# Supplementary material for: Bazedoxifene reverses sexually dimorphic autistic-like abnormalities in biallelic MDGA1-mutant mice
Source: EMBO Mol Med. 2026 Mar 20;18(4):1358–98. doi: 10.1038/s44321-026-00402-y (PMC13084050; doi:10.1038/s44321-026-00402-y)
Supplement: Supplementary file 6 — Dataset EV1 [file 44321_2026_402_MOESM6_ESM.xlsx]

## Sheet: Legend
Dataset EV1. Gene set enrichment test for cluster association with neurological disorders

## Sheet: Overview
	Supplementary Table X. Gene set enrichment test for cluster association with neurological disorders
	Column	Description
	setA	geneset (A) of Leiden cluster-specific DEGs
	setB	geneset (B) of disorder
	setA_size	size of geneset (A)
	setB_size	size of geneset (B)
	setA_background	size of background genes for geneset (A)
	setB_background	size of background genes for geneset (B)
	N overlap	number of overlapped genes between genesets
	log2(OR)	log2 odds ratio
	p-value	p-value
	p.adjust	p-value after bonferroni correction
	overlapped genes	index of overlapped genes between genesets

## Sheet: Table SXA
setA	setB	setA_size	setB_size	setA_background	setB_background	N overlap	log2(OR)	p-value	p.adj	overlapped_genes
C0	AD	1706	32	17295	18969	4	0.536355	0.322785	1	CR1, BIN1, PICALM, CLASRP
C0	ADHD_Demontis	1706	74	17295	18927	5	-0.444499	0.805565	1	L3MBTL4, KAT2B, POC1B, ZNF517, PTPRF
C0	ASD_Fu	1706	184	17295	18817	32	1.10899	0.000210242	0.0948192	DPYSL2, HDAC4, KIF1B, TLE4, UBR1, NAA25, CDK13, TRIP12, DNMT3A, TBL1XR1, ZBTB20, MED13, ZNF462, RAB11FIP4, ZMYND8, AUTS2, SLC6A1, NIPBL, POGZ, ANK2, ATG13, DIP2A, ADCY5, CYLD, PTPRF, TAOK1, ANKRD11, APBB1, MYO18A, KMT5B, DIP2C, ANKH
C0	ASD_satt	1706	96	17295	18905	15	0.915439	0.0238572	1	DPYSL2, KMT2E, TAOK1, ANK2, UBR1, ZMYND8, DIP2A, ANKRD11, NSD1, TRIP12, GNAI1, DNMT3A, TBL1XR1, SLC6A1, POGZ
C0	ASD_satt_GER	1706	54	17295	18947	8	0.821859	0.107661	1	KMT2E, ZMYND8, ANKRD11, NSD1, TRIP12, DNMT3A, TBL1XR1, POGZ
C0	ASD_satt_NC	1706	24	17295	18977	3	0.536092	0.366985	1	SLC6A1, ANK2, DIP2A
C0	BP	1706	58	17295	18943	8	0.701301	0.145869	1	BBS9, AOAH, CCNE2, DIP2A, CHD1L, WWP1, FOLH1, ATP9A
C0	DD_Fu	1706	372	17295	18629	55	0.836084	0.000158891	0.0716597	HDAC4, UPF1, RORA, PAFAH1B1, SOX10, CDK13, TRIP12, GNAI1, NOTCH1, DNMT3A, TBL1XR1, ZBTB20, PTPN11, PHLDB1, ZNF462, PACS2, CHD7, MED13, KLF7, ZEB2, ZMYND8, PPM1D, NFIA, NSD1, AUTS2, GATAD2B, ZFHX4, HECW2, SLC6A1, PTPRD, CERT1, SRRM2, POGZ, NIPBL, H2AC6, ASXL1, KMT2E, SOX2, ANK2, FGFR2, ADCY5, ARID1A, PHIP, TAOK1, TRRAP, SETD2, PIK3R1, NALCN, KAT6A, ANKRD11, SON, ABL1, KMT5B, KANSL1, NFIX
C0	EP	1706	50	17295	18951	5	0.173496	0.470301	1	ALG13, ZEB2, MECP2, TSC2, SLC6A1
C0	ID_Willsey	1706	28	17295	18973	4	0.758939	0.240117	1	MECP2, SLC6A1, CERT1, GATAD2B
C0	SCZ	1706	32	17295	18969	5	0.911454	0.154911	1	SLF2, SP4, DNM3, ANKRD12, SRRM2
C1	AD	4301	32	14700	18969	11	0.842623	0.0883015	1	PVR, RELB, CEACAM19, SLC24A4, EXOC3L2, PTK2B, NKPD1, CR1L, ABCA7, SORL1, DSG2
C1	ADHD_Demontis	4301	74	14700	18927	26	0.893355	0.00967999	1	MFSD3, MON1A, ZNF827, SH3RF2, ST3GAL3, B4GALT2, MROH1, FOXP1, HYAL3, TCTA, FAM83H, ANO10, VRK1, TRAIP, ARHGAP39, CDH8, ZNF251, ABHD5, PTPRF, SORCS3, RECQL4, MST1R, KIFC2, CAMKV, MED8, COL19A1
C1	ASD_Fu	4301	184	14700	18817	73	1.18288	1.44574e-07	6.5203e-05	KDM5B, GRIN2B, SMARCC2, SMARCA2, MED23, UBR1, RALGAPB, PTEN, SCN2A, NAA25, ASXL3, TCF20, DNMT3A, TBL1XR1, ATP2B4, CELF2, PACS1, GABRB3, KCNQ3, PIK3CA, NRXN3, FOXP1, CAMK2A, KCNH7, RAB11FIP4, CGREF1, MARK2, PBX1, ZMYND8, NACC1, ZMYM2, FAM120A, SYNGAP1, MBD5, AHDC1, NCKAP1, CTNNA2, SYT1, SHANK2, ANK2, GABBR2, KPNA1, CACNA1D, RFX3, YWHAG, SLC9A3, BRSK2, CYLD, CELF1, PTPRF, MEIS2, INO80D, NAV3, LLGL1…
C1	ASD_satt	4301	96	14700	18905	38	1.17076	0.000139821	0.0630595	KDM5B, GRIN2B, SMARCC2, UBR1, PTEN, GABRB2, SCN2A, ASXL3, DNMT3A, TCF20, TBL1XR1, CELF4, KCNQ3, GABRB3, FOXP1, ZMYND8, NACC1, SYNGAP1, MBD5, NR3C2, PPP2R5D, TEK, KIAA0232, SHANK2, ANK2, CACNA2D3, TRIM23, RFX3, HECTD4, SKI, TBR1, SCN1A, ANKRD11, DEAF1, MKX, MYT1L, PPP1R9B, CACNA1E
C1	ASD_satt_GER	4301	54	14700	18947	20	1.01164	0.0116994	1	KDM5B, SMARCC2, ASXL3, TCF20, DNMT3A, TBL1XR1, CELF4, FOXP1, ZMYND8, NACC1, MBD5, NR3C2, PPP2R5D, RFX3, SKI, TBR1, ANKRD11, DEAF1, MKX, MYT1L
C1	ASD_satt_NC	4301	24	14700	18977	13	2.01772	0.000773321	0.348768	GABRB3, GRIN2B, SHANK2, ANK2, CACNA2D3, PTEN, GABRB2, SCN2A, SCN1A, CACNA1E, SYNGAP1, PPP1R9B, KCNQ3
C1	BP	4301	58	14700	18943	19	0.739017	0.0498926	1	AXIN1, HLCS, PAMR1, DNAI4, AKAP11, SEMA4B, SHANK1, FAM83H, TOPAZ1, FRMPD2, CHRNB2, FASTKD1, ATP9A, IFT56, HECTD2, TANC2, ATP2A2, SORCS1, PTCH2
C1	DD_Fu	4301	372	14700	18629	128	0.862568	1.16374e-07	5.24848e-05	GRIN2B, SMARCC2, UPF1, SCN2A, HIVEP2, KCNT2, ATP2B4, PACS1, BICRA, ZMYND8, FBN1, RHOBTB2, NACC1, AFF3, SETBP1, MBD5, BRAF, PPP2R5D, BRPF1, PIP5K1C, KCNA2, ANK2, GRIN2A, LZTR1, KMT2D, EXT1, BRD4, POLR3B, LLGL1, CAMTA2, HECTD4, SKI, MAP2K1, ACTL6B, MEF2C, TANC2, ANKRD11, ADGRB1, DEAF1, BLTP2, MYT1L, PDE4D, CTBP1, GDNF, SMARCA2, CAMK2B, KCNQ2, USP7, GABRB3, KCNT1, KCNA4, CACNA1A, RYR2, SCN8A, EEF1A2…
C1	EP	4301	50	14700	18951	26	1.89533	5.59454e-06	0.00252314	HCN1, GRIN2B, SYN1, SCN2A, KCNQ2, GABRB3, PCDH19, KCNT1, ALG13, CACNA1A, GPHN, SIK1, SCN8A, EEF1A2, SYNGAP1, MBD5, ARHGEF9, KCNA2, CDKL5, GRIN2A, PURA, GABRA1, MEF2C, SCN1A, DNM1, SLC9A6
C1	ID_Willsey	4301	28	14700	18973	9	0.697116	0.163266	1	PPP1CB, GRB14, SETDB2, MYT1, SCN2A, GRIN2A, SYNGAP1, KCNH1, SETBP1
C1	SCZ	4301	32	14700	18969	13	1.2287	0.0172271	1	PREP, GRIA3, SETD1A, HCN4, HERC1, TRIO, GRIN2A, ZMYM2, FAM120A, AKAP11, DAGLA, MAGI2, NR3C2
C2	AD	1519	32	17482	18969	5	1.09492	0.108069	1	APOC1, CLU, BCAT2, APOE, SORL1
C2	ADHD_Demontis	1519	74	17482	18927	5	-0.261139	0.715011	1	SNRK, ZNF827, MAPKAPK3, STK4, PPP1R16A
C2	ASD_Fu	1519	184	17482	18817	29	1.12216	0.000324129	0.146182	INTS3, KIF1B, DYRK1A, SMARCA2, NRXN1, XPO1, ATP2B4, ZBTB20, CELF2, PACS1, MED13, ZNF462, KMT2C, SLC6A1, CREBBP, NCKAP1, CTNNA2, ANK2, RFX3, PRDM16, ITSN1, MEIS2, EHMT1, TCF7L2, CASKIN1, TLE3, UBR5, CYFIP2, CSNK1E
C2	ASD_satt	1519	96	17482	18905	11	0.579137	0.143695	1	CREBBP, DYRK1A, TCF7L2, NRXN1, ANK2, LRRC4C, RFX3, NCOA1, KMT2C, SLC6A1, NR3C2
C2	ASD_satt_GER	1519	54	17482	18947	6	0.527421	0.261019	1	CREBBP, TCF7L2, RFX3, NCOA1, KMT2C, NR3C2
C2	ASD_satt_NC	1519	24	17482	18977	4	1.20553	0.120342	1	SLC6A1, NRXN1, ANK2, LRRC4C
C2	BP	1519	58	17482	18943	10	1.2678	0.0157828	1	FRMPD2, FREM2, ERBB4, SEMA4B, PAMR1, PFKP, NBPF14, NPHP3, TNIK, PYGM
C2	DD_Fu	1519	372	17482	18629	59	1.14904	2.93715e-07	0.000132466	CTNND1, DYRK1A, SMARCA2, GLI3, NRXN1, CAMTA1, XPO1, ATP1A2, RORA, FGFR3, NOTCH1, SOX5, ATP2B4, ZBTB20, CELF2, PACS1, ZNF462, MED13, FOXG1, FGFR1, TRPM3, SPTBN1, TRIM8, NFIA, ZFHX4, KMT2C, SLC6A1, SRRM2, TCF7L1, CREBBP, GNAO1, TAB2, KCNA2, CTNNA2, H2AC6, SOX2, NTRK2, ANK2, CAMK2G, ZFHX3, FGFR2, RFX3, ARID1A, ASXL2, MEIS2, NR4A2, EHMT1, TCF7L2, CASKIN1, SPOP, CHD4, ADGRB1, TLE3, SON, KLHL20, MSI1, …
C2	EP	1519	50	17482	18951	6	0.653199	0.207446	1	FOXG1, GNAO1, KCNA2, SIK1, SLC1A2, SLC6A1
C2	ID_Willsey	1519	28	17482	18973	4	0.942287	0.181534	1	SLC6A1, DDX3X, FOXG1, TCF7L2
C2	SCZ	1519	32	17482	18969	3	0.253326	0.477008	1	MAGI2, NR3C2, SRRM2
C3	AD	3372	32	15629	18969	3	-1.05886	0.940417	1	TRAPPC6A, NECTIN2, TOMM40
C3	ADHD_Demontis	3372	74	15629	18927	15	0.238995	0.328709	1	ZNF34, COMMD5, RHOA, GMPPB, LSM6, XRN2, GNAI2, LRRC24, VGLL3, RPL8, MED8, HYI, FOXP2, PPIH, DCC
C3	ASD_Fu	3372	184	15629	18817	27	-0.328339	0.885588	1	MRFAP1, KDM5B, TLE4, GIGYF1, ZNF462, H3-3A, KDM6B, IRF2BPL, PRR12, ACLY, CAPRIN1, PSMD11, AP2S1, CTNNB1, YWHAG, MEIS2, HNRNPD, RNASE12, VEZF1, ACVR2A, TLE3, DLL1, SYNCRIP, CORO1A, KMT5B, BTG3, CSNK1E
C3	ASD_satt	3372	96	15629	18905	13	-0.462171	0.891024	1	KDM5B, EIF3G, KDM6B, IRF2BPL, PRR12, AP2S1, KMT2E, CTNNB1, VEZF1, GIGYF1, CORO1A, FOXP2, BCL11A
C3	ASD_satt_GER	3372	54	15629	18947	9	-0.108127	0.637708	1	KDM5B, EIF3G, KDM6B, IRF2BPL, KMT2E, CTNNB1, VEZF1, FOXP2, BCL11A
C3	ASD_satt_NC	3372	24	15629	18977	2	-1.24464	0.94328	1	PRR12, AP2S1
C3	BP	3372	58	15629	18943	5	-1.1929	0.984288	1	ZNF584, GIGYF1, STON1, THSD7A, COMTD1
C3	DD_Fu	3372	372	15629	18629	87	0.512846	0.00323793	1	AGO1, H1-4, PSMC5, BCL11B, H3-3A, MAGEL2, ZBTB10, EIF5A, SF3B2, FOXP2, ZMIZ1, H4C11, NR4A2, DHX30, SMARCA4, ACTL6B, HDAC2, RALA, CTBP1, CSNK2B, PRPF8, SRP54, KBTBD7, GIGYF1, CASZ1, RIT1, ZNF462, WDR48, KDM6B, PUF60, PPM1D, EEF1A2, KRAS, HNRNPK, AP2S1, ZFHX3, SMC3, PIK3R2, OTX2, BRD3, MEIS2, SMARCE1, GNB2, RNASE12, SPOP, VEZF1, MSI1, CBX5, BCL11A, IRF2BPL, CAPRIN1, H2AC6, MN1, CDC42, GATA3, RAB43,…
C3	EP	3372	50	15629	18951	6	-0.661135	0.899826	1	GNB1, SLC2A1, WDR45, PIGA, EEF1A2, GRIN2D
C3	ID_Willsey	3372	28	15629	18973	9	1.1373	0.0474216	1	TUBA1A, PDHA1, SET, CTNNB1, WDR45, ARIH1, SYNCRIP, CHMP2A, DDX3X
C3	SCZ	3372	32	15629	18969	4	-0.593502	0.844484	1	ZNF136, KDM6B, H1-4, HCN4
C4	AD	4422	32	14579	18969	8	0.137706	0.476119	1	APOC1, CLU, NECTIN2, TRAPPC6A, BCAT2, TOMM40, CD2AP, DSG2
C4	ADHD_Demontis	4422	74	14579	18927	15	-0.253859	0.770072	1	ZNF34, COMMD5, HGH1, MAPKAPK3, GPX1, GNAI2, LRRC14, VRK1, VGLL3, RPL8, MED8, HYI, FOXP2, NKX2-4, PPIH
C4	ASD_Fu	4422	184	14579	18817	23	-1.09165	0.999928	1	MRFAP1, XPO1, GIGYF1, EFTUD2, H3-3A, IRF2BPL, ACLY, EBF3, CTCF, CAPRIN1, TRAF2, PSMD11, PAX5, AP2S1, DEDD, CTNNB1, CSNK2A2, TCF7L2, RNASE12, TLE3, ADNP, DLL1, BTG3
C4	ASD_satt	4422	96	14579	18905	11	-1.23029	0.99898	1	EIF3G, IRF2BPL, TCF7L2, AP2S1, PAX5, CTNNB1, GIGYF1, PTK7, ADNP, NUP155, FOXP2
C4	ASD_satt_GER	4422	54	14579	18947	7	-1.02555	0.980672	1	EIF3G, IRF2BPL, TCF7L2, PAX5, CTNNB1, ADNP, FOXP2
C4	ASD_satt_NC	4422	24	14579	18977	1	-2.79435	0.998274	1	AP2S1
C4	BP	4422	58	14579	18943	11	-0.373232	0.823778	1	ERBB4, ADAMTS12, CCNE2, ZNF584, GIGYF1, STON1, PDCD4, TICRR, CENPN, PNKP, NPHP3
C4	DD_Fu	4422	372	14579	18629	87	0.0108638	0.499396	1	H1-4, H3-3A, RAB14, MAGEL2, PAX5, ZBTB10, EIF5A, SF3B2, FOXP2, H4C11, DHX30, SMARCB1, TFAP4, PTCH1, SMARCA4, HDAC2, CHD4, ADNP, RALA, CSNK2B, SRP54, KBTBD7, GIGYF1, FGFR3, CASZ1, NOTCH1, RIT1, KCNQ2, PUF60, DDX23, PPM1D, EBF3, SRRM2, CTCF, KRAS, HNRNPK, AP2S1, HNRNPU, ZFHX3, SMC3, OTX2, BRD3, SMARCE1, RNASE12, SPOP, MSI1, CBX5, EFTUD2, IRF2BPL, CNOT3, CAPRIN1, H2AC6, COL2A1, MN1, CDC42, VAMP2, RA…
C4	EP	4422	50	14579	18951	6	-1.15254	0.985835	1	SLC6A8, SLC2A1, WDR45, PIGA, KCNQ2, SLC35A2
C4	ID_Willsey	4422	28	14579	18973	6	-0.151964	0.663009	1	TUBA1A, TCF7L2, SET, CTNNB1, WDR45, CHMP2A
C4	SCZ	4422	32	14579	18969	4	-1.08464	0.959579	1	EIF2S3, ZNF136, H1-4, SRRM2
C5	AD	4331	32	14670	18969	5	-0.671554	0.88474	1	RELB, CEACAM19, EXOC3L2, PTK2B, CR1L
C5	ADHD_Demontis	4331	74	14670	18927	26	0.880317	0.0106045	1	MFSD3, MON1A, ST3GAL3, B4GALT2, MROH1, RNF123, FOXP1, GASK1A, HYAL3, TCTA, FAM83H, ANO10, ZFTRAF1, POC1B, ARHGAP39, CDH8, ZNF251, IQCF3, FOXP2, ZNF660, SORCS3, TMEM200C, MST1R, KIFC2, CAMKV, COL19A1
C5	ASD_Fu	4331	184	14670	18817	72	1.13645	4.38285e-07	0.000197667	RORB, HAPSTR1, INTS3, HDAC4, GRIN2B, SMARCC2, MED23, NRXN1, PTEN, SCN2A, NAA25, ASXL3, CDK13, DYNC1H1, TCF20, TBL1XR1, ATP2B4, CELF2, PACS1, GABRB3, KCNQ3, PIK3CA, NRXN3, FOXP1, CAMK2A, KCNH7, RAB11FIP4, CGREF1, MARK2, DSCAM, ZMYND8, PPP1R9B, ZMYM2, FAM120A, MBD5, KCNMA1, AHDC1, NCKAP1, SHANK3, CTNNA2, ZMYND11, SYT1, SHANK2, STXBP1, GABBR2, KPNA1, CACNA1D, YWHAG, NF1, BRSK2, CYLD, INO80D, LLGL1, …
C5	ASD_satt	4331	96	14670	18905	37	1.09415	0.00036847	0.16618	RORB, GRIN2B, SMARCC2, NRXN1, PTEN, SCN2A, ASXL3, DYNC1H1, TCF20, TBL1XR1, CELF4, KCNQ3, GABRB3, FOXP1, DSCAM, ZMYND8, PPP1R9B, MBD5, KCNMA1, PPP2R5D, PPP5C, SHANK3, KIAA0232, SHANK2, STXBP1, TRIM23, LRRC4C, FOXP2, HECTD4, TBR1, SCN1A, PTK7, DEAF1, MKX, CORO1A, ARID1B, BCL11A
C5	ASD_satt_GER	4331	54	14670	18947	16	0.514777	0.150068	1	RORB, FOXP1, SMARCC2, TBR1, ZMYND8, ARID1B, ASXL3, DEAF1, MKX, TCF20, FOXP2, TBL1XR1, MBD5, CELF4, BCL11A, PPP2R5D
C5	ASD_satt_NC	4331	24	14670	18977	14	2.24951	0.00018431	0.083124	GABRB3, SHANK3, GRIN2B, SHANK2, NRXN1, STXBP1, DSCAM, PTEN, LRRC4C, SCN2A, SCN1A, PPP1R9B, KCNMA1, KCNQ3
C5	BP	4331	58	14670	18943	18	0.611108	0.0928141	1	AXIN1, FRMPD2, DOP1A, BBS9, NTN4, SHANK1, FAM83H, HECTD2, ATP2A2, SORCS1, DNAI4, FASTKD1, PTCH2, PFKP, ATP9A, TNIK, AKAP11, IFT56
C5	DD_Fu	4331	372	14670	18629	121	0.724272	8.99754e-06	0.00405789	GRIN2B, SMARCC2, SCN2A, HIVEP2, KCNT2, ATP2B4, PACS1, ZMYND8, FBN1, AFF3, SETBP1, MBD5, BRAF, PPP2R5D, PIP5K1C, KCNA2, SHOC2, LZTR1, FOXP2, EXT1, SETD1B, LLGL1, CAMTA2, HECTD4, ACTL6B, MEF2C, ADGRB1, DEAF1, PDE4D, CAMK2G, UBR5, GDNF, NRXN1, CAMTA1, CDK13, CAMK2B, SRSF1, KCNQ2, GABRB3, KCNT1, KCNA4, CACNA1A, DSCAM, RYR2, EEF1A2, KCNH1, PTPRD, KCNMA1, GSK3B, KRAS, SHANK3, SNAP25, GABRG2, PPP2CA, PP…
C5	EP	4331	50	14670	18951	23	1.53429	0.000245254	0.11061	HCN1, GRIN2B, SYN1, SCN2A, SPTAN1, KCNQ2, GABRB3, PCDH19, KCNT1, CACNA1A, IQSEC2, EEF1A2, MBD5, UBE3A, KCNA2, STXBP1, PURA, GABRA1, MEF2C, SCN1A, TSC1, DNM1, SLC9A6
C5	ID_Willsey	4331	28	14670	18973	7	0.176678	0.462394	1	PPP1CB, GRB14, SETDB2, STXBP1, SCN2A, KCNH1, SETBP1
C5	SCZ	4331	32	14670	18969	9	0.408285	0.295874	1	PREP, SV2A, GRIA3, HERC1, TRIO, ZMYM2, FAM120A, AKAP11, MAGI2
C6	AD	2146	32	16855	18969	5	0.542538	0.291362	1	MARK4, PVR, CEACAM19, SLC24A4, CD2AP
C6	ADHD_Demontis	2146	74	16855	18927	13	0.747552	0.0698636	1	L3MBTL4, ZNF660, GASK1A, TMEM200C, ANO10, CDH8, ZNF251, ST3GAL3, KIFC2, ARHGAP28, COL19A1, MROH1, DCC
C6	ASD_Fu	2146	184	16855	18817	42	1.23295	5.99968e-06	0.00270585	GRIA2, GRIN2B, SMARCC2, SMARCA2, MED23, SCN2A, ASXL3, TCF20, CAMK2A, GABRB3, PIK3CA, NRXN3, CGREF1, AUTS2, KMT2A, SLC6A1, KCNMA1, SHANK3, CTNNA2, GABBR2, DIP2A, YWHAG, ADCY5, NF1, ITSN1, LLGL1, CAMTA2, HECTD4, SKI, CASKIN1, CHD3, MEF2C, SCN1A, TSC1, ACVR2A, MYT1L, UBR5, USP49, ANKH, CYFIP2, ATP1A3, CACNA1E
C6	ASD_satt	2146	96	16855	18905	22	1.23257	0.00087609	0.395117	GRIA2, GRIN2B, SMARCC2, GABRB2, SCN2A, ASXL3, TCF20, CELF4, GABRB3, SATB1, NCOA1, SLC6A1, KCNMA1, SHANK3, CACNA2D3, DIP2A, HECTD4, SKI, SCN1A, MKX, MYT1L, CACNA1E
C6	ASD_satt_GER	2146	54	16855	18947	9	0.65465	0.150339	1	SKI, SMARCC2, SATB1, ASXL3, MKX, NCOA1, TCF20, MYT1L, CELF4
C6	ASD_satt_NC	2146	24	16855	18977	12	2.9807	3.06103e-06	0.00138052	GRIA2, GABRB3, SHANK3, GRIN2B, CACNA2D3, DIP2A, GABRB2, SCN1A, SCN2A, SLC6A1, KCNMA1, CACNA1E
C6	BP	2146	58	16855	18943	14	1.32762	0.00438912	1	DOP1A, NTN4, ADAMTS12, SHANK1, DIP2A, TANC2, CHRNB2, ATP2A2, TNIK, DNAI4, WWP1, FASTKD1, PTCH2, AKAP11
C6	DD_Fu	2146	372	16855	18629	86	1.27476	5.14553e-11	2.32063e-08	GRIA2, GRIN2B, SMARCC2, SCN2A, HIVEP2, BCL11B, ZNF148, BICRA, AFF3, SETBP1, KMT2A, KCNA2, NTRK2, ADCY5, GRIN2A, SETD1B, LLGL1, CAMTA2, HECTD4, SKI, MEF2C, TANC2, ADGRB1, MYT1L, CAMK2G, UBR5, ATP1A3, SMARCA2, CAMK2B, SRSF1, USP7, GABRB3, KCNT1, KCNA4, CACNA1A, RYR2, SCN8A, EEF1A2, KCNMA1, SHANK3, SNAP25, RFX7, GABRG2, PPP2CA, CASKIN1, NALCN, DNM1, DHDDS, ASXL3, PIK3CA, PRKAR1B, CACNA1C, MFN2, SEMA…
C6	EP	2146	50	16855	18951	22	2.63823	4.97033e-09	2.24162e-06	GRIN2B, SYN1, SCN2A, SPTAN1, GABRB3, PCDH19, KCNT1, CACNA1A, GPHN, SCN8A, ARX, EEF1A2, GRIN2D, SLC6A1, KCNA2, GRIN2A, PURA, GRIN1, MEF2C, SCN1A, TSC1, DNM1
C6	ID_Willsey	2146	28	16855	18973	5	0.77406	0.203235	1	SETDB2, SCN2A, GRIN2A, SETBP1, SLC6A1
C6	SCZ	2146	32	16855	18969	12	2.24317	0.000107527	0.0484945	PREP, DNM3, SV2A, GRIA3, ANKRD12, CUL1, HERC1, TRIO, GRIN2A, HCN4, AKAP11, MAGI2
C7	AD	2640	32	16361	18969	3	-0.640036	0.841155	1	MARK4, SLC24A4, PVR
C7	ADHD_Demontis	2640	74	16361	18927	13	0.404177	0.222063	1	ZFTRAF1, L3MBTL4, SORCS3, TMEM200C, ARHGAP39, ANO10, CDH8, ZNF251, KIFC2, ARHGAP28, CAMKV, COL19A1, MROH1
C7	ASD_Fu	2640	184	16361	18817	46	1.06052	3.99972e-05	0.0180387	GRIA2, GRIN2B, SMARCA2, MED23, PTEN, TCF20, ZBTB20, CAMK2A, PACS1, KCNQ3, NRXN3, AGO4, KCNH7, RAB11FIP4, CGREF1, PHF2, DSCAM, AUTS2, SLC6A1, KCNMA1, AHDC1, ATG9B, NCKAP1, SYT1, SHANK2, STXBP1, GABBR2, CACNA1D, ADCY5, INO80D, USP49, LLGL1, CAMTA2, HECTD4, GABRA1, SKI, CASKIN1, SPAST, MEF2C, SCN1A, TSC1, MYT1L, DIP2C, ANKH, CYFIP2, CACNA1E
C7	ASD_satt	2640	96	16361	18905	25	1.13387	0.00115371	0.520324	GRIA2, GRIN2B, PTEN, TCF20, CELF4, KCNQ3, PHF2, DSCAM, NCOA1, SLC6A1, NR3C2, KCNMA1, TEK, PPP2R5D, PPP5C, SHANK2, STXBP1, CACNA2D3, LRRC4C, HECTD4, SKI, SPAST, SCN1A, MYT1L, CACNA1E
C7	ASD_satt_GER	2640	54	16361	18947	8	0.109743	0.481301	1	SKI, PHF2, NCOA1, TCF20, MYT1L, CELF4, NR3C2, PPP2R5D
C7	ASD_satt_NC	2640	24	16361	18977	13	2.87901	3.87887e-06	0.00174937	GRIA2, GRIN2B, SHANK2, STXBP1, DSCAM, PTEN, CACNA2D3, LRRC4C, SCN1A, CACNA1E, SLC6A1, KCNMA1, KCNQ3
C7	BP	2640	58	16361	18943	16	1.245	0.00459616	1	AXIN1, ERBB4, SEMA4B, SHANK1, HLCS, HECTD2, CHRNB2, PDCD4, TNIK, SORCS1, ATP2A2, PTCH2, ATP9A, AKAP11, COMTD1, IFT56
C7	DD_Fu	2640	372	16361	18629	86	0.921144	8.9658e-07	0.000404357	GRIA2, GRIN2B, KCNT2, ZBTB20, PACS1, BICRA, FBN1, AFF3, SETBP1, PPP2R5D, KCNA2, MAGEL2, ADCY5, KMT2D, POLR3B, SETD1B, CAMTA2, LLGL1, HECTD4, SKI, ACTL6B, MEF2C, PDE4D, MYT1L, SMARCA2, CAMK2B, SRSF1, KCNT1, KCNA4, DSCAM, SCN8A, EEF1A2, KCNH1, KCNMA1, GSK3B, SNAP25, RFX7, GABRG2, PPP2CA, CASKIN1, NALCN, ZBTB18, DNM1, NLGN2, KCNQ3, FOXG1, PRKAR1B, MFN2, SEMA6B, SYT1, SHANK2, STXBP1, LONP1, SLC25A1, …
C7	EP	2640	50	16361	18951	23	2.41084	4.22954e-08	1.90752e-05	GRIN2B, SYN1, SPTAN1, FOXG1, KCNT1, PCDH19, ZEB2, GPHN, SCN8A, ARX, EEF1A2, SLC6A1, UBE3A, KCNA2, STXBP1, PURA, GABRA1, GRIN1, MEF2C, SCN1A, TSC1, DNM1, SLC9A6
C7	ID_Willsey	2640	28	16361	18973	6	0.759376	0.184498	1	FOXG1, GRB14, STXBP1, KCNH1, SETBP1, SLC6A1
C7	SCZ	2640	32	16361	18969	8	1.04965	0.0667695	1	RB1CC1, SP4, SV2A, ANKRD12, HERC1, AKAP11, HCN4, NR3C2
C8	AD	3821	32	15180	18969	5	-0.441528	0.800074	1	MARK4, CEACAM19, EXOC3L2, TOMM40, ABCA7
C8	ADHD_Demontis	3821	74	15180	18927	18	0.355328	0.219688	1	MFSD3, ZFTRAF1, SNRK, ZNF660, HYAL3, ARHGAP39, ANO10, SZT2, LRRC24, ZNF7, ZNF251, ST3GAL3, AMT, ABHD5, ZNF517, COL19A1, ARTN, RNF123
C8	ASD_Fu	3821	184	15180	18817	39	0.0979454	0.384561	1	GRIA2, GRIN2B, SMARCA2, MED23, UBR1, RALGAPB, SCN2A, NAA25, DYNC1H1, TRIP12, PIK3CA, NRXN3, AGO4, CGREF1, KMT2A, SLC6A1, KCNMA1, NCKAP1, SYT1, SHANK2, STXBP1, GABBR2, DIP2A, CACNA1D, ADCY5, INO80D, NAV3, CAMTA2, HECTD4, CASKIN1, MAPK8IP3, SCN1A, TSC1, MLXIP, SETD5, MYT1L, ANKH, CYFIP2, ATP1A3
C8	ASD_satt	3821	96	15180	18905	26	0.565464	0.0605788	1	GRIA2, GRIN2B, UBR1, GABRB2, SCN2A, DYNC1H1, TRIP12, CELF4, SATB1, NCOA1, SLC6A1, NR3C2, KCNMA1, PPP2R5D, PPP5C, KIAA0232, SHANK2, STXBP1, DIP2A, TRIM23, LRRC4C, HECTD4, SCN1A, SETD5, MYT1L, TM9SF4
C8	ASD_satt_GER	3821	54	15180	18947	8	-0.532679	0.87616	1	SATB1, SETD5, NCOA1, TRIP12, MYT1L, CELF4, NR3C2, PPP2R5D
C8	ASD_satt_NC	3821	24	15180	18977	11	1.75249	0.00393809	1	GRIA2, GRIN2B, SHANK2, STXBP1, DIP2A, GABRB2, LRRC4C, SCN2A, SCN1A, SLC6A1, KCNMA1
C8	BP	3821	58	15180	18943	17	0.723466	0.06085	1	ERBB4, DOP1A, BBS9, NTN4, ADAMTS12, SHANK1, BAIAP2L2, DIP2A, ATP2A2, PDCD4, DNAI4, WWP1, FASTKD1, PTCH2, TNIK, IFT56, THSD7A
C8	DD_Fu	3821	372	15180	18629	80	0.12608	0.267366	1	GRIA2, GRIN2B, SCN2A, BCL11B, ZNF148, BICRA, SETBP1, KMT2A, CACNA1G, BRAF, PPP2R5D, KCNA2, MTOR, NTRK2, ADCY5, EXT1, POLR3B, CAMTA2, HECTD4, ADGRB1, RALA, MYT1L, CAMK2G, CTBP1, ATP1A3, SMARCA2, CAMTA1, TRIP12, CAMK2B, SOX5, SRSF1, KCNT1, KCNA4, CACNA1A, TRPM3, SCN8A, EEF1A2, KCNH1, KCNMA1, KRAS, SNAP25, PPP2CA, CASKIN1, DNM1, RORA, PIK3CA, CACNA1C, MFN2, SOS1, HECW2, SYT1, SHANK2, STXBP1, LONP1, …
C8	EP	3821	50	15180	18951	23	1.76539	3.21819e-05	0.0145141	HCN1, GRIN2B, SYN1, SCN2A, SPTAN1, KCNT1, CACNA1A, IQSEC2, ZEB2, SCN8A, ARX, EEF1A2, GRIN2D, SLC6A1, ARHGEF9, KCNA2, CDKL5, STXBP1, PURA, GRIN1, SCN1A, TSC1, DNM1
C8	ID_Willsey	3821	28	15180	18973	6	0.117186	0.505362	1	PDHA1, STXBP1, SCN2A, KCNH1, SETBP1, SLC6A1
C8	SCZ	3821	32	15180	18969	9	0.638654	0.178627	1	PREP, DNM3, SV2A, HERC1, CUL1, GRIA3, CACNA1G, MAGI2, NR3C2
C9	AD	1140	32	17861	18969	0	-9.96578	1	1
C9	ADHD_Demontis	1140	74	17861	18927	5	0.185138	0.459154	1	SORCS3, KAT2B, ZNF827, TMEM200C, DCC
C9	ASD_Fu	1140	184	17861	18817	18	0.774926	0.0281523	1	ZNF462, CREBBP, CTNNA2, TLE4, TCF7L2, PHF21A, NRXN1, SCN1A, DSCAM, CSNK1E, ANKRD11, CACNA1D, SETD5, KMT2C, SLC6A1, ZBTB20, MEIS2, KCNMA1
C9	ASD_satt	1140	96	17861	18905	15	1.54979	0.000574175	0.258953	TEK, CREBBP, TCF7L2, PHF21A, NRXN1, SCN1A, DSCAM, LRRC4C, ANKRD11, NR3C2, SETD5, NCOA1, KMT2C, SLC6A1, KCNMA1
C9	ASD_satt_GER	1140	54	17861	18947	8	1.45311	0.0145798	1	CREBBP, TCF7L2, PHF21A, ANKRD11, SETD5, NCOA1, KMT2C, NR3C2
C9	ASD_satt_NC	1140	24	17861	18977	6	2.39118	0.00243158	1	NRXN1, SCN1A, DSCAM, LRRC4C, SLC6A1, KCNMA1
C9	BP	1140	58	17861	18943	6	0.858433	0.133149	1	ERBB4, DOP1A, BBS9, TANC2, NPHP3, THSD7A
C9	DD_Fu	1140	372	17861	18629	41	0.983157	0.000127088	0.0573165	NRXN1, CAMTA1, POU3F3, SOX5, NLGN2, KCNT2, ZBTB20, PHLDB1, ZNF462, CHD7, CACNA1A, DSCAM, NFIA, ZFHX4, KMT2C, SLC6A1, CACNA1G, TCF7L1, ARID2, KCNMA1, CREBBP, CTNNA2, KCNA2, SOX2, NTRK2, TRIO, ZMIZ1, MEIS2, NFIB, TCF7L2, PHF21A, NALCN, PTCH1, SCN1A, KCND3, TANC2, ANKRD11, ADGRB1, SETD5, TCF12, CSNK1E
C9	EP	1140	50	17861	18951	8	1.58463	0.00928007	1	PCDH19, CASK, KCNA2, CACNA1A, SCN1A, SLC1A2, GRIN2D, SLC6A1
C9	ID_Willsey	1140	28	17861	18973	2	0.270895	0.507226	1	SLC6A1, TCF7L2
C9	SCZ	1140	32	17861	18969	5	1.5414	0.0402602	1	DNM3, TRIO, GRIA3, CACNA1G, NR3C2
C10	AD	3245	32	15756	18969	7	0.444994	0.299647	1	MARK4, PVR, CEACAM19, BCAT2, ABCA7, CD2AP, SORL1
C10	ADHD_Demontis	3245	74	15756	18927	19	0.750464	0.0398079	1	MFSD3, MON1A, AMT, MROH1, RNF123, PPP1R16A, FOXP1, TCTA, FAM83H, DCC, ARHGAP39, ZNF251, FOXP2, ABHD5, ZNF660, TMEM200C, RECQL4, KIFC2, CAMKV
C10	ASD_Fu	3245	184	15756	18817	61	1.2845	7.68529e-08	3.46607e-05	GRIA2, RORB, INTS3, HDAC4, GRIN2B, SMARCC2, MED23, NRXN1, PTEN, SCN2A, ASXL3, DYNC1H1, MED13L, SRPRA, TBL1XR1, CELF2, PACS1, GABRB3, KCNQ3, PIK3CA, KCNB1, NRXN3, AGO4, FOXP1, CAMK2A, RAB11FIP4, CGREF1, DSCAM, ZMYND8, PPP1R9B, NACC1, SYNGAP1, MBD5, KCNMA1, AHDC1, NCKAP1, CTNNA2, ZMYND11, SYT1, SHANK2, ANK2, STXBP1, GABBR2, KPNA1, YWHAG, CELF1, INO80D, NAV3, HECTD4, CASKIN1, PLXNA1, MEF2C, TBR1, SC…
C10	ASD_satt	3245	96	15756	18905	40	1.80735	1.18133e-08	5.32779e-06	GRIA2, RORB, GRIN2B, SMARCC2, NRXN1, PTEN, GABRB2, SCN2A, ASXL3, DYNC1H1, MED13L, TBL1XR1, CELF4, KCNQ3, GABRB3, FOXP1, DSCAM, ZMYND8, SATB1, NACC1, SYNGAP1, MBD5, KCNMA1, PPP2R5D, PPP5C, SHANK2, ANK2, STXBP1, TRIM23, LRRC4C, CACNA1E, FOXP2, HECTD4, TBR1, SCN1A, PTK7, MYT1L, PPP1R9B, BCL11A, ARID1B
C10	ASD_satt_GER	3245	54	15756	18947	17	1.16245	0.00684535	1	RORB, FOXP1, SMARCC2, TBR1, ZMYND8, SATB1, ARID1B, ASXL3, MED13L, NACC1, MYT1L, FOXP2, TBL1XR1, MBD5, CELF4, BCL11A, PPP2R5D
C10	ASD_satt_NC	3245	24	15756	18977	18	3.87215	6.90162e-10	3.11263e-07	GRIA2, GABRB3, GRIN2B, SHANK2, NRXN1, ANK2, DSCAM, GABRB2, PTEN, SCN2A, STXBP1, LRRC4C, SCN1A, CACNA1E, SYNGAP1, PPP1R9B, KCNMA1, KCNQ3
C10	BP	3245	58	15756	18943	13	0.490889	0.180142	1	AXIN1, FRMPD2, SHANK1, FAM83H, BAIAP2L2, HECTD2, SORCS1, DNAI4, PTCH2, PFKP, ATP9A, AKAP11, COMTD1
C10	DD_Fu	3245	372	15756	18629	105	0.956701	4.57386e-08	2.06281e-05	GRIA2, GRIN2B, SMARCC2, SCN2A, HIVEP2, PACS1, KCNB1, BICRA, ZMYND8, FBN1, RHOBTB2, NACC1, AFF3, MBD5, BRAF, PPP2R5D, BRPF1, PIP5K1C, NTRK2, ANK2, GRIN2A, FOXP2, POLR3B, SETD1B, HECTD4, ACTL6B, MEF2C, ADGRB1, PDE4D, MYT1L, NRXN1, CAMK2B, GABRB3, KCNT1, CACNA1A, TRPM3, DSCAM, RYR2, SCN8A, EEF1A2, KCNH1, PTPRD, KCNMA1, KRAS, SNAP25, GABRG2, PPP1CB, PIK3R1, CASKIN1, NALCN, TBR1, ZBTB18, ARID1B, BCL11…
C10	EP	3245	50	15756	18951	23	2.05642	1.90184e-06	0.000857731	GRIN2B, SYN1, SCN2A, SPTAN1, GABRB3, PCDH19, KCNB1, ALG13, KCNT1, CACNA1A, GPHN, SCN8A, EEF1A2, SYNGAP1, MBD5, UBE3A, STXBP1, GRIN2A, PURA, MEF2C, SCN1A, TSC1, SLC9A6
C10	ID_Willsey	3245	28	15756	18973	7	0.69673	0.189555	1	PPP1CB, SETDB2, STXBP1, SCN2A, GRIN2A, KCNH1, SYNGAP1
C10	SCZ	3245	32	15756	18969	9	0.928631	0.0824536	1	PREP, SV2A, SETD1A, HERC1, GRIN2A, GRIA3, AKAP11, DAGLA, MAGI2
C11	AD	3846	32	15155	18969	2	-1.92515	0.99347	1	TRAPPC6A, TOMM40
C11	ADHD_Demontis	3846	74	15155	18927	20	0.548762	0.0977833	1	RHOA, LRRC24, INKA1, ZNF34, GMPPB, VRK1, TRAIP, RPL8, PPIH, ZNF197, DCC, VPS28, HYI, LSM6, ZNF660, XRN2, GPX1, CAMKV, MED8, ZNF852
C11	ASD_Fu	3846	184	15155	18817	52	0.642352	0.00554545	1	MRFAP1, HNRNPUL2, KDM5B, TNPO3, XPO1, GIGYF1, ASXL3, MED13L, KCNQ3, H3-3A, KDM6B, KCNH7, IRF2BPL, PRR12, ACLY, PBX1, AUTS2, KMT2C, CAPRIN1, AHDC1, NAA15, PSMD11, SIN3A, DEDD, CTNNB1, FBXO11, ZNF292, ITSN1, PRH1, MEIS2, HNRNPD, HECTD4, PSMD12, WAC, TCF7L2, SPAST, CHD3, RNASE12, TBR1, TLE3, ADNP, DLL1, SYNCRIP, CORO1A, MYT1L, OBSCN, BTG3, USP49, PPP1R9B, CSNK1E, ATP1A3, CACNA1E
C11	ASD_satt	3846	96	15155	18905	28	0.703195	0.023354	1	KDM5B, GIGYF1, ASXL3, MED13L, GNAI1, KCNQ3, KDM6B, IRF2BPL, PRR12, KMT2C, ELAVL3, KMT2E, SIN3A, CTNNB1, NUP155, HECTD4, WAC, TCF7L2, SPAST, TBR1, PTK7, ADNP, TRAF7, CORO1A, MYT1L, PPP1R9B, BCL11A, CACNA1E
C11	ASD_satt_GER	3846	54	15155	18947	17	0.860032	0.0342064	1	KDM5B, KDM6B, IRF2BPL, KMT2E, WAC, SIN3A, TCF7L2, TBR1, CTNNB1, ASXL3, MED13L, ADNP, TRAF7, MYT1L, KMT2C, ELAVL3, BCL11A
C11	ASD_satt_NC	3846	24	15155	18977	4	-0.342139	0.74564	1	CACNA1E, PPP1R9B, PRR12, KCNQ3
C11	BP	3846	58	15155	18943	8	-0.664967	0.923117	1	CCNE2, ZNF584, GIGYF1, STON1, TICRR, CENPN, THSD7A, COMTD1
C11	DD_Fu	3846	372	15155	18629	131	1.12643	8.64385e-12	3.89838e-09	AGO1, VCP, BCL11B, H3-3A, RAB14, SETBP1, ARID2, EIF5A, FBXO11, SF3B2, ZNF292, ZMIZ1, KIDINS220, H4C11, NR4A2, DHX30, SMARCB1, HECTD4, TFAP4, SMARCA4, ACTL6B, CHD4, ADNP, MYT1L, CTBP1, CSNK2B, ATP1A3, PRPF8, CTNND1, SRP54, KBTBD7, GIGYF1, RIT1, MIB1, SOX5, KDM6B, DDX23, PPM1D, EEF1A2, KMT2C, PTPRD, KRAS, HNRNPK, NAA15, HNRNPU, SMC3, PIK3R2, BRD3, MEIS2, SMARCE1, GNB2, PCBP2, WAC, RNASE12, SPOP, TB…
C11	EP	3846	50	15155	18951	7	-0.639768	0.904031	1	FOXG1, GNB1, CASK, MECP2, EEF1A2, SPTAN1, UBE3A
C11	ID_Willsey	3846	28	15155	18973	14	1.98266	0.000420242	0.189529	TUBA1A, FOXG1, TCF7L2, WAC, PDHA1, SET, CTNNB1, ARIH1, MECP2, SYNCRIP, CHMP2A, GATAD2B, SETBP1, DDX3X
C11	SCZ	3846	32	15155	18969	4	-0.827596	0.912327	1	RB1CC1, EIF2S3, CUL1, KDM6B
C12	AD	1632	32	17369	18969	4	0.606607	0.293836	1	MARK4, CD2AP, NECTIN2, BCL3
C12	ADHD_Demontis	1632	74	17369	18927	11	0.899242	0.0504719	1	FOXP1, L3MBTL4, TMEM200C, ARHGAP39, ANO10, LRRC24, CDH8, ST3GAL3, ARHGAP28, CAMKV, B4GALT2
C12	ASD_Fu	1632	184	17369	18817	42	1.68059	3.28512e-09	1.48159e-06	GRIA2, DPYSL2, HDAC4, GRIN2B, KIF1B, SMARCC2, SMARCA2, NRXN1, ASXL3, MED13L, CELF2, KCNQ3, ZNF462, GABRB3, PIK3CA, FOXP1, KDM6B, KCNH7, ACLY, DSCAM, SYNGAP1, SYT1, SHANK2, YWHAG, ADCY5, RFX3, CELF1, ITSN1, MEIS2, PLXNA1, CHD3, SATB2, MEF2C, TBR1, ACVR2A, TLE3, ADNP, MYT1L, BTG3, UBR5, CSNK1E, CACNA1E
C12	ASD_satt	1632	96	17369	18905	28	2.15133	4.64733e-09	2.09595e-06	GRIA2, DPYSL2, GRIN2B, SMARCC2, NRXN1, ASXL3, MED13L, GNAI1, CELF4, KCNQ3, GABRB3, FOXP1, KDM6B, DSCAM, NCOA1, SYNGAP1, ELAVL3, PPP2R5D, KMT2E, SHANK2, CACNA2D3, LRRC4C, RFX3, TBR1, ADNP, TRAF7, MYT1L, CACNA1E
C12	ASD_satt_GER	1632	54	17369	18947	15	2.04372	3.31644e-05	0.0149571	FOXP1, KDM6B, KMT2E, SMARCC2, TBR1, ASXL3, MED13L, RFX3, ADNP, NCOA1, MYT1L, TRAF7, ELAVL3, CELF4, PPP2R5D
C12	ASD_satt_NC	1632	24	17369	18977	11	3.17963	1.58077e-06	0.000712926	GRIA2, GABRB3, GRIN2B, SHANK2, NRXN1, CACNA2D3, DSCAM, LRRC4C, CACNA1E, SYNGAP1, KCNQ3
C12	BP	1632	58	17369	18943	10	1.15429	0.024783	1	DOP1A, SHANK1, ZNF584, BAIAP2L2, HECTD2, TANC2, PTCH2, NPHP3, TNIK, COMTD1
C12	DD_Fu	1632	372	17369	18629	78	1.54405	8.34256e-14	3.7625e-11	GRIA2, H1-4, GRIN2B, SMARCC2, HIVEP2, KCNT2, AFF3, SETBP1, PPP2R5D, ZBTB10, SHOC2, ADCY5, MEF2C, TANC2, ADNP, RALA, MYT1L, UBR5, GDNF, ARHGAP35, CTNND1, SMARCA2, NRXN1, CAMK2B, GABRB3, ZNF462, KDM6B, KCNA4, CACNA1A, DSCAM, EEF1A2, PTPRD, RFX3, MEIS2, TBR1, ZBTB18, HDAC4, POU3F3, ASXL3, CELF2, KCNQ3, KLF7, FOXP1, PIK3CA, FOXG1, CACNA1C, SPTBN1, SOS1, MN1, SYT1, SHANK2, YWHAG, NSD2, PLXNA1, ITPR1, …
C12	EP	1632	50	17369	18951	12	1.75675	0.000862385	0.388936	GABRB3, FOXG1, GNB1, PCDH19, ARHGEF9, GRIN2B, CACNA1A, ZEB2, MEF2C, EEF1A2, SPTAN1, SYNGAP1
C12	ID_Willsey	1632	28	17369	18973	5	1.21331	0.0871603	1	TUBA1A, FOXG1, GRB14, SYNGAP1, SETBP1
C12	SCZ	1632	32	17369	18969	4	0.606607	0.293836	1	TRIO, ANKRD12, KDM6B, H1-4
C13	AD	1536	32	17465	18969	6	1.39578	0.0406248	1	APOC1, PICALM, MS4A4E, BCL3, APOE, CD2AP
C13	ADHD_Demontis	1536	74	17465	18927	7	0.25074	0.390554	1	L3MBTL4, GPX1, FOXP2, GNAI2, INKA1, RBM6, ZNF16
C13	ASD_Fu	1536	184	17465	18817	31	1.22136	7.16746e-05	0.0323253	KDM3B, DYRK1A, PTEN, CDK13, TRIP12, DNMT3A, TBL1XR1, ZBTB20, CELF2, KCNQ3, PACS1, PHF2, ASH1L, MARK2, KMT2C, NIPBL, CHD2, ZMYND11, DIP2A, FBXO11, EHMT1, NAV3, PHF21A, MEF2C, TAF4, SYK, ANKRD11, MLXIP, TLE3, CORO1A, ARID1B
C13	ASD_satt	1536	96	17465	18905	17	1.301	0.00166301	0.750018	CHD2, DYRK1A, PHF21A, PHF2, ASH1L, DIP2A, PTEN, ANKRD11, NSD1, TRIP12, DNMT3A, CORO1A, FOXP2, TBL1XR1, ARID1B, KMT2C, KCNQ3
C13	ASD_satt_GER	1536	54	17465	18947	12	1.70814	0.00104817	0.472724	CHD2, PHF21A, PHF2, ASH1L, FOXP2, ANKRD11, NSD1, TRIP12, DNMT3A, KMT2C, TBL1XR1, ARID1B
C13	ASD_satt_NC	1536	24	17465	18977	3	0.701834	0.30623	1	DIP2A, PTEN, KCNQ3
C13	BP	1536	58	17465	18943	6	0.394182	0.327033	1	RUNX3, AOAH, HECTD2, DIP2A, PDCD4, NBPF14
C13	DD_Fu	1536	372	17465	18629	58	1.10061	9.43979e-07	0.000425735	STAG1, CTNND1, DYRK1A, KDM3B, PTEN, CDK13, TRIP12, NOTCH1, DNMT3A, TBL1XR1, ZBTB20, USP7, PACS1, ZNF148, CELF2, PACS2, CHD7, KCNQ3, ZEB2, ASH1L, MARK2, NSD1, KMT2C, SRRM2, NIPBL, CHD2, TAB2, RNF2, H2AC6, ZMYND11, SHOC2, ARID1A, FBXO11, SMAD6, FOXP2, BRD4, SETD2, TRRAP, NR4A2, EHMT1, PIK3R1, RNASE1, MAP2K1, PHF21A, KAT6A, MEF2C, ANKRD11, TLE3, ETF1, CLTC, EP300, ABL1, KLHL20, BLTP2, TCF12, SON, KA…
C13	EP	1536	50	17465	18951	3	-0.461489	0.780598	1	CHD2, ZEB2, MEF2C
C13	ID_Willsey	1536	28	17465	18973	1	-1.24554	0.905764	1	SETDB2
C13	SCZ	1536	32	17465	18969	4	0.702196	0.257028	1	ASH1L, PREP, STAG1, SRRM2
C14	AD	3046	32	15955	18969	5	-0.0425254	0.599159	1	MARK4, PVR, CEACAM19, ABCA7, SORL1
C14	ADHD_Demontis	3046	74	15955	18927	18	0.755924	0.0420504	1	FOXP1, ZFTRAF1, MON1A, L3MBTL4, SORCS3, ZNF827, TCTA, ARHGAP39, RECQL4, ABHD5, ST3GAL3, AMT, IQCF3, CAMKV, B4GALT2, COL19A1, MROH1, RNF123
C14	ASD_Fu	3046	184	15955	18817	61	1.39581	7.00727e-09	3.16028e-06	GRIA2, INTS3, KDM5B, DPYSL2, HDAC4, GRIN2B, SMARCC2, SMARCA2, NRXN1, DYNC1H1, ASXL3, MED13L, TCF20, ATP2B4, CELF2, PACS1, GABRB3, KCNQ3, PIK3CA, FOXP1, AGO4, CAMK2A, KCNH7, ZMYND8, ZMYM2, SYNGAP1, KMT2A, KCNMA1, AHDC1, CHD2, NCKAP1, SHANK3, CTNNA2, SYT1, SHANK2, ANK2, STXBP1, CACNA1D, ADCY5, YWHAG, BRSK2, CELF1, ITSN1, NAV3, LLGL1, HECTD4, CASKIN1, PLXNA1, CHD3, SATB2, MEF2C, MAPK8IP3, TSC1, TLE3…
C14	ASD_satt	3046	96	15955	18905	33	1.46666	7.97862e-06	0.00359836	GRIA2, KDM5B, DPYSL2, GRIN2B, SMARCC2, NRXN1, DYNC1H1, ASXL3, MED13L, TCF20, CELF4, KCNQ3, GABRB3, FOXP1, ZMYND8, NCOA1, SYNGAP1, ELAVL3, KCNMA1, PPP2R5D, CHD2, PPP5C, SHANK3, SHANK2, ANK2, STXBP1, LRRC4C, HECTD4, MKX, CORO1A, MYT1L, BCL11A, CACNA1E
C14	ASD_satt_GER	3046	54	15955	18947	15	1.01481	0.0199615	1	CHD2, FOXP1, KDM5B, SMARCC2, ZMYND8, ASXL3, MED13L, MKX, NCOA1, TCF20, MYT1L, ELAVL3, CELF4, BCL11A, PPP2R5D
C14	ASD_satt_NC	3046	24	15955	18977	13	2.63544	1.94573e-05	0.00877523	GRIA2, GABRB3, SHANK3, GRIN2B, SHANK2, NRXN1, ANK2, STXBP1, LRRC4C, CACNA1E, SYNGAP1, KCNMA1, KCNQ3
C14	BP	3046	58	15955	18943	14	0.74047	0.0712431	1	AXIN1, DOP1A, SHANK1, BAIAP2L2, IFT56, HECTD2, ATP2A2, SORCS1, DNAI4, WWP1, AKAP11, TNIK, COMTD1, ATP9A
C14	DD_Fu	3046	372	15955	18629	104	1.04975	3.06924e-09	1.38423e-06	GRIA2, GRIN2B, SMARCC2, KCNT2, ATP2B4, PACS1, ZMYND8, RHOBTB2, AFF3, KMT2A, PPP2R5D, CHD2, GNAO1, BRPF1, PIP5K1C, SHOC2, ANK2, ADCY5, GRIN2A, LZTR1, KIDINS220, LLGL1, HECTD4, MAP2K1, ACTL6B, MEF2C, ADGRB1, RALA, MYT1L, PDE4D, ATP1A3, SMARCA2, NRXN1, CASZ1, CAMK2B, KCNQ2, GABRB3, KCNT1, CACNA1A, TRPM3, RYR2, SCN8A, EEF1A2, KCNH1, PTPRD, KCNMA1, SHANK3, SNAP25, PIK3R1, CASKIN1, BCL11A, HDAC4, ASXL3…
C14	EP	3046	50	15955	18951	24	2.2829	1.27073e-07	5.73098e-05	HCN1, GNB1, GRIN2B, SPTAN1, KCNQ2, GABRB3, PCDH19, KCNT1, CACNA1A, IQSEC2, GPHN, SCN8A, EEF1A2, SYNGAP1, CHD2, GNAO1, CDKL5, STXBP1, GRIN2A, SLC35A2, GRIN1, MEF2C, TSC1, SLC9A6
C14	ID_Willsey	3046	28	15955	18973	7	0.806303	0.14962	1	GRB14, SETDB2, STXBP1, MYT1, GRIN2A, KCNH1, SYNGAP1
C14	SCZ	3046	32	15955	18969	9	1.03827	0.059242	1	DNM3, SV2A, GRIA3, TRIO, GRIN2A, ZMYM2, AKAP11, DAGLA, HCN4
C15	AD	4495	32	14506	18969	8	0.106816	0.496795	1	PVR, CEACAM19, SLC24A4, PTK2B, ABCA7, CD2AP, SORL1, DSG2
C15	ADHD_Demontis	4495	74	14506	18927	19	0.158748	0.384249	1	MFSD3, LRRC14, SH3RF2, AMT, FOXP1, GASK1A, ANO10, VRK1, ARHGAP39, SZT2, ZNF7, ZNF251, ABHD5, ZNF660, SORCS3, MST1R, KIFC2, MED8, COL19A1
C15	ASD_Fu	4495	184	14506	18817	59	0.614634	0.00559983	1	GRIA2, DYRK1A, GRIN2B, SMARCC2, MED23, NRXN1, UBR1, RALGAPB, SCN2A, CDK13, SRPRA, CELF2, KCNQ3, GABRB3, FOXP1, CAMK2A, KCNB1, NRXN3, KCNH7, CGREF1, CUL3, DSCAM, ZMYND8, ZMYM2, FAM120A, NIPBL, KCNMA1, CHD2, NCKAP1, SHANK3, ITPR3, SYT1, SHANK2, STXBP1, GABBR2, YWHAG, RFX3, NF1, BRSK2, CSNK2A2, CYLD, INO80D, NAV3, CAMTA2, HECTD4, GABRA1, PLXNA1, SATB2, MEF2C, TBR1, SCN1A, SETD5, MYT1L, ATP4A, UBR5, …
C15	ASD_satt	4495	96	14506	18905	32	0.695076	0.0198605	1	GRIA2, DYRK1A, GRIN2B, SMARCC2, NRXN1, UBR1, GABRB2, SCN2A, KCNQ3, GABRB3, FOXP1, DSCAM, ZMYND8, SATB1, KCNMA1, NR3C2, CHD2, SHANK3, KIAA0232, SHANK2, STXBP1, CACNA2D3, HDLBP, LRRC4C, TRIM23, RFX3, HECTD4, TBR1, SCN1A, SETD5, TRAF7, MYT1L
C15	ASD_satt_GER	4495	54	14506	18947	12	-0.115861	0.649618	1	CHD2, FOXP1, SMARCC2, TBR1, HDLBP, ZMYND8, SATB1, RFX3, SETD5, TRAF7, MYT1L, NR3C2
C15	ASD_satt_NC	4495	24	14506	18977	15	2.43142	5.56959e-05	0.0251189	GRIA2, GABRB3, SHANK3, GRIN2B, SHANK2, NRXN1, STXBP1, DSCAM, GABRB2, CACNA2D3, SCN2A, LRRC4C, SCN1A, KCNMA1, KCNQ3
C15	BP	4495	58	14506	18943	11	-0.404137	0.840717	1	DOP1A, BBS9, BAIAP2L2, CHD1L, CHRNB2, SORCS1, DNAI4, ATP2A2, FASTKD1, PFKP, IFT56
C15	DD_Fu	4495	372	14506	18629	112	0.486583	0.00234134	1	GRIA2, GRIN2B, SMARCC2, SCN2A, HIVEP2, KCNT2, BCL11B, KCNB1, CUL3, ZMYND8, RHOBTB2, AFF3, CHD2, PIP5K1C, MTOR, NTRK2, SHOC2, GRIN2A, KMT2D, SETD1B, CAMTA2, HECTD4, MEF2C, MYT1L, CAMK2G, UBR5, GDNF, ATP1A3, NRXN1, CDK13, CAMK2B, SRSF1, MIB1, KCNQ2, GABRB3, KCNT1, KCNA4, CACNA1A, DSCAM, RYR2, SCN8A, KCNH1, PTPRD, KCNMA1, GSK3B, TAB2, SHANK3, GABRG2, RFX3, PIK3R2, BICD2, PPP1CB, PIK3R1, TBR1, DHDDS,…
C15	EP	4495	50	14506	18951	22	1.34719	0.00120723	0.544459	HCN1, GRIN2B, SCN2A, SPTAN1, KCNQ2, GABRB3, KCNB1, KCNT1, CACNA1A, IQSEC2, GPHN, SCN8A, CHD2, ARHGEF9, STXBP1, GRIN2A, PURA, GABRA1, GRIN1, MEF2C, SCN1A, SLC9A6
C15	ID_Willsey	4495	28	14506	18973	8	0.370025	0.336393	1	PPP1CB, GRB14, SETDB2, STXBP1, MYT1, SCN2A, GRIN2A, KCNH1
C15	SCZ	4495	32	14506	18969	13	1.14571	0.024554	1	PREP, SP4, SV2A, GRIA3, SETD1A, HERC1, GRIN2A, ZMYM2, FAM120A, XPO7, DAGLA, MAGI2, NR3C2
C16	AD	3303	32	15698	18969	8	0.66597	0.179851	1	MARK4, CEACAM19, EXOC3L2, PTK2B, ABCA7, CD2AP, SORL1, DSG2
C16	ADHD_Demontis	3303	74	15698	18927	14	0.151099	0.410055	1	FOXP1, ZFTRAF1, ZNF660, GASK1A, HYAL3, SORCS3, TCTA, CDH8, VRK1, ZNF251, KIFC2, CAMKV, FOXP2, MROH1
C16	ASD_Fu	3303	184	15698	18817	64	1.35956	9.19526e-09	4.14706e-06	GRIA2, INTS3, TLE4, GRIN2B, SMARCA2, NRXN1, PTEN, SCN2A, NAA25, ASXL3, DYNC1H1, TRIP12, TCF20, SRPRA, ATP2B4, CAMK2A, GABRB3, PIK3CA, FOXP1, KCNB1, NRXN3, PBX1, DSCAM, ZMYM2, FAM120A, MBD5, KMT2A, KCNMA1, AHDC1, ATG9B, NCKAP1, SHANK3, TRAF2, SYT1, SHANK2, ANK2, STXBP1, GABBR2, DIP2A, CACNA1D, ADCY5, YWHAG, NF1, BRSK2, CELF1, ITSN1, MEIS2, TAOK1, NAV3, LLGL1, CAMTA2, HECTD4, GABRA1, CASKIN1, PLXNA…
C16	ASD_satt	3303	96	15698	18905	33	1.32511	4.43368e-05	0.0199959	GRIA2, GRIN2B, NRXN1, PTEN, GABRB2, SCN2A, ASXL3, DYNC1H1, TRIP12, TCF20, CELF4, GABRB3, FOXP1, DSCAM, SATB1, MBD5, KCNMA1, SHANK3, SHANK2, ANK2, STXBP1, CACNA2D3, LRRC4C, DIP2A, TRIM23, FOXP2, TAOK1, HECTD4, TBR1, DEAF1, MYT1L, BCL11A, CACNA1E
C16	ASD_satt_GER	3303	54	15698	18947	12	0.443824	0.218688	1	FOXP1, TBR1, SATB1, ASXL3, DEAF1, TRIP12, TCF20, MYT1L, FOXP2, MBD5, CELF4, BCL11A
C16	ASD_satt_NC	3303	24	15698	18977	17	3.53577	1.1615e-08	5.23838e-06	GRIA2, GABRB3, SHANK3, GRIN2B, SHANK2, NRXN1, ANK2, DSCAM, GABRB2, PTEN, SCN2A, STXBP1, CACNA2D3, LRRC4C, DIP2A, KCNMA1, CACNA1E
C16	BP	3303	58	15698	18943	16	0.86035	0.0354242	1	DOP1A, BBS9, SHANK1, HLCS, BAIAP2L2, HECTD2, DIP2A, TANC2, CHRNB2, SORCS1, FASTKD1, PFKP, ATP9A, TNIK, AKAP11, IFT56
C16	DD_Fu	3303	372	15698	18629	108	0.983447	1.50558e-08	6.79016e-06	GRIA2, GRIN2B, SCN2A, HIVEP2, ATP2B4, BCL11B, KCNB1, BICRA, RHOBTB2, AFF3, MBD5, KMT2A, PIP5K1C, ANK2, ADCY5, FOXP2, EXT1, POLR3B, LLGL1, CAMTA2, HECTD4, MAP2K1, TANC2, ADGRB1, DEAF1, RALA, MYT1L, PDE4D, CAMK2G, GDNF, ATP1A3, SMARCA2, NRXN1, TRIP12, CAMK2B, KCNQ2, GABRB3, KCNT1, KCNA4, CACNA1A, TRPM3, DSCAM, RYR2, PTPRD, KCNMA1, GSK3B, SHANK3, SNAP25, RFX7, GABRG2, MEIS2, BICD2, CASKIN1, SPOP, TB…
C16	EP	3303	50	15698	18951	22	1.90826	1.04792e-05	0.00472611	HCN1, GRIN2B, SYN1, SCN2A, SPTAN1, KCNQ2, GABRB3, KCNB1, KCNT1, CACNA1A, IQSEC2, GPHN, MBD5, UBE3A, ARHGEF9, CDKL5, STXBP1, GABRA1, GRIN1, TSC1, DNM1, SLC9A6
C16	ID_Willsey	3303	28	15698	18973	3	-0.808621	0.887641	1	SCN2A, STXBP1, MYT1
C16	SCZ	3303	32	15698	18969	9	0.897691	0.0901807	1	SV2A, GRIA3, HERC1, TRIO, ZMYM2, FAM120A, XPO7, AKAP11, DAGLA
C17	AD	3027	32	15974	18969	4	-0.4063	0.772997	1	MARK4, ABCA7, CEACAM19, PVR
C17	ADHD_Demontis	3027	74	15974	18927	13	0.171439	0.397321	1	SORCS3, GASK1A, LRRC24, VRK1, ST3GAL3, AMT, ZNF251, KIFC2, TRAIP, IQCF3, FOXP2, COL19A1, PPP1R16A
C17	ASD_Fu	3027	184	15974	18817	62	1.44255	2.01262e-09	9.07691e-07	GRIA2, INTS3, KDM5B, TLE4, GRIN2B, SMARCA2, MED23, NRXN1, PTEN, SCN2A, TCF20, ATP2B4, CELF2, PACS1, GABRB3, KCNQ3, PIK3CA, KCNB1, H3-3A, CAMK2A, RAB11FIP4, CGREF1, PBX1, DSCAM, PPP1R9B, ZMYM2, FAM120A, SYNGAP1, MBD5, KCNMA1, AHDC1, ATG9B, SHANK3, SYT1, SHANK2, ANK2, STXBP1, GABBR2, DIP2A, CACNA1D, ADCY5, BRSK2, CSNK2A2, CELF1, ITSN1, PRH1, MEIS2, NAV3, LLGL1, HECTD4, GABRA1, CASKIN1, PLXNA1, SATB…
C17	ASD_satt	3027	96	15974	18905	27	1.0535	0.00171636	0.774077	GRIA2, KDM5B, GRIN2B, NRXN1, PTEN, GABRB2, SCN2A, TCF20, CELF4, KCNQ3, GABRB3, DSCAM, SYNGAP1, MBD5, KCNMA1, PPP5C, SHANK3, SHANK2, ANK2, STXBP1, DIP2A, FOXP2, HECTD4, PTK7, DEAF1, PPP1R9B, CACNA1E
C17	ASD_satt_GER	3027	54	15974	18947	6	-0.599526	0.880062	1	KDM5B, DEAF1, TCF20, FOXP2, MBD5, CELF4
C17	ASD_satt_NC	3027	24	15974	18977	18	3.99288	2.12473e-10	9.58253e-08	GRIA2, GABRB3, SHANK3, GRIN2B, SHANK2, NRXN1, ANK2, DSCAM, GABRB2, PTEN, SCN2A, STXBP1, DIP2A, CACNA1E, SYNGAP1, PPP1R9B, KCNMA1, KCNQ3
C17	BP	3027	58	15974	18943	17	1.13475	0.0073966	1	AXIN1, DOP1A, BBS9, SHANK1, HLCS, DIP2A, TANC2, CHRNB2, SORCS1, ATP2A2, CFH, FASTKD1, PTCH2, PFKP, TNIK, AKAP11, IFT56
C17	DD_Fu	3027	372	15974	18629	107	1.11983	2.1573e-10	9.72941e-08	GRIA2, GRIN2B, SCN2A, HIVEP2, KCNT2, ATP2B4, BCL11B, PACS1, KCNB1, H3-3A, BICRA, AFF3, SETBP1, MBD5, NTRK2, SHOC2, ANK2, ADCY5, LZTR1, FOXP2, KIDINS220, NR4A2, SETD1B, LLGL1, HECTD4, ACTL6B, MEF2C, TANC2, ADGRB1, DEAF1, RALA, PDE4D, CAMK2G, SMARCA2, NRXN1, CAMTA1, SRSF1, SOX5, GABRB3, KCNT1, KCNA4, CACNA1A, DSCAM, RYR2, EEF1A2, PTPRD, KCNMA1, GSK3B, SHANK3, SNAP25, PPP2CA, ZFHX3, MEIS2, CASKIN1, …
C17	EP	3027	50	15974	18951	22	2.06018	2.41087e-06	0.0010873	HCN1, GRIN2B, SYN1, SCN2A, SLC1A2, SPTAN1, GABRB3, KCNB1, KCNT1, CACNA1A, IQSEC2, EEF1A2, SYNGAP1, MBD5, UBE3A, ARHGEF9, CASK, CDKL5, STXBP1, GABRA1, GRIN1, MEF2C
C17	ID_Willsey	3027	28	15974	18973	5	0.199694	0.467954	1	SETDB2, STXBP1, SCN2A, SYNGAP1, SETBP1
C17	SCZ	3027	32	15974	18969	8	0.81727	0.125042	1	SV2A, ANKRD12, HERC1, TRIO, ZMYM2, FAM120A, AKAP11, DAGLA
C18	AD	4314	32	14687	18969	7	-0.0676618	0.612898	1	APOC1, NECTIN2, RELB, TRAPPC6A, TOMM40, CD2AP, DSG2
C18	ADHD_Demontis	4314	74	14687	18927	18	0.13185	0.413565	1	FOXP1, RHOA, GMPPB, XRN2, MAPKAPK3, GPX1, RECQL4, GNAI2, LRRC14, VPS28, VRK1, VGLL3, TRAIP, RPL8, HYI, ZNF852, PPIH, PPP1R16A
C18	ASD_Fu	4314	184	14687	18817	36	-0.272865	0.867381	1	MRFAP1, KDM5B, TLE4, TNPO3, XPO1, GIGYF1, ZBTB20, EFTUD2, FOXP1, SPEN, H3-3A, IRF2BPL, PRR12, ACLY, KMT2C, CAPRIN1, NAA15, TRAF2, PSMD11, AP2S1, SIN3A, CTNNB1, ZNF292, CSNK2A2, PRDM16, HNRNPD, PSMD12, WAC, TCF7L2, RNASE12, VEZF1, ADNP, DLL1, SYNCRIP, SETD5, BTG3
C18	ASD_satt	4314	96	14687	18905	21	-0.0678927	0.61646	1	KDM5B, GIGYF1, FOXP1, EIF3G, IRF2BPL, PRR12, KMT2C, PPP5C, KMT2E, AP2S1, SIN3A, CTNNB1, NUP155, WAC, TCF7L2, VEZF1, PTK7, ADNP, SETD5, TRAF7, BCL11A
C18	ASD_satt_GER	4314	54	14687	18947	15	0.39122	0.228938	1	FOXP1, KDM5B, EIF3G, IRF2BPL, KMT2E, WAC, SIN3A, TCF7L2, CTNNB1, VEZF1, ADNP, SETD5, TRAF7, KMT2C, BCL11A
C18	ASD_satt_NC	4314	24	14687	18977	2	-1.68882	0.983394	1	PRR12, AP2S1
C18	BP	4314	58	14687	18943	11	-0.326846	0.796445	1	ADAMTS12, CCNE2, ZNF584, GIGYF1, STON1, PDCD4, TICRR, CENPN, PNKP, NBPF14, NPHP3
C18	DD_Fu	4314	372	14687	18629	116	0.640304	8.81259e-05	0.0397448	AGO1, H1-4, KCNT2, ZBTB20, PSMC5, ZNF148, H3-3A, RAB14, SETBP1, ARID2, ZBTB10, EIF5A, SF3B2, ZNF292, CNOT1, EXT1, H4C11, NR4A2, DHX30, SMARCB1, CHD4, ADNP, RALA, CSNK2B, PRPF8, SRP54, KBTBD7, GIGYF1, FGFR3, CASZ1, NOTCH1, KIF11, SOX5, MIB1, WDR48, TOP2B, DDX23, PPM1D, ZFHX4, KMT2C, SRRM2, HNRNPK, NAA15, AP2S1, PIK3R2, BRD3, SMARCE1, GNB2, PCBP2, WAC, RNASE12, VEZF1, MSI1, CBX5, BCL11A, STAG1, ATP…
C18	EP	4314	50	14687	18951	6	-1.10624	0.982298	1	FOXG1, SLC2A1, WDR45, PIGA, ARX, SLC35A2
C18	ID_Willsey	4314	28	14687	18973	12	1.35541	0.0139839	1	TUBA1A, FOXG1, TCF7L2, GRB14, WAC, PDHA1, SET, CTNNB1, WDR45, SYNCRIP, CHMP2A, SETBP1
C18	SCZ	4314	32	14687	18969	5	-0.664211	0.882472	1	STAG1, ZNF136, H1-4, EIF2S3, SRRM2
C19	AD	2222	32	16779	18969	5	0.485724	0.317388	1	MARK4, CBLC, PVR, SLC24A4, BCAT2
C19	ADHD_Demontis	2222	74	16779	18927	13	0.690534	0.0866982	1	MON1A, SNRK, SORCS3, TMEM200C, ARHGAP39, ANO10, CDH8, VRK1, ST3GAL3, ZNF251, KIFC2, CAMKV, RBM6
C19	ASD_Fu	2222	184	16779	18817	50	1.51626	6.59621e-09	2.97489e-06	GRIN2B, SMARCA2, PTEN, SCN2A, TCF20, KCNQ3, MED13, GABRB3, KCNB1, RAB11FIP4, CGREF1, PHF2, DSCAM, AUTS2, MBD5, KMT2A, SLC6A1, AHDC1, ATG9B, ZMYND11, SYT1, SHANK2, ANK2, GABBR2, DIP2A, CTNNB1, CACNA1D, ADCY5, NF1, ZNF292, CYLD, ITSN1, INO80D, LLGL1, CAMTA2, HECTD4, GABRA1, CASKIN1, SPAST, CHD3, MEF2C, SCN1A, DEAF1, MYT1L, UBR5, USP49, ARID1B, CYFIP2, ATP1A3, CACNA1E
C19	ASD_satt	2222	96	16779	18905	33	2.00036	4.67326e-09	2.10764e-06	GRIN2B, PTEN, GABRB2, SCN2A, GNAI1, TCF20, CELF4, KCNQ3, GABRB3, PHF2, DSCAM, NCOA1, MBD5, SLC6A1, NR3C2, TEK, PPP5C, SHANK2, ANK2, CACNA2D3, DIP2A, LRRC4C, CTNNB1, TRIM23, HECTD4, SPAST, SCN1A, DEAF1, MKX, MYT1L, ARID1B, TM9SF4, CACNA1E
C19	ASD_satt_GER	2222	54	16779	18947	11	0.954096	0.0455411	1	PHF2, CTNNB1, DEAF1, MKX, NCOA1, TCF20, MYT1L, MBD5, CELF4, NR3C2, ARID1B
C19	ASD_satt_NC	2222	24	16779	18977	15	3.6628	4.65196e-09	2.09803e-06	GABRB3, GRIN2B, SHANK2, ANK2, DSCAM, PTEN, GABRB2, SCN2A, CACNA2D3, LRRC4C, DIP2A, SCN1A, CACNA1E, SLC6A1, KCNQ3
C19	BP	2222	58	16779	18943	8	0.274961	0.366579	1	ERBB4, NTN4, SEMA4B, DIP2A, CHRNB2, PTCH2, AKAP11, THSD7A
C19	DD_Fu	2222	372	16779	18629	94	1.39118	1.98251e-13	8.94113e-11	GRIN2B, SCN2A, HIVEP2, KCNT2, BCL11B, KCNB1, FBN1, AFF3, MBD5, KMT2A, CACNA1G, BRAF, ANK2, ADCY5, ZNF292, GRIN2A, KIDINS220, POLR3B, LLGL1, CAMTA2, HECTD4, MEF2C, ADGRB1, DEAF1, MYT1L, UBR5, ATP1A3, SMARCA2, SRSF1, KCNQ2, GABRB3, MED13, KCNT1, CACNA1A, DSCAM, SCN8A, EEF1A2, CERT1, GSK3B, SNAP25, RFX7, CASKIN1, NALCN, DNM1, ARID1B, RORA, POU3F3, NLGN2, PTPN11, KCNQ3, FOXG1, PRKAR1B, CACNA1C, MFN2,…
C19	EP	2222	50	16779	18951	26	3.04729	3.68129e-12	1.66026e-09	GRIN2B, SCN2A, SLC1A2, SPTAN1, KCNQ2, GABRB3, FOXG1, KCNB1, KCNT1, CACNA1A, ZEB2, GPHN, SCN8A, ARX, EEF1A2, GRIN2D, SLC6A1, MBD5, GRIN2A, PURA, GABRA1, GRIN1, MEF2C, SCN1A, DNM1, SLC9A6
C19	ID_Willsey	2222	28	16779	18973	7	1.33508	0.0384235	1	FOXG1, GRB14, CTNNB1, SCN2A, GRIN2A, SLC6A1, CERT1
C19	SCZ	2222	32	16779	18969	9	1.56745	0.0091923	1	RB1CC1, SV2A, ANKRD12, CACNA1G, TRIO, GRIN2A, GRIA3, AKAP11, NR3C2
C20	AD	1532	32	17469	18969	1	-1.44059	0.932277	1	PICALM
C20	ADHD_Demontis	1532	74	17469	18927	8	0.470049	0.244952	1	C8orf82, ZNF660, XRN2, VPS28, ARHGAP28, RPL8, RBM6, ZNF197
C20	ASD_Fu	1532	184	17469	18817	63	2.62051	3.56987e-24	1.61001e-21	HNRNPUL2, DPYSL2, KIF1B, DYRK1A, NRXN1, XPO1, DYNC1H1, MED13L, TBL1XR1, ZBTB20, PACS1, SPEN, NRXN3, H3-3A, IRF2BPL, KCNH7, PRR12, ASH1L, CUL3, PBX1, AUTS2, ZMYM2, KMT2C, MBD5, SLC6A1, NIPBL, CAPRIN1, CHD2, CREBBP, CTNNA2, SYT1, CTNNB1, RFX3, FBXO11, ZNF292, CSNK2A2, CELF1, ITSN1, PRH1, USP49, TAOK1, EHMT1, HNRNPD, HECTD4, WAC, SKI, TCF7L2, PHF21A, SPAST, VEZF1, ANKRD11, TLE3, ADNP, SYNCRIP, SETD5…
C20	ASD_satt	1532	96	17469	18905	32	2.53672	1.3645e-12	6.1539e-10	DPYSL2, DYRK1A, NRXN1, DYNC1H1, MED13L, TBL1XR1, CELF4, IRF2BPL, PRR12, ASH1L, KMT2C, MBD5, SLC6A1, ELAVL3, CHD2, CREBBP, CTNNB1, RFX3, TAOK1, HECTD4, WAC, SKI, TCF7L2, PHF21A, SPAST, VEZF1, ANKRD11, ADNP, SETD5, MYT1L, ARID1B, BCL11A
C20	ASD_satt_GER	1532	54	17469	18947	23	3.1001	5.66534e-12	2.55507e-09	MED13L, TBL1XR1, CELF4, IRF2BPL, ASH1L, KMT2C, ELAVL3, MBD5, CHD2, CREBBP, CTNNB1, RFX3, WAC, PHF21A, SKI, TCF7L2, VEZF1, ANKRD11, ADNP, SETD5, MYT1L, ARID1B, BCL11A
C20	ASD_satt_NC	1532	24	17469	18977	3	0.705931	0.304807	1	SLC6A1, NRXN1, PRR12
C20	BP	1532	58	17469	18943	5	0.106989	0.506472	1	ERBB4, BBS9, CCNE2, TANC2, NPHP3
C20	DD_Fu	1532	372	17469	18629	113	2.40394	6.7933e-37	3.06378e-34	H1-4, ZBTB20, PACS1, ZNF148, H3-3A, CUL3, ASH1L, AFF3, SETBP1, MBD5, ARID2, CHD2, FBXO11, ZNF292, ZMIZ1, CNOT1, EHMT1, DHX30, SMARCB1, HECTD4, SKI, SMARCA4, ACTL6B, HDAC2, TANC2, CHD4, ANKRD11, ADNP, EP300, PDE4D, MYT1L, UBR5, ARHGAP35, NRXN1, RIT1, SRSF1, SOX5, MIB1, WDR48, TOP2B, PPM1D, MSL2, KMT2C, GSK3B, RFX7, PPP2CA, HNRNPU, RFX3, SMC3, PIK3R2, PPP1CB, PCBP2, WAC, VEZF1, ABL1, ARID1B, BCL11A…
C20	EP	1532	50	17469	18951	10	1.51795	0.00588161	1	CHD2, FOXG1, GNB1, CASK, CDKL5, ZEB2, SLC6A1, MECP2, ARX, MBD5
C20	ID_Willsey	1532	28	17469	18973	12	3.10646	6.48935e-07	0.00029267	TUBA1A, FOXG1, PPP1CB, TCF7L2, WAC, SET, CTNNB1, MECP2, SYNCRIP, SETBP1, ARIH1, SLC6A1
C20	SCZ	1532	32	17469	18969	8	1.93229	0.00319512	1	RB1CC1, STAG1, H1-4, ASH1L, ANKRD12, HERC1, TRIO, ZMYM2
C21	AD	2960	32	16041	18969	7	0.603709	0.222063	1	MARK4, CBLC, CLU, CEACAM19, BCAT2, TOMM40, ABCA7
C21	ADHD_Demontis	2960	74	16041	18927	13	0.209899	0.365044	1	MFSD3, ZNF34, ZFTRAF1, GASK1A, ARHGAP39, CDH8, VRK1, ST3GAL3, ZNF251, KIFC2, CAMKV, RBM6, DCC
C21	ASD_Fu	2960	184	16041	18817	50	1.02904	3.75994e-05	0.0169574	GRIA2, HAPSTR1, DYRK1A, GRIN2B, SMARCA2, NRXN1, XPO1, SCN2A, CDK13, TCF20, SRPRA, ZBTB20, KCNQ3, MED13, ZNF462, GABRB3, KCNB1, NRXN3, RAB11FIP4, PHF2, PBX1, DSCAM, ZMYND8, SLC6A1, NCKAP1, CTNNA2, ITPR3, SHANK2, STXBP1, GABBR2, CTNNB1, CACNA1D, ADCY5, NF1, ZNF292, CYLD, LLGL1, CAMTA2, HECTD4, SKI, CASKIN1, SPAST, CHD3, MEF2C, SCN1A, MLXIP, DEAF1, MYT1L, ANKH, MED23
C21	ASD_satt	2960	96	16041	18905	30	1.30992	8.87642e-05	0.0400327	GRIA2, DYRK1A, GRIN2B, NRXN1, GABRB2, SCN2A, GNAI1, TCF20, CELF4, KCNQ3, GABRB3, PHF2, DSCAM, ZMYND8, NCOA1, SLC6A1, PPP5C, SHANK2, STXBP1, HDLBP, CTNNB1, LRRC4C, TRIM23, HECTD4, SKI, SPAST, SCN1A, DEAF1, MYT1L, BCL11A
C21	ASD_satt_GER	2960	54	16041	18947	11	0.4738	0.211356	1	SKI, PHF2, CTNNB1, ZMYND8, HDLBP, DEAF1, NCOA1, TCF20, MYT1L, CELF4, BCL11A
C21	ASD_satt_NC	2960	24	16041	18977	13	2.68469	1.41363e-05	0.00637547	GRIA2, GABRB3, GRIN2B, SHANK2, NRXN1, STXBP1, DSCAM, GABRB2, LRRC4C, SCN2A, SCN1A, SLC6A1, KCNQ3
C21	BP	2960	58	16041	18943	10	0.176896	0.417315	1	ERBB4, DOP1A, SHANK1, HLCS, HECTD2, CHRNB2, WWP1, FASTKD1, PTCH2, AKAP11
C21	DD_Fu	2960	372	16041	18629	102	1.0605	2.82713e-09	1.27504e-06	GRIA2, GRIN2B, SCN2A, HIVEP2, KCNT2, ZBTB20, BCL11B, KCNB1, ZMYND8, RHOBTB2, KCNA2, MTOR, NTRK2, ADCY5, ZNF292, GRIN2A, EXT1, KIDINS220, LLGL1, CAMTA2, HECTD4, SKI, ACTL6B, MEF2C, DEAF1, MYT1L, CAMK2G, CTBP1, SMARCA2, NRXN1, CAMTA1, KBTBD7, CDK13, SRSF1, SOX5, GABRB3, ZNF462, MED13, KCNT1, CACNA1A, DSCAM, SCN8A, MSL2, KCNH1, GSK3B, SNAP25, RFX7, GABRG2, CASKIN1, NALCN, DNM1, BCL11A, DHDDS, DYRK1A…
C21	EP	2960	50	16041	18951	26	2.56438	2.3647e-09	1.06648e-06	HCN1, GRIN2B, SYN1, SCN2A, SPTAN1, GABRB3, KCNB1, ALG13, KCNT1, CACNA1A, ZEB2, GPHN, SCN8A, GRIN2D, SLC6A1, ARHGEF9, CASK, KCNA2, STXBP1, GRIN2A, PURA, GRIN1, MEF2C, SCN1A, DNM1, SLC9A6
C21	ID_Willsey	2960	28	16041	18973	9	1.36334	0.0222141	1	SETDB2, STXBP1, CTNNB1, MYT1, SCN2A, GRIN2A, KCNH1, DDX3X, SLC6A1
C21	SCZ	2960	32	16041	18969	7	0.603709	0.222063	1	DNM3, SETD1A, ANKRD12, GRIN2A, AKAP11, DAGLA, HCN4
C22	AD	3898	32	15103	18969	6	-0.160099	0.666521	1	PVR, CEACAM19, EXOC3L2, PTK2B, ABCA7, SORL1
C22	ADHD_Demontis	3898	74	15103	18927	20	0.524327	0.108694	1	MFSD3, AMT, ST3GAL3, MROH1, RNF123, FOXP1, GASK1A, TCTA, FAM83H, ANO10, DCC, ZFTRAF1, POC1B, ARHGAP39, FOXP2, ABHD5, ZNF660, SORCS3, KIFC2, COL19A1
C22	ASD_Fu	3898	184	15103	18817	58	0.845075	0.000276946	0.124903	GRIA2, RORB, HAPSTR1, KDM5B, DYRK1A, GRIN2B, SMARCA2, MED23, TNPO3, RALGAPB, PTEN, SCN2A, NAA25, CDK13, TRIP12, SRPRA, CELF2, KCNQ3, GABRB3, PIK3CA, FOXP1, KCNB1, NRXN3, CAMK2A, KCNH7, RAB11FIP4, CGREF1, MARK2, DSCAM, PBX1, AUTS2, FAM120A, MBD5, KCNMA1, SHANK3, SYT1, ANK2, KPNA1, CACNA1D, RFX3, YWHAG, BRSK2, CSNK2A2, CELF1, INO80D, NAV3, CAMTA2, GABRA1, SATB2, SCN1A, TSC1, DEAF1, SETD5, MYT1L, SL…
C22	ASD_satt	3898	96	15103	18905	29	0.751137	0.0156983	1	GRIA2, RORB, KDM5B, DYRK1A, GRIN2B, PTEN, GABRB2, SCN2A, TRIP12, KCNQ3, GABRB3, FOXP1, DSCAM, SATB1, MBD5, KCNMA1, SHANK3, KIAA0232, ANK2, CACNA2D3, TRIM23, LRRC4C, RFX3, FOXP2, SCN1A, DEAF1, SETD5, MYT1L, ARID1B
C22	ASD_satt_GER	3898	54	15103	18947	12	0.148407	0.430623	1	RORB, FOXP1, KDM5B, SATB1, RFX3, DEAF1, SETD5, TRIP12, MYT1L, FOXP2, MBD5, ARID1B
C22	ASD_satt_NC	3898	24	15103	18977	14	2.44396	5.47338e-05	0.024685	GRIA2, GABRB3, SHANK3, GRIN2B, ANK2, DSCAM, GABRB2, PTEN, SCN2A, CACNA2D3, LRRC4C, SCN1A, KCNMA1, KCNQ3
C22	BP	3898	58	15103	18943	12	0.0169037	0.538954	1	FRMPD2, DOP1A, HLCS, FAM83H, TANC2, CHRNB2, SORCS1, DNAI4, ATP2A2, FASTKD1, PFKP, AKAP11
C22	DD_Fu	3898	372	15103	18629	105	0.622178	0.000210262	0.0948284	GRIA2, GRIN2B, SCN2A, HIVEP2, KCNT2, ZNF148, KCNB1, FBN1, MBD5, BRAF, PIP5K1C, KCNA2, SHOC2, ANK2, GRIN2A, FOXP2, POLR3B, CAMTA2, TANC2, DEAF1, MYT1L, UBR5, GDNF, SMARCA2, CAMTA1, CDK13, TRIP12, CAMK2B, SOX5, SRSF1, KCNQ2, GABRB3, KCNT1, CACNA1A, DSCAM, RYR2, EEF1A2, KCNH1, PTPRD, KCNMA1, GSK3B, KRAS, SHANK3, SNAP25, GABRG2, RFX3, PIK3R2, PPP1CB, NALCN, DNM1, ARID1B, DHDDS, DYRK1A, SRPRA, PTPN11,…
C22	EP	3898	50	15103	18951	24	1.84538	1.26088e-05	0.00568655	HCN1, GRIN2B, SCN2A, KCNQ2, GABRB3, KCNB1, ALG13, KCNT1, CACNA1A, IQSEC2, GPHN, EEF1A2, MBD5, UBE3A, ARHGEF9, KCNA2, GRIN2A, PURA, GABRA1, GRIN1, SCN1A, TSC1, DNM1, SLC9A6
C22	ID_Willsey	3898	28	15103	18973	8	0.634083	0.200985	1	PPP1CB, GRB14, SETDB2, MYT1, SCN2A, GRIN2A, KCNH1, DDX3X
C22	SCZ	3898	32	15103	18969	11	1.02392	0.0482733	1	RB1CC1, SV2A, GRIA3, HERC1, TRIO, GRIN2A, HCN4, FAM120A, XPO7, AKAP11, MAGI2
C23	AD	1414	32	17587	18969	0	-9.96578	1	1
C23	ADHD_Demontis	1414	74	17587	18927	6	0.136014	0.475749	1	C8orf82, SORCS3, ARHGAP28, RPL8, RBM6, ZNF197
C23	ASD_Fu	1414	184	17587	18817	55	2.45367	9.16318e-20	4.13259e-17	HNRNPUL2, KIF1B, XPO1, GIGYF1, DYNC1H1, ASXL3, TCF20, TBL1XR1, NRXN3, H3-3A, KDM6B, KCNH7, CUL3, ASH1L, PBX1, AUTS2, KMT2C, KMT2A, SLC6A1, CTCF, CAPRIN1, NIPBL, CHD2, CTNNA2, SHANK2, ANK2, CTNNB1, RFX3, FBXO11, ZNF292, CSNK2A2, CELF1, ITSN1, PRH1, MEIS2, USP49, TAOK1, EHMT1, NAV3, HECTD4, SKI, SPAST, CHD3, RNASE12, VEZF1, TLE3, SYNCRIP, SETD5, OBSCN, MYT1L, KMT5B, UBR5, DIP2C, MED23, CSNK1E
C23	ASD_satt	1414	96	17587	18905	24	2.07082	9.6711e-08	4.36166e-05	GIGYF1, DYNC1H1, ASXL3, TCF20, TBL1XR1, KDM6B, ASH1L, KMT2C, SLC6A1, ELAVL3, CHD2, KMT2E, SHANK2, ANK2, CTNNB1, RFX3, TAOK1, HECTD4, SKI, SPAST, VEZF1, SETD5, MYT1L, BCL11A
C23	ASD_satt_GER	1414	54	17587	18947	16	2.4023	1.13947e-06	0.000513903	CHD2, KDM6B, KMT2E, SKI, ASH1L, CTNNB1, VEZF1, ASXL3, RFX3, SETD5, TCF20, MYT1L, KMT2C, TBL1XR1, ELAVL3, BCL11A
C23	ASD_satt_NC	1414	24	17587	18977	3	0.831452	0.26318	1	SLC6A1, ANK2, SHANK2
C23	BP	1414	58	17587	18943	5	0.232648	0.43508	1	ERBB4, NTN4, TANC2, GIGYF1, NPHP3
C23	DD_Fu	1414	372	17587	18629	104	2.35935	1.42094e-33	6.40843e-31	BCL11B, ZNF148, H3-3A, CUL3, ASH1L, AFF3, KMT2A, ARID2, BRAF, CHD2, SOX2, ANK2, FBXO11, ZNF292, ZMIZ1, CNOT1, EHMT1, SMARCB1, HECTD4, SKI, SMARCA4, HDAC2, TANC2, EP300, MYT1L, UBR5, PRPF8, CTNND1, GIGYF1, SRSF1, SOX5, WDR48, KDM6B, DDX23, PPM1D, KMT2C, CERT1, CTCF, GSK3B, RFX7, PPP2CA, ZFHX3, RFX3, SMC3, PIK3R2, BRD3, MEIS2, SMARCE1, PPP1CB, RNASE12, VEZF1, MSI1, BCL11A, STAG1, POU3F3, ASXL3, KLF…
C23	EP	1414	50	17587	18951	6	0.765556	0.165338	1	CHD2, FOXG1, CASK, ZEB2, ARX, SLC6A1
C23	ID_Willsey	1414	28	17587	18973	11	3.01867	2.44894e-06	0.00110447	TUBA1A, FOXG1, CHAMP1, PPP1CB, SET, CTNNB1, SYNCRIP, GATAD2B, ARIH1, SLC6A1, CERT1
C23	SCZ	1414	32	17587	18969	8	2.05825	0.00193011	0.870479	RB1CC1, STAG1, KDM6B, ASH1L, EIF2S3, ANKRD12, HERC1, TRIO
C24	AD	2309	32	16692	18969	5	0.422726	0.347642	1	APOC1, NECTIN2, TRAPPC6A, TOMM40, DSG2
C24	ADHD_Demontis	2309	74	16692	18927	12	0.487761	0.18284	1	RHOA, GMPPB, XRN2, GPX1, GNAI2, VPS28, VGLL3, RPL8, MED8, HYI, FOXP2, PPIH
C24	ASD_Fu	2309	184	16692	18817	23	0.0483176	0.476092	1	MRFAP1, DPYSL2, TLE4, XPO1, ZNF462, H3-3A, KDM6B, ACLY, PBX1, EBF3, AUTS2, PSMD11, AP2S1, CTNNB1, YWHAG, HNRNPD, TCF7L2, RNASE12, ADNP, DLL1, SYNCRIP, BTG3, CSNK1E
C24	ASD_satt	2309	96	16692	18905	12	0.0480967	0.50494	1	EIF3G, DPYSL2, KDM6B, TCF7L2, AP2S1, KMT2E, CTNNB1, SATB1, PTK7, ADNP, FOXP2, ELAVL3
C24	ASD_satt_GER	2309	54	16692	18947	9	0.534625	0.203876	1	EIF3G, KDM6B, KMT2E, TCF7L2, CTNNB1, SATB1, ADNP, FOXP2, ELAVL3
C24	ASD_satt_NC	2309	24	16692	18977	1	-1.66652	0.955466	1	AP2S1
C24	BP	2309	58	16692	18943	5	-0.55152	0.849049	1	CCNE2, ZNF584, STON1, CENPN, THSD7A
C24	DD_Fu	2309	372	16692	18629	71	0.789584	6.87472e-05	0.031005	H1-4, VCP, SLC2A1, PSMC3, KBTBD7, XPO1, ARF1, SET, SOX11, RIT1, KIF11, SOX5, U2AF2, KCNQ2, ZNF462, CHD7, H3-3A, KDM6B, PUF60, PPP2R1A, PBX1, TOP2B, RAB14, PPM1D, KIF2A, SATB1, EBF3, AUTS2, ZFHX4, KRAS, CTR9, HNRNPK, H2AC6, KMT2E, AP2S1, CDC42, ZBTB10, UBTF, HNRNPU, CTNNB1, ZFHX3, VAMP2, YWHAG, NSD2, SF3B2, SMC3, FOXP2, OTX2, BRD3, PHIP, HRAS, H4C11, GNAS, GNB2, H2AC8, PCBP2, TFAP4, TCF7L2, HNRNPD…
C24	EP	2309	50	16692	18951	2	-1.72926	0.987912	1	SLC2A1, KCNQ2
C24	ID_Willsey	2309	28	16692	18973	6	0.981929	0.116114	1	TCF7L2, PDHA1, SET, CTNNB1, SYNCRIP, CHMP2A
C24	SCZ	2309	32	16692	18969	2	-1.05143	0.91429	1	KDM6B, H1-4
C25	AD	3310	32	15691	18969	8	0.662266	0.181375	1	EPHA1, MARK4, PVR, CEACAM19, BCAT2, ABCA7, CD2AP, SORL1
C25	ADHD_Demontis	3310	74	15691	18927	14	0.147389	0.413353	1	MFSD3, FOXP1, MON1A, ZNF660, ZNF827, ANO10, CDH8, VRK1, KIFC2, CAMKV, FOXP2, MROH1, RNF123, DCC
C25	ASD_Fu	3310	184	15691	18817	54	0.990008	4.32325e-05	0.0194979	GRIA2, INTS3, TLE4, GRIN2B, SMARCC2, MED23, NRXN1, SCN2A, NAA25, ASXL3, SRPRA, ATP2B4, CELF2, PACS1, GABRB3, FOXP1, KCNB1, KCNH7, RAB11FIP4, CGREF1, DSCAM, SYNGAP1, MBD5, KCNMA1, AHDC1, NCKAP1, SHANK3, TRAF2, ZMYND11, ITPR3, SYT1, ANK2, STXBP1, GABBR2, DIP2A, CACNA1D, INO80D, LLGL1, CAMTA2, GABRA1, PLXNA1, CHD3, SATB2, MEF2C, TBR1, SCN1A, TSC1, ACVR2A, MLXIP, OBSCN, UBR5, MAPK8IP3, CYFIP2, CACNA1E
C25	ASD_satt	3310	96	15691	18905	26	0.821934	0.0118545	1	GRIA2, GRIN2B, SMARCC2, NRXN1, GABRB2, SCN2A, ASXL3, CELF4, GABRB3, FOXP1, DSCAM, SYNGAP1, MBD5, NR3C2, KCNMA1, PPP2R5D, SHANK3, ANK2, STXBP1, DIP2A, FOXP2, TBR1, SCN1A, PTK7, BCL11A, CACNA1E
C25	ASD_satt_GER	3310	54	15691	18947	10	0.109183	0.471035	1	FOXP1, SMARCC2, TBR1, ASXL3, FOXP2, MBD5, CELF4, BCL11A, NR3C2, PPP2R5D
C25	ASD_satt_NC	3310	24	15691	18977	15	2.98791	1.0691e-06	0.000482164	GRIA2, GABRB3, SHANK3, GRIN2B, NRXN1, ANK2, DSCAM, GABRB2, STXBP1, SCN2A, DIP2A, SCN1A, SYNGAP1, KCNMA1, CACNA1E
C25	BP	3310	58	15691	18943	17	0.979331	0.0175697	1	DOP1A, BBS9, NTN4, ADAMTS12, SHANK1, HLCS, DIP2A, TANC2, ATP2A2, DNAI4, FASTKD1, PTCH2, PFKP, ATP9A, TNIK, AKAP11, IFT56
C25	DD_Fu	3310	372	15691	18629	105	0.921092	1.27869e-07	5.76687e-05	GRIA2, GRIN2B, SMARCC2, SCN2A, KCNT2, ATP2B4, PACS1, ZNF148, KCNB1, FBN1, RHOBTB2, AFF3, SETBP1, MBD5, BRAF, PPP2R5D, PIP5K1C, KCNA2, MTOR, NTRK2, ANK2, FOXP2, KMT2D, SETD1B, LLGL1, CAMTA2, MAP2K1, ACTL6B, MEF2C, TANC2, EP300, CAMK2G, UBR5, GDNF, NRXN1, CAMTA1, CAMK2B, SOX5, GABRB3, KCNA4, CACNA1A, TRPM3, DSCAM, RYR2, SCN8A, EEF1A2, PTPRD, KCNMA1, GSK3B, KRAS, SHANK3, SNAP25, RFX7, GABRG2, NALCN,…
C25	EP	3310	50	15691	18951	23	2.02164	2.70676e-06	0.00122075	HCN1, GRIN2B, SYN1, SCN2A, GABRB3, KCNB1, CACNA1A, SCN8A, EEF1A2, GRIN2D, SYNGAP1, MBD5, UBE3A, ARHGEF9, KCNA2, CDKL5, STXBP1, PURA, GABRA1, GRIN1, MEF2C, SCN1A, TSC1
C25	ID_Willsey	3310	28	15691	18973	6	0.372273	0.359834	1	PDHA1, SETDB2, STXBP1, SCN2A, SYNGAP1, SETBP1
C25	SCZ	3310	32	15691	18969	7	0.410373	0.318334	1	STAG1, SV2A, HERC1, TRIO, AKAP11, DAGLA, NR3C2
C26	AD	3844	32	15157	18969	2	-1.92421	0.993446	1	DSG2, TOMM40
C26	ADHD_Demontis	3844	74	15157	18927	14	-0.119122	0.656198	1	C8orf82, RHOA, GMPPB, ZNF660, LSM6, GPX1, FOXP2, VPS28, PPIH, TRAIP, RPL8, HYI, RBM6, ZNF197
C26	ASD_Fu	3844	184	15157	18817	53	0.682207	0.00332517	1	MRFAP1, HNRNPUL2, KDM3B, DYRK1A, XPO1, GIGYF1, CDK13, ZBTB20, MED13, ZNF462, SPEN, H3-3A, AGO4, KCNH7, PRR12, ACLY, CUL3, ASH1L, ZMYM2, KMT2C, CTCF, CAPRIN1, TLK2, NAA15, TRAF2, AP2S1, DEDD, CTNNB1, RFX3, FBXO11, CSNK2A2, PRDM16, PRH1, MEIS2, TAOK1, EHMT1, NAV3, HNRNPD, PSMD12, WAC, SKI, PHF21A, CHD3, RNASE12, TAF4, VEZF1, TLE3, ADNP, SYNCRIP, SETD5, BTG3, UBR5, USP49
C26	ASD_satt	3844	96	15157	18905	25	0.477089	0.100321	1	DYRK1A, GIGYF1, EIF3G, PRR12, ASH1L, NSD1, KMT2C, TLK2, KMT2E, AP2S1, HDLBP, CTNNB1, RFX3, NUP155, FOXP2, TAOK1, WAC, SKI, PHF21A, VEZF1, PTK7, ADNP, SETD5, TRAF7, BCL11A
C26	ASD_satt_GER	3844	54	15157	18947	18	0.983375	0.0165996	1	TLK2, EIF3G, KMT2E, WAC, PHF21A, SKI, ASH1L, FOXP2, CTNNB1, HDLBP, VEZF1, NSD1, RFX3, ADNP, SETD5, TRAF7, KMT2C, BCL11A
C26	ASD_satt_NC	3844	24	15157	18977	2	-1.47745	0.968848	1	PRR12, AP2S1
C26	BP	3844	58	15157	18943	11	-0.114637	0.646403	1	FREM2, NTN4, ADAMTS12, ZNF584, GIGYF1, STON1, PDCD4, TICRR, CENPN, NBPF14, NPHP3
C26	DD_Fu	3844	372	15157	18629	137	1.23125	5.80185e-14	2.61663e-11	AGO1, H1-4, VCP, KCNT2, ZBTB20, PSMC5, BCL11B, H3-3A, CUL3, ASH1L, SETBP1, ARID2, SOX2, FBXO11, SF3B2, FOXP2, BRD4, TRRAP, EHMT1, DHX30, SMARCB1, TFAP4, SKI, PTCH1, SMARCA4, CHD4, ADNP, CTBP1, UBR5, PRPF8, ARHGAP35, SRP54, GIGYF1, FGFR3, CDK13, NOTCH1, RIT1, KIF11, SOX5, SRSF1, ZNF462, MED13, PUF60, TOP2B, DDX23, PPM1D, MSL2, ZFHX4, KMT2C, SRRM2, CTCF, TLK2, HNRNPK, NAA15, RFX7, AP2S1, PPP2CA, HN…
C26	EP	3844	50	15157	18951	4	-1.54293	0.99495	1	ARX, ZEB2, FOXG1, UBE3A
C26	ID_Willsey	3844	28	15157	18973	13	1.77673	0.00160862	0.725486	TUBA1A, FOXG1, CHAMP1, WAC, GRB14, PDHA1, CTNNB1, ARIH1, SYNCRIP, CHMP2A, GATAD2B, SETBP1, DDX3X
C26	SCZ	3844	32	15157	18969	6	-0.134812	0.651998	1	RB1CC1, STAG1, H1-4, ASH1L, ZMYM2, SRRM2
C27	AD	3272	32	15729	18969	4	-0.540878	0.825858	1	RELB, BCAT2, PTK2B, CLU
C27	ADHD_Demontis	3272	74	15729	18927	13	0.0364296	0.516408	1	ZNF197, ZFTRAF1, POC1B, GASK1A, TCTA, ARHGAP39, ANO10, STK4, SZT2, ZNF517, MROH1, PTPRF, PPP1R16A
C27	ASD_Fu	3272	184	15729	18817	53	0.97191	6.38508e-05	0.0287967	HAPSTR1, INTS3, DPYSL2, HDAC4, DYRK1A, SMARCC2, TNPO3, XPO1, RALGAPB, NAA25, MED13L, CDK13, ZBTB20, PACS1, MED13, ZNF462, EFTUD2, SPEN, ACLY, PHF2, ASH1L, PHF12, NIPBL, AHDC1, CHD2, TLK2, CREBBP, NCKAP1, CTNNA2, TRAF2, SIN3A, ANK2, DEDD, CTNNB1, RFX3, ZNF292, PRDM16, CELF1, PTPRF, MEIS2, INO80D, PRH1, NAV3, HNRNPD, TCF7L2, MLXIP, ADNP, TLE3, SETD5, MYO18A, UBR5, DIP2C, ARID1B
C27	ASD_satt	3272	96	15729	18905	24	0.685119	0.0338292	1	DPYSL2, DYRK1A, SMARCC2, MED13L, PHF2, ASH1L, PHF12, NCOA1, CHD2, TLK2, PPP5C, CREBBP, SIN3A, ANK2, CTNNB1, RFX3, NUP155, TCF7L2, GFAP, ADNP, SETD5, TRAF7, ARID1B, TM9SF4
C27	ASD_satt_GER	3272	54	15729	18947	17	1.14796	0.00744545	1	CHD2, TLK2, CREBBP, TCF7L2, SMARCC2, SIN3A, PHF2, ASH1L, CTNNB1, MED13L, RFX3, PHF12, NCOA1, ADNP, SETD5, TRAF7, ARID1B
C27	ASD_satt_NC	3272	24	15729	18977	1	-2.25316	0.989312	1	ANK2
C27	BP	3272	58	15729	18943	15	0.749346	0.0632286	1	FRMPD2, ERBB4, SLC4A11, SEMA4B, ADAMTS12, HLCS, CHD1L, ATP2A2, PFKP, NBPF14, TNIK, PYGM, IFT56, THSD7A, PNKP
C27	DD_Fu	3272	372	15729	18629	92	0.675597	0.000135213	0.0609813	SMARCC2, ZBTB20, PACS1, ASH1L, CHD2, NTRK2, ANK2, ZNF292, LZTR1, ZMIZ1, CNOT1, BRD4, KIDINS220, TRRAP, POLR3B, NR4A2, MAP2K1, GFAP, ADNP, BLTP2, CAMK2G, UBR5, CTNND1, SRP54, CDK13, CASZ1, NOTCH1, RIT1, SOX5, ZNF462, MED13, TRPM3, DDX23, MSL2, PHF12, ZFHX4, TLK2, TAB2, ZFHX3, RFX3, MEIS2, BICD2, SPOP, ABL1, ARID1B, HDAC4, DYRK1A, RORA, ABCC9, EFTUD2, KLF7, SPTBN1, CREBBP, LONP1, SLC25A1, FGFR2, AR…
C27	EP	3272	50	15729	18951	8	-0.125886	0.648346	1	CHD2, PURA, SLC6A8, WDR45, GPHN, SLC1A2, MECP2, UBE3A
C27	ID_Willsey	3272	28	15729	18973	7	0.682281	0.195322	1	TCF7L2, SETDB2, CTNNB1, WDR45, ARIH1, MECP2, DDX3X
C27	SCZ	3272	32	15729	18969	6	0.151266	0.481096	1	ZNF136, ASH1L, SETD1A, ANKRD12, EIF2S3, TRIO
C28	AD	2854	32	16147	18969	6	0.386547	0.346801	1	MARK4, NECTIN2, PVR, CEACAM19, TOMM40, ABCA7
C28	ADHD_Demontis	2854	74	16147	18927	8	-0.54394	0.884612	1	MFSD3, SNRK, ZNF660, ZNF827, TCTA, LRRC24, KIFC2, MROH1
C28	ASD_Fu	2854	184	16147	18817	49	1.05167	3.02439e-05	0.01364	GRIA2, HAPSTR1, GRIN2B, SMARCA2, MED23, UBR1, SCN2A, DYNC1H1, CDK13, TCF20, SRPRA, PACS1, RAB11FIP4, CGREF1, DSCAM, MBD5, KMT2A, SLC6A1, CREBBP, NCKAP1, CTNNA2, ZMYND11, ITPR3, SYT1, SHANK2, STXBP1, GABBR2, KPNA1, DIP2A, CACNA1D, ADCY5, ITSN1, NAV3, LLGL1, CAMTA2, HECTD4, SKI, CASKIN1, CHD3, PLXNA1, MEF2C, SCN1A, MLXIP, DEAF1, OBSCN, MYT1L, CYFIP2, ATP1A3, CACNA1E
C28	ASD_satt	2854	96	16147	18905	25	1.00137	0.00342839	1	GRIA2, GRIN2B, UBR1, GABRB2, SCN2A, DYNC1H1, TCF20, CELF4, DSCAM, MBD5, SLC6A1, NR3C2, CREBBP, PPP5C, SHANK2, STXBP1, HDLBP, DIP2A, TRIM23, HECTD4, SKI, SCN1A, DEAF1, MYT1L, CACNA1E
C28	ASD_satt_GER	2854	54	16147	18947	9	0.180085	0.423934	1	CREBBP, SKI, HDLBP, DEAF1, TCF20, MYT1L, MBD5, CELF4, NR3C2
C28	ASD_satt_NC	2854	24	16147	18977	11	2.26391	0.000320936	0.144742	GRIA2, GRIN2B, SHANK2, STXBP1, DSCAM, GABRB2, DIP2A, SCN2A, SCN1A, SLC6A1, CACNA1E
C28	BP	2854	58	16147	18943	17	1.23568	0.00404252	1	FREM2, ERBB4, DOP1A, SEMA4B, SHANK1, HLCS, DIP2A, CHRNB2, PDCD4, DNAI4, SORCS1, FASTKD1, ATP2A2, PTCH2, AKAP11, IFT56, THSD7A
C28	DD_Fu	2854	372	16147	18629	92	0.917287	5.18323e-07	0.000233764	GRIA2, GRIN2B, SCN2A, KCNT2, BCL11B, PACS1, ZNF148, FBN1, AFF3, SETBP1, MBD5, KMT2A, BRAF, SOX2, MAGEL2, ADCY5, GRIN2A, KMT2D, EXT1, KIDINS220, SETD1B, LLGL1, CAMTA2, HECTD4, MAP2K1, SKI, MEF2C, DEAF1, PDE4D, MYT1L, CAMK2G, CTBP1, ATP1A3, SMARCA2, CAMTA1, KBTBD7, CDK13, SRSF1, CACNA1A, DSCAM, SCN8A, EEF1A2, KCNH1, CERT1, GSK3B, KRAS, RFX7, GABRG2, PPP1CB, CASKIN1, NALCN, DNM1, DHDDS, SRPRA, PRKAR…
C28	EP	2854	50	16147	18951	24	2.39486	3.55109e-08	1.60154e-05	GRIN2B, SYN1, SCN2A, SPTAN1, PCDH19, ALG13, CACNA1A, GPHN, SCN8A, ARX, EEF1A2, GRIN2D, SLC6A1, MBD5, UBE3A, ARHGEF9, CASK, STXBP1, GRIN2A, PURA, MEF2C, SCN1A, DNM1, SLC9A6
C28	ID_Willsey	2854	28	16147	18973	9	1.4256	0.0177826	1	PPP1CB, SETDB2, STXBP1, SCN2A, GRIN2A, KCNH1, SETBP1, SLC6A1, CERT1
C28	SCZ	2854	32	16147	18969	11	1.5715	0.00523025	1	RB1CC1, DNM3, ANKRD12, CUL1, HERC1, GRIN2A, GRIA3, AKAP11, DAGLA, HCN4, NR3C2
C29	AD	1894	32	17107	18969	3	-0.0965573	0.631264	1	PICALM, SORL1, NECTIN2
C29	ADHD_Demontis	1894	74	17107	18927	11	0.661223	0.115457	1	C8orf82, SORCS3, ANO10, LRRC24, VPS28, KIFC2, RPL8, B4GALT2, RBM6, ZNF197, DCC
C29	ASD_Fu	1894	184	17107	18817	80	2.85023	1.60205e-32	7.22523e-30	GRIA2, GRIN2B, PACS1, H3-3A, ASH1L, CUL3, ZMYND8, FBXO11, ZNF292, ITSN1, EHMT1, HECTD4, MLXIP, ADNP, DEAF1, MYT1L, UBR5, NRXN1, TRIP12, MED13, ZNF462, GABRB3, AGO4, KCNH7, DSCAM, NAA15, RFX3, CELF1, MEIS2, WAC, RNASE12, TAF4, TBR1, PPP1R9B, ARID1B, KIF1B, ASXL3, CELF2, KCNQ3, PIK3CA, CAPRIN1, CREBBP, SHANK2, STXBP1, YWHAG, CSNK2A2, TCF7L2, PHF21A, SPAST, CHD3, ACVR2A, DIP2C, CACNA1E, RORB, HNRNPU…
C29	ASD_satt	1894	96	17107	18905	39	2.65302	2.45783e-15	1.10848e-12	GRIA2, RORB, KDM5B, GRIN2B, NRXN1, DYNC1H1, ASXL3, MED13L, TRIP12, GNAI1, TCF20, TBL1XR1, KCNQ3, GABRB3, ASH1L, DSCAM, ZMYND8, SYNGAP1, POGZ, CREBBP, SIN3A, SHANK2, STXBP1, RFX3, CACNA1E, TAOK1, HECTD4, WAC, TCF7L2, PHF21A, SPAST, TBR1, ADNP, DEAF1, TRAF7, CORO1A, MYT1L, PPP1R9B, ARID1B
C29	ASD_satt_GER	1894	54	17107	18947	22	2.64889	2.75577e-09	1.24285e-06	RORB, KDM5B, ASXL3, MED13L, TRIP12, TCF20, TBL1XR1, ASH1L, ZMYND8, POGZ, CREBBP, SIN3A, RFX3, WAC, PHF21A, TCF7L2, TBR1, ADNP, DEAF1, TRAF7, MYT1L, ARID1B
C29	ASD_satt_NC	1894	24	17107	18977	11	2.94156	6.8366e-06	0.00308331	GRIA2, GABRB3, GRIN2B, SHANK2, NRXN1, STXBP1, DSCAM, CACNA1E, SYNGAP1, PPP1R9B, KCNQ3
C29	BP	1894	58	17107	18943	8	0.534103	0.217454	1	NPHP3, BBS9, TANC2, PTCH2, ATP9A, TNIK, COMTD1, PCDHGA8
C29	DD_Fu	1894	372	17107	18629	138	2.50277	1.15744e-45	5.22006e-43	GRIA2, AGO1, GRIN2B, KCNT2, PACS1, H3-3A, CUL3, ASH1L, ZMYND8, SETBP1, BRAF, ZBTB10, SHOC2, FBXO11, ZNF292, LZTR1, ZMIZ1, CNOT1, KIDINS220, EXT1, EHMT1, SETD1B, DHX30, HECTD4, SMARCA4, ACTL6B, HDAC2, TANC2, DEAF1, ADNP, EP300, BLTP2, MYT1L, CTBP1, UBR5, PRPF8, ARHGAP35, NRXN1, TRIP12, SRSF1, SOX5, MIB1, GABRB3, ZNF462, WDR48, PACS2, MED13, DSCAM, EEF1A2, PTPRD, GSK3B, TAB2, NAA15, PPP2CA, RFX3, S…
C29	EP	1894	50	17107	18951	11	1.35478	0.00905086	1	GABRB3, FOXG1, GNB1, GRIN2B, CDKL5, ZEB2, STXBP1, MECP2, EEF1A2, SPTAN1, SYNGAP1
C29	ID_Willsey	1894	28	17107	18973	12	2.76807	6.15401e-06	0.00277546	FOXG1, CHAMP1, TCF7L2, WAC, SET, STXBP1, MECP2, SYNCRIP, SYNGAP1, GATAD2B, SETBP1, ARIH1
C29	SCZ	1894	32	17107	18969	6	1.06268	0.0930992	1	RB1CC1, STAG1, ASH1L, HERC1, TRIO, ZMYM2
C30	AD	1500	32	17501	18969	6	1.4331	0.0367826	1	MARK4, PICALM, NECTIN2, RELB, BCAT2, APOE
C30	ADHD_Demontis	1500	74	17501	18927	8	0.503291	0.22764	1	FOXP1, RHOA, SNRK, GPX1, ANO10, GNAI2, HYI, FOXP2
C30	ASD_Fu	1500	184	17501	18817	10	-0.579221	0.922859	1	FOXP1, AP2S1, ITPR3, PTEN, DEAF1, OBSCN, BTG3, SLC6A1, ITSN1, ZBTB20
C30	ASD_satt	1500	96	17501	18905	9	0.274071	0.346141	1	FOXP1, EIF3G, AP2S1, PTEN, PTK7, DEAF1, NCOA1, FOXP2, SLC6A1
C30	ASD_satt_GER	1500	54	17501	18947	5	0.253604	0.424476	1	FOXP1, EIF3G, DEAF1, NCOA1, FOXP2
C30	ASD_satt_NC	1500	24	17501	18977	3	0.739069	0.293445	1	SLC6A1, PTEN, AP2S1
C30	BP	1500	58	17501	18943	5	0.140162	0.487382	1	RUNX3, BBS9, ADAMTS12, WWP1, NPHP3
C30	DD_Fu	1500	372	17501	18629	29	-0.0186094	0.556705	1	STAG1, GLI3, ARF1, PTEN, NOTCH1, ABCC9, ZBTB20, FOXP1, FGFR1, SPTBN1, NFIA, SLC6A1, SRRM2, TAB2, PIP5K1C, AP2S1, EIF5A, LZTR1, FOXP2, CNOT1, PPP1CB, GNAS, GNB2, RNASE1, PCBP2, KAT6A, COL4A1, DEAF1, SON
C30	EP	1500	50	17501	18951	2	-1.03963	0.913705	1	SIK1, SLC6A1
C30	ID_Willsey	1500	28	17501	18973	2	-0.15465	0.660208	1	SLC6A1, PPP1CB
C30	SCZ	1500	32	17501	18969	2	-0.361184	0.730883	1	STAG1, SRRM2
C31	AD	1546	32	17455	18969	3	0.225647	0.489021	1	MARK4, ABCA7, SORL1
C31	ADHD_Demontis	1546	74	17455	18927	8	0.455706	0.252669	1	SNRK, ZNF827, ARHGAP39, ANO10, VGLL3, ST3GAL3, KIFC2, ABHD5
C31	ASD_Fu	1546	184	17455	18817	32	1.26726	3.30163e-05	0.0148903	GRIA2, GRIN2B, SMARCC2, SMARCA2, UBR1, TCF20, KCNQ3, GABRB3, PIK3CA, KCNB1, ZMYND8, AUTS2, KMT2A, SLC6A1, AHDC1, SHANK2, STXBP1, CACNA1D, NF1, CELF1, ITSN1, HECTD4, GABRA1, SKI, CASKIN1, MEF2C, SCN1A, SETD5, MYT1L, ANKH, CYFIP2, ARID1B
C31	ASD_satt	1546	96	17455	18905	23	1.84674	1.91525e-06	0.000863776	GRIA2, GRIN2B, SMARCC2, UBR1, GABRB2, TCF20, CELF4, KCNQ3, GABRB3, ZMYND8, NCOA1, SLC6A1, KIAA0232, SHANK2, STXBP1, LRRC4C, HECTD4, SKI, SCN1A, SETD5, MYT1L, ARID1B, TM9SF4
C31	ASD_satt_GER	1546	54	17455	18947	9	1.18044	0.0290244	1	SKI, SMARCC2, ZMYND8, SETD5, NCOA1, TCF20, MYT1L, CELF4, ARID1B
C31	ASD_satt_NC	1546	24	17455	18977	10	3.01998	8.37337e-06	0.00377639	GRIA2, GABRB3, GRIN2B, SHANK2, STXBP1, SCN1A, GABRB2, LRRC4C, SLC6A1, KCNQ3
C31	BP	1546	58	17455	18943	9	1.0573	0.0435836	1	ERBB4, NTN4, SHANK1, HLCS, CHRNB2, PAMR1, FASTKD1, TNIK, THSD7A
C31	DD_Fu	1546	372	17455	18629	63	1.23771	1.8494e-08	8.3408e-06	GRIA2, AP3B2, GRIN2B, SMARCA2, SMARCC2, CAMTA1, GABRB2, ATP6V0A1, TCF20, SPTAN1, CAMK2B, ATP6V1A, KCNQ3, GABRB3, PIK3CA, KCNT1, KCNB1, PPP2R1A, KCNA4, CACNA1A, ZEB2, MFN2, SEMA6B, ZMYND8, FBN1, EEF1A2, RHOBTB2, AUTS2, KCNH1, DNM1L, KMT2A, SLC6A1, AHDC1, KCNA2, GABRG2, NTRK2, SHANK2, STXBP1, LONP1, NF1, ZBTB7A, EXT1, TRRAP, POLR3B, NFIB, PURA, HECTD4, GABRA1, CASKIN1, SKI, PTCH1, GRIN1, MEF2C, KIF…
C31	EP	1546	50	17455	18951	22	3.16763	8.86245e-12	3.99696e-09	HCN1, GRIN2B, SYN1, SPTAN1, GABRB3, PCDH19, KCNB1, KCNT1, CACNA1A, IQSEC2, ZEB2, ARX, EEF1A2, SLC6A1, CASK, KCNA2, STXBP1, PURA, GABRA1, GRIN1, MEF2C, SCN1A
C31	ID_Willsey	1546	28	17455	18973	3	0.439933	0.401273	1	SLC6A1, STXBP1, KCNH1
C31	SCZ	1546	32	17455	18969	4	0.691988	0.260812	1	SV2A, PREP, DAGLA, GRIA3
C32	AD	2899	32	16102	18969	7	0.639284	0.206609	1	PICALM, CLU, NECTIN2, CLPTM1, CEACAM19, TOMM40, CLASRP
C32	ADHD_Demontis	2899	74	16102	18927	10	-0.203558	0.710232	1	SNRK, L3MBTL4, XRN2, TMEM200C, ANO10, B4GALT2, RBM6, ZNF197, ABHD5, DCC
C32	ASD_Fu	2899	184	16102	18817	66	1.65843	4.00776e-12	1.8075e-09	HAPSTR1, INTS3, SMARCC2, NRXN1, TNPO3, UBR1, RALGAPB, PTEN, NAA25, MED13L, CDK13, TBL1XR1, ATP2B4, ZBTB20, MED13, ZNF462, EFTUD2, PIK3CA, AGO4, ACLY, PHF2, ASH1L, CUL3, CHD8, ZMYND8, DSCAM, PHF12, ZMYM2, KMT2C, FAM120A, NIPBL, KCNMA1, CAPRIN1, POGZ, TLK2, CREBBP, NAA15, NCKAP1, ZMYND11, DEDD, KPNA1, NF1, RFX3, ZNF292, CYLD, PRH1, MEIS2, INO80D, USP49, TAOK1, EHMT1, NAV3, HNRNPD, WAC, SKI, TCF7L2,…
C32	ASD_satt	2899	96	16102	18905	33	1.55208	2.67971e-06	0.00120855	SMARCC2, NRXN1, UBR1, PTEN, MED13L, TBL1XR1, PHF2, ASH1L, CHD8, DSCAM, ZMYND8, NSD1, PHF12, KMT2C, KCNMA1, NR3C2, POGZ, TLK2, PPP5C, CREBBP, KMT2E, LRRC4C, RFX3, NUP155, TAOK1, WAC, SKI, TCF7L2, PHF21A, SCN1A, GFAP, ADNP, ARID1B
C32	ASD_satt_GER	2899	54	16102	18947	22	1.94154	5.41952e-06	0.0024442	SMARCC2, MED13L, TBL1XR1, PHF2, ASH1L, CHD8, ZMYND8, NSD1, PHF12, KMT2C, NR3C2, POGZ, TLK2, CREBBP, KMT2E, RFX3, WAC, PHF21A, SKI, TCF7L2, ADNP, ARID1B
C32	ASD_satt_NC	2899	24	16102	18977	6	0.890804	0.147895	1	NRXN1, SCN1A, DSCAM, PTEN, LRRC4C, KCNMA1
C32	BP	2899	58	16102	18943	13	0.685543	0.0950287	1	FREM2, ERBB4, DOP1A, SLC4A11, SEMA4B, HECTD2, TANC2, CHD1L, SORCS1, WWP1, FASTKD1, NBPF14, TNIK
C32	DD_Fu	2899	372	16102	18629	111	1.27347	4.9068e-13	2.21297e-10	SMARCC2, KCNT2, ATP2B4, ZBTB20, CUL3, ASH1L, ZMYND8, CACNA1G, ARID2, BRAF, MTOR, SOX2, SHOC2, ZNF292, KMT2D, CNOT1, BRD4, TRRAP, POLR3B, EHMT1, DHX30, SKI, GFAP, TANC2, ADGRB1, ADNP, EP300, BLTP2, GDNF, SRP54, NRXN1, CAMTA1, FGFR3, SOX10, CDK13, MIB1, SOX5, PHLDB1, ZNF462, MED13, CACNA1A, CHD8, DSCAM, SCN8A, MSL2, PHF12, ZFHX4, KMT2C, CERT1, KCNMA1, GSK3B, TLK2, NAA15, RFX7, HNRNPU, ZFHX3, RFX3, …
C32	EP	2899	50	16102	18951	13	0.968502	0.0338133	1	PURA, PCDH19, CASK, SLC2A1, SLC6A8, CACNA1A, SCN1A, GPHN, SCN8A, MECP2, TSC2, GRIN2D, UBE3A
C32	ID_Willsey	2899	28	16102	18973	6	0.601111	0.247769	1	WAC, TCF7L2, MECP2, GATAD2B, ARIH1, CERT1
C32	SCZ	2899	32	16102	18969	11	1.54482	0.00590362	1	DNM3, ASH1L, GRIA3, ANKRD12, CUL1, TRIO, ZMYM2, FAM120A, XPO7, CACNA1G, NR3C2
C33	AD	2458	32	16543	18969	1	-2.19901	0.988166	1	TRAPPC6A
C33	ADHD_Demontis	2458	74	16543	18927	5	-1.03606	0.970382	1	LSM6, GNAI2, RPL8, PPIH, DCC
C33	ASD_Fu	2458	184	16543	18817	20	-0.285787	0.828401	1	MRFAP1, KDM5B, KDM6B, IRF2BPL, ACLY, EBF3, CTCF, AHDC1, PSMD11, AP2S1, ITPR3, CTNNB1, BRSK2, HNRNPD, PSMD12, RNASE12, TLE3, ADNP, SYNCRIP, ATP1A3
C33	ASD_satt	2458	96	16543	18905	9	-0.522595	0.888005	1	KDM5B, EIF3G, KDM6B, IRF2BPL, AP2S1, CTNNB1, PTK7, ADNP, ELAVL3
C33	ASD_satt_GER	2458	54	16543	18947	7	0.00487846	0.558605	1	KDM5B, EIF3G, KDM6B, IRF2BPL, CTNNB1, ADNP, ELAVL3
C33	ASD_satt_NC	2458	24	16543	18977	1	-1.76939	0.964094	1	AP2S1
C33	BP	2458	58	16543	18943	1	-3.07441	0.99968	1	THSD7A
C33	DD_Fu	2458	372	16543	18629	63	0.467781	0.0146992	1	KDM5B, GNB1, H1-4, VCP, PSMC3, KBTBD7, RORA, SET, SOX11, CASZ1, MIB1, U2AF2, PSMC5, CHD7, KDM6B, IRF2BPL, PUF60, PPP2R1A, TOP2B, PPM1D, EBF3, SMAD4, SRRM2, ARID2, AHDC1, CTCF, KRAS, CTR9, RNF2, HNRNPK, H2AC6, AP2S1, MN1, CDC42, ZBTB10, UBTF, CTNNB1, VAMP2, EIF5A, BRSK2, SF3B2, MORC2, PIK3R2, OTX2, SMARCE1, GNAS, GNB2, HNRNPD, PCBP2, RNASE1, KAT6B, RNASE12, CHD4, TLE3, ADNP, SYNCRIP, ZBTB18, RALA,…
C33	EP	2458	50	16543	18951	1	-2.85725	0.999028	1	GNB1
C33	ID_Willsey	2458	28	16543	18973	6	0.878586	0.144958	1	TUBA1A, PDHA1, SET, CTNNB1, SYNCRIP, CHMP2A
C33	SCZ	2458	32	16543	18969	4	-0.0552853	0.608439	1	EIF2S3, KDM6B, H1-4, SRRM2
C34	AD	3966	32	15035	18969	7	0.0875731	0.513918	1	PVR, RELB, PTK2B, ABCA7, CD2AP, SORL1, DSG2
C34	ADHD_Demontis	3966	74	15035	18927	14	-0.176004	0.704632	1	ZFTRAF1, POC1B, GASK1A, ZNF827, SORCS3, ANO10, CDH8, VRK1, AMT, ZNF251, KIFC2, RBM6, MROH1, RNF123
C34	ASD_Fu	3966	184	15035	18817	59	0.849807	0.000239848	0.108171	GRIA2, INTS3, GRIN2B, SMARCC2, NRXN1, UBR1, PTEN, SCN2A, NAA25, ASXL3, DYNC1H1, ATP2B4, CELF2, KCNQ3, GABRB3, EFTUD2, PIK3CA, KCNB1, NRXN3, KCNH7, RAB11FIP4, CGREF1, CHD8, DSCAM, PBX1, KMT2C, FAM120A, MBD5, SYNGAP1, KCNMA1, ATG9B, NCKAP1, SYT1, SHANK2, ANK2, STXBP1, DIP2A, KPNA1, YWHAG, ADCY5, RFX3, BRSK2, INO80D, NAV3, LLGL1, CAMTA2, HECTD4, GABRA1, PLXNA1, MEF2C, SCN1A, DEAF1, SETD5, MYT1L, UBR…
C34	ASD_satt	3966	96	15035	18905	34	1.06299	0.000688438	0.310486	GRIA2, GRIN2B, SMARCC2, NRXN1, UBR1, PTEN, GABRB2, SCN2A, ASXL3, DYNC1H1, KCNQ3, GABRB3, CHD8, DSCAM, SATB1, KMT2C, SYNGAP1, MBD5, KCNMA1, KIAA0232, SHANK2, ANK2, STXBP1, DIP2A, TRIM23, RFX3, HECTD4, SCN1A, DEAF1, SETD5, MKX, TRAF7, MYT1L, CACNA1E
C34	ASD_satt_GER	3966	54	15035	18947	12	0.11688	0.456559	1	SMARCC2, CHD8, SATB1, ASXL3, RFX3, DEAF1, SETD5, MKX, MYT1L, TRAF7, KMT2C, MBD5
C34	ASD_satt_NC	3966	24	15035	18977	17	3.20836	1.98104e-07	8.93448e-05	GRIA2, GABRB3, GRIN2B, SHANK2, NRXN1, ANK2, DSCAM, GABRB2, PTEN, SCN2A, STXBP1, DIP2A, SCN1A, CACNA1E, SYNGAP1, KCNMA1, KCNQ3
C34	BP	3966	58	15035	18943	17	0.655653	0.0812866	1	DOP1A, BBS9, SHANK1, HLCS, BAIAP2L2, HECTD2, DIP2A, TANC2, CHD1L, ATP2A2, SORCS1, DNAI4, WWP1, FASTKD1, ATP9A, AKAP11, IFT56
C34	DD_Fu	3966	372	15035	18629	108	0.648257	0.000104751	0.0472427	GRIA2, GRIN2B, SMARCC2, SCN2A, HIVEP2, KCNT2, ATP2B4, BCL11B, KCNB1, BICRA, AFF3, SETBP1, MBD5, BRAF, PIP5K1C, KCNA2, MTOR, ANK2, ADCY5, GRIN2A, LZTR1, KMT2D, EXT1, LLGL1, CAMTA2, HECTD4, MEF2C, TANC2, ADGRB1, DEAF1, BLTP2, MYT1L, PDE4D, CAMK2G, UBR5, ATP1A3, NRXN1, CAMTA1, SRSF1, SOX5, KCNQ2, GABRB3, KCNT1, KCNA4, CACNA1A, TRPM3, CHD8, DSCAM, RYR2, SCN8A, EEF1A2, KMT2C, PTPRD, CERT1, KCNMA1, SNA…
C34	EP	3966	50	15035	18951	26	2.04558	1.12329e-06	0.000506606	HCN1, GRIN2B, SYN1, SCN2A, SPTAN1, KCNQ2, GABRB3, PCDH19, KCNB1, ALG13, KCNT1, CACNA1A, SCN8A, EEF1A2, SYNGAP1, MBD5, UBE3A, ARHGEF9, KCNA2, CDKL5, STXBP1, GRIN2A, GABRA1, GRIN1, MEF2C, SCN1A
C34	ID_Willsey	3966	28	15035	18973	10	1.07717	0.0505728	1	GRB14, PDHA1, STXBP1, MYT1, SCN2A, GRIN2A, SYNGAP1, SETBP1, ARIH1, CERT1
C34	SCZ	3966	32	15035	18969	10	0.787431	0.112544	1	PREP, SV2A, HERC1, TRIO, GRIN2A, GRIA3, FAM120A, XPO7, AKAP11, DAGLA
C35	AD	1270	32	17731	18969	3	0.532403	0.362076	1	CLPTM1, CLU, SORL1
C35	ADHD_Demontis	1270	74	17731	18927	7	0.548138	0.22423	1	MFSD3, LSM6, GPX1, KIFC2, RPL8, CAMKV, B4GALT2
C35	ASD_Fu	1270	184	17731	18817	17	0.513932	0.109549	1	MRFAP1, EFTUD2, CAMTA2, KCNB1, DPYSL2, IRF2BPL, PSMD11, PSMD12, GABRA1, SYT1, MAPK8IP3, GABBR2, YWHAG, APBB1, PPP1R9B, CYFIP2, CAMK2A
C35	ASD_satt	1270	96	17731	18905	6	-0.102477	0.626517	1	DPYSL2, IRF2BPL, GFAP, GABRB2, CELF4, PPP1R9B
C35	ASD_satt_GER	1270	54	17731	18947	2	-0.896342	0.884206	1	CELF4, IRF2BPL
C35	ASD_satt_NC	1270	24	17731	18977	2	0.34556	0.483251	1	PPP1R9B, GABRB2
C35	BP	1270	58	17731	18943	2	-1.00338	0.907087	1	ATP2A2, AKAP11
C35	DD_Fu	1270	372	17731	18629	47	1.04208	1.92939e-05	0.00870156	GNB1, VCP, GABRB2, DNM1, SPTAN1, CAMK2B, KIF5C, ATP6V1A, PSMC5, CAMK2A, USP7, EFTUD2, PRKAR1B, KCNB1, IRF2BPL, CHAMP1, PPP2R1A, SPTBN1, EEF1A2, PIP5K1C, SNAP25, NTRK2, CDC42, SYT1, CAMK2G, GABBR2, YWHAG, EIF5A, GRIN2A, ZBTB7A, BICD2, YY1, CAMTA2, GNB2, RNASE1, GABRA1, MAP2K1, ITPR1, GRIN1, KIF1A, GFAP, CLTC, PPP3CA, CTBP1, CBX5, MAPK8IP3, HRAS
C35	EP	1270	50	17731	18951	10	1.81193	0.00150967	0.680863	GNB1, KCNB1, GABRA1, SYN1, GRIN1, EEF1A2, GRIN2A, SPTAN1, DNM1, SLC9A6
C35	ID_Willsey	1270	28	17731	18973	2	0.104433	0.566955	1	CHAMP1, GRIN2A
C35	SCZ	1270	32	17731	18969	4	0.999012	0.162699	1	SV2A, AKAP11, EIF2S3, GRIN2A
C36	AD	3205	32	15796	18969	4	-0.504901	0.812443	1	RELB, ABCA7, PTK2B, SLC24A4
C36	ADHD_Demontis	3205	74	15796	18927	14	0.203706	0.36427	1	SORCS3, ARHGAP39, LRRC24, VRK1, ST3GAL3, AMT, ZNF251, KIFC2, CAMKV, COL19A1, MROH1, RNF123, PPP1R16A, ZNF16
C36	ASD_Fu	3205	184	15796	18817	54	1.04697	1.72499e-05	0.00777972	INTS3, KDM5B, GRIN2B, SMARCC2, SMARCA2, MED23, PTEN, DYNC1H1, NAA25, DNMT3A, TBL1XR1, ATP2B4, CELF2, PACS1, GABRB3, KCNQ3, CAMK2A, KCNH7, RAB11FIP4, ASH1L, DSCAM, ZMYND8, ZMYM2, FAM120A, SYNGAP1, MBD5, KCNMA1, NCKAP1, SHANK3, SYT1, SHANK2, ANK2, STXBP1, GABBR2, CACNA1D, ADCY5, YWHAG, CSNK2A2, CELF1, NAV3, LLGL1, HECTD4, SKI, MAPK8IP3, MEF2C, TBR1, SCN1A, TSC1, DEAF1, CORO1A, ANKH, CYFIP2, ATP1A3,…
C36	ASD_satt	3205	96	15796	18905	32	1.31036	6.21661e-05	0.0280369	KDM5B, GRIN2B, SMARCC2, PTEN, GABRB2, DYNC1H1, DNMT3A, TBL1XR1, CELF4, KCNQ3, GABRB3, ASH1L, DSCAM, ZMYND8, SYNGAP1, MBD5, KCNMA1, SHANK3, KIAA0232, SHANK2, ANK2, STXBP1, CACNA2D3, HDLBP, HECTD4, SKI, TBR1, SCN1A, DEAF1, MKX, CORO1A, CACNA1E
C36	ASD_satt_GER	3205	54	15796	18947	13	0.647086	0.111424	1	KDM5B, SKI, SMARCC2, ASH1L, TBR1, HDLBP, ZMYND8, DEAF1, MKX, DNMT3A, TBL1XR1, MBD5, CELF4
C36	ASD_satt_NC	3205	24	15796	18977	15	3.04425	6.95851e-07	0.000313829	GABRB3, SHANK3, GRIN2B, SHANK2, ANK2, DSCAM, PTEN, GABRB2, STXBP1, CACNA2D3, SCN1A, CACNA1E, SYNGAP1, KCNMA1, KCNQ3
C36	BP	3205	58	15796	18943	11	0.207916	0.386791	1	AXIN1, SEMA4B, SHANK1, TANC2, ATP2A2, FASTKD1, PNKP, ATP9A, TNIK, AKAP11, IFT56
C36	DD_Fu	3205	372	15796	18629	109	1.05682	1.33207e-09	6.00764e-07	GRIN2B, SMARCC2, HIVEP2, KCNT2, ATP2B4, PACS1, ASH1L, ZMYND8, FBN1, RHOBTB2, AFF3, MBD5, CACNA1G, BRAF, GNAO1, PIP5K1C, MTOR, ZBTB10, SHOC2, ANK2, ADCY5, GRIN2A, KMT2D, KIDINS220, NR4A2, POLR3B, LLGL1, HECTD4, MAP2K1, SKI, ACTL6B, MEF2C, TANC2, ADGRB1, DEAF1, BLTP2, PDE4D, CTBP1, ATP1A3, SMARCA2, CAMK2B, MIB1, KCNQ2, GABRB3, KCNT1, DSCAM, RYR2, SCN8A, EEF1A2, PTPRD, KCNMA1, TAB2, SHANK3, SNAP25, …
C36	EP	3205	50	15796	18951	25	2.31047	6.9687e-08	3.14288e-05	HCN1, GNB1, GRIN2B, SYN1, SPTAN1, KCNQ2, GABRB3, KCNT1, IQSEC2, SCN8A, EEF1A2, SYNGAP1, MBD5, UBE3A, GNAO1, ARHGEF9, CDKL5, STXBP1, GRIN2A, GRIN1, MEF2C, SCN1A, TSC1, DNM1, SLC9A6
C36	ID_Willsey	3205	28	15796	18973	4	-0.282436	0.718921	1	SYNGAP1, SETDB2, STXBP1, GRIN2A
C36	SCZ	3205	32	15796	18969	11	1.37188	0.0125555	1	PREP, SV2A, ASH1L, SETD1A, ANKRD12, CACNA1G, GRIN2A, ZMYM2, FAM120A, AKAP11, DAGLA
C37	AD	414	32	18587	18969	0	-9.96578	1	1
C37	ADHD_Demontis	414	74	18587	18927	6	2.00215	0.00549396	1	FOXP1, CDH8, ARHGAP28, FOXP2, PTPRF, DCC
C37	ASD_Fu	414	184	18587	18817	17	2.24005	6.07881e-07	0.000274154	FOXP1, SPEN, PRH1, KIF1B, DYRK1A, TCF7L2, SHANK2, NRXN1, DSCAM, CTNNB1, NF1, RFX3, AUTS2, PTPRF, ARID1B, ZBTB20, CELF2
C37	ASD_satt	414	96	18587	18905	11	2.57104	7.7069e-06	0.00347581	FOXP1, DYRK1A, TCF7L2, SHANK2, NRXN1, DSCAM, CTNNB1, LRRC4C, RFX3, FOXP2, ARID1B
C37	ASD_satt_GER	414	54	18587	18947	6	2.5061	0.00110145	0.496754	FOXP1, TCF7L2, CTNNB1, RFX3, FOXP2, ARID1B
C37	ASD_satt_NC	414	24	18587	18977	4	3.1792	0.00167045	0.753375	SHANK2, NRXN1, DSCAM, LRRC4C
C37	BP	414	58	18587	18943	5	2.09627	0.0085261	1	ERBB4, BBS9, ADAMTS12, HECTD2, TNIK
C37	DD_Fu	414	372	18587	18629	29	2.0027	3.39274e-09	1.53013e-06	STAG1, DYRK1A, NRXN1, SOX11, SRSF1, ZBTB20, CELF2, FOXP1, CHD7, SPEN, TRPM3, DSCAM, NFIA, AUTS2, SMAD4, AFF3, SETBP1, PTPRD, SOX2, SHANK2, CTNNB1, NF1, RFX3, TRIO, FOXP2, TCF7L2, PTCH1, TCF12, ARID1B
C37	EP	414	50	18587	18951	0	-9.96578	1	1
C37	ID_Willsey	414	28	18587	18973	3	2.43844	0.0224731	1	SETBP1, CTNNB1, TCF7L2
C37	SCZ	414	32	18587	18969	2	1.58677	0.153561	1	STAG1, TRIO
C38	AD	612	32	18389	18969	0	-9.96578	1	1
C38	ADHD_Demontis	612	74	18389	18927	5	1.12964	0.0901076	1	SORCS3, KAT2B, ZNF827, ZNF197, DCC
C38	ASD_Fu	612	184	18389	18817	11	0.947249	0.0363144	1	GRIA2, CHD2, MED13, NCKAP1, ACLY, DSCAM, UBR1, MLXIP, ZMYM2, DIP2C, CYFIP2
C38	ASD_satt	612	96	18389	18905	7	1.25099	0.0353709	1	GRIA2, CHD2, UBR1, DSCAM, LRRC4C, GNAI1, NR3C2
C38	ASD_satt_GER	612	54	18389	18947	2	0.210612	0.522864	1	CHD2, NR3C2
C38	ASD_satt_NC	612	24	18389	18977	3	2.10759	0.0407241	1	GRIA2, DSCAM, LRRC4C
C38	BP	612	58	18389	18943	2	0.103478	0.561596	1	NPHP3, TANC2
C38	DD_Fu	612	372	18389	18629	22	0.943232	0.00476918	1	GRIA2, GNB1, ARHGAP35, SOX10, GNAI1, MED13, PRKAR1B, ZEB2, DSCAM, ZMYM2, TCF7L1, GSK3B, CHD2, RFX7, SOX2, TRIO, BICD2, PTCH1, SMARCA4, TANC2, SON, TCF12
C38	EP	612	50	18389	18951	3	0.943689	0.217503	1	CHD2, ZEB2, GNB1
C38	ID_Willsey	612	28	18389	18973	1	0.155815	0.600425	1	TUBA1A
C38	SCZ	612	32	18389	18969	5	2.48618	0.00334004	1	ZMYM2, DNM3, TRIO, GRIA3, NR3C2
C39	AD	1874	32	17127	18969	6	1.07972	0.0894688	1	APOC1, NECTIN2, RELB, TRAPPC6A, MS4A4A, APOE
C39	ADHD_Demontis	1874	74	17127	18927	10	0.517334	0.190638	1	COMMD5, RHOA, XRN2, GPX1, GNAI2, VPS28, ELOVL1, RPL8, HYI, PPIH
C39	ASD_Fu	1874	184	17127	18817	11	-0.786779	0.977756	1	MRFAP1, HNRNPD, H3-3A, TLE4, AP2S1, MEF2C, CTNNB1, SYK, TLE3, SYNCRIP, CORO1A
C39	ASD_satt	1874	96	17127	18905	5	-0.994741	0.966136	1	EIF3G, AP2S1, CTNNB1, HDLBP, CORO1A
C39	ASD_satt_GER	1874	54	17127	18947	3	-0.894689	0.912039	1	EIF3G, HDLBP, CTNNB1
C39	ASD_satt_NC	1874	24	17127	18977	1	-1.32902	0.917391	1	AP2S1
C39	BP	1874	58	17127	18943	1	-2.63585	0.997599	1	PNKP
C39	DD_Fu	1874	372	17127	18629	30	-0.322894	0.899417	1	VCP, PSMC3, SET, NOTCH1, PSMC5, CHD7, H3-3A, WDR26, PUF60, TRIM8, KIF2A, SRRM2, KRAS, HNRNPK, AP2S1, CDC42, HNRNPU, CTNNB1, EIF5A, NR4A2, YY1, GNAS, HNRNPD, PCBP2, MEF2C, CHD4, TLE3, ETF1, SYNCRIP, SON
C39	EP	1874	50	17127	18951	1	-2.41826	0.994477	1	MEF2C
C39	ID_Willsey	1874	28	17127	18973	5	0.993086	0.136039	1	SET, CTNNB1, SYNCRIP, CHMP2A, DDX3X
C39	SCZ	1874	32	17127	18969	1	-1.75907	0.964049	1	SRRM2
C40	AD	200	32	18801	18969	0	-9.96578	1	1
C40	ADHD_Demontis	200	74	18801	18927	0	-9.96578	1	1
C40	ASD_Fu	200	184	18801	18817	1	-0.965095	0.858647	1	AP2S1
C40	ASD_satt	200	96	18801	18905	2	1.00806	0.26811	1	EIF3G, AP2S1
C40	ASD_satt_GER	200	54	18801	18947	1	0.830715	0.435721	1	EIF3G
C40	ASD_satt_NC	200	24	18801	18977	1	2.03692	0.224395	1	AP2S1
C40	BP	200	58	18801	18943	0	-9.96578	1	1
C40	DD_Fu	200	372	18801	18629	1	-1.99636	0.98123	1	AP2S1
C40	EP	200	50	18801	18951	0	-9.96578	1	1
C40	ID_Willsey	200	28	18801	18973	0	-9.96578	1	1
C40	SCZ	200	32	18801	18969	0	-9.96578	1	1
