# Supplementary material for: Bazedoxifene reverses sexually dimorphic autistic-like abnormalities in biallelic MDGA1-mutant mice
Source: EMBO Mol Med. 2026 Mar 20;18(4):1358–98. doi: 10.1038/s44321-026-00402-y (PMC13084050; doi:10.1038/s44321-026-00402-y)
Supplement: Supplementary file 7 — Dataset EV2 [file 44321_2026_402_MOESM7_ESM.xlsx]

## Sheet: Legend
Dataset EV2. Cell type-specific MDGA1 expression in ASD versus control individuals.

## Sheet: Overview
	Column	Description
	cell_type	Cell type label
	asd_n	Number of cells from ASD patients
	ctrl_n	Number of cells from control subjects
	asd_mean	Mean expression of MDGA1 in cells from individuals with ASD
	ctrl_mean	Mean expression of MDGA1 in cells from control subjects
	asd_sem	Standard error of the mean expression MDGA1 for the cells from individuals with ASD
	ctrl_sem	Standard error of the mean expression of MDGA1for the cells from control subjects
	asd_std	Standard deviation of MDGA1 expression across cells from individuals with ASD
	ctrl_std	Standard deviation of MDGA1 expression across cells from control subjects
	fold_change	Ratio of mean MDGA1 expression, ASD to control
	log2_fold_change	Log₂-transformed fold change
	effect_size	Standardized effect size (Cohen’s d) indicating the magnitude of difference between groups
	p_value	P-value from a Wilcoxon ranksum test comparing ASD and Control groups.
	p_adjusted	Adjusted p-value accounting for multiple comparisons (FDR), comparison between All Cells of individuals with ASD and control subjects excluded

## Sheet: Table_SXA
cell_type	asd_n	ctrl_n	asd_mean	ctrl_mean	asd_sem	ctrl_sem	asd_std	ctrl_std	fold_change	log2_fold_change	effect_size	p_value	p_adjusted
All Cells	52003	52556	0.022037	0.0211717	0.000497366	0.000484049	0.11342	0.110969	1.04087	0.0577951	0.00771262	0.858175
AST-FB	2448	2114	0.0374607	0.0418019	0.00426223	0.00480935	0.210883	0.221125	0.896148	-0.158191	-0.0200922	0.320346	0.544587
AST-PP	5125	2530	0.0270109	0.0402422	0.00207731	0.00336432	0.148713	0.169222	0.671208	-0.575168	-0.08306	3.29725e-06	2.80266e-05
Endothelial	1120	1548	0.00980703	0.0122479	0.00263379	0.00248289	0.0881434	0.0976882	0.800709	-0.320649	-0.0262354	0.387863	0.599425
IN-PV	1975	2062	0.00377429	0.00541818	0.000695488	0.000845324	0.0309082	0.0383856	0.696597	-0.521605	-0.0471733	0.101322	0.246069
IN-SST	2120	2449	0.00477104	0.00556989	0.000883251	0.000867137	0.0406679	0.0429123	0.856578	-0.223344	-0.0191088	0.448924	0.635975
IN-SV2C	1027	887	0.0597798	0.0736209	0.00445119	0.00540341	0.142647	0.160927	0.811995	-0.300457	-0.0910226	0.0633145	0.179391
IN-VIP	3288	2686	0.011371	0.0107096	0.00129181	0.00140671	0.0740737	0.0729051	1.06176	0.0864568	0.00899987	0.508947	0.665547
L2/3	7239	6085	0.0516742	0.0590765	0.00136372	0.00155918	0.116028	0.121626	0.874701	-0.193139	-0.0622768	1.12739e-07	1.91657e-06
L4	3600	3258	0.00519501	0.00663112	0.000639162	0.000727555	0.0383497	0.041528	0.783429	-0.352125	-0.0359291	0.0215135	0.0731458
L5/6	1781	1780	0.0412803	0.0380016	0.00242843	0.00215948	0.102484	0.0911087	1.08628	0.119393	0.0338135	0.755282	0.917129
L5/6-CC	2407	2210	0.0213512	0.02208	0.00133972	0.00122327	0.0657281	0.0575066	0.96699	-0.048427	-0.0118026	0.0103158	0.0507504
Microglia	1509	1822	0.00340837	0.00367262	0.00159259	0.00150968	0.0618654	0.0644406	0.928048	-0.107728	-0.00418343	0.99288	0.99288
Neu-NRGN-I	1516	2027	0.0134068	0.0133141	0.00264145	0.00231642	0.102847	0.10429	1.00696	0.0100119	0.0008952	0.951966	0.99288
Neu-NRGN-II	3586	4731	0.014314	0.0109388	0.00233123	0.00173389	0.139601	0.119261	1.30855	0.387971	0.0259969	0.312363	0.544587
Neu-mat	2154	1981	0.0432045	0.0419432	0.00361215	0.00431784	0.167644	0.19218	1.03007	0.0427453	0.0069945	0.0119413	0.0507504
OPC	5340	4783	0.0124551	0.0133281	0.00140644	0.00147724	0.102776	0.102165	0.934502	-0.0977302	-0.00851914	0.308143	0.544587
Oligodendrocytes	5768	9603	0.00597567	0.0057152	0.00106305	0.000764935	0.0807356	0.0749597	1.04558	0.0642979	0.00334367	0.893454	0.99288
