# Supplementary material for: Bazedoxifene reverses sexually dimorphic autistic-like abnormalities in biallelic MDGA1-mutant mice
Source: EMBO Mol Med. 2026 Mar 20;18(4):1358–98. doi: 10.1038/s44321-026-00402-y (PMC13084050; doi:10.1038/s44321-026-00402-y)
Supplement: Supplementary file 8 — Dataset EV3 [file 44321_2026_402_MOESM8_ESM.xlsx]

## Sheet: Legend
Dataset EV3. List of total proteins used for volcano plot analysis of results from proteomic analysis of hippocampal tissues from control and Mdga1-cKO adult mice and embryos.

## Sheet: Hippo_KO_protein list
Table List of total identified proteins
Uniprot	Gene name	Sequence Count	Spectrum Count	Sequence Coverage	Length	MolWt	pI	Descriptive Name
A0A087WPF7	Auts2	13	15	0.094	1261	138920	9.5	Autism susceptibility gene 2 protein homolog OS=Mus musculus OX=10090 GN=Auts2 PE=1 SV=2
A0A1W2P872	Nova2	24	33	0.372	492	49067	8.2	RNA-binding protein Nova-2 OS=Mus musculus OX=10090 GN=Nova2 PE=1 SV=1
A0A338P6K9	Qser1	6	6	0.043	1788	194474	6.8	Glutamine and serine-rich protein 1 OS=Mus musculus OX=10090 GN=Qser1 PE=2 SV=1
A1A5B6	Tbc1d25	5	6	0.071	742	82575	6.8	TBC1 domain family member 25 OS=Mus musculus OX=10090 GN=Tbc1d25 PE=1 SV=1
A2A432	Cul4b	40	43	0.321	970	110699	8.4	Cullin-4B OS=Mus musculus OX=10090 GN=Cul4b PE=1 SV=1
A2A4P0	Dhx8	10	10	0.075	1244	142571	8.1	ATP-dependent RNA helicase DHX8 OS=Mus musculus OX=10090 GN=Dhx8 PE=2 SV=1
A2A5R2	Arfgef2	33	35	0.169	1792	202238	6.6	Brefeldin A-inhibited guanine nucleotide-exchange protein 2 OS=Mus musculus OX=10090 GN=Arfgef2 PE=1 SV=1
A2A5Z6	Smurf2	5	5	0.061	748	86175	8	E3 ubiquitin-protein ligase SMURF2 OS=Mus musculus OX=10090 GN=Smurf2 PE=1 SV=1
A2A690	Tanc2	28	30	0.153	1994	220261	8	Protein TANC2 OS=Mus musculus OX=10090 GN=Tanc2 PE=1 SV=1
A2A699	Fam171a2	19	22	0.236	822	87487	8.1	Protein FAM171A2 OS=Mus musculus OX=10090 GN=Fam171a2 PE=1 SV=1
A2A6A1	Gpatch8	11	11	0.088	1505	164987	7.6	G patch domain-containing protein 8 OS=Mus musculus OX=10090 GN=Gpatch8 PE=1 SV=1
A2A6Q5	Cdc27	13	13	0.126	825	91842	7	Cell division cycle protein 27 homolog OS=Mus musculus OX=10090 GN=Cdc27 PE=1 SV=1
A2A6T1	Cdr2l	8	8	0.178	465	53213	5.8	Cerebellar degeneration-related protein 2-like OS=Mus musculus OX=10090 GN=Cdr2l PE=1 SV=1
A2A791	Zmym4	26	28	0.177	1549	172437	6.8	Zinc finger MYM-type protein 4 OS=Mus musculus OX=10090 GN=Zmym4 PE=1 SV=1
A2A891	Camta1	4	4	0.021	1682	184318	7.8	Calmodulin-binding transcription activator 1 OS=Mus musculus OX=10090 GN=Camta1 PE=2 SV=1
A2A8L1	Chd5	28	33	0.125	1946	222513	6.2	Chromodomain-helicase-DNA-binding protein 5 OS=Mus musculus OX=10090 GN=Chd5 PE=1 SV=1
A2A8L5	Ptprf	38	42	0.213	1898	211487	6.7	Receptor-type tyrosine-protein phosphatase F OS=Mus musculus OX=10090 GN=Ptprf PE=1 SV=1
A2A8U2	Tmem201	3	4	0.045	664	72500	9.2	Transmembrane protein 201 OS=Mus musculus OX=10090 GN=Tmem201 PE=1 SV=1
A2A8Z1	Osbpl9	11	11	0.103	736	83109	6.1	Oxysterol-binding protein-related protein 9 OS=Mus musculus OX=10090 GN=Osbpl9 PE=1 SV=1
A2A9A2	Dmrta2	2	3	0.045	531	52927	7.9	Doublesex- and mab-3-related transcription factor A2 OS=Mus musculus OX=10090 GN=Dmrta2 PE=2 SV=1
A2A9C3	Szt2	10	10	0.047	3431	377628	6.2	KICSTOR complex protein SZT2 OS=Mus musculus OX=10090 GN=Szt2 PE=1 SV=1
A2AAE1	Kiaa1109	22	23	0.045	5005	555372	6.6	Transmembrane protein KIAA1109 OS=Mus musculus OX=10090 GN=Kiaa1109 PE=1 SV=4
A2AAY5	Sh3pxd2b	30	30	0.265	908	101517	8.7	SH3 and PX domain-containing protein 2B OS=Mus musculus OX=10090 GN=Sh3pxd2b PE=1 SV=1
A2ABV5	Med14	11	11	0.093	1459	160965	8.5	Mediator of RNA polymerase II transcription subunit 14 OS=Mus musculus OX=10090 GN=Med14 PE=1 SV=1
A2ACJ2	Faap100	6	7	0.1	879	94281	5.4	Fanconi anemia core complex-associated protein 100 OS=Mus musculus OX=10090 GN=Faap100 PE=2 SV=1
A2ADA5	Pusl1	6	6	0.265	291	31993	10	tRNA pseudouridine synthase-like 1 OS=Mus musculus OX=10090 GN=Pusl1 PE=1 SV=1
A2ADY9	Ddi2	10	11	0.241	399	44591	5	Protein DDI1 homolog 2 OS=Mus musculus OX=10090 GN=Ddi2 PE=1 SV=1
A2AF47	Dock11	32	33	0.15	2073	237769	7.8	Dedicator of cytokinesis protein 11 OS=Mus musculus OX=10090 GN=Dock11 PE=1 SV=1
A2AFR3	Frmpd4	4	4	0.029	1320	144978	5.3	FERM and PDZ domain-containing protein 4 OS=Mus musculus OX=10090 GN=Frmpd4 PE=1 SV=1
A2AFS3	Elapor1	3	3	0.036	1009	110682	6.4	Endosome/lysosome-associated apoptosis and autophagy regulator 1 OS=Mus musculus OX=10090 GN=Elapor1 PE=1 SV=1
A2AG50	Map7d2	22	24	0.305	781	86050	8.8	MAP7 domain-containing protein 2 OS=Mus musculus OX=10090 GN=Map7d2 PE=1 SV=1
A2AG58	Bclaf3	12	24	0.165	752	90112	9.6	BCLAF1 and THRAP3 family member 3 OS=Mus musculus OX=10090 GN=Bclaf3 PE=1 SV=1
A2AGH6	Med12	15	15	0.084	2190	244558	7.2	Mediator of RNA polymerase II transcription subunit 12 OS=Mus musculus OX=10090 GN=Med12 PE=1 SV=1
A2AGL3	Ryr3	15	16	0.035	4863	551335	5.8	Ryanodine receptor 3 OS=Mus musculus OX=10090 GN=Ryr3 PE=1 SV=1
A2AGT5	Ckap5	86	100	0.31	2032	225633	8	Cytoskeleton-associated protein 5 OS=Mus musculus OX=10090 GN=Ckap5 PE=1 SV=1
A2AH22	Ambra1	4	4	0.035	1300	142878	7	Activating molecule in BECN1-regulated autophagy protein 1 OS=Mus musculus OX=10090 GN=Ambra1 PE=1 SV=1
A2AHC3	Camsap1	55	58	0.316	1581	175886	6.9	Calmodulin-regulated spectrin-associated protein 1 OS=Mus musculus OX=10090 GN=Camsap1 PE=1 SV=1
A2AHG0	Lzts3	12	12	0.163	700	74986	7	Leucine zipper putative tumor suppressor 3 OS=Mus musculus OX=10090 GN=Lzts3 PE=1 SV=1
A2AHJ4	Brwd3	5	5	0.024	1799	202940	7.4	Bromodomain and WD repeat-containing protein 3 OS=Mus musculus OX=10090 GN=Brwd3 PE=1 SV=1
A2AHL1	Ano3	2	2	0.021	981	114568	8.9	Anoctamin-3 OS=Mus musculus OX=10090 GN=Ano3 PE=1 SV=1
A2AI05	Ndor1	2	2	0.038	598	67183	6.6	NADPH-dependent diflavin oxidoreductase 1 OS=Mus musculus OX=10090 GN=Ndor1 PE=2 SV=1
A2AI08	Tprn	2	2	0.036	749	80089	7.1	Taperin OS=Mus musculus OX=10090 GN=Tprn PE=1 SV=1
A2AIG8	Accs	3	3	0.054	502	56879	6.1	1-aminocyclopropane-1-carboxylate synthase-like protein 1 OS=Mus musculus OX=10090 GN=Accs PE=2 SV=1
A2AIV2	Virma	11	12	0.051	1811	201438	5	Protein virilizer homolog OS=Mus musculus OX=10090 GN=Virma PE=1 SV=1
A2AJ15	Man1b1	13	14	0.164	658	75150	8.5	Endoplasmic reticulum mannosyl-oligosaccharide 1,2-alpha-mannosidase OS=Mus musculus OX=10090 GN=Man1b1 PE=1 SV=1
A2AJ88	Pnpla7	3	3	0.02	1352	150494	6.9	Patatin-like phospholipase domain-containing protein 7 OS=Mus musculus OX=10090 GN=Pnpla7 PE=1 SV=1
A2AJA9	Ajm1	29	31	0.274	974	107186	9.1	Apical junction component 1 homolog OS=Mus musculus OX=10090 GN=Ajm1 PE=1 SV=1
A2AJI0	Map7d1	31	40	0.374	846	93276	10.2	MAP7 domain-containing protein 1 OS=Mus musculus OX=10090 GN=Map7d1 PE=1 SV=1
A2AJK6	Chd7	18	19	0.063	2986	334061	6.5	Chromodomain-helicase-DNA-binding protein 7 OS=Mus musculus OX=10090 GN=Chd7 PE=1 SV=1
A2AJT4	Pnisr	8	9	0.097	805	92115	10	Arginine/serine-rich protein PNISR OS=Mus musculus OX=10090 GN=Pnisr PE=1 SV=1
A2AKB4	Frmpd1	2	2	0.017	1549	169207	5.2	FERM and PDZ domain-containing protein 1 OS=Mus musculus OX=10090 GN=Frmpd1 PE=1 SV=1
A2AKB9	Dcaf10	2	2	0.032	566	61558	8.2	DDB1- and CUL4-associated factor 10 OS=Mus musculus OX=10090 GN=Dcaf10 PE=1 SV=1
A2AKG8	Focad	13	14	0.066	1798	198948	6.7	Focadhesin OS=Mus musculus OX=10090 GN=Focad PE=1 SV=1
A2AKQ8	Ttc30a2	8	8	0.146	664	76120	5.2	Tetratricopeptide repeat protein 30A2 OS=Mus musculus OX=10090 GN=Ttc30a2 PE=1 SV=1
A2ALK8	Ptpn3	3	3	0.047	913	103896	7.2	Tyrosine-protein phosphatase non-receptor type 3 OS=Mus musculus OX=10090 GN=Ptpn3 PE=1 SV=1
A2ALS5	Rap1gap	22	27	0.294	663	73433	5.9	Rap1 GTPase-activating protein 1 OS=Mus musculus OX=10090 GN=Rap1gap PE=1 SV=2
A2ALU4	Shroom2	26	33	0.167	1481	164703	6.7	Protein Shroom2 OS=Mus musculus OX=10090 GN=Shroom2 PE=1 SV=1
A2AM29	Mllt3	7	7	0.153	569	63375	8.6	Protein AF-9 OS=Mus musculus OX=10090 GN=Mllt3 PE=1 SV=1
A2AN08	Ubr4	107	116	0.187	5180	572298	6.1	E3 ubiquitin-protein ligase UBR4 OS=Mus musculus OX=10090 GN=Ubr4 PE=1 SV=1
A2AP18	Plch2	20	20	0.141	1501	164296	7.5	1-phosphatidylinositol 4,5-bisphosphate phosphodiesterase eta-2 OS=Mus musculus OX=10090 GN=Plch2 PE=1 SV=2
A2APB8	Tpx2	5	5	0.077	745	85894	9.4	Targeting protein for Xklp2 OS=Mus musculus OX=10090 GN=Tpx2 PE=1 SV=1
A2APV2	Fmnl2	35	38	0.225	1086	123101	7.5	Formin-like protein 2 OS=Mus musculus OX=10090 GN=Fmnl2 PE=1 SV=2
A2APX8	Scn1a	18	19	0.055	2009	228797	5.9	Sodium channel protein type 1 subunit alpha OS=Mus musculus OX=10090 GN=Scn1a PE=1 SV=1
A2APY7	Ndufaf5	6	6	0.146	343	38405	6.1	Arginine-hydroxylase NDUFAF5, mitochondrial OS=Mus musculus OX=10090 GN=Ndufaf5 PE=1 SV=1
A2AQ07	Tubb1	11	106	0.111	451	50441	5.1	Tubulin beta-1 chain OS=Mus musculus OX=10090 GN=Tubb1 PE=1 SV=1
A2AQ19	Rtf1	27	29	0.294	715	80797	8.2	RNA polymerase-associated protein RTF1 homolog OS=Mus musculus OX=10090 GN=Rtf1 PE=1 SV=1
A2AQ25	Skt	40	41	0.21	1946	213035	7.8	Sickle tail protein OS=Mus musculus OX=10090 GN=Skt PE=1 SV=1
A2AQP0	Myh7b	3	6	0.014	1941	221495	5.9	Myosin-7B OS=Mus musculus OX=10090 GN=Myh7b PE=3 SV=1
A2AR02	Ppig	9	9	0.097	752	88325	10.3	Peptidyl-prolyl cis-trans isomerase G OS=Mus musculus OX=10090 GN=Ppig PE=1 SV=1
A2AR50	Ralgps1	12	13	0.178	585	65475	9.4	Ras-specific guanine nucleotide-releasing factor RalGPS1 OS=Mus musculus OX=10090 GN=Ralgps1 PE=1 SV=2
A2ARP1	Ppip5k1	9	9	0.072	1436	159922	5.4	Inositol hexakisphosphate and diphosphoinositol-pentakisphosphate kinase 1 OS=Mus musculus OX=10090 GN=Ppip5k1 PE=1 SV=1
A2ARS0	Ankrd63	3	3	0.062	390	41068	10.8	Ankyrin repeat domain-containing protein 63 OS=Mus musculus OX=10090 GN=Ankrd63 PE=1 SV=1
A2ARV4	Lrp2	4	4	0.01	4660	519212	5.1	Low-density lipoprotein receptor-related protein 2 OS=Mus musculus OX=10090 GN=Lrp2 PE=1 SV=1
A2ARZ3	Fsip2	2	2	0.005	6995	784873	6.5	Fibrous sheath-interacting protein 2 OS=Mus musculus OX=10090 GN=Fsip2 PE=1 SV=3
A2ASI5	Scn3a	15	16	0.058	1947	220878	5.7	Sodium channel protein type 3 subunit alpha OS=Mus musculus OX=10090 GN=Scn3a PE=1 SV=1
A2ASQ1	Agrn	43	50	0.251	1950	207537	6.3	Agrin OS=Mus musculus OX=10090 GN=Agrn PE=1 SV=1
A2ASS6	Ttn	8	9	0.002	35213	3906375	6.2	Titin OS=Mus musculus OX=10090 GN=Ttn PE=1 SV=1
A2ASZ8	Slc25a25	15	16	0.281	469	52621	8.6	Calcium-binding mitochondrial carrier protein SCaMC-2 OS=Mus musculus OX=10090 GN=Slc25a25 PE=1 SV=1
A2AT37	Upf2	23	24	0.15	1269	147552	5.6	Regulator of nonsense transcripts 2 OS=Mus musculus OX=10090 GN=Upf2 PE=1 SV=1
A2AUY4	Baz2b	2	2	0.017	2123	233999	6.6	Bromodomain adjacent to zinc finger domain protein 2B OS=Mus musculus OX=10090 GN=Baz2b PE=1 SV=1
A2AV25	Fibcd1	7	7	0.159	459	50602	6.7	Fibrinogen C domain-containing protein 1 OS=Mus musculus OX=10090 GN=Fibcd1 PE=2 SV=1
A2AWA9	Rabgap1	46	48	0.363	1064	120798	5.2	Rab GTPase-activating protein 1 OS=Mus musculus OX=10090 GN=Rabgap1 PE=1 SV=1
A2AWL7	Mga	3	3	0.012	3003	328802	7.4	MAX gene-associated protein OS=Mus musculus OX=10090 GN=Mga PE=2 SV=1
A2AWP8	Arhgef10l	5	5	0.045	1280	139986	5.8	Rho guanine nucleotide exchange factor 10-like protein OS=Mus musculus OX=10090 GN=Arhgef10l PE=1 SV=1
A2AWT3	Atxn7l3	2	2	0.072	347	38594	7	Ataxin-7-like protein 3 OS=Mus musculus OX=10090 GN=Atxn7l3 PE=1 SV=1
A2BDX3	Mocs3	15	16	0.354	460	49375	7.5	Adenylyltransferase and sulfurtransferase MOCS3 OS=Mus musculus OX=10090 GN=Mocs3 PE=1 SV=1
A2BE28	Las1l	21	24	0.294	776	89414	4.4	Ribosomal biogenesis protein LAS1L OS=Mus musculus OX=10090 GN=Las1l PE=1 SV=1
A2BH40	Arid1a	53	63	0.244	2283	242089	6.7	AT-rich interactive domain-containing protein 1A OS=Mus musculus OX=10090 GN=Arid1a PE=1 SV=1
A2BIM8	Mup18	3	3	0.144	181	20763	4.9	Major urinary protein 18 OS=Mus musculus OX=10090 GN=Mup18 PE=3 SV=1
A2CG49	Kalrn	71	78	0.219	2964	337000	6.1	Kalirin OS=Mus musculus OX=10090 GN=Kalrn PE=1 SV=1
A2CG63	Arid4b	14	14	0.107	1314	147643	5.1	AT-rich interactive domain-containing protein 4B OS=Mus musculus OX=10090 GN=Arid4b PE=1 SV=1
A2RSJ4	Uhrf1bp1l	26	27	0.196	1457	161939	6.6	UHRF1-binding protein 1-like OS=Mus musculus OX=10090 GN=Uhrf1bp1l PE=1 SV=2
A2RSQ0	Dennd5b	10	10	0.071	1274	144629	6.7	DENN domain-containing protein 5B OS=Mus musculus OX=10090 GN=Dennd5b PE=1 SV=2
A2RSX7	Tyw5	5	5	0.162	315	36633	6.3	tRNA wybutosine-synthesizing protein 5 OS=Mus musculus OX=10090 GN=Tyw5 PE=2 SV=2
A2RSY6	Trmt1l	10	10	0.157	728	80861	7.5	TRMT1-like protein OS=Mus musculus OX=10090 GN=Trmt1l PE=1 SV=1
A2RT62	Fbxl16	18	20	0.39	479	51878	6.6	F-box/LRR-repeat protein 16 OS=Mus musculus OX=10090 GN=Fbxl16 PE=1 SV=1
A2RTL5	Rsrc2	7	9	0.186	376	43876	11.5	Arginine/serine-rich coiled-coil protein 2 OS=Mus musculus OX=10090 GN=Rsrc2 PE=2 SV=1
A2TJV2	Palm3	3	3	0.044	734	78789	4.5	Paralemmin-3 OS=Mus musculus OX=10090 GN=Palm3 PE=1 SV=1
A3KFM7	Chd6	13	14	0.049	2711	305396	6.4	Chromodomain-helicase-DNA-binding protein 6 OS=Mus musculus OX=10090 GN=Chd6 PE=1 SV=1
A3KGB4	Tbc1d8b	8	8	0.075	1114	127893	5.5	TBC1 domain family member 8B OS=Mus musculus OX=10090 GN=Tbc1d8b PE=1 SV=1
A3KGS3	Ralgapa2	5	5	0.032	1872	210287	6.2	Ral GTPase-activating protein subunit alpha-2 OS=Mus musculus OX=10090 GN=Ralgapa2 PE=1 SV=2
A3KGV1	Odf2	2	2	0.025	830	95541	7.6	Outer dense fiber protein 2 OS=Mus musculus OX=10090 GN=Odf2 PE=1 SV=1
A3KMP2	Ttc38	8	8	0.172	465	52224	6.3	Tetratricopeptide repeat protein 38 OS=Mus musculus OX=10090 GN=Ttc38 PE=1 SV=2
A6H5Y3	Mtr	18	19	0.152	1253	139069	5.6	Methionine synthase OS=Mus musculus OX=10090 GN=Mtr PE=1 SV=1
A6H5Z3	Exoc6b	23	24	0.233	810	94130	6.4	Exocyst complex component 6B OS=Mus musculus OX=10090 GN=Exoc6b PE=1 SV=1
A6H611	Mipep	11	12	0.15	711	80852	7.2	Mitochondrial intermediate peptidase OS=Mus musculus OX=10090 GN=Mipep PE=1 SV=1
A6H619	Phrf1	7	7	0.034	1682	184079	8.6	PHD and RING finger domain-containing protein 1 OS=Mus musculus OX=10090 GN=Phrf1 PE=1 SV=2
A6H630	Armt1	14	15	0.282	439	50549	5.9	Damage-control phosphatase ARMT1 OS=Mus musculus OX=10090 GN=Armt1 PE=1 SV=1
A6H6A9	Rabgap1l	14	14	0.144	815	92404	5.3	Rab GTPase-activating protein 1-like OS=Mus musculus OX=10090 GN=Rabgap1l PE=1 SV=1
A6H8H2	Dennd4c	5	5	0.026	1906	211456	6.4	DENN domain-containing protein 4C OS=Mus musculus OX=10090 GN=Dennd4c PE=1 SV=1
A6H8H5	Kcnb2	4	4	0.051	907	102336	6.1	Potassium voltage-gated channel subfamily B member 2 OS=Mus musculus OX=10090 GN=Kcnb2 PE=1 SV=2
A6X919	Dpy19l1	6	6	0.084	746	84187	9.2	Probable C-mannosyltransferase DPY19L1 OS=Mus musculus OX=10090 GN=Dpy19l1 PE=1 SV=1
A6X935	Itih4	7	7	0.086	942	104660	6.4	Inter alpha-trypsin inhibitor, heavy chain 4 OS=Mus musculus OX=10090 GN=Itih4 PE=1 SV=2
A8C756	Thada	10	10	0.05	1938	217287	6.2	Thyroid adenoma-associated protein homolog OS=Mus musculus OX=10090 GN=Thada PE=1 SV=1
A8Y5H7	Sec14l1	8	8	0.095	715	81216	6.3	SEC14-like protein 1 OS=Mus musculus OX=10090 GN=Sec14l1 PE=1 SV=1
B0F2B4	Nlgn4l	11	11	0.115	945	97348	6.3	Neuroligin 4-like OS=Mus musculus OX=10090 GN=Nlgn4l PE=1 SV=1
B0V2N1	Ptprs	59	72	0.321	1907	211902	7.2	Receptor-type tyrosine-protein phosphatase S OS=Mus musculus OX=10090 GN=Ptprs PE=1 SV=1
B1AR13	Cisd3	7	8	0.372	137	15676	9.8	CDGSH iron-sulfur domain-containing protein 3, mitochondrial OS=Mus musculus OX=10090 GN=Cisd3 PE=1 SV=1
B1ARD6	Slfn9	5	5	0.051	910	103992	7.3	Schlafen family member 9 OS=Mus musculus OX=10090 GN=Slfn9 PE=2 SV=1
B1AS29	Grik3	9	9	0.094	919	104051	7.5	Glutamate receptor ionotropic, kainate 3 OS=Mus musculus OX=10090 GN=Grik3 PE=1 SV=1
B1AVZ0	Uprt	6	6	0.158	310	34278	6.2	Uracil phosphoribosyltransferase homolog OS=Mus musculus OX=10090 GN=Uprt PE=1 SV=1
B1AWL2	Znf462	40	43	0.139	2495	282711	7.3	Zinc finger protein 462 OS=Mus musculus OX=10090 GN=Znf462 PE=1 SV=1
B1AWN6	Scn2a	37	44	0.148	2006	227943	5.7	Sodium channel protein type 2 subunit alpha OS=Mus musculus OX=10090 GN=Scn2a PE=1 SV=1
B1AXD8	Akirin2	3	3	0.149	201	22113	8.9	Akirin-2 OS=Mus musculus OX=10090 GN=Akirin2 PE=1 SV=1
B1AXH1	Nhsl2	11	12	0.114	1219	132353	8.5	NHS-like protein 2 OS=Mus musculus OX=10090 GN=Nhsl2 PE=1 SV=2
B1AXV0	Frrs1l	12	15	0.362	293	32507	5.4	DOMON domain-containing protein FRRS1L OS=Mus musculus OX=10090 GN=Frrs1l PE=1 SV=1
B1AY10	Nfx1	7	8	0.065	1114	123811	8.3	Transcriptional repressor NF-X1 OS=Mus musculus OX=10090 GN=Nfx1 PE=1 SV=1
B1AY13	Usp24	43	51	0.172	2617	293999	6.2	Ubiquitin carboxyl-terminal hydrolase 24 OS=Mus musculus OX=10090 GN=Usp24 PE=1 SV=1
B1AZA5	Tmem245	6	6	0.066	876	97357	8.7	Transmembrane protein 245 OS=Mus musculus OX=10090 GN=Tmem245 PE=1 SV=1
B1AZI6	Thoc2	41	45	0.23	1594	182772	8.4	THO complex subunit 2 OS=Mus musculus OX=10090 GN=Thoc2 PE=1 SV=1
B1AZP2	Dlgap4	30	37	0.253	992	108037	7.1	Disks large-associated protein 4 OS=Mus musculus OX=10090 GN=Dlgap4 PE=1 SV=1
B2RPY5	Gpr161	2	2	0.042	545	60303	8.6	G-protein coupled receptor 161 OS=Mus musculus OX=10090 GN=Gpr161 PE=1 SV=1
B2RQC6	Cad	72	85	0.308	2225	243236	6.4	CAD protein OS=Mus musculus OX=10090 GN=Cad PE=1 SV=1
B2RR83	Ythdc2	20	20	0.131	1445	161091	8.5	3'-5' RNA helicase YTHDC2 OS=Mus musculus OX=10090 GN=Ythdc2 PE=1 SV=1
B2RRD7	Brpf1	6	6	0.04	1212	137309	7.9	Peregrin OS=Mus musculus OX=10090 GN=Brpf1 PE=1 SV=1
B2RRE4	Znf518b	6	6	0.067	1077	118997	9.6	Zinc finger protein 518B OS=Mus musculus OX=10090 GN=Znf518b PE=2 SV=1
B2RRE7	Otud4	16	16	0.148	1107	123055	6.8	OTU domain-containing protein 4 OS=Mus musculus OX=10090 GN=Otud4 PE=1 SV=1
B2RRF6	Znf518a	2	2	0.025	1478	165603	9	Zinc finger protein 518A OS=Mus musculus OX=10090 GN=Znf518a PE=2 SV=1
B2RS91	Rrn3	2	2	0.034	656	74518	5.5	RNA polymerase I-specific transcription initiation factor RRN3 OS=Mus musculus OX=10090 GN=Rrn3 PE=1 SV=1
B2RSH2	Gnai1	18	29	0.404	354	40361	6	Guanine nucleotide-binding protein G(i) subunit alpha-1 OS=Mus musculus OX=10090 GN=Gnai1 PE=1 SV=1
B2RU80	Ptprb	3	3	0.015	1998	224494	7.2	Receptor-type tyrosine-protein phosphatase beta OS=Mus musculus OX=10090 GN=Ptprb PE=1 SV=1
B2RUJ5	Apba1	13	15	0.192	842	92909	4.9	Amyloid-beta A4 precursor protein-binding family A member 1 OS=Mus musculus OX=10090 GN=Apba1 PE=1 SV=2
B2RUR8	Otud7b	7	7	0.08	840	91984	6.9	OTU domain-containing protein 7B OS=Mus musculus OX=10090 GN=Otud7b PE=1 SV=1
B2RWS6	Ep300	12	13	0.063	2412	263302	8.5	Histone acetyltransferase p300 OS=Mus musculus OX=10090 GN=Ep300 PE=1 SV=2
B2RX14	Tut4	24	25	0.142	1644	184648	8.2	Terminal uridylyltransferase 4 OS=Mus musculus OX=10090 GN=Tut4 PE=1 SV=2
B2RXC1	Trappc11	17	19	0.139	1133	128396	7.6	Trafficking protein particle complex subunit 11 OS=Mus musculus OX=10090 GN=Trappc11 PE=1 SV=1
B2RXR6	Ankrd44	15	16	0.18	993	107385	6.4	Serine/threonine-protein phosphatase 6 regulatory ankyrin repeat subunit B OS=Mus musculus OX=10090 GN=Ankrd44 PE=1 SV=1
B2RXS4	Plxnb2	54	65	0.281	1842	206229	5.9	Plexin-B2 OS=Mus musculus OX=10090 GN=Plxnb2 PE=1 SV=1
B2RXV4	Flvcr1	2	2	0.027	560	60469	5.7	Feline leukemia virus subgroup C receptor-related protein 1 OS=Mus musculus OX=10090 GN=Flvcr1 PE=2 SV=1
B2RY04	Dock5	5	5	0.022	1868	214427	7.5	Dedicator of cytokinesis protein 5 OS=Mus musculus OX=10090 GN=Dock5 PE=1 SV=2
B2RY56	Rbm25	25	27	0.268	838	99552	6.3	RNA-binding protein 25 OS=Mus musculus OX=10090 GN=Rbm25 PE=1 SV=2
B5TVM2	Ildr2	9	9	0.147	661	73235	7.7	Immunoglobulin-like domain-containing receptor 2 OS=Mus musculus OX=10090 GN=Ildr2 PE=1 SV=2
B5X0G2	Mup17	3	3	0.144	180	20638	5	Major urinary protein 17 OS=Mus musculus OX=10090 GN=Mup17 PE=2 SV=2
B7ZMP1	Xpnpep3	6	7	0.095	506	56677	7.7	Xaa-Pro aminopeptidase 3 OS=Mus musculus OX=10090 GN=Xpnpep3 PE=1 SV=1
B7ZNG0	Kif7	7	7	0.059	1348	151624	6.5	Kinesin-like protein KIF7 OS=Mus musculus OX=10090 GN=Kif7 PE=1 SV=1
B8JKV0	Amn1	2	2	0.097	258	28466	7.6	Protein AMN1 homolog OS=Mus musculus OX=10090 GN=Amn1 PE=1 SV=1
B8ZXI1	Qtrt2	10	10	0.243	415	46288	6.2	Queuine tRNA-ribosyltransferase accessory subunit 2 OS=Mus musculus OX=10090 GN=Qtrt2 PE=1 SV=2
B9EHT4	Clip3	14	14	0.267	547	59587	8	CAP-Gly domain-containing linker protein 3 OS=Mus musculus OX=10090 GN=Clip3 PE=1 SV=1
B9EJ80	Pdzd8	14	14	0.129	1147	127739	6	PDZ domain-containing protein 8 OS=Mus musculus OX=10090 GN=Pdzd8 PE=1 SV=1
B9EJ86	Osbpl8	18	21	0.175	889	101269	7	Oxysterol-binding protein-related protein 8 OS=Mus musculus OX=10090 GN=Osbpl8 PE=1 SV=1
B9EJA2	Cttnbp2	38	46	0.183	1648	178773	8.2	Cortactin-binding protein 2 OS=Mus musculus OX=10090 GN=Cttnbp2 PE=1 SV=2
B9EJI9	Tmem229a	3	3	0.051	371	41526	9.3	Transmembrane protein 229A OS=Mus musculus OX=10090 GN=Tmem229a PE=2 SV=1
B9EJR8	Dnaaf5	7	7	0.064	853	93851	6.2	Dynein axonemal assembly factor 5 OS=Mus musculus OX=10090 GN=Dnaaf5 PE=1 SV=1
B9EKI3	Tmf1	10	10	0.093	1091	121803	4.9	TATA element modulatory factor OS=Mus musculus OX=10090 GN=Tmf1 PE=1 SV=2
B9EKR1	Ptprz1	43	56	0.131	2312	254403	4.9	Receptor-type tyrosine-protein phosphatase zeta OS=Mus musculus OX=10090 GN=Ptprz1 PE=1 SV=1
C0HK79	Arxes1	6	6	0.289	180	20146	9.6	Adipocyte-related X-chromosome expressed sequence 1 OS=Mus musculus OX=10090 GN=Arxes1 PE=1 SV=1
C0HK80	Arxes2	6	6	0.289	180	20146	9.6	Adipocyte-related X-chromosome expressed sequence 2 OS=Mus musculus OX=10090 GN=Arxes2 PE=1 SV=1
C0HKD8	Mfap1a	13	14	0.285	439	51954	5	Microfibrillar-associated protein 1A OS=Mus musculus OX=10090 GN=Mfap1a PE=1 SV=1
C0HKD9	Mfap1b	13	14	0.285	439	51954	5	Microfibrillar-associated protein 1B OS=Mus musculus OX=10090 GN=Mfap1b PE=1 SV=1
C0HKE1	H2ac4	12	74	0.4	130	14135	11.1	Histone H2A type 1-B OS=Mus musculus OX=10090 GN=H2ac4 PE=1 SV=1
C0HKE2	H2ac6	12	74	0.4	130	14135	11.1	Histone H2A type 1-C OS=Mus musculus OX=10090 GN=H2ac6 PE=1 SV=1
C0HKE3	H2ac7	12	74	0.4	130	14135	11.1	Histone H2A type 1-D OS=Mus musculus OX=10090 GN=H2ac7 PE=1 SV=1
C0HKE4	H2ac8	12	74	0.4	130	14135	11.1	Histone H2A type 1-E OS=Mus musculus OX=10090 GN=H2ac8 PE=1 SV=1
C0HKE5	H2ac11	12	74	0.4	130	14135	11.1	Histone H2A type 1-G OS=Mus musculus OX=10090 GN=H2ac11 PE=1 SV=1
C0HKE6	H2ac13	12	74	0.4	130	14135	11.1	Histone H2A type 1-I OS=Mus musculus OX=10090 GN=H2ac13 PE=1 SV=1
C0HKE7	Hist1h2an	12	74	0.4	130	14135	11.1	Histone H2A type 1-N OS=Mus musculus OX=10090 GN=Hist1h2an PE=1 SV=1
C0HKE8	Hist1h2ao	12	74	0.4	130	14135	11.1	Histone H2A type 1-O OS=Mus musculus OX=10090 GN=Hist1h2ao PE=1 SV=1
C0HKE9	Hist1h2ap	12	74	0.4	130	14135	11.1	Histone H2A type 1-P OS=Mus musculus OX=10090 GN=Hist1h2ap PE=1 SV=1
C0HKG5	Rnaset2a	4	4	0.158	259	29609	6.4	Ribonuclease T2-A OS=Mus musculus OX=10090 GN=Rnaset2a PE=1 SV=1
C0HKG6	Rnaset2b	4	4	0.158	259	29609	6.4	Ribonuclease T2-B OS=Mus musculus OX=10090 GN=Rnaset2b PE=1 SV=1
D0QMC3	Mndal	5	5	0.115	538	60526	9.3	Myeloid cell nuclear differentiation antigen-like protein OS=Mus musculus OX=10090 GN=Mndal PE=1 SV=1
D3YVF0	Akap5	42	50	0.579	745	79397	4.7	A-kinase anchor protein 5 OS=Mus musculus OX=10090 GN=Akap5 PE=1 SV=2
D3YWQ0	Dgki	20	22	0.205	1071	118208	7.9	Diacylglycerol kinase iota OS=Mus musculus OX=10090 GN=Dgki PE=1 SV=1
D3YXJ0	Dgkh	19	21	0.15	1211	134132	6.5	Diacylglycerol kinase eta OS=Mus musculus OX=10090 GN=Dgkh PE=1 SV=2
D3YXK1	Samd1	5	6	0.114	519	54533	7.5	Sterile alpha motif domain-containing protein 1 OS=Mus musculus OX=10090 GN=Samd1 PE=1 SV=1
D3YXK2	Safb	47	65	0.348	937	105104	5.4	Scaffold attachment factor B1 OS=Mus musculus OX=10090 GN=Safb PE=1 SV=2
D3YYU8	Obsl1	8	8	0.045	1804	197935	5.4	Obscurin-like protein 1 OS=Mus musculus OX=10090 GN=Obsl1 PE=1 SV=1
D3YZG8	Mthfd2l	2	2	0.059	338	36438	9.4	Bifunctional methylenetetrahydrofolate dehydrogenase/cyclohydrolase 2, mitochondrial OS=Mus musculus OX=10090 GN=Mthfd2l PE=2 SV=1
D3YZI9	Pgbd5	7	8	0.12	523	58300	8.8	PiggyBac transposable element-derived protein 5 OS=Mus musculus OX=10090 GN=Pgbd5 PE=1 SV=1
D3YZP9	Ccdc6	23	26	0.446	469	52939	7.3	Coiled-coil domain-containing protein 6 OS=Mus musculus OX=10090 GN=Ccdc6 PE=1 SV=1
D3YZU1	Shank1	55	66	0.255	2167	226315	8.3	SH3 and multiple ankyrin repeat domains protein 1 OS=Mus musculus OX=10090 GN=Shank1 PE=1 SV=1
D3YZV8	Ccdc8	4	4	0.153	685	73938	9.1	Coiled-coil domain-containing protein 8 homolog OS=Mus musculus OX=10090 GN=Ccdc8 PE=1 SV=2
D3Z2R5	Selenon	4	4	0.083	557	62342	5.5	Selenoprotein N OS=Mus musculus OX=10090 GN=Selenon PE=3 SV=2
D3Z4S3	Ptrhd1	4	5	0.157	140	16037	9.3	Putative peptidyl-tRNA hydrolase PTRHD1 OS=Mus musculus OX=10090 GN=Ptrhd1 PE=1 SV=1
D3Z6Q9	Bin2	7	8	0.149	489	52554	5.3	Bridging integrator 2 OS=Mus musculus OX=10090 GN=Bin2 PE=1 SV=1
D3Z7P3	Gls	37	59	0.49	674	73964	8	Glutaminase kidney isoform, mitochondrial OS=Mus musculus OX=10090 GN=Gls PE=1 SV=1
D3Z7Q2	Smim20	3	4	0.406	69	7818	9.7	Small integral membrane protein 20 OS=Mus musculus OX=10090 GN=Smim20 PE=1 SV=1
E0CZ16	Klhl3	2	2	0.032	587	64922	5.6	Kelch-like protein 3 OS=Mus musculus OX=10090 GN=Klhl3 PE=1 SV=2
E1U8D0	Soga1	49	52	0.286	1418	159186	6.5	Protein SOGA1 OS=Mus musculus OX=10090 GN=Soga1 PE=1 SV=3
E9PUL5	Prrt2	8	13	0.254	346	35924	4.6	Proline-rich transmembrane protein 2 OS=Mus musculus OX=10090 GN=Prrt2 PE=1 SV=1
E9PUQ8	Dgkd	11	11	0.079	1220	135208	7.8	Diacylglycerol kinase delta OS=Mus musculus OX=10090 GN=Dgkd PE=1 SV=1
E9PV24	Fga	27	29	0.288	789	87429	6.1	Fibrinogen alpha chain OS=Mus musculus OX=10090 GN=Fga PE=1 SV=1
E9PV86	Mctp1	10	11	0.09	951	106795	8.4	Multiple C2 and transmembrane domain-containing protein 1 OS=Mus musculus OX=10090 GN=Mctp1 PE=1 SV=1
E9PVA8	Gcn1	99	106	0.334	2671	293018	7.4	eIF-2-alpha kinase activator GCN1 OS=Mus musculus OX=10090 GN=Gcn1 PE=1 SV=1
E9PVB5	Ttc17	2	2	0.019	1198	135521	6.5	Tetratricopeptide repeat protein 17 OS=Mus musculus OX=10090 GN=Ttc17 PE=1 SV=1
E9PVD3	Dchs1	40	41	0.144	3291	346385	5	Protocadherin-16 OS=Mus musculus OX=10090 GN=Dchs1 PE=1 SV=1
E9PVX6	Mki67	42	44	0.148	3177	350864	9.7	Proliferation marker protein Ki-67 OS=Mus musculus OX=10090 GN=Mki67 PE=1 SV=1
E9PX95	Abca17	2	2	0.014	1733	196018	7.8	ATP-binding cassette sub-family A member 17 OS=Mus musculus OX=10090 GN=Abca17 PE=1 SV=1
E9PXF8	Sbf2	24	26	0.131	1872	210457	7.3	Myotubularin-related protein 13 OS=Mus musculus OX=10090 GN=Sbf2 PE=1 SV=1
E9PY46	Ift140	21	22	0.14	1464	165874	5.9	Intraflagellar transport protein 140 homolog OS=Mus musculus OX=10090 GN=Ift140 PE=1 SV=1
E9PYH6	Setd1a	12	12	0.094	1716	186058	5.1	Histone-lysine N-methyltransferase SETD1A OS=Mus musculus OX=10090 GN=Setd1a PE=1 SV=1
E9PYL2	Prr12	17	19	0.097	2035	211874	7.6	Proline-rich protein 12 OS=Mus musculus OX=10090 GN=Prr12 PE=1 SV=1
E9PZJ8	Ascc3	20	20	0.093	2198	250555	7	Activating signal cointegrator 1 complex subunit 3 OS=Mus musculus OX=10090 GN=Ascc3 PE=1 SV=1
E9PZM4	Chd2	32	33	0.158	1827	210802	8.1	Chromodomain-helicase-DNA-binding protein 2 OS=Mus musculus OX=10090 GN=Chd2 PE=1 SV=1
E9PZQ0	Ryr1	10	10	0.02	5035	565047	5.3	Ryanodine receptor 1 OS=Mus musculus OX=10090 GN=Ryr1 PE=1 SV=1
E9Q137	Tex264	8	8	0.291	309	33590	5.4	Testis-expressed protein 264 homolog OS=Mus musculus OX=10090 GN=Tex264 PE=2 SV=1
E9Q1P8	Irf2bp2	15	18	0.275	570	59292	8.7	Interferon regulatory factor 2-binding protein 2 OS=Mus musculus OX=10090 GN=Irf2bp2 PE=1 SV=1
E9Q236	Abcc4	3	4	0.034	1325	148888	8.3	ATP-binding cassette sub-family C member 4 OS=Mus musculus OX=10090 GN=Abcc4 PE=1 SV=1
E9Q286	Ice1	4	4	0.018	2241	242251	5.5	Little elongation complex subunit 1 OS=Mus musculus OX=10090 GN=Ice1 PE=1 SV=1
E9Q2Z1	Cecr2	2	2	0.011	1453	161529	6.8	Cat eye syndrome critical region protein 2 homolog OS=Mus musculus OX=10090 GN=Cecr2 PE=1 SV=1
E9Q394	Akap13	11	11	0.045	2776	303974	5.4	A-kinase anchor protein 13 OS=Mus musculus OX=10090 GN=Akap13 PE=1 SV=1
E9Q3L2	Pi4ka	67	73	0.281	2105	237040	7.1	Phosphatidylinositol 4-kinase alpha OS=Mus musculus OX=10090 GN=Pi4ka PE=1 SV=2
E9Q401	Ryr2	100	103	0.204	4966	564827	6.1	Ryanodine receptor 2 OS=Mus musculus OX=10090 GN=Ryr2 PE=1 SV=1
E9Q414	Apob	13	13	0.026	4505	509437	6.8	Apolipoprotein B-100 OS=Mus musculus OX=10090 GN=Apob PE=1 SV=1
E9Q4F7	Ankrd11	5	5	0.022	2643	296184	7	Ankyrin repeat domain-containing protein 11 OS=Mus musculus OX=10090 GN=Ankrd11 PE=1 SV=1
E9Q4N7	Arid1b	40	42	0.194	2244	237793	6.7	AT-rich interactive domain-containing protein 1B OS=Mus musculus OX=10090 GN=Arid1b PE=1 SV=1
E9Q4P1	Wdfy1	12	15	0.254	410	46218	7.3	WD repeat and FYVE domain-containing protein 1 OS=Mus musculus OX=10090 GN=Wdfy1 PE=1 SV=1
E9Q4S1	Pde8b	3	3	0.035	865	96739	6.9	High affinity cAMP-specific and IBMX-insensitive 3',5'-cyclic phosphodiesterase 8B OS=Mus musculus OX=10090 GN=Pde8b PE=1 SV=1
E9Q4Z2	Acacb	13	18	0.042	2448	275748	6.3	Acetyl-CoA carboxylase 2 OS=Mus musculus OX=10090 GN=Acacb PE=1 SV=1
E9Q555	Rnf213	4	4	0.008	5148	584265	6.8	E3 ubiquitin-protein ligase RNF213 OS=Mus musculus OX=10090 GN=Rnf213 PE=1 SV=3
E9Q557	Dsp	7	8	0.027	2883	332913	6.8	Desmoplakin OS=Mus musculus OX=10090 GN=Dsp PE=1 SV=1
E9Q5C9	Nolc1	32	46	0.301	702	73698	9.4	Nucleolar and coiled-body phosphoprotein 1 OS=Mus musculus OX=10090 GN=Nolc1 PE=1 SV=1
E9Q5F9	Setd2	25	26	0.109	2537	285661	6.3	Histone-lysine N-methyltransferase SETD2 OS=Mus musculus OX=10090 GN=Setd2 PE=1 SV=1
E9Q5K9	Ythdc1	15	19	0.122	736	85649	6.2	YTH domain-containing protein 1 OS=Mus musculus OX=10090 GN=Ythdc1 PE=1 SV=2
E9Q634	Myo1e	5	5	0.057	1107	126818	9.1	Unconventional myosin-Ie OS=Mus musculus OX=10090 GN=Myo1e PE=1 SV=1
E9Q6B2	Ccdc85c	9	9	0.283	420	45334	7	Coiled-coil domain-containing protein 85C OS=Mus musculus OX=10090 GN=Ccdc85c PE=1 SV=1
E9Q6J5	Bod1l	44	47	0.149	3032	327453	5.3	Biorientation of chromosomes in cell division protein 1-like 1 OS=Mus musculus OX=10090 GN=Bod1l PE=1 SV=1
E9Q6P5	Ttc7b	25	33	0.241	843	94203	6.9	Tetratricopeptide repeat protein 7B OS=Mus musculus OX=10090 GN=Ttc7b PE=1 SV=1
E9Q735	Ube4a	15	16	0.13	1028	118198	5.3	Ubiquitin conjugation factor E4 A OS=Mus musculus OX=10090 GN=Ube4a PE=1 SV=1
E9Q784	Zc3h13	14	16	0.076	1729	203754	9.4	Zinc finger CCCH domain-containing protein 13 OS=Mus musculus OX=10090 GN=Zc3h13 PE=1 SV=1
E9Q7E2	Arid2	13	14	0.065	1828	195987	7.5	AT-rich interactive domain-containing protein 2 OS=Mus musculus OX=10090 GN=Arid2 PE=1 SV=1
E9Q7F2	Rnf169	2	2	0.013	694	75796	9.4	E3 ubiquitin-protein ligase RNF169 OS=Mus musculus OX=10090 GN=Rnf169 PE=1 SV=1
E9Q7G0	Numa1	131	161	0.495	2094	235628	5.9	Nuclear mitotic apparatus protein 1 OS=Mus musculus OX=10090 GN=Numa1 PE=1 SV=1
E9Q7X7	Nrxn2	45	57	0.222	1710	184884	5.9	Neurexin-2 OS=Mus musculus OX=10090 GN=Nrxn2 PE=1 SV=1
E9Q8I9	Fry	31	35	0.111	3020	339093	6	Protein furry homolog OS=Mus musculus OX=10090 GN=Fry PE=1 SV=1
E9Q912	Rap1gds1	30	35	0.43	607	66077	5.3	Rap1 GTPase-GDP dissociation stimulator 1 OS=Mus musculus OX=10090 GN=Rap1gds1 PE=2 SV=1
E9Q9D5	Rabl2	9	9	0.296	223	25610	5.6	Rab-like protein 2A OS=Mus musculus OX=10090 GN=Rabl2 PE=1 SV=1
E9Q9R9	Dlg5	11	11	0.056	1921	214384	7.4	Disks large homolog 5 OS=Mus musculus OX=10090 GN=Dlg5 PE=1 SV=1
E9QAG8	Znf431	2	3	0.032	526	61280	9	Zinc finger protein 431 OS=Mus musculus OX=10090 GN=Znf431 PE=1 SV=1
E9QAT4	Sec16a	51	55	0.224	2357	254200	5.8	Protein transport protein Sec16A OS=Mus musculus OX=10090 GN=Sec16a PE=1 SV=1
F6SEU4	Syngap1	76	115	0.469	1340	148238	9	Ras/Rap GTPase-activating protein SynGAP OS=Mus musculus OX=10090 GN=Syngap1 PE=1 SV=2
F6W8I0	Yjefn3	8	8	0.303	251	27016	7.4	YjeF N-terminal domain-containing protein 3 OS=Mus musculus OX=10090 GN=Yjefn3 PE=1 SV=2
F6ZDS4	Tpr	109	129	0.374	2431	273988	5	Nucleoprotein TPR OS=Mus musculus OX=10090 GN=Tpr PE=1 SV=1
F7BJB9	Morc3	13	15	0.155	942	106522	5.7	MORC family CW-type zinc finger protein 3 OS=Mus musculus OX=10090 GN=Morc3 PE=1 SV=1
F8VPQ2	Arid4a	6	6	0.038	1261	142055	5.1	AT-rich interactive domain-containing protein 4A OS=Mus musculus OX=10090 GN=Arid4a PE=1 SV=1
F8VPU2	Farp1	28	50	0.258	1048	118875	7.9	FERM, ARHGEF and pleckstrin domain-containing protein 1 OS=Mus musculus OX=10090 GN=Farp1 PE=1 SV=1
F8VPZ9	Bicra	4	4	0.027	1578	161353	6.8	BRD4-interacting chromatin-remodeling complex-associated protein OS=Mus musculus OX=10090 GN=Bicra PE=1 SV=1
G3UYX5	Rgs22	2	2	0.01	1258	145883	8.2	Regulator of G-protein signaling 22 OS=Mus musculus OX=10090 GN=Rgs22 PE=1 SV=1
G3X9J0	Sipa1l3	36	40	0.213	1776	195062	8.3	Signal-induced proliferation-associated 1-like protein 3 OS=Mus musculus OX=10090 GN=Sipa1l3 PE=1 SV=1
G3X9K3	Arfgef1	33	37	0.205	1846	208498	5.9	Brefeldin A-inhibited guanine nucleotide-exchange protein 1 OS=Mus musculus OX=10090 GN=Arfgef1 PE=1 SV=1
G3XA57	Rab11fip2	19	23	0.32	512	58207	9.5	Rab11 family-interacting protein 2 OS=Mus musculus OX=10090 GN=Rab11fip2 PE=1 SV=1
G5E829	Atp2b1	63	127	0.369	1220	134747	5.9	Plasma membrane calcium-transporting ATPase 1 OS=Mus musculus OX=10090 GN=Atp2b1 PE=1 SV=1
G5E861	Sclt1	3	3	0.044	688	80492	6.1	Sodium channel and clathrin linker 1 OS=Mus musculus OX=10090 GN=Sclt1 PE=1 SV=1
G5E870	Trip12	52	55	0.227	2025	224126	8.4	E3 ubiquitin-protein ligase TRIP12 OS=Mus musculus OX=10090 GN=Trip12 PE=1 SV=1
G5E897	Poglut3	4	4	0.056	503	57686	7.8	Protein O-glucosyltransferase 3 OS=Mus musculus OX=10090 GN=Poglut3 PE=1 SV=1
G5E8K5	Ank3	75	91	0.347	1961	214061	6.7	Ankyrin-3 OS=Mus musculus OX=10090 GN=Ank3 PE=1 SV=1
G5E8P0	Tubgcp6	7	7	0.063	1769	197190	5.9	Gamma-tubulin complex component 6 OS=Mus musculus OX=10090 GN=Tubgcp6 PE=1 SV=1
G5E8P1	Brd1	12	12	0.12	1058	119714	8.7	Bromodomain-containing protein 1 OS=Mus musculus OX=10090 GN=Brd1 PE=1 SV=1
G5E8V9	Arfip1	13	17	0.343	373	41518	6.8	Arfaptin-1 OS=Mus musculus OX=10090 GN=Arfip1 PE=1 SV=1
G5E8Z2	Taf4b	2	2	0.015	850	89527	9.4	Transcription initiation factor TFIID subunit 4B OS=Mus musculus OX=10090 GN=Taf4b PE=1 SV=2
J3QMK6	Aldh3b3	5	5	0.152	479	53120	6.4	Aldehyde dehydrogenase family 3 member B3 OS=Mus musculus OX=10090 GN=Aldh3b3 PE=1 SV=1
O08528	Hk2	18	23	0.193	917	102535	6.1	Hexokinase-2 OS=Mus musculus OX=10090 GN=Hk2 PE=1 SV=1
O08529	Capn2	22	35	0.251	700	79872	5	Calpain-2 catalytic subunit OS=Mus musculus OX=10090 GN=Capn2 PE=1 SV=4
O08530	S1pr1	5	5	0.099	382	42639	9.4	Sphingosine 1-phosphate receptor 1 OS=Mus musculus OX=10090 GN=S1pr1 PE=1 SV=3
O08532	Cacna2d1	45	60	0.303	1103	124630	5.3	Voltage-dependent calcium channel subunit alpha-2/delta-1 OS=Mus musculus OX=10090 GN=Cacna2d1 PE=1 SV=1
O08539	Bin1	39	60	0.415	588	64470	5	Myc box-dependent-interacting protein 1 OS=Mus musculus OX=10090 GN=Bin1 PE=1 SV=1
O08547	Sec22b	14	18	0.363	215	24741	8.5	Vesicle-trafficking protein SEC22b OS=Mus musculus OX=10090 GN=Sec22b PE=1 SV=3
O08550	Kmt2b	6	6	0.031	2713	294819	8.1	Histone-lysine N-methyltransferase 2B OS=Mus musculus OX=10090 GN=Kmt2b PE=1 SV=3
O08553	Dpysl2	60	228	0.712	572	62278	6.4	Dihydropyrimidinase-related protein 2 OS=Mus musculus OX=10090 GN=Dpysl2 PE=1 SV=2
O08576	Rundc3a	8	11	0.204	446	50018	5.5	RUN domain-containing protein 3A OS=Mus musculus OX=10090 GN=Rundc3a PE=1 SV=1
O08579	Emd	14	19	0.483	259	29436	5	Emerin OS=Mus musculus OX=10090 GN=Emd PE=1 SV=1
O08582	Gtpbp1	20	21	0.249	668	72301	8.3	GTP-binding protein 1 OS=Mus musculus OX=10090 GN=Gtpbp1 PE=1 SV=2
O08583	Alyref	14	22	0.424	255	26940	11.2	THO complex subunit 4 OS=Mus musculus OX=10090 GN=Alyref PE=1 SV=3
O08585	Clta	11	26	0.294	235	25604	4.6	Clathrin light chain A OS=Mus musculus OX=10090 GN=Clta PE=1 SV=2
O08586	Pten	10	12	0.228	403	47152	6.4	Phosphatidylinositol 3,4,5-trisphosphate 3-phosphatase and dual-specificity protein phosphatase PTEN OS=Mus musculus OX=10090 GN=Pten PE=1 SV=1
O08599	Stxbp1	57	104	0.613	594	67569	7	Syntaxin-binding protein 1 OS=Mus musculus OX=10090 GN=Stxbp1 PE=1 SV=2
O08600	Endog	5	6	0.153	294	32191	9.5	Endonuclease G, mitochondrial OS=Mus musculus OX=10090 GN=Endog PE=1 SV=1
O08601	Mttp	4	4	0.045	894	99099	7.6	Microsomal triglyceride transfer protein large subunit OS=Mus musculus OX=10090 GN=Mttp PE=1 SV=2
O08605	Mknk1	3	3	0.098	427	47915	7	MAP kinase-interacting serine/threonine-protein kinase 1 OS=Mus musculus OX=10090 GN=Mknk1 PE=1 SV=2
O08638	Myh11	65	82	0.288	1972	227026	5.5	Myosin-11 OS=Mus musculus OX=10090 GN=Myh11 PE=1 SV=1
O08641	Sh3yl1	3	3	0.071	340	37028	9	SH3 domain-containing YSC84-like protein 1 OS=Mus musculus OX=10090 GN=Sh3yl1 PE=1 SV=1
O08644	Ephb6	7	7	0.095	1014	110107	6.8	Ephrin type-B receptor 6 OS=Mus musculus OX=10090 GN=Ephb6 PE=2 SV=4
O08648	Map3k4	15	16	0.074	1597	179833	6.4	Mitogen-activated protein kinase kinase kinase 4 OS=Mus musculus OX=10090 GN=Map3k4 PE=1 SV=2
O08663	Metap2	17	25	0.337	478	52922	5.8	Methionine aminopeptidase 2 OS=Mus musculus OX=10090 GN=Metap2 PE=1 SV=1
O08664	Bcl7c	3	3	0.171	217	23445	5.2	B-cell CLL/lymphoma 7 protein family member C OS=Mus musculus OX=10090 GN=Bcl7c PE=1 SV=1
O08672	Kifc2	2	2	0.068	792	85686	6.2	Kinesin-like protein KIFC2 OS=Mus musculus OX=10090 GN=Kifc2 PE=1 SV=1
O08677	Kng1	17	19	0.209	661	73102	6.5	Kininogen-1 OS=Mus musculus OX=10090 GN=Kng1 PE=1 SV=1
O08688	Capn5	26	29	0.35	640	72955	7.4	Calpain-5 OS=Mus musculus OX=10090 GN=Capn5 PE=1 SV=1
O08691	Arg2	3	3	0.088	354	38878	6.6	Arginase-2, mitochondrial OS=Mus musculus OX=10090 GN=Arg2 PE=1 SV=1
O08709	Prdx6	24	42	0.545	224	24871	6	Peroxiredoxin-6 OS=Mus musculus OX=10090 GN=Prdx6 PE=1 SV=3
O08715	Akap1	18	23	0.233	857	92195	5	A-kinase anchor protein 1, mitochondrial OS=Mus musculus OX=10090 GN=Akap1 PE=1 SV=4
O08734	Bak1	2	3	0.144	209	23295	6.2	Bcl-2 homologous antagonist/killer OS=Mus musculus OX=10090 GN=Bak1 PE=1 SV=3
O08738	Casp6	5	5	0.167	276	31595	6.9	Caspase-6 OS=Mus musculus OX=10090 GN=Casp6 PE=1 SV=1
O08739	Ampd3	15	16	0.183	766	88652	7.3	AMP deaminase 3 OS=Mus musculus OX=10090 GN=Ampd3 PE=1 SV=2
O08740	Polr2j	2	2	0.171	117	13251	5.9	DNA-directed RNA polymerase II subunit RPB11 OS=Mus musculus OX=10090 GN=Polr2j PE=1 SV=1
O08747	Unc5c	10	10	0.112	931	103063	6	Netrin receptor UNC5C OS=Mus musculus OX=10090 GN=Unc5c PE=1 SV=1
O08749	Dld	29	46	0.409	509	54272	7.9	Dihydrolipoyl dehydrogenase, mitochondrial OS=Mus musculus OX=10090 GN=Dld PE=1 SV=2
O08756	Hsd17b10	14	17	0.452	261	27419	8.4	3-hydroxyacyl-CoA dehydrogenase type-2 OS=Mus musculus OX=10090 GN=Hsd17b10 PE=1 SV=4
O08759	Ube3a	43	48	0.317	870	99819	5.1	Ubiquitin-protein ligase E3A OS=Mus musculus OX=10090 GN=Ube3a PE=1 SV=2
O08784	Tcof1	52	60	0.309	1320	135001	9.3	Treacle protein OS=Mus musculus OX=10090 GN=Tcof1 PE=1 SV=1
O08788	Dctn1	73	100	0.493	1281	141675	5.9	Dynactin subunit 1 OS=Mus musculus OX=10090 GN=Dctn1 PE=1 SV=3
O08791	Ebf3	2	2	0.029	596	64878	8.7	Transcription factor COE3 OS=Mus musculus OX=10090 GN=Ebf3 PE=1 SV=1
O08792	Ebf2	2	2	0.03	575	62606	9.1	Transcription factor COE2 OS=Mus musculus OX=10090 GN=Ebf2 PE=1 SV=4
O08795	Prkcsh	23	29	0.273	521	58793	4.5	Glucosidase 2 subunit beta OS=Mus musculus OX=10090 GN=Prkcsh PE=1 SV=1
O08796	Eef2k	8	8	0.109	724	81739	5.4	Eukaryotic elongation factor 2 kinase OS=Mus musculus OX=10090 GN=Eef2k PE=1 SV=1
O08807	Prdx4	12	17	0.42	274	31053	7.2	Peroxiredoxin-4 OS=Mus musculus OX=10090 GN=Prdx4 PE=1 SV=1
O08808	Diaph1	37	42	0.227	1255	139343	5.6	Protein diaphanous homolog 1 OS=Mus musculus OX=10090 GN=Diaph1 PE=1 SV=1
O08810	Eftud2	43	57	0.392	971	109361	5	116 kDa U5 small nuclear ribonucleoprotein component OS=Mus musculus OX=10090 GN=Eftud2 PE=1 SV=1
O08811	Ercc2	8	9	0.105	760	86842	6.9	General transcription and DNA repair factor IIH helicase subunit XPD OS=Mus musculus OX=10090 GN=Ercc2 PE=1 SV=2
O08842	Gfra2	11	11	0.224	464	51727	7.7	GDNF family receptor alpha-2 OS=Mus musculus OX=10090 GN=Gfra2 PE=1 SV=2
O08848	RO60	17	23	0.214	538	60124	7.9	RNA-binding protein Ro60 OS=Mus musculus OX=10090 GN=RO60 PE=1 SV=1
O08908	Pik3r2	20	22	0.263	722	81266	6.1	Phosphatidylinositol 3-kinase regulatory subunit beta OS=Mus musculus OX=10090 GN=Pik3r2 PE=1 SV=2
O08911	Mapk12	2	3	0.06	367	42043	6.3	Mitogen-activated protein kinase 12 OS=Mus musculus OX=10090 GN=Mapk12 PE=1 SV=1
O08912	Galnt1	10	11	0.152	559	64255	7.7	Polypeptide N-acetylgalactosaminyltransferase 1 OS=Mus musculus OX=10090 GN=Galnt1 PE=1 SV=1
O08914	Faah	8	8	0.188	579	63221	7.9	Fatty-acid amide hydrolase 1 OS=Mus musculus OX=10090 GN=Faah PE=1 SV=1
O08915	Aip	13	15	0.391	330	37605	6.4	AH receptor-interacting protein OS=Mus musculus OX=10090 GN=Aip PE=1 SV=1
O08917	Flot1	24	27	0.502	428	47513	7.2	Flotillin-1 OS=Mus musculus OX=10090 GN=Flot1 PE=1 SV=1
O08919	Numbl	18	20	0.228	604	64130	8.8	Numb-like protein OS=Mus musculus OX=10090 GN=Numbl PE=1 SV=3
O08967	Cyth3	11	12	0.246	399	46280	5.5	Cytohesin-3 OS=Mus musculus OX=10090 GN=Cyth3 PE=1 SV=1
O08983	Hps1	2	2	0.023	704	79853	5.7	Hermansky-Pudlak syndrome 1 protein homolog OS=Mus musculus OX=10090 GN=Hps1 PE=2 SV=2
O08989	Mras	8	11	0.269	208	23901	8.8	Ras-related protein M-Ras OS=Mus musculus OX=10090 GN=Mras PE=1 SV=1
O08992	Sdcbp	8	10	0.288	299	32379	7.1	Syntenin-1 OS=Mus musculus OX=10090 GN=Sdcbp PE=1 SV=1
O08997	Atox1	4	4	0.647	68	7338	6.5	Copper transport protein ATOX1 OS=Mus musculus OX=10090 GN=Atox1 PE=1 SV=1
O09005	Degs1	2	2	0.056	323	38241	7.8	Sphingolipid delta(4)-desaturase DES1 OS=Mus musculus OX=10090 GN=Degs1 PE=1 SV=1
O09012	Pex5	17	21	0.282	639	70756	4.5	Peroxisomal targeting signal 1 receptor OS=Mus musculus OX=10090 GN=Pex5 PE=1 SV=2
O09044	Snap23	8	13	0.467	210	23261	5	Synaptosomal-associated protein 23 OS=Mus musculus OX=10090 GN=Snap23 PE=1 SV=1
O09061	Psmb1	12	21	0.433	240	26372	7.8	Proteasome subunit beta type-1 OS=Mus musculus OX=10090 GN=Psmb1 PE=1 SV=1
O09106	Hdac1	14	15	0.307	482	55075	5.5	Histone deacetylase 1 OS=Mus musculus OX=10090 GN=Hdac1 PE=1 SV=1
O09110	Map2k3	3	3	0.081	347	39296	7.4	Dual specificity mitogen-activated protein kinase kinase 3 OS=Mus musculus OX=10090 GN=Map2k3 PE=1 SV=2
O09111	Ndufb11	8	11	0.45	151	17444	5.2	NADH dehydrogenase [ubiquinone] 1 beta subcomplex subunit 11, mitochondrial OS=Mus musculus OX=10090 GN=Ndufb11 PE=1 SV=2
O09114	Ptgds	7	7	0.275	189	21066	8.3	Prostaglandin-H2 D-isomerase OS=Mus musculus OX=10090 GN=Ptgds PE=1 SV=1
O09117	Sypl1	2	2	0.061	261	28899	8.8	Synaptophysin-like protein 1 OS=Mus musculus OX=10090 GN=Sypl1 PE=1 SV=2
O09118	Ntn1	4	4	0.089	604	67810	8.8	Netrin-1 OS=Mus musculus OX=10090 GN=Ntn1 PE=1 SV=3
O09126	Sema4d	16	17	0.185	861	95640	7.8	Semaphorin-4D OS=Mus musculus OX=10090 GN=Sema4d PE=1 SV=2
O09131	Gsto1	16	22	0.433	240	27498	7.4	Glutathione S-transferase omega-1 OS=Mus musculus OX=10090 GN=Gsto1 PE=1 SV=2
O09159	Man2b1	6	6	0.08	1013	114648	8.1	Lysosomal alpha-mannosidase OS=Mus musculus OX=10090 GN=Man2b1 PE=1 SV=4
O09164	Sod3	2	2	0.084	251	27392	6.8	Extracellular superoxide dismutase [Cu-Zn] OS=Mus musculus OX=10090 GN=Sod3 PE=1 SV=1
O09167	Rpl21	11	18	0.412	160	18562	10.5	60S ribosomal protein L21 OS=Mus musculus OX=10090 GN=Rpl21 PE=1 SV=3
O09172	Gclm	15	19	0.405	274	30535	5.5	Glutamate--cysteine ligase regulatory subunit OS=Mus musculus OX=10090 GN=Gclm PE=1 SV=1
O09174	Amacr	3	3	0.1	381	41704	7.4	Alpha-methylacyl-CoA racemase OS=Mus musculus OX=10090 GN=Amacr PE=1 SV=4
O35066	Kif3c	21	24	0.222	796	89973	8.1	Kinesin-like protein KIF3C OS=Mus musculus OX=10090 GN=Kif3c PE=1 SV=3
O35071	Kif1c	15	19	0.118	1100	122434	7	Kinesin-like protein KIF1C OS=Mus musculus OX=10090 GN=Kif1c PE=1 SV=2
O35075	Vps26c	5	5	0.205	297	32970	7.7	Vacuolar protein sorting-associated protein 26C OS=Mus musculus OX=10090 GN=Vps26c PE=1 SV=1
O35083	Agpat1	7	9	0.298	285	31709	9.1	1-acyl-sn-glycerol-3-phosphate acyltransferase alpha OS=Mus musculus OX=10090 GN=Agpat1 PE=1 SV=1
O35085	Arx	7	7	0.152	564	58490	5.2	Homeobox protein ARX OS=Mus musculus OX=10090 GN=Arx PE=1 SV=3
O35098	Dpysl4	44	75	0.575	572	61962	7	Dihydropyrimidinase-related protein 4 OS=Mus musculus OX=10090 GN=Dpysl4 PE=1 SV=1
O35099	Map3k5	12	12	0.081	1380	154511	5.8	Mitogen-activated protein kinase kinase kinase 5 OS=Mus musculus OX=10090 GN=Map3k5 PE=1 SV=3
O35114	Scarb2	11	12	0.144	478	54044	5.1	Lysosome membrane protein 2 OS=Mus musculus OX=10090 GN=Scarb2 PE=1 SV=3
O35126	Atn1	4	4	0.032	1175	123723	9	Atrophin-1 OS=Mus musculus OX=10090 GN=Atn1 PE=1 SV=1
O35127	Grcc10	3	3	0.365	126	13194	5.1	Protein C10 OS=Mus musculus OX=10090 GN=Grcc10 PE=1 SV=1
O35129	Phb2	27	43	0.609	299	33296	9.8	Prohibitin-2 OS=Mus musculus OX=10090 GN=Phb2 PE=1 SV=1
O35130	Emg1	6	6	0.16	244	26974	8.9	Ribosomal RNA small subunit methyltransferase NEP1 OS=Mus musculus OX=10090 GN=Emg1 PE=1 SV=1
O35134	Polr1a	4	4	0.019	1717	194109	6.9	DNA-directed RNA polymerase I subunit RPA1 OS=Mus musculus OX=10090 GN=Polr1a PE=1 SV=2
O35136	Ncam2	34	42	0.303	837	93204	6.1	Neural cell adhesion molecule 2 OS=Mus musculus OX=10090 GN=Ncam2 PE=1 SV=1
O35143	Atp5if1	4	9	0.208	106	12159	9.6	ATPase inhibitor, mitochondrial OS=Mus musculus OX=10090 GN=Atp5if1 PE=1 SV=2
O35144	Terf2	13	13	0.272	541	60263	9.5	Telomeric repeat-binding factor 2 OS=Mus musculus OX=10090 GN=Terf2 PE=1 SV=3
O35153	Bet1l	3	3	0.252	111	12428	8.8	BET1-like protein OS=Mus musculus OX=10090 GN=Bet1l PE=3 SV=1
O35161	Celsr1	17	17	0.066	3034	330471	5.9	Cadherin EGF LAG seven-pass G-type receptor 1 OS=Mus musculus OX=10090 GN=Celsr1 PE=1 SV=3
O35166	Gosr2	5	6	0.212	212	24725	8.2	Golgi SNAP receptor complex member 2 OS=Mus musculus OX=10090 GN=Gosr2 PE=1 SV=2
O35177	Nedd9	3	3	0.036	833	93052	6.5	Enhancer of filamentation 1 OS=Mus musculus OX=10090 GN=Nedd9 PE=1 SV=2
O35207	Cdk2ap1	4	4	0.386	114	12354	9.4	Cyclin-dependent kinase 2-associated protein 1 OS=Mus musculus OX=10090 GN=Cdk2ap1 PE=1 SV=2
O35215	Ddt	10	13	0.653	118	13077	6.5	D-dopachrome decarboxylase OS=Mus musculus OX=10090 GN=Ddt PE=1 SV=3
O35216	Cenpa	2	2	0.134	134	15509	11.3	Histone H3-like centromeric protein A OS=Mus musculus OX=10090 GN=Cenpa PE=2 SV=1
O35218	Cpsf2	19	21	0.238	782	88383	5.1	Cleavage and polyadenylation specificity factor subunit 2 OS=Mus musculus OX=10090 GN=Cpsf2 PE=1 SV=1
O35226	Psmd4	17	25	0.388	376	40704	4.8	26S proteasome non-ATPase regulatory subunit 4 OS=Mus musculus OX=10090 GN=Psmd4 PE=1 SV=1
O35239	Ptpn9	19	23	0.288	593	67970	8.1	Tyrosine-protein phosphatase non-receptor type 9 OS=Mus musculus OX=10090 GN=Ptpn9 PE=1 SV=2
O35245	Pkd2	4	4	0.058	966	108982	5.6	Polycystin-2 OS=Mus musculus OX=10090 GN=Pkd2 PE=1 SV=2
O35250	Exoc7	36	40	0.397	697	79960	7	Exocyst complex component 7 OS=Mus musculus OX=10090 GN=Exoc7 PE=1 SV=2
O35280	Chek1	2	2	0.055	476	54381	8.2	Serine/threonine-protein kinase Chk1 OS=Mus musculus OX=10090 GN=Chek1 PE=1 SV=2
O35286	Dhx15	40	59	0.384	795	91007	7.5	ATP-dependent RNA helicase DHX15 OS=Mus musculus OX=10090 GN=Dhx15 PE=1 SV=2
O35295	Purb	13	19	0.377	324	33901	5.4	Transcriptional activator protein Pur-beta OS=Mus musculus OX=10090 GN=Purb PE=1 SV=3
O35316	Slc6a6	2	2	0.034	621	69856	7.2	Sodium- and chloride-dependent taurine transporter OS=Mus musculus OX=10090 GN=Slc6a6 PE=1 SV=2
O35326	Srsf5	7	8	0.238	269	30891	11.6	Serine/arginine-rich splicing factor 5 OS=Mus musculus OX=10090 GN=Srsf5 PE=1 SV=2
O35343	Kpna4	14	18	0.24	521	57923	4.9	Importin subunit alpha-3 OS=Mus musculus OX=10090 GN=Kpna4 PE=1 SV=1
O35344	Kpna3	13	18	0.257	521	57773	4.9	Importin subunit alpha-4 OS=Mus musculus OX=10090 GN=Kpna3 PE=1 SV=1
O35345	Kpna6	15	18	0.229	536	59964	4.9	Importin subunit alpha-7 OS=Mus musculus OX=10090 GN=Kpna6 PE=1 SV=2
O35347	Dgcr6	2	2	0.101	198	22837	8	Protein DGCR6 OS=Mus musculus OX=10090 GN=Dgcr6 PE=2 SV=2
O35350	Capn1	19	20	0.271	713	82106	5.9	Calpain-1 catalytic subunit OS=Mus musculus OX=10090 GN=Capn1 PE=1 SV=1
O35375	Nrp2	35	42	0.346	931	104631	5.2	Neuropilin-2 OS=Mus musculus OX=10090 GN=Nrp2 PE=1 SV=2
O35379	Abcc1	2	2	0.016	1528	171184	7.4	Multidrug resistance-associated protein 1 OS=Mus musculus OX=10090 GN=Abcc1 PE=1 SV=1
O35381	Anp32a	16	22	0.32	247	28538	4.1	Acidic leucine-rich nuclear phosphoprotein 32 family member A OS=Mus musculus OX=10090 GN=Anp32a PE=1 SV=1
O35382	Exoc4	35	37	0.295	975	110545	6.5	Exocyst complex component 4 OS=Mus musculus OX=10090 GN=Exoc4 PE=1 SV=2
O35387	Hax1	4	6	0.157	280	31654	4.9	HCLS1-associated protein X-1 OS=Mus musculus OX=10090 GN=Hax1 PE=1 SV=1
O35393	Efnb3	8	8	0.306	340	35885	8.3	Ephrin-B3 OS=Mus musculus OX=10090 GN=Efnb3 PE=1 SV=1
O35405	Pld3	11	13	0.18	488	54389	6.5	5'-3' exonuclease PLD3 OS=Mus musculus OX=10090 GN=Pld3 PE=1 SV=1
O35409	Folh1	7	7	0.098	752	84574	8.1	Glutamate carboxypeptidase 2 OS=Mus musculus OX=10090 GN=Folh1 PE=1 SV=2
O35435	Dhodh	15	15	0.372	395	42700	9.6	Dihydroorotate dehydrogenase (quinone), mitochondrial OS=Mus musculus OX=10090 GN=Dhodh PE=1 SV=2
O35445	Rnf5	2	2	0.078	180	19837	6.6	E3 ubiquitin-protein ligase RNF5 OS=Mus musculus OX=10090 GN=Rnf5 PE=1 SV=1
O35448	Ppt2	2	2	0.106	302	34366	6.4	Lysosomal thioesterase PPT2 OS=Mus musculus OX=10090 GN=Ppt2 PE=1 SV=1
O35449	Prrt1	5	7	0.121	306	31389	7.6	Proline-rich transmembrane protein 1 OS=Mus musculus OX=10090 GN=Prrt1 PE=1 SV=1
O35450	Fkbpl	3	3	0.075	347	38302	7.8	FK506-binding protein-like OS=Mus musculus OX=10090 GN=Fkbpl PE=2 SV=1
O35451	Atf6b	2	2	0.037	699	76007	6.7	Cyclic AMP-dependent transcription factor ATF-6 beta OS=Mus musculus OX=10090 GN=Atf6b PE=1 SV=1
O35454	Clcn6	14	14	0.175	870	96980	7	H(+)/Cl(-) exchange transporter 6 OS=Mus musculus OX=10090 GN=Clcn6 PE=1 SV=1
O35459	Ech1	17	18	0.407	327	36118	7.7	Delta(3,5)-Delta(2,4)-dienoyl-CoA isomerase, mitochondrial OS=Mus musculus OX=10090 GN=Ech1 PE=1 SV=1
O35464	Sema6a	6	6	0.053	1031	114433	8.5	Semaphorin-6A OS=Mus musculus OX=10090 GN=Sema6a PE=1 SV=2
O35465	Fkbp8	13	14	0.276	402	43529	5.2	Peptidyl-prolyl cis-trans isomerase FKBP8 OS=Mus musculus OX=10090 GN=Fkbp8 PE=1 SV=2
O35473	C1d	3	3	0.106	141	15945	9	Nuclear nucleic acid-binding protein C1D OS=Mus musculus OX=10090 GN=C1d PE=1 SV=1
O35474	Edil3	7	9	0.171	480	53712	7.6	EGF-like repeat and discoidin I-like domain-containing protein 3 OS=Mus musculus OX=10090 GN=Edil3 PE=1 SV=2
O35488	Slc27a2	2	2	0.029	620	70423	8.9	Very long-chain acyl-CoA synthetase OS=Mus musculus OX=10090 GN=Slc27a2 PE=1 SV=2
O35492	Clk3	4	4	0.071	638	73798	9.9	Dual specificity protein kinase CLK3 OS=Mus musculus OX=10090 GN=Clk3 PE=1 SV=2
O35493	Clk4	3	3	0.073	481	57345	8.6	Dual specificity protein kinase CLK4 OS=Mus musculus OX=10090 GN=Clk4 PE=1 SV=1
O35495	Cdk14	17	18	0.301	469	52996	8.9	Cyclin-dependent kinase 14 OS=Mus musculus OX=10090 GN=Cdk14 PE=1 SV=2
O35516	Notch2	5	5	0.029	2473	265631	5.2	Neurogenic locus notch homolog protein 2 OS=Mus musculus OX=10090 GN=Notch2 PE=1 SV=2
O35526	Stx1a	16	26	0.406	288	33054	5.2	Syntaxin-1A OS=Mus musculus OX=10090 GN=Stx1a PE=1 SV=3
O35551	Rabep1	51	59	0.469	862	99524	5	Rab GTPase-binding effector protein 1 OS=Mus musculus OX=10090 GN=Rabep1 PE=1 SV=2
O35566	Cd151	2	2	0.071	253	28246	7.5	CD151 antigen OS=Mus musculus OX=10090 GN=Cd151 PE=1 SV=2
O35593	Psmd14	18	22	0.458	310	34577	6.5	26S proteasome non-ATPase regulatory subunit 14 OS=Mus musculus OX=10090 GN=Psmd14 PE=1 SV=2
O35594	Ift81	15	16	0.223	676	79285	8.7	Intraflagellar transport protein 81 homolog OS=Mus musculus OX=10090 GN=Ift81 PE=1 SV=4
O35598	Adam10	22	24	0.279	749	83968	7.9	Disintegrin and metalloproteinase domain-containing protein 10 OS=Mus musculus OX=10090 GN=Adam10 PE=1 SV=2
O35600	Abca4	2	2	0.01	2310	260207	6.2	Retinal-specific phospholipid-transporting ATPase ABCA4 OS=Mus musculus OX=10090 GN=Abca4 PE=1 SV=1
O35604	Npc1	4	4	0.025	1277	142884	5.7	NPC intracellular cholesterol transporter 1 OS=Mus musculus OX=10090 GN=Npc1 PE=1 SV=2
O35607	Bmpr2	18	18	0.184	1038	115020	6.2	Bone morphogenetic protein receptor type-2 OS=Mus musculus OX=10090 GN=Bmpr2 PE=1 SV=1
O35609	Scamp3	11	16	0.298	349	38458	7.6	Secretory carrier-associated membrane protein 3 OS=Mus musculus OX=10090 GN=Scamp3 PE=1 SV=3
O35613	Daxx	3	3	0.038	739	81489	4.7	Death domain-associated protein 6 OS=Mus musculus OX=10090 GN=Daxx PE=1 SV=1
O35621	Pmm1	14	19	0.466	262	29775	5.5	Phosphomannomutase 1 OS=Mus musculus OX=10090 GN=Pmm1 PE=1 SV=1
O35625	Axin1	4	4	0.037	863	96276	6.9	Axin-1 OS=Mus musculus OX=10090 GN=Axin1 PE=1 SV=3
O35633	Slc32a1	16	22	0.274	525	57381	6.6	Vesicular inhibitory amino acid transporter OS=Mus musculus OX=10090 GN=Slc32a1 PE=1 SV=3
O35638	Stag2	20	20	0.115	1231	141281	5.4	Cohesin subunit SA-2 OS=Mus musculus OX=10090 GN=Stag2 PE=1 SV=3
O35639	Anxa3	16	17	0.412	323	36384	5.8	Annexin A3 OS=Mus musculus OX=10090 GN=Anxa3 PE=1 SV=4
O35643	Ap1b1	50	67	0.382	943	103935	5.2	AP-1 complex subunit beta-1 OS=Mus musculus OX=10090 GN=Ap1b1 PE=1 SV=2
O35648	Cetn3	6	6	0.234	167	19519	4.8	Centrin-3 OS=Mus musculus OX=10090 GN=Cetn3 PE=1 SV=1
O35654	Pold2	13	14	0.247	469	51355	5.8	DNA polymerase delta subunit 2 OS=Mus musculus OX=10090 GN=Pold2 PE=1 SV=2
O35658	C1qbp	7	12	0.237	278	31013	4.9	Complement component 1 Q subcomponent-binding protein, mitochondrial OS=Mus musculus OX=10090 GN=C1qbp PE=1 SV=1
O35668	Hap1	13	13	0.175	628	70116	4.7	Huntingtin-associated protein 1 OS=Mus musculus OX=10090 GN=Hap1 PE=1 SV=1
O35678	Mgll	13	15	0.393	303	33388	7.2	Monoglyceride lipase OS=Mus musculus OX=10090 GN=Mgll PE=1 SV=1
O35680	Mrps12	4	4	0.295	139	15437	10.7	28S ribosomal protein S12, mitochondrial OS=Mus musculus OX=10090 GN=Mrps12 PE=2 SV=1
O35681	Syt3	17	17	0.223	587	63254	6.7	Synaptotagmin-3 OS=Mus musculus OX=10090 GN=Syt3 PE=1 SV=2
O35682	Myadm	5	10	0.128	320	35285	8.3	Myeloid-associated differentiation marker OS=Mus musculus OX=10090 GN=Myadm PE=1 SV=2
O35683	Ndufa1	2	2	0.229	70	8139	9.5	NADH dehydrogenase [ubiquinone] 1 alpha subcomplex subunit 1 OS=Mus musculus OX=10090 GN=Ndufa1 PE=1 SV=1
O35684	Serpini1	6	6	0.144	410	46348	4.7	Neuroserpin OS=Mus musculus OX=10090 GN=Serpini1 PE=1 SV=1
O35685	Nudc	31	50	0.599	332	38358	5.3	Nuclear migration protein nudC OS=Mus musculus OX=10090 GN=Nudc PE=1 SV=1
O35691	Pnn	32	38	0.36	725	82436	7	Pinin OS=Mus musculus OX=10090 GN=Pnn PE=1 SV=4
O35696	St8sia2	3	3	0.077	375	42411	9.5	Alpha-2,8-sialyltransferase 8B OS=Mus musculus OX=10090 GN=St8sia2 PE=1 SV=2
O35701	Matn3	3	4	0.075	481	51845	7.5	Matrilin-3 OS=Mus musculus OX=10090 GN=Matn3 PE=1 SV=2
O35704	Sptlc1	6	6	0.125	473	52535	6.4	Serine palmitoyltransferase 1 OS=Mus musculus OX=10090 GN=Sptlc1 PE=1 SV=2
O35709	Enc1	6	6	0.098	589	66113	6.8	Ectoderm-neural cortex protein 1 OS=Mus musculus OX=10090 GN=Enc1 PE=2 SV=2
O35710	Noct	9	10	0.235	429	48301	7.3	Nocturnin OS=Mus musculus OX=10090 GN=Noct PE=1 SV=3
O35711	Ppfibp2	5	5	0.043	882	98753	6.3	Liprin-beta-2 OS=Mus musculus OX=10090 GN=Ppfibp2 PE=1 SV=3
O35717	Socs2	5	5	0.268	198	22434	8.7	Suppressor of cytokine signaling 2 OS=Mus musculus OX=10090 GN=Socs2 PE=1 SV=1
O35723	Dnajb3	2	2	0.087	242	26679	6.2	DnaJ homolog subfamily B member 3 OS=Mus musculus OX=10090 GN=Dnajb3 PE=2 SV=1
O35730	Ring1	10	10	0.333	406	42631	5.7	E3 ubiquitin-protein ligase RING1 OS=Mus musculus OX=10090 GN=Ring1 PE=1 SV=2
O35737	Hnrnph1	29	153	0.494	449	49199	6.3	Heterogeneous nuclear ribonucleoprotein H OS=Mus musculus OX=10090 GN=Hnrnph1 PE=1 SV=3
O35738	Klf12	2	4	0.087	402	44105	9.7	Krueppel-like factor 12 OS=Mus musculus OX=10090 GN=Klf12 PE=1 SV=2
O35841	Api5	31	44	0.423	504	56785	5.9	Apoptosis inhibitor 5 OS=Mus musculus OX=10090 GN=Api5 PE=1 SV=2
O35855	Bcat2	10	11	0.242	393	44127	8.3	Branched-chain-amino-acid aminotransferase, mitochondrial OS=Mus musculus OX=10090 GN=Bcat2 PE=1 SV=2
O35857	Timm44	22	25	0.312	452	51091	8.1	Mitochondrial import inner membrane translocase subunit TIM44 OS=Mus musculus OX=10090 GN=Timm44 PE=1 SV=2
O35864	Cops5	16	19	0.425	334	37549	6.5	COP9 signalosome complex subunit 5 OS=Mus musculus OX=10090 GN=Cops5 PE=1 SV=3
O35874	Slc1a4	13	19	0.184	532	56062	5.9	Neutral amino acid transporter A OS=Mus musculus OX=10090 GN=Slc1a4 PE=1 SV=1
O35887	Calu	24	30	0.587	315	37064	4.7	Calumenin OS=Mus musculus OX=10090 GN=Calu PE=1 SV=1
O35900	Lsm2	7	7	0.463	95	10835	6.5	U6 snRNA-associated Sm-like protein LSm2 OS=Mus musculus OX=10090 GN=Lsm2 PE=1 SV=1
O35927	Ctnnd2	55	70	0.391	1247	134999	7.7	Catenin delta-2 OS=Mus musculus OX=10090 GN=Ctnnd2 PE=1 SV=1
O35954	Pitpnm1	33	40	0.331	1243	134940	6.1	Membrane-associated phosphatidylinositol transfer protein 1 OS=Mus musculus OX=10090 GN=Pitpnm1 PE=1 SV=1
O35955	Psmb10	2	2	0.066	273	29063	6.9	Proteasome subunit beta type-10 OS=Mus musculus OX=10090 GN=Psmb10 PE=1 SV=1
O35963	Rab33b	8	8	0.328	229	25767	7.7	Ras-related protein Rab-33B OS=Mus musculus OX=10090 GN=Rab33b PE=1 SV=1
O35969	Gamt	7	7	0.322	236	26336	5.7	Guanidinoacetate N-methyltransferase OS=Mus musculus OX=10090 GN=Gamt PE=1 SV=1
O35972	Mrpl23	4	4	0.178	146	17122	9.7	39S ribosomal protein L23, mitochondrial OS=Mus musculus OX=10090 GN=Mrpl23 PE=1 SV=1
O35973	Per1	2	2	0.019	1291	136373	6.1	Period circadian protein homolog 1 OS=Mus musculus OX=10090 GN=Per1 PE=1 SV=2
O35988	Sdc4	2	2	0.051	198	21482	4.4	Syndecan-4 OS=Mus musculus OX=10090 GN=Sdc4 PE=1 SV=1
O54692	Zw10	15	15	0.209	779	88063	5.9	Centromere/kinetochore protein zw10 homolog OS=Mus musculus OX=10090 GN=Zw10 PE=1 SV=3
O54724	Cavin1	11	12	0.288	392	43954	5.5	Caveolae-associated protein 1 OS=Mus musculus OX=10090 GN=Cavin1 PE=1 SV=1
O54732	Mmp15	2	2	0.032	657	74666	8	Matrix metalloproteinase-15 OS=Mus musculus OX=10090 GN=Mmp15 PE=2 SV=1
O54734	Ddost	17	26	0.304	441	49028	5.8	Dolichyl-diphosphooligosaccharide--protein glycosyltransferase 48 kDa subunit OS=Mus musculus OX=10090 GN=Ddost PE=1 SV=2
O54774	Ap3d1	40	45	0.324	1199	135081	7.4	AP-3 complex subunit delta-1 OS=Mus musculus OX=10090 GN=Ap3d1 PE=1 SV=1
O54781	Srpk2	17	23	0.219	681	76757	4.9	SRSF protein kinase 2 OS=Mus musculus OX=10090 GN=Srpk2 PE=1 SV=2
O54782	Man2b2	2	2	0.017	1018	115609	7.4	Epididymis-specific alpha-mannosidase OS=Mus musculus OX=10090 GN=Man2b2 PE=1 SV=2
O54784	Dapk3	6	7	0.136	448	51422	8.7	Death-associated protein kinase 3 OS=Mus musculus OX=10090 GN=Dapk3 PE=1 SV=1
O54785	Limk2	4	4	0.05	638	72202	7.5	LIM domain kinase 2 OS=Mus musculus OX=10090 GN=Limk2 PE=1 SV=2
O54786	Dffa	4	4	0.142	331	36572	4.9	DNA fragmentation factor subunit alpha OS=Mus musculus OX=10090 GN=Dffa PE=1 SV=2
O54790	Mafg	4	4	0.222	162	17877	10	Transcription factor MafG OS=Mus musculus OX=10090 GN=Mafg PE=1 SV=1
O54804	Chka	5	5	0.071	453	51985	6.9	Choline kinase alpha OS=Mus musculus OX=10090 GN=Chka PE=1 SV=3
O54818	Tpd52l1	3	3	0.113	204	22515	6.2	Tumor protein D53 OS=Mus musculus OX=10090 GN=Tpd52l1 PE=1 SV=1
O54825	Bysl	6	7	0.147	436	49784	7.8	Bystin OS=Mus musculus OX=10090 GN=Bysl PE=1 SV=3
O54829	Rgs7	14	18	0.26	469	54792	8.1	Regulator of G-protein signaling 7 OS=Mus musculus OX=10090 GN=Rgs7 PE=1 SV=2
O54833	Csnk2a2	17	20	0.434	350	41215	8.5	Casein kinase II subunit alpha' OS=Mus musculus OX=10090 GN=Csnk2a2 PE=1 SV=1
O54839	Eomes	10	11	0.185	707	74801	7.5	Eomesodermin homolog OS=Mus musculus OX=10090 GN=Eomes PE=1 SV=3
O54865	Gucy1b1	26	27	0.321	620	70598	5.3	Guanylate cyclase soluble subunit beta-1 OS=Mus musculus OX=10090 GN=Gucy1b1 PE=1 SV=1
O54879	Hmgb3	11	17	0.3	200	23010	8.4	High mobility group protein B3 OS=Mus musculus OX=10090 GN=Hmgb3 PE=1 SV=3
O54901	Cd200	10	14	0.277	278	31256	8.8	OX-2 membrane glycoprotein OS=Mus musculus OX=10090 GN=Cd200 PE=1 SV=1
O54916	Reps1	16	18	0.216	795	86519	5.6	RalBP1-associated Eps domain-containing protein 1 OS=Mus musculus OX=10090 GN=Reps1 PE=1 SV=2
O54931	Akap2	16	17	0.211	893	98579	5.2	A-kinase anchor protein 2 OS=Mus musculus OX=10090 GN=Akap2 PE=1 SV=3
O54941	Smarce1	22	30	0.418	411	46638	4.9	SWI/SNF-related matrix-associated actin-dependent regulator of chromatin subfamily E member 1 OS=Mus musculus OX=10090 GN=Smarce1 PE=1 SV=1
O54942	Cldn5	2	2	0.055	218	23054	7.9	Claudin-5 OS=Mus musculus OX=10090 GN=Cldn5 PE=1 SV=2
O54946	Dnajb6	12	24	0.274	365	39807	9.4	DnaJ homolog subfamily B member 6 OS=Mus musculus OX=10090 GN=Dnajb6 PE=1 SV=4
O54949	Nlk	3	3	0.053	527	58313	8.1	Serine/threonine-protein kinase NLK OS=Mus musculus OX=10090 GN=Nlk PE=1 SV=2
O54950	Prkag1	7	9	0.206	330	37520	7.2	5'-AMP-activated protein kinase subunit gamma-1 OS=Mus musculus OX=10090 GN=Prkag1 PE=1 SV=2
O54951	Sema6b	2	2	0.027	886	95467	8.3	Semaphorin-6B OS=Mus musculus OX=10090 GN=Sema6b PE=1 SV=1
O54962	Banf1	2	4	0.169	89	10103	6.1	Barrier-to-autointegration factor OS=Mus musculus OX=10090 GN=Banf1 PE=1 SV=1
O54967	Tnk2	5	5	0.056	1055	116975	7.4	Activated CDC42 kinase 1 OS=Mus musculus OX=10090 GN=Tnk2 PE=1 SV=2
O54972	Cbfa2t3	4	5	0.052	620	68032	7.5	Protein CBFA2T3 OS=Mus musculus OX=10090 GN=Cbfa2t3 PE=1 SV=2
O54983	Crym	24	46	0.479	313	33523	5.7	Ketimine reductase mu-crystallin OS=Mus musculus OX=10090 GN=Crym PE=1 SV=1
O54984	Get3	10	12	0.261	348	38823	4.9	ATPase GET3 OS=Mus musculus OX=10090 GN=Get3 PE=1 SV=2
O54988	Slk	53	60	0.407	1233	141457	5.1	STE20-like serine/threonine-protein kinase OS=Mus musculus OX=10090 GN=Slk PE=1 SV=2
O54990	Prom1	6	6	0.077	867	97113	6.7	Prominin-1 OS=Mus musculus OX=10090 GN=Prom1 PE=1 SV=1
O54991	Cntnap1	42	54	0.274	1385	156311	7.1	Contactin-associated protein 1 OS=Mus musculus OX=10090 GN=Cntnap1 PE=1 SV=2
O55003	Bnip3	2	2	0.123	187	20978	7.1	BCL2/adenovirus E1B 19 kDa protein-interacting protein 3 OS=Mus musculus OX=10090 GN=Bnip3 PE=1 SV=1
O55013	Trappc3	8	9	0.333	180	20302	5	Trafficking protein particle complex subunit 3 OS=Mus musculus OX=10090 GN=Trappc3 PE=1 SV=1
O55017	Cacna1b	24	25	0.093	2327	261479	8.6	Voltage-dependent N-type calcium channel subunit alpha-1B OS=Mus musculus OX=10090 GN=Cacna1b PE=1 SV=1
O55022	Pgrmc1	14	26	0.462	195	21694	4.7	Membrane-associated progesterone receptor component 1 OS=Mus musculus OX=10090 GN=Pgrmc1 PE=1 SV=4
O55023	Impa1	23	33	0.444	277	30436	5.2	Inositol monophosphatase 1 OS=Mus musculus OX=10090 GN=Impa1 PE=1 SV=1
O55026	Entpd2	10	12	0.184	495	54319	8.4	Ectonucleoside triphosphate diphosphohydrolase 2 OS=Mus musculus OX=10090 GN=Entpd2 PE=1 SV=2
O55028	Bckdk	3	5	0.087	412	46588	8.9	[3-methyl-2-oxobutanoate dehydrogenase [lipoamide]] kinase, mitochondrial OS=Mus musculus OX=10090 GN=Bckdk PE=1 SV=1
O55029	Copb2	36	46	0.347	905	102449	5.3	Coatomer subunit beta' OS=Mus musculus OX=10090 GN=Copb2 PE=1 SV=2
O55033	Nck2	21	29	0.411	380	42879	7	Cytoplasmic protein NCK2 OS=Mus musculus OX=10090 GN=Nck2 PE=1 SV=1
O55042	Snca	21	55	0.871	140	14485	4.8	Alpha-synuclein OS=Mus musculus OX=10090 GN=Snca PE=1 SV=2
O55047	Tlk2	9	9	0.157	718	82261	8.3	Serine/threonine-protein kinase tousled-like 2 OS=Mus musculus OX=10090 GN=Tlk2 PE=1 SV=2
O55057	Pde6d	3	4	0.207	150	17348	5.7	Retinal rod rhodopsin-sensitive cGMP 3',5'-cyclic phosphodiesterase subunit delta OS=Mus musculus OX=10090 GN=Pde6d PE=1 SV=1
O55060	Tpmt	6	8	0.296	240	27586	6.4	Thiopurine S-methyltransferase OS=Mus musculus OX=10090 GN=Tpmt PE=1 SV=1
O55074	Akap7	6	8	0.494	81	9169	5.3	A-kinase anchor protein 7 isoform alpha OS=Mus musculus OX=10090 GN=Akap7 PE=1 SV=4
O55091	Impact	14	14	0.399	318	36276	5.1	Protein IMPACT OS=Mus musculus OX=10090 GN=Impact PE=1 SV=2
O55098	Stk10	3	3	0.018	966	111906	7.1	Serine/threonine-protein kinase 10 OS=Mus musculus OX=10090 GN=Stk10 PE=1 SV=2
O55100	Syngr1	4	7	0.103	234	25653	4.6	Synaptogyrin-1 OS=Mus musculus OX=10090 GN=Syngr1 PE=1 SV=2
O55102	Bloc1s1	3	3	0.232	125	14281	8.2	Biogenesis of lysosome-related organelles complex 1 subunit 1 OS=Mus musculus OX=10090 GN=Bloc1s1 PE=1 SV=2
O55106	Strn	27	40	0.374	780	85966	5.3	Striatin OS=Mus musculus OX=10090 GN=Strn PE=1 SV=2
O55125	Nipsnap1	7	12	0.19	284	33363	9.4	Protein NipSnap homolog 1 OS=Mus musculus OX=10090 GN=Nipsnap1 PE=1 SV=1
O55126	Nipsnap2	14	16	0.338	281	32933	9.3	Protein NipSnap homolog 2 OS=Mus musculus OX=10090 GN=Nipsnap2 PE=1 SV=1
O55128	Sap18	10	10	0.542	153	17595	9.4	Histone deacetylase complex subunit SAP18 OS=Mus musculus OX=10090 GN=Sap18 PE=1 SV=1
O55131	Septin7	39	81	0.548	436	50550	8.6	Septin-7 OS=Mus musculus OX=10090 GN=Septin7 PE=1 SV=1
O55135	Eif6	6	10	0.302	245	26511	4.7	Eukaryotic translation initiation factor 6 OS=Mus musculus OX=10090 GN=Eif6 PE=1 SV=2
O55137	Acot1	23	28	0.396	419	46136	6.6	Acyl-coenzyme A thioesterase 1 OS=Mus musculus OX=10090 GN=Acot1 PE=1 SV=1
O55142	Rpl35a	13	19	0.582	110	12554	10.9	60S ribosomal protein L35a OS=Mus musculus OX=10090 GN=Rpl35a PE=1 SV=2
O55143	Atp2a2	68	97	0.453	1044	114858	5.3	Sarcoplasmic/endoplasmic reticulum calcium ATPase 2 OS=Mus musculus OX=10090 GN=Atp2a2 PE=1 SV=2
O55176	Pja1	8	11	0.154	578	63906	5	E3 ubiquitin-protein ligase Praja-1 OS=Mus musculus OX=10090 GN=Pja1 PE=1 SV=3
O55187	Cbx4	8	8	0.156	551	60523	9.3	E3 SUMO-protein ligase CBX4 OS=Mus musculus OX=10090 GN=Cbx4 PE=1 SV=2
O55192	Slc6a2	2	2	0.044	617	69255	7.4	Sodium-dependent noradrenaline transporter OS=Mus musculus OX=10090 GN=Slc6a2 PE=2 SV=2
O55201	Supt5h	30	37	0.264	1082	120664	5	Transcription elongation factor SPT5 OS=Mus musculus OX=10090 GN=Supt5h PE=1 SV=1
O55203	Ldb2	3	3	0.08	373	42691	6.9	LIM domain-binding protein 2 OS=Mus musculus OX=10090 GN=Ldb2 PE=1 SV=2
O55222	Ilk	12	13	0.204	452	51373	8.1	Integrin-linked protein kinase OS=Mus musculus OX=10090 GN=Ilk PE=1 SV=2
O55229	Chkb	9	9	0.175	394	45126	5.4	Choline/ethanolamine kinase OS=Mus musculus OX=10090 GN=Chkb PE=1 SV=3
O55234	Psmb5	16	31	0.398	264	28532	7	Proteasome subunit beta type-5 OS=Mus musculus OX=10090 GN=Psmb5 PE=1 SV=3
O55236	Rngtt	6	6	0.111	597	68684	8.2	mRNA-capping enzyme OS=Mus musculus OX=10090 GN=Rngtt PE=1 SV=1
O70126	Aurkb	2	2	0.078	345	39384	9.4	Aurora kinase B OS=Mus musculus OX=10090 GN=Aurkb PE=1 SV=2
O70133	Dhx9	60	86	0.36	1380	149474	6.8	ATP-dependent RNA helicase A OS=Mus musculus OX=10090 GN=Dhx9 PE=1 SV=2
O70146	Tesk1	2	2	0.029	627	68052	8.1	Dual specificity testis-specific protein kinase 1 OS=Mus musculus OX=10090 GN=Tesk1 PE=1 SV=3
O70152	Dpm1	12	12	0.415	260	29175	9.5	Dolichol-phosphate mannosyltransferase subunit 1 OS=Mus musculus OX=10090 GN=Dpm1 PE=1 SV=1
O70161	Pip5k1c	33	41	0.419	661	72408	5.6	Phosphatidylinositol 4-phosphate 5-kinase type-1 gamma OS=Mus musculus OX=10090 GN=Pip5k1c PE=1 SV=2
O70166	Stmn3	10	13	0.4	180	20954	7.5	Stathmin-3 OS=Mus musculus OX=10090 GN=Stmn3 PE=1 SV=1
O70172	Pip4k2a	15	21	0.257	405	46152	7	Phosphatidylinositol 5-phosphate 4-kinase type-2 alpha OS=Mus musculus OX=10090 GN=Pip4k2a PE=1 SV=1
O70194	Eif3d	25	34	0.489	548	63989	6	Eukaryotic translation initiation factor 3 subunit D OS=Mus musculus OX=10090 GN=Eif3d PE=1 SV=2
O70200	Aif1	4	4	0.17	147	16911	8.8	Allograft inflammatory factor 1 OS=Mus musculus OX=10090 GN=Aif1 PE=1 SV=1
O70209	Pdlim3	8	9	0.326	316	34300	7.9	PDZ and LIM domain protein 3 OS=Mus musculus OX=10090 GN=Pdlim3 PE=1 SV=1
O70228	Atp9a	24	29	0.191	1047	118608	7.7	Probable phospholipid-transporting ATPase IIA OS=Mus musculus OX=10090 GN=Atp9a PE=1 SV=3
O70230	Znf143	3	3	0.025	638	69040	6.2	Zinc finger protein 143 OS=Mus musculus OX=10090 GN=Znf143 PE=1 SV=2
O70250	Pgam2	14	27	0.368	253	28827	8.5	Phosphoglycerate mutase 2 OS=Mus musculus OX=10090 GN=Pgam2 PE=1 SV=3
O70251	Eef1b	18	30	0.56	225	24694	4.7	Elongation factor 1-beta OS=Mus musculus OX=10090 GN=Eef1b PE=1 SV=5
O70252	Hmox2	17	21	0.406	315	35739	5.9	Heme oxygenase 2 OS=Mus musculus OX=10090 GN=Hmox2 PE=1 SV=1
O70274	Ptp4a2	8	13	0.479	167	19127	8.4	Protein tyrosine phosphatase type IVA 2 OS=Mus musculus OX=10090 GN=Ptp4a2 PE=1 SV=1
O70279	Ess2	9	9	0.19	479	52604	6.7	Splicing factor ESS-2 homolog OS=Mus musculus OX=10090 GN=Ess2 PE=1 SV=2
O70293	Grk6	12	12	0.207	576	65979	8.1	G protein-coupled receptor kinase 6 OS=Mus musculus OX=10090 GN=Grk6 PE=1 SV=1
O70305	Atxn2	32	36	0.217	1285	136485	9.6	Ataxin-2 OS=Mus musculus OX=10090 GN=Atxn2 PE=1 SV=1
O70309	Itgb5	2	2	0.019	798	87909	6.2	Integrin beta-5 OS=Mus musculus OX=10090 GN=Itgb5 PE=1 SV=2
O70310	Nmt1	16	20	0.262	496	56888	8	Glycylpeptide N-tetradecanoyltransferase 1 OS=Mus musculus OX=10090 GN=Nmt1 PE=1 SV=1
O70311	Nmt2	15	20	0.255	529	60484	7.8	Glycylpeptide N-tetradecanoyltransferase 2 OS=Mus musculus OX=10090 GN=Nmt2 PE=1 SV=1
O70318	Epb41l2	62	74	0.451	988	109940	5.4	Band 4.1-like protein 2 OS=Mus musculus OX=10090 GN=Epb41l2 PE=1 SV=2
O70325	Gpx4	13	19	0.518	197	22079	8.4	Phospholipid hydroperoxide glutathione peroxidase OS=Mus musculus OX=10090 GN=Gpx4 PE=1 SV=4
O70348	Dxo	5	6	0.128	397	45280	8.1	Decapping and exoribonuclease protein OS=Mus musculus OX=10090 GN=Dxo PE=1 SV=2
O70362	Gpld1	4	4	0.059	837	93255	7.1	Phosphatidylinositol-glycan-specific phospholipase D OS=Mus musculus OX=10090 GN=Gpld1 PE=1 SV=1
O70374	Cbfa2t2	7	7	0.094	594	65904	7.8	Protein CBFA2T2 OS=Mus musculus OX=10090 GN=Cbfa2t2 PE=1 SV=3
O70378	Emc8	17	23	0.691	207	23348	6.2	ER membrane protein complex subunit 8 OS=Mus musculus OX=10090 GN=Emc8 PE=1 SV=1
O70400	Pdlim1	7	10	0.254	327	35774	6.8	PDZ and LIM domain protein 1 OS=Mus musculus OX=10090 GN=Pdlim1 PE=1 SV=4
O70401	Tspan6	7	8	0.208	245	27333	7.7	Tetraspanin-6 OS=Mus musculus OX=10090 GN=Tspan6 PE=1 SV=1
O70404	Vamp8	3	3	0.178	101	11451	8.2	Vesicle-associated membrane protein 8 OS=Mus musculus OX=10090 GN=Vamp8 PE=1 SV=1
O70405	Ulk1	5	5	0.058	1051	112463	8.7	Serine/threonine-protein kinase ULK1 OS=Mus musculus OX=10090 GN=Ulk1 PE=1 SV=1
O70421	Fzd1	4	4	0.05	642	71127	7.7	Frizzled-1 OS=Mus musculus OX=10090 GN=Fzd1 PE=1 SV=3
O70422	Gtf2h4	6	7	0.106	463	52224	9	General transcription factor IIH subunit 4 OS=Mus musculus OX=10090 GN=Gtf2h4 PE=1 SV=1
O70423	Aoc3	3	4	0.054	765	84534	6.4	Membrane primary amine oxidase OS=Mus musculus OX=10090 GN=Aoc3 PE=1 SV=3
O70433	Fhl2	10	10	0.326	279	32073	7.3	Four and a half LIM domains protein 2 OS=Mus musculus OX=10090 GN=Fhl2 PE=1 SV=1
O70435	Psma3	20	34	0.435	255	28405	5.4	Proteasome subunit alpha type-3 OS=Mus musculus OX=10090 GN=Psma3 PE=1 SV=3
O70439	Stx7	10	16	0.249	261	29821	5.8	Syntaxin-7 OS=Mus musculus OX=10090 GN=Stx7 PE=1 SV=3
O70443	Gnaz	17	20	0.431	355	40850	7.6	Guanine nucleotide-binding protein G(z) subunit alpha OS=Mus musculus OX=10090 GN=Gnaz PE=1 SV=4
O70451	Slc16a7	2	2	0.029	484	52604	9.3	Monocarboxylate transporter 2 OS=Mus musculus OX=10090 GN=Slc16a7 PE=1 SV=1
O70475	Ugdh	7	7	0.146	493	54832	7.6	UDP-glucose 6-dehydrogenase OS=Mus musculus OX=10090 GN=Ugdh PE=1 SV=1
O70480	Vamp4	5	6	0.234	141	16353	7.4	Vesicle-associated membrane protein 4 OS=Mus musculus OX=10090 GN=Vamp4 PE=1 SV=1
O70481	Ubr1	26	26	0.165	1757	200238	6	E3 ubiquitin-protein ligase UBR1 OS=Mus musculus OX=10090 GN=Ubr1 PE=1 SV=2
O70492	Snx3	10	15	0.407	162	18757	8.7	Sorting nexin-3 OS=Mus musculus OX=10090 GN=Snx3 PE=1 SV=3
O70493	Snx12	11	14	0.467	165	19116	7.3	Sorting nexin-12 OS=Mus musculus OX=10090 GN=Snx12 PE=1 SV=1
O70494	Sp3	2	3	0.022	783	82362	5.3	Transcription factor Sp3 OS=Mus musculus OX=10090 GN=Sp3 PE=1 SV=2
O70496	Clcn7	2	3	0.029	803	88713	7.3	H(+)/Cl(-) exchange transporter 7 OS=Mus musculus OX=10090 GN=Clcn7 PE=1 SV=1
O70503	Hsd17b12	10	13	0.247	312	34742	9.5	Very-long-chain 3-oxoacyl-CoA reductase OS=Mus musculus OX=10090 GN=Hsd17b12 PE=1 SV=1
O70507	Hcn4	9	9	0.082	1186	127414	9	Potassium/sodium hyperpolarization-activated cyclic nucleotide-gated channel 4 OS=Mus musculus OX=10090 GN=Hcn4 PE=1 SV=2
O70546	Kdm6a	4	4	0.029	1401	154354	7.4	Lysine-specific demethylase 6A OS=Mus musculus OX=10090 GN=Kdm6a PE=1 SV=2
O70551	Srpk1	18	21	0.306	648	73089	6.2	SRSF protein kinase 1 OS=Mus musculus OX=10090 GN=Srpk1 PE=1 SV=2
O70566	Diaph2	17	17	0.128	1098	124871	6.9	Protein diaphanous homolog 2 OS=Mus musculus OX=10090 GN=Diaph2 PE=1 SV=2
O70572	Smpd2	10	12	0.272	419	47467	6.4	Sphingomyelin phosphodiesterase 2 OS=Mus musculus OX=10090 GN=Smpd2 PE=1 SV=1
O70579	Slc25a17	3	3	0.081	307	34413	10.1	Peroxisomal membrane protein PMP34 OS=Mus musculus OX=10090 GN=Slc25a17 PE=1 SV=1
O70583	Mid1	8	8	0.135	680	76136	6.9	E3 ubiquitin-protein ligase Midline-1 OS=Mus musculus OX=10090 GN=Mid1 PE=1 SV=2
O70585	Dtnb	8	8	0.108	659	74399	8.6	Dystrobrevin beta OS=Mus musculus OX=10090 GN=Dtnb PE=1 SV=3
O70589	Cask	33	41	0.299	926	105109	6.4	Peripheral plasma membrane protein CASK OS=Mus musculus OX=10090 GN=Cask PE=1 SV=2
O70591	Pfdn2	13	17	0.63	154	16534	6.6	Prefoldin subunit 2 OS=Mus musculus OX=10090 GN=Pfdn2 PE=1 SV=2
O70622	Rtn2	2	2	0.091	471	51347	4.9	Reticulon-2 OS=Mus musculus OX=10090 GN=Rtn2 PE=1 SV=1
O88196	Ttc3	38	42	0.219	1979	223929	6.3	E3 ubiquitin-protein ligase TTC3 OS=Mus musculus OX=10090 GN=Ttc3 PE=1 SV=2
O88271	Cfdp1	11	13	0.292	295	32921	4.9	Craniofacial development protein 1 OS=Mus musculus OX=10090 GN=Cfdp1 PE=1 SV=1
O88286	Wiz	13	14	0.095	1684	184290	7	Protein Wiz OS=Mus musculus OX=10090 GN=Wiz PE=1 SV=2
O88291	Znf326	19	20	0.328	580	65225	5.2	DBIRD complex subunit ZNF326 OS=Mus musculus OX=10090 GN=Znf326 PE=1 SV=1
O88307	Sorl1	36	37	0.156	2215	247085	5.5	Sortilin-related receptor OS=Mus musculus OX=10090 GN=Sorl1 PE=1 SV=3
O88322	Nid2	23	24	0.166	1403	153913	5.4	Nidogen-2 OS=Mus musculus OX=10090 GN=Nid2 PE=1 SV=2
O88342	Wdr1	41	65	0.512	606	66407	6.6	WD repeat-containing protein 1 OS=Mus musculus OX=10090 GN=Wdr1 PE=1 SV=3
O88343	Slc4a4	21	31	0.194	1079	121483	6.8	Electrogenic sodium bicarbonate cotransporter 1 OS=Mus musculus OX=10090 GN=Slc4a4 PE=1 SV=2
O88351	Ikbkb	15	16	0.174	757	86690	6.4	Inhibitor of nuclear factor kappa-B kinase subunit beta OS=Mus musculus OX=10090 GN=Ikbkb PE=1 SV=1
O88379	Baz1a	3	3	0.021	1555	178458	6.5	Bromodomain adjacent to zinc finger domain protein 1A OS=Mus musculus OX=10090 GN=Baz1a PE=1 SV=3
O88384	Vti1b	10	12	0.293	232	26713	8.8	Vesicle transport through interaction with t-SNAREs homolog 1B OS=Mus musculus OX=10090 GN=Vti1b PE=1 SV=1
O88396	Grpel2	2	2	0.054	224	25030	7.7	GrpE protein homolog 2, mitochondrial OS=Mus musculus OX=10090 GN=Grpel2 PE=2 SV=2
O88413	Tulp3	8	8	0.191	460	51231	6.2	Tubby-related protein 3 OS=Mus musculus OX=10090 GN=Tulp3 PE=1 SV=1
O88427	Cacna1h	3	3	0.017	2365	262027	6.9	Voltage-dependent T-type calcium channel subunit alpha-1H OS=Mus musculus OX=10090 GN=Cacna1h PE=1 SV=3
O88428	Papss2	6	6	0.098	621	70351	7.6	Bifunctional 3'-phosphoadenosine 5'-phosphosulfate synthase 2 OS=Mus musculus OX=10090 GN=Papss2 PE=1 SV=2
O88441	Mtx2	8	11	0.175	263	29758	5.6	Metaxin-2 OS=Mus musculus OX=10090 GN=Mtx2 PE=1 SV=1
O88444	Adcy1	6	8	0.067	1118	123373	8.5	Adenylate cyclase type 1 OS=Mus musculus OX=10090 GN=Adcy1 PE=1 SV=2
O88447	Klc1	33	46	0.409	541	61450	5.7	Kinesin light chain 1 OS=Mus musculus OX=10090 GN=Klc1 PE=1 SV=3
O88448	Klc2	36	49	0.491	599	66662	7.2	Kinesin light chain 2 OS=Mus musculus OX=10090 GN=Klc2 PE=1 SV=1
O88455	Dhcr7	2	3	0.047	471	53919	8.3	7-dehydrocholesterol reductase OS=Mus musculus OX=10090 GN=Dhcr7 PE=1 SV=1
O88456	Capns1	7	11	0.216	268	28406	5.6	Calpain small subunit 1 OS=Mus musculus OX=10090 GN=Capns1 PE=1 SV=2
O88466	Znf106	3	3	0.017	1888	208963	7.6	Zinc finger protein 106 OS=Mus musculus OX=10090 GN=Znf106 PE=1 SV=3
O88477	Igf2bp1	30	41	0.428	577	63451	9.2	Insulin-like growth factor 2 mRNA-binding protein 1 OS=Mus musculus OX=10090 GN=Igf2bp1 PE=1 SV=1
O88485	Dync1i1	15	19	0.279	628	70725	5.1	Cytoplasmic dynein 1 intermediate chain 1 OS=Mus musculus OX=10090 GN=Dync1i1 PE=1 SV=2
O88487	Dync1i2	24	38	0.302	612	68394	5.3	Cytoplasmic dynein 1 intermediate chain 2 OS=Mus musculus OX=10090 GN=Dync1i2 PE=1 SV=1
O88491	Nsd1	19	21	0.077	2588	284082	7.9	Histone-lysine N-methyltransferase, H3 lysine-36 specific OS=Mus musculus OX=10090 GN=Nsd1 PE=1 SV=1
O88492	Plin4	2	2	0.096	1403	139414	8.6	Perilipin-4 OS=Mus musculus OX=10090 GN=Plin4 PE=1 SV=2
O88502	Pde8a	2	2	0.039	823	93171	5.8	High affinity cAMP-specific and IBMX-insensitive 3',5'-cyclic phosphodiesterase 8A OS=Mus musculus OX=10090 GN=Pde8a PE=1 SV=1
O88507	Cntfr	9	11	0.277	372	40801	6.8	Ciliary neurotrophic factor receptor subunit alpha OS=Mus musculus OX=10090 GN=Cntfr PE=1 SV=2
O88508	Dnmt3a	22	23	0.237	908	101672	6.7	DNA (cytosine-5)-methyltransferase 3A OS=Mus musculus OX=10090 GN=Dnmt3a PE=1 SV=2
O88520	Shoc2	8	9	0.117	582	64893	8.5	Leucine-rich repeat protein SHOC-2 OS=Mus musculus OX=10090 GN=Shoc2 PE=1 SV=2
O88522	Ikbkg	10	12	0.197	412	47972	5.8	NF-kappa-B essential modulator OS=Mus musculus OX=10090 GN=Ikbkg PE=1 SV=2
O88531	Ppt1	9	10	0.203	306	34490	8	Palmitoyl-protein thioesterase 1 OS=Mus musculus OX=10090 GN=Ppt1 PE=1 SV=2
O88532	Zfr	43	49	0.355	1074	116859	9	Zinc finger RNA-binding protein OS=Mus musculus OX=10090 GN=Zfr PE=1 SV=2
O88533	Ddc	4	5	0.083	480	53874	6.6	Aromatic-L-amino-acid decarboxylase OS=Mus musculus OX=10090 GN=Ddc PE=1 SV=1
O88543	Cops3	12	16	0.288	423	47832	6.7	COP9 signalosome complex subunit 3 OS=Mus musculus OX=10090 GN=Cops3 PE=1 SV=3
O88544	Cops4	33	39	0.594	406	46285	5.8	COP9 signalosome complex subunit 4 OS=Mus musculus OX=10090 GN=Cops4 PE=1 SV=1
O88545	Cops6	10	13	0.318	324	35880	5.7	COP9 signalosome complex subunit 6 OS=Mus musculus OX=10090 GN=Cops6 PE=1 SV=1
O88554	Parp2	2	2	0.034	559	63397	8.4	Poly [ADP-ribose] polymerase 2 OS=Mus musculus OX=10090 GN=Parp2 PE=1 SV=3
O88559	Men1	16	17	0.223	611	67501	6.4	Menin OS=Mus musculus OX=10090 GN=Men1 PE=1 SV=2
O88561	Slc27a3	6	6	0.094	667	72965	7.6	Solute carrier family 27 member 3 OS=Mus musculus OX=10090 GN=Slc27a3 PE=1 SV=2
O88569	Hnrnpa2b1	36	123	0.773	353	37403	8.9	Heterogeneous nuclear ribonucleoproteins A2/B1 OS=Mus musculus OX=10090 GN=Hnrnpa2b1 PE=1 SV=2
O88572	Lrp6	2	2	0.011	1613	180254	5.3	Low-density lipoprotein receptor-related protein 6 OS=Mus musculus OX=10090 GN=Lrp6 PE=1 SV=1
O88574	Sap30	2	2	0.082	220	23231	9.1	Histone deacetylase complex subunit SAP30 OS=Mus musculus OX=10090 GN=Sap30 PE=1 SV=1
O88587	Comt	6	7	0.2	265	29486	5.8	Catechol O-methyltransferase OS=Mus musculus OX=10090 GN=Comt PE=1 SV=2
O88597	Becn1	15	15	0.342	448	51589	4.9	Beclin-1 OS=Mus musculus OX=10090 GN=Becn1 PE=1 SV=3
O88602	Cacng2	6	6	0.158	323	35895	9	Voltage-dependent calcium channel gamma-2 subunit OS=Mus musculus OX=10090 GN=Cacng2 PE=1 SV=1
O88622	Parg	19	19	0.178	969	109324	6.9	Poly(ADP-ribose) glycohydrolase OS=Mus musculus OX=10090 GN=Parg PE=1 SV=2
O88630	Gosr1	13	14	0.436	250	28489	9.3	Golgi SNAP receptor complex member 1 OS=Mus musculus OX=10090 GN=Gosr1 PE=1 SV=2
O88643	Pak1	24	34	0.378	545	60737	5.7	Serine/threonine-protein kinase PAK 1 OS=Mus musculus OX=10090 GN=Pak1 PE=1 SV=1
O88653	Lamtor3	5	5	0.5	124	13553	7.3	Ragulator complex protein LAMTOR3 OS=Mus musculus OX=10090 GN=Lamtor3 PE=1 SV=1
O88665	Brd7	8	8	0.14	651	74000	6.4	Bromodomain-containing protein 7 OS=Mus musculus OX=10090 GN=Brd7 PE=1 SV=1
O88685	Psmc3	37	50	0.692	442	49549	5.2	26S proteasome regulatory subunit 6A OS=Mus musculus OX=10090 GN=Psmc3 PE=1 SV=2
O88689	Pcdha4	4	4	0.039	947	103143	5.1	Protocadherin alpha-4 OS=Mus musculus OX=10090 GN=Pcdha4 PE=1 SV=1
O88693	Ugcg	3	4	0.066	394	44839	7.8	Ceramide glucosyltransferase OS=Mus musculus OX=10090 GN=Ugcg PE=1 SV=1
O88696	Clpp	9	15	0.25	272	29800	7.5	ATP-dependent Clp protease proteolytic subunit, mitochondrial OS=Mus musculus OX=10090 GN=Clpp PE=1 SV=1
O88697	Stk16	4	4	0.134	305	34382	6.5	Serine/threonine-protein kinase 16 OS=Mus musculus OX=10090 GN=Stk16 PE=1 SV=3
O88703	Hcn2	15	15	0.171	863	94722	8.7	Potassium/sodium hyperpolarization-activated cyclic nucleotide-gated channel 2 OS=Mus musculus OX=10090 GN=Hcn2 PE=1 SV=1
O88704	Hcn1	23	26	0.232	910	102432	8.4	Potassium/sodium hyperpolarization-activated cyclic nucleotide-gated channel 1 OS=Mus musculus OX=10090 GN=Hcn1 PE=1 SV=1
O88712	Ctbp1	18	24	0.308	441	47745	6.8	C-terminal-binding protein 1 OS=Mus musculus OX=10090 GN=Ctbp1 PE=1 SV=2
O88735	Map7	11	12	0.147	730	82022	9.4	Ensconsin OS=Mus musculus OX=10090 GN=Map7 PE=1 SV=1
O88736	Hsd17b7	5	5	0.177	334	37317	6.7	3-keto-steroid reductase/17-beta-hydroxysteroid dehydrogenase 7 OS=Mus musculus OX=10090 GN=Hsd17b7 PE=1 SV=1
O88737	Bsn	184	229	0.449	3942	418848	7.7	Protein bassoon OS=Mus musculus OX=10090 GN=Bsn PE=1 SV=4
O88738	Birc6	62	63	0.133	4882	532176	6.1	Baculoviral IAP repeat-containing protein 6 OS=Mus musculus OX=10090 GN=Birc6 PE=1 SV=2
O88741	Gdap1	17	21	0.313	358	41311	8.4	Ganglioside-induced differentiation-associated protein 1 OS=Mus musculus OX=10090 GN=Gdap1 PE=1 SV=1
O88745	Scrg1	5	5	0.408	98	11173	7.9	Scrapie-responsive protein 1 OS=Mus musculus OX=10090 GN=Scrg1 PE=2 SV=1
O88746	Tom1	10	13	0.199	492	54325	4.9	Target of Myb protein 1 OS=Mus musculus OX=10090 GN=Tom1 PE=1 SV=1
O88792	F11r	3	3	0.07	300	32424	6.8	Junctional adhesion molecule A OS=Mus musculus OX=10090 GN=F11r PE=1 SV=2
O88796	Rpp30	8	8	0.28	268	29473	9	Ribonuclease P protein subunit p30 OS=Mus musculus OX=10090 GN=Rpp30 PE=1 SV=1
O88809	Dcx	31	61	0.566	366	40613	9.3	Neuronal migration protein doublecortin OS=Mus musculus OX=10090 GN=Dcx PE=1 SV=1
O88811	Stam2	14	15	0.256	523	57455	5.1	Signal transducing adapter molecule 2 OS=Mus musculus OX=10090 GN=Stam2 PE=1 SV=1
O88822	Sc5d	2	3	0.047	299	35062	8.7	Lathosterol oxidase OS=Mus musculus OX=10090 GN=Sc5d PE=2 SV=2
O88824	Jtb	2	2	0.137	146	16329	8.2	Protein JTB OS=Mus musculus OX=10090 GN=Jtb PE=1 SV=1
O88829	St3gal5	2	2	0.041	414	47360	8.5	Lactosylceramide alpha-2,3-sialyltransferase OS=Mus musculus OX=10090 GN=St3gal5 PE=1 SV=2
O88834	Shd	4	4	0.175	343	38481	5	SH2 domain-containing adapter protein D OS=Mus musculus OX=10090 GN=Shd PE=1 SV=1
O88844	Idh1	36	65	0.597	414	46674	7.2	Isocitrate dehydrogenase [NADP] cytoplasmic OS=Mus musculus OX=10090 GN=Idh1 PE=1 SV=2
O88845	Akap10	11	11	0.21	662	73632	6.8	A-kinase anchor protein 10, mitochondrial OS=Mus musculus OX=10090 GN=Akap10 PE=1 SV=3
O88848	Arl6	7	7	0.355	186	20959	8.3	ADP-ribosylation factor-like protein 6 OS=Mus musculus OX=10090 GN=Arl6 PE=1 SV=1
O88851	Rbbp9	10	11	0.543	186	20912	6	Putative hydrolase RBBP9 OS=Mus musculus OX=10090 GN=Rbbp9 PE=1 SV=2
O88852	Tspyl1	5	5	0.15	379	42994	8.2	Testis-specific Y-encoded-like protein 1 OS=Mus musculus OX=10090 GN=Tspyl1 PE=2 SV=1
O88866	Hunk	2	2	0.029	714	79603	9.1	Hormonally up-regulated neu tumor-associated kinase OS=Mus musculus OX=10090 GN=Hunk PE=2 SV=1
O88874	Ccnk	5	5	0.112	554	61363	8.4	Cyclin-K OS=Mus musculus OX=10090 GN=Ccnk PE=1 SV=3
O88876	Dhrs3	2	2	0.076	302	33652	8.7	Short-chain dehydrogenase/reductase 3 OS=Mus musculus OX=10090 GN=Dhrs3 PE=1 SV=2
O88878	Zfand5	8	9	0.399	213	23058	8.5	AN1-type zinc finger protein 5 OS=Mus musculus OX=10090 GN=Zfand5 PE=1 SV=1
O88879	Apaf1	19	19	0.133	1249	141003	6.4	Apoptotic protease-activating factor 1 OS=Mus musculus OX=10090 GN=Apaf1 PE=1 SV=3
O88892	Serf1	3	3	0.387	62	7322	10.5	Small EDRK-rich factor 1 OS=Mus musculus OX=10090 GN=Serf1 PE=1 SV=1
O88895	Hdac3	6	6	0.124	428	48821	5.2	Histone deacetylase 3 OS=Mus musculus OX=10090 GN=Hdac3 PE=1 SV=2
O88907	Pias1	3	3	0.04	651	71618	7.3	E3 SUMO-protein ligase PIAS1 OS=Mus musculus OX=10090 GN=Pias1 PE=1 SV=2
O88910	Mpp3	20	23	0.294	568	64401	6.3	MAGUK p55 subfamily member 3 OS=Mus musculus OX=10090 GN=Mpp3 PE=1 SV=2
O88935	Syn1	73	218	0.754	706	74097	9.8	Synapsin-1 OS=Mus musculus OX=10090 GN=Syn1 PE=1 SV=2
O88951	Lin7b	11	15	0.348	207	22914	8.7	Protein lin-7 homolog B OS=Mus musculus OX=10090 GN=Lin7b PE=1 SV=2
O88952	Lin7c	12	16	0.523	197	21834	8.4	Protein lin-7 homolog C OS=Mus musculus OX=10090 GN=Lin7c PE=1 SV=2
O88958	Gnpda1	14	17	0.436	289	32549	6.6	Glucosamine-6-phosphate isomerase 1 OS=Mus musculus OX=10090 GN=Gnpda1 PE=1 SV=3
O88967	Yme1l1	18	21	0.225	715	80028	9	ATP-dependent zinc metalloprotease YME1L1 OS=Mus musculus OX=10090 GN=Yme1l1 PE=1 SV=1
O88974	Setdb1	18	19	0.111	1307	144548	6	Histone-lysine N-methyltransferase SETDB1 OS=Mus musculus OX=10090 GN=Setdb1 PE=1 SV=1
O88983	Stx8	7	7	0.258	236	26925	5	Syntaxin-8 OS=Mus musculus OX=10090 GN=Stx8 PE=1 SV=1
O88986	Gcat	10	10	0.255	416	44931	7.3	2-amino-3-ketobutyrate coenzyme A ligase, mitochondrial OS=Mus musculus OX=10090 GN=Gcat PE=1 SV=2
O88990	Actn3	13	22	0.098	900	103043	5.4	Alpha-actinin-3 OS=Mus musculus OX=10090 GN=Actn3 PE=2 SV=1
O88998	Olfm1	13	16	0.256	485	55398	7	Noelin OS=Mus musculus OX=10090 GN=Olfm1 PE=1 SV=1
O89001	Cpd	23	27	0.141	1377	152405	6.2	Carboxypeptidase D OS=Mus musculus OX=10090 GN=Cpd PE=1 SV=2
O89013	Leprot	2	2	0.099	131	14316	4.9	Leptin receptor gene-related protein OS=Mus musculus OX=10090 GN=Leprot PE=1 SV=1
O89017	Lgmn	9	11	0.161	435	49373	6.4	Legumain OS=Mus musculus OX=10090 GN=Lgmn PE=1 SV=1
O89023	Tpp1	4	5	0.075	562	61342	6.6	Tripeptidyl-peptidase 1 OS=Mus musculus OX=10090 GN=Tpp1 PE=1 SV=2
O89026	Robo1	32	35	0.213	1612	176406	6.2	Roundabout homolog 1 OS=Mus musculus OX=10090 GN=Robo1 PE=1 SV=1
O89029	Matn4	11	11	0.162	624	68918	5.8	Matrilin-4 OS=Mus musculus OX=10090 GN=Matn4 PE=1 SV=1
O89032	Sh3pxd2a	13	13	0.117	1124	124201	8.7	SH3 and PX domain-containing protein 2A OS=Mus musculus OX=10090 GN=Sh3pxd2a PE=1 SV=2
O89050	Mkln1	11	12	0.169	735	84878	6.3	Muskelin OS=Mus musculus OX=10090 GN=Mkln1 PE=1 SV=1
O89051	Itm2b	10	10	0.286	266	30260	5.3	Integral membrane protein 2B OS=Mus musculus OX=10090 GN=Itm2b PE=1 SV=1
O89053	Coro1a	30	56	0.436	461	50989	6.5	Coronin-1A OS=Mus musculus OX=10090 GN=Coro1a PE=1 SV=5
O89079	Cope	5	7	0.143	308	34567	5.1	Coatomer subunit epsilon OS=Mus musculus OX=10090 GN=Cope PE=1 SV=3
O89084	Pde4a	10	12	0.102	844	93558	5.3	cAMP-specific 3',5'-cyclic phosphodiesterase 4A OS=Mus musculus OX=10090 GN=Pde4a PE=1 SV=2
O89086	Rbm3	10	16	0.477	153	16605	7.5	RNA-binding protein 3 OS=Mus musculus OX=10090 GN=Rbm3 PE=1 SV=1
O89090	Sp1	2	2	0.062	784	80732	7.3	Transcription factor Sp1 OS=Mus musculus OX=10090 GN=Sp1 PE=1 SV=2
O89103	Cd93	5	5	0.104	644	69355	5.1	Complement component C1q receptor OS=Mus musculus OX=10090 GN=Cd93 PE=1 SV=1
O89106	Fhit	2	2	0.133	150	17235	6.7	Bis(5'-adenosyl)-triphosphatase OS=Mus musculus OX=10090 GN=Fhit PE=1 SV=3
O89110	Casp8	3	3	0.071	480	55357	5.2	Caspase-8 OS=Mus musculus OX=10090 GN=Casp8 PE=1 SV=1
O89112	Lancl1	13	20	0.243	399	45341	7.8	Glutathione S-transferase LANCL1 OS=Mus musculus OX=10090 GN=Lancl1 PE=1 SV=1
O89114	Dnajb5	9	9	0.267	348	39119	9	DnaJ homolog subfamily B member 5 OS=Mus musculus OX=10090 GN=Dnajb5 PE=2 SV=1
O89116	Vti1a	7	9	0.244	217	24986	6.4	Vesicle transport through interaction with t-SNAREs homolog 1A OS=Mus musculus OX=10090 GN=Vti1a PE=1 SV=1
P00158	Mt-Cyb	3	6	0.039	381	43210	8	Cytochrome b OS=Mus musculus OX=10090 GN=Mt-Cyb PE=1 SV=1
P00375	Dhfr	5	5	0.193	187	21606	8.6	Dihydrofolate reductase OS=Mus musculus OX=10090 GN=Dhfr PE=1 SV=3
P00397	Mtco1	2	3	0.078	514	56910	6.7	Cytochrome c oxidase subunit 1 OS=Mus musculus OX=10090 GN=Mtco1 PE=1 SV=2
P00405	Mtco2	9	14	0.308	227	25976	4.7	Cytochrome c oxidase subunit 2 OS=Mus musculus OX=10090 GN=Mtco2 PE=1 SV=1
P00493	Hprt1	9	13	0.39	218	24570	6.7	Hypoxanthine-guanine phosphoribosyltransferase OS=Mus musculus OX=10090 GN=Hprt1 PE=1 SV=3
P00520	Abl1	11	11	0.107	1123	122672	8.7	Tyrosine-protein kinase ABL1 OS=Mus musculus OX=10090 GN=Abl1 PE=1 SV=3
P00848	Mtatp6	2	3	0.084	226	25096	10.4	ATP synthase subunit a OS=Mus musculus OX=10090 GN=Mtatp6 PE=1 SV=1
P00920	Ca2	22	44	0.654	260	29033	7	Carbonic anhydrase 2 OS=Mus musculus OX=10090 GN=Ca2 PE=1 SV=4
P01027	C3	52	58	0.272	1663	186483	6.7	Complement C3 OS=Mus musculus OX=10090 GN=C3 PE=1 SV=3
P01029	C4b	5	5	0.024	1738	192914	7.5	Complement C4-B OS=Mus musculus OX=10090 GN=C4b PE=1 SV=3
P01633	Igkv6-17	2	2	0.081	149	16434	6.9	Immunoglobulin kappa chain variable 6-17 OS=Mus musculus OX=10090 GN=Igkv6-17 PE=1 SV=1
P01831	Thy1	10	30	0.321	162	18080	9	Thy-1 membrane glycoprotein OS=Mus musculus OX=10090 GN=Thy1 PE=1 SV=1
P01837	Igkc	5	7	0.439	107	11934	5.9	Immunoglobulin kappa constant OS=Mus musculus OX=10090 GN=Igkc PE=1 SV=2
P01864		3	3	0.072	335	36596	8.2	Ig gamma-2A chain C region secreted form OS=Mus musculus OX=10090 PE=1 SV=1
P01867	Ighg2b	2	2	0.042	404	44259	6.5	Immunoglobulin heavy constant gamma 2B OS=Mus musculus OX=10090 GN=Ighg2b PE=1 SV=3
P01872	Ighm	3	4	0.088	454	49972	7	Immunoglobulin heavy constant mu OS=Mus musculus OX=10090 GN=Ighm PE=1 SV=2
P01887	B2m	2	2	0.143	119	13779	8.4	Beta-2-microglobulin OS=Mus musculus OX=10090 GN=B2m PE=1 SV=2
P01897	H2-L	5	5	0.149	362	40711	6.2	H-2 class I histocompatibility antigen, L-D alpha chain OS=Mus musculus OX=10090 GN=H2-L PE=1 SV=2
P01899	H2-D1	7	7	0.202	362	40836	6.7	H-2 class I histocompatibility antigen, D-B alpha chain OS=Mus musculus OX=10090 GN=H2-D1 PE=1 SV=2
P01942	Hba	11	43	0.472	142	15085	8.2	Hemoglobin subunit alpha OS=Mus musculus OX=10090 GN=Hba PE=1 SV=2
P02088	Hbb-b1	16	59	0.633	147	15840	7.6	Hemoglobin subunit beta-1 OS=Mus musculus OX=10090 GN=Hbb-b1 PE=1 SV=2
P02089	Hbb-b2	10	30	0.429	147	15878	8.1	Hemoglobin subunit beta-2 OS=Mus musculus OX=10090 GN=Hbb-b2 PE=1 SV=2
P02104	Hbb-y	12	14	0.544	147	16137	8.2	Hemoglobin subunit epsilon-Y2 OS=Mus musculus OX=10090 GN=Hbb-y PE=1 SV=2
P02301	H3-5	12	47	0.404	136	15315	11.1	Histone H3.3C OS=Mus musculus OX=10090 GN=H3-5 PE=3 SV=3
P02463	Col4a1	2	2	0.017	1669	160679	8.2	Collagen alpha-1(IV) chain OS=Mus musculus OX=10090 GN=Col4a1 PE=1 SV=4
P02468	Lamc1	32	33	0.187	1607	177298	5.2	Laminin subunit gamma-1 OS=Mus musculus OX=10090 GN=Lamc1 PE=1 SV=2
P02469	Lamb1	29	33	0.167	1786	197089	4.9	Laminin subunit beta-1 OS=Mus musculus OX=10090 GN=Lamb1 PE=1 SV=3
P02762	Mup6	3	3	0.144	180	20649	4.9	Major urinary protein 6 OS=Mus musculus OX=10090 GN=Mup6 PE=1 SV=2
P02772	Afp	57	98	0.701	605	67337	5.9	Alpha-fetoprotein OS=Mus musculus OX=10090 GN=Afp PE=2 SV=1
P02798	Mt2	3	3	0.328	61	6115	7.8	Metallothionein-2 OS=Mus musculus OX=10090 GN=Mt2 PE=1 SV=2
P02802	Mt1	3	4	0.328	61	6018	8	Metallothionein-1 OS=Mus musculus OX=10090 GN=Mt1 PE=1 SV=1
P03888	Mtnd1	3	3	0.11	318	36059	6.9	NADH-ubiquinone oxidoreductase chain 1 OS=Mus musculus OX=10090 GN=Mtnd1 PE=1 SV=3
P03893	mt-Nd2	2	2	0.041	345	38752	9.9	NADH-ubiquinone oxidoreductase chain 2 OS=Mus musculus OX=10090 GN=mt-Nd2 PE=1 SV=2
P03899	mt-Nd3	3	5	0.183	115	13219	4.6	NADH-ubiquinone oxidoreductase chain 3 OS=Mus musculus OX=10090 GN=mt-Nd3 PE=1 SV=3
P03911	Mtnd4	6	7	0.107	459	51882	9.4	NADH-ubiquinone oxidoreductase chain 4 OS=Mus musculus OX=10090 GN=Mtnd4 PE=1 SV=1
P03921	Mtnd5	4	4	0.068	607	68475	9	NADH-ubiquinone oxidoreductase chain 5 OS=Mus musculus OX=10090 GN=Mtnd5 PE=1 SV=3
P03930	Mtatp8	5	9	0.433	67	7766	9.9	ATP synthase protein 8 OS=Mus musculus OX=10090 GN=Mtatp8 PE=1 SV=1
P03958	Ada	8	9	0.207	352	39992	5.7	Adenosine deaminase OS=Mus musculus OX=10090 GN=Ada PE=1 SV=3
P03975	Iap	10	11	0.142	557	62747	9.3	IgE-binding protein OS=Mus musculus OX=10090 GN=Iap PE=2 SV=1
P03987		5	6	0.098	398	43929	7.1	Ig gamma-3 chain C region OS=Mus musculus OX=10090 PE=1 SV=2
P03995	Gfap	44	82	0.693	430	49900	5.3	Glial fibrillary acidic protein OS=Mus musculus OX=10090 GN=Gfap PE=1 SV=4
P04104	Krt1	13	18	0.077	637	65606	8.1	Keratin, type II cytoskeletal 1 OS=Mus musculus OX=10090 GN=Krt1 PE=1 SV=4
P04186	Cfb	8	8	0.117	761	85005	7.4	Complement factor B OS=Mus musculus OX=10090 GN=Cfb PE=1 SV=2
P04370	Mbp	20	107	0.428	250	27168	9.6	Myelin basic protein OS=Mus musculus OX=10090 GN=Mbp PE=1 SV=2
P04443	Hbb-bh0	4	4	0.218	147	16384	8.6	Hemoglobin subunit beta-H0 OS=Mus musculus OX=10090 GN=Hbb-bh0 PE=2 SV=5
P04444	Hbb-bh1	6	6	0.333	147	16494	8.7	Hemoglobin subunit beta-H1 OS=Mus musculus OX=10090 GN=Hbb-bh1 PE=2 SV=3
P04627	Araf	17	19	0.263	604	67581	9.1	Serine/threonine-protein kinase A-Raf OS=Mus musculus OX=10090 GN=Araf PE=1 SV=2
P04919	Slc4a1	11	12	0.117	929	103135	5.4	Band 3 anion transport protein OS=Mus musculus OX=10090 GN=Slc4a1 PE=1 SV=1
P04925	Prnp	10	24	0.28	254	27977	9.3	Major prion protein OS=Mus musculus OX=10090 GN=Prnp PE=1 SV=2
P04938	Mup11	3	3	0.144	181	20763	4.9	Major urinary protein 11 OS=Mus musculus OX=10090 GN=Mup11 PE=1 SV=2
P05063	Aldoc	44	143	0.763	363	39395	7.1	Fructose-bisphosphate aldolase C OS=Mus musculus OX=10090 GN=Aldoc PE=1 SV=4
P05064	Aldoa	52	192	0.816	364	39356	8.1	Fructose-bisphosphate aldolase A OS=Mus musculus OX=10090 GN=Aldoa PE=1 SV=2
P05132	Prkaca	26	37	0.433	351	40571	8.8	cAMP-dependent protein kinase catalytic subunit alpha OS=Mus musculus OX=10090 GN=Prkaca PE=1 SV=3
P05201	Got1	32	67	0.521	413	46248	7.2	Aspartate aminotransferase, cytoplasmic OS=Mus musculus OX=10090 GN=Got1 PE=1 SV=3
P05202	Got2	39	95	0.579	430	47411	9	Aspartate aminotransferase, mitochondrial OS=Mus musculus OX=10090 GN=Got2 PE=1 SV=1
P05213	Tuba1b	55	559	0.627	451	50152	5.1	Tubulin alpha-1B chain OS=Mus musculus OX=10090 GN=Tuba1b PE=1 SV=2
P05214	Tuba3a	51	532	0.558	450	49960	5.1	Tubulin alpha-3 chain OS=Mus musculus OX=10090 GN=Tuba3a PE=1 SV=1
P05480	Src	21	27	0.305	535	59891	7.4	Neuronal proto-oncogene tyrosine-protein kinase Src OS=Mus musculus OX=10090 GN=Src PE=1 SV=5
P05532	Kit	22	22	0.181	979	109343	7.2	Mast/stem cell growth factor receptor Kit OS=Mus musculus OX=10090 GN=Kit PE=1 SV=3
P05622	Pdgfrb	10	10	0.089	1098	122790	5.1	Platelet-derived growth factor receptor beta OS=Mus musculus OX=10090 GN=Pdgfrb PE=1 SV=2
P05627	Jun	2	2	0.045	334	35944	8.7	Transcription factor Jun OS=Mus musculus OX=10090 GN=Jun PE=1 SV=3
P05784	Krt18	16	22	0.324	423	47538	5.3	Keratin, type I cytoskeletal 18 OS=Mus musculus OX=10090 GN=Krt18 PE=1 SV=5
P06151	Ldha	28	62	0.503	332	36499	7.7	L-lactate dehydrogenase A chain OS=Mus musculus OX=10090 GN=Ldha PE=1 SV=3
P06330		3	3	0.339	118	12934	7.2	Ig heavy chain V region AC38 205.12 OS=Mus musculus OX=10090 PE=1 SV=1
P06467	Hbz	12	16	0.655	142	16235	7.6	Hemoglobin subunit zeta OS=Mus musculus OX=10090 GN=Hbz PE=2 SV=2
P06537	Nr3c1	5	5	0.09	792	87164	6.4	Glucocorticoid receptor OS=Mus musculus OX=10090 GN=Nr3c1 PE=1 SV=2
P06684	C5	2	2	0.011	1680	188877	6.8	Complement C5 OS=Mus musculus OX=10090 GN=C5 PE=1 SV=2
P06728	Apoa4	16	18	0.352	395	45029	5.5	Apolipoprotein A-IV OS=Mus musculus OX=10090 GN=Apoa4 PE=1 SV=3
P06745	Gpi	33	70	0.468	558	62767	8.1	Glucose-6-phosphate isomerase OS=Mus musculus OX=10090 GN=Gpi PE=1 SV=4
P06797	Ctsl	4	6	0.123	334	37547	6.8	Procathepsin L OS=Mus musculus OX=10090 GN=Ctsl PE=1 SV=2
P06801	Me1	23	24	0.386	572	63954	7.4	NADP-dependent malic enzyme OS=Mus musculus OX=10090 GN=Me1 PE=1 SV=2
P06802	Enpp1	4	4	0.05	906	103175	6.6	Ectonucleotide pyrophosphatase/phosphodiesterase family member 1 OS=Mus musculus OX=10090 GN=Enpp1 PE=1 SV=4
P06837	Gap43	35	84	0.758	227	23632	4.7	Neuromodulin OS=Mus musculus OX=10090 GN=Gap43 PE=1 SV=1
P06880	Gh1	3	4	0.125	216	24716	6.3	Somatotropin OS=Mus musculus OX=10090 GN=Gh1 PE=2 SV=1
P06909	Cfh	8	9	0.079	1234	139137	7	Complement factor H OS=Mus musculus OX=10090 GN=Cfh PE=1 SV=2
P07146	Prss2	2	11	0.081	246	26204	4.6	Anionic trypsin-2 OS=Mus musculus OX=10090 GN=Prss2 PE=1 SV=1
P07214	Sparc	8	8	0.202	302	34450	4.9	SPARC OS=Mus musculus OX=10090 GN=Sparc PE=1 SV=1
P07309	Ttr	11	16	0.633	147	15776	6.2	Transthyretin OS=Mus musculus OX=10090 GN=Ttr PE=1 SV=1
P07310	Ckm	5	10	0.142	381	43045	7.1	Creatine kinase M-type OS=Mus musculus OX=10090 GN=Ckm PE=1 SV=1
P07356	Anxa2	26	33	0.478	339	38676	7.7	Annexin A2 OS=Mus musculus OX=10090 GN=Anxa2 PE=1 SV=2
P07607	Tyms	4	6	0.124	307	34958	6.5	Thymidylate synthase OS=Mus musculus OX=10090 GN=Tyms PE=1 SV=1
P07724	Alb	73	150	0.702	608	68693	6.1	Albumin OS=Mus musculus OX=10090 GN=Alb PE=1 SV=3
P07742	Rrm1	21	24	0.21	792	90210	6.7	Ribonucleoside-diphosphate reductase large subunit OS=Mus musculus OX=10090 GN=Rrm1 PE=1 SV=2
P07758	Serpina1a	15	23	0.247	413	46003	5.7	Alpha-1-antitrypsin 1-1 OS=Mus musculus OX=10090 GN=Serpina1a PE=1 SV=4
P07759	Serpina3k	8	9	0.22	418	46880	5.2	Serine protease inhibitor A3K OS=Mus musculus OX=10090 GN=Serpina3k PE=1 SV=2
P07901	Hsp90aa1	70	245	0.555	733	84788	5	Heat shock protein HSP 90-alpha OS=Mus musculus OX=10090 GN=Hsp90aa1 PE=1 SV=4
P07903	Ercc1	4	4	0.087	298	32910	7.4	DNA excision repair protein ERCC-1 OS=Mus musculus OX=10090 GN=Ercc1 PE=2 SV=2
P07934	Phkg1	3	3	0.07	388	44960	6.5	Phosphorylase b kinase gamma catalytic chain, skeletal muscle/heart isoform OS=Mus musculus OX=10090 GN=Phkg1 PE=1 SV=3
P08003	Pdia4	52	64	0.497	638	71982	5.3	Protein disulfide-isomerase A4 OS=Mus musculus OX=10090 GN=Pdia4 PE=1 SV=3
P08030	Aprt	11	16	0.461	180	19724	6.8	Adenine phosphoribosyltransferase OS=Mus musculus OX=10090 GN=Aprt PE=1 SV=2
P08032	Spta1	19	20	0.101	2415	279863	5	Spectrin alpha chain, erythrocytic 1 OS=Mus musculus OX=10090 GN=Spta1 PE=1 SV=3
P08043	Zfp2	2	4	0.033	459	52534	8.8	Zinc finger protein ZFP2 OS=Mus musculus OX=10090 GN=Zfp2 PE=2 SV=2
P08113	Hsp90b1	58	121	0.43	802	92476	4.8	Endoplasmin OS=Mus musculus OX=10090 GN=Hsp90b1 PE=1 SV=2
P08122	Col4a2	2	2	0.015	1707	167324	8.5	Collagen alpha-2(IV) chain OS=Mus musculus OX=10090 GN=Col4a2 PE=1 SV=4
P08226	Apoe	19	26	0.463	311	35867	5.7	Apolipoprotein E OS=Mus musculus OX=10090 GN=Apoe PE=1 SV=2
P08228	Sod1	12	33	0.552	154	15943	6.5	Superoxide dismutase [Cu-Zn] OS=Mus musculus OX=10090 GN=Sod1 PE=1 SV=2
P08249	Mdh2	40	107	0.68	338	35611	8.7	Malate dehydrogenase, mitochondrial OS=Mus musculus OX=10090 GN=Mdh2 PE=1 SV=3
P08414	Camk4	20	24	0.382	469	52628	4.9	Calcium/calmodulin-dependent protein kinase type IV OS=Mus musculus OX=10090 GN=Camk4 PE=1 SV=2
P08551	Nefl	41	79	0.595	543	61509	4.6	Neurofilament light polypeptide OS=Mus musculus OX=10090 GN=Nefl PE=1 SV=5
P08553	Nefm	69	120	0.526	848	95916	4.8	Neurofilament medium polypeptide OS=Mus musculus OX=10090 GN=Nefm PE=1 SV=4
P08556	Nras	10	15	0.365	189	21199	5.2	GTPase NRas OS=Mus musculus OX=10090 GN=Nras PE=1 SV=1
P08730	Krt13	8	20	0.101	437	47754	4.8	Keratin, type I cytoskeletal 13 OS=Mus musculus OX=10090 GN=Krt13 PE=1 SV=2
P08752	Gnai2	24	39	0.558	355	40489	5.5	Guanine nucleotide-binding protein G(i) subunit alpha-2 OS=Mus musculus OX=10090 GN=Gnai2 PE=1 SV=5
P08775	Polr2a	63	72	0.303	1970	217174	7.4	DNA-directed RNA polymerase II subunit RPB1 OS=Mus musculus OX=10090 GN=Polr2a PE=1 SV=3
P09041	Pgk2	15	46	0.233	417	44853	6.8	Phosphoglycerate kinase 2 OS=Mus musculus OX=10090 GN=Pgk2 PE=1 SV=4
P09055	Itgb1	27	34	0.287	798	88231	5.9	Integrin beta-1 OS=Mus musculus OX=10090 GN=Itgb1 PE=1 SV=1
P09103	P4hb	35	56	0.491	509	57059	4.9	Protein disulfide-isomerase OS=Mus musculus OX=10090 GN=P4hb PE=1 SV=2
P09242	Alpl	12	12	0.233	524	57514	7	Alkaline phosphatase, tissue-nonspecific isozyme OS=Mus musculus OX=10090 GN=Alpl PE=1 SV=2
P09405	Ncl	59	98	0.481	707	76723	4.8	Nucleolin OS=Mus musculus OX=10090 GN=Ncl PE=1 SV=2
P09411	Pgk1	48	118	0.727	417	44550	7.9	Phosphoglycerate kinase 1 OS=Mus musculus OX=10090 GN=Pgk1 PE=1 SV=4
P09470	Ace	12	12	0.089	1312	150918	6.6	Angiotensin-converting enzyme OS=Mus musculus OX=10090 GN=Ace PE=1 SV=3
P09528	Fth1	9	9	0.511	182	21067	5.9	Ferritin heavy chain OS=Mus musculus OX=10090 GN=Fth1 PE=1 SV=2
P09602	Hmgn2	11	34	0.6	90	9423	10	Non-histone chromosomal protein HMG-17 OS=Mus musculus OX=10090 GN=Hmgn2 PE=1 SV=2
P09671	Sod2	17	32	0.419	222	24603	8.6	Superoxide dismutase [Mn], mitochondrial OS=Mus musculus OX=10090 GN=Sod2 PE=1 SV=3
P09925	Surf1	4	4	0.108	306	34798	9.7	Surfeit locus protein 1 OS=Mus musculus OX=10090 GN=Surf1 PE=1 SV=3
P09926	Surf2	6	7	0.253	257	30355	9.2	Surfeit locus protein 2 OS=Mus musculus OX=10090 GN=Surf2 PE=1 SV=1
P0C027	Nudt10	14	17	0.634	164	18593	5.7	Diphosphoinositol polyphosphate phosphohydrolase 3-alpha OS=Mus musculus OX=10090 GN=Nudt10 PE=1 SV=1
P0C028	Nudt11	14	17	0.634	164	18593	5.7	Diphosphoinositol polyphosphate phosphohydrolase 3-beta OS=Mus musculus OX=10090 GN=Nudt11 PE=1 SV=1
P0C090	Rc3h2	7	7	0.061	1187	131295	6.9	Roquin-2 OS=Mus musculus OX=10090 GN=Rc3h2 PE=1 SV=1
P0C0A3	Chmp6	7	8	0.31	200	23416	5.4	Charged multivesicular body protein 6 OS=Mus musculus OX=10090 GN=Chmp6 PE=1 SV=2
P0C0S6	H2az1	6	26	0.312	128	13553	10.6	Histone H2A.Z OS=Mus musculus OX=10090 GN=H2az1 PE=1 SV=2
P0C192	Lrrc4b	16	18	0.171	709	76156	7.2	Leucine-rich repeat-containing protein 4B OS=Mus musculus OX=10090 GN=Lrrc4b PE=1 SV=1
P0C1Q2	Pde11a	4	4	0.066	933	104563	6.4	Dual 3',5'-cyclic-AMP and -GMP phosphodiesterase 11A OS=Mus musculus OX=10090 GN=Pde11a PE=1 SV=1
P0C605	Prkg1	3	3	0.043	671	76350	6	cGMP-dependent protein kinase 1 OS=Mus musculus OX=10090 GN=Prkg1 PE=1 SV=1
P0C673	Igsf11	3	3	0.07	428	46067	7.7	Immunoglobulin superfamily member 11 OS=Mus musculus OX=10090 GN=Igsf11 PE=1 SV=1
P0C6F1	Dnah2	3	3	0.01	4456	511569	6.4	Dynein axonemal heavy chain 2 OS=Mus musculus OX=10090 GN=Dnah2 PE=1 SV=1
P0C7L0	Wipf3	21	27	0.379	485	49453	10.2	WAS/WASL-interacting protein family member 3 OS=Mus musculus OX=10090 GN=Wipf3 PE=1 SV=1
P0C7M9	Clec2l	3	3	0.171	211	23653	7.2	C-type lectin domain family 2 member L OS=Mus musculus OX=10090 GN=Clec2l PE=1 SV=1
P0C7T6	Atxn1l	2	2	0.031	687	73374	6.5	Ataxin-1-like OS=Mus musculus OX=10090 GN=Atxn1l PE=1 SV=1
P0C872	Jmjd7	4	4	0.158	316	35917	5.5	Bifunctional peptidase and (3S)-lysyl hydroxylase Jmjd7 OS=Mus musculus OX=10090 GN=Jmjd7 PE=1 SV=1
P0C913		2	3	0.317	63	6453	6.3	Overexpressed in colon carcinoma 1 protein homolog OS=Mus musculus OX=10090 PE=3 SV=1
P0CG14	Derpc	6	7	0.133	533	52244	12.3	Decreased expression in renal and prostate cancer protein OS=Mus musculus OX=10090 GN=Derpc PE=1 SV=1
P0CL69	Znf703	2	2	0.042	594	58730	8.8	Zinc finger protein 703 OS=Mus musculus OX=10090 GN=Znf703 PE=1 SV=1
P0DJE0	Pet100	2	2	0.211	76	9410	9.1	Protein PET100 homolog, mitochondrial OS=Mus musculus OX=10090 GN=Pet100 PE=1 SV=1
P0DN34	Ndufb1	2	2	0.298	57	6954	8.2	NADH dehydrogenase [ubiquinone] 1 beta subcomplex subunit 1 OS=Mus musculus OX=10090 GN=Ndufb1 PE=1 SV=1
P0DN89	Tmem254a	2	3	0.089	123	14239	9.8	Transmembrane protein 254 OS=Mus musculus OX=10090 GN=Tmem254a PE=1 SV=1
P0DN90	Tmem254b	2	3	0.089	123	14239	9.8	Transmembrane protein 254b OS=Mus musculus OX=10090 GN=Tmem254b PE=1 SV=1
P0DN91	Tmem254c	2	3	0.089	123	14239	9.8	Transmembrane protein 254c OS=Mus musculus OX=10090 GN=Tmem254c PE=1 SV=1
P0DP26	Calm1	12	24	0.503	149	16838	4.2	Calmodulin-1 OS=Mus musculus OX=10090 GN=Calm1 PE=1 SV=1
P0DP27	Calm2	12	24	0.503	149	16838	4.2	Calmodulin-2 OS=Mus musculus OX=10090 GN=Calm2 PE=1 SV=1
P0DP28	Calm3	12	24	0.503	149	16838	4.2	Calmodulin-3 OS=Mus musculus OX=10090 GN=Calm3 PE=1 SV=1
P0DP60	Lynx1	2	3	0.198	116	12835	8.2	Ly-6/neurotoxin-like protein 1 OS=Mus musculus OX=10090 GN=Lynx1 PE=1 SV=1
P10107	Anxa1	10	11	0.367	346	38734	7.4	Annexin A1 OS=Mus musculus OX=10090 GN=Anxa1 PE=1 SV=2
P10126	Eef1a1	41	107	0.463	462	50114	9	Elongation factor 1-alpha 1 OS=Mus musculus OX=10090 GN=Eef1a1 PE=1 SV=3
P10417	Bcl2	4	4	0.127	236	26407	7.2	Apoptosis regulator Bcl-2 OS=Mus musculus OX=10090 GN=Bcl2 PE=1 SV=3
P10493	Nid1	23	24	0.194	1245	136538	5.4	Nidogen-1 OS=Mus musculus OX=10090 GN=Nid1 PE=1 SV=2
P10518	Alad	13	14	0.273	330	36024	6.8	Delta-aminolevulinic acid dehydratase OS=Mus musculus OX=10090 GN=Alad PE=1 SV=1
P10605	Ctsb	14	19	0.28	339	37280	5.9	Cathepsin B OS=Mus musculus OX=10090 GN=Ctsb PE=1 SV=2
P10630	Eif4a2	28	50	0.494	407	46402	5.5	Eukaryotic initiation factor 4A-II OS=Mus musculus OX=10090 GN=Eif4a2 PE=1 SV=2
P10637	Mapt	44	92	0.446	733	76243	6.8	Microtubule-associated protein tau OS=Mus musculus OX=10090 GN=Mapt PE=1 SV=3
P10639	Txn	7	16	0.4	105	11675	4.9	Thioredoxin OS=Mus musculus OX=10090 GN=Txn PE=1 SV=3
P10649	Gstm1	24	42	0.624	218	25970	8	Glutathione S-transferase Mu 1 OS=Mus musculus OX=10090 GN=Gstm1 PE=1 SV=2
P10711	Tcea1	19	23	0.482	301	33880	8.4	Transcription elongation factor A protein 1 OS=Mus musculus OX=10090 GN=Tcea1 PE=1 SV=2
P10833	Rras	8	10	0.271	218	23764	6.8	Ras-related protein R-Ras OS=Mus musculus OX=10090 GN=Rras PE=1 SV=1
P10852	Slc3a2	25	35	0.359	526	58337	5.9	4F2 cell-surface antigen heavy chain OS=Mus musculus OX=10090 GN=Slc3a2 PE=1 SV=1
P10853	H2bc7	20	124	0.651	126	13936	10.3	Histone H2B type 1-F/J/L OS=Mus musculus OX=10090 GN=H2bc7 PE=1 SV=2
P10854	H2bc14	20	120	0.651	126	13936	10.3	Histone H2B type 1-M OS=Mus musculus OX=10090 GN=H2bc14 PE=1 SV=2
P10922	H1-0	8	16	0.211	194	20861	10.9	Histone H1.0 OS=Mus musculus OX=10090 GN=H1-0 PE=2 SV=4
P11031	Sub1	6	9	0.425	127	14427	9.6	Activated RNA polymerase II transcriptional coactivator p15 OS=Mus musculus OX=10090 GN=Sub1 PE=1 SV=3
P11087	Col1a1	6	7	0.054	1453	138033	5.8	Collagen alpha-1(I) chain OS=Mus musculus OX=10090 GN=Col1a1 PE=1 SV=4
P11103	Parp1	37	48	0.31	1013	113100	9	Poly [ADP-ribose] polymerase 1 OS=Mus musculus OX=10090 GN=Parp1 PE=1 SV=3
P11152	Lpl	6	6	0.141	474	53109	7.9	Lipoprotein lipase OS=Mus musculus OX=10090 GN=Lpl PE=1 SV=3
P11157	Rrm2	11	11	0.246	390	45096	5.5	Ribonucleoside-diphosphate reductase subunit M2 OS=Mus musculus OX=10090 GN=Rrm2 PE=1 SV=1
P11276	Fn1	57	60	0.246	2477	272536	5.6	Fibronectin OS=Mus musculus OX=10090 GN=Fn1 PE=1 SV=4
P11352	Gpx1	19	22	0.826	201	22179	7.2	Glutathione peroxidase 1 OS=Mus musculus OX=10090 GN=Gpx1 PE=1 SV=2
P11404	Fabp3	12	17	0.579	133	14819	6.6	Fatty acid-binding protein, heart OS=Mus musculus OX=10090 GN=Fabp3 PE=1 SV=5
P11438	Lamp1	9	11	0.153	406	43865	8.4	Lysosome-associated membrane glycoprotein 1 OS=Mus musculus OX=10090 GN=Lamp1 PE=1 SV=2
P11440	Cdk1	16	19	0.444	297	34107	8.4	Cyclin-dependent kinase 1 OS=Mus musculus OX=10090 GN=Cdk1 PE=1 SV=3
P11499	Hsp90ab1	73	251	0.572	724	83281	5	Heat shock protein HSP 90-beta OS=Mus musculus OX=10090 GN=Hsp90ab1 PE=1 SV=3
P11531	Dmd	25	27	0.066	3678	425833	5.9	Dystrophin OS=Mus musculus OX=10090 GN=Dmd PE=1 SV=3
P11588	Mup1	3	3	0.144	180	20648	5.1	Major urinary protein 1 OS=Mus musculus OX=10090 GN=Mup1 PE=1 SV=1
P11589	Mup2	3	3	0.144	180	20663	5.1	Major urinary protein 2 OS=Mus musculus OX=10090 GN=Mup2 PE=1 SV=1
P11591	Mup5	3	3	0.172	180	20933	4.9	Major urinary protein 5 OS=Mus musculus OX=10090 GN=Mup5 PE=2 SV=2
P11609	Cd1d1	2	2	0.068	336	38554	7.2	Antigen-presenting glycoprotein CD1d1 OS=Mus musculus OX=10090 GN=Cd1d1 PE=1 SV=3
P11627	L1cam	34	45	0.249	1260	140968	6	Neural cell adhesion molecule L1 OS=Mus musculus OX=10090 GN=L1cam PE=1 SV=1
P11679	Krt8	24	31	0.31	490	54565	5.8	Keratin, type II cytoskeletal 8 OS=Mus musculus OX=10090 GN=Krt8 PE=1 SV=4
P11688	Itga5	9	9	0.083	1053	115043	6	Integrin alpha-5 OS=Mus musculus OX=10090 GN=Itga5 PE=1 SV=3
P11798	Camk2a	37	89	0.46	478	54115	7.1	Calcium/calmodulin-dependent protein kinase type II subunit alpha OS=Mus musculus OX=10090 GN=Camk2a PE=1 SV=2
P11835	Itgb2	4	4	0.062	771	85026	7.1	Integrin beta-2 OS=Mus musculus OX=10090 GN=Itgb2 PE=1 SV=2
P11859	Agt	4	4	0.084	477	51990	5.4	Angiotensinogen OS=Mus musculus OX=10090 GN=Agt PE=1 SV=1
P11881	Itpr1	62	66	0.196	2749	313166	6	Inositol 1,4,5-trisphosphate receptor type 1 OS=Mus musculus OX=10090 GN=Itpr1 PE=1 SV=2
P11930	Nudt19	4	5	0.188	357	40320	6.7	Acyl-coenzyme A diphosphatase NUDT19 OS=Mus musculus OX=10090 GN=Nudt19 PE=1 SV=2
P11983	Tcp1	37	68	0.552	556	60449	6.2	T-complex protein 1 subunit alpha OS=Mus musculus OX=10090 GN=Tcp1 PE=1 SV=3
P12023	App	24	29	0.314	770	86722	4.8	Amyloid-beta precursor protein OS=Mus musculus OX=10090 GN=App PE=1 SV=3
P12025	Mdk	10	11	0.514	140	15434	9.7	Midkine OS=Mus musculus OX=10090 GN=Mdk PE=1 SV=2
P12265	Gusb	8	9	0.137	648	74195	6.7	Beta-glucuronidase OS=Mus musculus OX=10090 GN=Gusb PE=1 SV=2
P12367	Prkar2a	19	33	0.456	401	45389	4.9	cAMP-dependent protein kinase type II-alpha regulatory subunit OS=Mus musculus OX=10090 GN=Prkar2a PE=1 SV=2
P12382	Pfkl	40	58	0.399	780	85360	7.2	ATP-dependent 6-phosphofructokinase, liver type OS=Mus musculus OX=10090 GN=Pfkl PE=1 SV=4
P12657	Chrm1	4	6	0.104	460	51379	9.3	Muscarinic acetylcholine receptor M1 OS=Mus musculus OX=10090 GN=Chrm1 PE=1 SV=2
P12658	Calb1	18	21	0.444	261	29994	4.8	Calbindin OS=Mus musculus OX=10090 GN=Calb1 PE=1 SV=2
P12787	Cox5a	9	12	0.336	146	16101	6.5	Cytochrome c oxidase subunit 5A, mitochondrial OS=Mus musculus OX=10090 GN=Cox5a PE=1 SV=2
P12815	Pdcd6	5	5	0.346	191	21867	5.4	Programmed cell death protein 6 OS=Mus musculus OX=10090 GN=Pdcd6 PE=1 SV=2
P12849	Prkar1b	10	11	0.299	381	43224	6	cAMP-dependent protein kinase type I-beta regulatory subunit OS=Mus musculus OX=10090 GN=Prkar1b PE=1 SV=2
P12960	Cntn1	63	110	0.551	1020	113388	6.2	Contactin-1 OS=Mus musculus OX=10090 GN=Cntn1 PE=1 SV=1
P12970	Rpl7a	28	54	0.466	266	29977	10.6	60S ribosomal protein L7a OS=Mus musculus OX=10090 GN=Rpl7a PE=1 SV=2
P13011	Scd2	4	4	0.073	358	40916	9	Stearoyl-CoA desaturase 2 OS=Mus musculus OX=10090 GN=Scd2 PE=1 SV=2
P13020	Gsn	28	37	0.322	780	85942	6.2	Gelsolin OS=Mus musculus OX=10090 GN=Gsn PE=1 SV=3
P13405	Rb1	11	11	0.115	921	105367	7.9	Retinoblastoma-associated protein OS=Mus musculus OX=10090 GN=Rb1 PE=1 SV=2
P13439	Umps	19	23	0.308	481	52292	6.6	Uridine 5'-monophosphate synthase OS=Mus musculus OX=10090 GN=Umps PE=1 SV=3
P13542	Myh8	2	5	0.011	1937	222706	5.8	Myosin-8 OS=Mus musculus OX=10090 GN=Myh8 PE=2 SV=2
P13595	Ncam1	75	173	0.442	1115	119427	4.8	Neural cell adhesion molecule 1 OS=Mus musculus OX=10090 GN=Ncam1 PE=1 SV=3
P13634	Ca1	5	6	0.165	261	28331	7	Carbonic anhydrase 1 OS=Mus musculus OX=10090 GN=Ca1 PE=1 SV=4
P13705	Msh3	9	9	0.066	1091	123074	7.9	DNA mismatch repair protein Msh3 OS=Mus musculus OX=10090 GN=Msh3 PE=2 SV=3
P13707	Gpd1	20	28	0.464	349	37573	7.2	Glycerol-3-phosphate dehydrogenase [NAD(+)], cytoplasmic OS=Mus musculus OX=10090 GN=Gpd1 PE=1 SV=3
P13808	Slc4a2	6	6	0.063	1237	136814	6.1	Anion exchange protein 2 OS=Mus musculus OX=10090 GN=Slc4a2 PE=1 SV=1
P13864	Dnmt1	58	65	0.344	1620	183188	7.7	DNA (cytosine-5)-methyltransferase 1 OS=Mus musculus OX=10090 GN=Dnmt1 PE=1 SV=5
P14069	S100a6	2	3	0.169	89	10051	5.5	Protein S100-A6 OS=Mus musculus OX=10090 GN=S100a6 PE=1 SV=3
P14094	Atp1b1	23	57	0.345	304	35195	8.6	Sodium/potassium-transporting ATPase subunit beta-1 OS=Mus musculus OX=10090 GN=Atp1b1 PE=1 SV=1
P14106	C1qb	6	7	0.19	253	26717	8.1	Complement C1q subcomponent subunit B OS=Mus musculus OX=10090 GN=C1qb PE=1 SV=2
P14115	Rpl27a	11	18	0.426	148	16605	11.1	60S ribosomal protein L27a OS=Mus musculus OX=10090 GN=Rpl27a PE=1 SV=5
P14131	Rps16	16	31	0.61	146	16445	10.2	40S ribosomal protein S16 OS=Mus musculus OX=10090 GN=Rps16 PE=1 SV=4
P14148	Rpl7	29	55	0.467	270	31420	10.9	60S ribosomal protein L7 OS=Mus musculus OX=10090 GN=Rpl7 PE=1 SV=2
P14152	Mdh1	30	77	0.458	334	36511	6.6	Malate dehydrogenase, cytoplasmic OS=Mus musculus OX=10090 GN=Mdh1 PE=1 SV=3
P14206	Rpsa	20	33	0.444	295	32838	4.9	40S ribosomal protein SA OS=Mus musculus OX=10090 GN=Rpsa PE=1 SV=4
P14211	Calr	28	55	0.464	416	47995	4.5	Calreticulin OS=Mus musculus OX=10090 GN=Calr PE=1 SV=1
P14231	Atp1b2	16	35	0.386	290	33344	8.3	Sodium/potassium-transporting ATPase subunit beta-2 OS=Mus musculus OX=10090 GN=Atp1b2 PE=1 SV=2
P14576	Srp54	22	24	0.315	504	55721	8.8	Signal recognition particle 54 kDa protein OS=Mus musculus OX=10090 GN=Srp54 PE=1 SV=2
P14602	Hspb1	7	7	0.292	209	23014	6.5	Heat shock protein beta-1 OS=Mus musculus OX=10090 GN=Hspb1 PE=1 SV=3
P14685	Psmd3	38	52	0.577	530	60718	8.4	26S proteasome non-ATPase regulatory subunit 3 OS=Mus musculus OX=10090 GN=Psmd3 PE=1 SV=3
P14733	Lmnb1	75	163	0.675	588	66786	5.2	Lamin-B1 OS=Mus musculus OX=10090 GN=Lmnb1 PE=1 SV=3
P14824	Anxa6	50	60	0.574	673	75885	5.5	Annexin A6 OS=Mus musculus OX=10090 GN=Anxa6 PE=1 SV=3
P14869	Rplp0	21	32	0.479	317	34216	6.2	60S acidic ribosomal protein P0 OS=Mus musculus OX=10090 GN=Rplp0 PE=1 SV=3
P14873	Map1b	210	436	0.575	2464	270252	4.8	Microtubule-associated protein 1B OS=Mus musculus OX=10090 GN=Map1b PE=1 SV=2
P14901	Hmox1	4	4	0.187	289	32929	6.5	Heme oxygenase 1 OS=Mus musculus OX=10090 GN=Hmox1 PE=1 SV=1
P15066	Jund	2	2	0.044	341	34905	7.5	Transcription factor JunD OS=Mus musculus OX=10090 GN=Jund PE=1 SV=1
P15105	Glul	28	58	0.504	373	42120	7.1	Glutamine synthetase OS=Mus musculus OX=10090 GN=Glul PE=1 SV=6
P15116	Cdh2	26	30	0.323	906	99796	4.8	Cadherin-2 OS=Mus musculus OX=10090 GN=Cdh2 PE=1 SV=2
P15208	Insr	25	29	0.16	1372	155610	5.9	Insulin receptor OS=Mus musculus OX=10090 GN=Insr PE=1 SV=2
P15209	Ntrk2	10	14	0.128	821	92133	6.5	BDNF/NT-3 growth factors receptor OS=Mus musculus OX=10090 GN=Ntrk2 PE=1 SV=1
P15261	Ifngr1	2	2	0.042	477	52343	5.5	Interferon gamma receptor 1 OS=Mus musculus OX=10090 GN=Ifngr1 PE=1 SV=3
P15327	Bpgm	12	15	0.351	259	29978	7.1	Bisphosphoglycerate mutase OS=Mus musculus OX=10090 GN=Bpgm PE=1 SV=2
P15331	Prph	12	21	0.166	475	54268	5.5	Peripherin OS=Mus musculus OX=10090 GN=Prph PE=1 SV=2
P15388	Kcnc1	2	2	0.035	511	57928	6.6	Potassium voltage-gated channel subfamily C member 1 OS=Mus musculus OX=10090 GN=Kcnc1 PE=1 SV=1
P15508	Sptb	96	110	0.368	2128	245248	5.3	Spectrin beta chain, erythrocytic OS=Mus musculus OX=10090 GN=Sptb PE=1 SV=4
P15532	Nme1	19	43	0.836	152	17208	7.4	Nucleoside diphosphate kinase A OS=Mus musculus OX=10090 GN=Nme1 PE=1 SV=1
P15626	Gstm2	13	19	0.445	218	25717	7.4	Glutathione S-transferase Mu 2 OS=Mus musculus OX=10090 GN=Gstm2 PE=1 SV=2
P15806	Tcf3	7	7	0.097	651	67701	6.4	Transcription factor E2-alpha OS=Mus musculus OX=10090 GN=Tcf3 PE=1 SV=2
P15864	H1-2	26	81	0.453	212	21267	11	Histone H1.2 OS=Mus musculus OX=10090 GN=H1-2 PE=1 SV=2
P15920	Atp6v0a2	9	10	0.091	856	98145	6.6	V-type proton ATPase 116 kDa subunit a 2 OS=Mus musculus OX=10090 GN=Atp6v0a2 PE=1 SV=2
P16014	Chgb	17	18	0.233	677	77969	5.1	Secretogranin-1 OS=Mus musculus OX=10090 GN=Chgb PE=1 SV=2
P16045	Lgals1	9	13	0.57	135	14866	5.5	Galectin-1 OS=Mus musculus OX=10090 GN=Lgals1 PE=1 SV=3
P16054	Prkce	49	62	0.512	737	83561	7	Protein kinase C epsilon type OS=Mus musculus OX=10090 GN=Prkce PE=1 SV=1
P16092	Fgfr1	7	7	0.089	822	91981	6.3	Fibroblast growth factor receptor 1 OS=Mus musculus OX=10090 GN=Fgfr1 PE=1 SV=2
P16125	Ldhb	25	69	0.44	334	36572	6.1	L-lactate dehydrogenase B chain OS=Mus musculus OX=10090 GN=Ldhb PE=1 SV=2
P16254	Srp14	8	9	0.345	110	12510	10.2	Signal recognition particle 14 kDa protein OS=Mus musculus OX=10090 GN=Srp14 PE=1 SV=1
P16283	Slc4a3	5	5	0.04	1227	135372	6.5	Anion exchange protein 3 OS=Mus musculus OX=10090 GN=Slc4a3 PE=1 SV=2
P16330	Cnp	49	107	0.602	420	47123	9	2',3'-cyclic-nucleotide 3'-phosphodiesterase OS=Mus musculus OX=10090 GN=Cnp PE=1 SV=3
P16332	Mmut	24	27	0.243	748	82844	6.9	Methylmalonyl-CoA mutase, mitochondrial OS=Mus musculus OX=10090 GN=Mmut PE=1 SV=2
P16374	Zfp60	2	2	0.025	707	82274	8.9	Zinc finger protein 60 OS=Mus musculus OX=10090 GN=Zfp60 PE=2 SV=2
P16388	Kcna1	10	13	0.178	495	56409	5.1	Potassium voltage-gated channel subfamily A member 1 OS=Mus musculus OX=10090 GN=Kcna1 PE=1 SV=1
P16406	Enpep	5	6	0.047	945	107956	5.4	Glutamyl aminopeptidase OS=Mus musculus OX=10090 GN=Enpep PE=1 SV=1
P16460	Ass1	13	21	0.201	412	46585	8.2	Argininosuccinate synthase OS=Mus musculus OX=10090 GN=Ass1 PE=1 SV=1
P16546	Sptan1	274	486	0.661	2472	284596	5.3	Spectrin alpha chain, non-erythrocytic 1 OS=Mus musculus OX=10090 GN=Sptan1 PE=1 SV=4
P16627	Hspa1l	24	59	0.275	641	70637	6.2	Heat shock 70 kDa protein 1-like OS=Mus musculus OX=10090 GN=Hspa1l PE=1 SV=4
P16675	Ctsa	6	6	0.15	474	53844	5.9	Lysosomal protective protein OS=Mus musculus OX=10090 GN=Ctsa PE=1 SV=1
P16858	Gapdh	47	216	0.724	333	35810	8.2	Glyceraldehyde-3-phosphate dehydrogenase OS=Mus musculus OX=10090 GN=Gapdh PE=1 SV=2
P16951	Atf2	11	11	0.189	487	52298	7.2	Cyclic AMP-dependent transcription factor ATF-2 OS=Mus musculus OX=10090 GN=Atf2 PE=1 SV=2
P17047	Lamp2	6	8	0.106	415	45681	7.4	Lysosome-associated membrane glycoprotein 2 OS=Mus musculus OX=10090 GN=Lamp2 PE=1 SV=2
P17095	Hmga1	7	14	0.374	107	11614	10.3	High mobility group protein HMG-I/HMG-Y OS=Mus musculus OX=10090 GN=Hmga1 PE=1 SV=4
P17141	Zfp37	3	3	0.057	594	67226	8.8	Zinc finger protein 37 OS=Mus musculus OX=10090 GN=Zfp37 PE=2 SV=4
P17156	Hspa2	49	130	0.517	633	69642	5.7	Heat shock-related 70 kDa protein 2 OS=Mus musculus OX=10090 GN=Hspa2 PE=1 SV=2
P17182	Eno1	49	174	0.774	434	47141	6.8	Alpha-enolase OS=Mus musculus OX=10090 GN=Eno1 PE=1 SV=3
P17183	Eno2	34	86	0.721	434	47297	5.1	Gamma-enolase OS=Mus musculus OX=10090 GN=Eno2 PE=1 SV=2
P17225	Ptbp1	13	24	0.226	527	56478	8.3	Polypyrimidine tract-binding protein 1 OS=Mus musculus OX=10090 GN=Ptbp1 PE=1 SV=2
P17426	Ap2a1	63	93	0.505	977	107664	7	AP-2 complex subunit alpha-1 OS=Mus musculus OX=10090 GN=Ap2a1 PE=1 SV=1
P17427	Ap2a2	57	97	0.473	938	104016	6.9	AP-2 complex subunit alpha-2 OS=Mus musculus OX=10090 GN=Ap2a2 PE=1 SV=2
P17439	Gba	5	6	0.083	515	57622	7.8	Lysosomal acid glucosylceramidase OS=Mus musculus OX=10090 GN=Gba PE=1 SV=1
P17563	Selenbp1	12	17	0.267	472	52514	6.3	Methanethiol oxidase OS=Mus musculus OX=10090 GN=Selenbp1 PE=1 SV=2
P17665	Cox7c	4	6	0.286	63	7333	11	Cytochrome c oxidase subunit 7C, mitochondrial OS=Mus musculus OX=10090 GN=Cox7c PE=1 SV=1
P17710	Hk1	71	137	0.489	974	108303	6.8	Hexokinase-1 OS=Mus musculus OX=10090 GN=Hk1 PE=1 SV=3
P17742	Ppia	20	61	0.671	164	17971	7.9	Peptidyl-prolyl cis-trans isomerase A OS=Mus musculus OX=10090 GN=Ppia PE=1 SV=2
P17751	Tpi1	24	77	0.622	249	26713	7.3	Triosephosphate isomerase OS=Mus musculus OX=10090 GN=Tpi1 PE=1 SV=5
P17809	Slc2a1	8	9	0.096	492	53985	8.9	Solute carrier family 2, facilitated glucose transporter member 1 OS=Mus musculus OX=10090 GN=Slc2a1 PE=1 SV=4
P17879	Hspa1b	33	63	0.422	642	70176	5.7	Heat shock 70 kDa protein 1B OS=Mus musculus OX=10090 GN=Hspa1b PE=1 SV=3
P17918	Pcna	18	31	0.521	261	28785	4.8	Proliferating cell nuclear antigen OS=Mus musculus OX=10090 GN=Pcna PE=1 SV=2
P18052	Ptpra	26	28	0.221	829	93698	7.1	Receptor-type tyrosine-protein phosphatase alpha OS=Mus musculus OX=10090 GN=Ptpra PE=1 SV=3
P18242	Ctsd	18	24	0.339	410	44954	7.1	Cathepsin D OS=Mus musculus OX=10090 GN=Ctsd PE=1 SV=1
P18572	Bsg	13	19	0.252	389	42445	5.8	Basigin OS=Mus musculus OX=10090 GN=Bsg PE=1 SV=2
P18581	Slc7a2	3	3	0.038	657	71856	7.2	Cationic amino acid transporter 2 OS=Mus musculus OX=10090 GN=Slc7a2 PE=1 SV=3
P18608	Hmgn1	6	14	0.438	96	10152	9.8	Non-histone chromosomal protein HMG-14 OS=Mus musculus OX=10090 GN=Hmgn1 PE=1 SV=2
P18653	Rps6ka1	18	21	0.247	724	81595	8.1	Ribosomal protein S6 kinase alpha-1 OS=Mus musculus OX=10090 GN=Rps6ka1 PE=1 SV=1
P18654	Rps6ka3	22	22	0.207	740	83694	6.9	Ribosomal protein S6 kinase alpha-3 OS=Mus musculus OX=10090 GN=Rps6ka3 PE=1 SV=2
P18760	Cfl1	29	73	0.789	166	18560	8.1	Cofilin-1 OS=Mus musculus OX=10090 GN=Cfl1 PE=1 SV=3
P18826	Phka1	6	6	0.059	1241	138824	5.9	Phosphorylase b kinase regulatory subunit alpha, skeletal muscle isoform OS=Mus musculus OX=10090 GN=Phka1 PE=1 SV=3
P18828	Sdc1	3	3	0.113	311	32905	4.8	Syndecan-1 OS=Mus musculus OX=10090 GN=Sdc1 PE=1 SV=1
P18872	Gnao1	27	70	0.432	354	40085	5.5	Guanine nucleotide-binding protein G(o) subunit alpha OS=Mus musculus OX=10090 GN=Gnao1 PE=1 SV=3
P19001	Krt19	7	13	0.134	403	44542	5.4	Keratin, type I cytoskeletal 19 OS=Mus musculus OX=10090 GN=Krt19 PE=1 SV=1
P19096	Fasn	136	201	0.45	2504	272426	6.6	Fatty acid synthase OS=Mus musculus OX=10090 GN=Fasn PE=1 SV=2
P19137	Lama1	3	3	0.014	3083	338149	6.7	Laminin subunit alpha-1 OS=Mus musculus OX=10090 GN=Lama1 PE=1 SV=2
P19157	Gstp1	17	32	0.538	210	23609	7.8	Glutathione S-transferase P 1 OS=Mus musculus OX=10090 GN=Gstp1 PE=1 SV=2
P19221	F2	9	10	0.155	618	70269	6.4	Prothrombin OS=Mus musculus OX=10090 GN=F2 PE=1 SV=1
P19246	Nefh	41	60	0.339	1090	116994	5.8	Neurofilament heavy polypeptide OS=Mus musculus OX=10090 GN=Nefh PE=1 SV=3
P19253	Rpl13a	22	51	0.502	203	23464	11	60S ribosomal protein L13a OS=Mus musculus OX=10090 GN=Rpl13a PE=1 SV=4
P19324	Serpinh1	28	36	0.453	417	46534	8.8	Serpin H1 OS=Mus musculus OX=10090 GN=Serpinh1 PE=1 SV=3
P19426	Nelfe	11	13	0.301	375	42554	9.4	Negative elongation factor E OS=Mus musculus OX=10090 GN=Nelfe PE=1 SV=2
P19536	Cox5b	11	20	0.43	128	13813	8.4	Cytochrome c oxidase subunit 5B, mitochondrial OS=Mus musculus OX=10090 GN=Cox5b PE=1 SV=1
P19639	Gstm3	9	11	0.229	218	25702	7.8	Glutathione S-transferase Mu 3 OS=Mus musculus OX=10090 GN=Gstm3 PE=1 SV=2
P19783	Cox4i1	16	31	0.615	169	19530	9.2	Cytochrome c oxidase subunit 4 isoform 1, mitochondrial OS=Mus musculus OX=10090 GN=Cox4i1 PE=1 SV=2
P20029	Hspa5	66	121	0.542	655	72422	5.2	Endoplasmic reticulum chaperone BiP OS=Mus musculus OX=10090 GN=Hspa5 PE=1 SV=3
P20060	Hexb	16	18	0.228	536	61116	8.1	Beta-hexosaminidase subunit beta OS=Mus musculus OX=10090 GN=Hexb PE=1 SV=2
P20065	Tmsb4x	6	11	0.4	50	5679	5	Thymosin beta-4 OS=Mus musculus OX=10090 GN=Tmsb4x PE=1 SV=1
P20108	Prdx3	11	29	0.381	257	28127	7.6	Thioredoxin-dependent peroxide reductase, mitochondrial OS=Mus musculus OX=10090 GN=Prdx3 PE=1 SV=1
P20152	Vim	67	190	0.788	466	53688	5.1	Vimentin OS=Mus musculus OX=10090 GN=Vim PE=1 SV=3
P20352	F3	11	12	0.391	294	32935	9.3	Tissue factor OS=Mus musculus OX=10090 GN=F3 PE=1 SV=2
P20357	Map2	165	289	0.585	1828	199130	4.9	Microtubule-associated protein 2 OS=Mus musculus OX=10090 GN=Map2 PE=1 SV=2
P20444	Prkca	26	31	0.292	672	76852	7.1	Protein kinase C alpha type OS=Mus musculus OX=10090 GN=Prkca PE=1 SV=3
P20664	Prim1	6	6	0.144	417	49296	8.6	DNA primase small subunit OS=Mus musculus OX=10090 GN=Prim1 PE=1 SV=1
P20917	Mag	16	29	0.25	627	69388	5.1	Myelin-associated glycoprotein OS=Mus musculus OX=10090 GN=Mag PE=1 SV=3
P20918	Plg	17	18	0.276	812	90808	6.6	Plasminogen OS=Mus musculus OX=10090 GN=Plg PE=1 SV=3
P21107	Tpm3	26	38	0.484	285	32994	4.7	Tropomyosin alpha-3 chain OS=Mus musculus OX=10090 GN=Tpm3 PE=1 SV=3
P21126	Ubl4a	10	10	0.599	157	17801	8.4	Ubiquitin-like protein 4A OS=Mus musculus OX=10090 GN=Ubl4a PE=1 SV=1
P21271	Myo5b	17	18	0.081	1818	210569	7.1	Unconventional myosin-Vb OS=Mus musculus OX=10090 GN=Myo5b PE=1 SV=2
P21278	Gna11	22	30	0.468	359	42024	6	Guanine nucleotide-binding protein subunit alpha-11 OS=Mus musculus OX=10090 GN=Gna11 PE=1 SV=1
P21279	Gnaq	22	31	0.496	359	42158	5.7	Guanine nucleotide-binding protein G(q) subunit alpha OS=Mus musculus OX=10090 GN=Gnaq PE=1 SV=4
P21300	Akr1b7	6	6	0.108	316	35988	7.3	Aldo-keto reductase family 1 member B7 OS=Mus musculus OX=10090 GN=Akr1b7 PE=1 SV=4
P21447	Abcb1a	31	32	0.223	1276	140646	8.8	ATP-dependent translocase ABCB1 OS=Mus musculus OX=10090 GN=Abcb1a PE=1 SV=3
P21460	Cst3	8	8	0.443	140	15531	9	Cystatin-C OS=Mus musculus OX=10090 GN=Cst3 PE=1 SV=2
P21550	Eno3	15	43	0.288	434	47025	7.2	Beta-enolase OS=Mus musculus OX=10090 GN=Eno3 PE=1 SV=3
P21614	Gc	17	18	0.363	476	53600	5.5	Vitamin D-binding protein OS=Mus musculus OX=10090 GN=Gc PE=1 SV=2
P21619	Lmnb2	51	67	0.638	596	67318	5.5	Lamin-B2 OS=Mus musculus OX=10090 GN=Lmnb2 PE=1 SV=2
P21661	Pcsk2	8	8	0.162	637	70785	6.4	Neuroendocrine convertase 2 OS=Mus musculus OX=10090 GN=Pcsk2 PE=1 SV=1
P21836	Ache	9	10	0.166	614	68169	6.3	Acetylcholinesterase OS=Mus musculus OX=10090 GN=Ache PE=1 SV=1
P21952	Pou3f1	3	3	0.087	449	45324	7.7	POU domain, class 3, transcription factor 1 OS=Mus musculus OX=10090 GN=Pou3f1 PE=1 SV=1
P21956	Mfge8	11	12	0.225	463	51241	6.5	Lactadherin OS=Mus musculus OX=10090 GN=Mfge8 PE=1 SV=3
P21981	Tgm2	14	14	0.181	686	77061	5.1	Protein-glutamine gamma-glutamyltransferase 2 OS=Mus musculus OX=10090 GN=Tgm2 PE=1 SV=4
P21995	Emb	10	13	0.23	330	37064	6	Embigin OS=Mus musculus OX=10090 GN=Emb PE=1 SV=2
P22315	Fech	15	16	0.296	422	47422	8.9	Ferrochelatase, mitochondrial OS=Mus musculus OX=10090 GN=Fech PE=1 SV=3
P22437	Ptgs1	3	3	0.073	602	69042	6.8	Prostaglandin G/H synthase 1 OS=Mus musculus OX=10090 GN=Ptgs1 PE=1 SV=1
P22599	Serpina1b	13	20	0.218	413	45975	5.5	Alpha-1-antitrypsin 1-2 OS=Mus musculus OX=10090 GN=Serpina1b PE=1 SV=2
P22682	Cbl	18	19	0.257	913	100564	6.7	E3 ubiquitin-protein ligase CBL OS=Mus musculus OX=10090 GN=Cbl PE=1 SV=3
P22723	Gabrg2	11	13	0.215	474	55099	8.7	Gamma-aminobutyric acid receptor subunit gamma-2 OS=Mus musculus OX=10090 GN=Gabrg2 PE=1 SV=3
P22892	Ap1g1	27	39	0.288	822	91350	6.8	AP-1 complex subunit gamma-1 OS=Mus musculus OX=10090 GN=Ap1g1 PE=1 SV=3
P22907	Hmbs	10	11	0.197	361	39344	6.9	Porphobilinogen deaminase OS=Mus musculus OX=10090 GN=Hmbs PE=1 SV=2
P22935	Crabp2	7	7	0.333	138	15746	5.7	Cellular retinoic acid-binding protein 2 OS=Mus musculus OX=10090 GN=Crabp2 PE=2 SV=2
P23116	Eif3a	72	90	0.375	1344	161936	6.8	Eukaryotic translation initiation factor 3 subunit A OS=Mus musculus OX=10090 GN=Eif3a PE=1 SV=5
P23198	Cbx3	19	30	0.53	183	20855	5.2	Chromobox protein homolog 3 OS=Mus musculus OX=10090 GN=Cbx3 PE=1 SV=2
P23242	Gja1	16	24	0.364	382	43004	8.8	Gap junction alpha-1 protein OS=Mus musculus OX=10090 GN=Gja1 PE=1 SV=2
P23298	Prkch	8	9	0.089	683	77919	7.7	Protein kinase C eta type OS=Mus musculus OX=10090 GN=Prkch PE=1 SV=2
P23475	Xrcc6	13	13	0.217	608	69484	6.8	X-ray repair cross-complementing protein 6 OS=Mus musculus OX=10090 GN=Xrcc6 PE=1 SV=5
P23492	Pnp	11	15	0.453	289	32277	6.2	Purine nucleoside phosphorylase OS=Mus musculus OX=10090 GN=Pnp PE=1 SV=2
P23506	Pcmt1	14	19	0.564	227	24634	7.6	Protein-L-isoaspartate(D-aspartate) O-methyltransferase OS=Mus musculus OX=10090 GN=Pcmt1 PE=1 SV=3
P23591	Gfus	12	14	0.349	321	35878	6.7	GDP-L-fucose synthase OS=Mus musculus OX=10090 GN=Gfus PE=1 SV=3
P23708	Nfya	2	2	0.121	346	36779	8.9	Nuclear transcription factor Y subunit alpha OS=Mus musculus OX=10090 GN=Nfya PE=1 SV=2
P23780	Glb1	7	7	0.097	647	73121	7.5	Beta-galactosidase OS=Mus musculus OX=10090 GN=Glb1 PE=1 SV=1
P23798	Pcgf2	6	6	0.213	342	37723	7.9	Polycomb group RING finger protein 2 OS=Mus musculus OX=10090 GN=Pcgf2 PE=1 SV=2
P23818	Gria1	40	52	0.333	907	101569	7.7	Glutamate receptor 1 OS=Mus musculus OX=10090 GN=Gria1 PE=1 SV=1
P23819	Gria2	50	75	0.392	883	98662	7.4	Glutamate receptor 2 OS=Mus musculus OX=10090 GN=Gria2 PE=1 SV=3
P23927	Cryab	8	8	0.371	175	20069	7.3	Alpha-crystallin B chain OS=Mus musculus OX=10090 GN=Cryab PE=1 SV=2
P23949	Zfp36l2	2	2	0.05	484	50070	8.2	mRNA decay activator protein ZFP36L2 OS=Mus musculus OX=10090 GN=Zfp36l2 PE=1 SV=2
P23950	Zfp36l1	2	2	0.041	338	36385	8	mRNA decay activator protein ZFP36L1 OS=Mus musculus OX=10090 GN=Zfp36l1 PE=1 SV=1
P23953	Ces1c	7	8	0.11	554	61056	5.1	Carboxylesterase 1C OS=Mus musculus OX=10090 GN=Ces1c PE=1 SV=4
P24270	Cat	29	38	0.438	527	59795	7.9	Catalase OS=Mus musculus OX=10090 GN=Cat PE=1 SV=4
P24288	Bcat1	10	12	0.321	386	42791	5.4	Branched-chain-amino-acid aminotransferase, cytosolic OS=Mus musculus OX=10090 GN=Bcat1 PE=1 SV=2
P24369	Ppib	15	28	0.495	216	23713	9.6	Peptidyl-prolyl cis-trans isomerase B OS=Mus musculus OX=10090 GN=Ppib PE=1 SV=2
P24383	Wnt7a	2	2	0.063	349	38974	8.7	Protein Wnt-7a OS=Mus musculus OX=10090 GN=Wnt7a PE=1 SV=2
P24452	Capg	4	4	0.091	352	39240	7.2	Macrophage-capping protein OS=Mus musculus OX=10090 GN=Capg PE=1 SV=2
P24456	Cyp2d10	2	2	0.044	504	57233	6.6	Cytochrome P450 2D10 OS=Mus musculus OX=10090 GN=Cyp2d10 PE=1 SV=2
P24457	Cyp2d11	3	3	0.052	504	56988	6.3	Cytochrome P450 2D11 OS=Mus musculus OX=10090 GN=Cyp2d11 PE=2 SV=2
P24472	Gsta4	8	9	0.207	222	25564	7.4	Glutathione S-transferase A4 OS=Mus musculus OX=10090 GN=Gsta4 PE=1 SV=3
P24527	Lta4h	42	53	0.538	611	69051	6.4	Leukotriene A-4 hydrolase OS=Mus musculus OX=10090 GN=Lta4h PE=1 SV=4
P24547	Impdh2	27	32	0.451	514	55815	7.3	Inosine-5'-monophosphate dehydrogenase 2 OS=Mus musculus OX=10090 GN=Impdh2 PE=1 SV=2
P24549	Aldh1a1	11	12	0.24	501	54468	7.8	Aldehyde dehydrogenase 1A1 OS=Mus musculus OX=10090 GN=Aldh1a1 PE=1 SV=5
P24638	Acp2	9	11	0.154	423	48509	7	Lysosomal acid phosphatase OS=Mus musculus OX=10090 GN=Acp2 PE=1 SV=2
P24668	M6pr	10	14	0.367	278	31172	5.4	Cation-dependent mannose-6-phosphate receptor OS=Mus musculus OX=10090 GN=M6pr PE=1 SV=1
P24788	Cdk11b	26	29	0.216	784	91514	5.4	Cyclin-dependent kinase 11B OS=Mus musculus OX=10090 GN=Cdk11b PE=1 SV=2
P25206	Mcm3	33	40	0.362	812	91546	5.6	DNA replication licensing factor MCM3 OS=Mus musculus OX=10090 GN=Mcm3 PE=1 SV=2
P25233	Ndn	6	6	0.16	325	36832	8.5	Necdin OS=Mus musculus OX=10090 GN=Ndn PE=1 SV=1
P25444	Rps2	20	37	0.519	293	31231	10.2	40S ribosomal protein S2 OS=Mus musculus OX=10090 GN=Rps2 PE=1 SV=3
P25785	Timp2	4	4	0.136	220	24328	7.5	Metalloproteinase inhibitor 2 OS=Mus musculus OX=10090 GN=Timp2 PE=1 SV=2
P25799	Nfkb1	3	3	0.023	971	105615	5.4	Nuclear factor NF-kappa-B p105 subunit OS=Mus musculus OX=10090 GN=Nfkb1 PE=1 SV=2
P25911	Lyn	4	4	0.062	512	58812	7.2	Tyrosine-protein kinase Lyn OS=Mus musculus OX=10090 GN=Lyn PE=1 SV=4
P25916	Bmi1	5	5	0.151	324	36708	8.6	Polycomb complex protein BMI-1 OS=Mus musculus OX=10090 GN=Bmi1 PE=1 SV=1
P25976	Ubtf	34	43	0.327	765	89509	5.8	Nucleolar transcription factor 1 OS=Mus musculus OX=10090 GN=Ubtf PE=1 SV=1
P26039	Tln1	103	121	0.414	2541	269819	6.2	Talin-1 OS=Mus musculus OX=10090 GN=Tln1 PE=1 SV=2
P26040	Ezr	39	54	0.41	586	69407	6.1	Ezrin OS=Mus musculus OX=10090 GN=Ezr PE=1 SV=3
P26041	Msn	48	73	0.591	577	67767	6.6	Moesin OS=Mus musculus OX=10090 GN=Msn PE=1 SV=3
P26043	Rdx	48	61	0.544	583	68543	6.2	Radixin OS=Mus musculus OX=10090 GN=Rdx PE=1 SV=3
P26048	Gabra2	15	19	0.262	451	51139	9.1	Gamma-aminobutyric acid receptor subunit alpha-2 OS=Mus musculus OX=10090 GN=Gabra2 PE=1 SV=1
P26049	Gabra3	12	17	0.248	492	55398	8.9	Gamma-aminobutyric acid receptor subunit alpha-3 OS=Mus musculus OX=10090 GN=Gabra3 PE=1 SV=1
P26231	Ctnna1	41	49	0.351	906	100106	6.2	Catenin alpha-1 OS=Mus musculus OX=10090 GN=Ctnna1 PE=1 SV=1
P26339	Chga	5	7	0.102	463	51789	4.7	Chromogranin-A OS=Mus musculus OX=10090 GN=Chga PE=1 SV=1
P26350	Ptma	6	12	0.234	111	12254	3.8	Prothymosin alpha OS=Mus musculus OX=10090 GN=Ptma PE=1 SV=2
P26369	U2af2	18	23	0.356	475	53517	9.1	Splicing factor U2AF 65 kDa subunit OS=Mus musculus OX=10090 GN=U2af2 PE=1 SV=3
P26443	Glud1	44	100	0.55	558	61337	8	Glutamate dehydrogenase 1, mitochondrial OS=Mus musculus OX=10090 GN=Glud1 PE=1 SV=1
P26450	Pik3r1	26	31	0.301	724	83517	6.3	Phosphatidylinositol 3-kinase regulatory subunit alpha OS=Mus musculus OX=10090 GN=Pik3r1 PE=1 SV=2
P26516	Psmd7	9	12	0.212	321	36540	6.8	26S proteasome non-ATPase regulatory subunit 7 OS=Mus musculus OX=10090 GN=Psmd7 PE=1 SV=2
P26618	Pdgfra	2	2	0.016	1089	122683	5.2	Platelet-derived growth factor receptor alpha OS=Mus musculus OX=10090 GN=Pdgfra PE=1 SV=3
P26638	Sars1	23	34	0.34	512	58389	6.3	Serine--tRNA ligase, cytoplasmic OS=Mus musculus OX=10090 GN=Sars1 PE=1 SV=3
P26645	Marcks	35	76	0.809	309	29661	4.3	Myristoylated alanine-rich C-kinase substrate OS=Mus musculus OX=10090 GN=Marcks PE=1 SV=2
P26883	Fkbp1a	6	13	0.343	108	11923	8.2	Peptidyl-prolyl cis-trans isomerase FKBP1A OS=Mus musculus OX=10090 GN=Fkbp1a PE=1 SV=2
P27046	Man2a1	6	6	0.044	1150	131631	8	Alpha-mannosidase 2 OS=Mus musculus OX=10090 GN=Man2a1 PE=1 SV=2
P27048	Snrpb	10	11	0.316	231	23656	10.9	Small nuclear ribonucleoprotein-associated protein B OS=Mus musculus OX=10090 GN=Snrpb PE=1 SV=1
P27090	Tgfb2	5	5	0.123	414	47589	8.4	Transforming growth factor beta-2 proprotein OS=Mus musculus OX=10090 GN=Tgfb2 PE=1 SV=2
P27545	Cers1	2	2	0.04	350	40100	8.4	Ceramide synthase 1 OS=Mus musculus OX=10090 GN=Cers1 PE=1 SV=1
P27546	Map4	63	90	0.479	1125	117429	5	Microtubule-associated protein 4 OS=Mus musculus OX=10090 GN=Map4 PE=1 SV=3
P27600	Gna12	10	10	0.216	379	44095	9.8	Guanine nucleotide-binding protein subunit alpha-12 OS=Mus musculus OX=10090 GN=Gna12 PE=1 SV=3
P27601	Gna13	24	27	0.443	377	44055	8.2	Guanine nucleotide-binding protein subunit alpha-13 OS=Mus musculus OX=10090 GN=Gna13 PE=1 SV=1
P27612	Plaa	36	45	0.407	794	87221	6.1	Phospholipase A-2-activating protein OS=Mus musculus OX=10090 GN=Plaa PE=1 SV=4
P27641	Xrcc5	16	16	0.202	732	83057	5.2	X-ray repair cross-complementing protein 5 OS=Mus musculus OX=10090 GN=Xrcc5 PE=1 SV=4
P27659	Rpl3	32	59	0.419	403	46110	10.2	60S ribosomal protein L3 OS=Mus musculus OX=10090 GN=Rpl3 PE=1 SV=3
P27661	H2ax	12	41	0.441	143	15143	10.7	Histone H2AX OS=Mus musculus OX=10090 GN=H2ax PE=1 SV=2
P27671	Rasgrf1	24	26	0.184	1262	144101	7.2	Ras-specific guanine nucleotide-releasing factor 1 OS=Mus musculus OX=10090 GN=Rasgrf1 PE=1 SV=2
P27773	Pdia3	51	93	0.622	505	56678	6.2	Protein disulfide-isomerase A3 OS=Mus musculus OX=10090 GN=Pdia3 PE=1 SV=2
P27808	Mgat1	2	2	0.047	447	51690	8.9	Alpha-1,3-mannosyl-glycoprotein 2-beta-N-acetylglucosaminyltransferase OS=Mus musculus OX=10090 GN=Mgat1 PE=1 SV=1
P28028	Braf	16	19	0.184	751	82515	7.7	Serine/threonine-protein kinase B-raf OS=Mus musculus OX=10090 GN=Braf PE=1 SV=4
P28184	Mt3	3	5	0.191	68	7009	7.5	Metallothionein-3 OS=Mus musculus OX=10090 GN=Mt3 PE=1 SV=1
P28271	Aco1	41	55	0.415	889	98126	7.5	Cytoplasmic aconitate hydratase OS=Mus musculus OX=10090 GN=Aco1 PE=1 SV=3
P28352	Apex1	22	31	0.508	317	35490	7.9	DNA-(apurinic or apyrimidinic site) endonuclease OS=Mus musculus OX=10090 GN=Apex1 PE=1 SV=2
P28474	Adh5	22	27	0.372	374	39548	7.3	Alcohol dehydrogenase class-3 OS=Mus musculus OX=10090 GN=Adh5 PE=1 SV=3
P28481	Col2a1	3	3	0.026	1487	141974	6.9	Collagen alpha-1(II) chain OS=Mus musculus OX=10090 GN=Col2a1 PE=1 SV=2
P28571	Slc6a9	10	11	0.118	692	76544	7.8	Sodium- and chloride-dependent glycine transporter 1 OS=Mus musculus OX=10090 GN=Slc6a9 PE=1 SV=3
P28574	Max	4	4	0.256	160	18245	6.3	Protein max OS=Mus musculus OX=10090 GN=Max PE=1 SV=2
P28650	Adss1	11	13	0.274	457	50254	8.4	Adenylosuccinate synthetase isozyme 1 OS=Mus musculus OX=10090 GN=Adss1 PE=1 SV=2
P28652	Camk2b	37	90	0.493	542	60461	7.3	Calcium/calmodulin-dependent protein kinase type II subunit beta OS=Mus musculus OX=10090 GN=Camk2b PE=1 SV=2
P28654	Dcn	3	3	0.079	354	39809	8.7	Decorin OS=Mus musculus OX=10090 GN=Dcn PE=1 SV=1
P28656	Nap1l1	13	16	0.266	391	45345	4.5	Nucleosome assembly protein 1-like 1 OS=Mus musculus OX=10090 GN=Nap1l1 PE=1 SV=2
P28658	Atxn10	31	43	0.461	475	53707	5.2	Ataxin-10 OS=Mus musculus OX=10090 GN=Atxn10 PE=1 SV=2
P28659	Celf1	14	18	0.202	486	52107	8.5	CUGBP Elav-like family member 1 OS=Mus musculus OX=10090 GN=Celf1 PE=1 SV=2
P28660	Nckap1	48	68	0.324	1128	128784	6.6	Nck-associated protein 1 OS=Mus musculus OX=10090 GN=Nckap1 PE=1 SV=2
P28661	Septin4	19	25	0.381	478	54936	5.9	Septin-4 OS=Mus musculus OX=10090 GN=Septin4 PE=1 SV=1
P28663	Napb	34	65	0.789	298	33557	5.5	Beta-soluble NSF attachment protein OS=Mus musculus OX=10090 GN=Napb PE=1 SV=2
P28665	Mug1	13	13	0.079	1476	165297	6.4	Murinoglobulin-1 OS=Mus musculus OX=10090 GN=Mug1 PE=1 SV=3
P28667	Marcksl1	17	49	0.825	200	20165	4.6	MARCKS-related protein OS=Mus musculus OX=10090 GN=Marcksl1 PE=1 SV=2
P28704	Rxrb	3	3	0.046	520	55866	8.3	Retinoic acid receptor RXR-beta OS=Mus musculus OX=10090 GN=Rxrb PE=1 SV=2
P28738	Kif5c	78	100	0.605	956	109275	6.2	Kinesin heavy chain isoform 5C OS=Mus musculus OX=10090 GN=Kif5c PE=1 SV=3
P28740	Kif2a	31	39	0.42	705	79756	6.7	Kinesin-like protein KIF2A OS=Mus musculus OX=10090 GN=Kif2a PE=1 SV=2
P28741	Kif3a	20	22	0.241	701	80170	6.5	Kinesin-like protein KIF3A OS=Mus musculus OX=10090 GN=Kif3a PE=1 SV=2
P28798	Grn	6	8	0.163	589	63458	6.8	Progranulin OS=Mus musculus OX=10090 GN=Grn PE=1 SV=2
P28828	Ptprm	4	4	0.036	1452	163653	6.7	Receptor-type tyrosine-protein phosphatase mu OS=Mus musculus OX=10090 GN=Ptprm PE=1 SV=2
P28867	Prkcd	15	17	0.169	674	77547	7.4	Protein kinase C delta type OS=Mus musculus OX=10090 GN=Prkcd PE=1 SV=3
P29037	Tbp	2	2	0.054	316	34709	9.8	TATA-box-binding protein OS=Mus musculus OX=10090 GN=Tbp PE=1 SV=1
P29319	Epha3	18	18	0.168	983	109955	7.2	Ephrin type-A receptor 3 OS=Mus musculus OX=10090 GN=Epha3 PE=1 SV=1
P29341	Pabpc1	50	87	0.555	636	70671	9.5	Polyadenylate-binding protein 1 OS=Mus musculus OX=10090 GN=Pabpc1 PE=1 SV=2
P29351	Ptpn6	6	6	0.109	595	67559	7.8	Tyrosine-protein phosphatase non-receptor type 6 OS=Mus musculus OX=10090 GN=Ptpn6 PE=1 SV=2
P29387	Gnb4	9	23	0.229	340	37379	6.2	Guanine nucleotide-binding protein subunit beta-4 OS=Mus musculus OX=10090 GN=Gnb4 PE=1 SV=4
P29391	Ftl1	16	20	0.683	183	20802	6	Ferritin light chain 1 OS=Mus musculus OX=10090 GN=Ftl1 PE=1 SV=2
P29416	Hexa	8	9	0.134	528	60613	6.5	Beta-hexosaminidase subunit alpha OS=Mus musculus OX=10090 GN=Hexa PE=1 SV=2
P29533	Vcam1	18	20	0.229	739	81317	5.3	Vascular cell adhesion protein 1 OS=Mus musculus OX=10090 GN=Vcam1 PE=1 SV=1
P29595	Nedd8	7	14	0.432	81	8972	7.2	NEDD8 OS=Mus musculus OX=10090 GN=Nedd8 PE=1 SV=2
P29699	Ahsg	8	9	0.229	345	37326	6.5	Alpha-2-HS-glycoprotein OS=Mus musculus OX=10090 GN=Ahsg PE=1 SV=1
P29758	Oat	17	19	0.367	439	48355	6.6	Ornithine aminotransferase, mitochondrial OS=Mus musculus OX=10090 GN=Oat PE=1 SV=1
P29788	Vtn	6	6	0.115	478	54849	5.9	Vitronectin OS=Mus musculus OX=10090 GN=Vtn PE=1 SV=2
P30051	Tead1	7	7	0.099	426	47948	8.1	Transcriptional enhancer factor TEF-1 OS=Mus musculus OX=10090 GN=Tead1 PE=1 SV=2
P30115	Gsta3	2	2	0.054	221	25360	8.7	Glutathione S-transferase A3 OS=Mus musculus OX=10090 GN=Gsta3 PE=1 SV=2
P30275	Ckmt1	26	74	0.481	418	47004	8.2	Creatine kinase U-type, mitochondrial OS=Mus musculus OX=10090 GN=Ckmt1 PE=1 SV=1
P30280	Ccnd2	2	2	0.083	289	32897	5.2	G1/S-specific cyclin-D2 OS=Mus musculus OX=10090 GN=Ccnd2 PE=1 SV=1
P30285	Cdk4	7	10	0.254	303	33751	6.6	Cyclin-dependent kinase 4 OS=Mus musculus OX=10090 GN=Cdk4 PE=1 SV=1
P30412	Ppic	4	4	0.132	212	22794	7.5	Peptidyl-prolyl cis-trans isomerase C OS=Mus musculus OX=10090 GN=Ppic PE=1 SV=1
P30415	Nktr	2	2	0.017	1453	163449	10	NK-tumor recognition protein OS=Mus musculus OX=10090 GN=Nktr PE=1 SV=4
P30416	Fkbp4	46	87	0.631	458	51572	5.7	Peptidyl-prolyl cis-trans isomerase FKBP4 OS=Mus musculus OX=10090 GN=Fkbp4 PE=1 SV=5
P30658	Cbx2	2	2	0.042	519	54918	9.9	Chromobox protein homolog 2 OS=Mus musculus OX=10090 GN=Cbx2 PE=1 SV=2
P30681	Hmgb2	13	21	0.352	210	24162	7.3	High mobility group protein B2 OS=Mus musculus OX=10090 GN=Hmgb2 PE=1 SV=3
P30875	Sstr2	3	3	0.073	369	41222	9	Somatostatin receptor type 2 OS=Mus musculus OX=10090 GN=Sstr2 PE=2 SV=1
P30999	Ctnnd1	36	57	0.403	938	104925	6.9	Catenin delta-1 OS=Mus musculus OX=10090 GN=Ctnnd1 PE=1 SV=2
P31001	Des	19	41	0.326	469	53498	5.3	Desmin OS=Mus musculus OX=10090 GN=Des PE=1 SV=3
P31230	Aimp1	22	37	0.684	310	33997	8.4	Aminoacyl tRNA synthase complex-interacting multifunctional protein 1 OS=Mus musculus OX=10090 GN=Aimp1 PE=1 SV=2
P31266	Rbpj	8	8	0.162	526	58537	8.1	Recombining binding protein suppressor of hairless OS=Mus musculus OX=10090 GN=Rbpj PE=1 SV=1
P31324	Prkar2b	28	46	0.553	416	46167	5	cAMP-dependent protein kinase type II-beta regulatory subunit OS=Mus musculus OX=10090 GN=Prkar2b PE=1 SV=3
P31360	Pou3f2	4	4	0.182	445	47149	7.9	POU domain, class 3, transcription factor 2 OS=Mus musculus OX=10090 GN=Pou3f2 PE=1 SV=1
P31361	Pou3f3	3	3	0.068	497	50200	7.9	POU domain, class 3, transcription factor 3 OS=Mus musculus OX=10090 GN=Pou3f3 PE=2 SV=2
P31648	Slc6a1	11	24	0.142	599	67002	8	Sodium- and chloride-dependent GABA transporter 1 OS=Mus musculus OX=10090 GN=Slc6a1 PE=1 SV=2
P31649	Slc6a13	2	2	0.035	602	68285	6.2	Sodium- and chloride-dependent GABA transporter 2 OS=Mus musculus OX=10090 GN=Slc6a13 PE=1 SV=1
P31650	Slc6a11	12	17	0.132	627	69961	7	Sodium- and chloride-dependent GABA transporter 3 OS=Mus musculus OX=10090 GN=Slc6a11 PE=1 SV=2
P31750	Akt1	20	22	0.406	480	55707	5.9	RAC-alpha serine/threonine-protein kinase OS=Mus musculus OX=10090 GN=Akt1 PE=1 SV=2
P31786	Dbi	7	18	0.529	87	10000	8.8	Acyl-CoA-binding protein OS=Mus musculus OX=10090 GN=Dbi PE=1 SV=2
P31938	Map2k1	24	42	0.415	393	43474	6.7	Dual specificity mitogen-activated protein kinase kinase 1 OS=Mus musculus OX=10090 GN=Map2k1 PE=1 SV=2
P32020	Scp2	17	22	0.185	547	59126	7.4	Sterol carrier protein 2 OS=Mus musculus OX=10090 GN=Scp2 PE=1 SV=3
P32037	Slc2a3	9	13	0.136	493	53479	5	Solute carrier family 2, facilitated glucose transporter member 3 OS=Mus musculus OX=10090 GN=Slc2a3 PE=1 SV=1
P32067	Ssb	41	49	0.525	415	47756	9.8	Lupus La protein homolog OS=Mus musculus OX=10090 GN=Ssb PE=1 SV=1
P32233	Drg1	20	24	0.411	367	40512	8.9	Developmentally-regulated GTP-binding protein 1 OS=Mus musculus OX=10090 GN=Drg1 PE=1 SV=1
P32261	Serpinc1	15	16	0.28	465	52004	6.5	Antithrombin-III OS=Mus musculus OX=10090 GN=Serpinc1 PE=1 SV=1
P32507	Nectin2	6	6	0.142	530	57318	4.9	Nectin-2 OS=Mus musculus OX=10090 GN=Nectin2 PE=1 SV=2
P32848	Pvalb	6	7	0.436	110	11931	5.2	Parvalbumin alpha OS=Mus musculus OX=10090 GN=Pvalb PE=1 SV=3
P32883	Kras	9	14	0.365	189	21656	6.8	GTPase KRas OS=Mus musculus OX=10090 GN=Kras PE=1 SV=1
P32921	Wars1	28	43	0.476	481	54358	6.9	Tryptophan--tRNA ligase, cytoplasmic OS=Mus musculus OX=10090 GN=Wars1 PE=1 SV=2
P33173	Kif1a	68	84	0.375	1695	191724	6.2	Kinesin-like protein KIF1A OS=Mus musculus OX=10090 GN=Kif1a PE=1 SV=2
P33174	Kif4	13	13	0.13	1231	139519	6.7	Chromosome-associated kinesin KIF4 OS=Mus musculus OX=10090 GN=Kif4 PE=1 SV=3
P33175	Kif5a	35	39	0.309	1027	117019	5.9	Kinesin heavy chain isoform 5A OS=Mus musculus OX=10090 GN=Kif5a PE=1 SV=3
P33215	Nedd1	4	4	0.079	660	71292	7.8	Protein NEDD1 OS=Mus musculus OX=10090 GN=Nedd1 PE=1 SV=2
P33609	Pola1	14	15	0.099	1465	167339	5.7	DNA polymerase alpha catalytic subunit OS=Mus musculus OX=10090 GN=Pola1 PE=1 SV=2
P33610	Prim2	10	10	0.17	505	58408	8.3	DNA primase large subunit OS=Mus musculus OX=10090 GN=Prim2 PE=1 SV=1
P33611	Pola2	8	8	0.167	600	66214	5.3	DNA polymerase alpha subunit B OS=Mus musculus OX=10090 GN=Pola2 PE=1 SV=2
P34022	Ranbp1	8	17	0.355	203	23596	5.2	Ran-specific GTPase-activating protein OS=Mus musculus OX=10090 GN=Ranbp1 PE=1 SV=2
P34152	Ptk2	35	40	0.289	1052	119243	6.6	Focal adhesion kinase 1 OS=Mus musculus OX=10090 GN=Ptk2 PE=1 SV=4
P34884	Mif	4	6	0.304	115	12504	7.3	Macrophage migration inhibitory factor OS=Mus musculus OX=10090 GN=Mif PE=1 SV=2
P34914	Ephx2	6	6	0.108	554	62515	6.2	Bifunctional epoxide hydrolase 2 OS=Mus musculus OX=10090 GN=Ephx2 PE=1 SV=2
P35123	Usp4	24	26	0.232	962	108343	5.6	Ubiquitin carboxyl-terminal hydrolase 4 OS=Mus musculus OX=10090 GN=Usp4 PE=1 SV=3
P35175	Stfa1	2	2	0.196	97	11006	6.3	Stefin-1 OS=Mus musculus OX=10090 GN=Stfa1 PE=3 SV=1
P35235	Ptpn11	35	44	0.523	593	68035	7.3	Tyrosine-protein phosphatase non-receptor type 11 OS=Mus musculus OX=10090 GN=Ptpn11 PE=1 SV=3
P35278	Rab5c	15	24	0.519	216	23412	8.4	Ras-related protein Rab-5C OS=Mus musculus OX=10090 GN=Rab5c PE=1 SV=2
P35279	Rab6a	13	15	0.505	208	23590	5.5	Ras-related protein Rab-6A OS=Mus musculus OX=10090 GN=Rab6a PE=1 SV=4
P35282	Rab21	11	13	0.333	222	24106	7.9	Ras-related protein Rab-21 OS=Mus musculus OX=10090 GN=Rab21 PE=1 SV=4
P35283	Rab12	12	14	0.362	243	27329	8.4	Ras-related protein Rab-12 OS=Mus musculus OX=10090 GN=Rab12 PE=1 SV=3
P35285	Rab22a	6	6	0.273	194	21802	8.2	Ras-related protein Rab-22A OS=Mus musculus OX=10090 GN=Rab22a PE=1 SV=2
P35288	Rab23	8	9	0.274	237	26678	6.8	Ras-related protein Rab-23 OS=Mus musculus OX=10090 GN=Rab23 PE=1 SV=2
P35290	Rab24	13	14	0.458	203	23144	6.2	Ras-related protein Rab-24 OS=Mus musculus OX=10090 GN=Rab24 PE=1 SV=2
P35293	Rab18	13	21	0.515	206	23035	5.4	Ras-related protein Rab-18 OS=Mus musculus OX=10090 GN=Rab18 PE=1 SV=2
P35436	Grin2a	27	30	0.195	1464	165421	7	Glutamate receptor ionotropic, NMDA 2A OS=Mus musculus OX=10090 GN=Grin2a PE=1 SV=2
P35438	Grin1	38	46	0.306	938	105481	8.8	Glutamate receptor ionotropic, NMDA 1 OS=Mus musculus OX=10090 GN=Grin1 PE=1 SV=1
P35441	Thbs1	8	8	0.074	1170	129647	5	Thrombospondin-1 OS=Mus musculus OX=10090 GN=Thbs1 PE=1 SV=1
P35486	Pdha1	30	48	0.569	390	43232	8.2	Pyruvate dehydrogenase E1 component subunit alpha, somatic form, mitochondrial OS=Mus musculus OX=10090 GN=Pdha1 PE=1 SV=1
P35487	Pdha2	2	2	0.043	391	43413	8.5	Pyruvate dehydrogenase E1 component subunit alpha, testis-specific form, mitochondrial OS=Mus musculus OX=10090 GN=Pdha2 PE=1 SV=1
P35505	Fah	11	11	0.208	419	46176	7.2	Fumarylacetoacetase OS=Mus musculus OX=10090 GN=Fah PE=1 SV=2
P35550	Fbl	15	22	0.456	327	34307	10.2	rRNA 2'-O-methyltransferase fibrillarin OS=Mus musculus OX=10090 GN=Fbl PE=1 SV=2
P35564	Canx	40	58	0.426	591	67278	4.6	Calnexin OS=Mus musculus OX=10090 GN=Canx PE=1 SV=1
P35569	Irs1	22	23	0.229	1233	130724	8.7	Insulin receptor substrate 1 OS=Mus musculus OX=10090 GN=Irs1 PE=1 SV=1
P35585	Ap1m1	27	35	0.511	423	48543	7.3	AP-1 complex subunit mu-1 OS=Mus musculus OX=10090 GN=Ap1m1 PE=1 SV=3
P35601	Rfc1	15	16	0.126	1131	125985	9.3	Replication factor C subunit 1 OS=Mus musculus OX=10090 GN=Rfc1 PE=1 SV=2
P35689	Ercc5	6	6	0.056	1170	130715	5.3	DNA excision repair protein ERCC-5 OS=Mus musculus OX=10090 GN=Ercc5 PE=1 SV=4
P35700	Prdx1	19	40	0.558	199	22176	8.1	Peroxiredoxin-1 OS=Mus musculus OX=10090 GN=Prdx1 PE=1 SV=1
P35710	Sox5	16	19	0.199	763	84090	6.6	Transcription factor SOX-5 OS=Mus musculus OX=10090 GN=Sox5 PE=1 SV=2
P35762	Cd81	5	13	0.212	236	25815	5.8	CD81 antigen OS=Mus musculus OX=10090 GN=Cd81 PE=1 SV=2
P35802	Gpm6a	15	30	0.209	278	31149	5.3	Neuronal membrane glycoprotein M6-a OS=Mus musculus OX=10090 GN=Gpm6a PE=1 SV=1
P35803	Gpm6b	19	27	0.314	328	36210	6.1	Neuronal membrane glycoprotein M6-b OS=Mus musculus OX=10090 GN=Gpm6b PE=1 SV=2
P35821	Ptpn1	17	19	0.356	432	49593	6.2	Tyrosine-protein phosphatase non-receptor type 1 OS=Mus musculus OX=10090 GN=Ptpn1 PE=1 SV=2
P35822	Ptprk	4	4	0.034	1457	164185	5.9	Receptor-type tyrosine-protein phosphatase kappa OS=Mus musculus OX=10090 GN=Ptprk PE=1 SV=1
P35831	Ptpn12	25	30	0.321	775	86526	6	Tyrosine-protein phosphatase non-receptor type 12 OS=Mus musculus OX=10090 GN=Ptpn12 PE=1 SV=3
P35846	Folr1	6	7	0.259	255	29449	6.6	Folate receptor alpha OS=Mus musculus OX=10090 GN=Folr1 PE=1 SV=2
P35922	Fmr1	24	27	0.373	614	68989	7.6	Synaptic functional regulator FMR1 OS=Mus musculus OX=10090 GN=Fmr1 PE=1 SV=1
P35951	Ldlr	7	7	0.075	862	94947	5	Low-density lipoprotein receptor OS=Mus musculus OX=10090 GN=Ldlr PE=1 SV=2
P35979	Rpl12	17	28	0.679	165	17805	9.4	60S ribosomal protein L12 OS=Mus musculus OX=10090 GN=Rpl12 PE=1 SV=2
P35980	Rpl18	12	22	0.399	188	21645	11.8	60S ribosomal protein L18 OS=Mus musculus OX=10090 GN=Rpl18 PE=1 SV=3
P35991	Btk	2	2	0.021	659	76438	7.9	Tyrosine-protein kinase BTK OS=Mus musculus OX=10090 GN=Btk PE=1 SV=4
P36536	Sar1a	6	6	0.242	198	22371	6.9	GTP-binding protein SAR1a OS=Mus musculus OX=10090 GN=Sar1a PE=1 SV=1
P36552	Cpox	11	12	0.196	443	49715	8.5	Oxygen-dependent coproporphyrinogen-III oxidase, mitochondrial OS=Mus musculus OX=10090 GN=Cpox PE=1 SV=2
P36916	Gnl1	21	31	0.3	607	68771	5.7	Guanine nucleotide-binding protein-like 1 OS=Mus musculus OX=10090 GN=Gnl1 PE=1 SV=4
P36993	Ppm1b	15	19	0.338	390	42795	5.2	Protein phosphatase 1B OS=Mus musculus OX=10090 GN=Ppm1b PE=1 SV=1
P37040	Por	32	34	0.416	678	77044	5.5	NADPH--cytochrome P450 reductase OS=Mus musculus OX=10090 GN=Por PE=1 SV=2
P37172	Acvr1	6	6	0.096	509	57226	7.3	Activin receptor type-1 OS=Mus musculus OX=10090 GN=Acvr1 PE=2 SV=2
P37804	Tagln	12	13	0.478	201	22576	8.8	Transgelin OS=Mus musculus OX=10090 GN=Tagln PE=1 SV=3
P37913	Lig1	26	27	0.247	916	102290	6.8	DNA ligase 1 OS=Mus musculus OX=10090 GN=Lig1 PE=1 SV=2
P38060	Hmgcl	12	13	0.311	325	34239	8.4	Hydroxymethylglutaryl-CoA lyase, mitochondrial OS=Mus musculus OX=10090 GN=Hmgcl PE=1 SV=2
P38532	Hsf1	2	2	0.038	525	57224	5.3	Heat shock factor protein 1 OS=Mus musculus OX=10090 GN=Hsf1 PE=1 SV=2
P38585	Ttl	5	5	0.18	377	43136	6.5	Tubulin--tyrosine ligase OS=Mus musculus OX=10090 GN=Ttl PE=1 SV=2
P38647	Hspa9	54	104	0.49	679	73461	6.1	Stress-70 protein, mitochondrial OS=Mus musculus OX=10090 GN=Hspa9 PE=1 SV=3
P39038	Cdh4	8	10	0.083	913	100030	4.8	Cadherin-4 OS=Mus musculus OX=10090 GN=Cdh4 PE=2 SV=1
P39053	Dnm1	73	172	0.592	867	97803	7.7	Dynamin-1 OS=Mus musculus OX=10090 GN=Dnm1 PE=1 SV=2
P39054	Dnm2	36	55	0.303	870	98145	7.4	Dynamin-2 OS=Mus musculus OX=10090 GN=Dnm2 PE=1 SV=2
P39061	Col18a1	4	4	0.021	1774	182171	5.6	Collagen alpha-1(XVIII) chain OS=Mus musculus OX=10090 GN=Col18a1 PE=1 SV=4
P39087	Grik2	11	12	0.11	908	102486	7.8	Glutamate receptor ionotropic, kainate 2 OS=Mus musculus OX=10090 GN=Grik2 PE=1 SV=4
P39098	Man1a2	6	6	0.092	641	72871	8.3	Mannosyl-oligosaccharide 1,2-alpha-mannosidase IB OS=Mus musculus OX=10090 GN=Man1a2 PE=1 SV=1
P39429	Traf2	4	4	0.09	501	56026	7	TNF receptor-associated factor 2 OS=Mus musculus OX=10090 GN=Traf2 PE=1 SV=1
P39447	Tjp1	67	74	0.329	1745	194740	6.6	Tight junction protein ZO-1 OS=Mus musculus OX=10090 GN=Tjp1 PE=1 SV=2
P39688	Fyn	14	16	0.229	537	60675	6.7	Tyrosine-protein kinase Fyn OS=Mus musculus OX=10090 GN=Fyn PE=1 SV=4
P39749	Fen1	12	15	0.209	378	42315	8.3	Flap endonuclease 1 OS=Mus musculus OX=10090 GN=Fen1 PE=1 SV=1
P40124	Cap1	35	58	0.597	474	51565	7.5	Adenylyl cyclase-associated protein 1 OS=Mus musculus OX=10090 GN=Cap1 PE=1 SV=4
P40142	Tkt	48	92	0.515	623	67631	7.5	Transketolase OS=Mus musculus OX=10090 GN=Tkt PE=1 SV=1
P40201	Chd1	14	14	0.081	1711	196384	7.4	Chromodomain-helicase-DNA-binding protein 1 OS=Mus musculus OX=10090 GN=Chd1 PE=1 SV=3
P40237	Cd82	8	13	0.195	266	29629	5	CD82 antigen OS=Mus musculus OX=10090 GN=Cd82 PE=1 SV=1
P40240	Cd9	4	4	0.08	226	25258	7.2	CD9 antigen OS=Mus musculus OX=10090 GN=Cd9 PE=1 SV=2
P40336	Vps26a	14	17	0.355	327	38114	6.5	Vacuolar protein sorting-associated protein 26A OS=Mus musculus OX=10090 GN=Vps26a PE=1 SV=1
P40338	Vhl	4	4	0.127	181	20770	6.1	von Hippel-Lindau disease tumor suppressor OS=Mus musculus OX=10090 GN=Vhl PE=1 SV=1
P40630	Tfam	16	18	0.444	243	27988	9.7	Transcription factor A, mitochondrial OS=Mus musculus OX=10090 GN=Tfam PE=1 SV=2
P40645	Sox6	12	13	0.155	827	91803	7.8	Transcription factor SOX-6 OS=Mus musculus OX=10090 GN=Sox6 PE=1 SV=2
P40694	Ighmbp2	9	9	0.103	993	109466	8.4	DNA-binding protein SMUBP-2 OS=Mus musculus OX=10090 GN=Ighmbp2 PE=1 SV=1
P40749	Syt4	2	2	0.045	425	47659	8.6	Synaptotagmin-4 OS=Mus musculus OX=10090 GN=Syt4 PE=1 SV=2
P41105	Rpl28	13	24	0.438	137	15733	12	60S ribosomal protein L28 OS=Mus musculus OX=10090 GN=Rpl28 PE=1 SV=2
P41216	Acsl1	15	15	0.212	699	77952	7.1	Long-chain-fatty-acid--CoA ligase 1 OS=Mus musculus OX=10090 GN=Acsl1 PE=1 SV=2
P41230	Kdm5c	10	13	0.088	1554	175312	5.4	Lysine-specific demethylase 5C OS=Mus musculus OX=10090 GN=Kdm5c PE=1 SV=4
P41233	Abca1	6	6	0.027	2261	253909	6.8	Phospholipid-transporting ATPase ABCA1 OS=Mus musculus OX=10090 GN=Abca1 PE=1 SV=4
P41234	Abca2	10	10	0.042	2434	270506	6.8	ATP-binding cassette sub-family A member 2 OS=Mus musculus OX=10090 GN=Abca2 PE=1 SV=4
P41241	Csk	22	24	0.369	450	50716	7.1	Tyrosine-protein kinase CSK OS=Mus musculus OX=10090 GN=Csk PE=1 SV=2
P41242	Matk	6	6	0.109	505	56057	8.8	Megakaryocyte-associated tyrosine-protein kinase OS=Mus musculus OX=10090 GN=Matk PE=1 SV=2
P41778	Pbx1	5	5	0.144	430	46626	7	Pre-B-cell leukemia transcription factor 1 OS=Mus musculus OX=10090 GN=Pbx1 PE=1 SV=2
P42125	Eci1	10	13	0.311	289	32250	9	Enoyl-CoA delta isomerase 1, mitochondrial OS=Mus musculus OX=10090 GN=Eci1 PE=1 SV=2
P42128	Foxk1	15	17	0.206	719	74920	9.2	Forkhead box protein K1 OS=Mus musculus OX=10090 GN=Foxk1 PE=1 SV=2
P42208	Septin2	21	26	0.54	361	41526	6.5	Septin-2 OS=Mus musculus OX=10090 GN=Septin2 PE=1 SV=2
P42225	Stat1	13	13	0.208	749	87197	5.6	Signal transducer and activator of transcription 1 OS=Mus musculus OX=10090 GN=Stat1 PE=1 SV=1
P42227	Stat3	19	20	0.206	770	88054	6.3	Signal transducer and activator of transcription 3 OS=Mus musculus OX=10090 GN=Stat3 PE=1 SV=2
P42232	Stat5b	7	7	0.111	786	90002	6.1	Signal transducer and activator of transcription 5B OS=Mus musculus OX=10090 GN=Stat5b PE=1 SV=1
P42337	Pik3ca	14	15	0.144	1068	124412	7.2	Phosphatidylinositol 4,5-bisphosphate 3-kinase catalytic subunit alpha isoform OS=Mus musculus OX=10090 GN=Pik3ca PE=1 SV=2
P42567	Eps15	24	24	0.251	897	98471	4.6	Epidermal growth factor receptor substrate 15 OS=Mus musculus OX=10090 GN=Eps15 PE=1 SV=1
P42669	Pura	21	27	0.555	321	34884	6.4	Transcriptional activator protein Pur-alpha OS=Mus musculus OX=10090 GN=Pura PE=1 SV=1
P42703	Lifr	2	2	0.025	1092	122574	6	Leukemia inhibitory factor receptor OS=Mus musculus OX=10090 GN=Lifr PE=1 SV=1
P42859	Htt	62	71	0.198	3119	344689	6.3	Huntingtin OS=Mus musculus OX=10090 GN=Htt PE=1 SV=2
P42932	Cct8	60	97	0.617	548	59556	5.6	T-complex protein 1 subunit theta OS=Mus musculus OX=10090 GN=Cct8 PE=1 SV=3
P43006	Slc1a2	26	57	0.292	572	62030	6.7	Excitatory amino acid transporter 2 OS=Mus musculus OX=10090 GN=Slc1a2 PE=1 SV=1
P43024	Cox6a1	4	6	0.405	111	12352	10	Cytochrome c oxidase subunit 6A1, mitochondrial OS=Mus musculus OX=10090 GN=Cox6a1 PE=1 SV=2
P43135	Nr2f2	11	14	0.268	414	45571	8.3	COUP transcription factor 2 OS=Mus musculus OX=10090 GN=Nr2f2 PE=1 SV=2
P43247	Msh2	33	39	0.32	935	104151	6	DNA mismatch repair protein Msh2 OS=Mus musculus OX=10090 GN=Msh2 PE=1 SV=1
P43274	H1-4	25	77	0.425	219	21977	11.1	Histone H1.4 OS=Mus musculus OX=10090 GN=H1-4 PE=1 SV=2
P43275	H1-1	15	31	0.347	213	21785	10.9	Histone H1.1 OS=Mus musculus OX=10090 GN=H1-1 PE=1 SV=2
P43276	H1-5	22	55	0.381	223	22576	10.9	Histone H1.5 OS=Mus musculus OX=10090 GN=H1-5 PE=1 SV=2
P43277	H1-3	28	88	0.457	221	22099	11	Histone H1.3 OS=Mus musculus OX=10090 GN=H1-3 PE=1 SV=2
P43346	Dck	9	9	0.285	260	30367	5.4	Deoxycytidine kinase OS=Mus musculus OX=10090 GN=Dck PE=1 SV=1
P43406	Itgav	27	32	0.231	1044	115360	5.6	Integrin alpha-V OS=Mus musculus OX=10090 GN=Itgav PE=1 SV=2
P43407	Sdc2	2	2	0.079	202	22131	4.6	Syndecan-2 OS=Mus musculus OX=10090 GN=Sdc2 PE=1 SV=1
P45376	Akr1b1	19	29	0.449	316	35732	7.2	Aldo-keto reductase family 1 member B1 OS=Mus musculus OX=10090 GN=Akr1b1 PE=1 SV=3
P45377	Akr1b8	6	6	0.196	316	36121	6.4	Aldose reductase-related protein 2 OS=Mus musculus OX=10090 GN=Akr1b8 PE=1 SV=2
P45481	Crebbp	24	26	0.102	2441	265491	8.5	Histone lysine acetyltransferase CREBBP OS=Mus musculus OX=10090 GN=Crebbp PE=1 SV=3
P45591	Cfl2	19	43	0.687	166	18710	7.9	Cofilin-2 OS=Mus musculus OX=10090 GN=Cfl2 PE=1 SV=1
P45700	Man1a1	3	3	0.041	655	73276	6.8	Mannosyl-oligosaccharide 1,2-alpha-mannosidase IA OS=Mus musculus OX=10090 GN=Man1a1 PE=1 SV=1
P45878	Fkbp2	6	9	0.336	140	15344	8.9	Peptidyl-prolyl cis-trans isomerase FKBP2 OS=Mus musculus OX=10090 GN=Fkbp2 PE=1 SV=1
P45952	Acadm	16	23	0.297	421	46481	8.4	Medium-chain specific acyl-CoA dehydrogenase, mitochondrial OS=Mus musculus OX=10090 GN=Acadm PE=1 SV=1
P46061	Rangap1	31	35	0.494	589	63531	4.7	Ran GTPase-activating protein 1 OS=Mus musculus OX=10090 GN=Rangap1 PE=1 SV=2
P46096	Syt1	31	54	0.537	421	47418	8.5	Synaptotagmin-1 OS=Mus musculus OX=10090 GN=Syt1 PE=1 SV=1
P46097	Syt2	12	16	0.27	422	47263	8	Synaptotagmin-2 OS=Mus musculus OX=10090 GN=Syt2 PE=1 SV=1
P46414	Cdkn1b	11	17	0.624	197	22193	7	Cyclin-dependent kinase inhibitor 1B OS=Mus musculus OX=10090 GN=Cdkn1b PE=1 SV=2
P46460	Nsf	71	144	0.554	744	82613	6.9	Vesicle-fusing ATPase OS=Mus musculus OX=10090 GN=Nsf PE=1 SV=2
P46467	Vps4b	23	25	0.464	444	49419	7.1	Vacuolar protein sorting-associated protein 4B OS=Mus musculus OX=10090 GN=Vps4b PE=1 SV=2
P46471	Psmc2	38	49	0.67	433	48648	5.9	26S proteasome regulatory subunit 7 OS=Mus musculus OX=10090 GN=Psmc2 PE=1 SV=5
P46638	Rab11b	13	26	0.505	218	24489	5.9	Ras-related protein Rab-11B OS=Mus musculus OX=10090 GN=Rab11b PE=1 SV=3
P46656	Fdx1	2	2	0.09	188	20123	5.6	Adrenodoxin, mitochondrial OS=Mus musculus OX=10090 GN=Fdx1 PE=1 SV=1
P46660	Ina	47	118	0.645	501	55383	5.4	Alpha-internexin OS=Mus musculus OX=10090 GN=Ina PE=1 SV=3
P46662	Nf2	13	13	0.188	596	69776	6.3	Merlin OS=Mus musculus OX=10090 GN=Nf2 PE=1 SV=2
P46664	Adss2	20	24	0.375	456	50021	6.4	Adenylosuccinate synthetase isozyme 2 OS=Mus musculus OX=10090 GN=Adss2 PE=1 SV=2
P46718	Pdcd2	4	4	0.125	343	38342	5.4	Programmed cell death protein 2 OS=Mus musculus OX=10090 GN=Pdcd2 PE=2 SV=2
P46735	Myo1b	49	60	0.358	1107	128564	9.3	Unconventional myosin-Ib OS=Mus musculus OX=10090 GN=Myo1b PE=1 SV=3
P46737	Brcc3	8	9	0.227	291	33340	5.8	Lys-63-specific deubiquitinase BRCC36 OS=Mus musculus OX=10090 GN=Brcc3 PE=1 SV=1
P46935	Nedd4	40	49	0.398	887	102706	5.3	E3 ubiquitin-protein ligase NEDD4 OS=Mus musculus OX=10090 GN=Nedd4 PE=1 SV=3
P46978	Stt3a	15	16	0.123	705	80598	8.1	Dolichyl-diphosphooligosaccharide--protein glycosyltransferase subunit STT3A OS=Mus musculus OX=10090 GN=Stt3a PE=1 SV=1
P47199	Cryz	16	21	0.432	331	35269	8.1	Quinone oxidoreductase OS=Mus musculus OX=10090 GN=Cryz PE=1 SV=1
P47226	Tes	6	6	0.128	423	47983	8.3	Testin OS=Mus musculus OX=10090 GN=Tes PE=1 SV=1
P47708	Rph3a	34	47	0.473	681	75489	8.3	Rabphilin-3A OS=Mus musculus OX=10090 GN=Rph3a PE=1 SV=2
P47738	Aldh2	28	38	0.474	519	56538	7.6	Aldehyde dehydrogenase, mitochondrial OS=Mus musculus OX=10090 GN=Aldh2 PE=1 SV=1
P47740	Aldh3a2	14	17	0.254	484	53971	8.4	Aldehyde dehydrogenase family 3 member A2 OS=Mus musculus OX=10090 GN=Aldh3a2 PE=1 SV=2
P47743	Grm8	2	2	0.018	908	101827	8.2	Metabotropic glutamate receptor 8 OS=Mus musculus OX=10090 GN=Grm8 PE=1 SV=2
P47746	Cnr1	4	5	0.057	473	52831	8.3	Cannabinoid receptor 1 OS=Mus musculus OX=10090 GN=Cnr1 PE=1 SV=1
P47753	Capza1	16	32	0.538	286	32940	5.6	F-actin-capping protein subunit alpha-1 OS=Mus musculus OX=10090 GN=Capza1 PE=1 SV=4
P47754	Capza2	24	67	0.608	286	32967	5.8	F-actin-capping protein subunit alpha-2 OS=Mus musculus OX=10090 GN=Capza2 PE=1 SV=3
P47757	Capzb	30	64	0.639	277	31345	5.7	F-actin-capping protein subunit beta OS=Mus musculus OX=10090 GN=Capzb PE=1 SV=3
P47758	Srprb	15	16	0.506	269	29579	9.3	Signal recognition particle receptor subunit beta OS=Mus musculus OX=10090 GN=Srprb PE=1 SV=1
P47759	Nsg2	4	4	0.31	171	19000	9.4	Neuronal vesicle trafficking-associated protein 2 OS=Mus musculus OX=10090 GN=Nsg2 PE=1 SV=1
P47791	Gsr	19	22	0.308	500	53663	8	Glutathione reductase, mitochondrial OS=Mus musculus OX=10090 GN=Gsr PE=1 SV=3
P47802	Mtx1	16	21	0.322	317	35624	6.2	Metaxin-1 OS=Mus musculus OX=10090 GN=Mtx1 PE=1 SV=1
P47809	Map2k4	14	16	0.27	397	44114	8.1	Dual specificity mitogen-activated protein kinase kinase 4 OS=Mus musculus OX=10090 GN=Map2k4 PE=1 SV=2
P47811	Mapk14	8	10	0.225	360	41287	5.9	Mitogen-activated protein kinase 14 OS=Mus musculus OX=10090 GN=Mapk14 PE=1 SV=3
P47856	Gfpt1	21	23	0.369	697	78539	6.9	Glutamine--fructose-6-phosphate aminotransferase [isomerizing] 1 OS=Mus musculus OX=10090 GN=Gfpt1 PE=1 SV=3
P47857	Pfkm	47	67	0.467	780	85269	8	ATP-dependent 6-phosphofructokinase, muscle type OS=Mus musculus OX=10090 GN=Pfkm PE=1 SV=3
P47867	Scg3	19	21	0.425	471	53326	4.9	Secretogranin-3 OS=Mus musculus OX=10090 GN=Scg3 PE=1 SV=1
P47877	Igfbp2	10	12	0.311	305	32847	7.6	Insulin-like growth factor-binding protein 2 OS=Mus musculus OX=10090 GN=Igfbp2 PE=2 SV=2
P47879	Igfbp4	3	3	0.154	254	27807	7.2	Insulin-like growth factor-binding protein 4 OS=Mus musculus OX=10090 GN=Igfbp4 PE=1 SV=2
P47911	Rpl6	25	45	0.486	296	33510	10.7	60S ribosomal protein L6 OS=Mus musculus OX=10090 GN=Rpl6 PE=1 SV=3
P47915	Rpl29	8	12	0.3	160	17587	11.8	60S ribosomal protein L29 OS=Mus musculus OX=10090 GN=Rpl29 PE=1 SV=2
P47930	Fosl2	2	2	0.061	326	35298	7.5	Fos-related antigen 2 OS=Mus musculus OX=10090 GN=Fosl2 PE=1 SV=2
P47934	Crat	22	26	0.284	626	70840	8.4	Carnitine O-acetyltransferase OS=Mus musculus OX=10090 GN=Crat PE=1 SV=3
P47941	Crkl	15	24	0.508	303	33830	6.7	Crk-like protein OS=Mus musculus OX=10090 GN=Crkl PE=1 SV=2
P47962	Rpl5	24	41	0.495	297	34401	9.8	60S ribosomal protein L5 OS=Mus musculus OX=10090 GN=Rpl5 PE=1 SV=3
P47963	Rpl13	20	33	0.488	211	24305	11.5	60S ribosomal protein L13 OS=Mus musculus OX=10090 GN=Rpl13 PE=1 SV=3
P47964	Rpl36	4	6	0.181	105	12215	11.4	60S ribosomal protein L36 OS=Mus musculus OX=10090 GN=Rpl36 PE=1 SV=2
P47968	Rpia	4	4	0.149	303	32451	8	Ribose-5-phosphate isomerase OS=Mus musculus OX=10090 GN=Rpia PE=1 SV=2
P48024	Eif1	8	16	0.504	113	12747	7.5	Eukaryotic translation initiation factor 1 OS=Mus musculus OX=10090 GN=Eif1 PE=1 SV=2
P48025	Syk	2	2	0.059	629	71376	7.9	Tyrosine-protein kinase SYK OS=Mus musculus OX=10090 GN=Syk PE=1 SV=2
P48036	Anxa5	23	32	0.564	319	35752	5	Annexin A5 OS=Mus musculus OX=10090 GN=Anxa5 PE=1 SV=1
P48193	Epb41	39	50	0.404	858	95911	5.6	Protein 4.1 OS=Mus musculus OX=10090 GN=Epb41 PE=1 SV=2
P48302	Ednrb	4	4	0.09	442	49561	9.3	Endothelin receptor type B OS=Mus musculus OX=10090 GN=Ednrb PE=2 SV=1
P48318	Gad1	15	20	0.228	593	66648	7.2	Glutamate decarboxylase 1 OS=Mus musculus OX=10090 GN=Gad1 PE=1 SV=2
P48320	Gad2	10	13	0.168	585	65224	6.9	Glutamate decarboxylase 2 OS=Mus musculus OX=10090 GN=Gad2 PE=1 SV=1
P48377	Rfx1	9	10	0.099	963	103706	6.3	MHC class II regulatory factor RFX1 OS=Mus musculus OX=10090 GN=Rfx1 PE=1 SV=2
P48381	Rfx3	6	6	0.096	749	83512	6.1	Transcription factor RFX3 OS=Mus musculus OX=10090 GN=Rfx3 PE=1 SV=2
P48410	Abcd1	9	9	0.137	736	81859	8.7	ATP-binding cassette sub-family D member 1 OS=Mus musculus OX=10090 GN=Abcd1 PE=1 SV=1
P48428	Tbca	14	17	0.481	108	12758	5.3	Tubulin-specific chaperone A OS=Mus musculus OX=10090 GN=Tbca PE=1 SV=3
P48432	Sox2	4	4	0.063	319	34454	9.8	Transcription factor SOX-2 OS=Mus musculus OX=10090 GN=Sox2 PE=1 SV=2
P48437	Prox1	14	14	0.17	737	83126	7.1	Prospero homeobox protein 1 OS=Mus musculus OX=10090 GN=Prox1 PE=1 SV=2
P48453	Ppp3cb	19	47	0.286	525	59174	5.9	Serine/threonine-protein phosphatase 2B catalytic subunit beta isoform OS=Mus musculus OX=10090 GN=Ppp3cb PE=1 SV=2
P48455	Ppp3cc	7	13	0.109	513	58699	7.3	Serine/threonine-protein phosphatase 2B catalytic subunit gamma isoform OS=Mus musculus OX=10090 GN=Ppp3cc PE=1 SV=1
P48542	Kcnj6	2	5	0.042	425	48652	5.4	G protein-activated inward rectifier potassium channel 2 OS=Mus musculus OX=10090 GN=Kcnj6 PE=1 SV=1
P48678	Lmna	40	52	0.478	665	74238	7	Prelamin-A/C OS=Mus musculus OX=10090 GN=Lmna PE=1 SV=2
P48722	Hspa4l	57	69	0.536	838	94382	5.7	Heat shock 70 kDa protein 4L OS=Mus musculus OX=10090 GN=Hspa4l PE=1 SV=2
P48725	Pcnt	19	21	0.076	2898	329464	5.4	Pericentrin OS=Mus musculus OX=10090 GN=Pcnt PE=1 SV=2
P48758	Cbr1	24	36	0.69	277	30641	8.3	Carbonyl reductase [NADPH] 1 OS=Mus musculus OX=10090 GN=Cbr1 PE=1 SV=3
P48759	Ptx3	6	6	0.142	381	41812	5.4	Pentraxin-related protein PTX3 OS=Mus musculus OX=10090 GN=Ptx3 PE=1 SV=2
P48771	Cox7a2	2	4	0.277	83	9291	10.3	Cytochrome c oxidase subunit 7A2, mitochondrial OS=Mus musculus OX=10090 GN=Cox7a2 PE=1 SV=2
P48774	Gstm5	19	26	0.554	224	26635	7.2	Glutathione S-transferase Mu 5 OS=Mus musculus OX=10090 GN=Gstm5 PE=1 SV=1
P48962	Slc25a4	27	81	0.567	298	32904	9.7	ADP/ATP translocase 1 OS=Mus musculus OX=10090 GN=Slc25a4 PE=1 SV=4
P48986	Neurod6	5	5	0.125	337	38644	8.6	Neurogenic differentiation factor 6 OS=Mus musculus OX=10090 GN=Neurod6 PE=2 SV=1
P49025	Cit	28	32	0.114	2055	235387	6.5	Citron Rho-interacting kinase OS=Mus musculus OX=10090 GN=Cit PE=1 SV=3
P49070	Camlg	9	12	0.32	294	32542	7.8	Guided entry of tail-anchored proteins factor CAMLG OS=Mus musculus OX=10090 GN=Camlg PE=1 SV=2
P49117	Nr2c2	13	13	0.228	596	65239	6.3	Nuclear receptor subfamily 2 group C member 2 OS=Mus musculus OX=10090 GN=Nr2c2 PE=1 SV=1
P49135	Ercc3	6	6	0.097	783	89127	7.2	General transcription and DNA repair factor IIH helicase subunit XPB OS=Mus musculus OX=10090 GN=Ercc3 PE=2 SV=1
P49138	Mapkapk2	9	10	0.174	386	44050	8.6	MAP kinase-activated protein kinase 2 OS=Mus musculus OX=10090 GN=Mapkapk2 PE=1 SV=2
P49182	Serpind1	2	2	0.05	478	54497	7.3	Heparin cofactor 2 OS=Mus musculus OX=10090 GN=Serpind1 PE=1 SV=1
P49312	Hnrnpa1	30	81	0.584	320	34196	9.2	Heterogeneous nuclear ribonucleoprotein A1 OS=Mus musculus OX=10090 GN=Hnrnpa1 PE=1 SV=2
P49442	Inpp1	10	13	0.242	396	43346	5	Inositol polyphosphate 1-phosphatase OS=Mus musculus OX=10090 GN=Inpp1 PE=1 SV=2
P49443	Ppm1a	24	36	0.487	382	42433	5.4	Protein phosphatase 1A OS=Mus musculus OX=10090 GN=Ppm1a PE=1 SV=1
P49446	Ptpre	9	9	0.106	699	80688	7.1	Receptor-type tyrosine-protein phosphatase epsilon OS=Mus musculus OX=10090 GN=Ptpre PE=1 SV=3
P49452	Cenpc	6	6	0.064	906	102154	9.7	Centromere protein C OS=Mus musculus OX=10090 GN=Cenpc PE=1 SV=2
P49586	Pcyt1a	17	21	0.458	367	41667	7	Choline-phosphate cytidylyltransferase A OS=Mus musculus OX=10090 GN=Pcyt1a PE=1 SV=1
P49615	Cdk5	13	16	0.339	292	33288	7.7	Cyclin-dependent-like kinase 5 OS=Mus musculus OX=10090 GN=Cdk5 PE=1 SV=1
P49710	Hcls1	2	2	0.045	486	54240	4.8	Hematopoietic lineage cell-specific protein OS=Mus musculus OX=10090 GN=Hcls1 PE=1 SV=2
P49717	Mcm4	24	31	0.278	862	96736	7.2	DNA replication licensing factor MCM4 OS=Mus musculus OX=10090 GN=Mcm4 PE=1 SV=1
P49718	Mcm5	35	38	0.392	734	82407	8.3	DNA replication licensing factor MCM5 OS=Mus musculus OX=10090 GN=Mcm5 PE=1 SV=2
P49722	Psma2	12	17	0.521	234	25927	7.4	Proteasome subunit alpha type-2 OS=Mus musculus OX=10090 GN=Psma2 PE=1 SV=3
P49769	Psen1	8	9	0.236	467	52640	5.4	Presenilin-1 OS=Mus musculus OX=10090 GN=Psen1 PE=1 SV=1
P49813	Tmod1	8	13	0.181	359	40466	5.1	Tropomodulin-1 OS=Mus musculus OX=10090 GN=Tmod1 PE=1 SV=2
P49817	Cav1	6	7	0.258	178	20539	6	Caveolin-1 OS=Mus musculus OX=10090 GN=Cav1 PE=1 SV=1
P49919	Cdkn1c	5	5	0.178	348	37372	4.3	Cyclin-dependent kinase inhibitor 1C OS=Mus musculus OX=10090 GN=Cdkn1c PE=1 SV=2
P49935	Ctsh	2	2	0.069	333	37170	8.4	Pro-cathepsin H OS=Mus musculus OX=10090 GN=Ctsh PE=1 SV=2
P49962	Srp9	3	3	0.302	86	10194	8	Signal recognition particle 9 kDa protein OS=Mus musculus OX=10090 GN=Srp9 PE=1 SV=2
P50096	Impdh1	10	10	0.226	514	55279	6.8	Inosine-5'-monophosphate dehydrogenase 1 OS=Mus musculus OX=10090 GN=Impdh1 PE=1 SV=2
P50136	Bckdha	11	13	0.247	442	50371	8.1	2-oxoisovalerate dehydrogenase subunit alpha, mitochondrial OS=Mus musculus OX=10090 GN=Bckdha PE=1 SV=1
P50153	Gng4	3	3	0.44	75	8405	7.1	Guanine nucleotide-binding protein G(I)/G(S)/G(O) subunit gamma-4 OS=Mus musculus OX=10090 GN=Gng4 PE=1 SV=1
P50171	Hsd17b8	12	15	0.452	259	26588	6.5	(3R)-3-hydroxyacyl-CoA dehydrogenase OS=Mus musculus OX=10090 GN=Hsd17b8 PE=1 SV=2
P50172	Hsd11b1	9	10	0.229	292	32364	8.5	11-beta-hydroxysteroid dehydrogenase 1 OS=Mus musculus OX=10090 GN=Hsd11b1 PE=1 SV=3
P50247	Ahcy	24	35	0.438	432	47688	6.5	Adenosylhomocysteinase OS=Mus musculus OX=10090 GN=Ahcy PE=1 SV=3
P50285	Fmo1	14	14	0.209	532	59915	8.5	Dimethylaniline monooxygenase [N-oxide-forming] 1 OS=Mus musculus OX=10090 GN=Fmo1 PE=1 SV=1
P50295	Nat2	2	2	0.069	290	33701	5.9	Arylamine N-acetyltransferase 2 OS=Mus musculus OX=10090 GN=Nat2 PE=1 SV=1
P50396	Gdi1	41	89	0.609	447	50522	5.1	Rab GDP dissociation inhibitor alpha OS=Mus musculus OX=10090 GN=Gdi1 PE=1 SV=3
P50427	Sts	3	3	0.051	624	66591	8.5	Steryl-sulfatase OS=Mus musculus OX=10090 GN=Sts PE=1 SV=1
P50428	Arsa	3	3	0.049	506	53748	5.9	Arylsulfatase A OS=Mus musculus OX=10090 GN=Arsa PE=1 SV=2
P50429	Arsb	12	12	0.159	534	59647	7.2	Arylsulfatase B OS=Mus musculus OX=10090 GN=Arsb PE=1 SV=3
P50431	Shmt1	12	12	0.247	478	52601	6.9	Serine hydroxymethyltransferase, cytosolic OS=Mus musculus OX=10090 GN=Shmt1 PE=1 SV=3
P50446	Krt6a	15	19	0.168	553	59335	7.9	Keratin, type II cytoskeletal 6A OS=Mus musculus OX=10090 GN=Krt6a PE=1 SV=3
P50516	Atp6v1a	51	103	0.648	617	68326	5.6	V-type proton ATPase catalytic subunit A OS=Mus musculus OX=10090 GN=Atp6v1a PE=1 SV=2
P50518	Atp6v1e1	19	28	0.447	226	26157	8.4	V-type proton ATPase subunit E 1 OS=Mus musculus OX=10090 GN=Atp6v1e1 PE=1 SV=2
P50543	S100a11	3	3	0.163	98	11083	5.5	Protein S100-A11 OS=Mus musculus OX=10090 GN=S100a11 PE=1 SV=1
P50544	Acadvl	36	44	0.424	656	70876	8.7	Very long-chain specific acyl-CoA dehydrogenase, mitochondrial OS=Mus musculus OX=10090 GN=Acadvl PE=1 SV=3
P50571	Gabrb1	12	13	0.264	474	54100	8.8	Gamma-aminobutyric acid receptor subunit beta-1 OS=Mus musculus OX=10090 GN=Gabrb1 PE=1 SV=1
P50580	Pa2g4	24	42	0.482	394	43699	6.9	Proliferation-associated protein 2G4 OS=Mus musculus OX=10090 GN=Pa2g4 PE=1 SV=3
P50586	Tub	11	12	0.259	505	55362	8.7	Tubby protein OS=Mus musculus OX=10090 GN=Tub PE=1 SV=1
P50608	Fmod	2	2	0.051	376	43055	6	Fibromodulin OS=Mus musculus OX=10090 GN=Fmod PE=2 SV=1
P51125	Cast	5	6	0.077	788	84922	5.5	Calpastatin OS=Mus musculus OX=10090 GN=Cast PE=1 SV=2
P51141	Dvl1	8	9	0.111	695	75359	7	Segment polarity protein dishevelled homolog DVL-1 OS=Mus musculus OX=10090 GN=Dvl1 PE=1 SV=2
P51150	Rab7a	22	28	0.565	207	23490	6.7	Ras-related protein Rab-7a OS=Mus musculus OX=10090 GN=Rab7a PE=1 SV=2
P51163	Uros	11	12	0.408	265	28504	6.5	Uroporphyrinogen-III synthase OS=Mus musculus OX=10090 GN=Uros PE=1 SV=1
P51174	Acadl	20	24	0.377	430	47908	8.3	Long-chain specific acyl-CoA dehydrogenase, mitochondrial OS=Mus musculus OX=10090 GN=Acadl PE=1 SV=2
P51175	Ppox	11	13	0.218	477	50871	8.8	Protoporphyrinogen oxidase OS=Mus musculus OX=10090 GN=Ppox PE=1 SV=1
P51410	Rpl9	13	20	0.495	192	21881	10	60S ribosomal protein L9 OS=Mus musculus OX=10090 GN=Rpl9 PE=1 SV=2
P51432	Plcb3	14	16	0.124	1234	139487	5.9	1-phosphatidylinositol 4,5-bisphosphate phosphodiesterase beta-3 OS=Mus musculus OX=10090 GN=Plcb3 PE=1 SV=2
P51612	Xpc	4	4	0.052	930	104522	8.8	DNA repair protein complementing XP-C cells homolog OS=Mus musculus OX=10090 GN=Xpc PE=1 SV=2
P51655	Gpc4	15	21	0.325	557	62586	6.3	Glypican-4 OS=Mus musculus OX=10090 GN=Gpc4 PE=1 SV=2
P51660	Hsd17b4	33	46	0.352	735	79482	8.6	Peroxisomal multifunctional enzyme type 2 OS=Mus musculus OX=10090 GN=Hsd17b4 PE=1 SV=3
P51791	Clcn3	7	7	0.099	818	90812	6.2	H(+)/Cl(-) exchange transporter 3 OS=Mus musculus OX=10090 GN=Clcn3 PE=1 SV=3
P51807	Dynlt1	3	6	0.301	113	12483	5.1	Dynein light chain Tctex-type 1 OS=Mus musculus OX=10090 GN=Dynlt1 PE=1 SV=1
P51829	Adcy7	2	2	0.02	1099	122708	7.9	Adenylate cyclase type 7 OS=Mus musculus OX=10090 GN=Adcy7 PE=1 SV=2
P51830	Adcy9	33	39	0.222	1353	150954	7.2	Adenylate cyclase type 9 OS=Mus musculus OX=10090 GN=Adcy9 PE=1 SV=1
P51855	Gss	17	19	0.306	474	52247	5.8	Glutathione synthetase OS=Mus musculus OX=10090 GN=Gss PE=1 SV=1
P51859	Hdgf	29	42	0.671	237	26269	4.8	Hepatoma-derived growth factor OS=Mus musculus OX=10090 GN=Hdgf PE=1 SV=2
P51863	Atp6v0d1	18	27	0.399	351	40301	5	V-type proton ATPase subunit d 1 OS=Mus musculus OX=10090 GN=Atp6v0d1 PE=1 SV=2
P51880	Fabp7	12	33	0.47	132	14893	5.6	Fatty acid-binding protein, brain OS=Mus musculus OX=10090 GN=Fabp7 PE=1 SV=2
P51881	Slc25a5	27	60	0.547	298	32931	9.7	ADP/ATP translocase 2 OS=Mus musculus OX=10090 GN=Slc25a5 PE=1 SV=3
P51885	Lum	2	2	0.059	338	38265	6.4	Lumican OS=Mus musculus OX=10090 GN=Lum PE=1 SV=2
P51906	Slc1a1	3	3	0.054	523	56694	6.1	Excitatory amino acid transporter 3 OS=Mus musculus OX=10090 GN=Slc1a1 PE=1 SV=2
P51910	Apod	4	5	0.159	189	21530	4.9	Apolipoprotein D OS=Mus musculus OX=10090 GN=Apod PE=1 SV=1
P51949	Mnat1	7	8	0.201	309	35848	5.8	CDK-activating kinase assembly factor MAT1 OS=Mus musculus OX=10090 GN=Mnat1 PE=1 SV=2
P51954	Nek1	16	16	0.121	1203	136690	5.5	Serine/threonine-protein kinase Nek1 OS=Mus musculus OX=10090 GN=Nek1 PE=1 SV=2
P52019	Sqle	6	7	0.108	572	63770	8.5	Squalene monooxygenase OS=Mus musculus OX=10090 GN=Sqle PE=2 SV=1
P52189	Kcnj4	2	2	0.036	445	49899	6.2	Inward rectifier potassium channel 4 OS=Mus musculus OX=10090 GN=Kcnj4 PE=1 SV=1
P52194	Clgn	3	3	0.029	611	69431	4.7	Calmegin OS=Mus musculus OX=10090 GN=Clgn PE=1 SV=2
P52196	Tst	12	16	0.384	297	33466	7.9	Thiosulfate sulfurtransferase OS=Mus musculus OX=10090 GN=Tst PE=1 SV=3
P52293	Kpna2	17	19	0.321	529	57928	5.7	Importin subunit alpha-1 OS=Mus musculus OX=10090 GN=Kpna2 PE=1 SV=2
P52332	Jak1	8	8	0.072	1153	133367	7.6	Tyrosine-protein kinase JAK1 OS=Mus musculus OX=10090 GN=Jak1 PE=1 SV=1
P52431	Pold1	22	27	0.219	1105	123790	7.6	DNA polymerase delta catalytic subunit OS=Mus musculus OX=10090 GN=Pold1 PE=1 SV=2
P52432	Polr1c	5	7	0.202	346	39107	5.2	DNA-directed RNA polymerases I and III subunit RPAC1 OS=Mus musculus OX=10090 GN=Polr1c PE=1 SV=3
P52479	Usp10	19	26	0.23	792	87022	5.2	Ubiquitin carboxyl-terminal hydrolase 10 OS=Mus musculus OX=10090 GN=Usp10 PE=1 SV=3
P52480	Pkm	72	192	0.787	531	57845	7.5	Pyruvate kinase PKM OS=Mus musculus OX=10090 GN=Pkm PE=1 SV=4
P52482	Ube2e1	6	8	0.316	193	21333	8.5	Ubiquitin-conjugating enzyme E2 E1 OS=Mus musculus OX=10090 GN=Ube2e1 PE=1 SV=1
P52483	Ube2e3	6	8	0.217	207	22913	7.2	Ubiquitin-conjugating enzyme E2 E3 OS=Mus musculus OX=10090 GN=Ube2e3 PE=1 SV=2
P52503	Ndufs6	10	13	0.621	116	13020	8.7	NADH dehydrogenase [ubiquinone] iron-sulfur protein 6, mitochondrial OS=Mus musculus OX=10090 GN=Ndufs6 PE=1 SV=2
P52623	Uck1	9	11	0.357	277	31068	7.9	Uridine-cytidine kinase 1 OS=Mus musculus OX=10090 GN=Uck1 PE=1 SV=2
P52734	Fgd1	7	7	0.079	960	106365	6.6	FYVE, RhoGEF and PH domain-containing protein 1 OS=Mus musculus OX=10090 GN=Fgd1 PE=1 SV=2
P52760	Rida	8	10	0.467	135	14255	8.7	2-iminobutanoate/2-iminopropanoate deaminase OS=Mus musculus OX=10090 GN=Rida PE=1 SV=3
P52795	Efnb1	8	9	0.241	345	37859	9	Ephrin-B1 OS=Mus musculus OX=10090 GN=Efnb1 PE=1 SV=1
P52800	Efnb2	10	14	0.298	336	37202	9	Ephrin-B2 OS=Mus musculus OX=10090 GN=Efnb2 PE=1 SV=1
P52825	Cpt2	21	23	0.33	658	73981	8.4	Carnitine O-palmitoyltransferase 2, mitochondrial OS=Mus musculus OX=10090 GN=Cpt2 PE=1 SV=2
P52875	Tmem165	4	7	0.167	323	34791	7.5	Transmembrane protein 165 OS=Mus musculus OX=10090 GN=Tmem165 PE=1 SV=2
P52912	Tia1	17	19	0.329	386	42800	7.8	Cytotoxic granule associated RNA binding protein TIA1 OS=Mus musculus OX=10090 GN=Tia1 PE=1 SV=1
P52927	Hmga2	9	9	0.648	108	11819	10.6	High mobility group protein HMGI-C OS=Mus musculus OX=10090 GN=Hmga2 PE=1 SV=1
P52963	Epb41l4a	4	4	0.074	686	78533	9.4	Band 4.1-like protein 4A OS=Mus musculus OX=10090 GN=Epb41l4a PE=2 SV=2
P53026	Rpl10a	13	23	0.382	217	24916	10	60S ribosomal protein L10a OS=Mus musculus OX=10090 GN=Rpl10a PE=1 SV=3
P53395	Dbt	13	17	0.203	482	53247	8.6	Lipoamide acyltransferase component of branched-chain alpha-keto acid dehydrogenase complex, mitochondrial OS=Mus musculus OX=10090 GN=Dbt PE=1 SV=2
P53564	Cux1	20	21	0.128	1515	165595	6.3	Homeobox protein cut-like 1 OS=Mus musculus OX=10090 GN=Cux1 PE=1 SV=3
P53569	Cebpz	5	5	0.056	1052	120262	5.7	CCAAT/enhancer-binding protein zeta OS=Mus musculus OX=10090 GN=Cebpz PE=1 SV=2
P53612	Rabggtb	7	11	0.192	339	37803	5.2	Geranylgeranyl transferase type-2 subunit beta OS=Mus musculus OX=10090 GN=Rabggtb PE=1 SV=2
P53657	Pklr	5	16	0.073	574	62309	7.1	Pyruvate kinase PKLR OS=Mus musculus OX=10090 GN=Pklr PE=1 SV=1
P53668	Limk1	11	11	0.202	647	72793	6.9	LIM domain kinase 1 OS=Mus musculus OX=10090 GN=Limk1 PE=1 SV=1
P53690	Mmp14	6	6	0.11	582	65919	8	Matrix metalloproteinase-14 OS=Mus musculus OX=10090 GN=Mmp14 PE=2 SV=3
P53702	Hccs	10	11	0.276	272	30978	7.1	Holocytochrome c-type synthase OS=Mus musculus OX=10090 GN=Hccs PE=1 SV=2
P53783	Sox1	5	5	0.072	391	39053	9.7	Transcription factor SOX-1 OS=Mus musculus OX=10090 GN=Sox1 PE=2 SV=2
P53798	Fdft1	8	9	0.161	416	48154	6.3	Squalene synthase OS=Mus musculus OX=10090 GN=Fdft1 PE=1 SV=2
P53810	Pitpna	30	46	0.683	271	31893	6.4	Phosphatidylinositol transfer protein alpha isoform OS=Mus musculus OX=10090 GN=Pitpna PE=1 SV=2
P53811	Pitpnb	20	28	0.502	271	31487	6.9	Phosphatidylinositol transfer protein beta isoform OS=Mus musculus OX=10090 GN=Pitpnb PE=1 SV=2
P53986	Slc16a1	13	13	0.142	493	53267	7.5	Monocarboxylate transporter 1 OS=Mus musculus OX=10090 GN=Slc16a1 PE=1 SV=1
P53994	Rab2a	20	32	0.665	212	23548	6.5	Ras-related protein Rab-2A OS=Mus musculus OX=10090 GN=Rab2a PE=1 SV=1
P53995	Anapc1	28	29	0.153	1944	215992	6.4	Anaphase-promoting complex subunit 1 OS=Mus musculus OX=10090 GN=Anapc1 PE=1 SV=2
P53996	Cnbp	10	12	0.416	178	19592	7.6	CCHC-type zinc finger nucleic acid binding protein OS=Mus musculus OX=10090 GN=Cnbp PE=1 SV=2
P54071	Idh2	24	41	0.473	452	50906	8.7	Isocitrate dehydrogenase [NADP], mitochondrial OS=Mus musculus OX=10090 GN=Idh2 PE=1 SV=3
P54103	Dnajc2	19	21	0.293	621	71722	8.7	DnaJ homolog subfamily C member 2 OS=Mus musculus OX=10090 GN=Dnajc2 PE=1 SV=2
P54116	Stom	7	9	0.239	284	31375	6.9	Stomatin OS=Mus musculus OX=10090 GN=Stom PE=1 SV=3
P54227	Stmn1	24	61	0.604	149	17274	6	Stathmin OS=Mus musculus OX=10090 GN=Stmn1 PE=1 SV=2
P54276	Msh6	35	40	0.233	1358	151083	6.7	DNA mismatch repair protein Msh6 OS=Mus musculus OX=10090 GN=Msh6 PE=1 SV=3
P54285	Cacnb3	15	16	0.291	484	54572	6.3	Voltage-dependent L-type calcium channel subunit beta-3 OS=Mus musculus OX=10090 GN=Cacnb3 PE=1 SV=2
P54310	Lipe	5	5	0.047	759	83348	6.9	Hormone-sensitive lipase OS=Mus musculus OX=10090 GN=Lipe PE=1 SV=2
P54726	Rad23a	11	13	0.237	363	39707	4.6	UV excision repair protein RAD23 homolog A OS=Mus musculus OX=10090 GN=Rad23a PE=1 SV=2
P54728	Rad23b	19	27	0.329	416	43513	4.8	UV excision repair protein RAD23 homolog B OS=Mus musculus OX=10090 GN=Rad23b PE=1 SV=2
P54729	Nub1	14	18	0.223	614	70307	5.9	NEDD8 ultimate buster 1 OS=Mus musculus OX=10090 GN=Nub1 PE=1 SV=2
P54731	Faf1	20	25	0.257	649	73863	4.9	FAS-associated factor 1 OS=Mus musculus OX=10090 GN=Faf1 PE=1 SV=2
P54754	Ephb3	17	17	0.154	993	109662	6.3	Ephrin type-B receptor 3 OS=Mus musculus OX=10090 GN=Ephb3 PE=1 SV=2
P54761	Ephb4	5	5	0.054	987	108848	6.9	Ephrin type-B receptor 4 OS=Mus musculus OX=10090 GN=Ephb4 PE=1 SV=2
P54763	Ephb2	32	36	0.305	986	109899	5.7	Ephrin type-B receptor 2 OS=Mus musculus OX=10090 GN=Ephb2 PE=1 SV=3
P54775	Psmc4	25	35	0.423	418	47408	5.2	26S proteasome regulatory subunit 6B OS=Mus musculus OX=10090 GN=Psmc4 PE=1 SV=2
P54797	Tango2	3	3	0.101	276	30947	5.1	Transport and Golgi organization 2 homolog OS=Mus musculus OX=10090 GN=Tango2 PE=1 SV=1
P54818	Galc	4	5	0.047	684	77257	6.7	Galactocerebrosidase OS=Mus musculus OX=10090 GN=Galc PE=1 SV=2
P54822	Adsl	17	21	0.25	484	54866	7.3	Adenylosuccinate lyase OS=Mus musculus OX=10090 GN=Adsl PE=1 SV=2
P54823	Ddx6	33	49	0.565	483	54192	8.7	Probable ATP-dependent RNA helicase DDX6 OS=Mus musculus OX=10090 GN=Ddx6 PE=1 SV=1
P54830	Ptpn5	9	9	0.148	541	60815	5.2	Tyrosine-protein phosphatase non-receptor type 5 OS=Mus musculus OX=10090 GN=Ptpn5 PE=1 SV=2
P54869	Hmgcs2	11	11	0.15	508	56823	8.4	Hydroxymethylglutaryl-CoA synthase, mitochondrial OS=Mus musculus OX=10090 GN=Hmgcs2 PE=1 SV=2
P54923	Adprh	22	25	0.475	362	40068	5.8	ADP-ribosylhydrolase ARH1 OS=Mus musculus OX=10090 GN=Adprh PE=1 SV=1
P55012	Slc12a2	34	43	0.198	1205	131033	7.3	Solute carrier family 12 member 2 OS=Mus musculus OX=10090 GN=Slc12a2 PE=1 SV=2
P55065	Pltp	4	4	0.067	493	54453	6.6	Phospholipid transfer protein OS=Mus musculus OX=10090 GN=Pltp PE=1 SV=1
P55066	Ncan	34	48	0.226	1268	137200	5.7	Neurocan core protein OS=Mus musculus OX=10090 GN=Ncan PE=1 SV=1
P55088	Aqp4	9	15	0.186	323	34436	7.4	Aquaporin-4 OS=Mus musculus OX=10090 GN=Aqp4 PE=1 SV=2
P55096	Abcd3	21	27	0.272	659	75475	9.3	ATP-binding cassette sub-family D member 3 OS=Mus musculus OX=10090 GN=Abcd3 PE=1 SV=2
P55144	Tyro3	3	5	0.027	880	96208	5.9	Tyrosine-protein kinase receptor TYRO3 OS=Mus musculus OX=10090 GN=Tyro3 PE=1 SV=2
P55194	Sh3bp1	3	4	0.041	680	74173	6.6	SH3 domain-binding protein 1 OS=Mus musculus OX=10090 GN=Sh3bp1 PE=1 SV=3
P55200	Kmt2a	16	16	0.059	3966	429653	9.2	Histone-lysine N-methyltransferase 2A OS=Mus musculus OX=10090 GN=Kmt2a PE=1 SV=3
P55258	Rab8a	8	12	0.266	207	23668	9.1	Ras-related protein Rab-8A OS=Mus musculus OX=10090 GN=Rab8a PE=1 SV=2
P55264	Adk	15	20	0.313	361	40149	6.2	Adenosine kinase OS=Mus musculus OX=10090 GN=Adk PE=1 SV=2
P55284	Cdh5	5	5	0.059	784	87903	5.3	Cadherin-5 OS=Mus musculus OX=10090 GN=Cdh5 PE=1 SV=2
P55288	Cdh11	15	20	0.212	796	88112	4.9	Cadherin-11 OS=Mus musculus OX=10090 GN=Cdh11 PE=1 SV=1
P55302	Lrpap1	23	32	0.497	360	42215	7.9	Alpha-2-macroglobulin receptor-associated protein OS=Mus musculus OX=10090 GN=Lrpap1 PE=1 SV=1
P55772	Entpd1	3	3	0.041	510	57205	5.9	Ectonucleoside triphosphate diphosphohydrolase 1 OS=Mus musculus OX=10090 GN=Entpd1 PE=1 SV=1
P55821	Stmn2	14	22	0.441	179	20828	8.3	Stathmin-2 OS=Mus musculus OX=10090 GN=Stmn2 PE=1 SV=1
P55937	Golga3	49	53	0.35	1487	167219	5.4	Golgin subfamily A member 3 OS=Mus musculus OX=10090 GN=Golga3 PE=1 SV=3
P56135	Atp5mf	4	10	0.261	88	10344	9.9	ATP synthase subunit f, mitochondrial OS=Mus musculus OX=10090 GN=Atp5mf PE=1 SV=3
P56183	Rrp1	10	11	0.164	494	54777	5.2	Ribosomal RNA processing protein 1 homolog A OS=Mus musculus OX=10090 GN=Rrp1 PE=1 SV=2
P56212	Arpp19	10	13	0.562	112	12293	9.1	cAMP-regulated phosphoprotein 19 OS=Mus musculus OX=10090 GN=Arpp19 PE=1 SV=2
P56213	Gfer	7	7	0.298	198	22877	7.9	FAD-linked sulfhydryl oxidase ALR OS=Mus musculus OX=10090 GN=Gfer PE=1 SV=2
P56371	Rab4a	9	10	0.335	218	24409	6.1	Ras-related protein Rab-4A OS=Mus musculus OX=10090 GN=Rab4a PE=1 SV=2
P56375	Acyp2	6	7	0.349	106	11878	9.3	Acylphosphatase-2 OS=Mus musculus OX=10090 GN=Acyp2 PE=1 SV=2
P56376	Acyp1	8	13	0.626	99	11241	9.1	Acylphosphatase-1 OS=Mus musculus OX=10090 GN=Acyp1 PE=1 SV=2
P56380	Nudt2	5	7	0.429	147	16989	6.3	Bis(5'-nucleosyl)-tetraphosphatase [asymmetrical] OS=Mus musculus OX=10090 GN=Nudt2 PE=1 SV=3
P56382	Atp5f1e	3	5	0.423	52	5838	10	ATP synthase subunit epsilon, mitochondrial OS=Mus musculus OX=10090 GN=Atp5f1e PE=1 SV=2
P56390	Cks2	2	3	0.203	79	9874	8.5	Cyclin-dependent kinases regulatory subunit 2 OS=Mus musculus OX=10090 GN=Cks2 PE=1 SV=1
P56391	Cox6b1	11	30	0.709	86	10071	8.7	Cytochrome c oxidase subunit 6B1 OS=Mus musculus OX=10090 GN=Cox6b1 PE=1 SV=2
P56394	Cox17	2	2	0.317	63	6784	7.7	Cytochrome c oxidase copper chaperone OS=Mus musculus OX=10090 GN=Cox17 PE=1 SV=2
P56395	Cyb5a	6	7	0.522	134	15241	5.1	Cytochrome b5 OS=Mus musculus OX=10090 GN=Cyb5a PE=1 SV=2
P56399	Usp5	39	57	0.333	858	95833	5	Ubiquitin carboxyl-terminal hydrolase 5 OS=Mus musculus OX=10090 GN=Usp5 PE=1 SV=1
P56480	Atp5f1b	42	99	0.584	529	56301	5.3	ATP synthase subunit beta, mitochondrial OS=Mus musculus OX=10090 GN=Atp5f1b PE=1 SV=2
P56528	Cd38	4	4	0.132	304	34408	8.3	ADP-ribosyl cyclase/cyclic ADP-ribose hydrolase 1 OS=Mus musculus OX=10090 GN=Cd38 PE=1 SV=2
P56546	Ctbp2	19	21	0.353	445	48957	6.9	C-terminal-binding protein 2 OS=Mus musculus OX=10090 GN=Ctbp2 PE=1 SV=2
P56564	Slc1a3	11	23	0.166	543	59622	8.4	Excitatory amino acid transporter 1 OS=Mus musculus OX=10090 GN=Slc1a3 PE=1 SV=2
P56565	S100a1	3	3	0.213	94	10505	4.5	Protein S100-A1 OS=Mus musculus OX=10090 GN=S100a1 PE=1 SV=2
P56581	Tdg	8	12	0.15	421	46879	7	G/T mismatch-specific thymine DNA glycosylase OS=Mus musculus OX=10090 GN=Tdg PE=1 SV=2
P56695	Wfs1	22	28	0.207	890	100579	8	Wolframin OS=Mus musculus OX=10090 GN=Wfs1 PE=1 SV=1
P56812	Pdcd5	10	12	0.54	126	14275	5.7	Programmed cell death protein 5 OS=Mus musculus OX=10090 GN=Pdcd5 PE=1 SV=3
P56818	Bace1	7	7	0.092	501	55748	5.6	Beta-secretase 1 OS=Mus musculus OX=10090 GN=Bace1 PE=1 SV=2
P56959	Fus	19	37	0.236	518	52673	9.4	RNA-binding protein FUS OS=Mus musculus OX=10090 GN=Fus PE=1 SV=1
P56960	Exosc10	27	28	0.281	887	100942	8.3	Exosome component 10 OS=Mus musculus OX=10090 GN=Exosc10 PE=1 SV=2
P57080	Usp25	7	7	0.069	1055	121420	5.3	Ubiquitin carboxyl-terminal hydrolase 25 OS=Mus musculus OX=10090 GN=Usp25 PE=1 SV=2
P57716	Ncstn	10	11	0.12	708	78492	6.1	Nicastrin OS=Mus musculus OX=10090 GN=Ncstn PE=1 SV=3
P57722	Pcbp3	10	21	0.216	371	39294	7.5	Poly(rC)-binding protein 3 OS=Mus musculus OX=10090 GN=Pcbp3 PE=1 SV=3
P57724	Pcbp4	6	10	0.216	403	41399	8.3	Poly(rC)-binding protein 4 OS=Mus musculus OX=10090 GN=Pcbp4 PE=1 SV=1
P57725	Samsn1	2	2	0.065	372	41601	5.2	SAM domain-containing protein SAMSN-1 OS=Mus musculus OX=10090 GN=Samsn1 PE=1 SV=2
P57746	Atp6v1d	13	20	0.47	247	28369	9.4	V-type proton ATPase subunit D OS=Mus musculus OX=10090 GN=Atp6v1d PE=1 SV=1
P57759	Erp29	11	24	0.263	262	28823	6.1	Endoplasmic reticulum resident protein 29 OS=Mus musculus OX=10090 GN=Erp29 PE=1 SV=2
P57776	Eef1d	19	37	0.534	281	31293	5	Elongation factor 1-delta OS=Mus musculus OX=10090 GN=Eef1d PE=1 SV=3
P57780	Actn4	74	118	0.604	912	104977	5.4	Alpha-actinin-4 OS=Mus musculus OX=10090 GN=Actn4 PE=1 SV=1
P57784	Snrpa1	18	25	0.463	255	28357	8.6	U2 small nuclear ribonucleoprotein A' OS=Mus musculus OX=10090 GN=Snrpa1 PE=1 SV=2
P58021	Tm9sf2	14	21	0.202	662	75330	7.4	Transmembrane 9 superfamily member 2 OS=Mus musculus OX=10090 GN=Tm9sf2 PE=1 SV=1
P58044	Idi1	9	10	0.264	227	26289	6.2	Isopentenyl-diphosphate Delta-isomerase 1 OS=Mus musculus OX=10090 GN=Idi1 PE=1 SV=1
P58058	Nadk	2	2	0.057	439	48597	6.5	NAD kinase OS=Mus musculus OX=10090 GN=Nadk PE=1 SV=2
P58059	Mrps21	4	4	0.414	87	10561	10.3	28S ribosomal protein S21, mitochondrial OS=Mus musculus OX=10090 GN=Mrps21 PE=1 SV=1
P58064	Mrps6	4	4	0.24	125	14309	9.5	28S ribosomal protein S6, mitochondrial OS=Mus musculus OX=10090 GN=Mrps6 PE=1 SV=3
P58069	Rasa2	9	9	0.073	847	96401	7.6	Ras GTPase-activating protein 2 OS=Mus musculus OX=10090 GN=Rasa2 PE=1 SV=2
P58137	Acot8	6	6	0.188	320	35827	7.6	Acyl-coenzyme A thioesterase 8 OS=Mus musculus OX=10090 GN=Acot8 PE=1 SV=1
P58158	B3gat3	9	9	0.325	335	37067	8.8	Galactosylgalactosylxylosylprotein 3-beta-glucuronosyltransferase 3 OS=Mus musculus OX=10090 GN=B3gat3 PE=1 SV=1
P58242	Smpdl3b	3	3	0.086	456	51600	6.4	Acid sphingomyelinase-like phosphodiesterase 3b OS=Mus musculus OX=10090 GN=Smpdl3b PE=1 SV=1
P58252	Eef2	69	132	0.561	858	95314	6.8	Elongation factor 2 OS=Mus musculus OX=10090 GN=Eef2 PE=1 SV=2
P58269	Dpf3	8	9	0.185	378	43070	6.4	Zinc finger protein DPF3 OS=Mus musculus OX=10090 GN=Dpf3 PE=1 SV=2
P58281	Opa1	48	69	0.415	960	111339	7.5	Dynamin-like 120 kDa protein, mitochondrial OS=Mus musculus OX=10090 GN=Opa1 PE=1 SV=1
P58283	Rnf216	3	3	0.043	853	97682	5	E3 ubiquitin-protein ligase RNF216 OS=Mus musculus OX=10090 GN=Rnf216 PE=1 SV=3
P58389	Ptpa	17	25	0.409	323	36710	6.4	Serine/threonine-protein phosphatase 2A activator OS=Mus musculus OX=10090 GN=Ptpa PE=1 SV=1
P58390	Kcnn2	6	6	0.058	839	91604	9.2	Small conductance calcium-activated potassium channel protein 2 OS=Mus musculus OX=10090 GN=Kcnn2 PE=1 SV=2
P58404	Strn4	23	34	0.28	760	81645	5.4	Striatin-4 OS=Mus musculus OX=10090 GN=Strn4 PE=1 SV=2
P58462	Foxp1	3	3	0.043	705	78833	6.7	Forkhead box protein P1 OS=Mus musculus OX=10090 GN=Foxp1 PE=1 SV=1
P58468	Slx9	5	5	0.233	219	24814	11	Ribosome biogenesis protein SLX9 homolog OS=Mus musculus OX=10090 GN=Slx9 PE=1 SV=1
P58501	Paxbp1	11	12	0.118	919	104836	5.7	PAX3- and PAX7-binding protein 1 OS=Mus musculus OX=10090 GN=Paxbp1 PE=1 SV=3
P58544	Btbd1	2	2	0.039	488	53233	6.1	BTB/POZ domain-containing protein 1 OS=Mus musculus OX=10090 GN=Btbd1 PE=1 SV=3
P58742	Aaas	6	6	0.123	546	59431	6.9	Aladin OS=Mus musculus OX=10090 GN=Aaas PE=1 SV=1
P58771	Tpm1	26	36	0.475	284	32681	4.7	Tropomyosin alpha-1 chain OS=Mus musculus OX=10090 GN=Tpm1 PE=1 SV=1
P58774	Tpm2	20	28	0.408	284	32837	4.7	Tropomyosin beta chain OS=Mus musculus OX=10090 GN=Tpm2 PE=1 SV=1
P58801	Ripk2	2	2	0.043	539	60400	7.2	Receptor-interacting serine/threonine-protein kinase 2 OS=Mus musculus OX=10090 GN=Ripk2 PE=1 SV=1
P58802	Tbc1d10a	9	9	0.182	500	56202	7.9	TBC1 domain family member 10A OS=Mus musculus OX=10090 GN=Tbc1d10a PE=1 SV=1
P58854	Tubgcp3	20	22	0.25	905	103469	8.3	Gamma-tubulin complex component 3 OS=Mus musculus OX=10090 GN=Tubgcp3 PE=1 SV=2
P58871	Tnks1bp1	64	74	0.384	1720	181824	4.9	182 kDa tankyrase-1-binding protein OS=Mus musculus OX=10090 GN=Tnks1bp1 PE=1 SV=2
P58929	Gmeb2	7	7	0.126	530	56631	5.3	Glucocorticoid modulatory element-binding protein 2 OS=Mus musculus OX=10090 GN=Gmeb2 PE=2 SV=2
P59016	Vps33b	24	28	0.35	617	70526	6.9	Vacuolar protein sorting-associated protein 33B OS=Mus musculus OX=10090 GN=Vps33b PE=1 SV=1
P59017	Bcl2l13	11	13	0.244	434	46719	4.6	Bcl-2-like protein 13 OS=Mus musculus OX=10090 GN=Bcl2l13 PE=1 SV=2
P59041	Dnajc30	3	4	0.164	219	24762	10.2	DnaJ homolog subfamily C member 30, mitochondrial OS=Mus musculus OX=10090 GN=Dnajc30 PE=1 SV=1
P59055	Csrnp3	2	2	0.025	597	66121	4.7	Cysteine/serine-rich nuclear protein 3 OS=Mus musculus OX=10090 GN=Csrnp3 PE=1 SV=2
P59108	Cpne2	14	16	0.248	548	61036	6	Copine-2 OS=Mus musculus OX=10090 GN=Cpne2 PE=1 SV=1
P59110	Senp1	2	2	0.041	640	72511	8.4	Sentrin-specific protease 1 OS=Mus musculus OX=10090 GN=Senp1 PE=1 SV=1
P59114	Pcif1	14	16	0.193	706	80505	7.6	mRNA (2'-O-methyladenosine-N(6)-)-methyltransferase OS=Mus musculus OX=10090 GN=Pcif1 PE=1 SV=1
P59178	L3mbtl2	3	3	0.034	703	78971	6.8	Lethal(3)malignant brain tumor-like protein 2 OS=Mus musculus OX=10090 GN=L3mbtl2 PE=1 SV=2
P59235	Nup43	9	11	0.268	380	41990	5.4	Nucleoporin Nup43 OS=Mus musculus OX=10090 GN=Nup43 PE=1 SV=2
P59267	Zdhhc2	3	3	0.082	366	41982	8.5	Palmitoyltransferase ZDHHC2 OS=Mus musculus OX=10090 GN=Zdhhc2 PE=1 SV=1
P59279	Rab2b	15	21	0.491	216	24198	6.7	Ras-related protein Rab-2B OS=Mus musculus OX=10090 GN=Rab2b PE=1 SV=1
P59281	Arhgap39	35	40	0.327	1107	125206	8	Rho GTPase-activating protein 39 OS=Mus musculus OX=10090 GN=Arhgap39 PE=1 SV=2
P59325	Eif5	20	28	0.462	429	48968	5.5	Eukaryotic translation initiation factor 5 OS=Mus musculus OX=10090 GN=Eif5 PE=1 SV=1
P59326	Ythdf1	13	17	0.19	559	60879	9	YTH domain-containing family protein 1 OS=Mus musculus OX=10090 GN=Ythdf1 PE=1 SV=1
P59328	Wdhd1	7	7	0.064	1117	124254	5.6	WD repeat and HMG-box DNA-binding protein 1 OS=Mus musculus OX=10090 GN=Wdhd1 PE=1 SV=2
P59470	Polr3b	5	5	0.046	1133	127715	8.5	DNA-directed RNA polymerase III subunit RPC2 OS=Mus musculus OX=10090 GN=Polr3b PE=1 SV=2
P59481	Lman2l	5	5	0.15	347	39881	9.4	VIP36-like protein OS=Mus musculus OX=10090 GN=Lman2l PE=1 SV=1
P59644	Inpp5j	11	11	0.119	1003	107544	9.4	Phosphatidylinositol 4,5-bisphosphate 5-phosphatase A OS=Mus musculus OX=10090 GN=Inpp5j PE=1 SV=2
P59648	Fxyd7	2	3	0.25	80	8487	7.8	FXYD domain-containing ion transport regulator 7 OS=Mus musculus OX=10090 GN=Fxyd7 PE=3 SV=1
P59672	Anks1a	19	25	0.17	1150	125242	6	Ankyrin repeat and SAM domain-containing protein 1A OS=Mus musculus OX=10090 GN=Anks1a PE=1 SV=3
P59708	Sf3b6	6	6	0.456	125	14585	9.4	Splicing factor 3B subunit 6 OS=Mus musculus OX=10090 GN=Sf3b6 PE=1 SV=1
P59759	Mrtfb	8	9	0.063	1080	117546	6.2	Myocardin-related transcription factor B OS=Mus musculus OX=10090 GN=Mrtfb PE=1 SV=1
P59764	Dock4	53	58	0.225	1978	226547	7.6	Dedicator of cytokinesis protein 4 OS=Mus musculus OX=10090 GN=Dock4 PE=1 SV=1
P59808	Sash1	14	14	0.152	1230	135591	6.2	SAM and SH3 domain-containing protein 1 OS=Mus musculus OX=10090 GN=Sash1 PE=1 SV=1
P59823	Il1rapl1	2	2	0.037	695	79630	6.3	Interleukin-1 receptor accessory protein-like 1 OS=Mus musculus OX=10090 GN=Il1rapl1 PE=1 SV=1
P59913	Pcmtd1	6	6	0.12	357	40693	5.7	Protein-L-isoaspartate O-methyltransferase domain-containing protein 1 OS=Mus musculus OX=10090 GN=Pcmtd1 PE=1 SV=1
P59941	Sirt6	4	5	0.105	334	36920	8.8	NAD-dependent protein deacetylase sirtuin-6 OS=Mus musculus OX=10090 GN=Sirt6 PE=1 SV=1
P59997	Kdm2a	8	8	0.084	1161	132679	7.5	Lysine-specific demethylase 2A OS=Mus musculus OX=10090 GN=Kdm2a PE=1 SV=2
P59999	Arpc4	14	19	0.542	168	19667	8.4	Actin-related protein 2/3 complex subunit 4 OS=Mus musculus OX=10090 GN=Arpc4 PE=1 SV=3
P60003	Elof1	2	2	0.217	83	9462	8	Transcription elongation factor 1 homolog OS=Mus musculus OX=10090 GN=Elof1 PE=1 SV=1
P60041	Sst	2	2	0.164	116	12746	5.5	Somatostatin OS=Mus musculus OX=10090 GN=Sst PE=1 SV=1
P60122	Ruvbl1	30	32	0.568	456	50214	6.4	RuvB-like 1 OS=Mus musculus OX=10090 GN=Ruvbl1 PE=1 SV=1
P60191	Rims4	3	3	0.074	269	29329	5.8	Regulating synaptic membrane exocytosis protein 4 OS=Mus musculus OX=10090 GN=Rims4 PE=1 SV=1
P60202	Plp1	16	72	0.318	277	30077	8.4	Myelin proteolipid protein OS=Mus musculus OX=10090 GN=Plp1 PE=1 SV=2
P60229	Eif3e	23	29	0.373	445	52221	6	Eukaryotic translation initiation factor 3 subunit E OS=Mus musculus OX=10090 GN=Eif3e PE=1 SV=1
P60335	Pcbp1	17	32	0.444	356	37498	7.1	Poly(rC)-binding protein 1 OS=Mus musculus OX=10090 GN=Pcbp1 PE=1 SV=1
P60469	Ppfia3	59	75	0.42	1194	133426	5.6	Liprin-alpha-3 OS=Mus musculus OX=10090 GN=Ppfia3 PE=1 SV=2
P60487	Pdxp	21	29	0.541	292	31512	5.7	Chronophin OS=Mus musculus OX=10090 GN=Pdxp PE=1 SV=1
P60521	Gabarapl2	7	9	0.47	117	13667	8.1	Gamma-aminobutyric acid receptor-associated protein-like 2 OS=Mus musculus OX=10090 GN=Gabarapl2 PE=1 SV=1
P60670	Nploc4	26	26	0.324	608	68017	6.5	Nuclear protein localization protein 4 homolog OS=Mus musculus OX=10090 GN=Nploc4 PE=1 SV=3
P60710	Actb	44	312	0.672	375	41737	5.5	Actin, cytoplasmic 1 OS=Mus musculus OX=10090 GN=Actb PE=1 SV=1
P60755	Mdga2	11	11	0.154	949	106689	7	MAM domain-containing glycosylphosphatidylinositol anchor protein 2 OS=Mus musculus OX=10090 GN=Mdga2 PE=1 SV=1
P60761	Nrgn	4	16	0.321	78	7496	7	Neurogranin OS=Mus musculus OX=10090 GN=Nrgn PE=1 SV=1
P60762	Morf4l1	14	15	0.334	362	41493	9.3	Mortality factor 4-like protein 1 OS=Mus musculus OX=10090 GN=Morf4l1 PE=1 SV=2
P60764	Rac3	14	27	0.427	192	21379	8.2	Ras-related C3 botulinum toxin substrate 3 OS=Mus musculus OX=10090 GN=Rac3 PE=1 SV=1
P60766	Cdc42	12	23	0.414	191	21259	6.5	Cell division control protein 42 homolog OS=Mus musculus OX=10090 GN=Cdc42 PE=1 SV=2
P60824	Cirbp	9	17	0.378	172	18607	9.6	Cold-inducible RNA-binding protein OS=Mus musculus OX=10090 GN=Cirbp PE=1 SV=1
P60840	Ensa	14	19	0.727	121	13335	7.2	Alpha-endosulfine OS=Mus musculus OX=10090 GN=Ensa PE=1 SV=1
P60843	Eif4a1	30	56	0.512	406	46154	5.5	Eukaryotic initiation factor 4A-I OS=Mus musculus OX=10090 GN=Eif4a1 PE=1 SV=1
P60853	Lzts1	8	9	0.145	599	67290	7.6	Leucine zipper putative tumor suppressor 1 OS=Mus musculus OX=10090 GN=Lzts1 PE=2 SV=3
P60867	Rps20	7	15	0.311	119	13373	9.9	40S ribosomal protein S20 OS=Mus musculus OX=10090 GN=Rps20 PE=1 SV=1
P60879	Snap25	26	72	0.718	206	23315	4.8	Synaptosomal-associated protein 25 OS=Mus musculus OX=10090 GN=Snap25 PE=1 SV=1
P60882	Megf8	9	9	0.038	2789	297487	6.8	Multiple epidermal growth factor-like domains protein 8 OS=Mus musculus OX=10090 GN=Megf8 PE=1 SV=2
P60898	Polr2i	5	5	0.48	125	14523	5.1	DNA-directed RNA polymerase II subunit RPB9 OS=Mus musculus OX=10090 GN=Polr2i PE=1 SV=1
P60904	Dnajc5	13	21	0.505	198	22101	5.1	DnaJ homolog subfamily C member 5 OS=Mus musculus OX=10090 GN=Dnajc5 PE=1 SV=1
P60954	Nol4	8	9	0.166	483	53479	5	Nucleolar protein 4 OS=Mus musculus OX=10090 GN=Nol4 PE=2 SV=2
P61021	Rab5b	10	16	0.451	215	23707	8.1	Ras-related protein Rab-5B OS=Mus musculus OX=10090 GN=Rab5b PE=1 SV=1
P61022	Chp1	7	10	0.251	195	22432	5.1	Calcineurin B homologous protein 1 OS=Mus musculus OX=10090 GN=Chp1 PE=1 SV=2
P61025	Cks1b	2	2	0.203	79	9660	8.9	Cyclin-dependent kinases regulatory subunit 1 OS=Mus musculus OX=10090 GN=Cks1b PE=3 SV=1
P61027	Rab10	17	32	0.52	200	22541	8.4	Ras-related protein Rab-10 OS=Mus musculus OX=10090 GN=Rab10 PE=1 SV=1
P61028	Rab8b	8	13	0.3	207	23603	9.1	Ras-related protein Rab-8B OS=Mus musculus OX=10090 GN=Rab8b PE=1 SV=1
P61079	Ube2d3	4	6	0.286	147	16687	7.8	Ubiquitin-conjugating enzyme E2 D3 OS=Mus musculus OX=10090 GN=Ube2d3 PE=1 SV=1
P61080	Ube2d1	4	6	0.286	147	16602	7.4	Ubiquitin-conjugating enzyme E2 D1 OS=Mus musculus OX=10090 GN=Ube2d1 PE=1 SV=1
P61082	Ube2m	16	21	0.546	183	20900	7.7	NEDD8-conjugating enzyme Ubc12 OS=Mus musculus OX=10090 GN=Ube2m PE=1 SV=1
P61087	Ube2k	16	19	0.575	200	22407	5.4	Ubiquitin-conjugating enzyme E2 K OS=Mus musculus OX=10090 GN=Ube2k PE=1 SV=3
P61089	Ube2n	11	16	0.566	152	17138	6.6	Ubiquitin-conjugating enzyme E2 N OS=Mus musculus OX=10090 GN=Ube2n PE=1 SV=1
P61092	Siah1a	2	2	0.071	282	31137	6.8	E3 ubiquitin-protein ligase SIAH1A OS=Mus musculus OX=10090 GN=Siah1a PE=1 SV=1
P61148	Fgf1	2	3	0.148	155	17418	7	Fibroblast growth factor 1 OS=Mus musculus OX=10090 GN=Fgf1 PE=1 SV=1
P61161	Actr2	26	53	0.475	394	44761	6.7	Actin-related protein 2 OS=Mus musculus OX=10090 GN=Actr2 PE=1 SV=1
P61164	Actr1a	22	37	0.457	376	42614	6.6	Alpha-centractin OS=Mus musculus OX=10090 GN=Actr1a PE=1 SV=1
P61202	Cops2	23	29	0.413	443	51597	5.5	COP9 signalosome complex subunit 2 OS=Mus musculus OX=10090 GN=Cops2 PE=1 SV=1
P61205	Arf3	14	38	0.558	181	20601	7.4	ADP-ribosylation factor 3 OS=Mus musculus OX=10090 GN=Arf3 PE=2 SV=2
P61211	Arl1	2	2	0.144	181	20412	5.7	ADP-ribosylation factor-like protein 1 OS=Mus musculus OX=10090 GN=Arl1 PE=1 SV=1
P61222	Abce1	31	35	0.422	599	67314	8.3	ATP-binding cassette sub-family E member 1 OS=Mus musculus OX=10090 GN=Abce1 PE=1 SV=1
P61226	Rap2b	10	14	0.399	183	20504	4.8	Ras-related protein Rap-2b OS=Mus musculus OX=10090 GN=Rap2b PE=1 SV=1
P61255	Rpl26	7	11	0.283	145	17258	10.6	60S ribosomal protein L26 OS=Mus musculus OX=10090 GN=Rpl26 PE=1 SV=1
P61264	Stx1b	28	55	0.538	288	33245	5.4	Syntaxin-1B OS=Mus musculus OX=10090 GN=Stx1b PE=1 SV=1
P61290	Psme3	13	16	0.378	254	29506	6	Proteasome activator complex subunit 3 OS=Mus musculus OX=10090 GN=Psme3 PE=1 SV=1
P61294	Rab6b	14	16	0.481	208	23462	5.5	Ras-related protein Rab-6B OS=Mus musculus OX=10090 GN=Rab6b PE=1 SV=1
P61327	Magoh	11	20	0.397	146	17164	6.1	Protein mago nashi homolog OS=Mus musculus OX=10090 GN=Magoh PE=2 SV=1
P61329	Fgf12	2	2	0.103	243	27399	10	Fibroblast growth factor 12 OS=Mus musculus OX=10090 GN=Fgf12 PE=1 SV=1
P61358	Rpl27	9	28	0.419	136	15798	10.6	60S ribosomal protein L27 OS=Mus musculus OX=10090 GN=Rpl27 PE=1 SV=2
P61406	Smg6	14	15	0.118	1418	160495	6.8	Telomerase-binding protein EST1A OS=Mus musculus OX=10090 GN=Smg6 PE=1 SV=1
P61458	Pcbd1	5	5	0.423	104	11986	6.8	Pterin-4-alpha-carbinolamine dehydratase OS=Mus musculus OX=10090 GN=Pcbd1 PE=1 SV=2
P61460	Depdc5	3	3	0.02	1591	180378	6.7	GATOR complex protein DEPDC5 OS=Mus musculus OX=10090 GN=Depdc5 PE=1 SV=2
P61514	Rpl37a	8	19	0.587	92	10275	10.4	60S ribosomal protein L37a OS=Mus musculus OX=10090 GN=Rpl37a PE=1 SV=2
P61588	Rnd3	4	4	0.221	244	27368	8.5	Rho-related GTP-binding protein RhoE OS=Mus musculus OX=10090 GN=Rnd3 PE=1 SV=1
P61620	Sec61a1	12	13	0.141	476	52265	8.1	Protein transport protein Sec61 subunit alpha isoform 1 OS=Mus musculus OX=10090 GN=Sec61a1 PE=1 SV=2
P61622	Itga11	2	2	0.015	1188	133012	6.8	Integrin alpha-11 OS=Mus musculus OX=10090 GN=Itga11 PE=1 SV=1
P61750	Arf4	10	23	0.517	180	20397	7.2	ADP-ribosylation factor 4 OS=Mus musculus OX=10090 GN=Arf4 PE=1 SV=2
P61759	Vbp1	18	31	0.582	196	22436	6.3	Prefoldin subunit 3 OS=Mus musculus OX=10090 GN=Vbp1 PE=1 SV=2
P61793	Lpar1	3	3	0.055	364	41119	8.5	Lysophosphatidic acid receptor 1 OS=Mus musculus OX=10090 GN=Lpar1 PE=1 SV=1
P61804	Dad1	3	4	0.159	113	12497	7.1	Dolichyl-diphosphooligosaccharide--protein glycosyltransferase subunit DAD1 OS=Mus musculus OX=10090 GN=Dad1 PE=1 SV=3
P61809	Cdk5r1	3	3	0.081	307	34031	9.3	Cyclin-dependent kinase 5 activator 1 OS=Mus musculus OX=10090 GN=Cdk5r1 PE=1 SV=1
P61922	Abat	34	50	0.548	500	56452	8.1	4-aminobutyrate aminotransferase, mitochondrial OS=Mus musculus OX=10090 GN=Abat PE=1 SV=1
P61924	Copz1	5	8	0.226	177	20198	4.8	Coatomer subunit zeta-1 OS=Mus musculus OX=10090 GN=Copz1 PE=1 SV=1
P61957	Sumo2	3	5	0.232	95	10871	5.5	Small ubiquitin-related modifier 2 OS=Mus musculus OX=10090 GN=Sumo2 PE=1 SV=1
P61961	Ufm1	5	6	0.682	85	9118	9.3	Ubiquitin-fold modifier 1 OS=Mus musculus OX=10090 GN=Ufm1 PE=1 SV=1
P61963	Dcaf7	11	12	0.275	342	38926	5.5	DDB1- and CUL4-associated factor 7 OS=Mus musculus OX=10090 GN=Dcaf7 PE=1 SV=1
P61965	Wdr5	13	17	0.392	334	36589	8.3	WD repeat-containing protein 5 OS=Mus musculus OX=10090 GN=Wdr5 PE=1 SV=1
P61967	Ap1s1	7	8	0.323	158	18733	5.7	AP-1 complex subunit sigma-1A OS=Mus musculus OX=10090 GN=Ap1s1 PE=1 SV=1
P61969	Lmo4	4	4	0.255	165	17994	8.3	LIM domain transcription factor LMO4 OS=Mus musculus OX=10090 GN=Lmo4 PE=1 SV=1
P61971	Nutf2	3	4	0.299	127	14478	5.4	Nuclear transport factor 2 OS=Mus musculus OX=10090 GN=Nutf2 PE=1 SV=1
P61979	Hnrnpk	31	90	0.471	463	50976	5.5	Heterogeneous nuclear ribonucleoprotein K OS=Mus musculus OX=10090 GN=Hnrnpk PE=1 SV=1
P61982	Ywhag	26	86	0.619	247	28303	4.9	14-3-3 protein gamma OS=Mus musculus OX=10090 GN=Ywhag PE=1 SV=2
P62046	Lrch1	6	6	0.099	709	79076	6.1	Leucine-rich repeat and calponin homology domain-containing protein 1 OS=Mus musculus OX=10090 GN=Lrch1 PE=1 SV=2
P62069	Usp46	9	9	0.238	366	42442	6.8	Ubiquitin carboxyl-terminal hydrolase 46 OS=Mus musculus OX=10090 GN=Usp46 PE=1 SV=1
P62071	Rras2	13	14	0.51	204	23400	6	Ras-related protein R-Ras2 OS=Mus musculus OX=10090 GN=Rras2 PE=1 SV=1
P62073	Timm10	6	11	0.544	90	10333	6.3	Mitochondrial import inner membrane translocase subunit Tim10 OS=Mus musculus OX=10090 GN=Timm10 PE=1 SV=1
P62075	Timm13	9	9	0.611	95	10458	8.2	Mitochondrial import inner membrane translocase subunit Tim13 OS=Mus musculus OX=10090 GN=Timm13 PE=1 SV=1
P62077	Timm8b	3	3	0.313	83	9286	5.1	Mitochondrial import inner membrane translocase subunit Tim8 B OS=Mus musculus OX=10090 GN=Timm8b PE=1 SV=1
P62082	Rps7	11	23	0.407	194	22127	10.1	40S ribosomal protein S7 OS=Mus musculus OX=10090 GN=Rps7 PE=2 SV=1
P62137	Ppp1ca	21	38	0.509	330	37540	6.3	Serine/threonine-protein phosphatase PP1-alpha catalytic subunit OS=Mus musculus OX=10090 GN=Ppp1ca PE=1 SV=1
P62141	Ppp1cb	22	38	0.495	327	37187	6.2	Serine/threonine-protein phosphatase PP1-beta catalytic subunit OS=Mus musculus OX=10090 GN=Ppp1cb PE=1 SV=3
P62192	Psmc1	33	53	0.593	440	49185	6.2	26S proteasome regulatory subunit 4 OS=Mus musculus OX=10090 GN=Psmc1 PE=1 SV=1
P62196	Psmc5	33	49	0.638	406	45626	7.5	26S proteasome regulatory subunit 8 OS=Mus musculus OX=10090 GN=Psmc5 PE=1 SV=1
P62242	Rps8	18	36	0.553	208	24205	10.3	40S ribosomal protein S8 OS=Mus musculus OX=10090 GN=Rps8 PE=1 SV=2
P62245	Rps15a	7	18	0.5	130	14839	10.1	40S ribosomal protein S15a OS=Mus musculus OX=10090 GN=Rps15a PE=1 SV=2
P62254	Ube2g1	5	6	0.282	170	19509	5.3	Ubiquitin-conjugating enzyme E2 G1 OS=Mus musculus OX=10090 GN=Ube2g1 PE=1 SV=3
P62257	Ube2h	7	7	0.295	183	20655	4.7	Ubiquitin-conjugating enzyme E2 H OS=Mus musculus OX=10090 GN=Ube2h PE=1 SV=1
P62259	Ywhae	37	140	0.722	255	29174	4.7	14-3-3 protein epsilon OS=Mus musculus OX=10090 GN=Ywhae PE=1 SV=1
P62264	Rps14	12	26	0.444	151	16273	10.1	40S ribosomal protein S14 OS=Mus musculus OX=10090 GN=Rps14 PE=1 SV=3
P62267	Rps23	11	21	0.385	143	15808	10.5	40S ribosomal protein S23 OS=Mus musculus OX=10090 GN=Rps23 PE=1 SV=3
P62270	Rps18	12	29	0.434	152	17719	11	40S ribosomal protein S18 OS=Mus musculus OX=10090 GN=Rps18 PE=1 SV=3
P62274	Rps29	5	8	0.375	56	6677	10.1	40S ribosomal protein S29 OS=Mus musculus OX=10090 GN=Rps29 PE=1 SV=2
P62281	Rps11	18	31	0.5	158	18431	10.3	40S ribosomal protein S11 OS=Mus musculus OX=10090 GN=Rps11 PE=1 SV=3
P62301	Rps13	19	40	0.689	151	17222	10.5	40S ribosomal protein S13 OS=Mus musculus OX=10090 GN=Rps13 PE=1 SV=2
P62305	Snrpe	4	6	0.25	92	10804	9.4	Small nuclear ribonucleoprotein E OS=Mus musculus OX=10090 GN=Snrpe PE=1 SV=1
P62307	Snrpf	3	5	0.267	86	9725	4.7	Small nuclear ribonucleoprotein F OS=Mus musculus OX=10090 GN=Snrpf PE=1 SV=1
P62309	Snrpg	3	5	0.25	76	8496	8.9	Small nuclear ribonucleoprotein G OS=Mus musculus OX=10090 GN=Snrpg PE=1 SV=1
P62311	Lsm3	2	2	0.118	102	11845	4.7	U6 snRNA-associated Sm-like protein LSm3 OS=Mus musculus OX=10090 GN=Lsm3 PE=1 SV=2
P62313	Lsm6	6	6	0.338	80	9128	9.6	U6 snRNA-associated Sm-like protein LSm6 OS=Mus musculus OX=10090 GN=Lsm6 PE=1 SV=1
P62315	Snrpd1	4	7	0.202	119	13282	11.6	Small nuclear ribonucleoprotein Sm D1 OS=Mus musculus OX=10090 GN=Snrpd1 PE=1 SV=1
P62317	Snrpd2	12	21	0.619	118	13527	9.9	Small nuclear ribonucleoprotein Sm D2 OS=Mus musculus OX=10090 GN=Snrpd2 PE=1 SV=1
P62320	Snrpd3	5	12	0.405	126	13916	10.3	Small nuclear ribonucleoprotein Sm D3 OS=Mus musculus OX=10090 GN=Snrpd3 PE=1 SV=1
P62331	Arf6	6	8	0.417	175	20082	9	ADP-ribosylation factor 6 OS=Mus musculus OX=10090 GN=Arf6 PE=1 SV=2
P62334	Psmc6	29	39	0.494	389	44173	7.5	26S proteasome regulatory subunit 10B OS=Mus musculus OX=10090 GN=Psmc6 PE=1 SV=1
P62340	Tbpl1	6	8	0.188	186	20887	9.5	TATA box-binding protein-like 1 OS=Mus musculus OX=10090 GN=Tbpl1 PE=1 SV=1
P62342	Selenot	5	6	0.154	195	22142	8.6	Thioredoxin reductase-like selenoprotein T OS=Mus musculus OX=10090 GN=Selenot PE=1 SV=2
P62482	Kcnab2	17	26	0.403	367	41021	9	Voltage-gated potassium channel subunit beta-2 OS=Mus musculus OX=10090 GN=Kcnab2 PE=1 SV=1
P62484	Abi2	17	27	0.305	446	49387	6	Abl interactor 2 OS=Mus musculus OX=10090 GN=Abi2 PE=1 SV=1
P62488	Polr2g	3	3	0.209	172	19294	5.5	DNA-directed RNA polymerase II subunit RPB7 OS=Mus musculus OX=10090 GN=Polr2g PE=1 SV=1
P62500	Tsc22d1	10	13	0.094	1077	109811	5.8	TSC22 domain family protein 1 OS=Mus musculus OX=10090 GN=Tsc22d1 PE=1 SV=2
P62627	Dynlrb1	3	5	0.292	96	10990	7.2	Dynein light chain roadblock-type 1 OS=Mus musculus OX=10090 GN=Dynlrb1 PE=1 SV=3
P62631	Eef1a2	30	71	0.486	463	50454	9	Elongation factor 1-alpha 2 OS=Mus musculus OX=10090 GN=Eef1a2 PE=1 SV=1
P62700	Ypel5	8	9	0.579	121	13842	7.3	Protein yippee-like 5 OS=Mus musculus OX=10090 GN=Ypel5 PE=1 SV=1
P62702	Rps4x	24	44	0.662	263	29598	10.2	40S ribosomal protein S4, X isoform OS=Mus musculus OX=10090 GN=Rps4x PE=1 SV=2
P62715	Ppp2cb	21	33	0.544	309	35575	5.4	Serine/threonine-protein phosphatase 2A catalytic subunit beta isoform OS=Mus musculus OX=10090 GN=Ppp2cb PE=1 SV=1
P62717	Rpl18a	12	18	0.415	176	20732	10.7	60S ribosomal protein L18a OS=Mus musculus OX=10090 GN=Rpl18a PE=1 SV=1
P62743	Ap2s1	10	21	0.486	142	17018	6.2	AP-2 complex subunit sigma OS=Mus musculus OX=10090 GN=Ap2s1 PE=1 SV=1
P62746	Rhob	12	26	0.352	196	22123	5.2	Rho-related GTP-binding protein RhoB OS=Mus musculus OX=10090 GN=Rhob PE=1 SV=1
P62748	Hpcal1	21	48	0.617	193	22338	5.5	Hippocalcin-like protein 1 OS=Mus musculus OX=10090 GN=Hpcal1 PE=1 SV=2
P62751	Rpl23a	11	21	0.308	156	17695	10.4	60S ribosomal protein L23a OS=Mus musculus OX=10090 GN=Rpl23a PE=1 SV=1
P62754	Rps6	14	33	0.369	249	28681	10.8	40S ribosomal protein S6 OS=Mus musculus OX=10090 GN=Rps6 PE=1 SV=1
P62761	Vsnl1	22	46	0.801	191	22142	5.1	Visinin-like protein 1 OS=Mus musculus OX=10090 GN=Vsnl1 PE=1 SV=2
P62774	Mtpn	7	14	0.331	118	12861	5.5	Myotrophin OS=Mus musculus OX=10090 GN=Mtpn PE=1 SV=2
P62806	H4c1	16	135	0.602	103	11367	11.4	Histone H4 OS=Mus musculus OX=10090 GN=H4c1 PE=1 SV=2
P62812	Gabra1	18	26	0.286	455	51754	9.3	Gamma-aminobutyric acid receptor subunit alpha-1 OS=Mus musculus OX=10090 GN=Gabra1 PE=1 SV=1
P62814	Atp6v1b2	43	81	0.671	511	56551	5.8	V-type proton ATPase subunit B, brain isoform OS=Mus musculus OX=10090 GN=Atp6v1b2 PE=1 SV=1
P62821	Rab1A	18	43	0.673	205	22678	6.2	Ras-related protein Rab-1A OS=Mus musculus OX=10090 GN=Rab1A PE=1 SV=3
P62823	Rab3c	11	15	0.427	227	25872	5.2	Ras-related protein Rab-3C OS=Mus musculus OX=10090 GN=Rab3c PE=1 SV=1
P62827	Ran	18	35	0.435	216	24423	7.5	GTP-binding nuclear protein Ran OS=Mus musculus OX=10090 GN=Ran PE=1 SV=3
P62830	Rpl23	9	26	0.493	140	14865	10.5	60S ribosomal protein L23 OS=Mus musculus OX=10090 GN=Rpl23 PE=1 SV=1
P62835	Rap1a	13	20	0.44	184	20987	6.6	Ras-related protein Rap-1A OS=Mus musculus OX=10090 GN=Rap1a PE=1 SV=1
P62838	Ube2d2	4	5	0.286	147	16735	7.8	Ubiquitin-conjugating enzyme E2 D2 OS=Mus musculus OX=10090 GN=Ube2d2 PE=1 SV=1
P62843	Rps15	5	10	0.331	145	17040	10.4	40S ribosomal protein S15 OS=Mus musculus OX=10090 GN=Rps15 PE=1 SV=2
P62849	Rps24	8	10	0.368	133	15423	10.8	40S ribosomal protein S24 OS=Mus musculus OX=10090 GN=Rps24 PE=1 SV=1
P62852	Rps25	6	10	0.296	125	13742	10.1	40S ribosomal protein S25 OS=Mus musculus OX=10090 GN=Rps25 PE=1 SV=1
P62855	Rps26	5	8	0.374	115	13015	11	40S ribosomal protein S26 OS=Mus musculus OX=10090 GN=Rps26 PE=1 SV=3
P62858	Rps28	5	9	0.522	69	7841	10.7	40S ribosomal protein S28 OS=Mus musculus OX=10090 GN=Rps28 PE=1 SV=1
P62869	Elob	11	14	0.839	118	13170	5	Elongin-B OS=Mus musculus OX=10090 GN=Elob PE=1 SV=1
P62874	Gnb1	19	54	0.415	340	37377	6	Guanine nucleotide-binding protein G(I)/G(S)/G(T) subunit beta-1 OS=Mus musculus OX=10090 GN=Gnb1 PE=1 SV=3
P62876	Polr2l	2	2	0.224	67	7645	7.8	DNA-directed RNA polymerases I, II, and III subunit RPABC5 OS=Mus musculus OX=10090 GN=Polr2l PE=3 SV=1
P62878	Rbx1	2	5	0.13	108	12274	7	E3 ubiquitin-protein ligase RBX1 OS=Mus musculus OX=10090 GN=Rbx1 PE=1 SV=1
P62880	Gnb2	16	48	0.403	340	37331	6	Guanine nucleotide-binding protein G(I)/G(S)/G(T) subunit beta-2 OS=Mus musculus OX=10090 GN=Gnb2 PE=1 SV=3
P62881	Gnb5	13	13	0.306	395	43565	6.5	Guanine nucleotide-binding protein subunit beta-5 OS=Mus musculus OX=10090 GN=Gnb5 PE=1 SV=1
P62889	Rpl30	12	19	0.722	115	12784	9.6	60S ribosomal protein L30 OS=Mus musculus OX=10090 GN=Rpl30 PE=1 SV=2
P62897	Cycs	12	21	0.676	105	11605	9.6	Cytochrome c, somatic OS=Mus musculus OX=10090 GN=Cycs PE=1 SV=2
P62900	Rpl31	8	15	0.456	125	14463	10.5	60S ribosomal protein L31 OS=Mus musculus OX=10090 GN=Rpl31 PE=1 SV=1
P62908	Rps3	27	45	0.778	243	26674	9.7	40S ribosomal protein S3 OS=Mus musculus OX=10090 GN=Rps3 PE=1 SV=1
P62911	Rpl32	7	10	0.37	135	15860	11.3	60S ribosomal protein L32 OS=Mus musculus OX=10090 GN=Rpl32 PE=1 SV=2
P62915	Gtf2b	15	16	0.392	316	34819	8.4	Transcription initiation factor IIB OS=Mus musculus OX=10090 GN=Gtf2b PE=1 SV=1
P62918	Rpl8	16	31	0.502	257	28025	11	60S ribosomal protein L8 OS=Mus musculus OX=10090 GN=Rpl8 PE=1 SV=2
P62960	Ybx1	17	42	0.388	322	35730	9.9	Y-box-binding protein 1 OS=Mus musculus OX=10090 GN=Ybx1 PE=1 SV=3
P62962	Pfn1	17	28	0.721	140	14957	8.3	Profilin-1 OS=Mus musculus OX=10090 GN=Pfn1 PE=1 SV=2
P62965	Crabp1	10	11	0.482	137	15592	5.4	Cellular retinoic acid-binding protein 1 OS=Mus musculus OX=10090 GN=Crabp1 PE=1 SV=2
P62983	Rps27a	16	107	0.596	156	17951	9.6	Ubiquitin-40S ribosomal protein S27a OS=Mus musculus OX=10090 GN=Rps27a PE=1 SV=2
P62984	Uba52	11	100	0.492	128	14728	9.8	Ubiquitin-60S ribosomal protein L40 OS=Mus musculus OX=10090 GN=Uba52 PE=1 SV=2
P62996	Tra2b	11	16	0.326	288	33666	11.2	Transformer-2 protein homolog beta OS=Mus musculus OX=10090 GN=Tra2b PE=1 SV=1
P63001	Rac1	17	30	0.542	192	21450	8.5	Ras-related C3 botulinum toxin substrate 1 OS=Mus musculus OX=10090 GN=Rac1 PE=1 SV=1
P63002	Tle5	2	2	0.061	197	22000	6.4	TLE family member 5 OS=Mus musculus OX=10090 GN=Tle5 PE=1 SV=1
P63005	Pafah1b1	31	45	0.546	410	46670	7.4	Platelet-activating factor acetylhydrolase IB subunit beta OS=Mus musculus OX=10090 GN=Pafah1b1 PE=1 SV=2
P63011	Rab3a	13	28	0.441	220	24970	5	Ras-related protein Rab-3A OS=Mus musculus OX=10090 GN=Rab3a PE=1 SV=1
P63015	Pax6	5	5	0.092	422	46683	9.4	Paired box protein Pax-6 OS=Mus musculus OX=10090 GN=Pax6 PE=1 SV=1
P63017	Hspa8	78	254	0.644	646	70871	5.5	Heat shock cognate 71 kDa protein OS=Mus musculus OX=10090 GN=Hspa8 PE=1 SV=1
P63028	Tpt1	9	17	0.395	172	19462	4.9	Translationally-controlled tumor protein OS=Mus musculus OX=10090 GN=Tpt1 PE=1 SV=1
P63030	Mpc1	4	4	0.202	109	12455	9.6	Mitochondrial pyruvate carrier 1 OS=Mus musculus OX=10090 GN=Mpc1 PE=1 SV=1
P63034	Cyth2	15	17	0.352	400	46585	5.6	Cytohesin-2 OS=Mus musculus OX=10090 GN=Cyth2 PE=1 SV=2
P63037	Dnaja1	23	39	0.481	397	44868	7.1	DnaJ homolog subfamily A member 1 OS=Mus musculus OX=10090 GN=Dnaja1 PE=1 SV=1
P63038	Hspd1	51	108	0.639	573	60956	6.2	60 kDa heat shock protein, mitochondrial OS=Mus musculus OX=10090 GN=Hspd1 PE=1 SV=1
P63040	Cplx1	10	28	0.567	134	15122	5	Complexin-1 OS=Mus musculus OX=10090 GN=Cplx1 PE=1 SV=1
P63042	Stmn4	7	9	0.19	189	22087	6	Stathmin-4 OS=Mus musculus OX=10090 GN=Stmn4 PE=1 SV=1
P63044	Vamp2	10	30	0.353	116	12691	8.1	Vesicle-associated membrane protein 2 OS=Mus musculus OX=10090 GN=Vamp2 PE=1 SV=2
P63046	Sult4a1	9	10	0.222	284	33054	5.5	Sulfotransferase 4A1 OS=Mus musculus OX=10090 GN=Sult4a1 PE=1 SV=1
P63054	Pcp4	11	20	0.758	62	6807	6.8	Calmodulin regulator protein PCP4 OS=Mus musculus OX=10090 GN=Pcp4 PE=3 SV=2
P63058	Thra	11	12	0.224	492	55023	7.2	Thyroid hormone receptor alpha OS=Mus musculus OX=10090 GN=Thra PE=1 SV=2
P63073	Eif4e	11	18	0.373	217	25053	6.1	Eukaryotic translation initiation factor 4E OS=Mus musculus OX=10090 GN=Eif4e PE=1 SV=1
P63080	Gabrb3	12	13	0.222	473	54166	9.1	Gamma-aminobutyric acid receptor subunit beta-3 OS=Mus musculus OX=10090 GN=Gabrb3 PE=1 SV=1
P63082	Atp6v0c	3	4	0.161	155	15808	9.1	V-type proton ATPase 16 kDa proteolipid subunit c OS=Mus musculus OX=10090 GN=Atp6v0c PE=1 SV=1
P63085	Mapk1	20	35	0.43	358	41276	7	Mitogen-activated protein kinase 1 OS=Mus musculus OX=10090 GN=Mapk1 PE=1 SV=3
P63087	Ppp1cc	18	28	0.427	323	36984	6.5	Serine/threonine-protein phosphatase PP1-gamma catalytic subunit OS=Mus musculus OX=10090 GN=Ppp1cc PE=1 SV=1
P63089	Ptn	13	18	0.482	168	18869	9.6	Pleiotrophin OS=Mus musculus OX=10090 GN=Ptn PE=1 SV=1
P63094	Gnas	17	36	0.393	394	45664	6	Guanine nucleotide-binding protein G(s) subunit alpha isoforms short OS=Mus musculus OX=10090 GN=Gnas PE=1 SV=1
P63101	Ywhaz	37	171	0.69	245	27771	4.8	14-3-3 protein zeta/delta OS=Mus musculus OX=10090 GN=Ywhaz PE=1 SV=1
P63115	Slc7a10	2	2	0.026	530	57549	8.4	Asc-type amino acid transporter 1 OS=Mus musculus OX=10090 GN=Slc7a10 PE=1 SV=1
P63137	Gabrb2	13	14	0.262	512	59197	9.3	Gamma-aminobutyric acid receptor subunit beta-2 OS=Mus musculus OX=10090 GN=Gabrb2 PE=1 SV=2
P63139	Nfyb	4	4	0.101	207	22787	4.6	Nuclear transcription factor Y subunit beta OS=Mus musculus OX=10090 GN=Nfyb PE=1 SV=1
P63141	Kcna2	9	13	0.2	499	56701	4.9	Potassium voltage-gated channel subfamily A member 2 OS=Mus musculus OX=10090 GN=Kcna2 PE=1 SV=1
P63143	Kcnab1	10	14	0.195	401	44723	9.3	Voltage-gated potassium channel subunit beta-1 OS=Mus musculus OX=10090 GN=Kcnab1 PE=1 SV=2
P63147	Ube2b	2	4	0.112	152	17312	5	Ubiquitin-conjugating enzyme E2 B OS=Mus musculus OX=10090 GN=Ube2b PE=1 SV=1
P63154	Crnkl1	25	28	0.306	690	83416	6.9	Crooked neck-like protein 1 OS=Mus musculus OX=10090 GN=Crnkl1 PE=1 SV=1
P63158	Hmgb1	20	40	0.386	215	24894	5.7	High mobility group protein B1 OS=Mus musculus OX=10090 GN=Hmgb1 PE=1 SV=2
P63166	Sumo1	5	5	0.396	101	11557	5.5	Small ubiquitin-related modifier 1 OS=Mus musculus OX=10090 GN=Sumo1 PE=1 SV=1
P63168	Dynll1	7	17	0.584	89	10366	7.4	Dynein light chain 1, cytoplasmic OS=Mus musculus OX=10090 GN=Dynll1 PE=1 SV=1
P63213	Gng2	6	6	0.606	71	7850	8	Guanine nucleotide-binding protein G(I)/G(S)/G(O) subunit gamma-2 OS=Mus musculus OX=10090 GN=Gng2 PE=1 SV=2
P63216	Gng3	5	7	0.72	75	8305	7.8	Guanine nucleotide-binding protein G(I)/G(S)/G(O) subunit gamma-3 OS=Mus musculus OX=10090 GN=Gng3 PE=1 SV=1
P63239	Pcsk1	2	2	0.019	753	84174	6.4	Neuroendocrine convertase 1 OS=Mus musculus OX=10090 GN=Pcsk1 PE=1 SV=1
P63242	Eif5a	12	20	0.448	154	16832	5.2	Eukaryotic translation initiation factor 5A-1 OS=Mus musculus OX=10090 GN=Eif5a PE=1 SV=2
P63248	Pkia	2	2	0.5	76	7960	4.5	cAMP-dependent protein kinase inhibitor alpha OS=Mus musculus OX=10090 GN=Pkia PE=1 SV=2
P63250	Kcnj3	8	8	0.15	501	56573	8.4	G protein-activated inward rectifier potassium channel 1 OS=Mus musculus OX=10090 GN=Kcnj3 PE=1 SV=1
P63254	Crip1	2	2	0.169	77	8550	8.6	Cysteine-rich protein 1 OS=Mus musculus OX=10090 GN=Crip1 PE=1 SV=2
P63260	Actg1	44	312	0.672	375	41793	5.5	Actin, cytoplasmic 2 OS=Mus musculus OX=10090 GN=Actg1 PE=1 SV=1
P63271	Supt4h1a	2	2	0.197	117	13193	8.1	Transcription elongation factor SPT4-A OS=Mus musculus OX=10090 GN=Supt4h1a PE=2 SV=1
P63276	Rps17	13	15	0.459	135	15524	9.8	40S ribosomal protein S17 OS=Mus musculus OX=10090 GN=Rps17 PE=1 SV=2
P63280	Ube2i	10	12	0.348	158	18007	8.7	SUMO-conjugating enzyme UBC9 OS=Mus musculus OX=10090 GN=Ube2i PE=1 SV=1
P63300	Selenow	4	4	0.273	88	9537	8.7	Selenoprotein W OS=Mus musculus OX=10090 GN=Selenow PE=1 SV=3
P63318	Prkcg	46	63	0.541	697	78358	7.5	Protein kinase C gamma type OS=Mus musculus OX=10090 GN=Prkcg PE=1 SV=1
P63321	Rala	10	17	0.311	206	23553	7.1	Ras-related protein Ral-A OS=Mus musculus OX=10090 GN=Rala PE=1 SV=1
P63323	Rps12	10	13	0.432	132	14525	7.2	40S ribosomal protein S12 OS=Mus musculus OX=10090 GN=Rps12 PE=1 SV=2
P63325	Rps10	17	46	0.564	165	18916	10.2	40S ribosomal protein S10 OS=Mus musculus OX=10090 GN=Rps10 PE=1 SV=1
P63328	Ppp3ca	28	101	0.397	521	58644	5.9	Serine/threonine-protein phosphatase 2B catalytic subunit alpha isoform OS=Mus musculus OX=10090 GN=Ppp3ca PE=1 SV=1
P63330	Ppp2ca	24	38	0.57	309	35608	5.5	Serine/threonine-protein phosphatase 2A catalytic subunit alpha isoform OS=Mus musculus OX=10090 GN=Ppp2ca PE=1 SV=1
P67778	Phb1	27	41	0.662	272	29820	5.8	Prohibitin 1 OS=Mus musculus OX=10090 GN=Phb1 PE=1 SV=1
P67871	Csnk2b	11	19	0.493	215	24942	5.6	Casein kinase II subunit beta OS=Mus musculus OX=10090 GN=Csnk2b PE=1 SV=1
P67984	Rpl22	7	13	0.352	128	14759	9.2	60S ribosomal protein L22 OS=Mus musculus OX=10090 GN=Rpl22 PE=1 SV=2
P68033	Actc1	32	184	0.515	377	42019	5.4	Actin, alpha cardiac muscle 1 OS=Mus musculus OX=10090 GN=Actc1 PE=1 SV=1
P68037	Ube2l3	11	14	0.532	154	17862	8.5	Ubiquitin-conjugating enzyme E2 L3 OS=Mus musculus OX=10090 GN=Ube2l3 PE=1 SV=1
P68040	Rack1	30	49	0.801	317	35077	7.7	Receptor of activated protein C kinase 1 OS=Mus musculus OX=10090 GN=Rack1 PE=1 SV=3
P68181	Prkacb	26	39	0.473	351	40708	8.6	cAMP-dependent protein kinase catalytic subunit beta OS=Mus musculus OX=10090 GN=Prkacb PE=1 SV=2
P68254	Ywhaq	32	125	0.686	245	27778	4.8	14-3-3 protein theta OS=Mus musculus OX=10090 GN=Ywhaq PE=1 SV=1
P68368	Tuba4a	50	475	0.614	448	49924	5.1	Tubulin alpha-4A chain OS=Mus musculus OX=10090 GN=Tuba4a PE=1 SV=1
P68369	Tuba1a	58	583	0.63	451	50136	5.1	Tubulin alpha-1A chain OS=Mus musculus OX=10090 GN=Tuba1a PE=1 SV=1
P68372	Tubb4b	48	331	0.712	445	49831	4.9	Tubulin beta-4B chain OS=Mus musculus OX=10090 GN=Tubb4b PE=1 SV=1
P68373	Tuba1c	55	483	0.633	449	49909	5.1	Tubulin alpha-1C chain OS=Mus musculus OX=10090 GN=Tuba1c PE=1 SV=1
P68404	Prkcb	32	42	0.392	671	76751	7	Protein kinase C beta type OS=Mus musculus OX=10090 GN=Prkcb PE=1 SV=4
P68433	H3c1	14	51	0.412	136	15404	11.1	Histone H3.1 OS=Mus musculus OX=10090 GN=H3c1 PE=1 SV=2
P68500	Cntn5	2	2	0.015	1098	120746	6.6	Contactin-5 OS=Mus musculus OX=10090 GN=Cntn5 PE=1 SV=2
P68510	Ywhah	30	108	0.679	246	28212	4.9	14-3-3 protein eta OS=Mus musculus OX=10090 GN=Ywhah PE=1 SV=2
P69566	Ranbp9	15	18	0.213	653	71012	6.8	Ran-binding protein 9 OS=Mus musculus OX=10090 GN=Ranbp9 PE=1 SV=1
P70121	Zhx1	3	3	0.034	873	97551	6	Zinc fingers and homeoboxes protein 1 OS=Mus musculus OX=10090 GN=Zhx1 PE=1 SV=2
P70122	Sbds	17	17	0.488	250	28781	8.8	Ribosome maturation protein SBDS OS=Mus musculus OX=10090 GN=Sbds PE=1 SV=4
P70158	Smpdl3a	3	3	0.049	445	49858	6.5	Acid sphingomyelinase-like phosphodiesterase 3a OS=Mus musculus OX=10090 GN=Smpdl3a PE=1 SV=2
P70168	Kpnb1	40	68	0.405	876	97184	4.8	Importin subunit beta-1 OS=Mus musculus OX=10090 GN=Kpnb1 PE=1 SV=2
P70170	Abcc9	2	2	0.01	1546	174238	7.5	ATP-binding cassette sub-family C member 9 OS=Mus musculus OX=10090 GN=Abcc9 PE=1 SV=2
P70175	Dlg3	42	49	0.473	849	93482	6.8	Disks large homolog 3 OS=Mus musculus OX=10090 GN=Dlg3 PE=1 SV=1
P70181	Pip5k1b	3	3	0.102	539	60803	6.9	Phosphatidylinositol 4-phosphate 5-kinase type-1 beta OS=Mus musculus OX=10090 GN=Pip5k1b PE=1 SV=1
P70182	Pip5k1a	11	11	0.168	546	60485	8.6	Phosphatidylinositol 4-phosphate 5-kinase type-1 alpha OS=Mus musculus OX=10090 GN=Pip5k1a PE=1 SV=2
P70188	Kifap3	23	26	0.238	793	91291	5.1	Kinesin-associated protein 3 OS=Mus musculus OX=10090 GN=Kifap3 PE=1 SV=1
P70193	Lrig1	2	2	0.014	1091	119156	6.9	Leucine-rich repeats and immunoglobulin-like domains protein 1 OS=Mus musculus OX=10090 GN=Lrig1 PE=1 SV=2
P70195	Psmb7	10	13	0.314	277	29891	8	Proteasome subunit beta type-7 OS=Mus musculus OX=10090 GN=Psmb7 PE=1 SV=1
P70196	Traf6	5	5	0.111	530	60070	6.5	TNF receptor-associated factor 6 OS=Mus musculus OX=10090 GN=Traf6 PE=1 SV=2
P70202	Lxn	7	7	0.252	222	25492	5.7	Latexin OS=Mus musculus OX=10090 GN=Lxn PE=1 SV=2
P70205	Adcyap1r1	2	2	0.042	496	56640	6.5	Pituitary adenylate cyclase-activating polypeptide type I receptor OS=Mus musculus OX=10090 GN=Adcyap1r1 PE=1 SV=1
P70206	Plxna1	65	83	0.3	1894	211098	6.9	Plexin-A1 OS=Mus musculus OX=10090 GN=Plxna1 PE=1 SV=1
P70207	Plxna2	59	72	0.259	1894	211533	6.5	Plexin-A2 OS=Mus musculus OX=10090 GN=Plxna2 PE=1 SV=2
P70208	Plxna3	43	51	0.167	1872	207957	7.1	Plexin-A3 OS=Mus musculus OX=10090 GN=Plxna3 PE=1 SV=2
P70211	Dcc	43	49	0.246	1447	158341	6.7	Netrin receptor DCC OS=Mus musculus OX=10090 GN=Dcc PE=1 SV=2
P70213	Fv1	7	7	0.157	459	51997	5.3	Friend virus susceptibility protein 1 OS=Mus musculus OX=10090 GN=Fv1 PE=4 SV=1
P70232	Chl1	42	48	0.366	1209	135074	5.6	Neural cell adhesion molecule L1-like protein OS=Mus musculus OX=10090 GN=Chl1 PE=1 SV=2
P70236	Map2k6	19	25	0.452	334	37432	7.4	Dual specificity mitogen-activated protein kinase kinase 6 OS=Mus musculus OX=10090 GN=Map2k6 PE=1 SV=1
P70255	Nfic	3	4	0.059	439	48768	8.3	Nuclear factor 1 C-type OS=Mus musculus OX=10090 GN=Nfic PE=1 SV=1
P70257	Nfix	17	19	0.422	488	53394	8.7	Nuclear factor 1 X-type OS=Mus musculus OX=10090 GN=Nfix PE=1 SV=2
P70261	Pald1	15	17	0.187	859	96740	6.6	Paladin OS=Mus musculus OX=10090 GN=Pald1 PE=1 SV=1
P70265	Pfkfb2	13	13	0.21	519	59926	8.1	6-phosphofructo-2-kinase/fructose-2,6-bisphosphatase 2 OS=Mus musculus OX=10090 GN=Pfkfb2 PE=1 SV=2
P70268	Pkn1	20	21	0.184	946	104411	6.3	Serine/threonine-protein kinase N1 OS=Mus musculus OX=10090 GN=Pkn1 PE=1 SV=3
P70271	Pdlim4	15	17	0.476	330	35556	8	PDZ and LIM domain protein 4 OS=Mus musculus OX=10090 GN=Pdlim4 PE=1 SV=3
P70279	Surf6	10	12	0.237	355	41235	10.5	Surfeit locus protein 6 OS=Mus musculus OX=10090 GN=Surf6 PE=1 SV=1
P70280	Vamp7	7	8	0.245	220	24967	8.6	Vesicle-associated membrane protein 7 OS=Mus musculus OX=10090 GN=Vamp7 PE=1 SV=1
P70288	Hdac2	15	19	0.385	488	55302	5.9	Histone deacetylase 2 OS=Mus musculus OX=10090 GN=Hdac2 PE=1 SV=1
P70290	Mpp1	11	12	0.202	466	52227	7.2	55 kDa erythrocyte membrane protein OS=Mus musculus OX=10090 GN=Mpp1 PE=1 SV=1
P70295	Aup1	5	7	0.117	410	46121	8.4	Lipid droplet-regulating VLDL assembly factor AUP1 OS=Mus musculus OX=10090 GN=Aup1 PE=1 SV=1
P70296	Pebp1	27	54	0.802	187	20830	5.4	Phosphatidylethanolamine-binding protein 1 OS=Mus musculus OX=10090 GN=Pebp1 PE=1 SV=3
P70297	Stam	10	11	0.215	548	59771	4.8	Signal transducing adapter molecule 1 OS=Mus musculus OX=10090 GN=Stam PE=1 SV=3
P70298	Cux2	2	2	0.024	1426	154663	5.6	Homeobox protein cut-like 2 OS=Mus musculus OX=10090 GN=Cux2 PE=2 SV=2
P70302	Stim1	12	14	0.137	685	77567	6.5	Stromal interaction molecule 1 OS=Mus musculus OX=10090 GN=Stim1 PE=1 SV=2
P70303	Ctps2	15	17	0.172	586	65515	6.5	CTP synthase 2 OS=Mus musculus OX=10090 GN=Ctps2 PE=1 SV=1
P70313	Nos3	4	4	0.029	1202	132916	7	Nitric oxide synthase, endothelial OS=Mus musculus OX=10090 GN=Nos3 PE=1 SV=4
P70318	Tial1	19	21	0.347	392	43389	8	Nucleolysin TIAR OS=Mus musculus OX=10090 GN=Tial1 PE=1 SV=1
P70333	Hnrnph2	27	52	0.421	449	49280	6.3	Heterogeneous nuclear ribonucleoprotein H2 OS=Mus musculus OX=10090 GN=Hnrnph2 PE=1 SV=1
P70335	Rock1	38	41	0.245	1354	158170	5.9	Rho-associated protein kinase 1 OS=Mus musculus OX=10090 GN=Rock1 PE=1 SV=1
P70336	Rock2	85	106	0.41	1388	160585	6	Rho-associated protein kinase 2 OS=Mus musculus OX=10090 GN=Rock2 PE=1 SV=1
P70340	Smad1	8	9	0.181	465	52157	7.3	Mothers against decapentaplegic homolog 1 OS=Mus musculus OX=10090 GN=Smad1 PE=1 SV=2
P70349	Hint1	10	17	0.643	126	13777	6.9	Adenosine 5'-monophosphoramidase HINT1 OS=Mus musculus OX=10090 GN=Hint1 PE=1 SV=3
P70353	Nfyc	3	4	0.069	335	37254	5	Nuclear transcription factor Y subunit gamma OS=Mus musculus OX=10090 GN=Nfyc PE=1 SV=2
P70362	Ufd1	10	10	0.375	307	34481	6.7	Ubiquitin recognition factor in ER-associated degradation protein 1 OS=Mus musculus OX=10090 GN=Ufd1 PE=1 SV=2
P70365	Ncoa1	18	18	0.117	1447	157015	6.1	Nuclear receptor coactivator 1 OS=Mus musculus OX=10090 GN=Ncoa1 PE=1 SV=2
P70372	Elavl1	19	36	0.509	326	36169	9	ELAV-like protein 1 OS=Mus musculus OX=10090 GN=Elavl1 PE=1 SV=2
P70377	Fgf13	5	5	0.147	245	27588	9.9	Fibroblast growth factor 13 OS=Mus musculus OX=10090 GN=Fgf13 PE=1 SV=2
P70388	Rad50	18	18	0.126	1312	153487	6.9	DNA repair protein RAD50 OS=Mus musculus OX=10090 GN=Rad50 PE=1 SV=1
P70392	Rasgrf2	12	12	0.097	1189	135667	7.9	Ras-specific guanine nucleotide-releasing factor 2 OS=Mus musculus OX=10090 GN=Rasgrf2 PE=1 SV=2
P70398	Usp9x	97	121	0.312	2559	290709	5.9	Probable ubiquitin carboxyl-terminal hydrolase FAF-X OS=Mus musculus OX=10090 GN=Usp9x PE=1 SV=2
P70399	Tp53bp1	73	88	0.42	1969	212733	4.6	TP53-binding protein 1 OS=Mus musculus OX=10090 GN=Tp53bp1 PE=1 SV=3
P70403	Cux1	17	18	0.226	678	77269	5.4	Protein CASP OS=Mus musculus OX=10090 GN=Cux1 PE=1 SV=2
P70404	Idh3g	23	47	0.542	393	42785	9	Isocitrate dehydrogenase [NAD] subunit gamma 1, mitochondrial OS=Mus musculus OX=10090 GN=Idh3g PE=1 SV=1
P70407	Cdh9	6	6	0.07	786	88301	5	Cadherin-9 OS=Mus musculus OX=10090 GN=Cdh9 PE=2 SV=2
P70408	Cdh10	12	13	0.152	788	88312	4.9	Cadherin-10 OS=Mus musculus OX=10090 GN=Cdh10 PE=1 SV=3
P70414	Slc8a1	16	21	0.14	970	108035	5	Sodium/calcium exchanger 1 OS=Mus musculus OX=10090 GN=Slc8a1 PE=1 SV=1
P70424	Erbb2	5	5	0.043	1256	138579	6	Receptor tyrosine-protein kinase erbB-2 OS=Mus musculus OX=10090 GN=Erbb2 PE=1 SV=3
P70425	Rit2	2	2	0.097	217	24802	6.9	GTP-binding protein Rit2 OS=Mus musculus OX=10090 GN=Rit2 PE=1 SV=1
P70429	Evl	20	26	0.483	414	44337	8.8	Ena/VASP-like protein OS=Mus musculus OX=10090 GN=Evl PE=1 SV=2
P70441	Slc9a3r1	29	50	0.606	355	38600	5.9	Na(+)/H(+) exchange regulatory cofactor NHE-RF1 OS=Mus musculus OX=10090 GN=Slc9a3r1 PE=1 SV=3
P70444	Bid	4	4	0.277	195	21952	4.8	BH3-interacting domain death agonist OS=Mus musculus OX=10090 GN=Bid PE=1 SV=2
P70445	Eif4ebp2	2	2	0.225	120	12898	6.5	Eukaryotic translation initiation factor 4E-binding protein 2 OS=Mus musculus OX=10090 GN=Eif4ebp2 PE=1 SV=1
P70451	Fer	18	18	0.198	823	94579	7.1	Tyrosine-protein kinase Fer OS=Mus musculus OX=10090 GN=Fer PE=1 SV=2
P70452	Stx4	10	14	0.299	298	34165	6.1	Syntaxin-4 OS=Mus musculus OX=10090 GN=Stx4 PE=1 SV=1
P70459	Erf	2	2	0.051	551	59050	7.3	ETS domain-containing transcription factor ERF OS=Mus musculus OX=10090 GN=Erf PE=1 SV=1
P70460	Vasp	8	9	0.237	375	39667	8.5	Vasodilator-stimulated phosphoprotein OS=Mus musculus OX=10090 GN=Vasp PE=1 SV=4
P70662	Ldb1	10	13	0.297	411	46503	7	LIM domain-binding protein 1 OS=Mus musculus OX=10090 GN=Ldb1 PE=1 SV=2
P70663	Sparcl1	23	25	0.366	650	72287	4.6	SPARC-like protein 1 OS=Mus musculus OX=10090 GN=Sparcl1 PE=1 SV=3
P70665	Siae	5	6	0.129	541	60775	6.8	Sialate O-acetylesterase OS=Mus musculus OX=10090 GN=Siae PE=1 SV=3
P70670	Naca	11	27	0.042	2187	220497	9.3	Nascent polypeptide-associated complex subunit alpha, muscle-specific form OS=Mus musculus OX=10090 GN=Naca PE=1 SV=2
P70671	Irf3	6	6	0.117	419	46852	5.4	Interferon regulatory factor 3 OS=Mus musculus OX=10090 GN=Irf3 PE=1 SV=1
P70677	Casp3	18	28	0.473	277	31475	6.9	Caspase-3 OS=Mus musculus OX=10090 GN=Casp3 PE=1 SV=1
P70697	Urod	10	10	0.283	367	40692	6.7	Uroporphyrinogen decarboxylase OS=Mus musculus OX=10090 GN=Urod PE=1 SV=2
P70698	Ctps1	23	31	0.321	591	66683	6.6	CTP synthase 1 OS=Mus musculus OX=10090 GN=Ctps1 PE=1 SV=2
P70699	Gaa	14	14	0.145	953	106248	5.8	Lysosomal alpha-glucosidase OS=Mus musculus OX=10090 GN=Gaa PE=1 SV=2
P70704	Atp8a1	47	58	0.318	1164	131413	6.8	Phospholipid-transporting ATPase IA OS=Mus musculus OX=10090 GN=Atp8a1 PE=1 SV=2
P80313	Cct7	44	82	0.592	544	59652	7.8	T-complex protein 1 subunit eta OS=Mus musculus OX=10090 GN=Cct7 PE=1 SV=1
P80314	Cct2	42	65	0.65	535	57477	6.4	T-complex protein 1 subunit beta OS=Mus musculus OX=10090 GN=Cct2 PE=1 SV=4
P80315	Cct4	42	81	0.523	539	58066	8	T-complex protein 1 subunit delta OS=Mus musculus OX=10090 GN=Cct4 PE=1 SV=3
P80316	Cct5	43	67	0.519	541	59624	6	T-complex protein 1 subunit epsilon OS=Mus musculus OX=10090 GN=Cct5 PE=1 SV=1
P80317	Cct6a	33	57	0.463	531	58004	7.1	T-complex protein 1 subunit zeta OS=Mus musculus OX=10090 GN=Cct6a PE=1 SV=3
P80318	Cct3	46	90	0.651	545	60630	6.7	T-complex protein 1 subunit gamma OS=Mus musculus OX=10090 GN=Cct3 PE=1 SV=1
P80560	Ptprn2	21	23	0.186	1001	111497	5.9	Receptor-type tyrosine-protein phosphatase N2 OS=Mus musculus OX=10090 GN=Ptprn2 PE=1 SV=2
P81069	Gabpb2	2	2	0.072	414	45658	4.9	GA-binding protein subunit beta-2 OS=Mus musculus OX=10090 GN=Gabpb2 PE=1 SV=2
P81117	Nucb2	10	11	0.269	420	50305	5.1	Nucleobindin-2 OS=Mus musculus OX=10090 GN=Nucb2 PE=1 SV=2
P81122	Irs2	11	11	0.086	1321	136763	8.7	Insulin receptor substrate 2 OS=Mus musculus OX=10090 GN=Irs2 PE=1 SV=2
P81269	Atf1	3	3	0.089	269	29238	8.4	Cyclic AMP-dependent transcription factor ATF-1 OS=Mus musculus OX=10090 GN=Atf1 PE=1 SV=1
P82343	Renbp	3	3	0.037	430	49771	6.1	N-acylglucosamine 2-epimerase OS=Mus musculus OX=10090 GN=Renbp PE=1 SV=3
P83093	Stim2	19	22	0.229	746	83925	6.8	Stromal interaction molecule 2 OS=Mus musculus OX=10090 GN=Stim2 PE=1 SV=2
P83510	Tnik	33	36	0.243	1323	150366	7.3	Traf2 and NCK-interacting protein kinase OS=Mus musculus OX=10090 GN=Tnik PE=1 SV=2
P83741	Wnk1	33	34	0.14	2377	250931	6.4	Serine/threonine-protein kinase WNK1 OS=Mus musculus OX=10090 GN=Wnk1 PE=1 SV=2
P83870	Phf5a	10	11	0.709	110	12405	8.4	PHD finger-like domain-containing protein 5A OS=Mus musculus OX=10090 GN=Phf5a PE=1 SV=1
P83877	Txnl4a	2	2	0.169	142	16786	5.8	Thioredoxin-like protein 4A OS=Mus musculus OX=10090 GN=Txnl4a PE=1 SV=1
P83882	Rpl36a	9	11	0.349	106	12441	10.6	60S ribosomal protein L36a OS=Mus musculus OX=10090 GN=Rpl36a PE=3 SV=2
P83887	Tubg1	10	11	0.22	451	51101	6	Tubulin gamma-1 chain OS=Mus musculus OX=10090 GN=Tubg1 PE=1 SV=1
P83917	Cbx1	10	11	0.378	185	21418	4.9	Chromobox protein homolog 1 OS=Mus musculus OX=10090 GN=Cbx1 PE=1 SV=1
P83940	Eloc	8	11	0.571	112	12473	4.8	Elongin-C OS=Mus musculus OX=10090 GN=Eloc PE=1 SV=1
P84075	Hpca	23	51	0.653	193	22427	5	Neuron-specific calcium-binding protein hippocalcin OS=Mus musculus OX=10090 GN=Hpca PE=1 SV=2
P84078	Arf1	14	38	0.558	181	20697	6.8	ADP-ribosylation factor 1 OS=Mus musculus OX=10090 GN=Arf1 PE=1 SV=2
P84084	Arf5	14	29	0.578	180	20530	6.8	ADP-ribosylation factor 5 OS=Mus musculus OX=10090 GN=Arf5 PE=1 SV=2
P84086	Cplx2	12	27	0.53	134	15394	5.1	Complexin-2 OS=Mus musculus OX=10090 GN=Cplx2 PE=1 SV=1
P84089	Erh	7	10	0.375	104	12259	5.9	Enhancer of rudimentary homolog OS=Mus musculus OX=10090 GN=Erh PE=1 SV=1
P84091	Ap2m1	28	61	0.49	435	49655	9.5	AP-2 complex subunit mu OS=Mus musculus OX=10090 GN=Ap2m1 PE=1 SV=1
P84096	Rhog	14	19	0.644	191	21308	8.1	Rho-related GTP-binding protein RhoG OS=Mus musculus OX=10090 GN=Rhog PE=1 SV=1
P84099	Rpl19	8	20	0.209	196	23466	11.5	60S ribosomal protein L19 OS=Mus musculus OX=10090 GN=Rpl19 PE=1 SV=1
P84102	Serf2	2	2	0.288	59	6900	10.4	Small EDRK-rich factor 2 OS=Mus musculus OX=10090 GN=Serf2 PE=1 SV=1
P84104	Srsf3	12	32	0.378	164	19330	11.6	Serine/arginine-rich splicing factor 3 OS=Mus musculus OX=10090 GN=Srsf3 PE=1 SV=1
P84228	H3c2	14	51	0.412	136	15388	11.3	Histone H3.2 OS=Mus musculus OX=10090 GN=H3c2 PE=1 SV=2
P84244	H3-3a	12	47	0.404	136	15328	11.3	Histone H3.3 OS=Mus musculus OX=10090 GN=H3-3a PE=1 SV=2
P84309	Adcy5	18	18	0.154	1262	139121	7.1	Adenylate cyclase type 5 OS=Mus musculus OX=10090 GN=Adcy5 PE=1 SV=2
P85094	Isoc2a	8	8	0.563	206	22417	8	Isochorismatase domain-containing protein 2A OS=Mus musculus OX=10090 GN=Isoc2a PE=1 SV=1
P86046	Kcnj13	4	4	0.111	360	40565	6.5	Inward rectifier potassium channel 13 OS=Mus musculus OX=10090 GN=Kcnj13 PE=3 SV=1
P97287	Mcl1	6	6	0.172	331	35217	6.2	Induced myeloid leukemia cell differentiation protein Mcl-1 homolog OS=Mus musculus OX=10090 GN=Mcl1 PE=1 SV=3
P97290	Serping1	2	2	0.04	504	55585	6.3	Plasma protease C1 inhibitor OS=Mus musculus OX=10090 GN=Serping1 PE=1 SV=3
P97291	Cdh8	7	7	0.115	799	88215	4.7	Cadherin-8 OS=Mus musculus OX=10090 GN=Cdh8 PE=1 SV=2
P97298	Serpinf1	6	6	0.153	417	46234	7	Pigment epithelium-derived factor OS=Mus musculus OX=10090 GN=Serpinf1 PE=1 SV=2
P97300	Nptn	26	49	0.436	397	44373	7.7	Neuroplastin OS=Mus musculus OX=10090 GN=Nptn PE=1 SV=3
P97302	Bach1	3	3	0.042	739	81374	5	Transcription regulator protein BACH1 OS=Mus musculus OX=10090 GN=Bach1 PE=1 SV=1
P97303	Bach2	12	13	0.15	839	91836	5.1	Transcription regulator protein BACH2 OS=Mus musculus OX=10090 GN=Bach2 PE=1 SV=3
P97310	Mcm2	31	39	0.322	904	102077	5.7	DNA replication licensing factor MCM2 OS=Mus musculus OX=10090 GN=Mcm2 PE=1 SV=3
P97311	Mcm6	48	62	0.468	821	92867	5.5	DNA replication licensing factor MCM6 OS=Mus musculus OX=10090 GN=Mcm6 PE=1 SV=1
P97313	Prkdc	18	18	0.046	4128	471475	7.1	DNA-dependent protein kinase catalytic subunit OS=Mus musculus OX=10090 GN=Prkdc PE=1 SV=3
P97314	Csrp2	14	20	0.518	193	20926	8.6	Cysteine and glycine-rich protein 2 OS=Mus musculus OX=10090 GN=Csrp2 PE=1 SV=3
P97315	Csrp1	24	34	0.71	193	20583	8.6	Cysteine and glycine-rich protein 1 OS=Mus musculus OX=10090 GN=Csrp1 PE=1 SV=3
P97318	Dab1	2	2	0.036	588	63578	5	Disabled homolog 1 OS=Mus musculus OX=10090 GN=Dab1 PE=1 SV=2
P97333	Nrp1	26	31	0.275	923	103000	5.9	Neuropilin-1 OS=Mus musculus OX=10090 GN=Nrp1 PE=1 SV=2
P97346	Nxn	10	10	0.237	435	48344	4.9	Nucleoredoxin OS=Mus musculus OX=10090 GN=Nxn PE=1 SV=1
P97351	Rps3a	28	51	0.731	264	29885	9.7	40S ribosomal protein S3a OS=Mus musculus OX=10090 GN=Rps3a PE=1 SV=3
P97352	S100a13	8	10	0.49	98	11158	6.2	Protein S100-A13 OS=Mus musculus OX=10090 GN=S100a13 PE=1 SV=1
P97355	Sms	13	16	0.322	366	41313	5.1	Spermine synthase OS=Mus musculus OX=10090 GN=Sms PE=1 SV=1
P97363	Sptlc2	7	7	0.145	560	62982	8.2	Serine palmitoyltransferase 2 OS=Mus musculus OX=10090 GN=Sptlc2 PE=1 SV=2
P97364	Sephs2	3	3	0.064	452	47684	6.1	Selenide, water dikinase 2 OS=Mus musculus OX=10090 GN=Sephs2 PE=1 SV=3
P97366	Evi5	6	6	0.068	809	92943	6.2	Ecotropic viral integration site 5 protein OS=Mus musculus OX=10090 GN=Evi5 PE=1 SV=2
P97370	Atp1b3	12	13	0.414	278	31776	8.5	Sodium/potassium-transporting ATPase subunit beta-3 OS=Mus musculus OX=10090 GN=Atp1b3 PE=1 SV=1
P97371	Psme1	15	18	0.53	249	28673	6	Proteasome activator complex subunit 1 OS=Mus musculus OX=10090 GN=Psme1 PE=1 SV=2
P97372	Psme2	12	13	0.272	239	27057	5.7	Proteasome activator complex subunit 2 OS=Mus musculus OX=10090 GN=Psme2 PE=1 SV=4
P97376	Frg1	8	11	0.267	258	29127	8.9	Protein FRG1 OS=Mus musculus OX=10090 GN=Frg1 PE=1 SV=2
P97377	Cdk2	7	7	0.153	346	38978	8.5	Cyclin-dependent kinase 2 OS=Mus musculus OX=10090 GN=Cdk2 PE=1 SV=2
P97379	G3bp2	21	30	0.415	482	54088	5.6	Ras GTPase-activating protein-binding protein 2 OS=Mus musculus OX=10090 GN=G3bp2 PE=1 SV=2
P97384	Anxa11	17	20	0.322	503	54079	7.7	Annexin A11 OS=Mus musculus OX=10090 GN=Anxa11 PE=1 SV=2
P97386	Lig3	23	27	0.19	1015	113072	9	DNA ligase 3 OS=Mus musculus OX=10090 GN=Lig3 PE=1 SV=2
P97390	Vps45	18	22	0.261	570	65053	8.2	Vacuolar protein sorting-associated protein 45 OS=Mus musculus OX=10090 GN=Vps45 PE=1 SV=1
[truncated: 5,870 more rows]

## Sheet: Hippo_KO_Norm_pro abundance
Table List of total proteins involved in volcano plot analysis of quantified proteins																						P60		E18		WT		KO
Uniprot	Gene name	Protein abundances (They were log2-transformed and divided by reference value after normalization by column-median method)																PW_avg	PKO_avg	EW_avg	EKO_avg	P-value	log2FC(PH/PW)	P-value	log2FC(EH/EW)	P-value	log2FC(EW/PW)	P-value	log2FC(EKO/PKO)
		P60-W_1	P60-W_2	P60-W_3	P60-W_4	P60_KO_1	P60_KO_2	P60_KO_3	P60_KO_4	E18_W_1	E18_W_2	E18_W_3	E18_W_4	E18_KO_1	E18_KO_2	E18_KO_3	E18_KO_4
P63250	Kcnj3	-0.225304	-0.362449	-0.242878	-0.263649	-0.180053	-0.329165	-0.337762	-0.234074	-0.795442	-1.07631	-0.778863	-0.708423	-0.772388	-0.840338	-0.685802	-0.621065	-0.27357	-0.270263	-0.839758	-0.729898	0.948431	0.00330639	0.297694	0.10986	0.00326672	-0.566189	0.000372387	-0.459635
Q920A7	Afg3l1	-1.11585	-1.09829	-0.98661	-1.0587	-1.10862	-1.06148	-1.01907	-1.11458	-0.569844	-0.653619	-0.653867	-0.709798	-0.60117	-0.574886	-0.78995	-0.737499	-1.06486	-1.07594	-0.646782	-0.675876	0.771636	-0.0110774	0.647254	-0.0290945	4.96089e-05	0.418081	0.00199647	0.400064
P56399	Usp5	4.05644	3.98177	3.98684	3.94846	4.04334	3.9676	3.96245	4.04222	3.68067	3.70921	3.7343	3.60793	3.76168	3.76187	3.73858	3.72761	3.99338	4.0039	3.68303	3.74743	0.75285	0.0105257	0.0954847	0.0644085	0.000148957	-0.310351	0.00053057	-0.256468
Q9R1P1	Psmb3	2.55728	2.5183	2.58689	2.4965	2.51071	2.57346	2.50189	2.36655	3.3489	3.15048	3.25819	3.06472	3.22397	3.07264	3.2109	3.05581	2.53974	2.48815	3.20557	3.14083	0.339781	-0.051589	0.431982	-0.0647438	0.000845515	0.665829	4.42056e-05	0.652675
Q9CQQ8	Lsm7	-0.249725	-0.274152	-0.112423	-0.300249	-0.165471	-0.532571	0.0256128	-0.217686	0.932002	0.878755	0.373406	0.632007	0.941397	0.335882	0.819369	0.574429	-0.234137	-0.222529	0.704042	0.667769	0.929697	0.0116086	0.851576	-0.0362732	0.00317423	0.93818	0.00256258	0.890298
Q8VHH7	Adcy3	-0.737806	-0.9176	-0.665472	-0.813276	-0.870658	-0.948825	-0.853053	-0.955719	-2.73631	-2.5081	-2.45596	-2.43134	-2.66886	-2.62454	-2.39286	-2.53783	-0.783539	-0.907064	-2.53293	-2.55602	0.102968	-0.123525	0.81124	-0.0230963	1.93215e-06	-1.74939	1.27805e-05	-1.64896
Q9ES07	Slc15a2	-0.926105	-1.29335	-1.18097	-1.24902	-1.26144	-1.39706	-1.24666	-1.20645	-3.44725	-3.30447	-2.94834	-2.99233	-3.43845	-3.4258	-2.95365	-3.14647	-1.16236	-1.2779	-3.1731	-3.24109	0.270902	-0.115541	0.700393	-0.0679901	2.45673e-05	-2.01074	0.000146802	-1.96319
P47962	Rpl5	3.23681	3.22806	3.209	3.32654	3.32327	3.24848	3.41587	3.26472	4.97496	4.7486	4.64393	4.64089	5.00135	4.94039	4.69563	4.75282	3.2501	3.31308	4.7521	4.84754	0.225691	0.0629811	0.407981	0.0954468	0.000101431	1.502	1.99036e-05	1.53446
Q9ERN0	Scamp2	-1.96563	-1.67953	-1.84306	-1.81465	-1.80274	-1.85674	-1.73956	-2.00893	-2.38879	-2.18055	-2.23072	-2.36456	-2.30036	-2.43603	-2.24991	-1.97647	-1.82572	-1.85199	-2.29116	-2.24069	0.760097	-0.0262742	0.664573	0.050462	0.0010408	-0.465439	0.018642	-0.388702
Q6P3D0	Nudt16	-1.25478	-1.3095	-1.33344	-1.29208	-1.32964	-1.28741	-1.33646	-1.28152	-1.52192	-1.44739	-1.43326	-1.48159	-1.54188	-1.55966	-1.48642	-1.39326	-1.29745	-1.30875	-1.47104	-1.49531	0.622745	-0.0113039	0.593485	-0.024267	0.000592852	-0.173589	0.0105442	-0.186553
Q8C3Q5	Shisa7	1.28064	1.34338	1.24015	1.24095	1.34084	1.26489	1.1705	1.3353	-0.269519	-0.217406	-0.0151834	0.105451	-0.239685	-0.236671	0.00557423	0.21983	1.27628	1.27788	-0.0991645	-0.0627382	0.973947	0.00159931	0.804979	0.0364263	0.000276646	-1.37545	0.000463325	-1.34062
Q9WTX5	Skp1	2.58913	2.8115	2.36941	2.57491	2.60417	2.41497	2.84282	2.50265	1.84603	1.77488	1.56618	1.8939	2.01448	1.55746	1.98769	1.94455	2.58624	2.59116	1.77025	1.87604	0.970885	0.00491524	0.448575	0.105797	0.000498997	-0.815994	0.00247373	-0.715113
Q9D6J3	Yju2	-2.73758	-2.54699	-2.71991	-2.49787	-2.59433	-2.63207	-2.57922	-2.62005	-2.29119	-2.38354	-2.43082	-2.40588	-2.35787	-2.33831	-2.4448	-2.51375	-2.62559	-2.60642	-2.37786	-2.41368	0.774933	0.0191693	0.508736	-0.0358245	0.0181144	0.247732	0.0139407	0.192738
P0DJE0	Pet100	-3.08789	-3.09282	-3.01497	-3.16682	-2.99393	-3.12737	-3.03714	-3.14363	-3.06372	-3.29197	-3.2187	-3.07695	-3.01001	-3.39056	-3.07869	-3.40244	-3.09063	-3.07552	-3.16283	-3.22042	0.76111	0.0151086	0.644243	-0.0575898	0.310723	-0.0722077	0.258378	-0.144906
Q80TP3	Ubr5	0.855955	0.876582	0.910307	0.870043	0.883691	0.878257	0.868718	0.928328	1.5835	1.58823	1.40917	1.3703	1.55147	1.60598	1.35826	1.35405	0.878222	0.889748	1.4878	1.46744	0.536024	0.0115266	0.82231	-0.0203636	0.00131816	0.609579	0.00235609	0.577689
Q8K190	Saysd1	-1.82093	-1.9336	-1.6879	-1.61682	-1.71083	-1.67486	-1.66533	-1.60064	-1.98189	-1.86065	-1.8123	-1.79725	-2.13259	-1.8024	-1.96821	-2.14789	-1.76482	-1.66292	-1.86302	-2.01277	0.247488	0.101899	0.168199	-0.149748	0.285372	-0.0982082	0.0189407	-0.349855
Q9CQY6	Uqcc2	0.900404	0.856776	0.855749	0.782532	0.90788	0.806384	0.837758	0.839363	0.529908	0.433429	0.347804	0.441777	0.610474	0.429773	0.425294	0.613327	0.848865	0.847846	0.43823	0.519717	0.97601	-0.001019	0.261487	0.0814874	0.000207855	-0.410636	0.00482303	-0.328129
Q9D384	Snrnp35	-3.6964	-3.88045	-3.71757	-3.79526	-3.79622	-3.79098	-3.97647	-3.79353	-3.61639	-3.67023	-3.55963	-3.64076	-3.54659	-3.87338	-3.57601	-3.71186	-3.77242	-3.8393	-3.62175	-3.67696	0.322264	-0.0668776	0.523866	-0.0552108	0.0277011	0.15067	0.123384	0.162337
Q9DD03	Rab13	-2.24243	-2.35109	-2.23456	-2.25336	-2.40957	-2.26791	-2.29068	-2.19736	-1.74082	-1.56048	-2.1797	-2.1787	-1.80401	-1.82594	-2.13742	-2.18849	-2.27036	-2.29138	-1.91493	-1.98897	0.70181	-0.0210214	0.707659	-0.0740392	0.106817	0.355434	0.0503898	0.302416
Q8CB44	Gramd4	-0.352732	-0.406871	-0.252909	-0.352556	-0.414001	-0.431008	-0.355714	-0.294333	0.415586	0.422172	0.411967	0.344113	0.325918	0.409815	0.3681	0.215611	-0.341267	-0.373764	0.398459	0.329861	0.493976	-0.0324969	0.204886	-0.0685985	8.94576e-06	0.739726	1.87889e-05	0.703625
Q9CQE7	Ergic3	0.8627	0.897517	0.921152	0.934969	0.906442	0.86667	0.928727	0.886158	1.91695	1.8401	2.01129	2.0051	1.91144	1.8521	1.99663	1.82868	0.904084	0.896999	1.94336	1.89721	0.743948	-0.00708532	0.43562	-0.0461466	2.31214e-05	1.03928	2.54885e-05	1.00021
Q9QWR8	Naga	-0.151329	-0.136098	-0.0916519	-0.0843601	-0.20403	-0.0661345	-0.128963	-0.109201	-0.323417	-0.335114	-0.215611	-0.138186	-0.355446	-0.507549	-0.200418	-0.345644	-0.11586	-0.127082	-0.253082	-0.352264	0.749518	-0.0112224	0.255644	-0.0991819	0.0546226	-0.137223	0.0287726	-0.225182
O54804	Chka	-1.08518	-1.05813	-0.978144	-0.998346	-0.855615	-1.04418	-1.0401	-0.978987	-0.850951	-0.872989	-0.81704	-0.834846	-0.860588	-0.916042	-0.871787	-0.744526	-1.02995	-0.979722	-0.843956	-0.848236	0.368654	0.0502295	0.917306	-0.00427938	0.00199651	0.185995	0.0626436	0.131486
Q62511	Zfp91	-2.10414	-2.2664	-1.96388	-2.09571	-2.05839	-2.10854	-1.92945	-2.0268	-0.868648	-0.735984	-1.12603	-1.41259	-1.0352	-0.68708	-1.48367	-1.91808	-2.10753	-2.03079	-1.03581	-1.28101	0.338824	0.0767374	0.462332	-0.245192	0.00268894	1.07172	0.0663919	0.749788
Q8K298	Anln	0.924114	1.02219	0.901518	1.03387	0.860885	1.08987	0.845199	0.751501	-0.88193	-0.882665	-1.04007	-1.08895	-0.953381	-0.886238	-0.970971	-0.83308	0.970424	0.886863	-0.973403	-0.910918	0.348336	-0.0835609	0.362536	0.0624859	6.10535e-07	-1.94383	1.66453e-05	-1.79778
Q9WTR6	Slc7a11	0.148975	0.380641	-0.146534	0.0920372	0.14166	0.234128	-0.0527849	0.382027	-3.63523	-2.96059	-3.0831	-2.45565	-3.36057	-3.51954	-2.68627	-2.82308	0.11878	0.176257	-3.03364	-3.09736	0.698894	0.0574775	0.846883	-0.0637209	0.000231664	-3.15242	9.42932e-05	-3.27362
Q9Z172	Sumo3	-1.90553	-1.9154	-1.86801	-1.98748	-1.7179	-2.03185	-1.81598	-1.71418	-0.778476	-1.00735	-1.16675	-1.3083	-0.835917	-0.998146	-1.0383	-1.36827	-1.9191	-1.81997	-1.06522	-1.06016	0.281149	0.0991306	0.975698	0.00505853	0.00379914	0.853888	0.00206545	0.759816
Q6PDK2	Kmt2d	-2.239	-2.32929	-2.41351	-2.37498	-2.21595	-2.2509	-2.2351	-2.22264	-1.87714	-2.0841	-1.85696	-1.97935	-1.89089	-2.03007	-1.75906	-2.155	-2.3392	-2.23115	-1.94939	-1.95876	0.0609429	0.108049	0.929283	-0.00936866	0.00130974	0.389809	0.049513	0.272391
O55236	Rngtt	-1.20407	-1.22047	-1.29106	-1.1528	-1.34874	-1.26468	-1.2092	-1.2648	-0.0498323	0.1153	-0.0777903	-0.0743132	0.0783596	0.0117741	-0.0939131	0.157555	-1.2171	-1.27186	-0.0216589	0.0384438	0.225518	-0.0547581	0.426705	0.0601027	3.50337e-06	1.19544	8.07654e-06	1.3103
Q8BRH4	Kmt2c	-3.38982	-3.15812	-3.1614	-3.40048	-3.15058	-3.38447	-3.28724	-3.34576	-3.39715	-3.38478	-3.28293	-3.2677	-3.18612	-3.34582	-3.38847	-2.84361	-3.27746	-3.29201	-3.33314	-3.191	0.87026	-0.0145545	0.338987	0.142136	0.5002	-0.0556848	0.492614	0.101006
Q8C120	Sh3rf3	-2.05742	-1.76355	-2.06384	-1.97662	-1.99976	-2.02715	-2.16166	-1.88238	-1.54808	-1.59597	-1.61433	-1.69261	-1.53516	-1.62462	-1.67382	-1.58673	-1.96536	-2.01774	-1.61275	-1.60508	0.584944	-0.0523815	0.861223	0.0076654	0.00949538	0.352606	0.00206636	0.412653
E9Q4F7	Ankrd11	-1.78371	-1.83781	-1.7538	-1.78529	-1.79679	-1.84746	-1.88506	-1.84209	-1.55337	-1.52955	-1.64655	-1.65239	-1.56381	-1.56501	-1.7387	-1.78864	-1.79015	-1.84285	-1.59546	-1.66404	0.0809428	-0.0526977	0.352814	-0.0685756	0.00361326	0.194689	0.0495215	0.178811
P07742	Rrm1	0.73818	0.72424	0.794359	0.764822	0.811618	0.697179	1.02261	0.758741	3.26932	3.15632	2.29583	2.15671	3.16899	3.35394	2.22417	2.10962	0.7554	0.822538	2.71954	2.71418	0.416387	0.0671372	0.990447	-0.00535989	0.00630245	1.96414	0.00788967	1.89165
P48193	Epb41	1.51202	1.46477	1.551	1.46609	1.47833	1.51117	1.52694	1.4264	3.0419	2.97036	2.60647	2.53745	2.94114	3.06361	2.58064	2.52512	1.49847	1.48571	2.78904	2.77763	0.688862	-0.0127578	0.952443	-0.0114167	0.00168588	1.29057	0.00190271	1.29192
Q99M51	Nck1	0.357822	0.295348	0.426929	0.331758	0.392758	0.400132	0.356309	0.422169	0.0712271	0.0637846	0.0472994	0.0107336	0.0493431	0.111839	-0.109551	-0.120262	0.352965	0.392842	0.0482612	-0.0171578	0.26181	0.0398774	0.344377	-0.065419	0.000392579	-0.304703	0.00441745	-0.41
Q61624	Znf148	-0.260836	-0.200913	-0.228842	-0.277575	-0.237374	-0.189393	-0.227391	-0.24897	0.723302	0.684558	0.557464	0.535697	0.740097	0.72406	0.63713	0.683514	-0.242041	-0.225782	0.625255	0.6962	0.477611	0.0162592	0.236012	0.070945	8.89407e-05	0.867296	7.02748e-07	0.921982
Q64314	Cd34	0.131527	0.15083	0.12443	0.106802	0.0674524	0.00526142	0.175778	0.0849705	-1.43732	-1.62202	-1.34523	-1.01642	-1.29881	-1.57391	-1.1543	-1.09942	0.128397	0.0833657	-1.35525	-1.28161	0.294525	-0.0450315	0.672077	0.0736406	0.00128635	-1.48365	0.000429902	-1.36497
Q76N33	Stambpl1	-3.24885	-3.05055	-3.06131	-3.12883	-3.11486	-3.14317	-3.34017	-3.07049	-3.66863	-3.46871	-3.35075	-3.41167	-3.54813	-3.65604	-3.47709	-3.37594	-3.12239	-3.16717	-3.47494	-3.5143	0.573707	-0.0447865	0.679875	-0.0393603	0.00728175	-0.352555	0.0060772	-0.347128
Q80TL4	Phf24	3.44393	3.50581	3.24715	3.27946	3.43408	3.27442	3.36439	3.462	0.552386	0.837398	1.15762	1.11306	0.711212	0.651295	1.28496	1.25326	3.36909	3.38372	0.915117	0.97518	0.853368	0.0146356	0.794783	0.0600631	6.88336e-05	-2.45397	0.000453753	-2.40854
Q9QXN3	Trip4	-1.14029	-1.23477	-1.21586	-1.1783	-1.25174	-1.27074	-1.26093	-1.19843	-1.02143	-1.04592	-0.997273	-1.04806	-0.982771	-1.03536	-1.0433	-1.08161	-1.1923	-1.24546	-1.02817	-1.03576	0.0941795	-0.0531559	0.761101	-0.00758862	0.00125812	0.164132	0.000249194	0.2097
E9Q394	Akap13	-0.788481	-0.835183	-0.732777	-0.76029	-0.752572	-0.767377	-0.762326	-0.83744	-0.734836	-0.740314	-0.868848	-0.874494	-0.780811	-0.694775	-0.937551	-1.01708	-0.779183	-0.779929	-0.804623	-0.857554	0.980475	-0.00074625	0.553312	-0.0529315	0.593472	-0.02544	0.372104	-0.0776253
Q9WV70	Noc2l	-1.71024	-1.94385	-1.59942	-1.81743	-1.81538	-1.91116	-1.78026	-1.82444	-0.5678	-0.591954	-0.989944	-0.923978	-0.540424	-0.481871	-0.947061	-0.756479	-1.76774	-1.83281	-0.768419	-0.681459	0.456819	-0.0650754	0.590202	0.0869601	0.000518881	0.999316	0.00104168	1.15135
Q64311	Ntan1	-1.39252	-1.50109	-1.45293	-1.4278	-1.51495	-1.48585	-1.4302	-1.46166	0.132411	0.198474	-0.0742331	-0.129834	0.112982	0.270689	-0.049407	-0.0538216	-1.44359	-1.47316	0.0317044	0.0701106	0.350124	-0.0295773	0.74043	0.0384061	0.000145861	1.47529	0.000153749	1.54327
Q8BUR3	Foxj3	-2.02891	-2.18343	-2.02145	-2.15757	-2.06502	-2.15818	-2.09135	-2.04532	-1.76398	-1.60616	-1.68586	-1.89137	-1.8346	-1.74746	-1.8216	-1.28214	-2.09784	-2.08997	-1.73685	-1.67145	0.878704	0.00787497	0.673258	0.0653932	0.00379435	0.360997	0.0472694	0.418515
Q6GQT5	Tmem151a	-1.67576	-1.39269	-1.85402	-1.9495	-1.79839	-2.0088	-2.17225	-2.19876	-3.4942	-3.83213	-2.95376	-2.56285	-2.77704	-4.12248	-2.37547	-2.57146	-1.71799	-2.04455	-3.21074	-2.96161	0.0805459	-0.32656	0.628164	0.249121	0.00780754	-1.49274	0.100448	-0.917063
Q8R001	Mapre2	3.2708	3.3014	3.15095	3.22773	3.25149	3.23207	3.17248	3.22026	2.43401	2.33627	2.92024	2.89738	2.56298	2.41787	2.96052	2.62339	3.23772	3.21908	2.64698	2.64119	0.635466	-0.0186453	0.976886	-0.00578523	0.0277033	-0.590746	0.0140857	-0.577886
Q9CYC6	Dcp2	-2.30079	-2.39911	-2.4188	-2.41159	-2.42198	-2.41532	-2.39724	-2.39868	-1.86841	-1.90551	-1.87541	-1.81828	-1.91786	-1.88669	-1.86924	-1.83038	-2.38257	-2.40831	-1.8669	-1.87604	0.423804	-0.0257325	0.734234	-0.00914025	1.46915e-05	0.51567	2.15063e-05	0.532262
Q6A051	Atrnl1	-3.32293	-3.23838	-3.27405	-3.36665	-3.13804	-3.31245	-3.29765	-3.0712	-3.45964	-3.35979	-3.38008	-3.45409	-3.45131	-3.37843	-3.48622	-3.36898	-3.3005	-3.20483	-3.4134	-3.42124	0.21528	0.0956678	0.844152	-0.00783563	0.0248909	-0.1129	0.0273904	-0.216403
O88492	Plin4	-1.61488	-1.93931	-1.51661	-1.54192	-1.61534	-1.58842	-1.44236	-1.40597	-0.554915	-0.337626	-1.14089	-1.67064	-1.17825	-0.157406	-1.59148	-2.85934	-1.65318	-1.51302	-0.926018	-1.44662	0.265925	0.140156	0.452521	-0.5206	0.0897202	0.727161	0.913215	0.0664048
Q8R1F1	Niban2	1.21853	1.226	1.2596	1.1989	1.18169	1.24943	1.25527	1.14571	2.31153	2.30272	2.19482	2.23613	2.35656	2.3322	2.25385	2.31207	1.22576	1.20803	2.2613	2.31367	0.578125	-0.0177312	0.192382	0.0523717	2.86598e-06	1.03554	9.79241e-08	1.10565
Q5DTL9	Slc4a10	1.775	1.80772	1.75219	1.80216	1.76751	1.7704	1.74198	1.80686	-0.583299	-0.262322	-0.316688	-0.31911	-0.508142	-0.625046	-0.193555	-0.233385	1.78427	1.77169	-0.370355	-0.390032	0.522643	-0.0125823	0.882967	-0.0196774	5.42327e-05	-2.15463	0.000209349	-2.16172
Q8BLK3	Lsamp	4.84587	4.80186	4.7384	4.70363	4.865	4.7384	4.6874	4.81841	1.68121	2.02512	2.41761	2.36427	1.78905	1.74861	2.45004	2.55592	4.77244	4.7773	2.12205	2.13591	0.92717	0.00486422	0.96127	0.0138533	0.000419396	-2.65039	0.000855731	-2.6414
Q61967	Zfp90	-3.31298	-3.50416	-3.27524	-3.32184	-3.34743	-3.36274	-3.401	-3.32827	-3.63853	-3.51434	-3.72077	-3.99301	-3.7616	-3.57426	-3.81316	-3.80628	-3.35355	-3.35986	-3.71666	-3.73883	0.912503	-0.00630713	0.856336	-0.0221622	0.0285257	-0.363109	0.00469727	-0.378964
Q9CXL3	0	-0.430731	-0.440772	-0.448431	-0.366579	-0.409486	-0.367749	-0.365512	-0.360973	1.036	1.0558	0.735999	0.724893	1.02383	0.997013	0.763488	0.82826	-0.421628	-0.37593	0.888173	0.903149	0.0914539	0.0456982	0.897736	0.0149763	0.000503439	1.3098	0.000190366	1.27908
Q6P5E8	Dgkq	0.998507	0.881743	0.959286	0.948484	0.918122	0.947904	0.865581	0.989288	-0.107923	0.0214796	-0.150968	-0.317481	-0.177748	-0.0020752	-0.173823	-0.517292	0.947005	0.930224	-0.138723	-0.217735	0.653914	-0.0167813	0.565148	-0.0790117	0.000201923	-1.08573	0.00117853	-1.14796
Q9CZS1	Aldh1b1	2.51471	2.3986	2.40677	2.3325	2.6109	2.42695	2.44555	2.45983	0.780032	0.837119	1.43932	1.40628	0.93428	0.932459	1.46042	1.49961	2.41315	2.48581	1.11569	1.20669	0.247344	0.07266	0.7154	0.0910056	0.00423182	-1.29746	0.00266504	-1.27912
Q91VR8	Brk1	0.422598	0.502639	0.498718	0.456429	0.521955	0.183286	0.527312	0.331612	-1.00095	-1.13097	-0.894429	-0.964437	-1.06518	-1.08469	-0.849355	-0.874699	0.470096	0.391041	-0.997696	-0.968481	0.415052	-0.0790548	0.725655	0.0292151	1.4011e-05	-1.46779	2.15308e-05	-1.35952
O08807	Prdx4	0.321579	0.484473	0.195564	0.432463	0.363364	0.388577	0.411025	0.229408	1.63916	1.51167	1.45445	1.62483	1.81297	1.76684	1.57188	1.6405	0.35852	0.348094	1.55753	1.69805	0.896045	-0.010426	0.0986817	0.140519	1.23548e-05	1.19901	2.69666e-06	1.34995
Q921L5	Cog2	-0.681946	-0.584298	-0.594507	-0.587049	-0.607402	-0.656932	-0.597672	-0.581392	-0.436221	-0.421803	-0.180923	-0.0756865	-0.157511	-0.316101	-0.222959	0.511038	-0.61195	-0.61085	-0.278658	-0.0463831	0.970625	0.00110054	0.324393	0.232275	0.0296877	0.333292	0.0574561	0.564466
E9QAT4	Sec16a	2.06052	2.04428	2.04877	1.99568	2.03956	1.98988	2.08525	2.0649	2.69786	2.62342	2.65979	2.60164	2.71438	2.76224	2.60619	2.70488	2.03731	2.0449	2.64568	2.69692	0.773632	0.00758266	0.244231	0.051245	1.42402e-06	0.608363	1.23674e-05	0.652026
Q7TSI3	Ppp6r1	0.0151615	0.0544577	0.0311279	0.0233021	0.0750952	0.0156851	0.0524015	0.118021	0.397378	0.305705	0.180469	0.179299	0.355209	0.445202	0.142484	0.11784	0.0310123	0.0653007	0.265713	0.265184	0.212226	0.0342884	0.995815	-0.000529051	0.0199183	0.2347	0.0846209	0.199883
Q9R111	Gda	4.84584	5.05414	4.64609	4.72281	4.88103	4.68993	4.76019	4.87634	0.784841	1.45113	1.48489	1.46376	1.09265	1.10976	1.62293	1.12313	4.81722	4.80187	1.29615	1.23712	0.885178	-0.0153508	0.792316	-0.0590346	2.05295e-05	-3.52107	2.12943e-05	-3.56475
P35283	Rab12	1.51043	1.47162	1.44438	1.34874	1.5689	1.46124	1.45438	1.46478	0.716912	0.618131	1.11325	1.00388	0.747473	0.792267	1.01124	0.991978	1.44379	1.48732	0.863044	0.88574	0.362137	0.0435295	0.873324	0.0226958	0.0120919	-0.58075	0.00124225	-0.601584
Q9Z2B9	Rps6ka4	-3.8964	-3.94407	-3.87347	-3.89797	-3.97118	-3.97881	-3.89352	-3.91139	-4.88223	-4.94679	-4.92336	-4.79548	-4.96892	-4.93863	-4.7384	-4.86644	-3.90298	-3.93872	-4.88696	-4.8781	0.223148	-0.0357487	0.890208	0.00886655	8.17805e-06	-0.983988	7.08657e-05	-0.939373
P14869	Rplp0	3.18341	3.1618	3.05873	3.08434	3.18839	3.09431	3.16667	3.13939	4.34432	4.24214	4.04526	3.98953	4.37758	4.30966	4.11707	4.50099	3.12207	3.14719	4.15531	4.32633	0.516959	0.0251188	0.189235	0.171012	0.000424874	1.03324	0.000387429	1.17914
Q8R574	Prpsap2	1.55395	1.46223	1.55801	1.51065	1.4557	1.48859	1.51155	1.3984	1.31446	1.31248	1.34527	1.21224	1.31922	1.41357	1.23567	1.24286	1.52121	1.46356	1.29611	1.30283	0.13389	-0.0576515	0.899229	0.00671411	0.00106404	-0.225095	0.0214897	-0.160729
P54276	Msh6	1.26308	1.23543	1.33383	1.30728	1.31183	1.28453	1.40188	1.30888	3.17492	3.12728	2.642	2.59004	3.15171	3.27511	2.65729	2.66785	1.2849	1.32678	2.88356	2.93799	0.263914	0.0418749	0.815773	0.0544331	0.00168912	1.59865	0.00177978	1.61121
Q9R1V7	Adam23	2.16034	2.11772	2.06233	2.10407	2.15885	2.13669	2.0841	2.1118	-0.173108	-0.0503645	0.0577765	-0.0293913	-0.125139	-0.142416	0.0361528	0.0127869	2.11112	2.12286	-0.0487719	-0.0546539	0.666085	0.0117459	0.932136	-0.00588202	1.73562e-06	-2.15989	3.22654e-06	-2.17752
Q8BHD7	Ptbp3	-1.78618	-2.00623	-1.94853	-1.93137	-1.86018	-1.92705	-2.02019	-1.88927	-1.43264	-1.44738	-1.59184	-1.59219	-1.55234	-1.4635	-1.72365	-1.73328	-1.91808	-1.92417	-1.51601	-1.61819	0.920456	-0.00609398	0.252832	-0.102177	0.00078204	0.402063	0.0115531	0.30598
P11087	Col1a1	-1.817	-1.30867	-1.36246	-0.715559	-0.931729	-1.27251	-1.58902	-1.7324	-1.42461	-1.78096	-0.857877	-0.0155611	-1.63576	-1.75141	-0.881101	-0.589462	-1.30092	-1.38142	-1.01975	-1.21443	0.789533	-0.080493	0.699312	-0.194681	0.557229	0.28117	0.639291	0.166982
Q8R1M0	Hmces	-3.85696	-3.78675	-3.94273	-3.75625	-3.99591	-3.77728	-3.91921	-3.90213	-3.04317	-3.20763	-3.26627	-3.38426	-3.13975	-3.07143	-3.29647	-3.13563	-3.83567	-3.89863	-3.22533	-3.16082	0.345049	-0.0629578	0.483344	0.064512	0.000806864	0.610341	3.08996e-05	0.737811
Q8BJ37	Tdp1	-0.504128	-0.497466	-0.461653	-0.452496	-0.468097	-0.405974	-0.419475	-0.359577	0.942124	0.93229	0.588193	0.622977	0.933111	1.0616	0.613614	0.664597	-0.478935	-0.413281	0.771396	0.818229	0.0533941	0.0656548	0.756031	0.0468333	0.000840842	1.25033	0.00101917	1.23151
Q8R3L8	Cdk8	-3.29072	-3.60956	-3.36983	-3.48719	-3.34169	-3.65136	-3.45283	-3.43262	-4.32929	-4.16243	-3.96152	-4.35774	-4.16945	-4.04054	-3.9882	-4.21896	-3.43932	-3.46963	-4.20274	-4.10429	0.761592	-0.0303018	0.396619	0.0984542	0.000733953	-0.76342	0.00034213	-0.634664
Q61220	Nell2	1.45997	1.39531	1.43007	1.3899	1.51366	1.41945	1.41939	1.43761	0.889058	0.854894	1.45264	1.45557	1.08676	1.01904	1.36741	1.86002	1.41881	1.44753	1.16304	1.33331	0.344687	0.028717	0.528852	0.170264	0.225709	-0.255772	0.593465	-0.114225
B5TVM2	Ildr2	0.624056	0.965007	0.554691	0.641376	0.675559	0.658898	0.552056	0.693754	-1.28148	-1.1076	-1.1275	-1.02186	-1.24125	-1.2864	-1.11725	-0.919783	0.696283	0.645067	-1.13461	-1.14117	0.627054	-0.0512156	0.949228	-0.00656199	1.5061e-05	-1.83089	4.35929e-05	-1.78624
Q9D898	Arpc5l	3.70217	3.73731	3.75287	3.73034	3.71887	3.6741	3.60895	3.80022	2.27068	2.22672	2.31653	2.23755	2.2998	2.18046	2.24465	2.32501	3.73067	3.70054	2.26287	2.26248	0.51473	-0.0301366	0.992111	-0.000393629	6.75866e-08	-1.4678	2.43678e-07	-1.43806
Q8VDP3	Mical1	0.805946	0.828103	0.80937	0.862217	0.838923	0.82825	0.822492	0.813021	1.54364	1.42932	1.45855	1.44025	1.55179	1.57488	1.43416	1.53459	0.826409	0.825671	1.46794	1.52385	0.960442	-0.000737667	0.217491	0.0559108	1.11736e-05	0.641535	0.000134825	0.698183
Q8BHC1	Rab39b	2.10263	2.04388	2.02906	2.06319	2.08103	2.10023	2.03783	2.12055	0.492406	0.784057	0.886434	0.89676	0.598917	0.670937	0.887563	1.23348	2.05969	2.08491	0.764914	0.847724	0.329971	0.025219	0.647624	0.0828102	0.000653111	-1.29478	0.00292276	-1.23719
Q9DCD0	Pgd	3.28237	3.23195	3.24276	3.15055	3.25861	3.22689	3.27359	3.08717	4.20001	4.07219	4.01523	3.969	4.19246	4.17864	4.08301	3.98762	3.22691	3.21157	4.06411	4.11043	0.774403	-0.0153427	0.52725	0.0463192	4.32366e-05	0.837202	8.88851e-06	0.898864
P10639	Txn	3.29903	3.30915	3.18829	3.20811	3.37053	3.28652	3.24187	3.16926	3.5053	3.45388	3.19745	3.30456	3.56184	3.18978	3.47727	3.35517	3.25114	3.26704	3.3653	3.39602	0.772018	0.0158997	0.784037	0.03072	0.209375	0.114151	0.22193	0.128971
Q78HU3	Mvb12a	-1.9042	-1.92247	-1.94477	-1.91323	-1.89291	-1.91066	-1.96752	-1.91335	-1.205	-1.0881	-1.48703	-1.62092	-1.31519	-1.16177	-1.57157	-1.57079	-1.92117	-1.92111	-1.35026	-1.40483	0.997422	6.24657e-05	0.743949	-0.0545666	0.0185989	0.570909	0.0132979	0.51628
Q8VCX6	Kptn	-2.17885	-2.28135	-2.03686	-2.17381	-2.15703	-2.07242	-2.09203	-1.98023	-2.12489	-1.91564	-2.1305	-2.23678	-2.36439	-1.92764	-2.37203	-2.30606	-2.16772	-2.07543	-2.10195	-2.24253	0.192035	0.0922899	0.312877	-0.140576	0.465138	0.065767	0.215881	-0.167099
Q62120	Jak2	-1.39187	-1.49518	-1.40159	-1.45935	-1.43387	-1.412	-1.32964	-1.47155	-0.174493	-0.267417	-0.0176649	-0.199611	-0.245752	-0.191914	-0.176581	-0.409389	-1.437	-1.41177	-0.164796	-0.255909	0.539608	0.0252337	0.270169	-0.0911129	1.64263e-05	1.2722	1.22403e-05	1.15586
Q7TSH8	Tmem94	-0.559061	-0.565549	-0.512104	-0.55965	-0.581372	-0.572091	-0.603427	-0.512589	-1.13206	-0.980815	-0.968713	-0.943347	-1.04738	-1.0596	-1.00776	-0.942869	-0.549091	-0.56737	-1.00623	-1.0144	0.462825	-0.0182786	0.876855	-0.0081718	0.000966488	-0.457142	1.80624e-05	-0.447035
Q8BSU7	Mob3a	-3.04273	-3.02081	-2.89086	-2.94356	-2.81245	-2.89968	-2.92848	-2.90071	-1.63282	-1.82225	-1.62868	-1.71151	-1.68784	-1.71084	-1.65446	-1.76916	-2.97449	-2.88533	-1.69881	-1.70557	0.0892267	0.0891619	0.900901	-0.00675988	1.02767e-06	1.27568	4.56693e-08	1.17976
Q99JY8	Plpp3	2.22014	2.36749	2.16936	2.23038	2.30442	2.21281	2.14969	2.17519	-0.0314035	0.120679	0.260051	0.355523	0.108171	-0.0515575	0.303508	0.385643	2.24684	2.21053	0.176212	0.186441	0.529308	-0.0363131	0.939711	0.0102289	1.10374e-05	-2.07063	7.29712e-05	-2.02409
P62317	Snrpd2	2.35125	2.32582	2.40583	2.40888	2.46286	2.44039	2.58989	2.36614	4.27845	4.14926	4.04746	3.91049	4.20572	4.14406	4.01778	3.56092	2.37295	2.46482	4.09641	3.98212	0.142965	0.0918727	0.522658	-0.114295	9.29342e-05	1.72347	0.00095987	1.5173
Q9JJG9	Noa1	-2.56239	-2.6144	-2.53106	-2.60915	-2.5923	-2.49408	-2.66036	-2.51766	-2.34019	-2.24045	-2.42928	-2.39039	-2.37177	-2.13445	-2.44429	-2.63004	-2.57925	-2.5661	-2.35008	-2.39514	0.771494	0.0131521	0.704281	-0.0450609	0.00581163	0.229174	0.196347	0.170961
Q80Y50	Camta2	-3.56995	-3.56953	-3.68087	-3.70011	-3.6293	-3.60758	-3.7112	-3.41669	-4.4652	-4.47769	-4.21352	-4.41072	-4.04385	-4.26541	-4.28081	-4.29406	-3.63011	-3.59119	-4.39178	-4.22103	0.610855	0.0389199	0.0920516	0.170746	0.000154089	-0.761667	0.00033554	-0.62984
O54949	Nlk	-2.20021	-2.15957	-2.17955	-2.34697	-2.13983	-2.29172	-2.20716	-2.19159	-2.37905	-2.58905	-2.13075	-2.31719	-2.23816	-2.51126	-2.16975	-2.25882	-2.22157	-2.20757	-2.35401	-2.2945	0.801226	0.0140028	0.639676	0.0595138	0.267715	-0.132437	0.343653	-0.0869265
P97302	Bach1	-4.48535	-4.28287	-4.3772	-4.53348	-4.42202	-4.2615	-4.21205	-4.25482	-3.22777	-3.23147	-3.11779	-3.22544	-3.22335	-3.11343	-3.18334	-3.10195	-4.41972	-4.2876	-3.20062	-3.15552	0.120636	0.132126	0.30245	0.0451009	2.02914e-05	1.2191	4.42144e-06	1.13208
P81069	Gabpb2	-5.17762	-5.26599	-5.06629	-5.20695	-5.28425	-5.41384	-5.3046	-5.2239	-4.96888	-4.99606	-5.12911	-5.19973	-4.97436	-5.13911	-5.35966	-5.22634	-5.17921	-5.30665	-5.07345	-5.17487	0.0692767	-0.127434	0.343858	-0.101424	0.179181	0.105769	0.211043	0.131778
Q9DBX2	Pdcl	-0.930698	-0.933688	-0.911268	-0.928753	-0.961112	-0.921823	-0.926602	-1.00235	0.122972	0.157907	-0.0622091	-0.0992994	0.086338	0.114096	-0.0729628	-0.00903702	-0.926102	-0.952972	0.0298424	0.0296085	0.247385	-0.0268698	0.997712	-0.000233889	0.000635615	0.955944	2.64694e-05	0.98258
P18052	Ptpra	2.30318	2.24247	2.26872	2.26849	2.31905	2.33473	2.25325	2.31965	0.86979	1.04797	1.02661	1.0881	0.84791	0.955006	1.05398	0.824415	2.27071	2.30667	1.00811	0.920327	0.160171	0.0359578	0.264613	-0.0877869	5.19725e-05	-1.2626	2.99287e-05	-1.38634
Q62384	Zpr1	0.527126	0.568442	0.507719	0.515692	0.591313	0.51932	0.556005	0.570539	1.65449	1.47852	1.39796	1.37163	1.65315	1.42563	1.45974	1.39221	0.529745	0.559294	1.47565	1.48268	0.196473	0.0295496	0.937886	0.00703359	0.000444259	0.945904	0.000296085	0.923388
Q8BTH8	Csnk1g1	0.274029	0.198781	0.112263	0.115889	0.245561	0.211608	0.144824	0.328495	-0.524196	-0.51924	-0.547662	-0.620759	-0.46698	-0.51668	-0.587884	-0.542206	0.17524	0.232622	-0.552964	-0.528437	0.330863	0.0573816	0.503164	0.0245268	1.78546e-05	-0.728204	1.04558e-05	-0.761059
Q91ZH7	Abhd3	-0.408955	-0.459105	-0.363302	-0.349064	-0.430936	-0.410136	-0.482743	-0.345047	-2.66953	-2.40807	-2.51325	-2.35013	-2.53824	-2.56493	-2.34345	-2.28711	-0.395107	-0.417216	-2.48524	-2.43343	0.580454	-0.022109	0.618227	0.05181	1.71109e-05	-2.09014	1.18168e-05	-2.01622
P36916	Gnl1	2.20694	2.17778	2.14024	2.13487	2.2144	2.12527	2.10592	2.20529	1.5339	1.61521	1.55276	1.50317	1.57631	1.60325	1.53022	1.58706	2.16496	2.16272	1.55126	1.57421	0.947544	-0.00223732	0.453778	0.0229499	1.99399e-06	-0.613699	1.27087e-05	-0.588512
P62754	Rps6	2.73924	2.89062	2.6051	2.7273	2.75824	2.91415	2.86367	2.92347	4.38279	4.21702	4.09117	4.27223	4.4336	4.49781	4.15381	4.42613	2.74056	2.86488	4.2408	4.37784	0.132908	0.124318	0.212008	0.137038	2.03835e-06	1.50024	2.9533e-05	1.51296
Q11011	Npepps	4.72854	4.69375	4.65018	4.7193	4.77935	4.71592	4.72245	4.77443	4.56344	4.47173	4.58114	4.49775	4.63677	4.59184	4.59864	4.60653	4.69794	4.74804	4.52851	4.60845	0.0844568	0.0500946	0.0478209	0.079932	0.0025467	-0.169429	0.000911535	-0.139591
Q9JKS5	Habp4	1.55278	1.55428	1.37944	1.43229	1.49281	1.45301	1.4294	1.53881	-0.308251	-0.227864	-0.0590429	-0.0425768	-0.158651	-0.317623	-0.0387411	-0.0151806	1.4797	1.47851	-0.159434	-0.132549	0.982023	-0.00119066	0.786509	0.0268848	2.81472e-06	-1.63913	4.56899e-05	-1.61106
Q91WF0	Tafazzin	-1.80787	-2.02487	-1.55988	-1.85275	-1.60809	-1.84574	-1.87172	-1.56783	-3.71636	-3.41304	-2.95767	-3.26716	-3.5505	-3.43676	-3.20245	-3.8523	-1.81134	-1.72335	-3.33856	-3.5105	0.506099	0.0879946	0.439958	-0.171947	0.000440113	-1.52722	0.000111131	-1.78716
Q9WVE8	Pacsin2	2.6556	2.59617	2.61392	2.5718	2.66492	2.64196	2.62358	2.61523	1.26761	1.31112	1.26751	1.21877	1.30111	1.22642	1.26126	1.159	2.60937	2.63642	1.26625	1.23695	0.250133	0.0270534	0.446973	-0.0293071	3.64633e-09	-1.34312	2.93214e-06	-1.39948
Q6P9R1	Ddx51	-1.89923	-1.98958	-1.93472	-1.95662	-1.93494	-1.98997	-1.92767	-1.85966	-1.36817	-1.38034	-1.45377	-1.51095	-1.36384	-1.36897	-1.52273	-1.49161	-1.94504	-1.92806	-1.42831	-1.43679	0.624818	0.0169768	0.878316	-0.00848222	5.77974e-05	0.516731	0.000143826	0.491271
P62911	Rpl32	0.000898361	0.731782	0.20401	0.05509	0.22948	0.435409	0.490975	0.236084	1.41547	0.998843	1.47179	1.67146	1.6673	1.55277	1.48537	1.44435	0.247945	0.347987	1.38939	1.53745	0.608338	0.100042	0.382091	0.148056	0.00214489	1.14145	1.5602e-05	1.18946
Q9QYC0	Add1	4.53882	4.46434	4.47397	4.43003	4.63291	4.4138	4.44058	4.45428	2.89639	2.96817	3.31305	3.35789	3.03119	2.99012	3.38832	3.62124	4.47679	4.48539	3.13388	3.25772	0.882587	0.00860119	0.542312	0.123842	0.00108802	-1.34292	0.00216271	-1.22768
P26638	Sars1	3.02759	2.93707	2.95586	2.96106	3.04311	3.02331	3.02911	2.98151	3.54276	3.41488	3.50382	3.44778	3.56651	3.55175	3.49123	3.48907	2.97039	3.01926	3.47731	3.52464	0.0924116	0.0488677	0.229173	0.0473297	1.6443e-05	0.506917	3.25618e-06	0.505379
Q9JJT9	Phax	-0.56831	-0.614411	-0.542557	-0.599363	-0.567046	-0.513423	-0.457244	-0.500692	0.944558	0.791831	0.697927	0.570207	0.924034	0.815702	0.712955	0.486546	-0.58116	-0.509601	0.751131	0.734809	0.0458719	0.071559	0.898205	-0.0163214	0.000300735	1.33229	0.000558358	1.24441
Q9Z0J4	Nos1	3.41425	3.48385	3.29185	3.40888	3.4353	3.37026	3.37602	3.45012	2.18649	2.22255	2.35897	2.35743	2.19057	2.18339	2.4339	2.34132	3.39971	3.40793	2.28136	2.28729	0.862176	0.00821829	0.940307	0.00593448	1.78305e-06	-1.11835	0.000117358	-1.12063
A2A8L1	Chd5	-0.596037	-0.743316	-0.668835	-0.635532	-0.630055	-0.657647	-0.660563	-0.535652	-0.387158	-0.355197	0.225139	0.249152	-0.358879	-0.215593	0.123073	0.16185	-0.66093	-0.62098	-0.0670161	-0.0723875	0.386757	0.0399504	0.981153	-0.00537133	0.040975	0.593914	0.0203617	0.548592
Q8K2C7	Os9	0.403641	0.423718	0.529793	0.462553	0.412595	0.484853	0.373603	0.505772	0.94081	1.01447	0.93192	1.03311	0.93152	0.995832	0.933837	1.06714	0.454926	0.444206	0.980079	0.982082	0.804999	-0.0107207	0.962681	0.00200343	9.11111e-06	0.525152	1.96013e-05	0.537877
Q8C008	Dzank1	-0.103474	-0.0105619	-0.133154	0.0242558	-0.11052	-0.0399485	-0.134038	0.0127296	-1.62712	-1.38428	-1.11715	-1.27739	-1.59632	-1.50939	-1.32048	-1.20747	-0.0557334	-0.0679443	-1.35148	-1.40842	0.815844	-0.0122108	0.696346	-0.0569322	0.000495218	-1.29575	0.000183177	-1.34047
Q9R0K7	Atp2b2	5.28659	5.2558	5.20479	5.23571	5.37171	5.24208	5.29868	5.34808	2.68392	2.94366	2.66903	2.69195	2.61257	2.67424	2.88107	2.55597	5.24573	5.31513	2.74714	2.68096	0.0938542	0.0694084	0.519352	-0.0661747	1.48641e-05	-2.49859	4.72196e-06	-2.63417
A2APY7	Ndufaf5	-0.683302	-0.668845	-0.671494	-0.659107	-0.734534	-0.652226	-0.777453	-0.732071	-1.38424	-1.33093	-1.3473	-1.30709	-1.3826	-1.36561	-1.41522	-1.3138	-0.670687	-0.724071	-1.34239	-1.36931	0.132045	-0.0533843	0.35425	-0.0269158	7.70783e-06	-0.671704	1.94905e-06	-0.645236
Q0GNC1	Inf2	1.64899	1.50563	1.65997	1.55912	1.77087	1.69369	1.62095	1.55125	0.611476	0.630294	0.386798	0.390252	0.549145	0.602552	0.397231	0.443542	1.59343	1.65919	0.504705	0.498118	0.317294	0.0657616	0.938936	-0.00658727	5.13525e-05	-1.08872	2.31183e-06	-1.16107
Q5SSM3	Arhgap44	2.16322	2.13376	2.09496	2.0895	2.23283	2.07664	2.13268	2.17446	-0.557368	-0.181802	-0.253045	-0.322995	-0.611118	-0.619413	-0.170459	-0.202881	2.12036	2.15415	-0.328803	-0.400968	0.410292	0.0337939	0.646383	-0.0721653	4.44015e-05	-2.44916	0.00011602	-2.55512
P60824	Cirbp	0.601555	0.554069	0.595367	0.655664	0.699241	0.541005	0.658265	0.646784	2.02376	2.04039	2.26814	2.12698	1.95444	2.10398	2.23148	2.2268	0.601664	0.636324	2.11482	2.12917	0.421896	0.0346599	0.872966	0.0143559	2.12147e-05	1.51315	1.35739e-05	1.49285
Q8QZS1	Hibch	2.83692	2.75162	2.86971	2.83851	2.83512	2.85784	2.81523	2.8016	2.24274	2.25033	2.06823	2.08089	2.21132	2.26795	2.09462	1.94928	2.82419	2.82745	2.16055	2.13079	0.913023	0.00325775	0.743129	-0.029752	0.000151705	-0.663646	0.00178984	-0.696655
P35822	Ptprk	-2.69024	-2.65884	-2.64157	-2.76166	-2.6865	-2.7018	-2.65876	-2.64638	-3.22186	-3.23902	-3.09506	-3.0893	-3.33732	-3.38169	-3.08726	-3.02839	-2.68808	-2.67336	-3.16131	-3.20866	0.641008	0.0147171	0.650068	-0.0473506	0.000146954	-0.473235	0.00827768	-0.535303
Q8BYJ6	Tbc1d4	0.344732	0.29079	0.349545	0.313635	0.394057	0.401996	0.3441	0.341255	1.21387	1.22655	0.893394	0.831574	1.13184	1.24046	0.830668	0.780567	0.324675	0.370352	1.04135	0.995884	0.0755895	0.0456767	0.776821	-0.0454633	0.00575197	0.716672	0.010626	0.625532
Q8VD72	Ttc8	-2.83384	-2.78194	-2.9045	-2.69939	-2.83549	-2.77597	-2.81814	-2.89387	-3.6811	-3.55373	-3.33374	-3.32735	-3.40283	-3.55886	-3.36461	-3.17435	-2.80492	-2.83087	-3.47398	-3.37516	0.624689	-0.0259523	0.432459	0.0988152	0.00161672	-0.669061	0.00408439	-0.544293
Q6PB60	Bhlhb9	-1.73309	-1.80023	-1.55116	-1.72317	-1.72923	-1.66053	-1.59034	-1.74287	-0.289128	-0.338374	-0.304542	-0.439754	-0.364143	-0.265169	-0.50414	-0.54566	-1.70191	-1.68074	-0.342949	-0.419778	0.75239	0.0211706	0.344638	-0.0768287	3.31895e-06	1.35896	2.26236e-05	1.26096
Q8BN59	Larp6	-1.16632	-1.17938	-1.24408	-1.07852	-1.19821	-1.18701	-1.31785	-1.26772	-2.21589	-2.34993	-1.63311	-1.71816	-2.17123	-2.26385	-1.93391	-1.57067	-1.16707	-1.2427	-1.97927	-1.98492	0.151033	-0.0756249	0.981699	-0.00564647	0.0178911	-0.812197	0.0152499	-0.742219
Q03517	Scg2	1.41198	2.0166	1.28592	1.71106	1.0662	1.52429	1.32966	1.27553	-0.934928	-0.778687	-0.254048	-0.382632	-0.86702	-0.855238	-0.478209	-0.441441	1.60639	1.29892	-0.587574	-0.660477	0.166153	-0.307467	0.727061	-0.0729029	7.42899e-05	-2.19396	1.67237e-05	-1.9594
Q99PU5	Acsbg1	3.10841	3.12086	3.01761	3.06113	3.06625	3.11806	2.98128	3.10361	0.768804	0.897376	1.27355	1.3846	1.00442	0.799051	1.39205	1.43067	3.077	3.0673	1.08108	1.15655	0.810933	-0.00970602	0.734683	0.0754659	0.000696711	-1.99592	0.0008033	-1.91075
Q8K083	Znf536	-1.87109	-1.98994	-1.88259	-1.89069	-1.84967	-1.8387	-1.86611	-1.85649	-0.799708	-0.845113	-1.08931	-1.1083	-0.905954	-0.784925	-1.16274	-1.11747	-1.90857	-1.85274	-0.960608	-0.992771	0.132835	0.0558314	0.797733	-0.0321634	0.00056475	0.947967	0.00229127	0.859972
Q0P5V2	Sobp	-1.37455	-1.57053	-1.56106	-1.54686	-1.46696	-1.56789	-1.50693	-1.39254	-1.0235	-1.13406	-0.671449	-0.567782	-1.01474	-0.973265	-0.552384	-0.569763	-1.51325	-1.48358	-0.849197	-0.777538	0.635417	0.0296683	0.71197	0.0716598	0.0119693	0.664053	0.00815477	0.706045
Q8K2V1	Ppp4r1	-1.60316	-1.5759	-1.49089	-1.5239	-1.54178	-1.52641	-1.44057	-1.56886	0.131833	0.0723486	-0.0304003	-0.0418024	0.119329	0.180395	-0.051549	-0.0102711	-1.54846	-1.51941	0.0329947	0.0594761	0.468073	0.0290565	0.713295	0.0264814	6.07553e-07	1.58146	4.90362e-06	1.57888
Q8K368	Fanci	-3.11207	-3.04034	-2.92045	-2.95639	-3.02457	-3.05661	-3.01849	-3.07779	-1.98349	-2.22293	-1.91944	-2.19487	-2.07952	-2.23556	-2.12338	-2.35726	-3.00731	-3.04436	-2.08018	-2.19893	0.463009	-0.0370507	0.272506	-0.118751	0.00016941	0.927131	0.00056129	0.845431
Q9ERL9	Gucy1a1	0.0495377	0.272382	0.0333595	0.20055	0.0413141	0.0625277	-0.00727177	0.204149	-0.555045	-0.569417	-0.262168	-0.415849	-0.60013	-0.536278	-0.537	-0.551756	0.138957	0.0751798	-0.45062	-0.556291	0.42299	-0.0637774	0.237972	-0.105671	0.000819122	-0.589577	0.000326009	-0.631471
Q9ES34	Ube3b	-0.55999	-0.572854	-0.467438	-0.513643	-0.53164	-0.494042	-0.584788	-0.538803	-1.3834	-1.31966	-1.38129	-1.33345	-1.37491	-1.36283	-1.30469	-1.32039	-0.528481	-0.537318	-1.35445	-1.3407	0.781452	-0.00883722	0.578558	0.0137465	5.40105e-07	-0.825969	7.03661e-08	-0.803385
P11499	Hsp90ab1	6.24146	6.13178	6.03649	6.13	6.24416	6.21261	6.19954	6.17945	7.37426	7.21014	6.98325	6.90043	7.31661	7.27835	6.97253	6.87495	6.13493	6.20894	7.11702	7.11061	0.175634	0.0740075	0.968159	-0.00641084	0.00120094	0.982089	0.00347386	0.90167
Q8BXV2	Bri3bp	0.455885	0.484237	0.40461	0.40868	0.482995	0.382062	0.5472	0.459948	0.0139666	0.101146	0.0338964	0.161689	0.171429	0.0240116	0.121572	-0.0377102	0.438353	0.468051	0.0776744	0.0698254	0.484004	0.0296984	0.897079	-0.00784898	0.000308927	-0.360678	0.000708103	-0.398226
P62482	Kcnab2	2.36277	2.31661	2.3158	2.31689	2.48606	2.36701	2.30248	2.25866	-0.14115	0.060071	0.0238161	0.0110483	-0.0571175	-0.119749	0.121842	0.242298	2.32802	2.35355	-0.0115538	0.0468185	0.646549	0.025538	0.564192	0.0583723	4.95439e-06	-2.33957	2.92522e-06	-2.30674
P98156	Vldlr	-0.870087	-0.814937	-0.793856	-0.719393	-0.878091	-0.70539	-0.880618	-0.764261	-1.28825	-1.22422	-0.871507	-0.906924	-1.37606	-1.19129	-0.916984	-1.07401	-0.799568	-0.80709	-1.07273	-1.13959	0.89316	-0.00752211	0.659577	-0.0668609	0.0793112	-0.273157	0.0332138	-0.332496
Q64737	Gart	2.60789	2.5171	2.55385	2.59293	2.63432	2.53842	2.58696	2.5203	3.30044	3.21811	2.98914	2.88448	3.35252	3.36829	2.92004	3.08564	2.56794	2.57	3.09804	3.18162	0.952112	0.0020566	0.587168	0.0835793	0.0102538	0.530101	0.00902994	0.611624
Q64336	Tbr1	0.39533	0.282189	0.354155	0.421516	0.423448	0.419024	0.521186	0.651075	1.23337	1.12396	1.11965	1.20261	1.20013	1.30808	1.27555	1.3017	0.363298	0.503683	1.1699	1.27137	0.0776664	0.140386	0.0368101	0.10147	1.27814e-06	0.806599	0.000161296	0.767684
P62835	Rap1a	1.05772	0.879981	0.737864	0.889412	1.03975	0.945939	0.950372	0.770351	-0.762698	-0.914187	-0.590755	-0.543761	-0.736147	-0.724594	-0.533917	-0.841204	0.891245	0.926603	-0.70285	-0.708966	0.696791	0.035358	0.956069	-0.0061152	9.63e-06	-1.5941	1.51607e-06	-1.63557
Q9D0F9	Pgm1	5.06361	4.96685	4.94131	4.98521	4.98931	5.0271	4.9077	4.98509	2.86738	2.87176	3.39221	3.23327	2.84675	2.9351	3.26279	2.97565	4.98924	4.9773	3.09116	3.00507	0.7538	-0.0119443	0.61188	-0.0860851	0.000511022	-1.89809	8.81394e-05	-1.97223
Q3UDE2	Ttll12	1.43185	1.38823	1.37414	1.44519	1.42635	1.41098	1.49371	1.38082	2.42042	2.33463	2.48735	2.4634	2.50522	2.4795	2.47221	2.43017	1.40985	1.42797	2.42645	2.47177	0.561674	0.0181127	0.284622	0.045326	4.23462e-06	1.0166	1.94331e-07	1.04381
Q6PER3	Mapre3	3.77098	3.72912	3.56485	3.60639	3.7923	3.68999	3.65479	3.67066	1.42295	1.5582	1.95212	1.90498	1.55276	1.53459	1.94426	1.83135	3.66784	3.70194	1.70956	1.71574	0.581414	0.034101	0.971427	0.00617814	0.000189281	-1.95827	0.000114753	-1.9862
Q9D2V8	Mfsd10	-2.79432	-2.8979	-2.70777	-2.70389	-2.99232	-2.85729	-2.91187	-2.87062	-2.10318	-2.18023	-2.2427	-2.25732	-2.19293	-2.09183	-2.34429	-2.39913	-2.77597	-2.90802	-2.19586	-2.25705	0.0590258	-0.132051	0.475584	-0.0611889	8.26878e-05	0.580112	0.000953543	0.650975
Q6PB44	Ptpn23	2.73413	2.66811	2.68921	2.71898	2.7159	2.7111	2.7044	2.74241	2.86758	2.8846	2.8626	2.81734	2.90468	2.94886	2.85547	2.8598	2.70261	2.71845	2.85803	2.8922	0.396181	0.0158429	0.247175	0.0341733	0.000284339	0.155421	0.00205641	0.173752
O55060	Tpmt	-0.39456	-0.417199	-0.0574856	-0.405584	0.114305	-0.266042	-0.359044	-0.330132	-0.0288115	-0.147923	-0.151187	-0.326119	-0.101088	-0.0931778	-0.197009	-0.264803	-0.318707	-0.210228	-0.16351	-0.164019	0.47021	0.108479	0.994745	-0.000509024	0.200984	0.155197	0.714675	0.0462089
Q6NZC7	Sec23ip	2.26518	2.11392	2.28198	2.1902	2.32899	2.15224	2.33352	2.20002	2.69584	2.50929	2.54517	2.41156	2.67396	2.61483	2.56364	2.304	2.21282	2.25369	2.54046	2.53911	0.521118	0.0408711	0.989736	-0.00135493	0.00513937	0.32764	0.0305613	0.285414
Q9EPK6	Sil1	-3.37519	-3.42147	-3.24241	-3.2356	-3.41595	-3.27884	-3.38595	-3.24793	-2.98208	-2.53024	-2.88411	-2.95238	-2.93565	-2.86773	-2.81181	-2.38154	-3.31867	-3.33217	-2.8372	-2.74918	0.835317	-0.0135021	0.609109	0.088021	0.0124833	0.481463	0.0142029	0.582986
Q9CQR2	Rps21	0.736063	0.900208	0.791142	0.713381	0.961209	0.857141	0.999599	0.767426	2.12793	2.09267	1.75446	2.05733	2.34717	2.17537	1.86764	2.32849	0.785198	0.896343	2.0081	2.17967	0.150719	0.111145	0.269654	0.171571	0.000129163	1.2229	0.000330688	1.28332
Q8QZY9	Sf3b4	-0.36813	-0.398631	-0.256493	-0.335306	-0.319392	-0.392512	-0.177184	-0.359222	1.3863	1.3277	1.11606	1.04875	1.30867	1.50148	0.978312	1.8798	-0.33964	-0.312078	1.2197	1.41707	0.645214	0.0275621	0.389421	0.197366	7.71028e-05	1.55934	0.00184407	1.72915
P56183	Rrp1	-0.507225	-0.559293	-0.441885	-0.442875	-0.511298	-0.423762	-0.462695	-0.482723	0.647216	0.647679	0.425515	0.342412	0.624641	0.60767	0.379645	0.433214	-0.487819	-0.47012	0.515706	0.511293	0.621821	0.0176997	0.966087	-0.00441289	0.000368775	1.00353	0.00023809	0.981412
Q80T79	Csmd3	-2.57962	-2.67959	-2.70055	-2.63088	-2.59273	-2.76895	-2.63085	-2.60725	-3.32959	-3.27606	-3.15308	-3.17363	-3.28415	-3.20519	-3.20788	-3.18927	-2.64766	-2.64995	-3.23309	-3.22162	0.964219	-0.00228691	0.818048	0.011471	6.76073e-05	-0.585433	0.000108611	-0.571675
Q8K310	Matr3	4.29748	4.19316	4.20259	4.21492	4.35502	4.2244	4.36493	4.34095	5.56055	5.43841	5.59983	5.48799	5.57731	5.61468	5.59298	5.51803	4.22704	4.32132	5.52169	5.57575	0.0626611	0.094285	0.25363	0.0540545	5.08706e-07	1.29466	4.42739e-07	1.25443
Q02111	Prkcq	-1.32628	-1.72838	-0.920954	-1.19067	-1.19351	-1.19112	-1.18683	-0.947048	-3.30001	-2.65751	-2.97883	-3.21518	-3.33132	-2.82961	-3.15272	-3.29863	-1.29157	-1.12963	-3.03788	-3.15307	0.41938	0.161945	0.555287	-0.115189	0.000247177	-1.74631	3.89149e-05	-2.02345
Q8R1N0	Znf830	-1.62631	-1.62335	-1.52763	-1.60168	-1.54662	-1.61087	-1.5816	-1.55789	-0.550296	-0.617373	-0.685603	-0.631371	-0.497383	-0.600534	-0.586915	-0.426355	-1.59474	-1.57424	-0.621161	-0.527797	0.48309	0.0204973	0.114201	0.093364	2.58013e-07	0.973581	3.15607e-05	1.04645
Q99KH8	Stk24	0.405256	0.327077	0.285265	0.413288	0.293931	0.31405	0.233342	0.317017	0.0422506	-0.0419893	-0.0144472	0.0845194	0.17222	0.0299683	0.049901	0.0495949	0.357722	0.289585	0.0175834	0.0754211	0.121174	-0.0681367	0.230206	0.0578377	0.000198603	-0.340138	0.00259981	-0.214164
P61290	Psme3	1.187	1.19462	1.10221	1.152	1.15789	1.13934	1.19552	1.18707	2.32399	2.2666	1.79347	1.71338	2.25426	2.28636	1.8418	1.65565	1.15896	1.16996	2.02436	2.00952	0.675515	0.0109973	0.948733	-0.0148432	0.0111336	0.865402	0.0121168	0.839562
Q5SYL3	Kiaa0100	-1.16854	-1.15614	-1.12364	-1.15486	-1.15763	-1.09028	-1.21562	-1.06952	-1.65551	-1.64765	-1.59944	-1.66192	-1.68906	-1.61053	-1.69769	-1.51866	-1.1508	-1.13326	-1.64113	-1.62898	0.642757	0.0175376	0.797456	0.0121434	5.61234e-07	-0.490331	0.000115569	-0.495726
Q8BTT6	Utp25	-0.881453	-0.874812	-0.741665	-0.910181	-0.845531	-0.874883	-0.881047	-0.857389	-0.015708	-0.0278559	-0.264571	-0.329965	-0.0535812	0.00482368	-0.318467	-0.24098	-0.852028	-0.864712	-0.159525	-0.152051	0.761421	-0.0126848	0.948541	0.00747371	0.001151	0.692503	0.002414	0.712661
O35972	Mrpl23	-2.56662	-2.69482	-2.60584	-2.56184	-2.64703	-2.64175	-2.74974	-2.51178	-2.25134	-2.17385	-2.30221	-2.27811	-2.25096	-2.28566	-2.45167	-2.12861	-2.60728	-2.63757	-2.25138	-2.27922	0.621495	-0.0302935	0.719304	-0.0278475	0.000146207	0.355902	0.00596992	0.358348
P51655	Gpc4	1.78919	1.88896	1.7922	1.74764	1.89891	1.758	1.7912	1.8423	2.25572	1.974	1.45063	1.36656	2.23605	2.08389	1.44558	1.44516	1.8045	1.8226	1.76173	1.80267	0.687942	0.0181069	0.895152	0.040942	0.854338	-0.0427697	0.930412	-0.0199347
Q5SQF8	Sap30l	-1.35196	-1.46574	-1.51224	-1.48478	-1.36873	-1.48427	-1.39705	-1.43144	-0.849219	-0.91505	-0.755946	-0.822619	-0.80459	-0.7656	-0.833035	-0.786098	-1.45368	-1.42037	-0.835709	-0.797331	0.472233	0.0333095	0.344058	0.0383775	1.43451e-05	0.617973	5.67044e-06	0.623041
P59759	Mrtfb	0.531937	0.563436	0.437777	0.453993	0.525397	0.361814	0.439317	0.529158	-0.72553	-0.626832	-0.434457	-0.479121	-0.713743	-0.635349	-0.51986	-0.352158	0.496785	0.463921	-0.566485	-0.555278	0.537452	-0.0328641	0.917221	0.0112073	0.000101355	-1.06327	0.000172969	-1.0192
P40237	Cd82	2.00971	2.06821	2.06941	2.13584	1.90424	2.19688	1.8434	1.90739	-0.753062	-0.46379	-0.835437	-0.628209	-0.635866	-0.680378	-0.499288	-0.635948	2.0708	1.96298	-0.670125	-0.61287	0.272424	-0.107819	0.556404	0.0572546	1.43861e-05	-2.74092	3.45654e-06	-2.57585
Q80SY6	Adal	-0.999697	-0.993901	-0.981607	-1.06492	-1.03357	-1.03412	-0.930968	-1.02748	0.0520716	0.0495806	-0.0416479	0.0151968	0.119244	-0.143551	0.0471239	0.154305	-1.01003	-1.00653	0.0188003	0.0442803	0.915253	0.00349665	0.735864	0.02548	4.35337e-08	1.02883	0.000156649	1.05082
Q64261	Cdk6	-2.92555	-3.0093	-2.79656	-2.83322	-2.93774	-2.92133	-2.99622	-2.85405	-1.774	-1.76003	-1.87627	-1.82819	-1.81449	-1.7136	-1.89303	-1.68791	-2.89116	-2.92734	-1.80962	-1.77726	0.547301	-0.0361767	0.578357	0.0323598	1.05589e-05	1.08154	4.86686e-06	1.15008
Q91V83	Tti1	-0.190588	-0.239598	-0.347982	-0.217665	-0.0126429	-0.0647211	-0.215116	-0.121017	-1.74256	-1.61405	-1.96837	-1.90466	-1.86966	-1.92687	-1.9178	-1.98737	-0.248958	-0.103374	-1.80741	-1.92543	0.0409706	0.145584	0.239785	-0.118016	5.01828e-05	-1.55845	5.78005e-07	-1.82205
Q920I9	Wdr7	4.75482	4.68456	4.67945	4.72496	4.75721	4.75786	4.64562	4.75847	2.79283	2.97565	3.00197	2.89315	2.74724	2.89873	2.95037	2.95005	4.71095	4.72979	2.9159	2.8866	0.5949	0.0188432	0.678384	-0.0293014	5.51564e-06	-1.79505	6.86551e-07	-1.84319
P27546	Map4	4.8089	4.69413	4.79249	4.79162	4.90509	4.8103	4.72002	4.752	4.951	4.86076	5.22505	5.23332	5.08198	5.02421	5.23477	5.34041	4.77178	4.79685	5.06753	5.17034	0.625647	0.0250688	0.424338	0.102811	0.0483504	0.29575	0.00718546	0.373492
Q91YP0	L2hgdh	0.731804	0.679601	0.751862	0.708197	0.738545	0.689084	0.62317	0.734602	-0.313218	-0.20753	-0.354383	-0.336862	-0.342377	-0.280315	-0.359296	-0.123014	0.717866	0.69635	-0.302998	-0.276251	0.520198	-0.0215154	0.68935	0.0267475	5.1808e-06	-1.02086	4.3183e-05	-0.972601
O89026	Robo1	2.09667	2.04231	2.07742	2.11143	2.13814	2.11284	2.03131	2.11648	1.52964	1.54197	2.28364	2.15183	1.42238	1.57664	2.03407	2.16537	2.08196	2.09969	1.87677	1.79961	0.551353	0.0177355	0.782328	-0.0771554	0.378126	-0.205187	0.190422	-0.300077
P59808	Sash1	-0.158047	-0.178611	-0.227148	-0.162157	-0.213281	-0.208932	-0.242078	-0.205881	-0.834273	-0.750798	-0.756139	-0.781243	-0.820845	-0.850758	-0.843286	-0.853878	-0.181491	-0.217543	-0.780613	-0.842191	0.105991	-0.0360522	0.041068	-0.061578	4.77484e-07	-0.599123	2.65879e-09	-0.624649
Q08642	Padi2	1.94568	1.83432	1.94815	1.89098	1.93069	2.03126	1.87202	1.8288	-0.281325	-0.0861273	-0.187125	-0.155036	-0.254351	-0.262608	-0.0725965	-0.148773	1.90478	1.91569	-0.177403	-0.184582	0.840422	0.01091	0.910061	-0.00717854	7.6074e-08	-2.08219	4.99147e-08	-2.10028
P16283	Slc4a3	-1.60003	-1.67571	-1.61755	-1.65947	-1.61013	-1.52864	-1.68068	-1.59106	-2.37263	-2.22153	-2.4436	-2.34283	-2.42927	-2.32341	-2.50129	-2.33079	-1.63819	-1.60263	-2.34515	-2.39619	0.370223	0.0355635	0.448205	-0.051038	0.000177201	-0.706958	1.10386e-05	-0.79356
Q8R3K3	Ptcd2	-1.41387	-1.43298	-1.46338	-1.41009	-1.46317	-1.39697	-1.42462	-1.35506	-0.953755	-0.885247	-1.01011	-1.06203	-1.15934	-0.980881	-1.10827	-1.22699	-1.43008	-1.40996	-0.977787	-1.11887	0.474316	0.0201206	0.0751914	-0.141085	0.000592781	0.452291	0.00637775	0.291085
Q9CYC5	Dsn1	-2.96411	-3.09741	-2.76224	-3.17689	-2.71892	-3.03546	-2.7848	-3.12823	-1.66963	-1.73471	-2.40513	-2.39029	-1.88713	-1.79764	-2.47566	-2.24543	-3.00016	-2.91685	-2.04994	-2.10147	0.555797	0.0833077	0.847363	-0.0515258	0.011506	0.950221	0.00705199	0.815388
P48542	Kcnj6	-0.749374	-0.957629	-0.687683	-0.777075	-0.666667	-0.716487	-0.803422	-0.771784	-2.24725	-1.82238	-2.35063	-2.25198	-2.37503	-2.29253	-2.34914	-1.76858	-0.79294	-0.73959	-2.16806	-2.19632	0.455424	0.0533504	0.884196	-0.0282605	0.000290096	-1.37512	0.00150606	-1.45673
Q9DBL2	Gdap2	-1.95178	-2.02291	-1.93539	-1.91936	-1.85763	-2.06023	-2.00807	-2.02431	-2.29519	-2.36374	-2.11133	-2.19182	-2.32663	-2.36232	-2.20308	-2.234	-1.95736	-1.98756	-2.24052	-2.28151	0.576317	-0.0302024	0.567351	-0.0409858	0.00939501	-0.283161	0.0025745	-0.293944
Q9CVB6	Arpc2	4.26449	4.0824	4.18064	4.03764	4.33655	4.18377	4.13748	4.18438	2.85849	2.8634	3.20351	3.11377	3.10282	2.98636	3.25901	3.25767	4.14129	4.21055	3.00979	3.15147	0.340784	0.0692544	0.248555	0.141674	0.000129426	-1.1315	3.23119e-05	-1.05908
P17439	Gba	-1.00742	-1.02034	-1.02098	-1.00103	-1.03865	-1.00536	-1.01464	-1.00138	-0.276053	-0.281266	-0.244388	-0.260747	-0.257896	-0.192598	-0.400855	-0.209274	-1.01244	-1.01501	-0.265614	-0.265156	0.802065	-0.00256777	0.992965	0.000457525	1.01231e-08	0.746828	0.000405697	0.749854
Q8BSA9	Tyw3	-1.92331	-1.88986	-1.95689	-1.92508	-1.86531	-1.99942	-1.96004	-1.93551	-1.512	-1.60057	-1.78169	-1.85375	-1.49799	-1.51389	-1.80228	-1.80037	-1.92378	-1.94007	-1.687	-1.65363	0.628634	-0.016284	0.783832	0.0333703	0.055661	0.236782	0.0379253	0.286437
Q56A07	Scn2b	2.69065	2.62478	2.62692	2.57424	2.7187	2.61594	2.63538	2.68529	-1.1821	-0.633702	-0.97656	-1.05419	-0.897984	-1.03067	-0.6554	-1.10463	2.62915	2.66383	-0.961638	-0.922171	0.339303	0.0346794	0.805591	0.0394666	4.40493e-05	-3.59079	2.05461e-05	-3.586
Q9CVD2	Atxn3	-2.15845	-2.30218	-2.15918	-2.28527	-2.23109	-2.14379	-2.15613	-2.29178	-2.10472	-2.26901	-2.35886	-2.1581	-1.99451	-2.23539	-2.16394	-2.21086	-2.22627	-2.2057	-2.22267	-2.15117	0.707326	0.0205693	0.39817	0.0714958	0.960296	0.00359941	0.434896	0.0545259
Q99N91	Mrpl34	-2.67601	-2.68947	-2.60297	-2.73811	-2.56055	-2.5944	-2.66158	-2.56701	-2.53113	-2.9202	-2.72479	-2.7189	-2.69887	-2.87596	-2.68094	-2.73769	-2.67664	-2.59588	-2.72375	-2.74837	0.0690739	0.0807543	0.798035	-0.0246122	0.607672	-0.0471165	0.0319836	-0.152483
Q9CY97	Ssu72	-0.786316	-0.931159	-0.778614	-0.825441	-0.739873	-0.914205	-0.687201	-0.827232	0.348363	0.266097	0.0703936	0.00945759	0.362768	0.302952	0.0761442	0.126461	-0.830383	-0.792128	0.173578	0.217081	0.556308	0.0382547	0.694508	0.0435035	0.000278277	1.00396	4.07201e-05	1.00921
Q91V17	Znrf1	-3.53216	-3.66596	-3.51271	-3.45603	-3.52666	-3.57083	-3.53523	-3.601	-3.17602	-3.23801	-3.02334	-3.03671	-3.0125	-3.12782	-2.95345	-2.83079	-3.54172	-3.55843	-3.11852	-2.98114	0.743934	-0.0167136	0.143042	0.13738	0.000950842	0.423196	0.00161642	0.57729
Q8CG03	Pde5a	-1.06512	-1.11935	-1.05826	-1.05933	-0.970136	-1.03688	-1.0838	-1.11877	-0.37518	-0.52003	-0.757323	-0.751435	-0.391989	-0.430923	-0.749694	-0.838629	-1.07551	-1.0524	-0.600992	-0.602809	0.547163	0.0231156	0.990489	-0.00181651	0.0135452	0.474522	0.0235538	0.44959
P13864	Dnmt1	1.99292	1.9517	2.04473	2.06722	2.04966	1.98861	2.16795	2.04586	3.69862	3.62693	3.31319	3.25532	3.67492	3.78002	3.28024	3.24591	2.01414	2.06302	3.47351	3.49527	0.331423	0.0488744	0.905501	0.0217583	0.000601076	1.45937	0.0010771	1.43225
Q9BCZ4	Selenos	-1.88939	-1.98918	-1.83137	-1.88008	-1.9176	-1.87903	-1.94749	-1.96128	-1.31231	-1.37472	-1.21145	-1.02247	-1.29078	-1.34513	-1.2414	-0.835318	-1.8975	-1.92635	-1.23024	-1.17816	0.481967	-0.0288467	0.723464	0.0520785	0.00125032	0.667269	0.00680073	0.748194
Q64008	Rab34	-2.24183	-2.22283	-2.37811	-2.18208	-2.27722	-2.21249	-2.31634	-2.28271	-2.17779	-2.27986	-1.98577	-1.80571	-2.1218	-2.23787	-1.96598	-1.6481	-2.25621	-2.27219	-2.06228	-1.99344	0.752907	-0.0159774	0.692373	0.0688479	0.162907	0.193928	0.115896	0.278753
Q69ZC8	Gpalpp1	-0.609211	-0.575326	-0.7139	-0.56831	-0.660394	-0.579488	-0.665469	-0.443817	0.450208	0.61951	0.215171	0.287932	0.41687	0.568789	0.177865	0.0900059	-0.616687	-0.587292	0.393205	0.313382	0.653225	0.0293946	0.594743	-0.0798228	0.000586582	1.00989	0.00134584	0.900674
A2ARZ3	Fsip2	1.06176	0.827468	1.06361	1.10258	0.85963	1.44454	1.09224	1.3015	0.298192	0.566688	0.623479	0.51722	-0.119465	0.398096	0.401248	-0.11314	1.01386	1.17448	0.501395	0.141685	0.316467	0.160623	0.0900671	-0.35971	0.00174674	-0.51246	0.00202918	-1.03279
O08677	Kng1	1.3476	1.22361	1.46343	1.39194	1.1998	1.49074	1.19898	0.992411	1.71397	1.4077	1.91468	1.91346	1.50452	1.31026	1.89851	1.76362	1.35665	1.22048	1.73745	1.61923	0.29366	-0.136164	0.530917	-0.118222	0.0422252	0.380805	0.0563455	0.398747
P97490	Adcy8	-0.95063	-0.690679	-0.91205	-0.772303	-0.886125	-0.900861	-0.921712	-0.72246	-2.3774	-2.14384	-2.18827	-1.94736	-2.12091	-2.30086	-2.16017	-1.72745	-0.831415	-0.857789	-2.16422	-2.07735	0.740858	-0.0263739	0.588694	0.0868747	3.92174e-05	-1.33281	0.000928008	-1.21956
Q60902	Eps15l1	3.12206	3.13747	3.11523	3.08444	3.17653	3.10035	3.11281	3.0908	2.76924	2.73424	2.77716	2.75581	2.8	2.8041	2.80583	2.82975	3.1148	3.12012	2.75911	2.80992	0.821279	0.00532389	0.00577445	0.0508082	4.25336e-07	-0.355688	0.000178037	-0.310204
Q2MHE5	Dok6	-2.52216	-2.76543	-2.35736	-2.4308	-2.27422	-2.45088	-2.42924	-2.49586	-2.58548	-2.70144	-2.61596	-2.92687	-2.86377	-2.82499	-2.74402	-2.93242	-2.51894	-2.41255	-2.70744	-2.8413	0.344184	0.106387	0.189722	-0.133864	0.161167	-0.188497	0.00054264	-0.428748
E9Q5C9	Nolc1	2.82487	2.77981	2.85014	2.8728	2.93241	2.87405	2.9208	2.92407	3.9441	3.92002	3.74391	3.68463	3.9488	3.97144	3.70378	3.84656	2.83191	2.91283	3.82317	3.86764	0.0183631	0.080925	0.633475	0.0444791	0.000249918	0.991258	0.000367051	0.954812
Q69ZF7	Cnnm4	-2.96172	-3.12408	-2.90998	-3.16151	-2.82514	-3.07181	-3.08484	-2.87842	-3.44469	-3.29189	-3.46669	-3.37505	-3.45826	-3.28062	-3.48319	-3.37947	-3.03932	-2.96505	-3.39458	-3.40039	0.442098	0.0742722	0.926472	-0.00580716	0.00424556	-0.355255	0.00241929	-0.435334
P17742	Ppia	6.56814	6.53901	6.40605	6.5824	6.52004	6.51374	6.53694	6.56871	6.6122	6.59547	6.55042	6.51088	6.61889	6.63977	6.57704	6.3995	6.5239	6.53486	6.56724	6.5588	0.809209	0.0109577	0.893586	-0.00844264	0.394745	0.0433414	0.695593	0.023941
Q69ZU6	Thsd7a	1.38132	1.4808	1.4202	1.38798	1.4112	1.4504	1.29572	1.3474	0.165713	0.277843	0.837993	0.827872	0.249109	0.222061	0.702197	0.764421	1.41757	1.37618	0.527355	0.484447	0.357823	-0.0413942	0.857865	-0.042908	0.0145508	-0.890218	0.00676592	-0.891732
Q3USB7	Plcl1	2.16723	2.09706	2.16406	2.10883	2.13387	2.15743	2.13284	2.04696	1.50476	1.57336	1.43061	1.34273	1.48187	1.57639	1.35127	1.29412	2.1343	2.11778	1.46286	1.42591	0.607721	-0.0165191	0.664095	-0.0369513	0.000296131	-0.671431	0.000640658	-0.691863
Q99N93	Mrpl16	-1.4826	-1.41835	-1.40174	-1.36486	-1.4457	-1.46575	-1.46059	-1.39944	-1.32761	-1.31124	-1.35076	-1.25297	-1.23576	-1.34759	-1.2427	-1.10535	-1.41689	-1.44287	-1.31065	-1.23285	0.409256	-0.0259809	0.221305	0.0777957	0.0171657	0.106241	0.0195946	0.210018
Q8K2X3	Stn1	0.166563	0.1487	0.0828075	0.158188	0.13585	0.111699	0.181207	0.17181	1.03196	0.898437	1.00197	1.03279	1.10921	1.05935	1.02978	0.996084	0.139065	0.150141	0.99129	1.04861	0.673588	0.0110769	0.203534	0.057317	3.39065e-06	0.852225	3.70862e-07	0.898465
P58058	Nadk	-3.59652	-3.47141	-3.64789	-3.62179	-3.61729	-3.49119	-3.54479	-3.56194	-3.21955	-3.37905	-3.33354	-3.46555	-3.4496	-3.39508	-3.52534	-3.37848	-3.5844	-3.5538	-3.34942	-3.43712	0.542103	0.0305994	0.208447	-0.087702	0.0120934	0.234979	0.0342097	0.116678
Q9D6T0	Nosip	0.0620689	-0.00604534	0.115412	0.0990429	0.067174	0.146531	0.0671759	0.141384	0.853642	0.941915	0.712117	0.656365	0.819906	0.894693	0.656444	0.665304	0.0676196	0.105566	0.79101	0.759087	0.320442	0.0379467	0.72871	-0.0319231	0.000512941	0.72339	0.000594085	0.653521
Q9WUR9	Ak4	3.02875	3.04131	2.96076	3.01777	3.10576	2.99784	2.95804	3.03653	1.375	1.49594	1.26658	1.35535	1.47301	1.3332	1.42982	1.43783	3.01215	3.02454	1.37322	1.41847	0.746349	0.012393	0.454542	0.0452497	7.97696e-06	-1.63893	2.69617e-08	-1.60607
Q925J9	Med1	-0.0459709	0.0868444	-0.0444031	-0.00084877	-0.0121622	0.0817709	0.00469685	-0.0477905	0.809318	0.739997	0.671371	0.72092	0.770424	0.857731	0.609603	0.660526	-0.00109458	0.00662875	0.735401	0.724571	0.858325	0.00772333	0.870083	-0.0108302	2.44416e-06	0.736496	0.000192046	0.717942
Q6P8I4	Pcnp	1.53938	1.55674	1.45739	1.54257	1.53583	1.55654	1.63597	1.50762	2.89328	2.80621	2.45757	2.36961	2.92904	2.78654	2.49325	2.53953	1.52402	1.55899	2.63167	2.68709	0.36516	0.0349708	0.748518	0.0554225	0.00272053	1.10765	0.000985988	1.1281
Q3UN02	Lclat1	0.476425	0.496209	0.468111	0.489471	0.500117	0.437896	0.424394	0.482719	0.0622416	0.130681	0.237996	0.122212	0.101885	0.120441	0.161448	0.274818	0.482554	0.461282	0.138283	0.164648	0.330863	-0.0212727	0.638445	0.0263655	0.00208656	-0.344271	0.00183246	-0.296633
Q80ZV0	Rnaseh2b	-1.56319	-1.6617	-1.53452	-1.60823	-1.55867	-1.46235	-1.42746	-1.68631	0.72959	0.534314	0.200265	0.0116987	0.638458	0.641792	0.160525	0.0737	-1.59191	-1.5337	0.368967	0.378619	0.412747	0.0582137	0.96672	0.0096519	0.000952619	1.96088	0.000368695	1.91231
P25916	Bmi1	-1.69649	-1.96	-1.58492	-1.67069	-1.68001	-1.72433	-1.51447	-1.73421	-0.644437	-0.929444	-0.914821	-1.14995	-0.704439	-0.898579	-0.898305	-1.30015	-1.72802	-1.66326	-0.909663	-0.950368	0.528016	0.064765	0.810806	-0.040705	0.00098054	0.81836	0.00634507	0.71289
Q9DAI2	Ift22	-0.669701	-0.575862	-0.705013	-0.731762	-0.597184	-0.800132	-0.65832	-0.664917	-0.175317	-0.321347	-0.332765	-0.235093	-0.12915	-0.308475	-0.319533	-0.26458	-0.670584	-0.680138	-0.26613	-0.255435	0.867344	-0.00955391	0.858673	0.0106957	0.000210827	0.404454	0.000444624	0.424704
O70546	Kdm6a	-3.29204	-3.37471	-3.2965	-3.22966	-3.35951	-3.38131	-3.32502	-3.3343	-2.12794	-2.1144	-2.38816	-2.31281	-1.96081	-2.09884	-2.1943	-2.069	-3.29823	-3.35003	-2.23583	-2.08074	0.183084	-0.0518045	0.117357	0.155091	0.000117224	1.0624	5.06228e-05	1.2693
P41234	Abca2	-0.337042	-0.402957	-0.287868	-0.292181	-0.416842	-0.387353	-0.362481	-0.294172	-1.10551	-1.10815	-1.01406	-1.05848	-1.05704	-1.1609	-1.02969	-1.0805	-0.330012	-0.365212	-1.07155	-1.08203	0.382995	-0.0352001	0.781288	-0.0104811	9.7095e-07	-0.741538	1.64449e-06	-0.716819
Q04690	Nf1	2.90862	2.95496	2.88897	2.94569	2.91682	2.9281	2.87835	2.95688	2.47199	2.46744	2.74125	2.69751	2.51346	2.58543	2.6631	2.66896	2.92456	2.92004	2.59455	2.60774	0.847105	-0.00452518	0.878387	0.0131886	0.0176051	-0.330014	0.00129262	-0.3123
Q9R1J0	Nsdhl	0.0551682	0.326915	0.0133476	0.339256	0.103133	0.451205	0.156629	0.471159	1.57306	1.62508	1.61128	1.6006	1.51697	1.83493	1.52372	1.74835	0.183672	0.295532	1.60251	1.65599	0.421671	0.11186	0.554866	0.0534871	0.000424237	1.41883	4.49067e-05	1.36046
Q8BWG9	Orai1	-1.87775	-1.99252	-1.82811	-1.82565	-1.89046	-2.02316	-1.96153	-2.03173	-2.25123	-2.0265	-2.40506	-2.21801	-2.25249	-2.12566	-2.20343	-2.12437	-1.88101	-1.97672	-2.2252	-2.17649	0.110918	-0.0957127	0.59279	0.048712	0.0137557	-0.344195	0.0045527	-0.19977
Q9DCT6	Bap18	-2.62912	-2.54533	-2.67174	-2.60345	-2.67819	-2.63601	-2.54526	-2.77035	-1.04576	-1.21728	-1.28508	-1.2132	-1.02709	-1.21875	-1.16375	-1.05593	-2.61241	-2.65745	-1.19033	-1.11638	0.441803	-0.0450425	0.319119	0.0739491	5.44384e-06	1.42208	3.72478e-07	1.54107
Q52KG4	Zbtb45	-2.51315	-2.31651	-2.5144	-2.4386	-2.47557	-2.38488	-2.50183	-2.74971	-1.63898	-1.94994	-1.34009	-1.26037	-1.40769	-1.76192	-1.15016	-1.21589	-2.44567	-2.528	-1.54734	-1.38392	0.407288	-0.0823312	0.463645	0.163428	0.00771634	0.898323	0.000967184	1.14408
O35451	Atf6b	-4.39241	-4.19649	-4.09911	-4.37656	-4.14296	-4.17326	-4.39606	-4.36161	-3.81053	-3.77233	-3.99753	-3.98376	-3.99791	-3.77717	-3.98116	-3.61137	-4.26614	-4.26847	-3.89104	-3.8419	0.98145	-0.0023284	0.669707	0.0491331	0.00706399	0.375107	0.0109587	0.426569
Q6NXH2	Manea	-2.66736	-2.82974	-2.68844	-2.6696	-2.64726	-2.81015	-2.63308	-2.47426	-2.26818	-2.51874	-2.13916	-2.37047	-2.41632	-2.36242	-2.29653	-2.6307	-2.71379	-2.64119	-2.32414	-2.42649	0.401827	0.0726004	0.38056	-0.102352	0.010019	0.389649	0.0749112	0.214696
Q9QZB7	Actr10	2.05719	2.01706	1.93659	1.96957	2.11485	2.05193	2.08728	2.0311	2.04867	2.06207	2.17513	2.10671	2.07631	2.15779	2.11955	2.12513	1.9951	2.07129	2.09814	2.11969	0.0615298	0.0761862	0.544032	0.0215518	0.0382967	0.103038	0.101605	0.0484033
Q8BHH2	Rab9b	0.253922	0.238097	0.182173	0.230995	0.208734	0.21876	0.133965	0.290852	-0.864078	-0.751479	-0.0941877	-0.221999	-0.890348	-0.85647	-0.29106	-0.256279	0.226297	0.213078	-0.482936	-0.573539	0.728076	-0.0132189	0.737359	-0.0906036	0.0333861	-0.709233	0.0182231	-0.786617
Q99J45	Nrbp1	-0.0232353	-0.0759859	0.0360928	-0.0471287	-0.00156689	0.0607519	-0.0295649	0.00816154	0.833875	0.76324	0.698413	0.57919	0.730635	0.884184	0.634019	0.493855	-0.0275643	0.00944543	0.718679	0.685673	0.271115	0.0370097	0.750249	-0.0330064	0.00019019	0.746244	0.00277643	0.676228
Q80ZJ1	Rap2a	0.864115	0.819877	0.735769	0.686375	0.872973	0.773591	0.696633	0.810366	-1.68734	-1.67938	-1.44268	-1.43448	-1.85488	-1.83025	-1.28002	-1.93285	0.776534	0.788391	-1.56097	-1.7245	0.83497	0.011857	0.375976	-0.163535	1.63004e-06	-2.3375	0.00025711	-2.51289
Q4VAA2	Cdv3	2.39811	2.52931	2.47148	2.3856	2.39124	2.50733	2.47842	2.3662	3.54404	3.24913	3.29156	3.15983	3.50517	3.36509	3.27178	3.08586	2.44613	2.4358	3.31114	3.30697	0.835777	-0.010325	0.973556	-0.0041635	0.000648217	0.865011	0.0008874	0.871173
Q60841	Reln	1.43248	1.49931	1.45469	1.48777	1.44369	1.44104	1.46451	1.49187	2.76995	2.71399	2.82942	2.78151	2.83956	2.87836	2.85942	2.88456	1.46856	1.46028	2.77372	2.86548	0.683623	-0.00828695	0.0230061	0.0917594	6.35915e-08	1.30515	1.84039e-10	1.4052
Q9JLN9	Mtor	3.31388	3.25886	3.26213	3.27095	3.33899	3.29594	3.27228	3.32103	2.96501	2.9483	2.99796	2.96603	3.0033	3.03121	2.99958	2.98591	3.27645	3.30706	2.96933	3.005	0.165687	0.0306072	0.0446169	0.0356767	2.21705e-06	-0.30713	8.91597e-06	-0.30206
Q9CWT3	Snx10	-2.56273	-2.43303	-2.67877	-2.43699	-2.54215	-2.53741	-2.56828	-2.30111	-2.46473	-2.42166	-2.42177	-2.32336	-2.27822	-2.36372	-2.34793	-2.29789	-2.52788	-2.48724	-2.40788	-2.32194	0.651869	0.0406446	0.060726	0.085942	0.13488	0.12	0.0718421	0.165297
Q9JKF7	Mrpl39	-0.409883	-0.423932	-0.435274	-0.424696	-0.376819	-0.49949	-0.468297	-0.276823	-0.056468	-0.178948	-0.282847	-0.347444	-0.154808	-0.0685177	-0.304444	-0.245522	-0.423446	-0.405357	-0.216427	-0.193323	0.742971	0.0180893	0.787993	0.023104	0.0468405	0.20702	0.0258782	0.212034
Q80TE7	Lrrc7	3.7083	3.64314	3.67263	3.61046	3.77223	3.6362	3.60528	3.66741	1.13999	1.46187	1.45207	1.45632	1.2838	1.28547	1.50968	1.55558	3.65863	3.67028	1.37756	1.40863	0.792365	0.0116472	0.781748	0.0310705	3.79272e-05	-2.28107	3.78014e-06	-2.26165
Q569Z5	Ddx46	1.92811	1.90745	2.0144	1.97186	1.95409	2.07393	2.08637	2.02738	3.40245	3.4471	3.10702	3.1178	3.32115	3.59002	3.11497	3.0194	1.95546	2.03544	3.26859	3.26139	0.0838151	0.0799885	0.964676	-0.00720954	0.000390539	1.31314	0.00160942	1.22594
Q80TZ9	Rere	-1.32322	-1.28245	-1.37446	-1.27204	-1.34943	-1.3653	-1.41371	-1.36245	-0.992841	-1.05572	-1.16892	-1.15873	-1.0019	-0.875231	-1.15049	-1.09561	-1.31304	-1.37272	-1.09405	-1.03081	0.0803085	-0.0596809	0.426982	0.0632455	0.00735063	0.218988	0.00883674	0.341914
Q9D8L5	Ccdc91	-0.472925	-0.442039	-0.476309	-0.443438	-0.434274	-0.406531	-0.462161	-0.365631	-0.684405	-0.66014	-0.544494	-0.48812	-0.669178	-0.693691	-0.562284	-0.468197	-0.458678	-0.417149	-0.59429	-0.598337	0.136756	0.0415282	0.955695	-0.00404763	0.059761	-0.135612	0.0324804	-0.181188
Q3U214	Mast3	0.0373383	-0.0124998	0.0670338	-0.0614395	0.0587168	-0.0526896	-0.0213671	0.0299911	-1.03791	-0.994662	-1.11866	-1.0534	-1.0218	-1.01409	-1.07929	-0.909319	0.00760818	0.00366282	-1.05116	-1.00612	0.920246	-0.00394535	0.346554	0.0450337	1.62544e-07	-1.05877	1.25605e-06	-1.00979
Q8BHL5	Elmo2	2.06973	1.92758	2.12175	2.02465	2.14089	2.10782	1.99153	2.05266	0.938531	0.943948	1.14182	1.15001	0.981188	1.01886	1.07151	1.11455	2.03593	2.07322	1.04358	1.04653	0.506486	0.0372953	0.966285	0.00295091	2.18549e-05	-0.992353	4.61382e-07	-1.0267
Q5PR69	Cracd	1.67747	1.64262	1.68055	1.69902	1.67921	1.68521	1.74123	1.68647	3.17285	3.08778	3.28673	3.23728	3.24032	3.26498	3.21516	3.30979	1.67491	1.69803	3.19616	3.25756	0.263616	0.0231166	0.261711	0.0613997	1.74527e-05	1.52125	5.3089e-09	1.55953
Q9CR09	Ufc1	1.9056	1.87162	1.85088	1.823	1.97182	1.92245	1.90669	1.93679	1.587	1.51279	1.54594	1.43864	1.59753	1.68195	1.50447	1.35766	1.86277	1.93444	1.52109	1.5354	0.0194529	0.0716667	0.859838	0.0143111	0.000306567	-0.341679	0.00896995	-0.399035
O35857	Timm44	2.83845	2.7442	2.82738	2.7769	2.83917	2.77724	2.79965	2.78477	2.10872	2.15928	2.08164	2.0267	2.11339	2.13213	2.0887	2.03751	2.79673	2.80021	2.09409	2.09293	0.898906	0.00347424	0.974458	-0.00115228	1.69622e-06	-0.702648	5.67334e-07	-0.707275
Q9CZ13	Uqcrc1	3.93222	3.93971	3.76858	3.83196	3.98759	3.88107	3.96415	3.89608	2.05951	2.17017	2.26343	2.21451	2.18758	2.26358	2.3393	2.30796	3.86812	3.93222	2.1769	2.27461	0.244759	0.0641055	0.127192	0.0977008	1.36299e-07	-1.69121	3.69714e-08	-1.65762
Q6PAL1	Draxin	-2.69812	-2.62036	-2.60283	-2.55874	-2.46629	-2.52659	-2.43944	-2.72145	-0.679866	-0.740151	-1.20672	-1.36586	-0.596552	-0.793692	-1.22453	-1.25898	-2.62002	-2.53844	-0.998149	-0.968438	0.305745	0.0815716	0.903725	0.029711	0.00201043	1.62187	0.000965319	1.57001
Q14BI2	Grm2	2.09868	1.80051	2.04186	1.98629	2.15444	1.95012	2.10867	2.18998	0.128304	0.272784	0.308503	0.267566	0.243296	0.189701	0.314181	0.2005	1.98184	2.1008	0.244289	0.23692	0.206163	0.118967	0.885264	-0.00736976	3.05661e-06	-1.73755	1.66586e-06	-1.86388
Q99JF5	Mvd	-0.312204	-0.457108	-0.343916	-0.316652	-0.303193	-0.484696	-0.307191	-0.427809	0.993037	0.861592	1.22533	1.19792	0.992281	0.907259	1.15174	0.997425	-0.35747	-0.380722	1.06947	1.01218	0.695906	-0.023252	0.593609	-0.0572932	0.000123708	1.42694	1.02152e-06	1.3929
Q9D3B1	Hacd2	0.543533	0.61662	0.498537	0.520588	0.594172	0.52484	0.423015	0.612204	-1.36105	-1.14169	-0.925061	-0.886489	-1.34435	-1.1007	-0.996495	-0.820742	0.54482	0.538558	-1.07857	-1.06557	0.905217	-0.00626183	0.935823	0.0130041	0.000409358	-1.62339	0.000194913	-1.60413
Q9D8T7	Slirp	-0.839565	-0.871787	-1.01439	-0.822393	-0.811458	-0.814527	-0.927327	-1.01631	-0.68649	-0.863824	-0.525231	-0.426147	-0.493496	-0.703337	-0.367709	-0.428989	-0.887033	-0.892406	-0.625423	-0.498383	0.937678	-0.00537348	0.335073	0.12704	0.0651099	0.26161	0.00579166	0.394023
P55284	Cdh5	-1.0695	-1.02113	-0.989035	-1.0031	-0.998195	-0.877944	-1.04563	-1.03915	-1.12198	-1.29642	-1.00963	-0.776368	-1.2071	-1.32072	-0.940877	-1.01499	-1.02069	-0.99023	-1.0511	-1.12092	0.512994	0.0304623	0.635268	-0.069824	0.79994	-0.0304072	0.239974	-0.130693
Q8BRN9	Cc2d1b	0.430092	0.338239	0.444031	0.373648	0.382443	0.425139	0.33241	0.441151	0.278283	0.324025	0.0928793	0.0835352	0.252428	0.323935	0.0504274	0.135086	0.396502	0.395286	0.194681	0.190469	0.973144	-0.00121641	0.962949	-0.00421166	0.0403475	-0.201822	0.0360012	-0.204817
Q920Q4	Vps16	1.59218	1.53155	1.56314	1.58069	1.56741	1.63989	1.55508	1.66041	1.36551	1.411	1.58246	1.47292	1.36656	1.45502	1.4247	1.43613	1.56689	1.6057	1.45797	1.4206	0.249045	0.0388103	0.502307	-0.0373685	0.0996418	-0.108915	0.00167149	-0.185094
Q9QZE5	Copg1	1.45619	1.4681	1.51874	1.45314	1.49425	1.44021	1.5117	1.44713	2.50092	2.38974	2.4936	2.44041	2.41447	2.49516	2.46335	2.23657	1.47404	1.47332	2.45617	2.40239	0.976152	-0.000724792	0.441416	-0.0537798	7.07494e-07	0.982124	0.000222879	0.929069
Q6P9R2	Oxsr1	0.887449	0.85002	0.761309	0.76882	0.889964	0.783692	0.822904	0.789391	1.22009	1.22764	1.21009	1.0613	1.20974	1.23776	1.18291	1.10211	0.8169	0.821488	1.17978	1.18313	0.911289	0.00458813	0.948209	0.00334859	0.000464887	0.362881	9.3553e-05	0.361641
O70579	Slc25a17	-2.40396	-2.2532	-2.38953	-2.31522	-2.17059	-2.17055	-2.10219	-2.36937	-0.699683	-0.776505	-0.834561	-0.936898	-0.753521	-0.754351	-0.89582	-0.776611	-2.34048	-2.20318	-0.811912	-0.795076	0.0981439	0.137303	0.791202	0.0168364	9.03199e-07	1.52857	5.84213e-06	1.4081
P60879	Snap25	4.64601	5.43801	5.0049	4.73299	4.76979	5.35022	4.96795	5.10546	1.92745	2.254	2.46716	2.52035	2.12503	2.1039	2.46689	2.38338	4.95548	5.04836	2.29224	2.2698	0.68387	0.0928807	0.895359	-0.0224407	3.48422e-05	-2.66324	3.56642e-06	-2.77856
Q8BHS6	Armcx3	-0.102808	-0.224769	-0.145206	-0.141575	-0.105992	-0.145524	-0.120091	-0.0937271	0.170472	0.27156	0.172944	0.0946817	-0.0124168	0.171406	0.0447702	-0.0887718	-0.153589	-0.116334	0.177414	0.0287468	0.251245	0.0372558	0.0712266	-0.148668	0.000488384	0.331004	0.0747045	0.145081
Q8BFQ8	Gatd1	1.07206	1.00973	1.01239	1.10966	1.16044	0.995074	1.05256	1.00607	1.02876	0.945113	1.20226	1.17568	1.10743	0.991367	1.24794	1.29204	1.05096	1.05354	1.08796	1.15969	0.956404	0.00257635	0.464431	0.071739	0.603804	0.0369947	0.2368	0.106157
O08912	Galnt1	-1.59408	-1.5485	-1.47353	-1.52718	-1.49431	-1.46436	-1.54855	-1.59711	-0.705981	-0.779798	-0.80577	-0.824527	-0.658573	-0.710098	-0.872159	-0.911913	-1.53582	-1.52608	-0.779019	-0.788186	0.80944	0.00973892	0.897252	-0.00916696	7.78705e-07	0.756803	0.000275505	0.737897
Q64487	Ptprd	3.55414	3.56144	3.5178	3.43954	3.53867	3.49799	3.45897	3.49729	2.11521	2.19964	2.52127	2.47947	2.18743	2.11432	2.47016	2.63506	3.51823	3.49823	2.3289	2.35174	0.563906	-0.0200024	0.889954	0.022845	0.000736794	-1.18933	0.00225056	-1.14648
Q99JY4	Trabd	-4.80186	-4.39506	-4.69004	-4.71339	-4.63953	-4.72115	-4.87351	-5.01656	-5.45415	-5.57857	-4.95076	-4.88415	-4.87817	-5.43937	-5.14075	-4.70572	-4.65009	-4.81269	-5.21691	-5.041	0.229615	-0.1626	0.48688	0.175906	0.0395157	-0.56682	0.267329	-0.228314
Q61191	Hcfc1	2.49002	2.42586	2.50692	2.48765	2.52541	2.5135	2.5507	2.53738	3.65725	3.60243	3.42789	3.37768	3.6863	3.69121	3.46112	3.54604	2.47761	2.53175	3.51631	3.59617	0.0477313	0.0541358	0.398531	0.0798538	0.000312601	1.0387	0.000259483	1.06442
Q3U0S6	Rasip1	-1.7378	-1.71378	-1.71568	-1.79582	-1.72974	-1.5565	-1.7995	-1.73736	-1.73255	-1.81405	-1.56064	-1.4907	-1.66223	-1.73829	-1.49043	-1.52036	-1.74077	-1.70577	-1.64948	-1.60283	0.564665	0.0349975	0.641883	0.0466573	0.313135	0.0912864	0.238311	0.102946
Q9DC71	Mrps15	0.169397	0.22487	0.107582	0.19379	0.194463	0.276561	0.28653	0.299986	0.213134	0.0962591	0.256686	0.348407	0.308832	0.158636	0.282126	0.427788	0.17391	0.264385	0.228621	0.294346	0.0391568	0.0904751	0.420996	0.0657241	0.395272	0.0547116	0.643945	0.0299606
P49710	Hcls1	-3.24272	-3.2291	-3.36578	-3.19167	-3.39688	-3.22445	-3.3603	-3.23291	-4.07721	-3.88525	-3.52461	-3.52063	-3.76064	-3.72505	-3.71757	-2.94078	-3.25732	-3.30363	-3.75192	-3.53601	0.455071	-0.0463176	0.410434	0.215916	0.0328431	-0.494608	0.329549	-0.232374
P16858	Gapdh	9.48553	9.46843	9.37134	9.42116	9.50169	9.44879	9.36731	9.43084	8.23164	8.18801	8.07948	8.12813	8.33246	8.17316	8.24364	7.98341	9.43661	9.43716	8.15682	8.18317	0.988968	0.000544548	0.761468	0.0263512	1.85133e-07	-1.2798	0.00012552	-1.25399
Q8BHE8	Maip1	0.89604	0.904956	0.909414	0.920971	0.952006	0.941915	0.891847	0.959145	-0.0910673	0.0380068	-0.0542326	0.0671663	-0.0524426	-0.069643	0.0509024	0.0470619	0.907845	0.936228	-0.0100317	-0.00603032	0.158139	0.0283828	0.937889	0.00400138	0.000117433	-0.917877	6.25636e-06	-0.942258
O35085	Arx	-2.37809	-2.41962	-2.40347	-2.36968	-2.48791	-2.38704	-2.45098	-2.47001	-1.50534	-1.58584	-1.46726	-1.59904	-1.52972	-1.44216	-1.52208	-1.60221	-2.39272	-2.44899	-1.53937	-1.52404	0.0781136	-0.0562716	0.748174	0.0153239	2.37183e-05	0.853349	1.61698e-06	0.924944
Q9JKY0	Cnot9	0.337656	0.263421	0.255999	0.308777	0.331449	0.243449	0.283925	0.317579	1.27329	1.23781	1.10266	0.98877	1.16115	1.24096	0.992116	0.748503	0.291463	0.294101	1.15063	1.03568	0.926792	0.00263739	0.407457	-0.114949	0.000467631	0.859169	0.00554396	0.741583
Q3TC46	Patl1	-1.33258	-1.33302	-1.42461	-1.34183	-1.41149	-1.40769	-1.37474	-1.34448	-0.720075	-0.727534	-0.769485	-0.82211	-0.725344	-0.714127	-0.838262	-0.782145	-1.35801	-1.3846	-0.759801	-0.764969	0.371437	-0.0265894	0.89362	-0.0051682	1.6544e-06	0.59821	1.36286e-05	0.619631
P06728	Apoa4	0.963787	0.876056	1.07104	1.0105	0.792123	1.06044	1.04633	0.688387	2.77184	2.54002	1.85044	1.8103	2.5306	2.24167	1.91578	1.82643	0.980346	0.896821	2.24315	2.12862	0.455724	-0.0835252	0.710047	-0.114527	0.0125599	1.2628	0.00137905	1.2318
Q8C2Q3	Rbm14	2.6152	2.58161	2.60216	2.54374	2.57813	2.56433	2.65938	2.5861	3.87288	3.77717	3.66532	3.69072	3.94305	3.84863	3.71243	3.89159	2.58568	2.59698	3.75152	3.84893	0.684508	0.0113063	0.203294	0.0974042	4.01504e-05	1.16585	1.73108e-05	1.25194
Q7TT23	Dnaaf9	-2.24712	-2.21026	-2.1832	-2.32312	-2.24982	-2.31067	-2.36047	-2.25403	-2.14156	-2.19368	-1.85004	-1.98856	-2.05117	-2.08911	-2.0564	-2.07165	-2.24093	-2.29375	-2.04346	-2.06708	0.236976	-0.0528197	0.782041	-0.0236228	0.079043	0.197466	0.00179407	0.226663
Q6NSR8	Npepl1	-0.707466	-0.651687	-0.654812	-0.672878	-0.735034	-0.574706	-0.782512	-0.756783	-0.72759	-0.748239	-0.657876	-0.646998	-0.785727	-0.851231	-0.648576	-0.728544	-0.671711	-0.712259	-0.695176	-0.753519	0.457876	-0.0405478	0.296158	-0.0583436	0.447662	-0.0234649	0.540845	-0.0412607
Q8R127	Sccpdh	2.73917	2.78895	2.60572	2.69705	2.69399	2.76394	2.60971	2.64827	1.47532	1.46703	1.80016	1.7952	1.59786	1.53312	1.78001	1.87664	2.70773	2.67898	1.63443	1.69691	0.594345	-0.0287476	0.630972	0.0624812	0.000466638	-1.0733	0.00033182	-0.982071
Q14CH7	Aars2	-0.585785	-0.578048	-0.52368	-0.58353	-0.588292	-0.588199	-0.604892	-0.527802	-0.487285	-0.408416	-0.592475	-0.599145	-0.550842	-0.418056	-0.651801	-0.502434	-0.567761	-0.577296	-0.52183	-0.530783	0.686721	-0.00953531	0.897813	-0.00895333	0.398029	0.0459306	0.422363	0.0465126
Q9CQD4	Chmp1b2	-1.9201	-1.89432	-2.12354	-1.99802	-2.16733	-2.13012	-2.13402	-1.99495	-2.18115	-2.22485	-1.68783	-1.81206	-2.11492	-2.24366	-1.75706	-1.82401	-1.98399	-2.1066	-1.97648	-1.98491	0.108258	-0.12261	0.963543	-0.00843644	0.960703	0.0075171	0.380741	0.121691
Q9JIG4	Ppp1r3f	-0.34408	-0.273395	-0.41873	-0.415367	-0.409179	-0.534907	-0.679936	-0.437057	-0.95102	-0.930352	-0.870795	-1.04005	-0.959755	-0.785984	-0.921531	-0.836664	-0.362893	-0.51527	-0.948053	-0.875983	0.0851519	-0.152377	0.22212	0.0720699	2.13061e-05	-0.58516	0.00397106	-0.360713
Q9EPL9	Acox3	-1.21891	-1.28369	-1.16113	-1.15226	-1.25305	-1.25169	-1.28704	-1.23537	-0.951674	-0.906861	-1.07316	-1.16937	-0.960382	-0.77256	-1.15147	-1.1769	-1.204	-1.25679	-1.02526	-1.01533	0.181939	-0.0527887	0.932394	0.00993514	0.0495061	0.178732	0.0821537	0.241456
Q8R5L3	Vps39	-0.26195	-0.317739	-0.321316	-0.243889	-0.283015	-0.240825	-0.325406	-0.258698	-0.0760374	0.00396633	-0.00981998	-0.0368166	-0.177025	5.34058e-05	-0.0716867	0.0349827	-0.286223	-0.276986	-0.0296769	-0.0534189	0.742297	0.00923729	0.660745	-0.023742	7.21483e-05	0.256546	0.0119422	0.223567
Q9R112	Sqor	-0.328468	-0.230109	-0.0786247	-0.081934	-0.418824	0.0197363	-0.271831	-0.388659	-1.4155	-1.02736	-1.23592	-1.12923	-1.41805	-1.32958	-1.28453	-1.11261	-0.179784	-0.264894	-1.202	-1.28619	0.500187	-0.0851102	0.454489	-0.0841892	0.000101079	-1.02222	0.000315171	-1.0213
Q9D4V7	Rabl3	-1.07024	-1.01124	-0.968142	-1.03402	-1.10937	-1.05137	-1.10851	-1.00895	-0.163493	-0.108893	-0.281596	-0.306262	-0.246191	-0.110743	-0.313558	-0.37723	-1.02091	-1.06955	-0.215061	-0.26193	0.184691	-0.0486374	0.550741	-0.046869	7.33008e-05	0.80585	0.00018449	0.807618
Q8R5H6	Wasf1	2.3311	2.1702	2.36615	2.21584	2.46853	2.29204	2.31037	2.30924	1.01461	1.13813	1.28617	1.28549	1.11883	1.1224	1.23444	1.70125	2.27082	2.34505	1.1811	1.29423	0.278273	0.0742259	0.498237	0.113132	2.20715e-05	-1.08972	0.00301706	-1.05082
Q9WUZ9	Entpd5	-0.95116	-1.03757	-1.02078	-1.04096	-1.09572	-1.07852	-1.03844	-0.938023	-1.08508	-1.15718	-0.930282	-0.891952	-1.08464	-1.16714	-0.969562	-1.00386	-1.01262	-1.03768	-1.01613	-1.0563	0.56902	-0.0250597	0.621785	-0.0401757	0.960552	-0.00350785	0.753481	-0.0186238
Q9Z2V4	Pck1	-3.34399	-3.17307	-3.23942	-3.2308	-3.22927	-3.50208	-3.29663	-3.18473	-1.60165	-1.42168	-1.71314	-1.71624	-1.33842	-1.24773	-1.72348	-1.46002	-3.24682	-3.30318	-1.61318	-1.44241	0.509662	-0.0563555	0.225394	0.170765	1.19156e-05	1.63364	1.61444e-05	1.86076
Q91VT1	Nsmce2	-3.70455	-3.79071	-3.62354	-4.00531	-3.6532	-3.77831	-3.3461	-3.53118	-2.02478	-2.3444	-2.46901	-2.61361	-2.21618	-2.24146	-2.4928	-2.68753	-3.78103	-3.5772	-2.36295	-2.40949	0.150357	0.20383	0.791153	-0.0465419	0.000185117	1.41808	0.000233287	1.1677
O35448	Ppt2	-3.54354	-3.44359	-3.8287	-3.65235	-3.6462	-3.68726	-3.57168	-3.62893	-3.40381	-3.41744	-3.62056	-3.53051	-3.33293	-3.44035	-3.6293	-3.1991	-3.61705	-3.63352	-3.49308	-3.40042	0.858431	-0.0164716	0.417032	0.0926583	0.257201	0.123967	0.0789353	0.233097
Q8K0C4	Cyp51a1	0.645432	0.634318	0.605761	0.62145	0.659905	0.589068	0.776881	0.577078	2.80171	2.7433	3.00248	2.89046	2.77011	2.82392	2.89285	2.94864	0.62674	0.650733	2.85949	2.85888	0.64029	0.023993	0.993253	-0.000608206	2.5244e-05	2.23275	3.85506e-08	2.20815
P49718	Mcm5	1.24587	1.25266	1.27702	1.29566	1.25339	1.29925	1.44945	1.29053	3.69863	3.64733	2.80982	2.68719	3.66106	3.74408	2.76106	2.79507	1.2678	1.32315	3.21074	3.24032	0.294263	0.0553503	0.940311	0.0295761	0.00537678	1.94294	0.00490038	1.91717
P21550	Eno3	0.533127	0.765222	0.664932	0.565495	0.627892	0.741824	0.476348	0.629684	-0.695172	-0.752122	-0.825912	-0.907969	-0.78443	-1.19606	-0.960568	-0.978195	0.632194	0.618937	-0.795294	-0.979814	0.866652	-0.0132565	0.117303	-0.18452	1.0545e-06	-1.42749	1.44199e-05	-1.59875
Q9D486	Cmip	0.148058	0.586654	0.0340538	0.259163	0.0792742	0.105275	0.0827303	0.229799	0.390426	0.214011	0.611234	0.464837	0.37464	0.522652	0.535163	0.36759	0.256982	0.12427	0.420127	0.450011	0.353226	-0.132712	0.765161	0.0298841	0.308372	0.163145	0.00163428	0.325741
Q9WUT3	Rps6ka2	0.0052948	0.288001	-0.219223	0.127764	-0.123952	-0.0952177	-0.141568	0.0482998	-1.53677	-1.41909	-0.926101	-1.211	-1.5046	-1.33375	-1.31262	-0.793333	0.0504591	-0.0781095	-1.27324	-1.23608	0.328012	-0.128569	0.861451	0.037163	0.000310731	-1.3237	0.00325536	-1.15797
Q6ZPQ6	Pitpnm2	2.06718	2.06064	2.0403	2.03063	2.10637	2.03771	1.97352	2.06832	0.551959	0.635514	0.931924	0.945462	0.646004	0.652111	0.926049	1.06314	2.04969	2.04648	0.766215	0.821827	0.918845	-0.00320911	0.714069	0.0556118	0.000992032	-1.28347	0.000747439	-1.22465
Q8VDN2	Atp1a1	5.34961	5.34407	5.38048	5.31567	5.375	5.28714	5.31141	5.32792	2.97758	3.22827	3.08955	3.03552	3.13329	3.14479	3.22053	2.98966	5.34746	5.32537	3.08273	3.12207	0.373914	-0.0220904	0.605245	0.0393364	1.15718e-05	-2.26473	2.55937e-06	-2.2033
Q9WV03	Fam50a	-1.21845	-1.33739	-1.26647	-1.32399	-1.23715	-1.4165	-1.23914	-1.44934	0.529126	0.0465879	0.368957	0.273225	0.759527	0.124599	0.46572	0.706007	-1.28657	-1.33553	0.304474	0.513963	0.47683	-0.048955	0.284845	0.20949	0.000280535	1.59105	0.000329586	1.84949
Q9CYI0	0	-0.207998	-0.250813	-0.273451	-0.268179	-0.241082	-0.221183	-0.267463	-0.257877	0.0214834	0.0141077	0.134383	0.115291	0.0118923	0.076273	0.102761	0.0794868	-0.25011	-0.246901	0.0713162	0.0676033	0.865037	0.00320911	0.923467	-0.00371289	0.000526288	0.321427	6.16636e-05	0.314505
Q3UFT3	Garem1	-0.163292	-0.374995	-0.127764	-0.227768	-0.0917044	-0.210202	-0.185819	-0.253557	-0.644174	-0.628074	-0.637998	-0.682536	-0.714563	-0.639471	-0.694009	-0.71932	-0.223455	-0.185321	-0.648195	-0.691841	0.579427	0.0381341	0.100395	-0.0436456	0.00341612	-0.424741	8.39104e-05	-0.50652
Q9DBR4	Apbb2	-4.55526	-4.66773	-4.61485	-4.35351	-4.45225	-4.26715	-4.54102	-4.48267	-4.87772	-4.79037	-4.72934	-4.98052	-5.11681	-4.80774	-4.97462	-4.99763	-4.54784	-4.43578	-4.84449	-4.9742	0.263672	0.112062	0.174014	-0.12971	0.0160509	-0.296652	0.000829958	-0.538424
P03975	Iap	-0.306412	-0.229682	-0.107893	-0.261627	-0.220851	-0.218869	-0.209336	-0.25292	0.849824	0.656285	0.347566	0.335872	0.747593	0.705429	0.384313	0.579679	-0.226403	-0.225494	0.547387	0.604254	0.984547	0.000909328	0.718606	0.0568669	0.00547465	0.77379	0.00183708	0.829748
Q80TB8	Vat1l	2.44573	3.00872	2.328	2.73405	2.04024	2.67028	2.25877	2.55107	1.07733	1.06765	2.28969	2.49287	2.02922	1.11038	2.68637	1.99918	2.62913	2.38009	1.73188	1.95629	0.278172	-0.249034	0.670544	0.224404	0.0963457	-0.897243	0.2949	-0.423805
Q9JIB4	Gtf2h2	-2.12676	-2.31164	-2.16595	-2.29732	-2.1182	-2.18423	-2.31074	-2.29569	-1.71986	-1.78688	-1.90828	-1.8302	-1.84114	-1.71017	-1.88582	-1.77465	-2.22542	-2.22722	-1.8113	-1.80294	0.978963	-0.00179672	0.884428	0.00835919	0.000554382	0.414117	0.000457789	0.424273
Q80TM6	R3hdm2	-1.14142	-1.12264	-1.13709	-1.22814	-1.06296	-1.21214	-1.0986	-1.10683	-1.38564	-1.43186	-1.26919	-1.36091	-1.32918	-1.41677	-1.30637	-1.31175	-1.15732	-1.12013	-1.3619	-1.34102	0.391771	0.0371914	0.644302	0.0208805	0.00369247	-0.204576	0.00198504	-0.220887
Q99LC5	Etfa	3.68011	3.72588	3.673	3.68352	3.68758	3.76431	3.6619	3.62922	3.07134	3.08951	2.93498	3.06933	3.08202	3.06033	3.02066	3.08108	3.69063	3.68575	3.04129	3.06102	0.8832	-0.00487757	0.635716	0.0197303	0.00012191	-0.649339	1.94318e-05	-0.624731
P97313	Prkdc	-0.39241	-0.303418	-0.296604	-0.39456	-0.350087	-0.284583	-0.302382	-0.37973	0.57133	0.551425	0.417315	0.384082	0.570921	0.642471	0.370067	0.448742	-0.346748	-0.329196	0.481038	0.50805	0.631951	0.0175524	0.738463	0.0270121	3.05816e-05	0.827786	0.000298831	0.837246
Q8BGK5	Slc35f1	-3.23219	-3.45049	-3.23543	-3.39456	-3.31852	-3.45761	-3.27872	-3.27506	-2.81362	-3.00344	-2.76445	-2.87935	-2.74017	-2.79911	-2.92702	-2.71331	-3.32816	-3.33248	-2.86521	-2.7949	0.953145	-0.0043149	0.355886	0.0703113	0.000908338	0.462951	0.000164194	0.537578
Q9CWW6	Pin4	-1.38459	-1.36597	-1.39949	-1.41205	-1.46144	-1.44769	-1.26815	-1.53587	0.0962934	-0.169707	-0.069129	-0.144794	0.164886	-0.0585861	0.007514	0.596169	-1.39053	-1.42829	-0.0718341	0.177496	0.556682	-0.0377622	0.192401	0.24933	0.000150553	1.31869	0.000617466	1.60578
P97454	Smad5	-2.45445	-2.31891	-2.15694	-2.35641	-2.23393	-2.31091	-2.0716	-2.35014	-1.38422	-1.45354	-1.75222	-1.82484	-1.44138	-1.42025	-1.83727	-1.94963	-2.32168	-2.24164	-1.6037	-1.66213	0.394795	0.0800338	0.748629	-0.0584285	0.00263468	0.717976	0.0161878	0.579514
Q8BI72	Cdkn2aip	0.420122	0.451941	0.42437	0.475273	0.409514	0.438249	0.47754	0.434118	1.87228	1.7739	1.65473	1.62718	1.91083	1.92808	1.70613	1.7927	0.442927	0.439855	1.73202	1.83443	0.877434	-0.00307131	0.232262	0.102414	0.00010182	1.28909	4.74799e-05	1.39458
Q6PIC6	Atp1a3	7.44137	7.32624	7.28063	7.28291	7.53099	7.34195	7.37525	7.35673	3.00655	3.75198	3.85142	3.72454	3.26024	3.25087	4.00674	3.72307	7.33279	7.40123	3.58362	3.56023	0.281851	0.0684443	0.933385	-0.0233948	0.000203776	-3.74916	0.000133094	-3.841
Q9EPU5	Tnfrsf21	-0.0014534	0.0509958	-0.103403	0.0788746	-0.0552244	0.0144739	-0.129951	-0.04669	-1.22683	-1.34291	-0.593032	-0.547748	-1.02631	-1.0969	-0.666823	-0.548576	0.00625348	-0.0543478	-0.92763	-0.834653	0.273929	-0.0606012	0.721974	0.0929768	0.0185644	-0.933883	0.00834366	-0.780305
Q00623	Apoa1	2.51318	2.39898	2.40286	2.38632	1.89409	2.70909	2.07282	1.66844	2.25056	1.72323	1.83862	1.98364	2.07848	1.54217	2.06978	1.87648	2.42534	2.08611	1.94901	1.89173	0.226524	-0.339225	0.746829	-0.0572884	0.0212644	-0.476324	0.484396	-0.194387
Q91YJ3	Thyn1	1.28548	1.18749	1.30125	1.26637	1.29726	1.18869	1.27755	1.2284	2.06567	2.03075	2.0593	2.07012	2.09426	2.00975	2.05652	2.12528	1.26015	1.24797	2.05646	2.07145	0.741139	-0.0121732	0.602897	0.0149925	1.43602e-05	0.796313	3.83987e-07	0.823478
Q61655	Ddx19a	1.72006	1.66128	1.60184	1.63019	1.69738	1.66588	1.64172	1.63203	2.81279	2.76661	2.46125	2.43322	2.79581	2.80302	2.52059	2.47507	1.65334	1.65925	2.61847	2.64862	0.848002	0.00591183	0.827692	0.0301526	0.00152581	0.965127	0.00120564	0.989367
Q9CRD0	Ociad1	1.85521	1.96488	1.9562	1.9305	1.96239	1.95265	1.89608	1.89677	1.28451	1.34277	1.45949	1.57326	1.34939	1.29058	1.52573	1.54549	1.9267	1.92697	1.41501	1.4278	0.99317	0.000274181	0.891934	0.0127876	0.00194685	-0.511688	0.00284422	-0.499175
P06151	Ldha	4.61331	4.59111	4.51726	4.46037	4.6921	4.59081	4.63369	4.64983	4.68658	4.49076	4.37497	4.28511	4.73299	4.60565	4.4653	4.32683	4.54551	4.64161	4.45936	4.53269	0.0662064	0.0960941	0.573754	0.0733354	0.409338	-0.0861557	0.305713	-0.108914
Q3UHQ6	Dop1b	0.425186	0.482631	0.466366	0.49826	0.402041	0.566297	0.358756	0.551283	0.817855	0.774234	0.907311	0.93286	0.833364	0.956167	0.914973	0.949682	0.468111	0.469594	0.858065	0.913547	0.979805	0.00148344	0.283225	0.0554817	0.000620238	0.389954	0.00096547	0.443953
Q8BSN5	Phf23	-2.17778	-2.18049	-2.06956	-2.11643	-2.17434	-2.19502	-2.09806	-2.08079	-1.26835	-1.18118	-1.46552	-1.49699	-1.31763	-1.24568	-1.45636	-1.27074	-2.13607	-2.13705	-1.35301	-1.3226	0.980464	-0.00098753	0.748492	0.0304067	0.000905578	0.783056	2.90822e-05	0.81445
Q91VH6	Memo1	-0.458572	-0.560437	-0.511576	-0.535139	-0.495139	-0.502753	-0.432261	-0.498493	0.399398	0.324346	0.132884	0.0119791	0.351852	0.372671	0.079751	0.05163	-0.516431	-0.482162	0.217152	0.213976	0.260454	0.0342693	0.980291	-0.0031755	0.00261137	0.733583	0.00317041	0.696138
Q7TNF0	Doc2a	-1.50131	-1.30837	-1.48613	-1.47572	-1.46809	-1.57363	-1.47086	-1.23927	-2.40323	-2.27137	-2.05075	-2.26192	-2.3368	-2.46101	-2.14622	-2.13234	-1.44288	-1.43796	-2.24681	-2.26909	0.955417	0.00492144	0.842856	-0.0222814	0.000230786	-0.803931	0.000243533	-0.831134
Q8C7D2	Crbn	-0.131599	-0.198243	-0.151783	-0.156759	-0.166049	-0.193839	-0.202504	-0.197979	-0.517047	-0.666976	-0.507392	-0.295924	-0.414919	-0.659456	-0.439038	-0.339693	-0.159596	-0.190093	-0.496835	-0.463277	0.120571	-0.0304966	0.755019	0.0335581	0.0196353	-0.337239	0.0275478	-0.273184
Q9CZX0	Elp3	1.65895	1.62679	1.5527	1.57535	1.6546	1.59815	1.70782	1.72401	2.74402	2.71568	2.56586	2.58774	2.66333	2.67457	2.58697	2.64106	1.60345	1.67114	2.65333	2.64148	0.121122	0.0676966	0.820008	-0.0118439	1.02085e-05	1.04988	5.66813e-07	0.97034
P97868	Rbbp6	0.746655	0.794095	0.812447	0.803251	0.77564	0.776666	0.792512	0.874149	2.04222	2.13537	1.83538	1.84499	2.08054	2.2798	1.90393	1.93754	0.789112	0.804742	1.96449	2.05045	0.59617	0.0156298	0.477117	0.0859635	0.000379859	1.17538	0.000363286	1.24571
Q9Z1M4	Rps6kb2	-2.96075	-2.93493	-2.87437	-2.9435	-3.02517	-2.91716	-3.09582	-2.84098	-2.71688	-2.20887	-2.52422	-2.73199	-2.73441	-2.39966	-2.74984	-2.67481	-2.92839	-2.96978	-2.54549	-2.63968	0.528573	-0.0413971	0.547574	-0.0941899	0.0497749	0.382899	0.0189327	0.330106
Q8VCP8	Ak6	-2.96744	-2.45877	-3.07751	-2.93936	-3.12908	-3.02143	-3.10748	-3.1745	-2.21684	-2.47761	-2.14686	-1.78548	-1.96838	-2.30883	-1.97939	-1.60616	-2.86077	-3.10812	-2.1567	-1.96569	0.168521	-0.24735	0.381803	0.191006	0.0120267	0.704071	0.00314168	1.14243
Q8VDS8	Stx18	-0.333191	-0.273341	-0.293715	-0.288729	-0.397689	-0.282203	-0.42492	-0.169931	-0.460168	-0.168357	-0.388396	-0.433526	-0.610559	-0.395805	-0.465693	-0.483995	-0.297244	-0.318686	-0.362612	-0.489013	0.741811	-0.0214419	0.172493	-0.126402	0.400644	-0.0653679	0.0628578	-0.170328
Q60809	Cnot7	-1.55293	-1.52353	-1.41984	-1.51367	-1.49781	-1.661	-1.37726	-1.46486	-0.567222	-0.788817	-0.655305	-0.617478	-0.437925	-0.784019	-0.626502	-0.710457	-1.50249	-1.50023	-0.657206	-0.639726	0.974196	0.0022583	0.850873	0.0174797	2.40129e-05	0.845286	0.000136151	0.860507
Q8VBX6	Mpdz	1.41606	1.46283	1.42525	1.44055	1.37569	1.45387	1.36067	1.39022	1.15996	1.17403	1.07131	1.04206	1.1968	1.18912	1.05664	1.10506	1.43617	1.39511	1.11184	1.1369	0.140799	-0.0410614	0.61275	0.0250647	0.00113668	-0.324332	0.00133016	-0.258206
P51855	Gss	1.90953	1.79838	1.86458	1.81481	1.86205	1.9096	1.78981	1.82588	0.859475	0.891046	0.771523	0.80544	0.91678	0.841715	0.868415	1.06268	1.84682	1.84684	0.831871	0.922397	0.999746	1.19209e-05	0.17203	0.0905259	1.56228e-07	-1.01495	3.19745e-05	-0.924439
Q68FE8	Znf280d	-0.445267	-0.50401	-0.453197	-0.396687	-0.582639	-0.454139	-0.548146	-0.420589	-0.318816	-0.353795	-0.291017	-0.454974	-0.519133	-0.217772	-0.502788	-0.752579	-0.44979	-0.501378	-0.35465	-0.498068	0.29705	-0.0515881	0.287317	-0.143417	0.0732286	0.0951397	0.978688	0.00331068
Q9JJU8	Sh3bgrl	2.69247	2.56333	2.68038	2.65247	2.76194	2.01179	2.74799	2.60328	3.63077	3.62642	3.48117	3.58391	3.7301	2.87257	3.79226	3.43629	2.64716	2.53125	3.58057	3.45781	0.561658	-0.115914	0.602541	-0.122759	1.16633e-06	0.933404	0.0156065	0.926559
Q6NS86	Znf366	-2.38134	-2.62653	-2.34953	-2.43877	-2.28541	-2.44745	-2.32537	-2.02604	-1.92251	-0.750022	-1.87372	-2.53922	-2.47102	-1.05369	-2.61247	-2.90895	-2.44904	-2.27107	-1.77137	-2.26153	0.156797	0.177975	0.41235	-0.490161	0.165856	0.677673	0.983286	0.00953722
P05201	Got1	5.9262	6.01962	5.87025	5.87115	6.00487	5.89002	5.78801	5.89067	2.60524	2.86965	2.90825	2.90103	2.85542	2.69181	3.09934	2.92762	5.92181	5.8934	2.82104	2.89355	0.634119	-0.0284119	0.539376	0.0725052	1.1476e-06	-3.10076	1.75722e-06	-2.99985
Q9CR25	Dph2	0.149359	0.155583	0.167616	0.110586	0.160171	0.0688562	0.193488	0.00275993	0.207582	0.192525	0.273391	0.0725756	0.220699	0.152483	0.188033	0.202908	0.145786	0.106319	0.186518	0.191031	0.438091	-0.0394673	0.924093	0.00451255	0.409982	0.0407321	0.144516	0.084712
A2ALS5	Rap1gap	2.47553	2.46692	2.33215	2.43493	2.45855	2.40775	2.40465	2.43344	0.460294	0.568461	0.934918	0.805602	0.518503	0.460213	0.838277	0.810019	2.42738	2.4261	0.692319	0.656753	0.972817	-0.00128078	0.815476	-0.0355661	0.000227176	-1.73506	0.000307388	-1.76935
Q80SY5	Prpf38b	-0.415501	-0.607862	-0.284788	-0.49506	-0.477275	-0.501864	-0.292361	-0.406786	1.34882	1.13481	1.09879	0.904296	1.19125	1.35994	0.942283	0.760891	-0.450803	-0.419572	1.12168	1.06359	0.719959	0.0312309	0.731713	-0.0580885	1.6327e-05	1.57248	0.000640839	1.48316
Q8C172	Cers6	-0.845152	-1.01271	-0.828327	-1.01171	-0.846089	-0.964324	-0.762721	-0.955843	-0.232387	-0.462371	0.0352812	-0.133456	-0.0617466	-0.146948	-0.00169849	-0.217157	-0.924473	-0.882244	-0.198233	-0.106888	0.56809	0.0422287	0.466699	0.0913455	0.00246166	0.72624	2.61077e-05	0.775357
Q14C51	Ptcd3	0.775724	0.737992	0.752598	0.753407	0.771674	0.753419	0.784686	0.769533	0.99018	1.01336	0.954957	0.900725	0.955404	1.05234	0.906747	0.814735	0.75493	0.769828	0.964806	0.932306	0.191862	0.0148978	0.585301	-0.0324996	0.00190143	0.209875	0.0451525	0.162478
Q6PD10	Ip6k1	-1.80454	-1.80595	-1.92086	-1.81871	-1.78505	-1.83324	-1.86511	-1.94943	-1.94337	-2.04229	-1.8178	-1.75752	-1.82802	-1.88277	-1.78277	-1.597	-1.83752	-1.85821	-1.89024	-1.77264	0.658799	-0.0206919	0.234345	0.117603	0.490007	-0.0527265	0.285279	0.0855684
Q99N95	Mrpl3	1.12102	1.54068	0.902536	1.12589	1.07253	1.0242	1.15919	0.83329	0.456853	0.216794	0.436969	0.537232	0.498184	0.24065	0.626008	0.762268	1.17253	1.0223	0.411962	0.531778	0.367582	-0.150228	0.400633	0.119816	0.00522406	-0.760568	0.0131742	-0.490524
P63254	Crip1	-2.09235	-2.30743	-1.93379	-2.29302	-1.95634	-1.55627	-2.12641	-2.19664	-2.97461	-3.19593	-3.40009	-3.44436	-3.22491	-3.27829	-3.32212	-3.8897	-2.15665	-1.95892	-3.25375	-3.42875	0.294014	0.197732	0.393502	-0.175008	0.000266997	-1.0971	0.000447307	-1.46984
Q7TNR6	Igsf21	-0.399519	-0.0683107	-0.424316	-0.331659	-0.308789	-0.271686	-0.337134	-0.0522118	-0.966952	-0.894691	-0.865087	-0.891648	-1.08166	-0.995815	-0.912005	-0.999887	-0.305951	-0.242455	-0.904594	-0.997342	0.565756	0.0634961	0.0722683	-0.0927479	0.00367325	-0.598643	0.000245311	-0.754887
Q3UJD6	Usp19	1.13466	1.03096	1.08594	1.09927	1.14261	1.0991	1.08744	1.0791	1.37064	1.31423	1.19013	1.13735	1.33821	1.42014	1.13274	1.13229	1.08771	1.10206	1.25309	1.25585	0.600487	0.0143523	0.976831	0.00276113	0.0474575	0.165375	0.124613	0.153784
Q6P0X2	Znf511	-2.54721	-2.63341	-2.48181	-2.5362	-2.45376	-2.56851	-2.46605	-2.4103	-2.8388	-2.74207	-2.89984	-2.91017	-2.86709	-2.93729	-2.90808	-2.747	-2.54966	-2.47465	-2.84772	-2.86487	0.153471	0.0750036	0.77344	-0.0171463	0.00112366	-0.298064	0.000422811	-0.390213
Q8K353	Cystm1	-1.29243	-1.38819	-1.34781	-1.33106	-1.40755	-1.34422	-1.30389	-1.42128	-3.54048	-3.27916	-3.14976	-3.20397	-3.31687	-3.53846	-3.16996	-3.33265	-1.33987	-1.36923	-3.29334	-3.33948	0.422993	-0.0293603	0.702447	-0.0461409	0.000104301	-1.95347	2.67735e-05	-1.97025
Q8VDY9	Caap1	-2.03394	-2.04379	-2.16539	-2.08848	-2.02672	-2.04583	-2.08339	-2.12644	-1.67215	-1.80996	-1.53743	-1.31234	-1.47941	-1.77378	-1.43352	-1.06177	-2.0829	-2.07059	-1.58297	-1.43712	0.752774	0.0123096	0.452663	0.145852	0.0144782	0.49993	0.0212955	0.633472
Q8C9X6	Epc1	-2.49932	-2.51045	-2.52707	-2.55277	-2.62864	-2.56263	-2.48993	-2.54586	-1.19889	-1.2353	-1.31736	-1.26598	-1.06016	-1.16539	-1.27283	-1.16684	-2.5224	-2.55676	-1.25438	-1.1663	0.32801	-0.0343595	0.141699	0.0880802	7.17603e-07	1.26802	9.26212e-07	1.39046
P48437	Prox1	-0.215446	-0.305049	-0.18082	-0.203543	-0.0710669	-0.150733	-0.186278	-0.243025	0.44628	0.588298	0.591443	0.562356	0.491152	0.558611	0.518825	0.492561	-0.226215	-0.162776	0.547094	0.515287	0.213012	0.0634389	0.443941	-0.0318072	3.32055e-06	0.773309	5.43181e-05	0.678063
Q9CW07	Ppp1r3g	-1.8273	-1.77259	-1.83591	-1.75812	-1.79315	-1.85393	-1.85831	-1.73973	-2.79714	-2.82138	-2.69482	-2.77644	-2.82822	-2.78306	-2.74091	-2.60255	-1.79848	-1.81128	-2.77244	-2.73868	0.722339	-0.0128016	0.574021	0.0337608	3.90208e-07	-0.973967	2.08897e-05	-0.927404
Q9ERE9	Mapk8ip2	-2.11026	-2.11722	-2.04862	-2.15496	-1.99845	-2.10838	-2.03983	-1.9888	-2.30755	-2.24021	-2.21016	-2.1737	-2.27988	-2.27423	-2.23517	-2.12423	-2.10777	-2.03387	-2.2329	-2.22838	0.0811559	0.0739012	0.924847	0.00452685	0.0143747	-0.125138	0.00601062	-0.194512
Q505B7	Zbtb8os	-1.19879	-1.17549	-1.11509	-1.15952	-1.10344	-1.18875	-1.14419	-1.15557	-0.740405	-0.695333	-1.1694	-1.18869	-0.667843	-1.02833	-1.06408	-1.07676	-1.16222	-1.14799	-0.948457	-0.959253	0.588747	0.0142365	0.950271	-0.0107963	0.207585	0.213767	0.14776	0.188734
Q9QYJ0	Dnaja2	3.91495	3.8474	3.76109	3.8235	3.88896	3.93179	3.77298	3.89947	3.72763	3.67885	3.63895	3.64596	3.7601	3.75245	3.61578	3.64177	3.83673	3.8733	3.67285	3.69252	0.466648	0.0365653	0.663307	0.019676	0.00707912	-0.163888	0.0121085	-0.180777
Q9D173	Tomm7	0.185085	0.3732	0.180763	0.242554	0.212996	-0.12293	0.262956	0.193872	-0.595393	-0.501731	-0.848241	-0.311992	-0.515209	-0.894003	-0.299973	-0.31815	0.245401	0.136724	-0.564339	-0.506834	0.32605	-0.108677	0.757253	0.0575054	0.00265267	-0.80974	0.0106352	-0.643558
Q9JK38	Gnpnat1	-2.20756	-2.13309	-2.24923	-2.23666	-2.19903	-2.24654	-2.33013	-2.23166	-2.27509	-2.36081	-2.29886	-2.2112	-2.13775	-2.24491	-2.22918	-2.23798	-2.20663	-2.25184	-2.28649	-2.21246	0.281243	-0.0452051	0.114495	0.0740345	0.0969603	-0.0798552	0.335073	0.0393844
Q8C0D7	Ing4	-2.5887	-2.63503	-2.5305	-2.63798	-2.70944	-2.66467	-2.49237	-2.69641	-0.610049	-0.514535	-0.893678	-1.00062	-0.695786	-0.496954	-0.889289	-0.897509	-2.59805	-2.64072	-0.754722	-0.744884	0.486864	-0.0426702	0.94958	0.00983739	0.000333981	1.84333	2.23985e-05	1.89584
Q921L3	Tmco1	-0.948788	-1.05372	-0.958235	-0.973463	-1.01021	-0.905557	-0.921742	-0.936909	-0.147204	-0.164729	-0.257945	-0.358043	-0.223097	-0.234344	-0.373408	-0.470003	-0.983551	-0.943603	-0.23198	-0.325213	0.275131	0.039948	0.270399	-0.0932329	8.72117e-05	0.751571	0.000708828	0.61839
Q91YM4	Tbrg4	0.226818	0.238757	0.186291	0.180674	0.270349	0.167825	0.216899	0.208471	0.127833	0.0327806	0.198083	0.093749	0.124483	0.0387001	0.184485	0.0994415	0.208135	0.215886	0.113111	0.111778	0.773356	0.00775099	0.97774	-0.00133395	0.0635072	-0.0950234	0.0340216	-0.104108
O55128	Sap18	1.11711	1.09493	1.12799	1.04929	1.20049	1.17343	1.23782	1.13092	2.94956	2.70454	2.66978	2.62074	2.98461	2.83005	2.6899	2.65749	1.09733	1.18567	2.73615	2.79051	0.0228181	0.0883365	0.621939	0.0543592	0.000102317	1.63882	8.23425e-05	1.60485
Q99J56	Derl1	-2.11202	-1.95796	-2.02554	-2.1341	-1.8988	-2.10679	-2.11372	-1.98904	-2.04616	-2.08597	-1.85624	-1.83477	-1.90883	-1.95927	-1.85166	-1.74791	-2.05741	-2.02709	-1.95578	-1.86692	0.660748	0.0303202	0.306639	0.0888627	0.238487	0.101622	0.0588819	0.160165
Q8BW75	Maob	2.38542	2.35836	2.52982	2.45548	2.36553	2.46863	2.36327	2.35442	-0.139085	0.0991831	0.0184259	-0.100127	-0.200039	-0.164133	0.0271807	-0.0929928	2.43227	2.38796	-0.0304008	-0.107496	0.385751	-0.0443106	0.338801	-0.0770953	1.1151e-07	-2.46267	3.2271e-07	-2.49545
Q3UFQ8	Carmil3	-1.35208	-1.36774	-1.29635	-1.33015	-1.32819	-1.37984	-1.38193	-1.31104	-1.63642	-1.61152	-1.56994	-1.69949	-1.6962	-1.67719	-1.73775	-1.65531	-1.33658	-1.35025	-1.62934	-1.69161	0.58644	-0.0136704	0.110026	-0.0622685	0.000299042	-0.292763	9.95241e-06	-0.341361
O35737	Hnrnph1	1.79962	1.76175	1.81414	1.76804	1.74502	1.78493	1.92663	1.86202	3.73751	3.67992	3.58679	3.60465	3.71531	3.79793	3.56691	3.6968	1.78589	1.82965	3.65222	3.69424	0.366044	0.0437655	0.506562	0.0420215	1.82409e-06	1.86633	1.32842e-07	1.86459
P12787	Cox5a	4.09396	3.87644	3.63601	4.0191	4.15943	3.24072	4.40189	4.14824	2.36201	2.72832	2.29013	2.67313	2.4546	1.80299	2.75825	2.87487	3.90638	3.98757	2.5134	2.47268	0.782727	0.0811915	0.884556	-0.0407231	8.85044e-05	-1.39298	0.0050385	-1.5149
Q3TLP5	Echdc2	-3.1248	-3.09453	-3.04015	-3.13752	-3.05668	-3.15296	-3.08758	-3.0527	-3.42779	-3.42489	-3.53312	-3.55729	-3.51918	-3.46208	-3.50561	-3.40796	-3.09925	-3.08748	-3.48577	-3.47371	0.723493	0.0117683	0.788324	0.0120656	0.000215793	-0.386525	2.98017e-05	-0.386228
Q62261	Sptbn1	7.9153	7.8463	7.82329	7.79929	7.94096	7.8658	7.82057	7.84772	5.54626	5.64567	6.04073	6.0592	5.61992	5.63971	6.08846	6.02306	7.84605	7.86876	5.82297	5.84279	0.550522	0.022716	0.916579	0.0198219	0.000440874	-2.02308	0.000326403	-2.02598
O35387	Hax1	-0.878149	-1.01133	-0.832205	-0.875504	-0.957078	-0.816895	-0.990497	-0.801117	-0.978538	-0.684499	-1.00273	-1.0285	-1.03749	-0.8398	-1.09192	-1.04022	-0.899297	-0.891397	-0.923569	-1.00236	0.90272	0.00789976	0.454448	-0.0787899	0.798075	-0.0242722	0.183212	-0.110962
Q3UVL4	Vps51	2.03284	1.93194	1.90746	1.97297	2.02887	1.96148	1.93636	1.94143	0.955974	0.934052	1.24226	1.26493	0.976515	1.05352	1.25535	1.16897	1.9613	1.96703	1.09931	1.11359	0.874582	0.00573349	0.900119	0.0142806	0.00130632	-0.861995	0.000307571	-0.853448
Q7TMY7	Ipo8	-0.322876	-0.362666	-0.327156	-0.302332	-0.320159	-0.365489	-0.267718	-0.31275	0.547021	0.626046	0.402236	0.353806	0.574392	0.644882	0.363584	0.437883	-0.328758	-0.316529	0.482277	0.505185	0.626508	0.0122285	0.807059	0.022908	0.000733932	0.811035	0.000466417	0.821714
P51807	Dynlt1	-1.37822	-1.29104	-1.51345	-1.28458	-1.49651	-1.29814	-1.25282	-1.44341	0.885148	0.652791	0.91088	1.16323	1.10859	0.620802	1.12462	1.26937	-1.36682	-1.37272	0.903012	1.03085	0.942731	-0.00589895	0.496627	0.127834	1.76069e-05	2.26983	9.87458e-05	2.40356
Q71FD5	Znrf2	-1.27623	-1.31819	-1.27611	-1.30014	-1.2193	-1.43778	-1.24745	-1.24084	-0.74335	-0.677243	-0.511336	-0.341834	-0.609573	-0.926907	-0.30021	-0.121939	-1.29267	-1.28635	-0.568441	-0.489657	0.910104	0.00632381	0.710011	0.0787838	0.00371169	0.724228	0.0166579	0.796688
D3YVF0	Akap5	3.84059	3.95416	3.72787	3.82566	3.86808	3.78221	3.77472	3.96902	1.50118	1.82214	1.84412	1.82709	1.62514	1.59158	1.84691	1.79958	3.83707	3.84851	1.74863	1.7158	0.8659	0.011436	0.763647	-0.0328286	6.09989e-06	-2.08844	4.76272e-07	-2.1327
Q9D7S7	Rpl22l1	0.62995	0.643462	0.586651	0.756578	0.569263	0.630708	0.691583	0.655102	2.40135	2.40762	1.79972	1.57243	2.30011	2.30527	1.71806	1.64881	0.65416	0.636664	2.04528	1.99307	0.708736	-0.0174966	0.857411	-0.0522144	0.00634364	1.39112	0.00428924	1.3564
Q8BG18	Necab1	0.690706	0.81392	0.46468	0.882021	0.693263	0.647954	0.829772	1.11747	-0.557017	-0.423997	-0.408675	-0.230647	-0.307209	-0.650665	-0.269103	-0.138979	0.712832	0.822116	-0.405084	-0.341489	0.465231	0.109284	0.640699	0.0635951	0.000107652	-1.11792	0.000260834	-1.1636
Q99NH2	Pard3	0.218874	0.175084	0.281618	0.237364	0.189008	0.161279	0.200183	0.141787	0.722413	0.686316	0.368377	0.386436	0.706755	0.757057	0.357356	0.41984	0.228235	0.173064	0.540885	0.560252	0.0859455	-0.055171	0.893063	0.0193665	0.042234	0.31265	0.029693	0.387188
Q8R059	Gale	0.0964146	0.143634	0.0345402	0.127642	0.141776	0.0812979	0.0701075	0.0510616	-0.238254	-0.468459	-0.118016	-0.115336	-0.178137	-0.348532	-0.041482	-0.20224	0.100558	0.0860608	-0.235016	-0.192598	0.657738	-0.0144968	0.698713	0.0424187	0.0227606	-0.335574	0.0168984	-0.278658
Q60676	Ppp5c	3.60555	3.61842	3.56213	3.5773	3.66814	3.56026	3.53274	3.59417	2.96566	2.90627	2.95402	2.98721	3.0896	2.96965	2.99568	3.06256	3.59085	3.58883	2.95329	3.02937	0.952607	-0.00201845	0.0687408	0.0760825	2.35204e-07	-0.637557	9.12868e-06	-0.559456
Q9JKL5	Tesc	-0.495182	-0.45785	-0.448126	-0.53776	-0.478688	-0.831788	-0.470826	-0.578667	-1.6054	-1.72092	-1.80071	-1.74237	-1.6846	-1.95175	-1.79627	-1.79048	-0.48473	-0.589992	-1.71735	-1.80577	0.303225	-0.105263	0.248438	-0.0884259	4.69722e-06	-1.23262	5.53769e-05	-1.21578
Q05793	Hspg2	1.23568	1.20618	1.33633	1.22128	1.24266	1.35272	1.19494	1.08639	1.20572	1.28262	1.24109	1.50831	1.28288	1.17192	1.41669	1.38601	1.24987	1.21918	1.30944	1.31438	0.64646	-0.0306916	0.957039	0.00494123	0.466322	0.0595686	0.269466	0.0952015
Q4VC33	Maea	-0.342085	-0.319194	-0.384432	-0.367392	-0.286712	-0.358922	-0.294229	-0.359434	-0.532933	-0.559857	-0.617396	-0.599431	-0.503744	-0.457857	-0.559152	-0.559505	-0.353276	-0.324824	-0.577404	-0.520065	0.29395	0.0284514	0.117531	0.0573399	0.000127691	-0.224129	0.000964386	-0.19524
O08747	Unc5c	-0.433727	-0.423284	-0.489866	-0.453127	-0.376241	-0.376077	-0.515203	-0.4321	-2.1501	-2.03989	-1.91277	-1.89768	-2.16811	-2.12881	-2.00782	-1.93969	-0.450001	-0.424905	-2.00011	-2.06111	0.522624	0.0250959	0.472316	-0.0609958	5.80949e-05	-1.55011	1.45395e-06	-1.6362
Q8BGE6	Atg4b	-1.54468	-1.5464	-1.54665	-1.58592	-1.38432	-1.58565	-1.34089	-1.47795	-2.14427	-2.05948	-2.07818	-2.27118	-2.10007	-1.61249	-2.18001	-2.3929	-1.55591	-1.4472	-2.13827	-2.07137	0.137701	0.108712	0.719412	0.0669081	0.000847483	-0.58236	0.0267924	-0.624164
Q8K2M0	Mrpl38	-0.132515	-0.184348	-0.193838	-0.136621	-0.158263	-0.16808	-0.215016	-0.100121	0.0509481	0.0189886	-0.0561914	-0.0779924	0.0751228	0.100616	-0.0816355	0.0470352	-0.161831	-0.16037	-0.0160618	0.0352848	0.960939	0.00146055	0.352961	0.0513465	0.010228	0.145769	0.00937336	0.195655
Q9CZ44	Nsfl1c	3.50518	3.49401	3.46035	3.4625	3.53945	3.50059	3.4557	3.50464	3.96896	3.94219	3.90854	3.83099	3.97374	3.82766	3.92952	3.92365	3.48051	3.5001	3.91267	3.91364	0.382679	0.0195866	0.98265	0.000972509	0.000223651	0.432161	0.000115715	0.413547
Q8VDI7	Ubac1	-2.14593	-2.1391	-2.20895	-2.31204	-2.15756	-2.21163	-2.1572	-2.20944	-2.45979	-2.50255	-2.43555	-2.50439	-2.42052	-2.49029	-2.42299	-2.49601	-2.20151	-2.18396	-2.47557	-2.45745	0.704111	0.0175514	0.52297	0.0181191	0.00315276	-0.274062	6.81044e-05	-0.273495
O70583	Mid1	-1.28538	-1.35052	-0.900223	-0.997694	-1.10633	-1.1369	-1.09662	-1.07957	-0.465867	-0.0465441	-0.790973	-0.778518	-0.547737	-0.30694	-0.753863	-0.753227	-1.13345	-1.10486	-0.520475	-0.590442	0.811063	0.0285964	0.746523	-0.0699666	0.0308569	0.612979	0.0161239	0.514416
Q8R313	Exoc6	0.791561	0.79877	0.780598	0.762312	0.826722	0.768447	0.768668	0.857845	0.208203	0.21223	0.53831	0.509624	0.245464	0.255623	0.502769	0.494493	0.78331	0.805421	0.367092	0.374587	0.40483	0.0221105	0.950537	0.00749564	0.0190388	-0.416219	0.00640106	-0.430833
Q8VE96	Slc35f6	-2.40859	-2.38151	-2.34409	-2.25118	-2.3387	-2.3671	-2.36381	-2.40386	-1.87973	-2.0074	-2.19765	-2.24537	-2.21234	-2.04856	-2.2401	-2.51179	-2.34634	-2.36837	-2.08254	-2.2532	0.583438	-0.0220284	0.232059	-0.170659	0.0456196	0.263802	0.317356	0.115171
D3YXK2	Safb	1.99302	1.92578	1.96482	1.9673	2.04195	1.92854	2.11605	1.94703	3.42471	3.12713	3.25659	3.25206	3.45244	3.43299	3.30479	3.27584	1.96273	2.00839	3.26513	3.36652	0.380933	0.045661	0.232701	0.101391	0.000127126	1.3024	6.15851e-07	1.35813
S4R1M9	Osbpl10	-1.1195	-1.10713	-1.19621	-1.11241	-1.11298	-1.1947	-1.14965	-1.06172	-2.13762	-2.28114	-1.76565	-1.8677	-2.22794	-2.30745	-1.84551	-1.84052	-1.13381	-1.12976	-2.01303	-2.05536	0.912232	0.00404978	0.813362	-0.0423305	0.00435366	-0.879214	0.00377933	-0.925594
O08599	Stxbp1	7.22726	7.23023	7.10722	7.12123	7.18385	7.1767	7.20746	7.27623	3.89351	4.2172	4.65967	4.51698	4.03161	3.98645	4.68377	4.38221	7.17149	7.21106	4.32184	4.27101	0.367734	0.0395737	0.83653	-0.0508301	0.000317949	-2.84965	0.000307839	-2.94005
Q99LC2	Cstf1	0.28067	0.122685	0.15521	0.232481	0.225434	0.237878	0.284307	0.170456	1.38912	1.46221	1.19837	1.11524	1.32974	1.52421	1.19515	1.10806	0.197762	0.229519	1.29123	1.28929	0.491634	0.0317569	0.987754	-0.00194383	0.000200322	1.09347	0.000812306	1.05977
Q9CSH3	Dis3	1.42748	1.34025	1.51009	1.56861	1.42478	1.51955	1.54557	1.5941	3.05144	3.12309	2.84169	2.75943	2.97958	3.21837	2.78504	2.83246	1.46161	1.521	2.94391	2.95386	0.372816	0.0593886	0.941408	0.00994945	3.20222e-05	1.4823	0.000222472	1.43286
Q6DFV5	Helz	-2.78309	-2.74843	-2.86222	-2.7191	-2.70352	-2.59531	-2.79979	-2.69912	-2.04781	-2.16668	-2.1569	-2.16724	-2.11622	-2.09962	-2.17622	-2.10844	-2.77821	-2.69943	-2.13466	-2.12512	0.184417	0.078774	0.789687	0.00953269	5.3422e-06	0.643552	0.000219282	0.574311
P63030	Mpc1	1.02574	0.937631	0.94253	0.971321	0.882543	0.958692	0.839545	0.846052	-0.403424	-0.559384	-0.170831	-0.37659	-0.476433	-0.716164	-0.254815	-0.683933	0.969306	0.881708	-0.377557	-0.532836	0.0453057	-0.0875978	0.291805	-0.155279	0.000243831	-1.34686	0.000541722	-1.41454
Q9WTU6	Mapk9	-0.0272541	-0.0980387	-0.124086	-0.118231	-0.143371	-0.172914	-0.181041	-0.0675316	-0.605254	-0.701013	-0.570117	-0.6034	-0.579548	-0.647583	-0.572282	-0.832769	-0.0919025	-0.141214	-0.619946	-0.658046	0.199589	-0.0493116	0.597821	-0.0380995	9.60413e-06	-0.528044	0.00135172	-0.516831
Q9D8Y8	Ing5	-3.54062	-3.45469	-3.46875	-3.52884	-3.62068	-3.43258	-3.72684	-3.48479	-3.41074	-3.23177	-3.59964	-3.44369	-3.30548	-3.12754	-3.62997	-3.38978	-3.49823	-3.56622	-3.42146	-3.36319	0.391647	-0.0679948	0.668395	0.0582674	0.390792	0.0767667	0.1609	0.203029
Q3V0J1	Tmem237	-1.6029	-1.43569	-1.65664	-1.59821	-1.63707	-1.62513	-1.66635	-1.55332	-1.43356	-1.32429	-1.40052	-1.31207	-1.29371	-1.32787	-1.39199	-1.33714	-1.57336	-1.62047	-1.36761	-1.33768	0.423446	-0.047111	0.438824	0.0299313	0.0145327	0.205748	0.000123136	0.28279
Q60737	Csnk2a1	2.3124	2.25486	2.24352	2.18239	2.33375	2.211	2.31183	2.30185	2.19159	2.07565	2.22571	2.15407	2.21227	2.22144	2.20497	2.31001	2.24829	2.28961	2.16176	2.23717	0.31823	0.0413122	0.115208	0.0754182	0.0855218	-0.0865395	0.201265	-0.0524335
Q64689	St8sia3	-0.603769	-0.724948	-0.557711	-0.617846	-0.626248	-0.620851	-0.591546	-0.589144	-0.485875	-0.403184	-0.32455	-0.487884	-0.520962	-0.453831	-0.490932	-0.656281	-0.626068	-0.606947	-0.425373	-0.530501	0.633741	0.0191212	0.125106	-0.105128	0.00898665	0.200695	0.181059	0.0764461
P28352	Apex1	1.71002	1.68248	1.69138	1.71769	1.83246	1.68617	1.89454	1.67732	3.51764	3.38912	3.21219	3.12945	3.47326	3.44536	3.26294	3.10523	1.70039	1.77262	3.3121	3.3217	0.274203	0.0722256	0.940109	0.00959659	0.000316844	1.61171	2.02481e-05	1.54908
Q80VD1	Fam98b	2.29811	2.20228	2.29017	2.19356	2.25407	2.13973	2.39307	2.21513	2.97956	2.91744	2.98638	2.92938	3.04544	2.99555	2.9312	3.24755	2.24603	2.2505	2.95319	3.05493	0.943815	0.00446701	0.234708	0.101745	3.78848e-06	0.707156	0.000123196	0.804434
Q9JK84	Pard6g	-3.89806	-4.03168	-3.8918	-4.01585	-4.01357	-4.00912	-4.07722	-4.05259	-3.36513	-3.38622	-3.56065	-3.60078	-3.46973	-3.42885	-3.71389	-3.64386	-3.95935	-4.03813	-3.4782	-3.56408	0.12359	-0.0787807	0.381621	-0.0858843	0.00101525	0.48115	0.00468789	0.474046
Q8BUK6	Hook3	2.62875	2.62887	2.54342	2.57545	2.65189	2.56254	2.61872	2.69108	3.09068	3.08305	3.13254	3.09253	3.15504	3.12716	3.15268	3.0406	2.59412	2.63106	3.0997	3.11887	0.326853	0.0369325	0.545443	0.0191729	9.92879e-06	0.505575	1.42198e-05	0.487816
Q921C3	Brwd1	-5.34417	-5.44772	-5.43832	-5.3188	-5.5629	-5.17191	-5.51348	-5.27767	-4.94281	-4.86342	-4.88966	-4.95113	-5.00874	-4.83698	-4.65087	-4.84873	-5.38725	-5.38149	-4.91176	-4.83633	0.956588	0.00576615	0.385553	0.075423	5.44632e-05	0.475499	0.00430468	0.545156
Q8VE52	Ogfrl1	-0.416014	-0.463443	-0.443707	-0.503853	-0.383651	-0.398026	-0.497132	-0.386896	-1.96488	-1.93195	-1.92884	-1.95174	-2.05769	-2.0004	-1.9411	-1.97265	-0.456754	-0.416426	-1.94435	-1.99296	0.270396	0.0403275	0.142562	-0.0486057	1.03544e-07	-1.4876	1.19421e-08	-1.57653
Q80TL1	Adcy2	1.22013	0.967477	1.18372	1.13789	1.16603	1.15053	1.101	1.13048	-0.385995	-0.332259	-0.224225	-0.367898	-0.444252	-0.425093	-0.312875	-0.319984	1.1273	1.13701	-0.327594	-0.375551	0.875776	0.00970745	0.37412	-0.0479567	2.85093e-06	-1.4549	2.33387e-06	-1.51256
Q8BUY5	Timmdc1	-1.36287	-1.0966	-1.40934	-1.25683	-1.40223	-1.18418	-1.45476	-1.33784	-1.64107	-1.70645	-1.75743	-1.75045	-1.72464	-1.70316	-1.80218	-1.74241	-1.28141	-1.34475	-1.71385	-1.7431	0.512355	-0.063344	0.426563	-0.029249	0.00480658	-0.432439	0.00374257	-0.398344
Q8BZ21	Kat6a	-3.42363	-3.51788	-3.21612	-3.3345	-3.37148	-3.27857	-3.35203	-3.26861	-3.20291	-3.36115	-3.28417	-3.3439	-3.26611	-3.29056	-3.31979	-3.41763	-3.37303	-3.31767	-3.29803	-3.32352	0.46983	0.0553598	0.620262	-0.0254905	0.357737	0.075001	0.894298	-0.00584936
Q9QXL8	Nme7	-0.180136	-0.123322	-0.206259	-0.182318	-0.223718	-0.148866	-0.23512	-0.171774	0.440917	0.499093	0.319026	0.2886	0.518709	0.528585	0.289945	0.33791	-0.173009	-0.194869	0.386909	0.418787	0.451398	-0.0218606	0.701244	0.0318782	0.000636181	0.559918	0.00103729	0.613657
P55066	Ncan	3.79658	3.65815	3.72915	3.68725	3.76819	3.6972	3.66177	3.6907	2.86489	2.87268	3.22134	3.1772	2.91516	2.87827	3.11727	3.20955	3.71778	3.70447	3.03403	3.03006	0.736186	-0.0133138	0.975655	-0.00396895	0.00359134	-0.683752	0.00218992	-0.674407
Q99MS8	Tpgs1	-1.04412	-1.02573	-0.99522	-0.927485	-1.02111	-1.02543	-1.13154	-0.900398	-0.815946	-0.817573	-0.678086	-0.655227	-0.785389	-0.866291	-0.717206	-0.622618	-0.998138	-1.01962	-0.741708	-0.747876	0.707118	-0.0214825	0.930361	-0.00616813	0.00419954	0.25643	0.00829114	0.271745
Q3ULF4	Spg7	0.879868	0.873881	0.815397	0.904959	0.853662	0.907573	0.782147	0.92605	-0.111728	-0.0491552	-0.0146322	0.0156622	-0.10008	-0.0806141	-0.0306425	-0.00165367	0.868526	0.867358	-0.0399632	-0.0532477	0.976349	-0.00116825	0.721236	-0.0132844	6.05571e-07	-0.908489	1.31772e-06	-0.920606
P57746	Atp6v1d	4.26739	4.3011	4.23738	4.18546	4.34472	4.25233	4.1297	4.26182	1.84064	2.01278	2.23563	2.14028	1.92538	1.95183	2.24028	2.21896	4.24783	4.24714	2.05733	2.08411	0.989698	-0.000689507	0.830862	0.0267775	4.84749e-05	-2.1905	7.52152e-06	-2.16303
Q9JLV5	Cul3	3.33179	3.27681	3.28574	3.24018	3.37228	3.3256	3.29173	3.32735	3.14473	3.14139	3.20229	3.07942	3.19082	3.25431	3.15843	3.1041	3.28363	3.32924	3.14196	3.17692	0.119414	0.045608	0.4194	0.0349596	0.00486372	-0.141674	0.00961204	-0.152323
P22935	Crabp2	-0.790028	-0.744193	-0.666506	-0.728842	-0.742578	-0.393203	-0.887374	-0.98848	0.133098	-0.0857382	-0.883685	-0.0682859	-0.00342751	0.0450573	-0.620109	-1.41391	-0.732392	-0.752908	-0.226153	-0.498098	0.886178	-0.0205164	0.533708	-0.271945	0.108904	0.506239	0.524623	0.254811
O55131	Septin7	5.20604	5.28054	5.12623	5.18406	5.25014	5.23427	5.16172	5.28854	3.80569	3.91632	4.00069	3.97873	3.91562	3.96697	4.05206	3.94879	5.19922	5.23367	3.92536	3.97086	0.439364	0.0344491	0.424113	0.0455029	1.00253e-06	-1.27386	6.79047e-08	-1.26281
Q3UMB9	Washc4	1.24079	1.2328	1.24465	1.27022	1.24902	1.25499	1.22081	1.31186	1.03113	1.12908	1.12136	1.15069	1.01026	1.22332	1.04346	1.03324	1.24711	1.25917	1.10807	1.07757	0.591545	0.0120578	0.60961	-0.0304992	0.00987123	-0.139047	0.0272993	-0.181604
Q5DU25	Iqsec2	2.87715	2.81111	2.83242	2.75926	2.94617	2.78943	2.78047	2.89378	0.691871	1.04945	0.952207	0.904225	0.707348	0.830618	0.989232	1.07391	2.81999	2.85246	0.899438	0.900276	0.523131	0.0324769	0.994239	0.000837564	3.86715e-05	-1.92055	1.31682e-05	-1.95219
O35347	Dgcr6	-2.35809	-2.11103	-2.56946	-2.33587	-2.56502	-2.60559	-2.61778	-2.54199	-2.93047	-2.83744	-2.43654	-2.34737	-2.52665	-2.79932	-2.38354	-2.07335	-2.34361	-2.5826	-2.63796	-2.44572	0.0816638	-0.238986	0.393346	0.19224	0.146383	-0.294346	0.433047	0.13688
Q8VC30	Tkfc	0.532078	0.518836	0.631384	0.489494	0.586974	0.521167	0.590837	0.64621	1.25081	1.28185	1.19627	1.16256	1.32366	1.35151	1.21111	1.36088	0.542948	0.586297	1.22288	1.31179	0.321784	0.0433488	0.090732	0.0889151	3.54253e-06	0.679927	5.64349e-06	0.725493
P43247	Msh2	1.29931	1.18456	1.27436	1.25391	1.32724	1.2687	1.42269	1.27024	3.30304	3.20925	2.80962	2.74461	3.27855	3.3708	2.79012	2.81427	1.25304	1.32222	3.01663	3.06344	0.171451	0.0691838	0.828551	0.0468071	0.000842252	1.76359	0.000937052	1.74122
Q9QXS1	Plec	6.76125	6.76408	6.7186	6.72113	6.76247	6.76283	6.6628	6.71575	4.6717	4.84741	4.79087	4.90092	4.71928	4.774	4.88376	4.75353	6.74126	6.72596	4.80272	4.78264	0.59543	-0.0152993	0.752786	-0.0200832	1.40787e-05	-1.93854	5.27438e-08	-1.94332
P09528	Fth1	3.83903	3.80585	3.8284	3.68343	3.68653	3.66559	3.76266	3.48385	2.74688	2.64048	3.32856	3.24288	2.73023	2.26912	3.22387	3.18369	3.78918	3.64966	2.9897	2.85173	0.100173	-0.139519	0.644532	-0.137969	0.0169279	-0.79948	0.0336694	-0.797929
P97952	Scn1b	1.02719	1.13516	0.932928	1.0442	1.19481	1.15222	1.11202	1.16697	-1.53559	-1.25689	-1.33926	-1.46095	-1.42178	-1.55177	-1.22052	-1.39168	1.03487	1.15651	-1.39818	-1.39644	0.0533717	0.121634	0.985581	0.00173736	3.03791e-07	-2.43305	1.6658e-05	-2.55294
Q8BG32	Psmd11	2.98017	2.96689	2.8595	2.94955	2.95354	2.87052	2.98521	2.93183	3.70399	3.63815	3.62459	3.54654	3.72724	3.65804	3.61383	3.54938	2.93903	2.93528	3.62832	3.63712	0.921403	-0.00375175	0.864617	0.00880456	4.33821e-06	0.689292	1.51681e-05	0.701848
Q80X73	Pelo	0.639494	0.62316	0.637701	0.604908	0.66027	0.567679	0.670724	0.55633	1.35584	1.31326	1.38174	1.26963	1.32586	1.38798	1.30718	1.26163	0.626316	0.613751	1.33012	1.32066	0.71006	-0.0125651	0.801305	-0.00945401	2.50514e-05	0.703801	2.45191e-06	0.706912
Q80YE7	Dapk1	0.0105648	-0.000912666	0.0847015	0.0721645	0.0789976	0.0306673	-0.0208368	0.085907	0.549857	0.535602	0.641793	0.635076	0.600935	0.617641	0.605968	0.716352	0.0416296	0.0436838	0.590582	0.635224	0.952162	0.00205421	0.295411	0.0446422	7.37269e-06	0.548952	4.01857e-06	0.59154
Q8K285	Fcho1	-2.42809	-2.49151	-2.157	-2.4773	-2.27659	-2.47668	-2.32763	-2.35926	-2.4609	-2.51928	-2.05771	-2.18734	-2.41572	-2.51353	-2.13301	-2.11016	-2.38848	-2.36004	-2.30631	-2.29311	0.763538	0.0284362	0.932499	0.0132005	0.567507	0.0821679	0.574452	0.0669322
Q8CI71	Vps50	2.90734	2.84124	2.86042	2.87991	2.90572	2.84489	2.84267	2.93167	2.10305	2.10748	2.33013	2.30601	2.16715	2.20281	2.32325	2.26541	2.87223	2.88123	2.21167	2.23966	0.746322	0.00900793	0.709205	0.0279872	0.00119483	-0.660557	1.58867e-05	-0.641578
Q9EPR4	Slc23a2	-0.640209	-0.641692	-0.476227	-0.544161	-0.636695	-0.591802	-0.591468	-0.54431	-1.90238	-2.00619	-1.63222	-1.44792	-1.74991	-2.03108	-1.5176	-1.31774	-0.575572	-0.591069	-1.74718	-1.65408	0.743752	-0.0154963	0.657573	0.0930974	0.00148311	-1.17161	0.00573821	-1.06301
Q0KK55	Kndc1	-2.9258	-2.68168	-3.00736	-2.7677	-2.93647	-2.70441	-2.86905	-2.38902	-3.9746	-3.82338	-3.87695	-3.91583	-3.96659	-3.86278	-3.95185	-3.98885	-2.84564	-2.72474	-3.89769	-3.94252	0.435954	0.120897	0.329726	-0.0448296	0.000175542	-1.05205	0.0015168	-1.21778
Q99MR6	Srrt	2.63186	2.459	2.50404	2.55192	2.59955	2.55859	2.6677	2.53934	4.04858	4.09241	3.78421	3.84779	4.02032	4.18177	3.77765	3.9121	2.53671	2.5913	3.94325	3.97296	0.288658	0.0545926	0.802944	0.0297077	3.88069e-05	1.40654	0.000188992	1.38166
Q6PHZ5	Rbm15b	-0.725574	-0.844691	-0.737907	-0.712151	-0.638757	-0.811954	-0.700084	-0.711367	0.608106	0.565974	0.532147	0.499764	0.638935	0.600105	0.555755	0.615644	-0.755081	-0.71554	0.551498	0.60261	0.433104	0.0395408	0.133125	0.0511119	9.79395e-08	1.30658	2.14373e-06	1.31815
Q9EPJ9	Arfgap1	3.82987	3.83662	3.69005	3.68909	3.8643	3.72015	3.68617	3.80606	2.05633	2.10805	2.21695	2.17114	2.22173	2.0743	2.28379	2.21847	3.76141	3.76917	2.13812	2.19957	0.897961	0.00775862	0.321815	0.0614564	1.30063e-07	-1.62329	2.287e-07	-1.56959
P35564	Canx	4.90745	4.91471	4.88331	4.90708	4.99809	4.96706	4.94099	4.93062	5.21471	5.17766	5.15192	5.06868	5.14251	5.18251	5.13199	4.77695	4.90314	4.95919	5.15324	5.05849	0.0256918	0.0560551	0.399533	-0.0947516	0.00302967	0.250105	0.372258	0.099298
Q8BGT8	Phyhipl	3.02097	3.03365	2.87534	2.94027	3.04034	2.98368	2.97825	3.06918	1.03834	1.12035	1.78734	1.67301	1.10631	1.20602	1.69361	1.44778	2.96756	3.01786	1.40476	1.36343	0.297363	0.0503016	0.864624	-0.0413287	0.0030266	-1.5628	0.000854993	-1.65443
Q9CQ54	Ndufc2	1.53293	1.59159	1.54032	1.45928	1.63147	1.30394	1.46288	1.54287	0.0385389	0.0810328	0.0715075	0.024003	0.0859661	-0.120733	0.0993357	0.0808697	1.53103	1.48529	0.0537705	0.0363595	0.57427	-0.0457425	0.766855	-0.017411	3.69859e-07	-1.47726	5.74407e-06	-1.44893
Q9D0V8	Cinp	-2.18762	-2.25502	-2.15448	-2.17557	-2.27647	-2.78397	-2.70412	-2.0192	-3.15762	-3.24873	-2.93837	-2.85613	-3.01029	-2.84739	-3.15386	-2.99459	-2.19317	-2.44594	-3.05021	-3.00153	0.256597	-0.252768	0.678658	0.0486796	0.0018246	-0.857043	0.0480603	-0.555595
Q9JI08	Bin3	-3.61586	-3.50154	-3.45227	-3.52908	-3.49137	-3.487	-3.6383	-3.45431	-2.85312	-2.7878	-2.93673	-2.93887	-2.84822	-2.85813	-3.1276	-2.88302	-3.52469	-3.51775	-2.87913	-2.92924	0.901097	0.0069406	0.54008	-0.0501101	1.36692e-05	0.645556	0.00065779	0.588505
Q52KE7	Ccnl1	-3.80599	-3.92915	-3.96816	-4.32071	-4.2066	-4.26481	-4.08227	-3.96864	-2.51436	-2.30303	-2.753	-2.96706	-2.67306	-2.39764	-2.91272	-3.20665	-4.006	-4.13058	-2.63436	-2.79752	0.378318	-0.124579	0.495631	-0.163156	0.000378487	1.37164	0.00222032	1.33306
P97452	Bop1	-0.58116	-0.697873	-0.58149	-0.623741	-0.593888	-0.699546	-0.544713	-0.609324	0.628343	0.586745	0.337943	0.262038	0.615791	0.63899	0.303498	0.22085	-0.621066	-0.611868	0.453767	0.444782	0.835695	0.00919819	0.95099	-0.0089848	0.0006461	1.07483	0.00122199	1.05665
Q6P8M1	Tatdn1	-0.902723	-0.838265	-0.821074	-0.79175	-0.84265	-0.847375	-0.895947	-0.892872	-0.941293	-1.03372	-0.920743	-0.938441	-0.928169	-0.993469	-0.885911	-0.844162	-0.838453	-0.869711	-0.958549	-0.912928	0.307494	-0.0312581	0.308053	0.0456212	0.0134877	-0.120096	0.281104	-0.0432167
Q9R0A5	Nek3	-3.03749	-3.04562	-3.20729	-3.08662	-3.14325	-3.14441	-3.23328	-3.11682	-2.85574	-2.81217	-2.81178	-2.81604	-2.84399	-2.83662	-2.93256	-2.74364	-3.09425	-3.15944	-2.82393	-2.8392	0.220072	-0.0651846	0.725216	-0.015269	0.00443853	0.270321	0.000824881	0.320237
Q9Z2F7	Bnip3l	-1.91578	-2.12397	-1.99988	-2.06511	-2.04301	-2.12123	-2.00324	-2.05461	-2.08445	-2.33107	-2.01905	-2.12113	-2.09359	-2.21215	-1.98323	-1.77149	-2.02618	-2.05552	-2.13892	-2.01511	0.591549	-0.0293369	0.328685	0.123809	0.219983	-0.11274	0.701442	0.0404058
P97823	Lypla1	0.135698	0.160094	0.240265	0.127934	0.232829	-0.147977	0.189187	0.0899792	0.110188	0.0510206	-0.329513	-0.209039	0.200569	-0.481396	0.0128412	0.0049572	0.165998	0.0910046	-0.0943356	-0.065757	0.451972	-0.0749931	0.879187	0.0285785	0.0853054	-0.260333	0.396954	-0.156762
Q8BJS4	Sun2	-0.0591011	0.0658503	-0.0175285	0.0567398	-0.0537729	-0.000569344	0.0107145	-0.0380974	1.27074	1.30995	1.09063	1.01967	1.28867	1.35356	1.04477	1.21222	0.0114901	-0.0204313	1.17275	1.2248	0.391888	-0.0319214	0.609193	0.0520537	9.5323e-05	1.16126	0.000194281	1.24523
Q80V03	Adck5	-1.55785	-1.7357	-1.63392	-1.661	-1.63635	-1.65276	-1.7821	-1.66974	-2.4173	-2.26756	-2.25072	-2.37953	-2.37364	-2.31209	-2.33047	-2.30859	-1.64712	-1.68524	-2.32878	-2.3312	0.469694	-0.0381188	0.958634	-0.00242114	1.86509e-05	-0.681662	4.20539e-05	-0.645965
Q61069	Usf1	-3.9645	-3.98864	-4.07855	-3.99219	-4.30553	-3.99419	-4.01783	-4.02714	-2.7814	-2.6123	-2.76303	-2.58851	-2.84783	-2.68092	-2.86706	-2.68438	-4.00597	-4.08617	-2.68631	-2.77005	0.364222	-0.0802028	0.283694	-0.0837371	8.20634e-06	1.31966	1.59792e-05	1.31612
Q99LC9	Pex6	-1.83368	-1.92095	-1.84688	-1.93758	-1.82153	-1.95032	-1.8753	-1.83686	-1.49456	-1.39144	-1.41807	-1.23105	-1.43973	-1.33073	-1.39869	-1.02845	-1.88477	-1.87101	-1.38378	-1.2994	0.73502	0.0137653	0.47197	0.084378	0.000919156	0.500992	0.00597817	0.571605
Q6ZPR5	Smpd4	0.026125	0.0229044	0.0839367	0.0959721	0.063386	0.0508928	0.0513029	0.134233	0.745009	0.70839	0.59682	0.519242	0.679953	0.762903	0.481444	0.635714	0.0572345	0.0749538	0.642365	0.640003	0.544761	0.0177193	0.976995	-0.00236201	0.000582209	0.585131	0.00120461	0.56505
Q6URW6	Myh14	3.0022	2.93689	3.01824	3.02248	2.92178	3.01442	2.91152	2.8718	1.83427	2.05028	1.87709	1.89988	1.87268	1.88939	2.00941	1.89855	2.99495	2.92988	1.91538	1.9175	0.129317	-0.0650716	0.971284	0.00212741	2.73528e-05	-1.07958	4.0726e-07	-1.01238
Q8BM39	Prpf18	-0.765999	-0.816331	-0.88512	-0.799818	-0.801511	-0.839	-0.746549	-0.779488	0.573995	0.543612	0.323722	0.29975	0.591557	0.593302	0.339078	0.367498	-0.816817	-0.791637	0.43527	0.472859	0.459066	0.0251803	0.719265	0.0375888	0.000129624	1.25209	0.000163366	1.2645
O88597	Becn1	1.08122	1.07328	1.05793	1.08291	1.12621	1.071	1.02142	1.13285	0.297704	0.354445	0.373054	0.241361	0.359594	0.388676	0.239614	0.0370693	1.07384	1.08787	0.316641	0.256238	0.633127	0.0140347	0.519377	-0.0604026	8.50361e-05	-0.757195	0.000930005	-0.831632
Q99L13	Hibadh	0.908239	1.03301	0.891314	1.05543	0.876084	1.01531	0.829051	0.956932	-0.907304	-0.696826	-0.677926	-0.579816	-0.745857	-0.692739	-0.612775	-0.551777	0.971998	0.919343	-0.715468	-0.650787	0.40722	-0.0526547	0.461391	0.0646808	4.94721e-06	-1.68747	2.00837e-07	-1.57013
Q9R1Q9	Atp6ap1	0.89933	0.82598	0.963793	0.841246	0.988612	0.923188	0.937821	1.00401	-0.943154	-0.883491	-0.721576	-0.785857	-0.95187	-0.877642	-0.629123	-0.734238	0.882587	0.963407	-0.833519	-0.798218	0.079914	0.0808201	0.702447	0.0353014	7.32845e-07	-1.71611	6.41873e-05	-1.76163
Q8CJG1	Ago1	0.464098	0.361737	0.444496	0.450966	0.43574	0.427493	0.441497	0.438461	1.46144	1.3265	1.31049	1.24055	1.50999	1.51131	1.36011	1.43217	0.430324	0.435798	1.33474	1.4534	0.829771	0.00547361	0.0922609	0.118654	2.95406e-05	0.904418	9.01834e-05	1.0176
Q8BH74	Nup107	1.00192	1.00961	0.921619	1.01647	1.04271	0.959674	0.925469	0.965538	1.81197	1.73604	1.5949	1.58674	1.87503	1.95902	1.65939	1.75921	0.987407	0.973347	1.68241	1.81316	0.68688	-0.01406	0.179376	0.130754	0.000331111	0.695004	0.000352148	0.839818
Q8VDQ9	Kri1	-1.92505	-1.97122	-1.87956	-1.93593	-1.94919	-2.04075	-1.974	-1.97369	-1.14546	-1.14347	-1.3163	-1.26745	-1.12775	-1.1977	-1.28227	-1.20369	-1.92794	-1.98441	-1.21817	-1.20285	0.0838721	-0.056468	0.786856	0.0153162	0.000102919	0.709769	4.36398e-06	0.781554
Q9ESX5	Dkc1	1.82578	1.74178	1.7595	1.75333	1.77735	1.74989	1.84484	1.73139	3.21888	3.13099	2.85611	2.8728	3.25035	3.29662	2.90015	3.04934	1.7701	1.77587	3.0197	3.12411	0.859949	0.00577021	0.451468	0.104419	0.000587899	1.2496	0.000361926	1.34825
P01864	0	-3.22721	-2.93915	-3.54406	-3.27065	-4.14445	-2.5569	-3.77693	-3.98403	-2.7618	-2.45309	-2.06081	-2.50233	-2.7802	-2.54132	-1.92631	-2.67924	-3.24527	-3.61558	-2.44451	-2.48177	0.390818	-0.37031	0.882094	-0.0372632	0.0059622	0.800763	0.043196	1.13381
Q8BP92	Rcn2	1.6078	1.82427	1.66238	1.73909	1.62759	1.68445	1.85317	1.82456	1.90597	1.98094	1.69018	1.83123	1.88835	1.90934	1.82813	1.52919	1.70838	1.74744	1.85208	1.78875	0.607018	0.0390587	0.580798	-0.063328	0.118061	0.143697	0.706622	0.0413098
P04104	Krt1	-3.90793	-3.71564	-3.81001	-3.89588	-4.08391	-3.84778	-3.8976	-3.78962	-3.67281	-3.74669	-2.91809	-2.90549	-3.44334	-3.61889	-3.02768	-2.78701	-3.83236	-3.90473	-3.31077	-3.21923	0.391834	-0.0723648	0.77023	0.0915372	0.107014	0.521597	0.0307127	0.685499
P09671	Sod2	4.73225	4.79079	4.62497	4.67357	4.76476	4.69651	4.6261	4.66156	1.88517	2.09533	2.05794	2.18371	2.04118	1.77598	2.18935	2.37337	4.70539	4.68723	2.05554	2.09497	0.710301	-0.0181613	0.792214	0.0394337	4.76471e-07	-2.64986	0.000138771	-2.59226
O55102	Bloc1s1	-1.70486	-1.6478	-1.68658	-1.64085	-1.62998	-1.6812	-1.60971	-1.69582	-1.71722	-1.51936	-1.57959	-1.45642	-1.51154	-1.65486	-1.50177	-1.46506	-1.67002	-1.65418	-1.56815	-1.53331	0.560274	0.0158458	0.635825	0.0348394	0.163831	0.101876	0.0550525	0.120869
P33215	Nedd1	-2.08586	-2.1778	-1.77887	-1.84927	-1.78449	-1.96793	-1.81601	-1.90472	-0.99997	-0.85049	-1.73871	-1.74345	-1.27921	-1.00753	-1.76005	-1.99165	-1.97295	-1.86829	-1.33316	-1.50961	0.367694	0.104661	0.608124	-0.176453	0.0676926	0.639793	0.207134	0.358679
P10637	Mapt	5.57558	5.55049	5.4463	5.50779	5.59161	5.5542	5.47412	5.59948	4.96706	4.92252	5.99554	5.96447	5.10895	4.99556	5.91256	6.06855	5.52004	5.55485	5.4624	5.5214	0.420526	0.0348134	0.889083	0.0590036	0.859881	-0.0576403	0.91079	-0.0334501
Q9CWF2	Tubb2b	3.28205	3.20242	3.08448	3.07889	3.30802	3.142	3.39105	3.38658	4.99802	4.88509	5.49249	5.4292	5.14988	5.09118	5.52559	5.69318	3.16196	3.30691	5.2012	5.36496	0.107011	0.144954	0.466644	0.163756	0.000388364	2.03924	0.000215844	2.05804
Q8C4Q6	Aida	0.720947	0.858102	0.741392	0.668047	0.726386	0.741113	0.733928	0.739672	0.612853	0.572453	0.72231	0.74994	0.670328	0.614027	0.753438	0.917992	0.747122	0.735275	0.664389	0.738946	0.787338	-0.0118475	0.386093	0.0745571	0.20721	-0.0827329	0.959289	0.00367165
Q810V0	Mphosph10	-0.239044	-0.232575	-0.212507	-0.185938	-0.170848	-0.232366	-0.174222	-0.188255	0.925492	0.834647	0.680388	0.612203	0.858017	0.873899	0.60052	0.642113	-0.217516	-0.191423	0.763183	0.743637	0.209958	0.0260935	0.852659	-0.0195453	0.000653183	0.980699	0.000685162	0.93506
Q9JME9	Vstm2b	-2.43	-2.22858	-2.31925	-2.30333	-2.36947	-2.40092	-2.44033	-2.30084	-3.36592	-3.20456	-2.87456	-2.7481	-3.40042	-3.59402	-2.9918	-2.87737	-2.32029	-2.37789	-3.04828	-3.2159	0.306025	-0.0575986	0.478128	-0.16762	0.011315	-0.727995	0.0142206	-0.838017
P07310	Ckm	-3.69482	-3.68039	-3.87222	-3.88837	-3.66409	-3.74506	-4.10116	-4.00045	-5.59409	-5.60459	-5.10307	-5.26578	-5.22301	-5.52797	-4.65053	-4.68972	-3.78395	-3.87769	-5.39188	-5.02281	0.463944	-0.0937433	0.196875	0.369075	0.00023541	-1.60794	0.00685895	-1.14512
P05784	Krt18	0.118532	0.930236	1.40898	1.21732	-0.576814	1.25762	0.748586	-0.260981	-1.00979	-1.01459	-0.723586	0.291144	-0.262012	-1.14559	0.525382	-0.256874	0.918767	0.292103	-0.614206	-0.284773	0.275115	-0.626664	0.501689	0.329433	0.0108583	-1.53297	0.334721	-0.576876
Q8VDP4	Ccar2	2.8208	2.68091	2.72219	2.74742	2.8043	2.70519	2.82428	2.81996	4.12309	3.99549	4.05944	3.97571	4.18489	4.20715	4.04952	4.04719	2.74283	2.78843	4.03843	4.12219	0.304794	0.0456042	0.177148	0.0837529	1.32308e-07	1.29561	1.09787e-06	1.33375
O54782	Man2b2	-3.75696	-3.62174	-3.48894	-3.55375	-3.65817	-3.61363	-3.78302	-3.6091	-3.58343	-3.64175	-3.75375	-3.6987	-3.64777	-3.83037	-3.71547	-3.67247	-3.60535	-3.66598	-3.66941	-3.71652	0.424705	-0.0606294	0.421583	-0.0471113	0.389046	-0.0640588	0.411494	-0.0505407
Q6P9J5	Kank4	-2.68285	-2.67472	-2.52386	-2.58329	-2.55861	-2.39507	-2.55807	-2.43725	-3.44661	-3.31713	-3.42632	-3.48976	-3.44346	-3.55841	-3.41973	-3.61196	-2.61618	-2.48725	-3.41996	-3.50839	0.063714	0.128933	0.185679	-0.088433	5.23336e-06	-0.803776	3.49765e-06	-1.02114
Q9D4J7	Phf6	-0.401192	-0.4175	-0.333378	-0.339012	-0.300843	-0.299933	-0.108869	-0.459656	2.09211	1.9462	1.62129	1.46391	2.05008	2.12956	1.61227	1.53168	-0.372771	-0.292325	1.78088	1.8309	0.35057	0.0804453	0.818925	0.050019	0.000533909	2.15365	0.000146883	2.12322
Q60592	Mast2	-1.6125	-1.54497	-1.62437	-1.60905	-1.64293	-1.60929	-1.72537	-1.69882	-1.23197	-1.27089	-1.14102	-1.1589	-1.15949	-1.16484	-1.15084	-1.05622	-1.59772	-1.6691	-1.2007	-1.13284	0.0720451	-0.0713797	0.141719	0.0678523	0.000120565	0.397027	6.56973e-06	0.536259
P97291	Cdh8	-0.095583	-0.283235	-0.0324917	-0.133673	-0.0416327	-0.178817	-0.131642	-0.0841465	-1.11756	-1.11776	-0.692586	-0.85222	-1.17631	-1.28835	-0.916406	-0.954374	-0.136245	-0.10906	-0.945031	-1.08386	0.675362	0.0271859	0.352838	-0.138827	0.00156963	-0.808786	0.000762011	-0.974799
Q3TW96	Uap1l1	0.635906	0.650487	0.726631	0.704201	0.663072	0.691812	0.643012	0.632542	-0.248765	-0.227092	-0.116408	-0.0343504	-0.276583	-0.304201	-0.0759115	-0.13644	0.679306	0.657609	-0.156654	-0.198284	0.428895	-0.021697	0.595532	-0.04163	9.25726e-05	-0.83596	0.000339825	-0.855893
Q7TSZ8	Nacc1	-1.76759	-1.71686	-1.69884	-1.71783	-1.65847	-1.67719	-1.68153	-1.64554	-1.0973	-1.0757	-1.21937	-1.27003	-1.05005	-1.05715	-1.29642	-1.19432	-1.72528	-1.66568	-1.1656	-1.14948	0.0185852	0.0595965	0.838564	0.0161164	0.000614055	0.559681	0.00280206	0.516201
Q8BG26	Rusc1	-4.31791	-4.2925	-4.23067	-4.32724	-4.42496	-4.56475	-4.40247	-4.35039	-4.17344	-4.18072	-4.02377	-4.2419	-4.04121	-4.25313	-4.12205	-3.85756	-4.29208	-4.43564	-4.15496	-4.06849	0.0435753	-0.143563	0.406183	0.086472	0.0517828	0.137119	0.0132083	0.367154
A2AJK6	Chd7	-0.969259	-0.998378	-0.82468	-0.969715	-0.833959	-0.816571	-0.86069	-0.946371	-0.221997	-0.212075	-0.725951	-0.804553	-0.301025	-0.0760117	-0.855886	-0.692785	-0.940508	-0.864398	-0.491144	-0.481427	0.173065	0.0761104	0.968905	0.00971723	0.06269	0.449364	0.119741	0.382971
P15626	Gstm2	-3.65212	-3.40587	-3.00206	-3.32358	-3.55862	-2.93284	-3.51356	-3.55332	-4.64261	-4.55913	-4.38925	-3.68101	-4.49398	-4.53979	-4.18538	-4.49182	-3.34591	-3.38958	-4.318	-4.42774	0.837035	-0.043678	0.663912	-0.109744	0.0128978	-0.972094	0.00248069	-1.03816
O54988	Slk	3.7222	3.67537	3.66858	3.7002	3.72866	3.71397	3.60468	3.67543	2.6805	2.72648	2.69215	2.74141	2.73556	2.72645	2.74268	2.72437	3.69159	3.68069	2.71014	2.73226	0.736678	-0.0109005	0.220826	0.0221288	4.75981e-09	-0.981452	3.9399e-05	-0.948422
P53657	Pklr	-2.72703	-2.75395	-2.82851	-2.96574	-2.97724	-2.99713	-3.01328	-2.89701	-2.73335	-2.92264	-2.79249	-2.91184	-2.82694	-2.86974	-2.93141	-2.83022	-2.81881	-2.97116	-2.84008	-2.86458	0.057696	-0.152358	0.660546	-0.0245001	0.773798	-0.021271	0.0238859	0.106586
P62874	Gnb1	3.32895	3.30169	3.15164	3.19333	3.37101	3.16392	3.32735	3.30708	1.50766	1.49917	1.74958	1.82442	1.52667	1.66738	1.82062	1.91777	3.2439	3.29234	1.6452	1.73311	0.462784	0.0484352	0.490453	0.0879061	3.08305e-05	-1.5987	3.66942e-05	-1.55923
Q8BNJ6	Neto2	-0.730867	-0.621152	-0.828665	-0.625559	-0.637067	-0.510486	-0.327289	-0.392124	-0.0535593	-0.442246	-0.142331	-0.238095	-0.633577	-0.732048	-0.296233	-0.1849	-0.701561	-0.466741	-0.219058	-0.46169	0.0350384	0.234819	0.178428	-0.242632	0.00448619	0.482503	0.974215	0.00505161
Q9WVJ5	Crybb1	-1.94617	-1.97038	-1.94802	-1.91751	-1.90897	-1.93705	-2.06149	-1.91737	-2.4214	-2.38593	-2.12967	-2.0586	-2.39992	-2.31216	-2.28835	-1.94284	-1.94552	-1.95622	-2.2489	-2.23582	0.789606	-0.0106983	0.926252	0.0130837	0.04333	-0.303379	0.0628929	-0.279597
P05064	Aldoa	7.26789	7.18771	7.19132	7.14772	7.32718	7.19071	7.15904	7.22166	3.94651	4.36123	4.19767	4.1124	4.07813	4.05457	4.38317	4.24371	7.19866	7.22465	4.15445	4.1899	0.581451	0.0259833	0.769875	0.0354421	1.56409e-05	-3.04421	1.83301e-06	-3.03475
Q99LB6	Mat2b	1.90329	1.86728	1.88192	1.89707	1.90543	1.88183	1.90539	1.89388	1.6972	1.5987	1.53193	1.52257	1.63545	1.68169	1.53197	1.4589	1.88739	1.89663	1.5876	1.577	0.3878	0.0092454	0.875004	-0.0105975	0.00407346	-0.299788	0.00744613	-0.319631
Q3UA16	Spc25	-4.0259	-4.21095	-4.04177	-4.10242	-4.19475	-3.93417	-4.20864	-4.26233	-2.53706	-2.47978	-3.17815	-3.26505	-2.60923	-2.57732	-3.28466	-3.22606	-4.09526	-4.14997	-2.86501	-2.92432	0.547344	-0.0547113	0.840459	-0.059305	0.00806629	1.23025	0.00441082	1.22566
Q91WD1	Polr3d	-3.25551	-3.24448	-3.16503	-3.1379	-3.26512	-3.17281	-3.2251	-3.12051	-2.47308	-2.43163	-2.62308	-2.58509	-2.41548	-2.33541	-2.67367	-2.33854	-3.20073	-3.19588	-2.52822	-2.44078	0.913606	0.00484562	0.386534	0.087446	4.99995e-05	0.672508	0.00101912	0.755108
Q8C4Y3	Nelfb	-0.342148	-0.356532	-0.31304	-0.269403	-0.315848	-0.337579	-0.162049	-0.256763	1.08057	1.01654	0.846702	0.880181	1.11516	1.19749	0.875304	0.892263	-0.320281	-0.26806	0.955998	1.02005	0.293002	0.0522208	0.539588	0.0640562	4.74546e-05	1.27628	7.84376e-05	1.28811
P49722	Psma2	2.32243	2.37677	2.36198	2.31888	2.38713	2.39515	2.33737	2.38193	3.11499	3.11449	3.07603	3.0141	3.11488	3.08785	3.09063	3.12739	2.34502	2.3754	3.0799	3.10519	0.168544	0.0303783	0.380065	0.0252874	1.6251e-06	0.734885	2.59325e-08	0.729795
D3Z2R5	Selenon	-2.84428	-2.83119	-3.08282	-2.9497	-3.02028	-2.89695	-2.91383	-3.06047	-1.46884	-1.76235	-1.42309	-1.02698	-1.02072	-1.65297	-1.10857	-0.571081	-2.927	-2.97288	-1.42032	-1.08834	0.543407	-0.0458822	0.268448	0.33198	0.000864045	1.50668	0.00282981	1.88454
Q6A065	Cep170	3.4907	3.47064	3.40398	3.44479	3.52468	3.42398	3.49349	3.51375	4.69585	4.57262	4.88519	4.84979	4.79843	4.75986	4.91231	4.93591	3.45253	3.48898	4.75086	4.85163	0.262116	0.0364499	0.285273	0.100767	0.000191957	1.29833	2.80705e-06	1.36265
Q91XL9	Osbpl1a	1.57794	1.6229	1.47474	1.48553	1.51808	1.54526	1.52569	1.52853	0.069747	0.0648661	0.405763	0.442769	0.135454	0.0804234	0.404649	0.373116	1.54027	1.52939	0.245786	0.24841	0.783803	-0.0108829	0.984814	0.00262427	0.000438205	-1.29449	0.000546607	-1.28098
E9Q137	Tex264	-0.444773	-0.448056	-0.338614	-0.415228	-0.457244	-0.425914	-0.389375	-0.276537	-0.235021	-0.251468	-0.0986967	-0.118377	-0.30406	-0.251905	-0.13206	-0.203709	-0.411668	-0.387267	-0.17589	-0.222934	0.624744	0.0244002	0.414347	-0.0470431	0.0036574	0.235777	0.0225049	0.164334
P61804	Dad1	-0.805529	-1.03057	-0.811785	-0.864511	-0.822654	-1.29781	-0.869918	-0.931818	-0.121186	-0.1034	-0.579965	-0.474683	-0.185827	-0.595497	-0.365539	-0.493559	-0.878098	-0.980549	-0.319808	-0.410105	0.438399	-0.102451	0.572346	-0.090297	0.0130408	0.55829	0.0070084	0.570444
O35435	Dhodh	1.02072	1.04369	1.06397	0.990038	0.998885	0.986007	0.884147	1.06032	0.678723	0.661368	0.656285	0.717637	0.681314	0.633802	0.612451	0.770817	1.0296	0.98234	0.678504	0.674596	0.299587	-0.0472646	0.922751	-0.00390744	3.51327e-06	-0.351101	0.000912052	-0.307744
Q02395	Mtf2	-3.79393	-3.8866	-4.06635	-3.87096	-3.95387	-4.01503	-3.81496	-4.09378	-3.14036	-3.45595	-3.52926	-3.89896	-3.28818	-3.66863	-3.44254	-3.78386	-3.90446	-3.96941	-3.50613	-3.5458	0.460679	-0.0649478	0.84341	-0.0396712	0.0777658	0.398328	0.0231161	0.423604
Q9JLK7	Cabp1	-1.69509	-1.86531	-1.60302	-1.76636	-1.69974	-1.73219	-1.76799	-1.67842	-2.67676	-2.61872	-2.65736	-2.82158	-2.69983	-2.77227	-2.74629	-2.84332	-1.73245	-1.71959	-2.6936	-2.76543	0.838409	0.0128593	0.23449	-0.0718219	1.4623e-05	-0.961159	6.19917e-07	-1.04584
Q8R310	Tmcc3	-1.18862	-1.27802	-1.12944	-1.16594	-1.22764	-1.15128	-1.29658	-1.23207	-2.34417	-2.30213	-2.0187	-2.08943	-2.33021	-2.35989	-2.18867	-2.16178	-1.1905	-1.22689	-2.18861	-2.26014	0.43396	-0.0363884	0.479578	-0.0715334	0.00034189	-0.998102	1.19652e-05	-1.03325
P55144	Tyro3	-2.06622	-2.07185	-2.06041	-2.02455	-2.11053	-1.99662	-2.32107	-2.04531	-2.81731	-2.86944	-2.79154	-2.77223	-2.87221	-2.84019	-2.90881	-2.63707	-2.05576	-2.11838	-2.81263	-2.81457	0.447447	-0.0626268	0.977484	-0.00194144	1.99311e-06	-0.756873	0.000347076	-0.696187
Q8BGY3	Luzp2	-2.24817	-2.0301	-2.30511	-2.01255	-2.3711	-2.23404	-2.47265	-2.21807	-2.62603	-2.49621	-2.20347	-2.157	-2.60547	-2.63272	-2.39417	-2.12072	-2.14898	-2.32397	-2.37068	-2.43827	0.120352	-0.174986	0.694736	-0.0675938	0.161563	-0.221696	0.433805	-0.114304
Q2YDW2	Msto1	0.299099	0.356027	0.275822	0.381918	0.308478	0.283652	0.328563	0.303955	0.988868	0.961514	0.93574	0.921754	1.01748	0.996464	0.966409	1.06464	0.328216	0.306162	0.951969	1.01125	0.450107	-0.0220542	0.0628119	0.0592782	4.41868e-06	0.623753	4.4488e-06	0.705085
P49935	Ctsh	-2.91976	-2.5949	-2.80415	-2.90242	-2.82799	-2.57981	-2.92809	-2.89622	-3.05	-3.0352	-2.08038	-2.61403	-3.42293	-3.13068	-2.49427	-3.07018	-2.80531	-2.80803	-2.6949	-3.02952	0.98083	-0.00271988	0.308242	-0.334614	0.672026	0.110408	0.351022	-0.221487
Q99JP7	Ggt7	1.03249	1.02848	0.984602	1.02605	1.01594	0.961518	0.937455	1.04661	-0.174153	-0.0797186	0.0170984	0.0971613	-0.160454	-0.0531311	-0.00890064	0.0846119	1.0179	0.990381	-0.034903	-0.0344684	0.368482	-0.027523	0.995726	0.000434637	0.000263503	-1.05281	2.8682e-05	-1.02485
P58468	Slx9	-2.44076	-2.39192	-2.41253	-2.32163	-2.48457	-2.39164	-2.31704	-2.34041	-1.64956	-1.75851	-1.89575	-1.92679	-1.78794	-1.70584	-1.8946	-1.78167	-2.39171	-2.38341	-1.80765	-1.79251	0.860553	0.0082984	0.848004	0.0151398	0.00116623	0.58406	3.39841e-05	0.590901
Q9R013	Ctsf	-2.19673	-2.13887	-2.26791	-2.1152	-2.17457	-2.20575	-2.2126	-2.14546	-2.64541	-2.81046	-2.40872	-2.31502	-2.52193	-2.78124	-2.35693	-2.33244	-2.17968	-2.1846	-2.5449	-2.49813	0.901414	-0.00491714	0.769946	0.0467675	0.0424032	-0.365224	0.0544949	-0.31354
Q8VI36	Pxn	0.380592	0.322486	0.420135	0.407438	0.410567	0.482703	0.400081	0.25593	1.29035	1.15139	1.05856	1.13518	1.36758	1.31195	1.16573	1.14802	0.382663	0.38732	1.15887	1.24832	0.933012	0.00465727	0.264133	0.0894496	9.67029e-05	0.776207	2.33728e-05	0.860999
P56212	Arpp19	1.03816	1.27254	1.09856	1.10866	1.08165	1.1354	1.11372	1.22361	1.68303	1.74811	1.56896	1.42287	1.56302	1.71181	1.51864	0.838123	1.12948	1.1386	1.60574	1.4079	0.882652	0.00911617	0.396117	-0.197846	0.00221943	0.476263	0.260567	0.269301
P07901	Hsp90aa1	5.62232	5.6073	5.38859	5.48432	5.64261	5.58952	5.63482	5.57238	5.63309	5.51838	5.59722	5.48444	5.6876	5.63781	5.63389	5.69869	5.52563	5.60983	5.55828	5.6645	0.226726	0.0841999	0.0453835	0.106216	0.636555	0.0326517	0.0623516	0.0546679
Q9WUM5	Suclg1	4.21631	4.30225	4.05569	4.25358	4.20438	4.21745	3.98614	4.22375	2.18078	2.35047	2.26835	2.39625	2.32286	2.21222	2.36536	2.54139	4.20695	4.15793	2.29896	2.36045	0.554922	-0.0490255	0.491282	0.0614917	2.13906e-07	-1.90799	1.31663e-06	-1.79747
Q8C863	Itch	-0.282442	-0.260154	-0.249409	-0.285358	-0.263614	-0.276023	-0.298808	-0.255251	-0.234441	-0.196389	-0.296908	-0.242854	-0.21841	-0.202461	-0.295314	-0.19187	-0.269341	-0.273424	-0.242648	-0.227014	0.761861	-0.00408316	0.635072	0.0156343	0.300248	0.0266926	0.140761	0.0464101
Q3TUA9	Pomk	-0.811567	-0.665538	-0.743904	-0.785299	-0.799968	-0.759324	-0.855338	-0.826145	-0.135644	-0.288199	-0.123954	-0.259515	-0.276653	-0.128017	-0.259051	-0.300837	-0.751577	-0.810194	-0.201828	-0.24114	0.180905	-0.0586166	0.51731	-0.0393116	7.16652e-05	0.549749	9.00159e-05	0.569054
Q9D8P7	Gtf3c6	-3.22091	-3.24174	-3.2592	-3.15232	-3.41025	-3.15731	-3.16869	-3.00811	-1.32155	-1.14435	-1.86649	-1.65121	-1.52211	-1.35035	-1.83204	-2.41621	-3.21854	-3.18609	-1.4959	-1.78017	0.729079	0.0324535	0.361437	-0.284274	0.00153084	1.72264	0.00585979	1.40592
Q69ZS8	Kazn	-0.317041	-0.122043	-0.384628	-0.213701	-0.451388	-0.254186	-0.379203	-0.197039	-0.589896	-0.584006	-0.258273	-0.392509	-0.610577	-0.588045	-0.467996	-0.427778	-0.259353	-0.320454	-0.456171	-0.523599	0.483022	-0.0611005	0.498262	-0.0674279	0.0985997	-0.196818	0.0342887	-0.203145
B9EJR8	Dnaaf5	-1.34088	-1.30789	-1.30008	-1.2388	-1.29934	-1.24344	-1.32641	-1.31796	-0.655074	-0.625644	-0.819009	-0.895955	-0.665058	-0.635679	-0.941407	-1.06519	-1.29691	-1.29679	-0.74892	-0.826834	0.996651	0.000123978	0.556018	-0.0779135	0.00193245	0.547991	0.0191364	0.469953
P56371	Rab4a	0.311846	0.31932	0.242647	0.230474	0.315928	0.257783	0.266143	0.340446	-0.200786	-0.33459	0.192296	0.250922	-0.0296059	-0.279833	0.170415	0.347652	0.276072	0.295075	-0.0230393	0.0521572	0.555005	0.0190034	0.71663	0.0751965	0.128841	-0.299111	0.168905	-0.242918
O70492	Snx3	1.87296	1.84115	1.89706	1.82109	1.8627	1.80862	1.85814	1.83878	1.74522	1.65818	1.90609	1.88493	1.80941	1.69718	1.89924	1.93365	1.85807	1.84206	1.7986	1.83487	0.474053	-0.0160065	0.662917	0.0362666	0.393836	-0.0594623	0.902199	-0.00718927
Q8BRF7	Scfd1	1.64748	1.64362	1.66828	1.68922	1.66158	1.69845	1.66582	1.63006	2.23999	2.14836	2.18834	2.17048	2.26699	2.26387	2.14653	2.22005	1.66215	1.66398	2.18679	2.22436	0.920644	0.00182438	0.318794	0.0375717	5.47718e-06	0.52464	2.80725e-05	0.560387
Q8R0P4	Aamdc	1.05675	1.00325	1.10083	1.07671	1.16054	1.12718	1.06553	1.0929	0.635196	0.710151	0.393086	0.430352	0.721266	0.485523	0.446982	0.527443	1.05939	1.11154	0.542196	0.545304	0.125155	0.0521526	0.975879	0.00310731	0.00492056	-0.517189	0.00133067	-0.566234
Q99JX1	Taf11	-3.51999	-3.55417	-3.43734	-3.42887	-3.67642	-3.18107	-3.71498	-3.56701	-3.18661	-3.35348	-3.53798	-3.69252	-3.73559	-3.38134	-3.56666	-4.1982	-3.48509	-3.53487	-3.44265	-3.72045	0.716153	-0.0497751	0.235959	-0.2778	0.731661	0.0424454	0.42146	-0.185579
A2A6Q5	Cdc27	-0.105732	-0.286782	-0.166565	-0.228518	-0.273435	-0.227756	-0.15327	-0.187563	0.34987	0.343612	0.202119	0.181937	0.321051	0.417559	0.136966	0.191553	-0.196899	-0.210506	0.269384	0.266782	0.782815	-0.0136065	0.974467	-0.00260234	0.000249981	0.466284	0.002276	0.477288
Q9DBU6	Rsrc1	-4.24419	-4.41146	-4.12602	-4.38832	-4.23406	-4.4403	-4.20899	-4.50255	-3.06398	-3.29257	-3.1109	-3.45293	-3.16446	-3.2657	-3.27774	-3.56749	-4.2925	-4.34648	-3.23009	-3.31885	0.606125	-0.0539787	0.502183	-0.0887554	0.000118418	1.0624	0.000118959	1.02763
O35286	Dhx15	2.74248	2.715	2.72455	2.7621	2.78451	2.75164	2.87256	2.71811	4.14431	4.02086	3.87892	3.81847	4.14103	4.24806	3.8921	3.99542	2.73603	2.78171	3.96564	4.06915	0.266749	0.0456748	0.372032	0.103515	0.000374686	1.22961	0.000105051	1.28745
Q9DBB5	Eif4e3	-2.5216	-2.60035	-2.45134	-2.62322	-2.37127	-2.66952	-2.53273	-2.64701	-2.17067	-2.39208	-2.19293	-2.551	-2.27024	-2.41459	-2.37382	-2.38391	-2.54913	-2.55513	-2.32667	-2.36064	0.942231	-0.00600624	0.740372	-0.0339706	0.0840756	0.222458	0.0575978	0.194494
P55096	Abcd3	2.10199	2.02448	2.07218	2.08386	2.03269	2.11683	2.05842	2.07355	2.37796	2.36783	2.71	2.66351	2.46869	2.46222	2.61314	2.57153	2.07063	2.07037	2.52982	2.52889	0.991853	-0.000257492	0.992929	-0.000929594	0.0135196	0.459195	0.000272323	0.458523
Q8BPN8	Dmxl2	5.23949	5.16737	5.14946	5.16134	5.3148	5.2064	5.16256	5.23316	3.42392	3.4817	3.70366	3.62919	3.51184	3.51881	3.68239	3.67134	5.17941	5.22923	3.55962	3.59609	0.245372	0.0498176	0.664907	0.0364735	4.33452e-05	-1.6198	4.85114e-07	-1.63314
P27046	Man2a1	-2.27125	-2.28011	-2.24943	-2.16709	-2.32726	-2.16931	-2.20649	-2.12313	-1.79916	-1.79108	-1.55218	-1.41764	-1.76923	-1.80217	-1.61461	-1.45542	-2.24197	-2.20655	-1.64002	-1.66036	0.517022	0.0354242	0.874149	-0.0203421	0.00554146	0.601956	0.00233005	0.546189
Q7TT00	Supt20h	-1.4052	-1.67073	-1.56065	-1.64725	-1.61847	-1.5683	-1.70713	-1.59213	-2.35322	-1.94122	-1.72719	-2.22418	-2.31668	-2.07685	-2.06866	-1.67446	-1.57096	-1.62151	-2.06146	-2.03416	0.49066	-0.0505481	0.892538	0.0272949	0.0320889	-0.490497	0.0497602	-0.412654
Q80SW1	Ahcyl1	3.89989	3.85869	3.76502	3.76671	3.90218	3.82496	3.84513	3.76628	1.61516	1.64242	1.85112	1.91837	1.77927	1.68172	1.99535	1.94968	3.82258	3.83464	1.75677	1.8515	0.793211	0.0120578	0.402087	0.0947354	1.0774e-05	-2.06581	1.961e-05	-1.98313
Q9CYH2	Prxl2a	2.70239	2.69618	2.66238	2.6264	2.68644	2.73821	2.6219	2.60645	1.06651	1.03889	1.38789	1.41935	1.16189	1.0626	1.49068	1.43815	2.67184	2.66325	1.22816	1.28833	0.816754	-0.00858879	0.693774	0.060169	0.000581295	-1.44368	0.000472182	-1.37492
Q8R015	Bloc1s5	-2.71664	-2.95864	-2.19091	-2.84202	-2.41204	-2.64267	-2.54662	-2.78604	-2.49614	-2.49356	-2.62772	-2.85401	-2.6462	-2.49235	-2.76314	-2.68004	-2.67705	-2.59684	-2.61786	-2.64543	0.688653	0.0802083	0.797054	-0.0275743	0.768881	0.0591919	0.636231	-0.0485907
Q9QY81	Nup210	1.47521	1.45532	1.47361	1.46988	1.49369	1.46113	1.52573	1.5148	2.4811	2.44853	2.30933	2.24323	2.47469	2.48528	2.31782	2.29281	1.4685	1.49884	2.37055	2.39265	0.119626	0.0303307	0.780834	0.0221007	0.000500991	0.902045	0.000184246	0.893815
Q9Z101	Pard6a	-2.43585	-2.47199	-2.30665	-2.29807	-2.43366	-2.40139	-2.40548	-2.23773	-2.32585	-2.02067	-2.30745	-2.48594	-2.54067	-2.43214	-2.44761	-2.2405	-2.37814	-2.36957	-2.28498	-2.41523	0.896016	0.00857306	0.309084	-0.130255	0.428743	0.0931613	0.577736	-0.0456662
Q9CZM2	Rpl15	2.37527	2.47969	2.39811	2.31382	2.4338	2.36613	2.54177	2.37727	3.75152	3.49224	3.51192	3.5381	3.74315	3.75113	3.52175	3.27258	2.39172	2.42974	3.57344	3.57216	0.499371	0.038022	0.9924	-0.00128818	1.85067e-05	1.18172	0.00093052	1.14241
P63101	Ywhaz	6.9146	7.03191	6.82321	6.86892	6.97902	6.85972	6.87355	6.84721	5.8347	5.82226	6.07837	6.01189	5.86052	5.71426	6.06192	6.02683	6.90966	6.88987	5.9368	5.91588	0.728556	-0.0197849	0.845652	-0.0209196	3.65092e-05	-0.972857	0.00043282	-0.973991
Q6PDS3	Sarm1	2.24161	2.17162	2.12282	2.20315	2.29172	2.18809	2.30869	2.25388	2.67354	2.57219	2.96382	2.86674	2.76222	2.77783	2.89644	2.91456	2.1848	2.2606	2.76907	2.83776	0.084624	0.0757952	0.518682	0.0686905	0.00512281	0.584272	4.7059e-05	0.577168
Q9CZU3	Mtrex	1.23427	1.18062	1.25272	1.30815	1.26687	1.31326	1.29225	1.25914	2.78138	2.76665	2.4393	2.41987	2.73949	2.91235	2.43117	2.4288	1.24394	1.28288	2.6018	2.62795	0.247212	0.0389419	0.872233	0.0261548	0.000474541	1.35786	0.00138988	1.34507
Q8BYB9	Poglut1	0.5755	0.539653	0.698881	0.62455	0.633302	0.556478	0.605214	0.608892	0.91693	0.900023	0.650395	0.625699	0.909512	0.919067	0.59831	0.626507	0.609646	0.600971	0.773262	0.763349	0.830132	-0.00867462	0.935439	-0.00991321	0.126303	0.163616	0.159127	0.162377
A2AQP0	Myh7b	-2.64563	-2.70858	-2.89584	-2.94976	-2.75377	-2.78587	-2.62519	-2.79261	-3.97894	-4.06355	-4.01139	-4.09196	-3.96792	-4.20805	-3.82886	-3.91296	-2.79995	-2.73936	-4.03646	-3.97945	0.499377	0.0605941	0.54435	0.0570109	0.000144561	-1.23651	0.000101295	-1.24009
Q9CPX8	Uqcr11	-1.85511	-1.94125	-2.07406	-1.85417	-1.88314	-2.12219	-1.74939	-1.89604	-3.823	-3.62564	-3.61888	-3.60774	-3.7657	-4.66407	-3.34874	-3.83119	-1.93115	-1.91269	-3.66881	-3.90242	0.850231	0.0184603	0.461975	-0.233611	3.63527e-07	-1.73766	0.00374119	-1.98974
Q9DC40	Telo2	-1.89326	-1.88336	-1.86389	-1.90579	-1.8228	-1.88051	-1.90859	-1.77079	-1.38831	-1.45734	-1.51577	-1.62274	-1.42908	-1.46379	-1.51608	-1.67088	-1.88657	-1.84567	-1.49604	-1.51996	0.278702	0.0409021	0.754	-0.0239184	0.00358274	0.390536	0.00366252	0.325715
Q9QVP9	Ptk2b	4.42681	4.22204	4.41633	4.28033	4.52494	4.35782	4.33399	4.30786	1.3264	1.7485	1.59864	1.55225	1.39391	1.39285	1.75667	1.64253	4.33638	4.38115	1.55645	1.54649	0.548702	0.0447726	0.939781	-0.00996089	1.76416e-06	-2.77993	2.91551e-06	-2.83466
Q8BW94	Dnah3	-3.80819	-3.50373	-3.77624	-4.12408	-3.73662	-3.66906	-3.63943	-3.93396	-2.86137	-3.41851	-2.24947	-2.45176	-2.85707	-3.05649	-2.59276	-2.25253	-3.80306	-3.74477	-2.74528	-2.68971	0.702509	0.0582919	0.864939	0.0555665	0.018151	1.05778	0.0053455	1.05506
Q8BMA6	Srp68	1.95863	1.81689	1.89529	1.86913	1.91716	1.90988	1.89223	1.94049	2.63008	2.57046	2.49469	2.44661	2.58533	2.69411	2.45971	2.40709	1.88499	1.91494	2.53546	2.53656	0.394569	0.0299544	0.989074	0.00109553	2.54447e-05	0.650477	0.00201513	0.621618
P51949	Mnat1	-1.58066	-1.58119	-1.56068	-1.46069	-1.57108	-1.54929	-1.56098	-1.51773	-0.992837	-1.01333	-1.09725	-1.09378	-1.01199	-1.0268	-1.1991	-1.16359	-1.54581	-1.54977	-1.0493	-1.10037	0.904558	-0.00396299	0.394284	-0.051069	1.59041e-05	0.496509	0.00169943	0.449403
A6H619	Phrf1	-2.13788	-2.13377	-2.22243	-2.18996	-2.2134	-2.27989	-2.12416	-2.19407	-1.10503	-1.09902	-1.23706	-1.28072	-1.11305	-1.05911	-1.27535	-1.16511	-2.17101	-2.20288	-1.18046	-1.15316	0.444098	-0.0318704	0.690289	0.0272977	2.66137e-05	0.990553	4.45197e-06	1.04972
Q76KF0	Sema6d	-3.49897	-3.59193	-3.39924	-3.45079	-3.446	-3.45207	-3.44147	-3.38495	-3.82674	-3.90663	-3.43905	-3.7102	-3.99625	-3.61419	-3.64093	-3.50326	-3.48523	-3.43112	-3.72066	-3.68866	0.287066	0.0541101	0.835777	0.0319955	0.100263	-0.235423	0.0935027	-0.257537
Q8VHK5	Mlc1	1.37653	1.31468	1.38453	1.38	1.32559	1.48661	1.27145	1.40643	-0.346656	-0.0391817	0.0150862	-0.27118	-0.545494	0.00139046	-0.257524	-0.590982	1.36393	1.37252	-0.160483	-0.348152	0.87223	0.00858831	0.302114	-0.18767	0.000291964	-1.52442	0.000459787	-1.72067
P70665	Siae	-1.11854	-1.18931	-1.0641	-1.04973	-1.06835	-1.05005	-1.02187	-1.01506	0.010623	0.119575	0.0176363	-0.0539255	-0.0783043	0.141508	-0.0757627	-0.112688	-1.10542	-1.03883	0.0234771	-0.0313118	0.123506	0.0665903	0.459388	-0.0547888	4.49111e-07	1.1289	0.000267613	1.00752
Q62073	Map3k7	-0.188219	-0.183024	-0.0949974	-0.199141	0.016717	-0.0831633	-0.123576	-0.0825233	0.192252	0.0675688	0.185136	0.210269	0.170847	0.2015	0.133981	0.199907	-0.166345	-0.0681365	0.163806	0.176559	0.0445351	0.0982089	0.74083	0.0127523	0.000275728	0.330152	0.00114764	0.244695
Q5U4C1	Gprasp1	0.954554	1.00667	0.963232	1.02747	0.949378	1.01882	0.920318	1.02219	1.22183	1.24605	1.58305	1.45827	1.23665	1.41564	1.29092	1.30734	0.987982	0.977677	1.3773	1.31264	0.750969	-0.0103054	0.530671	-0.0646627	0.0184887	0.389317	0.000563142	0.33496
Q8JZN5	Acad9	2.83769	2.82467	2.83615	2.78043	2.86346	2.81835	2.8656	2.85699	2.80901	2.721	2.7853	2.7221	2.81708	2.81314	2.81938	2.62036	2.81973	2.8511	2.75935	2.76749	0.123232	0.0313654	0.886991	0.0081389	0.0693483	-0.0603812	0.186567	-0.0836077
P67984	Rpl22	1.37958	1.34961	1.23662	1.45556	1.4205	1.28418	1.5829	1.46465	3.21723	3.14074	2.91292	2.95207	3.04896	3.02266	2.93926	3.06086	1.35534	1.43806	3.05574	3.01794	0.325237	0.082716	0.655327	-0.0378063	6.09734e-06	1.7004	1.47989e-05	1.57988
Q9EQ80	Nif3l1	2.9624	3.11005	2.87405	2.98129	2.98561	3.00845	2.9026	2.92901	3.50752	3.43618	3.28861	3.418	3.48183	3.48737	3.53443	3.45576	2.98195	2.95642	3.41258	3.48985	0.661593	-0.0255308	0.190581	0.0772679	0.000666075	0.430631	6.37827e-06	0.53343
P28574	Max	-2.68468	-2.86285	-2.76012	-2.80904	-2.75464	-2.98981	-2.83438	-2.82051	-1.13389	-1.13998	-1.26477	-1.26713	-1.22283	-1.19755	-1.3467	-1.06885	-2.77917	-2.84984	-1.20144	-1.20898	0.304592	-0.0706668	0.915953	-0.00754094	9.67977e-08	1.57773	7.55737e-07	1.64085
Q61016	Gng7	1.31104	1.08273	0.943867	1.16418	1.25808	0.401748	1.38736	0.986799	-2.13389	-1.54063	-1.73633	-1.96699	-1.89918	-2.217	-1.5955	-1.49883	1.12546	1.0085	-1.84446	-1.80263	0.642324	-0.116957	0.847529	0.0418346	7.96074e-06	-2.96992	8.02314e-05	-2.81113
Q8VCH8	Ubxn4	1.34392	1.38694	1.3731	1.43769	1.37846	1.46546	1.33258	1.44131	1.97	2.01383	1.87556	1.8027	1.87949	2.05388	1.84804	1.67937	1.38541	1.40445	1.91552	1.86519	0.618721	0.0190363	0.600854	-0.0503285	0.000496623	0.530108	0.00539349	0.460743
P49138	Mapkapk2	-1.5956	-1.49755	-1.5501	-1.53933	-1.54548	-1.49575	-1.53978	-1.46811	-0.468675	-0.485055	-0.855166	-0.887477	-0.429523	-0.520405	-0.876557	-0.712519	-1.54564	-1.51228	-0.674093	-0.634751	0.268025	0.0333629	0.804122	0.0393422	0.00393997	0.871549	0.00252007	0.877529
P60840	Ensa	3.19401	3.34962	3.20559	3.16479	3.23158	3.18311	3.1278	3.17575	1.68211	1.75548	1.81829	1.85653	1.86092	1.66136	1.941	1.84936	3.2285	3.17956	1.7781	1.82816	0.345156	-0.0489426	0.50841	0.0500586	2.39946e-07	-1.4504	4.50602e-05	-1.3514
Q7TQK5	Ccdc93	1.89616	1.94126	1.86639	1.90118	1.90454	1.94333	1.8532	1.9368	1.91524	1.93655	2.03427	2.11796	2.0219	2.00776	2.04793	2.13247	1.90125	1.90947	2.00101	2.05252	0.76074	0.00822115	0.388894	0.051512	0.119821	0.0997598	0.00740877	0.143051
Q8CBW3	Abi1	3.45304	3.21367	3.47478	3.3146	3.54771	3.36337	3.41716	3.24237	1.45627	1.44603	1.83696	1.61239	1.52652	1.34519	1.84963	1.39984	3.36402	3.39265	1.58791	1.53029	0.756468	0.0286312	0.706016	-0.0576174	1.12041e-05	-1.77611	4.49604e-05	-1.86236
P68181	Prkacb	1.90606	2.09784	1.783	1.96865	1.86391	1.90245	1.84712	2.07147	1.81888	1.77066	2.23119	2.31997	1.821	1.90723	2.19337	2.17123	1.93889	1.92124	2.03518	2.02321	0.839526	-0.0176544	0.946082	-0.0119665	0.565936	0.0962861	0.386607	0.101974
Q99KB8	Hagh	2.89741	2.99861	2.89873	2.85988	3.08751	2.97903	2.7641	2.90607	0.762097	0.731566	1.10919	1.076	0.722275	0.581345	1.08826	0.895708	2.91366	2.93418	0.919714	0.821897	0.795151	0.0205173	0.534819	-0.0978172	0.000110759	-1.99394	1.53398e-05	-2.11228
O35464	Sema6a	-2.60582	-2.59625	-2.54951	-2.6471	-2.64868	-2.68124	-2.57511	-2.57196	-2.37833	-2.25657	-2.21788	-2.21075	-2.39041	-2.3147	-2.26785	-2.13942	-2.59967	-2.61925	-2.26588	-2.27809	0.585349	-0.0195756	0.858637	-0.0122092	0.000973089	0.333786	0.00313962	0.341152
Q9Z1Y4	Trip6	-0.587317	-0.913098	-0.252901	-0.677097	-0.758601	-0.6274	-0.867845	-0.301165	-0.46198	-0.133481	-0.595004	-0.834867	-0.973745	-0.480642	-0.863772	-1.70582	-0.607603	-0.638753	-0.506333	-1.006	0.871045	-0.0311494	0.153834	-0.499663	0.631157	0.10127	0.260951	-0.367243
O55192	Slc6a2	-2.13371	-2.23431	-2.12101	-2.11295	-2.09628	-2.08757	-2.23788	-2.11862	-3.61266	-3.64924	-3.05602	-3.18578	-3.55869	-3.39618	-3.33996	-1.89342	-2.1505	-2.13509	-3.37593	-3.04706	0.743628	0.0154095	0.474045	0.328864	0.00311538	-1.22543	0.0993701	-0.911976
Q571I4	Prag1	-1.12885	-0.977218	-1.23247	-1.05316	-1.07857	-1.20063	-1.02016	-0.752668	-1.16639	-1.5821	-0.788959	-0.950154	-1.17221	-1.14835	-0.728248	-0.621096	-1.09792	-1.01301	-1.1219	-0.917477	0.473198	0.0849166	0.395556	0.204424	0.901256	-0.0239785	0.598627	0.0955291
P61759	Vbp1	2.00648	2.05918	1.94519	2.00378	2.0416	1.97072	2.05937	2.02709	2.81007	2.74084	2.70726	2.6481	2.81907	2.79654	2.75574	2.77349	2.00366	2.02469	2.72657	2.78621	0.512534	0.0210371	0.178087	0.0596421	6.32734e-06	0.722911	1.97569e-07	0.761516
Q9CZV5	Supt7l	-2.49306	-2.46104	-2.52499	-2.42198	-2.47994	-2.43851	-2.49203	-2.53507	-1.66224	-1.76492	-1.87195	-1.8397	-1.77498	-1.71216	-1.78755	-1.906	-2.47527	-2.48639	-1.7847	-1.79517	0.720811	-0.0111227	0.870939	-0.0104678	0.000117393	0.690562	5.78144e-05	0.691217
Q9QXK7	Cpsf3	0.26078	0.253694	0.343554	0.445551	0.367921	0.449739	0.371371	0.435896	1.33138	1.2969	1.06876	0.994279	1.30769	1.32806	0.98165	1.14283	0.325895	0.406232	1.17283	1.19006	0.175839	0.080337	0.886908	0.0172288	0.000440258	0.846934	0.00149076	0.783825
Q5SXY1	Specc1	3.01108	2.92505	2.96333	2.89405	3.07058	2.95457	2.89442	2.94012	1.59858	1.6614	1.54725	1.54337	1.63292	1.70536	1.51298	1.52511	2.94838	2.96492	1.58765	1.59409	0.728585	0.0165439	0.908905	0.00644565	3.21431e-08	-1.36073	6.48947e-07	-1.37083
P70333	Hnrnph2	2.10257	2.03048	1.97643	1.83502	2.17955	1.86414	2.0035	2.17629	2.47467	2.52072	2.41383	2.38083	2.65316	2.61458	2.50316	2.57395	1.98612	2.05587	2.44751	2.58621	0.491647	0.0697479	0.0211234	0.138699	0.00111074	0.46139	0.0029194	0.530341
O09164	Sod3	-2.55667	-2.41358	-2.79515	-2.56349	-2.60776	-2.53908	-2.66569	-2.76799	-3.53346	-3.5887	-3.23432	-2.98644	-3.32786	-3.59122	-3.14298	-2.88571	-2.58222	-2.64513	-3.33573	-3.23694	0.527269	-0.062911	0.646065	0.098789	0.00620935	-0.753508	0.0231833	-0.591808
Q8BUY8	Gprasp2	0.342623	0.312383	0.230341	0.393122	0.230775	0.337472	0.265344	0.37307	0.231242	0.189715	0.630473	0.563079	0.258776	0.368637	0.440913	0.552778	0.319617	0.301665	0.403627	0.405276	0.716551	-0.017952	0.990296	0.00164866	0.519612	0.0840104	0.203773	0.103611
B2RRE4	Znf518b	-2.57672	-2.37173	-2.43999	-2.48153	-2.51054	-2.47038	-2.57269	-2.41504	-1.62566	-1.66479	-1.66227	-1.61646	-1.51684	-1.62751	-1.70231	-1.03843	-2.46749	-2.49216	-1.6423	-1.47127	0.666121	-0.024673	0.335272	0.171026	0.000129161	0.825197	0.00506228	1.0209
Q8BHS8	Sybu	-1.85631	-1.79227	-1.8306	-1.85813	-1.76409	-1.76828	-1.89473	-1.7838	-4.74807	-4.64539	-3.64003	-3.74787	-4.68371	-4.81841	-3.74238	-3.89569	-1.83433	-1.80272	-4.19534	-4.28505	0.407915	0.0316038	0.829413	-0.0897105	0.00385302	-2.36101	0.00256495	-2.48233
P01633	Igkv6-17	-3.75548	-3.35394	-3.95178	-3.90483	-3.98026	-3.47431	-4.03994	-3.94856	-2.98199	-3.06181	-2.3053	-3.08983	-2.94028	-2.91851	-2.29123	-3.25888	-3.74151	-3.86077	-2.85973	-2.85223	0.549564	-0.11926	0.979128	0.00750518	0.0103103	0.881777	0.00815827	1.00854
Q8BMZ5	Tsen34	-3.00783	-3.09091	-2.94772	-2.95155	-3.12431	-3.02174	-2.87868	-2.90329	-1.39406	-1.41171	-1.81671	-1.82531	-1.35361	-1.50052	-1.85982	-1.63788	-2.9995	-2.98201	-1.61195	-1.58796	0.801499	0.0174975	0.887015	0.0239909	0.000804827	1.38755	0.000157951	1.39405
Q8BWP8	B4gat1	-0.996958	-0.977138	-1.05089	-0.943693	-1.05402	-0.974952	-1.06735	-0.988728	-1.35579	-1.00799	-0.986245	-0.914668	-1.25133	-0.980227	-1.10047	-0.843384	-0.99217	-1.02126	-1.06617	-1.04385	0.401186	-0.0290937	0.870748	0.0223215	0.512583	-0.0740039	0.815868	-0.0225887
Q8BZ03	Prkd2	-5.09534	-5.14191	-5.15283	-5.08098	-5.14669	-5.30642	-5.20935	-4.94537	-4.76495	-4.86713	-5.01448	-4.81559	-4.87173	-4.84784	-5.15951	-4.88906	-5.11776	-5.15196	-4.86554	-4.94204	0.689139	-0.0341945	0.434008	-0.0764992	0.0139723	0.252226	0.0940434	0.209922
B9EJA2	Cttnbp2	3.019	2.87979	2.92826	2.89088	3.00921	2.93736	2.90919	2.966	1.92492	1.9677	2.10802	2.06113	2.01139	1.99762	2.13556	2.3282	2.92948	2.95544	2.01544	2.11819	0.524808	0.0259542	0.295946	0.102747	4.51865e-06	-0.914039	0.000943911	-0.837246
Q8BGR6	Arl15	0.578541	0.316686	0.546667	0.361032	0.58871	0.308768	0.392621	0.440052	-0.305818	-0.290853	0.00635433	-0.128528	-0.302887	-0.371706	-0.0166578	0.0083828	0.450732	0.432538	-0.179711	-0.170717	0.843111	-0.0181937	0.943885	0.00899386	0.000734828	-0.630442	0.00331367	-0.603255
Q8C6B9	Rps19bp1	-1.5206	-1.58989	-1.45648	-1.52176	-1.49199	-1.49494	-1.51057	-1.50878	-0.617265	-0.545747	-0.779691	-0.81006	-0.606314	-0.64497	-0.861693	-0.708099	-1.52218	-1.50157	-0.68819	-0.705269	0.507208	0.0206127	0.847276	-0.0170786	0.000247734	0.833992	0.000714594	0.796301
O88522	Ikbkg	-0.611359	-0.646573	-0.719212	-0.629669	-0.619323	-0.645444	-0.599481	-0.684198	-0.236129	-0.174144	-0.405679	-0.471271	-0.245773	-0.193016	-0.424869	-0.335056	-0.651703	-0.637111	-0.321805	-0.299679	0.643719	0.0145917	0.807349	0.0221269	0.0133406	0.329898	0.00414752	0.337433
Q64324	Stxbp2	-2.31317	-2.31806	-2.04929	-2.08407	-2.1889	-1.89766	-2.08302	-2.32832	-1.83099	-1.89864	-2.18103	-2.10166	-1.98565	-1.89044	-2.00533	-2.43172	-2.19115	-2.12447	-2.00308	-2.07828	0.58732	0.0666757	0.627361	-0.0752008	0.138267	0.188066	0.770525	0.0461893
P37804	Tagln	1.36025	1.41056	1.61869	1.31186	1.91136	2.60741	1.51945	1.24577	-0.800439	-0.45468	-0.670836	-0.635955	-0.953196	-0.830679	-0.731927	-0.688196	1.42534	1.821	-0.640478	-0.800999	0.275168	0.395659	0.135018	-0.160522	7.76491e-07	-2.06581	0.00236718	-2.622
Q80Y83	Dixdc1	-0.792978	-0.781299	-0.733633	-0.743042	-0.792111	-0.786286	-0.720744	-0.665567	-0.636437	-0.675002	-0.710694	-0.75261	-0.680038	-0.590162	-0.798636	-0.789135	-0.762738	-0.741177	-0.693686	-0.714493	0.549437	0.0215607	0.724045	-0.020807	0.0630444	0.069052	0.663813	0.0266843
P46662	Nf2	0.212389	0.238839	0.167231	0.242569	0.183152	0.259177	0.29165	0.274755	0.49842	0.454143	0.53004	0.489684	0.489706	0.495541	0.499133	0.350924	0.215257	0.252184	0.493072	0.458826	0.262628	0.0369267	0.431242	-0.0342457	2.30824e-05	0.277815	0.00445358	0.206642
Q8BTV1	Tusc3	1.11151	1.09173	1.05306	1.11579	1.13344	1.09549	1.05442	1.12926	1.2872	1.21806	1.51002	1.50087	1.34195	1.34433	1.42275	1.47214	1.09302	1.10315	1.37904	1.39529	0.679397	0.0101252	0.850344	0.0162542	0.0286939	0.286015	0.000606456	0.292144
Q3UHI4	Tmed8	-0.452332	-0.359221	-0.471645	-0.419827	-0.351295	-0.426425	-0.497611	-0.33194	-1.01556	-1.11104	-0.951863	-0.987941	-1.03792	-1.11734	-0.957829	-0.837845	-0.425756	-0.401818	-1.0166	-0.987735	0.61823	0.0239387	0.692566	0.0288637	1.6977e-05	-0.590842	0.000384785	-0.585917
Q8BHG9	Cggbp1	-0.494307	-0.513211	-0.477482	-0.455574	-0.581956	-0.449681	-0.380488	-0.52103	1.35351	1.28562	1.03906	1.03671	1.37774	1.43288	1.03223	1.11129	-0.485143	-0.483289	1.17873	1.23854	0.969613	0.00185442	0.658037	0.059809	0.000208949	1.66387	7.02907e-05	1.72183
P50431	Shmt1	-0.619181	-0.807908	-0.502501	-0.712919	-0.560872	-0.719117	-0.418828	-0.675472	1.56942	1.44498	0.879481	0.739709	1.43864	1.58985	0.862103	0.745338	-0.660627	-0.593572	1.1584	1.15898	0.500864	0.0670547	0.998465	0.000586748	0.00167768	1.81902	0.00201422	1.75256
Q9CZG3	Commd8	-1.6881	-1.43785	-1.70586	-1.55353	-1.78871	-1.61557	-1.48295	-1.61221	-1.54973	-1.62089	-1.54824	-1.45843	-1.38321	-1.48282	-1.36116	-1.37012	-1.59634	-1.62486	-1.54432	-1.39933	0.758897	-0.0285254	0.0165576	0.144993	0.500233	0.0520141	0.0287723	0.225533
Q3UHK6	Tenm4	3.12244	3.11432	3.08006	3.09087	3.15088	3.11537	3.09617	3.14471	3.51048	3.48332	3.24657	3.1575	3.46617	3.5907	3.19381	3.17815	3.10192	3.12678	3.34947	3.35721	0.178656	0.024857	0.955953	0.00774074	0.0647929	0.247543	0.108368	0.230426
Q8BU33	Ilvbl	-1.10466	-0.991406	-1.07513	-1.05117	-1.22148	-0.999587	-1.11055	-1.06213	-1.63925	-1.63274	-1.47591	-1.57253	-1.65335	-1.62329	-1.51947	-1.77671	-1.05559	-1.09844	-1.5801	-1.6432	0.457113	-0.0428472	0.373399	-0.0631001	7.22637e-05	-0.524513	0.00026902	-0.544766
P70444	Bid	-1.66263	-1.77551	-1.55897	-1.63684	-1.61193	-1.85023	-1.53794	-1.6528	-1.97743	-1.97521	-1.92553	-1.90186	-1.9807	-2.09471	-1.824	-1.84905	-1.65849	-1.66323	-1.94501	-1.93711	0.955165	-0.00473785	0.910636	0.00789285	0.00407331	-0.286518	0.0244322	-0.273887
Q9QXE7	Tbl1x	-0.194866	-0.260444	-0.166142	-0.0753441	-0.105517	-0.039422	-0.110169	-0.0915279	0.694577	0.472697	0.360652	0.524285	0.681238	0.765011	0.370608	0.377344	-0.174199	-0.0866592	0.513053	0.54855	0.103064	0.0875397	0.784912	0.0354974	0.000472481	0.687252	0.00753267	0.63521
Q9EPK2	Rp2	1.60645	1.55219	1.55891	1.57096	1.59269	1.56874	1.56082	1.54642	1.26594	1.19243	1.21203	1.25379	1.32718	1.26894	1.25953	1.32512	1.57213	1.56717	1.23105	1.29519	0.760042	-0.00496006	0.0423169	0.0641439	9.3057e-06	-0.341079	7.48898e-05	-0.271975
Q8BQU7	Tmem74	-2.97961	-3.17227	-2.94253	-3.05174	-3.00786	-3.28079	-3.14466	-2.99903	-3.00809	-3.15469	-2.41773	-2.58574	-3.09029	-3.01424	-2.67758	-2.31069	-3.03654	-3.10808	-2.79156	-2.7732	0.427093	-0.071547	0.943552	0.0183642	0.255784	0.244974	0.156734	0.334886
Q8BWY9	Cip2a	-1.56778	-1.57332	-1.45028	-1.43409	-1.56952	-1.51046	-1.46397	-1.37864	-0.0204706	-0.0274363	-0.604684	-0.680005	-0.122766	0.0379677	-0.753222	-0.687796	-1.50637	-1.48065	-0.333149	-0.381454	0.655752	0.0257196	0.862822	-0.0483053	0.00596103	1.17322	0.010044	1.09919
Q9Z0U0	Xpr1	0.4753	0.609647	0.580469	0.591946	0.571519	0.548221	0.505301	0.610458	1.51369	1.54043	1.65533	1.61187	1.62396	1.71739	1.57996	1.51902	0.56434	0.558875	1.58033	1.61008	0.889116	-0.00546551	0.595257	0.0297539	4.81113e-07	1.01599	8.09892e-06	1.05121
Q8K3X4	Irf2bpl	0.569939	0.499072	0.600643	0.515739	0.611781	0.494605	0.585528	0.566191	1.76874	1.63739	1.81943	1.77698	1.82496	1.82305	1.82182	1.94206	0.546348	0.564526	1.75064	1.85297	0.616747	0.018178	0.0867219	0.102337	1.80736e-06	1.20429	7.17673e-08	1.28845
Q3TKT4	Smarca4	1.73153	1.71963	1.78619	1.81526	1.79718	1.79554	1.85813	1.76115	3.51983	3.41674	3.25559	3.25133	3.57015	3.59201	3.29086	3.40511	1.76315	1.803	3.36087	3.46453	0.237155	0.0398488	0.32596	0.103657	3.87027e-05	1.59772	6.95858e-05	1.66153
Q9DCI9	Mrpl32	-1.58868	-1.69588	-1.63281	-1.54282	-1.69112	-1.63585	-1.59935	-1.66288	-1.33793	-1.53351	-1.31681	-1.26268	-1.24131	-1.30763	-1.25182	-1.43092	-1.61504	-1.6473	-1.36273	-1.30792	0.435714	-0.0322552	0.485694	0.0548108	0.0152188	0.252312	0.00176653	0.339378
Q9D338	Mrpl19	-1.74022	-1.60925	-1.68556	-1.57297	-1.70941	-1.62143	-1.83017	-1.59707	-1.49172	-1.38099	-1.52672	-1.42503	-1.53436	-1.38251	-1.57845	-1.42386	-1.652	-1.68952	-1.45611	-1.4798	0.585631	-0.0375199	0.690675	-0.0236814	0.00802704	0.195886	0.0245801	0.209724
Q6NZR2	Msantd2	-0.899317	-0.90228	-0.873697	-0.823643	-0.922282	-0.85233	-0.892837	-0.906218	0.712998	0.682313	0.500127	0.414899	0.658316	0.747334	0.461812	0.336744	-0.874734	-0.893417	0.577584	0.551051	0.459049	-0.0186825	0.829323	-0.0265329	0.00013218	1.45232	0.00045546	1.44447
P28667	Marcksl1	1.7113	2.09113	1.54793	1.77173	1.9051	1.77729	1.97884	1.68937	4.59974	4.39058	4.57523	4.68964	4.67084	4.4345	4.72268	4.93173	1.78052	1.83765	4.5638	4.68994	0.681583	0.0571308	0.340973	0.126138	7.65592e-06	2.78328	2.21565e-06	2.85229
Q61035	Hars1	2.93603	2.89149	2.8113	2.83469	2.96118	2.9093	2.91566	2.89461	3.46963	3.4152	3.50185	3.37213	3.49519	3.57095	3.46232	3.35743	2.86838	2.92019	3.43971	3.47147	0.168926	0.0518117	0.573033	0.0317662	7.65466e-06	0.571329	0.000501359	0.551283
Q7TNM2	Trim46	1.5459	1.44523	1.45864	1.45157	1.57292	1.45276	1.51069	1.49633	1.28999	1.21934	1.86994	1.80947	1.39416	1.34366	1.78748	1.79202	1.47534	1.50818	1.54719	1.57933	0.375754	0.0328388	0.883412	0.032141	0.702611	0.0718496	0.604635	0.0711517
Q91ZJ5	Ugp2	3.83304	3.63618	3.77996	3.67155	3.78123	3.7705	3.71733	3.72509	2.66884	2.77009	2.69172	2.66803	2.57534	2.72659	2.65665	2.58422	3.73018	3.74854	2.69967	2.6357	0.726551	0.018353	0.191936	-0.0639708	1.38788e-05	-1.03051	5.84294e-06	-1.11283
O88811	Stam2	0.286663	0.301782	0.239407	0.380074	0.312522	0.383006	0.34884	0.293913	0.938291	0.94007	0.856683	0.85221	0.864864	0.926313	0.881799	0.776613	0.301981	0.33457	0.896813	0.862397	0.395976	0.032589	0.42241	-0.034416	5.69633e-06	0.594832	2.84857e-05	0.527827
P23116	Eif3a	3.66419	3.59499	3.5855	3.60341	3.67095	3.57773	3.7079	3.63228	4.81928	4.66818	4.56678	4.49087	4.80851	4.85875	4.53479	4.66061	3.61202	3.64721	4.63628	4.71567	0.334409	0.0351934	0.466788	0.0793898	0.00041687	1.02426	0.000216515	1.06845
Q640M1	Utp14a	-1.17389	-1.24118	-1.10621	-1.09625	-1.167	-1.21365	-1.11482	-1.12176	-0.394116	-0.329169	-0.64874	-0.691133	-0.482813	-0.263313	-0.760655	-0.797495	-1.15438	-1.15431	-0.51579	-0.576069	0.998565	7.67708e-05	0.711791	-0.0602796	0.00317986	0.638595	0.017559	0.578238
P41230	Kdm5c	-1.33339	-1.49518	-1.301	-1.51895	-1.41405	-1.47226	-1.32301	-1.36952	-0.8824	-0.961614	-0.964515	-1.03262	-0.875124	-0.95224	-0.94065	-0.932121	-1.41213	-1.39471	-0.960287	-0.925034	0.796584	0.0174184	0.364913	0.0352533	0.00110103	0.451843	8.38411e-05	0.469678
Q7M6Y3	Picalm	1.90864	1.94811	1.84069	1.77655	1.98963	1.90848	1.92487	1.90341	1.80501	1.52594	1.93855	1.83196	1.86585	1.71811	1.87865	1.98549	1.8685	1.9316	1.77536	1.86202	0.205611	0.0630989	0.441428	0.0866573	0.385053	-0.0931327	0.303362	-0.0695744
Q99K10	Nlgn1	-1.15408	-1.32692	-1.16238	-1.26878	-0.982472	-1.1777	-1.09613	-1.12599	-2.004	-2.01477	-1.71987	-1.81966	-1.93185	-1.95486	-1.86208	-2.13203	-1.22804	-1.09557	-1.88958	-1.97021	0.0656664	0.132467	0.417153	-0.0806296	0.000606099	-0.661535	3.41784e-05	-0.874631
Q8C5W3	Tbcel	-0.0704193	-0.0468283	-0.0629749	-0.0601768	-0.0454035	0.0698805	-0.087451	-0.0748692	-0.287408	0.0186892	-0.280461	-0.310172	-0.29364	-0.16246	-0.251805	-0.216871	-0.0600998	-0.0344608	-0.214838	-0.231194	0.528311	0.0256391	0.853812	-0.0163562	0.141702	-0.154738	0.00564053	-0.196733
Q9CQC6	Bzw1	2.37436	2.31565	2.30665	2.35927	2.36183	2.33133	2.42234	2.36664	3.91079	3.83849	3.74362	3.63178	3.85454	3.94166	3.66516	3.70477	2.33898	2.37054	3.78117	3.79153	0.256463	0.0315518	0.91054	0.0103633	6.79895e-05	1.44219	7.90626e-05	1.421
Q9D786	Haus5	-3.84417	-3.73264	-3.69013	-3.57015	-3.92773	-3.49784	-3.77107	-3.37134	-2.53629	-2.46605	-2.94004	-3.11623	-2.598	-2.39119	-3.01683	-3.00493	-3.70928	-3.64199	-2.76465	-2.75274	0.652062	0.0672805	0.958681	0.0119116	0.00573708	0.944625	0.00478276	0.889256
P11859	Agt	-1.54309	-1.58134	-1.57148	-1.62794	-1.61947	-1.53114	-1.58531	-1.62113	-1.34813	-1.41133	-1.42799	-1.56923	-1.56717	-1.48553	-1.55977	-1.77822	-1.58096	-1.58926	-1.43917	-1.59767	0.772975	-0.00830173	0.0935058	-0.158499	0.0489687	0.141791	0.905851	-0.00840664
[truncated: 7,115 more rows]
