# Supplementary material for: Bazedoxifene reverses sexually dimorphic autistic-like abnormalities in biallelic MDGA1-mutant mice
Source: EMBO Mol Med. 2026 Mar 20;18(4):1358–98. doi: 10.1038/s44321-026-00402-y (PMC13084050; doi:10.1038/s44321-026-00402-y)
Supplement: Supplementary file 9 — Dataset EV4 [file 44321_2026_402_MOESM9_ESM.xlsx]

## Sheet: Legend
Dataset EV4. List of total proteins used for volcano plot analysis of results from proteomic analysis of hippocampal tissues from control and Mdga1Y636C/E751Q KI adult mice and embryos.

## Sheet: Hippo_KI_protein list
Table List of total identified proteins
Uniprot	Gene name	Sequence Count	Spectrum Count	Sequence Coverage	Length	MolWt	pI	Descriptive Name
Q91XV3	Basp1	47	110	0.872	226	22087	4.5	Brain acid soluble protein 1 OS=Mus musculus OX=10090 GN=Basp1 PE=1 SV=3
P70349	Hint1	12	18	0.833	126	13777	6.9	Adenosine 5'-monophosphoramidase HINT1 OS=Mus musculus OX=10090 GN=Hint1 PE=1 SV=3
Q9JJU8	Sh3bgrl	13	19	0.833	114	12811	4.9	Adapter Sh3bgrl OS=Mus musculus OX=10090 GN=Sh3bgrl PE=1 SV=1
P05064	Aldoa	44	145	0.816	364	39356	8.1	Fructose-bisphosphate aldolase A OS=Mus musculus OX=10090 GN=Aldoa PE=1 SV=2
P26645	Marcks	36	58	0.806	309	29661	4.3	Myristoylated alanine-rich C-kinase substrate OS=Mus musculus OX=10090 GN=Marcks PE=1 SV=2
P18760	Cfl1	33	75	0.801	166	18560	8.1	Cofilin-1 OS=Mus musculus OX=10090 GN=Cfl1 PE=1 SV=3
P63216	Gng3	5	6	0.8	75	8305	7.8	Guanine nucleotide-binding protein G(I)/G(S)/G(O) subunit gamma-3 OS=Mus musculus OX=10090 GN=Gng3 PE=1 SV=1
P62908	Rps3	30	36	0.798	243	26674	9.7	Small ribosomal subunit protein uS3 OS=Mus musculus OX=10090 GN=Rps3 PE=1 SV=1
P70296	Pebp1	21	45	0.791	187	20830	5.4	Phosphatidylethanolamine-binding protein 1 OS=Mus musculus OX=10090 GN=Pebp1 PE=1 SV=3
Q9R1Q8	Tagln3	20	28	0.784	199	22471	7.3	Transgelin-3 OS=Mus musculus OX=10090 GN=Tagln3 PE=1 SV=1
P62889	Rpl30	12	17	0.774	115	12784	9.6	Large ribosomal subunit protein eL30 OS=Mus musculus OX=10090 GN=Rpl30 PE=1 SV=2
Q05816	Fabp5	18	29	0.77	135	15137	6.5	Fatty acid-binding protein 5 OS=Mus musculus OX=10090 GN=Fabp5 PE=1 SV=3
Q91V41	Rab14	19	30	0.767	215	23897	6.2	Ras-related protein Rab-14 OS=Mus musculus OX=10090 GN=Rab14 PE=1 SV=3
Q7TMF3	Ndufa12	14	21	0.766	145	17086	9.4	NADH dehydrogenase [ubiquinone] 1 alpha subcomplex subunit 12 OS=Mus musculus OX=10090 GN=Ndufa12 PE=1 SV=2
P52480	Pkm	69	157	0.748	531	57845	7.5	Pyruvate kinase PKM OS=Mus musculus OX=10090 GN=Pkm PE=1 SV=4
P09411	Pgk1	47	88	0.748	417	44550	7.9	Phosphoglycerate kinase 1 OS=Mus musculus OX=10090 GN=Pgk1 PE=1 SV=4
Q9D819	Ppa1	31	39	0.747	289	32667	5.6	Inorganic pyrophosphatase OS=Mus musculus OX=10090 GN=Ppa1 PE=1 SV=1
Q9D8S9	Bola1	11	11	0.745	137	14379	8.8	BolA-like protein 1 OS=Mus musculus OX=10090 GN=Bola1 PE=1 SV=1
Q64433	Hspe1	13	25	0.745	102	10963	8.3	10 kDa heat shock protein, mitochondrial OS=Mus musculus OX=10090 GN=Hspe1 PE=1 SV=2
P51150	Rab7a	27	35	0.744	207	23490	6.7	Ras-related protein Rab-7a OS=Mus musculus OX=10090 GN=Rab7a PE=1 SV=2
P06837	Gap43	28	55	0.736	227	23632	4.7	Neuromodulin OS=Mus musculus OX=10090 GN=Gap43 PE=1 SV=1
P60840	Ensa	13	16	0.727	121	13335	7.2	Alpha-endosulfine OS=Mus musculus OX=10090 GN=Ensa PE=1 SV=1
P63054	Pcp4	8	10	0.726	62	6807	6.8	Calmodulin regulator protein PCP4 OS=Mus musculus OX=10090 GN=Pcp4 PE=3 SV=2
Q9CZY3	Ube2v1	14	20	0.721	147	16355	8	Ubiquitin-conjugating enzyme E2 variant 1 OS=Mus musculus OX=10090 GN=Ube2v1 PE=1 SV=1
P62962	Pfn1	17	34	0.721	140	14957	8.3	Profilin-1 OS=Mus musculus OX=10090 GN=Pfn1 PE=1 SV=2
Q7TSJ2	Map6	79	98	0.719	906	96450	9.5	Microtubule-associated protein 6 OS=Mus musculus OX=10090 GN=Map6 PE=1 SV=2
P84075	Hpca	25	38	0.715	193	22427	5	Neuron-specific calcium-binding protein hippocalcin OS=Mus musculus OX=10090 GN=Hpca PE=1 SV=2
P62748	Hpcal1	22	32	0.715	193	22338	5.5	Hippocalcin-like protein 1 OS=Mus musculus OX=10090 GN=Hpcal1 PE=1 SV=2
Q9CPW4	Arpc5	15	19	0.715	151	16288	5.7	Actin-related protein 2/3 complex subunit 5 OS=Mus musculus OX=10090 GN=Arpc5 PE=1 SV=3
Q9DCX2	Atp5pd	20	36	0.714	161	18749	5.7	ATP synthase subunit d, mitochondrial OS=Mus musculus OX=10090 GN=Atp5pd PE=1 SV=3
P17742	Ppia	24	88	0.713	164	17971	7.9	Peptidyl-prolyl cis-trans isomerase A OS=Mus musculus OX=10090 GN=Ppia PE=1 SV=2
P31230	Aimp1	22	28	0.71	310	33997	8.4	Aminoacyl tRNA synthase complex-interacting multifunctional protein 1 OS=Mus musculus OX=10090 GN=Aimp1 PE=1 SV=2
P97315	Csrp1	20	24	0.71	193	20583	8.6	Cysteine and glycine-rich protein 1 OS=Mus musculus OX=10090 GN=Csrp1 PE=1 SV=3
P56391	Cox6b1	12	26	0.709	86	10071	8.7	Cytochrome c oxidase subunit 6B1 OS=Mus musculus OX=10090 GN=Cox6b1 PE=1 SV=2
P56376	Acyp1	11	14	0.707	99	11241	9.1	Acylphosphatase-1 OS=Mus musculus OX=10090 GN=Acyp1 PE=1 SV=2
P68040	Rack1	32	55	0.703	317	35077	7.7	Small ribosomal subunit protein RACK1 OS=Mus musculus OX=10090 GN=Rack1 PE=1 SV=3
O88935	Syn1	67	144	0.7	706	74097	9.8	Synapsin-1 OS=Mus musculus OX=10090 GN=Syn1 PE=1 SV=2
P83870	Phf5a	9	11	0.7	110	12405	8.4	PHD finger-like domain-containing protein 5A OS=Mus musculus OX=10090 GN=Phf5a PE=1 SV=1
P05202	Got2	43	88	0.698	430	47411	9	Aspartate aminotransferase, mitochondrial OS=Mus musculus OX=10090 GN=Got2 PE=1 SV=1
Q61598	Gdi2	45	76	0.692	445	50537	6.2	Rab GDP dissociation inhibitor beta OS=Mus musculus OX=10090 GN=Gdi2 PE=1 SV=1
P05063	Aldoc	44	120	0.691	363	39395	7.1	Fructose-bisphosphate aldolase C OS=Mus musculus OX=10090 GN=Aldoc PE=1 SV=4
P63101	Ywhaz	36	124	0.69	245	27771	4.8	14-3-3 protein zeta/delta OS=Mus musculus OX=10090 GN=Ywhaz PE=1 SV=1
Q9D2M8	Ube2v2	13	18	0.69	145	16367	8	Ubiquitin-conjugating enzyme E2 variant 2 OS=Mus musculus OX=10090 GN=Ube2v2 PE=1 SV=4
Q9QZ88	Vps29	16	19	0.687	182	20496	6.8	Vacuolar protein sorting-associated protein 29 OS=Mus musculus OX=10090 GN=Vps29 PE=1 SV=1
P48758	Cbr1	25	33	0.686	277	30641	8.3	Carbonyl reductase [NADPH] 1 OS=Mus musculus OX=10090 GN=Cbr1 PE=1 SV=3
P62830	Rpl23	13	22	0.686	140	14865	10.5	Large ribosomal subunit protein uL14 OS=Mus musculus OX=10090 GN=Rpl23 PE=1 SV=1
P60879	Snap25	23	46	0.684	206	23315	4.8	Synaptosomal-associated protein 25 OS=Mus musculus OX=10090 GN=Snap25 PE=1 SV=1
P97825	Jpt1	10	15	0.682	154	16081	5.3	Jupiter microtubule associated homolog 1 OS=Mus musculus OX=10090 GN=Jpt1 PE=1 SV=3
Q9D898	Arpc5l	12	17	0.68	153	16980	6.8	Actin-related protein 2/3 complex subunit 5-like protein OS=Mus musculus OX=10090 GN=Arpc5l PE=1 SV=1
P62983	Rps27a	21	93	0.679	156	17951	9.6	Ubiquitin-ribosomal protein eS31 fusion protein OS=Mus musculus OX=10090 GN=Rps27a PE=1 SV=2
Q9CPV4	Glod4	29	34	0.678	298	33317	5.5	Glyoxalase domain-containing protein 4 OS=Mus musculus OX=10090 GN=Glod4 PE=1 SV=1
P60710	Actb	48	330	0.677	375	41737	5.5	Actin, cytoplasmic 1 OS=Mus musculus OX=10090 GN=Actb PE=1 SV=1
P63260	Actg1	48	330	0.677	375	41793	5.5	Actin, cytoplasmic 2 OS=Mus musculus OX=10090 GN=Actg1 PE=1 SV=1
Q01853	Vcp	73	120	0.676	806	89322	5.3	Transitional endoplasmic reticulum ATPase OS=Mus musculus OX=10090 GN=Vcp PE=1 SV=4
P99024	Tubb5	53	391	0.676	444	49671	4.9	Tubulin beta-5 chain OS=Mus musculus OX=10090 GN=Tubb5 PE=1 SV=1
Q9CWF2	Tubb2b	54	418	0.674	445	49953	4.9	Tubulin beta-2B chain OS=Mus musculus OX=10090 GN=Tubb2b PE=1 SV=1
Q7TMM9	Tubb2a	54	411	0.674	445	49907	4.9	Tubulin beta-2A chain OS=Mus musculus OX=10090 GN=Tubb2a PE=1 SV=1
P68372	Tubb4b	50	371	0.674	445	49831	4.9	Tubulin beta-4B chain OS=Mus musculus OX=10090 GN=Tubb4b PE=1 SV=1
Q9D6F9	Tubb4a	45	303	0.673	444	49586	4.9	Tubulin beta-4A chain OS=Mus musculus OX=10090 GN=Tubb4a PE=1 SV=3
Q01768	Nme2	20	30	0.671	152	17363	7.5	Nucleoside diphosphate kinase B OS=Mus musculus OX=10090 GN=Nme2 PE=1 SV=1
Q9CWS0	Ddah1	27	31	0.667	285	31381	6	N(G),N(G)-dimethylarginine dimethylaminohydrolase 1 OS=Mus musculus OX=10090 GN=Ddah1 PE=1 SV=3
P62259	Ywhae	33	115	0.667	255	29174	4.7	14-3-3 protein epsilon OS=Mus musculus OX=10090 GN=Ywhae PE=1 SV=1
Q9ERD7	Tubb3	49	288	0.664	450	50419	4.9	Tubulin beta-3 chain OS=Mus musculus OX=10090 GN=Tubb3 PE=1 SV=1
P08249	Mdh2	40	103	0.66	338	35611	8.7	Malate dehydrogenase, mitochondrial OS=Mus musculus OX=10090 GN=Mdh2 PE=1 SV=3
Q3UGS4	Mcrip1	7	7	0.66	97	11101	9.1	Mapk-regulated corepressor-interacting protein 1 OS=Mus musculus OX=10090 GN=Mcrip1 PE=1 SV=1
O08553	Dpysl2	56	228	0.656	572	62278	6.4	Dihydropyrimidinase-related protein 2 OS=Mus musculus OX=10090 GN=Dpysl2 PE=1 SV=2
P28667	Marcksl1	18	45	0.655	200	20165	4.6	MARCKS-related protein OS=Mus musculus OX=10090 GN=Marcksl1 PE=1 SV=2
P35486	Pdha1	35	45	0.654	390	43232	8.2	Pyruvate dehydrogenase E1 component subunit alpha, somatic form, mitochondrial OS=Mus musculus OX=10090 GN=Pdha1 PE=1 SV=1
P00920	Ca2	21	37	0.654	260	29033	7	Carbonic anhydrase 2 OS=Mus musculus OX=10090 GN=Ca2 PE=1 SV=4
Q9DAS9	Gng12	5	9	0.653	72	7997	9	Guanine nucleotide-binding protein G(I)/G(S)/G(O) subunit gamma-12 OS=Mus musculus OX=10090 GN=Gng12 PE=1 SV=3
Q60932	Vdac1	35	104	0.652	296	32351	8.4	Voltage-dependent anion-selective channel protein 1 OS=Mus musculus OX=10090 GN=Vdac1 PE=1 SV=3
P80318	Cct3	51	76	0.651	545	60630	6.7	T-complex protein 1 subunit gamma OS=Mus musculus OX=10090 GN=Cct3 PE=1 SV=1
P19783	Cox4i1	16	33	0.651	169	19530	9.2	Cytochrome c oxidase subunit 4 isoform 1, mitochondrial OS=Mus musculus OX=10090 GN=Cox4i1 PE=1 SV=2
P62270	Rps18	20	29	0.651	152	17719	11	Small ribosomal subunit protein uS13 OS=Mus musculus OX=10090 GN=Rps18 PE=1 SV=3
P10853	H2bc7	17	75	0.651	126	13936	10.3	Histone H2B type 1-F/J/L OS=Mus musculus OX=10090 GN=H2bc7 PE=1 SV=2
Q8CGP1	H2bc12	17	75	0.651	126	13920	10.3	Histone H2B type 1-K OS=Mus musculus OX=10090 GN=H2bc12 PE=1 SV=3
Q64475	H2bc3	17	75	0.651	126	13952	10.3	Histone H2B type 1-B OS=Mus musculus OX=10090 GN=H2bc3 PE=1 SV=3
P10854	H2bc14	17	72	0.651	126	13936	10.3	Histone H2B type 1-M OS=Mus musculus OX=10090 GN=H2bc14 PE=1 SV=2
Q6ZWY9	H2bc4	17	72	0.651	126	13906	10.3	Histone H2B type 1-C/E/G OS=Mus musculus OX=10090 GN=H2bc4 PE=1 SV=3
Q64525	Hist2h2bb	17	72	0.651	126	13920	10.3	Histone H2B type 2-B OS=Mus musculus OX=10090 GN=Hist2h2bb PE=1 SV=3
Q64478	H2bc9	17	72	0.651	126	13920	10.3	Histone H2B type 1-H OS=Mus musculus OX=10090 GN=H2bc9 PE=1 SV=3
Q91WQ3	Yars1	49	59	0.65	528	59105	7	Tyrosine--tRNA ligase, cytoplasmic OS=Mus musculus OX=10090 GN=Yars1 PE=1 SV=3
Q9QUM9	Psma6	20	30	0.65	246	27372	6.7	Proteasome subunit alpha type-6 OS=Mus musculus OX=10090 GN=Psma6 PE=1 SV=1
Q9JI46	Nudt3	15	17	0.649	168	19030	6.3	Diphosphoinositol polyphosphate phosphohydrolase 1 OS=Mus musculus OX=10090 GN=Nudt3 PE=1 SV=1
P09528	Fth1	16	20	0.648	182	21067	5.9	Ferritin heavy chain OS=Mus musculus OX=10090 GN=Fth1 PE=1 SV=2
Q61316	Hspa4	78	121	0.647	841	94133	5.2	Heat shock 70 kDa protein 4 OS=Mus musculus OX=10090 GN=Hspa4 PE=1 SV=1
Q8CAQ8	Immt	69	94	0.647	757	83900	6.6	MICOS complex subunit Mic60 OS=Mus musculus OX=10090 GN=Immt PE=1 SV=1
Q99LX0	Park7	18	26	0.646	189	20021	6.8	Parkinson disease protein 7 homolog OS=Mus musculus OX=10090 GN=Park7 PE=1 SV=1
Q62048	Pea15	12	15	0.646	130	15054	5	Astrocytic phosphoprotein PEA-15 OS=Mus musculus OX=10090 GN=Pea15 PE=1 SV=1
Q9DAW9	Cnn3	18	19	0.645	330	36429	5.7	Calponin-3 OS=Mus musculus OX=10090 GN=Cnn3 PE=1 SV=1
P45591	Cfl2	17	38	0.645	166	18710	7.9	Cofilin-2 OS=Mus musculus OX=10090 GN=Cfl2 PE=1 SV=1
P20152	Vim	47	92	0.644	466	53688	5.1	Vimentin OS=Mus musculus OX=10090 GN=Vim PE=1 SV=3
Q9CWZ7	Napg	27	44	0.641	312	34732	5.4	Gamma-soluble NSF attachment protein OS=Mus musculus OX=10090 GN=Napg PE=1 SV=1
Q4VAA2	Cdv3	18	23	0.641	281	29729	6.1	Protein CDV3 OS=Mus musculus OX=10090 GN=Cdv3 PE=1 SV=2
P07724	Alb	69	136	0.64	608	68693	6.1	Albumin OS=Mus musculus OX=10090 GN=Alb PE=1 SV=3
Q9Z0P4	Palm	33	48	0.64	383	41614	4.8	Paralemmin-1 OS=Mus musculus OX=10090 GN=Palm PE=1 SV=1
P29391	Ftl1	12	18	0.639	183	20802	6	Ferritin light chain 1 OS=Mus musculus OX=10090 GN=Ftl1 PE=1 SV=2
Q9CR16	Ppid	38	49	0.638	370	40743	7.4	Peptidyl-prolyl cis-trans isomerase D OS=Mus musculus OX=10090 GN=Ppid PE=1 SV=3
P15532	Nme1	19	29	0.638	152	17208	7.4	Nucleoside diphosphate kinase A OS=Mus musculus OX=10090 GN=Nme1 PE=1 SV=1
P14131	Rps16	18	27	0.637	146	16445	10.2	Small ribosomal subunit protein uS9 OS=Mus musculus OX=10090 GN=Rps16 PE=1 SV=4
P35979	Rpl12	12	29	0.636	165	17805	9.4	Large ribosomal subunit protein uL11 OS=Mus musculus OX=10090 GN=Rpl12 PE=1 SV=2
P03995	Gfap	37	63	0.635	430	49900	5.3	Glial fibrillary acidic protein OS=Mus musculus OX=10090 GN=Gfap PE=1 SV=4
P16546	Sptan1	268	452	0.633	2472	284596	5.3	Spectrin alpha chain, non-erythrocytic 1 OS=Mus musculus OX=10090 GN=Sptan1 PE=1 SV=4
P07309	Ttr	10	19	0.633	147	15776	6.2	Transthyretin OS=Mus musculus OX=10090 GN=Ttr PE=1 SV=1
Q9D172	Gatd3	24	34	0.632	266	28090	8.8	Glutamine amidotransferase-like class 1 domain-containing protein 3, mitochondrial OS=Mus musculus OX=10090 GN=Gatd3 PE=1 SV=1
P53994	Rab2a	21	43	0.632	212	23548	6.5	Ras-related protein Rab-2A OS=Mus musculus OX=10090 GN=Rab2a PE=1 SV=1
Q9DB05	Napa	30	51	0.631	295	33190	5.4	Alpha-soluble NSF attachment protein OS=Mus musculus OX=10090 GN=Napa PE=1 SV=1
Q921M7	Cyrib	26	42	0.63	324	36776	6.1	CYFIP-related Rac1 interactor B OS=Mus musculus OX=10090 GN=Cyrib PE=1 SV=1
P97427	Crmp1	50	137	0.629	572	62168	7.1	Dihydropyrimidinase-related protein 1 OS=Mus musculus OX=10090 GN=Crmp1 PE=1 SV=1
Q8BGS2	Bola2	6	7	0.628	86	10215	6.2	BolA-like protein 2 OS=Mus musculus OX=10090 GN=Bola2 PE=1 SV=1
Q9WVK4	Ehd1	36	48	0.627	534	60603	6.8	EH domain-containing protein 1 OS=Mus musculus OX=10090 GN=Ehd1 PE=1 SV=1
P23506	Pcmt1	15	18	0.626	227	24634	7.6	Protein-L-isoaspartate(D-aspartate) O-methyltransferase OS=Mus musculus OX=10090 GN=Pcmt1 PE=1 SV=3
Q9QUR7	Pin1	9	15	0.624	165	18370	8.8	Peptidyl-prolyl cis-trans isomerase NIMA-interacting 1 OS=Mus musculus OX=10090 GN=Pin1 PE=1 SV=1
P11404	Fabp3	14	18	0.624	133	14819	6.6	Fatty acid-binding protein, heart OS=Mus musculus OX=10090 GN=Fabp3 PE=1 SV=5
Q9WVA4	Tagln2	14	17	0.623	199	22395	8.2	Transgelin-2 OS=Mus musculus OX=10090 GN=Tagln2 PE=1 SV=4
P62245	Rps15a	10	14	0.623	130	14839	10.1	Small ribosomal subunit protein uS8 OS=Mus musculus OX=10090 GN=Rps15a PE=1 SV=2
Q3UNH4	Gprin1	88	106	0.621	932	95496	7.9	G protein-regulated inducer of neurite outgrowth 1 OS=Mus musculus OX=10090 GN=Gprin1 PE=1 SV=2
Q3UHL1	Camkv	39	61	0.621	512	54819	5.5	CaM kinase-like vesicle-associated protein OS=Mus musculus OX=10090 GN=Camkv PE=1 SV=2
Q9WTP7	Ak3	15	18	0.621	227	25426	8.8	GTP:AMP phosphotransferase AK3, mitochondrial OS=Mus musculus OX=10090 GN=Ak3 PE=1 SV=3
P52503	Ndufs6	10	12	0.621	116	13020	8.7	NADH dehydrogenase [ubiquinone] iron-sulfur protein 6, mitochondrial OS=Mus musculus OX=10090 GN=Ndufs6 PE=1 SV=2
O35098	Dpysl4	43	85	0.619	572	61962	7	Dihydropyrimidinase-related protein 4 OS=Mus musculus OX=10090 GN=Dpysl4 PE=1 SV=1
Q8BFR5	Tufm	36	50	0.619	452	49508	7.6	Elongation factor Tu, mitochondrial OS=Mus musculus OX=10090 GN=Tufm PE=1 SV=1
P62317	Snrpd2	12	15	0.619	118	13527	9.9	Small nuclear ribonucleoprotein Sm D2 OS=Mus musculus OX=10090 GN=Snrpd2 PE=1 SV=1
P63017	Hspa8	76	208	0.618	646	70871	5.5	Heat shock cognate 71 kDa protein OS=Mus musculus OX=10090 GN=Hspa8 PE=1 SV=1
Q8BK64	Ahsa1	24	28	0.618	338	38117	5.5	Activator of 90 kDa heat shock protein ATPase homolog 1 OS=Mus musculus OX=10090 GN=Ahsa1 PE=1 SV=2
P17751	Tpi1	26	76	0.618	249	26713	7.3	Triosephosphate isomerase OS=Mus musculus OX=10090 GN=Tpi1 PE=1 SV=5
Q9JKB1	Uchl3	15	19	0.617	230	26152	5	Ubiquitin carboxyl-terminal hydrolase isozyme L3 OS=Mus musculus OX=10090 GN=Uchl3 PE=1 SV=2
O88844	Idh1	40	54	0.616	414	46674	7.2	Isocitrate dehydrogenase [NADP] cytoplasmic OS=Mus musculus OX=10090 GN=Idh1 PE=1 SV=2
Q9CZ44	Nsfl1c	30	38	0.616	370	40710	5.1	NSFL1 cofactor p47 OS=Mus musculus OX=10090 GN=Nsfl1c PE=1 SV=1
Q9CXS4	Cenpv	19	23	0.615	252	27541	9.8	Centromere protein V OS=Mus musculus OX=10090 GN=Cenpv PE=1 SV=2
P46471	Psmc2	32	44	0.614	433	48648	5.9	26S proteasome regulatory subunit 7 OS=Mus musculus OX=10090 GN=Psmc2 PE=1 SV=5
Q99KJ8	Dctn2	38	57	0.614	402	44117	5.3	Dynactin subunit 2 OS=Mus musculus OX=10090 GN=Dctn2 PE=1 SV=3
P67778	Phb1	27	36	0.614	272	29820	5.8	Prohibitin 1 OS=Mus musculus OX=10090 GN=Phb1 PE=1 SV=1
Q9DBJ1	Pgam1	28	64	0.614	254	28832	7.2	Phosphoglycerate mutase 1 OS=Mus musculus OX=10090 GN=Pgam1 PE=1 SV=3
P35700	Prdx1	19	37	0.613	199	22176	8.1	Peroxiredoxin-1 OS=Mus musculus OX=10090 GN=Prdx1 PE=1 SV=1
P01942	Hba	11	29	0.613	142	15085	8.2	Hemoglobin subunit alpha OS=Mus musculus OX=10090 GN=Hba PE=1 SV=2
Q62261	Sptbn1	214	338	0.612	2363	274221	5.6	Spectrin beta chain, non-erythrocytic 1 OS=Mus musculus OX=10090 GN=Sptbn1 PE=1 SV=2
Q62188	Dpysl3	50	133	0.612	570	61936	6.5	Dihydropyrimidinase-related protein 3 OS=Mus musculus OX=10090 GN=Dpysl3 PE=1 SV=1
O88569	Hnrnpa2b1	33	81	0.612	353	37403	8.9	Heterogeneous nuclear ribonucleoproteins A2/B1 OS=Mus musculus OX=10090 GN=Hnrnpa2b1 PE=1 SV=2
P62702	Rps4x	23	30	0.612	263	29598	10.2	Small ribosomal subunit protein eS4 OS=Mus musculus OX=10090 GN=Rps4x PE=1 SV=2
P63325	Rps10	16	40	0.612	165	18916	10.2	Small ribosomal subunit protein eS10 OS=Mus musculus OX=10090 GN=Rps10 PE=1 SV=1
Q9Z1P6	Ndufa7	12	17	0.611	113	12576	10.2	NADH dehydrogenase [ubiquinone] 1 alpha subcomplex subunit 7 OS=Mus musculus OX=10090 GN=Ndufa7 PE=1 SV=3
Q9EQ20	Aldh6a1	34	45	0.609	535	57916	8.1	Methylmalonate-semialdehyde dehydrogenase [acylating], mitochondrial OS=Mus musculus OX=10090 GN=Aldh6a1 PE=1 SV=1
P42932	Cct8	51	79	0.608	548	59556	5.6	T-complex protein 1 subunit theta OS=Mus musculus OX=10090 GN=Cct8 PE=1 SV=3
P47754	Capza2	23	49	0.608	286	32967	5.8	F-actin-capping protein subunit alpha-2 OS=Mus musculus OX=10090 GN=Capza2 PE=1 SV=3
P68254	Ywhaq	29	80	0.608	245	27778	4.8	14-3-3 protein theta OS=Mus musculus OX=10090 GN=Ywhaq PE=1 SV=1
P50580	Pa2g4	32	42	0.607	394	43699	6.9	Proliferation-associated protein 2G4 OS=Mus musculus OX=10090 GN=Pa2g4 PE=1 SV=3
Q8BWT1	Acaa2	26	31	0.605	397	41830	8.1	3-ketoacyl-CoA thiolase, mitochondrial OS=Mus musculus OX=10090 GN=Acaa2 PE=1 SV=3
O08599	Stxbp1	60	97	0.604	594	67569	7	Syntaxin-binding protein 1 OS=Mus musculus OX=10090 GN=Stxbp1 PE=1 SV=2
Q8BKX1	Baiap2	38	45	0.604	535	59237	9	Brain-specific angiogenesis inhibitor 1-associated protein 2 OS=Mus musculus OX=10090 GN=Baiap2 PE=1 SV=2
P27773	Pdia3	53	90	0.604	505	56678	6.2	Protein disulfide-isomerase A3 OS=Mus musculus OX=10090 GN=Pdia3 PE=1 SV=2
P30416	Fkbp4	39	58	0.603	458	51572	5.7	Peptidyl-prolyl cis-trans isomerase FKBP4 OS=Mus musculus OX=10090 GN=Fkbp4 PE=1 SV=5
P62301	Rps13	13	20	0.603	151	17222	10.5	Small ribosomal subunit protein uS15 OS=Mus musculus OX=10090 GN=Rps13 PE=1 SV=2
Q62420	Sh3gl2	28	49	0.602	352	39955	5.4	Endophilin-A1 OS=Mus musculus OX=10090 GN=Sh3gl2 PE=1 SV=2
P62806	H4c1	17	89	0.602	103	11367	11.4	Histone H4 OS=Mus musculus OX=10090 GN=H4c1 PE=1 SV=2
P34022	Ranbp1	11	14	0.601	203	23596	5.2	Ran-specific GTPase-activating protein OS=Mus musculus OX=10090 GN=Ranbp1 PE=1 SV=2
P50396	Gdi1	38	92	0.6	447	50522	5.1	Rab GDP dissociation inhibitor alpha OS=Mus musculus OX=10090 GN=Gdi1 PE=1 SV=3
Q9CR61	Ndufb7	12	22	0.599	137	16331	8.2	NADH dehydrogenase [ubiquinone] 1 beta subcomplex subunit 7 OS=Mus musculus OX=10090 GN=Ndufb7 PE=1 SV=3
Q9EQF6	Dpysl5	47	103	0.598	564	61516	7.1	Dihydropyrimidinase-related protein 5 OS=Mus musculus OX=10090 GN=Dpysl5 PE=1 SV=1
P84096	Rhog	12	13	0.597	191	21308	8.1	Rho-related GTP-binding protein RhoG OS=Mus musculus OX=10090 GN=Rhog PE=1 SV=1
Q9CQX2	Cyb5b	8	9	0.596	146	16318	4.9	Cytochrome b5 type B OS=Mus musculus OX=10090 GN=Cyb5b PE=1 SV=1
P63330	Ppp2ca	23	36	0.595	309	35608	5.5	Serine/threonine-protein phosphatase 2A catalytic subunit alpha isoform OS=Mus musculus OX=10090 GN=Ppp2ca PE=1 SV=1
P62715	Ppp2cb	22	36	0.595	309	35575	5.4	Serine/threonine-protein phosphatase 2A catalytic subunit beta isoform OS=Mus musculus OX=10090 GN=Ppp2cb PE=1 SV=1
Q64524	H2bc21	14	48	0.595	126	13993	10.3	Histone H2B type 2-E OS=Mus musculus OX=10090 GN=H2bc21 PE=1 SV=3
Q8CGP0	H2bc26	14	51	0.595	126	13908	10.3	Histone H2B type 3-B OS=Mus musculus OX=10090 GN=H2bc26 PE=1 SV=3
Q9D855	Uqcrb	15	28	0.595	111	13527	9.1	Cytochrome b-c1 complex subunit 7 OS=Mus musculus OX=10090 GN=Uqcrb PE=1 SV=3
P70441	Nherf1	23	28	0.594	355	38600	5.9	Na(+)/H(+) exchange regulatory cofactor NHE-RF1 OS=Mus musculus OX=10090 GN=Nherf1 PE=1 SV=3
Q6ZWX6	Eif2s1	27	35	0.594	315	36108	5.1	Eukaryotic translation initiation factor 2 subunit 1 OS=Mus musculus OX=10090 GN=Eif2s1 PE=1 SV=3
Q9Z0S1	Bpnt1	21	26	0.594	308	33196	5.8	3'(2'),5'-bisphosphate nucleotidase 1 OS=Mus musculus OX=10090 GN=Bpnt1 PE=1 SV=2
P16330	Cnp	47	97	0.593	420	47123	9	2',3'-cyclic-nucleotide 3'-phosphodiesterase OS=Mus musculus OX=10090 GN=Cnp PE=1 SV=3
Q923G2	Polr2h	8	9	0.593	150	17143	4.7	DNA-directed RNA polymerases I, II, and III subunit RPABC3 OS=Mus musculus OX=10090 GN=Polr2h PE=1 SV=3
Q00915	Rbp1	10	11	0.593	135	15846	5.2	Retinol-binding protein 1 OS=Mus musculus OX=10090 GN=Rbp1 PE=1 SV=2
Q04447	Ckb	36	113	0.591	381	42713	5.7	Creatine kinase B-type OS=Mus musculus OX=10090 GN=Ckb PE=1 SV=1
Q60930	Vdac2	24	60	0.59	295	31733	7.5	Voltage-dependent anion-selective channel protein 2 OS=Mus musculus OX=10090 GN=Vdac2 PE=1 SV=2
Q99JY9	Actr3	34	57	0.589	418	47357	5.9	Actin-related protein 3 OS=Mus musculus OX=10090 GN=Actr3 PE=1 SV=3
P48774	Gstm5	20	24	0.589	224	26635	7.2	Glutathione S-transferase Mu 5 OS=Mus musculus OX=10090 GN=Gstm5 PE=1 SV=1
Q8BG73	Sh3bgrl2	5	10	0.589	107	12255	5.6	SH3 domain-binding glutamic acid-rich-like protein 2 OS=Mus musculus OX=10090 GN=Sh3bgrl2 PE=1 SV=1
P56812	Pdcd5	11	11	0.587	126	14275	5.7	Programmed cell death protein 5 OS=Mus musculus OX=10090 GN=Pdcd5 PE=1 SV=3
Q9Z1Z2	Strap	22	29	0.586	350	38442	5.1	Serine-threonine kinase receptor-associated protein OS=Mus musculus OX=10090 GN=Strap PE=1 SV=2
Q9CYZ2	Tpd52l2	16	21	0.586	220	24043	6.1	Tumor protein D54 OS=Mus musculus OX=10090 GN=Tpd52l2 PE=1 SV=1
O55042	Snca	18	48	0.586	140	14485	4.8	Alpha-synuclein OS=Mus musculus OX=10090 GN=Snca PE=1 SV=2
O35215	Ddt	8	10	0.585	118	13077	6.5	D-dopachrome decarboxylase OS=Mus musculus OX=10090 GN=Ddt PE=1 SV=3
Q64332	Syn2	41	83	0.584	586	63373	8.4	Synapsin-2 OS=Mus musculus OX=10090 GN=Syn2 PE=1 SV=2
O88342	Wdr1	41	61	0.583	606	66407	6.6	WD repeat-containing protein 1 OS=Mus musculus OX=10090 GN=Wdr1 PE=1 SV=3
O88809	Dcx	29	40	0.582	366	40613	9.3	Neuronal migration protein doublecortin OS=Mus musculus OX=10090 GN=Dcx PE=1 SV=1
P32848	Pvalb	7	9	0.582	110	11931	5.2	Parvalbumin alpha OS=Mus musculus OX=10090 GN=Pvalb PE=1 SV=3
Q8BGD8	Coa6	5	8	0.582	79	9298	8.2	Cytochrome c oxidase assembly factor 6 homolog OS=Mus musculus OX=10090 GN=Coa6 PE=1 SV=1
P16858	Gapdh	35	165	0.58	333	35810	8.2	Glyceraldehyde-3-phosphate dehydrogenase OS=Mus musculus OX=10090 GN=Gapdh PE=1 SV=2
P80314	Cct2	37	45	0.579	535	57477	6.4	T-complex protein 1 subunit beta OS=Mus musculus OX=10090 GN=Cct2 PE=1 SV=4
Q922B2	Dars1	39	52	0.579	501	57147	6.5	Aspartate--tRNA ligase, cytoplasmic OS=Mus musculus OX=10090 GN=Dars1 PE=1 SV=2
P0C027	Nudt10	12	15	0.579	164	18593	5.7	Diphosphoinositol polyphosphate phosphohydrolase 3-alpha OS=Mus musculus OX=10090 GN=Nudt10 PE=1 SV=1
P0C028	Nudt11	12	15	0.579	164	18593	5.7	Diphosphoinositol polyphosphate phosphohydrolase 3-beta OS=Mus musculus OX=10090 GN=Nudt11 PE=1 SV=1
P57780	Actn4	65	95	0.578	912	104977	5.4	Alpha-actinin-4 OS=Mus musculus OX=10090 GN=Actn4 PE=1 SV=1
Q9R1P4	Psma1	24	31	0.578	263	29547	6.4	Proteasome subunit alpha type-1 OS=Mus musculus OX=10090 GN=Psma1 PE=1 SV=1
Q80W21	Gstm7	17	20	0.578	218	25710	6.8	Glutathione S-transferase Mu 7 OS=Mus musculus OX=10090 GN=Gstm7 PE=1 SV=1
P62984	Uba52	17	87	0.578	128	14728	9.8	Ubiquitin-ribosomal protein eL40 fusion protein OS=Mus musculus OX=10090 GN=Uba52 PE=1 SV=2
P28663	Napb	31	57	0.577	298	33557	5.5	Beta-soluble NSF attachment protein OS=Mus musculus OX=10090 GN=Napb PE=1 SV=2
P11499	Hsp90ab1	71	170	0.576	724	83281	5	Heat shock protein HSP 90-beta OS=Mus musculus OX=10090 GN=Hsp90ab1 PE=1 SV=3
Q9CYG7	Tomm34	26	31	0.576	309	34278	9.1	Mitochondrial import receptor subunit TOM34 OS=Mus musculus OX=10090 GN=Tomm34 PE=1 SV=1
Q64010	Crk	19	23	0.576	304	33815	5.6	Adapter molecule crk OS=Mus musculus OX=10090 GN=Crk PE=1 SV=1
P53810	Pitpna	26	33	0.576	271	31893	6.4	Phosphatidylinositol transfer protein alpha isoform OS=Mus musculus OX=10090 GN=Pitpna PE=1 SV=2
Q8BH95	Echs1	26	36	0.576	290	31474	8.5	Enoyl-CoA hydratase, mitochondrial OS=Mus musculus OX=10090 GN=Echs1 PE=1 SV=1
Q8CCT4	Tceal5	16	22	0.575	200	22038	6.2	Transcription elongation factor A protein-like 5 OS=Mus musculus OX=10090 GN=Tceal5 PE=1 SV=1
Q61768	Kif5b	65	78	0.574	963	109551	6.4	Kinesin-1 heavy chain OS=Mus musculus OX=10090 GN=Kif5b PE=1 SV=3
P56480	Atp5f1b	41	122	0.573	529	56301	5.3	ATP synthase subunit beta, mitochondrial OS=Mus musculus OX=10090 GN=Atp5f1b PE=1 SV=2
Q7TQD2	Tppp	17	24	0.573	218	23575	9.4	Tubulin polymerization-promoting protein OS=Mus musculus OX=10090 GN=Tppp PE=1 SV=1
P99028	Uqcrh	6	7	0.573	89	10435	4.9	Cytochrome b-c1 complex subunit 6, mitochondrial OS=Mus musculus OX=10090 GN=Uqcrh PE=1 SV=2
P63168	Dynll1	6	9	0.573	89	10366	7.4	Dynein light chain 1, cytoplasmic OS=Mus musculus OX=10090 GN=Dynll1 PE=1 SV=1
Q9D0M5	Dynll2	4	8	0.573	89	10350	7.4	Dynein light chain 2, cytoplasmic OS=Mus musculus OX=10090 GN=Dynll2 PE=1 SV=1
Q7TPR4	Actn1	65	87	0.571	892	103068	5.4	Alpha-actinin-1 OS=Mus musculus OX=10090 GN=Actn1 PE=1 SV=1
Q8BG32	Psmd11	27	31	0.571	422	47437	6.5	26S proteasome non-ATPase regulatory subunit 11 OS=Mus musculus OX=10090 GN=Psmd11 PE=1 SV=3
P83940	Eloc	5	6	0.571	112	12473	4.8	Elongin-C OS=Mus musculus OX=10090 GN=Eloc PE=1 SV=1
Q9CQ91	Ndufa3	6	6	0.571	84	9331	8.4	NADH dehydrogenase [ubiquinone] 1 alpha subcomplex subunit 3 OS=Mus musculus OX=10090 GN=Ndufa3 PE=1 SV=1
P61922	Abat	34	53	0.57	500	56452	8.1	4-aminobutyrate aminotransferase, mitochondrial OS=Mus musculus OX=10090 GN=Abat PE=1 SV=1
Q9WUR9	Ak4	11	12	0.57	223	25062	7.5	Adenylate kinase 4, mitochondrial OS=Mus musculus OX=10090 GN=Ak4 PE=1 SV=1
P10126	Eef1a1	48	103	0.569	462	50114	9	Elongation factor 1-alpha 1 OS=Mus musculus OX=10090 GN=Eef1a1 PE=1 SV=3
Q9CQV8	Ywhab	26	76	0.569	246	28086	4.8	14-3-3 protein beta/alpha OS=Mus musculus OX=10090 GN=Ywhab PE=1 SV=3
Q9R0Q6	Arpc1a	23	34	0.568	370	41626	8.2	Actin-related protein 2/3 complex subunit 1A OS=Mus musculus OX=10090 GN=Arpc1a PE=1 SV=1
Q7TQI3	Otub1	23	38	0.568	271	31270	4.9	Ubiquitin thioesterase OTUB1 OS=Mus musculus OX=10090 GN=Otub1 PE=1 SV=2
Q99LD8	Ddah2	19	27	0.568	285	29646	6	N(G),N(G)-dimethylarginine dimethylaminohydrolase 2 OS=Mus musculus OX=10090 GN=Ddah2 PE=1 SV=1
P46660	Ina	43	79	0.567	501	55383	5.4	Alpha-internexin OS=Mus musculus OX=10090 GN=Ina PE=1 SV=3
P53996	Cnbp	10	10	0.567	178	19592	7.6	CCHC-type zinc finger nucleic acid binding protein OS=Mus musculus OX=10090 GN=Cnbp PE=1 SV=2
P63040	Cplx1	12	19	0.567	134	15122	5	Complexin-1 OS=Mus musculus OX=10090 GN=Cplx1 PE=1 SV=1
P26443	Glud1	47	91	0.566	558	61337	8	Glutamate dehydrogenase 1, mitochondrial OS=Mus musculus OX=10090 GN=Glud1 PE=1 SV=1
P61089	Ube2n	11	17	0.566	152	17138	6.6	Ubiquitin-conjugating enzyme E2 N OS=Mus musculus OX=10090 GN=Ube2n PE=1 SV=1
P20357	Map2	153	223	0.565	1828	199130	4.9	Microtubule-associated protein 2 OS=Mus musculus OX=10090 GN=Map2 PE=1 SV=2
Q6PCP5	Mff	13	15	0.564	291	32931	6.8	Mitochondrial fission factor OS=Mus musculus OX=10090 GN=Mff PE=1 SV=1
Q99PL5	Rrbp1	65	74	0.563	1605	172878	9.3	Ribosome-binding protein 1 OS=Mus musculus OX=10090 GN=Rrbp1 PE=1 SV=2
P84091	Ap2m1	37	57	0.563	435	49655	9.5	AP-2 complex subunit mu OS=Mus musculus OX=10090 GN=Ap2m1 PE=1 SV=1
P47753	Capza1	17	26	0.563	286	32940	5.6	F-actin-capping protein subunit alpha-1 OS=Mus musculus OX=10090 GN=Capza1 PE=1 SV=4
P62281	Rps11	17	24	0.563	158	18431	10.3	Small ribosomal subunit protein uS17 OS=Mus musculus OX=10090 GN=Rps11 PE=1 SV=3
P17182	Eno1	41	148	0.562	434	47141	6.8	Alpha-enolase OS=Mus musculus OX=10090 GN=Eno1 PE=1 SV=3
Q8CCK0	Macroh2a2	31	46	0.562	372	40092	9.7	Core histone macro-H2A.2 OS=Mus musculus OX=10090 GN=Macroh2a2 PE=1 SV=3
Q6PGB6	Naa50	15	17	0.562	169	19414	8.8	N-alpha-acetyltransferase 50 OS=Mus musculus OX=10090 GN=Naa50 PE=1 SV=1
Q08331	Calb2	18	20	0.561	271	31373	5	Calretinin OS=Mus musculus OX=10090 GN=Calb2 PE=1 SV=3
P51859	Hdgf	23	29	0.561	237	26269	4.8	Hepatoma-derived growth factor OS=Mus musculus OX=10090 GN=Hdgf PE=1 SV=2
Q62425	Ndufa4	10	17	0.561	82	9327	9.5	Cytochrome c oxidase subunit NDUFA4 OS=Mus musculus OX=10090 GN=Ndufa4 PE=1 SV=2
P25444	Rps2	26	36	0.56	293	31231	10.2	Small ribosomal subunit protein uS5 OS=Mus musculus OX=10090 GN=Rps2 PE=1 SV=3
Q6PDM2	Srsf1	24	58	0.56	248	27745	10.4	Serine/arginine-rich splicing factor 1 OS=Mus musculus OX=10090 GN=Srsf1 PE=1 SV=3
P10649	Gstm1	20	35	0.56	218	25970	8	Glutathione S-transferase Mu 1 OS=Mus musculus OX=10090 GN=Gstm1 PE=1 SV=2
Q9CQJ8	Ndufb9	8	17	0.559	179	21984	7.8	NADH dehydrogenase [ubiquinone] 1 beta subcomplex subunit 9 OS=Mus musculus OX=10090 GN=Ndufb9 PE=1 SV=3
Q9CZX8	Rps19	15	25	0.559	145	16085	10.4	Small ribosomal subunit protein eS19 OS=Mus musculus OX=10090 GN=Rps19 PE=1 SV=3
Q03958	Pfdn6	12	14	0.559	127	14455	8.9	Prefoldin subunit 6 OS=Mus musculus OX=10090 GN=Pfdn6 PE=1 SV=1
P63038	Hspd1	46	95	0.557	573	60956	6.2	60 kDa heat shock protein, mitochondrial OS=Mus musculus OX=10090 GN=Hspd1 PE=1 SV=1
P28652	Camk2b	34	86	0.557	542	60461	7.3	Calcium/calmodulin-dependent protein kinase type II subunit beta OS=Mus musculus OX=10090 GN=Camk2b PE=1 SV=2
Q9JKC6	Cend1	9	16	0.557	149	14987	9	Cell cycle exit and neuronal differentiation protein 1 OS=Mus musculus OX=10090 GN=Cend1 PE=1 SV=1
P14824	Anxa6	51	60	0.556	673	75885	5.5	Annexin A6 OS=Mus musculus OX=10090 GN=Anxa6 PE=1 SV=3
P47757	Capzb	28	45	0.556	277	31345	5.7	F-actin-capping protein subunit beta OS=Mus musculus OX=10090 GN=Capzb PE=1 SV=3
Q9DAK9	Phpt1	8	14	0.556	124	13997	5.5	14 kDa phosphohistidine phosphatase OS=Mus musculus OX=10090 GN=Phpt1 PE=1 SV=1
P97447	Fhl1	18	19	0.554	280	31889	8.4	Four and a half LIM domains protein 1 OS=Mus musculus OX=10090 GN=Fhl1 PE=1 SV=3
P35235	Ptpn11	34	44	0.553	593	68035	7.3	Tyrosine-protein phosphatase non-receptor type 11 OS=Mus musculus OX=10090 GN=Ptpn11 PE=1 SV=3
O88448	Klc2	36	46	0.553	599	66662	7.2	Kinesin light chain 2 OS=Mus musculus OX=10090 GN=Klc2 PE=1 SV=1
Q9D7G0	Prps1	19	25	0.553	318	34834	7	Ribose-phosphate pyrophosphokinase 1 OS=Mus musculus OX=10090 GN=Prps1 PE=1 SV=4
Q9DCW4	Etfb	19	24	0.553	255	27623	8.1	Electron transfer flavoprotein subunit beta OS=Mus musculus OX=10090 GN=Etfb PE=1 SV=3
Q62318	Trim28	48	65	0.552	834	88847	5.8	Transcription intermediary factor 1-beta OS=Mus musculus OX=10090 GN=Trim28 PE=1 SV=3
Q9R0P9	Uchl1	19	37	0.552	223	24838	5.2	Ubiquitin carboxyl-terminal hydrolase isozyme L1 OS=Mus musculus OX=10090 GN=Uchl1 PE=1 SV=1
P08228	Sod1	16	39	0.552	154	15943	6.5	Superoxide dismutase [Cu-Zn] OS=Mus musculus OX=10090 GN=Sod1 PE=1 SV=2
P35283	Rab12	16	17	0.551	243	27329	8.4	Ras-related protein Rab-12 OS=Mus musculus OX=10090 GN=Rab12 PE=1 SV=3
Q9CQW1	Ykt6	12	14	0.551	198	22314	6.4	Synaptobrevin homolog YKT6 OS=Mus musculus OX=10090 GN=Ykt6 PE=1 SV=1
P62869	Elob	9	15	0.551	118	13170	5	Elongin-B OS=Mus musculus OX=10090 GN=Elob PE=1 SV=1
Q8BHG2	Czib	10	11	0.55	160	18020	5.1	CXXC motif containing zinc binding protein OS=Mus musculus OX=10090 GN=Czib PE=1 SV=1
O08709	Prdx6	24	46	0.549	224	24871	6	Peroxiredoxin-6 OS=Mus musculus OX=10090 GN=Prdx6 PE=1 SV=3
Q8CI94	Pygb	64	98	0.548	843	96730	6.7	Glycogen phosphorylase, brain form OS=Mus musculus OX=10090 GN=Pygb PE=1 SV=3
P48722	Hspa4l	59	66	0.548	838	94382	5.7	Heat shock 70 kDa protein 4L OS=Mus musculus OX=10090 GN=Hspa4l PE=1 SV=2
Q9CX34	Sugt1	19	24	0.548	336	38159	5.4	Protein SGT1 homolog OS=Mus musculus OX=10090 GN=Sugt1 PE=1 SV=3
P60335	Pcbp1	19	29	0.548	356	37498	7.1	Poly(rC)-binding protein 1 OS=Mus musculus OX=10090 GN=Pcbp1 PE=1 SV=1
O08579	Emd	14	15	0.548	259	29436	5	Emerin OS=Mus musculus OX=10090 GN=Emd PE=1 SV=1
Q9D6J6	Ndufv2	18	27	0.548	248	27285	7.4	NADH dehydrogenase [ubiquinone] flavoprotein 2, mitochondrial OS=Mus musculus OX=10090 GN=Ndufv2 PE=1 SV=2
P39053	Dnm1	78	163	0.547	867	97803	7.7	Dynamin-1 OS=Mus musculus OX=10090 GN=Dnm1 PE=1 SV=2
P05201	Got1	36	62	0.547	413	46248	7.2	Aspartate aminotransferase, cytoplasmic OS=Mus musculus OX=10090 GN=Got1 PE=1 SV=3
O35900	Lsm2	6	7	0.547	95	10835	6.5	U6 snRNA-associated Sm-like protein LSm2 OS=Mus musculus OX=10090 GN=Lsm2 PE=1 SV=1
Q91VR5	Ddx1	43	49	0.546	740	82500	7.2	ATP-dependent RNA helicase DDX1 OS=Mus musculus OX=10090 GN=Ddx1 PE=1 SV=1
P68373	Tuba1c	50	439	0.546	449	49909	5.1	Tubulin alpha-1C chain OS=Mus musculus OX=10090 GN=Tuba1c PE=1 SV=1
P61082	Ube2m	15	17	0.546	183	20900	7.7	NEDD8-conjugating enzyme Ubc12 OS=Mus musculus OX=10090 GN=Ube2m PE=1 SV=1
Q9QUR6	Prep	42	47	0.545	710	80752	5.7	Prolyl endopeptidase OS=Mus musculus OX=10090 GN=Prep PE=1 SV=1
Q9ERI6	Rdh14	17	17	0.545	334	36366	8.2	Retinol dehydrogenase 14 OS=Mus musculus OX=10090 GN=Rdh14 PE=1 SV=1
Q9DCN2	Cyb5r3	20	25	0.545	301	34128	8.4	NADH-cytochrome b5 reductase 3 OS=Mus musculus OX=10090 GN=Cyb5r3 PE=1 SV=3
Q8BFQ8	Gatd1	10	11	0.545	220	23277	7	Glutamine amidotransferase-like class 1 domain-containing protein 1 OS=Mus musculus OX=10090 GN=Gatd1 PE=1 SV=1
P63323	Rps12	15	24	0.545	132	14515	7.2	Small ribosomal subunit protein eS12 OS=Mus musculus OX=10090 GN=Rps12 PE=1 SV=3
P20029	Hspa5	61	109	0.544	655	72422	5.2	Endoplasmic reticulum chaperone BiP OS=Mus musculus OX=10090 GN=Hspa5 PE=1 SV=3
Q62348	Tsn	14	20	0.544	228	26201	6.4	Translin OS=Mus musculus OX=10090 GN=Tsn PE=1 SV=1
P02088	Hbb-b1	16	73	0.544	147	15840	7.6	Hemoglobin subunit beta-1 OS=Mus musculus OX=10090 GN=Hbb-b1 PE=1 SV=2
P05213	Tuba1b	53	491	0.543	451	50152	5.1	Tubulin alpha-1B chain OS=Mus musculus OX=10090 GN=Tuba1b PE=1 SV=2
P68369	Tuba1a	53	511	0.543	451	50136	5.1	Tubulin alpha-1A chain OS=Mus musculus OX=10090 GN=Tuba1a PE=1 SV=1
Q3UM45	Ppp1r7	26	37	0.543	361	41292	4.9	Protein phosphatase 1 regulatory subunit 7 OS=Mus musculus OX=10090 GN=Ppp1r7 PE=1 SV=2
Q8R0Y6	Aldh1l1	68	82	0.542	902	98709	5.9	Cytosolic 10-formyltetrahydrofolate dehydrogenase OS=Mus musculus OX=10090 GN=Aldh1l1 PE=1 SV=1
Q9QZD9	Eif3i	21	27	0.542	325	36461	5.6	Eukaryotic translation initiation factor 3 subunit I OS=Mus musculus OX=10090 GN=Eif3i PE=1 SV=1
Q9CQI6	Cotl1	11	19	0.542	142	15944	5.4	Coactosin-like protein OS=Mus musculus OX=10090 GN=Cotl1 PE=1 SV=3
P46460	Nsf	70	131	0.54	744	82613	6.9	Vesicle-fusing ATPase OS=Mus musculus OX=10090 GN=Nsf PE=1 SV=2
Q60864	Stip1	52	68	0.54	543	62582	6.8	Stress-induced-phosphoprotein 1 OS=Mus musculus OX=10090 GN=Stip1 PE=1 SV=1
Q9D051	Pdhb	24	44	0.54	359	38937	6.9	Pyruvate dehydrogenase E1 component subunit beta, mitochondrial OS=Mus musculus OX=10090 GN=Pdhb PE=1 SV=1
Q8K4R4	Pitpnc1	17	17	0.539	332	38384	6.3	Cytoplasmic phosphatidylinositol transfer protein 1 OS=Mus musculus OX=10090 GN=Pitpnc1 PE=1 SV=1
Q60631	Grb2	14	22	0.539	217	25238	6.3	Growth factor receptor-bound protein 2 OS=Mus musculus OX=10090 GN=Grb2 PE=1 SV=1
P62071	Rras2	13	15	0.539	204	23400	6	Ras-related protein R-Ras2 OS=Mus musculus OX=10090 GN=Rras2 PE=1 SV=1
Q6P8I4	Pcnp	11	12	0.539	178	18963	7.5	PEST proteolytic signal-containing nuclear protein OS=Mus musculus OX=10090 GN=Pcnp PE=1 SV=1
O88851	Rbbp9	9	11	0.538	186	20912	6	Putative hydrolase RBBP9 OS=Mus musculus OX=10090 GN=Rbbp9 PE=1 SV=2
P17183	Eno2	28	80	0.537	434	47297	5.1	Gamma-enolase OS=Mus musculus OX=10090 GN=Eno2 PE=1 SV=2
Q8BJH1	Zc2hc1a	22	29	0.537	324	35152	9.9	Zinc finger C2HC domain-containing protein 1A OS=Mus musculus OX=10090 GN=Zc2hc1a PE=1 SV=1
P46638	Rab11b	15	22	0.537	218	24489	5.9	Ras-related protein Rab-11B OS=Mus musculus OX=10090 GN=Rab11b PE=1 SV=3
P84086	Cplx2	11	13	0.537	134	15394	5.1	Complexin-2 OS=Mus musculus OX=10090 GN=Cplx2 PE=1 SV=1
Q9CR98	Fam136a	11	12	0.536	138	15674	7.6	Protein FAM136A OS=Mus musculus OX=10090 GN=Fam136a PE=1 SV=1
Q921I1	Tf	58	92	0.535	697	76724	7.2	Serotransferrin OS=Mus musculus OX=10090 GN=Tf PE=1 SV=1
Q8K2B3	Sdha	42	70	0.535	664	72585	7.4	Succinate dehydrogenase [ubiquinone] flavoprotein subunit, mitochondrial OS=Mus musculus OX=10090 GN=Sdha PE=1 SV=1
Q9WV02	Rbmx	30	57	0.535	391	42301	10.1	RNA-binding motif protein, X chromosome OS=Mus musculus OX=10090 GN=Rbmx PE=1 SV=1
Q9JK81	Myg1	20	23	0.534	380	42723	7	MYG1 exonuclease OS=Mus musculus OX=10090 GN=Myg1 PE=1 SV=1
P61982	Ywhag	24	66	0.534	247	28303	4.9	14-3-3 protein gamma OS=Mus musculus OX=10090 GN=Ywhag PE=1 SV=2
Q64152	Btf3	7	7	0.534	204	22031	9.5	Transcription factor BTF3 OS=Mus musculus OX=10090 GN=Btf3 PE=1 SV=3
P29341	Pabpc1	44	65	0.533	636	70671	9.5	Polyadenylate-binding protein 1 OS=Mus musculus OX=10090 GN=Pabpc1 PE=1 SV=2
Q8CBY8	Dctn4	23	26	0.533	467	53057	7.7	Dynactin subunit 4 OS=Mus musculus OX=10090 GN=Dctn4 PE=1 SV=1
Q9Z2I9	Sucla2	38	47	0.533	463	50114	7	Succinate--CoA ligase [ADP-forming] subunit beta, mitochondrial OS=Mus musculus OX=10090 GN=Sucla2 PE=1 SV=2
P68368	Tuba4a	49	404	0.533	448	49924	5.1	Tubulin alpha-4A chain OS=Mus musculus OX=10090 GN=Tuba4a PE=1 SV=1
P68510	Ywhah	23	69	0.533	246	28212	4.9	14-3-3 protein eta OS=Mus musculus OX=10090 GN=Ywhah PE=1 SV=2
Q8R0P4	Aamdc	9	10	0.533	122	13244	8	Mth938 domain-containing protein OS=Mus musculus OX=10090 GN=Aamdc PE=1 SV=1
Q9QZE7	Tsnax	15	15	0.531	290	32926	6.6	Translin-associated protein X OS=Mus musculus OX=10090 GN=Tsnax PE=1 SV=1
P53811	Pitpnb	19	24	0.531	271	31487	6.9	Phosphatidylinositol transfer protein beta isoform OS=Mus musculus OX=10090 GN=Pitpnb PE=1 SV=2
P62192	Psmc1	33	41	0.53	440	49185	6.2	26S proteasome regulatory subunit 4 OS=Mus musculus OX=10090 GN=Psmc1 PE=1 SV=1
P46096	Syt1	32	54	0.53	421	47418	8.5	Synaptotagmin-1 OS=Mus musculus OX=10090 GN=Syt1 PE=1 SV=1
Q61171	Prdx2	15	39	0.53	198	21779	5.4	Peroxiredoxin-2 OS=Mus musculus OX=10090 GN=Prdx2 PE=1 SV=3
P99027	Rplp2	8	11	0.53	115	11651	4.5	Large ribosomal subunit protein P2 OS=Mus musculus OX=10090 GN=Rplp2 PE=1 SV=3
Q9DAM7	Tmem263	5	7	0.53	115	11549	9.3	Transmembrane protein 263 OS=Mus musculus OX=10090 GN=Tmem263 PE=1 SV=1
P62242	Rps8	18	34	0.529	208	24205	10.3	Small ribosomal subunit protein eS8 OS=Mus musculus OX=10090 GN=Rps8 PE=1 SV=2
P62761	Vsnl1	18	29	0.529	191	22142	5.1	Visinin-like protein 1 OS=Mus musculus OX=10090 GN=Vsnl1 PE=1 SV=2
P15105	Glul	33	61	0.528	373	42120	7.1	Glutamine synthetase OS=Mus musculus OX=10090 GN=Glul PE=1 SV=6
Q9QYG0	Ndrg2	22	30	0.528	371	40789	5.4	Protein NDRG2 OS=Mus musculus OX=10090 GN=Ndrg2 PE=1 SV=1
P46414	Cdkn1b	9	9	0.528	197	22193	7	Cyclin-dependent kinase inhibitor 1B OS=Mus musculus OX=10090 GN=Cdkn1b PE=1 SV=2
Q61553	Fscn1	41	71	0.527	493	54508	6.9	Fascin OS=Mus musculus OX=10090 GN=Fscn1 PE=1 SV=4
P40124	Cap1	32	49	0.527	474	51565	7.5	Adenylyl cyclase-associated protein 1 OS=Mus musculus OX=10090 GN=Cap1 PE=1 SV=4
Q9JLB0	Pals2	36	42	0.526	553	62631	6.4	Protein PALS2 OS=Mus musculus OX=10090 GN=Pals2 PE=1 SV=1
Q8CDN6	Txnl1	15	21	0.526	289	32237	5	Thioredoxin-like protein 1 OS=Mus musculus OX=10090 GN=Txnl1 PE=1 SV=3
P97371	Psme1	17	22	0.526	249	28673	6	Proteasome activator complex subunit 1 OS=Mus musculus OX=10090 GN=Psme1 PE=1 SV=2
P62196	Psmc5	27	40	0.525	406	45626	7.5	26S proteasome regulatory subunit 8 OS=Mus musculus OX=10090 GN=Psmc5 PE=1 SV=1
P68033	Actc1	35	176	0.525	377	42019	5.4	Actin, alpha cardiac muscle 1 OS=Mus musculus OX=10090 GN=Actc1 PE=1 SV=1
P47941	Crkl	17	19	0.525	303	33830	6.7	Crk-like protein OS=Mus musculus OX=10090 GN=Crkl PE=1 SV=2
Q99KI0	Aco2	64	135	0.524	780	85464	7.9	Aconitate hydratase, mitochondrial OS=Mus musculus OX=10090 GN=Aco2 PE=1 SV=1
Q64521	Gpd2	54	66	0.524	727	80954	6.6	Glycerol-3-phosphate dehydrogenase, mitochondrial OS=Mus musculus OX=10090 GN=Gpd2 PE=1 SV=2
Q9Z2U0	Psma7	19	26	0.524	248	27855	8.5	Proteasome subunit alpha type-7 OS=Mus musculus OX=10090 GN=Psma7 PE=1 SV=1
O70251	Eef1b	16	22	0.524	225	24694	4.7	Elongation factor 1-beta OS=Mus musculus OX=10090 GN=Eef1b PE=1 SV=5
Q8CIN4	Pak2	30	42	0.523	524	57930	5.8	Serine/threonine-protein kinase PAK 2 OS=Mus musculus OX=10090 GN=Pak2 PE=1 SV=1
Q9JII6	Akr1a1	21	23	0.523	325	36587	7.4	Aldo-keto reductase family 1 member A1 OS=Mus musculus OX=10090 GN=Akr1a1 PE=1 SV=3
Q8K354	Cbr3	17	18	0.523	277	30953	6.6	Carbonyl reductase [NADPH] 3 OS=Mus musculus OX=10090 GN=Cbr3 PE=1 SV=1
O88952	Lin7c	12	16	0.523	197	21834	8.4	Protein lin-7 homolog C OS=Mus musculus OX=10090 GN=Lin7c PE=1 SV=2
P21619	Lmnb2	39	52	0.522	596	67318	5.5	Lamin-B2 OS=Mus musculus OX=10090 GN=Lmnb2 PE=1 SV=2
P14733	Lmnb1	57	89	0.522	588	66786	5.2	Lamin-B1 OS=Mus musculus OX=10090 GN=Lmnb1 PE=1 SV=3
P63085	Mapk1	23	38	0.522	358	41276	7	Mitogen-activated protein kinase 1 OS=Mus musculus OX=10090 GN=Mapk1 PE=1 SV=3
P84084	Arf5	11	27	0.522	180	20530	6.8	ADP-ribosylation factor 5 OS=Mus musculus OX=10090 GN=Arf5 PE=1 SV=2
Q9WUL7	Arl3	9	9	0.522	182	20487	7.2	ADP-ribosylation factor-like protein 3 OS=Mus musculus OX=10090 GN=Arl3 PE=1 SV=1
P42208	Septin2	20	25	0.521	361	41526	6.5	Septin-2 OS=Mus musculus OX=10090 GN=Septin2 PE=1 SV=2
O35685	Nudc	29	37	0.521	332	38358	5.3	Nuclear migration protein nudC OS=Mus musculus OX=10090 GN=Nudc PE=1 SV=1
P63213	Gng2	4	5	0.521	71	7850	8	Guanine nucleotide-binding protein G(I)/G(S)/G(O) subunit gamma-2 OS=Mus musculus OX=10090 GN=Gng2 PE=1 SV=2
P48962	Slc25a4	29	83	0.52	298	32904	9.7	ADP/ATP translocase 1 OS=Mus musculus OX=10090 GN=Slc25a4 PE=1 SV=4
P47759	Nsg2	6	6	0.52	171	19000	9.4	Neuronal vesicle trafficking-associated protein 2 OS=Mus musculus OX=10090 GN=Nsg2 PE=1 SV=1
P02772	Afp	43	64	0.519	605	67337	5.9	Alpha-fetoprotein OS=Mus musculus OX=10090 GN=Afp PE=2 SV=1
Q8R164	Bphl	20	21	0.519	291	32851	8.9	Valacyclovir hydrolase OS=Mus musculus OX=10090 GN=Bphl PE=1 SV=1
Q9QZQ8	Macroh2a1	32	53	0.518	369	39290	9.8	Core histone macro-H2A.1 OS=Mus musculus OX=10090 GN=Macroh2a1 PE=1 SV=4
P57746	Atp6v1d	16	18	0.518	247	28369	9.4	V-type proton ATPase subunit D OS=Mus musculus OX=10090 GN=Atp6v1d PE=1 SV=1
Q61686	Cbx5	17	21	0.518	191	22186	5.9	Chromobox protein homolog 5 OS=Mus musculus OX=10090 GN=Cbx5 PE=1 SV=1
P56212	Arpp19	8	11	0.518	112	12293	9.1	cAMP-regulated phosphoprotein 19 OS=Mus musculus OX=10090 GN=Arpp19 PE=1 SV=2
Q6PIE5	Atp1a2	86	189	0.517	1020	112217	5.5	Sodium/potassium-transporting ATPase subunit alpha-2 OS=Mus musculus OX=10090 GN=Atp1a2 PE=1 SV=1
P17426	Ap2a1	67	89	0.517	977	107664	7	AP-2 complex subunit alpha-1 OS=Mus musculus OX=10090 GN=Ap2a1 PE=1 SV=1
O54833	Csnk2a2	17	19	0.517	350	41215	8.5	Casein kinase II subunit alpha' OS=Mus musculus OX=10090 GN=Csnk2a2 PE=1 SV=1
Q61792	Lasp1	21	24	0.517	263	29994	7	LIM and SH3 domain protein 1 OS=Mus musculus OX=10090 GN=Lasp1 PE=1 SV=1
P54227	Stmn1	20	46	0.517	149	17274	6	Stathmin OS=Mus musculus OX=10090 GN=Stmn1 PE=1 SV=2
P28738	Kif5c	66	82	0.516	956	109275	6.2	Kinesin heavy chain isoform 5C OS=Mus musculus OX=10090 GN=Kif5c PE=1 SV=3
P17710	Hk1	73	118	0.516	974	108303	6.8	Hexokinase-1 OS=Mus musculus OX=10090 GN=Hk1 PE=1 SV=3
P32921	Wars1	31	40	0.516	481	54358	6.9	Tryptophan--tRNA ligase, cytoplasmic OS=Mus musculus OX=10090 GN=Wars1 PE=1 SV=2
Q99K85	Psat1	28	38	0.516	370	40473	8	Phosphoserine aminotransferase OS=Mus musculus OX=10090 GN=Psat1 PE=1 SV=1
Q64012	Raly	20	22	0.516	312	33188	8.8	RNA-binding protein Raly OS=Mus musculus OX=10090 GN=Raly PE=1 SV=3
Q3TDK6	Rogdi	13	14	0.516	287	32100	8.2	Protein rogdi homolog OS=Mus musculus OX=10090 GN=Rogdi PE=1 SV=2
Q6PIC6	Atp1a3	87	260	0.515	1013	111691	5.4	Sodium/potassium-transporting ATPase subunit alpha-3 OS=Mus musculus OX=10090 GN=Atp1a3 PE=1 SV=1
Q61656	Ddx5	51	85	0.515	614	69290	8.9	Probable ATP-dependent RNA helicase DDX5 OS=Mus musculus OX=10090 GN=Ddx5 PE=1 SV=2
Q9R0P5	Dstn	19	31	0.515	165	18522	8	Destrin OS=Mus musculus OX=10090 GN=Dstn PE=1 SV=3
P14873	Map1b	185	294	0.514	2464	270252	4.8	Microtubule-associated protein 1B OS=Mus musculus OX=10090 GN=Map1b PE=1 SV=2
Q8VD04	Gripap1	40	44	0.514	806	92715	5.2	GRIP1-associated protein 1 OS=Mus musculus OX=10090 GN=Gripap1 PE=1 SV=1
Q9WV60	Gsk3b	25	35	0.514	420	46710	8.8	Glycogen synthase kinase-3 beta OS=Mus musculus OX=10090 GN=Gsk3b PE=1 SV=2
P55302	Lrpap1	22	24	0.514	360	42215	7.9	Alpha-2-macroglobulin receptor-associated protein OS=Mus musculus OX=10090 GN=Lrpap1 PE=1 SV=1
Q6PE01	Snrnp40	21	26	0.514	358	39276	8.1	U5 small nuclear ribonucleoprotein 40 kDa protein OS=Mus musculus OX=10090 GN=Snrnp40 PE=1 SV=1
Q9CXI5	Manf	12	15	0.514	179	20388	8.3	Mesencephalic astrocyte-derived neurotrophic factor OS=Mus musculus OX=10090 GN=Manf PE=1 SV=2
P61327	Magoh	15	18	0.514	146	17164	6.1	Protein mago nashi homolog OS=Mus musculus OX=10090 GN=Magoh PE=2 SV=1
Q9CQL1	Magohb	15	18	0.514	146	17092	6.4	Protein mago nashi homolog 2 OS=Mus musculus OX=10090 GN=Magohb PE=2 SV=1
O70443	Gnaz	23	27	0.513	355	40850	7.6	Guanine nucleotide-binding protein G(z) subunit alpha OS=Mus musculus OX=10090 GN=Gnaz PE=1 SV=4
P63005	Pafah1b1	26	31	0.512	410	46670	7.4	Platelet-activating factor acetylhydrolase IB subunit beta OS=Mus musculus OX=10090 GN=Pafah1b1 PE=1 SV=2
Q9D8X2	Ccdc124	10	10	0.512	217	25346	9.6	Coiled-coil domain-containing protein 124 OS=Mus musculus OX=10090 GN=Ccdc124 PE=1 SV=1
P11352	Gpx1	9	10	0.512	201	22179	7.2	Glutathione peroxidase 1 OS=Mus musculus OX=10090 GN=Gpx1 PE=1 SV=2
Q59J78	Ndufaf2	10	10	0.512	168	19628	8.2	NADH dehydrogenase [ubiquinone] 1 alpha subcomplex assembly factor 2 OS=Mus musculus OX=10090 GN=Ndufaf2 PE=1 SV=1
Q505F5	Lrrc47	30	38	0.511	581	63590	8.1	Leucine-rich repeat-containing protein 47 OS=Mus musculus OX=10090 GN=Lrrc47 PE=1 SV=1
Q9CY58	Serbp1	34	47	0.511	407	44714	8.5	SERPINE1 mRNA-binding protein 1 OS=Mus musculus OX=10090 GN=Serbp1 PE=1 SV=2
O35887	Calu	20	31	0.511	315	37064	4.7	Calumenin OS=Mus musculus OX=10090 GN=Calu PE=1 SV=1
Q91ZZ3	Sncb	12	21	0.511	133	14052	4.4	Beta-synuclein OS=Mus musculus OX=10090 GN=Sncb PE=1 SV=1
P47911	Rpl6	26	37	0.51	296	33510	10.7	Large ribosomal subunit protein eL6 OS=Mus musculus OX=10090 GN=Rpl6 PE=1 SV=3
P62627	Dynlrb1	4	5	0.51	96	10990	7.2	Dynein light chain roadblock-type 1 OS=Mus musculus OX=10090 GN=Dynlrb1 PE=1 SV=3
P57776	Eef1d	17	26	0.509	281	31293	5	Elongation factor 1-delta OS=Mus musculus OX=10090 GN=Eef1d PE=1 SV=3
Q60931	Vdac3	21	57	0.509	283	30753	8.8	Voltage-dependent anion-selective channel protein 3 OS=Mus musculus OX=10090 GN=Vdac3 PE=1 SV=1
Q9WVL0	Gstz1	8	9	0.509	216	24275	7.9	Maleylacetoacetate isomerase OS=Mus musculus OX=10090 GN=Gstz1 PE=1 SV=1
Q61990	Pcbp2	25	40	0.508	362	38222	6.8	Poly(rC)-binding protein 2 OS=Mus musculus OX=10090 GN=Pcbp2 PE=1 SV=1
Q8BHZ0	Cyria	18	25	0.508	323	37343	6	CYFIP-related Rac1 interactor A OS=Mus musculus OX=10090 GN=Cyria PE=1 SV=1
Q9WTT4	Atp6v1g2	7	9	0.508	118	13651	10.3	V-type proton ATPase subunit G 2 OS=Mus musculus OX=10090 GN=Atp6v1g2 PE=1 SV=1
Q91WJ8	Fubp1	35	44	0.507	651	68540	7.9	Far upstream element-binding protein 1 OS=Mus musculus OX=10090 GN=Fubp1 PE=1 SV=1
Q9D394	Rufy3	33	42	0.505	469	53007	5.5	Protein RUFY3 OS=Mus musculus OX=10090 GN=Rufy3 PE=1 SV=1
P24369	Ppib	17	28	0.505	216	23713	9.6	Peptidyl-prolyl cis-trans isomerase B OS=Mus musculus OX=10090 GN=Ppib PE=1 SV=2
P19157	Gstp1	16	40	0.505	210	23609	7.8	Glutathione S-transferase P 1 OS=Mus musculus OX=10090 GN=Gstp1 PE=1 SV=2
P61087	Ube2k	14	18	0.505	200	22407	5.4	Ubiquitin-conjugating enzyme E2 K OS=Mus musculus OX=10090 GN=Ube2k PE=1 SV=3
Q99KR7	Ppif	11	18	0.505	206	21737	9.2	Peptidyl-prolyl cis-trans isomerase F, mitochondrial OS=Mus musculus OX=10090 GN=Ppif PE=1 SV=1
P60122	Ruvbl1	24	28	0.504	456	50214	6.4	RuvB-like 1 OS=Mus musculus OX=10090 GN=Ruvbl1 PE=1 SV=1
Q9Z2Q6	Septin5	26	40	0.504	369	42748	6.7	Septin-5 OS=Mus musculus OX=10090 GN=Septin5 PE=1 SV=2
Q9CQA3	Sdhb	19	26	0.504	282	31814	8.7	Succinate dehydrogenase [ubiquinone] iron-sulfur subunit, mitochondrial OS=Mus musculus OX=10090 GN=Sdhb PE=1 SV=1
P97351	Rps3a	21	39	0.504	264	29885	9.7	Small ribosomal subunit protein eS1 OS=Mus musculus OX=10090 GN=Rps3a PE=1 SV=3
P48024	Eif1	8	11	0.504	113	12747	7.5	Eukaryotic translation initiation factor 1 OS=Mus musculus OX=10090 GN=Eif1 PE=1 SV=2
Q9CXU9	Eif1b	8	11	0.504	113	12824	7.4	Eukaryotic translation initiation factor 1b OS=Mus musculus OX=10090 GN=Eif1b PE=1 SV=2
Q91VD9	Ndufs1	48	69	0.503	727	79777	5.7	NADH-ubiquinone oxidoreductase 75 kDa subunit, mitochondrial OS=Mus musculus OX=10090 GN=Ndufs1 PE=1 SV=2
Q02819	Nucb1	31	34	0.503	459	53409	5.1	Nucleobindin-1 OS=Mus musculus OX=10090 GN=Nucb1 PE=1 SV=2
Q8BSL7	Arf2	13	37	0.503	181	20746	6.6	ADP-ribosylation factor 2 OS=Mus musculus OX=10090 GN=Arf2 PE=1 SV=2
P61205	Arf3	14	42	0.503	181	20601	7.4	ADP-ribosylation factor 3 OS=Mus musculus OX=10090 GN=Arf3 PE=2 SV=2
P84078	Arf1	14	42	0.503	181	20697	6.8	ADP-ribosylation factor 1 OS=Mus musculus OX=10090 GN=Arf1 PE=1 SV=2
Q61879	Myh10	156	229	0.502	1976	228994	5.5	Myosin-10 OS=Mus musculus OX=10090 GN=Myh10 PE=1 SV=2
Q8R081	Hnrnpl	38	70	0.502	586	63964	8.1	Heterogeneous nuclear ribonucleoprotein L OS=Mus musculus OX=10090 GN=Hnrnpl PE=1 SV=2
P58389	Ptpa	21	22	0.502	323	36710	6.4	Serine/threonine-protein phosphatase 2A activator OS=Mus musculus OX=10090 GN=Ptpa PE=1 SV=1
Q61644	Pacsin1	34	54	0.501	441	50575	5.2	Protein kinase C and casein kinase substrate in neurons protein 1 OS=Mus musculus OX=10090 GN=Pacsin1 PE=1 SV=1
Q9CZ42	Naxd	19	26	0.501	343	36717	7.8	ATP-dependent (S)-NAD(P)H-hydrate dehydratase OS=Mus musculus OX=10090 GN=Naxd PE=1 SV=1
Q8K1M6	Dnm1l	49	74	0.5	742	82658	7.1	Dynamin-1-like protein OS=Mus musculus OX=10090 GN=Dnm1l PE=1 SV=2
P80313	Cct7	41	60	0.5	544	59652	7.8	T-complex protein 1 subunit eta OS=Mus musculus OX=10090 GN=Cct7 PE=1 SV=1
P31324	Prkar2b	26	41	0.5	416	46167	5	cAMP-dependent protein kinase type II-beta regulatory subunit OS=Mus musculus OX=10090 GN=Prkar2b PE=1 SV=3
P06151	Ldha	31	52	0.5	332	36499	7.7	L-lactate dehydrogenase A chain OS=Mus musculus OX=10090 GN=Ldha PE=1 SV=3
P51410	Rpl9	15	16	0.5	192	21881	10	Large ribosomal subunit protein uL6 OS=Mus musculus OX=10090 GN=Rpl9 PE=1 SV=2
P63001	Rac1	16	32	0.5	192	21450	8.5	Ras-related C3 botulinum toxin substrate 1 OS=Mus musculus OX=10090 GN=Rac1 PE=1 SV=1
Q9R257	Hebp1	10	13	0.5	190	21067	5.3	Heme-binding protein 1 OS=Mus musculus OX=10090 GN=Hebp1 PE=1 SV=2
Q9DCS9	Ndufb10	13	15	0.5	176	21024	8	NADH dehydrogenase [ubiquinone] 1 beta subcomplex subunit 10 OS=Mus musculus OX=10090 GN=Ndufb10 PE=1 SV=3
Q9CPU0	Glo1	12	16	0.5	184	20810	5.5	Lactoylglutathione lyase OS=Mus musculus OX=10090 GN=Glo1 PE=1 SV=3
Q9CQF0	Mrpl11	9	11	0.5	192	20680	9.7	Large ribosomal subunit protein uL11m OS=Mus musculus OX=10090 GN=Mrpl11 PE=1 SV=1
P61514	Rpl37a	6	9	0.5	92	10275	10.4	Large ribosomal subunit protein eL43 OS=Mus musculus OX=10090 GN=Rpl37a PE=1 SV=2
P62631	Eef1a2	38	71	0.499	463	50454	9	Elongation factor 1-alpha 2 OS=Mus musculus OX=10090 GN=Eef1a2 PE=1 SV=1
P38647	Hspa9	48	80	0.498	679	73461	6.1	Stress-70 protein, mitochondrial OS=Mus musculus OX=10090 GN=Hspa9 PE=1 SV=3
Q60634	Flot2	27	31	0.498	428	47038	5.2	Flotillin-2 OS=Mus musculus OX=10090 GN=Flot2 PE=1 SV=2
Q8C8R3	Ank2	193	236	0.497	3898	426265	5.2	Ankyrin-2 OS=Mus musculus OX=10090 GN=Ank2 PE=1 SV=2
P12960	Cntn1	66	98	0.497	1020	113388	6.2	Contactin-1 OS=Mus musculus OX=10090 GN=Cntn1 PE=1 SV=1
P07901	Hsp90aa1	67	166	0.497	733	84788	5	Heat shock protein HSP 90-alpha OS=Mus musculus OX=10090 GN=Hsp90aa1 PE=1 SV=4
Q9DB77	Uqcrc2	33	70	0.497	453	48235	9.3	Cytochrome b-c1 complex subunit 2, mitochondrial OS=Mus musculus OX=10090 GN=Uqcrc2 PE=1 SV=1
Q91VM5	Rbmxl1	28	55	0.497	388	42162	10	RNA binding motif protein, X-linked-like-1 OS=Mus musculus OX=10090 GN=Rbmxl1 PE=2 SV=1
Q9CVB6	Arpc2	26	35	0.497	300	34357	7.3	Actin-related protein 2/3 complex subunit 2 OS=Mus musculus OX=10090 GN=Arpc2 PE=1 SV=3
P49312	Hnrnpa1	18	48	0.497	320	34196	9.2	Heterogeneous nuclear ribonucleoprotein A1 OS=Mus musculus OX=10090 GN=Hnrnpa1 PE=1 SV=2
Q8BX10	Pgam5	16	18	0.497	288	31994	9	Serine/threonine-protein phosphatase PGAM5, mitochondrial OS=Mus musculus OX=10090 GN=Pgam5 PE=1 SV=1
O09111	Ndufb11	8	13	0.497	151	17444	5.2	NADH dehydrogenase [ubiquinone] 1 beta subcomplex subunit 11, mitochondrial OS=Mus musculus OX=10090 GN=Ndufb11 PE=1 SV=2
Q62446	Fkbp3	16	18	0.496	224	25148	9.3	Peptidyl-prolyl cis-trans isomerase FKBP3 OS=Mus musculus OX=10090 GN=Fkbp3 PE=1 SV=2
Q61699	Hsph1	53	65	0.495	858	96407	5.5	Heat shock protein 105 kDa OS=Mus musculus OX=10090 GN=Hsph1 PE=1 SV=2
D3YVF0	Akap5	34	39	0.495	745	79397	4.7	A-kinase anchor protein 5 OS=Mus musculus OX=10090 GN=Akap5 PE=1 SV=2
Q9WTM5	Ruvbl2	30	33	0.495	463	51113	5.6	RuvB-like 2 OS=Mus musculus OX=10090 GN=Ruvbl2 PE=1 SV=3
P60843	Eif4a1	35	49	0.495	406	46154	5.5	Eukaryotic initiation factor 4A-I OS=Mus musculus OX=10090 GN=Eif4a1 PE=1 SV=1
P61759	Vbp1	17	22	0.495	196	22436	6.3	Prefoldin subunit 3 OS=Mus musculus OX=10090 GN=Vbp1 PE=1 SV=2
P62075	Timm13	7	7	0.495	95	10458	8.2	Mitochondrial import inner membrane translocase subunit Tim13 OS=Mus musculus OX=10090 GN=Timm13 PE=1 SV=1
Q9Z0H8	Clip2	62	74	0.494	1047	115910	6.5	CAP-Gly domain-containing linker protein 2 OS=Mus musculus OX=10090 GN=Clip2 PE=1 SV=2
P08551	Nefl	39	50	0.494	543	61509	4.6	Neurofilament light polypeptide OS=Mus musculus OX=10090 GN=Nefl PE=1 SV=5
O88447	Klc1	44	56	0.494	541	61450	5.7	Kinesin light chain 1 OS=Mus musculus OX=10090 GN=Klc1 PE=1 SV=3
Q9R1T2	Sae1	22	25	0.494	350	38620	5.4	SUMO-activating enzyme subunit 1 OS=Mus musculus OX=10090 GN=Sae1 PE=1 SV=1
Q91VM9	Ppa2	16	19	0.494	330	38115	7	Inorganic pyrophosphatase 2, mitochondrial OS=Mus musculus OX=10090 GN=Ppa2 PE=1 SV=1
P47758	Srprb	12	13	0.494	269	29579	9.3	Signal recognition particle receptor subunit beta OS=Mus musculus OX=10090 GN=Srprb PE=1 SV=1
O70492	Snx3	13	14	0.494	162	18757	8.7	Sorting nexin-3 OS=Mus musculus OX=10090 GN=Snx3 PE=1 SV=3
Q9CPY7	Lap3	29	32	0.493	519	56141	7.7	Cytosol aminopeptidase OS=Mus musculus OX=10090 GN=Lap3 PE=1 SV=3
O88685	Psmc3	28	34	0.493	442	49549	5.2	26S proteasome regulatory subunit 6A OS=Mus musculus OX=10090 GN=Psmc3 PE=1 SV=2
P30275	Ckmt1	29	62	0.493	418	47004	8.2	Creatine kinase U-type, mitochondrial OS=Mus musculus OX=10090 GN=Ckmt1 PE=1 SV=1
O88544	Cops4	23	27	0.493	406	46285	5.8	COP9 signalosome complex subunit 4 OS=Mus musculus OX=10090 GN=Cops4 PE=1 SV=1
Q9WUD1	Stub1	21	22	0.493	304	34909	6	E3 ubiquitin-protein ligase CHIP OS=Mus musculus OX=10090 GN=Stub1 PE=1 SV=1
Q64674	Srm	13	16	0.493	302	33995	5.5	Spermidine synthase OS=Mus musculus OX=10090 GN=Srm PE=1 SV=1
P61264	Stx1b	27	49	0.493	288	33245	5.4	Syntaxin-1B OS=Mus musculus OX=10090 GN=Stx1b PE=1 SV=1
P51881	Slc25a5	27	60	0.493	298	32931	9.7	ADP/ATP translocase 2 OS=Mus musculus OX=10090 GN=Slc25a5 PE=1 SV=3
P60487	Pdxp	21	26	0.493	292	31512	5.7	Chronophin OS=Mus musculus OX=10090 GN=Pdxp PE=1 SV=1
Q9DC07	Nebl	13	15	0.493	270	31113	8.3	LIM zinc-binding domain-containing Nebulette OS=Mus musculus OX=10090 GN=Nebl PE=1 SV=1
Q6NZL0	Soga3	55	62	0.492	945	103480	6.1	Protein SOGA3 OS=Mus musculus OX=10090 GN=Soga3 PE=1 SV=2
Q3U0V1	Khsrp	45	59	0.492	748	76776	7.3	Far upstream element-binding protein 2 OS=Mus musculus OX=10090 GN=Khsrp PE=1 SV=2
P49443	Ppm1a	19	23	0.492	382	42433	5.4	Protein phosphatase 1A OS=Mus musculus OX=10090 GN=Ppm1a PE=1 SV=1
P47962	Rpl5	24	37	0.492	297	34401	9.8	Large ribosomal subunit protein uL18 OS=Mus musculus OX=10090 GN=Rpl5 PE=1 SV=3
Q6IRU2	Tpm4	18	22	0.492	248	28468	4.7	Tropomyosin alpha-4 chain OS=Mus musculus OX=10090 GN=Tpm4 PE=1 SV=3
Q8BTM8	Flna	119	133	0.491	2647	281219	6	Filamin-A OS=Mus musculus OX=10090 GN=Flna PE=1 SV=5
P24270	Cat	25	35	0.491	527	59795	7.9	Catalase OS=Mus musculus OX=10090 GN=Cat PE=1 SV=4
P10630	Eif4a2	33	44	0.491	407	46402	5.5	Eukaryotic initiation factor 4A-II OS=Mus musculus OX=10090 GN=Eif4a2 PE=1 SV=2
P48678	Lmna	40	47	0.49	665	74238	7	Prelamin-A/C OS=Mus musculus OX=10090 GN=Lmna PE=1 SV=2
P17156	Hspa2	53	107	0.49	633	69642	5.7	Heat shock-related 70 kDa protein 2 OS=Mus musculus OX=10090 GN=Hspa2 PE=1 SV=2
P99029	Prdx5	22	32	0.49	210	21897	8.9	Peroxiredoxin-5, mitochondrial OS=Mus musculus OX=10090 GN=Prdx5 PE=1 SV=2
Q91W50	Csde1	44	57	0.489	798	88791	6.4	Cold shock domain-containing protein E1 OS=Mus musculus OX=10090 GN=Csde1 PE=1 SV=1
Q8R1Q8	Dync1li1	36	42	0.489	523	56614	6.4	Cytoplasmic dynein 1 light intermediate chain 1 OS=Mus musculus OX=10090 GN=Dync1li1 PE=1 SV=1
P14148	Rpl7	28	37	0.489	270	31420	10.9	Large ribosomal subunit protein uL30 OS=Mus musculus OX=10090 GN=Rpl7 PE=1 SV=2
Q9CRB9	Chchd3	16	17	0.489	227	26335	8.4	MICOS complex subunit Mic19 OS=Mus musculus OX=10090 GN=Chchd3 PE=1 SV=1
P62073	Timm10	5	7	0.489	90	10333	6.3	Mitochondrial import inner membrane translocase subunit Tim10 OS=Mus musculus OX=10090 GN=Timm10 PE=1 SV=1
P14211	Calr	30	43	0.488	416	47995	4.5	Calreticulin OS=Mus musculus OX=10090 GN=Calr PE=1 SV=1
P62334	Psmc6	26	37	0.488	389	44173	7.5	26S proteasome regulatory subunit 10B OS=Mus musculus OX=10090 GN=Psmc6 PE=1 SV=1
O35129	Phb2	21	33	0.488	299	33296	9.8	Prohibitin-2 OS=Mus musculus OX=10090 GN=Phb2 PE=1 SV=1
Q91ZR1	Rab4b	12	14	0.488	213	23629	6	Ras-related protein Rab-4B OS=Mus musculus OX=10090 GN=Rab4b PE=1 SV=2
P59999	Arpc4	13	20	0.488	168	19667	8.4	Actin-related protein 2/3 complex subunit 4 OS=Mus musculus OX=10090 GN=Arpc4 PE=1 SV=3
Q8VDN2	Atp1a1	77	183	0.487	1023	112982	5.5	Sodium/potassium-transporting ATPase subunit alpha-1 OS=Mus musculus OX=10090 GN=Atp1a1 PE=1 SV=1
Q9Z1G3	Atp6v1c1	29	41	0.487	382	43888	7.5	V-type proton ATPase subunit C 1 OS=Mus musculus OX=10090 GN=Atp6v1c1 PE=1 SV=4
Q9WVJ2	Psmd13	25	26	0.487	376	42809	5.7	26S proteasome non-ATPase regulatory subunit 13 OS=Mus musculus OX=10090 GN=Psmd13 PE=1 SV=1
Q3UHJ0	Aak1	49	59	0.486	959	103346	6.7	AP2-associated protein kinase 1 OS=Mus musculus OX=10090 GN=Aak1 PE=1 SV=2
Q7TMK9	Syncrip	44	63	0.486	623	69633	8.6	Heterogeneous nuclear ribonucleoprotein Q OS=Mus musculus OX=10090 GN=Syncrip PE=1 SV=2
P54923	Adprh	21	23	0.486	362	40068	5.8	ADP-ribosylhydrolase ARH1 OS=Mus musculus OX=10090 GN=Adprh PE=1 SV=1
P08226	Apoe	19	26	0.486	311	35867	5.7	Apolipoprotein E OS=Mus musculus OX=10090 GN=Apoe PE=1 SV=2
P61358	Rpl27	7	12	0.485	136	15798	10.6	Large ribosomal subunit protein eL27 OS=Mus musculus OX=10090 GN=Rpl27 PE=1 SV=2
Q9CPQ8	Atp5mg	8	14	0.485	103	11424	9.7	ATP synthase subunit g, mitochondrial OS=Mus musculus OX=10090 GN=Atp5mg PE=1 SV=1
O55131	Septin7	39	74	0.484	436	50550	8.6	Septin-7 OS=Mus musculus OX=10090 GN=Septin7 PE=1 SV=1
Q80UU9	Pgrmc2	8	10	0.484	217	23334	5.1	Membrane-associated progesterone receptor component 2 OS=Mus musculus OX=10090 GN=Pgrmc2 PE=1 SV=2
Q8K215	Lyrm4	4	4	0.484	91	10855	10.1	LYR motif-containing protein 4 OS=Mus musculus OX=10090 GN=Lyrm4 PE=1 SV=1
Q8BRT1	Clasp2	65	71	0.483	1286	140738	8.6	CLIP-associating protein 2 OS=Mus musculus OX=10090 GN=Clasp2 PE=1 SV=1
P70404	Idh3g	23	35	0.483	393	42785	9	Isocitrate dehydrogenase [NAD] subunit gamma 1, mitochondrial OS=Mus musculus OX=10090 GN=Idh3g PE=1 SV=1
Q61205	Pafah1b3	16	22	0.483	232	25853	6.9	Platelet-activating factor acetylhydrolase IB subunit alpha1 OS=Mus musculus OX=10090 GN=Pafah1b3 PE=1 SV=1
P47963	Rpl13	17	20	0.483	211	24305	11.5	Large ribosomal subunit protein eL13 OS=Mus musculus OX=10090 GN=Rpl13 PE=1 SV=3
P37804	Tagln	12	12	0.483	201	22576	8.8	Transgelin OS=Mus musculus OX=10090 GN=Tagln PE=1 SV=3
Q99K48	Nono	36	54	0.482	473	54541	8.9	Non-POU domain-containing octamer-binding protein OS=Mus musculus OX=10090 GN=Nono PE=1 SV=3
Q80TL4	Phf24	23	26	0.482	400	45223	5.8	PHD finger protein 24 OS=Mus musculus OX=10090 GN=Phf24 PE=1 SV=2
Q9QYB1	Clic4	13	14	0.482	253	28729	5.6	Chloride intracellular channel protein 4 OS=Mus musculus OX=10090 GN=Clic4 PE=1 SV=3
Q99JP4	Cdc26	3	3	0.482	85	9761	6.9	Anaphase-promoting complex subunit CDC26 OS=Mus musculus OX=10090 GN=Cdc26 PE=1 SV=1
Q9CQR2	Rps21	6	7	0.482	83	9141	8.5	Small ribosomal subunit protein eS21 OS=Mus musculus OX=10090 GN=Rps21 PE=1 SV=1
Q8K310	Matr3	59	82	0.481	846	94630	6.3	Matrin-3 OS=Mus musculus OX=10090 GN=Matr3 PE=1 SV=1
P11798	Camk2a	35	90	0.481	478	54115	7.1	Calcium/calmodulin-dependent protein kinase type II subunit alpha OS=Mus musculus OX=10090 GN=Camk2a PE=1 SV=2
Q8BR92	Palm2	19	20	0.481	376	42095	5.1	Paralemmin-2 OS=Mus musculus OX=10090 GN=Palm2 PE=1 SV=1
P07356	Anxa2	22	24	0.481	339	38676	7.7	Annexin A2 OS=Mus musculus OX=10090 GN=Anxa2 PE=1 SV=2
Q501J6	Ddx17	46	61	0.48	650	72400	8.6	Probable ATP-dependent RNA helicase DDX17 OS=Mus musculus OX=10090 GN=Ddx17 PE=1 SV=1
P57722	Pcbp3	19	29	0.48	371	39294	7.5	Poly(rC)-binding protein 3 OS=Mus musculus OX=10090 GN=Pcbp3 PE=1 SV=3
O55023	Impa1	21	25	0.48	277	30436	5.2	Inositol monophosphatase 1 OS=Mus musculus OX=10090 GN=Impa1 PE=1 SV=1
P62814	Atp6v1b2	37	80	0.479	511	56551	5.8	V-type proton ATPase subunit B, brain isoform OS=Mus musculus OX=10090 GN=Atp6v1b2 PE=1 SV=1
P21278	Gna11	24	30	0.479	359	42024	6	Guanine nucleotide-binding protein subunit alpha-11 OS=Mus musculus OX=10090 GN=Gna11 PE=1 SV=1
Q9ES56	Trappc4	11	13	0.479	219	24385	6.2	Trafficking protein particle complex subunit 4 OS=Mus musculus OX=10090 GN=Trappc4 PE=1 SV=1
Q6PGH2	Jpt2	9	10	0.479	190	20020	8.6	Jupiter microtubule associated homolog 2 OS=Mus musculus OX=10090 GN=Jpt2 PE=1 SV=1
Q9D1K2	Atp6v1f	7	15	0.479	119	13370	5.8	V-type proton ATPase subunit F OS=Mus musculus OX=10090 GN=Atp6v1f PE=1 SV=2
Q9WV34	Mpp2	29	32	0.478	552	61555	6.4	MAGUK p55 subfamily member 2 OS=Mus musculus OX=10090 GN=Mpp2 PE=1 SV=1
Q641P0	Actr3b	20	26	0.478	418	47580	6	Actin-related protein 3B OS=Mus musculus OX=10090 GN=Actr3b PE=1 SV=1
Q9EPJ9	Arfgap1	23	29	0.478	414	45288	5.6	ADP-ribosylation factor GTPase-activating protein 1 OS=Mus musculus OX=10090 GN=Arfgap1 PE=1 SV=2
Q9QXS6	Dbn1	48	87	0.477	706	77287	4.5	Drebrin OS=Mus musculus OX=10090 GN=Dbn1 PE=1 SV=4
Q62167	Ddx3x	40	63	0.477	662	73102	7.2	ATP-dependent RNA helicase DDX3X OS=Mus musculus OX=10090 GN=Ddx3x PE=1 SV=3
Q03265	Atp5f1a	46	144	0.477	553	59753	9.2	ATP synthase subunit alpha, mitochondrial OS=Mus musculus OX=10090 GN=Atp5f1a PE=1 SV=1
O08917	Flot1	26	35	0.477	428	47513	7.2	Flotillin-1 OS=Mus musculus OX=10090 GN=Flot1 PE=1 SV=1
Q5EBJ4	Ermn	12	16	0.477	281	32148	4.6	Ermin OS=Mus musculus OX=10090 GN=Ermn PE=1 SV=1
Q9WV92	Epb41l3	64	79	0.476	929	103338	5.3	Band 4.1-like protein 3 OS=Mus musculus OX=10090 GN=Epb41l3 PE=1 SV=1
P40142	Tkt	46	74	0.475	623	67631	7.5	Transketolase OS=Mus musculus OX=10090 GN=Tkt PE=1 SV=1
P80315	Cct4	37	52	0.475	539	58066	8	T-complex protein 1 subunit delta OS=Mus musculus OX=10090 GN=Cct4 PE=1 SV=3
P97807	Fh	30	42	0.475	507	54357	9	Fumarate hydratase, mitochondrial OS=Mus musculus OX=10090 GN=Fh PE=1 SV=3
Q8R570	Snap47	24	30	0.475	413	46524	5.8	Synaptosomal-associated protein 47 OS=Mus musculus OX=10090 GN=Snap47 PE=1 SV=1
Q8VHW2	Cacng8	19	25	0.475	423	43453	9.2	Voltage-dependent calcium channel gamma-8 subunit OS=Mus musculus OX=10090 GN=Cacng8 PE=1 SV=1
Q8BGT8	Phyhipl	20	26	0.475	375	42341	6.4	Phytanoyl-CoA hydroxylase-interacting protein-like OS=Mus musculus OX=10090 GN=Phyhipl PE=1 SV=1
P18872	Gnao1	25	68	0.475	354	40085	5.5	Guanine nucleotide-binding protein G(o) subunit alpha OS=Mus musculus OX=10090 GN=Gnao1 PE=1 SV=3
Q8BP92	Rcn2	16	19	0.475	320	37271	4.4	Reticulocalbin-2 OS=Mus musculus OX=10090 GN=Rcn2 PE=1 SV=1
Q9DB27	Mcts1	8	10	0.475	181	20555	8.8	Malignant T-cell-amplified sequence 1 OS=Mus musculus OX=10090 GN=Mcts1 PE=1 SV=1
Q9D1H8	Mrpl53	4	4	0.475	118	12738	9.5	Large ribosomal subunit protein mL53 OS=Mus musculus OX=10090 GN=Mrpl53 PE=1 SV=1
Q8K2Q9	Shtn1	38	40	0.474	631	71343	5.4	Shootin-1 OS=Mus musculus OX=10090 GN=Shtn1 PE=1 SV=1
P54823	Ddx6	27	32	0.474	483	54192	8.7	Probable ATP-dependent RNA helicase DDX6 OS=Mus musculus OX=10090 GN=Ddx6 PE=1 SV=1
Q99L45	Eif2s2	18	21	0.474	331	38092	5.8	Eukaryotic translation initiation factor 2 subunit 2 OS=Mus musculus OX=10090 GN=Eif2s2 PE=1 SV=1
Q9WUP7	Uchl5	14	18	0.474	329	37617	5.3	Ubiquitin carboxyl-terminal hydrolase isozyme L5 OS=Mus musculus OX=10090 GN=Uchl5 PE=1 SV=2
Q8VHN8	Nudt16l1	9	9	0.474	211	23414	9.3	Tudor-interacting repair regulator protein OS=Mus musculus OX=10090 GN=Nudt16l1 PE=1 SV=2
Q9DB20	Atp5po	14	25	0.474	213	23364	10	ATP synthase subunit O, mitochondrial OS=Mus musculus OX=10090 GN=Atp5po PE=1 SV=1
Q6ZWN5	Rps9	19	25	0.474	194	22591	10.7	Small ribosomal subunit protein uS4 OS=Mus musculus OX=10090 GN=Rps9 PE=1 SV=3
O08788	Dctn1	70	81	0.473	1281	141675	5.9	Dynactin subunit 1 OS=Mus musculus OX=10090 GN=Dctn1 PE=1 SV=3
Q91XM9	Dlg2	46	54	0.473	852	94880	6.2	Disks large homolog 2 OS=Mus musculus OX=10090 GN=Dlg2 PE=1 SV=2
Q9D0F9	Pgm1	30	38	0.473	562	61418	6.6	Phosphoglucomutase-1 OS=Mus musculus OX=10090 GN=Pgm1 PE=1 SV=4
Q9D6R2	Idh3a	29	45	0.473	366	39639	6.7	Isocitrate dehydrogenase [NAD] subunit alpha, mitochondrial OS=Mus musculus OX=10090 GN=Idh3a PE=1 SV=1
Q8BHH2	Rab9b	9	10	0.473	201	22704	4.9	Ras-related protein Rab-9B OS=Mus musculus OX=10090 GN=Rab9b PE=1 SV=1
Q8BGH4	Reep1	10	12	0.473	201	22285	9.5	Receptor expression-enhancing protein 1 OS=Mus musculus OX=10090 GN=Reep1 PE=1 SV=1
Q8VEH3	Arl8a	12	16	0.473	186	21390	7.8	ADP-ribosylation factor-like protein 8A OS=Mus musculus OX=10090 GN=Arl8a PE=1 SV=1
Q9D0E1	Hnrnpm	47	64	0.472	729	77649	8.6	Heterogeneous nuclear ribonucleoprotein M OS=Mus musculus OX=10090 GN=Hnrnpm PE=1 SV=3
P09103	P4hb	41	58	0.472	509	57059	4.9	Protein disulfide-isomerase OS=Mus musculus OX=10090 GN=P4hb PE=1 SV=2
Q9CS42	Prps2	16	20	0.472	318	34786	6.6	Ribose-phosphate pyrophosphokinase 2 OS=Mus musculus OX=10090 GN=Prps2 PE=1 SV=4
Q9WV98	Timm9	5	6	0.472	89	10344	7.2	Mitochondrial import inner membrane translocase subunit Tim9 OS=Mus musculus OX=10090 GN=Timm9 PE=1 SV=1
P08553	Nefm	63	91	0.471	848	95916	4.8	Neurofilament medium polypeptide OS=Mus musculus OX=10090 GN=Nefm PE=1 SV=4
P06745	Gpi	37	66	0.471	558	62767	8.1	Glucose-6-phosphate isomerase OS=Mus musculus OX=10090 GN=Gpi PE=1 SV=4
P05214	Tuba3a	45	451	0.471	450	49960	5.1	Tubulin alpha-3 chain OS=Mus musculus OX=10090 GN=Tuba3a PE=1 SV=1
P31938	Map2k1	27	42	0.471	393	43474	6.7	Dual specificity mitogen-activated protein kinase kinase 1 OS=Mus musculus OX=10090 GN=Map2k1 PE=1 SV=2
Q80UW2	Fbxo2	12	19	0.471	297	33676	4.3	F-box only protein 2 OS=Mus musculus OX=10090 GN=Fbxo2 PE=1 SV=1
Q9CXE2	Bcl7a	10	11	0.471	210	22781	5.1	B-cell CLL/lymphoma 7 protein family member A OS=Mus musculus OX=10090 GN=Bcl7a PE=2 SV=1
Q64514	Tpp2	60	68	0.47	1262	139878	6.6	Tripeptidyl-peptidase 2 OS=Mus musculus OX=10090 GN=Tpp2 PE=1 SV=3
P27612	Plaa	39	45	0.47	794	87221	6.1	Phospholipase A-2-activating protein OS=Mus musculus OX=10090 GN=Plaa PE=1 SV=4
P14152	Mdh1	29	75	0.47	334	36511	6.6	Malate dehydrogenase, cytoplasmic OS=Mus musculus OX=10090 GN=Mdh1 PE=1 SV=3
P63089	Ptn	14	17	0.47	168	18869	9.6	Pleiotrophin OS=Mus musculus OX=10090 GN=Ptn PE=1 SV=1
Q9Z2M6	Ubl3	5	5	0.47	117	13180	6.9	Ubiquitin-like protein 3 OS=Mus musculus OX=10090 GN=Ubl3 PE=1 SV=1
Q02248	Ctnnb1	40	48	0.469	781	85471	5.9	Catenin beta-1 OS=Mus musculus OX=10090 GN=Ctnnb1 PE=1 SV=1
Q8BGH2	Samm50	28	31	0.469	469	51864	6.8	Sorting and assembly machinery component 50 homolog OS=Mus musculus OX=10090 GN=Samm50 PE=1 SV=1
Q9D8B3	Chmp4b	12	14	0.469	224	24936	4.8	Charged multivesicular body protein 4b OS=Mus musculus OX=10090 GN=Chmp4b PE=1 SV=2
Q9D0T1	Snu13	8	9	0.469	128	14174	8.5	NHP2-like protein 1 OS=Mus musculus OX=10090 GN=Snu13 PE=1 SV=4
Q3THK7	Gmps	38	49	0.468	693	76724	6.7	GMP synthase [glutamine-hydrolyzing] OS=Mus musculus OX=10090 GN=Gmps PE=1 SV=2
Q9D8E6	Rpl4	33	58	0.468	419	47154	11	Large ribosomal subunit protein uL4 OS=Mus musculus OX=10090 GN=Rpl4 PE=1 SV=3
Q99LC5	Etfa	16	20	0.468	333	35009	8.4	Electron transfer flavoprotein subunit alpha, mitochondrial OS=Mus musculus OX=10090 GN=Etfa PE=1 SV=2
P19253	Rpl13a	18	35	0.468	203	23464	11	Large ribosomal subunit protein uL13 OS=Mus musculus OX=10090 GN=Rpl13a PE=1 SV=4
P62821	Rab1A	12	15	0.468	205	22678	6.2	Ras-related protein Rab-1A OS=Mus musculus OX=10090 GN=Rab1A PE=1 SV=3
O88848	Arl6	8	8	0.468	186	20959	8.3	ADP-ribosylation factor-like protein 6 OS=Mus musculus OX=10090 GN=Arl6 PE=1 SV=1
Q9QXY6	Ehd3	31	36	0.467	535	60821	6.4	EH domain-containing protein 3 OS=Mus musculus OX=10090 GN=Ehd3 PE=1 SV=2
P63276	Rps17	11	12	0.467	135	15524	9.8	Small ribosomal subunit protein eS17 OS=Mus musculus OX=10090 GN=Rps17 PE=1 SV=2
P09602	Hmgn2	7	13	0.467	90	9423	10	Non-histone chromosomal protein HMG-17 OS=Mus musculus OX=10090 GN=Hmgn2 PE=1 SV=2
P14685	Psmd3	35	49	0.466	530	60718	8.4	26S proteasome non-ATPase regulatory subunit 3 OS=Mus musculus OX=10090 GN=Psmd3 PE=1 SV=3
Q9CQ65	Mtap	16	17	0.466	283	31062	7.1	S-methyl-5'-thioadenosine phosphorylase OS=Mus musculus OX=10090 GN=Mtap PE=1 SV=1
P50516	Atp6v1a	46	75	0.465	617	68326	5.6	V-type proton ATPase catalytic subunit A OS=Mus musculus OX=10090 GN=Atp6v1a PE=1 SV=2
Q9QYR6	Map1a	161	224	0.464	2776	300139	5	Microtubule-associated protein 1A OS=Mus musculus OX=10090 GN=Map1a PE=1 SV=2
Q4KMM3	Oxr1	57	76	0.464	866	95912	5.3	Oxidation resistance protein 1 OS=Mus musculus OX=10090 GN=Oxr1 PE=1 SV=3
Q8C1A5	Thop1	41	47	0.464	687	78026	6.1	Thimet oligopeptidase OS=Mus musculus OX=10090 GN=Thop1 PE=1 SV=1
Q8C0E2	Vps26b	19	24	0.464	336	39125	7.4	Vacuolar protein sorting-associated protein 26B OS=Mus musculus OX=10090 GN=Vps26b PE=1 SV=1
P62858	Rps28	5	7	0.464	69	7841	10.7	Small ribosomal subunit protein eS28 OS=Mus musculus OX=10090 GN=Rps28 PE=1 SV=1
P08113	Hsp90b1	60	83	0.463	802	92476	4.8	Endoplasmin OS=Mus musculus OX=10090 GN=Hsp90b1 PE=1 SV=2
O70252	Hmox2	15	16	0.463	315	35739	5.9	Heme oxygenase 2 OS=Mus musculus OX=10090 GN=Hmox2 PE=1 SV=1
Q8K3C3	Lzic	12	14	0.463	190	21537	5	Protein LZIC OS=Mus musculus OX=10090 GN=Lzic PE=1 SV=1
P62700	Ypel5	5	5	0.463	121	13842	7.3	Protein yippee-like 5 OS=Mus musculus OX=10090 GN=Ypel5 PE=1 SV=1
Q9CQ69	Uqcrq	7	13	0.463	82	9768	10.3	Cytochrome b-c1 complex subunit 8 OS=Mus musculus OX=10090 GN=Uqcrq PE=1 SV=3
Q9D0L8	Rnmt	25	32	0.462	465	53291	6.5	mRNA cap guanine-N7 methyltransferase OS=Mus musculus OX=10090 GN=Rnmt PE=1 SV=1
Q9ERB0	Snap29	15	16	0.462	260	29572	5.4	Synaptosomal-associated protein 29 OS=Mus musculus OX=10090 GN=Snap29 PE=1 SV=1
Q9D6J5	Ndufb8	7	9	0.462	186	21876	6.6	NADH dehydrogenase [ubiquinone] 1 beta subcomplex subunit 8, mitochondrial OS=Mus musculus OX=10090 GN=Ndufb8 PE=1 SV=1
C0HKE1	H2ac4	13	48	0.462	130	14135	11.1	Histone H2A type 1-B OS=Mus musculus OX=10090 GN=H2ac4 PE=1 SV=1
Q8CGP6	H2ac12	13	48	0.469	128	13950	11	Histone H2A type 1-H OS=Mus musculus OX=10090 GN=H2ac12 PE=1 SV=3
Q8CGP5	Hist1h2af	13	48	0.462	130	14162	11.1	Histone H2A type 1-F OS=Mus musculus OX=10090 GN=Hist1h2af PE=1 SV=3
Q8BFU2	H2ac25	13	48	0.462	130	14121	11.1	Histone H2A type 3 OS=Mus musculus OX=10090 GN=H2ac25 PE=1 SV=3
C0HKE9	Hist1h2ap	13	48	0.462	130	14135	11.1	Histone H2A type 1-P OS=Mus musculus OX=10090 GN=Hist1h2ap PE=1 SV=1
C0HKE8	Hist1h2ao	13	48	0.462	130	14135	11.1	Histone H2A type 1-O OS=Mus musculus OX=10090 GN=Hist1h2ao PE=1 SV=1
C0HKE7	Hist1h2an	13	48	0.462	130	14135	11.1	Histone H2A type 1-N OS=Mus musculus OX=10090 GN=Hist1h2an PE=1 SV=1
C0HKE6	H2ac13	13	48	0.462	130	14135	11.1	Histone H2A type 1-I OS=Mus musculus OX=10090 GN=H2ac13 PE=1 SV=1
C0HKE5	H2ac11	13	48	0.462	130	14135	11.1	Histone H2A type 1-G OS=Mus musculus OX=10090 GN=H2ac11 PE=1 SV=1
C0HKE4	H2ac8	13	48	0.462	130	14135	11.1	Histone H2A type 1-E OS=Mus musculus OX=10090 GN=H2ac8 PE=1 SV=1
C0HKE3	H2ac7	13	48	0.462	130	14135	11.1	Histone H2A type 1-D OS=Mus musculus OX=10090 GN=H2ac7 PE=1 SV=1
C0HKE2	H2ac6	13	48	0.462	130	14135	11.1	Histone H2A type 1-C OS=Mus musculus OX=10090 GN=H2ac6 PE=1 SV=1
Q99LY9	Ndufs5	6	11	0.462	106	12648	8.9	NADH dehydrogenase [ubiquinone] iron-sulfur protein 5 OS=Mus musculus OX=10090 GN=Ndufs5 PE=1 SV=3
Q8CCJ4	Amer2	25	28	0.461	672	69933	6.6	APC membrane recruitment protein 2 OS=Mus musculus OX=10090 GN=Amer2 PE=1 SV=2
Q80UG5	Septin9	32	42	0.461	583	65575	8.9	Septin-9 OS=Mus musculus OX=10090 GN=Septin9 PE=1 SV=1
Q8BMK4	Ckap4	29	36	0.461	575	63692	5.6	Cytoskeleton-associated protein 4 OS=Mus musculus OX=10090 GN=Ckap4 PE=1 SV=2
P40630	Tfam	18	19	0.461	243	27988	9.7	Transcription factor A, mitochondrial OS=Mus musculus OX=10090 GN=Tfam PE=1 SV=2
Q9Z1Q5	Clic1	9	10	0.461	241	27013	5.2	Chloride intracellular channel protein 1 OS=Mus musculus OX=10090 GN=Clic1 PE=1 SV=3
Q8BVI4	Qdpr	15	30	0.461	241	25570	7.8	Dihydropteridine reductase OS=Mus musculus OX=10090 GN=Qdpr PE=1 SV=2
P61750	Arf4	10	25	0.461	180	20397	7.2	ADP-ribosylation factor 4 OS=Mus musculus OX=10090 GN=Arf4 PE=1 SV=2
P68037	Ube2l3	8	10	0.461	154	17862	8.5	Ubiquitin-conjugating enzyme E2 L3 OS=Mus musculus OX=10090 GN=Ube2l3 PE=1 SV=1
O70591	Pfdn2	9	11	0.461	154	16534	6.6	Prefoldin subunit 2 OS=Mus musculus OX=10090 GN=Pfdn2 PE=1 SV=2
Q9CQX8	Mrps36	5	6	0.461	102	11101	10	Alpha-ketoglutarate dehydrogenase component 4 OS=Mus musculus OX=10090 GN=Mrps36 PE=1 SV=1
Q9CPQ1	Cox6c	7	11	0.461	76	8469	10.1	Cytochrome c oxidase subunit 6C OS=Mus musculus OX=10090 GN=Cox6c PE=1 SV=3
Q9QWI6	Srcin1	67	81	0.46	1250	134858	9.3	SRC kinase signaling inhibitor 1 OS=Mus musculus OX=10090 GN=Srcin1 PE=1 SV=2
Q62108	Dlg4	45	60	0.46	724	80472	5.9	Disks large homolog 4 OS=Mus musculus OX=10090 GN=Dlg4 PE=1 SV=1
P31786	Dbi	5	17	0.46	87	10000	8.8	Acyl-CoA-binding protein OS=Mus musculus OX=10090 GN=Dbi PE=1 SV=2
Q11011	Npepps	57	73	0.459	920	103325	5.9	Puromycin-sensitive aminopeptidase OS=Mus musculus OX=10090 GN=Npepps PE=1 SV=2
P11983	Tcp1	40	59	0.459	556	60449	6.2	T-complex protein 1 subunit alpha OS=Mus musculus OX=10090 GN=Tcp1 PE=1 SV=3
Q9CQE8	RTRAF	17	19	0.459	244	28152	6.9	RNA transcription, translation and transport factor protein OS=Mus musculus OX=10090 GN=RTRAF PE=1 SV=1
Q9DAI2	Ift22	7	7	0.459	185	20833	5.2	Intraflagellar transport protein 22 homolog OS=Mus musculus OX=10090 GN=Ift22 PE=1 SV=1
Q9DBG3	Ap2b1	63	85	0.458	937	104583	5.4	AP-2 complex subunit beta OS=Mus musculus OX=10090 GN=Ap2b1 PE=1 SV=1
Q9DBF1	Aldh7a1	25	29	0.458	539	58862	7.5	Alpha-aminoadipic semialdehyde dehydrogenase OS=Mus musculus OX=10090 GN=Aldh7a1 PE=1 SV=4
O55033	Nck2	15	15	0.458	380	42879	7	Cytoplasmic protein NCK2 OS=Mus musculus OX=10090 GN=Nck2 PE=1 SV=1
P58771	Tpm1	23	30	0.458	284	32681	4.7	Tropomyosin alpha-1 chain OS=Mus musculus OX=10090 GN=Tpm1 PE=1 SV=1
O09061	Psmb1	14	22	0.458	240	26372	7.8	Proteasome subunit beta type-1 OS=Mus musculus OX=10090 GN=Psmb1 PE=1 SV=1
P35290	Rab24	9	10	0.458	203	23144	6.2	Ras-related protein Rab-24 OS=Mus musculus OX=10090 GN=Rab24 PE=1 SV=2
Q9D1G1	Rab1b	11	14	0.458	201	22187	5.7	Ras-related protein Rab-1B OS=Mus musculus OX=10090 GN=Rab1b PE=1 SV=1
F6SEU4	Syngap1	69	91	0.457	1340	148238	9	Ras/Rap GTPase-activating protein SynGAP OS=Mus musculus OX=10090 GN=Syngap1 PE=1 SV=2
Q9JJZ2	Tuba8	36	220	0.457	449	50052	5.1	Tubulin alpha-8 chain OS=Mus musculus OX=10090 GN=Tuba8 PE=1 SV=1
Q8BG81	Poldip3	18	20	0.457	420	46133	10.1	Polymerase delta-interacting protein 3 OS=Mus musculus OX=10090 GN=Poldip3 PE=1 SV=1
Q9CQC7	Ndufb4	8	9	0.457	129	15081	9.9	NADH dehydrogenase [ubiquinone] 1 beta subcomplex subunit 4 OS=Mus musculus OX=10090 GN=Ndufb4 PE=1 SV=3
P62897	Cycs	11	18	0.457	105	11605	9.6	Cytochrome c, somatic OS=Mus musculus OX=10090 GN=Cycs PE=1 SV=2
Q9QXS1	Plec	242	269	0.456	4691	534193	6	Plectin OS=Mus musculus OX=10090 GN=Plec PE=1 SV=3
Q02053	Uba1	67	137	0.456	1058	117809	5.7	Ubiquitin-like modifier-activating enzyme 1 OS=Mus musculus OX=10090 GN=Uba1 PE=1 SV=1
Q91YQ5	Rpn1	36	46	0.456	608	68528	6.5	Dolichyl-diphosphooligosaccharide--protein glycosyltransferase subunit 1 OS=Mus musculus OX=10090 GN=Rpn1 PE=1 SV=1
P08752	Gnai2	16	25	0.456	355	40489	5.5	Guanine nucleotide-binding protein G(i) subunit alpha-2 OS=Mus musculus OX=10090 GN=Gnai2 PE=1 SV=5
Q9JKK7	Tmod2	21	31	0.456	351	39511	5.3	Tropomodulin-2 OS=Mus musculus OX=10090 GN=Tmod2 PE=1 SV=2
Q9WUK2	Eif4h	13	22	0.456	248	27341	7.2	Eukaryotic translation initiation factor 4H OS=Mus musculus OX=10090 GN=Eif4h PE=1 SV=3
P47857	Pfkm	44	68	0.455	780	85269	8	ATP-dependent 6-phosphofructokinase, muscle type OS=Mus musculus OX=10090 GN=Pfkm PE=1 SV=3
Q8VIJ6	Sfpq	42	63	0.455	699	75442	9.4	Splicing factor, proline- and glutamine-rich OS=Mus musculus OX=10090 GN=Sfpq PE=1 SV=1
O70161	Pip5k1c	32	36	0.455	661	72408	5.6	Phosphatidylinositol 4-phosphate 5-kinase type-1 gamma OS=Mus musculus OX=10090 GN=Pip5k1c PE=1 SV=2
Q9WUA2	Farsb	36	44	0.455	589	65697	7.1	Phenylalanine--tRNA ligase beta subunit OS=Mus musculus OX=10090 GN=Farsb PE=1 SV=2
Q8VDQ8	Sirt2	26	43	0.455	389	43256	5.4	NAD-dependent protein deacetylase sirtuin-2 OS=Mus musculus OX=10090 GN=Sirt2 PE=1 SV=2
P49615	Cdk5	15	19	0.455	292	33288	7.7	Cyclin-dependent kinase 5 OS=Mus musculus OX=10090 GN=Cdk5 PE=1 SV=1
Q61166	Mapre1	24	41	0.455	268	30016	5.2	Microtubule-associated protein RP/EB family member 1 OS=Mus musculus OX=10090 GN=Mapre1 PE=1 SV=3
P62751	Rpl23a	14	22	0.455	156	17695	10.4	Large ribosomal subunit protein uL23 OS=Mus musculus OX=10090 GN=Rpl23a PE=1 SV=1
P61255	Rpl26	11	13	0.455	145	17258	10.6	Large ribosomal subunit protein uL24 OS=Mus musculus OX=10090 GN=Rpl26 PE=1 SV=1
P56395	Cyb5a	5	5	0.455	134	15241	5.1	Cytochrome b5 OS=Mus musculus OX=10090 GN=Cyb5a PE=1 SV=2
D3Z7P3	Gls	40	58	0.454	674	73964	8	Glutaminase kidney isoform, mitochondrial OS=Mus musculus OX=10090 GN=Gls PE=1 SV=1
Q8BJY1	Psmd5	24	29	0.454	504	55972	5.2	26S proteasome non-ATPase regulatory subunit 5 OS=Mus musculus OX=10090 GN=Psmd5 PE=1 SV=4
Q9Z2Y3	Homer1	21	28	0.454	366	41413	5.5	Homer protein homolog 1 OS=Mus musculus OX=10090 GN=Homer1 PE=1 SV=2
Q9Z1S5	Septin3	27	37	0.454	350	40038	6.8	Neuronal-specific septin-3 OS=Mus musculus OX=10090 GN=Septin3 PE=1 SV=2
Q9Z204	Hnrnpc	25	38	0.454	313	34385	5	Heterogeneous nuclear ribonucleoproteins C1/C2 OS=Mus musculus OX=10090 GN=Hnrnpc PE=1 SV=1
Q9CQF3	Nudt21	20	24	0.454	227	26240	8.8	Cleavage and polyadenylation specificity factor subunit 5 OS=Mus musculus OX=10090 GN=Nudt21 PE=1 SV=1
P59279	Rab2b	15	24	0.454	216	24198	6.7	Ras-related protein Rab-2B OS=Mus musculus OX=10090 GN=Rab2b PE=1 SV=1
Q8BR63	Fam177a1	10	15	0.454	207	23578	4.6	Protein FAM177A1 OS=Mus musculus OX=10090 GN=Fam177a1 PE=1 SV=1
P97450	Atp5pf	6	7	0.454	108	12496	9.4	ATP synthase-coupling factor 6, mitochondrial OS=Mus musculus OX=10090 GN=Atp5pf PE=1 SV=1
Q8BHN3	Ganab	41	49	0.453	944	106911	6.1	Neutral alpha-glucosidase AB OS=Mus musculus OX=10090 GN=Ganab PE=1 SV=1
Q8VD37	Sgip1	31	33	0.453	806	86063	7.9	SH3-containing GRB2-like protein 3-interacting protein 1 OS=Mus musculus OX=10090 GN=Sgip1 PE=1 SV=1
Q8QZT1	Acat1	30	39	0.453	424	44816	8.5	Acetyl-CoA acetyltransferase, mitochondrial OS=Mus musculus OX=10090 GN=Acat1 PE=1 SV=1
Q8C3W1		13	13	0.453	322	35316	5.2	Uncharacterized protein C1orf198 homolog OS=Mus musculus OX=10090 PE=1 SV=1
Q9JHW2	Nit2	14	15	0.453	276	30502	6.9	Omega-amidase NIT2 OS=Mus musculus OX=10090 GN=Nit2 PE=1 SV=1
Q3UHX2	Pdap1	11	16	0.453	181	20605	7.4	28 kDa heat- and acid-stable phosphoprotein OS=Mus musculus OX=10090 GN=Pdap1 PE=1 SV=1
O35864	Cops5	18	18	0.452	334	37549	6.5	COP9 signalosome complex subunit 5 OS=Mus musculus OX=10090 GN=Cops5 PE=1 SV=3
O08756	Hsd17b10	16	19	0.452	261	27419	8.4	3-hydroxyacyl-CoA dehydrogenase type-2 OS=Mus musculus OX=10090 GN=Hsd17b10 PE=1 SV=4
P50171	Hsd17b8	11	12	0.452	259	26588	6.5	(3R)-3-hydroxyacyl-CoA dehydrogenase OS=Mus musculus OX=10090 GN=Hsd17b8 PE=1 SV=2
P16045	Lgals1	8	9	0.452	135	14866	5.5	Galectin-1 OS=Mus musculus OX=10090 GN=Lgals1 PE=1 SV=3
P52760	Rida	9	9	0.452	135	14255	8.7	2-iminobutanoate/2-iminopropanoate deaminase OS=Mus musculus OX=10090 GN=Rida PE=1 SV=3
Q8CAA7	Pgm2l1	37	49	0.451	621	70280	6.5	Glucose 1,6-bisphosphate synthase OS=Mus musculus OX=10090 GN=Pgm2l1 PE=1 SV=1
Q9QYI3	Dnajc7	24	28	0.451	494	56476	6.5	DnaJ homolog subfamily C member 7 OS=Mus musculus OX=10090 GN=Dnajc7 PE=1 SV=2
Q9QXT0	Cnpy2	11	12	0.451	182	20767	5.1	Protein canopy homolog 2 OS=Mus musculus OX=10090 GN=Cnpy2 PE=1 SV=1
Q06185	Atp5me	6	7	0.451	71	8236	9.4	ATP synthase subunit e, mitochondrial OS=Mus musculus OX=10090 GN=Atp5me PE=1 SV=2
Q9R111	Gda	31	38	0.449	454	51013	5.5	Guanine deaminase OS=Mus musculus OX=10090 GN=Gda PE=1 SV=1
Q8R071	Itpka	20	23	0.449	459	50935	7.7	Inositol-trisphosphate 3-kinase A OS=Mus musculus OX=10090 GN=Itpka PE=1 SV=1
Q9QYS9	Qki	17	18	0.449	341	37671	8.5	KH domain-containing RNA-binding protein QKI OS=Mus musculus OX=10090 GN=Qki PE=1 SV=1
P42669	Pura	22	28	0.449	321	34884	6.4	Transcriptional activator protein Pur-alpha OS=Mus musculus OX=10090 GN=Pura PE=1 SV=1
O35678	Mgll	13	14	0.449	303	33388	7.2	Monoglyceride lipase OS=Mus musculus OX=10090 GN=Mgll PE=1 SV=1
O70378	Emc8	8	11	0.449	207	23348	6.2	ER membrane protein complex subunit 8 OS=Mus musculus OX=10090 GN=Emc8 PE=1 SV=1
P60904	Dnajc5	9	13	0.449	198	22101	5.1	DnaJ homolog subfamily C member 5 OS=Mus musculus OX=10090 GN=Dnajc5 PE=1 SV=1
Q68FD5	Cltc	114	265	0.448	1675	191555	5.7	Clathrin heavy chain 1 OS=Mus musculus OX=10090 GN=Cltc PE=1 SV=3
Q9EPU0	Upf1	58	62	0.448	1124	123967	6.6	Regulator of nonsense transcripts 1 OS=Mus musculus OX=10090 GN=Upf1 PE=1 SV=2
P70175	Dlg3	38	45	0.448	849	93482	6.8	Disks large homolog 3 OS=Mus musculus OX=10090 GN=Dlg3 PE=1 SV=1
P24527	Lta4h	30	40	0.448	611	69051	6.4	Leukotriene A-4 hydrolase OS=Mus musculus OX=10090 GN=Lta4h PE=1 SV=4
Q8JZK9	Hmgcs1	29	38	0.448	520	57569	6	Hydroxymethylglutaryl-CoA synthase, cytoplasmic OS=Mus musculus OX=10090 GN=Hmgcs1 PE=1 SV=1
Q9Z1F9	Uba2	30	35	0.447	638	70569	5.2	SUMO-activating enzyme subunit 2 OS=Mus musculus OX=10090 GN=Uba2 PE=1 SV=1
P35821	Ptpn1	18	19	0.447	432	49593	6.2	Tyrosine-protein phosphatase non-receptor type 1 OS=Mus musculus OX=10090 GN=Ptpn1 PE=1 SV=2
P13707	Gpd1	26	33	0.447	349	37573	7.2	Glycerol-3-phosphate dehydrogenase [NAD(+)], cytoplasmic OS=Mus musculus OX=10090 GN=Gpd1 PE=1 SV=3
O55234	Psmb5	16	25	0.447	264	28532	7	Proteasome subunit beta type-5 OS=Mus musculus OX=10090 GN=Psmb5 PE=1 SV=3
P50518	Atp6v1e1	24	36	0.447	226	26157	8.4	V-type proton ATPase subunit E 1 OS=Mus musculus OX=10090 GN=Atp6v1e1 PE=1 SV=2
P35293	Rab18	12	14	0.447	206	23035	5.4	Ras-related protein Rab-18 OS=Mus musculus OX=10090 GN=Rab18 PE=1 SV=2
Q9DCT8	Crip2	14	17	0.447	208	22727	8.6	Cysteine-rich protein 2 OS=Mus musculus OX=10090 GN=Crip2 PE=1 SV=1
P09405	Ncl	52	73	0.446	707	76723	4.8	Nucleolin OS=Mus musculus OX=10090 GN=Ncl PE=1 SV=2
Q99LF4	Rtcb	33	43	0.446	505	55249	7.2	RNA-splicing ligase RtcB homolog OS=Mus musculus OX=10090 GN=Rtcb PE=1 SV=1
P45376	Akr1b1	18	22	0.446	316	35732	7.2	Aldo-keto reductase family 1 member B1 OS=Mus musculus OX=10090 GN=Akr1b1 PE=1 SV=3
O88958	Gnpda1	11	11	0.446	289	32549	6.6	Glucosamine-6-phosphate isomerase 1 OS=Mus musculus OX=10090 GN=Gnpda1 PE=1 SV=3
Q9CQW2	Arl8b	10	14	0.446	186	21539	8.4	ADP-ribosylation factor-like protein 8B OS=Mus musculus OX=10090 GN=Arl8b PE=1 SV=1
P28740	Kif2a	32	34	0.445	705	79756	6.7	Kinesin-like protein KIF2A OS=Mus musculus OX=10090 GN=Kif2a PE=1 SV=2
Q9QYC0	Add1	40	56	0.444	735	80647	5.9	Alpha-adducin OS=Mus musculus OX=10090 GN=Add1 PE=1 SV=2
Q99PU5	Acsbg1	26	28	0.444	721	80426	5.9	Long-chain-fatty-acid--CoA ligase ACSBG1 OS=Mus musculus OX=10090 GN=Acsbg1 PE=1 SV=1
Q9QUP5	Hapln1	19	23	0.444	356	40478	7.8	Hyaluronan and proteoglycan link protein 1 OS=Mus musculus OX=10090 GN=Hapln1 PE=1 SV=1
P14206	Rpsa	22	35	0.444	295	32838	4.9	Small ribosomal subunit protein uS2 OS=Mus musculus OX=10090 GN=Rpsa PE=1 SV=4
P49722	Psma2	17	24	0.444	234	25927	7.4	Proteasome subunit alpha type-2 OS=Mus musculus OX=10090 GN=Psma2 PE=1 SV=3
Q9CQB5	Cisd2	6	6	0.444	135	15242	9.5	CDGSH iron-sulfur domain-containing protein 2 OS=Mus musculus OX=10090 GN=Cisd2 PE=1 SV=1
P48428	Tbca	11	14	0.444	108	12758	5.3	Tubulin-specific chaperone A OS=Mus musculus OX=10090 GN=Tbca PE=1 SV=3
Q91WS0	Cisd1	8	14	0.444	108	12097	9.1	CDGSH iron-sulfur domain-containing protein 1 OS=Mus musculus OX=10090 GN=Cisd1 PE=1 SV=1
Q80YX1	Tnc	95	117	0.443	2110	231805	4.9	Tenascin OS=Mus musculus OX=10090 GN=Tnc PE=1 SV=1
Q91V92	Acly	66	81	0.443	1091	119728	7.4	ATP-citrate synthase OS=Mus musculus OX=10090 GN=Acly PE=1 SV=1
Q60597	Ogdh	52	70	0.443	1023	116449	6.8	2-oxoglutarate dehydrogenase complex component E1 OS=Mus musculus OX=10090 GN=Ogdh PE=1 SV=3
O35737	Hnrnph1	22	47	0.443	449	49199	6.3	Heterogeneous nuclear ribonucleoprotein H OS=Mus musculus OX=10090 GN=Hnrnph1 PE=1 SV=3
Q922Q8	Lrrc59	16	18	0.443	307	34877	9.5	Leucine-rich repeat-containing protein 59 OS=Mus musculus OX=10090 GN=Lrrc59 PE=1 SV=1
Q62189	Snrpa	18	27	0.443	287	31835	9.8	U1 small nuclear ribonucleoprotein A OS=Mus musculus OX=10090 GN=Snrpa PE=1 SV=3
P21460	Cst3	9	17	0.443	140	15531	9	Cystatin-C OS=Mus musculus OX=10090 GN=Cst3 PE=1 SV=2
Q9CQZ5	Ndufa6	7	8	0.443	131	15283	10.1	NADH dehydrogenase [ubiquinone] 1 alpha subcomplex subunit 6 OS=Mus musculus OX=10090 GN=Ndufa6 PE=1 SV=1
P26041	Msn	40	53	0.442	577	67767	6.6	Moesin OS=Mus musculus OX=10090 GN=Msn PE=1 SV=3
Q91YT0	Ndufv1	26	34	0.442	464	50834	8.2	NADH dehydrogenase [ubiquinone] flavoprotein 1, mitochondrial OS=Mus musculus OX=10090 GN=Ndufv1 PE=1 SV=1
P51807	Dynlt1	4	5	0.442	113	12483	5.1	Dynein light chain Tctex-type 1 OS=Mus musculus OX=10090 GN=Dynlt1 PE=1 SV=1
Q6PB66	Lrpprc	77	87	0.441	1392	156614	6.8	Leucine-rich PPR motif-containing protein, mitochondrial OS=Mus musculus OX=10090 GN=Lrpprc PE=1 SV=2
Q8K0T0	Rtn1	38	50	0.441	780	83572	4.6	Reticulon-1 OS=Mus musculus OX=10090 GN=Rtn1 PE=1 SV=1
Q9Z1D1	Eif3g	18	23	0.441	320	35638	5.9	Eukaryotic translation initiation factor 3 subunit G OS=Mus musculus OX=10090 GN=Eif3g PE=1 SV=2
Q64727	Vcl	48	54	0.44	1066	116717	6	Vinculin OS=Mus musculus OX=10090 GN=Vcl PE=1 SV=4
Q03141	Mark3	32	33	0.44	753	84390	9.5	MAP/microtubule affinity-regulating kinase 3 OS=Mus musculus OX=10090 GN=Mark3 PE=1 SV=2
Q9JMA1	Usp14	32	36	0.44	493	56002	5.2	Ubiquitin carboxyl-terminal hydrolase 14 OS=Mus musculus OX=10090 GN=Usp14 PE=1 SV=3
Q61029	Tmpo	24	32	0.44	452	50373	9.4	Lamina-associated polypeptide 2, isoforms beta/delta/epsilon/gamma OS=Mus musculus OX=10090 GN=Tmpo PE=1 SV=4
P35278	Rab5c	10	14	0.44	216	23412	8.4	Ras-related protein Rab-5C OS=Mus musculus OX=10090 GN=Rab5c PE=1 SV=2
Q9CPP6	Ndufa5	8	13	0.44	116	13360	8.1	NADH dehydrogenase [ubiquinone] 1 alpha subcomplex subunit 5 OS=Mus musculus OX=10090 GN=Ndufa5 PE=1 SV=3
Q9D1L9	Lamtor5	2	2	0.44	91	9642	4.9	Ragulator complex protein LAMTOR5 OS=Mus musculus OX=10090 GN=Lamtor5 PE=1 SV=1
P50153	Gng4	2	2	0.44	75	8405	7.1	Guanine nucleotide-binding protein G(I)/G(S)/G(O) subunit gamma-4 OS=Mus musculus OX=10090 GN=Gng4 PE=1 SV=1
P58281	Opa1	54	79	0.439	960	111339	7.5	Dynamin-like 120 kDa protein, mitochondrial OS=Mus musculus OX=10090 GN=Opa1 PE=1 SV=1
Q9R0H0	Acox1	24	26	0.439	661	74649	8.5	Peroxisomal acyl-coenzyme A oxidase 1 OS=Mus musculus OX=10090 GN=Acox1 PE=1 SV=5
P19324	Serpinh1	23	29	0.439	417	46534	8.8	Serpin H1 OS=Mus musculus OX=10090 GN=Serpinh1 PE=1 SV=3
Q60899	Elavl2	21	27	0.439	360	39577	9.1	ELAV-like protein 2 OS=Mus musculus OX=10090 GN=Elavl2 PE=1 SV=1
Q93092	Taldo1	26	37	0.439	337	37387	7	Transaldolase OS=Mus musculus OX=10090 GN=Taldo1 PE=1 SV=2
P97930	Dtymk	10	10	0.439	212	23915	7.9	Thymidylate kinase OS=Mus musculus OX=10090 GN=Dtymk PE=1 SV=2
P43277	H1-3	27	57	0.439	221	22099	11	Histone H1.3 OS=Mus musculus OX=10090 GN=H1-3 PE=1 SV=2
Q6P069	Sri	10	11	0.439	198	21627	5.6	Sorcin OS=Mus musculus OX=10090 GN=Sri PE=1 SV=1
Q9Z0F7	Sncg	6	6	0.439	123	13160	4.7	Gamma-synuclein OS=Mus musculus OX=10090 GN=Sncg PE=1 SV=1
Q99104	Myo5a	105	123	0.438	1853	215536	8.6	Unconventional myosin-Va OS=Mus musculus OX=10090 GN=Myo5a PE=1 SV=2
P63318	Prkcg	40	55	0.438	697	78358	7.5	Protein kinase C gamma type OS=Mus musculus OX=10090 GN=Prkcg PE=1 SV=1
Q76MZ3	Ppp2r1a	36	53	0.438	589	65323	5.1	Serine/threonine-protein phosphatase 2A 65 kDa regulatory subunit A alpha isoform OS=Mus musculus OX=10090 GN=Ppp2r1a PE=1 SV=3
P63037	Dnaja1	20	31	0.438	397	44868	7.1	DnaJ homolog subfamily A member 1 OS=Mus musculus OX=10090 GN=Dnaja1 PE=1 SV=1
Q8BHE3	Atcay	13	15	0.438	372	42178	4.7	Caytaxin OS=Mus musculus OX=10090 GN=Atcay PE=1 SV=1
P18608	Hmgn1	5	8	0.438	96	10152	9.8	Non-histone chromosomal protein HMG-14 OS=Mus musculus OX=10090 GN=Hmgn1 PE=1 SV=2
P62313	Lsm6	7	8	0.438	80	9128	9.6	U6 snRNA-associated Sm-like protein LSm6 OS=Mus musculus OX=10090 GN=Lsm6 PE=1 SV=1
Q9QYB8	Add2	41	55	0.437	725	80642	6.2	Beta-adducin OS=Mus musculus OX=10090 GN=Add2 PE=1 SV=4
Q8BK67	Rcc2	29	34	0.437	520	55983	8.7	Protein RCC2 OS=Mus musculus OX=10090 GN=Rcc2 PE=1 SV=1
P16125	Ldhb	26	55	0.437	334	36572	6.1	L-lactate dehydrogenase B chain OS=Mus musculus OX=10090 GN=Ldhb PE=1 SV=2
Q9CQN7	Mrpl41	7	7	0.437	135	15262	9.8	Large ribosomal subunit protein mL41 OS=Mus musculus OX=10090 GN=Mrpl41 PE=1 SV=1
P61979	Hnrnpk	30	66	0.436	463	50976	5.5	Heterogeneous nuclear ribonucleoprotein K OS=Mus musculus OX=10090 GN=Hnrnpk PE=1 SV=1
Q9JJK2	Lancl2	19	21	0.436	450	50777	7.3	LanC-like protein 2 OS=Mus musculus OX=10090 GN=Lancl2 PE=1 SV=1
P32233	Drg1	18	19	0.436	367	40512	8.9	Developmentally-regulated GTP-binding protein 1 OS=Mus musculus OX=10090 GN=Drg1 PE=1 SV=1
P48036	Anxa5	21	23	0.436	319	35752	5	Annexin A5 OS=Mus musculus OX=10090 GN=Anxa5 PE=1 SV=1
Q791V5	Mtch2	16	19	0.436	303	33499	8.3	Mitochondrial carrier homolog 2 OS=Mus musculus OX=10090 GN=Mtch2 PE=1 SV=1
P12970	Rpl7a	25	32	0.436	266	29977	10.6	Large ribosomal subunit protein eL8 OS=Mus musculus OX=10090 GN=Rpl7a PE=1 SV=2
Q9CQ19	Myl9	12	14	0.436	172	19854	4.9	Myosin regulatory light polypeptide 9 OS=Mus musculus OX=10090 GN=Myl9 PE=1 SV=3
Q3THE2	Myl12b	12	16	0.436	172	19779	4.8	Myosin regulatory light chain 12B OS=Mus musculus OX=10090 GN=Myl12b PE=1 SV=2
P12025	Mdk	7	7	0.436	140	15434	9.7	Midkine OS=Mus musculus OX=10090 GN=Mdk PE=1 SV=2
Q9CQR4	Acot13	7	7	0.436	140	15183	8.8	Acyl-coenzyme A thioesterase 13 OS=Mus musculus OX=10090 GN=Acot13 PE=1 SV=1
Q00PI9	Hnrnpul2	45	59	0.435	745	84940	4.9	Heterogeneous nuclear ribonucleoprotein U-like protein 2 OS=Mus musculus OX=10090 GN=Hnrnpul2 PE=1 SV=2
Q9JLM8	Dclk1	40	51	0.435	756	84153	8.9	Serine/threonine-protein kinase DCLK1 OS=Mus musculus OX=10090 GN=Dclk1 PE=1 SV=1
P47738	Aldh2	29	39	0.435	519	56538	7.6	Aldehyde dehydrogenase, mitochondrial OS=Mus musculus OX=10090 GN=Aldh2 PE=1 SV=1
P62827	Ran	21	27	0.435	216	24423	7.5	GTP-binding nuclear protein Ran OS=Mus musculus OX=10090 GN=Ran PE=1 SV=3
Q9Z0Y1	Dctn3	11	14	0.435	186	20978	6	Dynactin subunit 3 OS=Mus musculus OX=10090 GN=Dctn3 PE=1 SV=2
Q9JHU4	Dync1h1	298	407	0.434	4644	532050	6.4	Cytoplasmic dynein 1 heavy chain 1 OS=Mus musculus OX=10090 GN=Dync1h1 PE=1 SV=2
Q9ESN6	Trim2	34	47	0.434	744	81445	7	Tripartite motif-containing protein 2 OS=Mus musculus OX=10090 GN=Trim2 PE=1 SV=1
Q99PG2	Ogfr	20	21	0.434	633	70679	4.8	Opioid growth factor receptor OS=Mus musculus OX=10090 GN=Ogfr PE=1 SV=1
Q9D924	Isca1	5	5	0.434	129	14188	9.1	Iron-sulfur cluster assembly 1 homolog, mitochondrial OS=Mus musculus OX=10090 GN=Isca1 PE=2 SV=1
Q8VDM4	Psmd2	46	54	0.433	908	100203	5.2	26S proteasome non-ATPase regulatory subunit 2 OS=Mus musculus OX=10090 GN=Psmd2 PE=1 SV=1
O35286	Dhx15	45	57	0.433	795	91007	7.5	ATP-dependent RNA helicase DHX15 OS=Mus musculus OX=10090 GN=Dhx15 PE=1 SV=2
Q8BVE3	Atp6v1h	27	33	0.433	483	55855	6.6	V-type proton ATPase subunit H OS=Mus musculus OX=10090 GN=Atp6v1h PE=1 SV=1
Q9JLJ2	Aldh9a1	23	28	0.433	494	53515	7	4-trimethylaminobutyraldehyde dehydrogenase OS=Mus musculus OX=10090 GN=Aldh9a1 PE=1 SV=1
O35609	Scamp3	13	14	0.433	349	38458	7.6	Secretory carrier-associated membrane protein 3 OS=Mus musculus OX=10090 GN=Scamp3 PE=1 SV=3
P03930	Mtatp8	4	4	0.433	67	7766	9.9	ATP synthase protein 8 OS=Mus musculus OX=10090 GN=Mtatp8 PE=1 SV=1
Q61301	Ctnna2	55	72	0.432	953	105286	5.7	Catenin alpha-2 OS=Mus musculus OX=10090 GN=Ctnna2 PE=1 SV=3
Q8VDP4	Ccar2	41	49	0.432	922	103002	5.3	Cell cycle and apoptosis regulator protein 2 OS=Mus musculus OX=10090 GN=Ccar2 PE=1 SV=2
Q9JKB3	Ybx3	11	16	0.432	361	38814	9.7	Y-box-binding protein 3 OS=Mus musculus OX=10090 GN=Ybx3 PE=1 SV=2
Q99020	Hnrnpab	21	28	0.432	285	30831	7.9	Heterogeneous nuclear ribonucleoprotein A/B OS=Mus musculus OX=10090 GN=Hnrnpab PE=1 SV=1
Q91VN4	Chchd6	15	17	0.432	273	29852	8.4	MICOS complex subunit Mic25 OS=Mus musculus OX=10090 GN=Chchd6 PE=1 SV=2
Q5PR73	Diras2	10	10	0.432	199	22498	8.8	GTP-binding protein Di-Ras2 OS=Mus musculus OX=10090 GN=Diras2 PE=1 SV=1
P29595	Nedd8	7	9	0.432	81	8972	7.2	NEDD8 OS=Mus musculus OX=10090 GN=Nedd8 PE=1 SV=2
Q78PY7	Snd1	53	69	0.431	910	102088	7.4	Staphylococcal nuclease domain-containing protein 1 OS=Mus musculus OX=10090 GN=Snd1 PE=1 SV=1
P26043	Rdx	41	52	0.431	583	68543	6.2	Radixin OS=Mus musculus OX=10090 GN=Rdx PE=1 SV=3
Q9Z140	Cpne6	32	47	0.431	557	61781	5.6	Copine-6 OS=Mus musculus OX=10090 GN=Cpne6 PE=1 SV=1
Q00612	G6pdx	27	32	0.431	515	59263	6.5	Glucose-6-phosphate 1-dehydrogenase X OS=Mus musculus OX=10090 GN=G6pdx PE=1 SV=3
Q8CHH9	Septin8	22	28	0.431	429	49812	6	Septin-8 OS=Mus musculus OX=10090 GN=Septin8 PE=1 SV=4
P12367	Prkar2a	22	29	0.431	401	45389	4.9	cAMP-dependent protein kinase type II-alpha regulatory subunit OS=Mus musculus OX=10090 GN=Prkar2a PE=1 SV=2
Q8BW96	Camk1d	19	20	0.431	385	42919	7.2	Calcium/calmodulin-dependent protein kinase type 1D OS=Mus musculus OX=10090 GN=Camk1d PE=1 SV=2
P35550	Fbl	14	19	0.431	327	34307	10.2	rRNA 2'-O-methyltransferase fibrillarin OS=Mus musculus OX=10090 GN=Fbl PE=1 SV=2
O89086	Rbm3	8	10	0.431	153	16605	7.5	RNA-binding protein 3 OS=Mus musculus OX=10090 GN=Rbm3 PE=1 SV=1
Q6GSS7	Hist2h2aa1	12	41	0.431	130	14095	10.9	Histone H2A type 2-A OS=Mus musculus OX=10090 GN=Hist2h2aa1 PE=1 SV=3
Q91V12	Acot7	21	28	0.43	381	42537	8.7	Cytosolic acyl coenzyme A thioester hydrolase OS=Mus musculus OX=10090 GN=Acot7 PE=1 SV=2
Q8K2T1	Nmral1	18	19	0.43	309	34376	6.9	NmrA-like family domain-containing protein 1 OS=Mus musculus OX=10090 GN=Nmral1 PE=1 SV=1
Q99LB2	Dhrs4	14	16	0.43	279	29885	9.4	Dehydrogenase/reductase SDR family member 4 OS=Mus musculus OX=10090 GN=Dhrs4 PE=1 SV=3
O70493	Snx12	9	12	0.43	165	19116	7.3	Sorting nexin-12 OS=Mus musculus OX=10090 GN=Snx12 PE=1 SV=1
Q9CQH7	Btf3l4	6	7	0.43	158	17271	6.4	Transcription factor BTF3 homolog 4 OS=Mus musculus OX=10090 GN=Btf3l4 PE=1 SV=1
P27546	Map4	53	71	0.429	1125	117429	5	Microtubule-associated protein 4 OS=Mus musculus OX=10090 GN=Map4 PE=1 SV=3
O55106	Strn	26	31	0.429	780	85966	5.3	Striatin OS=Mus musculus OX=10090 GN=Strn PE=1 SV=2
Q3TPX4	Exoc5	33	38	0.429	708	81738	6.7	Exocyst complex component 5 OS=Mus musculus OX=10090 GN=Exoc5 PE=1 SV=2
O70194	Eif3d	22	27	0.429	548	63989	6	Eukaryotic translation initiation factor 3 subunit D OS=Mus musculus OX=10090 GN=Eif3d PE=1 SV=2
Q00493	Cpe	26	30	0.429	476	53256	5.2	Carboxypeptidase E OS=Mus musculus OX=10090 GN=Cpe PE=1 SV=2
Q9D1Q6	Erp44	19	22	0.429	406	46853	5.3	Endoplasmic reticulum resident protein 44 OS=Mus musculus OX=10090 GN=Erp44 PE=1 SV=1
Q61701	Elavl4	18	24	0.429	385	42368	9.4	ELAV-like protein 4 OS=Mus musculus OX=10090 GN=Elavl4 PE=1 SV=1
Q60692	Psmb6	11	16	0.429	238	25379	5.1	Proteasome subunit beta type-6 OS=Mus musculus OX=10090 GN=Psmb6 PE=1 SV=3
Q61411	Hras	12	20	0.429	189	21298	5.3	GTPase HRas OS=Mus musculus OX=10090 GN=Hras PE=1 SV=2
P15864	H1-2	25	57	0.429	212	21267	11	Histone H1.2 OS=Mus musculus OX=10090 GN=H1-2 PE=1 SV=2
Q63810	Ppp3r1	11	14	0.429	170	19300	4.8	Calcineurin subunit B type 1 OS=Mus musculus OX=10090 GN=Ppp3r1 PE=1 SV=3
Q9DCB8	Isca2	7	8	0.429	154	16718	5.6	Iron-sulfur cluster assembly 2 homolog, mitochondrial OS=Mus musculus OX=10090 GN=Isca2 PE=1 SV=2
Q9JJV2	Pfn2	11	26	0.429	140	15032	7	Profilin-2 OS=Mus musculus OX=10090 GN=Pfn2 PE=1 SV=3
O70318	Epb41l2	46	60	0.428	988	109940	5.4	Band 4.1-like protein 2 OS=Mus musculus OX=10090 GN=Epb41l2 PE=1 SV=2
Q8VCT3	Rnpep	31	38	0.428	650	72416	5.3	Aminopeptidase B OS=Mus musculus OX=10090 GN=Rnpep PE=1 SV=2
Q60900	Elavl3	21	26	0.428	367	39533	9.3	ELAV-like protein 3 OS=Mus musculus OX=10090 GN=Elavl3 PE=1 SV=1
Q80Z24	Negr1	17	21	0.428	348	37900	6.5	Neuronal growth regulator 1 OS=Mus musculus OX=10090 GN=Negr1 PE=1 SV=1
Q9QY76	Vapb	18	23	0.428	243	26946	7.8	Vesicle-associated membrane protein-associated protein B OS=Mus musculus OX=10090 GN=Vapb PE=1 SV=3
O08547	Sec22b	13	18	0.428	215	24741	8.5	Vesicle-trafficking protein SEC22b OS=Mus musculus OX=10090 GN=Sec22b PE=1 SV=3
Q9CZ30	Ola1	24	28	0.427	396	44730	7.8	Obg-like ATPase 1 OS=Mus musculus OX=10090 GN=Ola1 PE=1 SV=1
Q8CHP8	Pgp	14	15	0.427	321	34541	5.4	Glycerol-3-phosphate phosphatase OS=Mus musculus OX=10090 GN=Pgp PE=1 SV=1
P84104	Srsf3	14	22	0.427	164	19330	11.6	Serine/arginine-rich splicing factor 3 OS=Mus musculus OX=10090 GN=Srsf3 PE=1 SV=1
Q5M8N0	Cnrip1	9	14	0.427	164	18612	8	CB1 cannabinoid receptor-interacting protein 1 OS=Mus musculus OX=10090 GN=Cnrip1 PE=1 SV=1
O55143	Atp2a2	65	81	0.426	1044	114858	5.3	Sarcoplasmic/endoplasmic reticulum calcium ATPase 2 OS=Mus musculus OX=10090 GN=Atp2a2 PE=1 SV=2
Q925I1	Atad3	30	39	0.426	591	66742	9.3	ATPase family AAA domain-containing protein 3 OS=Mus musculus OX=10090 GN=Atad3 PE=1 SV=1
Q9CXY6	Ilf2	25	37	0.426	390	43062	5.3	Interleukin enhancer-binding factor 2 OS=Mus musculus OX=10090 GN=Ilf2 PE=1 SV=1
P62717	Rpl18a	13	13	0.426	176	20732	10.7	Large ribosomal subunit protein eL20 OS=Mus musculus OX=10090 GN=Rpl18a PE=1 SV=1
P68404	Prkcb	37	47	0.425	671	76751	7	Protein kinase C beta type OS=Mus musculus OX=10090 GN=Prkcb PE=1 SV=4
Q6PHZ2	Camk2d	27	64	0.425	499	56369	7.2	Calcium/calmodulin-dependent protein kinase type II subunit delta OS=Mus musculus OX=10090 GN=Camk2d PE=1 SV=1
Q91VI7	Rnh1	16	18	0.425	456	49817	4.8	Ribonuclease inhibitor OS=Mus musculus OX=10090 GN=Rnh1 PE=1 SV=1
Q3TIV5	Zc3h15	22	26	0.425	426	48327	5.3	Zinc finger CCCH domain-containing protein 15 OS=Mus musculus OX=10090 GN=Zc3h15 PE=1 SV=2
Q3ULJ0	Gpd1l	21	25	0.425	351	38226	6.8	Glycerol-3-phosphate dehydrogenase 1-like protein OS=Mus musculus OX=10090 GN=Gpd1l PE=1 SV=2
Q922Q4	Pycr2	15	17	0.425	320	33659	7.8	Pyrroline-5-carboxylate reductase 2 OS=Mus musculus OX=10090 GN=Pycr2 PE=1 SV=1
Q64105	Spr	12	16	0.425	261	27883	5.7	Sepiapterin reductase OS=Mus musculus OX=10090 GN=Spr PE=1 SV=1
Q8R0A5	Tceal3	13	19	0.425	200	22468	5.4	Transcription elongation factor A protein-like 3 OS=Mus musculus OX=10090 GN=Tceal3 PE=1 SV=2
Q8R2Y8	Ptrh2	8	8	0.425	181	19527	7.4	Peptidyl-tRNA hydrolase 2, mitochondrial OS=Mus musculus OX=10090 GN=Ptrh2 PE=1 SV=1
Q9CR09	Ufc1	13	13	0.425	167	19481	7.4	Ubiquitin-fold modifier-conjugating enzyme 1 OS=Mus musculus OX=10090 GN=Ufc1 PE=1 SV=1
P11031	Sub1	9	12	0.425	127	14427	9.6	Activated RNA polymerase II transcriptional coactivator p15 OS=Mus musculus OX=10090 GN=Sub1 PE=1 SV=3
Q9R190	Mta2	33	38	0.424	668	75030	9.7	Metastasis-associated protein MTA2 OS=Mus musculus OX=10090 GN=Mta2 PE=1 SV=1
Q9D6Z1	Nop56	28	34	0.424	580	64464	9.1	Nucleolar protein 56 OS=Mus musculus OX=10090 GN=Nop56 PE=1 SV=2
Q99JI4	Psmd6	25	30	0.424	389	45536	5.5	26S proteasome non-ATPase regulatory subunit 6 OS=Mus musculus OX=10090 GN=Psmd6 PE=1 SV=1
Q9WUQ2	Preb	15	19	0.424	417	45437	8.8	Prolactin regulatory element-binding protein OS=Mus musculus OX=10090 GN=Preb PE=1 SV=1
P04370	Mbp	17	70	0.424	250	27168	9.6	Myelin basic protein OS=Mus musculus OX=10090 GN=Mbp PE=1 SV=2
Q64520	Guk1	11	11	0.424	198	21918	6.5	Guanylate kinase OS=Mus musculus OX=10090 GN=Guk1 PE=1 SV=2
Q8VED9	Lgalsl	8	11	0.424	172	18956	5.4	Galectin-related protein OS=Mus musculus OX=10090 GN=Lgalsl PE=1 SV=1
P51880	Fabp7	10	27	0.424	132	14893	5.6	Fatty acid-binding protein, brain OS=Mus musculus OX=10090 GN=Fabp7 PE=1 SV=2
P19096	Fasn	141	206	0.423	2504	272426	6.6	Fatty acid synthase OS=Mus musculus OX=10090 GN=Fasn PE=1 SV=2
Q8VDD5	Myh9	109	130	0.423	1960	226370	5.7	Myosin-9 OS=Mus musculus OX=10090 GN=Myh9 PE=1 SV=4
Q9WV80	Snx1	33	37	0.423	522	58952	5.2	Sorting nexin-1 OS=Mus musculus OX=10090 GN=Snx1 PE=1 SV=1
Q9CQD1	Rab5a	8	13	0.423	215	23599	8.1	Ras-related protein Rab-5A OS=Mus musculus OX=10090 GN=Rab5a PE=1 SV=1
P35279	Rab6a	14	14	0.423	208	23590	5.5	Ras-related protein Rab-6A OS=Mus musculus OX=10090 GN=Rab6a PE=1 SV=4
Q9CRC8	Lrrc40	28	29	0.422	602	68076	6.9	Leucine-rich repeat-containing protein 40 OS=Mus musculus OX=10090 GN=Lrrc40 PE=1 SV=2
Q9Z0X1	Aifm1	29	35	0.422	612	66766	9.2	Apoptosis-inducing factor 1, mitochondrial OS=Mus musculus OX=10090 GN=Aifm1 PE=1 SV=1
Q60737	Csnk2a1	20	26	0.422	391	45134	7.7	Casein kinase II subunit alpha OS=Mus musculus OX=10090 GN=Csnk2a1 PE=1 SV=2
P60764	Rac3	12	26	0.422	192	21379	8.2	Ras-related C3 botulinum toxin substrate 3 OS=Mus musculus OX=10090 GN=Rac3 PE=1 SV=1
P19536	Cox5b	8	14	0.422	128	13813	8.4	Cytochrome c oxidase subunit 5B, mitochondrial OS=Mus musculus OX=10090 GN=Cox5b PE=1 SV=1
O88737	Bsn	155	175	0.421	3942	418848	7.7	Protein bassoon OS=Mus musculus OX=10090 GN=Bsn PE=1 SV=4
Q9ER72	Cars1	40	44	0.421	831	94860	6.8	Cysteine--tRNA ligase, cytoplasmic OS=Mus musculus OX=10090 GN=Cars1 PE=1 SV=2
P80316	Cct5	36	50	0.421	541	59624	6	T-complex protein 1 subunit epsilon OS=Mus musculus OX=10090 GN=Cct5 PE=1 SV=1
Q99P72	Rtn4	62	95	0.42	1162	126613	4.5	Reticulon-4 OS=Mus musculus OX=10090 GN=Rtn4 PE=1 SV=2
P17427	Ap2a2	62	86	0.42	938	104016	6.9	AP-2 complex subunit alpha-2 OS=Mus musculus OX=10090 GN=Ap2a2 PE=1 SV=2
Q9WVA3	Bub3	12	15	0.42	326	36955	6.8	Mitotic checkpoint protein BUB3 OS=Mus musculus OX=10090 GN=Bub3 PE=1 SV=2
P28352	Apex1	20	25	0.42	317	35490	7.9	DNA-(apurinic or apyrimidinic site) endonuclease OS=Mus musculus OX=10090 GN=Apex1 PE=1 SV=2
P14869	Rplp0	19	30	0.42	317	34216	6.2	Large ribosomal subunit protein uL10 OS=Mus musculus OX=10090 GN=Rplp0 PE=1 SV=3
Q9CQ43	Dut	6	6	0.42	162	17384	6	Deoxyuridine 5'-triphosphate nucleotidohydrolase OS=Mus musculus OX=10090 GN=Dut PE=1 SV=1
Q9Z2D6	Mecp2	22	28	0.419	484	52308	10	Methyl-CpG-binding protein 2 OS=Mus musculus OX=10090 GN=Mecp2 PE=1 SV=1
O54983	Crym	20	34	0.419	313	33523	5.7	Ketimine reductase mu-crystallin OS=Mus musculus OX=10090 GN=Crym PE=1 SV=1
Q8BL86	Mblac2	9	11	0.419	279	31205	6.8	Acyl-coenzyme A thioesterase MBLAC2 OS=Mus musculus OX=10090 GN=Mblac2 PE=1 SV=2
P09671	Sod2	14	21	0.419	222	24603	8.6	Superoxide dismutase [Mn], mitochondrial OS=Mus musculus OX=10090 GN=Sod2 PE=1 SV=3
P55821	Stmn2	12	23	0.419	179	20828	8.3	Stathmin-2 OS=Mus musculus OX=10090 GN=Stmn2 PE=1 SV=1
P60824	Cirbp	9	15	0.419	172	18607	9.6	Cold-inducible RNA-binding protein OS=Mus musculus OX=10090 GN=Cirbp PE=1 SV=1
Q8R1M2	H2aj	12	41	0.419	129	14045	11.1	Histone H2A.J OS=Mus musculus OX=10090 GN=H2aj PE=1 SV=1
Q9QZF2	Gpc1	28	32	0.418	557	61360	7.1	Glypican-1 OS=Mus musculus OX=10090 GN=Gpc1 PE=1 SV=1
Q60598	Cttn	30	39	0.418	546	61250	5.4	Src substrate cortactin OS=Mus musculus OX=10090 GN=Cttn PE=1 SV=2
O88643	Pak1	25	40	0.418	545	60737	5.7	Serine/threonine-protein kinase PAK 1 OS=Mus musculus OX=10090 GN=Pak1 PE=1 SV=1
P21279	Gnaq	20	31	0.418	359	42158	5.7	Guanine nucleotide-binding protein G(q) subunit alpha OS=Mus musculus OX=10090 GN=Gnaq PE=1 SV=4
Q8BFZ9	Erlin2	22	25	0.418	340	37873	5.5	Erlin-2 OS=Mus musculus OX=10090 GN=Erlin2 PE=1 SV=1
P21107	Tpm3	22	29	0.418	285	32994	4.7	Tropomyosin alpha-3 chain OS=Mus musculus OX=10090 GN=Tpm3 PE=1 SV=3
P17918	Pcna	14	15	0.418	261	28785	4.8	Proliferating cell nuclear antigen OS=Mus musculus OX=10090 GN=Pcna PE=1 SV=2
Q9D1G5	Lrrc57	12	13	0.418	239	26760	8.4	Leucine-rich repeat-containing protein 57 OS=Mus musculus OX=10090 GN=Lrrc57 PE=1 SV=1
Q99LS3	Psph	9	9	0.418	225	25096	6.1	Phosphoserine phosphatase OS=Mus musculus OX=10090 GN=Psph PE=1 SV=1
P97352	S100a13	5	5	0.418	98	11158	6.2	Protein S100-A13 OS=Mus musculus OX=10090 GN=S100a13 PE=1 SV=1
P16054	Prkce	41	56	0.417	737	83561	7	Protein kinase C epsilon type OS=Mus musculus OX=10090 GN=Prkce PE=1 SV=1
Q99LC3	Ndufa10	22	30	0.417	355	40603	7.8	NADH dehydrogenase [ubiquinone] 1 alpha subcomplex subunit 10, mitochondrial OS=Mus musculus OX=10090 GN=Ndufa10 PE=1 SV=1
Q9D1P4	Chordc1	15	15	0.417	331	37351	7.9	Cysteine and histidine-rich domain-containing protein 1 OS=Mus musculus OX=10090 GN=Chordc1 PE=1 SV=1
Q8BYP3	Rhof	7	7	0.417	211	23577	8.4	Rho-related GTP-binding protein RhoF OS=Mus musculus OX=10090 GN=Rhof PE=1 SV=1
Q9D7P6	Iscu	8	8	0.417	168	18098	9.3	Iron-sulfur cluster assembly enzyme ISCU OS=Mus musculus OX=10090 GN=Iscu PE=1 SV=1
Q60605	Myl6	9	10	0.417	151	16930	4.7	Myosin light polypeptide 6 OS=Mus musculus OX=10090 GN=Myl6 PE=1 SV=3
Q9D882	Fam241b	6	9	0.417	120	13118	11.4	Protein FAM241B OS=Mus musculus OX=10090 GN=Fam241b PE=1 SV=1
Q68FF6	Git1	34	39	0.416	770	85300	6.9	ARF GTPase-activating protein GIT1 OS=Mus musculus OX=10090 GN=Git1 PE=1 SV=1
Q8K0E8	Fgb	18	20	0.416	481	54753	7.1	Fibrinogen beta chain OS=Mus musculus OX=10090 GN=Fgb PE=1 SV=1
Q91ZP9	Necab2	17	17	0.416	389	43441	5.3	N-terminal EF-hand calcium-binding protein 2 OS=Mus musculus OX=10090 GN=Necab2 PE=1 SV=1
Q8VCN9	Tbcc	12	13	0.416	341	38125	5.3	Tubulin-specific chaperone C OS=Mus musculus OX=10090 GN=Tbcc PE=1 SV=1
Q8BLK3	Lsamp	18	42	0.416	341	38086	6.6	Limbic system-associated membrane protein OS=Mus musculus OX=10090 GN=Lsamp PE=1 SV=1
P70236	Map2k6	18	22	0.416	334	37432	7.4	Dual specificity mitogen-activated protein kinase kinase 6 OS=Mus musculus OX=10090 GN=Map2k6 PE=1 SV=1
P58252	Eef2	56	93	0.415	858	95314	6.8	Elongation factor 2 OS=Mus musculus OX=10090 GN=Eef2 PE=1 SV=2
Q62095	Ddx3y	37	58	0.415	658	73428	7.5	ATP-dependent RNA helicase DDX3Y OS=Mus musculus OX=10090 GN=Ddx3y PE=1 SV=2
P28658	Atxn10	26	31	0.415	475	53707	5.2	Ataxin-10 OS=Mus musculus OX=10090 GN=Atxn10 PE=1 SV=2
Q9D0M3	Cyc1	18	40	0.415	325	35328	9.2	Cytochrome c1, heme protein, mitochondrial OS=Mus musculus OX=10090 GN=Cyc1 PE=1 SV=1
P53026	Rpl10a	15	21	0.415	217	24916	10	Large ribosomal subunit protein uL1 OS=Mus musculus OX=10090 GN=Rpl10a PE=1 SV=3
P23198	Cbx3	15	19	0.415	183	20855	5.2	Chromobox protein homolog 3 OS=Mus musculus OX=10090 GN=Cbx3 PE=1 SV=2
Q8BU31	Rap2c	9	10	0.415	183	20745	4.9	Ras-related protein Rap-2c OS=Mus musculus OX=10090 GN=Rap2c PE=1 SV=1
Q80ZJ1	Rap2a	9	11	0.415	183	20642	4.8	Ras-related protein Rap-2a OS=Mus musculus OX=10090 GN=Rap2a PE=1 SV=2
P61226	Rap2b	10	12	0.415	183	20504	4.8	Ras-related protein Rap-2b OS=Mus musculus OX=10090 GN=Rap2b PE=1 SV=1
P26638	Sars1	24	31	0.414	512	58389	6.3	Serine--tRNA ligase, cytoplasmic OS=Mus musculus OX=10090 GN=Sars1 PE=1 SV=3
Q61937	Npm1	20	28	0.414	292	32560	4.8	Nucleophosmin OS=Mus musculus OX=10090 GN=Npm1 PE=1 SV=1
Q9WV55	Vapa	16	26	0.414	249	27855	8.4	Vesicle-associated membrane protein-associated protein A OS=Mus musculus OX=10090 GN=Vapa PE=1 SV=2
Q8R0F8	Fahd1	8	9	0.414	227	25172	7.7	Acylpyruvase FAHD1, mitochondrial OS=Mus musculus OX=10090 GN=Fahd1 PE=1 SV=2
P35282	Rab21	9	10	0.414	222	24106	7.9	Ras-related protein Rab-21 OS=Mus musculus OX=10090 GN=Rab21 PE=1 SV=4
P61021	Rab5b	11	13	0.414	215	23707	8.1	Ras-related protein Rab-5B OS=Mus musculus OX=10090 GN=Rab5b PE=1 SV=1
Q8BP67	Rpl24	15	20	0.414	157	17779	11.3	Large ribosomal subunit protein eL24 OS=Mus musculus OX=10090 GN=Rpl24 PE=1 SV=2
Q9JJI8	Rpl38	7	14	0.414	70	8204	10.1	Large ribosomal subunit protein eL38 OS=Mus musculus OX=10090 GN=Rpl38 PE=1 SV=3
Q80TJ1	Cadps	73	90	0.413	1355	153112	5.7	Calcium-dependent secretion activator 1 OS=Mus musculus OX=10090 GN=Cadps PE=1 SV=3
Q91WD5	Ndufs2	22	31	0.413	463	52626	7	NADH dehydrogenase [ubiquinone] iron-sulfur protein 2, mitochondrial OS=Mus musculus OX=10090 GN=Ndufs2 PE=1 SV=1
Q9ESW4	Agk	20	22	0.413	421	46976	8.4	Acylglycerol kinase, mitochondrial OS=Mus musculus OX=10090 GN=Agk PE=1 SV=1
Q8K3H0	Appl1	28	30	0.412	707	79328	5.4	DCC-interacting protein 13-alpha OS=Mus musculus OX=10090 GN=Appl1 PE=1 SV=1
Q8BW75	Maob	22	25	0.412	520	58558	8.3	Amine oxidase [flavin-containing] B OS=Mus musculus OX=10090 GN=Maob PE=1 SV=4
P62137	Ppp1ca	21	29	0.412	330	37540	6.3	Serine/threonine-protein phosphatase PP1-alpha catalytic subunit OS=Mus musculus OX=10090 GN=Ppp1ca PE=1 SV=1
O08807	Prdx4	9	13	0.412	274	31053	7.2	Peroxiredoxin-4 OS=Mus musculus OX=10090 GN=Prdx4 PE=1 SV=1
O08583	Alyref	12	19	0.412	255	26940	11.2	THO complex subunit 4 OS=Mus musculus OX=10090 GN=Alyref PE=1 SV=3
Q71FD5	Znrf2	6	6	0.412	238	23705	6.8	E3 ubiquitin-protein ligase ZNRF2 OS=Mus musculus OX=10090 GN=Znrf2 PE=1 SV=1
Q9R0Y5	Ak1	12	21	0.412	194	21540	5.8	Adenylate kinase isoenzyme 1 OS=Mus musculus OX=10090 GN=Ak1 PE=1 SV=1
Q91ZJ5	Ugp2	25	39	0.411	508	56979	7.6	UTP--glucose-1-phosphate uridylyltransferase OS=Mus musculus OX=10090 GN=Ugp2 PE=1 SV=3
Q60676	Ppp5c	26	33	0.411	499	56877	6.2	Serine/threonine-protein phosphatase 5 OS=Mus musculus OX=10090 GN=Ppp5c PE=1 SV=3
P70372	Elavl1	17	26	0.411	326	36169	9	ELAV-like protein 1 OS=Mus musculus OX=10090 GN=Elavl1 PE=1 SV=2
O88653	Lamtor3	6	7	0.411	124	13553	7.3	Ragulator complex protein LAMTOR3 OS=Mus musculus OX=10090 GN=Lamtor3 PE=1 SV=1
Q9EPV8	Ubl5	5	6	0.411	73	8547	8.4	Ubiquitin-like protein 5 OS=Mus musculus OX=10090 GN=Ubl5 PE=1 SV=1
E9Q7G0	Numa1	88	92	0.41	2094	235628	5.9	Nuclear mitotic apparatus protein 1 OS=Mus musculus OX=10090 GN=Numa1 PE=1 SV=1
O88532	Zfr	39	39	0.41	1074	116859	9	Zinc finger RNA-binding protein OS=Mus musculus OX=10090 GN=Zfr PE=1 SV=2
P46664	Adss2	20	22	0.41	456	50021	6.4	Adenylosuccinate synthetase isozyme 2 OS=Mus musculus OX=10090 GN=Adss2 PE=1 SV=2
Q99KK2	Cmas	23	25	0.41	432	48058	8.1	N-acylneuraminate cytidylyltransferase OS=Mus musculus OX=10090 GN=Cmas PE=1 SV=2
Q921H8	Acaa1a	13	18	0.41	424	43953	8.4	3-ketoacyl-CoA thiolase A, peroxisomal OS=Mus musculus OX=10090 GN=Acaa1a PE=1 SV=1
P60521	Gabarapl2	7	7	0.41	117	13667	8.1	Gamma-aminobutyric acid receptor-associated protein-like 2 OS=Mus musculus OX=10090 GN=Gabarapl2 PE=1 SV=1
Q9WTX6	Cul1	36	41	0.409	776	89691	8	Cullin-1 OS=Mus musculus OX=10090 GN=Cul1 PE=1 SV=1
P61161	Actr2	24	50	0.409	394	44761	6.7	Actin-related protein 2 OS=Mus musculus OX=10090 GN=Actr2 PE=1 SV=1
Q9D6M3	Slc25a22	20	27	0.409	323	34670	9.1	Mitochondrial glutamate carrier 1 OS=Mus musculus OX=10090 GN=Slc25a22 PE=1 SV=1
Q9CR68	Uqcrfs1	18	28	0.409	274	29368	8.7	Cytochrome b-c1 complex subunit Rieske, mitochondrial OS=Mus musculus OX=10090 GN=Uqcrfs1 PE=1 SV=1
Q9QY36	Naa10	14	18	0.409	235	26520	5.6	N-alpha-acetyltransferase 10 OS=Mus musculus OX=10090 GN=Naa10 PE=1 SV=1
Q91X97	Ncald	12	26	0.409	193	22245	5.4	Neurocalcin-delta OS=Mus musculus OX=10090 GN=Ncald PE=1 SV=4
P63242	Eif5a	14	19	0.409	154	16832	5.2	Eukaryotic translation initiation factor 5A-1 OS=Mus musculus OX=10090 GN=Eif5a PE=1 SV=2
Q8CIE6	Copa	55	63	0.408	1224	138432	7.7	Coatomer subunit alpha OS=Mus musculus OX=10090 GN=Copa PE=1 SV=2
Q3TDD9	Ppp1r21	32	36	0.408	780	88337	6.9	Protein phosphatase 1 regulatory subunit 21 OS=Mus musculus OX=10090 GN=Ppp1r21 PE=1 SV=2
Q8BFP9	Pdk1	18	19	0.408	434	48995	8.2	[Pyruvate dehydrogenase (acetyl-transferring)] kinase isozyme 1, mitochondrial OS=Mus musculus OX=10090 GN=Pdk1 PE=1 SV=2
P47199	Cryz	14	14	0.408	331	35269	8.1	Quinone oxidoreductase OS=Mus musculus OX=10090 GN=Cryz PE=1 SV=1
P62900	Rpl31	7	9	0.408	125	14463	10.5	Large ribosomal subunit protein eL31 OS=Mus musculus OX=10090 GN=Rpl31 PE=1 SV=1
O88745	Scrg1	5	6	0.408	98	11173	7.9	Scrapie-responsive protein 1 OS=Mus musculus OX=10090 GN=Scrg1 PE=2 SV=1
Q9JME5	Ap3b2	57	62	0.407	1082	119192	5.6	AP-3 complex subunit beta-2 OS=Mus musculus OX=10090 GN=Ap3b2 PE=1 SV=2
Q9Z1Z0	Uso1	40	47	0.407	959	106983	4.9	General vesicular transport factor p115 OS=Mus musculus OX=10090 GN=Uso1 PE=1 SV=2
Q1HFZ0	Nsun2	30	33	0.407	757	85452	6.6	RNA cytosine C(5)-methyltransferase NSUN2 OS=Mus musculus OX=10090 GN=Nsun2 PE=1 SV=2
Q8K0U4	Hspa12a	36	55	0.407	675	74871	6.8	Heat shock 70 kDa protein 12A OS=Mus musculus OX=10090 GN=Hspa12a PE=1 SV=1
Q99PL6	Ubxn6	22	23	0.407	442	49796	8.5	UBX domain-containing protein 6 OS=Mus musculus OX=10090 GN=Ubxn6 PE=1 SV=1
Q922Y1	Ubxn1	12	14	0.407	297	33573	5.3	UBX domain-containing protein 1 OS=Mus musculus OX=10090 GN=Ubxn1 PE=1 SV=1
Q9CY64	Blvra	14	16	0.407	295	33525	7	Biliverdin reductase A OS=Mus musculus OX=10090 GN=Blvra PE=1 SV=1
Q61885	Mog	15	24	0.407	246	28271	8	Myelin-oligodendrocyte glycoprotein OS=Mus musculus OX=10090 GN=Mog PE=1 SV=1
Q9CYN2	Spcs2	10	10	0.407	226	24978	8.6	Signal peptidase complex subunit 2 OS=Mus musculus OX=10090 GN=Spcs2 PE=1 SV=1
Q922D8	Mthfd1	45	51	0.406	935	101200	7.1	C-1-tetrahydrofolate synthase, cytoplasmic OS=Mus musculus OX=10090 GN=Mthfd1 PE=1 SV=4
Q8VEK3	Hnrnpu	55	104	0.406	800	87918	6.2	Heterogeneous nuclear ribonucleoprotein U OS=Mus musculus OX=10090 GN=Hnrnpu PE=1 SV=1
P08003	Pdia4	40	49	0.406	638	71982	5.3	Protein disulfide-isomerase A4 OS=Mus musculus OX=10090 GN=Pdia4 PE=1 SV=3
P26040	Ezr	38	50	0.406	586	69407	6.1	Ezrin OS=Mus musculus OX=10090 GN=Ezr PE=1 SV=3
Q9R1T4	Septin6	21	30	0.406	434	49620	6.4	Septin-6 OS=Mus musculus OX=10090 GN=Septin6 PE=1 SV=4
P59325	Eif5	14	16	0.406	429	48968	5.5	Eukaryotic translation initiation factor 5 OS=Mus musculus OX=10090 GN=Eif5 PE=1 SV=1
Q6PDY2	Ado	11	12	0.406	256	28372	6	2-aminoethanethiol dioxygenase OS=Mus musculus OX=10090 GN=Ado PE=1 SV=2
Q99LP6	Grpel1	12	14	0.406	217	24307	8.4	GrpE protein homolog 1, mitochondrial OS=Mus musculus OX=10090 GN=Grpel1 PE=1 SV=1
O70166	Stmn3	10	13	0.406	180	20954	7.5	Stathmin-3 OS=Mus musculus OX=10090 GN=Stmn3 PE=1 SV=1
P62331	Arf6	7	8	0.406	175	20082	9	ADP-ribosylation factor 6 OS=Mus musculus OX=10090 GN=Arf6 PE=1 SV=2
Q9CXZ1	Ndufs4	12	19	0.406	175	19785	10	NADH dehydrogenase [ubiquinone] iron-sulfur protein 4, mitochondrial OS=Mus musculus OX=10090 GN=Ndufs4 PE=1 SV=3
Q64511	Top2b	86	100	0.405	1612	181908	8.3	DNA topoisomerase 2-beta OS=Mus musculus OX=10090 GN=Top2b PE=1 SV=2
Q9CWJ9	Atic	25	31	0.405	592	64217	6.8	Bifunctional purine biosynthesis protein ATIC OS=Mus musculus OX=10090 GN=Atic PE=1 SV=2
P17563	Selenbp1	16	19	0.405	472	52514	6.3	Methanethiol oxidase OS=Mus musculus OX=10090 GN=Selenbp1 PE=1 SV=2
Q8C570	Rae1	15	19	0.405	368	40965	7.8	mRNA export factor OS=Mus musculus OX=10090 GN=Rae1 PE=1 SV=1
P61027	Rab10	11	14	0.405	200	22541	8.4	Ras-related protein Rab-10 OS=Mus musculus OX=10090 GN=Rab10 PE=1 SV=1
Q9D7X3	Dusp3	8	13	0.405	185	20472	6.5	Dual specificity protein phosphatase 3 OS=Mus musculus OX=10090 GN=Dusp3 PE=1 SV=1
Q3TGF2	Fam107b	5	6	0.405	131	15572	8.3	Protein FAM107B OS=Mus musculus OX=10090 GN=Fam107b PE=1 SV=2
P62320	Snrpd3	5	8	0.405	126	13916	10.3	Small nuclear ribonucleoprotein Sm D3 OS=Mus musculus OX=10090 GN=Snrpd3 PE=1 SV=1
P43024	Cox6a1	4	8	0.405	111	12352	10	Cytochrome c oxidase subunit 6A1, mitochondrial OS=Mus musculus OX=10090 GN=Cox6a1 PE=1 SV=2
P28661	Septin4	18	22	0.404	478	54936	5.9	Septin-4 OS=Mus musculus OX=10090 GN=Septin4 PE=1 SV=1
Q62433	Ndrg1	16	22	0.404	394	43009	6.1	Protein NDRG1 OS=Mus musculus OX=10090 GN=Ndrg1 PE=1 SV=1
P28474	Adh5	24	35	0.404	374	39548	7.3	Alcohol dehydrogenase class-3 OS=Mus musculus OX=10090 GN=Adh5 PE=1 SV=3
Q8CHP5	Pym1	6	6	0.404	203	22690	9.5	Partner of Y14 and mago OS=Mus musculus OX=10090 GN=Pym1 PE=1 SV=2
Q9D0W5	Ppil1	7	7	0.404	166	18237	8	Peptidyl-prolyl cis-trans isomerase-like 1 OS=Mus musculus OX=10090 GN=Ppil1 PE=1 SV=1
P84089	Erh	5	5	0.404	104	12259	5.9	Enhancer of rudimentary homolog OS=Mus musculus OX=10090 GN=Erh PE=1 SV=1
Q9CQ75	Ndufa2	8	12	0.404	99	10916	10	NADH dehydrogenase [ubiquinone] 1 alpha subcomplex subunit 2 OS=Mus musculus OX=10090 GN=Ndufa2 PE=1 SV=3
Q9D164	Fxyd6	7	15	0.404	94	10374	5.1	FXYD domain-containing ion transport regulator 6 OS=Mus musculus OX=10090 GN=Fxyd6 PE=1 SV=2
Q9CZW4	Acsl3	27	29	0.403	720	80492	8.5	Fatty acid CoA ligase Acsl3 OS=Mus musculus OX=10090 GN=Acsl3 PE=1 SV=2
O08539	Bin1	35	46	0.403	588	64470	5	Myc box-dependent-interacting protein 1 OS=Mus musculus OX=10090 GN=Bin1 PE=1 SV=1
Q9CX86	Hnrnpa0	16	31	0.403	305	30530	9.3	Heterogeneous nuclear ribonucleoprotein A0 OS=Mus musculus OX=10090 GN=Hnrnpa0 PE=1 SV=1
Q14BB9	Map6d1	6	6	0.403	191	20433	9.9	MAP6 domain-containing protein 1 OS=Mus musculus OX=10090 GN=Map6d1 PE=1 SV=1
Q6A065	Cep170	72	81	0.402	1588	175049	7.2	Centrosomal protein of 170 kDa OS=Mus musculus OX=10090 GN=Cep170 PE=1 SV=2
Q05512	Mark2	31	33	0.402	776	86306	9.7	Serine/threonine-protein kinase MARK2 OS=Mus musculus OX=10090 GN=Mark2 PE=1 SV=3
Q8BP48	Metap1	14	14	0.402	386	43221	7.2	Methionine aminopeptidase 1 OS=Mus musculus OX=10090 GN=Metap1 PE=1 SV=1
Q9D1E6	Tbcb	16	18	0.402	244	27386	5.2	Tubulin-folding cofactor B OS=Mus musculus OX=10090 GN=Tbcb PE=1 SV=2
Q9CZM2	Rpl15	14	18	0.402	204	24146	11.6	Large ribosomal subunit protein eL15 OS=Mus musculus OX=10090 GN=Rpl15 PE=1 SV=4
P43274	H1-4	26	53	0.402	219	21977	11.1	Histone H1.4 OS=Mus musculus OX=10090 GN=H1-4 PE=1 SV=2
Q9CPR4	Rpl17	10	13	0.402	184	21397	10.2	Large ribosomal subunit protein uL22 OS=Mus musculus OX=10090 GN=Rpl17 PE=1 SV=4
Q9JLV5	Cul3	43	48	0.401	768	88948	8.4	Cullin-3 OS=Mus musculus OX=10090 GN=Cul3 PE=1 SV=1
P47708	Rph3a	28	36	0.401	681	75489	8.3	Rabphilin-3A OS=Mus musculus OX=10090 GN=Rph3a PE=1 SV=2
Q61036	Pak3	25	29	0.401	559	62398	5.4	Serine/threonine-protein kinase PAK 3 OS=Mus musculus OX=10090 GN=Pak3 PE=1 SV=2
P10852	Slc3a2	31	41	0.401	526	58337	5.9	Amino acid transporter heavy chain SLC3A2 OS=Mus musculus OX=10090 GN=Slc3a2 PE=1 SV=1
Q9D2G2	Dlst	22	36	0.401	454	48995	9	Dihydrolipoyllysine-residue succinyltransferase component of 2-oxoglutarate dehydrogenase complex, mitochondrial OS=Mus musculus OX=10090 GN=Dlst PE=1 SV=1
Q62418	Dbnl	21	27	0.401	436	48700	4.9	Drebrin-like protein OS=Mus musculus OX=10090 GN=Dbnl PE=1 SV=2
Q8R574	Prpsap2	16	17	0.401	369	40881	7.2	Phosphoribosyl pyrophosphate synthase-associated protein 2 OS=Mus musculus OX=10090 GN=Prpsap2 PE=1 SV=1
P14094	Atp1b1	23	53	0.401	304	35195	8.6	Sodium/potassium-transporting ATPase subunit beta-1 OS=Mus musculus OX=10090 GN=Atp1b1 PE=1 SV=1
P97470	Ppp4c	11	11	0.401	307	35080	5.1	Serine/threonine-protein phosphatase 4 catalytic subunit OS=Mus musculus OX=10090 GN=Ppp4c PE=1 SV=2
Q9CQE1	Nipsnap3b	10	15	0.401	247	28308	9.5	Protein NipSnap homolog 3B OS=Mus musculus OX=10090 GN=Nipsnap3b PE=1 SV=1
Q8BWF0	Aldh5a1	28	42	0.4	523	55968	8.3	Succinate-semialdehyde dehydrogenase, mitochondrial OS=Mus musculus OX=10090 GN=Aldh5a1 PE=1 SV=1
O70435	Psma3	18	23	0.4	255	28405	5.4	Proteasome subunit alpha type-3 OS=Mus musculus OX=10090 GN=Psma3 PE=1 SV=3
Q62092	Nsg1	6	6	0.4	185	20929	6.2	Neuronal vesicle trafficking-associated protein 1 OS=Mus musculus OX=10090 GN=Nsg1 PE=1 SV=3
Q9D6K5	Synj2bp	5	6	0.4	145	15815	6.3	Synaptojanin-2-binding protein OS=Mus musculus OX=10090 GN=Synj2bp PE=1 SV=1
Q71LX4	Tln2	93	104	0.399	2375	253618	5.8	Talin-2 OS=Mus musculus OX=10090 GN=Tln2 PE=1 SV=3
Q9JI91	Actn2	42	50	0.399	894	103834	5.5	Alpha-actinin-2 OS=Mus musculus OX=10090 GN=Actn2 PE=1 SV=2
P47867	Scg3	16	17	0.399	471	53326	4.9	Secretogranin-3 OS=Mus musculus OX=10090 GN=Scg3 PE=1 SV=1
P56371	Rab4a	10	11	0.399	218	24409	6.1	Ras-related protein Rab-4A OS=Mus musculus OX=10090 GN=Rab4a PE=1 SV=2
P97314	Csrp2	8	9	0.399	193	20926	8.6	Cysteine and glycine-rich protein 2 OS=Mus musculus OX=10090 GN=Csrp2 PE=1 SV=3
P70399	Tp53bp1	59	62	0.398	1969	212733	4.6	TP53-binding protein 1 OS=Mus musculus OX=10090 GN=Tp53bp1 PE=1 SV=3
P10637	Mapt	39	77	0.398	733	76243	6.8	Microtubule-associated protein tau OS=Mus musculus OX=10090 GN=Mapt PE=1 SV=3
Q80SW1	Ahcyl1	31	38	0.398	530	58951	6.9	S-adenosylhomocysteine hydrolase-like protein 1 OS=Mus musculus OX=10090 GN=Ahcyl1 PE=1 SV=1
Q3U5Q7	Cmpk2	13	14	0.398	447	50036	7.3	UMP-CMP kinase 2, mitochondrial OS=Mus musculus OX=10090 GN=Cmpk2 PE=1 SV=2
P61290	Psme3	13	15	0.398	254	29506	6	Proteasome activator complex subunit 3 OS=Mus musculus OX=10090 GN=Psme3 PE=1 SV=1
P62746	Rhob	11	16	0.398	196	22123	5.2	Rho-related GTP-binding protein RhoB OS=Mus musculus OX=10090 GN=Rhob PE=1 SV=1
Q91VW3	Sh3bgrl3	5	7	0.398	93	10477	5.1	SH3 domain-binding glutamic acid-rich-like protein 3 OS=Mus musculus OX=10090 GN=Sh3bgrl3 PE=1 SV=1
O35250	Exoc7	29	33	0.397	697	79960	7	Exocyst complex component 7 OS=Mus musculus OX=10090 GN=Exoc7 PE=1 SV=2
P17879	Hspa1b	29	47	0.397	642	70176	5.7	Heat shock 70 kDa protein 1B OS=Mus musculus OX=10090 GN=Hspa1b PE=1 SV=3
P54775	Psmc4	21	22	0.397	418	47408	5.2	26S proteasome regulatory subunit 6B OS=Mus musculus OX=10090 GN=Psmc4 PE=1 SV=2
Q9WTP6	Ak2	12	13	0.397	239	26469	7.4	Adenylate kinase 2, mitochondrial OS=Mus musculus OX=10090 GN=Ak2 PE=1 SV=5
P60761	Nrgn	5	15	0.397	78	7496	7	Neurogranin OS=Mus musculus OX=10090 GN=Nrgn PE=1 SV=1
Q62448	Eif4g2	37	42	0.396	906	102105	7.1	Eukaryotic translation initiation factor 4 gamma 2 OS=Mus musculus OX=10090 GN=Eif4g2 PE=1 SV=2
Q61696	Hspa1a	29	47	0.396	641	70079	5.7	Heat shock 70 kDa protein 1A OS=Mus musculus OX=10090 GN=Hspa1a PE=1 SV=2
Q9CZ13	Uqcrc1	24	48	0.396	480	52852	6.2	Cytochrome b-c1 complex subunit 1, mitochondrial OS=Mus musculus OX=10090 GN=Uqcrc1 PE=1 SV=2
Q6P1F6	Ppp2r2a	20	25	0.396	447	51692	6.2	Serine/threonine-protein phosphatase 2A 55 kDa regulatory subunit B alpha isoform OS=Mus musculus OX=10090 GN=Ppp2r2a PE=1 SV=1
Q8R4N0	Clybl	16	18	0.396	338	37549	8.5	Citramalyl-CoA lyase, mitochondrial OS=Mus musculus OX=10090 GN=Clybl PE=1 SV=2
P23591	Gfus	12	12	0.396	321	35878	6.7	GDP-L-fucose synthase OS=Mus musculus OX=10090 GN=Gfus PE=1 SV=3
Q9ERS2	Ndufa13	10	10	0.396	144	16860	9.5	NADH dehydrogenase [ubiquinone] 1 alpha subcomplex subunit 13 OS=Mus musculus OX=10090 GN=Ndufa13 PE=1 SV=3
Q8BMJ3	Eif1ax	9	12	0.396	144	16460	5.2	Eukaryotic translation initiation factor 1A, X-chromosomal OS=Mus musculus OX=10090 GN=Eif1ax PE=2 SV=3
O08663	Metap2	19	22	0.395	478	52922	5.8	Methionine aminopeptidase 2 OS=Mus musculus OX=10090 GN=Metap2 PE=1 SV=1
O88543	Cops3	16	19	0.395	423	47832	6.7	COP9 signalosome complex subunit 3 OS=Mus musculus OX=10090 GN=Cops3 PE=1 SV=3
Q9DBE8	Alg2	18	21	0.395	415	47405	8	Alpha-1,3/1,6-mannosyltransferase ALG2 OS=Mus musculus OX=10090 GN=Alg2 PE=1 SV=2
Q63844	Mapk3	17	19	0.395	380	43067	6.6	Mitogen-activated protein kinase 3 OS=Mus musculus OX=10090 GN=Mapk3 PE=1 SV=5
Q9JLZ3	Auh	19	23	0.395	314	33395	9.5	Methylglutaconyl-CoA hydratase, mitochondrial OS=Mus musculus OX=10090 GN=Auh PE=1 SV=1
Q6PER3	Mapre3	20	30	0.395	281	31966	5.5	Microtubule-associated protein RP/EB family member 3 OS=Mus musculus OX=10090 GN=Mapre3 PE=1 SV=1
Q8BHG9	Cggbp1	5	5	0.395	167	18761	9	CGG triplet repeat-binding protein 1 OS=Mus musculus OX=10090 GN=Cggbp1 PE=1 SV=1
Q9D115	Znf706	5	6	0.395	76	8498	10	Zinc finger protein 706 OS=Mus musculus OX=10090 GN=Znf706 PE=1 SV=1
Q9D8N0	Eef1g	32	46	0.394	437	50061	6.7	Elongation factor 1-gamma OS=Mus musculus OX=10090 GN=Eef1g PE=1 SV=3
Q9ERR1	Ndel1	14	18	0.394	345	38366	5.2	Nuclear distribution protein nudE-like 1 OS=Mus musculus OX=10090 GN=Ndel1 PE=1 SV=2
Q91V76		15	15	0.394	315	34996	6.3	Ester hydrolase C11orf54 homolog OS=Mus musculus OX=10090 PE=1 SV=1
P00493	Hprt1	9	10	0.394	218	24570	6.7	Hypoxanthine-guanine phosphoribosyltransferase OS=Mus musculus OX=10090 GN=Hprt1 PE=1 SV=3
Q9DC61	Pmpca	20	22	0.393	524	58279	6.8	Mitochondrial-processing peptidase subunit alpha OS=Mus musculus OX=10090 GN=Pmpca PE=1 SV=1
P32067	Ssb	27	30	0.393	415	47756	9.8	Lupus La protein homolog OS=Mus musculus OX=10090 GN=Ssb PE=1 SV=1
Q3THG9	Aarsd1	17	18	0.393	412	44971	6.4	Alanyl-tRNA editing protein Aarsd1 OS=Mus musculus OX=10090 GN=Aarsd1 PE=1 SV=2
Q920Q6	Msi2	13	16	0.393	346	36939	8.5	RNA-binding protein Musashi homolog 2 OS=Mus musculus OX=10090 GN=Msi2 PE=1 SV=1
Q8C0M9	Asrgl1	13	17	0.393	326	33950	7.6	Isoaspartyl peptidase/L-asparaginase OS=Mus musculus OX=10090 GN=Asrgl1 PE=1 SV=1
Q9QUH0	Glrx	6	6	0.393	107	11871	8.4	Glutaredoxin-1 OS=Mus musculus OX=10090 GN=Glrx PE=1 SV=3
P62274	Rps29	5	6	0.393	56	6677	10.1	Small ribosomal subunit protein uS14 OS=Mus musculus OX=10090 GN=Rps29 PE=1 SV=2
Q91Z31	Ptbp2	20	27	0.392	531	57489	8.7	Polypyrimidine tract-binding protein 2 OS=Mus musculus OX=10090 GN=Ptbp2 PE=1 SV=2
Q9D1A2	Cndp2	24	28	0.392	475	52767	5.7	Cytosolic non-specific dipeptidase OS=Mus musculus OX=10090 GN=Cndp2 PE=1 SV=1
Q9DCT2	Ndufs3	15	21	0.392	263	30149	7.2	NADH dehydrogenase [ubiquinone] iron-sulfur protein 3, mitochondrial OS=Mus musculus OX=10090 GN=Ndufs3 PE=1 SV=2
P14115	Rpl27a	10	15	0.392	148	16605	11.1	Large ribosomal subunit protein uL15 OS=Mus musculus OX=10090 GN=Rpl27a PE=1 SV=5
Q6PH08	Erc2	52	58	0.391	957	110639	7	ERC protein 2 OS=Mus musculus OX=10090 GN=Erc2 PE=1 SV=2
Q6IR34	Gpsm1	23	26	0.391	673	74362	6.2	G-protein-signaling modulator 1 OS=Mus musculus OX=10090 GN=Gpsm1 PE=1 SV=3
Q8BYN5	Fsd1l	24	25	0.391	507	56886	6.7	FSD1-like protein OS=Mus musculus OX=10090 GN=Fsd1l PE=1 SV=2
O08749	Dld	32	42	0.391	509	54272	7.9	Dihydrolipoyl dehydrogenase, mitochondrial OS=Mus musculus OX=10090 GN=Dld PE=1 SV=2
Q99N28	Cadm3	21	26	0.391	396	42964	5.8	Cell adhesion molecule 3 OS=Mus musculus OX=10090 GN=Cadm3 PE=1 SV=1
Q8R3F5	Mcat	12	13	0.391	381	41928	8.1	Malonyl-CoA-acyl carrier protein transacylase, mitochondrial OS=Mus musculus OX=10090 GN=Mcat PE=1 SV=3
Q91YR1	Twf1	14	18	0.391	350	40079	6.7	Twinfilin-1 OS=Mus musculus OX=10090 GN=Twf1 PE=1 SV=2
P62874	Gnb1	17	49	0.391	340	37377	6	Guanine nucleotide-binding protein G(I)/G(S)/G(T) subunit beta-1 OS=Mus musculus OX=10090 GN=Gnb1 PE=1 SV=3
P62880	Gnb2	16	38	0.391	340	37331	6	Guanine nucleotide-binding protein G(I)/G(S)/G(T) subunit beta-2 OS=Mus musculus OX=10090 GN=Gnb2 PE=1 SV=3
Q80VJ2	Sra1	6	7	0.391	220	24325	6.6	Steroid receptor RNA activator 1 OS=Mus musculus OX=10090 GN=Sra1 PE=1 SV=4
Q922J3	Clip1	59	66	0.39	1391	155813	5.2	CAP-Gly domain-containing linker protein 1 OS=Mus musculus OX=10090 GN=Clip1 PE=1 SV=1
Q99MI1	Erc1	51	59	0.39	1120	128330	5.9	ELKS/Rab6-interacting/CAST family member 1 OS=Mus musculus OX=10090 GN=Erc1 PE=1 SV=1
P51660	Hsd17b4	33	39	0.39	735	79482	8.6	Peroxisomal multifunctional enzyme type 2 OS=Mus musculus OX=10090 GN=Hsd17b4 PE=1 SV=3
Q9D8W5	Psmd12	22	28	0.39	456	52895	7.1	26S proteasome non-ATPase regulatory subunit 12 OS=Mus musculus OX=10090 GN=Psmd12 PE=1 SV=4
Q8C1B7	Septin11	24	33	0.39	431	49695	6.7	Septin-11 OS=Mus musculus OX=10090 GN=Septin11 PE=1 SV=4
Q922H2	Pdk3	21	21	0.39	415	47923	8.8	[Pyruvate dehydrogenase (acetyl-transferring)] kinase isozyme 3, mitochondrial OS=Mus musculus OX=10090 GN=Pdk3 PE=1 SV=1
P27601	Gna13	16	19	0.39	377	44055	8.2	Guanine nucleotide-binding protein subunit alpha-13 OS=Mus musculus OX=10090 GN=Gna13 PE=1 SV=1
Q8CAY6	Acat2	17	24	0.39	397	41298	7.5	Acetyl-CoA acetyltransferase, cytosolic OS=Mus musculus OX=10090 GN=Acat2 PE=1 SV=2
Q99L04	Dhrs1	15	16	0.39	313	34005	8.4	Dehydrogenase/reductase SDR family member 1 OS=Mus musculus OX=10090 GN=Dhrs1 PE=1 SV=1
Q8R0A0	Gtf2f2	11	11	0.39	249	28381	9.2	General transcription factor IIF subunit 2 OS=Mus musculus OX=10090 GN=Gtf2f2 PE=1 SV=1
Q9Z2U1	Psma5	16	24	0.39	241	26411	4.8	Proteasome subunit alpha type-5 OS=Mus musculus OX=10090 GN=Psma5 PE=1 SV=1
Q6P3D0	Nudt16	9	9	0.39	195	21825	7.1	U8 snoRNA-decapping enzyme OS=Mus musculus OX=10090 GN=Nudt16 PE=1 SV=1
Q9CZS1	Aldh1b1	20	22	0.389	519	57553	7	Aldehyde dehydrogenase X, mitochondrial OS=Mus musculus OX=10090 GN=Aldh1b1 PE=1 SV=1
Q63932	Map2k2	17	24	0.389	401	44402	7	Dual specificity mitogen-activated protein kinase kinase 2 OS=Mus musculus OX=10090 GN=Map2k2 PE=1 SV=2
O35526	Stx1a	18	31	0.389	288	33054	5.2	Syntaxin-1A OS=Mus musculus OX=10090 GN=Stx1a PE=1 SV=3
Q9CWW6	Pin4	5	5	0.389	131	13815	9.8	Peptidyl-prolyl cis-trans isomerase NIMA-interacting 4 OS=Mus musculus OX=10090 GN=Pin4 PE=1 SV=1
P35585	Ap1m1	21	27	0.388	423	48543	7.3	AP-1 complex subunit mu-1 OS=Mus musculus OX=10090 GN=Ap1m1 PE=1 SV=3
Q7TNC4	Luc7l2	18	21	0.388	392	46583	10.1	Putative RNA-binding protein Luc7-like 2 OS=Mus musculus OX=10090 GN=Luc7l2 PE=1 SV=1
Q07417	Acads	18	21	0.388	412	44890	8.5	Short-chain specific acyl-CoA dehydrogenase, mitochondrial OS=Mus musculus OX=10090 GN=Acads PE=1 SV=2
P70271	Pdlim4	11	11	0.388	330	35556	8	PDZ and LIM domain protein 4 OS=Mus musculus OX=10090 GN=Pdlim4 PE=1 SV=3
P57784	Snrpa1	14	16	0.388	255	28357	8.6	U2 small nuclear ribonucleoprotein A' OS=Mus musculus OX=10090 GN=Snrpa1 PE=1 SV=2
Q8R1V4	Tmed4	10	10	0.388	227	26022	8.2	Transmembrane emp24 domain-containing protein 4 OS=Mus musculus OX=10090 GN=Tmed4 PE=1 SV=1
Q6ZWV3	Rpl10	14	20	0.388	214	24604	10.1	Large ribosomal subunit protein uL16 OS=Mus musculus OX=10090 GN=Rpl10 PE=1 SV=3
Q9R0Q7	Ptges3	11	17	0.388	160	18721	4.5	Prostaglandin E synthase 3 OS=Mus musculus OX=10090 GN=Ptges3 PE=1 SV=1
P63024	Vamp3	7	21	0.388	103	11480	8.5	Vesicle-associated membrane protein 3 OS=Mus musculus OX=10090 GN=Vamp3 PE=1 SV=1
Q61584	Fxr1	30	34	0.387	677	76222	7	RNA-binding protein FXR1 OS=Mus musculus OX=10090 GN=Fxr1 PE=1 SV=2
P50247	Ahcy	25	31	0.387	432	47688	6.5	Adenosylhomocysteinase OS=Mus musculus OX=10090 GN=Ahcy PE=1 SV=3
Q9Z0P5	Twf2	16	18	0.387	349	39471	6.8	Twinfilin-2 OS=Mus musculus OX=10090 GN=Twf2 PE=1 SV=1
Q8BGZ1	Hpcal4	13	18	0.387	191	22215	4.9	Hippocalcin-like protein 4 OS=Mus musculus OX=10090 GN=Hpcal4 PE=1 SV=3
P41105	Rpl28	9	10	0.387	137	15733	12	Large ribosomal subunit protein eL28 OS=Mus musculus OX=10090 GN=Rpl28 PE=1 SV=2
O35643	Ap1b1	60	75	0.386	943	103935	5.2	AP-1 complex subunit beta-1 OS=Mus musculus OX=10090 GN=Ap1b1 PE=1 SV=2
Q6PDL0	Dync1li2	21	24	0.386	492	54219	6.3	Cytoplasmic dynein 1 light intermediate chain 2 OS=Mus musculus OX=10090 GN=Dync1li2 PE=1 SV=2
Q80U23	Snph	15	15	0.386	495	53753	5.9	Syntaphilin OS=Mus musculus OX=10090 GN=Snph PE=1 SV=3
Q9QYJ0	Dnaja2	21	34	0.386	412	45746	6.5	DnaJ homolog subfamily A member 2 OS=Mus musculus OX=10090 GN=Dnaja2 PE=1 SV=1
Q8JZS0	Lin7a	11	16	0.386	233	25993	8.7	Protein lin-7 homolog A OS=Mus musculus OX=10090 GN=Lin7a PE=1 SV=2
Q91VT4	Cbr4	8	9	0.386	236	25415	9.7	3-oxoacyl-[acyl-carrier-protein] reductase OS=Mus musculus OX=10090 GN=Cbr4 PE=1 SV=2
P43276	H1-5	23	50	0.386	223	22576	10.9	Histone H1.5 OS=Mus musculus OX=10090 GN=H1-5 PE=1 SV=2
Q9CRB6	Tppp3	10	10	0.386	176	18965	9.1	Tubulin polymerization-promoting protein family member 3 OS=Mus musculus OX=10090 GN=Tppp3 PE=1 SV=1
Q9CW03	Smc3	49	52	0.385	1217	141555	7.2	Structural maintenance of chromosomes protein 3 OS=Mus musculus OX=10090 GN=Smc3 PE=1 SV=2
Q6ZQ38	Cand1	65	86	0.385	1230	136331	5.8	Cullin-associated NEDD8-dissociated protein 1 OS=Mus musculus OX=10090 GN=Cand1 PE=1 SV=2
Q60875	Arhgef2	40	44	0.385	985	111974	7.3	Rho guanine nucleotide exchange factor 2 OS=Mus musculus OX=10090 GN=Arhgef2 PE=1 SV=4
Q9JIK5	Ddx21	32	32	0.385	851	93551	9.1	Nucleolar RNA helicase 2 OS=Mus musculus OX=10090 GN=Ddx21 PE=1 SV=3
Q8BP47	NARS1	30	37	0.385	559	64279	5.9	Asparagine--tRNA ligase, cytoplasmic OS=Mus musculus OX=10090 GN=NARS1 PE=1 SV=2
P55264	Adk	14	15	0.385	361	40149	6.2	Adenosine kinase OS=Mus musculus OX=10090 GN=Adk PE=1 SV=2
Q6WVG3	Kctd12	17	23	0.385	327	35892	5.8	BTB/POZ domain-containing protein KCTD12 OS=Mus musculus OX=10090 GN=Kctd12 PE=1 SV=1
P62918	Rpl8	13	17	0.385	257	28025	11	Large ribosomal subunit protein uL2 OS=Mus musculus OX=10090 GN=Rpl8 PE=1 SV=2
Q8JZQ9	Eif3b	37	41	0.384	803	91370	5	Eukaryotic translation initiation factor 3 subunit B OS=Mus musculus OX=10090 GN=Eif3b PE=1 SV=1
Q99JF8	Psip1	27	40	0.384	528	59697	9.1	PC4 and SFRS1-interacting protein OS=Mus musculus OX=10090 GN=Psip1 PE=1 SV=1
P0C7L0	Wipf3	16	19	0.384	485	49453	10.2	WAS/WASL-interacting protein family member 3 OS=Mus musculus OX=10090 GN=Wipf3 PE=1 SV=1
Q99LR1	Abhd12	14	15	0.384	398	45270	8.7	Lysophosphatidylserine lipase ABHD12 OS=Mus musculus OX=10090 GN=Abhd12 PE=1 SV=2
Q8R2Y0	Abhd6	13	15	0.384	336	38205	8.5	Monoacylglycerol lipase ABHD6 OS=Mus musculus OX=10090 GN=Abhd6 PE=1 SV=1
Q923S9	Rab30	7	8	0.384	203	23058	5	Ras-related protein Rab-30 OS=Mus musculus OX=10090 GN=Rab30 PE=1 SV=1
P83917	Cbx1	10	12	0.384	185	21418	4.9	Chromobox protein homolog 1 OS=Mus musculus OX=10090 GN=Cbx1 PE=1 SV=1
Q61543	Glg1	50	59	0.383	1175	133734	6.8	Golgi apparatus protein 1 OS=Mus musculus OX=10090 GN=Glg1 PE=1 SV=1
Q3U1J4	Ddb1	52	58	0.383	1140	126853	5.3	DNA damage-binding protein 1 OS=Mus musculus OX=10090 GN=Ddb1 PE=1 SV=2
Q9ESZ8	Gtf2i	44	49	0.383	998	112265	6.6	General transcription factor II-I OS=Mus musculus OX=10090 GN=Gtf2i PE=1 SV=3
Q9Z2H5	Epb41l1	42	51	0.383	879	98315	5.6	Band 4.1-like protein 1 OS=Mus musculus OX=10090 GN=Epb41l1 PE=1 SV=2
Q8BGD9	Eif4b	26	33	0.383	611	68840	5.7	Eukaryotic translation initiation factor 4B OS=Mus musculus OX=10090 GN=Eif4b PE=1 SV=1
Q9CZW5	Tomm70	34	38	0.383	611	67590	7.5	Mitochondrial import receptor subunit TOM70 OS=Mus musculus OX=10090 GN=Tomm70 PE=1 SV=2
Q8BHB9	Clic6	15	16	0.383	596	62886	4.3	Chloride intracellular channel protein 6 OS=Mus musculus OX=10090 GN=Clic6 PE=1 SV=1
Q99J09	Wdr77	14	18	0.383	342	36943	5.3	Methylosome protein WDR77 OS=Mus musculus OX=10090 GN=Wdr77 PE=1 SV=1
P70677	Casp3	15	20	0.383	277	31475	6.9	Caspase-3 OS=Mus musculus OX=10090 GN=Casp3 PE=1 SV=1
Q9Z0J0	Npc2	9	9	0.383	149	16442	7.7	NPC intracellular cholesterol transporter 2 OS=Mus musculus OX=10090 GN=Npc2 PE=1 SV=1
Q8BGB5	Limd2	7	7	0.383	128	14237	9	LIM domain-containing protein 2 OS=Mus musculus OX=10090 GN=Limd2 PE=1 SV=1
Q5XJY5	Arcn1	27	29	0.382	511	57230	6.2	Coatomer subunit delta OS=Mus musculus OX=10090 GN=Arcn1 PE=1 SV=2
Q9D379	Ephx1	14	14	0.382	455	52577	8.4	Epoxide hydrolase 1 OS=Mus musculus OX=10090 GN=Ephx1 PE=1 SV=2
P04925	Prnp	10	13	0.382	254	27977	9.3	Major prion protein OS=Mus musculus OX=10090 GN=Prnp PE=1 SV=2
Q9D6Y7	Msra	10	10	0.382	233	25988	8.4	Mitochondrial peptide methionine sulfoxide reductase OS=Mus musculus OX=10090 GN=Msra PE=1 SV=1
Q9CPS6	Hint3	5	5	0.382	165	18788	6.3	Adenosine 5'-monophosphoramidase HINT3 OS=Mus musculus OX=10090 GN=Hint3 PE=1 SV=1
Q6RUT7	Uqcc4	2	2	0.382	136	15348	4.9	Ubiquinol-cytochrome-c reductase complex assembly factor 4 OS=Mus musculus OX=10090 GN=Uqcc4 PE=1 SV=1
Q9Z0J4	Nos1	51	54	0.381	1429	160472	7.2	Nitric oxide synthase 1 OS=Mus musculus OX=10090 GN=Nos1 PE=1 SV=1
P54071	Idh2	22	29	0.381	452	50906	8.7	Isocitrate dehydrogenase [NADP], mitochondrial OS=Mus musculus OX=10090 GN=Idh2 PE=1 SV=3
Q9Z1N5	Ddx39b	22	33	0.381	428	49035	5.7	Spliceosome RNA helicase Ddx39b OS=Mus musculus OX=10090 GN=Ddx39b PE=1 SV=1
Q8R464	Cadm4	15	20	0.381	388	42723	6.3	Cell adhesion molecule 4 OS=Mus musculus OX=10090 GN=Cadm4 PE=1 SV=1
Q8VEM8	Slc25a3	22	43	0.381	357	39632	9.3	Solute carrier family 25 member 3 OS=Mus musculus OX=10090 GN=Slc25a3 PE=1 SV=1
P70362	Ufd1	11	13	0.381	307	34481	6.7	Ubiquitin recognition factor in ER-associated degradation protein 1 OS=Mus musculus OX=10090 GN=Ufd1 PE=1 SV=2
P10639	Txn	7	12	0.381	105	11675	4.9	Thioredoxin OS=Mus musculus OX=10090 GN=Txn PE=1 SV=3
Q6ZWY3	Rps27l	3	4	0.381	84	9477	9.5	Small ribosomal subunit protein eS27-like OS=Mus musculus OX=10090 GN=Rps27l PE=1 SV=3
Q6ZWU9	Rps27	3	4	0.381	84	9461	9.5	Small ribosomal subunit protein eS27 OS=Mus musculus OX=10090 GN=Rps27 PE=1 SV=3
P60469	Ppfia3	50	56	0.38	1194	133426	5.6	Liprin-alpha-3 OS=Mus musculus OX=10090 GN=Ppfia3 PE=1 SV=2
Q9JIF7	Copb1	41	48	0.38	953	107066	6	Coatomer subunit beta OS=Mus musculus OX=10090 GN=Copb1 PE=1 SV=1
Q9WUB3	Pygm	38	50	0.38	842	97286	7.1	Glycogen phosphorylase, muscle form OS=Mus musculus OX=10090 GN=Pygm PE=1 SV=3
Q8BH59	Slc25a12	37	57	0.38	677	74570	8.3	Electrogenic aspartate/glutamate antiporter SLC25A12, mitochondrial OS=Mus musculus OX=10090 GN=Slc25a12 PE=1 SV=1
Q921G7	Etfdh	29	32	0.38	616	68091	7.6	Electron transfer flavoprotein-ubiquinone oxidoreductase, mitochondrial OS=Mus musculus OX=10090 GN=Etfdh PE=1 SV=1
Q9EP69	Sacm1l	24	32	0.38	587	66944	7.3	Phosphatidylinositol-3-phosphatase SAC1 OS=Mus musculus OX=10090 GN=Sacm1l PE=1 SV=1
Q2NL51	Gsk3a	23	36	0.38	490	51661	8.8	Glycogen synthase kinase-3 alpha OS=Mus musculus OX=10090 GN=Gsk3a PE=1 SV=2
P27659	Rpl3	23	34	0.38	403	46110	10.2	Large ribosomal subunit protein uL3 OS=Mus musculus OX=10090 GN=Rpl3 PE=1 SV=3
P62743	Ap2s1	9	13	0.38	142	17018	6.2	AP-2 complex subunit sigma OS=Mus musculus OX=10090 GN=Ap2s1 PE=1 SV=1
Q8CFV4	Nrn1	4	4	0.38	142	15353	7	Neuritin OS=Mus musculus OX=10090 GN=Nrn1 PE=1 SV=1
P20065	Tmsb4x	3	5	0.38	50	5679	5	Thymosin beta-4 OS=Mus musculus OX=10090 GN=Tmsb4x PE=1 SV=1
P12382	Pfkl	38	52	0.379	780	85360	7.2	ATP-dependent 6-phosphofructokinase, liver type OS=Mus musculus OX=10090 GN=Pfkl PE=1 SV=4
Q8VHR5	Gatad2b	24	25	0.379	594	65411	9.7	Transcriptional repressor p66-beta OS=Mus musculus OX=10090 GN=Gatad2b PE=1 SV=1
Q61035	Hars1	28	32	0.379	509	57432	6	Histidine--tRNA ligase, cytoplasmic OS=Mus musculus OX=10090 GN=Hars1 PE=1 SV=2
Q61655	Ddx19a	23	26	0.379	478	53933	6.7	ATP-dependent RNA helicase DDX19A OS=Mus musculus OX=10090 GN=Ddx19a PE=1 SV=2
P40336	Vps26a	12	14	0.379	327	38114	6.5	Vacuolar protein sorting-associated protein 26A OS=Mus musculus OX=10090 GN=Vps26a PE=1 SV=1
Q922W5	Pycr1	10	12	0.379	309	32373	6.9	Pyrroline-5-carboxylate reductase 1, mitochondrial OS=Mus musculus OX=10090 GN=Pycr1 PE=1 SV=1
O55128	Sap18	9	11	0.379	153	17595	9.4	Histone deacetylase complex subunit SAP18 OS=Mus musculus OX=10090 GN=Sap18 PE=1 SV=1
Q8BGY2	Eif5a2	12	16	0.379	153	16793	5.6	Eukaryotic translation initiation factor 5A-2 OS=Mus musculus OX=10090 GN=Eif5a2 PE=1 SV=3
P45878	Fkbp2	7	10	0.379	140	15344	8.9	Peptidyl-prolyl cis-trans isomerase FKBP2 OS=Mus musculus OX=10090 GN=Fkbp2 PE=1 SV=1
Q6P9K8	Caskin1	52	57	0.378	1431	150495	9.2	Caskin-1 OS=Mus musculus OX=10090 GN=Caskin1 PE=1 SV=2
Q60902	Eps15l1	33	39	0.378	907	99309	5	Epidermal growth factor receptor substrate 15-like 1 OS=Mus musculus OX=10090 GN=Eps15l1 PE=1 SV=3
Q7TNM2	Trim46	26	26	0.378	759	83432	7.6	Tripartite motif-containing protein 46 OS=Mus musculus OX=10090 GN=Trim46 PE=1 SV=1
Q9CYT6	Cap2	19	24	0.378	476	52862	6.4	Adenylyl cyclase-associated protein 2 OS=Mus musculus OX=10090 GN=Cap2 PE=1 SV=1
Q8R3V5	Sh3glb2	21	23	0.378	400	44504	5.8	Endophilin-B2 OS=Mus musculus OX=10090 GN=Sh3glb2 PE=1 SV=2
P97300	Nptn	25	39	0.378	397	44373	7.7	Neuroplastin OS=Mus musculus OX=10090 GN=Nptn PE=1 SV=3
Q80V91	Dtx3	8	10	0.378	347	37982	8.7	Probable E3 ubiquitin-protein ligase DTX3 OS=Mus musculus OX=10090 GN=Dtx3 PE=1 SV=2
Q9D020	Nt5c3a	12	12	0.378	331	37252	6.7	Cytosolic 5'-nucleotidase 3A OS=Mus musculus OX=10090 GN=Nt5c3a PE=1 SV=4
O35621	Pmm1	10	12	0.378	262	29775	5.5	Phosphomannomutase 1 OS=Mus musculus OX=10090 GN=Pmm1 PE=1 SV=1
Q9CR00	Psmd9	11	12	0.378	222	24720	6.4	26S proteasome non-ATPase regulatory subunit 9 OS=Mus musculus OX=10090 GN=Psmd9 PE=1 SV=1
P19246	Nefh	40	42	0.377	1090	116994	5.8	Neurofilament heavy polypeptide OS=Mus musculus OX=10090 GN=Nefh PE=1 SV=3
E9Q912	Rap1gds1	30	42	0.377	607	66077	5.3	Rap1 GTPase-GDP dissociation stimulator 1 OS=Mus musculus OX=10090 GN=Rap1gds1 PE=2 SV=1
Q9D0K2	Oxct1	24	35	0.377	520	55989	8.5	Succinyl-CoA:3-ketoacid coenzyme A transferase 1, mitochondrial OS=Mus musculus OX=10090 GN=Oxct1 PE=1 SV=1
Q9CZN7	Shmt2	20	22	0.377	504	55759	8.5	Serine hydroxymethyltransferase, mitochondrial OS=Mus musculus OX=10090 GN=Shmt2 PE=1 SV=1
Q7TPM6	Fsd1	18	21	0.377	496	55525	6.7	Fibronectin type III and SPRY domain-containing protein 1 OS=Mus musculus OX=10090 GN=Fsd1 PE=1 SV=1
Q64378	Fkbp5	21	22	0.377	456	50966	7.8	Peptidyl-prolyl cis-trans isomerase FKBP5 OS=Mus musculus OX=10090 GN=Fkbp5 PE=1 SV=1
Q91YS8	Camk1	15	17	0.377	374	41624	5.4	Calcium/calmodulin-dependent protein kinase type 1 OS=Mus musculus OX=10090 GN=Camk1 PE=1 SV=1
Q9CZR8	Tsfm	9	9	0.377	324	35334	7.1	Elongation factor Ts, mitochondrial OS=Mus musculus OX=10090 GN=Tsfm PE=1 SV=1
P20108	Prdx3	11	20	0.377	257	28127	7.6	Thioredoxin-dependent peroxide reductase, mitochondrial OS=Mus musculus OX=10090 GN=Prdx3 PE=1 SV=1
P63158	Hmgb1	15	21	0.377	215	24894	5.7	High mobility group protein B1 OS=Mus musculus OX=10090 GN=Hmgb1 PE=1 SV=2
Q9JJR8	Tmem9b	7	7	0.377	199	22607	8.2	Transmembrane protein 9B OS=Mus musculus OX=10090 GN=Tmem9b PE=1 SV=1
P47955	Rplp1	3	6	0.377	114	11475	4.3	Large ribosomal subunit protein P1 OS=Mus musculus OX=10090 GN=Rplp1 PE=1 SV=1
Q9JHK4	Rabggta	26	28	0.376	567	64990	5.8	Geranylgeranyl transferase type-2 subunit alpha OS=Mus musculus OX=10090 GN=Rabggta PE=1 SV=1
Q8C0C7	Farsa	24	26	0.376	508	57599	8.3	Phenylalanine--tRNA ligase alpha subunit OS=Mus musculus OX=10090 GN=Farsa PE=1 SV=1
P70333	Hnrnph2	18	29	0.376	449	49280	6.3	Heterogeneous nuclear ribonucleoprotein H2 OS=Mus musculus OX=10090 GN=Hnrnph2 PE=1 SV=1
P62482	Kcnab2	15	18	0.376	367	41021	9	Voltage-gated potassium channel subunit beta-2 OS=Mus musculus OX=10090 GN=Kcnab2 PE=1 SV=1
Q9QXB9	Drg2	17	20	0.376	364	40718	8.9	Developmentally-regulated GTP-binding protein 2 OS=Mus musculus OX=10090 GN=Drg2 PE=1 SV=1
O35459	Ech1	14	17	0.376	327	36118	7.7	Delta(3,5)-Delta(2,4)-dienoyl-CoA isomerase, mitochondrial OS=Mus musculus OX=10090 GN=Ech1 PE=1 SV=1
Q61335	Bcap31	13	14	0.376	245	27957	8.7	B-cell receptor-associated protein 31 OS=Mus musculus OX=10090 GN=Bcap31 PE=1 SV=4
Q9CY97	Ssu72	7	7	0.376	194	22517	5.2	RNA polymerase II subunit A C-terminal domain phosphatase SSU72 OS=Mus musculus OX=10090 GN=Ssu72 PE=1 SV=1
Q9JIX0	Eny2	6	7	0.376	101	11529	9.3	Transcription and mRNA export factor ENY2 OS=Mus musculus OX=10090 GN=Eny2 PE=1 SV=1
Q9Z1Q9	Vars1	58	64	0.375	1263	140215	7.8	Valine--tRNA ligase OS=Mus musculus OX=10090 GN=Vars1 PE=1 SV=1
Q9QVP9	Ptk2b	43	47	0.375	1009	115794	6.4	Protein-tyrosine kinase 2-beta OS=Mus musculus OX=10090 GN=Ptk2b PE=1 SV=2
Q8R326	Pspc1	23	26	0.375	523	58758	6.7	Paraspeckle component 1 OS=Mus musculus OX=10090 GN=Pspc1 PE=1 SV=1
Q9DCD0	Pgd	23	27	0.375	483	53247	7.2	6-phosphogluconate dehydrogenase, decarboxylating OS=Mus musculus OX=10090 GN=Pgd PE=1 SV=3
Q62419	Sh3gl1	17	23	0.375	368	41518	5.7	Endophilin-A2 OS=Mus musculus OX=10090 GN=Sh3gl1 PE=1 SV=1
Q00623	Apoa1	15	21	0.375	264	30615	5.7	Apolipoprotein A-I OS=Mus musculus OX=10090 GN=Apoa1 PE=1 SV=2
O09131	Gsto1	15	18	0.375	240	27498	7.4	Glutathione S-transferase omega-1 OS=Mus musculus OX=10090 GN=Gsto1 PE=1 SV=2
P70445	Eif4ebp2	2	2	0.375	120	12898	6.5	Eukaryotic translation initiation factor 4E-binding protein 2 OS=Mus musculus OX=10090 GN=Eif4ebp2 PE=1 SV=1
Q8R1I1	Uqcr10	3	11	0.375	64	7446	9.2	Cytochrome b-c1 complex subunit 9 OS=Mus musculus OX=10090 GN=Uqcr10 PE=1 SV=1
Q8K012	Fnbp1l	24	25	0.374	605	69886	6.6	Formin-binding protein 1-like OS=Mus musculus OX=10090 GN=Fnbp1l PE=1 SV=2
Q8R001	Mapre2	19	28	0.374	326	36946	5.4	Microtubule-associated protein RP/EB family member 2 OS=Mus musculus OX=10090 GN=Mapre2 PE=1 SV=1
Q9WTX2	Prkra	12	14	0.374	313	34371	8.4	Interferon-inducible double-stranded RNA-dependent protein kinase activator A OS=Mus musculus OX=10090 GN=Prkra PE=1 SV=1
Q99J99	Mpst	15	17	0.374	297	33097	6.5	3-mercaptopyruvate sulfurtransferase OS=Mus musculus OX=10090 GN=Mpst PE=1 SV=4
Q8BWR2	Pithd1	9	10	0.374	211	24192	5.8	PITH domain-containing protein 1 OS=Mus musculus OX=10090 GN=Pithd1 PE=1 SV=1
Q9DCT5	Sdf2	6	6	0.374	211	23159	7.3	Stromal cell-derived factor 2 OS=Mus musculus OX=10090 GN=Sdf2 PE=1 SV=1
Q812A2	Srgap3	48	56	0.373	1099	124420	6.7	SLIT-ROBO Rho GTPase-activating protein 3 OS=Mus musculus OX=10090 GN=Srgap3 PE=1 SV=1
O55029	Copb2	45	47	0.373	905	102449	5.3	Coatomer subunit beta' OS=Mus musculus OX=10090 GN=Copb2 PE=1 SV=2
Q99K51	Pls3	29	31	0.373	630	70742	5.6	Plastin-3 OS=Mus musculus OX=10090 GN=Pls3 PE=1 SV=3
Q9CQS4	Slc25a46	13	14	0.373	418	46224	7.6	Mitochondrial outer membrane protein SLC25A46 OS=Mus musculus OX=10090 GN=Slc25a46 PE=1 SV=1
P62141	Ppp1cb	22	32	0.373	327	37187	6.2	Serine/threonine-protein phosphatase PP1-beta catalytic subunit OS=Mus musculus OX=10090 GN=Ppp1cb PE=1 SV=3
Q62159	Rhoc	9	15	0.373	193	22006	6.6	Rho-related GTP-binding protein RhoC OS=Mus musculus OX=10090 GN=Rhoc PE=1 SV=2
Q9QUI0	Rhoa	9	17	0.373	193	21782	6.1	Transforming protein RhoA OS=Mus musculus OX=10090 GN=Rhoa PE=1 SV=1
Q9D289	Trappc6b	6	6	0.373	158	17936	8.7	Trafficking protein particle complex subunit 6B OS=Mus musculus OX=10090 GN=Trappc6b PE=1 SV=1
O55142	Rpl35a	7	11	0.373	110	12554	10.9	Large ribosomal subunit protein eL33 OS=Mus musculus OX=10090 GN=Rpl35a PE=1 SV=2
P13595	Ncam1	65	117	0.372	1115	119427	4.8	Neural cell adhesion molecule 1 OS=Mus musculus OX=10090 GN=Ncam1 PE=1 SV=3
Q9CZD3	Gars1	40	49	0.372	729	81878	6.7	Glycine--tRNA ligase OS=Mus musculus OX=10090 GN=Gars1 PE=1 SV=1
P70429	Evl	16	17	0.372	414	44337	8.8	Ena/VASP-like protein OS=Mus musculus OX=10090 GN=Evl PE=1 SV=2
Q9DBS2	Tprg1l	9	9	0.372	266	29814	7.4	Tumor protein p63-regulated gene 1-like protein OS=Mus musculus OX=10090 GN=Tprg1l PE=1 SV=1
Q9D0I8	Mrto4	9	9	0.372	239	27546	8.5	mRNA turnover protein 4 homolog OS=Mus musculus OX=10090 GN=Mrto4 PE=1 SV=1
Q8BHC4	Dcakd	13	16	0.372	231	26476	9.6	Dephospho-CoA kinase domain-containing protein OS=Mus musculus OX=10090 GN=Dcakd PE=1 SV=1
Q9JIK9	Mrps34	6	6	0.372	218	25827	10.4	Small ribosomal subunit protein mS34 OS=Mus musculus OX=10090 GN=Mrps34 PE=1 SV=1
P35980	Rpl18	10	14	0.372	188	21645	11.8	Large ribosomal subunit protein eL18 OS=Mus musculus OX=10090 GN=Rpl18 PE=1 SV=3
Q8BL66	Eea1	63	65	0.371	1411	160914	5.8	Early endosome antigen 1 OS=Mus musculus OX=10090 GN=Eea1 PE=1 SV=2
Q9Z1Q2	Abhd16a	18	20	0.371	558	63086	8.3	Phosphatidylserine lipase ABHD16A OS=Mus musculus OX=10090 GN=Abhd16a PE=1 SV=3
Q923T9	Camk2g	22	56	0.371	529	59607	7.6	Calcium/calmodulin-dependent protein kinase type II subunit gamma OS=Mus musculus OX=10090 GN=Camk2g PE=1 SV=1
P61965	Wdr5	11	12	0.371	334	36589	8.3	WD repeat-containing protein 5 OS=Mus musculus OX=10090 GN=Wdr5 PE=1 SV=1
O70133	Dhx9	58	74	0.37	1380	149474	6.8	ATP-dependent RNA helicase A OS=Mus musculus OX=10090 GN=Dhx9 PE=1 SV=2
P30999	Ctnnd1	31	32	0.37	938	104925	6.9	Catenin delta-1 OS=Mus musculus OX=10090 GN=Ctnnd1 PE=1 SV=2
P97855	G3bp1	16	26	0.37	465	51829	5.6	Ras GTPase-activating protein-binding protein 1 OS=Mus musculus OX=10090 GN=G3bp1 PE=1 SV=1
Q91VK1	Bzw2	23	28	0.37	419	48063	6.7	eIF5-mimic protein 1 OS=Mus musculus OX=10090 GN=Bzw2 PE=1 SV=1
Q9CZC8	Scrn1	25	34	0.37	414	46326	4.8	Secernin-1 OS=Mus musculus OX=10090 GN=Scrn1 PE=1 SV=1
Q9DBS1	Tmem43	17	19	0.37	400	44783	7.4	Transmembrane protein 43 OS=Mus musculus OX=10090 GN=Tmem43 PE=1 SV=1
P68181	Prkacb	18	24	0.37	351	40708	8.6	cAMP-dependent protein kinase catalytic subunit beta OS=Mus musculus OX=10090 GN=Prkacb PE=1 SV=2
O08915	Aip	12	14	0.37	330	37605	6.4	AH receptor-interacting protein OS=Mus musculus OX=10090 GN=Aip PE=1 SV=1
P62823	Rab3c	9	11	0.37	227	25872	5.2	Ras-related protein Rab-3C OS=Mus musculus OX=10090 GN=Rab3c PE=1 SV=1
Q6PGF2	Morn4	6	6	0.37	146	16206	8.2	MORN repeat-containing protein 4 OS=Mus musculus OX=10090 GN=Morn4 PE=1 SV=1
Q6P5H2	Nes	71	84	0.369	1864	207122	4.3	Nestin OS=Mus musculus OX=10090 GN=Nes PE=1 SV=1
G5E829	Atp2b1	58	98	0.369	1220	134747	5.9	Plasma membrane calcium-transporting ATPase 1 OS=Mus musculus OX=10090 GN=Atp2b1 PE=1 SV=1
Q5SSL4	Abr	41	43	0.369	859	97667	6.6	Active breakpoint cluster region-related protein OS=Mus musculus OX=10090 GN=Abr PE=1 SV=1
Q8BML9	Qars1	32	35	0.369	775	87677	7.3	Glutamine--tRNA ligase OS=Mus musculus OX=10090 GN=Qars1 PE=1 SV=1
P63328	Ppp3ca	27	87	0.369	521	58644	5.9	Protein phosphatase 3 catalytic subunit alpha OS=Mus musculus OX=10090 GN=Ppp3ca PE=1 SV=1
Q60972	Rbbp4	16	21	0.369	425	47656	4.9	Histone-binding protein RBBP4 OS=Mus musculus OX=10090 GN=Rbbp4 PE=1 SV=5
Q9D8U8	Snx5	15	15	0.369	404	46797	6.6	Sorting nexin-5 OS=Mus musculus OX=10090 GN=Snx5 PE=1 SV=1
Q9R0P3	Esd	13	24	0.369	282	31320	7.1	S-formylglutathione hydrolase OS=Mus musculus OX=10090 GN=Esd PE=1 SV=1
Q9DCC4	Pycr3	10	11	0.369	274	28721	7.3	Pyrroline-5-carboxylate reductase 3 OS=Mus musculus OX=10090 GN=Pycr3 PE=1 SV=2
P21126	Ubl4a	6	6	0.369	157	17801	8.4	Ubiquitin-like protein 4A OS=Mus musculus OX=10090 GN=Ubl4a PE=1 SV=1
P0DP26	Calm1	12	18	0.369	149	16838	4.2	Calmodulin-1 OS=Mus musculus OX=10090 GN=Calm1 PE=1 SV=1
P0DP28	Calm3	12	18	0.369	149	16838	4.2	Calmodulin-3 OS=Mus musculus OX=10090 GN=Calm3 PE=1 SV=1
P0DP27	Calm2	12	18	0.369	149	16838	4.2	Calmodulin-2 OS=Mus musculus OX=10090 GN=Calm2 PE=1 SV=1
O70480	Vamp4	5	5	0.369	141	16353	7.4	Vesicle-associated membrane protein 4 OS=Mus musculus OX=10090 GN=Vamp4 PE=1 SV=1
P33173	Kif1a	58	64	0.368	1695	191724	6.2	Kinesin-like protein KIF1A OS=Mus musculus OX=10090 GN=Kif1a PE=1 SV=2
P26231	Ctnna1	38	43	0.368	906	100106	6.2	Catenin alpha-1 OS=Mus musculus OX=10090 GN=Ctnna1 PE=1 SV=1
Q69Z99	Znf512	24	25	0.368	562	63908	9.5	Zinc finger protein 512 OS=Mus musculus OX=10090 GN=Znf512 PE=2 SV=2
Q60780	Gas7	16	16	0.368	421	48174	7.8	Growth arrest-specific protein 7 OS=Mus musculus OX=10090 GN=Gas7 PE=1 SV=1
P45952	Acadm	19	20	0.368	421	46481	8.4	Medium-chain specific acyl-CoA dehydrogenase, mitochondrial OS=Mus musculus OX=10090 GN=Acadm PE=1 SV=1
Q9D7B6	Acad8	16	18	0.368	413	45020	8.1	Isobutyryl-CoA dehydrogenase, mitochondrial OS=Mus musculus OX=10090 GN=Acad8 PE=1 SV=2
Q8VE33	Gdap1l1	12	14	0.368	370	42318	6.6	Ganglioside-induced differentiation-associated protein 1-like 1 OS=Mus musculus OX=10090 GN=Gdap1l1 PE=1 SV=1
P52623	Uck1	8	9	0.368	277	31068	7.9	Uridine-cytidine kinase 1 OS=Mus musculus OX=10090 GN=Uck1 PE=1 SV=2
P12658	Calb1	13	13	0.368	261	29994	4.8	Calbindin OS=Mus musculus OX=10090 GN=Calb1 PE=1 SV=2
Q3UGC7	Eif3j1	12	14	0.368	261	29344	4.8	Eukaryotic translation initiation factor 3 subunit J-A OS=Mus musculus OX=10090 GN=Eif3j1 PE=2 SV=1
Q66JS6	Eif3j2	12	14	0.365	263	29486	4.8	Eukaryotic translation initiation factor 3 subunit J-B OS=Mus musculus OX=10090 GN=Eif3j2 PE=1 SV=1
Q9CX80	Cygb	6	7	0.368	190	21466	6.8	Cytoglobin OS=Mus musculus OX=10090 GN=Cygb PE=1 SV=1
Q9DCG9	Trmt112	5	5	0.368	125	14141	5.3	Multifunctional methyltransferase subunit TRM112-like protein OS=Mus musculus OX=10090 GN=Trmt112 PE=1 SV=1
Q8BUV3	Gphn	31	34	0.367	769	83282	5.6	Gephyrin OS=Mus musculus OX=10090 GN=Gphn PE=1 SV=2
Q921F4	Hnrnpll	23	30	0.367	591	64125	5.8	Heterogeneous nuclear ribonucleoprotein L-like OS=Mus musculus OX=10090 GN=Hnrnpll PE=1 SV=3
Q99LD4	Gps1	20	23	0.367	471	53442	6.8	COP9 signalosome complex subunit 1 OS=Mus musculus OX=10090 GN=Gps1 PE=1 SV=1
P51174	Acadl	20	24	0.367	430	47908	8.3	Long-chain specific acyl-CoA dehydrogenase, mitochondrial OS=Mus musculus OX=10090 GN=Acadl PE=1 SV=2
Q9CYI4	Luc7l	13	17	0.367	371	43934	9.9	Putative RNA-binding protein Luc7-like 1 OS=Mus musculus OX=10090 GN=Luc7l PE=1 SV=2
O35435	Dhodh	13	13	0.367	395	42700	9.6	Dihydroorotate dehydrogenase (quinone), mitochondrial OS=Mus musculus OX=10090 GN=Dhodh PE=1 SV=2
P61164	Actr1a	19	29	0.367	376	42614	6.6	Alpha-centractin OS=Mus musculus OX=10090 GN=Actr1a PE=1 SV=1
Q9JIF0	Prmt1	22	27	0.367	371	42436	5.4	Protein arginine N-methyltransferase 1 OS=Mus musculus OX=10090 GN=Prmt1 PE=1 SV=1
Q8R5C5	Actr1b	19	28	0.367	376	42281	6.4	Beta-centractin OS=Mus musculus OX=10090 GN=Actr1b PE=1 SV=1
O35226	Psmd4	20	24	0.367	376	40704	4.8	26S proteasome non-ATPase regulatory subunit 4 OS=Mus musculus OX=10090 GN=Psmd4 PE=1 SV=1
Q80XN0	Bdh1	17	27	0.367	343	38299	9	D-beta-hydroxybutyrate dehydrogenase, mitochondrial OS=Mus musculus OX=10090 GN=Bdh1 PE=1 SV=2
Q8BFQ4	Wdr82	13	15	0.367	313	35079	7.7	WD repeat-containing protein 82 OS=Mus musculus OX=10090 GN=Wdr82 PE=1 SV=1
Q3UGR5	Hdhd2	8	12	0.367	259	28730	6	Haloacid dehalogenase-like hydrolase domain-containing protein 2 OS=Mus musculus OX=10090 GN=Hdhd2 PE=1 SV=2
Q6IRU5	Cltb	16	21	0.367	229	25172	4.6	Clathrin light chain B OS=Mus musculus OX=10090 GN=Cltb PE=1 SV=1
Q9D7X8	Ggct	6	7	0.367	188	21166	5.7	Gamma-glutamylcyclotransferase OS=Mus musculus OX=10090 GN=Ggct PE=1 SV=1
O35927	Ctnnd2	45	49	0.366	1247	134999	7.7	Catenin delta-2 OS=Mus musculus OX=10090 GN=Ctnnd2 PE=1 SV=1
Q9R0K7	Atp2b2	57	77	0.366	1198	132587	6	Plasma membrane calcium-transporting ATPase 2 OS=Mus musculus OX=10090 GN=Atp2b2 PE=1 SV=2
O70589	Cask	36	44	0.366	926	105109	6.4	Peripheral plasma membrane protein CASK OS=Mus musculus OX=10090 GN=Cask PE=1 SV=2
Q61361	Bcan	34	44	0.366	883	95815	4.9	Brevican core protein OS=Mus musculus OX=10090 GN=Bcan PE=1 SV=2
P37040	Por	30	35	0.366	678	77044	5.5	NADPH--cytochrome P450 reductase OS=Mus musculus OX=10090 GN=Por PE=1 SV=2
Q3ULD5	Mccc2	20	22	0.366	563	61379	8	Methylcrotonoyl-CoA carboxylase beta chain, mitochondrial OS=Mus musculus OX=10090 GN=Mccc2 PE=1 SV=1
P97797	Sirpa	22	35	0.366	513	56414	8.3	Tyrosine-protein phosphatase non-receptor type substrate 1 OS=Mus musculus OX=10090 GN=Sirpa PE=1 SV=2
Q8VHL1	Setd7	12	14	0.366	366	40506	4.7	Histone-lysine N-methyltransferase SETD7 OS=Mus musculus OX=10090 GN=Setd7 PE=1 SV=2
Q99J36	Thumpd1	18	21	0.366	350	38885	6.1	THUMP domain-containing protein 1 OS=Mus musculus OX=10090 GN=Thumpd1 PE=1 SV=1
Q9DCJ5	Ndufa8	12	17	0.366	172	19992	8.5	NADH dehydrogenase [ubiquinone] 1 alpha subcomplex subunit 8 OS=Mus musculus OX=10090 GN=Ndufa8 PE=1 SV=3
Q9WUA3	Pfkp	37	45	0.365	784	85455	7.1	ATP-dependent 6-phosphofructokinase, platelet type OS=Mus musculus OX=10090 GN=Pfkp PE=1 SV=1
O35841	Api5	26	36	0.365	504	56785	5.9	Apoptosis inhibitor 5 OS=Mus musculus OX=10090 GN=Api5 PE=1 SV=2
Q9DCL9	Paics	21	25	0.365	425	47006	7.2	Bifunctional phosphoribosylaminoimidazole carboxylase/phosphoribosylaminoimidazole succinocarboxamide synthetase OS=Mus musculus OX=10090 GN=Paics PE=1 SV=4
Q921F2	Tardbp	17	21	0.365	414	44548	6.7	TAR DNA-binding protein 43 OS=Mus musculus OX=10090 GN=Tardbp PE=1 SV=1
Q3THS6	Mat2a	17	19	0.365	395	43689	6.5	S-adenosylmethionine synthase isoform type-2 OS=Mus musculus OX=10090 GN=Mat2a PE=1 SV=2
P61294	Rab6b	12	12	0.365	208	23462	5.5	Ras-related protein Rab-6B OS=Mus musculus OX=10090 GN=Rab6b PE=1 SV=1
P32883	Kras	10	16	0.365	189	21656	6.8	GTPase KRas OS=Mus musculus OX=10090 GN=Kras PE=1 SV=1
Q9D1P0	Mrpl13	7	7	0.365	178	20677	9.4	Large ribosomal subunit protein uL13m OS=Mus musculus OX=10090 GN=Mrpl13 PE=1 SV=1
P62855	Rps26	5	5	0.365	115	13015	11	Small ribosomal subunit protein eS26 OS=Mus musculus OX=10090 GN=Rps26 PE=1 SV=3
Q8CGC7	Eprs1	66	70	0.364	1512	170078	7.7	Bifunctional glutamate/proline--tRNA ligase OS=Mus musculus OX=10090 GN=Eprs1 PE=1 SV=4
Q8VDJ3	Hdlbp	52	59	0.364	1268	141742	6.9	Vigilin OS=Mus musculus OX=10090 GN=Hdlbp PE=1 SV=1
O35551	Rabep1	38	40	0.364	862	99524	5	Rab GTPase-binding effector protein 1 OS=Mus musculus OX=10090 GN=Rabep1 PE=1 SV=2
Q9D0I9	Rars1	29	35	0.364	660	75674	7.6	Arginine--tRNA ligase, cytoplasmic OS=Mus musculus OX=10090 GN=Rars1 PE=1 SV=2
Q8BMP6	Acbd3	15	22	0.364	525	60181	5.1	Golgi resident protein GCP60 OS=Mus musculus OX=10090 GN=Acbd3 PE=1 SV=3
Q925E7	Ppp2r2d	19	22	0.364	453	51958	6.5	Serine/threonine-protein phosphatase 2A 55 kDa regulatory subunit B delta isoform OS=Mus musculus OX=10090 GN=Ppp2r2d PE=1 SV=1
Q9CRD0	Ociad1	10	11	0.364	247	27610	7.8	OCIA domain-containing protein 1 OS=Mus musculus OX=10090 GN=Ociad1 PE=1 SV=1
Q9D287	Bcas2	9	9	0.364	225	26131	5.6	Pre-mRNA-splicing factor SPF27 OS=Mus musculus OX=10090 GN=Bcas2 PE=1 SV=1
Q6PEB6	Mob4	9	13	0.364	225	26032	5.8	MOB-like protein phocein OS=Mus musculus OX=10090 GN=Mob4 PE=1 SV=1
P61022	Chp1	7	9	0.364	195	22432	5.1	Calcineurin B homologous protein 1 OS=Mus musculus OX=10090 GN=Chp1 PE=1 SV=2
Q923D2	Blvrb	6	6	0.364	206	22197	7	Flavin reductase (NADPH) OS=Mus musculus OX=10090 GN=Blvrb PE=1 SV=3
Q9WU28	Pfdn5	7	8	0.364	154	17356	6.3	Prefoldin subunit 5 OS=Mus musculus OX=10090 GN=Pfdn5 PE=1 SV=1
P62264	Rps14	8	12	0.364	151	16273	10.1	Small ribosomal subunit protein uS11 OS=Mus musculus OX=10090 GN=Rps14 PE=1 SV=3
O55137	Acot1	20	23	0.363	419	46136	6.6	Acyl-coenzyme A thioesterase 1 OS=Mus musculus OX=10090 GN=Acot1 PE=1 SV=1
Q9CRY7	Gdpd1	15	18	0.363	314	35867	8.3	Lysophospholipase D GDPD1 OS=Mus musculus OX=10090 GN=Gdpd1 PE=1 SV=1
P42125	Eci1	12	13	0.363	289	32250	9	Enoyl-CoA delta isomerase 1, mitochondrial OS=Mus musculus OX=10090 GN=Eci1 PE=1 SV=2
Q99PT1	Arhgdia	15	22	0.363	204	23407	5.2	Rho GDP-dissociation inhibitor 1 OS=Mus musculus OX=10090 GN=Arhgdia PE=1 SV=3
Q9ES97	Rtn3	36	41	0.362	964	103879	4.9	Reticulon-3 OS=Mus musculus OX=10090 GN=Rtn3 PE=1 SV=2
Q9Z218	Dpp6	39	46	0.362	804	91260	6.7	Dipeptidyl aminopeptidase-like protein 6 OS=Mus musculus OX=10090 GN=Dpp6 PE=1 SV=1
Q8QZY1	Eif3l	21	29	0.362	564	66613	6.4	Eukaryotic translation initiation factor 3 subunit L OS=Mus musculus OX=10090 GN=Eif3l PE=1 SV=1
D3YZP9	Ccdc6	15	16	0.362	469	52939	7.3	Coiled-coil domain-containing protein 6 OS=Mus musculus OX=10090 GN=Ccdc6 PE=1 SV=1
Q9QYJ3	Dnajb1	13	16	0.362	340	38167	8.6	DnaJ homolog subfamily B member 1 OS=Mus musculus OX=10090 GN=Dnajb1 PE=1 SV=3
Q9DCT1	Akr1e2	11	13	0.362	301	34461	7.3	1,5-anhydro-D-fructose reductase OS=Mus musculus OX=10090 GN=Akr1e2 PE=1 SV=1
Q8WTY4	Ciapin1	14	14	0.362	309	33429	5.2	Anamorsin OS=Mus musculus OX=10090 GN=Ciapin1 PE=1 SV=1
Q99KF1	Tmed9	7	7	0.362	235	27127	8.4	Transmembrane emp24 domain-containing protein 9 OS=Mus musculus OX=10090 GN=Tmed9 PE=1 SV=2
Q9ERE7	Mesd	8	9	0.362	224	25207	6.3	LRP chaperone MESD OS=Mus musculus OX=10090 GN=Mesd PE=1 SV=1
P10833	Rras	10	13	0.362	218	23764	6.8	Ras-related protein R-Ras OS=Mus musculus OX=10090 GN=Rras PE=1 SV=1
Q8R3T5	Stxbp6	9	9	0.362	210	23671	9.2	Syntaxin-binding protein 6 OS=Mus musculus OX=10090 GN=Stxbp6 PE=1 SV=1
Q9D1J3	Sarnp	11	13	0.362	210	23533	6.7	SAP domain-containing ribonucleoprotein OS=Mus musculus OX=10090 GN=Sarnp PE=1 SV=3
Q9CQ92	Fis1	7	10	0.362	152	17009	8.5	Mitochondrial fission 1 protein OS=Mus musculus OX=10090 GN=Fis1 PE=1 SV=1
Q05920	Pc	47	59	0.361	1178	129685	6.7	Pyruvate carboxylase, mitochondrial OS=Mus musculus OX=10090 GN=Pc PE=1 SV=1
Q8BGQ7	Aars1	45	59	0.361	968	106908	5.7	Alanine--tRNA ligase, cytoplasmic OS=Mus musculus OX=10090 GN=Aars1 PE=1 SV=1
P23819	Gria2	45	53	0.361	883	98662	7.4	Glutamate receptor 2 OS=Mus musculus OX=10090 GN=Gria2 PE=1 SV=3
P61202	Cops2	21	22	0.361	443	51597	5.5	COP9 signalosome complex subunit 2 OS=Mus musculus OX=10090 GN=Cops2 PE=1 SV=1
Q8K341	Atat1	19	31	0.361	421	47164	10	Alpha-tubulin N-acetyltransferase 1 OS=Mus musculus OX=10090 GN=Atat1 PE=1 SV=1
Q8QZS1	Hibch	15	19	0.361	385	43038	8.1	3-hydroxyisobutyryl-CoA hydrolase, mitochondrial OS=Mus musculus OX=10090 GN=Hibch PE=1 SV=1
P26516	Psmd7	11	14	0.361	321	36540	6.8	26S proteasome non-ATPase regulatory subunit 7 OS=Mus musculus OX=10090 GN=Psmd7 PE=1 SV=2
Q9JHQ5	Lztfl1	14	15	0.361	299	34773	5.2	Leucine zipper transcription factor-like protein 1 OS=Mus musculus OX=10090 GN=Lztfl1 PE=1 SV=1
O09172	Gclm	11	12	0.361	274	30535	5.5	Glutamate--cysteine ligase regulatory subunit OS=Mus musculus OX=10090 GN=Gclm PE=1 SV=1
Q921E2	Rab31	8	8	0.361	194	21331	7.4	Ras-related protein Rab-31 OS=Mus musculus OX=10090 GN=Rab31 PE=1 SV=1
Q9CWM4	Pfdn1	7	8	0.361	122	14255	8.3	Prefoldin subunit 1 OS=Mus musculus OX=10090 GN=Pfdn1 PE=1 SV=1
Q9D823	Rpl37	6	8	0.361	97	11078	11.7	Large ribosomal subunit protein eL37 OS=Mus musculus OX=10090 GN=Rpl37 PE=1 SV=3
Q9ERK4	Cse1l	47	55	0.36	971	110455	5.8	Exportin-2 OS=Mus musculus OX=10090 GN=Cse1l PE=1 SV=1
Q8JZQ2	Afg3l2	30	30	0.36	802	89519	8.6	AFG3-like protein 2 OS=Mus musculus OX=10090 GN=Afg3l2 PE=1 SV=1
Q99MR8	Mccc1	23	25	0.36	717	79344	7.8	Methylcrotonoyl-CoA carboxylase subunit alpha, mitochondrial OS=Mus musculus OX=10090 GN=Mccc1 PE=1 SV=2
P35564	Canx	39	58	0.36	591	67278	4.6	Calnexin OS=Mus musculus OX=10090 GN=Canx PE=1 SV=1
Q61753	Phgdh	30	44	0.36	533	56586	6.5	D-3-phosphoglycerate dehydrogenase OS=Mus musculus OX=10090 GN=Phgdh PE=1 SV=3
Q8BH44	Coro2b	19	22	0.36	480	54936	8.3	Coronin-2B OS=Mus musculus OX=10090 GN=Coro2b PE=1 SV=2
Q6P8X1	Snx6	19	23	0.36	406	46649	6.2	Sorting nexin-6 OS=Mus musculus OX=10090 GN=Snx6 PE=1 SV=2
Q62465	Vat1	18	22	0.36	406	43097	6.4	Synaptic vesicle membrane protein VAT-1 homolog OS=Mus musculus OX=10090 GN=Vat1 PE=1 SV=3
Q8N9S3	Ahsa2	14	14	0.36	331	37648	6.4	Activator of 90 kDa heat shock protein ATPase homolog 2 OS=Mus musculus OX=10090 GN=Ahsa2 PE=1 SV=2
Q80X85	Mrps7	9	9	0.36	242	28063	9.9	Small ribosomal subunit protein uS7m OS=Mus musculus OX=10090 GN=Mrps7 PE=1 SV=1
Q78J03	Msrb2	9	11	0.36	175	19157	9.1	Methionine-R-sulfoxide reductase B2, mitochondrial OS=Mus musculus OX=10090 GN=Msrb2 PE=1 SV=1
P68433	H3c1	12	39	0.36	136	15404	11.1	Histone H3.1 OS=Mus musculus OX=10090 GN=H3c1 PE=1 SV=2
P84228	H3c2	12	39	0.36	136	15388	11.3	Histone H3.2 OS=Mus musculus OX=10090 GN=H3c2 PE=1 SV=2
P02301	H3-5	12	37	0.36	136	15315	11.1	Histone H3.3C OS=Mus musculus OX=10090 GN=H3-5 PE=3 SV=3
P84244	H3-3a	12	37	0.36	136	15328	11.3	Histone H3.3 OS=Mus musculus OX=10090 GN=H3-3a PE=1 SV=2
Q8BYI9	Tnr	53	75	0.359	1358	149589	4.9	Tenascin-R OS=Mus musculus OX=10090 GN=Tnr PE=1 SV=2
Q8C854	Myef2	26	29	0.359	591	63295	8.9	Myelin expression factor 2 OS=Mus musculus OX=10090 GN=Myef2 PE=1 SV=1
P70297	Stam	17	18	0.359	548	59771	4.8	Signal transducing adapter molecule 1 OS=Mus musculus OX=10090 GN=Stam PE=1 SV=3
P97792	Cxadr	17	18	0.359	365	39948	7	Coxsackievirus and adenovirus receptor homolog OS=Mus musculus OX=10090 GN=Cxadr PE=1 SV=1
Q01339	Apoh	13	14	0.359	345	38619	8.2	Beta-2-glycoprotein 1 OS=Mus musculus OX=10090 GN=Apoh PE=1 SV=1
P10711	Tcea1	13	13	0.359	301	33880	8.4	Transcription elongation factor A protein 1 OS=Mus musculus OX=10090 GN=Tcea1 PE=1 SV=2
O55022	Pgrmc1	12	18	0.359	195	21694	4.7	Membrane-associated progesterone receptor component 1 OS=Mus musculus OX=10090 GN=Pgrmc1 PE=1 SV=4
Q8CGY8	Ogt	40	50	0.358	1046	116952	6.7	UDP-N-acetylglucosamine--peptide N-acetylglucosaminyltransferase 110 kDa subunit OS=Mus musculus OX=10090 GN=Ogt PE=1 SV=2
Q91YI0	Asl	20	23	0.358	464	51739	7	Argininosuccinate lyase OS=Mus musculus OX=10090 GN=Asl PE=1 SV=1
O89053	Coro1a	30	42	0.358	461	50989	6.5	Coronin-1A OS=Mus musculus OX=10090 GN=Coro1a PE=1 SV=5
Q9DC69	Ndufa9	22	32	0.358	377	42525	9.7	NADH dehydrogenase [ubiquinone] 1 alpha subcomplex subunit 9, mitochondrial OS=Mus musculus OX=10090 GN=Ndufa9 PE=1 SV=2
O35295	Purb	13	15	0.358	324	33901	5.4	Transcriptional activator protein Pur-beta OS=Mus musculus OX=10090 GN=Purb PE=1 SV=3
P15626	Gstm2	11	14	0.358	218	25717	7.4	Glutathione S-transferase Mu 2 OS=Mus musculus OX=10090 GN=Gstm2 PE=1 SV=2
O55074	Akap7	4	4	0.358	81	9169	5.3	A-kinase anchor protein 7 isoform alpha OS=Mus musculus OX=10090 GN=Akap7 PE=1 SV=4
Q7TN79	Akap7	4	4	0.092	314	35482	7.8	A-kinase anchor protein 7 isoform gamma OS=Mus musculus OX=10090 GN=Akap7 PE=1 SV=2
Q9JMH9	Myo18a	82	91	0.357	2050	232753	6.3	Unconventional myosin-XVIIIa OS=Mus musculus OX=10090 GN=Myo18a PE=1 SV=2
Q8BNU0	Armc6	17	20	0.357	468	50683	6	Armadillo repeat-containing protein 6 OS=Mus musculus OX=10090 GN=Armc6 PE=1 SV=1
Q9D0M1	Prpsap1	12	13	0.357	356	39432	7.2	Phosphoribosyl pyrophosphate synthase-associated protein 1 OS=Mus musculus OX=10090 GN=Prpsap1 PE=1 SV=1
Q8BHC1	Rab39b	10	11	0.357	213	24636	7.8	Ras-related protein Rab-39B OS=Mus musculus OX=10090 GN=Rab39b PE=1 SV=1
P15508	Sptb	80	91	0.356	2128	245248	5.3	Spectrin beta chain, erythrocytic OS=Mus musculus OX=10090 GN=Sptb PE=1 SV=4
Q9WU78	Pdcd6ip	43	50	0.356	869	96024	6.5	Programmed cell death 6-interacting protein OS=Mus musculus OX=10090 GN=Pdcd6ip PE=1 SV=3
Q7TME0	Plppr4	28	32	0.356	766	83290	8.8	Phospholipid phosphatase-related protein type 4 OS=Mus musculus OX=10090 GN=Plppr4 PE=1 SV=2
Q9JIG7	Ccdc22	19	19	0.356	627	70844	6	Coiled-coil domain-containing protein 22 OS=Mus musculus OX=10090 GN=Ccdc22 PE=1 SV=1
Q9CQF9	Pcyox1	17	24	0.356	505	56495	6.9	Prenylcysteine oxidase 1 OS=Mus musculus OX=10090 GN=Pcyox1 PE=1 SV=1
Q91YJ2	Snx4	17	19	0.356	450	51778	5.8	Sorting nexin-4 OS=Mus musculus OX=10090 GN=Snx4 PE=1 SV=1
O88712	Ctbp1	21	26	0.356	441	47745	6.8	C-terminal-binding protein 1 OS=Mus musculus OX=10090 GN=Ctbp1 PE=1 SV=2
Q80XI4	Pip4k2b	18	22	0.356	416	47319	7.3	Phosphatidylinositol 5-phosphate 4-kinase type-2 beta OS=Mus musculus OX=10090 GN=Pip4k2b PE=1 SV=1
Q9CZ04	Cops7a	11	12	0.356	275	30224	7.9	COP9 signalosome complex subunit 7a OS=Mus musculus OX=10090 GN=Cops7a PE=1 SV=2
Q6NZB0	Dnajc8	11	11	0.356	253	29813	9.1	DnaJ homolog subfamily C member 8 OS=Mus musculus OX=10090 GN=Dnajc8 PE=1 SV=2
Q9WTX5	Skp1	12	15	0.356	163	18672	4.5	S-phase kinase-associated protein 1 OS=Mus musculus OX=10090 GN=Skp1 PE=1 SV=3
Q8BFU3	Rnf214	21	23	0.355	668	73625	6.2	RING finger protein 214 OS=Mus musculus OX=10090 GN=Rnf214 PE=1 SV=1
Q6P1B1	Xpnpep1	26	30	0.355	623	69591	5.5	Xaa-Pro aminopeptidase 1 OS=Mus musculus OX=10090 GN=Xpnpep1 PE=1 SV=1
Q99MN9	Pccb	18	19	0.355	541	58409	7.7	Propionyl-CoA carboxylase beta chain, mitochondrial OS=Mus musculus OX=10090 GN=Pccb PE=1 SV=2
Q99KP6	Prpf19	20	25	0.355	504	55239	6.6	Pre-mRNA-processing factor 19 OS=Mus musculus OX=10090 GN=Prpf19 PE=1 SV=1
Q3UY34	Custos	8	8	0.355	256	27631	8.7	Protein CUSTOS OS=Mus musculus OX=10090 GN=Custos PE=2 SV=1
Q9D8B4	Ndufa11	6	9	0.355	141	14982	8.4	NADH dehydrogenase [ubiquinone] 1 alpha subcomplex subunit 11 OS=Mus musculus OX=10090 GN=Ndufa11 PE=1 SV=2
Q922S4	Pde2a	39	44	0.354	939	105619	5.4	cGMP-dependent 3',5'-cyclic phosphodiesterase OS=Mus musculus OX=10090 GN=Pde2a PE=1 SV=4
Q68FL6	Mars1	38	40	0.354	902	101431	7.1	Methionine--tRNA ligase, cytoplasmic OS=Mus musculus OX=10090 GN=Mars1 PE=1 SV=1
Q8BNW9	Kbtbd11	21	23	0.354	633	67946	5.4	Kelch repeat and BTB domain-containing protein 11 OS=Mus musculus OX=10090 GN=Kbtbd11 PE=1 SV=3
Q07076	Anxa7	17	20	0.354	463	49925	6.2	Annexin A7 OS=Mus musculus OX=10090 GN=Anxa7 PE=1 SV=2
Q9D1M0	Sec13	12	13	0.354	322	35566	5.4	Protein SEC13 homolog OS=Mus musculus OX=10090 GN=Sec13 PE=1 SV=3
Q9QZ06	Tollip	12	16	0.354	274	30345	5.2	Toll-interacting protein OS=Mus musculus OX=10090 GN=Tollip PE=1 SV=1
Q9D273	Mmab	8	8	0.354	237	26273	9.2	Corrinoid adenosyltransferase MMAB OS=Mus musculus OX=10090 GN=Mmab PE=1 SV=1
Q9D0B6	Pbdc1	6	6	0.354	198	22223	4.5	Protein PBDC1 OS=Mus musculus OX=10090 GN=Pbdc1 PE=1 SV=1
Q04750	Top1	33	38	0.353	767	90876	9.3	DNA topoisomerase 1 OS=Mus musculus OX=10090 GN=Top1 PE=1 SV=2
Q99MD9	Nasp	33	35	0.353	773	83954	4.4	Nuclear autoantigenic sperm protein OS=Mus musculus OX=10090 GN=Nasp PE=1 SV=2
Q8BH66	Atl1	25	28	0.353	558	63378	6.5	Atlastin-1 OS=Mus musculus OX=10090 GN=Atl1 PE=1 SV=1
Q922V4	Plrg1	17	20	0.353	513	56938	9.2	Pleiotropic regulator 1 OS=Mus musculus OX=10090 GN=Plrg1 PE=1 SV=1
Q9QZB7	Actr10	15	18	0.353	417	46208	7.6	Actin-related protein 10 OS=Mus musculus OX=10090 GN=Actr10 PE=1 SV=2
Q9CQM9	Glrx3	13	16	0.353	337	37778	5.6	Glutaredoxin-3 OS=Mus musculus OX=10090 GN=Glrx3 PE=1 SV=1
Q9D1C8	Vps28	8	9	0.353	221	25452	5.5	Vacuolar protein sorting-associated protein 28 homolog OS=Mus musculus OX=10090 GN=Vps28 PE=1 SV=1
Q56A07	Scn2b	8	10	0.353	215	24228	6.5	Sodium channel subunit beta-2 OS=Mus musculus OX=10090 GN=Scn2b PE=1 SV=1
O88951	Lin7b	9	12	0.353	207	22914	8.7	Protein lin-7 homolog B OS=Mus musculus OX=10090 GN=Lin7b PE=1 SV=2
Q811B5	Prr3	4	4	0.353	190	21167	9.8	Proline-rich protein 3 OS=Mus musculus OX=10090 GN=Prr3 PE=2 SV=1
Q63739	Ptp4a1	7	8	0.353	173	19815	9	Protein tyrosine phosphatase type IVA 1 OS=Mus musculus OX=10090 GN=Ptp4a1 PE=1 SV=1
P63044	Vamp2	9	25	0.353	116	12691	8.1	Vesicle-associated membrane protein 2 OS=Mus musculus OX=10090 GN=Vamp2 PE=1 SV=2
P61961	Ufm1	4	4	0.353	85	9118	9.3	Ubiquitin-fold modifier 1 OS=Mus musculus OX=10090 GN=Ufm1 PE=1 SV=1
P28184	Mt3	5	5	0.353	68	7009	7.5	Metallothionein-3 OS=Mus musculus OX=10090 GN=Mt3 PE=1 SV=1
P26039	Tln1	86	94	0.352	2541	269819	6.2	Talin-1 OS=Mus musculus OX=10090 GN=Tln1 PE=1 SV=2
P58871	Tnks1bp1	48	51	0.352	1720	181824	4.9	182 kDa tankyrase-1-binding protein OS=Mus musculus OX=10090 GN=Tnks1bp1 PE=1 SV=2
Q5RJI5	Brsk1	25	29	0.352	778	85155	9.3	Serine/threonine-protein kinase BRSK1 OS=Mus musculus OX=10090 GN=Brsk1 PE=1 SV=1
Q91ZA3	Pcca	27	33	0.352	724	79922	7.2	Propionyl-CoA carboxylase alpha chain, mitochondrial OS=Mus musculus OX=10090 GN=Pcca PE=1 SV=2
Q8BLR2	Cpne4	19	22	0.352	557	62408	6.3	Copine-4 OS=Mus musculus OX=10090 GN=Cpne4 PE=1 SV=1
Q3TEA8	Hp1bp3	27	29	0.352	554	60867	9.7	Heterochromatin protein 1-binding protein 3 OS=Mus musculus OX=10090 GN=Hp1bp3 PE=1 SV=1
P06728	Apoa4	19	20	0.352	395	45029	5.5	Apolipoprotein A-IV OS=Mus musculus OX=10090 GN=Apoa4 PE=1 SV=3
Q99PJ0	Ntm	13	20	0.352	344	37984	7.8	Neurotrimin OS=Mus musculus OX=10090 GN=Ntm PE=1 SV=2
O88545	Cops6	13	17	0.352	324	35880	5.7	COP9 signalosome complex subunit 6 OS=Mus musculus OX=10090 GN=Cops6 PE=1 SV=1
O35593	Psmd14	16	18	0.352	310	34577	6.5	26S proteasome non-ATPase regulatory subunit 14 OS=Mus musculus OX=10090 GN=Psmd14 PE=1 SV=2
P70122	Sbds	10	11	0.352	250	28781	8.8	Ribosome maturation protein SBDS OS=Mus musculus OX=10090 GN=Sbds PE=1 SV=4
P67984	Rpl22	7	10	0.352	128	14759	9.2	Large ribosomal subunit protein eL22 OS=Mus musculus OX=10090 GN=Rpl22 PE=1 SV=2
A2AGT5	Ckap5	87	94	0.351	2032	225633	8	Cytoskeleton-associated protein 5 OS=Mus musculus OX=10090 GN=Ckap5 PE=1 SV=1
Q5SQX6	Cyfip2	53	72	0.351	1253	145659	7.1	Cytoplasmic FMR1-interacting protein 2 OS=Mus musculus OX=10090 GN=Cyfip2 PE=1 SV=2
Q6PDG5	Smarcc2	53	62	0.351	1213	132604	5.6	SWI/SNF complex subunit SMARCC2 OS=Mus musculus OX=10090 GN=Smarcc2 PE=1 SV=2
A2AWA9	Rabgap1	38	41	0.351	1064	120798	5.2	Rab GTPase-activating protein 1 OS=Mus musculus OX=10090 GN=Rabgap1 PE=1 SV=1
Q9EQH3	Vps35	37	41	0.351	796	91713	5.4	Vacuolar protein sorting-associated protein 35 OS=Mus musculus OX=10090 GN=Vps35 PE=1 SV=1
Q11136	Pepd	17	17	0.351	493	55029	5.8	Xaa-Pro dipeptidase OS=Mus musculus OX=10090 GN=Pepd PE=1 SV=3
Q8BH58	Tiprl	9	12	0.351	271	31254	5.6	TIP41-like protein OS=Mus musculus OX=10090 GN=Tiprl PE=1 SV=1
Q9JKY5	Hip1r	43	46	0.35	1068	119426	6.5	Huntingtin-interacting protein 1-related protein OS=Mus musculus OX=10090 GN=Hip1r PE=1 SV=2
O08529	Capn2	24	29	0.35	700	79872	5	Calpain-2 catalytic subunit OS=Mus musculus OX=10090 GN=Capn2 PE=1 SV=4
Q99MN1	Kars1	31	37	0.35	595	67840	5.9	Lysine--tRNA ligase OS=Mus musculus OX=10090 GN=Kars1 PE=1 SV=1
Q8C5H8	Nadk2	16	17	0.35	452	50859	8.1	NAD kinase 2, mitochondrial OS=Mus musculus OX=10090 GN=Nadk2 PE=1 SV=2
Q8K1J6	Trnt1	16	16	0.35	434	49895	8.6	CCA tRNA nucleotidyltransferase 1, mitochondrial OS=Mus musculus OX=10090 GN=Trnt1 PE=1 SV=1
Q99MR0	Actl6b	16	21	0.35	426	46892	5.7	Actin-like protein 6B OS=Mus musculus OX=10090 GN=Actl6b PE=1 SV=1
P63034	Cyth2	16	16	0.35	400	46571	5.6	Cytohesin-2 OS=Mus musculus OX=10090 GN=Cyth2 PE=1 SV=3
Q9CQE3	Mrps17	4	5	0.35	120	13382	9.9	Small ribosomal subunit protein uS17m OS=Mus musculus OX=10090 GN=Mrps17 PE=1 SV=1
P97333	Nrp1	29	36	0.349	923	103000	5.9	Neuropilin-1 OS=Mus musculus OX=10090 GN=Nrp1 PE=1 SV=2
Q9Z268	Rasal1	28	38	0.349	799	89395	6.4	RasGAP-activating-like protein 1 OS=Mus musculus OX=10090 GN=Rasal1 PE=1 SV=2
P70663	Sparcl1	19	21	0.349	650	72287	4.6	SPARC-like protein 1 OS=Mus musculus OX=10090 GN=Sparcl1 PE=1 SV=3
Q80WJ7	Mtdh	21	24	0.349	579	63846	9.3	Protein LYRIC OS=Mus musculus OX=10090 GN=Mtdh PE=1 SV=1
Q9CWK8	Snx2	24	26	0.349	519	58471	5.1	Sorting nexin-2 OS=Mus musculus OX=10090 GN=Snx2 PE=1 SV=2
Q9JKC8	Ap3m1	15	18	0.349	418	46936	6.9	AP-3 complex subunit mu-1 OS=Mus musculus OX=10090 GN=Ap3m1 PE=1 SV=1
P67871	Csnk2b	11	16	0.349	215	24942	5.6	Casein kinase II subunit beta OS=Mus musculus OX=10090 GN=Csnk2b PE=1 SV=1
Q9JL62	Gltp	11	13	0.349	209	23690	7.4	Glycolipid transfer protein OS=Mus musculus OX=10090 GN=Gltp PE=1 SV=3
P08556	Nras	12	19	0.349	189	21199	5.2	GTPase NRas OS=Mus musculus OX=10090 GN=Nras PE=1 SV=1
O54774	Ap3d1	48	56	0.348	1199	135081	7.4	AP-3 complex subunit delta-1 OS=Mus musculus OX=10090 GN=Ap3d1 PE=1 SV=1
Q8K212	Pacs1	34	45	0.348	961	104829	7.7	Phosphofurin acidic cluster sorting protein 1 OS=Mus musculus OX=10090 GN=Pacs1 PE=1 SV=2
Q9Z0E0	Ncdn	35	46	0.348	729	78895	5.5	Neurochondrin OS=Mus musculus OX=10090 GN=Ncdn PE=1 SV=1
Q3UEB3	Puf60	23	24	0.348	564	60249	5.3	Poly(U)-binding-splicing factor PUF60 OS=Mus musculus OX=10090 GN=Puf60 PE=1 SV=2
Q60973	Rbbp7	15	21	0.348	425	47790	5	Histone-binding protein RBBP7 OS=Mus musculus OX=10090 GN=Rbbp7 PE=1 SV=1
Q9CX56	Psmd8	15	18	0.348	353	39930	9.6	26S proteasome non-ATPase regulatory subunit 8 OS=Mus musculus OX=10090 GN=Psmd8 PE=1 SV=2
Q91Z53	Grhpr	14	15	0.348	328	35329	7.6	Glyoxylate reductase/hydroxypyruvate reductase OS=Mus musculus OX=10090 GN=Grhpr PE=1 SV=1
P14231	Atp1b2	11	21	0.348	290	33344	8.3	Sodium/potassium-transporting ATPase subunit beta-2 OS=Mus musculus OX=10090 GN=Atp1b2 PE=1 SV=2
Q8BTF8	Ralyl	13	15	0.348	293	32452	7.9	RNA-binding Raly-like protein OS=Mus musculus OX=10090 GN=Ralyl PE=2 SV=1
Q9CQQ7	Atp5pb	16	22	0.348	256	28949	9.1	ATP synthase F(0) complex subunit B1, mitochondrial OS=Mus musculus OX=10090 GN=Atp5pb PE=1 SV=1
Q91Z61	Diras1	9	9	0.348	198	22265	8.9	GTP-binding protein Di-Ras1 OS=Mus musculus OX=10090 GN=Diras1 PE=1 SV=1
Q99JI6	Rap1b	10	13	0.348	184	20825	5.8	Ras-related protein Rap-1b OS=Mus musculus OX=10090 GN=Rap1b PE=1 SV=2
P63280	Ube2i	10	11	0.348	158	18007	8.7	SUMO-conjugating enzyme UBC9 OS=Mus musculus OX=10090 GN=Ube2i PE=1 SV=1
O54962	Banf1	3	3	0.348	89	10103	6.1	Barrier-to-autointegration factor OS=Mus musculus OX=10090 GN=Banf1 PE=1 SV=1
Q3TXS7	Psmd1	39	48	0.347	953	105730	5.4	26S proteasome non-ATPase regulatory subunit 1 OS=Mus musculus OX=10090 GN=Psmd1 PE=1 SV=1
Q8BUK6	Hook3	29	29	0.347	718	83218	5.2	Protein Hook homolog 3 OS=Mus musculus OX=10090 GN=Hook3 PE=1 SV=2
Q9WTN0	Ggps1	10	10	0.347	300	34707	6.5	Geranylgeranyl pyrophosphate synthase OS=Mus musculus OX=10090 GN=Ggps1 PE=1 SV=1
Q9CR62	Slc25a11	16	31	0.347	314	34155	9.9	Mitochondrial 2-oxoglutarate/malate carrier protein OS=Mus musculus OX=10090 GN=Slc25a11 PE=1 SV=3
Q9ER00	Stx12	13	17	0.347	274	31195	5.4	Syntaxin-12 OS=Mus musculus OX=10090 GN=Stx12 PE=1 SV=1
Q91VR8	Brk1	3	3	0.347	75	8761	5.5	Protein BRICK1 OS=Mus musculus OX=10090 GN=Brk1 PE=1 SV=1
Q9D7N3	Mrps9	12	15	0.346	390	44929	8.8	Small ribosomal subunit protein uS9m OS=Mus musculus OX=10090 GN=Mrps9 PE=1 SV=3
Q99KV1	Dnajb11	17	22	0.346	358	40555	6.3	DnaJ homolog subfamily B member 11 OS=Mus musculus OX=10090 GN=Dnajb11 PE=1 SV=1
Q8K274	Fn3krp	9	9	0.346	309	34468	7.9	Ketosamine-3-kinase OS=Mus musculus OX=10090 GN=Fn3krp PE=1 SV=2
Q8BJU0	Sgta	15	22	0.346	315	34322	5.1	Small glutamine-rich tetratricopeptide repeat-containing protein alpha OS=Mus musculus OX=10090 GN=Sgta PE=1 SV=2
Q9D710	Tmx2	12	13	0.346	295	33943	8.8	Thioredoxin-related transmembrane protein 2 OS=Mus musculus OX=10090 GN=Tmx2 PE=1 SV=1
Q9CQ60	Pgls	11	14	0.346	257	27254	5.8	6-phosphogluconolactonase OS=Mus musculus OX=10090 GN=Pgls PE=1 SV=1
P63073	Eif4e	11	12	0.346	217	25053	6.1	Eukaryotic translation initiation factor 4E OS=Mus musculus OX=10090 GN=Eif4e PE=1 SV=1
Q6ZPJ3	Ube2o	49	57	0.345	1288	140834	5.1	(E3-independent) E2 ubiquitin-conjugating enzyme UBE2O OS=Mus musculus OX=10090 GN=Ube2o PE=1 SV=3
P46935	Nedd4	36	40	0.345	887	102706	5.3	E3 ubiquitin-protein ligase NEDD4 OS=Mus musculus OX=10090 GN=Nedd4 PE=1 SV=3
Q8VEH5	Epm2aip1	23	27	0.345	606	70096	5.9	EPM2A-interacting protein 1 OS=Mus musculus OX=10090 GN=Epm2aip1 PE=1 SV=1
P70698	Ctps1	21	27	0.345	591	66683	6.6	CTP synthase 1 OS=Mus musculus OX=10090 GN=Ctps1 PE=1 SV=2
Q8JZP2	Syn3	16	18	0.345	579	63315	9.4	Synapsin-3 OS=Mus musculus OX=10090 GN=Syn3 PE=1 SV=2
Q91VC3	Eif4a3	26	32	0.345	411	46840	6.7	Eukaryotic initiation factor 4A-III OS=Mus musculus OX=10090 GN=Eif4a3 PE=1 SV=3
Q8C163	Exog	15	15	0.345	368	41384	8.1	Nuclease EXOG, mitochondrial OS=Mus musculus OX=10090 GN=Exog PE=1 SV=1
O54984	Get3	12	14	0.345	348	38823	4.9	ATPase GET3 OS=Mus musculus OX=10090 GN=Get3 PE=1 SV=2
Q8BP27	Sfr1	9	9	0.345	319	35183	5.1	Swi5-dependent recombination DNA repair protein 1 homolog OS=Mus musculus OX=10090 GN=Sfr1 PE=1 SV=2
Q9CR95	Necap1	10	12	0.345	275	29639	6.4	Adaptin ear-binding coat-associated protein 1 OS=Mus musculus OX=10090 GN=Necap1 PE=1 SV=2
Q9R1P0	Psma4	15	18	0.345	261	29471	7.7	Proteasome subunit alpha type-4 OS=Mus musculus OX=10090 GN=Psma4 PE=1 SV=1
P62754	Rps6	15	20	0.345	249	28681	10.8	Small ribosomal subunit protein eS6 OS=Mus musculus OX=10090 GN=Rps6 PE=1 SV=1
Q5NCF2	Trappc1	5	5	0.345	145	16882	9.2	Trafficking protein particle complex subunit 1 OS=Mus musculus OX=10090 GN=Trappc1 PE=1 SV=1
G5E8K5	Ank3	66	80	0.344	1961	214061	6.7	Ankyrin-3 OS=Mus musculus OX=10090 GN=Ank3 PE=1 SV=1
Q8CHC4	Synj1	66	90	0.344	1574	172616	6.9	Synaptojanin-1 OS=Mus musculus OX=10090 GN=Synj1 PE=1 SV=3
P70232	Chl1	39	45	0.344	1209	135074	5.6	Neural cell adhesion molecule L1-like protein OS=Mus musculus OX=10090 GN=Chl1 PE=1 SV=2
P39054	Dnm2	39	54	0.344	870	98145	7.4	Dynamin-2 OS=Mus musculus OX=10090 GN=Dnm2 PE=1 SV=2
Q61024	Asns	17	17	0.344	561	64283	6.6	Asparagine synthetase [glutamine-hydrolyzing] OS=Mus musculus OX=10090 GN=Asns PE=1 SV=3
Q9R0X4	Acot9	19	19	0.344	439	50560	8.6	Acyl-coenzyme A thioesterase 9, mitochondrial OS=Mus musculus OX=10090 GN=Acot9 PE=1 SV=1
Q9Z2I8	Suclg2	13	13	0.344	433	46840	7	Succinate--CoA ligase [GDP-forming] subunit beta, mitochondrial OS=Mus musculus OX=10090 GN=Suclg2 PE=1 SV=3
Q9JHL1	Nherf2	9	9	0.344	337	37403	7.6	Na(+)/H(+) exchange regulatory cofactor NHE-RF2 OS=Mus musculus OX=10090 GN=Nherf2 PE=1 SV=2
E9PUL5	Prrt2	10	11	0.344	346	35924	4.6	Proline-rich transmembrane protein 2 OS=Mus musculus OX=10090 GN=Prrt2 PE=1 SV=1
Q9DBZ5	Eif3k	8	8	0.344	218	25087	4.9	Eukaryotic translation initiation factor 3 subunit K OS=Mus musculus OX=10090 GN=Eif3k PE=1 SV=1
Q99LJ6	Gpx7	4	4	0.344	186	21061	8.3	Glutathione peroxidase 7 OS=Mus musculus OX=10090 GN=Gpx7 PE=1 SV=1
Q9D8W7	Ociad2	8	13	0.344	154	16926	9.4	OCIA domain-containing protein 2 OS=Mus musculus OX=10090 GN=Ociad2 PE=1 SV=1
Q9D2U5	Naa38	3	3	0.344	125	13430	5.5	N-alpha-acetyltransferase 38, NatC auxiliary subunit OS=Mus musculus OX=10090 GN=Naa38 PE=1 SV=1
P23116	Eif3a	54	58	0.343	1344	161936	6.8	Eukaryotic translation initiation factor 3 subunit A OS=Mus musculus OX=10090 GN=Eif3a PE=1 SV=5
Q9CU62	Smc1a	47	48	0.343	1233	143235	7.6	Structural maintenance of chromosomes protein 1A OS=Mus musculus OX=10090 GN=Smc1a PE=1 SV=4
Q8BSS9	Ppfia2	51	56	0.343	1257	143234	6.1	Liprin-alpha-2 OS=Mus musculus OX=10090 GN=Ppfia2 PE=1 SV=2
Q8CJG1	Ago1	30	33	0.343	857	97214	9.2	Protein argonaute-1 OS=Mus musculus OX=10090 GN=Ago1 PE=1 SV=2
Q69ZS7	Hbs1l	21	22	0.343	682	75101	6.5	HBS1-like protein OS=Mus musculus OX=10090 GN=Hbs1l PE=1 SV=2
P36916	Gnl1	23	25	0.343	607	68771	5.7	Guanine nucleotide-binding protein-like 1 OS=Mus musculus OX=10090 GN=Gnl1 PE=1 SV=4
Q8VBW6	Nae1	17	22	0.343	534	60274	5.5	NEDD8-activating enzyme E1 regulatory subunit OS=Mus musculus OX=10090 GN=Nae1 PE=1 SV=1
Q61081	Cdc37	17	22	0.343	379	44593	5.3	Hsp90 co-chaperone Cdc37 OS=Mus musculus OX=10090 GN=Cdc37 PE=1 SV=1
Q06138	Cab39	16	20	0.343	341	39843	6.9	Calcium-binding protein 39 OS=Mus musculus OX=10090 GN=Cab39 PE=1 SV=2
Q8BG05	Hnrnpa3	18	31	0.343	379	39652	9	Heterogeneous nuclear ribonucleoprotein A3 OS=Mus musculus OX=10090 GN=Hnrnpa3 PE=1 SV=1
Q99JB2	Stoml2	13	15	0.343	353	38385	8.9	Stomatin-like protein 2, mitochondrial OS=Mus musculus OX=10090 GN=Stoml2 PE=1 SV=1
Q91W82	Ube2e2	6	6	0.343	201	22241	7.7	Ubiquitin-conjugating enzyme E2 E2 OS=Mus musculus OX=10090 GN=Ube2e2 PE=2 SV=1
Q9D892	Itpa	9	14	0.343	198	21897	5.9	Inosine triphosphate pyrophosphatase OS=Mus musculus OX=10090 GN=Itpa PE=1 SV=2
P23927	Cryab	9	10	0.343	175	20069	7.3	Alpha-crystallin B chain OS=Mus musculus OX=10090 GN=Cryab PE=1 SV=2
P62488	Polr2g	5	5	0.343	172	19294	5.5	DNA-directed RNA polymerase II subunit RPB7 OS=Mus musculus OX=10090 GN=Polr2g PE=1 SV=1
P62267	Rps23	12	19	0.343	143	15808	10.5	Small ribosomal subunit protein uS12 OS=Mus musculus OX=10090 GN=Rps23 PE=1 SV=3
Q9ERY9	Erg28	6	8	0.343	140	15806	9.9	Ergosterol biosynthetic protein 28 homolog OS=Mus musculus OX=10090 GN=Erg28 PE=2 SV=1
Q8BYM5	Nlgn3	23	29	0.342	825	91162	5.8	Neuroligin-3 OS=Mus musculus OX=10090 GN=Nlgn3 PE=1 SV=2
Q9WUM4	Coro1c	28	33	0.342	474	53121	7.1	Coronin-1C OS=Mus musculus OX=10090 GN=Coro1c PE=1 SV=2
Q99JR1	Sfxn1	13	16	0.342	322	35649	9.2	Sideroflexin-1 OS=Mus musculus OX=10090 GN=Sfxn1 PE=1 SV=3
Q99KP3	Cryl1	9	9	0.342	319	35209	5.9	Lambda-crystallin homolog OS=Mus musculus OX=10090 GN=Cryl1 PE=1 SV=3
Q9D1R9	Rpl34	8	10	0.342	117	13293	11.5	Large ribosomal subunit protein eL34 OS=Mus musculus OX=10090 GN=Rpl34 PE=1 SV=2
Q80YN3	Bcas1	21	24	0.341	633	67378	6.2	Breast carcinoma-amplified sequence 1 homolog OS=Mus musculus OX=10090 GN=Bcas1 PE=1 SV=3
Q6DFW4	Nop58	22	25	0.341	536	60343	8.3	Nucleolar protein 58 OS=Mus musculus OX=10090 GN=Nop58 PE=1 SV=1
Q8R016	Blmh	21	23	0.341	455	52511	6.5	Bleomycin hydrolase OS=Mus musculus OX=10090 GN=Blmh PE=1 SV=1
P46097	Syt2	15	22	0.341	422	47263	8	Synaptotagmin-2 OS=Mus musculus OX=10090 GN=Syt2 PE=1 SV=1
Q91WK2	Eif3h	16	19	0.341	352	39832	6.7	Eukaryotic translation initiation factor 3 subunit H OS=Mus musculus OX=10090 GN=Eif3h PE=1 SV=1
Q8CCS6	Pabpn1	11	14	0.341	302	32297	5.2	Polyadenylate-binding protein 2 OS=Mus musculus OX=10090 GN=Pabpn1 PE=1 SV=3
Q9D0E3	Lysmd1	7	9	0.341	226	24814	8.9	LysM and putative peptidoglycan-binding domain-containing protein 1 OS=Mus musculus OX=10090 GN=Lysmd1 PE=1 SV=1
Q78PG9	Ccdc25	7	7	0.341	208	24480	6.9	Coiled-coil domain-containing protein 25 OS=Mus musculus OX=10090 GN=Ccdc25 PE=1 SV=1
Q9CR57	Rpl14	11	15	0.341	217	23564	11	Large ribosomal subunit protein eL14 OS=Mus musculus OX=10090 GN=Rpl14 PE=1 SV=3
Q2TBE6	Pi4k2a	13	13	0.34	479	54258	8	Phosphatidylinositol 4-kinase type 2-alpha OS=Mus musculus OX=10090 GN=Pi4k2a PE=1 SV=1
Q91V61	Sfxn3	16	29	0.34	321	35406	9.5	Sideroflexin-3 OS=Mus musculus OX=10090 GN=Sfxn3 PE=1 SV=1
Q9WVA2	Timm8a1	4	4	0.34	97	11042	5.2	Mitochondrial import inner membrane translocase subunit Tim8 A OS=Mus musculus OX=10090 GN=Timm8a1 PE=1 SV=1
P48453	Ppp3cb	23	48	0.339	525	59174	5.9	Serine/threonine-protein phosphatase 2B catalytic subunit beta isoform OS=Mus musculus OX=10090 GN=Ppp3cb PE=1 SV=2
Q60823	Akt2	18	22	0.339	481	55742	6.4	RAC-beta serine/threonine-protein kinase OS=Mus musculus OX=10090 GN=Akt2 PE=1 SV=1
Q80X41	Vrk1	14	16	0.339	440	49741	8.9	Serine/threonine-protein kinase VRK1 OS=Mus musculus OX=10090 GN=Vrk1 PE=1 SV=2
Q9DBC7	Prkar1a	18	19	0.339	381	43185	5.3	cAMP-dependent protein kinase type I-alpha regulatory subunit OS=Mus musculus OX=10090 GN=Prkar1a PE=1 SV=3
Q3TWW8	Srsf6	19	22	0.339	339	39025	11.5	Serine/arginine-rich splicing factor 6 OS=Mus musculus OX=10090 GN=Srsf6 PE=1 SV=1
Q8K0S0	Phyhip	18	24	0.339	330	37555	7	Phytanoyl-CoA hydroxylase-interacting protein OS=Mus musculus OX=10090 GN=Phyhip PE=1 SV=1
Q7TNE3	Spag7	8	9	0.339	227	25921	7.4	Sperm-associated antigen 7 OS=Mus musculus OX=10090 GN=Spag7 PE=1 SV=1
Q9CQ10	Chmp3	6	6	0.339	224	25219	5.1	Charged multivesicular body protein 3 OS=Mus musculus OX=10090 GN=Chmp3 PE=1 SV=3
Q9CR51	Atp6v1g1	4	4	0.339	118	13724	8	V-type proton ATPase subunit G 1 OS=Mus musculus OX=10090 GN=Atp6v1g1 PE=1 SV=3
Q62442	Vamp1	4	9	0.339	118	12890	6.8	Vesicle-associated membrane protein 1 OS=Mus musculus OX=10090 GN=Vamp1 PE=1 SV=1
P70336	Rock2	61	66	0.338	1388	160585	6	Rho-associated protein kinase 2 OS=Mus musculus OX=10090 GN=Rock2 PE=1 SV=1
O08810	Eftud2	37	40	0.338	971	109361	5	116 kDa U5 small nuclear ribonucleoprotein component OS=Mus musculus OX=10090 GN=Eftud2 PE=1 SV=1
Q68FL4	Ahcyl2	25	28	0.338	613	66899	7.4	Putative adenosylhomocysteinase 3 OS=Mus musculus OX=10090 GN=Ahcyl2 PE=1 SV=1
Q9CZX0	Elp3	19	22	0.338	547	62385	8.9	Elongator complex protein 3 OS=Mus musculus OX=10090 GN=Elp3 PE=1 SV=1
P41241	Csk	16	17	0.338	450	50716	7.1	Tyrosine-protein kinase CSK OS=Mus musculus OX=10090 GN=Csk PE=1 SV=2
Q8C7Q4	Rbm4	13	15	0.338	361	40045	7.1	RNA-binding protein 4 OS=Mus musculus OX=10090 GN=Rbm4 PE=1 SV=1
Q99LB6	Mat2b	13	16	0.338	334	37393	6.9	Methionine adenosyltransferase 2 subunit beta OS=Mus musculus OX=10090 GN=Mat2b PE=1 SV=1
P35288	Rab23	10	10	0.338	237	26678	6.8	Ras-related protein Rab-23 OS=Mus musculus OX=10090 GN=Rab23 PE=1 SV=2
Q9CYL5	Glipr2	5	5	0.338	154	17090	9.5	Golgi-associated plant pathogenesis-related protein 1 OS=Mus musculus OX=10090 GN=Glipr2 PE=1 SV=3
Q99PV0	Prpf8	87	97	0.337	2335	273615	8.8	Pre-mRNA-processing-splicing factor 8 OS=Mus musculus OX=10090 GN=Prpf8 PE=1 SV=2
Q61595	Ktn1	46	51	0.337	1327	152592	5.9	Kinectin OS=Mus musculus OX=10090 GN=Ktn1 PE=1 SV=1
D3YXK2	Safb	40	46	0.337	937	105104	5.4	Scaffold attachment factor B1 OS=Mus musculus OX=10090 GN=Safb PE=1 SV=2
O54865	Gucy1b1	20	21	0.337	620	70598	5.3	Guanylate cyclase soluble subunit beta-1 OS=Mus musculus OX=10090 GN=Gucy1b1 PE=1 SV=1
Q8BKZ9	Pdhx	16	18	0.337	501	53999	7.8	Pyruvate dehydrogenase protein X component, mitochondrial OS=Mus musculus OX=10090 GN=Pdhx PE=1 SV=1
P29758	Oat	16	17	0.337	439	48355	6.6	Ornithine aminotransferase, mitochondrial OS=Mus musculus OX=10090 GN=Oat PE=1 SV=1
Q99K70	Rragc	14	14	0.337	398	44121	5.1	Ras-related GTP-binding protein C OS=Mus musculus OX=10090 GN=Rragc PE=1 SV=1
Q9D880	Timm50	13	17	0.337	353	39776	8.1	Mitochondrial import inner membrane translocase subunit TIM50 OS=Mus musculus OX=10090 GN=Timm50 PE=1 SV=1
Q9CQU5	Zwint	10	10	0.337	252	28713	8.4	ZW10 interactor OS=Mus musculus OX=10090 GN=Zwint PE=1 SV=1
Q80TV8	Clasp1	60	64	0.336	1535	169227	9	CLIP-associating protein 1 OS=Mus musculus OX=10090 GN=Clasp1 PE=1 SV=2
Q99KQ4	Nampt	18	23	0.336	491	55447	7.2	Nicotinamide phosphoribosyltransferase OS=Mus musculus OX=10090 GN=Nampt PE=1 SV=1
P62484	Abi2	16	21	0.336	446	49387	6	Abl interactor 2 OS=Mus musculus OX=10090 GN=Abi2 PE=1 SV=1
Q922R8	Pdia6	18	23	0.336	440	48100	5.1	Protein disulfide-isomerase A6 OS=Mus musculus OX=10090 GN=Pdia6 PE=1 SV=3
Q91VR2	Atp5f1c	18	27	0.336	298	32886	9	ATP synthase subunit gamma, mitochondrial OS=Mus musculus OX=10090 GN=Atp5f1c PE=1 SV=1
P60202	Plp1	17	76	0.336	277	30077	8.4	Myelin proteolipid protein OS=Mus musculus OX=10090 GN=Plp1 PE=1 SV=2
Q9DCM2	Gstk1	6	6	0.336	226	25704	8.9	Glutathione S-transferase kappa 1 OS=Mus musculus OX=10090 GN=Gstk1 PE=1 SV=3
Q80X90	Flnb	78	82	0.335	2602	277822	5.7	Filamin-B OS=Mus musculus OX=10090 GN=Flnb PE=1 SV=3
Q8BZ98	Dnm3	44	57	0.335	863	97190	8.4	Dynamin-3 OS=Mus musculus OX=10090 GN=Dnm3 PE=1 SV=1
Q9ES28	Arhgef7	29	36	0.335	862	97056	6.8	Rho guanine nucleotide exchange factor 7 OS=Mus musculus OX=10090 GN=Arhgef7 PE=1 SV=2
Q6A068	Cdc5l	26	28	0.335	802	92190	8	Cell division cycle 5-like protein OS=Mus musculus OX=10090 GN=Cdc5l PE=1 SV=2
Q99KK7	Dpp3	29	31	0.335	738	82898	5.4	Dipeptidyl peptidase 3 OS=Mus musculus OX=10090 GN=Dpp3 PE=1 SV=2
P59016	Vps33b	22	22	0.335	617	70526	6.9	Vacuolar protein sorting-associated protein 33B OS=Mus musculus OX=10090 GN=Vps33b PE=1 SV=1
Q5FWK3	Arhgap1	15	16	0.335	439	50411	6.4	Rho GTPase-activating protein 1 OS=Mus musculus OX=10090 GN=Arhgap1 PE=1 SV=1
Q8VCD6	Reep2	12	14	0.335	254	28437	9.4	Receptor expression-enhancing protein 2 OS=Mus musculus OX=10090 GN=Reep2 PE=1 SV=2
Q9D868	Ppih	7	9	0.335	188	20464	8.1	Peptidyl-prolyl cis-trans isomerase H OS=Mus musculus OX=10090 GN=Ppih PE=1 SV=1
Q8R2U6	Nudt4	6	6	0.335	179	20156	6.4	Diphosphoinositol polyphosphate phosphohydrolase 2 OS=Mus musculus OX=10090 GN=Nudt4 PE=1 SV=1
Q9D967	Mdp1	6	6	0.335	164	18582	6.8	Magnesium-dependent phosphatase 1 OS=Mus musculus OX=10090 GN=Mdp1 PE=1 SV=1
Q6PGF7	Exoc8	26	29	0.334	716	81035	5.4	Exocyst complex component 8 OS=Mus musculus OX=10090 GN=Exoc8 PE=1 SV=1
Q8BG40	Katnb1	17	18	0.334	658	72639	7.3	Katanin p80 WD40 repeat-containing subunit B1 OS=Mus musculus OX=10090 GN=Katnb1 PE=1 SV=1
Q99K23	Ufsp2	14	14	0.334	461	52515	6.8	Ufm1-specific protease 2 OS=Mus musculus OX=10090 GN=Ufsp2 PE=1 SV=1
Q8C080	Snx16	11	13	0.334	344	38817	5.2	Sorting nexin-16 OS=Mus musculus OX=10090 GN=Snx16 PE=1 SV=2
Q8BHL5	Elmo2	24	25	0.333	732	83887	5.9	Engulfment and cell motility protein 2 OS=Mus musculus OX=10090 GN=Elmo2 PE=1 SV=1
Q8K4B0	Mta1	23	27	0.333	715	80798	9.3	Metastasis-associated protein MTA1 OS=Mus musculus OX=10090 GN=Mta1 PE=1 SV=1
Q91VE0	Slc27a4	21	25	0.333	643	72319	8.6	Long-chain fatty acid transport protein 4 OS=Mus musculus OX=10090 GN=Slc27a4 PE=1 SV=1
O88477	Igf2bp1	21	22	0.333	577	63451	9.2	Insulin-like growth factor 2 mRNA-binding protein 1 OS=Mus musculus OX=10090 GN=Igf2bp1 PE=1 SV=1
Q922F4	Tubb6	28	218	0.333	447	50090	4.9	Tubulin beta-6 chain OS=Mus musculus OX=10090 GN=Tubb6 PE=1 SV=1
P97765	Wbp2	10	11	0.333	261	28032	6.3	WW domain-binding protein 2 OS=Mus musculus OX=10090 GN=Wbp2 PE=1 SV=1
Q9D8Y0	Efhd2	11	13	0.333	240	26791	5.1	EF-hand domain-containing protein D2 OS=Mus musculus OX=10090 GN=Efhd2 PE=1 SV=1
P62911	Rpl32	6	8	0.333	135	15860	11.3	Large ribosomal subunit protein eL32 OS=Mus musculus OX=10090 GN=Rpl32 PE=1 SV=2
Q6ZWM4	Lsm8	3	6	0.333	96	10403	4.5	U6 snRNA-associated Sm-like protein LSm8 OS=Mus musculus OX=10090 GN=Lsm8 PE=1 SV=3
Q7TQF7	Amph	36	64	0.332	686	75013	4.6	Amphiphysin OS=Mus musculus OX=10090 GN=Amph PE=1 SV=1
Q6P4T2	Snrnp200	75	81	0.331	2136	244544	6.1	U5 small nuclear ribonucleoprotein 200 kDa helicase OS=Mus musculus OX=10090 GN=Snrnp200 PE=1 SV=1
Q810U3	Nfasc	52	63	0.331	1240	137975	6.2	Neurofascin OS=Mus musculus OX=10090 GN=Nfasc PE=1 SV=1
Q64133	Maoa	23	27	0.331	526	59602	7.8	Amine oxidase [flavin-containing] A OS=Mus musculus OX=10090 GN=Maoa PE=1 SV=3
Q9DBL1	Acadsb	17	19	0.331	432	47874	7.9	Short/branched chain specific acyl-CoA dehydrogenase, mitochondrial OS=Mus musculus OX=10090 GN=Acadsb PE=1 SV=1
Q9DC51	Gnai3	13	15	0.331	354	40538	5.7	Guanine nucleotide-binding protein G(i) subunit alpha-3 OS=Mus musculus OX=10090 GN=Gnai3 PE=1 SV=3
B2RSH2	Gnai1	15	23	0.331	354	40361	6	Guanine nucleotide-binding protein G(i) subunit alpha-1 OS=Mus musculus OX=10090 GN=Gnai1 PE=1 SV=1
Q99J77	Nans	15	19	0.331	359	40024	7.1	Sialic acid synthase OS=Mus musculus OX=10090 GN=Nans PE=1 SV=1
Q8R010	Aimp2	11	11	0.331	320	35378	7.8	Aminoacyl tRNA synthase complex-interacting multifunctional protein 2 OS=Mus musculus OX=10090 GN=Aimp2 PE=1 SV=2
Q9D1J1	Necap2	6	7	0.331	266	28598	8	Adaptin ear-binding coat-associated protein 2 OS=Mus musculus OX=10090 GN=Necap2 PE=1 SV=1
Q9Z2M7	Pmm2	12	14	0.331	242	27657	6.4	Phosphomannomutase 2 OS=Mus musculus OX=10090 GN=Pmm2 PE=1 SV=1
Q9CR41	Hypk	3	3	0.331	121	13651	4.8	Huntingtin-interacting protein K OS=Mus musculus OX=10090 GN=Hypk PE=1 SV=3
P62774	Mtpn	5	6	0.331	118	12861	5.5	Myotrophin OS=Mus musculus OX=10090 GN=Mtpn PE=1 SV=2
Q8C7R4	Uba6	32	35	0.33	1053	117966	6.1	Ubiquitin-like modifier-activating enzyme 6 OS=Mus musculus OX=10090 GN=Uba6 PE=1 SV=1
Q921M4	Golga2	24	26	0.33	999	113278	5	Golgin subfamily A member 2 OS=Mus musculus OX=10090 GN=Golga2 PE=1 SV=3
P56399	Usp5	40	52	0.33	858	95833	5	Ubiquitin carboxyl-terminal hydrolase 5 OS=Mus musculus OX=10090 GN=Usp5 PE=1 SV=1
Q9D2R0	Aacs	24	29	0.33	672	75200	6.7	Acetoacetyl-CoA synthetase OS=Mus musculus OX=10090 GN=Aacs PE=1 SV=1
Q8BMA6	Srp68	23	24	0.33	625	70574	8.6	Signal recognition particle subunit SRP68 OS=Mus musculus OX=10090 GN=Srp68 PE=1 SV=2
Q8C8N2	Scai	23	26	0.33	606	70275	8.6	Protein SCAI OS=Mus musculus OX=10090 GN=Scai PE=1 SV=2
Q9JIA1	Lgi1	25	28	0.33	557	63644	8	Leucine-rich glioma-inactivated protein 1 OS=Mus musculus OX=10090 GN=Lgi1 PE=1 SV=1
Q9WUA6	Akt3	22	29	0.33	479	55714	6	RAC-gamma serine/threonine-protein kinase OS=Mus musculus OX=10090 GN=Akt3 PE=1 SV=1
O55091	Impact	7	7	0.33	318	36276	5.1	Protein IMPACT OS=Mus musculus OX=10090 GN=Impact PE=1 SV=2
Q9JM14	Nt5c	7	7	0.33	200	23076	5.5	5'(3')-deoxyribonucleotidase, cytosolic type OS=Mus musculus OX=10090 GN=Nt5c PE=1 SV=1
O70325	Gpx4	7	8	0.33	197	22079	8.4	Phospholipid hydroperoxide glutathione peroxidase OS=Mus musculus OX=10090 GN=Gpx4 PE=1 SV=4
Q8R0S2	Iqsec1	34	36	0.329	961	108015	7.1	IQ motif and SEC7 domain-containing protein 1 OS=Mus musculus OX=10090 GN=Iqsec1 PE=1 SV=2
Q8CGK3	Lonp1	39	45	0.329	949	105843	6.6	Lon protease homolog, mitochondrial OS=Mus musculus OX=10090 GN=Lonp1 PE=1 SV=2
P23818	Gria1	39	46	0.329	907	101569	7.7	Glutamate receptor 1 OS=Mus musculus OX=10090 GN=Gria1 PE=1 SV=1
Q8BGC0	Htatsf1	31	34	0.329	757	86240	4.4	HIV Tat-specific factor 1 homolog OS=Mus musculus OX=10090 GN=Htatsf1 PE=1 SV=1
Q91WM1	Strbp	29	31	0.329	672	73705	8.7	Spermatid perinuclear RNA-binding protein OS=Mus musculus OX=10090 GN=Strbp PE=1 SV=1
P50544	Acadvl	25	29	0.329	656	70876	8.7	Very long-chain specific acyl-CoA dehydrogenase, mitochondrial OS=Mus musculus OX=10090 GN=Acadvl PE=1 SV=3
Q9Z2A0	Pdpk1	18	19	0.329	559	63759	7.4	3-phosphoinositide-dependent protein kinase 1 OS=Mus musculus OX=10090 GN=Pdpk1 PE=1 SV=2
Q9D554	Sf3a3	21	22	0.329	501	58842	5.3	Splicing factor 3A subunit 3 OS=Mus musculus OX=10090 GN=Sf3a3 PE=1 SV=2
Q9D832	Dnajb4	12	12	0.329	337	37782	8.6	DnaJ homolog subfamily B member 4 OS=Mus musculus OX=10090 GN=Dnajb4 PE=1 SV=1
P62960	Ybx1	11	17	0.329	322	35730	9.9	Y-box-binding protein 1 OS=Mus musculus OX=10090 GN=Ybx1 PE=1 SV=3
Q80ZW2	Them6	6	7	0.329	207	23803	9.1	Protein THEM6 OS=Mus musculus OX=10090 GN=Them6 PE=1 SV=1
Q8BPN8	Dmxl2	106	128	0.328	3032	338209	6.4	DmX-like protein 2 OS=Mus musculus OX=10090 GN=Dmxl2 PE=1 SV=3
Q91W39	Ncoa5	19	21	0.328	579	65319	9.8	Nuclear receptor coactivator 5 OS=Mus musculus OX=10090 GN=Ncoa5 PE=1 SV=1
P60229	Eif3e	19	29	0.328	445	52221	6	Eukaryotic translation initiation factor 3 subunit E OS=Mus musculus OX=10090 GN=Eif3e PE=1 SV=1
P12849	Prkar1b	12	14	0.328	381	43224	6	cAMP-dependent protein kinase type I-beta regulatory subunit OS=Mus musculus OX=10090 GN=Prkar1b PE=1 SV=2
Q9DB73	Cyb5r1	10	12	0.328	305	34135	8.9	NADH-cytochrome b5 reductase 1 OS=Mus musculus OX=10090 GN=Cyb5r1 PE=1 SV=1
P57759	Erp29	14	20	0.328	262	28823	6.1	Endoplasmic reticulum resident protein 29 OS=Mus musculus OX=10090 GN=Erp29 PE=1 SV=2
P97461	Rps5	11	11	0.328	204	22876	9.7	Small ribosomal subunit protein uS7 OS=Mus musculus OX=10090 GN=Rps5 PE=1 SV=4
Q8VE22	Mrps23	6	6	0.328	177	20348	8.6	Small ribosomal subunit protein mS23 OS=Mus musculus OX=10090 GN=Mrps23 PE=1 SV=1
P02802	Mt1	3	4	0.328	61	6018	8	Metallothionein-1 OS=Mus musculus OX=10090 GN=Mt1 PE=1 SV=1
Q3UHD9	Agap2	42	50	0.327	1186	124510	9.9	Arf-GAP with GTPase, ANK repeat and PH domain-containing protein 2 OS=Mus musculus OX=10090 GN=Agap2 PE=1 SV=1
O55201	Supt5h	33	34	0.327	1082	120664	5	Transcription elongation factor SPT5 OS=Mus musculus OX=10090 GN=Supt5h PE=1 SV=1
Q9JKR6	Hyou1	34	41	0.327	999	111181	5.2	Hypoxia up-regulated protein 1 OS=Mus musculus OX=10090 GN=Hyou1 PE=1 SV=1
Q80Y24	Prickle2	20	22	0.327	845	95781	7.3	Prickle-like protein 2 OS=Mus musculus OX=10090 GN=Prickle2 PE=1 SV=3
Q8C2Q3	Rbm14	32	38	0.327	669	69449	9.7	RNA-binding protein 14 OS=Mus musculus OX=10090 GN=Rbm14 PE=1 SV=1
P24668	M6pr	8	8	0.327	278	31172	5.4	Cation-dependent mannose-6-phosphate receptor OS=Mus musculus OX=10090 GN=M6pr PE=1 SV=1
P63011	Rab3a	13	28	0.327	220	24970	5	Ras-related protein Rab-3A OS=Mus musculus OX=10090 GN=Rab3a PE=1 SV=1
Q9CQ49	Ncbp2	9	9	0.327	156	18017	7.8	Nuclear cap-binding protein subunit 2 OS=Mus musculus OX=10090 GN=Ncbp2 PE=1 SV=1
Q9D2V7	Coro7	33	39	0.326	922	100812	5.8	Coronin-7 OS=Mus musculus OX=10090 GN=Coro7 PE=1 SV=2
Q8JZN5	Acad9	24	26	0.326	625	68722	7.5	Complex I assembly factor ACAD9, mitochondrial OS=Mus musculus OX=10090 GN=Acad9 PE=1 SV=2
Q99JW2	Acy1	13	15	0.326	408	45781	6.3	Aminoacylase-1 OS=Mus musculus OX=10090 GN=Acy1 PE=1 SV=1
Q9WV69	Dmtn	13	15	0.326	405	45468	8.4	Dematin OS=Mus musculus OX=10090 GN=Dmtn PE=1 SV=1
P52912	Tia1	13	13	0.326	386	42800	7.8	Cytotoxic granule associated RNA binding protein TIA1 OS=Mus musculus OX=10090 GN=Tia1 PE=1 SV=1
Q8R5I6	Gstm4	7	9	0.326	218	25519	6.9	Glutathione S-transferase Mu 4 OS=Mus musculus OX=10090 GN=Gstm4 PE=1 SV=1
Q8BNY6	Ncs1	10	13	0.326	190	21879	4.8	Neuronal calcium sensor 1 OS=Mus musculus OX=10090 GN=Ncs1 PE=1 SV=3
P63028	Tpt1	10	15	0.326	172	19462	4.9	Translationally-controlled tumor protein OS=Mus musculus OX=10090 GN=Tpt1 PE=1 SV=1
Q3UVL4	Vps51	26	27	0.325	782	86187	6.2	Vacuolar protein sorting-associated protein 51 homolog OS=Mus musculus OX=10090 GN=Vps51 PE=1 SV=2
Q3UHD6	Snx27	20	26	0.325	539	60989	6.4	Sorting nexin-27 OS=Mus musculus OX=10090 GN=Snx27 PE=1 SV=2
Q9JL35	Hmgn5	13	13	0.325	406	45344	4.4	High mobility group nucleosome-binding domain-containing protein 5 OS=Mus musculus OX=10090 GN=Hmgn5 PE=1 SV=2
P63087	Ppp1cc	18	26	0.325	323	36984	6.5	Serine/threonine-protein phosphatase PP1-gamma catalytic subunit OS=Mus musculus OX=10090 GN=Ppp1cc PE=1 SV=1
Q78IK4	Apool	10	10	0.325	265	29261	9.3	MICOS complex subunit Mic27 OS=Mus musculus OX=10090 GN=Apool PE=1 SV=1
Q8K3J1	Ndufs8	12	20	0.325	212	24038	6.2	NADH dehydrogenase [ubiquinone] iron-sulfur protein 8, mitochondrial OS=Mus musculus OX=10090 GN=Ndufs8 PE=1 SV=1
P60766	Cdc42	9	15	0.325	191	21259	6.5	Cell division control protein 42 homolog OS=Mus musculus OX=10090 GN=Cdc42 PE=1 SV=2
Q9D0S9	Hint2	5	6	0.325	163	17320	9.8	Adenosine 5'-monophosphoramidase HINT2 OS=Mus musculus OX=10090 GN=Hint2 PE=1 SV=1
Q9CQ54	Ndufc2	6	8	0.325	120	14164	9.2	NADH dehydrogenase [ubiquinone] 1 subunit C2 OS=Mus musculus OX=10090 GN=Ndufc2 PE=1 SV=1
Q80U49	Cep170b	43	44	0.324	1574	170820	6.9	Centrosomal protein of 170 kDa protein B OS=Mus musculus OX=10090 GN=Cep170b PE=1 SV=2
Q91Z67	Srgap2	36	41	0.324	1071	120798	6.6	SLIT-ROBO Rho GTPase-activating protein 2 OS=Mus musculus OX=10090 GN=Srgap2 PE=1 SV=2
Q03137	Epha4	29	34	0.324	986	109814	6.5	Ephrin type-A receptor 4 OS=Mus musculus OX=10090 GN=Epha4 PE=1 SV=2
Q569Z6	Thrap3	40	45	0.324	951	108178	10.2	Thyroid hormone receptor-associated protein 3 OS=Mus musculus OX=10090 GN=Thrap3 PE=1 SV=1
Q9Z0G0	Gipc1	9	10	0.324	333	36129	5.9	PDZ domain-containing protein GIPC1 OS=Mus musculus OX=10090 GN=Gipc1 PE=1 SV=1
O55125	Nipsnap1	11	14	0.324	284	33363	9.4	Protein NipSnap homolog 1 OS=Mus musculus OX=10090 GN=Nipsnap1 PE=1 SV=1
Q9Z210	Pex11b	8	8	0.324	259	28710	9.9	Peroxisomal membrane protein 11B OS=Mus musculus OX=10090 GN=Pex11b PE=1 SV=1
P43275	H1-1	13	24	0.324	213	21785	10.9	Histone H1.1 OS=Mus musculus OX=10090 GN=H1-1 PE=1 SV=2
Q6W8Q3	Pcp4l1	2	2	0.324	68	7502	5.5	Purkinje cell protein 4-like protein 1 OS=Mus musculus OX=10090 GN=Pcp4l1 PE=1 SV=1
O08997	Atox1	4	6	0.324	68	7338	6.5	Copper transport protein ATOX1 OS=Mus musculus OX=10090 GN=Atox1 PE=1 SV=1
Q61330	Cntn2	40	46	0.323	1040	113217	7.6	Contactin-2 OS=Mus musculus OX=10090 GN=Cntn2 PE=1 SV=2
Q8CJG0	Ago2	26	30	0.323	860	97304	9.2	Protein argonaute-2 OS=Mus musculus OX=10090 GN=Ago2 PE=1 SV=3
Q6ZPU9	Kifbp	20	21	0.323	617	71052	5.5	KIF-binding protein OS=Mus musculus OX=10090 GN=Kifbp PE=1 SV=2
P06801	Me1	19	20	0.323	572	63954	7.4	NADP-dependent malic enzyme OS=Mus musculus OX=10090 GN=Me1 PE=1 SV=2
Q0VE82	Cpne7	19	21	0.323	557	61891	5.4	Copine-7 OS=Mus musculus OX=10090 GN=Cpne7 PE=1 SV=1
Q01065	Pde1b	20	23	0.323	535	61226	5.7	Dual specificity calcium/calmodulin-dependent 3',5'-cyclic nucleotide phosphodiesterase 1B OS=Mus musculus OX=10090 GN=Pde1b PE=1 SV=2
Q9Z0H4	Celf2	24	33	0.323	508	54271	8.8	CUGBP Elav-like family member 2 OS=Mus musculus OX=10090 GN=Celf2 PE=1 SV=1
Q9Z2X1	Hnrnpf	15	31	0.323	415	45730	5.5	Heterogeneous nuclear ribonucleoprotein F OS=Mus musculus OX=10090 GN=Hnrnpf PE=1 SV=3
Q920E5	Fdps	19	28	0.323	353	40582	5.7	Farnesyl pyrophosphate synthase OS=Mus musculus OX=10090 GN=Fdps PE=1 SV=1
Q9CXW3	Cacybp	13	16	0.323	229	26510	7.9	Calcyclin-binding protein OS=Mus musculus OX=10090 GN=Cacybp PE=1 SV=1
P70168	Kpnb1	33	42	0.322	876	97184	4.8	Importin subunit beta-1 OS=Mus musculus OX=10090 GN=Kpnb1 PE=1 SV=2
Q3UYC0	Ppm1h	21	23	0.322	513	56380	6.7	Protein phosphatase 1H OS=Mus musculus OX=10090 GN=Ppm1h PE=1 SV=1
P47791	Gsr	14	18	0.322	500	53663	8	Glutathione reductase, mitochondrial OS=Mus musculus OX=10090 GN=Gsr PE=1 SV=3
Q9Z0N1	Eif2s3x	20	22	0.322	472	51066	8.4	Eukaryotic translation initiation factor 2 subunit 3, X-linked OS=Mus musculus OX=10090 GN=Eif2s3x PE=1 SV=2
Q9Z0H3	Smarcb1	11	12	0.322	385	44141	6.2	SWI/SNF-related matrix-associated actin-dependent regulator of chromatin subfamily B member 1 OS=Mus musculus OX=10090 GN=Smarcb1 PE=1 SV=1
P05132	Prkaca	18	25	0.322	351	40571	8.8	cAMP-dependent protein kinase catalytic subunit alpha OS=Mus musculus OX=10090 GN=Prkaca PE=1 SV=3
Q9D6E4	Ttc9b	8	9	0.322	239	25909	9.5	Tetratricopeptide repeat protein 9B OS=Mus musculus OX=10090 GN=Ttc9b PE=1 SV=1
Q9D1K7	Adissp	4	4	0.322	174	19476	6.7	Adipose-secreted signaling protein OS=Mus musculus OX=10090 GN=Adissp PE=1 SV=3
Q9QZQ1	Afdn	57	64	0.321	1820	206497	6.3	Afadin OS=Mus musculus OX=10090 GN=Afdn PE=1 SV=3
Q9D5T0	Atad1	13	16	0.321	361	40744	6.9	Outer mitochondrial transmembrane helix translocase OS=Mus musculus OX=10090 GN=Atad1 PE=1 SV=1
Q9DCR2	Ap3s1	7	9	0.321	193	21732	5.4	AP-3 complex subunit sigma-1 OS=Mus musculus OX=10090 GN=Ap3s1 PE=1 SV=2
P01831	Thy1	11	29	0.321	162	18080	9	Thy-1 membrane glycoprotein OS=Mus musculus OX=10090 GN=Thy1 PE=1 SV=1
B1AR13	Cisd3	5	5	0.321	137	15676	9.8	CDGSH iron-sulfur domain-containing protein 3, mitochondrial OS=Mus musculus OX=10090 GN=Cisd3 PE=1 SV=1
Q9DB42	Znf593	3	3	0.321	134	15147	9.6	Zinc finger protein 593 OS=Mus musculus OX=10090 GN=Znf593 PE=1 SV=2
Q8CI32	Bag5	13	14	0.32	447	50943	6	BAG family molecular chaperone regulator 5 OS=Mus musculus OX=10090 GN=Bag5 PE=1 SV=1
Q8R1N4	Nudcd3	13	14	0.32	363	40890	5.3	NudC domain-containing protein 3 OS=Mus musculus OX=10090 GN=Nudcd3 PE=1 SV=3
P97429	Anxa4	10	10	0.32	319	35916	5.6	Annexin A4 OS=Mus musculus OX=10090 GN=Anxa4 PE=1 SV=4
Q9CZH3	Psmg3	2	2	0.32	122	13331	8.7	Proteasome assembly chaperone 3 OS=Mus musculus OX=10090 GN=Psmg3 PE=1 SV=1
Q6ZQ58	Larp1	37	41	0.319	1072	121125	8.8	La-related protein 1 OS=Mus musculus OX=10090 GN=Larp1 PE=1 SV=3
Q9CTY5	Micu3	17	18	0.319	523	59810	7.2	Calcium uptake protein 3, mitochondrial OS=Mus musculus OX=10090 GN=Micu3 PE=2 SV=2
Q9DAW6	Prpf4	16	19	0.319	521	58370	7.3	U4/U6 small nuclear ribonucleoprotein Prp4 OS=Mus musculus OX=10090 GN=Prpf4 PE=1 SV=1
Q8R2U0	Seh1l	12	13	0.319	360	39775	8	Nucleoporin SEH1 OS=Mus musculus OX=10090 GN=Seh1l PE=2 SV=1
Q91VJ5	Pqbp1	9	10	0.319	263	30597	6.2	Polyglutamine-binding protein 1 OS=Mus musculus OX=10090 GN=Pqbp1 PE=1 SV=1
O09044	Snap23	7	9	0.319	210	23261	5	Synaptosomal-associated protein 23 OS=Mus musculus OX=10090 GN=Snap23 PE=1 SV=1
P12815	Pdcd6	8	10	0.319	191	21867	5.4	Programmed cell death protein 6 OS=Mus musculus OX=10090 GN=Pdcd6 PE=1 SV=2
Q9CQ40	Mrpl49	7	7	0.319	166	19133	9.5	Large ribosomal subunit protein mL49 OS=Mus musculus OX=10090 GN=Mrpl49 PE=1 SV=1
P60867	Rps20	6	9	0.319	119	13373	9.9	Small ribosomal subunit protein uS10 OS=Mus musculus OX=10090 GN=Rps20 PE=1 SV=1
Q920I9	Wdr7	53	60	0.318	1489	163449	6.9	WD repeat-containing protein 7 OS=Mus musculus OX=10090 GN=Wdr7 PE=1 SV=3
Q6A4J8	Usp7	38	43	0.318	1103	128475	5.5	Ubiquitin carboxyl-terminal hydrolase 7 OS=Mus musculus OX=10090 GN=Usp7 PE=1 SV=1
Q9DBS5	Klc4	21	27	0.318	619	68613	6.1	Kinesin light chain 4 OS=Mus musculus OX=10090 GN=Klc4 PE=1 SV=1
Q8BMF4	Dlat	25	35	0.318	642	67942	8.6	Dihydrolipoyllysine-residue acetyltransferase component of pyruvate dehydrogenase complex, mitochondrial OS=Mus musculus OX=10090 GN=Dlat PE=1 SV=2
P51655	Gpc4	14	15	0.318	557	62586	6.3	Glypican-4 OS=Mus musculus OX=10090 GN=Gpc4 PE=1 SV=2
Q9CT10	Ranbp3	19	19	0.318	491	52573	5.1	Ran-binding protein 3 OS=Mus musculus OX=10090 GN=Ranbp3 PE=1 SV=2
Q8R2R9	Ap3m2	15	18	0.318	418	46916	7.6	AP-3 complex subunit mu-2 OS=Mus musculus OX=10090 GN=Ap3m2 PE=1 SV=1
P99026	Psmb4	9	12	0.318	264	29116	5.7	Proteasome subunit beta type-4 OS=Mus musculus OX=10090 GN=Psmb4 PE=1 SV=1
Q9D1G2	Pmvk	7	8	0.318	192	21916	6	Phosphomevalonate kinase OS=Mus musculus OX=10090 GN=Pmvk PE=1 SV=3
Q9JMG1	Edf1	7	10	0.318	148	16369	10	Endothelial differentiation-related factor 1 OS=Mus musculus OX=10090 GN=Edf1 PE=1 SV=1
Q99N92	Mrpl27	4	4	0.318	148	15945	10.2	Large ribosomal subunit protein bL27m OS=Mus musculus OX=10090 GN=Mrpl27 PE=1 SV=1
Q9D0R2	Tars1	27	32	0.317	722	83356	7.4	Threonine--tRNA ligase 1, cytoplasmic OS=Mus musculus OX=10090 GN=Tars1 PE=1 SV=2
Q9Z2I0	Letm1	34	43	0.317	738	82989	6.5	Mitochondrial proton/calcium exchanger protein OS=Mus musculus OX=10090 GN=Letm1 PE=1 SV=1
Q91WC3	Acsl6	25	29	0.317	697	78017	7.3	Long-chain-fatty-acid--CoA ligase 6 OS=Mus musculus OX=10090 GN=Acsl6 PE=1 SV=1
Q9DBG6	Rpn2	24	26	0.317	631	69063	5.8	Dolichyl-diphosphooligosaccharide--protein glycosyltransferase subunit 2 OS=Mus musculus OX=10090 GN=Rpn2 PE=1 SV=1
Q9CR26	Vta1	13	13	0.317	309	33913	6.1	Vacuolar protein sorting-associated protein VTA1 homolog OS=Mus musculus OX=10090 GN=Vta1 PE=1 SV=1
P0C913		2	2	0.317	63	6453	6.3	Overexpressed in colon carcinoma 1 protein homolog OS=Mus musculus OX=10090 PE=3 SV=1
Q8CHG7	Rapgef2	41	45	0.316	1496	166414	6.6	Rap guanine nucleotide exchange factor 2 OS=Mus musculus OX=10090 GN=Rapgef2 PE=1 SV=2
Q99NB9	Sf3b1	39	47	0.316	1304	145816	7.1	Splicing factor 3B subunit 1 OS=Mus musculus OX=10090 GN=Sf3b1 PE=1 SV=1
Q6R891	Ppp1r9b	31	42	0.316	817	89520	4.9	Neurabin-2 OS=Mus musculus OX=10090 GN=Ppp1r9b PE=1 SV=1
Q7TPB0	Plppr3	24	24	0.316	716	76693	6	Phospholipid phosphatase-related protein type 3 OS=Mus musculus OX=10090 GN=Plppr3 PE=1 SV=1
O08688	Capn5	21	23	0.316	640	72955	7.4	Calpain-5 OS=Mus musculus OX=10090 GN=Capn5 PE=1 SV=1
Q9EQP2	Ehd4	16	16	0.316	541	61481	6.8	EH domain-containing protein 4 OS=Mus musculus OX=10090 GN=Ehd4 PE=1 SV=1
Q3TC72	Fahd2	8	10	0.316	313	34690	8.2	Fumarylacetoacetate hydrolase domain-containing protein 2A OS=Mus musculus OX=10090 GN=Fahd2 PE=1 SV=1
Q9Z2Z6	Slc25a20	10	10	0.316	301	33027	9.1	Mitochondrial carnitine/acylcarnitine carrier protein OS=Mus musculus OX=10090 GN=Slc25a20 PE=1 SV=1
Q6ZQI3	Mlec	14	14	0.316	291	32342	6	Malectin OS=Mus musculus OX=10090 GN=Mlec PE=1 SV=2
Q9Z2D8	Mbd3	10	11	0.316	285	32168	5.8	Methyl-CpG-binding domain protein 3 OS=Mus musculus OX=10090 GN=Mbd3 PE=1 SV=1
Q9D7A8	Armc1	10	11	0.316	282	31247	5.6	Armadillo repeat-containing protein 1 OS=Mus musculus OX=10090 GN=Armc1 PE=1 SV=1
O35381	Anp32a	12	21	0.316	247	28538	4.1	Acidic leucine-rich nuclear phosphoprotein 32 family member A OS=Mus musculus OX=10090 GN=Anp32a PE=1 SV=1
P97950	Rab33a	8	8	0.316	237	26541	7.9	Ras-related protein Rab-33A OS=Mus musculus OX=10090 GN=Rab33a PE=2 SV=1
P27048	Snrpb	10	14	0.316	231	23656	10.9	Small nuclear ribonucleoprotein-associated protein B OS=Mus musculus OX=10090 GN=Snrpb PE=1 SV=1
P14602	Hspb1	5	5	0.316	209	23014	6.5	Heat shock protein beta-1 OS=Mus musculus OX=10090 GN=Hspb1 PE=1 SV=3
Q8BSZ2	Ap3s2	6	6	0.316	193	22017	5.2	AP-3 complex subunit sigma-2 OS=Mus musculus OX=10090 GN=Ap3s2 PE=1 SV=1
Q9CWZ3	Rbm8a	8	10	0.316	174	19889	5.7	RNA-binding protein 8A OS=Mus musculus OX=10090 GN=Rbm8a PE=1 SV=4
P61967	Ap1s1	7	8	0.316	158	18733	5.7	AP-1 complex subunit sigma-1A OS=Mus musculus OX=10090 GN=Ap1s1 PE=1 SV=1
Q5SNZ0	Ccdc88a	55	59	0.315	1873	215917	6.2	Girdin OS=Mus musculus OX=10090 GN=Ccdc88a PE=1 SV=2
O08759	Ube3a	39	42	0.315	870	99819	5.1	Ubiquitin-protein ligase E3A OS=Mus musculus OX=10090 GN=Ube3a PE=1 SV=2
Q8CC35	Synpo	27	34	0.315	929	99552	9.4	Synaptopodin OS=Mus musculus OX=10090 GN=Synpo PE=1 SV=2
Q8K4G5	Ablim1	26	29	0.315	861	96805	8.6	Actin-binding LIM protein 1 OS=Mus musculus OX=10090 GN=Ablim1 PE=1 SV=1
Q8R361	Rab11fip5	17	17	0.315	645	69553	9.1	Rab11 family-interacting protein 5 OS=Mus musculus OX=10090 GN=Rab11fip5 PE=1 SV=2
P07758	Serpina1a	18	26	0.315	413	46003	5.7	Alpha-1-antitrypsin 1-1 OS=Mus musculus OX=10090 GN=Serpina1a PE=1 SV=4
Q9CXW2	Mrps22	13	14	0.315	359	41192	8.6	Small ribosomal subunit protein mS22 OS=Mus musculus OX=10090 GN=Mrps22 PE=1 SV=1
Q60668	Hnrnpd	16	31	0.315	355	38354	7.8	Heterogeneous nuclear ribonucleoprotein D0 OS=Mus musculus OX=10090 GN=Hnrnpd PE=1 SV=2
O54950	Prkag1	11	12	0.315	330	37520	7.2	5'-AMP-activated protein kinase subunit gamma-1 OS=Mus musculus OX=10090 GN=Prkag1 PE=1 SV=2
Q91Z38	Ttc1	11	11	0.315	292	33263	5	Tetratricopeptide repeat protein 1 OS=Mus musculus OX=10090 GN=Ttc1 PE=1 SV=1
Q9CQE5	Rgs10	7	7	0.315	181	21151	6.8	Regulator of G-protein signaling 10 OS=Mus musculus OX=10090 GN=Rgs10 PE=1 SV=1
Q8C6B9	Rps19bp1	3	3	0.315	143	15977	10.8	Active regulator of SIRT1 OS=Mus musculus OX=10090 GN=Rps19bp1 PE=1 SV=1
Q80UG2	Plxna4	61	70	0.314	1893	212559	6.8	Plexin-A4 OS=Mus musculus OX=10090 GN=Plxna4 PE=1 SV=3
P70257	Nfix	15	20	0.314	488	53394	8.7	Nuclear factor 1 X-type OS=Mus musculus OX=10090 GN=Nfix PE=1 SV=2
Q9JHI5	Ivd	24	28	0.314	424	46325	8.3	Isovaleryl-CoA dehydrogenase, mitochondrial OS=Mus musculus OX=10090 GN=Ivd PE=1 SV=1
Q9JK42	Pdk2	12	12	0.314	407	46041	6.6	[Pyruvate dehydrogenase (acetyl-transferring)] kinase isozyme 2, mitochondrial OS=Mus musculus OX=10090 GN=Pdk2 PE=1 SV=2
Q99P31	Hspbp1	10	11	0.314	357	39167	5.4	Hsp70-binding protein 1 OS=Mus musculus OX=10090 GN=Hspbp1 PE=1 SV=1
Q05186	Rcn1	14	15	0.314	325	38113	4.8	Reticulocalbin-1 OS=Mus musculus OX=10090 GN=Rcn1 PE=1 SV=1
Q9DC71	Mrps15	8	8	0.314	258	29464	10.1	Small ribosomal subunit protein uS15m OS=Mus musculus OX=10090 GN=Mrps15 PE=1 SV=2
Q61189	Clns1a	6	8	0.314	236	26021	4.1	Methylosome subunit pICln OS=Mus musculus OX=10090 GN=Clns1a PE=1 SV=1
P30681	Hmgb2	11	13	0.314	210	24162	7.3	High mobility group protein B2 OS=Mus musculus OX=10090 GN=Hmgb2 PE=1 SV=3
F6ZDS4	Tpr	77	78	0.313	2431	273988	5	Nucleoprotein TPR OS=Mus musculus OX=10090 GN=Tpr PE=1 SV=1
Q9Z110	Aldh18a1	28	32	0.313	795	87266	7.6	Delta-1-pyrroline-5-carboxylate synthase OS=Mus musculus OX=10090 GN=Aldh18a1 PE=1 SV=2
Q80X80	C2cd2l	17	18	0.313	706	76329	7.2	Phospholipid transfer protein C2CD2L OS=Mus musculus OX=10090 GN=C2cd2l PE=1 SV=3
Q61033	Tmpo	22	27	0.313	693	75168	8	Lamina-associated polypeptide 2, isoforms alpha/zeta OS=Mus musculus OX=10090 GN=Tmpo PE=1 SV=4
Q00896	Serpina1c	17	25	0.313	412	45823	5.4	Alpha-1-antitrypsin 1-3 OS=Mus musculus OX=10090 GN=Serpina1c PE=1 SV=2
Q9DCJ1	Mlst8	8	9	0.313	326	35851	5.9	Target of rapamycin complex subunit LST8 OS=Mus musculus OX=10090 GN=Mlst8 PE=1 SV=1
Q91WN1	Dnajc9	7	8	0.313	259	30059	5.9	DnaJ homolog subfamily C member 9 OS=Mus musculus OX=10090 GN=Dnajc9 PE=1 SV=2
Q9R1P3	Psmb2	10	12	0.313	201	22906	7	Proteasome subunit beta type-2 OS=Mus musculus OX=10090 GN=Psmb2 PE=1 SV=1
P56380	Nudt2	5	7	0.313	147	16989	6.3	Bis(5'-nucleosyl)-tetraphosphatase [asymmetrical] OS=Mus musculus OX=10090 GN=Nudt2 PE=1 SV=3
Q8K4Z5	Sf3a1	32	35	0.312	791	88545	5.2	Splicing factor 3A subunit 1 OS=Mus musculus OX=10090 GN=Sf3a1 PE=1 SV=1
Q3UKJ7	Smu1	15	18	0.312	513	57544	7.2	WD40 repeat-containing protein SMU1 OS=Mus musculus OX=10090 GN=Smu1 PE=2 SV=2
P63094	Gnas	19	39	0.312	394	45664	6	Guanine nucleotide-binding protein G(s) subunit alpha isoforms short OS=Mus musculus OX=10090 GN=Gnas PE=1 SV=1
Q6R0H7	Gnas	19	39	0.109	1133	121505	4.8	Guanine nucleotide-binding protein G(s) subunit alpha isoforms XLas OS=Mus musculus OX=10090 GN=Gnas PE=1 SV=1
Q60854	Serpinb6	16	18	0.312	378	42599	5.7	Serpin B6 OS=Mus musculus OX=10090 GN=Serpinb6 PE=1 SV=1
Q9QYF9	Ndrg3	9	10	0.312	375	41555	5.2	Protein NDRG3 OS=Mus musculus OX=10090 GN=Ndrg3 PE=1 SV=1
Q8BLJ3	Plcxd3	10	12	0.312	321	36314	6.6	PI-PLC X domain-containing protein 3 OS=Mus musculus OX=10090 GN=Plcxd3 PE=1 SV=1
O88271	Cfdp1	11	11	0.312	295	32921	4.9	Craniofacial development protein 1 OS=Mus musculus OX=10090 GN=Cfdp1 PE=1 SV=1
Q62422	Ostf1	6	6	0.312	215	23783	5.7	Osteoclast-stimulating factor 1 OS=Mus musculus OX=10090 GN=Ostf1 PE=1 SV=2
Q9R1P1	Psmb3	8	11	0.312	205	22965	6.5	Proteasome subunit beta type-3 OS=Mus musculus OX=10090 GN=Psmb3 PE=1 SV=1
Q9CQ80	Vps25	6	6	0.312	176	20748	6.3	Vacuolar protein-sorting-associated protein 25 OS=Mus musculus OX=10090 GN=Vps25 PE=1 SV=1
Q9D1H6	Ndufaf4	6	6	0.312	173	20082	9.4	NADH dehydrogenase [ubiquinone] 1 alpha subcomplex assembly factor 4 OS=Mus musculus OX=10090 GN=Ndufaf4 PE=1 SV=1
Q8R3Q6	Mix23	5	5	0.312	144	16665	8.2	Protein MIX23 OS=Mus musculus OX=10090 GN=Mix23 PE=1 SV=1
P0C0S6	H2az1	7	21	0.312	128	13553	10.6	Histone H2A.Z OS=Mus musculus OX=10090 GN=H2az1 PE=1 SV=2
Q3THW5	H2az2	7	21	0.312	128	13509	10.6	Histone H2A.V OS=Mus musculus OX=10090 GN=H2az2 PE=1 SV=3
Q9Z315	Sart1	22	22	0.311	806	90885	5.8	U4/U6.U5 tri-snRNP-associated protein 1 OS=Mus musculus OX=10090 GN=Sart1 PE=1 SV=1
Q8R5H6	Wasf1	20	31	0.311	559	61509	6.4	Actin-binding protein WASF1 OS=Mus musculus OX=10090 GN=Wasf1 PE=1 SV=2
Q8VEJ9	Vps4a	17	17	0.311	437	48907	7.8	Vacuolar protein sorting-associated protein 4A OS=Mus musculus OX=10090 GN=Vps4a PE=1 SV=1
Q791T5	Mtch1	15	22	0.311	389	41565	9.3	Mitochondrial carrier homolog 1 OS=Mus musculus OX=10090 GN=Mtch1 PE=1 SV=1
Q8BGR9	Ublcp1	10	11	0.311	318	36837	6.5	Ubiquitin-like domain-containing CTD phosphatase 1 OS=Mus musculus OX=10090 GN=Ublcp1 PE=1 SV=1
Q9D0B0	Srsf9	8	8	0.311	222	25661	8.6	Serine/arginine-rich splicing factor 9 OS=Mus musculus OX=10090 GN=Srsf9 PE=1 SV=1
P63321	Rala	12	19	0.311	206	23553	7.1	Ras-related protein Ral-A OS=Mus musculus OX=10090 GN=Rala PE=1 SV=1
Q80U28	Madd	48	50	0.31	1577	175179	6	MAP kinase-activating death domain protein OS=Mus musculus OX=10090 GN=Madd PE=1 SV=2
Q5RKR3	Islr2	24	27	0.31	745	79758	5.5	Immunoglobulin superfamily containing leucine-rich repeat protein 2 OS=Mus musculus OX=10090 GN=Islr2 PE=1 SV=1
Q8BGZ4	Cdc23	18	19	0.31	597	68562	7.2	Cell division cycle protein 23 homolog OS=Mus musculus OX=10090 GN=Cdc23 PE=1 SV=2
P22315	Fech	11	16	0.31	422	47422	8.9	Ferrochelatase, mitochondrial OS=Mus musculus OX=10090 GN=Fech PE=1 SV=3
Q9JMK2	Csnk1e	13	14	0.31	416	47322	9.7	Casein kinase I isoform epsilon OS=Mus musculus OX=10090 GN=Csnk1e PE=1 SV=2
Q8VE47	Uba5	13	14	0.31	403	44790	5	Ubiquitin-like modifier-activating enzyme 5 OS=Mus musculus OX=10090 GN=Uba5 PE=1 SV=2
Q9JHJ0	Tmod3	13	13	0.31	352	39503	5.1	Tropomodulin-3 OS=Mus musculus OX=10090 GN=Tmod3 PE=1 SV=1
Q99L13	Hibadh	10	11	0.31	335	35440	8.1	3-hydroxyisobutyrate dehydrogenase, mitochondrial OS=Mus musculus OX=10090 GN=Hibadh PE=1 SV=1
P49070	Camlg	10	10	0.31	294	32542	7.8	Guided entry of tail-anchored proteins factor CAMLG OS=Mus musculus OX=10090 GN=Camlg PE=1 SV=2
O88384	Vti1b	10	11	0.31	232	26713	8.8	Vesicle transport through interaction with t-SNAREs homolog 1B OS=Mus musculus OX=10090 GN=Vti1b PE=1 SV=1
P62835	Rap1a	9	11	0.31	184	20987	6.6	Ras-related protein Rap-1A OS=Mus musculus OX=10090 GN=Rap1a PE=1 SV=1
Q9CQ45	Nenf	6	7	0.31	171	18904	5.3	Neudesin OS=Mus musculus OX=10090 GN=Nenf PE=1 SV=1
Q9EPN1	Nbea	105	117	0.309	2936	326742	6.2	Neurobeachin OS=Mus musculus OX=10090 GN=Nbea PE=1 SV=1
P28660	Nckap1	47	61	0.309	1128	128784	6.6	Nck-associated protein 1 OS=Mus musculus OX=10090 GN=Nckap1 PE=1 SV=2
Q9EQQ9	Oga	25	26	0.309	916	103162	4.9	Protein O-GlcNAcase OS=Mus musculus OX=10090 GN=Oga PE=1 SV=2
Q8K009	Aldh1l2	30	32	0.309	923	101590	6.3	Mitochondrial 10-formyltetrahydrofolate dehydrogenase OS=Mus musculus OX=10090 GN=Aldh1l2 PE=1 SV=2
P43006	Slc1a2	28	54	0.309	572	62030	6.7	Excitatory amino acid transporter 2 OS=Mus musculus OX=10090 GN=Slc1a2 PE=1 SV=1
P80317	Cct6a	25	41	0.309	531	58004	7.1	T-complex protein 1 subunit zeta OS=Mus musculus OX=10090 GN=Cct6a PE=1 SV=3
Q8K2Q7	Brox	15	17	0.309	411	46202	7.7	BRO1 domain-containing protein BROX OS=Mus musculus OX=10090 GN=Brox PE=1 SV=1
P10518	Alad	12	13	0.309	330	36024	6.8	Delta-aminolevulinic acid dehydratase OS=Mus musculus OX=10090 GN=Alad PE=1 SV=1
Q80WS3	Fbll1	11	15	0.309	314	33339	10.2	rRNA/tRNA 2'-O-methyltransferase fibrillarin-like protein 1 OS=Mus musculus OX=10090 GN=Fbll1 PE=1 SV=1
Q99J83	Atg5	10	10	0.309	275	32402	5.9	Autophagy protein 5 OS=Mus musculus OX=10090 GN=Atg5 PE=1 SV=1
P35762	Cd81	6	16	0.309	236	25815	5.8	CD81 antigen OS=Mus musculus OX=10090 GN=Cd81 PE=1 SV=2
Q99MB7	Rnf141	7	7	0.309	230	25529	5.2	RING finger protein 141 OS=Mus musculus OX=10090 GN=Rnf141 PE=1 SV=2
Q8CI43	Myl6b	6	6	0.309	207	22749	5.5	Myosin light chain 6B OS=Mus musculus OX=10090 GN=Myl6b PE=1 SV=1
P10922	H1-0	10	12	0.309	194	20861	10.9	Histone H1.0 OS=Mus musculus OX=10090 GN=H1-0 PE=2 SV=4
Q9D937		3	3	0.309	123	14099	11.5	Uncharacterized protein C11orf98 homolog OS=Mus musculus OX=10090 PE=1 SV=1
Q6ZPE2	Sbf1	61	66	0.308	1867	208691	7.1	Myotubularin-related protein 5 OS=Mus musculus OX=10090 GN=Sbf1 PE=1 SV=2
P33175	Kif5a	31	36	0.308	1027	117019	5.9	Kinesin heavy chain isoform 5A OS=Mus musculus OX=10090 GN=Kif5a PE=1 SV=3
Q9WVR4	Fxr2	22	22	0.308	673	73743	6.2	RNA-binding protein FXR2 OS=Mus musculus OX=10090 GN=Fxr2 PE=1 SV=1
P05480	Src	19	24	0.308	535	59891	7.4	Proto-oncogene tyrosine-protein kinase Src OS=Mus musculus OX=10090 GN=Src PE=1 SV=5
Q9CWX2	Ndufaf1	11	11	0.308	328	37810	8.6	Complex I intermediate-associated protein 30, mitochondrial OS=Mus musculus OX=10090 GN=Ndufaf1 PE=1 SV=2
O08989	Mras	8	11	0.308	208	23901	8.8	Ras-related protein M-Ras OS=Mus musculus OX=10090 GN=Mras PE=1 SV=1
Q9DAA6	Exosc1	5	5	0.308	195	21424	8.2	Exosome complex component CSL4 OS=Mus musculus OX=10090 GN=Exosc1 PE=1 SV=1
P17095	Hmga1	6	6	0.308	107	11614	10.3	High mobility group protein HMG-I/HMG-Y OS=Mus musculus OX=10090 GN=Hmga1 PE=1 SV=4
Q61941	Nnt	38	44	0.307	1086	113838	7.6	NAD(P) transhydrogenase, mitochondrial OS=Mus musculus OX=10090 GN=Nnt PE=1 SV=2
Q3B7Z2	Osbp	26	30	0.307	805	88797	7.2	Oxysterol-binding protein 1 OS=Mus musculus OX=10090 GN=Osbp PE=1 SV=3
Q9JMH6	Txnrd1	22	32	0.307	613	66934	7.4	Thioredoxin reductase 1, cytoplasmic OS=Mus musculus OX=10090 GN=Txnrd1 PE=1 SV=3
Q3UFY7	Nt5c3b	8	9	0.307	300	34425	6.2	7-methylguanosine phosphate-specific 5'-nucleotidase OS=Mus musculus OX=10090 GN=Nt5c3b PE=1 SV=3
Q7TQK4	Exosc3	5	6	0.307	274	29546	8.1	Exosome complex component RRP40 OS=Mus musculus OX=10090 GN=Exosc3 PE=1 SV=3
Q9CYH2	Prxl2a	10	13	0.307	218	24395	9.2	Peroxiredoxin-like 2A OS=Mus musculus OX=10090 GN=Prxl2a PE=1 SV=2
Q9D1L0	Chchd2	6	8	0.307	153	15661	9.6	Coiled-coil-helix-coiled-coil-helix domain-containing protein 2 OS=Mus musculus OX=10090 GN=Chchd2 PE=2 SV=1
P63166	Sumo1	4	5	0.307	101	11557	5.5	Small ubiquitin-related modifier 1 OS=Mus musculus OX=10090 GN=Sumo1 PE=1 SV=1
Q91YM2	Arhgap35	46	52	0.306	1499	170392	6.6	Rho GTPase-activating protein 35 OS=Mus musculus OX=10090 GN=Arhgap35 PE=1 SV=3
Q3UVX5	Grm5	40	43	0.306	1203	131865	7.8	Metabotropic glutamate receptor 5 OS=Mus musculus OX=10090 GN=Grm5 PE=1 SV=2
O08532	Cacna2d1	40	48	0.306	1103	124630	5.3	Voltage-dependent calcium channel subunit alpha-2/delta-1 OS=Mus musculus OX=10090 GN=Cacna2d1 PE=1 SV=1
P46061	Rangap1	22	25	0.306	589	63531	4.7	Ran GTPase-activating protein 1 OS=Mus musculus OX=10090 GN=Rangap1 PE=1 SV=2
Q9Z108	Stau1	15	17	0.306	487	53925	9.5	Double-stranded RNA-binding protein Staufen homolog 1 OS=Mus musculus OX=10090 GN=Stau1 PE=1 SV=1
Q3UJU9	Rmdn3	17	19	0.306	470	52029	5.2	Regulator of microtubule dynamics protein 3 OS=Mus musculus OX=10090 GN=Rmdn3 PE=1 SV=2
P56546	Ctbp2	15	19	0.306	445	48957	6.9	C-terminal-binding protein 2 OS=Mus musculus OX=10090 GN=Ctbp2 PE=1 SV=2
Q8K0G5	Eipr1	12	14	0.306	386	43127	5.1	EARP and GARP complex-interacting protein 1 OS=Mus musculus OX=10090 GN=Eipr1 PE=1 SV=2
P23242	Gja1	15	17	0.306	382	43004	8.8	Gap junction alpha-1 protein OS=Mus musculus OX=10090 GN=Gja1 PE=1 SV=2
Q9EQ80	Nif3l1	13	16	0.306	376	41746	6.8	NIF3-like protein 1 OS=Mus musculus OX=10090 GN=Nif3l1 PE=1 SV=4
Q400C8	Amz2	9	10	0.306	359	41341	7.7	Archaemetzincin-2 OS=Mus musculus OX=10090 GN=Amz2 PE=2 SV=1
Q9QXZ0	Macf1	239	258	0.305	7354	831894	5.4	Microtubule-actin cross-linking factor 1, isoforms 1/2/3/4 OS=Mus musculus OX=10090 GN=Macf1 PE=1 SV=2
Q9D4H1	Exoc2	32	33	0.305	924	103959	7.2	Exocyst complex component 2 OS=Mus musculus OX=10090 GN=Exoc2 PE=1 SV=1
Q8K327	Champ1	25	26	0.305	802	87561	7.9	Chromosome alignment-maintaining phosphoprotein 1 OS=Mus musculus OX=10090 GN=Champ1 PE=1 SV=1
Q9CQN1	Trap1	26	28	0.305	706	80209	6.7	Heat shock protein 75 kDa, mitochondrial OS=Mus musculus OX=10090 GN=Trap1 PE=1 SV=1
P24547	Impdh2	16	16	0.305	514	55815	7.3	Inosine-5'-monophosphate dehydrogenase 2 OS=Mus musculus OX=10090 GN=Impdh2 PE=1 SV=2
Q9CY27	Tecr	16	21	0.305	308	36090	9.6	Very-long-chain enoyl-CoA reductase OS=Mus musculus OX=10090 GN=Tecr PE=1 SV=1
O35969	Gamt	5	5	0.305	236	26336	5.7	Guanidinoacetate N-methyltransferase OS=Mus musculus OX=10090 GN=Gamt PE=1 SV=1
P01027	C3	45	45	0.304	1663	186483	6.7	Complement C3 OS=Mus musculus OX=10090 GN=C3 PE=1 SV=3
Q5PR69	Cracd	35	39	0.304	1291	142885	5.3	Capping protein-inhibiting regulator of actin dynamics OS=Mus musculus OX=10090 GN=Cracd PE=1 SV=4
Q6NVE8	Wdr44	25	26	0.304	915	101555	5.2	WD repeat-containing protein 44 OS=Mus musculus OX=10090 GN=Wdr44 PE=1 SV=1
A2AJI0	Map7d1	24	24	0.304	846	93276	10.2	MAP7 domain-containing protein 1 OS=Mus musculus OX=10090 GN=Map7d1 PE=1 SV=1
Q3UHB1	Nt5dc3	19	22	0.304	546	63171	8.6	5'-nucleotidase domain-containing protein 3 OS=Mus musculus OX=10090 GN=Nt5dc3 PE=1 SV=1
Q9CYR6	Pgm3	21	21	0.304	542	59453	6.2	Phosphoacetylglucosamine mutase OS=Mus musculus OX=10090 GN=Pgm3 PE=1 SV=1
Q8JZX4	Rbm17	13	13	0.304	405	45304	5.8	Splicing factor 45 OS=Mus musculus OX=10090 GN=Rbm17 PE=1 SV=1
Q8VCH0	Acaa1b	9	11	0.304	424	43995	8.5	3-ketoacyl-CoA thiolase B, peroxisomal OS=Mus musculus OX=10090 GN=Acaa1b PE=1 SV=1
P70318	Tial1	17	17	0.304	392	43389	8	Nucleolysin TIAR OS=Mus musculus OX=10090 GN=Tial1 PE=1 SV=1
P60762	Morf4l1	9	9	0.304	362	41493	9.3	Mortality factor 4-like protein 1 OS=Mus musculus OX=10090 GN=Morf4l1 PE=1 SV=2
Q8BTG7	Ndrg4	10	12	0.304	352	38509	6.3	Protein NDRG4 OS=Mus musculus OX=10090 GN=Ndrg4 PE=1 SV=1
Q9Z2R6	Unc119	6	6	0.304	240	27010	6.2	Protein unc-119 homolog A OS=Mus musculus OX=10090 GN=Unc119 PE=1 SV=1
P35285	Rab22a	7	7	0.304	194	21802	8.2	Ras-related protein Rab-22A OS=Mus musculus OX=10090 GN=Rab22a PE=1 SV=2
Q9CPX7	Mrps16	6	6	0.304	135	15192	9.7	Small ribosomal subunit protein bS16m OS=Mus musculus OX=10090 GN=Mrps16 PE=1 SV=1
P60898	Polr2i	4	4	0.304	125	14523	5.1	DNA-directed RNA polymerase II subunit RPB9 OS=Mus musculus OX=10090 GN=Polr2i PE=1 SV=1
Q91XI1	Dus3l	13	14	0.303	637	71079	8	tRNA-dihydrouridine(47) synthase [NAD(P)(+)]-like OS=Mus musculus OX=10090 GN=Dus3l PE=1 SV=1
Q7TSV4	Pgm2	21	23	0.303	620	68748	6.1	Phosphopentomutase OS=Mus musculus OX=10090 GN=Pgm2 PE=1 SV=1
Q9WUK6	Zbtb18	16	17	0.303	522	58386	5.7	Zinc finger and BTB domain-containing protein 18 OS=Mus musculus OX=10090 GN=Zbtb18 PE=1 SV=1
G3XA57	Rab11fip2	14	14	0.303	512	58207	9.5	Rab11 family-interacting protein 2 OS=Mus musculus OX=10090 GN=Rab11fip2 PE=1 SV=1
Q99M31	Hspa14	14	14	0.303	509	54650	5.9	Heat shock 70 kDa protein 14 OS=Mus musculus OX=10090 GN=Hspa14 PE=1 SV=2
Q9CPX6	Atg3	12	13	0.303	314	35796	4.7	Ubiquitin-like-conjugating enzyme ATG3 OS=Mus musculus OX=10090 GN=Atg3 PE=1 SV=1
P52196	Tst	12	15	0.303	297	33466	7.9	Thiosulfate sulfurtransferase OS=Mus musculus OX=10090 GN=Tst PE=1 SV=3
Q9CY66	Gar1	10	10	0.303	231	23474	11	H/ACA ribonucleoprotein complex subunit 1 OS=Mus musculus OX=10090 GN=Gar1 PE=1 SV=1
Q9JM76	Arpc3	7	9	0.303	178	20525	8.6	Actin-related protein 2/3 complex subunit 3 OS=Mus musculus OX=10090 GN=Arpc3 PE=1 SV=3
P70206	Plxna1	65	68	0.302	1894	211098	6.9	Plexin-A1 OS=Mus musculus OX=10090 GN=Plxna1 PE=1 SV=1
P48193	Epb41	26	28	0.302	858	95911	5.6	Protein 4.1 OS=Mus musculus OX=10090 GN=Epb41 PE=1 SV=2
Q922E4	Pcyt2	15	17	0.302	404	45235	6.6	Ethanolamine-phosphate cytidylyltransferase OS=Mus musculus OX=10090 GN=Pcyt2 PE=1 SV=1
Q78JW9	Ubfd1	11	13	0.302	368	40143	8.8	Ubiquitin domain-containing protein UBFD1 OS=Mus musculus OX=10090 GN=Ubfd1 PE=1 SV=2
Q8K021	Scamp1	12	18	0.302	338	38029	7.7	Secretory carrier-associated membrane protein 1 OS=Mus musculus OX=10090 GN=Scamp1 PE=1 SV=1
P70202	Lxn	5	5	0.302	222	25492	5.7	Latexin OS=Mus musculus OX=10090 GN=Lxn PE=1 SV=2
Q07813	Bax	9	10	0.302	192	21395	5	Apoptosis regulator BAX OS=Mus musculus OX=10090 GN=Bax PE=1 SV=1
O35382	Exoc4	35	37	0.301	975	110545	6.5	Exocyst complex component 4 OS=Mus musculus OX=10090 GN=Exoc4 PE=1 SV=2
Q80UJ7	Rab3gap1	30	31	0.301	981	110198	5.7	Rab3 GTPase-activating protein catalytic subunit OS=Mus musculus OX=10090 GN=Rab3gap1 PE=1 SV=4
Q80UM3	Naa15	32	34	0.301	865	100961	7.6	N-alpha-acetyltransferase 15, NatA auxiliary subunit OS=Mus musculus OX=10090 GN=Naa15 PE=1 SV=1
O35136	Ncam2	29	31	0.301	837	93204	6.1	Neural cell adhesion molecule 2 OS=Mus musculus OX=10090 GN=Ncam2 PE=1 SV=1
Q01405	Sec23a	29	35	0.301	765	86162	7.1	Protein transport protein Sec23A OS=Mus musculus OX=10090 GN=Sec23a PE=1 SV=2
Q9R1R2	Trim3	24	26	0.301	744	80775	7.8	Tripartite motif-containing protein 3 OS=Mus musculus OX=10090 GN=Trim3 PE=1 SV=1
Q8CIB5	Fermt2	24	24	0.301	680	77800	6.7	Fermitin family homolog 2 OS=Mus musculus OX=10090 GN=Fermt2 PE=1 SV=1
Q9CQC6	Bzw1	19	19	0.301	419	48043	5.9	eIF5-mimic protein 2 OS=Mus musculus OX=10090 GN=Bzw1 PE=1 SV=1
Q8K0C9	Gmds	13	14	0.301	372	41985	7	GDP-mannose 4,6 dehydratase OS=Mus musculus OX=10090 GN=Gmds PE=1 SV=1
Q8BGX2	Timm29	7	7	0.301	266	29415	6.7	Mitochondrial import inner membrane translocase subunit Tim29 OS=Mus musculus OX=10090 GN=Timm29 PE=1 SV=1
Q9D883	U2af1	11	14	0.301	239	27815	8.8	Splicing factor U2AF 35 kDa subunit OS=Mus musculus OX=10090 GN=U2af1 PE=1 SV=4
Q91YJ3	Thyn1	7	8	0.301	226	26178	9.1	Thymocyte nuclear protein 1 OS=Mus musculus OX=10090 GN=Thyn1 PE=1 SV=1
Q8VBV7	Cops8	7	9	0.301	209	23256	5.2	COP9 signalosome complex subunit 8 OS=Mus musculus OX=10090 GN=Cops8 PE=1 SV=1
Q9CPU4	Mgst3	7	17	0.301	153	16958	9.5	Glutathione S-transferase 3, mitochondrial OS=Mus musculus OX=10090 GN=Mgst3 PE=1 SV=1
P62849	Rps24	5	5	0.301	133	15423	10.8	Small ribosomal subunit protein eS24 OS=Mus musculus OX=10090 GN=Rps24 PE=1 SV=1
D3YZU1	Shank1	58	63	0.3	2167	226315	8.3	SH3 and multiple ankyrin repeat domains protein 1 OS=Mus musculus OX=10090 GN=Shank1 PE=1 SV=1
Q921M3	Sf3b3	44	47	0.3	1217	135550	5.3	Splicing factor 3B subunit 3 OS=Mus musculus OX=10090 GN=Sf3b3 PE=1 SV=1
Q8CFI0	Nedd4l	29	38	0.3	1004	115419	6.2	E3 ubiquitin-protein ligase NEDD4-like OS=Mus musculus OX=10090 GN=Nedd4l PE=1 SV=2
Q9QYB5	Add3	22	27	0.3	706	78777	5.9	Gamma-adducin OS=Mus musculus OX=10090 GN=Add3 PE=1 SV=2
Q8BG51	Rhot1	19	20	0.3	631	72242	6.5	Mitochondrial Rho GTPase 1 OS=Mus musculus OX=10090 GN=Rhot1 PE=1 SV=1
Q8R349	Cdc16	18	18	0.3	620	71460	5.8	Cell division cycle protein 16 homolog OS=Mus musculus OX=10090 GN=Cdc16 PE=1 SV=1
Q8K0C4	Cyp51a1	17	20	0.3	503	56776	8.4	Lanosterol 14-alpha demethylase OS=Mus musculus OX=10090 GN=Cyp51a1 PE=1 SV=1
Q8VE88	Fam114a2	12	12	0.3	497	54045	4.9	Protein FAM114A2 OS=Mus musculus OX=10090 GN=Fam114a2 PE=1 SV=2
Q9JIH2	Nup50	12	13	0.3	466	49485	6.2	Nuclear pore complex protein Nup50 OS=Mus musculus OX=10090 GN=Nup50 PE=1 SV=3
Q8BGC4	Ptgr3	9	9	0.3	377	40529	7.4	Prostaglandin reductase-3 OS=Mus musculus OX=10090 GN=Ptgr3 PE=1 SV=1
Q99J47	Dhrs7b	12	13	0.3	323	34987	9.6	Dehydrogenase/reductase SDR family member 7B OS=Mus musculus OX=10090 GN=Dhrs7b PE=1 SV=1
Q9DC16	Ergic1	9	12	0.3	290	32562	7.1	Endoplasmic reticulum-Golgi intermediate compartment protein 1 OS=Mus musculus OX=10090 GN=Ergic1 PE=1 SV=1
B1AXV0	Frrs1l	11	12	0.3	293	32507	5.4	DOMON domain-containing protein FRRS1L OS=Mus musculus OX=10090 GN=Frrs1l PE=1 SV=1
Q61599	Arhgdib	5	6	0.3	200	22851	5.1	Rho GDP-dissociation inhibitor 2 OS=Mus musculus OX=10090 GN=Arhgdib PE=1 SV=3
Q9CQU0	Txndc12	5	5	0.3	170	19049	5.3	Thioredoxin domain-containing protein 12 OS=Mus musculus OX=10090 GN=Txndc12 PE=1 SV=1
O09167	Rpl21	8	10	0.3	160	18579	10.5	Large ribosomal subunit protein eL21 OS=Mus musculus OX=10090 GN=Rpl21 PE=1 SV=4
P47915	Rpl29	9	11	0.3	160	17587	11.8	Large ribosomal subunit protein eL29 OS=Mus musculus OX=10090 GN=Rpl29 PE=1 SV=2
Q9Z0R4	Itsn1	56	59	0.299	1714	194296	7.9	Intersectin-1 OS=Mus musculus OX=10090 GN=Itsn1 PE=1 SV=2
Q6NZJ6	Eif4g1	52	60	0.299	1600	176076	5.4	Eukaryotic translation initiation factor 4 gamma 1 OS=Mus musculus OX=10090 GN=Eif4g1 PE=1 SV=1
Q811D0	Dlg1	31	35	0.299	905	100120	5.8	Disks large homolog 1 OS=Mus musculus OX=10090 GN=Dlg1 PE=1 SV=1
Q9D5V5	Cul5	28	33	0.299	780	90974	7.8	Cullin-5 OS=Mus musculus OX=10090 GN=Cul5 PE=1 SV=3
Q62393	Tpd52	4	7	0.299	224	24313	4.7	Tumor protein D52 OS=Mus musculus OX=10090 GN=Tpd52 PE=1 SV=2
P61971	Nutf2	3	3	0.299	127	14478	5.4	Nuclear transport factor 2 OS=Mus musculus OX=10090 GN=Nutf2 PE=1 SV=1
P62876	Polr2l	2	2	0.299	67	7645	7.8	DNA-directed RNA polymerases I, II, and III subunit RPABC5 OS=Mus musculus OX=10090 GN=Polr2l PE=3 SV=1
O35375	Nrp2	31	36	0.298	931	104631	5.2	Neuropilin-2 OS=Mus musculus OX=10090 GN=Nrp2 PE=1 SV=2
Q8K596	Slc8a2	34	40	0.298	921	100711	5.1	Sodium/calcium exchanger 2 OS=Mus musculus OX=10090 GN=Slc8a2 PE=1 SV=1
Q6KAR6	Exoc3	26	29	0.298	755	86455	6.2	Exocyst complex component 3 OS=Mus musculus OX=10090 GN=Exoc3 PE=1 SV=2
Q91ZD4	Vangl2	14	16	0.298	521	59771	9.2	Vang-like protein 2 OS=Mus musculus OX=10090 GN=Vangl2 PE=1 SV=3
Q91X72	Hpx	15	17	0.298	460	51318	7.8	Hemopexin OS=Mus musculus OX=10090 GN=Hpx PE=1 SV=2
Q922H4	Gmppa	11	11	0.298	420	46244	7.6	Mannose-1-phosphate guanyltransferase alpha OS=Mus musculus OX=10090 GN=Gmppa PE=1 SV=1
Q8R1N0	Znf830	6	6	0.298	363	40658	5.4	Zinc finger protein 830 OS=Mus musculus OX=10090 GN=Znf830 PE=1 SV=1
Q99JP6	Homer3	12	12	0.298	356	39694	5.4	Homer protein homolog 3 OS=Mus musculus OX=10090 GN=Homer3 PE=1 SV=2
Q9JM96	Cdc42ep4	8	9	0.298	349	37869	5.4	Cdc42 effector protein 4 OS=Mus musculus OX=10090 GN=Cdc42ep4 PE=1 SV=1
Q91Z92	B3galt6	9	9	0.298	325	37021	8.8	Beta-1,3-galactosyltransferase 6 OS=Mus musculus OX=10090 GN=B3galt6 PE=2 SV=1
Q8BGT7	Smndc1	6	7	0.298	238	26753	7.3	Survival of motor neuron-related-splicing factor 30 OS=Mus musculus OX=10090 GN=Smndc1 PE=1 SV=1
O08585	Clta	17	21	0.298	235	25604	4.6	Clathrin light chain A OS=Mus musculus OX=10090 GN=Clta PE=1 SV=2
Q9CQI7	Snrpb2	8	12	0.298	225	25323	9.7	U2 small nuclear ribonucleoprotein B'' OS=Mus musculus OX=10090 GN=Snrpb2 PE=1 SV=1
Q9CQA1	Trappc5	7	8	0.298	188	20795	9.7	Trafficking protein particle complex subunit 5 OS=Mus musculus OX=10090 GN=Trappc5 PE=1 SV=1
Q9CXW4	Rpl11	9	10	0.298	178	20252	9.6	Large ribosomal subunit protein uL5 OS=Mus musculus OX=10090 GN=Rpl11 PE=1 SV=4
Q8K273	Mmgt1	4	4	0.298	131	14677	9.1	ER membrane protein complex subunit 5 OS=Mus musculus OX=10090 GN=Mmgt1 PE=1 SV=1
P70398	Usp9x	93	109	0.297	2559	290709	5.9	Probable ubiquitin carboxyl-terminal hydrolase FAF-X OS=Mus musculus OX=10090 GN=Usp9x PE=1 SV=2
Q8BY87	Usp47	44	50	0.297	1376	157455	5.1	Ubiquitin carboxyl-terminal hydrolase 47 OS=Mus musculus OX=10090 GN=Usp47 PE=1 SV=2
P46735	Myo1b	40	42	0.297	1107	128564	9.3	Unconventional myosin-Ib OS=Mus musculus OX=10090 GN=Myo1b PE=1 SV=3
Q80U63	Mfn2	24	28	0.297	757	86188	6.8	Mitofusin-2 OS=Mus musculus OX=10090 GN=Mfn2 PE=1 SV=3
P47934	Crat	19	20	0.297	626	70840	8.4	Carnitine O-acetyltransferase OS=Mus musculus OX=10090 GN=Crat PE=1 SV=3
O54734	Ddost	15	20	0.297	441	49028	5.8	Dolichyl-diphosphooligosaccharide--protein glycosyltransferase 48 kDa subunit OS=Mus musculus OX=10090 GN=Ddost PE=1 SV=2
Q91Z49	Fyttd1	8	9	0.297	317	35887	11.8	UAP56-interacting factor OS=Mus musculus OX=10090 GN=Fyttd1 PE=1 SV=1
P47802	Mtx1	10	10	0.297	317	35624	6.2	Metaxin-1 OS=Mus musculus OX=10090 GN=Mtx1 PE=1 SV=1
Q9D0Q7	Mrpl45	7	8	0.297	306	35411	9.2	Large ribosomal subunit protein mL45 OS=Mus musculus OX=10090 GN=Mrpl45 PE=1 SV=1
Q9Z0V7	Timm17b	6	6	0.297	172	18352	9	Mitochondrial import inner membrane translocase subunit Tim17-B OS=Mus musculus OX=10090 GN=Timm17b PE=1 SV=1
Q8K003	Tma7	4	4	0.297	64	7066	10	Translation machinery-associated protein 7 OS=Mus musculus OX=10090 GN=Tma7 PE=3 SV=1
Q6A0A9	FAM120A	29	34	0.296	1112	121646	8.9	Constitutive coactivator of PPAR-gamma-like protein 1 OS=Mus musculus OX=10090 GN=FAM120A PE=1 SV=2
Q8CGF6	Wdr47	25	32	0.296	920	102312	6	WD repeat-containing protein 47 OS=Mus musculus OX=10090 GN=Wdr47 PE=1 SV=2
Q99MR6	Srrt	32	33	0.296	875	100452	6	Serrate RNA effector molecule homolog OS=Mus musculus OX=10090 GN=Srrt PE=1 SV=1
Q3UDE2	Ttll12	22	24	0.296	639	74043	5.6	Tubulin--tyrosine ligase-like protein 12 OS=Mus musculus OX=10090 GN=Ttll12 PE=1 SV=1
Q8BHJ5	Tbl1xr1	14	15	0.296	514	55661	5.6	F-box-like/WD repeat-containing protein TBL1XR1 OS=Mus musculus OX=10090 GN=Tbl1xr1 PE=1 SV=1
Q6P9Z1	Smarcd3	14	14	0.296	483	54986	9.3	SWI/SNF-related matrix-associated actin-dependent regulator of chromatin subfamily D member 3 OS=Mus musculus OX=10090 GN=Smarcd3 PE=1 SV=2
Q9QYR9	Acot2	18	18	0.296	453	49657	7.4	Acyl-coenzyme A thioesterase 2, mitochondrial OS=Mus musculus OX=10090 GN=Acot2 PE=1 SV=2
Q80VD1	Fam98b	18	22	0.296	429	45349	8.5	Protein FAM98B OS=Mus musculus OX=10090 GN=Fam98b PE=1 SV=1
O35465	Fkbp8	14	18	0.296	402	43529	5.2	Peptidyl-prolyl cis-trans isomerase FKBP8 OS=Mus musculus OX=10090 GN=Fkbp8 PE=1 SV=2
Q8R035	Mrpl58	7	8	0.296	206	23477	10.2	Large ribosomal subunit protein mL62 OS=Mus musculus OX=10090 GN=Mrpl58 PE=1 SV=1
Q80Y14	Glrx5	4	4	0.296	152	16292	6.5	Glutaredoxin-related protein 5, mitochondrial OS=Mus musculus OX=10090 GN=Glrx5 PE=1 SV=2
P62852	Rps25	9	14	0.296	125	13742	10.1	Small ribosomal subunit protein eS25 OS=Mus musculus OX=10090 GN=Rps25 PE=1 SV=1
Q5SWU9	Acaca	71	77	0.295	2345	265254	6.4	Acetyl-CoA carboxylase 1 OS=Mus musculus OX=10090 GN=Acaca PE=1 SV=1
Q8R1B4	Eif3c	34	35	0.295	911	105531	5.8	Eukaryotic translation initiation factor 3 subunit C OS=Mus musculus OX=10090 GN=Eif3c PE=1 SV=1
Q8BJ71	Nup93	31	34	0.295	819	93281	5.7	Nuclear pore complex protein Nup93 OS=Mus musculus OX=10090 GN=Nup93 PE=1 SV=1
Q80WQ2	Vac14	21	24	0.295	782	88048	6.1	Protein VAC14 homolog OS=Mus musculus OX=10090 GN=Vac14 PE=1 SV=1
Q8R550	Sh3kbp1	17	17	0.295	709	78170	7.6	SH3 domain-containing kinase-binding protein 1 OS=Mus musculus OX=10090 GN=Sh3kbp1 PE=1 SV=1
P97390	Vps45	20	21	0.295	570	65053	8.2	Vacuolar protein sorting-associated protein 45 OS=Mus musculus OX=10090 GN=Vps45 PE=1 SV=1
Q8BKV1	Gpc2	15	18	0.295	579	63345	8.5	Glypican-2 OS=Mus musculus OX=10090 GN=Gpc2 PE=2 SV=1
P70265	Pfkfb2	15	15	0.295	519	59926	8.1	6-phosphofructo-2-kinase/fructose-2,6-bisphosphatase 2 OS=Mus musculus OX=10090 GN=Pfkfb2 PE=1 SV=2
Q6PEV3	Wipf2	12	13	0.295	440	46298	11	WAS/WASL-interacting protein family member 2 OS=Mus musculus OX=10090 GN=Wipf2 PE=1 SV=1
P18242	Ctsd	15	17	0.295	410	44954	7.1	Cathepsin D OS=Mus musculus OX=10090 GN=Ctsd PE=1 SV=1
O54879	Hmgb3	9	11	0.295	200	23010	8.4	High mobility group protein B3 OS=Mus musculus OX=10090 GN=Hmgb3 PE=1 SV=3
P12787	Cox5a	5	6	0.295	146	16101	6.5	Cytochrome c oxidase subunit 5A, mitochondrial OS=Mus musculus OX=10090 GN=Cox5a PE=1 SV=2
Q9D8T7	Slirp	4	5	0.295	112	12605	9.8	SRA stem-loop-interacting RNA-binding protein, mitochondrial OS=Mus musculus OX=10090 GN=Slirp PE=1 SV=2
Q6PDS3	Sarm1	26	32	0.294	724	79606	6.3	NAD(+) hydrolase SARM1 OS=Mus musculus OX=10090 GN=Sarm1 PE=1 SV=1
P97384	Anxa11	16	20	0.294	503	54079	7.7	Annexin A11 OS=Mus musculus OX=10090 GN=Anxa11 PE=1 SV=2
Q99J85	Nptxr	14	18	0.294	493	52285	6.1	Neuronal pentraxin receptor OS=Mus musculus OX=10090 GN=Nptxr PE=1 SV=1
Q7TQ95	Lnpk	14	14	0.294	425	47500	5.3	Endoplasmic reticulum junction formation protein lunapark OS=Mus musculus OX=10090 GN=Lnpk PE=1 SV=1
Q9D4J7	Phf6	12	13	0.294	364	41139	8.7	PHD finger protein 6 OS=Mus musculus OX=10090 GN=Phf6 PE=1 SV=1
P51163	Uros	7	8	0.294	265	28504	6.5	Uroporphyrinogen-III synthase OS=Mus musculus OX=10090 GN=Uros PE=1 SV=1
Q8QZT2	Ccsap	7	7	0.294	252	28379	9.2	Centriole, cilia and spindle-associated protein OS=Mus musculus OX=10090 GN=Ccsap PE=1 SV=1
Q921I9	Exosc4	6	8	0.294	245	26250	6.1	Exosome complex component RRP41 OS=Mus musculus OX=10090 GN=Exosc4 PE=1 SV=3
Q9DB50	Ap1s2	6	7	0.294	160	18929	5.5	AP-1 complex subunit sigma-2 OS=Mus musculus OX=10090 GN=Ap1s2 PE=1 SV=1
Q3UJB9	Edc4	35	41	0.293	1406	152483	5.8	Enhancer of mRNA-decapping protein 4 OS=Mus musculus OX=10090 GN=Edc4 PE=1 SV=2
[truncated: 4,602 more rows]

## Sheet: Hippo_KI_Norm_pro abundance
Table List of total proteins involved in volcano plot analysis of quantified proteins																						E18		P60		PW/EW		PKI/EKI
Uniprot	Gene name	Protein abundances (They were log2-transformed and divided by reference value after normalization by column-median method)																EW_avg	EKI_avg	PW_avg	PKI_avg	P-value	log2FC(EKI/EW)	P-value	log2FC(PKI/PW)	P-value	log2FC(PW/EW)	P-value	log2FC(PKI/EKI)
		E18_W_1	E18_W_2	E18_W_3	E18_W_4	E18_KI_1	E18_KI_2	E18_KI_3	E18_KI_4	P60_W_1	P60_W_2	P60_W_3	P60_W_4	P60_KI_1	P60_KI_2	P60_KI_3	P60_KI_4
Q80UY1	Carnmt1	-2.37583	-2.53693	-2.59558	-2.60011	-2.40358	-2.39507	-2.44713	-2.6027	-3.75977	-3.57604	-3.55648	-3.6394	-3.63321	-3.83391	-3.4064	-3.61514	-2.52711	-2.46212	-3.63292	-3.62216	0.397035	0.0649939	0.917799	0.0107603	4.62757e-06	-1.10581	0.000125975	-1.16004
Q8C796	Rcor2	-1.17294	-1.05032	-1.11756	-1.13706	-0.957121	-0.923018	-0.823648	-1.0075	-2.9848	-3.06972	-2.82915	-3.0484	-3.06342	-3.00091	-2.98731	-3.32531	-1.11947	-0.927821	-2.98302	-3.09424	0.00844907	0.191649	0.294688	-0.111216	3.35847e-06	-1.86355	7.28639e-06	-2.16641
O88602	Cacng2	-2.22281	-2.01288	-2.02004	-2.11065	-1.92136	-2.09179	-2.05738	-2.2457	-1.04423	-0.977745	-1.07742	-1.01453	-0.973436	-0.965559	-1.12506	-1.10544	-2.0916	-2.07906	-1.02848	-1.04237	0.884962	0.012537	0.782355	-0.0138941	3.20628e-05	1.06312	4.08533e-05	1.03668
Q91VE6	Nifk	-1.86166	-1.64641	-1.78183	-1.86701	-1.88853	-1.82292	-1.80338	-1.60508	-3.4317	-3.61387	-3.30179	-3.29985	-3.49045	-3.29251	-3.2955	-3.40008	-1.78923	-1.77998	-3.4118	-3.36964	0.91169	0.0092473	0.651459	0.0421689	5.45877e-06	-1.62258	1.5737e-06	-1.58966
Q8BKE9	Ift74	-1.33269	-1.25215	-1.41441	-1.27188	-1.44747	-1.32821	-1.38386	-1.3459	-1.13416	-1.43808	-1.78204	-1.73991	-1.04946	-1.00942	-1.71317	-1.63274	-1.31778	-1.37636	-1.52355	-1.3512	0.245462	-0.0585771	0.500686	0.172348	0.267714	-0.205763	0.901969	0.0251627
P29788	Vtn	-2.25095	-3.78862	-2.20417	-2.42475	-2.18019	-2.09717	-2.10936	-2.1918	-2.28092	-2.43854	-2.08495	-2.06028	-2.17921	-2.14747	-2.01837	-2.20357	-2.66712	-2.14463	-2.21618	-2.13715	0.259737	0.522493	0.463501	0.0790224	0.320691	0.450947	0.88195	0.00747633
P62874	Gnb1	0.578968	-0.988363	0.698137	0.457172	0.629812	0.545042	0.600126	0.572323	1.73224	1.77716	1.56052	1.60983	1.71659	1.71846	1.69161	1.70738	0.186479	0.586826	1.66994	1.70851	0.385272	0.400347	0.50427	0.0385733	0.0318029	1.48346	1.38785e-06	1.12168
O54825	Bysl	0.0646763	0.187984	0.0641556	0.0498848	0.0450554	-0.0318813	0.0477676	-0.02145	-0.0716553	-0.106182	-0.247175	-0.275986	-0.109638	-0.142086	-0.0531063	-0.25836	0.0916753	0.00987291	-0.17525	-0.140798	0.0858127	-0.0818024	0.62415	0.034452	0.00647178	-0.266925	0.0313901	-0.150671
Q571I4	Prag1	-3.81288	-3.55494	-3.59561	-3.61147	-3.5747	-3.54502	-3.46612	-3.71161	-3.2063	-3.26582	-3.71386	-3.75484	-3.05638	-3.15792	-3.50726	-3.7909	-3.64373	-3.57436	-3.4852	-3.37812	0.403201	0.0693672	0.646605	0.107088	0.367029	0.158522	0.333869	0.196243
P51859	Hdgf	3.10261	2.81891	3.10632	3.14299	3.15888	3.28987	3.19838	3.21111	2.10669	2.27766	2.15736	2.24851	2.19713	2.23406	2.24225	2.2565	3.04271	3.21456	2.19756	2.23249	0.10208	0.171854	0.453616	0.0349288	0.000294231	-0.845148	3.1604e-06	-0.982073
D3YXK1	Samd1	-3.53649	-3.40684	-3.3167	-3.33238	-3.3993	-3.15507	-3.37429	-3.34959	-3.58861	-3.81323	-3.67651	-3.57142	-3.84696	-3.72902	-3.96468	-3.55678	-3.3981	-3.31956	-3.66244	-3.77436	0.335736	0.0785391	0.326491	-0.111916	0.0123847	-0.264342	0.00668009	-0.454797
Q8R1I1	Uqcr10	0.37265	0.510555	0.284447	0.390385	0.290327	0.336824	0.30467	0.322285	2.05553	2.09449	1.90305	1.97126	1.96379	1.96515	1.95725	2.04108	0.389509	0.313527	2.00608	1.98182	0.200977	-0.0759826	0.633343	-0.0242667	2.55799e-07	1.61657	4.22499e-08	1.66829
Q8BGE6	Atg4b	-2.48547	-2.41752	-2.33403	-2.52613	-2.3495	-2.24682	-2.18938	-2.20312	-2.86734	-2.98919	-2.60784	-2.63664	-2.85857	-2.70084	-2.75823	-3.00687	-2.44079	-2.2472	-2.77525	-2.83113	0.0134847	0.193581	0.642438	-0.0558779	0.0276145	-0.334466	0.000857479	-0.583925
Q9D219	Bcl9	-1.69519	-1.35756	-1.49622	-1.42185	-1.16758	-1.59928	-1.59834	-1.65962	-1.21194	-1.35451	-1.4245	-1.76627	-0.99789	-1.07098	-1.34388	-1.55261	-1.4927	-1.50621	-1.43931	-1.24134	0.924297	-0.0135016	0.297924	0.197964	0.715693	0.0533996	0.1731	0.264865
Q3UVG3	Fam91a1	-0.307705	-0.386402	-0.320866	-0.35924	-0.304213	-0.286924	-0.350071	-0.31563	-0.735479	-0.620695	-0.71911	-0.669136	-0.756248	-0.675508	-0.761496	-0.724819	-0.343553	-0.314209	-0.686105	-0.729518	0.241733	0.0293436	0.234877	-0.0434127	7.73361e-05	-0.342552	7.35653e-06	-0.415308
P68510	Ywhah	4.52046	4.27466	4.51176	4.14494	4.37742	4.13492	4.49705	4.09172	5.50303	5.11437	5.31269	5.15992	5.2952	5.29552	5.27501	5.18503	4.36295	4.27528	5.2725	5.26269	0.53706	-0.0876775	0.920528	-0.00981092	0.00038453	0.909548	0.00123489	0.987414
Q69ZS7	Hbs1l	1.19118	1.29786	1.19202	1.14716	1.14382	1.22495	1.18448	1.21341	0.355446	0.437346	0.418934	0.455677	0.385843	0.419123	0.409004	0.441507	1.20706	1.19167	0.416851	0.413869	0.693933	-0.015389	0.908954	-0.00298119	3.12355e-06	-0.790205	2.37391e-07	-0.777797
Q8R016	Blmh	3.37685	3.37362	3.35849	3.34561	3.35056	3.35442	3.44399	3.432	2.8394	2.86774	2.81782	2.84673	2.84551	2.87466	2.8379	2.90146	3.36364	3.39524	2.84292	2.86488	0.297275	0.0315986	0.268604	0.0219631	6.08623e-08	-0.520723	1.13159e-05	-0.530358
P55302	Lrpap1	3.19628	3.13805	3.11445	3.01893	3.09651	3.04559	3.13316	3.19464	2.4512	2.49169	2.57812	2.49069	2.48669	2.52786	2.54068	2.55001	3.11693	3.11748	2.50292	2.52631	0.991314	0.00055027	0.477286	0.0233855	2.10318e-05	-0.614002	5.17458e-05	-0.591167
Q8R0F8	Fahd1	0.00834084	-0.22691	-0.0340004	-0.0802898	-0.00984573	-0.1129	0.0101471	-0.0646553	1.49082	1.17177	1.40102	1.33634	1.38641	1.21891	1.33331	1.32183	-0.0832148	-0.0443134	1.34999	1.31512	0.53617	0.0389013	0.667131	-0.0348716	5.01317e-06	1.4332	1.56324e-07	1.35943
Q9CXV9	Dcun1d5	-1.32507	-1.20505	-1.45956	-1.24563	-1.33646	-1.3068	-1.47301	-1.30181	-2.64848	-2.19694	-2.35879	-2.56834	-2.18133	-2.21638	-2.26878	-2.27186	-1.30883	-1.35452	-2.44314	-2.23459	0.535005	-0.0456915	0.13249	0.208549	0.000288556	-1.13431	1.36072e-05	-0.880068
P47941	Crkl	1.228	1.08599	1.27829	1.41728	1.34402	1.33695	1.42032	1.22352	0.796848	0.741947	0.675287	0.713087	0.712585	0.706427	0.679939	0.635355	1.25239	1.3312	0.731792	0.683577	0.368198	0.0788145	0.177961	-0.0482159	0.00242124	-0.520596	0.000109575	-0.647626
Q8JZN5	Acad9	2.5079	2.54024	2.55595	2.45699	2.56575	2.52075	2.50861	2.55773	2.49155	2.46285	2.56577	2.49807	2.52333	2.43559	2.52361	2.54016	2.51527	2.53821	2.50456	2.50567	0.415657	0.0229406	0.973581	0.00111151	0.740436	-0.0107083	0.291024	-0.0325375
Q8R0F5	Rbmx2	-4.06911	-3.84916	-4.27601	-3.88001	-4.19721	-4.17366	-4.04071	-3.79715	-4.5217	-4.3781	-4.18681	-4.11831	-4.21643	-4.3504	-3.75135	-4.16457	-4.01857	-4.05218	-4.30123	-4.12069	0.811301	-0.0336115	0.302477	0.180538	0.0809319	-0.282654	0.682163	-0.0685046
Q9ER88	Dap3	-0.149662	-0.136229	-0.110636	-0.147909	-0.176855	-0.0365963	-0.126467	-0.134268	-0.152206	-0.238312	-0.342705	-0.190218	-0.160297	-0.231136	-0.201456	-0.20273	-0.136109	-0.118546	-0.23086	-0.198905	0.602832	0.0175624	0.508136	0.0319552	0.102716	-0.0947514	0.0653878	-0.0803585
P62761	Vsnl1	0.938019	1.08842	1.07474	0.866392	0.574038	0.37326	1.02513	0.651693	4.06916	3.91709	4.11234	3.97811	4.12343	4.0587	4.1645	3.99826	0.991893	0.65603	4.01917	4.08622	0.0851448	-0.335864	0.28718	0.0670476	1.73379e-08	3.02728	5.83108e-05	3.43019
Q810V0	Mphosph10	-3.21337	-2.76706	-2.79526	-2.8209	-3.22053	-2.68777	-2.83605	-2.8022	-4.11385	-3.96268	-3.98423	-3.89556	-4.29824	-4.20135	-4.2749	-4.33436	-2.89915	-2.88664	-3.98908	-4.27721	0.938903	0.0125096	0.00303297	-0.288131	0.000616469	-1.08994	0.000786281	-1.39058
A2A690	Tanc2	1.39941	1.5546	1.47979	1.4488	1.43897	1.46652	1.44336	1.42023	1.6672	1.76184	1.75356	1.86272	1.68854	1.77205	1.66209	1.71244	1.47065	1.44227	1.76133	1.70878	0.455385	-0.028379	0.310073	-0.0525498	0.00152866	0.290681	0.00048502	0.26651
Q64151	Sema4c	-0.347712	-0.43185	-0.339197	-0.183912	-0.405834	-0.360985	-0.350542	-0.307407	-1.65812	-1.58936	-1.61211	-1.56513	-1.64335	-1.51321	-1.53057	-1.6247	-0.325668	-0.356192	-1.60618	-1.57796	0.61221	-0.0305243	0.494707	0.0282235	2.75194e-05	-1.28051	5.95785e-07	-1.22177
Q8CGK3	Lonp1	3.32759	3.30615	3.22057	3.3056	3.25925	3.27236	3.22256	3.32195	3.77631	3.77766	3.79022	3.78495	3.70255	3.70219	3.7222	3.77312	3.28998	3.26903	3.78229	3.72502	0.529537	-0.0209475	0.0390405	-0.0572701	0.000197539	0.492308	3.56922e-06	0.455985
O35685	Nudc	4.38144	4.48316	4.24923	4.32472	4.3006	4.396	4.31221	4.39119	3.47665	3.67716	3.53035	3.62242	3.50975	3.65001	3.57428	3.64844	4.35964	4.35	3.57665	3.59562	0.869428	-0.00964069	0.74812	0.0189724	2.45391e-05	-0.782993	3.85824e-06	-0.75438
Q8BIW1	Prune1	0.358114	0.192616	0.336796	0.286674	0.180521	0.176308	0.317785	0.257236	-0.432241	-0.381893	-0.369434	-0.404488	-0.455694	-0.274897	-0.391548	-0.387287	0.29355	0.232963	-0.397014	-0.377357	0.271595	-0.0605874	0.650343	0.0196576	8.45025e-05	-0.690564	2.12168e-05	-0.610319
Q9D273	Mmab	-0.0552902	0.0772457	-0.268232	-0.0834293	-0.0616074	-0.176292	-0.0329304	-0.108843	0.672709	0.733873	0.659643	0.779615	0.583132	0.710285	0.593773	0.786047	-0.0824265	-0.0949183	0.71146	0.668309	0.879915	-0.0124917	0.478079	-0.0431509	0.000551704	0.793887	3.79507e-05	0.763227
Q99ME9	Gtpbp4	0.110838	0.18582	0.185595	0.157139	0.201252	0.178591	0.239288	0.248117	-1.04039	-0.959511	-0.93265	-0.89238	-1.01997	-0.886581	-0.948645	-1.14582	0.159848	0.216812	-0.956233	-1.00025	0.0558228	0.0569644	0.522816	-0.0440211	1.1608e-06	-1.11608	8.12439e-05	-1.21707
Q8CGM1	Adgrb2	-0.38286	-0.289165	-0.204231	-0.335688	-0.126667	-0.294621	-0.205643	-0.3974	0.566832	0.348255	0.23731	0.281389	0.360882	0.476471	0.215658	0.319855	-0.302986	-0.256083	0.358447	0.343216	0.529383	0.0469036	0.872827	-0.0152302	0.000773873	0.661433	0.00028849	0.599299
D3Z7Q2	Smim20	-2.07089	-1.98417	-2.00059	-2.22088	-2.033	-2.0141	-2.02307	-2.0253	-2.76403	-2.59834	-2.89293	-2.89573	-2.79489	-2.79864	-2.56385	-2.70381	-2.06913	-2.02387	-2.78776	-2.7153	0.463641	0.0452642	0.449398	0.0724587	0.000259847	-0.718625	0.00104309	-0.69143
Q91WP6	Serpina3n	-4.63293	-4.26576	-4.55596	-4.29011	-4.87308	-5.04894	-4.59029	-4.73383	-3.85723	-3.89609	-4.18149	-4.08666	-3.88222	-3.88554	-4.23599	-4.24392	-4.43619	-4.81153	-4.00537	-4.06192	0.0320472	-0.375344	0.676587	-0.0565515	0.012484	0.430823	0.00188049	0.749616
Q8K0L9	Zbtb20	1.17947	0.242367	1.42861	1.33492	1.21526	1.41376	1.23895	1.36365	0.606817	0.619066	0.650688	0.578136	0.683668	0.64329	0.620699	0.660519	1.04634	1.3079	0.613677	0.652044	0.411089	0.261561	0.105346	0.0383668	0.210993	-0.432666	0.000445504	-0.65586
O88983	Stx8	-3.0672	-3.45147	-3.11069	-3.09139	-3.07195	-3.14181	-2.99378	-2.97716	-2.82122	-3.03461	-3.0317	-2.89428	-2.93983	-2.80942	-2.8533	-2.97791	-3.18019	-3.04618	-2.94545	-2.89512	0.244941	0.134011	0.473505	0.0503347	0.0778335	0.234734	0.0317346	0.151058
Q8R035	Mrpl58	0.484354	0.453083	0.548288	0.547457	0.317535	0.423574	0.417244	0.431404	0.302036	0.410131	0.299196	0.28978	0.335497	0.303387	0.302135	0.24474	0.508296	0.397439	0.325286	0.29644	0.0215828	-0.110856	0.434747	-0.0288463	0.00282925	-0.18301	0.0248488	-0.101
Q6P5U7	Nwd2	0.719326	0.751255	0.666624	0.613146	0.625572	0.733356	0.640385	0.516693	1.90051	1.75042	1.73764	1.76809	1.76828	1.79366	1.62598	1.82283	0.687588	0.629002	1.78916	1.75269	0.322891	-0.0585861	0.550791	-0.0364776	7.51388e-07	1.10158	1.86903e-06	1.12369
E9Q7X7	Nrxn2	1.51316	1.35887	1.57309	1.55124	1.38461	1.45234	1.38792	1.55911	1.32577	1.42924	1.38057	1.38107	1.29224	1.40849	1.3522	1.45728	1.49909	1.44599	1.37916	1.37755	0.434336	-0.0530987	0.970572	-0.00160837	0.0837504	-0.119932	0.254083	-0.0684419
O08807	Prdx4	1.67857	1.52755	1.66517	1.57711	1.59938	1.73419	1.79546	1.80254	0.149166	0.301981	0.384129	0.377083	0.295506	0.342302	0.39591	0.0800552	1.6121	1.73289	0.30309	0.278443	0.0910188	0.120792	0.789691	-0.0246463	4.02728e-06	-1.30901	7.25489e-06	-1.45445
Q9D8X1	Cutc	-2.82873	-3.00939	-3.10698	-3.002	-3.01579	-2.99521	-2.99816	-2.91726	-2.04379	-1.97718	-2.00357	-1.98664	-2.13417	-2.22083	-2.17815	-2.06146	-2.98678	-2.9816	-2.0028	-2.14865	0.937532	0.00517368	0.0163667	-0.145856	0.000236372	0.983982	3.99929e-06	0.832952
Q6ZQK5	Acap2	0.0113277	0.00250053	0.0886726	0.0241356	0.101479	-0.0221233	0.0815048	-0.0563164	1.41387	1.20626	1.29518	1.30867	1.28232	1.27466	1.20841	1.32598	0.0316591	0.0261359	1.30599	1.27284	0.903947	-0.0055232	0.529857	-0.0331516	6.80056e-06	1.27434	1.09648e-06	1.24671
Q9CX56	Psmd8	3.04564	3.13865	2.96908	3.05697	2.99709	3.07972	3.02584	3.10987	1.98243	2.08654	1.987	2.08902	1.96569	2.07667	2.09064	2.04974	3.05259	3.05313	2.03625	2.04569	0.990357	0.000544548	0.825009	0.00943851	6.91604e-07	-1.01634	2.05652e-07	-1.00744
Q8VCM7	Fgg	0.95645	0.538097	1.04331	1.04051	1.22362	1.25109	1.28994	1.31444	-0.100456	0.105778	0.134514	0.438566	0.823866	0.343163	0.230585	0.17804	0.894591	1.26977	0.1446	0.393913	0.0507829	0.375181	0.228992	0.249313	0.00385179	-0.74999	0.00881661	-0.875859
Q80V42	Cpm	-2.69446	-2.38788	-2.45135	-2.30544	-2.90495	-2.55546	-2.43023	-2.61185	-1.17883	-1.49871	-1.36129	-1.37111	-1.32438	-1.4313	-1.31357	-1.40723	-2.45978	-2.62562	-1.35248	-1.36912	0.253442	-0.165836	0.828432	-0.0166349	6.54396e-05	1.1073	0.000566332	1.2565
Q9WTX8	Mad1l1	0.0582104	0.190117	0.125238	0.0912228	0.273872	0.131275	0.0426826	0.174797	-0.443953	-0.43466	-0.418715	-0.413116	-0.41926	-0.434473	-0.398949	-0.478954	0.116197	0.155657	-0.427611	-0.432909	0.511291	0.0394597	0.787768	-0.00529814	0.000156473	-0.543808	0.000463913	-0.588566
Q64524	H2bc21	-1.72557	-2.11084	-1.66918	-2.20293	-1.60677	-2.02604	-1.68898	-2.16996	-2.15463	-2.41337	-1.99661	-2.47726	-2.29006	-2.54246	-2.11101	-2.72923	-1.92713	-1.87294	-2.26047	-2.41819	0.785097	0.0541916	0.407352	-0.157722	0.107277	-0.333337	0.0291996	-0.54525
Q6DIC0	Smarca2	1.15417	1.21807	1.16248	1.22619	1.2306	1.19292	1.12229	1.24531	1.132	1.08175	1.23472	1.1435	1.14381	1.05498	1.22645	1.12025	1.19023	1.19778	1.14799	1.13637	0.828445	0.00755167	0.81556	-0.0116181	0.305706	-0.0422387	0.222656	-0.0614085
P09671	Sod2	2.54288	2.39916	2.49233	2.20196	2.49255	2.22498	2.57846	2.12693	5.19514	4.8948	5.02906	4.85237	5.08029	4.86342	5.09569	4.96192	2.40908	2.35573	4.99284	5.00033	0.699293	-0.0533528	0.939748	0.00748634	3.4902e-07	2.58376	1.02158e-05	2.6446
Q9Z140	Cpne6	0.7533	0.821648	0.864399	0.912697	0.81002	0.729799	1.08163	0.721899	4.25662	3.99799	4.09306	4.13094	4.03825	4.12256	3.84501	4.18787	0.838011	0.835838	4.11965	4.04842	0.982082	-0.00217247	0.469463	-0.0712299	4.24027e-08	3.28164	1.46815e-07	3.21259
P47911	Rpl6	5.51187	5.53413	5.39816	5.31778	5.48283	5.44956	5.47138	5.44046	3.81159	4.01005	3.9425	3.97605	4.00512	4.00791	4.01576	3.91852	5.44049	5.46106	3.93504	3.98683	0.714684	0.0205717	0.344027	0.051784	6.30993e-07	-1.50544	4.15475e-07	-1.47423
Q9CYN9	Atp6ap2	-0.0696354	0.0123539	-0.134176	-0.0301304	-0.252804	0.0730705	-0.0841293	-0.1663	0.25882	-0.00618935	0.0536118	0.209417	0.110203	0.042347	-0.0297642	0.153137	-0.055397	-0.107541	0.128915	0.0689807	0.529099	-0.0521436	0.456738	-0.0599341	0.0529011	0.184312	0.0809332	0.176521
O55091	Impact	-1.25426	-1.18253	-1.12415	-1.15553	-1.20378	-1.1418	-1.04483	-1.31797	-0.158989	-0.341236	-0.134861	-0.230143	-0.329199	-0.361912	-0.305967	-0.335527	-1.17912	-1.1771	-0.216307	-0.333151	0.976054	0.00202131	0.0823868	-0.116844	1.18529e-05	0.96281	0.000469542	0.843945
Q8BM85	Tbck	0.180244	0.0812111	0.285646	0.217318	0.165073	0.318647	0.269186	0.208879	0.0538292	-0.0377388	-0.0666504	0.0631218	-0.0361481	0.0404091	-0.00653839	0.0791416	0.191105	0.240447	0.00314045	0.0192161	0.400688	0.0493417	0.711357	0.0160756	0.0142484	-0.187964	0.0024141	-0.221231
Q9R0K7	Atp2b2	1.97151	1.8444	1.95825	1.8372	1.91519	1.83273	2.00559	1.72293	4.61176	4.56303	4.49485	4.59636	4.61634	4.62371	4.6143	4.59969	1.90284	1.86911	4.5665	4.61351	0.651056	-0.0337319	0.167042	0.047008	6.50987e-09	2.66366	2.07577e-05	2.7444
O08672	Kifc2	-4.58492	-4.50108	-4.57098	-4.65769	-4.96694	-4.74308	-4.86835	-4.56295	-3.55565	-3.50505	-3.66988	-3.71683	-3.70644	-3.69819	-3.63847	-3.60748	-4.57867	-4.78533	-3.61185	-3.66264	0.0936136	-0.206665	0.400979	-0.0507929	1.15159e-05	0.966817	0.000553648	1.12269
Q9WV84	Nme4	0.276052	0.926456	-0.0838223	0.639751	-0.0186901	0.56702	-0.190283	0.654236	-0.828791	-0.379261	-0.730688	-0.335457	-0.686171	-0.150644	-0.464941	0.226194	0.43961	0.253071	-0.568549	-0.26889	0.561819	-0.186539	0.255781	0.299659	0.0115097	-1.00816	0.12099	-0.521961
P46460	Nsf	4.01808	4.064	4.00982	3.94822	3.81071	3.79258	4.07881	3.64363	7.28165	7.13503	7.11899	7.16026	7.18773	7.20064	7.08462	7.27793	4.01003	3.83143	7.17398	7.18773	0.141297	-0.178596	0.808344	0.0137439	6.55014e-09	3.16395	3.411e-06	3.35629
Q3ULB5	Pak6	-2.47467	-2.31656	-2.44795	-2.25067	-2.25938	-2.61743	-2.46553	-2.60512	-2.67494	-2.47119	-2.54004	-2.76366	-2.45902	-2.50169	-2.69483	-2.67587	-2.37246	-2.48687	-2.61246	-2.58285	0.29856	-0.114403	0.750837	0.0296068	0.0312234	-0.239995	0.389138	-0.0959854
Q5XPI3	Rnf123	-1.11059	-0.930983	-1.08654	-1.08406	-1.26054	-1.19625	-1.11633	-1.10662	-0.717463	-0.802372	-0.648586	-0.624039	-0.827311	-0.767574	-0.73526	-0.693399	-1.05304	-1.16993	-0.698115	-0.755886	0.077737	-0.116889	0.287306	-0.0577712	0.000822361	0.35493	0.000145076	0.414048
Q91VU7	Pus7	-0.886602	-0.75046	-0.738815	-0.745255	-0.744719	-0.789717	-0.695923	-0.681044	-1.5173	-1.54563	-1.66418	-1.60064	-1.38153	-1.60894	-1.65735	-1.69855	-0.780283	-0.72785	-1.58194	-1.58659	0.276326	0.0524325	0.955024	-0.00465727	3.20497e-06	-0.801653	0.00049019	-0.858743
P22723	Gabrg2	-0.632463	-0.343456	-0.388535	-0.512003	-0.242653	-0.568537	-0.388121	-0.668427	0.881653	0.637197	0.787289	0.567015	0.730082	0.676201	0.70373	0.742729	-0.469114	-0.466934	0.718288	0.713185	0.985545	0.0021801	0.948171	-0.00510311	1.86271e-05	1.1874	0.000910679	1.18012
Q9JMC3	Dnaja4	-1.97561	-2.02058	-2.14283	-2.31775	-2.17902	-1.98538	-2.05318	-2.35814	0.350044	0.219933	0.221535	0.246729	0.173861	0.194719	0.111586	0.239208	-2.11419	-2.14393	0.25956	0.179843	0.79967	-0.0297356	0.0984664	-0.0797167	9.7919e-06	2.37375	2.61512e-05	2.32377
Q61102	Abcb7	0.738071	0.922918	0.816013	0.842005	0.934328	0.919071	0.95355	0.819632	1.87163	1.70305	1.7951	1.76897	1.76719	1.72376	1.68973	1.82364	0.829752	0.906645	1.78469	1.75108	0.166079	0.0768933	0.487009	-0.0336065	1.74056e-06	0.954934	9.33262e-07	0.844434
P28663	Napb	2.22466	2.18777	2.19744	2.11199	2.08754	2.02958	2.24757	2.01819	4.85449	4.79988	4.67195	4.74785	4.7981	4.81926	4.73934	4.82778	2.18046	2.09572	4.76854	4.79612	0.215122	-0.084743	0.558627	0.0275769	3.14819e-08	2.58808	1.80933e-06	2.7004
Q9Z2A5	Ate1	-0.309597	-0.0490093	-0.132812	-0.171442	-0.279835	-0.20109	-0.213612	-0.151913	-0.131586	-0.264282	-0.259212	-0.10663	-0.348185	-0.155136	-0.307573	-0.163399	-0.165715	-0.211612	-0.190428	-0.243573	0.48651	-0.045897	0.442531	-0.0531454	0.73101	-0.0247126	0.594988	-0.031961
Q8R079	Bfar	-3.63052	-3.5273	-3.60277	-3.34545	-3.67373	-3.27674	-3.43	-3.34787	-4.75002	-3.92342	-4.31828	-4.10197	-4.42369	-3.95785	-4.14326	-4.03986	-3.52651	-3.43209	-4.27342	-4.14117	0.416802	0.0944242	0.548788	0.132256	0.018995	-0.74691	0.00194521	-0.709078
Q8BRJ3	Rell2	-3.42512	-3.29434	-3.32142	-3.33553	-3.33354	-3.55867	-3.43954	-3.4306	-2.18721	-2.52944	-2.62342	-2.67045	-2.46068	-2.41371	-2.54408	-2.45363	-3.3441	-3.44059	-2.50263	-2.46802	0.134835	-0.0964854	0.776454	0.0346065	0.00318945	0.841471	1.14416e-05	0.972563
Q9ESZ8	Gtf2i	3.55913	3.52335	3.44746	3.43033	3.63826	3.62882	3.54126	3.44234	2.46548	2.52828	2.49081	2.55132	2.5758	2.57451	2.55965	2.48843	3.49007	3.56267	2.50897	2.5496	0.241428	0.0726027	0.199973	0.0406232	1.18854e-06	-0.981095	2.48815e-05	-1.01307
O70274	Ptp4a2	-1.54159	-5.28879	-1.22516	-1.2784	-1.64655	-1.49825	-1.68094	-1.56016	-1.75296	-1.6165	-1.40274	-1.79227	-1.69237	-1.63883	-1.79868	-1.54288	-2.33348	-1.59648	-1.64111	-1.66819	0.509807	0.737007	0.803	-0.0270739	0.534502	0.692369	0.331762	-0.071712
Q9R0Q7	Ptges3	2.18149	1.69564	2.20409	2.13489	2.12702	2.12202	2.25387	2.13675	1.83038	1.79189	1.82936	1.72598	1.78677	1.79443	1.78583	1.86687	2.05403	2.15992	1.7944	1.80848	0.45022	0.105889	0.669976	0.0140753	0.117917	-0.259625	0.000216099	-0.351439
Q8C008	Dzank1	-1.15701	-1.22969	-1.19518	-1.2491	-1.35515	-1.53444	-1.36269	-1.32623	-0.388519	-0.354025	-0.316664	-0.423326	-0.610806	-0.475273	-0.382151	-0.363707	-1.20775	-1.39463	-0.370634	-0.457984	0.0214581	-0.186884	0.225803	-0.0873504	1.86416e-07	0.837111	1.82387e-05	0.936645
Q5SSM3	Arhgap44	-0.394444	-0.225536	-0.174614	-0.318558	-0.145868	-0.301268	0.424652	-0.0154076	1.77584	1.48951	1.42284	1.49864	1.45619	1.41345	1.42105	1.5283	-0.278288	-0.00947285	1.54671	1.45475	0.183783	0.268815	0.332694	-0.09196	5.75565e-06	1.825	0.0021328	1.46422
P09581	Csf1r	-4.57001	-4.73386	-4.59821	-4.73144	-4.72586	-4.80681	-4.67605	-4.5403	-4.21376	-4.45032	-4.18766	-4.16823	-4.23868	-4.30698	-4.41535	-4.38409	-4.65838	-4.68725	-4.25499	-4.33628	0.697961	-0.028877	0.339127	-0.0812843	0.00332591	0.403385	0.0029536	0.350978
Q78JW9	Ubfd1	2.20398	2.11374	2.12593	2.0977	2.1695	2.14686	2.13865	2.08106	1.18904	1.20337	1.1348	1.08632	1.20197	1.13789	1.20095	1.10124	2.13534	2.13402	1.15338	1.16051	0.966572	-0.00132132	0.851606	0.0071311	1.84438e-07	-0.981956	1.69525e-07	-0.973503
Q80TZ3	Dnajc6	2.22373	1.81585	2.34689	2.13268	2.20314	2.10468	2.25303	2.13983	3.66731	3.47096	3.54826	3.50792	3.5533	3.51659	3.45252	3.55642	2.12979	2.17517	3.54861	3.51971	0.723114	0.0453815	0.582005	-0.0289021	0.000387953	1.41883	1.59062e-07	1.34454
Q8BTZ7	Gmppb	1.10863	1.16584	1.00423	0.983126	1.07184	1.1415	1.07381	1.10441	1.48352	1.50453	1.43914	1.59456	1.42623	1.53336	1.41687	1.52049	1.06546	1.09789	1.50544	1.47424	0.523328	0.0324335	0.512037	-0.0311999	0.000270536	0.439982	0.000192832	0.376348
E1U8D0	Soga1	0.934357	1.02779	0.87137	0.938889	0.932545	1.05444	0.934202	0.953176	-0.39316	-0.269258	-0.500504	-0.588593	-0.102314	-0.268616	-0.318056	-0.424395	0.9431	0.968591	-0.437879	-0.278345	0.577779	0.0254903	0.148365	0.159534	3.47437e-05	-1.38098	5.97294e-05	-1.24694
Q9WTP6	Ak2	1.82332	1.63705	1.80193	1.8636	1.96176	1.94061	1.87329	1.921	1.03797	1.17539	1.07526	1.0692	1.08249	1.09545	1.12017	1.05569	1.78148	1.92416	1.08946	1.08845	0.0576608	0.142689	0.976875	-0.00100517	8.30097e-05	-0.692019	1.16356e-07	-0.835712
Q9D0I8	Mrto4	0.30233	0.338768	0.320103	0.306133	0.269962	0.445702	0.385046	0.3979	-1.21198	-1.05118	-1.14865	-1.13516	-1.24115	-1.06803	-1.12235	-1.13561	0.316833	0.374652	-1.13674	-1.14179	0.219013	0.0578189	0.921449	-0.00504398	9.98514e-06	-1.45358	1.08204e-07	-1.51644
Q8K4I3	Arhgef6	-0.838223	-0.561687	-0.788933	-0.694782	-0.735109	-0.652781	-0.959558	-0.5478	0.438967	0.514599	0.320232	0.498051	0.4977	0.561226	0.278015	0.598358	-0.720906	-0.723812	0.442962	0.483825	0.979224	-0.00290585	0.647731	0.0408626	1.00212e-05	1.16387	5.07786e-05	1.20764
Q9CQ80	Vps25	0.757381	0.900785	0.603495	0.700935	0.646166	0.674618	0.590061	0.696083	0.45986	0.504757	0.345411	0.349024	0.328156	0.511816	0.40275	0.444746	0.740649	0.651732	0.414763	0.421867	0.253924	-0.0889173	0.902421	0.00710392	0.00656778	-0.325886	0.00390092	-0.229865
Q9Z1M7	Large1	-3.29678	-3.05252	-3.24028	-3.32148	-3.12143	-3.07035	-3.40094	-3.36268	-3.6356	-3.54371	-3.68115	-3.78423	-3.65077	-3.35769	-3.81418	-3.49547	-3.22777	-3.23885	-3.66117	-3.57953	0.918422	-0.0110834	0.496931	0.0816417	0.00170214	-0.433406	0.0396373	-0.340681
Q6ZQ38	Cand1	4.47721	4.36374	4.49273	4.41677	4.49233	4.48436	4.5367	4.50458	4.64254	4.64147	4.59673	4.62503	4.61144	4.66772	4.59952	4.69978	4.43761	4.50449	4.62644	4.64462	0.104786	0.0668797	0.520811	0.0181727	0.00467037	0.188831	0.0047161	0.140124
Q99J10	Ctu1	-1.85782	-2.8524	-1.75189	-1.84402	-1.80469	-1.8898	-1.88482	-1.86896	-2.1312	-2.17349	-2.49985	-2.3208	-2.14842	-2.24221	-2.18293	-2.36123	-2.07653	-1.86207	-2.28133	-2.2337	0.469955	0.214468	0.640642	0.047636	0.498665	-0.204802	0.00179059	-0.371634
Q9QZ08	Nagk	0.533913	0.433901	0.553202	0.468622	0.54001	0.475719	0.487604	0.445009	0.533043	0.502516	0.387371	0.487217	0.419247	0.423389	0.274118	0.439152	0.497409	0.487086	0.477537	0.388977	0.773801	-0.0103235	0.127487	-0.0885601	0.653578	-0.0198727	0.0790385	-0.0981092
P24549	Aldh1a1	-1.56454	-1.05185	-1.71046	-1.0449	-1.68563	-1.24331	-1.43425	-1.21383	0.400127	0.313171	0.346607	0.332312	0.533361	0.485214	0.508802	0.475344	-1.34294	-1.39425	0.348054	0.50068	0.81132	-0.0513186	0.000847784	0.152626	0.00208806	1.69099	0.000356218	1.89493
Q9QXY9	Pex3	-1.61367	-1.53409	-1.7453	-1.56661	-1.78864	-1.63068	-1.6802	-1.59326	-2.13216	-2.24191	-2.47945	-2.08519	-2.17009	-2.20144	-2.32536	-2.22132	-1.61492	-1.67319	-2.23468	-2.22955	0.390033	-0.0582771	0.959283	0.00512648	0.00217423	-0.61976	6.79356e-05	-0.556356
Q5U458	Dnajc11	1.57676	1.56881	1.4406	1.52458	1.4816	1.46535	1.46322	1.58209	2.36328	2.37547	2.27267	2.24765	2.25729	2.28275	2.27994	2.33877	1.52769	1.49807	2.31477	2.28969	0.508696	-0.0296206	0.524094	-0.0250802	2.17534e-06	0.78708	2.55573e-06	0.791621
Q8VI75	Ipo4	1.42668	1.32793	1.44142	1.28361	1.39676	1.36926	1.41606	1.36527	0.586832	0.372755	0.377104	0.425196	0.385124	0.38508	0.474163	0.32468	1.36991	1.38684	0.440472	0.392262	0.69685	0.0169268	0.450485	-0.0482097	1.07853e-05	-0.929437	9.38066e-06	-0.994574
Q9D142	Nudt14	-0.836845	-0.816074	-1.06679	-0.880285	-1.1567	-1.02204	-1.01149	-0.846031	-1.63639	-1.72956	-1.64603	-1.4383	-1.74196	-1.82655	-1.56733	-1.58065	-0.899998	-1.00907	-1.61257	-1.67912	0.249898	-0.109069	0.4797	-0.0665498	0.000152948	-0.712574	0.000296032	-0.670055
Q8BYN5	Fsd1l	2.85016	2.87162	2.81512	2.74696	2.80006	2.77789	2.7782	2.80461	1.40632	1.50679	1.45574	1.3799	1.47629	1.41493	1.57995	1.41947	2.82096	2.79019	1.43719	1.47266	0.346048	-0.0307751	0.486224	0.0354695	3.4296e-08	-1.38377	3.37518e-05	-1.31753
Q62203	Sf3a2	-0.613684	-0.479698	-0.501743	-0.654028	-0.630999	-0.608524	-0.577396	-0.475885	-1.76384	-1.7561	-1.9125	-1.85638	-1.58686	-1.57234	-1.97683	-1.95959	-0.562288	-0.573201	-1.82221	-1.7739	0.848145	-0.0109129	0.706086	0.0483031	6.28411e-07	-1.25992	0.000923055	-1.2007
Q91Z92	B3galt6	-0.368214	-0.523651	-0.292845	-0.466064	-0.230999	-0.416872	-0.481222	-0.254456	-1.20109	-1.22505	-1.36379	-1.29071	-1.37759	-1.27573	-1.30599	-1.43558	-0.412694	-0.345887	-1.27016	-1.34872	0.435511	0.0668063	0.176247	-0.0785613	2.11259e-05	-0.857468	3.96142e-05	-1.00284
P70372	Elavl1	3.22882	3.31056	3.16721	3.17007	3.21079	3.24403	3.21879	3.27063	1.91115	1.9454	1.89802	1.96788	1.88492	1.99934	1.94823	1.92168	3.21916	3.23606	1.93061	1.93854	0.66553	0.0168962	0.794029	0.00793266	2.0684e-06	-1.28855	1.71621e-07	-1.29751
Q8CH77	Nav1	2.3623	2.41525	2.3323	2.26233	2.29877	2.35968	2.199	2.21824	1.53228	1.49409	1.50074	1.51957	1.5534	1.49149	1.45605	1.51087	2.34304	2.26892	1.51167	1.50295	0.182161	-0.074122	0.712896	-0.00871611	4.9902e-05	-0.831374	1.75783e-05	-0.765968
O88643	Pak1	1.35837	1.50047	1.3648	1.33289	1.35846	1.413	1.38656	1.34739	2.40777	2.45436	2.42336	2.46752	2.2887	2.40638	2.43301	2.39291	1.38913	1.37635	2.43825	2.38025	0.76866	-0.0127788	0.166269	-0.0580039	2.06475e-05	1.04912	5.0075e-06	1.00389
Q60673	Ptprn	-2.42618	-2.57381	-2.29709	-2.60545	-2.44884	-2.7701	-2.40876	-2.55112	-0.515566	-0.59469	-0.573298	-0.733044	-0.771622	-0.690718	-0.674273	-0.679684	-2.47563	-2.54471	-0.604149	-0.704074	0.545569	-0.0690713	0.117687	-0.0999246	2.72847e-06	1.87148	7.58377e-05	1.84063
P61329	Fgf12	-2.43485	-2.35438	-2.30779	-2.4139	-2.2659	-2.3983	-2.39287	-2.41584	-1.20635	-1.46267	-1.41637	-1.47053	-1.22169	-1.29906	-1.296	-1.2319	-2.37773	-2.36823	-1.38898	-1.26216	0.839885	0.0094986	0.131081	0.126816	9.0858e-05	0.988749	1.47627e-06	1.10607
Q3THK3	Gtf2f1	0.216272	0.145136	0.111553	0.148335	0.266739	0.265226	0.250933	0.228422	-1.18069	-1.09569	-1.00733	-1.11119	-1.27374	-1.18848	-0.995552	-1.15783	0.155324	0.25283	-1.09873	-1.1539	0.0149761	0.097506	0.45573	-0.0551729	7.92317e-07	-1.25405	0.000117252	-1.40673
Q64336	Tbr1	0.183558	0.432522	0.294386	0.331497	0.515686	0.398884	0.407841	0.274645	-0.152893	-0.210775	-0.623672	-0.536722	0.00384903	0.129946	-0.335468	-0.561371	0.310491	0.399264	-0.381016	-0.190761	0.259108	0.0887733	0.373258	0.190255	0.00519385	-0.691506	0.0281767	-0.590025
Q8K2C7	Os9	0.576149	0.425852	0.625172	0.655895	0.668371	0.629705	0.581581	0.684603	-0.12665	-0.076992	-0.15589	-0.208675	-0.0687695	-0.0983219	-0.123646	-0.0812626	0.570767	0.641065	-0.142052	-0.0929999	0.27471	0.0702982	0.175887	0.0490518	0.000106327	-0.712819	2.97276e-06	-0.734065
Q9CR13	Fmc1	-2.31618	-2.03749	-2.42869	-2.31716	-2.21649	-2.05695	-1.99962	-2.1954	-2.97047	-3.12648	-3.1659	-2.77925	-2.87115	-3.03583	-2.71011	-2.92904	-2.27488	-2.11712	-3.01053	-2.88653	0.170091	0.157765	0.309679	0.123994	0.000915735	-0.735647	0.000152133	-0.769418
Q9JL62	Gltp	0.845335	0.934242	0.644394	0.71587	0.827858	0.688189	0.748554	0.802	2.42082	2.38212	2.49317	2.31649	2.44261	2.18739	2.65012	2.37888	0.78496	0.76665	2.40315	2.41475	0.810573	-0.0183101	0.915344	0.0115972	6.07458e-06	1.61819	0.000155269	1.6481
Q8R3Q6	Mix23	-0.871265	-0.987383	-0.88755	-0.804632	-0.794622	-0.712618	-0.631145	-0.789505	-0.507504	-0.711468	-0.596317	-0.646324	-0.53285	-0.585058	-0.607653	-0.464954	-0.887708	-0.731973	-0.615403	-0.547629	0.0277596	0.155735	0.255468	0.0677743	0.00327381	0.272305	0.0107993	0.184344
Q99PI5	Lpin2	-1.8247	-1.74425	-1.84677	-1.80733	-1.79447	-1.78254	-1.86271	-1.66204	-1.7271	-1.60553	-1.87204	-1.70865	-1.59671	-1.67825	-1.7008	-1.73265	-1.80576	-1.77544	-1.72833	-1.6771	0.551369	0.0303249	0.450241	0.0512252	0.261403	0.0774341	0.107011	0.0983343
P0CG14	Derpc	-1.58836	-1.4845	-1.49474	-1.60933	-1.47489	-1.58474	-1.45869	-1.57272	-2.13596	-2.04578	-2.39725	-2.12435	-2.1583	-2.0868	-2.18133	-2.08301	-1.54423	-1.52276	-2.17583	-2.12736	0.654275	0.0214715	0.58238	0.0484738	0.00156994	-0.631601	1.05126e-05	-0.604599
Q8BKC5	Ipo5	3.73694	3.51003	3.7353	3.71915	3.68473	3.76493	3.7928	3.77832	2.56982	2.63121	2.54869	2.63033	2.58067	2.56528	2.6576	2.52798	3.67535	3.75519	2.59501	2.58288	0.254433	0.0798378	0.737559	-0.0121322	6.88838e-05	-1.08034	7.18133e-08	-1.17231
Q9D404	Oxsm	-2.05817	-1.9992	-2.09952	-1.95072	-2.00929	-1.99914	-2.02433	-1.98939	-0.782946	-0.829716	-1.02924	-0.947496	-0.908689	-0.735916	-0.990137	-0.945541	-2.0269	-2.00554	-0.89735	-0.895071	0.565362	0.0213642	0.977886	0.00227928	1.5025e-05	1.12955	0.000225231	1.11047
Q9R1C0	Taf7	-3.46623	-3.2996	-3.47802	-3.46095	-3.12578	-3.184	-3.40538	-3.52456	-3.70714	-3.7566	-3.80656	-3.98516	-3.41986	-3.95891	-3.58803	-3.90634	-3.4262	-3.30993	-3.81386	-3.71828	0.318137	0.11627	0.536727	0.0955787	0.00271102	-0.387662	0.0463258	-0.408353
Q8QZS3	Flcn	-3.11186	-2.97978	-3.22678	-3.29912	-3.3654	-3.334	-3.20526	-3.32691	-4.03473	-3.78283	-3.70655	-3.75254	-3.82198	-3.96058	-3.56067	-3.77308	-3.15438	-3.30789	-3.81916	-3.77908	0.114144	-0.153511	0.730192	0.0400844	0.000609737	-0.664779	0.00617714	-0.471184
O08967	Cyth3	-1.48024	-1.2825	-1.29991	-1.27471	-1.5053	-1.59289	-1.60016	-1.40845	-0.821136	-1.02919	-0.997948	-1.17158	-0.903309	-1.06211	-1.05568	-0.984406	-1.33434	-1.5267	-1.00496	-1.00137	0.0276932	-0.192362	0.966559	0.00358915	0.0115803	0.329376	0.00012695	0.525328
Q6P4S6	Sik3	1.0319	0.979666	1.14514	0.976814	1.04084	0.94767	1.02752	1.08554	2.27481	2.27433	2.18083	2.24298	2.19522	2.17119	2.19843	2.24339	1.03338	1.02539	2.24324	2.20206	0.875607	-0.00798893	0.180949	-0.041183	2.42364e-06	1.20986	9.21269e-07	1.17666
P32067	Ssb	4.6547	4.69871	4.59005	4.60808	4.63438	4.66002	4.6001	4.68797	2.77646	3.05976	3.03094	2.93921	2.87051	2.95946	3.07917	2.85972	4.63788	4.64562	2.95159	2.94221	0.810389	0.00773716	0.91238	-0.00937891	2.14848e-05	-1.68629	9.85371e-06	-1.70341
O09111	Ndufb11	0.227057	0.0982285	0.122147	-0.124664	0.160702	-0.261108	0.0701752	-0.0915184	1.94955	1.67472	1.76404	1.53354	1.76064	1.49653	1.84068	1.5721	0.0806918	-0.0304375	1.73046	1.66749	0.387215	-0.111129	0.613838	-0.062973	8.5478e-06	1.64977	1.05063e-05	1.69793
Q3U214	Mast3	-1.80337	-1.59553	-1.5493	-1.54685	-1.63403	-1.43813	-1.616	-1.43511	-1.47271	-1.74465	-1.61639	-1.67618	-1.48599	-1.67253	-1.59072	-1.5684	-1.62376	-1.53082	-1.62748	-1.57941	0.299368	0.0929451	0.518281	0.0480704	0.966141	-0.0037179	0.496427	-0.0485926
Q62376	Snrnp70	3.84744	3.95343	3.81122	3.81958	3.90435	3.92358	3.88639	3.91352	2.56726	2.70805	2.54325	2.67282	2.70244	2.6939	2.71298	2.59954	3.85792	3.90696	2.62284	2.67721	0.232523	0.0490413	0.305227	0.0543699	5.36402e-07	-1.23508	5.1808e-06	-1.22975
Q64735	Cr1l	-1.53282	-1.76846	-1.43273	-1.57599	-1.51425	-1.62412	-1.32415	-1.52269	-0.879314	-1.01762	-0.82757	-0.842726	-0.888647	-0.934872	-0.968166	-0.699404	-1.5775	-1.4963	-0.891808	-0.872772	0.422089	0.0811996	0.80652	0.0190358	0.000419785	0.685693	0.000369002	0.623529
Q9WV98	Timm9	-0.516468	0.371885	-0.450516	-0.213993	-0.320686	-0.286596	-0.0876579	-0.892204	1.13617	0.911343	1.65284	0.785923	1.3117	1.06866	1.10296	1.17202	-0.202273	-0.396786	1.12157	1.16384	0.492815	-0.194513	0.843477	0.0422678	0.00316193	1.32384	0.00162418	1.56062
Q8VHK9	Dhx36	1.54632	1.41371	1.46162	1.51619	1.58521	1.59725	1.39185	1.44511	0.653481	0.627506	0.537361	0.528055	0.629723	0.60244	0.647018	0.608347	1.48446	1.50485	0.586601	0.621882	0.744049	0.0203934	0.354018	0.0352812	8.49658e-07	-0.897859	0.000283468	-0.882971
Q8CGE9	Rgs12	-2.78972	-2.8422	-3.00498	-3.02855	-2.84926	-3.10281	-2.79506	-3.33261	-1.99915	-2.15508	-2.04184	-2.21531	-2.20919	-2.3049	-2.1926	-2.15311	-2.91636	-3.01994	-2.10284	-2.21495	0.48995	-0.103572	0.116149	-0.112106	5.20973e-05	0.813519	0.0055285	0.804986
Q8BLN5	Lss	0.94841	1.05144	1.06104	1.06741	0.895269	0.943563	0.937019	1.01114	-0.117456	-0.10766	-0.21998	-0.147654	-0.119873	-0.0864582	-0.0829048	-0.179619	1.03207	0.946748	-0.148188	-0.117214	0.0612648	-0.0853257	0.39624	0.0309739	8.21607e-08	-1.18026	6.07985e-08	-1.06396
Q8CB44	Gramd4	-0.464645	-0.106791	-0.312433	-0.159323	-0.0892315	-0.11462	-0.104622	-0.30176	-1.0672	-1.10079	-1.32077	-1.30703	-0.914112	-1.00136	-1.09884	-1.14279	-0.260798	-0.152558	-1.19895	-1.03928	0.306003	0.10824	0.109697	0.159671	0.000131499	-0.938149	1.68632e-05	-0.886718
Q9JLZ3	Auh	0.94458	1.0931	0.936232	0.884916	0.986219	0.904474	0.972292	0.824921	3.43987	3.3314	3.31733	3.21108	3.34201	3.19906	3.32865	3.27783	0.964707	0.921977	3.32492	3.28689	0.490473	-0.0427308	0.531668	-0.038034	2.92406e-08	2.36021	6.99567e-09	2.36491
Q9EP97	Senp3	0.0948486	-0.531981	0.241467	0.167717	0.238529	0.203621	0.161699	0.162859	-0.362909	-0.744772	-0.549473	-0.709204	-0.450569	-0.830881	-0.678968	-0.718691	-0.00698709	0.191677	-0.591589	-0.669777	0.345311	0.198664	0.53328	-0.0781879	0.0374146	-0.584602	0.00116324	-0.861454
Q9CZW4	Acsl3	1.71351	1.6192	1.74438	1.73153	1.54847	1.5953	1.59156	1.66404	1.77274	1.75325	1.69924	1.75333	1.65417	1.67693	1.73349	1.77561	1.70216	1.59984	1.74464	1.71005	0.0339026	-0.102314	0.327174	-0.0345902	0.251135	0.0424862	0.0237749	0.110209
Q8CEC0	Nup88	0.152811	0.287134	0.197996	0.197872	0.265404	0.332069	0.274895	0.281343	-0.323872	-0.399349	-0.433805	-0.43359	-0.441095	-0.333471	-0.417822	-0.495445	0.208953	0.288428	-0.397654	-0.421958	0.0595179	0.0794744	0.589365	-0.0243044	4.23427e-06	-0.606607	3.32349e-05	-0.710386
P42567	Eps15	0.197884	0.247089	0.119141	-0.017458	0.165018	0.158541	0.17734	0.13048	0.897495	0.861404	0.940208	0.933001	0.880175	0.732771	1.00515	0.850243	0.136664	0.157845	0.908027	0.867084	0.740407	0.0211806	0.528346	-0.0409436	0.000408642	0.771363	0.000817567	0.709239
Q99JI6	Rap1b	2.51358	2.38029	2.39796	2.27269	2.23195	2.24438	2.37024	2.322	2.92978	3.0918	2.94487	3.08612	2.92004	2.91764	3.08096	3.09863	2.39113	2.29214	3.01314	3.00432	0.153028	-0.0989857	0.898294	-0.00882483	8.79351e-05	0.622014	5.42742e-05	0.712175
Q8C754	Vps52	1.58248	1.68139	1.65668	1.59257	1.52982	1.56083	1.54043	1.53483	1.94115	1.93795	1.90398	1.94876	1.84233	1.85987	1.85205	1.91181	1.62828	1.54148	1.93296	1.86651	0.032337	-0.0868001	0.0148973	-0.0664477	0.000315104	0.304684	3.52289e-05	0.325036
P70271	Pdlim4	0.895216	0.427715	0.88619	0.851114	0.869719	0.995251	0.985796	0.959953	-0.319778	-0.145403	-0.185089	-0.134298	-0.123699	-0.217617	-0.123833	-0.196325	0.765059	0.95268	-0.196142	-0.165369	0.195093	0.187621	0.559728	0.0307736	0.00159336	-0.961201	1.31052e-07	-1.11805
Q7TPV2	Dzip3	-0.151932	-0.147295	0.00777626	0.0368366	-0.0738354	-0.0153008	-0.0969906	-0.0577011	-1.03253	-0.804792	-0.841097	-0.944023	-0.810658	-0.926641	-0.846367	-1.038	-0.0636535	-0.060957	-0.905612	-0.905416	0.961958	0.00269651	0.99793	0.000195026	2.34059e-05	-0.841958	0.000157355	-0.84446
Q9EP72	Emc7	0.664549	0.779186	0.602703	0.532616	0.557381	0.55945	0.606932	0.61307	0.814039	0.763798	0.947428	0.784031	0.754021	0.63969	0.833647	0.783979	0.644763	0.584208	0.827324	0.752834	0.336295	-0.0605555	0.248711	-0.0744896	0.0356347	0.18256	0.0202962	0.168626
Q8BMB3	Eif4e2	-1.10662	-1.35127	-1.14264	-1.13992	-1.12453	-1.12584	-1.15516	-1.20111	-1.58719	-1.35785	-1.75719	-1.59841	-1.42577	-1.28595	-1.41191	-1.55009	-1.18511	-1.15166	-1.57516	-1.41843	0.60288	0.0334511	0.169771	0.156733	0.00997686	-0.390053	0.0116523	-0.266771
Q91VH6	Memo1	0.663336	0.734602	0.639479	0.650085	0.669067	0.747448	0.790712	0.645065	0.219414	0.223682	0.275209	0.236286	0.366621	0.306351	0.247766	0.290714	0.671875	0.713073	0.238648	0.302863	0.350771	0.0411978	0.073964	0.0642152	1.43782e-05	-0.433228	0.000112316	-0.41021
Q99KF1	Tmed9	1.18169	1.28318	1.14573	1.08156	1.06029	1.12109	1.13199	1.10942	0.0142212	0.122246	0.145716	0.279793	0.146252	0.262617	0.186567	0.252954	1.17304	1.1057	0.140494	0.212098	0.212118	-0.0673447	0.300685	0.0716038	9.31571e-06	-1.03255	1.77959e-06	-0.893599
Q499E5	Stox2	-2.28118	-3.53367	-2.13749	-2.20722	-2.11904	-2.24039	-2.18252	-2.19082	-2.55426	-2.35224	-2.66714	-2.62278	-2.41907	-2.51773	-2.64351	-2.39247	-2.53989	-2.18319	-2.54911	-2.49319	0.362428	0.356697	0.557714	0.0559139	0.979929	-0.00921893	0.00701965	-0.310002
P20444	Prkca	1.78318	1.33161	1.8304	1.62738	1.65687	1.54809	1.76567	1.40882	3.98527	3.5542	3.76038	3.56264	3.86942	3.56601	3.82481	3.66636	1.64314	1.59486	3.71562	3.73165	0.736241	-0.0482826	0.90165	0.0160241	1.03482e-05	2.07248	9.11908e-07	2.13679
Q9D3A9	Ttyh1	-0.712341	-0.709686	-0.585518	-0.624521	-0.67544	-0.743345	-0.747377	-0.880848	2.07742	2.12127	2.01049	2.14801	1.94848	1.98567	1.98695	2.06678	-0.658017	-0.761753	2.0893	1.99697	0.104193	-0.103736	0.0572524	-0.0923252	1.12487e-09	2.74731	6.09782e-08	2.75872
Q9ERG0	Lima1	-0.0668755	-0.00389481	-0.160452	-0.0829983	-0.0173225	0.0486221	-0.000616074	-0.063343	-0.586658	-0.634417	-0.513241	-0.473339	-0.567606	-0.514721	-0.48395	-0.562153	-0.0785551	-0.00816488	-0.551914	-0.532107	0.131086	0.0703902	0.653118	0.0198064	7.13187e-05	-0.473359	3.04333e-06	-0.523942
Q8C0L0	Tmx4	0.228851	0.47982	0.309494	0.293344	0.0431499	0.099432	0.263807	0.373405	0.0607643	-0.0364971	0.00853729	0.0642357	-0.0210247	0.0109882	0.0403099	-0.00406265	0.327878	0.194949	0.02426	0.0065527	0.206945	-0.132929	0.546452	-0.0177073	0.00598407	-0.303617	0.086688	-0.188396
Q8CIG8	Prmt5	2.88779	2.87298	2.92899	2.83846	2.86736	2.91429	2.87034	2.95321	2.32135	2.3119	2.3008	2.28346	2.33961	2.2528	2.33542	2.26825	2.88205	2.9013	2.30438	2.29902	0.512971	0.0192475	0.834184	-0.00535774	7.58181e-06	-0.577675	1.16227e-06	-0.60228
Q8BZ89	Znf322	-1.15569	-0.990871	-0.91107	-0.894611	-1.13098	-0.862789	-1.07883	-1.06323	-1.99737	-1.9545	-1.95283	-1.85351	-2.30195	-1.95723	-2.29841	-1.78358	-0.988062	-1.03396	-1.93955	-2.08529	0.603844	-0.0458965	0.344632	-0.145743	6.94782e-05	-0.951489	0.00146022	-1.05134
Q91X58	Zfand2b	-0.658577	-0.571026	-0.608662	-0.646059	-0.571358	-0.675814	-0.57313	-0.855026	-0.0407791	-0.137594	-0.0966358	-0.2717	-0.143755	-0.0846786	-0.267292	-0.198742	-0.621081	-0.668832	-0.136677	-0.173617	0.534916	-0.0477509	0.578593	-0.0369396	0.00084945	0.484404	0.00155218	0.495215
P51807	Dynlt1	1.13668	1.09842	1.10929	1.10258	1.26609	1.21426	1.24712	1.21202	-2.23151	-1.61834	-2.0032	-2.34351	-1.80038	-1.89861	-1.58647	-1.82199	1.11174	1.23487	-2.04914	-1.77686	0.000462941	0.123131	0.191403	0.272275	0.000275105	-3.16088	1.31685e-05	-3.01174
Q60692	Psmb6	2.94925	3.00984	2.98139	2.92447	2.8765	2.98027	3.06492	2.94217	2.10657	1.95017	2.04414	2.08998	2.03787	2.04978	2.02287	2.06289	2.96624	2.96597	2.04772	2.04335	0.995314	-0.000270844	0.9107	-0.00436401	6.59352e-06	-0.918523	9.79131e-05	-0.922616
Q9Z2G0	Fem1b	-1.84891	-1.85346	-1.6611	-1.72078	-1.58283	-1.7709	-1.6463	-1.69938	-1.68752	-1.78889	-1.60474	-1.67718	-1.74118	-1.73899	-1.66908	-1.72165	-1.77106	-1.67485	-1.68958	-1.71773	0.175047	0.096211	0.533086	-0.0281458	0.232638	0.0814824	0.377705	-0.0428743
Q8CCK0	Macroh2a2	3.20195	3.26146	3.2092	3.32612	3.39463	3.28279	3.31943	3.35841	1.28656	1.73913	1.5402	1.45489	1.56002	1.5412	1.70359	1.43112	3.24968	3.33882	1.50519	1.55898	0.0564046	0.0891366	0.644513	0.0537887	0.000134922	-1.74449	6.78715e-06	-1.77983
P38060	Hmgcl	0.571266	-0.1001	0.743544	0.754507	0.691584	0.699438	0.57029	0.645311	1.04271	1.05986	0.971504	0.978825	0.903494	0.901506	0.840574	0.962139	0.492304	0.651656	1.01322	0.901928	0.489617	0.159351	0.0159666	-0.111296	0.0808918	0.52092	0.000727472	0.250273
Q9D0B6	Pbdc1	0.104532	-0.00164795	-0.167439	-0.208275	-0.00597382	-0.217096	-0.116074	-0.118137	-0.440681	-0.369713	-0.406166	-0.46977	-0.485712	-0.674227	-0.468813	-0.580858	-0.0682073	-0.11432	-0.421583	-0.552402	0.610058	-0.046113	0.0634973	-0.13082	0.0130351	-0.353375	0.000504215	-0.438082
Q8K0D0	Cdk17	-0.0094471	0.176764	-0.164991	-0.0423832	-0.0264626	-0.111822	-0.0839596	-0.114029	0.545666	0.505281	0.495083	0.609003	0.408972	0.478577	0.385134	0.462694	-0.0100145	-0.0840683	0.538758	0.433844	0.378603	-0.0740538	0.0220869	-0.104914	0.00231574	0.548773	2.5656e-06	0.517912
Q9D0E1	Hnrnpm	5.46332	5.4047	5.49738	5.47733	5.50961	5.57783	5.58152	5.53517	3.81296	3.92827	3.96582	3.98537	3.80322	3.84116	3.94166	3.86322	5.46068	5.55103	3.92311	3.86232	0.0145816	0.0903502	0.258974	-0.0607901	1.12995e-06	-1.53758	8.51998e-08	-1.68872
Q8BJU0	Sgta	1.95942	2.06678	1.96445	2.03126	1.99116	2.04156	2.10109	1.93023	1.72705	1.71395	1.74057	1.66878	1.59895	1.61258	1.75648	1.70485	2.00548	2.01601	1.71259	1.66822	0.822796	0.0105295	0.337582	-0.0443707	0.000233752	-0.292891	0.000564655	-0.347791
Q9D2E2	Toe1	-1.09348	-1.25452	-0.911148	-0.923464	-0.95997	-0.994616	-0.996075	-0.942823	-1.61807	-1.52561	-1.65504	-1.48524	-1.26319	-1.47291	-1.46542	-1.47376	-1.04565	-0.973371	-1.57099	-1.41882	0.440825	0.0722818	0.0614031	0.15217	0.00333477	-0.525336	0.00228724	-0.445448
Q64152	Btf3	1.16528	1.27298	1.05817	1.01631	1.0421	1.16921	1.04756	1.10096	-1.07925	-0.568182	-0.634277	-0.579327	-0.87944	-0.719147	-0.703585	-0.66839	1.12818	1.08996	-0.715259	-0.74264	0.583252	-0.0382237	0.844815	-0.0273819	0.000110569	-1.84344	4.08623e-07	-1.8326
Q69ZF3	Gba2	0.171673	-0.321449	0.28451	0.090744	0.0680981	0.100471	0.218571	0.219555	0.785208	0.608427	0.624191	0.660984	0.68598	0.622179	0.607523	0.680855	0.0563693	0.151674	0.669703	0.649134	0.532013	0.0953045	0.667737	-0.0205684	0.0147705	0.613333	0.000195629	0.49746
Q8R0P4	Aamdc	0.511854	0.53857	0.482285	0.496035	0.548523	0.523899	0.657682	0.516212	1.20123	0.974136	1.0518	1.05122	1.11567	1.01014	1.08904	1.09036	0.507186	0.561579	1.06959	1.0763	0.198016	0.0543933	0.9045	0.00670767	0.000792539	0.562409	3.07529e-05	0.514723
Q9D708	S100a16	-2.94642	-2.76283	-2.8914	-3.07379	-3.3085	-3.35609	-3.07406	-3.07237	-1.32578	-1.30612	-1.17975	-1.29909	-1.39065	-1.51854	-1.20584	-1.32833	-2.91861	-3.20275	-1.27769	-1.36084	0.0294306	-0.284146	0.312383	-0.0831528	8.56551e-06	1.64092	1.97877e-06	1.84192
Q9EQ20	Aldh6a1	2.45938	2.36466	2.46133	2.36399	2.48809	2.39157	2.38992	2.41382	3.61003	3.67478	3.65671	3.654	3.59309	3.64035	3.63496	3.68632	2.41234	2.42085	3.64888	3.63868	0.821612	0.00850773	0.680947	-0.0102019	8.54892e-07	1.23654	2.40819e-08	1.21783
D3YZU1	Shank1	1.7784	1.90734	1.78656	1.7601	1.78178	1.73754	1.82619	1.66661	3.81422	3.58527	3.63823	3.65925	3.66443	3.6976	3.57774	3.72936	1.8081	1.75303	3.67424	3.66728	0.292852	-0.0550714	0.910548	-0.00696135	3.23172e-07	1.86614	1.53033e-08	1.91425
P62500	Tsc22d1	-0.978415	-1.22843	-0.94656	-1.03281	-0.965656	-1.1873	-1.02676	-1.03795	-1.78534	-1.73031	-2.01363	-1.86112	-1.6909	-1.75155	-1.88605	-1.76521	-1.04655	-1.05442	-1.8476	-1.77343	0.924017	-0.00786209	0.359407	0.0741711	0.000100249	-0.801046	2.91945e-05	-0.719013
O88796	Rpp30	-3.15824	-3.204	-2.88874	-3.20708	-2.95883	-2.82675	-3.01891	-3.29073	-5.46701	-4.31354	-4.82416	-4.19948	-4.41165	-4.81912	-4.63362	-4.2209	-3.11452	-3.0238	-4.70105	-4.52133	0.492778	0.0907123	0.600077	0.179722	0.00935028	-1.58653	0.000142903	-1.49752
Q8CC35	Synpo	0.689051	0.550406	0.745859	0.756996	0.70389	0.702332	0.820324	0.675695	3.29889	3.11843	3.09449	3.19268	3.12444	3.14319	3.08302	3.20214	0.685578	0.72556	3.17612	3.1382	0.515312	0.0399823	0.502673	-0.0379238	2.35663e-08	2.49054	4.37936e-09	2.41264
Q99PL5	Rrbp1	4.50653	4.4246	4.34974	4.29152	4.34437	4.32847	4.35716	4.33138	3.46461	3.57032	3.74636	3.69281	3.7198	3.61703	3.69403	3.66254	4.3931	4.34035	3.61853	3.67335	0.341135	-0.052752	0.46185	0.0548234	0.000103256	-0.77457	2.55892e-05	-0.666995
P28656	Nap1l1	0.848017	0.682739	0.822418	0.747267	0.800486	0.906101	0.964386	0.821894	0.782322	0.945847	0.83955	1.03481	0.795162	0.873598	0.923851	0.899841	0.77511	0.873217	0.900633	0.873113	0.115661	0.0981064	0.681316	-0.0275202	0.119341	0.125523	0.998326	-0.000103474
Q571I9	Aldh16a1	-0.815042	-0.824629	-0.585047	-0.522781	-0.412855	-0.432674	-0.534868	-0.668335	-1.3597	-1.37452	-1.49787	-1.47091	-1.41084	-1.4834	-1.42498	-1.52583	-0.686875	-0.512183	-1.42575	-1.46126	0.12677	0.174692	0.44774	-0.035512	0.000837449	-0.738874	8.98605e-05	-0.949078
P28658	Atxn10	3.59776	3.52226	3.54287	3.52896	3.63023	3.55872	3.57902	3.54123	2.31198	2.341	2.34674	2.27508	2.42921	2.51811	2.33267	2.29158	3.54796	3.5773	2.3187	2.39289	0.299137	0.0293369	0.243464	0.0741954	3.58181e-09	-1.22926	3.55199e-05	-1.18441
Q5PR73	Diras2	-1.03143	-0.875574	-1.15654	-1.10803	-1.26007	-1.20345	-1.05899	-1.38748	1.72961	1.64184	1.65233	1.73067	1.77258	1.70617	1.79008	1.78157	-1.04289	-1.2275	1.68861	1.7626	0.0912674	-0.184606	0.0550044	0.0739841	2.65057e-06	2.73151	7.81208e-06	2.9901
Q8QZR5	Gpt	-3.35171	-3.03452	-3.4974	-3.25721	-3.23634	-3.21556	-3.38457	-3.31589	-1.61483	-1.38985	-1.5045	-1.44369	-1.41071	-1.52685	-1.445	-1.52278	-3.28521	-3.28809	-1.48822	-1.47633	0.979362	-0.00287962	0.841165	0.0118823	3.92975e-05	1.79699	6.93105e-08	1.81175
Q6PB97	Fbxl19	-2.56387	-2.54192	-2.61409	-2.75569	-2.46977	-2.45945	-2.86798	-2.69426	-3.48591	-3.33991	-3.4752	-3.35331	-3.18463	-3.38537	-3.37417	-3.39381	-2.61889	-2.62286	-3.41358	-3.3345	0.97258	-0.00397205	0.26143	0.0790896	1.87187e-05	-0.794693	0.00199748	-0.711632
Q9CZU6	Cs	3.85729	3.86005	3.77936	3.69183	3.79074	3.7184	3.74266	3.76166	5.3662	5.33502	5.2728	5.23758	5.25552	5.23259	5.27723	5.3091	3.79713	3.75336	5.3029	5.26861	0.364218	-0.0437684	0.354586	-0.0342875	2.36152e-07	1.50577	7.39296e-10	1.51525
G3X9X1	Kbtbd2	-0.755064	-0.90102	-0.571501	-0.80505	-0.793015	-0.797485	-0.581984	-0.736013	-1.22428	-1.4066	-1.15611	-1.28889	-1.30749	-1.43152	-1.3115	-1.37855	-0.758159	-0.727124	-1.26897	-1.35726	0.730456	0.0310345	0.210922	-0.0882931	0.00137652	-0.510811	0.000141705	-0.630139
Q9CWH5	Trmt11	-1.2103	-0.874115	-0.826214	-0.779942	-0.744476	-0.878372	-0.931437	-0.794718	-1.07046	-0.930918	-1.07299	-1.06907	-1.01649	-1.05688	-1.10003	-1.07041	-0.922642	-0.837251	-1.03586	-1.06095	0.466403	0.0853915	0.552543	-0.025094	0.340636	-0.113218	0.00779126	-0.223703
Q80ZJ6	Zer1	-0.142761	-0.102554	-0.084095	-0.149086	-0.188456	-0.0685463	-0.211243	-0.20052	0.423906	0.200813	0.347658	0.383015	0.330679	0.306269	0.250235	0.363987	-0.119624	-0.167191	0.338848	0.312792	0.260823	-0.0475669	0.653574	-0.0260558	0.00133327	0.458472	4.4719e-05	0.479983
Q8CD92	Ttc27	-1.30779	-1.17694	-1.27541	-1.31214	-1.26848	-1.37811	-1.46861	-1.29007	-1.8398	-1.76795	-1.90343	-1.82498	-1.84406	-1.71795	-1.76781	-1.67307	-1.26807	-1.35132	-1.83404	-1.75072	0.190468	-0.0832496	0.123697	0.0833158	1.16309e-05	-0.56597	0.000594673	-0.399405
Q9Z2G6	Sel1l	1.86947	1.91848	1.99773	2.09529	1.91842	2.08689	1.99999	2.06309	1.55896	1.6704	1.56053	1.65705	1.4839	1.61242	1.46576	1.59684	1.97024	2.0171	1.61173	1.53973	0.480854	0.046855	0.189266	-0.0720043	0.0016349	-0.35851	0.000108723	-0.477369
Q61937	Npm1	4.24473	4.22096	4.18331	4.18374	4.38361	4.24517	4.27965	4.28611	2.23473	2.39736	2.3655	2.2478	2.46925	2.31688	2.35686	2.27743	4.20819	4.29864	2.31135	2.3551	0.0475584	0.0904508	0.481206	0.0437565	2.97647e-06	-1.89684	7.96797e-08	-1.94353
Q9Z188	Dyrk1b	-3.79181	-3.5853	-3.48886	-3.68767	-3.62494	-3.55573	-3.44969	-3.62256	-2.7753	-2.78648	-3.03342	-3.18565	-2.6462	-2.75247	-2.89596	-2.80989	-3.63841	-3.56323	-2.94521	-2.77613	0.374099	0.0751808	0.199875	0.169085	0.00190665	0.693197	3.2645e-05	0.787102
Q6ZWQ0	Syne2	2.50999	2.56137	2.55547	2.62286	2.72236	2.7795	2.68033	2.69775	1.55912	1.60631	1.58423	1.64101	1.61923	1.59476	1.62737	1.57897	2.56242	2.71998	1.59767	1.60508	0.00256438	0.157562	0.733712	0.00741196	1.29042e-07	-0.964753	3.65785e-07	-1.1149
Q78PG9	Ccdc25	1.18587	1.19237	1.14315	1.30367	1.21163	1.39519	1.21912	1.28071	0.671015	0.858786	0.701433	0.828537	0.717506	0.785292	0.754509	0.799541	1.20626	1.27666	0.764943	0.764212	0.246239	0.0703979	0.988999	-0.000730515	0.000380607	-0.441322	0.000342807	-0.512451
A2ASI5	Scn3a	1.04519	1.54839	0.920727	1.31793	0.855593	1.34951	0.925625	1.4267	0.587776	1.07988	0.593967	1.13025	0.495424	1.1361	0.459557	0.963127	1.20806	1.13936	0.847967	0.763551	0.745446	-0.0687013	0.72087	-0.0844164	0.129162	-0.360092	0.143805	-0.375807
Q3TKT4	Smarca4	3.02054	3.05403	2.95016	3.01177	3.09565	3.13215	3.01614	3.07429	1.05338	1.38117	1.20533	1.24521	1.17318	1.28559	1.35202	1.21181	3.00912	3.07956	1.22127	1.25565	0.0741927	0.0704341	0.679338	0.0343742	3.40608e-05	-1.78785	2.19657e-07	-1.82391
Q7TSC1	Prrc2a	2.13858	2.08365	2.17268	2.17644	2.28037	2.18258	2.16947	2.1842	1.79283	1.75055	1.73903	1.69105	1.7746	1.73599	1.76762	1.75146	2.14284	2.20416	1.74337	1.75742	0.117835	0.0613217	0.568366	0.0140538	1.11428e-05	-0.399469	0.000139733	-0.446737
O55201	Supt5h	2.71279	2.79914	2.75466	2.68787	2.83139	2.85917	2.77445	2.72727	1.76084	1.79163	1.67983	1.70166	1.82947	1.88421	1.72269	1.74788	2.73862	2.79807	1.73349	1.79606	0.172985	0.059453	0.221983	0.062572	1.35155e-07	-1.00513	1.23973e-06	-1.00201
P16054	Prkce	3.0119	2.85598	3.0406	2.98289	2.80238	2.84459	2.89395	2.86988	4.23677	4.06179	4.07519	4.04474	4.0621	4.06369	4.01771	4.10999	2.97284	2.8527	4.10462	4.06337	0.0520848	-0.120143	0.440849	-0.0412493	1.59348e-06	1.13178	8.72628e-09	1.21067
Q5XG71	Utp20	-3.48233	-3.48523	-3.40012	-3.56887	-3.37048	-3.47644	-3.53409	-3.20474	-4.42739	-4.23667	-4.18695	-4.88625	-4.51863	-4.2794	-4.22723	-4.4811	-3.48414	-3.39644	-4.43431	-4.37659	0.331199	0.0876987	0.757318	0.0577252	0.00781204	-0.950178	7.39429e-05	-0.980152
Q8K2G4	Bbs7	-3.33836	-3.73267	-3.33039	-3.7087	-3.32178	-3.50287	-3.31093	-3.44028	-3.32739	-3.44969	-3.64921	-3.82808	-3.16568	-3.13201	-3.17953	-3.54746	-3.52753	-3.39397	-3.56359	-3.25617	0.331338	0.133563	0.0826283	0.307417	0.825911	-0.0360613	0.26722	0.137793
Q6ZQ03	Fnbp4	-2.59551	-2.54935	-2.57129	-2.77002	-2.50709	-2.46664	-2.45708	-2.64928	-3.27549	-3.36568	-3.44784	-3.49849	-3.37005	-3.28244	-3.07858	-3.32073	-2.62154	-2.52002	-3.39688	-3.26295	0.182217	0.101521	0.150782	0.133925	3.29207e-05	-0.775332	0.000148363	-0.742929
Q9CS84	Nrxn1	2.00471	2.01908	2.01977	1.93041	1.91647	1.8555	1.89703	1.87198	2.8411	2.82631	2.73488	2.87492	2.79851	2.86454	2.77464	2.80098	1.99349	1.88525	2.8193	2.80967	0.00753514	-0.108246	0.79711	-0.00963306	1.46551e-06	0.825809	8.04599e-08	0.924423
Q80W22	Thnsl2	-4.56315	-4.38141	-4.30655	-5.04949	-4.53347	-5.00955	-4.55713	-4.70581	-3.74832	-3.72585	-3.61949	-3.58506	-3.84731	-3.65751	-3.75997	-3.70928	-4.57515	-4.70149	-3.66968	-3.74352	0.553951	-0.12634	0.240869	-0.0738392	0.0100929	0.905473	0.00149036	0.957974
Q3THE2	Myl12b	0.801947	0.828081	0.620127	0.621941	0.706076	0.694378	0.66802	0.781528	0.191128	0.125246	0.238558	0.256205	0.312235	0.269121	0.325367	0.100309	0.718024	0.712501	0.202784	0.251758	0.932446	-0.0055232	0.450477	0.048974	0.000735096	-0.51524	0.000993351	-0.460742
Q9JKS5	Habp4	-0.0133648	0.0610733	0.137094	0.0967884	0.0908566	-0.0904484	-0.0134068	0.0292988	1.42917	1.45463	1.39537	1.52419	1.42149	1.48813	1.35785	1.52916	0.0703979	0.00407505	1.45084	1.44915	0.231956	-0.0663228	0.97237	-0.0016861	7.22804e-08	1.38044	1.7158e-07	1.44508
Q3TQB2	Foxred1	-0.0178909	-0.0370522	-0.0816002	0.029541	-0.182096	-0.215466	-0.266592	-0.0419598	0.29994	0.314201	0.146507	0.0455093	0.217785	0.306875	0.222042	0.333431	-0.0267506	-0.176528	0.20154	0.270033	0.0444923	-0.149778	0.385671	0.0684938	0.0317717	0.22829	0.00053102	0.446562
Q9ET30	Tm9sf3	1.01776	0.987129	0.926041	0.984049	0.955347	1.01217	1.00699	0.968443	0.197466	0.113201	0.0893993	-0.000116348	0.408875	0.235413	0.290648	0.209373	0.978745	0.985738	0.0999875	0.286077	0.779249	0.00699282	0.0214365	0.18609	2.4239e-05	-0.878757	0.000222246	-0.699661
Q9WVQ5	Apip	-0.350805	-1.1938	-0.16577	-0.383398	-0.0540543	-0.251396	-0.206512	-0.199844	0.421524	0.014349	0.327101	-0.0681992	0.598877	0.136196	0.416868	0.095335	-0.523443	-0.177952	0.173694	0.311819	0.228203	0.345491	0.443257	0.138125	0.0472698	0.697136	0.0203672	0.489771
P16858	Gapdh	7.46747	7.5288	7.41802	7.34657	7.50779	7.40768	7.5295	7.45567	8.86227	8.83746	8.73388	8.75429	8.82223	8.77387	8.79111	8.87684	7.44022	7.47516	8.79698	8.81601	0.490504	0.0349469	0.640659	0.0190387	2.61028e-07	1.35676	3.65298e-08	1.34085
P70232	Chl1	3.4034	3.46693	3.363	3.36248	3.33144	3.35631	3.27063	3.37152	2.58884	2.71934	2.52921	2.61842	2.51117	2.65106	2.55653	2.57527	3.39895	3.33248	2.61395	2.57351	0.0921829	-0.0664792	0.445812	-0.0404449	1.35285e-05	-0.785003	1.63888e-06	-0.758969
P61080	Ube2d1	1.055	1.22513	0.955833	1.09667	1.14994	1.13217	1.07673	1.11341	-0.752733	-0.336731	-0.741903	-0.678959	-0.667139	-0.625977	-0.551746	-0.638439	1.08316	1.11806	-0.627582	-0.620825	0.584039	0.034903	0.950599	0.00675631	3.34721e-05	-1.71074	1.92724e-08	-1.73889
P97433	Arhgef28	-5.08165	-6.67697	-5.03095	-5.10061	-5.22161	-4.85231	-4.98027	-5.34558	-5.12979	-4.72497	-5.06086	-5.14755	-4.90711	-4.95482	-5.28082	-4.73695	-5.47254	-5.09994	-5.01579	-4.96993	0.429373	0.372601	0.77114	0.0458677	0.342271	0.456752	0.446556	0.130018
Q6PFX7	Nyap1	-0.750942	-0.908329	-0.610937	-0.604036	-0.547132	-0.630861	-0.615061	-0.581453	-1.03984	-1.20579	-1.20012	-1.234	-1.23603	-1.12877	-1.01449	-1.31122	-0.718561	-0.593627	-1.16994	-1.17263	0.179555	0.124934	0.973836	-0.00268841	0.00307332	-0.451376	0.00179497	-0.578999
Q9ESC8	Aff4	-2.12005	-2.18516	-2.20296	-2.0352	-2.03534	-2.14194	-2.12599	-2.26458	-2.67708	-2.75356	-2.83298	-2.98589	-2.59978	-2.4522	-2.93546	-2.79065	-2.13584	-2.14196	-2.81238	-2.69452	0.922885	-0.00612211	0.388644	0.117852	0.000373869	-0.676534	0.00817017	-0.55256
Q9D787	Ppil2	0.777077	0.916832	0.853498	0.931866	0.976997	1.01274	0.873705	0.861217	-0.114342	-0.0575104	-0.298691	-0.22192	-0.113401	-0.126993	-0.145052	-0.223927	0.869818	0.931166	-0.173116	-0.152343	0.279066	0.0613475	0.743277	0.0207725	1.26667e-05	-1.04293	1.59181e-06	-1.08351
Q497V5	Srbd1	-2.07696	-1.96309	-2.0022	-1.99102	-1.97757	-1.9733	-1.91535	-2.07639	-2.83819	-2.97895	-2.95425	-2.95279	-2.93409	-2.78104	-3.02535	-2.96276	-2.00832	-1.98565	-2.93105	-2.92581	0.604926	0.0226655	0.934674	0.00523424	8.3043e-07	-0.922728	1.83191e-05	-0.940159
Q61818	Rai1	-1.23321	-1.10781	-1.11137	-1.04646	-1.02876	-1.09201	-1.02535	-1.13877	-0.881996	-0.956371	-1.29041	-1.06882	-0.884424	-0.930264	-1.04286	-1.09086	-1.12471	-1.07122	-1.0494	-0.987101	0.309546	0.0534878	0.567123	0.0622969	0.480775	0.0753126	0.190963	0.0841217
Q9ERK4	Cse1l	4.12716	3.64815	4.1655	4.12906	4.12201	4.13768	4.17451	4.09487	3.51072	3.54175	3.57979	3.59363	3.54265	3.51663	3.55911	3.54944	4.01747	4.13227	3.55647	3.54196	0.42244	0.114799	0.522165	-0.0145183	0.0319129	-0.460993	1.41537e-06	-0.59031
Q8CC86	Naprt	-3.29188	-3.33574	-3.49545	-3.44722	-3.23226	-3.7224	-3.12035	-3.29822	-1.96361	-2.50027	-2.12846	-2.23026	-2.29035	-2.17318	-2.08485	-2.17201	-3.39257	-3.34331	-2.20565	-2.1801	0.743482	0.049264	0.842446	0.0255542	0.000603356	1.18692	0.00168967	1.16321
O35658	C1qbp	-1.28971	-1.21261	-1.35005	-1.31349	-1.43167	-1.48382	-1.33644	-1.26574	-0.687798	-0.783665	-0.673166	-0.762814	-0.955717	-0.874147	-0.792793	-0.779472	-1.29147	-1.37942	-0.726861	-0.850533	0.182548	-0.0879517	0.051133	-0.123672	7.99266e-06	0.564606	0.000189984	0.528886
O88520	Shoc2	0.996519	1.11748	0.947603	0.996418	0.85181	0.882549	0.951635	0.937653	0.244886	0.190481	0.233192	0.22916	0.176678	0.324776	0.263428	0.223579	1.01451	0.905912	0.22443	0.247115	0.05199	-0.108593	0.5372	0.0226851	6.64743e-05	-0.790075	5.63914e-06	-0.658797
Q99LC2	Cstf1	0.320789	-0.00765038	0.434475	0.353594	0.494936	0.462725	0.446962	0.410448	-0.61924	-0.548265	-0.548712	-0.665071	-0.520695	-0.567818	-0.582529	-0.525517	0.275302	0.453768	-0.595322	-0.549139	0.163171	0.178466	0.219148	0.0461826	0.00176491	-0.870624	1.3666e-08	-1.00291
Q91XD6	Vps36	0.948267	0.965559	0.982296	1.00166	1.09739	1.00927	0.955856	0.90659	0.796692	0.631821	0.657404	0.570871	0.760717	0.684624	0.708292	0.54991	0.974446	0.992277	0.664197	0.675886	0.698829	0.0178308	0.864351	0.0116887	0.00575457	-0.310249	0.00204408	-0.316391
Q61809	Lrrn1	-2.93727	-2.83815	-2.89143	-3.15992	-3.02202	-2.88212	-2.95679	-3.17739	-2.69049	-2.92932	-3.08285	-2.80302	-3.0779	-2.899	-3.00848	-3.15444	-2.95669	-3.00958	-2.87642	-3.03496	0.596563	-0.0528829	0.173388	-0.158537	0.494051	0.0802763	0.770314	-0.0253778
Q6PDX6	Rnf220	-1.4988	-1.1503	-1.37185	-1.42903	-1.38285	-1.258	-1.41851	-1.30101	-2.02297	-1.8835	-1.91902	-1.97577	-2.16879	-1.87556	-2.01864	-2.01267	-1.3625	-1.34009	-1.95031	-2.01892	0.801507	0.0224032	0.360152	-0.0686026	0.00199787	-0.587819	0.000206142	-0.678824
Q80YA9	Cnksr2	0.458242	0.419014	0.544905	0.458836	0.461451	0.438358	0.456015	0.420053	2.5429	2.42087	2.33802	2.41701	2.38545	2.42298	2.25818	2.53377	0.470249	0.443969	2.4297	2.40009	0.407253	-0.0262799	0.691668	-0.0296063	1.79593e-07	1.95945	3.66998e-05	1.95613
Q9D0K2	Oxct1	4.23709	4.1667	4.17326	4.04118	4.15353	4.10188	4.04779	4.14702	5.15201	5.1567	5.08574	5.11488	5.15659	5.12561	5.14197	5.12943	4.15456	4.11256	5.12733	5.1384	0.419954	-0.0420046	0.574361	0.0110688	2.68697e-05	0.972771	8.79734e-06	1.02584
P56581	Tdg	1.36129	1.47874	1.32452	1.36131	1.43192	1.42257	1.32128	1.56993	-0.43471	-0.300112	-0.330324	-0.374933	-0.282644	-0.245733	-0.140377	-0.364618	1.38146	1.43642	-0.36002	-0.258343	0.408277	0.0549612	0.122877	0.101676	2.41726e-08	-1.74148	3.32371e-07	-1.69477
Q80XD1	Chn2	-1.32191	-1.29199	-1.29392	-1.32211	-1.38703	-1.43211	-1.36209	-1.35451	-1.82442	-1.89221	-1.62502	-1.4988	-1.6815	-1.78468	-1.63378	-1.62997	-1.30748	-1.38393	-1.71011	-1.68248	0.0146685	-0.0764532	0.790869	0.027627	0.0205718	-0.402629	0.00124585	-0.298549
Q922L6	Nelfcd	-0.264723	-0.102018	-0.201466	-0.0276375	-0.318937	-0.153925	-0.17001	-0.0465622	-1.54975	-1.21566	-1.12696	-1.2497	-1.30824	-1.30552	-1.3179	-1.15254	-0.148961	-0.172359	-1.28552	-1.27105	0.770895	-0.0233974	0.891799	0.0144687	0.000159118	-1.13656	9.29485e-06	-1.09869
Q9JI90	Rnf14	0.377733	0.0540924	0.49247	0.387869	0.283751	0.232843	0.263393	0.241753	0.757242	0.691366	0.728775	0.64209	0.823797	0.735197	0.804941	0.645193	0.328041	0.255435	0.704868	0.752282	0.501413	-0.0726061	0.364214	0.0474138	0.0247504	0.376827	0.000629179	0.496847
Q99LC5	Etfa	2.98991	3.00421	2.8968	2.8478	2.93414	2.9931	3.04175	2.91334	3.41437	3.37374	3.57114	3.61214	3.59492	3.43533	3.49347	3.56824	2.93468	2.97058	3.49285	3.52299	0.479787	0.0359039	0.678662	0.0301433	0.000425176	0.558167	2.97251e-05	0.552407
Q9D8Z6	Atg101	-3.89956	-3.61499	-3.33208	-3.58884	-2.82206	-3.48473	-3.5578	-3.45118	-3.41672	-3.61641	-4.08937	-3.95014	-3.37384	-3.44558	-3.74831	-3.97803	-3.60887	-3.32894	-3.76816	-3.63644	0.229597	0.279926	0.549463	0.131719	0.441745	-0.159288	0.21428	-0.307496
Q8BKT3	Gcfc2	0.674236	1.71204	0.199417	1.71274	0.272091	2.4437	1.32956	0.86702	0.245131	0.237591	0.257797	0.0906944	1.4433	1.01532	0.297594	1.26246	1.07461	1.22809	0.207803	1.00467	0.805879	0.153482	0.0487907	0.796865	0.106633	-0.866806	0.688679	-0.223424
P61358	Rpl27	3.18536	3.18888	3.02324	2.9838	3.15306	3.19195	3.10618	3.10723	1.59014	1.76361	1.54007	1.70366	1.65797	1.69805	1.68825	1.58231	3.09532	3.13961	1.64937	1.65665	0.485085	0.0442824	0.904802	0.00727701	1.20154e-06	-1.44595	1.90697e-08	-1.48296
Q62077	Plcg1	2.05462	2.02249	2.13638	2.09205	2.08075	2.1307	2.03323	2.10683	1.5188	1.55746	1.55766	1.45869	1.59524	1.52277	1.59686	1.49364	2.07639	2.08788	1.52315	1.55213	0.733788	0.0114927	0.439505	0.0289788	3.42526e-06	-0.553236	5.57418e-06	-0.535749
Q62388	Atm	-2.49579	-2.41313	-2.48788	-2.60132	-2.42532	-2.55961	-2.42073	-2.34739	-2.3718	-2.64043	-2.72491	-2.76052	-2.62704	-2.43386	-2.62844	-2.96777	-2.49953	-2.43826	-2.62441	-2.66428	0.337966	0.061265	0.788231	-0.0398636	0.261412	-0.124885	0.132817	-0.226014
Q91XU3	Pip4k2c	0.739164	0.724449	0.631315	0.563704	0.651379	0.63426	0.721897	0.583755	2.66198	2.50393	2.52948	2.51582	2.53023	2.49525	2.5052	2.64595	0.664658	0.647823	2.5528	2.54416	0.750044	-0.0168352	0.869882	-0.00864553	4.98031e-08	1.88815	2.00571e-08	1.89634
Q8K3G9	Appl2	0.204142	0.278194	0.127888	0.17683	-0.0457115	0.158039	0.083313	0.168625	0.874073	0.861744	0.93288	1.00417	0.825626	0.856377	0.835762	0.924509	0.196764	0.0910664	0.918216	0.860569	0.129749	-0.105697	0.20065	-0.0576477	3.91084e-06	0.721453	0.000109101	0.769502
Q921I2	Klhdc4	0.32795	0.270811	0.403065	0.429619	0.336685	0.418423	0.436216	0.312399	-0.684902	-0.684896	-0.562355	-0.577709	-0.57398	-0.658579	-0.599443	-0.727451	0.357861	0.375931	-0.627466	-0.639863	0.715161	0.0180697	0.803644	-0.0123978	1.06776e-06	-0.985327	6.26948e-07	-1.01579
Q9CPS6	Hint3	-0.881762	-1.00955	-0.831913	-0.969431	-0.940168	-0.809706	-0.758472	-0.990068	0.563467	0.598732	0.479916	0.617397	0.467464	0.585047	0.547831	0.591484	-0.923165	-0.874604	0.564878	0.547956	0.502158	0.0485611	0.699081	-0.0169215	2.51185e-07	1.48804	6.84296e-06	1.42256
Q8CDG3	Vcpip1	2.07706	2.17503	2.08455	2.09051	2.03465	2.02409	2.11142	2.10913	2.33655	2.24949	2.21304	2.29956	2.30427	2.28638	2.26291	2.28709	2.10679	2.06982	2.27466	2.28516	0.302752	-0.036962	0.733268	0.0105014	0.00351396	0.167875	0.00128167	0.215338
Q9WUD8	Faim	-0.537188	-0.417013	-0.562223	-0.605797	-0.540907	-0.329338	-0.532795	-0.726778	-0.670168	-0.766781	-0.718805	-0.635489	-0.640696	-0.799026	-0.69231	-0.786301	-0.530555	-0.532454	-0.697811	-0.729583	0.984207	-0.00189924	0.530988	-0.0317726	0.0175071	-0.167255	0.0886798	-0.197129
Q8BIP0	Dars2	-0.670761	-0.648598	-0.581139	-0.609262	-0.647528	-0.648693	-0.761557	-0.666708	-0.508186	-0.530008	-0.512884	-0.582623	-0.513594	-0.619841	-0.537996	-0.492033	-0.62744	-0.681121	-0.533425	-0.540866	0.166987	-0.0536814	0.829297	-0.00744057	0.0121822	0.0940146	0.011405	0.140255
Q3U3I9	Znf865	-2.92372	-2.88796	-3.09835	-2.82829	-2.80622	-3.02489	-2.92089	-2.78131	-3.49474	-3.58115	-3.93706	-3.78058	-3.61642	-3.56257	-3.37719	-3.64375	-2.93458	-2.88333	-3.69838	-3.54998	0.548961	0.0512552	0.258597	0.148404	0.00134667	-0.763802	0.000192552	-0.666653
Q8VCN5	Cth	-3.95955	-4.27437	-3.70711	-3.87527	-3.40406	-4.06801	-3.84477	-3.95768	-2.87104	-3.24411	-2.98027	-2.93995	-2.9248	-3.05718	-2.89716	-3.00813	-3.95408	-3.81863	-3.00884	-2.97182	0.499252	0.135446	0.699696	0.0370252	0.000982597	0.945234	0.00790181	0.846814
Q8BKR5	Ppp1r37	-0.746941	-0.566734	-0.765478	-0.786198	-0.721081	-0.808199	-0.634604	-0.797222	-1.13234	-1.11213	-0.990643	-1.09255	-0.991594	-1.30928	-1.13144	-1.03662	-0.716338	-0.740276	-1.08192	-1.11723	0.724118	-0.0239387	0.669696	-0.0353169	0.00163169	-0.365578	0.00626177	-0.376956
Q62523	Zyx	-0.308058	-0.376476	-0.275097	-0.400696	-0.457552	-0.508247	-0.238306	-0.349922	0.0255852	-0.181704	0.0742416	-0.0433559	-0.0339851	-0.141628	0.0176678	-0.0467529	-0.340082	-0.388507	-0.0313082	-0.0511746	0.505043	-0.0484252	0.771744	-0.0198665	0.00573272	0.308774	0.00524465	0.337332
Q8R3F5	Mcat	0.931606	1.10403	0.90435	0.922977	0.87788	0.922646	1.00282	1.00907	1.31552	1.38087	1.65739	1.35189	1.24914	1.39564	1.44511	1.37457	0.965742	0.953103	1.42642	1.36612	0.830849	-0.0126386	0.528881	-0.0602989	0.00413756	0.460675	0.000308881	0.413014
P29595	Nedd8	3.26005	3.31918	2.98431	3.07268	3.01332	3.09286	3.15722	3.08664	2.98864	3.02501	3.02559	3.06556	2.74347	2.87077	2.99746	2.95987	3.15905	3.08751	3.0262	2.89289	0.443266	-0.0715446	0.0955903	-0.13331	0.188572	-0.132854	0.0321722	-0.19462
Q8CHT0	Aldh4a1	1.7473	1.57297	1.68165	1.79085	1.82113	1.80025	1.72243	1.72597	2.13786	2.1561	2.18413	2.16462	2.18784	2.20753	2.19947	2.17761	1.69819	1.76745	2.16068	2.19311	0.258672	0.0692558	0.0361409	0.0324349	0.00173806	0.462486	0.000241092	0.425665
Q8C4Q6	Aida	-0.550392	-0.731647	-0.527222	-0.545187	-0.531559	-0.437885	-0.445303	-0.598608	-0.442234	-0.571369	-0.548555	-0.466343	-0.566044	-0.510386	-0.5291	-0.468109	-0.588612	-0.503339	-0.507125	-0.51841	0.21596	0.0852733	0.774068	-0.0112844	0.211995	0.0814867	0.743248	-0.0150709
Q99JR1	Sfxn1	1.77098	1.95103	1.79222	1.79569	1.6725	1.70792	1.81626	1.75159	2.35096	2.20681	2.17965	2.28415	2.26504	2.31873	2.18819	2.35516	1.82748	1.73707	2.25539	2.28178	0.135619	-0.0904145	0.637039	0.0263877	0.000290973	0.427912	3.19518e-05	0.544714
Q9CPR1	Rwdd4	-1.53081	-1.47389	-1.47459	-1.5579	-1.59055	-1.61223	-1.60136	-1.568	-1.73841	-1.85257	-1.72709	-1.81729	-1.94909	-1.81239	-1.89982	-1.92036	-1.5093	-1.59303	-1.78384	-1.89542	0.020481	-0.083735	0.0389271	-0.111577	0.000529791	-0.274539	0.001004	-0.302381
Q00897	Serpina1d	-1.76713	-1.56738	-1.64076	-1.60313	-2.00928	-1.6254	-1.72799	-1.50933	-1.43024	-1.18602	-1.00427	-1.2794	-1.09338	-1.06842	-1.15236	-1.1183	-1.6446	-1.718	-1.22498	-1.10812	0.559545	-0.0734	0.282756	0.116864	0.011149	0.419618	0.00956451	0.609882
Q811G0	Bbs9	-3.20198	-3.71971	-3.09408	-3.39351	-3.01717	-3.26593	-3.11654	-3.54146	-3.43952	-3.40223	-3.24388	-3.53936	-3.21822	-3.57945	-3.29021	-3.67214	-3.35232	-3.23528	-3.40625	-3.44001	0.537087	0.117045	0.799926	-0.0337582	0.737287	-0.0539262	0.243954	-0.20473
P05063	Aldoc	3.6166	3.6897	3.51321	3.45476	3.60803	3.57425	3.59767	3.63883	5.06241	5.00949	4.97001	4.95512	4.91828	4.97502	4.97117	4.94527	3.56857	3.6047	4.99926	4.95244	0.547073	0.0361295	0.151874	-0.0468192	1.02146e-05	1.43069	4.95039e-10	1.34774
P68368	Tuba4a	1.1493	1.43139	1.42061	1.49871	1.40951	1.43512	1.59986	1.20365	5.4326	5.4711	5.34049	5.35033	5.34575	5.38674	5.37844	5.33623	1.375	1.41203	5.39863	5.36179	0.752363	0.0370307	0.342162	-0.0368409	1.14497e-06	4.02363	1.32404e-05	3.94976
P28738	Kif5c	4.31647	4.41348	4.30014	4.32149	4.279	4.32085	4.30502	4.38441	3.54354	3.6241	3.51283	3.62931	3.53374	3.61782	3.6146	3.58326	4.33789	4.32232	3.57744	3.58736	0.6636	-0.0155754	0.788251	0.00991154	1.34529e-06	-0.76045	3.56734e-07	-0.734963
Q9DD18	Dtd1	1.4396	1.44467	1.2965	1.24759	1.24399	1.13544	1.1846	1.38552	2.81601	2.75009	2.70371	2.63357	2.70187	2.72151	2.63993	2.73714	1.35709	1.23739	2.72585	2.70011	0.156078	-0.119703	0.585239	-0.0257335	1.23822e-06	1.36875	1.80832e-05	1.46272
Q8BYP3	Rhof	-0.71764	-1.22488	-0.602432	-0.864233	-0.761406	-0.79183	-0.825132	-0.83769	-0.145042	-0.1565	-0.105047	-0.118858	-0.186024	-0.197489	-0.128746	-0.135994	-0.852296	-0.804015	-0.131362	-0.162063	0.745993	0.0482817	0.200384	-0.0307012	0.0125505	0.720934	2.00755e-07	0.641952
Q3TGW2	Eepd1	-2.4054	-2.34357	-2.7466	-2.31885	-2.55081	-2.25278	-2.56297	-2.43077	-2.02121	-2.11297	-2.34254	-2.3228	-2.13247	-2.22958	-2.1297	-2.28135	-2.4536	-2.44933	-2.19988	-2.19327	0.973455	0.00427246	0.943177	0.0066061	0.0949968	0.253725	0.029051	0.256059
Q7TT45	Rragd	-3.56271	-3.41107	-3.53227	-3.66389	-3.44223	-3.44182	-3.71791	-3.5478	-3.82273	-3.58132	-3.58032	-3.74522	-3.66936	-3.52266	-3.75756	-3.55715	-3.54248	-3.53744	-3.6824	-3.62668	0.953825	0.00504279	0.518008	0.0557153	0.132047	-0.139912	0.332498	-0.0892391
Q7TS68	Nsun6	-2.67238	-2.67268	-2.86708	-2.85747	-2.75316	-2.79959	-2.72422	-2.81391	-2.82948	-2.92947	-2.55356	-2.76778	-2.52307	-2.73785	-2.68549	-2.84522	-2.7674	-2.77272	-2.77007	-2.69791	0.932202	-0.0053196	0.514458	0.0721679	0.978913	-0.0026741	0.35343	0.0748134
Q8K0E8	Fgb	2.37388	1.73404	2.30939	2.38734	2.56243	2.66719	2.65297	2.70272	1.19796	1.3498	1.47519	1.84731	2.12003	1.66035	1.60273	1.51439	2.20116	2.64633	1.46757	1.72438	0.0630602	0.445165	0.233222	0.25681	0.0130318	-0.733599	0.00513919	-0.921954
Q9EQK5	Mvp	-1.64023	-1.66213	-1.64845	-1.71359	-1.61098	-1.54186	-1.56936	-1.52357	-0.844921	-0.942879	-0.688347	-0.980904	-0.74461	-0.949354	-0.721773	-0.91618	-1.6661	-1.56144	-0.864263	-0.832979	0.00619359	0.10466	0.732917	0.0312834	0.000705379	0.801837	0.000485759	0.728461
P52482	Ube2e1	-0.876999	-0.883083	-0.853922	-0.89488	-0.760201	-0.798275	-0.927748	-0.822002	-1.88106	-1.72376	-1.61446	-1.73544	-1.90549	-1.74984	-1.77792	-1.97624	-0.877221	-0.827056	-1.73868	-1.85237	0.258566	0.0501647	0.187627	-0.113692	0.000440373	-0.86146	1.19794e-05	-1.02532
Q9QYB8	Add2	3.48517	3.45371	3.48758	3.4165	3.45976	3.41873	3.47087	3.40876	4.443	4.2998	4.32804	4.24074	4.35525	4.263	4.30134	4.31973	3.46074	3.43953	4.3279	4.30983	0.383318	-0.0212064	0.717182	-0.0180674	5.43316e-05	0.867159	6.55895e-08	0.870298
Q60605	Myl6	1.72752	1.01933	1.30151	1.45589	1.35963	1.29261	1.54449	1.34051	1.68139	1.60665	1.72322	1.80038	1.38307	1.52982	1.58214	1.70742	1.37606	1.38431	1.70291	1.55061	0.960964	0.00824833	0.110528	-0.152298	0.111164	0.326848	0.106065	0.166301
Q99L04	Dhrs1	2.128	1.29581	2.18747	2.03135	2.05951	2.10657	2.05476	2.11491	1.98982	2.05766	1.97899	1.97634	2.00353	1.97465	2.0082	2.05531	1.91066	2.08394	2.0007	2.01042	0.465384	0.17328	0.715945	0.00972033	0.694335	0.0900426	0.0183233	-0.0735168
Q8R574	Prpsap2	1.43624	1.52562	1.3584	1.33503	1.35582	1.44341	1.40796	1.37356	1.59784	1.55033	1.64029	1.60095	1.52919	1.57722	1.59114	1.6091	1.41382	1.39519	1.59736	1.57666	0.712666	-0.0186324	0.44204	-0.0206938	0.0168066	0.183533	0.000445952	0.181472
Q3TCJ1	Abraxas2	0.4715	0.296864	0.430996	0.481434	0.431675	0.385151	0.499125	0.454039	0.476912	0.424076	0.382021	0.438297	0.415995	0.406605	0.428783	0.520233	0.420198	0.442497	0.430326	0.442904	0.667395	0.0222988	0.714745	0.0125775	0.838833	0.010128	0.991188	0.000406742
A6H6E2	Mmrn2	-1.72958	-1.78544	-1.94463	-1.85074	-2.17757	-1.93106	-1.92014	-1.74511	-2.7836	-2.68658	-2.78955	-2.50398	-3.06007	-2.64887	-2.82205	-2.52336	-1.8276	-1.94347	-2.69093	-2.76359	0.305038	-0.115873	0.61195	-0.0726638	8.46177e-05	-0.863329	0.00171645	-0.82012
Q8BRV5	Kiaa1671	-1.19975	-1.18879	-0.968779	-1.03535	-1.00428	-1.27919	-1.05523	-1.21034	1.08103	0.773932	0.883257	0.875242	0.894068	0.895552	0.823624	1.0092	-1.09817	-1.13726	0.903366	0.905612	0.66625	-0.039093	0.977237	0.00224638	4.77555e-07	2.00153	1.57877e-06	2.04287
P60843	Eif4a1	4.63108	4.78558	4.60868	4.67192	4.6278	4.67878	4.56194	4.74483	2.06858	2.6207	2.47497	2.49111	2.55747	2.50085	2.54038	2.4228	4.67431	4.65334	2.41384	2.50538	0.717111	-0.0209765	0.506217	0.0915351	0.000109626	-2.26047	2.28653e-08	-2.14796
P27641	Xrcc5	-1.42833	-1.53585	-1.35482	-1.36903	-1.42454	-1.28704	-1.17901	-1.48969	-2.32865	-2.21985	-2.5526	-2.39137	-2.4973	-2.24961	-2.38913	-2.48003	-1.42201	-1.34507	-2.37312	-2.40402	0.386261	0.0769377	0.742724	-0.0308976	9.18021e-05	-0.95111	2.98066e-05	-1.05895
Q8BJZ4	Mrps35	-0.916603	-1.06329	-1.06873	-0.97854	-0.976187	-1.11818	-1.18652	-0.963999	-1.25494	-1.42469	-1.32807	-1.31499	-1.35168	-1.34346	-1.36044	-1.37736	-1.00679	-1.06122	-1.33067	-1.35823	0.442638	-0.0544286	0.494386	-0.0275636	0.000692705	-0.323879	0.0113507	-0.297014
Q8BYU6	Tor1aip2	-2.91937	-2.80341	-2.92369	-2.58979	-2.72612	-2.66743	-2.86943	-2.52638	-2.86113	-3.07796	-3.14274	-3.21063	-2.66366	-3.03761	-2.87778	-2.86238	-2.80906	-2.69734	-3.07311	-2.86036	0.331413	0.111725	0.0955781	0.212755	0.0514738	-0.26405	0.169968	-0.16302
Q6ZQB6	Ppip5k2	-2.80861	-2.58449	-2.84121	-2.71434	-2.87263	-2.67525	-2.7737	-2.74561	-3.82187	-3.56491	-3.9771	-3.45695	-3.83838	-3.80154	-3.55149	-3.74586	-2.73716	-2.7668	-3.70521	-3.73432	0.690881	-0.0296335	0.838153	-0.0291114	0.00132779	-0.968045	4.54268e-05	-0.967523
Q3TVA9	Ccdc136	-1.72716	-1.49143	-1.68785	-1.76032	-1.76657	-1.86806	-1.77089	-1.60039	-1.02422	-0.894526	-0.828209	-0.960926	-0.927465	-0.816509	-0.815495	-0.989021	-1.66669	-1.75148	-0.92697	-0.887123	0.341063	-0.084785	0.532866	0.0398479	0.000109804	0.73972	2.73136e-05	0.864353
O35345	Kpna6	0.634014	0.675694	0.591503	0.633745	0.584198	0.665257	0.692564	0.478146	0.668146	0.622202	0.721264	0.723829	0.582981	0.683928	0.626221	0.754381	0.633739	0.605041	0.68386	0.661878	0.606405	-0.028698	0.640379	-0.0219827	0.14792	0.0501213	0.388201	0.0568366
A2A8L1	Chd5	0.426365	0.578033	0.506632	0.546329	0.414211	0.444681	0.457411	0.417379	-0.887312	-0.582375	-0.868561	-0.764032	-0.804243	-0.79059	-0.684412	-0.751495	0.51434	0.433421	-0.77557	-0.757685	0.0853723	-0.0809193	0.823299	0.0178847	4.80733e-05	-1.28991	2.6823e-06	-1.19111
Q923T9	Camk2g	2.04876	1.6974	2.13774	2.02619	1.80651	1.94047	1.92943	2.00332	3.06857	3.17422	3.13043	3.1843	3.06713	3.11657	3.15955	3.13735	1.97752	1.91994	3.13938	3.12015	0.611655	-0.0575871	0.581859	-0.0192332	0.000695041	1.16186	6.34807e-06	1.20021
Q9D6M3	Slc25a22	2.02134	2.13613	2.08976	2.1105	1.94484	2.12603	2.00758	2.03842	3.1155	2.87891	3.10797	3.05234	3.13733	3.09183	2.95996	3.1812	2.08943	2.02922	3.03868	3.09258	0.236799	-0.0602179	0.488406	0.0539007	7.40483e-05	0.949245	3.6871e-06	1.06336
Q9D3E6	Stag1	1.08893	1.17547	1.12361	1.20751	1.22169	1.27523	1.19892	1.27174	-0.179106	-0.118559	-0.136765	-0.198349	-0.119747	-0.14102	-0.0733204	-0.26767	1.14888	1.24189	-0.158195	-0.150439	0.0320024	0.0930157	0.872565	0.00775528	7.01718e-08	-1.30707	4.49084e-06	-1.39233
Q6P5E8	Dgkq	0.530268	0.740509	0.698362	0.470802	0.16452	0.3447	0.259453	0.437681	0.237783	0.344294	0.38131	0.277454	0.101589	0.189371	0.244278	0.317873	0.609985	0.301589	0.31021	0.213278	0.0125736	-0.308397	0.138952	-0.0969324	0.0118496	-0.299775	0.280863	-0.0883107
Q811D0	Dlg1	1.3065	1.26686	1.13704	1.20823	1.39204	1.22263	1.27171	1.20767	2.98998	3.06046	2.93431	3.00609	3.01822	3.05317	2.98384	2.96352	1.22966	1.27351	2.99771	3.00469	0.461893	0.0438566	0.838102	0.0069766	7.94699e-08	1.76805	1.53241e-06	1.73117
Q8K021	Scamp1	1.45217	1.61122	1.53756	1.4698	1.33651	1.49946	1.58722	1.42993	2.78818	2.57998	2.57456	2.72755	2.60819	2.70429	2.47277	2.75444	1.51769	1.46328	2.66757	2.63492	0.433901	-0.0544071	0.704424	-0.0326433	6.63713e-06	1.14988	8.65346e-06	1.17164
P50247	Ahcy	3.44253	3.17898	3.4501	3.37786	3.43167	3.417	3.38678	3.38736	3.19798	3.20082	3.18549	3.08904	3.19335	3.18178	3.23383	3.13222	3.36237	3.4057	3.16833	3.1853	0.545547	0.0433345	0.635283	0.0169635	0.047028	-0.194035	0.000382112	-0.220406
Q9Z2I9	Sucla2	3.23637	3.12393	3.17548	3.1529	3.2158	3.14054	3.1788	3.12842	5.37131	5.2877	5.24146	5.18339	5.25404	5.23138	5.25455	5.29498	3.17217	3.16589	5.27097	5.25874	0.846404	-0.00627995	0.785809	-0.0122285	1.21804e-07	2.0988	1.69018e-09	2.09285
Q9CQE7	Ergic3	0.0798244	0.152391	0.110382	0.10495	0.0133591	0.123096	0.101307	0.160109	-0.965218	-0.790159	-0.706615	-0.674232	-0.789738	-0.76642	-0.703676	-0.728418	0.111887	0.0994678	-0.784056	-0.747063	0.736536	-0.0124192	0.618603	0.036993	0.000526855	-0.895943	2.85985e-06	-0.846531
O35668	Hap1	-0.325361	-0.522205	-0.396372	-0.598936	-0.956575	-1.0276	-0.682198	-0.566748	-0.170391	0.122625	-0.203424	-0.441923	-0.514223	-0.32527	-0.369316	-0.244308	-0.460719	-0.808279	-0.173278	-0.363279	0.0422184	-0.34756	0.208494	-0.190001	0.0848311	0.28744	0.0185713	0.445
Q921N6	Ddx27	-1.44733	-1.44962	-1.58505	-1.50916	-1.51997	-1.49038	-1.56979	-1.39165	-2.35816	-1.97515	-2.01345	-2.04034	-2.15761	-2.09264	-2.15891	-2.07146	-1.49779	-1.49295	-2.09677	-2.12016	0.925476	0.00484133	0.811955	-0.0233836	0.00369627	-0.598985	3.44012e-05	-0.62721
P62983	Rps27a	1.39473	0.590651	1.42506	0.918688	1.33197	1.18442	1.38069	1.07118	0.0466805	-0.0731277	0.105028	-0.0252934	-0.00732613	-0.170656	0.119232	-0.13361	1.08228	1.24206	0.0133219	-0.04809	0.497315	0.159781	0.460067	-0.0614119	0.0113142	-1.06896	1.1282e-05	-1.29015
Q9D8E6	Rpl4	5.30278	5.23736	5.26368	5.17916	5.35299	5.31307	5.27967	5.3156	3.88811	4.10632	3.94951	4.03143	3.95726	4.01802	3.99859	3.93643	5.24575	5.31533	3.99384	3.97758	0.0700058	0.0695882	0.766739	-0.0162678	5.76607e-06	-1.2519	4.57753e-09	-1.33776
Q80ZV0	Rnaseh2b	-1.15357	-1.09078	-1.1129	-1.14388	-1.04635	-1.01249	-1.06537	-1.08906	-2.2355	-2.08664	-1.99108	-2.17362	-2.24971	-2.16778	-2.11081	-2.27274	-1.12528	-1.05331	-2.12171	-2.20026	0.0162594	0.0719662	0.277251	-0.0785475	0.000156871	-0.996431	7.7906e-06	-1.14694
P29341	Pabpc1	5.272	5.309	5.21238	5.15547	5.20488	5.21297	5.24785	5.21833	4.01002	4.12725	4.06223	4.05669	4.09085	4.04848	4.09635	4.07223	5.23721	5.22101	4.06405	4.07698	0.671117	-0.0162048	0.649239	0.0129285	4.1786e-07	-1.17317	3.71349e-10	-1.14403
Q3UUJ4	Strada	-0.502289	-0.425262	-0.449461	-0.432529	-0.531702	-0.479647	-0.541386	-0.427809	-0.109669	-0.154282	-0.135565	-0.0829067	-0.202236	-0.175005	-0.134634	-0.0228901	-0.452385	-0.495136	-0.120605	-0.133691	0.230057	-0.0427504	0.773394	-0.0130858	8.34745e-06	0.33178	0.000508259	0.361444
Q9D1G1	Rab1b	1.62675	1.65818	1.40324	1.45617	1.57774	1.55184	1.56629	1.6072	2.17171	2.07859	1.91154	1.97592	2.09822	2.11303	2.12592	2.145	1.53609	1.57577	2.03444	2.12054	0.575267	0.0396795	0.229933	0.0861044	0.0011133	0.498352	4.8568e-08	0.544777
Q8C9S4	Ccdc186	-3.4618	-3.51341	-3.64621	-3.54954	-3.79036	-3.68579	-3.61308	-3.70509	-4.24126	-3.89975	-3.89417	-3.77491	-4.065	-4.09115	-4.07796	-4.10221	-3.54274	-3.69858	-3.95252	-4.08408	0.0266467	-0.155842	0.281814	-0.131557	0.0201328	-0.409786	0.00127655	-0.385502
Q3UFK8	Frmd8	-1.42644	-2.56046	-1.35253	-1.32234	-1.43027	-1.56891	-1.46475	-1.42018	-1.64402	-1.44665	-1.30687	-1.41125	-1.57467	-1.54141	-1.54193	-1.33644	-1.66544	-1.47103	-1.4522	-1.49861	0.563364	0.194413	0.62248	-0.0464134	0.533067	0.213243	0.685862	-0.0275831
Q810U4	Nrcam	2.83628	2.56685	2.87665	2.80346	2.79299	2.71985	2.80386	2.76626	4.22489	4.11539	4.14341	4.15412	4.10837	4.14946	4.05387	4.18023	2.77081	2.77074	4.15945	4.12298	0.999263	-7.15256e-05	0.34998	-0.0364714	8.69703e-05	1.38864	7.80775e-08	1.35224
Q8BGV8	Mief1	-0.257576	-0.268167	-0.244246	-0.13994	-0.245462	-0.209539	-0.19574	-0.23102	0.162973	0.148785	0.152063	0.264317	0.183296	0.160801	0.0933723	0.12924	-0.227482	-0.22044	0.182034	0.141677	0.834986	0.00704193	0.282452	-0.0403571	5.572e-05	0.409517	2.52862e-05	0.362118
Q60823	Akt2	0.836977	0.981834	0.891653	0.894009	0.787598	0.962801	0.94887	0.915415	0.399078	0.27603	0.386461	0.324141	0.491486	0.322981	0.344591	0.367792	0.901118	0.903671	0.346427	0.381712	0.961016	0.00255251	0.486225	0.035285	1.09245e-05	-0.554691	7.90487e-05	-0.521958
Q9D8T7	Slirp	0.306883	0.345745	0.366276	0.430931	0.234344	0.391985	0.3311	0.323946	-0.51948	-0.292196	-0.315521	-0.37199	-0.290667	-0.272646	-0.346365	-0.404751	0.362459	0.320344	-0.374797	-0.328607	0.351837	-0.0421147	0.471232	0.0461898	0.000108429	-0.737256	6.56899e-06	-0.648951
Q9CQV8	Ywhab	4.35605	4.48763	4.3491	4.25301	4.24791	4.29626	4.38106	4.33567	4.94726	4.81673	4.77215	4.86069	4.86687	4.96705	4.76294	4.98164	4.36145	4.31522	4.84921	4.89463	0.447065	-0.0462227	0.500554	0.0454178	0.000274686	0.487761	0.000243781	0.579401
P27601	Gna13	1.55091	1.56253	1.44386	1.5274	1.45689	1.5921	1.51244	1.59754	2.12249	2.14144	2.06654	2.0799	2.05654	2.10791	2.10487	2.12207	1.52118	1.53974	2.10259	2.09785	0.682535	0.0185647	0.841365	-0.00474548	6.85654e-06	0.581416	0.000102098	0.558105
Q8VHQ9	Acot11	-0.854982	-0.828001	-0.798294	-0.980633	-0.789568	-0.974773	-0.831417	-0.801155	0.567631	0.598185	0.571651	0.492807	0.536509	0.54767	0.63868	0.557606	-0.865478	-0.849228	0.557569	0.570116	0.790977	0.0162492	0.712329	0.0125475	1.20328e-06	1.42305	1.99013e-06	1.41934
Q8CAK1	Iba57	-1.60347	-1.80884	-1.48194	-1.48725	-1.35503	-1.44354	-1.53866	-1.63389	-0.653763	-0.727791	-0.863623	-0.86455	-0.744127	-0.775965	-0.902109	-0.718443	-1.59537	-1.49278	-0.777431	-0.785161	0.334448	0.102591	0.911151	-0.00772953	0.000228915	0.817942	0.000143832	0.707622
Q8CFE2	Hpf1	0.349045	0.507595	0.271635	0.462982	0.477085	0.457369	0.228481	0.364614	-0.640852	-0.496256	-0.595556	-0.517038	-0.589998	-0.621937	-0.45188	-0.578262	0.397814	0.381887	-0.562426	-0.560519	0.845164	-0.0159268	0.971049	0.00190639	2.10543e-05	-0.96024	2.65411e-05	-0.942407
P83940	Eloc	0.163652	-1.04617	0.109451	-0.0486488	0.145861	-0.14113	-0.0290756	-0.158493	-0.0599651	-0.293062	-0.316448	-0.372803	-0.166454	-0.237534	-0.234812	-0.394808	-0.205428	-0.0457096	-0.26057	-0.258402	0.619017	0.159718	0.980389	0.0021677	0.861123	-0.0551419	0.0514896	-0.212692
P46664	Adss2	2.57065	2.57792	2.28167	2.71972	1.76915	2.01092	1.88881	2.20996	2.36055	1.32547	2.35059	1.26236	2.43453	1.35017	2.42675	1.42415	2.53749	1.96971	1.82474	1.9089	0.00500533	-0.567781	0.851362	0.0841565	0.0989099	-0.712746	0.857797	-0.0608082
Q922R1	Phaf1	-0.678484	-0.753798	-0.639812	-0.587061	-0.758829	-0.633936	-0.739189	-0.324989	-0.193701	-0.186541	-0.251516	-0.0628014	-0.32235	-0.304573	-0.173861	-0.202984	-0.664789	-0.614236	-0.17364	-0.250942	0.660637	0.0505528	0.203329	-0.077302	9.72447e-05	0.491149	0.0295597	0.363294
Q9WUC3	Ly6h	1.07517	0.0980759	1.06977	0.830473	1.16988	0.851736	0.873066	0.856176	1.91718	1.93381	1.991	1.77538	1.91246	1.76504	1.73224	2.01756	0.768373	0.937715	1.90434	1.85683	0.527939	0.169342	0.57986	-0.047514	0.0141628	1.13597	0.000119696	0.919112
Q9D1A2	Cndp2	2.48167	2.33688	2.44117	2.37579	2.43581	2.44526	2.47492	2.48878	2.71895	2.64619	2.66401	2.67775	2.68252	2.69455	2.64546	2.76518	2.40888	2.46119	2.67672	2.69693	0.208893	0.0523129	0.522991	0.0202045	0.00129457	0.267844	0.000711572	0.235735
Q3U2A8	Vars2	-0.568371	-0.628748	-0.572454	-0.627207	-0.543764	-0.678982	-0.671585	-0.636534	-0.332907	-0.486177	-0.470135	-0.412416	-0.398491	-0.595678	-0.529501	-0.489702	-0.599195	-0.632716	-0.425409	-0.503343	0.388824	-0.0335212	0.19945	-0.0779343	0.00894221	0.173786	0.0491077	0.129373
P62305	Snrpe	-1.03505	-0.976534	-1.17852	-1.04892	-0.927174	-1.06306	-1.21338	-0.833221	-2.67551	-2.49743	-2.78077	-2.72646	-2.53028	-2.55246	-2.36372	-2.57706	-1.05976	-1.00921	-2.67004	-2.50588	0.613129	0.0505452	0.0830022	0.164164	2.12206e-06	-1.61029	2.54999e-05	-1.49667
Q8BLF1	Nceh1	-0.885036	-0.868631	-0.948246	-1.06164	-1.27739	-1.10427	-1.05957	-1.19629	1.8182	1.58776	1.74349	1.74113	1.65209	1.70028	1.57569	1.72527	-0.940889	-1.15938	1.72264	1.66333	0.0158078	-0.218492	0.355008	-0.0593109	1.66677e-08	2.66353	3.51556e-08	2.82271
P02802	Mt1	-1.44527	-2.81519	-1.24703	-1.31102	-1.43459	-1.40901	-1.51595	-1.29803	-0.841818	-1.00117	-0.888897	-0.910967	-0.915661	-0.944876	-0.716015	-0.93869	-1.70463	-1.4144	-0.910713	-0.87881	0.494092	0.290231	0.63963	0.0319028	0.122409	0.793915	0.000327993	0.535586
O35604	Npc1	-1.62607	-1.35246	-1.47737	-1.70043	-1.37012	-1.52494	-1.44328	-1.53776	-1.95095	-2.04448	-2.02079	-2.00836	-1.95936	-2.04088	-1.93918	-2.02171	-1.53908	-1.46902	-2.00615	-1.99028	0.461006	0.0700579	0.632376	0.0158648	0.0070816	-0.467064	9.06643e-05	-0.521257
P55194	Sh3bp1	-3.36327	-1.98764	-2.37329	-2.56096	-1.57627	-3.03105	-1.92435	-3.27865	-2.86815	-3.7312	-3.97165	-3.86999	-2.99194	-2.69791	-3.95614	-3.56252	-2.57129	-2.45258	-3.61025	-3.30213	0.823173	0.11871	0.447223	0.308121	0.0360193	-1.03896	0.147976	-0.849547
Q8C006	Trim35	-2.03968	-2.08861	-1.82439	-1.73642	-2.08647	-1.86775	-1.92619	-1.88807	-2.28492	-2.71389	-2.64358	-2.50545	-2.65912	-2.72113	-2.53773	-2.6712	-1.92228	-1.94212	-2.53696	-2.6473	0.847692	-0.0198407	0.341269	-0.110335	0.00295189	-0.614684	4.42458e-05	-0.705178
Q8BJ42	Dlgap2	-0.342934	-0.276819	-0.300325	-0.45402	-0.276155	-0.548836	-0.102112	-0.552332	1.90034	1.85453	1.76451	1.8342	1.88527	1.88679	1.75862	1.88635	-0.343524	-0.369859	1.8384	1.85426	0.833672	-0.0263343	0.722544	0.0158639	3.20787e-08	2.18192	0.000109887	2.22412
Q8BJ03	Cox15	-1.71246	-1.55987	-1.7186	-1.72756	-1.63367	-1.66411	-1.7187	-1.5173	-1.54455	-1.35344	-1.59888	-1.43408	-1.37515	-1.41236	-1.70412	-1.48885	-1.67962	-1.63344	-1.48274	-1.49512	0.459357	0.0461779	0.897554	-0.0123844	0.0306722	0.196885	0.16691	0.138322
Q9WU42	Ncor2	-1.68759	-1.68797	-1.61752	-1.6181	-1.66733	-1.62943	-1.74618	-1.57249	-1.92793	-2.10991	-1.69482	-1.90686	-1.82653	-1.93446	-1.74083	-1.77613	-1.6528	-1.65386	-1.90988	-1.81949	0.980701	-0.00106239	0.389981	0.0903902	0.0528297	-0.257083	0.0255087	-0.16563
Q6PGH2	Jpt2	1.46961	1.31445	1.3939	1.49659	1.54911	1.52437	1.50381	1.55624	0.53944	0.572395	0.611345	0.637148	0.501081	0.609127	0.441992	0.610275	1.41864	1.53338	0.590082	0.540619	0.0629531	0.114744	0.344862	-0.0494633	2.2081e-05	-0.828556	6.2259e-05	-0.992764
Q8VCK3	Tubg2	-4.97128	-5.0967	-5.00727	-4.87156	-4.50576	-5.11703	-5.37693	-4.88518	-4.92696	-5.23012	-5.17361	-5.76615	-4.76507	-5.18975	-5.06061	-5.30891	-4.9867	-4.97122	-5.27421	-5.08108	0.939853	0.0154781	0.402257	0.193126	0.202672	-0.287506	0.636488	-0.109858
Q9CRC8	Lrrc40	2.32506	2.39208	2.28952	2.275	2.32895	2.35026	2.34423	2.34066	1.24186	1.35841	1.30145	1.3054	1.31796	1.26878	1.37104	1.24846	2.32042	2.34103	1.30178	1.30156	0.490262	0.0206113	0.995437	-0.000216484	1.27785e-07	-1.01864	2.70509e-05	-1.03946
Q9CRT8	Xpot	0.374472	0.34503	0.380617	0.40929	0.439272	0.354534	0.366272	0.511232	0.0872402	0.18412	-0.0805931	-0.0129547	0.104443	0.122566	0.0708199	-0.119129	0.377352	0.417828	0.0444531	0.0446749	0.357423	0.0404754	0.997887	0.000221729	0.00859229	-0.332899	0.00223299	-0.373153
Q80TY0	Fnbp1	-0.340622	-0.224813	-0.385025	-0.35191	-0.527758	-0.506781	-0.458187	-0.321342	0.624199	0.624342	0.672451	0.737583	0.629576	0.594351	0.661194	0.633509	-0.325593	-0.453517	0.664644	0.629657	0.0732285	-0.127924	0.303903	-0.0349865	9.91928e-07	0.990236	6.36806e-05	1.08317
Q149F3	Gspt2	-0.386332	-0.362379	-0.543278	-0.544615	-0.93672	-0.772169	-0.595068	-0.635094	-0.0683651	-0.0564919	-0.0732918	-0.145756	-0.280678	-0.242647	-0.160873	-0.0344028	-0.459151	-0.734763	-0.0859761	-0.17965	0.0291336	-0.275612	0.185808	-0.0936742	0.00220222	0.373175	0.00157114	0.555112
O88895	Hdac3	-2.60729	-3.14456	-2.82858	-2.89884	-2.84247	-2.92396	-2.71088	-3.09469	-3.64094	-3.544	-3.50686	-3.82317	-3.77888	-3.58968	-3.55883	-3.42788	-2.86982	-2.893	-3.62874	-3.58882	0.871452	-0.0231812	0.706878	0.0399232	0.00204363	-0.758925	0.000694151	-0.695821
O08915	Aip	1.93962	2.03369	1.91653	1.95508	2.00059	1.91781	1.88972	2.08423	1.90498	1.88212	1.82766	1.78533	1.92286	1.96431	1.90613	1.83897	1.96123	1.97309	1.85002	1.90807	0.824748	0.0118594	0.172907	0.0580468	0.0241153	-0.111206	0.260069	-0.0650187
Q6NZB1	Prmt6	-3.34265	-3.12319	-2.96908	-3.12671	-2.91503	-3.20306	-3.04992	-2.98423	-3.06577	-3.34861	-3.11697	-3.29281	-3.02641	-3.30555	-3.35023	-3.28957	-3.14041	-3.03806	-3.20604	-3.24294	0.340101	0.102346	0.724821	-0.0368991	0.54616	-0.0656321	0.0774318	-0.204877
Q0VGY8	Tanc1	-0.613636	-0.856867	-0.603884	-0.60998	-0.537146	-0.603714	-0.578047	-0.534163	0.462629	0.26465	0.33794	0.292606	0.441826	0.275557	0.285576	0.25248	-0.671092	-0.563267	0.339457	0.313859	0.17986	0.107824	0.691695	-0.0255971	2.46785e-05	1.01055	5.69563e-05	0.877127
Q9CPX6	Atg3	2.04767	1.79781	2.05564	1.94746	2.01307	1.98365	1.99374	1.93207	2.29803	2.26417	2.2365	2.19863	2.2969	2.18137	2.3489	2.22969	1.96215	1.98063	2.24933	2.26421	0.784111	0.0184865	0.740815	0.014883	0.0126005	0.287183	0.00176004	0.283579
Q8R3Q0	Saraf	-1.41341	-1.36213	-1.55069	-1.32057	-1.31272	-1.19909	-1.48944	-1.36769	-1.30294	-1.08297	-1.32555	-1.28623	-1.22074	-1.16644	-1.31884	-1.2946	-1.4117	-1.34224	-1.24942	-1.25015	0.410846	0.0694623	0.991586	-0.000731468	0.0747775	0.162276	0.245746	0.092082
Q6PD19	Armh3	0.882103	0.794361	0.892994	0.891726	0.749975	0.825403	0.798286	0.895367	0.126579	0.193634	0.125721	0.16971	0.0426369	0.00749397	0.217253	0.200521	0.865296	0.817258	0.153911	0.116976	0.26171	-0.048038	0.550962	-0.0369349	9.8579e-07	-0.711385	0.000128223	-0.700282
Q70KY4	Foxo6	-1.12218	-0.935911	-1.12136	-1.12763	-1.09515	-1.09706	-1.09715	-1.05346	-0.401937	-0.601685	-0.510632	-0.412506	-0.53002	-0.490208	-0.492737	-0.491409	-1.07677	-1.0857	-0.48169	-0.501093	0.863713	-0.00893307	0.710442	-0.0194035	0.000107546	0.59508	1.80135e-08	0.58461
Q8BIE6	Frmd4a	1.83167	2.00435	1.81118	1.90495	1.87657	1.76863	1.68403	1.85446	0.591122	0.784494	0.630629	0.757368	0.694046	0.649082	0.672913	0.626642	1.88804	1.79593	0.690903	0.660671	0.187754	-0.0921149	0.577607	-0.0302324	1.64784e-06	-1.19714	3.46475e-05	-1.13525
P18872	Gnao1	4.93804	4.94555	4.91576	4.77658	4.72702	4.71286	4.88971	4.73105	6.53222	6.40497	6.42937	6.45754	6.40853	6.44918	6.35949	6.45848	4.89398	4.76516	6.45603	6.41892	0.066549	-0.128821	0.339455	-0.037107	2.4018e-07	1.56204	8.94733e-07	1.65376
Q8R0Y6	Aldh1l1	3.43391	3.34485	3.42782	3.19535	3.08927	3.0932	2.98876	3.0969	3.97687	4.0465	4.0388	4.03845	3.98152	3.97784	4.07909	3.99265	3.35048	3.06703	4.02515	4.00778	0.00849108	-0.28345	0.573094	-0.0173779	0.000628157	0.674671	2.06808e-07	0.940743
Q9CQA5	Med4	-1.76319	-1.64358	-1.73619	-1.74579	-1.86611	-1.86125	-1.78599	-1.8172	-1.04978	-1.23598	-1.42426	-1.4883	-1.01154	-1.11661	-1.37336	-1.3336	-1.72219	-1.83264	-1.29958	-1.20878	0.0177962	-0.11045	0.516271	0.0908036	0.0198449	0.422605	0.00433919	0.623859
Q921I1	Tf	4.82034	4.45152	4.79297	4.90781	4.90528	4.93875	5.00879	5.08685	3.33143	3.59675	3.7946	3.69506	3.90379	3.69844	3.84962	3.71099	4.74316	4.98492	3.60446	3.79071	0.0898006	0.24176	0.163624	0.18625	0.000195347	-1.1387	2.72511e-06	-1.19421
Q922B2	Dars1	4.55479	4.51849	4.56109	4.55754	4.54911	4.61756	4.60019	4.58106	3.90782	3.9169	3.92169	3.91529	3.88423	3.92771	3.89597	3.94535	4.54798	4.58698	3.91542	3.91332	0.0759472	0.0390015	0.892037	-0.0021081	1.96628e-06	-0.632554	5.13069e-08	-0.673663
O70493	Snx12	1.44085	1.55343	1.39489	1.34101	1.47653	1.4277	1.49566	1.33784	1.58074	1.39967	1.43429	1.54114	1.39767	1.49314	1.47281	1.51542	1.43254	1.43443	1.48896	1.46976	0.974828	0.00188875	0.716877	-0.0191994	0.400212	0.056416	0.450855	0.0353279
Q9DAU1	Cnpy3	0.675871	0.827858	0.661133	0.688492	0.761541	0.746544	0.779024	0.652901	0.361225	0.45923	0.36381	0.493998	0.388052	0.38306	0.407606	0.438751	0.713338	0.735003	0.419566	0.404367	0.667516	0.0216641	0.695414	-0.0151982	0.00129871	-0.293773	0.000349278	-0.330635
Q3UHH1	Zswim8	-1.03868	-1.09948	-1.01357	-0.915354	-1.21969	-1.16549	-1.05263	-1.15105	-1.57056	-1.62997	-1.62166	-1.7361	-1.63426	-1.66769	-1.65143	-1.81083	-1.01677	-1.14721	-1.63958	-1.69105	0.0456641	-0.130444	0.37286	-0.0514774	2.13196e-05	-0.622808	6.01193e-05	-0.543841
Q9CWF6	Bbs2	-2.99323	-3.03076	-2.90204	-3.10126	-2.98466	-3.0521	-3.10798	-2.9553	-2.79123	-2.83129	-2.80067	-2.90972	-2.71013	-2.83532	-2.91495	-2.98536	-3.00682	-3.02501	-2.83323	-2.86144	0.747359	-0.0181851	0.684998	-0.0282133	0.0163057	0.173597	0.0637974	0.163569
Q61189	Clns1a	-0.0263901	0.115545	-0.128828	0.0672684	0.112331	0.0824718	0.0512218	0.134483	-0.647984	-0.479368	-0.63356	-0.644323	-0.562437	-0.600161	-0.590414	-0.611818	0.00689888	0.0951271	-0.601309	-0.591208	0.202566	0.0882282	0.824146	0.0101013	0.000158258	-0.608208	7.43959e-07	-0.686335
Q61033	Tmpo	-0.423613	-0.769224	-0.388569	-0.340725	-0.262245	-0.310555	-0.225826	-0.195284	-1.23625	-1.21333	-1.48757	-1.53056	-1.08416	-1.30595	-1.44016	-1.54523	-0.480533	-0.248477	-1.36693	-1.34387	0.0947991	0.232055	0.864559	0.0230565	0.000504418	-0.886397	0.00102281	-1.0954
Q61247	Serpinf2	-2.34309	-2.04866	-2.19386	-2.38058	-2.30597	-2.26919	-2.14372	-1.93859	-2.8727	-3.06722	-2.74321	-3.14106	-2.70511	-2.80097	-2.76059	-3.0404	-2.24155	-2.16437	-2.95605	-2.82677	0.518073	0.0771809	0.313229	0.129281	0.00104357	-0.7145	0.00104182	-0.6624
E9Q555	Rnf213	-2.77538	-2.5103	-2.77011	-2.76558	-2.47961	-2.85123	-2.61259	-2.54961	-1.1965	-1.1561	-1.22927	-1.16698	-1.14799	-1.12239	-1.10631	-1.32414	-2.70534	-2.62326	-1.18721	-1.17521	0.459857	0.0820823	0.832982	0.012002	8.24865e-05	1.51813	2.11912e-05	1.44805
Q99J27	Slc33a1	-1.2404	-1.83272	-1.18813	-1.09953	-1.22969	-1.17718	-1.29954	-1.25113	-1.14416	-1.02301	-1.00889	-1.11552	-0.976704	-1.04406	-1.02531	-0.9506	-1.3402	-1.23938	-1.07289	-0.999169	0.590385	0.100811	0.122123	0.0737252	0.207307	0.267302	0.000402297	0.240215
Q05A36	Mex3c	-3.34416	-2.99303	-3.11889	-3.19899	-3.21228	-3.04423	-3.16231	-3.04813	-4.45756	-4.09182	-4.08206	-4.42167	-3.90575	-3.92186	-3.76304	-3.99218	-3.16377	-3.11674	-4.26327	-3.89571	0.603804	0.0470307	0.0283537	0.367564	0.000207815	-1.09951	2.09113e-05	-0.778974
Q3U9G9	Lbr	1.10456	1.17206	1.07895	1.15619	1.23761	1.20944	1.27715	1.2094	0.589876	0.456438	0.210333	0.0665607	0.746967	0.575411	0.418688	0.0837345	1.12794	1.2334	0.330802	0.4562	0.00942595	0.105461	0.521664	0.125398	0.00565015	-0.797138	0.0112156	-0.777201
Q8BGZ2	Fam168a	-0.298683	-0.0060997	-0.246809	-0.241138	-0.378891	-0.136414	-0.101967	-0.159279	-1.30421	-1.30519	-1.10905	-1.12339	-1.39451	-1.15414	-1.39695	-1.10714	-0.198183	-0.194138	-1.21046	-1.26318	0.965819	0.00404501	0.599011	-0.052721	2.66974e-05	-1.01228	4.98727e-05	-1.06905
P50518	Atp6v1e1	1.79963	1.75527	1.75107	1.71426	1.58013	1.61943	1.64368	1.61033	3.90181	3.8388	3.79229	3.84481	3.73873	3.76896	3.75712	3.85291	1.75506	1.61339	3.84443	3.77943	0.000863775	-0.141665	0.103475	-0.0649977	1.18163e-09	2.08937	3.47461e-08	2.16604
Q9DC48	Cdc40	-1.64613	-1.2862	-1.51685	-1.3845	-1.38904	-1.42535	-1.54579	-1.18772	-2.01101	-1.93583	-1.98653	-1.98786	-1.96706	-1.9092	-2.0336	-2.01747	-1.45842	-1.38697	-1.98031	-1.98183	0.533198	0.071445	0.96414	-0.00152683	0.00572439	-0.521888	0.00200941	-0.59486
Q8VCS3	Fam20b	-0.772171	-0.65106	-0.628056	-0.791595	-0.698084	-0.74177	-0.673281	-0.719595	-1.32526	-1.31163	-1.44657	-1.30583	-1.2987	-1.42555	-1.36007	-1.36231	-0.710721	-0.708182	-1.34732	-1.36166	0.957003	0.0025382	0.74646	-0.0143318	2.87908e-05	-0.636604	5.92075e-06	-0.653474
Q4ACU6	Shank3	0.581953	0.733061	0.67444	0.693678	0.710648	0.693165	0.693193	0.6166	2.67692	2.57325	2.43891	2.47011	2.58477	2.63869	2.49392	2.51674	0.670783	0.678401	2.5398	2.55853	0.849905	0.00761843	0.779072	0.0187311	1.04244e-06	1.86902	5.74004e-08	1.88013
Q9CWF2	Tubb2b	4.16316	4.2625	4.17655	4.09968	3.991	3.99514	4.11664	4.12193	1.37951	1.79449	1.76156	1.65117	1.73259	1.71976	1.89385	1.57586	4.17547	4.05618	1.64668	1.73051	0.0529271	-0.119294	0.494777	0.0838323	2.51021e-05	-2.52879	1.19801e-06	-2.32566
Q7TNP2	Ppp2r1b	-1.36932	-1.51321	-1.48025	-1.66737	-1.28771	-1.25461	-1.30794	-1.42692	-2.12068	-2.0641	-2.01304	-2.14515	-2.0064	-2.07811	-1.95055	-2.15203	-1.50754	-1.31929	-2.08574	-2.04677	0.0479181	0.188243	0.492016	0.0389686	0.000756466	-0.578204	1.79305e-05	-0.727479
P48759	Ptx3	-0.508526	-0.595375	-0.665443	-0.768339	-0.713772	-0.683523	-0.853167	-0.656067	-2.80215	-2.68508	-2.44393	-2.57561	-2.72368	-2.57796	-2.56566	-2.68794	-0.634421	-0.726632	-2.62669	-2.63881	0.239787	-0.0922112	0.894102	-0.0121198	1.94004e-06	-1.99227	6.55743e-08	-1.91218
Q8K0E1	Kctd15	-1.14112	-1.37599	-1.15055	-1.10421	-1.03913	-0.980938	-1.03579	-1.04564	-2.46169	-2.33745	-2.46246	-2.35065	-2.46866	-2.38852	-2.30019	-2.66146	-1.19297	-1.02538	-2.40306	-2.45471	0.0695203	0.16759	0.572041	-0.0516472	2.1205e-05	-1.2101	0.000230853	-1.42933
Q56A08	Gpkow	0.374697	0.437082	0.37792	0.418575	0.372828	0.429241	0.419737	0.420387	-0.67889	-0.505547	-0.560413	-0.489376	-0.54623	-0.531984	-0.567997	-0.604145	0.402069	0.410548	-0.558557	-0.562589	0.686363	0.0084796	0.93412	-0.00403261	4.85481e-05	-0.960625	1.00842e-08	-0.973137
Q9QZH6	Ecsit	-0.795387	-0.733564	-0.821096	-0.875355	-0.861099	-0.96995	-0.516937	-0.591482	-0.736519	-0.987005	-0.770636	-0.776501	-0.909342	-0.947069	-0.89698	-0.915068	-0.806351	-0.734867	-0.817665	-0.917115	0.56215	0.0714836	0.17959	-0.0994496	0.867918	-0.0113144	0.189096	-0.182248
P11798	Camk2a	1.46568	1.32408	1.50429	1.41522	1.53534	1.27854	1.86804	1.0827	5.7636	5.52556	5.47254	5.60763	5.49387	5.58434	5.40397	5.69354	1.42732	1.44116	5.59233	5.54393	0.941248	0.0138383	0.605128	-0.0483999	3.68581e-08	4.16501	3.47363e-05	4.10278
Q9D8B6	Fam210b	-0.988474	-0.825764	-0.923182	-0.840528	-1.04949	-0.767113	-0.971743	-0.85943	-1.1557	-1.18321	-0.882221	-1.21735	-1.32644	-1.17998	-1.07103	-1.08827	-0.894487	-0.911943	-1.10962	-1.16643	0.819968	-0.0174561	0.579174	-0.0568109	0.0606777	-0.215134	0.0245855	-0.254488
Q80UG2	Plxna4	2.28377	2.33805	2.25146	2.24692	2.13151	2.22316	2.08959	2.21631	3.02202	2.91743	2.95173	2.96232	2.96588	2.93273	2.92034	3.01611	2.28005	2.16514	2.96337	2.95876	0.0307434	-0.114905	0.88493	-0.00460911	4.99598e-07	0.683326	3.92612e-06	0.793622
Q8C1A5	Thop1	3.78184	3.8136	3.7837	3.72241	3.85184	3.78415	3.77256	3.85116	3.31973	3.38779	3.22769	3.2391	3.29825	3.37808	3.29234	3.29504	3.77539	3.81493	3.29358	3.31593	0.216165	0.0395412	0.625678	0.0223517	0.000178674	-0.48181	2.85388e-06	-0.499
Q6PGE4	Znf316	-3.62566	-3.44832	-3.56332	-3.82717	-3.43983	-3.6595	-3.38426	-3.69809	-3.01138	-2.9929	-3.24198	-3.14118	-2.89217	-2.7526	-3.35907	-3.03867	-3.61612	-3.54542	-3.09686	-3.01063	0.549224	0.0706983	0.576686	0.0862341	0.00244291	0.519258	0.0172858	0.534794
P01027	C3	2.37819	2.36737	2.39689	2.32493	2.42136	2.52911	2.58708	2.41489	1.92073	1.96728	2.06149	1.97342	2.47881	2.04876	2.05104	1.91043	2.36685	2.48811	1.98073	2.12226	0.0572004	0.121262	0.338042	0.141531	0.000154595	-0.386118	0.0531131	-0.365849
Q99KH8	Stk24	-1.12834	-1.13835	-1.06852	-1.14965	-1.0259	-1.09779	-1.04086	-1.11342	-0.737427	-0.802872	-0.944118	-0.812553	-0.918165	-0.759687	-0.910448	-0.879211	-1.12122	-1.06949	-0.824243	-0.866878	0.115076	0.0517249	0.481763	-0.0426354	0.00314682	0.296975	0.00551104	0.202614
Q9JJI8	Rpl38	2.12513	2.15807	2.08231	2.01226	2.11163	2.13265	2.1155	2.0695	1.08801	1.28422	1.26034	1.27631	1.27045	1.30123	1.24845	1.16396	2.09444	2.10732	1.22722	1.24602	0.725546	0.012876	0.746948	0.0188007	1.40331e-05	-0.86722	7.69773e-06	-0.861296
Q8R3B1	Plcd1	0.900137	0.81588	0.859324	0.835901	0.872702	0.921677	1.06603	0.964853	0.81288	0.945433	1.153	1.00697	0.976065	0.970287	1.11433	0.97393	0.85281	0.956315	0.97957	1.00865	0.0807159	0.103505	0.729428	0.0290823	0.169584	0.12676	0.372077	0.0523372
Q6A085	Znf629	-3.26067	-3.28011	-3.09618	-3.33337	-3.05844	-2.96755	-3.21121	-2.9352	-3.88643	-3.77437	-3.94942	-3.85845	-3.68253	-3.60555	-3.83455	-4.14132	-3.24258	-3.0431	-3.86717	-3.81599	0.0487962	0.199481	0.703128	0.0511794	0.000110872	-0.624586	0.00301458	-0.772888
Q8K386	Rab15	-1.05523	-0.80616	-0.868856	-1.01119	-1.04632	-1.1108	-0.860332	-1.27634	1.09637	1.01889	1.05832	1.10674	0.958805	1.06281	0.97464	1.10797	-0.935359	-1.07345	1.07008	1.02605	0.238879	-0.138089	0.333036	-0.0440302	1.1537e-05	2.00544	2.28547e-05	2.0995
Q921Q3	Alg1	-0.338558	-0.295359	-0.279671	-0.238966	-0.432955	-0.29196	-0.321476	-0.183867	-0.370766	-0.184433	-0.365582	-0.231281	-0.299364	-0.165075	-0.270893	-0.257832	-0.288138	-0.307564	-0.288015	-0.248291	0.742827	-0.0194259	0.506177	0.0397243	0.998208	0.000123024	0.36254	0.0592732
Q6PE15	Abhd10	-0.19611	-0.312647	-0.110344	-0.231092	-0.177603	-0.149414	-0.154856	-0.162149	0.419636	0.45739	0.697527	0.494734	0.483408	0.356768	0.605173	0.474815	-0.212548	-0.161005	0.517322	0.480041	0.307433	0.0515428	0.658701	-0.0372806	0.000143583	0.72987	0.000947864	0.641047
Q8CDN6	Txnl1	1.90485	2.02725	1.99042	1.92394	1.84764	1.87332	1.98791	1.98511	1.46492	1.52465	1.52981	1.55934	1.43422	1.54208	1.46559	1.5897	1.96162	1.92349	1.51968	1.5079	0.445889	-0.0381227	0.784	-0.0117822	3.3736e-05	-0.441936	0.000186271	-0.415595
Q9CZN7	Shmt2	2.7389	2.8141	2.71309	2.68309	2.79456	2.88643	2.84265	2.84534	1.1937	1.29068	1.28959	1.27392	1.16304	1.29787	1.23115	1.19094	2.73729	2.84224	1.26197	1.22075	0.0249031	0.104949	0.313245	-0.0412192	2.47486e-08	-1.47532	6.34861e-08	-1.62149
Q9CX86	Hnrnpa0	4.50407	4.60235	4.53242	4.72067	4.62305	4.65045	4.44158	4.66112	1.31389	2.19202	2.01795	2.03719	1.98619	2.037	2.25526	1.8361	4.58988	4.59405	1.89026	2.02864	0.954755	0.00417233	0.552711	0.138375	0.000495044	-2.69962	2.24628e-06	-2.56541
Q9DAS9	Gng12	-0.704269	-0.431616	-0.810942	-0.814236	-0.990654	-1.02131	-0.716644	-0.989578	1.73373	1.43318	1.58584	1.53907	1.31797	1.41578	1.39724	1.43769	-0.690266	-0.929548	1.57296	1.39217	0.0846193	-0.239282	0.055337	-0.180785	2.62647e-06	2.26322	1.12619e-05	2.32172
P56546	Ctbp2	1.24873	1.32604	1.28754	1.24195	1.31279	1.3417	1.39817	1.33208	0.125284	0.233004	0.12125	-0.0273018	0.117939	0.00240517	-0.0392532	-0.072958	1.27606	1.34618	0.113059	0.00203323	0.0395714	0.0701189	0.155317	-0.111026	5.1994e-05	-1.16301	5.8585e-06	-1.34415
Q3UFT3	Garem1	-1.11808	-1.04522	-1.11558	-1.09766	-1.10093	-1.07648	-1.09742	-1.04574	-0.922415	-1.13258	-0.97879	-0.967642	-1.02827	-0.937704	-1.13325	-0.880779	-1.09414	-1.08014	-1.00036	-0.995001	0.534529	0.0139956	0.942947	0.00535536	0.130386	0.0937819	0.221248	0.0851417
Q9Z247	Fkbp9	0.339102	-0.184694	0.212605	0.217653	0.125906	0.230478	0.277248	0.420309	-0.766939	-0.640038	-0.58429	-0.533781	-0.476261	-0.425587	-0.398968	-0.464128	0.146166	0.263485	-0.631262	-0.441236	0.409761	0.117319	0.026126	0.190026	0.00305389	-0.777428	0.00075295	-0.704721
Q8CGA0	Ppm1f	-0.0650787	-0.129705	-0.20405	-0.108923	-0.115322	-0.114428	-0.0850925	-0.086338	0.656023	0.729399	0.636063	0.653345	0.639484	0.729061	0.621391	0.74691	-0.126939	-0.100295	0.668707	0.684212	0.434244	0.0266442	0.697161	0.0155044	1.50776e-06	0.795647	6.0401e-05	0.784507
Q6GQT1	A2m	-0.625364	-0.303362	-0.540205	-0.433365	-0.432442	-0.299675	-0.247616	-0.35059	-0.759865	-0.737429	-0.587404	-0.612059	-0.734098	-0.779598	-0.644726	-0.72592	-0.475574	-0.332581	-0.674189	-0.721086	0.136772	0.142993	0.405687	-0.0468965	0.0596984	-0.198615	0.000327767	-0.388505
P16283	Slc4a3	-1.86094	-1.48291	-1.8973	-1.46161	-1.91149	-1.54451	-2.0385	-1.57267	-1.32695	-1.31183	-1.4906	-1.47407	-1.13539	-1.26212	-1.44911	-1.34831	-1.67569	-1.76679	-1.40086	-1.29873	0.612083	-0.0911012	0.262048	0.102133	0.0972703	0.274827	0.023094	0.46806
P63321	Rala	2.63835	2.98046	2.45315	2.70836	2.50957	2.76242	2.56747	2.74601	2.76171	3.07497	2.80469	3.06406	2.76982	3.02066	2.87039	3.08372	2.69508	2.64636	2.92636	2.93615	0.716352	-0.0487156	0.931749	0.00978756	0.146675	0.231278	0.0232684	0.289782
P10637	Mapt	6.72758	6.8254	6.67002	6.75508	6.5739	6.52141	6.57469	6.60634	5.7242	5.77495	5.67176	5.64262	5.64409	5.67112	5.76787	5.66817	6.74452	6.56908	5.70338	5.68781	0.00606475	-0.175436	0.710813	-0.0155697	3.90849e-07	-1.04114	1.00079e-06	-0.881271
Q8BTG7	Ndrg4	0.697475	0.600674	0.717634	0.657333	0.433981	0.443108	0.53256	0.448868	1.74688	1.70822	1.78938	1.7531	1.64277	1.73841	1.70369	1.73572	0.668279	0.464629	1.74939	1.70515	0.00109822	-0.20365	0.166022	-0.0442452	2.57959e-07	1.08111	1.94601e-08	1.24052
P62812	Gabra1	-0.112801	0.0138969	-0.0845127	-0.248693	-0.313211	-0.299286	-0.152058	-0.165928	2.70445	2.7087	2.67717	2.89696	2.62549	2.60945	2.66705	2.61237	-0.108027	-0.232621	2.74682	2.62859	0.123613	-0.124593	0.0978973	-0.11823	2.18323e-08	2.85485	1.33739e-06	2.86121
Q9R1J0	Nsdhl	1.80823	1.59307	1.951	1.96726	1.91361	1.98372	1.83607	1.87952	0.205334	0.415754	0.302694	0.239723	0.442152	0.383314	0.318075	0.244135	1.82989	1.90323	0.290876	0.346919	0.472953	0.0733428	0.407381	0.0560427	3.72901e-05	-1.53901	2.90631e-07	-1.55631
Q5RJI5	Brsk1	1.89139	2.0642	1.85355	1.82138	1.80125	1.9057	1.82609	1.94436	2.44591	2.4139	2.36271	2.39517	2.3553	2.37453	2.37076	2.486	1.90763	1.86935	2.40442	2.39665	0.573723	-0.0382776	0.832108	-0.00777674	0.00147575	0.496796	2.52908e-05	0.527297
O08663	Metap2	2.87263	2.84101	2.89294	2.81709	2.71085	2.8103	2.82079	2.85678	1.77021	1.76479	1.84056	1.91064	1.83501	1.86584	1.90277	1.89117	2.85592	2.79968	1.82155	1.8737	0.178659	-0.0562401	0.234811	0.0521502	5.08645e-06	-1.03437	5.83786e-06	-0.92598
Q3UZ39	Lrrfip1	-1.34039	-1.18638	-1.31543	-1.2026	-1.30511	-1.18841	-1.31851	-1.24347	-1.51522	-1.24877	-1.51908	-1.11473	-1.47596	-1.22637	-1.41881	-1.23287	-1.2612	-1.26388	-1.34945	-1.3385	0.958527	-0.0026741	0.930341	0.0109482	0.460682	-0.0882502	0.346936	-0.0746279
Q61420	Slc35a1	-2.12263	-2.00532	-2.20382	-2.11558	-2.03059	-1.86055	-2.0993	-2.06635	-2.83045	-2.98677	-2.82222	-2.77669	-2.82474	-2.58914	-2.74013	-2.80618	-2.11184	-2.0142	-2.85403	-2.74005	0.198169	0.0976386	0.157772	0.113984	2.1266e-05	-0.742196	7.17539e-05	-0.72585
Q9R0X5	Rpgr	-2.83052	-2.69812	-2.75511	-2.7853	-2.9964	-2.9872	-2.97221	-2.76306	-3.29842	-3.42826	-3.69559	-3.44425	-3.87735	-3.81526	-3.59788	-3.73304	-2.76726	-2.92972	-3.46663	-3.75588	0.0541774	-0.16245	0.0336027	-0.289255	0.00190859	-0.699363	5.85529e-05	-0.826168
Q9WVQ1	Magi2	1.41375	1.44658	1.48575	1.46288	1.46329	1.50472	1.42286	1.45139	1.9851	1.83622	1.84647	1.8309	1.83561	1.86295	1.84606	1.79737	1.45224	1.46057	1.87467	1.8355	0.727083	0.00832796	0.379513	-0.0391731	0.000464143	0.422435	3.6573e-06	0.374934
Q6P1F6	Ppp2r2a	1.82516	1.96067	1.75526	1.73618	1.69412	1.79935	1.81491	1.86099	2.01845	1.98423	2.01677	1.95091	1.92022	2.02873	2.04352	1.99046	1.81932	1.79234	1.99259	1.99573	0.679947	-0.0269747	0.925396	0.00314045	0.0367283	0.173275	0.0045051	0.203391
Q9JJ59	Abcb9	-3.35552	-2.9995	-3.26347	-3.39794	-3.34505	-3.31319	-2.94522	-3.30303	-3.84564	-3.75343	-3.49761	-3.76786	-3.50832	-3.91225	-3.57709	-3.71136	-3.25411	-3.22662	-3.71613	-3.67726	0.839448	0.027482	0.750759	0.0388737	0.00799187	-0.462025	0.013252	-0.450634
P06151	Ldha	4.79791	4.73679	4.81479	4.73464	4.81494	4.82692	4.89269	4.76957	5.02893	5.02853	5.09121	5.09309	5.00322	5.01354	5.06243	5.01388	4.77103	4.82603	5.06044	5.02327	0.146386	0.0549984	0.156237	-0.0371714	4.87811e-05	0.289408	0.00147426	0.197238
Q5GH67	Xkr4	-1.00852	-0.995508	-0.835569	-0.957331	-1.09169	-1.03513	-0.889017	-0.952412	0.0371799	-0.198368	0.016058	-0.0697403	-0.172134	-0.0914249	-0.116804	-0.00471878	-0.949232	-0.992063	-0.0537176	-0.0962706	0.499726	-0.0428305	0.533648	-0.0425529	1.96717e-05	0.895514	6.68801e-06	0.895792
Q8VEJ9	Vps4a	1.7013	1.82928	1.73011	1.72235	1.62229	1.75471	1.77745	1.74429	1.5032	1.35653	1.39572	1.49689	1.32129	1.46337	1.40195	1.38905	1.74576	1.72469	1.43808	1.39391	0.656685	-0.0210752	0.383868	-0.0441718	0.000726435	-0.307677	0.00039188	-0.330774
P62340	Tbpl1	-0.697149	-1.14382	-0.564375	-0.575323	-0.645124	-0.634254	-0.563038	-0.462925	-1.38603	-1.28147	-1.3764	-1.42632	-1.38449	-1.53405	-1.41554	-1.70076	-0.745168	-0.576335	-1.36756	-1.50871	0.309231	0.168832	0.143308	-0.141156	0.0171189	-0.622388	0.00011948	-0.932376
P97315	Csrp1	0.897251	0.323406	0.836588	0.835428	0.811766	0.74579	0.894823	0.804779	3.34359	3.2438	3.32083	3.3084	3.49341	3.39552	3.43131	3.27511	0.723168	0.81429	3.30415	3.39884	0.550726	0.0911212	0.130946	0.0946846	0.000232947	2.58098	4.60679e-08	2.58455
O70591	Pfdn2	2.03693	2.0371	2.09759	1.88644	1.95582	1.84285	2.10956	1.86792	0.950689	0.887207	0.911509	0.90204	0.948437	0.782185	1.02553	0.937084	2.01452	1.94404	0.912861	0.923309	0.387674	-0.0704803	0.854195	0.010448	5.19298e-05	-1.10165	1.61489e-05	-1.02073
P15331	Prph	-4.86219	-5.3472	-4.8151	-4.36787	-4.50867	-4.84951	-4.64021	-4.35888	-4.4757	-3.88502	-4.28993	-4.16863	-4.12335	-4.11333	-3.96247	-4.17992	-4.84809	-4.58932	-4.20482	-4.09477	0.3086	0.258774	0.454315	0.110051	0.0411411	0.643271	0.0112898	0.494548
Q9D1H7	Get4	0.65296	0.793375	0.765467	0.76008	0.82543	0.68288	0.64747	0.741505	0.455027	0.32019	0.195295	0.21372	0.493195	0.607712	0.243999	0.36128	0.74297	0.724321	0.296058	0.426547	0.720775	-0.0186491	0.23899	0.130488	0.00173616	-0.446912	0.0241386	-0.297775
P0C192	Lrrc4b	1.57002	1.62409	1.67441	1.69294	1.52524	1.64041	1.62531	1.6667	1.26595	1.11448	1.09127	1.19775	1.15985	1.16128	1.09345	1.23365	1.64037	1.61442	1.16736	1.16206	0.554622	-0.02595	0.918035	-0.00530481	0.000136757	-0.473004	4.01957e-05	-0.452359
Q791V5	Mtch2	1.52239	1.42354	1.582	1.51971	1.54144	1.64013	1.58316	1.47827	2.65222	2.50862	2.47575	2.50603	2.54524	2.52448	2.40535	2.59536	1.51191	1.56075	2.53565	2.51761	0.34187	0.0488415	0.760076	-0.0180449	1.4572e-06	1.02375	2.33283e-06	0.95686
Q3UCV8	Otulin	-0.211628	-0.170403	-0.260849	-0.282532	-0.150244	-0.0962009	-0.219801	-0.169222	-1.07274	-0.93495	-1.05418	-1.00926	-0.940643	-0.825739	-0.946072	-0.947285	-0.231353	-0.158867	-1.01779	-0.914935	0.0896083	0.0724859	0.0528345	0.10285	1.54905e-06	-0.786432	1.57974e-06	-0.756068
Q6ZWM4	Lsm8	0.493641	0.521803	0.476603	0.471155	0.680275	0.467375	0.580715	0.621319	0.330933	0.334095	0.160439	0.101433	0.210484	0.290112	0.162868	0.187351	0.4908	0.587421	0.231725	0.212704	0.118094	0.0966206	0.785224	-0.019021	0.0202661	-0.259076	0.000869507	-0.374717
Q9JII6	Akr1a1	2.94916	2.77766	2.85246	2.89122	2.84549	2.83519	2.79558	3.11966	2.88746	2.99228	2.89861	2.84157	2.91283	2.91632	2.99336	2.89954	2.86763	2.89898	2.90498	2.93051	0.72212	0.0313516	0.531019	0.0255332	0.465506	0.0373526	0.707174	0.0315342
P61620	Sec61a1	0.967159	0.80509	0.755247	0.849646	0.919386	0.927265	0.812458	0.936504	-0.559147	-0.334166	-0.382692	-0.29804	-0.240286	-0.31534	-0.207226	-0.355349	0.844285	0.898903	-0.393511	-0.27955	0.355437	0.0546179	0.151963	0.113961	4.63593e-06	-1.2378	2.56472e-07	-1.17845
Q3TXX4	Slc17a7	0.349972	0.516714	0.38792	0.49173	0.518122	0.453135	0.698841	0.313526	3.27758	3.05182	3.07665	2.99615	3.19002	3.08644	3.08686	3.15745	0.436584	0.495906	3.10055	3.13019	0.540377	0.0593219	0.679239	0.029644	1.98843e-07	2.66396	1.51122e-05	2.63429
Q8K0S5	Rtn4rl1	-3.4762	-3.10378	-3.08953	-3.04902	-3.37132	-3.42836	-3.1179	-3.16841	-2.25326	-2.38952	-2.30201	-2.47388	-2.43487	-2.3635	-2.43486	-2.40547	-3.17964	-3.2715	-2.35467	-2.40968	0.492182	-0.0918658	0.350452	-0.0550108	0.00123052	0.824969	0.0010027	0.861824
P49817	Cav1	-0.527445	-0.600931	-0.982056	-0.6152	-0.572847	-0.552979	-0.691402	-0.559475	-0.567614	-0.57589	-0.697655	-0.441025	-0.516039	-0.254883	-0.457649	-0.48881	-0.681408	-0.594176	-0.570546	-0.429345	0.465856	0.0872321	0.125618	0.141201	0.383073	0.110862	0.0627894	0.164831
P09470	Ace	-0.00572968	-0.293354	-0.401405	-0.552156	-0.218517	-0.462746	-0.191795	-0.026125	-0.622253	-0.158581	0.744337	0.687113	1.12605	0.254927	0.581509	0.508793	-0.313161	-0.224796	0.162654	0.617819	0.56936	0.0883656	0.288685	0.455165	0.253742	0.475815	0.0121213	0.842615
Q8BGF6	Elmod2	-2.38086	-2.42823	-2.30931	-2.43976	-2.37149	-2.48072	-2.34572	-2.29699	-2.36324	-2.46645	-2.35783	-2.47121	-2.29584	-2.28219	-2.43687	-2.29942	-2.38954	-2.37373	-2.41468	-2.32858	0.758015	0.0158105	0.12355	0.0861015	0.580924	-0.0251417	0.428527	0.0451493
Q9WVJ2	Psmd13	3.38769	3.32478	3.27801	3.29664	3.32406	3.34435	3.31414	3.36147	2.41877	2.5292	2.45012	2.4532	2.45621	2.4827	2.5149	2.46579	3.32178	3.33601	2.46282	2.4799	0.615157	0.0142293	0.553386	0.0170779	2.35072e-07	-0.858954	6.55937e-09	-0.856105
P49138	Mapkapk2	-1.67334	-1.73181	-1.71313	-1.50699	-1.39325	-1.65535	-1.67649	-1.62495	-1.99036	-2.15907	-2.02775	-2.17271	-2.02685	-2.08709	-2.10822	-2.18337	-1.65632	-1.58751	-2.08747	-2.10138	0.441948	0.0688047	0.813744	-0.0139084	0.00080529	-0.431157	0.00153742	-0.51387
A1A5B6	Tbc1d25	-2.23599	-2.09107	-2.21773	-2.07491	-2.12037	-2.38559	-2.23597	-2.52034	-2.42798	-2.75815	-2.81406	-2.71696	-2.74126	-2.66677	-2.61099	-2.66254	-2.15492	-2.31557	-2.67929	-2.67039	0.166929	-0.160641	0.926674	0.00889826	0.00424829	-0.524363	0.022017	-0.354824
O88587	Comt	0.18689	0.113188	-0.0126743	-0.057888	0.154245	0.100937	0.0571842	0.18063	0.163639	0.22097	0.156343	0.0329361	0.218061	0.269249	0.142725	0.211317	0.0573788	0.123249	0.143472	0.210338	0.348283	0.0658703	0.215012	0.0668659	0.262735	0.0860934	0.0613247	0.0870891
Q9WTQ5	Akap12	2.93269	2.91139	2.7219	2.75955	2.62539	2.68099	2.56364	2.72122	1.86462	1.97828	2.00003	1.93004	1.98896	1.94506	2.11702	1.85973	2.83138	2.64781	1.94324	1.97769	0.032566	-0.183569	0.60072	0.034451	4.06725e-05	-0.888138	0.000118892	-0.670117
Q80Y17	Llgl1	2.26854	2.23162	2.26449	2.16684	2.37009	2.36039	2.32885	2.26506	2.33674	2.30389	2.24426	2.21041	2.27468	2.23112	2.30081	2.13419	2.23287	2.3311	2.27382	2.2352	0.0258886	0.0982246	0.438916	-0.0386243	0.31179	0.0409479	0.07774	-0.095901
Q80T85	Dcaf5	-3.10449	-3.20986	-3.14021	-3.05319	-2.85285	-3.29226	-3.22247	-3.28657	-3.30438	-3.66143	-3.56189	-4.11183	-2.83115	-3.06652	-3.52937	-3.86423	-3.12693	-3.16354	-3.65988	-3.32282	0.757446	-0.0366037	0.287627	0.337065	0.048061	-0.532947	0.563418	-0.159278
Q61187	Tsg101	1.86279	2.03504	1.91386	1.97436	2.00326	1.97861	1.95825	1.99969	1.20911	1.27676	1.20795	1.25677	1.19925	1.26694	1.22988	1.21594	1.94651	1.98495	1.23765	1.228	0.385013	0.0384388	0.683812	-0.00964499	4.39588e-05	-0.708865	4.18952e-08	-0.756948
Q9WVL0	Gstz1	-0.675419	-0.507305	-0.722935	-0.68268	-0.815157	-0.776834	-0.724672	-0.688602	0.539894	0.351982	0.367588	0.276089	0.297619	0.494156	0.323769	0.48424	-0.647085	-0.751317	0.383888	0.399946	0.120202	-0.104232	0.839905	0.0160575	9.76626e-06	1.03097	1.30781e-05	1.15126
Q8K2C8	Gpat4	-0.321091	-0.136799	-0.299498	-0.228239	-0.258659	-0.161234	-0.27364	-0.252338	-0.714211	-0.683165	-0.683401	-0.604675	-0.657255	-0.559557	-0.62413	-0.670822	-0.246407	-0.236468	-0.671363	-0.627941	0.846553	0.00993872	0.25019	0.0434217	0.000394509	-0.424956	3.3561e-05	-0.391473
A2AHC3	Camsap1	2.72973	2.56976	2.77863	2.754	2.67488	2.73294	2.67582	2.75204	2.04258	2.14011	2.05725	2.10321	2.07161	2.09181	2.15963	2.01467	2.70803	2.70892	2.08579	2.08443	0.986911	0.000892162	0.972158	-0.00136089	0.000193049	-0.62224	8.22112e-06	-0.624493
Q3TIU4	Pde12	0.173029	0.187984	0.166819	0.183144	0.0316887	0.16564	0.232325	0.305367	-0.209534	-0.162575	-0.0424652	-0.0974541	-0.16691	-0.219528	-0.209295	-0.189611	0.177744	0.183755	-0.128007	-0.196336	0.924387	0.00601101	0.157899	-0.0683293	0.0032531	-0.305751	0.00608404	-0.380091
Q8BUY8	Gprasp2	-0.647974	-0.640493	-0.629303	-0.870277	-0.677336	-0.860249	-0.788799	-0.797577	-0.746737	-0.911453	-0.765554	-0.868311	-0.897028	-0.97967	-0.661892	-0.880144	-0.697012	-0.78099	-0.823014	-0.854683	0.277678	-0.0839782	0.704334	-0.0316696	0.129285	-0.126002	0.389369	-0.0736933
Q61879	Myh10	6.49209	6.48224	6.40705	6.4554	6.55173	6.55792	6.48121	6.55514	5.46949	5.57273	5.48718	5.50732	5.51531	5.55038	5.55189	5.46467	6.4592	6.5365	5.50918	5.52056	0.0268555	0.0773005	0.721462	0.0113835	8.52728e-08	-0.950017	3.06394e-08	-1.01593
A6H8H5	Kcnb2	-2.29534	-2.25154	-2.27948	-2.53054	-2.21398	-2.41611	-2.34014	-2.47266	-2.30975	-2.14473	-2.32516	-2.32855	-2.28877	-2.34419	-2.12424	-2.2268	-2.33923	-2.36072	-2.27705	-2.246	0.809637	-0.0214963	0.648314	0.0310459	0.460388	0.0621786	0.169297	0.114721
Q6ZQ88	Kdm1a	1.57394	1.57541	1.57224	1.64481	1.68059	1.73619	1.61968	1.67523	0.225296	0.413887	0.38188	0.337183	0.278299	0.316288	0.337606	0.292953	1.5916	1.67792	0.339561	0.306287	0.0296652	0.0863247	0.488845	-0.0332747	8.26994e-06	-1.25204	1.48373e-07	-1.37164
Q99L20	Gstt3	-3.39424	-2.27428	-3.5668	-3.2739	-3.24394	-3.56801	-3.12552	-3.55686	-3.21379	-2.85007	-2.65802	-2.90131	-2.80917	-2.91604	-2.70515	-2.85963	-3.1273	-3.37358	-2.9058	-2.8225	0.474625	-0.246277	0.538422	0.0833032	0.518485	0.221505	0.0105558	0.551085
Q80UU1	Ankzf1	-3.11203	-3.16829	-2.95085	-2.94448	-2.81076	-2.99529	-3.27575	-2.7576	-3.21756	-3.18246	-3.51308	-2.90517	-3.23559	-3.02365	-3.39806	-3.1776	-3.04391	-2.95985	-3.20457	-3.20872	0.550537	0.0840621	0.978434	-0.00415897	0.302107	-0.160656	0.133826	-0.248877
Q69ZR2	Hectd1	1.96739	1.9703	1.99128	1.95378	1.93429	1.9713	1.87227	1.92255	1.31612	1.35864	1.26441	1.31175	1.34663	1.4787	1.3587	1.31407	1.97069	1.9251	1.31273	1.37453	0.108273	-0.0455842	0.19553	0.0617962	6.7275e-06	-0.657958	6.06666e-05	-0.550577
Q60710	Samhd1	0.576065	0.427719	0.52434	0.488901	0.548689	0.593468	0.50667	0.560282	-0.0740833	-0.105843	-0.116323	-0.0187473	-0.0804195	-0.0147552	-0.0641308	-0.0420475	0.504256	0.552277	-0.0787492	-0.0503383	0.241568	0.0480208	0.325307	0.0284109	1.20803e-05	-0.583005	3.52683e-07	-0.602615
P11881	Itpr1	1.38974	1.44781	1.34192	1.31133	1.45769	1.36192	1.36805	1.4127	2.90738	2.78246	2.82583	2.84833	2.89777	2.93366	2.85695	2.99381	1.3727	1.40009	2.841	2.92055	0.491436	0.0273905	0.0878231	0.0795498	3.25744e-08	1.4683	3.22295e-08	1.52046
P97310	Mcm2	0.896328	0.798534	0.930082	0.971943	0.96974	1.06259	1.04685	1.0886	-0.297798	-0.341805	-0.240065	-0.281996	-0.159435	-0.260607	-0.189281	-0.365852	0.899222	1.04194	-0.290416	-0.243794	0.022515	0.142721	0.405529	0.0466218	1.83356e-06	-1.18964	3.89068e-06	-1.28574
Q8VCH0	Acaa1b	-2.98473	-2.835	-3.05758	-2.94818	-2.77695	-3.18226	-2.85852	-3.18687	-3.60141	-3.61282	-4.08524	-3.51292	-3.27212	-3.63428	-3.73662	-3.48574	-2.95637	-3.00115	-3.7031	-3.53219	0.720575	-0.0447798	0.33975	0.170907	0.00663376	-0.746728	0.0113255	-0.531041
Q9D338	Mrpl19	-1.00782	-0.681576	-0.885868	-1.0278	-1.08144	-0.972624	-0.903664	-0.847416	-1.24952	-1.30015	-1.32605	-1.1339	-1.55892	-1.40048	-1.37558	-1.363	-0.900766	-0.951286	-1.2524	-1.42449	0.61415	-0.0505195	0.0329039	-0.17209	0.0134888	-0.351638	0.00045253	-0.473209
P25444	Rps2	5.19769	5.07509	5.08497	5.07947	5.2189	5.19942	5.10281	5.2136	3.30579	3.66428	3.52697	3.46785	3.68076	3.65082	3.72209	3.54949	5.10931	5.18368	3.49122	3.65079	0.11403	0.0743775	0.120112	0.159572	4.05387e-05	-1.61808	1.33718e-07	-1.53289
Q9CR68	Uqcrfs1	2.29801	2.39256	2.19082	2.18918	2.29589	2.13857	2.2944	2.24773	3.76486	3.68984	3.69981	3.57178	3.6476	3.59741	3.68697	3.68141	2.26764	2.24415	3.68157	3.65335	0.715228	-0.0234957	0.562486	-0.028223	7.68454e-07	1.41393	9.16054e-07	1.4092
Q7TT15	Galnt17	-1.58873	-1.7207	-1.54086	-1.5421	-1.45479	-1.64239	-1.6185	-1.61937	-1.72066	-1.85309	-2.02566	-1.98617	-1.90029	-1.97906	-1.86152	-1.98667	-1.5981	-1.58376	-1.89639	-1.93189	0.820868	0.0143371	0.662749	-0.0354929	0.0145234	-0.298295	0.000919276	-0.348125
Q9WVK8	Cyp46a1	0.244864	0.368563	0.369478	0.263975	0.261871	0.14707	0.277655	0.328945	1.53657	1.5994	1.58536	1.69983	1.40457	1.62113	1.57064	1.68401	0.31172	0.253885	1.60529	1.57009	0.299293	-0.0578346	0.632442	-0.0352025	1.69645e-07	1.29357	7.00569e-06	1.3162
Q9QZN4	Fbxo6	-1.83688	-1.72508	-1.80588	-1.71247	-1.86803	-1.71863	-1.75833	-1.83662	-1.35673	-1.38328	-1.3741	-1.40737	-1.28145	-1.3153	-1.4378	-1.27227	-1.77008	-1.7954	-1.38037	-1.32671	0.601718	-0.0253229	0.257161	0.0536647	0.000405143	0.389707	0.000103948	0.468694
P70122	Sbds	1.45701	1.14981	1.49318	1.46411	1.49285	1.56406	1.50169	1.51061	1.22594	1.25454	1.30433	1.31145	1.23061	1.26828	1.29225	1.30783	1.39103	1.5173	1.27407	1.27474	0.216241	0.126275	0.980403	0.000678539	0.245264	-0.116962	4.57068e-05	-0.242558
Q924C1	Xpo5	1.83016	1.57249	1.96188	1.98604	1.94114	2.00383	1.90126	1.96516	0.968477	1.10666	1.03171	1.08968	1.01539	1.07	1.02324	1.01222	1.83764	1.95285	1.04913	1.03022	0.314008	0.115206	0.60796	-0.0189142	0.00202197	-0.788512	2.70191e-07	-0.922632
Q8K377	Lrrtm1	-0.595085	-0.429384	-0.457487	-0.553699	-0.73881	-0.489338	-0.46092	-0.63662	0.730692	0.551323	0.583267	0.645855	0.539785	0.635559	0.450506	0.714613	-0.508914	-0.581422	0.627784	0.585116	0.384244	-0.0725079	0.56542	-0.0426683	8.94783e-07	1.1367	1.18392e-05	1.16654
Q8K2U2	Alkbh6	-2.29696	-2.11249	-2.51034	-2.16466	-2.47126	-2.16548	-2.27602	-2.17572	-2.78255	-2.83369	-2.91416	-2.88629	-3.21606	-2.99128	-3.02563	-2.95078	-2.27111	-2.27212	-2.85417	-3.04594	0.993225	-0.00100708	0.0383924	-0.191767	0.00456186	-0.583058	0.000184958	-0.773817
Q9DD03	Rab13	-1.99874	-1.76989	-2.0169	-2.00029	-1.92932	-1.95613	-1.98568	-1.99477	-2.27516	-2.29045	-2.45735	-2.57036	-2.39735	-2.48387	-2.38553	-2.36391	-1.94645	-1.96648	-2.39833	-2.40767	0.761472	-0.0200214	0.907671	-0.0093379	0.00293019	-0.451875	4.04138e-05	-0.441191
Q60864	Stip1	4.76586	4.7651	4.69848	4.68575	4.84349	4.80293	4.80432	4.77268	4.82332	4.7702	4.75715	4.72877	4.80082	4.85434	4.81212	4.79385	4.7288	4.80586	4.76986	4.81528	0.0285404	0.0770612	0.113666	0.0454197	0.208356	0.0410643	0.65198	0.00942278
P45376	Akr1b1	2.81449	2.69978	2.72265	2.61563	2.69927	2.78053	2.81211	2.72579	3.18371	3.15826	3.0934	3.17863	3.15621	3.14446	3.11926	3.16527	2.71314	2.75443	3.1535	3.1463	0.430842	0.0412855	0.769226	-0.00720024	0.000383884	0.440358	0.000167888	0.391872
Q99M80	Ptprt	-1.98142	-1.70685	-1.86918	-1.79275	-1.92445	-2.06586	-2.05978	-1.97184	-1.69022	-1.55521	-1.81103	-1.75273	-1.57908	-1.52283	-1.67914	-1.73625	-1.83755	-2.00548	-1.7023	-1.62932	0.0572087	-0.167933	0.356636	0.0729728	0.142327	0.135253	0.00104043	0.376159
Q9DCN2	Cyb5r3	3.08617	3.05372	3.03001	2.97991	2.92767	2.91926	2.92953	3.09321	2.5161	2.45999	2.56548	2.48213	2.42455	2.40159	2.44419	2.47993	3.03745	2.96742	2.50593	2.43756	0.206236	-0.070034	0.0563837	-0.0683627	3.08732e-06	-0.531527	0.000340368	-0.529856
Q6ZPU9	Kifbp	0.898056	0.92976	0.869465	0.955633	0.836081	0.84651	0.892267	0.909559	1.38262	1.23073	1.3849	1.3142	1.33808	1.51855	1.31539	1.33177	0.913229	0.871104	1.32811	1.37595	0.153539	-0.0421243	0.458074	0.0478334	0.000291333	0.414885	0.000741363	0.504843
A6H611	Mipep	-0.671038	-0.697586	-0.599096	-0.638662	-0.654446	-0.647167	-0.628534	-0.546799	-0.237833	-0.40819	-0.407179	-0.379328	-0.367126	-0.316633	-0.414656	-0.369959	-0.651596	-0.619236	-0.358132	-0.367094	0.360364	0.0323591	0.852112	-0.0089612	0.00199077	0.293463	0.00026599	0.252143
Q80XP9	Wnk3	-1.21979	-0.264444	-1.38686	-1.18438	-1.27845	-1.14254	-1.20678	-1.15032	-1.37305	-1.44911	-1.45093	-1.54256	-1.56837	-1.49566	-1.50334	-1.48317	-1.01387	-1.19452	-1.45391	-1.51264	0.529275	-0.180658	0.201992	-0.058722	0.180862	-0.440047	0.000360497	-0.318111
O88531	Ppt1	-0.0989361	0.010622	-0.13648	-0.14423	-0.113249	-0.117775	-0.0999317	-0.068697	0.804234	0.901461	0.862829	0.895794	0.784245	0.814547	0.885416	0.804121	-0.0922561	-0.0999131	0.866079	0.822082	0.848781	-0.00765705	0.210054	-0.0439973	2.84966e-06	0.958335	1.04968e-06	0.921995
P16045	Lgals1	2.10648	1.62843	1.30216	1.56886	1.50854	1.26206	1.45885	1.77772	2.01655	2.10135	2.37396	2.22886	2.44416	2.2359	2.30087	2.23463	1.65148	1.50179	2.18018	2.30389	0.483852	-0.149689	0.236689	0.123709	0.0427428	0.528699	0.00193182	0.802098
Q3URV1	Tbc1d32	-2.79917	-2.87166	-2.59593	-2.73407	-2.70448	-2.83864	-2.76441	-2.64545	-3.60358	-4.02961	-3.75276	-3.62511	-3.87653	-3.86111	-3.48169	-3.53015	-2.75021	-2.73825	-3.75277	-3.68737	0.873596	0.0119634	0.665366	0.065397	0.000350712	-1.00256	0.00122595	-0.949124
Q69ZX6	Morc2a	-1.53908	-1.06819	-1.52243	-1.45794	-1.33721	-1.2999	-1.22318	-1.31001	-2.69355	-2.42447	-2.6467	-2.20111	-2.55886	-2.4257	-2.48556	-2.66243	-1.39691	-1.29257	-2.49146	-2.53314	0.420716	0.104336	0.753284	-0.041678	0.000456619	-1.09455	1.37826e-05	-1.24056
Q8BWU5	Osgep	1.02209	1.00482	1.01492	0.968256	1.03684	1.04609	1.04737	0.988394	-0.372244	-0.189531	-0.283152	-0.19232	-0.205584	-0.287962	-0.152613	-0.323994	1.00252	1.02968	-0.259312	-0.242538	0.191181	0.0271554	0.783471	0.0167737	3.41711e-05	-1.26183	1.16884e-05	-1.27221
Q8BMI0	Fbxo38	-3.15849	-3.01834	-3.16883	-2.98641	-2.92558	-2.82749	-3.14644	-3.08675	-3.40985	-3.17735	-3.27449	-3.27811	-3.34209	-3.19961	-3.55249	-3.69291	-3.08302	-2.99656	-3.28495	-3.44678	0.364907	0.0864537	0.245232	-0.161826	0.0236242	-0.201931	0.0175394	-0.450211
P12025	Mdk	0.794146	-1.57023	0.898886	0.761856	0.900896	1.02634	0.943171	0.913366	-0.760738	-0.411402	-0.637632	-0.588999	-0.607153	-0.505659	-0.520317	-0.597298	0.221163	0.945944	-0.599693	-0.557607	0.312257	0.724781	0.615263	0.0420861	0.263747	-0.820856	2.03113e-08	-1.50355
Q9CQF8	Mrpl57	-1.35069	-1.07401	-1.22671	-1.23364	-1.28216	-1.17093	-1.42788	-1.15298	-1.24886	-1.33429	-1.37432	-1.33899	-1.44193	-1.25497	-1.6115	-1.44227	-1.22126	-1.25849	-1.32411	-1.43767	0.676833	-0.0372305	0.220743	-0.113554	0.171715	-0.102852	0.113607	-0.179176
Q9CVD2	Atxn3	-2.45967	-2.54063	-2.32156	-2.4901	-2.39258	-2.54477	-2.42148	-2.54662	-2.32219	-2.43488	-2.26342	-2.45014	-2.37178	-2.46845	-2.20907	-2.54701	-2.45299	-2.47636	-2.36766	-2.39908	0.719116	-0.0233741	0.728414	-0.0314202	0.237033	0.0853305	0.398533	0.0772843
Q7TQF7	Amph	3.67356	3.72871	3.69922	3.5271	3.43257	3.46578	3.57174	3.43166	5.6219	5.39584	5.38175	5.37802	5.49525	5.52626	5.36155	5.52711	3.65715	3.47544	5.44438	5.47754	0.0193506	-0.181709	0.660072	0.0331645	7.47429e-07	1.78723	2.88363e-08	2.0021
Q3TKY6	Cwc27	-1.40168	-1.12925	-1.37766	-1.31449	-1.37874	-1.26608	-1.25986	-1.20797	-1.8861	-1.87914	-2.0871	-1.92912	-1.86311	-1.85897	-1.95418	-1.77708	-1.30577	-1.27816	-1.94536	-1.86334	0.715339	0.0276079	0.227926	0.0820274	0.000240682	-0.63959	2.63805e-05	-0.585171
D3Z7P3	Gls	2.50642	2.52254	2.46819	2.48098	2.36512	2.27052	2.58681	2.35236	5.10942	4.90691	4.95729	5.00461	4.96799	5.01603	4.86054	5.0996	2.49453	2.39371	4.99456	4.98604	0.233612	-0.100825	0.901537	-0.00852156	2.91896e-06	2.50003	2.17485e-07	2.59233
P17710	Hk1	4.0904	4.04696	4.08078	3.97364	3.98374	3.90275	4.077	3.93242	6.60564	6.47618	6.47413	6.40919	6.46483	6.46269	6.41077	6.53995	4.04795	3.97398	6.49128	6.46956	0.168572	-0.0739732	0.675653	-0.0217223	4.44304e-08	2.44334	1.61213e-08	2.49559
P70697	Urod	-0.401983	-0.828646	-0.352009	-0.52692	-0.31303	-0.358349	-0.449572	-0.333319	-1.06225	-1.04857	-0.982756	-1.08282	-0.825167	-0.892811	-0.904139	-1.09116	-0.52739	-0.363567	-1.0441	-0.928319	0.224718	0.163822	0.133269	0.11578	0.0149222	-0.51671	0.00051038	-0.564752
Q8R1A4	Dock7	3.45408	3.46507	3.43362	3.44362	3.55531	3.59299	3.52491	3.52817	2.4262	2.601	2.47925	2.47945	2.51031	2.51299	2.52686	2.5171	3.4491	3.55035	2.49647	2.51681	0.00390767	0.101247	0.621912	0.0203414	8.52563e-05	-0.952627	3.04838e-06	-1.03353
Q00899	Yy1	-1.1049	-1.03856	-1.13102	-1.16289	-1.12319	-0.935043	-1.04026	-0.934681	-1.44931	-1.47308	-1.47515	-1.52613	-1.57087	-1.42297	-1.50399	-1.443	-1.10934	-1.00829	-1.48091	-1.48521	0.11583	0.10105	0.912957	-0.00429296	7.34687e-05	-0.37157	0.000240093	-0.476913
Q9CY73	Mrpl44	0.254412	0.351648	0.216154	0.197289	0.181833	0.185703	0.224983	0.139246	0.126188	0.043272	0.156982	0.201427	0.0730972	0.0913391	0.185484	0.04669	0.254876	0.182941	0.131968	0.0991526	0.12831	-0.0719342	0.493563	-0.032815	0.0425982	-0.122908	0.0635963	-0.0837889
Q99KV1	Dnajb11	2.64756	2.6683	2.57538	2.60256	2.56818	2.63795	2.58004	2.68111	2.04906	2.16054	2.14759	2.22343	2.11043	2.14267	2.13794	2.17755	2.62345	2.61682	2.14515	2.14214	0.850875	-0.00663042	0.94171	-0.00301075	0.000109323	-0.478297	3.69293e-05	-0.474677
P59017	Bcl2l13	1.14177	1.0763	1.04026	1.04412	1.03493	1.04177	1.13441	1.03066	1.37295	1.27773	1.4486	1.30631	1.26324	1.1661	1.36563	1.31666	1.07561	1.06045	1.3514	1.27791	0.672352	-0.0151682	0.24696	-0.0734906	0.00163527	0.275785	0.00766023	0.217463
P11930	Nudt19	-2.73088	-2.73802	-2.62403	-2.95225	-2.72063	-2.8758	-2.57873	-3.0079	-2.76785	-3.09755	-3.18336	-2.83631	-3.23878	-3.11635	-2.86151	-2.98926	-2.76129	-2.79576	-2.97127	-3.05148	0.776851	-0.0344687	0.557984	-0.080209	0.141207	-0.209974	0.0849327	-0.255714
Q6ZWV3	Rpl10	-1.48877	-1.44459	-1.52028	-1.51687	-1.75061	-1.55422	-1.64396	-1.45301	-2.91719	-2.81778	-2.62958	-2.72507	-2.76199	-3.01456	-2.74053	-2.82472	-1.49263	-1.60045	-2.77241	-2.83545	0.187872	-0.107824	0.499199	-0.0630417	0.000103056	-1.27978	8.70942e-06	-1.235
Q8C4J7	Tbl3	-0.577812	-0.451845	-0.551668	-0.501537	-0.504276	-0.524746	-0.423573	-0.541088	-0.973745	-1.04413	-0.968019	-1.09103	-0.948389	-1.00894	-1.01865	-1.09633	-0.520716	-0.498421	-1.01923	-1.01808	0.580483	0.022295	0.979116	0.00115585	1.82553e-05	-0.498517	1.5261e-05	-0.519656
P51175	Ppox	-0.445221	-0.288052	-0.453722	-0.295607	-0.32095	-0.220406	-0.349258	-0.341877	-0.371653	-0.230562	-0.457443	-0.439972	-0.234409	-0.33934	-0.341803	-0.562084	-0.37065	-0.308123	-0.374907	-0.369409	0.301302	0.0625277	0.951302	0.00549841	0.952702	-0.0042572	0.459436	-0.0612864
Q3USB7	Plcl1	0.0973473	0.161938	0.207043	0.148071	0.203527	0.196289	0.207844	0.181431	1.45141	1.40235	1.42315	1.39494	1.44507	1.37135	1.44019	1.36524	0.1536	0.197273	1.41796	1.40546	0.147011	0.043673	0.638401	-0.0124993	1.46993e-07	1.26436	3.70352e-06	1.20819
P58462	Foxp1	-1.55169	-1.17293	-1.41303	-1.50521	-1.26356	-1.31926	-1.53791	-1.50931	-2.2299	-2.21738	-2.40595	-2.64175	-2.13971	-2.19876	-2.41606	-2.31838	-1.41071	-1.40751	-2.37375	-2.26823	0.977414	0.00320721	0.40757	0.10552	0.000352483	-0.963031	8.96936e-05	-0.860719
Q8BIJ7	Rufy1	-1.65385	-0.333004	-2.04013	-1.38565	-1.80508	-1.62614	-1.85114	-1.46556	-1.85271	-1.6048	-1.86502	-1.63037	-1.87266	-1.56484	-1.86618	-1.70074	-1.35316	-1.68698	-1.73822	-1.75111	0.433923	-0.333822	0.903257	-0.0128822	0.372291	-0.385063	0.598104	-0.0641236
Q9D6J6	Ndufv2	1.64055	1.82543	1.56532	1.64436	1.4417	1.57808	1.71331	1.56643	3.50738	3.43517	3.49776	3.49024	3.36692	3.38599	3.38895	3.52074	1.66891	1.57488	3.48264	3.41565	0.275162	-0.0940347	0.156663	-0.0669909	1.95932e-05	1.81373	9.02782e-07	1.84077
Q9D3B1	Hacd2	0.422686	0.574324	0.560389	0.472563	0.487787	0.560631	0.656891	0.454906	1.4811	1.20149	1.23141	1.2488	1.2865	1.42696	1.22659	1.2649	0.50749	0.540054	1.2907	1.30124	0.592852	0.0325637	0.897108	0.0105367	0.000176965	0.78321	1.8832e-05	0.761183
Q8R0A5	Tceal3	-3.08534	-3.09279	-3.18252	-3.48531	-3.4298	-3.27495	-3.16545	-3.05398	-1.34272	-1.29984	-1.16865	-1.22233	-1.30499	-1.33661	-1.45158	-1.15849	-3.21149	-3.23105	-1.25838	-1.31292	0.879455	-0.019557	0.48104	-0.054534	4.31292e-05	1.9531	2.69246e-06	1.91813
Q9D8L5	Ccdc91	-0.763212	-0.634453	-0.627289	-0.708008	-0.603176	-0.653313	-0.744457	-0.686682	-0.76103	-0.843134	-0.727936	-0.865078	-0.802654	-0.842066	-0.660269	-0.895105	-0.68324	-0.671907	-0.799294	-0.800024	0.80474	0.0113335	0.990756	-0.000729084	0.0449123	-0.116054	0.0811873	-0.128117
Q91ZR2	Snx18	-1.20004	-1.23085	-1.28825	-1.32196	-1.21809	-1.11036	-1.19967	-1.09699	-1.32448	-1.53533	-1.38578	-1.36364	-1.47846	-1.36547	-1.3861	-1.40861	-1.26028	-1.15628	-1.40231	-1.40966	0.0456413	0.104	0.894108	-0.00735044	0.0466713	-0.142034	0.000798579	-0.253384
Q9JMH6	Txnrd1	3.29265	3.40461	3.31138	3.27243	3.3161	3.32622	3.35066	3.34002	2.11399	2.22166	2.18196	2.24602	2.1639	2.17301	2.23062	2.15761	3.32027	3.33325	2.19091	2.18128	0.692976	0.0129814	0.784944	-0.00962162	1.52816e-07	-1.12936	2.21954e-07	-1.15197
A2A8U2	Tmem201	-0.89567	-0.799728	-0.978916	-0.973257	-0.983385	-0.981096	-0.908337	-0.943167	-1.09522	-1.06576	-1.05955	-1.02038	-1.14923	-0.966423	-1.10495	-1.02238	-0.911893	-0.953996	-1.06023	-1.06075	0.407103	-0.0421033	0.991111	-0.000520229	0.0317826	-0.148334	0.0737624	-0.10675
Q9EPK7	Xpo7	2.52501	2.51252	2.56346	2.52995	2.51473	2.611	2.57219	2.56482	2.28464	2.31717	2.30671	2.29623	2.23997	2.24562	2.26228	2.3471	2.53273	2.56568	2.30119	2.27374	0.208211	0.0329518	0.356885	-0.0274458	8.24582e-06	-0.231546	0.00012522	-0.291944
Q91ZD4	Vangl2	1.0416	1.21791	1.06911	1.1832	1.09539	1.18507	1.1634	1.28105	-0.447475	-0.176504	-0.301298	-0.145889	-0.286949	-0.154894	-0.157923	-0.159708	1.12795	1.18123	-0.267792	-0.189868	0.390658	0.0532722	0.359335	0.0779233	1.14447e-05	-1.39575	2.21634e-07	-1.37109
P14685	Psmd3	3.81319	3.89237	3.74997	3.78853	3.81792	3.7976	3.73697	3.84709	2.86345	2.93312	2.82913	2.76986	2.89945	2.90209	2.923	2.84187	3.81101	3.79989	2.84889	2.8916	0.780544	-0.0111198	0.320838	0.0427108	8.51228e-07	-0.962125	1.87971e-07	-0.908294
Q8C7V3	Utp15	-2.11666	-2.08176	-2.20736	-2.3571	-2.21213	-2.3704	-1.85779	-2.15592	-2.82204	-3.06838	-2.78083	-2.78769	-2.81216	-2.91815	-2.72649	-3.07566	-2.19072	-2.14906	-2.86473	-2.88312	0.75027	0.0416594	0.862567	-0.0183835	0.000348592	-0.674011	0.00197276	-0.734054
Q99MR3	Slc12a9	-1.08527	-1.02539	-1.10969	-1.02956	-1.2858	-1.1729	-1.1067	-1.02234	-0.912006	-0.815008	-0.92807	-1.14508	-0.919302	-0.9746	-0.867872	-0.941614	-1.06248	-1.14694	-0.950042	-0.925847	0.231075	-0.0844564	0.75914	0.0241947	0.206024	0.112439	0.0215296	0.22109
O88986	Gcat	-1.12393	-1.34505	-1.01163	-1.0969	-0.967777	-1.01951	-1.03668	-1.03335	-0.979517	-0.885262	-0.966881	-0.882069	-0.963284	-0.842802	-1.14668	-0.957827	-1.14438	-1.01433	-0.928432	-0.977648	0.163604	0.130047	0.509181	-0.0492163	0.0492245	0.215943	0.606808	0.0366802
S4R1M9	Osbpl10	-3.23791	-3.02824	-3.28573	-3.03467	-3.11625	-3.16698	-2.9391	-2.9876	-2.48356	-2.52028	-2.38919	-2.39171	-2.48879	-2.45448	-2.48411	-2.496	-3.14664	-3.05248	-2.44618	-2.48085	0.316929	0.0941548	0.377453	-0.0346618	0.000473142	0.700452	0.00141156	0.571636
Q9CR67	Tmem33	-0.118002	0.15823	-0.138418	-0.0973053	-0.0741768	-0.0574303	-0.0733013	-0.0514927	-0.0695839	-0.0562172	-0.163969	-0.0567436	-0.0891781	-0.126717	-0.0597248	-0.0378265	-0.0488739	-0.0641003	-0.0866284	-0.0783615	0.841088	-0.0152264	0.807365	0.00826693	0.638987	-0.0377545	0.521611	-0.0142612
Q80U12	Sgsm2	-3.7747	-3.74351	-4.12239	-3.93373	-3.8344	-4.17371	-4.06455	-3.86836	-3.15528	-3.21868	-3.75738	-3.45272	-3.58152	-3.63397	-3.32249	-3.20998	-3.89358	-3.98526	-3.39602	-3.43699	0.469108	-0.0916734	0.818373	-0.0409751	0.026922	0.497568	0.00622406	0.548267
P62242	Rps8	3.02742	2.85106	2.9397	2.91827	3.0579	3.04083	2.96872	3.06486	1.68663	1.82426	1.7778	1.81485	1.80873	1.836	1.82314	1.87095	2.93411	3.03308	1.77589	1.83471	0.0681409	0.0989637	0.158824	0.0588207	4.2477e-07	-1.15823	1.03893e-07	-1.19837
Q6P542	Abcf1	1.95359	1.92394	1.98624	1.9688	2.06728	2.04141	1.99557	1.99761	1.76353	1.75203	1.68946	1.72565	1.69349	1.74826	1.6989	1.71797	1.95814	2.02547	1.73267	1.71466	0.0240308	0.067327	0.417532	-0.0180106	5.30893e-05	-0.225474	1.56546e-05	-0.310812
Q8R516	Mib2	-2.98351	-2.7483	-2.72306	-2.76808	-2.70775	-2.60736	-2.77374	-3.11285	-2.52057	-2.4973	-2.62863	-2.61107	-2.85424	-2.53611	-2.6595	-2.53384	-2.80574	-2.80042	-2.56439	-2.64592	0.967857	0.00531149	0.37595	-0.0815301	0.0189086	0.241343	0.294956	0.154501
Q8VHY0	Cspg4	1.24282	1.21806	1.17995	1.11873	1.11577	1.0959	1.08577	1.19549	0.993675	0.938942	0.911266	0.977318	0.94286	0.942795	0.976818	0.956377	1.18989	1.12323	0.9553	0.954712	0.119746	-0.0666595	0.978241	-0.00058794	0.000636194	-0.23459	0.00417814	-0.168519
Q921M3	Sf3b3	3.8481	3.92521	3.8717	3.85464	3.88618	3.94956	3.9434	3.95455	2.48481	2.65941	2.64483	2.65967	2.59433	2.63852	2.58578	2.60229	3.87491	3.93342	2.61218	2.60523	0.0485144	0.0585098	0.883714	-0.00694942	1.09166e-05	-1.26273	3.20539e-09	-1.32819
Q9DBL2	Gdap2	-1.71585	-1.49705	-1.64628	-1.62366	-1.81504	-1.65389	-1.79833	-1.7389	-1.6308	-1.68096	-1.57696	-1.72764	-1.67071	-1.79685	-1.63734	-1.80037	-1.62071	-1.75154	-1.65409	-1.72632	0.068496	-0.13083	0.227292	-0.0722284	0.575172	-0.03338	0.667569	0.0252218
Q9JJU8	Sh3bgrl	2.80826	2.44872	2.27798	2.40602	2.47738	2.25292	2.42072	2.57839	1.12149	1.24384	1.26274	0.956347	1.01402	1.0699	1.13057	1.18162	2.48524	2.43235	1.1461	1.09903	0.706471	-0.0528927	0.58185	-0.0470772	0.000167099	-1.33914	2.39858e-05	-1.33333
Q3ULD5	Mccc2	2.20434	2.19565	2.34492	2.44368	2.37014	2.38203	2.43639	2.38564	2.2048	2.20189	2.10058	2.18675	2.22521	2.20271	2.15323	2.22662	2.29715	2.39355	2.1735	2.20194	0.204711	0.096405	0.384029	0.0284386	0.127883	-0.123642	0.000165083	-0.191608
Q01279	Egfr	-0.921228	-0.821772	-0.893045	-0.887535	-0.905737	-1.0507	-1.07643	-0.912045	-0.428579	-0.522972	-0.562714	-0.61404	-0.586302	-0.601259	-0.438881	-0.527891	-0.880895	-0.986227	-0.532076	-0.538583	0.097085	-0.105331	0.907669	-0.00650692	0.000791768	0.348819	0.00030191	0.447643
Q80UM7	Mogs	0.762041	0.836683	0.735844	0.762585	0.896799	0.851837	0.770887	0.820131	0.551113	0.565655	0.428432	0.522114	0.644011	0.656332	0.596167	0.535278	0.774288	0.834914	0.516829	0.607947	0.129195	0.0606256	0.070055	0.0911183	0.000758834	-0.25746	0.00101767	-0.226967
Q6PD26	Pigs	-0.0173664	-0.0363674	-0.00222206	-0.0706425	-0.111277	-0.138155	0.00344276	-0.0117836	-0.239471	-0.164377	-0.340034	-0.182953	-0.248266	-0.143242	-0.268934	-0.237667	-0.0316496	-0.0644431	-0.231709	-0.224527	0.440199	-0.0327935	0.887252	0.00718164	0.0100519	-0.200059	0.0131118	-0.160084
Q9JIG4	Ppp1r3f	-4.01967	-3.60931	-4.43599	-4.08644	-4.13634	-3.95859	-4.30186	-4.17485	-3.4142	-3.68565	-3.81245	-3.76474	-3.22103	-3.20998	-3.86264	-3.95563	-4.03785	-4.14291	-3.66926	-3.56232	0.597957	-0.105057	0.65147	0.106942	0.118052	0.368592	0.0569649	0.580591
Q8BNL5	Kctd6	-3.22594	-2.95247	-3.06921	-3.08248	-3.31165	-2.96012	-2.93237	-2.91298	-2.40678	-2.49982	-2.26971	-2.35601	-2.36739	-2.49413	-2.49275	-2.60925	-3.08252	-3.02928	-2.38308	-2.49088	0.649211	0.0532434	0.169013	-0.1078	9.00533e-05	0.699443	0.00522054	0.538399
Q4VBD2	Tapt1	0.0684395	0.0735493	0.030117	-0.00992012	-0.0245514	-0.0353107	-0.0905056	0.0238247	0.155802	0.133955	0.251165	0.109255	0.195044	0.249905	0.210876	0.165962	0.0405464	-0.0316358	0.162544	0.205447	0.0569595	-0.0721822	0.285234	0.0429025	0.0204896	0.121998	0.000281201	0.237082
Q8BKX6	Smg1	0.674759	0.684832	0.742115	0.717785	0.750017	0.688885	0.66441	0.748228	0.354225	0.337881	0.316441	0.259167	0.361473	0.411144	0.27071	0.360195	0.704873	0.712885	0.316928	0.350881	0.773458	0.00801229	0.383988	0.0339522	1.06538e-05	-0.387944	9.84508e-05	-0.362004
Q0KK55	Kndc1	-3.67465	-3.53996	-3.47829	-3.66801	-3.65414	-3.70621	-3.62777	-3.77244	-2.52097	-2.73545	-2.40171	-2.71003	-2.66331	-2.68217	-2.37405	-2.46599	-3.59023	-3.69014	-2.59204	-2.54638	0.143792	-0.0999107	0.691397	0.0456586	0.000127737	0.998189	0.000143117	1.14376
Q8CIN4	Pak2	1.64535	1.6249	1.72878	1.5599	1.72373	1.64262	1.70156	1.60472	0.746964	0.765911	0.719324	0.853939	0.718529	0.789431	0.724276	0.632925	1.63973	1.66816	0.771534	0.71629	0.545228	0.0284233	0.249804	-0.0552444	1.78917e-06	-0.8682	6.50475e-07	-0.951868
P54830	Ptpn5	-0.343084	-0.0859528	-0.378639	-0.371292	-0.28154	-0.322886	-0.296787	-0.241789	0.0985909	0.0651684	-0.00650978	0.0682468	0.0516529	0.141359	-0.316135	-0.0160313	-0.294742	-0.28575	0.0563741	-0.0347886	0.90779	0.00899172	0.430306	-0.0911627	0.0113539	0.351116	0.0834755	0.250962
P22892	Ap1g1	2.83825	2.70822	2.93564	2.81811	2.84438	2.80666	2.87397	2.86451	2.50657	2.54964	2.61609	2.53375	2.51265	2.52558	2.56458	2.59524	2.82506	2.84738	2.55151	2.54951	0.674507	0.022325	0.949025	-0.00199938	0.00480089	-0.273543	2.42866e-05	-0.297867
Q9JKY5	Hip1r	2.75953	2.81621	2.75891	2.75039	2.77741	2.77987	2.81559	2.76855	2.85773	2.92561	2.92542	2.96342	2.85412	2.81327	2.92627	2.9072	2.77126	2.78536	2.91804	2.87521	0.474889	0.0140977	0.253266	-0.0428305	0.00223997	0.146785	0.0320667	0.0898571
Q9DC22	Dcaf6	-1.94232	-1.87246	-1.79562	-1.96321	-2.02081	-2.04743	-1.9691	-2.03041	-1.49747	-1.62566	-1.46993	-1.74254	-1.5091	-1.70135	-1.77114	-1.58245	-1.8934	-2.01694	-1.5839	-1.64101	0.0391563	-0.123535	0.531466	-0.0571117	0.0086102	0.3095	0.00547286	0.375924
Q8C3Q9	Casp9	-3.18681	-3.43307	-3.08643	-3.31157	-3.1045	-3.28143	-2.98537	-3.03692	-3.38279	-3.28886	-3.31552	-3.20714	-3.35969	-3.2141	-3.4612	-3.08206	-3.25447	-3.10206	-3.29858	-3.27926	0.176358	0.152413	0.841325	0.0193207	0.623545	-0.0441105	0.145997	-0.177203
O88935	Syn1	2.71885	2.88359	2.77457	2.68721	2.59446	2.5356	2.97774	2.30083	6.22302	5.94753	6.03832	6.10676	6.05714	6.09571	5.93594	6.09831	2.76605	2.60216	6.07891	6.04678	0.333889	-0.163896	0.662442	-0.0321307	2.33215e-08	3.31285	6.20899e-05	3.44462
Q8CIV8	Tbce	1.28771	1.39638	1.29288	1.36745	1.14759	1.31496	1.25166	1.42106	0.79463	0.962654	0.810175	0.805647	0.788256	0.871738	0.888523	0.867254	1.3361	1.28382	0.843277	0.853943	0.452964	-0.0522881	0.825488	0.0106664	0.000112213	-0.492828	0.00243641	-0.429874
Q920P3	Brinp1	-0.954292	-0.954935	-1.02647	-0.992945	-1.22548	-0.989069	-1.01287	-1.14933	0.71254	0.648956	0.723324	0.641882	0.600016	0.648485	0.651485	0.711664	-0.982161	-1.09419	0.681675	0.652913	0.138295	-0.112026	0.391062	-0.0287628	2.42573e-09	1.66384	9.38285e-06	1.7471
Q9ES00	Ube4b	2.03768	1.99964	2.06039	1.9655	1.9467	2.01185	1.98494	1.9874	1.41108	1.36476	1.32598	1.42052	1.43548	1.4243	1.36746	1.35362	2.0158	1.98272	1.38059	1.39521	0.23989	-0.0330815	0.642145	0.0146255	7.83481e-07	-0.635215	1.54389e-06	-0.587508
E9Q0S6	Tns1	-3.59215	-3.29531	-3.46983	-3.28163	-3.3673	-3.30807	-3.53722	-3.25405	-2.85643	-2.67833	-2.68397	-2.67154	-2.9199	-2.67375	-2.71094	-2.52509	-3.40973	-3.36666	-2.72257	-2.70742	0.671364	0.0430694	0.877314	0.0151434	0.000558683	0.687164	0.000866633	0.659238
Q8K245	Uvrag	-1.6994	-0.684944	-1.80649	-1.52712	-1.60841	-1.69931	-1.72231	-1.80079	-1.15133	-1.21628	-1.16763	-1.16801	-1.13698	-1.20574	-1.15096	-1.24357	-1.42949	-1.7077	-1.17581	-1.18431	0.356273	-0.278215	0.77743	-0.00850058	0.392997	0.253677	9.49531e-05	0.523392
Q8R0L9	Tada3	-3.12066	-3.1734	-3.17699	-3.14067	-2.97009	-2.80375	-3.00949	-3.002	-3.03932	-3.193	-3.14939	-3.38431	-2.95373	-3.48877	-3.05658	-3.14663	-3.15293	-2.94633	-3.19151	-3.16143	0.019515	0.206602	0.834293	0.0300803	0.632449	-0.0385773	0.161942	-0.215099
O35465	Fkbp8	2.37204	2.27439	2.45522	2.28586	2.30628	2.33034	2.38903	2.26538	2.54491	2.45573	2.50793	2.56424	2.46136	2.50907	2.47675	2.56955	2.34688	2.32275	2.5182	2.50418	0.646547	-0.0241203	0.692824	-0.0140228	0.018179	0.171329	0.00215344	0.181426
O54988	Slk	1.88983	1.84227	1.93346	1.93266	1.89917	1.92457	1.94569	1.90673	2.84781	2.73169	2.85243	2.74802	2.75926	2.7345	2.72804	2.83677	1.89956	1.91904	2.79498	2.76464	0.459302	0.0194836	0.484733	-0.0303426	1.66536e-06	0.895429	6.17911e-06	0.845603
P61087	Ube2k	2.50355	2.54546	2.50697	2.35794	2.54186	2.46556	2.51494	2.42785	1.6009	1.56593	1.69953	1.65115	1.65208	1.64025	1.66608	1.68314	2.47848	2.48755	1.62938	1.66039	0.858913	0.00907326	0.3745	0.031013	7.21261e-06	-0.849102	1.14256e-05	-0.827163
O35071	Kif1c	-7.5288	-7.42813	-8.0398	-7.79986	-7.65321	-7.70911	-7.60835	-7.39553	-7.13382	-6.93326	-7.67557	-7.36915	-7.86536	-7.0753	-8.17568	-7.87325	-7.69915	-7.59155	-7.27795	-7.7474	0.52025	0.107597	0.156679	-0.469445	0.094011	0.421197	0.564085	-0.155846
P13808	Slc4a2	-1.00827	-1.39044	-1.1108	-1.45823	-0.953928	-1.21494	-0.907431	-0.857002	-0.321716	-0.0501938	0.450993	0.509497	0.713423	0.277294	0.284611	0.545521	-1.24193	-0.983324	0.147145	0.455212	0.107001	0.258609	0.237885	0.308067	0.00227588	1.38908	6.01422e-05	1.43854
Q9DBC7	Prkar1a	1.00528	0.924522	1.07001	1.0119	0.900038	0.955004	1.02566	0.992868	1.4627	1.32934	1.44907	1.44747	1.35533	1.44426	1.34599	1.47561	1.00293	0.968392	1.42215	1.4053	0.424398	-0.0345364	0.719905	-0.0168476	6.9046e-05	0.419218	5.6521e-05	0.436906
Q9CU65	Zmym2	-0.347261	-0.521889	-0.245834	-0.305532	-0.0516014	-0.113018	-0.242361	-0.133699	-1.31843	-1.18531	-1.62053	-1.38824	-1.1921	-1.11031	-1.35769	-1.41705	-0.355129	-0.13517	-1.37813	-1.26929	0.025855	0.219959	0.384977	0.108838	0.00019335	-1.023	5.32565e-05	-1.13412
Q8K215	Lyrm4	0.512054	0.509638	0.351154	0.39802	0.46537	0.401133	0.429979	0.315586	1.52182	1.5279	1.45697	1.4919	1.55206	1.54313	1.51277	1.58003	0.442717	0.403017	1.49965	1.547	0.472236	-0.0396996	0.0696182	0.0473514	1.94229e-05	1.05693	4.14584e-06	1.14398
P12382	Pfkl	2.35078	2.37206	2.30521	2.22275	2.44296	2.43056	2.50681	2.24112	3.93211	3.75856	3.7456	3.72707	3.82195	3.73589	3.75232	3.84317	2.3127	2.40536	3.79084	3.78833	0.222189	0.0926657	0.965023	-0.00250864	8.46947e-07	1.47814	1.7091e-05	1.38297
A0A1W2P872	Nova2	3.21986	3.35161	3.17855	3.34934	3.32612	3.32201	3.19157	3.41009	1.36248	1.81044	1.62679	1.77331	1.74804	1.6305	1.61695	1.6004	3.27484	3.31245	1.64326	1.64897	0.574433	0.0376091	0.960201	0.00571728	0.000104469	-1.63158	2.57452e-07	-1.66348
Q8C5K5	0	-2.38197	-2.43615	-2.66162	-2.38604	-2.46125	-2.45232	-2.6336	-2.32747	-3.16594	-2.96178	-3.21336	-3.19058	-3.02198	-3.08218	-3.06226	-3.08216	-2.46644	-2.46866	-3.13291	-3.06214	0.98145	-0.00221348	0.312009	0.07077	0.00029849	-0.666469	0.00181826	-0.593485
P62702	Rps4x	4.64571	4.75058	4.53603	4.54767	4.60305	4.68388	4.628	4.6472	3.00431	3.21288	3.11256	3.23359	3.15243	3.18865	3.1583	3.19643	4.62	4.64053	3.14084	3.17395	0.718862	0.0205331	0.578151	0.0331187	9.32531e-07	-1.47916	6.84237e-09	-1.46658
Q9DBH0	Wwp2	-3.53749	-3.7224	-3.5639	-3.84065	-3.64015	-3.97633	-3.66889	-3.7902	-4.37271	-3.94296	-4.16095	-4.22546	-4.39409	-3.50561	-4.28615	-4.28963	-3.66611	-3.76889	-4.17552	-4.11887	0.362889	-0.102783	0.812943	0.0566471	0.00480666	-0.50941	0.189833	-0.34998
Q69Z36	Mex3b	-2.74009	-2.46021	-2.41652	-2.55305	-2.27862	-2.38083	-2.59361	-2.66578	-3.74662	-3.83771	-3.69383	-4.20761	-3.79899	-3.73438	-3.69318	-3.54739	-2.54247	-2.47971	-3.87144	-3.69349	0.606898	0.0627589	0.232168	0.177955	0.000192241	-1.32897	0.00010005	-1.21378
Q8BHN0	Ppm1l	-1.89043	-2.56775	-2.01876	-1.90981	-1.95758	-1.86907	-2.07506	-1.99639	-2.30166	-2.16759	-2.11283	-2.22033	-2.11557	-2.32446	-2.22758	-2.20087	-2.09669	-1.97453	-2.2006	-2.21712	0.506959	0.122162	0.788558	-0.0165157	0.56781	-0.103916	0.00714176	-0.242594
Q99J95	Cdk9	-0.692839	-1.03257	-0.655928	-0.702862	-0.664888	-0.662519	-0.665258	-0.663839	-1.58358	-1.59907	-1.56424	-1.5825	-1.61042	-1.59966	-1.7323	-1.65448	-0.77105	-0.664126	-1.58235	-1.64922	0.310144	0.106924	0.110522	-0.0668678	0.00256428	-0.811297	6.25092e-05	-0.985089
P62843	Rps15	0.0478477	0.546913	-0.256035	0.367407	0.0721111	0.460197	-0.182127	0.503176	-1.54068	-0.794399	-1.38951	-1.00815	-1.2764	-0.810587	-1.36743	-0.821327	0.176533	0.213339	-1.18319	-1.06894	0.883787	0.0368061	0.631461	0.114249	0.00149977	-1.35972	0.00117018	-1.28228
Q8BG05	Hnrnpa3	5.05609	4.98627	5.06285	5.0987	5.23474	5.2086	5.27143	5.11456	3.70369	3.82955	3.70339	3.73613	3.84638	3.81504	3.75107	3.71902	5.05098	5.20733	3.74319	3.78288	0.0107763	0.156357	0.377391	0.0396862	7.92922e-08	-1.30779	7.79509e-08	-1.42446
P97445	Cacna1a	-1.03974	-0.743183	-1.02285	-1.13868	-0.947178	-1.07304	-1.02472	-1.06067	1.14762	0.954044	0.979765	1.00521	1.01248	0.998196	0.932194	1.03955	-0.986114	-1.0264	1.02166	0.995603	0.67799	-0.0402899	0.619216	-0.0260544	1.23039e-05	2.00777	4.61768e-09	2.02201
Q3U319	Rnf40	1.93255	1.96538	1.94016	1.93945	1.96552	1.95289	1.96667	2.01327	0.959839	1.10973	0.991819	1.04814	1.06965	1.04737	1.04856	1.01976	1.94439	1.97459	1.02738	1.04634	0.106449	0.0302005	0.615378	0.0189543	5.55297e-05	-0.917005	6.24151e-09	-0.928251
Q9CZM2	Rpl15	3.105	3.1518	3.04729	2.89995	3.09865	2.93088	3.12431	3.00521	1.76982	1.80113	1.8398	1.85158	1.79715	1.73193	1.75389	1.6948	3.05101	3.03976	1.81558	1.74444	0.878627	-0.0112472	0.0468836	-0.0711427	5.28311e-05	-1.23542	6.22205e-06	-1.29532
Q99KG3	Rbm10	1.46756	1.41166	1.49979	1.53175	1.58089	1.62249	1.52389	1.56297	0.446571	0.584623	0.535397	0.58448	0.459599	0.506577	0.515165	0.467529	1.47769	1.57256	0.537768	0.487217	0.0290968	0.0948701	0.225158	-0.0505505	8.48165e-07	-0.939923	5.71928e-08	-1.08534
O08715	Akap1	1.49369	1.57239	1.51942	1.5187	1.48521	1.4471	1.47094	1.48522	0.762085	0.860207	0.853891	0.882605	0.775652	0.794195	0.829071	0.808027	1.52605	1.47212	0.839697	0.801736	0.0386648	-0.0539317	0.258344	-0.0379605	3.52234e-06	-0.686352	1.35412e-08	-0.670381
Q8BKT7	Thoc5	1.73298	1.64506	1.76338	1.77416	1.81257	1.83412	1.79152	1.78622	0.821138	0.857935	0.806561	0.838673	0.87686	0.80073	0.877756	0.780489	1.72889	1.80611	0.831077	0.833959	0.0718218	0.0772123	0.921989	0.002882	1.2535e-05	-0.897818	3.20999e-06	-0.972148
Q8BQ89	Lix1l	-0.676796	-0.571634	-0.770554	-0.692684	-0.743774	-0.769707	-0.74227	-0.515932	-2.50718	-2.28901	-2.40642	-2.20619	-2.51731	-2.04096	-2.26182	-2.32004	-0.677917	-0.692921	-2.3522	-2.28503	0.842826	-0.0150037	0.593184	0.0671663	3.90937e-06	-1.67428	3.79173e-05	-1.59211
Q8BGV7	Kctd13	-3.52898	-3.21344	-3.71491	-3.5701	-3.62737	-3.46602	-3.42594	-3.29918	-3.22691	-3.61116	-3.18453	-2.99572	-3.17173	-3.23058	-3.20349	-3.04479	-3.50685	-3.45463	-3.25458	-3.16265	0.694078	0.0522263	0.538334	0.0919333	0.182988	0.252274	0.014447	0.291981
P98154	Dgcr2	-2.60235	-2.39769	-2.74174	-2.45118	-2.77813	-2.54395	-2.48706	-2.53382	-2.87809	-2.88545	-2.47458	-2.1865	-2.49885	-2.41364	-2.77419	-2.92646	-2.54824	-2.58574	-2.60616	-2.65328	0.724842	-0.0375023	0.828576	-0.0471292	0.771053	-0.0579157	0.64184	-0.0675426
P05202	Got2	4.86374	4.8468	4.70596	4.74153	4.71606	4.71945	4.94314	4.62008	7.27289	7.17301	7.07445	7.18633	7.10668	7.12664	7.0776	7.22572	4.78951	4.74968	7.17667	7.13416	0.635494	-0.0398235	0.444878	-0.0425086	1.17363e-08	2.38717	3.27134e-06	2.38448
P47791	Gsr	2.51134	2.31293	2.45321	2.42247	2.47933	2.32127	2.48647	2.3574	2.54593	2.38677	2.47591	2.30086	2.53788	2.29841	2.54025	2.40085	2.42499	2.41112	2.42737	2.44435	0.822641	-0.0138707	0.83732	0.0169806	0.973117	0.00238132	0.662778	0.0332327
Q8VD04	Gripap1	2.72991	2.71274	2.77419	2.8026	2.75597	2.64068	2.73549	2.69151	3.26406	3.19503	3.16825	3.12339	3.22767	3.17246	3.12506	3.1025	2.75486	2.70591	3.18768	3.15692	0.188269	-0.048944	0.475777	-0.0307593	4.36045e-05	0.432824	2.17124e-05	0.451009
Q8BV13	Cops7b	-0.24247	-0.393402	-0.265018	-0.293589	-0.197567	-0.266422	-0.297495	-0.21343	-0.97147	-1.01204	-0.929123	-1.07702	-0.953926	-0.907534	-1.00239	-1.13099	-0.29862	-0.243729	-0.997415	-0.998711	0.230292	0.0548911	0.982872	-0.00129604	5.14387e-06	-0.698795	8.84723e-05	-0.754982
O35680	Mrps12	-0.74337	-2.05748	-0.61727	-0.702196	-0.736839	-0.737499	-0.726967	-0.824961	-0.819408	-0.751471	-0.628574	-0.818081	-0.752377	-0.772264	-0.76116	-0.706898	-1.03008	-0.756567	-0.754384	-0.748175	0.484458	0.273513	0.90209	0.0062089	0.482484	0.275696	0.768764	0.00839186
Q80TM9	Nisch	1.10361	0.694431	1.18803	1.1263	1.12264	1.20217	1.14711	1.14831	1.72917	1.63792	1.57734	1.55818	1.69462	1.68592	1.62035	1.68866	1.02809	1.15506	1.62565	1.67239	0.343048	0.126966	0.327979	0.0467381	0.00910307	0.597561	6.94751e-07	0.517333
Q9CQI6	Cotl1	4.32165	4.3945	4.17359	4.18357	4.2725	4.28787	4.17855	4.38204	3.71232	3.80571	3.74028	3.71878	3.68784	3.73682	3.72111	3.72984	4.26833	4.28024	3.74427	3.7189	0.86735	0.0119133	0.343135	-0.0253701	0.000917587	-0.524054	0.000502433	-0.561337
Q8R2R3	Aagab	0.479126	0.564732	0.514156	0.555449	0.401604	0.437891	0.29286	0.533867	0.38802	0.511684	0.424667	0.536808	0.519382	0.36528	0.491993	0.453781	0.528366	0.416555	0.465295	0.457609	0.106503	-0.11181	0.879718	-0.00768566	0.182558	-0.0630708	0.523161	0.0410538
Q99J85	Nptxr	1.73272	1.63168	1.65084	1.53766	1.52201	1.49439	1.55417	1.54674	3.02032	2.84202	2.80678	2.68174	2.78553	2.7513	2.62191	2.85062	1.63822	1.52933	2.83772	2.75234	0.0669405	-0.108895	0.357928	-0.0853782	3.46904e-05	1.19949	5.18736e-05	1.22301
Q9DB77	Uqcrc2	4.61306	4.65501	4.5057	4.47735	4.6569	4.55995	4.53685	4.54427	6.13766	6.08806	5.987	5.9364	6.14327	6.07329	6.07329	6.12228	4.56278	4.57449	6.03728	6.10303	0.826405	0.0117092	0.255044	0.065752	4.10635e-07	1.47449	7.23249e-08	1.52854
Q6VVW5	Npr2	-2.63925	-2.5917	-2.60818	-2.68196	-2.5052	-2.46119	-2.57251	-2.41911	-2.64352	-2.4376	-2.57843	-2.55582	-2.42402	-2.58751	-2.72322	-2.45482	-2.63027	-2.4895	-2.55384	-2.54739	0.0147034	0.140771	0.939474	0.00645256	0.17794	0.0764284	0.485528	-0.0578899
Q6X893	Slc44a1	-0.297092	-0.494444	-0.142374	-0.216394	-0.26247	-0.228548	-0.17347	-0.319193	1.57217	1.4673	1.71072	1.73263	1.48172	1.4598	1.49278	1.49548	-0.287576	-0.24592	1.6207	1.48245	0.63759	0.041656	0.112023	-0.138255	1.72899e-06	1.90828	3.7212e-06	1.72837
Q9JKD3	Scamp5	2.50764	2.58541	2.34329	2.29552	2.32215	2.31903	2.28595	2.32537	4.92987	4.84896	4.75481	4.6804	4.84725	4.79613	4.7184	4.88232	2.43297	2.31313	4.80351	4.81103	0.176562	-0.119841	0.91236	0.00751543	2.8726e-07	2.37054	1.92621e-06	2.4979
Q8C8U0	Ppfibp1	-4.29441	-5.7753	-4.06924	-4.41451	-4.34623	-4.41111	-4.42467	-4.28261	-4.87908	-5.11888	-4.9041	-5.34433	-4.95897	-5.00159	-4.57003	-5.4985	-4.63837	-4.36615	-5.0616	-5.00727	0.531883	0.272214	0.814515	0.0543282	0.358696	-0.42323	0.0414385	-0.641116
Q9ER58	Spock2	0.206041	-0.519339	0.233727	0.0359268	0.120949	-0.00706673	0.202063	-0.00713158	0.405994	0.431789	0.452196	0.383904	0.320971	0.332657	0.340513	0.394827	-0.010911	0.0772033	0.418471	0.347242	0.657603	0.0881143	0.0183948	-0.071229	0.0909171	0.429382	0.00978274	0.270039
Q9D164	Fxyd6	0.560089	0.484262	0.389385	0.360826	0.386984	0.684658	0.316515	0.443335	0.49505	0.713757	0.470976	0.470764	0.442476	0.579245	0.529499	0.642635	0.448641	0.457873	0.537637	0.548464	0.924151	0.00923204	0.886743	0.0108271	0.28024	0.0889959	0.366501	0.090591
Q9D4H9	Phf14	1.04954	1.1395	1.11294	1.04522	1.093	1.13224	1.07512	1.09487	-0.355804	-0.270844	-0.332567	-0.320974	-0.355045	-0.352531	-0.200104	-0.402189	1.0868	1.09881	-0.320047	-0.327467	0.669387	0.0120072	0.883434	-0.00742006	1.51513e-08	-1.40685	2.36569e-05	-1.42628
Q9Z2H2	Rgs6	0.106363	0.0349331	0.062067	-0.026638	-0.052351	0.0312939	0.0532436	0.0387669	0.286192	0.468998	0.419619	0.509615	0.374399	0.385658	0.551155	0.282085	0.0441813	0.0177383	0.421106	0.398324	0.497953	-0.026443	0.769172	-0.0227814	0.00131069	0.376925	0.00319098	0.380586
P70302	Stim1	-0.387257	-0.37574	-0.28244	-0.236423	-0.292446	-0.407375	-0.268419	-0.290073	1.09046	1.0037	1.19691	1.06542	1.04	1.05832	1.04549	1.08943	-0.320465	-0.314579	1.08912	1.05831	0.906838	0.00588655	0.507788	-0.0308137	2.42877e-07	1.40959	4.20015e-06	1.37289
Q5SU73	Coil	-1.10519	-0.680994	-1.13309	-0.981487	-1.40487	-1.06893	-1.22675	-1.02452	-2.52527	-2.36812	-2.57114	-2.36267	-2.33451	-2.48569	-2.61508	-2.42727	-0.975191	-1.18127	-2.4568	-2.46564	0.178449	-0.206078	0.915169	-0.00883722	0.000106443	-1.48161	4.28398e-05	-1.28437
O35316	Slc6a6	-3.13553	-3.17268	-3.14501	-3.2355	-2.84162	-3.18775	-3.23182	-3.05148	-1.67867	-1.54584	-2.13119	-2.19723	-1.43838	-1.36826	-1.7322	-1.96681	-3.17218	-3.07816	-1.88823	-1.62641	0.367329	0.0940158	0.266229	0.26182	0.00376834	1.28395	0.000279025	1.45175
Q6PDM2	Srsf1	4.90199	4.6392	4.94801	4.66705	5.0046	4.75284	4.98993	4.79836	3.23052	3.37049	3.30774	3.16287	3.21478	3.01372	3.38359	3.05709	4.78906	4.88643	3.2679	3.1673	0.379447	0.0973697	0.343998	-0.100605	2.07497e-05	-1.52116	6.10335e-06	-1.71914
Q3UMR5	Mcu	1.12491	1.24122	1.02312	1.00416	0.899784	0.951593	1.10029	0.921228	2.77454	2.60577	2.60112	2.62042	2.59206	2.55646	2.50274	2.72648	1.09835	0.968223	2.65046	2.59444	0.117613	-0.130128	0.410511	-0.0560255	9.96238e-07	1.55211	2.96688e-07	1.62621
Q9D2R6	Coa3	-1.66317	-1.40286	-1.7825	-1.87049	-1.88575	-1.91252	-1.86436	-1.96199	-1.16785	-1.31634	-1.19952	-1.13552	-1.29206	-1.38816	-1.22994	-1.06502	-1.67975	-1.90616	-1.20481	-1.24379	0.110034	-0.2264	0.641305	-0.0389853	0.0128981	0.474946	0.00124466	0.662361
Q9Z2L6	Minpp1	-0.591208	-0.711395	-0.646305	-0.661045	-0.56082	-0.619741	-0.642958	-0.573935	-1.34049	-1.35202	-1.64844	-1.51214	-1.39308	-1.28506	-1.2904	-1.39465	-0.652488	-0.599363	-1.46327	-1.3408	0.143936	0.0531249	0.196819	0.122476	0.00071102	-0.810786	4.70951e-06	-0.741435
P97434	Mprip	0.494259	0.456499	0.457712	0.525305	0.418491	0.519903	0.41857	0.567461	0.517	0.633085	0.589115	0.562302	0.606337	0.543032	0.544641	0.594839	0.483444	0.481106	0.575376	0.572212	0.957065	-0.00233746	0.918333	-0.00316334	0.0241623	0.0919318	0.0877595	0.0911059
Q8BMQ8	Mon1b	-1.25333	-1.06153	-1.16518	-1.12327	-1.18014	-1.12722	-1.15991	-1.0798	-1.07492	-1.03612	-1.13711	-1.12447	-1.05764	-1.26129	-1.21045	-1.21574	-1.15083	-1.13677	-1.09316	-1.18628	0.772267	0.0140615	0.128143	-0.0931249	0.271985	0.0576735	0.369027	-0.0495129
Q9ERB0	Snap29	1.85824	2.04355	1.89364	1.89891	1.79679	1.89276	1.83421	1.83976	1.3192	1.35256	1.3495	1.4306	1.30403	1.43392	1.34552	1.34707	1.92359	1.84088	1.36297	1.35764	0.137936	-0.0827079	0.887881	-0.00532961	9.69535e-05	-0.56062	1.52203e-05	-0.483242
P70340	Smad1	-1.68593	-1.45786	-1.56901	-1.41144	-1.54508	-1.45777	-1.59386	-1.46268	-1.56627	-1.69889	-1.84848	-1.7765	-1.79297	-1.7278	-1.77769	-1.72684	-1.53106	-1.51485	-1.72254	-1.75632	0.825918	0.0162144	0.622805	-0.0337892	0.0677154	-0.191473	0.00193679	-0.241477
Q8BGT8	Phyhipl	1.60343	1.26894	1.60973	1.49428	1.41195	1.39269	1.46956	1.44737	2.27351	2.32774	2.25502	2.30193	2.27735	2.29279	2.24195	2.28329	1.49409	1.43039	2.28955	2.27385	0.486688	-0.0637002	0.453836	-0.0157027	0.00162073	0.795456	1.21266e-07	0.843453
Q9CPU4	Mgst3	0.161564	0.307076	0.178745	0.284269	0.148632	0.252958	0.16836	0.00763512	1.50591	1.35688	1.34831	1.49901	1.52667	1.48273	1.31151	1.48629	0.232913	0.144396	1.42753	1.4518	0.212714	-0.0885172	0.719813	0.0242739	9.89172e-07	1.19461	1.55653e-06	1.3074
Q8BFZ3	Actbl2	-2.58259	-2.83851	-2.3057	-2.46491	-2.2145	-2.60597	-2.61546	-2.47588	-2.03728	-2.52906	-2.16532	-2.53613	-1.89379	-2.08819	-2.349	-2.30159	-2.54793	-2.47795	-2.31695	-2.15814	0.649321	0.0699763	0.373832	0.158803	0.223021	0.230982	0.063532	0.319809
Q8BFR5	Tufm	3.71401	3.59949	3.68442	3.61973	3.72098	3.72811	3.68905	3.67546	4.48944	4.4408	4.37364	4.37859	4.45345	4.38993	4.47489	4.50175	3.65441	3.7034	4.42062	4.45501	0.169965	0.0489855	0.38246	0.0343904	1.05138e-06	0.766202	2.88214e-06	0.751607
Q3UH99	Shisa6	1.10071	1.0808	1.14233	1.08075	0.923765	0.874155	0.9473	1.03057	2.21082	1.87896	1.88319	1.90509	1.9745	1.93094	1.86097	1.97142	1.10115	0.943947	1.96951	1.93446	0.0108216	-0.157201	0.702722	-0.0350537	0.00135305	0.868366	6.07599e-07	0.990513
Q8VE18	Smg8	-1.27046	-1.16118	-1.19563	-1.17068	-1.24836	-1.2045	-1.26808	-1.14466	-1.83966	-1.83569	-1.79158	-1.78426	-1.7693	-1.76007	-1.70527	-1.82913	-1.19949	-1.2164	-1.8128	-1.76594	0.662951	-0.0169106	0.172315	0.0468545	5.62709e-06	-0.613311	6.44846e-06	-0.549546
Q8BGC4	Ptgr3	0.562315	0.579308	0.675207	0.632179	0.707277	0.606688	0.64052	0.616657	0.666389	0.663507	0.558527	0.746735	0.670412	0.758131	0.59651	0.673388	0.612252	0.642786	0.65879	0.67461	0.407727	0.0305333	0.766233	0.0158205	0.35978	0.0465374	0.460829	0.0318246
Q06890	Clu	-0.177067	-0.0929375	-0.228973	-0.233559	-0.163736	-0.131578	0.0549431	-0.187826	1.69267	1.62835	1.76978	1.83582	1.65306	1.77682	1.64089	1.75365	-0.183134	-0.107049	1.73165	1.7061	0.290268	0.0760846	0.67009	-0.0255513	1.35342e-07	1.91479	1.03453e-06	1.81315
Q8BWQ6	Vps35l	1.03383	0.967348	1.05176	0.985071	0.890697	1.03356	1.03324	1.01242	0.895758	0.876265	0.954979	1.01008	0.79653	0.867756	0.875475	0.899549	1.0095	0.992479	0.934271	0.859828	0.686141	-0.0170236	0.0990652	-0.0744438	0.0907075	-0.0752316	0.0218592	-0.132652
Q8VCE6	Nt5m	-1.62103	-1.55973	-1.84709	-1.72652	-1.76535	-2.01698	-1.62328	-1.81377	-0.457726	-0.426888	-0.572134	-0.374249	-0.541977	-0.478033	-0.521193	-0.487408	-1.68859	-1.80485	-0.457749	-0.507153	0.304754	-0.116253	0.332126	-0.0494037	1.14627e-05	1.23084	0.000391627	1.29769
Q924M7	Mpi	1.23717	1.14756	1.05855	1.07972	1.1573	1.09621	1.11929	1.11885	1.77062	1.858	1.76764	1.80527	1.67795	1.70905	1.74149	1.87237	1.13075	1.12291	1.80038	1.75022	0.862658	-0.00783491	0.346873	-0.0501676	5.34622e-05	0.669634	0.00031953	0.627302
P60824	Cirbp	3.91024	4.17332	3.92201	3.9698	3.46146	3.60601	3.76379	4.09105	0.37138	1.4609	1.24536	1.14451	1.11308	0.923342	1.36499	1.10745	3.99384	3.73058	1.05554	1.12722	0.147409	-0.263264	0.792389	0.0716791	0.00067422	-2.9383	1.17955e-05	-2.60336
Q61595	Ktn1	3.82805	3.8993	3.84392	3.80151	3.8381	3.87914	3.90801	3.79932	2.8595	2.92723	2.9751	2.95426	2.92084	2.87768	2.93703	2.89632	3.8432	3.85614	2.92903	2.90797	0.69544	0.0129452	0.494673	-0.0210595	2.10848e-07	-0.914172	7.83867e-07	-0.948176
Q7TN98	Cpeb4	-1.10447	-0.852833	-0.831444	-0.986673	-1.21255	-1.05842	-1.09289	-0.931707	-1.62967	-1.63084	-1.52935	-1.52839	-1.62876	-1.75116	-1.53106	-1.59402	-0.943856	-1.07389	-1.57956	-1.62625	0.181396	-0.130036	0.432352	-0.0466881	0.000636626	-0.635707	0.000370796	-0.552359
Q60575	Kif1b	-0.186602	-0.195108	-0.168293	-0.113342	-0.230537	-0.223583	-0.254421	-0.108526	-0.833803	-0.737331	-0.889288	-0.673578	-0.858849	-0.653097	-0.725822	-0.77644	-0.165836	-0.204267	-0.7835	-0.753552	0.353915	-0.0384307	0.660491	0.0299482	0.000345892	-0.617664	8.42644e-05	-0.549285
Q62159	Rhoc	-1.96609	-2.70763	-1.94805	-2.00445	-2.2774	-2.03207	-2.05465	-2.05955	-1.7559	-1.67552	-1.67551	-1.45797	-1.7577	-1.68975	-1.93773	-1.65707	-2.15655	-2.10592	-1.64122	-1.76056	0.807281	0.0506344	0.230993	-0.119337	0.061874	0.515328	0.00674191	0.345357
Q99JT9	Adi1	-0.802675	-0.681368	-1.1046	-0.932846	-0.815477	-1.06182	-0.966736	-0.907545	-0.916845	-0.947865	-1.32352	-1.73263	-0.792652	-0.910505	-1.08059	-1.39051	-0.880373	-0.937895	-1.23021	-1.04356	0.606451	-0.0575218	0.454301	0.18665	0.169006	-0.349842	0.4925	-0.105669
Q9ERE7	Mesd	2.6415	2.56655	2.54676	2.46003	2.56377	2.59124	2.58368	2.614	1.72776	1.80932	1.87238	1.82408	1.69181	1.7218	1.76632	1.82583	2.55371	2.58817	1.80838	1.75144	0.430941	0.0344625	0.22272	-0.056941	6.51815e-06	-0.745326	1.94905e-05	-0.836729
Q9CQ60	Pgls	1.64705	0.776232	1.26034	1.28013	1.41704	1.41768	1.42082	1.40626	0.88312	0.983469	0.82428	0.832043	0.728247	0.962008	0.919704	0.889006	1.24094	1.41545	0.880728	0.874741	0.40061	0.174512	0.927536	-0.00598669	0.135515	-0.360212	0.00175006	-0.54071
Q61072	Adam9	-2.20457	-2.20881	-2.08264	-2.22111	-1.99234	-2.20247	-2.16036	-2.30647	-1.76144	-2.10354	-1.94607	-2.26845	-1.92059	-2.02104	-1.96135	-2.02059	-2.17928	-2.16541	-2.01987	-1.98089	0.857648	0.0138721	0.746966	0.038981	0.240533	0.159408	0.0600334	0.184516
P70318	Tial1	0.91852	1.08655	0.90815	0.95223	1.05566	1.15751	1.01261	0.879305	0.295174	0.437208	0.335243	0.456255	0.338253	0.473591	0.372799	0.312094	0.966362	1.02627	0.38097	0.374184	0.433328	0.0599093	0.901769	-0.00678587	4.9225e-05	-0.585392	0.000208192	-0.652087
Q3UUG6	Tbc1d24	1.61515	1.16693	1.63391	1.65495	1.49574	1.48003	1.55521	1.59453	1.84378	1.85852	1.83251	1.85506	1.7878	1.81579	1.82075	1.87145	1.51773	1.53138	1.84747	1.82395	0.916177	0.0136418	0.27554	-0.0235209	0.0669342	0.329733	0.000210052	0.29257
[truncated: 5,865 more rows]
