# Supplementary material for: Bazedoxifene reverses sexually dimorphic autistic-like abnormalities in biallelic MDGA1-mutant mice
Source: EMBO Mol Med. 2026 Mar 20;18(4):1358–98. doi: 10.1038/s44321-026-00402-y (PMC13084050; doi:10.1038/s44321-026-00402-y)
Supplement: Supplementary file 10 — Dataset EV5 [file 44321_2026_402_MOESM10_ESM.xlsx]

## Sheet: Legend
Dataset EV5. List of phosphopeptides used for volcano plot analysis of results from phosphoproteomic analysis of hippocampal tissues from control and Mdga1-cKO adult mice and embryos.

## Sheet: Hippo_KO_Phosphoprotein list
Table List of total identified proteins (phosphoproteomics)
Uniprot	Gene name	Sequence Count	Spectrum Count	Sequence Coverage	Length	MolWt	pI	Descriptive Name
Q91XV3	Basp1	31	53	0.743	226	22087	4.5	Brain acid soluble protein 1 OS=Mus musculus OX=10090 GN=Basp1 PE=1 SV=3
P26645	Marcks	34	72	0.735	309	29661	4.3	Myristoylated alanine-rich C-kinase substrate OS=Mus musculus OX=10090 GN=Marcks PE=1 SV=2
P28667	Marcksl1	20	125	0.575	200	20165	4.6	MARCKS-related protein OS=Mus musculus OX=10090 GN=Marcksl1 PE=1 SV=2
P68369	Tuba1a	19	52	0.463	451	50136	5.1	Tubulin alpha-1A chain OS=Mus musculus OX=10090 GN=Tuba1a PE=1 SV=1
Q60829	Ppp1r1b	5	7	0.454	194	21781	4.7	Protein phosphatase 1 regulatory subunit 1B OS=Mus musculus OX=10090 GN=Ppp1r1b PE=1 SV=2
P06837	Gap43	24	89	0.436	227	23632	4.7	Neuromodulin OS=Mus musculus OX=10090 GN=Gap43 PE=1 SV=1
P63101	Ywhaz	10	10	0.396	245	27771	4.8	14-3-3 protein zeta/delta OS=Mus musculus OX=10090 GN=Ywhaz PE=1 SV=1
O88935	Syn1	32	149	0.388	706	74097	9.8	Synapsin-1 OS=Mus musculus OX=10090 GN=Syn1 PE=1 SV=2
Q80XU3	Nucks1	14	31	0.38	234	26313	5.1	Nuclear ubiquitous casein and cyclin-dependent kinase substrate 1 OS=Mus musculus OX=10090 GN=Nucks1 PE=1 SV=1
P62806	H4c1	5	16	0.369	103	11367	11.4	Histone H4 OS=Mus musculus OX=10090 GN=H4c1 PE=1 SV=2
P68368	Tuba4a	12	24	0.35	448	49924	5.1	Tubulin alpha-4A chain OS=Mus musculus OX=10090 GN=Tuba4a PE=1 SV=1
P04370	Mbp	10	29	0.344	250	27168	9.6	Myelin basic protein OS=Mus musculus OX=10090 GN=Mbp PE=1 SV=2
P18608	Hmgn1	6	11	0.344	96	10152	9.8	Non-histone chromosomal protein HMG-14 OS=Mus musculus OX=10090 GN=Hmgn1 PE=1 SV=2
P10853	H2bc7	4	8	0.341	126	13936	10.3	Histone H2B type 1-F/J/L OS=Mus musculus OX=10090 GN=H2bc7 PE=1 SV=2
Q8CGP2	Hist1h2bp	4	8	0.341	126	13992	10.3	Histone H2B type 1-P OS=Mus musculus OX=10090 GN=Hist1h2bp PE=1 SV=3
Q8CGP1	H2bc12	4	8	0.341	126	13920	10.3	Histone H2B type 1-K OS=Mus musculus OX=10090 GN=H2bc12 PE=1 SV=3
Q6ZWY9	H2bc4	4	8	0.341	126	13906	10.3	Histone H2B type 1-C/E/G OS=Mus musculus OX=10090 GN=H2bc4 PE=1 SV=3
Q64525	Hist2h2bb	4	8	0.341	126	13920	10.3	Histone H2B type 2-B OS=Mus musculus OX=10090 GN=Hist2h2bb PE=1 SV=3
Q64478	H2bc9	4	8	0.341	126	13920	10.3	Histone H2B type 1-H OS=Mus musculus OX=10090 GN=H2bc9 PE=1 SV=3
Q64475	H2bc3	4	8	0.341	126	13952	10.3	Histone H2B type 1-B OS=Mus musculus OX=10090 GN=H2bc3 PE=1 SV=3
P10854	H2bc14	4	8	0.341	126	13936	10.3	Histone H2B type 1-M OS=Mus musculus OX=10090 GN=H2bc14 PE=1 SV=2
P17182	Eno1	10	18	0.329	434	47141	6.8	Alpha-enolase OS=Mus musculus OX=10090 GN=Eno1 PE=1 SV=3
P62984	Uba52	2	6	0.195	128	14728	9.8	Ubiquitin-60S ribosomal protein L40 OS=Mus musculus OX=10090 GN=Uba52 PE=1 SV=2
P62983	Rps27a	2	6	0.16	156	17951	9.6	Ubiquitin-40S ribosomal protein S27a OS=Mus musculus OX=10090 GN=Rps27a PE=1 SV=2
P0CG50	Ubc	2	6	0.307	734	82550	8.6	Polyubiquitin-C OS=Mus musculus OX=10090 GN=Ubc PE=1 SV=2
P0CG49	Ubb	2	6	0.328	305	34369	7.5	Polyubiquitin-B OS=Mus musculus OX=10090 GN=Ubb PE=2 SV=1
Q64332	Syn2	25	79	0.321	586	63373	8.4	Synapsin-2 OS=Mus musculus OX=10090 GN=Syn2 PE=1 SV=2
P60710	Actb	13	36	0.307	375	41737	5.5	Actin, cytoplasmic 1 OS=Mus musculus OX=10090 GN=Actb PE=1 SV=1
P63260	Actg1	13	36	0.307	375	41793	5.5	Actin, cytoplasmic 2 OS=Mus musculus OX=10090 GN=Actg1 PE=1 SV=1
Q8R191	Syngr3	3	3	0.284	229	24561	8.2	Synaptogyrin-3 OS=Mus musculus OX=10090 GN=Syngr3 PE=1 SV=1
Q99JP4	Cdc26	2	2	0.282	85	9761	6.9	Anaphase-promoting complex subunit CDC26 OS=Mus musculus OX=10090 GN=Cdc26 PE=1 SV=1
P14873	Map1b	102	282	0.279	2464	270252	4.8	Microtubule-associated protein 1B OS=Mus musculus OX=10090 GN=Map1b PE=1 SV=2
Q8VD37	Sgip1	26	41	0.279	806	86063	7.9	SH3-containing GRB2-like protein 3-interacting protein 1 OS=Mus musculus OX=10090 GN=Sgip1 PE=1 SV=1
P52927	Hmga2	3	4	0.278	108	11819	10.6	High mobility group protein HMGI-C OS=Mus musculus OX=10090 GN=Hmga2 PE=1 SV=1
P20357	Map2	55	98	0.277	1828	199130	4.9	Microtubule-associated protein 2 OS=Mus musculus OX=10090 GN=Map2 PE=1 SV=2
P97825	Jpt1	6	7	0.273	154	16081	5.3	Jupiter microtubule associated homolog 1 OS=Mus musculus OX=10090 GN=Jpt1 PE=1 SV=3
E9PUL5	Prrt2	7	9	0.272	346	35924	4.6	Proline-rich transmembrane protein 2 OS=Mus musculus OX=10090 GN=Prrt2 PE=1 SV=1
O08553	Dpysl2	17	57	0.269	572	62278	6.4	Dihydropyrimidinase-related protein 2 OS=Mus musculus OX=10090 GN=Dpysl2 PE=1 SV=2
P68254	Ywhaq	7	10	0.265	245	27778	4.8	14-3-3 protein theta OS=Mus musculus OX=10090 GN=Ywhaq PE=1 SV=1
O55042	Snca	2	2	0.257	140	14485	4.8	Alpha-synuclein OS=Mus musculus OX=10090 GN=Snca PE=1 SV=2
Q9DCL8	Ppp1r2	2	3	0.248	206	23119	4.8	Protein phosphatase inhibitor 2 OS=Mus musculus OX=10090 GN=Ppp1r2 PE=1 SV=3
P54227	Stmn1	13	28	0.248	149	17274	6	Stathmin OS=Mus musculus OX=10090 GN=Stmn1 PE=1 SV=2
Q3UHL1	Camkv	7	12	0.246	512	54819	5.5	CaM kinase-like vesicle-associated protein OS=Mus musculus OX=10090 GN=Camkv PE=1 SV=2
Q6WVG3	Kctd12	12	20	0.229	327	35892	5.8	BTB/POZ domain-containing protein KCTD12 OS=Mus musculus OX=10090 GN=Kctd12 PE=1 SV=1
P61982	Ywhag	6	8	0.227	247	28303	4.9	14-3-3 protein gamma OS=Mus musculus OX=10090 GN=Ywhag PE=1 SV=2
Q99NF3	Cep41	5	6	0.223	373	41442	8.1	Centrosomal protein of 41 kDa OS=Mus musculus OX=10090 GN=Cep41 PE=1 SV=1
P05064	Aldoa	8	11	0.22	364	39356	8.1	Fructose-bisphosphate aldolase A OS=Mus musculus OX=10090 GN=Aldoa PE=1 SV=2
Q9D8N6	Lin37	4	4	0.22	246	28378	9	Protein lin-37 homolog OS=Mus musculus OX=10090 GN=Lin37 PE=1 SV=1
Q9D6W8	Borcs6	9	10	0.219	360	38011	5.3	BLOC-1-related complex subunit 6 OS=Mus musculus OX=10090 GN=Borcs6 PE=1 SV=1
Q8CCS6	Pabpn1	2	2	0.219	302	32297	5.2	Polyadenylate-binding protein 2 OS=Mus musculus OX=10090 GN=Pabpn1 PE=1 SV=3
Q68EF6	Begain	8	13	0.215	600	65309	5.9	Brain-enriched guanylate kinase-associated protein OS=Mus musculus OX=10090 GN=Begain PE=1 SV=2
Q9JKC6	Cend1	5	18	0.215	149	14987	9	Cell cycle exit and neuronal differentiation protein 1 OS=Mus musculus OX=10090 GN=Cend1 PE=1 SV=1
P28661	Septin4	8	16	0.209	478	54936	5.9	Septin-4 OS=Mus musculus OX=10090 GN=Septin4 PE=1 SV=1
Q9JKB3	Ybx3	5	5	0.208	361	38814	9.7	Y-box-binding protein 3 OS=Mus musculus OX=10090 GN=Ybx3 PE=1 SV=2
Q6P8I4	Pcnp	3	3	0.208	178	18963	7.5	PEST proteolytic signal-containing nuclear protein OS=Mus musculus OX=10090 GN=Pcnp PE=1 SV=1
Q61937	Npm1	10	17	0.202	292	32560	4.8	Nucleophosmin OS=Mus musculus OX=10090 GN=Npm1 PE=1 SV=1
Q3UNH4	Gprin1	25	54	0.201	932	95496	7.9	G protein-regulated inducer of neurite outgrowth 1 OS=Mus musculus OX=10090 GN=Gprin1 PE=1 SV=2
Q80YV2	Zc3hc1	13	21	0.2	501	55196	5.4	Nuclear-interacting partner of ALK OS=Mus musculus OX=10090 GN=Zc3hc1 PE=1 SV=1
P63216	Gng3	2	2	0.2	75	8305	7.8	Guanine nucleotide-binding protein G(I)/G(S)/G(O) subunit gamma-3 OS=Mus musculus OX=10090 GN=Gng3 PE=1 SV=1
O70480	Vamp4	3	4	0.199	141	16353	7.4	Vesicle-associated membrane protein 4 OS=Mus musculus OX=10090 GN=Vamp4 PE=1 SV=1
Q7TQF7	Amph	8	15	0.198	686	75013	4.6	Amphiphysin OS=Mus musculus OX=10090 GN=Amph PE=1 SV=1
P0C7L0	Wipf3	10	20	0.198	485	49453	10.2	WAS/WASL-interacting protein family member 3 OS=Mus musculus OX=10090 GN=Wipf3 PE=1 SV=1
Q99LG1	Tmem51	2	2	0.197	249	27398	7	Transmembrane protein 51 OS=Mus musculus OX=10090 GN=Tmem51 PE=1 SV=1
P27546	Map4	25	36	0.195	1125	117429	5	Microtubule-associated protein 4 OS=Mus musculus OX=10090 GN=Map4 PE=1 SV=3
Q9Z204	Hnrnpc	9	16	0.195	313	34385	5	Heterogeneous nuclear ribonucleoproteins C1/C2 OS=Mus musculus OX=10090 GN=Hnrnpc PE=1 SV=1
Q9CZX7	Pip4p2	3	3	0.195	257	28038	8.7	Type 2 phosphatidylinositol 4,5-bisphosphate 4-phosphatase OS=Mus musculus OX=10090 GN=Pip4p2 PE=1 SV=1
P70399	Tp53bp1	41	65	0.193	1969	212733	4.6	TP53-binding protein 1 OS=Mus musculus OX=10090 GN=Tp53bp1 PE=1 SV=3
Q9Z0P4	Palm	14	55	0.193	383	41614	4.8	Paralemmin-1 OS=Mus musculus OX=10090 GN=Palm PE=1 SV=1
P97315	Csrp1	3	4	0.192	193	20583	8.6	Cysteine and glycine-rich protein 1 OS=Mus musculus OX=10090 GN=Csrp1 PE=1 SV=3
Q9QYR6	Map1a	49	94	0.187	2776	300139	5	Microtubule-associated protein 1A OS=Mus musculus OX=10090 GN=Map1a PE=1 SV=2
P63017	Hspa8	7	9	0.187	646	70871	5.5	Heat shock cognate 71 kDa protein OS=Mus musculus OX=10090 GN=Hspa8 PE=1 SV=1
P10126	Eef1a1	5	5	0.186	462	50114	9	Elongation factor 1-alpha 1 OS=Mus musculus OX=10090 GN=Eef1a1 PE=1 SV=3
Q3UGS4	Mcrip1	3	5	0.186	97	11101	9.1	Mapk-regulated corepressor-interacting protein 1 OS=Mus musculus OX=10090 GN=Mcrip1 PE=1 SV=1
Q8VHW2	Cacng8	6	17	0.184	423	43453	9.2	Voltage-dependent calcium channel gamma-8 subunit OS=Mus musculus OX=10090 GN=Cacng8 PE=1 SV=1
P70257	Nfix	20	31	0.176	488	53394	8.7	Nuclear factor 1 X-type OS=Mus musculus OX=10090 GN=Nfix PE=1 SV=2
Q9CQV4	Retreg3	4	6	0.176	466	51638	5	Reticulophagy regulator 3 OS=Mus musculus OX=10090 GN=Retreg3 PE=1 SV=1
Q60932	Vdac1	4	6	0.176	296	32351	8.4	Voltage-dependent anion-selective channel protein 1 OS=Mus musculus OX=10090 GN=Vdac1 PE=1 SV=3
Q0PHV7	Dact3	7	8	0.174	610	63287	10.4	Dapper homolog 3 OS=Mus musculus OX=10090 GN=Dact3 PE=1 SV=1
Q9EPJ9	Arfgap1	8	10	0.174	414	45288	5.6	ADP-ribosylation factor GTPase-activating protein 1 OS=Mus musculus OX=10090 GN=Arfgap1 PE=1 SV=2
O70251	Eef1b	4	4	0.173	225	24694	4.7	Elongation factor 1-beta OS=Mus musculus OX=10090 GN=Eef1b PE=1 SV=5
Q61337	Bad	4	5	0.172	204	22080	9.2	Bcl2-associated agonist of cell death OS=Mus musculus OX=10090 GN=Bad PE=1 SV=1
Q80UU9	Pgrmc2	2	2	0.171	217	23334	5.1	Membrane-associated progesterone receptor component 2 OS=Mus musculus OX=10090 GN=Pgrmc2 PE=1 SV=2
Q9CXE2	Bcl7a	3	4	0.171	210	22781	5.1	B-cell CLL/lymphoma 7 protein family member A OS=Mus musculus OX=10090 GN=Bcl7a PE=2 SV=1
Q01768	Nme2	2	2	0.171	152	17363	7.5	Nucleoside diphosphate kinase B OS=Mus musculus OX=10090 GN=Nme2 PE=1 SV=1
Q80X80	C2cd2l	14	23	0.17	706	76329	7.2	Phospholipid transfer protein C2CD2L OS=Mus musculus OX=10090 GN=C2cd2l PE=1 SV=3
Q64337	Sqstm1	3	3	0.17	442	48163	5.2	Sequestosome-1 OS=Mus musculus OX=10090 GN=Sqstm1 PE=1 SV=1
P28028	Braf	6	10	0.169	751	82515	7.7	Serine/threonine-protein kinase B-raf OS=Mus musculus OX=10090 GN=Braf PE=1 SV=4
Q9WTT4	Atp6v1g2	2	2	0.169	118	13651	10.3	V-type proton ATPase subunit G 2 OS=Mus musculus OX=10090 GN=Atp6v1g2 PE=1 SV=1
P10637	Mapt	13	18	0.168	733	76243	6.8	Microtubule-associated protein tau OS=Mus musculus OX=10090 GN=Mapt PE=1 SV=3
Q04447	Ckb	7	16	0.168	381	42713	5.7	Creatine kinase B-type OS=Mus musculus OX=10090 GN=Ckb PE=1 SV=1
Q9D0E3	Lysmd1	3	3	0.168	226	24814	8.9	LysM and putative peptidoglycan-binding domain-containing protein 1 OS=Mus musculus OX=10090 GN=Lysmd1 PE=1 SV=1
Q9QWI6	Srcin1	27	44	0.167	1250	134858	9.3	SRC kinase signaling inhibitor 1 OS=Mus musculus OX=10090 GN=Srcin1 PE=1 SV=2
Q7TQH0	Atxn2l	10	19	0.167	1049	110649	8.9	Ataxin-2-like protein OS=Mus musculus OX=10090 GN=Atxn2l PE=1 SV=1
Q8CCJ4	Amer2	9	10	0.167	672	69933	6.6	APC membrane recruitment protein 2 OS=Mus musculus OX=10090 GN=Amer2 PE=1 SV=2
O88809	Dcx	6	7	0.164	366	40613	9.3	Neuronal migration protein doublecortin OS=Mus musculus OX=10090 GN=Dcx PE=1 SV=1
Q9D4F2	Plpp6	3	3	0.164	292	31744	10.3	Polyisoprenoid diphosphate/phosphate phosphohydrolase PLPP6 OS=Mus musculus OX=10090 GN=Plpp6 PE=1 SV=1
Q9Z2Q6	Septin5	13	23	0.163	369	42748	6.7	Septin-5 OS=Mus musculus OX=10090 GN=Septin5 PE=1 SV=2
P63276	Rps17	3	4	0.163	135	15524	9.8	40S ribosomal protein S17 OS=Mus musculus OX=10090 GN=Rps17 PE=1 SV=2
P70429	Evl	6	8	0.159	414	44337	8.8	Ena/VASP-like protein OS=Mus musculus OX=10090 GN=Evl PE=1 SV=2
Q8K070	Samd14	7	10	0.158	417	45102	9.5	Sterile alpha motif domain-containing protein 14 OS=Mus musculus OX=10090 GN=Samd14 PE=1 SV=1
O35295	Purb	5	5	0.157	324	33901	5.4	Transcriptional activator protein Pur-beta OS=Mus musculus OX=10090 GN=Purb PE=1 SV=3
Q9CQ10	Chmp3	3	3	0.156	224	25219	5.1	Charged multivesicular body protein 3 OS=Mus musculus OX=10090 GN=Chmp3 PE=1 SV=3
P99024	Tubb5	5	10	0.155	444	49671	4.9	Tubulin beta-5 chain OS=Mus musculus OX=10090 GN=Tubb5 PE=1 SV=1
Q61644	Pacsin1	6	10	0.154	441	50575	5.2	Protein kinase C and casein kinase substrate in neurons protein 1 OS=Mus musculus OX=10090 GN=Pacsin1 PE=1 SV=1
Q7TNE3	Spag7	2	2	0.154	227	25921	7.4	Sperm-associated antigen 7 OS=Mus musculus OX=10090 GN=Spag7 PE=1 SV=1
P46414	Cdkn1b	2	5	0.152	197	22193	7	Cyclin-dependent kinase inhibitor 1B OS=Mus musculus OX=10090 GN=Cdkn1b PE=1 SV=2
Q03141	Mark3	7	11	0.151	753	84390	9.5	MAP/microtubule affinity-regulating kinase 3 OS=Mus musculus OX=10090 GN=Mark3 PE=1 SV=2
P18760	Cfl1	2	4	0.151	166	18560	8.1	Cofilin-1 OS=Mus musculus OX=10090 GN=Cfl1 PE=1 SV=3
Q6NXN1	Szrd1	2	2	0.151	152	16998	9	SUZ domain-containing protein 1 OS=Mus musculus OX=10090 GN=Szrd1 PE=1 SV=1
Q62376	Snrnp70	4	5	0.15	448	51992	9.9	U1 small nuclear ribonucleoprotein 70 kDa OS=Mus musculus OX=10090 GN=Snrnp70 PE=1 SV=2
O88569	Hnrnpa2b1	4	5	0.15	353	37403	8.9	Heterogeneous nuclear ribonucleoproteins A2/B1 OS=Mus musculus OX=10090 GN=Hnrnpa2b1 PE=1 SV=2
Q8BP27	Sfr1	4	23	0.15	319	35183	5.1	Swi5-dependent recombination DNA repair protein 1 homolog OS=Mus musculus OX=10090 GN=Sfr1 PE=1 SV=2
P63040	Cplx1	2	2	0.149	134	15122	5	Complexin-1 OS=Mus musculus OX=10090 GN=Cplx1 PE=1 SV=1
Q03173	Enah	8	17	0.148	802	85844	7.7	Protein enabled homolog OS=Mus musculus OX=10090 GN=Enah PE=1 SV=2
Q9D5V6	Syap1	3	4	0.148	365	41350	4.5	Synapse-associated protein 1 OS=Mus musculus OX=10090 GN=Syap1 PE=1 SV=1
P01831	Thy1	2	3	0.148	162	18080	9	Thy-1 membrane glycoprotein OS=Mus musculus OX=10090 GN=Thy1 PE=1 SV=1
Q3U1F9	Pag1	4	4	0.147	429	46550	4.8	Phosphoprotein associated with glycosphingolipid-enriched microdomains 1 OS=Mus musculus OX=10090 GN=Pag1 PE=1 SV=2
Q9WV69	Dmtn	9	18	0.146	405	45468	8.4	Dematin OS=Mus musculus OX=10090 GN=Dmtn PE=1 SV=1
C0HKE1	H2ac4	2	11	0.146	130	14135	11.1	Histone H2A type 1-B OS=Mus musculus OX=10090 GN=H2ac4 PE=1 SV=1
Q8R1M2	H2aj	2	11	0.147	129	14045	11.1	Histone H2A.J OS=Mus musculus OX=10090 GN=H2aj PE=1 SV=1
Q8CGP7	H2ac15	2	11	0.146	130	14150	11.1	Histone H2A type 1-K OS=Mus musculus OX=10090 GN=H2ac15 PE=1 SV=3
Q8CGP6	H2ac12	2	11	0.148	128	13950	11	Histone H2A type 1-H OS=Mus musculus OX=10090 GN=H2ac12 PE=1 SV=3
Q8CGP5	Hist1h2af	2	11	0.146	130	14162	11.1	Histone H2A type 1-F OS=Mus musculus OX=10090 GN=Hist1h2af PE=1 SV=3
Q8BFU2	H2aw	2	11	0.146	130	14121	11.1	Histone H2A type 3 OS=Mus musculus OX=10090 GN=H2aw PE=1 SV=3
Q6GSS7	Hist2h2aa1	2	11	0.146	130	14095	10.9	Histone H2A type 2-A OS=Mus musculus OX=10090 GN=Hist2h2aa1 PE=1 SV=3
Q64523	H2ac20	2	11	0.147	129	13988	10.9	Histone H2A type 2-C OS=Mus musculus OX=10090 GN=H2ac20 PE=1 SV=3
C0HKE9	Hist1h2ap	2	11	0.146	130	14135	11.1	Histone H2A type 1-P OS=Mus musculus OX=10090 GN=Hist1h2ap PE=1 SV=1
C0HKE8	Hist1h2ao	2	11	0.146	130	14135	11.1	Histone H2A type 1-O OS=Mus musculus OX=10090 GN=Hist1h2ao PE=1 SV=1
C0HKE7	Hist1h2an	2	11	0.146	130	14135	11.1	Histone H2A type 1-N OS=Mus musculus OX=10090 GN=Hist1h2an PE=1 SV=1
C0HKE6	H2ac13	2	11	0.146	130	14135	11.1	Histone H2A type 1-I OS=Mus musculus OX=10090 GN=H2ac13 PE=1 SV=1
C0HKE5	H2ac11	2	11	0.146	130	14135	11.1	Histone H2A type 1-G OS=Mus musculus OX=10090 GN=H2ac11 PE=1 SV=1
C0HKE4	H2ac8	2	11	0.146	130	14135	11.1	Histone H2A type 1-E OS=Mus musculus OX=10090 GN=H2ac8 PE=1 SV=1
C0HKE3	H2ac7	2	11	0.146	130	14135	11.1	Histone H2A type 1-D OS=Mus musculus OX=10090 GN=H2ac7 PE=1 SV=1
C0HKE2	H2ac6	2	11	0.146	130	14135	11.1	Histone H2A type 1-C OS=Mus musculus OX=10090 GN=H2ac6 PE=1 SV=1
Q99P72	Rtn4	14	19	0.145	1162	126613	4.5	Reticulon-4 OS=Mus musculus OX=10090 GN=Rtn4 PE=1 SV=2
P63011	Rab3a	3	8	0.145	220	24970	5	Ras-related protein Rab-3A OS=Mus musculus OX=10090 GN=Rab3a PE=1 SV=1
Q6P5H2	Nes	16	27	0.144	1864	207122	4.3	Nestin OS=Mus musculus OX=10090 GN=Nes PE=1 SV=1
P70296	Pebp1	2	2	0.144	187	20830	5.4	Phosphatidylethanolamine-binding protein 1 OS=Mus musculus OX=10090 GN=Pebp1 PE=1 SV=3
Q99NE5	Rims1	21	26	0.143	1463	163160	9.4	Regulating synaptic membrane exocytosis protein 1 OS=Mus musculus OX=10090 GN=Rims1 PE=1 SV=2
Q4KMM3	Oxr1	10	11	0.143	866	95912	5.3	Oxidation resistance protein 1 OS=Mus musculus OX=10090 GN=Oxr1 PE=1 SV=3
B1AZP2	Dlgap4	14	23	0.142	992	108037	7.1	Disks large-associated protein 4 OS=Mus musculus OX=10090 GN=Dlgap4 PE=1 SV=1
Q3TY60	Fam131b	7	12	0.142	332	35958	4.4	Protein FAM131B OS=Mus musculus OX=10090 GN=Fam131b PE=1 SV=1
P47941	Crkl	4	4	0.142	303	33830	6.7	Crk-like protein OS=Mus musculus OX=10090 GN=Crkl PE=1 SV=2
Q9QYC0	Add1	22	63	0.141	735	80647	5.9	Alpha-adducin OS=Mus musculus OX=10090 GN=Add1 PE=1 SV=2
P16858	Gapdh	3	7	0.141	333	35810	8.2	Glyceraldehyde-3-phosphate dehydrogenase OS=Mus musculus OX=10090 GN=Gapdh PE=1 SV=2
Q8K3I9	Glcci1	5	7	0.14	537	57479	9.5	Glucocorticoid-induced transcript 1 protein OS=Mus musculus OX=10090 GN=Glcci1 PE=1 SV=1
Q9CXL3		2	3	0.138	195	22168	9.4	Uncharacterized protein C7orf50 homolog OS=Mus musculus OX=10090 PE=1 SV=3
Q9R0P4	Smap	7	31	0.138	181	20046	4.8	Small acidic protein OS=Mus musculus OX=10090 GN=Smap PE=1 SV=1
Q62318	Trim28	13	22	0.137	834	88847	5.8	Transcription intermediary factor 1-beta OS=Mus musculus OX=10090 GN=Trim28 PE=1 SV=3
Q640R3	Hepacam	3	3	0.136	418	46367	9.4	Hepatocyte cell adhesion molecule OS=Mus musculus OX=10090 GN=Hepacam PE=1 SV=2
P53784	Sox3	5	8	0.136	375	37789	9.7	Transcription factor SOX-3 OS=Mus musculus OX=10090 GN=Sox3 PE=1 SV=2
P57776	Eef1d	4	5	0.135	281	31293	5	Elongation factor 1-delta OS=Mus musculus OX=10090 GN=Eef1d PE=1 SV=3
Q9CT10	Ranbp3	3	5	0.134	491	52573	5.1	Ran-binding protein 3 OS=Mus musculus OX=10090 GN=Ranbp3 PE=1 SV=2
P11499	Hsp90ab1	9	16	0.133	724	83281	5	Heat shock protein HSP 90-beta OS=Mus musculus OX=10090 GN=Hsp90ab1 PE=1 SV=3
P16054	Prkce	17	42	0.132	737	83561	7	Protein kinase C epsilon type OS=Mus musculus OX=10090 GN=Prkce PE=1 SV=1
P11798	Camk2a	7	8	0.132	478	54115	7.1	Calcium/calmodulin-dependent protein kinase type II subunit alpha OS=Mus musculus OX=10090 GN=Camk2a PE=1 SV=2
P31324	Prkar2b	5	13	0.132	416	46167	5	cAMP-dependent protein kinase type II-beta regulatory subunit OS=Mus musculus OX=10090 GN=Prkar2b PE=1 SV=3
Q6ZQ88	Kdm1a	8	22	0.131	853	92851	6.5	Lysine-specific histone demethylase 1A OS=Mus musculus OX=10090 GN=Kdm1a PE=1 SV=2
P43006	Slc1a2	12	23	0.131	572	62030	6.7	Excitatory amino acid transporter 2 OS=Mus musculus OX=10090 GN=Slc1a2 PE=1 SV=1
Q8VDQ8	Sirt2	5	5	0.131	389	43256	5.4	NAD-dependent protein deacetylase sirtuin-2 OS=Mus musculus OX=10090 GN=Sirt2 PE=1 SV=2
P35831	Ptpn12	10	15	0.13	775	86526	6	Tyrosine-protein phosphatase non-receptor type 12 OS=Mus musculus OX=10090 GN=Ptpn12 PE=1 SV=3
Q62188	Dpysl3	15	29	0.13	570	61936	6.5	Dihydropyrimidinase-related protein 3 OS=Mus musculus OX=10090 GN=Dpysl3 PE=1 SV=1
Q9CQV8	Ywhab	3	3	0.13	246	28086	4.8	14-3-3 protein beta/alpha OS=Mus musculus OX=10090 GN=Ywhab PE=1 SV=3
Q7M6Y2	Sox11	3	3	0.129	395	42629	5.1	Transcription factor SOX-11 OS=Mus musculus OX=10090 GN=Sox11 PE=1 SV=1
Q9JLM8	Dclk1	11	20	0.128	756	84153	8.9	Serine/threonine-protein kinase DCLK1 OS=Mus musculus OX=10090 GN=Dclk1 PE=1 SV=1
Q66L44	Cbarp	5	6	0.128	698	74131	6.3	Voltage-dependent calcium channel beta subunit-associated regulatory protein OS=Mus musculus OX=10090 GN=Cbarp PE=1 SV=4
Q8VED9	Lgalsl	2	4	0.128	172	18956	5.4	Galectin-related protein OS=Mus musculus OX=10090 GN=Lgalsl PE=1 SV=1
Q9QXS6	Dbn1	14	42	0.127	706	77287	4.5	Drebrin OS=Mus musculus OX=10090 GN=Dbn1 PE=1 SV=4
Q8VBT9	Aspscr1	3	4	0.127	550	59796	7	Tether containing UBX domain for GLUT4 OS=Mus musculus OX=10090 GN=Aspscr1 PE=1 SV=1
Q3UE31		6	6	0.126	404	45960	8.1	Uncharacterized protein KIAA0930 homolog OS=Mus musculus OX=10090 PE=1 SV=2
P60202	Plp1	4	5	0.126	277	30077	8.4	Myelin proteolipid protein OS=Mus musculus OX=10090 GN=Plp1 PE=1 SV=2
P60904	Dnajc5	2	4	0.126	198	22101	5.1	DnaJ homolog subfamily C member 5 OS=Mus musculus OX=10090 GN=Dnajc5 PE=1 SV=1
Q5EBJ4	Ermn	3	3	0.125	281	32148	4.6	Ermin OS=Mus musculus OX=10090 GN=Ermn PE=1 SV=1
Q3U1J1	Tfpt	2	2	0.124	259	28954	4.9	TCF3 fusion partner homolog OS=Mus musculus OX=10090 GN=Tfpt PE=1 SV=1
P46638	Rab11b	2	10	0.124	218	24489	5.9	Ras-related protein Rab-11B OS=Mus musculus OX=10090 GN=Rab11b PE=1 SV=3
Q7TQD2	Tppp	5	8	0.124	218	23575	9.4	Tubulin polymerization-promoting protein OS=Mus musculus OX=10090 GN=Tppp PE=1 SV=1
D3YXK1	Samd1	6	9	0.123	519	54533	7.5	Sterile alpha motif domain-containing protein 1 OS=Mus musculus OX=10090 GN=Samd1 PE=1 SV=1
O08576	Rundc3a	5	6	0.123	446	50018	5.5	RUN domain-containing protein 3A OS=Mus musculus OX=10090 GN=Rundc3a PE=1 SV=1
P35283	Rab12	3	5	0.123	243	27329	8.4	Ras-related protein Rab-12 OS=Mus musculus OX=10090 GN=Rab12 PE=1 SV=3
Q9D7S7	Rpl22l1	4	6	0.123	122	14467	9.4	60S ribosomal protein L22-like 1 OS=Mus musculus OX=10090 GN=Rpl22l1 PE=1 SV=1
O88737	Bsn	48	71	0.122	3942	418848	7.7	Protein bassoon OS=Mus musculus OX=10090 GN=Bsn PE=1 SV=4
P59017	Bcl2l13	3	3	0.122	434	46719	4.6	Bcl-2-like protein 13 OS=Mus musculus OX=10090 GN=Bcl2l13 PE=1 SV=2
Q9CQS4	Slc25a46	2	2	0.122	418	46224	7.6	Mitochondrial outer membrane protein SLC25A46 OS=Mus musculus OX=10090 GN=Slc25a46 PE=1 SV=1
Q9CZ44	Nsfl1c	3	5	0.122	370	40710	5.1	NSFL1 cofactor p47 OS=Mus musculus OX=10090 GN=Nsfl1c PE=1 SV=1
Q6PIC6	Atp1a3	17	27	0.121	1013	111691	5.4	Sodium/potassium-transporting ATPase subunit alpha-3 OS=Mus musculus OX=10090 GN=Atp1a3 PE=1 SV=1
Q61548	Snap91	9	24	0.121	901	91851	4.9	Clathrin coat assembly protein AP180 OS=Mus musculus OX=10090 GN=Snap91 PE=1 SV=1
Q8K0L9	Zbtb20	5	6	0.121	741	81034	6.5	Zinc finger and BTB domain-containing protein 20 OS=Mus musculus OX=10090 GN=Zbtb20 PE=1 SV=1
Q8BGD9	Eif4b	9	11	0.121	611	68840	5.7	Eukaryotic translation initiation factor 4B OS=Mus musculus OX=10090 GN=Eif4b PE=1 SV=1
Q7TMM9	Tubb2a	4	8	0.121	445	49907	4.9	Tubulin beta-2A chain OS=Mus musculus OX=10090 GN=Tubb2a PE=1 SV=1
Q9CWF2	Tubb2b	4	8	0.121	445	49953	4.9	Tubulin beta-2B chain OS=Mus musculus OX=10090 GN=Tubb2b PE=1 SV=1
P68372	Tubb4b	5	8	0.121	445	49831	4.9	Tubulin beta-4B chain OS=Mus musculus OX=10090 GN=Tubb4b PE=1 SV=1
Q812A2	Srgap3	6	7	0.12	1099	124420	6.7	SLIT-ROBO Rho GTPase-activating protein 3 OS=Mus musculus OX=10090 GN=Srgap3 PE=1 SV=1
Q5RJI5	Brsk1	11	12	0.12	778	85155	9.3	Serine/threonine-protein kinase BRSK1 OS=Mus musculus OX=10090 GN=Brsk1 PE=1 SV=1
Q69Z98	Brsk2	8	11	0.12	735	81734	8.8	Serine/threonine-protein kinase BRSK2 OS=Mus musculus OX=10090 GN=Brsk2 PE=1 SV=2
Q9CWK3	Cd2bp2	2	4	0.12	342	37694	4.6	CD2 antigen cytoplasmic tail-binding protein 2 OS=Mus musculus OX=10090 GN=Cd2bp2 PE=1 SV=1
Q9DBS2	Tprg1l	5	7	0.12	266	29814	7.4	Tumor protein p63-regulated gene 1-like protein OS=Mus musculus OX=10090 GN=Tprg1l PE=1 SV=1
Q0P5V2	Sobp	7	11	0.119	864	91784	8	Sine oculis-binding protein homolog OS=Mus musculus OX=10090 GN=Sobp PE=1 SV=1
Q5U3K5	Rabl6	6	10	0.119	725	79831	5.5	Rab-like protein 6 OS=Mus musculus OX=10090 GN=Rabl6 PE=1 SV=2
Q5HZI2	C2cd4c	4	6	0.119	419	44614	9.7	C2 calcium-dependent domain-containing protein 4C OS=Mus musculus OX=10090 GN=C2cd4c PE=1 SV=1
P06330		2	2	0.119	118	12934	7.2	Ig heavy chain V region AC38 205.12 OS=Mus musculus OX=10090 PE=1 SV=1
P35569	Irs1	9	9	0.118	1233	130724	8.7	Insulin receptor substrate 1 OS=Mus musculus OX=10090 GN=Irs1 PE=1 SV=1
Q80YN3	Bcas1	7	9	0.118	633	67378	6.2	Breast carcinoma-amplified sequence 1 homolog OS=Mus musculus OX=10090 GN=Bcas1 PE=1 SV=3
O08919	Numbl	5	6	0.118	604	64130	8.8	Numb-like protein OS=Mus musculus OX=10090 GN=Numbl PE=1 SV=3
Q5SRX1	Tom1l2	5	25	0.118	507	55663	4.8	TOM1-like protein 2 OS=Mus musculus OX=10090 GN=Tom1l2 PE=1 SV=1
Q9Z2X1	Hnrnpf	3	3	0.118	415	45730	5.5	Heterogeneous nuclear ribonucleoprotein F OS=Mus musculus OX=10090 GN=Hnrnpf PE=1 SV=3
P68510	Ywhah	2	2	0.118	246	28212	4.9	14-3-3 protein eta OS=Mus musculus OX=10090 GN=Ywhah PE=1 SV=2
Q8VHJ5	Mark1	6	6	0.117	795	88335	9.4	Serine/threonine-protein kinase MARK1 OS=Mus musculus OX=10090 GN=Mark1 PE=1 SV=2
Q8BM65	Nyap2	5	5	0.117	682	73897	8.7	Neuronal tyrosine-phosphorylated phosphoinositide-3-kinase adapter 2 OS=Mus musculus OX=10090 GN=Nyap2 PE=1 SV=1
Q80Y24	Prickle2	10	18	0.116	845	95781	7.3	Prickle-like protein 2 OS=Mus musculus OX=10090 GN=Prickle2 PE=1 SV=3
Q8K4Z5	Sf3a1	6	14	0.116	791	88545	5.2	Splicing factor 3A subunit 1 OS=Mus musculus OX=10090 GN=Sf3a1 PE=1 SV=1
Q8K3X4	Irf2bpl	7	7	0.116	775	80565	8.2	Probable E3 ubiquitin-protein ligase IRF2BPL OS=Mus musculus OX=10090 GN=Irf2bpl PE=1 SV=1
P28652	Camk2b	7	11	0.116	542	60461	7.3	Calcium/calmodulin-dependent protein kinase type II subunit beta OS=Mus musculus OX=10090 GN=Camk2b PE=1 SV=2
Q99JF8	Psip1	10	26	0.116	528	59697	9.1	PC4 and SFRS1-interacting protein OS=Mus musculus OX=10090 GN=Psip1 PE=1 SV=1
A2AJI0	Map7d1	7	7	0.115	846	93276	10.2	MAP7 domain-containing protein 1 OS=Mus musculus OX=10090 GN=Map7d1 PE=1 SV=1
O88485	Dync1i1	7	17	0.115	628	70725	5.1	Cytoplasmic dynein 1 intermediate chain 1 OS=Mus musculus OX=10090 GN=Dync1i1 PE=1 SV=2
Q99NF2	Nsmf	5	8	0.115	532	60294	9	NMDA receptor synaptonuclear signaling and neuronal migration factor OS=Mus musculus OX=10090 GN=Nsmf PE=1 SV=1
P08249	Mdh2	3	4	0.115	338	35611	8.7	Malate dehydrogenase, mitochondrial OS=Mus musculus OX=10090 GN=Mdh2 PE=1 SV=3
P61027	Rab10	2	2	0.115	200	22541	8.4	Ras-related protein Rab-10 OS=Mus musculus OX=10090 GN=Rab10 PE=1 SV=1
P61979	Hnrnpk	2	2	0.114	463	50976	5.5	Heterogeneous nuclear ribonucleoprotein K OS=Mus musculus OX=10090 GN=Hnrnpk PE=1 SV=1
Q9WV60	Gsk3b	5	18	0.114	420	46710	8.8	Glycogen synthase kinase-3 beta OS=Mus musculus OX=10090 GN=Gsk3b PE=1 SV=2
P58871	Tnks1bp1	23	35	0.113	1720	181824	4.9	182 kDa tankyrase-1-binding protein OS=Mus musculus OX=10090 GN=Tnks1bp1 PE=1 SV=2
Q80VC9	Camsap3	11	12	0.113	1252	135175	8.4	Calmodulin-regulated spectrin-associated protein 3 OS=Mus musculus OX=10090 GN=Camsap3 PE=1 SV=1
Q99PV8	Bcl11b	12	13	0.113	884	94566	6.6	B-cell lymphoma/leukemia 11B OS=Mus musculus OX=10090 GN=Bcl11b PE=1 SV=1
B2RUJ5	Apba1	10	16	0.113	842	92909	4.9	Amyloid-beta A4 precursor protein-binding family A member 1 OS=Mus musculus OX=10090 GN=Apba1 PE=1 SV=2
P56671	Maz	3	3	0.113	477	48770	9	Myc-associated zinc finger protein OS=Mus musculus OX=10090 GN=Maz PE=1 SV=1
Q61990	Pcbp2	3	5	0.113	362	38222	6.8	Poly(rC)-binding protein 2 OS=Mus musculus OX=10090 GN=Pcbp2 PE=1 SV=1
P60335	Pcbp1	3	5	0.112	356	37498	7.1	Poly(rC)-binding protein 1 OS=Mus musculus OX=10090 GN=Pcbp1 PE=1 SV=1
Q9JIX8	Acin1	15	28	0.109	1338	150719	5.9	Apoptotic chromatin condensation inducer in the nucleus OS=Mus musculus OX=10090 GN=Acin1 PE=1 SV=3
Q6PIE5	Atp1a2	15	24	0.109	1020	112217	5.5	Sodium/potassium-transporting ATPase subunit alpha-2 OS=Mus musculus OX=10090 GN=Atp1a2 PE=1 SV=1
Q641K5	Nuak1	5	6	0.109	658	73662	8.7	NUAK family SNF1-like kinase 1 OS=Mus musculus OX=10090 GN=Nuak1 PE=1 SV=1
O35737	Hnrnph1	6	25	0.109	449	49199	6.3	Heterogeneous nuclear ribonucleoprotein H OS=Mus musculus OX=10090 GN=Hnrnph1 PE=1 SV=3
Q8K1J5	Sde2	2	3	0.109	448	48580	5.7	Replication stress response regulator SDE2 OS=Mus musculus OX=10090 GN=Sde2 PE=1 SV=1
P62956	Cacng7	2	2	0.109	275	31003	7.1	Voltage-dependent calcium channel gamma-7 subunit OS=Mus musculus OX=10090 GN=Cacng7 PE=1 SV=1
Q9D0J8	Ptms	3	3	0.109	101	11430	4.2	Parathymosin OS=Mus musculus OX=10090 GN=Ptms PE=1 SV=3
Q5PR69	Cracd	9	11	0.108	1207	132286	5.4	Capping protein-inhibiting regulator of actin dynamics OS=Mus musculus OX=10090 GN=Cracd PE=1 SV=3
Q8K0T0	Rtn1	5	5	0.108	780	83572	4.6	Reticulon-1 OS=Mus musculus OX=10090 GN=Rtn1 PE=1 SV=1
P63318	Prkcg	9	25	0.108	697	78358	7.5	Protein kinase C gamma type OS=Mus musculus OX=10090 GN=Prkcg PE=1 SV=1
Q6PDL0	Dync1li2	5	11	0.108	492	54219	6.3	Cytoplasmic dynein 1 light intermediate chain 2 OS=Mus musculus OX=10090 GN=Dync1li2 PE=1 SV=2
P61264	Stx1b	6	39	0.108	288	33245	5.4	Syntaxin-1B OS=Mus musculus OX=10090 GN=Stx1b PE=1 SV=1
O35526	Stx1a	5	13	0.108	288	33054	5.2	Syntaxin-1A OS=Mus musculus OX=10090 GN=Stx1a PE=1 SV=3
O35927	Ctnnd2	12	21	0.107	1247	134999	7.7	Catenin delta-2 OS=Mus musculus OX=10090 GN=Ctnnd2 PE=1 SV=1
Q3UHJ0	Aak1	9	27	0.107	959	103346	6.7	AP2-associated protein kinase 1 OS=Mus musculus OX=10090 GN=Aak1 PE=1 SV=2
Q9QYE3	Bcl11a	7	19	0.106	773	83856	6.3	B-cell lymphoma/leukemia 11A OS=Mus musculus OX=10090 GN=Bcl11a PE=1 SV=1
Q7TME0	Plppr4	9	10	0.106	766	83290	8.8	Phospholipid phosphatase-related protein type 4 OS=Mus musculus OX=10090 GN=Plppr4 PE=1 SV=2
Q8BIE6	Frmd4a	11	11	0.105	1020	113879	8.9	FERM domain-containing protein 4A OS=Mus musculus OX=10090 GN=Frmd4a PE=1 SV=2
Q9QYB5	Add3	8	11	0.105	706	78777	5.9	Gamma-adducin OS=Mus musculus OX=10090 GN=Add3 PE=1 SV=2
P59325	Eif5	2	2	0.105	429	48968	5.5	Eukaryotic translation initiation factor 5 OS=Mus musculus OX=10090 GN=Eif5 PE=1 SV=1
Q6PEV3	Wipf2	3	6	0.105	440	46298	11	WAS/WASL-interacting protein family member 2 OS=Mus musculus OX=10090 GN=Wipf2 PE=1 SV=1
Q80TL4	Phf24	2	2	0.105	400	45223	5.8	PHD finger protein 24 OS=Mus musculus OX=10090 GN=Phf24 PE=1 SV=2
Q3THE2	Myl12b	2	3	0.105	172	19779	4.8	Myosin regulatory light chain 12B OS=Mus musculus OX=10090 GN=Myl12b PE=1 SV=2
Q9CQ19	Myl9	2	3	0.105	172	19854	4.9	Myosin regulatory light polypeptide 9 OS=Mus musculus OX=10090 GN=Myl9 PE=1 SV=3
Q6ZQ58	Larp1	7	9	0.104	1072	121125	8.8	La-related protein 1 OS=Mus musculus OX=10090 GN=Larp1 PE=1 SV=3
Q8R0S2	Iqsec1	8	9	0.104	961	108015	7.1	IQ motif and SEC7 domain-containing protein 1 OS=Mus musculus OX=10090 GN=Iqsec1 PE=1 SV=2
Q60722	Tcf4	7	17	0.104	670	71625	7.2	Transcription factor 4 OS=Mus musculus OX=10090 GN=Tcf4 PE=1 SV=1
Q60720	Cyb561	2	4	0.104	250	27822	8.8	Transmembrane ascorbate-dependent reductase CYB561 OS=Mus musculus OX=10090 GN=Cyb561 PE=1 SV=2
P17751	Tpi1	2	2	0.104	249	26713	7.3	Triosephosphate isomerase OS=Mus musculus OX=10090 GN=Tpi1 PE=1 SV=5
Q8K019	Bclaf1	10	19	0.103	919	106002	10	Bcl-2-associated transcription factor 1 OS=Mus musculus OX=10090 GN=Bclaf1 PE=1 SV=2
Q9CQG2	Mettl16	3	3	0.103	553	62341	7.4	RNA N6-adenosine-methyltransferase METTL16 OS=Mus musculus OX=10090 GN=Mettl16 PE=1 SV=1
Q3U3E2	Fam117b	8	15	0.103	584	61345	9.9	Protein FAM117B OS=Mus musculus OX=10090 GN=Fam117b PE=1 SV=1
O35874	Slc1a4	6	9	0.103	532	56062	5.9	Neutral amino acid transporter A OS=Mus musculus OX=10090 GN=Slc1a4 PE=1 SV=1
Q9WUH1	Tmem115	3	3	0.103	350	38099	7.5	Transmembrane protein 115 OS=Mus musculus OX=10090 GN=Tmem115 PE=1 SV=1
O88878	Zfand5	2	3	0.103	213	23058	8.5	AN1-type zinc finger protein 5 OS=Mus musculus OX=10090 GN=Zfand5 PE=1 SV=1
Q80XS6	Samd4b	3	3	0.102	687	75024	6.7	Protein Smaug homolog 2 OS=Mus musculus OX=10090 GN=Samd4b PE=1 SV=1
P62631	Eef1a2	3	3	0.102	463	50454	9	Elongation factor 1-alpha 2 OS=Mus musculus OX=10090 GN=Eef1a2 PE=1 SV=1
Q6P9K8	Caskin1	9	13	0.101	1431	150495	9.2	Caskin-1 OS=Mus musculus OX=10090 GN=Caskin1 PE=1 SV=2
Q3B7Z2	Osbp	3	3	0.101	805	88797	7.2	Oxysterol-binding protein 1 OS=Mus musculus OX=10090 GN=Osbp PE=1 SV=3
Q7TPB0	Plppr3	11	28	0.101	716	76693	6	Phospholipid phosphatase-related protein type 3 OS=Mus musculus OX=10090 GN=Plppr3 PE=1 SV=1
O88487	Dync1i2	10	14	0.101	612	68394	5.3	Cytoplasmic dynein 1 intermediate chain 2 OS=Mus musculus OX=10090 GN=Dync1i2 PE=1 SV=1
A2A699	Fam171a2	6	9	0.1	822	87487	8.1	Protein FAM171A2 OS=Mus musculus OX=10090 GN=Fam171a2 PE=1 SV=1
Q02819	Nucb1	3	5	0.1	459	53409	5.1	Nucleobindin-1 OS=Mus musculus OX=10090 GN=Nucb1 PE=1 SV=2
C0HKD8	Mfap1a	6	8	0.1	439	51954	5	Microfibrillar-associated protein 1A OS=Mus musculus OX=10090 GN=Mfap1a PE=1 SV=1
C0HKD9	Mfap1b	6	8	0.1	439	51954	5	Microfibrillar-associated protein 1B OS=Mus musculus OX=10090 GN=Mfap1b PE=1 SV=1
Q9R020	Zranb2	2	4	0.1	330	37350	9.9	Zinc finger Ran-binding domain-containing protein 2 OS=Mus musculus OX=10090 GN=Zranb2 PE=1 SV=2
O70439	Stx7	4	7	0.1	261	29821	5.8	Syntaxin-7 OS=Mus musculus OX=10090 GN=Stx7 PE=1 SV=3
Q9CWU4		2	2	0.1	180	20101	5.1	UPF0690 protein C1orf52 homolog OS=Mus musculus OX=10090 PE=1 SV=1
Q62048	Pea15	2	3	0.1	130	15054	5	Astrocytic phosphoprotein PEA-15 OS=Mus musculus OX=10090 GN=Pea15 PE=1 SV=1
Q6PDM1	Msl1	2	2	0.099	616	67320	9	Male-specific lethal 1 homolog OS=Mus musculus OX=10090 GN=Msl1 PE=1 SV=1
P62484	Abi2	4	8	0.099	446	49387	6	Abl interactor 2 OS=Mus musculus OX=10090 GN=Abi2 PE=1 SV=1
Q7TQ95	Lnpk	3	13	0.099	425	47500	5.3	Endoplasmic reticulum junction formation protein lunapark OS=Mus musculus OX=10090 GN=Lnpk PE=1 SV=1
Q8R2Y8	Ptrh2	2	2	0.099	181	19527	7.4	Peptidyl-tRNA hydrolase 2, mitochondrial OS=Mus musculus OX=10090 GN=Ptrh2 PE=1 SV=1
Q9DCT6	Bap18	3	3	0.099	171	17996	7.3	Chromatin complexes subunit BAP18 OS=Mus musculus OX=10090 GN=Bap18 PE=1 SV=1
Q03265	Atp5f1a	4	8	0.098	553	59753	9.2	ATP synthase subunit alpha, mitochondrial OS=Mus musculus OX=10090 GN=Atp5f1a PE=1 SV=1
Q8C4M7	Cenpu	3	4	0.098	410	46371	9.7	Centromere protein U OS=Mus musculus OX=10090 GN=Cenpu PE=1 SV=2
Q8C8R3	Ank2	41	74	0.097	3898	426265	5.2	Ankyrin-2 OS=Mus musculus OX=10090 GN=Ank2 PE=1 SV=2
P58404	Strn4	6	10	0.097	760	81645	5.4	Striatin-4 OS=Mus musculus OX=10090 GN=Strn4 PE=1 SV=2
Q6NZR2	Msantd2	2	4	0.097	559	61361	6	Myb/SANT-like DNA-binding domain-containing protein 2 OS=Mus musculus OX=10090 GN=Msantd2 PE=1 SV=1
Q80VP1	Epn1	6	8	0.097	575	60212	4.8	Epsin-1 OS=Mus musculus OX=10090 GN=Epn1 PE=1 SV=3
A2A6T1	Cdr2l	3	3	0.097	465	53213	5.8	Cerebellar degeneration-related protein 2-like OS=Mus musculus OX=10090 GN=Cdr2l PE=1 SV=1
Q8VCE2	Gpn1	3	3	0.097	372	41598	4.9	GPN-loop GTPase 1 OS=Mus musculus OX=10090 GN=Gpn1 PE=1 SV=1
Q9WV92	Epb41l3	13	21	0.096	929	103338	5.3	Band 4.1-like protein 3 OS=Mus musculus OX=10090 GN=Epb41l3 PE=1 SV=1
Q80TZ3	Dnajc6	6	8	0.096	938	102299	7.2	Putative tyrosine-protein phosphatase auxilin OS=Mus musculus OX=10090 GN=Dnajc6 PE=1 SV=2
Q99LJ0	Cttnbp2nl	5	11	0.096	638	69841	7.7	CTTNBP2 N-terminal-like protein OS=Mus musculus OX=10090 GN=Cttnbp2nl PE=1 SV=1
P36916	Gnl1	7	8	0.096	607	68771	5.7	Guanine nucleotide-binding protein-like 1 OS=Mus musculus OX=10090 GN=Gnl1 PE=1 SV=4
P97863	Nfib	4	6	0.096	570	63507	8.7	Nuclear factor 1 B-type OS=Mus musculus OX=10090 GN=Nfib PE=1 SV=2
Q8CHX7	Rftn2	4	4	0.096	500	54972	5.5	Raftlin-2 OS=Mus musculus OX=10090 GN=Rftn2 PE=1 SV=3
Q62418	Dbnl	3	3	0.096	436	48700	4.9	Drebrin-like protein OS=Mus musculus OX=10090 GN=Dbnl PE=1 SV=2
Q8C080	Snx16	2	2	0.096	344	38817	5.2	Sorting nexin-16 OS=Mus musculus OX=10090 GN=Snx16 PE=1 SV=2
Q7TQI3	Otub1	2	2	0.096	271	31270	4.9	Ubiquitin thioesterase OTUB1 OS=Mus musculus OX=10090 GN=Otub1 PE=1 SV=2
Q3UPL5	Ag2	2	2	0.096	249	27072	10.9	Uncharacterized protein C11orf96 homolog OS=Mus musculus OX=10090 GN=Ag2 PE=1 SV=2
P43274	H1-4	2	2	0.096	219	21977	11.1	Histone H1.4 OS=Mus musculus OX=10090 GN=H1-4 PE=1 SV=2
Q8VDN2	Atp1a1	16	28	0.095	1023	112982	5.5	Sodium/potassium-transporting ATPase subunit alpha-1 OS=Mus musculus OX=10090 GN=Atp1a1 PE=1 SV=1
P97379	G3bp2	3	15	0.095	482	54088	5.6	Ras GTPase-activating protein-binding protein 2 OS=Mus musculus OX=10090 GN=G3bp2 PE=1 SV=2
Q9D0L8	Rnmt	6	14	0.095	465	53291	6.5	mRNA cap guanine-N7 methyltransferase OS=Mus musculus OX=10090 GN=Rnmt PE=1 SV=1
P97855	G3bp1	7	20	0.095	465	51829	5.6	Ras GTPase-activating protein-binding protein 1 OS=Mus musculus OX=10090 GN=G3bp1 PE=1 SV=1
Q63932	Map2k2	2	2	0.095	401	44402	7	Dual specificity mitogen-activated protein kinase kinase 2 OS=Mus musculus OX=10090 GN=Map2k2 PE=1 SV=2
Q80U72	Scrib	8	8	0.094	1612	174058	5.1	Protein scribble homolog OS=Mus musculus OX=10090 GN=Scrib PE=1 SV=2
O08539	Bin1	13	48	0.094	588	64470	5	Myc box-dependent-interacting protein 1 OS=Mus musculus OX=10090 GN=Bin1 PE=1 SV=1
Q6PHZ2	Camk2d	3	3	0.094	499	56369	7.2	Calcium/calmodulin-dependent protein kinase type II subunit delta OS=Mus musculus OX=10090 GN=Camk2d PE=1 SV=1
Q8VD63	Tspyl4	2	2	0.094	406	44811	7	Testis-specific Y-encoded-like protein 4 OS=Mus musculus OX=10090 GN=Tspyl4 PE=1 SV=1
P23242	Gja1	5	7	0.094	382	43004	8.8	Gap junction alpha-1 protein OS=Mus musculus OX=10090 GN=Gja1 PE=1 SV=2
Q8VE99	Ccdc115	2	2	0.094	180	19743	8.8	Coiled-coil domain-containing protein 115 OS=Mus musculus OX=10090 GN=Ccdc115 PE=1 SV=1
Q9R0Q7	Ptges3	5	24	0.094	160	18721	4.5	Prostaglandin E synthase 3 OS=Mus musculus OX=10090 GN=Ptges3 PE=1 SV=1
Q8R554	Otud7a	7	8	0.093	926	100797	8.2	OTU domain-containing protein 7A OS=Mus musculus OX=10090 GN=Otud7a PE=1 SV=1
Q7TSJ2	Map6	5	8	0.093	906	96450	9.5	Microtubule-associated protein 6 OS=Mus musculus OX=10090 GN=Map6 PE=1 SV=2
Q05512	Mark2	7	8	0.093	776	86306	9.7	Serine/threonine-protein kinase MARK2 OS=Mus musculus OX=10090 GN=Mark2 PE=1 SV=3
Q923T9	Camk2g	4	6	0.093	529	59607	7.6	Calcium/calmodulin-dependent protein kinase type II subunit gamma OS=Mus musculus OX=10090 GN=Camk2g PE=1 SV=1
Q9JKF6	Nectin1	5	10	0.093	515	57035	6.4	Nectin-1 OS=Mus musculus OX=10090 GN=Nectin1 PE=1 SV=3
Q9ERD7	Tubb3	3	5	0.093	450	50419	4.9	Tubulin beta-3 chain OS=Mus musculus OX=10090 GN=Tubb3 PE=1 SV=1
Q8BHK2	Scn3b	2	3	0.093	215	24789	4.7	Sodium channel subunit beta-3 OS=Mus musculus OX=10090 GN=Scn3b PE=1 SV=1
O35954	Pitpnm1	6	7	0.092	1243	134940	6.1	Membrane-associated phosphatidylinositol transfer protein 1 OS=Mus musculus OX=10090 GN=Pitpnm1 PE=1 SV=1
Q5DTT2	Psd	5	7	0.092	1024	109687	7	PH and SEC7 domain-containing protein 1 OS=Mus musculus OX=10090 GN=Psd PE=1 SV=2
Q61301	Ctnna2	15	27	0.092	953	105286	5.7	Catenin alpha-2 OS=Mus musculus OX=10090 GN=Ctnna2 PE=1 SV=3
Q3U2S4	Otud5	3	3	0.092	566	60306	6.5	OTU domain-containing protein 5 OS=Mus musculus OX=10090 GN=Otud5 PE=1 SV=2
Q8JZK9	Hmgcs1	3	5	0.092	520	57569	6	Hydroxymethylglutaryl-CoA synthase, cytoplasmic OS=Mus musculus OX=10090 GN=Hmgcs1 PE=1 SV=1
Q69ZC8	Gpalpp1	2	2	0.092	346	38955	5.4	GPALPP motifs-containing protein 1 OS=Mus musculus OX=10090 GN=Gpalpp1 PE=1 SV=2
Q71FD5	Znrf2	2	2	0.092	238	23705	6.8	E3 ubiquitin-protein ligase ZNRF2 OS=Mus musculus OX=10090 GN=Znrf2 PE=1 SV=1
Q0VBF8	Stum	2	4	0.092	141	15005	7.2	Protein stum homolog OS=Mus musculus OX=10090 GN=Stum PE=1 SV=1
P83510	Tnik	8	17	0.091	1323	150366	7.3	Traf2 and NCK-interacting protein kinase OS=Mus musculus OX=10090 GN=Tnik PE=1 SV=2
Q8R3Y8	Irf2bp1	5	8	0.091	584	61751	8.2	Interferon regulatory factor 2-binding protein 1 OS=Mus musculus OX=10090 GN=Irf2bp1 PE=1 SV=2
Q61029	Tmpo	7	16	0.091	452	50373	9.4	Lamina-associated polypeptide 2, isoforms beta/delta/epsilon/gamma OS=Mus musculus OX=10090 GN=Tmpo PE=1 SV=4
Q61033	Tmpo	7	16	0.059	693	75168	8	Lamina-associated polypeptide 2, isoforms alpha/zeta OS=Mus musculus OX=10090 GN=Tmpo PE=1 SV=4
Q9QYX7	Pclo	33	50	0.09	5068	550842	6.5	Protein piccolo OS=Mus musculus OX=10090 GN=Pclo PE=1 SV=4
Q2WF71	Lrfn1	5	5	0.09	766	81945	7.6	Leucine-rich repeat and fibronectin type III domain-containing protein 1 OS=Mus musculus OX=10090 GN=Lrfn1 PE=1 SV=1
Q9QYY8	Spast	5	7	0.09	614	66456	9.7	Spastin OS=Mus musculus OX=10090 GN=Spast PE=1 SV=3
Q60749	Khdrbs1	4	6	0.09	443	48371	8.7	KH domain-containing, RNA-binding, signal transduction-associated protein 1 OS=Mus musculus OX=10090 GN=Khdrbs1 PE=1 SV=2
P62960	Ybx1	4	17	0.09	322	35730	9.9	Y-box-binding protein 1 OS=Mus musculus OX=10090 GN=Ybx1 PE=1 SV=3
Q6A065	Cep170	10	13	0.089	1588	175049	7.2	Centrosomal protein of 170 kDa OS=Mus musculus OX=10090 GN=Cep170 PE=1 SV=2
P13595	Ncam1	11	26	0.089	1115	119427	4.8	Neural cell adhesion molecule 1 OS=Mus musculus OX=10090 GN=Ncam1 PE=1 SV=3
Q9Z2H5	Epb41l1	4	4	0.089	879	98315	5.6	Band 4.1-like protein 1 OS=Mus musculus OX=10090 GN=Epb41l1 PE=1 SV=2
Q8K4G5	Ablim1	11	14	0.089	861	96805	8.6	Actin-binding LIM protein 1 OS=Mus musculus OX=10090 GN=Ablim1 PE=1 SV=1
Q501J6	Ddx17	2	2	0.089	650	72400	8.6	Probable ATP-dependent RNA helicase DDX17 OS=Mus musculus OX=10090 GN=Ddx17 PE=1 SV=1
Q9Z0S2	Lhx2	3	3	0.089	406	44419	8.5	LIM/homeobox protein Lhx2 OS=Mus musculus OX=10090 GN=Lhx2 PE=1 SV=1
Q9QZQ8	Macroh2a1	2	2	0.089	372	39735	9.8	Core histone macro-H2A.1 OS=Mus musculus OX=10090 GN=Macroh2a1 PE=1 SV=3
Q01147	Creb1	2	6	0.089	327	35122	5.3	Cyclic AMP-responsive element-binding protein 1 OS=Mus musculus OX=10090 GN=Creb1 PE=1 SV=2
Q7TSH6	Scaf4	8	16	0.088	1183	129056	9.6	SR-related and CTD-associated factor 4 OS=Mus musculus OX=10090 GN=Scaf4 PE=1 SV=1
Q8BKX1	Baiap2	4	4	0.088	535	59237	9	Brain-specific angiogenesis inhibitor 1-associated protein 2 OS=Mus musculus OX=10090 GN=Baiap2 PE=1 SV=2
Q8VE52	Ogfrl1	2	2	0.088	464	52268	6.6	Opioid growth factor receptor-like protein 1 OS=Mus musculus OX=10090 GN=Ogfrl1 PE=1 SV=2
Q2NL51	Gsk3a	4	10	0.088	490	51661	8.8	Glycogen synthase kinase-3 alpha OS=Mus musculus OX=10090 GN=Gsk3a PE=1 SV=2
P70271	Pdlim4	6	7	0.088	330	35556	8	PDZ and LIM domain protein 4 OS=Mus musculus OX=10090 GN=Pdlim4 PE=1 SV=3
Q9DB90	Smg9	4	4	0.087	520	57621	7	Nonsense-mediated mRNA decay factor SMG9 OS=Mus musculus OX=10090 GN=Smg9 PE=1 SV=1
Q78JW9	Ubfd1	2	4	0.087	368	40143	8.8	Ubiquitin domain-containing protein UBFD1 OS=Mus musculus OX=10090 GN=Ubfd1 PE=1 SV=2
Q9ERR1	Ndel1	3	3	0.087	345	38366	5.2	Nuclear distribution protein nudE-like 1 OS=Mus musculus OX=10090 GN=Ndel1 PE=1 SV=2
Q8C3W1		3	5	0.087	322	35316	5.2	Uncharacterized protein C1orf198 homolog OS=Mus musculus OX=10090 PE=1 SV=1
Q7TQG1	Plekha6	7	8	0.086	1173	131427	9	Pleckstrin homology domain-containing family A member 6 OS=Mus musculus OX=10090 GN=Plekha6 PE=1 SV=1
F8VPU2	Farp1	9	15	0.086	1048	118875	7.9	FERM, ARHGEF and pleckstrin domain-containing protein 1 OS=Mus musculus OX=10090 GN=Farp1 PE=1 SV=1
Q9D6Z1	Nop56	6	7	0.086	580	64464	9.1	Nucleolar protein 56 OS=Mus musculus OX=10090 GN=Nop56 PE=1 SV=2
Q8JZP2	Syn3	10	21	0.086	579	63315	9.4	Synapsin-3 OS=Mus musculus OX=10090 GN=Syn3 PE=1 SV=2
Q5SUF2	Luc7l3	3	3	0.086	432	51450	9.8	Luc7-like protein 3 OS=Mus musculus OX=10090 GN=Luc7l3 PE=1 SV=1
Q8BIZ6	Snip1	2	3	0.086	383	44415	9.9	Smad nuclear-interacting protein 1 OS=Mus musculus OX=10090 GN=Snip1 PE=1 SV=1
Q6ZPJ3	Ube2o	8	12	0.085	1288	140834	5.1	(E3-independent) E2 ubiquitin-conjugating enzyme UBE2O OS=Mus musculus OX=10090 GN=Ube2o PE=1 SV=3
P98203	Arvcf	5	5	0.085	962	105066	6.6	Armadillo repeat protein deleted in velo-cardio-facial syndrome homolog OS=Mus musculus OX=10090 GN=Arvcf PE=1 SV=2
Q6PHZ5	Rbm15b	4	5	0.085	887	97076	9.9	Putative RNA-binding protein 15B OS=Mus musculus OX=10090 GN=Rbm15b PE=1 SV=2
Q9ESN6	Trim2	8	10	0.085	744	81445	7	Tripartite motif-containing protein 2 OS=Mus musculus OX=10090 GN=Trim2 PE=1 SV=1
Q8BFU3	Rnf214	4	4	0.085	668	73625	6.2	RING finger protein 214 OS=Mus musculus OX=10090 GN=Rnf214 PE=1 SV=1
Q91W39	Ncoa5	4	4	0.085	579	65319	9.8	Nuclear receptor coactivator 5 OS=Mus musculus OX=10090 GN=Ncoa5 PE=1 SV=1
Q6NSW3	Sphkap	8	13	0.084	1687	185093	5.1	A-kinase anchor protein SPHKAP OS=Mus musculus OX=10090 GN=Sphkap PE=1 SV=2
Q69ZX8	Ablim3	5	7	0.084	682	77630	8.5	Actin-binding LIM protein 3 OS=Mus musculus OX=10090 GN=Ablim3 PE=1 SV=2
P46660	Ina	2	2	0.084	501	55383	5.4	Alpha-internexin OS=Mus musculus OX=10090 GN=Ina PE=1 SV=3
Q8BIW1	Prune1	2	2	0.084	454	50240	5.1	Exopolyphosphatase PRUNE1 OS=Mus musculus OX=10090 GN=Prune1 PE=1 SV=1
Q99J10	Ctu1	2	2	0.083	420	43823	8.1	Cytoplasmic tRNA 2-thiolation protein 1 OS=Mus musculus OX=10090 GN=Ctu1 PE=2 SV=1
Q8BP78	Fra10ac1	2	4	0.083	315	37202	7.3	Protein FRA10AC1 homolog OS=Mus musculus OX=10090 GN=Fra10ac1 PE=1 SV=3
Q69ZW3	Ehbp1	4	4	0.082	1231	139104	5.4	EH domain-binding protein 1 OS=Mus musculus OX=10090 GN=Ehbp1 PE=1 SV=3
Q3UHB8	Ccdc177	8	8	0.082	706	79857	10.8	Coiled-coil domain-containing protein 177 OS=Mus musculus OX=10090 GN=Ccdc177 PE=1 SV=1
P29341	Pabpc1	2	2	0.082	636	70671	9.5	Polyadenylate-binding protein 1 OS=Mus musculus OX=10090 GN=Pabpc1 PE=1 SV=2
Q9JID9	Sh2b2	3	3	0.082	621	66557	6.3	SH2B adapter protein 2 OS=Mus musculus OX=10090 GN=Sh2b2 PE=1 SV=2
P40124	Cap1	3	30	0.082	474	51565	7.5	Adenylyl cyclase-associated protein 1 OS=Mus musculus OX=10090 GN=Cap1 PE=1 SV=4
Q80XI4	Pip4k2b	2	3	0.082	416	47319	7.3	Phosphatidylinositol 5-phosphate 4-kinase type-2 beta OS=Mus musculus OX=10090 GN=Pip4k2b PE=1 SV=1
P12367	Prkar2a	3	5	0.082	401	45389	4.9	cAMP-dependent protein kinase type II-alpha regulatory subunit OS=Mus musculus OX=10090 GN=Prkar2a PE=1 SV=2
Q91VK4	Itm2c	2	4	0.082	269	30482	8.6	Integral membrane protein 2C OS=Mus musculus OX=10090 GN=Itm2c PE=1 SV=2
P62259	Ywhae	2	2	0.082	255	29174	4.7	14-3-3 protein epsilon OS=Mus musculus OX=10090 GN=Ywhae PE=1 SV=1
Q8C052	Map1s	3	4	0.081	973	102939	7	Microtubule-associated protein 1S OS=Mus musculus OX=10090 GN=Map1s PE=1 SV=2
P39053	Dnm1	7	9	0.081	867	97803	7.7	Dynamin-1 OS=Mus musculus OX=10090 GN=Dnm1 PE=1 SV=2
Q8BHS8	Sybu	3	3	0.081	665	73024	6.5	Syntabulin OS=Mus musculus OX=10090 GN=Sybu PE=1 SV=1
P59326	Ythdf1	2	2	0.081	559	60879	9	YTH domain-containing family protein 1 OS=Mus musculus OX=10090 GN=Ythdf1 PE=1 SV=1
O09044	Snap23	2	2	0.081	210	23261	5	Synaptosomal-associated protein 23 OS=Mus musculus OX=10090 GN=Snap23 PE=1 SV=1
Q9ERG2	Strn3	3	3	0.08	796	87150	5.3	Striatin-3 OS=Mus musculus OX=10090 GN=Strn3 PE=1 SV=1
Q8BLQ7	Slc7a4	2	2	0.08	635	68350	7.1	Cationic amino acid transporter 4 OS=Mus musculus OX=10090 GN=Slc7a4 PE=1 SV=1
O35609	Scamp3	2	8	0.08	349	38458	7.6	Secretory carrier-associated membrane protein 3 OS=Mus musculus OX=10090 GN=Scamp3 PE=1 SV=3
Q6PHZ8	Kcnip4	2	2	0.08	250	28756	5.2	Kv channel-interacting protein 4 OS=Mus musculus OX=10090 GN=Kcnip4 PE=1 SV=1
Q8CCT4	Tceal5	2	3	0.08	200	22038	6.2	Transcription elongation factor A protein-like 5 OS=Mus musculus OX=10090 GN=Tceal5 PE=1 SV=1
Q8R0A5	Tceal3	2	3	0.08	200	22468	5.4	Transcription elongation factor A protein-like 3 OS=Mus musculus OX=10090 GN=Tceal3 PE=1 SV=2
Q6PGL7	Washc2	10	15	0.079	1334	145310	4.8	WASH complex subunit 2 OS=Mus musculus OX=10090 GN=Washc2 PE=1 SV=1
O89084	Pde4a	4	4	0.079	844	93558	5.3	cAMP-specific 3',5'-cyclic phosphodiesterase 4A OS=Mus musculus OX=10090 GN=Pde4a PE=1 SV=2
Q8VEK3	Hnrnpu	4	10	0.079	800	87918	6.2	Heterogeneous nuclear ribonucleoprotein U OS=Mus musculus OX=10090 GN=Hnrnpu PE=1 SV=1
Q3UMG5	Lrch2	3	3	0.079	773	84989	6.6	Leucine-rich repeat and calponin homology domain-containing protein 2 OS=Mus musculus OX=10090 GN=Lrch2 PE=2 SV=2
O70374	Cbfa2t2	3	5	0.079	594	65904	7.8	Protein CBFA2T2 OS=Mus musculus OX=10090 GN=Cbfa2t2 PE=1 SV=3
O54946	Dnajb6	2	3	0.079	365	39807	9.4	DnaJ homolog subfamily B member 6 OS=Mus musculus OX=10090 GN=Dnajb6 PE=1 SV=4
Q9D0M1	Prpsap1	3	3	0.079	356	39432	7.2	Phosphoribosyl pyrophosphate synthase-associated protein 1 OS=Mus musculus OX=10090 GN=Prpsap1 PE=1 SV=1
Q91Z67	Srgap2	9	11	0.078	1071	120798	6.6	SLIT-ROBO Rho GTPase-activating protein 2 OS=Mus musculus OX=10090 GN=Srgap2 PE=1 SV=2
O54839	Eomes	3	5	0.078	707	74801	7.5	Eomesodermin homolog OS=Mus musculus OX=10090 GN=Eomes PE=1 SV=3
Q3THG9	Aarsd1	3	3	0.078	412	44971	6.4	Alanyl-tRNA editing protein Aarsd1 OS=Mus musculus OX=10090 GN=Aarsd1 PE=1 SV=2
Q99PT1	Arhgdia	2	3	0.078	204	23407	5.2	Rho GDP-dissociation inhibitor 1 OS=Mus musculus OX=10090 GN=Arhgdia PE=1 SV=3
Q64511	Top2b	15	24	0.077	1612	181908	8.3	DNA topoisomerase 2-beta OS=Mus musculus OX=10090 GN=Top2b PE=1 SV=2
Q60823	Akt2	2	2	0.077	481	55742	6.4	RAC-beta serine/threonine-protein kinase OS=Mus musculus OX=10090 GN=Akt2 PE=1 SV=1
Q9R0N7	Syt7	4	5	0.077	403	45472	9.3	Synaptotagmin-7 OS=Mus musculus OX=10090 GN=Syt7 PE=1 SV=1
P05063	Aldoc	6	17	0.077	363	39395	7.1	Fructose-bisphosphate aldolase C OS=Mus musculus OX=10090 GN=Aldoc PE=1 SV=4
Q8VDS4	Rprd1a	2	5	0.077	312	35701	7.6	Regulation of nuclear pre-mRNA domain-containing protein 1A OS=Mus musculus OX=10090 GN=Rprd1a PE=1 SV=1
Q922Y1	Ubxn1	10	13	0.077	297	33573	5.3	UBX domain-containing protein 1 OS=Mus musculus OX=10090 GN=Ubxn1 PE=1 SV=1
Q62417	Sorbs1	6	7	0.076	1290	143070	8.2	Sorbin and SH3 domain-containing protein 1 OS=Mus musculus OX=10090 GN=Sorbs1 PE=1 SV=2
Q8K1Y2	Prkd3	7	7	0.076	889	100078	6.8	Serine/threonine-protein kinase D3 OS=Mus musculus OX=10090 GN=Prkd3 PE=1 SV=1
Q91XM9	Dlg2	5	6	0.076	852	94880	6.2	Disks large homolog 2 OS=Mus musculus OX=10090 GN=Dlg2 PE=1 SV=2
Q6NS60	Fbxo41	4	4	0.076	873	94331	8.2	F-box only protein 41 OS=Mus musculus OX=10090 GN=Fbxo41 PE=1 SV=3
Q8BHL3	Tbc1d10b	5	14	0.076	798	87275	8.9	TBC1 domain family member 10B OS=Mus musculus OX=10090 GN=Tbc1d10b PE=1 SV=2
Q9QXJ1	Apbb1	2	3	0.076	710	77384	5	Amyloid beta precursor protein binding family B member 1 OS=Mus musculus OX=10090 GN=Apbb1 PE=1 SV=3
Q9ERD6	Ralgps2	6	8	0.076	590	65531	8.7	Ras-specific guanine nucleotide-releasing factor RalGPS2 OS=Mus musculus OX=10090 GN=Ralgps2 PE=1 SV=2
Q99K48	Nono	9	26	0.076	473	54541	8.9	Non-POU domain-containing octamer-binding protein OS=Mus musculus OX=10090 GN=Nono PE=1 SV=3
Q8R574	Prpsap2	3	6	0.076	369	40881	7.2	Phosphoribosyl pyrophosphate synthase-associated protein 2 OS=Mus musculus OX=10090 GN=Prpsap2 PE=1 SV=1
P35803	Gpm6b	2	3	0.076	328	36210	6.1	Neuronal membrane glycoprotein M6-b OS=Mus musculus OX=10090 GN=Gpm6b PE=1 SV=2
Q8VBT0	Tmx1	2	6	0.076	278	31396	5.3	Thioredoxin-related transmembrane protein 1 OS=Mus musculus OX=10090 GN=Tmx1 PE=1 SV=1
Q7TSC1	Prrc2a	12	17	0.075	2158	229200	9.4	Protein PRRC2A OS=Mus musculus OX=10090 GN=Prrc2a PE=1 SV=1
Q6PGG2	Gmip	5	6	0.075	971	107545	5.8	GEM-interacting protein OS=Mus musculus OX=10090 GN=Gmip PE=1 SV=1
Q5F2E7	Nufip2	4	4	0.075	692	75657	8.7	Nuclear fragile X mental retardation-interacting protein 2 OS=Mus musculus OX=10090 GN=Nufip2 PE=1 SV=1
Q5XG69	Fam169a	6	6	0.075	665	73240	4.7	Soluble lamin-associated protein of 75 kDa OS=Mus musculus OX=10090 GN=Fam169a PE=1 SV=3
Q8BZX4	Srek1	2	3	0.075	494	56763	10.5	Splicing regulatory glutamine/lysine-rich protein 1 OS=Mus musculus OX=10090 GN=Srek1 PE=2 SV=1
O55091	Impact	3	6	0.075	318	36276	5.1	Protein IMPACT OS=Mus musculus OX=10090 GN=Impact PE=1 SV=2
A2A690	Tanc2	11	17	0.074	1994	220261	8	Protein TANC2 OS=Mus musculus OX=10090 GN=Tanc2 PE=1 SV=1
Q6PDQ2	Chd4	7	7	0.074	1915	217749	5.8	Chromodomain-helicase-DNA-binding protein 4 OS=Mus musculus OX=10090 GN=Chd4 PE=1 SV=1
Q8CH77	Nav1	11	13	0.074	1875	202366	8.1	Neuron navigator 1 OS=Mus musculus OX=10090 GN=Nav1 PE=1 SV=2
Q80U49	Cep170b	12	18	0.074	1574	170820	6.9	Centrosomal protein of 170 kDa protein B OS=Mus musculus OX=10090 GN=Cep170b PE=1 SV=2
O70305	Atxn2	5	6	0.074	1285	136485	9.6	Ataxin-2 OS=Mus musculus OX=10090 GN=Atxn2 PE=1 SV=1
Q68FH0	Pkp4	9	10	0.074	1190	131551	8.9	Plakophilin-4 OS=Mus musculus OX=10090 GN=Pkp4 PE=1 SV=1
Q52KI8	Srrm1	8	8	0.074	946	106862	11.9	Serine/arginine repetitive matrix protein 1 OS=Mus musculus OX=10090 GN=Srrm1 PE=1 SV=2
P70268	Pkn1	5	6	0.074	946	104411	6.3	Serine/threonine-protein kinase N1 OS=Mus musculus OX=10090 GN=Pkn1 PE=1 SV=3
Q8CC35	Synpo	6	6	0.074	929	99552	9.4	Synaptopodin OS=Mus musculus OX=10090 GN=Synpo PE=1 SV=2
Q62172	Ralbp1	2	2	0.074	648	75043	5.9	RalA-binding protein 1 OS=Mus musculus OX=10090 GN=Ralbp1 PE=1 SV=4
P46938	Yap1	3	3	0.074	488	52383	5.1	Transcriptional coactivator YAP1 OS=Mus musculus OX=10090 GN=Yap1 PE=1 SV=2
Q91XA2	Golm1	3	4	0.074	393	44326	5.3	Golgi membrane protein 1 OS=Mus musculus OX=10090 GN=Golm1 PE=1 SV=2
P62071	Rras2	2	5	0.074	204	23400	6	Ras-related protein R-Ras2 OS=Mus musculus OX=10090 GN=Rras2 PE=1 SV=1
Q9DAT2	Mrgbp	3	5	0.074	204	22436	5.8	MRG/MORF4L-binding protein OS=Mus musculus OX=10090 GN=Mrgbp PE=1 SV=2
Q80TV8	Clasp1	7	12	0.073	1535	169227	9	CLIP-associating protein 1 OS=Mus musculus OX=10090 GN=Clasp1 PE=1 SV=2
Q99NB9	Sf3b1	9	10	0.073	1304	145816	7.1	Splicing factor 3B subunit 1 OS=Mus musculus OX=10090 GN=Sf3b1 PE=1 SV=1
Q80YF9	Arhgap33	7	8	0.073	1305	139801	9.2	Rho GTPase-activating protein 33 OS=Mus musculus OX=10090 GN=Arhgap33 PE=1 SV=1
Q80X50	Ubap2l	3	4	0.073	1107	116799	7.1	Ubiquitin-associated protein 2-like OS=Mus musculus OX=10090 GN=Ubap2l PE=1 SV=1
P20152	Vim	2	2	0.073	466	53688	5.1	Vimentin OS=Mus musculus OX=10090 GN=Vim PE=1 SV=3
Q9D2G2	Dlst	3	18	0.073	454	48995	9	Dihydrolipoyllysine-residue succinyltransferase component of 2-oxoglutarate dehydrogenase complex, mitochondrial OS=Mus musculus OX=10090 GN=Dlst PE=1 SV=1
Q6PAL7	Ahdc1	7	9	0.072	1594	168080	9	AT-hook DNA-binding motif-containing protein 1 OS=Mus musculus OX=10090 GN=Ahdc1 PE=1 SV=1
Q3UHD9	Agap2	9	14	0.072	1186	124510	9.9	Arf-GAP with GTPase, ANK repeat and PH domain-containing protein 2 OS=Mus musculus OX=10090 GN=Agap2 PE=1 SV=1
Q8C5W0	Clmn	3	3	0.072	1052	117227	5	Calmin OS=Mus musculus OX=10090 GN=Clmn PE=1 SV=2
Q9D415	Dlgap1	6	6	0.072	992	110374	7.1	Disks large-associated protein 1 OS=Mus musculus OX=10090 GN=Dlgap1 PE=1 SV=3
O70318	Epb41l2	6	9	0.072	988	109940	5.4	Band 4.1-like protein 2 OS=Mus musculus OX=10090 GN=Epb41l2 PE=1 SV=2
Q569Z6	Thrap3	5	6	0.072	951	108178	10.2	Thyroid hormone receptor-associated protein 3 OS=Mus musculus OX=10090 GN=Thrap3 PE=1 SV=1
Q8BL65	Ablim2	2	4	0.072	612	68107	8	Actin-binding LIM protein 2 OS=Mus musculus OX=10090 GN=Ablim2 PE=1 SV=1
Q8R081	Hnrnpl	2	2	0.072	586	63964	8.1	Heterogeneous nuclear ribonucleoprotein L OS=Mus musculus OX=10090 GN=Hnrnpl PE=1 SV=2
Q61036	Pak3	2	3	0.072	559	62398	5.4	Serine/threonine-protein kinase PAK 3 OS=Mus musculus OX=10090 GN=Pak3 PE=1 SV=2
P42669	Pura	2	2	0.072	321	34884	6.4	Transcriptional activator protein Pur-alpha OS=Mus musculus OX=10090 GN=Pura PE=1 SV=1
Q9D0R8	Lsm12	2	3	0.072	195	21701	7.8	Protein LSM12 homolog OS=Mus musculus OX=10090 GN=Lsm12 PE=1 SV=1
Q810A7	Ddx42	5	7	0.071	929	101965	7	ATP-dependent RNA helicase DDX42 OS=Mus musculus OX=10090 GN=Ddx42 PE=1 SV=3
P40645	Sox6	5	6	0.071	827	91803	7.8	Transcription factor SOX-6 OS=Mus musculus OX=10090 GN=Sox6 PE=1 SV=2
P83093	Stim2	4	6	0.071	746	83925	6.8	Stromal interaction molecule 2 OS=Mus musculus OX=10090 GN=Stim2 PE=1 SV=2
Q91YD3	Dcp1a	5	5	0.071	602	65219	7	mRNA-decapping enzyme 1A OS=Mus musculus OX=10090 GN=Dcp1a PE=1 SV=1
Q8K2F8	Lsm14a	3	4	0.071	462	50546	9.5	Protein LSM14 homolog A OS=Mus musculus OX=10090 GN=Lsm14a PE=1 SV=1
Q64012	Raly	4	9	0.071	312	33188	8.8	RNA-binding protein Raly OS=Mus musculus OX=10090 GN=Raly PE=1 SV=3
Q9ES00	Ube4b	7	11	0.07	1173	133317	6.1	Ubiquitin conjugation factor E4 B OS=Mus musculus OX=10090 GN=Ube4b PE=1 SV=3
Q3UH68	Limch1	6	6	0.07	1057	118196	5.5	LIM and calponin homology domains-containing protein 1 OS=Mus musculus OX=10090 GN=Limch1 PE=1 SV=2
Q8R3B1	Plcd1	3	4	0.07	756	85873	6.2	1-phosphatidylinositol 4,5-bisphosphate phosphodiesterase delta-1 OS=Mus musculus OX=10090 GN=Plcd1 PE=1 SV=2
Q8C1D8	Iws1	6	6	0.07	766	85248	4.7	Protein IWS1 homolog OS=Mus musculus OX=10090 GN=Iws1 PE=1 SV=1
Q9Z351	Kcnq2	5	5	0.07	759	84450	9.7	Potassium voltage-gated channel subfamily KQT member 2 OS=Mus musculus OX=10090 GN=Kcnq2 PE=1 SV=1
Q8R0T2	Znf768	3	3	0.07	568	62711	8.2	Zinc finger protein 768 OS=Mus musculus OX=10090 GN=Znf768 PE=1 SV=1
P97427	Crmp1	6	24	0.07	572	62168	7.1	Dihydropyrimidinase-related protein 1 OS=Mus musculus OX=10090 GN=Crmp1 PE=1 SV=1
G3XA57	Rab11fip2	2	2	0.07	512	58207	9.5	Rab11 family-interacting protein 2 OS=Mus musculus OX=10090 GN=Rab11fip2 PE=1 SV=1
P63115	Slc7a10	2	2	0.07	530	57549	8.4	Asc-type amino acid transporter 1 OS=Mus musculus OX=10090 GN=Slc7a10 PE=1 SV=1
Q8BGU5	Ccny	2	2	0.07	341	39395	7.2	Cyclin-Y OS=Mus musculus OX=10090 GN=Ccny PE=1 SV=1
Q9R078	Prkab1	2	2	0.07	270	30308	6.2	5'-AMP-activated protein kinase subunit beta-1 OS=Mus musculus OX=10090 GN=Prkab1 PE=1 SV=2
Q8BTI8	Srrm2	19	32	0.069	2703	294841	12	Serine/arginine repetitive matrix protein 2 OS=Mus musculus OX=10090 GN=Srrm2 PE=1 SV=3
Q8K400	Stxbp5	5	5	0.069	1152	127650	7.2	Syntaxin-binding protein 5 OS=Mus musculus OX=10090 GN=Stxbp5 PE=1 SV=3
A2AJA9	Ajm1	5	7	0.069	974	107186	9.1	Apical junction component 1 homolog OS=Mus musculus OX=10090 GN=Ajm1 PE=1 SV=1
P97310	Mcm2	3	3	0.069	904	102077	5.7	DNA replication licensing factor MCM2 OS=Mus musculus OX=10090 GN=Mcm2 PE=1 SV=3
Q68FM6	Elfn2	4	4	0.069	823	90029	7.5	Protein phosphatase 1 regulatory subunit 29 OS=Mus musculus OX=10090 GN=Elfn2 PE=1 SV=1
Q80TL0	Ppm1e	6	10	0.069	749	83419	5	Protein phosphatase 1E OS=Mus musculus OX=10090 GN=Ppm1e PE=1 SV=2
Q8VHR5	Gatad2b	2	5	0.069	594	65411	9.7	Transcriptional repressor p66-beta OS=Mus musculus OX=10090 GN=Gatad2b PE=1 SV=1
Q8CHU3	Epn2	7	14	0.069	595	63472	8.2	Epsin-2 OS=Mus musculus OX=10090 GN=Epn2 PE=1 SV=1
Q8CI11	Gnl3	2	2	0.069	538	60787	9.1	Guanine nucleotide-binding protein-like 3 OS=Mus musculus OX=10090 GN=Gnl3 PE=1 SV=2
Q8R1Q8	Dync1li1	4	5	0.069	523	56614	6.4	Cytoplasmic dynein 1 light intermediate chain 1 OS=Mus musculus OX=10090 GN=Dync1li1 PE=1 SV=1
O35226	Psmd4	2	2	0.069	376	40704	4.8	26S proteasome non-ATPase regulatory subunit 4 OS=Mus musculus OX=10090 GN=Psmd4 PE=1 SV=1
Q9D0L7	Armc10	3	5	0.069	306	33311	8	Armadillo repeat-containing protein 10 OS=Mus musculus OX=10090 GN=Armc10 PE=1 SV=1
Q5SWP3	Nacad	4	4	0.068	1504	156763	4.6	NAC-alpha domain-containing protein 1 OS=Mus musculus OX=10090 GN=Nacad PE=1 SV=1
Q99NH2	Pard3	7	8	0.068	1333	149074	7.9	Partitioning defective 3 homolog OS=Mus musculus OX=10090 GN=Pard3 PE=1 SV=2
P70704	Atp8a1	5	9	0.068	1164	131413	6.8	Phospholipid-transporting ATPase IA OS=Mus musculus OX=10090 GN=Atp8a1 PE=1 SV=2
Q04692	Smarcad1	7	8	0.068	1021	116451	5.7	SWI/SNF-related matrix-associated actin-dependent regulator of chromatin subfamily A containing DEAD/H box 1 OS=Mus musculus OX=10090 GN=Smarcad1 PE=1 SV=2
D3YXK2	Safb	7	14	0.068	937	105104	5.4	Scaffold attachment factor B1 OS=Mus musculus OX=10090 GN=Safb PE=1 SV=2
Q6IR34	Gpsm1	4	4	0.068	673	74362	6.2	G-protein-signaling modulator 1 OS=Mus musculus OX=10090 GN=Gpsm1 PE=1 SV=3
E9Q5C9	Nolc1	5	11	0.068	702	73698	9.4	Nucleolar and coiled-body phosphoprotein 1 OS=Mus musculus OX=10090 GN=Nolc1 PE=1 SV=1
Q08274	Dmwd	3	3	0.068	665	69816	7.2	Dystrophia myotonica WD repeat-containing protein OS=Mus musculus OX=10090 GN=Dmwd PE=1 SV=3
P70288	Hdac2	6	48	0.068	488	55302	5.9	Histone deacetylase 2 OS=Mus musculus OX=10090 GN=Hdac2 PE=1 SV=1
O09106	Hdac1	8	12	0.068	482	55075	5.5	Histone deacetylase 1 OS=Mus musculus OX=10090 GN=Hdac1 PE=1 SV=1
Q8C0E2	Vps26b	5	17	0.068	336	39125	7.4	Vacuolar protein sorting-associated protein 26B OS=Mus musculus OX=10090 GN=Vps26b PE=1 SV=1
Q9CR00	Psmd9	2	3	0.068	222	24720	6.4	26S proteasome non-ATPase regulatory subunit 9 OS=Mus musculus OX=10090 GN=Psmd9 PE=1 SV=1
Q3V038	Ttc9	2	3	0.068	219	24351	8.9	Tetratricopeptide repeat protein 9A OS=Mus musculus OX=10090 GN=Ttc9 PE=1 SV=1
Q60771	Cldn11	2	6	0.068	207	22114	7.9	Claudin-11 OS=Mus musculus OX=10090 GN=Cldn11 PE=1 SV=1
Q05D44	Eif5b	10	25	0.067	1216	137616	5.6	Eukaryotic translation initiation factor 5B OS=Mus musculus OX=10090 GN=Eif5b PE=1 SV=2
Q8C419	Gpr158	6	6	0.067	1200	134426	8.1	Probable G-protein coupled receptor 158 OS=Mus musculus OX=10090 GN=Gpr158 PE=1 SV=2
Q01063	Pde4d	3	7	0.067	747	84563	4.9	cAMP-specific 3',5'-cyclic phosphodiesterase 4D OS=Mus musculus OX=10090 GN=Pde4d PE=1 SV=2
O88448	Klc2	2	2	0.067	599	66662	7.2	Kinesin light chain 2 OS=Mus musculus OX=10090 GN=Klc2 PE=1 SV=1
Q2TBE6	Pi4k2a	4	7	0.067	479	54258	8	Phosphatidylinositol 4-kinase type 2-alpha OS=Mus musculus OX=10090 GN=Pi4k2a PE=1 SV=1
P53986	Slc16a1	2	2	0.067	493	53267	7.5	Monocarboxylate transporter 1 OS=Mus musculus OX=10090 GN=Slc16a1 PE=1 SV=1
Q9CQF4	Mtres1	2	2	0.067	240	27847	9.4	Mitochondrial transcription rescue factor 1 OS=Mus musculus OX=10090 GN=Mtres1 PE=1 SV=1
Q9D8Y0	Efhd2	3	5	0.067	240	26791	5.1	EF-hand domain-containing protein D2 OS=Mus musculus OX=10090 GN=Efhd2 PE=1 SV=1
Q9D920	Borcs5	3	3	0.067	195	22120	6.5	BLOC-1-related complex subunit 5 OS=Mus musculus OX=10090 GN=Borcs5 PE=1 SV=1
Q4ACU6	Shank3	8	9	0.066	1730	185396	8.9	SH3 and multiple ankyrin repeat domains protein 3 OS=Mus musculus OX=10090 GN=Shank3 PE=1 SV=3
Q9JM52	Mink1	7	8	0.066	1308	147294	7.4	Misshapen-like kinase 1 OS=Mus musculus OX=10090 GN=Mink1 PE=1 SV=3
Q148V7	Relch	5	14	0.066	1216	134586	5.3	RAB11-binding protein RELCH OS=Mus musculus OX=10090 GN=Relch PE=1 SV=1
Q8BLK9	Rps6kc1	5	5	0.066	1056	115712	4.9	Ribosomal protein S6 kinase delta-1 OS=Mus musculus OX=10090 GN=Rps6kc1 PE=1 SV=2
Q8BWW9	Pkn2	3	3	0.066	983	111607	6.3	Serine/threonine-protein kinase N2 OS=Mus musculus OX=10090 GN=Pkn2 PE=1 SV=3
Q9ES97	Rtn3	11	39	0.066	964	103879	4.9	Reticulon-3 OS=Mus musculus OX=10090 GN=Rtn3 PE=1 SV=2
Q8CCN5	Bcas3	5	6	0.066	928	101021	6.7	BCAS3 microtubule associated cell migration factor OS=Mus musculus OX=10090 GN=Bcas3 PE=1 SV=2
Q9JIK5	Ddx21	3	5	0.066	851	93551	9.1	Nucleolar RNA helicase 2 OS=Mus musculus OX=10090 GN=Ddx21 PE=1 SV=3
Q8R2M2	Dnttip2	2	2	0.066	758	84277	6.4	Deoxynucleotidyltransferase terminal-interacting protein 2 OS=Mus musculus OX=10090 GN=Dnttip2 PE=1 SV=1
Q8BJI1	Slc6a17	6	8	0.066	727	81071	6.2	Sodium-dependent neutral amino acid transporter SLC6A17 OS=Mus musculus OX=10090 GN=Slc6a17 PE=1 SV=1
Q61083	Map3k2	2	3	0.066	619	69574	8.5	Mitogen-activated protein kinase kinase kinase 2 OS=Mus musculus OX=10090 GN=Map3k2 PE=1 SV=2
Q9D4J7	Phf6	5	7	0.066	364	41139	8.7	PHD finger protein 6 OS=Mus musculus OX=10090 GN=Phf6 PE=1 SV=1
P05132	Prkaca	3	4	0.066	351	40571	8.8	cAMP-dependent protein kinase catalytic subunit alpha OS=Mus musculus OX=10090 GN=Prkaca PE=1 SV=3
P97792	Cxadr	3	3	0.066	365	39948	7	Coxsackievirus and adenovirus receptor homolog OS=Mus musculus OX=10090 GN=Cxadr PE=1 SV=1
Q9CYS6		2	3	0.066	286	30320	6.1	Uncharacterized protein C2orf72 homolog OS=Mus musculus OX=10090 PE=1 SV=2
Q9R1L5	Mast1	9	10	0.065	1570	170996	8.4	Microtubule-associated serine/threonine-protein kinase 1 OS=Mus musculus OX=10090 GN=Mast1 PE=1 SV=3
Q01097	Grin2b	11	13	0.065	1482	165958	6.9	Glutamate receptor ionotropic, NMDA 2B OS=Mus musculus OX=10090 GN=Grin2b PE=1 SV=3
Q8CIP4	Mark4	3	3	0.065	752	82644	9.7	MAP/microtubule affinity-regulating kinase 4 OS=Mus musculus OX=10090 GN=Mark4 PE=1 SV=1
Q8C015	Pak5	4	7	0.065	719	80948	8.2	Serine/threonine-protein kinase PAK 5 OS=Mus musculus OX=10090 GN=Pak5 PE=1 SV=1
Q9EP97	Senp3	2	4	0.065	568	64403	8.7	Sentrin-specific protease 3 OS=Mus musculus OX=10090 GN=Senp3 PE=1 SV=1
Q8CIN4	Pak2	2	2	0.065	524	57930	5.8	Serine/threonine-protein kinase PAK 2 OS=Mus musculus OX=10090 GN=Pak2 PE=1 SV=1
Q7TN29	Smap2	3	3	0.065	428	46578	8.9	Stromal membrane-associated protein 2 OS=Mus musculus OX=10090 GN=Smap2 PE=1 SV=1
Q99K70	Rragc	2	2	0.065	398	44121	5.1	Ras-related GTP-binding protein C OS=Mus musculus OX=10090 GN=Rragc PE=1 SV=1
Q80XP8	Fam76b	2	3	0.065	339	38556	9.3	Protein FAM76B OS=Mus musculus OX=10090 GN=Fam76b PE=1 SV=1
O08547	Sec22b	2	3	0.065	215	24741	8.5	Vesicle-trafficking protein SEC22b OS=Mus musculus OX=10090 GN=Sec22b PE=1 SV=3
Q14CH0	Fam171b	4	5	0.064	825	92045	8.4	Protein FAM171B OS=Mus musculus OX=10090 GN=Fam171b PE=1 SV=2
P07901	Hsp90aa1	4	4	0.064	733	84788	5	Heat shock protein HSP 90-alpha OS=Mus musculus OX=10090 GN=Hsp90aa1 PE=1 SV=4
Q8BG16	Slc6a15	5	6	0.064	729	81792	5.2	Sodium-dependent neutral amino acid transporter B(0)AT2 OS=Mus musculus OX=10090 GN=Slc6a15 PE=1 SV=1
Q8K4B0	Mta1	6	10	0.064	715	80798	9.3	Metastasis-associated protein MTA1 OS=Mus musculus OX=10090 GN=Mta1 PE=1 SV=1
O08582	Gtpbp1	9	14	0.064	668	72301	8.3	GTP-binding protein 1 OS=Mus musculus OX=10090 GN=Gtpbp1 PE=1 SV=2
Q8R3Z5	Cacnb1	5	5	0.064	597	65486	6.6	Voltage-dependent L-type calcium channel subunit beta-1 OS=Mus musculus OX=10090 GN=Cacnb1 PE=1 SV=1
Q3UJB9	Edc4	7	9	0.063	1406	152483	5.8	Enhancer of mRNA-decapping protein 4 OS=Mus musculus OX=10090 GN=Edc4 PE=1 SV=2
P80560	Ptprn2	6	10	0.063	1001	111497	5.9	Receptor-type tyrosine-protein phosphatase N2 OS=Mus musculus OX=10090 GN=Ptprn2 PE=1 SV=2
P70663	Sparcl1	2	2	0.063	650	72287	4.6	SPARC-like protein 1 OS=Mus musculus OX=10090 GN=Sparcl1 PE=1 SV=3
Q8C078	Camkk2	3	3	0.063	588	64618	5.9	Calcium/calmodulin-dependent protein kinase kinase 2 OS=Mus musculus OX=10090 GN=Camkk2 PE=1 SV=2
Q3UH99	Shisa6	5	9	0.063	525	58426	9.5	Protein shisa-6 OS=Mus musculus OX=10090 GN=Shisa6 PE=1 SV=1
Q9D6F9	Tubb4a	3	5	0.063	444	49586	4.9	Tubulin beta-4A chain OS=Mus musculus OX=10090 GN=Tubb4a PE=1 SV=3
A2ADY9	Ddi2	2	2	0.063	399	44591	5	Protein DDI1 homolog 2 OS=Mus musculus OX=10090 GN=Ddi2 PE=1 SV=1
P60191	Rims4	2	3	0.063	269	29329	5.8	Regulating synaptic membrane exocytosis protein 4 OS=Mus musculus OX=10090 GN=Rims4 PE=1 SV=1
P16283	Slc4a3	3	3	0.062	1227	135372	6.5	Anion exchange protein 3 OS=Mus musculus OX=10090 GN=Slc4a3 PE=1 SV=2
Q9Z0U1	Tjp2	6	11	0.062	1167	131280	6.8	Tight junction protein ZO-2 OS=Mus musculus OX=10090 GN=Tjp2 PE=1 SV=2
Q7TPS5	C2cd5	4	4	0.062	1016	111664	5.8	C2 domain-containing protein 5 OS=Mus musculus OX=10090 GN=C2cd5 PE=1 SV=2
Q08122	Tle3	4	5	0.062	772	83447	7.2	Transducin-like enhancer protein 3 OS=Mus musculus OX=10090 GN=Tle3 PE=1 SV=3
Q9JIS5	Sv2a	5	5	0.062	742	82647	5.6	Synaptic vesicle glycoprotein 2A OS=Mus musculus OX=10090 GN=Sv2a PE=1 SV=1
P55194	Sh3bp1	3	3	0.062	680	74173	6.6	SH3 domain-binding protein 1 OS=Mus musculus OX=10090 GN=Sh3bp1 PE=1 SV=3
Q8CH02	Sugp1	2	2	0.062	643	72649	7.6	SURP and G-patch domain-containing protein 1 OS=Mus musculus OX=10090 GN=Sugp1 PE=1 SV=1
Q8BTW9	Pak4	2	2	0.062	593	64623	9.9	Serine/threonine-protein kinase PAK 4 OS=Mus musculus OX=10090 GN=Pak4 PE=1 SV=1
Q8C437	Pex5l	2	3	0.062	567	63135	5.3	PEX5-related protein OS=Mus musculus OX=10090 GN=Pex5l PE=1 SV=2
O88643	Pak1	9	20	0.062	545	60737	5.7	Serine/threonine-protein kinase PAK 1 OS=Mus musculus OX=10090 GN=Pak1 PE=1 SV=1
P97492	Rgs14	3	3	0.062	547	59847	7.4	Regulator of G-protein signaling 14 OS=Mus musculus OX=10090 GN=Rgs14 PE=1 SV=2
Q8VEL9	Rem2	2	4	0.062	341	37367	7.4	GTP-binding protein REM 2 OS=Mus musculus OX=10090 GN=Rem2 PE=1 SV=2
Q9WUD1	Stub1	2	3	0.062	304	34909	6	E3 ubiquitin-protein ligase CHIP OS=Mus musculus OX=10090 GN=Stub1 PE=1 SV=1
Q9ESN9	Mapk8ip3	5	5	0.061	1337	147560	5.4	C-Jun-amino-terminal kinase-interacting protein 3 OS=Mus musculus OX=10090 GN=Mapk8ip3 PE=1 SV=1
P81122	Irs2	5	6	0.061	1321	136763	8.7	Insulin receptor substrate 2 OS=Mus musculus OX=10090 GN=Irs2 PE=1 SV=2
Q8JZQ9	Eif3b	8	16	0.061	803	91370	5	Eukaryotic translation initiation factor 3 subunit B OS=Mus musculus OX=10090 GN=Eif3b PE=1 SV=1
Q02248	Ctnnb1	11	22	0.061	781	85471	5.9	Catenin beta-1 OS=Mus musculus OX=10090 GN=Ctnnb1 PE=1 SV=1
Q1HFZ0	Nsun2	4	12	0.061	757	85452	6.6	RNA cytosine C(5)-methyltransferase NSUN2 OS=Mus musculus OX=10090 GN=Nsun2 PE=1 SV=2
P16014	Chgb	3	4	0.061	677	77969	5.1	Secretogranin-1 OS=Mus musculus OX=10090 GN=Chgb PE=1 SV=2
Q9WVI9	Mapk8ip1	3	3	0.061	707	77282	5	C-Jun-amino-terminal kinase-interacting protein 1 OS=Mus musculus OX=10090 GN=Mapk8ip1 PE=1 SV=2
Q8CC27	Cacnb2	3	3	0.061	655	73149	8.5	Voltage-dependent L-type calcium channel subunit beta-2 OS=Mus musculus OX=10090 GN=Cacnb2 PE=1 SV=1
P26049	Gabra3	3	4	0.061	492	55398	8.9	Gamma-aminobutyric acid receptor subunit alpha-3 OS=Mus musculus OX=10090 GN=Gabra3 PE=1 SV=1
Q9QXV1	Cbx8	2	2	0.061	362	39860	9.9	Chromobox protein homolog 8 OS=Mus musculus OX=10090 GN=Cbx8 PE=1 SV=1
Q9QZQ1	Afdn	8	13	0.06	1820	206497	6.3	Afadin OS=Mus musculus OX=10090 GN=Afdn PE=1 SV=3
Q3UHC7	Dab2ip	5	9	0.06	1189	131726	8.7	Disabled homolog 2-interacting protein OS=Mus musculus OX=10090 GN=Dab2ip PE=1 SV=1
Q02053	Uba1	7	11	0.06	1058	117809	5.7	Ubiquitin-like modifier-activating enzyme 1 OS=Mus musculus OX=10090 GN=Uba1 PE=1 SV=1
Q6IE82	Jade3	2	2	0.06	823	93455	7	Protein Jade-3 OS=Mus musculus OX=10090 GN=Jade3 PE=1 SV=1
Q61234	Snta1	3	4	0.06	503	53665	6.9	Alpha-1-syntrophin OS=Mus musculus OX=10090 GN=Snta1 PE=1 SV=1
D3YZP9	Ccdc6	5	8	0.06	469	52939	7.3	Coiled-coil domain-containing protein 6 OS=Mus musculus OX=10090 GN=Ccdc6 PE=1 SV=1
Q8BLQ9	Cadm2	2	3	0.06	435	47559	5.4	Cell adhesion molecule 2 OS=Mus musculus OX=10090 GN=Cadm2 PE=1 SV=2
Q9JHG6	Rcan1	3	4	0.06	251	28137	5.4	Calcipressin-1 OS=Mus musculus OX=10090 GN=Rcan1 PE=1 SV=2
Q9JKK0	Rcan3	3	4	0.063	239	27153	4.7	Calcipressin-3 OS=Mus musculus OX=10090 GN=Rcan3 PE=2 SV=1
P0C0A3	Chmp6	2	2	0.06	200	23416	5.4	Charged multivesicular body protein 6 OS=Mus musculus OX=10090 GN=Chmp6 PE=1 SV=2
P19246	Nefh	6	10	0.059	1090	116994	5.8	Neurofilament heavy polypeptide OS=Mus musculus OX=10090 GN=Nefh PE=1 SV=3
Q6PE13	Prrt3	3	8	0.059	971	101224	7.5	Proline-rich transmembrane protein 3 OS=Mus musculus OX=10090 GN=Prrt3 PE=1 SV=1
P48381	Rfx3	3	4	0.059	749	83512	6.1	Transcription factor RFX3 OS=Mus musculus OX=10090 GN=Rfx3 PE=1 SV=2
Q61286	Tcf12	2	2	0.059	706	75811	6.9	Transcription factor 12 OS=Mus musculus OX=10090 GN=Tcf12 PE=1 SV=2
Q9Z2C9	Mtmr7	3	3	0.059	660	75608	6.4	Myotubularin-related protein 7 OS=Mus musculus OX=10090 GN=Mtmr7 PE=1 SV=2
Q8BHE3	Atcay	2	3	0.059	372	42178	4.7	Caytaxin OS=Mus musculus OX=10090 GN=Atcay PE=1 SV=1
Q9QYF9	Ndrg3	3	6	0.059	375	41555	5.2	Protein NDRG3 OS=Mus musculus OX=10090 GN=Ndrg3 PE=1 SV=1
Q8VDY9	Caap1	2	5	0.059	356	37825	4.7	Caspase activity and apoptosis inhibitor 1 OS=Mus musculus OX=10090 GN=Caap1 PE=1 SV=2
Q64010	Crk	2	6	0.059	304	33815	5.6	Adapter molecule crk OS=Mus musculus OX=10090 GN=Crk PE=1 SV=1
Q9DBR7	Ppp1r12a	4	5	0.058	1029	114996	5.5	Protein phosphatase 1 regulatory subunit 12A OS=Mus musculus OX=10090 GN=Ppp1r12a PE=1 SV=2
P37913	Lig1	3	4	0.058	916	102290	6.8	DNA ligase 1 OS=Mus musculus OX=10090 GN=Lig1 PE=1 SV=2
Q60902	Eps15l1	6	6	0.058	907	99309	5	Epidermal growth factor receptor substrate 15-like 1 OS=Mus musculus OX=10090 GN=Eps15l1 PE=1 SV=3
Q8C0D4	Arhgap12	2	2	0.058	838	95352	7.6	Rho GTPase-activating protein 12 OS=Mus musculus OX=10090 GN=Arhgap12 PE=1 SV=2
Q69ZI1	Sh3rf1	3	5	0.058	892	93447	8.5	E3 ubiquitin-protein ligase SH3RF1 OS=Mus musculus OX=10090 GN=Sh3rf1 PE=1 SV=2
O54916	Reps1	3	3	0.058	795	86519	5.6	RalBP1-associated Eps domain-containing protein 1 OS=Mus musculus OX=10090 GN=Reps1 PE=1 SV=2
Q91ZM2	Sh2b1	3	3	0.058	756	79625	5.2	SH2B adapter protein 1 OS=Mus musculus OX=10090 GN=Sh2b1 PE=1 SV=2
Q3UCQ1	Foxk2	2	2	0.058	651	68446	9.5	Forkhead box protein K2 OS=Mus musculus OX=10090 GN=Foxk2 PE=1 SV=3
Q99J45	Nrbp1	3	4	0.058	535	59866	5.1	Nuclear receptor-binding protein OS=Mus musculus OX=10090 GN=Nrbp1 PE=1 SV=1
P12849	Prkar1b	2	3	0.058	381	43224	6	cAMP-dependent protein kinase type I-beta regulatory subunit OS=Mus musculus OX=10090 GN=Prkar1b PE=1 SV=2
Q3UM45	Ppp1r7	4	5	0.058	361	41292	4.9	Protein phosphatase 1 regulatory subunit 7 OS=Mus musculus OX=10090 GN=Ppp1r7 PE=1 SV=2
Q8BG05	Hnrnpa3	8	36	0.058	379	39652	9	Heterogeneous nuclear ribonucleoprotein A3 OS=Mus musculus OX=10090 GN=Hnrnpa3 PE=1 SV=1
Q6NZM9	Hdac4	4	4	0.057	1076	118562	6.9	Histone deacetylase 4 OS=Mus musculus OX=10090 GN=Hdac4 PE=1 SV=1
Q6PFD5	Dlgap3	5	7	0.057	977	105873	8.8	Disks large-associated protein 3 OS=Mus musculus OX=10090 GN=Dlgap3 PE=1 SV=1
Q61097	Ksr1	3	5	0.057	873	96755	8.5	Kinase suppressor of Ras 1 OS=Mus musculus OX=10090 GN=Ksr1 PE=1 SV=1
Q9ERG0	Lima1	2	2	0.057	753	84060	6.6	LIM domain and actin-binding protein 1 OS=Mus musculus OX=10090 GN=Lima1 PE=1 SV=3
Q8BG39	Sv2b	5	17	0.057	683	77457	5.6	Synaptic vesicle glycoprotein 2B OS=Mus musculus OX=10090 GN=Sv2b PE=1 SV=1
Q69ZS7	Hbs1l	2	2	0.057	682	75101	6.5	HBS1-like protein OS=Mus musculus OX=10090 GN=Hbs1l PE=1 SV=2
O70551	Srpk1	2	2	0.057	648	73089	6.2	SRSF protein kinase 1 OS=Mus musculus OX=10090 GN=Srpk1 PE=1 SV=2
Q505F5	Lrrc47	3	3	0.057	581	63590	8.1	Leucine-rich repeat-containing protein 47 OS=Mus musculus OX=10090 GN=Lrrc47 PE=1 SV=1
O55131	Septin7	2	2	0.057	436	50550	8.6	Septin-7 OS=Mus musculus OX=10090 GN=Septin7 PE=1 SV=1
Q61315	Apc	16	28	0.056	2845	311089	7.6	Adenomatous polyposis coli protein OS=Mus musculus OX=10090 GN=Apc PE=1 SV=1
Q3UH66	Wnk2	9	9	0.056	2149	227525	5.9	Serine/threonine-protein kinase WNK2 OS=Mus musculus OX=10090 GN=Wnk2 PE=1 SV=2
A2AHC3	Camsap1	6	8	0.056	1581	175886	6.9	Calmodulin-regulated spectrin-associated protein 1 OS=Mus musculus OX=10090 GN=Camsap1 PE=1 SV=1
Q9R0G7	Zeb2	6	6	0.056	1215	136615	6.3	Zinc finger E-box-binding homeobox 2 OS=Mus musculus OX=10090 GN=Zeb2 PE=1 SV=2
Q99MR1	Gigyf1	3	3	0.056	1044	116238	5.4	GRB10-interacting GYF protein 1 OS=Mus musculus OX=10090 GN=Gigyf1 PE=1 SV=2
Q8K4J6	Mrtfa	2	2	0.056	964	102546	5.5	Myocardin-related transcription factor A OS=Mus musculus OX=10090 GN=Mrtfa PE=1 SV=2
Q9QYY0	Gab1	2	3	0.056	695	76813	5.7	GRB2-associated-binding protein 1 OS=Mus musculus OX=10090 GN=Gab1 PE=1 SV=2
Q8JZP9	Gas2l1	3	3	0.056	678	72411	10	GAS2-like protein 1 OS=Mus musculus OX=10090 GN=Gas2l1 PE=1 SV=1
A2AEV7	Ccdc120	2	2	0.056	629	67407	9.6	Coiled-coil domain-containing protein 120 OS=Mus musculus OX=10090 GN=Ccdc120 PE=1 SV=1
Q91Z31	Ptbp2	2	3	0.056	531	57489	8.7	Polypyrimidine tract-binding protein 2 OS=Mus musculus OX=10090 GN=Ptbp2 PE=1 SV=2
Q9WUA6	Akt3	2	2	0.056	479	55714	6	RAC-gamma serine/threonine-protein kinase OS=Mus musculus OX=10090 GN=Akt3 PE=1 SV=1
P59808	Sash1	5	6	0.055	1230	135591	6.2	SAM and SH3 domain-containing protein 1 OS=Mus musculus OX=10090 GN=Sash1 PE=1 SV=1
Q7TQF2	Fbxo10	2	2	0.055	950	104478	7.9	F-box only protein 10 OS=Mus musculus OX=10090 GN=Fbxo10 PE=1 SV=2
O70494	Sp3	2	3	0.055	783	82362	5.3	Transcription factor Sp3 OS=Mus musculus OX=10090 GN=Sp3 PE=1 SV=2
Q14B80	Kcnc2	2	3	0.055	642	70503	7.7	Potassium voltage-gated channel subfamily C member 2 OS=Mus musculus OX=10090 GN=Kcnc2 PE=1 SV=1
Q62073	Map3k7	3	7	0.055	579	64228	6.7	Mitogen-activated protein kinase kinase kinase 7 OS=Mus musculus OX=10090 GN=Map3k7 PE=1 SV=1
Q91WG5	Prkag2	3	3	0.055	566	62949	9.4	5'-AMP-activated protein kinase subunit gamma-2 OS=Mus musculus OX=10090 GN=Prkag2 PE=1 SV=2
Q9D394	Rufy3	2	2	0.055	469	53007	5.5	Protein RUFY3 OS=Mus musculus OX=10090 GN=Rufy3 PE=1 SV=1
Q9D2C2	Saal1	2	2	0.055	474	52769	4.5	Protein SAAL1 OS=Mus musculus OX=10090 GN=Saal1 PE=1 SV=1
P42208	Septin2	3	4	0.055	361	41526	6.5	Septin-2 OS=Mus musculus OX=10090 GN=Septin2 PE=1 SV=2
Q8VCY8	Plppr2	3	4	0.055	343	36936	9.5	Phospholipid phosphatase-related protein type 2 OS=Mus musculus OX=10090 GN=Plppr2 PE=1 SV=1
Q8R4R6	Nup35	2	2	0.055	325	34786	9.2	Nucleoporin NUP35 OS=Mus musculus OX=10090 GN=Nup35 PE=1 SV=2
Q9Z0R4	Itsn1	8	13	0.054	1714	194296	7.9	Intersectin-1 OS=Mus musculus OX=10090 GN=Itsn1 PE=1 SV=2
Q08943	Ssrp1	5	27	0.054	708	80860	6.8	FACT complex subunit SSRP1 OS=Mus musculus OX=10090 GN=Ssrp1 PE=1 SV=2
P47708	Rph3a	4	16	0.054	681	75489	8.3	Rabphilin-3A OS=Mus musculus OX=10090 GN=Rph3a PE=1 SV=2
P35564	Canx	7	16	0.054	591	67278	4.6	Calnexin OS=Mus musculus OX=10090 GN=Canx PE=1 SV=1
Q9D6F4	Gabra4	2	2	0.054	552	60878	9.3	Gamma-aminobutyric acid receptor subunit alpha-4 OS=Mus musculus OX=10090 GN=Gabra4 PE=2 SV=1
Q6P9N1	Fam126a	4	4	0.054	521	57321	7.9	Hyccin OS=Mus musculus OX=10090 GN=Fam126a PE=1 SV=3
Q8C525	Mb21d2	2	3	0.054	428	48477	7.7	Nucleotidyltransferase MB21D2 OS=Mus musculus OX=10090 GN=Mb21d2 PE=1 SV=1
Q9JIY0	Plekho1	2	3	0.054	408	45997	9	Pleckstrin homology domain-containing family O member 1 OS=Mus musculus OX=10090 GN=Plekho1 PE=1 SV=1
Q91YR1	Twf1	2	2	0.054	350	40079	6.7	Twinfilin-1 OS=Mus musculus OX=10090 GN=Twf1 PE=1 SV=2
Q9DCH6	Zfand6	2	2	0.054	223	24001	6.5	AN1-type zinc finger protein 6 OS=Mus musculus OX=10090 GN=Zfand6 PE=1 SV=1
P39447	Tjp1	8	9	0.053	1745	194740	6.6	Tight junction protein ZO-1 OS=Mus musculus OX=10090 GN=Tjp1 PE=1 SV=2
Q7TT18	Atf7ip	5	9	0.053	1306	138592	4.8	Activating transcription factor 7-interacting protein 1 OS=Mus musculus OX=10090 GN=Atf7ip PE=1 SV=1
Q9R0K7	Atp2b2	3	3	0.053	1198	132587	6	Plasma membrane calcium-transporting ATPase 2 OS=Mus musculus OX=10090 GN=Atp2b2 PE=1 SV=2
Q3UVX5	Grm5	3	4	0.053	1203	131865	7.8	Metabotropic glutamate receptor 5 OS=Mus musculus OX=10090 GN=Grm5 PE=1 SV=2
Q8VD04	Gripap1	4	4	0.053	806	92715	5.2	GRIP1-associated protein 1 OS=Mus musculus OX=10090 GN=Gripap1 PE=1 SV=1
Q9JIG4	Ppp1r3f	2	2	0.053	799	84120	4.7	Protein phosphatase 1 regulatory subunit 3F OS=Mus musculus OX=10090 GN=Ppp1r3f PE=1 SV=3
O54781	Srpk2	2	2	0.053	681	76757	4.9	SRSF protein kinase 2 OS=Mus musculus OX=10090 GN=Srpk2 PE=1 SV=2
P52480	Pkm	2	2	0.053	531	57845	7.5	Pyruvate kinase PKM OS=Mus musculus OX=10090 GN=Pkm PE=1 SV=4
P30275	Ckmt1	2	2	0.053	418	47004	8.2	Creatine kinase U-type, mitochondrial OS=Mus musculus OX=10090 GN=Ckmt1 PE=1 SV=1
P54728	Rad23b	2	4	0.053	416	43513	4.8	UV excision repair protein RAD23 homolog B OS=Mus musculus OX=10090 GN=Rad23b PE=1 SV=2
P63085	Mapk1	3	4	0.053	358	41276	7	Mitogen-activated protein kinase 1 OS=Mus musculus OX=10090 GN=Mapk1 PE=1 SV=3
Q9DB52	Pabir1	4	4	0.053	284	30270	6.8	P2R1A-PPP2R2A-interacting phosphatase regulator 1 OS=Mus musculus OX=10090 GN=Pabir1 PE=1 SV=1
P62908	Rps3	2	5	0.053	243	26674	9.7	40S ribosomal protein S3 OS=Mus musculus OX=10090 GN=Rps3 PE=1 SV=1
Q6DFV3	Arhgap21	8	14	0.052	1944	215741	7.6	Rho GTPase-activating protein 21 OS=Mus musculus OX=10090 GN=Arhgap21 PE=1 SV=1
Q9WTQ5	Akap12	8	12	0.052	1684	180694	4.4	A-kinase anchor protein 12 OS=Mus musculus OX=10090 GN=Akap12 PE=1 SV=1
Q5DU25	Iqsec2	7	9	0.052	1478	161786	8.6	IQ motif and SEC7 domain-containing protein 2 OS=Mus musculus OX=10090 GN=Iqsec2 PE=1 SV=3
Q7TSK3	Pcdh8	4	5	0.052	1070	113259	5.4	Protocadherin-8 OS=Mus musculus OX=10090 GN=Pcdh8 PE=1 SV=1
Q9Z1P7	Kank3	3	3	0.052	791	84186	5.2	KN motif and ankyrin repeat domain-containing protein 3 OS=Mus musculus OX=10090 GN=Kank3 PE=1 SV=1
Q8BXR1	Slc7a14	4	8	0.052	771	83984	5.3	Probable cationic amino acid transporter OS=Mus musculus OX=10090 GN=Slc7a14 PE=1 SV=1
P98084	Apba2	3	6	0.052	750	82758	4.9	Amyloid-beta A4 precursor protein-binding family A member 2 OS=Mus musculus OX=10090 GN=Apba2 PE=1 SV=2
F6SEU4	Syngap1	5	10	0.051	1340	148238	9	Ras/Rap GTPase-activating protein SynGAP OS=Mus musculus OX=10090 GN=Syngap1 PE=1 SV=2
Q8BG67	Efr3a	2	2	0.051	819	92613	6.8	Protein EFR3 homolog A OS=Mus musculus OX=10090 GN=Efr3a PE=1 SV=1
A2AG50	Map7d2	3	3	0.051	781	86050	8.8	MAP7 domain-containing protein 2 OS=Mus musculus OX=10090 GN=Map7d2 PE=1 SV=1
D3YVF0	Akap5	2	2	0.051	745	79397	4.7	A-kinase anchor protein 5 OS=Mus musculus OX=10090 GN=Akap5 PE=1 SV=2
Q80XA6	Reps2	2	2	0.051	647	70484	7.2	RalBP1-associated Eps domain-containing protein 2 OS=Mus musculus OX=10090 GN=Reps2 PE=1 SV=2
O70146	Tesk1	2	2	0.051	627	68052	8.1	Dual specificity testis-specific protein kinase 1 OS=Mus musculus OX=10090 GN=Tesk1 PE=1 SV=3
O88746	Tom1	2	2	0.051	492	54325	4.9	Target of Myb protein 1 OS=Mus musculus OX=10090 GN=Tom1 PE=1 SV=1
Q8R1T1	Chmp7	2	4	0.051	451	50633	5.2	Charged multivesicular body protein 7 OS=Mus musculus OX=10090 GN=Chmp7 PE=1 SV=1
P70441	Slc9a3r1	4	4	0.051	355	38600	5.9	Na(+)/H(+) exchange regulatory cofactor NHE-RF1 OS=Mus musculus OX=10090 GN=Slc9a3r1 PE=1 SV=3
Q60668	Hnrnpd	2	4	0.051	355	38354	7.8	Heterogeneous nuclear ribonucleoprotein D0 OS=Mus musculus OX=10090 GN=Hnrnpd PE=1 SV=2
O08784	Tcof1	4	4	0.05	1320	135001	9.3	Treacle protein OS=Mus musculus OX=10090 GN=Tcof1 PE=1 SV=1
Q6PB70	Ano8	3	3	0.05	1060	119101	5.7	Anoctamin-8 OS=Mus musculus OX=10090 GN=Ano8 PE=1 SV=3
Q8CH09	Sugp2	3	3	0.05	1067	118103	8.3	SURP and G-patch domain-containing protein 2 OS=Mus musculus OX=10090 GN=Sugp2 PE=1 SV=2
P46935	Nedd4	2	3	0.05	887	102706	5.3	E3 ubiquitin-protein ligase NEDD4 OS=Mus musculus OX=10090 GN=Nedd4 PE=1 SV=3
Q6NVE8	Wdr44	5	10	0.05	915	101555	5.2	WD repeat-containing protein 44 OS=Mus musculus OX=10090 GN=Wdr44 PE=1 SV=1
Q99K01	Pdxdc1	3	14	0.05	787	87336	5.5	Pyridoxal-dependent decarboxylase domain-containing protein 1 OS=Mus musculus OX=10090 GN=Pdxdc1 PE=1 SV=2
Q8R1S4	Mtss1	2	2	0.05	759	82408	6.8	Protein MTSS 1 OS=Mus musculus OX=10090 GN=Mtss1 PE=1 SV=1
Q0VEE6	Znf800	4	4	0.05	662	74813	9.4	Zinc finger protein 800 OS=Mus musculus OX=10090 GN=Znf800 PE=1 SV=1
O70161	Pip5k1c	2	4	0.05	661	72408	5.6	Phosphatidylinositol 4-phosphate 5-kinase type-1 gamma OS=Mus musculus OX=10090 GN=Pip5k1c PE=1 SV=2
P40142	Tkt	2	2	0.05	623	67631	7.5	Transketolase OS=Mus musculus OX=10090 GN=Tkt PE=1 SV=1
Q8BGV8	Mief1	2	2	0.05	463	51184	7.9	Mitochondrial dynamics protein MID51 OS=Mus musculus OX=10090 GN=Mief1 PE=1 SV=1
Q7TSF4	Lrrc75a	2	2	0.05	339	37574	8.8	Leucine-rich repeat-containing protein 75A OS=Mus musculus OX=10090 GN=Lrrc75a PE=1 SV=1
P43346	Dck	2	3	0.05	260	30367	5.4	Deoxycytidine kinase OS=Mus musculus OX=10090 GN=Dck PE=1 SV=1
Q5U4C3	Scaf1	6	9	0.049	1256	133841	9.4	Splicing factor, arginine/serine-rich 19 OS=Mus musculus OX=10090 GN=Scaf1 PE=1 SV=1
B1AXH1	Nhsl2	4	5	0.049	1219	132353	8.5	NHS-like protein 2 OS=Mus musculus OX=10090 GN=Nhsl2 PE=1 SV=2
Q9EQQ9	Oga	4	4	0.049	916	103162	4.9	Protein O-GlcNAcase OS=Mus musculus OX=10090 GN=Oga PE=1 SV=2
O88703	Hcn2	4	4	0.049	863	94722	8.7	Potassium/sodium hyperpolarization-activated cyclic nucleotide-gated channel 2 OS=Mus musculus OX=10090 GN=Hcn2 PE=1 SV=1
Q8BWW4	Larp4	2	2	0.049	719	79763	6.4	La-related protein 4 OS=Mus musculus OX=10090 GN=Larp4 PE=1 SV=2
Q80XU8	Lrfn4	3	5	0.049	636	67252	6.8	Leucine-rich repeat and fibronectin type-III domain-containing protein 4 OS=Mus musculus OX=10090 GN=Lrfn4 PE=1 SV=1
Q6PDG8	Mon1a	2	2	0.049	556	62131	6.1	Vacuolar fusion protein MON1 homolog A OS=Mus musculus OX=10090 GN=Mon1a PE=1 SV=3
P70459	Erf	2	2	0.049	551	59050	7.3	ETS domain-containing transcription factor ERF OS=Mus musculus OX=10090 GN=Erf PE=1 SV=1
Q9ESX5	Dkc1	3	5	0.049	509	57402	9.3	H/ACA ribonucleoprotein complex subunit DKC1 OS=Mus musculus OX=10090 GN=Dkc1 PE=1 SV=4
Q9Z2H2	Rgs6	2	2	0.049	472	54531	7.4	Regulator of G-protein signaling 6 OS=Mus musculus OX=10090 GN=Rgs6 PE=1 SV=2
A2ARS0	Ankrd63	2	2	0.049	390	41068	10.8	Ankyrin repeat domain-containing protein 63 OS=Mus musculus OX=10090 GN=Ankrd63 PE=1 SV=1
P62141	Ppp1cb	2	3	0.049	327	37187	6.2	Serine/threonine-protein phosphatase PP1-beta catalytic subunit OS=Mus musculus OX=10090 GN=Ppp1cb PE=1 SV=3
Q9Z2D8	Mbd3	2	2	0.049	285	32168	5.8	Methyl-CpG-binding domain protein 3 OS=Mus musculus OX=10090 GN=Mbd3 PE=1 SV=1
Q8C996	Tmem163	2	2	0.049	288	31193	7.9	Transmembrane protein 163 OS=Mus musculus OX=10090 GN=Tmem163 PE=1 SV=1
O88587	Comt	3	4	0.049	265	29486	5.8	Catechol O-methyltransferase OS=Mus musculus OX=10090 GN=Comt PE=1 SV=2
P70377	Fgf13	2	4	0.049	245	27588	9.9	Fibroblast growth factor 13 OS=Mus musculus OX=10090 GN=Fgf13 PE=1 SV=2
P33173	Kif1a	5	6	0.048	1695	191724	6.2	Kinesin-like protein KIF1A OS=Mus musculus OX=10090 GN=Kif1a PE=1 SV=2
Q9JL04	Fmn2	9	13	0.048	1578	167386	5.5	Formin-2 OS=Mus musculus OX=10090 GN=Fmn2 PE=1 SV=2
Q80TE7	Lrrc7	6	9	0.048	1490	166900	6.6	Leucine-rich repeat-containing protein 7 OS=Mus musculus OX=10090 GN=Lrrc7 PE=1 SV=2
Q99MR6	Srrt	3	3	0.048	875	100452	6	Serrate RNA effector molecule homolog OS=Mus musculus OX=10090 GN=Srrt PE=1 SV=1
Q8K2L8	Trappc12	2	2	0.048	797	87694	4.8	Trafficking protein particle complex subunit 12 OS=Mus musculus OX=10090 GN=Trappc12 PE=1 SV=2
Q3UN16	Gpr162	2	2	0.048	588	64148	8.8	Probable G-protein coupled receptor 162 OS=Mus musculus OX=10090 GN=Gpr162 PE=1 SV=2
Q61235	Sntb2	2	3	0.048	520	56382	8.7	Beta-2-syntrophin OS=Mus musculus OX=10090 GN=Sntb2 PE=1 SV=2
Q91VK1	Bzw2	2	2	0.048	419	48063	6.7	eIF5-mimic protein 1 OS=Mus musculus OX=10090 GN=Bzw2 PE=1 SV=1
Q91WK0	Lrrfip2	4	4	0.048	415	47148	5.7	Leucine-rich repeat flightless-interacting protein 2 OS=Mus musculus OX=10090 GN=Lrrfip2 PE=1 SV=1
Q3TVI4	Hexim2	2	2	0.048	313	35397	6.5	Protein HEXIM2 OS=Mus musculus OX=10090 GN=Hexim2 PE=1 SV=1
Q91YM2	Arhgap35	4	6	0.047	1499	170392	6.6	Rho GTPase-activating protein 35 OS=Mus musculus OX=10090 GN=Arhgap35 PE=1 SV=3
Q7TPV4	Mybbp1a	5	5	0.047	1344	152036	9	Myb-binding protein 1A OS=Mus musculus OX=10090 GN=Mybbp1a PE=1 SV=2
Q6ZPZ3	Zc3h4	3	4	0.047	1304	140967	6.3	Zinc finger CCCH domain-containing protein 4 OS=Mus musculus OX=10090 GN=Zc3h4 PE=1 SV=2
P30999	Ctnnd1	3	3	0.047	938	104925	6.9	Catenin delta-1 OS=Mus musculus OX=10090 GN=Ctnnd1 PE=1 SV=2
P56399	Usp5	6	8	0.047	858	95833	5	Ubiquitin carboxyl-terminal hydrolase 5 OS=Mus musculus OX=10090 GN=Usp5 PE=1 SV=1
Q6NS52	Dgkb	2	4	0.047	802	90272	7.9	Diacylglycerol kinase beta OS=Mus musculus OX=10090 GN=Dgkb PE=1 SV=2
P35710	Sox5	3	4	0.047	763	84090	6.6	Transcription factor SOX-5 OS=Mus musculus OX=10090 GN=Sox5 PE=1 SV=2
P18653	Rps6ka1	2	2	0.047	724	81595	8.1	Ribosomal protein S6 kinase alpha-1 OS=Mus musculus OX=10090 GN=Rps6ka1 PE=1 SV=1
Q7TQK0	Ccnt2	3	3	0.047	723	80252	8.9	Cyclin-T2 OS=Mus musculus OX=10090 GN=Ccnt2 PE=1 SV=1
Q8R5H6	Wasf1	3	4	0.047	559	61509	6.4	Wiskott-Aldrich syndrome protein family member 1 OS=Mus musculus OX=10090 GN=Wasf1 PE=1 SV=2
Q8C4X2	Csnk1g3	2	2	0.047	424	48938	9.1	Casein kinase I isoform gamma-3 OS=Mus musculus OX=10090 GN=Csnk1g3 PE=1 SV=2
Q8BG89	Znf365	2	2	0.047	408	46860	9.1	Protein ZNF365 OS=Mus musculus OX=10090 GN=Znf365 PE=1 SV=1
Q9DBC7	Prkar1a	3	10	0.047	381	43185	5.3	cAMP-dependent protein kinase type I-alpha regulatory subunit OS=Mus musculus OX=10090 GN=Prkar1a PE=1 SV=3
Q9JJZ4	Ube2j1	2	4	0.047	318	34990	7	Ubiquitin-conjugating enzyme E2 J1 OS=Mus musculus OX=10090 GN=Ube2j1 PE=1 SV=2
Q9WU42	Ncor2	13	20	0.046	2472	269805	7.4	Nuclear receptor corepressor 2 OS=Mus musculus OX=10090 GN=Ncor2 PE=1 SV=3
Q8R1A4	Dock7	11	11	0.046	2130	241436	6.7	Dedicator of cytokinesis protein 7 OS=Mus musculus OX=10090 GN=Dock7 PE=1 SV=3
Q8C1B1	Camsap2	7	10	0.046	1461	164332	6.9	Calmodulin-regulated spectrin-associated protein 2 OS=Mus musculus OX=10090 GN=Camsap2 PE=1 SV=3
Q5XJV6	Lmtk3	6	17	0.046	1424	150891	4.9	Serine/threonine-protein kinase LMTK3 OS=Mus musculus OX=10090 GN=Lmtk3 PE=1 SV=1
Q3U214	Mast3	6	7	0.046	1321	144173	8.4	Microtubule-associated serine/threonine-protein kinase 3 OS=Mus musculus OX=10090 GN=Mast3 PE=1 SV=3
Q8BSS9	Ppfia2	6	10	0.046	1257	143234	6.1	Liprin-alpha-2 OS=Mus musculus OX=10090 GN=Ppfia2 PE=1 SV=2
O89032	Sh3pxd2a	4	4	0.046	1124	124201	8.7	SH3 and PX domain-containing protein 2A OS=Mus musculus OX=10090 GN=Sh3pxd2a PE=1 SV=2
Q9WTU0	Phf2	4	5	0.046	1096	120814	9.2	Lysine-specific demethylase PHF2 OS=Mus musculus OX=10090 GN=Phf2 PE=1 SV=2
P28738	Kif5c	4	4	0.046	956	109275	6.2	Kinesin heavy chain isoform 5C OS=Mus musculus OX=10090 GN=Kif5c PE=1 SV=3
Q61193	Rgl2	6	7	0.046	778	83827	6.7	Ral guanine nucleotide dissociation stimulator-like 2 OS=Mus musculus OX=10090 GN=Rgl2 PE=1 SV=2
P68404	Prkcb	3	5	0.046	671	76751	7	Protein kinase C beta type OS=Mus musculus OX=10090 GN=Prkcb PE=1 SV=4
Q62311	Taf6	2	2	0.046	678	72673	8.6	Transcription initiation factor TFIID subunit 6 OS=Mus musculus OX=10090 GN=Taf6 PE=1 SV=1
Q9R1T4	Septin6	2	2	0.046	434	49620	6.4	Septin-6 OS=Mus musculus OX=10090 GN=Septin6 PE=1 SV=4
Q8R464	Cadm4	3	5	0.046	388	42723	6.3	Cell adhesion molecule 4 OS=Mus musculus OX=10090 GN=Cadm4 PE=1 SV=1
Q9D1R2	Kti12	2	5	0.046	351	38445	6.9	Protein KTI12 homolog OS=Mus musculus OX=10090 GN=Kti12 PE=1 SV=1
Q99020	Hnrnpab	3	3	0.046	285	30831	7.9	Heterogeneous nuclear ribonucleoprotein A/B OS=Mus musculus OX=10090 GN=Hnrnpab PE=1 SV=1
P51859	Hdgf	2	5	0.046	237	26269	4.8	Hepatoma-derived growth factor OS=Mus musculus OX=10090 GN=Hdgf PE=1 SV=2
Q8C0T5	Sipa1l1	7	8	0.045	1782	197030	8.1	Signal-induced proliferation-associated 1-like protein 1 OS=Mus musculus OX=10090 GN=Sipa1l1 PE=1 SV=2
Q80TE4	Sipa1l2	4	6	0.045	1722	189411	6.8	Signal-induced proliferation-associated 1-like protein 2 OS=Mus musculus OX=10090 GN=Sipa1l2 PE=1 SV=3
Q6NXI6	Rprd2	5	10	0.045	1469	156585	7.6	Regulation of nuclear pre-mRNA domain-containing protein 2 OS=Mus musculus OX=10090 GN=Rprd2 PE=1 SV=1
Q8CGE9	Rgs12	6	6	0.045	1381	149636	7.6	Regulator of G-protein signaling 12 OS=Mus musculus OX=10090 GN=Rgs12 PE=1 SV=2
Q6ZPQ6	Pitpnm2	4	4	0.045	1335	148035	7.9	Membrane-associated phosphatidylinositol transfer protein 2 OS=Mus musculus OX=10090 GN=Pitpnm2 PE=1 SV=2
Q6ZQA6	Igsf3	2	2	0.045	1194	134710	6.1	Immunoglobulin superfamily member 3 OS=Mus musculus OX=10090 GN=Igsf3 PE=1 SV=2
O54967	Tnk2	3	3	0.045	1055	116975	7.4	Activated CDC42 kinase 1 OS=Mus musculus OX=10090 GN=Tnk2 PE=1 SV=2
Q6P542	Abcf1	5	18	0.045	837	94945	6.5	ATP-binding cassette sub-family F member 1 OS=Mus musculus OX=10090 GN=Abcf1 PE=1 SV=1
P97311	Mcm6	7	11	0.045	821	92867	5.5	DNA replication licensing factor MCM6 OS=Mus musculus OX=10090 GN=Mcm6 PE=1 SV=1
P52479	Usp10	4	6	0.045	792	87022	5.2	Ubiquitin carboxyl-terminal hydrolase 10 OS=Mus musculus OX=10090 GN=Usp10 PE=1 SV=3
Q68FF6	Git1	5	7	0.045	770	85300	6.9	ARF GTPase-activating protein GIT1 OS=Mus musculus OX=10090 GN=Git1 PE=1 SV=1
Q8K2F0	Brd3	5	14	0.045	726	79762	9.4	Bromodomain-containing protein 3 OS=Mus musculus OX=10090 GN=Brd3 PE=1 SV=2
Q80TS7	Ddn	2	2	0.045	710	76407	10	Dendrin OS=Mus musculus OX=10090 GN=Ddn PE=1 SV=3
Q6PEE2	Ctif	2	3	0.045	600	67831	6.6	CBP80/20-dependent translation initiation factor OS=Mus musculus OX=10090 GN=Ctif PE=1 SV=2
Q8VC51	Wrap53	2	4	0.045	532	58151	4.5	Telomerase Cajal body protein 1 OS=Mus musculus OX=10090 GN=Wrap53 PE=1 SV=1
Q9JMA1	Usp14	4	7	0.045	493	56002	5.2	Ubiquitin carboxyl-terminal hydrolase 14 OS=Mus musculus OX=10090 GN=Usp14 PE=1 SV=3
O35738	Klf12	2	2	0.045	402	44105	9.7	Krueppel-like factor 12 OS=Mus musculus OX=10090 GN=Klf12 PE=1 SV=2
Q8BSN5	Phf23	2	2	0.045	401	43547	5.8	PHD finger protein 23 OS=Mus musculus OX=10090 GN=Phf23 PE=2 SV=2
Q6PCP5	Mff	4	4	0.045	291	32931	6.8	Mitochondrial fission factor OS=Mus musculus OX=10090 GN=Mff PE=1 SV=1
Q61290	Cacna1e	7	7	0.044	2272	257233	8.2	Voltage-dependent R-type calcium channel subunit alpha-1E OS=Mus musculus OX=10090 GN=Cacna1e PE=1 SV=1
G5E829	Atp2b1	4	10	0.044	1220	134747	5.9	Plasma membrane calcium-transporting ATPase 1 OS=Mus musculus OX=10090 GN=Atp2b1 PE=1 SV=1
Q8CH25	Sltm	5	9	0.044	1031	116920	7.7	SAFB-like transcription modulator OS=Mus musculus OX=10090 GN=Sltm PE=1 SV=1
Q922S4	Pde2a	2	2	0.044	939	105619	5.4	cGMP-dependent 3',5'-cyclic phosphodiesterase OS=Mus musculus OX=10090 GN=Pde2a PE=1 SV=4
Q8VDP4	Ccar2	4	4	0.044	922	103002	5.3	Cell cycle and apoptosis regulator protein 2 OS=Mus musculus OX=10090 GN=Ccar2 PE=1 SV=2
P58252	Eef2	2	2	0.044	858	95314	6.8	Elongation factor 2 OS=Mus musculus OX=10090 GN=Eef2 PE=1 SV=2
Q91YE7	Rbm5	4	4	0.044	815	92311	6.2	RNA-binding protein 5 OS=Mus musculus OX=10090 GN=Rbm5 PE=1 SV=1
Q8K209	Adgrg1	2	2	0.044	687	77255	8.6	Adhesion G-protein coupled receptor G1 OS=Mus musculus OX=10090 GN=Adgrg1 PE=1 SV=1
Q8K2Q9	Shtn1	3	12	0.044	631	71343	5.4	Shootin-1 OS=Mus musculus OX=10090 GN=Shtn1 PE=1 SV=1
Q8BQ30	Ppp1r18	2	2	0.044	594	65630	5.4	Phostensin OS=Mus musculus OX=10090 GN=Ppp1r18 PE=1 SV=1
Q8BFT9	Svop	3	5	0.044	548	60769	5.8	Synaptic vesicle 2-related protein OS=Mus musculus OX=10090 GN=Svop PE=1 SV=1
Q812E0	Cpeb2	2	2	0.044	521	58442	7.5	Cytoplasmic polyadenylation element-binding protein 2 OS=Mus musculus OX=10090 GN=Cpeb2 PE=1 SV=1
Q9CY58	Serbp1	2	2	0.044	407	44714	8.5	Plasminogen activator inhibitor 1 RNA-binding protein OS=Mus musculus OX=10090 GN=Serbp1 PE=1 SV=2
Q9D032	Ssbp3	2	6	0.044	388	40421	6.9	Single-stranded DNA-binding protein 3 OS=Mus musculus OX=10090 GN=Ssbp3 PE=1 SV=2
Q9CYZ8	Ssbp2	2	4	0.044	361	37846	6.6	Single-stranded DNA-binding protein 2 OS=Mus musculus OX=10090 GN=Ssbp2 PE=1 SV=1
Q3TKT4	Smarca4	6	6	0.043	1613	181426	8	Transcription activator BRG1 OS=Mus musculus OX=10090 GN=Smarca4 PE=1 SV=1
Q8CHG7	Rapgef2	8	10	0.043	1496	166414	6.6	Rap guanine nucleotide exchange factor 2 OS=Mus musculus OX=10090 GN=Rapgef2 PE=1 SV=2
Q3TUF7	Yeats2	4	5	0.043	1407	148949	9	YEATS domain-containing protein 2 OS=Mus musculus OX=10090 GN=Yeats2 PE=1 SV=2
P60469	Ppfia3	6	14	0.043	1194	133426	5.6	Liprin-alpha-3 OS=Mus musculus OX=10090 GN=Ppfia3 PE=1 SV=2
Q69ZX6	Morc2a	3	3	0.043	1030	117330	8.3	ATPase MORC2A OS=Mus musculus OX=10090 GN=Morc2a PE=1 SV=2
Q8C6M1	Usp20	3	3	0.043	916	102140	6.2	Ubiquitin carboxyl-terminal hydrolase 20 OS=Mus musculus OX=10090 GN=Usp20 PE=1 SV=1
Q61699	Hsph1	2	5	0.043	858	96407	5.5	Heat shock protein 105 kDa OS=Mus musculus OX=10090 GN=Hsph1 PE=1 SV=2
O08715	Akap1	3	8	0.043	857	92195	5	A-kinase anchor protein 1, mitochondrial OS=Mus musculus OX=10090 GN=Akap1 PE=1 SV=4
Q8BKC8	Pi4kb	4	4	0.043	816	91515	6.3	Phosphatidylinositol 4-kinase beta OS=Mus musculus OX=10090 GN=Pi4kb PE=1 SV=2
Q5GH67	Xkr4	2	2	0.043	647	71503	8	XK-related protein 4 OS=Mus musculus OX=10090 GN=Xkr4 PE=1 SV=1
Q6DFW4	Nop58	5	5	0.043	536	60343	8.3	Nucleolar protein 58 OS=Mus musculus OX=10090 GN=Nop58 PE=1 SV=1
Q9QXW9	Slc7a8	2	5	0.043	531	57873	6.7	Large neutral amino acids transporter small subunit 2 OS=Mus musculus OX=10090 GN=Slc7a8 PE=1 SV=1
Q9Z2D6	Mecp2	4	9	0.043	484	52308	10	Methyl-CpG-binding protein 2 OS=Mus musculus OX=10090 GN=Mecp2 PE=1 SV=1
Q99L43	Cds2	2	2	0.043	444	51314	7	Phosphatidate cytidylyltransferase 2 OS=Mus musculus OX=10090 GN=Cds2 PE=1 SV=1
Q8K2I1	Fntb	2	2	0.043	437	48820	5.8	Protein farnesyltransferase subunit beta OS=Mus musculus OX=10090 GN=Fntb PE=1 SV=1
Q8BGT8	Phyhipl	3	6	0.043	375	42341	6.4	Phytanoyl-CoA hydroxylase-interacting protein-like OS=Mus musculus OX=10090 GN=Phyhipl PE=1 SV=1
Q9QYG0	Ndrg2	7	16	0.043	371	40789	5.4	Protein NDRG2 OS=Mus musculus OX=10090 GN=Ndrg2 PE=1 SV=1
Q3UHF7	Hivep2	6	9	0.042	2430	266702	7	Transcription factor HIVEP2 OS=Mus musculus OX=10090 GN=Hivep2 PE=1 SV=1
Q9EQZ7	Rims2	6	7	0.042	1530	172862	9.2	Regulating synaptic membrane exocytosis protein 2 OS=Mus musculus OX=10090 GN=Rims2 PE=1 SV=1
Q5DQR4	Stxbp5l	5	5	0.042	1185	131844	6.9	Syntaxin-binding protein 5-like OS=Mus musculus OX=10090 GN=Stxbp5l PE=1 SV=1
Q7TPD0	Ints3	2	2	0.042	1041	117937	5.8	Integrator complex subunit 3 OS=Mus musculus OX=10090 GN=Ints3 PE=1 SV=2
Q69ZZ9	Kiaa0754	2	3	0.042	979	104640	4.3	Uncharacterized protein KIAA0754 OS=Mus musculus OX=10090 GN=Kiaa0754 PE=2 SV=2
Q499E5	Stox2	2	3	0.042	926	102757	8.4	Storkhead-box protein 2 OS=Mus musculus OX=10090 GN=Stox2 PE=2 SV=2
Q8BZ03	Prkd2	2	2	0.042	875	96542	6.9	Serine/threonine-protein kinase D2 OS=Mus musculus OX=10090 GN=Prkd2 PE=1 SV=1
Q8K327	Champ1	3	4	0.042	802	87561	7.9	Chromosome alignment-maintaining phosphoprotein 1 OS=Mus musculus OX=10090 GN=Champ1 PE=1 SV=1
P06537	Nr3c1	2	2	0.042	792	87164	6.4	Glucocorticoid receptor OS=Mus musculus OX=10090 GN=Nr3c1 PE=1 SV=2
Q5U4C9	Dyrk2	2	3	0.042	599	66557	9.7	Dual specificity tyrosine-phosphorylation-regulated kinase 2 OS=Mus musculus OX=10090 GN=Dyrk2 PE=2 SV=1
O70324	Slc16a2	2	2	0.042	545	60025	5.6	Monocarboxylate transporter 8 OS=Mus musculus OX=10090 GN=Slc16a2 PE=1 SV=2
Q99MX7	Tmem121b	2	7	0.042	572	58158	9	Transmembrane protein 121B OS=Mus musculus OX=10090 GN=Tmem121b PE=1 SV=1
Q9JI10	Stk3	4	4	0.042	497	56855	5	Serine/threonine-protein kinase 3 OS=Mus musculus OX=10090 GN=Stk3 PE=1 SV=1
Q8K2Y9	Ccm2	2	4	0.042	453	49917	5.6	Cerebral cavernous malformations protein 2 homolog OS=Mus musculus OX=10090 GN=Ccm2 PE=1 SV=1
Q61701	Elavl4	2	12	0.042	385	42368	9.4	ELAV-like protein 4 OS=Mus musculus OX=10090 GN=Elavl4 PE=1 SV=1
Q8CJ40	Crocc	5	7	0.041	2009	226942	5.6	Rootletin OS=Mus musculus OX=10090 GN=Crocc PE=1 SV=2
Q5PSV9	Mdc1	5	7	0.041	1707	184669	5.2	Mediator of DNA damage checkpoint protein 1 OS=Mus musculus OX=10090 GN=Mdc1 PE=1 SV=1
P51830	Adcy9	3	3	0.041	1353	150954	7.2	Adenylate cyclase type 9 OS=Mus musculus OX=10090 GN=Adcy9 PE=1 SV=1
Q60949	Tbc1d1	3	3	0.041	1255	142026	7.2	TBC1 domain family member 1 OS=Mus musculus OX=10090 GN=Tbc1d1 PE=1 SV=3
O54988	Slk	2	2	0.041	1233	141457	5.1	STE20-like serine/threonine-protein kinase OS=Mus musculus OX=10090 GN=Slk PE=1 SV=2
Q3UPL0	Sec31a	2	2	0.041	1230	133569	6.8	Protein transport protein Sec31A OS=Mus musculus OX=10090 GN=Sec31a PE=1 SV=2
Q9EP71	Rai14	4	5	0.041	979	108852	6.3	Ankycorbin OS=Mus musculus OX=10090 GN=Rai14 PE=1 SV=1
Q3UTQ8	Cdkl5	2	2	0.041	938	105489	9.6	Cyclin-dependent kinase-like 5 OS=Mus musculus OX=10090 GN=Cdkl5 PE=1 SV=1
P26231	Ctnna1	12	20	0.041	906	100106	6.2	Catenin alpha-1 OS=Mus musculus OX=10090 GN=Ctnna1 PE=1 SV=1
Q3U8K7	Kmt5b	2	2	0.041	883	98580	8.5	Histone-lysine N-methyltransferase KMT5B OS=Mus musculus OX=10090 GN=Kmt5b PE=1 SV=2
Q61214	Dyrk1a	2	4	0.041	763	85494	8.7	Dual specificity tyrosine-phosphorylation-regulated kinase 1A OS=Mus musculus OX=10090 GN=Dyrk1a PE=1 SV=1
P28740	Kif2a	6	16	0.041	705	79756	6.7	Kinesin-like protein KIF2A OS=Mus musculus OX=10090 GN=Kif2a PE=1 SV=2
Q3UZ39	Lrrfip1	2	3	0.041	729	79249	4.8	Leucine-rich repeat flightless-interacting protein 1 OS=Mus musculus OX=10090 GN=Lrrfip1 PE=1 SV=2
Q91XU0	Wrnip1	3	3	0.041	660	71794	6.2	ATPase WRNIP1 OS=Mus musculus OX=10090 GN=Wrnip1 PE=1 SV=2
O88447	Klc1	2	2	0.041	541	61450	5.7	Kinesin light chain 1 OS=Mus musculus OX=10090 GN=Klc1 PE=1 SV=3
Q02780	Nfia	6	47	0.041	532	58553	8.6	Nuclear factor 1 A-type OS=Mus musculus OX=10090 GN=Nfia PE=1 SV=1
Q9CZV8	Fbxl20	2	8	0.041	436	48396	7.5	F-box/LRR-repeat protein 20 OS=Mus musculus OX=10090 GN=Fbxl20 PE=1 SV=3
Q62433	Ndrg1	3	4	0.041	394	43009	6.1	Protein NDRG1 OS=Mus musculus OX=10090 GN=Ndrg1 PE=1 SV=1
Q62277	Syp	3	7	0.041	314	34025	4.9	Synaptophysin OS=Mus musculus OX=10090 GN=Syp PE=1 SV=2
Q80ZQ9	Abitram	2	3	0.041	193	21597	7.2	Protein Abitram OS=Mus musculus OX=10090 GN=Abitram PE=1 SV=2
Q8K4Q0	Rptor	4	4	0.04	1335	149471	6.9	Regulatory-associated protein of mTOR OS=Mus musculus OX=10090 GN=Rptor PE=1 SV=1
P97434	Mprip	3	5	0.04	1024	116408	6.2	Myosin phosphatase Rho-interacting protein OS=Mus musculus OX=10090 GN=Mprip PE=1 SV=2
Q60875	Arhgef2	2	2	0.04	985	111974	7.3	Rho guanine nucleotide exchange factor 2 OS=Mus musculus OX=10090 GN=Arhgef2 PE=1 SV=4
Q8CBX0	Tmem63c	2	2	0.04	802	93011	7.8	Calcium permeable stress-gated cation channel 1 OS=Mus musculus OX=10090 GN=Tmem63c PE=1 SV=1
Q8VEF1	Gramd1a	2	2	0.04	722	80699	6.9	Protein Aster-A OS=Mus musculus OX=10090 GN=Gramd1a PE=1 SV=2
Q62108	Dlg4	2	3	0.04	724	80472	5.9	Disks large homolog 4 OS=Mus musculus OX=10090 GN=Dlg4 PE=1 SV=1
Q6PDS3	Sarm1	2	2	0.04	724	79606	6.3	NAD(+) hydrolase SARM1 OS=Mus musculus OX=10090 GN=Sarm1 PE=1 SV=1
Q8VEL2	Mtmr14	2	2	0.04	648	72443	6.8	Myotubularin-related protein 14 OS=Mus musculus OX=10090 GN=Mtmr14 PE=1 SV=2
Q64213	Sf1	4	9	0.04	653	70403	9	Splicing factor 1 OS=Mus musculus OX=10090 GN=Sf1 PE=1 SV=6
P31750	Akt1	2	2	0.04	480	55707	5.9	RAC-alpha serine/threonine-protein kinase OS=Mus musculus OX=10090 GN=Akt1 PE=1 SV=2
Q99LD4	Gps1	5	6	0.04	471	53442	6.8	COP9 signalosome complex subunit 1 OS=Mus musculus OX=10090 GN=Gps1 PE=1 SV=1
P60229	Eif3e	2	2	0.04	445	52221	6	Eukaryotic translation initiation factor 3 subunit E OS=Mus musculus OX=10090 GN=Eif3e PE=1 SV=1
P47809	Map2k4	3	3	0.04	397	44114	8.1	Dual specificity mitogen-activated protein kinase kinase 4 OS=Mus musculus OX=10090 GN=Map2k4 PE=1 SV=2
Q8BVI5	Stx16	2	2	0.04	326	37080	5.9	Syntaxin-16 OS=Mus musculus OX=10090 GN=Stx16 PE=1 SV=3
O55017	Cacna1b	7	8	0.039	2327	261479	8.6	Voltage-dependent N-type calcium channel subunit alpha-1B OS=Mus musculus OX=10090 GN=Cacna1b PE=1 SV=1
Q80XP9	Wnk3	7	7	0.039	1757	193990	6	Serine/threonine-protein kinase WNK3 OS=Mus musculus OX=10090 GN=Wnk3 PE=1 SV=3
A2ALU4	Shroom2	3	3	0.039	1481	164703	6.7	Protein Shroom2 OS=Mus musculus OX=10090 GN=Shroom2 PE=1 SV=1
Q920I9	Wdr7	5	22	0.039	1489	163449	6.9	WD repeat-containing protein 7 OS=Mus musculus OX=10090 GN=Wdr7 PE=1 SV=3
Q922J3	Clip1	5	6	0.039	1391	155813	5.2	CAP-Gly domain-containing linker protein 1 OS=Mus musculus OX=10090 GN=Clip1 PE=1 SV=1
Q8CI71	Vps50	4	6	0.039	964	111174	6.1	Syndetin OS=Mus musculus OX=10090 GN=Vps50 PE=1 SV=2
Q3UHE1	Pitpnm3	2	3	0.039	974	106462	7.1	Membrane-associated phosphatidylinositol transfer protein 3 OS=Mus musculus OX=10090 GN=Pitpnm3 PE=1 SV=2
Q8K212	Pacs1	4	11	0.039	961	104829	7.7	Phosphofurin acidic cluster sorting protein 1 OS=Mus musculus OX=10090 GN=Pacs1 PE=1 SV=2
Q8R3Q2	Ppp6r2	5	8	0.039	923	100460	4.8	Serine/threonine-protein phosphatase 6 regulatory subunit 2 OS=Mus musculus OX=10090 GN=Ppp6r2 PE=1 SV=1
Q8BZQ7	Anapc2	2	2	0.039	837	95307	5.3	Anaphase-promoting complex subunit 2 OS=Mus musculus OX=10090 GN=Anapc2 PE=1 SV=2
Q3V3Q7	Pacs2	2	2	0.039	862	94932	6.5	Phosphofurin acidic cluster sorting protein 2 OS=Mus musculus OX=10090 GN=Pacs2 PE=1 SV=2
P97303	Bach2	2	3	0.039	839	91836	5.1	Transcription regulator protein BACH2 OS=Mus musculus OX=10090 GN=Bach2 PE=1 SV=3
Q922K7	Nop2	2	3	0.039	793	86752	9.2	Probable 28S rRNA (cytosine-C(5))-methyltransferase OS=Mus musculus OX=10090 GN=Nop2 PE=1 SV=1
Q8CI95	Osbpl11	8	11	0.039	751	83629	7	Oxysterol-binding protein-related protein 11 OS=Mus musculus OX=10090 GN=Osbpl11 PE=1 SV=2
Q920N2	Hlcs	2	3	0.039	722	78516	5.3	Biotin--protein ligase OS=Mus musculus OX=10090 GN=Hlcs PE=1 SV=1
D3Z7P3	Gls	3	17	0.039	674	73964	8	Glutaminase kidney isoform, mitochondrial OS=Mus musculus OX=10090 GN=Gls PE=1 SV=1
Q3THK3	Gtf2f1	2	2	0.039	508	57241	7	General transcription factor IIF subunit 1 OS=Mus musculus OX=10090 GN=Gtf2f1 PE=1 SV=2
Q91X45	Zbtb3	2	2	0.039	518	55901	5.2	Zinc finger and BTB domain-containing protein 3 OS=Mus musculus OX=10090 GN=Zbtb3 PE=2 SV=3
Q6P5G6	Ubxn7	4	4	0.039	467	52164	5	UBX domain-containing protein 7 OS=Mus musculus OX=10090 GN=Ubxn7 PE=1 SV=2
P84091	Ap2m1	4	9	0.039	435	49655	9.5	AP-2 complex subunit mu OS=Mus musculus OX=10090 GN=Ap2m1 PE=1 SV=1
Q9JKV1	Adrm1	3	3	0.039	407	42060	5.1	Proteasomal ubiquitin receptor ADRM1 OS=Mus musculus OX=10090 GN=Adrm1 PE=1 SV=2
Q924A2	Cic	6	10	0.038	2510	258127	8	Protein capicua homolog OS=Mus musculus OX=10090 GN=Cic PE=1 SV=2
D3YZU1	Shank1	6	10	0.038	2167	226315	8.3	SH3 and multiple ankyrin repeat domains protein 1 OS=Mus musculus OX=10090 GN=Shank1 PE=1 SV=1
Q9QXL2	Kif21a	6	13	0.038	1672	186535	6.3	Kinesin-like protein KIF21A OS=Mus musculus OX=10090 GN=Kif21a PE=1 SV=2
Q5BLK4	Tut7	4	4	0.038	1491	169102	6.7	Terminal uridylyltransferase 7 OS=Mus musculus OX=10090 GN=Tut7 PE=1 SV=3
Q8BZH4	Pogz	3	3	0.038	1409	154909	7.5	Pogo transposable element with ZNF domain OS=Mus musculus OX=10090 GN=Pogz PE=1 SV=2
Q6P4S6	Sik3	3	3	0.038	1369	150659	7	Serine/threonine-protein kinase SIK3 OS=Mus musculus OX=10090 GN=Sik3 PE=1 SV=4
P97820	Map4k4	9	20	0.038	1233	140602	7.5	Mitogen-activated protein kinase kinase kinase kinase 4 OS=Mus musculus OX=10090 GN=Map4k4 PE=1 SV=1
O54774	Ap3d1	8	19	0.038	1199	135081	7.4	AP-3 complex subunit delta-1 OS=Mus musculus OX=10090 GN=Ap3d1 PE=1 SV=1
Q8K394	Plcl2	9	18	0.038	1128	125772	6.9	Inactive phospholipase C-like protein 2 OS=Mus musculus OX=10090 GN=Plcl2 PE=1 SV=2
P59281	Arhgap39	5	9	0.038	1107	125206	8	Rho GTPase-activating protein 39 OS=Mus musculus OX=10090 GN=Arhgap39 PE=1 SV=2
Q91VY5	Kdm4b	3	3	0.038	1086	121604	7.4	Lysine-specific demethylase 4B OS=Mus musculus OX=10090 GN=Kdm4b PE=2 SV=1
Q8K3Z9	Pom121	3	3	0.038	1200	121022	10.2	Nuclear envelope pore membrane protein POM 121 OS=Mus musculus OX=10090 GN=Pom121 PE=1 SV=2
Q5SXY1	Specc1	2	2	0.038	1067	118101	6.6	Cytospin-B OS=Mus musculus OX=10090 GN=Specc1 PE=1 SV=2
Q9QVP9	Ptk2b	4	6	0.038	1009	115794	6.4	Protein-tyrosine kinase 2-beta OS=Mus musculus OX=10090 GN=Ptk2b PE=1 SV=2
Q3UMY5	Eml4	4	5	0.038	988	110027	6.5	Echinoderm microtubule-associated protein-like 4 OS=Mus musculus OX=10090 GN=Eml4 PE=1 SV=1
Q9EST3	Eif4enif1	2	2	0.038	983	107986	7.7	Eukaryotic translation initiation factor 4E transporter OS=Mus musculus OX=10090 GN=Eif4enif1 PE=1 SV=2
Q9DCB4	Arpp21	2	3	0.038	807	88567	7.4	cAMP-regulated phosphoprotein 21 OS=Mus musculus OX=10090 GN=Arpp21 PE=1 SV=2
P48437	Prox1	2	2	0.038	737	83126	7.1	Prospero homeobox protein 1 OS=Mus musculus OX=10090 GN=Prox1 PE=1 SV=2
Q921Q7	Rin1	3	3	0.038	763	83014	8.7	Ras and Rab interactor 1 OS=Mus musculus OX=10090 GN=Rin1 PE=1 SV=1
Q9Z1W9	Stk39	5	14	0.038	556	60320	6.3	STE20/SPS1-related proline-alanine-rich protein kinase OS=Mus musculus OX=10090 GN=Stk39 PE=1 SV=1
Q62203	Sf3a2	2	3	0.038	475	49911	9.5	Splicing factor 3A subunit 2 OS=Mus musculus OX=10090 GN=Sf3a2 PE=1 SV=2
P40749	Syt4	2	2	0.038	425	47659	8.6	Synaptotagmin-4 OS=Mus musculus OX=10090 GN=Syt4 PE=1 SV=2
Q61103	Dpf2	2	3	0.038	391	44230	6.5	Zinc finger protein ubi-d4 OS=Mus musculus OX=10090 GN=Dpf2 PE=1 SV=1
O54724	Cavin1	2	3	0.038	392	43954	5.5	Caveolae-associated protein 1 OS=Mus musculus OX=10090 GN=Cavin1 PE=1 SV=1
Q8BI84	Mia3	4	6	0.037	1930	213673	4.8	Transport and Golgi organization protein 1 homolog OS=Mus musculus OX=10090 GN=Mia3 PE=1 SV=2
Q8CHC4	Synj1	9	15	0.037	1574	172616	6.9	Synaptojanin-1 OS=Mus musculus OX=10090 GN=Synj1 PE=1 SV=3
Q8BY87	Usp47	4	6	0.037	1376	157455	5.1	Ubiquitin carboxyl-terminal hydrolase 47 OS=Mus musculus OX=10090 GN=Usp47 PE=1 SV=2
Q67FY2	Bcl9l	3	4	0.037	1494	156679	8.6	B-cell CLL/lymphoma 9-like protein OS=Mus musculus OX=10090 GN=Bcl9l PE=1 SV=1
Q61595	Ktn1	2	2	0.037	1327	152592	5.9	Kinectin OS=Mus musculus OX=10090 GN=Ktn1 PE=1 SV=1
Q3UTJ2	Sorbs2	5	8	0.037	1180	132349	8.5	Sorbin and SH3 domain-containing protein 2 OS=Mus musculus OX=10090 GN=Sorbs2 PE=1 SV=2
P98200	Atp8a2	3	3	0.037	1148	129417	7.3	Phospholipid-transporting ATPase IB OS=Mus musculus OX=10090 GN=Atp8a2 PE=1 SV=1
Q9Z2V5	Hdac6	3	3	0.037	1149	125787	5.8	Histone deacetylase 6 OS=Mus musculus OX=10090 GN=Hdac6 PE=1 SV=3
P13405	Rb1	2	2	0.037	921	105367	7.9	Retinoblastoma-associated protein OS=Mus musculus OX=10090 GN=Rb1 PE=1 SV=2
Q61183	Papola	2	3	0.037	739	82309	7.3	Poly(A) polymerase alpha OS=Mus musculus OX=10090 GN=Papola PE=1 SV=4
Q9CYR6	Pgm3	3	8	0.037	542	59453	6.2	Phosphoacetylglucosamine mutase OS=Mus musculus OX=10090 GN=Pgm3 PE=1 SV=1
O89053	Coro1a	3	3	0.037	461	50989	6.5	Coronin-1A OS=Mus musculus OX=10090 GN=Coro1a PE=1 SV=5
Q7M753	Pank2	2	3	0.037	456	50212	8.9	Pantothenate kinase 2, mitochondrial OS=Mus musculus OX=10090 GN=Pank2 PE=1 SV=1
Q640N2	Arl13b	2	3	0.037	427	48144	6.3	ADP-ribosylation factor-like protein 13B OS=Mus musculus OX=10090 GN=Arl13b PE=1 SV=2
P11440	Cdk1	2	5	0.037	297	34107	8.4	Cyclin-dependent kinase 1 OS=Mus musculus OX=10090 GN=Cdk1 PE=1 SV=3
Q80YP0	Cdk3	2	5	0.036	303	33888	9	Cyclin-dependent kinase 3 OS=Mus musculus OX=10090 GN=Cdk3 PE=1 SV=2
P97377	Cdk2	2	5	0.032	346	38978	8.5	Cyclin-dependent kinase 2 OS=Mus musculus OX=10090 GN=Cdk2 PE=1 SV=2
P48962	Slc25a4	2	3	0.037	298	32904	9.7	ADP/ATP translocase 1 OS=Mus musculus OX=10090 GN=Slc25a4 PE=1 SV=4
Q920R0	Als2	5	5	0.036	1651	182565	6.3	Alsin OS=Mus musculus OX=10090 GN=Als2 PE=1 SV=3
Q80XI3	Eif4g3	4	5	0.036	1579	174889	5.5	Eukaryotic translation initiation factor 4 gamma 3 OS=Mus musculus OX=10090 GN=Eif4g3 PE=1 SV=2
Q69ZA1	Cdk13	4	4	0.036	1511	164552	9.7	Cyclin-dependent kinase 13 OS=Mus musculus OX=10090 GN=Cdk13 PE=1 SV=3
Q80Z38	Shank2	5	5	0.036	1476	158968	7.2	SH3 and multiple ankyrin repeat domains protein 2 OS=Mus musculus OX=10090 GN=Shank2 PE=1 SV=2
Q62077	Plcg1	4	4	0.036	1302	149668	5.8	1-phosphatidylinositol 4,5-bisphosphate phosphodiesterase gamma-1 OS=Mus musculus OX=10090 GN=Plcg1 PE=1 SV=2
Q3UHD3	Mtus2	2	2	0.036	1353	147355	8.2	Microtubule-associated tumor suppressor candidate 2 homolog OS=Mus musculus OX=10090 GN=Mtus2 PE=1 SV=1
P13808	Slc4a2	3	3	0.036	1237	136814	6.1	Anion exchange protein 2 OS=Mus musculus OX=10090 GN=Slc4a2 PE=1 SV=1
Q08460	Kcnma1	9	11	0.036	1209	134396	7.2	Calcium-activated potassium channel subunit alpha-1 OS=Mus musculus OX=10090 GN=Kcnma1 PE=1 SV=2
Q8CGF6	Wdr47	2	2	0.036	920	102312	6	WD repeat-containing protein 47 OS=Mus musculus OX=10090 GN=Wdr47 PE=1 SV=2
O35551	Rabep1	4	5	0.036	862	99524	5	Rab GTPase-binding effector protein 1 OS=Mus musculus OX=10090 GN=Rabep1 PE=1 SV=2
P59222	Scarf2	2	2	0.036	833	87871	8.2	Scavenger receptor class F member 2 OS=Mus musculus OX=10090 GN=Scarf2 PE=1 SV=1
Q8BUV3	Gphn	2	3	0.036	769	83282	5.6	Gephyrin OS=Mus musculus OX=10090 GN=Gphn PE=1 SV=2
Q9R1R2	Trim3	2	2	0.036	744	80775	7.8	Tripartite motif-containing protein 3 OS=Mus musculus OX=10090 GN=Trim3 PE=1 SV=1
Q60710	Samhd1	2	2	0.036	658	75893	7.9	Deoxynucleoside triphosphate triphosphohydrolase SAMHD1 OS=Mus musculus OX=10090 GN=Samhd1 PE=1 SV=3
Q9JIA7	Sphk2	3	4	0.036	617	65618	6.6	Sphingosine kinase 2 OS=Mus musculus OX=10090 GN=Sphk2 PE=1 SV=2
Q01065	Pde1b	2	2	0.036	535	61226	5.7	Calcium/calmodulin-dependent 3',5'-cyclic nucleotide phosphodiesterase 1B OS=Mus musculus OX=10090 GN=Pde1b PE=1 SV=2
Q9JLB9	Nectin3	2	2	0.036	549	60583	6.5	Nectin-3 OS=Mus musculus OX=10090 GN=Nectin3 PE=1 SV=1
Q8C796	Rcor2	2	2	0.036	523	57908	9	REST corepressor 2 OS=Mus musculus OX=10090 GN=Rcor2 PE=1 SV=1
P63141	Kcna2	3	4	0.036	499	56701	4.9	Potassium voltage-gated channel subfamily A member 2 OS=Mus musculus OX=10090 GN=Kcna2 PE=1 SV=1
P70255	Nfic	2	2	0.036	439	48768	8.3	Nuclear factor 1 C-type OS=Mus musculus OX=10090 GN=Nfic PE=1 SV=1
Q60780	Gas7	3	3	0.036	421	48174	7.8	Growth arrest-specific protein 7 OS=Mus musculus OX=10090 GN=Gas7 PE=1 SV=1
Q91VL8	Terf2ip	2	4	0.036	393	43353	4.8	Telomeric repeat-binding factor 2-interacting protein 1 OS=Mus musculus OX=10090 GN=Terf2ip PE=1 SV=1
P47811	Mapk14	3	3	0.036	360	41287	5.9	Mitogen-activated protein kinase 14 OS=Mus musculus OX=10090 GN=Mapk14 PE=1 SV=3
P10518	Alad	3	3	0.036	330	36024	6.8	Delta-aminolevulinic acid dehydratase OS=Mus musculus OX=10090 GN=Alad PE=1 SV=1
Q811P8	Arhgap32	6	14	0.035	2089	229717	6.9	Rho GTPase-activating protein 32 OS=Mus musculus OX=10090 GN=Arhgap32 PE=1 SV=2
Q9EPQ8	Tcf20	6	8	0.035	1987	215681	9	Transcription factor 20 OS=Mus musculus OX=10090 GN=Tcf20 PE=1 SV=3
E9PYL2	Prr12	5	5	0.035	2035	211874	7.6	Proline-rich protein 12 OS=Mus musculus OX=10090 GN=Prr12 PE=1 SV=1
Q9QXL1	Kif21b	6	10	0.035	1668	186179	7.1	Kinesin-like protein KIF21B OS=Mus musculus OX=10090 GN=Kif21b PE=1 SV=2
Q80U78	Pum1	3	4	0.035	1189	126619	6.9	Pumilio homolog 1 OS=Mus musculus OX=10090 GN=Pum1 PE=1 SV=2
Q8BZ98	Dnm3	4	6	0.035	863	97190	8.4	Dynamin-3 OS=Mus musculus OX=10090 GN=Dnm3 PE=1 SV=1
P48193	Epb41	2	4	0.035	858	95911	5.6	Protein 4.1 OS=Mus musculus OX=10090 GN=Epb41 PE=1 SV=2
Q6ZQK5	Acap2	3	7	0.035	770	87211	6.7	Arf-GAP with coiled-coil, ANK repeat and PH domain-containing protein 2 OS=Mus musculus OX=10090 GN=Acap2 PE=1 SV=2
A2TJV2	Palm3	2	2	0.035	734	78789	4.5	Paralemmin-3 OS=Mus musculus OX=10090 GN=Palm3 PE=1 SV=1
P08551	Nefl	2	5	0.035	543	61509	4.6	Neurofilament light polypeptide OS=Mus musculus OX=10090 GN=Nefl PE=1 SV=5
Q99LI2	Clcc1	2	2	0.035	539	60621	5.7	Chloride channel CLIC-like protein 1 OS=Mus musculus OX=10090 GN=Clcc1 PE=1 SV=1
O35344	Kpna3	5	15	0.035	521	57773	4.9	Importin subunit alpha-4 OS=Mus musculus OX=10090 GN=Kpna3 PE=1 SV=1
Q8BH82	Napepld	2	2	0.035	396	45816	5.9	N-acyl-phosphatidylethanolamine-hydrolyzing phospholipase D OS=Mus musculus OX=10090 GN=Napepld PE=1 SV=1
Q8JZX4	Rbm17	2	7	0.035	405	45304	5.8	Splicing factor 45 OS=Mus musculus OX=10090 GN=Rbm17 PE=1 SV=1
E9Q8I9	Fry	9	11	0.034	3020	339093	6	Protein furry homolog OS=Mus musculus OX=10090 GN=Fry PE=1 SV=1
B9EJA2	Cttnbp2	5	7	0.034	1648	178773	8.2	Cortactin-binding protein 2 OS=Mus musculus OX=10090 GN=Cttnbp2 PE=1 SV=2
Q4JIM5	Abl2	2	2	0.034	1182	128196	7.8	Tyrosine-protein kinase ABL2 OS=Mus musculus OX=10090 GN=Abl2 PE=1 SV=1
Q9ESC8	Aff4	2	2	0.034	1160	126639	9.4	AF4/FMR2 family member 4 OS=Mus musculus OX=10090 GN=Aff4 PE=1 SV=1
Q80V94	Ap4e1	2	2	0.034	1122	124845	5.7	AP-4 complex subunit epsilon-1 OS=Mus musculus OX=10090 GN=Ap4e1 PE=1 SV=3
A2AWA9	Rabgap1	2	2	0.034	1064	120798	5.2	Rab GTPase-activating protein 1 OS=Mus musculus OX=10090 GN=Rabgap1 PE=1 SV=1
Q7SIG6	Asap2	3	4	0.034	958	106805	6.7	Arf-GAP with SH3 domain, ANK repeat and PH domain-containing protein 2 OS=Mus musculus OX=10090 GN=Asap2 PE=1 SV=3
Q3UFT3	Garem1	2	2	0.034	876	97250	6.6	GRB2-associated and regulator of MAPK protein OS=Mus musculus OX=10090 GN=Garem1 PE=1 SV=2
A2APB8	Tpx2	2	2	0.034	745	85894	9.4	Targeting protein for Xklp2 OS=Mus musculus OX=10090 GN=Tpx2 PE=1 SV=1
Q6PCL9	Papolg	3	5	0.034	739	82957	9.2	Poly(A) polymerase gamma OS=Mus musculus OX=10090 GN=Papolg PE=1 SV=1
Q9Z2A0	Pdpk1	2	2	0.034	559	63759	7.4	3-phosphoinositide-dependent protein kinase 1 OS=Mus musculus OX=10090 GN=Pdpk1 PE=1 SV=2
Q3UJU9	Rmdn3	3	11	0.034	470	52029	5.2	Regulator of microtubule dynamics protein 3 OS=Mus musculus OX=10090 GN=Rmdn3 PE=1 SV=2
Q76N33	Stambpl1	3	4	0.034	436	49640	7.5	AMSH-like protease OS=Mus musculus OX=10090 GN=Stambpl1 PE=1 SV=1
Q9DC28	Csnk1d	2	2	0.034	415	47316	9.7	Casein kinase I isoform delta OS=Mus musculus OX=10090 GN=Csnk1d PE=1 SV=2
Q6DIC0	Smarca2	2	2	0.033	1577	180252	7.2	Probable global transcription activator SNF2L2 OS=Mus musculus OX=10090 GN=Smarca2 PE=1 SV=1
Q3UHC0	Tnrc6c	5	9	0.033	1690	175774	6.9	Trinucleotide repeat-containing gene 6C protein OS=Mus musculus OX=10090 GN=Tnrc6c PE=1 SV=2
Q4VA53	Pds5b	5	15	0.033	1446	164418	8.5	Sister chromatid cohesion protein PDS5 homolog B OS=Mus musculus OX=10090 GN=Pds5b PE=1 SV=1
Q0GNC1	Inf2	3	3	0.033	1273	138560	5.2	Inverted formin-2 OS=Mus musculus OX=10090 GN=Inf2 PE=1 SV=1
Q7TT28	Rexo1	2	2	0.033	1213	130790	9	RNA exonuclease 1 homolog OS=Mus musculus OX=10090 GN=Rexo1 PE=1 SV=1
Q5DTL9	Slc4a10	2	3	0.033	1118	125817	6.5	Sodium-driven chloride bicarbonate exchanger OS=Mus musculus OX=10090 GN=Slc4a10 PE=1 SV=2
Q91ZW3	Smarca5	2	5	0.033	1051	121627	8.2	SWI/SNF-related matrix-associated actin-dependent regulator of chromatin subfamily A member 5 OS=Mus musculus OX=10090 GN=Smarca5 PE=1 SV=1
Q8R5H1	Usp15	3	3	0.033	981	112325	5.2	Ubiquitin carboxyl-terminal hydrolase 15 OS=Mus musculus OX=10090 GN=Usp15 PE=1 SV=1
O35382	Exoc4	2	2	0.033	975	110545	6.5	Exocyst complex component 4 OS=Mus musculus OX=10090 GN=Exoc4 PE=1 SV=2
P17426	Ap2a1	2	2	0.033	977	107664	7	AP-2 complex subunit alpha-1 OS=Mus musculus OX=10090 GN=Ap2a1 PE=1 SV=1
Q8VII8	Nr3c2	3	3	0.033	978	106447	7.7	Mineralocorticoid receptor OS=Mus musculus OX=10090 GN=Nr3c2 PE=1 SV=2
Q0P678	Zc3h18	2	3	0.033	948	105694	7.8	Zinc finger CCCH domain-containing protein 18 OS=Mus musculus OX=10090 GN=Zc3h18 PE=1 SV=1
Q8BGT6	Micall1	3	3	0.033	870	94079	6.7	MICAL-like protein 1 OS=Mus musculus OX=10090 GN=Micall1 PE=1 SV=3
O35136	Ncam2	3	3	0.033	837	93204	6.1	Neural cell adhesion molecule 2 OS=Mus musculus OX=10090 GN=Ncam2 PE=1 SV=1
Q68FL4	Ahcyl2	3	12	0.033	613	66899	7.4	Putative adenosylhomocysteinase 3 OS=Mus musculus OX=10090 GN=Ahcyl2 PE=1 SV=1
Q8QZV4	Stk32c	3	4	0.033	488	55263	6.2	Serine/threonine-protein kinase 32C OS=Mus musculus OX=10090 GN=Stk32c PE=1 SV=1
Q8VD33	Sgtb	2	2	0.033	304	33429	4.9	Small glutamine-rich tetratricopeptide repeat-containing protein beta OS=Mus musculus OX=10090 GN=Sgtb PE=1 SV=1
Q9R0L6	Pcm1	7	12	0.032	2025	228845	5	Pericentriolar material 1 protein OS=Mus musculus OX=10090 GN=Pcm1 PE=1 SV=2
A2AQ25	Skt	4	4	0.032	1946	213035	7.8	Sickle tail protein OS=Mus musculus OX=10090 GN=Skt PE=1 SV=1
A0A338P6K9	Qser1	3	3	0.032	1788	194474	6.8	Glutamine and serine-rich protein 1 OS=Mus musculus OX=10090 GN=Qser1 PE=2 SV=1
Q8BSQ9	Pbrm1	2	2	0.032	1634	187187	6.9	Protein polybromo-1 OS=Mus musculus OX=10090 GN=Pbrm1 PE=1 SV=4
Q8K4P8	Hecw1	7	7	0.032	1604	179466	5.4	E3 ubiquitin-protein ligase HECW1 OS=Mus musculus OX=10090 GN=Hecw1 PE=1 SV=3
Q6I6G8	Hecw2	3	3	0.032	1578	176234	5.4	E3 ubiquitin-protein ligase HECW2 OS=Mus musculus OX=10090 GN=Hecw2 PE=1 SV=1
Q80TJ1	Cadps	2	2	0.032	1355	153112	5.7	Calcium-dependent secretion activator 1 OS=Mus musculus OX=10090 GN=Cadps PE=1 SV=3
Q8CGB6	Tns2	3	3	0.032	1400	152012	8.5	Tensin-2 OS=Mus musculus OX=10090 GN=Tns2 PE=1 SV=1
Q58A65	Spag9	2	2	0.032	1321	146219	5.1	C-Jun-amino-terminal kinase-interacting protein 4 OS=Mus musculus OX=10090 GN=Spag9 PE=1 SV=2
Q62018	Ctr9	4	4	0.032	1173	133408	6.5	RNA polymerase-associated protein CTR9 homolog OS=Mus musculus OX=10090 GN=Ctr9 PE=1 SV=2
Q8K3E5	Ahi1	2	3	0.032	1047	119650	7.2	Jouberin OS=Mus musculus OX=10090 GN=Ahi1 PE=1 SV=2
Q64436	Atp4a	5	8	0.032	1034	114065	5.8	Potassium-transporting ATPase alpha chain 1 OS=Mus musculus OX=10090 GN=Atp4a PE=1 SV=4
Q9D0E1	Hnrnpm	2	2	0.032	729	77649	8.6	Heterogeneous nuclear ribonucleoprotein M OS=Mus musculus OX=10090 GN=Hnrnpm PE=1 SV=3
Q61084	Map3k3	2	2	0.032	626	70776	8.9	Mitogen-activated protein kinase kinase kinase 3 OS=Mus musculus OX=10090 GN=Map3k3 PE=1 SV=1
Q9DBS5	Klc4	3	7	0.032	619	68613	6.1	Kinesin light chain 4 OS=Mus musculus OX=10090 GN=Klc4 PE=1 SV=1
Q8BMP6	Acbd3	2	3	0.032	525	60181	5.1	Golgi resident protein GCP60 OS=Mus musculus OX=10090 GN=Acbd3 PE=1 SV=3
P48453	Ppp3cb	2	24	0.032	525	59174	5.9	Serine/threonine-protein phosphatase 2B catalytic subunit beta isoform OS=Mus musculus OX=10090 GN=Ppp3cb PE=1 SV=2
P52293	Kpna2	2	2	0.032	529	57928	5.7	Importin subunit alpha-1 OS=Mus musculus OX=10090 GN=Kpna2 PE=1 SV=2
Q91X56	S1pr5	2	2	0.032	400	42331	9.8	Sphingosine 1-phosphate receptor 5 OS=Mus musculus OX=10090 GN=S1pr5 PE=1 SV=1
Q62504	Spen	6	7	0.031	3644	398756	8.5	Msx2-interacting protein OS=Mus musculus OX=10090 GN=Spen PE=1 SV=2
E9Q6J5	Bod1l	8	13	0.031	3032	327453	5.3	Biorientation of chromosomes in cell division protein 1-like 1 OS=Mus musculus OX=10090 GN=Bod1l PE=1 SV=1
Q3UGY8	Arfgef3	6	6	0.031	2170	240088	5.9	Brefeldin A-inhibited guanine nucleotide-exchange protein 3 OS=Mus musculus OX=10090 GN=Arfgef3 PE=1 SV=1
P53995	Anapc1	4	4	0.031	1944	215992	6.4	Anaphase-promoting complex subunit 1 OS=Mus musculus OX=10090 GN=Anapc1 PE=1 SV=2
E9Q9R9	Dlg5	3	3	0.031	1921	214384	7.4	Disks large homolog 5 OS=Mus musculus OX=10090 GN=Dlg5 PE=1 SV=1
Q3UH60	Dip2b	4	4	0.031	1574	171125	8.1	Disco-interacting protein 2 homolog B OS=Mus musculus OX=10090 GN=Dip2b PE=1 SV=1
Q9JLM4	Zmym3	2	3	0.031	1370	152878	6.4	Zinc finger MYM-type protein 3 OS=Mus musculus OX=10090 GN=Zmym3 PE=1 SV=1
Q6PDH0	Phldb1	5	5	0.031	1371	150070	8.9	Pleckstrin homology-like domain family B member 1 OS=Mus musculus OX=10090 GN=Phldb1 PE=1 SV=1
Q9QWY8	Asap1	2	3	0.031	1147	127421	7.6	Arf-GAP with SH3 domain, ANK repeat and PH domain-containing protein 1 OS=Mus musculus OX=10090 GN=Asap1 PE=1 SV=2
Q8BJ42	Dlgap2	3	3	0.031	1059	119073	6.8	Disks large-associated protein 2 OS=Mus musculus OX=10090 GN=Dlgap2 PE=1 SV=2
Q80TM6	R3hdm2	3	6	0.031	1044	114583	8.9	R3H domain-containing protein 2 OS=Mus musculus OX=10090 GN=R3hdm2 PE=1 SV=2
Q80T41	Gabbr2	3	4	0.031	940	105666	8.7	Gamma-aminobutyric acid type B receptor subunit 2 OS=Mus musculus OX=10090 GN=Gabbr2 PE=1 SV=2
Q99KG3	Rbm10	3	7	0.031	930	103494	5.9	RNA-binding protein 10 OS=Mus musculus OX=10090 GN=Rbm10 PE=1 SV=1
Q8VE19	Mios	3	3	0.031	875	98335	6.7	GATOR complex protein MIOS OS=Mus musculus OX=10090 GN=Mios PE=1 SV=2
Q9ERE9	Mapk8ip2	2	2	0.031	830	89900	4.4	C-Jun-amino-terminal kinase-interacting protein 2 OS=Mus musculus OX=10090 GN=Mapk8ip2 PE=1 SV=1
Q91ZT5	Fgd4	2	2	0.031	766	86541	5.9	FYVE, RhoGEF and PH domain-containing protein 4 OS=Mus musculus OX=10090 GN=Fgd4 PE=1 SV=1
Q9CZJ2	Hspa12b	3	3	0.031	685	76119	8.5	Heat shock 70 kDa protein 12B OS=Mus musculus OX=10090 GN=Hspa12b PE=1 SV=1
Q5XJE5	Leo1	2	2	0.031	667	75597	4.5	RNA polymerase-associated protein LEO1 OS=Mus musculus OX=10090 GN=Leo1 PE=1 SV=2
P53668	Limk1	2	3	0.031	647	72793	6.9	LIM domain kinase 1 OS=Mus musculus OX=10090 GN=Limk1 PE=1 SV=1
P15806	Tcf3	2	2	0.031	651	67701	6.4	Transcription factor E2-alpha OS=Mus musculus OX=10090 GN=Tcf3 PE=1 SV=2
P26638	Sars1	3	3	0.031	512	58389	6.3	Serine--tRNA ligase, cytoplasmic OS=Mus musculus OX=10090 GN=Sars1 PE=1 SV=3
Q91X51	Gorasp1	2	3	0.031	446	46882	4.7	Golgi reassembly-stacking protein 1 OS=Mus musculus OX=10090 GN=Gorasp1 PE=1 SV=3
Q8BVQ5	Ppme1	2	4	0.031	386	42256	6	Protein phosphatase methylesterase 1 OS=Mus musculus OX=10090 GN=Ppme1 PE=1 SV=5
P55088	Aqp4	3	3	0.031	323	34436	7.4	Aquaporin-4 OS=Mus musculus OX=10090 GN=Aqp4 PE=1 SV=2
Q8CJ19	Mical3	4	4	0.03	1993	223719	5.5	[F-actin]-monooxygenase MICAL3 OS=Mus musculus OX=10090 GN=Mical3 PE=1 SV=2
Q61191	Hcfc1	4	4	0.03	2045	210435	7.2	Host cell factor 1 OS=Mus musculus OX=10090 GN=Hcfc1 PE=1 SV=2
Q6ZPF3	Tiam2	4	4	0.03	1715	192565	7.4	Rho guanine nucleotide exchange factor TIAM2 OS=Mus musculus OX=10090 GN=Tiam2 PE=1 SV=2
P41230	Kdm5c	3	4	0.03	1554	175312	5.4	Lysine-specific demethylase 5C OS=Mus musculus OX=10090 GN=Kdm5c PE=1 SV=4
Q8R4H2	Arhgef12	4	5	0.03	1543	172348	5.7	Rho guanine nucleotide exchange factor 12 OS=Mus musculus OX=10090 GN=Arhgef12 PE=1 SV=2
Q80TH2	Erbin	2	2	0.03	1402	157248	5.7	Erbin OS=Mus musculus OX=10090 GN=Erbin PE=1 SV=3
Q6ZPR6	Ibtk	2	2	0.03	1352	149568	7.7	Inhibitor of Bruton tyrosine kinase OS=Mus musculus OX=10090 GN=Ibtk PE=1 SV=3
Q3TLI0	Trappc10	3	3	0.03	1258	141493	5.9	Trafficking protein particle complex subunit 10 OS=Mus musculus OX=10090 GN=Trappc10 PE=1 SV=3
Q9EP53	Tsc1	3	4	0.03	1161	128746	6.4	Hamartin OS=Mus musculus OX=10090 GN=Tsc1 PE=1 SV=1
Q8CFI0	Nedd4l	5	6	0.03	1004	115419	6.2	E3 ubiquitin-protein ligase NEDD4-like OS=Mus musculus OX=10090 GN=Nedd4l PE=1 SV=2
Q3UVC0	Ksr2	3	3	0.03	959	108572	8.6	Kinase suppressor of Ras 2 OS=Mus musculus OX=10090 GN=Ksr2 PE=1 SV=2
Q8VI24	Satb2	2	3	0.03	733	82559	6.9	DNA-binding protein SATB2 OS=Mus musculus OX=10090 GN=Satb2 PE=1 SV=1
Q6IQX8	Znf219	3	5	0.03	726	77796	9.2	Zinc finger protein 219 OS=Mus musculus OX=10090 GN=Znf219 PE=1 SV=1
Q8K3W3	Casc3	2	2	0.03	698	75770	6.4	Protein CASC3 OS=Mus musculus OX=10090 GN=Casc3 PE=1 SV=3
Q3UE17	Mex3d	2	2	0.03	643	65329	5.6	RNA-binding protein MEX3D OS=Mus musculus OX=10090 GN=Mex3d PE=1 SV=2
Q8BYK5	Phactr3	2	2	0.03	558	62652	8.3	Phosphatase and actin regulator 3 OS=Mus musculus OX=10090 GN=Phactr3 PE=1 SV=2
Q9EPN1	Nbea	6	7	0.029	2936	326742	6.2	Neurobeachin OS=Mus musculus OX=10090 GN=Nbea PE=1 SV=1
Q9Z1T6	Pikfyve	3	3	0.029	2097	236875	6.7	1-phosphatidylinositol 3-phosphate 5-kinase OS=Mus musculus OX=10090 GN=Pikfyve PE=1 SV=3
O88466	Znf106	4	5	0.029	1888	208963	7.6	Zinc finger protein 106 OS=Mus musculus OX=10090 GN=Znf106 PE=1 SV=3
Q60592	Mast2	4	5	0.029	1734	190533	7.7	Microtubule-associated serine/threonine-protein kinase 2 OS=Mus musculus OX=10090 GN=Mast2 PE=1 SV=1
A6H619	Phrf1	2	2	0.029	1682	184079	8.6	PHD and RING finger domain-containing protein 1 OS=Mus musculus OX=10090 GN=Phrf1 PE=1 SV=2
Q6RHR9	Magi1	4	4	0.029	1471	161974	7.4	Membrane-associated guanylate kinase, WW and PDZ domain-containing protein 1 OS=Mus musculus OX=10090 GN=Magi1 PE=1 SV=1
Q80YE4	Aatk	2	2	0.029	1365	144607	4.5	Serine/threonine-protein kinase LMTK1 OS=Mus musculus OX=10090 GN=Aatk PE=1 SV=1
Q8BRT1	Clasp2	2	6	0.029	1286	140738	8.6	CLIP-associating protein 2 OS=Mus musculus OX=10090 GN=Clasp2 PE=1 SV=1
Q65Z40	Wapl	2	2	0.029	1200	134069	5.4	Wings apart-like protein homolog OS=Mus musculus OX=10090 GN=Wapl PE=1 SV=2
Q91XS1	Mtmr4	2	3	0.029	1190	132885	6.2	Myotubularin-related protein 4 OS=Mus musculus OX=10090 GN=Mtmr4 PE=1 SV=1
Q64127	Trim24	3	3	0.029	1051	116657	7.1	Transcription intermediary factor 1-alpha OS=Mus musculus OX=10090 GN=Trim24 PE=1 SV=1
A2A7S8	Kiaa1522	3	3	0.029	1013	104842	9.7	Uncharacterized protein KIAA1522 OS=Mus musculus OX=10090 GN=Kiaa1522 PE=1 SV=1
Q80WT5	Aftph	2	2	0.029	931	101130	4.5	Aftiphilin OS=Mus musculus OX=10090 GN=Aftph PE=1 SV=2
Q80Y44	Ddx10	2	3	0.029	875	100738	7.7	Probable ATP-dependent RNA helicase DDX10 OS=Mus musculus OX=10090 GN=Ddx10 PE=1 SV=2
Q69ZK9	Nlgn2	2	5	0.029	836	90989	6.2	Neuroligin-2 OS=Mus musculus OX=10090 GN=Nlgn2 PE=1 SV=2
Q6Y5D8	Arhgap10	2	2	0.029	786	89366	7.2	Rho GTPase-activating protein 10 OS=Mus musculus OX=10090 GN=Arhgap10 PE=1 SV=2
Q9QYB8	Add2	5	6	0.029	725	80642	6.2	Beta-adducin OS=Mus musculus OX=10090 GN=Add2 PE=1 SV=4
Q99MP8	Brap	3	4	0.029	591	66991	5.6	BRCA1-associated protein OS=Mus musculus OX=10090 GN=Brap PE=1 SV=1
Q9D824	Fip1l1	4	10	0.029	581	64959	5.8	Pre-mRNA 3'-end-processing factor FIP1 OS=Mus musculus OX=10090 GN=Fip1l1 PE=1 SV=1
Q6PAM1	Txlna	2	2	0.029	554	62369	6.7	Alpha-taxilin OS=Mus musculus OX=10090 GN=Txlna PE=1 SV=1
Q91YT7	Ythdf2	2	2	0.029	579	62280	8.8	YTH domain-containing family protein 2 OS=Mus musculus OX=10090 GN=Ythdf2 PE=1 SV=1
Q8R0A7	Kiaa0513	4	15	0.029	407	46318	5	Uncharacterized protein KIAA0513 OS=Mus musculus OX=10090 GN=Kiaa0513 PE=1 SV=1
Q62261	Sptbn1	16	42	0.028	2363	274221	5.6	Spectrin beta chain, non-erythrocytic 1 OS=Mus musculus OX=10090 GN=Sptbn1 PE=1 SV=2
F6ZDS4	Tpr	5	7	0.028	2431	273988	5	Nucleoprotein TPR OS=Mus musculus OX=10090 GN=Tpr PE=1 SV=1
P08775	Polr2a	2	2	0.028	1970	217174	7.4	DNA-directed RNA polymerase II subunit RPB1 OS=Mus musculus OX=10090 GN=Polr2a PE=1 SV=3
O88286	Wiz	3	4	0.028	1684	184290	7	Protein Wiz OS=Mus musculus OX=10090 GN=Wiz PE=1 SV=2
Q6NZJ6	Eif4g1	2	4	0.028	1600	176076	5.4	Eukaryotic translation initiation factor 4 gamma 1 OS=Mus musculus OX=10090 GN=Eif4g1 PE=1 SV=1
Q6Y7W8	Gigyf2	2	2	0.028	1291	149192	5.6	GRB10-interacting GYF protein 2 OS=Mus musculus OX=10090 GN=Gigyf2 PE=1 SV=2
Q9D219	Bcl9	4	4	0.028	1425	148970	8.9	B-cell CLL/lymphoma 9 protein OS=Mus musculus OX=10090 GN=Bcl9 PE=1 SV=3
Q8BIZ1	Anks1b	2	2	0.028	1259	139047	6.3	Ankyrin repeat and sterile alpha motif domain-containing protein 1B OS=Mus musculus OX=10090 GN=Anks1b PE=1 SV=3
P35689	Ercc5	2	2	0.028	1170	130715	5.3	DNA excision repair protein ERCC-5 OS=Mus musculus OX=10090 GN=Ercc5 PE=1 SV=4
Q3TES0	Iqsec3	2	2	0.028	1195	129119	6.2	IQ motif and SEC7 domain-containing protein 3 OS=Mus musculus OX=10090 GN=Iqsec3 PE=1 SV=1
P58501	Paxbp1	2	2	0.028	919	104836	5.7	PAX3- and PAX7-binding protein 1 OS=Mus musculus OX=10090 GN=Paxbp1 PE=1 SV=3
Q9ES28	Arhgef7	5	23	0.028	862	97056	6.8	Rho guanine nucleotide exchange factor 7 OS=Mus musculus OX=10090 GN=Arhgef7 PE=1 SV=2
A6X919	Dpy19l1	2	8	0.028	746	84187	9.2	Probable C-mannosyltransferase DPY19L1 OS=Mus musculus OX=10090 GN=Dpy19l1 PE=1 SV=1
Q5FWH2	Unkl	2	2	0.028	727	79636	8	Putative E3 ubiquitin-protein ligase UNKL OS=Mus musculus OX=10090 GN=Unkl PE=2 SV=2
P56564	Slc1a3	3	13	0.028	543	59622	8.4	Excitatory amino acid transporter 1 OS=Mus musculus OX=10090 GN=Slc1a3 PE=1 SV=2
P70398	Usp9x	4	10	0.027	2559	290709	5.9	Probable ubiquitin carboxyl-terminal hydrolase FAF-X OS=Mus musculus OX=10090 GN=Usp9x PE=1 SV=2
E9Q784	Zc3h13	3	3	0.027	1729	203754	9.4	Zinc finger CCCH domain-containing protein 13 OS=Mus musculus OX=10090 GN=Zc3h13 PE=1 SV=1
A2A5R2	Arfgef2	4	4	0.027	1792	202238	6.6	Brefeldin A-inhibited guanine nucleotide-exchange protein 2 OS=Mus musculus OX=10090 GN=Arfgef2 PE=1 SV=1
Q80TS3	Adgrl3	4	6	0.027	1537	171079	6.7	Adhesion G protein-coupled receptor L3 OS=Mus musculus OX=10090 GN=Adgrl3 PE=1 SV=3
B2RRE7	Otud4	4	4	0.027	1107	123055	6.8	OTU domain-containing protein 4 OS=Mus musculus OX=10090 GN=Otud4 PE=1 SV=1
Q80YA9	Cnksr2	5	12	0.027	1032	117396	6.8	Connector enhancer of kinase suppressor of ras 2 OS=Mus musculus OX=10090 GN=Cnksr2 PE=1 SV=1
Q8BXK8	Agap1	3	3	0.027	857	94411	7.9	Arf-GAP with GTPase, ANK repeat and PH domain-containing protein 1 OS=Mus musculus OX=10090 GN=Agap1 PE=1 SV=1
Q6ZPL9	Ddx55	2	2	0.027	600	68465	9.4	ATP-dependent RNA helicase DDX55 OS=Mus musculus OX=10090 GN=Ddx55 PE=1 SV=2
Q80UG5	Septin9	2	6	0.027	583	65575	8.9	Septin-9 OS=Mus musculus OX=10090 GN=Septin9 PE=1 SV=1
P70265	Pfkfb2	2	2	0.027	519	59926	8.1	6-phosphofructo-2-kinase/fructose-2,6-bisphosphatase 2 OS=Mus musculus OX=10090 GN=Pfkfb2 PE=1 SV=2
Q9Z1X2	Ptdss2	2	2	0.027	473	55021	7.1	Phosphatidylserine synthase 2 OS=Mus musculus OX=10090 GN=Ptdss2 PE=1 SV=2
Q61120	Shc3	3	3	0.027	474	52121	7.3	SHC-transforming protein 3 OS=Mus musculus OX=10090 GN=Shc3 PE=1 SV=2
Q9CWY8	Rnaseh2a	2	2	0.027	301	33513	5	Ribonuclease H2 subunit A OS=Mus musculus OX=10090 GN=Rnaseh2a PE=1 SV=2
Q0KL02	Trio	5	5	0.026	3102	347862	6.3	Triple functional domain protein OS=Mus musculus OX=10090 GN=Trio PE=1 SV=3
Q8BPN8	Dmxl2	5	7	0.026	3032	338209	6.4	DmX-like protein 2 OS=Mus musculus OX=10090 GN=Dmxl2 PE=1 SV=3
Q9QY06	Myo9b	3	3	0.026	2114	238832	8.6	Unconventional myosin-IXb OS=Mus musculus OX=10090 GN=Myo9b PE=1 SV=2
Q61037	Tsc2	4	4	0.026	1814	202070	7	Tuberin OS=Mus musculus OX=10090 GN=Tsc2 PE=1 SV=1
Q56A10	Znf608	3	7	0.026	1511	162344	8.8	Zinc finger protein 608 OS=Mus musculus OX=10090 GN=Znf608 PE=1 SV=1
Q80U58	Pum2	2	2	0.026	1066	114314	7.1	Pumilio homolog 2 OS=Mus musculus OX=10090 GN=Pum2 PE=1 SV=2
Q8C9H6	Strip2	2	2	0.026	844	96294	5.8	Striatin-interacting proteins 2 OS=Mus musculus OX=10090 GN=Strip2 PE=1 SV=1
Q8BGC0	Htatsf1	2	2	0.026	757	86240	4.4	HIV Tat-specific factor 1 homolog OS=Mus musculus OX=10090 GN=Htatsf1 PE=1 SV=1
O35841	Api5	3	8	0.026	504	56785	5.9	Apoptosis inhibitor 5 OS=Mus musculus OX=10090 GN=Api5 PE=1 SV=2
Q61687	Atrx	6	7	0.025	2476	278585	6.7	Transcriptional regulator ATRX OS=Mus musculus OX=10090 GN=Atrx PE=1 SV=3
Q99104	Myo5a	5	7	0.025	1853	215536	8.6	Unconventional myosin-Va OS=Mus musculus OX=10090 GN=Myo5a PE=1 SV=2
P13864	Dnmt1	3	3	0.025	1620	183188	7.7	DNA (cytosine-5)-methyltransferase 1 OS=Mus musculus OX=10090 GN=Dnmt1 PE=1 SV=5
A2A791	Zmym4	2	3	0.025	1549	172437	6.8	Zinc finger MYM-type protein 4 OS=Mus musculus OX=10090 GN=Zmym4 PE=1 SV=1
O35379	Abcc1	3	4	0.025	1528	171184	7.4	Multidrug resistance-associated protein 1 OS=Mus musculus OX=10090 GN=Abcc1 PE=1 SV=1
A2AP18	Plch2	5	6	0.025	1501	164296	7.5	1-phosphatidylinositol 4,5-bisphosphate phosphodiesterase eta-2 OS=Mus musculus OX=10090 GN=Plch2 PE=1 SV=2
Q6NS57	Mapkbp1	2	2	0.025	1503	162891	6.7	Mitogen-activated protein kinase-binding protein 1 OS=Mus musculus OX=10090 GN=Mapkbp1 PE=1 SV=1
Q8BKC5	Ipo5	2	2	0.025	1097	123591	4.9	Importin-5 OS=Mus musculus OX=10090 GN=Ipo5 PE=1 SV=3
Q9JL26	Fmnl1	2	2	0.025	1094	122059	5.8	Formin-like protein 1 OS=Mus musculus OX=10090 GN=Fmnl1 PE=1 SV=1
Q9DBD5	Pelp1	3	9	0.025	1123	118069	4.4	Proline-, glutamic acid- and leucine-rich protein 1 OS=Mus musculus OX=10090 GN=Pelp1 PE=1 SV=2
P15920	Atp6v0a2	2	4	0.025	856	98145	6.6	V-type proton ATPase 116 kDa subunit a 2 OS=Mus musculus OX=10090 GN=Atp6v0a2 PE=1 SV=2
Q91WG7	Dgkg	3	5	0.025	788	88523	6.8	Diacylglycerol kinase gamma OS=Mus musculus OX=10090 GN=Dgkg PE=1 SV=1
Q8K3H0	Appl1	4	9	0.025	707	79328	5.4	DCC-interacting protein 13-alpha OS=Mus musculus OX=10090 GN=Appl1 PE=1 SV=1
Q9QZM0	Ubqln2	2	7	0.025	638	67351	5.2	Ubiquilin-2 OS=Mus musculus OX=10090 GN=Ubqln2 PE=1 SV=2
Q8BH66	Atl1	3	3	0.025	558	63378	6.5	Atlastin-1 OS=Mus musculus OX=10090 GN=Atl1 PE=1 SV=1
Q9Z1K7	Apc2	3	3	0.024	2274	243137	8.9	Adenomatous polyposis coli protein 2 OS=Mus musculus OX=10090 GN=Apc2 PE=1 SV=1
A2BH40	Arid1a	7	20	0.024	2283	242089	6.7	AT-rich interactive domain-containing protein 1A OS=Mus musculus OX=10090 GN=Arid1a PE=1 SV=1
Q6GYP7	Ralgapa1	6	7	0.024	2035	229387	6.1	Ral GTPase-activating protein subunit alpha-1 OS=Mus musculus OX=10090 GN=Ralgapa1 PE=1 SV=1
O88196	Ttc3	3	4	0.024	1979	223929	6.3	E3 ubiquitin-protein ligase TTC3 OS=Mus musculus OX=10090 GN=Ttc3 PE=1 SV=2
Q60575	Kif1b	2	4	0.024	1816	204079	5.6	Kinesin-like protein KIF1B OS=Mus musculus OX=10090 GN=Kif1b PE=1 SV=2
Q80U22	Rusc2	4	7	0.024	1514	161138	6.6	AP-4 complex accessory subunit RUSC2 OS=Mus musculus OX=10090 GN=Rusc2 PE=1 SV=2
Q64700	Rbl2	2	3	0.024	1135	127485	7.6	Retinoblastoma-like protein 2 OS=Mus musculus OX=10090 GN=Rbl2 PE=1 SV=3
Q9Z1R2	Bag6	3	3	0.024	1154	121037	5.7	Large proline-rich protein BAG6 OS=Mus musculus OX=10090 GN=Bag6 PE=1 SV=1
Q64701	Rbl1	2	2	0.024	1063	119456	7.5	Retinoblastoma-like protein 1 OS=Mus musculus OX=10090 GN=Rbl1 PE=1 SV=3
Q9JME5	Ap3b2	4	12	0.024	1082	119192	5.6	AP-3 complex subunit beta-2 OS=Mus musculus OX=10090 GN=Ap3b2 PE=1 SV=2
Q91YP2	Nln	2	2	0.024	704	80429	6.4	Neurolysin, mitochondrial OS=Mus musculus OX=10090 GN=Nln PE=1 SV=1
Q5SVQ0	Kat7	2	2	0.024	613	70641	8.7	Histone acetyltransferase KAT7 OS=Mus musculus OX=10090 GN=Kat7 PE=1 SV=1
Q8K2R5	Znf668	2	4	0.024	619	68347	8.9	Zinc finger protein 668 OS=Mus musculus OX=10090 GN=Znf668 PE=2 SV=1
Q8BNW9	Kbtbd11	2	6	0.024	633	67946	5.4	Kelch repeat and BTB domain-containing protein 11 OS=Mus musculus OX=10090 GN=Kbtbd11 PE=1 SV=3
Q04690	Nf1	6	11	0.023	2841	319595	7.4	Neurofibromin OS=Mus musculus OX=10090 GN=Nf1 PE=1 SV=1
B1AWL2	Znf462	3	4	0.023	2495	282711	7.3	Zinc finger protein 462 OS=Mus musculus OX=10090 GN=Znf462 PE=1 SV=1
B2RWS6	Ep300	2	2	0.023	2412	263302	8.5	Histone acetyltransferase p300 OS=Mus musculus OX=10090 GN=Ep300 PE=1 SV=2
Q69ZH9	Arhgap23	2	2	0.023	1483	161831	9	Rho GTPase-activating protein 23 OS=Mus musculus OX=10090 GN=Arhgap23 PE=1 SV=2
P70365	Ncoa1	2	2	0.023	1447	157015	6.1	Nuclear receptor coactivator 1 OS=Mus musculus OX=10090 GN=Ncoa1 PE=1 SV=2
Q921I6	Sh3bp4	2	6	0.023	962	107583	7.3	SH3 domain-binding protein 4 OS=Mus musculus OX=10090 GN=Sh3bp4 PE=1 SV=1
Q8VDM4	Psmd2	2	5	0.023	908	100203	5.2	26S proteasome non-ATPase regulatory subunit 2 OS=Mus musculus OX=10090 GN=Psmd2 PE=1 SV=1
Q3TYA6	Mphosph8	2	5	0.023	858	97467	5.8	M-phase phosphoprotein 8 OS=Mus musculus OX=10090 GN=Mphosph8 PE=1 SV=1
Q8CDU6	Hectd2	2	2	0.023	774	87773	7.9	Probable E3 ubiquitin-protein ligase HECTD2 OS=Mus musculus OX=10090 GN=Hectd2 PE=1 SV=2
Q8BKT3	Gcfc2	2	2	0.023	769	87442	5.6	Intron Large complex component GCFC2 OS=Mus musculus OX=10090 GN=Gcfc2 PE=1 SV=2
Q9QXG4	Acss2	2	5	0.023	701	78862	6.6	Acetyl-coenzyme A synthetase, cytoplasmic OS=Mus musculus OX=10090 GN=Acss2 PE=1 SV=2
Q9QYB2	Dach1	2	2	0.023	751	77972	8.5	Dachshund homolog 1 OS=Mus musculus OX=10090 GN=Dach1 PE=1 SV=1
Q8BXB6	Slco2b1	2	2	0.023	683	74531	8.3	Solute carrier organic anion transporter family member 2B1 OS=Mus musculus OX=10090 GN=Slco2b1 PE=1 SV=1
Q9Z2D1	Mtmr2	4	5	0.023	643	73232	7.3	Myotubularin-related protein 2 OS=Mus musculus OX=10090 GN=Mtmr2 PE=1 SV=3
Q9Z191	Eya4	2	4	0.023	616	66875	5.1	Eyes absent homolog 4 OS=Mus musculus OX=10090 GN=Eya4 PE=2 SV=2
D3YZI9	Pgbd5	2	4	0.023	523	58300	8.8	PiggyBac transposable element-derived protein 5 OS=Mus musculus OX=10090 GN=Pgbd5 PE=1 SV=1
Q8K004	Spata2	2	2	0.023	515	57812	8.6	Spermatogenesis-associated protein 2 OS=Mus musculus OX=10090 GN=Spata2 PE=1 SV=1
Q8BTV2	Cpsf7	2	3	0.023	471	52011	8	Cleavage and polyadenylation specificity factor subunit 7 OS=Mus musculus OX=10090 GN=Cpsf7 PE=1 SV=2
Q5SNZ0	Ccdc88a	6	10	0.022	1873	215917	6.2	Girdin OS=Mus musculus OX=10090 GN=Ccdc88a PE=1 SV=2
Q4QY64	Atad5	2	2	0.022	1826	203907	8.9	ATPase family AAA domain-containing protein 5 OS=Mus musculus OX=10090 GN=Atad5 PE=1 SV=1
Q62383	Supt6h	2	5	0.022	1726	199084	4.9	Transcription elongation factor SPT6 OS=Mus musculus OX=10090 GN=Supt6h PE=1 SV=2
Q01320	Top2a	2	2	0.022	1528	172789	8.6	DNA topoisomerase 2-alpha OS=Mus musculus OX=10090 GN=Top2a PE=1 SV=2
P97393	Arhgap5	2	3	0.022	1501	172112	6.3	Rho GTPase-activating protein 5 OS=Mus musculus OX=10090 GN=Arhgap5 PE=1 SV=2
Q3U3T8	Wdr62	2	2	0.022	1523	167282	5.5	WD repeat-containing protein 62 OS=Mus musculus OX=10090 GN=Wdr62 PE=1 SV=2
Q5XJV7	Setd5	3	3	0.022	1441	157425	8.4	Histone-lysine N-methyltransferase SETD5 OS=Mus musculus OX=10090 GN=Setd5 PE=1 SV=2
A2CG63	Arid4b	2	2	0.022	1314	147643	5.1	AT-rich interactive domain-containing protein 4B OS=Mus musculus OX=10090 GN=Arid4b PE=1 SV=1
Q6DID3	Scaf8	2	2	0.022	1268	139572	8.2	SR-related and CTD-associated factor 8 OS=Mus musculus OX=10090 GN=Scaf8 PE=1 SV=1
B9EJ80	Pdzd8	2	2	0.022	1147	127739	6	PDZ domain-containing protein 8 OS=Mus musculus OX=10090 GN=Pdzd8 PE=1 SV=1
Q9ES34	Ube3b	2	2	0.022	1070	122762	8.3	Ubiquitin-protein ligase E3B OS=Mus musculus OX=10090 GN=Ube3b PE=1 SV=3
Q3USB7	Plcl1	4	4	0.022	1096	122673	5.6	Inactive phospholipase C-like protein 1 OS=Mus musculus OX=10090 GN=Plcl1 PE=1 SV=3
P08553	Nefm	4	35	0.022	848	95916	4.8	Neurofilament medium polypeptide OS=Mus musculus OX=10090 GN=Nefm PE=1 SV=4
Q8BUK6	Hook3	2	2	0.022	718	83218	5.2	Protein Hook homolog 3 OS=Mus musculus OX=10090 GN=Hook3 PE=1 SV=2
Q9CXF4	Tbc1d15	2	3	0.022	671	76527	5.3	TBC1 domain family member 15 OS=Mus musculus OX=10090 GN=Tbc1d15 PE=1 SV=1
Q3TRR0	Map9	3	4	0.022	646	73511	7.6	Microtubule-associated protein 9 OS=Mus musculus OX=10090 GN=Map9 PE=1 SV=2
Q6P9R1	Ddx51	3	4	0.022	639	70368	9.5	ATP-dependent RNA helicase DDX51 OS=Mus musculus OX=10090 GN=Ddx51 PE=1 SV=1
O08599	Stxbp1	2	2	0.022	594	67569	7	Syntaxin-binding protein 1 OS=Mus musculus OX=10090 GN=Stxbp1 PE=1 SV=2
Q68ED7	Crtc1	2	2	0.022	630	66945	6	CREB-regulated transcription coactivator 1 OS=Mus musculus OX=10090 GN=Crtc1 PE=1 SV=1
Q80W47	Wipi2	2	2	0.022	445	48477	5.9	WD repeat domain phosphoinositide-interacting protein 2 OS=Mus musculus OX=10090 GN=Wipi2 PE=1 SV=1
Q9QX47	Son	3	6	0.021	2444	265649	5.6	Protein SON OS=Mus musculus OX=10090 GN=Son PE=1 SV=2
Q99PP2	Znf318	5	6	0.021	2237	246321	7	Zinc finger protein 318 OS=Mus musculus OX=10090 GN=Znf318 PE=1 SV=3
Q70IV5	Synm	2	5	0.021	1561	173208	5.1	Synemin OS=Mus musculus OX=10090 GN=Synm PE=1 SV=2
Q6PAR5	Gapvd1	2	2	0.021	1458	162401	5.2	GTPase-activating protein and VPS9 domain-containing protein 1 OS=Mus musculus OX=10090 GN=Gapvd1 PE=1 SV=2
Q8BZ47	Znf609	2	4	0.021	1413	151116	8	Zinc finger protein 609 OS=Mus musculus OX=10090 GN=Znf609 PE=1 SV=2
Q8BMB0	Emsy	2	2	0.021	1264	135290	9.4	BRCA2-interacting transcriptional repressor EMSY OS=Mus musculus OX=10090 GN=Emsy PE=1 SV=2
Q80U40	Rimbp2	2	5	0.021	1072	118342	5.3	RIMS-binding protein 2 OS=Mus musculus OX=10090 GN=Rimbp2 PE=1 SV=3
Q91W50	Csde1	2	2	0.021	798	88791	6.4	Cold shock domain-containing protein E1 OS=Mus musculus OX=10090 GN=Csde1 PE=1 SV=1
Q8CB77	Eloa	2	2	0.021	773	87161	9.6	Elongin-A OS=Mus musculus OX=10090 GN=Eloa PE=1 SV=3
S4R1M9	Osbpl10	3	3	0.021	766	83856	8.3	Oxysterol-binding protein-related protein 10 OS=Mus musculus OX=10090 GN=Osbpl10 PE=1 SV=1
Q9ET80	Jph1	2	2	0.021	660	71905	9.2	Junctophilin-1 OS=Mus musculus OX=10090 GN=Jph1 PE=1 SV=1
Q9D1T0	Lingo1	4	4	0.021	614	69101	8.3	Leucine-rich repeat and immunoglobulin-like domain-containing nogo receptor-interacting protein 1 OS=Mus musculus OX=10090 GN=Lingo1 PE=1 SV=1
Q62407	Speg	6	9	0.02	3262	354343	8.2	Striated muscle-specific serine/threonine-protein kinase OS=Mus musculus OX=10090 GN=Speg PE=1 SV=2
Q3UHQ6	Dop1b	3	3	0.02	2295	257481	6.1	Protein dopey-2 OS=Mus musculus OX=10090 GN=Dop1b PE=1 SV=3
E9PYH6	Setd1a	2	2	0.02	1716	186058	5.1	Histone-lysine N-methyltransferase SETD1A OS=Mus musculus OX=10090 GN=Setd1a PE=1 SV=1
O89026	Robo1	2	2	0.02	1612	176406	6.2	Roundabout homolog 1 OS=Mus musculus OX=10090 GN=Robo1 PE=1 SV=1
Q8CAF4	Nhsl1	2	2	0.02	1587	169419	7.5	NHS-like protein 1 OS=Mus musculus OX=10090 GN=Nhsl1 PE=1 SV=3
O08788	Dctn1	2	2	0.02	1281	141675	5.9	Dynactin subunit 1 OS=Mus musculus OX=10090 GN=Dctn1 PE=1 SV=3
A0A087WPF7	Auts2	2	2	0.02	1261	138920	9.5	Autism susceptibility gene 2 protein homolog OS=Mus musculus OX=10090 GN=Auts2 PE=1 SV=2
P59644	Inpp5j	2	2	0.02	1003	107544	9.4	Phosphatidylinositol 4,5-bisphosphate 5-phosphatase A OS=Mus musculus OX=10090 GN=Inpp5j PE=1 SV=2
Q5RKR3	Islr2	4	4	0.02	745	79758	5.5	Immunoglobulin superfamily containing leucine-rich repeat protein 2 OS=Mus musculus OX=10090 GN=Islr2 PE=1 SV=1
Q7TN99	Cpeb3	5	5	0.02	716	78335	7.4	Cytoplasmic polyadenylation element-binding protein 3 OS=Mus musculus OX=10090 GN=Cpeb3 PE=1 SV=1
P39688	Fyn	2	6	0.02	537	60675	6.7	Tyrosine-protein kinase Fyn OS=Mus musculus OX=10090 GN=Fyn PE=1 SV=4
Q01815	Cacna1c	6	8	0.019	2139	240136	6.9	Voltage-dependent L-type calcium channel subunit alpha-1C OS=Mus musculus OX=10090 GN=Cacna1c PE=1 SV=1
Q8VI59	Pcnx3	4	4	0.019	2028	221571	6.6	Pecanex-like protein 3 OS=Mus musculus OX=10090 GN=Pcnx3 PE=1 SV=2
Q0VGY8	Tanc1	2	4	0.019	1856	200803	8.4	Protein TANC1 OS=Mus musculus OX=10090 GN=Tanc1 PE=1 SV=2
P97433	Arhgef28	2	2	0.019	1693	190324	6	Rho guanine nucleotide exchange factor 28 OS=Mus musculus OX=10090 GN=Arhgef28 PE=1 SV=1
P30415	Nktr	2	2	0.019	1453	163449	10	NK-tumor recognition protein OS=Mus musculus OX=10090 GN=Nktr PE=1 SV=4
Q6AW69	Cgnl1	2	3	0.019	1298	148230	5.8	Cingulin-like protein 1 OS=Mus musculus OX=10090 GN=Cgnl1 PE=1 SV=2
P11627	L1cam	7	8	0.019	1260	140968	6	Neural cell adhesion molecule L1 OS=Mus musculus OX=10090 GN=L1cam PE=1 SV=1
Q810U4	Nrcam	4	8	0.019	1256	138521	5.9	Neuronal cell adhesion molecule OS=Mus musculus OX=10090 GN=Nrcam PE=1 SV=2
Q925T6	Grip1	3	3	0.019	1127	122058	6.5	Glutamate receptor-interacting protein 1 OS=Mus musculus OX=10090 GN=Grip1 PE=1 SV=1
Q8K1A6	Cc2d1a	2	4	0.019	943	103698	7.8	Coiled-coil and C2 domain-containing protein 1A OS=Mus musculus OX=10090 GN=Cc2d1a PE=1 SV=2
Q9DBY8	Nvl	3	5	0.019	855	94476	6.4	Nuclear valosin-containing protein-like OS=Mus musculus OX=10090 GN=Nvl PE=1 SV=1
Q9CW46	Raver1	2	2	0.019	748	79382	8.7	Ribonucleoprotein PTB-binding 1 OS=Mus musculus OX=10090 GN=Raver1 PE=1 SV=2
Q501J7	Phactr4	2	2	0.019	694	76632	6.5	Phosphatase and actin regulator 4 OS=Mus musculus OX=10090 GN=Phactr4 PE=1 SV=2
P42859	Htt	4	5	0.018	3119	344689	6.3	Huntingtin OS=Mus musculus OX=10090 GN=Htt PE=1 SV=2
Q99NH0	Ankrd17	4	5	0.018	2603	274211	6.5	Ankyrin repeat domain-containing protein 17 OS=Mus musculus OX=10090 GN=Ankrd17 PE=1 SV=2
Q3UHD1	Adgrb1	2	6	0.018	1582	173295	7.6	Adhesion G protein-coupled receptor B1 OS=Mus musculus OX=10090 GN=Adgrb1 PE=1 SV=1
P35436	Grin2a	2	3	0.018	1464	165421	7	Glutamate receptor ionotropic, NMDA 2A OS=Mus musculus OX=10090 GN=Grin2a PE=1 SV=2
Q5DTM8	Rnf20	3	8	0.018	973	113520	6	E3 ubiquitin-protein ligase BRE1A OS=Mus musculus OX=10090 GN=Rnf20 PE=1 SV=2
Q99K74	Med24	5	5	0.018	987	109985	6.8	Mediator of RNA polymerase II transcription subunit 24 OS=Mus musculus OX=10090 GN=Med24 PE=1 SV=1
O88508	Dnmt3a	3	5	0.018	908	101672	6.7	DNA (cytosine-5)-methyltransferase 3A OS=Mus musculus OX=10090 GN=Dnmt3a PE=1 SV=2
Q61361	Bcan	2	3	0.018	883	95815	4.9	Brevican core protein OS=Mus musculus OX=10090 GN=Bcan PE=1 SV=2
Q8C9X6	Epc1	3	3	0.018	813	90411	8.3	Enhancer of polycomb homolog 1 OS=Mus musculus OX=10090 GN=Epc1 PE=1 SV=1
O54692	Zw10	2	2	0.018	779	88063	5.9	Centromere/kinetochore protein zw10 homolog OS=Mus musculus OX=10090 GN=Zw10 PE=1 SV=3
Q8K4I3	Arhgef6	2	2	0.018	771	87051	5.9	Rho guanine nucleotide exchange factor 6 OS=Mus musculus OX=10090 GN=Arhgef6 PE=1 SV=1
Q8K1M6	Dnm1l	3	29	0.018	742	82658	7.1	Dynamin-1-like protein OS=Mus musculus OX=10090 GN=Dnm1l PE=1 SV=2
Q3U9G9	Lbr	2	2	0.018	626	71440	9.4	Delta(14)-sterol reductase LBR OS=Mus musculus OX=10090 GN=Lbr PE=1 SV=2
Q8BIK4	Dock9	2	2	0.017	2055	235310	7.3	Dedicator of cytokinesis protein 9 OS=Mus musculus OX=10090 GN=Dock9 PE=1 SV=2
Q61464	Znf638	4	4	0.017	1960	218132	6.9	Zinc finger protein 638 OS=Mus musculus OX=10090 GN=Znf638 PE=1 SV=2
Q8CGN4	Bcor	2	3	0.017	1759	192630	6.5	BCL-6 corepressor OS=Mus musculus OX=10090 GN=Bcor PE=1 SV=2
Q69Z38	Peak1	2	2	0.017	1735	191096	6.9	Inactive tyrosine-protein kinase PEAK1 OS=Mus musculus OX=10090 GN=Peak1 PE=1 SV=4
Q9ESK9	Rb1cc1	3	3	0.017	1588	182349	5.5	RB1-inducible coiled-coil protein 1 OS=Mus musculus OX=10090 GN=Rb1cc1 PE=1 SV=3
Q6P5B0	Rrp12	3	3	0.017	1295	143131	8.9	RRP12-like protein OS=Mus musculus OX=10090 GN=Rrp12 PE=1 SV=1
Q03391	Grin2d	2	2	0.017	1323	142963	8.4	Glutamate receptor ionotropic, NMDA 2D OS=Mus musculus OX=10090 GN=Grin2d PE=1 SV=3
Q9CW03	Smc3	3	6	0.017	1217	141555	7.2	Structural maintenance of chromosomes protein 3 OS=Mus musculus OX=10090 GN=Smc3 PE=1 SV=2
A2APV2	Fmnl2	2	2	0.017	1086	123101	7.5	Formin-like protein 2 OS=Mus musculus OX=10090 GN=Fmnl2 PE=1 SV=2
B2RY56	Rbm25	2	4	0.017	838	99552	6.3	RNA-binding protein 25 OS=Mus musculus OX=10090 GN=Rbm25 PE=1 SV=2
Q6PGN3	Dclk2	2	4	0.017	756	82979	8.4	Serine/threonine-protein kinase DCLK2 OS=Mus musculus OX=10090 GN=Dclk2 PE=1 SV=1
Q3U0V1	Khsrp	2	2	0.017	748	76776	7.3	Far upstream element-binding protein 2 OS=Mus musculus OX=10090 GN=Khsrp PE=1 SV=2
A2A9C3	Szt2	3	3	0.016	3431	377628	6.2	KICSTOR complex protein SZT2 OS=Mus musculus OX=10090 GN=Szt2 PE=1 SV=1
Q811L6	Mast4	3	3	0.016	2618	284003	8.6	Microtubule-associated serine/threonine-protein kinase 4 OS=Mus musculus OX=10090 GN=Mast4 PE=1 SV=3
P41234	Abca2	2	3	0.016	2434	270506	6.8	ATP-binding cassette sub-family A member 2 OS=Mus musculus OX=10090 GN=Abca2 PE=1 SV=4
E9Q286	Ice1	2	2	0.016	2241	242251	5.5	Little elongation complex subunit 1 OS=Mus musculus OX=10090 GN=Ice1 PE=1 SV=1
Q8K284	Gtf3c1	2	6	0.016	2101	237474	7.3	General transcription factor 3C polypeptide 1 OS=Mus musculus OX=10090 GN=Gtf3c1 PE=1 SV=2
E9Q7G0	Numa1	3	5	0.016	2094	235628	5.9	Nuclear mitotic apparatus protein 1 OS=Mus musculus OX=10090 GN=Numa1 PE=1 SV=1
Q80U35	Arhgef17	3	3	0.016	2057	221669	6.3	Rho guanine nucleotide exchange factor 17 OS=Mus musculus OX=10090 GN=Arhgef17 PE=1 SV=2
P70670	Naca	9	28	0.016	2187	220497	9.3	Nascent polypeptide-associated complex subunit alpha, muscle-specific form OS=Mus musculus OX=10090 GN=Naca PE=1 SV=2
Q60817	Naca	9	28	0.163	215	23384	4.6	Nascent polypeptide-associated complex subunit alpha OS=Mus musculus OX=10090 GN=Naca PE=1 SV=1
A6H8H2	Dennd4c	2	3	0.016	1906	211456	6.4	DENN domain-containing protein 4C OS=Mus musculus OX=10090 GN=Dennd4c PE=1 SV=1
G3X9J0	Sipa1l3	2	2	0.016	1776	195062	8.3	Signal-induced proliferation-associated 1-like protein 3 OS=Mus musculus OX=10090 GN=Sipa1l3 PE=1 SV=1
Q9ESU6	Brd4	3	7	0.016	1400	155895	9.2	Bromodomain-containing protein 4 OS=Mus musculus OX=10090 GN=Brd4 PE=1 SV=2
Q8R0G9	Nup133	2	2	0.016	1155	128620	5.2	Nuclear pore complex protein Nup133 OS=Mus musculus OX=10090 GN=Nup133 PE=1 SV=2
A2A432	Cul4b	2	2	0.016	970	110699	8.4	Cullin-4B OS=Mus musculus OX=10090 GN=Cul4b PE=1 SV=1
P54763	Ephb2	2	3	0.016	986	109899	5.7	Ephrin type-B receptor 2 OS=Mus musculus OX=10090 GN=Ephb2 PE=1 SV=3
Q9WV18	Gabbr1	2	4	0.016	960	108216	8.2	Gamma-aminobutyric acid type B receptor subunit 1 OS=Mus musculus OX=10090 GN=Gabbr1 PE=1 SV=1
Q6P5E8	Dgkq	2	2	0.016	934	102254	7.5	Diacylglycerol kinase theta OS=Mus musculus OX=10090 GN=Dgkq PE=1 SV=1
Q68ED2	Grm7	2	3	0.016	915	102219	7.9	Metabotropic glutamate receptor 7 OS=Mus musculus OX=10090 GN=Grm7 PE=1 SV=1
Q62179	Sema4b	2	2	0.016	823	91392	8.1	Semaphorin-4B OS=Mus musculus OX=10090 GN=Sema4b PE=1 SV=2
O35601	Fyb1	2	2	0.016	819	90055	7	FYN-binding protein 1 OS=Mus musculus OX=10090 GN=Fyb1 PE=1 SV=2
Q00PI9	Hnrnpul2	2	5	0.016	745	84940	4.9	Heterogeneous nuclear ribonucleoprotein U-like protein 2 OS=Mus musculus OX=10090 GN=Hnrnpul2 PE=1 SV=2
Q8K0V4	Cnot3	2	3	0.016	751	81946	6.2	CCR4-NOT transcription complex subunit 3 OS=Mus musculus OX=10090 GN=Cnot3 PE=1 SV=1
Q9CYA6	Zcchc8	2	2	0.016	709	78026	4.7	Zinc finger CCHC domain-containing protein 8 OS=Mus musculus OX=10090 GN=Zcchc8 PE=1 SV=3
Q8VDI9	Alg9	2	2	0.016	611	69561	8.9	Alpha-1,2-mannosyltransferase ALG9 OS=Mus musculus OX=10090 GN=Alg9 PE=2 SV=1
Q91ZI0	Celsr3	3	5	0.015	3301	358479	6.6	Cadherin EGF LAG seven-pass G-type receptor 3 OS=Mus musculus OX=10090 GN=Celsr3 PE=2 SV=2
E9PVX6	Mki67	4	4	0.015	3177	350864	9.7	Proliferation marker protein Ki-67 OS=Mus musculus OX=10090 GN=Mki67 PE=1 SV=1
Q6KCD5	Nipbl	3	4	0.015	2798	315450	7.9	Nipped-B-like protein OS=Mus musculus OX=10090 GN=Nipbl PE=1 SV=1
Q8BL99	Dop1a	2	2	0.015	2399	269254	6.2	Protein dopey-1 OS=Mus musculus OX=10090 GN=Dop1a PE=1 SV=2
Q6PFD9	Nup98	3	3	0.015	1816	197239	6.2	Nuclear pore complex protein Nup98-Nup96 OS=Mus musculus OX=10090 GN=Nup98 PE=1 SV=2
Q925J9	Med1	2	2	0.015	1575	167140	8.7	Mediator of RNA polymerase II transcription subunit 1 OS=Mus musculus OX=10090 GN=Med1 PE=1 SV=2
Q5SW75	Ssh2	3	6	0.015	1423	158230	5.7	Protein phosphatase Slingshot homolog 2 OS=Mus musculus OX=10090 GN=Ssh2 PE=1 SV=2
P54276	Msh6	3	5	0.015	1358	151083	6.7	DNA mismatch repair protein Msh6 OS=Mus musculus OX=10090 GN=Msh6 PE=1 SV=3
Q924N4	Slc12a6	2	2	0.015	1150	127527	7	Solute carrier family 12 member 6 OS=Mus musculus OX=10090 GN=Slc12a6 PE=1 SV=2
Q9EPU0	Upf1	2	3	0.015	1124	123967	6.6	Regulator of nonsense transcripts 1 OS=Mus musculus OX=10090 GN=Upf1 PE=1 SV=2
O88444	Adcy1	2	2	0.015	1118	123373	8.5	Adenylate cyclase type 1 OS=Mus musculus OX=10090 GN=Adcy1 PE=1 SV=2
Q8JZR6	Slc4a8	2	2	0.015	1089	122421	6.6	Electroneutral sodium bicarbonate exchanger 1 OS=Mus musculus OX=10090 GN=Slc4a8 PE=2 SV=1
O55201	Supt5h	3	6	0.015	1082	120664	5	Transcription elongation factor SPT5 OS=Mus musculus OX=10090 GN=Supt5h PE=1 SV=1
Q62036	Cep131	2	3	0.015	1060	120313	8.7	Centrosomal protein of 131 kDa OS=Mus musculus OX=10090 GN=Cep131 PE=1 SV=2
Q920B0	Frmd4b	2	2	0.015	1035	118007	8.6	FERM domain-containing protein 4B OS=Mus musculus OX=10090 GN=Frmd4b PE=1 SV=2
Q9Z0H8	Clip2	5	7	0.015	1047	115910	6.5	CAP-Gly domain-containing linker protein 2 OS=Mus musculus OX=10090 GN=Clip2 PE=1 SV=2
Q3U2I3	Fhip1b	2	2	0.015	975	106542	6.7	FHF complex subunit HOOK interacting protein 1B OS=Mus musculus OX=10090 GN=Fhip1b PE=1 SV=2
Q8R1B4	Eif3c	4	11	0.015	911	105531	5.8	Eukaryotic translation initiation factor 3 subunit C OS=Mus musculus OX=10090 GN=Eif3c PE=1 SV=1
Q80W00	Ppp1r10	2	2	0.015	888	94372	9.2	Serine/threonine-protein phosphatase 1 regulatory subunit 10 OS=Mus musculus OX=10090 GN=Ppp1r10 PE=1 SV=1
Q9ESJ4	Nckipsd	2	3	0.015	714	78572	6.1	NCK-interacting protein with SH3 domain OS=Mus musculus OX=10090 GN=Nckipsd PE=1 SV=2
Q6VNB8	Wdfy3	2	2	0.014	3508	392339	6.8	WD repeat and FYVE domain-containing protein 3 OS=Mus musculus OX=10090 GN=Wdfy3 PE=1 SV=1
Q6PNC0	Dmxl1	2	2	0.014	3013	336009	6.4	DmX-like protein 1 OS=Mus musculus OX=10090 GN=Dmxl1 PE=1 SV=1
E9Q5F9	Setd2	2	2	0.014	2537	285661	6.3	Histone-lysine N-methyltransferase SETD2 OS=Mus musculus OX=10090 GN=Setd2 PE=1 SV=1
B9EKR1	Ptprz1	3	5	0.014	2312	254403	4.9	Receptor-type tyrosine-protein phosphatase zeta OS=Mus musculus OX=10090 GN=Ptprz1 PE=1 SV=1
E9QAT4	Sec16a	5	5	0.014	2357	254200	5.8	Protein transport protein Sec16A OS=Mus musculus OX=10090 GN=Sec16a PE=1 SV=1
E9Q3L2	Pi4ka	2	4	0.014	2105	237040	7.1	Phosphatidylinositol 4-kinase alpha OS=Mus musculus OX=10090 GN=Pi4ka PE=1 SV=2
Q6ZPE2	Sbf1	2	6	0.014	1867	208691	7.1	Myotubularin-related protein 5 OS=Mus musculus OX=10090 GN=Sbf1 PE=1 SV=2
P53349	Map3k1	2	2	0.014	1493	161288	7.9	Mitogen-activated protein kinase kinase kinase 1 OS=Mus musculus OX=10090 GN=Map3k1 PE=1 SV=3
Q6P1G0	Heatr6	2	3	0.014	1184	128922	7.2	HEAT repeat-containing protein 6 OS=Mus musculus OX=10090 GN=Heatr6 PE=1 SV=1
P97496	Smarcc1	3	6	0.014	1104	122890	5.7	SWI/SNF complex subunit SMARCC1 OS=Mus musculus OX=10090 GN=Smarcc1 PE=1 SV=2
Q64028	Phc1	2	2	0.014	1012	106317	9.1	Polyhomeotic-like protein 1 OS=Mus musculus OX=10090 GN=Phc1 PE=1 SV=2
Q80Y81	Elac2	2	2	0.014	831	92719	7.3	Zinc phosphodiesterase ELAC protein 2 OS=Mus musculus OX=10090 GN=Elac2 PE=1 SV=1
E9Q394	Akap13	2	2	0.013	2776	303974	5.4	A-kinase anchor protein 13 OS=Mus musculus OX=10090 GN=Akap13 PE=1 SV=1
Q60974	Ncor1	2	2	0.013	2453	270640	6.9	Nuclear receptor corepressor 1 OS=Mus musculus OX=10090 GN=Ncor1 PE=1 SV=1
P97445	Cacna1a	2	2	0.013	2368	267645	8.9	Voltage-dependent P/Q-type calcium channel subunit alpha-1A OS=Mus musculus OX=10090 GN=Cacna1a PE=1 SV=2
Q6JPI3	Med13l	2	2	0.013	2207	241756	6.1	Mediator of RNA polymerase II transcription subunit 13-like OS=Mus musculus OX=10090 GN=Med13l PE=1 SV=2
B1AWN6	Scn2a	4	4	0.013	2006	227943	5.7	Sodium channel protein type 2 subunit alpha OS=Mus musculus OX=10090 GN=Scn2a PE=1 SV=1
Q69ZK0	Prex1	2	2	0.013	1650	184934	6.3	Phosphatidylinositol 3,4,5-trisphosphate-dependent Rac exchanger 1 protein OS=Mus musculus OX=10090 GN=Prex1 PE=1 SV=2
O08648	Map3k4	2	2	0.013	1597	179833	6.4	Mitogen-activated protein kinase kinase kinase 4 OS=Mus musculus OX=10090 GN=Map3k4 PE=1 SV=2
Q8BL06	Usp54	2	2	0.013	1588	176663	7.6	Inactive ubiquitin carboxyl-terminal hydrolase 54 OS=Mus musculus OX=10090 GN=Usp54 PE=1 SV=2
Q80TM9	Nisch	4	4	0.013	1593	175011	5.2	Nischarin OS=Mus musculus OX=10090 GN=Nisch PE=1 SV=2
P97798	Neo1	3	5	0.013	1493	163159	6.5	Neogenin OS=Mus musculus OX=10090 GN=Neo1 PE=1 SV=1
Q8VDJ3	Hdlbp	2	3	0.013	1268	141742	6.9	Vigilin OS=Mus musculus OX=10090 GN=Hdlbp PE=1 SV=1
Q9DBR1	Xrn2	2	2	0.013	951	108687	7.6	5'-3' exoribonuclease 2 OS=Mus musculus OX=10090 GN=Xrn2 PE=1 SV=1
Q80XJ3	Ttc28	3	5	0.012	2450	267457	7.2	Tetratricopeptide repeat protein 28 OS=Mus musculus OX=10090 GN=Ttc28 PE=1 SV=3
P59764	Dock4	4	5	0.012	1978	226547	7.6	Dedicator of cytokinesis protein 4 OS=Mus musculus OX=10090 GN=Dock4 PE=1 SV=1
G5E870	Trip12	2	2	0.012	2025	224126	8.4	E3 ubiquitin-protein ligase TRIP12 OS=Mus musculus OX=10090 GN=Trip12 PE=1 SV=1
Q8BRB7	Kat6b	2	3	0.012	1872	208525	6	Histone acetyltransferase KAT6B OS=Mus musculus OX=10090 GN=Kat6b PE=1 SV=3
Q61818	Rai1	2	2	0.012	1889	201570	8.8	Retinoic acid-induced protein 1 OS=Mus musculus OX=10090 GN=Rai1 PE=1 SV=3
Q3UHH1	Zswim8	4	6	0.012	1832	197060	6.8	Zinc finger SWIM domain-containing protein 8 OS=Mus musculus OX=10090 GN=Zswim8 PE=1 SV=1
Q8CGM1	Adgrb2	2	3	0.012	1561	169862	7.4	Adhesion G protein-coupled receptor B2 OS=Mus musculus OX=10090 GN=Adgrb2 PE=1 SV=2
Q6PGC1	Dhx29	2	4	0.012	1365	153975	7.9	ATP-dependent RNA helicase DHX29 OS=Mus musculus OX=10090 GN=Dhx29 PE=1 SV=1
Q6PDG5	Smarcc2	2	3	0.012	1213	132604	5.6	SWI/SNF complex subunit SMARCC2 OS=Mus musculus OX=10090 GN=Smarcc2 PE=1 SV=2
Q6IEE6	Tmem132e	2	2	0.012	1074	116235	6.1	Transmembrane protein 132E OS=Mus musculus OX=10090 GN=Tmem132e PE=1 SV=2
P97386	Lig3	2	3	0.012	1015	113072	9	DNA ligase 3 OS=Mus musculus OX=10090 GN=Lig3 PE=1 SV=2
P55200	Kmt2a	2	2	0.011	3966	429653	9.2	Histone-lysine N-methyltransferase 2A OS=Mus musculus OX=10090 GN=Kmt2a PE=1 SV=3
B1AY13	Usp24	2	3	0.011	2617	293999	6.2	Ubiquitin carboxyl-terminal hydrolase 24 OS=Mus musculus OX=10090 GN=Usp24 PE=1 SV=1
P16546	Sptan1	2	2	0.011	2472	284596	5.3	Spectrin alpha chain, non-erythrocytic 1 OS=Mus musculus OX=10090 GN=Sptan1 PE=1 SV=4
Q5DTT3	Tasor2	2	2	0.011	2382	264276	6.4	Protein TASOR 2 OS=Mus musculus OX=10090 GN=Tasor2 PE=1 SV=2
Q8VBX6	Mpdz	2	2	0.011	2055	218709	5	Multiple PDZ domain protein OS=Mus musculus OX=10090 GN=Mpdz PE=1 SV=2
Q8BXA7	Phlpp2	2	2	0.011	1320	145947	5.9	PH domain leucine-rich repeat-containing protein phosphatase 2 OS=Mus musculus OX=10090 GN=Phlpp2 PE=1 SV=3
Q3U0M1	Trappc9	2	2	0.011	1148	128231	6.5	Trafficking protein particle complex subunit 9 OS=Mus musculus OX=10090 GN=Trappc9 PE=1 SV=2
Q7TSH3	Znf516	2	2	0.011	1157	124788	8.5	Zinc finger protein 516 OS=Mus musculus OX=10090 GN=Znf516 PE=1 SV=1
Q9Z2B5	Eif2ak3	2	2	0.011	1114	124682	5.3	Eukaryotic translation initiation factor 2-alpha kinase 3 OS=Mus musculus OX=10090 GN=Eif2ak3 PE=1 SV=1
Q9QXZ0	Macf1	9	14	0.01	7354	831894	5.4	Microtubule-actin cross-linking factor 1 OS=Mus musculus OX=10090 GN=Macf1 PE=1 SV=2
Q6PDK2	Kmt2d	3	3	0.01	5588	600253	5.8	Histone-lysine N-methyltransferase 2D OS=Mus musculus OX=10090 GN=Kmt2d PE=1 SV=2
E9Q401	Ryr2	4	5	0.01	4966	564827	6.1	Ryanodine receptor 2 OS=Mus musculus OX=10090 GN=Ryr2 PE=1 SV=1
Q7TPH6	Mycbp2	5	5	0.01	4749	521239	7.1	E3 ubiquitin-protein ligase MYCBP2 OS=Mus musculus OX=10090 GN=Mycbp2 PE=1 SV=3
Q61879	Myh10	4	12	0.01	1976	228994	5.5	Myosin-10 OS=Mus musculus OX=10090 GN=Myh10 PE=1 SV=2
E1U8D0	Soga1	2	2	0.01	1418	159186	6.5	Protein SOGA1 OS=Mus musculus OX=10090 GN=Soga1 PE=1 SV=3
Q8BMG7	Rab3gap2	2	4	0.01	1366	152534	6.2	Rab3 GTPase-activating protein non-catalytic subunit OS=Mus musculus OX=10090 GN=Rab3gap2 PE=1 SV=2
Q80U62	Rubcn	2	2	0.01	956	106860	5.9	Run domain Beclin-1-interacting and cysteine-rich domain-containing protein OS=Mus musculus OX=10090 GN=Rubcn PE=1 SV=2
A2AN08	Ubr4	3	8	0.009	5180	572298	6.1	E3 ubiquitin-protein ligase UBR4 OS=Mus musculus OX=10090 GN=Ubr4 PE=1 SV=1
Q7TMY8	Huwe1	4	7	0.009	4377	482640	5.2	E3 ubiquitin-protein ligase HUWE1 OS=Mus musculus OX=10090 GN=Huwe1 PE=1 SV=5
A2AJK6	Chd7	2	3	0.009	2986	334061	6.5	Chromodomain-helicase-DNA-binding protein 7 OS=Mus musculus OX=10090 GN=Chd7 PE=1 SV=1
O08550	Kmt2b	2	3	0.009	2713	294819	8.1	Histone-lysine N-methyltransferase 2B OS=Mus musculus OX=10090 GN=Kmt2b PE=1 SV=3
Q5SWU9	Acaca	2	2	0.009	2345	265254	6.4	Acetyl-CoA carboxylase 1 OS=Mus musculus OX=10090 GN=Acaca PE=1 SV=1
Q71LX4	Tln2	3	3	0.009	2375	253618	5.8	Talin-2 OS=Mus musculus OX=10090 GN=Tln2 PE=1 SV=3
Q6P4S8	Ints1	2	3	0.009	2195	245165	6.3	Integrator complex subunit 1 OS=Mus musculus OX=10090 GN=Ints1 PE=1 SV=2
Q8K4L3	Svil	2	2	0.009	2170	243159	6.9	Supervillin OS=Mus musculus OX=10090 GN=Svil PE=1 SV=1
Q6NS46	Pdcd11	2	2	0.009	1862	207777	8.7	Protein RRP5 homolog OS=Mus musculus OX=10090 GN=Pdcd11 PE=1 SV=2
Q6QI06	Rictor	2	2	0.009	1708	191568	7.2	Rapamycin-insensitive companion of mTOR OS=Mus musculus OX=10090 GN=Rictor PE=1 SV=2
Q80TZ9	Rere	2	2	0.009	1558	171754	7.7	Arginine-glutamic acid dipeptide repeats protein OS=Mus musculus OX=10090 GN=Rere PE=1 SV=3
Q80ZF8	Adgrb3	2	3	0.009	1522	171313	7	Adhesion G protein-coupled receptor B3 OS=Mus musculus OX=10090 GN=Adgrb3 PE=1 SV=2
Q2PZL6	Fat4	3	3	0.008	4981	540322	4.9	Protocadherin Fat 4 OS=Mus musculus OX=10090 GN=Fat4 PE=1 SV=2
Q69ZR2	Hectd1	2	2	0.008	2618	290085	5.4	E3 ubiquitin-protein ligase HECTD1 OS=Mus musculus OX=10090 GN=Hectd1 PE=1 SV=2
O88904	Hipk1	2	2	0.008	1210	130722	8.2	Homeodomain-interacting protein kinase 1 OS=Mus musculus OX=10090 GN=Hipk1 PE=1 SV=2
Q9QZR5	Hipk2	2	2	0.008	1196	130498	8.4	Homeodomain-interacting protein kinase 2 OS=Mus musculus OX=10090 GN=Hipk2 PE=1 SV=2
Q8BTY2	Slc4a7	2	3	0.008	1034	116514	6.2	Sodium bicarbonate cotransporter 3 OS=Mus musculus OX=10090 GN=Slc4a7 PE=1 SV=2
A2AAE1	Kiaa1109	4	4	0.007	5005	555372	6.6	Transmembrane protein KIAA1109 OS=Mus musculus OX=10090 GN=Kiaa1109 PE=1 SV=4
P97412	Lyst	3	3	0.007	3788	425289	6.6	Lysosomal-trafficking regulator OS=Mus musculus OX=10090 GN=Lyst PE=1 SV=1
Q62059	Vcan	4	5	0.007	3357	366788	4.6	Versican core protein OS=Mus musculus OX=10090 GN=Vcan PE=1 SV=2
Q9ERU9	Ranbp2	2	2	0.007	3053	341122	6.2	E3 SUMO-protein ligase RanBP2 OS=Mus musculus OX=10090 GN=Ranbp2 PE=1 SV=2
P11881	Itpr1	2	3	0.007	2749	313166	6	Inositol 1,4,5-trisphosphate receptor type 1 OS=Mus musculus OX=10090 GN=Itpr1 PE=1 SV=2
Q8BZN6	Dock10	2	2	0.007	2150	245756	7.1	Dedicator of cytokinesis protein 10 OS=Mus musculus OX=10090 GN=Dock10 PE=1 SV=3
E9Q4N7	Arid1b	2	2	0.007	2244	237793	6.7	AT-rich interactive domain-containing protein 1B OS=Mus musculus OX=10090 GN=Arid1b PE=1 SV=1
Q7TPM1	Prrc2b	2	2	0.007	1486	160913	8.2	Protein PRRC2B OS=Mus musculus OX=10090 GN=Prrc2b PE=1 SV=1
Q6ZWQ0	Syne2	2	3	0.006	6874	782738	5.3	Nesprin-2 OS=Mus musculus OX=10090 GN=Syne2 PE=1 SV=2
Q9QXS1	Plec	3	4	0.006	4691	534193	6	Plectin OS=Mus musculus OX=10090 GN=Plec PE=1 SV=3
Q6ZQ93	Usp34	2	2	0.006	3582	408216	5.7	Ubiquitin carboxyl-terminal hydrolase 34 OS=Mus musculus OX=10090 GN=Usp34 PE=1 SV=3
Q8CJF7	Ahctf1	2	2	0.006	2243	247644	6.5	Protein ELYS OS=Mus musculus OX=10090 GN=Ahctf1 PE=1 SV=1
Q62388	Atm	2	2	0.005	3066	349418	6.9	Serine-protein kinase ATM OS=Mus musculus OX=10090 GN=Atm PE=1 SV=2

## Sheet: Hippo_KO_Norm_phospro abundance
Table List of total phosphopeptides involved in volcano plot analysis of quantified phosphopeptides
PhosphoPep	IP2 Search Score	PTM Indices	localization Score (-10xlog(P))	Uniprot	Gene name	Peptide abundances (They were log2-transformed and divided by reference value after normalization by column-median method)																PW_avg	PKO_avg	EW_avg	EKO_avg	PW/PKO		EW/EKO		PW/EW		PKO/EKO
						P60_W1	P60_W2	P60_W3	P60_W4	P60_KO1	P60_KO2	P60_KO3	P60_KO4	E18_W1	E18_W2	E18_W3	E18_W4	E18_KO1	E18_KO2	E18_KO3	E18_KO4					P-value	log2FC	P-value	log2FC	P-value	log2FC	P-value	log2FC
R.MEIQVPPS(79.966)PTDVAK.S	2.857	S:248,	13.33,	Q6DFV3	Arhgap21	0.0508146	-0.010046	-0.029469	0.140646	-0.325814	-0.0235786	-0.328847	0.128428	-0.204121	-0.1819	-0.288081	-0.197795	-0.479137	-0.344614	-0.353511	-0.250996	0.0379863	-0.137453	-0.217974	-0.357065	0.224315	-0.175439	0.0511864	-0.13909	0.00232151	-0.255961	0.149456	-0.219612
R.S(79.966)PQGLELPLPNR.D	2.5907	S:2364,	1000,	Q8C8R3	Ank2	5.19859	4.98905	5.29081	5.10763	5.42139	4.95811	5.09774	5.36316	3.07875	3.34965	4.23819	3.78738	2.60912	3.11461	3.73558	3.00072	5.14652	5.2101	3.61349	3.11501	0.638909	0.0635811	0.199213	-0.498485	0.00708491	-1.53303	0.00095044	-2.09509
K.KLSSNCSGVEGDVT(79.966)DEDEGAEMSQR.M	3.8211	T:585,	2.07,	Q8K394	Plcl2	0.434189	0.813502	0.396163	0.393163	0.692855	0.364307	0.304135	0.495527	-0.253183	-0.520172	-0.0524039	0.394091	0.128451	-0.431564	0.256992	0.756094	0.509254	0.464206	-0.107917	0.177493	0.747286	-0.0450481	0.395956	0.28541	0.0407791	-0.617171	0.334013	-0.286713
K.VS(79.966)PVNDVDVGVYQLMQSEQLLSR.K	6.5138	S:232,	33.54,	Q8R1T1	Chmp7	-0.830534	-1.22382	-0.955146	-1.39066	-1.03557	-0.933402	-1.03777	-1.19208	-1.36863	-1.56105	-1.30851	-1.17481	-1.44904	-1.7559	-1.21042	-1.62336	-1.10004	-1.0497	-1.35325	-1.50968	0.733097	0.0503367	0.320088	-0.156429	0.151833	-0.253211	0.0220293	-0.459977
K.SLS(79.966)SDEATNPISR.V	2.6336	S:113,	0,	Q5F2E7	Nufip2	0.455458	0.477043	0.646198	0.706597	0.435752	0.27551	0.401464	0.454241	1.41534	1.36991	0.935745	1.12993	1.51737	1.72165	0.781758	0.95403	0.571324	0.391742	1.21273	1.2437	0.0581521	-0.179582	0.906854	0.0309714	0.00478544	0.641406	0.0297605	0.85196
R.NS(79.966)NAYGIGALAK.S	2.4671	S:47,	0	Q3TY60	Fam131b	1.59533	1.51468	1.55051	1.55225	1.77288	1.50079	1.61881	1.63593	-2.22014	-1.41314	-1.20904	-1.14209	-1.88352	-1.81305	-1.01965	-0.842721	1.55319	1.6321	-1.4961	-1.38973	0.254928	0.0789131	0.780554	0.106368	0.00111927	-3.04929	0.00107656	-3.02184
R.FYYSSGSS(79.966)SPTHAK.S	3.1475	S:197,	0,	Q60771	Cldn11	2.37699	1.84352	2.44953	1.9062	2.45121	1.96171	2.34376	2.04554	-1.02962	-0.453034	-0.936258	-0.837878	-0.609573	-0.93963	-0.755121	-0.751101	2.14406	2.20056	-0.814197	-0.763856	0.78313	0.0564958	0.741338	0.0503408	8.92534e-06	-2.95826	5.31456e-06	-2.96441
K.QEPLGSDS(79.966)EGVNCLAYDEAIMAQQDR.I	5.7997	S:18,	0,	Q7TQI3	Otub1	2.85103	2.71097	2.88079	2.90216	2.97984	2.51941	2.85027	2.65348	2.0434	1.93126	1.91911	1.97683	2.1715	1.61572	2.12038	1.7031	2.83624	2.75075	1.96765	1.90268	0.483516	-0.0854863	0.681846	-0.0649747	1.01486e-05	-0.868587	0.0037119	-0.848075
K.LAVEALSS(79.966)LDGDLSGR.Y	2.5569	S:164,	0,	Q04447	Ckb	-2.72027	-2.60955	-2.38342	-2.88936	-2.82546	-3.2064	-2.83805	-2.76763	-2.35807	-2.01118	-2.86183	-2.94316	-2.54321	-2.31386	-2.80061	-2.46421	-2.65065	-2.90938	-2.54356	-2.53047	0.126652	-0.258736	0.959354	0.0130836	0.681632	0.10709	0.037917	0.378909
K.AYVPLES(79.966)PPTVPPLPNESR.F	3.8582	S:816,	11.65,	Q7TQG1	Plekha6	1.40103	1.62453	1.51916	1.31221	1.37316	1.44204	1.3778	1.57365	0.534214	0.743099	0.856133	0.660661	0.626679	0.482309	0.89926	0.966496	1.46423	1.44166	0.698527	0.743686	0.795133	-0.0225714	0.74764	0.0451595	0.000209416	-0.765706	0.00485256	-0.697976
R.SPSGGAAGPLLTPS(79.966)QSLDGSRR.S	2.8254	S:200,	10.85,	Q6WVG3	Kctd12	-0.422862	0.176318	-0.754664	-0.611747	-0.369348	-0.812995	-1.04412	-0.542353	-1.06099	-0.323617	-0.365593	-0.26022	-0.583019	-0.795256	-0.0739312	0.827419	-0.403239	-0.692205	-0.502605	-0.156197	0.300947	-0.288966	0.437404	0.346408	0.732713	-0.0993658	0.242008	0.536008
K.KAEGAGT(79.966)EEEGTPK.E	2.9794	T:31,	20.22,	Q91XV3	Basp1	1.26978	1.59147	1.34809	1.57086	1.43037	1.50832	1.34262	1.42928	-0.944117	-0.634831	-0.500231	-0.28249	-0.831804	-0.92929	-0.543823	-0.667405	1.44505	1.42765	-0.590418	-0.74308	0.851422	-0.0173985	0.391388	-0.152663	6.89862e-05	-2.03546	2.29036e-05	-2.17073
K.SATTTPSGS(79.966)PR.T	2.1567	S:676,	0,	Q3UHJ0	Aak1	6.32619	5.8894	5.38227	5.57076	5.54876	5.05762	5.11099	5.71889	2.53098	3.48199	3.90101	4.14576	3.37815	3.66647	4.12644	4.32664	5.79215	5.35906	3.51494	3.87442	0.153309	-0.433089	0.427135	0.359487	0.00295571	-2.27722	0.00192087	-1.48464
R.FGLEGDEESTM(15.995)LEESVS(79.966)PK.K	3.792	M:422,S:428,;	0,	Q71LX4	Tln2	0.616982	0.601513	0.835057	0.679956	0.703291	0.793986	0.699402	0.754463	-0.0466304	-0.110346	-0.0670371	-0.0123897	-0.042284	0.0512629	-0.520398	-0.240493	0.683377	0.737786	-0.0591007	-0.187978	0.400089	0.0544089	0.384971	-0.128877	0.00024796	-0.742478	0.00446179	-0.925764
R.IS(79.966)ESGQFSDGLEDR.G	3.0786	S:54,	33.68,	Q8C996	Tmem163	0.428489	1.22173	0.344698	0.723121	0.488648	0.734786	0.447845	0.739007	-0.245271	-0.0944843	0.310711	0.237433	-0.107218	-0.216566	0.367108	0.443184	0.679509	0.602571	0.0520972	0.121627	0.736528	-0.0769376	0.755082	0.0695299	0.0443734	-0.627412	0.0549454	-0.480944
R.SSGTAPAPASPS(79.966)PPEPGPGGEAESVR.V	4.5356	S:101,	7.53,	Q9QYY8	Spast	-0.445362	-0.435335	-0.19253	-0.0957723	-0.179304	-0.386847	-0.142502	-0.287614	0.270521	0.0809431	0.0438142	0.13847	0.24786	0.113594	0.204343	0.109379	-0.29225	-0.249067	0.133437	0.168794	0.69431	0.043183	0.581871	0.0353571	0.00934275	0.425687	0.00134965	0.417861
R.S(79.966)PQLGPVR.T	1.6091	S:1587,;	1000,	E9PVX6	Mki67	-1.37108	-0.986341	-0.872043	-0.633682	-1.02462	-1.08448	-0.771001	-1.10254	1.24338	1.21195	0.225351	0.229822	1.18911	1.41374	0.0961728	0.201451	-0.965787	-0.99566	0.727626	0.725118	0.869696	-0.0298733	0.995675	-0.00250781	0.00456208	1.69341	0.0122253	1.72078
R.AST(79.966)PEIMATTPDGTVSYDNK.A	3.248	T:940,	18.11,	E9Q8I9	Fry	-0.76224	-0.889581	-1.39645	-0.974272	-1.54276	-1.35933	-1.35283	-1.19866	-0.498392	-0.972468	-0.324443	-0.307164	-0.411748	-0.566195	-0.361902	-0.1044	-1.00564	-1.36339	-0.525617	-0.361061	0.0743736	-0.357759	0.408237	0.164555	0.0603157	0.480018	0.000239747	1.00233
R.RS(79.966)PPPSPTTQR.R	2.2646	S:763,	13.08,	Q8BZ98	Dnm3	-0.0268612	-0.155458	0.347949	0.0533156	0.378457	0.214793	0.25617	0.0441499	-1.04668	-1.07977	-1.24541	-0.743036	-1.00046	-1.24984	-0.830996	-0.819086	0.0547361	0.223392	-1.02872	-0.975096	0.240729	0.168656	0.724451	0.0536262	0.000351602	-1.08346	0.00013107	-1.19849
R.NSTLSDSGM(15.995)IDNLPDS(79.966)PEEVAK.E	2.8784	M:124,S:131,	3.64,	Q921I6	Sh3bp4	-0.210539	-0.0407076	-0.173449	-0.0250068	-0.0271325	-0.122896	-0.145916	0.0830646	0.0904784	-0.0133018	0.16872	0.398947	0.177691	0.021102	0.192858	0.240703	-0.112426	-0.0532202	0.161211	0.158088	0.430626	0.0592054	0.976314	-0.00312245	0.0439664	0.273636	0.0245329	0.211309
R.HRS(79.966)TPHLDGAGGGAAGEDGDLGLGSAR.A	4.1558	S:726,	0,	Q2WF71	Lrfn1	0.259378	0.237068	0.143764	0.195921	0.122741	0.1117	-0.0049386	0.155838	0.687846	-0.0675869	0.798481	0.938918	0.960609	0.507771	0.888344	0.939293	0.209033	0.0963351	0.589414	0.824005	0.0440779	-0.112698	0.39599	0.23459	0.189216	0.380381	0.00399616	0.72767
K.YQYGGLNS(79.966)GRPVTPPR.T	2.9122	S:311,	7.22,	P62141	Ppp1cb	-0.348969	0.0212955	-0.484342	0.114251	-0.327672	-0.100084	-0.842053	-0.0401139	-0.54247	-0.723047	-0.785957	-0.633342	-0.729438	-0.489947	-0.75627	-0.414896	-0.174441	-0.327481	-0.671204	-0.597638	0.535651	-0.15304	0.497214	0.0735666	0.0340468	-0.496763	0.246851	-0.270157
K.SVSTPS(79.966)DAGSQDSGDLGPLTR.T	3.6034	S:90,	8.06,	O88485	Dync1i1	-1.25082	-1.9571	-1.67278	-1.97293	-1.88753	-1.85118	-1.50051	-1.52251	-1.72682	-1.90672	-1.40806	-1.46378	-1.90683	-1.75103	-1.43308	-1.47051	-1.71341	-1.69043	-1.62635	-1.64036	0.91225	0.0229727	0.934171	-0.0140167	0.687921	0.0870608	0.755973	0.0500714
R.SLPSSTSTAAKT(79.966)PPGSSSAGTQSSTSNR.L	5.5605	T:596,	9.96,	Q9DBR7	Ppp1r12a	-1.81964	-1.84593	-2.04839	-1.52671	-2.19634	-2.18103	-1.75405	-2.24988	-1.58581	-1.98734	-1.22604	-1.52648	-1.54135	-1.16117	-1.45961	-1.06052	-1.81017	-2.09532	-1.58142	-1.30566	0.119744	-0.285154	0.210308	0.275756	0.27919	0.228749	0.00285242	0.78966
K.TVPLVDS(79.966)EGGSGR.A	2.3775	S:336,	13.89,	Q8CCJ4	Amer2	-0.032877	0.0768251	-0.122468	0.0237079	-0.29866	-0.355475	-0.246211	-0.125485	-0.0983024	-0.200773	0.288302	0.213155	0.155274	0.0725117	0.124298	0.369769	-0.0137031	-0.256458	0.0505954	0.180463	0.0100015	-0.242755	0.384014	0.129868	0.637926	0.0642985	0.00221527	0.436921
K.GS(79.966)LPPAALEPQTTVIHNPVDGIK.E	3.7106	S:371,	5.7,	P28652	Camk2b	3.37484	3.27693	3.43623	3.35549	3.41648	3.4772	3.1303	3.43196	1.73191	1.78434	2.14836	2.12336	1.63598	1.72169	2.29458	1.8521	3.36087	3.36398	1.94699	1.87609	0.972707	0.00311244	0.712708	-0.0709046	0.000494476	-1.41388	0.000439092	-1.4879
K.MLSHDPDPNGELLPGS(79.966)PTPEEPI.-	4.4659	S:538,	10,	O70324	Slc16a2	0.857038	0.562194	0.954394	0.839795	1.11142	0.879321	0.909557	0.894501	1.0572	0.522787	1.62583	1.68704	1.1708	0.807409	1.6131	1.70728	0.803355	0.948701	1.22321	1.32465	0.205782	0.145345	0.778417	0.101434	0.224137	0.419859	0.168077	0.375947
R.Y(79.966)LAEFATGNDR.K	2.6603	Y:131,	35.78,	P62259	Ywhae	-0.814675	-0.599459	-0.697213	-0.392633	-0.649821	-0.369565	-0.501345	-0.491447	-1.74127	-2.01844	-1.87517	-1.86238	-1.7969	-2.06891	-1.92539	-1.8887	-0.625995	-0.503044	-1.87432	-1.91997	0.298157	0.12295	0.589296	-0.0456549	6.96212e-05	-1.24832	2.16871e-06	-1.41693
K.IDASKNEEDEGHSNS(79.966)SPR.H	2.6898	S:82,	0,	Q60668	Hnrnpd	-1.19697	-1.19553	-1.29742	-1.47325	-1.40058	-1.62948	-1.84088	-1.66017	-1.27861	-1.60652	-0.785455	-0.0637527	-0.160771	-1.04592	-0.152046	1.05593	-1.29079	-1.63278	-0.933585	-0.0757012	0.024844	-0.341987	0.170576	0.857883	0.367822	0.357205	0.0337474	1.55707
R.VADPDHDHTGFLTEY(79.966)VATR.W	3.798	Y:185,	20.57,	P63085	Mapk1	-0.129902	1.09343	0.141353	0.806897	-2.10004	0.472241	0.828287	-0.208801	-1.69851	-1.51948	-1.34635	-1.48474	-2.07627	-1.3276	-1.57054	-1.72179	0.477946	-0.252078	-1.51227	-1.67405	0.36169	-0.730024	0.39921	-0.161778	0.00439822	-1.99021	0.114916	-1.42197
K.AQTSYGFATLAES(79.966)PHTR.R	3.2312	S:153,	5.34,	Q5HZI2	C2cd4c	0.252029	0.248999	-0.330322	-0.244348	-0.702691	-0.548083	-0.405406	0.0973554	0.475602	0.118906	0.722807	0.744493	0.146913	0.275841	0.342236	0.638573	-0.0184104	-0.389706	0.515452	0.350891	0.163226	-0.371296	0.396832	-0.164561	0.0467326	0.533862	0.0149972	0.740597
K.EAGPAAASPQES(79.966)ESPQK.G	3.1076	S:2132,	3.47,	Q62504	Spen	-1.4622	-1.35904	-1.38123	-1.33828	-1.32387	-1.54146	-1.14156	-1.03827	0.0149808	0.209848	-0.773903	-1.15285	-0.655524	0.327521	-1.48963	-1.39868	-1.38519	-1.26129	-0.425482	-0.804077	0.347988	0.123901	0.503805	-0.378595	0.0582584	0.959707	0.362086	0.45721
K.PAPPPQS(79.966)QSPEVEQLGR.V	2.1399	S:932,;	5.95,	Q6PFD9	Nup98	-2.3203	-2.35141	-1.93185	-2.3903	-1.83022	-2.05683	-2.14345	-2.00615	-1.63775	-1.78055	-1.55215	-2.03256	-1.9927	-1.92963	-1.77201	-1.9225	-2.24846	-2.00916	-1.75075	-1.90421	0.114342	0.2393	0.250787	-0.153457	0.0158806	0.497709	0.247352	0.104952
K.S(79.966)PELPEPSVR.M	2.2753	S:220,	50.22,	Q52KI8	Srrm1	0.0307655	-0.108314	0.33129	-0.140972	0.444229	0.0856781	0.0977244	0.299953	1.17633	0.801267	0.775078	0.451903	0.759792	1.00421	0.490175	0.320346	0.0281925	0.231896	0.801143	0.643631	0.192433	0.203704	0.483867	-0.157513	0.00680795	0.772951	0.0659418	0.411734
R.SPQPVCS(79.966)PAGSDGTPK.G	2.8811	S:280,;	0	Q6KCD5	Nipbl	-0.231291	0.0572462	-0.496048	-0.2144	-0.423292	-0.261564	-0.329425	-0.42891	1.44241	1.43159	1.70156	2.29677	1.7944	1.78254	2.09812	2.83991	-0.221123	-0.360798	1.71808	2.12874	0.312921	-0.139675	0.248969	0.41066	0.000540306	1.93921	0.00175621	2.48954
K.TARPNSEAPLS(79.966)GSEDADDSNK.L	3.313	S:137,	6.69,	Q05D44	Eif5b	-0.224091	-0.063549	-0.167615	-0.101639	0.0975118	-0.0970793	0.158242	-0.307936	1.89655	1.52312	1.41573	1.33327	2.03135	1.945	1.55539	0.633919	-0.139224	-0.0373155	1.54217	1.54142	0.415547	0.101908	0.998359	-0.000751853	0.000445656	1.68139	0.0117232	1.57873
R.DVAGASWGNVS(79.966)GEEEEEEDGPAVLVEQLTDSAMEPTGPSR.E	5.6978	S:324,	14.96,	P36916	Gnl1	0.122346	0.0131168	0.21017	-0.23231	0.145243	0.289847	0.413261	-0.113448	-0.0294251	-0.960303	-0.234761	-0.119232	0.0585356	-0.518724	-0.022799	-0.307705	0.0283308	0.183726	-0.33593	-0.197673	0.33604	0.155395	0.604463	0.138257	0.189981	-0.364261	0.0725474	-0.381399
R.AAAATAPPS(79.966)PGPAQPGPR.A	2.8147	S:150,	24.15,	D3YXK1	Samd1	1.72352	1.85489	1.82705	1.79761	1.79726	1.94858	1.89374	1.71087	2.36019	2.29559	2.49611	2.40643	2.25206	2.27165	2.32689	2.53785	1.80077	1.83761	2.38958	2.34711	0.566281	0.0368463	0.608631	-0.0424656	6.14661e-05	0.588814	0.00107921	0.509502
R.AAS(79.966)QGSESPLLPTQR.K	3.0079	S:1029,	33.55,	O89032	Sh3pxd2a	0.863636	0.792222	0.537584	0.70033	0.892759	0.781406	0.707638	0.959763	0.00725126	0.0918036	0.137946	0.0650115	0.113943	0.339293	0.189394	0.223196	0.723443	0.835392	0.075503	0.216456	0.262637	0.111949	0.0500411	0.140953	0.00115633	-0.64794	0.000177637	-0.618935
R.STPFIVPSSPT(79.966)EQGGR.K	3.2578	T:384,	12.2,	P70399	Tp53bp1	-1.57065	-1.3938	-1.84751	-1.44836	-1.92321	-1.94326	-1.60862	-1.80879	0.401806	0.0904045	0.524149	0.697179	0.672028	0.14186	0.63665	0.594985	-1.56508	-1.82097	0.428385	0.51138	0.0938919	-0.25589	0.657976	0.0829955	2.65105e-05	1.99347	1.74989e-05	2.33235
R.IVEGQGQSSEVIS(79.966)PPEEVNR.M	3.2413	S:1075,	6.59,	Q60575	Kif1b	1.02954	1.03098	0.988785	1.19941	1.06982	1.06516	1.12064	1.02876	1.27513	1.16253	1.25559	1.50453	1.48157	1.3856	1.37845	1.65735	1.06218	1.0711	1.29945	1.47574	0.868415	0.00891531	0.120997	0.176296	0.0394618	0.237265	0.00592135	0.404645
R.AVAAAGGGEGT(79.966)SPTHALGILTDR.D	4.903	T:518,	0,	Q9JIG4	Ppp1r3f	-0.630476	-0.996869	-1.53814	-0.83765	-1.55163	-1.33552	-1.51622	-1.23148	-1.18205	-1.14207	-0.82899	-0.932384	-1.21719	-1.20894	-0.848116	-1.72743	-1.00078	-1.40871	-1.02137	-1.25042	0.123922	-0.407927	0.311436	-0.229044	0.927101	-0.0205895	0.464367	0.158294
K.AVYQGPGSS(79.966)PVKS.-	2.2621	S:261,	16.62,	O88587	Comt	2.71536	2.5999	2.3701	2.52753	2.6888	2.39651	2.60946	2.508	2.31583	2.3764	2.33043	2.43974	2.48147	2.12431	2.5034	2.74675	2.55322	2.55069	2.3656	2.46398	0.979854	-0.00253093	0.503418	0.0983826	0.0746524	-0.187621	0.574259	-0.0867072
R.RGS(79.966)ADIIPLTATTPPCVPK.K	2.7903	S:812,	0,	O89032	Sh3pxd2a	-1.05114	-0.436652	-1.08938	-0.879751	-1.62089	-1.02453	-1.45997	-0.641085	-1.85774	-1.97937	-1.99904	-1.63652	-1.87595	-2.04192	-1.48153	-1.43667	-0.864232	-1.18662	-1.86817	-1.70902	0.278746	-0.322388	0.395258	0.15915	0.002524	-1.00394	0.104477	-0.522398
K.VVDYS(79.966)QFQESDDADEDYGR.D	1.7573	S:14,	0	Q80XU3	Nucks1	-3.51523	-2.79056	-2.75667	-3.1586	-3.99338	-3.11499	-2.99011	-3.60101	-2.64378	-2.36221	-2.985	-3.43885	-2.96762	-2.67176	-2.67175	-3.88509	-3.05527	-3.42487	-2.85746	-3.04905	0.254863	-0.369607	0.623154	-0.191595	0.525671	0.197806	0.348891	0.375818
R.GDS(79.966)ETDLEALFNAVMNPK.T	3.3255	S:46,	0,	P46938	Yap1	-1.52386	-1.50981	-1.2607	-1.66951	-1.73603	-1.2767	-1.78543	-2.32592	-0.636061	-0.969203	-1.47299	-0.829978	-0.892582	-1.63419	-0.81124	-1.62775	-1.49097	-1.78102	-0.977059	-1.24144	0.278759	-0.290049	0.395526	-0.264381	0.0563337	0.513912	0.133951	0.53958
R.EKFPEFCSSPS(79.966)PPVEVK.I	3.2911	S:500,	0.59,	Q7TPD0	Ints3	-2.06501	-2.00784	-2.27945	-1.9529	-2.1688	-1.72742	-1.95859	-1.85333	-0.983338	-1.08841	-1.15254	-1.14841	-0.706117	-0.381432	-1.13229	-1.59965	-2.0763	-1.92703	-1.09317	-0.954871	0.254499	0.149268	0.639038	0.138303	0.000107623	0.983128	0.0285458	0.972164
K.VEGS(79.966)NGAATPSAPVCGSGSK.S	2.4774	S:670,	1.6,	Q9QWI6	Srcin1	0.571287	0.20411	1.12921	0.383326	1.15858	0.361189	0.963348	0.316305	-0.593414	-0.480909	-0.646332	-0.651501	-0.57169	-0.64001	-0.482955	-0.0593734	0.571982	0.699855	-0.593039	-0.438507	0.676809	0.127872	0.327583	0.154532	0.00867362	-1.16502	0.00608226	-1.13836
R.SLS(79.966)PLSGTTDTK.A	2.793	S:479,	13.24,	Q9JIX8	Acin1	1.22926	1.34009	1.25643	1.30901	1.14416	1.29064	1.58121	1.06737	3.38403	3.21004	2.85834	2.78906	3.29843	3.45173	2.92224	2.61915	1.2837	1.27085	3.06037	3.07289	0.918248	-0.0128525	0.959419	0.0125209	0.000851858	1.77667	0.000464621	1.80204
K.KLPSESDLLEGEVT(79.966)DEDEEAEMSR.R	3.9137	T:557,	9.3,	Q3USB7	Plcl1	-1.1825	-1.1272	-1.0284	-0.898779	-1.11677	-1.18816	-0.8645	-1.37976	-1.79759	-2.04951	-1.85941	-1.76213	-1.64569	-1.9644	-1.60168	-1.72018	-1.05922	-1.1373	-1.86716	-1.73299	0.55561	-0.0780803	0.243585	0.134174	0.000102637	-0.807942	0.0051081	-0.595688
K.SPDFNLTGSQS(79.966)NM(15.995)LK.L	2.3375	S:892,M:894,;	10.81,	P35436	Grin2a	-0.739284	-1.28643	-0.765696	-1.26042	-0.777627	-1.12122	-0.863064	-0.884728	-3.4805	-3.66399	-2.84771	-3.22892	-2.63428	-3.29737	-2.92781	-2.84075	-1.01296	-0.911661	-3.30528	-2.92505	0.575637	0.101296	0.1441	0.380225	7.24197e-05	-2.29232	9.31144e-05	-2.01339
R.DVMSDETNNEET(79.966)ESPSQEFVNITK.Y	4.1578	T:1149,	0,	P14873	Map1b	-0.659622	-0.726022	-0.864628	-0.494412	-0.610083	-0.939669	-0.642295	-0.854739	-0.104785	-0.513459	0.277925	0.310519	0.212097	-0.0332689	0.268226	0.375325	-0.686171	-0.761696	-0.00745022	0.205595	0.522528	-0.0755254	0.36922	0.213045	0.0318251	0.678721	0.000183613	0.967291
R.DSSLT(79.966)EMSASSMSSAGSTVASAGPSAR.P	5.9235	T:526,	0,	Q8VHJ5	Mark1	-1.36843	-1.68484	-1.38964	-1.60225	-1.88102	-1.41046	-1.68753	-1.47179	-1.56695	-2.11068	-2.04853	-1.59551	-1.3729	-2.03525	-2.02103	-1.95663	-1.51129	-1.6127	-1.83042	-1.84645	0.476947	-0.101408	0.942903	-0.016039	0.114612	-0.319124	0.274394	-0.233755
R.GGGGS(79.966)ASGPGVR.G	1.6477	S:363,	30.7,	Q6NS60	Fbxo41	-0.541836	-0.872432	-0.707469	-0.643705	-0.895254	-1.16281	-0.9285	-0.569384	-0.783061	-0.909101	-0.478076	-0.59847	-0.812395	-0.92826	-0.553899	-0.567254	-0.69136	-0.888986	-0.692177	-0.715452	0.221037	-0.197626	0.866972	-0.0232748	0.994731	-0.000816703	0.303409	0.173535
K.QTTAAAAAT(79.966)FSEQVGGGSGGAGR.G	3.6107	T:94,	1.8,	O88935	Syn1	-1.67846	-1.24142	-1.10617	-1.23876	-1.30876	-1.80866	-1.60003	-1.81679	-1.60507	-2.15744	-1.97403	-1.45336	-2.20069	-2.04248	-1.933	-1.66541	-1.3162	-1.63356	-1.79747	-1.96039	0.115811	-0.317357	0.444827	-0.162919	0.0598134	-0.481272	0.0936384	-0.326834
R.NSSTGPTPDCSPPS(79.966)PDTALK.N	3.1202	S:510,	2.09,	Q8BIZ1	Anks1b	-0.934666	-1.31144	-0.947698	-0.963415	-0.871051	-1.02507	-0.997045	-1.17548	-0.766503	-0.740009	-0.489345	-0.403415	-0.377295	-0.222603	-0.392998	0.377735	-1.0393	-1.01716	-0.599818	-0.15379	0.848373	0.0221421	0.0862547	0.446028	0.0140261	0.439486	0.0128827	0.863371
K.SAPTS(79.966)PCDQELK.E	2.4429	S:350,	0,	P16054	Prkce	1.06221	0.661114	1.26738	0.910654	1.93141	0.786878	1.51786	1.15672	-2.58227	-2.55743	-2.05094	-1.51073	-2.11696	-2.28172	-1.71479	-1.86305	0.975339	1.34822	-2.17534	-1.99413	0.240904	0.372878	0.553807	0.181218	0.000209796	-3.15068	0.000132402	-3.34234
R.RAGDVLEDS(79.966)PK.R	3.1567	S:165,	1000,	P51859	Hdgf	2.30841	2.47178	2.55652	2.5562	2.77665	2.43958	2.43655	2.4761	2.89731	3.25735	2.34239	2.38745	2.69692	3.08064	2.43085	1.63805	2.47323	2.53222	2.72113	2.46162	0.581425	0.0589939	0.517791	-0.259513	0.344203	0.247903	0.835867	-0.070604
R.TASGS(79.966)SVTSLEGTR.S	2.5981	S:332,	5.88,	Q62433	Ndrg1	-1.49288	-1.49687	-1.36833	-1.2958	-1.24099	-1.38022	-1.58931	-1.46964	-1.23807	-1.75828	-1.46586	-1.72264	-1.29519	-1.61156	-1.52308	-1.74203	-1.41347	-1.42004	-1.54621	-1.54297	0.943542	-0.00657022	0.98387	0.00324833	0.36952	-0.132745	0.344884	-0.122926
R.SHS(79.966)VGGPLQNIDFSQR.P	2.7461	S:1637,;	6.61,	A6H8H2	Dennd4c	-0.346768	-0.393802	-0.494567	-0.122364	-0.515683	-0.16513	-0.795554	-0.602014	-0.36255	-0.367231	-0.158928	-0.326217	-0.49652	-0.163694	-0.594411	-0.506478	-0.339375	-0.519595	-0.303732	-0.440276	0.294354	-0.18022	0.262825	-0.136544	0.716371	0.0356435	0.644247	0.0793191
R.S(79.966)WDLGGISAPR.P	2.3152	S:126,	59.8,	Q5DTT2	Psd	2.90125	2.71268	2.60061	2.68103	2.60371	2.64332	2.56167	2.66782	1.29366	1.35867	2.3308	2.11536	1.50392	1.623	2.10282	1.30136	2.72389	2.61913	1.77462	1.63277	0.200942	-0.104763	0.669125	-0.141847	0.0329141	-0.949271	0.00947597	-0.986355
K.VPAS(79.966)PTLSSAAESPEGASLYDEVR.A	5.0658	S:244,	11.56,	Q7M6Y2	Sox11	-1.45165	-1.47049	-1.3019	-1.29832	-1.1986	-1.2177	-0.937914	-1.11559	0.472577	0.355743	0.0861802	0.0205417	0.501995	0.558092	-0.146764	-0.00351954	-1.38059	-1.11745	0.23376	0.227451	0.0180539	0.26314	0.976943	-0.00630963	0.0001414	1.61435	0.00257094	1.3449
R.SLPS(79.966)NGELDPDVLESMASLGCFR.D	4.812	S:311,	6.61,	Q5RJI5	Brsk1	-0.654572	-1.05752	-1.22245	-1.2365	-0.953354	-1.06464	-1.09433	-0.969567	-2.1275	-2.16038	-1.70005	-1.88707	-1.94754	-2.22202	-2.11736	-1.57123	-1.04276	-1.02047	-1.96875	-1.96454	0.88254	0.022287	0.982077	0.0042094	0.00205481	-0.925989	0.00540229	-0.944066
R.HVPS(79.966)PLNLEEVQK.K	2.8897	S:371,	1000,	Q8VD37	Sgip1	2.6108	2.15512	1.76499	2.01655	2.21765	1.54139	1.88577	2.06465	-0.483068	0.0702934	0.108659	-0.312816	-0.312468	-0.515498	0.0104222	-0.806238	2.13686	1.92737	-0.154233	-0.405945	0.397636	-0.209497	0.307045	-0.251712	7.36099e-05	-2.2911	5.60385e-05	-2.33331
K.SDAAPAASDSKPS(79.966)SAEPAPSSK.E	3.2776	S:172,	0	Q91XV3	Basp1	-0.430783	0.00209808	-0.294921	0.0673709	-0.958006	-0.155348	-0.184544	-0.377195	-0.224274	0.191614	-0.57344	-0.196183	-0.288358	-0.22724	-0.423923	-0.45583	-0.164059	-0.418773	-0.200571	-0.348838	0.300338	-0.254714	0.424725	-0.148267	0.859068	-0.0365118	0.739297	0.0699357
K.LENLPDTQDQQTVDVNS(79.966)VSEENENNR.V	3.0066	S:444,	7.32,	O54988	Slk	-1.74325	-1.76904	-1.96127	-1.80223	-2.00184	-1.73518	-1.64888	-2.16014	-1.9659	-1.8946	-1.53183	-1.6634	-1.75723	-1.89921	-1.44056	-1.93627	-1.81894	-1.88651	-1.76393	-1.75832	0.625266	-0.0675637	0.971609	0.00561225	0.647179	0.0550126	0.462402	0.128188
K.MHQVMS(79.966)IEEVER.I	1.9565	S:119,	1000,	P0C0A3	Chmp6	-1.69786	-1.8967	-1.96701	-1.73138	-1.48376	-1.65766	-1.40028	-2.04839	-3.1337	-3.6847	-2.88926	-3.00134	-2.6394	-3.12267	-3.0549	-2.33928	-1.82324	-1.64752	-3.17725	-2.78906	0.325705	0.175716	0.178764	0.388188	0.00240178	-1.35401	0.0032192	-1.14154
R.S(79.966)SASFSTTAVSAR.Y	3.365	S:506,	14.44,	O08599	Stxbp1	2.68222	2.37433	2.19054	1.99396	1.28146	2.17356	1.69592	2.38617	0.303217	1.19895	1.68426	1.52566	0.359456	1.30039	1.38763	1.56781	2.31027	1.88428	1.17802	1.15382	0.199922	-0.425989	0.954936	-0.0241958	0.0266295	-1.13225	0.093792	-0.730453
K.SAYQDYDS(79.966)DSDVPEELKR.D	4.9496	S:559,	2.97,	Q8CI71	Vps50	3.7406	3.68461	3.88831	3.73614	4.26303	3.8261	3.87022	3.791	2.91454	2.8951	3.27051	3.36789	3.03716	3.04438	3.32239	3.21801	3.76241	3.93759	3.11201	3.15549	0.213368	0.175175	0.769015	0.0434757	0.00849049	-0.650405	0.00172169	-0.782104
R.LQQQAALS(79.966)PTTAPAVSSVSK.Q	3.8769	S:487,	0,	Q8VHR5	Gatad2b	1.38846	1.28678	1.46752	1.37751	1.20589	1.40538	1.69443	1.53018	2.83945	2.72071	3.03777	2.95556	3.03099	3.06079	3.12515	3.27783	1.38007	1.45897	2.88837	3.12369	0.513383	0.0789019	0.0391625	0.235317	1.45531e-05	1.5083	5.71617e-05	1.66472
K.SSSSVLSSLT(79.966)PAK.S	3.041	T:564,	0	Q8K4B0	Mta1	-2.06474	-2.80879	-1.81684	-1.61395	-2.4073	-1.99081	-1.72464	-2.13151	1.24164	0.996773	-0.00849867	-0.227373	1.07873	1.31262	0.0481677	0.147261	-2.07608	-2.06356	0.500636	0.646696	0.968171	0.0125164	0.773593	0.146059	0.00166625	2.57672	0.00132717	2.71026
R.TTS(79.966)PDLFESQSLTSASSK.P	4.9618	S:443,	0.56,	Q8CHU3	Epn2	3.75402	3.507	3.95833	3.47338	4.03512	3.82973	3.91721	3.75816	3.1872	3.24758	3.3147	3.08137	2.99672	3.24057	3.21203	2.58487	3.67318	3.88506	3.20771	3.00855	0.166045	0.211872	0.285499	-0.199166	0.0190925	-0.465471	0.0061199	-0.876509
K.QPGM(15.995)GPGSPVS(79.966)DVDQEEPR.F	2.7838	M:637,S:644,	0	Q7TPB0	Plppr3	-0.73235	-0.687089	-0.437115	-1.11968	-1.12752	-0.825493	-0.64435	-0.324941	-0.905405	-1.11096	-1.00988	-1.26002	-1.0998	-1.29084	-1.10469	-1.11995	-0.744059	-0.730576	-1.07157	-1.15382	0.953034	0.0134834	0.395167	-0.0822541	0.101035	-0.327506	0.0822054	-0.423243
K.S(79.966)EEETSPLVTHQNPAGPVAIAPELESK.E	4.1114	S:502,	8.61,	O35874	Slc1a4	1.17146	1.34074	1.2807	1.37482	1.36898	1.31539	1.40747	1.33867	0.764209	0.779798	1.46429	1.6098	0.900473	0.875045	1.38765	1.44269	1.29193	1.35763	1.15452	1.15146	0.247565	0.0656992	0.991377	-0.00305998	0.5852	-0.137406	0.27043	-0.206165
K.ASPAAES(79.966)PK.V	1.7785	S:677,;	10.09,	Q64028	Phc1	-0.14017	0.359859	0.108016	0.611587	-0.166815	0.597869	0.116039	0.325272	0.0110049	0.239712	0.256526	0.136145	-0.15119	0.218293	0.154637	-0.0232463	0.234823	0.218091	0.160847	0.0496235	0.944097	-0.0167319	0.320729	-0.111224	0.689917	-0.0739759	0.402452	-0.168468
K.LHSS(79.966)PVSSTLTSK.E	2.9667	S:1370,	0.010000000000001,	O88737	Bsn	1.60888	1.18271	0.139065	0.696236	0.890782	-0.127269	0.384794	1.08803	-0.262213	-0.40377	-0.0072875	-0.216785	-0.292218	-0.33833	-0.0636296	0.0567517	0.906723	0.559085	-0.222514	-0.159357	0.437838	-0.347638	0.630661	0.0631574	0.0335976	-1.12924	0.0723419	-0.718441
R.AWAAAWEAEVPPEPAPPAAAS(79.966)PPSS(79.966)PAEGR.L	3.0687	S:327,S:331,	[14.54,0,]	Q0PHV7	Dact3	-1.09152	-1.19302	-1.08299	-1.2916	-0.98554	-1.42527	-1.00877	-1.31753	-1.40868	-1.78614	-1.45637	-1.25665	-1.47005	-1.10997	-1.10268	-1.34722	-1.16478	-1.18428	-1.47696	-1.25748	0.879332	-0.019497	0.179809	0.219482	0.06071	-0.312178	0.627479	-0.0731987
K.STGDS(79.966)QNLGSSSPGR.K	3.0355	S:101,	14.44,	Q60780	Gas7	1.30411	1.39662	0.624102	1.11054	0.655452	0.859902	0.884172	1.32914	-0.170261	-0.979454	-0.962	-0.968618	-0.675476	-0.753538	-0.965757	-0.840972	1.10884	0.932166	-0.770083	-0.808936	0.459735	-0.176676	0.862868	-0.0388526	0.000425487	-1.87893	0.000306627	-1.7411
R.SPDT(79.966)SAYCYETMEK.I	2.5237	T:2033,	2.33,	P14873	Map1b	-0.571511	-0.830917	-0.57533	-0.59603	-0.884273	-0.804801	-0.347296	-0.816895	0.388488	-0.00258923	0.473115	0.259529	0.123254	0.455667	0.285667	-0.054934	-0.643447	-0.713316	0.279636	0.202413	0.637379	-0.0698692	0.626944	-0.0772225	0.000661117	0.923083	0.00150505	0.91573
K.TGSGGGS(79.966)SGGGGAGPGGR.T	2.5431	S:1407,	0,	Q7TSC1	Prrc2a	-3.84174	-3.27666	-2.57962	-3.15554	-2.94695	-3.72742	-3.17903	-3.02944	-2.06178	-2.46352	-2.06808	-2.6912	-2.13192	-2.23852	-2.58526	-2.2525	-3.21339	-3.22071	-2.32114	-2.30205	0.982194	-0.00731695	0.921124	0.0190943	0.0323473	0.892248	0.0069727	0.918659
R.GS(79.966)LDWPEEER.G	2.821	S:1032,	1000,	Q80U49	Cep170b	1.33282	1.45048	1.56215	1.92136	1.95152	1.94162	1.74142	2.07582	0.560284	0.628662	0.566051	0.347963	0.436817	0.611474	0.533442	-0.193641	1.5667	1.92759	0.52574	0.347023	0.0588112	0.360893	0.412845	-0.178717	0.00132487	-1.04096	0.00154314	-1.58057
K.SSS(79.966)LMDIREEELEGGSR.R	3.0868	S:460,	5.84,	Q920R0	Als2	0.0701618	-0.316961	-0.4615	-0.419128	-0.21669	-0.425993	-0.39993	-0.375096	-0.286824	-0.819562	-0.122027	-0.0236077	-0.0834198	-0.303806	-0.302701	-0.040194	-0.281857	-0.354427	-0.313005	-0.18253	0.607332	-0.0725704	0.532322	0.130475	0.890067	-0.0311483	0.0951713	0.171897
R.RDS(79.966)PLQGGGQQNSQAGQR.N	2.8797	S:629,	32.25,	P97820	Map4k4	0.735819	0.865971	0.678851	0.880131	0.804793	0.821623	1.31493	0.834769	4.20924	4.04431	4.08011	4.17522	4.35108	4.22163	4.22319	4.38406	0.790193	0.944028	4.12722	4.29499	0.313646	0.153836	0.0270343	0.167768	6.8334e-09	3.33703	2.688e-05	3.35096
K.NLEQILNGGES(79.966)PK.Q	2.8021	S:229,	0	Q9ERG2	Strn3	1.52492	0.897089	1.79693	1.33109	1.67189	1.26284	1.51222	1.34568	1.69042	1.71909	1.29582	1.29499	1.36762	1.6985	1.01943	0.598343	1.38751	1.44816	1.50008	1.17097	0.786083	0.0606514	0.274395	-0.329107	0.635411	0.112572	0.336346	-0.277186
R.MES(79.966)PIPILPLPT(79.966)PDAETEK.L	2.8643	S:327,T:336,	[23.52,35.78,]	Q9Z2Q6	Septin5	0.823664	0.201995	-0.914184	-0.159747	-1.63375	-0.647892	-1.05624	-0.297518	-2.80995	-2.8352	-2.04682	-2.14963	-2.94454	-2.34742	-1.97969	-2.53169	-0.012068	-0.90885	-2.4604	-2.45084	0.103244	-0.896782	0.974815	0.00956357	0.00237259	-2.44833	0.00593622	-1.54199
R.S(79.966)ESSGNLPSVADTR.S	3.3249	S:101,	38.42,	O08715	Akap1	-0.482465	-0.248628	-0.0234056	0.104155	-0.601066	0.128608	-0.208577	-0.257087	0.325239	0.333821	0.176716	-0.118862	-0.193822	0.328347	-0.056582	-0.601123	-0.162586	-0.234531	0.179229	-0.130795	0.728276	-0.0719448	0.220017	-0.310024	0.0883442	0.341814	0.685282	0.103736
R.LGLAVIHGEAQCT(79.966)ELDMDDGRHSPPMVK.N	3.7428	T:205,	2.29,	Q9D0M1	Prpsap1	-1.29886	-1.47218	-1.14003	-1.26173	-1.50343	-1.16775	-1.29555	-1.63875	-1.07474	-1.45616	-1.41524	-1.26861	-1.06838	-1.21217	-1.16853	-1.61899	-1.2932	-1.40137	-1.30369	-1.26702	0.427002	-0.108168	0.814283	0.0366732	0.927457	-0.0104884	0.434844	0.134353
R.TQS(79.966)PGGCSVEAVLAR.K	2.8519	S:75,	21.51,	Q3TVI4	Hexim2	-0.525978	-0.199648	-0.645026	-0.230219	-0.728407	-0.243652	-0.387494	-0.580448	0.717116	0.56788	0.411961	0.614592	0.728055	0.737664	0.55967	0.816915	-0.400218	-0.485	0.577887	0.710576	0.599585	-0.0847825	0.163989	0.132689	0.000702341	0.978105	0.00032226	1.19558
K.RLS(79.966)QIGVENTEENR.R	3.6779	S:45,	0	P05063	Aldoc	0.493579	0.432956	0.611047	0.560304	0.858229	0.976082	0.624283	0.76761	0.0700727	0.249113	-0.460881	-0.459501	-0.16415	0.0674868	-0.417776	-0.401469	0.524472	0.806551	-0.150299	-0.228977	0.0232583	0.28208	0.729933	-0.078678	0.0315499	-0.67477	0.000557817	-1.03553
R.PRS(79.966)PS(79.966)PISTLSHLAGSAGR.T	2.989	S:1014,S:1016,	[27.03,12.27,]	Q3UVX5	Grm5	-0.7364	-0.866982	-1.27284	-0.75789	-0.657479	-1.12749	-1.15496	-0.893157	-1.41244	-1.41361	-1.41347	-1.27067	-1.41437	-1.41783	-1.49393	-1.16261	-0.908528	-0.958272	-1.37755	-1.37218	0.780333	-0.0497447	0.949824	0.00536478	0.0283468	-0.469021	0.0291158	-0.413911
K.RVPSPT(79.966)PVPK.E	2.2874	T:2537,	10.22,	Q8BTI8	Srrm2	-1.10413	-1.42043	-1.12942	-1.53185	-1.07575	-1.30581	-1.17665	-1.54506	0.869426	0.705388	0.36864	0.259066	0.980312	0.580455	0.594723	0.527916	-1.29646	-1.27582	0.55063	0.670852	0.892854	0.0206419	0.523462	0.120221	7.6125e-05	1.84709	1.07779e-05	1.94667
R.TTPLASPS(79.966)LSPGR.S	2.2829	S:1216,;	0,	Q8CJF7	Ahctf1	0.489799	0.330539	0.53188	0.575045	0.722702	0.505054	0.652579	0.522297	2.21209	2.28734	1.63891	1.82188	2.33128	2.41649	1.70283	1.85428	0.481816	0.600658	1.99005	2.07622	0.162898	0.118842	0.725857	0.0861675	0.00111825	1.50824	0.00215001	1.47556
R.RTST(79.966)PVILEGAQEETDTR.D	3.164	T:657,	0	E9Q6J5	Bod1l	0.228661	0.396062	0.334681	0.572652	0.268374	0.532292	0.131065	0.127935	0.613583	0.954029	0.46946	0.771155	0.787061	0.566701	0.495463	0.523033	0.383014	0.264917	0.702057	0.593064	0.362666	-0.118097	0.417139	-0.108992	0.0502277	0.319043	0.0337504	0.328148
K.S(79.966)IDDS(79.966)EMESPVDDVFYPGTGR.S	2.7813	S:280,S:284,	[0.18,0,]	P70257	Nfix	-2.38507	-2.54988	-1.78608	-2.56896	-2.34971	-1.89102	-1.76719	-2.5783	0.0702968	-0.550864	-0.799701	-1.20456	-0.0864763	-0.428467	-0.586919	-1.34536	-2.3225	-2.14656	-0.621206	-0.611806	0.53104	0.17594	0.980904	0.00940049	0.00276625	1.70129	0.00433418	1.53475
K.AEPEKS(79.966)EGAAEEQPEPAPAPEQEAAAPGPAAGGEAPK.A	3.802	S:92,	1000,	Q91XV3	Basp1	1.31777	1.36684	1.04774	1.34394	1.2696	1.37169	1.14908	1.19994	0.852218	0.768234	0.70424	0.830901	0.616811	0.552139	0.877346	0.832333	1.26907	1.24758	0.788898	0.719657	0.817904	-0.0214909	0.467556	-0.0692412	0.00368539	-0.480171	0.00247871	-0.527921
K.TAHNSEADLEES(79.966)FNEHELEPSSPK.T	2.8673	S:145,	0,	Q9D4J7	Phf6	-2.0008	-2.03452	-1.88092	-1.74463	-1.91148	-1.95435	-1.92226	-1.99584	-0.351124	-0.531407	-0.573811	-0.619855	-0.273188	0.0377111	-0.904146	-0.949081	-1.91522	-1.94598	-0.51905	-0.522176	0.679314	-0.0307666	0.9907	-0.00312626	4.48373e-06	1.39617	0.00956776	1.42381
K.TGNESGSNLSDSGS(79.966)VK.R	3.2565	S:212,;	2.34,	Q9Z0H8	Clip2	-0.161217	-0.0884409	-0.431909	-0.129538	0.181402	0.00673389	-0.582893	-0.014236	-0.985954	-0.821188	-0.560886	-0.0720601	-0.883862	-0.701511	-0.572937	0.00909376	-0.202776	-0.102248	-0.610022	-0.537304	0.611146	0.100528	0.802116	0.0727178	0.131982	-0.407246	0.139476	-0.435056
R.S(79.966)VVESDQEEPPGLEAAETPSAQPPQPLQR.R	3.7325	S:45,	0,	Q3UH66	Wnk2	-0.871078	-0.806442	-0.926644	-0.960213	-1.01717	-0.717936	-1.14927	-1.07919	-0.883728	-0.879117	-0.798834	-0.597245	-0.655236	-1.09227	-0.680992	-0.663795	-0.891094	-0.990892	-0.789731	-0.773072	0.381316	-0.0997974	0.899826	0.0166584	0.24173	0.101364	0.178334	0.217819
R.SSS(79.966)PDLSSSSK.L	2.1572	S:1940,	0.06,	E9Q8I9	Fry	2.46557	2.06157	2.54584	1.96014	2.48449	1.98755	2.43164	2.05181	1.57916	1.11048	2.06062	1.66189	1.63286	1.38889	1.96538	1.77206	2.25828	2.23888	1.60304	1.6898	0.923407	-0.0194038	0.720957	0.0867616	0.0387203	-0.655242	0.0207113	-0.549077
K.FQSQADQDQQAS(79.966)GLQSPPSR.D	3.9797	S:477,	4.83,	Q99LJ0	Cttnbp2nl	0.668142	0.666531	0.722034	0.588543	0.574815	0.438665	0.523015	0.596229	1.66111	1.44779	1.65357	1.45285	1.64853	1.43504	1.64939	1.43862	0.661313	0.533181	1.55383	1.54289	0.0299951	-0.128131	0.902512	-0.0109352	0.000123568	0.892517	4.19112e-05	1.00971
R.VTPVEGSEIGS(79.966)ETLSVSSSR.D	2.8186	S:718,	0,	Q7TME0	Plppr4	-1.97665	-2.14002	-2.28047	-2.02661	-1.59445	-2.08066	-2.03709	-2.05958	-1.97478	-1.53185	-1.50435	-2.0797	-2.17134	-1.55734	-1.7771	-1.1422	-2.10594	-1.94295	-1.77267	-1.662	0.282156	0.162993	0.688362	0.110671	0.107611	0.33327	0.306273	0.280949
R.GAAGGALPTSPS(79.966)PALGAK.G	2.3702	S:18,	1.86,	Q8K394	Plcl2	-0.866633	-1.37269	-1.82352	-1.4478	-2.10398	-2.12311	-1.71037	-1.17629	0.455672	-0.065979	0.36009	0.260739	0.445039	-0.0197229	0.142786	0.440372	-1.37766	-1.77844	0.25263	0.252118	0.226249	-0.400777	0.997573	-0.000512004	0.000973112	1.63029	0.000748159	2.03056
K.YTVPLPS(79.966)PVQDSENLSGESGSFYEGTDDKVR.R	4.8423	S:883,	4.71,	P20357	Map2	-1.39632	-1.20308	-2.72345	-1.33448	-1.66205	-1.67869	-1.78317	-1.67789	-1.76787	-1.93947	-1.16879	-0.58953	-1.26102	-1.83347	-0.726698	-0.323941	-1.66433	-1.70045	-1.36642	-1.03628	0.925611	-0.0361151	0.490215	0.330133	0.54977	0.297917	0.13549	0.664165
K.EQQEDSSATSFSDLPLY(79.966)LDDPVPPPSPER.L	3.9294	Y:509,	20.11,	Q5DU25	Iqsec2	-1.02289	-1.12494	-1.00558	-1.28207	-1.09913	-1.14881	-1.33481	-1.17737	-1.99778	-1.67459	-1.59983	-1.96878	-1.5798	-1.87851	-1.61269	-2.05417	-1.10887	-1.19003	-1.81024	-1.7813	0.358654	-0.0811604	0.854961	0.0289496	0.00197856	-0.701375	0.00793842	-0.591265
R.DSCSS(79.966)PPSLNYGK.A	2.6859	S:1165,	0,	A2ALU4	Shroom2	0.299276	0.436648	0.20386	0.468946	0.390294	0.695796	0.182022	0.430127	-1.39794	-1.03335	-0.148025	0.134438	-0.895642	-0.855732	-0.411484	-0.165295	0.352183	0.424559	-0.61122	-0.582038	0.58025	0.0723768	0.945403	0.0291816	0.0740173	-0.963403	0.00480622	-1.0066
K.RPAS(79.966)PYGETDGEVAMVTSR.Q	4.1853	S:21,	19.52,	P35710	Sox5	-0.983981	-1.08037	-1.22082	-1.05721	-1.25187	-1.2767	-0.751944	-1.41001	0.629385	0.195026	0.10889	0.170703	0.651382	0.669769	0.34133	0.172611	-1.0856	-1.17263	0.276001	0.458773	0.601581	-0.087036	0.324262	0.182772	0.000452891	1.3616	0.000154663	1.6314
K.LPVHVYEVDEEADKDEDAAS(79.966)LGSQK.G	3.6284	S:178,;	7.91,	Q8BIK4	Dock9	1.36801	1.17152	1.82212	1.63793	2.06787	1.68482	1.93964	1.61752	-1.13515	-0.966802	-0.764841	-1.25777	-1.37991	-1.09631	-0.858332	-1.28976	1.49989	1.82746	-1.03114	-1.15608	0.12067	0.327569	0.457845	-0.124936	1.47925e-05	-2.53104	1.46418e-06	-2.98354
K.TDVLGVHEAEAEEPEAGKS(79.966)EAEDDEEDEVDDLPSSR.R	3.674	S:518,	1.8,	Q61097	Ksr1	1.24167	1.32265	1.28588	1.46126	0.819738	1.68116	1.26908	0.922011	0.849496	0.723132	1.20746	1.37669	1.0145	0.633495	1.22857	1.56906	1.32786	1.173	1.03919	1.11141	0.490589	-0.154868	0.781444	0.0722123	0.152896	-0.288671	0.831009	-0.0615908
R.QNS(79.966)DPTSENPPLPTR.I	3.0719	S:611,	24.15,	P83510	Tnik	3.52908	3.40197	3.60207	3.57008	3.73363	3.50051	3.4803	3.58289	2.79245	2.75296	3.02529	2.99674	2.90393	2.84143	3.19997	3.24258	3.5258	3.57433	2.89186	3.04698	0.529132	0.0485331	0.26088	0.15512	0.000552491	-0.63394	0.00721428	-0.527353
R.GPAAAPGAAS(79.966)PPAEPK.I	2.5486	S:25,	1000,	Q9QZM0	Ubqln2	5.25108	5.2621	5.28651	5.28076	5.50664	5.0854	5.17934	5.21535	4.68991	4.77301	4.86	4.92944	4.58632	4.50753	4.82913	5.01892	5.27011	5.24668	4.81309	4.73548	0.813717	-0.0234293	0.575168	-0.0776147	0.00266956	-0.457023	0.014834	-0.511208
K.KLPPPPPQAPPEEENES(79.966)EPEEPSGVEGAAFQSR.L	5.2708	S:167,	31.63,	Q6ZQ88	Kdm1a	1.48448	1.57445	1.57887	1.51065	1.66365	1.56032	1.45001	1.55901	2.25298	2.29636	2.21824	2.33721	2.4337	2.10778	2.37592	2.75086	1.53711	1.55825	2.2762	2.41707	0.688768	0.0211374	0.366881	0.140872	8.00012e-07	0.739088	0.00470074	0.858822
R.TQAQHSS(79.966)PGEM(15.995)ASSPQGLDNPALLR.D	4.5247	S:121,M:125,	14.49,	A2ADY9	Ddi2	-1.34872	-1.64699	-1.69846	-1.91058	-1.35097	-1.7083	-2.0154	-1.40286	-1.15341	-0.330658	-1.11113	-1.55075	-1.68574	-0.788621	-1.61673	-0.712769	-1.65119	-1.61938	-1.03649	-1.20097	0.874591	0.0318066	0.668039	-0.164478	0.0903816	0.6147	0.227097	0.418415
R.LSQTDEGAT(79.966)PPIEAALLDFPR.E	3.5673	T:4195,;	4.32,	Q6ZWQ0	Syne2	-1.25036	-1.19483	-1.07308	-1.07716	-1.58807	-1.32126	-1.11911	-1.48951	0.0477309	0.0105715	-0.430335	-0.532881	-0.21724	-0.146426	-0.455292	-0.567314	-1.14886	-1.37949	-0.226228	-0.346568	0.10705	-0.230629	0.529882	-0.12034	0.00600124	0.92263	0.000354438	1.03292
R.CSPT(79.966)VALVEFSSNPQLK.N	4.0277	T:674,	0,	Q3UH68	Limch1	2.70631	2.62835	2.63779	2.81883	2.6938	2.62696	2.77081	2.47848	3.89724	3.75761	3.69429	4.19002	3.71571	3.96175	3.97668	4.03764	2.69782	2.64251	3.88479	3.92294	0.497326	-0.0553044	0.782455	0.0381547	0.000613506	1.18697	1.13869e-05	1.28043
K.SNSQCDSHDEEIS(79.966)PTPPNPVVK.A	3.3284	S:83,	0,	P12849	Prkar1b	0.797407	0.687882	0.512618	0.896338	0.651821	0.610528	0.688961	0.888949	-0.520906	-0.334412	0.0336232	0.247913	-0.0402136	-0.327201	0.251573	0.124331	0.723561	0.710065	-0.143445	0.0021224	0.900161	-0.0134968	0.524691	0.145568	0.00924246	-0.867007	0.00553889	-0.707942
R.RPS(79.966)VDTPVTDVGFLR.A	3.1175	S:246,	35.76,	Q68EF6	Begain	0.0745478	0.170436	-0.0174384	-0.0129323	-0.226891	0.452746	-0.363698	-0.0581479	-1.97478	-1.80363	-2.0427	-1.72532	-1.95444	-1.58833	-2.39904	-2.14669	0.0536532	-0.0489975	-1.88661	-2.02212	0.611801	-0.102651	0.506021	-0.135516	3.68038e-06	-1.94026	0.000207701	-1.97313
R.ACSAGEDPNGS(79.966)DSSDSAFQNAR.A	4.344	S:319,	2.3,	Q80Y24	Prickle2	0.994866	1.03375	1.04251	1.03625	1.30421	1.03176	1.10773	0.979429	-0.172175	0.0951738	-0.145956	-0.160834	-0.253533	-0.12498	-0.17356	-0.431405	1.02684	1.10578	-0.0959476	-0.245869	0.349898	0.0789393	0.157504	-0.149922	0.000301156	-1.12279	9.24678e-06	-1.35165
K.YGPSSVEDTTGSGAADAKDDDDIDLFGS(79.966)DDEEESEEAK.K	3.6878	S:106,	12.23,	O70251	Eef1b	-0.464677	-0.228451	-0.399677	-0.487961	-0.465432	-0.549256	-0.379518	-0.624831	0.0701623	0.0649796	0.172042	0.154065	0.26726	-0.104623	0.250215	0.21985	-0.395191	-0.504759	0.115312	0.158175	0.215263	-0.109568	0.669539	0.0428632	0.00105595	0.510504	0.00142335	0.662935
K.LNVPETM(15.995)TEVLDVS(79.966)DEEGDDTVTGDGGEYLRPEDLK.E	5.2812	M:839,S:846,	2.92,	Q8C8R3	Ank2	1.09805	1.06492	1.23615	1.27109	1.15043	1.24634	0.932541	1.21591	-0.493332	0.416231	0.0444179	-0.129823	-0.691934	-0.326241	-0.237387	-0.0825496	1.16755	1.13631	-0.0406266	-0.334528	0.73323	-0.0312425	0.252661	-0.293901	0.00572402	-1.20818	0.000258607	-1.47084
R.GLCSGPGAGEES(79.966)PAATLPR.M	3.9799	S:84,	10.56,	Q80UU9	Pgrmc2	0.112722	0.290245	0.348829	0.279719	0.151926	0.0304155	0.257161	0.225781	-0.439524	-0.515338	-0.225067	-0.204408	-0.628401	-0.552906	-0.371221	-0.221228	0.257879	0.166321	-0.346084	-0.443439	0.247579	-0.0915581	0.449098	-0.0973548	0.00111583	-0.603963	0.00264569	-0.60976
R.VSLPT(79.966)ANPDVSSGITQIK.D	2.6009	T:979,	0,	Q8C419	Gpr158	0.781509	0.668715	0.475825	0.79305	0.514707	0.752902	0.568322	0.813422	-0.712052	-0.530267	-0.771633	-0.519442	-0.622684	-0.619917	-0.697031	-0.34722	0.679775	0.662338	-0.633348	-0.571713	0.870762	-0.0174366	0.560952	0.0616351	1.2019e-05	-1.31312	2.39259e-05	-1.23405
R.RGSTTSIPS(79.966)PQSDGGDPNQPDDR.L	3.9811	S:376,	8.7,	Q8C525	Mb21d2	-1.57561	-1.53976	-1.52478	-1.68859	-1.16073	-2.36706	-1.26979	-1.36673	-1.17053	-1.52187	-0.755975	-0.769524	-1.29339	-1.29161	-0.973835	-0.647918	-1.58218	-1.54108	-1.05447	-1.05169	0.892675	0.0411037	0.991107	0.00278366	0.0606503	0.527709	0.188736	0.489389
R.LSSETGGM(15.995)GSS(79.966).-	2.0732	M:359,S:362,	0,	Q61990	Pcbp2	0.758258	0.915953	0.831401	0.772709	0.798763	0.703408	0.63516	0.769192	0.769702	1.34896	0.718901	0.731976	0.821609	0.939745	0.801897	1.14046	0.81958	0.726631	0.892385	0.925927	0.118665	-0.0929495	0.853304	0.0335418	0.670962	0.0728048	0.0769936	0.199296
R.LASNS(79.966)PVLPQAFAR.V	3.1427	S:128,	0,	Q9CR00	Psmd9	2.06301	2.8369	1.48333	2.10372	2.07192	1.72309	2.14738	1.62704	3.54253	2.72254	3.67681	4.04144	4.15338	2.89898	4.0519	4.57387	2.12174	1.89236	3.49583	3.91953	0.492283	-0.229386	0.388717	0.423704	0.0128831	1.37409	0.0071479	2.02718
K.QSHS(79.966)PQPSSPEPSK.K	2.8098	S:475,	7.04,	Q9ET80	Jph1	0.56199	0.526175	0.726358	1.0821	0.875329	0.96688	0.773345	0.834198	0.959281	0.928733	0.668544	0.752027	0.835183	0.308826	0.664036	-0.181379	0.724156	0.862438	0.827146	0.406667	0.36423	0.138282	0.156792	-0.42048	0.511377	0.102991	0.134089	-0.455771
R.RPS(79.966)TSPDVLQGQPPR.A	2.721	S:266,	0	Q9JJZ4	Ube2j1	2.3745	2.43751	2.6823	2.25257	2.65626	2.56646	2.41744	2.06038	2.50163	1.98807	2.46021	2.2157	2.43386	2.10463	2.40463	2.56877	2.43672	2.42513	2.2914	2.37797	0.944682	-0.0115856	0.595618	0.0865713	0.371436	-0.145319	0.783685	-0.0471617
R.LGDPDGAGEPPS(79.966)TPSGLGAGGDR.V	2.8491	S:111,	0	Q08274	Dmwd	0.406719	0.428802	0.275621	0.385581	-0.0379558	0.122298	0.316276	0.357373	-0.481156	-0.696303	-0.7164	-0.466903	-0.581376	-0.411278	-0.590116	-0.730189	0.374181	0.189498	-0.590191	-0.57824	0.134996	-0.184683	0.902698	0.0119509	0.000113128	-0.964372	0.000737938	-0.767738
K.STVEDFEANT(79.966)SPTK.K	2.2073	T:791,	0,	Q14CH0	Fam171b	1.59185	1.62014	1.64557	1.57037	1.97997	1.57724	1.66428	1.71039	0.375338	0.381213	0.705642	0.64254	0.457451	0.280117	0.756988	0.66303	1.60698	1.73297	0.526183	0.539397	0.243452	0.125985	0.926579	0.013213	0.000820787	-1.0808	0.000160887	-1.19357
R.SEDRPSS(79.966)PQVSVAAVETK.E	3.4728	S:268,	1.12,	P70399	Tp53bp1	0.159752	0.279906	0.420071	0.46647	0.44454	0.392171	0.585861	0.23171	2.44504	2.31757	2.43875	2.33699	2.5706	2.39193	2.51717	2.44029	0.33155	0.41357	2.38459	2.47999	0.447797	0.0820204	0.116868	0.0954062	6.09868e-06	2.05304	4.20174e-06	2.06642
R.MLPHAPGVQM(15.995)QAIPEDAIPEES(79.966)GDEDEEDPDKR.I	3.699	M:381,S:393,	1000,	O09106	Hdac1	0.914439	0.972567	1.13738	0.981112	0.905168	1.07576	0.87158	0.888916	1.23667	0.746474	0.872447	1.03476	1.53739	1.06572	1.13601	1.01345	1.00137	0.935355	0.972586	1.18814	0.363639	-0.0660192	0.225685	0.215557	0.816073	-0.0287884	0.121177	0.252788
R.DVAT(79.966)SPISPTENNTTPPDALTR.N	3.2558	T:219,	6.05,	O88643	Pak1	-2.13559	-2.25181	-1.92651	-1.73138	-2.48218	-1.80842	-1.86032	-2.08833	-1.96129	-1.79372	-2.06113	-1.49143	-1.5934	-1.76139	-1.81715	-1.56017	-2.01132	-2.05981	-1.82689	-1.68303	0.809402	-0.0484904	0.355668	0.143869	0.318991	0.184429	0.0857325	0.376788
R.GPS(79.966)PSPVGSPASVAQSR.S	3.3289	S:697,	33.68,	A2BH40	Arid1a	1.9118	2.00521	2.02379	1.9221	1.89299	1.90244	1.89563	1.90797	3.37013	3.37134	3.1053	3.07584	3.36305	3.25607	3.12601	3.27293	1.96573	1.89976	3.23065	3.25451	0.102644	-0.0659689	0.81118	0.0238634	0.000193525	1.26492	9.66898e-05	1.35476
K.GILAADESVGS(79.966)M(15.995)AK.R	3.203	S:39,M:40,	0	P05063	Aldoc	3.00227	3.02064	3.04366	3.10368	3.28259	3.04091	3.09138	3.01382	1.0692	1.0979	1.25694	1.18582	1.12747	1.05324	1.19717	1.10014	3.04256	3.10718	1.15247	1.1195	0.376373	0.0646139	0.554167	-0.0329627	7.14339e-07	-1.8901	3.28265e-06	-1.98767
R.AT(79.966)PATEESTVPATQSSALPAAK.A	3.7029	T:446,	9.42,	Q3UHL1	Camkv	2.66563	2.331	2.7409	2.33906	2.71562	2.56238	2.47694	3.11667	-0.114105	0.339272	0.331227	0.382042	0.151903	0.0339289	0.403726	0.0807729	2.51915	2.7179	0.234609	0.167583	0.309572	0.198756	0.657387	-0.0670265	7.43955e-06	-2.28454	2.65321e-05	-2.55032
R.AAGSAQGSNQAPNS(79.966)PSEGNSLLDQK.N	5.14	S:602,	0,	Q6AW69	Cgnl1	0.568569	0.529552	0.768697	0.718425	0.833897	0.805349	0.720703	0.636279	0.182579	0.0219288	0.615309	1.01857	0.290596	0.176819	0.702587	0.877799	0.646311	0.749057	0.459596	0.51195	0.211257	0.102746	0.858025	0.0523545	0.473171	-0.186715	0.251299	-0.237107
K.SRS(79.966)FSLASSGNSPISQR.R	3.8208	S:177,	7.76,	Q8CI95	Osbpl11	-0.829282	-0.733693	-0.874095	-0.493543	-1.27133	-0.41865	-0.716836	-0.953586	0.148785	-0.513647	0.14002	0.363382	0.17866	-0.133609	0.426525	0.789931	-0.732653	-0.8401	0.0346349	0.315377	0.617275	-0.107446	0.342549	0.280742	0.0197024	0.767288	0.00492941	1.15548
K.DLEEVTMQLQDT(79.966)PEK.T	3.1489	T:818,	3.34,	Q80T41	Gabbr2	1.32915	0.88814	1.88824	1.45019	1.68256	1.72659	1.6901	1.77042	1.01426	0.843415	1.37949	0.959617	0.555916	0.899178	1.08128	0.0268312	1.38893	1.71742	1.04919	0.640801	0.208403	0.328486	0.18355	-0.408394	0.212705	-0.339738	0.0183982	-1.07662
R.MSKS(79.966)PVDSSVLEGVK.E	2.7407	S:388,	3.9,	Q8C437	Pex5l	2.46635	2.81959	2.00906	2.81072	2.4166	2.71238	2.33327	2.83651	-2.97719	-1.00088	-1.52047	-1.3405	-2.33295	-1.83652	-1.23203	-1.42878	2.52643	2.57469	-1.70976	-1.70757	0.838756	0.0482622	0.996684	0.00218761	0.000776342	-4.23619	5.14535e-05	-4.28226
K.EYVSNDATQS(79.966)DDEEKLQSQQTDTDGGR.L	6.1262	S:405,	9.82,	Q6NVE8	Wdr44	3.6038	3.48514	3.54223	3.47841	3.77083	3.49626	3.57546	3.46345	2.7015	2.60567	2.8924	2.79114	2.72231	2.64196	2.93122	2.57742	3.5274	3.5765	2.74768	2.71823	0.547257	0.0491019	0.775266	-0.0294513	0.000219986	-0.77972	0.000175321	-0.858273
R.S(79.966)RSGEGEVSGLLR.K	3.1055	S:471,	12.32,	Q62318	Trim28	-0.0852547	0.319119	-0.430965	0.265772	-0.667529	-0.148888	0.558312	-0.306528	2.11667	2.26473	1.47316	1.6083	2.26865	2.36823	1.86855	1.96438	0.017168	-0.141158	1.86572	2.11745	0.630892	-0.158326	0.316097	0.251734	0.000399855	1.84855	0.00105539	2.25861
R.M(15.995)LPHAPGVQM(15.995)QAIPEDAIPEES(79.966)GDEDEEDPDKR.I	4.3011	M:372,M:381,S:393,	1000,	O09106	Hdac1	0.667457	0.64478	0.675391	0.592501	0.659076	0.649261	0.710292	0.793758	1.70035	3.9052	1.1971	1.37956	1.1998	2.26486	1.33972	2.34609	0.645032	0.703097	2.04555	1.78762	0.189827	0.0580648	0.728763	-0.257931	0.112132	1.40052	0.0357711	1.08452
R.GTGGVDTAAT(79.966)GSVFDISNLDR.L	2.9589	T:364,	0,	P30275	Ckmt1	-2.04823	-2.0612	-1.58759	-2.35448	-1.42424	-2.32427	-2.40793	-2.50575	-2.86323	-2.35569	-2.57672	-2.67778	-2.43265	-2.76921	-2.84269	-2.43866	-2.01287	-2.16555	-2.61835	-2.6208	0.627512	-0.152673	0.987608	-0.00244677	0.0230767	-0.605479	0.168294	-0.455253
R.NPAPPVGSAS(79.966)PQLQIK.S	2.9571	S:628,	5.95,	Q8BGT6	Micall1	-1.55401	-1.69702	-1.63967	-1.52434	-3.37583	-1.34347	-2.15863	-1.89683	-0.783223	-0.850454	-1.15116	-1.79562	-1.33237	-0.736012	-1.63563	-1.81579	-1.60376	-2.19369	-1.14511	-1.37995	0.263092	-0.589932	0.504432	-0.234837	0.140322	0.458645	0.16182	0.81374
R.SFSLGDLS(79.966)HSPQTAQHVER.I	2.6593	S:308,	1.6,	Q3UHB8	Ccdc177	0.161986	0.0114269	0.38896	0.13903	0.115141	0.202244	0.0881705	0.256742	0.147933	0.195678	0.0340295	-0.326377	-0.0203609	0.259665	-0.262618	0.0618606	0.175351	0.165574	0.0128158	0.00963664	0.916103	-0.00977647	0.984803	-0.00317919	0.301426	-0.162535	0.250414	-0.155938
R.EDPGQVSSFFNS(79.966)EEAESGEDEDIVGPM(15.995)PAK.G	3.186	S:141,M:156,	1.2,	Q69ZC8	Gpalpp1	-1.00144	-0.622699	-0.473118	-0.569768	-1.03326	-1.01478	-0.523948	-0.693784	-0.324751	-0.549388	-0.496358	-0.378495	-0.417968	-0.214419	-0.475959	-0.374405	-0.666757	-0.816441	-0.437248	-0.370688	0.413283	-0.149684	0.416974	0.0665601	0.14196	0.229509	0.0293789	0.445753
R.LVEPHS(79.966)PSPSSK.F	2.8486	S:575,	26.42,	Q8BZ47	Znf609	0.80959	0.599386	0.677187	0.69632	0.224246	0.589189	0.781476	0.359895	2.20298	2.0025	1.7256	1.77327	2.15523	2.34322	1.83462	1.98829	0.695621	0.488701	1.92609	2.08034	0.193549	-0.20692	0.359102	0.154251	0.000549222	1.23047	7.68324e-05	1.59164
K.EGGGDSSASSPTEEEQEQGEMS(79.966)ACSDEGTAQEGK.A	3.9428	S:132,	3.7,	P28667	Marcksl1	-2.96185	-2.72029	-3.13188	-3.14885	-2.51165	-2.98445	-2.7737	-4.18198	-1.51233	-1.92192	-1.53051	-0.799471	-1.0552	-1.92107	-1.08887	-1.33661	-2.99072	-3.11295	-1.44106	-1.35044	0.767736	-0.122227	0.778632	0.0906202	0.00350378	1.54966	0.0100906	1.76251
R.PVSQAHCPS(79.966)PAPDNSSLR.H	2.9371	S:99,	18.05,	Q6PAL7	Ahdc1	-1.53848	-1.37237	-1.64777	-1.75153	-1.69137	-1.51581	-1.61284	-1.85919	-0.534859	-0.802792	-0.702138	-0.669281	-0.166766	-0.561996	-0.737433	-0.48289	-1.57754	-1.6698	-0.677268	-0.487271	0.429428	-0.0922638	0.218353	0.189996	0.000189601	0.900271	0.000395449	1.18253
R.SSS(79.966)VGSSSSYPISSAGPR.T	3.6967	S:4393,;	0,	Q9QXS1	Plec	0.783743	1.18772	1.12994	1.31047	0.55315	1.30009	1.00164	0.932028	-1.04775	-0.95511	-0.871295	-0.312023	-0.754453	-0.84987	-0.55234	-0.552399	1.10297	0.946727	-0.796545	-0.677265	0.446336	-0.156242	0.545656	0.11928	0.000160854	-1.89951	0.000454064	-1.62399
R.VS(79.966)PPASPT(79.966)LDVELGAGEAPLQGAVGPELPLGGSHGR.V	4.6228	S:741,T:747,	[6.29,3.17,]	Q69ZI1	Sh3rf1	-0.707245	-1.1656	-1.11282	-0.848832	-0.942332	-1.07671	-0.646715	-0.882628	-0.741268	-0.585906	-0.682873	-0.82295	-0.670954	-0.905111	-0.44316	-0.451046	-0.958622	-0.887096	-0.708249	-0.617568	0.63075	0.0715262	0.490926	0.0906817	0.10102	0.250373	0.107439	0.269529
K.SDAGIS(79.966)SADAPR.K	1.964	S:601,	0,	Q9D1T0	Lingo1	-0.21128	-0.121031	-0.161885	-0.657791	-0.0675912	-0.402661	-0.009233	0.0126128	-0.218495	-0.704353	-0.213992	-0.131457	0.14149	-0.403386	-0.051065	0.142079	-0.287997	-0.116718	-0.317074	-0.0427206	0.321881	0.171278	0.185033	0.274354	0.877354	-0.0290776	0.662987	0.0739976
R.FTGS(79.966)FDDDAEIHRDPYGEEADR.R	3.8987	S:1342,;	4.42,	E9QAT4	Sec16a	-0.243826	-0.437311	-0.0291114	-0.0592065	0.0279469	0.0888853	0.00426722	0.0300813	0.12448	0.525592	-0.078526	-0.233622	-0.21278	0.457375	-0.318679	-0.92991	-0.192364	0.0377952	0.0844809	-0.250999	0.0905527	0.230159	0.355396	-0.33548	0.206406	0.276845	0.38456	-0.288794
R.ATEEEDS(79.966)DEDAVLAPSGVTGAGTGDEGDGQAPGST.-	3.0386	S:463,	3.14,	Q9CT10	Ranbp3	-0.935768	-1.10464	-0.792739	-1.2751	-0.948445	-0.722339	-0.952981	-0.836655	-1.11651	-0.892728	-1.05957	-1.11729	-1.13673	-1.19473	-1.14305	-0.812291	-1.02706	-0.865105	-1.04652	-1.0717	0.233415	0.161957	0.815414	-0.0251771	0.875265	-0.0194622	0.101107	-0.206596
R.ASAAEGSEAS(79.966)PPSLR.S	2.674	S:70,	7,	Q8BNW9	Kbtbd11	2.80943	2.92301	3.02312	2.94266	3.04308	3.11345	2.92427	3.00207	1.51173	2.22397	1.47625	2.26998	1.70869	2.35945	1.78894	2.26896	2.92455	3.02072	1.87048	2.03151	0.15596	0.0961643	0.578592	0.161028	0.0148254	-1.05407	0.00740151	-0.98921
R.SPQAQDT(79.966)LGSLAGGQTGCTIQLLPEQDK.A	3.9467	T:1068,	3.07,	Q9QYR6	Map1a	6.24061	6.00418	6.22302	6.17438	6.33041	5.95684	6.10133	5.97537	2.69554	3.16102	2.58808	2.60729	2.33322	2.83906	2.8757	1.48237	6.16055	6.09099	2.76298	2.38259	0.523554	-0.0695595	0.339921	-0.380396	2.24206e-05	-3.39756	0.00085712	-3.7084
R.RS(79.966)QEVTDFLAPLQTSSR.L	3.5349	S:4016,	6.31,	Q9QYX7	Pclo	-2.41892	-1.44524	-1.23015	-1.37814	-1.26402	-0.931744	-1.59784	-1.52269	-2.34697	-2.65623	-2.66248	-2.69589	-2.65257	-2.77969	-2.44322	-2.98611	-1.61811	-1.32907	-2.59039	-2.7154	0.396176	0.289041	0.409821	-0.125005	0.031898	-0.972279	0.000450747	-1.38633
R.PHPSIS(79.966)EEDEGFDCLSSPER.A	2.9994	S:326,	6.45,	Q9WVI9	Mapk8ip1	-1.04849	-1.0109	-0.989776	-0.70234	-0.953764	-1.13261	-0.774034	-1.10112	-0.630935	-0.631771	-1.04802	-1.02578	-0.768021	-1.28831	-0.826616	0.0729518	-0.937878	-0.990382	-0.834125	-0.702498	0.661773	-0.0525044	0.689942	0.131627	0.494835	0.103753	0.391785	0.287884
R.AASSPNLS(79.966)NGETESVK.T	2.2569	S:799,	0,	P97820	Map4k4	-2.69974	-2.07857	-2.1018	-2.62531	-2.22541	-2.39386	-2.47836	-2.54891	-1.46256	-1.10983	-1.50035	-1.53288	-1.48649	-1.43784	-1.25174	-0.915966	-2.37636	-2.41163	-1.4014	-1.27301	0.854142	-0.0352756	0.461358	0.128395	0.00421208	0.974952	0.000821997	1.13862
K.TVFAGAVPVLPAS(79.966)PPPKDSLR.S	4.7237	S:229,	0	Q60902	Eps15l1	1.02092	1.53145	0.737869	1.03127	1.06088	1.10401	0.730998	0.519709	1.34018	1.01396	1.39107	1.88147	1.84863	1.04142	1.88074	2.40524	1.08038	0.853901	1.40667	1.79401	0.335514	-0.226476	0.297088	0.38734	0.228927	0.326293	0.0357528	0.940109
K.GWEESGEGWGEEEASLETS(79.966)DHEGSHAPQPRPPK.T	3.3442	S:1444,	0,	Q6P5H2	Nes	-1.09371	-1.06489	-1.29466	-1.07456	-1.18571	-1.16191	-1.10716	-1.27589	-0.229356	-0.901711	-0.707419	-0.679688	-0.353664	-0.438025	-0.644709	-0.351361	-1.13195	-1.18267	-0.629543	-0.44694	0.469165	-0.0507153	0.307673	0.182604	0.0315762	0.50241	0.000396921	0.735729
R.GGSPLTTTQGGS(79.966)PTK.L	2.7419	S:273,	12.03,	O35927	Ctnnd2	2.95409	2.99088	3.18049	2.8708	3.42059	2.82942	3.31772	3.07062	1.92736	2.13217	2.53873	2.52547	2.09614	2.13759	2.79199	2.7761	2.99906	3.15959	2.28093	2.45046	0.332973	0.160522	0.516059	0.169525	0.0114365	-0.718132	0.0268382	-0.709129
R.LS(79.966)PPGGSGSGVPGGGPLLPTAGR.E	3.0559	S:714,	0,	Q69ZK9	Nlgn2	0.584632	0.546945	0.877455	0.75484	0.902378	0.720461	0.65103	0.95325	-0.126832	-0.227165	0.0497251	-0.387998	-0.141823	-0.29018	-0.296368	-0.358064	0.690968	0.80678	-0.173067	-0.271609	0.313986	0.115812	0.38618	-0.0985414	0.000409351	-0.864035	4.90941e-05	-1.07839
R.KDSGSS(79.966)SVFAESPGGK.A	2.9308	S:582,	2.64,	Q9QWI6	Srcin1	3.30295	3.6976	3.51908	3.71478	3.55306	3.82007	3.46851	3.53968	1.16032	1.18158	1.48481	1.59643	1.1243	1.13128	1.57088	1.70449	3.5586	3.59533	1.35579	1.38274	0.776098	0.036728	0.889551	0.0269519	5.99191e-06	-2.20282	9.40331e-05	-2.21259
R.AAGPAT(79.966)SPPR.A	1.9328	T:265,	0,	P59644	Inpp5j	1.59302	1.4195	0.590356	1.05608	1.2438	0.567935	0.628159	1.20958	-0.594553	-0.441676	-0.450229	0.0302978	-0.547153	-0.616111	-0.245026	-0.26543	1.16474	0.912369	-0.36404	-0.41843	0.414095	-0.252373	0.755752	-0.0543898	0.002056	-1.52878	0.00188276	-1.3308
K.GNKHDDGTQS(79.966)DSENAGAHR.R	2.8738	S:378,	0,	Q6A065	Cep170	-2.76703	-2.89534	-2.48954	-2.77572	-2.97109	-3.65914	-4.02607	-2.65847	-0.72253	-1.44191	-0.486782	-0.0654464	-0.223262	-1.13094	-0.0978026	-0.124193	-2.73191	-3.32869	-0.679168	-0.39405	0.150764	-0.596783	0.481753	0.285118	0.00375756	2.05274	0.000407354	2.93464
K.SAYQDYDS(79.966)DSDVPEELK.R	3.4572	S:559,	0,	Q8CI71	Vps50	-0.730543	-0.77997	-0.709987	-0.60788	-0.565865	-0.408592	-0.820647	-0.570273	-0.679328	-0.740595	-0.832906	-0.953685	-0.545684	-0.604411	-0.835466	-0.916732	-0.707095	-0.591344	-0.801629	-0.725573	0.278451	0.115751	0.509159	0.0760554	0.234361	-0.0945336	0.318542	-0.134229
R.RDS(79.966)SDDWEIPDGQITVGQR.I	3.2053	S:431,	0,	P28028	Braf	1.03412	0.981009	1.20237	1.00356	1.13965	1.07201	0.999474	0.97453	-0.0233188	0.204076	0.170493	0.231493	0.170271	0.0633078	0.243263	0.237639	1.05526	1.04642	0.145686	0.17862	0.892585	-0.00884616	0.661862	0.0329345	2.44905e-05	-0.909577	5.15428e-06	-0.867797
R.S(79.966)PVPSAFSDQSR.S	2.8946	S:2404,	53.2,	Q8BTI8	Srrm2	0.817171	0.891392	0.975598	0.774112	0.840097	0.935849	1.03356	0.723311	3.20455	2.86548	2.43602	2.19035	2.69668	2.80891	2.29254	1.84422	0.864568	0.883205	2.6741	2.41059	0.824058	0.0186366	0.433672	-0.263513	0.00324189	1.80953	0.00397358	1.52738
R.QDPVVHLS(79.966)PNK.Q	2.56	S:1249,	1000,	Q8C0T5	Sipa1l1	2.5058	2.09031	1.65167	1.81683	1.97549	1.66399	1.53559	2.19631	1.07544	1.11903	1.13185	1.18033	1.14966	1.11122	1.47254	0.77184	2.01615	1.84285	1.12666	1.12631	0.497298	-0.173304	0.998236	-0.000346541	0.0168194	-0.889489	0.0135416	-0.716532
K.IYSFTDNAPS(79.966)PSIGGSSR.L	3.1145	S:803,	15.03,	Q8BZ47	Znf609	-0.62899	-0.564477	-0.469526	-0.904793	-0.583412	-0.215293	-0.54893	-0.513081	0.0477309	0.0168676	-0.227497	-0.350406	-0.166408	-0.093564	-0.333497	-0.360514	-0.641947	-0.465179	-0.128326	-0.238496	0.210909	0.176768	0.38374	-0.11017	0.0087097	0.51362	0.0803096	0.226683
K.EVPLENQLQSMEVT(79.966)EA.-	2.6256	T:510,	2.56,	P26638	Sars1	0.179907	-0.246027	-0.650841	-0.22157	-1.39241	-0.36173	-0.938922	-0.395593	-1.28723	-1.19589	-0.535077	-0.809818	-1.03144	-1.23099	-0.646572	-0.814933	-0.234633	-0.772163	-0.957003	-0.930985	0.127801	-0.53753	0.908442	0.0260183	0.0250694	-0.722371	0.593133	-0.158822
R.ENLLEEQGS(79.966)IALR.Q	2.3466	S:1041,;	1000,	P16546	Sptan1	-0.427334	-0.31106	-0.839471	-0.228213	-1.68002	-0.272258	-0.56479	-0.46021	-1.62794	-1.47407	-1.71975	-1.19301	-1.56809	-1.84573	-1.27501	-1.42266	-0.451519	-0.74432	-1.50369	-1.52787	0.443763	-0.2928	0.890033	-0.0241812	0.00114281	-1.05217	0.0850284	-0.783555
K.EESS(79.966)EDENEVSNILR.S	3.5313	S:1017,	0,	B2RRE7	Otud4	-0.590482	-0.384794	-0.457166	-1.06736	-0.169352	-0.639227	-0.673936	-0.536172	0.181788	-0.0479183	-0.0720496	-0.168621	-0.0550108	0.0591164	-0.205464	-0.764361	-0.624952	-0.504672	-0.0267001	-0.24143	0.556028	0.12028	0.337578	-0.21473	0.0216923	0.598251	0.276645	0.263242
K.VKS(79.966)PEEPLFPTPLLLR.E	3.0055	S:1187,	27.5,	Q8CJ19	Mical3	0.113137	0.372514	-0.0245452	0.363872	0.136284	0.0656404	0.0864997	0.21142	-0.970978	-0.965774	-0.130232	-0.13993	-1.05587	-1.02027	-0.25895	0.11813	0.206244	0.124961	-0.551729	-0.554239	0.477617	-0.0812835	0.994905	-0.00251067	0.0437659	-0.757973	0.100121	-0.6792
R.AQSS(79.966)PASATFPMSVQEPPTKPR.F	3.5252	S:630,	0	Q6NZM9	Hdac4	0.251868	0.402107	0.617087	0.315766	0.593544	0.486906	0.602453	0.328472	0.343658	0.910563	0.815197	0.495295	0.239322	0.462978	0.549248	0.858073	0.396707	0.502843	0.641178	0.527405	0.340163	0.106136	0.560674	-0.113773	0.176998	0.244471	0.871338	0.0245618
K.EGASSSEPNVS(79.966)DYNSDNAAK.A	3.3061	S:103,	7.57,	Q91WG7	Dgkg	2.17835	1.98307	2.33011	2.21673	2.34925	2.31354	2.19214	2.20169	0.260901	0.217297	0.164761	0.17739	0.203542	0.252643	0.227262	0.387615	2.17706	2.26415	0.205087	0.267765	0.342125	0.0870901	0.241449	0.0626782	3.55329e-05	-1.97198	3.73012e-08	-1.99639
R.ST(79.966)VASCMHR.Q	2.4095	T:276,	0.01,	P11798	Camk2a	0.36406	-0.00143051	0.957716	0.292972	0.856555	1.20723	0.113367	0.379688	-1.12122	-0.676968	-0.997468	-0.530848	-1.09598	-0.934192	-0.56003	-1.26895	0.403329	0.63921	-0.831627	-0.964788	0.484654	0.23588	0.538667	-0.133161	0.00327082	-1.23496	0.00251299	-1.604
K.SQSLT(79.966)NAFNLPEPAPPR.P	2.2808	T:668,	0	O88935	Syn1	-1.09603	-1.34089	-0.750535	-0.937081	-1.09702	-0.961493	-1.01208	-1.0725	-2.26686	-1.97281	-1.46311	-1.9175	-2.21846	-2.5195	-1.87726	-2.13826	-1.03113	-1.03577	-1.90507	-2.18837	0.973294	-0.00463927	0.232764	-0.283299	0.00666365	-0.873937	0.00231251	-1.1526
K.QPLLLS(79.966)EDEEDTK.R	2.1897	S:39,;	44.12,	Q8R1B4	Eif3c	2.22369	1.93107	2.51382	2.2864	2.48133	2.28885	2.56766	2.29753	3.59485	3.66213	3.0177	2.98226	3.31332	3.56384	2.93359	2.36258	2.23875	2.40884	3.31423	3.04333	0.276204	0.170096	0.431366	-0.270897	0.00392724	1.07549	0.0898661	0.634494
K.S(79.966)PNTAILIKDEAR.N	2.5159	S:293,	0	Q9QWI6	Srcin1	0.996056	0.911041	0.742397	0.829233	0.792789	0.62464	0.770496	0.465	-1.91001	-1.56636	-0.803901	-1.35896	-1.72845	-1.8072	-1.13902	-1.62449	0.869682	0.663231	-1.40981	-1.57479	0.0736186	-0.206451	0.575435	-0.16498	0.00154972	-2.27949	9.51924e-05	-2.23802
K.FQSQADQDQQASGLQS(79.966)PPSR.D	3.2516	S:481,	13.18,	Q99LJ0	Cttnbp2nl	1.80366	1.692	1.62374	1.59027	1.51725	1.69852	1.68279	1.6358	2.645	2.42658	2.71581	2.6263	2.65473	2.49039	2.649	2.5465	1.67742	1.63359	2.60342	2.58516	0.509568	-0.0438288	0.814341	-0.0182675	3.491e-05	0.926007	3.09036e-06	0.951568
K.AVLAQGQSS(79.966)EQAAK.G	3.2403	S:910,	13.15,	Q9Z2V5	Hdac6	2.06413	2.5547	2.02939	2.46909	2.13768	2.55124	2.18189	2.27684	0.0317025	0.0862398	0.581594	0.572917	0.0698233	0.423388	0.530767	0.6558	2.27933	2.28691	0.318113	0.419945	0.964868	0.00758421	0.622391	0.101831	7.3322e-05	-1.96122	3.79717e-05	-1.86697
R.M(15.995)GPSSSPIPSPSPS(79.966)PTDSKR.C	5.6855	M:317,S:330,	0	P63318	Prkcg	3.19671	2.90469	3.15668	2.91825	3.44868	2.6132	2.8782	2.95112	0.0425611	0.335594	0.0499663	0.109296	0.315841	-0.148873	0.24143	0.588675	3.04408	2.9728	0.134354	0.249268	0.726984	-0.0712813	0.527854	0.114914	1.54331e-07	-2.90973	2.59184e-05	-2.72353
K.EAAEAEPAEPSS(79.966)PAAEAEGASASSTSSPK.A	3.3325	S:113,	0,	P26645	Marcks	2.56862	2.73213	2.81752	2.64514	2.90882	2.6228	2.85024	3.11276	2.28706	2.25145	2.63251	2.2544	1.67178	2.16627	2.20624	1.20688	2.69085	2.87365	2.35636	1.8128	0.175791	0.182801	0.100068	-0.543562	0.0273005	-0.334495	0.0139525	-1.06086
K.ANGQENGHVKVNGDAS(79.966)PAAAEPGAK.E	3.0886	S:46,	1000,	P26645	Marcks	-1.34221	-0.85846	-1.14638	-1.09856	-0.852973	-1.15743	-0.92875	-1.35765	-0.0159974	0.0991497	0.159601	0.506587	0.279144	-0.244067	0.404947	-0.157796	-1.1114	-1.0742	0.187335	0.0705569	0.814558	0.0372015	0.574363	-0.116778	0.000142599	1.29874	0.00158804	1.14476
K.DYEIENQNPLAS(79.966)PTNTLLGSAK.E	3.9962	S:626,	2.01,	Q5F2E7	Nufip2	-0.466888	-0.464599	-0.322331	-0.826676	-0.522151	-0.369823	-0.585752	-0.561849	0.2893	0.279266	0.240864	0.424065	0.333554	0.322122	0.308678	0.272673	-0.520123	-0.509894	0.308374	0.309257	0.934951	0.0102295	0.984359	0.000882745	0.00234828	0.828498	0.000221655	0.819151
R.DNSISPES(79.966)DVDTASTISLVTGETER.K	6.2482	S:925,	0,	Q6A065	Cep170	-0.918111	-1.14728	-1.1012	-0.998424	-0.407672	-0.882376	-0.622728	-1.06546	0.70729	0.648181	0.458982	0.606022	0.740675	0.684235	0.441912	0.49508	-1.04125	-0.74456	0.605119	0.590475	0.12981	0.296695	0.875906	-0.0146435	5.38153e-07	1.64637	0.000757786	1.33503
R.SPS(79.966)ASSLSSMSSVASSVSSK.P	3.3523	S:311,	10.36,	Q922J3	Clip1	1.57463	1.71158	2.11602	1.83639	2.87927	1.97091	2.05757	2.0838	0.00894213	0.312479	0.163723	-0.00831175	-0.402649	0.244446	0.0616345	-0.645565	1.80965	2.24789	0.119208	-0.185533	0.133493	0.438234	0.239127	-0.304742	5.12519e-05	-1.69045	0.000172041	-2.43342
R.TTNPFYNT(79.966)M(15.995).-	1.9682	T:1422,M:1423,;	7.48,	Q5SW75	Ssh2	0.376152	0.608476	0.569932	0.526184	0.493116	0.580457	0.746637	0.434433	1.31711	1.64401	1.2983	1.04336	1.17226	1.3165	1.19193	1.64097	0.520186	0.563661	1.3257	1.33042	0.628289	0.0434748	0.977986	0.00471985	0.00378614	0.80551	0.00179584	0.766755
R.GAPAPS(79.966)PPTS(79.966)PPPLPPDPQPSPLR.E	3.6158	S:1068,S:1072,	[2.28,1.56,]	Q3TES0	Iqsec3	-0.315027	-0.49859	-0.355191	-0.400296	-0.304137	-0.363706	-0.304286	-0.533223	-0.177824	-0.0178671	-0.0845037	-0.29603	-0.210503	-0.08498	-0.315818	-0.216877	-0.392276	-0.376338	-0.144056	-0.207045	0.820632	0.0159382	0.444485	-0.0629884	0.017442	0.24822	0.0574368	0.169293
R.NLSY(79.966)GDNSDPALEASSLPPPDPWLETSSSSPAEPAQPGACR.R	7.0265	Y:764,	10.3,	B1AZP2	Dlgap4	1.73664	1.81604	2.06587	1.73488	1.76616	2.05563	1.83017	1.59458	3.01725	2.244	3.10689	2.98205	3.16472	2.8597	3.17507	3.01932	1.83836	1.81164	2.83755	3.0547	0.835844	-0.0267218	0.36803	0.217157	0.0101831	0.999189	7.11039e-05	1.24307
K.SALNSESAS(79.966)ELELVAPAQAR.L	3.508	S:174,	9.64,	Q8C437	Pex5l	-0.241098	-0.308419	-0.438159	-0.430344	-0.612885	-0.194727	-0.534669	-0.330353	-0.0624166	0.179276	-0.0248857	-0.183691	0.0451202	-0.220816	-0.00170183	0.0921769	-0.354505	-0.418159	-0.0229291	-0.0213051	0.580264	-0.0636536	0.987862	0.00162399	0.013457	0.331576	0.0173454	0.396854
R.SQSSHS(79.966)YDDSTLPLIDR.N	3.5689	S:864,	0,	P30999	Ctnnd1	-1.65065	-1.03253	-1.33951	-1.11656	-1.35854	-1.13261	-1.1032	-1.29855	-0.686679	-0.700073	-0.873424	-1.07727	-0.921313	-0.812097	-0.911165	-0.800636	-1.28481	-1.22323	-0.834361	-0.861303	0.704339	0.0615848	0.795652	-0.0269419	0.0400508	0.45045	0.0048937	0.361923
R.ANTFPCTPVSGEPVT(79.966)PPSK.A	2.6447	T:2433,;	0	A2A9C3	Szt2	-1.39413	-1.43188	-1.94878	-1.69212	-1.75757	-2.08066	-1.77347	-1.74557	-1.99628	-2.12247	-1.9273	-1.55412	-1.72542	-2.24343	-1.92846	-1.45951	-1.61673	-1.83932	-1.90004	-1.83921	0.202897	-0.22259	0.778193	0.0608362	0.162054	-0.283314	0.99954	0.000112414
R.ATAPQT(79.966)QHVSPMR.Q	3.0669	T:129,	9.1,	P57776	Eef1d	1.21645	1.19292	1.53857	1.40234	1.22437	1.15771	1.34567	0.960902	0.852976	0.711024	0.332019	0.181002	0.762815	0.721897	0.259054	0.141968	1.33757	1.17216	0.519256	0.471433	0.199375	-0.165405	0.837588	-0.0478221	0.00746008	-0.818313	0.0137437	-0.70073
R.QAAPAAPS(79.966)PPERPAEPVTPR.R	3.5772	S:164,	16.1,	Q8C4M7	Cenpu	-1.26245	-0.831134	-0.947427	-0.820011	-1.14754	-1.19733	-1.1623	-1.6032	0.318175	0.194682	-0.585419	-0.500147	0.177812	0.00443363	-0.345116	-0.102043	-0.965256	-1.27759	-0.143177	-0.0662284	0.0827933	-0.312337	0.778795	0.076949	0.0305077	0.822079	0.000227116	1.21136
K.NLEAVETLGSTSVICS(79.966)DK.T	3.4503	S:385,	4.29,	Q64436	Atp4a	0.0925007	0.691619	-0.0849175	0.500611	0.392767	0.874883	-0.117254	0.633193	-3.12627	-2.66594	-3.17113	-2.64302	-2.72906	-2.3152	-2.56877	-2.29454	0.299953	0.445897	-2.90159	-2.47689	0.618279	0.145944	0.057368	0.424697	1.22627e-05	-3.20154	0.000142739	-2.92279
K.STS(79.966)PPPSPEVWAESR.T	2.8717	S:92,	0,	Q9WV69	Dmtn	3.15295	3.21169	3.40461	3.17699	3.56904	3.381	3.34742	3.33615	0.11178	0.596868	0.712097	0.894243	0.158434	0.540098	0.979856	0.720212	3.23656	3.4084	0.578747	0.59965	0.0726604	0.171844	0.933518	0.0209035	0.000189733	-2.65781	0.000202091	-2.80875
K.HEDGTQSDS(79.966)EDPLAK.T	2.5476	S:362,	0	Q80U49	Cep170b	0.824858	0.692183	1.00685	0.844417	1.1169	0.944382	0.89064	0.958931	0.0915866	0.237371	0.378356	0.153949	0.0605106	0.291801	-0.0825047	-0.121316	0.842076	0.977713	0.215316	0.0371227	0.14793	0.135636	0.170621	-0.178193	0.00042467	-0.626761	0.000490266	-0.94059
K.TPTVPDLPGVLPS(79.966)PPDGPEER.G	3.3157	S:636,	0.03,	Q8R1S4	Mtss1	-0.816028	-0.576678	-0.478963	-0.497019	-0.473343	-0.89152	-0.570832	-0.80105	0.378101	0.451029	0.609386	0.668404	0.33428	0.402836	0.588968	0.532924	-0.592172	-0.684186	0.52673	0.464752	0.48929	-0.092014	0.51406	-0.061978	4.0526e-05	1.1189	0.000179778	1.14894
K.S(79.966)SATLWNSPSR.N	2.6448	S:275,	19.21,	A2AJI0	Map7d1	-0.400624	0.0616846	-0.0997758	0.01051	-0.405148	0.38993	0.0735631	-0.109436	1.86224	1.70658	1.54369	1.28276	1.86057	2.03041	1.62495	0.881597	-0.107051	-0.0127727	1.59882	1.59938	0.650916	0.0942787	0.998488	0.00056541	5.14938e-05	1.70587	0.00281794	1.61216
K.TGVLAAVLTSQPS(79.966)IPR.S	2.7068	S:735,	2.67,	O54916	Reps1	-4.08525	-3.75644	-3.0455	-3.44593	-4.02175	-3.43301	-3.24918	-2.96442	-3.34194	-3.05697	-3.41292	-3.71004	-3.57312	-2.98567	-3.13183	-3.84483	-3.58328	-3.41709	-3.38047	-3.38386	0.616469	0.166192	0.989194	-0.0033952	0.469702	0.202815	0.915054	0.0332273
K.ETQTPLATHQS(79.966)EEDEEDEEM(15.995)VEPK.I	2.3687	S:162,M:171,	4.21,	O88485	Dync1i1	4.47735	4.5364	4.52859	4.5932	4.66366	4.51358	4.55797	4.54645	2.34345	2.50233	2.58469	2.77023	2.49442	2.2118	2.7877	3.16235	4.53388	4.57041	2.55018	2.66407	0.401731	0.0365301	0.634358	0.113893	8.80384e-05	-1.98371	0.00218113	-1.90634
R.ASQGLATAPAS(79.966)PPVLQR.R	3.1422	S:109,	11.65,	A2AJA9	Ajm1	3.41832	3.25707	3.40871	3.41722	3.42537	3.27725	3.19387	3.47985	-0.671789	0.0618334	0.189157	-0.426138	-0.58542	-0.667028	0.106082	0.147114	3.37533	3.34409	-0.211734	-0.249813	0.701246	-0.0312451	0.902448	-0.0380787	0.000268196	-3.58706	0.000207622	-3.5939
R.SSLEDT(79.966)YGAGDGLK.R	2.2086	T:1118,	0,	Q5DU25	Iqsec2	0.835485	0.686673	0.630313	0.963027	0.835993	0.989067	0.531773	1.0046	-2.4013	-2.03542	-1.93284	-1.86579	-1.80263	-2.23576	-1.85694	-1.70964	0.778875	0.84036	-2.05884	-1.90124	0.662033	0.0614847	0.379527	0.157596	5.09057e-06	-2.83771	2.53061e-06	-2.7416
R.DGPAGGTGGSGGPGGS(79.966)LGSR.G	2.2765	S:540,	3.58,	D3YZU1	Shank1	0.819641	0.339176	0.0621972	0.15677	-0.0509791	0.0508156	-0.281893	0.49238	-0.974592	-0.837078	0.277445	-0.00608492	-0.457055	-0.773514	-0.0130696	0.224274	0.344446	0.0525807	-0.385077	-0.254841	0.258726	-0.291865	0.744541	0.130236	0.0961478	-0.729524	0.311768	-0.307422
K.ST(79.966)SPPPSPEVWAESR.T	3.0003	T:91,	0,	Q9WV69	Dmtn	0.750093	0.750793	0.947038	0.793366	1.25369	0.882189	1.00836	0.828475	-1.06879	-1.10708	-0.978847	-1.0179	-0.944279	-1.01052	-0.900568	-1.0036	0.810323	0.993177	-1.04316	-0.964742	0.152031	0.182854	0.0872423	0.0784138	4.89008e-07	-1.85348	0.000109341	-1.95792
R.TTHYGS(79.966)LPQK.S	1.8707	S:201,	0,	P04370	Mbp	4.42262	4.33278	4.75855	4.43835	4.21804	4.86143	4.56731	4.23004	-0.117891	0.677698	0.321155	0.318126	-0.0119877	0.275208	0.760832	-0.0905318	4.48807	4.4692	0.299772	0.23338	0.920524	-0.0188712	0.801386	-0.0663921	5.16648e-06	-4.1883	3.84155e-06	-4.23582
R.TTHY(79.966)GSLPQK.S	2.6311	Y:199,	24.15,	P04370	Mbp	1.68655	1.61153	1.91601	1.58247	1.16425	1.68068	1.50182	1.57943	1.05074	1.08072	0.802463	0.84949	0.837796	0.56953	0.820602	0.410203	1.69914	1.48155	0.945852	0.659533	0.165077	-0.217594	0.0675458	-0.28632	0.000343571	-0.753287	0.00170206	-0.822013
K.HSPT(79.966)EDDESAK.A	1.9846	T:969,	5.92,	P14873	Map1b	-2.99978	-2.93808	-2.38927	-2.40328	-2.43297	-2.47141	-2.99586	-2.11273	-1.02914	-0.999299	-0.920684	-1.65063	-2.30442	-1.08125	-1.88102	-2.28302	-2.6826	-2.50325	-1.14994	-1.88743	0.49504	0.179358	0.0783999	-0.737492	0.000640185	1.53267	0.128062	0.615816
K.DPLTT(79.966)TPPPPVAK.T	2.9029	T:802,	8.65,	Q7SIG6	Asap2	-0.51349	-0.529531	-0.335173	-0.484508	-0.418664	-0.333079	-0.316187	-0.177101	-0.255999	0.0532389	-0.202045	-0.186209	-0.0519724	0.0169191	-0.581311	-0.0621276	-0.465675	-0.311258	-0.147754	-0.169623	0.0611415	0.154418	0.893654	-0.0218693	0.0109512	0.317922	0.393258	0.141635
K.GQS(79.966)PTAPGPTK.D	2.2744	S:632,	0	Q7TSJ2	Map6	4.83768	4.80516	4.44641	4.5338	4.8293	4.43494	4.52066	4.78723	-1.08853	0.716984	0.700284	0.676852	0.0926523	-0.0581179	1.14984	0.667718	4.65576	4.64303	0.251397	0.463022	0.9294	-0.012731	0.703898	0.211625	0.00161291	-4.40437	0.000219359	-4.18001
R.ATSACAPIS(79.966)SPK.T	2.9072	S:421,	0.01,	Q8BXK8	Agap1	1.01497	0.900908	0.396003	0.596945	0.895682	0.273687	0.41627	0.767645	1.04695	0.621955	1.27965	1.31874	1.1532	0.957103	1.45562	1.18587	0.727207	0.588321	1.06683	1.18795	0.519576	-0.138886	0.551286	0.121122	0.163435	0.339619	0.0178872	0.599627
R.S(79.966)PGFVPPS(79.966)PEFAPR.S	2.6352	S:93,S:100,	1000,	Q8R0T2	Znf768	-2.34579	-2.45806	-2.63292	-2.10399	-2.22541	-3.14659	-2.27535	-2.95649	0.644232	0.806766	-0.282058	-0.519259	0.127154	0.437838	-0.474364	-1.58166	-2.38519	-2.65096	0.16242	-0.372757	0.360301	-0.265769	0.374642	-0.535177	0.00259125	2.54761	0.00784292	2.2782
K.QS(79.966)PISTPTSPGSLR.K	2.4581	S:332,	28.52,	O88809	Dcx	-2.10193	-1.9959	-1.94851	-2.09841	-1.86449	-2.31726	-1.9614	-2.08249	0.281205	0.454553	0.933942	0.684455	0.114281	0.800204	0.866846	0.297417	-2.03619	-2.05641	0.588539	0.519687	0.856787	-0.0202221	0.778633	-0.0688518	0.000164223	2.62473	0.000116686	2.5761
R.SDLFLPPS(79.966)PESPPSWGDNLTR.V	4.2826	S:364,	3.83,	O70146	Tesk1	-1.41721	-1.29029	-1.49112	-1.64445	-1.4887	-1.36276	-1.12555	-1.49389	-1.33835	-1.18948	-0.925567	-1.1078	-1.30341	-1.00599	-1.02726	-1.08298	-1.46077	-1.36773	-1.1403	-1.10491	0.444757	0.093042	0.758556	0.0353929	0.0308987	0.320468	0.0561343	0.262819
R.TSPS(79.966)PPTQTPHQEAAPR.A	3.3798	S:172,	0,	P13808	Slc4a2	-1.92175	-1.79436	-1.32347	-1.65369	-1.79307	-1.64653	-1.97996	-1.91141	-1.87271	-1.46134	-1.55887	-1.98253	-1.6464	-1.78979	-1.77085	-1.43855	-1.67332	-1.83274	-1.71886	-1.6614	0.333369	-0.159424	0.713654	0.0574633	0.807606	-0.0455443	0.167371	0.171343
R.QSEQPVKPVGPVMDDAAPEDS(79.966)ASPVSQQR.A	4.3951	S:1094,	5.92,	P70399	Tp53bp1	-1.16416	-1.21433	-1.20007	-1.08585	-0.806949	-0.999064	-1.00415	-1.36411	1.23661	0.732319	1.43422	1.60918	1.47353	1.44917	1.51718	1.57099	-1.1661	-1.04357	1.25308	1.50272	0.374151	0.122536	0.280059	0.249639	0.000857017	2.41918	0.000114835	2.54629
R.DTT(79.966)LEPYADPYYDYEIER.F	3.231	T:359,	0.06,	Q0P678	Zc3h18	-0.590963	-0.423614	-0.594025	-0.250445	-0.622085	-0.18611	-0.40384	-0.449375	0.0679126	0.056531	-0.328975	-0.0847936	0.0426798	-0.0982866	-0.101858	0.57002	-0.464762	-0.415352	-0.0723313	0.103139	0.698237	0.0494093	0.385805	0.17547	0.0194164	0.39243	0.0387414	0.518491
R.RGSDASDFDLLET(79.966)QSACSDTSESSAAGGQGSSR.R	6.2795	T:7306,;	9.32,	Q9QXZ0	Macf1	-0.837384	-0.580314	-0.69347	-0.401561	-0.421589	-0.391749	-0.699224	-0.585292	-0.472025	-0.719939	-0.663862	-0.482417	-0.392586	-0.742861	-0.811538	-0.350791	-0.628182	-0.524464	-0.584561	-0.574444	0.411135	0.103719	0.942993	0.0101167	0.711032	0.0436217	0.733008	-0.0499803
K.LPTAVSLYSPT(79.966)DEQSVM(15.995)QK.E	3.0716	T:1831,M:1837,	3.85,	Q9QYX7	Pclo	-0.356084	-0.559714	-0.682751	-0.66017	-0.566597	-0.709934	-0.36683	-0.564062	-1.96313	-1.0793	-1.67675	-1.58857	-1.61118	-1.76828	-1.67827	-1.20264	-0.56468	-0.551856	-1.57694	-1.56509	0.904574	0.0128242	0.959507	0.0118469	0.0072099	-1.01226	0.00110435	-1.01324
R.PQS(79.966)PDLCDDDVEFR.G	2.758	S:68,	0	P28661	Septin4	2.26841	1.6072	2.4645	2.20071	2.34523	2.29387	2.25739	2.11603	0.644081	0.620045	0.495621	0.469799	0.768761	0.708468	0.567152	0.626332	2.1352	2.25313	0.557386	0.667678	0.575817	0.117928	0.127245	0.110292	0.00242756	-1.57782	3.90258e-07	-1.58545
R.AKPAAQS(79.966)EEETATSPAASPTPQSAER.S	5.3609	S:68,	23.25,	Q8JZQ9	Eif3b	0.467691	0.696697	0.684615	0.531501	0.834411	0.652369	0.457021	0.654011	0.746902	0.830406	0.522241	0.612949	0.743711	0.590579	0.476978	0.57848	0.595126	0.649453	0.678125	0.597437	0.592562	0.0543271	0.395794	-0.0806876	0.38831	0.0829984	0.6046	-0.0520164
R.GS(79.966)DELTVPR.Y	2.2921	S:1054,	42.34,	Q9QWI6	Srcin1	1.01129	0.896043	1.97212	1.52654	1.50599	1.48502	1.5205	1.78325	-0.847685	-0.698934	-0.618835	-1.02699	-0.932794	-0.74437	-0.963517	-0.93433	1.3515	1.57369	-0.798111	-0.893753	0.444282	0.222191	0.397955	-0.0956415	0.00158055	-2.14961	3.90987e-07	-2.46744
R.SS(79.966)PPAPSLPPGSVSPGTPQALPR.R	3.4185	S:577,	4.71,	P55194	Sh3bp1	-1.47017	-1.17436	-1.18837	-1.21551	-1.62611	-1.25198	-1.74037	-1.18253	-1.90523	-1.70143	-1.71102	-1.8599	-1.40138	-1.89736	-1.61023	-1.54538	-1.2621	-1.45025	-1.79439	-1.61359	0.282529	-0.188143	0.188713	0.180805	0.00117439	-0.532291	0.382284	-0.163342
K.TPGDFNYAY(79.966)QKPENAAGSPDEEDYDYESQEK.T	3.4322	Y:1868,	10.36,	P14873	Map1b	-0.818624	-1.29327	-0.833843	-0.981287	-1.5179	-1.18391	-1.38681	-1.38382	-0.912318	-0.971265	-0.406685	-0.664546	-0.587687	-0.884573	-0.882271	-0.676793	-0.981757	-1.36811	-0.738703	-0.757831	0.030731	-0.386353	0.90316	-0.0191275	0.20318	0.243054	0.000985702	0.610279
K.S(79.966)LDNNYSTLNER.G	2.5731	S:899,	58.55,	P30999	Ctnnd1	0.109461	-0.0296688	0.207443	0.0149903	0.00598383	0.0170069	-0.142575	0.0471091	1.17116	1.06709	0.575224	0.630342	0.968906	0.971981	0.885838	0.100122	0.0755563	-0.0181187	0.860954	0.731712	0.217307	-0.093675	0.638408	-0.129243	0.00959177	0.785398	0.0355789	0.749831
R.LSPWEDLSQAPT(79.966)M(15.995)DSPLEK.N	4.1497	T:309,M:310,	4.49,	Q8VCY8	Plppr2	3.25291	3.23097	3.40876	3.23112	3.4526	3.33287	3.15257	3.30399	0.749768	0.878918	1.66303	1.41193	0.704586	0.735635	1.3928	1.36879	3.28094	3.31051	1.17591	1.05045	0.709206	0.0295669	0.679295	-0.125456	0.00178048	-2.10503	0.000600716	-2.26005
R.GQTPLTEGS(79.966)EDLDGHSDPEESFAR.D	2.6292	S:313,	0,	Q9CQV4	Retreg3	-0.144766	-0.0493097	-0.0644145	-0.23537	0.200928	-0.120352	0.00858641	0.159971	-0.0847211	-0.104489	-0.0805449	0.0879254	-0.217293	-0.153128	-0.181927	0.159392	-0.123465	0.0622834	-0.0454575	-0.0982389	0.0829557	0.185748	0.614839	-0.0527815	0.254622	0.0780076	0.20954	-0.160522
K.M(15.995)DSAVQASLSLPAT(79.966)PVGK.G	4.0012	M:206,T:219,	0	Q9ERR1	Ndel1	1.62766	1.5984	1.75463	1.61519	1.65651	1.60104	1.51797	1.58914	0.168324	0.446403	0.679323	0.626813	0.310207	0.285194	0.58662	0.717373	1.64897	1.59117	0.480216	0.474849	0.254905	-0.0578038	0.973765	-0.00536692	0.00109147	-1.16875	0.00110297	-1.11632
K.EELLENEDEQNS(79.966)PPK.K	4.0529	S:1281,	1000,	Q4VA53	Pds5b	-1.42389	-1.18664	-1.22654	-1.07355	-0.989597	-0.954484	-1.63717	-1.21943	0.252881	0.331141	-0.451308	-0.55081	-0.263766	0.402325	-0.708589	-0.970817	-1.22766	-1.20017	-0.104524	-0.385212	0.881197	0.0274838	0.488182	-0.280688	0.0124489	1.12313	0.0665691	0.814959
K.AAGDTVVIENSDIS(79.966)PEM(15.995)ESPEK.E	2.9384	S:1290,M:1293,	1.6,	Q61595	Ktn1	-2.09918	-2.36232	-1.69687	-1.62299	-2.235	-1.83679	-1.94006	-2.21832	-0.622771	-0.0137005	-1.09605	-1.0471	-0.701572	-0.439613	-0.97877	-1.11651	-1.94534	-2.05754	-0.694905	-0.809116	0.601167	-0.1122	0.712407	-0.114211	0.008144	1.25044	0.000815802	1.24843
R.RLS(79.966)PPGGSGSGVPGGGPLLPTAGR.E	3.1526	S:714,	2.97,	Q69ZK9	Nlgn2	3.67142	3.82103	3.84906	3.76846	3.83077	3.74586	3.63422	3.81025	1.41527	1.80698	2.08161	2.13622	1.60597	1.47207	2.10498	2.36405	3.77749	3.75527	1.86002	1.88677	0.719753	-0.0222195	0.923496	0.0267478	0.000890994	-1.91747	0.00225679	-1.8685
K.YLEES(79.966)DDDDDLF.-	1.4852	S:1521,	0	Q01320	Top2a	-2.74668	-2.81777	-3.59985	-2.64917	-2.98108	-3.12603	-2.47433	-3.28506	0.807659	0.663818	-0.312375	-0.413653	0.640156	0.661784	-0.542398	-0.560406	-2.95337	-2.96662	0.186362	0.0497839	0.963849	-0.0132557	0.781929	-0.136578	0.000347244	3.13973	0.000963562	3.01641
R.DVAGASWGNVS(79.966)GEEEEEEDGPAVLVEQLTDSAM(15.995)EPTGPSR.E	4.4566	S:324,M:346,	10.47,	P36916	Gnl1	-2.33025	-1.9855	-2.62124	-2.62658	-2.15742	-1.98868	-2.06736	-2.63372	-1.75236	-2.02807	-2.08367	-2.21916	-1.77466	-2.36125	-1.48521	-2.24496	-2.39089	-2.2118	-2.02081	-1.96652	0.426161	0.179094	0.82176	0.0542923	0.0945018	0.370076	0.369413	0.245274
R.S(79.966)ESLIDASEDSQLEAAIR.A	4.1736	S:256,	8.58,	Q6P5G6	Ubxn7	2.04753	2.30629	2.12251	2.27144	1.59015	2.2289	2.30784	1.87447	3.50645	3.38988	3.49884	3.49602	3.5365	3.43085	3.61315	3.75485	2.18695	2.00034	3.4728	3.58384	0.354069	-0.186606	0.206406	0.111036	3.13638e-05	1.28585	0.000929045	1.5835
R.GPAAATAGYGCPLLSDLTLS(79.966)PVPR.D	4.5234	S:1540,	5.5,	Q6PAL7	Ahdc1	-2.4282	-3.22852	-2.57502	-3.24686	-3.18346	-2.79399	-2.2324	-2.59449	-1.59121	-1.53046	-1.55715	-1.92347	-1.45731	-1.36091	-1.81445	-1.67952	-2.86965	-2.70108	-1.65057	-1.57805	0.585216	0.168567	0.618709	0.0725237	0.00614947	1.21908	0.00534142	1.12304
R.SQSS(79.966)DTEQPSPTSGGGK.V	4.1598	S:498,	0,	Q8BGD9	Eif4b	2.91288	3.04417	3.19771	3.2207	3.2778	3.19606	3.16805	2.91795	3.72834	3.83512	3.60576	3.77953	3.72157	3.7653	3.47227	3.84949	3.09387	3.13996	3.73719	3.70216	0.67837	0.0460974	0.726879	-0.0350269	0.000557642	0.643319	0.00244334	0.562194
R.NSQDIT(79.966)PVDNSM(15.995)DSNIHQR.R	2.9388	T:1229,M:1235,;	8.08,	P97798	Neo1	-1.12913	-1.10543	-1.26912	-1.04911	-1.45234	-1.39702	-1.18081	-0.937438	0.591383	1.46062	1.22008	0.862111	0.585085	1.18229	0.827734	1.55438	-1.1382	-1.2419	1.03355	1.03737	0.458008	-0.103705	0.989759	0.00382292	0.000954832	2.17175	0.000320845	2.27927
R.TDVSNFDEEFTGEAPTLS(79.966)PPRDAR.P	3.7686	S:920,	4.08,	P70268	Pkn1	-2.12075	-1.979	-1.81438	-2.13645	-1.73861	-1.93404	-1.78136	-1.71614	-1.78745	-1.48483	-1.24472	-1.18718	-1.31542	-1.50676	-1.03003	1.00472	-2.01264	-1.79254	-1.42605	-0.711872	0.0558512	0.220105	0.309317	0.714173	0.0149378	0.586599	0.159338	1.08067
R.VAQTPDSSDGGLS(79.966)PSGEDEDDEQLTYR.L	5.3221	S:355,	0,	Q7TQF2	Fbxo10	-0.540158	-0.676156	-0.217068	-0.286996	-0.0420175	-0.293968	-0.278699	-0.33798	-0.801536	-0.76475	-1.35153	-0.862692	-1.16815	-1.11396	-0.888948	-1.13736	-0.430095	-0.238166	-0.945128	-1.07711	0.189265	0.191929	0.428971	-0.131978	0.027054	-0.515033	9.9707e-05	-0.83894
K.DDDDIDLFGS(79.966)DDEEESEEAK.K	3.5387	S:106,	27.16,	O70251	Eef1b	5.18406	4.80026	5.8919	5.3488	5.83917	5.52278	5.58659	5.72683	6.45042	6.60138	5.6948	5.47326	5.61113	6.12243	5.30716	3.58233	5.30626	5.66884	6.05496	5.15576	0.209426	0.362584	0.211839	-0.899203	0.0833614	0.748707	0.421688	-0.51308
R.SFSSS(79.966)ADEHS.-	1.715	S:299,	0,	Q8VD33	Sgtb	-0.416265	0.366295	-0.208951	0.0630507	0.000281811	-0.5865	-0.0977054	-0.12555	-1.8677	-1.93109	-1.61374	-1.5855	-1.8253	-2.20675	-1.8462	-1.88615	-0.0489676	-0.202368	-1.74951	-1.9411	0.502618	-0.153401	0.177008	-0.191595	0.000506306	-1.70054	7.6276e-05	-1.73873
K.SEEEQSSAS(79.966)VKK.D	2.5106	S:249,	4.08,	Q9Z204	Hnrnpc	-0.336622	-0.503241	-0.0091691	-0.35107	-0.0560308	-0.0130215	0.0900865	0.131001	1.78835	2.33882	1.19545	0.878081	1.12598	2.02026	0.944567	0.0125213	-0.300025	0.0380088	1.55018	1.02583	0.0397703	0.338034	0.357244	-0.524344	0.00737342	1.8502	0.0951058	0.987823
R.LAGGQTS(79.966)QPTTPLTSPQR.E	2.4137	S:23,	0	Q9ES00	Ube4b	0.805308	0.770622	0.62746	0.873904	1.00995	1.11935	0.995061	0.990927	1.16662	1.14249	0.97986	0.730846	1.02161	1.1248	0.830033	-0.0122218	0.769324	1.02882	1.00496	0.741056	0.00819985	0.259498	0.3965	-0.263899	0.0976253	0.235632	0.3475	-0.287766
K.NSRPSSPVNT(79.966)PSSQPPAAK.S	3.6521	T:359,	11.36,	Q03173	Enah	1.97957	1.87195	1.28568	1.39282	1.43479	1.1689	1.34676	1.64362	1.17082	1.11486	1.58053	1.55063	1.37587	1.31726	1.49658	1.6867	1.63251	1.39852	1.35421	1.4691	0.293589	-0.233989	0.469446	0.114893	0.240898	-0.278296	0.601955	0.0705856
R.SHS(79.966)LPNSLDYAQASER.G	3.5031	S:46,	26.38,	Q3UJU9	Rmdn3	4.04842	4.07866	4.13791	4.08841	4.24078	4.18857	4.02304	4.05111	2.93226	2.88505	3.06367	3.0591	2.86756	2.91196	3.03944	3.2198	4.08835	4.12588	2.98502	3.00969	0.540951	0.0375262	0.797499	0.0246717	2.32282e-05	-1.10333	5.84029e-05	-1.11619
R.AAGPGNLVLPGS(79.966)LTASLECVK.E	2.741	S:223,	0,	Q8CCJ4	Amer2	-2.74496	-3.09929	-3.09431	-3.41492	-3.51488	-3.77694	-3.56986	-3.55312	-2.61921	-2.8595	-2.95925	-3.24297	-2.44306	-2.84687	-2.71912	-3.06111	-3.08837	-3.6037	-2.92023	-2.76754	0.0250912	-0.515328	0.435049	0.152695	0.405994	0.168137	0.00356764	0.83616
K.ESETFSDSS(79.966)PIEIIDEFPTFVSAK.D	5.7236	S:839,	0	Q99P72	Rtn4	5.66576	5.34165	6.0655	5.77471	6.28901	6.0407	6.12723	5.88536	5.48555	5.39628	5.95419	5.77645	5.09733	5.34105	5.72284	5.16236	5.71191	6.08557	5.65312	5.33089	0.0844733	0.373667	0.142469	-0.322224	0.776211	-0.0587879	0.00605929	-0.754679
R.SRS(79.966)DIDVNAAAGAK.A	3.4429	S:376,	4.5,	Q8BRT1	Clasp2	6.60342	6.48421	6.54935	6.92472	6.40876	7.30046	6.91722	6.87076	7.32458	6.86527	6.56109	6.46228	7.20898	7.05655	6.72617	6.89743	6.64042	6.8743	6.8033	6.97228	0.314468	0.233874	0.479708	0.168979	0.490885	0.16288	0.661468	0.0979847
K.SQSLT(79.966)NAFNLPEPAPPRPSLSQDEVK.A	5.4872	T:668,	0,	O88935	Syn1	3.80795	3.59996	3.42666	4.1836	2.92508	4.32498	3.84528	4.27259	0.37752	0.898736	1.08187	0.885574	0.689831	0.219843	1.18637	1.10919	3.75454	3.84198	0.810925	0.801309	0.820203	0.087443	0.972793	-0.00961554	1.19495e-05	-2.94361	0.000435966	-3.04067
K.SDAEEDGVT(79.966)GSQDEEDSKPK.A	2.6738	T:561,	9.53,	P35564	Canx	0.0136738	-0.0902538	0.15406	-0.00651979	0.542	0.120578	0.196035	0.153901	0.662958	0.687233	0.555802	0.390292	0.315289	0.451452	0.180493	-0.0390658	0.01774	0.253128	0.574071	0.227042	0.0911119	0.235388	0.0374357	-0.347029	0.000798502	0.556331	0.861249	-0.0260862
R.VNQSALEAVT(79.966)PSPSFQQR.H	4.2035	T:399,	3.79,	Q8K3H0	Appl1	-1.28615	-1.42272	-1.59202	-1.62426	-2.5315	-1.95228	-1.87351	-1.22965	-1.20461	-1.43811	-1.01886	-1.24297	-1.2314	-1.35363	-1.25397	-1.02089	-1.48129	-1.89674	-1.22614	-1.21497	0.218439	-0.415449	0.923169	0.0111624	0.071406	0.25515	0.0794222	0.681761
R.AGATCVS(79.966)QCDLSPGNGEDR.A	3.1002	S:373,	0,	Q99J10	Ctu1	2.10417	2.03464	2.17887	2.09339	2.05156	2.08159	1.9848	2.09155	0.796966	0.693915	0.972026	1.04594	1.10719	0.90552	1.06568	1.31547	2.10277	2.05237	0.877213	1.09847	0.236736	-0.050392	0.106496	0.221252	0.000191187	-1.22555	0.000823509	-0.953909
R.SALSS(79.966)SLRDLSEAGK.R	3.1913	S:922,	7.48,	Q8R0S2	Iqsec1	1.94701	2.63492	2.01187	2.37514	1.6296	2.51804	1.99131	1.78612	1.09826	0.669287	1.25486	1.36264	1.28251	0.860766	1.17702	1.43156	2.24224	1.98127	1.09626	1.18796	0.341566	-0.260967	0.654747	0.091704	0.00210294	-1.14598	0.0175801	-0.793305
R.RHS(79.966)FM(15.995)STEPLSAEASLSSDSQR.L	4.6355	S:366,M:368,	29.82,	O08576	Rundc3a	0.128453	0.427129	-0.204989	0.135044	0.0791974	0.15213	0.0655446	0.0144525	0.204458	0.786066	0.347348	0.35311	0.0345306	0.409741	0.400315	0.650374	0.121409	0.0778311	0.422745	0.37374	0.761674	-0.043578	0.793254	-0.0490052	0.145867	0.301336	0.0995337	0.295909
R.GTSQVSSPS(79.966)QPPEK.Q	2.7866	S:1156,	1.29,	Q8CJ19	Mical3	0.00374222	-0.226669	-0.103383	-0.248166	0.108677	-0.200628	-0.458437	0.082046	-1.27575	-0.883074	-0.712175	-0.617303	-0.708282	-0.996151	-0.58986	-0.419562	-0.143619	-0.117086	-0.872076	-0.678464	0.864266	0.0265332	0.347188	0.193612	0.00997509	-0.728457	0.021081	-0.561378
K.GPGS(79.966)EEAATAALPAR.K	2.8377	S:282,	62.81,	Q9JME5	Ap3b2	0.733471	0.667757	1.10212	0.838339	1.31573	0.966846	0.958958	0.992493	0.384661	0.460459	0.281723	0.167179	0.228158	0.216316	-0.00613546	-0.60662	0.835422	1.05851	0.323505	-0.0420704	0.134042	0.223086	0.157694	-0.365576	0.00599736	-0.511917	0.00624608	-1.10058
K.AAGEAEEDDEDEEEEEEEEDLS(79.966)SPPGLPEPLENVEVPSGPQALTDGPR.E	4.3544	S:174,	0	Q9QXJ1	Apbb1	-1.31025	-1.16042	-0.899086	-1.11671	-0.926289	-1.05406	-0.630136	-1.20915	-1.91107	-2.02147	-2.29449	-2.03553	-2.63031	-2.32218	-2.14211	-2.01472	-1.12162	-0.954907	-2.06564	-2.27733	0.311811	0.166709	0.233996	-0.211692	0.000201038	-0.944022	0.00034991	-1.32242
K.ERVPDS(79.966)PSPAPSLEEGR.R	3.6795	S:484,	24.15,	Q9QYB2	Dach1	-0.929777	-0.933309	-0.931445	-0.835327	-0.894598	-1.03929	-0.716404	-1.28127	1.08804	1.00732	0.0898919	0.287799	1.05983	0.938686	0.274744	0.363119	-0.907464	-0.982889	0.618263	0.659095	0.57649	-0.0754248	0.903078	0.0408312	0.00866581	1.52573	0.000932497	1.64198
R.DVEMGNS(79.966)VIEENEM(15.995)K.K	2.5119	S:512,M:519,	1000,	P56564	Slc1a3	2.72619	2.46095	2.7719	2.83234	2.86829	2.83946	2.56661	2.73805	1.97267	2.1065	1.70711	1.29659	1.05807	1.63191	1.42031	0.786072	2.69785	2.7531	1.77072	1.22409	0.623178	0.0552584	0.0796779	-0.546623	0.00808669	-0.92713	0.00198038	-1.52901
K.EELSHS(79.966)PEPCTK.M	2.9644	S:301,	10.36,	P41230	Kdm5c	-0.351336	-0.408348	-0.0364194	-0.228775	-0.0921969	-0.415082	-0.0660472	-0.167449	1.85287	1.93017	1.28135	0.904979	1.53448	2.33278	0.990936	-0.172192	-0.25622	-0.185194	1.49234	1.1715	0.557814	0.0710257	0.60778	-0.320841	0.00329061	1.74856	0.0802368	1.35669
R.KVPS(79.966)FTFTPTVTYQR.G	4.3875	S:901,	24.15,	O89026	Robo1	2.99552	2.88479	2.68014	2.93735	2.83165	2.91838	2.59392	2.74092	2.96252	2.69332	3.98384	3.86391	2.88824	3.17544	3.63561	4.08814	2.87445	2.77122	3.3759	3.44686	0.330585	-0.10323	0.870393	0.0709592	0.217735	0.501451	0.0789821	0.67564
R.RDSS(79.966)DDWEIPDGQITVGQR.I	3.4066	S:432,	0,	P28028	Braf	0.312643	0.478485	0.231026	0.407124	0.338007	0.416307	0.356164	0.208053	-0.338056	-0.301025	-0.402012	-0.254973	-0.379555	-0.404877	-0.425007	-0.0351472	0.35732	0.329633	-0.324017	-0.311146	0.705229	-0.0276865	0.901947	0.0128702	0.000145533	-0.681336	0.00263054	-0.64078
K.TYQVPPVQPAS(79.966)PGSHNALK.L	3.015	S:1455,	21.42,	Q920I9	Wdr7	5.95824	6.03314	6.10616	6.05078	6.21575	5.96129	6.03035	6.03954	3.95869	3.965	4.39826	4.44897	4.3244	3.91093	4.50053	4.54932	6.03708	6.06173	4.19273	4.3213	0.709287	0.0246493	0.538909	0.128566	0.000527309	-1.84435	0.000456005	-1.74044
R.M(15.995)ESPIPILPLPT(79.966)PDAETEK.L	3.726	M:325,T:336,	13.22,	Q9Z2Q6	Septin5	0.599122	0.13335	-0.538142	0.0620666	-0.753283	-0.45666	-0.630848	-0.353431	-0.59948	-1.0794	-0.57765	-0.68331	-1.04158	-1.04815	-0.699998	-0.780603	0.0640993	-0.548556	-0.734959	-0.892583	0.0726349	-0.612655	0.328479	-0.157624	0.0330206	-0.799059	0.0344042	-0.344028
K.KDSFSQESSPS(79.966)SPSDLAK.L	4.6623	S:1340,	0.78,	Q9QYX7	Pclo	3.26816	3.11576	3.2502	3.06475	3.55084	3.17039	3.11733	3.19349	-0.15268	0.140107	0.543372	0.737584	0.117236	0.00155449	0.693282	0.624672	3.17472	3.25801	0.317096	0.359186	0.490172	0.0832974	0.879514	0.0420905	0.000431165	-2.85762	4.31453e-05	-2.89883
R.SSPGSVAAS(79.966)PSGGGGR.R	2.7286	S:66,	6.57,	S4R1M9	Osbpl10	-0.655278	-1.08411	-1.4538	-1.42961	-1.88336	-1.61078	-1.85626	-0.881083	-2.58369	-2.60625	-1.24295	-1.63004	-3.13192	-2.37008	-1.8884	-1.6319	-1.1557	-1.55787	-2.01573	-2.25557	0.229914	-0.402174	0.632542	-0.239842	0.0835601	-0.860032	0.140497	-0.6977
R.NNRPAFFS(79.966)PSLK.R	3.4535	S:304,	10.36,	Q3UE31	0	0.474944	0.502699	0.396854	0.260122	0.385441	0.213353	0.449723	0.639012	1.75006	1.46962	1.95451	1.72669	1.89055	1.96234	1.52271	1.20179	0.408655	0.421882	1.72522	1.64435	0.903145	0.0132276	0.70666	-0.0808762	0.000130584	1.31657	0.00246787	1.22246
R.FPAQGS(79.966)IEIHEDGEEGCSQR.S	2.7137	S:109,	0	Q3UHE1	Pitpnm3	-0.687511	-0.370403	-0.89153	-0.108343	-0.76211	-0.509808	-0.630543	-0.304899	-1.17457	-0.847454	-0.437742	-0.544457	-0.799361	-0.961323	-0.849571	-0.707385	-0.514447	-0.55184	-0.751056	-0.82941	0.858125	-0.0373932	0.678135	-0.078354	0.361073	-0.236609	0.0576196	-0.27757
K.FQEGAEMPLS(79.966)PEEK.N	2.8159	S:210,	1000,	Q8R0T2	Znf768	-2.2921	-2.23109	-2.57669	-1.98861	-2.00721	-2.14069	-2.14519	-1.78858	-0.248857	-0.457844	-0.766677	-1.089	-0.467579	-0.16324	-0.907411	-1.92975	-2.27212	-2.02042	-0.640595	-0.866996	0.143722	0.251704	0.622362	-0.226401	0.000591709	1.63153	0.0550119	1.15342
R.SQS(79.966)AAVTPSSSTSSAR.A	2.8055	S:213,	5.75,	Q9JKV1	Adrm1	-1.53477	-1.66001	-1.94473	-1.78655	-1.87894	-2.15699	-1.86798	-1.80022	-1.18355	-1.40941	-1.36015	-1.66678	-1.28791	-1.37195	-1.47572	-1.37614	-1.73151	-1.92603	-1.40497	-1.37793	0.150882	-0.194518	0.813307	0.0270377	0.0499671	0.326542	0.00253253	0.548098
K.YDSTDQGS(79.966)PASTPSTTR.P	3.3737	S:1076,;	0,	Q6JPI3	Med13l	-1.97061	-1.86001	-1.30363	-1.98426	-1.3784	-2.08803	-1.52773	-1.79876	-0.575927	-0.316229	-0.980485	-1.427	-0.911041	-0.30186	-1.2948	-1.98708	-1.77963	-1.69823	-0.82491	-1.12369	0.729364	0.0813977	0.514873	-0.298785	0.0207367	0.954718	0.208701	0.574535
K.SQSLTNAFNLPEPAPPRPSLS(79.966)QDEVK.A	4.3308	S:684,	0,	O88935	Syn1	4.18475	4.25184	3.11167	3.64691	2.56426	3.23354	3.10353	3.571	0.785701	1.3108	1.38204	1.4545	0.947766	0.869355	1.39282	1.19598	3.7988	3.11808	1.23326	1.10148	0.0936541	-0.680714	0.522357	-0.13178	0.000498807	-2.56553	0.000500727	-2.0166
K.EGDGSATTDAAPAT(79.966)SPK.A	4.1167	T:95,	0,	P06837	Gap43	8.84221	9.07849	9.05496	8.98759	9.21791	9.17463	9.10037	9.38562	6.81945	7.22393	8.31639	7.92316	6.39417	7.06427	7.79391	6.53671	8.99081	9.21963	7.57073	6.94727	0.0299511	0.228821	0.226731	-0.623466	0.0229843	-1.42008	0.00465394	-2.27237
R.KFS(79.966)EEPEVAANFTK.S	2.8053	S:554,	39.99,	Q9D6Z1	Nop56	-0.742817	-0.378846	-0.923984	-0.347405	-0.670782	-0.0846958	-0.426632	-0.364569	-0.39161	-0.0781927	-0.391186	-0.011229	-0.38146	0.262486	-0.478682	0.458199	-0.598263	-0.38667	-0.218054	-0.0348644	0.298024	0.211593	0.50901	0.18319	0.0753487	0.380209	0.242799	0.351805
K.DPPQS(79.966)PPDSESEQLLLETER.L	4.767	S:341,	30.65,	Q9JIY0	Plekho1	-0.301544	-0.115878	-0.0378556	-0.0721078	-0.0566173	-0.262045	-0.209033	-0.0967622	0.621828	0.506677	0.69416	0.787838	0.439384	0.523131	0.739625	0.720632	-0.131846	-0.156114	0.652625	0.605693	0.76006	-0.0242678	0.639009	-0.0469326	8.27599e-05	0.784472	0.000298053	0.761807
R.TESVSEASTRPEGES(79.966)DPEGADSSCNESVTTQLSSVETR.C	5.2442	S:636,	13.27,	Q6I6G8	Hecw2	-0.547628	-0.512588	-0.339775	-0.49905	-0.273031	-0.46586	-0.22731	-0.579373	-0.910897	-1.25097	-1.16013	-1.30985	-1.39007	-0.987185	-1.47631	-1.81508	-0.47476	-0.386393	-1.15796	-1.41716	0.395377	0.0883666	0.240026	-0.259197	0.00145638	-0.683203	0.00434433	-1.03077
R.LLSSS(79.966)DDDANILSSPTDR.S	3.3386	S:862,;	0,	Q99K74	Med24	0.798953	1.19563	0.725681	1.07373	0.221646	1.08117	1.05969	1.04165	1.38946	1.58874	1.47229	1.6984	1.46523	1.46399	1.52018	1.5786	0.948499	0.851038	1.53722	1.507	0.700265	-0.0974606	0.699519	-0.0302252	0.00645154	0.588725	0.0510619	0.655961
R.ESGS(79.966)PAQEFSK.Y	2.5003	S:621,;	0	Q7TPM1	Prrc2b	0.990038	0.838699	1.05776	0.811938	1.16325	1.05642	0.99113	1.01038	2.44769	2.42951	2.12151	1.99403	2.43683	2.43668	2.17469	1.60502	0.924609	1.05529	2.24818	2.16331	0.121817	0.130685	0.723654	-0.0848774	0.000250654	1.32358	0.00947534	1.10801
R.VSCEVEPPGTSDS(79.966)PAAR.T	2.8362	S:518,	4.88,	Q61193	Rgl2	-0.779617	-0.965986	-0.41239	-0.670598	-0.903807	-0.948927	-0.848786	-0.936061	-0.669384	-0.0848265	-0.792704	-0.69568	-0.666954	-0.310947	-0.776083	-0.382699	-0.707148	-0.909395	-0.560649	-0.534171	0.178058	-0.202248	0.897293	0.0264775	0.490148	0.146499	0.0407812	0.375224
R.SS(79.966)SMAAGLER.N	2.1905	S:366,	13.24,	Q8BKX1	Baiap2	1.19375	1.14754	0.734674	1.08433	0.766074	1.14136	1.13445	1.07584	0.535485	-0.282669	0.0996938	0.0456958	0.408321	-0.103751	0.0529304	0.217685	1.04007	1.02943	0.0995513	0.143796	0.940688	-0.0106441	0.834068	0.0442451	0.00505363	-0.940523	0.000905343	-0.885633
R.APPQQPS(79.966)PATTPSAVQFFLQEDEGAER.K	4.6868	S:144,	0,	P13808	Slc4a2	-0.729799	-0.622231	-0.562758	-0.403825	-1.02218	-0.393591	-0.407236	-1.0541	-0.486701	-0.675567	-0.417851	-0.123079	-0.233389	-0.88266	-0.0853438	-0.258414	-0.579653	-0.719277	-0.425799	-0.364952	0.518287	-0.139624	0.784002	0.0608479	0.301928	0.153854	0.214604	0.354325
R.KT(79.966)SLDVSNSVEPGFLAPGAR.S	5.1888	T:650,	0,	Q8CH77	Nav1	0.653721	0.940452	1.02158	0.992827	0.381764	1.65574	1.15494	0.889789	1.80395	1.71694	2.54278	2.46607	2.01198	2.07991	2.60849	2.74571	0.902146	1.02056	2.13244	2.36152	0.695107	0.118413	0.451901	0.229087	0.00653567	1.23029	0.00774334	1.34096
K.AEADASGNLTKES(79.966)PDTNGPK.L	2.3552	S:1645,	7.02,	Q9WTQ5	Akap12	2.33574	2.51691	2.24974	2.44175	2.35153	2.42217	2.22992	2.3937	1.61963	1.44244	2.50197	2.60856	1.65811	1.46911	2.39263	2.62982	2.38604	2.34933	2.04315	2.03742	0.631899	-0.0367068	0.989294	-0.00573146	0.336596	-0.342885	0.348651	-0.31191
R.VQDDAS(79.966)DVESISDCPPLR.E	2.6165	S:1584,;	7.55,	Q80XJ3	Ttc28	-1.24125	-0.769349	-1.20329	-1.08847	-1.08604	-1.44552	-0.970522	-1.21637	-0.2446	0.424945	-0.522671	-0.438212	-0.39523	0.0381937	-0.480698	-0.429323	-1.07559	-1.17961	-0.195135	-0.316764	0.508076	-0.104021	0.64298	-0.12163	0.018073	0.880457	0.00165625	0.862848
K.LPSS(79.966)SPPLEPTDTSVTSR.R	3.2397	S:2424,;	0.06,	E9PVX6	Mki67	-3.00851	-2.30586	-2.76951	-3.07024	-3.04485	-2.69894	-2.82262	-2.68827	0.864923	0.878441	-0.37639	-0.458446	0.857672	0.98468	-0.25144	-0.0988193	-2.78853	-2.81367	0.227132	0.373023	0.901844	-0.0251409	0.776385	0.145891	0.00145521	3.01566	0.00136463	3.18669
K.DGWNQNHFITPVS(79.966)T(79.966)LER.D	2.7186	S:1015,T:1016,	0	Q68FH0	Pkp4	-1.02354	-1.08967	-1.58045	-1.13524	-1.35403	-1.24183	-1.03993	-1.00303	-1.98278	-2.44812	-2.024	-1.8689	-2.04007	-2.65349	-1.83024	-2.09023	-1.20723	-1.1597	-2.08095	-2.15351	0.765986	0.0475217	0.750362	-0.0725576	0.00276673	-0.873725	0.00578318	-0.993804
K.SEPQDFQEDS(79.966)WGDTK.H	3.1471	S:1023,	5.19,	Q9QYR6	Map1a	4.37001	4.20247	4.58559	4.45127	4.58504	4.46108	4.42782	4.18972	0.122356	0.434773	0.25583	0.238227	-0.192618	0.283603	0.790118	0.184352	4.40233	4.41591	0.262797	0.266364	0.909927	0.0135785	0.987497	0.00356686	2.92739e-08	-4.13954	4.78591e-05	-4.14955
R.SLAESGLNWFS(79.966)ESEEK.T	2.9708	S:477,	4.88,	Q8CH77	Nav1	-0.761806	-0.710203	-0.757148	-0.88556	-0.820839	-0.746463	-0.95209	-0.949532	-0.37854	-0.500376	-0.520168	-0.721446	-0.505713	-0.463721	-0.518447	-1.29653	-0.778679	-0.867231	-0.530132	-0.696104	0.213224	-0.0885519	0.481611	-0.165972	0.0306462	0.248547	0.462275	0.171127
K.GDS(79.966)PELKPR.A	2.515	S:978,	1000,	Q3UHC7	Dab2ip	1.64868	1.49719	1.45109	1.57902	1.51727	1.41911	1.36065	1.58421	1.61596	1.81217	1.83257	1.72148	1.44705	1.91168	1.50638	1.23165	1.54399	1.47031	1.74555	1.52419	0.309983	-0.0736836	0.220216	-0.221354	0.022926	0.201551	0.739686	0.0538801
K.NHLS(79.966)PQEGGATPQVPSPCCR.F	3.7018	S:163,	20.04,	Q9EP97	Senp3	0.37205	0.189294	0.119923	0.149564	0.381222	0.198988	0.273298	0.263394	0.253951	0.327162	0.366838	0.529795	0.722827	0.300504	0.388053	0.901354	0.207708	0.279225	0.369436	0.578185	0.339356	0.0715176	0.243192	0.208748	0.0937948	0.161729	0.121567	0.298959
R.AGSGSGGGVQNGPPAS(79.966)PTLAHEAAPLPSGR.P	5.7367	S:594,	0	Q8CIP4	Mark4	0.702239	0.255795	-0.00290918	0.330111	-0.0618367	-0.194804	0.171319	0.344269	0.75274	0.510375	1.01125	1.29301	1.18205	0.656931	0.914205	1.69224	0.321309	0.064737	0.891845	1.11136	0.224591	-0.256572	0.461964	0.219513	0.0435244	0.570536	0.0104564	1.04662
K.SVST(79.966)PSEAGSQDSGDGAVGSR.R	3.0674	T:89,	0	O88487	Dync1i2	-0.139676	-0.114032	-0.294921	-0.416566	0.0420623	-0.565383	-0.289587	-0.503709	0.858454	0.658078	0.548664	0.468258	0.680643	0.703964	0.478626	0.48507	-0.241299	-0.329154	0.633364	0.587076	0.596407	-0.0878555	0.673956	-0.0462879	0.000247657	0.874663	0.00325048	0.91623
K.PFAEGPLAT(79.966)R.T	2.1619	T:509,;	1000,	Q8VDI9	Alg9	1.61834	1.23962	1.50356	1.15465	1.53069	1.28401	1.23761	1.34778	0.803932	0.0443373	0.322817	0.205045	0.188809	-0.0717945	0.25	-0.11664	1.37904	1.35002	0.344033	0.0625939	0.827975	-0.0290176	0.197227	-0.281439	0.00288031	-1.03501	5.5387e-05	-1.28743
R.LYSSMSDT(79.966)NLAEAGLNYHAQR.L	4.3734	T:1992,	5.95,	O88737	Bsn	-0.722911	-0.981165	-0.99075	-0.699001	-0.996759	-0.74983	-0.970651	-0.909153	-2.2057	-2.33187	-2.30574	-2.11636	-2.29654	-2.32285	-2.05685	-1.8293	-0.848457	-0.906598	-2.23992	-2.12638	0.573144	-0.0581418	0.417122	0.113533	2.45449e-05	-1.39146	0.000474664	-1.21979
R.QGT(79.966)PVPASGPAAAYK.Q	3.1578	T:29,	13.41,	Q61290	Cacna1e	2.37644	1.79503	1.5599	1.40764	2.00176	1.18201	1.18269	1.80986	-0.610682	-0.627362	0.0947232	0.00957727	-0.498587	-0.772898	-0.0842614	0.133621	1.78475	1.54408	-0.283436	-0.305531	0.453958	-0.240672	0.940021	-0.0220953	0.000383797	-2.06819	0.000760471	-1.84961
K.S(79.966)PGHM(15.995)VILNQTK.G	2.1149	S:552,M:556,	29.07,	Q8CH25	Sltm	-1.65487	-1.83939	-1.52317	-1.42979	-1.68727	-1.15892	-1.36819	-1.49981	-0.875476	-1.03803	-1.33049	-1.30364	-1.2962	-1.11318	-1.4482	-1.40362	-1.6118	-1.42855	-1.13691	-1.3153	0.247447	0.183257	0.232384	-0.178392	0.0159789	0.474898	0.434452	0.113249
K.SVYGVTDETQSQS(79.966)PVHIPSQPIR.K	4.7636	S:244,	1.06,	Q9Z2H2	Rgs6	0.990844	1.41419	0.758632	1.03585	0.977533	0.812596	0.742595	1.19262	0.823723	0.645549	1.1963	0.950143	0.858479	0.661157	1.03354	0.586864	1.04988	0.931337	0.903928	0.785009	0.510704	-0.118543	0.468337	-0.118919	0.445378	-0.145952	0.342455	-0.146328
R.RS(79.966)ITSPPSTSSTK.R	2.7822	S:265,	0	P70257	Nfix	-1.03137	-1.19762	-0.816965	-1.71353	-0.764745	-1.1958	-1.0166	-1.51189	1.47334	1.02603	0.387624	0.528289	1.45099	1.16066	0.693361	1.20565	-1.18987	-1.12226	0.85382	1.12766	0.794141	0.0676152	0.393577	0.273844	0.000790696	2.04369	5.50129e-05	2.24992
R.SRPSSDLNNSTLQS(79.966)PAHLK.V	4.037	S:403,	3.55,	Q8VHJ5	Mark1	0.830235	0.892408	0.0299077	0.47935	0.328993	0.377639	0.138728	0.893372	1.82158	1.43102	1.93318	1.99287	1.90375	1.72788	1.6732	2.12303	0.557975	0.434683	1.79466	1.85697	0.647201	-0.123292	0.714364	0.0623037	0.0031146	1.23669	0.000652543	1.42228
K.ETPPGGNLS(79.966)PAPR.L	2.4897	S:1002,	0	Q7TSC1	Prrc2a	0.929617	0.784151	1.17105	0.658898	1.31565	0.574994	0.887374	0.794829	1.64571	1.44984	1.53863	1.54449	1.68967	1.68764	1.3363	1.63938	0.885929	0.893212	1.54467	1.58825	0.970843	0.00728333	0.664782	0.0435787	0.00578528	0.658742	0.0128318	0.695037
R.SSS(79.966)SCNDLYATVK.D	2.428	S:350,	0,	Q3U1F9	Pag1	-0.6933	-0.554789	-0.454477	-1.19828	-0.740615	-0.685441	-0.778312	-0.784241	-0.606364	-0.728123	-0.608033	-0.616258	-0.389886	-0.59887	-0.701588	-1.0471	-0.725212	-0.747152	-0.639694	-0.684362	0.903317	-0.0219408	0.769506	-0.0446678	0.643349	0.0855173	0.680799	0.0627903
R.AQRPPEGMS(79.966)PELPPR.D	2.6467	S:232,	1000,	Q5XJV6	Lmtk3	-0.0482922	-0.022789	-0.0590043	0.046103	0.274395	0.0845442	-0.232707	-0.0838809	-0.582557	-1.10039	-0.223126	-0.0556245	-0.511439	-0.821387	-0.234483	-0.0821624	-0.0209956	0.0105878	-0.490425	-0.412368	0.794386	0.0315834	0.792722	0.0780574	0.134718	-0.46943	0.0808185	-0.422956
R.SMGTGDSAGVEVPS(79.966)SPLR.R	3.4582	S:393,	11.53,	Q80YV2	Zc3hc1	-0.125703	-0.460071	-0.177721	-0.06636	-0.130221	-0.235211	-0.202965	-0.288639	0.965241	0.0876017	0.73586	0.530503	0.845886	0.879512	0.432397	0.168206	-0.207464	-0.214259	0.579801	0.5815	0.945564	-0.00679553	0.994866	0.00169885	0.0167243	0.787265	0.0168551	0.795759
K.PSANSVT(79.966)SPHSK.E	2.5958	T:250,	7.17,	Q8CC27	Cacnb2	1.01738	0.555045	0.664783	0.773231	0.856984	0.570501	0.401663	0.667046	-1.60895	-1.9535	-1.60892	-1.59088	-1.39355	-1.85794	-1.47655	-1.76243	0.75261	0.624049	-1.69056	-1.62262	0.384781	-0.128561	0.649577	0.0679449	1.85056e-06	-2.44317	5.94949e-06	-2.24666
R.SQDATVS(79.966)PGSEQSEK.S	2.2608	S:334,	0,	Q80YV2	Zc3hc1	-0.672938	-0.240983	-0.528108	-0.414283	-0.302744	-0.581092	-0.174567	-0.763249	1.74975	1.73215	1.00595	1.00674	1.76053	1.88384	1.0364	1.1527	-0.464078	-0.455413	1.37365	1.45837	0.959153	0.0086652	0.787467	0.0847217	0.00124958	1.83773	0.000598844	1.91378
R.SQGSTSNS(79.966)DWM(15.995)K.N	2.3999	S:343,M:346,	4.08,	P14873	Map1b	0.659895	0.204533	0.765569	0.204685	0.528615	0.431895	0.661999	0.181679	1.46912	1.56859	1.55005	0.999233	1.31698	1.23563	1.43713	1.37953	0.45867	0.451047	1.39675	1.34232	0.967701	-0.00762331	0.721164	-0.0544308	0.00344738	0.938079	0.00120148	0.891271
R.S(79.966)APCGSLAFSGDR.A	2.5043	S:2162,	0	Q9QYR6	Map1a	1.77149	1.42105	1.33218	1.30303	1.4517	1.25214	1.52118	1.36778	-1.45439	-1.0732	-0.978356	-1.00844	-1.25381	-1.28336	-0.875937	-0.899726	1.45694	1.3982	-1.1286	-1.07821	0.653232	-0.0587345	0.757598	0.0503899	2.89926e-06	-2.58553	1.36601e-05	-2.47641
K.VSPASESPFS(79.966)EEESR.E	2.7563	S:54,	12.94,	Q8BHS8	Sybu	-1.32302	-1.2251	-1.42287	-1.35238	-1.32652	-0.92767	-1.23906	-1.17737	-1.68782	-2.01065	-0.834906	-1.30343	-1.68001	-1.69405	-1.16901	-1.57123	-1.33084	-1.16765	-1.4592	-1.52858	0.155701	0.163187	0.81664	-0.0693771	0.649801	-0.128358	0.0576352	-0.360923
R.QSQIQVFEDGADTTS(79.966)PETPDSSASK.V	3.9791	S:105,	5.24,	O08788	Dctn1	-0.370006	-0.210523	-0.123536	-0.362912	-0.175633	-0.281244	-0.351232	-0.51839	-0.436519	-0.446567	-0.365058	-0.714856	-0.607691	-0.543019	-0.581947	-0.390562	-0.266744	-0.331625	-0.49075	-0.530805	0.516016	-0.064881	0.677791	-0.0400547	0.0641323	-0.224006	0.0676732	-0.19918
R.EALSQQLDS(79.966)EDEQDQR.G	2.7075	S:328,	18.22,	Q640N2	Arl13b	0.5277	0.497276	0.516197	0.516737	0.350013	0.640801	0.529361	0.423845	0.855509	0.888091	0.658343	0.645485	0.806074	0.820284	0.650638	0.654975	0.514478	0.486005	0.761857	0.732993	0.6846	-0.0284725	0.728357	-0.0288643	0.0298117	0.247379	0.0224411	0.246988
K.LQCPVTEPGQGILENTGTEPGETS(79.966)DKECNER.K	3.4723	S:308,	12.26,	Q8K1J5	Sde2	-2.32896	-2.05537	-2.22474	-2.19671	-2.13092	-2.05406	-2.13678	-2.4273	-0.685996	-0.501927	-0.962162	-0.746892	-0.85768	-0.400348	-0.676839	-0.62957	-2.20144	-2.18726	-0.724244	-0.641109	0.892113	0.0141815	0.556747	0.0831348	4.90082e-05	1.4772	1.93937e-05	1.54615
R.NGGQASSSPNY(79.966)EGPLHSLQSR.I	2.2973	Y:374,	0	Q60722	Tcf4	-4.64543	-3.49395	-4.98603	-4.05992	-3.20868	-3.43735	-3.00851	-3.47579	-3.19204	-4.07533	-3.67092	-3.40009	-3.28668	-3.24129	-3.65478	-3.08746	-4.29633	-3.28258	-3.5846	-3.31756	0.0480618	1.01375	0.288833	0.267041	0.122276	0.711736	0.836382	-0.0349756
K.LNQSGASVGT(79.966)DEESDVTQEEER.D	5.7854	T:2130,;	4.23,	Q9ERU9	Ranbp2	-0.749908	-0.6169	-0.416872	-0.770569	-0.417627	-0.417221	-0.647642	-0.53123	0.3741	0.477816	-0.397027	-0.176737	0.107461	0.407874	-0.174951	-0.370355	-0.638562	-0.50343	0.069538	-0.00749278	0.224536	0.135132	0.786443	-0.0770308	0.0371166	0.7081	0.0556557	0.495937
K.AHNLQDGQLSDT(79.966)GDLGEDIASN.-	3.2234	T:1662,	14.6,	Q9QXL2	Kif21a	1.4151	1.50296	1.51801	1.53351	1.51347	1.4643	1.42792	1.4873	1.67464	1.53128	1.60306	1.56909	1.6628	1.73632	1.47733	1.65842	1.49239	1.47325	1.59452	1.63372	0.575681	-0.0191461	0.562664	0.0392009	0.0455008	0.102121	0.0561119	0.160468
R.RSS(79.966)DSWDVWGSGSASNNK.N	3.5608	S:360,	3.9,	Q9EPJ9	Arfgap1	1.7884	2.04594	1.83237	1.90951	1.70101	2.06417	1.73756	1.70757	-0.373088	-0.93025	-0.389008	-0.275252	-0.205853	-0.649313	-0.160765	-0.197597	1.89405	1.80258	-0.4919	-0.303382	0.419203	-0.0914758	0.357058	0.188518	0.000145368	-2.38595	1.19703e-05	-2.10596
R.AAGALGSAS(79.966)SGSM(15.995)PNLAAR.S	2.9939	S:782,M:786,	7.86,	Q8BIE6	Frmd4a	-0.688647	-0.380826	-0.479256	-0.47068	-0.254566	-0.790398	-0.92313	-0.10866	-0.350341	-0.261598	-0.27129	-0.169771	-0.420537	0.081871	-0.399489	-0.603159	-0.504852	-0.519188	-0.26325	-0.335329	0.949018	-0.014336	0.662273	-0.0720786	0.0251429	0.241602	0.487258	0.18386
R.QLHIEGAS(79.966)LELSDDDTESK.T	3.9262	S:1952,;	18.11,	Q61879	Myh10	1.95407	1.96521	2.14437	1.94365	2.2441	2.36358	2.03075	2.10453	2.20532	2.33194	2.19585	2.18424	2.13772	2.25773	2.21313	2.03935	2.00182	2.18574	2.22934	2.16198	0.0895646	0.183916	0.30071	-0.0673531	0.00997438	0.227512	0.797844	-0.0237571
R.LSPWEDLSQAPTM(15.995)DS(79.966)PLEK.N	4.0674	M:310,S:312,	2.59,	Q8VCY8	Plppr2	0.268022	0.14165	0.631852	-0.0715318	0.983754	0.227348	0.732541	0.247488	-1.67586	-1.56649	-1.17703	-1.16934	-1.72724	-1.60551	-1.26446	-1.37509	0.242498	0.547783	-1.39718	-1.49307	0.248791	0.305285	0.590676	-0.0958933	0.000177181	-1.63968	0.000285915	-2.04086
R.GSGS(79.966)VDETLFALPAASEPVIPSSAEK.I	3.8657	S:167,	1,	Q99P72	Rtn4	0.526501	0.446597	0.62201	0.376114	0.511296	0.294976	0.472266	0.489737	0.633012	0.944333	0.59579	0.474559	0.585908	0.924552	0.578756	0.562363	0.492805	0.442069	0.661924	0.662895	0.510732	-0.0507368	0.994408	0.00097096	0.200795	0.169118	0.0821289	0.220826
K.S(79.966)PVGKS(79.966)PPATGSAYGSSQK.E	2.915	S:315,S:320,	[27.7,33.2,]	Q569Z6	Thrap3	0.265892	0.317607	0.794446	0.494693	0.612771	0.41114	0.821792	0.651153	1.60988	1.98502	0.972661	0.892316	1.15155	1.6787	0.903175	0.723071	0.468159	0.624214	1.36497	1.11412	0.330787	0.156055	0.482548	-0.250843	0.0333524	0.896808	0.0947805	0.48991
R.S(79.966)TSDTDLVTSDSR.S	3.2355	S:66,	20.35,	Q8K4P8	Hecw1	0.416158	0.52626	0.124363	0.426669	0.0901742	0.295303	0.465426	0.430349	2.4404	2.49454	2.35346	2.35822	2.50036	2.52674	2.23143	2.28948	0.373363	0.320313	2.41166	2.387	0.677377	-0.0530494	0.777069	-0.0246524	3.10562e-05	2.03829	2.032e-06	2.06669
K.QSSVTQVT(79.966)EQSPK.V	2.7143	T:125,;	5.97,	Q61464	Znf638	-0.359859	-0.767484	-0.456109	-0.739249	-0.593702	-0.804217	-0.620705	-0.490942	-0.771087	-0.991084	-0.601337	-0.502802	-0.349288	-0.68961	-0.59191	-0.0195756	-0.580675	-0.627391	-0.716578	-0.412596	0.714755	-0.0467163	0.154027	0.303982	0.392947	-0.135903	0.256052	0.214796
R.SQT(79.966)PPGVATPPIPK.I	2.9706	T:1051,;	9.49,	Q925J9	Med1	-0.00632286	-0.150249	-0.000385761	0.323176	-0.0638261	-0.161613	-0.0378327	-0.10866	1.65773	1.57893	1.00402	1.09337	1.59482	1.72771	1.13833	1.39975	0.0415545	-0.0929829	1.33351	1.46515	0.274601	-0.134537	0.554998	0.131641	0.00122514	1.29196	0.000838423	1.55814
K.KAEAAAAPAVAPGPAQPGHVS(79.966)PTPATTSPGEK.G	5.5414	S:263,	9.76,	O08919	Numbl	2.82692	2.84868	2.58327	2.88048	2.93151	2.72942	2.61005	2.89469	1.57359	1.90398	1.65031	1.78517	1.68917	1.79948	1.85468	1.31469	2.78484	2.79142	1.72826	1.6645	0.95021	0.00658381	0.672221	-0.0637573	4.34191e-05	-1.05657	0.00053161	-1.12692
R.SGVGTGPPS(79.966)PIALPPLR.A	2.7567	S:48,	5.3,	Q5U4C9	Dyrk2	-1.06421	-1.13279	-1.19718	-1.39299	-1.22162	-1.39386	-1.22485	-0.886499	0.606284	0.569299	0.251476	0.200714	0.398881	0.466278	0.242364	0.292383	-1.19679	-1.1817	0.406943	0.349977	0.910372	0.0150889	0.649372	-0.0569664	3.90286e-05	1.60374	0.000129954	1.53168
R.SAS(79.966)ESYTQSFQSR.K	2.861	S:462,	0	Q2TBE6	Pi4k2a	0.682181	0.480711	0.534299	0.542122	0.547948	0.479497	0.480205	0.477055	-0.225433	-0.259811	-0.538149	-0.304057	-0.15888	-0.37598	-0.284357	-0.194664	0.559829	0.496176	-0.331863	-0.25347	0.24253	-0.0636522	0.400077	0.0783924	0.000125337	-0.891691	0.000197628	-0.749647
R.AQT(79.966)LPTSVVTITSESSPGK.R	3.1762	T:2327,	0,	Q62261	Sptbn1	1.61198	1.264	1.2647	1.1669	1.22273	1.28569	0.988814	1.20158	0.613121	0.241456	0.485214	0.513499	0.48559	0.239986	0.298654	0.580737	1.3269	1.1747	0.463322	0.401242	0.248454	-0.152192	0.599409	-0.0620805	0.000562694	-0.863575	0.000339775	-0.773463
K.KGGEFDEFVNDDT(79.966)DDDLPVSK.K	3.6642	T:925,	26.66,	Q62018	Ctr9	2.56819	2.60698	2.59792	2.78578	2.36648	2.86005	2.84253	2.74577	4.93527	5.16764	4.52863	4.69971	5.03416	5.23767	4.53485	4.87757	2.63972	2.70371	4.83281	4.92106	0.636108	0.0639888	0.679757	0.0882474	0.000183641	2.1931	3.38814e-05	2.21736
R.NLGS(79.966)INTELQDVQR.I	3.6242	S:137,	26.79,	O08547	Sec22b	1.21031	1.46834	1.06839	1.55849	0.839625	1.63565	1.3857	1.46126	0.579619	0.122092	0.643289	0.709506	0.332973	-0.103024	0.881506	0.550926	1.32638	1.33056	0.513626	0.415595	0.984567	0.00417626	0.705897	-0.0980312	0.00374799	-0.812756	0.0151113	-0.914964
K.GASS(79.966)PDM(15.995)EPSYGGGLFDMVK.G	3.5371	S:36,M:39,	0.04,	Q80TZ3	Dnajc6	2.99023	2.85556	3.13591	3.06997	3.19181	2.80662	3.10815	2.88225	-0.856205	-0.681531	0.0532918	0.0852771	-0.986251	-0.875859	0.108176	-0.182024	3.01292	2.99721	-0.349792	-0.48399	0.89109	-0.015714	0.723121	-0.134198	0.000497264	-3.36271	0.000382295	-3.4812
R.SEPQPEEGS(79.966)PAAGQK.G	3.6974	S:102,;	12.31,	O88508	Dnmt3a	0.448435	0.656681	0.458549	0.79999	0.523274	0.532108	0.425257	0.585572	2.36899	2.5799	2.30394	2.5848	2.24547	2.92097	2.14946	2.41306	0.590914	0.516553	2.45941	2.43224	0.4604	-0.074361	0.891088	-0.0271672	3.5402e-06	1.86849	0.00116607	1.91569
K.RLS(79.966)LESEGANEGATAAPELSALEEAFR.R	6.7548	S:31,	7.04,	Q7TQD2	Tppp	4.81181	4.6139	4.9705	4.77637	4.85769	4.7978	5.01196	4.62316	0.390435	0.872634	0.265435	0.336771	0.0100737	-0.0278349	0.782672	-0.0872903	4.79314	4.82265	0.466318	0.169405	0.795148	0.0295073	0.281397	-0.296913	2.89226e-06	-4.32683	3.65764e-05	-4.65325
R.DSSDAAQDCLS(79.966)EPAKPCPQPSSPGALGPSPR.P	2.9526	S:722,	0,	Q8CH09	Sugp2	-2.36414	-2.87824	-1.81956	-2.43738	-1.93395	-1.94275	-2.19519	-2.25273	-1.64881	-1.60132	-1.31863	-1.39695	-1.42624	-1.4921	-1.41482	-2.47683	-2.37483	-2.08115	-1.49143	-1.7025	0.2775	0.293673	0.483933	-0.211071	0.0207404	0.8834	0.243033	0.378656
R.AS(79.966)GEMASAQYITAALR.D	3.7503	S:143,	58.55,	Q9JMA1	Usp14	3.44598	3.40747	3.56442	3.60045	3.61646	3.66112	3.68382	3.52339	3.25163	2.54243	3.39539	3.09979	3.17598	2.95393	3.27254	2.16434	3.50458	3.6212	3.07231	2.8917	0.0954249	0.116614	0.586778	-0.180613	0.100445	-0.43227	0.0610063	-0.729498
R.AQPAGS(79.966)PSHQIQQR.F	2.7686	S:37,	24.15,	Q64700	Rbl2	-1.6147	-1.36217	-1.63771	-1.39515	-1.30248	-1.10734	-1.60362	-1.69485	-0.817255	-0.628039	-0.843675	-0.606039	-0.602681	-0.721889	-0.759721	-0.498075	-1.50243	-1.42707	-0.723752	-0.645592	0.646138	0.0753578	0.398126	0.0781602	0.000198187	0.778679	0.00571467	0.781481
K.ASPPSSPCLAS(79.966)PGPTAK.K	2.5634	S:427,	2.29,	Q8BLQ7	Slc7a4	-0.296895	-0.400373	-0.678037	-0.658331	-0.52682	-0.712997	-0.533908	-0.390009	-0.304904	-0.366836	-0.293212	-0.444056	-0.314002	-0.167132	-0.453544	-0.756377	-0.508409	-0.540934	-0.352252	-0.422764	0.788924	-0.0325245	0.621444	-0.0705117	0.20035	0.156157	0.446862	0.11817
R.STPFIVPS(79.966)SPTEQGGR.K	3.2514	S:381,	0,	P70399	Tp53bp1	1.01329	0.985965	1.04343	0.728959	0.981147	0.892843	1.00259	0.86366	2.50484	2.23239	2.62812	2.63807	2.77583	2.19011	2.75785	2.52679	0.942911	0.935061	2.50086	2.56264	0.926039	-0.00784957	0.724075	0.0617896	2.01592e-05	1.55794	0.000796299	1.62758
R.ASPTGTPGT(79.966)TPPPSPGGGVGGAAWR.S	4.4607	T:534,	0,	Q5RJI5	Brsk1	-1.33848	-1.17532	-1.98575	-1.46604	-1.09385	-1.22737	-1.57298	-0.818902	-0.924004	-1.18928	-0.911748	-1.17327	-0.916557	-0.964135	-1.17783	-0.826849	-1.4914	-1.17828	-1.04958	-0.971344	0.231687	0.313122	0.490381	0.0782326	0.0802544	0.441821	0.294645	0.206932
K.ADPVLLNNHSNLKPAPTVPAAPS(79.966)SPDATSEPK.G	3.5689	S:89,	3.3,	Q9JKC6	Cend1	2.8053	2.93863	2.80855	2.86191	3.01863	2.7928	2.78805	2.59856	-1.09386	-0.697369	-0.796524	-0.806535	-1.04573	-1.68794	-0.662299	-0.93884	2.8536	2.79951	-0.848572	-1.0837	0.587588	-0.0540851	0.37163	-0.235129	3.82759e-06	-3.70217	8.82513e-05	-3.88321
K.HSLDS(79.966)DEEDDDEEGSSKYDILASEDVEGQEAATLPSEGGVR.I	3.4845	S:49,	0	Q9CWK3	Cd2bp2	-2.06635	-1.45723	-2.42268	-2.08527	-1.87713	-1.64298	-1.5611	-1.98395	-1.84277	-2.24161	-1.32903	-0.859905	-0.802947	-1.98103	-0.753902	-0.188955	-2.00788	-1.76629	-1.56833	-0.931709	0.336546	0.241594	0.236985	0.636617	0.2766	0.439557	0.110456	0.83458
K.VDS(79.966)PTVNTTLR.T	2.4105	S:443,	18.88,	O88448	Klc2	1.52388	1.05224	0.914636	0.893724	0.91032	0.538011	1.23381	1.13521	0.978048	0.721352	1.44719	1.10704	1.12571	0.895498	1.2802	1.16237	1.09612	0.954338	1.06341	1.11594	0.530615	-0.14178	0.772281	0.0525345	0.881679	-0.0327085	0.400256	0.161606
R.T(79.966)ESVPCDINNPVR.K	3.5208	T:482,	0	Q3UVC0	Ksr2	1.94906	2.02201	2.10047	1.91705	2.46782	1.95233	2.09165	2.11527	0.897928	0.768723	1.19831	1.05643	0.782972	0.642592	1.09177	1.38349	1.99715	2.15677	0.980348	0.975207	0.247724	0.159618	0.979507	-0.00514042	0.000499461	-1.0168	0.00165133	-1.18156
R.NLHQSGFS(79.966)LSGAQIDDNIPR.R	3.9402	S:540,	4.23,	O08553	Dpysl2	3.20473	3.32824	3.23847	3.54042	3.18892	3.67542	3.3734	3.53721	2.03559	1.85226	2.10258	1.95249	1.86721	1.84079	2.0321	1.98956	3.32796	3.44374	1.98573	1.93242	0.40841	0.115774	0.483192	-0.0533122	1.51132e-05	-1.34224	0.000158288	-1.51132
R.DSAYISS(79.966)SPLGSHQVFDFR.S	3.3881	S:1461,	0,	A2A690	Tanc2	-0.634547	-0.690228	-0.99075	-0.597687	-0.936784	-0.630925	-0.608024	-0.455193	-0.437797	-0.398791	-0.0800185	-0.0364871	-0.21082	-0.0698061	0.0487027	0.183493	-0.728303	-0.657732	-0.238274	-0.0121076	0.61979	0.0705715	0.145204	0.226166	0.0124271	0.49003	0.00291361	0.645624
R.TLS(79.966)GEEEAESVGVSSR.H	3.8997	S:43,	28.87,	Q9D6W8	Borcs6	2.04367	2.17117	1.70562	1.9202	1.79069	1.87239	1.91373	1.96276	0.642207	1.26244	0.940038	0.884604	0.723048	0.988843	1.04665	1.45595	1.96016	1.88489	0.932323	1.05362	0.517324	-0.075271	0.563406	0.121299	0.000893207	-1.02784	0.00969129	-0.831272
K.EDTSSCS(79.966)PPGVLLEK.D	2.03	S:169,	0	P59281	Arhgap39	3.07827	2.98223	3.19796	3.23777	3.45051	3.30351	3.13008	3.19411	0.605507	0.828235	1.10974	1.09784	0.693484	0.891809	1.09468	0.453696	3.12406	3.26955	0.910329	0.783417	0.16314	0.145495	0.513399	-0.126911	4.50409e-05	-2.21373	3.9051e-05	-2.48613
K.EVDGLLTSDPM(15.995)GS(79.966)PVSSK.T	2.9803	M:595,S:597,	2.24,	Q7TQH0	Atxn2l	0.323894	0.519865	0.465312	0.430841	0.362962	0.52279	0.487539	0.654963	2.03583	3.5175	2.10652	2.03067	1.62983	2.83178	1.90944	2.49602	0.434978	0.507064	2.42263	2.21677	0.365484	0.0720855	0.668858	-0.205864	0.0116247	1.98765	0.00669753	1.7097
R.AWAAAWEAEVPPEPAPPAAAS(79.966)PPSSPAEGR.L	5.4933	S:327,	28.53,	Q0PHV7	Dact3	-0.525609	-0.208411	-0.32865	-0.335776	-0.0743346	-0.0184937	-0.324972	-0.398353	-0.390248	-0.845089	-0.468045	-0.787653	-0.523421	-0.546571	-0.495488	-0.793998	-0.349612	-0.204038	-0.622759	-0.589869	0.252799	0.145573	0.814292	0.0328892	0.0939313	-0.273147	0.0177248	-0.385831
R.SSPAPNPALAS(79.966)PGPAQLQLVR.E	3.1685	S:176,	4.83,	Q9Z1P7	Kank3	-1.37058	-1.79141	-1.63814	-1.68991	-1.68932	-2.16027	-1.57396	-1.71792	-1.66923	-1.76125	-1.36228	-1.7704	-1.56281	-1.96916	-1.57953	-1.36166	-1.62251	-1.78537	-1.64079	-1.61829	0.344124	-0.162854	0.892415	0.0225006	0.893745	-0.0182794	0.391267	0.167075
R.GNLETHEDSQVFS(79.966)PK.K	3.0119	S:1069,	5.23,	E9Q784	Zc3h13	-0.0439939	0.143525	-0.102781	0.220759	-0.0958114	-0.263889	-0.049624	0.0801206	1.31903	0.9168	1.04524	1.0961	1.35769	1.28682	0.975364	1.18483	0.0543773	-0.082301	1.09429	1.20118	0.238321	-0.136678	0.400511	0.106885	9.97365e-05	1.03992	2.74819e-05	1.28348
K.APSLDSS(79.966)LPQLPSPSSPGAPLLSNLPR.P	4.6048	S:2203,	18.64,	Q9QYR6	Map1a	1.37237	1.48352	0.766476	1.33994	0.244039	0.855256	1.06057	1.28622	-1.21992	-1.05569	-1.06304	-1.30901	-1.53431	-1.01252	-1.15787	-1.73566	1.24058	0.861521	-1.16192	-1.36009	0.223069	-0.379056	0.330182	-0.198174	0.000189402	-2.40249	0.000308988	-2.22161
K.ASPIT(79.966)NDGEDEFVPSDGLDKDEYAFSSGK.S	4.7145	T:1390,	0,	Q64511	Top2b	0.227403	0.266357	0.475774	0.140025	0.39722	0.15897	0.573014	-0.0667796	3.08795	2.62423	2.73346	2.30709	2.63983	2.55888	2.48575	1.98459	0.27739	0.265606	2.68818	2.41726	0.943295	-0.0117837	0.261551	-0.270918	0.000134882	2.41079	4.25465e-05	2.15166
R.NS(79.966)CPAGSASSAPNPLGR.P	3.6313	S:273,	0	Q3UHB8	Ccdc177	0.979032	0.859779	0.750912	0.88885	1.01422	0.653517	0.967556	0.927217	0.00179243	0.0981665	-0.12728	-0.129031	0.133423	0.0444593	-0.154126	-0.0743976	0.869643	0.890626	-0.0390879	-0.0126603	0.831936	0.0209831	0.764093	0.0264276	1.87321e-05	-0.908731	0.000164203	-0.903287
R.ISQTSQVS(79.966)IDAAHGYSPR.A	3.2029	S:2813,;	0,	E9Q401	Ryr2	-0.0390501	-0.158989	-0.405787	-0.247027	-0.729811	-0.132899	-0.627493	-0.416706	-0.788758	-0.48097	-0.3374	-0.652305	-0.682727	-0.639237	-0.661694	-0.263087	-0.212713	-0.476727	-0.564858	-0.561686	0.146483	-0.264014	0.982702	0.00317204	0.0325426	-0.352145	0.62722	-0.0849589
R.EIEDLSQSQSPES(79.966)ETDYPVSTDTR.D	5.2315	S:1004,	0,	Q9EPN1	Nbea	-0.0372086	-0.159261	-0.254842	0.0221572	0.226599	-0.00347805	0.103426	-0.240788	-0.164483	-0.094203	0.137794	0.321711	0.0495024	0.154188	0.302313	0.417828	-0.107289	0.0214399	0.0502049	0.230958	0.321141	0.128729	0.24119	0.180753	0.27423	0.157493	0.155113	0.209518
R.NYQQNYQNS(79.966)ESGEKNEGSESAPEGQAQQR.R	3.5379	S:163,	5.08,	P62960	Ybx1	-1.52257	-1.17738	-1.34608	-1.34453	-1.36835	-1.43934	-0.632987	-1.39764	2.28542	2.07844	2.05496	2.23017	2.44989	2.11655	2.01554	2.44943	-1.34764	-1.20958	2.16225	2.25785	0.539921	0.138062	0.486535	0.0956017	3.67356e-08	3.50989	2.59761e-05	3.46743
R.GEGVSQVGPGT(79.966)PPAPES(79.966)PR.K	3.0122	T:533,S:539,	[8.05,51.42,]	P58871	Tnks1bp1	0.274073	0.0072546	0.223247	-0.132538	0.542873	0.0767717	0.121789	0.282479	-0.401927	-0.455978	-0.571464	-0.926945	-0.774735	-0.572819	-0.761162	-1.1788	0.093009	0.255978	-0.589079	-0.821879	0.294466	0.162969	0.229234	-0.232801	0.00456743	-0.682088	0.000718306	-1.07786
R.T(79.966)PEVSGYTYEK.T	2.9142	T:1962,	44.73,	P14873	Map1b	-1.14434	-0.992988	-1.78006	-0.975888	-1.37657	-1.35368	-0.985023	-1.07616	1.69648	2.00171	1.38123	1.49118	1.29203	2.32326	1.20913	1.20841	-1.22332	-1.19786	1.64265	1.50821	0.910181	0.0254616	0.679727	-0.13444	3.52613e-05	2.86597	0.00096367	2.70607
K.SLEDESQETFGS(79.966)LEK.E	3.0448	S:1021,	0,	Q6P5H2	Nes	-2.17438	-2.03377	-2.22212	-1.96863	-2.42235	-2.35027	-2.04548	-2.26304	-0.333171	-0.469573	-0.61565	-1.03003	-0.8169	-0.395121	-0.955826	-1.25443	-2.09973	-2.27028	-0.612107	-0.85557	0.146739	-0.170555	0.338755	-0.243464	0.000874371	1.48762	0.00162443	1.41471
R.APS(79.966)RQDVYGPQPQVR.V	3.0056	S:252,	21.51,	P30999	Ctnnd1	-0.833499	-0.140287	-0.468944	-0.255996	-0.35746	0.435951	0.0066247	-0.348618	2.32317	2.02553	1.11197	0.865436	2.3331	1.99899	1.21684	1.90368	-0.424682	-0.0658754	1.58153	1.86315	0.190091	0.358806	0.533063	0.281624	0.00596076	2.00621	0.000805864	1.92903
K.QVS(79.966)TENDSTLVHR.F	2.4379	S:1621,;	16.22,	Q7TPH6	Mycbp2	-1.06247	-1.02495	-0.964137	-0.921819	-1.45621	-1.30747	-1.12986	-1.04011	-2.02923	-1.80042	-1.61883	-1.81214	-2.05008	-1.74105	-1.63036	-1.63165	-0.993345	-1.23341	-1.81516	-1.76328	0.0758508	-0.240067	0.703732	0.0518731	0.000974543	-0.821811	0.00800655	-0.529871
K.GSLPPAS(79.966)SPTSPALPR.S	2.6556	S:1137,	10.33,	D3YZU1	Shank1	0.446603	0.571644	0.302163	0.444293	0.383496	0.491714	0.281974	0.455333	-0.832979	-0.476633	-0.905899	-0.471564	-0.895131	-0.839425	-0.882271	-0.670894	0.441175	0.403129	-0.671769	-0.82193	0.616211	-0.038046	0.297437	-0.150162	0.000678776	-1.11294	2.38118e-06	-1.22506
R.ERT(79.966)PCAETPAEPVDWAFAQR.E	3.3367	T:607,	12.1,	P33173	Kif1a	-0.543422	-0.71779	-1.40199	-1.1732	-1.00396	-1.55415	-1.26284	-1.10756	-0.884076	-1.17377	-0.600077	-0.298752	-0.807023	-0.748303	-0.409902	-0.249208	-0.959099	-1.23213	-0.739168	-0.553609	0.292726	-0.273028	0.454976	0.185559	0.451741	0.219931	0.00944787	0.678518
K.VQIPVSHPDPEPVS(79.966)DNEDDSY(79.966)DEEVHDPR.A	3.1713	S:125,Y:132,	[2.25,0,]	P39447	Tjp1	-1.4114	-1.14096	-1.19269	-1.14627	-1.11448	-1.07263	-1.02687	-1.11923	-0.0895352	-0.289565	-0.913311	-0.843448	-0.488733	-0.871399	-1.05499	-0.100343	-1.22283	-1.0833	-0.533965	-0.628867	0.113616	0.139528	0.757718	-0.0949017	0.0374154	0.688865	0.120895	0.454435
K.SCS(79.966)DTALNAIVAK.D	3.0956	S:318,	0	A2A6T1	Cdr2l	-0.962229	-1.255	-0.855602	-1.03178	-1.24266	-0.925892	-0.905043	-0.870969	0.413267	-0.165974	-0.0172992	-0.441276	0.000137329	-0.1685	-0.162286	-0.201376	-1.02615	-0.986142	-0.0528206	-0.133006	0.751565	0.0400122	0.689476	-0.0801858	0.00660795	0.973334	0.000521858	0.853136
K.GEATAERPGEAAVASS(79.966)PSK.A	4.0505	S:27,	9.38,	P26645	Marcks	3.73574	4.20206	3.90567	3.88385	3.99398	3.9241	4.03217	4.23793	5.41325	5.39121	5.29052	5.26364	5.08652	5.25356	5.13827	4.43831	3.93183	4.04704	5.33966	4.97916	0.373666	0.115212	0.143065	-0.360493	0.00022548	1.40783	0.0100965	0.932121
R.AAS(79.966)PPSYTLDLGESQLAPPPSK.L	4.1729	S:328,	2.14,	Q8C9H6	Strip2	0.723458	1.28469	1.0333	1.24896	1.22609	1.27192	0.953095	1.2366	0.0418725	0.215863	0.0651326	-0.0569539	-0.0149889	0.0119648	0.176171	-0.184885	1.0726	1.17192	0.0664786	-0.00293446	0.534531	0.0993243	0.485378	-0.0694131	0.00183131	-1.00612	2.92787e-05	-1.17486
R.DVATSPIS(79.966)PTENNTTPPDALTR.N	4.7019	S:223,	0,	O88643	Pak1	3.93818	4.27003	4.24183	4.18601	4.19112	4.21777	4.13388	4.13242	1.87808	2.23313	2.45635	2.43118	2.0348	2.02844	2.42735	2.53445	4.15901	4.1688	2.24969	2.25626	0.907785	0.00978482	0.973165	0.00657284	8.38746e-05	-1.90933	0.000556602	-1.91254
K.TQSESETQESLT(79.966)PSEVTK.P	4.6301	T:2333,	3.36,	Q8C8R3	Ank2	3.42758	3.33466	3.49592	3.48635	3.50523	3.6193	3.54288	3.67408	3.57497	3.64623	3.44074	3.139	3.27979	3.54508	3.23313	1.60496	3.43613	3.58537	3.45024	2.91574	0.0305416	0.149247	0.317263	-0.534495	0.911194	0.01411	0.227282	-0.669632
K.TQDQQEYYVT(79.966)TPGAEVEDPQK.A	3.4303	T:3717,	2.94,	Q8C8R3	Ank2	0.200342	-0.224392	-0.296985	-0.290091	-0.11746	-0.601528	-0.414227	-0.386404	-0.453484	-0.843514	0.302382	0.483639	0.831153	-0.18773	0.418212	1.61388	-0.152781	-0.379905	-0.127744	0.668879	0.194902	-0.227123	0.157558	0.796623	0.944148	0.0250372	0.0652136	1.04878
K.YVEDTDGSSPEDLM(15.995)AVLT(79.966)GAEEK.G	4.1104	M:602,T:606,	0	Q9ES97	Rtn3	0.876567	0.778131	0.651246	0.701131	0.765535	0.593579	0.639049	0.742484	-1.90099	-1.32483	-1.56193	-1.76749	-2.11121	-2.0158	-1.47277	-1.18101	0.751769	0.685162	-1.63881	-1.6952	0.339504	-0.0666069	0.834097	-0.0563887	7.23924e-05	-2.39058	0.0013464	-2.38036
R.ALVADEPEDLDT(79.966)EDEGLISFEEER.A	4.8675	T:2411,;	51.45,	P41234	Abca2	0.0881691	0.0083437	0.0889144	0.235435	0.012713	0.181948	0.20302	-0.0301108	-0.098454	-0.159887	-0.0127664	-0.0143247	-0.292218	-0.282373	-0.179374	-0.286091	0.105216	0.0918924	-0.0713581	-0.260014	0.866097	-0.0133232	0.0065206	-0.188656	0.0269644	-0.176574	0.00481734	-0.351907
K.EVEDKES(79.966)EGEEEDEDEDLSK.Y	3.3915	S:153,	49.05,	Q9R020	Zranb2	1.86766	1.75661	2.03013	1.93533	1.57287	1.93021	2.01776	1.65454	3.53322	3.26722	3.22381	2.89592	3.54722	3.15914	3.1716	2.5312	1.89743	1.79385	3.23004	3.10229	0.435478	-0.103584	0.628148	-0.127756	0.000635871	1.33261	0.00377452	1.30844
R.ETVVSGPLGVEDIS(79.966)PSM(15.995)SPDDK.S	4.6684	S:1423,M:1426,	4.73,	P70399	Tp53bp1	2.03811	2.06294	2.15562	2.11517	2.31442	2.09276	2.32957	2.1736	2.33732	2.63955	2.28429	2.11713	2.30007	2.42097	2.19428	1.73913	2.09296	2.22759	2.34457	2.16361	0.0951038	0.134629	0.367821	-0.18096	0.101169	0.251614	0.709426	-0.063975
R.LS(79.966)PSLLATALEGPYPVEEICLPR.A	5.3477	S:974,	11.25,	Q80U72	Scrib	-4.71774	-3.94885	-4.62988	-3.85179	-4.03441	-3.4585	-4.02286	-4.41128	-2.57719	-1.95775	-2.41248	-2.45418	-1.89777	-1.82179	-2.05933	-2.45305	-4.28707	-3.98176	-2.3504	-2.05798	0.346621	0.305305	0.185063	0.292417	0.00076841	1.93667	0.000338669	1.92378
R.QNS(79.966)ATESADSIEIYVPEAQTR.L	6.5467	S:973,	26.38,	B1AZP2	Dlgap4	3.41367	3.33954	3.3078	3.34371	3.51488	3.46915	3.2314	3.40591	4.7585	4.95654	5.14488	5.11556	4.98273	5.06589	5.23192	5.27343	3.35118	3.40534	4.99387	5.13849	0.460853	0.054154	0.247458	0.14462	0.000179941	1.64269	1.64525e-06	1.73315
R.RYEPYGM(15.995)YS(79.966)DDDANSDASSVCSER.S	3.3332	M:818,S:820,	0,	Q80TV8	Clasp1	-2.81265	-3.07037	-3.55883	-2.71645	-3.70418	-3.75152	-3.07842	-3.14867	-1.60277	-0.994924	-2.11014	-2.83887	-1.53153	-1.37662	-2.34555	-2.19016	-3.03958	-3.4207	-1.88668	-1.86097	0.192305	-0.381122	0.957432	0.0257109	0.0521735	1.1529	0.002485	1.55973
K.AEGEPQEES(79.966)PLK.S	2.5355	S:177,	1000,	Q8K019	Bclaf1	0.143723	-0.0168037	0.550697	-0.0406308	0.546886	0.109224	0.450926	0.387814	2.22219	1.8133	1.52309	1.2572	1.65895	1.90551	1.31609	0.322168	0.159246	0.373713	1.70395	1.30068	0.249567	0.214466	0.365726	-0.403267	0.00134647	1.5447	0.0718359	0.926966
R.GMYDGPVFDLTTT(79.966)PK.G	3.7593	T:509,	20.27,	Q62188	Dpysl3	7.40178	7.26268	7.21848	7.31861	7.75229	7.44234	7.43152	7.32815	8.34828	7.47173	9.26594	9.51902	8.46913	8.34991	9.25417	8.73853	7.30039	7.48857	8.65124	8.70294	0.130899	0.188188	0.923777	0.0516944	0.0622477	1.35086	0.00463277	1.21436
R.SDHALTS(79.966)PGGGGK.A	2.314	S:2351,	2.59,	Q9WU42	Ncor2	0.552282	0.452969	0.597271	0.403712	0.82369	0.620299	0.591674	0.714284	1.30769	1.05958	0.82252	0.910725	1.34183	1.19601	0.95544	1.09414	0.501559	0.687487	1.02513	1.14685	0.0362195	0.185928	0.400424	0.121726	0.0102937	0.52357	0.0048625	0.459367
R.TST(79.966)PVILEGAQEETDTR.D	3.4663	T:657,	14.49,	E9Q6J5	Bod1l	-1.65568	-1.81927	-1.60794	-1.697	-1.5689	-1.80119	-1.62172	-1.70087	-1.21422	-1.48311	-1.45591	-1.38077	-1.62663	-1.14892	-1.40533	-1.44395	-1.69497	-1.67317	-1.3835	-1.40621	0.758963	0.0218056	0.851892	-0.0227071	0.00727872	0.31147	0.0664917	0.266958
R.AS(79.966)GQAFELILSPR.S	3.0285	S:16,	90.35,	P54227	Stmn1	0.688196	1.06608	1.04241	1.10908	0.698082	1.12876	1.06114	0.983918	2.30453	2.30068	2.7884	2.58086	2.2964	2.56786	2.98555	1.97677	0.976442	0.967975	2.49362	2.45664	0.952247	-0.00846684	0.885956	-0.0369757	7.5901e-05	1.51718	0.00278372	1.48867
K.TSDVETM(15.995)SSQS(79.966)ALALDER.K	2.427	M:1479,S:1483,	0	P14873	Map1b	0.0201302	0.0390568	0.0240655	-0.121469	-0.00565481	-0.184743	0.110934	0.167671	-0.0308709	-0.0461969	-0.0377908	-0.0225692	-0.327715	-0.158151	-0.299139	0.162843	-0.00955415	0.0220517	-0.034357	-0.15554	0.731647	0.0316058	0.36011	-0.121183	0.557671	-0.0248028	0.247214	-0.177592
K.SLEPCDNT(79.966)PIIDNITPVVDGISAEK.E	3.0906	T:396,	5.07,	P28738	Kif5c	2.18641	1.75652	2.13002	1.80547	2.07764	1.54111	2.09711	1.76578	1.96112	1.60443	2.59585	2.13942	1.7451	1.47774	2.33107	1.413	1.9696	1.87041	2.07521	1.74173	0.587793	-0.0991918	0.299468	-0.333481	0.671843	0.105603	0.62575	-0.128686
K.LSSPAAFLPACSS(79.966)PSR.E	2.7482	S:260,	0,	Q7TPS5	C2cd5	3.08386	3.11482	2.89267	2.74664	3.02355	2.78989	3.08273	2.90331	3.29394	3.07959	3.24799	3.22535	3.29902	3.38262	3.05726	2.97849	2.9595	2.94987	3.21172	3.17935	0.932118	-0.00963056	0.775678	-0.0323662	0.0538647	0.252217	0.102056	0.229482
K.AVNTAPVPGQT(79.966)PHDESDR.R	3.0751	T:89,	15.38,	Q9R0N7	Syt7	-0.603658	-0.854273	-1.07928	-1.25403	-1.15318	-1.24674	-1.59983	-0.584754	-1.77351	-1.97816	-1.70234	-1.81603	-1.48482	-2.06664	-1.73517	-1.84483	-0.947812	-1.14613	-1.81751	-1.78287	0.46742	-0.198314	0.808265	0.0346431	0.00466774	-0.869696	0.0489183	-0.636739
K.DPLEEIQPLNDLDESQPPAPGS(79.966)PESR.G	6.0664	S:370,	11.94,	Q3U214	Mast3	3.47296	3.35586	3.61419	3.27711	3.59558	3.46212	3.39445	3.27193	1.44408	1.57795	1.17009	1.37373	1.37386	1.3366	1.35581	0.902009	3.43003	3.43102	1.39146	1.24207	0.992377	0.000993371	0.336133	-0.149392	2.21004e-06	-2.03857	1.76677e-05	-2.18895
K.ETS(79.966)PETSLIQDEVALK.L	3.226	S:1161,	0	P20357	Map2	5.68442	5.57718	5.40398	5.50621	5.58189	5.3814	5.36598	5.43273	2.93842	3.26146	3.98084	3.95173	3.18161	3.20143	4.0181	3.72749	5.54295	5.4405	3.53311	3.53216	0.232607	-0.102443	0.997791	-0.000955462	0.00335598	-2.00983	0.00183942	-1.90835
K.EGDGSATTDAAPATS(79.966)PKAEEPSK.A	3.2522	S:96,	0,	P06837	Gap43	4.8982	5.04097	4.64097	4.63411	5.03377	4.63451	4.72257	4.57714	2.82826	2.44208	4.54081	4.28575	3.04545	2.54746	4.42758	4.41406	4.80356	4.742	3.52422	3.60864	0.681443	-0.0615648	0.909133	0.0844156	0.0893469	-1.27934	0.0967245	-1.13336
R.RS(79.966)PASPSQAPYAQR.S	3.0773	S:194,	28.35,	Q7TN99	Cpeb3	-0.190958	-0.259733	-0.610077	-0.309142	-0.14934	-0.535535	-0.507874	-0.449784	-0.0934587	-0.251123	-0.153744	-0.306847	0.0162382	-0.199433	-0.16281	-0.0674405	-0.342478	-0.410633	-0.201293	-0.103361	0.61425	-0.0681556	0.201244	0.097932	0.239063	0.141184	0.0318704	0.307272
K.QGLNNS(79.966)PPVK.E	2.3776	S:960,	1000,	Q61037	Tsc2	-0.133551	-0.296635	-0.371679	-0.343924	0.196995	-0.268148	-0.204631	0.175647	0.576931	0.768337	1.33345	1.11851	0.669211	0.813785	1.18044	0.668742	-0.286447	-0.0250343	0.949308	0.833044	0.120953	0.261413	0.59968	-0.116264	0.00338821	1.23576	0.00249597	0.858078
R.APSQAAES(79.966)SPTK.M	1.8105	S:536,	9.34,	Q80XA6	Reps2	0.604525	-0.389968	0.646019	0.124025	0.907426	-0.0122805	0.477328	0.13477	-2.07127	-2.11941	-1.28717	-1.96745	-1.86241	-2.21175	-1.27594	-2.37067	0.24615	0.376811	-1.86133	-1.9302	0.695364	0.130661	0.832212	-0.0688699	0.000614837	-2.10748	0.000391047	-2.30701
R.LQTSQHS(79.966)PK.L	2.3455	S:1055,	6.59,	Q3TES0	Iqsec3	1.26085	1.00058	0.786793	1.23346	1.25587	1.06481	0.806688	1.44479	-2.17831	-1.52174	-1.40201	-1.4487	-1.16784	-1.65307	-1.05199	-1.27681	1.07042	1.14304	-1.63769	-1.28743	0.694592	0.0726212	0.173514	0.350264	5.62516e-05	-2.70811	1.36159e-05	-2.43047
R.ASTAAPVASPAAPS(79.966)PGSSGGGGFFSSLSNAVK.Q	4.7605	S:67,	2.4,	O88935	Syn1	4.87226	4.53091	3.97922	4.51636	3.89584	3.97662	4.00797	4.47497	0.57886	1.13107	1.26319	1.00723	0.789894	0.507042	1.3389	1.26595	4.47469	4.08885	0.995086	0.975445	0.144312	-0.385838	0.939486	-0.0196408	9.03867e-06	-3.4796	3.48292e-05	-3.11341
K.ETCS(79.966)PVSEGEEFSSPATNTCGAK.N	4.4328	S:465,	12.99,	Q8BXR1	Slc7a14	0.962398	0.701571	1.40187	0.975412	1.7018	1.0388	1.23449	1.13706	-1.22632	-1.04923	-1.25687	-1.11286	-1.58652	-1.51009	-0.966256	-0.90094	1.01031	1.27803	-1.16132	-1.24095	0.242048	0.267722	0.692608	-0.0796317	0.000245019	-2.17163	4.52627e-05	-2.51899
K.QASASYDSEEEEEGLPM(15.995)S(79.966)YDEK.R	3.2649	M:573,S:574,	2.93,	Q8K2F0	Brd3	-1.84174	-2.16846	-2.18153	-1.90236	-1.95431	-2.453	-2.38715	-2.19839	-0.537392	-0.903842	-0.855125	-0.695128	-0.608109	-0.583655	-1.01277	-1.04778	-2.02352	-2.24821	-0.747872	-0.813077	0.168642	-0.224688	0.682592	-0.0652057	4.45282e-05	1.27565	0.000152953	1.43513
K.SPAPSNPTLSPS(79.966)TPAK.T	3.3534	S:1255,	7.48,	Q7TPV4	Mybbp1a	-0.396318	-0.595776	-0.872941	-0.210988	-0.648161	-0.130484	-0.278062	-0.469635	1.19131	0.964739	-0.332475	-0.3275	0.968626	1.03551	0.00682974	-0.0570464	-0.519006	-0.381586	0.374018	0.488481	0.47816	0.13742	0.829108	0.114463	0.113566	0.893023	0.0543008	0.870066
K.ELAGDTGTAPES(79.966)DAEPPEEQTQK.Q	4.2773	S:1302,;	6.32,	Q8BRB7	Kat6b	0.186507	0.0638409	0.480099	0.33305	0.30178	0.108418	0.47898	0.167616	1.10251	1.42467	0.74803	0.952369	1.13836	1.3595	0.903561	0.677203	0.265874	0.264199	1.05689	1.01965	0.989492	-0.00167572	0.861798	-0.0372399	0.00519234	0.79102	0.00754522	0.755456
R.SLSNS(79.966)NPDISGTPTSPDDEVR.S	4.3637	S:900,	6.36,	Q8R1A4	Dock7	-0.143067	-0.0699234	0.087399	0.108227	-0.0357842	-0.0647097	-0.118894	-0.169132	1.0655	0.863121	0.974988	1.01974	0.874561	0.880908	0.981386	1.23617	-0.00434113	-0.0971299	0.980839	0.993257	0.237589	-0.0927888	0.901724	0.0124186	2.55711e-05	0.98518	0.000393114	1.09039
R.SS(79.966)EDLAGPLPSSVPSSTTSSKPK.L	3.0406	S:127,	7.04,	Q91ZM2	Sh2b1	-2.20005	-1.61289	-1.71423	-1.36874	-1.75996	-1.47271	-1.78023	-1.60666	-0.586875	-0.636466	-0.742083	-0.937925	-0.790076	-0.503816	-0.731703	-1.53923	-1.72398	-1.65489	-0.725837	-0.891206	0.732906	0.0690907	0.527793	-0.165369	0.00579669	0.998141	0.0368192	0.763682
R.DHS(79.966)PTPSVFNSDEER.Y	3.1599	S:479,	0	Q9D824	Fip1l1	1.71295	1.68988	1.65779	1.69115	1.58755	1.56518	1.77161	1.62706	3.06715	3.08844	2.57156	2.74136	3.07775	3.04809	2.61719	2.38196	1.68794	1.63785	2.86713	2.78125	0.36376	-0.0500923	0.700129	-0.0858763	0.00248095	1.17918	0.00477143	1.1434
R.STS(79.966)PCQTPEPDNEAHIR.S	2.596	S:374,	0.01,	Q8C6M1	Usp20	-0.547067	-0.589809	-0.611681	-0.624572	-0.0575719	-0.400278	-0.339622	-0.298549	-0.667583	-0.805855	-1.03707	-1.00638	-0.806863	-1.16946	-0.802982	-0.893372	-0.593282	-0.274005	-0.879222	-0.91817	0.0210557	0.319277	0.761689	-0.0389479	0.0438832	-0.28594	0.00143234	-0.644165
R.CQETESNEEQS(79.966)ISPEKR.E	3.8469	S:1290,	10.36,	Q9WTQ5	Akap12	1.86539	1.98959	1.88402	2.08376	1.91216	1.96461	1.78172	1.6944	0.434695	-0.0792112	1.47693	1.60259	0.420915	0.286267	1.20834	1.65147	1.95569	1.83822	0.85875	0.891749	0.192523	-0.117469	0.951679	0.0329999	0.0732894	-1.09694	0.0593212	-0.946472
R.KGS(79.966)PCAEEELPSAATAAATAR.Y	4.6927	S:117,	75.63,	O54839	Eomes	-0.304626	-0.463675	-0.465556	-0.214242	-0.365708	-0.407439	0.457308	-0.0334783	3.59768	3.59496	1.97821	1.97295	3.59914	3.63611	2.04975	2.23036	-0.362025	-0.0873293	2.78595	2.87884	0.267327	0.274696	0.888391	0.0928904	0.00616121	3.14797	0.0026814	2.96617
R.SWVY(79.966)SPLHYSAR.P	2.9004	Y:644,	4.21,	O70161	Pip5k1c	-1.75639	-2.95167	-3.59223	-2.66299	-3.20803	-3.14364	-3.32423	-2.54157	-2.53144	-2.5717	-2.17375	-2.31028	-2.04478	-2.31678	-2.07107	-3.31805	-2.74082	-3.05437	-2.39679	-2.43767	0.49441	-0.313547	0.903444	-0.0408782	0.439079	0.344026	0.137818	0.616695
K.DLLSNEDS(79.966)VEEVSK.K	2.635	S:29,	8.36,	Q8BG16	Slc6a15	-1.95986	-1.77528	-1.88324	-1.7587	-1.82221	-2.35061	-2.01009	-1.48582	-2.73167	-2.45604	-2.40015	-2.35754	-1.814	-2.19762	-1.90566	-2.42266	-1.84427	-1.91718	-2.48635	-2.08499	0.719355	-0.0729142	0.0572976	0.401363	0.00144414	-0.642081	0.491266	-0.167804
R.EGT(79.966)PPPPPPPR.D	1.7864	T:1350,	1000,	Q9WU42	Ncor2	1.31702	1.25503	1.58469	1.34251	1.36644	1.2098	1.24109	1.15083	1.65445	1.66725	1.27163	1.29501	1.57887	1.57887	1.08748	1.22919	1.37481	1.24204	1.47208	1.3686	0.180343	-0.132771	0.555848	-0.103482	0.489615	0.0972697	0.397516	0.126559
R.PGSSQLVHIPEET(79.966)QENISTSPK.S	2.6517	T:542,	0,	Q7TME0	Plppr4	-2.57695	-2.42011	-2.38305	-2.38743	-1.98778	-3.01816	-2.20486	-2.54471	-3.1115	-3.4443	-2.82486	-3.37115	-2.96797	-3.11133	-3.37304	-2.57317	-2.44188	-2.43887	-3.18795	-3.00638	0.990291	0.00300825	0.438154	0.181576	0.00932807	-0.746069	0.0928187	-0.567501
R.YTAGSASPT(79.966)PTFK.T	2.0481	T:2605,;	0,	A2AAE1	Kiaa1109	-0.411743	-0.509985	-0.425593	-0.49152	-0.294847	-0.305401	-0.388784	-0.594578	-1.10397	-1.15071	-0.770215	-0.721656	-1.16405	-1.07763	-0.838809	-0.693124	-0.45971	-0.395903	-0.936638	-0.943404	0.438126	0.0638078	0.966585	-0.00676572	0.0205717	-0.476928	0.00761321	-0.547501
R.RPS(79.966)SPPPPSCSSLR.L	3.5587	S:40,	0	Q99PP2	Znf318	0.428632	0.442527	0.552226	0.66703	0.603746	0.43338	0.548007	0.491442	2.35142	2.12532	1.93019	2.10992	2.333	2.32434	1.93845	2.18734	0.522604	0.519144	2.12921	2.19578	0.960457	-0.00345981	0.616779	0.066568	1.60527e-05	1.60661	8.11483e-05	1.67664
K.HGAGDDYFIPS(79.966)QEFLEAER.M	3.4641	S:353,	7.55,	P70663	Sparcl1	-0.416351	-0.147213	-0.293976	-0.26535	-0.435738	-0.309535	-0.541926	-0.14264	-2.06513	-1.24899	-1.45341	-1.0991	-1.48713	-2.22434	-1.0904	-0.868083	-0.280723	-0.35746	-1.46666	-1.41749	0.485632	-0.076737	0.897919	0.0491675	0.00888006	-1.18593	0.0330766	-1.06003
K.QQPALEQFPEAAAHST(79.966)PVKR.E	2.8659	T:64,	0	Q9WV92	Epb41l3	2.10003	1.94512	1.72771	1.97119	1.86264	1.81922	1.87628	1.99669	2.46897	2.44366	1.8948	2.05681	2.50827	2.48933	1.96691	2.10571	1.93602	1.88871	2.21606	2.26755	0.609516	-0.0473088	0.803032	0.0514933	0.149767	0.280046	0.0648005	0.378848
R.ISES(79.966)GQFSDGLEDR.G	2.4434	S:56,	0	Q8C996	Tmem163	0.583008	0.909487	0.653118	0.731931	0.535055	0.708201	0.593985	0.672843	-0.493	-0.462246	-0.134511	-0.13543	-0.438897	-0.845974	-0.344414	-0.260165	0.719386	0.627521	-0.306297	-0.472363	0.308075	-0.0918647	0.350998	-0.166066	0.000258837	-1.02568	0.00208002	-1.09988
K.TDVLCTGEDEDCQAAS(79.966)PLQK.Y	3.3872	S:1348,;	0.68,	Q8CGN4	Bcor	-1.85049	-2.38027	-1.67256	-1.5952	-1.44714	-2.25055	-1.86247	-1.65507	-0.482276	-0.69396	-0.961838	-1.32836	-0.484439	-0.307818	-0.878201	-0.84783	-1.87463	-1.80381	-0.866608	-0.629572	0.783312	0.0708231	0.344723	0.237035	0.0074107	1.00802	0.00204836	1.17423
R.ELS(79.966)PEQSTAGKPSDGSSALDR.A	3.3076	S:505,	30.85,	Q8CI11	Gnl3	0.0690632	-0.121163	-0.0997758	0.039454	0.265325	-0.0136957	0.315431	-0.172908	1.69123	1.65605	1.02307	0.989221	1.59014	1.71127	1.08383	0.477531	-0.0281055	0.098538	1.33989	1.21569	0.369868	0.126644	0.729684	-0.124202	0.00427548	1.368	0.0213895	1.11715
R.RSDS(79.966)PEIPFQAATGSSDGLDSSSSGNSFVGLR.V	6.9746	S:1459,	0,	P70399	Tp53bp1	0.276242	0.272972	0.191401	0.402365	0.394807	0.232988	0.170911	0.260646	3.03765	3.12427	2.99467	3.01032	3.15054	3.21214	2.93599	2.98382	0.285745	0.264838	3.04173	3.07062	0.755912	-0.0209068	0.707898	0.0288984	2.57756e-08	2.75598	1.37433e-07	2.80579
R.NMDQGGGGS(79.966)PR.K	2.3257	S:1940,;	1000,	B1AY13	Usp24	0.907798	0.782737	0.994351	0.877561	1.17085	0.890539	1.01149	0.940511	1.51343	0.652231	1.40106	1.42122	1.57929	1.38303	1.42293	1.1781	0.890612	1.00335	1.24698	1.39084	0.189022	0.112736	0.542168	0.143853	0.171672	0.356372	0.010799	0.387489
K.AEEDEILNRS(79.966)PR.N	2.9323	S:582,	1000,	P35564	Canx	2.13741	2.0852	2.15085	1.98005	2.11176	1.89794	2.09146	2.17742	2.6032	2.40314	2.40956	2.25425	2.68572	2.31479	2.46551	2.05824	2.08838	2.06965	2.41754	2.38106	0.803642	-0.0187286	0.818267	-0.0364765	0.0115916	0.329164	0.0948513	0.311416
K.ANEGAEFQAEDAS(79.966)PPGATVCVQDEPR.S	5.4389	S:620,	40.65,	A2TJV2	Palm3	0.00871658	0.245872	0.128213	-0.193104	0.0806661	0.14912	-0.206527	0.0807443	-0.495925	-0.815467	-0.296627	0.0238576	-0.140361	-0.696607	-0.230337	0.719028	0.0474243	0.0260009	-0.39604	-0.087069	0.867222	-0.0214235	0.410583	0.308971	0.0818358	-0.443465	0.732988	-0.11307
K.HINNNLS(79.966)PSLGDAQEEK.R	3.2	S:501,	6.05,	Q14CH0	Fam171b	-0.405367	-0.48107	-0.583703	-0.540586	-0.539274	-0.690285	-0.376613	-0.561407	-0.769075	-0.595745	-0.0808969	-0.594282	-0.870669	-0.719512	-0.493451	-0.74455	-0.502681	-0.541895	-0.51	-0.707046	0.624193	-0.0392133	0.299173	-0.197046	0.964693	-0.00731838	0.156812	-0.165151
R.AALLAAFQPES(79.966)PR.S	2.3024	S:1167,	1000,	Q3UHQ6	Dop1b	-1.52441	-1.22638	-2.5006	-1.37423	-3.10004	-2.33704	-2.45726	-1.88971	-0.667658	-1.46751	-1.11319	-0.642227	-0.871172	-1.21008	-1.18458	-0.95238	-1.65641	-2.44601	-0.972648	-1.05455	0.0846593	-0.789609	0.721692	-0.0819074	0.104053	0.683758	0.00781327	1.39146
R.EEEKGVVTNGLDVS(79.966)PAEEK.K	2.852	S:769,	0,	P08553	Nefm	2.48498	3.50333	1.83081	2.41883	2.18117	2.43159	1.77623	1.40239	0.860015	0.939449	1.17322	1.41728	0.845734	0.72561	1.36022	1.76999	2.55949	1.94784	1.09749	1.17539	0.198371	-0.611643	0.787283	0.0778962	0.0186988	-1.46199	0.0584711	-0.772454
R.KAVGSM(15.995)PTAGSAGS(79.966)VPENLNLFPEPGSK.S	3.4374	M:231,S:239,	0,	Q7TN29	Smap2	0.349656	0.669212	0.0975146	0.543627	0.318962	0.224092	0.12824	0.397805	0.476281	0.39258	0.816847	0.944376	0.825898	0.456521	1.02577	1.1444	0.415003	0.267274	0.657521	0.863146	0.339985	-0.147728	0.34554	0.205625	0.230957	0.242518	0.0221876	0.595871
K.AASSPS(79.966)NPAALPVASDSSPMGSK.T	4.0334	S:1093,;	6.59,	Q61818	Rai1	-0.894106	-1.11436	-0.75703	-1.59458	-1.31103	-0.964881	-1.0246	-0.985844	0.233939	-0.551058	-0.0141921	-0.149257	0.0975771	0.166451	-0.000339985	0.230834	-1.09002	-1.07159	-0.120142	0.123631	0.931081	0.0184301	0.236732	0.243773	0.00782626	0.969878	5.75349e-05	1.19522
R.STDM(15.995)GFTPPSS(79.966)PPTRPR.N	3.0783	M:1236,S:1243,	0,	Q9QXL1	Kif21b	0.0712595	0.210962	0.191095	0.194845	0.173167	0.381849	0.109107	0.243598	0.735294	0.606604	0.743993	0.756726	0.629728	0.779159	0.443508	0.565633	0.16704	0.22693	0.710654	0.604507	0.413642	0.0598897	0.239535	-0.106147	2.81071e-05	0.543614	0.00646448	0.377577
R.T(79.966)PGDTEGATAEAAK.K	2.7446	T:15,	0	B9EJA2	Cttnbp2	0.0160189	-0.0767117	0.051559	0.0919976	-0.54338	-0.0465841	-0.290632	0.0801206	-0.906997	-0.951205	-0.963458	-1.07161	-0.97389	-0.881746	-0.847044	-1.19508	0.020716	-0.200119	-0.973318	-0.974441	0.208207	-0.220835	0.990155	-0.00112259	1.08063e-06	-0.994034	0.00519959	-0.774322
K.IYQFPDCDS(79.966)DEDEDFK.L	2.6587	S:325,	5.99,	P28661	Septin4	0.996281	0.878274	1.47844	1.0944	1.35507	1.47748	1.08999	1.48161	-1.92606	-1.75103	-1.70667	-1.54738	-1.7594	-1.57927	-1.69772	-2.07611	1.11185	1.35104	-1.73279	-1.77813	0.188852	0.239188	0.74329	-0.0453368	9.2467e-06	-2.84464	6.62422e-07	-3.12916
R.NLHQS(79.966)GFSLSGTQVDEGVR.S	3.0624	S:536,	16.46,	Q62188	Dpysl3	0.634665	0.50596	0.392859	0.655902	0.489301	0.547734	0.540026	0.540449	2.21412	1.24521	1.89614	1.94566	1.89341	1.5602	1.93174	2.24621	0.547346	0.529378	1.82528	1.90789	0.791528	-0.0179688	0.752693	0.0826069	0.00588273	1.27794	0.00210176	1.37851
R.LTPTT(79.966)PESSSTGTEDK.S	3.5117	T:272,	0,	Q64337	Sqstm1	0.0657015	0.116776	-0.0264697	0.00431013	0.0340915	-0.369738	-0.127774	0.084929	-0.000141621	-0.0293655	0.338111	0.118276	-0.41577	-0.188603	0.0309587	-0.973688	0.0400794	-0.0946227	0.10672	-0.386775	0.284573	-0.134702	0.102107	-0.493496	0.498739	0.0666407	0.284293	-0.292153
K.TPPTAALSAPPPLISTLGGRPGS(79.966)PR.R	3.9042	S:1235,	6.12,	A0A087WPF7	Auts2	1.22036	1.29653	1.15119	1.33745	1.18426	1.17338	1.35019	1.19825	2.54572	2.17162	2.69264	2.78443	2.80448	2.10011	2.58327	2.87619	1.25138	1.22652	2.5486	2.59101	0.685976	-0.0248605	0.854589	0.04241	0.00132852	1.29722	0.00325445	1.36449
K.VYEDSGIPLPAES(79.966)PK.K	3.4068	S:96,	29.84,	Q9DCT6	Bap18	-0.660129	-0.813698	-0.935993	-0.663854	-0.554527	-0.808073	-0.338042	-0.771916	1.84735	1.8302	1.39824	1.30787	1.6724	1.69594	1.29853	0.88098	-0.768418	-0.618139	1.59591	1.38696	0.291928	0.150279	0.416934	-0.208948	7.29732e-05	2.36433	0.000348847	2.0051
K.DVS(79.966)DERLSPAK.S	2.2631	S:1242,	0	P14873	Map1b	0.157054	-0.276738	0.26342	-0.108195	0.471859	0.0818949	0.146649	0.254182	1.13146	1.33894	1.15841	0.929529	0.628694	1.31968	0.825913	-0.545147	0.00888515	0.238646	1.13958	0.557286	0.18221	0.229761	0.237913	-0.582299	0.000490388	1.1307	0.483637	0.31864
K.ATTDNS(79.966)PSSK.A	2.2601	S:142,	11.56,	P06837	Gap43	2.55406	2.57554	2.6515	2.62139	2.77658	2.67492	2.51143	2.67718	-2.25375	-0.972124	-1.21394	-1.23904	-1.81336	-1.76338	-1.34663	-1.85936	2.60062	2.66003	-1.41971	-1.69568	0.372944	0.0594031	0.4208	-0.275967	0.000726962	-4.02034	2.65543e-06	-4.35571
R.EGGLPEEQSLTPS(79.966)PSANPEISVSK.G	4.2294	S:901,	1.58,	Q3UH68	Limch1	0.28247	0.224257	0.122434	-0.0376754	-0.123749	-0.0885992	0.292158	-0.109759	1.48462	1.14136	1.44945	1.31076	1.35381	1.24048	1.45511	1.43974	0.147871	-0.00748742	1.34655	1.37229	0.256073	-0.155359	0.791302	0.0257398	2.91262e-05	1.19868	0.00014465	1.37977
R.QNEPGSFESQSS(79.966)LDQNGQLGEDK.H	3.071	S:193,	0	Q5PR69	Cracd	-0.424838	-0.392443	-0.642947	-0.361063	-0.602458	-0.536601	-0.570343	-0.326968	0.517889	0.493378	0.559922	0.491419	0.448932	0.516118	0.510017	0.102168	-0.455323	-0.509093	0.515652	0.394309	0.568499	-0.0537702	0.307216	-0.121343	0.000351676	0.970974	0.000540116	0.903401
K.DELHIVEAEAM(15.995)NYEGS(79.966)PIK.V	4.205	M:65,S:70,	4.56,	Q61937	Npm1	1.7885	1.65305	2.0885	2.01613	1.93126	2.04417	2.67445	2.27997	5.2858	5.92653	3.75368	3.3852	4.00736	5.50641	3.29132	1.80778	1.88654	2.23246	4.5878	3.65322	0.132833	0.345919	0.378837	-0.934586	0.0195762	2.70126	0.160809	1.42075
R.YM(15.995)AENPTAGVVQEEEEDNLEY(79.966)DSDGNPIAPSKK.I	3.6622	M:164,Y:183,	2.37,	Q810A7	Ddx42	-1.41464	-1.44012	-1.12667	-1.10223	-1.29139	-1.23348	-1.05857	-1.50575	-0.205591	-0.508523	-0.212836	-0.181852	-0.00173855	-0.251454	-0.144788	0.302731	-1.27091	-1.2723	-0.2772	-0.0238125	0.991813	-0.00138295	0.135259	0.253388	0.000183358	0.993713	0.000241387	1.24848
K.NDLQS(79.966)PTEHISDYGFGGVMGR.V	5.17	S:837,	5.95,	Q812A2	Srgap3	0.559689	0.497406	0.699094	0.626525	0.747916	0.686857	0.660337	0.806657	0.34053	0.273837	0.467899	0.425017	0.403349	0.267288	0.401538	0.519947	0.595679	0.725442	0.376821	0.398031	0.0573216	0.129763	0.764019	0.0212098	0.0118071	-0.218858	0.00291699	-0.327411
K.ASIGNIALS(79.966)PSPVR.K	2.4834	S:149,	10.01,	Q8VD37	Sgip1	3.25398	2.36989	1.35853	2.12793	1.60861	1.28173	1.96029	2.44603	1.05661	0.766715	1.15787	1.21165	0.967995	0.893436	1.03744	1.078	2.27758	1.82417	1.04821	0.994218	0.371796	-0.453416	0.64098	-0.0539929	0.0472433	-1.22937	0.0429037	-0.82995
K.S(79.966)DAGISSADAPR.K	2.5753	S:596,	44.11,	Q9D1T0	Lingo1	0.964729	1.12017	1.83796	1.34946	1.39607	1.02563	1.04985	1.61772	0.267857	-0.00258923	-0.20257	0.00784063	0.290522	0.206347	-0.12365	-0.607239	1.31808	1.27232	0.0176345	-0.0585051	0.854407	-0.0457608	0.75129	-0.0761396	0.00259165	-1.30044	0.00245143	-1.33082
K.QEASS(79.966)DEEAFLFSGEDDVTDPEALR.S	4.7857	S:630,	0,	Q91VY5	Kdm4b	-1.35822	-1.54082	-1.25886	-1.4162	-1.22739	-1.34738	-0.998095	-1.27575	-0.763134	-0.703496	-0.434651	-0.837878	-0.83433	-0.623037	-0.706714	-0.8471	-1.39352	-1.21215	-0.68479	-0.752795	0.109853	0.181373	0.53801	-0.0680057	0.000925472	0.708735	0.00340791	0.459356
R.NNNPQSELAAAHGDS(79.966)ESPR.H	3.631	S:967,	9.14,	Q62417	Sorbs1	-0.111517	-0.587155	-1.00109	-0.380011	-0.595726	-0.716947	-0.888762	-0.170412	0.341686	0.047226	0.546532	0.573604	0.35703	0.523194	0.379057	0.0265126	-0.519942	-0.592961	0.377262	0.321449	0.773603	-0.0730191	0.740366	-0.0558134	0.00962519	0.897204	0.00371548	0.91441
R.DSST(79.966)SPGDYVLSVSENSR.V	2.7476	T:42,	0,	Q64010	Crk	0.265519	0.40955	0.419129	0.244078	0.588533	0.491143	0.441517	0.43217	-0.456784	-0.00478745	-0.154068	-0.0505843	-0.135227	-0.360848	-0.105376	-0.236084	0.334569	0.488341	-0.166556	-0.209384	0.0415609	0.153772	0.729829	-0.042828	0.00981021	-0.501125	0.000148163	-0.697725
K.DAPTS(79.966)PASVASSSSTPSSK.T	2.9831	S:286,	11.53,	Q08122	Tle3	-0.0138693	-0.290295	0.00771856	-0.202766	-0.098453	-0.340337	0.0237985	-0.339267	1.15645	1.18569	0.807693	0.796083	1.19228	1.26425	1.02665	1.03617	-0.124803	-0.188565	0.986479	1.12984	0.604212	-0.0637618	0.295947	0.143357	0.000263624	1.11128	5.4982e-05	1.3184
R.PGSSQLVHIPEETQENIST(79.966)SPK.S	3.9278	T:548,	0,	Q7TME0	Plppr4	0.80703	0.529594	0.787321	0.674774	0.77476	0.598266	0.655378	0.629325	-0.906377	-0.817165	-0.809277	-0.902843	-1.26762	-0.974906	-0.848345	-0.744687	0.69968	0.664432	-0.858916	-0.958889	0.656338	-0.0352474	0.447193	-0.0999728	2.26308e-05	-1.5586	0.000277681	-1.62332
R.S(79.966)LDEDEPPPSPLAR.Y	2.6233	S:108,	118.6,	Q8K070	Samd14	1.99133	2.34077	2.12044	2.10538	1.73131	2.06227	1.77036	1.92294	1.33438	1.52326	1.92421	1.98005	1.60807	1.44628	2.14013	1.89459	2.13948	1.87172	1.69048	1.77227	0.0438859	-0.267759	0.721919	0.081791	0.0563952	-0.449004	0.590267	-0.0994536
R.TISAQDT(79.966)LAYATALLNEK.E	3.6089	T:2562,;	5.97,	B1AY13	Usp24	-0.402401	-0.606392	-0.86399	-0.56855	-0.588494	-0.503352	-0.787588	-0.49803	-0.00999498	0.105887	-0.129505	-0.322109	-0.172735	0.0125017	-0.10936	-1.70473	-0.610333	-0.594366	-0.0889302	-0.493582	0.896387	0.0159672	0.396113	-0.404652	0.00760344	0.521403	0.82139	0.100784
R.ESNS(79.966)NQCVYAAHNSVVIDECK.V	3.1379	S:532,	0,	P43006	Slc1a2	2.31272	2.10676	2.32459	2.17027	2.43108	2.06594	2.38048	2.33499	0.318819	0.297932	0.366322	0.527077	0.385007	0.0991039	0.646706	0.583886	2.22859	2.30312	0.377537	0.428676	0.478041	0.0745369	0.721364	0.0511383	2.8603e-07	-1.85105	4.11631e-05	-1.87445
K.KPAQETEETSSQES(79.966)AEED.-	3.6112	S:104,	4.49,	P52927	Hmga2	-1.72704	-1.41134	-1.55863	-1.34262	-1.1157	-1.70982	-1.37108	-1.4081	1.34505	1.35197	0.757226	0.84088	1.30042	1.44124	0.721792	0.813752	-1.50991	-1.40117	1.07378	1.0693	0.494965	0.108732	0.985634	-0.00448072	5.63293e-05	2.58369	5.96629e-05	2.47048
R.GSAQESLDTIS(79.966)PK.N	2.9312	S:608,	0,	P20357	Map2	4.47228	4.12256	4.59209	4.22152	4.73963	4.23248	4.40235	4.19218	2.39999	2.35962	3.21043	3.11162	2.63857	2.44523	3.16876	2.81069	4.35211	4.39166	2.77042	2.76581	0.819077	0.0395476	0.9872	-0.00460374	0.00252099	-1.5817	0.000217136	-1.62585
R.SGDSSGSGSGGGGAAPAFPPPPES(79.966)PPALRPK.D	4.6153	S:478,	13.13,	Q66L44	Cbarp	-0.535416	-0.468299	-0.390008	-0.157071	-0.138972	-0.482662	-0.384658	-0.531837	-2.05509	-1.37103	-1.26504	-1.19731	-1.54255	-1.53248	-1.30895	-1.12145	-0.387698	-0.384532	-1.47212	-1.37636	0.979829	0.00316608	0.685927	0.0957562	0.00709101	-1.08442	0.000332044	-0.991827
R.INVYYNEAT(79.966)GGNYVPR.A	2.3372	T:55,	0,	Q9D6F9	Tubb4a	0.643629	1.00607	0.994526	0.718966	1.27716	1.05712	0.885632	0.558375	-1.63452	-1.17189	-1.33792	-1.51767	-1.54588	-1.76292	-1.06323	-1.15517	0.840799	0.944574	-1.4155	-1.3818	0.585418	0.103775	0.868498	0.0337015	3.5441e-06	-2.2563	4.84248e-05	-2.32637
K.EYEEEIHS(79.966)LK.E	2.1503	S:1201,	16.37,	F6SEU4	Syngap1	-0.146963	-0.698995	0.611093	-0.16965	0.539625	0.195083	0.099566	0.179408	-2.99026	-2.60892	-2.83995	-2.12359	-2.57639	-2.65889	-2.29898	-2.55323	-0.101129	0.25342	-2.64068	-2.52187	0.287501	0.354549	0.592867	0.118808	0.000418334	-2.53955	9.11628e-07	-2.77529
K.AGS(79.966)PGSEVVTLQQFLEESNK.L	3.6686	S:1677,	6.1,	Q5SNZ0	Ccdc88a	0.686168	0.635839	0.251113	0.246043	0.218557	0.858871	0.694537	0.354377	2.53431	2.44813	2.69513	2.65736	2.50249	2.58942	2.7195	1.97936	0.454791	0.531585	2.58373	2.44769	0.701093	0.0767947	0.476274	-0.136044	5.36332e-05	2.12894	0.000131655	1.91611
R.RVS(79.966)GSATPNSEAPR.A	2.5317	S:77,	7.85,	Q6P9R1	Ddx51	-0.409189	-0.463675	-0.755492	-0.271123	-0.572984	-0.167079	-0.594162	-0.126465	0.864457	1.032	0.536602	0.6217	0.841784	1.11282	0.543746	0.706084	-0.47487	-0.365173	0.763689	0.801109	0.525664	0.109697	0.828469	0.0374202	0.000196846	1.23856	0.000551157	1.16628
K.DSVS(79.966)AAEVGTGQYATTK.G	2.4544	S:470,	0.01,	Q9WV92	Epb41l3	2.34278	1.74365	1.97729	1.87771	1.9659	1.76375	2.01187	1.92041	2.78455	2.43208	1.9579	1.56762	2.57234	2.27013	2.07269	1.09117	1.98536	1.91548	2.18554	2.00158	0.642021	-0.0698756	0.674939	-0.183955	0.533286	0.20018	0.807307	0.0861014
R.NDS(79.966)LSSLDFDDDDVDLSR.E	3.1891	S:1859,	0,	Q61315	Apc	1.14697	1.0325	1.30565	1.11691	1.12527	1.13936	1.11036	1.22819	1.13891	1.22099	1.19809	1.32359	0.887501	0.995055	1.20746	1.02416	1.1505	1.15079	1.22039	1.02854	0.996578	0.000286222	0.0566134	-0.191852	0.354602	0.0698901	0.164078	-0.122248
R.GEGPAVPGDT(79.966)PPPTPR.S	2.9621	T:714,	20.47,	P60469	Ppfia3	4.50503	4.39208	4.48205	4.32358	4.59497	4.40192	4.32733	4.4301	2.8788	2.99536	3.40736	3.38509	3.05357	2.92618	3.33173	3.47517	4.42568	4.43858	3.16665	3.19666	0.860939	0.0128976	0.875983	0.0300084	0.00144122	-1.25903	0.000694446	-1.24192
K.FQSVQIQATLS(79.966)PPQQTK.T	3.6065	S:198,;	12.74,	Q6PGC1	Dhx29	1.73222	1.52044	1.73242	1.47645	1.96595	1.65651	1.73545	1.41379	2.54669	2.15995	2.4342	2.22196	2.52502	2.28939	2.47576	2.37094	1.61538	1.69292	2.3407	2.41528	0.584799	0.0775417	0.509027	0.074576	0.00090455	0.725322	0.00379081	0.722356
K.WAHDKFS(79.966)GEEGEIEDDESGTENR.E	4.8124	S:924,	63.36,	Q569Z6	Thrap3	1.39205	1.0868	1.72972	1.31307	2.17707	1.59378	1.97644	1.66985	3.04595	2.64763	2.29499	2.01128	2.5181	2.8839	2.2192	1.14351	1.38041	1.85429	2.49996	2.19118	0.0470413	0.473875	0.511493	-0.308784	0.00811837	1.11955	0.448206	0.336892
R.DSGLEDGRES(79.966)PSFDTPSQR.V	3.1315	S:89,	12.91,	Q5DTL9	Slc4a10	1.01062	1.0204	1.12369	1.16318	1.06034	1.13126	1.04696	1.07356	-5.08242	-2.73023	-2.8697	-2.96263	-4.06378	-3.49261	-2.28669	-2.57147	1.07947	1.07803	-3.41124	-3.10364	0.974248	-0.00144041	0.674348	0.307606	0.00392393	-4.49072	0.00198924	-4.18167
K.SAT(79.966)PPPAEPASLPQEPPK.A	2.4279	T:227,	0.56,	P97379	G3bp2	5.88968	5.82025	6.00292	5.73298	6.08253	5.74027	5.91163	5.60595	5.95879	5.73325	6.34699	6.24265	5.89433	5.55998	6.24001	5.63834	5.86146	5.8351	6.07042	5.83317	0.832909	-0.0263628	0.29575	-0.237254	0.237309	0.208961	0.992058	-0.00192988
K.RIEGS(79.966)GDQIDTYELSGGAR.I	3.5061	S:347,	50.58,	P39053	Dnm1	0.590556	0.526302	0.515364	0.48445	0.64367	0.402723	0.257161	0.223679	-0.66197	-0.632043	-0.397355	-0.218421	-0.660866	-0.905111	-0.385147	-0.311684	0.529168	0.381808	-0.477447	-0.565702	0.221405	-0.14736	0.626328	-0.088255	0.001771	-1.00662	0.00180794	-0.94751
R.GCS(79.966)PGESASGGLSK.K	2.0055	S:608,	13.79,	Q9QYE3	Bcl11a	0.885227	0.327778	1.07831	0.666771	1.1305	0.482273	1.49304	0.580493	4.04728	3.53346	3.43949	3.16108	4.0487	3.69675	3.64359	3.47595	0.739521	0.921575	3.54533	3.71625	0.552755	0.182054	0.472819	0.170919	3.05303e-05	2.80581	0.00026788	2.79467
R.AGATCVSQCDLS(79.966)PVAE.-	3.3958	S:416,	0,	Q99J10	Ctu1	-1.06864	-0.916095	-1.56545	-1.01425	-1.085	-1.42115	-1.08943	-1.41431	-0.197718	-0.342839	0.0170951	0.0461497	0.160072	-0.141246	0.0158153	0.411151	-1.14111	-1.25247	-0.119328	0.111448	0.548281	-0.111365	0.175711	0.230776	0.00180811	1.02178	0.000130731	1.36392
R.RGGGSGGGDES(79.966)EGEEVDED.-	2.1723	S:316,	3.87,	O35295	Purb	0.261945	0.000761032	0.0316901	0.093924	-0.124595	0.0180626	0.0863137	-0.119551	-1.81809	-1.48569	-1.59656	-1.69837	-1.42956	-1.92569	-1.74996	-1.09847	0.09708	-0.0349425	-1.64968	-1.55092	0.143075	-0.132023	0.641209	0.0987552	1.95991e-06	-1.74676	0.00231999	-1.51598
R.FGQSPS(79.966)CACDDPATAFSLPPEVATSTLR.S	4.9537	S:522,	7.48,	Q5GH67	Xkr4	0.289248	0.366248	0.301708	0.207653	0.664427	0.285084	0.369965	0.207742	-1.9882	-1.43171	-1.43746	-1.34775	-1.89914	-1.97163	-1.34858	-1.20929	0.291214	0.381805	-1.55128	-1.60716	0.441661	0.0905906	0.82557	-0.0558807	0.000739373	-1.84249	0.000436403	-1.98896
R.FS(79.966)PDSHCVANR.S	2.8806	S:383,	0	Q99NH2	Pard3	-0.325263	-0.450142	-0.187975	-0.120725	-0.152709	-0.0654087	-0.242084	-0.410563	0.987864	1.1088	-0.0536532	-0.155698	0.465424	1.23068	-0.236886	-0.367469	-0.271026	-0.217691	0.471827	0.272937	0.626297	0.0533353	0.703107	-0.19889	0.11058	0.742854	0.276065	0.490628
K.GPSSQEDESGGLEDS(79.966)PDRGACSTPEM(15.995)PQFESVK.A	4.0253	S:677,M:688,	0,	Q9Z2H5	Epb41l1	0.387507	0.915178	0.657031	0.517216	0.911146	0.766753	0.443065	0.349591	-1.30124	-1.32548	-0.376552	-0.464019	-1.28769	-1.4564	-0.509583	0.277877	0.619233	0.617639	-0.866823	-0.743949	0.992998	-0.00159442	0.805786	0.122874	0.0057834	-1.48606	0.0359026	-1.36159
R.GSHSQS(79.966)SSPGALTLGR.Q	2.5556	S:436,	0,	O88935	Syn1	0.848278	0.618382	0.430035	0.704245	0.69172	0.559797	0.450253	0.751406	0.680266	0.338267	0.522126	0.69281	0.97292	0.494104	0.505591	0.794998	0.650235	0.613294	0.558367	0.691903	0.750055	-0.0369407	0.390789	0.133536	0.474903	-0.0918678	0.586126	0.0786091
R.LQQSHPLSAS(79.966)QIQVK.R	2.7661	S:330,;	0,	P16546	Sptan1	0.264827	0.423095	0.383602	0.655163	0.294379	0.510271	0.34689	0.561665	-2.27964	-1.59442	-2.16385	-1.84055	-1.95107	-2.4702	-1.82075	-1.79972	0.431672	0.428301	-1.96962	-2.01043	0.975204	-0.0033704	0.859606	-0.0408186	7.42857e-05	-2.40129	0.000141922	-2.43874
R.EPSGQPEDS(79.966)PEAETSTLDVFTEK.L	4.56	S:361,	16.02,	Q3V3Q7	Pacs2	3.42929	3.37274	3.54314	3.49829	3.52692	3.59181	3.44789	3.30539	2.93317	2.84879	3.44863	3.39201	2.88194	2.8474	3.24867	3.2897	3.46087	3.468	3.15565	3.06693	0.925153	0.00713646	0.664225	-0.0887221	0.140404	-0.305217	0.0330242	-0.401075
R.SWESS(79.966)SPVDRPELEAASPTTR.S	2.9585	S:357,	7.07,	Q80YV2	Zc3hc1	-2.29619	-2.39045	-1.75124	-2.38385	-1.72246	-2.12457	-2.1008	-2.09907	-0.672691	-0.625196	-0.97942	-1.09819	-0.675695	-0.616664	-0.826993	-0.705197	-2.20543	-2.01173	-0.843874	-0.706137	0.332536	0.193705	0.330051	0.137736	0.000536175	1.36156	0.000187109	1.30559
R.GAAGGALPTS(79.966)PSPALGAK.G	3.1668	S:16,	6.59,	Q8K394	Plcl2	-0.602296	-1.25689	-2.04781	-1.68969	-2.23169	-2.30103	-1.5181	-1.48968	0.049602	-0.494187	0.247003	0.220635	0.216198	-0.0989141	0.0874753	0.362897	-1.39917	-1.88512	0.00576317	0.141914	0.254488	-0.485951	0.524222	0.136151	0.01233	1.40494	0.000946308	2.02704
K.HIKEEPLS(79.966)EEEPCTSTAVPSPEK.K	3.9391	S:509,	0,	Q6DFW4	Nop58	0.658314	0.459976	0.507799	0.371145	0.764788	0.647984	0.87463	0.415112	2.40206	2.16121	1.91673	1.96559	2.51022	2.35296	1.99567	2.21491	0.499308	0.675629	2.1114	2.26844	0.187149	0.17632	0.350616	0.157043	8.48409e-05	1.61209	3.91382e-05	1.59281
R.VESTSVGSIS(79.966)PGGAK.L	3.2205	S:804,	0	Q9WV92	Epb41l3	-0.116508	-0.127	-0.673227	-0.139387	-0.640113	-0.646426	-0.557032	-0.408335	-0.131789	-0.419576	-0.360732	-0.394482	-0.291322	-0.177854	-0.355361	-0.363177	-0.26403	-0.562977	-0.326645	-0.296928	0.112932	-0.298946	0.720919	0.0297164	0.69927	-0.0626143	0.0100904	0.266049
K.SNGPTPELLASS(79.966)PPDNK.S	3.213	S:875,	0	F8VPU2	Farp1	-0.580295	-0.589168	-0.331995	-0.382687	-0.455433	-0.397635	-0.396811	-0.392523	-1.06256	-1.2757	-0.869625	-1.26124	-1.66296	-0.972338	-1.20698	-1.76422	-0.471036	-0.410601	-1.11728	-1.40163	0.434958	0.0604357	0.241286	-0.284345	0.00212368	-0.646246	0.0129099	-0.991027
R.TT(79.966)SGDDACNLTSFR.P	2.9047	T:451,	0,	Q8R1A4	Dock7	-2.66723	-2.70791	-2.91194	-2.80845	-2.632	-3.23757	-2.65466	-2.93939	-1.614	-1.73986	-2.38575	-2.39426	-1.74937	-1.60345	-2.35183	-2.34072	-2.77388	-2.86591	-2.03347	-2.01134	0.579661	-0.0920221	0.94069	0.0221246	0.0334172	0.740417	0.0143383	0.854563
R.DVAGASWGNVSGEEEEEEDGPAVLVEQLT(79.966)DSAM(15.995)EPTGPSR.E	4.5371	T:342,M:346,	0	P36916	Gnl1	-0.918232	-0.94838	-1.1593	-0.844521	-1.01646	-1.0137	-0.853173	-1.05746	-1.35082	-1.34908	-1.24196	-1.14294	-1.06895	-1.32071	-0.932024	-1.48647	-0.967609	-0.985198	-1.2712	-1.20204	0.836726	-0.017589	0.633281	0.0691611	0.01284	-0.303593	0.180749	-0.216843
K.ASVASDPES(79.966)PPGGNEPAAASGQR.L	3.869	S:15,	18.34,	Q9D0L8	Rnmt	3.65454	3.64266	3.86607	3.58774	3.76649	3.56573	3.78399	3.8467	4.54357	4.49761	4.46111	4.48432	4.41732	4.66646	4.47025	4.81874	3.68775	3.74073	4.49665	4.5932	0.56173	0.0529777	0.375177	0.096543	0.000485677	0.808902	0.000493949	0.852467
K.ESLAST(79.966)PPGEDHR.S	2.5223	T:147,	4.79,	Q6ZPF3	Tiam2	-0.0416842	-0.184076	-0.309602	-0.0396447	-0.216362	-0.221824	-0.292965	-0.175544	0.0451703	-0.59389	-0.165296	-0.689138	-0.339416	-0.22951	-0.324418	-0.483742	-0.143752	-0.226674	-0.350788	-0.344271	0.29983	-0.0829219	0.973373	0.00651705	0.330868	-0.207037	0.107963	-0.117598
K.QPLLLS(79.966)EDEEDTKR.V	2.6524	S:39,;	68.07,	Q8R1B4	Eif3c	4.49893	4.5754	4.44618	4.85966	4.39978	4.57248	4.73676	4.7072	6.36011	6.3449	5.9573	6.06328	6.20308	6.40989	6.01186	6.27999	4.59505	4.60405	6.1814	6.2262	0.942671	0.00900853	0.74443	0.0448047	2.63399e-05	1.58635	7.64949e-06	1.62215
K.RSS(79.966)LDSTCLDSSR.D	2.9984	S:524,	0,	Q6PCL9	Papolg	-1.43476	-1.03029	-1.57189	-1.58263	-1.18442	-1.22784	-1.36972	-1.21136	-0.972274	-0.817552	-1.26864	-1.18195	-0.980644	-0.532678	-1.36524	-0.591846	-1.40489	-1.24834	-1.0601	-0.867602	0.319559	0.156558	0.422629	0.192501	0.0837521	0.344791	0.142084	0.380734
K.EPS(79.966)LHDLTEFSR.S	2.4622	S:208,	53.86,	P70377	Fgf13	0.734626	0.493693	1.0453	0.55402	1.0712	0.869699	0.841774	0.886197	0.936449	1.11963	1.03913	0.803866	0.658963	0.86901	0.712014	0.258578	0.706909	0.917216	0.97477	0.624641	0.192121	0.210308	0.0678756	-0.350129	0.120845	0.267861	0.105848	-0.292575
R.LGS(79.966)EEEVDEDLTVDESSQDSPPSQASLTPGR.A	6.6514	S:188,	1.99,	P10637	Mapt	0.2461	0.662884	0.298237	0.556304	0.366961	0.743752	0.599332	0.382815	0.054565	-0.1043	-0.0243363	-0.0456061	-0.147081	-0.325279	0.129671	-0.275379	0.440881	0.523215	-0.0299195	-0.154517	0.565182	0.0823337	0.315469	-0.124598	0.0138587	-0.470801	0.00262598	-0.677732
R.WLAES(79.966)PVGLPPEEEDKLTR.S	4.8417	S:1747,	89.44,	Q9QYR6	Map1a	5.81853	5.70224	4.88945	5.2818	4.70668	4.9022	4.85285	5.11743	2.99019	2.9895	3.42009	3.53563	3.31097	3.09274	3.48774	3.44987	5.423	4.89479	3.23385	3.33533	0.0827392	-0.528211	0.57306	0.101477	0.000277303	-2.18915	1.52778e-05	-1.55946
K.TGNNQADTES(79.966)PSHEK.L	3.0948	S:1742,	0	Q01815	Cacna1c	1.59631	1.40452	1.5871	1.33726	1.40465	1.10289	1.40881	1.38369	-0.411376	-0.429579	-0.0299659	-0.0763221	-0.270592	-0.58467	-0.195058	-0.0571313	1.4813	1.32501	-0.236811	-0.276863	0.16569	-0.156287	0.803965	-0.0400523	3.79206e-05	-1.71811	5.48807e-05	-1.60187
R.T(79.966)TPGPGTAQAGDAAR.A	2.9178	T:133,	0	Q8R191	Syngr3	0.496897	0.981594	1.8349	0.254851	1.86872	1.00873	1.48681	0.724181	-1.03822	-1.11589	-1.57239	-1.6348	-1.54588	-1.60263	-1.70713	-2.16625	0.89206	1.27211	-1.34033	-1.75547	0.415056	0.380049	0.0936372	-0.415149	0.00386129	-2.23239	0.00020081	-3.02758
R.QNSATES(79.966)ADSIEIYVPEAQTR.L	3.489	S:977,	0,	B1AZP2	Dlgap4	-1.23159	-1.6142	-1.47487	-1.67781	-1.23517	-1.44115	-1.71813	-1.28988	-1.56499	-1.2647	-1.02299	-1.01946	-1.27214	-1.38708	-1.05658	-1.07851	-1.49962	-1.42109	-1.21803	-1.19858	0.611491	0.0785311	0.90286	0.019456	0.137436	0.281583	0.152704	0.222508
K.AAAT(79.966)PEPAVAQPDSTALEGATGQAPPSSK.G	3.4615	T:470,	1.73,	Q3UHL1	Camkv	4.45607	4.32675	3.4301	3.94011	3.78672	3.358	3.60045	4.19814	2.21365	2.49504	3.31484	3.31654	2.48176	2.30496	3.21459	2.92464	4.03826	3.73583	2.83502	2.73149	0.340907	-0.30243	0.778881	-0.103528	0.017544	-1.20324	0.0107351	-1.00434
R.GWAPPGPSPSS(79.966)GALDLLDTPSGLEK.D	2.8853	S:54,	0	Q9JLM4	Zmym3	-0.0157461	-0.247976	0.0246167	-0.160282	-0.380877	0.0737267	-0.0187926	-0.626216	1.89256	0.732266	1.9249	1.59943	1.73196	1.8513	1.57539	0.591941	-0.0998468	-0.23804	1.53729	1.43765	0.473353	-0.138193	0.811614	-0.0996403	0.00798193	1.63714	0.00448152	1.67569
K.IGPPS(79.966)PGDDDEEAAVAAAAGVPAAAAGATGDLASAQLGGAPNR.W	6.8865	S:72,	21.1,	O70494	Sp3	-1.11602	-1.13493	-0.907863	-1.26206	-1.28656	-1.43355	-0.676035	-1.16819	-0.239241	-0.203749	-0.438304	-0.322695	-0.386713	-0.325731	-0.249164	-0.415329	-1.10522	-1.14109	-0.300997	-0.344234	0.851342	-0.0358661	0.525898	-0.0432369	0.000192267	0.804222	0.0143619	0.796851
R.YDLIQNSESPAS(79.966)PPVAVPHSWSR.A	3.7141	S:1358,	0,	Q3UHC0	Tnrc6c	-0.711225	-0.7759	-0.837217	-0.682969	-0.691253	-0.628134	-0.612842	-0.689528	-0.0486798	-0.283469	-0.140176	-0.00044775	0.0561171	-0.25242	0.0341182	-0.0263877	-0.751827	-0.655439	-0.118193	-0.0471432	0.0624909	0.0963882	0.479377	0.07105	0.000414314	0.633634	0.00203675	0.608296
R.SLSFPILNPALS(79.966)QSSQPSPPLPGSHGR.N	4.0225	S:494,	0,	Q8BFU3	Rnf214	1.12343	1.30495	0.518888	1.09309	0.974412	0.818747	0.919532	1.09699	1.61099	1.78146	1.85773	1.93104	1.84552	1.55615	1.92882	2.15635	1.01009	0.952421	1.7953	1.87171	0.765857	-0.05767	0.614454	0.0764056	0.0132381	0.785212	0.00205205	0.919288
R.GSS(79.966)QPNLSTSYSEQEYGK.A	3.5431	S:173,	0,	Q8CHU3	Epn2	5.08465	4.82228	4.82926	4.84913	4.82927	4.87652	4.76317	4.7087	4.89184	4.72571	5.14124	5.19743	4.90033	4.91323	5.17294	5.43638	4.89633	4.79442	4.98905	5.10572	0.223421	-0.101914	0.513752	0.116667	0.499023	0.0927233	0.0872045	0.311304
K.QNETADEATT(79.966)PQAK.K	3.7566	T:600,	4.15,	E9Q5C9	Nolc1	-0.0039444	-0.244512	0.160529	0.047627	-0.479723	-0.13532	-0.0565124	-0.100738	1.70165	1.46737	0.793025	0.485922	1.50015	1.66327	0.683467	0.727151	-0.0100751	-0.193073	1.11199	1.14351	0.206981	-0.182998	0.936942	0.0315155	0.0241828	1.12207	0.00892062	1.33658
R.HLNDDDVT(79.966)GSVK.S	3.6646	T:15,	5.55,	O70480	Vamp4	0.686247	0.431107	0.610817	0.804938	0.689228	0.82472	0.647425	0.908226	0.425831	-0.112761	-0.0591397	-0.293677	-0.0454435	-0.306536	0.0441737	-0.52466	0.633277	0.7674	-0.00993669	-0.208116	0.226731	0.134122	0.362653	-0.19818	0.0167056	-0.643214	0.00190504	-0.975516
K.GAGQTVTIIAQYQPEDY(79.966)AR.F	2.6763	Y:505,	12.32,	Q91XM9	Dlg2	-2.00414	-2.26814	-1.60837	-2.0545	-2.39055	-1.89202	-2.07842	-1.72325	-2.30578	-2.28882	-2.25449	-1.9522	-2.40695	-1.94691	-2.4146	-1.92743	-1.98379	-2.02106	-2.20032	-2.17397	0.857188	-0.0372721	0.875848	0.0263494	0.236811	-0.216536	0.468965	-0.152914
R.SPS(79.966)GGEHAPSEDSGK.D	2.4332	S:636,	4.02,	Q9Z2C9	Mtmr7	0.787904	0.258137	0.973102	0.743677	0.73441	0.241209	0.728261	1.24645	-0.256112	0.0926266	0.377556	-0.658144	-0.64805	0.453198	-0.301599	-1.49343	0.690705	0.737583	-0.111018	-0.497471	0.861057	0.0468785	0.443127	-0.386453	0.0293629	-0.801723	0.0468772	-1.23505
K.EVTLDGS(79.966)FEDTGNTER.E	2.8008	S:284,	0	Q80WT5	Aftph	-1.17092	-0.923695	-1.71584	-0.968766	-1.46319	-1.33839	-1.60402	-1.27909	-1.53979	-1.39308	-1.29459	-1.55901	-1.32204	-1.75696	-1.4146	-1.52232	-1.19481	-1.42117	-1.44662	-1.50398	0.31268	-0.226368	0.63179	-0.0573641	0.265744	-0.251812	0.511494	-0.0828084
K.SGETNGYLDGT(79.966)QAEPAAGPRTPETAM(15.995)GK.S	3.5532	T:14,M:29,	0	O35874	Slc1a4	-0.82145	-0.874996	-0.526494	-0.874342	-0.413393	-0.382399	-0.729752	-0.679516	0.277431	1.26589	0.898573	0.103081	0.25895	0.581841	0.425385	0.820648	-0.774321	-0.551265	0.636244	0.521706	0.118314	0.223056	0.717688	-0.114539	0.0101748	1.41057	0.000514586	1.07297
K.TDHGAEIVYKS(79.966)PVVSGDTSPR.H	3.147	S:688,	1.93,	P10637	Mapt	-0.298863	-0.457812	-0.509644	-0.559942	0.332976	-0.736965	-0.566152	-0.333671	-0.709116	-0.775818	-0.00707865	0.267693	-0.700159	-0.790881	0.124492	-0.136602	-0.456565	-0.325953	-0.30608	-0.375787	0.622414	0.130612	0.844467	-0.0697075	0.60609	0.150485	0.882178	-0.0498344
R.EDSPLGSPGSQPGT(79.966)PDEQPVFGK.K	3.4758	T:234,	1.48,	Q5EBJ4	Ermn	1.74908	1.79965	1.75646	1.57819	1.34146	1.40963	1.47608	1.45172	-0.483002	-0.305353	-0.453581	-0.438328	-0.221394	-0.584737	-0.372927	-0.169036	1.72085	1.41972	-0.420066	-0.337023	0.00338902	-0.301122	0.457447	0.0830427	7.51607e-08	-2.14091	0.000119255	-1.75675
K.EERPAQSDS(79.966)FSGFSSSDSVLR.E	3.2498	S:469,	7.53,	Q8CHX7	Rftn2	-0.925878	-0.381302	-0.802845	-0.539192	-0.999154	-0.746911	-0.881598	-0.959748	-0.617039	-0.532104	-0.571217	-0.624118	-0.587068	-0.768436	-0.814377	-0.536517	-0.662304	-0.896853	-0.58612	-0.6766	0.155728	-0.234549	0.278967	-0.0904797	0.584308	0.0761842	0.0472045	0.220253
R.AELGM(15.995)NDSPSQS(79.966)PPVK.R	3.119	M:260,S:267,	10.36,	Q9QXG4	Acss2	1.71277	1.86298	1.75658	1.88477	1.94054	1.99873	1.78819	1.82589	1.45515	1.93716	1.46871	1.49449	1.52387	1.73465	1.45529	1.71585	1.80428	1.88834	1.58888	1.60742	0.239393	0.0840617	0.896695	0.0185362	0.160964	-0.215397	0.0191881	-0.280922
K.LGGLLPAGGENGPEAT(79.966)DVSDEDEAAEM(15.995)EDEAVR.S	3.8869	T:457,M:468,	21.33,	Q8R3B1	Plcd1	-2.16057	-1.69899	-1.25568	-2.02132	-1.39426	-1.66464	-1.80989	-1.97898	-1.27005	-1.12782	-1.39653	-1.33286	-1.46524	-1.31779	-1.30969	-1.28698	-1.78414	-1.71194	-1.28181	-1.34493	0.772034	0.0721999	0.408028	-0.0631105	0.0835207	0.502326	0.0535729	0.367015
R.GGNT(79.966)PPALGDLFAGGFPVLR.P	4.4691	T:106,	0	P0C7L0	Wipf3	2.60841	2.14487	2.62157	2.41407	2.7155	2.42554	2.52013	2.38954	-0.866153	-0.360574	-0.511141	-0.419967	-1.2398	-0.876853	-0.252604	-0.882694	2.44723	2.51268	-0.539459	-0.812988	0.643244	0.0654498	0.299203	-0.273529	1.46416e-06	-2.98669	0.000163714	-3.32567
K.AEKPSALNSEEET(79.966)HEQSTEQDK.T	4.785	T:74,	0.31,	P70663	Sparcl1	1.71969	2.01944	2.03999	1.97861	2.22462	1.97741	1.95684	2.07011	-0.586805	-0.36435	-0.0250125	0.0861201	-0.671463	-0.640361	-0.26993	-1.1587	1.93943	2.05725	-0.222512	-0.685114	0.268103	0.117813	0.102439	-0.462602	0.000144504	-2.16194	0.000241815	-2.74236
R.QLVYVEQAGS(79.966)SPK.L	2.8004	S:402,	0	P59281	Arhgap39	-0.648636	-1.09811	-0.743717	-1.26997	-0.518712	-0.559069	-0.983463	-0.848362	-0.96802	-1.42098	-1.27164	-1.1556	-1.26004	-1.50062	-1.29397	-1.24275	-0.940109	-0.727401	-1.20406	-1.32434	0.29604	0.212707	0.33444	-0.120283	0.189757	-0.263954	0.00680949	-0.596943
R.GSPIVQEPEEASEPKEESS(79.966)PR.K	4.2548	S:3781,	0,	Q8C8R3	Ank2	3.67473	3.6175	3.69365	3.53217	3.92417	3.64165	3.66942	3.50574	0.592449	0.516825	1.34899	1.12527	0.75963	0.293715	1.38615	1.4644	3.62952	3.68525	0.895884	0.975973	0.587148	0.0557314	0.823878	0.0800897	0.000671792	-2.73363	0.00120639	-2.70927
R.QESLKS(79.966)PEEEDQQAFR.L	3.6897	S:731,	1.22,	Q6P5H2	Nes	-0.32912	-0.156477	-0.169584	-0.709265	-0.157029	-0.206707	-0.216728	-0.2427	2.08316	2.00465	1.26114	1.22381	1.74649	2.14849	1.13574	1.15146	-0.341111	-0.205791	1.64319	1.54554	0.372094	0.135321	0.782592	-0.0976466	0.000891203	1.9843	0.00556042	1.75133
R.RHS(79.966)DVSLANAELEDSR.I	4.2369	S:409,	22.08,	Q9EQZ7	Rims2	1.88791	1.75349	1.62226	1.65974	1.3752	1.72038	1.65605	1.92805	1.24077	1.27623	1.26279	1.04679	1.08698	1.17983	1.20473	1.14838	1.73085	1.66992	1.20664	1.15498	0.657542	-0.060932	0.431182	-0.0516642	0.000625928	-0.524207	0.0177775	-0.514939
K.STPSSQPS(79.966)ANGVQTEGLDYDR.L	2.7746	S:755,	0,	Q03173	Enah	0.935691	0.711973	1.03032	0.925767	1.1416	0.744591	0.795103	0.916817	-0.549017	-0.204809	-0.624396	-0.33635	-0.502729	-0.478532	-0.386425	-0.206712	0.900938	0.899528	-0.428643	-0.3936	0.990317	-0.00140941	0.776647	0.0350436	6.04673e-05	-1.32958	3.90491e-05	-1.29313
R.DGHAVS(79.966)IEEYLQR.S	2.8768	S:162,	44.73,	Q9R0G7	Zeb2	-1.77227	-2.45606	-1.60198	-1.87071	-1.67168	-1.67015	-1.5905	-1.88484	-2.12936	-1.95502	-2.18863	-2.21125	-2.54562	-2.19928	-2.09195	-1.70116	-1.92525	-1.70429	-2.12107	-2.1345	0.327334	0.22096	0.945403	-0.0134336	0.37669	-0.195815	0.0845086	-0.430208
R.ETTVASDS(79.966)EEEAGKEESSVK.K	3.2719	S:386,	0,	Q8C1D8	Iws1	-2.37141	-2.22112	-1.50875	-2.0645	-1.13277	-2.51276	-1.81451	-1.94192	0.405125	0.504793	0.993402	1.32178	0.504673	0.685357	1.10276	1.49681	-2.04145	-1.85049	0.806275	0.947399	0.597845	0.190957	0.663617	0.141125	6.51595e-05	2.84772	0.000312495	2.79789
R.RIADSSVQT(79.966)DDEEGEGR.Y	3.4728	T:2595,	5.97,	O88737	Bsn	-0.636437	-0.207006	-0.807127	-0.460749	-0.805716	-0.156837	-1.01833	-1.06158	-1.46725	-1.39573	-1.45717	-1.54962	-1.61973	-1.51035	-1.527	-1.48795	-0.52783	-0.760615	-1.46744	-1.53626	0.385997	-0.232785	0.160009	-0.0688137	0.00387054	-0.939615	0.0326635	-0.775643
R.SGSPS(79.966)DNSGAEEM(15.995)EVSLAK.P	3.6772	S:126,M:134,	11.36,	P31750	Akt1	-0.704842	-1.11265	-0.28832	-0.965151	-0.392684	-0.847088	-0.704035	-0.366653	0.699898	2.24083	0.621235	-0.268614	-0.257246	1.44979	-0.04005	-0.0737128	-0.767741	-0.577615	0.823336	0.269695	0.417471	0.190126	0.432318	-0.553642	0.0489889	1.59108	0.119091	0.847309
R.KEGGGDSSASSPT(79.966)EEEQEQGEM(15.995)SACSDEGTAQEGK.A	4.5357	T:122,M:131,	5.3,	P28667	Marcksl1	-2.47052	-1.58652	-2.41818	-2.1096	-1.68886	-1.85916	-1.66985	-1.51668	0.176576	0.980712	0.654232	0.720357	0.0902481	0.68771	0.708037	1.25011	-2.1462	-1.68364	0.632969	0.684027	0.102819	0.462567	0.86677	0.0510577	5.30856e-05	2.77917	0.00120588	2.36766
R.QVQNGPS(79.966)PEEMDIQR.R	2.5588	S:130,	1000,	P70429	Evl	0.77677	0.900745	0.890472	0.846857	1.06726	0.848035	0.93261	0.767258	0.453019	0.106295	0.306351	0.328955	0.257689	0.0218563	0.446599	0.520146	0.853711	0.903791	0.298655	0.311573	0.512928	0.0500804	0.925981	0.0129176	0.00216486	-0.555056	0.00641419	-0.592219
K.HIS(79.966)PVQALSEFK.A	3.3476	S:939,	37.29,	Q61301	Ctnna2	3.54502	3.72659	3.45195	3.76036	3.66524	3.73376	3.61956	3.83046	4.30887	4.26218	4.89156	5.09571	4.17829	4.60038	4.7579	5.14019	3.62098	3.71226	4.63958	4.66919	0.34029	0.0912758	0.921611	0.0296074	0.0117902	1.0186	0.0146368	0.956932
R.SFFTDGSLDSWGT(79.966)SEDADAPSK.R	2.9078	T:661,	0,	Q69ZH9	Arhgap23	-1.21842	-0.637109	-1.01135	-0.55752	-1.14193	-0.731407	-0.62364	-0.764673	-1.48261	-1.1591	-1.28838	-1.11277	-1.34196	-1.47809	-1.46312	-1.37878	-0.8561	-0.815411	-1.26072	-1.41549	0.840405	0.0406886	0.158617	-0.154776	0.0757139	-0.404616	0.00986758	-0.60008
R.LGLAVIHGEAQCTELDM(15.995)DDGRHS(79.966)PPMVK.N	3.1937	M:209,S:215,	3.01,	Q9D0M1	Prpsap1	-2.02849	-1.73177	-1.82501	-2.14521	-2.41857	-2.05128	-1.65715	-2.13571	-2.30999	-2.29957	-2.32226	-1.87062	-2.03388	-2.90477	-1.84117	-1.96692	-1.93262	-2.06568	-2.20061	-2.18668	0.500859	-0.133059	0.960731	0.013923	0.114944	-0.267988	0.69249	-0.121006
R.GSGGGQGST(79.966)NYGK.S	2.3483	T:267,	0,	Q99020	Hnrnpab	-0.121028	-0.31734	-0.10549	0.251576	-0.549976	0.214045	0.459701	-0.377195	3.55275	1.99978	1.70705	1.05175	2.5596	1.92244	1.99661	1.51675	-0.0730705	-0.0633563	2.07783	1.99885	0.972553	0.00971425	0.896892	-0.0789837	0.0241027	2.1509	0.000706342	2.06221
R.RLS(79.966)EEACPGVLSVAPTVTQPPGR.E	3.269	S:55,	39.23,	O08715	Akap1	2.01615	2.08444	2.09316	2.01233	1.94245	2.09036	2.08887	1.92791	2.28049	2.32286	2.24939	2.43424	2.24119	2.22528	2.3168	2.2385	2.05152	2.0124	2.32174	2.25544	0.471495	-0.0391206	0.210763	-0.0662998	0.00266259	0.270226	0.00676641	0.243047
K.LIDLEDSADVGEQPGEVGYSGS(79.966)PAEAPPSK.S	4.637	S:392,	3.53,	O54916	Reps1	-0.302887	-0.340426	0.259622	0.0189843	0.216373	-0.0348988	0.0339799	-0.154324	-0.583052	-0.476328	-0.726674	-0.700658	-0.73567	-0.710778	-0.907012	-0.862236	-0.0911767	0.0152825	-0.621678	-0.803924	0.541823	0.106459	0.0522515	-0.182246	0.0262025	-0.530501	0.000285422	-0.819207
K.IYHLPDAES(79.966)DEDEDFK.E	2.4416	S:218,	0.62,	P42208	Septin2	-1.63783	-1.88137	-0.965367	-1.634	-1.25322	-1.41294	-1.51678	-1.34238	-1.53459	-0.99405	-1.61973	-2.06857	-1.94948	-0.748455	-2.20797	-2.92034	-1.52964	-1.38133	-1.55423	-1.95656	0.514121	0.148312	0.465103	-0.402327	0.936416	-0.0245906	0.293428	-0.57523
R.TSPDTTFAEPTCLS(79.966)ASPPNAPPR.Q	3.5612	S:589,	10.36,	Q6Y5D8	Arhgap10	-1.94548	-1.54401	-2.1828	-1.86221	-2.21096	-1.98154	-1.53705	-1.86136	-1.22168	-1.2986	-1.44185	-1.47488	-1.4061	-1.46658	-1.91734	-1.36177	-1.88363	-1.89773	-1.35925	-1.53795	0.944049	-0.0141033	0.271584	-0.178693	0.0207637	0.524373	0.107772	0.359783
R.SAEDLTDGSY(79.966)DDILNAEQLK.K	2.9443	Y:52,	0.18,	Q9D0L7	Armc10	0.457325	0.386688	0.3004	0.55514	0.515843	0.410135	0.441129	0.602475	1.34358	1.55992	1.18534	1.00782	0.897628	1.38786	0.987789	0.215027	0.424888	0.492396	1.27417	0.872075	0.367151	0.0675071	0.205961	-0.402091	0.00230145	0.849278	0.217058	0.37968
R.SLLLADSNGYTNLPDVVQPSHS(79.966)PTENSK.G	4.0418	S:894,	12.97,	Q9JM52	Mink1	3.33722	3.3315	3.28204	3.31008	3.45006	3.16336	3.22474	3.27462	-1.21269	-0.431588	-0.53821	-0.495394	-0.698451	-0.682212	0.0151839	-0.409435	3.31521	3.27819	-0.669469	-0.443728	0.594625	-0.0370177	0.396454	0.225741	0.00019881	-3.98468	4.52193e-05	-3.72192
K.DDDDIDLFGSDDEEES(79.966)EEAKK.L	4.7922	S:112,	18.67,	O70251	Eef1b	2.06729	1.86899	2.59714	2.24398	2.54338	2.23508	2.40053	2.48449	3.10975	3.4666	2.44704	2.39605	2.58812	2.73052	2.3303	0.786307	2.19435	2.41587	2.85486	2.10881	0.257445	0.22152	0.212071	-0.746049	0.0826062	0.660511	0.544999	-0.307057
R.S(79.966)APDGGDEETQEQLQDQIAESGSIEEEEKTDNATLLR.L	6.187	S:2474,;	10.13,	Q6VNB8	Wdfy3	0.0584621	0.607597	0.257163	0.539015	0.337226	0.609259	0.286994	0.384376	0.262357	0.285863	0.127755	0.310243	0.166119	0.0704956	0.254606	0.34832	0.365559	0.404464	0.246554	0.209885	0.80101	0.0389045	0.631717	-0.0366694	0.428946	-0.119005	0.0820841	-0.194579
R.GLSLGSAVNS(79.966)PVLFSPAGR.R	3.2365	S:44,;	9.73,	Q8R0G9	Nup133	-1.34368	-1.16382	-1.0497	-1.29445	-1.1661	-1.14054	-1.21581	-1.20224	-0.265841	-0.738107	-1.03086	-0.992837	-0.916471	-0.914938	-0.966753	-1.58275	-1.21291	-1.18117	-0.75691	-1.09523	0.671245	0.0317382	0.208495	-0.338318	0.0752831	0.456001	0.63547	0.0859455
K.LDDGHLNNSLGS(79.966)PVQADVYFPR.L	4.9585	S:25,	0.46,	Q8VED9	Lgalsl	-0.199832	-0.066988	-0.0705047	-0.203791	-0.0698848	-0.350696	-0.0570598	-0.0927958	-0.73034	-0.646588	-0.540444	-0.519259	-0.692599	-0.738417	-0.40928	-0.616492	-0.135279	-0.142609	-0.609158	-0.614197	0.930484	-0.00733006	0.956339	-0.0050391	0.000351025	-0.473879	0.00341985	-0.471588
K.DAVTEDS(79.966)PQPPLPSVR.D	3.1319	S:822,	3.79,	P70399	Tp53bp1	0.597345	0.559017	0.931736	0.936399	0.8035	0.89902	0.694252	1.03929	2.23321	2.46621	2.0856	1.91079	1.88553	2.37968	1.83896	1.09374	0.756124	0.859016	2.17395	1.79948	0.449952	0.102891	0.264133	-0.374472	0.000111224	1.41783	0.0336993	0.940464
K.LSAGAAPSEES(79.966)PERPVEPTEEQQQQPPTEDPQFLHQAK.G	4.9111	S:42,	0	Q9D5V6	Syap1	2.12854	2.0675	2.22281	2.28258	2.3596	2.36376	2.17763	2.09638	0.0586047	0.400872	0.508963	0.55063	0.147903	-0.0624428	0.506818	0.482134	2.17536	2.24934	0.379768	0.268603	0.406976	0.0739809	0.554062	-0.111164	0.000108766	-1.79559	0.000122231	-1.98074
K.RIDFIPVS(79.966)PAPS(79.966)PTR.G	3.1271	S:140,S:144,	[13.98,8.3,]	Q9DB52	Pabir1	-2.24398	-1.60361	-2.21138	-1.62721	-3.0844	-1.83297	-2.01036	-1.87141	-0.405299	-0.349751	-0.883503	-0.540609	-0.027709	-0.621095	-0.588453	-0.543132	-1.92155	-2.19978	-0.54479	-0.445097	0.458598	-0.278237	0.608487	0.0996932	0.00109518	1.37676	0.00492625	1.75469
R.NGS(79.966)PTPAGALAGGAVGPPGGPGSR.L	3.4849	S:10,	14.49,	Q3U3E2	Fam117b	1.03908	0.966693	0.831833	0.895013	0.906599	0.946116	0.831836	0.985764	1.61105	1.73493	1.76452	1.68636	1.47659	1.76886	1.66774	1.96551	0.933155	0.917579	1.69922	1.71968	0.789335	-0.0155762	0.858902	0.0204607	1.7079e-05	0.76606	0.00250999	0.802097
K.ESYQDYYPPET(79.966)NGNTGGASPYR.M	3.5799	T:201,	4.94,	P98084	Apba2	1.04251	1.02438	1.22726	1.1725	1.07525	1.15867	1.07628	1.12623	1.56984	1.43284	1.63378	1.7255	1.71142	1.66198	1.64001	1.56977	1.11666	1.10911	1.59049	1.6458	0.894549	-0.00755394	0.459656	0.055307	0.00113193	0.473826	1.43699e-05	0.536687
K.QAS(79.966)PLISPLLNDQACPR.T	3.3722	S:512,	19.24,	F8VPU2	Farp1	-0.937117	-0.99093	-1.83947	-0.934592	-1.19295	-1.42815	-1.06598	-1.42633	1.04682	0.961366	1.26623	1.45838	0.909779	1.07664	1.13533	0.811832	-1.17553	-1.27835	1.1832	0.983397	0.689641	-0.102825	0.195099	-0.199802	0.000410277	2.35873	1.69551e-06	2.26175
K.GSYLT(79.966)HEASGLDEQGEAR.E	3.4381	T:357,	8.65,	Q8R464	Cadm4	1.89038	2.0945	2.27871	1.91427	2.40079	1.95559	2.05734	1.92615	1.6105	1.4841	1.40985	1.46164	1.59146	1.2839	1.53078	1.71047	2.04447	2.08497	1.49152	1.52915	0.784782	0.0404979	0.723144	0.0376326	0.00429637	-0.552948	0.00822972	-0.555813
R.SPT(79.966)GNTPPVIDSVSEK.G	2.9263	T:2676,	2.79,	Q61315	Apc	0.112368	0.388456	-0.327419	0.260751	0.272995	0.00520325	0.179411	0.809839	0.731233	1.32263	0.901333	0.961961	0.557751	1.50912	0.51853	0.267855	0.108539	0.316862	0.979289	0.713314	0.406453	0.208323	0.42314	-0.265976	0.00530657	0.87075	0.27395	0.396452
R.KNNPS(79.966)PPPDSDLER.V	2.7957	S:338,	58.87,	Q9Z191	Eya4	0.945369	0.92835	1.02079	1.20742	1.19992	1.01142	0.955504	0.929829	1.98747	2.17084	1.21964	1.42548	1.94201	1.9867	1.21546	1.31506	1.02548	1.02417	1.70086	1.61481	0.988607	-0.001315	0.786385	-0.0860494	0.053153	0.675376	0.0569066	0.590641
R.EGVDDQESLRPSNQQAS(79.966)K.E	3.9672	S:147,	0	P16014	Chgb	1.28139	1.59038	1.66288	1.69685	1.15968	1.69963	1.57485	1.61673	-0.0822206	-0.150708	0.243954	0.372891	-0.13332	-0.227768	0.132776	-0.0666747	1.55788	1.51272	0.0959791	-0.0737467	0.778822	-0.0451549	0.302602	-0.169726	0.000137267	-1.4619	9.35156e-05	-1.58647
K.M(15.995)ESPEPEES(79.966)QDEIYQQSGSEFR.V	3.4722	M:372,S:380,	0	Q6ZPQ6	Pitpnm2	-0.852224	-0.648512	-0.918017	-0.986705	-0.597539	-1.19182	-1.55607	-1.33103	-0.937773	-1.07782	-1.03052	-1.06696	-1.20438	-1.45183	-0.61068	-0.849294	-0.851365	-1.16911	-1.02827	-1.02905	0.222194	-0.31775	0.996966	-0.000776887	0.0887467	-0.176904	0.631143	0.140069
R.ALST(79.966)DCTPSGDLSPLSR.E	2.8484	T:803,	0.06,	Q3UHD9	Agap2	-0.0597963	0.213274	0.63794	1.21508	0.752026	1.04094	0.735664	1.24322	-0.41874	-0.512208	-0.00624418	-0.0493932	-0.244835	-0.381667	-0.0634971	-0.0688891	0.501624	0.942963	-0.246646	-0.189722	0.21755	0.441339	0.718847	0.0569242	0.0674344	-0.74827	0.00051694	-1.13269
R.DAS(79.966)PPEPASPTIGLDK.K	2.0532	S:173,	40.19,	Q8K070	Samd14	2.5461	2.52734	3.19113	2.88315	3.25277	3.09911	3.05542	3.00648	2.40065	2.95739	2.51335	2.12271	1.79042	2.52633	2.29862	0.818828	2.78693	3.10344	2.49853	1.85855	0.136081	0.316514	0.196241	-0.639977	0.265099	-0.288404	0.044896	-1.24489
R.STELGS(79.966)DYYELSDSR.G	2.5637	S:588,	5.36,	P20357	Map2	-0.898755	-0.673144	-1.29828	-1.03388	-1.68977	-1.1373	-1.14664	-1.08999	-0.76562	-0.813309	-0.542922	-0.918947	-0.715626	-0.896777	-0.655987	-0.346342	-0.976015	-1.26593	-0.760199	-0.653683	0.183769	-0.289912	0.476743	0.106516	0.217586	0.215815	0.0162937	0.612244
K.KQEAVQEVS(79.966)FDEEPGPPR.G	3.3498	S:1289,	1000,	Q3U214	Mast3	1.50111	1.31313	1.48023	1.57463	1.91598	1.82834	1.58564	1.64055	-0.213287	-0.122513	-0.524284	-0.344388	-0.259818	-0.565862	-0.258543	0.0643115	1.46727	1.74263	-0.301118	-0.254978	0.0312194	0.275352	0.777917	0.0461401	1.10243e-05	-1.76839	4.74414e-05	-1.9976
R.SSPPAT(79.966)DPGPVPSSPSQEPPTK.R	3.5199	T:192,	5.44,	Q922Y1	Ubxn1	0.0649672	0.0951166	0.431282	0.461704	0.593123	0.198523	0.386354	0.165482	1.66419	1.53732	1.20589	1.04856	1.42402	1.64639	1.30297	0.569773	0.263267	0.33587	1.36399	1.23579	0.634191	0.0726031	0.658922	-0.128205	0.00110713	1.10072	0.0232934	0.899917
R.SATDGNTST(79.966)TPPTSAK.K	3.7304	T:105,;	0,	A2A432	Cul4b	-1.44973	-1.44541	-1.34004	-1.59066	-1.53293	-2.41117	-1.40219	-1.67521	-0.402425	-0.222042	-1.07655	-0.931246	-0.473982	-0.436499	-1.10872	-0.769825	-1.45646	-1.75537	-0.658067	-0.697256	0.279191	-0.298913	0.884511	-0.039189	0.0264914	0.798392	0.0105139	1.05812
R.GSHSQSS(79.966)SPGALTLGR.Q	2.8811	S:437,	5.75,	O88935	Syn1	0.520977	0.193665	0.368708	0.28265	0.5042	-0.10525	0.325801	0.242939	-0.179801	-0.147645	-0.176706	-0.225029	-0.00807285	-0.311395	-0.263485	0.159392	0.3415	0.241923	-0.182295	-0.10589	0.526882	-0.0995771	0.541698	0.0764049	0.00371581	-0.523795	0.0864787	-0.347813
R.LDHALS(79.966)SPSSPCEEIK.N	2.3768	S:11,	0	Q8BGT8	Phyhipl	-3.12382	-2.50566	-2.99773	-2.59355	-2.62458	-3.03449	-2.78317	-2.74256	-2.58341	-2.93964	-2.55752	-2.60312	-2.51994	-3.25285	-2.7329	-2.46108	-2.80519	-2.7962	-2.67092	-2.74169	0.960847	0.00898778	0.741402	-0.0707718	0.479932	0.134266	0.797491	0.0545059
R.TRT(79.966)PASINATPANINLADLTR.A	6.1709	T:1532,	0,	Q62383	Supt6h	-0.463529	-0.830484	-0.721605	-0.653368	-0.447042	-0.550333	-0.223006	-0.464667	2.11632	1.818	1.55429	1.72359	2.08011	2.00888	1.64782	1.6942	-0.667246	-0.421262	1.80305	1.85775	0.0563005	0.245984	0.745116	0.0547053	8.31213e-06	2.47029	9.21443e-06	2.27902
R.ACSDS(79.966)LESIPAGQVASDDLR.D	2.8792	S:545,;	0,	Q80TM9	Nisch	-0.520179	-0.476067	-0.783548	-0.50769	-0.443968	-0.838818	-0.711121	-0.824299	-0.364311	-0.271354	-0.544073	-0.500148	-0.348822	-0.223129	-0.595503	-0.671088	-0.571871	-0.704552	-0.419971	-0.459635	0.298255	-0.132681	0.758372	-0.0396641	0.160923	0.151899	0.129328	0.244916
R.RAEAQALLQDYVS(79.966)TQSAEE.-	4.8448	S:406,	16.38,	Q3THG9	Aarsd1	-0.0908375	0.144461	-0.133796	0.26469	-0.225076	-0.403103	0.289256	-0.024982	1.65385	1.59553	1.82988	1.61771	1.91047	1.71856	1.66599	1.9726	0.0461292	-0.0909764	1.67424	1.81691	0.471178	-0.137106	0.173044	0.142664	3.77738e-05	1.62811	0.000189084	1.90788
K.TEVLLDQPEIWGS(79.966)GQPMNPSTESPELAR.P	4.2522	S:226,	0,	Q8VD37	Sgip1	3.76412	3.4439	4.21953	3.97864	4.24627	4.02868	4.08779	4.10536	-0.0809712	0.528999	0.444099	0.0607686	-0.474046	-0.129066	0.253464	-0.952222	3.85155	4.11702	0.238224	-0.325468	0.206166	0.265476	0.117475	-0.563691	3.71236e-06	-3.61332	0.000302805	-4.44249
K.HGGGGIVANLS(79.966)EQSLK.D	3.3146	S:45,	12.99,	Q3UM45	Ppp1r7	2.17264	2.1506	2.49681	2.18718	2.70185	2.21909	2.45321	2.40848	0.571858	0.868654	0.699081	0.479611	0.527129	0.650283	0.676673	0.336269	2.25181	2.44566	0.654801	0.547589	0.184799	0.19385	0.385784	-0.107212	9.9572e-06	-1.59701	8.69515e-06	-1.89807
R.GHDLSPLASDILTNTS(79.966)GSMDEGDDYLPPTTPAVEK.M	5.5115	S:737,	3.04,	P20357	Map2	4.33173	4.96248	4.34335	4.57646	3.3722	4.56037	4.395	4.40617	3.96322	3.70278	4.19161	4.24926	4.11535	3.87523	4.3488	4.16564	4.55351	4.18344	4.02672	4.12626	0.290762	-0.370072	0.553402	0.0995375	0.0351775	-0.526789	0.853873	-0.0571796
K.NVAEALGHS(79.966)PKDPGGGGGSVR.A	3.1828	S:436,	49.52,	Q8R3Y8	Irf2bp1	-0.48318	-0.320301	-0.538548	-0.426749	-0.450123	-0.3571	-0.393095	-0.878658	1.27146	0.74859	1.21229	1.35623	1.73899	1.09176	1.57395	1.89723	-0.442194	-0.519744	1.14714	1.57548	0.58345	-0.0775496	0.103616	0.428342	0.000580275	1.58934	0.00012333	2.09523
R.TAIPLPSS(79.966)PEADM(15.995)SGK.L	2.3814	S:446,M:451,	0,	Q641K5	Nuak1	-2.36579	-2.67567	-2.40514	-2.72186	-2.57624	-2.8883	-1.96294	-2.13545	-1.65906	-1.78101	-1.95506	-1.98253	-1.7855	-1.8269	-1.90025	-2.19573	-2.54212	-2.39073	-1.84441	-1.92709	0.544201	0.151382	0.517332	-0.0826811	0.00121197	0.697702	0.111596	0.463639
R.NS(79.966)FTPLSSSNTIR.R	2.7426	S:469,	33.68,	P70265	Pfkfb2	-0.391017	-0.409156	-0.31334	-0.60444	-0.355924	-0.751741	-0.428489	-0.526305	0.415852	0.322156	0.430695	0.270523	0.354206	0.196781	0.405814	0.607279	-0.429488	-0.515615	0.359806	0.39102	0.450725	-0.0861267	0.753159	0.0312136	0.00011579	0.789295	0.000289465	0.906635
R.QILEMS(79.966)AEEDNLEEDDTAVSGR.G	3.9806	S:865,	0	O88737	Bsn	0.0879278	0.440914	-0.0572543	0.358487	-0.0837989	0.194324	0.250103	-0.134661	0.511114	0.666749	0.340868	0.120669	0.322258	0.397746	0.232265	0.0219569	0.207519	0.0564915	0.40985	0.243556	0.35763	-0.151027	0.292786	-0.166294	0.265788	0.202331	0.191034	0.187065
K.VCSS(79.966)M(15.995)DENDGPGEGDELGR.R	2.0985	S:364,M:365,	0	Q9JLM8	Dclk1	-0.856625	-1.23266	-1.15477	-1.00955	-1.37492	-0.931998	-1.25027	-1.14443	-1.9198	-1.66607	-1.96784	-1.41048	-1.9516	-1.64022	-1.49225	-1.7848	-1.0634	-1.1754	-1.74105	-1.71722	0.406159	-0.112001	0.888091	0.0238289	0.0064321	-0.677645	0.00726131	-0.541815
R.M(15.995)LPHAPGVQMQAIPEDAIPEES(79.966)GDEDEEDPDKR.I	3.9072	M:372,S:393,	1000,	O09106	Hdac1	0.0900354	0.186996	0.361476	0.262807	0.452604	0.369282	0.246172	0.1182	1.08799	0.471378	0.724895	0.900763	1.30285	0.78097	0.901902	0.989457	0.225329	0.296564	0.796257	0.993794	0.474094	0.0712355	0.296148	0.197536	0.0154789	0.570928	0.0030592	0.697229
K.EPVQTAQS(79.966)PAPVEK.E	3.4673	S:617,	4.23,	Q6DID3	Scaf8	-0.126262	-0.338501	0.050139	0.0371861	0.0454154	-0.124789	-0.0205255	0.0938802	1.15386	1.23536	0.593701	0.292434	0.575233	1.5105	0.0595555	-0.389284	-0.0943594	-0.00150478	0.81884	0.439	0.40999	0.0928546	0.454789	-0.37984	0.0205118	0.9132	0.360151	0.440505
R.NCPSPM(15.995)QT(79.966)GAATDDSK.T	2.6007	M:40,T:42,	7.55,	Q61701	Elavl4	-1.29572	-0.830592	-0.955146	-1.16181	-0.681264	-0.68673	-1.03952	-1.21012	-0.343976	-0.483298	-0.290111	-0.419055	-0.254569	-0.303973	-0.590309	-0.578132	-1.06082	-0.904408	-0.38411	-0.431746	0.389496	0.156409	0.6514	-0.0476354	0.00390401	0.676706	0.0292165	0.472662
K.VDIVS(79.966)PGGDNAGSLR.K	3.336	S:182,	0	Q3UNH4	Gprin1	2.01956	1.88985	1.17061	1.61156	1.40542	1.36379	1.17956	1.85087	1.9978	1.90408	3.20155	3.14761	1.9112	2.13993	2.93628	3.09676	1.6729	1.44991	2.56276	2.52104	0.383139	-0.22299	0.930589	-0.0417179	0.0821623	0.889863	0.0263962	1.07113
R.QIDSFGVVPESGSLKS(79.966)PHR.R	3.1592	S:270,	8.7,	G3XA57	Rab11fip2	0.400521	-0.0168037	-0.464782	0.0184436	-0.12398	-0.315427	-0.165912	0.290189	0.924735	0.75005	0.880841	0.610634	0.501025	0.868269	0.615519	0.0705161	-0.0156553	-0.0787824	0.791565	0.513832	0.784127	-0.0631272	0.19869	-0.277732	0.0137959	0.80722	0.032833	0.592615
R.GS(79.966)PIVQEPEEASEPK.E	1.9853	S:3764,	31.11,	Q8C8R3	Ank2	0.672328	0.268077	1.3091	0.796761	1.25596	1.05417	0.930818	1.11298	-1.81942	-1.40151	-1.93968	-1.63798	-2.13232	-1.98978	-1.96435	-2.31542	0.761567	1.08848	-1.69965	-2.10047	0.227615	0.326913	0.0346742	-0.400819	0.000250479	-2.46121	1.24564e-07	-3.18895
K.TSDVETM(15.995)S(79.966)SQSALALDER.K	2.9681	M:1479,S:1480,	7.53,	P14873	Map1b	0.716693	0.605558	0.720674	0.554067	0.773645	0.501471	0.539755	0.629171	0.849182	1.00315	1.02318	0.864594	0.836106	0.814836	0.936392	0.9196	0.649248	0.61101	0.935027	0.876734	0.622931	-0.0382377	0.331687	-0.058293	0.00358598	0.285778	0.0141517	0.265723
R.S(79.966)LPEHFQAEPYGLEDDTR.S	2.6197	S:251,	22.6,	P98203	Arvcf	-2.06823	-1.82832	-3.01517	-2.13735	-1.814	-2.5855	-2.53591	-2.61599	-1.21433	-1.7925	-2.20004	-2.05523	-2.04195	-1.61832	-1.82541	-2.06349	-2.26227	-2.38785	-1.81552	-1.88729	0.711835	-0.12558	0.779865	-0.0717698	0.236541	0.446746	0.0748178	0.500556
R.QSSSSDTDLS(79.966)LTPK.T	2.9751	S:312,	0,	Q7TPS5	C2cd5	-1.0407	-1.38774	-1.34341	-1.49702	-1.4667	-1.43211	-1.57906	-1.29825	-0.564292	-0.293697	-0.4566	-0.32873	-0.582266	-0.226923	-0.343767	-0.142151	-1.31722	-1.44403	-0.41083	-0.323777	0.315899	-0.126814	0.478279	0.0870532	0.000505205	0.906386	0.000180961	1.12025
R.RGS(79.966)FPLAASGPAQAAPAPPPEDAR.M	4.3105	S:67,	1.68,	Q9D4F2	Plpp6	0.461145	0.402153	0.495481	0.364031	0.511049	0.526598	0.418091	0.293956	-0.330972	-0.177332	-0.452103	-0.326805	-0.137489	-0.455785	-0.374415	-0.117433	0.430703	0.437424	-0.321803	-0.271281	0.916907	0.0067209	0.63971	0.0505224	0.000140143	-0.752506	0.000832371	-0.708704
K.VSSSSGSPAFSSAAALPPGS(79.966)YASLGR.I	5.267	S:633,	0	Q80TV8	Clasp1	0.639235	0.0738211	-0.0162339	0.458916	0.205279	0.26887	0.145876	0.0823293	2.56518	2.44541	1.29808	1.49005	2.35001	2.37208	1.5491	1.65363	0.288935	0.175589	1.94968	1.98121	0.526149	-0.113346	0.938852	0.0315229	0.00824538	1.66075	0.00314853	1.80562
R.NSQDIT(79.966)PVDNSMDSNIHQR.R	3.8658	T:1229,;	0	P97798	Neo1	-0.695787	-0.98369	-0.906681	-0.490077	-0.94396	-0.843126	-0.939301	-0.88296	0.00701666	-0.044795	0.406362	0.384232	0.0734358	0.204118	0.243874	0.584183	-0.769059	-0.902337	0.188204	0.276403	0.319201	-0.133278	0.606182	0.0881988	0.00112501	0.957263	0.00118305	1.17874
R.EAELT(79.966)PENIAAAR.E	2.9419	T:633,	1000,	Q9QYR6	Map1a	0.244534	-0.0329647	0.160279	0.0264001	0.153575	0.205783	0.157004	0.0791574	-1.4137	-1.15724	-1.53135	-1.20997	-1.49549	-1.03037	-1.53486	-1.44439	0.0995619	0.14888	-1.32807	-1.37628	0.50957	0.049318	0.753156	-0.0482122	2.35727e-05	-1.42763	0.000641022	-1.52516
K.S(79.966)PSEGPGATTSPR.G	2.7785	S:2260,	38.42,	Q61315	Apc	0.32895	0.553967	0.265868	0.383798	0.213942	0.364879	0.336878	0.588642	1.09026	1.03656	1.20369	0.863587	0.698059	1.04806	0.910274	0.589351	0.383146	0.376085	1.04852	0.811436	0.945898	-0.00706065	0.113413	-0.237087	0.000431667	0.665378	0.0169158	0.435351
R.SNS(79.966)TTQVNQSWTGSPR.P	4.2349	S:78,;	22.85,	Q62036	Cep131	-0.936013	-0.71489	-1.19541	-0.625734	-1.036	-0.369306	-0.547103	-0.913096	2.22369	1.82737	1.28825	1.20743	2.29965	2.36317	1.44864	1.27803	-0.868013	-0.716377	1.63668	1.84737	0.479853	0.151636	0.589986	0.210691	0.000396404	2.5047	0.000688076	2.56375
R.EGSIET(79.966)LSNSSGSTSGSIPR.N	4.2447	T:889,	2.51,	Q8CCN5	Bcas3	-0.566191	-0.560521	-0.546915	-0.509445	-0.527531	-0.320425	-0.496143	-0.741455	0.0114732	0.10776	-0.229249	-0.455697	-0.0923653	0.290733	-0.333175	-0.751375	-0.545768	-0.521388	-0.141428	-0.221545	0.797473	0.0243794	0.764207	-0.0801176	0.0486851	0.40434	0.272129	0.299843
R.SPVDSPVPASM(15.995)FAPEPSS(79.966)PGAAR.A	2.5618	M:18,S:25,	0,	O08582	Gtpbp1	-2.49884	-2.4237	-2.46034	-2.2698	-1.87972	-2.00656	-2.59903	-2.42505	-2.11784	-2.19529	-2.07577	-2.03256	-2.14197	-2.07288	-2.1937	-1.59596	-2.41317	-2.22759	-2.10536	-2.00113	0.361642	0.185579	0.509464	0.104236	0.00329187	0.307807	0.34169	0.226464
R.GNFGGS(79.966)FAGSFGGAGGHAPGVAR.K	3.8735	S:632,	7.55,	Q9D0E1	Hnrnpm	-1.73683	-2.2585	-2.21691	-2.53482	-1.86449	-2.71904	-2.04629	-1.92522	-1.00696	-1.17743	-2.1037	-1.69203	-1.17702	-1.1123	-1.70727	-1.649	-2.18676	-2.13876	-1.49503	-1.4114	0.858437	0.048004	0.787389	0.0836302	0.0669539	0.691733	0.0290566	0.727359
K.SQSPS(79.966)PPPLPEDLEK.A	2.5978	S:391,	0,	Q9JIX8	Acin1	2.3943	2.27519	2.58808	2.39031	2.55948	2.46501	2.62483	2.25828	4.30644	4.19592	3.95463	3.88102	4.20863	4.24373	3.98254	3.34654	2.41197	2.4769	4.08451	3.94536	0.552353	0.0649334	0.576549	-0.139145	2.67735e-05	1.67254	0.00307845	1.46846
R.LPS(79.966)PTAAPQQSASQATPVTQGQGR.Q	3.3461	S:510,	0,	O88935	Syn1	0.454336	0.360855	-0.154617	0.376325	0.0365701	0.262813	-0.107376	0.080461	-0.126368	-0.35305	0.434266	0.445033	-0.0742893	-0.19344	0.173157	0.487506	0.259225	0.068117	0.09997	0.0982335	0.28692	-0.191108	0.994733	-0.00173652	0.542715	-0.159255	0.866221	0.0301164
K.AAVGVTGNDITT(79.966)PPNKEPPPSPEK.K	3.7289	T:658,	0	P27546	Map4	0.66354	0.728818	1.18035	1.01973	1.36016	1.27413	0.810329	0.936072	0.647702	0.730444	0.410867	0.704233	0.404629	0.650569	0.399735	0.702143	0.898108	1.09517	0.623311	0.539269	0.314717	0.197064	0.466725	-0.0840424	0.111837	-0.274797	0.0157765	-0.555904
K.QQGPS(79.966)PPGVQLDVAPQSLNPEVLLK.L	3.679	S:35,	2.11,	P59017	Bcl2l13	0.556774	0.391893	0.605258	0.564386	0.442102	0.275731	0.612506	0.548088	-0.898436	-0.958002	-0.662152	-0.430955	-1.0428	-1.56506	-0.380213	-0.4273	0.529578	0.469607	-0.737386	-0.853844	0.522284	-0.059971	0.722368	-0.116458	0.000692525	-1.26696	0.0149594	-1.32345
R.GPVAQLSSS(79.966)PVLPNGHQPLLQPR.M	4.7172	S:1067,	10.36,	Q6PGL7	Washc2	1.16656	1.27317	1.19113	1.14938	1.21798	1.24036	1.20576	1.24638	1.16948	1.26628	1.32408	1.17654	1.12193	1.1695	1.25827	1.09792	1.19506	1.22762	1.23409	1.16191	0.32905	0.0325607	0.209608	-0.0721873	0.433469	0.0390352	0.159244	-0.0657128
R.ESYDAPPT(79.966)PSGAR.L	1.9287	T:116,	16.42,	Q91XU0	Wrnip1	-0.739391	-0.653673	-1.54283	-0.837772	-1.25137	-0.813817	-1.2556	-0.866922	-0.0126119	-0.142894	0.277377	0.291704	0.094367	0.116882	0.0405822	0.350171	-0.943416	-1.04693	0.103394	0.150501	0.679711	-0.103511	0.727354	0.0471069	0.0076277	1.04681	0.00042312	1.19743
R.ISQHGGS(79.966)STSLSSTK.V	3.8893	S:352,	13.27,	Q9JLM8	Dclk1	-0.438141	0.363506	0.129494	0.346417	-0.978433	0.311978	0.334899	0.310762	1.791	1.4522	2.22877	1.92039	1.75729	2.07091	2.34835	2.36791	0.100319	-0.00519836	1.84809	2.13612	0.78993	-0.105518	0.230198	0.288025	0.000439114	1.74777	0.00342822	2.14132
K.TESVTSGPLS(79.966)PEGSPSK.S	3.6538	S:692,	4.11,	Q9QYB8	Add2	1.56919	1.53265	2.39246	1.83708	2.10812	2.20174	2.08067	1.93756	-1.56109	-0.673537	0.110468	-0.161501	-1.27468	-1.10249	-0.100671	-0.96851	1.83284	2.08202	-0.571414	-0.861589	0.302473	0.249177	0.546321	-0.290175	0.00289689	-2.40426	0.00108108	-2.94361
K.IYHLPDAES(79.966)DEDEDFKEQTR.L	3.5393	S:218,	10.48,	P42208	Septin2	-0.515594	-0.727331	-0.433137	-0.400747	-0.301004	-0.657135	-0.242162	-0.669002	0.0939775	-0.143717	-4.14848e-05	-0.0846581	0.185112	-0.0856972	0.0400443	-0.0226684	-0.519202	-0.467326	-0.0336097	0.0291977	0.716872	0.0518764	0.450145	0.0628074	0.00232796	0.485592	0.0143472	0.496523
K.SEQPEEVLS(79.966)SEEETAGVEHVR.S	3.4389	S:422,	9.9,	P80560	Ptprn2	-3.02042	-2.69524	-2.60325	-2.47724	-3.08141	-2.26365	-2.66088	-2.65017	-4.27278	-3.20476	-3.99457	-3.613	-3.26717	-3.73399	-4.36732	-3.3692	-2.69904	-2.66403	-3.77128	-3.68442	0.869654	0.0350097	0.807104	0.086856	0.0118409	-1.07224	0.0177264	-1.02039
K.QNSEALIANDELDCS(79.966)PE.-	1.9684	S:769,	0,	Q8BXR1	Slc7a14	3.63081	3.56474	3.72461	3.71127	3.85523	3.72162	3.75116	3.67775	2.74002	2.89804	2.87064	2.63436	2.54076	2.63949	2.7481	2.52277	3.65786	3.75144	2.78577	2.61278	0.128317	0.0935856	0.0755269	-0.172985	6.92247e-05	-0.872092	4.72412e-06	-1.13866
R.SHGPLLPTIEDS(79.966)SEEEELREEEELLR.E	4.7489	S:1050,	0,	O88737	Bsn	1.45963	1.01064	1.31362	1.32717	1.4747	1.20732	1.3903	1.47546	0.346149	0.392213	0.298875	0.394124	0.254355	0.244675	0.398316	0.413198	1.27776	1.38695	0.35784	0.327636	0.380464	0.10918	0.579636	-0.0302042	0.00161292	-0.919925	2.05547e-05	-1.05931
K.SETLVNAQQT(79.966)PLGT(79.966)PKENR.T	2.6906	T:141,T:145,	[0.01,7.65,]	Q9Z0P4	Palm	0.38785	0.946497	0.000944614	0.245408	-0.0263419	0.253761	-0.129355	0.0636525	-0.259554	-0.593758	0.31195	0.819477	0.740675	-0.303806	0.507177	1.37456	0.395175	0.0404292	0.0695287	0.57965	0.17695	-0.354746	0.316686	0.510122	0.419349	-0.325646	0.218518	0.539221
K.EKPSTDPLY(79.966)DTPDTR.G	2.4351	Y:35,	10.26,	Q921Q7	Rin1	-0.213952	1.02725	0.542401	0.607682	-1.01147	1.24401	0.52731	0.415741	-1.62052	-1.61066	-1.47392	-1.65599	-1.76436	-1.79651	-1.70741	-1.49092	0.490845	0.293896	-1.59027	-1.6898	0.730502	-0.19695	0.268359	-0.0995265	0.00348354	-2.08112	0.0233369	-1.9837
R.LQSTEFS(79.966)PSGSEAGSPGLQNGEGQR.G	3.1798	S:307,	0,	Q9WV69	Dmtn	0.125227	0.688412	0.393285	0.410065	-0.099359	0.796297	0.35205	0.337696	-1.4562	-1.35917	-1.03188	-0.877803	-1.33306	-1.37932	-1.15162	-0.638842	0.404247	0.346671	-1.18126	-1.12571	0.800364	-0.0575763	0.807165	0.0555507	0.000129844	-1.58551	0.00107069	-1.47238
R.S(79.966)IAAELDELADDR.M	2.8902	S:41,	1000,	Q8BVI5	Stx16	0.132841	0.620362	0.101176	0.40112	-0.141771	0.607154	0.386253	-0.0934997	0.53708	0.285503	0.872584	0.6318	0.231902	0.0131712	0.603397	0.498189	0.313875	0.189534	0.581742	0.336665	0.595865	-0.124341	0.223121	-0.245077	0.171109	0.267867	0.542284	0.147131
K.SQS(79.966)PS(79.966)PPPLPEDLEK.A	3.2287	S:389,S:391,	[0,0,]	Q9JIX8	Acin1	1.16184	1.21154	1.15201	1.14375	1.26118	1.16467	1.16024	1.231	2.36858	2.4301	2.15761	2.2817	2.31489	2.43735	2.15757	1.70226	1.16729	1.20427	2.3095	2.15302	0.261542	0.0369872	0.415257	-0.156482	0.00015126	1.14221	0.00881001	0.948742
K.DWEDDSDEDM(15.995)S(79.966)NFDR.F	2.2687	M:117,S:118,	10.96,	Q9R0Q7	Ptges3	-0.127031	-0.856145	0.178401	-0.400748	0.161671	0.131477	-0.119252	-0.0918384	0.251296	-0.636739	-0.313872	-0.883217	-0.208704	0.146714	-0.514312	-2.71644	-0.301381	0.0205146	-0.395633	-0.823185	0.242804	0.321895	0.570486	-0.427552	0.78429	-0.0942525	0.28272	-0.843699
K.DDYLETLS(79.966)SPK.E	2.274	S:397,	3.36,	Q8VD37	Sgip1	0.695096	0.302092	0.699181	0.731354	0.613094	0.990683	0.499586	1.28132	-3.27507	-1.99851	-2.24876	-2.44649	-2.08478	-2.37078	-1.779	-2.01768	0.606931	0.846171	-2.49221	-2.06306	0.300464	0.23924	0.226612	0.429146	0.000601781	-3.09914	2.74513e-05	-2.90923
K.EVDPSTGELQSLQMPES(79.966)EGPSSLDPSQEGPTGLK.E	3.6837	S:363,	0,	Q64337	Sqstm1	0.910458	0.846708	0.698534	0.785322	1.09487	0.071312	0.901168	0.819781	0.492444	0.193302	0.471079	0.836113	0.526304	0.23536	0.594047	0.570868	0.810255	0.721783	0.498235	0.481645	0.723065	-0.088472	0.919269	-0.0165898	0.0939213	-0.312021	0.375052	-0.240138
K.DRFGLEGDEESTMLEES(79.966)VSPK.K	2.487	S:426,;	0,	Q71LX4	Tln2	-1.20285	-1.00015	-1.32365	-1.07586	-1.08574	-1.14644	-0.834648	-1.437	-1.5868	-1.86284	-1.10943	-1.05975	-1.36912	-1.65292	-1.25347	-1.03323	-1.15063	-1.12596	-1.4047	-1.32719	0.869865	0.0246681	0.751828	0.0775195	0.288615	-0.254079	0.303309	-0.201227
R.SYLGPGSTS(79.966)PLDNSNNPNGR.Y	3.113	S:701,	0,	Q8BJI1	Slc6a17	-2.62158	-3.0796	-2.95855	-2.90569	-3.19182	-3.73986	-3.15599	-3.32112	-4.7345	-4.815	-4.04168	-4.79089	-4.56768	-4.94622	-4.21664	-4.30514	-2.89135	-3.3522	-4.59552	-4.50892	0.0350673	-0.460843	0.738376	0.0865983	0.000716877	-1.70416	0.00176763	-1.15672
R.TES(79.966)PSESCPVK.G	2.3085	S:226,	0.01,	Q65Z40	Wapl	-0.606775	-0.698896	-0.350272	-0.613003	-0.315944	-0.488089	-0.224926	-0.538346	1.45416	1.35564	0.803916	0.828598	1.37425	1.51317	0.728248	0.953652	-0.567237	-0.391826	1.11058	1.14233	0.146025	0.175411	0.903102	0.0317518	0.000745071	1.67781	0.0015339	1.53416
K.SHS(79.966)ANDSEEFFR.E	2.7329	S:324,	32.4,	Q3UE31	0	0.571416	0.253294	0.989739	0.443285	0.888916	0.887905	1.03481	0.934663	1.54791	1.4613	1.40859	0.97676	1.08251	1.51708	0.974586	0.0437236	0.564434	0.936575	1.34864	0.904476	0.0945736	0.372141	0.255864	-0.444163	0.00869274	0.784205	0.92437	-0.0320987
K.S(79.966)GDNSSSSLGDVVTGTR.R	3.4834	S:186,	13.19,	Q8R3Z5	Cacnb1	1.48489	1.61892	1.7835	1.55143	1.33256	1.68524	1.43387	1.70198	0.180039	0.214919	0.633149	0.440486	0.124806	0.254383	0.644776	0.332983	1.60968	1.53841	0.367148	0.339237	0.551212	-0.0712706	0.861263	-0.0279113	0.000179131	-1.24253	0.000191234	-1.19918
K.DCSYGAVT(79.966)SPTSTLESR.D	3.6539	T:168,	0	A2A690	Tanc2	-0.00105762	0.130518	-0.0834327	-0.221889	0.131655	-0.184212	0.0141311	-0.173246	-0.428555	-0.651539	-0.227497	-0.156553	-0.361694	-0.558871	-0.322449	-0.156392	-0.0439653	-0.0529178	-0.366036	-0.349852	0.935669	-0.0089525	0.911157	0.0161842	0.0586611	-0.32207	0.0389722	-0.296934
K.EGDGSATTDAAPATS(79.966)PK.A	2.8672	S:96,	0,	P06837	Gap43	3.28434	3.47444	3.56875	3.40349	3.5195	3.40267	3.53335	3.61321	1.71477	1.78897	2.87826	2.27345	1.24526	1.41743	2.10248	1.22943	3.43275	3.51718	2.16386	1.49865	0.301419	0.0844289	0.0999956	-0.665214	0.0155165	-1.26889	0.00167152	-2.01853
R.SAAS(79.966)REDLAGPDIGASPQGGR.K	3.7058	S:296,	3.47,	Q9ERD6	Ralgps2	-0.0472336	0.0236931	-0.148937	-0.0584931	-0.488803	-0.28295	-0.118752	0.0145116	1.84439	1.8881	1.59987	1.34862	1.98426	1.97846	1.59182	1.70753	-0.0577426	-0.218999	1.67024	1.81552	0.237632	-0.161256	0.397559	0.145272	0.000410501	1.72799	9.40917e-06	2.03452
R.VISGS(79.966)PPDSVGDTGAEVTANVSR.S	3.2207	S:1371,	10.18,	Q70IV5	Synm	-0.00683784	0.00355625	0.159338	-0.108564	0.0545468	0.156874	0.119008	0.0573344	0.610989	0.717837	0.697801	0.838475	0.752398	0.634483	0.596693	0.794976	0.011873	0.0969406	0.716276	0.694638	0.230508	0.0850676	0.75574	-0.021638	7.98579e-05	0.704403	0.000172024	0.597697
K.QEEATALEEDST(79.966)DWEK.E	3.0696	T:328,	0,	Q9D5V6	Syap1	-0.83042	-1.03066	-0.948373	-0.953964	-1.04748	-1.01073	-0.875916	-1.11325	-1.64881	-1.76497	-1.44989	-1.68543	-1.83801	-0.350695	-1.56135	-1.97201	-0.940855	-1.01184	-1.63728	-1.43051	0.317313	-0.0709888	0.618471	0.206762	0.000308688	-0.696421	0.341151	-0.418671
R.AADSQNS(79.966)GEGNTSAAESSFSQEVAR.E	4.631	S:2105,	0	F6ZDS4	Tpr	-0.14597	0.0640154	0.0692229	0.369343	0.0762563	0.346864	0.25826	0.0856633	0.537242	0.529881	0.448062	0.306251	0.416535	0.382713	0.123673	-0.338871	0.0891528	0.191761	0.455359	0.146013	0.449207	0.102608	0.173884	-0.309346	0.0320325	0.366206	0.818836	-0.0457481
K.QLS(79.966)PTSVGPK.P	2.1374	S:171,	14.23,	P59644	Inpp5j	2.29366	1.7162	1.29795	1.70932	1.50306	1.15741	1.49619	1.87136	-0.905581	-0.607587	-0.514342	-0.825968	-1.2123	-0.779847	-0.608799	-0.963984	1.75428	1.507	-0.713369	-0.891233	0.36694	-0.247281	0.308823	-0.177864	0.000315777	-2.46765	1.94668e-05	-2.39824
K.ENYEDQEPLVGHES(79.966)PITLAAR.E	4.3272	S:602,	31.01,	P58871	Tnks1bp1	1.52628	1.44548	1.61594	1.43226	1.70906	1.43207	1.45491	1.39197	0.804067	0.909513	0.726051	0.804085	0.903264	0.699251	0.687116	1.07316	1.50499	1.497	0.810929	0.840699	0.927577	-0.0079869	0.779559	0.02977	2.00883e-05	-0.694062	0.00163687	-0.656305
K.S(79.966)IDDSEM(15.995)ESPVDDVFYPGTGR.S	3.8312	S:280,M:286,	9.52,	P70257	Nfix	1.28308	1.3533	1.60643	1.84503	1.70962	1.41906	1.56384	2.03308	4.16207	4.87139	3.57368	3.42895	3.83525	4.15896	3.53114	3.29868	1.52196	1.6814	4.00902	3.70601	0.418359	0.159443	0.460529	-0.303015	0.00235099	2.48706	0.000205895	2.0246
K.NQVVSST(79.966)NGELNTDDPTAGR.S	2.8853	T:368,	5.95,	Q8C4X2	Csnk1g3	-1.06877	-0.808785	-0.791042	-0.689692	-1.0186	-0.644336	-0.952981	-0.80722	-1.18849	-1.10501	-1.29398	-1.22642	-1.13623	-1.03488	-1.46512	-1.12207	-0.839572	-0.855785	-1.20347	-1.18958	0.893376	-0.0162126	0.898599	0.0138987	0.0130705	-0.363903	0.0385795	-0.333791
K.EHHPEEGFS(79.966)GSEVEEVPETPCGSHR.E	5.2012	S:652,	0	P70399	Tp53bp1	-0.887691	-1.02582	-0.699145	-0.917156	-0.54585	-0.84133	-0.751612	-0.849226	0.713781	0.444245	0.308902	0.21242	0.390495	0.54174	0.187528	-0.777605	-0.882453	-0.747004	0.419837	0.0855398	0.216202	0.135449	0.352857	-0.334297	0.00015449	1.30229	0.0639568	0.832544
K.ELKPEQETT(79.966)PR.H	2.3807	T:489,	0,	Q9Z2H5	Epb41l1	2.35268	1.88812	1.41583	1.65209	1.86727	1.51425	1.52829	2.03483	0.0768914	0.0840073	0.926029	0.732951	0.11635	0.232868	0.706788	0.528368	1.82718	1.73616	0.45497	0.396093	0.717263	-0.0910214	0.828546	-0.0588762	0.00370557	-1.37221	0.000372143	-1.34007
R.RASYDSVEDSSESENS(79.966)PVAR.R	4.271	S:1457,	5.01,	Q9QYX7	Pclo	0.323842	0.455856	0.345966	0.249216	2.64143	0.0129061	0.519076	-0.0227294	-1.79858	-1.58334	-1.06582	-0.435674	-1.60074	-1.69099	-0.943017	-0.0305324	0.34372	0.787671	-1.22085	-1.06632	0.532349	0.443951	0.763243	0.154533	0.0132238	-1.56457	0.0540607	-1.85399
R.EAEAQAAMEANSEGS(79.966)LTRPK.K	3.6265	S:93,	3.16,	P63040	Cplx1	1.25364	0.661345	0.624102	0.391546	0.0371203	0.391611	0.277588	0.751939	-0.991575	-1.30248	-0.941832	-0.772433	-1.05644	-1.59662	-0.905897	-1.07808	0.732659	0.364565	-1.00208	-1.15926	0.17246	-0.368094	0.435463	-0.157177	0.000502339	-1.73474	0.000364899	-1.52382
R.SPSGGAAGPLLTPS(79.966)QS(79.966)LDGSR.R	2.9106	S:200,S:202,	[8.31,4.08,]	Q6WVG3	Kctd12	-0.908821	-0.734503	-0.80309	-0.541782	-1.14099	-0.939284	-1.3157	-1.12457	-0.722296	-0.887691	-0.488471	-0.643824	-0.858842	-0.832103	-0.447502	-0.388485	-0.747049	-1.13014	-0.68557	-0.631733	0.0126087	-0.383087	0.732555	0.0538374	0.607445	0.0614785	0.018923	0.498403
R.KGS(79.966)TEALSGCSVEADPEEVEEEEK.Q	3.9219	S:2681,	0,	E9Q6J5	Bod1l	0.0794058	0.335756	0.319664	0.131485	0.0829988	0.317244	-0.00171041	-0.0423331	0.842221	0.742889	0.380622	0.570594	0.649693	0.570805	0.407096	0.367786	0.216578	0.0890497	0.634082	0.498845	0.26579	-0.127528	0.31433	-0.135237	0.0173227	0.417504	0.00833058	0.409795
R.RTS(79.966)M(15.995)GGTQQQFVEGVR.M	3.0525	S:552,M:553,	0,	Q02248	Ctnnb1	-0.467686	-0.178073	-0.135411	-0.0815711	-0.0558839	-0.089736	-0.260315	-0.192692	-0.130961	0.119673	-0.0756345	-0.388835	-0.450039	-0.240281	-0.410184	-0.848416	-0.215685	-0.149657	-0.11894	-0.48723	0.533577	0.0660282	0.070118	-0.368291	0.503766	0.0967456	0.0729661	-0.337573
R.RGS(79.966)GDTSSLIDPDTSLSELR.E	3.8485	S:111,	22.61,	Q91WK0	Lrrfip2	1.21429	1.17106	1.44318	1.23686	1.10648	1.47186	1.28246	1.28708	1.53911	1.62217	1.35643	1.52518	1.46532	1.604	1.50836	1.14167	1.26635	1.28697	1.51072	1.42984	0.83741	0.0206214	0.514383	-0.0808834	0.025118	0.244375	0.300114	0.142871
K.FEDEGAGFEESSETGDY(79.966)EEK.A	2.7094	Y:939,	0,	P14873	Map1b	-1.38106	-1.2997	-1.24402	-1.32364	-1.31946	-1.31128	-1.38012	-1.10666	-0.728149	-0.629599	-0.500525	-1.03876	-0.812315	-0.72241	-1.16949	-1.27986	-1.3121	-1.27938	-0.724259	-0.996019	0.644329	0.0327264	0.177505	-0.271761	0.0118155	0.587846	0.125409	0.283359
K.DTTS(79.966)FEDISPQGISDDSSTGSR.V	4.3607	S:1562,	1.11,	Q5SNZ0	Ccdc88a	0.594846	0.913791	0.791576	0.808657	0.518751	0.867796	0.849348	0.670813	2.00197	2.06289	1.41438	1.33145	1.62245	2.16943	1.35301	0.582366	0.777217	0.726677	1.70267	1.43182	0.650607	-0.0505406	0.510841	-0.270856	0.0122474	0.925454	0.119888	0.705139
R.SPAS(79.966)PSQAPYAQR.S	2.1704	S:197,	10.33,	Q7TN99	Cpeb3	-0.219982	-0.3332	-0.555844	-0.619618	-0.378582	-0.614463	-0.648878	-0.437239	-0.312095	-0.762667	-0.419628	-0.402908	-0.66253	-0.681344	-0.688167	-0.173429	-0.432161	-0.51979	-0.474324	-0.551368	0.476633	-0.0876292	0.648738	-0.0770432	0.767488	-0.0421633	0.8341	-0.0315772
R.SSGSPYGGGYGS(79.966)GGGSGGYGSR.R	4.037	S:367,	14.07,	Q8BG05	Hnrnpa3	-0.425097	-0.614569	-0.451504	-0.580175	-0.351866	-0.582091	-0.325466	-0.602014	1.18984	0.864037	0.877023	0.892385	1.0575	0.992859	1.02169	1.05337	-0.517836	-0.465359	0.955821	1.03135	0.572605	0.0524768	0.40859	0.075534	1.92778e-05	1.47366	0.000162775	1.49671
K.SVEAAAELS(79.966)AK.D	2.8599	S:13,	7.8,	Q9D0J8	Ptms	-0.830762	-0.571062	-1.087	-0.781829	-1.04631	-0.878071	-0.785547	-0.964064	-0.0477042	-0.456459	-0.523328	-0.0579743	-0.106577	-0.17872	-0.0200372	-0.701492	-0.817663	-0.918498	-0.271366	-0.251707	0.442257	-0.100834	0.924666	0.0196599	0.0171002	0.546297	0.0168177	0.666791
K.GPPPS(79.966)SPGDHTLLANSTELK.V	2.5919	S:536,	0,	Q8C5W0	Clmn	0.554202	0.450254	-0.0697694	0.343398	0.246063	-0.0593386	0.120339	0.250763	-1.50843	-1.15617	-1.14701	-1.2461	-1.28769	-1.52792	-1.18884	-1.35427	0.319521	0.139457	-1.26443	-1.33968	0.302066	-0.180065	0.52188	-0.0752519	0.000183914	-1.58395	6.74824e-06	-1.47914
R.DPDGS(79.966)AEDDSLEQTSLM(15.995)ESSGK.S	3.4103	S:2475,M:2487,	5.15,	Q8C8R3	Ank2	1.51966	1.44114	1.6806	1.60572	1.72814	1.48203	1.53602	1.88773	0.367858	0.774297	0.508759	0.354244	0.22064	0.376963	0.397735	0.423869	1.56178	1.65848	0.501289	0.354802	0.407641	0.096702	0.241213	-0.146488	0.000333392	-1.06049	0.000133354	-1.30368
R.DVMSDETNNEETESPS(79.966)QEFVNITK.Y	3.2509	S:1153,	0	P14873	Map1b	-0.785678	-0.368359	-0.568563	-0.700447	-0.731919	-0.547986	-0.535527	-0.707119	0.0579247	-0.401105	0.383969	0.503794	0.0754337	-0.0985279	0.278709	0.51515	-0.605762	-0.630638	0.136146	0.192691	0.821775	-0.024876	0.824042	0.0565454	0.0270224	0.741907	0.00477905	0.823329
R.YS(79.966)PESQSQTVLHPR.P	3.1878	S:2116,;	0.01,	Q60974	Ncor1	-0.327029	-0.41848	0.170955	-0.275344	-0.00792265	-0.257405	-0.278062	-0.179066	-0.506818	-0.294182	-0.926435	-1.03631	-0.736051	-0.385901	-0.797651	-0.831613	-0.212475	-0.180614	-0.690937	-0.687804	0.836054	0.0318605	0.988275	0.00313294	0.0745327	-0.478462	0.00849595	-0.50719
K.DYNASASTIS(79.966)PPSSMEEDK.F	4.7028	S:1204,	0,	P14873	Map1b	0.935222	0.481453	1.46818	1.11346	1.45126	1.30483	1.53516	1.34634	2.50528	2.11653	2.68336	1.80245	1.62382	2.85151	1.57307	0.609013	0.999578	1.4094	2.2769	1.66435	0.137757	0.409821	0.28672	-0.612553	0.0041849	1.27733	0.618886	0.254953
R.FCPS(79.966)PSTSSEGTR.I	2.6437	S:11,	24.75,	P43346	Dck	0.376695	0.420278	0.561082	0.505347	0.421021	0.517898	0.829249	0.459303	3.24842	3.13914	2.25163	2.28416	3.24917	3.35255	2.40586	2.32864	0.46585	0.556868	2.73084	2.83406	0.420072	0.0910174	0.795635	0.10322	0.00302394	2.26499	0.00186829	2.27719
K.FEDEGAGFEES(79.966)SETGDYEEK.A	3.9446	S:933,	0,	P14873	Map1b	2.76411	2.47116	3.14722	2.62707	3.20751	2.83925	2.91448	2.99911	3.80133	3.72643	3.70673	3.2046	3.21513	3.6919	3.17852	2.29381	2.75239	2.99009	3.60977	3.09484	0.213293	0.237698	0.180638	-0.514933	0.00507062	0.857381	0.74894	0.104751
R.QQPPLGPSSSLLSLPS(79.966)LK.S	3.3713	S:650,	0,	Q8BHL3	Tbc1d10b	0.443073	1.06628	0.580742	0.967062	-0.139515	0.979881	0.523015	0.459129	0.412735	0.252833	0.379218	0.346824	0.253819	0.341145	0.0387206	0.573301	0.764291	0.455628	0.347902	0.301746	0.310052	-0.308663	0.712901	-0.0461563	0.0656228	-0.416388	0.576488	-0.153881
R.GATADDSGGGS(79.966)PVLAAK.A	3.9864	S:493,	6.91,	Q9JL04	Fmn2	3.35043	3.12159	3.10995	3.06155	3.18209	2.98096	2.9217	3.20135	1.63672	1.6144	1.96772	1.82952	1.54338	1.76946	1.77401	2.31094	3.16088	3.07153	1.76209	1.84945	0.386305	-0.0893511	0.655931	0.0873586	1.87716e-05	-1.39879	0.00216054	-1.22208
R.ALGLEES(79.966)PEEEGK.A	2.0244	S:1606,	1000,	Q9QYR6	Map1a	5.49572	5.41454	5.76331	5.60087	5.58426	5.65637	5.42817	5.41624	1.92604	2.47295	2.53596	2.44282	2.07768	2.15292	2.53261	1.90208	5.56861	5.52126	2.34444	2.16632	0.639338	-0.0473493	0.393251	-0.178117	1.17452e-05	-3.22417	1.56668e-05	-3.35494
R.S(79.966)LPTTVPESPNYR.N	2.7418	S:743,	0	Q6ZQ58	Larp1	1.01899	0.932948	0.340832	0.803251	0.710768	0.541274	0.441759	0.689393	-0.233014	-0.244408	0.190759	0.333088	0.169335	0.110424	0.194419	0.492367	0.774006	0.595798	0.0116066	0.241637	0.337622	-0.178208	0.237042	0.23003	0.0112144	-0.7624	0.0178916	-0.354162
K.SPFLSTPPLPPM(15.995)PAGT(79.966)PPPQPPAK.S	3.449	M:412,T:416,	2.79,	Q99PV8	Bcl11b	-0.660129	-0.771426	-0.659997	-0.660711	-1.07768	-0.709716	-0.918027	-0.844486	-0.269763	-0.780931	0.0482793	0.0665994	-0.210979	-0.808697	0.0473046	0.103643	-0.688066	-0.887478	-0.233954	-0.217182	0.0746146	-0.199412	0.955411	0.0167717	0.104451	0.454112	0.042137	0.670295
R.SNS(79.966)QENVEASHPSQDGK.R	3.6606	S:573,	0	B2RUJ5	Apba1	3.34262	3.20248	3.1794	3.48902	3.33037	3.2651	3.2298	3.83389	2.11145	2.34932	3.00227	2.62159	1.99843	2.1822	2.6817	1.69634	3.30338	3.41479	2.52116	2.13967	0.516849	0.111408	0.22445	-0.381491	0.0202186	-0.782223	0.00320082	-1.27512
R.S(79.966)AEDLTDGSYDDILNAEQLK.K	3.8449	S:43,	0,	Q9D0L7	Armc10	4.42913	4.27105	4.61863	4.42203	4.73301	4.59363	4.71968	4.63338	5.68377	5.80296	5.52492	5.25669	5.3772	5.80445	5.28465	4.24891	4.43521	4.66993	5.56709	5.1788	0.0373926	0.234717	0.33378	-0.388282	0.000469183	1.13188	0.220731	0.508878
R.EDSPLGSPGS(79.966)QPGTPDEQPVFGK.K	3.3397	S:230,	3.83,	Q5EBJ4	Ermn	2.21445	2.24731	2.35797	2.27805	2.17932	2.32496	2.03112	2.00644	-0.408866	-0.271142	0.147877	0.180702	-0.176763	-0.666528	0.295886	0.275965	2.27444	2.13546	-0.0878574	-0.0678599	0.15694	-0.138986	0.944072	0.0199975	0.000359522	-2.3623	0.00121136	-2.20332
K.NM(15.995)ANLSGVNGS(79.966)PQSALDFIR.R	3.6832	M:908,S:917,	6.37,	Q01097	Grin2b	1.25697	1.013	1.28778	1.09437	1.25182	1.21939	1.06161	1.213	0.282874	0.641985	0.297051	0.11462	0.0178204	0.040782	0.19375	-0.0104194	1.16303	1.18646	0.334132	0.0604832	0.776055	0.0234267	0.0843645	-0.273649	0.00147024	-0.828897	1.94732e-06	-1.12597
K.TEGDSPAAALS(79.966)PQMHQEPVQQDFSGK.T	5.1655	S:3692,	0,	Q8C8R3	Ank2	2.86279	2.73744	2.44615	2.7019	2.72857	2.39583	2.5087	2.63927	0.777049	0.541976	1.54626	1.73401	0.789842	0.876617	1.5264	1.78102	2.68707	2.56809	1.14983	1.24347	0.337703	-0.118976	0.812924	0.0936457	0.00973054	-1.53725	0.00896793	-1.32462
K.DWEDDS(79.966)DEDM(15.995)SNFDR.F	2.0445	S:113,M:117,	9.44,	Q9R0Q7	Ptges3	2.85736	2.47199	3.13788	2.96977	3.15131	3.04051	3.03151	2.95039	3.30022	2.61493	2.90753	2.71184	2.96499	3.29831	2.76384	1.77826	2.85925	3.04343	2.88363	2.70135	0.288001	0.184178	0.638118	-0.182281	0.910227	0.0243815	0.373295	-0.342077
R.DS(79.966)PGRESQYQNLR.E	2.3634	S:82,	29.85,	Q5DU25	Iqsec2	0.0246716	0.88488	-0.783909	-0.146267	-0.262498	-0.345592	-0.282933	-0.864957	-1.58652	-1.66482	-1.89096	-1.32227	-1.84917	-1.7409	-1.49309	-1.35115	-0.00515628	-0.438995	-1.61614	-1.60858	0.308757	-0.433839	0.964571	0.00756323	0.0136561	-1.61099	0.000833648	-1.16958
K.DNDDDQS(79.966)DKGTYTIELENPNSEEVEAR.K	4.4406	S:494,	0,	Q6A065	Cep170	-1.2223	-1.31825	-0.87924	-0.753265	-0.252379	-0.953578	-0.741684	-1.07401	-0.633643	-0.323728	-0.411705	-0.625169	-0.795306	-0.359691	-0.465002	-1.69273	-1.04326	-0.755413	-0.498561	-0.828182	0.253472	0.28785	0.360837	-0.329621	0.0185921	0.544702	0.84489	-0.072769
R.S(79.966)FSLASSGNSPISQR.R	2.9115	S:177,	0,	Q8CI95	Osbpl11	-2.18629	-3.02211	-2.16071	-2.85873	-3.00353	-2.01761	-2.21215	-2.24646	-1.96534	-2.2149	-2.34213	-2.23975	-2.2068	-2.31072	-1.8179	-2.17816	-2.55696	-2.36994	-2.19053	-2.12839	0.570746	0.18702	0.660143	0.0621368	0.202781	0.366428	0.370456	0.241545
R.FCSEGDCAIS(79.966)PPR.C	2.3255	S:17,	13.63,	Q5DTT2	Psd	-0.00420094	0.151985	0.247225	0.0925117	0.0684056	-0.0750904	0.0316024	0.0242038	-0.563316	-1.15392	-0.147611	-0.100653	-0.257683	-0.622552	-0.221585	0.100766	0.12188	0.0122803	-0.491376	-0.250263	0.134549	-0.1096	0.437237	0.241113	0.0839601	-0.613256	0.173403	-0.262544
K.QHEVEIPS(79.966)PTQK.E	3.0839	S:287,	15.03,	Q01063	Pde4d	3.41731	2.95726	3.4117	3.19588	3.22651	3.28121	2.86405	3.25374	1.17	1.46518	0.978933	1.06703	1.05788	1.21905	0.951158	0.539201	3.24554	3.15638	1.17029	0.941821	0.565766	-0.0891598	0.254422	-0.228465	9.62874e-06	-2.07525	3.8351e-05	-2.21456
R.GLLSQNGSFGPS(79.966)PVSGGECSPPLPAEPPGRPLSATLSR.R	5.0104	S:1697,	8.46,	Q8BI84	Mia3	0.213218	0.363506	0.344532	0.32334	0.355923	0.360044	0.265662	0.0604396	0.281088	0.395316	0.439665	0.404463	0.407562	0.357072	0.588543	0.526676	0.311149	0.260517	0.380133	0.469963	0.54831	-0.0506321	0.213651	0.08983	0.201593	0.0689842	0.0578674	0.209446
R.TGS(79.966)IQQCVSHGYAFSQEEHGAVTQEEIVR.A	4.5763	S:1110,	8.45,	P98200	Atp8a2	-1.7106	-1.31871	-1.80382	-1.78726	-1.63704	-1.71311	-1.97452	-1.62723	-1.82025	-2.21775	-1.9667	-1.55763	-1.64927	-1.54466	-1.73885	-1.07834	-1.65509	-1.73798	-1.89058	-1.50278	0.577409	-0.0828801	0.102942	0.387804	0.237968	-0.23549	0.223943	0.235194
R.AILVSESS(79.966)IETEDLSEPEFQSSR.V	4.4605	S:1388,;	0	A2A9C3	Szt2	-0.466977	-0.532961	-0.276396	-0.315094	-0.520329	-0.321259	-0.591189	-0.498791	-0.201459	-0.411156	-0.420127	-0.187083	-0.230649	-0.215833	-0.340855	-0.29389	-0.397857	-0.482892	-0.304956	-0.270307	0.349187	-0.085035	0.646646	0.0346495	0.333876	0.0929009	0.0254699	0.212585
R.GT(79.966)PDTGAASEEK.G	2.0634	T:287,	42.65,	Q05D44	Eif5b	0.412554	0.163606	0.143701	-0.309822	-0.35755	0.0207653	0.0860658	0.340868	2.22838	2.04913	1.63374	1.30339	1.59924	2.27515	1.23752	0.478785	0.10251	0.0225374	1.80366	1.39767	0.714484	-0.0799724	0.389297	-0.405985	0.000834111	1.70115	0.0279604	1.37514
R.SS(79.966)PPPLSGASEVDAGELGSER.T	4.7821	S:23,	0.56,	A6X919	Dpy19l1	2.67215	2.5497	2.82903	2.69356	2.89492	2.62799	2.83536	2.69613	3.2117	3.1492	3.05766	3.40085	3.28041	3.1646	3.33078	3.33295	2.68611	2.7636	3.20485	3.27719	0.391883	0.0774914	0.424343	0.0723335	0.00162995	0.518743	0.000818829	0.513585
K.QADVADQQTTELPAENGETENQSPAS(79.966)EEEKEAK.S	4.214	S:87,	9.24,	P18608	Hmgn1	2.33872	2.44263	2.45624	2.43135	2.49932	2.54311	2.60204	2.14853	4.99847	4.80413	5.05142	5.1361	5.38349	5.18836	5.09253	5.10181	2.41723	2.44825	4.99753	5.19155	0.785822	0.0310165	0.0939724	0.194018	6.37725e-06	2.5803	2.23891e-06	2.7433
K.SGKLS(79.966)QELDFVSHNVR.T	2.616	S:85,	9.86,	Q02819	Nucb1	-2.5134	-2.63578	-2.4018	-2.53284	-3.13494	-2.50288	-2.64066	-2.59485	-2.30391	-2.64549	-2.14187	-2.06411	-2.22444	-2.9939	-2.26343	-1.64226	-2.52096	-2.71833	-2.28885	-2.28101	0.26341	-0.197374	0.98069	0.0078367	0.17032	0.232109	0.225254	0.437321
K.TASEPPLAPPVS(79.966)EEEDEEEEEEEDDNEPPPVIAPR.P	5.4874	S:186,	4.17,	Q61036	Pak3	1.76526	1.57054	2.3229	1.98449	1.96977	2.30299	2.10657	2.0608	1.31302	1.45438	1.60486	1.16576	0.929991	1.33908	1.20309	0.395266	1.9108	2.11003	1.3845	0.966856	0.31936	0.199235	0.13916	-0.417646	0.0386584	-0.526297	0.00824798	-1.14318
K.CVIALQEGDVDT(79.966)LDR.T	1.9924	T:535,	1000,	Q61301	Ctnna2	-1.61843	-1.7464	-1.92598	-2.01052	-2.03152	-1.77031	-2.09181	-1.68924	-1.00563	-1.11058	-0.729632	-0.712619	-1.25413	-0.925431	-0.749893	0.0210767	-1.82533	-1.89572	-0.889616	-0.727095	0.612912	-0.0703903	0.604397	0.162521	0.000441468	0.935715	0.0171915	1.16863
R.GS(79.966)M(15.995)ESLALSNATGLSAEGGAK.R	3.1457	S:544,M:545,	12.2,	Q80Y24	Prickle2	2.72894	2.81018	2.89597	2.8294	2.72576	2.83692	2.66987	2.65312	1.82254	1.82928	2.0985	2.2368	1.83895	1.74099	2.17605	2.27299	2.81612	2.72142	1.99678	2.00724	0.131175	-0.0947031	0.951451	0.0104624	0.00229881	-0.81934	0.00808695	-0.714175
R.CSSPVDM(15.995)DHS(79.966)NAEGGQSPGPEK.T	2.6367	M:750,S:753,	0.06,	Q8R3Q2	Ppp6r2	-0.586436	-0.662123	-1.02241	-0.703232	-1.28089	-1.32896	-1.22731	-0.601559	-0.184729	0.6444	-0.0840192	-0.355087	-0.54135	0.500493	-0.401734	0.101032	-0.74355	-1.10968	0.00514114	-0.0853899	0.123794	-0.366131	0.790069	-0.090531	0.0345068	0.748691	0.0153378	1.02429
R.NMGGPYGGGNYGPGGS(79.966)GGSGGYGGR.S	3.5955	S:341,	1.86,	O88569	Hnrnpa2b1	0.090517	0.126453	0.0283294	0.0956559	0.110182	-0.00978851	-0.222469	0.0816503	0.108543	-0.21862	0.230989	0.372923	0.427052	0.142758	0.232012	0.0849929	0.0852389	-0.0101062	0.123459	0.221704	0.298693	-0.0953451	0.53342	0.098245	0.783559	0.0382198	0.0716619	0.23181
R.QSPLTY(79.966)EDHGAPFTSHLPR.G	3.4386	Y:1513,	2.37,	Q9WU42	Ncor2	-2.56932	-2.60843	-2.58381	-2.00611	-2.56034	-2.44061	-2.50759	-2.36303	-1.73261	-1.91281	-2.4855	-2.05204	-1.88724	-1.61597	-2.60014	-1.94329	-2.44192	-2.46789	-2.04574	-2.01166	0.873383	-0.0259758	0.901522	0.0340825	0.117659	0.396176	0.114762	0.456234
K.NIQQDNSEAGTQPQVQTDGQQTSQSPPS(79.966)PELTSEESK.T	6.4918	S:558,	9.05,	Q61699	Hsph1	2.6024	2.26875	2.95892	2.67399	3.06623	2.75359	2.88811	2.95214	2.3522	2.67923	1.80027	1.42044	1.68349	2.66743	1.33278	0.242799	2.62601	2.91502	2.06303	1.48163	0.134092	0.289003	0.359937	-0.581409	0.140784	-0.56298	0.063073	-1.43339
R.SRIPSPLQPETEGT(79.966)PDDEPSEPEPSPSTLIYR.N	4.2692	T:191,	1.04,	Q9D8N6	Lin37	-3.23883	-3.16328	-3.34519	-2.97616	-3.30161	-3.45409	-3.92276	-3.07414	-3.10336	-2.38929	-2.96054	-1.70628	-1.82579	-2.46596	-2.08003	-1.13674	-3.18086	-3.43815	-2.53987	-1.87713	0.257167	-0.257287	0.16931	0.662738	0.135127	0.640996	0.00505472	1.56102
K.SVEDEMDS(79.966)PGEEPFYTGQGR.S	3.6401	S:310,	0	Q02780	Nfia	1.58734	1.75945	1.62966	1.68554	1.74067	1.59767	1.71479	1.47733	3.66076	3.14249	3.02426	3.12756	3.76595	3.6769	3.1107	2.83731	1.6655	1.63262	3.23877	3.34772	0.662477	-0.0328828	0.698175	0.108948	0.000991493	1.57327	0.00315661	1.7151
K.SVSESSPGDS(79.966)PVKPPEGSSGAAR.S	3.606	S:432,	7.55,	Q6P9K8	Caskin1	1.92684	1.41024	0.972781	1.25677	1.22092	0.929688	0.699767	1.56008	-1.61834	-0.987515	-0.191334	-0.492514	-1.03857	-0.988527	-0.439983	-0.535574	1.39166	1.10261	-0.822427	-0.750663	0.331042	-0.289044	0.845714	0.0717634	0.00174476	-2.21408	0.000301653	-1.85328
R.LS(79.966)NGSFSAPSLTNSR.G	3.2213	S:41,	38.75,	Q8K1Y2	Prkd3	-1.74453	-1.63862	-1.81906	-2.08585	-1.83072	-2.53118	-1.73686	-1.63577	-0.12905	0.00324059	-0.617115	-0.483608	0.152643	0.212352	-0.578515	-0.152864	-1.82202	-1.93363	-0.306633	-0.0915959	0.643513	-0.111613	0.392063	0.215037	0.000280968	1.51539	0.000535622	1.84204
R.VTGVYELSLCHVADAGS(79.966)PGMQR.R	3.5316	S:1342,	7.35,	P33173	Kif1a	-0.805467	-0.727129	-1.19381	-0.799839	-0.894466	-1.46107	-1.09293	-0.783004	-0.240021	-0.689499	-0.521896	-0.50649	-0.333985	-0.350235	-0.611459	-0.197736	-0.881562	-1.05787	-0.489477	-0.373354	0.375308	-0.176306	0.395564	0.116123	0.032221	0.392085	0.0114014	0.684513
R.LMLFS(79.966)PPGQLPQSLSSPSTR.L	2.8895	S:321,	56.84,	Q9EP53	Tsc1	-2.02406	-1.91632	-2.01517	-2.31578	-2.03586	-2.24104	-1.9797	-2.07894	-2.57073	-2.63865	-2.5422	-2.0709	-2.80343	-2.71255	-2.28752	-2.0732	-2.06783	-2.08388	-2.45562	-2.46917	0.881936	-0.0160512	0.952287	-0.0135559	0.0532667	-0.387785	0.109213	-0.38529
R.SPS(79.966)ESAEETHTLEEK.V	3.4824	S:148,	5.88,	Q9CT10	Ranbp3	3.0159	2.99846	3.62429	3.28315	3.28953	3.1856	3.43157	3.59433	4.32938	4.38367	3.74831	3.43868	3.79625	4.37038	3.28453	2.24995	3.23045	3.37526	3.97501	3.42528	0.436997	0.144809	0.331875	-0.54973	0.0401975	0.744559	0.919612	0.0500201
R.SQS(79.966)LHSVGGTEDDSSCGSR.R	3.6617	S:120,	0,	Q8BM65	Nyap2	0.0710163	0.217938	0.142179	-0.379743	0.40518	-0.0689793	0.00295496	0.113779	0.10042	-0.321479	0.28138	0.182467	-0.0156822	-0.0543213	0.253928	0.584373	0.0128477	0.113234	0.060697	0.192074	0.577719	0.100386	0.53289	0.131377	0.808329	0.0478493	0.679656	0.0788406
R.RHPPT(79.966)PPDPSGGLPR.G	3.0026	T:929,;	29.28,	Q9WV18	Gabbr1	0.368433	0.666722	0.597734	0.717134	0.623159	0.608382	0.209459	0.474342	-1.36644	-1.11789	-0.610187	-0.237686	-0.613908	-1.12208	-0.660215	0.211452	0.587506	0.478835	-0.833051	-0.546188	0.412256	-0.10867	0.474215	0.286863	0.00811431	-1.42056	0.0283491	-1.02502
R.TDVSNFDEEFTGEAPT(79.966)LSPPR.D	4.284	T:918,	1.11,	P70268	Pkn1	0.492533	0.679547	0.762889	0.485575	0.975597	0.930074	0.910502	0.502858	2.55976	2.41811	2.50323	2.43405	2.5305	2.64582	2.36734	2.04151	0.605136	0.829758	2.47879	2.39629	0.143392	0.224621	0.580833	-0.0824956	9.19899e-06	1.87365	0.000114308	1.56653
R.NYQQNYQNS(79.966)ESGEK.N	2.4287	S:163,	5.95,	P62960	Ybx1	-0.14824	-0.163412	-0.133489	-0.029963	-0.286477	-0.148369	0.193508	-0.224881	2.6441	2.26566	1.82326	1.39096	2.2334	2.19727	1.45715	1.55471	-0.118776	-0.116555	2.03099	1.86063	0.985172	0.00222147	0.636051	-0.170359	0.00390846	2.14977	0.000600251	1.97719
R.LEEEGS(79.966)PEPGPWEVASLGSQGIPGSDVDSVGGGSESR.S	3.9493	S:401,	2.81,	Q6PGG2	Gmip	-2.02745	-1.93622	-2.07766	-1.8677	-2.0075	-2.13833	-1.76607	-1.96091	-1.1572	-1.71202	-1.11158	-1.36049	-1.63499	-1.67766	-1.07116	-2.16061	-1.97726	-1.9682	-1.33532	-1.63611	0.92402	0.0090524	0.30222	-0.300784	0.0135306	0.641935	0.237123	0.332098
K.DDSPKEY(79.966)TDLEVSNK.S	2.5804	Y:861,	0,	Q99P72	Rtn4	0.764756	0.596852	0.905056	0.870649	0.967069	0.918242	0.658838	0.746452	-0.452967	-0.390032	0.378515	0.386874	-0.66739	-0.573758	0.187939	-0.583419	0.784328	0.82265	-0.0194026	-0.409157	0.715008	0.0383216	0.251955	-0.389754	0.0356626	-0.803731	0.0053057	-1.23181
R.S(79.966)AKDSDDEEEVVHVDR.D	2.2933	S:10,	10.96,	P61264	Stx1b	-0.118523	-0.387976	0.162033	-0.269967	0.0289149	-0.0335302	0.262487	0.0721097	-2.07166	-2.1647	-2.16181	-2.02508	-2.26651	-1.96546	-2.26834	-2.24593	-0.153608	0.0824953	-2.10581	-2.18656	0.145441	0.236103	0.375002	-0.080748	0.000222388	-1.9522	5.22844e-07	-2.26906
R.DTDAYSDLS(79.966)DGEK.E	2.4196	S:117,	0,	Q3TY60	Fam131b	2.10674	1.69422	2.44851	2.0362	2.56042	2.27189	2.20576	2.24833	-0.610034	-0.0960302	-0.280241	-0.608051	-0.571215	-0.472828	-0.449707	-0.970817	2.07142	2.3216	-0.398589	-0.616142	0.21692	0.250181	0.261841	-0.217553	2.25946e-05	-2.47001	3.67819e-06	-2.93774
R.LLPEGEET(79.966)VESDDDKDER.A	3.0012	T:153,	0,	Q9CWU4	0	-0.747326	-0.874773	-0.747004	-0.691903	-1.26335	-0.575206	-0.570832	-0.847177	0.0742936	0.0818968	0.128287	0.337277	0.122288	0.00968266	0.16605	0.480359	-0.765251	-0.81414	0.155439	0.194595	0.787758	-0.0488886	0.753963	0.0391563	5.21288e-05	0.92069	0.00329484	1.00873
K.DSGSSSVFAES(79.966)PGGK.A	3.0183	S:588,	0,	Q9QWI6	Srcin1	4.5084	4.21341	4.36231	4.1954	3.94465	4.31601	4.12069	4.47389	2.66189	2.74742	3.52444	3.39569	2.67772	2.9452	3.1455	3.49456	4.31988	4.21381	3.08236	3.06575	0.471526	-0.106071	0.95465	-0.0166148	0.00767094	-1.23752	0.00226029	-1.14806
R.ELS(79.966)LDDPEVEQVR.G	2.2046	S:174,	1000,	Q3THG9	Aarsd1	0.555249	0.547819	0.459619	0.581604	0.447285	0.508816	0.359089	0.444019	-1.04181	-0.885502	-0.748768	-0.61417	-1.12541	-0.703786	-0.867534	-1.07817	0.536073	0.439802	-0.822563	-0.943725	0.0563221	-0.0962707	0.40076	-0.121163	0.000320587	-1.35864	0.000330902	-1.38353
K.VGNYETDTNSS(79.966)VDQEK.F	3.2323	S:588,	0.96,	Q69ZW3	Ehbp1	0.211504	0.620758	0.116697	0.13392	0.0825992	0.0405216	0.171378	0.18937	-1.02202	-0.941995	-0.330802	-0.486113	-0.917852	-0.883907	-0.477143	-0.556038	0.27072	0.120967	-0.695233	-0.708735	0.30072	-0.149753	0.949503	-0.0135018	0.00455916	-0.965953	0.00316537	-0.829702
R.SESSELLDSNDVVIS(79.966)GGLSSPPPDPAR.G	3.3975	S:500,	0	Q641K5	Nuak1	-1.16775	-1.16874	-1.30536	-1.43127	-0.829088	-1.96006	-1.24621	-1.45167	-1.33002	-1.24951	-1.38781	-1.35645	-1.15028	-1.67464	-1.26691	-1.29066	-1.26828	-1.37176	-1.33095	-1.34562	0.695963	-0.103479	0.907779	-0.0146714	0.417191	-0.0626704	0.924735	0.0261375
R.EYS(79.966)PAATTAENGGGK.K	2.6514	S:10,	0,	Q6PIE5	Atp1a2	1.55125	1.05736	1.80332	1.34064	1.77505	1.41488	1.78562	1.61725	-1.23763	-0.840371	-1.00462	-1.43862	-1.42489	-1.32263	-0.96609	-2.02015	1.43815	1.6482	-1.13031	-1.43344	0.300731	0.210055	0.289162	-0.303132	2.06346e-05	-2.56845	0.000222081	-3.08164
R.RSS(79.966)DPALTGLSTSVSDNNFSSEEPSR.K	7.1862	S:144,	1.67,	Q99NH2	Pard3	-1.55928	-1.36655	-1.10858	-1.63294	-0.955952	-1.73008	-0.950057	-1.21372	0.56006	0.411427	-0.0145698	-0.362299	0.500637	0.407466	-0.125272	-0.0278373	-1.41684	-1.21245	0.148654	0.188748	0.389482	0.204388	0.883297	0.040094	0.00158214	1.56549	0.00122733	1.4012
R.VADPDHDHT(79.966)GFLTEY(79.966)VATR.W	2.8562	T:179,Y:185,	0	P63085	Mapk1	-0.037734	0.465144	-0.213572	0.831583	-1.14911	0.211162	0.611043	0.25182	-1.28297	-1.77965	-1.50188	-1.58064	-1.00201	-1.61101	-1.59383	-1.25259	0.261355	-0.0187701	-1.53629	-1.36486	0.564962	-0.280125	0.378902	0.171424	0.00212547	-1.79764	0.0332665	-1.34609
K.YTEDMT(79.966)PTEQTPR.G	2.4685	T:535,	18.34,	Q80Y24	Prickle2	0.632559	0.685274	0.739547	0.553274	0.718249	0.777241	0.385046	0.561625	-1.30054	-1.35647	-0.72798	-0.692234	-1.28668	-1.63896	-0.679902	-0.57057	0.652663	0.61054	-1.01931	-1.04403	0.683806	-0.0421234	0.939335	-0.0247222	0.00190019	-1.67197	0.0044594	-1.65457
R.RS(79.966)PPPSPTT(79.966)QR.R	2.7285	S:763,T:770,	0	Q8BZ98	Dnm3	0.978903	1.1918	0.5108	1.3946	0.454304	0.650455	0.782814	1.05725	1.05901	0.970366	1.38527	1.12759	1.04554	0.951006	1.14043	1.05368	1.01902	0.736205	1.13556	1.04767	0.267228	-0.28282	0.416277	-0.0878948	0.605813	0.116536	0.0862833	0.311461
R.LHSS(79.966)SLELGPRPLEQENER.L	3.3164	S:179,	13.27,	A2A6T1	Cdr2l	-1.70474	-1.88025	-1.52478	-1.31271	-1.48475	-1.50307	-1.49438	-1.51685	-0.770041	-0.843751	-1.4883	-1.88188	-1.07559	-0.743994	-1.71884	-1.7111	-1.60562	-1.49976	-1.24599	-1.31238	0.448499	0.105858	0.859794	-0.0663899	0.283753	0.359628	0.49541	0.18738
R.NSS(79.966)SPVSPASVPGQR.R	2.6438	S:637,	0,	Q8K3X4	Irf2bpl	-0.219385	0.209541	0.096664	0.311303	-0.231853	0.485379	0.105567	0.295177	0.359787	0.397282	0.453805	0.571111	0.32748	0.569013	0.243838	0.295002	0.0995307	0.163567	0.445496	0.358833	0.750092	0.0640367	0.357044	-0.0866634	0.0500242	0.345966	0.308623	0.195266
R.GLVAAY(79.966)SGESDSEEEQER.G	2.8116	Y:732,	0,	Q99KG3	Rbm10	-0.512667	-1.00174	-0.90852	-0.756501	-1.65937	-1.18923	-1.03224	-1.27082	-0.496525	-0.625264	-0.521896	-0.616911	-0.494586	-0.616734	-0.434457	-0.32868	-0.794856	-1.28792	-0.565149	-0.468614	0.0293484	-0.493062	0.221908	0.0965351	0.117481	0.229707	0.00440026	0.819303
K.PDAAPSIDLFGT(79.966)DAFSSPPR.G	3.3725	T:589,	0	Q61548	Snap91	1.06475	1.45461	1.40666	1.28942	1.65814	1.68557	1.84152	1.83395	-0.617039	-0.469027	-0.548075	-0.534732	-1.01351	-0.540394	-0.740911	-0.844981	1.30386	1.75479	-0.542218	-0.784949	0.00723697	0.450932	0.0871075	-0.242731	6.29165e-05	-1.84608	1.02956e-05	-2.53974
R.LLSSSDDDANILS(79.966)SPTDR.S	3.6944	S:870,;	8.63,	Q99K74	Med24	0.44312	0.628771	0.719909	0.877226	0.652	0.897479	0.83869	0.584013	2.35726	2.41901	1.9443	1.85103	2.29623	2.5407	1.971	1.93178	0.667257	0.743046	2.1429	2.18493	0.54303	0.0757891	0.842995	0.0420309	0.000310885	1.47564	0.000507256	1.44188
R.TQS(79.966)APLPQNAQALQHLVIQQQHQQFLEK.H	5.2247	S:465,	0,	Q6NZM9	Hdac4	2.00999	2.09141	1.91964	2.03969	2.29307	2.29361	2.15581	2.11617	2.34396	2.2003	2.4619	2.57607	2.48643	2.36911	2.61413	2.64454	2.01518	2.21467	2.39556	2.52855	0.0156896	0.199483	0.244096	0.132998	0.0115213	0.380374	0.00844672	0.313889
R.SEMCENSEQPQAQPET(79.966)PTQK.S	4.8204	T:524,	5.67,	Q9ES97	Rtn3	2.39835	1.97309	2.2162	2.19308	2.23985	2.22508	2.08621	2.12785	-0.398998	-0.123802	-0.179149	-0.307111	-0.380567	-0.571947	-0.22347	0.19081	2.19518	2.16975	-0.252265	-0.246294	0.801473	-0.0254325	0.974277	0.00597155	1.3207e-06	-2.44744	0.000407414	-2.41604
R.RS(79.966)PLSYPAVNR.Y	2.5597	S:1640,;	21.33,	P59764	Dock4	0.531251	0.0686073	-0.00712633	-0.157606	0.167651	-0.462265	-0.294336	0.31592	0.165423	0.255994	0.462032	0.349134	0.139748	0.277516	0.430032	0.42916	0.108782	-0.0682575	0.308146	0.319114	0.484572	-0.177039	0.911255	0.0109683	0.28359	0.199364	0.124317	0.387371
R.LPATSAESESAVIS(79.966)NGEH.-	2.7702	S:516,	0,	Q8JZK9	Hmgcs1	-0.890539	-0.922656	-0.915637	-1.35413	-0.959515	-1.09102	-1.09461	-1.05112	-0.320442	-0.758655	-0.0565448	0.1032	-0.756847	-0.671545	-0.351937	-0.0261407	-1.02074	-1.04907	-0.25811	-0.451617	0.820352	-0.0283254	0.471008	-0.193507	0.0183243	0.76263	0.0346963	0.597448
K.RQDEDYDEQVEESLQDEDDNDVY(79.966)ILTK.V	4.9288	Y:837,	19.88,	Q8BKC5	Ipo5	2.08438	2.25085	1.95669	2.31032	2.03803	2.17126	2.20563	2.12559	2.64879	2.63914	2.49251	2.70847	2.6965	2.82775	2.54498	2.74415	2.15056	2.13513	2.62223	2.70335	0.869251	-0.0154337	0.323559	0.0811187	0.00432978	0.471666	0.000460932	0.568218
R.TAVAPPPLPGANNSGS(79.966)ETPPPLPPK.S	3.7028	S:336,	0	P0C7L0	Wipf3	2.83965	2.34255	2.56805	2.30428	2.72352	2.41304	2.13588	2.47841	0.570364	0.959924	0.896322	0.896878	0.670878	0.664858	0.811739	0.955119	2.51363	2.43771	0.830872	0.775649	0.675404	-0.0759219	0.639827	-0.0552233	6.13614e-05	-1.68276	9.87248e-05	-1.66206
R.DGPS(79.966)PTSGSSK.T	2.0911	S:2362,;	7.86,	E9Q401	Ryr2	1.04285	0.792889	0.87486	0.977848	1.35802	1.00923	0.846206	1.07134	-1.45167	-1.02218	-1.31759	-1.56593	-1.55405	-1.46322	-1.26742	-1.76339	0.922111	1.0712	-1.33935	-1.51202	0.275572	0.149086	0.311526	-0.172678	3.94045e-05	-2.26146	2.32308e-06	-2.58322
K.DSLEAS(79.966)PVLEDNSSHK.T	3.1646	S:2399,	0,	Q8C8R3	Ank2	-0.242007	-0.385271	-0.0172257	-0.556211	-0.237248	-0.36646	-0.274003	-0.149533	0.106352	0.0549698	-0.0159965	-0.0881419	-0.282393	0.12959	-0.403758	-0.666308	-0.300179	-0.256811	0.0142959	-0.305717	0.741848	0.043368	0.14748	-0.320013	0.0640791	0.314475	0.792115	-0.0489064
R.DGQAEPAQPEQAAEAPAESSAQPNQLEPGAS(79.966)SPER.S	2.9535	S:431,	0,	Q8K0L9	Zbtb20	-3.97741	-4.17532	-2.96619	-4.34714	-3.45718	-4.42223	-3.16304	-3.71831	-1.79055	-1.74941	-1.73101	-2.11102	-2.00807	-1.96986	-2.11129	-3.00197	-3.86652	-3.69019	-1.8455	-2.2728	0.682511	0.176328	0.180548	-0.427301	0.00510563	2.02102	0.00816288	1.41739
R.KQSAGPNS(79.966)PTGGGGGGGSGGTR.T	4.0745	S:53,;	21.22,	Q3UHH1	Zswim8	0.666448	0.86537	0.820259	0.547569	0.802449	0.709551	0.661625	0.476969	1.19234	0.937528	1.06543	1.2871	1.40603	1.25364	1.20783	1.78099	0.724911	0.662649	1.1206	1.41212	0.55638	-0.0622627	0.112717	0.29152	0.00946533	0.395689	0.00493373	0.749472
R.M(15.995)DS(79.966)YEQEEDIDQIVAEVK.Q	4.781	M:265,S:267,	11.51,	B2RUJ5	Apba1	3.42191	3.7921	3.67229	3.55515	3.47242	3.61903	3.6185	3.75796	2.64522	3.28828	3.6683	3.23151	2.5075	2.87125	3.51026	3.77462	3.61036	3.61698	3.20833	3.16591	0.948808	0.00661099	0.910099	-0.0424217	0.152595	-0.402036	0.218065	-0.451069
R.SDS(79.966)DEVPPRVPVR.T	3.3934	S:606,	9.49,	P97820	Map4k4	-0.761045	-0.793726	-0.648645	-0.527693	-0.819095	-0.829762	-0.425573	-0.832383	0.35544	0.0613289	0.823294	1.24858	1.17356	0.437538	1.36473	2.3127	-0.682777	-0.726703	0.62216	1.32213	0.723302	-0.0439259	0.190452	0.699971	0.0130432	1.30494	0.0104032	2.04883
K.GTAALSSAFS(79.966)LHEK.D	2.6263	S:3995,	5.88,	Q9QYX7	Pclo	-0.822923	-0.678492	-0.136103	-0.677591	0.00098753	0.491286	-0.705106	-0.330655	-2.46243	-2.29741	-2.46586	-2.27603	-2.38289	-1.79651	-2.88008	-2.98901	-0.578777	-0.135872	-2.37543	-2.51212	0.195688	0.442905	0.6539	-0.136689	0.000555757	-1.79666	0.000712094	-2.37625
R.SQSASYY(79.966)PVCHSK.L	3.09	Y:1730,	0,	A2A690	Tanc2	0.529255	0.92835	1.01948	0.720837	0.597699	0.935081	0.876029	0.381437	1.72843	1.10717	1.52628	1.37552	1.73682	1.26117	1.55119	1.55087	0.79948	0.697561	1.43435	1.52501	0.568881	-0.101919	0.601042	0.0906631	0.010416	0.634871	0.00266265	0.827453
R.LGPPSS(79.966)PSAADKEENPAVLAESCFR.E	6.5988	S:220,	0	Q8BG67	Efr3a	4.17878	4.24672	4.35478	4.0756	4.45274	4.18405	4.32262	4.22842	0.507532	0.84185	0.486874	0.723252	0.650275	0.299515	0.957258	0.839073	4.21397	4.29696	0.639877	0.68653	0.358641	0.0829874	0.791866	0.0466532	1.98769e-07	-3.57409	2.04874e-05	-3.61043
K.M(15.995)ESEAGADDS(79.966)AEEGDLLDDDDNEDRGDDQLELK.D	3.9179	M:259,S:268,	5.56,	Q9Z204	Hnrnpc	-1.60902	-1.69131	-0.873326	-1.3122	-0.812762	-1.33232	-1.01753	-0.78218	-0.183281	-0.389975	-0.498118	-0.761845	-0.32628	-0.109333	-0.566311	-1.11448	-1.37146	-0.986198	-0.458305	-0.529102	0.142883	0.385266	0.787074	-0.0707968	0.00844163	0.913159	0.129723	0.457096
R.LPSPT(79.966)AAPQQSASQATPVTQGQGR.Q	3.8781	T:512,	0	O88935	Syn1	0.123934	0.277347	0.0507483	0.265602	0.254366	0.253985	-0.0479922	0.103502	0.192816	-0.0900908	0.662495	1.03503	0.68759	0.619067	0.699448	2.18175	0.179408	0.140965	0.450062	1.04696	0.688434	-0.0384423	0.243093	0.596902	0.360477	0.270654	0.0943798	0.905998
R.RSSAGSLES(79.966)NVEFQPFQPPQPPVLCS.-	3.4653	S:944,	10.39,	Q8R0S2	Iqsec1	-0.523767	0.133295	0.111845	0.106575	-0.540197	0.577056	0.117554	-0.125616	-1.4936	-1.14459	-1.08094	-1.31674	-1.3249	-1.66703	-1.50222	-1.21042	-0.0430131	0.00719941	-1.25897	-1.42614	0.865853	0.0502125	0.267006	-0.167177	0.00143133	-1.21595	0.00461614	-1.43334
R.SVEQS(79.966)PPR.E	2.0145	S:374,	5.36,	Q0PHV7	Dact3	0.910356	1.1898	0.9686	0.42136	0.779165	0.619821	0.942017	0.413539	-1.10855	-0.94731	-0.713468	-0.541912	-1.17888	-0.906463	-0.946209	-1.01341	0.872529	0.688635	-0.827809	-1.01124	0.391648	-0.183894	0.252089	-0.183432	0.000227143	-1.70034	7.88227e-05	-1.69988
R.EGS(79.966)TEFDWGDETSR.D	2.0076	S:553,	0.06,	Q924A2	Cic	-0.15664	0.258595	-0.296641	0.100519	-0.644077	0.349226	0.102386	0.0109496	-0.883379	-1.17466	-1.10925	-1.2716	-1.33514	-1.5608	-1.25966	-0.675884	-0.0235417	-0.0453788	-1.10972	-1.20787	0.932819	-0.0218371	0.657635	-0.0981516	0.000658172	-1.08618	0.00655739	-1.16249
K.VSSLSSSLS(79.966)VEGK.E	2.5975	S:500,	2.81,	Q6PAL7	Ahdc1	-1.84749	-1.4907	-1.64382	-2.1096	-2.46845	-2.18619	-2.08538	-1.85355	-1.3003	-1.32153	-1.95699	-2.07736	-1.53617	-1.12051	-2.01586	-1.62649	-1.7729	-2.14839	-1.66405	-1.57476	0.088609	-0.375489	0.757067	0.0892879	0.675083	0.108856	0.0472944	0.573633
R.SQSAAVT(79.966)PSSSTSSAR.A	3.2827	T:217,	3.34,	Q9JKV1	Adrm1	-1.69185	-1.71509	-2.1673	-1.65974	-2.04194	-2.57312	-1.78611	-2.18144	-1.00364	-1.99921	-1.52871	-1.58806	-1.67562	-1.76139	-1.76145	-1.38631	-1.80849	-2.14565	-1.5299	-1.64619	0.153272	-0.337159	0.628618	-0.116288	0.294141	0.27859	0.0479092	0.499462
R.HSLSGSS(79.966)PGM(15.995)K.D	2.5361	S:1419,M:1422,	6.88,	Q8BTI8	Srrm2	-1.68834	-1.61625	-1.55245	-2.03922	-2.17994	-1.63237	-1.8651	-1.35198	-0.0229831	0.917542	-0.399216	-0.717726	-0.662965	0.563227	-0.781263	-0.825264	-1.72406	-1.75735	-0.0555958	-0.426566	0.878269	-0.0332843	0.473623	-0.37097	0.0140521	1.66847	0.0192117	1.33078
R.EESLAGCSLVESQS(79.966)K.A	3.9048	S:706,	25.31,	Q5RKR3	Islr2	-1.33541	-1.3466	-1.18726	-2.32467	-1.83022	-1.82917	-1.54835	-1.4244	0.404947	0.323523	0.380112	-0.26764	-0.0725088	0.20404	-0.124206	-0.896168	-1.54848	-1.65803	0.210235	-0.222211	0.716595	-0.10955	0.186786	-0.432446	0.00228626	1.75872	0.00472406	1.43582
R.ALVNGEPM(15.995)S(79.966)PEAGEK.V	2.5625	M:961,S:962,	1000,	Q5XJV6	Lmtk3	2.56745	2.41693	2.69156	2.57372	2.66212	2.42748	2.52679	2.5804	1.95476	2.04379	2.7044	2.76795	2.15471	2.05984	2.66664	2.91545	2.56241	2.5492	2.36772	2.44916	0.865571	-0.0132159	0.792523	0.0814377	0.436305	-0.194691	0.664038	-0.100037
R.GTPPWS(79.966)DGLTTDDSERPQEGK.D	2.6099	S:530,	5.92,	Q5U3K5	Rabl6	-0.764741	-0.459903	-0.48591	-0.455011	-0.557016	-0.743439	-0.748075	-0.718605	-1.29682	-1.2442	-0.973128	-0.986913	-1.2839	-1.04007	-1.22834	-1.01645	-0.541391	-0.691784	-1.12527	-1.14219	0.146761	-0.150392	0.880736	-0.0169231	0.00216583	-0.583875	0.00216049	-0.450405
R.ADS(79.966)LDAPCASPGLPTQDTK.A	3.1391	S:139,	5.78,	Q8BG89	Znf365	0.593827	1.22922	0.528388	0.897736	0.717519	0.705787	0.800474	0.712276	-1.97701	-1.81285	-1.84174	-1.3983	-1.87612	-2.56253	-1.37282	-1.86364	0.812294	0.734014	-1.75747	-1.91878	0.661121	-0.0782796	0.585318	-0.161304	2.32685e-05	-2.56976	0.00157451	-2.65279
K.EGDGSAT(79.966)TDAAPATSPK.A	2.1975	T:88,	0,	P06837	Gap43	-1.58769	-1.08076	-1.42776	-1.32896	-1.10519	-1.44442	-1.64168	-1.17088	-1.24802	-0.936614	-0.726398	-0.450098	-1.05615	-1.00273	-0.73715	-0.737487	-1.35629	-1.34054	-0.840281	-0.88338	0.9265	0.0157479	0.829531	-0.0430983	0.0482603	0.516011	0.0268557	0.457165
K.AAVGVTGNDIT(79.966)TPPNK.E	4.0105	T:657,	7.48,	P27546	Map4	0.107382	-0.158377	0.438586	0.0145154	0.265442	0.118794	0.169743	0.228288	-0.0953736	-0.0184889	-0.0201612	-0.273706	-0.601571	-0.0347004	-0.563796	-0.701492	0.100527	0.195567	-0.101932	-0.47539	0.510453	0.0950404	0.0825922	-0.373457	0.214163	-0.202459	0.0182924	-0.670957
K.ALQQHQHGYDS(79.966)DEEVDSELGTWEHQLR.R	5.8047	S:483,	8.48,	Q8CH02	Sugp1	-2.09589	-1.9925	-1.66365	-2.10665	-2.18603	-1.57371	-1.456	-2.11455	-0.856205	-1.00994	-0.87548	-1.0192	-0.412295	-0.819477	-1.05933	-0.676598	-1.96467	-1.83257	-0.940206	-0.741924	0.563098	0.132101	0.242496	0.198282	0.000788638	1.02447	0.00400875	1.09065
K.AEGAGTEEEGT(79.966)PK.E	2.1521	T:36,	0	Q91XV3	Basp1	3.74705	3.26545	4.31724	3.49386	4.19886	3.50138	4.01879	3.53005	1.75383	1.26904	2.38781	1.94637	1.38686	0.832842	2.07409	1.05337	3.7059	3.81227	1.83926	1.33679	0.723673	0.106369	0.20951	-0.502474	0.00119351	-1.86664	0.000530422	-2.47548
R.T(79.966)SSIATALNTSGAGGSR.P	4.71	T:675,	12.22,	Q9JM52	Mink1	2.22366	2.26624	2.05803	2.31893	0.859979	2.83952	2.47953	2.19636	0.666799	0.44173	0.507883	0.440958	0.597442	0.344274	0.24513	0.309206	2.21672	2.09385	0.514342	0.374013	0.795621	-0.122868	0.191378	-0.140329	6.02916e-07	-1.70237	0.0263551	-1.71984
R.SPSDSSTAST(79.966)PIAEQIER.A	3.3871	T:394,	5.29,	Q9QXS6	Dbn1	0.689229	0.471436	0.640144	0.449167	0.58468	0.264872	0.507746	0.724797	1.25254	1.23316	1.36434	1.30059	1.07979	1.39778	1.25573	1.19959	0.562494	0.520524	1.28766	1.23322	0.726625	-0.0419701	0.491414	-0.0544347	0.000258891	0.725164	0.00138245	0.7127
R.RPEAVQNT(79.966)SVDASEDQK.D	4.3701	T:203,	0	Q922S4	Pde2a	0.942872	0.778733	1.61512	1.25241	1.62995	1.3275	1.20408	1.72298	-3.65148	-1.89265	-2.34045	-2.79562	-2.82563	-2.2987	-2.21013	-2.69681	1.14728	1.47113	-2.67005	-2.50782	0.200963	0.323843	0.709046	0.162233	0.000526081	-3.81733	1.26908e-06	-3.97894
K.ADSFS(79.966)EGDDLSQGHLAEPCFLR.A	4.4502	S:485,	5.88,	Q68EF6	Begain	1.16213	1.47857	1.47394	1.30671	1.04254	1.43509	1.23284	1.20421	0.259916	0.408787	0.547442	0.638221	0.389692	0.32522	0.687037	1.17171	1.35534	1.22867	0.463591	0.643415	0.295899	-0.126669	0.439141	0.179823	0.000218592	-0.891746	0.0486304	-0.585254
R.ASQEPFS(79.966)PAEDVMETDLLEGLAANQDR.P	6.3216	S:1115,	9.05,	P70399	Tp53bp1	-0.90798	-0.937033	-0.458224	-0.414831	-0.743565	-0.478281	-0.0917382	-0.674919	2.52594	2.36749	2.18428	1.93065	2.13576	2.35545	1.912	1.25484	-0.679517	-0.497126	2.25209	1.91451	0.403626	0.182391	0.27101	-0.337577	5.08453e-06	2.93161	0.000347896	2.41164
R.GTQADWES(79.966)PERR.Q	2.1938	S:2073,	6.3,	Q61290	Cacna1e	1.12608	0.764401	0.451243	0.319613	0.165199	0.283218	0.275689	0.542671	-2.26641	-2.11561	-0.814089	-0.850193	-1.2962	-1.67262	-0.831526	-0.603406	0.665334	0.316694	-1.51157	-1.10094	0.148498	-0.34864	0.413714	0.410636	0.00643965	-2.17691	0.00635303	-1.41763
K.SPPDQSAVPNT(79.966)PPS(79.966)TPVK.L	2.6447	T:610,S:613,	[18.11,5.29,]	Q9QYC0	Add1	0.329409	-0.150587	0.842927	0.0138373	0.38857	0.234181	0.11136	0.58904	-1.08152	-1.1548	-0.535318	-1.15418	-0.933056	-0.616319	-1.01268	-0.961688	0.258896	0.330788	-0.981455	-0.880936	0.780085	0.0718917	0.590059	0.100519	0.00466799	-1.24035	0.000127151	-1.21172
R.STSQGS(79.966)INSPVYSR.H	2.943	S:499,	8.7,	Q8K4G5	Ablim1	-0.790545	-0.800706	-0.538142	-0.596961	-1.17181	-0.599806	-0.681086	-0.730382	-1.01237	-1.34908	-0.704438	-0.307744	-0.309176	-1.09409	-0.433768	0.309731	-0.681588	-0.795772	-0.843409	-0.381827	0.469186	-0.114184	0.253856	0.461582	0.52806	-0.16182	0.256817	0.413945
R.RWDQTADQT(79.966)PGAT(79.966)PK.K	3.0696	T:207,T:211,	[22.38,25.4,]	Q99NB9	Sf3b1	-1.24019	-1.14742	-1.251	-1.0013	-1.24617	-1.00201	-1.40167	-1.2503	-0.534928	-0.611936	-0.690897	-0.584983	-0.0492725	-0.613694	-0.490283	-0.320537	-1.15998	-1.22504	-0.605686	-0.368447	0.545479	-0.0650595	0.1458	0.237239	0.000522435	0.554292	0.00179008	0.85659
R.KSS(79.966)VCSSLNSVNSSDSR.S	3.7928	S:276,	5.88,	Q8R1S4	Mtss1	-0.240568	-0.311286	-0.19734	-0.192712	-0.222192	0.306207	0.151569	-0.220547	1.74475	1.22816	0.903289	0.86929	1.41927	1.56713	0.908282	1.26238	-0.235477	0.00375903	1.18637	1.28926	0.170892	0.239236	0.693562	0.102894	0.00544814	1.42185	0.00058712	1.28551
R.TGLCS(79.966)PEDNSLTPLLDEVVAPEGR.A	4.4399	S:739,	0,	A2A699	Fam171a2	-1.18018	-1.12733	-0.997166	-1.23585	-1.1099	-1.22221	-0.933513	-1.16859	-2.71918	-2.54586	-1.22691	-1.50492	-2.14602	-2.25629	-1.48046	-1.08565	-1.13513	-1.10856	-1.99922	-1.74211	0.753971	0.0265771	0.601156	0.257114	0.101498	-0.864087	0.10442	-0.63355
K.SAEESPSGTLEAT(79.966)EKEPVNK.E	3.1057	T:889,;	8.71,	Q61464	Znf638	-0.776981	-1.18055	-0.691207	-1.27526	-0.855778	-1.04424	-0.881114	-0.940078	0.420338	0.461956	0.427981	0.148116	0.547428	0.682972	0.361757	-0.350221	-0.981001	-0.930302	0.364598	0.310484	0.755979	0.0506986	0.834578	-0.0541137	0.000738432	1.3456	0.0110563	1.24079
[truncated: 3,597 more rows]
