# Supplementary material for: Bazedoxifene reverses sexually dimorphic autistic-like abnormalities in biallelic MDGA1-mutant mice
Source: EMBO Mol Med. 2026 Mar 20;18(4):1358–98. doi: 10.1038/s44321-026-00402-y (PMC13084050; doi:10.1038/s44321-026-00402-y)
Supplement: Supplementary file 11 — Dataset EV6 [file 44321_2026_402_MOESM11_ESM.xlsx]

## Sheet: Legend
Dataset EV6. List of phosphopeptides used for volcano plot analysis of results from proteomic analysis of hippocampal tissues from control and Mdga1Y636C/E751Q KI adult mice and embryos.

## Sheet: Hippo_KI_Phosphoprotein list
Table List of total identified proteins (phosphoproteomics)
Uniprot	Gene name	Sequence Count	Spectrum Count	Sequence Coverage	Length	MolWt	pI	Descriptive Name
P28667	Marcksl1	22	151	0.79	200	20165	4.6	MARCKS-related protein OS=Mus musculus OX=10090 GN=Marcksl1 PE=1 SV=2
P26645	Marcks	38	80	0.783	309	29661	4.3	Myristoylated alanine-rich C-kinase substrate OS=Mus musculus OX=10090 GN=Marcks PE=1 SV=2
Q91XV3	Basp1	25	45	0.681	226	22087	4.5	Brain acid soluble protein 1 OS=Mus musculus OX=10090 GN=Basp1 PE=1 SV=3
E9PUL5	Prrt2	11	13	0.428	346	35924	4.6	Proline-rich transmembrane protein 2 OS=Mus musculus OX=10090 GN=Prrt2 PE=1 SV=1
P97825	Jpt1	4	7	0.37	154	16081	5.3	Jupiter microtubule associated homolog 1 OS=Mus musculus OX=10090 GN=Jpt1 PE=1 SV=3
P42669	Pura	4	8	0.358	321	34884	6.4	Transcriptional activator protein Pur-alpha OS=Mus musculus OX=10090 GN=Pura PE=1 SV=1
P18608	Hmgn1	5	12	0.344	96	10152	9.8	Non-histone chromosomal protein HMG-14 OS=Mus musculus OX=10090 GN=Hmgn1 PE=1 SV=2
Q3UHL1	Camkv	9	13	0.342	512	54819	5.5	CaM kinase-like vesicle-associated protein OS=Mus musculus OX=10090 GN=Camkv PE=1 SV=2
O55042	Snca	2	2	0.336	140	14485	4.8	Alpha-synuclein OS=Mus musculus OX=10090 GN=Snca PE=1 SV=2
O88935	Syn1	38	58	0.322	706	74097	9.8	Synapsin-1 OS=Mus musculus OX=10090 GN=Syn1 PE=1 SV=2
P61807	Snn	3	3	0.318	88	9501	5.3	Stannin OS=Mus musculus OX=10090 GN=Snn PE=1 SV=1
Q9Z0P4	Palm	21	36	0.316	383	41614	4.8	Paralemmin-1 OS=Mus musculus OX=10090 GN=Palm PE=1 SV=1
P14873	Map1b	151	381	0.312	2464	270252	4.8	Microtubule-associated protein 1B OS=Mus musculus OX=10090 GN=Map1b PE=1 SV=2
P70399	Tp53bp1	57	85	0.312	1969	212733	4.6	TP53-binding protein 1 OS=Mus musculus OX=10090 GN=Tp53bp1 PE=1 SV=3
P20357	Map2	68	118	0.304	1828	199130	4.9	Microtubule-associated protein 2 OS=Mus musculus OX=10090 GN=Map2 PE=1 SV=2
P47941	Crkl	5	7	0.3	303	33830	6.7	Crk-like protein OS=Mus musculus OX=10090 GN=Crkl PE=1 SV=2
Q9CXE2	Bcl7a	3	3	0.3	210	22781	5.1	B-cell CLL/lymphoma 7 protein family member A OS=Mus musculus OX=10090 GN=Bcl7a PE=2 SV=1
Q8VD37	Sgip1	26	44	0.288	806	86063	7.9	SH3-containing GRB2-like protein 3-interacting protein 1 OS=Mus musculus OX=10090 GN=Sgip1 PE=1 SV=1
Q80XU3	Nucks1	10	40	0.282	234	26313	5.1	Nuclear ubiquitous casein and cyclin-dependent kinase substrate 1 OS=Mus musculus OX=10090 GN=Nucks1 PE=1 SV=1
P06837	Gap43	24	168	0.282	227	23632	4.7	Neuromodulin OS=Mus musculus OX=10090 GN=Gap43 PE=1 SV=1
P60710	Actb	10	17	0.28	375	41737	5.5	Actin, cytoplasmic 1 OS=Mus musculus OX=10090 GN=Actb PE=1 SV=1
P63260	Actg1	10	17	0.28	375	41793	5.5	Actin, cytoplasmic 2 OS=Mus musculus OX=10090 GN=Actg1 PE=1 SV=1
P05213	Tuba1b	11	11	0.277	451	50152	5.1	Tubulin alpha-1B chain OS=Mus musculus OX=10090 GN=Tuba1b PE=1 SV=2
Q9DB52	Pabir1	8	9	0.275	284	30270	6.8	P2R1A-PPP2R2A-interacting phosphatase regulator 1 OS=Mus musculus OX=10090 GN=Pabir1 PE=1 SV=1
Q6NXN1	Szrd1	4	4	0.27	152	16998	9	SUZ domain-containing protein 1 OS=Mus musculus OX=10090 GN=Szrd1 PE=1 SV=1
Q9QWI6	Srcin1	30	42	0.26	1250	134858	9.3	SRC kinase signaling inhibitor 1 OS=Mus musculus OX=10090 GN=Srcin1 PE=1 SV=2
Q9JKB3	Ybx3	5	5	0.255	361	38814	9.7	Y-box-binding protein 3 OS=Mus musculus OX=10090 GN=Ybx3 PE=1 SV=2
Q3U1F9	Pag1	7	9	0.249	429	46550	4.8	Phosphoprotein associated with glycosphingolipid-enriched microdomains 1 OS=Mus musculus OX=10090 GN=Pag1 PE=1 SV=2
Q9DCL8	Ppp1r2	7	7	0.248	206	23119	4.8	Protein phosphatase inhibitor 2 OS=Mus musculus OX=10090 GN=Ppp1r2 PE=1 SV=3
P54227	Stmn1	12	68	0.248	149	17274	6	Stathmin OS=Mus musculus OX=10090 GN=Stmn1 PE=1 SV=2
Q3UHD9	Agap2	16	18	0.242	1186	124510	9.9	Arf-GAP with GTPase, ANK repeat and PH domain-containing protein 2 OS=Mus musculus OX=10090 GN=Agap2 PE=1 SV=1
Q9D8S9	Bola1	2	3	0.234	137	14379	8.8	BolA-like protein 1 OS=Mus musculus OX=10090 GN=Bola1 PE=1 SV=1
Q68EF6	Begain	9	12	0.233	600	65309	5.9	Brain-enriched guanylate kinase-associated protein OS=Mus musculus OX=10090 GN=Begain PE=1 SV=2
Q8K070	Samd14	10	10	0.23	417	45102	9.5	Sterile alpha motif domain-containing protein 14 OS=Mus musculus OX=10090 GN=Samd14 PE=1 SV=1
Q9WV69	Dmtn	13	19	0.227	405	45468	8.4	Dematin OS=Mus musculus OX=10090 GN=Dmtn PE=1 SV=1
P10637	Mapt	19	36	0.224	733	76243	6.8	Microtubule-associated protein tau OS=Mus musculus OX=10090 GN=Mapt PE=1 SV=3
P63101	Ywhaz	6	6	0.224	245	27771	4.8	14-3-3 protein zeta/delta OS=Mus musculus OX=10090 GN=Ywhaz PE=1 SV=1
P68368	Tuba4a	6	6	0.223	448	49924	5.1	Tubulin alpha-4A chain OS=Mus musculus OX=10090 GN=Tuba4a PE=1 SV=1
Q8CCJ4	Amer2	14	19	0.222	672	69933	6.6	APC membrane recruitment protein 2 OS=Mus musculus OX=10090 GN=Amer2 PE=1 SV=2
P27546	Map4	35	74	0.219	1125	117429	5	Microtubule-associated protein 4 OS=Mus musculus OX=10090 GN=Map4 PE=1 SV=3
Q9D6E4	Ttc9b	4	4	0.218	239	25909	9.5	Tetratricopeptide repeat protein 9B OS=Mus musculus OX=10090 GN=Ttc9b PE=1 SV=1
P0C7L0	Wipf3	7	12	0.216	485	49453	10.2	WAS/WASL-interacting protein family member 3 OS=Mus musculus OX=10090 GN=Wipf3 PE=1 SV=1
Q61337	Bad	3	4	0.216	204	22080	9.2	Bcl2-associated agonist of cell death OS=Mus musculus OX=10090 GN=Bad PE=1 SV=1
Q9JKC6	Cend1	8	25	0.215	149	14987	9	Cell cycle exit and neuronal differentiation protein 1 OS=Mus musculus OX=10090 GN=Cend1 PE=1 SV=1
P60904	Dnajc5	4	4	0.212	198	22101	5.1	DnaJ homolog subfamily C member 5 OS=Mus musculus OX=10090 GN=Dnajc5 PE=1 SV=1
Q64332	Syn2	14	18	0.21	586	63373	8.4	Synapsin-2 OS=Mus musculus OX=10090 GN=Syn2 PE=1 SV=2
Q9D6W8	Borcs6	4	6	0.206	360	38011	5.3	BLOC-1-related complex subunit 6 OS=Mus musculus OX=10090 GN=Borcs6 PE=1 SV=1
O70480	Vamp4	4	5	0.206	141	16353	7.4	Vesicle-associated membrane protein 4 OS=Mus musculus OX=10090 GN=Vamp4 PE=1 SV=1
O88809	Dcx	8	10	0.205	366	40613	9.3	Neuronal migration protein doublecortin OS=Mus musculus OX=10090 GN=Dcx PE=1 SV=1
Q6PAM0	Prkab2	7	12	0.203	271	30209	6.5	5'-AMP-activated protein kinase subunit beta-2 OS=Mus musculus OX=10090 GN=Prkab2 PE=1 SV=1
Q7TPB0	Plppr3	16	29	0.2	716	76693	6	Phospholipid phosphatase-related protein type 3 OS=Mus musculus OX=10090 GN=Plppr3 PE=1 SV=1
Q3TY60	Fam131b	5	7	0.199	332	35958	4.4	Protein FAM131B OS=Mus musculus OX=10090 GN=Fam131b PE=1 SV=1
Q0PHV7	Dact3	9	9	0.195	610	63287	10.4	Dapper homolog 3 OS=Mus musculus OX=10090 GN=Dact3 PE=1 SV=1
Q8R3Z5	Cacnb1	8	9	0.194	597	65486	6.6	Voltage-dependent L-type calcium channel subunit beta-1 OS=Mus musculus OX=10090 GN=Cacnb1 PE=1 SV=1
Q5XG69	Fam169a	9	9	0.192	665	73240	4.7	Soluble lamin-associated protein of 75 kDa OS=Mus musculus OX=10090 GN=Fam169a PE=1 SV=3
Q60722	Tcf4	8	14	0.191	670	71625	7.2	Transcription factor 4 OS=Mus musculus OX=10090 GN=Tcf4 PE=1 SV=1
Q8BP27	Sfr1	4	12	0.191	319	35183	5.1	Swi5-dependent recombination DNA repair protein 1 homolog OS=Mus musculus OX=10090 GN=Sfr1 PE=1 SV=2
Q99NE5	Rims1	26	30	0.19	1463	163160	9.4	Regulating synaptic membrane exocytosis protein 1 OS=Mus musculus OX=10090 GN=Rims1 PE=1 SV=2
Q5HZI2	C2cd4c	5	5	0.189	419	44614	9.7	C2 calcium-dependent domain-containing protein 4C OS=Mus musculus OX=10090 GN=C2cd4c PE=1 SV=1
Q9CX66	Nopchap1	2	2	0.189	185	19967	4.8	NOP protein chaperone 1 OS=Mus musculus OX=10090 GN=Nopchap1 PE=1 SV=1
Q91Z38	Ttc1	4	4	0.188	292	33263	5	Tetratricopeptide repeat protein 1 OS=Mus musculus OX=10090 GN=Ttc1 PE=1 SV=1
Q9JMG7	Hdgfl3	2	2	0.188	202	22431	8.4	Hepatoma-derived growth factor-related protein 3 OS=Mus musculus OX=10090 GN=Hdgfl3 PE=1 SV=2
Q9QYR6	Map1a	58	117	0.186	2776	300139	5	Microtubule-associated protein 1A OS=Mus musculus OX=10090 GN=Map1a PE=1 SV=2
Q3UGS4	Mcrip1	3	8	0.186	97	11101	9.1	Mapk-regulated corepressor-interacting protein 1 OS=Mus musculus OX=10090 GN=Mcrip1 PE=1 SV=1
Q9D772	Fam219a	2	3	0.185	157	17464	4.7	Protein FAM219A OS=Mus musculus OX=10090 GN=Fam219a PE=1 SV=2
Q7TME0	Plppr4	12	14	0.184	766	83290	8.8	Phospholipid phosphatase-related protein type 4 OS=Mus musculus OX=10090 GN=Plppr4 PE=1 SV=2
P17182	Eno1	6	8	0.184	434	47141	6.8	Alpha-enolase OS=Mus musculus OX=10090 GN=Eno1 PE=1 SV=3
P10853	H2bc7	2	3	0.183	126	13936	10.3	Histone H2B type 1-F/J/L OS=Mus musculus OX=10090 GN=H2bc7 PE=1 SV=2
Q9D2U9	H2bu2	2	3	0.183	126	13994	10.4	H2B.U histone 2 OS=Mus musculus OX=10090 GN=H2bu2 PE=1 SV=3
Q8CGP2	Hist1h2bp	2	3	0.183	126	13992	10.3	Histone H2B type 1-P OS=Mus musculus OX=10090 GN=Hist1h2bp PE=1 SV=3
Q8CGP1	H2bc12	2	3	0.183	126	13920	10.3	Histone H2B type 1-K OS=Mus musculus OX=10090 GN=H2bc12 PE=1 SV=3
Q8CGP0	H2bc26	2	3	0.183	126	13908	10.3	Histone H2B type 3-B OS=Mus musculus OX=10090 GN=H2bc26 PE=1 SV=3
Q6ZWY9	H2bc4	2	3	0.183	126	13906	10.3	Histone H2B type 1-C/E/G OS=Mus musculus OX=10090 GN=H2bc4 PE=1 SV=3
Q64525	Hist2h2bb	2	3	0.183	126	13920	10.3	Histone H2B type 2-B OS=Mus musculus OX=10090 GN=Hist2h2bb PE=1 SV=3
Q64524	H2bc21	2	3	0.183	126	13993	10.3	Histone H2B type 2-E OS=Mus musculus OX=10090 GN=H2bc21 PE=1 SV=3
Q64478	H2bc9	2	3	0.183	126	13920	10.3	Histone H2B type 1-H OS=Mus musculus OX=10090 GN=H2bc9 PE=1 SV=3
Q64475	H2bc3	2	3	0.183	126	13952	10.3	Histone H2B type 1-B OS=Mus musculus OX=10090 GN=H2bc3 PE=1 SV=3
P10854	H2bc14	2	3	0.183	126	13936	10.3	Histone H2B type 1-M OS=Mus musculus OX=10090 GN=H2bc14 PE=1 SV=2
Q9Z204	Hnrnpc	5	5	0.182	313	34385	5	Heterogeneous nuclear ribonucleoproteins C1/C2 OS=Mus musculus OX=10090 GN=Hnrnpc PE=1 SV=1
Q3UNH4	Gprin1	24	56	0.18	932	95496	7.9	G protein-regulated inducer of neurite outgrowth 1 OS=Mus musculus OX=10090 GN=Gprin1 PE=1 SV=2
Q62376	Snrnp70	7	9	0.179	448	51992	9.9	U1 small nuclear ribonucleoprotein 70 kDa OS=Mus musculus OX=10090 GN=Snrnp70 PE=1 SV=2
Q7TQH0	Atxn2l	17	33	0.178	1049	110649	8.9	Ataxin-2-like protein OS=Mus musculus OX=10090 GN=Atxn2l PE=1 SV=1
P46414	Cdkn1b	2	2	0.178	197	22193	7	Cyclin-dependent kinase inhibitor 1B OS=Mus musculus OX=10090 GN=Cdkn1b PE=1 SV=2
Q80YV2	Zc3hc1	11	16	0.176	501	55196	5.4	Zinc finger C3HC-type protein 1 OS=Mus musculus OX=10090 GN=Zc3hc1 PE=1 SV=1
P35278	Rab5c	3	3	0.176	216	23412	8.4	Ras-related protein Rab-5C OS=Mus musculus OX=10090 GN=Rab5c PE=1 SV=2
Q5PR69	Cracd	16	22	0.175	1291	142885	5.3	Capping protein-inhibiting regulator of actin dynamics OS=Mus musculus OX=10090 GN=Cracd PE=1 SV=4
Q922Y1	Ubxn1	6	6	0.175	297	33573	5.3	UBX domain-containing protein 1 OS=Mus musculus OX=10090 GN=Ubxn1 PE=1 SV=1
P28661	Septin4	12	20	0.174	478	54936	5.9	Septin-4 OS=Mus musculus OX=10090 GN=Septin4 PE=1 SV=1
P70257	Nfix	15	43	0.174	488	53394	8.7	Nuclear factor 1 X-type OS=Mus musculus OX=10090 GN=Nfix PE=1 SV=2
Q9Z2D6	Mecp2	8	12	0.174	484	52308	10	Methyl-CpG-binding protein 2 OS=Mus musculus OX=10090 GN=Mecp2 PE=1 SV=1
Q6WVG3	Kctd12	8	22	0.174	327	35892	5.8	BTB/POZ domain-containing protein KCTD12 OS=Mus musculus OX=10090 GN=Kctd12 PE=1 SV=1
Q2NL51	Gsk3a	5	21	0.173	490	51661	8.8	Glycogen synthase kinase-3 alpha OS=Mus musculus OX=10090 GN=Gsk3a PE=1 SV=2
O70251	Eef1b	4	7	0.173	225	24694	4.7	Elongation factor 1-beta OS=Mus musculus OX=10090 GN=Eef1b PE=1 SV=5
Q91ZZ3	Sncb	2	2	0.173	133	14052	4.4	Beta-synuclein OS=Mus musculus OX=10090 GN=Sncb PE=1 SV=1
Q7TQF7	Amph	13	23	0.171	686	75013	4.6	Amphiphysin OS=Mus musculus OX=10090 GN=Amph PE=1 SV=1
Q61937	Npm1	4	7	0.171	292	32560	4.8	Nucleophosmin OS=Mus musculus OX=10090 GN=Npm1 PE=1 SV=1
Q80UU9	Pgrmc2	3	4	0.171	217	23334	5.1	Membrane-associated progesterone receptor component 2 OS=Mus musculus OX=10090 GN=Pgrmc2 PE=1 SV=2
Q62318	Trim28	13	22	0.169	834	88847	5.8	Transcription intermediary factor 1-beta OS=Mus musculus OX=10090 GN=Trim28 PE=1 SV=3
Q8K039	Q8K039	2	2	0.168	155	17479	8.5	Uncharacterized protein KIAA1143 homolog OS=Mus musculus OX=10090 PE=1 SV=1
Q9QYE3	Bcl11a	9	11	0.167	773	83856	6.3	B-cell lymphoma/leukemia 11A OS=Mus musculus OX=10090 GN=Bcl11a PE=1 SV=1
Q9CQV8	Ywhab	2	2	0.167	246	28086	4.8	14-3-3 protein beta/alpha OS=Mus musculus OX=10090 GN=Ywhab PE=1 SV=3
Q99PV8	Bcl11b	13	20	0.166	884	94566	6.6	B-cell lymphoma/leukemia 11B OS=Mus musculus OX=10090 GN=Bcl11b PE=1 SV=1
Q8C3W1	Q8C3W1	3	4	0.165	322	35316	5.2	Uncharacterized protein C1orf198 homolog OS=Mus musculus OX=10090 PE=1 SV=1
P63024	Vamp3	2	3	0.165	103	11480	8.5	Vesicle-associated membrane protein 3 OS=Mus musculus OX=10090 GN=Vamp3 PE=1 SV=1
P63044	Vamp2	2	3	0.147	116	12691	8.1	Vesicle-associated membrane protein 2 OS=Mus musculus OX=10090 GN=Vamp2 PE=1 SV=2
Q9JLM8	Dclk1	15	24	0.163	756	84153	8.9	Serine/threonine-protein kinase DCLK1 OS=Mus musculus OX=10090 GN=Dclk1 PE=1 SV=1
P63276	Rps17	2	3	0.163	135	15524	9.8	Small ribosomal subunit protein eS17 OS=Mus musculus OX=10090 GN=Rps17 PE=1 SV=2
Q5RJI5	Brsk1	16	20	0.162	778	85155	9.3	Serine/threonine-protein kinase BRSK1 OS=Mus musculus OX=10090 GN=Brsk1 PE=1 SV=1
P55821	Stmn2	3	5	0.162	179	20828	8.3	Stathmin-2 OS=Mus musculus OX=10090 GN=Stmn2 PE=1 SV=1
P59325	Eif5	3	3	0.161	429	48968	5.5	Eukaryotic translation initiation factor 5 OS=Mus musculus OX=10090 GN=Eif5 PE=1 SV=1
Q04447	Ckb	5	6	0.16	381	42713	5.7	Creatine kinase B-type OS=Mus musculus OX=10090 GN=Ckb PE=1 SV=1
Q8CCT4	Tceal5	3	4	0.16	200	22038	6.2	Transcription elongation factor A protein-like 5 OS=Mus musculus OX=10090 GN=Tceal5 PE=1 SV=1
Q8R0A5	Tceal3	3	4	0.16	200	22468	5.4	Transcription elongation factor A protein-like 3 OS=Mus musculus OX=10090 GN=Tceal3 PE=1 SV=2
P16858	Gapdh	5	6	0.159	333	35810	8.2	Glyceraldehyde-3-phosphate dehydrogenase OS=Mus musculus OX=10090 GN=Gapdh PE=1 SV=2
Q9D0E3	Lysmd1	3	4	0.159	226	24814	8.9	LysM and putative peptidoglycan-binding domain-containing protein 1 OS=Mus musculus OX=10090 GN=Lysmd1 PE=1 SV=1
Q64010	Crk	3	8	0.158	304	33815	5.6	Adapter molecule crk OS=Mus musculus OX=10090 GN=Crk PE=1 SV=1
Q99JF8	Psip1	12	18	0.157	528	59697	9.1	PC4 and SFRS1-interacting protein OS=Mus musculus OX=10090 GN=Psip1 PE=1 SV=1
Q9D1L0	Chchd2	3	3	0.157	153	15661	9.6	Coiled-coil-helix-coiled-coil-helix domain-containing protein 2 OS=Mus musculus OX=10090 GN=Chchd2 PE=2 SV=1
Q9QXS6	Dbn1	20	34	0.156	706	77287	4.5	Drebrin OS=Mus musculus OX=10090 GN=Dbn1 PE=1 SV=4
Q9CQ10	Chmp3	2	2	0.156	224	25219	5.1	Charged multivesicular body protein 3 OS=Mus musculus OX=10090 GN=Chmp3 PE=1 SV=3
O70166	Stmn3	4	4	0.156	180	20954	7.5	Stathmin-3 OS=Mus musculus OX=10090 GN=Stmn3 PE=1 SV=1
P60879	Snap25	3	3	0.155	206	23315	4.8	Synaptosomal-associated protein 25 OS=Mus musculus OX=10090 GN=Snap25 PE=1 SV=1
Q80VC9	Camsap3	19	25	0.154	1252	135175	8.4	Calmodulin-regulated spectrin-associated protein 3 OS=Mus musculus OX=10090 GN=Camsap3 PE=1 SV=1
Q80X80	C2cd2l	12	17	0.154	706	76329	7.2	Phospholipid transfer protein C2CD2L OS=Mus musculus OX=10090 GN=C2cd2l PE=1 SV=3
Q61644	Pacsin1	10	21	0.154	441	50575	5.2	Protein kinase C and casein kinase substrate in neurons protein 1 OS=Mus musculus OX=10090 GN=Pacsin1 PE=1 SV=1
Q9DCT8	Crip2	2	2	0.154	208	22727	8.6	Cysteine-rich protein 2 OS=Mus musculus OX=10090 GN=Crip2 PE=1 SV=1
Q6PFD5	Dlgap3	8	11	0.153	977	105873	8.8	Disks large-associated protein 3 OS=Mus musculus OX=10090 GN=Dlgap3 PE=1 SV=1
Q6P9K8	Caskin1	16	22	0.152	1431	150495	9.2	Caskin-1 OS=Mus musculus OX=10090 GN=Caskin1 PE=1 SV=2
Q6PIC6	Atp1a3	18	22	0.152	1013	111691	5.4	Sodium/potassium-transporting ATPase subunit alpha-3 OS=Mus musculus OX=10090 GN=Atp1a3 PE=1 SV=1
Q80TL4	Phf24	6	6	0.152	400	45223	5.8	PHD finger protein 24 OS=Mus musculus OX=10090 GN=Phf24 PE=1 SV=2
Q8C8R3	Ank2	61	88	0.151	3898	426265	5.2	Ankyrin-2 OS=Mus musculus OX=10090 GN=Ank2 PE=1 SV=2
Q68FH0	Pkp4	15	15	0.151	1190	131551	8.9	Plakophilin-4 OS=Mus musculus OX=10090 GN=Pkp4 PE=1 SV=1
Q8K3I9	Glcci1	5	6	0.151	537	57479	9.5	Glucocorticoid-induced transcript 1 protein OS=Mus musculus OX=10090 GN=Glcci1 PE=1 SV=1
Q9ERR1	Ndel1	6	7	0.151	345	38366	5.2	Nuclear distribution protein nudE-like 1 OS=Mus musculus OX=10090 GN=Ndel1 PE=1 SV=2
Q3THG9	Aarsd1	7	8	0.15	412	44971	6.4	Alanyl-tRNA editing protein Aarsd1 OS=Mus musculus OX=10090 GN=Aarsd1 PE=1 SV=2
P63040	Cplx1	2	2	0.149	134	15122	5	Complexin-1 OS=Mus musculus OX=10090 GN=Cplx1 PE=1 SV=1
Q03173	Enah	7	13	0.148	802	85844	7.7	Protein enabled homolog OS=Mus musculus OX=10090 GN=Enah PE=1 SV=2
C0HKD8	Mfap1a	6	8	0.148	439	51954	5	Microfibrillar-associated protein 1A OS=Mus musculus OX=10090 GN=Mfap1a PE=1 SV=1
C0HKD9	Mfap1b	6	8	0.148	439	51954	5	Microfibrillar-associated protein 1B OS=Mus musculus OX=10090 GN=Mfap1b PE=1 SV=1
P01831	Thy1	2	2	0.148	162	18080	9	Thy-1 membrane glycoprotein OS=Mus musculus OX=10090 GN=Thy1 PE=1 SV=1
Q71FD5	Znrf2	2	3	0.147	238	23705	6.8	E3 ubiquitin-protein ligase ZNRF2 OS=Mus musculus OX=10090 GN=Znrf2 PE=1 SV=1
Q8K327	Champ1	10	10	0.146	802	87561	7.9	Chromosome alignment-maintaining phosphoprotein 1 OS=Mus musculus OX=10090 GN=Champ1 PE=1 SV=1
Q63943	Mef2d	4	5	0.146	514	55065	7.9	Myocyte-specific enhancer factor 2D OS=Mus musculus OX=10090 GN=Mef2d PE=1 SV=2
Q9CQS4	Slc25a46	3	4	0.146	418	46224	7.6	Mitochondrial outer membrane protein SLC25A46 OS=Mus musculus OX=10090 GN=Slc25a46 PE=1 SV=1
Q66L44	Cbarp	9	11	0.145	698	74131	6.3	Voltage-dependent calcium channel beta subunit-associated regulatory protein OS=Mus musculus OX=10090 GN=Cbarp PE=1 SV=4
Q7TNE3	Spag7	3	3	0.145	227	25921	7.4	Sperm-associated antigen 7 OS=Mus musculus OX=10090 GN=Spag7 PE=1 SV=1
Q8R344	Ccdc12	4	4	0.145	166	18891	7.2	Coiled-coil domain-containing protein 12 OS=Mus musculus OX=10090 GN=Ccdc12 PE=1 SV=2
O35927	Ctnnd2	13	23	0.144	1247	134999	7.7	Catenin delta-2 OS=Mus musculus OX=10090 GN=Ctnnd2 PE=1 SV=1
Q80Y24	Prickle2	13	22	0.144	845	95781	7.3	Prickle-like protein 2 OS=Mus musculus OX=10090 GN=Prickle2 PE=1 SV=3
Q8K0T0	Rtn1	10	12	0.144	780	83572	4.6	Reticulon-1 OS=Mus musculus OX=10090 GN=Rtn1 PE=1 SV=1
Q62418	Dbnl	3	3	0.144	436	48700	4.9	Drebrin-like protein OS=Mus musculus OX=10090 GN=Dbnl PE=1 SV=2
Q8VDQ8	Sirt2	4	5	0.144	389	43256	5.4	NAD-dependent protein deacetylase sirtuin-2 OS=Mus musculus OX=10090 GN=Sirt2 PE=1 SV=2
Q9QYC0	Add1	28	78	0.143	735	80647	5.9	Alpha-adducin OS=Mus musculus OX=10090 GN=Add1 PE=1 SV=2
Q08274	Dmwd	6	6	0.143	665	69816	7.2	Dystrophia myotonica WD repeat-containing protein OS=Mus musculus OX=10090 GN=Dmwd PE=1 SV=3
P62960	Ybx1	3	8	0.143	322	35730	9.9	Y-box-binding protein 1 OS=Mus musculus OX=10090 GN=Ybx1 PE=1 SV=3
Q9CXS4	Cenpv	2	2	0.143	252	27541	9.8	Centromere protein V OS=Mus musculus OX=10090 GN=Cenpv PE=1 SV=2
P58871	Tnks1bp1	22	27	0.142	1720	181824	4.9	182 kDa tankyrase-1-binding protein OS=Mus musculus OX=10090 GN=Tnks1bp1 PE=1 SV=2
Q8BGD9	Eif4b	12	14	0.142	611	68840	5.7	Eukaryotic translation initiation factor 4B OS=Mus musculus OX=10090 GN=Eif4b PE=1 SV=1
Q3V038	Ttc9	2	2	0.142	219	24351	8.9	Tetratricopeptide repeat protein 9A OS=Mus musculus OX=10090 GN=Ttc9 PE=1 SV=1
Q5U3K5	Rabl6	12	16	0.141	725	79831	5.5	Rab-like protein 6 OS=Mus musculus OX=10090 GN=Rabl6 PE=1 SV=2
D3YZP9	Ccdc6	7	8	0.141	469	52939	7.3	Coiled-coil domain-containing protein 6 OS=Mus musculus OX=10090 GN=Ccdc6 PE=1 SV=1
Q8K0X8	Fez1	4	5	0.14	392	45215	4.4	Fasciculation and elongation protein zeta-1 OS=Mus musculus OX=10090 GN=Fez1 PE=1 SV=2
Q920Q6	Msi2	2	3	0.139	346	36939	8.5	RNA-binding protein Musashi homolog 2 OS=Mus musculus OX=10090 GN=Msi2 PE=1 SV=1
B1AZP2	Dlgap4	13	19	0.138	992	108037	7.1	Disks large-associated protein 4 OS=Mus musculus OX=10090 GN=Dlgap4 PE=1 SV=1
Q6NZR2	Msantd2	3	4	0.138	559	61361	6	Myb/SANT-like DNA-binding domain-containing protein 2 OS=Mus musculus OX=10090 GN=Msantd2 PE=1 SV=1
Q9ERQ3	Znf704	3	3	0.138	566	61151	7.2	Zinc finger protein 704 OS=Mus musculus OX=10090 GN=Znf704 PE=1 SV=1
Q3UJU9	Rmdn3	7	13	0.138	470	52029	5.2	Regulator of microtubule dynamics protein 3 OS=Mus musculus OX=10090 GN=Rmdn3 PE=1 SV=2
Q9CXL3	Q9CXL3	4	5	0.138	195	22168	9.4	Uncharacterized protein C7orf50 homolog OS=Mus musculus OX=10090 PE=1 SV=3
Q9R078	Prkab1	3	3	0.137	270	30308	6.2	5'-AMP-activated protein kinase subunit beta-1 OS=Mus musculus OX=10090 GN=Prkab1 PE=1 SV=2
Q01065	Pde1b	5	8	0.136	535	61226	5.7	Dual specificity calcium/calmodulin-dependent 3',5'-cyclic nucleotide phosphodiesterase 1B OS=Mus musculus OX=10090 GN=Pde1b PE=1 SV=2
Q80VP1	Epn1	11	27	0.136	575	60212	4.8	Epsin-1 OS=Mus musculus OX=10090 GN=Epn1 PE=1 SV=3
Q91X58	Zfand2b	3	5	0.136	257	27895	6.9	AN1-type zinc finger protein 2B OS=Mus musculus OX=10090 GN=Zfand2b PE=1 SV=1
B2RUJ5	Apba1	8	8	0.135	842	92909	4.9	Amyloid-beta A4 precursor protein-binding family A member 1 OS=Mus musculus OX=10090 GN=Apba1 PE=1 SV=2
P63318	Prkcg	19	53	0.135	697	78358	7.5	Protein kinase C gamma type OS=Mus musculus OX=10090 GN=Prkcg PE=1 SV=1
Q9WVR4	Fxr2	4	4	0.135	673	73743	6.2	RNA-binding protein FXR2 OS=Mus musculus OX=10090 GN=Fxr2 PE=1 SV=1
P97855	G3bp1	10	28	0.135	465	51829	5.6	Ras GTPase-activating protein-binding protein 1 OS=Mus musculus OX=10090 GN=G3bp1 PE=1 SV=1
Q9DBT3	Ccdc97	2	2	0.135	340	38724	4.6	Coiled-coil domain-containing protein 97 OS=Mus musculus OX=10090 GN=Ccdc97 PE=1 SV=1
Q8R4R6	Nup35	4	4	0.135	325	34786	9.2	Nucleoporin NUP35 OS=Mus musculus OX=10090 GN=Nup35 PE=1 SV=2
P57776	Eef1d	3	4	0.135	281	31293	5	Elongation factor 1-delta OS=Mus musculus OX=10090 GN=Eef1d PE=1 SV=3
Q8BHK2	Scn3b	2	2	0.135	215	24789	4.7	Sodium channel subunit beta-3 OS=Mus musculus OX=10090 GN=Scn3b PE=1 SV=1
Q6P8I4	Pcnp	4	7	0.135	178	18963	7.5	PEST proteolytic signal-containing nuclear protein OS=Mus musculus OX=10090 GN=Pcnp PE=1 SV=1
Q8C052	Map1s	4	4	0.134	973	102939	7	Microtubule-associated protein 1S OS=Mus musculus OX=10090 GN=Map1s PE=1 SV=2
O88485	Dync1i1	8	17	0.134	628	70725	5.1	Cytoplasmic dynein 1 intermediate chain 1 OS=Mus musculus OX=10090 GN=Dync1i1 PE=1 SV=2
Q80U49	Cep170b	16	17	0.133	1574	170820	6.9	Centrosomal protein of 170 kDa protein B OS=Mus musculus OX=10090 GN=Cep170b PE=1 SV=2
P10518	Alad	3	3	0.133	330	36024	6.8	Delta-aminolevulinic acid dehydratase OS=Mus musculus OX=10090 GN=Alad PE=1 SV=1
Q9R0P4	Smap	4	9	0.133	181	20046	4.8	Small acidic protein OS=Mus musculus OX=10090 GN=Smap PE=1 SV=1
A2AJI0	Map7d1	8	12	0.132	846	93276	10.2	MAP7 domain-containing protein 1 OS=Mus musculus OX=10090 GN=Map7d1 PE=1 SV=1
Q8K0L9	Zbtb20	8	11	0.132	741	81034	6.5	Zinc finger and BTB domain-containing protein 20 OS=Mus musculus OX=10090 GN=Zbtb20 PE=1 SV=1
Q8BM65	Nyap2	9	11	0.132	682	73897	8.7	Neuronal tyrosine-phosphorylated phosphoinositide-3-kinase adapter 2 OS=Mus musculus OX=10090 GN=Nyap2 PE=1 SV=1
Q8BGU5	Ccny	4	6	0.132	341	39395	7.2	Cyclin-Y OS=Mus musculus OX=10090 GN=Ccny PE=1 SV=1
Q6ZQ88	Kdm1a	6	13	0.131	853	92851	6.5	Lysine-specific histone demethylase 1A OS=Mus musculus OX=10090 GN=Kdm1a PE=1 SV=2
Q61029	Tmpo	10	18	0.131	452	50373	9.4	Lamina-associated polypeptide 2, isoforms beta/delta/epsilon/gamma OS=Mus musculus OX=10090 GN=Tmpo PE=1 SV=4
Q01147	Creb1	4	4	0.131	327	35122	5.3	Cyclic AMP-responsive element-binding protein 1 OS=Mus musculus OX=10090 GN=Creb1 PE=1 SV=2
P51859	Hdgf	5	6	0.131	237	26269	4.8	Hepatoma-derived growth factor OS=Mus musculus OX=10090 GN=Hdgf PE=1 SV=2
Q9CQJ6	Denr	3	3	0.131	198	22166	5.3	Density-regulated protein OS=Mus musculus OX=10090 GN=Denr PE=1 SV=1
Q99LJ0	Cttnbp2nl	6	6	0.13	638	69841	7.7	CTTNBP2 N-terminal-like protein OS=Mus musculus OX=10090 GN=Cttnbp2nl PE=1 SV=1
Q99P72	Rtn4	19	31	0.129	1162	126613	4.5	Reticulon-4 OS=Mus musculus OX=10090 GN=Rtn4 PE=1 SV=2
Q9WV60	Gsk3b	5	26	0.129	420	46710	8.8	Glycogen synthase kinase-3 beta OS=Mus musculus OX=10090 GN=Gsk3b PE=1 SV=2
P02088	Hbb-b1	2	2	0.129	147	15840	7.6	Hemoglobin subunit beta-1 OS=Mus musculus OX=10090 GN=Hbb-b1 PE=1 SV=2
Q8VED9	Lgalsl	5	18	0.128	172	18956	5.4	Galectin-related protein OS=Mus musculus OX=10090 GN=Lgalsl PE=1 SV=1
Q03141	Mark3	5	6	0.127	753	84390	9.5	MAP/microtubule affinity-regulating kinase 3 OS=Mus musculus OX=10090 GN=Mark3 PE=1 SV=2
Q3UHJ0	Aak1	11	17	0.126	959	103346	6.7	AP2-associated protein kinase 1 OS=Mus musculus OX=10090 GN=Aak1 PE=1 SV=2
P16014	Chgb	6	8	0.126	677	77969	5.1	Secretogranin-1 OS=Mus musculus OX=10090 GN=Chgb PE=1 SV=2
Q8BQ30	Ppp1r18	9	10	0.126	594	65630	5.4	Phostensin OS=Mus musculus OX=10090 GN=Ppp1r18 PE=1 SV=1
Q8C078	Camkk2	5	7	0.126	588	64618	5.9	Calcium/calmodulin-dependent protein kinase kinase 2 OS=Mus musculus OX=10090 GN=Camkk2 PE=1 SV=2
Q9EPJ9	Arfgap1	6	6	0.126	414	45288	5.6	ADP-ribosylation factor GTPase-activating protein 1 OS=Mus musculus OX=10090 GN=Arfgap1 PE=1 SV=2
Q8K3X4	Irf2bpl	11	11	0.125	775	80565	8.2	Probable E3 ubiquitin-protein ligase IRF2BPL OS=Mus musculus OX=10090 GN=Irf2bpl PE=1 SV=1
P68181	Prkacb	3	3	0.125	351	40708	8.6	cAMP-dependent protein kinase catalytic subunit beta OS=Mus musculus OX=10090 GN=Prkacb PE=1 SV=2
Q99MS8	Tpgs1	3	3	0.125	303	32626	8.9	Tubulin polyglutamylase complex subunit 1 OS=Mus musculus OX=10090 GN=Tpgs1 PE=1 SV=1
Q6A065	Cep170	16	19	0.124	1588	175049	7.2	Centrosomal protein of 170 kDa OS=Mus musculus OX=10090 GN=Cep170 PE=1 SV=2
Q8R0S2	Iqsec1	13	13	0.124	961	108015	7.1	IQ motif and SEC7 domain-containing protein 1 OS=Mus musculus OX=10090 GN=Iqsec1 PE=1 SV=2
P28652	Camk2b	7	11	0.124	542	60461	7.3	Calcium/calmodulin-dependent protein kinase type II subunit beta OS=Mus musculus OX=10090 GN=Camk2b PE=1 SV=2
Q9CZ44	Nsfl1c	4	5	0.124	370	40710	5.1	NSFL1 cofactor p47 OS=Mus musculus OX=10090 GN=Nsfl1c PE=1 SV=1
P58334	Klf16	2	2	0.124	251	25652	10.1	Krueppel-like factor 16 OS=Mus musculus OX=10090 GN=Klf16 PE=1 SV=2
P46638	Rab11b	2	8	0.124	218	24489	5.9	Ras-related protein Rab-11B OS=Mus musculus OX=10090 GN=Rab11b PE=1 SV=3
Q7TQD2	Tppp	4	4	0.124	218	23575	9.4	Tubulin polymerization-promoting protein OS=Mus musculus OX=10090 GN=Tppp PE=1 SV=1
Q641K5	Nuak1	7	7	0.123	658	73662	8.7	NUAK family SNF1-like kinase 1 OS=Mus musculus OX=10090 GN=Nuak1 PE=1 SV=1
O08576	Rundc3a	5	5	0.123	446	50018	5.5	RUN domain-containing protein 3A OS=Mus musculus OX=10090 GN=Rundc3a PE=1 SV=1
Q9CY58	Serbp1	2	2	0.123	407	44714	8.5	SERPINE1 mRNA-binding protein 1 OS=Mus musculus OX=10090 GN=Serbp1 PE=1 SV=2
Q99NF3	Cep41	5	6	0.123	373	41442	8.1	Centrosomal protein of 41 kDa OS=Mus musculus OX=10090 GN=Cep41 PE=1 SV=1
Q9D5V6	Syap1	3	3	0.123	365	41350	4.5	Synapse-associated protein 1 OS=Mus musculus OX=10090 GN=Syap1 PE=1 SV=1
Q99P31	Hspbp1	3	3	0.123	357	39167	5.4	Hsp70-binding protein 1 OS=Mus musculus OX=10090 GN=Hspbp1 PE=1 SV=1
Q9D7S7	Rpl22l1	4	5	0.123	122	14467	9.4	Ribosomal protein eL22-like 1 OS=Mus musculus OX=10090 GN=Rpl22l1 PE=1 SV=1
Q6ZPJ3	Ube2o	13	13	0.122	1288	140834	5.1	(E3-independent) E2 ubiquitin-conjugating enzyme UBE2O OS=Mus musculus OX=10090 GN=Ube2o PE=1 SV=3
Q68FF6	Git1	8	19	0.122	770	85300	6.9	ARF GTPase-activating protein GIT1 OS=Mus musculus OX=10090 GN=Git1 PE=1 SV=1
Q3U3E2	Fam117b	6	8	0.122	584	61345	9.9	Protein FAM117B OS=Mus musculus OX=10090 GN=Fam117b PE=1 SV=1
O88569	Hnrnpa2b1	3	7	0.122	353	37403	8.9	Heterogeneous nuclear ribonucleoproteins A2/B1 OS=Mus musculus OX=10090 GN=Hnrnpa2b1 PE=1 SV=2
Q9D8N6	Lin37	2	2	0.122	246	28378	9	Protein lin-37 homolog OS=Mus musculus OX=10090 GN=Lin37 PE=1 SV=1
Q61548	Snap91	13	35	0.121	901	91851	4.9	Clathrin coat assembly protein AP180 OS=Mus musculus OX=10090 GN=Snap91 PE=1 SV=1
Q68ED7	Crtc1	4	4	0.121	630	66945	6	CREB-regulated transcription coactivator 1 OS=Mus musculus OX=10090 GN=Crtc1 PE=1 SV=1
E9Q1P8	Irf2bp2	4	4	0.121	570	59292	8.7	Interferon regulatory factor 2-binding protein 2 OS=Mus musculus OX=10090 GN=Irf2bp2 PE=1 SV=1
P26339	Chga	2	3	0.121	463	51789	4.7	Chromogranin-A OS=Mus musculus OX=10090 GN=Chga PE=1 SV=1
Q8VD63	Tspyl4	2	2	0.121	406	44811	7	Testis-specific Y-encoded-like protein 4 OS=Mus musculus OX=10090 GN=Tspyl4 PE=1 SV=1
P05064	Aldoa	5	9	0.121	364	39356	8.1	Fructose-bisphosphate aldolase A OS=Mus musculus OX=10090 GN=Aldoa PE=1 SV=2
Q8CH77	Nav1	17	20	0.12	1875	202366	8.1	Neuron navigator 1 OS=Mus musculus OX=10090 GN=Nav1 PE=1 SV=2
Q9Z2Y3	Homer1	2	3	0.12	366	41413	5.5	Homer protein homolog 1 OS=Mus musculus OX=10090 GN=Homer1 PE=1 SV=2
P05132	Prkaca	2	2	0.12	351	40571	8.8	cAMP-dependent protein kinase catalytic subunit alpha OS=Mus musculus OX=10090 GN=Prkaca PE=1 SV=3
Q9DBS2	Tprg1l	2	2	0.12	266	29814	7.4	Tumor protein p63-regulated gene 1-like protein OS=Mus musculus OX=10090 GN=Tprg1l PE=1 SV=1
P04370	Mbp	4	63	0.12	250	27168	9.6	Myelin basic protein OS=Mus musculus OX=10090 GN=Mbp PE=1 SV=2
Q8K019	Bclaf1	11	12	0.118	919	106002	10	Bcl-2-associated transcription factor 1 OS=Mus musculus OX=10090 GN=Bclaf1 PE=1 SV=2
P42128	Foxk1	7	7	0.118	719	74920	9.2	Forkhead box protein K1 OS=Mus musculus OX=10090 GN=Foxk1 PE=1 SV=2
Q80YN3	Bcas1	7	10	0.118	633	67378	6.2	Breast carcinoma-amplified sequence 1 homolog OS=Mus musculus OX=10090 GN=Bcas1 PE=1 SV=3
Q3U2S4	Otud5	5	5	0.118	566	60306	6.5	OTU domain-containing protein 5 OS=Mus musculus OX=10090 GN=Otud5 PE=1 SV=2
Q64337	Sqstm1	2	2	0.118	442	48163	5.2	Sequestosome-1 OS=Mus musculus OX=10090 GN=Sqstm1 PE=1 SV=1
Q05AH6	Spindoc	2	3	0.118	381	41245	5.2	Spindlin interactor and repressor of chromatin-binding protein OS=Mus musculus OX=10090 GN=Spindoc PE=1 SV=1
Q64511	Top2b	25	31	0.117	1612	181908	8.3	DNA topoisomerase 2-beta OS=Mus musculus OX=10090 GN=Top2b PE=1 SV=2
Q8VDP4	Ccar2	7	8	0.117	922	103002	5.3	Cell cycle and apoptosis regulator protein 2 OS=Mus musculus OX=10090 GN=Ccar2 PE=1 SV=2
Q6PEE2	Ctif	4	4	0.117	600	67831	6.6	CBP80/20-dependent translation initiation factor OS=Mus musculus OX=10090 GN=Ctif PE=1 SV=2
Q9Z2Q6	Septin5	5	7	0.117	369	42748	6.7	Septin-5 OS=Mus musculus OX=10090 GN=Septin5 PE=1 SV=2
P70429	Evl	3	4	0.116	414	44337	8.8	Ena/VASP-like protein OS=Mus musculus OX=10090 GN=Evl PE=1 SV=2
A2AJA9	Ajm1	6	9	0.115	974	107186	9.1	Apical junction component 1 homolog OS=Mus musculus OX=10090 GN=Ajm1 PE=1 SV=1
O08553	Dpysl2	10	71	0.115	572	62278	6.4	Dihydropyrimidinase-related protein 2 OS=Mus musculus OX=10090 GN=Dpysl2 PE=1 SV=2
Q91Z31	Ptbp2	4	4	0.115	531	57489	8.7	Polypyrimidine tract-binding protein 2 OS=Mus musculus OX=10090 GN=Ptbp2 PE=1 SV=2
Q60932	Vdac1	4	6	0.115	296	32351	8.4	Voltage-dependent anion-selective channel protein 1 OS=Mus musculus OX=10090 GN=Vdac1 PE=1 SV=3
P61027	Rab10	2	2	0.115	200	22541	8.4	Ras-related protein Rab-10 OS=Mus musculus OX=10090 GN=Rab10 PE=1 SV=1
O35613	Daxx	3	5	0.114	739	81489	4.7	Death domain-associated protein 6 OS=Mus musculus OX=10090 GN=Daxx PE=1 SV=1
Q9JKS5	Habp4	3	5	0.114	411	45924	6.8	Intracellular hyaluronan-binding protein 4 OS=Mus musculus OX=10090 GN=Habp4 PE=1 SV=2
Q8VEL9	Rem2	2	3	0.114	341	37367	7.4	GTP-binding protein REM 2 OS=Mus musculus OX=10090 GN=Rem2 PE=1 SV=2
Q80TR1	Adgrl1	7	8	0.113	1466	161685	6.5	Adhesion G protein-coupled receptor L1 OS=Mus musculus OX=10090 GN=Adgrl1 PE=1 SV=2
Q6PHZ5	Rbm15b	7	8	0.113	887	97076	9.9	Putative RNA-binding protein 15B OS=Mus musculus OX=10090 GN=Rbm15b PE=1 SV=2
Q8C015	Pak5	6	9	0.113	719	80948	8.2	Serine/threonine-protein kinase PAK 5 OS=Mus musculus OX=10090 GN=Pak5 PE=1 SV=1
O54781	Srpk2	3	3	0.113	681	76757	4.9	SRSF protein kinase 2 OS=Mus musculus OX=10090 GN=Srpk2 PE=1 SV=2
Q91WE1	Snx15	2	2	0.113	337	37742	5.2	Sorting nexin-15 OS=Mus musculus OX=10090 GN=Snx15 PE=1 SV=1
Q91Z67	Srgap2	9	9	0.112	1071	120798	6.6	SLIT-ROBO Rho GTPase-activating protein 2 OS=Mus musculus OX=10090 GN=Srgap2 PE=1 SV=2
D3YXK1	Samd1	3	3	0.112	519	54533	7.5	Sterile alpha motif domain-containing protein 1 OS=Mus musculus OX=10090 GN=Samd1 PE=1 SV=1
P60335	Pcbp1	5	16	0.112	356	37498	7.1	Poly(rC)-binding protein 1 OS=Mus musculus OX=10090 GN=Pcbp1 PE=1 SV=1
Q9CQD1	Rab5a	2	2	0.112	215	23599	8.1	Ras-related protein Rab-5A OS=Mus musculus OX=10090 GN=Rab5a PE=1 SV=1
F8VPU2	Farp1	15	22	0.111	1048	118875	7.9	FERM, ARHGEF and pleckstrin domain-containing protein 1 OS=Mus musculus OX=10090 GN=Farp1 PE=1 SV=1
P28028	Braf	10	11	0.111	751	82515	7.7	Serine/threonine-protein kinase B-raf OS=Mus musculus OX=10090 GN=Braf PE=1 SV=4
Q9QXJ1	Apbb1	4	4	0.111	710	77384	5	Amyloid beta precursor protein binding family B member 1 OS=Mus musculus OX=10090 GN=Apbb1 PE=1 SV=3
Q6PDI6	Mindy2	3	4	0.111	601	65637	4.6	Ubiquitin carboxyl-terminal hydrolase MINDY-2 OS=Mus musculus OX=10090 GN=Mindy2 PE=1 SV=1
Q9EQN3	Tsc22d4	2	2	0.111	387	39979	8.1	TSC22 domain family protein 4 OS=Mus musculus OX=10090 GN=Tsc22d4 PE=1 SV=2
Q5DU25	Iqsec2	12	13	0.11	1478	161786	8.6	IQ motif and SEC7 domain-containing protein 2 OS=Mus musculus OX=10090 GN=Iqsec2 PE=1 SV=3
O70405	Ulk1	6	6	0.11	1051	112463	8.7	Serine/threonine-protein kinase ULK1 OS=Mus musculus OX=10090 GN=Ulk1 PE=1 SV=1
Q6PIE5	Atp1a2	12	16	0.11	1020	112217	5.5	Sodium/potassium-transporting ATPase subunit alpha-2 OS=Mus musculus OX=10090 GN=Atp1a2 PE=1 SV=1
O70318	Epb41l2	10	10	0.11	988	109940	5.4	Band 4.1-like protein 2 OS=Mus musculus OX=10090 GN=Epb41l2 PE=1 SV=2
Q69Z98	Brsk2	12	17	0.11	735	81734	8.8	Serine/threonine-protein kinase BRSK2 OS=Mus musculus OX=10090 GN=Brsk2 PE=1 SV=2
Q9D6Z1	Nop56	9	14	0.11	580	64464	9.1	Nucleolar protein 56 OS=Mus musculus OX=10090 GN=Nop56 PE=1 SV=2
Q9Z266	Snapin	2	4	0.11	136	14904	9.3	SNARE-associated protein Snapin OS=Mus musculus OX=10090 GN=Snapin PE=1 SV=1
Q9EP53	Tsc1	6	7	0.109	1161	128746	6.4	Hamartin OS=Mus musculus OX=10090 GN=Tsc1 PE=1 SV=1
A2A699	Fam171a2	13	15	0.109	822	87487	8.1	Protein FAM171A2 OS=Mus musculus OX=10090 GN=Fam171a2 PE=1 SV=1
O88448	Klc2	6	7	0.109	599	66662	7.2	Kinesin light chain 2 OS=Mus musculus OX=10090 GN=Klc2 PE=1 SV=1
Q3UH99	Shisa6	6	8	0.109	525	58426	9.5	Protein shisa-6 OS=Mus musculus OX=10090 GN=Shisa6 PE=1 SV=1
Q6NS82	Retreg2	6	8	0.109	541	57542	4.5	Reticulophagy regulator 2 OS=Mus musculus OX=10090 GN=Retreg2 PE=1 SV=2
Q80YP0	Cdk3	3	3	0.109	304	34075	9	Cyclin-dependent kinase 3 OS=Mus musculus OX=10090 GN=Cdk3 PE=1 SV=3
Q69ZQ2	Isy1	2	2	0.109	285	32989	5.2	Pre-mRNA-splicing factor ISY1 homolog OS=Mus musculus OX=10090 GN=Isy1 PE=1 SV=2
Q9D0J8	Ptms	2	3	0.109	101	11430	4.2	Parathymosin OS=Mus musculus OX=10090 GN=Ptms PE=1 SV=3
P35831	Ptpn12	7	8	0.108	775	86526	6	Tyrosine-protein phosphatase non-receptor type 12 OS=Mus musculus OX=10090 GN=Ptpn12 PE=1 SV=3
P43006	Slc1a2	11	22	0.108	572	62030	6.7	Excitatory amino acid transporter 2 OS=Mus musculus OX=10090 GN=Slc1a2 PE=1 SV=1
P62484	Abi2	4	4	0.108	446	49387	6	Abl interactor 2 OS=Mus musculus OX=10090 GN=Abi2 PE=1 SV=1
P61264	Stx1b	5	12	0.108	288	33245	5.4	Syntaxin-1B OS=Mus musculus OX=10090 GN=Stx1b PE=1 SV=1
O35526	Stx1a	4	4	0.108	288	33054	5.2	Syntaxin-1A OS=Mus musculus OX=10090 GN=Stx1a PE=1 SV=3
Q8VDN2	Atp1a1	15	18	0.107	1023	112982	5.5	Sodium/potassium-transporting ATPase subunit alpha-1 OS=Mus musculus OX=10090 GN=Atp1a1 PE=1 SV=1
Q7TSI3	Ppp6r1	5	5	0.107	856	94527	4.6	Serine/threonine-protein phosphatase 6 regulatory subunit 1 OS=Mus musculus OX=10090 GN=Ppp6r1 PE=1 SV=1
P09405	Ncl	4	4	0.107	707	76723	4.8	Nucleolin OS=Mus musculus OX=10090 GN=Ncl PE=1 SV=2
Q62188	Dpysl3	11	36	0.107	570	61936	6.5	Dihydropyrimidinase-related protein 3 OS=Mus musculus OX=10090 GN=Dpysl3 PE=1 SV=1
P16951	Atf2	2	2	0.107	487	52298	7.2	Cyclic AMP-dependent transcription factor ATF-2 OS=Mus musculus OX=10090 GN=Atf2 PE=1 SV=2
Q9CQV4	Retreg3	2	2	0.107	466	51638	5	Reticulophagy regulator 3 OS=Mus musculus OX=10090 GN=Retreg3 PE=1 SV=1
O08586	Pten	2	5	0.107	403	47152	6.4	Phosphatidylinositol 3,4,5-trisphosphate 3-phosphatase and dual-specificity protein phosphatase PTEN OS=Mus musculus OX=10090 GN=Pten PE=1 SV=1
Q8VDY9	Caap1	7	9	0.107	356	37825	4.7	Caspase activity and apoptosis inhibitor 1 OS=Mus musculus OX=10090 GN=Caap1 PE=1 SV=2
Q6KAU4	Mvb12b	2	3	0.107	317	35411	7.9	Multivesicular body subunit 12B OS=Mus musculus OX=10090 GN=Mvb12b PE=1 SV=2
O70439	Stx7	7	10	0.107	261	29821	5.8	Syntaxin-7 OS=Mus musculus OX=10090 GN=Stx7 PE=1 SV=3
Q8BL65	Ablim2	5	8	0.106	612	68107	8	Actin-binding LIM protein 2 OS=Mus musculus OX=10090 GN=Ablim2 PE=1 SV=1
Q61316	Hspa4	6	6	0.105	841	94133	5.2	Heat shock 70 kDa protein 4 OS=Mus musculus OX=10090 GN=Hspa4 PE=1 SV=1
O08582	Gtpbp1	8	14	0.105	668	72301	8.3	GTP-binding protein 1 OS=Mus musculus OX=10090 GN=Gtpbp1 PE=1 SV=2
Q8JZP2	Syn3	8	11	0.105	579	63315	9.4	Synapsin-3 OS=Mus musculus OX=10090 GN=Syn3 PE=1 SV=2
P97427	Crmp1	5	14	0.105	572	62168	7.1	Dihydropyrimidinase-related protein 1 OS=Mus musculus OX=10090 GN=Crmp1 PE=1 SV=1
Q3TLD5	Uri1	2	2	0.105	531	59084	5.1	Unconventional prefoldin RPB5 interactor OS=Mus musculus OX=10090 GN=Uri1 PE=1 SV=2
Q8R1Q8	Dync1li1	8	21	0.105	523	56614	6.4	Cytoplasmic dynein 1 light intermediate chain 1 OS=Mus musculus OX=10090 GN=Dync1li1 PE=1 SV=1
Q6DIB4	Nol4l	3	4	0.105	494	53912	5	Nucleolar protein 4-like OS=Mus musculus OX=10090 GN=Nol4l PE=2 SV=1
P97434	Mprip	6	6	0.104	1024	116408	6.2	Myosin phosphatase Rho-interacting protein OS=Mus musculus OX=10090 GN=Mprip PE=1 SV=2
Q5DTT2	Psd	12	15	0.104	1024	109687	7	PH and SEC7 domain-containing protein 1 OS=Mus musculus OX=10090 GN=Psd PE=1 SV=2
Q5EG47	Prkaa1	3	3	0.104	559	63929	8.1	5'-AMP-activated protein kinase catalytic subunit alpha-1 OS=Mus musculus OX=10090 GN=Prkaa1 PE=1 SV=2
Q99LL5	Pwp1	5	7	0.104	501	55587	4.8	Periodic tryptophan protein 1 homolog OS=Mus musculus OX=10090 GN=Pwp1 PE=1 SV=1
Q9QYF9	Ndrg3	4	5	0.104	375	41555	5.2	Protein NDRG3 OS=Mus musculus OX=10090 GN=Ndrg3 PE=1 SV=1
Q3V0I2	Prr7	2	2	0.104	269	30354	8.6	Proline-rich protein 7 OS=Mus musculus OX=10090 GN=Prr7 PE=1 SV=1
Q9CQ20	Mid1ip1	2	2	0.104	182	20356	5.5	Mid1-interacting protein 1 OS=Mus musculus OX=10090 GN=Mid1ip1 PE=1 SV=1
Q9CZX9	Emc4	2	2	0.104	183	20117	8.6	ER membrane protein complex subunit 4 OS=Mus musculus OX=10090 GN=Emc4 PE=1 SV=1
Q4KMM3	Oxr1	6	6	0.103	866	95912	5.3	Oxidation resistance protein 1 OS=Mus musculus OX=10090 GN=Oxr1 PE=1 SV=3
D3YVF0	Akap5	6	8	0.103	745	79397	4.7	A-kinase anchor protein 5 OS=Mus musculus OX=10090 GN=Akap5 PE=1 SV=2
Q9CQG2	Mettl16	2	2	0.103	553	62341	7.4	RNA N6-adenosine-methyltransferase METTL16 OS=Mus musculus OX=10090 GN=Mettl16 PE=1 SV=1
Q02780	Nfia	8	18	0.103	532	58553	8.6	Nuclear factor 1 A-type OS=Mus musculus OX=10090 GN=Nfia PE=1 SV=1
O35874	Slc1a4	7	8	0.103	532	56062	5.9	Neutral amino acid transporter A OS=Mus musculus OX=10090 GN=Slc1a4 PE=1 SV=1
Q7TN29	Smap2	9	16	0.103	428	46578	8.9	Stromal membrane-associated protein 2 OS=Mus musculus OX=10090 GN=Smap2 PE=1 SV=1
Q6P9S0	Mtss2	3	4	0.102	715	76844	7	Protein MTSS 2 OS=Mus musculus OX=10090 GN=Mtss2 PE=1 SV=1
Q0P5V2	Sobp	5	9	0.101	864	91784	8	Sine oculis-binding protein homolog OS=Mus musculus OX=10090 GN=Sobp PE=1 SV=1
Q8VEK3	Hnrnpu	5	7	0.101	800	87918	6.2	Heterogeneous nuclear ribonucleoprotein U OS=Mus musculus OX=10090 GN=Hnrnpu PE=1 SV=1
D3YXK2	Safb	9	16	0.1	937	105104	5.4	Scaffold attachment factor B1 OS=Mus musculus OX=10090 GN=Safb PE=1 SV=2
Q68FM6	Elfn2	5	6	0.1	823	90029	7.5	Protein phosphatase 1 regulatory subunit 29 OS=Mus musculus OX=10090 GN=Elfn2 PE=1 SV=1
P46660	Ina	3	3	0.1	501	55383	5.4	Alpha-internexin OS=Mus musculus OX=10090 GN=Ina PE=1 SV=3
E9PV86	Mctp1	4	4	0.099	951	106795	8.4	Multiple C2 and transmembrane domain-containing protein 1 OS=Mus musculus OX=10090 GN=Mctp1 PE=1 SV=1
Q6PE13	Prrt3	8	13	0.099	971	101224	7.5	Proline-rich transmembrane protein 3 OS=Mus musculus OX=10090 GN=Prrt3 PE=1 SV=1
Q9JM73	Srf	2	2	0.099	504	51247	8.1	Serum response factor OS=Mus musculus OX=10090 GN=Srf PE=1 SV=1
Q8R5M8	Cadm1	3	3	0.099	456	49789	5	Cell adhesion molecule 1 OS=Mus musculus OX=10090 GN=Cadm1 PE=1 SV=2
Q91X51	Gorasp1	4	4	0.099	446	46882	4.7	Golgi reassembly-stacking protein 1 OS=Mus musculus OX=10090 GN=Gorasp1 PE=1 SV=3
Q8VHW2	Cacng8	3	5	0.099	423	43453	9.2	Voltage-dependent calcium channel gamma-8 subunit OS=Mus musculus OX=10090 GN=Cacng8 PE=1 SV=1
Q9D415	Dlgap1	11	15	0.098	992	110374	7.1	Disks large-associated protein 1 OS=Mus musculus OX=10090 GN=Dlgap1 PE=1 SV=3
Q640R3	Hepacam	7	8	0.098	418	46367	9.4	Hepatic and glial cell adhesion molecule OS=Mus musculus OX=10090 GN=Hepacam PE=1 SV=2
P56212	Arpp19	2	2	0.098	112	12293	9.1	cAMP-regulated phosphoprotein 19 OS=Mus musculus OX=10090 GN=Arpp19 PE=1 SV=2
P60840	Ensa	2	2	0.091	121	13335	7.2	Alpha-endosulfine OS=Mus musculus OX=10090 GN=Ensa PE=1 SV=1
Q9WTQ5	Akap12	10	15	0.097	1684	180694	4.4	A-kinase anchor protein 12 OS=Mus musculus OX=10090 GN=Akap12 PE=1 SV=1
Q8CHC4	Synj1	11	16	0.097	1574	172616	6.9	Synaptojanin-1 OS=Mus musculus OX=10090 GN=Synj1 PE=1 SV=3
Q8CC35	Synpo	13	14	0.097	929	99552	9.4	Synaptopodin OS=Mus musculus OX=10090 GN=Synpo PE=1 SV=2
Q9ESN6	Trim2	9	13	0.097	744	81445	7	Tripartite motif-containing protein 2 OS=Mus musculus OX=10090 GN=Trim2 PE=1 SV=1
Q8BT14	Cnot4	2	2	0.097	575	63474	7	CCR4-NOT transcription complex subunit 4 OS=Mus musculus OX=10090 GN=Cnot4 PE=1 SV=2
A2A6T1	Cdr2l	4	4	0.097	465	53213	5.8	Cerebellar degeneration-related protein 2-like OS=Mus musculus OX=10090 GN=Cdr2l PE=1 SV=1
Q3UE31	Q3UE31	2	2	0.097	404	45960	8.1	Uncharacterized protein KIAA0930 homolog OS=Mus musculus OX=10090 PE=1 SV=2
O88737	Bsn	35	42	0.096	3942	418848	7.7	Protein bassoon OS=Mus musculus OX=10090 GN=Bsn PE=1 SV=4
Q6PGL7	Washc2	12	20	0.096	1334	145310	4.8	WASH complex subunit 2 OS=Mus musculus OX=10090 GN=Washc2 PE=1 SV=1
O70305	Atxn2	5	6	0.096	1285	136485	9.6	Ataxin-2 OS=Mus musculus OX=10090 GN=Atxn2 PE=1 SV=1
P36916	Gnl1	5	9	0.096	607	68771	5.7	Guanine nucleotide-binding protein-like 1 OS=Mus musculus OX=10090 GN=Gnl1 PE=1 SV=4
P11798	Camk2a	7	7	0.096	478	54115	7.1	Calcium/calmodulin-dependent protein kinase type II subunit alpha OS=Mus musculus OX=10090 GN=Camk2a PE=1 SV=2
Q9JJT9	Phax	3	3	0.096	385	43247	5.3	Phosphorylated adapter RNA export protein OS=Mus musculus OX=10090 GN=Phax PE=1 SV=1
Q8VDS4	Rprd1a	3	6	0.096	312	35701	7.6	Regulation of nuclear pre-mRNA domain-containing protein 1A OS=Mus musculus OX=10090 GN=Rprd1a PE=1 SV=1
Q64012	Raly	5	7	0.096	312	33188	8.8	RNA-binding protein Raly OS=Mus musculus OX=10090 GN=Raly PE=1 SV=3
Q7TQI3	Otub1	3	5	0.096	271	31270	4.9	Ubiquitin thioesterase OTUB1 OS=Mus musculus OX=10090 GN=Otub1 PE=1 SV=2
Q8BVF2	Pdcl3	2	2	0.096	240	27581	4.7	Phosducin-like protein 3 OS=Mus musculus OX=10090 GN=Pdcl3 PE=1 SV=1
Q3UPL5	Ag2	4	6	0.096	249	27072	10.9	Uncharacterized protein C11orf96 homolog OS=Mus musculus OX=10090 GN=Ag2 PE=1 SV=2
P28740	Kif2a	8	18	0.095	705	79756	6.7	Kinesin-like protein KIF2A OS=Mus musculus OX=10090 GN=Kif2a PE=1 SV=2
Q63932	Map2k2	2	3	0.095	401	44402	7	Dual specificity mitogen-activated protein kinase kinase 2 OS=Mus musculus OX=10090 GN=Map2k2 PE=1 SV=2
P70268	Pkn1	5	8	0.094	946	104411	6.3	Serine/threonine-protein kinase N1 OS=Mus musculus OX=10090 GN=Pkn1 PE=1 SV=3
Q3V3Q7	Pacs2	4	4	0.094	862	94932	6.5	Phosphofurin acidic cluster sorting protein 2 OS=Mus musculus OX=10090 GN=Pacs2 PE=1 SV=2
Q05512	Mark2	7	7	0.094	776	86306	9.7	Serine/threonine-protein kinase MARK2 OS=Mus musculus OX=10090 GN=Mark2 PE=1 SV=3
Q8BGC0	Htatsf1	7	7	0.094	757	86240	4.4	HIV Tat-specific factor 1 homolog OS=Mus musculus OX=10090 GN=Htatsf1 PE=1 SV=1
Q9JMK2	Csnk1e	4	4	0.094	416	47322	9.7	Casein kinase I isoform epsilon OS=Mus musculus OX=10090 GN=Csnk1e PE=1 SV=2
P23242	Gja1	4	4	0.094	382	43004	8.8	Gap junction alpha-1 protein OS=Mus musculus OX=10090 GN=Gja1 PE=1 SV=2
Q8VCD6	Reep2	2	5	0.094	254	28437	9.4	Receptor expression-enhancing protein 2 OS=Mus musculus OX=10090 GN=Reep2 PE=1 SV=2
P68254	Ywhaq	4	5	0.094	245	27778	4.8	14-3-3 protein theta OS=Mus musculus OX=10090 GN=Ywhaq PE=1 SV=1
Q9DCT6	Bap18	3	4	0.094	171	17996	7.3	Chromatin complexes subunit BAP18 OS=Mus musculus OX=10090 GN=Bap18 PE=1 SV=1
Q9JKF6	Nectin1	4	8	0.093	515	57035	6.4	Nectin-1 OS=Mus musculus OX=10090 GN=Nectin1 PE=1 SV=3
Q8K4R4	Pitpnc1	2	2	0.093	332	38384	6.3	Cytoplasmic phosphatidylinositol transfer protein 1 OS=Mus musculus OX=10090 GN=Pitpnc1 PE=1 SV=1
Q9CZX7	Pip4p2	2	2	0.093	257	28038	8.7	Type 2 phosphatidylinositol 4,5-bisphosphate 4-phosphatase OS=Mus musculus OX=10090 GN=Pip4p2 PE=1 SV=1
Q61301	Ctnna2	12	20	0.092	953	105286	5.7	Catenin alpha-2 OS=Mus musculus OX=10090 GN=Ctnna2 PE=1 SV=3
Q3TEL6	Rnf157	2	2	0.092	685	74534	4.8	E3 ubiquitin ligase Rnf157 OS=Mus musculus OX=10090 GN=Rnf157 PE=1 SV=2
Q8CH02	Sugp1	3	3	0.092	643	72649	7.6	SURP and G-patch domain-containing protein 1 OS=Mus musculus OX=10090 GN=Sugp1 PE=1 SV=1
P70663	Sparcl1	4	6	0.092	650	72287	4.6	SPARC-like protein 1 OS=Mus musculus OX=10090 GN=Sparcl1 PE=1 SV=3
Q8JZK9	Hmgcs1	2	4	0.092	520	57569	6	Hydroxymethylglutaryl-CoA synthase, cytoplasmic OS=Mus musculus OX=10090 GN=Hmgcs1 PE=1 SV=1
Q9D0L8	Rnmt	7	12	0.092	465	53291	6.5	mRNA cap guanine-N7 methyltransferase OS=Mus musculus OX=10090 GN=Rnmt PE=1 SV=1
Q9CQU3	Rer1	3	3	0.092	196	22988	9.5	Protein RER1 OS=Mus musculus OX=10090 GN=Rer1 PE=1 SV=1
Q0VBF8	Stum	3	4	0.092	141	15005	7.2	Protein stum homolog OS=Mus musculus OX=10090 GN=Stum PE=1 SV=1
Q7TSK3	Pcdh8	4	5	0.091	1070	113259	5.4	Protocadherin-8 OS=Mus musculus OX=10090 GN=Pcdh8 PE=1 SV=1
Q8C0D4	Arhgap12	5	7	0.091	838	95352	7.6	Rho GTPase-activating protein 12 OS=Mus musculus OX=10090 GN=Arhgap12 PE=1 SV=2
O55106	Strn	4	10	0.091	780	85966	5.3	Striatin OS=Mus musculus OX=10090 GN=Strn PE=1 SV=2
Q6P1I6	Psd2	3	5	0.091	770	84299	5.2	PH and SEC7 domain-containing protein 2 OS=Mus musculus OX=10090 GN=Psd2 PE=1 SV=1
Q5SRX1	Tom1l2	6	18	0.091	507	55663	4.8	TOM1-like protein 2 OS=Mus musculus OX=10090 GN=Tom1l2 PE=1 SV=1
Q9D4J7	Phf6	3	3	0.091	364	41139	8.7	PHD finger protein 6 OS=Mus musculus OX=10090 GN=Phf6 PE=1 SV=1
Q91YR1	Twf1	3	3	0.091	350	40079	6.7	Twinfilin-1 OS=Mus musculus OX=10090 GN=Twf1 PE=1 SV=2
P47754	Capza2	2	2	0.091	286	32967	5.8	F-actin-capping protein subunit alpha-2 OS=Mus musculus OX=10090 GN=Capza2 PE=1 SV=3
Q99KK1	Reep3	2	2	0.091	254	29214	9.6	Receptor expression-enhancing protein 3 OS=Mus musculus OX=10090 GN=Reep3 PE=1 SV=1
Q8BTI8	Srrm2	25	31	0.09	2703	294841	12	Serine/arginine repetitive matrix protein 2 OS=Mus musculus OX=10090 GN=Srrm2 PE=1 SV=3
Q6P5H2	Nes	11	12	0.09	1864	207122	4.3	Nestin OS=Mus musculus OX=10090 GN=Nes PE=1 SV=1
Q9R1L5	Mast1	12	13	0.09	1570	170996	8.4	Microtubule-associated serine/threonine-protein kinase 1 OS=Mus musculus OX=10090 GN=Mast1 PE=1 SV=3
Q8BHL3	Tbc1d10b	7	13	0.09	798	87275	8.9	TBC1 domain family member 10B OS=Mus musculus OX=10090 GN=Tbc1d10b PE=1 SV=2
Q60749	Khdrbs1	4	5	0.09	443	48371	8.7	KH domain-containing, RNA-binding, signal transduction-associated protein 1 OS=Mus musculus OX=10090 GN=Khdrbs1 PE=1 SV=2
Q60668	Hnrnpd	4	4	0.09	355	38354	7.8	Heterogeneous nuclear ribonucleoprotein D0 OS=Mus musculus OX=10090 GN=Hnrnpd PE=1 SV=2
P52795	Efnb1	3	3	0.09	345	37859	9	Ephrin-B1 OS=Mus musculus OX=10090 GN=Efnb1 PE=1 SV=1
Q7TSJ2	Map6	12	22	0.089	906	96450	9.5	Microtubule-associated protein 6 OS=Mus musculus OX=10090 GN=Map6 PE=1 SV=2
B5TVM2	Ildr2	4	4	0.089	661	73235	7.7	Immunoglobulin-like domain-containing receptor 2 OS=Mus musculus OX=10090 GN=Ildr2 PE=1 SV=2
Q8K3A9	Mepce	2	2	0.089	666	72050	9.2	7SK snRNA methylphosphate capping enzyme OS=Mus musculus OX=10090 GN=Mepce PE=1 SV=2
Q9Z1F9	Uba2	4	12	0.089	638	70569	5.2	SUMO-activating enzyme subunit 2 OS=Mus musculus OX=10090 GN=Uba2 PE=1 SV=1
Q8R5H6	Wasf1	5	6	0.089	559	61509	6.4	Actin-binding protein WASF1 OS=Mus musculus OX=10090 GN=Wasf1 PE=1 SV=2
Q9JJ89	Ccdc86	2	2	0.089	426	46487	9.6	Coiled-coil domain-containing protein 86 OS=Mus musculus OX=10090 GN=Ccdc86 PE=1 SV=2
Q9CRD0	Ociad1	2	3	0.089	247	27610	7.8	OCIA domain-containing protein 1 OS=Mus musculus OX=10090 GN=Ociad1 PE=1 SV=1
O88273	Grem2	2	2	0.089	168	19334	9.2	Gremlin-2 OS=Mus musculus OX=10090 GN=Grem2 PE=1 SV=1
Q9ES97	Rtn3	14	34	0.088	964	103879	4.9	Reticulon-3 OS=Mus musculus OX=10090 GN=Rtn3 PE=1 SV=2
Q6IR34	Gpsm1	5	6	0.088	673	74362	6.2	G-protein-signaling modulator 1 OS=Mus musculus OX=10090 GN=Gpsm1 PE=1 SV=3
P05480	Src	6	6	0.088	535	59891	7.4	Proto-oncogene tyrosine-protein kinase Src OS=Mus musculus OX=10090 GN=Src PE=1 SV=5
P97492	Rgs14	3	3	0.088	547	59847	7.4	Regulator of G-protein signaling 14 OS=Mus musculus OX=10090 GN=Rgs14 PE=1 SV=2
Q8VE52	Ogfrl1	2	3	0.088	464	52268	6.6	Opioid growth factor receptor-like protein 1 OS=Mus musculus OX=10090 GN=Ogfrl1 PE=1 SV=2
Q717B4	Tdpoz3	2	2	0.088	365	41521	6.4	TD and POZ domain-containing protein 3 OS=Mus musculus OX=10090 GN=Tdpoz3 PE=2 SV=2
P70271	Pdlim4	4	4	0.088	330	35556	8	PDZ and LIM domain protein 4 OS=Mus musculus OX=10090 GN=Pdlim4 PE=1 SV=3
Q8BLK9	Rps6kc1	8	8	0.087	1056	115712	4.9	Ribosomal protein S6 kinase delta-1 OS=Mus musculus OX=10090 GN=Rps6kc1 PE=1 SV=2
Q3TYA6	Mphosph8	4	7	0.087	858	97467	5.8	M-phase phosphoprotein 8 OS=Mus musculus OX=10090 GN=Mphosph8 PE=1 SV=1
Q3THK3	Gtf2f1	2	3	0.087	508	57241	7	General transcription factor IIF subunit 1 OS=Mus musculus OX=10090 GN=Gtf2f1 PE=1 SV=2
Q9R0G7	Zeb2	7	10	0.086	1215	136615	6.3	Zinc finger E-box-binding homeobox 2 OS=Mus musculus OX=10090 GN=Zeb2 PE=1 SV=2
Q3UTJ2	Sorbs2	8	10	0.086	1180	132349	8.5	Sorbin and SH3 domain-containing protein 2 OS=Mus musculus OX=10090 GN=Sorbs2 PE=1 SV=2
P35569	Irs1	7	8	0.086	1233	130724	8.7	Insulin receptor substrate 1 OS=Mus musculus OX=10090 GN=Irs1 PE=1 SV=1
Q9Z2H5	Epb41l1	9	20	0.086	879	98315	5.6	Band 4.1-like protein 1 OS=Mus musculus OX=10090 GN=Epb41l1 PE=1 SV=2
Q8K4G5	Ablim1	9	12	0.086	861	96805	8.6	Actin-binding LIM protein 1 OS=Mus musculus OX=10090 GN=Ablim1 PE=1 SV=1
Q2WF71	Lrfn1	8	8	0.086	766	81945	7.6	Leucine-rich repeat and fibronectin type III domain-containing protein 1 OS=Mus musculus OX=10090 GN=Lrfn1 PE=1 SV=1
Q80U56	Avl9	2	3	0.086	649	72186	6.1	Late secretory pathway protein AVL9 homolog OS=Mus musculus OX=10090 GN=Avl9 PE=1 SV=2
Q5SUF2	Luc7l3	2	3	0.086	432	51450	9.8	Luc7-like protein 3 OS=Mus musculus OX=10090 GN=Luc7l3 PE=1 SV=1
Q99N28	Cadm3	2	2	0.086	396	42964	5.8	Cell adhesion molecule 3 OS=Mus musculus OX=10090 GN=Cadm3 PE=1 SV=1
Q8BPQ7	Sgsm1	4	5	0.085	1093	123196	5.7	Small G protein signaling modulator 1 OS=Mus musculus OX=10090 GN=Sgsm1 PE=1 SV=2
Q80YS6	Afap1	4	5	0.085	731	80615	8.7	Actin filament-associated protein 1 OS=Mus musculus OX=10090 GN=Afap1 PE=1 SV=1
Q9ERD6	Ralgps2	10	12	0.085	590	65531	8.7	Ras-specific guanine nucleotide-releasing factor RalGPS2 OS=Mus musculus OX=10090 GN=Ralgps2 PE=1 SV=2
Q9CQI6	Cotl1	2	7	0.085	142	15944	5.4	Coactosin-like protein OS=Mus musculus OX=10090 GN=Cotl1 PE=1 SV=3
P83510	Tnik	8	11	0.084	1323	150366	7.3	Traf2 and NCK-interacting protein kinase OS=Mus musculus OX=10090 GN=Tnik PE=1 SV=2
Q69ZW3	Ehbp1	7	9	0.084	1231	139104	5.4	EH domain-binding protein 1 OS=Mus musculus OX=10090 GN=Ehbp1 PE=1 SV=3
Q7TT18	Atf7ip	8	8	0.084	1306	138592	4.8	Activating transcription factor 7-interacting protein 1 OS=Mus musculus OX=10090 GN=Atf7ip PE=1 SV=1
Q3UH68	Limch1	7	8	0.084	1057	118196	5.5	LIM and calponin homology domains-containing protein 1 OS=Mus musculus OX=10090 GN=Limch1 PE=1 SV=2
Q9QYB8	Add2	8	10	0.084	725	80642	6.2	Beta-adducin OS=Mus musculus OX=10090 GN=Add2 PE=1 SV=4
Q923M0	Ppp1r16a	2	2	0.084	524	57530	5.8	Protein phosphatase 1 regulatory subunit 16A OS=Mus musculus OX=10090 GN=Ppp1r16a PE=1 SV=1
P58802	Tbc1d10a	2	2	0.084	500	56202	7.9	TBC1 domain family member 10A OS=Mus musculus OX=10090 GN=Tbc1d10a PE=1 SV=1
Q8BHS6	Armcx3	2	2	0.084	379	42620	8.7	Armadillo repeat-containing X-linked protein 3 OS=Mus musculus OX=10090 GN=Armcx3 PE=1 SV=1
Q9D7V2	Lysmd2	2	2	0.084	215	23694	5.7	LysM and putative peptidoglycan-binding domain-containing protein 2 OS=Mus musculus OX=10090 GN=Lysmd2 PE=1 SV=2
Q6PAL7	Ahdc1	7	7	0.083	1594	168080	9	Transcription factor Gibbin OS=Mus musculus OX=10090 GN=Ahdc1 PE=1 SV=1
O08919	Numbl	4	4	0.083	604	64130	8.8	Numb-like protein OS=Mus musculus OX=10090 GN=Numbl PE=1 SV=3
P12657	Chrm1	3	3	0.083	460	51379	9.3	Muscarinic acetylcholine receptor M1 OS=Mus musculus OX=10090 GN=Chrm1 PE=1 SV=2
Q99J10	Ctu1	3	3	0.083	420	43823	8.1	Cytoplasmic tRNA 2-thiolation protein 1 OS=Mus musculus OX=10090 GN=Ctu1 PE=2 SV=1
Q78ZA7	Nap1l4	3	3	0.083	375	42679	4.7	Nucleosome assembly protein 1-like 4 OS=Mus musculus OX=10090 GN=Nap1l4 PE=1 SV=1
Q8BP78	Fra10ac1	2	2	0.083	315	37202	7.3	Protein FRA10AC1 homolog OS=Mus musculus OX=10090 GN=Fra10ac1 PE=1 SV=3
Q9DBJ1	Pgam1	2	2	0.083	254	28832	7.2	Phosphoglycerate mutase 1 OS=Mus musculus OX=10090 GN=Pgam1 PE=1 SV=3
Q04692	Smarcad1	7	8	0.082	1021	116451	5.7	SWI/SNF-related matrix-associated actin-dependent regulator of chromatin subfamily A containing DEAD/H box 1 OS=Mus musculus OX=10090 GN=Smarcad1 PE=1 SV=2
Q80XS6	Samd4b	3	3	0.082	687	75024	6.7	Protein Smaug homolog 2 OS=Mus musculus OX=10090 GN=Samd4b PE=1 SV=1
Q80XI4	Pip4k2b	5	7	0.082	416	47319	7.3	Phosphatidylinositol 5-phosphate 4-kinase type-2 beta OS=Mus musculus OX=10090 GN=Pip4k2b PE=1 SV=1
P31324	Prkar2b	5	13	0.082	416	46167	5	cAMP-dependent protein kinase type II-beta regulatory subunit OS=Mus musculus OX=10090 GN=Prkar2b PE=1 SV=3
Q5EBJ4	Ermn	3	3	0.082	281	32148	4.6	Ermin OS=Mus musculus OX=10090 GN=Ermn PE=1 SV=1
Q9D4F2	Plpp6	2	2	0.082	292	31744	10.3	Polyisoprenoid diphosphate/phosphate phosphohydrolase PLPP6 OS=Mus musculus OX=10090 GN=Plpp6 PE=1 SV=1
Q91VK4	Itm2c	2	3	0.082	269	30482	8.6	Integral membrane protein 2C OS=Mus musculus OX=10090 GN=Itm2c PE=1 SV=2
P35283	Rab12	3	3	0.082	243	27329	8.4	Ras-related protein Rab-12 OS=Mus musculus OX=10090 GN=Rab12 PE=1 SV=3
Q78PG9	Ccdc25	2	3	0.082	208	24480	6.9	Coiled-coil domain-containing protein 25 OS=Mus musculus OX=10090 GN=Ccdc25 PE=1 SV=1
Q60829	Ppp1r1b	2	2	0.082	194	21781	4.7	Protein phosphatase 1 regulatory subunit 1B OS=Mus musculus OX=10090 GN=Ppp1r1b PE=1 SV=2
P33173	Kif1a	10	14	0.081	1695	191724	6.2	Kinesin-like protein KIF1A OS=Mus musculus OX=10090 GN=Kif1a PE=1 SV=2
Q6PGN3	Dclk2	4	6	0.081	756	82979	8.4	Serine/threonine-protein kinase DCLK2 OS=Mus musculus OX=10090 GN=Dclk2 PE=1 SV=1
Q8BJI1	Slc6a17	6	10	0.081	727	81071	6.2	Sodium-dependent neutral amino acid transporter SLC6A17 OS=Mus musculus OX=10090 GN=Slc6a17 PE=1 SV=1
Q9JI13	Utp3	3	3	0.081	469	53399	5.5	Something about silencing protein 10 OS=Mus musculus OX=10090 GN=Utp3 PE=1 SV=1
Q9CT10	Ranbp3	3	3	0.081	491	52573	5.1	Ran-binding protein 3 OS=Mus musculus OX=10090 GN=Ranbp3 PE=1 SV=2
Q61701	Elavl4	3	7	0.081	385	42368	9.4	ELAV-like protein 4 OS=Mus musculus OX=10090 GN=Elavl4 PE=1 SV=1
P51881	Slc25a5	2	2	0.081	298	32931	9.7	ADP/ATP translocase 2 OS=Mus musculus OX=10090 GN=Slc25a5 PE=1 SV=3
P61982	Ywhag	2	7	0.081	247	28303	4.9	14-3-3 protein gamma OS=Mus musculus OX=10090 GN=Ywhag PE=1 SV=2
Q9QYX7	Pclo	43	48	0.08	5068	550842	6.5	Protein piccolo OS=Mus musculus OX=10090 GN=Pclo PE=1 SV=4
Q9QZQ1	Afdn	15	22	0.08	1820	206497	6.3	Afadin OS=Mus musculus OX=10090 GN=Afdn PE=1 SV=3
Q80XI3	Eif4g3	8	10	0.08	1579	174889	5.5	Eukaryotic translation initiation factor 4 gamma 3 OS=Mus musculus OX=10090 GN=Eif4g3 PE=1 SV=2
Q6Y7W8	Gigyf2	6	8	0.08	1291	149192	5.6	GRB10-interacting GYF protein 2 OS=Mus musculus OX=10090 GN=Gigyf2 PE=1 SV=2
Q80YF9	Arhgap33	12	14	0.08	1305	139801	9.2	Rho GTPase-activating protein 33 OS=Mus musculus OX=10090 GN=Arhgap33 PE=1 SV=1
Q9ES00	Ube4b	11	13	0.08	1173	133317	6.1	Ubiquitin conjugation factor E4 B OS=Mus musculus OX=10090 GN=Ube4b PE=1 SV=3
Q9Z1X4	Ilf3	5	7	0.08	898	96021	8.8	Interleukin enhancer-binding factor 3 OS=Mus musculus OX=10090 GN=Ilf3 PE=1 SV=2
Q99LI8	Hgs	2	2	0.08	775	86015	6.2	Hepatocyte growth factor-regulated tyrosine kinase substrate OS=Mus musculus OX=10090 GN=Hgs PE=1 SV=2
Q921Q7	Rin1	4	6	0.08	763	83014	8.7	Ras and Rab interactor 1 OS=Mus musculus OX=10090 GN=Rin1 PE=1 SV=1
Q8BLQ7	Slc7a4	3	3	0.08	635	68350	7.1	Cationic amino acid transporter 4 OS=Mus musculus OX=10090 GN=Slc7a4 PE=1 SV=1
Q91YD3	Dcp1a	5	6	0.08	602	65219	7	mRNA-decapping enzyme 1A OS=Mus musculus OX=10090 GN=Dcp1a PE=1 SV=1
Q9JLV1	Bag3	2	2	0.08	577	61860	7.3	BAG family molecular chaperone regulator 3 OS=Mus musculus OX=10090 GN=Bag3 PE=1 SV=2
Q8BTG7	Ndrg4	3	3	0.08	352	38509	6.3	Protein NDRG4 OS=Mus musculus OX=10090 GN=Ndrg4 PE=1 SV=1
Q7TSC1	Prrc2a	14	24	0.079	2158	229200	9.4	Protein PRRC2A OS=Mus musculus OX=10090 GN=Prrc2a PE=1 SV=1
Q8C0T5	Sipa1l1	10	12	0.079	1782	197030	8.1	Signal-induced proliferation-associated 1-like protein 1 OS=Mus musculus OX=10090 GN=Sipa1l1 PE=1 SV=2
Q80TI0	Gramd1b	4	4	0.079	738	85355	6.1	Protein Aster-B OS=Mus musculus OX=10090 GN=Gramd1b PE=1 SV=2
P16054	Prkce	14	23	0.079	737	83561	7	Protein kinase C epsilon type OS=Mus musculus OX=10090 GN=Prkce PE=1 SV=1
Q99J21	Mcoln1	3	6	0.079	580	65506	7.6	Mucolipin-1 OS=Mus musculus OX=10090 GN=Mcoln1 PE=1 SV=1
Q63918	Cavin2	5	6	0.079	418	46764	5.2	Caveolae-associated protein 2 OS=Mus musculus OX=10090 GN=Cavin2 PE=1 SV=3
Q0VGB7	Ppp4r2	2	2	0.079	417	46479	4.6	Serine/threonine-protein phosphatase 4 regulatory subunit 2 OS=Mus musculus OX=10090 GN=Ppp4r2 PE=1 SV=1
Q9D0M1	Prpsap1	2	2	0.079	356	39432	7.2	Phosphoribosyl pyrophosphate synthase-associated protein 1 OS=Mus musculus OX=10090 GN=Prpsap1 PE=1 SV=1
Q8BIE6	Frmd4a	11	22	0.078	1020	113879	8.9	FERM domain-containing protein 4A OS=Mus musculus OX=10090 GN=Frmd4a PE=1 SV=2
P52479	Usp10	4	6	0.078	792	87022	5.2	Ubiquitin carboxyl-terminal hydrolase 10 OS=Mus musculus OX=10090 GN=Usp10 PE=1 SV=3
Q80W04	Tmcc2	4	5	0.078	706	77054	6.8	Transmembrane and coiled-coil domains protein 2 OS=Mus musculus OX=10090 GN=Tmcc2 PE=1 SV=1
Q8BFU3	Rnf214	4	4	0.078	668	73625	6.2	RING finger protein 214 OS=Mus musculus OX=10090 GN=Rnf214 PE=1 SV=1
O88487	Dync1i2	6	13	0.078	612	68394	5.3	Cytoplasmic dynein 1 intermediate chain 2 OS=Mus musculus OX=10090 GN=Dync1i2 PE=1 SV=1
Q9WV34	Mpp2	5	7	0.078	552	61555	6.4	MAGUK p55 subfamily member 2 OS=Mus musculus OX=10090 GN=Mpp2 PE=1 SV=1
O35737	Hnrnph1	3	9	0.078	449	49199	6.3	Heterogeneous nuclear ribonucleoprotein H OS=Mus musculus OX=10090 GN=Hnrnph1 PE=1 SV=3
P70333	Hnrnph2	3	9	0.078	449	49280	6.3	Heterogeneous nuclear ribonucleoprotein H2 OS=Mus musculus OX=10090 GN=Hnrnph2 PE=1 SV=1
Q9Z1D1	Eif3g	2	3	0.078	320	35638	5.9	Eukaryotic translation initiation factor 3 subunit G OS=Mus musculus OX=10090 GN=Eif3g PE=1 SV=2
Q8R010	Aimp2	2	2	0.078	320	35378	7.8	Aminoacyl tRNA synthase complex-interacting multifunctional protein 2 OS=Mus musculus OX=10090 GN=Aimp2 PE=1 SV=2
Q9D1F4	Akt1s1	2	2	0.078	257	27483	4.7	Proline-rich AKT1 substrate 1 OS=Mus musculus OX=10090 GN=Akt1s1 PE=1 SV=1
P97315	Csrp1	2	2	0.078	193	20583	8.6	Cysteine and glycine-rich protein 1 OS=Mus musculus OX=10090 GN=Csrp1 PE=1 SV=3
Q8K4J6	Mrtfa	4	4	0.077	964	102546	5.5	Myocardin-related transcription factor A OS=Mus musculus OX=10090 GN=Mrtfa PE=1 SV=2
O08539	Bin1	12	22	0.077	588	64470	5	Myc box-dependent-interacting protein 1 OS=Mus musculus OX=10090 GN=Bin1 PE=1 SV=1
Q8VH51	Rbm39	3	4	0.077	530	59407	10.1	RNA-binding protein 39 OS=Mus musculus OX=10090 GN=Rbm39 PE=1 SV=2
P05063	Aldoc	4	8	0.077	363	39395	7.1	Fructose-bisphosphate aldolase C OS=Mus musculus OX=10090 GN=Aldoc PE=1 SV=4
Q3TWL2	Pip4p1	2	3	0.077	284	30047	8.8	Type 1 phosphatidylinositol 4,5-bisphosphate 4-phosphatase OS=Mus musculus OX=10090 GN=Pip4p1 PE=1 SV=1
P68510	Ywhah	3	4	0.077	246	28212	4.9	14-3-3 protein eta OS=Mus musculus OX=10090 GN=Ywhah PE=1 SV=2
Q8C1B1	Camsap2	10	10	0.076	1461	164332	6.9	Calmodulin-regulated spectrin-associated protein 2 OS=Mus musculus OX=10090 GN=Camsap2 PE=1 SV=3
Q9JIX8	Acin1	11	20	0.076	1338	150719	5.9	Apoptotic chromatin condensation inducer in the nucleus OS=Mus musculus OX=10090 GN=Acin1 PE=1 SV=3
Q52KI8	Srrm1	11	22	0.076	946	106862	11.9	Serine/arginine repetitive matrix protein 1 OS=Mus musculus OX=10090 GN=Srrm1 PE=1 SV=2
Q08122	Tle3	5	6	0.076	772	83447	7.2	Transducin-like enhancer protein 3 OS=Mus musculus OX=10090 GN=Tle3 PE=1 SV=3
Q8R574	Prpsap2	2	2	0.076	369	40881	7.2	Phosphoribosyl pyrophosphate synthase-associated protein 2 OS=Mus musculus OX=10090 GN=Prpsap2 PE=1 SV=1
P35803	Gpm6b	2	6	0.076	328	36210	6.1	Neuronal membrane glycoprotein M6-b OS=Mus musculus OX=10090 GN=Gpm6b PE=1 SV=2
Q8VBT0	Tmx1	2	7	0.076	278	31396	5.3	Thioredoxin-related transmembrane protein 1 OS=Mus musculus OX=10090 GN=Tmx1 PE=1 SV=1
A2AHC3	Camsap1	10	10	0.075	1581	175886	6.9	Calmodulin-regulated spectrin-associated protein 1 OS=Mus musculus OX=10090 GN=Camsap1 PE=1 SV=1
Q8BRT1	Clasp2	7	9	0.075	1286	140738	8.6	CLIP-associating protein 2 OS=Mus musculus OX=10090 GN=Clasp2 PE=1 SV=1
P60469	Ppfia3	8	13	0.075	1194	133426	5.6	Liprin-alpha-3 OS=Mus musculus OX=10090 GN=Ppfia3 PE=1 SV=2
Q6PGG2	Gmip	3	3	0.075	971	107545	5.8	GEM-interacting protein OS=Mus musculus OX=10090 GN=Gmip PE=1 SV=1
Q8VII8	Nr3c2	5	5	0.075	978	106447	7.7	Mineralocorticoid receptor OS=Mus musculus OX=10090 GN=Nr3c2 PE=1 SV=2
Q8R1S4	Mtss1	4	6	0.075	759	82408	6.8	Protein MTSS 1 OS=Mus musculus OX=10090 GN=Mtss1 PE=1 SV=1
Q9QYB5	Add3	5	5	0.075	706	78777	5.9	Gamma-adducin OS=Mus musculus OX=10090 GN=Add3 PE=1 SV=2
Q64336	Tbr1	4	4	0.075	681	73940	7.3	T-box brain protein 1 OS=Mus musculus OX=10090 GN=Tbr1 PE=1 SV=2
Q8BGT8	Phyhipl	2	5	0.075	375	42341	6.4	Phytanoyl-CoA hydroxylase-interacting protein-like OS=Mus musculus OX=10090 GN=Phyhipl PE=1 SV=1
Q9CQ22	Lamtor1	3	4	0.075	161	17749	5.1	Ragulator complex protein LAMTOR1 OS=Mus musculus OX=10090 GN=Lamtor1 PE=1 SV=1
P16283	Slc4a3	4	4	0.074	1227	135372	6.5	Anion exchange protein 3 OS=Mus musculus OX=10090 GN=Slc4a3 PE=1 SV=2
Q8CFI0	Nedd4l	13	21	0.074	1004	115419	6.2	E3 ubiquitin-protein ligase NEDD4-like OS=Mus musculus OX=10090 GN=Nedd4l PE=1 SV=2
Q99KG3	Rbm10	5	6	0.074	930	103494	5.9	RNA-binding protein 10 OS=Mus musculus OX=10090 GN=Rbm10 PE=1 SV=1
Q99K01	Pdxdc1	4	9	0.074	787	87336	5.5	Pyridoxal-dependent decarboxylase domain-containing protein 1 OS=Mus musculus OX=10090 GN=Pdxdc1 PE=1 SV=2
Q8BUV3	Gphn	9	14	0.074	769	83282	5.6	Gephyrin OS=Mus musculus OX=10090 GN=Gphn PE=1 SV=2
Q99L88	Sntb1	2	2	0.074	537	58081	8.3	Beta-1-syntrophin OS=Mus musculus OX=10090 GN=Sntb1 PE=1 SV=4
Q9CX84	Rgs19	2	3	0.074	216	24678	6	Regulator of G-protein signaling 19 OS=Mus musculus OX=10090 GN=Rgs19 PE=1 SV=1
P62071	Rras2	3	6	0.074	204	23400	6	Ras-related protein R-Ras2 OS=Mus musculus OX=10090 GN=Rras2 PE=1 SV=1
Q9CR86	Carhsp1	2	3	0.074	148	16062	8.2	Calcium-regulated heat stable protein 1 OS=Mus musculus OX=10090 GN=Carhsp1 PE=1 SV=1
Q80X50	Ubap2l	4	5	0.073	1107	116799	7.1	Ubiquitin-associated protein 2-like OS=Mus musculus OX=10090 GN=Ubap2l PE=1 SV=1
Q9WV92	Epb41l3	11	15	0.073	929	103338	5.3	Band 4.1-like protein 3 OS=Mus musculus OX=10090 GN=Epb41l3 PE=1 SV=1
Q6P542	Abcf1	9	14	0.073	837	94945	6.5	ATP-binding cassette sub-family F member 1 OS=Mus musculus OX=10090 GN=Abcf1 PE=1 SV=1
Q8VD04	Gripap1	5	7	0.073	806	92715	5.2	GRIP1-associated protein 1 OS=Mus musculus OX=10090 GN=Gripap1 PE=1 SV=1
Q9Z315	Sart1	2	4	0.073	806	90885	5.8	U4/U6.U5 tri-snRNP-associated protein 1 OS=Mus musculus OX=10090 GN=Sart1 PE=1 SV=1
Q8VDZ4	Zdhhc5	4	5	0.073	715	77501	9	Palmitoyltransferase ZDHHC5 OS=Mus musculus OX=10090 GN=Zdhhc5 PE=1 SV=1
Q69ZS7	Hbs1l	3	3	0.073	682	75101	6.5	HBS1-like protein OS=Mus musculus OX=10090 GN=Hbs1l PE=1 SV=2
Q9WUU8	Tnip1	3	3	0.073	647	73050	6.1	TNFAIP3-interacting protein 1 OS=Mus musculus OX=10090 GN=Tnip1 PE=1 SV=1
P53986	Slc16a1	4	5	0.073	493	53267	7.5	Monocarboxylate transporter 1 OS=Mus musculus OX=10090 GN=Slc16a1 PE=1 SV=1
Q6PAR5	Gapvd1	5	5	0.072	1458	162401	5.2	GTPase-activating protein and VPS9 domain-containing protein 1 OS=Mus musculus OX=10090 GN=Gapvd1 PE=1 SV=2
Q5DQR4	Stxbp5l	8	9	0.072	1185	131844	6.9	Syntaxin-binding protein 5-like OS=Mus musculus OX=10090 GN=Stxbp5l PE=1 SV=1
Q810A7	Ddx42	7	10	0.072	929	101965	7	ATP-dependent RNA helicase DDX42 OS=Mus musculus OX=10090 GN=Ddx42 PE=1 SV=3
Q61036	Pak3	3	6	0.072	559	62398	5.4	Serine/threonine-protein kinase PAK 3 OS=Mus musculus OX=10090 GN=Pak3 PE=1 SV=2
O55091	Impact	2	5	0.072	318	36276	5.1	Protein IMPACT OS=Mus musculus OX=10090 GN=Impact PE=1 SV=2
Q80TE7	Lrrc7	13	13	0.071	1490	166900	6.6	Leucine-rich repeat-containing protein 7 OS=Mus musculus OX=10090 GN=Lrrc7 PE=1 SV=2
P97820	Map4k4	7	14	0.071	1233	140602	7.5	Mitogen-activated protein kinase kinase kinase kinase 4 OS=Mus musculus OX=10090 GN=Map4k4 PE=1 SV=1
Q8C5W0	Clmn	3	4	0.071	1052	117227	5	Calmin OS=Mus musculus OX=10090 GN=Clmn PE=1 SV=2
Q61136	Prpf4b	6	8	0.071	1007	116976	10.2	Serine/threonine-protein kinase PRP4 homolog OS=Mus musculus OX=10090 GN=Prpf4b PE=1 SV=3
Q6NS60	Fbxo41	2	2	0.071	873	94331	8.2	F-box only protein 41 OS=Mus musculus OX=10090 GN=Fbxo41 PE=1 SV=3
A6H6A9	Rabgap1l	2	2	0.071	815	92404	5.3	Rab GTPase-activating protein 1-like OS=Mus musculus OX=10090 GN=Rabgap1l PE=1 SV=1
Q3TRR0	Map9	2	3	0.071	646	73511	7.6	Microtubule-associated protein 9 OS=Mus musculus OX=10090 GN=Map9 PE=1 SV=2
P20152	Vim	2	2	0.071	466	53688	5.1	Vimentin OS=Mus musculus OX=10090 GN=Vim PE=1 SV=3
O54804	Chka	2	5	0.071	453	51985	6.9	Choline kinase alpha OS=Mus musculus OX=10090 GN=Chka PE=1 SV=3
Q8K2F8	Lsm14a	5	6	0.071	462	50546	9.5	Protein LSM14 homolog A OS=Mus musculus OX=10090 GN=Lsm14a PE=1 SV=1
Q99JX3	Gorasp2	2	2	0.071	451	47038	4.8	Golgi reassembly-stacking protein 2 OS=Mus musculus OX=10090 GN=Gorasp2 PE=1 SV=3
Q9D8Y0	Efhd2	4	6	0.071	240	26791	5.1	EF-hand domain-containing protein D2 OS=Mus musculus OX=10090 GN=Efhd2 PE=1 SV=1
Q99NB9	Sf3b1	7	7	0.07	1304	145816	7.1	Splicing factor 3B subunit 1 OS=Mus musculus OX=10090 GN=Sf3b1 PE=1 SV=1
O89032	Sh3pxd2a	4	5	0.07	1124	124201	8.7	SH3 and PX domain-containing protein 2A OS=Mus musculus OX=10090 GN=Sh3pxd2a PE=1 SV=2
Q9JJG0	Tacc2	4	5	0.07	1149	124130	5.1	Transforming acidic coiled-coil-containing protein 2 OS=Mus musculus OX=10090 GN=Tacc2 PE=1 SV=2
Q9WTU0	Phf2	7	7	0.07	1096	120814	9.2	Lysine-specific demethylase PHF2 OS=Mus musculus OX=10090 GN=Phf2 PE=1 SV=2
Q9Z2C9	Mtmr7	3	3	0.07	660	75608	6.4	Myotubularin-related protein 7 OS=Mus musculus OX=10090 GN=Mtmr7 PE=1 SV=2
Q68FE7	Tmem151b	2	2	0.07	561	61706	7	Transmembrane protein 151B OS=Mus musculus OX=10090 GN=Tmem151b PE=2 SV=1
P63115	Slc7a10	2	2	0.07	530	57549	8.4	Asc-type amino acid transporter 1 OS=Mus musculus OX=10090 GN=Slc7a10 PE=1 SV=1
Q99L43	Cds2	5	6	0.07	444	51314	7	Phosphatidate cytidylyltransferase 2 OS=Mus musculus OX=10090 GN=Cds2 PE=1 SV=1
Q62422	Ostf1	2	3	0.07	215	23783	5.7	Osteoclast-stimulating factor 1 OS=Mus musculus OX=10090 GN=Ostf1 PE=1 SV=2
Q01097	Grin2b	11	18	0.069	1482	165958	6.9	Glutamate receptor ionotropic, NMDA 2B OS=Mus musculus OX=10090 GN=Grin2b PE=1 SV=3
Q8C6M1	Usp20	4	7	0.069	916	102140	6.2	Ubiquitin carboxyl-terminal hydrolase 20 OS=Mus musculus OX=10090 GN=Usp20 PE=1 SV=1
O54916	Reps1	4	4	0.069	795	86519	5.6	RalBP1-associated Eps domain-containing protein 1 OS=Mus musculus OX=10090 GN=Reps1 PE=1 SV=2
P11499	Hsp90ab1	5	8	0.069	724	83281	5	Heat shock protein HSP 90-beta OS=Mus musculus OX=10090 GN=Hsp90ab1 PE=1 SV=3
Q8BG39	Sv2b	7	11	0.069	683	77457	5.6	Synaptic vesicle glycoprotein 2B OS=Mus musculus OX=10090 GN=Sv2b PE=1 SV=1
Q8CC27	Cacnb2	3	3	0.069	655	73149	8.5	Voltage-dependent L-type calcium channel subunit beta-2 OS=Mus musculus OX=10090 GN=Cacnb2 PE=1 SV=1
Q8VHR5	Gatad2b	6	7	0.069	594	65411	9.7	Transcriptional repressor p66-beta OS=Mus musculus OX=10090 GN=Gatad2b PE=1 SV=1
Q8R0T2	Znf768	3	4	0.069	568	62711	8.2	Zinc finger protein 768 OS=Mus musculus OX=10090 GN=Znf768 PE=1 SV=1
Q6PDL0	Dync1li2	6	13	0.069	492	54219	6.3	Cytoplasmic dynein 1 light intermediate chain 2 OS=Mus musculus OX=10090 GN=Dync1li2 PE=1 SV=2
Q9Z2Q2	Knop1	2	5	0.069	478	53846	9.8	Lysine-rich nucleolar protein 1 OS=Mus musculus OX=10090 GN=Knop1 PE=1 SV=2
Q04888	Sox10	2	2	0.069	466	49949	6.6	Transcription factor SOX-10 OS=Mus musculus OX=10090 GN=Sox10 PE=1 SV=2
Q9D0L7	Armc10	4	8	0.069	306	33311	8	Armadillo repeat-containing protein 10 OS=Mus musculus OX=10090 GN=Armc10 PE=1 SV=1
Q6DFV3	Arhgap21	7	7	0.068	1945	215873	7.6	Rho GTPase-activating protein 21 OS=Mus musculus OX=10090 GN=Arhgap21 PE=1 SV=2
Q8R554	Otud7a	4	4	0.068	926	100797	8.2	OTU domain-containing protein 7A OS=Mus musculus OX=10090 GN=Otud7a PE=1 SV=1
O88703	Hcn2	5	8	0.068	863	94722	8.7	Potassium/sodium hyperpolarization-activated cyclic nucleotide-gated channel 2 OS=Mus musculus OX=10090 GN=Hcn2 PE=1 SV=1
P97863	Nfib	5	5	0.068	570	63507	8.7	Nuclear factor 1 B-type OS=Mus musculus OX=10090 GN=Nfib PE=1 SV=2
Q8BVE3	Atp6v1h	3	3	0.068	483	55855	6.6	V-type proton ATPase subunit H OS=Mus musculus OX=10090 GN=Atp6v1h PE=1 SV=1
P70288	Hdac2	5	17	0.068	488	55302	5.9	Histone deacetylase 2 OS=Mus musculus OX=10090 GN=Hdac2 PE=1 SV=1
O09106	Hdac1	3	4	0.068	482	55075	5.5	Histone deacetylase 1 OS=Mus musculus OX=10090 GN=Hdac1 PE=1 SV=1
Q5DTY9	Kctd16	4	5	0.068	427	48972	8.2	BTB/POZ domain-containing protein KCTD16 OS=Mus musculus OX=10090 GN=Kctd16 PE=1 SV=2
Q60771	Cldn11	2	5	0.068	207	22114	7.9	Claudin-11 OS=Mus musculus OX=10090 GN=Cldn11 PE=1 SV=1
Q9JL04	Fmn2	13	18	0.067	1578	167386	5.5	Formin-2 OS=Mus musculus OX=10090 GN=Fmn2 PE=1 SV=2
Q5SXY1	Specc1	6	8	0.067	1067	118101	6.6	Cytospin-B OS=Mus musculus OX=10090 GN=Specc1 PE=1 SV=2
Q8BWS5	Gprin3	2	2	0.067	763	80485	7	G protein-regulated inducer of neurite outgrowth 3 OS=Mus musculus OX=10090 GN=Gprin3 PE=1 SV=1
Q69ZX8	Ablim3	4	4	0.067	682	77630	8.5	Actin-binding LIM protein 3 OS=Mus musculus OX=10090 GN=Ablim3 PE=1 SV=2
Q9QYY8	Spast	2	2	0.067	614	66456	9.7	Spastin OS=Mus musculus OX=10090 GN=Spast PE=1 SV=3
Q2TBE6	Pi4k2a	2	2	0.067	479	54258	8	Phosphatidylinositol 4-kinase type 2-alpha OS=Mus musculus OX=10090 GN=Pi4k2a PE=1 SV=1
P30275	Ckmt1	4	4	0.067	418	47004	8.2	Creatine kinase U-type, mitochondrial OS=Mus musculus OX=10090 GN=Ckmt1 PE=1 SV=1
P81122	Irs2	4	4	0.066	1321	136763	8.7	Insulin receptor substrate 2 OS=Mus musculus OX=10090 GN=Irs2 PE=1 SV=2
Q148V7	Relch	12	17	0.066	1216	134586	5.3	RAB11-binding protein RELCH OS=Mus musculus OX=10090 GN=Relch PE=1 SV=1
Q5U4C3	Scaf1	8	8	0.066	1256	133841	9.4	Splicing factor, arginine/serine-rich 19 OS=Mus musculus OX=10090 GN=Scaf1 PE=1 SV=1
Q6NVE8	Wdr44	7	10	0.066	915	101555	5.2	WD repeat-containing protein 44 OS=Mus musculus OX=10090 GN=Wdr44 PE=1 SV=1
O35691	Pnn	2	2	0.066	725	82436	7	Pinin OS=Mus musculus OX=10090 GN=Pnn PE=1 SV=4
Q5RKR3	Islr2	3	3	0.066	745	79758	5.5	Immunoglobulin superfamily containing leucine-rich repeat protein 2 OS=Mus musculus OX=10090 GN=Islr2 PE=1 SV=1
Q9ESJ4	Nckipsd	3	5	0.066	714	78572	6.1	NCK-interacting protein with SH3 domain OS=Mus musculus OX=10090 GN=Nckipsd PE=1 SV=2
Q8R550	Sh3kbp1	3	3	0.066	709	78170	7.6	SH3 domain-containing kinase-binding protein 1 OS=Mus musculus OX=10090 GN=Sh3kbp1 PE=1 SV=1
Q9JJY3	Smpd3	2	2	0.066	655	71197	5.9	Sphingomyelin phosphodiesterase 3 OS=Mus musculus OX=10090 GN=Smpd3 PE=1 SV=1
Q61083	Map3k2	2	2	0.066	619	69574	8.5	Mitogen-activated protein kinase kinase kinase 2 OS=Mus musculus OX=10090 GN=Map3k2 PE=1 SV=2
Q76LS9	Mindy1	3	3	0.066	468	51226	4.7	Ubiquitin carboxyl-terminal hydrolase MINDY-1 OS=Mus musculus OX=10090 GN=Mindy1 PE=1 SV=1
O35226	Psmd4	5	7	0.066	376	40704	4.8	26S proteasome non-ATPase regulatory subunit 4 OS=Mus musculus OX=10090 GN=Psmd4 PE=1 SV=1
P97792	Cxadr	3	4	0.066	365	39948	7	Coxsackievirus and adenovirus receptor homolog OS=Mus musculus OX=10090 GN=Cxadr PE=1 SV=1
Q924A2	Cic	7	7	0.065	2510	258127	8	Protein capicua homolog OS=Mus musculus OX=10090 GN=Cic PE=1 SV=2
E9PYL2	Prr12	7	7	0.065	2035	211874	7.6	Proline-rich protein 12 OS=Mus musculus OX=10090 GN=Prr12 PE=1 SV=1
O35954	Pitpnm1	4	4	0.065	1243	134940	6.1	Membrane-associated phosphatidylinositol transfer protein 1 OS=Mus musculus OX=10090 GN=Pitpnm1 PE=1 SV=1
Q8BJ42	Dlgap2	6	7	0.065	1059	119073	6.8	Disks large-associated protein 2 OS=Mus musculus OX=10090 GN=Dlgap2 PE=1 SV=2
Q8CH09	Sugp2	4	5	0.065	1067	118103	8.3	SURP and G-patch domain-containing protein 2 OS=Mus musculus OX=10090 GN=Sugp2 PE=1 SV=2
Q80YA9	Cnksr2	8	16	0.065	1032	117396	6.8	Connector enhancer of kinase suppressor of ras 2 OS=Mus musculus OX=10090 GN=Cnksr2 PE=1 SV=1
E9Q6P5	Ttc7b	5	6	0.065	843	94203	6.9	Tetratricopeptide repeat protein 7B OS=Mus musculus OX=10090 GN=Ttc7b PE=1 SV=1
Q8CIP4	Mark4	3	3	0.065	752	82644	9.7	MAP/microtubule affinity-regulating kinase 4 OS=Mus musculus OX=10090 GN=Mark4 PE=1 SV=1
Q8BGZ4	Cdc23	3	3	0.065	597	68562	7.2	Cell division cycle protein 23 homolog OS=Mus musculus OX=10090 GN=Cdc23 PE=1 SV=2
Q9EP97	Senp3	2	4	0.065	568	64403	8.7	Sentrin-specific protease 3 OS=Mus musculus OX=10090 GN=Senp3 PE=1 SV=1
Q8BKX1	Baiap2	2	5	0.065	535	59237	9	Brain-specific angiogenesis inhibitor 1-associated protein 2 OS=Mus musculus OX=10090 GN=Baiap2 PE=1 SV=2
O08547	Sec22b	2	2	0.065	215	24741	8.5	Vesicle-trafficking protein SEC22b OS=Mus musculus OX=10090 GN=Sec22b PE=1 SV=3
Q80Z38	Shank2	6	6	0.064	1476	158968	7.2	SH3 and multiple ankyrin repeat domains protein 2 OS=Mus musculus OX=10090 GN=Shank2 PE=1 SV=2
Q7TQG1	Plekha6	6	8	0.064	1173	131427	9	Pleckstrin homology domain-containing family A member 6 OS=Mus musculus OX=10090 GN=Plekha6 PE=1 SV=1
Q8CDA1	Inpp5f	4	4	0.064	1132	127608	7.1	Phosphatidylinositide phosphatase SAC2 OS=Mus musculus OX=10090 GN=Inpp5f PE=1 SV=1
Q80TM6	R3hdm2	5	6	0.064	1044	114583	8.9	R3H domain-containing protein 2 OS=Mus musculus OX=10090 GN=R3hdm2 PE=1 SV=2
Q61699	Hsph1	3	6	0.064	858	96407	5.5	Heat shock protein 105 kDa OS=Mus musculus OX=10090 GN=Hsph1 PE=1 SV=2
Q9Z2A0	Pdpk1	3	3	0.064	559	63759	7.4	3-phosphoinositide-dependent protein kinase 1 OS=Mus musculus OX=10090 GN=Pdpk1 PE=1 SV=2
Q8CHU3	Epn2	5	9	0.064	595	63472	8.2	Epsin-2 OS=Mus musculus OX=10090 GN=Epn2 PE=1 SV=1
Q9JJA7	Ccnl2	2	4	0.064	518	58005	10.2	Cyclin-L2 OS=Mus musculus OX=10090 GN=Ccnl2 PE=1 SV=1
Q3UJB9	Edc4	6	7	0.063	1406	152483	5.8	Enhancer of mRNA-decapping protein 4 OS=Mus musculus OX=10090 GN=Edc4 PE=1 SV=2
Q9QWY8	Asap1	5	8	0.063	1147	127421	7.6	Arf-GAP with SH3 domain, ANK repeat and PH domain-containing protein 1 OS=Mus musculus OX=10090 GN=Asap1 PE=1 SV=2
P80560	Ptprn2	6	7	0.063	1001	111497	5.9	Receptor-type tyrosine-protein phosphatase N2 OS=Mus musculus OX=10090 GN=Ptprn2 PE=1 SV=2
Q8BZQ7	Anapc2	3	4	0.063	837	95307	5.3	Anaphase-promoting complex subunit 2 OS=Mus musculus OX=10090 GN=Anapc2 PE=1 SV=2
Q9Z123	Sema4f	2	2	0.063	777	84490	6.9	Semaphorin-4F OS=Mus musculus OX=10090 GN=Sema4f PE=1 SV=2
Q9Z351	Kcnq2	6	6	0.063	759	84450	9.7	Potassium voltage-gated channel subfamily KQT member 2 OS=Mus musculus OX=10090 GN=Kcnq2 PE=1 SV=1
P35710	Sox5	3	3	0.063	763	84090	6.6	Transcription factor SOX-5 OS=Mus musculus OX=10090 GN=Sox5 PE=1 SV=2
Q6A0A2	Larp4b	2	2	0.063	741	81627	7.5	La-related protein 4B OS=Mus musculus OX=10090 GN=Larp4b PE=1 SV=2
Q8K4B0	Mta1	3	6	0.063	715	80798	9.3	Metastasis-associated protein MTA1 OS=Mus musculus OX=10090 GN=Mta1 PE=1 SV=1
Q60698	Ski	2	2	0.063	725	80119	7.9	Ski oncogene OS=Mus musculus OX=10090 GN=Ski PE=1 SV=2
Q9CR25	Dph2	2	2	0.063	489	52365	5.5	2-(3-amino-3-carboxypropyl)histidine synthase subunit 2 OS=Mus musculus OX=10090 GN=Dph2 PE=1 SV=1
Q9CZV5	Supt7l	3	4	0.063	412	45971	5.1	STAGA complex 65 subunit gamma OS=Mus musculus OX=10090 GN=Supt7l PE=1 SV=1
A2ADY9	Ddi2	2	2	0.063	399	44591	5	Protein DDI1 homolog 2 OS=Mus musculus OX=10090 GN=Ddi2 PE=1 SV=1
Q0VGY8	Tanc1	7	8	0.062	1856	200803	8.4	Protein TANC1 OS=Mus musculus OX=10090 GN=Tanc1 PE=1 SV=2
Q3TXS7	Psmd1	3	3	0.062	953	105730	5.4	26S proteasome non-ATPase regulatory subunit 1 OS=Mus musculus OX=10090 GN=Psmd1 PE=1 SV=1
Q3UFT3	Garem1	3	3	0.062	876	97250	6.6	GRB2-associated and regulator of MAPK protein OS=Mus musculus OX=10090 GN=Garem1 PE=1 SV=2
Q61214	Dyrk1a	4	4	0.062	763	85494	8.7	Dual specificity tyrosine-phosphorylation-regulated kinase 1A OS=Mus musculus OX=10090 GN=Dyrk1a PE=1 SV=1
Q61216	Mre11	3	3	0.062	706	80223	6	Double-strand break repair protein MRE11 OS=Mus musculus OX=10090 GN=Mre11 PE=1 SV=1
P55194	Sh3bp1	2	2	0.062	680	74173	6.6	SH3 domain-binding protein 1 OS=Mus musculus OX=10090 GN=Sh3bp1 PE=1 SV=3
Q8BHS8	Sybu	3	4	0.062	665	73024	6.5	Syntabulin OS=Mus musculus OX=10090 GN=Sybu PE=1 SV=1
Q5GH67	Xkr4	3	3	0.062	647	71503	8	XK-related protein 4 OS=Mus musculus OX=10090 GN=Xkr4 PE=1 SV=1
Q5SVQ0	Kat7	5	5	0.062	613	70641	8.7	Histone acetyltransferase KAT7 OS=Mus musculus OX=10090 GN=Kat7 PE=1 SV=1
Q3UQU0	Brd9	2	3	0.062	596	66840	6.3	Bromodomain-containing protein 9 OS=Mus musculus OX=10090 GN=Brd9 PE=1 SV=1
O88643	Pak1	9	21	0.062	545	60737	5.7	Serine/threonine-protein kinase PAK 1 OS=Mus musculus OX=10090 GN=Pak1 PE=1 SV=1
Q8BVL3	Snx17	2	2	0.062	470	52797	7.5	Sorting nexin-17 OS=Mus musculus OX=10090 GN=Snx17 PE=1 SV=2
Q91YM2	Arhgap35	11	11	0.061	1499	170392	6.6	Rho GTPase-activating protein 35 OS=Mus musculus OX=10090 GN=Arhgap35 PE=1 SV=3
Q69ZH9	Arhgap23	9	10	0.061	1483	161831	9	Rho GTPase-activating protein 23 OS=Mus musculus OX=10090 GN=Arhgap23 PE=1 SV=2
Q3U214	Mast3	7	10	0.061	1321	144173	8.4	Microtubule-associated serine/threonine-protein kinase 3 OS=Mus musculus OX=10090 GN=Mast3 PE=1 SV=3
Q62417	Sorbs1	5	7	0.061	1290	143070	8.2	Sorbin and SH3 domain-containing protein 1 OS=Mus musculus OX=10090 GN=Sorbs1 PE=1 SV=2
Q6PCN3	Ttbk1	5	5	0.061	1308	141613	5.6	Tau-tubulin kinase 1 OS=Mus musculus OX=10090 GN=Ttbk1 PE=1 SV=3
Q05D44	Eif5b	7	11	0.061	1216	137616	5.6	Eukaryotic translation initiation factor 5B OS=Mus musculus OX=10090 GN=Eif5b PE=1 SV=2
Q8C419	Gpr158	4	4	0.061	1200	134426	8.1	Metabotropic glycine receptor OS=Mus musculus OX=10090 GN=Gpr158 PE=1 SV=2
Q569Z6	Thrap3	4	4	0.061	951	108178	10.2	Thyroid hormone receptor-associated protein 3 OS=Mus musculus OX=10090 GN=Thrap3 PE=1 SV=1
O08715	Akap1	5	7	0.061	857	92195	5	A-kinase anchor protein 1, mitochondrial OS=Mus musculus OX=10090 GN=Akap1 PE=1 SV=4
B2RUR8	Otud7b	2	2	0.061	840	91984	6.9	OTU domain-containing protein 7B OS=Mus musculus OX=10090 GN=Otud7b PE=1 SV=1
Q8JZQ9	Eif3b	6	9	0.061	803	91370	5	Eukaryotic translation initiation factor 3 subunit B OS=Mus musculus OX=10090 GN=Eif3b PE=1 SV=1
Q9Z0G7	Zbtb22	2	2	0.061	638	66029	6.2	Zinc finger and BTB domain-containing protein 22 OS=Mus musculus OX=10090 GN=Zbtb22 PE=2 SV=1
Q6PAM1	Txlna	5	5	0.061	554	62369	6.7	Alpha-taxilin OS=Mus musculus OX=10090 GN=Txlna PE=1 SV=1
P63328	Ppp3ca	4	7	0.061	521	58644	5.9	Protein phosphatase 3 catalytic subunit alpha OS=Mus musculus OX=10090 GN=Ppp3ca PE=1 SV=1
P26049	Gabra3	2	2	0.061	492	55398	8.9	Gamma-aminobutyric acid receptor subunit alpha-3 OS=Mus musculus OX=10090 GN=Gabra3 PE=1 SV=1
Q80X41	Vrk1	2	2	0.061	440	49741	8.9	Serine/threonine-protein kinase VRK1 OS=Mus musculus OX=10090 GN=Vrk1 PE=1 SV=2
Q9QXV1	Cbx8	2	2	0.061	362	39860	9.9	Chromobox protein homolog 8 OS=Mus musculus OX=10090 GN=Cbx8 PE=1 SV=1
Q925J9	Med1	5	7	0.06	1575	167140	8.7	Mediator of RNA polymerase II transcription subunit 1 OS=Mus musculus OX=10090 GN=Med1 PE=1 SV=2
Q9D219	Bcl9	8	11	0.06	1425	148970	8.9	B-cell CLL/lymphoma 9 protein OS=Mus musculus OX=10090 GN=Bcl9 PE=1 SV=3
Q6IE82	Jade3	2	2	0.06	823	93455	7	Protein Jade-3 OS=Mus musculus OX=10090 GN=Jade3 PE=1 SV=1
Q8BKC8	Pi4kb	4	5	0.06	816	91515	6.3	Phosphatidylinositol 4-kinase beta OS=Mus musculus OX=10090 GN=Pi4kb PE=1 SV=2
Q99N57	Raf1	2	2	0.06	648	72917	9.2	RAF proto-oncogene serine/threonine-protein kinase OS=Mus musculus OX=10090 GN=Raf1 PE=1 SV=2
Q9JID9	Sh2b2	3	3	0.06	621	66557	6.3	SH2B adapter protein 2 OS=Mus musculus OX=10090 GN=Sh2b2 PE=1 SV=2
Q61234	Snta1	2	3	0.06	503	53665	6.9	Alpha-1-syntrophin OS=Mus musculus OX=10090 GN=Snta1 PE=1 SV=1
Q8BLQ9	Cadm2	2	3	0.06	435	47559	5.4	Cell adhesion molecule 2 OS=Mus musculus OX=10090 GN=Cadm2 PE=1 SV=2
Q8BG18	Necab1	2	2	0.06	352	40934	4.9	N-terminal EF-hand calcium-binding protein 1 OS=Mus musculus OX=10090 GN=Necab1 PE=1 SV=1
Q9QZQ8	Macroh2a1	3	5	0.06	369	39290	9.8	Core histone macro-H2A.1 OS=Mus musculus OX=10090 GN=Macroh2a1 PE=1 SV=4
Q80U72	Scrib	7	8	0.059	1612	174058	5.1	Protein scribble homolog OS=Mus musculus OX=10090 GN=Scrib PE=1 SV=2
Q9Z148	Ehmt2	3	3	0.059	1263	138039	5.8	Histone-lysine N-methyltransferase EHMT2 OS=Mus musculus OX=10090 GN=Ehmt2 PE=1 SV=2
P48193	Epb41	4	4	0.059	858	95911	5.6	Protein 4.1 OS=Mus musculus OX=10090 GN=Epb41 PE=1 SV=2
Q8R1F1	Niban2	2	2	0.059	749	84819	5.9	Protein Niban 2 OS=Mus musculus OX=10090 GN=Niban2 PE=1 SV=2
Q6Y685	Tacc1	2	2	0.059	774	83952	5	Transforming acidic coiled-coil-containing protein 1 OS=Mus musculus OX=10090 GN=Tacc1 PE=1 SV=1
Q3U3N6	Tepsin	2	2	0.059	573	60761	5.7	AP-4 complex accessory subunit Tepsin OS=Mus musculus OX=10090 GN=Tepsin PE=2 SV=1
Q8CIN4	Pak2	2	2	0.059	524	57930	5.8	Serine/threonine-protein kinase PAK 2 OS=Mus musculus OX=10090 GN=Pak2 PE=1 SV=1
Q8BHE3	Atcay	2	5	0.059	372	42178	4.7	Caytaxin OS=Mus musculus OX=10090 GN=Atcay PE=1 SV=1
P70441	Nherf1	3	3	0.059	355	38600	5.9	Na(+)/H(+) exchange regulatory cofactor NHE-RF1 OS=Mus musculus OX=10090 GN=Nherf1 PE=1 SV=3
P43274	H1-4	2	2	0.059	219	21977	11.1	Histone H1.4 OS=Mus musculus OX=10090 GN=H1-4 PE=1 SV=2
P98203	Arvcf	5	7	0.058	962	105066	6.6	Splicing regulator ARVCF OS=Mus musculus OX=10090 GN=Arvcf PE=1 SV=2
Q8K212	Pacs1	5	6	0.058	961	104829	7.7	Phosphofurin acidic cluster sorting protein 1 OS=Mus musculus OX=10090 GN=Pacs1 PE=1 SV=2
Q8K1Y2	Prkd3	4	5	0.058	889	100078	6.8	Serine/threonine-protein kinase D3 OS=Mus musculus OX=10090 GN=Prkd3 PE=1 SV=1
Q9ERE9	Mapk8ip2	2	2	0.058	830	89900	4.4	C-Jun-amino-terminal kinase-interacting protein 2 OS=Mus musculus OX=10090 GN=Mapk8ip2 PE=1 SV=1
P54254	Atxn1	3	3	0.058	791	83793	8.2	Ataxin-1 OS=Mus musculus OX=10090 GN=Atxn1 PE=1 SV=2
Q7TNM2	Trim46	4	4	0.058	759	83432	7.6	Tripartite motif-containing protein 46 OS=Mus musculus OX=10090 GN=Trim46 PE=1 SV=1
Q91ZM2	Sh2b1	4	4	0.058	756	79625	5.2	SH2B adapter protein 1 OS=Mus musculus OX=10090 GN=Sh2b1 PE=1 SV=2
Q6PDS3	Sarm1	3	4	0.058	724	79606	6.3	NAD(+) hydrolase SARM1 OS=Mus musculus OX=10090 GN=Sarm1 PE=1 SV=1
Q8C0E3	Trim47	2	2	0.058	641	69912	6.4	E3 ubiquitin-protein ligase TRIM47 OS=Mus musculus OX=10090 GN=Trim47 PE=1 SV=2
Q3UCQ1	Foxk2	3	7	0.058	651	68446	9.5	Forkhead box protein K2 OS=Mus musculus OX=10090 GN=Foxk2 PE=1 SV=3
Q99J45	Nrbp1	3	6	0.058	535	59866	5.1	Nuclear receptor-binding protein OS=Mus musculus OX=10090 GN=Nrbp1 PE=1 SV=1
Q9DA19	Cir1	2	2	0.058	450	51838	9.9	Corepressor interacting with RBPJ 1 OS=Mus musculus OX=10090 GN=Cir1 PE=1 SV=2
Q9CZC8	Scrn1	3	3	0.058	414	46326	4.8	Secernin-1 OS=Mus musculus OX=10090 GN=Scrn1 PE=1 SV=1
P12849	Prkar1b	3	3	0.058	381	43224	6	cAMP-dependent protein kinase type I-beta regulatory subunit OS=Mus musculus OX=10090 GN=Prkar1b PE=1 SV=2
Q8BG05	Hnrnpa3	3	7	0.058	379	39652	9	Heterogeneous nuclear ribonucleoprotein A3 OS=Mus musculus OX=10090 GN=Hnrnpa3 PE=1 SV=1
P51830	Adcy9	6	7	0.057	1353	150954	7.2	Adenylate cyclase type 9 OS=Mus musculus OX=10090 GN=Adcy9 PE=1 SV=1
F6SEU4	Syngap1	8	9	0.057	1340	148238	9	Ras/Rap GTPase-activating protein SynGAP OS=Mus musculus OX=10090 GN=Syngap1 PE=1 SV=2
Q8K1A6	Cc2d1a	3	4	0.057	943	103698	7.8	Coiled-coil and C2 domain-containing protein 1A OS=Mus musculus OX=10090 GN=Cc2d1a PE=1 SV=2
Q5SSL4	Abr	2	3	0.057	859	97667	6.6	Active breakpoint cluster region-related protein OS=Mus musculus OX=10090 GN=Abr PE=1 SV=1
Q61097	Ksr1	2	3	0.057	873	96755	8.5	Kinase suppressor of Ras 1 OS=Mus musculus OX=10090 GN=Ksr1 PE=1 SV=1
Q91X84	Crtc3	2	2	0.057	619	67027	6.8	CREB-regulated transcription coactivator 3 OS=Mus musculus OX=10090 GN=Crtc3 PE=1 SV=2
Q505F5	Lrrc47	3	4	0.057	581	63590	8.1	Leucine-rich repeat-containing protein 47 OS=Mus musculus OX=10090 GN=Lrrc47 PE=1 SV=1
Q8VHL1	Setd7	2	2	0.057	366	40506	4.7	Histone-lysine N-methyltransferase SETD7 OS=Mus musculus OX=10090 GN=Setd7 PE=1 SV=2
P70236	Map2k6	2	2	0.057	334	37432	7.4	Dual specificity mitogen-activated protein kinase kinase 6 OS=Mus musculus OX=10090 GN=Map2k6 PE=1 SV=1
B1AXH1	Nhsl2	5	5	0.056	1219	132353	8.5	NHS-like protein 2 OS=Mus musculus OX=10090 GN=Nhsl2 PE=1 SV=2
Q9D2V7	Coro7	2	2	0.056	922	100812	5.8	Coronin-7 OS=Mus musculus OX=10090 GN=Coro7 PE=1 SV=2
Q8R3Q2	Ppp6r2	7	8	0.056	923	100460	4.8	Serine/threonine-protein phosphatase 6 regulatory subunit 2 OS=Mus musculus OX=10090 GN=Ppp6r2 PE=1 SV=1
Q3B7Z2	Osbp	2	2	0.056	805	88797	7.2	Oxysterol-binding protein 1 OS=Mus musculus OX=10090 GN=Osbp PE=1 SV=3
A2TJV2	Palm3	3	3	0.056	734	78789	4.5	Paralemmin-3 OS=Mus musculus OX=10090 GN=Palm3 PE=1 SV=1
Q9QYY0	Gab1	4	5	0.056	695	76813	5.7	GRB2-associated-binding protein 1 OS=Mus musculus OX=10090 GN=Gab1 PE=1 SV=2
Q8VBT9	Aspscr1	3	7	0.056	550	59796	7	Tether containing UBX domain for GLUT4 OS=Mus musculus OX=10090 GN=Aspscr1 PE=1 SV=1
Q68FD9	Kiaa1549	10	11	0.055	1940	209219	6.1	UPF0606 protein KIAA1549 OS=Mus musculus OX=10090 GN=Kiaa1549 PE=1 SV=3
E9Q0S6	Tns1	7	7	0.055	1888	201381	7.8	Tensin-1 OS=Mus musculus OX=10090 GN=Tns1 PE=1 SV=1
Q3TKT4	Smarca4	8	11	0.055	1613	181426	8	Transcription activator BRG1 OS=Mus musculus OX=10090 GN=Smarca4 PE=1 SV=1
P97393	Arhgap5	5	5	0.055	1503	172471	6.5	Rho GTPase-activating protein 5 OS=Mus musculus OX=10090 GN=Arhgap5 PE=1 SV=3
Q5DTL9	Slc4a10	3	3	0.055	1118	125817	6.5	Sodium-driven chloride bicarbonate exchanger OS=Mus musculus OX=10090 GN=Slc4a10 PE=1 SV=2
O88508	Dnmt3a	4	6	0.055	908	101672	6.7	DNA (cytosine-5)-methyltransferase 3A OS=Mus musculus OX=10090 GN=Dnmt3a PE=1 SV=2
Q8K3F6	Kcnq3	4	4	0.055	873	96852	8.8	Potassium voltage-gated channel subfamily KQT member 3 OS=Mus musculus OX=10090 GN=Kcnq3 PE=1 SV=2
O70494	Sp3	2	2	0.055	783	82362	5.3	Transcription factor Sp3 OS=Mus musculus OX=10090 GN=Sp3 PE=1 SV=2
Q14B80	Kcnc2	2	4	0.055	642	70503	7.7	Potassium voltage-gated channel subfamily C member 2 OS=Mus musculus OX=10090 GN=Kcnc2 PE=1 SV=1
Q8C2Q3	Rbm14	2	2	0.055	669	69449	9.7	RNA-binding protein 14 OS=Mus musculus OX=10090 GN=Rbm14 PE=1 SV=1
Q62073	Map3k7	4	8	0.055	579	64228	6.7	Mitogen-activated protein kinase kinase kinase 7 OS=Mus musculus OX=10090 GN=Map3k7 PE=1 SV=1
Q9D394	Rufy3	3	3	0.055	469	53007	5.5	Protein RUFY3 OS=Mus musculus OX=10090 GN=Rufy3 PE=1 SV=1
Q61120	Shc3	4	4	0.055	474	52121	7.3	SHC-transforming protein 3 OS=Mus musculus OX=10090 GN=Shc3 PE=1 SV=2
O70622	Rtn2	3	3	0.055	471	51347	4.9	Reticulon-2 OS=Mus musculus OX=10090 GN=Rtn2 PE=1 SV=1
O55131	Septin7	2	2	0.055	436	50550	8.6	Septin-7 OS=Mus musculus OX=10090 GN=Septin7 PE=1 SV=1
P42208	Septin2	4	4	0.055	361	41526	6.5	Septin-2 OS=Mus musculus OX=10090 GN=Septin2 PE=1 SV=2
Q8VCY8	Plppr2	2	4	0.055	343	36936	9.5	Phospholipid phosphatase-related protein type 2 OS=Mus musculus OX=10090 GN=Plppr2 PE=1 SV=1
Q8BGH4	Reep1	2	2	0.055	201	22285	9.5	Receptor expression-enhancing protein 1 OS=Mus musculus OX=10090 GN=Reep1 PE=1 SV=1
Q61315	Apc	17	19	0.054	2845	311089	7.6	Adenomatous polyposis coli protein OS=Mus musculus OX=10090 GN=Apc PE=1 SV=1
A2A690	Tanc2	11	15	0.054	1994	220261	8	Protein TANC2 OS=Mus musculus OX=10090 GN=Tanc2 PE=1 SV=1
Q69Z38	Peak1	4	4	0.054	1735	191096	6.9	Inactive tyrosine-protein kinase PEAK1 OS=Mus musculus OX=10090 GN=Peak1 PE=1 SV=4
Q6NSW3	Sphkap	7	7	0.054	1687	185093	5.1	A-kinase anchor protein SPHKAP OS=Mus musculus OX=10090 GN=Sphkap PE=1 SV=2
Q8R4H2	Arhgef12	6	7	0.054	1543	172348	5.7	Rho guanine nucleotide exchange factor 12 OS=Mus musculus OX=10090 GN=Arhgef12 PE=1 SV=2
Q62036	Cep131	4	5	0.054	1060	120313	8.7	Centrosomal protein of 131 kDa OS=Mus musculus OX=10090 GN=Cep131 PE=1 SV=2
Q5SPL2	Phf12	2	3	0.054	1003	109509	7.7	PHD finger protein 12 OS=Mus musculus OX=10090 GN=Phf12 PE=1 SV=1
Q8CCN5	Bcas3	3	4	0.054	928	101021	6.7	BCAS3 microtubule associated cell migration factor OS=Mus musculus OX=10090 GN=Bcas3 PE=1 SV=2
Q8BXR1	Slc7a14	8	12	0.054	771	83984	5.3	Probable cationic amino acid transporter OS=Mus musculus OX=10090 GN=Slc7a14 PE=1 SV=1
Q8K3W3	Casc3	2	2	0.054	698	75770	6.4	Protein CASC3 OS=Mus musculus OX=10090 GN=Casc3 PE=1 SV=3
Q8K2Q9	Shtn1	4	4	0.054	631	71343	5.4	Shootin-1 OS=Mus musculus OX=10090 GN=Shtn1 PE=1 SV=1
P35564	Canx	5	21	0.054	591	67278	4.6	Calnexin OS=Mus musculus OX=10090 GN=Canx PE=1 SV=1
Q61909	Runx1t1	2	3	0.054	577	64338	7.5	Protein CBFA2T1 OS=Mus musculus OX=10090 GN=Runx1t1 PE=2 SV=1
Q91V36	Nrbp2	2	2	0.054	499	57348	6.4	Nuclear receptor-binding protein 2 OS=Mus musculus OX=10090 GN=Nrbp2 PE=1 SV=2
Q8CHX7	Rftn2	3	4	0.054	500	54972	5.5	Raftlin-2 OS=Mus musculus OX=10090 GN=Rftn2 PE=1 SV=3
Q8VE88	Fam114a2	2	3	0.054	497	54045	4.9	Protein FAM114A2 OS=Mus musculus OX=10090 GN=Fam114a2 PE=1 SV=2
P50136	Bckdha	3	3	0.054	442	50371	8.1	2-oxoisovalerate dehydrogenase subunit alpha, mitochondrial OS=Mus musculus OX=10090 GN=Bckdha PE=1 SV=1
Q9CWF2	Tubb2b	3	3	0.054	445	49953	4.9	Tubulin beta-2B chain OS=Mus musculus OX=10090 GN=Tubb2b PE=1 SV=1
P68372	Tubb4b	2	2	0.054	445	49831	4.9	Tubulin beta-4B chain OS=Mus musculus OX=10090 GN=Tubb4b PE=1 SV=1
Q9JIY0	Plekho1	3	4	0.054	408	45997	9	Pleckstrin homology domain-containing family O member 1 OS=Mus musculus OX=10090 GN=Plekho1 PE=1 SV=1
Q9DAZ9	Zfyve19	2	4	0.054	389	43272	6.5	Abscission/NoCut checkpoint regulator OS=Mus musculus OX=10090 GN=Zfyve19 PE=1 SV=2
Q8BRM2	Gorab	2	2	0.054	368	41487	7.4	RAB6-interacting golgin OS=Mus musculus OX=10090 GN=Gorab PE=1 SV=1
Q9D6J3	Yju2	2	2	0.054	314	35988	6.1	Splicing factor YJU2 OS=Mus musculus OX=10090 GN=Yju2 PE=1 SV=1
Q9CZD0	Mmachc	2	2	0.054	279	31648	7.6	Cyanocobalamin reductase / alkylcobalamin dealkylase OS=Mus musculus OX=10090 GN=Mmachc PE=1 SV=2
Q9Z2U1	Psma5	2	2	0.054	241	26411	4.8	Proteasome subunit alpha type-5 OS=Mus musculus OX=10090 GN=Psma5 PE=1 SV=1
Q9D0B0	Srsf9	2	2	0.054	222	25661	8.6	Serine/arginine-rich splicing factor 9 OS=Mus musculus OX=10090 GN=Srsf9 PE=1 SV=1
Q9WU42	Ncor2	10	12	0.053	2472	269805	7.4	Nuclear receptor corepressor 2 OS=Mus musculus OX=10090 GN=Ncor2 PE=1 SV=3
Q8CJ19	Mical3	7	10	0.053	1993	223719	5.5	[F-actin]-monooxygenase MICAL3 OS=Mus musculus OX=10090 GN=Mical3 PE=1 SV=2
Q8VI59	Pcnx3	8	9	0.053	2028	221571	6.6	Pecanex-like protein 3 OS=Mus musculus OX=10090 GN=Pcnx3 PE=1 SV=2
Q3USB7	Plcl1	6	9	0.053	1096	122673	5.6	Inactive phospholipase C-like protein 1 OS=Mus musculus OX=10090 GN=Plcl1 PE=1 SV=3
P13405	Rb1	3	3	0.053	921	105367	7.9	Retinoblastoma-associated protein OS=Mus musculus OX=10090 GN=Rb1 PE=1 SV=2
O35454	Clcn6	4	4	0.053	870	96980	7	H(+)/Cl(-) exchange transporter 6 OS=Mus musculus OX=10090 GN=Clcn6 PE=1 SV=1
Q3UQN2	Fcho2	2	3	0.053	809	88734	6.9	F-BAR domain only protein 2 OS=Mus musculus OX=10090 GN=Fcho2 PE=1 SV=1
Q8K245	Uvrag	2	2	0.053	698	77525	8	UV radiation resistance-associated protein OS=Mus musculus OX=10090 GN=Uvrag PE=1 SV=2
Q80XU8	Lrfn4	3	3	0.053	636	67252	6.8	Leucine-rich repeat and fibronectin type-III domain-containing protein 4 OS=Mus musculus OX=10090 GN=Lrfn4 PE=1 SV=1
Q8BLH7	Hirip3	2	2	0.053	601	65215	7.8	HIRA-interacting protein 3 OS=Mus musculus OX=10090 GN=Hirip3 PE=1 SV=1
P63085	Mapk1	3	3	0.053	358	41276	7	Mitogen-activated protein kinase 1 OS=Mus musculus OX=10090 GN=Mapk1 PE=1 SV=3
P62908	Rps3	3	5	0.053	243	26674	9.7	Small ribosomal subunit protein uS3 OS=Mus musculus OX=10090 GN=Rps3 PE=1 SV=1
Q61290	Cacna1e	8	8	0.052	2272	257233	8.2	Voltage-dependent R-type calcium channel subunit alpha-1E OS=Mus musculus OX=10090 GN=Cacna1e PE=1 SV=1
Q5BLK4	Tut7	5	5	0.052	1491	169102	6.7	Terminal uridylyltransferase 7 OS=Mus musculus OX=10090 GN=Tut7 PE=1 SV=3
O08784	Tcof1	8	10	0.052	1320	135001	9.3	Treacle protein OS=Mus musculus OX=10090 GN=Tcof1 PE=1 SV=1
Q7TSH6	Scaf4	4	4	0.052	1183	129056	9.6	SR-related and CTD-associated factor 4 OS=Mus musculus OX=10090 GN=Scaf4 PE=1 SV=1
Q4JIM5	Abl2	4	4	0.052	1182	128196	7.8	Tyrosine-protein kinase ABL2 OS=Mus musculus OX=10090 GN=Abl2 PE=1 SV=1
Q9Z1P7	Kank3	3	3	0.052	791	84186	5.2	KN motif and ankyrin repeat domain-containing protein 3 OS=Mus musculus OX=10090 GN=Kank3 PE=1 SV=1
Q3THK7	Gmps	3	4	0.052	693	76724	6.7	GMP synthase [glutamine-hydrolyzing] OS=Mus musculus OX=10090 GN=Gmps PE=1 SV=2
Q9R190	Mta2	2	2	0.052	668	75030	9.7	Metastasis-associated protein MTA2 OS=Mus musculus OX=10090 GN=Mta2 PE=1 SV=1
O70374	Cbfa2t2	2	2	0.052	594	65904	7.8	Protein CBFA2T2 OS=Mus musculus OX=10090 GN=Cbfa2t2 PE=1 SV=3
Q8CI08	Slain2	3	3	0.052	581	62378	9.5	SLAIN motif-containing protein 2 OS=Mus musculus OX=10090 GN=Slain2 PE=1 SV=2
Q9Z140	Cpne6	4	6	0.052	557	61781	5.6	Copine-6 OS=Mus musculus OX=10090 GN=Cpne6 PE=1 SV=1
Q8CBW3	Abi1	2	2	0.052	481	52288	7.6	Abl interactor 1 OS=Mus musculus OX=10090 GN=Abi1 PE=1 SV=3
Q6PEV3	Wipf2	2	4	0.052	440	46298	11	WAS/WASL-interacting protein family member 2 OS=Mus musculus OX=10090 GN=Wipf2 PE=1 SV=1
P12367	Prkar2a	2	3	0.052	401	45389	4.9	cAMP-dependent protein kinase type II-alpha regulatory subunit OS=Mus musculus OX=10090 GN=Prkar2a PE=1 SV=2
Q8BYR5	Cadps2	3	3	0.051	1297	147840	6.1	Calcium-dependent secretion activator 2 OS=Mus musculus OX=10090 GN=Cadps2 PE=1 SV=2
Q5SV85	Synrg	4	4	0.051	1306	139616	5	Synergin gamma OS=Mus musculus OX=10090 GN=Synrg PE=1 SV=1
Q3UVR3	Ttbk2	4	5	0.051	1243	136770	7.2	Tau-tubulin kinase 2 OS=Mus musculus OX=10090 GN=Ttbk2 PE=1 SV=1
P52734	Fgd1	4	4	0.051	960	106365	6.6	FYVE, RhoGEF and PH domain-containing protein 1 OS=Mus musculus OX=10090 GN=Fgd1 PE=1 SV=2
Q0P678	Zc3h18	3	4	0.051	948	105694	7.8	Zinc finger CCCH domain-containing protein 18 OS=Mus musculus OX=10090 GN=Zc3h18 PE=1 SV=1
P46935	Nedd4	3	3	0.051	887	102706	5.3	E3 ubiquitin-protein ligase NEDD4 OS=Mus musculus OX=10090 GN=Nedd4 PE=1 SV=3
Q61361	Bcan	2	2	0.051	883	95815	4.9	Brevican core protein OS=Mus musculus OX=10090 GN=Bcan PE=1 SV=2
Q5DU41	Lrrc8b	2	2	0.051	803	92186	6.7	Volume-regulated anion channel subunit LRRC8B OS=Mus musculus OX=10090 GN=Lrrc8b PE=1 SV=3
Q8VDU5	Snrk	2	3	0.051	748	81913	7.5	SNF-related serine/threonine-protein kinase OS=Mus musculus OX=10090 GN=Snrk PE=1 SV=1
Q3UHB8	Ccdc177	5	5	0.051	706	79857	10.8	Coiled-coil domain-containing protein 177 OS=Mus musculus OX=10090 GN=Ccdc177 PE=1 SV=1
Q5F2E7	Nufip2	4	7	0.051	692	75657	8.7	FMR1-interacting protein NUFIP2 OS=Mus musculus OX=10090 GN=Nufip2 PE=1 SV=1
O88559	Men1	3	5	0.051	611	67501	6.4	Menin OS=Mus musculus OX=10090 GN=Men1 PE=1 SV=2
Q8R3Y8	Irf2bp1	2	3	0.051	584	61751	8.2	Interferon regulatory factor 2-binding protein 1 OS=Mus musculus OX=10090 GN=Irf2bp1 PE=1 SV=2
Q9Z2H2	Rgs6	2	2	0.051	472	54531	7.4	Regulator of G-protein signaling 6 OS=Mus musculus OX=10090 GN=Rgs6 PE=1 SV=2
Q7TMY8	Huwe1	11	11	0.05	4377	482640	5.2	E3 ubiquitin-protein ligase HUWE1 OS=Mus musculus OX=10090 GN=Huwe1 PE=1 SV=5
Q8BI84	Mia3	7	11	0.05	1930	213673	4.8	Transport and Golgi organization protein 1 homolog OS=Mus musculus OX=10090 GN=Mia3 PE=1 SV=2
Q61191	Hcfc1	6	8	0.05	2045	210435	7.2	Host cell factor 1 OS=Mus musculus OX=10090 GN=Hcfc1 PE=1 SV=2
Q6P4S6	Sik3	7	11	0.05	1369	150659	7	Serine/threonine-protein kinase SIK3 OS=Mus musculus OX=10090 GN=Sik3 PE=1 SV=4
Q3V3V9	Carmil2	5	5	0.05	1296	141371	7.2	Capping protein, Arp2/3 and myosin-I linker protein 2 OS=Mus musculus OX=10090 GN=Carmil2 PE=1 SV=2
Q80T41	Gabbr2	5	5	0.05	940	105666	8.7	Gamma-aminobutyric acid type B receptor subunit 2 OS=Mus musculus OX=10090 GN=Gabbr2 PE=1 SV=2
Q80Y44	Ddx10	2	2	0.05	875	100738	7.7	Probable ATP-dependent RNA helicase DDX10 OS=Mus musculus OX=10090 GN=Ddx10 PE=1 SV=2
Q8BGV8	Mief1	3	3	0.05	463	51184	7.9	Mitochondrial dynamics protein MID51 OS=Mus musculus OX=10090 GN=Mief1 PE=1 SV=1
Q63844	Mapk3	2	2	0.05	380	43067	6.6	Mitogen-activated protein kinase 3 OS=Mus musculus OX=10090 GN=Mapk3 PE=1 SV=5
Q8VHK5	Mlc1	3	3	0.05	382	41596	7.9	Membrane protein MLC1 OS=Mus musculus OX=10090 GN=Mlc1 PE=1 SV=1
Q8CHG7	Rapgef2	10	11	0.049	1496	166414	6.6	Rap guanine nucleotide exchange factor 2 OS=Mus musculus OX=10090 GN=Rapgef2 PE=1 SV=2
Q5SWP3	Nacad	6	6	0.049	1504	156763	4.6	NAC-alpha domain-containing protein 1 OS=Mus musculus OX=10090 GN=Nacad PE=1 SV=1
Q80TJ1	Cadps	5	6	0.049	1355	153112	5.7	Calcium-dependent secretion activator 1 OS=Mus musculus OX=10090 GN=Cadps PE=1 SV=3
O35126	Atn1	4	6	0.049	1175	123723	9	Atrophin-1 OS=Mus musculus OX=10090 GN=Atn1 PE=1 SV=1
Q91VY5	Kdm4b	2	3	0.049	1086	121604	7.4	Lysine-specific demethylase 4B OS=Mus musculus OX=10090 GN=Kdm4b PE=2 SV=1
Q9DBR7	Ppp1r12a	4	4	0.049	1029	114996	5.5	Protein phosphatase 1 regulatory subunit 12A OS=Mus musculus OX=10090 GN=Ppp1r12a PE=1 SV=2
Q6ZQ03	Fnbp4	4	5	0.049	1031	111245	4.7	Formin-binding protein 4 OS=Mus musculus OX=10090 GN=Fnbp4 PE=1 SV=2
Q9EQQ9	Oga	3	4	0.049	916	103162	4.9	Protein O-GlcNAcase OS=Mus musculus OX=10090 GN=Oga PE=1 SV=2
Q9Z1J2	Nek4	2	2	0.049	792	88994	7.3	Serine/threonine-protein kinase Nek4 OS=Mus musculus OX=10090 GN=Nek4 PE=1 SV=1
Q9JIG4	Ppp1r3f	2	2	0.049	799	84120	4.7	Protein phosphatase 1 regulatory subunit 3F OS=Mus musculus OX=10090 GN=Ppp1r3f PE=1 SV=3
Q8BWW4	Larp4	3	4	0.049	719	79763	6.4	La-related protein 4 OS=Mus musculus OX=10090 GN=Larp4 PE=1 SV=2
Q6PGE7	Slc6a7	2	2	0.049	637	71066	6.6	Sodium-dependent proline transporter OS=Mus musculus OX=10090 GN=Slc6a7 PE=1 SV=1
Q9JHU2	Palmd	2	2	0.049	551	62700	5.7	Palmdelphin OS=Mus musculus OX=10090 GN=Palmd PE=1 SV=1
Q9ESX5	Dkc1	2	6	0.049	509	57402	9.3	H/ACA ribonucleoprotein complex subunit DKC1 OS=Mus musculus OX=10090 GN=Dkc1 PE=1 SV=4
P11157	Rrm2	3	3	0.049	390	45096	5.5	Ribonucleoside-diphosphate reductase subunit M2 OS=Mus musculus OX=10090 GN=Rrm2 PE=1 SV=1
Q8C996	Tmem163	2	2	0.049	288	31193	7.9	Transmembrane protein 163 OS=Mus musculus OX=10090 GN=Tmem163 PE=1 SV=1
O88587	Comt	4	5	0.049	265	29486	5.8	Catechol O-methyltransferase OS=Mus musculus OX=10090 GN=Comt PE=1 SV=2
P70377	Fgf13	2	2	0.049	245	27588	9.9	Fibroblast growth factor 13 OS=Mus musculus OX=10090 GN=Fgf13 PE=1 SV=2
Q9R0L6	Pcm1	9	12	0.048	2025	228845	5	Pericentriolar material 1 protein OS=Mus musculus OX=10090 GN=Pcm1 PE=1 SV=2
P39447	Tjp1	6	6	0.048	1745	194740	6.6	Tight junction protein ZO-1 OS=Mus musculus OX=10090 GN=Tjp1 PE=1 SV=2
Q80TV8	Clasp1	6	7	0.048	1535	169227	9	CLIP-associating protein 1 OS=Mus musculus OX=10090 GN=Clasp1 PE=1 SV=2
P13595	Ncam1	9	45	0.048	1115	119427	4.8	Neural cell adhesion molecule 1 OS=Mus musculus OX=10090 GN=Ncam1 PE=1 SV=3
Q7TPS5	C2cd5	6	9	0.048	1016	111664	5.8	C2 domain-containing protein 5 OS=Mus musculus OX=10090 GN=C2cd5 PE=1 SV=2
Q8K382	Dennd1a	4	5	0.048	1016	111538	6.8	DENN domain-containing protein 1A OS=Mus musculus OX=10090 GN=Dennd1a PE=1 SV=2
Q6NZF1	Zc3h11a	3	3	0.048	792	86492	8.1	Zinc finger CCCH domain-containing protein 11A OS=Mus musculus OX=10090 GN=Zc3h11a PE=1 SV=1
Q9Z0E0	Ncdn	3	3	0.048	729	78895	5.5	Neurochondrin OS=Mus musculus OX=10090 GN=Ncdn PE=1 SV=1
Q501J7	Phactr4	3	3	0.048	694	76632	6.5	Phosphatase and actin regulator 4 OS=Mus musculus OX=10090 GN=Phactr4 PE=1 SV=2
O54839	Eomes	2	2	0.048	707	74801	7.5	Eomesodermin homolog OS=Mus musculus OX=10090 GN=Eomes PE=1 SV=3
Q8K012	Fnbp1l	3	3	0.048	605	69886	6.6	Formin-binding protein 1-like OS=Mus musculus OX=10090 GN=Fnbp1l PE=1 SV=2
Q5SP85	Ccdc85a	2	2	0.048	500	54483	8	Coiled-coil domain-containing protein 85A OS=Mus musculus OX=10090 GN=Ccdc85a PE=1 SV=1
Q91WL8	Wwox	2	2	0.048	414	46513	7	WW domain-containing oxidoreductase OS=Mus musculus OX=10090 GN=Wwox PE=1 SV=1
Q60974	Ncor1	6	6	0.047	2453	270640	6.9	Nuclear receptor corepressor 1 OS=Mus musculus OX=10090 GN=Ncor1 PE=1 SV=1
Q8C9B9	Dido1	5	5	0.047	2256	247173	7.9	Death-inducer obliterator 1 OS=Mus musculus OX=10090 GN=Dido1 PE=1 SV=4
Q60949	Tbc1d1	3	4	0.047	1255	142026	7.2	TBC1 domain family member 1 OS=Mus musculus OX=10090 GN=Tbc1d1 PE=1 SV=3
Q9Z1B3	Plcb1	5	5	0.047	1216	138396	6.1	1-phosphatidylinositol 4,5-bisphosphate phosphodiesterase beta-1 OS=Mus musculus OX=10090 GN=Plcb1 PE=1 SV=2
Q3UMF0	Cobll1	4	4	0.047	1273	137381	8.2	Cordon-bleu protein-like 1 OS=Mus musculus OX=10090 GN=Cobll1 PE=1 SV=2
Q3UIL6	Plekha7	3	4	0.047	1118	126742	9.4	Pleckstrin homology domain-containing family A member 7 OS=Mus musculus OX=10090 GN=Plekha7 PE=1 SV=2
Q80U40	Rimbp2	3	3	0.047	1072	118342	5.3	RIMS-binding protein 2 OS=Mus musculus OX=10090 GN=Rimbp2 PE=1 SV=3
P56399	Usp5	3	3	0.047	858	95833	5	Ubiquitin carboxyl-terminal hydrolase 5 OS=Mus musculus OX=10090 GN=Usp5 PE=1 SV=1
Q8VHJ5	Mark1	3	3	0.047	795	88335	9.4	Serine/threonine-protein kinase MARK1 OS=Mus musculus OX=10090 GN=Mark1 PE=1 SV=2
P70408	Cdh10	2	2	0.047	788	88312	4.9	Cadherin-10 OS=Mus musculus OX=10090 GN=Cdh10 PE=1 SV=3
Q8BG16	Slc6a15	2	3	0.047	729	81792	5.2	Sodium-dependent neutral amino acid transporter B(0)AT2 OS=Mus musculus OX=10090 GN=Slc6a15 PE=1 SV=1
A2ALS5	Rap1gap	4	4	0.047	663	73433	5.9	Rap1 GTPase-activating protein 1 OS=Mus musculus OX=10090 GN=Rap1gap PE=1 SV=2
Q52KF3	Spire1	2	2	0.047	598	68450	9	Protein spire homolog 1 OS=Mus musculus OX=10090 GN=Spire1 PE=1 SV=1
Q9DBC7	Prkar1a	2	5	0.047	381	43185	5.3	cAMP-dependent protein kinase type I-alpha regulatory subunit OS=Mus musculus OX=10090 GN=Prkar1a PE=1 SV=3
Q8R1A4	Dock7	14	17	0.046	2130	241436	6.7	Dedicator of cytokinesis protein 7 OS=Mus musculus OX=10090 GN=Dock7 PE=1 SV=3
Q6ZPE2	Sbf1	6	11	0.046	1867	208691	7.1	Myotubularin-related protein 5 OS=Mus musculus OX=10090 GN=Sbf1 PE=1 SV=2
G3X9J0	Sipa1l3	5	5	0.046	1776	195062	8.3	Signal-induced proliferation-associated 1-like protein 3 OS=Mus musculus OX=10090 GN=Sipa1l3 PE=1 SV=1
Q9Z0R4	Itsn1	8	12	0.046	1714	194296	7.9	Intersectin-1 OS=Mus musculus OX=10090 GN=Itsn1 PE=1 SV=2
Q4ACU6	Shank3	6	6	0.046	1730	185396	8.9	SH3 and multiple ankyrin repeat domains protein 3 OS=Mus musculus OX=10090 GN=Shank3 PE=1 SV=3
Q6NXI6	Rprd2	6	10	0.046	1469	156585	7.6	Regulation of nuclear pre-mRNA domain-containing protein 2 OS=Mus musculus OX=10090 GN=Rprd2 PE=1 SV=1
Q80YE4	Aatk	3	3	0.046	1365	144607	4.5	Serine/threonine-protein kinase LMTK1 OS=Mus musculus OX=10090 GN=Aatk PE=1 SV=1
O54988	Slk	5	5	0.046	1233	141457	5.1	STE20-like serine/threonine-protein kinase OS=Mus musculus OX=10090 GN=Slk PE=1 SV=2
G5E829	Atp2b1	4	6	0.046	1220	134747	5.9	Plasma membrane calcium-transporting ATPase 1 OS=Mus musculus OX=10090 GN=Atp2b1 PE=1 SV=1
Q8K3E5	Ahi1	5	5	0.046	1047	119650	7.2	Jouberin OS=Mus musculus OX=10090 GN=Ahi1 PE=1 SV=2
Q6NZM9	Hdac4	2	2	0.046	1076	118562	6.9	Histone deacetylase 4 OS=Mus musculus OX=10090 GN=Hdac4 PE=1 SV=1
P39053	Dnm1	2	3	0.046	867	97803	7.7	Dynamin-1 OS=Mus musculus OX=10090 GN=Dnm1 PE=1 SV=2
Q6PCQ0	Iqce	2	2	0.046	778	86356	7.2	IQ domain-containing protein E OS=Mus musculus OX=10090 GN=Iqce PE=1 SV=1
Q8BVU0	Lrch3	2	2	0.046	778	86341	7	DISP complex protein LRCH3 OS=Mus musculus OX=10090 GN=Lrch3 PE=1 SV=3
P07901	Hsp90aa1	4	4	0.046	733	84788	5	Heat shock protein HSP 90-alpha OS=Mus musculus OX=10090 GN=Hsp90aa1 PE=1 SV=4
Q01063	Pde4d	2	3	0.046	747	84563	4.9	cAMP-specific 3',5'-cyclic phosphodiesterase 4D OS=Mus musculus OX=10090 GN=Pde4d PE=1 SV=2
Q61183	Papola	2	2	0.046	739	82309	7.3	Poly(A) polymerase alpha OS=Mus musculus OX=10090 GN=Papola PE=1 SV=4
P68404	Prkcb	3	5	0.046	671	76751	7	Protein kinase C beta type OS=Mus musculus OX=10090 GN=Prkcb PE=1 SV=4
Q80YA3	Ddhd1	4	5	0.046	547	61823	6.6	Phospholipase DDHD1 OS=Mus musculus OX=10090 GN=Ddhd1 PE=1 SV=1
Q8BZB3	Tmem266	3	4	0.046	538	58897	4.9	Transmembrane protein 266 OS=Mus musculus OX=10090 GN=Tmem266 PE=1 SV=3
Q9CWK8	Snx2	2	2	0.046	519	58471	5.1	Sorting nexin-2 OS=Mus musculus OX=10090 GN=Snx2 PE=1 SV=2
Q04735	Cdk16	2	2	0.046	496	55914	7.9	Cyclin-dependent kinase 16 OS=Mus musculus OX=10090 GN=Cdk16 PE=1 SV=1
Q60929	Mef2a	2	4	0.046	498	53579	7.1	Myocyte-specific enhancer factor 2A OS=Mus musculus OX=10090 GN=Mef2a PE=1 SV=2
P50580	Pa2g4	2	8	0.046	394	43699	6.9	Proliferation-associated protein 2G4 OS=Mus musculus OX=10090 GN=Pa2g4 PE=1 SV=3
Q8R464	Cadm4	2	3	0.046	388	42723	6.3	Cell adhesion molecule 4 OS=Mus musculus OX=10090 GN=Cadm4 PE=1 SV=1
Q9D1R2	Kti12	3	7	0.046	351	38445	6.9	Protein KTI12 homolog OS=Mus musculus OX=10090 GN=Kti12 PE=1 SV=1
Q9WUH1	Tmem115	2	2	0.046	350	38099	7.5	Transmembrane protein 115 OS=Mus musculus OX=10090 GN=Tmem115 PE=1 SV=1
Q811P8	Arhgap32	8	12	0.045	2089	229717	6.9	Rho GTPase-activating protein 32 OS=Mus musculus OX=10090 GN=Arhgap32 PE=1 SV=2
Q99NH2	Pard3	5	5	0.045	1333	149074	7.9	Partitioning defective 3 homolog OS=Mus musculus OX=10090 GN=Pard3 PE=1 SV=2
Q810U3	Nfasc	4	5	0.045	1240	137975	6.2	Neurofascin OS=Mus musculus OX=10090 GN=Nfasc PE=1 SV=1
P51954	Nek1	3	3	0.045	1203	136690	5.5	Serine/threonine-protein kinase Nek1 OS=Mus musculus OX=10090 GN=Nek1 PE=1 SV=2
Q8K394	Plcl2	7	14	0.045	1128	125772	6.9	Inactive phospholipase C-like protein 2 OS=Mus musculus OX=10090 GN=Plcl2 PE=1 SV=2
O54967	Tnk2	2	2	0.045	1055	116975	7.4	Activated CDC42 kinase 1 OS=Mus musculus OX=10090 GN=Tnk2 PE=1 SV=2
Q6P9J5	Kank4	2	2	0.045	1016	110404	4.9	KN motif and ankyrin repeat domain-containing protein 4 OS=Mus musculus OX=10090 GN=Kank4 PE=1 SV=1
Q8C079	Strip1	2	4	0.045	837	95585	6.2	Striatin-interacting protein 1 OS=Mus musculus OX=10090 GN=Strip1 PE=1 SV=2
O89084	Pde4a	3	3	0.045	844	93558	5.3	cAMP-specific 3',5'-cyclic phosphodiesterase 4A OS=Mus musculus OX=10090 GN=Pde4a PE=1 SV=2
P97311	Mcm6	3	11	0.045	821	92867	5.5	DNA replication licensing factor MCM6 OS=Mus musculus OX=10090 GN=Mcm6 PE=1 SV=1
Q8R3B1	Plcd1	3	4	0.045	756	85873	6.2	1-phosphatidylinositol 4,5-bisphosphate phosphodiesterase delta-1 OS=Mus musculus OX=10090 GN=Plcd1 PE=1 SV=2
Q61193	Rgl2	2	2	0.045	778	83827	6.7	Ral guanine nucleotide dissociation stimulator-like 2 OS=Mus musculus OX=10090 GN=Rgl2 PE=1 SV=2
Q6NS69	Amer3	2	2	0.045	780	83159	5.8	APC membrane recruitment protein 3 OS=Mus musculus OX=10090 GN=Amer3 PE=2 SV=1
Q8K2F0	Brd3	4	12	0.045	726	79762	9.4	Bromodomain-containing protein 3 OS=Mus musculus OX=10090 GN=Brd3 PE=1 SV=2
Q571K4	Tab3	2	2	0.045	716	79029	8.5	TGF-beta-activated kinase 1 and MAP3K7-binding protein 3 OS=Mus musculus OX=10090 GN=Tab3 PE=1 SV=2
P70302	Stim1	2	2	0.045	685	77567	6.5	Stromal interaction molecule 1 OS=Mus musculus OX=10090 GN=Stim1 PE=1 SV=2
Q91VN6	Ddx41	3	3	0.045	622	69820	6.7	Probable ATP-dependent RNA helicase DDX41 OS=Mus musculus OX=10090 GN=Ddx41 PE=1 SV=2
Q8C4Y3	Nelfb	2	2	0.045	580	65636	6	Negative elongation factor B OS=Mus musculus OX=10090 GN=Nelfb PE=1 SV=2
Q8VC51	Wrap53	2	2	0.045	532	58151	4.5	Telomerase Cajal body protein 1 OS=Mus musculus OX=10090 GN=Wrap53 PE=1 SV=1
Q8K2K6	Agfg1	2	5	0.045	561	58043	8.6	Arf-GAP domain and FG repeat-containing protein 1 OS=Mus musculus OX=10090 GN=Agfg1 PE=1 SV=2
O88746	Tom1	3	3	0.045	492	54325	4.9	Target of Myb1 membrane trafficking protein OS=Mus musculus OX=10090 GN=Tom1 PE=1 SV=1
P46096	Syt1	2	2	0.045	421	47418	8.5	Synaptotagmin-1 OS=Mus musculus OX=10090 GN=Syt1 PE=1 SV=1
O88196	Ttc3	6	7	0.044	1979	223929	6.3	E3 ubiquitin-protein ligase TTC3 OS=Mus musculus OX=10090 GN=Ttc3 PE=1 SV=2
Q80TE4	Sipa1l2	5	5	0.044	1722	189411	6.8	Signal-induced proliferation-associated 1-like protein 2 OS=Mus musculus OX=10090 GN=Sipa1l2 PE=1 SV=3
Q69ZA1	Cdk13	4	5	0.044	1511	164552	9.7	Cyclin-dependent kinase 13 OS=Mus musculus OX=10090 GN=Cdk13 PE=1 SV=3
P30415	Nktr	3	3	0.044	1453	163449	10	NK-tumor recognition protein OS=Mus musculus OX=10090 GN=Nktr PE=1 SV=4
Q3TUF7	Yeats2	5	7	0.044	1407	148949	9	YEATS domain-containing protein 2 OS=Mus musculus OX=10090 GN=Yeats2 PE=1 SV=2
Q9JM52	Mink1	5	9	0.044	1308	147294	7.4	Misshapen-like kinase 1 OS=Mus musculus OX=10090 GN=Mink1 PE=1 SV=3
A0A087WPF7	Auts2	3	4	0.044	1261	138920	9.5	Autism susceptibility gene 2 protein homolog OS=Mus musculus OX=10090 GN=Auts2 PE=1 SV=2
P59808	Sash1	5	5	0.044	1230	135591	6.2	SAM and SH3 domain-containing protein 1 OS=Mus musculus OX=10090 GN=Sash1 PE=1 SV=1
Q3TES0	Iqsec3	5	6	0.044	1195	129119	6.2	IQ motif and SEC7 domain-containing protein 3 OS=Mus musculus OX=10090 GN=Iqsec3 PE=1 SV=1
Q8C0D5	Efl1	2	2	0.044	1127	125777	6.2	Elongation factor-like GTPase 1 OS=Mus musculus OX=10090 GN=Efl1 PE=1 SV=1
O88343	Slc4a4	6	6	0.044	1079	121483	6.8	Electrogenic sodium bicarbonate cotransporter 1 OS=Mus musculus OX=10090 GN=Slc4a4 PE=1 SV=2
Q6P2K6	Ppp4r3a	2	2	0.044	820	93842	4.9	Serine/threonine-protein phosphatase 4 regulatory subunit 3A OS=Mus musculus OX=10090 GN=Ppp4r3a PE=1 SV=1
Q9DC40	Telo2	3	4	0.044	840	93313	5.2	Telomere length regulation protein TEL2 homolog OS=Mus musculus OX=10090 GN=Telo2 PE=1 SV=2
Q61165	Slc9a1	4	4	0.044	820	91468	7.1	Sodium/hydrogen exchanger 1 OS=Mus musculus OX=10090 GN=Slc9a1 PE=1 SV=1
P06537	Nr3c1	3	3	0.044	792	87164	6.4	Glucocorticoid receptor OS=Mus musculus OX=10090 GN=Nr3c1 PE=1 SV=2
Q9ET80	Jph1	2	2	0.044	660	71905	9.2	Junctophilin-1 OS=Mus musculus OX=10090 GN=Jph1 PE=1 SV=1
P09242	Alpl	2	2	0.044	524	57514	7	Alkaline phosphatase, tissue-nonspecific isozyme OS=Mus musculus OX=10090 GN=Alpl PE=1 SV=2
P31750	Akt1	3	5	0.044	480	55707	5.9	RAC-alpha serine/threonine-protein kinase OS=Mus musculus OX=10090 GN=Akt1 PE=1 SV=2
E9QAT4	Sec16a	9	9	0.043	2357	254200	5.8	Protein transport protein Sec16A OS=Mus musculus OX=10090 GN=Sec16a PE=1 SV=1
Q920R0	Als2	4	4	0.043	1651	182565	6.3	Alsin OS=Mus musculus OX=10090 GN=Als2 PE=1 SV=3
Q69ZJ7	Ric1	4	4	0.043	1422	158828	6.5	Guanine nucleotide exchange factor subunit RIC1 OS=Mus musculus OX=10090 GN=Ric1 PE=1 SV=2
Q9R0K7	Atp2b2	3	3	0.043	1198	132587	6	Plasma membrane calcium-transporting ATPase 2 OS=Mus musculus OX=10090 GN=Atp2b2 PE=1 SV=2
Q8VE18	Smg8	2	2	0.043	991	109667	7.8	Nonsense-mediated mRNA decay factor SMG8 OS=Mus musculus OX=10090 GN=Smg8 PE=1 SV=1
P28738	Kif5c	3	3	0.043	956	109275	6.2	Kinesin heavy chain isoform 5C OS=Mus musculus OX=10090 GN=Kif5c PE=1 SV=3
Q8K1R7	Nek9	2	2	0.043	984	107144	5.6	Serine/threonine-protein kinase Nek9 OS=Mus musculus OX=10090 GN=Nek9 PE=1 SV=2
B9EJ86	Osbpl8	2	3	0.043	889	101269	7	Oxysterol-binding protein-related protein 8 OS=Mus musculus OX=10090 GN=Osbpl8 PE=1 SV=1
Q60902	Eps15l1	6	15	0.043	907	99309	5	Epidermal growth factor receptor substrate 15-like 1 OS=Mus musculus OX=10090 GN=Eps15l1 PE=1 SV=3
Q3U8K7	Kmt5b	2	2	0.043	883	98580	8.5	Histone-lysine N-methyltransferase KMT5B OS=Mus musculus OX=10090 GN=Kmt5b PE=1 SV=2
Q91XM9	Dlg2	2	2	0.043	852	94880	6.2	Disks large homolog 2 OS=Mus musculus OX=10090 GN=Dlg2 PE=1 SV=2
Q8BXK8	Agap1	3	3	0.043	857	94411	7.9	Arf-GAP with GTPase, ANK repeat and PH domain-containing protein 1 OS=Mus musculus OX=10090 GN=Agap1 PE=1 SV=1
P83093	Stim2	3	3	0.043	746	83925	6.8	Stromal interaction molecule 2 OS=Mus musculus OX=10090 GN=Stim2 PE=1 SV=2
O88907	Pias1	2	2	0.043	651	71618	7.3	E3 SUMO-protein ligase PIAS1 OS=Mus musculus OX=10090 GN=Pias1 PE=1 SV=2
Q6DFW4	Nop58	3	3	0.043	536	60343	8.3	Nucleolar protein 58 OS=Mus musculus OX=10090 GN=Nop58 PE=1 SV=1
Q8VCE2	Gpn1	2	2	0.043	372	41598	4.9	GPN-loop GTPase 1 OS=Mus musculus OX=10090 GN=Gpn1 PE=1 SV=1
Q9QYG0	Ndrg2	6	8	0.043	371	40789	5.4	Protein NDRG2 OS=Mus musculus OX=10090 GN=Ndrg2 PE=1 SV=1
P10711	Tcea1	2	3	0.043	301	33880	8.4	Transcription elongation factor A protein 1 OS=Mus musculus OX=10090 GN=Tcea1 PE=1 SV=2
O88466	Znf106	5	5	0.042	1888	208963	7.6	Zinc finger protein 106 OS=Mus musculus OX=10090 GN=Znf106 PE=1 SV=3
Q9QXL2	Kif21a	7	8	0.042	1672	186535	6.3	Kinesin-like protein KIF21A OS=Mus musculus OX=10090 GN=Kif21a PE=1 SV=2
Q58A65	Spag9	3	3	0.042	1321	146219	5.1	C-Jun-amino-terminal kinase-interacting protein 4 OS=Mus musculus OX=10090 GN=Spag9 PE=1 SV=2
Q99MR1	Gigyf1	3	3	0.042	1044	116238	5.4	GRB10-interacting GYF protein 1 OS=Mus musculus OX=10090 GN=Gigyf1 PE=1 SV=2
Q499E5	Stox2	2	2	0.042	926	102757	8.4	Storkhead-box protein 2 OS=Mus musculus OX=10090 GN=Stox2 PE=2 SV=2
Q80TZ3	Dnajc6	5	11	0.042	938	102299	7.2	Putative tyrosine-protein phosphatase auxilin OS=Mus musculus OX=10090 GN=Dnajc6 PE=1 SV=2
Q8BZ03	Prkd2	2	2	0.042	875	96542	6.9	Serine/threonine-protein kinase D2 OS=Mus musculus OX=10090 GN=Prkd2 PE=1 SV=1
Q9CZ62	Cep97	2	2	0.042	856	94641	5	Centrosomal protein of 97 kDa OS=Mus musculus OX=10090 GN=Cep97 PE=1 SV=1
Q68FE2	Atg9a	4	6	0.042	839	94425	6.6	Autophagy-related protein 9A OS=Mus musculus OX=10090 GN=Atg9a PE=1 SV=2
Q3UHI0	Ccser2	2	2	0.042	833	92932	6.5	Serine-rich coiled-coil domain-containing protein 2 OS=Mus musculus OX=10090 GN=Ccser2 PE=1 SV=1
Q14CH0	Fam171b	3	5	0.042	825	92045	8.4	Protein FAM171B OS=Mus musculus OX=10090 GN=Fam171b PE=1 SV=2
Q8C7M3	Trim9	4	5	0.042	817	90870	7.2	E3 ubiquitin-protein ligase TRIM9 OS=Mus musculus OX=10090 GN=Trim9 PE=1 SV=2
Q505D9	Trim67	2	2	0.042	768	82760	7.1	Tripartite motif-containing protein 67 OS=Mus musculus OX=10090 GN=Trim67 PE=2 SV=1
Q8R361	Rab11fip5	3	3	0.042	645	69553	9.1	Rab11 family-interacting protein 5 OS=Mus musculus OX=10090 GN=Rab11fip5 PE=1 SV=2
Q8BH64	Ehd2	2	5	0.042	543	61175	6.5	EH domain-containing protein 2 OS=Mus musculus OX=10090 GN=Ehd2 PE=1 SV=1
O70324	Slc16a2	4	8	0.042	545	60025	5.6	Monocarboxylate transporter 8 OS=Mus musculus OX=10090 GN=Slc16a2 PE=1 SV=2
Q9JI10	Stk3	2	2	0.042	497	56855	5	Serine/threonine-protein kinase 3 OS=Mus musculus OX=10090 GN=Stk3 PE=1 SV=1
Q3UM45	Ppp1r7	2	2	0.042	361	41292	4.9	Protein phosphatase 1 regulatory subunit 7 OS=Mus musculus OX=10090 GN=Ppp1r7 PE=1 SV=2
Q60899	Elavl2	2	3	0.042	360	39577	9.1	ELAV-like protein 2 OS=Mus musculus OX=10090 GN=Elavl2 PE=1 SV=1
Q7TPE5	Slc7a6os	2	2	0.042	306	35041	4.6	Probable RNA polymerase II nuclear localization protein SLC7A6OS OS=Mus musculus OX=10090 GN=Slc7a6os PE=1 SV=1
Q6NZQ8	Marchf1	2	2	0.042	289	32347	8.3	E3 ubiquitin-protein ligase MARCHF1 OS=Mus musculus OX=10090 GN=Marchf1 PE=1 SV=2
Q60575	Kif1b	4	5	0.041	1816	204079	5.6	Kinesin-like protein KIF1B OS=Mus musculus OX=10090 GN=Kif1b PE=1 SV=2
Q3UPL0	Sec31a	3	7	0.041	1230	133569	6.8	Protein transport protein Sec31A OS=Mus musculus OX=10090 GN=Sec31a PE=1 SV=2
P35689	Ercc5	3	4	0.041	1170	130715	5.3	DNA excision repair protein ERCC-5 OS=Mus musculus OX=10090 GN=Ercc5 PE=1 SV=4
Q64096	Mcf2l	3	3	0.041	1149	129113	5.9	Guanine nucleotide exchange factor DBS OS=Mus musculus OX=10090 GN=Mcf2l PE=1 SV=2
Q64700	Rbl2	3	3	0.041	1135	127485	7.6	Retinoblastoma-like protein 2 OS=Mus musculus OX=10090 GN=Rbl2 PE=1 SV=3
Q91V14	Slc12a5	5	5	0.041	1138	126271	6.7	Solute carrier family 12 member 5 OS=Mus musculus OX=10090 GN=Slc12a5 PE=1 SV=2
A2APV2	Fmnl2	4	4	0.041	1086	123101	7.5	Formin-like protein 2 OS=Mus musculus OX=10090 GN=Fmnl2 PE=1 SV=2
P26231	Ctnna1	7	15	0.041	906	100106	6.2	Catenin alpha-1 OS=Mus musculus OX=10090 GN=Ctnna1 PE=1 SV=1
P18654	Rps6ka3	2	2	0.041	740	83694	6.9	Ribosomal protein S6 kinase alpha-3 OS=Mus musculus OX=10090 GN=Rps6ka3 PE=1 SV=2
Q99MK8	Grk2	3	5	0.041	689	79639	7.3	Beta-adrenergic receptor kinase 1 OS=Mus musculus OX=10090 GN=Grk2 PE=1 SV=2
Q8CBC4	Cnst	2	2	0.041	711	76866	4.6	Consortin OS=Mus musculus OX=10090 GN=Cnst PE=1 SV=1
Q91XU0	Wrnip1	2	3	0.041	660	71794	6.2	ATPase WRNIP1 OS=Mus musculus OX=10090 GN=Wrnip1 PE=1 SV=2
O88447	Klc1	3	4	0.041	541	61450	5.7	Kinesin light chain 1 OS=Mus musculus OX=10090 GN=Klc1 PE=1 SV=3
Q9D0F9	Pgm1	3	7	0.041	562	61418	6.6	Phosphoglucomutase-1 OS=Mus musculus OX=10090 GN=Pgm1 PE=1 SV=4
Q8BK35	Nop53	2	2	0.041	484	55793	10.3	Ribosome biogenesis protein NOP53 OS=Mus musculus OX=10090 GN=Nop53 PE=1 SV=1
P49769	Psen1	3	3	0.041	467	52640	5.4	Presenilin-1 OS=Mus musculus OX=10090 GN=Psen1 PE=1 SV=1
Q6P2L7	Golm2	2	2	0.041	435	49409	5.5	Protein GOLM2 OS=Mus musculus OX=10090 GN=Golm2 PE=1 SV=1
Q9CZV8	Fbxl20	2	3	0.041	436	48396	7.5	F-box/LRR-repeat protein 20 OS=Mus musculus OX=10090 GN=Fbxl20 PE=1 SV=3
Q62433	Ndrg1	3	3	0.041	394	43009	6.1	Protein NDRG1 OS=Mus musculus OX=10090 GN=Ndrg1 PE=1 SV=1
Q62277	Syp	2	3	0.041	314	34025	4.9	Synaptophysin OS=Mus musculus OX=10090 GN=Syp PE=1 SV=2
Q9EPQ8	Tcf20	5	6	0.04	1987	215681	9	Transcription factor 20 OS=Mus musculus OX=10090 GN=Tcf20 PE=1 SV=3
Q8K4Q0	Rptor	4	4	0.04	1335	149471	6.9	Regulatory-associated protein of mTOR OS=Mus musculus OX=10090 GN=Rptor PE=1 SV=1
Q9ESN9	Mapk8ip3	5	6	0.04	1337	147560	5.4	C-Jun-amino-terminal kinase-interacting protein 3 OS=Mus musculus OX=10090 GN=Mapk8ip3 PE=1 SV=1
Q9WVQ1	Magi2	5	5	0.04	1275	140919	6.2	Membrane-associated guanylate kinase, WW and PDZ domain-containing protein 2 OS=Mus musculus OX=10090 GN=Magi2 PE=1 SV=2
Q9Z0U1	Tjp2	5	10	0.04	1167	131280	6.8	Tight junction protein ZO-2 OS=Mus musculus OX=10090 GN=Tjp2 PE=1 SV=2
Q3TAA7	Stk11ip	3	3	0.04	1072	118005	5	Serine/threonine-protein kinase 11-interacting protein OS=Mus musculus OX=10090 GN=Stk11ip PE=1 SV=1
Q80TJ7	Phf8	2	2	0.04	1023	113553	8.4	Histone lysine demethylase PHF8 OS=Mus musculus OX=10090 GN=Phf8 PE=1 SV=2
P97386	Lig3	3	3	0.04	1015	113072	9	DNA ligase 3 OS=Mus musculus OX=10090 GN=Lig3 PE=1 SV=2
Q60875	Arhgef2	3	4	0.04	985	111974	7.3	Rho guanine nucleotide exchange factor 2 OS=Mus musculus OX=10090 GN=Arhgef2 PE=1 SV=4
Q3U2I3	Fhip1b	2	2	0.04	975	106542	6.7	FHF complex subunit HOOK-interacting protein 1B OS=Mus musculus OX=10090 GN=Fhip1b PE=1 SV=2
Q8CBX0	Tmem63c	2	2	0.04	802	93011	7.8	Calcium permeable stress-gated cation channel 1 OS=Mus musculus OX=10090 GN=Tmem63c PE=1 SV=1
Q9D3S3	Snx29	2	3	0.04	818	91387	6.1	Sorting nexin-29 OS=Mus musculus OX=10090 GN=Snx29 PE=1 SV=2
Q7TMI3	Uhrf2	2	2	0.04	803	90106	8	E3 ubiquitin-protein ligase UHRF2 OS=Mus musculus OX=10090 GN=Uhrf2 PE=1 SV=1
Q9ERG2	Strn3	3	5	0.04	796	87150	5.3	Striatin-3 OS=Mus musculus OX=10090 GN=Strn3 PE=1 SV=1
Q8VEF1	Gramd1a	2	2	0.04	722	80699	6.9	Protein Aster-A OS=Mus musculus OX=10090 GN=Gramd1a PE=1 SV=2
Q99PU5	Acsbg1	3	3	0.04	721	80426	5.9	Long-chain-fatty-acid--CoA ligase ACSBG1 OS=Mus musculus OX=10090 GN=Acsbg1 PE=1 SV=1
Q64213	Sf1	3	7	0.04	653	70403	9	Splicing factor 1 OS=Mus musculus OX=10090 GN=Sf1 PE=1 SV=6
Q5GH64	Xkr7	2	3	0.04	580	64302	8.7	XK-related protein 7 OS=Mus musculus OX=10090 GN=Xkr7 PE=2 SV=1
O35098	Dpysl4	2	5	0.04	572	61962	7	Dihydropyrimidinase-related protein 4 OS=Mus musculus OX=10090 GN=Dpysl4 PE=1 SV=1
Q91VM4	Spns2	2	2	0.04	549	58196	9.2	Sphingosine-1-phosphate transporter SPNS2 OS=Mus musculus OX=10090 GN=Spns2 PE=1 SV=2
Q7TQ95	Lnpk	2	3	0.04	425	47500	5.3	Endoplasmic reticulum junction formation protein lunapark OS=Mus musculus OX=10090 GN=Lnpk PE=1 SV=1
P47809	Map2k4	9	13	0.04	397	44114	8.1	Dual specificity mitogen-activated protein kinase kinase 4 OS=Mus musculus OX=10090 GN=Map2k4 PE=1 SV=2
P60202	Plp1	2	2	0.04	277	30077	8.4	Myelin proteolipid protein OS=Mus musculus OX=10090 GN=Plp1 PE=1 SV=2
Q8BPN8	Dmxl2	8	13	0.039	3032	338209	6.4	DmX-like protein 2 OS=Mus musculus OX=10090 GN=Dmxl2 PE=1 SV=3
Q62261	Sptbn1	17	39	0.039	2363	274221	5.6	Spectrin beta chain, non-erythrocytic 1 OS=Mus musculus OX=10090 GN=Sptbn1 PE=1 SV=2
P59764	Dock4	4	4	0.039	1978	226547	7.6	Dedicator of cytokinesis protein 4 OS=Mus musculus OX=10090 GN=Dock4 PE=1 SV=1
A2AP18	Plch2	11	16	0.039	1501	164296	7.5	1-phosphatidylinositol 4,5-bisphosphate phosphodiesterase eta-2 OS=Mus musculus OX=10090 GN=Plch2 PE=1 SV=2
Q920I9	Wdr7	6	10	0.039	1489	163449	6.9	WD repeat-containing protein 7 OS=Mus musculus OX=10090 GN=Wdr7 PE=1 SV=3
Q925H1	Trps1	3	3	0.039	1281	141034	7.6	Zinc finger transcription factor Trps1 OS=Mus musculus OX=10090 GN=Trps1 PE=1 SV=1
Q3UHC7	Dab2ip	4	4	0.039	1189	131726	8.7	Disabled homolog 2-interacting protein OS=Mus musculus OX=10090 GN=Dab2ip PE=1 SV=1
Q9Z2V6	Hdac5	2	2	0.039	1113	120942	6.2	Histone deacetylase 5 OS=Mus musculus OX=10090 GN=Hdac5 PE=1 SV=2
Q8CH25	Sltm	5	12	0.039	1031	116920	7.7	SAFB-like transcription modulator OS=Mus musculus OX=10090 GN=Sltm PE=1 SV=1
Q8CI71	Vps50	5	5	0.039	964	111174	6.1	Syndetin OS=Mus musculus OX=10090 GN=Vps50 PE=1 SV=2
P70175	Dlg3	4	5	0.039	849	93482	6.8	Disks large homolog 3 OS=Mus musculus OX=10090 GN=Dlg3 PE=1 SV=1
P97303	Bach2	2	2	0.039	839	91836	5.1	Transcription regulator protein BACH2 OS=Mus musculus OX=10090 GN=Bach2 PE=1 SV=3
Q8CDU6	Hectd2	3	3	0.039	774	87773	7.9	Probable E3 ubiquitin-protein ligase HECTD2 OS=Mus musculus OX=10090 GN=Hectd2 PE=1 SV=2
Q922K7	Nop2	2	2	0.039	793	86752	9.2	Probable 28S rRNA (cytosine-C(5))-methyltransferase OS=Mus musculus OX=10090 GN=Nop2 PE=1 SV=1
Q920N2	Hlcs	2	2	0.039	722	78516	5.3	Biotin--protein ligase OS=Mus musculus OX=10090 GN=Hlcs PE=1 SV=1
Q9Z1S8	Gab2	2	2	0.039	665	73208	8.3	GRB2-associated-binding protein 2 OS=Mus musculus OX=10090 GN=Gab2 PE=1 SV=2
Q8VC66	Ssx2ip	2	2	0.039	615	70956	6.7	Afadin- and alpha-actinin-binding protein OS=Mus musculus OX=10090 GN=Ssx2ip PE=1 SV=1
Q9CZW5	Tomm70	4	4	0.039	611	67590	7.5	Mitochondrial import receptor subunit TOM70 OS=Mus musculus OX=10090 GN=Tomm70 PE=1 SV=2
Q6P5G6	Ubxn7	4	7	0.039	467	52164	5	UBX domain-containing protein 7 OS=Mus musculus OX=10090 GN=Ubxn7 PE=1 SV=2
Q9ERZ4	Chrm2	2	2	0.039	466	51499	8.9	Muscarinic acetylcholine receptor M2 OS=Mus musculus OX=10090 GN=Chrm2 PE=1 SV=2
Q61687	Atrx	8	11	0.038	2476	278585	6.7	Transcriptional regulator ATRX OS=Mus musculus OX=10090 GN=Atrx PE=1 SV=3
P97445	Cacna1a	5	6	0.038	2368	267645	8.9	Voltage-dependent P/Q-type calcium channel subunit alpha-1A OS=Mus musculus OX=10090 GN=Cacna1a PE=1 SV=2
P35436	Grin2a	4	5	0.038	1464	165421	7	Glutamate receptor ionotropic, NMDA 2A OS=Mus musculus OX=10090 GN=Grin2a PE=1 SV=2
Q61026	Ncoa2	3	4	0.038	1462	158465	6.7	Nuclear receptor coactivator 2 OS=Mus musculus OX=10090 GN=Ncoa2 PE=1 SV=3
Q8CGE9	Rgs12	5	6	0.038	1381	149636	7.6	Regulator of G-protein signaling 12 OS=Mus musculus OX=10090 GN=Rgs12 PE=1 SV=2
O54774	Ap3d1	9	23	0.038	1199	135081	7.4	AP-3 complex subunit delta-1 OS=Mus musculus OX=10090 GN=Ap3d1 PE=1 SV=1
P59281	Arhgap39	3	3	0.038	1107	125206	8	Rho GTPase-activating protein 39 OS=Mus musculus OX=10090 GN=Arhgap39 PE=1 SV=2
Q8BTY2	Slc4a7	3	3	0.038	1034	116514	6.2	Sodium bicarbonate cotransporter 3 OS=Mus musculus OX=10090 GN=Slc4a7 PE=1 SV=2
Q9QVP9	Ptk2b	3	9	0.038	1009	115794	6.4	Protein-tyrosine kinase 2-beta OS=Mus musculus OX=10090 GN=Ptk2b PE=1 SV=2
Q3UMY5	Eml4	3	6	0.038	988	110027	6.5	Echinoderm microtubule-associated protein-like 4 OS=Mus musculus OX=10090 GN=Eml4 PE=1 SV=1
Q6DFV7	Ncoa7	2	2	0.038	943	106358	5.4	Nuclear receptor coactivator 7 OS=Mus musculus OX=10090 GN=Ncoa7 PE=1 SV=2
Q922D4	Ppp6r3	3	5	0.038	844	94653	4.6	Serine/threonine-protein phosphatase 6 regulatory subunit 3 OS=Mus musculus OX=10090 GN=Ppp6r3 PE=1 SV=1
Q8BPI1	Dnaaf2	2	2	0.038	814	88327	5	Protein kintoun OS=Mus musculus OX=10090 GN=Dnaaf2 PE=1 SV=2
P48437	Prox1	2	2	0.038	737	83126	7.1	Prospero homeobox protein 1 OS=Mus musculus OX=10090 GN=Prox1 PE=1 SV=2
Q9Z1W9	Stk39	3	6	0.038	556	60320	6.3	STE20/SPS1-related proline-alanine-rich protein kinase OS=Mus musculus OX=10090 GN=Stk39 PE=1 SV=1
Q6P9N1	Hycc1	4	4	0.038	521	57321	7.9	Hyccin OS=Mus musculus OX=10090 GN=Hycc1 PE=1 SV=3
Q61103	Dpf2	2	2	0.038	391	44230	6.5	Zinc finger protein ubi-d4 OS=Mus musculus OX=10090 GN=Dpf2 PE=1 SV=1
Q8CFT2	Setd1b	3	3	0.037	1985	215349	5	Histone-lysine N-methyltransferase SETD1B OS=Mus musculus OX=10090 GN=Setd1b PE=1 SV=2
Q5ND34	Wdr81	4	6	0.037	1934	211943	5.8	WD repeat-containing protein 81 OS=Mus musculus OX=10090 GN=Wdr81 PE=1 SV=2
Q8K4P8	Hecw1	7	8	0.037	1604	179466	5.4	E3 ubiquitin-protein ligase HECW1 OS=Mus musculus OX=10090 GN=Hecw1 PE=1 SV=3
Q5SW75	Ssh2	3	5	0.037	1423	158230	5.7	Protein phosphatase Slingshot homolog 2 OS=Mus musculus OX=10090 GN=Ssh2 PE=1 SV=2
Q61595	Ktn1	4	4	0.037	1327	152592	5.9	Kinectin OS=Mus musculus OX=10090 GN=Ktn1 PE=1 SV=1
Q6PDH0	Phldb1	6	6	0.037	1371	150070	8.9	Pleckstrin homology-like domain family B member 1 OS=Mus musculus OX=10090 GN=Phldb1 PE=1 SV=1
Q8K400	Stxbp5	2	2	0.037	1152	127650	7.2	Syntaxin-binding protein 5 OS=Mus musculus OX=10090 GN=Stxbp5 PE=1 SV=3
Q7TPD0	Ints3	3	3	0.037	1041	117937	5.8	Integrator complex subunit 3 OS=Mus musculus OX=10090 GN=Ints3 PE=1 SV=2
P19246	Nefh	2	2	0.037	1090	116994	5.8	Neurofilament heavy polypeptide OS=Mus musculus OX=10090 GN=Nefh PE=1 SV=3
P08553	Nefm	7	40	0.037	848	95916	4.8	Neurofilament medium polypeptide OS=Mus musculus OX=10090 GN=Nefm PE=1 SV=4
Q9ERG0	Lima1	3	3	0.037	753	84060	6.6	LIM domain and actin-binding protein 1 OS=Mus musculus OX=10090 GN=Lima1 PE=1 SV=3
Q3UMU9	Hdgfl2	2	2	0.037	669	74291	8.7	Hepatoma-derived growth factor-related protein 2 OS=Mus musculus OX=10090 GN=Hdgfl2 PE=1 SV=1
P20917	Mag	3	8	0.037	627	69388	5.1	Myelin-associated glycoprotein OS=Mus musculus OX=10090 GN=Mag PE=1 SV=3
Q5U4C9	Dyrk2	3	4	0.037	599	66557	9.7	Dual specificity tyrosine-phosphorylation-regulated kinase 2 OS=Mus musculus OX=10090 GN=Dyrk2 PE=2 SV=1
Q9CYR6	Pgm3	2	2	0.037	542	59453	6.2	Phosphoacetylglucosamine mutase OS=Mus musculus OX=10090 GN=Pgm3 PE=1 SV=1
G3XA57	Rab11fip2	2	2	0.037	512	58207	9.5	Rab11 family-interacting protein 2 OS=Mus musculus OX=10090 GN=Rab11fip2 PE=1 SV=1
Q5U4F6	Dync2i2	3	4	0.037	537	58174	6.5	Cytoplasmic dynein 2 intermediate chain 2 OS=Mus musculus OX=10090 GN=Dync2i2 PE=1 SV=3
P54285	Cacnb3	2	2	0.037	484	54572	6.3	Voltage-dependent L-type calcium channel subunit beta-3 OS=Mus musculus OX=10090 GN=Cacnb3 PE=1 SV=2
P97379	G3bp2	2	8	0.037	482	54088	5.6	Ras GTPase-activating protein-binding protein 2 OS=Mus musculus OX=10090 GN=G3bp2 PE=1 SV=2
Q02819	Nucb1	2	2	0.037	459	53409	5.1	Nucleobindin-1 OS=Mus musculus OX=10090 GN=Nucb1 PE=1 SV=2
O89053	Coro1a	2	2	0.037	461	50989	6.5	Coronin-1A OS=Mus musculus OX=10090 GN=Coro1a PE=1 SV=5
Q7M753	Pank2	4	4	0.037	456	50212	8.9	Pantothenate kinase 2, mitochondrial OS=Mus musculus OX=10090 GN=Pank2 PE=1 SV=1
P48962	Slc25a4	2	2	0.037	298	32904	9.7	ADP/ATP translocase 1 OS=Mus musculus OX=10090 GN=Slc25a4 PE=1 SV=4
Q99NH0	Ankrd17	7	7	0.036	2603	274211	6.5	Ankyrin repeat domain-containing protein 17 OS=Mus musculus OX=10090 GN=Ankrd17 PE=1 SV=2
D3YZU1	Shank1	5	10	0.036	2167	226315	8.3	SH3 and multiple ankyrin repeat domains protein 1 OS=Mus musculus OX=10090 GN=Shank1 PE=1 SV=1
Q69ZK0	Prex1	2	2	0.036	1650	184934	6.3	Phosphatidylinositol 3,4,5-trisphosphate-dependent Rac exchanger 1 protein OS=Mus musculus OX=10090 GN=Prex1 PE=1 SV=2
A6H619	Phrf1	6	6	0.036	1682	184079	8.6	PHD and RING finger domain-containing protein 1 OS=Mus musculus OX=10090 GN=Phrf1 PE=1 SV=2
O89026	Robo1	3	3	0.036	1612	176406	6.2	Roundabout homolog 1 OS=Mus musculus OX=10090 GN=Robo1 PE=1 SV=1
Q8BSS9	Ppfia2	3	3	0.036	1257	143234	6.1	Liprin-alpha-2 OS=Mus musculus OX=10090 GN=Ppfia2 PE=1 SV=2
P13808	Slc4a2	4	4	0.036	1237	136814	6.1	Anion exchange protein 2 OS=Mus musculus OX=10090 GN=Slc4a2 PE=1 SV=1
Q9CSB4	Pard3b	4	4	0.036	1203	132780	8.6	Partitioning defective 3 homolog B OS=Mus musculus OX=10090 GN=Pard3b PE=1 SV=2
Q02053	Uba1	4	9	0.036	1058	117809	5.7	Ubiquitin-like modifier-activating enzyme 1 OS=Mus musculus OX=10090 GN=Uba1 PE=1 SV=1
Q9QY01	Ulk2	2	2	0.036	1037	112877	8.5	Serine/threonine-protein kinase ULK2 OS=Mus musculus OX=10090 GN=Ulk2 PE=1 SV=1
Q3UHE1	Pitpnm3	4	5	0.036	974	106462	7.1	Membrane-associated phosphatidylinositol transfer protein 3 OS=Mus musculus OX=10090 GN=Pitpnm3 PE=1 SV=2
Q80YY7	Znf618	2	2	0.036	953	104866	7	Zinc finger protein 618 OS=Mus musculus OX=10090 GN=Znf618 PE=2 SV=3
Q9QZD4	Ercc4	2	2	0.036	917	103690	7.7	DNA repair endonuclease XPF OS=Mus musculus OX=10090 GN=Ercc4 PE=1 SV=3
Q8VDM6	Hnrnpul1	2	4	0.036	859	96002	6.6	Heterogeneous nuclear ribonucleoprotein U-like protein 1 OS=Mus musculus OX=10090 GN=Hnrnpul1 PE=1 SV=1
Q6NS52	Dgkb	2	2	0.036	802	90272	7.9	Diacylglycerol kinase beta OS=Mus musculus OX=10090 GN=Dgkb PE=1 SV=2
Q8CI95	Osbpl11	3	4	0.036	751	83629	7	Oxysterol-binding protein-related protein 11 OS=Mus musculus OX=10090 GN=Osbpl11 PE=1 SV=2
Q8BZR9	Ncbp3	2	3	0.036	615	70043	5.8	Nuclear cap-binding protein subunit 3 OS=Mus musculus OX=10090 GN=Ncbp3 PE=1 SV=1
Q6PD24	Ankrd13d	4	4	0.036	605	68076	5.5	Ankyrin repeat domain-containing protein 13D OS=Mus musculus OX=10090 GN=Ankrd13d PE=1 SV=2
Q9JLB9	Nectin3	2	2	0.036	549	60583	6.5	Nectin-3 OS=Mus musculus OX=10090 GN=Nectin3 PE=1 SV=1
P70169	Doc2b	2	2	0.036	412	45853	8.1	Double C2-like domain-containing protein beta OS=Mus musculus OX=10090 GN=Doc2b PE=1 SV=2
Q91VL8	Terf2ip	2	4	0.036	393	43353	4.8	Telomeric repeat-binding factor 2-interacting protein 1 OS=Mus musculus OX=10090 GN=Terf2ip PE=1 SV=1
Q8C0E2	Vps26b	2	3	0.036	336	39125	7.4	Vacuolar protein sorting-associated protein 26B OS=Mus musculus OX=10090 GN=Vps26b PE=1 SV=1
Q80XK6	Atg2b	4	4	0.035	2075	231397	5.9	Autophagy-related protein 2 homolog B OS=Mus musculus OX=10090 GN=Atg2b PE=1 SV=3
Q7TPM1	Prrc2b	3	3	0.035	1486	160913	8.2	Protein PRRC2B OS=Mus musculus OX=10090 GN=Prrc2b PE=1 SV=1
P54276	Msh6	3	3	0.035	1358	151083	6.7	DNA mismatch repair protein Msh6 OS=Mus musculus OX=10090 GN=Msh6 PE=1 SV=3
Q62245	Sos1	4	6	0.035	1319	150883	6.9	Son of sevenless homolog 1 OS=Mus musculus OX=10090 GN=Sos1 PE=1 SV=2
Q6ZPQ6	Pitpnm2	3	3	0.035	1335	148035	7.9	Membrane-associated phosphatidylinositol transfer protein 2 OS=Mus musculus OX=10090 GN=Pitpnm2 PE=1 SV=2
Q6ZPZ3	Zc3h4	4	4	0.035	1304	140967	6.3	Zinc finger CCCH domain-containing protein 4 OS=Mus musculus OX=10090 GN=Zc3h4 PE=1 SV=2
P55012	Slc12a2	3	6	0.035	1205	131033	7.3	Solute carrier family 12 member 2 OS=Mus musculus OX=10090 GN=Slc12a2 PE=1 SV=2
Q6ZQ58	Larp1	3	3	0.035	1072	121125	8.8	La-related protein 1 OS=Mus musculus OX=10090 GN=Larp1 PE=1 SV=3
Q3UTQ8	Cdkl5	3	3	0.035	938	105489	9.6	Cyclin-dependent kinase-like 5 OS=Mus musculus OX=10090 GN=Cdkl5 PE=1 SV=1
Q9QXY1	Tjp3	2	2	0.035	905	99324	6.8	Tight junction protein ZO-3 OS=Mus musculus OX=10090 GN=Tjp3 PE=1 SV=1
Q8BZ98	Dnm3	3	11	0.035	863	97190	8.4	Dynamin-3 OS=Mus musculus OX=10090 GN=Dnm3 PE=1 SV=1
Q3U5C7	Prickle1	2	2	0.035	832	94131	6.3	Prickle-like protein 1 OS=Mus musculus OX=10090 GN=Prickle1 PE=1 SV=1
Q7JJ13	Brd2	6	6	0.035	798	88067	9.1	Bromodomain-containing protein 2 OS=Mus musculus OX=10090 GN=Brd2 PE=1 SV=1
Q6ZQK5	Acap2	3	4	0.035	770	87211	6.7	Arf-GAP with coiled-coil, ANK repeat and PH domain-containing protein 2 OS=Mus musculus OX=10090 GN=Acap2 PE=1 SV=2
Q62108	Dlg4	3	3	0.035	724	80472	5.9	Disks large homolog 4 OS=Mus musculus OX=10090 GN=Dlg4 PE=1 SV=1
Q9CYA6	Zcchc8	2	2	0.035	709	78026	4.7	Zinc finger CCHC domain-containing protein 8 OS=Mus musculus OX=10090 GN=Zcchc8 PE=1 SV=3
P31650	Slc6a11	4	5	0.035	627	69961	7	Sodium- and chloride-dependent GABA transporter 3 OS=Mus musculus OX=10090 GN=Slc6a11 PE=1 SV=2
P39688	Fyn	2	2	0.035	537	60675	6.7	Tyrosine-protein kinase Fyn OS=Mus musculus OX=10090 GN=Fyn PE=1 SV=4
Q99LI2	Clcc1	2	2	0.035	539	60621	5.7	Chloride channel CLIC-like protein 1 OS=Mus musculus OX=10090 GN=Clcc1 PE=1 SV=1
O35344	Kpna3	3	4	0.035	521	57773	4.9	Importin subunit alpha-4 OS=Mus musculus OX=10090 GN=Kpna3 PE=1 SV=1
Q62504	Spen	7	8	0.034	3644	398756	8.5	Msx2-interacting protein OS=Mus musculus OX=10090 GN=Spen PE=1 SV=2
Q8CHI8	Ep400	5	5	0.034	3072	337178	9.1	E1A-binding protein p400 OS=Mus musculus OX=10090 GN=Ep400 PE=1 SV=3
P70398	Usp9x	4	5	0.034	2559	290709	5.9	Probable ubiquitin carboxyl-terminal hydrolase FAF-X OS=Mus musculus OX=10090 GN=Usp9x PE=1 SV=2
Q8BTM8	Flna	5	5	0.034	2647	281219	6	Filamin-A OS=Mus musculus OX=10090 GN=Flna PE=1 SV=5
Q6GYP7	Ralgapa1	5	6	0.034	2035	229387	6.1	Ral GTPase-activating protein subunit alpha-1 OS=Mus musculus OX=10090 GN=Ralgapa1 PE=1 SV=1
B9EJA2	Cttnbp2	4	5	0.034	1648	178773	8.2	Cortactin-binding protein 2 OS=Mus musculus OX=10090 GN=Cttnbp2 PE=1 SV=2
Q4VA53	Pds5b	3	5	0.034	1446	164418	8.5	Sister chromatid cohesion protein PDS5 homolog B OS=Mus musculus OX=10090 GN=Pds5b PE=1 SV=1
Q6PAJ1	Bcr	2	2	0.034	1270	143071	6.9	Breakpoint cluster region protein OS=Mus musculus OX=10090 GN=Bcr PE=1 SV=3
Q810U4	Nrcam	7	12	0.034	1256	138521	5.9	Neuronal cell adhesion molecule OS=Mus musculus OX=10090 GN=Nrcam PE=1 SV=2
Q68FE6	Ripor1	3	4	0.034	1223	132352	5.9	Rho family-interacting cell polarization regulator 1 OS=Mus musculus OX=10090 GN=Ripor1 PE=1 SV=2
P70704	Atp8a1	3	4	0.034	1164	131413	6.8	Phospholipid-transporting ATPase IA OS=Mus musculus OX=10090 GN=Atp8a1 PE=1 SV=2
Q9R0Z9	Dlc1	2	2	0.034	1092	123367	7.6	Rho GTPase-activating protein 7 OS=Mus musculus OX=10090 GN=Dlc1 PE=1 SV=2
Q3UMB5	Smcr8	2	2	0.034	935	104957	5.4	Guanine nucleotide exchange protein SMCR8 OS=Mus musculus OX=10090 GN=Smcr8 PE=1 SV=2
Q8C8T7	Elfn1	2	2	0.034	828	90815	8.2	Protein ELFN1 OS=Mus musculus OX=10090 GN=Elfn1 PE=2 SV=1
Q8CBH5	Mfsd6	2	3	0.034	775	86076	6.1	Major facilitator superfamily domain-containing protein 6 OS=Mus musculus OX=10090 GN=Mfsd6 PE=1 SV=1
Q08943	Ssrp1	3	7	0.034	708	80860	6.8	FACT complex subunit SSRP1 OS=Mus musculus OX=10090 GN=Ssrp1 PE=1 SV=2
Q3TZX8	Nol9	3	3	0.034	714	80840	9.4	Polynucleotide 5'-hydroxyl-kinase NOL9 OS=Mus musculus OX=10090 GN=Nol9 PE=1 SV=1
Q922U1	Prpf3	2	2	0.034	683	77455	9.5	U4/U6 small nuclear ribonucleoprotein Prp3 OS=Mus musculus OX=10090 GN=Prpf3 PE=1 SV=1
Q91WM1	Strbp	3	3	0.034	672	73705	8.7	Spermatid perinuclear RNA-binding protein OS=Mus musculus OX=10090 GN=Strbp PE=1 SV=1
Q9WVK4	Ehd1	3	3	0.034	534	60603	6.8	EH domain-containing protein 1 OS=Mus musculus OX=10090 GN=Ehd1 PE=1 SV=1
Q9JI44	Dmap1	2	3	0.034	468	53130	9.5	DNA methyltransferase 1-associated protein 1 OS=Mus musculus OX=10090 GN=Dmap1 PE=1 SV=1
Q69ZZ9	Macf1	10	14	0.033	3305	369259	5	Microtubule-actin cross-linking factor 1, isoforms 6/7 OS=Mus musculus OX=10090 GN=Macf1 PE=2 SV=3
Q3UHF7	Hivep2	6	7	0.033	2430	266702	7	Transcription factor HIVEP2 OS=Mus musculus OX=10090 GN=Hivep2 PE=1 SV=1
B2RWS6	Ep300	4	4	0.033	2412	263302	8.5	Histone acetyltransferase p300 OS=Mus musculus OX=10090 GN=Ep300 PE=1 SV=2
Q3UH66	Wnk2	6	7	0.033	2149	227525	5.9	Serine/threonine-protein kinase WNK2 OS=Mus musculus OX=10090 GN=Wnk2 PE=1 SV=2
Q8CJ40	Crocc	7	8	0.033	2009	226942	5.6	Rootletin OS=Mus musculus OX=10090 GN=Crocc PE=1 SV=2
Q3UHC0	Tnrc6c	4	5	0.033	1690	175774	6.9	Trinucleotide repeat-containing gene 6C protein OS=Mus musculus OX=10090 GN=Tnrc6c PE=1 SV=2
Q3UPH7	Arhgef40	2	2	0.033	1517	165132	5.6	Rho guanine nucleotide exchange factor 40 OS=Mus musculus OX=10090 GN=Arhgef40 PE=1 SV=1
Q3TYD6	Lmtk2	3	4	0.033	1471	160507	4.5	Serine/threonine-protein kinase LMTK2 OS=Mus musculus OX=10090 GN=Lmtk2 PE=1 SV=3
Q8BZH4	Pogz	3	3	0.033	1409	154909	7.5	Pogo transposable element with ZNF domain OS=Mus musculus OX=10090 GN=Pogz PE=1 SV=2
O09000	Ncoa3	2	2	0.033	1398	151573	7.8	Nuclear receptor coactivator 3 OS=Mus musculus OX=10090 GN=Ncoa3 PE=1 SV=2
Q7TT28	Rexo1	3	3	0.033	1213	130790	9	RNA exonuclease 1 homolog OS=Mus musculus OX=10090 GN=Rexo1 PE=1 SV=1
Q812A2	Srgap3	3	3	0.033	1099	124420	6.7	SLIT-ROBO Rho GTPase-activating protein 3 OS=Mus musculus OX=10090 GN=Srgap3 PE=1 SV=1
Q91ZW3	Smarca5	2	4	0.033	1051	121627	8.2	SWI/SNF-related matrix-associated actin-dependent regulator of chromatin subfamily A member 5 OS=Mus musculus OX=10090 GN=Smarca5 PE=1 SV=1
Q80U12	Sgsm2	2	2	0.033	1005	113076	6.6	Small G protein signaling modulator 2 OS=Mus musculus OX=10090 GN=Sgsm2 PE=1 SV=2
Q8R5H1	Usp15	2	2	0.033	981	112325	5.2	Ubiquitin carboxyl-terminal hydrolase 15 OS=Mus musculus OX=10090 GN=Usp15 PE=1 SV=1
P17426	Ap2a1	4	7	0.033	977	107664	7	AP-2 complex subunit alpha-1 OS=Mus musculus OX=10090 GN=Ap2a1 PE=1 SV=1
P48722	Hspa4l	2	3	0.033	838	94382	5.7	Heat shock 70 kDa protein 4L OS=Mus musculus OX=10090 GN=Hspa4l PE=1 SV=2
Q80XQ2	Tbc1d5	3	6	0.033	815	91837	6.8	TBC1 domain family member 5 OS=Mus musculus OX=10090 GN=Tbc1d5 PE=1 SV=2
Q3UMT1	Ppp1r12c	2	2	0.033	782	84685	6	Protein phosphatase 1 regulatory subunit 12C OS=Mus musculus OX=10090 GN=Ppp1r12c PE=1 SV=1
A1L3P4	Slc9a6	4	6	0.033	702	77953	6.4	Sodium/hydrogen exchanger 6 OS=Mus musculus OX=10090 GN=Slc9a6 PE=1 SV=1
Q8BUN9	Slc24a2	2	3	0.033	666	74241	6.5	Sodium/potassium/calcium exchanger 2 OS=Mus musculus OX=10090 GN=Slc24a2 PE=1 SV=1
Q68FL4	Ahcyl2	2	7	0.033	613	66899	7.4	Putative adenosylhomocysteinase 3 OS=Mus musculus OX=10090 GN=Ahcyl2 PE=1 SV=1
Q8BFT9	Svop	3	3	0.033	548	60769	5.8	Synaptic vesicle 2-related protein OS=Mus musculus OX=10090 GN=Svop PE=1 SV=1
Q8BN59	Larp6	2	2	0.033	492	54873	7.9	La-related protein 6 OS=Mus musculus OX=10090 GN=Larp6 PE=1 SV=1
A2AQ25	Skt	5	6	0.032	1946	213035	7.8	Sickle tail protein OS=Mus musculus OX=10090 GN=Skt PE=1 SV=1
Q9EQZ7	Rims2	3	4	0.032	1530	172862	9.2	Regulating synaptic membrane exocytosis protein 2 OS=Mus musculus OX=10090 GN=Rims2 PE=1 SV=1
Q9Z0J4	Nos1	4	4	0.032	1429	160472	7.2	Nitric oxide synthase 1 OS=Mus musculus OX=10090 GN=Nos1 PE=1 SV=1
Q6AW69	Cgnl1	4	4	0.032	1297	148168	5.8	Cingulin-like protein 1 OS=Mus musculus OX=10090 GN=Cgnl1 PE=1 SV=3
Q62018	Ctr9	2	3	0.032	1173	133408	6.5	RNA polymerase-associated protein CTR9 homolog OS=Mus musculus OX=10090 GN=Ctr9 PE=1 SV=2
Q3UVC0	Ksr2	3	3	0.032	951	107655	8.7	Kinase suppressor of Ras 2 OS=Mus musculus OX=10090 GN=Ksr2 PE=1 SV=3
Q62101	Prkd1	3	4	0.032	918	102037	6.6	Serine/threonine-protein kinase D1 OS=Mus musculus OX=10090 GN=Prkd1 PE=1 SV=2
Q6P5F6	Slc39a10	3	5	0.032	833	94394	6.7	Zinc transporter ZIP10 OS=Mus musculus OX=10090 GN=Slc39a10 PE=1 SV=1
Q00PI9	Hnrnpul2	3	3	0.032	745	84940	4.9	Heterogeneous nuclear ribonucleoprotein U-like protein 2 OS=Mus musculus OX=10090 GN=Hnrnpul2 PE=1 SV=2
Q80XG9	Lrrtm4	2	2	0.032	590	67148	9	Leucine-rich repeat transmembrane neuronal protein 4 OS=Mus musculus OX=10090 GN=Lrrtm4 PE=1 SV=2
Q9JIA7	Sphk2	2	2	0.032	617	65618	6.6	Sphingosine kinase 2 OS=Mus musculus OX=10090 GN=Sphk2 PE=1 SV=2
A2AR50	Ralgps1	2	2	0.032	585	65475	9.4	Ras-specific guanine nucleotide-releasing factor RalGPS1 OS=Mus musculus OX=10090 GN=Ralgps1 PE=1 SV=2
Q9DC11	Plxdc2	2	2	0.032	530	59616	6.6	Plexin domain-containing protein 2 OS=Mus musculus OX=10090 GN=Plxdc2 PE=1 SV=1
Q9JMA1	Usp14	3	12	0.032	493	56002	5.2	Ubiquitin carboxyl-terminal hydrolase 14 OS=Mus musculus OX=10090 GN=Usp14 PE=1 SV=3
Q99LD4	Gps1	4	5	0.032	471	53442	6.8	COP9 signalosome complex subunit 1 OS=Mus musculus OX=10090 GN=Gps1 PE=1 SV=1
Q9R0N7	Syt7	3	3	0.032	403	45472	9.3	Synaptotagmin-7 OS=Mus musculus OX=10090 GN=Syt7 PE=1 SV=1
P42859	Htt	6	6	0.031	3119	344689	6.3	Huntingtin OS=Mus musculus OX=10090 GN=Htt PE=1 SV=2
Q9EPN1	Nbea	13	22	0.031	2936	326742	6.2	Neurobeachin OS=Mus musculus OX=10090 GN=Nbea PE=1 SV=1
O08550	Kmt2b	5	9	0.031	2713	294819	8.1	Histone-lysine N-methyltransferase 2B OS=Mus musculus OX=10090 GN=Kmt2b PE=1 SV=3
Q61037	Tsc2	4	4	0.031	1814	202070	7	Tuberin OS=Mus musculus OX=10090 GN=Tsc2 PE=1 SV=1
A2ARP1	Ppip5k1	3	4	0.031	1436	159922	5.4	Inositol hexakisphosphate and diphosphoinositol-pentakisphosphate kinase 1 OS=Mus musculus OX=10090 GN=Ppip5k1 PE=1 SV=1
Q99KY4	Gak	4	6	0.031	1305	143640	5.7	Cyclin-G-associated kinase OS=Mus musculus OX=10090 GN=Gak PE=1 SV=2
Q3TLI0	Trappc10	4	5	0.031	1258	141493	5.9	Trafficking protein particle complex subunit 10 OS=Mus musculus OX=10090 GN=Trappc10 PE=1 SV=3
Q3UVX5	Grm5	4	5	0.031	1203	131865	7.8	Metabotropic glutamate receptor 5 OS=Mus musculus OX=10090 GN=Grm5 PE=1 SV=2
O70507	Hcn4	2	2	0.031	1186	127414	9	Potassium/sodium hyperpolarization-activated cyclic nucleotide-gated channel 4 OS=Mus musculus OX=10090 GN=Hcn4 PE=1 SV=2
Q80U78	Pum1	2	3	0.031	1189	126619	6.9	Pumilio homolog 1 OS=Mus musculus OX=10090 GN=Pum1 PE=1 SV=2
P59672	Anks1a	2	2	0.031	1150	125242	6	Ankyrin repeat and SAM domain-containing protein 1A OS=Mus musculus OX=10090 GN=Anks1a PE=1 SV=3
Q9JME5	Ap3b2	7	15	0.031	1082	119192	5.6	AP-3 complex subunit beta-2 OS=Mus musculus OX=10090 GN=Ap3b2 PE=1 SV=2
Q66T02	Plekhg5	2	2	0.031	1073	118924	6.9	Pleckstrin homology domain-containing family G member 5 OS=Mus musculus OX=10090 GN=Plekhg5 PE=1 SV=1
O35607	Bmpr2	4	6	0.031	1038	115020	6.2	Bone morphogenetic protein receptor type-2 OS=Mus musculus OX=10090 GN=Bmpr2 PE=1 SV=1
Q3URD3	Slmap	2	2	0.031	845	96933	5.3	Sarcolemmal membrane-associated protein OS=Mus musculus OX=10090 GN=Slmap PE=1 SV=2
Q91ZT5	Fgd4	2	3	0.031	766	86541	5.9	FYVE, RhoGEF and PH domain-containing protein 4 OS=Mus musculus OX=10090 GN=Fgd4 PE=1 SV=1
Q6A058	Armcx2	2	2	0.031	784	81036	9.3	Armadillo repeat-containing X-linked protein 2 OS=Mus musculus OX=10090 GN=Armcx2 PE=2 SV=2
Q3U0V1	Khsrp	3	4	0.031	748	76776	7.3	Far upstream element-binding protein 2 OS=Mus musculus OX=10090 GN=Khsrp PE=1 SV=2
Q32NY4	Cnnm3	2	5	0.031	713	76279	5.6	Metal transporter CNNM3 OS=Mus musculus OX=10090 GN=Cnnm3 PE=1 SV=2
Q9CZJ2	Hspa12b	2	2	0.031	685	76119	8.5	Heat shock 70 kDa protein 12B OS=Mus musculus OX=10090 GN=Hspa12b PE=1 SV=1
Q9DBS5	Klc4	2	5	0.031	619	68613	6.1	Kinesin light chain 4 OS=Mus musculus OX=10090 GN=Klc4 PE=1 SV=1
Q8BVQ5	Ppme1	2	4	0.031	386	42256	6	Protein phosphatase methylesterase 1 OS=Mus musculus OX=10090 GN=Ppme1 PE=1 SV=5
P55088	Aqp4	3	3	0.031	323	34436	7.4	Aquaporin-4 OS=Mus musculus OX=10090 GN=Aqp4 PE=1 SV=2
Q9QZE7	Tsnax	2	2	0.031	290	32926	6.6	Translin-associated protein X OS=Mus musculus OX=10090 GN=Tsnax PE=1 SV=1
E9Q8I9	Fry	8	10	0.03	3020	339093	6	Protein furry homolog OS=Mus musculus OX=10090 GN=Fry PE=1 SV=1
P16546	Sptan1	4	4	0.03	2472	284596	5.3	Spectrin alpha chain, non-erythrocytic 1 OS=Mus musculus OX=10090 GN=Sptan1 PE=1 SV=4
B1AWL2	Znf462	3	3	0.03	2495	282711	7.3	Zinc finger protein 462 OS=Mus musculus OX=10090 GN=Znf462 PE=1 SV=1
F6ZDS4	Tpr	7	7	0.03	2431	273988	5	Nucleoprotein TPR OS=Mus musculus OX=10090 GN=Tpr PE=1 SV=1
Q6PDQ2	Chd4	4	4	0.03	1915	217749	5.8	Chromodomain-helicase-DNA-binding protein 4 OS=Mus musculus OX=10090 GN=Chd4 PE=1 SV=1
E9PYH6	Setd1a	2	2	0.03	1716	186058	5.1	Histone-lysine N-methyltransferase SETD1A OS=Mus musculus OX=10090 GN=Setd1a PE=1 SV=1
Q6NZR5	Skic2	6	6	0.03	1244	137524	6.3	Superkiller complex protein 2 OS=Mus musculus OX=10090 GN=Skic2 PE=2 SV=1
Q924N4	Slc12a6	5	6	0.03	1150	127527	7	Solute carrier family 12 member 6 OS=Mus musculus OX=10090 GN=Slc12a6 PE=1 SV=2
Q505G8	Znf827	2	2	0.03	1078	118536	6.8	Zinc finger protein 827 OS=Mus musculus OX=10090 GN=Znf827 PE=1 SV=2
Q7SIG6	Asap2	3	5	0.03	958	106805	6.7	Arf-GAP with SH3 domain, ANK repeat and PH domain-containing protein 2 OS=Mus musculus OX=10090 GN=Asap2 PE=1 SV=3
Q3U0S6	Rasip1	2	2	0.03	961	103558	7.8	Ras-interacting protein 1 OS=Mus musculus OX=10090 GN=Rasip1 PE=1 SV=3
Q8BGT6	Micall1	2	2	0.03	870	94079	6.7	MICAL-like protein 1 OS=Mus musculus OX=10090 GN=Micall1 PE=1 SV=3
Q9DCB4	Arpp21	2	2	0.03	807	88567	7.4	cAMP-regulated phosphoprotein 21 OS=Mus musculus OX=10090 GN=Arpp21 PE=1 SV=2
Q1HFZ0	Nsun2	3	6	0.03	757	85452	6.6	RNA cytosine C(5)-methyltransferase NSUN2 OS=Mus musculus OX=10090 GN=Nsun2 PE=1 SV=2
Q6IQX8	Znf219	4	4	0.03	726	77796	9.2	Zinc finger protein 219 OS=Mus musculus OX=10090 GN=Znf219 PE=1 SV=1
P40142	Tkt	2	2	0.03	623	67631	7.5	Transketolase OS=Mus musculus OX=10090 GN=Tkt PE=1 SV=1
Q8BYK5	Phactr3	3	3	0.03	558	62652	8.3	Phosphatase and actin regulator 3 OS=Mus musculus OX=10090 GN=Phactr3 PE=1 SV=2
O35144	Terf2	2	2	0.03	541	60263	9.5	Telomeric repeat-binding factor 2 OS=Mus musculus OX=10090 GN=Terf2 PE=1 SV=3
P70255	Nfic	2	2	0.03	439	48768	8.3	Nuclear factor 1 C-type OS=Mus musculus OX=10090 GN=Nfic PE=1 SV=1
P30875	Sstr2	2	3	0.03	369	41222	9	Somatostatin receptor type 2 OS=Mus musculus OX=10090 GN=Sstr2 PE=2 SV=1
Q62407	Speg	7	8	0.029	3262	354343	8.2	Striated muscle-specific serine/threonine-protein kinase OS=Mus musculus OX=10090 GN=Speg PE=1 SV=2
Q80XJ3	Ttc28	4	4	0.029	2450	267457	7.2	Tetratricopeptide repeat protein 28 OS=Mus musculus OX=10090 GN=Ttc28 PE=1 SV=3
O55017	Cacna1b	6	9	0.029	2327	261479	8.6	Voltage-dependent N-type calcium channel subunit alpha-1B OS=Mus musculus OX=10090 GN=Cacna1b PE=1 SV=1
Q80TT8	Cul9	3	3	0.029	1865	209158	5.6	Cullin-9 OS=Mus musculus OX=10090 GN=Cul9 PE=1 SV=2
Q6RHR9	Magi1	3	3	0.029	1471	161974	7.4	Membrane-associated guanylate kinase, WW and PDZ domain-containing protein 1 OS=Mus musculus OX=10090 GN=Magi1 PE=1 SV=1
Q641K1	Agtpbp1	2	2	0.029	1218	137197	6.5	Cytosolic carboxypeptidase 1 OS=Mus musculus OX=10090 GN=Agtpbp1 PE=1 SV=2
Q65Z40	Wapl	2	2	0.029	1200	134069	5.4	Wings apart-like protein homolog OS=Mus musculus OX=10090 GN=Wapl PE=1 SV=2
Q6ZPS6	Ankib1	3	4	0.029	1085	121875	5.2	Ankyrin repeat and IBR domain-containing protein 1 OS=Mus musculus OX=10090 GN=Ankib1 PE=1 SV=2
Q8K3Z9	Pom121	2	2	0.029	1200	121022	10.2	Nuclear envelope pore membrane protein POM 121 OS=Mus musculus OX=10090 GN=Pom121 PE=1 SV=2
Q76KF0	Sema6d	3	3	0.029	1073	119815	8.5	Semaphorin-6D OS=Mus musculus OX=10090 GN=Sema6d PE=1 SV=1
Q64127	Trim24	3	3	0.029	1051	116657	7.1	Transcription intermediary factor 1-alpha OS=Mus musculus OX=10090 GN=Trim24 PE=1 SV=1
Q9Z0H8	Clip2	2	2	0.029	1047	115910	6.5	CAP-Gly domain-containing linker protein 2 OS=Mus musculus OX=10090 GN=Clip2 PE=1 SV=2
Q3V0G7	Garnl3	3	3	0.029	1038	115437	7.2	GTPase-activating Rap/Ran-GAP domain-like protein 3 OS=Mus musculus OX=10090 GN=Garnl3 PE=1 SV=1
P59644	Inpp5j	2	2	0.029	1003	107544	9.4	Phosphatidylinositol 4,5-bisphosphate 5-phosphatase A OS=Mus musculus OX=10090 GN=Inpp5j PE=1 SV=2
A2A7S8	Kiaa1522	3	3	0.029	1013	104842	9.7	Uncharacterized protein KIAA1522 OS=Mus musculus OX=10090 GN=Kiaa1522 PE=1 SV=1
P58283	Rnf216	2	2	0.029	853	97682	5	E3 ubiquitin-protein ligase RNF216 OS=Mus musculus OX=10090 GN=Rnf216 PE=1 SV=3
Q80XC3	Usp6nl	2	2	0.029	819	93574	9.1	USP6 N-terminal-like protein OS=Mus musculus OX=10090 GN=Usp6nl PE=1 SV=2
Q69ZK9	Nlgn2	4	6	0.029	836	90989	6.2	Neuroligin-2 OS=Mus musculus OX=10090 GN=Nlgn2 PE=1 SV=2
Q8K2L8	Trappc12	2	3	0.029	797	87694	4.8	Trafficking protein particle complex subunit 12 OS=Mus musculus OX=10090 GN=Trappc12 PE=1 SV=2
Q9D824	Fip1l1	2	4	0.029	581	64959	5.8	Pre-mRNA 3'-end-processing factor FIP1 OS=Mus musculus OX=10090 GN=Fip1l1 PE=1 SV=1
Q99JG2	Gpr37l1	2	2	0.029	481	52729	7.4	G-protein coupled receptor 37-like 1 OS=Mus musculus OX=10090 GN=Gpr37l1 PE=1 SV=2
Q8R0A7	Kiaa0513	3	5	0.029	407	46318	5	Uncharacterized protein KIAA0513 OS=Mus musculus OX=10090 GN=Kiaa0513 PE=1 SV=1
Q3UHQ6	Dop1b	5	6	0.028	2295	257481	6.1	Protein dopey-2 OS=Mus musculus OX=10090 GN=Dop1b PE=1 SV=3
P08775	Polr2a	3	3	0.028	1970	217174	7.4	DNA-directed RNA polymerase II subunit RPB1 OS=Mus musculus OX=10090 GN=Polr2a PE=1 SV=3
Q7TNF8	Tspoap1	2	2	0.028	1846	199927	5.3	Peripheral-type benzodiazepine receptor-associated protein 1 OS=Mus musculus OX=10090 GN=Tspoap1 PE=2 SV=2
Q7TT50	Cdc42bpb	2	2	0.028	1713	194751	6.5	Serine/threonine-protein kinase MRCK beta OS=Mus musculus OX=10090 GN=Cdc42bpb PE=1 SV=2
Q6NZJ6	Eif4g1	2	2	0.028	1600	176076	5.4	Eukaryotic translation initiation factor 4 gamma 1 OS=Mus musculus OX=10090 GN=Eif4g1 PE=1 SV=1
Q6PGC1	Dhx29	4	5	0.028	1365	153975	7.9	ATP-dependent RNA helicase DHX29 OS=Mus musculus OX=10090 GN=Dhx29 PE=1 SV=1
Q925T6	Grip1	2	2	0.028	1127	122058	6.5	Glutamate receptor-interacting protein 1 OS=Mus musculus OX=10090 GN=Grip1 PE=1 SV=1
P58501	Paxbp1	2	2	0.028	919	104836	5.7	PAX3- and PAX7-binding protein 1 OS=Mus musculus OX=10090 GN=Paxbp1 PE=1 SV=3
Q9ES28	Arhgef7	5	19	0.028	862	97056	6.8	Rho guanine nucleotide exchange factor 7 OS=Mus musculus OX=10090 GN=Arhgef7 PE=1 SV=2
A6X919	Dpy19l1	2	4	0.028	746	84187	9.2	Probable C-mannosyltransferase DPY19L1 OS=Mus musculus OX=10090 GN=Dpy19l1 PE=1 SV=1
Q3TVI8	Pbxip1	2	2	0.028	727	81165	5.4	Pre-B-cell leukemia transcription factor-interacting protein 1 OS=Mus musculus OX=10090 GN=Pbxip1 PE=1 SV=2
Q9JKZ2	Slc5a3	2	2	0.028	718	79583	7.3	Sodium/myo-inositol cotransporter OS=Mus musculus OX=10090 GN=Slc5a3 PE=1 SV=2
Q9WVH4	Foxo3	2	2	0.028	672	71064	5.1	Forkhead box protein O3 OS=Mus musculus OX=10090 GN=Foxo3 PE=1 SV=1
Q64092	Tfe3	2	3	0.028	572	61536	5.6	Transcription factor E3 OS=Mus musculus OX=10090 GN=Tfe3 PE=1 SV=2
Q9EQF6	Dpysl5	2	3	0.028	564	61516	7.1	Dihydropyrimidinase-related protein 5 OS=Mus musculus OX=10090 GN=Dpysl5 PE=1 SV=1
Q920H4	Chrm5	2	2	0.028	532	60253	9.3	Muscarinic acetylcholine receptor M5 OS=Mus musculus OX=10090 GN=Chrm5 PE=2 SV=2
P56564	Slc1a3	5	13	0.028	543	59622	8.4	Excitatory amino acid transporter 1 OS=Mus musculus OX=10090 GN=Slc1a3 PE=1 SV=2
Q9QY06	Myo9b	4	4	0.027	2114	238832	8.6	Unconventional myosin-IXb OS=Mus musculus OX=10090 GN=Myo9b PE=1 SV=2
Q9JMH9	Myo18a	5	6	0.027	2050	232753	6.3	Unconventional myosin-XVIIIa OS=Mus musculus OX=10090 GN=Myo18a PE=1 SV=2
Q9QXL1	Kif21b	4	6	0.027	1668	186179	7.1	Kinesin-like protein KIF21B OS=Mus musculus OX=10090 GN=Kif21b PE=1 SV=2
A2ALU4	Shroom2	3	4	0.027	1481	164703	6.7	Protein Shroom2 OS=Mus musculus OX=10090 GN=Shroom2 PE=1 SV=1
P70365	Ncoa1	4	4	0.027	1447	157015	6.1	Nuclear receptor coactivator 1 OS=Mus musculus OX=10090 GN=Ncoa1 PE=1 SV=2
Q922J3	Clip1	2	2	0.027	1391	155813	5.2	CAP-Gly domain-containing linker protein 1 OS=Mus musculus OX=10090 GN=Clip1 PE=1 SV=1
Q91XS1	Mtmr4	2	4	0.027	1190	132885	6.2	Myotubularin-related protein 4 OS=Mus musculus OX=10090 GN=Mtmr4 PE=1 SV=1
Q8R0G9	Nup133	2	2	0.027	1155	128620	5.2	Nuclear pore complex protein Nup133 OS=Mus musculus OX=10090 GN=Nup133 PE=1 SV=2
Q569Z5	Ddx46	2	2	0.027	1032	117448	9.3	Probable ATP-dependent RNA helicase DDX46 OS=Mus musculus OX=10090 GN=Ddx46 PE=1 SV=2
Q9R1V6	Adam22	2	2	0.027	904	99715	7.8	Disintegrin and metalloproteinase domain-containing protein 22 OS=Mus musculus OX=10090 GN=Adam22 PE=1 SV=2
Q9ERA6	Tfip11	2	4	0.027	838	96305	5.9	Tuftelin-interacting protein 11 OS=Mus musculus OX=10090 GN=Tfip11 PE=1 SV=1
Q03717	Kcnb1	2	2	0.027	857	95591	8.2	Potassium voltage-gated channel subfamily B member 1 OS=Mus musculus OX=10090 GN=Kcnb1 PE=1 SV=2
Q3TC46	Patl1	3	3	0.027	770	86770	6.4	Protein PAT1 homolog 1 OS=Mus musculus OX=10090 GN=Patl1 PE=1 SV=2
Q6ZPL9	Ddx55	2	2	0.027	600	68465	9.4	ATP-dependent RNA helicase DDX55 OS=Mus musculus OX=10090 GN=Ddx55 PE=1 SV=2
Q8K0D0	Cdk17	2	2	0.027	523	59506	9	Cyclin-dependent kinase 17 OS=Mus musculus OX=10090 GN=Cdk17 PE=1 SV=2
Q61235	Sntb2	2	2	0.027	520	56382	8.7	Beta-2-syntrophin OS=Mus musculus OX=10090 GN=Sntb2 PE=1 SV=2
Q6VNB8	Wdfy3	8	8	0.026	3508	392339	6.8	WD repeat and FYVE domain-containing protein 3 OS=Mus musculus OX=10090 GN=Wdfy3 PE=1 SV=1
E9Q6J5	Bod1l	6	6	0.026	3032	327453	5.3	Biorientation of chromosomes in cell division protein 1-like 1 OS=Mus musculus OX=10090 GN=Bod1l PE=1 SV=1
Q9Z1K7	Apc2	4	4	0.026	2274	243137	8.9	Adenomatous polyposis coli protein 2 OS=Mus musculus OX=10090 GN=Apc2 PE=1 SV=1
Q5PSV9	Mdc1	2	3	0.026	1707	184669	5.2	Mediator of DNA damage checkpoint protein 1 OS=Mus musculus OX=10090 GN=Mdc1 PE=1 SV=1
Q8BQZ4	Ralgapb	2	2	0.026	1484	165199	6.8	Ral GTPase-activating protein subunit beta OS=Mus musculus OX=10090 GN=Ralgapb PE=1 SV=2
Q56A10	Znf608	3	3	0.026	1511	162344	8.8	Zinc finger protein 608 OS=Mus musculus OX=10090 GN=Znf608 PE=1 SV=1
P53349	Map3k1	2	2	0.026	1493	161288	7.9	Mitogen-activated protein kinase kinase kinase 1 OS=Mus musculus OX=10090 GN=Map3k1 PE=1 SV=3
Q6P2L6	Nsd3	3	3	0.026	1439	161002	8.3	Histone-lysine N-methyltransferase NSD3 OS=Mus musculus OX=10090 GN=Nsd3 PE=1 SV=2
Q5XJV6	Lmtk3	6	17	0.026	1424	150891	4.9	Serine/threonine-protein kinase LMTK3 OS=Mus musculus OX=10090 GN=Lmtk3 PE=1 SV=1
A9Z1V5	Vwa5b1	2	2	0.026	1215	133972	7.9	von Willebrand factor A domain-containing protein 5B1 OS=Mus musculus OX=10090 GN=Vwa5b1 PE=2 SV=1
Q922S4	Pde2a	2	2	0.026	939	105619	5.4	cGMP-dependent 3',5'-cyclic phosphodiesterase OS=Mus musculus OX=10090 GN=Pde2a PE=1 SV=4
Q8BZZ3	Wwp1	2	2	0.026	918	104694	6.4	NEDD4-like E3 ubiquitin-protein ligase WWP1 OS=Mus musculus OX=10090 GN=Wwp1 PE=1 SV=2
Q78PY7	Snd1	2	2	0.026	910	102088	7.4	Staphylococcal nuclease domain-containing protein 1 OS=Mus musculus OX=10090 GN=Snd1 PE=1 SV=1
Q8C9H6	Strip2	2	2	0.026	844	96294	5.8	Striatin-interacting proteins 2 OS=Mus musculus OX=10090 GN=Strip2 PE=1 SV=1
Q7TN98	Cpeb4	2	2	0.026	729	80122	7.2	Cytoplasmic polyadenylation element-binding protein 4 OS=Mus musculus OX=10090 GN=Cpeb4 PE=1 SV=1
Q9EPR4	Slc23a2	4	4	0.026	648	70049	7.5	Solute carrier family 23 member 2 OS=Mus musculus OX=10090 GN=Slc23a2 PE=1 SV=2
Q91W39	Ncoa5	3	3	0.026	579	65319	9.8	Nuclear receptor coactivator 5 OS=Mus musculus OX=10090 GN=Ncoa5 PE=1 SV=1
Q05CL8	Larp7	2	2	0.026	570	64802	9.5	La-related protein 7 OS=Mus musculus OX=10090 GN=Larp7 PE=1 SV=2
Q3UDP0	Wdr41	2	5	0.026	460	51511	5.2	WD repeat-containing protein 41 OS=Mus musculus OX=10090 GN=Wdr41 PE=1 SV=1
Q5SSH7	Zzef1	6	6	0.025	2924	328311	6.1	Zinc finger ZZ-type and EF-hand domain-containing protein 1 OS=Mus musculus OX=10090 GN=Zzef1 PE=1 SV=2
Q69ZR2	Hectd1	4	4	0.025	2618	290085	5.4	E3 ubiquitin-protein ligase HECTD1 OS=Mus musculus OX=10090 GN=Hectd1 PE=1 SV=2
Q99104	Myo5a	7	9	0.025	1853	215536	8.6	Unconventional myosin-Va OS=Mus musculus OX=10090 GN=Myo5a PE=1 SV=2
Q3UHU5	Mtcl1	2	2	0.025	1945	213861	6.1	Microtubule cross-linking factor 1 OS=Mus musculus OX=10090 GN=Mtcl1 PE=1 SV=1
E9Q784	Zc3h13	4	4	0.025	1729	203754	9.4	Zinc finger CCCH domain-containing protein 13 OS=Mus musculus OX=10090 GN=Zc3h13 PE=1 SV=1
P13864	Dnmt1	2	2	0.025	1620	183188	7.7	DNA (cytosine-5)-methyltransferase 1 OS=Mus musculus OX=10090 GN=Dnmt1 PE=1 SV=5
A2A791	Zmym4	2	2	0.025	1549	172437	6.8	Zinc finger MYM-type protein 4 OS=Mus musculus OX=10090 GN=Zmym4 PE=1 SV=1
Q6P1D7	Slx4	2	2	0.025	1565	172411	5.5	Structure-specific endonuclease subunit SLX4 OS=Mus musculus OX=10090 GN=Slx4 PE=1 SV=1
Q6NS57	Mapkbp1	2	2	0.025	1503	162891	6.7	Mitogen-activated protein kinase-binding protein 1 OS=Mus musculus OX=10090 GN=Mapkbp1 PE=1 SV=1
Q7TPV4	Mybbp1a	2	2	0.025	1344	152036	9	Myb-binding protein 1A OS=Mus musculus OX=10090 GN=Mybbp1a PE=1 SV=2
Q80TF3	Pcdh19	4	5	0.025	1145	126035	5.5	Protocadherin-19 OS=Mus musculus OX=10090 GN=Pcdh19 PE=1 SV=3
Q8BKC5	Ipo5	2	2	0.025	1097	123591	4.9	Importin-5 OS=Mus musculus OX=10090 GN=Ipo5 PE=1 SV=3
Q9JL26	Fmnl1	2	2	0.025	1094	122059	5.8	Formin-like protein 1 OS=Mus musculus OX=10090 GN=Fmnl1 PE=1 SV=1
Q8R4U7	Luzp1	2	2	0.025	1068	119311	8	Leucine zipper protein 1 OS=Mus musculus OX=10090 GN=Luzp1 PE=1 SV=2
Q9DBD5	Pelp1	3	14	0.025	1123	118069	4.4	Proline-, glutamic acid- and leucine-rich protein 1 OS=Mus musculus OX=10090 GN=Pelp1 PE=1 SV=2
Q0VBL3	Rbm15	2	3	0.025	962	105722	10.1	RNA-binding protein 15 OS=Mus musculus OX=10090 GN=Rbm15 PE=1 SV=1
Q7TSG2	Ctdp1	2	2	0.025	960	104554	5.4	RNA polymerase II subunit A C-terminal domain phosphatase OS=Mus musculus OX=10090 GN=Ctdp1 PE=1 SV=1
O35625	Axin1	2	3	0.025	863	96276	6.9	Axin-1 OS=Mus musculus OX=10090 GN=Axin1 PE=1 SV=3
Q8K4Z5	Sf3a1	4	11	0.025	791	88545	5.2	Splicing factor 3A subunit 1 OS=Mus musculus OX=10090 GN=Sf3a1 PE=1 SV=1
Q91WG7	Dgkg	3	4	0.025	788	88523	6.8	Diacylglycerol kinase gamma OS=Mus musculus OX=10090 GN=Dgkg PE=1 SV=1
Q9QZM0	Ubqln2	3	8	0.025	638	67351	5.2	Ubiquilin-2 OS=Mus musculus OX=10090 GN=Ubqln2 PE=1 SV=2
Q99MP8	Brap	2	2	0.025	591	66991	5.6	BRCA1-associated protein OS=Mus musculus OX=10090 GN=Brap PE=1 SV=1
Q5FWK3	Arhgap1	2	4	0.025	439	50411	6.4	Rho GTPase-activating protein 1 OS=Mus musculus OX=10090 GN=Arhgap1 PE=1 SV=1
Q9WTK7	Stk11	2	2	0.025	436	49267	6.8	Serine/threonine-protein kinase STK11 OS=Mus musculus OX=10090 GN=Stk11 PE=1 SV=1
E9Q286	Ice1	3	3	0.024	2241	242251	5.5	Little elongation complex subunit 1 OS=Mus musculus OX=10090 GN=Ice1 PE=1 SV=1
Q80UV9	Taf1	2	2	0.024	1891	214418	5.1	Transcription initiation factor TFIID subunit 1 OS=Mus musculus OX=10090 GN=Taf1 PE=1 SV=2
E9Q9R9	Dlg5	3	3	0.024	1921	214384	7.4	Disks large homolog 5 OS=Mus musculus OX=10090 GN=Dlg5 PE=1 SV=1
Q60592	Mast2	3	3	0.024	1734	190533	7.7	Microtubule-associated serine/threonine-protein kinase 2 OS=Mus musculus OX=10090 GN=Mast2 PE=1 SV=1
Q80TM9	Nisch	3	4	0.024	1593	175011	5.2	Nischarin OS=Mus musculus OX=10090 GN=Nisch PE=1 SV=2
Q80U22	Rusc2	3	4	0.024	1514	161138	6.6	AP-4 complex accessory subunit RUSC2 OS=Mus musculus OX=10090 GN=Rusc2 PE=1 SV=2
Q9Z2V5	Hdac6	2	2	0.024	1149	125787	5.8	Histone deacetylase 6 OS=Mus musculus OX=10090 GN=Hdac6 PE=1 SV=3
B2RRE7	Otud4	2	2	0.024	1107	123055	6.8	OTU domain-containing protein 4 OS=Mus musculus OX=10090 GN=Otud4 PE=1 SV=1
Q8CCP0	Nemf	2	2	0.024	1064	121188	6.8	Ribosome quality control complex subunit NEMF OS=Mus musculus OX=10090 GN=Nemf PE=1 SV=2
P34152	Ptk2	2	4	0.024	1052	119243	6.6	Focal adhesion kinase 1 OS=Mus musculus OX=10090 GN=Ptk2 PE=1 SV=4
Q3U319	Rnf40	4	4	0.024	1001	113967	6.5	E3 ubiquitin-protein ligase BRE1B OS=Mus musculus OX=10090 GN=Rnf40 PE=1 SV=2
Q9QXM1	Jmy	2	2	0.024	983	110586	6.1	Junction-mediating and -regulatory protein OS=Mus musculus OX=10090 GN=Jmy PE=1 SV=1
Q8R1B4	Eif3c	3	3	0.024	911	105531	5.8	Eukaryotic translation initiation factor 3 subunit C OS=Mus musculus OX=10090 GN=Eif3c PE=1 SV=1
Q61624	Znf148	3	4	0.024	794	88751	6.5	Zinc finger protein 148 OS=Mus musculus OX=10090 GN=Znf148 PE=1 SV=2
P55288	Cdh11	2	3	0.024	796	88112	4.9	Cadherin-11 OS=Mus musculus OX=10090 GN=Cdh11 PE=1 SV=1
Q80U70	Suz12	2	2	0.024	741	83026	8.8	Polycomb protein Suz12 OS=Mus musculus OX=10090 GN=Suz12 PE=1 SV=2
Q8BUR3	Foxj3	2	2	0.024	623	68954	7	Forkhead box protein J3 OS=Mus musculus OX=10090 GN=Foxj3 PE=1 SV=1
Q8BNW9	Kbtbd11	4	7	0.024	633	67946	5.4	Kelch repeat and BTB domain-containing protein 11 OS=Mus musculus OX=10090 GN=Kbtbd11 PE=1 SV=3
Q2M3X8	Phactr1	2	2	0.024	580	66286	7	Phosphatase and actin regulator 1 OS=Mus musculus OX=10090 GN=Phactr1 PE=1 SV=1
P55200	Kmt2a	4	4	0.023	3966	429653	9.2	Histone-lysine N-methyltransferase 2A OS=Mus musculus OX=10090 GN=Kmt2a PE=1 SV=3
E9Q7G0	Numa1	4	4	0.023	2094	235628	5.9	Nuclear mitotic apparatus protein 1 OS=Mus musculus OX=10090 GN=Numa1 PE=1 SV=1
Q99KW3	Triobp	3	4	0.023	2014	223366	8.1	TRIO and F-actin-binding protein OS=Mus musculus OX=10090 GN=Triobp PE=1 SV=3
Q14AX6	Cdk12	2	2	0.023	1484	163680	9.5	Cyclin-dependent kinase 12 OS=Mus musculus OX=10090 GN=Cdk12 PE=1 SV=2
Q8BY87	Usp47	2	2	0.023	1376	157455	5.1	Ubiquitin carboxyl-terminal hydrolase 47 OS=Mus musculus OX=10090 GN=Usp47 PE=1 SV=2
Q6EDY6	Carmil1	3	3	0.023	1374	151860	7.8	F-actin-uncapping protein LRRC16A OS=Mus musculus OX=10090 GN=Carmil1 PE=1 SV=2
Q61137	Astn1	2	2	0.023	1302	144883	5.2	Astrotactin-1 OS=Mus musculus OX=10090 GN=Astn1 PE=1 SV=4
Q8BMB0	Emsy	2	2	0.023	1264	135290	9.4	BRCA2-interacting transcriptional repressor EMSY OS=Mus musculus OX=10090 GN=Emsy PE=1 SV=2
Q9ESC8	Aff4	2	2	0.023	1160	126639	9.4	AF4/FMR2 family member 4 OS=Mus musculus OX=10090 GN=Aff4 PE=1 SV=1
Q9ES34	Ube3b	2	2	0.023	1070	122762	8.3	Ubiquitin-protein ligase E3B OS=Mus musculus OX=10090 GN=Ube3b PE=1 SV=3
Q9JIS8	Slc12a4	2	2	0.023	1085	120624	6.7	Solute carrier family 12 member 4 OS=Mus musculus OX=10090 GN=Slc12a4 PE=1 SV=2
Q8C2B3	Hdac7	2	2	0.023	938	101287	7.5	Histone deacetylase 7 OS=Mus musculus OX=10090 GN=Hdac7 PE=1 SV=2
Q8VDM4	Psmd2	2	4	0.023	908	100203	5.2	26S proteasome non-ATPase regulatory subunit 2 OS=Mus musculus OX=10090 GN=Psmd2 PE=1 SV=1
Q91YE7	Rbm5	3	5	0.023	815	92311	6.2	RNA-binding protein 5 OS=Mus musculus OX=10090 GN=Rbm5 PE=1 SV=1
Q9ET77	Jph3	2	2	0.023	744	81229	9.2	Junctophilin-3 OS=Mus musculus OX=10090 GN=Jph3 PE=1 SV=1
Q3UZ39	Lrrfip1	3	3	0.023	729	79249	4.8	Leucine-rich repeat flightless-interacting protein 1 OS=Mus musculus OX=10090 GN=Lrrfip1 PE=1 SV=2
Q9QXG4	Acss2	2	2	0.023	701	78862	6.6	Acetyl-coenzyme A synthetase, cytoplasmic OS=Mus musculus OX=10090 GN=Acss2 PE=1 SV=2
Q9Z2D1	Mtmr2	2	3	0.023	643	73232	7.3	Myotubularin-related protein 2 OS=Mus musculus OX=10090 GN=Mtmr2 PE=1 SV=3
Q5DU09	Znf652	2	2	0.023	608	69441	8.7	Zinc finger protein 652 OS=Mus musculus OX=10090 GN=Znf652 PE=1 SV=2
D3YZI9	Pgbd5	3	3	0.023	523	58300	8.8	PiggyBac transposable element-derived protein 5 OS=Mus musculus OX=10090 GN=Pgbd5 PE=1 SV=1
Q8K004	Spata2	2	2	0.023	515	57812	8.6	Spermatogenesis-associated protein 2 OS=Mus musculus OX=10090 GN=Spata2 PE=1 SV=1
Q4U2R1	Herc2	9	9	0.022	4836	527462	6.3	E3 ubiquitin-protein ligase HERC2 OS=Mus musculus OX=10090 GN=Herc2 PE=1 SV=3
Q91ZI0	Celsr3	4	4	0.022	3301	358479	6.6	Cadherin EGF LAG seven-pass G-type receptor 3 OS=Mus musculus OX=10090 GN=Celsr3 PE=2 SV=2
B9EKR1	Ptprz1	3	3	0.022	2312	254403	4.9	Receptor-type tyrosine-protein phosphatase zeta OS=Mus musculus OX=10090 GN=Ptprz1 PE=1 SV=1
Q5SNZ0	Ccdc88a	4	5	0.022	1873	215917	6.2	Girdin OS=Mus musculus OX=10090 GN=Ccdc88a PE=1 SV=2
A0A338P6K9	Qser1	2	2	0.022	1788	194474	6.8	Glutamine and serine-rich protein 1 OS=Mus musculus OX=10090 GN=Qser1 PE=2 SV=1
Q3UXZ9	Kdm5a	2	2	0.022	1690	192215	6.4	Lysine-specific demethylase 5A OS=Mus musculus OX=10090 GN=Kdm5a PE=1 SV=2
Q80ZF8	Adgrb3	4	4	0.022	1522	171313	7	Adhesion G protein-coupled receptor B3 OS=Mus musculus OX=10090 GN=Adgrb3 PE=1 SV=2
Q2VPA6	Helq	2	2	0.022	1069	119098	6.6	Helicase POLQ-like OS=Mus musculus OX=10090 GN=Helq PE=1 SV=2
Q8C0V0	Tlk1	2	2	0.022	766	86624	8.8	Serine/threonine-protein kinase tousled-like 1 OS=Mus musculus OX=10090 GN=Tlk1 PE=1 SV=2
Q8BUK6	Hook3	2	2	0.022	718	83218	5.2	Protein Hook homolog 3 OS=Mus musculus OX=10090 GN=Hook3 PE=1 SV=2
Q9CXF4	Tbc1d15	2	2	0.022	671	76527	5.3	TBC1 domain family member 15 OS=Mus musculus OX=10090 GN=Tbc1d15 PE=1 SV=1
Q62311	Taf6	2	2	0.022	678	72673	8.6	Transcription initiation factor TFIID subunit 6 OS=Mus musculus OX=10090 GN=Taf6 PE=1 SV=1
O08599	Stxbp1	3	3	0.022	594	67569	7	Syntaxin-binding protein 1 OS=Mus musculus OX=10090 GN=Stxbp1 PE=1 SV=2
Q80W47	Wipi2	2	2	0.022	445	48477	5.9	WD repeat domain phosphoinositide-interacting protein 2 OS=Mus musculus OX=10090 GN=Wipi2 PE=1 SV=1
Q641P0	Actr3b	2	13	0.022	418	47580	6	Actin-related protein 3B OS=Mus musculus OX=10090 GN=Actr3b PE=1 SV=1
Q99JY9	Actr3	2	13	0.022	418	47357	5.9	Actin-related protein 3 OS=Mus musculus OX=10090 GN=Actr3 PE=1 SV=3
Q9QXZ0	Macf1	17	23	0.021	7354	831894	5.4	Microtubule-actin cross-linking factor 1, isoforms 1/2/3/4 OS=Mus musculus OX=10090 GN=Macf1 PE=1 SV=2
Q6KCD5	Nipbl	5	5	0.021	2798	315450	7.9	Nipped-B-like protein OS=Mus musculus OX=10090 GN=Nipbl PE=1 SV=1
Q99PP2	Znf318	4	4	0.021	2237	246321	7	Zinc finger protein 318 OS=Mus musculus OX=10090 GN=Znf318 PE=1 SV=3
Q9Z1T6	Pikfyve	2	2	0.021	2097	236875	6.7	1-phosphatidylinositol 3-phosphate 5-kinase OS=Mus musculus OX=10090 GN=Pikfyve PE=1 SV=3
G5E8K5	Ank3	2	2	0.021	1961	214061	6.7	Ankyrin-3 OS=Mus musculus OX=10090 GN=Ank3 PE=1 SV=1
P97868	Rbbp6	3	3	0.021	1790	199586	9.6	E3 ubiquitin-protein ligase RBBP6 OS=Mus musculus OX=10090 GN=Rbbp6 PE=1 SV=5
Q70IV5	Synm	2	4	0.021	1561	173208	5.1	Synemin OS=Mus musculus OX=10090 GN=Synm PE=1 SV=2
Q3UH60	Dip2b	3	3	0.021	1574	171125	8.1	Disco-interacting protein 2 homolog B OS=Mus musculus OX=10090 GN=Dip2b PE=1 SV=1
Q9CU65	Zmym2	2	2	0.021	1376	154641	6.4	Zinc finger MYM-type protein 2 OS=Mus musculus OX=10090 GN=Zmym2 PE=1 SV=3
Q8CGB6	Tns2	2	3	0.021	1400	152012	8.5	Tensin-2 OS=Mus musculus OX=10090 GN=Tns2 PE=1 SV=1
Q08460	Kcnma1	4	5	0.021	1209	134396	7.2	Calcium-activated potassium channel subunit alpha-1 OS=Mus musculus OX=10090 GN=Kcnma1 PE=1 SV=2
Q6Q477	Atp2b4	2	4	0.021	1205	133068	6.1	Plasma membrane calcium-transporting ATPase 4 OS=Mus musculus OX=10090 GN=Atp2b4 PE=1 SV=1
Q6PDG5	Smarcc2	5	6	0.021	1213	132604	5.6	SWI/SNF complex subunit SMARCC2 OS=Mus musculus OX=10090 GN=Smarcc2 PE=1 SV=2
Q9D2D7	Znf687	2	2	0.021	1237	130350	8.1	Zinc finger protein 687 OS=Mus musculus OX=10090 GN=Znf687 PE=1 SV=1
Q9JIK5	Ddx21	2	2	0.021	851	93551	9.1	Nucleolar RNA helicase 2 OS=Mus musculus OX=10090 GN=Ddx21 PE=1 SV=3
S4R1M9	Osbpl10	2	2	0.021	766	83856	8.3	Oxysterol-binding protein-related protein 10 OS=Mus musculus OX=10090 GN=Osbpl10 PE=1 SV=1
P58404	Strn4	2	7	0.021	760	81645	5.4	Striatin-4 OS=Mus musculus OX=10090 GN=Strn4 PE=1 SV=2
Q80U04	Pja2	2	2	0.021	707	77958	4.4	E3 ubiquitin-protein ligase Praja-2 OS=Mus musculus OX=10090 GN=Pja2 PE=1 SV=2
Q8CH72	Trim32	3	6	0.021	655	72057	6.9	E3 ubiquitin-protein ligase TRIM32 OS=Mus musculus OX=10090 GN=Trim32 PE=1 SV=2
Q8CAA7	Pgm2l1	3	6	0.021	621	70280	6.5	Glucose 1,6-bisphosphate synthase OS=Mus musculus OX=10090 GN=Pgm2l1 PE=1 SV=1
O70293	Grk6	2	2	0.021	576	65979	8.1	G protein-coupled receptor kinase 6 OS=Mus musculus OX=10090 GN=Grk6 PE=1 SV=1
Q8VEB1	Grk5	2	2	0.02	590	67733	8.2	G protein-coupled receptor kinase 5 OS=Mus musculus OX=10090 GN=Grk5 PE=1 SV=2
O88477	Igf2bp1	2	3	0.021	577	63451	9.2	Insulin-like growth factor 2 mRNA-binding protein 1 OS=Mus musculus OX=10090 GN=Igf2bp1 PE=1 SV=1
P97412	Lyst	4	4	0.02	3788	425289	6.6	Lysosomal-trafficking regulator OS=Mus musculus OX=10090 GN=Lyst PE=1 SV=1
Q0KL02	Trio	6	7	0.02	3102	347862	6.3	Triple functional domain protein OS=Mus musculus OX=10090 GN=Trio PE=1 SV=3
Q04690	Nf1	4	8	0.02	2841	319595	7.4	Neurofibromin OS=Mus musculus OX=10090 GN=Nf1 PE=1 SV=1
B1AY13	Usp24	4	4	0.02	2617	293999	6.2	Ubiquitin carboxyl-terminal hydrolase 24 OS=Mus musculus OX=10090 GN=Usp24 PE=1 SV=1
Q01815	Cacna1c	4	4	0.02	2139	240136	6.9	Voltage-dependent L-type calcium channel subunit alpha-1C OS=Mus musculus OX=10090 GN=Cacna1c PE=1 SV=1
A2AIV2	Virma	3	3	0.02	1811	201438	5	Protein virilizer homolog OS=Mus musculus OX=10090 GN=Virma PE=1 SV=1
Q69ZR9	Tasor	2	2	0.02	1610	181395	5.7	Protein TASOR OS=Mus musculus OX=10090 GN=Tasor PE=1 SV=2
Q6I6G8	Hecw2	3	5	0.02	1578	176234	5.4	E3 ubiquitin-protein ligase HECW2 OS=Mus musculus OX=10090 GN=Hecw2 PE=1 SV=1
Q80U28	Madd	3	3	0.02	1577	175179	6	MAP kinase-activating death domain protein OS=Mus musculus OX=10090 GN=Madd PE=1 SV=2
Q8BZ47	Znf609	2	2	0.02	1413	151116	8	Zinc finger protein 609 OS=Mus musculus OX=10090 GN=Znf609 PE=1 SV=2
O08788	Dctn1	2	2	0.02	1281	141675	5.9	Dynactin subunit 1 OS=Mus musculus OX=10090 GN=Dctn1 PE=1 SV=3
Q6ZQA6	Igsf3	2	2	0.02	1194	134710	6.1	Immunoglobulin superfamily member 3 OS=Mus musculus OX=10090 GN=Igsf3 PE=1 SV=2
O88904	Hipk1	2	2	0.02	1210	130722	8.2	Homeodomain-interacting protein kinase 1 OS=Mus musculus OX=10090 GN=Hipk1 PE=1 SV=2
Q8C0Q2	Zhx3	2	2	0.02	951	104343	6.6	Zinc fingers and homeoboxes protein 3 OS=Mus musculus OX=10090 GN=Zhx3 PE=1 SV=2
Q02248	Ctnnb1	7	20	0.02	781	85471	5.9	Catenin beta-1 OS=Mus musculus OX=10090 GN=Ctnnb1 PE=1 SV=1
Q69ZZ6	Tmcc1	2	2	0.02	649	71642	6.6	Transmembrane and coiled-coil domains protein 1 OS=Mus musculus OX=10090 GN=Tmcc1 PE=1 SV=2
P21619	Lmnb2	3	4	0.02	596	67318	5.5	Lamin-B2 OS=Mus musculus OX=10090 GN=Lmnb2 PE=1 SV=2
P83741	Wnk1	3	3	0.019	2377	250931	6.4	Serine/threonine-protein kinase WNK1 OS=Mus musculus OX=10090 GN=Wnk1 PE=1 SV=2
Q80YX1	Tnc	2	2	0.019	2110	231805	4.9	Tenascin OS=Mus musculus OX=10090 GN=Tnc PE=1 SV=1
A3KGS3	Ralgapa2	2	2	0.019	1872	210287	6.2	Ral GTPase-activating protein subunit alpha-2 OS=Mus musculus OX=10090 GN=Ralgapa2 PE=1 SV=2
O88286	Wiz	3	3	0.019	1684	184290	7	Protein Wiz OS=Mus musculus OX=10090 GN=Wiz PE=1 SV=2
Q8VD65	Pik3r4	2	2	0.019	1358	152598	7.1	Phosphoinositide 3-kinase regulatory subunit 4 OS=Mus musculus OX=10090 GN=Pik3r4 PE=1 SV=3
P11627	L1cam	4	6	0.019	1260	140968	6	Neural cell adhesion molecule L1 OS=Mus musculus OX=10090 GN=L1cam PE=1 SV=1
Q05AA6	Drp2	3	3	0.019	957	108050	6.2	Dystrophin-related protein 2 OS=Mus musculus OX=10090 GN=Drp2 PE=1 SV=1
Q9DBY8	Nvl	2	2	0.019	855	94476	6.4	Nuclear valosin-containing protein-like OS=Mus musculus OX=10090 GN=Nvl PE=1 SV=1
P47708	Rph3a	2	5	0.019	681	75489	8.3	Rabphilin-3A OS=Mus musculus OX=10090 GN=Rph3a PE=1 SV=2
Q9Z0V2	Kcnd2	2	2	0.019	630	70577	8.1	Potassium voltage-gated channel subfamily D member 2 OS=Mus musculus OX=10090 GN=Kcnd2 PE=1 SV=1
Q8BH04	Pck2	2	2	0.019	640	70528	7.3	Phosphoenolpyruvate carboxykinase [GTP], mitochondrial OS=Mus musculus OX=10090 GN=Pck2 PE=1 SV=1
Q8BZN6	Dock10	3	3	0.018	2187	249574	7.1	Dedicator of cytokinesis protein 10 OS=Mus musculus OX=10090 GN=Dock10 PE=1 SV=4
B1AWN6	Scn2a	2	2	0.018	2006	227943	5.7	Sodium channel protein type 2 subunit alpha OS=Mus musculus OX=10090 GN=Scn2a PE=1 SV=1
P41230	Kdm5c	2	2	0.018	1554	175312	5.4	Lysine-specific demethylase 5C OS=Mus musculus OX=10090 GN=Kdm5c PE=1 SV=4
Q3UHD1	Adgrb1	2	4	0.018	1582	173295	7.6	Adhesion G protein-coupled receptor B1 OS=Mus musculus OX=10090 GN=Adgrb1 PE=1 SV=1
Q9EQJ9	Magi3	2	2	0.018	1476	161671	8	Membrane-associated guanylate kinase, WW and PDZ domain-containing protein 3 OS=Mus musculus OX=10090 GN=Magi3 PE=1 SV=2
Q8BUM9	Usp43	2	2	0.018	1132	123874	9.4	Ubiquitin carboxyl-terminal hydrolase 43 OS=Mus musculus OX=10090 GN=Usp43 PE=1 SV=2
Q5DTM8	Rnf20	2	2	0.018	973	113520	6	E3 ubiquitin-protein ligase BRE1A OS=Mus musculus OX=10090 GN=Rnf20 PE=1 SV=2
Q80Y17	Llgl1	3	4	0.018	1036	112618	6.5	Lethal(2) giant larvae protein homolog 1 OS=Mus musculus OX=10090 GN=Llgl1 PE=1 SV=1
Q99K74	Med24	3	3	0.018	987	109985	6.8	Mediator of RNA polymerase II transcription subunit 24 OS=Mus musculus OX=10090 GN=Med24 PE=1 SV=1
Q9WU40	Lemd3	2	3	0.018	921	100307	7.5	Inner nuclear membrane protein Man1 OS=Mus musculus OX=10090 GN=Lemd3 PE=1 SV=2
Q69ZI1	Sh3rf1	2	2	0.018	892	93447	8.5	E3 ubiquitin-protein ligase SH3RF1 OS=Mus musculus OX=10090 GN=Sh3rf1 PE=1 SV=2
Q6VNS1	Ntrk3	2	3	0.018	825	92760	6.7	NT-3 growth factor receptor OS=Mus musculus OX=10090 GN=Ntrk3 PE=1 SV=1
Q8C9X6	Epc1	3	4	0.018	813	90411	8.3	Enhancer of polycomb homolog 1 OS=Mus musculus OX=10090 GN=Epc1 PE=1 SV=1
Q8K1M6	Dnm1l	2	13	0.018	742	82658	7.1	Dynamin-1-like protein OS=Mus musculus OX=10090 GN=Dnm1l PE=1 SV=2
Q9JIS5	Sv2a	2	3	0.018	742	82647	5.6	Synaptic vesicle glycoprotein 2A OS=Mus musculus OX=10090 GN=Sv2a PE=1 SV=1
Q8BVL9	Jakmip1	2	2	0.018	626	73139	6.1	Janus kinase and microtubule-interacting protein 1 OS=Mus musculus OX=10090 GN=Jakmip1 PE=1 SV=2
Q09XV5	Chd8	2	2	0.017	2582	290847	6.4	Chromodomain-helicase-DNA-binding protein 8 OS=Mus musculus OX=10090 GN=Chd8 PE=1 SV=1
Q8BIK4	Dock9	3	3	0.017	2055	235310	7.3	Dedicator of cytokinesis protein 9 OS=Mus musculus OX=10090 GN=Dock9 PE=1 SV=2
Q02357	Ank1	2	2	0.017	1862	204226	6.6	Ankyrin-1 OS=Mus musculus OX=10090 GN=Ank1 PE=1 SV=2
Q9ESK9	Rb1cc1	4	5	0.017	1588	182349	5.5	RB1-inducible coiled-coil protein 1 OS=Mus musculus OX=10090 GN=Rb1cc1 PE=1 SV=3
Q6P5B0	Rrp12	2	3	0.017	1295	143131	8.9	RRP12-like protein OS=Mus musculus OX=10090 GN=Rrp12 PE=1 SV=1
Q03391	Grin2d	2	2	0.017	1323	142963	8.4	Glutamate receptor ionotropic, NMDA 2D OS=Mus musculus OX=10090 GN=Grin2d PE=1 SV=3
Q6ZQ38	Cand1	2	2	0.017	1230	136331	5.8	Cullin-associated NEDD8-dissociated protein 1 OS=Mus musculus OX=10090 GN=Cand1 PE=1 SV=2
B2RY56	Rbm25	2	2	0.017	838	99552	6.3	RNA-binding protein 25 OS=Mus musculus OX=10090 GN=Rbm25 PE=1 SV=2
Q8R502	Lrrc8c	2	2	0.017	803	92372	7.8	Volume-regulated anion channel subunit LRRC8C OS=Mus musculus OX=10090 GN=Lrrc8c PE=1 SV=1
Q9Z0U0	Xpr1	2	2	0.017	695	81751	8.2	Solute carrier family 53 member 1 OS=Mus musculus OX=10090 GN=Xpr1 PE=1 SV=1
E9Q7M2	Tsc22d2	2	2	0.017	769	78197	4.9	TSC22 domain family protein 2 OS=Mus musculus OX=10090 GN=Tsc22d2 PE=1 SV=1
Q60855	Ripk1	2	2	0.017	656	74854	6.5	Receptor-interacting serine/threonine-protein kinase 1 OS=Mus musculus OX=10090 GN=Ripk1 PE=1 SV=1
A2AEV7	Ccdc120	2	2	0.017	629	67407	9.6	Coiled-coil domain-containing protein 120 OS=Mus musculus OX=10090 GN=Ccdc120 PE=1 SV=1
A2AAE1	Bltp1	6	10	0.016	5005	555372	6.6	Bridge-like lipid transfer protein family member 1 OS=Mus musculus OX=10090 GN=Bltp1 PE=1 SV=4
Q8BLN6	Unc80	2	2	0.016	3326	370563	7	Protein unc-80 homolog OS=Mus musculus OX=10090 GN=Unc80 PE=1 SV=3
Q07113	Igf2r	3	4	0.016	2483	273814	5.7	Cation-independent mannose-6-phosphate receptor OS=Mus musculus OX=10090 GN=Igf2r PE=1 SV=1
Q9QX47	Son	5	6	0.016	2444	265649	5.6	Protein SON OS=Mus musculus OX=10090 GN=Son PE=1 SV=2
Q8K284	Gtf3c1	2	2	0.016	2101	237474	7.3	General transcription factor 3C polypeptide 1 OS=Mus musculus OX=10090 GN=Gtf3c1 PE=1 SV=2
A2A8L1	Chd5	3	3	0.016	1946	222513	6.2	Chromodomain-helicase-DNA-binding protein 5 OS=Mus musculus OX=10090 GN=Chd5 PE=1 SV=1
P70670	Naca	10	38	0.016	2187	220497	9.3	Nascent polypeptide-associated complex subunit alpha, muscle-specific form OS=Mus musculus OX=10090 GN=Naca PE=1 SV=2
Q60817	Naca	10	38	0.163	215	23384	4.6	Nascent polypeptide-associated complex subunit alpha OS=Mus musculus OX=10090 GN=Naca PE=1 SV=1
Q8VBX6	Mpdz	3	4	0.016	2055	218709	5	Multiple PDZ domain protein OS=Mus musculus OX=10090 GN=Mpdz PE=1 SV=2
A2A6A1	Gpatch8	3	4	0.016	1505	164987	7.6	G patch domain-containing protein 8 OS=Mus musculus OX=10090 GN=Gpatch8 PE=1 SV=1
Q9ESU6	Brd4	2	2	0.016	1400	155895	9.2	Bromodomain-containing protein 4 OS=Mus musculus OX=10090 GN=Brd4 PE=1 SV=2
Q6DID3	Scaf8	3	3	0.016	1268	139572	8.2	SR-related and CTD-associated factor 8 OS=Mus musculus OX=10090 GN=Scaf8 PE=1 SV=1
Q2KN98	Specc1l	2	3	0.016	1118	124488	5.8	Cytospin-A OS=Mus musculus OX=10090 GN=Specc1l PE=1 SV=1
Q62415	Ppp1r13b	2	2	0.016	1087	119170	6.7	Apoptosis-stimulating of p53 protein 1 OS=Mus musculus OX=10090 GN=Ppp1r13b PE=1 SV=2
Q2PFD7	Psd3	2	2	0.016	1037	114722	6.2	PH and SEC7 domain-containing protein 3 OS=Mus musculus OX=10090 GN=Psd3 PE=1 SV=2
Q6P5E8	Dgkq	2	2	0.016	934	102254	7.5	Diacylglycerol kinase theta OS=Mus musculus OX=10090 GN=Dgkq PE=1 SV=1
Q62179	Sema4b	2	2	0.016	823	91392	8.1	Semaphorin-4B OS=Mus musculus OX=10090 GN=Sema4b PE=1 SV=2
Q6PDK2	Kmt2d	6	7	0.015	5588	600253	5.8	Histone-lysine N-methyltransferase 2D OS=Mus musculus OX=10090 GN=Kmt2d PE=1 SV=2
A2AN08	Ubr4	7	12	0.015	5180	572298	6.1	E3 ubiquitin-protein ligase UBR4 OS=Mus musculus OX=10090 GN=Ubr4 PE=1 SV=1
Q9WTS4	Tenm1	2	2	0.015	2731	305794	6.4	Teneurin-1 OS=Mus musculus OX=10090 GN=Tenm1 PE=1 SV=1
A2BH40	Arid1a	4	5	0.015	2283	242089	6.7	AT-rich interactive domain-containing protein 1A OS=Mus musculus OX=10090 GN=Arid1a PE=1 SV=1
Q3UG20	Kmt2e	2	2	0.015	1868	204541	7.4	Inactive histone-lysine N-methyltransferase 2E OS=Mus musculus OX=10090 GN=Kmt2e PE=1 SV=2
Q6PFD9	Nup98	2	2	0.015	1816	197239	6.2	Nuclear pore complex protein Nup98-Nup96 OS=Mus musculus OX=10090 GN=Nup98 PE=1 SV=2
Q8JZZ7	Adgrl2	2	2	0.015	1487	166577	6.7	Adhesion G protein-coupled receptor L2 OS=Mus musculus OX=10090 GN=Adgrl2 PE=1 SV=3
Q9EPU0	Upf1	2	3	0.015	1124	123967	6.6	Regulator of nonsense transcripts 1 OS=Mus musculus OX=10090 GN=Upf1 PE=1 SV=2
Q9Z1R2	Bag6	2	4	0.015	1154	121037	5.7	Large proline-rich protein BAG6 OS=Mus musculus OX=10090 GN=Bag6 PE=1 SV=1
O55201	Supt5h	2	3	0.015	1082	120664	5	Transcription elongation factor SPT5 OS=Mus musculus OX=10090 GN=Supt5h PE=1 SV=1
Q6NZL0	Soga3	2	2	0.015	945	103480	6.1	Protein SOGA3 OS=Mus musculus OX=10090 GN=Soga3 PE=1 SV=2
Q8R3B7	Brd8	2	2	0.015	951	102610	4.7	Bromodomain-containing protein 8 OS=Mus musculus OX=10090 GN=Brd8 PE=1 SV=2
Q8VE19	Mios	2	3	0.015	875	98335	6.7	GATOR complex protein MIOS OS=Mus musculus OX=10090 GN=Mios PE=1 SV=2
A2AG58	Bclaf3	2	2	0.015	752	90112	9.6	BCLAF1 and THRAP3 family member 3 OS=Mus musculus OX=10090 GN=Bclaf3 PE=1 SV=1
Q8BHJ9	Slu7	2	3	0.015	585	68080	7.1	Pre-mRNA-splicing factor SLU7 OS=Mus musculus OX=10090 GN=Slu7 PE=1 SV=1
Q7TPH6	Mycbp2	4	6	0.014	4749	521239	7.1	E3 ubiquitin-protein ligase MYCBP2 OS=Mus musculus OX=10090 GN=Mycbp2 PE=1 SV=3
P53995	Anapc1	2	2	0.014	1944	215992	6.4	Anaphase-promoting complex subunit 1 OS=Mus musculus OX=10090 GN=Anapc1 PE=1 SV=2
P70206	Plxna1	2	2	0.014	1894	211098	6.9	Plexin-A1 OS=Mus musculus OX=10090 GN=Plxna1 PE=1 SV=1
Q8CHE4	Phlpp1	3	3	0.014	1687	182365	6.2	PH domain leucine-rich repeat-containing protein phosphatase 1 OS=Mus musculus OX=10090 GN=Phlpp1 PE=1 SV=2
Q80TS3	Adgrl3	2	5	0.014	1537	171079	6.7	Adhesion G protein-coupled receptor L3 OS=Mus musculus OX=10090 GN=Adgrl3 PE=1 SV=3
Q64727	Vcl	2	2	0.014	1066	116717	6	Vinculin OS=Mus musculus OX=10090 GN=Vcl PE=1 SV=4
P97467	Pam	2	2	0.014	979	108963	6.6	Peptidyl-glycine alpha-amidating monooxygenase OS=Mus musculus OX=10090 GN=Pam PE=1 SV=2
Q8C170	Myo9a	2	3	0.013	2542	292118	9	Unconventional myosin-IXa OS=Mus musculus OX=10090 GN=Myo9a PE=1 SV=2
Q5SWU9	Acaca	2	2	0.013	2345	265254	6.4	Acetyl-CoA carboxylase 1 OS=Mus musculus OX=10090 GN=Acaca PE=1 SV=1
Q921C3	Brwd1	2	2	0.013	2304	259226	8.4	Bromodomain and WD repeat-containing protein 1 OS=Mus musculus OX=10090 GN=Brwd1 PE=1 SV=2
A2A884	Hivep3	2	2	0.013	2348	253410	7.5	Transcription factor HIVEP3 OS=Mus musculus OX=10090 GN=Hivep3 PE=1 SV=1
P97798	Neo1	3	3	0.013	1492	162919	6.5	Neogenin OS=Mus musculus OX=10090 GN=Neo1 PE=1 SV=2
P27671	Rasgrf1	3	3	0.013	1262	144101	7.2	Ras-specific guanine nucleotide-releasing factor 1 OS=Mus musculus OX=10090 GN=Rasgrf1 PE=1 SV=2
O08808	Diaph1	2	2	0.013	1255	139343	5.6	Protein diaphanous homolog 1 OS=Mus musculus OX=10090 GN=Diaph1 PE=1 SV=1
O88444	Adcy1	2	2	0.013	1118	123373	8.5	Adenylate cyclase type 1 OS=Mus musculus OX=10090 GN=Adcy1 PE=1 SV=2
P29319	Epha3	2	2	0.013	983	109955	7.2	Ephrin type-A receptor 3 OS=Mus musculus OX=10090 GN=Epha3 PE=1 SV=1
Q60629	Epha5	2	2	0.015	876	97056	6.6	Ephrin type-A receptor 5 OS=Mus musculus OX=10090 GN=Epha5 PE=1 SV=2
Q03137	Epha4	2	2	0.013	986	109814	6.5	Ephrin type-A receptor 4 OS=Mus musculus OX=10090 GN=Epha4 PE=1 SV=2
E9Q401	Ryr2	3	3	0.012	4966	564827	6.1	Ryanodine receptor 2 OS=Mus musculus OX=10090 GN=Ryr2 PE=1 SV=1
A2A9C3	Szt2	2	3	0.012	3431	377628	6.2	KICSTOR complex protein SZT2 OS=Mus musculus OX=10090 GN=Szt2 PE=1 SV=1
E9PVX6	Mki67	2	2	0.012	3177	350864	9.7	Proliferation marker protein Ki-67 OS=Mus musculus OX=10090 GN=Mki67 PE=1 SV=1
E9Q394	Akap13	3	3	0.012	2776	303974	5.4	A-kinase anchor protein 13 OS=Mus musculus OX=10090 GN=Akap13 PE=1 SV=1
E9Q4N7	Arid1b	2	2	0.012	2306	242879	6.8	AT-rich interactive domain-containing protein 1B OS=Mus musculus OX=10090 GN=Arid1b PE=1 SV=2
Q8BRB7	Kat6b	2	2	0.012	1872	208525	6	Histone acetyltransferase KAT6B OS=Mus musculus OX=10090 GN=Kat6b PE=1 SV=3
Q62383	Supt6h	2	2	0.012	1726	199084	4.9	Transcription elongation factor SPT6 OS=Mus musculus OX=10090 GN=Supt6h PE=1 SV=2
E9PZ19	Igsf9b	2	2	0.012	1328	144951	6.7	Protein turtle homolog B OS=Mus musculus OX=10090 GN=Igsf9b PE=1 SV=1
Q80U19	Daam2	2	2	0.012	1115	128370	6.9	Disheveled-associated activator of morphogenesis 2 OS=Mus musculus OX=10090 GN=Daam2 PE=1 SV=4
Q5F2E8	Taok1	2	4	0.012	1001	116050	7.6	Serine/threonine-protein kinase TAO1 OS=Mus musculus OX=10090 GN=Taok1 PE=1 SV=1
Q70FJ1	Akap9	3	3	0.011	3797	436220	5	A-kinase anchor protein 9 OS=Mus musculus OX=10090 GN=Akap9 PE=1 SV=2
Q6P9R4	Arhgef18	2	2	0.011	1405	155981	6.5	Rho guanine nucleotide exchange factor 18 OS=Mus musculus OX=10090 GN=Arhgef18 PE=1 SV=3
Q3TVA9	Ccdc136	2	3	0.011	1136	131930	4.8	Coiled-coil domain-containing protein 136 OS=Mus musculus OX=10090 GN=Ccdc136 PE=1 SV=2
P98200	Atp8a2	2	4	0.011	1148	129417	7.3	Phospholipid-transporting ATPase IB OS=Mus musculus OX=10090 GN=Atp8a2 PE=1 SV=1
Q3U0M1	Trappc9	2	2	0.011	1148	128231	6.5	Trafficking protein particle complex subunit 9 OS=Mus musculus OX=10090 GN=Trappc9 PE=1 SV=2
Q3U1V8	Map3k9	2	2	0.011	1077	118805	5.9	Mitogen-activated protein kinase kinase kinase 9 OS=Mus musculus OX=10090 GN=Map3k9 PE=2 SV=2
Q69ZX6	Morc2a	3	3	0.011	1030	117330	8.3	ATPase MORC2A OS=Mus musculus OX=10090 GN=Morc2a PE=1 SV=2
Q6ZQ93	Usp34	2	3	0.01	3582	408216	5.7	Ubiquitin carboxyl-terminal hydrolase 34 OS=Mus musculus OX=10090 GN=Usp34 PE=1 SV=3
Q3TLH4	Prrc2c	2	2	0.01	2846	310891	9.1	Protein PRRC2C OS=Mus musculus OX=10090 GN=Prrc2c PE=1 SV=3
O88491	Nsd1	2	3	0.01	2588	284082	7.9	Histone-lysine N-methyltransferase, H3 lysine-36 specific OS=Mus musculus OX=10090 GN=Nsd1 PE=1 SV=1
P41234	Abca2	2	2	0.01	2434	270506	6.8	ATP-binding cassette sub-family A member 2 OS=Mus musculus OX=10090 GN=Abca2 PE=1 SV=4
Q5DTT3	Tasor2	2	2	0.01	2382	264276	6.4	Protein TASOR 2 OS=Mus musculus OX=10090 GN=Tasor2 PE=1 SV=2
Q61879	Myh10	5	10	0.01	1976	228994	5.5	Myosin-10 OS=Mus musculus OX=10090 GN=Myh10 PE=1 SV=2
E1U8D0	Soga1	2	2	0.01	1418	159186	6.5	Protein SOGA1 OS=Mus musculus OX=10090 GN=Soga1 PE=1 SV=3
O54991	Cntnap1	2	2	0.01	1385	156311	7.1	Contactin-associated protein 1 OS=Mus musculus OX=10090 GN=Cntnap1 PE=1 SV=2
A2ARV4	Lrp2	2	2	0.009	4660	519212	5.1	Low-density lipoprotein receptor-related protein 2 OS=Mus musculus OX=10090 GN=Lrp2 PE=1 SV=1
Q62059	Vcan	2	2	0.009	3357	366788	4.6	Versican core protein OS=Mus musculus OX=10090 GN=Vcan PE=1 SV=2
Q71LX4	Tln2	3	3	0.009	2375	253618	5.8	Talin-2 OS=Mus musculus OX=10090 GN=Tln2 PE=1 SV=3
Q2PZL6	Fat4	2	2	0.008	4981	540322	4.9	Protocadherin Fat 4 OS=Mus musculus OX=10090 GN=Fat4 PE=1 SV=2
Q8BRH4	Kmt2c	2	3	0.008	4903	540193	6.6	Histone-lysine N-methyltransferase 2C OS=Mus musculus OX=10090 GN=Kmt2c PE=1 SV=2
Q9JLC8	Sacs	2	2	0.008	4582	520690	7.1	Sacsin OS=Mus musculus OX=10090 GN=Sacs PE=1 SV=2
P11531	Dmd	2	2	0.008	3678	425833	5.9	Dystrophin OS=Mus musculus OX=10090 GN=Dmd PE=1 SV=3
A2CG49	Kalrn	2	2	0.008	2964	337000	6.1	Kalirin OS=Mus musculus OX=10090 GN=Kalrn PE=1 SV=1
Q8VDD9	Phip	2	2	0.008	1821	206725	8.8	PH-interacting protein OS=Mus musculus OX=10090 GN=Phip PE=1 SV=2
Q5H8C4	Vps13a	3	3	0.007	3166	359402	6.2	Intermembrane lipid transfer protein VPS13A OS=Mus musculus OX=10090 GN=Vps13a PE=1 SV=1
Q9QYC1	Pcnx1	2	2	0.007	2344	258144	7.1	Pecanex-like protein 1 OS=Mus musculus OX=10090 GN=Pcnx1 PE=1 SV=3
Q3UGY8	Arfgef3	2	2	0.007	2170	240088	5.9	Brefeldin A-inhibited guanine nucleotide-exchange protein 3 OS=Mus musculus OX=10090 GN=Arfgef3 PE=1 SV=1
Q8BX70	Vps13c	3	4	0.006	3748	420092	6.8	Intermembrane lipid transfer protein VPS13C OS=Mus musculus OX=10090 GN=Vps13c PE=1 SV=2
Q9QXS1	Plec	3	4	0.005	4691	534193	6	Plectin OS=Mus musculus OX=10090 GN=Plec PE=1 SV=3

## Sheet: Hippo_KI_Norm_phospro abundance
Table List of total phosphopeptides involved in volcano plot analysis of quantified phosphopeptides
PhosphoPep	IP2 Search Score	PTM Indices	localization Score (-10xlog(P))	Uniprot	Gene name	Peptide abundances (They were log2-transformed and divided by reference value after normalization by column-median method)																EW_avg	EKI_avg	PW_avg	PKI_avg	EKI/EW		PKI/PW		PW/EW		PKI/EKI
						E18_W1	E18_W2	E18_W3	E18_W4	E18_KI1	E18_KI2	E18_KI3	E18_KI4	P60_W1	P60_W2	P60_W3	P60_W4	P60_KI1	P60_KI2	P60_KI3	P60_KI4					P-value	log2FC	P-value	log2FC	P-value	log2FC	P-value	log2FC
K.RTS(79.966)S(79.966)IADEGTYTLDSILR.Q	2.4464	S:1649,S:1650,;	[0,0,]	Q99104	Myo5a	-0.315605	-0.0523467	-0.750158	-0.866183	-0.777864	-0.967523	-1.40063	-1.01874	-1.71169	-1.3479	-1.84208	-1.47237	-2.95696	-2.72731	-2.72021	-1.70073	-0.496073	-1.04119	-1.59351	-2.5263	0.0609531	-0.545117	0.037521	-0.932793	0.00447356	-1.09744	0.00748004	-1.48511
K.SSQGSS(79.966)M(15.995)EIDPQATEPGQLRPDDSLTVSSPFAAAIAGAVR.D	6.2502	S:678,M:679,;	5.2,	Q80Z38	Shank2	-1.69806	-1.6498	-1.67216	-1.43167	-2.02979	-1.69204	-1.65899	-2.46759	-1.39545	-1.83236	-1.48482	-1.00619	-2.80378	-1.82533	-2.42632	-2.24758	-1.61292	-1.9621	-1.4297	-2.32575	0.159702	-0.349179	0.0154895	-0.896048	0.370603	0.183219	0.237335	-0.363649
R.TPVFVSPTPPPPPPPLPS(79.966)ALSTSSLR.A	5.1209	S:333,;	9.73,	Q8R5H6	Wasf1	-0.511066	0.247413	-0.440059	-0.0772338	-0.511482	-0.221781	-0.261775	0.163332	-2.12916	-2.06878	-1.07329	-1.40725	-2.44391	-3.14137	-1.70928	-2.95606	-0.195236	-0.207927	-1.66962	-2.56265	0.95677	-0.0126904	0.074877	-0.893035	0.00447041	-1.47438	0.0023196	-2.35473
R.RVS(79.966)FNEAALFEQSR.K	3.1767	S:129,;	52.27,	Q66L44	Cbarp	-0.83716	-0.054481	-0.694048	-0.569726	-1.19326	-0.746389	-0.746196	-0.102702	0.590318	0.588278	0.20366	0.0761433	-0.0201941	-0.788839	-0.843744	-0.340393	-0.538854	-0.697137	0.3646	-0.498292	0.59609	-0.158283	0.0132876	-0.862892	0.00657834	0.903454	0.529117	0.198844
K.EKPSTDPLY(79.966)DTPDTR.G	2.4452	Y:35,;	9.35,	Q921Q7	Rin1	-1.72574	-1.06789	-1.2648	-1.34178	-1.27379	-1.3005	-1.49758	-1.08943	1.95671	2.35949	1.99334	1.71995	1.68925	1.02703	0.161223	1.76844	-1.35005	-1.29033	2.00737	1.16149	0.726335	0.0597275	0.103815	-0.845884	2.20843e-06	3.35742	0.00569348	2.45181
K.TNGKGSPEEQS(79.966)PSPVQFINSTGAGDSSR.S	2.7725	S:119,;	4.08,	Q99NF3	Cep41	-1.31465	-0.926994	-1.00424	-1.32454	-1.82253	-1.33289	-1.11435	-1.56051	-0.55325	-1.26613	-1.01709	-0.508046	-1.83825	-0.791909	-2.46132	-1.58648	-1.1426	-1.45757	-0.83613	-1.66949	0.144102	-0.314964	0.0916377	-0.833359	0.20913	0.306474	0.603639	-0.21192
R.TS(79.966)SIADEGTYTLDSILR.Q	2.8133	S:1649,;	0,	Q99104	Myo5a	-0.0413003	0.949872	0.824548	0.560834	0.246202	0.5962	0.563441	0.624287	-1.98106	-1.15958	-1.72079	-1.41531	-1.31317	-3.6089	-2.32393	-2.36149	0.573489	0.507532	-1.56918	-2.40187	0.795053	-0.0659562	0.175794	-0.832687	0.000340887	-2.14267	0.00730686	-2.9094
K.GLLPGTAPGLDSAAGFS(79.966)PAPK.L	4.1488	S:328,;	3.2,	Q9JJA7	Ccnl2	1.40068	1.4394	1.22899	1.13612	1.40889	1.29014	1.43869	1.3233	-0.975695	-0.927483	-1.68462	-1.31681	-3.21428	-1.51841	-1.41326	-2.08159	1.3013	1.36525	-1.22615	-2.05689	0.463588	0.0639588	0.13676	-0.830736	0.000192328	-2.52745	0.00352152	-3.42214
R.SCQSM(15.995)TSLFSGTVS(79.966)PSK.D	3.1033	M:1357,S:1366,;	4.92,	Q80XJ3	Ttc28	-0.311976	-1.82998	-0.0222011	-0.274996	0.0974331	-0.163478	-0.73138	-0.121192	-1.34867	-1.34629	-1.30611	-1.23884	-3.13978	-1.39776	-2.39682	-1.61903	-0.609788	-0.229654	-1.30998	-2.13835	0.443302	0.380134	0.12774	-0.828371	0.187553	-0.700187	0.0108249	-1.90869
R.QQS(79.966)LPPPK.F	1.9274	S:493,;	1000,	Q3UH68	Limch1	-0.223751	-0.0573306	-0.109937	-0.256774	-0.702376	-0.419435	-0.296645	-0.0856919	-1.61979	-1.62797	-1.06187	-1.28296	-2.73001	-2.2003	-2.73195	-1.22889	-0.161948	-0.376037	-1.39815	-2.22279	0.197332	-0.214089	0.0977581	-0.824638	0.00150566	-1.2362	0.00927913	-1.84675
R.RS(79.966)SSGEAGTPPVPIVVEPAR.P	4.1304	S:1425,;	8.68,	Q9R1L5	Mast1	-0.95106	-0.235504	-0.962246	-0.374785	-1.13165	-0.630094	-0.961297	-0.222839	-1.18492	-1.51952	-0.900668	-0.882025	-1.69941	-2.15514	-1.88002	-1.86244	-0.630899	-0.73647	-1.12178	-1.89925	0.715592	-0.105571	0.00685231	-0.777472	0.091485	-0.490883	0.0052474	-1.16278
R.SSSGEAGT(79.966)PPVPIVVEPARPGVK.T	4.8967	T:1432,;	0,	Q9R1L5	Mast1	0.513574	0.865672	0.532915	0.423121	0.0123806	0.414746	0.444993	0.472139	-0.252624	-0.338497	-0.0368495	0.512194	-1.17362	-1.14382	-0.762853	-0.104703	0.58382	0.336064	-0.028944	-0.796247	0.140185	-0.247756	0.0527705	-0.767303	0.0406403	-0.612764	0.0132884	-1.13231
R.EAPAGGS(79.966)GDGLSSPSPLEYSPR.S	3.268	S:1463,;	21.8,	Q8CJ40	Crocc	-1.96389	-1.22726	-1.4922	-2.48815	-1.22143	-1.2457	-1.96004	-1.49475	-1.04706	-1.29964	-1.67068	-0.850166	-2.29391	-1.75625	-1.63507	-2.23108	-1.79287	-1.48048	-1.21689	-1.97907	0.381956	0.312395	0.020161	-0.762187	0.139303	0.575987	0.0816603	-0.498596
R.LSDSS(79.966)FIANLPNGYM(15.995)TDLQRPEPQQPPPAPGPGAATASAATSAASPGPER.R	5.1407	S:13,M:23,;	0,	Q64332	Syn2	-1.97532	-2.3005	-2.00741	-1.96356	-1.93106	-2.08605	-1.84538	-2.34492	-0.383447	-0.312478	-0.289505	-0.484379	-0.984153	-1.05264	-1.2278	-1.20238	-2.0617	-2.05185	-0.367452	-1.11674	0.944792	0.00984275	8.259e-05	-0.749291	1.55115e-05	1.69424	0.000953251	0.93511
R.SGALAS(79.966)PTDPFQSR.L	2.2518	S:591,;	4.92,	Q8C0E3	Trim47	-0.383329	0.14962	-0.541906	-0.368249	-0.156537	-0.16068	-0.510865	-0.689827	-2.32119	-2.09842	-1.45107	-2.37305	-3.0419	-2.26175	-3.48969	-2.33539	-0.285966	-0.379477	-2.06093	-2.78218	0.657716	-0.0935112	0.0985663	-0.721254	0.000743936	-1.77496	0.00147063	-2.4027
K.ALSAGLDY(79.966)SPPSAPR.S	2.772	Y:86,;	0,	P54254	Atxn1	-3.14434	-2.10943	-1.96085	-2.14049	-3.11326	-1.91094	-2.29427	-2.76651	-0.834786	-1.10478	-0.926936	-0.978832	-1.23608	-1.09893	-1.31286	-2.9816	-2.33878	-2.52124	-0.961334	-1.65737	0.646767	-0.182466	0.214658	-0.696034	0.0128305	1.37744	0.156386	0.863876
R.RLS(79.966)DSNFM(15.995)ANLPNGYM(15.995)TDLQR.P	2.458	S:9,M:14,M:22,;	0,	O88935	Syn1	0.191377	0.253607	-0.393313	-0.0535331	-0.0406847	-0.410764	-0.00436449	0.135046	1.50452	2.0964	1.60966	1.43586	1.39074	0.76826	0.735635	0.987364	-0.000465393	-0.0801917	1.66161	0.9705	0.686092	-0.0797263	0.0173178	-0.69111	0.000212502	1.66208	0.00183055	1.05069
R.S(79.966)GALGPPTSAPPTLALVPGGAPAR.P	3.3464	S:669,;	21.36,	Q2WF71	Lrfn1	-1.04019	-0.603503	-0.475941	-0.732654	-1.10046	-1.09421	-0.824078	-0.654019	-1.35689	-1.86286	-1.1947	-1.28693	-1.93193	-1.98214	-2.67843	-1.87179	-0.713073	-0.918193	-1.42535	-2.11607	0.255236	-0.205119	0.0301994	-0.690727	0.0108625	-0.712273	0.00309268	-1.19788
K.SEEELDESNPFYEPKPT(79.966)SPNNLVNTVQEGETER.R	6.5004	T:377,;	7.76,	Q69ZW3	Ehbp1	1.06247	1.41397	1.16091	1.1614	0.854231	0.970183	0.969657	1.08398	-0.994316	-0.464978	-0.552221	-0.448954	-1.51276	-1.76678	-0.746387	-1.15596	1.19969	0.969512	-0.615117	-1.29547	0.0480203	-0.230174	0.0469801	-0.680353	8.11741e-05	-1.8148	0.00146979	-2.26498
K.ETQS(79.966)PADQPEQQAESTLASAETR.G	4.8731	S:1339,;	11.53,	O88466	Znf106	-0.586808	-0.407346	-0.613664	-0.732925	-0.552411	-0.765535	-0.569788	-0.739091	-1.47994	-1.38616	-1.48238	-1.7677	-2.55418	-1.38786	-1.87676	-3.01699	-0.585186	-0.656706	-1.52905	-2.20895	0.44473	-0.0715204	0.154242	-0.679903	0.000143938	-0.94386	0.021609	-1.55224
K.KAENAEGQTPAIGPDGEPLDET(79.966)SQM(15.995)SDLPVK.V	4.2165	T:609,M:612,;	2.92,	Q3TKT4	Smarca4	0.609036	1.24054	0.377744	0.928428	0.721667	0.651167	0.943791	0.503122	-1.86108	-1.56455	-2.18427	-1.79332	-3.02239	-2.998	-2.28882	-1.79218	0.788937	0.704937	-1.85081	-2.52535	0.707147	-0.0840002	0.104643	-0.674542	5.8344e-05	-2.63974	0.00086829	-3.23028
R.S(79.966)PFEIISPPASPPEMTGQR.V	2.6824	S:1762,;	7.09,	Q9QYR6	Map1a	-2.93834	-2.42749	-2.11895	-1.80199	-2.20259	-2.75031	-2.22019	-2.56448	-1.80377	-1.52134	-1.95158	-1.89021	-2.2886	-2.03208	-2.27909	-3.24095	-2.32169	-2.43439	-1.79173	-2.46018	0.701755	-0.112699	0.0821073	-0.668457	0.112851	0.529967	0.934981	-0.025792
K.TSS(79.966)LDSAVPIAPPPR.Q	2.3816	S:805,;	0,	Q69ZI1	Sh3rf1	-0.891133	-1.51685	-1.37031	-1.49365	-1.8314	-1.57516	-1.47992	-1.71714	-1.38765	-1.64047	-1.11893	-0.845134	-1.66325	-1.70906	-2.35083	-1.90108	-1.31799	-1.65091	-1.24805	-1.90606	0.105282	-0.33292	0.0301544	-0.65801	0.766761	0.0699391	0.212633	-0.255151
K.TAATVFSKS(79.966)FEQVSGAPVPR.S	2.2591	S:453,;	0,	Q6P9N1	Hycc1	0.64259	0.921474	0.860487	0.233235	0.641925	0.635369	1.05185	0.200883	-0.388623	-0.500507	-0.284721	-0.770087	-1.15274	-1.21516	-0.772673	-1.39296	0.664446	0.632506	-0.485985	-1.13338	0.895634	-0.0319408	0.00903487	-0.647398	0.00140665	-1.15043	0.000271827	-1.76589
K.YESSLYSQEY(79.966)SK.P	2.1587	Y:1171,;	2.71,	P14873	Map1b	-0.334078	0.767318	-0.415539	0.137377	-1.17761	-0.269417	-0.390653	0.253611	-1.52697	-0.744188	-1.69094	-0.955596	-2.30887	-2.00689	-1.67488	-1.50157	0.0387695	-0.396017	-1.22942	-1.87305	0.320771	-0.434787	0.0692949	-0.64363	0.0121748	-1.26819	0.00813069	-1.47704
K.QRS(79.966)YNLVVAK.D	3.0287	S:86,;	10.33,	O70318	Epb41l2	2.22772	2.74013	2.06336	2.30697	2.01525	2.38137	2.22898	2.32739	2.84926	3.17195	2.90052	2.81537	2.51204	2.05954	2.0815	2.54712	2.33454	2.23825	2.93427	2.30005	0.58728	-0.0962967	0.00971779	-0.634223	0.0167865	0.599728	0.707441	0.0618018
R.SSASFSTTAVS(79.966)AR.Y	2.7488	S:516,;	0,	O08599	Stxbp1	1.36599	1.24228	1.14256	1.63883	1.19514	1.4882	1.67517	1.64921	2.97786	1.51062	2.42561	2.18059	1.12614	1.54735	1.8678	2.03407	1.34742	1.50193	2.27367	1.64384	0.354234	0.154513	0.142008	-0.629827	0.0492137	0.926252	0.56337	0.141912
K.EEPPS(79.966)PVETTPPR.S	2.6944	S:474,;	40.63,	Q9WTU0	Phf2	0.974111	0.948541	0.885642	0.709443	0.698146	1.07986	0.909482	1.00519	-0.719819	-0.511338	-0.926936	-0.548376	-1.85149	-1.0136	-0.972754	-1.37956	0.879434	0.92317	-0.676617	-1.30435	0.684406	0.0437361	0.0461875	-0.627733	3.26916e-05	-1.55605	0.000564795	-2.22752
R.SLDEDEPPPS(79.966)PLAR.Y	2.6031	S:117,;	25.06,	Q8K070	Samd14	-0.744926	-0.344858	-0.957779	-0.77107	-0.741325	-0.0710816	-0.668964	-0.562494	-1.02221	-0.872916	-1.66032	-0.949732	-1.27175	-1.27672	-1.5104	-2.95606	-0.704658	-0.510966	-1.12629	-1.75373	0.36818	0.193692	0.227254	-0.627441	0.111288	-0.421634	0.0476675	-1.24277
R.SFS(79.966)M(15.995)QDLTLIRDEDALPLQGPDGR.L	2.2252	S:152,M:153,;	16.02,	Q8VCD6	Reep2	2.77974	3.45514	2.83201	2.77266	2.85637	2.98626	2.78188	2.94417	1.63684	2.13367	1.97937	1.60751	1.25071	1.10057	0.999224	1.5105	2.95989	2.89217	1.83935	1.21525	0.716546	-0.0677179	0.0110308	-0.624094	0.00212045	-1.12054	0.000156802	-1.67692
R.NQGETPTSDTPGTFFLPAS(79.966)LSANNTPTR.R	3.2364	S:576,;	14.57,	Q8BGZ4	Cdc23	-0.753706	-0.33791	-0.453951	-0.674281	-0.782431	-0.842672	-0.400208	-0.855969	-1.61448	-2.2738	-2.7727	-2.42091	-2.9654	-2.07537	-3.47729	-3.05327	-0.554962	-0.72032	-2.27047	-2.89283	0.296777	-0.165358	0.155715	-0.622362	0.00296245	-1.71551	0.00277315	-2.17251
K.SQSLTNAFS(79.966)FSESSFFR.S	3.7468	S:552,;	10.91,	Q64332	Syn2	-2.09756	-1.60272	-2.21564	-2.05134	-1.90096	-2.03459	-2.45403	-1.36379	-0.73581	-1.15911	-0.508175	-0.321171	-1.53082	-1.20848	-1.62682	-0.844762	-1.99181	-1.93834	-0.681066	-1.30272	0.846422	0.0534705	0.0491665	-0.621655	0.00148326	1.31075	0.0705157	0.635623
K.KLPPPPPQAPPEEENES(79.966)EPEEPSGVEGAAFQSR.L	4.0892	S:167,;	23.92,	Q6ZQ88	Kdm1a	-0.238901	-0.13951	-0.296356	-0.010385	-0.147327	0.0766244	-0.1449	-0.326085	-1.18717	-0.683038	-1.59108	-1.095	-1.91712	-1.4611	-1.28557	-2.35671	-0.171288	-0.135422	-1.13907	-1.75512	0.741702	0.0358659	0.0923642	-0.616051	0.00984034	-0.967784	0.00407093	-1.6197
R.RLSDS(79.966)NFM(15.995)ANLPNGYM(15.995)TDLQR.P	2.5238	S:11,M:14,M:22,;	5.43,	O88935	Syn1	3.01703	3.36797	3.0282	2.97356	2.81738	2.75467	2.63987	2.89423	3.32621	3.88109	3.43482	3.24388	3.19269	2.6764	2.56493	2.99633	3.09669	2.77654	3.4715	2.85759	0.0303456	-0.32015	0.0230537	-0.613913	0.0758519	0.374811	0.62784	0.0810486
R.RLSDS(79.966)NFM(15.995)ANLPNGYMTDLQR.P	3.2659	S:11,M:14,;	6.59,	O88935	Syn1	2.36971	2.62404	2.38817	2.31623	2.3201	2.23173	2.1528	2.34304	2.76555	3.21043	2.7925	2.5524	2.64349	2.04166	1.76445	2.42415	2.42454	2.26192	2.83022	2.21844	0.0997095	-0.16262	0.0475855	-0.611782	0.0523264	0.40568	0.841169	-0.0434817
R.AS(79.966)PGLLPVANGNSLNK.V	2.8331	S:231,;	4.66,	Q63943	Mef2d	-0.649533	-0.422195	-0.389924	-0.781956	-0.146115	-0.50132	0.0818973	-0.445036	-2.03788	-2.00786	-0.926522	-1.38639	-2.71427	-1.9475	-1.52309	-2.59913	-0.560902	-0.252644	-1.58966	-2.196	0.117445	0.308258	0.168866	-0.606336	0.0249539	-1.02876	0.00257622	-1.94335
K.LGGDVSPTQIDVS(79.966)QFGSFKEDTK.M	2.411	S:1504,;	4.63,	P14873	Map1b	-0.209113	-0.496643	-0.199561	0.236557	-0.560923	-0.366673	-0.181961	-0.166218	-1.28213	-1.58412	-0.94067	-1.49059	-1.6034	-2.09798	-1.98499	-2.01982	-0.16719	-0.318944	-1.32437	-1.92655	0.431372	-0.151754	0.0171181	-0.602175	0.00143948	-1.15718	3.76117e-05	-1.60761
K.EAEEES(79.966)S(79.966)GGEEEDEDENIEVVYSK.T	2.1327	S:387,S:388,;	[8.5,8.89,]	P59325	Eif5	-1.7293	-2.1258	-2.01842	-1.58896	-2.19112	-2.62674	-1.84307	-2.1574	-1.8539	-1.94044	-2.38585	-1.96012	-2.60208	-1.76678	-2.95975	-3.18479	-1.86562	-2.20458	-2.03508	-2.62835	0.150142	-0.338962	0.152236	-0.593274	0.363632	-0.169458	0.286257	-0.423771
R.DIDASPS(79.966)PLSVQDLK.G	2.1607	S:409,;	7.53,	Q8CH02	Sugp1	-0.724473	0.201806	-0.284594	-0.370144	-0.22307	-0.386805	-0.217182	-0.313941	-1.78915	-0.889307	-1.20471	-0.538864	-2.2163	-1.84591	-0.798675	-1.88808	-0.294351	-0.285249	-1.10551	-1.68724	0.965491	0.00910199	0.203097	-0.581736	0.0517382	-0.811156	0.0188201	-1.40199
K.LEGLATAVT(79.966)PNK.N	3.1512	T:27,;	5.97,	Q8CI95	Osbpl11	-0.00893927	-0.211892	0.191084	0.194599	-0.622192	-0.190052	0.123835	0.163631	-2.07704	-2.50321	-2.02683	-2.41096	-2.77976	-1.72218	-2.577	-4.26539	0.041213	-0.131194	-2.25451	-2.83608	0.444056	-0.172408	0.355244	-0.581572	7.82673e-06	-2.29572	0.0102146	-2.70489
R.AAAASAAEAGIATPGTEDS(79.966)DDALLK.M	3.8991	S:256,;	20.57,	O35226	Psmd4	-1.77853	-1.24096	-2.67949	-2.24862	-1.73039	-1.88978	-2.05545	-2.54086	-2.34363	-2.24037	-1.75054	-1.90061	-2.5453	-2.47707	-2.41326	-3.11653	-1.9869	-2.05412	-2.05879	-2.63804	0.857856	-0.0672175	0.0358383	-0.57925	0.842193	-0.0718865	0.0501804	-0.583919
R.QGS(79.966)LDIYSTAEGK.T	2.3706	S:282,;	8.82,	Q61120	Shc3	1.70669	2.86539	1.61397	1.58227	1.09678	1.36939	1.41637	1.46158	0.621228	1.30886	0.545951	0.73969	0.502469	0.258665	-0.125289	0.280018	1.94208	1.33603	0.803932	0.228966	0.142782	-0.606052	0.0405501	-0.574966	0.0256714	-1.13815	0.000775173	-1.10706
R.EM(15.995)EENFALEAANYQDTIGR.L	2.7029	M:347,;	0	P20152	Vim	-2.10415	-1.35819	-2.0621	-3.857	-2.05947	-2.08675	-1.77629	-2.46111	-1.63586	-1.75953	-2.00918	-1.87988	-3.00837	-2.90534	-1.82712	-1.84142	-2.34536	-2.09591	-1.82111	-2.39556	0.677634	0.249457	0.174425	-0.57445	0.398969	0.524251	0.443846	-0.299656
R.TTTKPFISITAQSST(79.966)ESAQDAYM(15.995)DGQGQR.G	5.1371	T:579,M:587,;	0,	Q9D415	Dlgap1	-1.59979	-2.41647	-1.53357	-2.5047	-1.81811	-2.08251	-2.13051	-2.29797	0.395345	-0.0995507	0.166095	0.186749	-0.512144	-0.391057	-0.492186	-0.251733	-2.01363	-2.08228	0.162159	-0.41178	0.817177	-0.0686446	0.00494708	-0.573939	0.00160143	2.17579	3.32496e-05	1.6705
K.VLLGFSS(79.966)DESDVEASPR.E	2.8305	S:137,;	0,	Q9WU40	Lemd3	-2.54317	-2.05858	-1.71675	-2.6526	-1.60568	-2.74583	-1.15044	-2.25891	-1.6607	-1.1375	-1.1942	-1.66658	-2.24273	-1.75325	-2.72167	-1.2278	-2.24277	-1.94022	-1.41475	-1.98636	0.497496	0.302559	0.176777	-0.571617	0.0234366	0.828028	0.925998	-0.0461475
K.TDATDGKDYNASAST(79.966)ISPPSSM(15.995)EEDK.F	4.0196	T:1202,M:1209,;	2.03,	P14873	Map1b	0.615569	0.999315	0.71173	0.546626	0.214742	0.477521	0.696698	0.600921	-0.522696	-0.804339	-0.752738	-1.32263	-1.55992	-0.994464	-1.75422	-1.37593	0.71831	0.49747	-0.8506	-1.42113	0.176819	-0.220839	0.0505767	-0.570534	0.000559627	-1.56891	0.000150832	-1.9186
R.YLGQGLQY(79.966)GSFTDLR.H	2.6578	Y:2044,;	6.27,	O88737	Bsn	-2.98016	-2.47148	-3.04246	-2.91604	-2.33205	-2.83581	-3.77906	-2.68443	-0.810266	-1.02113	-0.691642	-0.306109	-1.48397	-1.17403	-0.789827	-1.66188	-2.85254	-2.90784	-0.707287	-1.27743	0.876868	-0.0553018	0.0598231	-0.570142	4.24182e-05	2.14525	0.00646447	1.63041
R.GDGGT(79.966)PPIGTAAPALPPLAHDAPGR.A	4.1842	T:608,;	8.68,	Q9Z148	Ehmt2	-1.04367	-1.02506	-1.13683	-1.04965	-0.86377	-1.02438	-1.32791	-0.795037	-1.66305	-1.21359	-2.47509	-1.75664	-2.14937	-1.81905	-2.58496	-2.83309	-1.0638	-1.00277	-1.77709	-2.34662	0.646464	0.0610291	0.15098	-0.569526	0.071166	-0.713288	0.00432978	-1.34384
R.ALSHAELFGDES(79.966)EEEDSSLGAGAPR.V	5.0036	S:514,;	6.41,	Q7TT28	Rexo1	0.805027	1.0006	0.654795	1.12667	0.733004	0.619611	0.697494	0.712301	-0.247911	-0.199411	0.0815301	-0.16382	-0.798871	-1.16108	-0.249259	-0.590682	0.896773	0.690602	-0.132403	-0.699972	0.140875	-0.206171	0.0520226	-0.567569	0.000332315	-1.02918	0.00489531	-1.39057
K.QIIEMSADEDAS(79.966)GSEDEEFIR.S	3.1586	S:1505,;	4.93,	Q9QYX7	Pclo	-1.84431	-2.44045	-2.0466	-2.17245	-2.3858	-2.07196	-2.20299	-2.35776	-1.08332	-1.18392	-1.42509	-0.937629	-1.62798	-1.54277	-1.57502	-2.1379	-2.12595	-2.25463	-1.15749	-1.72092	0.4153	-0.128673	0.0199056	-0.563424	0.00110439	0.968463	0.0230629	0.533712
R.FAQSAPGS(79.966)PLSSQPVLITVQR.Q	5.4144	S:419,;	7.65,	Q3UCQ1	Foxk2	0.276669	0.199271	0.269384	0.00674677	0.375399	0.323628	0.290167	-0.131628	-2.03382	-1.99513	-1.60493	-2.15601	-2.6233	-2.80425	-1.79444	-2.82152	0.188018	0.214392	-1.94747	-2.51088	0.850747	0.026374	0.0999972	-0.563405	3.73305e-05	-2.13549	0.0003648	-2.72527
R.RAS(79.966)SPGYIDSPTYSR.Q	2.9841	S:372,;	14.49,	Q69ZX8	Ablim3	-0.205034	0.189235	-0.34913	-0.324742	-0.562077	-0.0474563	-0.321847	0.00301695	0.205278	-0.296516	-0.231572	-0.02314	-0.65265	-0.916183	-0.600013	-0.421692	-0.172418	-0.232091	-0.0864873	-0.647635	0.75271	-0.0596732	0.0105876	-0.561147	0.628378	0.0859303	0.0489258	-0.415544
K.HDAGGIHTEASADS(79.966)PPAFSDK.K	3.6676	S:734,;	3.87,	P35831	Ptpn12	0.207301	0.639167	0.324982	0.562932	0.151095	0.248147	0.517493	0.137947	-0.970348	-0.534475	-1.10153	-0.922974	-1.4445	-1.29729	-2.0672	-0.954706	0.433596	0.26367	-0.882331	-1.44092	0.252223	-0.169925	0.0924389	-0.558592	0.000196411	-1.31593	0.00274229	-1.70459
K.SSAIQM(15.995)GT(79.966)PELEK.E	2.3319	M:218,T:220,;	4.94,	D3YVF0	Akap5	-2.92778	-2.26794	-2.38523	-2.99439	-2.67141	-3.135	-3.90883	-2.65455	-0.799023	-0.557678	-0.518125	-0.330225	-1.40263	-1.07443	-0.858549	-1.10245	-2.64384	-3.09245	-0.551263	-1.10951	0.252567	-0.448611	0.00954655	-0.558252	0.000297775	2.09257	0.00367611	1.98293
K.S(79.966)M(15.995)DLVPDEGK.V	2.2459	S:710,M:711,;	1000,	Q9CSB4	Pard3b	-1.21999	-0.809112	-0.813323	-0.80711	-0.87262	-0.578392	-1.01967	-0.747515	-1.24468	-0.911055	-1.59239	-1.83928	-1.59552	-1.9095	-1.70711	-2.60054	-0.912383	-0.804548	-1.39685	-1.95317	0.467237	0.107835	0.116681	-0.556314	0.0930754	-0.484469	0.00922706	-1.14862
R.SQGS(79.966)FEYQDTQDHDYGGR.A	4.3518	S:1236,;	5.92,	O88737	Bsn	1.28848	1.94303	1.45407	1.61237	1.47665	1.23432	1.1972	1.06638	2.52019	2.97451	2.94697	2.78668	2.55632	2.28908	1.6255	2.54424	1.57449	1.24364	2.80709	2.25378	0.0994539	-0.330847	0.0794862	-0.553303	0.000559225	1.2326	0.0132664	1.01014
K.S(79.966)PCDSGYSYETIEK.T	2.9401	S:1911,;	3.47,	P14873	Map1b	4.42121	-0.71188	4.74406	4.26873	4.45738	4.63911	4.44937	4.71091	1.56493	2.6193	1.06788	1.28355	1.1302	1.06761	1.12466	1.005	3.18053	4.56419	1.63392	1.08187	0.365802	1.38366	0.206693	-0.552047	0.324537	-1.54661	7.21356e-07	-3.48232
R.GDGGSTTGLS(79.966)ATPPASLPGSLTNVK.A	2.6556	S:382,;	0,	P28028	Braf	-1.79017	-2.35381	-2.54609	-2.14769	-2.55563	-2.27889	-2.65187	-2.42193	-1.03179	-1.78632	-2.57801	-2.09899	-1.99708	-1.93557	-3.33844	-2.40648	-2.20944	-2.47708	-1.87378	-2.41939	0.206529	-0.267639	0.278806	-0.545615	0.402382	0.335665	0.872605	0.0576888
R.NSDS(79.966)AGPFAVPDHLR.Q	2.8988	S:1062,;	2.28,	O88196	Ttc3	-1.60399	-1.41281	-1.43287	-1.54693	-1.31405	-1.70939	-1.27266	-1.88232	-0.895208	-2.2294	-2.14423	-1.81941	-2.4713	-2.46354	-2.47482	-1.8456	-1.49915	-1.5446	-1.77206	-2.31381	0.787452	-0.045453	0.181856	-0.541752	0.439277	-0.272912	0.0119844	-0.769211
R.ATGPAPGPS(79.966)VDRETVAAPGR.S	3.8893	S:86,;	36.25,	Q7TSJ2	Map6	0.726975	1.23393	0.769199	0.577965	0.289713	0.744482	0.432368	0.547064	2.63077	3.41612	2.57713	2.63733	2.73653	2.11047	2.18712	2.06045	0.827016	0.503407	2.81534	2.27364	0.114268	-0.323609	0.0801092	-0.541696	0.000324236	1.98832	0.000208165	1.77024
K.SVKEDT(79.966)LSTGAEENAVCESPVETVR.L	4.1031	T:430,;	0,	Q80YN3	Bcas1	-0.848458	-0.826633	-0.721713	-0.821725	-1.18435	-0.762703	-0.830954	-1.01535	0.948715	0.758751	0.666699	0.783673	-0.154908	-0.101074	0.77855	0.483678	-0.804632	-0.948337	0.78946	0.251562	0.230006	-0.143705	0.0956883	-0.537898	8.53824e-06	1.59409	0.00815704	1.1999
R.ARPTTDSFDDY(79.966)PPR.R	2.2064	Y:211,;	0,	Q8BGD9	Eif4b	-0.153028	0.780347	0.0293393	0.114079	0.0747433	-0.02455	-0.492352	-0.227545	-0.689556	0.125336	-0.387845	-0.822289	-0.899619	-0.758497	-1.29044	-0.964674	0.192684	-0.167426	-0.443588	-0.978308	0.192543	-0.36011	0.0798487	-0.53472	0.0727623	-0.636273	0.00304753	-0.810882
K.IDEPNTPYHNM(15.995)IGDDEDAY(79.966)SDSEGNEVM(15.995)TPDILAK.K	2.667	M:79,Y:87,M:96,;	0,	Q9DCL8	Ppp1r2	-2.08969	-1.32261	-2.45749	-2.14986	-2.18826	-1.75762	-1.61037	-2.37158	-1.17874	-0.251428	-0.487869	-1.03933	-1.19331	-1.91367	-0.899755	-1.06395	-2.00491	-1.98196	-0.739343	-1.26767	0.941733	0.0229565	0.143586	-0.528329	0.00838765	1.26557	0.0486847	0.714286
R.RLS(79.966)DSNFMANLPNGYM(15.995)TDLQR.P	2.8457	S:9,M:22,;	8.7,	O88935	Syn1	-0.946315	-0.649264	-1.20733	-0.660049	-0.971889	-0.328697	-1.12593	-0.560513	-1.96454	-0.986293	-1.31205	-1.13027	-1.75687	-1.64244	-2.22417	-1.8616	-0.865739	-0.746756	-1.34829	-1.87127	0.620135	0.118983	0.0926334	-0.52298	0.115607	-0.482549	0.00330266	-1.12451
R.QAPGVGAVGGAS(79.966)PEREEVGAGY(79.966)NSEDEYEAAAAR.I	3.7225	S:165,Y:175,;	[3.09,1.32,]	Q3U2S4	Otud5	0.0218053	0.169411	-0.0403895	-0.331083	-0.249972	-0.329325	-0.727633	-0.31979	-0.827299	-0.828969	-0.589107	-0.72509	-1.63739	-0.904507	-1.0784	-1.43896	-0.045064	-0.40668	-0.742616	-1.26481	0.0536485	-0.361616	0.0458553	-0.522198	0.00271266	-0.697552	0.00711285	-0.858134
K.DPLTT(79.966)TPPPPVAK.T	2.9734	T:802,;	0,	Q7SIG6	Asap2	-0.874136	-0.346817	-0.78708	-0.447808	-0.534857	-0.886384	-1.26993	-0.92563	-0.432055	-0.676589	-1.02683	-0.557264	-1.05761	-1.06977	-1.16727	-1.48191	-0.613961	-0.904199	-0.673184	-1.19414	0.193088	-0.290239	0.0197914	-0.520956	0.754676	-0.0592237	0.165893	-0.28994
R.SVAT(79.966)GPM(15.995)TPQAAAPPAVPPVFPEVR.V	3.0631	T:791,M:794,;	15.01,	Q3UNH4	Gprin1	-1.83332	-1.4964	-1.73527	-1.88382	-1.33048	-1.84596	-1.74133	-1.97951	-1.73375	-1.47348	-1.92487	-1.57209	-1.93193	-2.15218	-2.07933	-2.62046	-1.7372	-1.72432	-1.67605	-2.19597	0.940578	0.01288	0.0316905	-0.519928	0.657295	0.0611548	0.0605164	-0.471653
R.RGS(79.966)DIDNPTLTVTDISPPSR.S	4.3781	S:331,;	18.2,	Q61083	Map3k2	-0.914111	-0.804615	-1.09055	-1.40209	-0.679903	-0.797345	-1.305	-0.856576	-1.55507	-1.65441	-1.02284	-1.41531	-2.04458	-1.546	-2.03139	-2.08061	-1.05284	-0.909705	-1.41191	-1.92565	0.477647	0.143136	0.0343364	-0.513741	0.108428	-0.359065	0.00162567	-1.01594
R.RFS(79.966)EGVLQPPSQDQEK.L	4.0125	S:429,;	11.48,	P58871	Tnks1bp1	1.84377	2.08602	1.62663	1.6503	1.46231	1.66527	1.67442	1.66786	1.31413	1.30131	1.57278	1.40257	1.04986	0.380234	1.10376	1.00523	1.80168	1.61746	1.3977	0.884771	0.189271	-0.184215	0.0496709	-0.51293	0.0232152	-0.403976	0.0183273	-0.732691
R.VADPDHDHTGFLTEY(79.966)VATR.W	5.3188	Y:185,;	15.03,	P63085	Mapk1	1.63539	2.12245	2.01787	1.51732	1.70089	1.65647	1.20695	1.31948	2.13159	2.848	2.90328	2.76439	2.24226	1.91989	1.87984	2.56722	1.82326	1.47095	2.66182	2.15231	0.115629	-0.35231	0.0788379	-0.509512	0.0117616	0.838562	0.01652	0.681359
R.SSGNPS(79.966)PPALGEGPRPVPPPCVPSGGGAPER.G	2.5132	S:15,;	0,	Q3V038	Ttc9	-1.79817	-3.59028	-2.26032	-2.44847	-1.98452	-2.96915	-2.61679	-2.39875	-2.03483	-1.61299	-1.7172	-1.94748	-1.79699	-2.62797	-2.74676	-2.16272	-2.52431	-2.4923	-1.82813	-2.33361	0.944147	0.0320092	0.10007	-0.505482	0.163877	0.696186	0.616509	0.158694
K.LLLGSPS(79.966)SLSPFSK.R	2.5022	S:627,;	0,	Q9QYE3	Bcl11a	1.48219	1.86459	1.42089	1.703	1.98095	2.02831	1.63296	1.65348	-0.885113	-0.412145	-0.944858	-1.14514	-1.26132	-1.19116	-1.18935	-1.76579	1.61767	1.82393	-0.846815	-1.35191	0.208626	0.206259	0.0520361	-0.50509	3.34748e-05	-2.46448	3.45401e-06	-3.17583
K.AT(79.966)PPPS(79.966)PLLSELLK.K	2.3168	T:264,S:268,;	[13.54,18.11,]	Q8R3B7	Brd8	0.596287	0.637626	0.385457	0.419471	0.618992	0.486475	0.430453	0.475762	-2.62895	-1.66916	-2.0848	-2.4834	-2.80833	-2.23226	-2.46254	-3.37472	0.50971	0.50292	-2.21658	-2.71946	0.931127	-0.00679004	0.178211	-0.502885	0.000547795	-2.72629	0.000791485	-3.22238
K.QPANM(15.995)ILETGQESETTS(79.966)EEAGDVGK.E	4.2257	M:760,S:772,;	2.22,	Q8BI84	Mia3	-1.19339	-0.807012	-0.793286	-0.72267	-0.864055	-1.28092	-1.09905	-0.843876	-1.55725	-1.33555	-1.36662	-1.87731	-2.16581	-1.455	-1.36219	-3.1596	-0.87909	-1.02197	-1.53418	-2.03565	0.373832	-0.142885	0.319674	-0.501466	0.00746236	-0.655094	0.0891246	-1.01367
R.TQESCGIAPLT(79.966)PS(79.966)QSPKPEAR.A	2.3317	T:42,S:44,;	[7.55,0,]	Q9CZJ2	Hspa12b	-0.678994	-2.56269	-0.263938	-0.378806	-0.632339	-0.514835	-0.155828	-0.669142	-0.538072	-1.75237	-0.715056	-1.71549	-1.63874	-1.669	-2.20154	-1.20614	-0.971106	-0.493036	-1.18025	-1.67886	0.443834	0.47807	0.246677	-0.49861	0.752358	-0.209142	0.0044605	-1.18582
R.S(79.966)FADIGILASPQSAPGNLDNSK.S	3.6517	S:238,;	8.92,	Q8BTY2	Slc4a7	0.528031	0.510111	0.805786	0.0998559	0.390033	0.33834	0.350539	0.45902	-0.894748	-0.407078	-0.0684838	-1.3273	-0.590937	-1.85311	-1.23666	-0.994071	0.485946	0.384483	-0.674402	-1.16869	0.539059	-0.101463	0.243299	-0.494292	0.0162652	-1.16035	0.00939466	-1.55318
K.ELDLS(79.966)ELDDPDSSYLQEAR.L	2.269	S:219,;	23.45,	O35613	Daxx	-1.40697	-0.826025	-1.55703	-1.46592	-1.06502	-1.35404	-1.38875	-2.02112	-1.10873	-1.27124	-2.09221	-1.50441	-2.48701	-1.72218	-1.42096	-2.30975	-1.31399	-1.45723	-1.49414	-1.98498	0.60334	-0.143247	0.187611	-0.490831	0.53327	-0.180157	0.152782	-0.527742
K.VEFDEEFSGTPAEGTGEET(79.966)LTPSAPVNK.G	3.8725	T:1278,;	0,	Q64511	Top2b	-0.968692	-0.440683	-0.807283	-0.45874	-0.721075	-0.621091	-0.992432	-0.669142	-3.15981	-2.07323	-1.76157	-1.56793	-2.252	-3.27887	-2.46621	-2.52753	-0.668849	-0.750935	-2.14064	-2.63115	0.61856	-0.0820857	0.29488	-0.490516	0.0195488	-1.47179	0.00171403	-1.88022
K.SSQALLSQLYQS(79.966)PNR.R	3.2267	S:233,;	4.88,	Q61701	Elavl4	-0.855669	-0.87076	-1.20733	-1.33683	-1.63501	-1.63345	-0.974241	-1.12741	-1.49103	-1.40624	-1.53003	-2.17483	-2.16971	-1.57545	-1.5104	-3.30629	-1.06765	-1.34253	-1.65053	-2.14046	0.242955	-0.27488	0.338614	-0.48993	0.0391607	-0.582884	0.150966	-0.797934
R.HSAS(79.966)PVVFSSAR.S	2.5569	S:1412,;	5.92,	Q8C0T5	Sipa1l1	-2.04399	-1.84899	-1.37514	-1.27954	-2.00761	-2.01492	-1.73648	-2.01568	-1.72636	-1.59304	-2.55222	-2.4795	-2.81137	-2.62386	-2.64891	-2.21585	-1.63692	-1.94367	-2.08778	-2.575	0.197002	-0.306756	0.148856	-0.48722	0.199895	-0.450863	0.00854761	-0.631326
R.S(79.966)PPTPSVPPAPCTASATCSLLNPR.N	4.8908	S:88,;	0,	Q3TZX8	Nol9	-0.972606	-1.07618	-0.844684	-0.816551	-0.972503	-0.821302	-0.85791	-0.533798	-1.14989	-1.26054	-1.25999	-1.2257	-1.38327	-1.2575	-2.00178	-2.1997	-0.927504	-0.796378	-1.22403	-1.71056	0.289142	0.131126	0.124394	-0.486534	0.0100639	-0.296523	0.0216106	-0.914183
R.AGGAS(79.966)PAASSTTQPPAQHR.L	3.0764	S:453,;	13.08,	Q8R3Y8	Irf2bp1	-2.38393	-1.85766	-2.75985	-2.58945	-1.78971	-1.4814	-2.40619	-1.79126	-2.56749	-2.45246	-2.04919	-2.50308	-2.95865	-2.06419	-2.78294	-3.70756	-2.39772	-1.86714	-2.39306	-2.87834	0.102441	0.530584	0.250881	-0.485279	0.984483	0.00466585	0.0504057	-1.0112
R.RLSDS(79.966)NFMANLPNGYMTDLQR.P	3.99	S:11,;	0,	O88935	Syn1	0.148912	0.580214	0.247304	0.298154	-0.282322	-0.159191	-0.478791	0.165876	-0.360061	-0.102732	-0.574759	-1.38395	-0.538037	-1.98214	-1.07325	-0.758678	0.318646	-0.188607	-0.605376	-1.08803	0.0249663	-0.507253	0.296419	-0.482651	0.0384629	-0.924022	0.0589249	-0.899421
K.FQEGAEM(15.995)PLS(79.966)PEEK.N	2.5286	M:207,S:210,;	1000,	Q8R0T2	Znf768	0.421247	0.584334	0.325555	0.515844	0.512727	0.282136	0.662124	0.283961	-1.02573	-1.27687	-1.70082	-1.16748	-2.16193	-1.93049	-1.34293	-1.66483	0.461745	0.435237	-1.29273	-1.77504	0.817237	-0.026508	0.0809366	-0.482318	0.000418376	-1.75447	0.000182225	-2.21028
K.SPT(79.966)MEQAVQTASAHLPAPAPVGR.R	4.3073	T:194,;	0.01,	Q8K2F8	Lsm14a	-1.65921	-1.04473	-2.19512	-1.57481	-1.69552	-1.12442	-1.93946	-1.80409	-1.23649	-1.5608	-1.24132	-1.6243	-1.96879	-2.38264	-1.58963	-1.65013	-1.61847	-1.64087	-1.41573	-1.8978	0.94227	-0.0224074	0.0718972	-0.482071	0.473191	0.202738	0.35303	-0.256926
K.SQQQLHS(79.966)PALS(79.966)PAHSPAK.Q	2.9948	S:241,S:245,;	[5.84,5.28,]	O88737	Bsn	-0.0656953	0.154554	0.115991	0.283234	-0.182038	-0.17247	-0.32913	-0.0791211	-0.5103	-0.371558	-0.446904	-0.110765	-1.05942	-0.816702	-1.0219	-0.468312	0.122021	-0.19069	-0.359882	-0.841584	0.0146075	-0.312711	0.0295408	-0.481702	0.00588646	-0.481903	0.0118433	-0.650894
R.SLSESYELS(79.966)SDLQDK.Q	2.5736	S:112,;	0,	Q8R0S2	Iqsec1	-1.9723	-1.36745	-1.90926	-1.25794	-2.13302	-2.29927	-1.87291	-1.61086	-0.0914755	-0.112092	0.289942	0.149624	-0.595188	-0.108947	-0.0547037	-0.930083	-1.62674	-1.97901	0.0589998	-0.42223	0.189931	-0.352274	0.100455	-0.48123	0.00069541	1.68574	0.00129457	1.55678
K.DSTM(15.995)NLNIPQTLGQPGLTSS(79.966)PPRK.F	4.9296	M:45,S:61,;	4.74,	Q91ZT5	Fgd4	-1.36877	-0.560916	-0.7504	-0.974721	-0.893677	-0.787814	-0.795218	-1.41342	-2.03585	-1.46176	-1.30935	-0.935399	-2.14937	-1.86599	-1.9426	-1.7068	-0.913703	-0.972531	-1.43559	-1.91619	0.805857	-0.0588285	0.123864	-0.4806	0.122507	-0.521886	0.00296832	-0.943658
R.SLS(79.966)EMELGVVVGGPEAAAAAAGGYGPVSGAVSGAK.P	3.7412	S:99,;	1.22,	Q9JM73	Srf	-3.07538	-1.58565	-1.47854	-2.17908	-1.64231	-1.75762	-2.26216	-1.95394	-2.43172	-1.98755	-2.59239	-2.49387	-2.75907	-2.58341	-3.21178	-2.87179	-2.07966	-1.90401	-2.37638	-2.85651	0.677051	0.17565	0.0434627	-0.480131	0.490946	-0.296721	0.00239669	-0.952503
R.IEGAEELEEAAALS(79.966)CFSPSVQSR.T	5.6243	S:827,;	9.68,	Q5BLK4	Tut7	-0.964189	-2.18768	-0.907644	-0.782796	-0.876922	-0.500376	-1.10182	-1.33389	-2.30274	-1.62209	-2.32127	-1.94658	-2.48337	-2.43327	-3.23875	-1.95516	-1.21058	-0.953251	-2.04817	-2.52764	0.52321	0.257327	0.18566	-0.479463	0.0782649	-0.837595	0.00382921	-1.57439
R.AAGQAADKEAGPAAAS(79.966)PQESESPQK.G	2.5633	S:2128,;	6.12,	Q62504	Spen	-0.637771	-0.837615	-0.902	-0.992118	-0.373188	-0.317642	-0.421238	-1.07311	-2.00074	-1.91784	-1.37338	-2.63584	-2.52894	-2.42253	-2.49343	-2.40032	-0.842376	-0.546294	-1.98195	-2.4613	0.197415	0.296082	0.160393	-0.479353	0.0176247	-1.13957	0.00136446	-1.91501
R.PRS(79.966)PPLPAVIK.N	2.4718	S:614,;	1000,	Q69ZX6	Morc2a	0.463532	0.607801	0.86947	0.667482	0.608464	0.901869	0.643954	0.488611	-0.904448	-1.21212	-1.13033	-0.862825	-1.57793	-1.43387	-1.0658	-1.94705	0.652071	0.660725	-1.02743	-1.50616	0.94533	0.00865328	0.0722272	-0.478734	8.18252e-06	-1.6795	0.000290024	-2.16689
R.GGLEGQSSIS(79.966)M(15.995)TDPQFLK.R	2.7401	S:1159,M:1160,;	7.53,	Q80TE7	Lrrc7	-1.2968	-0.452359	-1.48294	-0.743253	-1.22471	-0.627516	-0.99436	-1.20417	-0.695558	-0.230644	-0.509726	0.434999	-0.99405	-0.041409	-1.70494	-0.16847	-0.993839	-1.01269	-0.250232	-0.727217	0.948384	-0.0188514	0.346996	-0.476985	0.0741595	0.743607	0.52916	0.285473
K.SAPPAGDEPLAETESES(79.966)EAELAGFSPVVDVK.K	4.6772	S:278,;	5.97,	Q6NS82	Retreg2	-1.38996	-1.69903	-2.026	-1.47586	-1.86976	-1.1872	-1.67076	-1.68712	0.18277	-1.52377	-0.269147	-0.244349	-1.19281	-0.79383	-0.961911	-0.81249	-1.64771	-1.60371	-0.463625	-0.940262	0.836069	0.0439988	0.289215	-0.476636	0.0416372	1.18408	0.0117983	0.66345
K.SVTDTALPGQSSGPFY(79.966)SPR.D	2.6198	Y:1947,;	5.85,	O88737	Bsn	-2.11609	-1.92179	-1.80929	-1.21759	-1.46692	-1.74863	-1.42037	-1.60014	-1.30641	-0.993447	-1.22748	-1.40232	-1.96287	-1.62318	-1.38634	-1.85821	-1.76619	-1.55901	-1.23241	-1.70765	0.375775	0.207177	0.0261997	-0.475235	0.0632194	0.533777	0.363857	-0.148635
K.SPFLST(79.966)PPLPPMPAGTPPPQPPAK.S	2.9806	T:406,;	2.74,	Q99PV8	Bcl11b	-0.777476	-1.03311	-1.27866	-1.17245	-0.785663	-0.860422	-1.05646	-1.44093	-2.27252	-1.56644	-1.38414	-2.55555	-2.35915	-2.48822	-1.94944	-2.8735	-1.06542	-1.03587	-1.94466	-2.41758	0.876968	0.0295554	0.217916	-0.472914	0.0443215	-0.879239	0.00150057	-1.38171
R.DVTNLTVGGFT(79.966)PM(15.995)SPR.I	2.5124	T:661,M:663,;	8.43,	O55201	Supt5h	-3.28252	-1.85146	-1.63646	-2.51398	-1.47995	-1.61904	-1.17502	-1.28198	-1.68756	-1.31116	-1.36157	-1.93674	-2.22337	-1.83479	-2.25878	-1.85653	-2.32111	-1.389	-1.57426	-2.04337	0.0828359	0.932112	0.0476213	-0.469108	0.135981	0.74685	0.00522782	-0.65437
K.AQTQPDDQAIQAGS(79.966)TQGLQEGVLVR.D	3.6217	S:171,;	0,	D3YVF0	Akap5	-2.60352	-1.69126	-1.7305	-2.54313	-2.13921	-2.04144	-2.68886	-2.18078	-1.41842	-1.68066	-1.31313	-1.44546	-1.90651	-1.66619	-1.96667	-2.19329	-2.1421	-2.26257	-1.46442	-1.93317	0.694212	-0.120474	0.0147524	-0.468748	0.0675847	0.677682	0.122663	0.329408
R.LLSTITEPT(79.966)SAAPAPCDPSLVEETSSSPPVSEESEVDR.T	3.6497	T:1100,;	1.45,	Q69ZK0	Prex1	-2.31045	-4.00326	-2.13588	-2.80483	-2.47516	-2.07828	-2.34421	-2.1559	-1.65991	-3.05551	-2.31801	-1.49124	-2.77086	-1.97166	-2.48969	-3.16585	-2.81361	-2.26339	-2.13117	-2.59952	0.284408	0.550217	0.328061	-0.468347	0.26331	0.682437	0.280125	-0.336127
K.FEDEGAGFEESSET(79.966)GDYEEK.A	2.4089	T:936,;	0,	P14873	Map1b	-0.451025	-0.541083	-0.327536	-0.407481	-0.453151	-0.39599	-0.161415	-0.483449	-1.20305	-1.04848	-0.842864	-1.23006	-1.43333	-1.25962	-1.94174	-1.55739	-0.431781	-0.373501	-1.08111	-1.54802	0.525916	0.0582803	0.0405418	-0.466907	0.00200076	-0.649332	0.00128587	-1.17452
K.SLEPCDNT(79.966)PIIDNIT(79.966)PVVDGISAEK.E	2.8155	T:396,T:403,;	[3.67,2.29,]	P28738	Kif5c	1.55123	-2.95462	1.75358	1.36768	1.0464	1.13039	1.07394	1.07453	-0.924515	-0.409328	-0.700467	-0.860285	-1.16144	-1.44108	-1.14404	-1.01416	0.429467	1.08132	-0.723649	-1.19018	0.604735	0.65185	0.0201409	-0.466532	0.383669	-1.15312	8.4844e-05	-2.2715
R.RAT(79.966)PEPGPESGQAPR.G	3.5497	T:282,;	67.89,	Q5HZI2	C2cd4c	1.36235	1.8107	1.69529	1.41073	1.07764	1.2028	1.22737	1.54844	-0.790433	-0.0495744	-0.837404	-0.533457	-1.1016	-0.485116	-1.13086	-1.3585	1.56977	1.26406	-0.552717	-1.01902	0.08471	-0.305709	0.123028	-0.466302	0.000179963	-2.12249	0.000197419	-2.28308
K.RT(79.966)SSIADEGTYTLDSILR.Q	3.8395	T:1648,;	9.26,	Q99104	Myo5a	1.51803	1.94066	1.82333	1.78619	1.70588	1.8233	1.62994	2.12135	0.186691	0.851384	0.160259	0.466542	-0.213279	-0.154643	-0.109648	0.289962	1.76705	1.82012	0.416219	-0.0469017	0.718426	0.0530628	0.0617826	-0.463121	0.000961748	-1.35084	2.20816e-05	-1.86702
R.TTPAPS(79.966)PGSANESFFAPSR.D	3.5298	S:71,;	0,	Q9CQ20	Mid1ip1	-1.61854	-1.41601	-1.86049	-2.05269	-1.92808	-1.72143	-1.66819	-2.05697	-2.48063	-2.04061	-1.43213	-1.02456	-2.55291	-1.40303	-2.3565	-2.49827	-1.73693	-1.84367	-1.74448	-2.20268	0.547533	-0.106737	0.318576	-0.458195	0.98384	-0.00755215	0.281313	-0.359011
K.LSGINEIPRPFSPPVTSNT(79.966)SPPPTAPLAR.A	3.0949	T:494,;	0,	Q3UQN2	Fcho2	-1.31388	-1.33294	-2.02775	-1.8517	-1.80986	-1.78781	-1.54485	-1.87553	-0.650557	-1.7783	-1.17292	-0.661044	-1.69169	-1.45136	-1.50787	-1.4377	-1.63157	-1.75451	-1.06571	-1.52215	0.564002	-0.122944	0.185495	-0.456445	0.136876	0.565861	0.0484029	0.23236
K.WAHDKFS(79.966)GEEGEIEDDESGTENR.E	2.8994	S:924,;	49.58,	Q569Z6	Thrap3	-0.93599	-0.950645	-0.261528	-0.12797	-0.453364	-1.28457	-1.53733	-0.180024	-1.13024	-1.27277	-0.868092	-0.919002	-1.39178	-1.35628	-1.20768	-2.05812	-0.569033	-0.863821	-1.04753	-1.50346	0.483522	-0.294788	0.0908572	-0.455935	0.112531	-0.478494	0.151733	-0.639641
K.S(79.966)PAEVTDIGFGNR.C	3.3904	S:748,;	55.1,	P35831	Ptpn12	1.84278	2.1497	1.95773	1.98006	1.82672	2.07488	1.74994	2.15767	-0.489989	0.0933213	-0.214282	0.0504932	-0.67844	-0.541799	-0.652045	-0.495316	1.98257	1.9523	-0.140114	-0.5919	0.804592	-0.0302664	0.0384143	-0.451786	9.42301e-05	-2.12268	1.31595e-05	-2.5442
R.GPSPSSPT(79.966)PPPAAAPAEQAPR.A	3.9172	T:101,;	4.08,	Q8K3I9	Glcci1	0.349986	0.659706	0.673275	0.968035	0.852845	0.754498	0.474687	0.913418	0.0431709	-0.0384336	0.0348697	-0.252099	-1.04861	-0.322872	-0.20129	-0.444656	0.66275	0.748862	-0.053123	-0.504358	0.609347	0.0861119	0.0910935	-0.451235	0.00512488	-0.715873	0.00280432	-1.25322
R.HT(79.966)SDYEDTDTEGGAYTDQELDETLNDEVGTPPESAITR.S	3.9054	T:840,;	6.61,	P39447	Tjp1	-2.16005	-2.40553	-2.33802	-2.37648	-2.79188	-2.55444	-2.76912	-3.50423	-1.61599	-2.44436	-2.5357	-1.62358	-2.762	-1.81827	-2.57171	-2.86839	-2.32002	-2.90492	-2.05491	-2.50509	0.0620188	-0.5849	0.240986	-0.450183	0.373542	0.265109	0.251582	0.399826
K.GS(79.966)SGLNLGNFFASR.K	3.1859	S:924,;	16.2,	P97467	Pam	2.18585	2.43196	2.06463	1.80939	1.77739	1.92484	1.41061	1.95191	3.32433	3.44115	3.74516	3.57633	2.59307	3.09412	2.96466	3.63857	2.12296	1.76619	3.52174	3.0726	0.0943509	-0.35677	0.127822	-0.449139	0.000211298	1.39879	0.00383013	1.30642
R.EPPPPQTLGAPGT(79.966)PPQADSTR.A	2.4258	T:328,;	3.55,	Q5U4C3	Scaf1	-1.67335	-1.15908	-1.9902	-1.75228	-1.35387	-1.16087	-2.32144	-1.12594	-1.47925	-1.47055	-0.825	-1.2875	-1.33872	-1.67042	-1.93834	-1.91068	-1.64373	-1.49053	-1.26557	-1.71454	0.66328	0.153197	0.0735696	-0.448965	0.156137	0.378154	0.511653	-0.224008
K.TNATS(79.966)PGVNSSASPQATDK.S	3.0315	S:1053,;	5.29,	Q91Z67	Srgap2	0.213542	-0.0783448	0.531028	-0.215132	0.0397205	-0.103137	0.496478	-0.693348	-1.98988	-1.82408	-1.41984	-1.65113	-2.22236	-2.34948	-2.19138	-1.91331	0.112773	-0.0650717	-1.72123	-2.16913	0.572936	-0.177845	0.0285406	-0.447897	0.000176409	-1.83401	0.00157219	-2.10406
R.SSPPATDPGPVPSSPS(79.966)QEPPTK.R	2.2832	S:202,;	1.06,	Q922Y1	Ubxn1	-0.450185	0.0986791	-0.260496	0.150943	-0.526498	-0.0668836	-0.149906	-0.269995	-1.25292	-0.924665	-1.02505	-1.05378	-1.15129	-1.70327	-0.846932	-2.34601	-0.115265	-0.253321	-1.0641	-1.51188	0.465296	-0.138056	0.269071	-0.447773	0.00321436	-0.948838	0.0266948	-1.25856
R.ESVSLAGTPSDET(79.966)LATDPLGLAK.L	3.3603	T:797,;	5.97,	P60469	Ppfia3	-2.52714	-1.84037	-2.41324	-2.22939	-1.94123	-1.87993	-1.88062	-1.95655	-0.95779	-1.48886	-1.42042	-1.85859	-1.55928	-0.959099	-2.47482	-2.52216	-2.25254	-1.91458	-1.43142	-1.87884	0.109301	0.337956	0.343262	-0.447425	0.0146321	0.82112	0.930751	0.0357393
R.GLVAAYS(79.966)GDSDNEEELVER.L	3.3008	S:621,;	8.65,	Q91YE7	Rbm5	-1.17108	-0.92309	-1.64093	-0.853172	-0.984831	-1.19864	-1.24714	-1.17547	-1.15926	-2.43861	-1.102	-1.8756	-2.18737	-1.98741	-2.18632	-2.00385	-1.14707	-1.15152	-1.64386	-2.09124	0.982288	-0.00445092	0.25497	-0.447375	0.234439	-0.496795	2.29053e-05	-0.939719
R.ESAEFSVLEYSEM(15.995)GSSFNGSPK.G	2.3505	M:284,;	0	Q99P72	Rtn4	-2.28327	-1.45635	-1.85218	-2.19391	-2.20475	-1.90094	-2.09353	-1.90475	-2.27013	-1.96504	-2.27942	-1.58322	-1.65163	-2.6089	-2.43229	-3.18479	-1.94643	-2.02599	-2.02445	-2.4694	0.7144	-0.0795647	0.272891	-0.44495	0.765313	-0.0780246	0.257407	-0.44341
K.EADDDEEADDDVSEM(15.995)PS(79.966)PKK.L	2.6124	M:715,S:717,;	14.77,	P13864	Dnmt1	0.310266	0.828618	0.493392	0.390924	0.497851	0.415621	0.243205	0.138556	-0.125103	-0.366358	-0.329463	-0.825176	-0.794352	-0.451053	-1.50913	-0.670381	0.5058	0.323808	-0.411525	-0.85623	0.246186	-0.181991	0.162078	-0.444705	0.00317447	-0.917325	0.00977347	-1.18004
R.SGS(79.966)PGTPAYPLSDLLFQSYQER.E	4.4176	S:212,;	0,	Q9DBT3	Ccdc97	-0.0481153	-0.478623	-0.423603	-0.38135	-0.98638	-0.397088	-0.611107	-0.435477	-1.16646	-1.6793	-1.44275	-1.43345	-1.76127	-2.34271	-1.40855	-1.9862	-0.332923	-0.607513	-1.43049	-1.87468	0.153944	-0.27459	0.107437	-0.444191	0.000261251	-1.09757	0.00259854	-1.26717
R.WDETPASQMGGS(79.966)TPVLTPGK.T	3.2984	S:349,;	2.28,	Q99NB9	Sf3b1	-0.248724	0.265061	-0.209651	-0.439166	-0.0395594	-0.0609584	-0.150444	-0.0207801	-0.837439	-0.837273	-0.636075	-0.233349	-1.19034	-1.12337	-1.28287	-0.723631	-0.15812	-0.0679353	-0.636034	-1.08005	0.593071	0.0901846	0.0572869	-0.444019	0.0601006	-0.477914	0.00278043	-1.01212
R.QLSLQDSLQHM(15.995)LS(79.966)PPQITIGPQR.P	3.0033	M:1031,S:1033,;	1.41,	F6SEU4	Syngap1	-2.61477	-2.0012	-2.78436	-2.44581	-2.26813	-1.7358	-2.08186	-2.06958	-1.39349	-1.1389	-0.642182	-0.702918	-1.75321	-0.949642	-1.71801	-1.22616	-2.46153	-2.03884	-0.969374	-1.41176	0.087949	0.42269	0.146909	-0.442383	0.000926099	1.49216	0.0406454	0.627087
R.VSSEEEKEGADTGVNVVS(79.966)PVTDSSAASSCK.R	3.3081	S:257,;	5.15,	Q3TLD5	Uri1	-1.5526	-2.5198	-2.08628	-1.53838	-1.8437	-1.6872	-2.08118	-1.35991	-2.41314	-1.78194	-2.56119	-1.92696	-2.93193	-2.67963	-3.0414	-1.79622	-1.92427	-1.743	-2.17081	-2.61229	0.545662	0.181266	0.247296	-0.441485	0.446082	-0.246542	0.0460375	-0.869294
K.LPVASQASQGTGS(79.966)PIPK.I	2.9916	S:534,;	15.03,	Q3TUF7	Yeats2	0.953314	1.09772	0.966091	0.800577	1.11689	0.762285	0.885303	0.850065	-0.881916	-1.45188	-1.20672	-1.60149	-1.46171	-1.69319	-1.07793	-2.67447	0.954425	0.903636	-1.2855	-1.72682	0.620306	-0.0507895	0.30123	-0.441324	0.000223705	-2.23992	0.00346029	-2.63046
R.ESITSAVVS(79.966)LPGSPAPSPR.C	3.0137	S:373,;	5.85,	Q9JL04	Fmn2	-0.821327	-0.959948	-1.64677	-1.46547	-1.18328	-1.14382	-1.30739	-1.16265	-1.09809	-0.935971	-0.945697	-1.44229	-1.40148	-1.46599	-1.72021	-1.59913	-1.22338	-1.19928	-1.10551	-1.5467	0.911743	0.0240937	0.024612	-0.44119	0.631053	0.117868	0.00935277	-0.347416
R.TVSTS(79.966)SQPEENVDR.A	2.5013	S:821,;	7.48,	Q4JIM5	Abl2	-0.845971	-0.303242	-0.651041	-0.704499	-0.434854	-0.395771	-0.415844	-0.553604	-1.3003	-1.64975	-1.69305	-1.43723	-1.74664	-2.42729	-1.37709	-2.29253	-0.626188	-0.450018	-1.52008	-1.96089	0.226114	0.17617	0.16923	-0.440805	0.0010906	-0.893895	0.00773779	-1.51087
R.TVQLTDLGVS(79.966)DLEEDS.-	2.3113	S:594,;	0,	Q6ZPL9	Ddx55	0.500058	0.958275	0.445817	0.54361	0.744624	0.924181	0.941608	0.13061	-1.76623	-0.882259	-1.43154	-1.95108	-2.40894	-1.50387	-1.8646	-2.01322	0.61194	0.685256	-1.50778	-1.94766	0.756057	0.0733157	0.19553	-0.439879	0.000834333	-2.11972	6.26941e-05	-2.63291
R.SPT(79.966)NGGAGEPPGQLLLQQQR.L	2.9967	T:92,;	0,	Q99MS8	Tpgs1	-1.91035	-1.25398	-1.77401	-1.5787	-1.50459	-1.7678	-1.9494	-1.39875	-1.83434	-1.82935	-1.67555	-1.6852	-1.63201	-2.79652	-1.76851	-2.58368	-1.62926	-1.65513	-1.75611	-2.19518	0.895952	-0.0258731	0.227893	-0.439072	0.447979	-0.126847	0.161453	-0.540046
R.DDGESQPRS(79.966)PALLPSTVEGPPGAPLLQAK.E	5.6718	S:568,;	0,	P58871	Tnks1bp1	1.54324	1.72378	1.19542	1.27599	1.42342	1.53308	1.52469	1.43881	-1.61524	-0.400351	-0.957072	-0.867069	-1.79172	-1.63691	-0.878801	-1.28569	1.4346	1.48	-0.959932	-1.39828	0.738365	0.0453938	0.224494	-0.43835	0.000687377	-2.39454	0.000637208	-2.87828
K.VVEGEGS(79.966)YELGDLAR.G	2.6389	S:618,;	8.65,	Q7TPB0	Plppr3	-0.616651	-0.0716662	-0.276575	-0.545978	-0.854691	-0.274249	-0.914903	-0.294678	-1.44312	-1.31432	-1.05779	-1.13027	-1.60208	-1.5389	-1.9039	-1.64867	-0.377717	-0.58463	-1.23638	-1.67339	0.37531	-0.206913	0.0104318	-0.437011	0.00199226	-0.858658	0.00400499	-1.08876
R.AGS(79.966)FTGPSDSETAPAR.T	2.67	S:1166,;	27.69,	Q80U49	Cep170b	-0.469202	-0.0385528	-0.289147	-0.316398	-0.46368	-0.543223	-0.451824	0.109154	0.582898	0.0312295	0.00261259	-0.179307	-0.799248	-0.616021	-0.216158	0.322184	-0.278325	-0.337393	0.109358	-0.327311	0.749353	-0.0590683	0.200392	-0.436669	0.0977128	0.387683	0.973652	0.0100826
K.ST(79.966)GGPPGPGPLPGPQGLSSSSGSR.E	4.7915	T:350,;	16.2,	Q3UHD9	Agap2	-0.575544	-0.191788	0.12589	-0.240898	-0.647203	-0.12007	-0.210629	-0.701236	0.224478	-0.376501	-0.352923	-0.596897	-0.749923	-0.647995	-0.895622	-0.549864	-0.220585	-0.419785	-0.275461	-0.710851	0.372052	-0.1992	0.0836329	-0.43539	0.817104	-0.0548759	0.147542	-0.291066
R.FGS(79.966)SSPQPQGK.D	2.6173	S:173,;	14.49,	A9Z1V5	Vwa5b1	-0.179057	-0.232481	-0.0463052	-0.388158	-0.503257	-0.633193	-0.466248	-0.353255	0.413489	0.473939	0.311872	0.293093	-0.264705	-0.159342	0.0680218	0.107813	-0.2115	-0.488988	0.373098	-0.062053	0.02394	-0.277488	0.0100708	-0.435151	0.000920594	0.584599	0.00976	0.426935
R.AGSEIGSASPEEQPDGSASPVEM(15.995)QDEGSEELQET(79.966)CEPLPPFLLK.E	3.4516	M:440,T:451,;	1.15,	Q6ZPJ3	Ube2o	-2.00215	-3.79864	-2.8316	-2.38581	-1.9539	-1.90531	-2.57291	-2.3021	-1.74699	-2.79512	-0.978376	-2.53785	-1.90814	-2.24904	-2.55728	-3.08258	-2.75455	-2.18355	-2.01458	-2.44926	0.244091	0.570997	0.407859	-0.434676	0.238152	0.739969	0.408008	-0.265704
K.EFGGVGAPPS(79.966)PGVAR.R	3.493	S:1147,;	1000,	Q8CHC4	Synj1	0.753373	1.20597	0.767683	0.869089	0.666964	0.640939	0.812902	0.730611	-0.650557	0.14846	0.912428	0.275294	-0.914661	-0.411271	-0.195944	0.471464	0.899029	0.712854	0.171407	-0.262603	0.176708	-0.186175	0.353013	-0.43401	0.104323	-0.727622	0.041344	-0.975457
R.AASAAAATTS(79.966)PAPR.T	3.2354	S:203,;	0,	Q5DU09	Znf652	-0.92428	-1.24908	-0.691728	-1.0673	-0.903298	-1.10385	-0.745925	-1.05452	-1.18098	-2.72901	-1.50076	-1.75349	-3.35139	-1.39368	-2.28882	-1.86584	-0.983097	-0.951901	-1.79106	-2.22493	0.835177	0.0311967	0.449525	-0.433869	0.089298	-0.807963	0.0529295	-1.27303
K.M(15.995)GSDGESDQASATSSDEVQS(79.966)PVR.V	3.6047	M:76,S:95,;	10.33,	Q04735	Cdk16	-2.48009	-2.63217	-2.18921	-2.39865	-2.02214	-3.71266	-2.63072	-2.44915	-2.5558	-3.10752	-1.97881	-2.51502	-3.4931	-3.31816	-2.51863	-2.56151	-2.42503	-2.70367	-2.53929	-2.97285	0.5017	-0.27864	0.252196	-0.433565	0.669725	-0.114257	0.565203	-0.269182
K.QSSLPGT(79.966)GGVASDFVK.K	2.7285	T:1774,;	1.88,	Q3UH66	Wnk2	1.35143	1.34609	1.48234	1.11106	1.36857	0.933378	1.48395	1.04882	0.993921	0.792171	1.15028	0.861925	0.374362	0.240377	1.03906	0.41037	1.32273	1.20868	0.949575	0.516042	0.485402	-0.114053	0.0879093	-0.433532	0.0148875	-0.373157	0.0225861	-0.692636
R.GGLEGQSS(79.966)ISM(15.995)TDPQFLK.R	3.3239	S:1157,M:1160,;	7.53,	Q80TE7	Lrrc7	0.387936	0.457046	0.211557	0.475276	0.51776	0.392183	0.502073	0.0518928	2.14431	0.977686	2.22958	1.65852	1.03279	1.46408	1.39889	1.38481	0.382954	0.365977	1.75252	1.32015	0.89673	-0.0169767	0.233019	-0.432378	0.0153862	1.36957	0.000633908	0.954169
K.RPPGVHNSAYIGCPS(79.966)DPDLPADVQTPSSTELGR.Y	3.7996	S:1633,;	0,	Q68FD9	Kiaa1549	-2.38153	-3.42656	-1.65262	-1.96993	-1.61955	-1.30626	-1.99115	-1.73993	-1.16424	-1.4682	-1.85621	-2.1436	-1.87277	-1.81748	-2.75422	-1.91595	-2.35766	-1.66422	-1.65806	-2.09011	0.171121	0.693438	0.211969	-0.432043	0.178136	0.699596	0.166295	-0.425885
R.DGGS(79.966)GNSTIIVSR.S	1.8702	S:2362,;	6.06,	Q7TMY8	Huwe1	-1.57531	-1.33035	-1.1778	-1.63478	-1.55333	-1.41143	-1.10842	-1.27344	-0.294521	-1.34198	-1.0885	-0.91592	-1.05536	-1.49446	-1.15338	-1.65746	-1.42956	-1.33665	-0.910231	-1.34017	0.540099	0.092909	0.163733	-0.429936	0.0987563	0.519332	0.984328	-0.00351298
R.NLHQSGFS(79.966)LSGTQVDEGVR.S	2.9567	S:539,;	11.72,	Q62188	Dpysl3	0.158579	0.175341	0.0105119	0.472578	0.284072	0.366807	0.553135	0.783021	-1.8874	-1.51891	-1.44334	-2.03646	-1.65914	-2.1287	-2.68412	-2.11754	0.204252	0.496759	-1.72153	-2.14737	0.0947913	0.292506	0.150942	-0.425844	7.2307e-05	-1.92578	0.000177568	-2.64413
R.SS(79.966)PAPNPALAS(79.966)PGPAQLQLVR.E	3.3786	S:167,S:176,;	[0,4.63,]	Q9Z1P7	Kank3	-2.2566	-2.10059	-2.00856	-2.67013	-2.44589	-2.262	-1.90157	-1.48111	-1.70602	-2.23837	-2.43096	-1.78768	-2.96371	-1.77283	-2.4109	-2.71826	-2.25897	-2.02264	-2.04076	-2.46643	0.399984	0.236327	0.226684	-0.425668	0.376753	0.218211	0.233938	-0.443783
R.AHGAFYQDGS(79.966)LDEYYGR.G	3.2636	S:487,;	9.35,	B5TVM2	Ildr2	-1.61854	-1.7007	-2.20766	-1.24475	-2.03043	-1.87075	-1.36985	-2.10162	0.319996	0.336222	1.00337	0.737454	0.185201	0.134616	0.201711	0.175183	-1.69291	-1.84316	0.599262	0.174178	0.582037	-0.150251	0.0823244	-0.425084	0.000135398	2.29217	0.00110823	2.01734
R.QSEQPVKPVGPVM(15.995)DDAAPEDSAS(79.966)PVSQQR.A	2.8019	M:1086,S:1096,;	9.44,	P70399	Tp53bp1	0.30331	-0.142533	0.183394	-0.141926	0.200385	-0.634228	0.248922	-0.616503	-1.65835	-2.05727	-1.38927	-2.59443	-2.05176	-2.93897	-2.17426	-2.23436	0.0505612	-0.200356	-1.92483	-2.34984	0.403806	-0.250917	0.247874	-0.425005	0.0021032	-1.97539	0.000593047	-2.14948
R.QPS(79.966)RESTDGSINSYSSEGNLIFPGVR.V	4.6386	S:1257,;	3.38,	Q99NE5	Rims1	0.444578	0.739465	0.448134	0.149034	0.0808191	0.116233	-0.00825644	-0.177745	0.991308	0.857828	1.3028	1.02128	0.629262	0.656868	0.353001	0.836105	0.445303	0.00276268	1.04331	0.618809	0.0260138	-0.44254	0.0211101	-0.424497	0.00878299	0.598003	0.00322593	0.616046
R.LLEPLDLS(79.966)GGDEDEGEAAGGPR.G	2.9747	S:221,;	1000,	Q6NZR5	Skic2	-1.54765	-1.49688	-1.36106	-1.35923	-1.73715	-1.60072	-1.45403	-1.38949	-1.27372	-1.45594	-1.63033	-2.01464	-2.02063	-1.95867	-2.91557	-1.1774	-1.44121	-1.54535	-1.59366	-2.01807	0.30582	-0.104139	0.334593	-0.42441	0.414476	-0.152449	0.277461	-0.472719
K.QADVADQQTTELPAENGETENQS(79.966)PAS(79.966)EEEKEAK.S	3.9099	S:84,S:87,;	[0,20.43,]	P18608	Hmgn1	2.58974	2.83235	2.57933	2.63632	2.6892	2.5662	2.69073	2.62937	0.769622	1.19353	1.13667	0.863719	0.507358	0.777737	0.434044	0.551535	2.65944	2.64387	0.990886	0.567668	0.824014	-0.0155619	0.0181724	-0.423218	4.57116e-05	-1.66855	1.50241e-05	-2.07621
R.S(79.966)VEGPGGLEPSLDEYRR.G	3.2551	S:445,;	13.74,	A2A699	Fam171a2	1.92576	2.13841	1.65461	1.70575	1.72843	1.87676	1.99952	1.87058	0.338128	0.552175	-0.56796	0.359264	-0.823981	-0.193184	0.25733	-0.250901	1.85613	1.86882	0.170402	-0.252684	0.923019	0.0126864	0.253835	-0.423086	0.00319324	-1.68573	0.00162082	-2.1215
R.VLLAADS(79.966)EEEGDFPSGR.C	3.7371	S:168,;	37.32,	Q5PSV9	Mdc1	0.761734	0.862471	0.762784	0.834051	0.929735	0.856917	0.659264	0.625375	-0.663048	-0.551764	-0.804688	-1.04702	-0.863669	-1.34609	-1.17376	-1.37412	0.80526	0.767823	-0.766629	-1.18941	0.660412	-0.0374371	0.0375795	-0.422778	0.000409898	-1.57189	2.90127e-05	-1.95723
R.HGS(79.966)LSADDSTPDTSPGVR.R	2.6297	S:259,;	0,	Q5HZI2	C2cd4c	-1.21677	-0.996747	-1.53523	-1.31884	-1.22325	-1.71594	-0.96004	-1.65613	-0.779766	-0.712247	-1.29859	-0.967851	-1.4737	-1.65147	-1.06627	-1.24758	-1.2669	-1.38884	-0.939613	-1.35976	0.590198	-0.121946	0.0619182	-0.420143	0.107806	0.327284	0.900081	0.0290862
R.LKSVEDEM(15.995)DS(79.966)PGEEPFYTGQGR.S	3.8395	M:308,S:310,;	7.6,	Q02780	Nfia	1.06775	0.96847	0.970053	0.748666	0.943463	1.00873	0.594883	1.07222	-0.41611	-0.728304	-0.264952	-0.931838	-1.4864	-0.898705	-0.770022	-0.86202	0.938736	0.904823	-0.585301	-1.00429	0.798676	-0.033913	0.10814	-0.418986	0.000632798	-1.52404	0.000155801	-1.90911
R.SNS(79.966)SEASSGDFLDLK.G	3.8308	S:87,;	14.23,	P97825	Jpt1	2.37866	4.0026	2.31044	3.191	2.75075	2.71845	2.83701	2.92493	1.03449	1.48677	1.32975	1.1308	0.771434	0.441962	1.13187	0.972362	2.97068	2.80778	1.24546	0.829406	0.710873	-0.162893	0.0658398	-0.416049	0.0192959	-1.72522	0.000418955	-1.97838
R.LPNLAS(79.966)PSAEGPPR.P	2.0696	S:462,;	24.15,	O88746	Tom1	-1.64184	-1.97133	-1.77647	-1.93898	-2.78109	-2.06776	-1.90762	-1.89661	-1.55216	-1.17003	-1.05416	-1.10098	-1.52644	-1.27457	-1.28557	-2.45292	-1.83215	-2.16327	-1.21933	-1.63488	0.2159	-0.331113	0.240117	-0.41554	0.00578161	0.612819	0.18434	0.528393
K.M(15.995)QVDQEEPHTEEQQQQPQT(79.966)PAENKAESEEM(15.995)ETSQAGSK.D	2.4526	M:522,T:540,M:551,;	4.23,	Q61316	Hspa4	-1.78222	-1.83242	-2.1227	-2.24707	-1.55103	-1.61393	-2.12065	-3.00555	-1.0077	-1.30696	-1.2439	-1.32671	-1.49249	-1.93303	-1.75722	-1.36209	-1.9961	-2.07279	-1.22132	-1.63621	0.840169	-0.0766872	0.039996	-0.414887	0.00196907	0.774784	0.293973	0.436584
R.AAS(79.966)LNYLNQPNAAPLQVSR.G	2.4098	S:590,;	0,	Q9DBS5	Klc4	-0.85095	-0.347472	-0.805024	-0.989851	-0.381517	-0.387459	-0.479016	-0.714112	-1.76118	-2.06967	-2.48116	-2.79818	-2.05086	-3.5636	-3.05978	-2.09248	-0.748324	-0.490526	-2.27755	-2.69168	0.170646	0.257798	0.386718	-0.414132	0.00231603	-1.52922	0.00813511	-2.20115
R.SAS(79.966)DINLKGDQPAASPGPTLR.S	3.6415	S:375,;	0,	Q4ACU6	Shank3	1.62501	1.74372	1.31648	1.30027	1.31815	1.36984	1.39105	1.55176	2.7956	2.12805	2.34106	2.42266	1.75727	2.15867	1.80982	2.30739	1.49637	1.4077	2.42184	2.00829	0.50643	-0.0886689	0.0759367	-0.413558	0.00233983	0.925473	0.0149107	0.600584
R.RAS(79.966)DGGANIQLHAQQLLK.R	3.3688	S:551,;	1000,	Q6P4S6	Sik3	3.06438	3.23564	2.95443	2.87158	2.79117	2.91579	2.59782	2.95297	2.63524	2.96007	2.53948	2.46688	2.16223	2.31753	2.24227	2.22786	3.03151	2.81444	2.65042	2.23747	0.101312	-0.217073	0.0274201	-0.412948	0.032884	-0.38109	0.0027637	-0.576964
R.QQEEEAAEPRPPTPAPLS(79.966)PPPSAPTAPQPSGDPLM(15.995)SR.L	4.0829	S:412,M:429,;	3.42,	Q8BQ30	Ppp1r18	-0.547429	0.0405517	-0.326996	-0.444255	-0.332051	-0.0260777	-0.309591	-0.632017	0.113515	-1.67727	-1.78316	-1.45885	-1.90083	-1.37918	-1.27909	-1.89673	-0.319532	-0.324934	-1.20144	-1.61396	0.976802	-0.00540197	0.434883	-0.41252	0.138854	-0.881908	0.0010586	-1.28903
R.S(79.966)IELEHFEER.D	2.9102	S:6,;	1000,	Q6PGN3	Dclk2	1.14002	1.69247	1.21867	0.935773	0.542561	0.635476	0.591459	0.783703	-1.24351	-0.726551	-0.854635	-0.45949	-1.07669	-1.51968	-1.22469	-1.10295	1.24673	0.6383	-0.821046	-1.231	0.0265296	-0.608431	0.0857427	-0.409957	0.000102397	-2.06778	3.62218e-05	-1.8693
R.ACSDSLES(79.966)IPAGQVASDDLR.D	2.4934	S:548,;	9.57,	Q80TM9	Nisch	-1.11776	-0.856728	-1.71864	-1.29185	-1.45873	-1.39073	-1.30939	-0.934258	-1.57116	-1.48352	-1.41635	-1.15031	-1.36193	-1.94408	-1.8654	-2.08455	-1.24624	-1.27328	-1.40533	-1.81399	0.904988	-0.0270332	0.0765546	-0.408659	0.472168	-0.15909	0.0358297	-0.540716
K.TISIDENM(15.995)EPS(79.966)PTGDFYPSPNSPAAGSR.T	4.2919	M:281,S:284,;	0,	P97863	Nfib	-1.44746	-1.9414	-1.8265	-1.17503	-1.49971	-1.02099	-0.867892	-1.00218	-2.56896	-1.21654	-2.15778	-1.84179	-1.73217	-3.00868	-2.60912	-2.06492	-1.5976	-1.09769	-1.94627	-2.35372	0.0694228	0.499901	0.349969	-0.407456	0.345837	-0.34867	0.0138587	-1.25603
R.GGLEGQSSIS(79.966)MTDPQFLK.R	3.6447	S:1159,;	0,	Q80TE7	Lrrc7	-0.0805659	-0.0108361	-0.0091424	-0.171352	-0.167562	-0.283148	0.0281358	-0.276482	1.36125	0.340245	1.39805	0.789348	0.0252523	0.752676	0.751532	0.734471	-0.0679741	-0.174764	0.972224	0.565983	0.255374	-0.10679	0.243186	-0.406241	0.0245332	1.0402	0.0193778	0.740747
K.SIDKT(79.966)EVCPWEIHSQSLLEDENR.L	3.2071	T:1063,;	4.21,	Q8C419	Gpr158	-2.30285	-2.76914	-2.24188	-2.11485	-2.16704	-2.04625	-2.04876	-1.81644	0.231454	0.579089	0.513811	0.445647	-0.111634	-0.110623	0.222583	0.146003	-2.35718	-2.01962	0.4425	0.0365822	0.0958944	0.337558	0.0127317	-0.405918	2.476e-05	2.79968	2.3615e-06	2.0562
R.LQQQAALS(79.966)PTTAPAVSSVSK.Q	3.0096	S:487,;	2.56,	Q8VHR5	Gatad2b	1.29106	1.42486	1.24912	1.12704	1.12702	1.17737	1.07195	1.02007	-0.210761	-0.642123	-0.420421	-0.211057	-0.574378	-0.70725	-0.551743	-1.27044	1.27302	1.0991	-0.37109	-0.775952	0.0593602	-0.173915	0.095813	-0.404862	4.3001e-05	-1.64411	0.00114589	-1.87506
R.TYTEEELS(79.966)AK.L	2.1077	S:1816,;	0,	Q8CJ19	Mical3	-0.615709	0.101876	-0.367159	-0.143006	-0.131993	-0.883305	-0.444775	-0.276482	-0.944387	-0.228656	-0.0467172	-0.177988	-0.886734	-0.765269	-0.613864	-0.742607	-0.256	-0.434139	-0.349437	-0.752118	0.45632	-0.178139	0.138176	-0.402681	0.726142	-0.0934377	0.144228	-0.317979
K.DLDLEPLS(79.966)DLEEGLEESR.D	3.4548	S:1111,;	47.68,	Q3UXZ9	Kdm5a	0.733366	0.691462	0.856608	1.01934	0.886821	1.17353	0.97886	0.803348	-0.311013	0.178352	-0.129139	0.0980816	-0.683654	-0.27968	-0.461623	-0.339213	0.825194	0.960641	-0.0409298	-0.441042	0.258028	0.135446	0.0324216	-0.400113	0.0011027	-0.866124	2.55252e-05	-1.40168
R.ALS(79.966)TDCTPSGDLSPLSR.E	2.4656	S:802,;	0.06,	Q3UHD9	Agap2	-0.650015	-4.74023	-0.360694	-0.880511	-0.731424	-1.27163	-1.0348	-0.776529	-0.0898943	-1.20477	-0.578983	-1.38456	-0.858157	-1.12241	-1.07279	-1.80433	-1.65786	-0.953596	-0.814553	-1.21442	0.545745	0.704265	0.315122	-0.399868	0.482444	0.843309	0.327234	-0.260824
K.AEEPAPGATAGDASSAAGPEQEAPAATDEAAASAAPAAS(79.966)PEPQPECSPEAPPAPTAE.-	4.2349	S:291,;	1.12,	P26645	Marcks	0.374251	-7.51587	0.417297	0.632802	0.506684	0.495845	0.192262	0.223902	-1.16924	-0.829345	-1.1952	-1.49321	-1.32943	-1.85712	-1.786	-1.30975	-1.52288	0.354674	-1.17175	-1.57057	0.416929	1.87755	0.0923007	-0.398824	0.871916	0.351131	0.000112274	-1.92525
R.SLLLADSNGYTNLPDVVQPSHSPT(79.966)ENSK.G	3.245	T:896,;	26.13,	Q9JM52	Mink1	-1.41555	-1.85023	-2.43016	-1.33807	-1.52875	-1.77978	-2.28795	-2.2061	0.518332	-0.122895	0.209701	0.239025	-0.233528	-0.117587	-0.270507	-0.12108	-1.7585	-1.95064	0.211041	-0.185675	0.558283	-0.192142	0.051514	-0.396716	0.00139389	1.96954	0.00162704	1.76497
K.VQSLEGEKLS(79.966)PK.S	2.5699	S:1775,;	2,	P14873	Map1b	-0.158677	0.330982	0.0835786	-0.0062871	-0.000391006	-0.0509057	-0.0808387	-0.0148358	-0.227767	-0.460889	-0.176366	-0.111017	-1.05806	-0.343553	-0.855335	-0.301399	0.0623991	-0.0367428	-0.24401	-0.639587	0.407532	-0.099142	0.123523	-0.395577	0.0568222	-0.306409	0.0483223	-0.602845
R.SLSSPTVTLSAPLEGAKDS(79.966)PIR.R	3.1229	S:493,;	10.61,	Q8CFI0	Nedd4l	0.0925336	0.219869	0.257307	-0.130108	0.0634127	-0.13757	0.0711808	-0.0411735	-1.95587	-0.931519	-0.483597	-0.80753	-1.44273	-1.49072	-1.22158	-1.5956	0.1099	-0.0110375	-1.04463	-1.43766	0.28508	-0.120938	0.307932	-0.393028	0.0316123	-1.15453	2.00452e-05	-1.42662
R.TSS(79.966)VVEEHFQGSASPTEAATPAAGDR.S	5.0046	S:1464,;	0,	Q5SSH7	Zzef1	-0.579213	-0.389503	-0.548398	-0.624694	-0.589349	-0.544682	-0.352024	-0.192621	-1.77977	-1.5354	-1.43743	-1.07032	-1.71641	-1.51905	-1.60574	-2.55055	-0.535452	-0.419669	-1.45573	-1.84794	0.322676	0.115783	0.219525	-0.392208	0.00519203	-0.920276	0.00547278	-1.42827
K.NMTVEQLLT(79.966)GSPTSPTVEPEKPTR.E	3.51	T:831,;	5.84,	Q6ZPJ3	Ube2o	-1.44369	-1.21646	-1.33585	-1.40123	-2.08645	-1.62109	-1.67643	-1.56746	-0.787011	-0.164321	-0.131525	-0.663995	-1.35139	-0.695346	-0.615903	-0.649765	-1.34931	-1.73786	-0.436713	-0.8281	0.038548	-0.388548	0.158797	-0.391387	0.00929192	0.912594	0.00683977	0.909755
R.TPAALAALSLTGSGT(79.966)PPTAANYPSSSR.T	4.9165	T:2268,;	3.25,	Q8BTI8	Srrm2	-2.07473	-2.11017	-1.68779	-1.95027	-2.00446	-1.8216	-1.65695	-2.66515	-2.67091	-1.17385	-1.43625	-1.88159	-1.39633	-2.31927	-2.49969	-2.51017	-1.95574	-2.03704	-1.79065	-2.18137	0.75237	-0.0812978	0.391394	-0.390715	0.657345	0.16509	0.691011	-0.144327
K.S(79.966)GEEEDSGSAAQLGM(15.995)CNR.E	2.8226	S:1853,M:1867,;	9.08,	P42859	Htt	-2.0715	-1.93877	-2.01319	-2.92592	-1.74551	-2.07266	-2.92468	-3.00824	-0.744495	-0.8099	-1.02505	-0.819818	-0.913845	-1.88553	-0.968841	-1.17951	-2.23734	-2.43777	-0.849817	-1.23693	0.626366	-0.200429	0.181657	-0.387115	0.00705292	1.38753	0.0234394	1.20084
R.AGS(79.966)ISTLDSLDFAR.Y	2.6346	S:180,;	33.68,	Q148V7	Relch	2.58719	2.83071	2.27929	2.22308	2.13413	2.06113	2.01378	2.43667	1.13205	1.59461	1.18366	1.03795	1.4951	0.476015	0.341843	1.09467	2.48007	2.16143	1.23706	0.851909	0.117988	-0.318643	0.260862	-0.385156	0.000616701	-1.243	0.0119959	-1.30952
R.ASETLSGTGS(79.966)EEDTPASEPTTALPR.K	5.0365	S:1122,;	7.7,	Q6PCN3	Ttbk1	0.44096	0.534451	0.628854	0.492405	0.20907	0.184138	0.46314	0.414283	0.736124	0.69827	0.65982	0.442222	0.145964	0.328701	0.295604	0.227857	0.524168	0.317658	0.634109	0.249531	0.0544756	-0.20651	0.00422798	-0.384578	0.213064	0.109941	0.443072	-0.0681266
K.DAVQAPLNVS(79.966)LNEEGK.S	2.6326	S:1259,;	1000,	F6ZDS4	Tpr	-0.394393	-0.627392	-0.0621018	-0.998291	-0.322436	-0.46037	-0.322251	-0.643238	-1.70038	-2.21261	-2.04649	-2.20567	-1.91794	-2.45744	-2.58629	-2.73988	-0.520545	-0.437074	-2.04129	-2.42539	0.713431	0.0834709	0.131661	-0.384099	0.00124804	-1.52074	0.000480782	-1.98831
R.AEAQALLQDYVS(79.966)TQSAEE.-	3.9207	S:406,;	4.88,	Q3THG9	Aarsd1	0.0359607	0.205525	0.436514	0.218464	0.0456419	0.081202	0.0679507	0.137031	-0.819413	-1.57021	-0.946537	-1.40478	-1.47069	-2.21877	-0.945158	-1.64066	0.224116	0.0829564	-1.18523	-1.56882	0.183683	-0.14116	0.278725	-0.383586	0.00169012	-1.40935	0.00789899	-1.65178
K.ILDQMPATPSS(79.966)PMYVD.-	2.3987	S:392,;	3.79,	P47809	Map2k4	-1.09395	-1.23853	-1.35996	-1.39564	-1.30862	-2.49778	-1.21944	-1.46527	-0.341746	-0.305129	-0.307189	-0.46688	-0.483066	-1.41896	0.189703	-1.24151	-1.27202	-1.62278	-0.355236	-0.738458	0.324629	-0.350757	0.377251	-0.383222	0.00011543	0.916785	0.113622	0.884319
R.KTS(79.966)LDVSNSVEPGFLAPGAR.S	4.9545	S:651,;	0,	Q8CH77	Nav1	2.71146	3.07636	2.54853	2.58917	2.3909	2.57476	2.46106	2.55214	0.521441	0.280269	0.294923	0.11195	-0.0120831	-0.380332	0.155062	-0.0848012	2.73138	2.49471	0.302146	-0.0805387	0.141704	-0.236667	0.0366404	-0.382684	8.10751e-06	-2.42923	3.74543e-05	-2.57525
K.VIS(79.966)SSQVDQEIGFNR.H	2.3341	S:320,;	16.22,	Q80U04	Pja2	1.10794	1.69707	1.46143	1.17265	1.27525	1.18897	1.0328	1.44658	-1.16369	-0.654409	-0.285252	-0.931838	-1.36528	-1.17153	-1.42037	-0.607976	1.35977	1.2359	-0.758796	-1.14129	0.476508	-0.123874	0.198973	-0.382494	0.000169588	-2.11857	0.000225862	-2.37719
R.EAGNGCEAISPVT(79.966)S(79.966)PLHLK.S	2.6747	T:1066,S:1067,;	[9.57,7.51,]	Q80TF3	Pcdh19	0.749448	-4.59649	0.876132	0.245795	0.315454	0.193937	0.341012	0.352828	-1.57558	-1.19262	-1.5119	-1.55692	-2.16873	-2.00244	-1.56908	-1.6262	-0.681278	0.300808	-1.45925	-1.84161	0.508594	0.982086	0.075455	-0.382359	0.595431	-0.777976	0.000387328	-2.14242
K.SEQPEEVLS(79.966)SEEETAGVEHVR.S	2.795	S:422,;	0,	P80560	Ptprn2	-1.42007	-2.15679	-1.12395	-2.30387	-1.0818	-1.76157	-0.940699	-1.65666	-1.17426	-1.64908	-1.45047	-1.83263	-1.35693	-2.00155	-1.55663	-2.71519	-1.75117	-1.36018	-1.52661	-1.90758	0.311618	0.390984	0.312105	-0.380964	0.515492	0.224556	0.189858	-0.547392
R.VAGT(79.966)GEGGLEELVEELNS(79.966)GK.V	2.9091	T:45,S:59,;	1000,	Q62418	Dbnl	0.201032	-0.0440192	2.34461	0.200284	2.16853	1.5894	2.30471	0.0189967	0.0539436	-0.993868	0.556211	-0.933172	-0.65572	-1.00067	0.348652	-1.52887	0.675478	1.52041	-0.329221	-0.709152	0.312687	0.844932	0.514782	-0.37993	0.19454	-1.0047	0.0162939	-2.22956
R.EPVSVGALS(79.966)EGEGLGADGPEQK.E	4.3608	S:1032,;	1.31,	Q8CH09	Sugp2	0.344308	0.871866	0.159305	0.4345	0.265846	-0.00685167	-0.123639	0.742892	-1.38183	-0.821086	-1.00087	-0.647108	-1.61	-1.0735	-1.50095	-1.18374	0.452495	0.219562	-0.962725	-1.34205	0.380004	-0.232933	0.11201	-0.379321	0.000640675	-1.41522	0.000917344	-1.56161
K.YQEYIPVQS(79.966)GASPELNPFYQK.Y	2.8223	S:815,;	3.8,	Q6PGC1	Dhx29	-0.749826	-0.303666	-0.548398	-0.436296	-0.715928	-0.287822	-0.523108	-0.305002	-1.649	-1.64975	-1.64116	-1.64237	-2.69589	-1.84034	-2.31617	-1.24703	-0.509547	-0.457965	-1.64557	-2.02486	0.722403	0.0515815	0.312096	-0.379287	0.00123014	-1.13602	0.0112953	-1.56689
K.QGPDS(79.966)PGQAPPPPFLM(15.995)SYK.L	2.874	S:1666,M:1677,;	27.72,	Q3UXZ9	Kdm5a	-1.04907	-0.544077	-1.27102	-0.843783	-1.30552	-0.796765	-1.07097	-1.12851	-2.40525	-2.6902	-2.21428	-1.91812	-2.73433	-2.81358	-2.84215	-2.35313	-0.926988	-1.07544	-2.30696	-2.6858	0.461665	-0.148453	0.109919	-0.378836	0.000850706	-1.37998	4.75791e-05	-1.61036
K.SVASSACSTPPPGPGPGPCSGPSS(79.966)ASPASPSPADVAYEEGLAR.L	4.4743	S:183,;	4.08,	Q6NS60	Fbxo41	-3.55847	-2.8558	-2.68133	-2.56417	-2.39729	-2.68882	-3.27539	-2.4938	-0.547812	-1.14498	-0.766755	-0.529415	-1.13692	-1.1507	-1.17376	-1.0398	-2.91494	-2.71382	-0.747241	-1.12529	0.524151	0.20112	0.0748399	-0.378052	0.000395739	2.1677	0.00349026	1.58853
R.LQEKLS(79.966)PPYSSPQEFAQDVGR.M	2.6956	S:752,;	0,	Q62318	Trim28	-0.966889	-0.678312	-0.617843	-0.996664	-1.24126	-1.16049	-0.835268	-1.24772	-1.45733	-2.2646	-1.68883	-1.61285	-2.51276	-1.68247	-1.84295	-2.49564	-0.814927	-1.12118	-1.7559	-2.13346	0.0677297	-0.306257	0.227005	-0.377554	0.00648058	-0.940976	0.0119362	-1.01227
R.SNSTT(79.966)QVNQSWTGSPR.P	2.6786	T:80,;	0,	Q62036	Cep131	-0.771169	0.0259833	-0.56614	-0.831842	-0.679402	-0.611379	-0.821509	-0.583202	-2.08858	-1.87059	-1.56958	-2.13641	-2.25613	-1.62934	-3.26623	-2.01699	-0.535792	-0.673873	-1.91629	-2.29217	0.538973	-0.138081	0.37278	-0.375887	0.00176072	-1.3805	0.0177122	-1.6183
K.AQPSVQIS(79.966)PVLTPDPK.M	3.2147	S:1350,;	2.01,	Q8CHC4	Synj1	1.51884	1.75356	1.66511	1.76276	1.93146	1.78742	1.95412	1.66289	-0.833021	-0.0864434	-0.611234	-0.881166	-0.976027	-1.12144	-1.17326	-0.635218	1.67507	1.83397	-0.602966	-0.976486	0.123917	0.158907	0.145675	-0.37352	0.000520691	-2.27803	9.14563e-06	-2.81046
R.TRSPS(79.966)PTLGESLAPR.K	2.384	S:522,;	0,	Q6PDH0	Phldb1	-0.752412	-0.47719	-0.623803	-0.590187	-0.166508	-0.733303	-0.890458	-0.627863	-0.00123787	-0.634208	-0.756045	-0.773668	-1.36026	-0.796911	-1.08215	-0.41733	-0.610898	-0.604533	-0.54129	-0.914163	0.971289	0.00636518	0.220033	-0.372874	0.736388	0.0696082	0.27257	-0.309631
R.SFDFEGSLS(79.966)PVIAPK.K	2.525	S:688,;	0.41,	P53995	Anapc1	-0.659448	-0.814828	-1.2825	-0.932124	-0.807941	-0.910312	-0.416922	-0.82771	-1.43573	-1.30382	-1.72943	-1.29663	-1.99621	-1.1056	-1.91473	-2.23875	-0.922225	-0.740721	-1.44141	-1.81382	0.333944	0.181503	0.23415	-0.37242	0.0226274	-0.519181	0.015168	-1.0731
R.WDQTADQT(79.966)PGATPK.K	2.6593	T:207,;	0,	Q99NB9	Sf3b1	-0.749826	-0.665752	-0.705238	-0.834164	-0.706199	-0.558611	-0.680818	-0.574183	-1.74284	-1.29548	-1.40418	-1.37184	-1.95276	-2.2962	-1.36619	-1.68791	-0.738745	-0.629953	-1.45358	-1.82577	0.0807796	0.108792	0.160422	-0.372182	0.00301269	-0.714839	0.00778811	-1.19581
K.EGSLGDELLPLGY(79.966)AEPEPQEGASAGAPSPTLELASR.S	3.3132	Y:163,;	7.85,	Q6WVG3	Kctd12	0.457614	-0.0876021	0.154413	-0.283301	-0.0472956	-0.166657	-0.197241	-0.223231	0.586036	0.0524297	0.442499	0.494933	-0.0801239	-0.111103	0.324942	-0.0438771	0.060281	-0.158606	0.393974	0.0224595	0.266599	-0.218887	0.0550039	-0.371515	0.14808	0.333693	0.174435	0.181066
R.ASQYYQEQEQAQAVVTTTTPSTQAQQGQPAQAS(79.966)PSSIK.Q	4.3139	S:567,;	18.34,	Q6PDI6	Mindy2	-0.232208	-1.05608	-0.244593	-0.443812	-0.316971	-0.775774	-0.574587	-0.649802	-0.318713	-0.507116	-0.101996	-0.548035	-1.20276	-0.585406	-0.370481	-0.802297	-0.494174	-0.579284	-0.368965	-0.740237	0.712288	-0.0851096	0.132235	-0.371272	0.594153	0.125209	0.464914	-0.160953
K.SGETNGYLDGTQAEPAAGPRT(79.966)PETAMGK.S	2.9419	T:24,;	0,	O35874	Slc1a4	-0.356721	0.312335	-0.27449	-0.156382	-0.229107	-0.795317	-0.448956	-0.490736	-0.435735	-1.2697	-0.663418	-0.997788	-1.30726	-0.999778	-1.4056	-1.13893	-0.118815	-0.491029	-0.841661	-1.21289	0.100041	-0.372214	0.137473	-0.371231	0.0235681	-0.722846	0.00321011	-0.721863
R.SS(79.966)SDALSASFNGDVLGNR.C	2.5832	S:731,;	0,	Q811P8	Arhgap32	0.691928	0.945519	0.749443	0.393406	0.84416	0.795036	0.852242	0.834064	0.894075	1.17056	1.61337	1.41774	0.597375	0.945863	0.950931	1.11762	0.695074	0.831375	1.27394	0.902946	0.319306	0.136301	0.104627	-0.37099	0.0267791	0.578863	0.560963	0.071571
R.SRS(79.966)PVDSPVPASM(15.995)FAPEPSSPGAAR.A	3.376	S:8,M:18,;	2.56,	O08582	Gtpbp1	-1.20858	-0.650071	-0.640263	-1.08689	-1.23904	-0.51555	-0.82465	-1.03824	-0.64319	-1.08442	-0.701884	-1.04509	-1.28121	-0.936844	-1.41681	-1.32251	-0.896451	-0.904371	-0.868647	-1.23934	0.97163	-0.00791943	0.0541217	-0.370697	0.886526	0.0278044	0.130039	-0.334973
R.AS(79.966)GQAFELILSPR.S	3.2293	S:16,;	90.35,	P54227	Stmn1	2.78998	3.32897	3.01012	2.81023	2.84888	2.65186	2.26254	2.83159	-1.23591	0.175916	-0.705787	-0.0595932	-0.935243	-1.0389	-0.376228	-0.947051	2.98482	2.64872	-0.456343	-0.824355	0.119318	-0.336106	0.353335	-0.368012	0.000635366	-3.44117	2.85507e-06	-3.47307
R.LPS(79.966)VSDENENQLAGDGPAGLTTSEGAM(15.995)GR.A	3.0756	S:34,M:58,;	0,	Q8CBC4	Cnst	-1.51611	-1.0918	-1.81484	-0.966419	-1.1296	-1.54468	-0.941319	-1.53647	-1.95972	-1.58094	-1.36887	-1.63006	-2.61265	-1.89375	-1.21333	-2.28683	-1.34729	-1.28802	-1.6349	-2.00164	0.818619	0.0592734	0.322695	-0.366744	0.266682	-0.287606	0.0949096	-0.713623
R.SPGVAVSAPPKPQS(79.966)PAQNAASSQDGSQDK.L	2.9957	S:754,;	0,	Q8CHI8	Ep400	-1.56482	-1.04331	-1.11677	-1.39822	-1.78863	-1.08888	-1.41176	-1.79766	-2.06145	-1.71155	-1.48116	-1.92873	-1.41413	-1.66548	-3.04873	-2.52083	-1.28078	-1.52173	-1.79572	-2.16229	0.297298	-0.240952	0.415105	-0.366567	0.0265438	-0.514944	0.19493	-0.64056
R.QTSLETSILTPS(79.966)PCK.I	2.2816	S:581,;	3.47,	Q9EP53	Tsc1	0.996461	-0.422425	1.26718	0.802633	0.982376	0.959248	1.16416	0.821781	-0.141668	-0.145918	0.00391626	-0.485031	-0.988447	-0.25194	-0.426916	-0.567019	0.660962	0.98189	-0.192175	-0.558581	0.456677	0.320928	0.10697	-0.366405	0.103125	-0.853137	0.000721841	-1.54047
K.DKEETEGNESS(79.966)EATSPVNAIYSLA.-	4.1004	S:1227,;	0.06,	Q810U3	Nfasc	-1.07214	-1.07473	-1.77205	-1.42116	-1.29359	-1.24333	-1.87468	-0.658777	0.850663	1.18209	0.740796	0.932125	0.867723	0.46577	0.456202	0.45184	-1.33502	-1.26759	0.926419	0.560384	0.830322	0.067427	0.0391078	-0.366035	0.000110912	2.26144	0.00245631	1.82798
K.VEEEDTGDPFGFDSDDES(79.966)LPVSSK.N	2.3861	S:81,;	2.33,	Q65Z40	Wapl	0.690692	0.690294	0.288783	0.632065	0.48271	0.678301	0.570415	0.608862	-0.503965	-0.624703	-0.725104	-1.009	-0.766055	-0.86599	-1.01158	-1.68267	0.575459	0.585072	-0.715693	-1.08157	0.931284	0.00961363	0.183281	-0.36588	0.000117816	-1.29115	0.00319527	-1.66665
R.AGLSLGSISSSS(79.966)VR.D	2.607	S:643,;	0,	Q62417	Sorbs1	-1.54945	-0.675298	-1.2412	-1.5346	-1.38295	-1.3549	-1.34545	-1.03034	-1.93584	-1.75666	-2.27309	-1.09749	-2.56312	-2.20439	-1.94174	-1.81413	-1.25014	-1.27841	-1.76577	-2.13085	0.904257	-0.0282694	0.271892	-0.365075	0.160712	-0.515633	0.00785383	-0.852439
R.QTPT(79.966)PPTHLPPQVQPSLPAAPSADQSQQQPR.S	2.5931	T:887,;	9.42,	B2RWS6	Ep300	-3.40738	-1.61842	-2.49584	-2.67532	-1.591	-2.191	-1.52799	-2.42373	-1.82994	-3.31537	-2.9499	-2.89887	-2.40091	-3.39543	-3.3206	-3.32952	-2.54924	-1.93343	-2.74852	-3.11161	0.211633	0.61581	0.40009	-0.363091	0.69705	-0.199282	0.0110784	-1.17818
K.GSETSAVVT(79.966)EEDDDDEDAAPPVIAPR.P	3.1885	T:169,;	2.81,	Q8CIN4	Pak2	-1.81159	-1.27954	-1.71817	-1.33437	-2.00761	-1.27163	-2.91369	-1.35862	-1.99087	-1.71921	-1.99608	-1.53312	-2.01537	-1.86276	-1.48224	-3.32718	-1.53592	-1.88789	-1.80982	-2.17189	0.434232	-0.35197	0.440747	-0.362066	0.170184	-0.273904	0.625378	-0.283999
R.ATGAALT(79.966)PTEER.R	2.4385	T:1317,;	9.99,	Q9QY06	Myo9b	0.610143	0.797307	0.565673	0.680656	0.689638	0.85166	0.871957	0.606881	0.227442	-0.0559478	-0.211504	0.394618	-0.154908	-0.310438	-0.239275	-0.388377	0.663445	0.755034	0.0886521	-0.273249	0.306652	0.0915891	0.0711072	-0.361902	0.0185611	-0.574793	2.28686e-05	-1.02828
K.ASVGAM(15.995)GGGVGASSSGGGPS(79.966)GSGGGGSGGPGAGTSFPPPGVK.L	4.8055	M:56,S:70,;	0,	Q2NL51	Gsk3a	-1.02792	-1.13857	-1.59685	-0.96165	-1.47646	-1.27647	-1.67539	-0.821471	-1.30336	-0.860168	-0.654818	-0.522703	-1.28913	-1.39835	-0.843346	-1.25646	-1.18125	-1.31245	-0.835261	-1.19682	0.593734	-0.131201	0.140685	-0.361559	0.173095	0.345987	0.620085	0.115629
R.SRS(79.966)PTPQNQDGDTM(15.995)VEK.G	2.5983	S:30,M:41,;	7.76,	Q80TI0	Gramd1b	-1.01762	-0.366124	-1.11957	-0.542652	-0.892515	-0.640453	-0.966965	-0.649539	-0.305801	0.0109763	0.242483	0.504822	-0.360821	-0.32871	-0.341244	0.0373702	-0.761493	-0.787368	0.11312	-0.248351	0.903199	-0.0258752	0.129824	-0.361471	0.0130665	0.874613	0.00560966	0.539017
K.ASPITNDGEDEFVPS(79.966)DGLDK.D	3.4729	S:1400,;	7.6,	Q64511	Top2b	-0.597461	-0.00154257	-0.852438	-0.263018	-0.579733	-0.348515	-0.40298	-0.267166	-0.766649	-0.853261	-0.494913	-0.709001	-1.61	-1.05264	-0.940893	-0.664461	-0.428615	-0.399598	-0.705956	-1.067	0.89105	0.0290166	0.167295	-0.361043	0.241384	-0.277341	0.0376913	-0.6674
K.VQIPVSHPDPEPVS(79.966)DNEDDSYDEEVHDPR.A	3.9728	S:125,;	4.74,	P39447	Tjp1	-0.71259	-0.597267	-0.4654	-0.394784	-0.691728	-0.240175	-0.243505	-0.855362	-0.660306	-1.33288	-0.684972	-0.938969	-1.33653	-1.40127	-1.22936	-1.09347	-0.54251	-0.507692	-0.904282	-1.26516	0.849258	0.0348178	0.0997351	-0.360877	0.0993924	-0.361772	0.0109888	-0.757466
K.QSPQSASLTFGEGTES(79.966)PGGQSCQQAK.E	5.7798	S:403,;	7.48,	F8VPU2	Farp1	0.145721	-4.33899	0.292538	0.14874	0.139926	0.30809	0.286599	-0.098206	-0.396098	-0.308798	-0.463331	-0.0400534	-1.01493	-0.574462	-0.706747	-0.354323	-0.937999	0.159102	-0.30207	-0.662615	0.405278	1.0971	0.079904	-0.360545	0.614807	0.635928	0.00378051	-0.821717
R.ISPAPSDSS(79.966)PGELFAGGPGSPPR.A	3.761	S:293,;	7.85,	Q8CHE4	Phlpp1	-1.08349	-1.29418	-1.1177	-2.43608	-1.91092	-1.45054	-1.5981	-1.95655	-0.927808	-0.53141	-1.32291	-0.749958	-1.26549	-1.47645	-0.839768	-1.38199	-1.48286	-1.72903	-0.883021	-1.24092	0.514731	-0.246164	0.154286	-0.357901	0.164727	0.599842	0.0402793	0.488104
R.RS(79.966)QEVTDFLAPLQTSSR.L	4.3767	S:4016,;	24.36,	Q9QYX7	Pclo	-1.79443	-2.15526	-2.44181	-1.68839	-2.19756	-1.88731	-1.97646	-2.52726	0.456345	-0.269702	-0.122246	-0.0479822	-0.514	-0.359973	-0.0870886	-0.453561	-2.01997	-2.14715	0.00410342	-0.353656	0.591108	-0.127172	0.110138	-0.357759	0.000136407	2.02408	0.000106645	1.79349
K.VESSENVPSPT(79.966)HPPVVINAADDDEDDDDQFSEEGDESK.T	2.2654	T:151,;	0.06,	Q6NZF1	Zc3h11a	-1.31848	-1.17796	-1.41019	-1.55984	-1.86235	-1.70449	-1.08906	-1.41744	-1.38119	-2.33769	-1.32345	-2.56104	-1.94773	-2.35855	-3.2159	-1.49959	-1.36662	-1.51833	-1.90084	-2.25544	0.462457	-0.151718	0.49318	-0.3546	0.193832	-0.534227	0.137058	-0.73711
R.SRS(79.966)DIDVNAAAGAK.A	4.1441	S:376,;	0,	Q8BRT1	Clasp2	3.43969	3.90027	3.38228	3.27132	3.319	3.42128	3.3126	3.67169	3.00158	2.87981	3.06491	2.82819	2.47894	2.48051	2.81358	2.58717	3.49839	3.43114	2.94362	2.59005	0.695315	-0.0672461	0.0125192	-0.353571	0.0212004	-0.554765	0.000341148	-0.841091
R.GGQEVGNAAQAPAPAASPPPEGPVLT(79.966)FQSEK.M	4.2817	T:553,;	12.97,	O88559	Men1	-0.686639	-0.804915	-0.430163	-1.03088	-0.696535	-0.701774	-0.542257	-0.450985	-1.40001	-1.03192	-1.77121	-1.92518	-1.86643	-1.77207	-2.00178	-1.90021	-0.73815	-0.597888	-1.53208	-1.88512	0.366484	0.140262	0.174843	-0.35304	0.0197181	-0.793932	5.28355e-06	-1.28723
R.IADPEHDHTGFLT(79.966)EYVATR.W	4.2734	T:203,;	17.99,	Q63844	Mapk3	-0.303229	-0.318975	0.127993	0.00219774	-0.0640383	-0.548579	-0.231136	-1.04896	-0.433393	-0.460306	0.165513	-0.368224	-0.378186	-1.04805	-0.562512	-0.516489	-0.123003	-0.473179	-0.274102	-0.626308	0.216635	-0.350175	0.140889	-0.352206	0.448048	-0.151099	0.581982	-0.15313
K.RNPNTQLSTS(79.966)FDETYIK.K	3.1126	S:238,;	8.05,	Q8BM65	Nyap2	-0.757858	-0.354904	-0.658271	-0.741345	-0.564387	-0.468883	-0.786838	-1.26132	-0.53987	-0.6902	0.00825548	-0.274194	-1.39862	-0.434469	-0.574024	-0.492691	-0.628094	-0.770358	-0.374002	-0.72495	0.511516	-0.142264	0.253055	-0.350948	0.217635	0.254092	0.879842	0.0454079
R.AAVQELSGSILT(79.966)S(79.966)EDPEER.G	3.1009	T:370,S:371,;	[3.69,6.73,]	P49769	Psen1	-0.485458	-1.08487	-1.00309	-0.950901	-0.447167	-0.598699	-0.696952	-0.621397	-0.84409	-0.908666	-0.894579	-1.29263	-1.49738	-1.1856	-0.96364	-1.69318	-0.88108	-0.591054	-0.984992	-1.33495	0.117319	0.290026	0.127176	-0.349956	0.564628	-0.103912	0.0148981	-0.743894
K.AAETVPDLPSPPTEAPAPASNTST(79.966)R.K	2.7065	T:493,;	2.72,	Q5SRX1	Tom1l2	-2.28627	-1.0907	-1.52984	-1.7633	-2.15097	-1.86649	-1.78851	-2.39081	-1.15649	-1.41864	-1.44869	-1.59514	-1.6973	-2.4709	-1.66782	-1.18162	-1.66753	-2.04919	-1.40474	-1.75441	0.241277	-0.381667	0.287471	-0.349669	0.380601	0.262786	0.37575	0.294784
R.VTSFSTPPT(79.966)PER.N	2.7247	T:293,;	13.8,	Q3UE31	Q3UE31	-0.0644097	-0.129165	-0.271195	-0.366989	-0.184169	-0.0510783	-0.0937009	-0.55385	-0.712092	-1.21654	-0.705077	-0.984816	-0.979015	-0.806191	-1.59364	-1.63341	-0.20794	-0.220699	-0.904632	-1.25306	0.92755	-0.0127598	0.215223	-0.348432	0.00502654	-0.696692	0.0092272	-1.03236
R.LTQYHGGS(79.966)LPNVSQLR.N	2.3496	S:62,;	11.56,	Q91X84	Crtc3	0.148219	0.117756	-0.131473	0.182588	0.157841	0.265311	0.482103	0.401133	-0.852559	-1.02199	-1.07834	-0.850586	-1.48519	-1.81514	-0.37479	-1.51416	0.0792725	0.326597	-0.950869	-1.29732	0.0504746	0.247324	0.35593	-0.34645	4.01638e-05	-1.03014	0.0121025	-1.62392
K.STSVSGEIYTLEHNDGSQSDT(79.966)AVGTVGAGGK.K	4.2962	T:1189,;	3.53,	Q99NE5	Rims1	0.450436	0.547993	0.195478	0.27612	-0.477768	0.0449748	0.244568	-0.215809	0.412002	-0.0661159	0.212524	0.351796	-0.470094	-0.056788	0.0603838	-0.00759172	0.367507	-0.101009	0.227551	-0.118522	0.0504903	-0.468515	0.0745515	-0.346074	0.337181	-0.139955	0.932386	-0.0175139
R.RNS(79.966)SSPVSPASVPGQR.R	2.3819	S:636,;	14.49,	Q8K3X4	Irf2bpl	-0.345356	-0.0219283	-0.743414	-0.588715	-0.465838	-0.544682	-1.00663	-0.363576	-1.67091	-0.983358	-1.70153	-0.783663	-1.55037	-1.19572	-1.62614	-2.15026	-0.424853	-0.595183	-1.28486	-1.63062	0.452624	-0.170329	0.304233	-0.345756	0.0271776	-0.860011	0.00657055	-1.03544
R.ELPPPPPAPPPAPS(79.966)PPPAPATPSR.R	2.4538	S:639,;	29.3,	O08550	Kmt2b	-0.938637	-0.47029	-1.03715	-0.896499	-1.16739	-0.73691	-0.813826	-0.827115	-1.24292	-1.35547	-0.922387	-1.38578	-1.53521	-1.47213	-1.9324	-1.34897	-0.835643	-0.886309	-1.22664	-1.57218	0.759637	-0.0506665	0.0821559	-0.345538	0.0557168	-0.390997	0.00579039	-0.685869
R.ASPNSDDTVLS(79.966)PQELQK.V	3.2357	S:119,;	0,	Q8BHS6	Armcx3	-1.79603	-1.67093	-1.61213	-2.82779	-2.37278	-1.98491	-1.9771	-2.62011	-0.364835	-0.473484	-0.75017	-0.12112	-0.700114	-0.35713	-0.919338	-1.11148	-1.97672	-2.23872	-0.427402	-0.772016	0.461324	-0.262006	0.150578	-0.344614	0.00699131	1.54932	0.000632148	1.46671
R.SS(79.966)DPALTGLSTSVSDNNFSSEEPSR.K	5.4487	S:144,;	2.51,	Q99NH2	Pard3	-0.889993	-0.850844	-1.56084	-1.35673	-1.53146	-1.32702	-1.54673	-1.00521	-1.82906	-1.75666	-2.17538	-1.64674	-2.55418	-2.3896	-2.0089	-1.83226	-1.1646	-1.35261	-1.85196	-2.19624	0.420308	-0.188006	0.145556	-0.344276	0.0207484	-0.687361	0.00791002	-0.843631
R.SHS(79.966)FADPASNLGLEDIIR.K	3.3017	S:2267,;	12.32,	Q60974	Ncor1	0.428114	0.553257	0.407483	0.273291	0.346169	0.684124	0.232939	0.352828	-1.50081	-1.2934	-1.45166	-1.13692	-1.60406	-2.34384	-1.56974	-1.24095	0.415536	0.404015	-1.3457	-1.68965	0.922834	-0.0115217	0.240955	-0.343949	6.21523e-06	-1.76123	0.00113305	-2.09366
K.ITSVST(79.966)GNLCTEEQSPPPRPEAYPIPTQTYTR.E	4.8674	T:1202,;	0,	Q9QZQ1	Afdn	-0.888855	-1.04933	-1.27068	-0.962921	-0.923031	-0.37963	-0.649588	-0.80438	-0.559805	-1.07636	-1.08203	-1.26885	-0.744464	-1.32815	-1.45158	-1.83808	-1.04294	-0.689157	-0.996759	-1.34057	0.0534186	0.353788	0.260839	-0.343811	0.801374	0.046186	0.0562737	-0.651412
K.SHLVNEVPVLAS(79.966)PDLLSEVSEM(15.995)K.Q	2.3732	S:1467,M:1477,;	0.76,	Q8C8R3	Ank2	-2.39359	-1.98076	-2.026	-2.01928	-2.19112	-2.60629	-2.43645	-1.80996	-1.84498	-3.0966	-1.71006	-1.52706	-2.37931	-3.05956	-1.58098	-2.53022	-2.10491	-2.26095	-2.04468	-2.38752	0.46848	-0.156049	0.493674	-0.342841	0.879644	0.0602298	0.734144	-0.126562
K.VSSAPIPCPSPSPAPSAVPS(79.966)PPK.N	2.6869	S:390,;	1.73,	Q9JLV1	Bag3	-1.52847	-3.3442	-1.82091	-1.46728	-1.93943	-1.33121	-1.5981	-1.83607	-0.621317	-0.7754	-0.667911	-1.14514	-0.821297	-0.919956	-1.22832	-1.60762	-2.04021	-1.6762	-0.802443	-1.1443	0.479672	0.364011	0.167044	-0.341855	0.0633313	1.23777	0.0571837	0.531905
K.LAVEALSS(79.966)LDGDLSGR.Y	1.8105	S:164,;	7.48,	Q04447	Ckb	-1.31618	-2.28705	-1.30537	-1.80882	-1.4122	-2.35874	-1.35822	-1.63566	-1.79	-2.51043	-1.87128	-1.83346	-1.97049	-2.84831	-2.54299	-2.01041	-1.67936	-1.6912	-2.00129	-2.34305	0.972403	-0.0118476	0.259172	-0.341756	0.312704	-0.321937	0.0833842	-0.651845
K.IDEPNTPYHNM(15.995)IGDDEDAYSDSEGNEVM(15.995)T(79.966)PDILAK.K	2.8417	M:79,M:96,T:97,;	0,	Q9DCL8	Ppp1r2	-1.59375	-1.53362	-1.71016	-1.87184	-2.24274	-1.46888	-1.7598	-1.94294	-1.55361	-1.55456	-0.381302	-0.899307	-1.51214	-1.56295	-1.43349	-1.24647	-1.67734	-1.85359	-1.0972	-1.43876	0.376993	-0.176248	0.319171	-0.341567	0.131679	0.580145	0.0775584	0.414826
K.YAALS(79.966)VDGEDEDEGDDCTE.-	1.752	S:597,;	7.12,	Q8BGD9	Eif4b	-2.22321	-2.51881	-2.22366	-2.0862	-2.41387	-2.2017	-2.73756	-3.1604	-1.3249	-1.35006	-2.03127	-1.66658	-2.56184	-1.41896	-1.15783	-2.59913	-2.26297	-2.62838	-1.5932	-1.93444	0.182191	-0.365408	0.452434	-0.341236	0.0184615	0.669767	0.172087	0.693939
K.ISQSALPPLPGS(79.966)PAIQVNGEWETHK.D	3.9683	S:260,;	10.98,	Q8C0D4	Arhgap12	-0.977438	-0.909184	-0.902805	-1.4064	-1.0828	-1.12261	-0.928051	-1.20031	-2.13894	-1.33021	-1.80355	-0.902789	-1.40492	-2.46722	-1.57634	-2.09149	-1.04896	-1.08344	-1.54387	-1.88499	0.807756	-0.0344847	0.384642	-0.341118	0.167466	-0.494916	0.0421129	-0.801549
K.EHHPEEGFS(79.966)GS(79.966)EVEEVPETPCGSHR.E	3.1454	S:652,S:654,;	[31.38,36,]	P70399	Tp53bp1	-1.09559	-2.1087	-1.61169	-1.38709	-1.28327	-1.35362	-1.46736	-1.08267	-2.91421	-2.5988	-2.11562	-2.23171	-2.65299	-3.70399	-2.04414	-2.81823	-1.55077	-1.29673	-2.46509	-2.80484	0.331232	0.254036	0.424915	-0.339754	0.0179454	-0.914319	0.0188825	-1.50811
K.FKVPSEPSALVPELS(79.966)PGPR.V	2.5716	S:1441,;	15.38,	Q5SWP3	Nacad	-1.10878	-0.31812	-0.930714	-0.952792	-1.22143	-0.836406	-0.705615	-0.795619	-1.82291	-1.766	-2.3399	-2.5392	-2.74883	-1.74282	-3.17526	-2.1596	-0.827603	-0.889767	-2.11701	-2.45663	0.776983	-0.0621644	0.40059	-0.339621	0.00254605	-1.2894	0.0110559	-1.56686
K.SYSTSSPINIVVSSAGLS(79.966)PIR.V	2.1929	S:324,;	0,	O35927	Ctnnd2	-1.44453	-1.74309	-1.77893	-1.14337	-2.26136	-1.22685	-2.05948	-1.7648	-1.93678	-1.27739	-1.32564	-1.2339	-1.80985	-1.53503	-1.87107	-1.91507	-1.52748	-1.82812	-1.44343	-1.78276	0.313366	-0.300644	0.134662	-0.33933	0.718491	0.0840528	0.85992	0.0453666
R.NYQQNYQNS(79.966)ESGEKNEGSESAPEGQAQQR.R	2.8253	S:163,;	3.74,	P62960	Ybx1	-0.242895	-0.244205	-0.126607	0.0610204	-0.704414	-0.275661	-0.121706	-0.0588861	-2.2618	-2.36036	-2.64048	-2.04509	-2.67497	-2.65147	-3.18733	-2.13995	-0.138172	-0.290167	-2.32693	-2.66343	0.397406	-0.151995	0.233449	-0.336499	2.82979e-05	-2.18876	0.000191518	-2.37327
R.YRPLHNAASHEGLAAT(79.966)SGSPPR.S	2.5685	T:137,;	8.48,	Q8K070	Samd14	-0.26451	0.171238	-0.496448	-0.0615039	0.137368	-0.0233636	-0.422536	-0.023335	-0.326143	-0.418361	-0.339904	0.112165	-0.766423	-0.779288	-0.376804	-0.394183	-0.162806	-0.0829667	-0.243061	-0.579175	0.682934	0.0798391	0.0868173	-0.336114	0.682161	-0.080255	0.0231359	-0.496208
K.S(79.966)PGQGQLGPLLGQPQPR.P	3.3288	S:418,;	1000,	Q8JZP2	Syn3	-0.151491	-0.31812	-0.782135	-0.34965	-0.636952	-0.353405	-0.515934	-0.273032	-1.79086	-1.78632	-1.2579	-1.62071	-1.89195	-1.86599	-1.41978	-2.62189	-0.400349	-0.444831	-1.61395	-1.9499	0.78878	-0.0444819	0.28822	-0.335955	0.000590713	-1.2136	0.00604448	-1.50507
K.IYIDS(79.966)PTNTS(79.966)ISAASFSSLVSPQGGDGSR.A	4.429	S:173,S:178,;	[3.51,2.64,]	Q9JJY3	Smpd3	-3.12009	-2.61317	-2.698	-3.02192	-2.39236	-3.37855	-2.44346	-2.70615	-1.77807	-2.30277	-3.0083	-1.75349	-2.82206	-2.39309	-2.40619	-2.56013	-2.8633	-2.73013	-2.21066	-2.54537	0.629382	0.133167	0.347191	-0.334712	0.110058	0.652637	0.49616	0.184758
R.S(79.966)PALLPSTVEGPPGAPLLQAK.E	3.4146	S:568,;	0,	P58871	Tnks1bp1	0.0386558	0.254182	0.578226	0.463979	-0.115464	0.248989	-0.284994	0.473711	-2.45869	-1.46176	-1.76305	-1.55076	-1.76054	-2.07256	-2.27802	-2.45803	0.333761	0.0805603	-1.80857	-2.14229	0.276982	-0.2532	0.270563	-0.333721	0.000616417	-2.14233	7.50303e-05	-2.22285
R.QQYSDQDYHS(79.966)STEK.L	2.2573	S:410,;	0,	Q9Z0U1	Tjp2	-1.2182	-0.514891	-1.3442	-0.571178	-1.66793	-0.976681	-0.805621	-1.40584	0.0281954	-0.13192	0.400201	0.174617	-0.538982	-0.0590968	-0.0873241	-0.176873	-0.912118	-1.21402	0.117773	-0.215569	0.340716	-0.3019	0.079738	-0.333342	0.0100814	1.02989	0.00789305	0.998448
K.QAS(79.966)PLISPLLNDQACPR.T	2.4731	S:512,;	42.34,	F8VPU2	Farp1	1.32107	-0.209116	1.58226	1.30819	1.12193	1.13564	1.41722	1.43955	-0.674857	-0.200628	-0.683921	-0.319135	-1.21882	-1.10799	-0.660435	-0.223985	1.0006	1.27858	-0.469635	-0.802808	0.549277	0.277983	0.258815	-0.333172	0.031609	-1.47024	0.00121397	-2.08139
K.GSETSAVVT(79.966)EEDDDDEDAAPPVIAPRPDHTK.S	5.3245	T:169,;	6.57,	Q8CIN4	Pak2	0.89593	0.881385	0.612801	0.843618	0.798671	1.02012	0.751901	0.727981	-0.748233	-0.183443	-0.510657	-0.15212	-0.493405	-0.458045	-0.644744	-1.32776	0.808434	0.824667	-0.398613	-0.73099	0.868551	0.0162338	0.233639	-0.332377	0.00119546	-1.20705	0.00269776	-1.55566
K.ESAQAVAVALSPKESS(79.966)EDTEVPLPNK.E	3.0798	S:1728,;	4.92,	Q9QX47	Son	-0.666747	-0.727969	-1.11087	-1.13511	-1.06698	-0.193098	-1.15295	-0.759676	-1.92922	-1.02027	-1.58387	-1.2666	-2.17753	-1.49384	-1.79675	-1.66114	-0.910173	-0.793178	-1.44999	-1.78231	0.660222	0.116995	0.22775	-0.332322	0.067523	-0.539819	0.0117471	-0.989137
K.SIDDSEMES(79.966)PVDDVFYPGTGR.S	2.3869	S:288,;	0,	P70257	Nfix	0.988818	1.07918	0.910366	0.766593	1.24052	1.12145	0.973608	0.788373	-0.875542	-1.04018	-0.730155	-0.909778	-1.01975	-1.74803	-1.14895	-0.967861	0.93624	1.03099	-0.888912	-1.22115	0.456353	0.0947486	0.161289	-0.332235	1.07353e-06	-1.82515	0.000170603	-2.25214
K.VTEETEEPIVECQECETEVSPSQT(79.966)GGSSGDLGDISSFSSK.A	4.6507	T:1289,;	4.06,	P70399	Tp53bp1	0.0551648	-5.81061	0.703821	0.477736	0.186847	0.291839	0.426975	0.577507	-0.945818	-0.61461	-1.07604	-0.597603	-1.26184	-1.48574	-1.02235	-0.79016	-1.14347	0.370792	-0.808518	-1.14002	0.403931	1.51427	0.137685	-0.331505	0.844205	0.334955	0.00042247	-1.51082
K.SIANGSDDGAQPSTS(79.966)TAQEQDDVLIVDSDEEGPSNSTDCSGDDK.A	4.8892	S:577,;	6.87,	Q9Z1F9	Uba2	1.60535	-1.60064	1.84479	1.68076	1.70315	1.62897	1.54165	1.44424	0.598025	0.280619	0.666699	0.445819	0.0381889	0.00730276	0.408535	0.21125	0.882565	1.5795	0.497791	0.166319	0.462771	0.696936	0.0393333	-0.331471	0.675207	-0.384774	5.07261e-05	-1.41318
R.GGLYNS(79.966)M(15.995)DSLDSNK.A	2.4821	S:667,M:668,;	0,	Q8BJ42	Dlgap2	0.468426	0.737411	0.353122	0.0283179	0.397413	0.380703	0.393939	0.343605	2.55801	2.45312	2.98233	3.05381	2.16943	2.49923	2.50293	2.55217	0.396819	0.378915	2.76182	2.43094	0.910889	-0.0179044	0.117638	-0.330876	2.94597e-05	2.365	0.00013702	2.05203
R.SEST(79.966)EM(15.995)VACPQDK.T	2.5369	T:812,M:814,;	0,	Q3UHF7	Hivep2	1.25295	0.408038	1.49467	1.44896	1.72758	1.5038	1.29636	1.22124	0.831869	0.785303	0.973284	0.800363	0.727329	0.560276	0.379843	0.402461	1.15115	1.43725	0.847705	0.517477	0.358779	0.286095	0.0178455	-0.330228	0.318304	-0.303448	0.000886069	-0.91977
K.IEIIQPLLDMAAGTSNAAPVAENVTNNEGS(79.966)PPPPVK.I	4.6158	S:154,;	5.27,	Q7TSH6	Scaf4	-0.247813	0.0541492	-0.140621	-0.0197711	-0.195586	0.126809	-0.171196	-0.0458407	-1.67249	-1.57968	-1.6398	-1.46591	-1.4101	-1.69247	-1.94516	-2.63052	-0.0885139	-0.0714537	-1.58947	-1.91956	0.869387	0.0170602	0.296585	-0.330093	4.94496e-06	-1.50096	0.00397252	-1.84811
R.GDETVPASQQPSTPLPPDT(79.966)ASPLLILSPPVPTPSSASR.P	4.2507	T:445,;	3.96,	Q6Y7W8	Gigyf2	-1.33156	-1.28246	-1.51131	-1.08413	-1.61763	-0.883305	-1.26876	-1.4588	-1.17426	-1.38505	-1.71077	-2.96284	-1.73145	-1.89457	-2.32726	-2.59631	-1.30236	-1.30712	-1.80823	-2.1374	0.9801	-0.00475991	0.498653	-0.329165	0.29802	-0.505869	0.0181151	-0.830274
K.NAGFTSALLES(79.966)PQR.G	3.1015	S:742,;	4.03,	Q3TYD6	Lmtk2	-0.38393	0.0342069	-0.352791	-0.427722	-0.736888	-0.461517	-0.667681	-0.556067	-1.14769	-0.783401	-1.15875	-0.801425	-1.01756	-1.45379	-1.39099	-1.34423	-0.282559	-0.605538	-0.972816	-1.30164	0.0488197	-0.322979	0.0608227	-0.328825	0.00359295	-0.690257	0.00171903	-0.696102
R.SPS(79.966)PISNQPSPR.N	1.9716	S:389,;	0,	Q571K4	Tab3	-1.67973	-0.590026	-1.0129	-0.737808	-0.903006	-0.858305	-0.793818	-1.18535	-0.991853	-1.23587	-0.935661	-1.05088	-0.971768	-1.13941	-1.22832	-2.18904	-1.00512	-0.935121	-1.05357	-1.38213	0.799145	0.0699965	0.320151	-0.328569	0.857231	-0.0484488	0.202877	-0.447014
R.SESLIDAS(79.966)EDSQLEAAIR.A	2.2785	S:263,;	7.04,	Q6P5G6	Ubxn7	0.159956	0.162385	-0.218976	0.304501	-0.136112	-0.327859	0.40068	-0.685774	-1.69155	-1.04279	-1.58649	-1.55487	-1.52894	-2.06419	-2.25031	-1.34482	0.101966	-0.187266	-1.46893	-1.79707	0.311341	-0.289233	0.258472	-0.328141	0.000192266	-1.57089	0.00212154	-1.6098
K.DSQENS(79.966)DAELSSSEYIR.A	3.1738	S:617,;	2.58,	Q8K327	Champ1	-1.03515	-0.841602	-1.20104	-1.31032	-0.901544	-1.50771	-0.745114	-1.37985	-1.88192	-1.27533	-1.52313	-1.49124	-2.17655	-1.77131	-1.50158	-2.02835	-1.09703	-1.13355	-1.5429	-1.86945	0.869362	-0.0365247	0.145579	-0.326544	0.0346258	-0.445875	0.0219428	-0.735894
R.VSPS(79.966)PSQESLSSSK.S	3.0598	S:565,;	0,	Q6NVE8	Wdr44	0.162978	0.354226	0.0408263	-0.0823998	-0.173194	-0.392704	-0.29724	-0.40473	0.866095	0.103612	0.896132	0.851759	-0.183183	0.517366	0.371808	0.706618	0.118907	-0.316967	0.679399	0.353152	0.0106325	-0.435874	0.27439	-0.326247	0.0539267	0.560492	0.0348796	0.670119
K.LNQS(79.966)SPDNLTDTK.G	2.2084	S:572,;	0,	Q8C1B1	Camsap2	0.353236	0.293862	0.388421	0.289914	0.111254	0.29931	0.26325	0.170503	0.318806	-0.248152	-0.0221734	0.168616	-0.342287	-0.586738	0.0923605	-0.248685	0.331358	0.211079	0.0542741	-0.271338	0.0613005	-0.120279	0.132455	-0.325612	0.106906	-0.277084	0.0362479	-0.482417
K.APM(15.995)PLLPS(79.966)PPPPEPESSEDPISPPEPQDLSSSICK.E	3.1118	M:380,S:385,;	1.88,	Q9Z2D6	Mecp2	-0.770907	-2.17447	-0.634236	-0.550506	-0.80466	-0.737188	-0.684705	-1.00151	0.02528	0.140793	0.199682	0.0211678	-0.0215139	-0.541799	0.0220127	-0.372305	-1.03253	-0.807016	0.0967307	-0.228401	0.600957	0.225515	0.0934913	-0.325132	0.059245	1.12926	0.0161084	0.578614
K.LLCQEET(79.966)PEATEDERDEER.G	3.7116	T:459,;	25.87,	Q9CQG2	Mettl16	0.741016	-0.495434	0.989268	0.737079	1.15257	1.17479	0.957988	1.03037	0.555364	0.759001	0.433977	-0.0169964	0.386851	0.360843	-0.0203276	-0.292241	0.492982	1.07893	0.432836	0.108782	0.17787	0.585949	0.210786	-0.324055	0.879037	-0.0601459	0.0065301	-0.97015
K.S(79.966)VEAAAELSAK.D	2.9176	S:5,;	20.27,	Q9D0J8	Ptms	0.26457	1.63211	0.685642	0.585696	0.526256	0.680487	0.611884	0.461337	-0.533406	-0.483521	-0.425386	-0.67735	-0.508438	-1.02981	-0.812243	-1.06492	0.792004	0.569991	-0.529916	-0.853855	0.507781	-0.222013	0.0795016	-0.323939	0.0187336	-1.32192	0.00060008	-1.42385
R.TRS(79.966)EPLPPSATASPLLAPLQPR.Q	2.7917	S:344,;	0,	Q8C2B3	Hdac7	-1.6299	-0.866068	-1.6994	-1.02391	-1.13783	-1.10027	-1.38116	-1.01128	-1.75616	-1.91066	-1.72582	-2.0336	-2.33489	-2.36997	-2.26944	-1.74612	-1.30482	-1.15764	-1.85656	-2.1801	0.55033	0.147182	0.111842	-0.323545	0.0736608	-0.551739	0.0021798	-1.02247
K.SVEDEMDS(79.966)PGEEPFYTGQGR.S	4.0041	S:310,;	2.29,	Q02780	Nfia	0.321006	0.207753	0.127861	0.322074	0.359517	0.190142	0.440836	0.464865	-0.770445	-1.01984	-1.0429	-1.27617	-1.69449	-1.67324	-0.808353	-1.22562	0.244674	0.36384	-1.02734	-1.35043	0.181245	0.119166	0.234779	-0.323089	0.000276333	-1.27201	0.00241979	-1.71427
R.TPNIVT(79.966)TVTPPGTPPM(15.995)R.R	2.2178	T:270,M:280,;	5.97,	Q3UVC0	Ksr2	-1.49864	-1.36568	-1.41019	-1.4427	-1.8847	-1.61291	-1.53359	-1.66728	-1.27192	-1.2304	-0.801267	-1.02409	-1.3969	-1.44591	-1.39448	-1.38138	-1.4293	-1.67462	-1.08192	-1.40467	0.0402059	-0.245313	0.0570882	-0.322749	0.0446606	0.347385	0.0347111	0.269948
R.SGS(79.966)IVELLAGGGSSCSPVLSR.K	5.3785	S:398,;	6.36,	P42859	Htt	-2.04399	-2.64819	-1.78832	-2.48268	-3.21706	-1.9672	-1.60103	-2.22715	1.1772	0.510988	0.769196	0.935175	0.237811	0.728778	0.711996	0.423632	-2.24079	-2.25311	0.848139	0.525554	0.97659	-0.0123166	0.130957	-0.322585	3.04108e-05	3.08893	0.00219821	2.77866
R.DNLTLWTSDS(79.966)AGEECDAAEGAEN.-	3.0581	S:232,;	0,	P68254	Ywhaq	-0.700305	-2.88842	-0.367159	-0.178895	-0.549661	-0.415871	-0.604465	-0.681195	0.0548973	-0.395048	-0.411701	-0.693089	-0.813274	-0.688537	-0.551743	-0.67968	-1.03369	-0.562798	-0.361235	-0.683309	0.508299	0.470896	0.125975	-0.322074	0.367087	0.672459	0.170244	-0.120511
K.APAPAAPAAAEPQAEAPAAAASS(79.966)EQSVAVKE.-	2.5468	S:218,;	10.33,	Q91XV3	Basp1	-0.855113	-0.460588	-1.11895	-0.840277	-0.561846	-0.968174	-0.583026	-1.02555	0.364522	-0.189229	0.200061	-0.228426	-0.252773	-0.521913	-0.20129	-0.156476	-0.818732	-0.78465	0.0367322	-0.283113	0.858503	0.0340821	0.117634	-0.319845	0.00517597	0.855464	0.0181908	0.501537
R.GYQALSDS(79.966)SPGPR.V	2.7866	S:779,;	10.91,	Q62179	Sema4b	1.09541	1.24583	0.961455	1.1733	1.07006	0.855443	1.21844	1.15823	0.241122	0.179101	0.388433	0.342453	-0.15805	-0.00867891	0.490235	-0.451648	1.119	1.07554	0.287777	-0.0320354	0.680263	-0.0434538	0.203062	-0.319813	5.49784e-05	-0.83122	0.00666312	-1.10758
R.S(79.966)FSDVLPESPK.S	2.4213	S:447,;	3.61,	Q3V0G7	Garnl3	0.540444	0.737514	0.724555	0.377314	0.17512	0.354862	-0.00711966	0.350067	-0.595274	0.517071	0.105826	0.593676	-0.674283	-0.26228	-0.0939379	0.374159	0.594957	0.218232	0.155325	-0.164085	0.0208664	-0.376724	0.395808	-0.31941	0.206154	-0.439632	0.178093	-0.382318
K.DKEETEGNESSEATSPVNAIY(79.966)SLA.-	3.3556	Y:1237,;	6.36,	Q810U3	Nfasc	-2.28178	-2.28121	-2.30148	-2.08205	-2.59005	-2.54371	-2.2015	-2.09874	-0.795151	-0.96463	-1.52313	-0.869197	-1.06894	-1.41186	-1.2482	-1.6977	-2.23663	-2.3585	-1.03803	-1.35668	0.41078	-0.121874	0.186632	-0.318651	0.0034098	1.1986	0.00151042	1.00183
R.LHGGFDS(79.966)DCSEDGEALNGEPELDLTSK.L	3.267	S:44,;	8.08,	O08582	Gtpbp1	-1.51085	-2.8935	-1.5257	-1.08205	-1.21162	-1.66853	-1.45802	-1.13586	-0.6459	-1.16337	-0.672071	-1.15653	-1.2168	-1.1866	-1.28017	-1.22344	-1.75303	-1.36851	-0.909468	-1.22675	0.409569	0.384518	0.114996	-0.317287	0.118517	0.843557	0.328682	0.141752
R.TLSNAEDYLDDEDS(79.966)D.-	2.2256	S:214,;	1.74,	Q62422	Ostf1	-0.154908	0.0799947	-0.369568	-0.566826	-0.449729	-0.564764	-0.30161	-0.387732	0.169622	0.0153852	0.187298	0.245331	-0.107891	-0.0908771	-0.482546	0.0305438	-0.252827	-0.425959	0.154409	-0.162693	0.313296	-0.173132	0.0573507	-0.317102	0.0549564	0.407236	0.0946664	0.263266
R.ATTPSQLS(79.966)IEVEAR.E	2.2932	S:690,;	0,	B1AXH1	Nhsl2	-0.797098	-0.648189	-0.758147	-0.570936	-1.2867	-1.27728	-1.11086	-0.678239	1.0923	1.54253	1.10866	1.3038	1.58145	0.842514	0.797179	0.558037	-0.693592	-1.08827	1.26182	0.944796	0.0634113	-0.394677	0.260824	-0.317028	4.02483e-05	1.95542	0.000518892	2.03306
R.SQSS(79.966)EGVSSLSSSPSNSLETQSQSLSR.S	5.4406	S:79,;	3.98,	Q9ES00	Ube4b	-0.641841	-0.794772	-1.0627	-0.380077	-0.438452	-0.882997	-0.458684	-0.555328	-1.81157	-1.11301	-1.25011	-1.6651	-2.16971	-1.62386	-2.02416	-1.28797	-0.719848	-0.583865	-1.45995	-1.77642	0.471931	0.135983	0.269833	-0.316477	0.0153348	-0.740099	0.00434281	-1.19256
R.S(79.966)LPAGDALYLSFNPPQPSR.G	3.808	S:885,;	14.77,	Q60875	Arhgef2	-1.11277	-0.489648	-1.16552	-1.09453	-1.17126	-0.602745	-1.24829	-0.735735	-1.22313	-0.164559	-1.36943	-0.777658	-1.06349	-1.3276	-0.795206	-1.6126	-0.965615	-0.939506	-0.883696	-1.19972	0.911501	0.0261084	0.371048	-0.316027	0.804975	0.0819187	0.314354	-0.260217
K.AGGGAGGSGGSGPS(79.966)AILR.L	2.7573	S:257,;	8.34,	Q8VHW2	Cacng8	-2.10085	-1.25848	-1.74726	-1.4077	-1.57181	-1.20247	-2.07165	-1.71274	-0.332676	-0.646428	-0.574759	-0.267446	-0.81061	-0.906169	-0.948579	-0.415465	-1.62857	-1.63967	-0.455327	-0.770206	0.96735	-0.0110906	0.0879575	-0.314879	0.00381803	1.17325	0.00921586	0.869459
K.HYGS(79.966)VELLISSDADGAIQR.A	3.7717	S:68,;	0,	Q3V0G7	Garnl3	-1.50473	-0.798046	-1.52446	-1.8394	-1.06208	-1.59567	-1.38116	-1.54918	-0.516662	-0.829722	-0.513453	-1.26436	-0.632344	-1.13453	-1.24452	-1.3711	-1.41666	-1.39702	-0.78105	-1.09562	0.940884	0.0196365	0.238405	-0.314574	0.067487	0.635609	0.190036	0.301398
K.SLLGESAPALHLNKGT(79.966)PS(79.966)QSPVVGR.S	3.6279	T:177,S:179,;	[7.81,2.33,]	Q8K2K6	Agfg1	0.381581	0.572052	0.220331	0.367622	0.495746	0.385306	0.655683	0.295624	-1.6122	-1.44494	-2.0429	-1.62717	-2.1943	-1.66126	-1.88657	-2.24316	0.385396	0.45809	-1.6818	-1.99632	0.518193	0.0726932	0.143485	-0.314522	4.63174e-05	-2.0672	2.90623e-05	-2.45441
K.M(15.995)ELTSTPSQESAGGDLQS(79.966)PLTPESINGTDDER.T	3.7512	M:121,S:138,;	8.91,	Q9Z2Y3	Homer1	-0.740812	-0.600641	-0.615642	-0.868859	-1.15306	-0.277478	-1.17976	-0.81585	-0.216216	-0.330481	-0.540449	-0.350883	-1.01318	-0.348629	-0.672404	-0.658932	-0.706488	-0.856537	-0.359507	-0.673285	0.535859	-0.150048	0.100885	-0.313778	0.00928199	0.346981	0.495776	0.183251
K.EENQTGPTTTPS(79.966)DTQDLDM(15.995)K.K	4.1332	S:365,M:372,;	4.88,	Q9Z0P4	Palm	0.812045	1.02556	0.851923	0.811666	0.713583	0.98264	0.563768	0.797377	1.76562	1.491	1.40383	1.61931	1.40022	1.24534	1.1992	1.18095	0.875299	0.764342	1.56994	1.25643	0.32422	-0.110957	0.0196531	-0.313513	0.000631085	0.694642	0.00511877	0.492087
K.GHSDSSASESEVSLLS(79.966)PVK.N	4.4424	S:226,;	5.97,	Q0VGB7	Ppp4r2	0.00582647	-0.232481	0.00193739	0.479373	0.44265	0.030519	-0.208389	-0.17566	-1.67012	-0.769248	-1.2752	-1.63439	-1.50659	-1.52223	-1.21951	-2.35313	0.0636642	0.0222801	-1.33724	-1.65037	0.851334	-0.0413841	0.36887	-0.313127	0.00219103	-1.4009	0.00212467	-1.67265
R.RSS(79.966)DSWDVWGSGSASNNK.N	4.5527	S:360,;	0,	Q9EPJ9	Arfgap1	1.42857	1.59339	1.26312	1.29125	0.892561	1.06655	1.10249	1.3118	3.02637	3.04398	3.28691	3.20791	2.77695	2.64152	2.95786	2.9373	1.39408	1.09335	3.14129	2.82841	0.039917	-0.300732	0.0191581	-0.312888	2.75916e-06	1.74721	5.97376e-06	1.73506
K.TVTMIS(79.966)PEDEQK.G	2.1721	S:275,;	5.06,	Q8R0A7	Kiaa0513	-1.44872	-1.5027	-2.12145	-2.1969	-1.73142	-1.94584	-2.01967	-1.67636	0.930644	0.722999	1.20319	0.975556	0.812256	0.679347	0.45183	0.637912	-1.81744	-1.84332	0.958097	0.645336	0.909861	-0.0258831	0.0473716	-0.31276	0.00013145	2.77554	5.86498e-07	2.48866
R.KQS(79.966)GAAPFGAM(15.995)PVPDQPPSASEK.N	3.1656	S:7,M:15,;	21.13,	O35927	Ctnnd2	-0.995092	-0.14102	-0.467581	-0.252886	-0.758421	-0.603758	-0.808162	-0.241557	-0.863329	-0.481449	-1.71363	-1.23061	-2.24582	-0.943655	-1.48162	-0.867111	-0.464145	-0.602975	-1.07225	-1.38455	0.569101	-0.13883	0.478702	-0.312296	0.114538	-0.608109	0.0856595	-0.781575
K.SS(79.966)LAETLDSTGSLDPQR.S	2.3024	S:71,;	0,	Q9EPR4	Slc23a2	-2.80459	-1.60898	-2.4512	-1.91052	-1.90096	-2.34089	-2.09353	-2.18612	-1.08963	-1.08577	-1.53066	-1.62143	-1.08955	-1.72071	-1.58896	-2.1774	-2.19382	-2.13037	-1.33187	-1.64416	0.834603	0.063449	0.29102	-0.312285	0.0401478	0.861953	0.115083	0.486219
K.S(79.966)MEVLSITDAGSGGSPVPTR.R	3.3923	S:399,;	7.81,	Q5RJI5	Brsk1	-1.88119	-1.20892	-1.76033	-1.34509	-1.78593	-1.85077	-1.43951	-2.00353	-1.60843	-1.54649	-1.31043	-1.17746	-1.22236	-1.84512	-2.26944	-1.55328	-1.54888	-1.76993	-1.4107	-1.72255	0.316119	-0.221051	0.267674	-0.311845	0.499952	0.138182	0.858994	0.0473872
R.QKS(79.966)ATSLSNGGAIQTQESGIK.E	3.7937	S:1907,;	3.07,	O55017	Cacna1b	1.09613	1.32367	0.901326	1.15644	0.837086	1.09329	0.882241	0.952513	1.01906	1.10105	1.32324	1.21292	0.59465	0.989535	0.753507	1.07136	1.11939	0.941281	1.16407	0.852263	0.14488	-0.17811	0.0590547	-0.311804	0.698454	0.0446746	0.504143	-0.0890185
R.M(15.995)LPHAPGVQMQAIPEDAVHEDS(79.966)GDEDGEDPDKR.I	3.9076	M:373,S:394,;	1000,	P70288	Hdac2	-0.550576	-0.321757	-0.930714	-0.452706	-0.431264	-0.570942	-0.573145	-0.425305	-1.13731	-1.26766	-1.26364	-2.0831	-1.59224	-2.04209	-1.6657	-1.6977	-0.563938	-0.500164	-1.43793	-1.74944	0.669133	0.063774	0.259212	-0.311509	0.0187473	-0.873989	0.000320631	-1.24927
R.EGSHS(79.966)PLDSADVR.V	2.3835	S:469,;	10.36,	Q6IR34	Gpsm1	2.40773	2.71405	2.5614	2.36967	2.31866	2.42431	2.45892	2.52698	-0.352454	0.353075	-0.144951	0.164672	-0.376496	-0.397178	-0.195944	-0.252288	2.51321	2.43222	0.00508523	-0.305477	0.411766	-0.0809954	0.140905	-0.310562	7.35351e-05	-2.50813	1.448e-08	-2.73769
R.SLGSLSQGS(79.966)ANATVLDVAQTGGHK.K	3.9716	S:938,;	9.46,	Q8CHG7	Rapgef2	-0.910063	-0.786176	-1.07263	-0.935547	-1.546	-1.04866	-0.90792	-1.22284	-0.0622292	-0.139603	-0.0195212	0.144572	-0.548463	-0.0124774	-0.539762	-0.210714	-0.926104	-1.18136	-0.0191953	-0.327854	0.162062	-0.255252	0.0959421	-0.308659	3.73289e-05	0.906909	0.00417513	0.853502
R.YLSPGWGS(79.966)ASEEEPSR.G	2.388	S:56,;	22.61,	Q8BN59	Larp6	-1.27916	-0.933197	-0.896379	-1.17319	-1.20259	-1.36302	-0.975193	-1.17131	-1.82642	-2.03626	-1.75641	-3.24049	-2.64755	-3.03753	-2.04598	-2.36269	-1.07048	-1.17803	-2.2149	-2.52344	0.413515	-0.107546	0.481928	-0.30854	0.0414289	-1.14441	0.0045076	-1.34541
R.ALST(79.966)DCTPSGDLSPLSR.E	2.7456	T:803,;	0.06,	Q3UHD9	Agap2	2.01049	1.12728	2.2901	2.22451	2.24155	2.32343	1.93559	2.15285	2.34448	1.71295	1.79937	1.76946	1.38619	1.75491	1.50211	1.75374	1.91309	2.16335	1.90656	1.59924	0.429525	0.250256	0.1366	-0.307327	0.98387	-0.00653148	0.00411031	-0.564115
K.HIKEEPLS(79.966)EEEPCTSTAVPSPEK.K	3.0583	S:509,;	1.71,	Q6DFW4	Nop58	0.18774	-2.1768	-0.0192895	0.101223	0.0375891	0.19452	0.43177	-0.0732856	-0.494168	-0.691226	-0.529716	-1.18486	-0.714272	-1.33094	-1.05563	-1.0255	-0.47678	0.147648	-0.724992	-1.03159	0.354651	0.624429	0.18441	-0.306593	0.698775	-0.248212	0.000440647	-1.17923
R.SLSGSTNTVS(79.966)SEGVTK.D	2.3071	S:597,;	2.97,	Q5DQR4	Stxbp5l	-1.66992	-1.18846	-1.50763	-1.48998	-1.4782	-1.49027	-1.59322	-1.85658	0.67246	0.520325	0.957889	0.834089	0.373191	0.527097	0.00796318	0.853745	-1.464	-1.60457	0.746191	0.440499	0.333277	-0.140569	0.191135	-0.305692	3.92215e-06	2.21019	0.000284164	2.04507
R.RGS(79.966)ADIIPLTATTPPCVPK.K	3.304	S:812,;	3.31,	O89032	Sh3pxd2a	-0.62658	-1.85952	-0.491193	-0.127258	-0.540988	-0.699336	-0.658734	-0.245329	-0.394469	-0.088695	0.278313	0.0928469	-0.572764	-0.324259	-0.307911	-0.128955	-0.776139	-0.536097	-0.0280011	-0.333472	0.576487	0.240042	0.131027	-0.305471	0.139383	0.748138	0.191005	0.202624
K.EPCGT(79.966)PEYLAPEVVGR.Q	3.1392	T:183,;	34.55,	Q3UHL1	Camkv	-1.77222	-1.90501	-1.0666	-1.85582	-1.62581	-1.51388	-1.71565	-1.74274	-0.679211	-0.789247	-0.415473	-0.495178	-0.913436	-1.2307	-0.610812	-0.846018	-1.64991	-1.64952	-0.594777	-0.900241	0.998561	0.00039351	0.100961	-0.305464	0.00743462	1.05514	0.00574935	0.749278
R.LLSSS(79.966)DDDANILSSPTDR.S	4.4624	S:862,;	0,	Q99K74	Med24	0.145027	0.00683832	-0.405999	-0.58896	-0.249972	-0.0308385	-0.915207	-0.356902	-1.35879	-1.14264	-1.50261	-0.944789	-1.27805	-1.55575	-1.94858	-1.3832	-0.210773	-0.38823	-1.23721	-1.5414	0.512813	-0.177456	0.164932	-0.304189	0.00372632	-1.02643	0.00341539	-1.15317
K.AAGISLIVPGKS(79.966)PTR.K	1.8975	S:484,;	0,	A2ALS5	Rap1gap	1.92709	2.02025	1.90033	1.90791	1.96265	1.71157	1.80206	1.70789	-0.0164337	1.3934	1.04494	0.870491	0.146943	0.49676	0.672461	0.761383	1.93889	1.79604	0.823097	0.519387	0.0917898	-0.14285	0.406734	-0.303711	0.0332894	-1.1158	0.000879584	-1.27666
K.SQEAGASGCST(79.966)EAK.H	2.1853	T:213,;	13.27,	Q6A065	Cep170	0.000154018	-0.334016	0.202729	-0.0725989	-0.120556	0.0190473	-0.105289	-0.0418639	-1.18379	-0.717464	-0.0650611	-0.355944	-1.03167	-0.969923	-0.572044	-0.963311	-0.0509331	-0.0621654	-0.580566	-0.884238	0.927788	-0.0112323	0.311464	-0.303672	0.11331	-0.529633	0.00270798	-0.822072
R.RAS(79.966)QSSLESSSGPPCIR.S	4.1648	S:1448,;	10.91,	Q99NE5	Rims1	1.66374	-0.622635	1.77332	1.57775	1.45165	1.66732	1.56851	1.53038	1.47873	1.2958	1.23889	1.0778	0.66361	1.03008	0.868772	1.3148	1.09804	1.55447	1.2728	0.969316	0.485853	0.456423	0.117968	-0.303488	0.782442	0.17476	0.0187852	-0.585151
K.SVKEDTLST(79.966)GAEENAVCESPVETVR.L	3.7485	T:433,;	0,	Q80YN3	Bcas1	-0.367186	-1.29292	-0.180729	-0.302265	-0.238855	0.0506206	-0.274215	0.133824	2.14671	1.6868	1.97772	1.64488	1.29795	1.68977	1.6696	1.58547	-0.535775	-0.0821565	1.86403	1.5607	0.175562	0.453618	0.0933916	-0.303329	0.000788474	2.3998	2.23302e-05	1.64285
R.SM(15.995)GTGDSAGVEVPS(79.966)SPLR.R	4.0581	M:381,S:393,;	0,	Q80YV2	Zc3hc1	0.85956	1.12091	0.936248	0.845433	0.867407	0.622863	0.958819	0.923976	0.359707	0.18041	0.0734782	0.147311	-0.110931	-0.220065	-0.129408	0.013103	0.940538	0.843266	0.190227	-0.111825	0.36411	-0.0972716	0.00883162	-0.302052	0.000141914	-0.750311	0.00011665	-0.955092
R.NILVQT(79.966)PESES(79.966)PQSR.R	2.3818	T:41,S:46,;	[14.89,10.36,]	Q8C7M3	Trim9	-1.31503	-1.55763	-1.18692	-1.04999	-1.38091	-1.02269	-1.0164	-1.32798	-0.29058	-0.612017	-0.480251	-0.939862	-0.948989	-1.1861	-0.69198	-0.703763	-1.27739	-1.18699	-0.580678	-0.882708	0.557017	0.0904018	0.145638	-0.302031	0.00792478	0.696716	0.0943416	0.304284
R.FST(79.966)PPGDLLDGGLSGR.S	1.9088	T:744,;	13.29,	Q99PV8	Bcl11b	0.824418	1.24987	0.633766	0.590573	0.730178	0.823485	0.968008	0.653372	0.301833	0.0585465	-0.298856	-0.198433	-0.0748615	-0.385828	-0.488758	-0.395101	0.824656	0.793761	-0.0342274	-0.336137	0.860311	-0.0308949	0.119324	-0.30191	0.0055384	-0.858883	9.03224e-05	-1.1299
K.QGPS(79.966)PVS(79.966)PNALDR.T	2.6984	S:992,S:995,;	1000,	Q3UHC7	Dab2ip	-0.646163	-0.155262	-0.523015	-0.639342	-0.853559	-0.471424	-0.813543	-0.401846	-2.63356	-1.50081	-1.62831	-1.29835	-1.72069	-2.26068	-1.69629	-2.58648	-0.490945	-0.635093	-1.76526	-2.06603	0.411759	-0.144148	0.447786	-0.300779	0.0171483	-1.27431	0.00282437	-1.43094
R.SFS(79.966)M(15.995)QDLTTIR.G	2.0383	S:152,M:153,;	5.06,	Q8BGH4	Reep1	-0.000614643	0.638506	-0.047195	-0.0572581	0.251204	-0.0904775	-0.230189	-0.072227	-0.455969	-0.541243	-0.417509	-0.403856	-0.827825	-0.527339	-0.57998	-1.08653	0.13336	-0.0354224	-0.454644	-0.755419	0.431637	-0.168782	0.0979324	-0.300774	0.0377195	-0.588004	0.00517954	-0.719996
R.DNSISPES(79.966)DVDTASTISLVTGETER.K	5.552	S:925,;	0,	Q6A065	Cep170	-0.29793	0.0930667	-0.339291	-0.428599	-0.544405	-0.216929	-0.00436449	-0.308321	-3.06559	-2.30382	-1.91909	-2.72548	-2.93359	-3.24482	-3.10296	-1.93364	-0.243188	-0.268505	-2.50349	-2.80375	0.879977	-0.0253166	0.469018	-0.300258	0.000936678	-2.26031	0.00158496	-2.53525
K.FSDDS(79.966)DDDFVQPR.K	2.4807	S:1029,;	22.16,	Q64127	Trim24	-1.18568	-1.35468	-1.03744	-1.16148	-0.711823	-0.81983	-1.087	-0.726548	-0.570428	-1.29236	-1.35098	-1.65773	-1.09232	-1.90119	-1.59431	-1.48322	-1.18482	-0.8363	-1.21787	-1.51776	0.0204834	0.348521	0.336064	-0.299886	0.897751	-0.0330527	0.0182089	-0.681459
R.QNYS(79.966)ESSNYDSELER.E	2.6236	S:794,;	0,	Q61687	Atrx	-1.73543	-0.817846	-0.983374	-0.568034	-1.49927	-1.17586	-1.26565	-1.7188	-1.23824	-1.79512	-1.35042	-1.22843	-1.27963	-2.6839	-0.949007	-1.89847	-1.02617	-1.41489	-1.40305	-1.70275	0.231273	-0.388723	0.50261	-0.299699	0.247855	-0.376881	0.516306	-0.287856
K.FRGSGDT(79.966)SNFDDYEEEEIR.V	2.6459	T:325,;	7.81,	P68181	Prkacb	-0.713346	-0.302186	-0.856591	-1.15966	-0.846512	-0.939114	-0.873205	-1.3462	0.158796	0.237777	0.0738921	0.0743732	-0.358596	0.226033	-0.304893	-0.209366	-0.757944	-1.00126	0.13621	-0.161706	0.303258	-0.243313	0.107306	-0.297915	0.013043	0.894154	0.00330693	0.839552
R.DLNSS(79.966)IDLQSFMAR.G	2.8292	S:766,;	3.98,	F6SEU4	Syngap1	-2.80137	-2.17912	-3.31356	-3.54408	-2.91505	-3.3392	-2.56142	-2.81054	-1.44312	-1.0263	-1.1423	-0.54974	-1.72283	-1.00289	-1.11444	-1.51017	-2.95953	-2.90656	-1.04037	-1.33758	0.884012	0.052977	0.280832	-0.297217	0.00298317	1.91917	0.000534293	1.56897
K.SQAPLDLSLSPDVSSEAS(79.966)PAR.T	3.1964	S:1980,;	1.27,	Q8VI59	Pcnx3	-1.3526	-0.552347	-0.808287	-0.677665	-1.5943	-0.863148	-0.596877	-0.556067	-2.22777	-1.40007	-1.72438	-1.62645	-2.514	-1.92711	-2.05793	-1.66779	-0.847724	-0.902598	-1.74467	-2.04171	0.860535	-0.0548738	0.277579	-0.297038	0.0111778	-0.896945	0.0103354	-1.13911
K.QAEDTISNASSQLS(79.966)SPPTSPQSSPR.K	4.769	S:1114,;	5.29,	Q8CHG7	Rapgef2	-2.42459	-2.53065	-1.63245	-3.46098	-2.01707	-2.59316	-2.90037	-2.3129	-0.669727	-0.662435	-0.771582	-0.318262	-0.803025	-0.972532	-1.05886	-0.773736	-2.51217	-2.45587	-0.605502	-0.902037	0.89911	0.0562967	0.0536975	-0.296536	0.011748	1.90667	0.00192176	1.55384
R.SSVS(79.966)SPANLNNSR.C	2.2604	S:298,;	0.01,	Q8VII8	Nr3c2	-0.886581	-0.542329	-0.927708	-1.42203	-0.987	-0.934645	-0.832103	-1.13881	-0.381833	-0.859014	-0.781285	-1.00432	-0.945644	-1.21105	-0.935369	-1.12007	-0.944663	-0.97314	-0.756613	-1.05303	0.889758	-0.0284766	0.111048	-0.296419	0.437584	0.188051	0.423532	-0.079892
K.SSPKEEVAS(79.966)EPEEAASPTTPK.K	3.168	S:536,;	1.7,	Q9D6Z1	Nop56	1.44807	1.87107	1.29213	1.46061	1.69303	1.81242	1.63707	1.49921	0.00222683	0.159126	0.0209804	0.503179	-0.385815	-0.0120301	0.00619793	-0.106709	1.51797	1.66043	0.171378	-0.124589	0.359433	0.142462	0.0937766	-0.295967	0.000216949	-1.34659	8.67142e-06	-1.78502
R.LGSQT(79.966)P.-	1.1658	T:709,;	5.88,	Q9QXJ1	Apbb1	-1.87498	-1.3839	-1.48054	-1.86886	-1.60901	-2.22412	-1.95065	-1.77797	-0.746571	-1.04848	-0.381302	-0.650031	-0.862486	-0.806578	-1.25931	-1.08061	-1.65207	-1.89044	-0.706596	-1.00225	0.242049	-0.238366	0.141257	-0.29565	0.00243542	0.945475	0.00213846	0.88819
K.TPPVAVTS(79.966)PITHTAQSALK.V	3.4089	S:544,;	3.98,	Q8CH77	Nav1	1.82168	2.08149	1.94712	1.81431	1.7773	1.6993	1.99398	1.66447	-0.339866	0.0409427	0.0250545	-0.0617809	-0.37875	-0.61093	-0.098443	-0.429202	1.91615	1.78376	-0.0839124	-0.379331	0.222946	-0.132391	0.0775687	-0.295419	4.19002e-06	-2.00006	7.86375e-06	-2.16309
R.FSASEASFLEGEAS(79.966)PPLGAR.R	4.2671	S:791,;	25.71,	Q9R1L5	Mast1	-0.44244	-0.0269828	-0.143631	-0.139053	-0.211797	-0.148802	0.25421	0.0244489	-0.784877	-0.754159	-0.860161	-0.589515	-1.27385	-0.867608	-0.891912	-1.13585	-0.188026	-0.020485	-0.747178	-1.0423	0.268615	0.167541	0.0499524	-0.295127	0.00301687	-0.559152	0.000387822	-1.02182
R.GIAIAYEDEGSS(79.966).-	2.4924	S:489,;	0,	Q9CR25	Dph2	-0.731088	-0.571064	-0.791049	-0.5017	-0.463896	-0.610106	-1.04442	-0.462727	-2.08227	-1.65108	-2.07467	-1.58811	-2.2634	-1.58142	-1.78983	-2.94167	-0.648725	-0.645288	-1.84903	-2.14408	0.983086	0.00343668	0.420094	-0.295048	0.000819716	-1.20031	0.00954404	-1.49879
K.YGTELNQGDM(15.995)KPPSYDSDEGNET(79.966)EVQPQQNSQLM(15.995)WK.Q	2.9408	M:130,T:143,M:154,;	0.62,	O55106	Strn	-0.41637	-0.296703	-0.420909	-0.509333	-0.797846	-0.416317	-0.375915	-1.13623	0.330076	0.03723	-0.017755	0.0805578	0.0312052	-0.145289	-0.576999	-0.0552096	-0.410829	-0.681577	0.107527	-0.186573	0.228456	-0.270748	0.11987	-0.2941	0.00242257	0.518356	0.072644	0.495004
R.VSSS(79.966)CLDLPDSTEEK.G	3.7752	S:1088,;	4.97,	Q6NXI6	Rprd2	2.39928	-1.39603	2.44932	1.99719	2.30026	2.21815	1.97665	1.92984	-0.723084	-0.219006	-1.30127	-1.60219	-1.00489	-1.68247	-1.04369	-1.29081	1.36244	2.10622	-0.961389	-1.25546	0.481074	0.743786	0.437046	-0.294076	0.0817731	-2.32383	1.12095e-05	-3.36169
R.SGS(79.966)IEQASLVVEER.T	3.1276	S:1051,;	0,	Q99NE5	Rims1	2.48491	3.04859	2.45997	2.35986	2.11855	2.26302	2.36082	2.02296	3.0864	2.36764	2.94196	2.96354	2.53223	2.57234	2.51641	2.5649	2.58833	2.19134	2.83988	2.54647	0.0783941	-0.396995	0.164944	-0.293414	0.303877	0.25155	0.0162575	0.355132
K.DEAAAATEPGAGAADKEAAEAEPAEPSSPAAEAEGAS(79.966)ASSTSSPK.A	4.7576	S:122,;	5.36,	P26645	Marcks	-1.12478	-0.599343	-0.510488	-0.518175	-0.890775	-0.858607	-0.777676	-0.69362	-0.849433	-1.06479	-1.00655	-1.90759	-1.21328	-1.40186	-1.39915	-1.98528	-0.688195	-0.805169	-1.20709	-1.49989	0.493384	-0.116974	0.357413	-0.292804	0.122644	-0.518894	0.0218508	-0.694724
R.LGSS(79.966)GLGSASSIQAAVR.Q	2.8376	S:3754,;	0,	Q7TMY8	Huwe1	-2.68912	-1.47767	-1.45513	-1.72455	-2.93166	-1.13574	-1.92039	-1.75118	-1.19792	-2.07591	-1.23362	-1.62286	-1.50536	-2.11326	-1.64613	-2.03502	-1.83662	-1.93474	-1.53258	-1.82494	0.842771	-0.0981246	0.295415	-0.292364	0.429027	0.304039	0.797946	0.1098
K.LPQQGS(79.966)FQIDEFVNTENSSSR.K	4.4371	S:810,;	68.6,	Q8K3E5	Ahi1	-2.17871	-1.77148	-2.03303	-2.51771	-3.23315	-3.27809	-2.25907	-3.46852	-0.804201	-1.22395	-1.30127	-1.48993	-1.54846	-1.67892	-1.62956	-1.11855	-2.12523	-3.0597	-1.20484	-1.49387	0.0324383	-0.934474	0.186024	-0.289035	0.00498422	0.920393	0.00539159	1.56583
K.EYVSNDAT(79.966)QS(79.966)DDEEKLQSQQTDTDGGR.L	4.0325	T:403,S:405,;	[6.15,7.32,]	Q6NVE8	Wdr44	-0.954033	-1.45306	-0.457494	-0.609698	-1.1702	-0.917853	-0.649334	-0.891001	0.141393	0.41509	0.402346	0.628915	-0.0576115	0.0242	0.087985	0.378467	-0.868572	-0.907097	0.396936	0.10826	0.88218	-0.0385247	0.0809663	-0.288676	0.00569032	1.26551	0.000409349	1.01536
R.NLTSSS(79.966)LNDISDKPEK.D	2.5797	S:257,;	7.04,	O88343	Slc4a4	0.365571	-0.0525241	0.0816808	-0.316196	-0.305522	-0.937197	-0.479691	-0.934578	1.55688	0.518847	1.45812	0.996033	0.936398	0.683635	1.17926	0.576434	0.0196331	-0.664247	1.13247	0.843932	0.0192628	-0.68388	0.342649	-0.288539	0.010666	1.11284	0.00041985	1.50818
K.EGTPGLQDSPVAAS(79.966)PALQGPDPTSEPEPEVVVTSR.S	4.2976	S:743,;	9.09,	Q5SWP3	Nacad	-1.8795	-1.31876	-1.49422	-1.5608	-1.22545	-0.939753	-1.44126	-1.49475	-2.8273	-2.24438	-2.28154	-1.92873	-2.6034	-3.1123	-2.33844	-2.37956	-1.56332	-1.2753	-2.32049	-2.60842	0.145474	0.288019	0.306658	-0.287936	0.018215	-0.757166	0.0012774	-1.33312
R.EQQAWVISPPQPS(79.966)PQK.Q	3.6014	S:910,;	13.1,	Q8C1B1	Camsap2	-0.122266	-0.0738292	-0.321246	-0.548121	-0.326353	0.0964093	-0.157448	0.12785	-0.778492	-0.411017	-0.150986	-0.181684	-0.462008	-0.731356	-0.71001	-0.767773	-0.266366	-0.0648855	-0.380545	-0.667787	0.235516	0.20148	0.14301	-0.287242	0.552549	-0.114179	0.00505456	-0.602901
R.SWESS(79.966)SPVDRPELEAASPTTR.S	3.6177	S:357,;	9.87,	Q80YV2	Zc3hc1	0.339702	0.724091	0.285842	0.505435	0.283944	0.603791	0.565732	0.640949	-0.784877	-0.425172	-0.698344	-0.466235	-1.24582	-0.925423	-0.830272	-0.519825	0.463768	0.523604	-0.593657	-0.880334	0.656715	0.0598363	0.160786	-0.286677	0.00021516	-1.05742	0.000610241	-1.40394
R.SS(79.966)QEIETSSCLESLSSK.G	3.0561	S:97,;	11.43,	Q8C0T5	Sipa1l1	-0.214807	-2.06072	-0.153654	0.254973	0.182994	-0.0981307	-0.0760665	-0.184592	0.628454	0.586868	0.728619	0.24356	0.0783739	0.28093	0.2379	0.445524	-0.543553	-0.0439488	0.546875	0.260682	0.406557	0.499604	0.0739853	-0.286193	0.123341	1.09043	0.0318675	0.304631
R.RGS(79.966)ALGPDEAGGELER.L	4.051	S:17,;	1000,	P60469	Ppfia3	2.27546	2.61833	2.33708	2.13693	2.0296	2.18864	2.13553	2.40484	2.3067	2.46595	2.70566	2.71339	2.10412	2.12478	2.27481	2.5444	2.34195	2.18966	2.54792	2.26203	0.282789	-0.152297	0.0901784	-0.285895	0.195583	0.205971	0.595229	0.0723723
R.KTS(79.966)GPPVSELITK.A	3.0068	S:36,;	0,	P43274	H1-4	0.780818	1.05324	0.892848	0.68218	1.25881	1.07108	1.14311	1.11799	0.141617	0.237418	0.551462	0.81302	-0.0403414	0.147693	0.481842	0.0117173	0.852272	1.14775	0.435879	0.150228	0.025362	0.295476	0.192628	-0.285651	0.0661898	-0.416393	0.00182263	-0.99752
R.LQSDSSSSTQVFES(79.966)VDEVEQTEAEGR.S	6.194	S:678,;	5.24,	Q8BPQ7	Sgsm1	0.400095	0.874298	0.37487	0.334921	0.301055	0.422106	0.409214	0.0234599	0.788379	1.21432	1.32541	1.32013	1.26179	1.02649	0.791167	0.429006	0.496046	0.288959	1.16206	0.877112	0.239471	-0.207087	0.244546	-0.284948	0.00998341	0.666014	0.03662	0.588153
R.RPILQLS(79.966)PPGPR.S	2.3782	S:19,;	1000,	Q6ZQ03	Fnbp4	0.736228	1.12932	0.654704	0.816301	0.91745	0.84833	0.904575	0.955024	-0.53987	-0.13285	-0.376204	-0.251545	-0.479736	-0.658461	-0.877578	-0.423254	0.834137	0.906345	-0.325117	-0.609757	0.54123	0.0722073	0.0797665	-0.28464	0.000163932	-1.15925	0.000438921	-1.5161
K.SAPET(79.966)LTLPDPEKK.A	2.3588	T:303,;	1.71,	Q8K4R4	Pitpnc1	-0.169349	0.153631	-0.188396	0.0610204	-0.00760555	-0.131896	-0.174837	0.134741	-1.20248	-1.16765	-1.68883	-1.38517	-1.33872	-2.03936	-2.00266	-1.1981	-0.0357735	-0.0448991	-1.36103	-1.64471	0.936528	-0.00912559	0.311084	-0.283678	0.00017903	-1.32526	0.00329468	-1.59981
K.LDPAQS(79.966)ASRENLLEEQGSIALR.Q	3.5388	S:1029,;	4.88,	P16546	Sptan1	-0.408803	-0.137623	-0.00596857	-0.284689	-0.279282	-0.175856	-0.313598	-0.0305123	0.461569	0.600906	0.877161	0.783132	0.483056	0.372886	0.624347	0.10803	-0.209271	-0.199812	0.680692	0.39708	0.93344	0.0094589	0.0965	-0.283612	0.000438837	0.889963	0.00573427	0.596892
K.GGAST(79.966)PTPPTPTPSSNSTSR.T	3.0422	T:435,;	0,	Q6DIB4	Nol4l	-0.641601	-0.766221	-0.738616	-0.814543	-0.463249	-0.903123	-0.447855	-0.929778	-1.26298	-0.853261	-1.99001	-1.54327	-1.77012	-1.5512	-1.95975	-1.50157	-0.740245	-0.686001	-1.41238	-1.69566	0.717517	0.0542442	0.337594	-0.283276	0.0655467	-0.672137	0.00121975	-1.00966
K.DSAADQSDS(79.966)PPEK.T	2.3127	S:406,;	0,	Q8VE52	Ogfrl1	-1.58174	-1.41372	-1.19282	-1.71009	-1.47603	-1.96524	-2.13476	-1.65402	0.384195	-0.266387	0.145563	-0.0897808	-0.468293	-0.125551	-0.143305	-0.220995	-1.47459	-1.80751	0.0433977	-0.239536	0.12758	-0.33292	0.144962	-0.282934	0.000201503	1.51799	0.000384972	1.56798
R.TPLT(79.966)SADEHNIHSK.L	2.1465	T:1047,;	0,	Q6A065	Cep170	1.03738	1.03404	0.778265	0.174237	0.498405	0.485641	0.599685	0.337776	-0.744081	-1.49602	-1.20622	-1.62789	-1.65777	-1.56491	-1.38808	-1.59279	0.755981	0.480377	-1.26855	-1.55089	0.27093	-0.275605	0.247811	-0.282337	0.000372427	-2.02453	2.39198e-07	-2.03127
K.M(15.995)LSHDPDPNGELLPGSPT(79.966)PEEPI.-	2.7965	M:523,T:540,;	1.86,	O70324	Slc16a2	-1.52537	-1.31279	-1.63959	-1.38326	-1.80166	-2.01829	-2.06488	-1.59506	-2.31132	-3.02242	-2.24184	-3.41345	-3.36696	-3.65846	-2.35877	-2.7244	-1.46525	-1.86997	-2.74726	-3.02715	0.0249948	-0.404719	0.52036	-0.279891	0.0169946	-1.282	0.0235312	-1.15718
K.FQSVQIQAT(79.966)LSPPQQTK.T	3.074	T:196,;	10.36,	Q6PGC1	Dhx29	0.74166	0.833435	0.420947	0.402065	0.464463	0.548436	0.451264	0.365773	0.263365	-0.178878	0.261509	0.13208	0.257713	-0.173034	-0.239275	-0.484845	0.599526	0.457484	0.119519	-0.15986	0.294687	-0.142043	0.191189	-0.279379	0.019504	-0.480007	0.0247579	-0.617344
K.TQDGVALEIQPLNS(79.966)QEGLDSEDKEK.K	2.3721	S:329,;	0.33,	Q6Q477	Atp2b4	-0.0266709	0.952621	0.437045	0.163365	0.972367	0.339527	0.0633235	0.0887952	1.3199	1.17235	1.32454	1.8089	0.958209	1.41059	0.862319	1.27781	0.38159	0.366003	1.40642	1.12723	0.960256	-0.0155867	0.192106	-0.279189	0.00935496	1.02483	0.0280126	0.76123
R.SGS(79.966)LS(79.966)PCPPGDTLPWNLPLHEQK.K	3.2995	S:33,S:35,;	[5.13,6.94,]	Q9QXZ0	Macf1	-1.29982	-3.07654	-0.824973	-1.03088	-1.16073	-1.05523	-1.80365	-1.52484	-0.28032	-0.676928	-0.447795	-0.37758	-0.394623	-1.25591	-0.703854	-0.544757	-1.55805	-1.38611	-0.445656	-0.724786	0.768853	0.171942	0.244364	-0.27913	0.118417	1.1124	0.0410974	0.661326
R.HS(79.966)FPALYYEEGADSLSQR.V	3.6086	S:714,;	15.5,	Q68FM6	Elfn2	-1.7385	-1.42334	-1.63602	-1.36091	-1.55563	-1.38289	-1.71831	-1.24533	-1.40919	-1.70809	-1.14905	-1.30871	-2.04012	-1.46477	-1.97537	-1.20829	-1.53969	-1.47554	-1.39376	-1.67214	0.65362	0.0641559	0.287514	-0.278377	0.362923	0.145935	0.428438	-0.196598
R.SESVEGFLS(79.966)PSR.C	2.6482	S:1291,;	2.96,	Q8C1B1	Camsap2	-0.483737	-0.317907	-0.327536	-0.459859	-0.14145	-0.629062	-0.552638	-0.382912	-1.07079	-1.4853	-0.986987	-1.11051	-0.9756	-1.77663	-0.974496	-2.03597	-0.39726	-0.426515	-1.1634	-1.44067	0.814148	-0.0292555	0.401671	-0.277277	0.0032083	-0.766137	0.0271653	-1.01416
R.LPEASQS(79.966)PLVLK.Q	2.379	S:522,;	4.08,	Q8K4B0	Mta1	-0.129475	0.365974	-0.0248275	0.0805688	0.439424	0.144112	-0.0604949	0.0775523	-1.16535	-0.842963	-1.36046	-1.07817	-1.56248	-1.16505	-1.68198	-1.14613	0.07306	0.150148	-1.11174	-1.38891	0.625565	0.0770882	0.165028	-0.277176	0.000228765	-1.1848	0.000158571	-1.53906
K.NM(15.995)TVEQLLT(79.966)GSPTSPTVEPEKPTR.E	4.9389	M:824,T:831,;	0,	Q6ZPJ3	Ube2o	-0.755521	-0.572592	-0.622919	-0.376688	-0.447595	-0.325768	-1.25482	-0.505424	-0.339865	-0.384776	-0.358498	0.127394	-0.130496	-0.578102	-0.655884	-0.697705	-0.58193	-0.633403	-0.238936	-0.515547	0.830531	-0.0514728	0.173677	-0.27661	0.0638268	0.342994	0.654329	0.117856
K.APVVLQPEQIVS(79.966)EEETPPPLLTK.E	4.0074	S:413,;	3.36,	Q9JIX8	Acin1	0.0295024	0.308327	-0.0295072	-0.180003	0.383933	0.0693326	0.0599208	0.266078	-0.654058	-0.547113	-0.800888	-1.11707	-1.14074	-0.654265	-1.31507	-1.11199	0.0320799	0.194816	-0.779783	-1.05551	0.256958	0.162736	0.193114	-0.275732	0.00257149	-0.811862	0.000752569	-1.25033
K.AVALDSDNIS(79.966)LK.S	3.1226	S:756,;	10.26,	Q8CH77	Nav1	1.12699	0.937757	1.07774	1.06547	1.25317	1.07978	1.14209	1.2467	-1.49521	-0.788516	-1.51252	-1.37305	-1.36528	-1.82218	-1.38287	-1.70073	1.05199	1.18044	-1.29232	-1.56777	0.0699147	0.128448	0.235579	-0.275442	0.000520151	-2.34431	3.50825e-05	-2.7482
R.AKPAAQSEEETAT(79.966)SPAAS(79.966)PTPQSAER.S	3.9136	T:74,S:79,;	[8.01,11.08,]	Q8JZQ9	Eif3b	-0.19973	0.049355	0.0190358	-0.266542	-0.29858	-0.291898	-0.0849423	-0.504472	-1.35182	-0.775037	-1.89945	-1.41718	-1.71855	-1.76075	-1.05424	-2.01134	-0.0994704	-0.294973	-1.36087	-1.63622	0.143989	-0.195503	0.406188	-0.27535	0.00819318	-1.2614	0.00370151	-1.34125
R.SDLDLGYEPEGS(79.966)ASPTPPYLR.W	3.682	S:75,;	3.8,	O35625	Axin1	-1.51304	-1.61264	-1.5689	-1.74462	-2.20187	-1.883	-1.28519	-2.0042	-1.81679	-1.5988	-1.74395	-1.98666	-2.28966	-1.81436	-1.97974	-2.16168	-1.6098	-1.84356	-1.78655	-2.06136	0.325467	-0.233763	0.0847274	-0.274806	0.120805	-0.176752	0.37802	-0.217795
R.ST(79.966)PSQVTSEEK.D	2.505	T:2624,;	7.7,	Q9QYR6	Map1a	0.737887	0.910303	0.803814	1.07733	0.689153	0.451665	0.624818	0.88127	1.49005	1.46645	1.79573	1.6512	1.12961	1.19216	1.44337	1.53916	0.882333	0.661727	1.60086	1.32608	0.106418	-0.220607	0.0723202	-0.274781	0.000525801	0.718524	0.00247492	0.664349
K.GPGEPDSPT(79.966)PLHPPTPPILSTDR.S	2.6959	T:1841,;	0,	P55200	Kmt2a	-1.19128	-1.29292	-1.721	-0.89105	-1.267	-1.01694	-1.5238	-2.15217	-1.32614	-1.33128	-0.998693	-1.17957	-1.21027	-1.63484	-1.17326	-1.91595	-1.27406	-1.48998	-1.20892	-1.48358	0.499187	-0.215914	0.229059	-0.274656	0.746577	0.0651417	0.983839	0.00639927
R.SQAS(79.966)EEESPVSPLGR.P	2.8718	S:3512,;	30.83,	O88737	Bsn	0.291559	1.24481	0.503956	0.928685	0.334308	1.01509	0.677648	1.3059	3.8667	3.53559	3.80855	3.71924	3.65069	3.44078	3.10505	3.63581	0.742253	0.833238	3.73252	3.45808	0.771596	0.0909852	0.122168	-0.27444	0.000306695	2.99027	0.000133979	2.62484
R.TSS(79.966)IADEGTYTLDSILR.Q	2.6708	S:1650,;	0,	Q99104	Myo5a	1.89465	2.4528	2.37846	1.82023	1.72266	1.96942	1.8479	2.26576	0.730614	1.33681	1.19207	1.00628	1.10109	0.730651	0.727486	0.612081	2.13653	1.95144	1.06644	0.792827	0.393641	-0.185098	0.157787	-0.273617	0.00246658	-1.07009	0.000335967	-1.15861
K.DTLNPVAVPVSS(79.966)PTATKPSPANTASPCTSNINPPR.A	5.4235	S:579,;	3.61,	Q8BWW4	Larp4	0.0559039	-1.21806	0.105623	-0.0161405	0.0385027	-0.10816	0.0275025	-0.246324	-0.860629	-1.038	-1.05552	-1.10499	-1.26601	-1.71706	-1.59699	-0.573246	-0.268168	-0.0721198	-1.01478	-1.28833	0.585253	0.196048	0.367976	-0.273542	0.0985707	-0.746617	0.01471	-1.21621
R.KAVGSM(15.995)PTAGSAGS(79.966)VPENLNLFPEPGSK.S	2.9435	M:231,S:239,;	2.47,	Q7TN29	Smap2	-0.296986	-0.186903	-0.44435	-0.0545478	-0.0424557	-0.319929	0.0908685	-0.363361	0.0902128	0.152851	0.347067	0.305026	0.0273809	-0.324537	0.161422	-0.0615172	-0.245697	-0.158719	0.223789	-0.0493128	0.551076	0.0869776	0.0719718	-0.273102	0.00470896	0.469486	0.493258	0.109406
R.CSVS(79.966)SPSNTNNR.S	1.7999	S:311,;	6.3,	Q8VII8	Nr3c2	-0.928953	-0.914342	-1.00943	-1.10255	-1.24348	-1.15491	-0.993075	-0.948431	-0.758249	-0.67998	-0.916207	-0.609287	-0.614642	-0.914927	-1.19645	-1.32893	-0.98882	-1.08497	-0.740931	-1.01374	0.290394	-0.0961541	0.187232	-0.272808	0.024297	0.247889	0.701045	0.0712353
K.LENEGS(79.966)DEDIETDVLYSPQM(15.995)ALK.L	2.9578	S:364,M:378,;	6.69,	Q9EQQ9	Oga	-0.59282	-0.198459	-0.245445	-0.439165	-0.645246	-0.224117	-0.598342	-0.370065	-0.48721	-0.634208	-0.941088	-0.588112	-1.16873	-1.00868	-0.533969	-1.03025	-0.368972	-0.459442	-0.662655	-0.935408	0.52589	-0.0904704	0.164135	-0.272753	0.0704298	-0.293683	0.0347917	-0.475966
K.NLPPSGAVPVTGT(79.966)PPHVVK.V	2.858	T:268,;	1.54,	P97855	G3bp1	-2.06056	-2.32691	-2.19775	-1.63478	-1.24163	-1.50392	-1.13867	-1.57094	-1.80463	-2.25952	-2.38699	-1.59655	-2.15033	-2.98389	-2.39215	-1.60904	-2.055	-1.36379	-2.01192	-2.28385	0.0113632	0.691211	0.459781	-0.271932	0.863454	0.0430758	0.0416255	-0.920067
R.ALGGELAAIPSS(79.966)PQPTPK.A	3.2886	S:599,;	0,	Q9QYX7	Pclo	1.21374	1.2521	0.999713	1.3456	0.812006	1.07465	0.950323	1.43856	-1.02422	-0.204041	-0.369996	-0.37214	-0.999241	-0.738371	-0.797518	-0.522834	1.20279	1.06888	-0.492599	-0.764491	0.424511	-0.133906	0.249173	-0.271893	0.0010347	-1.69539	5.9722e-05	-1.83337
K.M(15.995)PDEPEEPVVT(79.966)VSSPAVPPPTK.V	3.0683	M:458,T:468,;	0,	Q9ESU6	Brd4	-0.494304	-0.553101	-1.09668	-0.551461	-0.593826	-0.795607	-0.971389	-0.537446	-1.43976	-0.93516	-1.69799	-1.78688	-1.32997	-1.83558	-1.43169	-2.34957	-0.673886	-0.724567	-1.46495	-1.7367	0.78039	-0.0506812	0.401746	-0.271757	0.0180034	-0.791061	0.0154098	-1.01214
R.M(15.995)DS(79.966)YEQEEDIDQIVAEVK.Q	4.3594	M:265,S:267,;	11.51,	B2RUJ5	Apba1	0.53907	0.959422	0.49125	0.741667	0.300928	0.603241	0.52357	0.342679	0.737164	0.723769	0.894844	0.941863	0.580076	0.39465	0.545385	0.691118	0.682852	0.442604	0.82441	0.552807	0.11876	-0.240248	0.0167308	-0.271602	0.298115	0.141558	0.289313	0.110203
K.QEAVQEVS(79.966)FDEEPGPPR.G	3.8066	S:1289,;	1000,	Q3U214	Mast3	-1.63276	-0.722303	-1.35297	-1.51026	-1.31366	-1.45328	-1.45979	-1.2034	0.489524	0.0218692	0.0132289	0.308794	-0.339816	0.128947	-0.226761	0.188737	-1.30457	-1.35753	0.208354	-0.0622232	0.816088	-0.0529574	0.172741	-0.270577	0.00153513	1.51293	0.000621308	1.29531
R.YMAENPTAGVVQEEEEDNLEY(79.966)DSDGNPIAPSK.K	3.4819	Y:183,;	2.52,	Q810A7	Ddx42	1.33782	1.51282	1.33611	1.47369	1.26429	1.17995	0.964538	1.55901	0.219171	0.416202	0.310643	0.325442	0.0522661	-0.1135	-0.018754	0.269427	1.41511	1.24195	0.317864	0.0473597	0.260942	-0.173164	0.0363844	-0.270505	2.2179e-06	-1.09725	0.000385927	-1.19459
R.KETES(79.966)EAEDDNLDDLER.H	3.4513	S:915,;	0,	Q52KI8	Srrm1	1.17861	1.50003	1.17592	1.26172	1.34936	1.26697	1.35509	1.35013	0.275279	0.283059	-0.403608	-0.000816345	-0.199023	-0.20541	-0.316725	-0.204794	1.27907	1.33039	0.0384784	-0.231488	0.557359	0.0513231	0.192879	-0.269967	0.00175633	-1.24059	2.85996e-08	-1.56188
R.AGATCVSQCDLS(79.966)PGNGEDR.A	3.3617	S:378,;	5.6,	Q99J10	Ctu1	0.646521	-0.0415483	0.392472	0.523118	0.226018	0.35434	0.766114	0.500635	-0.113539	-0.470545	-0.734136	-0.441339	-0.737579	-0.869228	-0.441301	-0.790966	0.380141	0.461777	-0.43989	-0.709769	0.682479	0.0816358	0.142511	-0.269879	0.00620415	-0.82003	0.000277083	-1.17155
K.NM(15.995)ANLS(79.966)GVNGSPQSALDFIR.R	2.0567	M:908,S:912,;	6.69,	Q01097	Grin2b	-3.38634	-2.63962	-3.31213	-3.74353	-3.53826	-3.04419	-3.70351	-2.89536	-1.81244	-1.32278	-2.28685	-1.62502	-1.55355	-2.76602	-2.25454	-1.55123	-3.2704	-3.29533	-1.76177	-2.03133	0.936727	-0.0249258	0.48356	-0.269566	0.00277598	1.50863	0.0150174	1.26399
R.SFSLGDLS(79.966)HSPQTAQHVER.I	3.4335	S:308,;	7.04,	Q3UHB8	Ccdc177	-0.624919	-0.1633	-0.510692	-0.534132	-0.154273	-0.139773	-0.375705	-0.470143	0.664359	0.564406	0.894844	0.946829	0.588175	0.541649	0.583335	0.279059	-0.458261	-0.284974	0.767609	0.498055	0.234105	0.173287	0.0634371	-0.269555	0.00011301	1.22587	0.000411808	0.783028
R.HSLGQEVIGIGGS(79.966)QDESEVPVR.E	4.8929	S:807,;	5.35,	P58871	Tnks1bp1	-1.7696	-1.03206	-1.38748	-1.70211	-1.76239	-1.70558	-1.30779	-1.65138	-0.837881	-0.37595	-0.155104	-0.238289	-0.222609	-0.595763	-1.57965	-0.287115	-1.47281	-1.60679	-0.401806	-0.671284	0.527813	-0.133975	0.479434	-0.269478	0.00338652	1.071	0.0526505	0.935502
R.LGAGALNPGSYAS(79.966)LEDTSDK.M	3.2654	S:413,;	4.88,	Q8BRT1	Clasp2	0.440281	1.56025	0.750381	0.669839	0.326347	0.770812	0.781598	1.15883	0.509489	1.12989	1.18241	0.930292	0.903975	0.4944	0.757318	0.5202	0.855187	0.759397	0.938022	0.668973	0.759669	-0.0957905	0.19733	-0.269048	0.78504	0.0828342	0.665495	-0.0904237
K.QEDLNSEALS(79.966)PSITCDLSSR.V	4.2444	S:112,;	2.02,	Q7TT18	Atf7ip	1.40126	-1.15717	1.58795	1.25641	1.36911	1.25822	1.29984	1.38086	-0.250266	-0.244132	0.0420823	-0.634752	-0.651287	-0.483565	-0.662189	-0.365386	0.772111	1.32701	-0.271767	-0.540606	0.454111	0.554897	0.152475	-0.26884	0.204995	-1.04388	1.82169e-05	-1.86761
R.TLS(79.966)PSEEAQGLLGLPSM(15.995)AAEVEAPR.D	4.1043	S:786,M:800,;	7.48,	O89084	Pde4a	-2.07214	-2.20892	-2.26791	-1.89286	-3.45187	-2.11032	-2.09215	-2.16415	-1.86558	-0.701526	-0.50045	-0.680708	-0.847975	-1.16456	-1.665	-1.14561	-2.11046	-2.45462	-0.937067	-1.20579	0.382139	-0.344163	0.486665	-0.268718	0.0289898	1.17339	0.0243611	1.24884
R.DNLTLWTSDT(79.966)QGDEAEAGEGGEN.-	2.2433	T:232,;	4.54,	P63101	Ywhaz	-1.06988	-1.23248	-1.47375	-0.836781	-0.657774	-1.44191	-1.49122	-1.39301	-1.36388	-1.13704	-1.34543	-0.991751	-1.9369	-1.41422	-0.948151	-1.61331	-1.15322	-1.24598	-1.20952	-1.47815	0.71244	-0.0927542	0.297803	-0.268623	0.740266	-0.0563018	0.447608	-0.232171
K.STSENKEEDMLS(79.966)GTEADAGCGLSDPNLTLSSGK.D	3.7294	S:519,;	0,	Q505F5	Lrrc47	0.604597	-1.68188	1.05678	0.310164	0.666964	0.907302	0.535312	1.12093	0.369897	0.179288	0.0452523	-0.15601	-0.272278	-0.423419	0.0501366	0.0103297	0.0724158	0.807626	0.109607	-0.158808	0.313439	0.73521	0.141885	-0.268414	0.955333	0.0371912	0.00145992	-0.966433
R.GQPGSAYDGTGQPSAAYLSM(15.995)SQGAVANANS(79.966)TPPPYER.T	4.119	M:561,S:571,;	4.02,	Q8C2Q3	Rbm14	-0.778793	-0.594936	-0.855292	-0.913587	-0.634279	-1.22061	-1.28795	-1.21075	-1.64126	-1.87525	-2.14905	-1.98944	-2.35028	-1.72438	-1.81536	-2.83808	-0.785652	-1.0884	-1.91375	-2.18202	0.141463	-0.302746	0.392019	-0.268277	0.000262211	-1.1281	0.0156146	-1.09363
R.LQS(79.966)TEFSPSGSEAGSPGLQNGEGQR.G	2.7812	S:303,;	0,	Q9WV69	Dmtn	-0.880345	-0.370991	-0.985078	-0.561045	-0.604487	-0.73081	-1.07743	-0.560018	-0.158979	0.586586	-0.501067	0.154866	-0.0513077	-0.0887532	-0.884113	0.0330501	-0.699365	-0.743186	0.0203514	-0.247781	0.8199	-0.043821	0.42746	-0.268132	0.0455727	0.719716	0.101893	0.495405
R.APS(79.966)PVVS(79.966)PTELSK.E	2.7	S:1334,S:1338,;	[17.42,15.03,]	Q80Z38	Shank2	0.71626	1.33228	1.27147	0.675972	0.869976	0.713907	0.418062	0.907439	-0.218806	0.672446	0.366125	0.587019	0.133171	0.0239816	-0.0214529	0.199733	0.998994	0.727346	0.351696	0.0838583	0.247216	-0.271648	0.277197	-0.267838	0.0520968	-0.647298	0.00549506	-0.643488
R.HVPS(79.966)PLNLEEVQK.K	2.4415	S:371,;	1000,	Q8VD37	Sgip1	0.291307	0.403381	0.244157	0.194171	-0.411366	0.166568	0.144721	0.262308	0.744276	1.1716	1.19083	1.15612	0.642794	0.669477	0.958369	0.921117	0.283254	0.0405575	1.06571	0.797939	0.211714	-0.242697	0.0984526	-0.267767	0.00252287	0.782453	0.00875781	0.757382
R.SCDDLLNDDCDS(79.966)FPDPK.T	3.045	S:474,;	0.94,	Q3UTJ2	Sorbs2	-0.644961	-1.60324	-0.387481	-0.481082	-0.289186	-0.173974	-0.549563	-0.743017	0.754292	1.0303	0.664363	1.11497	0.532756	0.556056	0.72346	0.683159	-0.779192	-0.438935	0.89098	0.623858	0.328104	0.340257	0.0840774	-0.267122	0.00559952	1.67017	0.00183305	1.06279
K.QISGQYSGS(79.966)PQLLK.N	3.1892	S:30,;	10.36,	Q8R1A4	Dock7	-0.537805	-0.0127368	-0.0160928	0.509103	0.331576	-0.00618219	0.371778	0.202924	-1.22313	-1.08712	-1.0286	-0.959216	-1.81977	-1.03844	-0.952866	-1.55396	-0.0143828	0.225024	-1.07452	-1.34126	0.357722	0.239407	0.29262	-0.266741	0.0127679	-1.06014	0.0022517	-1.56628
R.NPICDS(79.966)PSDSLLAENFSCSTDR.K	3.4535	S:910,;	7.55,	E9Q286	Ice1	-1.06634	-2.74826	-1.42283	-1.71489	-1.45187	-1.72584	-1.51501	-1.56051	-1.78915	-1.80916	-1.80431	-1.84513	-2.07989	-2.07443	-2.25878	-1.89934	-1.73808	-1.56331	-1.81194	-2.07811	0.664616	0.174775	0.034304	-0.266175	0.851405	-0.0738549	0.00179818	-0.514805
K.NTTEEVGS(79.966)PAK.E	2.7334	S:705,;	4.15,	Q5BLK4	Tut7	2.18625	2.42782	2.32759	2.2608	2.13417	2.1395	2.24341	2.22282	0.472495	0.489266	0.380254	0.681883	0.249166	0.311105	-0.0284491	0.427794	2.30062	2.18498	0.505975	0.239904	0.109256	-0.11564	0.068064	-0.266071	8.96406e-07	-1.79464	0.000110683	-1.94507
K.S(79.966)IDEGM(15.995)FSAEPYLR.L	2.4419	S:1291,M:1296,;	14.77,	D3YZU1	Shank1	-0.315031	-0.00997305	-0.354075	-0.187962	-0.487603	-0.808105	-0.460906	-0.650065	0.887532	0.287579	1.22059	0.725946	-0.0810404	0.643156	0.519157	0.976157	-0.21676	-0.60167	0.780411	0.514357	0.013764	-0.38491	0.400543	-0.266054	0.00916614	0.997171	0.0102614	1.11603
K.GASAATGIPLESDEDS(79.966)NDNDNDLENENCM(15.995)HTN.-	2.0132	S:965,M:978,;	14.49,	Q8R5H1	Usp15	-2.89541	-2.91015	-2.61213	-2.77107	-2.02405	-2.08251	-2.75489	-2.67048	-2.04501	-2.11118	-1.88892	-1.83762	-2.10766	-2.4095	-2.40032	-2.02835	-2.79719	-2.38298	-1.97068	-2.23646	0.115942	0.414209	0.0719333	-0.265777	0.000126647	0.826509	0.529856	0.146523
K.AVAGVMIT(79.966)ASHNR.K	2.7367	T:173,;	21.08,	Q8CAA7	Pgm2l1	0.256876	0.593563	0.0501437	0.23365	0.441383	0.220223	0.0668721	0.226055	1.2231	0.936433	1.01204	0.98736	0.563448	0.794078	0.699758	1.03896	0.283558	0.238633	1.03973	0.77406	0.755395	-0.0449246	0.0742668	-0.265673	0.00256753	0.756176	0.00629753	0.535427
R.EM(15.995)DM(15.995)SPEEVAPS(79.966)PR.A	2.3877	M:327,M:329,S:337,;	14.81,	Q8CH72	Trim32	0.459628	0.404546	0.434286	-0.0732846	0.0641613	-0.104032	0.372402	0.120771	1.93822	1.5124	2.00299	2.04553	1.37252	1.70325	1.60778	1.7545	0.306294	0.113325	1.87479	1.60951	0.278102	-0.192968	0.131831	-0.265276	0.000114422	1.56849	3.03114e-05	1.49619
K.EGINPGYDDY(79.966)ADSDEDQHDAYLER.M	3.5581	Y:441,;	4.45,	Q08943	Ssrp1	0.90326	1.41512	0.992445	1.21615	1.13331	1.35395	1.0698	1.23235	-0.0524397	0.578804	-0.453751	0.0910978	-0.274899	0.166791	-0.312036	-0.476392	1.13175	1.19735	0.0409279	-0.224134	0.638892	0.0656067	0.342756	-0.265062	0.00773961	-1.09082	0.000575798	-1.42149
R.SSSS(79.966)CNDLYATVK.D	2.643	S:351,;	8.63,	Q3U1F9	Pag1	0.135686	-1.38838	0.0688748	0.219864	-0.0481033	0.937649	0.45539	0.188278	-0.0274944	-0.078815	-0.15559	-0.179043	-0.716052	-0.17905	-0.289358	-0.315826	-0.240989	0.383304	-0.110235	-0.375072	0.217459	0.624292	0.10593	-0.264836	0.756368	0.130754	0.0281589	-0.758375
K.SLNFQEDDDTSRET(79.966)FASDTNEALASLDEAQEGPGETK.L	4.3026	T:344,;	5.31,	Q9JJT9	Phax	-0.134189	0.358509	-0.240858	-0.146068	-1.09578	-0.509841	-0.299026	-0.693078	-2.11515	-2.63651	-2.47995	-1.93495	-2.51029	-2.87573	-2.02596	-2.81331	-0.0406516	-0.64943	-2.29164	-2.55632	0.0323171	-0.608779	0.335924	-0.264683	4.82183e-05	-2.25099	0.000338226	-1.90689
K.ELFDYS(79.966)PPLHK.S	2.1423	S:510,;	0,	Q8K019	Bclaf1	2.85158	3.01239	2.89503	3.04097	2.7494	2.80499	2.75351	2.93064	1.53346	1.55506	1.8237	1.59869	1.51527	1.21928	1.36915	1.34941	2.94999	2.80963	1.62773	1.36328	0.0648628	-0.140357	0.0264268	-0.264449	9.71186e-06	-1.32226	3.4133e-06	-1.44636
K.FSDEGDSDSALDSVSPCPS(79.966)SPK.Q	2.9429	S:509,;	0,	Q9R0Z9	Dlc1	-1.81861	-2.44791	-1.7305	-2.53838	-2.066	-2.46427	-1.71831	-2.44641	-0.833463	-0.501406	-0.382722	-0.247112	-0.838252	-1.01225	-0.52756	-0.644293	-2.13385	-2.17375	-0.491176	-0.75559	0.889199	-0.0398957	0.160849	-0.264414	0.0011708	1.64268	0.00107901	1.41816
R.VS(79.966)PAAAQLADTFFGK.G	2.6298	S:4410,;	7.65,	Q6PDK2	Kmt2d	-0.0183997	-0.466496	0.180991	-0.552416	0.0372839	-0.677305	0.292015	-0.51858	-1.13949	-1.70187	-1.62831	-1.05911	-1.72929	-2.10369	-1.2304	-1.52283	-0.21408	-0.216647	-1.38219	-1.64655	0.993211	-0.00256622	0.325565	-0.264361	0.00291229	-1.16811	0.00314142	-1.42991
R.DTT(79.966)LEPYADPYYDYEIER.F	2.7482	T:359,;	0,	Q0P678	Zc3h18	-1.62374	-1.11351	-1.55576	-2.1887	-1.04068	-1.668	-1.59224	-1.07099	-2.03078	-2.20771	-2.59897	-2.52706	-2.5453	-1.97166	-2.76172	-3.14304	-1.62043	-1.34298	-2.34113	-2.60543	0.357103	0.277447	0.390035	-0.264299	0.0387892	-0.720702	0.00704102	-1.26245
R.RSS(79.966)YLLAITTER.S	2.2476	S:607,;	0,	Q69ZH9	Arhgap23	-1.00894	-0.487004	-0.656008	-0.491354	-0.970357	-0.614694	-0.953459	-0.472003	0.168081	0.166885	0.277415	0.20607	-0.163138	0.387036	-0.306539	-0.154399	-0.660826	-0.752628	0.204613	-0.0592601	0.617821	-0.091802	0.182204	-0.263873	0.00468551	0.865439	0.0133866	0.693368
R.QTPTPPT(79.966)HLPPQVQPSLPAAPSADQSQQQPR.S	4.0258	T:890,;	3.53,	B2RWS6	Ep300	-1.61665	-1.19238	-1.44103	-1.21305	-1.28861	-1.10565	-0.832965	-1.48486	-1.94153	-2.14358	-2.07834	-2.71014	-1.8367	-2.74208	-2.59968	-2.74768	-1.36578	-1.17802	-2.2184	-2.48153	0.319205	0.187759	0.378863	-0.263137	0.00789644	-0.85262	0.00373616	-1.30352
K.SVTFS(79.966)PDLGPVPPEGLGDYNR.A	4.6482	S:683,;	0,	Q80VC9	Camsap3	0.277811	0.429445	-0.0364089	0.0313506	0.190689	0.108367	0.0869222	-0.0729327	0.0608435	-0.528656	-0.167041	-0.161994	-0.544031	-0.234087	-0.622034	-0.446559	0.175549	0.0782615	-0.199212	-0.461678	0.463772	-0.0972878	0.132966	-0.262466	0.0619	-0.374761	0.00268616	-0.53994
R.AVSLDS(79.966)PVSVGSGPPVK.N	2.5258	S:850,;	16.42,	O09000	Ncoa3	0.979186	1.26527	0.799697	0.730121	0.726685	0.951768	0.635146	0.836133	-0.440431	-0.0977359	-0.795583	-0.966939	-0.776416	-0.688179	-0.882477	-1.00338	0.94357	0.787433	-0.575172	-0.837614	0.310233	-0.156137	0.274012	-0.262441	0.00113271	-1.51874	2.80846e-06	-1.62505
R.TQAQVS(79.966)SPIVTENK.Y	2.4236	S:612,;	0,	Q811P8	Arhgap32	-0.871323	-0.309175	-0.622035	-1.01499	-0.757362	-0.31287	-0.457354	-1.3104	-2.11515	-1.11255	-0.990446	-1.35088	-1.22945	-1.59342	-2.12505	-1.67001	-0.70438	-0.709496	-1.39226	-1.65448	0.985538	-0.00511634	0.436083	-0.262226	0.0679544	-0.687876	0.0174152	-0.944986
R.VISGS(79.966)PPDSVGDTGAEVTANVSR.S	3.1955	S:1371,;	8.68,	Q70IV5	Synm	-0.145021	-0.329703	-0.194789	-0.155656	-0.499493	-0.24649	-0.342167	-0.559029	0.0731344	-0.701526	-0.289773	-0.0278845	-0.834381	-0.582081	-0.431396	-0.146384	-0.206292	-0.411795	-0.236512	-0.498561	0.0578973	-0.205502	0.289489	-0.262048	0.874893	-0.0302198	0.615387	-0.0867659
K.KAGPLGGS(79.966)SY(79.966)EEEEEEEGGGGGER.K	2.3802	S:433,Y:435,;	[0,5.95,]	Q9JKF6	Nectin1	-1.23293	-0.72655	-0.939221	-0.835908	-1.06469	-0.776061	-1.03877	-1.17964	-0.412151	-0.0269475	-0.259987	-0.178515	-0.651968	-0.415111	-0.537828	-0.319601	-0.933652	-1.01479	-0.2194	-0.481127	0.579775	-0.0811409	0.0523082	-0.261727	0.00240507	0.714252	0.00331213	0.533666
K.DTLNPVAVPVS(79.966)SPTATK.P	2.7065	S:578,;	4.58,	Q8BWW4	Larp4	0.951329	1.05002	1.0725	0.744004	0.653505	0.704422	0.684394	0.837166	0.102257	0.597829	-0.0910487	0.500051	-0.0390043	0.172511	-0.0885029	0.0195527	0.954462	0.719872	0.277272	0.016139	0.0437208	-0.23459	0.210006	-0.261133	0.0177416	-0.67719	9.98937e-05	-0.703733
K.VGTPT(79.966)DIHSEK.E	1.8546	T:2234,;	5.36,	Q8C8R3	Ank2	-0.282898	0.196432	-0.203852	-0.332108	-0.12328	-0.0684562	-0.505584	-0.0665946	0.6667	0.786409	0.760863	0.600608	0.435114	0.448317	0.352305	0.534585	-0.155607	-0.190979	0.703645	0.44258	0.832606	-0.0353719	0.00391453	-0.261065	0.003189	0.859252	0.00590878	0.633559
R.GSET(79.966)LGGGGGGAAGTR.E	2.9537	T:23,;	0,	P31650	Slc6a11	-1.87048	-1.67366	-1.28704	-1.78898	-1.55747	-2.20017	-1.55477	-1.58396	-0.217079	-0.750234	-0.286846	-0.802238	-0.66394	-0.895813	-0.847331	-0.693554	-1.65504	-1.72409	-0.514099	-0.77516	0.747828	-0.06905	0.187083	-0.26106	0.00136526	1.14094	0.00591445	0.94893
K.GSPVSEIGWETPPPES(79.966)PR.L	3.4185	S:218,;	41.16,	Q99L88	Sntb1	-1.56074	-1.02786	-1.37812	-2.55266	-1.28632	-1.5476	-1.77022	-1.86878	-0.86423	-0.407922	-0.905148	-0.942995	-0.637394	-1.64037	-0.759845	-1.12565	-1.62984	-1.61823	-0.780074	-1.04081	0.975264	0.0116123	0.360728	-0.260739	0.0744414	0.84977	0.079192	0.577418
R.ASLACS(79.966)PLGGGEPSPGAGEPSK.G	3.5561	S:330,;	5.95,	E9PYL2	Prr12	0.177587	-1.39152	0.551836	0.506467	0.700458	0.865087	0.610299	0.687935	-1.3493	-1.28511	-0.832352	-1.26268	-0.94648	-1.4001	-1.64891	-1.77453	-0.0389085	0.715945	-1.18236	-1.44251	0.198116	0.754853	0.284117	-0.260146	0.0845658	-1.14345	0.00068669	-2.15845
K.VQIPVSHPDPEPVSDNEDDS(79.966)Y(79.966)DEEVHDPR.A	3.6489	S:131,Y:132,;	[5.29,4.8,]	P39447	Tjp1	-1.48095	-0.98449	-1.3744	-1.02623	-1.20583	-1.66641	-1.65136	-1.66781	-0.770445	-1.10387	-0.593703	-0.810388	-1.43391	-0.983895	-0.860159	-1.03836	-1.21652	-1.54785	-0.819602	-1.07908	0.0973006	-0.331339	0.163767	-0.259481	0.051938	0.396914	0.0321424	0.468772
K.GREDAVAEDVCIDLTCDSGSQAVPSPAT(79.966)R.S	3.7753	T:625,;	22.16,	P70399	Tp53bp1	-1.28964	-2.93483	-0.765448	-1.47586	-1.10955	-0.780349	-1.06387	-1.1377	-1.18323	-1.00573	-1.18823	-1.4919	-1.48216	-1.26654	-1.27104	-1.8855	-1.61645	-1.02287	-1.21727	-1.47631	0.292528	0.59358	0.199435	-0.259037	0.457792	0.399173	0.0444363	-0.453444
K.QVDTEEAGMVT(79.966)AATASNVKASPK.R	3.2704	T:166,;	7.09,	Q99JF8	Psip1	-0.88176	-0.801029	-1.31284	-0.884416	-0.911218	-1.22568	-0.56835	-1.12046	-0.582983	-1.32702	-1.52438	-1.17115	-1.32834	-1.03526	-1.56251	-1.71519	-0.970012	-0.956426	-1.15138	-1.41033	0.944132	0.0135854	0.345779	-0.258942	0.474154	-0.181371	0.0711121	-0.453899
K.ILDQMPATPS(79.966)SPM(15.995)YVD.-	2.1558	S:391,M:394,;	0,	P47809	Map2k4	-0.158677	0.0999589	0.0963893	0.163801	-0.618586	-0.278085	-0.0952525	-0.682271	1.08777	1.11637	1.47813	0.900639	1.01166	0.63475	1.07972	0.822468	0.0503681	-0.418548	1.14573	0.887149	0.0350247	-0.468917	0.152021	-0.258578	0.000620715	1.09536	0.000427122	1.3057
K.GSAESPDEGITT(79.966)TEGEGECEQTPEELEPVEK.Q	2.7519	T:895,;	0,	P14873	Map1b	-0.57646	-1.73109	-0.126764	-0.314979	-0.536444	-0.484427	-0.725496	-0.284427	-1.13894	-1.19892	-2.01886	-1.90061	-1.67497	-1.5499	-2.02416	-2.0398	-0.687324	-0.507698	-1.56433	-1.82221	0.658086	0.179626	0.372346	-0.257873	0.0941312	-0.877009	0.00022054	-1.31451
K.VNVTVDYIRPAS(79.966)PATETVPAFSER.T	4.0701	S:426,;	5.51,	Q78PY7	Snd1	-1.07635	-0.881455	-0.914662	-0.937418	-0.967601	-0.960043	-0.806467	-0.795619	-0.552525	-0.959676	-1.06871	-1.13334	-1.09649	-1.63415	-1.11348	-0.901514	-0.952471	-0.882432	-0.928563	-1.18641	0.31376	0.0700384	0.254447	-0.257847	0.870948	0.0239079	0.146233	-0.303977
R.S(79.966)QENILQGFSLPNK.E	2.9088	S:612,;	0.95,	Q8R4U7	Luzp1	-0.686392	0.236982	-0.0988278	-0.637059	-1.00446	-0.865576	-0.522644	-0.188027	0.492343	0.259357	0.470599	0.424098	-0.112805	0.0954928	0.408033	0.225269	-0.296324	-0.645178	0.411599	0.153997	0.272473	-0.348853	0.0965302	-0.257602	0.0461475	0.707923	0.0137943	0.799175
R.AKPAAQSEEETAT(79.966)SPAASPTPQSAER.S	4.1629	T:74,;	2.96,	Q8JZQ9	Eif3b	-0.400058	-0.398284	-0.475143	-0.595101	-0.387234	-0.492145	-0.661028	-0.918954	-0.238827	-0.677267	-0.311779	-0.354453	-1.1175	-0.529258	-0.766999	-0.198632	-0.467147	-0.61484	-0.395581	-0.653098	0.303517	-0.147694	0.294569	-0.257516	0.539099	0.0715654	0.87224	-0.0382572
K.TNGKGS(79.966)PEEQSPSPVQFINSTGAGDSSR.S	3.6686	S:114,;	7.23,	Q99NF3	Cep41	0.583015	0.840246	0.503552	0.603179	0.311679	0.693638	0.72344	0.433786	0.150344	-0.228159	-0.070313	-0.0300245	-0.541189	-0.26228	-0.472355	0.070806	0.632498	0.540636	-0.0445383	-0.301255	0.488551	-0.0918621	0.168188	-0.256716	0.000718112	-0.677036	0.00332041	-0.84189
R.RLS(79.966)PPGGS(79.966)GSGVPGGGPLLPTAGR.E	2.4442	S:714,S:719,;	[7.55,5.95,]	Q69ZK9	Nlgn2	-1.23149	-1.24461	-1.51951	-1.14733	-1.02119	-0.920691	-1.31139	-1.041	-0.34646	0.174602	-0.027493	0.215936	-0.194798	-0.145044	-0.0607061	-0.608687	-1.28574	-1.07357	0.0041461	-0.252309	0.117848	0.212166	0.197879	-0.256455	0.000350613	1.28988	0.00214929	0.82126
K.FTSSQTQSPTPPKPPSPSFELGLS(79.966)NFPPLPGAAGNLK.T	4.4809	S:534,;	6.03,	Q6A0A2	Larp4b	-0.61007	-1.37011	-0.147282	-0.805401	-0.809037	-1.16909	-0.468256	-0.761949	-1.16924	-1.51164	-1.41518	-1.7998	-1.42865	-1.55902	-2.28017	-1.65379	-0.733215	-0.802084	-1.47397	-1.73041	0.822862	-0.068869	0.311803	-0.256441	0.0535393	-0.740752	0.00903892	-0.928325
R.LGAGVGLDPGSAGS(79.966)LSPQDPM(15.995)ALGSSAR.P	3.7807	S:54,M:61,;	2.56,	Q148V7	Relch	-0.661148	-0.790912	-0.508444	-0.976002	-1.34233	-0.814835	-0.62324	-0.851725	-1.07965	-0.585068	-0.446904	-0.311595	-1.49922	-0.341865	-0.889856	-0.717872	-0.734127	-0.908031	-0.605805	-0.862202	0.383218	-0.173905	0.420087	-0.256397	0.539657	0.128321	0.878754	0.0458289
R.GAS(79.966)PLGPGSAAGSGAAASGGLGLGLGGR.G	4.9075	S:48,;	5.73,	Q6NZR2	Msantd2	0.480481	0.393239	0.282071	0.502907	0.184922	0.522438	0.0295596	0.284512	-1.03179	-0.615909	-1.22188	-0.772473	-1.19282	-1.42789	-0.689474	-1.35552	0.414675	0.255358	-0.910514	-1.16642	0.232413	-0.159317	0.278838	-0.255909	0.000955516	-1.32519	0.000766317	-1.42178
R.VHVQFFDDSPT(79.966)R.G	2.4216	T:139,;	8.49,	P54276	Msh6	-0.147912	-0.15069	-0.529007	-0.198021	-0.237011	-0.0215011	-0.241404	0.131377	-1.18098	-1.75166	-1.25842	-1.97379	-2.0854	-2.1123	-1.43709	-1.55328	-0.256407	-0.0921348	-1.54121	-1.79702	0.249125	0.164273	0.363846	-0.255805	0.00297616	-1.28481	0.000590619	-1.70488
K.GGGGSGET(79.966)SK.K	1.7413	T:57,;	21.24,	Q9JL04	Fmn2	-1.21213	-0.988904	-1.17132	-1.27835	-1.50859	-1.14566	-1.09629	-1.31958	-0.23125	-0.757379	-0.165819	-0.27758	-0.921626	-0.859535	-0.208448	-0.463485	-1.16268	-1.26753	-0.358007	-0.613274	0.391352	-0.104851	0.284486	-0.255267	0.00486551	0.804672	0.0215533	0.654256
R.TM(15.995)PTAQLS(79.966)PTEISAVR.Q	2.6312	M:452,S:458,;	4.93,	Q6DIB4	Nol4l	-1.60679	-2.05573	-1.36883	-2.38156	-1.19433	-1.66694	-1.64277	-1.1804	-1.59191	-1.47938	-1.54712	-1.38091	-2.22438	-1.71051	-1.53012	-1.5526	-1.85323	-1.42111	-1.49983	-1.7544	0.163468	0.432114	0.214798	-0.254571	0.216894	0.353395	0.166346	-0.33329
K.TALGDDVPRS(79.966)PPEETVGENEYK.L	3.3723	S:70,;	0.76,	Q6P1D7	Slx4	0.550444	0.928334	0.984995	0.586238	0.626913	0.739697	0.705435	0.507141	-0.554341	-0.343327	-0.481771	-0.443556	-0.743738	-0.564586	-0.544284	-0.988513	0.762503	0.644796	-0.455749	-0.71028	0.394412	-0.117706	0.0845165	-0.254532	0.000634092	-1.21825	0.000168335	-1.35508
R.VIS(79.966)PGPNFQER.I	1.9839	S:278,;	1000,	Q9JHU2	Palmd	-0.402697	0.255762	-0.310704	-0.0569196	-0.361688	-0.219644	0.23184	-0.179074	-1.89107	-2.23338	-2.4763	-2.00619	-2.14361	-2.58208	-2.47112	-2.42513	-0.12864	-0.132141	-2.15174	-2.40549	0.986265	-0.00350177	0.16783	-0.253749	5.41868e-05	-2.0231	1.42345e-05	-2.27334
K.DYNASASTIS(79.966)PPSSMEEDKFSK.S	3.4611	S:1204,;	0,	P14873	Map1b	0.438582	0.896653	0.127205	0.21552	0.284971	0.367711	0.0270276	0.620038	-1.22719	-0.676251	-1.42919	-0.713962	-1.44627	-1.50765	-0.564152	-1.54306	0.41949	0.324937	-1.01165	-1.26528	0.671462	-0.0945534	0.432218	-0.253633	0.0013844	-1.43114	0.00258635	-1.59022
R.DM(15.995)TECSTPLPEDCS(79.966)PTHSPR.V	2.8645	M:2349,S:2361,;	4.93,	E9Q394	Akap13	-0.569603	-1.15679	-1.36549	-1.81397	-1.5283	-1.78609	-0.459572	-0.494985	-0.489294	-0.674221	-1.82732	-1.41345	-1.70011	-0.874506	-1.77305	-1.06883	-1.22646	-1.06724	-1.10107	-1.35413	0.725323	0.159228	0.538834	-0.253056	0.768489	0.125395	0.515911	-0.286889
R.ASS(79.966)CETYEYPAR.G	2.998	S:402,;	0.01,	Q9Z1S8	Gab2	3.39305	3.15798	3.39249	3.26968	3.24501	3.3911	3.46639	3.39263	1.28324	1.57255	1.05357	1.43827	0.82504	0.959846	1.40678	1.14527	3.3033	3.37378	1.33691	1.08423	0.373323	0.0704855	0.184383	-0.252673	4.54662e-05	-1.96639	9.917e-05	-2.28955
R.VS(79.966)VDSNLFVYSK.S	2.2137	S:1141,;	0,	Q8BPN8	Dmxl2	-1.75448	-2.30303	-2.05374	-1.96737	-2.66544	-2.30832	-2.42861	-1.91357	0.169183	-0.00509405	0.397889	0.238038	-0.0169001	0.178601	-0.194674	-0.177399	-2.01966	-2.32899	0.200004	-0.0525932	0.166394	-0.30933	0.0808786	-0.252597	8.54692e-06	2.21966	8.43863e-05	2.27639
K.SS(79.966)PKEEVAS(79.966)EPEEAASPTTPK.K	2.2713	S:529,S:536,;	[0,3.7,]	Q9D6Z1	Nop56	0.686497	0.849215	0.544081	0.892452	0.915545	0.634724	0.572261	0.873509	0.553002	0.457524	0.270207	0.431202	-0.0223942	0.513019	-0.045517	0.259924	0.743061	0.74901	0.427984	0.176258	0.961068	0.00594842	0.153912	-0.251726	0.0214173	-0.315078	0.0141649	-0.572752
K.VQGLLENGDSVTS(79.966)PEK.V	3.1523	S:1353,;	5.88,	P41230	Kdm5c	-0.271355	-0.000342846	-0.802768	-0.58309	-0.316387	-0.207272	-0.254632	-0.490972	-1.77129	-1.93638	-0.98526	-0.845134	-1.55482	-1.67254	-2.09346	-1.22399	-0.414389	-0.317316	-1.38452	-1.6362	0.632032	0.0970734	0.476517	-0.251686	0.0301603	-0.970126	0.00298418	-1.31889
R.HTYGTINS(79.966)QPEEGEEESGLR.G	3.5495	S:768,;	14.89,	Q8CBX0	Tmem63c	-0.772743	-1.03206	-1.15941	-0.869156	-1.20836	-1.9267	-1.26061	-1.5482	-0.221113	-0.511942	-0.661005	-0.555551	-0.480643	-0.394844	-0.701327	-1.37895	-0.958342	-1.48597	-0.487403	-0.738942	0.0407533	-0.527626	0.356713	-0.251539	0.0102622	0.470939	0.0388856	0.747026
R.SKS(79.966)PASTSSVNGTPGSQLSTPR.S	3.1723	S:307,;	5.97,	Q9JLM8	Dclk1	2.10416	2.64614	2.20681	2.32669	1.75082	2.28867	1.84633	2.10417	-1.35435	-0.60491	-1.55094	-1.22189	-1.23149	-1.57876	-0.860561	-2.06688	2.32095	1.9975	-1.18302	-1.43442	0.105404	-0.323453	0.474008	-0.2514	3.41451e-05	-3.50397	0.000178179	-3.43192
K.LLDFGSLS(79.966)NLQVTQPTVGM(15.995)NFK.T	4.4812	S:115,M:126,;	5.08,	P63276	Rps17	2.74111	2.88457	2.81866	2.8899	2.74385	3.04077	2.72446	2.95971	1.36894	1.60098	1.4695	1.47344	1.11567	1.49833	1.27311	1.02082	2.83356	2.8672	1.47821	1.22698	0.715119	0.0336391	0.0904384	-0.251231	1.11633e-06	-1.35535	2.66852e-05	-1.64022
R.EGS(79.966)PIPHDPDLGSK.L	3.0604	S:431,;	28.37,	P42128	Foxk1	2.24117	2.19908	2.29178	2.40401	2.56139	2.63644	2.49559	2.33555	2.05514	1.69572	1.81642	1.69856	1.44088	1.68357	1.63859	1.49884	2.28401	2.50724	1.81646	1.56547	0.0326039	0.223234	0.0545125	-0.25099	0.0057758	-0.467549	3.71583e-05	-0.941773
K.DAQS(79.966)PLLEVDAASVK.Y	3.3794	S:836,;	21.38,	Q69ZR9	Tasor	1.2581	1.66177	1.22353	1.04516	1.38836	1.56149	1.21372	1.00469	0.336168	0.508905	0.279391	0.479806	0.267112	0.0156665	0.101486	0.216673	1.29714	1.29206	0.401067	0.150234	0.978012	-0.00507343	0.0194728	-0.250833	0.00304498	-0.89607	0.000714073	-1.14183
K.S(79.966)IEQAEDAHK.K	3.2042	S:169,;	1000,	Q3UHF7	Hivep2	3.20913	3.91895	3.30056	3.44631	3.43346	3.31652	3.06102	3.33776	1.60227	1.07825	1.66711	0.968547	1.02098	0.908768	1.39342	0.990768	3.46874	3.28719	1.32904	1.07848	0.357073	-0.181549	0.283651	-0.25056	0.00011552	-2.13969	6.51586e-06	-2.2087
R.EQQAWVIS(79.966)PPQPSPQK.Q	3.2536	S:905,;	22.91,	Q8C1B1	Camsap2	-0.506475	-0.213878	-0.726929	-0.468176	-0.711055	-0.704488	-0.58472	-0.464577	0.171383	-0.519819	0.0930142	-0.348803	-0.261842	-0.706525	-0.544284	-0.092977	-0.478865	-0.61621	-0.151056	-0.401407	0.308228	-0.137345	0.294737	-0.250351	0.158562	0.327809	0.223956	0.214803
K.SQSLT(79.966)NAFNLPEPAPPRPSLSQDEVK.A	3.1778	T:668,;	0,	O88935	Syn1	-1.89085	-0.467443	-1.61301	-1.37057	-1.2932	-1.22217	-0.492579	-1.41834	3.52332	2.9239	3.46117	3.31679	2.59379	3.11121	3.44307	3.07623	-1.33547	-1.10657	3.30629	3.05607	0.564167	0.228892	0.302784	-0.25022	0.000135964	4.64176	6.38273e-06	4.16265
R.DGEDLDS(79.966)QGDGSSQPDTISIASR.T	2.6586	S:1627,;	6.69,	Q0KL02	Trio	-1.33582	-0.801924	-1.48938	-1.62671	-1.2932	-1.0271	-1.4382	-1.16453	-1.984	-1.61623	-1.93983	-2.00619	-2.10299	-2.4001	-1.90722	-2.13278	-1.31346	-1.23076	-1.88656	-2.13578	0.700002	0.0827018	0.117775	-0.249212	0.0418706	-0.573105	0.000561496	-0.905019
K.VDGPDVALKDSDQVAQS(79.966)DGEES(79.966)PAAEEQLLGER.I	3.431	S:526,S:531,;	[8.37,5.84,]	Q3UPL0	Sec31a	-0.419448	-0.609242	-0.693352	-0.695499	-0.462603	-0.265204	-0.654915	-0.772512	0.0042038	-0.138669	-0.581915	-0.0448532	-0.622297	-0.233826	-0.291529	-0.607622	-0.604385	-0.538808	-0.190309	-0.438818	0.633187	0.0655769	0.194095	-0.24851	0.0453449	0.414077	0.533353	0.09999
R.QGS(79.966)PVAAGAPAK.Q	2.3327	S:181,;	1000,	O88477	Igf2bp1	1.81139	2.35412	1.85887	1.87949	2.18839	2.34186	2.25177	2.00853	-1.75449	-0.144044	-1.20571	-1.47885	-1.27437	-0.997562	-1.47112	-1.83392	1.97597	2.19764	-1.14577	-1.39425	0.190933	0.221672	0.559165	-0.248474	0.00146376	-3.12174	5.10256e-05	-3.59189
K.EELVS(79.966)SEDDAQALTPVTQGLPSR.G	2.6001	S:584,;	0,	Q3U319	Rnf40	-2.33737	-2.06287	-2.30218	-2.72079	-1.95027	-2.91157	-2.44874	-2.44824	-2.51702	-2.80397	-2.59765	-2.52841	-3.17068	-2.29948	-3.09346	-2.87521	-2.3558	-2.4397	-2.61176	-2.85971	0.738824	-0.0838987	0.304222	-0.247947	0.160459	-0.255957	0.181665	-0.420005
K.SVSTT(79.966)NIAGHFNDESPLGLR.Q	4.3172	T:153,;	0,	Q60875	Arhgef2	0.278824	0.853394	0.298151	0.459484	0.467294	0.27678	0.12502	0.743392	-0.0949097	-0.713984	-1.25738	-0.165388	-0.415001	-0.728413	-1.20563	-0.873498	0.472463	0.403121	-0.557916	-0.805636	0.725597	-0.069342	0.470212	-0.24772	0.0235142	-1.03038	0.00142828	-1.20876
R.AS(79.966)PLLLSSAPATDPTDAITR.Q	4.0997	S:625,;	18.11,	Q8BVU0	Lrch3	-1.10713	-1.04402	-1.67674	-1.49135	-2.29091	-2.14308	-1.51132	-1.61548	-2.60315	-2.90668	-2.27837	-2.96284	-3.53521	-3.03753	-2.39215	-2.77613	-1.32981	-1.8902	-2.68776	-2.93525	0.0645968	-0.560387	0.426712	-0.247495	0.000817064	-1.35795	0.0155906	-1.04506
K.AIEDEGGNPDEIEVTS(79.966)ECNK.K	2.5377	S:79,;	0,	D3YXK2	Safb	-0.820784	-1.66929	-0.661446	-0.583334	-0.542127	-0.645138	-0.550035	-0.337273	-2.27013	-1.31749	-1.98655	-1.62934	-2.5644	-1.754	-1.92396	-1.94885	-0.933714	-0.518643	-1.80088	-2.0478	0.195785	0.41507	0.401831	-0.246926	0.0383826	-0.867163	0.00159698	-1.52916
K.GLSVSGPCGSRS(79.966)PQQTPM(15.995)ES.-	3.1723	S:493,M:499,;	2.56,	Q99LL5	Pwp1	1.24817	-1.57795	0.898095	0.988794	1.19575	1.61341	1.07678	1.1907	-1.03737	-0.607168	-1.46784	-1.61642	-1.2634	-2.18913	-1.12118	-1.14252	0.389276	1.26916	-1.1822	-1.42906	0.27576	0.879885	0.497939	-0.24686	0.0928901	-1.57148	0.000503054	-2.69822
K.AEEPAPGATAGDASSAAGPEQEAPAATDEAAAS(79.966)AAPAASPEPQPECSPEAPPAPTAE.-	3.0123	S:285,;	14.77,	P26645	Marcks	0.550759	-3.60064	0.791511	0.727958	0.52669	0.960619	0.143552	0.812928	-1.12808	-0.598159	-0.837793	-0.605737	-0.970919	-1.09703	-0.804861	-1.28399	-0.382603	0.610947	-0.792441	-1.0392	0.425539	0.993551	0.177822	-0.24676	0.729248	-0.409838	0.000642405	-1.65015
K.WDEQTSNTKGDDDEES(79.966)DEEAVK.K	2.2926	S:619,;	0,	Q922U1	Prpf3	0.029202	0.829486	0.328187	0.559951	0.303719	0.310781	0.472245	0.228633	-0.41347	-0.58634	-0.376486	-0.364319	-0.598139	-0.759999	-0.8068	-0.56254	0.436707	0.328844	-0.435154	-0.681869	0.580572	-0.107862	0.0210367	-0.246715	0.0108587	-0.871861	1.64343e-05	-1.01071
K.LSSS(79.966)ESPAPDTGSSAASGEADTSRPGTQQK.M	3.3562	S:857,;	0.01,	Q9QXL2	Kif21a	-1.17419	-1.11685	-1.39955	-1.25366	-2.02151	-1.11971	-1.15835	-1.67851	-0.307945	-0.359818	-0.566991	-0.264363	-0.328338	-1.39135	-0.884113	0.118369	-1.23606	-1.49452	-0.374779	-0.621357	0.32445	-0.258455	0.511564	-0.246578	8.18388e-05	0.861284	0.0752795	0.87316
R.PVSTDFAQY(79.966)NSYGDISGGVR.D	3.1872	Y:758,;	5.83,	Q8K4G5	Ablim1	0.0353618	0.0668025	0.0519452	-0.168235	-0.274545	-0.00283766	0.117599	-0.148819	-1.46483	-0.512245	-1.071	-0.995463	-1.68679	-1.09941	-1.2419	-1.00151	-0.00353146	-0.0771507	-1.01088	-1.2574	0.50091	-0.0736192	0.359537	-0.246519	0.01101	-1.00735	0.00130648	-1.18025
R.EQFDTLT(79.966)PEPPVDPNQEVPPGPPR.F	4.0677	T:701,;	8.06,	Q6ZQ58	Larp1	-0.492141	-0.453297	-0.376445	-0.22748	-0.494196	-0.733857	-0.364232	-0.8079	-1.08122	-1.26054	-1.15486	-1.64674	-1.4445	-1.42729	-1.65798	-1.59913	-0.387341	-0.600046	-1.28584	-1.53222	0.136144	-0.212705	0.145879	-0.246382	0.00239253	-0.898501	0.000708647	-0.932178
R.SFS(79.966)EDREDGWGQSLGDR.G	2.3314	S:750,;	5.75,	Q3U214	Mast3	0.129801	0.628898	-0.0783763	-0.164943	-0.202768	0.131382	-0.00549841	-0.378544	1.03607	0.44466	1.11088	0.458764	0.484451	0.636034	0.529183	0.416493	0.128845	-0.113857	0.762592	0.516541	0.299507	-0.242702	0.267937	-0.246051	0.0462954	0.633747	0.00648591	0.630398
K.QADVPAAVTDAAAT(79.966)TPAAEDAATK.A	4.9541	T:171,;	5.13,	P06837	Gap43	4.98415	5.39484	4.98254	4.9714	4.73	4.80506	4.88365	4.76027	4.96556	5.05671	5.09198	5.38695	4.7868	4.83074	4.96671	4.93402	5.08323	4.79474	5.1253	4.87957	0.0637514	-0.288484	0.0673793	-0.245731	0.771335	0.0420711	0.169702	0.0848235
K.SAPVLNQIFEEGES(79.966)DDEFDM(15.995)DENLPPK.L	2.4975	S:495,M:501,;	1.43,	Q8VDU5	Snrk	-0.916139	-0.931889	-0.786337	-1.36678	-1.59761	-1.50676	-0.824078	-1.72488	-0.483051	-0.39143	-0.26077	-0.59972	-0.0746336	-0.871662	-1.08403	-0.687539	-1.00029	-1.41333	-0.433743	-0.679466	0.142424	-0.413046	0.348719	-0.245723	0.0126425	0.566543	0.0482372	0.733866
R.SHPPANFFGSGPILQNS(79.966)PPLSSK.C	3.4965	S:401,;	1.79,	Q6Y685	Tacc1	-1.1352	-0.897326	-1.11366	-1.39994	-1.52965	-1.07828	-1.19115	-1.69362	-0.699574	-0.584116	-0.699051	-0.433764	-0.898406	-0.72108	-0.589294	-1.18798	-1.13653	-1.37318	-0.604126	-0.849189	0.233573	-0.236645	0.158239	-0.245063	0.00704071	0.532404	0.0354486	0.523986
K.KEGVILTNENAAS(79.966)PEQPGDEDAK.Q	5.3847	S:723,;	5.42,	Q1HFZ0	Nsun2	0.607524	0.783636	0.461017	0.279748	0.701804	0.734997	0.656092	0.836884	-1.18548	-0.23139	-1.1987	-0.151602	-1.33543	-0.755872	-1.1833	-0.471539	0.532981	0.732444	-0.691793	-0.936535	0.159083	0.199463	0.514341	-0.244742	0.0182035	-1.22477	0.00279194	-1.66898
R.RS(79.966)PPPSPTT(79.966)QR.R	2.3699	S:763,T:770,;	[41.38,10.36,]	Q8BZ98	Dnm3	2.77113	3.13448	2.84585	2.74517	2.57487	2.80079	2.65343	2.84615	1.39487	2.26373	2.1331	2.2317	1.51739	1.65792	1.80393	2.06564	2.87416	2.71881	2.00585	1.76122	0.210852	-0.155348	0.350735	-0.244632	0.0171549	-0.868305	0.00112934	-0.957588
R.QVVEYYASQGIS(79.966)PGAPR.P	2.7455	S:540,;	7.65,	Q9Z140	Cpne6	-0.568236	0.0906549	-0.751124	-0.074142	-0.540078	-0.00718737	-0.629469	-0.0480933	-0.0154324	-0.339837	-0.794827	-0.669915	-0.356374	-0.476139	-1.07746	-0.887223	-0.325712	-0.306207	-0.455003	-0.699299	0.942037	0.0195047	0.355238	-0.244296	0.643583	-0.129291	0.145071	-0.393092
K.EENQTGPTTT(79.966)PSDTQDLDM(15.995)K.K	3.1229	T:363,M:372,;	0,	Q9Z0P4	Palm	0.0496831	0.943115	0.289958	0.436669	0.234817	0.0876489	-0.016397	-0.01755	0.649599	0.445438	0.723747	0.377318	0.0655861	0.483651	0.375916	0.295098	0.429856	0.0721296	0.549026	0.305063	0.153109	-0.357726	0.0903134	-0.243963	0.592981	0.119169	0.0784815	0.232933
R.SAKS(79.966)EESLSSQASGAGLQR.L	3.2152	S:660,;	4.11,	Q80YF9	Arhgap33	0.555053	0.289102	0.469542	0.0787187	0.319345	0.10945	0.276771	-0.0583625	-0.103395	-0.652743	-0.0623288	-0.321754	-0.0805817	-0.732093	-0.706023	-0.596306	0.348104	0.161801	-0.285055	-0.528751	0.222465	-0.186303	0.277038	-0.243696	0.0112709	-0.633159	0.0120784	-0.690552
R.TASLTSAAS(79.966)IDGSR.S	2.595	S:338,;	19.33,	Q9QYG0	Ndrg2	2.7012	3.26908	2.84858	2.54218	2.29727	2.34344	2.76834	2.15356	5.43114	5.19988	5.39144	5.49383	5.07934	5.3016	5.09286	5.06868	2.84026	2.39066	5.37907	5.13562	0.071472	-0.449606	0.0282401	-0.24345	0.00011998	2.53881	4.17547e-05	2.74497
K.SAAAPSASSTPTAIAS(79.966)PK.A	3.2298	S:433,;	11.23,	P26049	Gabra3	0.563915	0.592881	0.333209	0.32676	0.234285	-0.0144105	0.352942	0.179121	0.451827	0.437324	0.365279	0.811693	0.0386114	0.115494	0.371293	0.567186	0.454191	0.187985	0.516531	0.273146	0.0446522	-0.266206	0.174165	-0.243385	0.633103	0.0623398	0.577797	0.0851616
K.AAGDTVVIENS(79.966)DISPEM(15.995)ESPEK.E	2.9585	S:1287,M:1293,;	2.78,	Q61595	Ktn1	-0.304556	-0.200623	-0.419949	-0.203453	-0.41595	-0.267209	-0.876462	-0.667276	-1.21737	-1.45943	-1.4897	-1.73708	-1.88633	-1.69176	-1.10392	-2.19436	-0.282145	-0.556724	-1.4759	-1.71909	0.132513	-0.274579	0.388242	-0.243196	0.000349515	-1.19375	0.0077937	-1.16237
R.M(15.995)AQALALQAGS(79.966)PEDGAPPR.G	3.5114	M:727,S:737,;	1000,	P60469	Ppfia3	-0.943062	-0.934179	-1.17586	-1.11309	-1.1399	-1.34385	-1.04376	-1.26052	-0.46722	-0.859783	-0.870879	-0.843041	-0.958648	-1.30002	-1.07372	-0.674094	-1.04155	-1.19701	-0.760231	-1.00162	0.134404	-0.15546	0.192499	-0.24139	0.0583398	0.281316	0.245059	0.195387
K.TDVLGVHEAEAEEPEAGKS(79.966)EAEDDEEDEVDDLPSSR.R	5.5254	S:518,;	2.32,	Q61097	Ksr1	2.2044	2.56801	2.36512	2.14561	2.01184	2.06647	2.19825	2.14513	1.78055	1.65681	1.85703	1.72164	1.77543	1.39262	1.2019	1.68207	2.32079	2.10542	1.75401	1.51301	0.10342	-0.215366	0.164535	-0.241001	0.00482928	-0.566781	0.0161708	-0.592416
R.QES(79.966)VELTVQQK.V	2.8627	S:364,;	34.98,	P52734	Fgd1	1.44689	1.73386	1.33207	1.25968	1.01764	1.36778	1.10415	1.18134	0.375824	-0.0138383	0.140432	0.0875931	0.11667	-0.216451	-0.186574	-0.0875211	1.44312	1.16773	0.147503	-0.0934691	0.0801085	-0.275397	0.0747868	-0.240972	9.15528e-05	-1.29562	2.13144e-05	-1.2612
R.S(79.966)GVALPGAAGVPADSEAGLLEAAR.A	3.3566	S:48,;	48.96,	Q3USB7	Plcl1	-3.52272	-3.39919	-3.41554	-2.89407	-3.06928	-4.16012	-2.86466	-3.03	-2.30764	-2.71225	-1.85227	-1.52841	-1.71855	-3.34046	-2.34293	-1.96149	-3.30788	-3.28101	-2.10014	-2.34086	0.938411	0.0268663	0.606881	-0.240717	0.0110514	1.20774	0.0907818	0.940155
R.ENPQLDIS(79.966)PPCLGGSK.K	4.0282	S:123,;	37.5,	Q9D8S9	Bola1	0.505805	-1.52029	0.194224	0.409323	0.379011	0.0538363	0.252585	0.551077	0.790098	1.08575	0.606301	0.964971	0.41151	0.531863	0.778162	0.763306	-0.102734	0.309127	0.861781	0.62121	0.455963	0.411862	0.132676	-0.240571	0.134654	0.964515	0.065466	0.312083
K.AVDS(79.966)SSEEIEVEVPVVDR.R	3.0473	S:630,;	0,	Q5XG69	Fam169a	-0.105639	-0.0993028	-0.0277505	0.0773292	0.272595	-0.19367	-0.351818	-0.108296	-0.066371	-0.315902	-0.258422	-0.0595932	0.00832272	-0.311814	-0.863384	-0.494331	-0.0388408	-0.095297	-0.175072	-0.415302	0.708039	-0.0564562	0.285958	-0.240229	0.141016	-0.136231	0.20946	-0.320005
R.YFQISQDEDGSES(79.966)ED.-	1.5094	S:120,;	3.68,	Q9D7S7	Rpl22l1	0.248752	0.582847	0.237963	0.350981	0.161201	0.297954	0.274237	0.3076	-0.569693	-0.187297	-0.524692	-0.0703192	-0.815181	-0.586072	-0.12771	-0.782526	0.355136	0.260248	-0.338	-0.577872	0.335674	-0.0948879	0.279856	-0.239872	0.00491503	-0.693136	0.0112516	-0.83812
K.ATYVQDS(79.966)PAETK.T	2.986	S:442,;	0.01,	P26049	Gabra3	1.0895	1.33798	1.05132	1.30378	0.936371	0.683398	0.724222	0.992939	1.98981	2.47824	2.12103	2.61041	1.967	2.06353	2.18146	2.02815	1.19565	0.834232	2.29987	2.06003	0.0143078	-0.361413	0.200467	-0.239841	0.00174561	1.10423	4.43465e-05	1.2258
R.PAS(79.966)PALSEGSSSEATTPVISSVAER.F	3.894	S:2226,;	10.09,	Q9QYR6	Map1a	-2.1221	-1.79864	-2.17943	-1.63074	-2.21706	-1.93815	-1.48488	-1.9908	-0.889235	-0.339569	-0.77121	-0.817352	-0.813656	-1.13844	-1.05148	-0.772939	-1.93273	-1.90772	-0.704341	-0.944128	0.905492	0.0250031	0.172508	-0.239787	0.000497604	1.22839	0.00320738	0.963596
K.GVIDLAEVEAVAPGT(79.966)PTIGAPK.T	4.4268	T:1819,;	14.89,	Q6ZPE2	Sbf1	-1.46432	-0.783519	-1.24493	-1.77664	-1.87778	-0.962316	-1.24484	-1.34577	0.527121	0.697356	0.566545	0.113243	0.250988	0.410927	0.0367918	0.246633	-1.31735	-1.35768	0.476066	0.236335	0.891466	-0.040326	0.166261	-0.239731	0.00077185	1.79342	0.00160481	1.59401
R.SLHT(79.966)ASPSHGIQVLPEYLPADAPAPDQTDSSGQK.K	3.2382	T:749,;	3.89,	Q6RHR9	Magi1	-1.04716	-1.05501	-0.982523	-0.58896	-0.984212	-1.4814	-1.45227	-0.668075	-0.628572	-1.07904	-1.01357	-1.36582	-1.49615	-0.726943	-1.21693	-1.60549	-0.918415	-1.14649	-1.02175	-1.26138	0.36006	-0.228073	0.373287	-0.23963	0.604183	-0.103335	0.692924	-0.114893
K.EAEASAPVVQEESS(79.966)INR.A	4.7026	S:73,;	4.35,	Q80TL4	Phf24	-0.603052	-1.10537	-1.15461	-1.01532	-0.924217	-1.14899	-0.74187	-1.13955	-0.0909481	0.0489516	0.000653744	0.346491	-0.305116	0.127526	-0.345465	-0.129975	-0.969589	-0.988656	0.076287	-0.163257	0.908588	-0.0190674	0.146449	-0.239544	0.000751233	1.04588	0.00131647	0.825399
R.SKSDSDT(79.966)LSVETSPSSVATR.R	3.8884	T:144,;	12.09,	P13864	Dnmt1	0.624765	0.203592	0.442019	0.547964	0.241976	0.28337	0.45692	0.476606	-0.942483	-0.603944	-0.473882	-0.386387	-1.10766	-0.775486	-0.796746	-0.683792	0.454585	0.364718	-0.601674	-0.84092	0.447584	-0.0898668	0.172574	-0.239246	0.000621001	-1.05626	9.25724e-05	-1.20564
K.IDGAEEDPTAGS(79.966)LDLSEDQYFVR.K	4.4832	S:759,;	0,	Q3UFT3	Garem1	-1.75864	-1.10722	-1.59859	-1.75889	-1.9982	-1.29353	-1.99307	-1.64612	-0.755738	-0.644108	-0.588125	-0.995463	-0.401193	-1.28805	-1.11781	-1.13329	-1.55583	-1.73273	-0.745859	-0.985087	0.467596	-0.1769	0.331374	-0.239228	0.00672415	0.809974	0.0290705	0.747646
K.VT(79.966)SPTTYVLDEDEPR.F	3.0707	T:1159,;	7.07,	Q641K1	Agtpbp1	-0.436605	-0.332721	-0.48817	-0.439828	-0.983594	-0.563285	-0.637483	-0.592782	-0.623985	-0.188021	-0.168509	-0.462378	-0.553546	-0.616021	-0.704576	-0.524509	-0.424331	-0.694286	-0.360723	-0.599663	0.0641572	-0.269955	0.115914	-0.23894	0.613995	0.0636079	0.420606	0.0946232
K.QGLQCQVCS(79.966)FVVHR.R	2.7629	S:70,;	1000,	P63318	Prkcg	-1.74056	-1.98009	-1.5191	-1.59092	-1.94665	-1.78322	-1.48082	-2.03274	-0.346776	-0.868654	-0.43272	-0.289779	-0.766423	-0.940246	-0.823976	-0.362687	-1.70767	-1.81086	-0.484482	-0.723333	0.540098	-0.103189	0.236806	-0.238851	0.000425065	1.22318	0.00079878	1.08752
R.SYQNSPS(79.966)SEDGIRPLPEYSTEK.H	2.9234	S:1483,;	0,	Q925J9	Med1	-0.0631251	0.0972381	-0.414583	-0.121574	-0.00273991	0.0568852	-0.0962873	-0.167913	-1.09016	-0.808044	-1.02151	-1.0713	-1.89115	-1.03936	-1.29751	-0.717489	-0.125511	-0.0525137	-0.997752	-1.23638	0.567496	0.0729972	0.413705	-0.238625	0.000973035	-0.872241	0.0155662	-1.18386
R.AEDGTGTVAIS(79.966)DIEDDSGELSR.D	4.7735	S:313,;	2.02,	Q8VC66	Ssx2ip	-0.666991	-0.906612	-0.904148	-0.935547	-0.529655	-0.827503	-1.01379	-0.610857	-1.03382	-1.3506	-1.37564	-1.57903	-1.31156	-2.11518	-0.909721	-1.95516	-0.853324	-0.74545	-1.33477	-1.5729	0.432576	0.107874	0.476268	-0.238132	0.0151273	-0.481448	0.05338	-0.827455
K.SQSLT(79.966)NAFNLPEPAPPR.P	2.6613	T:668,;	0,	O88935	Syn1	-1.50429	-0.421736	-1.25483	-0.748171	-1.35828	-1.05246	-1.51317	-0.894427	0.0373926	-0.268426	0.527933	0.263307	-0.665316	0.0342002	0.175042	0.0654721	-0.982259	-1.20458	0.140051	-0.0976503	0.467553	-0.222324	0.388704	-0.237702	0.0114345	1.12231	0.00434498	1.10693
R.TLPDSQQVPS(79.966)SPASK.H	2.5377	S:849,;	8.68,	Q8CGE9	Rgs12	-1.66846	-1.58411	-1.68641	-1.85582	-1.68744	-1.90468	-1.53827	-1.50948	-0.800316	-0.824084	-0.994346	-0.876024	-0.771966	-0.788839	-1.83977	-1.0446	-1.6987	-1.65997	-0.873693	-1.11129	0.731636	0.0387312	0.415702	-0.2376	4.10377e-05	0.825005	0.112916	0.548674
K.VSIGNITLS(79.966)PAVSR.H	2.4379	S:387,;	5.22,	Q3UQN2	Fcho2	-1.83716	-2.0472	-2.10963	-2.22405	-2.32263	-1.92924	-2.07845	-2.78604	-1.01969	-1.41695	-1.37507	-1.87816	-1.44273	-2.03027	-1.59565	-1.57117	-2.05451	-2.27909	-1.42247	-1.65995	0.332042	-0.224581	0.3209	-0.237483	0.0287645	0.632041	0.0389344	0.619139
R.TAS(79.966)PVIALQNGLSEDEALQR.A	4.6939	S:187,;	0.03,	Q91X58	Zfand2b	-2.10415	-1.58205	-1.94695	-2.22557	-1.80329	-1.71978	-1.53639	-1.99214	-1.81331	-2.65374	-1.29324	-1.91724	-2.11891	-2.41896	-1.35196	-2.73677	-1.96468	-1.7629	-1.91938	-2.15665	0.28271	0.201779	0.582049	-0.23727	0.891368	0.0452988	0.281293	-0.39375
R.GCS(79.966)PGESASGGLSK.K	2.619	S:608,;	5.68,	Q9QYE3	Bcl11a	0.88474	-1.47338	0.869863	0.825985	0.990113	1.07322	0.795336	0.806804	-0.452916	-0.782307	-1.15341	-0.874314	-1.372	-1.05817	-0.642664	-1.13893	0.276803	0.916369	-0.815736	-1.05294	0.354054	0.639566	0.301303	-0.237204	0.156652	-1.09254	0.00023068	-1.96931
R.DSS(79.966)DEHCVDISSVGTPLAR.A	3.696	S:429,;	0.01,	Q61290	Cacna1e	-0.370361	-1.66331	-0.255861	-0.975361	-0.828347	-1.01492	-0.660774	-0.8584	0.0811138	-0.286402	-0.158991	0.0701618	-0.0744057	-0.376295	-0.410018	-0.381684	-0.816223	-0.840609	-0.0735295	-0.310601	0.945595	-0.0243865	0.0959584	-0.237071	0.101939	0.742693	0.00266307	0.530009
K.LPQQQQQS(79.966)FQQLVSAR.K	2.898	S:220,;	48.68,	P48437	Prox1	-0.580131	-0.172734	-0.500301	-0.75558	-1.03043	-0.674641	-0.580127	-0.696064	0.929214	0.376767	0.242483	0.432239	0.0953169	0.651088	0.208638	0.0803123	-0.502187	-0.745314	0.495176	0.258839	0.174076	-0.243128	0.284941	-0.236337	0.00237468	0.997362	0.00126622	1.00415
R.KDS(79.966)LDLDVEAASSPAAAALEEDDSSGR.E	3.2436	S:212,;	12.99,	Q3UJU9	Rmdn3	-1.62184	-1.14727	-1.59555	-1.92778	-1.64867	-2.41099	-1.23912	-1.56994	-0.283631	-0.493032	-0.132718	-0.0434113	-0.549098	-0.426397	-0.640589	-0.281157	-1.57311	-1.71718	-0.238198	-0.47431	0.645694	-0.14407	0.111436	-0.236112	0.000889191	1.33491	0.0113972	1.24287
K.AHNLQDGQLSDTGDLGEDIAS(79.966)N.-	2.6747	S:1671,;	3.03,	Q9QXL2	Kif21a	-3.04083	-2.34769	-4.01435	-3.01795	-2.51037	-2.13354	-2.90037	-2.13807	-1.01769	-1.27277	-1.51376	-1.16905	-1.56826	-1.62523	-1.3702	-1.35373	-3.10521	-2.42059	-1.24332	-1.47935	0.143875	0.684618	0.115262	-0.236034	0.00902184	1.86189	0.0094543	0.941234
R.RS(79.966)PPPSLAK.Q	2.0945	S:152,;	61.7,	P54285	Cacnb3	-0.057198	0.302503	0.0653129	0.157094	0.0714722	-0.0218387	0.0336661	-0.0310264	1.00186	0.824236	0.847561	0.700789	0.627579	0.75872	0.47212	0.572209	0.116928	0.0130683	0.843611	0.607657	0.269078	-0.10386	0.0335583	-0.235954	0.000368942	0.726683	0.000809394	0.594589
R.DDS(79.966)FDSLDSFGSR.S	2.5465	S:201,;	17.53,	Q3UH68	Limch1	1.05317	1.35831	1.14743	1.3931	1.31884	1.1583	0.985887	1.24316	0.364907	0.953711	0.826462	0.932858	0.648752	0.427848	0.506098	0.551694	1.238	1.17655	0.769485	0.533598	0.593312	-0.061453	0.1861	-0.235886	0.0337865	-0.468517	0.000575671	-0.64295
K.NPPGPISSEPAS(79.966)PLHTIVIR.D	3.5474	S:1011,;	19.53,	Q812A2	Srgap3	0.470535	0.964524	0.595236	0.471873	0.74313	0.524526	0.878734	0.5686	-1.09915	-1.0777	-1.29966	-1.29778	-1.82283	-1.2443	-1.51166	-1.13893	0.625542	0.678748	-1.19357	-1.42943	0.72308	0.0532056	0.226126	-0.235859	7.19543e-05	-1.81911	0.000115487	-2.10818
K.ESQEFLRS(79.966)PEAEEEEEQVM(15.995)VR.S	4.1616	S:963,M:974,;	4.48,	Q6P5H2	Nes	0.648678	0.865201	0.882686	0.952711	1.06909	1.04061	0.907935	0.886361	-1.31378	-0.811387	-1.32454	-1.7677	-1.32834	-1.50135	-1.58164	-1.74925	0.837319	0.975997	-1.30435	-1.54015	0.140322	0.138678	0.330401	-0.235791	0.000748722	-2.14167	4.43607e-06	-2.51614
K.VPPEEGHQS(79.966)GPEEQR.C	2.3002	S:309,;	1000,	Q5PR69	Cracd	-1.28777	-1.13329	-1.59165	-1.18611	-1.5202	-1.12552	-1.0846	-1.18345	-1.95779	-2.06523	-3.27309	-2.05378	-2.69589	-2.53632	-2.51736	-2.54238	-1.2997	-1.22844	-2.33747	-2.57299	0.635334	0.0712627	0.507892	-0.235518	0.0392694	-1.03777	0.000233298	-1.34455
R.ATHVPENSDT(79.966)EQDVFTAK.P	2.6372	T:1383,;	6.19,	O88466	Znf106	0.328	0.324017	0.456421	0.29696	0.869976	0.237721	0.480484	0.252626	-0.352454	-1.2304	-0.383859	-0.941652	-0.673245	-1.19674	-0.971013	-1.00853	0.35135	0.460202	-0.72709	-0.962382	0.519879	0.108852	0.379622	-0.235291	0.0140451	-1.07844	0.000359909	-1.42258
R.DS(79.966)PVHPK.C	1.9118	S:181,;	1000,	Q8K3E5	Ahi1	1.88378	2.09812	1.86802	1.69356	1.64137	1.53848	1.76962	1.76571	2.22023	2.32671	2.37232	1.80564	1.88637	1.88866	2.0213	1.98783	1.88587	1.6788	2.18123	1.94604	0.0898356	-0.207071	0.165317	-0.235184	0.111022	0.295357	0.00934711	0.267244
K.AASADSTTEGT(79.966)PTDGFTVLSTK.S	3.1669	T:178,;	0,	Q9QZQ8	Macroh2a1	1.42182	1.29721	1.30496	1.38732	1.51163	1.57386	1.41013	1.30244	0.686989	0.915804	1.005	1.15225	0.831633	0.4741	0.65988	0.857479	1.35283	1.44951	0.940011	0.705773	0.214784	0.096686	0.126319	-0.234238	0.0192915	-0.412817	0.000776546	-0.743742
R.TPTEEGTPT(79.966)SEQNPFLFQEGK.L	2.8697	T:3052,;	0,	Q8C8R3	Ank2	-1.21249	-1.00086	-1.0633	-1.01664	-0.96302	-1.16236	-0.882401	-1.04238	-1.37475	-0.554874	-1.1813	-0.678096	-1.16387	-1.00868	-1.44673	-1.10546	-1.07332	-1.01254	-0.947255	-1.18118	0.459735	0.0607806	0.339641	-0.233928	0.573227	0.126066	0.189766	-0.168643
R.LDGELAITKPNVS(79.966)SPSK.L	2.3151	S:764,;	0,	Q69ZW3	Ehbp1	0.0928216	0.394543	0.0424991	0.306611	0.196433	0.326822	0.120573	0.131683	-2.94439	-1.29495	-1.57866	-1.47301	-1.72069	-2.83084	-1.56317	-2.11148	0.209119	0.193878	-1.82275	-2.05654	0.881216	-0.015241	0.639596	-0.233792	0.0106352	-2.03187	0.0035295	-2.25042
R.ESTDGSINSYS(79.966)SEGNLIFPGVR.V	2.8889	S:1269,;	0.06,	Q99NE5	Rims1	-1.99846	-1.91596	-2.03362	-2.19168	-2.01201	-2.58513	-3.08666	-2.3612	-2.19565	-2.65374	-1.40303	-1.55418	-2.48337	-2.9288	-1.69055	-1.63848	-2.03493	-2.51125	-1.95165	-2.1853	0.122232	-0.476322	0.604833	-0.233645	0.795494	0.083277	0.434697	0.325953
K.AAS(79.966)VECISPVTPR.A	2.8502	S:354,;	60.43,	Q61120	Shc3	2.85837	-1.15526	3.05374	2.70807	2.85313	2.75783	2.72253	2.70792	2.43352	2.93222	2.59123	2.56064	2.74435	2.24464	2.30461	2.29144	1.86623	2.76035	2.6294	2.39626	0.441159	0.894121	0.191056	-0.233141	0.505737	0.76317	0.0478115	-0.364091
R.GS(79.966)GSVDETLFALPAASEPVIPSSAEK.I	4.2185	S:165,;	4.41,	Q99P72	Rtn4	0.470757	0.686466	0.575916	0.722538	0.505253	0.395608	0.707414	0.488013	-0.541672	-0.0125556	-0.308537	-0.290634	-0.156358	-0.590408	-0.946867	-0.392041	0.613919	0.524072	-0.28835	-0.521418	0.342166	-0.089847	0.293499	-0.233069	0.00107831	-0.902269	0.00468574	-1.04549
R.NGILAIEGTGSDVDDDM(15.995)S(79.966)GDEK.Q	2.964	M:1599,S:1600,;	0,	P70398	Usp9x	-0.392375	-0.539089	-0.457692	-0.810822	-0.706964	-0.957127	-0.448075	-0.703146	-0.559075	-0.565809	-0.984398	-0.589164	-1.277	-1.18156	-1.02913	-0.142007	-0.549994	-0.703828	-0.674612	-0.907424	0.310675	-0.153834	0.453303	-0.232813	0.403158	-0.124617	0.508314	-0.203596
R.PISPGLSY(79.966)ASHTVGFTPPTSLTR.A	3.1119	Y:365,;	10.33,	D3YZP9	Ccdc6	-0.941586	-0.435112	-0.938946	-0.82663	-0.836423	-0.803152	-0.652884	-1.07806	-2.56017	-1.92105	-1.90433	-2.51502	-2.42748	-2.44772	-2.39215	-2.56426	-0.785568	-0.842629	-2.22514	-2.4579	0.71558	-0.0570606	0.289861	-0.23276	0.000992975	-1.43958	6.69205e-05	-1.61528
R.ALGVGGAGCGVQGLAS(79.966)LAR.N	3.2051	S:760,;	1000,	Q6NS60	Fbxo41	-1.69756	-2.93615	-2.2562	-2.41767	-2.26662	-2.60123	-2.06218	-1.91547	-1.09862	-1.5608	-1.35599	-1.24159	-1.51276	-1.10608	-2.46376	-1.10345	-2.3269	-2.21137	-1.31425	-1.54651	0.71218	0.115522	0.530806	-0.232266	0.022024	1.01265	0.129047	0.66486
K.SQSLTNAFNLPEPAPPRPSLS(79.966)QDEVK.A	5.6833	S:684,;	11.97,	O88935	Syn1	0.533349	1.00154	0.691253	0.567448	0.366085	0.24969	0.466766	0.452048	1.53483	2.44415	2.32537	2.45098	1.9381	2.0548	1.84754	1.98631	0.698398	0.383647	2.18883	1.95668	0.0520815	-0.314751	0.37151	-0.23215	0.00280074	1.49044	4.45292e-07	1.57304
K.PRES(79.966)PPLLPLGTPC.-	2.7879	S:471,;	17.19,	Q99JG2	Gpr37l1	-0.96299	-1.13442	-1.24493	-1.55122	-1.18044	-1.3005	-0.697476	-1.03068	2.03914	1.79767	2.16498	1.87272	1.68298	1.99589	1.43888	1.82924	-1.22339	-1.05227	1.96863	1.73675	0.378157	0.171117	0.164538	-0.231879	2.65338e-06	3.19202	4.36924e-06	2.78902
R.SSSQSSPNS(79.966)PK.K	2.2032	S:429,;	7.64,	Q9CYA6	Zcchc8	0.25211	-0.0491519	0.386665	-0.0135064	0.245014	0.0267606	0.288714	0.00368643	-0.280921	-0.953098	-0.720071	-0.663995	-0.721404	-1.29784	-1.04827	-0.478014	0.144029	0.141044	-0.654521	-0.886381	0.982264	-0.00298536	0.35035	-0.23186	0.00455655	-0.79855	0.00630229	-1.02742
R.QAS(79.966)FSGSPEIAQGEAGVDPSVK.Q	2.7494	S:1077,;	0,	Q3UHF7	Hivep2	0.246811	0.492436	0.179724	0.636894	0.454568	0.698476	0.503099	0.61095	-0.810266	-1.23937	-1.97709	-1.4847	-1.819	-2.01404	-1.57435	-1.0255	0.388966	0.566773	-1.37786	-1.60823	0.204311	0.177807	0.504507	-0.230367	0.002421	-1.76682	0.00130641	-2.175
K.DLNLVQAVHCS(79.966)PEEPIPIR.S	4.144	S:953,;	1000,	P51954	Nek1	-0.170732	-1.28956	0.315671	0.115132	0.0100527	-0.0127273	0.129012	0.156726	-0.473394	-0.239122	-0.34018	-0.504074	-1.0268	-0.257233	-0.696646	-0.497287	-0.257373	0.0707659	-0.389193	-0.619493	0.428416	0.328139	0.25897	-0.2303	0.739651	-0.131819	0.0204881	-0.690259
R.STGVSFWTQDS(79.966)DENEQER.Q	2.6431	S:861,;	9.48,	Q9DBR7	Ppp1r12a	-1.31771	-1.3239	-1.64991	-1.15711	-1.37684	-1.45373	-1.4985	-1.40362	-0.47994	-0.870203	-0.580612	-0.86622	-0.7565	-1.01225	-1.00578	-0.942118	-1.36216	-1.43317	-0.699244	-0.929163	0.548578	-0.0710143	0.105857	-0.229919	0.00364536	0.662915	0.00128541	0.50401
R.TAPTSTIAPGVVM(15.995)ASS(79.966)PALPTQPAEEAAR.K	3.943	M:254,S:257,;	0,	Q01147	Creb1	-0.023232	0.61117	0.0628419	0.10759	-0.0120144	0.23574	0.210095	0.094933	-0.615615	-0.680999	-0.750536	-0.275041	-0.829364	-0.596097	-1.18885	-0.625122	0.189593	0.132188	-0.580548	-0.809858	0.728659	-0.0574042	0.235154	-0.22931	0.00597709	-0.77014	0.00308566	-0.942046
R.AELPPPYTAIAS(79.966)PGTSGIPVINCR.V	5.2521	S:47,;	0,	Q9CZX7	Pip4p2	0.189627	-2.35907	0.694804	0.616845	0.576203	0.446658	0.52727	0.155673	0.399292	0.473329	0.688086	0.639426	0.495565	0.296729	0.375403	0.115791	-0.21445	0.426451	0.550033	0.320872	0.44242	0.6409	0.0724839	-0.229161	0.368809	0.764483	0.425599	-0.105579
R.RLDVEDSS(79.966)FDQDSR.K	3.2735	S:453,;	6.59,	Q8BL65	Ablim2	0.27146	0.767117	0.450026	0.574578	0.251335	0.331864	0.178206	0.0872169	2.3773	3.42298	3.2957	3.48959	2.79189	2.81264	3.1199	2.94482	0.515795	0.212155	3.14639	2.91731	0.0543151	-0.30364	0.450648	-0.229079	0.000760523	2.6306	4.14355e-07	2.70516
K.AVHSEGM(15.995)QVLSLSS(79.966)PLCDDGEDR.S	3.5565	M:2852,S:2859,;	0,	Q70FJ1	Akap9	-1.66212	-1.66875	-1.8362	-1.28707	-1.3858	-1.82869	-1.76473	-1.28524	-1.87101	-1.86672	-2.13654	-1.75821	-1.99535	-2.27136	-2.46132	-1.81905	-1.61354	-1.56612	-1.90812	-2.13677	0.79934	0.0474206	0.224786	-0.228647	0.087758	-0.294585	0.0273698	-0.570653
K.SM(15.995)EVLSVTDGGS(79.966)PVPAR.R	3.0115	M:384,S:394,;	13.22,	Q69Z98	Brsk2	-1.03546	-1.09107	-0.812819	-0.498703	-0.715414	-0.568468	-0.45802	-0.845382	-0.270133	-0.27713	-0.571517	-0.59725	-0.581822	-0.715605	-0.656234	-0.676325	-0.859513	-0.646821	-0.429008	-0.657497	0.237689	0.212692	0.0797275	-0.228489	0.0427733	0.430505	0.910975	-0.0106758
K.S(79.966)PDLSNQNSDQANEEWETASESSDFASER.R	2.8904	S:1302,;	0,	Q7TSC1	Prrc2a	-2.87724	-2.05004	-3.47974	-3.08137	-2.14197	-3.07617	-2.48082	-2.61188	-2.56309	-1.99345	-2.3388	-2.61	-2.32725	-3.45014	-2.55077	-2.09049	-2.8721	-2.57771	-2.37634	-2.60466	0.447496	0.294386	0.52315	-0.228329	0.206089	0.49576	0.942252	-0.0269548
K.TEGDS(79.966)PAAALS(79.966)PQM(15.995)HQEPVQQDFSGK.T	2.9262	S:3686,S:3692,M:3695,;	[2.57,3.34,]	Q8C8R3	Ank2	-1.01793	-0.161766	-0.275532	-0.672461	-0.915341	-0.746948	-0.735943	-1.10992	0.594258	0.422065	0.604009	0.504494	0.216325	0.288942	0.25082	0.455752	-0.531923	-0.877039	0.531207	0.30296	0.179854	-0.345116	0.0164653	-0.228247	0.0102991	1.06313	9.48829e-05	1.18
K.SPS(79.966)EGPGATTSPR.G	2.5496	S:2262,;	0,	Q61315	Apc	-0.479876	-0.025064	-0.0238051	-0.228434	0.101957	-0.127882	-0.570746	0.246418	-1.31686	-0.776851	-1.12652	-1.3491	-0.922859	-1.14333	-1.12456	-2.28911	-0.189295	-0.0875634	-1.14233	-1.36996	0.646863	0.101731	0.536138	-0.227631	0.00155616	-0.953038	0.0170626	-1.2824
K.QSS(79.966)TESITEEFYR.Y	2.5497	S:1171,;	0.06,	Q6NSW3	Sphkap	0.083571	0.732366	0.166101	0.747406	-0.132507	0.336493	0.158382	0.199131	0.166759	0.857828	0.655816	0.871256	0.173522	0.487929	0.484222	0.49579	0.432361	0.140375	0.637914	0.410366	0.215276	-0.291986	0.276054	-0.227549	0.429733	0.205554	0.0786642	0.269991
R.SNS(79.966)SEALLVDR.A	2.7471	S:357,;	6.37,	A2AEV7	Ccdc120	2.93473	3.57904	3.04074	3.10604	2.85488	2.97184	2.98082	2.99985	1.08765	1.66438	1.42077	1.34356	1.23616	1.03203	1.20854	1.13002	3.16514	2.95185	1.37909	1.15169	0.232135	-0.213285	0.150957	-0.227403	8.66791e-05	-1.78605	2.1096e-07	-1.80016
R.LQAQTSEGDPGT(79.966)EGEEGTITVR.K	2.9693	T:485,;	13.54,	Q8K3A9	Mepce	-1.23836	-0.775283	-1.53732	-1.02225	-1.50903	-2.02642	-1.0521	-1.00117	-0.158979	-0.94982	-0.309617	-0.991287	-0.281471	-0.695346	-1.14748	-1.19489	-1.1433	-1.39718	-0.602426	-0.829797	0.417122	-0.25388	0.482444	-0.227371	0.0947367	0.540876	0.128214	0.567385
R.TASGSSVT(79.966)SLEGTR.S	2.7603	T:335,;	3.34,	Q62433	Ndrg1	-0.0535264	0.167123	0.158405	0.383698	-0.0614243	-0.218286	0.0440373	-0.0517402	-0.0562963	0.0417657	0.179047	0.135266	-0.0367785	-0.448327	-0.163285	0.039865	0.163925	-0.0718533	0.0749457	-0.152131	0.0741786	-0.235778	0.124008	-0.227077	0.430254	-0.0889792	0.537358	-0.080278
R.NSPLDCGS(79.966)ASPNK.G	2.1884	S:2061,;	24.15,	Q99NH0	Ankrd17	-0.293781	-0.772354	-0.00150728	-0.34571	-0.384577	-0.619553	0.0793023	-0.399189	-0.387976	-0.717812	-0.489397	-0.728175	-0.435965	-0.895401	-0.949435	-0.949748	-0.353338	-0.331004	-0.58084	-0.807637	0.921193	0.0223337	0.189334	-0.226797	0.266916	-0.227502	0.0492432	-0.476633
K.ALGGSLS(79.966)SSDSPLLTPLQPGAR.S	4.6865	S:905,;	5.07,	O70507	Hcn4	0.452684	0.757114	0.74088	0.833229	0.455481	0.337417	0.596699	0.839417	-1.55652	-0.845245	-1.69094	-1.28069	-1.28913	-2.17203	-1.06256	-1.75553	0.695976	0.557253	-1.34335	-1.56981	0.351108	-0.138723	0.494273	-0.226463	0.000468903	-2.03933	0.00125605	-2.12707
R.QNSATESADS(79.966)IEIYVPEAQTR.L	2.9117	S:980,;	0,	B1AZP2	Dlgap4	-1.49085	-1.51244	-1.38523	-2.02988	-2.21633	-1.46658	-1.9149	-1.38291	-0.897052	-1.33769	-0.978805	-0.859861	-1.10299	-1.08475	-1.45401	-1.33656	-1.6046	-1.74518	-1.01835	-1.24458	0.586098	-0.14058	0.163487	-0.226225	0.0196622	0.586248	0.0774627	0.500603
K.AIGSGESET(79.966)PPSTPTSQEPSSSGGFEFFR.N	4.9459	T:991,;	5.75,	Q69ZJ7	Ric1	-1.21249	-1.12804	-1.22098	-0.614181	-0.931657	-1.07652	-1.08563	-1.27669	-1.04962	-1.36091	-2.2012	-1.29606	-1.18097	-2.33373	-1.84933	-1.44847	-1.04392	-1.09262	-1.47695	-1.70312	0.776381	-0.0486993	0.547258	-0.226179	0.197148	-0.433022	0.0892808	-0.610502
R.KS(79.966)M(15.995)EVLSITDAGSGGSPVPTR.R	3.0407	S:399,M:400,;	12.2,	Q5RJI5	Brsk1	-0.0193343	0.30888	0.119034	0.211586	0.13623	0.235457	0.201416	0.105418	-0.496262	-0.223947	-0.526574	-1.21106	-0.956963	-0.514287	-0.858952	-1.03168	0.155041	0.16963	-0.61446	-0.840471	0.85685	0.014589	0.391481	-0.226011	0.0294521	-0.769501	0.00204393	-1.0101
K.AQS(79.966)FDVASAPPAAEWAVPQSSR.L	4.9982	S:203,;	15.24,	Q9Z0R4	Itsn1	1.48213	1.99179	1.21044	1.22643	1.53481	1.45696	1.04184	1.59355	-0.825542	0.213862	0.103394	-0.31449	-0.0705299	-0.642442	-0.36105	-0.652692	1.4777	1.40679	-0.205694	-0.431679	0.760532	-0.0709077	0.447142	-0.225984	0.00162709	-1.68339	6.60466e-05	-1.83847
R.TIVAAGS(79.966)VEEAVILPFR.I	3.3769	S:1005,;	6.88,	Q80Z38	Shank2	-2.36877	-2.09472	-2.60687	-2.46728	-2.4953	-2.35191	-2.09629	-1.96242	-2.06559	-1.56895	-1.98569	-1.11859	-2.58507	-2.07163	-1.38113	-1.60408	-2.38441	-2.22648	-1.68471	-1.91048	0.36788	0.157931	0.537551	-0.225772	0.040398	0.699705	0.339039	0.316002
R.SAS(79.966)TSGVPPPSVTPLR.Q	2.8486	S:651,;	0,	Q8BM65	Nyap2	-1.0223	-0.874212	-1.30999	-1.80369	-1.31678	-1.24175	-1.24446	-1.21737	-1.62055	-1.12914	-1.14857	-1.11657	-1.80076	-0.944509	-1.39915	-1.77294	-1.25255	-1.25509	-1.25371	-1.47934	0.990913	-0.00254095	0.381113	-0.225633	0.996317	-0.00115871	0.345372	-0.224251
K.QEAGDS(79.966)PPPAPGT(79.966)PK.A	2.4289	S:653,T:660,;	1000,	Q62311	Taf6	-0.252015	0.144357	-0.0989814	0.166563	-0.237196	-0.213252	-0.250209	-0.0313687	0.452188	0.524897	-0.0232797	0.387331	-0.139543	0.413095	-0.248995	0.414571	-0.0100191	-0.183006	0.335284	0.109782	0.19295	-0.172987	0.340125	-0.225502	0.0742793	0.345303	0.197201	0.292789
R.YAASDS(79.966)EPERDELLVPAAAGPYATVQR.R	4.0425	S:893,;	0,	Q6P9K8	Caskin1	-1.29453	-0.92179	-0.686175	-1.32291	-1.41553	-0.808105	-1.73004	-0.712737	0.160126	0.559094	0.791521	0.607508	0.37787	-0.101311	0.375061	0.565298	-1.05635	-1.1666	0.529562	0.304229	0.717627	-0.110252	0.291422	-0.225333	0.000256988	1.58591	0.00380616	1.47083
R.GLVAAYS(79.966)GESDSEEEQER.G	3.2344	S:733,;	8.65,	Q99KG3	Rbm10	0.583733	0.607688	0.692141	0.641707	0.510861	0.715127	0.466766	0.37589	-0.592284	-0.643445	-0.688479	-0.474307	-0.639419	-0.629343	-0.993361	-1.03502	0.631317	0.517161	-0.599629	-0.824285	0.211848	-0.114156	0.132319	-0.224656	7.2518e-06	-1.23095	0.000128411	-1.34145
K.LLGSENDT(79.966)GSPDFYTPR.T	2.4518	T:710,;	7.53,	Q8BIE6	Frmd4a	-1.82622	-1.12842	-1.81332	-1.30871	-2.43994	-1.91471	-2.91856	-1.67422	-2.71412	-2.00106	-2.095	-2.77566	-2.78125	-2.4001	-3.14944	-2.15336	-1.51917	-2.23686	-2.39646	-2.62104	0.0803652	-0.717688	0.479493	-0.224579	0.0177041	-0.877293	0.320933	-0.384184
K.SSDPTQDLPGTPLLS(79.966)PSSSTSALSVTR.T	3.8588	S:462,;	15.03,	Q0VGY8	Tanc1	-3.2588	-2.35118	-3.12645	-2.9509	-3.85384	-3.43513	-3.44962	-3.08445	-1.20191	-0.294955	-0.807354	-0.273912	-0.663254	-1.31927	-0.792898	-0.699596	-2.92183	-3.45576	-0.644532	-0.868754	0.0835497	-0.533926	0.442411	-0.224222	0.000285963	2.2773	2.24781e-05	2.587
R.NYAGEEEEEGS(79.966)GSSEGFEPPAADGQFSGAR.N	3.3569	S:193,;	4.88,	Q9JKB3	Ybx3	-1.23582	-0.722021	-0.60033	-0.761646	-1.26926	-1.36216	-0.937294	-0.926905	-0.990868	-1.64975	-2.06461	-1.63006	-1.87277	-2.37112	-1.75572	-1.22944	-0.829954	-1.12391	-1.58382	-1.80726	0.154268	-0.293951	0.51438	-0.223443	0.0341926	-0.753865	0.0539495	-0.683357
R.SLDS(79.966)LDPAGLLTSPK.F	3.628	S:428,;	2.56,	Q9D415	Dlgap1	1.97692	2.21825	2.11062	2.51786	2.06184	2.43899	2.1202	2.37896	4.42576	4.26371	4.65134	4.55495	4.08936	4.26627	4.2187	4.42853	2.20591	2.25	4.47394	4.25072	0.776569	0.0440837	0.088767	-0.223225	8.38349e-06	2.26803	4.97437e-06	2.00072
K.DNSQTPAVPAPDLEPIPS(79.966)TSR.S	2.9367	S:1588,;	0,	Q8VBX6	Mpdz	-1.9609	-0.986186	-1.51499	-1.41942	-1.6472	-1.6124	-1.17101	-1.08054	-1.93678	-2.1902	-2.5057	-1.66658	-2.34146	-1.4709	-2.50724	-2.87009	-1.47037	-1.37779	-2.07482	-2.29742	0.722912	0.0925838	0.549402	-0.222608	0.0657726	-0.604443	0.0450834	-0.919634
R.GNVVPS(79.966)PLPTR.R	2.3127	S:42,;	12.77,	Q9CR86	Carhsp1	1.49047	1.39572	1.39825	1.43691	1.5361	1.44028	1.38741	1.39017	-0.39057	0.355561	0.0479951	0.0391979	-0.450112	-0.147745	-0.0400333	-0.199702	1.43034	1.43849	0.013046	-0.209398	0.850718	0.00815547	0.26532	-0.222444	0.00233989	-1.41729	6.84864e-05	-1.64789
K.SAYQDYDS(79.966)DSDVPEELK.R	2.699	S:559,;	1.27,	Q8CI71	Vps50	-0.387946	-0.497127	-0.675361	-0.265758	-0.585588	-0.959395	-0.609136	-0.555821	-0.277916	-0.437746	0.0563998	-0.0364637	-0.51029	-0.587072	-0.438293	-0.049171	-0.456548	-0.677485	-0.173931	-0.396206	0.136601	-0.220937	0.225065	-0.222275	0.0973128	0.282617	0.117249	0.281279
K.DYNASASTISPPSS(79.966)M(15.995)EEDKFSK.S	3.0762	S:1208,M:1209,;	7.48,	P14873	Map1b	1.42079	1.0966	1.22917	1.19744	0.955046	0.699195	1.31555	0.585243	-0.0733881	-0.816601	-0.380735	-0.742921	-0.942307	-0.907834	-0.215643	-0.836002	1.236	0.888759	-0.503411	-0.725446	0.118688	-0.347241	0.395859	-0.222035	0.000795472	-1.73941	0.000484019	-1.61421
R.RNS(79.966)VGSLDSTIEGSVISSPR.P	4.8536	S:1148,;	28.35,	Q5DU25	Iqsec2	-0.405136	-0.348999	-0.48094	-0.75503	-0.636223	-0.544925	-0.798584	-0.991804	2.16852	1.65674	1.8229	1.98147	1.4463	1.82352	1.6117	1.86114	-0.497526	-0.742884	1.90741	1.68566	0.115355	-0.245358	0.180638	-0.221742	3.72283e-06	2.40493	2.15509e-06	2.42855
R.VQDDASDVES(79.966)ISDCPPLR.E	3.3118	S:1588,;	4.92,	Q80XJ3	Ttc28	-1.14129	-1.33078	-0.453362	-0.749541	-0.416994	-0.632935	-0.892854	-1.08908	-1.01368	-1.11576	-1.22239	-0.891937	-1.00489	-1.50324	-1.11829	-1.50157	-0.918743	-0.757965	-1.06094	-1.282	0.538949	0.160778	0.198285	-0.221054	0.53591	-0.1422	0.0373614	-0.524031
R.QILEM(15.995)S(79.966)AEEDNLEEDDTAVSGR.G	3.0691	M:864,S:865,;	48.46,	O88737	Bsn	-0.293027	-0.207928	-0.136039	0.0564828	0.145026	-0.0758185	-0.0263915	0.00217867	-0.50713	0.0799527	-0.271775	0.118405	-0.352216	-0.402447	-0.639551	-0.0688291	-0.145128	0.0112487	-0.145137	-0.365761	0.135687	0.156377	0.291356	-0.220624	0.999961	-8.58307e-06	0.041159	-0.37701
K.FGIHVYQFPECDS(79.966)DEDEDFKQQDR.E	3.3357	S:225,;	6.06,	Q9Z2Q6	Septin5	1.07536	-0.0659146	1.11447	0.987809	0.925707	0.98188	1.20317	0.958999	2.7311	2.59415	2.78689	2.97612	2.46487	2.61609	2.48379	2.64366	0.777929	1.01744	2.77206	2.5521	0.463629	0.23951	0.0631402	-0.219961	0.00404056	1.99413	2.74783e-06	1.53466
K.VYEDSGIPLPAES(79.966)PK.K	2.1357	S:96,;	6.04,	Q9DCT6	Bap18	1.86353	2.34781	1.98511	1.86391	1.80374	1.94771	1.93191	1.87177	0.451646	-0.00360632	-0.012032	-0.440074	-0.397761	-0.272159	-0.295607	0.0818534	2.01509	1.88878	-0.00101662	-0.220918	0.356863	-0.126306	0.34492	-0.219902	0.000220192	-2.01611	9.53457e-05	-2.1097
R.SPQPVCS(79.966)PAGSDGTPK.G	2.5891	S:280,;	6.71,	Q6KCD5	Nipbl	0.339581	-3.01845	0.648034	0.390675	0.853019	0.767191	0.371154	0.620801	-0.628572	-1.06169	-0.864914	-0.695351	-1.26132	-0.916183	-1.04735	-0.904999	-0.410041	0.653041	-0.812631	-1.03246	0.310637	1.06308	0.136356	-0.219833	0.676865	-0.40259	2.32326e-05	-1.68551
R.TQAQHSS(79.966)PGEM(15.995)ASSPQGLDNPALLR.D	3.9746	S:121,M:125,;	14.49,	A2ADY9	Ddi2	-0.0367227	0.032867	0.220578	-0.255995	-0.0272341	-0.0908322	-0.137778	-0.120644	-0.442112	-0.627319	-0.497678	-0.0754671	-0.906918	-0.659512	-0.342649	-0.612244	-0.00981832	-0.0941221	-0.410644	-0.630331	0.460549	-0.0843037	0.232424	-0.219687	0.041617	-0.400826	0.0166594	-0.536209
R.LQIT(79.966)PDSNGEQFSSLIQR.E	2.4064	T:347,;	0,	Q8CFI0	Nedd4l	1.89196	1.90024	1.82224	1.79987	1.78221	1.93272	1.69899	1.79689	0.449471	1.05161	0.721899	0.553748	0.652205	0.295464	0.607703	0.342722	1.85358	1.8027	0.694183	0.474524	0.397876	-0.0508734	0.224591	-0.219659	0.00247476	-1.1594	8.89332e-05	-1.32818
K.WRLS(79.966)PGETPEESLR.L	2.3933	S:194,;	27.51,	Q8BQ30	Ppp1r18	2.12843	2.17059	1.91189	2.15347	2.0278	2.21071	2.24879	2.28065	-0.480631	-0.641792	-1.857	-1.42717	-1.52456	-1.39368	-0.674173	-1.69092	2.0911	2.19199	-1.10165	-1.32083	0.268542	0.100891	0.601808	-0.219186	0.00179194	-3.19274	0.00031247	-3.51282
R.SAEDLDLLNAS(79.966)FQDESK.I	2.9851	S:830,;	7.05,	Q8CHC4	Synj1	-0.657266	-1.46768	-0.809797	-0.809108	-1.34789	-0.984577	-1.15403	-0.903811	0.371046	1.01371	1.53201	1.42132	0.61135	0.732255	1.20681	0.911612	-0.935963	-1.09758	1.08452	0.865507	0.47064	-0.161614	0.492659	-0.219011	0.0011448	2.02048	3.20044e-05	1.96308
R.APSGETPPS(79.966)PPLEEEGS(79.966)PGLSR.S	3.4858	S:702,S:710,;	[4.32,14.07,]	Q6IQX8	Znf219	-0.294534	-0.413268	-0.377191	-0.408561	-0.403277	-0.0526338	-0.29843	-0.146404	-1.65991	-1.29184	-1.59568	-1.54124	-1.27595	-2.55185	-1.59297	-1.54306	-0.373389	-0.225186	-1.52217	-1.74096	0.152805	0.148202	0.498869	-0.218789	0.000282716	-1.14878	0.00938958	-1.51577
R.TGSESS(79.966)QTGASATSGR.N	2.4312	S:425,;	4.81,	Q8BGD9	Eif4b	0.290429	0.283481	0.258506	0.22252	0.490857	0.0106311	-0.0680909	0.181343	-0.58744	-1.05992	-1.0438	-1.07032	-0.521138	-1.40245	-1.55402	-1.15803	0.263734	0.153685	-0.940368	-1.15891	0.44108	-0.110049	0.436964	-0.218542	0.00176846	-1.2041	0.00481051	-1.3126
K.KAENAEGQTPAIGPDGEPLDET(79.966)S(79.966)QM(15.995)SDLPVK.V	3.1476	T:609,S:610,M:612,;	[1,3.74,]	Q3TKT4	Smarca4	-0.236907	-0.675025	-0.165196	-0.552416	-0.292055	-0.122427	-0.1376	-0.517379	-2.15319	-2.05815	-1.70437	-1.67326	-2.08817	-2.99446	-1.65868	-1.72056	-0.407386	-0.267366	-1.89724	-2.11547	0.398418	0.14002	0.546715	-0.218228	0.000134899	-1.48985	0.00659598	-1.8481
K.NLEQILNGGES(79.966)PKQK.G	2.4379	S:229,;	1000,	Q9ERG2	Strn3	0.982688	1.33493	0.854307	0.764868	0.711483	0.91987	1.08418	0.940502	1.49419	1.28053	1.2468	1.57056	1.00595	1.51006	1.02343	1.18033	0.984198	0.914009	1.39802	1.17994	0.652887	-0.0701882	0.180155	-0.218076	0.0377154	0.413823	0.113433	0.265935
K.ETSPET(79.966)SLIQDEVALK.L	2.3503	T:1164,;	0,	P20357	Map2	-0.845971	-0.589769	-1.3442	-0.561766	-1.06862	-1.02336	-1.49394	-1.13108	0.911818	0.863079	0.921889	0.837223	0.950937	0.456909	0.473719	0.780497	-0.835427	-1.17925	0.883502	0.665515	0.164995	-0.343825	0.168165	-0.217987	0.00228986	1.71893	2.97115e-05	1.84477
K.LQIS(79.966)SPPFDQPM(15.995)SR.R	2.304	S:164,M:172,;	8.65,	Q8K0D0	Cdk17	-1.85372	-1.67256	-1.50315	-2.27125	-1.72314	-1.39819	-1.31581	-2.03411	-1.55434	-1.22742	-0.890535	-1.42842	-1.55482	-1.78501	-1.17626	-1.45356	-1.82517	-1.61781	-1.27518	-1.49241	0.407472	0.207361	0.301955	-0.217235	0.0468722	0.549994	0.568501	0.125398
K.ESQIDVLHQDELDSY(79.966)PDSVK.K	2.7828	Y:466,;	7.16,	Q9JLB9	Nectin3	-1.5499	-1.22565	-1.47494	-1.25405	-1.07257	-1.08746	-2.02491	-1.72156	-1.71575	-1.99852	-1.7172	-2.20245	-1.93939	-1.9288	-2.50472	-2.1287	-1.37614	-1.47663	-1.90848	-2.1254	0.71047	-0.100488	0.272325	-0.216924	0.0124256	-0.532342	0.0659445	-0.648778
R.PFPTGT(79.966)PPPLPPK.T	2.2793	T:247,;	5.95,	Q8VD37	Sgip1	0.438355	0.457047	0.782111	0.71024	-0.019763	0.147578	0.463257	0.482021	2.62805	1.89214	2.62761	2.60559	2.2173	2.30743	2.00105	2.35993	0.596938	0.268273	2.43835	2.22143	0.0770365	-0.328665	0.33479	-0.216918	0.00056098	1.84141	3.53666e-05	1.95316
R.SQPGAEGSPES(79.966)PPGR.C	2.5861	S:254,;	5.91,	P12657	Chrm1	-2.10812	-1.34203	-1.60906	-1.59338	-1.60854	-2.22334	-1.45891	-1.76252	-0.172868	-1.01641	-0.453453	-1.13949	-1.01975	-0.878171	-0.969275	-0.781323	-1.66315	-1.76332	-0.695554	-0.912131	0.678961	-0.100177	0.419517	-0.216578	0.0161749	0.967594	0.0104569	0.851194
R.GPTSTSVDSIDGT(79.966)PVRDER.S	3.958	T:742,;	0,	Q6NXI6	Rprd2	2.68234	2.92184	2.62609	2.86348	3.19283	3.02398	2.74178	2.68436	1.82238	1.78991	1.42159	1.44454	1.56513	1.38432	1.40661	1.25613	2.77344	2.91074	1.6196	1.40305	0.370238	0.1373	0.14618	-0.216554	0.000244456	-1.15383	0.000178189	-1.50769
R.LIPSAVATGTFSPNAS(79.966)PGAEIR.H	3.0273	S:540,;	17.45,	P70268	Pkn1	-0.440979	-0.486043	-0.624688	-0.237628	-0.495959	-0.140691	-1.02754	0.0346379	-0.924984	-1.31696	-1.38927	-1.43219	-2.42982	-1.24167	-0.872696	-1.38503	-0.447334	-0.407389	-1.26585	-1.4823	0.880293	0.0399455	0.575678	-0.216453	0.00172879	-0.818516	0.0430204	-1.07492
K.YTIGDIFVHS(79.966)PQR.G	3.8138	S:149,;	13.24,	Q80TE4	Sipa1l2	0.983777	1.09009	0.980201	1.19196	1.13438	1.23878	1.31607	1.00268	-0.52234	-0.327022	-0.525006	-0.421227	-1.04637	-0.653218	-0.43589	-0.525514	1.06151	1.17298	-0.448899	-0.665249	0.239276	0.111471	0.209114	-0.21635	6.25688e-07	-1.51041	0.000141117	-1.83823
R.SQQQPTPVT(79.966)PK.K	2.8513	T:90,;	15.49,	Q5SVQ0	Kat7	1.07849	1.30736	1.07284	1.03803	1.09553	1.01476	1.14487	1.22405	-0.41611	-0.228905	-0.614566	-0.371537	-0.818618	-0.656012	-0.62511	-0.39602	1.12418	1.1198	-0.40778	-0.62394	0.955978	-0.00437725	0.117005	-0.21616	8.49533e-06	-1.53196	2.64979e-05	-1.74374
R.FSHSYLS(79.966)DSDTEAK.L	2.9961	S:2037,;	6.95,	Q9JMH9	Myo18a	0.167225	0.914945	0.325098	0.353917	0.0824451	-0.121338	-0.0680909	-0.287085	0.208496	-0.753088	-0.342388	0.00546646	-0.462605	-0.687822	-0.108452	-0.486475	0.440296	-0.0985173	-0.220378	-0.436339	0.0374906	-0.538813	0.416413	-0.215961	0.0505274	-0.660674	0.0631826	-0.337821
R.EGGLPEEQSLTPS(79.966)PSANPEISVSK.G	3.3238	S:901,;	4.49,	Q3UH68	Limch1	-0.0583177	-0.125796	-0.145216	-0.19075	-0.0761881	-0.254225	-0.0677524	-0.0766425	-1.57632	-1.09615	-1.33715	-1.67549	-1.81977	-1.8668	-0.760972	-2.10045	-0.13002	-0.118702	-1.42128	-1.637	0.839201	0.0113178	0.542737	-0.215719	0.00158476	-1.29126	0.0135761	-1.51829
K.DQALKDDDAETGLT(79.966)DGEEK.E	2.0794	T:128,;	5.97,	P46096	Syt1	-0.620425	0.0957952	-0.228361	-0.120511	-0.484317	-0.385498	0.318405	-0.57094	3.38116	2.59123	3.02503	2.83579	2.86284	2.58141	2.54854	2.98097	-0.218375	-0.280588	2.9583	2.74344	0.814352	-0.0622123	0.325395	-0.214861	8.42659e-06	3.17668	8.82118e-05	3.02403
R.WLPEGPVPQS(79.966)PPASM(15.995)YGSTGSLIR.R	2.6792	S:34,M:39,;	26.66,	Q5DTT2	Psd	-1.19797	-0.757793	-1.15238	-1.04897	-1.09912	-1.6319	-1.62722	-1.50376	-2.39089	-1.74312	-1.41926	-2.07817	-2.24376	-1.59744	-2.09346	-2.55191	-1.03928	-1.4655	-1.90786	-2.12164	0.0392556	-0.426224	0.487785	-0.213783	0.0178096	-0.868583	0.0380571	-0.656143
K.VTYPAPPQVPPTRYS(79.966)PIPR.H	3.8742	S:386,;	5.88,	P70175	Dlg3	0.789288	0.97894	0.762446	0.441476	0.46571	0.737798	0.692508	0.796895	0.503039	1.24343	0.955307	1.3835	0.587887	0.688186	1.05474	0.901296	0.743038	0.673228	1.02132	0.808026	0.62126	-0.06981	0.382216	-0.213291	0.271747	0.278279	0.336219	0.134798
K.QSPISTPTSPGS(79.966)LR.K	2.4989	S:342,;	8.3,	O88809	Dcx	0.665728	0.978072	0.679471	0.790625	0.723373	0.639334	0.659571	0.316113	-0.561266	-1.18008	-0.938163	-0.837201	-1.2453	-0.981703	-0.857344	-1.28399	0.778474	0.584598	-0.879177	-1.09208	0.14934	-0.193876	0.24503	-0.212908	0.000134546	-1.65765	2.07604e-05	-1.67668
R.S(79.966)TELGSDYYELSDSR.G	3.7098	S:583,;	19.21,	P20357	Map2	2.05635	2.35366	1.8591	1.97356	1.6143	1.61079	1.67001	1.88218	-0.77129	0.286538	0.353562	0.0266685	-0.478829	-0.146025	0.0361433	-0.365085	2.06067	1.69432	-0.0261304	-0.238449	0.0318298	-0.366347	0.492806	-0.212319	0.00174569	-2.0868	4.07906e-05	-1.93277
R.TSLGSGFGS(79.966)PSVTDSRPLNPSAYSSSTLPAQR.A	4.2846	S:246,;	0,	Q68FH0	Pkp4	-2.56573	-2.95595	-2.42553	-3.105	-2.02087	-2.96264	-2.53312	-2.15815	-1.77383	-1.42774	-1.93316	-1.45055	-1.39462	-1.50513	-1.51166	-3.02266	-2.76306	-2.41869	-1.64632	-1.85852	0.244652	0.34436	0.633511	-0.2122	0.00181389	1.11674	0.26562	0.560177
K.GVDFES(79.966)DEDDDDDPFM(15.995)SSSCPR.R	3.2549	S:686,M:696,;	15.44,	Q61216	Mre11	-0.652911	-1.71469	-0.104218	-0.630485	-0.25053	-0.378762	-0.202433	-0.619592	-1.3249	-2.04498	-1.28738	-1.94928	-1.86881	-1.59476	-2.28665	-1.70452	-0.775576	-0.362829	-1.65163	-1.86368	0.313521	0.412747	0.433835	-0.21205	0.077433	-0.876059	0.00039316	-1.50085
K.VDS(79.966)PTVTTTLK.N	2.7755	S:459,;	21.3,	O88447	Klc1	2.44571	1.84684	2.6637	2.15314	2.21932	1.83222	2.48051	1.81445	1.59655	1.53004	1.98191	1.69562	1.66962	1.02964	1.82631	1.43402	2.27735	2.08663	1.70103	1.4899	0.456958	-0.190721	0.341228	-0.211135	0.0391423	-0.576315	0.0453899	-0.596729
R.S(79.966)LDSLDPAGLLTS(79.966)PK.F	2.643	S:425,S:437,;	[1.61,1.35,]	Q9D415	Dlgap1	-0.304177	-0.328412	-0.41248	-0.232831	-0.594298	-0.399285	-0.622246	-0.157212	2.28354	2.35092	2.66677	2.6067	2.27345	2.17374	2.2007	2.41558	-0.319475	-0.44326	2.47698	2.26587	0.341935	-0.123785	0.11184	-0.211116	1.24616e-05	2.79646	9.69889e-06	2.70913
K.QPLLLS(79.966)EDEEDTKR.V	2.391	S:39,;	57.78,	Q8R1B4	Eif3c	-0.249273	0.158705	-0.476141	-0.0255647	-0.522673	-0.369686	-0.527755	0.096189	0.102257	-0.261298	-0.36887	-0.136152	-0.387798	-0.518731	-0.409429	-0.191963	-0.148068	-0.330981	-0.166016	-0.37698	0.398784	-0.182913	0.14154	-0.210964	0.920031	-0.0179474	0.789824	-0.0459989
R.DSGARS(79.966)PAGAEPPSAAAPSGR.E	3.0102	S:142,;	4.21,	P53349	Map3k1	-0.619245	-0.327121	-0.740294	-0.615428	-0.733763	-0.265404	-0.511555	-0.803794	-2.02573	-2.34521	-2.42509	-1.90497	-3.02769	-1.83875	-2.19645	-2.48126	-0.575522	-0.578629	-2.17525	-2.38604	0.984203	-0.00310695	0.490346	-0.210789	8.71106e-05	-1.59973	0.00220557	-1.80741
R.DLS(79.966)PEGPAPLTEEELDLR.L	3.7613	S:75,;	45.59,	Q6PGG2	Gmip	1.82329	2.10558	1.94235	1.86583	2.0123	1.9793	2.03615	1.96301	-2.04808	-0.0397401	-1.65139	-1.49781	-2.00924	-1.06002	-1.31396	-1.69318	1.93426	1.99769	-1.30926	-1.5191	0.388683	0.0634269	0.686666	-0.209846	0.00460461	-3.24352	0.00042866	-3.51679
K.IDEPNTPYHNM(15.995)IGDDEDAYSDS(79.966)EGNEVM(15.995)TPDILAK.K	2.3611	M:79,S:90,M:96,;	0,	Q9DCL8	Ppp1r2	-3.10283	-1.82633	-2.89424	-1.99244	-3.15306	-3.05108	-2.52288	-2.44458	-1.50011	-1.37843	-1.38699	-1.35505	-1.32616	-2.06512	-2.04506	-1.02361	-2.45396	-2.7929	-1.40514	-1.61499	0.399781	-0.338936	0.48246	-0.209843	0.0454227	1.04882	0.0123887	1.17791
K.SPST(79.966)PEQGVQR.S	2.2971	T:56,;	3.98,	Q80TI0	Gramd1b	-1.96269	-1.51832	-1.84494	-1.21684	-1.9257	-1.38724	-2.2232	-1.57944	-0.790861	-0.359818	-0.526574	-0.547013	-0.671172	-0.665129	-0.778749	-0.948398	-1.6357	-1.7789	-0.556067	-0.765862	0.58828	-0.143197	0.110973	-0.209795	0.00320132	1.07963	0.00801095	1.01303
K.NM(15.995)TVEQLLTGSPTS(79.966)PTVEPEKPTR.E	4.9704	M:824,S:836,;	0,	Q6ZPJ3	Ube2o	-0.483308	0.0420508	0.0479245	-0.0655904	-0.500156	-0.642534	0.163003	-0.344709	-0.201906	-0.426027	-0.154134	0.0983	-0.648226	-0.396595	-0.880842	0.405982	-0.114731	-0.331099	-0.170942	-0.37992	0.358721	-0.216368	0.525594	-0.208978	0.745749	-0.056211	0.888287	-0.0488213
R.VGECSGPAAVNNSS(79.966)DTESVPSPR.S	3.9137	S:743,;	4.79,	Q9WU42	Ncor2	-1.25586	-0.991627	-0.699399	-0.838237	-0.650391	-1.22763	-1.10286	-1.01806	-0.579649	-0.655077	-0.777172	-1.04173	-1.24325	-1.05356	-1.09963	-0.492035	-0.946281	-0.999734	-0.763407	-0.972118	0.766648	-0.0534531	0.33057	-0.208711	0.287844	0.182874	0.898323	0.0276161
K.AGYTT(79.966)DESSSSSLHTTR.T	3.5435	T:413,;	0,	Q9WVR4	Fxr2	-0.818344	-0.737365	-0.978841	-1.26929	-0.809037	-1.01863	-0.985064	-0.722944	-2.61675	-1.47702	-1.60957	-2.00058	-1.74664	-2.1942	-2.34857	-2.24869	-0.95096	-0.883918	-1.92598	-2.13452	0.645609	0.067042	0.505138	-0.208543	0.0236496	-0.975022	0.000639076	-1.25061
R.ST(79.966)SPHDVDLCLVSPCEFSHR.K	3.8864	T:659,;	0.06,	Q8C052	Map1s	-1.38754	-2.1737	-1.05941	-0.696819	-0.640361	-0.817184	-0.502379	-0.775955	-1.35245	-1.37843	-1.73958	-1.07965	-1.50782	-2.14529	-1.24873	-1.48191	-1.32937	-0.68397	-1.38753	-1.59594	0.130852	0.645398	0.413121	-0.208411	0.873333	-0.0581603	0.0125472	-0.911969
K.EQNT(79.966)PPKSPQ.-	2.2401	T:735,;	30.65,	Q6A0A2	Larp4b	1.0593	1.06925	0.862224	1.22378	0.798581	1.01468	0.861067	0.871584	0.816065	0.704005	0.672451	0.558028	0.18501	0.727841	0.411206	0.593055	1.05364	0.886478	0.687637	0.479278	0.112914	-0.16716	0.17867	-0.208359	0.0085586	-0.366001	0.0334176	-0.4072
K.AVAGVM(15.995)IT(79.966)ASHNR.K	2.324	M:171,T:173,;	2.97,	Q8CAA7	Pgm2l1	2.00613	2.15732	1.92835	1.72417	2.06588	2.04453	1.90345	2.18596	2.64497	2.34701	2.39975	2.62083	2.21614	2.35266	2.47172	2.13867	1.95399	2.04996	2.50314	2.2948	0.410645	0.0959622	0.0964199	-0.208344	0.00373317	0.549147	0.0421104	0.244841
K.VSSSSSES(79.966)EPELTQLSK.G	2.6015	S:2626,;	8.54,	Q8C8R3	Ank2	-0.0687537	-0.0616164	-0.0995965	-0.137976	-0.282131	-0.514359	-0.144542	-0.00739908	-0.833903	-0.493927	-1.27362	-0.811615	-0.813656	-0.896638	-1.27051	-1.26539	-0.0919857	-0.237108	-0.853266	-1.06155	0.272834	-0.145122	0.341595	-0.208282	0.0170436	-0.76128	0.00230663	-0.82444
K.SVLTAGGVSGEELDENYVPM(15.995)NPNS(79.966)PPR.Q	2.6469	M:451,S:455,;	8.89,	Q9QYY0	Gab1	0.951169	0.955981	0.768526	0.912068	0.812629	0.807855	1.04584	0.849785	-0.163964	-0.15887	0.207439	0.0200186	-0.309408	-0.622154	-0.108212	0.112131	0.896936	0.879027	-0.0238442	-0.231911	0.810987	-0.0179094	0.300666	-0.208067	0.000456385	-0.92078	0.00318262	-1.11094
R.SQSSDT(79.966)EQPSPTSGGGK.V	3.1101	T:500,;	1.88,	Q8BGD9	Eif4b	0.511528	0.74162	0.759227	0.643168	0.740231	0.566111	0.430093	0.635668	0.344382	0.721329	0.506468	0.949124	0.251717	0.168569	0.50797	0.763169	0.663886	0.593026	0.630326	0.422856	0.44392	-0.0708598	0.312034	-0.20747	0.825889	-0.0335596	0.31369	-0.17017
K.SPPDQSAVPNTPPS(79.966)T(79.966)PVKLEEDLPQEPTSR.D	3.2026	S:613,T:614,;	[34.99,29.41,]	Q9QYC0	Add1	-1.55486	-1.30219	-1.98678	-1.87602	-1.61092	-1.80054	-2.40191	-1.72933	-0.708851	-0.382564	-0.599303	-0.269973	-0.58312	-0.876133	-0.533006	-0.798239	-1.67996	-1.88567	-0.490173	-0.697625	0.416172	-0.205713	0.162652	-0.207452	0.00124245	1.18979	0.00298088	1.18805
R.GGQEVGNAAQAPAPAAS(79.966)PPPEGPVLTFQSEK.M	3.2067	S:544,;	56.01,	O88559	Men1	0.207833	0.337777	0.433011	0.426884	0.548454	0.408102	0.298985	0.681151	-0.558346	-0.141471	-0.620918	-0.358332	-1.05311	-0.470903	-0.738223	-0.245643	0.351376	0.484173	-0.419767	-0.626969	0.234283	0.132797	0.358483	-0.207202	0.0023052	-0.771143	0.00359939	-1.11114
R.S(79.966)FDEVEGVFGR.G	2.1426	S:140,;	1000,	Q6Y7W8	Gigyf2	0.307413	0.944541	0.23772	0.301992	0.16204	0.157777	0.0106158	0.190338	-0.947727	-0.286661	-0.365779	-0.495178	-0.59159	-0.941098	-0.726431	-0.664092	0.447916	0.130193	-0.523836	-0.730803	0.150608	-0.317724	0.273386	-0.206966	0.0048798	-0.971753	0.00026275	-0.860995
K.TPS(79.966)PPEEPSPLPSPTASPNHTLAPASPAPVR.P	3.4648	S:262,;	0,	Q7TQF7	Amph	-2.49647	-2.33294	-3.20369	-2.84291	-2.46217	-2.37595	-4.00404	-2.58044	-0.863329	-1.7988	-1.67555	-1.6688	-1.50413	-1.30221	-2.51229	-1.51482	-2.719	-2.85565	-1.50162	-1.70836	0.765573	-0.13665	0.57415	-0.206743	0.00575316	1.21738	0.055533	1.14729
K.TLLSTSGGS(79.966)ADIDASK.Q	3.533	S:196,;	0,	Q5DU41	Lrrc8b	0.728737	0.744179	0.72525	0.337116	0.413238	0.401931	0.693706	0.491	1.56569	1.14645	1.28932	1.53223	1.23367	1.19429	1.11926	1.16035	0.633821	0.499969	1.38342	1.17689	0.312109	-0.133852	0.129123	-0.206529	0.0017905	0.749603	0.000936367	0.676926
R.SRS(79.966)SDIVSSVR.R	2.3647	S:902,;	8.49,	Q6PAR5	Gapvd1	2.21873	2.73445	2.08892	2.17445	2.12326	2.24164	2.07643	2.14528	0.516603	1.15466	0.925909	1.04644	0.452329	0.686946	1.02376	0.65562	2.30414	2.14665	0.910902	0.704664	0.363805	-0.157486	0.303781	-0.206238	0.000461446	-1.39324	0.000616869	-1.44199
R.IDFIPVSPAPS(79.966)PTR.G	2.0917	S:144,;	0,	Q9DB52	Pabir1	-1.32847	-1.28622	-1.51458	-1.35173	-1.32263	-2.08392	-1.39978	-1.41476	-2.49591	-2.0768	-1.7316	-1.26548	-2.12741	-1.99358	-2.20666	-2.06688	-1.37025	-1.55527	-1.89245	-2.09863	0.380079	-0.185024	0.49007	-0.206181	0.137793	-0.5222	0.050762	-0.543357
R.ST(79.966)SEPEEAELSLSLAR.T	3.382	T:32,;	6.59,	Q9D7V2	Lysmd2	-1.03075	-0.929276	-1.34785	-1.1928	-0.945144	-0.839088	-1.20485	-1.20417	-1.10979	-0.963803	-0.914153	-0.799396	-0.944392	-1.02439	-0.795206	-1.84644	-1.12517	-1.04831	-0.946786	-1.15261	0.577669	0.0768548	0.454725	-0.205819	0.168772	0.178381	0.702528	-0.104293
K.TEVLLDQPEIWGSGQPM(15.995)NPSTES(79.966)PELAR.P	4.7341	M:230,S:236,;	5.92,	Q8VD37	Sgip1	-1.18988	-0.929602	-1.24425	-1.52472	-1.39318	-1.37941	-1.27422	-1.27303	1.50295	1.43748	1.77907	1.72263	1.61185	1.31575	1.31106	1.38026	-1.22212	-1.32996	1.61053	1.40473	0.448759	-0.107844	0.109231	-0.205804	4.31785e-06	2.83265	2.29682e-06	2.73469
K.ETSLLAVPGALS(79.966)PLAIPNAAAAAAAAAAGR.V	5.5777	S:308,;	3.55,	Q91Z31	Ptbp2	1.91104	2.18287	1.96341	2.01253	1.69887	1.86293	1.90086	1.71975	1.25737	1.10272	1.15967	1.24504	0.755342	0.820574	1.1774	1.18874	2.01746	1.79561	1.1912	0.985513	0.0296415	-0.221859	0.170978	-0.205689	7.17311e-05	-0.826262	0.00267242	-0.810092
K.SKS(79.966)EEAHAEDSVMDHHFR.K	2.5521	S:329,;	3.07,	Q9CY58	Serbp1	-0.149274	-0.13687	-0.120509	-0.312346	-0.0682955	-0.676506	-0.121178	-0.517139	0.541652	-0.162898	0.0437741	-0.28608	-0.00815296	-0.12096	0.130145	-0.686788	-0.17975	-0.34578	0.034112	-0.171439	0.353014	-0.16603	0.452192	-0.205551	0.329309	0.213862	0.483664	0.174341
R.RGSGDT(79.966)SISM(15.995)DTEASIR.E	2.583	T:91,M:95,;	7.53,	Q3UZ39	Lrrfip1	2.52686	2.77342	2.46809	2.35914	2.22391	2.33752	2.31179	2.42116	1.37963	1.32688	1.54266	1.66633	1.1568	1.27278	1.35456	1.30965	2.53188	2.32359	1.47888	1.27345	0.0936711	-0.208283	0.0716179	-0.205429	0.000114793	-1.053	1.98423e-06	-1.05015
R.GS(79.966)VGPAPS(79.966)LSELDLRPPSPINLSR.S	3.4502	S:783,S:789,;	[6.95,12.8,]	Q6PE13	Prrt3	-1.93599	-2.57591	-2.23781	-3.08689	-2.03747	-2.3108	-2.70561	-2.35604	-0.383447	-0.0630136	0.104408	-0.432506	-0.376215	-0.656012	-0.280171	-0.282856	-2.45915	-2.35248	-0.19364	-0.398814	0.72199	0.106668	0.243065	-0.205174	0.00072333	2.26551	6.05668e-05	1.95367
K.EESTGPS(79.966)PTHTGELAAIEVESK.R	3.3732	S:227,;	3.1,	Q91WE1	Snx15	0.149743	0.552323	-0.0628514	0.0903974	0.00210953	-0.0404086	-0.13991	0.367724	-1.05064	-0.257747	-0.217824	-0.851427	-0.584095	-0.857523	-0.865403	-0.890674	0.182403	0.0473787	-0.594411	-0.799424	0.462479	-0.135024	0.412114	-0.205013	0.0255365	-0.776814	0.00122966	-0.846803
K.QPLT(79.966)SPGSVSSSR.D	2.5363	T:10,;	4.79,	Q9WV69	Dmtn	-0.440353	-0.447677	-0.359221	-0.596086	-0.610683	-0.858909	-1.22546	-0.849306	-0.230669	0.010345	0.277774	0.346491	-0.405493	-0.038444	0.362521	-0.334211	-0.460834	-0.88609	0.100985	-0.103907	0.0367874	-0.425256	0.388145	-0.204892	0.0179234	0.56182	0.0129347	0.782184
R.HS(79.966)LGQEVIGIGGSQDESEVPVR.E	5.2619	S:796,;	29.57,	P58871	Tnks1bp1	-1.94424	-1.4019	-1.31463	-2.26733	-1.36914	-1.39906	-1.75761	-0.796201	-0.787438	-1.77105	-1.25011	-1.55076	-1.60736	-0.770936	-2.36219	-1.43833	-1.73202	-1.33051	-1.33984	-1.5447	0.231704	0.401519	0.621246	-0.204862	0.253868	0.392184	0.599937	-0.214197
R.LIHGEDS(79.966)DSEGDDDGR.G	2.2808	S:82,;	10.36,	Q6ZPJ3	Ube2o	-1.32116	-0.814226	-0.962527	-0.488837	-1.02628	-0.812784	-1.00793	-0.445492	-0.740767	-0.860938	-0.792561	-0.982512	-1.14552	-1.08193	-0.707834	-1.26092	-0.896687	-0.823121	-0.844194	-1.04905	0.749073	0.0735658	0.189846	-0.204856	0.787253	0.0524931	0.257289	-0.225929
R.NLTSS(79.966)SLNDISDKPEK.D	3.3183	S:256,;	0,	O88343	Slc4a4	2.54905	2.86664	2.38697	2.09399	1.72536	1.84337	2.09745	2.03701	4.28341	3.39985	4.09964	4.02273	3.25304	3.92038	3.84191	3.97111	2.47416	1.9258	3.95141	3.74661	0.0335661	-0.548365	0.451577	-0.204801	0.00117295	1.47725	0.000349988	1.82081
R.RGNNS(79.966)AVGS(79.966)NADLTIEEDEEEEPVALQQAQQVR.Y	3.4464	S:359,S:363,;	[2.77,1.77,]	Q63918	Cavin2	-1.24162	-1.35951	-1.06992	-1.34675	-1.6774	-1.89721	-1.08528	-1.23779	-2.25587	-2.72901	-2.04919	-2.16539	-2.60736	-1.79498	-2.18733	-3.42889	-1.25445	-1.47442	-2.29987	-2.50464	0.337548	-0.219973	0.618513	-0.204775	0.00268123	-1.04542	0.0527165	-1.03022
K.QAQVVGDPPGS(79.966)PSPVQR.P	2.4088	S:1218,;	7.53,	Q9QY06	Myo9b	-1.88857	-1.55713	-1.45277	-1.54503	-1.89397	-1.84776	-1.01836	-2.15217	-1.4171	-2.00531	-1.51937	-1.83595	-1.63537	-1.61704	-2.10773	-2.23656	-1.61087	-1.72806	-1.69443	-1.89918	0.680432	-0.11719	0.368743	-0.204742	0.636138	-0.0835586	0.584168	-0.171111
R.VSS(79.966)PM(15.995)DEVLASLK.R	2.5019	S:884,M:886,;	0.01,	Q9QXM1	Jmy	-0.562098	-0.334016	-1.23578	-0.732112	-0.957239	-0.5623	-0.797461	-0.90601	-1.6428	-1.43059	-1.52313	-2.07424	-1.94606	-2.27995	-1.63644	-1.62476	-0.716001	-0.805753	-1.66769	-1.8718	0.690932	-0.0897514	0.369845	-0.204115	0.00848248	-0.951688	0.00223982	-1.06605
R.STDM(15.995)GFTPPSS(79.966)PPTRPR.N	2.5167	M:1236,S:1243,;	0,	Q9QXL1	Kif21b	-1.46305	-0.795962	-1.31284	-1.4736	-1.47559	-1.29312	-0.96161	-1.33262	-0.913746	-1.30906	-1.09128	-1.05765	-1.65845	-1.19471	-1.46744	-0.867535	-1.26136	-1.26574	-1.09293	-1.29703	0.982742	-0.00437438	0.34014	-0.204099	0.395023	0.168427	0.883638	-0.0312978
R.GVS(79.966)GDREENSFSLNSSISSAR.R	2.8376	S:1560,;	21.33,	P20357	Map2	2.92153	2.92768	3.05802	3.18201	3.23104	2.96019	2.95059	3.17588	1.01134	1.46068	1.25139	1.36208	0.853155	1.06284	1.17583	1.17735	3.02231	3.07943	1.27137	1.06729	0.571431	0.057115	0.1511	-0.204081	1.86987e-05	-1.75094	1.35619e-06	-2.01213
R.EM(15.995)DMS(79.966)PEEVAPSPR.A	2.0187	M:327,S:330,;	29.3,	Q8CH72	Trim32	-1.24162	-0.711319	-0.885201	-0.750911	-0.856956	-0.806355	-0.806184	-1.10378	-0.126994	-0.723749	-0.296981	-0.593377	-0.488834	-0.820615	-0.31949	-0.928308	-0.897264	-0.893319	-0.435275	-0.639312	0.978658	0.00394404	0.339358	-0.204037	0.0446566	0.461988	0.177865	0.254007
R.QNSAT(79.966)ESADS(79.966)IEIYVPEAQTR.L	3.4205	T:975,S:980,;	[4.02,0,]	B1AZP2	Dlgap4	-1.66748	-1.36436	-1.51663	-1.19802	-1.5126	-1.33541	-1.10078	-1.76822	-1.66933	-1.21163	-1.43684	-0.809979	-1.32997	-1.07677	-1.60507	-1.93186	-1.43662	-1.42925	-1.28195	-1.48592	0.967596	0.00737059	0.461355	-0.203971	0.49455	0.154678	0.81535	-0.0566639
R.TCS(79.966)FGGFDLTNR.S	1.9802	S:400,;	7.76,	P59808	Sash1	-1.23799	-2.25971	-1.14855	-1.0389	-1.08479	-1.32912	-1.14401	-0.921812	-1.67881	-1.41581	-0.69446	-0.901483	-1.40894	-1.51397	-0.789061	-1.79379	-1.42129	-1.11993	-1.17264	-1.37644	0.371391	0.301359	0.53601	-0.203798	0.519241	0.248646	0.324742	-0.256511
R.ST(79.966)DSLDGPGEGSVQPVPTTGGPGTK.G	2.7813	T:30,;	5.06,	Q80YF9	Arhgap33	-1.169	-1.03838	-1.406	-1.87961	-1.44589	-1.31121	-1.33075	-1.41655	-1.84409	-1.7269	-1.77121	-2.03169	-1.75175	-1.95953	-2.31286	-2.16481	-1.37325	-1.3761	-1.84347	-2.04724	0.988792	-0.00285327	0.20811	-0.203764	0.0791885	-0.470226	0.00927575	-0.671136
R.GLLSQNGSFGPSPVS(79.966)GGECSPPLPAEPPGRPLSATLSR.R	4.2757	S:1700,;	6.19,	Q8BI84	Mia3	-0.615709	-2.57285	-0.809545	-0.945241	-0.71413	-0.915335	-0.82608	-1.07134	-0.382479	-1.31643	-1.17587	-1.46463	-1.48095	-1.16108	-1.52245	-0.989901	-1.23584	-0.881723	-1.08485	-1.28859	0.492172	0.354113	0.492605	-0.203743	0.780677	0.150984	0.0423007	-0.406872
R.SLSNSNPDISGT(79.966)PTSPDDEVR.S	2.4744	T:907,;	0,	Q8R1A4	Dock7	-0.781432	-0.46697	-1.01667	-1.09105	-1.21452	-1.02642	-1.23721	-1.31791	0.541652	0.405525	0.239718	0.340429	0.137317	-0.0273232	0.157648	0.445181	-0.839032	-1.19901	0.381831	0.178206	0.0770083	-0.359981	0.140217	-0.203625	0.00115404	1.22086	6.9871e-05	1.37722
R.SAGSSSPEAGEDSDHEDGNY(79.966)CPPVK.R	3.3473	Y:47,;	2.97,	Q9CT10	Ranbp3	1.92159	-1.98619	2.10542	1.94092	1.94939	1.99109	2.01026	2.09069	1.12332	0.920849	1.01539	1.12782	0.642794	0.920302	0.777774	1.03225	0.995435	2.01036	1.04684	0.843281	0.382757	1.01492	0.0945484	-0.203564	0.962063	0.051409	0.000307554	-1.16708
R.VTLQDYHLPDS(79.966)DEDEETAIQR.V	2.362	S:280,;	0,	Q9DAZ9	Zfyve19	0.550025	1.04371	0.795734	0.760162	0.592476	0.438931	0.724319	0.707481	1.09219	1.00085	0.982906	0.870491	0.709277	0.620822	0.805707	0.996384	0.787409	0.615802	0.986608	0.783048	0.212728	-0.171607	0.0819631	-0.203561	0.144148	0.1992	0.160875	0.167246
R.DPAVDDS(79.966)PQSGCDVEK.S	2.3672	S:918,;	5.97,	P51954	Nek1	-0.327508	-1.76564	-0.27727	-0.281715	-0.818109	-0.176986	-0.349759	-0.646647	-0.464485	-0.388099	-0.456439	-0.800206	-0.889543	-0.40274	-0.588627	-1.0422	-0.663033	-0.497875	-0.527307	-0.730777	0.69783	0.165158	0.287594	-0.203469	0.741601	0.135725	0.297185	-0.232901
R.GPS(79.966)PSPVGSPASVAQSR.S	3.3279	S:697,;	11.56,	A2BH40	Arid1a	2.88216	3.16878	2.89711	2.99412	2.88129	2.85837	2.89777	3.06818	0.535345	1.04701	0.587864	0.689562	0.271609	0.463842	0.716457	0.59429	2.98554	2.9264	0.714944	0.51155	0.49795	-0.0591408	0.224064	-0.203394	1.816e-05	-2.2706	9.43319e-06	-2.41485
K.AFTEVFLDDS(79.966)HSPANR.R	2.3937	S:732,;	14.37,	Q80XK6	Atg2b	-1.06473	-1.2438	-1.0875	-1.62018	-0.927486	-1.27889	-1.25714	-1.71384	0.362406	-0.0460706	0.146743	0.331197	0.340689	0.142477	-0.254807	-0.247302	-1.25405	-1.29434	0.198569	-0.00473571	0.851818	-0.0402867	0.297904	-0.203305	0.000157784	1.45262	0.00108794	1.2896
R.GASPVPESSLTADLLSVDAFAAPS(79.966)PASTASPAK.A	4.3928	S:621,;	5.45,	Q61548	Snap91	-0.000768185	0.04919	-0.0463052	0.209754	0.158401	0.0770984	-0.244652	-0.206295	-0.155942	0.742632	0.72783	0.884571	0.291939	0.180951	0.299033	0.614822	0.0529678	-0.053862	0.549773	0.346686	0.39895	-0.10683	0.472303	-0.203087	0.125838	0.496805	0.0269619	0.400548
R.IADPEHDHTGFLTEY(79.966)VATR.W	2.9166	Y:205,;	20.81,	Q63844	Mapk3	-1.60819	-1.06609	-1.44025	-1.28429	-1.21779	-1.40126	-1.74133	-1.57094	-0.888776	-0.995557	-1.03931	-1.4366	-1.45337	-1.33485	-1.35764	-1.02503	-1.34971	-1.48283	-1.09006	-1.29272	0.4401	-0.133121	0.232429	-0.202662	0.169524	0.259648	0.24155	0.190108
R.NDSSILYPFGT(79.966)YSPQDK.R	2.5461	T:633,;	8.65,	Q9CSB4	Pard3b	-1.21178	-0.363697	-0.569331	-1.15529	-1.75499	-0.835216	-1.46157	-1.02112	-1.24351	-1.99513	-2.0438	-1.1196	-1.65027	-1.69391	-2.21693	-1.65013	-0.825025	-1.26822	-1.60051	-1.80281	0.186464	-0.443199	0.50395	-0.2023	0.0537443	-0.775485	0.0836971	-0.534586
R.ILPPPLIPT(79.966)PPPDEAR.L	2.637	T:148,;	1000,	Q91WE1	Snx15	-2.93834	-2.09692	-2.59989	-2.1887	-2.64867	-2.70612	-2.9569	-2.62424	-2.49173	-2.90509	-2.78466	-3.09201	-3.42167	-2.70111	-3.16527	-2.79379	-2.45597	-2.73398	-2.81837	-3.02046	0.255629	-0.278018	0.374211	-0.202086	0.176917	-0.362408	0.190647	-0.286475
R.AQM(15.995)VFS(79.966)PPLSGSDTYPR.G	3.2102	M:338,S:341,;	44.73,	Q8C015	Pak5	0.38864	0.199121	0.240153	0.0885596	0.241712	0.123751	0.158527	-0.0397935	-0.719004	-0.818095	-1.08572	-0.823113	-1.05086	-0.595763	-1.86702	-0.74027	0.229118	0.121049	-0.861483	-1.06348	0.254066	-0.108069	0.536417	-0.201995	4.98025e-05	-1.0906	0.0226621	-1.18453
R.SVSQLPS(79.966)PPLLPTPPPK.A	2.7691	S:229,;	0,	Q8BYK5	Phactr3	-0.744668	-1.38748	-1.80077	-1.33642	-1.59572	-1.19367	-1.45935	-2.07452	0.125366	-0.0377812	-0.16362	-0.396475	-0.323174	-0.433569	-0.139146	-0.38381	-1.31734	-1.58081	-0.118128	-0.319925	0.391987	-0.263479	0.176197	-0.201797	0.00602168	1.19921	0.0038034	1.26089
K.EHAQEAIVWQQPPPT(79.966)SPEPLEDEDR.Q	3.3627	T:378,;	7.04,	Q923M0	Ppp1r16a	-2.11077	-1.76506	-1.93922	-2.11133	-2.37197	-2.07828	-1.47049	-2.46666	-2.37539	-1.28511	-1.69941	-2.35744	-1.91058	-2.12192	-2.62272	-1.86754	-1.98159	-2.09685	-1.92934	-2.13069	0.656508	-0.115257	0.553093	-0.201353	0.861435	0.0522578	0.909157	-0.0338377
K.S(79.966)QESEELVVAGGGGLR.R	3.6116	S:1585,;	7.53,	Q9QYX7	Pclo	-2.51128	-0.936801	-1.52818	-1.8394	-1.44419	-1.24254	-1.275	-1.83967	-0.532331	-0.122202	-0.602938	-0.626094	-0.341738	-0.959099	-0.440398	-0.9475	-1.70392	-1.45035	-0.470891	-0.672184	0.514719	0.25357	0.360351	-0.201292	0.0265677	1.23303	0.0113374	0.778164
R.AS(79.966)PSPQPSSQPLQINR.Q	3.2614	S:144,;	0,	Q3UMY5	Eml4	0.0224099	0.404418	0.404666	0.342267	0.604355	0.46598	0.400558	0.297263	-1.13241	-0.474367	-1.29004	-0.675859	-1.27752	-1.40127	-0.905975	-0.792983	0.29344	0.442039	-0.893169	-1.09444	0.237559	0.148599	0.436041	-0.20127	0.00397447	-1.18661	0.000550103	-1.53648
K.QNS(79.966)LEYMDQNDDR.L	1.8761	S:280,;	17.53,	Q640R3	Hepacam	-0.590504	-0.261356	-0.524665	-0.791514	-0.461094	-0.551507	-0.6405	-0.418563	1.08252	0.815474	1.10421	1.29727	0.533805	1.12437	0.601869	1.2353	-0.54201	-0.517916	1.07487	0.873837	0.850332	0.0240937	0.373092	-0.20103	3.66712e-05	1.61688	0.00295123	1.39175
K.LAS(79.966)PQPSYAADANDSK.A	3.4041	S:593,;	8.08,	Q6PAL7	Ahdc1	1.22318	1.35557	0.901556	1.27248	1.24277	1.52765	1.35919	1.19489	-0.266852	-0.270725	-0.638446	-0.226516	-0.436845	-0.364822	-0.706747	-0.697705	1.1882	1.33112	-0.350635	-0.55153	0.296034	0.142927	0.175688	-0.200895	3.18514e-05	-1.53883	4.35512e-06	-1.88265
K.QKFHDS(79.966)EGDDTEETEDYR.Q	2.2446	S:395,;	40.65,	Q8K019	Bclaf1	1.2067	1.17481	1.1919	0.846067	1.27725	1.12429	1.48158	0.803636	-0.24703	-0.0386519	0.185	-0.141541	-0.200269	-0.475214	-0.234308	-0.135594	1.10487	1.17169	-0.0605557	-0.261346	0.705804	0.0668186	0.143023	-0.20079	9.43218e-05	-1.16543	0.000499822	-1.43303
K.GLAVAPAS(79.966)PGK.A	2.1846	S:543,;	1000,	A2A7S8	Kiaa1522	-0.191811	-0.0687881	-0.10052	-0.595348	-0.206373	0.11731	-0.396379	-0.153102	-0.262688	-0.294695	-0.41344	-0.619276	-0.268355	-0.508596	-0.860159	-0.755528	-0.239117	-0.159636	-0.397525	-0.59816	0.640076	0.0794805	0.25256	-0.200635	0.325307	-0.158408	0.043246	-0.438523
K.QAFTPIDPPS(79.966)GSADVSPAGDRDR.Q	3.5032	S:556,;	5.99,	Q9EP53	Tsc1	-0.758117	-0.883034	-0.758632	-0.606717	-0.614988	-0.814249	-0.593218	-0.697423	-0.207613	-0.601692	0.177314	0.246902	-0.197034	-0.0941892	-0.756844	-0.139438	-0.751625	-0.67997	-0.096272	-0.296876	0.379862	0.0716554	0.453874	-0.200604	0.0393097	0.655353	0.0848887	0.383093
K.VESSENVPS(79.966)PTHPPVVINAADDDEDDDDQFS(79.966)EEGDESK.T	2.8061	S:149,S:171,;	[0,0,]	Q6NZF1	Zc3h11a	-1.11077	-1.33423	-1.45238	-1.38029	-1.19648	-1.20208	-1.50261	-1.25091	-2.56896	-2.86595	-1.81961	-2.23829	-2.58768	-3.00155	-2.57965	-2.12565	-1.31942	-1.28802	-2.3732	-2.57363	0.771666	0.0313987	0.512642	-0.200431	0.0138507	-1.05378	0.00273399	-1.28561
K.TNQAILS(79.966)QLYQSPNR.R	2.5654	S:216,;	11.01,	Q60899	Elavl2	-1.5671	-1.15069	-0.988776	-1.35965	-1.11699	-0.900942	-1.01705	-1.2537	-1.59117	-1.82034	-1.67485	-1.93139	-1.16096	-3.44048	-1.19594	-2.02171	-1.26655	-1.07217	-1.75444	-1.95477	0.242606	0.194382	0.733949	-0.200336	0.0213811	-0.487883	0.196554	-0.882601
R.KT(79.966)PELGIVPPPPTAR.P	2.4258	T:707,;	30.27,	Q8K382	Dennd1a	-0.0597577	0.290783	-0.149827	0.166852	0.146157	0.149834	0.237602	0.0631747	-1.09016	-0.976671	-0.642862	-1.05039	-1.59879	-0.904923	-0.860965	-1.19596	0.0620127	0.149192	-0.940021	-1.14016	0.465306	0.0871793	0.359637	-0.20014	0.000430612	-1.00203	0.00377062	-1.28935
R.RDSLT(79.966)S(79.966)PEDELGAEVGDEAGDK.K	3.0995	T:787,S:788,;	[3.38,6.36,]	A2A699	Fam171a2	0.493198	0.639167	0.511729	0.260424	-0.23333	0.178109	0.063787	0.409239	0.462827	-0.136106	0.226557	0.280101	-0.335706	0.0775237	0.427626	-0.136363	0.47613	0.104451	0.208345	0.00827026	0.0633134	-0.371678	0.371112	-0.200074	0.129995	-0.267785	0.665067	-0.096181
R.LHGGFDS(79.966)DCS(79.966)EDGEALNGEPELDLTSK.L	2.7746	S:44,S:47,;	[39.82,36.24,]	O08582	Gtpbp1	0.755013	-1.45306	1.03992	0.811017	0.996476	0.869382	0.852689	0.659545	-0.291791	0.297267	0.272913	-0.0789089	-0.243246	-0.465378	0.075408	0.0330501	0.288222	0.844523	0.0498703	-0.150042	0.412019	0.556302	0.335596	-0.199912	0.715499	-0.238351	0.0013115	-0.994565
R.GAPAPS(79.966)PPTSPPPLPPDPQPSPLR.E	2.7938	S:1068,;	2.82,	Q3TES0	Iqsec3	-2.15388	-2.51685	-1.98735	-2.42029	-2.91859	-1.63656	-2.53405	-2.32126	-0.890611	-1.09027	-1.30234	-0.891072	-1.09741	-1.66689	-1.00266	-1.2056	-2.26959	-2.35261	-1.04358	-1.24314	0.791741	-0.0830208	0.308523	-0.199567	0.000278519	1.22602	0.0172438	1.10947
R.TAPTSTIAPGVVMASS(79.966)PALPTQPAEEAAR.K	4.0213	S:257,;	0,	Q01147	Creb1	-1.93364	-0.779102	-1.05135	-1.82374	-1.41929	-1.01694	-1.28048	-1.36207	-2.26536	-1.70878	-1.67973	-2.4834	-1.36361	-2.85311	-2.786	-1.93275	-1.39696	-1.26969	-2.03432	-2.23387	0.693823	0.127266	0.648657	-0.199547	0.122658	-0.637358	0.0703945	-0.964172
R.TST(79.966)PVILEGAQEETDTR.D	3.0936	T:657,;	14.49,	E9Q6J5	Bod1l	0.382288	0.306942	0.374759	0.343552	0.739949	0.950561	0.588027	0.460727	-0.364835	-0.549902	-0.821531	-0.833874	-0.155392	-1.48387	-0.786762	-0.941223	0.351886	0.684816	-0.642535	-0.841813	0.0490053	0.33293	0.537533	-0.199277	0.00271159	-0.994421	0.00706046	-1.52663
K.SS(79.966)PALAAPDASVDPK.E	1.9574	S:1819,;	0,	E9Q4N7	Arid1b	-1.08675	-0.344858	-0.47994	-0.795468	-0.817833	-0.270221	-0.668193	-0.940683	-0.483051	-0.818842	-0.3344	-1.04557	-0.868807	-0.670769	-0.619987	-1.31902	-0.676754	-0.674233	-0.670467	-0.869646	0.99127	0.00252187	0.412665	-0.199179	0.979194	0.00628757	0.400287	-0.195413
R.M(15.995)QFS(79.966)FEGPEK.V	2.4281	M:176,S:179,;	1000,	Q8R0S2	Iqsec1	2.09925	2.51994	2.13735	2.15157	1.42622	1.73399	1.78619	2.0036	4.01288	4.02971	4.27361	4.20476	3.77204	3.96744	3.96098	4.02384	2.22703	1.7375	4.13024	3.93107	0.0202415	-0.489529	0.0580568	-0.199166	1.22939e-05	1.90321	5.11524e-05	2.19357
R.STGS(79.966)ASTAGAPPSELFPGPGER.S	4.2291	S:598,;	0,	Q9QWI6	Srcin1	-2.03075	-1.11388	-1.49827	-1.81512	-1.75393	-1.11176	-1.89255	-1.65878	-0.826421	-0.653742	-1.18427	-1.11202	-0.90448	-0.890457	-1.47976	-1.29767	-1.6145	-1.60425	-0.944113	-1.14309	0.970185	0.0102483	0.340888	-0.198978	0.0355115	0.67039	0.0876974	0.461163
[truncated: 4,468 more rows]
