# Supplementary material for: Bazedoxifene reverses sexually dimorphic autistic-like abnormalities in biallelic MDGA1-mutant mice
Source: EMBO Mol Med. 2026 Mar 20;18(4):1358–98. doi: 10.1038/s44321-026-00402-y (PMC13084050; doi:10.1038/s44321-026-00402-y)
Supplement: Supplementary file 12 — Dataset EV7 [file 44321_2026_402_MOESM12_ESM.xlsx]

## Sheet: Legend
Dataset EV7. Differentially expressed phosphopeptides (DEPPs) exhibiting significant (p < 0.05 & log2FC < -0.4 or > 0.4) differences between adult Mdga1-cKO and Mdga1Y636C/E751Q KI mice versus adult control mice.

## Sheet: KO_P60
Table. P60_MDGA1__KO_Phospho peptide_Down&Up regulation						(log₂FC<-0.4, log₂FC>0.4, P-value<0.05)
Status	Uniprot	Gene name	Phosphopeptide	logFC	P.Value	Descriptive Name
Down	Q64332	Syn2	R.SS(79.966)ANEDEAKAETIR.S	-0.832518	0.0324841	Synapsin-2 OS=Mus musculus OX=10090 GN=Syn2 PE=1 SV=2
Down	Q9ES00	Ube4b	R.S(79.966)QSSEGVSSLSSSPSNSLETQSQSLSR.S	-0.710633	0.0255962	Ubiquitin conjugation factor E4 B OS=Mus musculus OX=10090 GN=Ube4b PE=1 SV=3
Down	O08582	Gtpbp1	R.SRS(79.966)PVDSPVPAS(79.966)M(15.995)FAPEPSSPGAAR.A	-0.607916	0.048019	GTP-binding protein 1 OS=Mus musculus OX=10090 GN=Gtpbp1 PE=1 SV=2
Down	Q6WVG3	Kctd12	R.S(79.966)PSGGAAGPLLTPSQSLDGSR.R	-0.580976	0.0168182	BTB/POZ domain-containing protein KCTD12 OS=Mus musculus OX=10090 GN=Kctd12 PE=1 SV=1
Down	Q8CCJ4	Amer2	R.AAGPGNLVLPGS(79.966)LTASLECVK.E	-0.515328	0.0250912	APC membrane recruitment protein 2 OS=Mus musculus OX=10090 GN=Amer2 PE=1 SV=2
Down	Q99KG3	Rbm10	R.GLVAAY(79.966)SGESDSEEEQER.G	-0.493062	0.0293484	RNA-binding protein 10 OS=Mus musculus OX=10090 GN=Rbm10 PE=1 SV=1
Down	Q1HFZ0	Nsun2	K.EGVILTNENAASPEQPGDEDAKQT(79.966)AQDPCVPDSVPGCDAAAAEPSR.-	-0.489802	0.0460636	RNA cytosine C(5)-methyltransferase NSUN2 OS=Mus musculus OX=10090 GN=Nsun2 PE=1 SV=2
Down	Q8BJI1	Slc6a17	R.SYLGPGSTS(79.966)PLDNSNNPNGR.Y	-0.460843	0.0350673	Sodium-dependent neutral amino acid transporter SLC6A17 OS=Mus musculus OX=10090 GN=Slc6a17 PE=1 SV=1
Down	Q8CHC4	Synj1	R.TSPCQSPT(79.966)VPEYSAPSLPIR.P	-0.457834	0.0244353	Synaptojanin-1 OS=Mus musculus OX=10090 GN=Synj1 PE=1 SV=3
Down	Q61879	Myh10	R.RQLHIEGAS(79.966)LELS(79.966)DDDTESK.T	-0.45528	0.0380625	Myosin-10 OS=Mus musculus OX=10090 GN=Myh10 PE=1 SV=2
Down	A2ADY9	Ddi2	R.TQAQHS(79.966)S(79.966)PGEM(15.995)ASSPQGLDNPALLR.D	-0.439835	0.0219447	Protein DDI1 homolog 2 OS=Mus musculus OX=10090 GN=Ddi2 PE=1 SV=1
Down	Q505F5	Lrrc47	K.STSENKEEDMLS(79.966)GTEADAGCGLSDPNLTLSSGK.D	-0.438393	0.0127304	Leucine-rich repeat-containing protein 47 OS=Mus musculus OX=10090 GN=Lrrc47 PE=1 SV=1
Down	Q3U2S4	Otud5	R.AT(79.966)SPLVSLYPALECR.A	-0.427761	0.0252333	OTU domain-containing protein 5 OS=Mus musculus OX=10090 GN=Otud5 PE=1 SV=2
Down	Q9WUH1	Tmem115	R.VEDQSAWPS(79.966)M(15.995)DDDEEEAGAK.T	-0.40495	0.00898755	Transmembrane protein 115 OS=Mus musculus OX=10090 GN=Tmem115 PE=1 SV=1
Down	D3YZP9	Ccdc6	K.LDQPVS(79.966)APPSPR.D	-0.40491	0.0381236	Coiled-coil domain-containing protein 6 OS=Mus musculus OX=10090 GN=Ccdc6 PE=1 SV=1
Down	Q80VC9	Camsap3	R.HPLLS(79.966)PGGPQSPLR.G	-0.403214	0.00579531	Calmodulin-regulated spectrin-associated protein 3 OS=Mus musculus OX=10090 GN=Camsap3 PE=1 SV=1
Up	Q9D7S7	Rpl22l1	R.YFQISQDEDGS(79.966)ESED.-	0.417162	0.00138874	60S ribosomal protein L22-like 1 OS=Mus musculus OX=10090 GN=Rpl22l1 PE=1 SV=1
Up	Q5PR69	Cracd	K.SRPAPES(79.966)PSNAAALAEWASIR.S	0.426771	0.0464111	Capping protein-inhibiting regulator of actin dynamics OS=Mus musculus OX=10090 GN=Cracd PE=1 SV=3
Up	Q9D6Z1	Nop56	K.EEVASEPEEAAS(79.966)PTTPK.K	0.431338	0.00999686	Nucleolar protein 56 OS=Mus musculus OX=10090 GN=Nop56 PE=1 SV=2
Up	Q61548	Snap91	K.PDAAPSIDLFGT(79.966)DAFSSPPR.G	0.450932	0.00723697	Clathrin coat assembly protein AP180 OS=Mus musculus OX=10090 GN=Snap91 PE=1 SV=1
Up	Q6PNC0	Dmxl1	K.CCAADWSPS(79.966)LTNGLESSSEGSSER.H	0.454991	0.0210667	DmX-like protein 1 OS=Mus musculus OX=10090 GN=Dmxl1 PE=1 SV=1
Up	P05132	Prkaca	K.GPGDTSNFDDY(79.966)EEEEIRVSINEK.C	0.466537	0.00740076	cAMP-dependent protein kinase catalytic subunit alpha OS=Mus musculus OX=10090 GN=Prkaca PE=1 SV=3
Up	Q569Z6	Thrap3	K.WAHDKFS(79.966)GEEGEIEDDESGTENR.E	0.473875	0.0470413	Thyroid hormone receptor-associated protein 3 OS=Mus musculus OX=10090 GN=Thrap3 PE=1 SV=1
Up	P46935	Nedd4	R.QISEDVDGPDNRES(79.966)PENWEIVR.E	0.476293	0.00688044	E3 ubiquitin-protein ligase NEDD4 OS=Mus musculus OX=10090 GN=Nedd4 PE=1 SV=3
Up	Q61548	Snap91	K.PDAAPSIDLFGTDAFSS(79.966)PPR.G	0.479259	0.0211268	Clathrin coat assembly protein AP180 OS=Mus musculus OX=10090 GN=Snap91 PE=1 SV=1
Up	Q9Z2Q6	Septin5	K.FGIHVYQFPECDS(79.966)DEDEDFK.Q	0.509421	0.0219713	Septin-5 OS=Mus musculus OX=10090 GN=Septin5 PE=1 SV=2
Up	Q8K0L9	Zbtb20	R.YLST(79.966)TPETTHCR.K	0.99183	0.0466433	Zinc finger and BTB domain-containing protein 20 OS=Mus musculus OX=10090 GN=Zbtb20 PE=1 SV=1
Up	Q60722	Tcf4	R.NGGQASSSPNY(79.966)EGPLHSLQSR.I	1.01375	0.0480618	Transcription factor 4 OS=Mus musculus OX=10090 GN=Tcf4 PE=1 SV=1

## Sheet: KI_P60
P60_MDGA1__KI_Phospho peptide_Down&Up regulation						(log₂FC<-0.4, log₂FC>0.4, P-value<0.05)
Status	Uniprot	Gene name	Phosphopeptide	logFC	P.Value	Descriptive Name
Down	Q99104	Myo5a	K.RTS(79.966)S(79.966)IADEGTYTLDSILR.Q	-0.932793	0.037521	Unconventional myosin-Va OS=Mus musculus OX=10090 GN=Myo5a PE=1 SV=2
Down	Q80Z38	Shank2	K.SSQGSS(79.966)M(15.995)EIDPQATEPGQLRPDDSLTVSSPFAAAIAGAVR.D	-0.896048	0.0154895	SH3 and multiple ankyrin repeat domains protein 2 OS=Mus musculus OX=10090 GN=Shank2 PE=1 SV=2
Down	Q66L44	Cbarp	R.RVS(79.966)FNEAALFEQSR.K	-0.862892	0.0132876	Voltage-dependent calcium channel beta subunit-associated regulatory protein OS=Mus musculus OX=10090 GN=Cbarp PE=1 SV=4
Down	Q9R1L5	Mast1	R.RS(79.966)SSGEAGTPPVPIVVEPAR.P	-0.777472	0.00685231	Microtubule-associated serine/threonine-protein kinase 1 OS=Mus musculus OX=10090 GN=Mast1 PE=1 SV=3
Down	Q8CJ40	Crocc	R.EAPAGGS(79.966)GDGLSSPSPLEYSPR.S	-0.762187	0.020161	Rootletin OS=Mus musculus OX=10090 GN=Crocc PE=1 SV=2
Down	Q64332	Syn2	R.LSDSS(79.966)FIANLPNGYM(15.995)TDLQRPEPQQPPPAPGPGAATASAATSAASPGPER.R	-0.749291	8.259e-05	Synapsin-2 OS=Mus musculus OX=10090 GN=Syn2 PE=1 SV=2
Down	O88935	Syn1	R.RLS(79.966)DSNFM(15.995)ANLPNGYM(15.995)TDLQR.P	-0.69111	0.0173178	Synapsin-1 OS=Mus musculus OX=10090 GN=Syn1 PE=1 SV=2
Down	Q2WF71	Lrfn1	R.S(79.966)GALGPPTSAPPTLALVPGGAPAR.P	-0.690727	0.0301994	Leucine-rich repeat and fibronectin type III domain-containing protein 1 OS=Mus musculus OX=10090 GN=Lrfn1 PE=1 SV=1
Down	Q69ZW3	Ehbp1	K.SEEELDESNPFYEPKPT(79.966)SPNNLVNTVQEGETER.R	-0.680353	0.0469801	EH domain-binding protein 1 OS=Mus musculus OX=10090 GN=Ehbp1 PE=1 SV=3
Down	Q69ZI1	Sh3rf1	K.TSS(79.966)LDSAVPIAPPPR.Q	-0.65801	0.0301544	E3 ubiquitin-protein ligase SH3RF1 OS=Mus musculus OX=10090 GN=Sh3rf1 PE=1 SV=2
Down	Q6P9N1	Hycc1	K.TAATVFSKS(79.966)FEQVSGAPVPR.S	-0.647398	0.00903487	Hyccin OS=Mus musculus OX=10090 GN=Hycc1 PE=1 SV=3
Down	O70318	Epb41l2	K.QRS(79.966)YNLVVAK.D	-0.634223	0.00971779	Band 4.1-like protein 2 OS=Mus musculus OX=10090 GN=Epb41l2 PE=1 SV=2
Down	Q9WTU0	Phf2	K.EEPPS(79.966)PVETTPPR.S	-0.627733	0.0461875	Lysine-specific demethylase PHF2 OS=Mus musculus OX=10090 GN=Phf2 PE=1 SV=2
Down	Q8VCD6	Reep2	R.SFS(79.966)M(15.995)QDLTLIRDEDALPLQGPDGR.L	-0.624094	0.0110308	Receptor expression-enhancing protein 2 OS=Mus musculus OX=10090 GN=Reep2 PE=1 SV=2
Down	Q64332	Syn2	K.SQSLTNAFS(79.966)FSESSFFR.S	-0.621655	0.0491665	Synapsin-2 OS=Mus musculus OX=10090 GN=Syn2 PE=1 SV=2
Down	O88935	Syn1	R.RLSDS(79.966)NFM(15.995)ANLPNGYM(15.995)TDLQR.P	-0.613913	0.0230537	Synapsin-1 OS=Mus musculus OX=10090 GN=Syn1 PE=1 SV=2
Down	O88935	Syn1	R.RLSDS(79.966)NFM(15.995)ANLPNGYMTDLQR.P	-0.611782	0.0475855	Synapsin-1 OS=Mus musculus OX=10090 GN=Syn1 PE=1 SV=2
Down	P14873	Map1b	K.LGGDVSPTQIDVS(79.966)QFGSFKEDTK.M	-0.602175	0.0171181	Microtubule-associated protein 1B OS=Mus musculus OX=10090 GN=Map1b PE=1 SV=2
Down	O35226	Psmd4	R.AAAASAAEAGIATPGTEDS(79.966)DDALLK.M	-0.57925	0.0358383	26S proteasome non-ATPase regulatory subunit 4 OS=Mus musculus OX=10090 GN=Psmd4 PE=1 SV=1
Down	Q61120	Shc3	R.QGS(79.966)LDIYSTAEGK.T	-0.574966	0.0405501	SHC-transforming protein 3 OS=Mus musculus OX=10090 GN=Shc3 PE=1 SV=2
Down	Q9D415	Dlgap1	R.TTTKPFISITAQSST(79.966)ESAQDAYM(15.995)DGQGQR.G	-0.573939	0.00494708	Disks large-associated protein 1 OS=Mus musculus OX=10090 GN=Dlgap1 PE=1 SV=3
Down	Q9QYX7	Pclo	K.QIIEMSADEDAS(79.966)GSEDEEFIR.S	-0.563424	0.0199056	Protein piccolo OS=Mus musculus OX=10090 GN=Pclo PE=1 SV=4
Down	Q69ZX8	Ablim3	R.RAS(79.966)SPGYIDSPTYSR.Q	-0.561147	0.0105876	Actin-binding LIM protein 3 OS=Mus musculus OX=10090 GN=Ablim3 PE=1 SV=2
Down	D3YVF0	Akap5	K.SSAIQM(15.995)GT(79.966)PELEK.E	-0.558252	0.00954655	A-kinase anchor protein 5 OS=Mus musculus OX=10090 GN=Akap5 PE=1 SV=2
Down	Q3U2S4	Otud5	R.QAPGVGAVGGAS(79.966)PEREEVGAGY(79.966)NSEDEYEAAAAR.I	-0.522198	0.0458553	OTU domain-containing protein 5 OS=Mus musculus OX=10090 GN=Otud5 PE=1 SV=2
Down	Q7SIG6	Asap2	K.DPLTT(79.966)TPPPPVAK.T	-0.520956	0.0197914	Arf-GAP with SH3 domain, ANK repeat and PH domain-containing protein 2 OS=Mus musculus OX=10090 GN=Asap2 PE=1 SV=3
Down	Q3UNH4	Gprin1	R.SVAT(79.966)GPM(15.995)TPQAAAPPAVPPVFPEVR.V	-0.519928	0.0316905	G protein-regulated inducer of neurite outgrowth 1 OS=Mus musculus OX=10090 GN=Gprin1 PE=1 SV=2
Down	Q61083	Map3k2	R.RGS(79.966)DIDNPTLTVTDISPPSR.S	-0.513741	0.0343364	Mitogen-activated protein kinase kinase kinase 2 OS=Mus musculus OX=10090 GN=Map3k2 PE=1 SV=2
Down	P58871	Tnks1bp1	R.RFS(79.966)EGVLQPPSQDQEK.L	-0.51293	0.0496709	182 kDa tankyrase-1-binding protein OS=Mus musculus OX=10090 GN=Tnks1bp1 PE=1 SV=2
Down	O88737	Bsn	K.SQQQLHS(79.966)PALS(79.966)PAHSPAK.Q	-0.481702	0.0295408	Protein bassoon OS=Mus musculus OX=10090 GN=Bsn PE=1 SV=4
Down	Q9JM73	Srf	R.SLS(79.966)EMELGVVVGGPEAAAAAAGGYGPVSGAVSGAK.P	-0.480131	0.0434627	Serum response factor OS=Mus musculus OX=10090 GN=Srf PE=1 SV=1
Down	O88737	Bsn	K.SVTDTALPGQSSGPFY(79.966)SPR.D	-0.475235	0.0261997	Protein bassoon OS=Mus musculus OX=10090 GN=Bsn PE=1 SV=4
Down	O55201	Supt5h	R.DVTNLTVGGFT(79.966)PM(15.995)SPR.I	-0.469108	0.0476213	Transcription elongation factor SPT5 OS=Mus musculus OX=10090 GN=Supt5h PE=1 SV=1
Down	D3YVF0	Akap5	K.AQTQPDDQAIQAGS(79.966)TQGLQEGVLVR.D	-0.468748	0.0147524	A-kinase anchor protein 5 OS=Mus musculus OX=10090 GN=Akap5 PE=1 SV=2
Down	P14873	Map1b	K.FEDEGAGFEESSET(79.966)GDYEEK.A	-0.466907	0.0405418	Microtubule-associated protein 1B OS=Mus musculus OX=10090 GN=Map1b PE=1 SV=2
Down	P28738	Kif5c	K.SLEPCDNT(79.966)PIIDNIT(79.966)PVVDGISAEK.E	-0.466532	0.0201409	Kinesin heavy chain isoform 5C OS=Mus musculus OX=10090 GN=Kif5c PE=1 SV=3
Down	P35831	Ptpn12	K.S(79.966)PAEVTDIGFGNR.C	-0.451786	0.0384143	Tyrosine-protein phosphatase non-receptor type 12 OS=Mus musculus OX=10090 GN=Ptpn12 PE=1 SV=3
Down	Q91Z67	Srgap2	K.TNATS(79.966)PGVNSSASPQATDK.S	-0.447897	0.0285406	SLIT-ROBO Rho GTPase-activating protein 2 OS=Mus musculus OX=10090 GN=Srgap2 PE=1 SV=2
Down	Q9JL04	Fmn2	R.ESITSAVVS(79.966)LPGSPAPSPR.C	-0.44119	0.024612	Formin-2 OS=Mus musculus OX=10090 GN=Fmn2 PE=1 SV=2
Down	Q7TPB0	Plppr3	K.VVEGEGS(79.966)YELGDLAR.G	-0.437011	0.0104318	Phospholipid phosphatase-related protein type 3 OS=Mus musculus OX=10090 GN=Plppr3 PE=1 SV=1
Down	A9Z1V5	Vwa5b1	R.FGS(79.966)SSPQPQGK.D	-0.435151	0.0100708	von Willebrand factor A domain-containing protein 5B1 OS=Mus musculus OX=10090 GN=Vwa5b1 PE=2 SV=1
Down	Q99NE5	Rims1	R.QPS(79.966)RESTDGSINSYSSEGNLIFPGVR.V	-0.424497	0.0211101	Regulating synaptic membrane exocytosis protein 1 OS=Mus musculus OX=10090 GN=Rims1 PE=1 SV=2
Down	P18608	Hmgn1	K.QADVADQQTTELPAENGETENQS(79.966)PAS(79.966)EEEKEAK.S	-0.423218	0.0181724	Non-histone chromosomal protein HMG-14 OS=Mus musculus OX=10090 GN=Hmgn1 PE=1 SV=2
Down	Q5PSV9	Mdc1	R.VLLAADS(79.966)EEEGDFPSGR.C	-0.422778	0.0375795	Mediator of DNA damage checkpoint protein 1 OS=Mus musculus OX=10090 GN=Mdc1 PE=1 SV=1
Down	Q61316	Hspa4	K.M(15.995)QVDQEEPHTEEQQQQPQT(79.966)PAENKAESEEM(15.995)ETSQAGSK.D	-0.414887	0.039996	Heat shock 70 kDa protein 4 OS=Mus musculus OX=10090 GN=Hspa4 PE=1 SV=1
Down	Q6P4S6	Sik3	R.RAS(79.966)DGGANIQLHAQQLLK.R	-0.412948	0.0274201	Serine/threonine-protein kinase SIK3 OS=Mus musculus OX=10090 GN=Sik3 PE=1 SV=4
Down	Q8C419	Gpr158	K.SIDKT(79.966)EVCPWEIHSQSLLEDENR.L	-0.405918	0.0127317	Metabotropic glycine receptor OS=Mus musculus OX=10090 GN=Gpr158 PE=1 SV=2
Down	Q3UXZ9	Kdm5a	K.DLDLEPLS(79.966)DLEEGLEESR.D	-0.400113	0.0324216	Lysine-specific demethylase 5A OS=Mus musculus OX=10090 GN=Kdm5a PE=1 SV=2
Up	Q61361	Bcan	R.EVGGETGS(79.966)PELSGVPR.E	0.404648	0.0178554	Brevican core protein OS=Mus musculus OX=10090 GN=Bcan PE=1 SV=2
Up	Q3UTJ2	Sorbs2	R.GLLHGWSQS(79.966)STEEVPR.D	0.407361	0.0356875	Sorbin and SH3 domain-containing protein 2 OS=Mus musculus OX=10090 GN=Sorbs2 PE=1 SV=2
Up	Q8BYK5	Phactr3	R.SVSQLPS(79.966)PPLLPT(79.966)PPPK.A	0.409434	0.046564	Phosphatase and actin regulator 3 OS=Mus musculus OX=10090 GN=Phactr3 PE=1 SV=2
Up	Q922K7	Nop2	K.AQDATAGVLWNEEDT(79.966)DEDEDDDGVSPESHPR.K	0.409647	0.0280171	Probable 28S rRNA (cytosine-C(5))-methyltransferase OS=Mus musculus OX=10090 GN=Nop2 PE=1 SV=1
Up	Q5U3K5	Rabl6	R.GT(79.966)PPWSDGLTTDDSERPQEGK.D	0.419465	0.0122677	Rab-like protein 6 OS=Mus musculus OX=10090 GN=Rabl6 PE=1 SV=2
Up	Q8BHK2	Scn3b	K.AEEAAQENAS(79.966)DYLAIPSENKENSVVPVEE.-	0.448981	0.0485426	Sodium channel subunit beta-3 OS=Mus musculus OX=10090 GN=Scn3b PE=1 SV=1
Up	Q99N28	Cadm3	K.GS(79.966)DDAPDADTAIINAEGGQSGGDDK.K	0.455084	0.00400889	Cell adhesion molecule 3 OS=Mus musculus OX=10090 GN=Cadm3 PE=1 SV=1
Up	Q8JZQ9	Eif3b	R.AKPAAQS(79.966)EEETATSPAASPTPQSAER.S	0.463202	0.0265768	Eukaryotic translation initiation factor 3 subunit B OS=Mus musculus OX=10090 GN=Eif3b PE=1 SV=1
Up	Q8BHK2	Scn3b	K.AEEAAQENAS(79.966)DYLAIPSENK.E	0.495917	0.0134405	Sodium channel subunit beta-3 OS=Mus musculus OX=10090 GN=Scn3b PE=1 SV=1
Up	Q9D219	Bcl9	R.AVT(79.966)PVSQGSNSSSADPK.A	0.501929	0.0345183	B-cell CLL/lymphoma 9 protein OS=Mus musculus OX=10090 GN=Bcl9 PE=1 SV=3
Up	Q8CH02	Sugp1	K.ALQQHQHGYDS(79.966)DEEVDSELGTWEHQLR.R	0.525541	0.0458213	SURP and G-patch domain-containing protein 1 OS=Mus musculus OX=10090 GN=Sugp1 PE=1 SV=1
Up	Q2VPA6	Helq	R.ASPT(79.966)PAELQPAEDTEDEAAAGSR.R	0.534141	0.0418218	Helicase POLQ-like OS=Mus musculus OX=10090 GN=Helq PE=1 SV=2
Up	Q80TL4	Phf24	K.RLTEAPSCSVSISHVGPIADS(79.966)SPAASSSK.S	0.557371	0.0142864	PHD finger protein 24 OS=Mus musculus OX=10090 GN=Phf24 PE=1 SV=2
Up	P23242	Gja1	K.QAS(79.966)EQNWANYSAEQNR.M	0.565981	0.0322204	Gap junction alpha-1 protein OS=Mus musculus OX=10090 GN=Gja1 PE=1 SV=2
Up	Q9CQS4	Slc25a46	K.SPSY(79.966)GVPSAPPTLEGSAEEPFPGGGEGPRPGPSSEQLNR.F	0.574941	0.0390396	Mitochondrial outer membrane protein SLC25A46 OS=Mus musculus OX=10090 GN=Slc25a46 PE=1 SV=1
Up	P43006	Slc1a2	K.SELDTIDS(79.966)QHR.M	0.585737	0.0437457	Excitatory amino acid transporter 2 OS=Mus musculus OX=10090 GN=Slc1a2 PE=1 SV=1
Up	Q6NS57	Mapkbp1	K.AQS(79.966)VHSLVPQDEVPSSR.P	0.62007	0.0224367	Mitogen-activated protein kinase-binding protein 1 OS=Mus musculus OX=10090 GN=Mapkbp1 PE=1 SV=1
Up	P61807	Snn	R.ISQSEDEES(79.966)IVGDGETK.E	0.62566	0.0104792	Stannin OS=Mus musculus OX=10090 GN=Snn PE=1 SV=1
Up	Q8BM65	Nyap2	K.DQTGALGPAPGAS(79.966)ILSSSPPPPSTLYR.T	0.625661	0.00467379	Neuronal tyrosine-phosphorylated phosphoinositide-3-kinase adapter 2 OS=Mus musculus OX=10090 GN=Nyap2 PE=1 SV=1
Up	Q3UVC0	Ksr2	R.TES(79.966)VPCDINNPVR.K	0.635941	0.0164574	Kinase suppressor of Ras 2 OS=Mus musculus OX=10090 GN=Ksr2 PE=1 SV=3
Up	Q9Z1X4	Ilf3	K.GEDS(79.966)AEES(79.966)DGKPAIVAPPPVVEAVSNPSSVFPSDATTEQGPILTK.H	0.648558	0.0167258	Interleukin enhancer-binding factor 3 OS=Mus musculus OX=10090 GN=Ilf3 PE=1 SV=2
Up	P16858	Gapdh	K.IVSNASCT(79.966)TNCLAPLAK.V	0.674816	0.024892	Glyceraldehyde-3-phosphate dehydrogenase OS=Mus musculus OX=10090 GN=Gapdh PE=1 SV=2
Up	Q6P2K6	Ppp4r3a	K.DPSVDITQDLVDES(79.966)EEER.F	0.679503	0.00112299	Serine/threonine-protein phosphatase 4 regulatory subunit 3A OS=Mus musculus OX=10090 GN=Ppp4r3a PE=1 SV=1
Up	Q80VP1	Epn1	K.T(79.966)PESFLGPNAALVDLDSLVSR.P	0.682667	0.000493077	Epsin-1 OS=Mus musculus OX=10090 GN=Epn1 PE=1 SV=3
Up	P16858	Gapdh	K.IVSNASCTT(79.966)NCLAPLAK.V	0.728102	0.024271	Glyceraldehyde-3-phosphate dehydrogenase OS=Mus musculus OX=10090 GN=Gapdh PE=1 SV=2
Up	Q80W04	Tmcc2	R.CKS(79.966)DELQQQQGEEDGAGM(15.995)EDAACLLPGADLR.H	0.736844	0.0121145	Transmembrane and coiled-coil domains protein 2 OS=Mus musculus OX=10090 GN=Tmcc2 PE=1 SV=1
Up	Q6PAM0	Prkab2	R.DLSS(79.966)SPPGPYGQEMYVFR.S	0.739418	0.0047522	5'-AMP-activated protein kinase subunit beta-2 OS=Mus musculus OX=10090 GN=Prkab2 PE=1 SV=1
Up	F8VPU2	Farp1	K.SNGPTPELLASS(79.966)PPDNKSPDEATAADQESEDDLSASR.T	0.75275	0.00748607	FERM, ARHGEF and pleckstrin domain-containing protein 1 OS=Mus musculus OX=10090 GN=Farp1 PE=1 SV=1
Up	Q8BTM8	Flna	R.APS(79.966)VANIGSHCDLSLK.I	0.849304	0.0191723	Filamin-A OS=Mus musculus OX=10090 GN=Flna PE=1 SV=5
Up	E9PUL5	Prrt2	R.HPS(79.966)SQLAGPGVEGGEGTQKPR.D	0.91443	0.0150634	Proline-rich transmembrane protein 2 OS=Mus musculus OX=10090 GN=Prrt2 PE=1 SV=1
Up	Q9DB52	Pabir1	K.RIDFIPVSPAPS(79.966)PT(79.966)R.G	0.955016	0.00639171	P2R1A-PPP2R2A-interacting phosphatase regulator 1 OS=Mus musculus OX=10090 GN=Pabir1 PE=1 SV=1
Up	Q8BGU5	Ccny	K.YSSCS(79.966)TIFLDDSTVSQPNLK.Y	1.04189	0.0223298	Cyclin-Y OS=Mus musculus OX=10090 GN=Ccny PE=1 SV=1
Up	Q3TVI8	Pbxip1	R.GREPSS(79.966)SQPVVPVDVEDQAK.G	1.20707	0.0186798	Pre-B-cell leukemia transcription factor-interacting protein 1 OS=Mus musculus OX=10090 GN=Pbxip1 PE=1 SV=2
Up	Q8R464	Cadm4	K.GSYLTHEAS(79.966)GLDEQGEAR.E	1.21789	0.0193598	Cell adhesion molecule 4 OS=Mus musculus OX=10090 GN=Cadm4 PE=1 SV=1
Up	Q8BIK4	Dock9	K.AEPYVAS(79.966)EYK.T	1.84518	0.00941779	Dedicator of cytokinesis protein 9 OS=Mus musculus OX=10090 GN=Dock9 PE=1 SV=2

## Sheet: vendiagram
	KI_down		KI&KO				KO_down																		KI		KI&KO				KO
	ID		ID	logFC	P.Value		ID						KI_up		KI&KO				KO_up						ID		ID	logFC	P.Value		ID
	Myo5a		KI				Ube4b						ID		ID	logFC	P.Value		ID						Myo5a		KI				Ube4b
	Shank2		Syn2	-0.749291	8.259e-05		Gtpbp1						Dock9						Tcf4						Shank2		Syn2	-0.749291	8.259e-05		Gtpbp1
	Cbarp		Syn2	-0.621655	0.0491665		Kctd12						Cadm4						Zbtb20						Cbarp		Syn2	-0.621655	0.0491665		Kctd12
	Mast1		Otud5	-0.522198	0.0458553		Amer2						Pbxip1						Septin5						Mast1		Otud5	-0.522198	0.0458553		Amer2
	Crocc		KO				Rbm10						Ccny						Snap91						Crocc		KO				Rbm10
	Syn1		Syn2	-0.833	3.2.E-02		Nsun2						Pabir1						Nedd4						Syn1		Syn2	-0.833	3.2.E-02		Nsun2
	Lrfn1		Otud5	-0.428	2.5.E-02		Slc6a17						Prrt2						Thrap3						Lrfn1		Otud5	-0.428	2.5.E-02		Slc6a17
	Ehbp1						Synj1						Flna						Prkaca						Ehbp1						Synj1
	Sh3rf1						Myh10						Farp1						Dmxl1						Sh3rf1						Myh10
	Hycc1						Ddi2						Prkab2						Nop56						Hycc1						Ddi2
	Epb41l2						Lrrc47						Tmcc2						Cracd						Epb41l2						Lrrc47
	Phf2						Tmem115						Gapdh						Rpl22l1						Phf2						Tmem115
	Reep2						Ccdc6						Epn1												Reep2						Ccdc6
	Map1b						Camsap3						Ppp4r3a												Map1b						Camsap3
	Psmd4												Ilf3												Psmd4						Rpl22l1
	Shc3												Ksr2												Shc3						Cracd
	Dlgap1												Nyap2												Dlgap1						Nop56
	Pclo												Snn												Pclo						Snap91
	Ablim3												Mapkbp1												Ablim3						Dmxl1
	Akap5												Slc1a2												Akap5						Prkaca
	Asap2												Slc25a46												Asap2						Thrap3
	Gprin1												Gja1												Gprin1						Nedd4
	Map3k2												Phf24												Map3k2						Septin5
	Tnks1bp1												Helq												Tnks1bp1						Zbtb20
	Bsn												Sugp1												Bsn						Tcf4
	Srf												Bcl9												Srf
	Supt5h												Scn3b												Supt5h
	Kif5c												Eif3b												Kif5c
	Ptpn12												Cadm3												Ptpn12
	Srgap2												Rabl6												Srgap2
	Fmn2												Nop2												Fmn2
	Plppr3												Phactr3												Plppr3
	Vwa5b1												Sorbs2												Vwa5b1
	Rims1												Bcan												Rims1
	Hmgn1																								Hmgn1
	Mdc1																								Mdc1
	Hspa4																								Hspa4
	Sik3																								Sik3
	Gpr158																								Gpr158
	Kdm5a																								Kdm5a
																									Bcan
																									Sorbs2
																									Phactr3
																									Nop2
																									Rabl6
																									Scn3b
																									Cadm3
																									Eif3b
																									Bcl9
																									Sugp1
																									Helq
																									Phf24
																									Gja1
																									Slc25a46
																									Slc1a2
																									Mapkbp1
																									Snn
																									Nyap2
																									Ksr2
																									Ilf3
																									Gapdh
																									Ppp4r3a
																									Epn1
																									Tmcc2
																									Prkab2
																									Farp1
																									Flna
																									Prrt2
																									Pabir1
																									Ccny
																									Pbxip1
																									Cadm4
																									Dock9
