# Supplementary material for: Bazedoxifene reverses sexually dimorphic autistic-like abnormalities in biallelic MDGA1-mutant mice
Source: EMBO Mol Med. 2026 Mar 20;18(4):1358–98. doi: 10.1038/s44321-026-00402-y (PMC13084050; doi:10.1038/s44321-026-00402-y)
Supplement: Supplementary file 13 — Dataset EV8 [file 44321_2026_402_MOESM13_ESM.xlsx]

## Sheet: Legend
Dataset EV8. Differentially expressed phosphopeptides (DEPPs) exhibiting significant (p < 0.05 & log2FC < -0.4 or > 0.4) differences between Mdga1-cKO embryos and Mdga1Y636C/E751Q KI embryos versus control embryos.

## Sheet: E18_KO
E18_MDGA1__KI_Phospho peptide_Down&Up regulation					(log₂FC<-0.4, log₂FC>0.4, P-value<0.05)
Status	Uniprot	ID	logFC	P.Value	Descriptive Name
Down	Q8C8R3	Ank2	-0.400819	0.0346742	Ankyrin-2 OS=Mus musculus OX=10090 GN=Ank2 PE=1 SV=2
Down	Q91XV3	Basp1	-0.429572	0.0401863	Brain acid soluble protein 1 OS=Mus musculus OX=10090 GN=Basp1 PE=1 SV=3
Down	P06837	Gap43	-0.458751	0.0128952	Neuromodulin OS=Mus musculus OX=10090 GN=Gap43 PE=1 SV=1
Down	Q9QWI6	Srcin1	-0.453092	0.0253416	SRC kinase signaling inhibitor 1 OS=Mus musculus OX=10090 GN=Srcin1 PE=1 SV=2
Down	Q8CH77	Nav1	-0.520064	0.0196167	Neuron navigator 1 OS=Mus musculus OX=10090 GN=Nav1 PE=1 SV=2
Down	Q3TLI0	Trappc10	-0.440349	0.0132394	Trafficking protein particle complex subunit 10 OS=Mus musculus OX=10090 GN=Trappc10 PE=1 SV=3
Down	Q8K2F8	Lsm14a	-0.495354	0.0362787	Protein LSM14 homolog A OS=Mus musculus OX=10090 GN=Lsm14a PE=1 SV=1
Up	Q8R574	Prpsap2	0.43224	0.0340267	Phosphoribosyl pyrophosphate synthase-associated protein 2 OS=Mus musculus OX=10090 GN=Prpsap2 PE=1 SV=1
Up	Q7TT18	Atf7ip	0.449504	0.0350297	Activating transcription factor 7-interacting protein 1 OS=Mus musculus OX=10090 GN=Atf7ip PE=1 SV=1
Up	Q3UHD3	Mtus2	0.403321	0.0229896	Microtubule-associated tumor suppressor candidate 2 homolog OS=Mus musculus OX=10090 GN=Mtus2 PE=1 SV=1

## Sheet: E18_KI
E18_MDGA1__KI_Phospho peptide_Down&Up regulation					(log₂FC<-0.4, log₂FC>0.4, P-value<0.05)
Status	Uniprot	ID	logFC	P.Value	Descriptive Name
Down	Q8K3E5	Ahi1	-0.934474	0.0324383	Jouberin OS=Mus musculus OX=10090 GN=Ahi1 PE=1 SV=2
Down	Q6WVG3	Kctd12	-0.874841	0.00896472	BTB/POZ domain-containing protein KCTD12 OS=Mus musculus OX=10090 GN=Kctd12 PE=1 SV=1
Down	Q6NS82	Retreg2	-0.850731	0.0188767	Reticulophagy regulator 2 OS=Mus musculus OX=10090 GN=Retreg2 PE=1 SV=2
Down	Q9Z0H8	Clip2	-0.837832	0.00622333	CAP-Gly domain-containing linker protein 2 OS=Mus musculus OX=10090 GN=Clip2 PE=1 SV=2
Down	Q08274	Dmwd	-0.730431	0.00277428	Dystrophia myotonica WD repeat-containing protein OS=Mus musculus OX=10090 GN=Dmwd PE=1 SV=3
Down	O88343	Slc4a4	-0.68388	0.0192628	Electrogenic sodium bicarbonate cotransporter 1 OS=Mus musculus OX=10090 GN=Slc4a4 PE=1 SV=2
Down	P34152	Ptk2	-0.667424	0.0118994	Focal adhesion kinase 1 OS=Mus musculus OX=10090 GN=Ptk2 PE=1 SV=4
Down	Q9QYX7	Pclo	-0.664497	0.0214852	Protein piccolo OS=Mus musculus OX=10090 GN=Pclo PE=1 SV=4
Down	Q9JJT9	Phax	-0.608779	0.0323171	Phosphorylated adapter RNA export protein OS=Mus musculus OX=10090 GN=Phax PE=1 SV=1
Down	Q6PGN3	Dclk2	-0.608431	0.0265296	Serine/threonine-protein kinase DCLK2 OS=Mus musculus OX=10090 GN=Dclk2 PE=1 SV=1
Down	Q8BVE3	Atp6v1h	-0.596797	0.0378727	V-type proton ATPase subunit H OS=Mus musculus OX=10090 GN=Atp6v1h PE=1 SV=1
Down	Q01097	Grin2b	-0.595584	0.0170017	Glutamate receptor ionotropic, NMDA 2B OS=Mus musculus OX=10090 GN=Grin2b PE=1 SV=3
Down	F6ZDS4	Tpr	-0.558201	0.00129561	Nucleoprotein TPR OS=Mus musculus OX=10090 GN=Tpr PE=1 SV=1
Down	Q9D5V6	Syap1	-0.550306	0.015469	Synapse-associated protein 1 OS=Mus musculus OX=10090 GN=Syap1 PE=1 SV=1
Down	Q8VHK5	Mlc1	-0.54839	0.0343921	Membrane protein MLC1 OS=Mus musculus OX=10090 GN=Mlc1 PE=1 SV=1
Down	O88343	Slc4a4	-0.548365	0.0335661	Electrogenic sodium bicarbonate cotransporter 1 OS=Mus musculus OX=10090 GN=Slc4a4 PE=1 SV=2
Down	Q8VHK5	Mlc1	-0.539883	0.0131013	Membrane protein MLC1 OS=Mus musculus OX=10090 GN=Mlc1 PE=1 SV=1
Down	Q9JMH9	Myo18a	-0.538813	0.0374906	Unconventional myosin-XVIIIa OS=Mus musculus OX=10090 GN=Myo18a PE=1 SV=2
Down	Q69ZJ7	Ric1	-0.535533	0.0193343	Guanine nucleotide exchange factor subunit RIC1 OS=Mus musculus OX=10090 GN=Ric1 PE=1 SV=2
Down	Q61183	Papola	-0.534492	0.0305608	Poly(A) polymerase alpha OS=Mus musculus OX=10090 GN=Papola PE=1 SV=4
Down	Q6PGL7	Washc2	-0.53036	0.0449406	WASH complex subunit 2 OS=Mus musculus OX=10090 GN=Washc2 PE=1 SV=1
Down	Q8CBX0	Tmem63c	-0.527626	0.0407533	Calcium permeable stress-gated cation channel 1 OS=Mus musculus OX=10090 GN=Tmem63c PE=1 SV=1
Down	P35283	Rab12	-0.523682	0.0272881	Ras-related protein Rab-12 OS=Mus musculus OX=10090 GN=Rab12 PE=1 SV=3
Down	Q8C996	Tmem163	-0.516058	0.0307428	Transmembrane protein 163 OS=Mus musculus OX=10090 GN=Tmem163 PE=1 SV=1
Down	O88935	Syn1	-0.509281	0.0410293	Synapsin-1 OS=Mus musculus OX=10090 GN=Syn1 PE=1 SV=2
Down	O88935	Syn1	-0.507253	0.0249663	Synapsin-1 OS=Mus musculus OX=10090 GN=Syn1 PE=1 SV=2
Down	Q8BVU0	Lrch3	-0.505121	0.0231713	DISP complex protein LRCH3 OS=Mus musculus OX=10090 GN=Lrch3 PE=1 SV=3
Down	Q91V14	Slc12a5	-0.502291	0.00931389	Solute carrier family 12 member 5 OS=Mus musculus OX=10090 GN=Slc12a5 PE=1 SV=2
Down	Q99PU5	Acsbg1	-0.490213	0.0185033	Long-chain-fatty-acid--CoA ligase ACSBG1 OS=Mus musculus OX=10090 GN=Acsbg1 PE=1 SV=1
Down	Q8R0S2	Iqsec1	-0.489529	0.0202415	IQ motif and SEC7 domain-containing protein 1 OS=Mus musculus OX=10090 GN=Iqsec1 PE=1 SV=2
Down	P47809	Map2k4	-0.468917	0.0350247	Dual specificity mitogen-activated protein kinase kinase 4 OS=Mus musculus OX=10090 GN=Map2k4 PE=1 SV=2
Down	Q01097	Grin2b	-0.468216	0.0297011	Glutamate receptor ionotropic, NMDA 2B OS=Mus musculus OX=10090 GN=Grin2b PE=1 SV=3
Down	Q8BHS8	Sybu	-0.46129	0.0127042	Syntabulin OS=Mus musculus OX=10090 GN=Sybu PE=1 SV=1
Down	Q6P4S6	Sik3	-0.457738	0.0318927	Serine/threonine-protein kinase SIK3 OS=Mus musculus OX=10090 GN=Sik3 PE=1 SV=4
Down	D3YZP9	Ccdc6	-0.455335	0.00797297	Coiled-coil domain-containing protein 6 OS=Mus musculus OX=10090 GN=Ccdc6 PE=1 SV=1
Down	P55012	Slc12a2	-0.455092	0.0387099	Solute carrier family 12 member 2 OS=Mus musculus OX=10090 GN=Slc12a2 PE=1 SV=2
Down	F6ZDS4	Tpr	-0.45415	0.0126307	Nucleoprotein TPR OS=Mus musculus OX=10090 GN=Tpr PE=1 SV=1
Down	Q8C8R3	Ank2	-0.451309	0.0327114	Ankyrin-2 OS=Mus musculus OX=10090 GN=Ank2 PE=1 SV=2
Down	Q91V14	Slc12a5	-0.449273	0.0483825	Solute carrier family 12 member 5 OS=Mus musculus OX=10090 GN=Slc12a5 PE=1 SV=2
Down	Q04888	Sox10	-0.446028	0.00551391	Transcription factor SOX-10 OS=Mus musculus OX=10090 GN=Sox10 PE=1 SV=2
Down	Q99NE5	Rims1	-0.44254	0.0260138	Regulating synaptic membrane exocytosis protein 1 OS=Mus musculus OX=10090 GN=Rims1 PE=1 SV=2
Down	Q6NVE8	Wdr44	-0.435874	0.0106325	WD repeat-containing protein 44 OS=Mus musculus OX=10090 GN=Wdr44 PE=1 SV=1
Down	Q3UHJ0	Aak1	-0.43498	0.0451125	AP2-associated protein kinase 1 OS=Mus musculus OX=10090 GN=Aak1 PE=1 SV=2
Down	Q61315	Apc	-0.43427	0.0396315	Adenomatous polyposis coli protein OS=Mus musculus OX=10090 GN=Apc PE=1 SV=1
Down	Q8BHS8	Sybu	-0.429171	0.0305367	Syntabulin OS=Mus musculus OX=10090 GN=Sybu PE=1 SV=1
Down	Q8BHS8	Sybu	-0.428011	0.0389431	Syntabulin OS=Mus musculus OX=10090 GN=Sybu PE=1 SV=1
Down	Q61361	Bcan	-0.426287	0.0278185	Brevican core protein OS=Mus musculus OX=10090 GN=Bcan PE=1 SV=2
Down	Q5DTT2	Psd	-0.426224	0.0392556	PH and SEC7 domain-containing protein 1 OS=Mus musculus OX=10090 GN=Psd PE=1 SV=2
Down	Q9WV69	Dmtn	-0.425256	0.0367874	Dematin OS=Mus musculus OX=10090 GN=Dmtn PE=1 SV=1
Down	Q8VCY8	Plppr2	-0.421354	0.02047	Phospholipid phosphatase-related protein type 2 OS=Mus musculus OX=10090 GN=Plppr2 PE=1 SV=1
Down	Q8VII8	Nr3c2	-0.418521	0.0416575	Mineralocorticoid receptor OS=Mus musculus OX=10090 GN=Nr3c2 PE=1 SV=2
Down	P14873	Map1b	-0.418308	0.0115441	Microtubule-associated protein 1B OS=Mus musculus OX=10090 GN=Map1b PE=1 SV=2
Down	Q9Z0H8	Clip2	-0.410003	0.00117565	CAP-Gly domain-containing linker protein 2 OS=Mus musculus OX=10090 GN=Clip2 PE=1 SV=2
Down	Q62261	Sptbn1	-0.407588	0.0420637	Spectrin beta chain, non-erythrocytic 1 OS=Mus musculus OX=10090 GN=Sptbn1 PE=1 SV=2
Down	P54227	Stmn1	-0.406419	0.0181187	Stathmin OS=Mus musculus OX=10090 GN=Stmn1 PE=1 SV=2
Down	O35954	Pitpnm1	-0.406189	0.0312803	Membrane-associated phosphatidylinositol transfer protein 1 OS=Mus musculus OX=10090 GN=Pitpnm1 PE=1 SV=1
Down	O70324	Slc16a2	-0.404719	0.0249948	Monocarboxylate transporter 8 OS=Mus musculus OX=10090 GN=Slc16a2 PE=1 SV=2
Down	Q3UHD9	Agap2	-0.403646	0.026592	Arf-GAP with GTPase, ANK repeat and PH domain-containing protein 2 OS=Mus musculus OX=10090 GN=Agap2 PE=1 SV=1
Down	Q99JX3	Gorasp2	-0.40205	0.0172953	Golgi reassembly-stacking protein 2 OS=Mus musculus OX=10090 GN=Gorasp2 PE=1 SV=3
Up	Q99NH0	Ankrd17	0.403758	0.0292168	Ankyrin repeat domain-containing protein 17 OS=Mus musculus OX=10090 GN=Ankrd17 PE=1 SV=2
Up	Q8K4P8	Hecw1	0.422636	0.00999175	E3 ubiquitin-protein ligase HECW1 OS=Mus musculus OX=10090 GN=Hecw1 PE=1 SV=3
Up	Q99NB9	Sf3b1	0.427001	0.0190104	Splicing factor 3B subunit 1 OS=Mus musculus OX=10090 GN=Sf3b1 PE=1 SV=1
Up	Q69ZJ7	Ric1	0.428671	0.026642	Guanine nucleotide exchange factor subunit RIC1 OS=Mus musculus OX=10090 GN=Ric1 PE=1 SV=2
Up	P68372	Tubb4b	0.456812	0.0356978	Tubulin beta-4B chain OS=Mus musculus OX=10090 GN=Tubb4b PE=1 SV=1
Up	O54774	Ap3d1	0.456896	0.0200885	AP-3 complex subunit delta-1 OS=Mus musculus OX=10090 GN=Ap3d1 PE=1 SV=1
Up	Q9WVR4	Fxr2	0.470904	0.0266247	RNA-binding protein FXR2 OS=Mus musculus OX=10090 GN=Fxr2 PE=1 SV=1
Up	Q9QXS6	Dbn1	0.477252	0.00728931	Drebrin OS=Mus musculus OX=10090 GN=Dbn1 PE=1 SV=4
Up	Q8BIK4	Dock9	0.493974	0.0279062	Dedicator of cytokinesis protein 9 OS=Mus musculus OX=10090 GN=Dock9 PE=1 SV=2
Up	P55194	Sh3bp1	0.517114	0.028072	SH3 domain-binding protein 1 OS=Mus musculus OX=10090 GN=Sh3bp1 PE=1 SV=3
Up	Q66T02	Plekhg5	0.538945	0.0139691	Pleckstrin homology domain-containing family G member 5 OS=Mus musculus OX=10090 GN=Plekhg5 PE=1 SV=1
Up	Q8R464	Cadm4	0.544249	0.00268273	Cell adhesion molecule 4 OS=Mus musculus OX=10090 GN=Cadm4 PE=1 SV=1
Up	Q8K2Q9	Shtn1	0.574504	0.000584739	Shootin-1 OS=Mus musculus OX=10090 GN=Shtn1 PE=1 SV=1
Up	Q78ZA7	Nap1l4	0.577982	0.00402136	Nucleosome assembly protein 1-like 4 OS=Mus musculus OX=10090 GN=Nap1l4 PE=1 SV=1
Up	Q8BUV3	Gphn	0.617824	0.0250629	Gephyrin OS=Mus musculus OX=10090 GN=Gphn PE=1 SV=2
Up	Q3THK3	Gtf2f1	0.632008	0.0320791	General transcription factor IIF subunit 1 OS=Mus musculus OX=10090 GN=Gtf2f1 PE=1 SV=2
Up	E9QAT4	Sec16a	0.633295	0.0450055	Protein transport protein Sec16A OS=Mus musculus OX=10090 GN=Sec16a PE=1 SV=1
Up	P42128	Foxk1	0.643657	0.0376607	Forkhead box protein K1 OS=Mus musculus OX=10090 GN=Foxk1 PE=1 SV=2
Up	P26645	Marcks	0.654731	0.0239177	Myristoylated alanine-rich C-kinase substrate OS=Mus musculus OX=10090 GN=Marcks PE=1 SV=2
Up	P26645	Marcks	0.659138	0.0157043	Myristoylated alanine-rich C-kinase substrate OS=Mus musculus OX=10090 GN=Marcks PE=1 SV=2
Up	P97855	G3bp1	0.691211	0.0113632	Ras GTPase-activating protein-binding protein 1 OS=Mus musculus OX=10090 GN=G3bp1 PE=1 SV=1
Up	Q80XI4	Pip4k2b	0.717011	0.0208022	Phosphatidylinositol 5-phosphate 4-kinase type-2 beta OS=Mus musculus OX=10090 GN=Pip4k2b PE=1 SV=1
Up	P97427	Crmp1	0.733804	0.00212843	Dihydropyrimidinase-related protein 1 OS=Mus musculus OX=10090 GN=Crmp1 PE=1 SV=1
Up	Q8VDP4	Ccar2	0.796417	0.00730357	Cell cycle and apoptosis regulator protein 2 OS=Mus musculus OX=10090 GN=Ccar2 PE=1 SV=2
Up	Q8VHJ5	Mark1	0.853453	0.016134	Serine/threonine-protein kinase MARK1 OS=Mus musculus OX=10090 GN=Mark1 PE=1 SV=2
Up	Q68FM6	Elfn2	1.08328	0.0122894	Protein phosphatase 1 regulatory subunit 29 OS=Mus musculus OX=10090 GN=Elfn2 PE=1 SV=1

## Sheet: vendiagram
	KI_down		KI&KO				KO_down																		KI		KI&KO				KO
	ID		ID	logFC	P.Value		ID						KI_up		KI&KO				KO_up						ID		ID	logFC	P.Value		ID
	Ahi1		KI				Basp1						ID		ID	logFC	P.Value		ID						Ahi1		KI				Ank2
	Kctd12		Ank2	-0.451309	0.0327114		Gap43						Ankrd17						Prpsap2						Kctd12		Ank2	-0.451309	0.0327114		Basp1
	Retreg2		KO				Srcin1						Hecw1						Atf7ip						Retreg2		KO				Gap43
	Clip2		Ank2	-0.400819	0.0346742		Nav1						Sf3b1						Mtus2						Clip2		Ank2	-0.400819	0.0346742		Srcin1
	Dmwd						Trappc10						Ric1												Dmwd						Nav1
	Slc4a4						Lsm14a						Tubb4b												Slc4a4						Trappc10
	Ptk2												Ap3d1												Ptk2						Lsm14a
	Pclo												Fxr2												Pclo						Prpsap2
	Phax												Dbn1												Phax						Atf7ip
	Dclk2												Dock9												Dclk2						Mtus2
	Atp6v1h												Sh3bp1												Atp6v1h
	Grin2b												Plekhg5												Grin2b
	Tpr												Cadm4												Tpr
	Syap1												Shtn1												Syap1
	Mlc1												Nap1l4												Mlc1
	Myo18a												Gphn												Myo18a
	Ric1												Gtf2f1												Ric1
	Papola												Sec16a												Papola
	Washc2												Foxk1												Washc2
	Tmem63c												Marcks												Tmem63c
	Rab12												G3bp1												Rab12
	Tmem163												Pip4k2b												Tmem163
	Syn1												Crmp1												Syn1
	Lrch3												Ccar2												Lrch3
	Slc12a5												Mark1												Slc12a5
	Acsbg1												Elfn2												Acsbg1
	Iqsec1																								Iqsec1
	Map2k4																								Map2k4
	Sybu																								Sybu
	Sik3																								Sik3
	Ccdc6																								Ccdc6
	Slc12a2																								Slc12a2
	Sox10																								Sox10
	Rims1																								Rims1
	Wdr44																								Wdr44
	Aak1																								Aak1
	Apc																								Apc
	Bcan																								Bcan
	Psd																								Psd
	Dmtn																								Dmtn
	Plppr2																								Plppr2
	Nr3c2																								Nr3c2
	Map1b																								Map1b
	Sptbn1																								Sptbn1
	Stmn1																								Stmn1
	Pitpnm1																								Pitpnm1
	Slc16a2																								Slc16a2
	Agap2																								Agap2
	Gorasp2																								Gorasp2
																									Ankrd17
																									Hecw1
																									Sf3b1
																									Tubb4b
																									Ap3d1
																									Fxr2
																									Dbn1
																									Dock9
																									Sh3bp1
																									Plekhg5
																									Cadm4
																									Shtn1
																									Nap1l4
																									Gphn
																									Gtf2f1
																									Sec16a
																									Foxk1
																									Marcks
																									G3bp1
																									Pip4k2b
																									Crmp1
																									Ccar2
																									Mark1
																									Elfn2
