# Supplementary material for: Bazedoxifene reverses sexually dimorphic autistic-like abnormalities in biallelic MDGA1-mutant mice
Source: EMBO Mol Med. 2026 Mar 20;18(4):1358–98. doi: 10.1038/s44321-026-00402-y (PMC13084050; doi:10.1038/s44321-026-00402-y)
Supplement: Supplementary file 14 — Dataset EV9 [file 44321_2026_402_MOESM14_ESM.xlsx]

## Sheet: Legend
Dataset EV9. Raw data values for appendix supplementary figures.

## Sheet: Appendix Figure S6
Figure	Normalized signal
6B	Ctrl	Nlgn2	+MDGA1 WT	+MDGA1 VM/AV	+MDGA1 YC/EQ
	0.0646932	1.1569	0.474083	0.354252	0.29472
	0.0945688	1.08027	0.570889	0.625591	0.603898
	0.180176	1.14505	0.449158	0.579405	0.659577
	0.0283393	1.1207	0.383122	0.361237	0.538512
	0.0520342	0.72228	0.526479	0.33364	0.36071
	0.117789	0.889718	0.366683	0.348638	0.400479
	0.213817	1.11934	0.535934	0.540851	0.482164
	0.0374481	1.09728	0.471919	0.231985	0.189699
	0.306325	0.755886	0.605451	0.333118	0.43346
	0.127392	0.952953	0.52255	0.234634	0.443042
	0.0945314	0.970762	0.219108	0.137655	0.479385
		0.900928	0.184763	0.371318	0.355275
		1.03647	0.438182	0.483408
		1.05146	0.365294	0.543377
Average	0.119738	1	0.436687	0.391365	0.436743
SD	0.0844919	0.140362	0.12349	0.14404	0.130321
SEM	0.0254753	0.0375133	0.0330041	0.0384964	0.0376204
Adjusted P Value	Ctrl vs. Nlgn2; <0.0001
	Ctrl vs. +MDGA1 WT; 0.0064
	Ctrl vs. +MDGA1 VM/AV; 0.0463
	Ctrl vs. +MDGA1 YC/EQ; 0.0138
	Nlgn2 vs. +MDGA1 WT; 0.0036
	Nlgn2 vs. +MDGA1 VM/AV; 0.0003
	Nlgn2 vs. +MDGA1 YC/EQ; 0.0042
	+MDGA1 WT vs. +MDGA1 VM/AV; >0.9999
	+MDGA1 WT vs. +MDGA1 YC/EQ; >0.9999
	+MDGA1 VM/AV vs. +MDGA1 YC/EQ; >0.9999

## Sheet: Appendix Figure S7
Figure	Gephyrin+/VGAT+ puncta/10 μm Dendrite						Figure	Gephyrin+/VGAT+ punct area (μm2)
7B	Ctrl	WT	V116M	V688V	Y635C	E756Q	7C	Ctrl	WT	V116M	V688V	Y635C	E756Q
	0.402552	0.325942	0.200973	0.354645	0.430245	0.401891		0.041838	0.065771	0.044789	0.067634	0.072382	0.061047
	0.510642	0.092841	0.347447	0.433801	0.093779	0.30744		0.052996	0.037786	0.06044	0.045828	0.078571	0.067945
	0.408364	0.19554	0.190045	0.343381	0.197515	0.30477		0.060143	0.052266	0.047908	0.07276	0.052794	0.065099
	0.339846	0.298637	0.203349	0.43186	0.301654	0.283254		0.049887	0.068306	0.061413	0.077161	0.068996	0.07617
	0.453249	0.354927	0.035116	0.189842	0.358512	0.310141		0.065252	0.08044	0.043288	0.054715	0.081253	0.060446
	0.518889	0.261861	0.224473	0.318396	0.264506	0.277619		0.06265	0.057081	0.062167	0.062291	0.057657	0.076327
	0.41703	0.108254	0.20629	0.287477	0.109347	0.389881		0.057545	0.047449	0.045888	0.06779	0.047928	0.062701
	0.370863	0.25908	0.422597	0.360935	0.261697	0.286228		0.057056	0.063247	0.058285	0.067316	0.063886	0.05579
	0.399366	0.364276	0.295143	0.330752	0.367956	0.266605		0.04789	0.066062	0.050766	0.071951	0.06673	0.072122
	0.303093	0.170946	0.216606	0.249707	0.172672	0.227814		0.052176	0.043289	0.038558	0.062684	0.043726	0.055409
	0.33598	0.119709	0.32975	0.246236	0.120918	0.39862		0.041073	0.062983	0.045377	0.04625	0.063619	0.069326
	0.497042	0.406796	0.215295	0.303532	0.410905	0.371833		0.059287	0.060965	0.044009	0.058296	0.06159	0.056444
	0.389547	0.26393	0.241168	0.250547	0.266596	0.443172		0.053016	0.044638	0.053746	0.053095	0.045089	0.075974
	0.458005	0.380753	0.316937	0.253681	0.384599	0.358455		0.055554	0.045415	0.072527	0.060533	0.045874	0.057396
	0.417033	0.277661	0.228054	0.233868	0.487653	0.602351		0.061581	0.066908	0.05749	0.062042	0.067584	0.076362
	0.581443	0.233322	0.244018	0.316077	0.528618	0.431575		0.064599	0.058231	0.073695	0.069489	0.058819	0.055298
	0.486078	0.34778	0.042139	0.263735	0.351293	0.219382		0.067243	0.040696	0.051945	0.068824	0.07141	0.058203
	0.340583	0.342789	0.269367	0.395058	0.346252	0.357533		0.034848	0.066245	0.074601	0.06258	0.066914	0.053347
	0.327853	0.305388	0.247547	0.309213	0.308473	0.502307		0.052163	0.062702	0.065066	0.058894	0.063335	0.054622
	0.410636	0.242162	0.370116		0.244608	0.224702		0.102393	0.065213	0.057942		0.065871	0.072061
	0.547582	0.269661	0.254171		0.272385	0.639524		0.066677	0.038171	0.060919		0.078961	0.071344
	0.522848	0.356467	0.259928		0.360068	0.388948		0.058312	0.067949	0.086269		0.068636	0.061998
	0.324113		0.3957		0.202968	0.61184		0.058943	0.047625	0.054452		0.068308	0.069194
	0.327725		0.258354		0.481231	0.656929		0.056083		0.08111		0.056142	0.06829
	0.566301				0.367729	0.718553		0.066799				0.066264	0.069161
	0.452932				0.169504	0.401914		0.059856				0.053498	0.070792
	0.675788				0.285127	0.392328		0.071516				0.045466	0.047815
	0.485557				0.386258	0.415841		0.053336				0.057484	0.062618
					0.271243	0.243348		0.094757				0.044205	0.052077
					0.195089	0.374654		0.074836				0.060795	0.06467
					0.279224	0.232396						0.056249	0.046951
					0.213789	0.464156						0.065321	0.054844
					0.329964	0.406989						0.070137	0.04869
					0.361763							0.068764
					0.211942							0.06252
					0.473506							0.056037
Average	0.438248	0.27176	0.250608	0.309092	0.301933	0.391303	Average	0.0600102	0.0569321	0.0580271	0.0626386	0.0617449	0.0627434
SD	0.0924215	0.0896899	0.0912263	0.0670686	0.109467	0.132509	SD	0.0137067	0.0116733	0.0126012	0.00850314	0.00997254	0.00881656
SEM	0.017466	0.019122	0.0186215	0.0153866	0.0182444	0.0230668	SEM	0.00250248	0.00243404	0.00257221	0.00195075	0.00166209	0.00153477
Adjusted P Value	control vs. WT; P-value <0.0001
	control vs. Y635C; P-value <0.0001
	control vs. V116M; P-value <0.0001
	control vs. A688V; P-value = 0.0026
	WT vs. E756Q; P-value = 0.0153
	E756Q vs. V116M; P-value = 0.0003

## Sheet: Appendix Figure S8
Figure	Puncta density/μm dendrite			Figure	Frequency			Figure	Amplitude			Figure	Rise time			Figure	Decay time
8B	Control	MDGA2 WT	Y700C/E820Q	8D	Control	MDGA2 WT	Y700C/E820Q	8E	Control	MDGA2 WT	Y700C/E820Q	8F	Control	MDGA2 WT	Y700C/E820Q	8G	Control	MDGA2 WT	Y700C/E820Q
	0.12282	0.056962	0.06458		0.227919	0.169777	0.173735		25.4309	19.2409	22.1254		2.85851	2.66971	2.2775		3.4392	3.96611	5.5825
	0.113288	0.060123	0.071708		0.298702	0.14315	0.309654		30.9177	34.3037	22.8629		2.66935	2.04084	1.87842		4.83082	2.80757	4.95728
	0.136657	0.057531	0.089197		0.0957443	0.391926	0.24392		17.8612	23.5485	17.308		3.28203	2.87042	2.3584		4.68755	3.73216	4.58201
	0.086752	0.050768	0.018672		0.272365	0.223271	0.547927		22.7515	18.1704	17.1148		3.21715	2.65794	2.85934		4.57444	5.5698	5.67367
	0.115239	0.036689	0.034424		0.42449	0.18117	0.321333		26.3616	24.5975	19.3431		2.68117	2.5959	2.67567		5.08808	3.49095	3.526
	0.128434	0.039155	0.068808		0.216714	0.193122	0.167814		15.9726	23.7556	29.0537		2.27674	2.52171	1.48734		4.30102	2.7698	3.13493
	0.071434	0.025695	0.098259		0.195838	0.314418	0.0316744		19.918	22.9218	18.0055		1.92443	2.81474	2.528		5.17334	3.07007	4.424
	0.127532	0.05516	0.021004		1.10827	0.212703	0.17218		29.966	21.4121	12.297		3.31485	2.76359	1.8972		4.42831	4.84842	4.88905
	0.137701	0.039228	0.081211		0.22581	0.0790354	0.349803		27.2032	25.3901	29.4606		1.87675	2.51303	1.25396		4.71445	4.40148	4.90358
	0.124665	0.095201	0.103213		0.857065	0.170522	0.0804656		26.3648	20.7587	28.2399		3.17181	1.97311	1.28505		3.53606	4.2323	3.39233
	0.091701	0.113622	0.078776		0.270315	0.0805338	0.0579193		23.0054	20.3986	18.5243		2.2652	2.20611	2.69537		3.46562	5.07061	4.62844
	0.154316	0.126961	0.127205			0.366952	0.0656803			21.3902	22.3553			2.09128	2.74173			4.59552	4.20223
	0.189087	0.151598	0.019036		0.258418	0.409418	0.209436		22.5724	19.5417	20.1197		2.64946	2.25621	2.9423		5.73371	4.2522	4.59786
	0.181206	0.075115	0.050121		0.63549	0.316988	0.107471		28.3201	27.3138	20.6726		2.35673	2.24992	2.61305		3.3345	4.78836	4.49659
	0.2079	0.121622	0.106856		0.356558	0.289977	0.302349		21.9848	27.2184	22.3515		2.07686	1.16295	2.19216		4.45002	3.65176	5.01918
	0.239704	0.112779	0.114205		0.895621	0.0779855	0.150362		25.2893	24.8264	23.7913		3.25698	1.42927	1.60644		4.16326	4.43936	2.53641
	0.182142	0.065283	0.139626		0.522157		0.448759		19.5064		21.9708		2.23682		1.25316		2.49009		4.44284
	0.134184	0.077294	0.07569		0.616927		0.312396		24.3724		22.6553		1.11264		2.51333		4.289		4.74259
	0.132426	0.072394	0.112266		0.776116				23.2201				1.37217				4.12311
	0.121387	0.066171	0.042036
	0.118174	0.105315	0.104816
		0.029826	0.070088
		0.062956	0.017693
		0.100071	0.071555
		0.057987	0.037425
Average	0.138893	0.0742202	0.0727388	Average	0.458584	0.226309	0.22516	Average	23.9455	23.4243	21.5695	Average	2.47776	2.30105	2.16991	Average	4.26792	4.1054	4.42953
SD	0.0409634	0.0332639	0.0357407	SD	0.291751	0.110234	0.141469	SD	4.02617	4.00078	4.37969	SD	0.655653	0.485387	0.585412	SD	0.782818	0.810507	0.816624
SEM	0.00893895	0.00665278	0.00714814	SEM	0.0687664	0.0275586	0.0333445	SEM	0.948976	1.0002	1.0323	SEM	0.154539	0.121347	0.137983	SEM	0.184512	0.202627	0.19248
Adjusted P Value	control vs. WT; P-value <0.0001			Adjusted P Value	control vs. WT; P-value = 0.0349			Adjusted P Value	N.S			Adjusted P Value	N.S			Adjusted P Value	N.S
	control vs. MUT; P-value <0.0001				control vs. MUT; P-value = 0.0167

## Sheet: Appendix Figure S9
Figure	Sample size				Sample size				Figure	Sample size				Figure	density		Sample size		density		Sample size
9B	Control	WT	V116M/A688V	Y635C/E756Q	Control	WT	V116M/A688V	Y635C/E756Q	9D	Control	WT	V116M/A688V	Y635C/E756Q	9H	Control	WT	Control	WT	Control	WT	Control	WT
	16.9334	14.7988	12.7734	12.1137	32.3228	22.6777	21.3728	24.0159		644.531	85.2458	2515.26	1227.82		0.0320344	0.0636846	1.99789	1.24333	0.672723	0.429871	131.133	82.0445
	7.50828	12.1479	17.2418	9.1452	20.2532	47.2074	67.8887	43.7992		614.624	514.12	1279.09	469.564		0.123842	0.119319	1.87231	4.16306	0.227043	0.51705	169.733	100.256
	7.25034	11.2878	10.4005	10.346	21.0385	41.7424	21.4041	17.112		443.522	529.989	771.891	1400.76		0.0533639	0.196428	1.25948	5.47617	0.373547	0.515625	119.226	125.366
	19.653	12.8377	12.0367	9.01872	58.2041	40.1363	28.9237	25.8946		581.258	1339.72	2649.13	698.852		0.112772	0.0398477	4.1722	2.26089	0.676635	0.358629	157.302	149.006
	12.6288	13.8388	11.4793	10.1293	46.8135	43.1611	51.7019	20.3559		604.248	1558.43	717.977	525.309		0.191341	0.13151	3.07149	2.08245	0.535754	0.284938	163.787	82.5342
	9.80035	8.37992	12.5001	13.1223	37.8066	25.1163	30.4798	12.2471		1414.39	1976.12	689.901	1374.92		0.116697	0.119319	4.29047	4.90101	0.427888	0.357958	146.973	136.647
	6.4516	10.997	7.5051	14.5654	42.0019	29.8995	22.4261	19.5993		1346.64	741.577	192.871	1343.59		0.143344	0.115428	2.14637	4.80747	0.597267	0.253942	114.676	123.95
	9.09216	6.1371	8.07877	18.3762	16.1608	16.0914	29.9072	25.7517		1318.36	680.949	494.995	873.413		0.0846168	0.130902	2.15827	3.15728	0.359621	0.425431	128.702	151.99
	0.336898	3.44337	11.4552	10.8915	12.9793	23.6885	59.2669	13.387		850.627	977.783				0.0910235	0.113173	3.80731	1.4629	0.303412	0.414968	110.893	85.7154
	21.7943	17.5841	18.5107	13.3077	56.9341	32.7463	37.2102	31.5952		1265.87	1568.6					0.191686		2.1144		0.613396		109.538
	11.3638	18.8197	5.75437	11.3628	27.3252	46.1688	18.9064	11.1183		623.983	1611.12					0.193667		3.98049		0.387334		85.0455
	8.95142	13.5306	2.04337	8.9636	32.5971	25.9235	17.3082	36.2273		1642.05	983.276					0.153349		1.37818		0.306698		225.05
	18.1083	18.6126	5.12248	6.1909	30.9631	45.0735	11.2686	47.8525		1146.85
	13.4733	14.4307	11.3489	6.98682	28.502	35.8981	15.7765	28.7224
	17.879	13.623	16.1702	12.1496	26.8423	30.1639	20.1122	7.66647
	11.2966	12.0597	18.9965	13.4595	36.8323	37.868	19.7261	47.1613
	6.25521	15.2438		7.77006	11.4708	24.5162		48.2369
	8.2179	13.7043		13.8871	12.5612	27.7558		23.8565
	18.8479	15.6945		4.51201	19.6851	34.078		36.043
	6.98047	5.62862		12.1496	18.1109	17.6114		28.5384
		6.31732				11.6407
		6.39214				15.82
Average	11.6412	12.0686	11.3386	10.9224	29.4703	30.6811	29.605	27.459	Average	961.304	1047.24	1163.89	989.278	Average	0.105448	0.130693	2.75286	3.08564	0.463766	0.405487	138.047	121.428
SD	5.63416	4.35212	4.86231	3.24199	13.8295	10.6085	16.4525	12.5884	SD	403.985	565.136	926.813	393.449	SD	0.0475349	0.0486758	1.11181	1.52298	0.163556	0.104849	22.0507	41.4926
SEM	1.25984	0.927875	1.21558	0.72493	3.09236	2.26175	4.11313	2.81486	SEM	112.045	163.141	327.678	139.105	SEM	0.015845	0.0140515	0.370605	0.439648	0.0545187	0.0302673	7.35025	11.9779
N	20	22	16	20	20	22	16	20	N	13	12	8	8	N	9	12	9	12	9	12	9	12
Adjusted P Value	-	>0.9999	>0.9999	>0.9999	-	>0.9999	>0.9999	>0.9999	Adjusted P Value	-	>0.9999	>0.9999	>0.9999	Adjusted P Value	N.S	N.S	N.S	N.S	N.S	N.S	N.S	N.S
Figure		Sample size
9F	ISI (ms)	Control													Average	SD	SEM	N
	50	0.501557	0.646373	0.520178	0.448109	0.438592	0.538923	0.586262	0.709015	0.612946	0.477613	0.47753	0.355416	0.775611	0.54524	0.117247	0.0325186	13
	100	0.617817	0.729738	0.564065	0.602149	0.273792	0.580941	0.7313	0.673902	0.659198	0.650574	0.603543	0.287828	0.6986	0.590265	0.147178	0.0408199	13
	200	0.644363	0.671021	0.75576	0.735647	0.282536	0.644501	0.701881	0.481074	0.560634	0.655467	0.520901	0.590499	0.654982	0.607636	0.125896	0.0349173	13
	500	0.806074	0.931282	0.791586	0.773692	0.376152	0.717712	0.840587	0.579744	0.760898	0.650075	0.630874	0.755777	0.823783	0.726018	0.141006	0.039108	13
	ISI (ms)	WT
	50	0.554712	0.479847	0.642763	0.447663	0.412588	0.481427	0.248141	0.39694	0.576937	0.477613	0.408	0.871619		0.499854	0.154197	0.0445129	12
	100	0.638502	0.51102	0.687499	0.530209	0.525275	0.549279	0.322256	0.573695	0.603342	0.521849	0.527809	0.740258		0.560916	0.104703	0.030225	12
	200	0.747828	0.636992	0.753997	0.623941	0.616219	0.63531	0.438706	0.667556	0.578994	0.589873	0.440989	0.791398		0.626817	0.110137	0.0317937	12
	500	0.605098	0.754128	0.791586	0.741321	0.744865	0.771168	0.506519	0.694931	0.613678	0.644988	0.829935	0.794492		0.707726	0.0963627	0.0278175	12
	ISI (ms)	V116M/A688V
	50	0.526119	0.471321	0.795584	0.611192	0.2644	0.811795	0.572103	0.650871						0.587923	0.177313	0.0626895	8
	100	0.663325	0.664573	0.586267	0.699694	0.424146	0.638139	0.732484	0.638933						0.630945	0.0941833	0.0332988	8
	200	0.641452	0.670028	0.662967	0.732376	0.374576	0.686421	0.87987	0.892074						0.692471	0.161078	0.0569497	8
	500	0.661152	1.06832	0.755304	0.682409	0.577383	0.641237	0.756522	0.707018						0.731168	0.148564	0.0525251	8
	ISI (ms)	Y635C/E756Q
	50	0.461058	0.883944	0.677398	0.355416	0.456454	0.331635	0.604825	0.702654						0.559173	0.191084	0.0675585	8
	100	0.506238	0.997439	0.829896	0.307046	0.57168	0.493723	0.672014	0.835215						0.651656	0.225732	0.0798084	8
	200	0.507497	0.400099	0.734571	0.345758	0.749442	0.65372	0.737989	0.83075						0.619978	0.179514	0.0634679	8
	500	0.614859	0.562047	0.772135	0.359005	0.809821	0.835258	0.722459	0.737399						0.676623	0.158406	0.056005	8

## Sheet: Appendix Figure S10
Figure	Frequency				Figure	Amplitude				Figure	Frequency				Figure	Amplitude
10B	Control	MDGA1 WT	V116M/A688V	Y635C/E756Q	10C	Control	MDGA1 WT	V116M/A688V	Y635C/E756Q	10E	Control	MDGA1 WT	V116M/A688V	Y635C/E756Q	10F	Control	MDGA1 WT	V116M/A688V	Y635C/E756Q
	6.09658	5.70677	8.64062	12.1648		29.9759	20.2237	34.0124	27.8349		9.22871	5.779	5.20039	5.10709		23.115	15.0768	15.5103	11.3654
	9.3832	11.6843	8.53549	8.09776		23.5568	19.7882	17.0158	22.9321		7.36687	4.3233	5.71713	6.22574		26.6101	12.7651	15.2469	10.7174
	12.7613	5.65516	11.4603	9.97251		34.6515	21.5018	26.7331	36.0338		6.86908	4.49602	8.67179	5.24059		20.391	12.2418	7.87296	18.0602
	9.18855	6.52124	8.98824	11.8378		18.2799	18.8441	23.1603	32.048		10.3555	6.01809	2.82657	6.0211		11.9193	12.1398	10.2965	11.0449
	4.91026	7.94842	12.2672	8.23441		27.6113	18.3339	19.741	12.5633		4.85201	6.83347	4.86571	5.38623		16.5672	12.32	7.25094	16.9807
	5.52184	5.25187	5.70628	11.8579		16.9018	12.9797	21.3946	24.6037		4.15308	6.4221	8.28765	5.75616		8.38063	10.9576	20.0061	13.3506
	16.624	9.45666	6.37816	10.547		13.6243	24.0082	19.131	13.103		8.19671	7.70455	3.67411	4.29333		6.48714	12.5295	20.2289	15.0229
	4.74114	11.4491	7.19032	13.2478		15.7472	35.9953	17.804	40.1626		5.74169	6.60833	8.56483	9.49471		10.1541	16.4431	15.8116	15.0903
	11.3243	6.68059	3.04423	6.10453		41.7504	19.552	20.1502	15.5643		14.558	4.98947	5.67831	6.20906		35.4269	8.60651	11.9609	7.65807
	11.76	3.77413	5.77643	7.56689		25.907	27.4369	13.6876	13.8576		10.0752	4.09852	7.43459			18.3625	21.5862	13.9861
	9.60531	6.60053	5.94678	3.09234		17.9524	16.0667	15.3666	10.3688		3.73702	7.03967	7.22875			14.0039	16.8792	15.9419
	7.64738	7.35366	7.58744			17.2874	19.8505	18.6062			7.24851	7.74987	8.12281			11.6879	16.8792	12.5455
	5.30293	12.3211	6.26626			12.2604	24.3854	19.6689			5.28364	7.25904	8.62213			7.09099	9.58292	14.657
	4.33872	10.0059	3.96324			10.0752	34.5682	9.16438			2.30166	8.02665	4.54064			6.21574	15.6273	7.59844
	3.51693	12.3694	8.80635			14.3427	31.6851	22.4295			5.29757	7.74486	5.87803			11.1821	14.6441	6.43023
	4.29602	13.3125	9.464			10.6869	25.3844	33.0084			4.84116	9.50661	6.18805			9.34937	16.5587	23.8139
	8.74314	11.2398	10.1544			28.2067	18.2875	33.9916			5.31142	7.4999	9.28865			11.2476	13.2054	17.3067
	10.4438	5.55639	9.00643			39.3208	20.6077	16.069			7.17513	7.87899	4.63817			16.4764	7.59391	13.9785
	4.92056	10.3178	11.2156			15.569	21.7751	23.5933			10.6414	4.49371	10.7855			16.3294	10.7657	22.2471
	10.2491	7.18431	9.35637			27.9449	14.1963	25.9262			5.47717	3.99799	6.46634			12.0646	11.1202	16.1471
	10.6758	8.67142	4.62741			28.4769	17.7571	19.0121			6.23258	4.39131	3.69536			17.4472	12.186	17.4753
	8.28259	3.65675	10.6516			29.6878	18.4279	36.3786				4.87813	2.46058				12.3922	31.3857
		11.1711	8.22473				26.1456	30.7327				5.59886	5.39109				12.7606	20.7811
		6.30792					17.3412					5.69133					14.4007
		11.7481					30.9378					7.58363					13.2787
Average	8.19698	8.4778	7.96773	9.33852	Average	22.719	22.2432	22.4686	22.6429	Average	6.9021	6.26454	6.27075	5.97045	Average	14.7862	13.3017	15.5861	13.2545
SD	3.38159	2.90944	2.45555	3.05118	SD	9.20455	6.06208	7.15923	10.3737	SD	2.83575	1.52756	2.19485	1.45873	SD	7.21057	3.01461	5.91566	3.34837
SEM	0.720958	0.581887	0.512018	0.919966	SEM	1.96242	1.21242	1.4928	3.1278	SEM	0.618811	0.305511	0.457657	0.486243	SEM	1.57348	0.602923	1.2335	1.11612
Adjusted P Value	N.S				Adjusted P Value	N.S				Adjusted P Value	N.S				Adjusted P Value	N.S

## Sheet: Appendix Figure S11
Figure					Figure	Frequency				Figure	Amplitude				Figure	Rise time				`	Decay time
11B	Ctrl	+MDGA1 WT	+MDGA1 VM/AV	+MDGA1 YC/EQ	11D	Control	MDGA1 WT	V116M/A688V	Y635C/E756Q	11E	Control	MDGA1 WT	V116M/A688V	Y635C/E756Q	11F	Control	MDGA1 WT	V116M/A688V	Y635C/E756Q	11G	Control	MDGA1 WT	V116M/A688V	Y635C/E756Q
	4.76239	2.29392	2.95403	4.46814		0.422381	0.190795	0.424308	1.36169		22.512	14.8585	19.0061	18.8482		2.05499	2.56665	1.91857	2.39295		4.14015	3.0695	3.66177	4.80229
	3.4968	3.54625	2.33303	3.35922		0.582161	0.843897	0.213179	1.07124		24.651	18.4588	17.491	21.9911		2.45819	2.11515	2.1708	2.70895		3.59093	4.28903	3.94344	4.55153
	3.621	2.12263	3.13364	3.69866		0.638935	0.284202	0.613744	2.19569		24.8014	16.5417	18.8433	22.4475		2.27143	2.0455	2.08848	1.42451		3.851	3.82354	3.41626	6.82672
	3.91334	3.61762	3.75655	2.92481		0.866488	0.498377	0.328906	1.35084		18.9047	16.6896	19.2716	24.1745		2.18924	2.25588	1.89161	1.53221		3.24102	3.36919	4.35002	6.30007
	2.6745	3.28268	2.16601	4.13429		1.20349	0.558035	0.488777	1.79378		9.22587	17.3175	20.1669	24.3997		2.07631	2.22659	2.18461	1.47507		6.76545	3.64738	3.72197	6.16664
	4.43756	3.66157	3.53546	4.18725		0.712589	0.252992	0.94887	1.0644		11.5691	17.8662	25.0951	22.1953		2.037	2.24471	2.72299	1.59673		7.6892	3.55909	4.14657	3.09617
	5.53692	2.48972	2.13027	1.29549		0.720042	0.924807	0.768459	1.16317		10.8192	29.8612	16.1002	24.2366		2.93213	2.28707	1.90816	1.62948		4.27866	3.16347	4.76277	7.45081
	4.26177	1.51905	4.65842	1.14454		1.319	0.663328	0.255446	1.23586		17.7594	17.5971	11.3635	22.2217		1.7807	2.18128	2.04147	1.36305		4.92701	4.03147	5.12678	6.76511
	4.43183	2.18444	2.28965	5.15668		0.992373	1.18155	0.917527	0.876406		23.5738	15.2764	11.902	20.9791		2.78445	2.30878	2.166	1.26582		6.44546	5.04995	3.22957	5.0383
	2.36495	4.59975	4.62785	3.89806		1.38533	1.298	0.170666	0.658876		10.1778	14.5579	10.5287	20.5024		1.24512	1.26181	2.64425	1.64733		3.66878	4.85081	5.77134	5.30678
	3.02675	5.39789	3.86479	4.52085		0.865753	2.63944	0.275284	2.47856		12.1899	18.9211	12.1174	26.8974		2.1604	3.4737	2.63582	1.30908		4.93354	4.04043	7.28449	4.94441
	3.82151	2.74958	2.16489	3.43475		0.651712	1.11426	0.137245	1.28436		20.157	17.9606	13.8348	29.0075		1.82505	3.65271	2.564	2.12998		4.31398	4.28215	6.4584	5.56026
	2.34832	3.18541	3.39901	4.58578		0.70738	0.516156	0.304383	0.311314		19.8366	25.7948	10.5018	20.4067		2.23334	2.8219	2.24236	2.00378		4.42099	4.8723	5.9253	2.9469
	5.29343	2.77987	2.92539	3.87867		0.799111	0.445961	0.226817	0.232285		21.532	25.9401	9.50757	20.3162		1.11588	1.77215	1.89618	3.12681		6.35556	4.03326	4.32077	3.02557
	3.07393	4.47313	1.32927	5.72096		0.640827	1.86678	0.448333	0.242686		29.8332	32.0706	9.06826	17.5558		1.64519	1.2537	2.28	1.64089		4.3886	4.89919	3.5395	5.30537
	4.18113	5.04672	1.50951	2.43324		0.295346	2.58589	0.894225	0.184921		24.1091	28.5462	15.6252	14.3434		1.14143	1.10196	2.4072	2.868		4.66346	4.92705	7.1038	3.253
	4.50391	3.67239	2.24783	2.56325		0.594888		0.431134	0.475384		25.5691		11.2013	27.1187		1.86317		1.66482	2.60381		4.20279		3.13459	4.39752
		3.16454	1.04506	4.61001		0.727941		0.275934	0.346666		24.5391		9.94019	28.2911		1.17365		2.03367	2.1077		6.44286		4.63815	4.4323
		5.93145	1.52835			0.727224					28.9919					1.0226					5.65024
			3.47438			1.29674					27.0424					1.31385					5.50524
			1.04487
Average	3.86765	3.45887	2.6723	3.66748	Average	0.807485	0.991529	0.451291	1.01823	Average	20.3897	20.5161	14.5314	22.5518	Average	1.86621	2.2231	2.19228	1.93479	Average	4.97375	4.11924	4.69642	5.00943
SD	0.950368	1.18954	1.08741	1.22612	SD	0.29552	0.7722	0.266987	0.677428	SD	6.46412	5.81426	4.59939	3.80504	SD	0.559932	0.705522	0.301861	0.583982	SD	1.22241	0.658683	1.31004	1.36619
SEM	0.230498	0.272899	0.237293	0.288999	SEM	0.0660803	0.19305	0.0629293	0.159671	SEM	1.44542	1.45356	1.08409	0.896856	SEM	0.125205	0.176381	0.0711494	0.137646	SEM	0.273339	0.164671	0.308779	0.322014
Adjusted P Value	Ctrl vs. +MDGA1 WT; >0.9999				Adjusted P Value	Ctrl vs. +MDGA1 VM/AV; 0.0261				Adjusted P Value	Ctrl vs. +MDGA1 VM/AV; 0.0117				Adjusted P Value	N.S				Adjusted P Value	N.S
	Ctrl vs. +MDGA1 VM/AV; 0.0133
	Ctrl vs. +MDGA1 YC/EQ; >0.9999
	+MDGA1 WT vs. +MDGA1 VM/AV; 0.3607
	+MDGA1 WT vs. +MDGA1 YC/EQ; >0.9999
	+MDGA1 VM/AV vs. +MDGA1 YC/EQ; 0.0411

## Sheet: Appendix Figure S12
Figure	Light & dark transition test						Figure	Elevated-plus maze test				Figure	Open-field test						Figure	Y-maze				Figure	Forced swim test		Figure	Tail suspension test				Figure	Marble burying test
	Distance (cm)		Velocity (cm/s)		Time in light box (s)			Time in open arm (s)		Open arm entries			Total distance (cm)		Velocity (cm/s)		Time in center (s)			Total arm entries		Alternation (%)			immobility time(s)			immobility time(s)		latency to immobility			Number of buried marble
12B	Ctrl	M1-cKO	Ctrl	M1-cKO	Ctrl	M1-cKO	12D	Ctrl	M1-cKO	Ctrl	M1-cKO	12F	Ctrl	M1-cKO	Ctrl	M1-cKO	Ctrl	M1-cKO	12H	Ctrl	M1-cKO	Ctrl	M1-cKO	12I	Ctrl	M1-cKO	12J	Ctrl	M1-cKO	Ctrl	M1-cKO	12K	Ctrl	M1-cKO
	808.925	1072.19	2.45404	3.44428	269.144	250.691		10.2999	17.5665	11	6		4777.44	5736.1	7.96469	9.55974	111.432	46.4995		58	84	48.4849	62.5		89.2	90		153.1	102.2	80.8	84.9		5	9
	830.865	739.91	2.73823	2.1311	247.704	273.89		14.2665	35.833	4	12		5358.87	3846.79	8.93104	6.41103	97.8657	73.0659		93	53	63.1579	65.625		78.2	85.5		84.2	155.3	120.3	64.1		3	4
	548.975	647.185	1.9929	1.96138	224.265	272.61		38.633	13.7999	13	11		4578.41	5836.6	7.63033	9.72723	92.8657	87.3325		58	43	70	63.3333		91.1	68.9		98.2	59.3	70	180.6		14	6
	712.19	851.265	2.91644	2.60621	199.598	266.69		13.3333	14.1999	8	10		4397.49	4665.89	7.32881	7.77613	39.5663	66.066		75	55	59.375	67.8571		87.9	18.3		159.1	116.4	106.9	102.7		15	15
	699.995	904.82	2.5663	2.59362	222.771	286.29		16.4666	17.1142	7	14		4031.37	4048.67	6.71864	6.74748	75.3992	39.9329		59	66	72.7273	60.7143		75.9	91.3		118	173.2	86.4	86.7		7	11
	909.8	817.675	3.18746	2.66462	234.104	252.798		36.533	34.6263	11	12		5374.28	5925.85	8.95971	9.87596	108.366	61.5327		60	50	61.1111	58.6207		59.6	79.7		103.6	144.7	112.1	89.7		14	9
	398.373	718.275	2.38549	2.3558	168.432	248.718		42.3197	14.9087	14	6		4355	4430.17	7.26285	7.38328	41.0663	59.5661		81	73	53.4884	62.8571		81	107.7		130.5	143.2	97.9	100.5		12	14
	559.453	598.515	2.06138	2.3855	251.597	208.611		26.7131	15.9543	4	5		4445.23	5041.7	7.40838	8.42069	72.4993	113.599		62	52	74.2857	61.5385		66.2	51.6		142.8	145	39.6	59.7		3	5
	377.662	331.15	2.35648	2.10079	154.665	128.986		45.4996	34.5931	13	11		3269.14	3748.35	5.44831	6.24696	193.831	169.698		67	54	47.7273	62.069		71.2	89.8		167.8	113.7	39.6	145.6		4	9
	743.908	703.77	2.18949	2.47926	344.697	231.224		3.92663		3			4797.69	3675.04	7.99578	6.13638	42.2329	38.4996		47	65	71.875	56.7568		98.4	110.9		143.5	164.4	53.4	72.7		5	4
	485.876	806.061	1.69061	2.92463	286.53	264.931		7.29992		7			5407.46	4873.54	9.01854	8.12898	56.7661	104.699		64	80	66.6667	56.4103		112.2	102		224.6	166.5	32.6	98.8		5	4
	428.028	621.538	1.53545	2.33254	260.164	248.864		39.7396		11			4869.25	3642.31	8.11505	6.07023	43.1329	76.7992		48	61	58.5366	75.7576		83.1			186.8		70.9			11	6
		605.16		2.09183		265.464							3802.23	3596.25	6.34487	5.99615	78.9659	40.3996							150.5			165.4		97			7	14
		592.805		2.3339		250.931							3396.03	3813.51	5.65979	6.35557	145.865	107.032							58.1									5
													3842.74	4275.76	6.40428	7.12594	51.4662	91.7657							135.3									9
													5057.29	4612.55	8.42844	7.68724	76.0659	97.699							89.7
													3759.54	3087.89	6.26562	5.14624	89.9658	67.666							68.1
														3878.34		6.4636		72.9921							81.4
Average	625.337	715.023	2.33952	2.45753	238.639	246.478	Average	24.5859	22.0662	8.83333	9.66667	Average	4442.32	4374.18	7.40501	7.29216	83.3737	78.6025	Average	64.3333	61.3333	62.2863	62.8366	Average	87.6167	81.4273	Average	144.431	134.9	77.5	98.7273	Average	8.07692	8.26667
SD	182.271	176.072	0.482925	0.385906	51.4955	38.9162	SD	15.2399	9.7965	3.8573	3.20156	SD	677.434	835.639	1.12941	1.39306	40.9749	32.7343	SD	13.2139	12.6083	9.18575	5.24931	SD	24.3283	26.9711	SD	38.543	34.0516	29.3674	35.6876	SD	4.48073	3.8446
SEM	52.6171	47.0571	0.139409	0.103138	14.8655	10.4008	SEM	4.39939	3.2655	1.11351	1.06719	SEM	164.302	196.962	0.273922	0.328347	9.93787	7.71556	SEM	3.81451	3.63971	2.6517	1.51535	SEM	5.73424	8.1321	SEM	10.6899	10.267	8.14505	10.7602	SEM	1.24273	0.992672
Adjusted P Value	N.S		N.S		N.S		Adjusted P Value	N.S		N.S		Adjusted P Value	N.S		N.S		N.S		Adjusted P Value	N.S		N.S		Adjusted P Value	N.S		Adjusted P Value	N.S		N.S		Adjusted P Value	N.S

## Sheet: Appendix Figure S13
Figure	Body weight (g)												Figure	Body weight (g)
	Control			Emx1-Mdga1			Control			Mdga1 E751Q/Y636C KI				Control			Emx1-Mdga1			Control			Mdga1 E751Q/Y636C KI
	P35	P45	P55	P35	P45	P55	P35	P45	P55	P35	P45	P55		P35	P45	P55	P35	P45	P55	P35	P45	P55	P35	P45	P55
13A	20.9	22.2	25.3	19.6	19.8	24.8	19.1	21.5	23.6	17.7	19.6	22.2	13B	15.2	15.1	16.8	14.6	18.5	18.2	15.6	18.2	19.2	14.6	15.9	17.8
	20.4	22	25.1	19.4	19.7	24.7	18.9	20.5	22.5	18.2	21.4	23.1		14.8	15.3	16.9	14.8	18.4	18.3	15.5	17.2	18.4	15.9	16.2	19
	20.2	21.7	24.3	17.6	19.5	23.9	18.5	19.1	21.9	19	22	24.5		14.7	16.8	16.7	17.1	18.5	18.4	16.3	18.1	20.1	16	18.5	19.1
	20.1	21.6	24.2	17.4	21.5	22.1	19.3	20.9	23.6	19.1	20.5	21.5		13.8	17.3	17.9	17	19	20	15.9	17.2	19	16	18.3	18.9
	19.8	20.8	24	17.3	21.7	22	17.9	18.5	21.5	18.4	19.6	22.1		19.7	21.9	24	18	18.1	20.2	16.3	18	20.1	16.5	17	19.5
	17.9	21.2	21.1	17.2	22.5	20	19.5	21.1	24	19.5	21.1	22.6					14.8	18.5	20.3	14.5	15.6	17.3	15.1	16.6	18.3
	18.5	21.5	22.7	16.5	22.9	19.8	18.3	20.7	23.6	20.1	21.2	23.5								17.3	18.2	19.5	14.9	15.2	17.7
																				14.4	16.2	18.1	14.6	15.8	20.2
																							15.8	16.9	18.7
Average	19.6857	21.5714	23.8143	17.8571	21.0857	22.4714	18.7857	20.3286	22.9571	18.8571	20.7714	22.7857	Average	15.64	17.28	18.46	16.05	18.5	19.2333	15.725	17.3375	18.9625	15.4889	16.7111	18.8
SD	1.08233	0.471573	1.46564	1.17453	1.41	2.08304	0.575698	1.1041	0.981253	0.818244	0.914174	1.00404	SD	2.32659	2.74991	3.13417	1.4856	0.289828	1.02892	0.963253	0.989859	0.982617	0.697217	1.11181	0.795299
SEM	0.409081	0.178238	0.553959	0.443931	0.532929	0.787314	0.217594	0.417312	0.370879	0.309267	0.345525	0.379491	SEM	1.04048	1.2298	1.40164	0.606493	0.118322	0.420053	0.340562	0.349968	0.347407	0.232406	0.370602	0.2651

## Sheet: Appendix Figure S14
Figure	Light & dark transition test						Figure	Elevated-plus maze test				Figure	Open-field test						Figure	Y-maze				Figure	Forced swim test		Figure	Tail suspension test				Figure	Marble burying test
	Distance (cm)		Velocity (cm/s)		Time in light box (s)			Time in open arm (s)		Open arm entries			Total distance (cm)		Velocity (cm/s)		Time in center (s)			Total arm entries		Alternation (%)			immobility time(s)			immobility time(s)		latency to immobility			Number of buried marble
14B	Ctrl	M1-cKI	Ctrl	M1-cKI	Ctrl	M1-cKI	14D	Ctrl	M1-cKI	Ctrl	M1-cKI	14F	Ctrl	M1-cKI	Ctrl	M1-cKI	Ctrl	M1-cKI	14H	Ctrl	M1-cKI	Ctrl	M1-cKI	14I	Ctrl	M1-cKI	14J	Ctrl	M1-cKI	Ctrl	M1-cKI	14K	Ctrl	M1-cKI
	868.035	990.541	5.48469	5.8938	162.032	170.232		24.2042	11.2779	15	5		6.22596	6.00381	3732.22	3602.45	60.7327	52.3995		33	64	69.5652	60.8696		69.2	55.6		138.9	179.4	59.4	40.8		8	1
	677.367	541.944	4.96123	4.32752	140.099	126.832		8.24157	15.8158	3	8		7.65343	7.86304	4587.93	4718.04	68.366	98.8657		56	38	75	71.4286		113	166		80.2	134.8	57.8	75.5		2	0
	609.417	1256.15	6.27194	6.02478	99.2323	210.131		39.0757	20.387	3	7		5.24573	7.24788	3144.61	4346.02	39.1996	52.6661		58	51	60.6061	89.6552		148.1	127.1		84.4	167.3	134.8	44.8		3	7
	2052.01	2098.81	5.96579	6.45	347.463	328.397		10.5419	18.0614	7	3		6.62322	6.45841	3966.61	3872.85	38.0663	88.5658		58	47	75.6757	59.2593		92.4	127.2		183.8	168.8	55.9	55.2		4	7
	1841.6	1885.17	5.88126	4.8671	316.763	390.029		20.1534	55.3888	11	12		6.45277	5.02638	3871.84	3015.97	66.266	40.1663		45	46	64.2857	58.3333		119.6	124		86	125.4	61	67.8		10	0
	909.502	1920.86	6.06341	5.23163	152.698	370.496		25.2252	36.1562	8	14		6.80201	6.49396	4068.92	3896.55	96.9324	121.499		40	63	61.9048	72.973		158.2	105.8		157.6	22.5	65.9	72.5		6	3
	1716.54	1804.57	6.22318	7.16866	278.797	255.064		30.5983	16.5499	9	7		5.70899	5.62841	3423.46	3377.2	95.799	67.3993		36	63	73.6842	68.8889		162.4	160.7		193.8	38.3	52.9	105.1		8	11
	1018.91	1357.03	6.20284	6.50027	167.432	211.498		25.1738	23.0897	13	13		6.5909	6.52859	3952.3	3917.33	106.532	67.2993		47	27	48.6487	66.6667										11	5
	2361.59	2322.71	5.545	6.85238	429.562	344.43		9.97664	24.6914	6	4		7.29323		4373.46		173.132			68	16	80	77.7778										8	12
		1876.66		5.87134		322.497		13.0797	19.6346	5	7										42												5	10
																																	5	4
																																		11
																																		4
Average	1339.44	1605.44	5.84437	5.91875	232.675	272.961	Average	20.6271	24.1053	8	8	Average	6.51069	6.40631	3902.37	3843.3	82.7807	73.6076	Average	49	45.7	67.7078	69.5391	Average	123.271	123.771	Average	132.1	119.5	69.6714	65.9571	Average	6.36364	5.76923
SD	654.599	551.934	0.435578	0.893094	113.556	90.5571	SD	10.1112	12.8493	4.05518	3.80058	SD	0.737348	0.888578	441.548	532.758	41.777	27.3608	SD	11.7154	15.8749	9.7852	10.0186	SD	35.0315	36.8334	SD	48.7688	63.9983	29.0072	21.8543	SD	2.87307	4.26524
SEM	218.2	174.537	0.145193	0.282421	37.852	28.6367	SEM	3.19743	4.0633	1.28236	1.20185	SEM	0.245783	0.31416	147.183	188.358	13.9257	9.6735	SEM	3.90512	5.02007	3.26173	3.33952	SEM	13.2407	13.9217	SEM	18.4329	24.1891	10.9637	8.26014	SEM	0.866264	1.18297
Adjusted P Value	N.S		N.S		N.S		Adjusted P Value	N.S		N.S		Adjusted P Value	N.S		N.S		N.S		Adjusted P Value	N.S		N.S		Adjusted P Value	N.S		Adjusted P Value	N.S		N.S		Adjusted P Value	N.S

[truncated: 19 more sheets: Appendix Figure S15, Appendix Figure S16, Appendix Figure S17, Appendix Figure S18, Appendix Figure S19, Appendix Figure S20, Appendix Figure S21, Appendix Figure S22, Appendix Figure S23, Appendix Figure S24, Appendix Figure S25, Appendix Figure S26, Appendix Figure S27, Appendix Figure S28, Appendix Figure S30, Appendix Figure S32, Appendix Figure S33, Appendix Figure S34, Appendix Figure S35]
