# Supplementary material for: Bazedoxifene reverses sexually dimorphic autistic-like abnormalities in biallelic MDGA1-mutant mice
Source: EMBO Mol Med. 2026 Mar 20;18(4):1358–98. doi: 10.1038/s44321-026-00402-y (PMC13084050; doi:10.1038/s44321-026-00402-y)
Supplement: Supplementary file 15 — Source data Fig. 1 [file 44321_2026_402_MOESM15_ESM.zip]

Archive with 83 entries (67 files):
- Panel G/
- Panel G/Western Actin.tif
- Panel G/Western HA.tif
- Panel H/
- Panel H/Western Actin.tif
- Panel H/Western HA.tif
- Panel I and J/
- Panel I and J/MDGA1 V116M, A688V/
- Panel I and J/MDGA1 V116M, A688V/MDGA1 V116M, A688V (1).tif
- Panel I and J/MDGA1 V116M, A688V/MDGA1 V116M, A688V (2).tif
- Panel I and J/MDGA1 V116M, A688V/MDGA1 V116M, A688V (3).tif
- Panel I and J/MDGA1 V116M, A688V/MDGA1 V116M, A688V (4).tif
- Panel I and J/MDGA1 V116M, A688V/MDGA1 V116M, A688V (5).tif
- Panel I and J/MDGA1 V116M, A688V/MDGA1 V116M, A688V (6).tif
- Panel I and J/MDGA1 V116M, A688V/MDGA1 V116M, A688V (7).tif
- Panel I and J/MDGA1 V116M, A688V.tif
- Panel I and J/MDGA1 WT/
- Panel I and J/MDGA1 WT/MDGA1 WT (1).tif
- Panel I and J/MDGA1 WT/MDGA1 WT (2).tif
- Panel I and J/MDGA1 WT/MDGA1 WT (3).tif
- Panel I and J/MDGA1 WT/MDGA1 WT (4).tif
- Panel I and J/MDGA1 WT/MDGA1 WT (5).tif
- Panel I and J/MDGA1 WT/MDGA1 WT (6).tif
- Panel I and J/MDGA1 WT/MDGA1 WT (7).tif
- Panel I and J/MDGA1 WT.tif
- Panel I and J/MDGA1 Y635C, E756Q/
- Panel I and J/MDGA1 Y635C, E756Q/MDGA1 Y635C, E756Q (1).tif
- Panel I and J/MDGA1 Y635C, E756Q/MDGA1 Y635C, E756Q (2).tif
- Panel I and J/MDGA1 Y635C, E756Q/MDGA1 Y635C, E756Q (3).tif
- Panel I and J/MDGA1 Y635C, E756Q/MDGA1 Y635C, E756Q (4).tif
- Panel I and J/MDGA1 Y635C, E756Q/MDGA1 Y635C, E756Q (5).tif
- Panel I and J/MDGA1 Y635C, E756Q/MDGA1 Y635C, E756Q (6).tif
- Panel I and J/MDGA1 Y635C, E756Q/MDGA1 Y635C, E756Q (7).tif
- Panel I and J/MDGA1 Y635C, E756Q.tif
- Panel I and J/Panel 1J, Quantification.xlsx
- Panel K and L/
- Panel K and L/Figure 1K. Ig-APP, MDGA1 V116M, A688V/
- Panel K and L/Figure 1K. Ig-APP, MDGA1 V116M, A688V/Ig-APP, MDGA1 V116M, A688V (1).tif
- Panel K and L/Figure 1K. Ig-APP, MDGA1 V116M, A688V/Ig-APP, MDGA1 V116M, A688V (2).tif
- Panel K and L/Figure 1K. Ig-APP, MDGA1 V116M, A688V/Ig-APP, MDGA1 V116M, A688V (3).tif
- Panel K and L/Figure 1K. Ig-APP, MDGA1 V116M, A688V.tif
- Panel K and L/Figure 1K. Ig-APP, MDGA1 WT/
- Panel K and L/Figure 1K. Ig-APP, MDGA1 WT/Ig-APP, MDGA1 WT (1).tif
- Panel K and L/Figure 1K. Ig-APP, MDGA1 WT/Ig-APP, MDGA1 WT (2).tif
- Panel K and L/Figure 1K. Ig-APP, MDGA1 WT/Ig-APP, MDGA1 WT (3).tif
- Panel K and L/Figure 1K. Ig-APP, MDGA1 WT.tif
- Panel K and L/Figure 1K. Ig-APP, MDGA1 Y635C, E756Q/
- Panel K and L/Figure 1K. Ig-APP, MDGA1 Y635C, E756Q/Ig-APP, MDGA1 Y635C, E756Q (1).tif
- Panel K and L/Figure 1K. Ig-APP, MDGA1 Y635C, E756Q/Ig-APP, MDGA1 Y635C, E756Q (2).tif
- Panel K and L/Figure 1K. Ig-APP, MDGA1 Y635C, E756Q/Ig-APP, MDGA1 Y635C, E756Q (3).tif
- Panel K and L/Figure 1K. Ig-APP, MDGA1 Y635C, E756Q.tif
- Panel K and L/Figure 1K. Ig-Nlgn2, MDGA1 V116M, A688V/
- Panel K and L/Figure 1K. Ig-Nlgn2, MDGA1 V116M, A688V/Ig-Nlgn2, MDGA1 V116M, A688V (1).tif
- Panel K and L/Figure 1K. Ig-Nlgn2, MDGA1 V116M, A688V/Ig-Nlgn2, MDGA1 V116M, A688V (2).tif
- Panel K and L/Figure 1K. Ig-Nlgn2, MDGA1 V116M, A688V/Ig-Nlgn2, MDGA1 V116M, A688V (3).tif
- Panel K and L/Figure 1K. Ig-Nlgn2, MDGA1 V116M, A688V.tif
- Panel K and L/Figure 1K. Ig-Nlgn2, MDGA1 WT/
- Panel K and L/Figure 1K. Ig-Nlgn2, MDGA1 WT/Ig-Nlgn2, MDGA1 WT (1).tif
- Panel K and L/Figure 1K. Ig-Nlgn2, MDGA1 WT/Ig-Nlgn2, MDGA1 WT (2).tif
- Panel K and L/Figure 1K. Ig-Nlgn2, MDGA1 WT/Ig-Nlgn2, MDGA1 WT (3).tif
- Panel K and L/Figure 1K. Ig-Nlgn2, MDGA1 WT.tif
- Panel K and L/Figure 1K. Ig-Nlgn2, MDGA1 Y635C, E756Q/
- Panel K and L/Figure 1K. Ig-Nlgn2, MDGA1 Y635C, E756Q/Ig-Nlgn2, MDGA1 Y635C, E756Q (1).tif
- Panel K and L/Figure 1K. Ig-Nlgn2, MDGA1 Y635C, E756Q/Ig-Nlgn2, MDGA1 Y635C, E756Q (2).tif
- Panel K and L/Figure 1K. Ig-Nlgn2, MDGA1 Y635C, E756Q/Ig-Nlgn2, MDGA1 Y635C, E756Q (3).tif
- Panel K and L/Figure 1K. Ig-Nlgn2, MDGA1 Y635C, E756Q.tif
- Panel K and L/Figure 1K. IgC, MDGA1 V116M, A688V/
- Panel K and L/Figure 1K. IgC, MDGA1 V116M, A688V/IgC, MDGA1 V116M, A688V (1).tif
- Panel K and L/Figure 1K. IgC, MDGA1 V116M, A688V/IgC, MDGA1 V116M, A688V (2).tif
- Panel K and L/Figure 1K. IgC, MDGA1 V116M, A688V/IgC, MDGA1 V116M, A688V (3).tif
- Panel K and L/Figure 1K. IgC, MDGA1 V116M, A688V.tif
- Panel K and L/Figure 1K. IgC, MDGA1 WT/
- Panel K and L/Figure 1K. IgC, MDGA1 WT/IgC, MDGA1 WT (1).tif
- Panel K and L/Figure 1K. IgC, MDGA1 WT/IgC, MDGA1 WT (2).tif
- Panel K and L/Figure 1K. IgC, MDGA1 WT/IgC, MDGA1 WT (3).tif
- Panel K and L/Figure 1K. IgC, MDGA1 WT.tif
- Panel K and L/Figure 1K. IgC, MDGA1 Y635C, E756Q/
- Panel K and L/Figure 1K. IgC, MDGA1 Y635C, E756Q/IgC, MDGA1 Y635C, E756Q (1).tif
- Panel K and L/Figure 1K. IgC, MDGA1 Y635C, E756Q/IgC, MDGA1 Y635C, E756Q (2).tif
- Panel K and L/Figure 1K. IgC, MDGA1 Y635C, E756Q/IgC, MDGA1 Y635C, E756Q (3).tif
- Panel K and L/Figure 1K. IgC, MDGA1 Y635C, E756Q.tif
- Panel K and L/Panel 1L, Quantification.xlsx
- Figure 1 (Numerical value).xlsx
