# Supplementary material for: Bazedoxifene reverses sexually dimorphic autistic-like abnormalities in biallelic MDGA1-mutant mice
Source: EMBO Mol Med. 2026 Mar 20;18(4):1358–98. doi: 10.1038/s44321-026-00402-y (PMC13084050; doi:10.1038/s44321-026-00402-y)
Supplement: Supplementary file 15 — Source data Fig. 1 [file 44321_2026_402_MOESM15_ESM.zip › Panel I and J/Panel 1J, Quantification.xlsx]

## Sheet: Sheet1
Figure	(%)
1J	WT	V116M/A688V	Y635C/E756Q
	100	91.6667	93.3333
	100	91.6667	89.6552
	75	87.5	87.5
	90.9091	82.3529	95.8333
	100	84	93.3333
	95.4545	100	89.4737
	86.6667	100	84.2105
	95.6522	100	95
	64	86.3636	95.8333
	81.25	83.3333	91.3043
Average	88.8932	90.6883	91.5477
SD	12.1972	7.14308	3.84692
SEM	3.8571	2.25884	1.2165
