# Supplementary material for: Bazedoxifene reverses sexually dimorphic autistic-like abnormalities in biallelic MDGA1-mutant mice
Source: EMBO Mol Med. 2026 Mar 20;18(4):1358–98. doi: 10.1038/s44321-026-00402-y (PMC13084050; doi:10.1038/s44321-026-00402-y)
Supplement: Supplementary file 15 — Source data Fig. 1 [file 44321_2026_402_MOESM15_ESM.zip › Panel K and L/Panel 1L, Quantification.xlsx]

## Sheet: Sheet1
Figure	Binding degree to cell surface (AU)
1H	WT	V116M/A688V	Y635C/E756Q	WT	V116M/A688V	Y635C/E756Q	WT	V116M/A688V	Y635C/E756Q
	109.593	125.957	142.973	32.8035	85.5979	68.5336	0.356743	0.448485	0.450651
	58.6129	69.9634	91.6173	61.0801	60.4806	37.5449	0.328008	0.391186	0.308781
	162.796	125.572	120.535	71.5239	49.3608	55.6197	0.290195	0.487386	0.30394
	116.636	121.971	112.683	52.7613	27.6071	33.7473	0.282441	0.356557	0.352691
	133.188	83.117	151.301	42.9804	56.4614	52.2924	0.530026	0.405566	0.437228
	82.0883	141.438	85.0231	29.7478	73.7879	49.0913	0.591332	0.475052	0.278985
	127.93	98.5646	115.888	17.4659	76.6683	45.5674	0.475848	0.29549	0.429608
	101.356	102.406	133.365	35.0349	99.3419	64.9716	0.448841	0.475396	0.492215
	114.849	110.474	155.065	52.5247	34.6813	28.6662	0.415224	0.521727	0.473881
	61.9305	78.6252	78.6065	60.5598	34.5727	53.5744	0.474859	0.459382	0.403676
	117.07	74.4571	113.674	56.7111	58.9893	45.4398	0.458008	0.279614	0.440515
	95.5196	53.4717	80.449	72.7754	64.3886	54.52	0.431827	0.418973	0.451732
	108.631	127.347	93.7086	33.2762	23.4919	64.1802	0.400826	0.384284
	95.6265	126.558	134.788	50.3066	59.4299	62.492	0.382543	0.436502
	70.093	61.9033	125.559	47.9342		84.0298	0.382622
	81.5235	75.6473	105.196	31.0226
	109.656			32.1907
	98.186
Average	102.516	98.592	115.027	45.9235	57.49	53.3514	0.416623	0.416829	0.401992
SD	26.0345	27.7757	24.6271	15.795	22.1864	14.3926	0.0850464	0.0707291	0.0723031
SEM	6.13639	6.94393	6.15678	3.83086	5.92956	3.71615	0.0219589	0.0189031	0.0208721
