# Supplementary material for: Bazedoxifene reverses sexually dimorphic autistic-like abnormalities in biallelic MDGA1-mutant mice
Source: EMBO Mol Med. 2026 Mar 20;18(4):1358–98. doi: 10.1038/s44321-026-00402-y (PMC13084050; doi:10.1038/s44321-026-00402-y)
Supplement: Supplementary file 15 — Source data Fig. 1 [file 44321_2026_402_MOESM15_ESM.zip › Figure 1 (Numerical value).xlsx]

## Sheet: Figure 1
Figure	Expression levels			Figure	Binding degree to cell surface (%)			Figure	Binding degree to cell surface (AU)
1C	WT	V116M/A688V	Y635C/E756Q	1F	WT	V116M/A688V	Y635C/E756Q	1H	WT	V116M/A688V	Y635C/E756Q	WT	V116M/A688V	Y635C/E756Q	WT	V116M/A688V	Y635C/E756Q
	0.960252	0.986679	0.521367		100	91.6667	93.3333		109.593	125.957	142.973	32.8035	85.5979	68.5336	0.356743	0.448485	0.450651
	0.906335	0.982014	0.352734		100	91.6667	89.6552		58.6129	69.9634	91.6173	61.0801	60.4806	37.5449	0.328008	0.391186	0.308781
	1.08382	1.15228	0.698023		75	87.5	87.5		162.796	125.572	120.535	71.5239	49.3608	55.6197	0.290195	0.487386	0.30394
	1.04959	0.891753	0.484312		90.9091	82.3529	95.8333		116.636	121.971	112.683	52.7613	27.6071	33.7473	0.282441	0.356557	0.352691
					100	84	93.3333		133.188	83.117	151.301	42.9804	56.4614	52.2924	0.530026	0.405566	0.437228
					95.4545	100	89.4737		82.0883	141.438	85.0231	29.7478	73.7879	49.0913	0.591332	0.475052	0.278985
					86.6667	100	84.2105		127.93	98.5646	115.888	17.4659	76.6683	45.5674	0.475848	0.29549	0.429608
					95.6522	100	95		101.356	102.406	133.365	35.0349	99.3419	64.9716	0.448841	0.475396	0.492215
					64	86.3636	95.8333		114.849	110.474	155.065	52.5247	34.6813	28.6662	0.415224	0.521727	0.473881
					81.25	83.3333	91.3043		61.9305	78.6252	78.6065	60.5598	34.5727	53.5744	0.474859	0.459382	0.403676
									117.07	74.4571	113.674	56.7111	58.9893	45.4398	0.458008	0.279614	0.440515
									95.5196	53.4717	80.449	72.7754	64.3886	54.52	0.431827	0.418973	0.451732
									108.631	127.347	93.7086	33.2762	23.4919	64.1802	0.400826	0.384284
									95.6265	126.558	134.788	50.3066	59.4299	62.492	0.382543	0.436502
									70.093	61.9033	125.559	47.9342		84.0298	0.382622
									81.5235	75.6473	105.196	31.0226
									109.656			32.1907
									98.186
Average	1	1.00318	0.514109	Average	88.8932	90.6883	91.5477	Average	102.516	98.592	115.027	45.9235	57.49	53.3514	0.416623	0.416829	0.401992
SD	0.081319	0.108575	0.142369	SD	12.1972	7.14308	3.84692	SD	26.0345	27.7757	24.6271	15.795	22.1864	14.3926	0.0850464	0.0707291	0.0723031
SEM	0.0406595	0.0542877	0.0711844	SEM	3.8571	2.25884	1.2165	SEM	6.13639	6.94393	6.15678	3.83086	5.92956	3.71615	0.0219589	0.0189031	0.0208721
