# Supplementary material for: Bazedoxifene reverses sexually dimorphic autistic-like abnormalities in biallelic MDGA1-mutant mice
Source: EMBO Mol Med. 2026 Mar 20;18(4):1358–98. doi: 10.1038/s44321-026-00402-y (PMC13084050; doi:10.1038/s44321-026-00402-y)
Supplement: Supplementary file 16 — Source data Fig. 2 [file 44321_2026_402_MOESM16_ESM.zip]

Archive with 95 entries (83 files):
- Panel A and B/
- Panel A and B/Control/
- Panel A and B/Control/Control (1).tif
- Panel A and B/Control/Control (10).tif
- Panel A and B/Control/Control (11).tif
- Panel A and B/Control/Control (12).tif
- Panel A and B/Control/Control (13).tif
- Panel A and B/Control/Control (14).tif
- Panel A and B/Control/Control (2).tif
- Panel A and B/Control/Control (3).tif
- Panel A and B/Control/Control (4).tif
- Panel A and B/Control/Control (5).tif
- Panel A and B/Control/Control (6).tif
- Panel A and B/Control/Control (7).tif
- Panel A and B/Control/Control (8).tif
- Panel A and B/Control/Control (9).tif
- Panel A and B/Control.tif
- Panel A and B/MDGA1 V116M, A688V/
- Panel A and B/MDGA1 V116M, A688V/MDGA1 V116M, A688V (1).tif
- Panel A and B/MDGA1 V116M, A688V/MDGA1 V116M, A688V (10).tif
- Panel A and B/MDGA1 V116M, A688V/MDGA1 V116M, A688V (11).tif
- Panel A and B/MDGA1 V116M, A688V/MDGA1 V116M, A688V (12).tif
- Panel A and B/MDGA1 V116M, A688V/MDGA1 V116M, A688V (13).tif
- Panel A and B/MDGA1 V116M, A688V/MDGA1 V116M, A688V (2).tif
- Panel A and B/MDGA1 V116M, A688V/MDGA1 V116M, A688V (3).tif
- Panel A and B/MDGA1 V116M, A688V/MDGA1 V116M, A688V (4).tif
- Panel A and B/MDGA1 V116M, A688V/MDGA1 V116M, A688V (5).tif
- Panel A and B/MDGA1 V116M, A688V/MDGA1 V116M, A688V (6).tif
- Panel A and B/MDGA1 V116M, A688V/MDGA1 V116M, A688V (7).tif
- Panel A and B/MDGA1 V116M, A688V/MDGA1 V116M, A688V (8).tif
- Panel A and B/MDGA1 V116M, A688V/MDGA1 V116M, A688V (9).tif
- Panel A and B/MDGA1 V116M, A688V.tif
- Panel A and B/MDGA1 WT/
- Panel A and B/MDGA1 WT/MDGA1 WT (1).tif
- Panel A and B/MDGA1 WT/MDGA1 WT (10).tif
- Panel A and B/MDGA1 WT/MDGA1 WT (11).tif
- Panel A and B/MDGA1 WT/MDGA1 WT (12).tif
- Panel A and B/MDGA1 WT/MDGA1 WT (13).tif
- Panel A and B/MDGA1 WT/MDGA1 WT (2).tif
- Panel A and B/MDGA1 WT/MDGA1 WT (3).tif
- Panel A and B/MDGA1 WT/MDGA1 WT (4).tif
- Panel A and B/MDGA1 WT/MDGA1 WT (5).tif
- Panel A and B/MDGA1 WT/MDGA1 WT (6).tif
- Panel A and B/MDGA1 WT/MDGA1 WT (7).tif
- Panel A and B/MDGA1 WT/MDGA1 WT (8).tif
- Panel A and B/MDGA1 WT/MDGA1 WT (9).tif
- Panel A and B/MDGA1 WT.tif
- Panel A and B/MDGA1 Y635C, E756Q/
- Panel A and B/MDGA1 Y635C, E756Q/MDGA1 Y635C, E756Q (1).tif
- Panel A and B/MDGA1 Y635C, E756Q/MDGA1 Y635C, E756Q (10).tif
- Panel A and B/MDGA1 Y635C, E756Q/MDGA1 Y635C, E756Q (11).tif
- Panel A and B/MDGA1 Y635C, E756Q/MDGA1 Y635C, E756Q (12).tif
- Panel A and B/MDGA1 Y635C, E756Q/MDGA1 Y635C, E756Q (13).tif
- Panel A and B/MDGA1 Y635C, E756Q/MDGA1 Y635C, E756Q (2).tif
- Panel A and B/MDGA1 Y635C, E756Q/MDGA1 Y635C, E756Q (3).tif
- Panel A and B/MDGA1 Y635C, E756Q/MDGA1 Y635C, E756Q (4).tif
- Panel A and B/MDGA1 Y635C, E756Q/MDGA1 Y635C, E756Q (5).tif
- Panel A and B/MDGA1 Y635C, E756Q/MDGA1 Y635C, E756Q (6).tif
- Panel A and B/MDGA1 Y635C, E756Q/MDGA1 Y635C, E756Q (7).tif
- Panel A and B/MDGA1 Y635C, E756Q/MDGA1 Y635C, E756Q (8).tif
- Panel A and B/MDGA1 Y635C, E756Q/MDGA1 Y635C, E756Q (9).tif
- Panel A and B/MDGA1 Y635C, E756Q.tif
- Panel A and B/Panel 2B, Quantification.xlsx
- Panel C-G/
- Panel C-G/2024_01_30_0025.abf
- Panel C-G/2024_01_30_0026.abf
- Panel C-G/2024_01_31_0023.abf
- Panel C-G/2024_01_31_0028.abf
- Panel C-G/Figure2C MDGA1 patient mutant overexpression mIPSC .docx
- Panel C-G/Panel 2D, Quantification.xlsx
- Panel C-G/Panel 2E, Quantification.xlsx
- Panel C-G/Panel 2F, Quantification.xlsx
- Panel C-G/Panel 2G, Quantification.xlsx
- Panel K-N/
- Panel K-N/.DS_Store
- Panel K-N/2021_06_19_0018.abf
- Panel K-N/2021_11_15_0037.abf
- Panel K-N/2021_11_15_0043.abf
- Panel K-N/2021_11_16_0046.abf
- Panel K-N/Figure 2.docx
- Panel K-N/~$gure 2.docx
- Panel R-T/
- Panel R-T/Control/
- Panel R-T/Control/Fig 1R Control.pptx
- Panel R-T/Control/Fig 1R Control.tif
- Panel R-T/V116M A688V/
- Panel R-T/V116M A688V/Fig 1R V116M A688V.pptx
- Panel R-T/V116M A688V/Fig 1R V116M A688V.tif
- Panel R-T/WT/
- Panel R-T/WT/Fig 1R WT.pptx
- Panel R-T/WT/Fig 1R WT.tif
- Panel R-T/Y635C E756Q/
- Panel R-T/Y635C E756Q/Fig 1R Y635C E756Q.pptx
- Panel R-T/Y635C E756Q/Fig 1R Y635C E756Q.tif
- Figure 2 (Numerical value).xlsx
