# Supplementary material for: Bazedoxifene reverses sexually dimorphic autistic-like abnormalities in biallelic MDGA1-mutant mice
Source: EMBO Mol Med. 2026 Mar 20;18(4):1358–98. doi: 10.1038/s44321-026-00402-y (PMC13084050; doi:10.1038/s44321-026-00402-y)
Supplement: Supplementary file 16 — Source data Fig. 2 [file 44321_2026_402_MOESM16_ESM.zip › Panel A and B/Panel 2B, Quantification.xlsx]

## Sheet: Sheet1
Figure	Puncta/10 μm Dendrite
2B	Control	WT	V116M/A688V	Y635C/E756Q
	1.94635	2.19197	2.59309	3.49049
	3.94567	3.16101	2.0432	2.55258
	2.04629	0.891476	1.35397	2.15031
	2.41192	0.874883	1.54747	2.1875
	1.80507	1.62184	0.81579	2.92645
	2.30444	0.744414	2.49229	2.93444
	2.59531	0.516292	0.729744	1.83245
	2.48844	1.40119	1.4034	3.40901
	2.3736	2.2982	0.836127	3.79488
	3.04871	1.16377	2.30275	2.2338
	2.44226	2.34959	1.27187	2.39178
	2.66502	1.38812	3.53696	2.26922
	2.2126	1.1527	1.35339	2.38452
	3.42512	2.2255	1.38756	2.3244
	1.41538
Average	2.47508	1.57007	1.69054	2.63442
SD	0.632098	0.765847	0.802932	0.585076
SEM	0.163207	0.204681	0.214593	0.156368
Adjusted P Value	Ctrl vs. +MDGA1 WT; 0.0135
	Ctrl vs. +MDGA1 VM/AV; 0.0451
	Ctrl vs. +MDGA1 YC/EQ; >0.9999
	+MDGA1 WT vs. +MDGA1 VM/AV; >0.9999
	+MDGA1 WT vs. +MDGA1 YC/EQ; 0.0055
	+MDGA1 VM/AV vs. +MDGA1 YC/EQ; 0.0199
