# Supplementary material for: Bazedoxifene reverses sexually dimorphic autistic-like abnormalities in biallelic MDGA1-mutant mice
Source: EMBO Mol Med. 2026 Mar 20;18(4):1358–98. doi: 10.1038/s44321-026-00402-y (PMC13084050; doi:10.1038/s44321-026-00402-y)
Supplement: Supplementary file 16 — Source data Fig. 2 [file 44321_2026_402_MOESM16_ESM.zip › Panel C-G/Panel 2D, Quantification.xlsx]

## Sheet: 2D
Figure	Frequency
2D	Control	MDGA1 WT	V116M/A688V	Y635C/E756Q
	0.404501	0.073214	0.446991	0.760098
	0.436058	0.3481	0.445161	0.614201
	0.989818	0.623504	0.381902	0.757302
	1.30741	0.307105	0.030435	0.827516
	0.297529	0.326062	0.310657	0.78232
	0.756924	0.163134	0.271516	0.520148
	0.228001	0.141659	0.487859	0.85518
	0.707991	0.19269	0.123099	0.457116
	0.750736	0.0980208	0.159737	0.344639
	0.858137	0.214993	0.173043	0.619787
	0.279005	0.270305	0.069021	0.482407
	0.549272	0.358883	0.09	0.496287
	0.441536	0.232679	0.184958	0.719704
	1.03476	0.164707	0.213302	0.48629
	0.35442	0.140812	0.392879	0.427816
	0.679005	0.201278	0.296455	0.431005
	0.357457	0.211673	0.296734	0.32216
	0.729037	0.877089	0.345349	0.417893
	0.239882	0.722336	0.187282	0.486486
		0.66859	0.261804	1.09531
		0.716521	0.208353	0.801619
		0.770725	0.110388	0.315959
			0.181666	0.750481
			0.388058	0.532104
			0.101938
Average	0.600078	0.35564	0.246344	0.595993
SD	0.304088	0.249453	0.129388	0.199991
SEM	0.0697626	0.0531837	0.0258775	0.0408229
Adjusted P Value	Ctrl vs. +MDGA1 WT; 0.0226
	Ctrl vs. +MDGA1 VM/AV; 0.0001
	Ctrl vs. +MDGA1 YC/EQ; >0.9999
	+MDGA1 WT vs. +MDGA1 VM/AV; >0.9999
	+MDGA1 WT vs. +MDGA1 YC/EQ; 0.0017
	+MDGA1 VM/AV vs. +MDGA1 YC/EQ; <0.0001
