# Supplementary material for: Bazedoxifene reverses sexually dimorphic autistic-like abnormalities in biallelic MDGA1-mutant mice
Source: EMBO Mol Med. 2026 Mar 20;18(4):1358–98. doi: 10.1038/s44321-026-00402-y (PMC13084050; doi:10.1038/s44321-026-00402-y)
Supplement: Supplementary file 16 — Source data Fig. 2 [file 44321_2026_402_MOESM16_ESM.zip › Panel C-G/Panel 2E, Quantification.xlsx]

## Sheet: 2E
Figure	Amplitude
2E	Control	MDGA1 WT	V116M/A688V	Y635C/E756Q
	62.6733	40.9955	25.9808	29.1407
	52.0341	31.1281	31.7498	24.7892
	58.193	68.7552	39.3678	24.7524
	56.1787	53.3754	38.7575	37.515
	42.9724	64.5448	26.7412	24.981
	77.5736	57.3122	30.2889	28.1417
	55.8298	45.5392	40.436	49.0288
	46.7947	49.492	54.4232	45.8147
	52.102	55.142	59.0822	36.6891
	56.9233	42.1024	28.6867	64.8169
	52.807	66.2136	66.9863	69.1835
	53.7599	48.4155	34.0781	71.9288
	57.9086	44.4959	34.0055	62.483
	62.9627	33.446	47.5372	59.3569
	53.3701	33.694	42.7409	68.6293
	64.0388	44.5822	49.3809	53.9687
	56.5557	47.1417	69.3817	45.2469
	54.7966	72.9097	50.9184	45.425
	48.3914	73.4909	22.6677	63.6368
		47.6221	59.5385	53.3097
		67.2626	65.1466	44.5553
		66.3701	53.9309	40.3838
			52.7125	52.4076
			55.3015	55.2317
			68.2503
Average	56.0982	52.456	45.9236	47.9757
SD	7.45129	13.0258	14.4283	14.9424
SEM	1.70944	2.77711	2.88566	3.05011
