# Supplementary material for: Bazedoxifene reverses sexually dimorphic autistic-like abnormalities in biallelic MDGA1-mutant mice
Source: EMBO Mol Med. 2026 Mar 20;18(4):1358–98. doi: 10.1038/s44321-026-00402-y (PMC13084050; doi:10.1038/s44321-026-00402-y)
Supplement: Supplementary file 16 — Source data Fig. 2 [file 44321_2026_402_MOESM16_ESM.zip › Panel C-G/Panel 2F, Quantification.xlsx]

## Sheet: 2F
Figure	Rise time
2F	Control	MDGA1 WT	V116M/A688V	Y635C/E756Q
	33.4059	31.544	30.5165	29.679
	36.3403	14.623	30.5472	31.5589
	33.8856	34.6481	28.8846	32.2756
	33.7189	37.2616	14.808	27.0516
	38.0853	40.7974	29.5093	34.4084
	40.3636	31.5112	41.4795	34.789
	35.0807	22.2276	24.3646	30.1518
	32.4344	34.4265	33.348	41.0974
	33.4594	34.1697	30.413	35.4226
	35.9817	30.8226	32.3665	30.0398
	39.924	38.7778	54.4455	29.2136
	36.7942	34.7792	42.3283	32.1945
	38.3397	32.9916	39.4214	31.7448
	36.7707	28.1942	24.0615	38.4762
	37.8064	27.3648	26.6981	37.5088
	36.9188	24.905	35.5768	36.3766
	38.4558	39.2248	39.5482	37.3725
	38.6737	40.4831	40.9891	34.4479
	31.1094	40.8764	32.7032	35.8147
		35.3464	46.4546	33.6571
		39.691	49.8606	37.1316
		39.357	31.2263	34.9269
			31.6745	35.81
			34.3106	35.326
			38.2557
Average	36.1868	33.3647	34.5517	34.0198
SD	2.60939	6.72376	8.62773	3.35889
SEM	0.598636	1.43351	1.72555	0.685631
