# Supplementary material for: Bazedoxifene reverses sexually dimorphic autistic-like abnormalities in biallelic MDGA1-mutant mice
Source: EMBO Mol Med. 2026 Mar 20;18(4):1358–98. doi: 10.1038/s44321-026-00402-y (PMC13084050; doi:10.1038/s44321-026-00402-y)
Supplement: Supplementary file 16 — Source data Fig. 2 [file 44321_2026_402_MOESM16_ESM.zip › Panel C-G/Panel 2G, Quantification.xlsx]

## Sheet: 2G
`	Decay time
2G	Control	MDGA1 WT	V116M/A688V	Y635C/E756Q
	5.55748	5.886	6.75126	4.58893
	3.20421	5.79167	7.60707	6.87192
	4.6081	3.80904	6.22627	3.2384
	5.796	5.30296	4.5295	5.293
	3.64245	4.05349	6.65667	2.9164
	6.033	3.37545	8.57969	5.08315
	4.72672	6.634	6.15595	7.68375
	5.19634	4.42743	7.61139	6.4541
	4.76112	4.62169	8.093	5.5985
	4.56869	3.47686	8.53311	8.5905
	5.41205	6.03437	5.37948	5.54
	4.08907	4.79237	5.74246	7.80369
	6.36205	4.77878	5.19911	5.49744
	6.93009	3.56757	3.996	4.79824
	3.90125	5.33519	5.00739	5.08616
	5.82313	5.99984	4.59474	5.70536
	6.22892	4.61899	5.03316	5.41446
	7.50895	4.34964	3.65561	4.40694
	5.62871	7.51457	2.84638	5.29136
		5.66292	3.30248	4.39745
		6.92757	3.78251	5.84245
		4.32338	3.30854	5.01806
			3.20912	4.403
			4.43343	6.35589
			3.86009
Average	5.26202	5.05835	5.36378	5.49496
SD	1.12916	1.14793	1.76128	1.33056
SEM	0.259047	0.24474	0.352256	0.2716
