# Supplementary material for: Bazedoxifene reverses sexually dimorphic autistic-like abnormalities in biallelic MDGA1-mutant mice
Source: EMBO Mol Med. 2026 Mar 20;18(4):1358–98. doi: 10.1038/s44321-026-00402-y (PMC13084050; doi:10.1038/s44321-026-00402-y)
Supplement: Supplementary file 16 — Source data Fig. 2 [file 44321_2026_402_MOESM16_ESM.zip › Figure 2 (Numerical value).xlsx]

## Sheet: Figure 2
Figure	Puncta/10 μm Dendrite				Figure	Frequency (Hz)				Figure	Amplitude (pA)				Figure	Rise time (ms)				`	Decay time (ms)				`	Frequency (Hz)				`	Amplitude (pA)				`	IPSC I-O slope				`	IPSC PPRs				`	Density
2B	Control	WT	V116M/A688V	Y635C/E756Q	2D	Control	WT	V116M/A688V	Y635C/E756Q	2E	Control	WT	V116M/A688V	Y635C/E756Q	2F	Control	WT	V116M/A688V	Y635C/E756Q	2G	Control	WT	V116M/A688V	Y635C/E756Q	2I	Control	WT	V116M/A688V	Y635C/E756Q	2J	Control	WT	V116M/A688V	Y635C/E756Q	2P	Control	WT	V116M/A688V	Y635C/E756Q	2N	Control	WT	V116M/A688V	Y635C/E756Q	2S	Control	WT	V116M/A688V	Y635C/E756Q
	1.94635	2.19197	2.59309	3.49049		0.404501	0.073214	0.446991	0.760098		62.6733	40.9955	25.9808	29.1407		33.4059	31.544	30.5165	29.679		5.55748	5.886	6.75126	4.58893		14.6258	5.28293	6.22615	9.3533		25.0902	37.1683	20.4758	14.5347		1.2402	4.2906	0.6481	4.9188		0.516847	0.252371	0.769892	0.279836		0.273012	0.0806573	0.202245	0.2865
	3.94567	3.16101	2.0432	2.55258		0.436058	0.3481	0.445161	0.614201		52.0341	31.1281	31.7498	24.7892		36.3403	14.623	30.5472	31.5589		3.20421	5.79167	7.60707	6.87192		4.98935	5.80332	5.91674	14.4108		12.8806	15.5588	24.8133	25.3106		1.8324	1.5735	0.7508	1.6998		0.274702	0.586897	0.496454	0.259253		0.272624	0.065321	0.125988	0.156332
	2.04629	0.891476	1.35397	2.15031		0.989818	0.623504	0.381902	0.757302		58.193	68.7552	39.3678	24.7524		33.8856	34.6481	28.8846	32.2756		4.6081	3.80904	6.22627	3.2384		13.9847	8.25339	6.18895	9.31271		22.4962	10.346	13.5752	18.5804		1.3325	1.8252	0.9558	5.4346		0.254493	0.385376	0.277215	0.353067		0.171503	0.111267	0.0873914	0.148476
	2.41192	0.874883	1.54747	2.1875		1.30741	0.307105	0.030435	0.827516		56.1787	53.3754	38.7575	37.515		33.7189	37.2616	14.808	27.0516		5.796	5.30296	4.5295	5.293		12.9161	5.69308	10.7964	13.4172		13.8124	13.6976	27.9146	30.2735		0.8447	0.9256	1.425	3.4744		0.692682	0.393053	0.310384	0.432043		0.185637	0.0358459	0.0550761	0.270175
	1.80507	1.62184	0.81579	2.92645		0.297529	0.326062	0.310657	0.78232		42.9724	64.5448	26.7412	24.981		38.0853	40.7974	29.5093	34.4084		3.64245	4.05349	6.65667	2.9164		6.35438	9.66877	7.31664	8.26112		21.3919	14.828	20.0404	20.7577		4.3724	0.941	1.9824	5.7968		0.391663	0.382979	0.53514	0.160339		0.0550533	0.0816914	0.00757177	0.141591
	2.30444	0.744414	2.49229	2.93444		0.756924	0.163134	0.271516	0.520148		77.5736	57.3122	30.2889	28.1417		40.3636	31.5112	41.4795	34.789		6.033	3.37545	8.57969	5.08315		7.34585	8.91704	7.4275	12.3466		19.5496	25.9665	27.3773	12.1735		2.8025	0.7885	0.4248	4.6405		0.40362	0.569571	0.970506	0.196534		0.140768	0.0973577	0.0769952	0.199806
	2.59531	0.516292	0.729744	1.83245		0.228001	0.141659	0.487859	0.85518		55.8298	45.5392	40.436	49.0288		35.0807	22.2276	24.3646	30.1518		4.72672	6.634	6.15595	7.68375		8.27437	9.70517	4.92452	13.8622		18.4135	12.4866	24.8865	25.2368		1.836	0.3671	0.8742	1.5684		0.212462	0.942714	0.85636	0.281232		0.102466	0.0961537	0.124666	0.0637132
	2.48844	1.40119	1.4034	3.40901		0.707991	0.19269	0.123099			46.7947	49.492	54.4232			32.4344	34.4265	33.348			5.19634	4.42743	7.61139			18.0332	9.23083	2.91258	15.9285		32.6357	16.8614	18.0533	26.894		4.6333	1.1606	2.8997	3.1839		0.217678	0.71061	0.969048	0.407377		0.069988	0.0597853	0.11254	0.0563775
	2.3736	2.2982	0.836127	3.79488		0.750736	0.0980208	0.159737	0.457116		52.102	55.142	59.0822	45.8147		33.4594	34.1697	30.413	41.0974		4.76112	4.62169	8.093	6.4541		13.4113	5.95268	5.94571	6.85176		36.077	33.8881	14.1769	28.6618		3.7357	1.2914	2.6075	2.8096		0.222282	0.465755	0.694493	0.669511		0.202562	0.0848076	0.09075	0.17846
	3.04871	1.16377	2.30275	2.2338		0.858137	0.214993	0.173043	0.344639		56.9233	42.1024	28.6867	36.6891		35.9817	30.8226	32.3665	35.4226		4.56869	3.47686	8.53311	5.5985		6.46871	6.49219	5.5306	11.0997		28.3351	15.4822	14.9922	47.9059		0.6267	1.9786	1.9592	2.608		0.204813	0.371234	0.468341	0.379098		0.154792	0.0677258	0.0629711	0.119791
	2.44226	2.34959	1.27187	2.39178		0.279005	0.270305	0.069021	0.619787		52.807	66.2136	66.9863	64.8169		39.924	38.7778	54.4455	30.0398		5.41205	6.03437	5.37948	8.5905		9.06281	4.41269	5.42329	9.24883		14.9531	17.0704	18.5441	20.1175		4.7017	1.639	2.4253	3.5982		0.274506	0.375018	0.399889	0.355018		0.0517704	0.0484813	0.0903658	0.0885456
	2.66502	1.38812	3.53696	2.26922		0.549272	0.358883	0.09	0.482407		53.7599	48.4155	34.0781	69.1835		36.7942	34.7792	42.3283	29.2136		4.08907	4.79237	5.74246	5.54		7.92397	6.86459	7.81826	9.8491		19.947	21.419	23.8838	31.1081		4.0974	2.1362	1.2113	2.5483		0.200969	0.576586	0.362299	0.394461		0.112314	0.103834	0.0747073	0.0779406
	2.2126	1.1527	1.35339	2.38452		0.441536	0.232679	0.184958	0.496287		57.9086	44.4959	34.0055	71.9288		38.3397	32.9916	39.4214	32.1945		6.36205	4.77878	5.19911	7.80369		14.9038	5.4592	10.0787	11.469		17.0865	21.4176	29.8434	37.1513		8.815	1.9748	1.4195			0.466808	0.377871	0.619862					0.0591595	0.0960641
	3.42512	2.2255	1.38756	2.3244		1.03476	0.164707	0.213302	0.719704		62.9627	33.446	47.5372	62.483		36.7707	28.1942	24.0615	31.7448		6.93009	3.56757	3.996	5.49744		13.2204	4.80704	12.1336	12.6634		25.1874	15.6107	17.8039	13.7901		4.9633	2.9856	3.2825			0.588895	0.403066	0.316216					0.117317	0.0813232
	1.41538					0.35442	0.140812	0.392879	0.48629		53.3701	33.694	42.7409	59.3569		37.8064	27.3648	26.6981	38.4762		3.90125	5.33519	5.00739	4.79824		4.43878	7.49941	7.87616	8.95279		14.0013	19.8929	17.8758	26.5972		3.6673	1.1474	1.0852			0.446099	0.573195	0.643053					0.078432	0.129565
						0.679005	0.201278	0.296455	0.427816		64.0388	44.5822	49.3809	68.6293		36.9188	24.905	35.5768	37.5088		5.82313	5.99984	4.59474	5.08616		9.74911	6.78875	11.0855	7.91429		32.3556	25.4341	16.3966	22.5126		5.116	0.4369	1.1134			0.485772	0.661912	0.437685					0.0478581	0.128962
						0.357457	0.211673	0.296734	0.431005		56.5557	47.1417	69.3817	53.9687		38.4558	39.2248	39.5482	36.3766		6.22892	4.61899	5.03316	5.70536		7.65054	8.30685	7.99216			25.6507	15.6774	20.1218			6.742	1.7503	2.0077			0.48681	0.245135	0.601874						0.170422
						0.729037	0.877089	0.345349	0.32216		54.7966	72.9097	50.9184	45.2469		38.6737	40.4831	40.9891	37.3725		7.50895	4.34964	3.65561	5.41446		7.75569	4.48143	7.09638			31.5499	17.0671	19.5539			5.4346	1.3452	2.5219			0.289153	0.556712	0.31955
						0.239882	0.722336	0.187282	0.417893		48.3914	73.4909	22.6677	45.425		31.1094	40.8764	32.7032	34.4479		5.62871	7.51457	2.84638	4.40694		9.02715	11.8506	7.28934			23.1273	22.3956	20.3845			2.1286	0.5723	1.8372			0.487729	0.62685	0.317304
							0.66859	0.261804	0.486486			47.6221	59.5385	63.6368			35.3464	46.4546	35.8147			5.66292	3.30248	5.29136		10.3852	4.04636	7.26926			17.2203	11.9941	17.9935			3.0748	1.5842	2.8936			0.450546	0.52761	0.423056
							0.716521	0.208353	1.09531			67.2626	65.1466	53.3097			39.691	49.8606	33.6571			6.92757	3.78251	4.39745		5.08157	12.1057	12.7069			19.3405	26.705	28.1985			2.1555	2.36	0.486			0.357911	0.436136	1.00276
							0.770725	0.110388	0.801619			66.3701	53.9309	44.5553			39.357	31.2263	37.1316			4.32338	3.30854	5.84245		9.83439	10.8994	6.92657			20.6859	28.5108	25.0825			1.9804	1.0537	0.8261			0.327428	0.53655	0.75214
								0.181666	0.315959				52.7125	40.3838				31.6745	34.9269				3.20912	5.01806		10.9912	4.25482	5.11736			23.3268	43.7297	28.9651			5.1473	2.0633	0.8087			0.296329	0.487459	0.453529
								0.388058	0.750481				55.3015	52.4076				34.3106	35.81				4.43343	4.403		9.61349	10.3715	9.12644			30.9448	22.7603	21.6393			2.109	1.7038	0.6656			0.615923	0.530699	0.383979
								0.101938	0.532104				68.2503	55.2317				38.2557	35.326				3.86009	6.35589		10.6647	10.174	12.5099			12.3304	23.5842	33.962			1.9909	2.4434	1.1679			0.317129	0.721958	0.675481
																										6.853	7.46651	15.4801			22.7295	26.4301	23.2592			2.6355	2.8606	0.9933			0.536032	0.737764	0.644955
																										10.8466	5.90161	9.11945			19.2095	25.8058	27.1622			2.7689		0.8084			0.384178		0.885729
																										7.43906	7.09103				17.4996	35.6388	41.2344
																										10.3914	13.778				12.4556	30.0919
																										14.0942					33.8159	27.5458
																										9.34724					38.9025
																										10.1712					36.2489
																										13.7718					34.0817
																										15.2204					34.3014
																										13.7164					19.0589
																										12.1423					32.865
																										13.6118					34.2052
Average	2.47508	1.57007	1.69054	2.63442	Average	0.600078	0.35564	0.246344	0.595993	Average	56.0982	52.456	45.9236	47.9757	Average	36.1868	33.3647	34.5517	34.0198	Average	5.26202	5.05835	5.36378	5.49496	Average	10.3868	7.63996	8.08278	10.9338	Average	24.1558	22.5022	22.7932	25.1004	Average	3.36239	1.66149	1.48449	3.52344	Average	0.385313	0.516734	0.577304	0.347314	Average	0.149374	0.077744	0.0883771	0.140826
SD	0.632098	0.765847	0.802932	0.585076	SD	0.304088	0.249453	0.129388	0.199991	SD	7.45129	13.0258	14.4283	14.9424	SD	2.60939	6.72376	8.62773	3.35889	SD	1.12916	1.14793	1.76128	1.33056	SD	3.30327	2.62098	2.87399	2.62133	SD	7.9088	8.17779	6.30874	9.11383	SD	1.92361	0.875091	0.833523	1.40082	SD	0.137789	0.159689	0.225474	0.132216	SD	0.0759862	0.0229447	0.0434541	0.0661639
SEM	0.163207	0.204681	0.214593	0.156368	SEM	0.0697626	0.0531837	0.0258775	0.0408229	SEM	1.70944	2.77711	2.88566	3.05011	SEM	0.598636	1.43351	1.72555	0.685631	SEM	0.259047	0.24474	0.352256	0.2716	SEM	0.543054	0.486703	0.5531	0.655332	SEM	1.3002	1.49305	1.19224	2.27846	SEM	0.3702	0.17162	0.160412	0.404381	SEM	0.0265176	0.0313176	0.0433925	0.0381675	SEM	0.0219353	0.00662355	0.0108635	0.0160471
Adjusted P Value	Ctrl vs. +MDGA1 WT; 0.0135				Adjusted P Value	Ctrl vs. +MDGA1 WT; 0.0226				Adjusted P Value	N.S				Adjusted P Value	N.S				Adjusted P Value	N.S				Adjusted P Value	Ctrl vs. +MDGA1 WT; 0.0033				Adjusted P Value	N.S				Adjusted P Value	Ctrl vs. +MDGA1 WT; 0.0016				Adjusted P Value	Ctrl vs. +MDGA1 WT; 0.0445				Adjusted P Value	Ctrl vs. +MDGA1 WT; 0.0088
	Ctrl vs. +MDGA1 VM/AV; 0.0451																									Ctrl vs. +MDGA1 VM/AV; 0.0280										Ctrl vs. +MDGA1 VM/AV; 0.0001					Ctrl vs. +MDGA1 VM/AV; 0.0052					Ctrl vs. +MDGA1 VM/AV; 0.0127
	Ctrl vs. +MDGA1 YC/EQ; >0.9999																									Ctrl vs. +MDGA1 YC/EQ; >0.9999										Ctrl vs. +MDGA1 YC/EQ; >0.9999					Ctrl vs. +MDGA1 YC/EQ; >0.9999					-
	+MDGA1 WT vs. +MDGA1 VM/AV; >0.9999					Ctrl vs. +MDGA1 VM/AV; 0.0001																				+MDGA1 WT vs. +MDGA1 VM/AV; >0.9999										+MDGA1 WT vs. +MDGA1 VM/AV; >0.9999					+MDGA1 WT vs. +MDGA1 VM/AV; >0.9999					-
	+MDGA1 WT vs. +MDGA1 YC/EQ; 0.0055																									+MDGA1 WT vs. +MDGA1 YC/EQ; 0.0033										+MDGA1 WT vs. +MDGA1 YC/EQ; 0.0023					+MDGA1 WT vs. +MDGA1 YC/EQ; 0.0033					-
	+MDGA1 VM/AV vs. +MDGA1 YC/EQ; 0.0199																									+MDGA1 VM/AV vs. +MDGA1 YC/EQ; 0.0180										+MDGA1 VM/AV vs. +MDGA1 YC/EQ; 0.0004					+MDGA1 VM/AV vs. +MDGA1 YC/EQ; 0.0180					-
Figure		Sample size
2M	Intensity (μA)	Control																													Average	SD	SEM	N	Adjusted P-value
	10	46.1833	31.1279	13.0208	24.2106	136.922	78.3285	25.4313	47.2005	34.79	15.2588	48.2178	76.2939	182.088	49.4385	22.1761	28.6865	45.9798	27.0589	21.1589	14.445	14.8519	13.2243	66.3249	17.2933	19.7347	29.9072	34.79			43.1164	38.7377	7.45507	27	-
	20	36.2142	37.028	47.6074	16.4795	175.374	97.0459	85.8561	118.815	129.394	18.514	130.615	196.737	309.652	120.646	66.9352	81.3802	85.0423	30.3141	80.9733	57.9834	42.5212	50.6592	164.591	41.097	66.1214	27.8727	56.5592			87.8529	65.7673	12.6569	27	-
	30	50.2523	86.4665	54.3213	46.3867	214.64	111.084	65.1042	185.547	155.843	22.9899	157.064	206.299	391.439	161.336	101.929	176.188	280.558	36.6211	91.7562	93.5872	76.0905	55.9489	206.909	76.2939	79.5491	123.495	75.0732			125.288	83.9159	16.1496	27	-
	40	47.2005	99.6908	62.0524	28.4831	195.109	112.712	87.0768	218.302	164.388	29.0934	169.271	186.361	369.873	213.623	145.264	239.665	319.214	38.6556	98.8769	112.712	107.218	80.363	231.323	100.708	87.4837	124.715	143.433			141.217	85.0087	16.3599	27	-
	50	53.5075	82.194	63.68	53.1006	170.695	128.581	85.6527	232.747	184.733	26.2451	263.875	180.664	433.553	244.954	182.495	210.368	338.745	59.0007	109.456	159.912	101.725	80.9733	251.872	103.556	93.3838	109.456	128.784			153.108	95.5729	18.393	27	-
	60	67.1387	82.194	62.4593	32.1452	202.23	141.805	83.6182	222.982	176.188	33.5693	250.244	165.202	399.78	277.1	230.306	320.841	351.156	46.7936	89.3148	189.412	115.967	132.243	247.192	111.694	100.708	149.333	154.826			164.313	98.04	18.8678	27	-
	Intensity (μA)	MDGA1 WT
	10	13.4277	20.5485	10.9863	25.2279	17.0898	22.9899	11.8001	19.9382	14.6484	18.9209	13.0208	13.6312	12.207	21.7692	16.276	14.8519	11.1898	11.5967	10.7829	18.514	21.1589	13.4277	38.4522	16.4795	22.9899	35.6038				17.9819	7.04093	1.38084	26	0.0004
	20	111.084	27.0589	45.5729	25.4313	29.0934	18.514	9.56217	29.0934	29.2969	51.8799	52.0833	29.7038	60.4248	97.4528	13.2243	14.2415	57.7799	23.6003	12.8174	53.304	37.6384	27.6693	87.0768	33.9762	54.3213	70.5973				42.4038	26.5315	5.20326	26	0.0134
	30	147.909	60.6283	81.7871	38.0453	30.721	28.6865	9.96908	46.1833	49.4385	63.8835	71.6146	78.9388	76.0905	115.967	60.8317	14.0381	98.0631	51.8799	10.7829	65.5111	87.2803	41.9108	87.0768	45.166	62.2559	99.6908				62.475	32.7137	6.41568	26	0.0091
	40	193.481	78.7353	84.8389	34.9935	45.7764	42.1143	12.8174	47.404	53.304	91.3493	76.0905	86.6699	101.929	138.143	36.6211	17.7002	77.5147	68.5628	27.4658	65.918	101.115	48.4212	87.0768	77.3112	113.322	128.377				74.502	40.4461	7.93214	26	0.0065
	50	223.389	81.9906	90.332	44.5557	43.5384	36.4176	19.7347	55.7454	67.749	92.57	72.6318	85.8561	95.0114	142.212	61.2386	22.3796	83.0078	68.9697	33.7728	79.9561	121.46	48.2178	87.0768	91.9596	114.339	152.588				81.4115	44.3292	8.69368	26	0.0101
	60	222.371	75.0732	87.0768	48.2178	48.0143	36.8245	20.5485	61.849	66.9352	109.66	81.9906	143.026	92.1631	148.112	61.0352	21.5658	74.4629	65.1042	28.89	76.0905	129.598	54.9316	103.353	93.5872	146.688	141.805				86.1143	47.1961	9.25591	26	0.0086
	Intensity (μA)	V116M/A688V
	10	18.7174	15.0553	19.9382	17.7002	13.8346	14.445	14.6484	13.2243	18.7174	18.1071	12.0036	17.4967	15.2588	21.1589	15.4622	13.4277	12.207	36.2142	12.207	21.7692	30.3141	11.1898	19.7347	14.445	14.8519	15.2588	17.7002			17.2255	5.50069	1.05861	27	0.0002
	20	19.7347	9.56217	16.8864	17.9036	56.5592	26.0417	20.1416	37.2315	27.0589	18.3105	45.5729	24.821	31.7383	134.074	33.9762	27.6693	44.1488	94.401	60.4248	97.4528	24.2106	21.9727	28.0762	11.5967	38.0453	25.2279	18.7174			37.465	29.0596	5.59252	27	0.0003
	30	36.8245	29.0934	29.5003	44.1488	72.6318	22.1761	38.4522	84.0251	57.7799	73.6491	66.5283	57.5765	55.7454	126.953	35.4004	41.9108	77.7181	103.149	76.0905	115.967	20.1416	32.959	37.2315	19.5312	45.9798	51.0661	34.5866			55.0673	28.6133	5.50663	27	0.0003
	40	25.2279	49.0316	42.5212	70.8008	94.8079	23.3968	56.1523	128.988	115.153	79.5491	80.1595	44.5557	59.0007	157.878	43.9453	48.4212	95.4183	106.201	101.929	138.143	24.4141	33.9762	36.6211	24.821	51.0661	41.9108	48.2178			67.4928	37.7899	7.27266	27	0.001
	50	31.3314	33.5693	49.235	65.918	85.8561	20.752	37.6384	143.229	123.495	98.8769	149.74	62.8662	69.1732	166.423	56.5592	48.2178	93.1803	116.984	95.0114	142.212	17.9036	37.4349	32.7555	50.0488	55.1351	52.6937	25.0244			72.6394	43.3743	8.3474	27	0.0009
	60	27.2624	32.959	51.8799	83.0078	108.439	9.35872	35.4004	177.816	174.764	115.763	139.16	61.6455	77.3112	142.212	56.5592	54.9316	107.625	125.122	92.1631	148.112	19.3278	45.7764	39.6728	26.652	59.0007	42.3177	43.1315			77.6804	48.9456	9.41958	27	0.0007
	Intensity (μA)	Y635C/E756Q
	10	92.7734	31.1279	21.7692	35.6038	56.1523	18.514	30.9245	67.1387	29.7038	45.9798	28.6865	17.9036																		39.6898	22.3885	6.46302	12	>0.9999
	20	185.954	49.235	149.74	79.7526	134.277	82.8044	31.7383	56.1523	50.2523	73.4456	104.574	39.2659																		86.4326	48.2255	13.9215	12	>0.9999
	30	232.34	74.2594	258.382	127.767	215.861	154.826	62.2559	123.088	93.3838	87.4837	131.022	111.694																		139.364	64.0493	18.4894	12	>0.9999
	40	233.968	76.2939	278.167	150.96	232.34	202.026	83.6182	139.77	132.446	107.015	165.202	113.118																		159.577	64.3536	18.5773	12	>0.9999
	50	205.689	82.3975	255.534	166.219	319.214	299.072	74.6663	161.133	142.415	90.9424	179.24	130.005																		175.544	81.2946	23.4677	12	>0.9999
	60	225.016	79.5491	243.123	191.854	296.224	211.792	73.0387	163.981	150.757	172.526	181.071	130.819																		176.646	64.4233	18.5974	12	>0.9999
[truncated: 13 more columns]
