# Supplementary material for: Bazedoxifene reverses sexually dimorphic autistic-like abnormalities in biallelic MDGA1-mutant mice
Source: EMBO Mol Med. 2026 Mar 20;18(4):1358–98. doi: 10.1038/s44321-026-00402-y (PMC13084050; doi:10.1038/s44321-026-00402-y)
Supplement: Supplementary file 17 — Source data Fig. 3 [file 44321_2026_402_MOESM17_ESM.zip]

Archive with 282 entries (254 files):
- Panel C/
- Panel C/Batch1/
- Panel C/Batch1/P12/
- Panel C/Batch1/P12/P12_KO_432.xlsx
- Panel C/Batch1/P12/P12_KO_465.xlsx
- Panel C/Batch1/P12/P12_KO_466.xlsx
- Panel C/Batch1/P12/P12_KO_467.xlsx
- Panel C/Batch1/P12/P12_KO_468.xlsx
- Panel C/Batch1/P12/P12_KO_472.xlsx
- Panel C/Batch1/P12/P12_KO_474.xlsx
- Panel C/Batch1/P12/P12_WT_429.xlsx
- Panel C/Batch1/P12/P12_WT_430.xlsx
- Panel C/Batch1/P12/P12_WT_431.xlsx
- Panel C/Batch1/P12/P12_WT_433.xlsx
- Panel C/Batch1/P12/P12_WT_434.xlsx
- Panel C/Batch1/P12/P12_WT_469.xlsx
- Panel C/Batch1/P12/P12_WT_471.xlsx
- Panel C/Batch1/P12/P12_WT_473.xlsx
- Panel C/Batch1/P12/P12_WT_475.xlsx
- Panel C/Batch1/P12/P12_WT_479.xlsx
- Panel C/Batch1/P3/
- Panel C/Batch1/P3/P3_KO_432.xlsx
- Panel C/Batch1/P3/P3_KO_465.xlsx
- Panel C/Batch1/P3/P3_KO_466.xlsx
- Panel C/Batch1/P3/P3_KO_467.xlsx
- Panel C/Batch1/P3/P3_KO_468.xlsx
- Panel C/Batch1/P3/P3_KO_472.xlsx
- Panel C/Batch1/P3/P3_KO_474.xlsx
- Panel C/Batch1/P3/P3_WT_429.xlsx
- Panel C/Batch1/P3/P3_WT_430.xlsx
- Panel C/Batch1/P3/P3_WT_431.xlsx
- Panel C/Batch1/P3/P3_WT_433.xlsx
- Panel C/Batch1/P3/P3_WT_434.xlsx
- Panel C/Batch1/P3/P3_WT_469.xlsx
- Panel C/Batch1/P3/P3_WT_471.xlsx
- Panel C/Batch1/P3/P3_WT_479.xlsx
- Panel C/Batch1/P6/
- Panel C/Batch1/P6/P6_KO_432.xlsx
- Panel C/Batch1/P6/P6_KO_465.xlsx
- Panel C/Batch1/P6/P6_KO_466.xlsx
- Panel C/Batch1/P6/P6_KO_467.xlsx
- Panel C/Batch1/P6/P6_KO_468.xlsx
- Panel C/Batch1/P6/P6_KO_472.xlsx
- Panel C/Batch1/P6/P6_KO_474.xlsx
- Panel C/Batch1/P6/P6_WT_429.xlsx
- Panel C/Batch1/P6/P6_WT_430.xlsx
- Panel C/Batch1/P6/P6_WT_431.xlsx
- Panel C/Batch1/P6/P6_WT_433.xlsx
- Panel C/Batch1/P6/P6_WT_434.xlsx
- Panel C/Batch1/P6/P6_WT_469.xlsx
- Panel C/Batch1/P6/P6_WT_471.xlsx
- Panel C/Batch1/P6/P6_WT_473.xlsx
- Panel C/Batch1/P6/P6_WT_475.xlsx
- Panel C/Batch1/P6/P6_WT_479.xlsx
- Panel C/Batch1/P9/
- Panel C/Batch1/P9/P9_KO_432.xlsx
- Panel C/Batch1/P9/P9_KO_465.xlsx
- Panel C/Batch1/P9/P9_KO_466.xlsx
- Panel C/Batch1/P9/P9_KO_467.xlsx
- Panel C/Batch1/P9/P9_KO_468.xlsx
- Panel C/Batch1/P9/P9_KO_472.xlsx
- Panel C/Batch1/P9/P9_KO_474.xlsx
- Panel C/Batch1/P9/P9_WT_429.xlsx
- Panel C/Batch1/P9/P9_WT_430.xlsx
- Panel C/Batch1/P9/P9_WT_431.xlsx
- Panel C/Batch1/P9/P9_WT_433.xlsx
- Panel C/Batch1/P9/P9_WT_434.xlsx
- Panel C/Batch1/P9/P9_WT_469.xlsx
- Panel C/Batch1/P9/P9_WT_471.xlsx
- Panel C/Batch1/P9/P9_WT_473.xlsx
- Panel C/Batch1/P9/P9_WT_475.xlsx
- Panel C/Batch1/P9/P9_WT_479.xlsx
- Panel C/Batch2/
- Panel C/Batch2/P12/
- Panel C/Batch2/P12/P12_KO_207.xlsx
- Panel C/Batch2/P12/P12_KO_209.xlsx
- Panel C/Batch2/P12/P12_KO_442.xlsx
- Panel C/Batch2/P12/P12_KO_444.xlsx
- Panel C/Batch2/P12/P12_KO_445.xlsx
- Panel C/Batch2/P12/P12_KO_448.xlsx
- Panel C/Batch2/P12/P12_KO_483.xlsx
- Panel C/Batch2/P12/P12_KO_484.xlsx
- Panel C/Batch2/P12/P12_KO_485.xlsx
- Panel C/Batch2/P12/P12_KO_489.xlsx
- Panel C/Batch2/P12/P12_KO_494.xlsx
- Panel C/Batch2/P12/P12_KO_496.xlsx
- Panel C/Batch2/P12/P12_KO_497.xlsx
- Panel C/Batch2/P12/P12_WT_208.xlsx
- Panel C/Batch2/P12/P12_WT_440.xlsx
- Panel C/Batch2/P12/P12_WT_441.xlsx
- Panel C/Batch2/P12/P12_WT_443.xlsx
- Panel C/Batch2/P12/P12_WT_446.xlsx
- Panel C/Batch2/P12/P12_WT_447.xlsx
- Panel C/Batch2/P12/P12_WT_486.xlsx
- Panel C/Batch2/P12/P12_WT_488.xlsx
- Panel C/Batch2/P12/P12_WT_490.xlsx
- Panel C/Batch2/P12/P12_WT_491.xlsx
- Panel C/Batch2/P12/P12_WT_492.xlsx
- Panel C/Batch2/P12/P12_WT_493.xlsx
- Panel C/Batch2/P12/P12_WT_495.xlsx
- Panel C/Batch2/P12/P12_WT_497.xlsx
- Panel C/Batch2/P3/
- Panel C/Batch2/P3/P3_KO_207.xlsx
- Panel C/Batch2/P3/P3_KO_209.xlsx
- Panel C/Batch2/P3/P3_KO_442.xlsx
- Panel C/Batch2/P3/P3_KO_444.xlsx
- Panel C/Batch2/P3/P3_KO_445.xlsx
- Panel C/Batch2/P3/P3_KO_448.xlsx
- Panel C/Batch2/P3/P3_KO_483.xlsx
- Panel C/Batch2/P3/P3_KO_484.xlsx
- Panel C/Batch2/P3/P3_KO_485.xlsx
- Panel C/Batch2/P3/P3_KO_489.xlsx
- Panel C/Batch2/P3/P3_KO_494.xlsx
- Panel C/Batch2/P3/P3_KO_497.xlsx
- Panel C/Batch2/P3/P3_WT_208.xlsx
- Panel C/Batch2/P3/P3_WT_440.xlsx
- Panel C/Batch2/P3/P3_WT_441.xlsx
- Panel C/Batch2/P3/P3_WT_443.xlsx
- Panel C/Batch2/P3/P3_WT_446.xlsx
- Panel C/Batch2/P3/P3_WT_447.xlsx
- Panel C/Batch2/P3/P3_WT_486.xlsx
- Panel C/Batch2/P3/P3_WT_488.xlsx
- Panel C/Batch2/P3/P3_WT_490.xlsx
- Panel C/Batch2/P3/P3_WT_491.xlsx
- Panel C/Batch2/P3/P3_WT_492.xlsx
- Panel C/Batch2/P3/P3_WT_493.xlsx
- Panel C/Batch2/P3/P3_WT_495.xlsx
- Panel C/Batch2/P3/P3_WT_496.xlsx
- Panel C/Batch2/P3/P3_WT_497.xlsx
- Panel C/Batch2/P6/
- Panel C/Batch2/P6/P6_KO_207.xlsx
- Panel C/Batch2/P6/P6_KO_209.xlsx
- Panel C/Batch2/P6/P6_KO_442.xlsx
- Panel C/Batch2/P6/P6_KO_444.xlsx
- Panel C/Batch2/P6/P6_KO_445.xlsx
- Panel C/Batch2/P6/P6_KO_448.xlsx
- Panel C/Batch2/P6/P6_KO_483.xlsx
- Panel C/Batch2/P6/P6_KO_484.xlsx
- Panel C/Batch2/P6/P6_KO_485.xlsx
- Panel C/Batch2/P6/P6_KO_489.xlsx
- Panel C/Batch2/P6/P6_KO_494.xlsx
- Panel C/Batch2/P6/P6_KO_497.xlsx
- Panel C/Batch2/P6/P6_WT_208.xlsx
- Panel C/Batch2/P6/P6_WT_440.xlsx
- Panel C/Batch2/P6/P6_WT_441.xlsx
- Panel C/Batch2/P6/P6_WT_443.xlsx
- Panel C/Batch2/P6/P6_WT_446.xlsx
- Panel C/Batch2/P6/P6_WT_447.xlsx
- Panel C/Batch2/P6/P6_WT_486.xlsx
- Panel C/Batch2/P6/P6_WT_488.xlsx
- Panel C/Batch2/P6/P6_WT_490.xlsx
- Panel C/Batch2/P6/P6_WT_491.xlsx
- Panel C/Batch2/P6/P6_WT_492.xlsx
- Panel C/Batch2/P6/P6_WT_493.xlsx
- Panel C/Batch2/P6/P6_WT_495.xlsx
- Panel C/Batch2/P6/P6_WT_496.xlsx
- Panel C/Batch2/P6/P6_WT_497.xlsx
- Panel C/Batch2/P9/
- Panel C/Batch2/P9/P9_KO_207.xlsx
- Panel C/Batch2/P9/P9_KO_209.xlsx
- Panel C/Batch2/P9/P9_KO_442.xlsx
- Panel C/Batch2/P9/P9_KO_444.xlsx
- Panel C/Batch2/P9/P9_KO_445.xlsx
- Panel C/Batch2/P9/P9_KO_448.xlsx
- Panel C/Batch2/P9/P9_KO_483.xlsx
- Panel C/Batch2/P9/P9_KO_484.xlsx
- Panel C/Batch2/P9/P9_KO_485.xlsx
- Panel C/Batch2/P9/P9_KO_489.xlsx
- Panel C/Batch2/P9/P9_KO_494.xlsx
- Panel C/Batch2/P9/P9_KO_497.xlsx
- Panel C/Batch2/P9/P9_WT_208.xlsx
- Panel C/Batch2/P9/P9_WT_440.xlsx
- Panel C/Batch2/P9/P9_WT_441.xlsx
- Panel C/Batch2/P9/P9_WT_443.xlsx
- Panel C/Batch2/P9/P9_WT_446.xlsx
- Panel C/Batch2/P9/P9_WT_447.xlsx
- Panel C/Batch2/P9/P9_WT_486.xlsx
- Panel C/Batch2/P9/P9_WT_488.xlsx
- Panel C/Batch2/P9/P9_WT_490.xlsx
- Panel C/Batch2/P9/P9_Wt_491.xlsx
- Panel C/Batch2/P9/P9_Wt_492.xlsx
- Panel C/Batch2/P9/P9_WT_493.xlsx
- Panel C/Batch2/P9/P9_WT_495.xlsx
- Panel C/Batch2/P9/P9_WT_496.xlsx
- Panel C/Batch2/P9/P9_WT_497.xlsx
- Panel C/readme.txt
- Panel C/Summary_AllBatches.xlsx
- Panel E and F/
- Panel E and F/Quantification_data_Batch1.xlsx
- Panel E and F/Quantification_data_Batch2.xlsx
- Panel E and F/Quantification_data_Batch3.xlsx
- Panel E and F/readme.txt
- Panel H and I/
- Panel H and I/Batch1/
- Panel H and I/Batch1/Mdag1-KO_237.xlsx
- Panel H and I/Batch1/Mdag1-KO_238.xlsx
- Panel H and I/Batch1/Mdga1-KO_234.xlsx
- Panel H and I/Batch1/Mdga1-KO_235.xlsx
- Panel H and I/Batch1/Mdga1-KO_240.xlsx
- Panel H and I/Batch1/WT_204.xlsx
- Panel H and I/Batch1/WT_206.xlsx
- Panel H and I/Batch1/WT_208.xlsx
- Panel H and I/Batch1/WT_230.xlsx
- Panel H and I/Batch1/WT_232.xlsx
- Panel H and I/Batch1/WT_233.xlsx
- Panel H and I/Batch1/WT_236.xlsx
- Panel H and I/Batch1/WT_239.xlsx
- Panel H and I/Batch2/
- Panel H and I/Batch2/Mdga1-KO_000.xlsx
- Panel H and I/Batch2/Mdga1-KO_268.xlsx
- Panel H and I/Batch2/Mdga1-KO_270.xlsx
- Panel H and I/Batch2/Mdga1-KO_299.xlsx
- Panel H and I/Batch2/Mdga1-KO_994.xlsx
- Panel H and I/Batch2/Mdga1-KO_996.xlsx
- Panel H and I/Batch2/Mdga1-KO_999.xlsx
- Panel H and I/Batch2/WT_269.xlsx
- Panel H and I/Batch2/WT_271.xlsx
- Panel H and I/Batch2/WT_272.xlsx
- Panel H and I/Batch2/WT_273.xlsx
- Panel H and I/Batch2/WT_903.xlsx
- Panel H and I/Batch2/WT_995.xlsx
- Panel H and I/Batch2/WT_998.xlsx
- Panel H and I/readme.txt
- Panel J/
- Panel J/Batch1/
- Panel J/Batch1/Mdga1-KO_234.xlsx
- Panel J/Batch1/Mdga1-KO_237.xlsx
- Panel J/Batch1/Mdga1-KO_238.xlsx
- Panel J/Batch1/Mdga1-KO_240.xlsx
- Panel J/Batch1/WT_204.xlsx
- Panel J/Batch1/WT_206.xlsx
- Panel J/Batch1/WT_207.xlsx
- Panel J/Batch1/WT_208.xlsx
- Panel J/Batch1/WT_230.xlsx
- Panel J/Batch1/WT_232.xlsx
- Panel J/Batch1/WT_233.xlsx
- Panel J/Batch1/WT_236.xlsx
- Panel J/Batch2/
- Panel J/Batch2/Mdag1-KO_268.xlsx
- Panel J/Batch2/Mdag1-KO_299.xlsx
- Panel J/Batch2/Mdga1-KO_476.xlsx
- Panel J/Batch2/Mdga1-KO_994.xlsx
- Panel J/Batch2/Mdga1-KO_996.xlsx
- Panel J/Batch2/Mdga1-KO_999.xlsx
- Panel J/Batch2/WT_271.xlsx
- Panel J/Batch2/WT_272.xlsx
- Panel J/Batch2/WT_273.xlsx
- Panel J/Batch2/WT_903.xlsx
- Panel J/Batch2/WT_995.xlsx
- Panel J/Batch2/WT_998.xlsx
- Panel J/readme.txt
- Panel L/
- Panel L/Batch1/
- Panel L/Batch1/ASR_Session1.xlsx
- Panel L/Batch1/ASR_Session2.xlsx
- Panel L/Batch1/ASR_Session3.xlsx
- Panel L/Batch1/ASR_Session4.xlsx
- Panel L/Batch1/ASR_Session5.xlsx
- Panel L/Batch2/
- Panel L/Batch2/ASR_Session1-3.xlsx
- Panel L/readme.txt
- Panel M/
- Panel M/Batch1/
- Panel M/Batch1/PPI_Session1-5_Batch1.xlsx
- Panel M/Batch2/
- Panel M/Batch2/PPI_Session1-3_Batch2.xlsx
- Panel M/readme.txt
- Panel O/
- Panel O/Quantification_data_Batch1-3.xlsx
- Panel O/readme.txt
- Panel P/
- Panel P/Quantification_data_Batch1-3.xlsx
- Panel P/readme.txt
- Panel Q/
- Panel Q/Quantification_data_Batch1-3.xlsx
- Panel Q/readme.txt
- Panel R-V/
- Panel R-V/Quantification_data_Batch1.xlsx
- Panel R-V/Quantification_data_Batch2.xlsx
- Panel R-V/Quantification_data_Batch3.xlsx
- Panel R-V/readme.txt
- Figure 3 (Numerical value).xlsx
