# Supplementary material for: Bazedoxifene reverses sexually dimorphic autistic-like abnormalities in biallelic MDGA1-mutant mice
Source: EMBO Mol Med. 2026 Mar 20;18(4):1358–98. doi: 10.1038/s44321-026-00402-y (PMC13084050; doi:10.1038/s44321-026-00402-y)
Supplement: Supplementary file 17 — Source data Fig. 3 [file 44321_2026_402_MOESM17_ESM.zip › Panel C/Batch1/P12/P12_KO_432.xlsx]

## Sheet: Sheet1
ID	Label	Accepted	Score	Begin Time (s)	End Time (s)	Call Length (s)	Principal Frequency (kHz)	Low Freq (kHz)	High Freq (kHz)	Delta Freq (kHz)	Frequency Standard Deviation (kHz)	Slope (kHz/s)	Sinuosity	Mean Power (dB/Hz)	Tonality
1	USV	FALSE	0.760057	199.469	199.546	0.0768	39.6152	28.0222	49.2785	21.2564	4.72702	-0.537219	6.20208	-92.755	0.157715
2	USV	FALSE	0.614449	199.61	199.65	0.04	40.8324	28.1261	50.2582	22.1322	4.57582	19.7409	6.49687	-93.1034	0.169558
3	USV	TRUE	0.702984	529.128	529.136	0.0076	92.3298	85.8233	94.3363	8.51294	3.28561	-1229.76	1.02406	-60.9654	0.799367
4	USV	TRUE	0.661413	550.928	550.93	0.0028	94.4246	94.343	94.7363	0.393362	0.146665	137.836	1.01178	-62.3652	0.700622
5	USV	TRUE	0.994997	551.198	551.628	0.43	80.0506	64.7347	93.3202	28.5856	11.2874	68.8129	1.00231	-61.3893	0.53854
6	USV	TRUE	0.938952	551.63	551.633	0.0024	105.301	104.766	105.419	0.653129	0.237269	222.658	1.06785	-56.9292	0.815375
7	USV	TRUE	0.65883	558.681	558.684	0.0028	89.0984	84.096	93.8336	9.73756	3.74508	-3792.25	1.00288	-66.905	0.670349
8	USV	TRUE	0.712586	559.209	559.211	0.0024	93.9911	92.2247	94.57	2.34533	0.836342	723.637	1.43152	-67.7566	0.671953
9	USV	TRUE	0.622021	559.336	559.337	0.0016	99.4018	96.0709	108.789	12.7182	5.223	-7948.88	1.00252	-70.2343	0.535562
10	USV	TRUE	0.905039	578.34	578.342	0.002	95.704	95.2542	96.4833	1.22907	0.457432	-602.448	1.01262	-67.192	0.705823
11	USV	TRUE	0.638109	580.888	580.889	0.0016	92.8586	92.3598	93.0011	0.641254	0.258129	311.721	1.14317	-73.767	0.494771
12	USV	TRUE	0.709554	584.344	584.376	0.0316	76.0417	71.8887	77.2515	5.36284	1.86518	-147.764	1.02223	-70.6862	0.545462
