# Supplementary material for: Bazedoxifene reverses sexually dimorphic autistic-like abnormalities in biallelic MDGA1-mutant mice
Source: EMBO Mol Med. 2026 Mar 20;18(4):1358–98. doi: 10.1038/s44321-026-00402-y (PMC13084050; doi:10.1038/s44321-026-00402-y)
Supplement: Supplementary file 17 — Source data Fig. 3 [file 44321_2026_402_MOESM17_ESM.zip › Panel C/Batch1/P12/P12_KO_467.xlsx]

## Sheet: Sheet1
ID	Label	Accepted	Score	Begin Time (s)	End Time (s)	Call Length (s)	Principal Frequency (kHz)	Low Freq (kHz)	High Freq (kHz)	Delta Freq (kHz)	Frequency Standard Deviation (kHz)	Slope (kHz/s)	Sinuosity	Mean Power (dB/Hz)	Tonality
1	USV	TRUE	0.942324	15.0022	15.0038	0.0016	98.8925	97.7703	100.015	2.24439	0.887173	1402.74	1	-76.6862	0.545914
2	USV	TRUE	0.76559	123.59	123.592	0.0016	65.4588	65.3608	65.7349	0.374065	0.153618	233.791	1.01068	-75.3881	0.484961
3	USV	TRUE	0.793341	129.065	129.067	0.0028	88.2818	87.2205	88.8088	1.58829	0.573282	574.315	1.01867	-72.5202	0.552444
4	USV	TRUE	0.691541	129.242	129.278	0.036	102.734	96.1694	109.491	13.3218	7.0339	-377.92	1.00459	-75.2399	0.411485
5	USV	TRUE	0.670433	129.422	129.427	0.0052	85.5481	84.7658	87.1764	2.41062	0.967586	-452.504	1.00188	-69.2164	0.641485
6	USV	TRUE	0.825832	129.564	129.567	0.0028	95.8797	95.1004	96.2582	1.15782	0.394331	-392.302	1.01717	-66.9287	0.659938
7	USV	TRUE	0.84693	129.739	129.743	0.004	93.4356	90.9789	94.2891	3.31018	1.02546	-727.18	1.05425	-71.5586	0.549117
8	USV	TRUE	0.925854	129.966	129.97	0.004	96.4417	95.707	96.8128	1.10587	0.352982	124.486	1.1564	-64.4019	0.737278
9	USV	TRUE	0.748117	489.503	489.505	0.0024	62.807	62.2726	64.4101	2.13751	0.801018	-890.631	1.04523	-66.0392	0.750832
