# Supplementary material for: Bazedoxifene reverses sexually dimorphic autistic-like abnormalities in biallelic MDGA1-mutant mice
Source: EMBO Mol Med. 2026 Mar 20;18(4):1358–98. doi: 10.1038/s44321-026-00402-y (PMC13084050; doi:10.1038/s44321-026-00402-y)
Supplement: Supplementary file 17 — Source data Fig. 3 [file 44321_2026_402_MOESM17_ESM.zip › Panel C/Batch1/P12/P12_KO_472.xlsx]

## Sheet: Sheet1
ID	Label	Accepted	Score	Begin Time (s)	End Time (s)	Call Length (s)	Principal Frequency (kHz)	Low Freq (kHz)	High Freq (kHz)	Delta Freq (kHz)	Frequency Standard Deviation (kHz)	Slope (kHz/s)	Sinuosity	Mean Power (dB/Hz)	Tonality
1	USV	TRUE	0.717309	36.0499	36.0519	0.002	63.9858	62.6677	64.44	1.77235	0.704376	884.269	1.12022	-55.6292	0.837975
2	USV	TRUE	0.833474	36.1866	36.1982	0.0116	64.9332	64.5678	65.2655	0.697661	0.223945	2.66513	1.01456	-46.6315	0.878682
3	USV	TRUE	0.838281	36.3466	36.3486	0.002	81.9482	81.4495	84.8695	3.42002	1.27918	-1492.44	1.10414	-58.9811	0.815107
4	USV	TRUE	0.857796	48.017	48.0186	0.0016	84.7291	84.7291	84.7291	1.42109e-14	5.89151e-15	6.16775e-12	1	-60.0282	0.78235
5	USV	TRUE	0.85497	48.1253	48.1501	0.0248	59.7519	55.9416	90.7635	34.8219	12.5553	1298.98	1.29315	-64.2602	0.66172
6	USV	TRUE	0.931478	48.2757	48.2805	0.0048	57.7072	55.2628	60.083	4.82012	1.94226	-979.15	1.00092	-58.8744	0.77561
7	USV	TRUE	0.739067	48.4173	48.4213	0.004	56.1083	54.3642	57.1251	2.76095	1.08134	-799.206	1.04172	-62.4883	0.672631
8	USV	TRUE	0.856833	48.5889	48.5913	0.0024	54.5493	54.0818	55.2173	1.13555	0.410963	-473.147	1.00398	-56.3344	0.786203
9	USV	TRUE	0.629636	48.7709	48.7733	0.0024	81.4176	40.738	89.1438	48.4058	17.7096	16949.8	1.38012	-69.3391	0.604145
10	USV	TRUE	0.836836	48.9197	48.9229	0.0032	73.5083	72.9219	73.538	0.616019	0.209468	-145.346	1.04719	-60.506	0.711661
11	USV	TRUE	0.663125	51.9455	51.9471	0.0016	80.6084	80.3857	81.0092	0.623441	0.249933	389.651	1.00816	-72.8259	0.532625
12	USV	TRUE	0.890879	56.0104	56.0148	0.0044	93.8869	91.1	95.8797	4.77972	1.58054	904.774	1.78524	-70.1416	0.643613
13	USV	TRUE	0.665293	60.6276	60.63	0.0024	80.5312	79.7297	80.7984	1.06876	0.381778	-333.986	1.17825	-64.9307	0.715302
14	USV	TRUE	0.973721	62.8535	62.8655	0.012	63.3616	60.2009	63.9888	3.78785	1.31054	327.598	1.0929	-41.8806	0.878814
15	USV	TRUE	0.903016	63.1415	63.1455	0.004	83.9913	81.8538	85.9507	4.0969	1.3891	307.335	2.62227	-62.2984	0.786613
16	USV	TRUE	0.857224	63.257	63.273	0.016	73.1952	72.3116	73.7055	1.3939	0.571053	68.4721	1.01227	-65.6597	0.711395
17	USV	TRUE	0.781161	64.7394	64.741	0.0016	73.5747	72.8978	73.8953	0.997506	0.403004	-623.441	1.0194	-67.0364	0.635265
18	USV	TRUE	0.804593	64.9078	64.9158	0.008	60.474	59.7738	62.2971	2.52331	0.827783	-22.6805	1.28476	-64.5002	0.637194
19	USV	TRUE	0.975372	66.7144	66.7252	0.0108	82.2802	80.1576	82.681	2.52345	0.682279	126.898	1.08612	-59.1534	0.794337
20	USV	TRUE	0.977167	66.86	66.8648	0.0048	60.4472	57.3374	62.1542	4.81683	1.59786	-1013.17	1.01389	-53.3555	0.874111
21	USV	TRUE	0.601766	67.2283	67.2355	0.0072	92.356	83.5208	92.6474	9.12663	4.69091	1290.16	1.01288	-76.7452	0.433948
22	USV	TRUE	0.953355	68.2751	68.2999	0.0248	77.4863	76.275	78.2417	1.96662	0.752733	59.4599	1.02268	-61.9835	0.76825
23	USV	TRUE	0.675875	68.4475	68.4495	0.002	83.1722	82.3929	83.9515	1.5586	0.583176	-779.302	1	-60.9743	0.762853
24	USV	TRUE	0.742511	69.0687	69.0703	0.0016	82.1464	81.2202	82.7164	1.49626	0.597287	-935.162	1.00886	-67.4075	0.692324
25	USV	TRUE	0.604965	70.6349	70.6369	0.002	88.2213	87.9185	88.3193	0.400784	0.153333	176.854	1.03234	-61.3312	0.760376
