# Supplementary material for: Bazedoxifene reverses sexually dimorphic autistic-like abnormalities in biallelic MDGA1-mutant mice
Source: EMBO Mol Med. 2026 Mar 20;18(4):1358–98. doi: 10.1038/s44321-026-00402-y (PMC13084050; doi:10.1038/s44321-026-00402-y)
Supplement: Supplementary file 17 — Source data Fig. 3 [file 44321_2026_402_MOESM17_ESM.zip › Panel C/Batch1/P12/P12_KO_474.xlsx]

## Sheet: Sheet1
ID	Label	Accepted	Score	Begin Time (s)	End Time (s)	Call Length (s)	Principal Frequency (kHz)	Low Freq (kHz)	High Freq (kHz)	Delta Freq (kHz)	Frequency Standard Deviation (kHz)	Slope (kHz/s)	Sinuosity	Mean Power (dB/Hz)	Tonality
1	USV	TRUE	0.802315	14.3878	14.3922	0.0044	66.3337	49.9316	84.3709	34.4393	17.7959	8810.24	1.00409	-57.7982	0.834324
2	USV	TRUE	0.935282	14.4042	14.8342	0.43	82.9911	63.1326	84.2589	21.1263	10.3846	26.3507	4.95437	-64.908	0.610748
3	USV	TRUE	0.819158	15.0886	15.0906	0.002	91.7683	91.4922	92.0444	0.552191	0.182612	-227.747	1.03518	-61.5373	0.707206
4	USV	TRUE	0.910987	15.2361	15.2469	0.0108	81.872	80.6915	82.8214	2.12983	0.659324	-10.4261	1.14827	-48.755	0.91621
5	USV	TRUE	0.749784	15.3705	15.3725	0.002	56.3001	55.5208	56.7498	1.22907	0.457432	-602.448	1.01262	-43.4909	0.914838
6	USV	TRUE	0.911493	15.4359	15.7159	0.28	66.1975	55.5151	79.0521	23.537	10.5897	76.7454	2.58971	-61.9656	0.643425
7	USV	TRUE	0.791621	16.2132	16.2172	0.004	93.5	85.5808	94.2644	8.68365	2.88746	1854.3	1.12811	-58.2202	0.787914
8	USV	TRUE	0.80006	16.342	16.3548	0.0128	59.1902	54.507	61.8656	7.3586	2.17319	100.413	1.664	-53.9985	0.877198
9	USV	TRUE	0.709566	16.8708	16.8728	0.002	62.8362	59.9015	65.851	5.94941	2.4182	3204.36	1.00372	-58.522	0.831281
10	USV	TRUE	0.72549	17.9268	17.9292	0.0024	53.221	52.553	53.6886	1.13555	0.410963	-473.147	1.00398	-63.9516	0.590879
11	USV	TRUE	0.797183	18.6563	18.6619	0.0056	58.0431	57.74	58.3767	0.636696	0.245715	-113.219	1.0074	-56.8964	0.832513
12	USV	TRUE	0.758981	18.8223	18.8311	0.0088	91.3612	55.8206	92.8717	37.0511	18.1007	4351.13	1.00299	-56.5518	0.832083
13	USV	TRUE	0.957846	18.9855	18.9879	0.0024	81.5984	80.1289	83.2684	3.13947	1.13111	1308.11	1.00051	-54.585	0.856699
14	USV	TRUE	0.695655	19.1302	19.1334	0.0032	83.0186	81.4377	84.5995	3.16174	1.10827	1011.24	1.00081	-56.8967	0.811496
15	USV	TRUE	0.805251	19.903	19.9074	0.0044	85.7937	80.1678	93.9949	13.827	5.89609	3922.46	1.12998	-69.3705	0.563611
16	USV	TRUE	0.821047	22.112	22.114	0.002	59.2343	57.315	61.403	4.08799	1.54903	2068.17	1.00044	-57.1837	0.853039
17	USV	TRUE	0.813726	22.2564	22.26	0.0036	56.2077	54.5526	59.3917	4.83909	1.84515	1493.83	1.04355	-58.9617	0.731586
18	USV	TRUE	0.896028	22.3976	22.4052	0.0076	63.4632	61.8786	63.7341	1.85548	0.589895	-210.492	1.06217	-41.6578	0.928421
19	USV	TRUE	0.854979	31.127	31.1322	0.0052	79.1084	71.804	82.5133	10.7093	4.14042	1961.9	1.83249	-63.2105	0.790722
