# Supplementary material for: Bazedoxifene reverses sexually dimorphic autistic-like abnormalities in biallelic MDGA1-mutant mice
Source: EMBO Mol Med. 2026 Mar 20;18(4):1358–98. doi: 10.1038/s44321-026-00402-y (PMC13084050; doi:10.1038/s44321-026-00402-y)
Supplement: Supplementary file 17 — Source data Fig. 3 [file 44321_2026_402_MOESM17_ESM.zip › Panel C/Batch1/P12/P12_WT_429.xlsx]

## Sheet: Sheet1
ID	Label	Accepted	Score	Begin Time (s)	End Time (s)	Call Length (s)	Principal Frequency (kHz)	Low Freq (kHz)	High Freq (kHz)	Delta Freq (kHz)	Frequency Standard Deviation (kHz)	Slope (kHz/s)	Sinuosity	Mean Power (dB/Hz)	Tonality
1	USV	TRUE	0.828378	8.33182	8.33382	0.002	73.4863	73.0188	73.7045	0.685786	0.251257	176.854	1.20569	-63.3032	0.776584
2	USV	TRUE	0.768068	8.51062	8.52502	0.0144	76.2609	75.3976	80.1968	4.79918	1.63157	364.312	1.03097	-66.742	0.651694
3	USV	TRUE	0.767259	42.4837	42.4865	0.0028	86.5844	83.4226	88.2766	4.85394	1.84568	1850.18	1.02489	-71.0089	0.644382
4	USV	TRUE	0.691961	45.2023	45.2059	0.0036	82.6702	82.4845	82.8698	0.385307	0.152842	-28.4377	1.04768	-72.0117	0.521938
5	USV	TRUE	0.863125	45.5089	45.9539	0.445	83.3244	57.2667	106.166	48.899	11.0587	-12.9146	37.2132	-89.3583	0.185985
6	USV	TRUE	0.954771	47.461	47.4638	0.0028	84.5899	83.2762	85.77	2.49377	0.873078	890.631	1.00053	-63.2008	0.782769
7	USV	TRUE	0.871666	107.729	107.732	0.0032	81.9164	81.3226	82.332	1.00938	0.37002	335.533	1.00503	-56.0556	0.847544
8	USV	TRUE	0.603907	107.871	107.874	0.0028	83.6996	82.5715	84.0262	1.4547	0.512838	494.795	1.04389	-59.0906	0.812698
9	USV	TRUE	0.690624	108.008	108.013	0.0056	72.7589	72.1782	73.0571	0.878908	0.27417	99.0136	1.0391	-64.5281	0.691948
10	USV	TRUE	0.933314	115.452	115.454	0.002	82.5079	81.6261	82.5791	0.952975	0.373414	404.601	1.13695	-61.0592	0.774388
11	USV	TRUE	0.828306	115.589	115.59	0.0016	85.5208	85.2714	85.592	0.320627	0.129065	-155.86	1.04572	-67.9937	0.651379
12	USV	TRUE	0.974718	115.729	115.739	0.0096	94.7179	92.2538	96.9444	4.69065	1.66879	551.42	1.07949	-60.8421	0.773119
13	USV	TRUE	0.837492	115.9	115.902	0.0016	86.1181	85.8688	86.1894	0.320627	0.129065	-155.86	1.04572	-59.8635	0.793806
14	USV	TRUE	0.842993	116.041	116.052	0.0104	83.6641	81.7929	94.8082	13.0153	5.41301	1604.51	1.11039	-64.3191	0.711435
15	USV	TRUE	0.926268	116.304	116.305	0.0016	90.3407	89.9221	92.781	2.85892	1.19399	-1714.46	1.12065	-62.1809	0.80449
16	USV	TRUE	0.989755	124.533	124.723	0.19	76.0247	73.3307	94.396	21.0654	8.23647	95.6792	2.26296	-60.9721	0.619355
17	USV	TRUE	0.968259	124.712	125.062	0.35	90.8595	87.0413	96.2046	9.16332	3.54246	-4.73923	3.19316	-67.077	0.582463
18	USV	TRUE	0.725071	125.201	125.207	0.006	68.4952	67.9831	69.8535	1.87032	0.628223	317.014	1.03211	-64.139	0.705586
19	USV	TRUE	0.764779	152.734	152.739	0.0048	75.7508	73.2571	81.7477	8.49068	2.9665	-1861.7	1.01768	-62.5309	0.792828
20	USV	TRUE	0.958172	152.901	152.905	0.004	80.5635	75.1529	81.8697	6.71684	2.1211	-1445.25	1.07149	-57.8345	0.845054
21	USV	TRUE	0.972533	153.093	153.095	0.0016	85.3525	85.3525	85.3525	1.42109e-14	6.40475e-15	7.60486e-12	1	-58.2786	0.756252
22	USV	TRUE	0.797477	308.524	308.527	0.0028	70.9351	70.3561	71.7812	1.42501	0.472957	477.124	1.01192	-67.832	0.604486
23	USV	TRUE	0.685281	328.703	328.707	0.004	80.7549	80.1467	81.319	1.17234	0.401652	314.516	1.00531	-61.9809	0.762423
24	USV	TRUE	0.882557	329.278	329.288	0.0096	72.4531	71.0705	72.8967	1.82622	0.659504	-201.832	1.0251	-64.0437	0.713857
25	USV	TRUE	0.621807	329.443	329.447	0.004	80.184	78.8035	81.3121	2.50861	0.809074	-608.429	1.00385	-68.8799	0.641263
26	USV	TRUE	0.703152	329.638	329.657	0.0196	81.0043	79.7576	82.676	2.91831	1.0415	-108.987	1.03473	-66.5818	0.583055
27	USV	TRUE	0.832306	412.2	412.204	0.0044	80.6837	80.2785	80.8617	0.583285	0.220884	-123.343	1.01675	-64.1475	0.712987
28	USV	TRUE	0.710738	427.909	427.918	0.0096	82.7925	80.8186	84.3066	3.48801	1.03148	-399.025	1.00749	-59.8417	0.782597
29	USV	TRUE	0.707048	445.32	445.327	0.0068	87.9756	87.4647	88.3772	0.912519	0.281777	-24.1866	1.05183	-68.4569	0.601408
30	USV	TRUE	0.7815	500.027	500.031	0.0044	84.0103	82.5333	85.9029	3.36955	1.038	-715.722	1.00688	-64.0097	0.705791
31	USV	TRUE	0.901994	500.575	500.58	0.0048	83.0166	82.5119	84.36	1.84806	0.598563	-373.849	1.0187	-56.1247	0.791286
32	USV	TRUE	0.608788	501.822	501.825	0.0024	79.0001	75.9274	80.7368	4.80941	1.75371	-2003.92	1.00652	-68.0994	0.734307
33	USV	TRUE	0.91997	502.335	502.336	0.0016	81.0921	80.8427	81.1633	0.320627	0.129065	155.86	1.04572	-55.9862	0.842345
34	USV	TRUE	0.682381	503.21	503.212	0.002	83.3648	82.4831	83.4361	0.952975	0.373414	-404.601	1.13695	-59.6981	0.802654
35	USV	TRUE	0.763317	507.024	507.028	0.0036	80.9998	69.8669	83.553	13.686	4.35218	-3258.9	1.02039	-61.4936	0.802925
36	USV	TRUE	0.686256	507.738	507.742	0.0044	70.2529	66.0595	78.2166	12.1571	4.26418	-2913.62	1.0088	-67.9021	0.671483
37	USV	TRUE	0.845132	507.954	507.955	0.0016	67.5495	67.1309	68.5024	1.37157	0.556377	-857.232	1.02519	-62.3341	0.779983
38	USV	TRUE	0.762378	509.281	509.289	0.0076	84.6832	80.9097	85.2635	4.35373	1.66693	-564.5	1.02773	-67.4381	0.653276
39	USV	TRUE	0.815056	510.994	511.199	0.205	86.4745	83.8932	88.8284	4.93518	1.64556	-12.7468	1.82504	-69.4517	0.51542
40	USV	TRUE	0.754737	518.667	518.671	0.0036	78.5041	76.4291	79.5615	3.13243	1.12636	-876.342	1.00195	-64.5134	0.757456
41	USV	TRUE	0.863932	519.768	519.772	0.0036	80.4202	80.113	80.7741	0.661049	0.226869	-171.443	1.00651	-68.5598	0.547261
42	USV	TRUE	0.64967	533.381	533.383	0.0024	81.6277	77.6867	82.1399	4.45315	1.66691	-1697.76	1.21012	-66.8095	0.680477
43	USV	TRUE	0.686936	533.822	533.828	0.0056	75.3434	74.007	75.8545	1.84748	0.556482	-100.264	1.24701	-68.013	0.668528
44	USV	TRUE	0.76282	536.763	536.768	0.0048	88.3323	86.9028	88.9121	2.00938	0.732533	362.967	1.20948	-63.3171	0.761554
45	USV	TRUE	0.694597	536.988	536.99	0.0024	87.1665	85.2962	87.8345	2.5383	0.947451	-1057.62	1.03934	-64.5125	0.672114
46	USV	TRUE	0.765234	545.672	545.674	0.0016	77.4544	76.9289	77.8018	0.872818	0.347517	-545.511	1.00577	-69.1254	0.596982
47	USV	TRUE	0.619646	557.925	557.931	0.006	71.7087	71.3599	72.3619	1.00196	0.325493	-164.701	1.01452	-73.6767	0.450901
48	USV	TRUE	0.624074	559.073	559.075	0.0028	71.952	70.5975	72.2896	1.6922	0.590098	-480.658	1.23876	-65.9348	0.718786
49	USV	TRUE	0.798559	559.442	559.446	0.0044	93.5099	91.1571	94.1927	3.03557	0.980942	502.796	1.41686	-66.7772	0.709904
50	USV	TRUE	0.693175	559.591	559.603	0.0116	79.6001	74.3153	81.6826	7.36724	2.60718	-29.4864	1.99181	-69.2097	0.640412
51	USV	TRUE	0.698731	559.892	559.908	0.016	90.5522	60.3987	91.0114	30.6127	15.2043	1977.73	1.01745	-61.267	0.677463
52	USV	TRUE	0.738381	560.101	560.103	0.002	78.2089	74.4727	80.9298	6.45707	2.74203	-3591.15	1.01376	-70.7526	0.588425
53	USV	TRUE	0.676115	560.81	560.82	0.0104	90.3696	83.3355	92.4289	9.09332	3.263	-929.49	1.02059	-58.5236	0.838168
54	USV	TRUE	0.719468	578.744	578.747	0.0032	93.7526	92.6468	95.5858	2.93908	1.03102	-932.379	1.01078	-62.9352	0.776506
55	USV	TRUE	0.857618	580.929	580.934	0.0056	85.242	84.9232	85.2791	0.355892	0.128286	70.8844	1.00655	-63.2587	0.643334
56	USV	TRUE	0.654418	581.765	581.769	0.0044	68.7921	67.4339	70.8628	3.42893	1.13137	-779.302	1.00747	-68.1171	0.720082
57	USV	TRUE	0.670682	581.998	582	0.0024	79.017	77.2134	79.8853	2.67189	0.981435	-1113.29	1.0195	-63.8494	0.783716
58	USV	TRUE	0.898747	582.232	582.245	0.0124	67.6349	65.052	69.8303	4.77828	1.25038	-336.01	1.0161	-61.0924	0.775887
59	USV	TRUE	0.625233	582.509	582.512	0.0032	75.7324	74.5078	77.3355	2.82775	0.983408	-895.269	1.00321	-57.7304	0.843522
60	USV	TRUE	0.80041	582.717	582.723	0.006	68.8403	67.1556	70.9333	3.77776	1.19601	-626.17	1.00526	-58.9769	0.720521
61	USV	TRUE	0.724423	582.934	582.936	0.0028	94.5251	93.1372	95.913	2.7758	0.964466	-984.288	1.00013	-64.1912	0.782369
62	USV	TRUE	0.790604	583.208	583.21	0.0016	85.8691	85.6464	86.2699	0.623441	0.249933	-389.651	1.00816	-56.5098	0.846818
63	USV	TRUE	0.690761	584.644	584.648	0.0036	80.5526	78.905	81.9331	3.02814	1.01832	-839.802	1.00199	-63.8223	0.738609
64	USV	TRUE	0.773838	586.545	586.546	0.0016	66.4169	65.5441	67.2897	1.74564	0.690023	-1091.02	1	-68.4986	0.696581
65	USV	TRUE	0.744559	586.911	586.923	0.012	74.8073	73.3674	76.9757	3.60828	0.867199	-242.878	1.01928	-58.2341	0.798294
66	USV	TRUE	0.784986	587.146	587.153	0.0064	76.6872	74.9431	78.8099	3.86682	1.16025	-573.152	1.0062	-59.2215	0.792935
67	USV	TRUE	0.828732	587.337	587.358	0.0204	81.5739	76.245	84.8767	8.63169	2.13639	-340.211	1.08695	-58.1625	0.783025
68	USV	TRUE	0.703125	588.494	588.497	0.0036	87.8493	87.0022	90.6341	3.6319	1.48765	-1017.58	1.00753	-67.4968	0.695811
69	USV	TRUE	0.838682	594.689	594.691	0.002	76.4815	75.8759	77.0872	1.21126	0.436354	581.455	1.00442	-73.1816	0.6002
70	USV	TRUE	0.81559	594.997	595	0.0028	75.8558	75.0616	76.6499	1.58829	0.562823	-574.315	1.00037	-68.3101	0.633521
71	USV	TRUE	0.853732	595.196	595.199	0.0028	79.0259	77.7939	79.4935	1.69962	0.580183	266.836	1.56834	-66.0268	0.645734
72	USV	TRUE	0.703608	595.608	595.61	0.0016	84.7552	84.5058	85.0045	0.498753	0.197149	-311.721	1	-66.5409	0.672321
73	USV	TRUE	0.865579	598.388	598.4	0.0124	82.2365	77.2638	84.374	7.1102	2.12878	-550.087	1.02969	-59.0959	0.780624
