# Supplementary material for: Bazedoxifene reverses sexually dimorphic autistic-like abnormalities in biallelic MDGA1-mutant mice
Source: EMBO Mol Med. 2026 Mar 20;18(4):1358–98. doi: 10.1038/s44321-026-00402-y (PMC13084050; doi:10.1038/s44321-026-00402-y)
Supplement: Supplementary file 17 — Source data Fig. 3 [file 44321_2026_402_MOESM17_ESM.zip › Panel C/Batch1/P12/P12_WT_431.xlsx]

## Sheet: Sheet1
ID	Label	Accepted	Score	Begin Time (s)	End Time (s)	Call Length (s)	Principal Frequency (kHz)	Low Freq (kHz)	High Freq (kHz)	Delta Freq (kHz)	Frequency Standard Deviation (kHz)	Slope (kHz/s)	Sinuosity	Mean Power (dB/Hz)	Tonality
1	USV	FALSE	0.680256	77.1149	77.1549	0.04	38.4277	28.4378	43.4449	15.0071	2.93924	81.6971	3.62187	-92.7831	0.16071
2	USV	FALSE	0.607595	181.462	181.536	0.0736	44.7809	27.562	56.0325	28.4705	6.61008	36.7829	9.57494	-92.0962	0.16006
3	USV	TRUE	0.697816	282.447	282.45	0.0036	98.6326	97.2225	99.0928	1.87032	0.652522	-147.089	1.62219	-64.87	0.72939
4	USV	TRUE	0.76912	290.416	290.419	0.0036	91.7925	90.8759	92.0114	1.13555	0.401178	44.5315	1.32156	-52.9167	0.879651
5	USV	TRUE	0.859723	301.069	301.08	0.0104	88.3406	88.1124	92.4263	4.3139	1.51701	392.252	1.11773	-60.2854	0.781403
6	USV	TRUE	0.823989	309.961	309.964	0.0036	83.5717	81.5066	85.4785	3.97189	1.38837	-256.483	2.84238	-70.9958	0.67143
7	USV	TRUE	0.717709	310.116	310.123	0.0064	92.0442	90.2423	92.6143	2.37198	0.657285	-148.165	1.21678	-68.1678	0.65509
