# Supplementary material for: Bazedoxifene reverses sexually dimorphic autistic-like abnormalities in biallelic MDGA1-mutant mice
Source: EMBO Mol Med. 2026 Mar 20;18(4):1358–98. doi: 10.1038/s44321-026-00402-y (PMC13084050; doi:10.1038/s44321-026-00402-y)
Supplement: Supplementary file 17 — Source data Fig. 3 [file 44321_2026_402_MOESM17_ESM.zip › Panel C/Batch1/P12/P12_WT_433.xlsx]

## Sheet: Sheet1
ID	Label	Accepted	Score	Begin Time (s)	End Time (s)	Call Length (s)	Principal Frequency (kHz)	Low Freq (kHz)	High Freq (kHz)	Delta Freq (kHz)	Frequency Standard Deviation (kHz)	Slope (kHz/s)	Sinuosity	Mean Power (dB/Hz)	Tonality
1	USV	TRUE	0.853427	192.087	192.089	0.0024	83.0356	82.0337	83.5032	1.46954	0.54063	-612.309	1.0207	-61.8132	0.792173
2	USV	TRUE	0.970734	202.917	203.062	0.145	72.9406	55.4574	89.2393	33.7819	13.6263	-69.6146	16.3747	-64.7867	0.561985
3	USV	TRUE	0.821697	204.546	204.549	0.0032	85.1836	83.6992	86.193	2.49377	0.860141	779.302	1.00902	-62.0561	0.791487
4	USV	TRUE	0.96519	235.446	235.449	0.0028	77.5041	69.4365	80.4135	10.977	4.12632	-4048.48	1.0488	-60.16	0.794412
5	USV	TRUE	0.678247	235.445	235.446	0.0016	80.5379	79.6651	80.6537	0.9886	0.403004	545.511	1.14964	-56.9468	0.83446
6	USV	TRUE	0.611138	276.978	276.991	0.0128	82.7772	80.4695	83.1691	2.69952	1.04156	-210.067	1.0029	-73.3666	0.439618
7	USV	TRUE	0.678719	278.507	278.509	0.002	74.5888	72.3043	80.605	8.30068	3.32388	-4283.3	1.02375	-49.8558	0.920367
8	USV	TRUE	0.942201	278.738	278.741	0.0024	80.6881	74.0752	82.128	8.05278	3.04753	-3284.2	1.06487	-55.6419	0.877586
9	USV	TRUE	0.811928	278.868	278.917	0.0488	79.5881	47.4303	80.2679	32.8376	16.1202	-554.997	1.32966	-60.1101	0.645929
10	USV	TRUE	0.921615	279.082	279.147	0.0656	62.9983	61.6032	67.3784	5.77513	1.97586	73.8388	1.01271	-65.4184	0.647151
11	USV	TRUE	0.866877	279.297	279.3	0.0032	93.9018	85.3295	94.3175	8.98795	3.1554	-2421.4	1.14656	-67.5799	0.656677
12	USV	TRUE	0.803911	279.762	279.783	0.0212	79.3413	78.1006	86.2277	8.12711	4.04361	356.67	1.03394	-74.4529	0.529261
13	USV	TRUE	0.847567	279.962	279.969	0.0068	82.3766	82.2754	82.6698	0.394412	0.155016	58.9814	1.0067	-70.6314	0.499611
14	USV	TRUE	0.668916	282.564	282.567	0.0028	74.757	71.662	75.0538	3.39182	1.21504	-1039.07	1.21561	-62.8255	0.788963
15	USV	TRUE	0.721741	283.791	283.794	0.0028	82.0813	81.4727	82.4227	0.950006	0.340271	-342.822	1.00711	-62.8838	0.754234
16	USV	TRUE	0.622663	283.958	283.961	0.0036	95.9442	86.4998	96.9276	10.4278	3.48279	-2359.05	1.25378	-60.9305	0.729604
17	USV	TRUE	0.842393	284.464	284.491	0.0264	73.3445	66.3378	74.1015	7.76377	2.30276	-293.185	1.00682	-56.7692	0.767966
18	USV	TRUE	0.877277	284.683	284.685	0.002	77.1973	76.5916	77.4734	0.881724	0.315942	-404.601	1.02986	-62.568	0.706827
19	USV	TRUE	0.96916	284.81	284.819	0.0092	73.7736	72.4183	74.6746	2.25626	0.579677	178.58	1.03316	-66.8882	0.650324
20	USV	TRUE	0.677843	285.498	285.538	0.04	66.5191	55.6391	82.4239	26.7848	8.17233	-779.391	1.06033	-71.0759	0.488662
21	USV	TRUE	0.821755	285.847	285.85	0.0028	84.6123	84.6123	84.6123	1.42109e-14	4.45356e-15	-1.79439e-12	1	-66.4123	0.646557
22	USV	TRUE	0.924823	301.417	301.427	0.0092	80.5086	78.5418	81.6293	3.08752	0.82182	-98.6793	1.35162	-56.6805	0.845692
23	USV	TRUE	0.820404	301.73	301.733	0.0024	62.3268	61.3916	62.5939	1.20235	0.454619	-500.98	1.04207	-52.9644	0.764902
24	USV	TRUE	0.613052	301.937	301.941	0.0048	48.152	42.8082	92.498	49.6898	13.907	5760.55	1.2785	-66.3217	0.582059
25	USV	TRUE	0.863765	302.104	302.107	0.0028	96.5525	90.2884	96.8345	6.54613	2.37162	-2018.06	1.14682	-65.4141	0.710516
26	USV	TRUE	0.825115	302.265	302.289	0.024	77.6178	74.7217	91.8887	17.167	7.8106	-653.015	1.01992	-67.3109	0.717725
27	USV	TRUE	0.838073	305.933	305.945	0.012	78.0123	67.874	81.085	13.211	4.52047	-1203.08	1.05338	-64.9129	0.71809
28	USV	TRUE	0.848821	306.173	306.179	0.0064	80.0709	78.3045	80.7908	2.48634	0.748533	-360	1.01947	-63.3325	0.729952
29	USV	TRUE	0.721066	306.531	306.536	0.0044	111.221	108.809	120.283	11.4743	3.45714	-2164.81	1.04634	-62.0199	0.781888
30	USV	TRUE	0.646174	349.913	349.915	0.002	82.8842	81.477	84.897	3.42002	1.16331	-1492.44	1.07031	-58.6369	0.813943
31	USV	TRUE	0.756344	350.122	350.124	0.002	78.5785	75.7863	78.9926	3.20627	1.18294	1117.74	1.38067	-72.2198	0.568437
32	USV	TRUE	0.810634	376.72	376.723	0.0028	62.0146	60.3372	62.6231	2.28595	0.853938	-841.151	1.05252	-59.8782	0.700335
33	USV	TRUE	0.618428	376.907	376.918	0.0112	93.4617	86.1016	95.2545	9.15282	3.56034	-970.3	1.04963	-63.0136	0.710944
34	USV	TRUE	0.79774	377.091	377.102	0.0116	87.1191	85.0262	88.5441	3.51799	1.17302	-330.585	1.01388	-54.5251	0.854865
35	USV	TRUE	0.965658	377.433	377.453	0.0196	86.962	85.9451	88.1661	2.22096	0.731522	23.6138	1.05066	-53.3338	0.871032
36	USV	TRUE	0.697532	380.318	380.319	0.0016	61.3431	58.3506	61.7973	3.44674	1.40051	1870.32	1.29038	-57.5069	0.849148
37	USV	TRUE	0.90772	384.461	384.464	0.0032	93.9878	89.7128	95.2644	5.5516	1.97907	-1736.42	1.0343	-58.3412	0.782299
38	USV	TRUE	0.789013	426.461	426.464	0.0032	57.3917	56.4789	58.0671	1.58829	0.542898	-493.249	1.00446	-52.5065	0.835774
39	USV	TRUE	0.641844	510.557	510.558	0.0016	66.2877	65.9136	66.6618	0.74813	0.295724	-467.581	1	-66.5926	0.683788
40	USV	TRUE	0.909829	514.549	514.568	0.0188	59.0829	58.3704	63.0832	4.71281	1.90399	-274.057	1.00811	-48.9732	0.853639
41	USV	TRUE	0.828289	528.25	528.252	0.002	84.3267	83.7211	84.9323	1.21126	0.436354	-581.455	1.00442	-62.2639	0.768769
42	USV	TRUE	0.8515	528.49	528.498	0.008	83.0242	80.6016	83.954	3.35236	1.26237	-425.773	1.00086	-65.1157	0.702988
43	USV	TRUE	0.909468	550.577	550.621	0.044	70.7671	70.2008	78.2263	8.0255	4.13321	-173.464	1.01384	-71.3579	0.575772
44	USV	TRUE	0.804614	578.741	578.743	0.0016	52.1939	50.8134	52.6837	1.87032	0.768088	-1168.95	1.03658	-72.2423	0.480286
