# Supplementary material for: Bazedoxifene reverses sexually dimorphic autistic-like abnormalities in biallelic MDGA1-mutant mice
Source: EMBO Mol Med. 2026 Mar 20;18(4):1358–98. doi: 10.1038/s44321-026-00402-y (PMC13084050; doi:10.1038/s44321-026-00402-y)
Supplement: Supplementary file 17 — Source data Fig. 3 [file 44321_2026_402_MOESM17_ESM.zip › Panel C/Batch1/P12/P12_WT_434.xlsx]

## Sheet: Sheet1
ID	Label	Accepted	Score	Begin Time (s)	End Time (s)	Call Length (s)	Principal Frequency (kHz)	Low Freq (kHz)	High Freq (kHz)	Delta Freq (kHz)	Frequency Standard Deviation (kHz)	Slope (kHz/s)	Sinuosity	Mean Power (dB/Hz)	Tonality
1	USV	TRUE	0.921902	0.0368	0.0384	0.0016	94.0836	93.8164	94.1727	0.356252	0.166622	1.79272e-11	1.17855	-59.3434	0.775411
2	USV	TRUE	0.712313	0.153204	0.166404	0.0132	93.9035	35.8177	98.9163	63.0987	18.0414	1530.59	13.347	-65.2555	0.589051
3	USV	TRUE	0.865374	0.302404	0.304404	0.002	95.6915	94.311	95.825	1.51407	0.571266	-569.367	1.25324	-67.2293	0.654326
4	USV	TRUE	0.797533	1.96673	1.98873	0.022	87.8289	87.1571	88.8578	1.70065	0.5953	-1.40413	1.06927	-67.9028	0.656959
5	USV	TRUE	0.874957	2.13666	2.13866	0.002	76.6901	75.8618	76.7702	0.908443	0.34276	341.62	1.1659	-65.9079	0.708098
6	USV	TRUE	0.731189	2.26546	2.26906	0.0036	90.198	84.3685	93.1419	8.7734	3.42451	-2602.37	1.21248	-69.5513	0.606483
7	USV	TRUE	0.748001	2.36986	2.37346	0.0036	84.0475	83.1367	84.2952	1.15853	0.376829	185.81	1.16447	-62.8796	0.704374
8	USV	TRUE	0.92064	2.51066	2.53306	0.0224	88.0957	86.1089	96.8927	10.7838	3.5652	324.601	1.35088	-66.5097	0.717262
9	USV	TRUE	0.946283	4.40371	4.41571	0.012	75.2305	72.887	76.9651	4.07809	1.40526	256.852	1.27424	-57.8941	0.842891
10	USV	TRUE	0.916685	4.51731	4.52891	0.0116	90.9854	88.6804	92.1821	3.50167	1.28406	-307.004	1.19673	-62.6924	0.773492
11	USV	TRUE	0.9471	4.63771	4.65891	0.0212	94.9122	77.5757	95.261	17.6853	7.46289	841.872	1.12183	-64.0459	0.71938
12	USV	TRUE	0.828113	6.92117	6.92717	0.006	82.4507	82.0618	84.7922	2.7304	1.1616	464.437	1.00294	-69.6259	0.631238
13	USV	TRUE	0.85129	7.09749	7.10629	0.0088	75.4307	74.1844	76.2059	2.02151	0.516069	-164.306	1.07299	-58.9383	0.774792
14	USV	TRUE	0.939068	7.23229	7.23509	0.0028	97.2413	94.9999	98.0726	3.07268	1.07262	-268.603	2.44177	-67.8649	0.715503
15	USV	TRUE	0.751971	7.37949	7.40469	0.0252	73.069	64.3355	81.9329	17.5974	5.81964	-608.095	1.02522	-61.1605	0.782164
16	USV	TRUE	0.919571	7.52309	7.53269	0.0096	78.3003	75.3111	81.3521	6.04092	1.50355	-32.485	1.78022	-58.2664	0.841801
17	USV	TRUE	0.928659	7.66229	7.66429	0.002	96.1075	95.8314	96.1342	0.302814	0.114253	113.873	1.03232	-55.3872	0.844938
18	USV	TRUE	0.874153	8.37502	8.38982	0.0148	85.7554	83.232	96.9375	13.7056	5.27497	931.58	1.03894	-66.1809	0.702494
19	USV	TRUE	0.930123	9.80655	9.80815	0.0016	84.013	83.7369	84.111	0.374065	0.153618	233.791	1.01068	-58.2768	0.776582
20	USV	TRUE	0.754069	9.95895	9.98815	0.0292	80.3417	72.8286	81.7101	8.88146	3.92405	-291.474	1.01539	-69.8465	0.591849
21	USV	TRUE	0.896707	10.1781	10.2125	0.0344	81.9251	67.0154	91.4333	24.4179	9.0459	-666.506	1.24619	-66.3647	0.644046
22	USV	TRUE	0.624677	10.3573	10.3617	0.0044	84.6674	82.9381	85.6471	2.709	0.953399	-652.402	1.01975	-67.8783	0.602543
23	USV	TRUE	0.695903	10.5869	10.5885	0.0016	66.2857	66.0097	66.3837	0.374065	0.153618	-233.791	1.01068	-68.4951	0.587448
24	USV	TRUE	0.978734	10.7353	10.7821	0.0468	49.7179	48.8758	74.7415	25.8657	12.7263	560.169	1.00798	-51.7326	0.840335
25	USV	TRUE	0.715483	10.8881	10.9021	0.014	86.8996	85.2855	88.4815	3.19597	0.868773	41.8066	1.19763	-73.0196	0.491616
26	USV	TRUE	0.714996	11.056	11.058	0.002	97.1955	96.8927	97.2935	0.400784	0.153333	176.854	1.03234	-68.6487	0.584828
27	USV	TRUE	0.623519	11.3188	11.3204	0.0016	88.0617	84.6951	88.6228	3.92768	1.59252	-2104.11	1.32046	-70.3047	0.636063
28	USV	TRUE	0.848274	11.7208	11.7232	0.0024	85.939	85.0707	86.0726	1.00196	0.375669	-389.651	1.07534	-63.2909	0.719128
29	USV	TRUE	0.754379	13.0495	13.0511	0.0016	83.1867	82.7859	83.4093	0.623441	0.249933	389.651	1.00816	-67.8991	0.632846
30	USV	TRUE	0.695834	16.7904	16.7984	0.008	76.5284	73.953	78.5641	4.61109	1.19936	-492.52	1.04863	-64.13	0.729123
31	USV	TRUE	0.852103	17.5012	17.51	0.0088	84.9128	83.9406	85.2654	1.32487	0.331192	-23.2316	1.06793	-68.4319	0.589499
32	USV	TRUE	0.6335	17.5628	17.5692	0.0064	54.8598	51.7575	55.9657	4.20823	1.24341	572.197	1.12077	-54.148	0.782659
33	USV	TRUE	0.821357	17.7868	17.7908	0.004	77.5393	72.874	79.3328	6.4588	2.42549	-1660.39	1.26806	-73.0366	0.548847
34	USV	TRUE	0.922523	18.2679	18.2723	0.0044	86.0038	84.5566	86.8128	2.25626	0.674091	-103.673	1.48179	-63.3418	0.790324
35	USV	TRUE	0.674397	19.6378	19.6438	0.006	77.411	74.0859	81.8344	7.74849	2.51265	-1303.86	1.02171	-61.6797	0.791594
36	USV	TRUE	0.933462	19.787	19.8006	0.0136	84.0361	82.4411	86.5109	4.06984	1.03773	-253.807	1.01919	-63.9603	0.702763
37	USV	TRUE	0.7306	21.8041	21.8065	0.0024	80.8739	78.5063	81.6086	3.10236	1.1014	-918.463	1.58208	-67.1387	0.713053
38	USV	TRUE	0.832222	29.4391	29.4427	0.0036	80.6201	76.1669	81.7037	5.53675	2.00784	-1572.32	1.06865	-61.7219	0.807006
39	USV	TRUE	0.804081	31.6381	31.6405	0.0024	91.9252	91.658	92.3928	0.73477	0.267807	306.154	1.00557	-68.8798	0.598805
40	USV	TRUE	0.678854	39.3316	39.3348	0.0032	77.2247	75.3896	77.9773	2.58771	0.969284	-549.418	1.42384	-68.3489	0.70242
41	USV	TRUE	0.886988	39.4764	39.4808	0.0044	84.1282	80.6584	84.2284	3.56994	1.3023	-791.239	1.16072	-71.6517	0.554101
42	USV	TRUE	0.719755	39.7672	39.7736	0.0064	87.1278	85.9034	88.8038	2.90038	1.03928	234.016	1.46065	-73.9133	0.550064
43	USV	TRUE	0.964405	44.0992	44.1024	0.0032	76.8237	76.0444	77.0463	1.00196	0.326679	-170.086	1.16076	-60.6305	0.800113
44	USV	TRUE	0.747786	47.917	47.9194	0.0024	87.4395	86.1481	87.8403	1.6922	0.600763	-500.98	1.35595	-65.1522	0.740489
45	USV	TRUE	0.649896	49.0677	49.0693	0.0016	66.2368	65.0078	66.7534	1.74564	0.709855	-1091.02	1.02644	-64.8735	0.717548
46	USV	TRUE	0.64954	49.1576	49.1648	0.0072	88.4453	87.6778	88.8168	1.13896	0.32071	-71.7027	1.05784	-72.2868	0.496682
47	USV	TRUE	0.7438	49.3112	49.316	0.0048	86.2339	85.2542	86.516	1.26173	0.392756	-193.908	1.08095	-68.6032	0.607773
48	USV	TRUE	0.988426	51.3255	51.3287	0.0032	70.7582	69.6968	73.4375	3.74065	1.32137	1168.95	1.03657	-58.9344	0.845903
49	USV	TRUE	0.712219	53.5906	53.5922	0.0016	76.0568	75.656	76.2794	0.623441	0.249933	-389.651	1.00816	-65.8291	0.692653
50	USV	TRUE	0.642133	53.771	53.773	0.002	86.0403	84.9181	86.5301	1.61204	0.648479	-842.282	1.04192	-62.9821	0.779084
51	USV	TRUE	0.9871	58.6658	58.6978	0.032	81.8516	77.4844	83.1504	5.66599	1.35978	99.7831	1.13708	-54.766	0.856535
52	USV	TRUE	0.968971	58.8066	58.8486	0.042	85.6949	82.7509	88.7329	5.98207	1.81488	-99.8885	1.08293	-52.7702	0.87067
53	USV	TRUE	0.980945	64.6962	64.7054	0.0092	88.9757	85.9222	90.8608	4.93859	1.8684	623.186	1.0831	-57.2052	0.84384
54	USV	TRUE	0.767319	64.8418	64.847	0.0052	94.7142	92.8959	95.7682	2.87228	1.01129	566.023	1.18579	-64.5981	0.729209
55	USV	TRUE	0.936962	68.5647	68.5667	0.002	85.3773	85.0745	85.4753	0.400784	0.153333	-176.854	1.03234	-59.2607	0.764644
56	USV	TRUE	0.737613	73.9975	73.9991	0.0016	72.3409	70.9871	72.9822	1.99501	0.806008	1246.88	1.01819	-64.0522	0.694306
57	USV	TRUE	0.89277	79.0055	79.0071	0.0016	79.1282	76.6166	79.8585	3.2419	1.34747	-2026.18	1.03592	-63.8905	0.777964
58	USV	TRUE	0.75763	79.1279	79.1303	0.0024	80.2073	77.4018	82.4784	5.07659	1.83116	2115.25	1.00077	-74.9218	0.563212
59	USV	TRUE	0.690993	79.2991	79.3015	0.0024	97.8575	95.9204	98.6591	2.73869	1.0139	-1141.12	1.0282	-64.0489	0.751718
60	USV	TRUE	0.891706	79.4343	79.4363	0.002	97.7216	97.2407	98.9329	1.6922	0.657968	-770.395	1.26855	-63.8588	0.760311
61	USV	TRUE	0.988618	80.739	80.939	0.2	84.6334	72.5464	87.2279	14.6815	6.92788	64.9127	1.39659	-60.6159	0.693915
62	USV	TRUE	0.990292	83.8344	83.8572	0.0228	74.0511	73.1011	76.7082	3.60705	1.04819	68.3381	1.135	-55.5762	0.85614
63	USV	TRUE	0.898635	86.6698	86.6818	0.012	97.8086	94.5504	99.2856	4.73517	1.39354	132.391	1.31138	-66.0157	0.713152
64	USV	TRUE	0.936732	86.8546	86.8562	0.0016	78.5865	78.5865	78.5865	2.84217e-14	7.53644e-15	1.39022e-11	1	-60.8213	0.787365
65	USV	TRUE	0.729274	87.2293	87.2321	0.0028	72.0016	69.5895	73.6122	4.02268	1.48587	1503.82	1.01037	-64.4842	0.791494
66	USV	TRUE	0.652892	91.0995	91.1363	0.0368	39.4964	28.5268	44.9144	16.3876	4.24549	-222.654	5.28922	-91.5571	0.149802
67	USV	TRUE	0.675803	99.42	99.422	0.002	80.0697	76.3691	83.8326	7.46348	2.78391	-3719.65	1.00005	-62.3999	0.807472
68	USV	TRUE	0.97408	110.047	110.054	0.0072	88.8472	87.63	89.53	1.90001	0.569118	-91.0162	1.16087	-58.8759	0.772277
69	USV	TRUE	0.982383	110.202	110.218	0.0164	86.4026	84.985	96.2812	11.2962	3.68159	619.122	1.25442	-57.5613	0.787033
70	USV	TRUE	0.86746	122.101	122.106	0.0052	85.0981	76.2363	85.7586	9.52233	2.91148	-1426.4	1.12111	-58.1064	0.808671
71	USV	TRUE	0.804707	122.263	122.277	0.014	83.8982	82.3841	84.5513	2.1672	0.708638	-163.798	1.01092	-61.3633	0.726205
72	USV	TRUE	0.793649	122.44	122.45	0.0096	84.5625	83.9835	84.9039	0.920318	0.265553	-5.35235	1.03108	-55.2719	0.772713
73	USV	TRUE	0.973527	122.674	122.693	0.0184	83.1697	82.0564	85.4779	3.42151	0.995184	14.4997	1.11451	-55.9975	0.855366
74	USV	TRUE	0.950034	122.855	122.871	0.0156	87.4363	84.4174	88.2472	3.82971	1.244	-253.804	1.01913	-58.9653	0.64467
75	USV	TRUE	0.975894	123.003	123.014	0.0112	91.5896	90.0809	98.4424	8.36152	2.05289	686.405	1.01696	-61.047	0.77368
76	USV	TRUE	0.930075	123.477	123.489	0.0124	86.8736	86.4506	87.1483	0.697661	0.238185	59.0244	1.00924	-65.0084	0.649809
77	USV	TRUE	0.94641	127.506	127.588	0.0816	84.0437	75.4183	96.7199	21.3016	7.47293	70.2633	1.37577	-63.876	0.657519
78	USV	TRUE	0.604229	127.728	127.732	0.0032	85.6903	85.104	85.72	0.616019	0.209468	145.346	1.04719	-65.7906	0.658832
79	USV	TRUE	0.712805	127.919	127.922	0.0024	75.1427	74.8087	75.1798	0.371096	0.138851	-139.161	1.01913	-65.0725	0.721446
80	USV	TRUE	0.738909	128.064	128.066	0.002	98.7138	98.5178	98.8206	0.302814	0.137361	-6.63485e-13	1.09531	-61.9439	0.774796
81	USV	TRUE	0.79244	129.214	129.228	0.014	70.5294	68.1544	73.513	5.35863	1.61931	-383.313	1.00429	-58.0002	0.795409
82	USV	TRUE	0.9532	130.884	130.889	0.0056	70.976	70.4066	71.0043	0.597679	0.191401	-87.1094	1.01284	-60.3992	0.76185
83	USV	TRUE	0.907188	135.904	135.909	0.0048	75.5873	75.2013	76.4556	1.2543	0.361486	222.963	1.01617	-65.7002	0.671017
84	USV	TRUE	0.886209	145.495	145.497	0.0016	82.8497	81.7275	83.0367	1.30923	0.530841	-701.372	1.21969	-66.6611	0.67328
85	USV	TRUE	0.90806	146.471	146.474	0.0024	73.7679	73.7679	73.7679	1.42109e-14	3.90529e-15	-8.11157e-13	1	-59.9473	0.782505
86	USV	TRUE	0.938949	165.932	165.937	0.0052	89.0864	86.3764	89.6276	3.25127	1.0976	-551.161	1.10002	-55.58	0.84732
87	USV	TRUE	0.976235	166.086	166.118	0.032	86.3477	84.6595	87.5431	2.88353	0.747212	-36.822	1.05443	-57.7778	0.843231
88	USV	TRUE	0.898259	203.841	203.848	0.0068	86.2712	84.3861	86.5384	2.15236	0.632587	-257.546	1.06733	-59.117	0.793274
89	USV	TRUE	0.786338	241.698	241.702	0.0036	88.0097	87.3465	88.2759	0.929491	0.335602	126.067	1.15923	-63.6852	0.757442
90	USV	TRUE	0.802448	271.922	271.923	0.0016	75.057	74.6562	75.2797	0.623441	0.249933	-389.651	1.00816	-62.9839	0.776745
91	USV	TRUE	0.903109	295.349	295.357	0.0076	74.1056	72.6482	75.9463	3.29805	1.01262	440.182	1.01161	-61.0702	0.775822
92	USV	TRUE	0.808625	318.269	318.345	0.0768	48.0465	31.2581	68.0412	36.783	9.02353	94.6336	9.8761	-92.0685	0.159248
93	USV	TRUE	0.68184	322.697	322.74	0.0432	40.9046	29.267	50.2711	21.004	6.10994	-49.1514	8.12795	-91.2748	0.169113
94	USV	TRUE	0.752704	342.352	342.427	0.0752	53.4308	30.6604	72.8763	42.2159	9.34188	-157.495	11.9502	-91.8845	0.166621
95	USV	TRUE	0.780828	343.574	343.596	0.0216	43.3936	43.0736	43.826	0.752428	0.263591	-21.2946	1.00284	-71.7833	0.419553
96	USV	TRUE	0.609148	373.768	373.773	0.0048	95.8847	95.3853	96.3841	0.998859	0.507434	-227.603	1.00444	-75.1033	0.437772
97	USV	TRUE	0.682061	373.958	373.961	0.0032	92.2795	91.9529	94.4393	2.48634	0.859766	-663.334	1.21249	-60.8353	0.77636
98	USV	TRUE	0.696162	374.106	374.108	0.0028	95.8221	91.0647	96.1932	5.12855	1.85423	-1623.99	1.13941	-68.0923	0.668783
99	USV	TRUE	0.686338	374.252	374.256	0.0044	86.7569	85.9999	87.2245	1.22462	0.389509	-267.423	1.00474	-70.4754	0.552995
100	USV	TRUE	0.69581	374.495	374.511	0.0164	89.6792	75.8195	91.779	15.9595	7.02708	-1020.87	1.00419	-70.377	0.546072
101	USV	TRUE	0.902967	432.071	432.076	0.0048	91.2448	87.2147	93.6495	6.43481	2.54256	1397.83	1.86766	-68.0247	0.714214
102	USV	TRUE	0.84934	432.461	432.462	0.0016	84.5103	83.8869	85.1338	1.24688	0.492874	-779.302	1	-74.5326	0.407458
103	USV	TRUE	0.903039	432.693	432.743	0.0496	83.1394	76.6602	87.7519	11.0917	3.34129	-64.9746	1.18943	-60.2377	0.759393
104	USV	TRUE	0.88385	432.914	432.92	0.0056	83.9371	82.1559	85.0059	2.85002	0.890083	-492.564	1.01096	-61.5227	0.77082
105	USV	TRUE	0.829196	435.62	435.624	0.004	76.3436	73.9983	76.7667	2.76838	0.904551	494.401	1.3622	-70.1487	0.557364
106	USV	TRUE	0.84913	437.456	437.458	0.002	76.6385	75.8592	77.4178	1.5586	0.583176	779.302	1	-70.055	0.656369
107	USV	TRUE	0.877384	437.632	437.649	0.0168	80.8646	74.0344	81.0057	6.97128	2.93564	414.244	1.03822	-73.53	0.485548
108	USV	TRUE	0.995485	486.311	486.576	0.265	86.3588	46.9819	95.295	48.3131	19.9736	156.545	1.66677	-62.4394	0.647037
109	USV	TRUE	0.942617	486.729	486.78	0.0512	94.7094	94.1453	94.7984	0.653129	0.212825	9.99622	1.00149	-60.1773	0.700342
110	USV	TRUE	0.862035	568.702	568.708	0.0056	62.3504	61.2925	63.0699	1.77737	0.596524	307.283	1.01681	-65.8658	0.702155
111	USV	TRUE	0.670699	569.13	569.133	0.0028	64.677	64.3542	64.7475	0.393362	0.136623	111.329	1.02237	-67.046	0.634019
112	USV	TRUE	0.618908	593.701	593.721	0.0196	87.2225	74.3195	87.762	13.4425	4.8452	-721.069	1.07475	-74.2127	0.445679
113	USV	TRUE	0.770759	593.776	593.781	0.0044	48.7738	48.1504	49.9762	1.82579	0.591187	-402.626	1.01225	-56.0217	0.860046
114	USV	TRUE	0.987117	594.263	594.453	0.19	89.6217	74.2277	98.7501	24.5224	8.33982	69.8317	6.08096	-67.9835	0.472297
115	USV	TRUE	0.690233	594.581	594.589	0.0076	66.634	64.8939	66.9595	2.06557	0.78652	292.366	1.00953	-45.8551	0.790769
116	USV	TRUE	0.6147	594.722	594.724	0.002	95.9501	95.6162	96.5869	0.970787	0.388846	-509.568	1.02048	-56.3303	0.796236
117	USV	TRUE	0.97349	594.84	594.846	0.0064	87.4547	84.486	87.7071	3.22111	0.94406	-353.906	1.18044	-58.2606	0.802323
118	USV	TRUE	0.825067	594.98	594.981	0.0016	93.2791	86.92	94.2945	7.37442	2.99294	-3974.44	1.31666	-60.9951	0.771362
119	USV	TRUE	0.847545	595.144	595.147	0.0032	98.4008	97.0129	101.214	4.20081	1.4447	1297.29	1.01333	-67.0319	0.678342
120	USV	TRUE	0.861435	595.307	595.31	0.0032	89.2707	88.3356	89.7383	1.40274	0.469938	-9.2774	1.4683	-61.8444	0.78147
121	USV	TRUE	0.855003	595.42	595.429	0.0088	70.2767	68.6216	71.7423	3.12068	0.962946	-343.455	1.00463	-61.3774	0.772055
122	USV	TRUE	0.901715	595.551	595.558	0.0064	77.8515	76.1947	78.6829	2.48826	0.737145	-100.979	1.34968	-64.5229	0.775302
123	USV	TRUE	0.771397	595.832	595.837	0.0048	96.3583	94.7774	97.7981	3.02072	1.04254	358.658	1.75151	-62.6547	0.787026
124	USV	TRUE	0.729467	596.01	596.012	0.0024	85.0271	84.2923	85.4279	1.13555	0.414699	-473.147	1.01108	-55.4711	0.83727
125	USV	TRUE	0.937051	596.134	596.141	0.0072	89.705	86.4542	93.9949	7.54067	2.99154	1280.31	1.11042	-58.644	0.805276
126	USV	TRUE	0.891906	596.266	596.268	0.0024	86.3453	85.3581	86.5902	1.23204	0.436444	-306.154	1.33097	-56.1644	0.854705
127	USV	TRUE	0.978957	596.673	596.675	0.0016	96.5988	96.3494	96.67	0.320627	0.129065	-155.86	1.04572	-60.8264	0.784212
128	USV	TRUE	0.678899	597.231	597.25	0.0184	79.1337	77.8167	91.8929	14.0763	6.44539	740.53	1.00585	-69.488	0.669637
129	USV	TRUE	0.949368	597.377	597.381	0.004	97.0447	94.3506	98.3361	3.98557	1.26132	-558.668	1.80857	-63.5512	0.74599
130	USV	TRUE	0.796201	598.552	598.555	0.0032	72.3641	70.9613	72.6016	1.64024	0.547187	-364.911	1.2203	-62.0016	0.796488
