# Supplementary material for: Bazedoxifene reverses sexually dimorphic autistic-like abnormalities in biallelic MDGA1-mutant mice
Source: EMBO Mol Med. 2026 Mar 20;18(4):1358–98. doi: 10.1038/s44321-026-00402-y (PMC13084050; doi:10.1038/s44321-026-00402-y)
Supplement: Supplementary file 17 — Source data Fig. 3 [file 44321_2026_402_MOESM17_ESM.zip › Panel C/Batch1/P12/P12_WT_469.xlsx]

## Sheet: Sheet1
ID	Label	Accepted	Score	Begin Time (s)	End Time (s)	Call Length (s)	Principal Frequency (kHz)	Low Freq (kHz)	High Freq (kHz)	Delta Freq (kHz)	Frequency Standard Deviation (kHz)	Slope (kHz/s)	Sinuosity	Mean Power (dB/Hz)	Tonality
1	USV	TRUE	0.806594	43.8177	43.8201	0.0024	84.2376	84.0521	84.3861	0.333986	0.138851	-8.22858e-13	1.07756	-68.9129	0.599227
2	USV	TRUE	0.754818	60.3596	60.3648	0.0052	85.5419	84.7997	86.336	1.53634	0.491255	-293.125	1.00351	-67.1937	0.600634
3	USV	TRUE	0.773157	67.6687	67.6707	0.002	80.0023	79.174	80.0824	0.908443	0.34276	-341.62	1.1659	-64.3489	0.716115
4	USV	TRUE	0.718421	67.8011	67.8043	0.0032	75.9852	75.2059	76.7868	1.58087	0.554413	-505.618	1.0023	-67.3847	0.658698
5	USV	TRUE	0.74708	68.4383	68.4519	0.0136	100.696	99.0453	101.809	2.76377	0.80968	151.982	1.11761	-72.1764	0.543071
6	USV	TRUE	0.724295	68.6047	68.6203	0.0156	84.94	76.2998	85.9224	9.62256	2.27859	-458.562	1.08996	-69.4851	0.540756
7	USV	TRUE	0.661769	110.549	110.551	0.0016	82.7786	82.5025	82.8766	0.374065	0.153618	233.791	1.01068	-69.2085	0.637995
8	USV	TRUE	0.788673	190.946	190.949	0.0024	98.7945	98.3046	98.9281	0.623441	0.22042	166.993	1.10143	-66.1064	0.663825
9	USV	TRUE	0.854005	195.18	195.204	0.024	85.3138	82.0972	88.0881	5.99082	1.68294	-81.6358	1.12736	-61.1914	0.723052
10	USV	TRUE	0.811396	195.349	195.354	0.0048	83.4563	82.4276	83.9807	1.55304	0.576632	-331.959	1.02413	-63.1699	0.649456
11	USV	TRUE	0.644538	195.439	195.453	0.0136	81.6138	67.5786	84.1075	16.5289	6.6323	-1289.15	1.00861	-70.1452	0.610605
12	USV	TRUE	0.639947	195.569	195.582	0.0132	67.7308	66.4697	73.4679	6.99818	1.99432	-363.295	1.20337	-73.3458	0.541442
13	USV	TRUE	0.769548	195.688	195.703	0.0144	91.5364	89.3729	98.1122	8.73931	3.47033	-589.523	1.24121	-60.1705	0.785832
14	USV	TRUE	0.769769	211.477	211.479	0.002	73.2853	73.0894	73.3922	0.302814	0.137361	-1.87435e-12	1.09531	-67.1862	0.677674
15	USV	TRUE	0.773536	221.171	221.173	0.0016	76.6083	75.8869	81.391	5.5041	2.27333	-3195.14	1.16152	-66.1969	0.728478
16	USV	TRUE	0.686238	308.352	308.371	0.0192	81.2015	79.9574	81.7802	1.82282	0.508539	27.0554	1.0828	-76.4311	0.460065
17	USV	TRUE	0.921318	309.589	309.954	0.365	80.5255	74.6253	84.4137	9.78839	4.26993	-16.9904	1.69905	-69.5753	0.451275
18	USV	TRUE	0.878598	310.128	310.132	0.004	82.3797	80.6726	83.1367	2.46408	0.780934	-568.958	1.03148	-63.5742	0.698389
19	USV	TRUE	0.683331	310.606	310.609	0.0032	63.2116	62.5288	63.2932	0.764458	0.268708	207.195	1.04814	-63.7575	0.713756
20	USV	TRUE	0.844299	311.085	311.087	0.002	92.519	92.3231	92.6259	0.302814	0.137361	-3.4833e-12	1.09531	-59.4416	0.798258
21	USV	TRUE	0.814528	327.305	327.307	0.002	88.5231	88.0733	89.3024	1.22907	0.457432	-602.448	1.01262	-66.5991	0.625547
22	USV	TRUE	0.661361	552.778	552.781	0.0028	83.7032	83.1095	84.297	1.18751	0.402234	-409.973	1.00177	-67.1982	0.644514
