# Supplementary material for: Bazedoxifene reverses sexually dimorphic autistic-like abnormalities in biallelic MDGA1-mutant mice
Source: EMBO Mol Med. 2026 Mar 20;18(4):1358–98. doi: 10.1038/s44321-026-00402-y (PMC13084050; doi:10.1038/s44321-026-00402-y)
Supplement: Supplementary file 17 — Source data Fig. 3 [file 44321_2026_402_MOESM17_ESM.zip › Panel C/Batch1/P12/P12_WT_471.xlsx]

## Sheet: Sheet1
ID	Label	Accepted	Score	Begin Time (s)	End Time (s)	Call Length (s)	Principal Frequency (kHz)	Low Freq (kHz)	High Freq (kHz)	Delta Freq (kHz)	Frequency Standard Deviation (kHz)	Slope (kHz/s)	Sinuosity	Mean Power (dB/Hz)	Tonality
1	USV	TRUE	0.98687	278.698	278.707	0.0084	86.6519	86.0953	87.1101	1.01479	0.286156	106.767	1.0099	-56.9482	0.768283
2	USV	TRUE	0.983059	296.685	296.706	0.0216	76.8029	76.6989	80.5138	3.81487	1.23261	-118.432	1.09363	-58.3257	0.801903
3	USV	TRUE	0.686747	296.834	296.855	0.0208	81.6282	80.296	82.4396	2.14358	0.723653	-54.2064	1.05845	-71.5973	0.588096
4	USV	TRUE	0.736905	325.77	325.776	0.006	84.425	83.2523	84.4992	1.24688	0.421906	197.227	1.02909	-65.6816	0.653203
5	USV	TRUE	0.75575	328.781	328.783	0.0016	85.0929	84.4695	85.7164	1.24688	0.492874	-779.302	1	-66.6219	0.694106
6	USV	TRUE	0.777726	388.534	388.551	0.0168	82.601	80.7621	82.9594	2.19733	0.815588	-117.915	1.05021	-70.8962	0.582683
7	USV	TRUE	0.956549	399.021	399.038	0.0172	86.2712	83.9927	87.1619	3.16916	1.1058	177.921	1.06654	-57.4768	0.773622
8	USV	TRUE	0.971373	410.212	410.229	0.0164	85.4399	84.565	87.4501	2.88508	0.803605	144.616	1.03343	-57.4081	0.847158
9	USV	TRUE	0.692834	410.292	410.295	0.0028	83.3049	82.8188	83.4645	0.645707	0.21949	-111.329	1.10919	-60.3331	0.78274
10	USV	TRUE	0.933197	410.466	410.477	0.0116	95.3231	94.3926	97.6406	3.24802	1.00285	220.745	1.08614	-54.497	0.769419
11	USV	TRUE	0.794394	410.803	410.806	0.0028	76.1058	74.3914	77.9539	3.56252	1.27895	-1304.14	1.00123	-60.7676	0.817249
12	USV	TRUE	0.910731	425.571	425.576	0.0048	89.9052	86.5728	92.399	5.82621	2.17406	1278.85	1.58859	-69.7433	0.648567
13	USV	TRUE	0.614489	442.447	442.45	0.0028	82.397	82.0853	82.4786	0.393362	0.146665	-137.836	1.01178	-65.5398	0.642523
14	USV	TRUE	0.884497	486.11	486.122	0.0124	74.0905	73.4615	74.9174	1.45587	0.508398	-67.3709	1.05675	-65.8314	0.693881
