# Supplementary material for: Bazedoxifene reverses sexually dimorphic autistic-like abnormalities in biallelic MDGA1-mutant mice
Source: EMBO Mol Med. 2026 Mar 20;18(4):1358–98. doi: 10.1038/s44321-026-00402-y (PMC13084050; doi:10.1038/s44321-026-00402-y)
Supplement: Supplementary file 17 — Source data Fig. 3 [file 44321_2026_402_MOESM17_ESM.zip › Panel C/Batch1/P12/P12_WT_473.xlsx]

## Sheet: Sheet1
ID	Label	Accepted	Score	Begin Time (s)	End Time (s)	Call Length (s)	Principal Frequency (kHz)	Low Freq (kHz)	High Freq (kHz)	Delta Freq (kHz)	Frequency Standard Deviation (kHz)	Slope (kHz/s)	Sinuosity	Mean Power (dB/Hz)	Tonality
1	USV	TRUE	0.656834	21.7881	21.7905	0.0024	83.2192	82.2172	83.3899	1.17266	0.431111	417.483	1.14127	-61.9343	0.734108
2	USV	TRUE	0.788722	320.406	320.41	0.0036	88.7331	86.6995	89.6163	2.91682	1.03399	-53.7527	2.25733	-64.5207	0.750642
3	USV	TRUE	0.733547	341.415	341.42	0.0052	95.8023	84.8011	96.1738	11.3727	5.01112	-2291.52	1.09585	-68.5949	0.623997
4	USV	TRUE	0.915162	352.272	352.276	0.004	92.3917	85.1331	93.2082	8.07505	2.81635	-1943.53	1.06739	-65.9683	0.722007
5	USV	TRUE	0.836001	353.664	353.69	0.026	71.763	71.5139	71.8978	0.383991	0.1373	9.26044	1.00112	-71.8816	0.472198
6	USV	TRUE	0.853143	353.85	353.855	0.0044	71.5826	68.4357	72.9259	4.49026	1.47044	992.098	1.026	-69.8888	0.643299
7	USV	TRUE	0.811776	354.026	354.03	0.004	67.4596	67.0848	68.9243	1.83955	0.727719	-459.143	1.00001	-66.4093	0.694305
8	USV	TRUE	0.788344	359.821	359.824	0.0028	69.7937	68.8882	70.6992	1.81095	0.620202	632.63	1.00105	-67.0079	0.705887
9	USV	TRUE	0.973043	382.269	382.283	0.0132	89.7766	86.0879	92.0996	6.01176	1.95107	-324.688	1.3453	-54.41	0.854274
10	USV	TRUE	0.616074	410.359	410.368	0.0084	46.5945	46.2218	64.0382	17.8164	7.9653	2327.83	1.07649	-65.8419	0.615928
11	USV	TRUE	0.76041	410.461	410.471	0.01	82.2393	74.8916	83.6866	8.79498	1.98396	-530.978	1.18377	-54.9097	0.767495
12	USV	TRUE	0.840107	410.768	410.777	0.0084	67.635	65.8306	68.3082	2.47766	0.713321	199.991	1.06511	-60.8951	0.779139
13	USV	TRUE	0.66488	557.055	557.056	0.0016	89.4145	88.0963	91.0888	2.99252	1.18583	-1870.32	1.00114	-57.4434	0.835883
14	USV	TRUE	0.759841	580.556	580.557	0.0016	101.526	101.276	101.775	0.498753	0.197149	-311.721	1	-48.1656	0.861389
