# Supplementary material for: Bazedoxifene reverses sexually dimorphic autistic-like abnormalities in biallelic MDGA1-mutant mice
Source: EMBO Mol Med. 2026 Mar 20;18(4):1358–98. doi: 10.1038/s44321-026-00402-y (PMC13084050; doi:10.1038/s44321-026-00402-y)
Supplement: Supplementary file 17 — Source data Fig. 3 [file 44321_2026_402_MOESM17_ESM.zip › Panel C/Batch1/P12/P12_WT_475.xlsx]

## Sheet: Sheet1
ID	Label	Accepted	Score	Begin Time (s)	End Time (s)	Call Length (s)	Principal Frequency (kHz)	Low Freq (kHz)	High Freq (kHz)	Delta Freq (kHz)	Frequency Standard Deviation (kHz)	Slope (kHz/s)	Sinuosity	Mean Power (dB/Hz)	Tonality
1	USV	TRUE	0.696896	0.400004	0.403204	0.0032	62.8291	59.0291	65.8053	6.77621	2.64803	2385.84	1.02003	-71.4845	0.594429
2	USV	TRUE	0.911842	19.515	19.5166	0.0016	61.5113	59.6766	61.921	2.24439	0.947695	1402.74	1.07026	-66.3519	0.725243
3	USV	TRUE	0.696557	20.7389	20.7409	0.002	61.8075	60.1598	63.7847	3.62487	1.46888	1945.39	1.00896	-68.7759	0.702614
4	USV	TRUE	0.767747	23.8367	23.8395	0.0028	51.5094	51.2793	54.0106	2.73127	0.962292	809.343	1.19945	-67.5051	0.660886
5	USV	TRUE	0.854541	25.6006	25.6026	0.002	60.9499	60.6204	61.2794	0.659067	0.266714	353.708	1.00734	-60.7598	0.771033
6	USV	TRUE	0.675259	32.0833	32.0849	0.0016	77.775	77.1071	78.9774	1.87032	0.749798	-1168.95	1.01167	-62.8923	0.780338
7	USV	TRUE	0.91969	32.2581	32.2641	0.006	61.1507	59.7553	61.9003	2.14494	0.727353	-376.008	1.01122	-55.7811	0.848151
8	USV	TRUE	0.707946	32.4513	32.4613	0.01	75.1702	74.3277	76.2119	1.88412	0.634128	-149.059	1.04623	-67.9146	0.64008
9	USV	TRUE	0.815627	32.5845	32.5917	0.0072	61.1437	56.6121	61.3055	4.69344	1.86222	-689.506	1.01918	-67.242	0.65061
10	USV	TRUE	0.903508	39.1608	39.1648	0.004	98.764	96.7379	99.098	2.36017	0.777302	436.038	1.29269	-53.892	0.875598
11	USV	TRUE	0.802961	39.31	39.3224	0.0124	91.9779	83.4205	94.7611	11.3407	4.30104	-1089.24	1.1001	-53.1831	0.873896
12	USV	TRUE	0.775525	348.789	348.79	0.0016	59.898	59.6486	60.1474	0.498753	0.197149	-311.721	1	-55.4633	0.862145
13	USV	TRUE	0.680551	353.039	353.041	0.0016	78.0353	75.8799	79.1218	3.2419	1.30562	-2026.18	1.00907	-66.8867	0.730222
14	USV	TRUE	0.792169	353.48	353.484	0.0036	85.9611	85.1002	86.3619	1.26173	0.424443	134.719	1.30346	-53.1899	0.876701
15	USV	TRUE	0.637969	355.354	355.356	0.0024	84.1743	83.2391	84.6418	1.40274	0.514313	-584.476	1.01687	-52.6764	0.889189
16	USV	TRUE	0.614869	364.602	364.603	0.0016	87.1565	86.4618	88.2074	1.74564	0.695034	1091.02	1.00602	-67.1958	0.710242
17	USV	TRUE	0.831843	389.343	389.347	0.0032	58.7192	57.0864	59.5653	2.47892	0.893403	-804.041	1.01938	-46.6034	0.92092
18	USV	TRUE	0.639082	427.15	427.152	0.0016	63.2872	63.2872	63.2872	7.10543e-15	3.87148e-15	4.96507e-12	1	-70.0298	0.569758
19	USV	TRUE	0.773554	488.372	488.375	0.0028	64.8719	64.8422	65.1094	0.267189	0.0891293	67.1507	1.01361	-44.4527	0.924528
20	USV	TRUE	0.761069	546.269	546.272	0.0028	96.6384	95.4398	96.8574	1.41759	0.508632	454.151	1.11983	-65.2806	0.721095
21	USV	TRUE	0.851738	571.754	571.801	0.0472	61.8216	61.2306	76.9326	15.702	7.59831	340.234	1.04815	-61.3438	0.66439
22	USV	TRUE	0.888101	571.931	571.944	0.0128	64.0021	62.5845	64.5513	1.96681	0.598083	-149.71	1.01355	-58.7067	0.783411
23	USV	TRUE	0.830417	576.414	576.416	0.0016	81.016	74.5322	82.6013	8.06911	3.25062	-4052.37	1.48347	-66.74	0.674655
