# Supplementary material for: Bazedoxifene reverses sexually dimorphic autistic-like abnormalities in biallelic MDGA1-mutant mice
Source: EMBO Mol Med. 2026 Mar 20;18(4):1358–98. doi: 10.1038/s44321-026-00402-y (PMC13084050; doi:10.1038/s44321-026-00402-y)
Supplement: Supplementary file 17 — Source data Fig. 3 [file 44321_2026_402_MOESM17_ESM.zip › Panel C/Batch1/P12/P12_WT_479.xlsx]

## Sheet: Sheet1
ID	Label	Accepted	Score	Begin Time (s)	End Time (s)	Call Length (s)	Principal Frequency (kHz)	Low Freq (kHz)	High Freq (kHz)	Delta Freq (kHz)	Frequency Standard Deviation (kHz)	Slope (kHz/s)	Sinuosity	Mean Power (dB/Hz)	Tonality
1	USV	TRUE	0.815372	288.244	288.248	0.0032	94.1076	91.7994	95.3026	3.50315	1.24112	1114.83	1.01933	-66.0274	0.72886
2	USV	TRUE	0.716603	297.982	297.985	0.0028	88.8603	86.5076	94.4194	7.91177	3.02594	3002.34	1.0336	-66.2226	0.715515
3	USV	TRUE	0.786717	302.731	302.737	0.0056	85.1559	84.102	85.7497	1.64767	0.542866	-299.395	1.00823	-59.9731	0.774368
4	USV	TRUE	0.777902	307.379	307.384	0.0052	85.9236	83.6986	91.69	7.99144	3.45935	1747.95	1.02069	-66.4374	0.720321
5	USV	TRUE	0.681341	307.83	307.834	0.0032	92.6899	92.6602	93.0387	0.378518	0.126336	-91.2278	1.01661	-63.4909	0.71313
6	USV	TRUE	0.650074	308.1	308.104	0.004	96.8776	96.1948	97.078	0.883209	0.298784	-195.669	1.04613	-67.1067	0.60209
7	USV	TRUE	0.862049	308.399	308.402	0.0032	63.3454	62.6922	63.4196	0.727348	0.242777	-157.716	1.06856	-49.5418	0.915936
8	USV	TRUE	0.990711	308.562	309.187	0.625	80.2119	57.772	92.8381	35.0661	9.39411	53.6922	1.79352	-56.0948	0.729023
9	USV	TRUE	0.686302	308.551	308.557	0.006	59.7315	57.5346	60.8819	3.34729	1.09653	-567.122	1.01657	-53.4969	0.797069
10	USV	TRUE	0.693541	313.841	313.845	0.0036	89.5301	87.9493	90.7547	2.80549	1.09169	889.281	1.03541	-60.329	0.807006
11	USV	TRUE	0.683246	314.004	314.006	0.002	88.5251	87.5989	88.8101	1.21126	0.439268	341.62	1.3553	-56.7684	0.843434
12	USV	TRUE	0.946552	314.111	314.127	0.016	85.1726	82.4165	96.8967	14.4802	4.09739	753.527	1.07922	-63.52	0.727069
13	USV	TRUE	0.648058	315.423	315.426	0.0028	82.8266	79.6797	83.836	4.15628	1.54222	1509.12	1.05171	-60.7699	0.799303
14	USV	TRUE	0.912965	315.604	315.623	0.0192	70.6285	68.3247	74.3439	6.01918	1.90359	-302.359	1.00387	-59.0822	0.78545
15	USV	TRUE	0.751642	316.46	316.466	0.006	83.9584	83.398	84.348	0.950006	0.30582	84.9155	1.05668	-58.0188	0.78722
16	USV	TRUE	0.743719	316.927	316.931	0.004	86.6673	85.5837	93.0056	7.42192	2.7649	1952.98	1.08002	-59.1936	0.809506
17	USV	TRUE	0.834276	317.055	317.059	0.0044	59.516	58.6996	59.709	1.00938	0.372071	-240.434	1.02731	-53.456	0.878572
18	USV	TRUE	0.683959	317.217	317.219	0.0028	94.9611	93.9561	99.5438	5.58763	2.38094	2099.8	1.02149	-67.5113	0.704895
19	USV	TRUE	0.75623	317.957	317.963	0.006	93.0634	84.2934	94.6456	10.3522	3.78325	1595.89	1.53317	-70.4111	0.658456
20	USV	TRUE	0.744599	330.588	330.594	0.006	87.1077	85.6604	88.106	2.44555	0.788017	-434.835	1.01761	-70.1061	0.543846
21	USV	TRUE	0.783824	330.92	330.95	0.0304	86.8393	85.5916	90.2984	4.70684	1.62357	116.115	1.05107	-67.5608	0.659233
22	USV	TRUE	0.909483	349.107	349.136	0.0296	84.0696	83.6911	86.8454	3.15432	1.00101	62.7229	1.04027	-62.9963	0.725861
23	USV	TRUE	0.930986	350.615	350.619	0.0048	86.2135	82.3392	87.401	5.06175	1.50219	-244.985	2.12704	-53.4549	0.881008
24	USV	TRUE	0.780298	350.765	350.768	0.0024	84.7176	82.8473	91.2638	8.41646	3.18233	-3506.86	1.02363	-54.2528	0.828854
25	USV	TRUE	0.639735	350.896	350.898	0.0016	63.2872	61.8533	63.5366	1.68329	0.703964	1013.09	1.11772	-57.8798	0.785609
26	USV	TRUE	0.780059	351.158	351.166	0.008	60.7326	55.9386	61.9993	6.06071	2.67877	752.501	1.0018	-70.1749	0.622288
27	USV	TRUE	0.786849	351.319	351.325	0.0068	87.6957	87.2281	88.9224	1.69429	0.459412	182.796	1.04004	-69.6402	0.546719
28	USV	TRUE	0.673712	351.59	351.591	0.0016	72.0454	71.039	72.2146	1.17563	0.490049	701.372	1.10925	-66.2154	0.677822
29	USV	TRUE	0.651412	352.28	352.282	0.0016	80.1295	79.23	80.851	1.62095	0.642088	-1013.09	1.00178	-66.7095	0.698509
30	USV	TRUE	0.989383	352.478	352.524	0.0456	84.4671	83.2286	95.221	11.9924	5.36369	241.375	1.03949	-60.3648	0.704989
31	USV	TRUE	0.715438	352.638	352.647	0.0084	65.7513	62.914	67.0947	4.18073	1.49409	505.089	1.03881	-52.7107	0.868966
32	USV	TRUE	0.71578	352.908	352.913	0.0048	66.9204	62.2223	67.8852	5.66293	2.30847	1313.52	1.40817	-61.3324	0.68264
33	USV	TRUE	0.750303	353.08	353.083	0.0032	101.818	98.6044	105.373	6.76879	2.89859	2566.75	1.07316	-66.2988	0.644523
34	USV	TRUE	0.740162	353.245	353.247	0.0016	62.0348	61.1175	63.4866	2.36908	0.944761	1480.67	1.00574	-57.9573	0.792556
35	USV	TRUE	0.937345	354.788	354.798	0.01	95.7997	95.4657	97.0836	1.61798	0.50356	151.572	1.01935	-61.8748	0.705848
36	USV	TRUE	0.8818	354.983	354.992	0.0092	107.695	105.632	108.2	2.56798	0.868792	-290.326	1.02803	-63.0497	0.724341
37	USV	TRUE	0.954862	355.469	355.477	0.0084	83.3405	81.4999	84.6171	3.11721	1.04425	-399.405	1.01151	-62.3449	0.645494
38	USV	TRUE	0.710033	356.321	356.326	0.0052	87.1707	87.141	87.5121	0.371096	0.134273	67.3682	1.00731	-61.0419	0.709635
39	USV	TRUE	0.752616	548.378	548.382	0.004	95.1335	92.2612	96.2468	3.98557	1.34591	-802.411	1.48871	-57.9024	0.805633
40	USV	TRUE	0.907185	548.562	548.565	0.0036	89.0914	87.4845	89.8076	2.32306	0.801011	21.591	1.92917	-51.9682	0.871999
41	USV	TRUE	0.645552	548.715	548.723	0.0084	63.7966	63.1702	65.7052	2.53494	0.897199	-297.535	1.08926	-57.2722	0.791627
42	USV	TRUE	0.66606	548.866	548.867	0.0016	64.2875	63.9669	64.9644	0.997506	0.403004	623.441	1.0194	-51.4583	0.707764
43	USV	TRUE	0.807599	549.039	549.041	0.0028	59.9501	59.9204	60.1876	0.267189	0.0891293	-67.1507	1.01361	-39.8786	0.862037
44	USV	TRUE	0.761167	549.403	549.411	0.0088	64.3408	63.465	65.6099	2.14494	0.702523	-112.246	1.15824	-49.4516	0.873563
45	USV	TRUE	0.950432	550.25	550.284	0.0344	89.2362	81.458	90.5647	9.1067	3.06677	-248.435	1.22329	-50.5845	0.87156
46	USV	TRUE	0.745482	550.411	550.438	0.0268	57.9373	57.7094	74.6117	16.9023	8.17499	641.947	1.02149	-56.5781	0.759267
47	USV	TRUE	0.711341	550.787	550.789	0.002	91.7693	90.7005	92.8648	2.16423	0.800947	-1070.03	1.0004	-64.2255	0.778491
48	USV	TRUE	0.884312	551.168	551.173	0.0052	89.2745	85.3335	93.698	8.36451	2.96	1760.22	1.00721	-61.8797	0.799291
49	USV	TRUE	0.882109	551.343	551.348	0.0044	89.961	89.0035	91.0965	2.09298	0.706093	-488.913	1.00275	-57.5166	0.832526
50	USV	TRUE	0.758888	553.408	553.414	0.0064	92.4171	88.7284	94.9183	6.18988	2.08293	-1024.43	1.01155	-69.5582	0.650185
51	USV	TRUE	0.641177	554.884	554.888	0.0044	90.1772	89.8676	90.3748	0.507242	0.198996	126.532	1.00735	-67.3922	0.587452
52	USV	TRUE	0.653982	557.692	557.694	0.002	61.0679	60.685	62.0565	1.37157	0.554485	707.415	1.0753	-61.6548	0.719209
53	USV	TRUE	0.967084	557.824	557.828	0.004	60.6972	59.094	64.4424	5.34837	1.56885	1203.62	1.02226	-53.343	0.864086
54	USV	TRUE	0.931017	557.962	557.972	0.0104	86.3632	84.4483	89.7284	5.28011	1.46361	349.892	1.61447	-53.1121	0.876952
55	USV	TRUE	0.774077	563.846	563.855	0.0088	90.8072	89.9214	91.1241	1.20276	0.429276	-126.47	1.00934	-72.1246	0.44565
56	USV	TRUE	0.77937	564.26	564.264	0.0036	59.7754	58.6028	61.3489	2.74611	1.11476	896.928	1.08197	-65.9087	0.714992
57	USV	TRUE	0.757931	565.313	565.315	0.002	64.6114	63.2131	65.0478	1.8347	0.704413	893.175	1.05003	-61.264	0.719838
58	USV	TRUE	0.666027	565.486	565.489	0.0024	60.6065	59.6713	61.4081	1.73673	0.62591	-723.637	1.00096	-69.8227	0.641062
59	USV	TRUE	0.917097	569.144	569.148	0.004	74.8649	74.0485	75.0059	0.957428	0.304596	-161.764	1.08022	-54.9219	0.843581
60	USV	TRUE	0.905068	569.274	569.303	0.0288	82.3617	73.9843	84.2172	10.2329	2.41601	-306.667	1.0228	-67.543	0.59237
61	USV	TRUE	0.934257	569.522	569.534	0.0124	90.3433	89.0816	91.4863	2.4047	0.859637	-63.0646	1.1419	-52.1435	0.866204
62	USV	TRUE	0.896424	569.663	569.67	0.0064	79.1446	73.927	83.3454	9.41842	3.62371	1759.66	1.04776	-65.8073	0.730577
63	USV	TRUE	0.720754	572.58	572.581	0.0016	90.9865	90.461	91.3338	0.872818	0.347517	-545.511	1.00577	-65.4813	0.700404
64	USV	TRUE	0.659262	573.213	573.216	0.0028	89.2338	89.0631	89.3303	0.267189	0.108283	-1.0446e-12	1.03789	-70.0632	0.527444
65	USV	TRUE	0.738278	577.665	577.671	0.0064	88.5359	87.7566	88.6695	0.912896	0.279037	90.6366	1.04356	-47.6402	0.872853
66	USV	TRUE	0.693274	578.305	578.307	0.0016	87.4036	87.1542	87.4748	0.320627	0.129065	-155.86	1.04572	-65.3784	0.709615
67	USV	TRUE	0.674286	589.075	589.078	0.0036	90.7516	90.4881	90.8889	0.400784	0.136397	53.3029	1.0327	-61.2888	0.726949
68	USV	TRUE	0.8729	590.159	590.167	0.008	82.6881	82.5233	82.8043	0.281005	0.109538	8.22987	1.01125	-66.0778	0.692576
69	USV	TRUE	0.928002	598.651	598.656	0.0048	92.1559	86.3297	93.2988	6.96918	2.78716	1577.46	1.37418	-52.4107	0.879868
70	USV	TRUE	0.866247	599.027	599.028	0.0016	94.231	92.7347	94.6585	1.92376	0.774388	-935.162	1.43137	-48.6167	0.866911
