# Supplementary material for: Bazedoxifene reverses sexually dimorphic autistic-like abnormalities in biallelic MDGA1-mutant mice
Source: EMBO Mol Med. 2026 Mar 20;18(4):1358–98. doi: 10.1038/s44321-026-00402-y (PMC13084050; doi:10.1038/s44321-026-00402-y)
Supplement: Supplementary file 17 — Source data Fig. 3 [file 44321_2026_402_MOESM17_ESM.zip › Panel C/Batch1/P3/P3_KO_432.xlsx]

## Sheet: Sheet1
ID	Label	Accepted	Score	Begin Time (s)	End Time (s)	Call Length (s)	Principal Frequency (kHz)	Low Freq (kHz)	High Freq (kHz)	Delta Freq (kHz)	Frequency Standard Deviation (kHz)	Slope (kHz/s)	Sinuosity	Mean Power (dB/Hz)	Tonality
1	USV	TRUE	0.827682	385.412	385.415	0.0028	92.3961	91.5278	93.3981	1.87032	0.655018	-667.973	1.00073	-65.7932	0.628712
2	USV	TRUE	0.861793	385.593	385.604	0.0108	81.2231	79.7461	82.8039	3.05783	0.980151	-295.327	1.01037	-65.5409	0.645617
3	USV	TRUE	0.766744	387.626	387.628	0.002	105.17	103.732	106.279	2.5472	0.984358	-1309.86	1.00482	-62.4117	0.798272
4	USV	TRUE	0.808913	468.881	468.901	0.02	78.2455	73.9477	78.9505	5.00288	1.80776	-243.246	1.0013	-61.2196	0.772724
5	USV	TRUE	0.815385	470.056	470.092	0.0356	78.9245	76.2385	104.307	28.0686	11.558	734.176	1.15958	-63.4325	0.645324
6	USV	TRUE	0.763273	567.922	567.931	0.0092	79.9447	78.639	81.3839	2.74484	1.26312	-293.457	1.00075	-70.7325	0.550997
7	USV	TRUE	0.687717	568.149	568.151	0.002	81.8711	81.5549	82.1605	0.605629	0.218335	-290.727	1.00254	-66.8973	0.609859
8	USV	TRUE	0.68488	568.218	568.228	0.0092	105.653	103.194	107.82	4.62638	1.54123	-468.082	1.01357	-71.3277	0.59288
9	USV	TRUE	0.690145	569.257	569.259	0.0024	102.918	101.716	103.853	2.13751	0.771594	-890.631	1.00251	-64.0598	0.745617
