# Supplementary material for: Bazedoxifene reverses sexually dimorphic autistic-like abnormalities in biallelic MDGA1-mutant mice
Source: EMBO Mol Med. 2026 Mar 20;18(4):1358–98. doi: 10.1038/s44321-026-00402-y (PMC13084050; doi:10.1038/s44321-026-00402-y)
Supplement: Supplementary file 17 — Source data Fig. 3 [file 44321_2026_402_MOESM17_ESM.zip › Panel C/Batch1/P3/P3_KO_465.xlsx]

## Sheet: Sheet1
ID	Label	Accepted	Score	Begin Time (s)	End Time (s)	Call Length (s)	Principal Frequency (kHz)	Low Freq (kHz)	High Freq (kHz)	Delta Freq (kHz)	Frequency Standard Deviation (kHz)	Slope (kHz/s)	Sinuosity	Mean Power (dB/Hz)	Tonality
1	USV	TRUE	0.721777	12.0707	12.0743	0.0036	94.5415	93.0349	95.1872	2.15236	0.704837	563.841	1.0272	-70.0191	0.565266
2	USV	TRUE	0.633668	54.2773	54.2797	0.0024	94.7199	89.9772	97.0578	7.08051	2.59782	-2950.21	1.00588	-65.4106	0.734506
3	USV	TRUE	0.828421	55.1328	55.1344	0.0016	69.7046	69.384	70.3815	0.997506	0.403004	-623.441	1.0194	-65.4523	0.602631
4	USV	TRUE	0.779849	55.4068	55.4092	0.0024	90.2287	88.7295	96.3741	7.64458	2.90886	-3172.87	1.04185	-61.3728	0.800111
5	USV	TRUE	0.924361	55.794	55.8056	0.0116	71.5265	70.8474	72.4165	1.56905	0.571209	-77.0379	1.03757	-44.1709	0.916802
6	USV	TRUE	0.772982	56.0324	56.0392	0.0068	59.7383	57.9125	59.9758	2.06329	0.700671	-299.864	1.04813	-60.1919	0.792593
7	USV	TRUE	0.751729	78.2271	78.2319	0.0048	109.502	109.033	110.132	1.09853	0.365329	-216.167	1.00294	-65.8817	0.633807
