# Supplementary material for: Bazedoxifene reverses sexually dimorphic autistic-like abnormalities in biallelic MDGA1-mutant mice
Source: EMBO Mol Med. 2026 Mar 20;18(4):1358–98. doi: 10.1038/s44321-026-00402-y (PMC13084050; doi:10.1038/s44321-026-00402-y)
Supplement: Supplementary file 17 — Source data Fig. 3 [file 44321_2026_402_MOESM17_ESM.zip › Panel C/Batch1/P3/P3_KO_468.xlsx]

## Sheet: Sheet1
ID	Label	Accepted	Score	Begin Time (s)	End Time (s)	Call Length (s)	Principal Frequency (kHz)	Low Freq (kHz)	High Freq (kHz)	Delta Freq (kHz)	Frequency Standard Deviation (kHz)	Slope (kHz/s)	Sinuosity	Mean Power (dB/Hz)	Tonality
1	USV	TRUE	0.942969	25.0786	25.081	0.0024	71.6141	68.007	72.193	4.18596	1.54294	-1502.94	1.314	-59.493	0.807409
4	USV	TRUE	0.708029	147.069	147.072	0.0032	88.9219	87.8903	89.8125	1.92228	0.667818	-609.216	1.0012	-67.019	0.650936
5	USV	TRUE	0.887745	153.927	153.932	0.0048	72.1411	70.8164	73.0561	2.23968	0.817981	-499.335	1.00727	-68.4929	0.575259
6	USV	TRUE	0.771363	258.436	258.439	0.0028	88.3316	87.6975	88.4222	0.724692	0.334036	-265.123	1.00746	-63.2492	0.696352
7	USV	TRUE	0.733525	313.549	313.552	0.0024	83.6039	83.3887	83.6707	0.282033	0.100127	-83.4966	1.01988	-63.6186	0.600603
