# Supplementary material for: Bazedoxifene reverses sexually dimorphic autistic-like abnormalities in biallelic MDGA1-mutant mice
Source: EMBO Mol Med. 2026 Mar 20;18(4):1358–98. doi: 10.1038/s44321-026-00402-y (PMC13084050; doi:10.1038/s44321-026-00402-y)
Supplement: Supplementary file 17 — Source data Fig. 3 [file 44321_2026_402_MOESM17_ESM.zip › Panel C/Batch1/P3/P3_KO_472.xlsx]

## Sheet: Sheet1
ID	Label	Accepted	Score	Begin Time (s)	End Time (s)	Call Length (s)	Principal Frequency (kHz)	Low Freq (kHz)	High Freq (kHz)	Delta Freq (kHz)	Frequency Standard Deviation (kHz)	Slope (kHz/s)	Sinuosity	Mean Power (dB/Hz)	Tonality
1	USV	TRUE	0.765614	15.3733	15.3761	0.0028	70.4246	69.7121	70.7363	1.02423	0.389269	-387	1.02143	-66.8069	0.579037
2	USV	TRUE	0.779454	15.5229	15.5405	0.0176	70.1429	68.9777	73.6827	4.70503	1.63728	-247.623	1.00825	-71.3354	0.455951
3	USV	TRUE	0.80889	318.84	318.859	0.0188	70.5066	69.8805	71.1498	1.26937	0.42319	-71.7821	1.00314	-63.2681	0.639709
4	USV	TRUE	0.922131	319.076	319.09	0.014	72.373	72.039	73.0484	1.00938	0.356274	-80.8006	1.01108	-45.7856	0.873769
5	USV	TRUE	0.971873	319.332	319.336	0.0036	71.7451	71.722	72.0728	0.350791	0.158078	-101.736	1.00336	-40.4198	0.918086
6	USV	TRUE	0.889368	319.608	319.624	0.0164	71.0503	69.7737	71.696	1.92228	0.600352	-118.519	1.01543	-39.7571	0.882533
7	USV	TRUE	0.907144	319.871	319.882	0.0104	71.8613	70.9937	72.9068	1.9131	0.684291	-200.186	1.00509	-31.7239	0.919244
8	USV	TRUE	0.835131	354.49	354.493	0.0032	72.5468	72.427	72.8318	0.404825	0.151649	94.0914	1.02041	-66.0734	0.571739
9	USV	TRUE	0.708887	354.718	354.721	0.0028	65.1962	64.5319	69.0445	4.51253	1.61107	-1429.6	1.24539	-73.4285	0.479593
10	USV	TRUE	0.929075	354.935	354.948	0.0132	72.6253	72.2838	73.8669	1.58304	0.354552	-107.306	1.0083	-60.7325	0.713709
11	USV	TRUE	0.867402	355.218	355.227	0.0088	69.3395	67.5954	69.7848	2.18947	0.688578	-240.259	1.02371	-68.2057	0.542344
12	USV	TRUE	0.890695	355.487	355.495	0.0088	69.3692	69.102	69.9954	0.893419	0.256682	-84.3785	1.02143	-68.3528	0.487216
13	USV	TRUE	0.644239	355.748	355.75	0.002	66.872	66.0927	67.6513	1.5586	0.583176	-779.302	1	-70.0532	0.588079
