# Supplementary material for: Bazedoxifene reverses sexually dimorphic autistic-like abnormalities in biallelic MDGA1-mutant mice
Source: EMBO Mol Med. 2026 Mar 20;18(4):1358–98. doi: 10.1038/s44321-026-00402-y (PMC13084050; doi:10.1038/s44321-026-00402-y)
Supplement: Supplementary file 17 — Source data Fig. 3 [file 44321_2026_402_MOESM17_ESM.zip › Panel C/Batch1/P3/P3_KO_474.xlsx]

## Sheet: Sheet1
ID	Label	Accepted	Score	Begin Time (s)	End Time (s)	Call Length (s)	Principal Frequency (kHz)	Low Freq (kHz)	High Freq (kHz)	Delta Freq (kHz)	Frequency Standard Deviation (kHz)	Slope (kHz/s)	Sinuosity	Mean Power (dB/Hz)	Tonality
1	USV	TRUE	0.961782	52.2918	52.3078	0.016	67.2229	65.9537	67.876	1.92228	0.602487	-115.083	1.01715	-42.8731	0.920174
2	USV	TRUE	0.922646	52.5234	52.5618	0.0384	66.8529	58.8298	68.2037	9.37389	2.9344	-238.009	1.02783	-46.58	0.876664
3	USV	TRUE	0.820446	52.759	52.769	0.01	61.2877	58.2299	64.1229	5.89301	1.92457	-627.895	1.008	-53.2285	0.86041
4	USV	TRUE	0.627241	60.7132	60.7208	0.0076	63.158	63.158	63.158	1.42109e-14	6.68954e-15	8.15986e-15	1	-67.187	0.489607
5	USV	TRUE	0.957221	60.9264	60.9464	0.02	68.5483	67.3757	69.6468	2.27111	0.63107	-26.1027	1.05191	-46.7389	0.874871
6	USV	TRUE	0.95818	123.981	124.008	0.0272	71.5218	68.1162	72.6276	4.51146	1.07028	-129.361	1.03025	-56.7147	0.776224
7	USV	TRUE	0.980375	124.151	124.177	0.0256	72.8595	70.9298	73.4087	2.47892	0.699974	-63.5486	1.03905	-50.5993	0.855843
8	USV	TRUE	0.977947	124.368	124.391	0.0224	72.7318	72.087	73.0732	0.986246	0.278543	-42.7405	1.00531	-47.0903	0.844131
9	USV	TRUE	0.960367	124.599	124.607	0.0084	72.9864	71.13	73.4992	2.36922	0.932956	-278.444	1.005	-56.3188	0.758655
10	USV	TRUE	0.650864	124.748	124.798	0.0496	72.6253	52.9572	78.9487	25.9916	5.63161	112.267	4.01715	-82.7974	0.2423
11	USV	TRUE	0.86929	125.05	125.052	0.0024	97.1353	95.7994	97.9369	2.13751	0.777568	-890.631	1.01031	-66.0619	0.616488
12	USV	TRUE	0.929623	125.209	125.237	0.0284	70.2512	67.1146	71.3949	4.28031	1.34409	-48.0684	1.10817	-71.9761	0.573673
13	USV	TRUE	0.919239	129.393	129.411	0.018	71.0553	70.4022	72.0333	1.63114	0.495654	-99.1244	1.00845	-62.4991	0.594062
14	USV	TRUE	0.743598	129.653	129.657	0.0036	65.2256	63.0586	66.0856	3.02704	1.1008	-857.666	1.01827	-73.2308	0.486355
15	USV	FALSE	0.607459	154.932	154.973	0.0416	106.685	100.124	118.649	18.5251	4.43668	136.445	5.37654	-90.6629	0.158919
16	USV	TRUE	0.857584	158.537	158.547	0.0104	68.0003	67.0578	68.0449	0.987116	0.292059	-80.8799	1.01294	-55.8054	0.787404
17	USV	TRUE	0.909151	158.688	158.734	0.046	70.3861	46.6798	71.8629	25.1831	7.76237	473.532	1.17355	-70.4956	0.400879
18	USV	TRUE	0.86597	159.098	159.135	0.0372	72.7086	34.4193	73.1476	38.7283	16.9004	1308.31	1.11866	-67.5971	0.448789
19	USV	TRUE	0.681644	159.364	159.368	0.0036	68.1696	65.8169	69.2978	3.48088	1.13255	-908.848	1.0295	-68.8923	0.539288
20	USV	TRUE	0.946835	159.558	159.575	0.0168	70.1311	68.6953	71.4745	2.77919	0.799343	-160.41	1.00483	-59.4127	0.771738
21	USV	TRUE	0.881333	159.737	159.766	0.0288	72.1792	69.0323	73.6933	4.66097	1.48082	-173.904	1.01099	-57.8117	0.790691
22	USV	TRUE	0.967703	159.95	159.994	0.0448	69.3711	68.637	71.5146	2.87764	0.820687	-57.3157	1.00182	-58.2172	0.692171
23	USV	TRUE	0.838935	160.162	160.17	0.0076	72.9623	72.4127	73.0959	0.683185	0.247558	-98.0925	1.0075	-58.3433	0.781558
24	USV	TRUE	0.927789	160.384	160.401	0.0168	72.6389	72.2974	72.9654	0.667973	0.13198	7.47292	1.01512	-53.4634	0.783499
25	USV	TRUE	0.969631	160.581	160.598	0.0172	72.547	70.6587	73.8194	3.16074	0.872082	-178.335	1.00979	-57.1089	0.779226
26	USV	TRUE	0.82504	160.824	160.832	0.0076	71.2414	70.1726	72.1097	1.93712	0.673604	-281.14	1.0162	-62.1046	0.648052
27	USV	TRUE	0.883619	185.31	185.318	0.0084	69.5108	69.2151	70.1569	0.941845	0.3814	-108.975	1.00114	-65.1996	0.630109
