# Supplementary material for: Bazedoxifene reverses sexually dimorphic autistic-like abnormalities in biallelic MDGA1-mutant mice
Source: EMBO Mol Med. 2026 Mar 20;18(4):1358–98. doi: 10.1038/s44321-026-00402-y (PMC13084050; doi:10.1038/s44321-026-00402-y)
Supplement: Supplementary file 17 — Source data Fig. 3 [file 44321_2026_402_MOESM17_ESM.zip › Panel C/Batch1/P3/P3_WT_429.xlsx]

## Sheet: Sheet1
ID	Label	Accepted	Score	Begin Time (s)	End Time (s)	Call Length (s)	Principal Frequency (kHz)	Low Freq (kHz)	High Freq (kHz)	Delta Freq (kHz)	Frequency Standard Deviation (kHz)	Slope (kHz/s)	Sinuosity	Mean Power (dB/Hz)	Tonality
1	USV	FALSE	0.678958	16.4184	16.4584	0.04	47.0404	32.4489	56.2881	23.8392	6.04551	123.986	5.61808	-92.4773	0.147985
2	USV	TRUE	0.712533	268.467	268.47	0.0028	72.262	71.4084	73.1155	1.70704	0.634129	-645	1.00629	-63.0962	0.747127
3	USV	TRUE	0.713034	292.636	292.638	0.0024	71.0333	70.499	71.4341	0.935162	0.33784	-389.651	1.00212	-67.9768	0.649391
4	USV	TRUE	0.631132	293.044	293.047	0.0032	80.6532	80.0817	80.7349	0.653129	0.223515	170.086	1.03849	-63.8474	0.700393
5	USV	TRUE	0.744494	382.828	382.835	0.0072	76.573	75.9347	76.8105	0.875787	0.292037	-122.527	1.00987	-65.919	0.65132
6	USV	TRUE	0.631657	387.09	387.1	0.01	77.1209	75.2769	77.5361	2.25923	0.650726	-87.7805	1.12744	-47.4995	0.921299
7	USV	TRUE	0.89725	387.299	387.311	0.012	75.4957	73.3285	75.941	2.61252	0.732575	-153.332	1.06321	-51.8654	0.880202
8	USV	TRUE	0.78721	406.756	406.789	0.0328	75.4171	68.6112	77.9406	9.32936	2.26868	-221.866	1.04687	-50.6522	0.881709
9	USV	TRUE	0.86388	583.396	583.399	0.0028	73.0516	72.7078	73.3747	0.666937	0.24372	-237.179	1.00065	-47.1924	0.914064
10	USV	TRUE	0.975858	583.466	583.472	0.0056	70.5026	65.2943	71.2636	5.96931	2.05419	982.863	1.2657	-41.9324	0.9241
11	USV	TRUE	0.920379	583.654	583.7	0.0456	73.9861	73.949	96.3444	22.3954	8.09097	483.926	1.15852	-46.5683	0.846531
12	USV	TRUE	0.693579	583.916	583.92	0.004	65.2393	62.4264	65.5658	3.13947	1.04757	-696.817	1.11206	-47.064	0.881509
13	USV	TRUE	0.946396	584.122	584.128	0.0068	74.6021	73.6671	74.6064	0.939389	0.381711	-148.006	1.0044	-46.7694	0.829322
14	USV	TRUE	0.964975	584.348	584.365	0.0164	73.9694	69.7829	74.7538	4.97083	1.39168	-231.122	1.08305	-38.7082	0.920079
15	USV	TRUE	0.94743	584.561	584.566	0.0052	74.3478	74.1734	74.6039	0.430471	0.119619	39.3933	1.02453	-51.8929	0.79888
16	USV	TRUE	0.797731	584.614	584.617	0.0028	97.9052	95.9273	98.6734	2.74611	0.978245	830.548	1.4207	-61.0761	0.801282
17	USV	TRUE	0.969269	584.772	584.801	0.0292	72.2343	69.785	73.2682	3.48318	1.0398	-122.334	1.01497	-50.7423	0.868133
18	USV	TRUE	0.636455	585.022	585.031	0.0088	73.1199	71.3174	73.2534	1.93602	0.727286	-235.203	1.02123	-42.1858	0.924176
19	USV	TRUE	0.816431	587.106	587.114	0.0076	74.3388	74.1467	74.3973	0.250587	0.0981594	2.70846	1.00994	-72.842	0.484894
20	USV	TRUE	0.702013	587.394	587.398	0.0036	74.9052	74.5341	75.5361	1.00196	0.324591	264.265	1.00766	-66.7168	0.655855
21	USV	TRUE	0.850332	587.863	587.879	0.0152	75.2841	73.448	76.0044	2.55634	0.525099	-25.1221	1.11789	-71.187	0.489976
22	USV	TRUE	0.9246	588.346	588.355	0.0084	77.126	76.4654	77.9647	1.49923	0.466297	-179.136	1.0036	-58.5009	0.770097
23	USV	TRUE	0.727104	588.566	588.568	0.002	75.5587	75.2559	75.6566	0.400784	0.153333	176.854	1.03234	-72.7658	0.478459
24	USV	TRUE	0.771448	588.795	588.797	0.002	75.4438	75.2701	75.6174	0.347346	0.151643	-197.847	1.00936	-67.4465	0.575869
25	USV	TRUE	0.792094	589.018	589.024	0.006	80.3246	79.5787	80.499	0.920318	0.294653	-126.227	1.03487	-67.1744	0.606983
