# Supplementary material for: Bazedoxifene reverses sexually dimorphic autistic-like abnormalities in biallelic MDGA1-mutant mice
Source: EMBO Mol Med. 2026 Mar 20;18(4):1358–98. doi: 10.1038/s44321-026-00402-y (PMC13084050; doi:10.1038/s44321-026-00402-y)
Supplement: Supplementary file 17 — Source data Fig. 3 [file 44321_2026_402_MOESM17_ESM.zip › Panel C/Batch1/P3/P3_WT_430.xlsx]

## Sheet: Sheet1
ID	Label	Accepted	Score	Begin Time (s)	End Time (s)	Call Length (s)	Principal Frequency (kHz)	Low Freq (kHz)	High Freq (kHz)	Delta Freq (kHz)	Frequency Standard Deviation (kHz)	Slope (kHz/s)	Sinuosity	Mean Power (dB/Hz)	Tonality
1	USV	TRUE	0.819472	212.712	212.725	0.0128	77.8796	77.0112	78.7987	1.78747	0.491099	-28.1676	1.06296	-66.9398	0.649906
2	USV	TRUE	0.689273	213.103	213.106	0.0028	79.9259	78.82	80.7645	1.94454	0.700348	-712.151	1.00468	-68.4292	0.661089
3	USV	TRUE	0.681069	239.351	239.36	0.0084	79.2745	78.9432	79.6308	0.687557	0.25217	-89.3638	1.00908	-62.6967	0.706808
4	USV	TRUE	0.880532	269.425	269.433	0.0088	69.5609	68.4996	70.7262	2.22658	0.709741	-260.996	1.00475	-45.9111	0.915492
5	USV	TRUE	0.855052	269.665	269.669	0.0044	66.598	65.344	68.0032	2.65925	0.976456	-592.474	1.02366	-70.0541	0.633349
6	USV	TRUE	0.605122	302.757	302.759	0.0016	97.3221	96.0218	98.2662	2.24439	0.891076	-1402.74	1.00292	-64.2338	0.729136
7	USV	TRUE	0.698456	356.334	356.336	0.002	73.3247	70.8087	73.8101	3.00143	1.1664	-1402.74	1.15488	-67.4794	0.709624
8	USV	TRUE	0.970363	356.683	356.696	0.0132	74.8916	72.1752	77.4299	5.25472	1.5596	-382.612	1.04617	-46.5385	0.866819
9	USV	TRUE	0.929924	357.08	357.089	0.0084	74.9389	72.3932	75.2655	2.87228	0.938896	-325.249	1.06111	-55.6403	0.848867
10	USV	TRUE	0.843683	418.299	418.308	0.0084	79.4421	77.486	81.0602	3.5742	1.2519	-435.084	1.00591	-65.6008	0.6937
11	USV	TRUE	0.628839	442.745	442.748	0.0028	77.1354	75.4209	77.6475	2.22658	0.826944	-805.809	1.05897	-65.5117	0.717674
