# Supplementary material for: Bazedoxifene reverses sexually dimorphic autistic-like abnormalities in biallelic MDGA1-mutant mice
Source: EMBO Mol Med. 2026 Mar 20;18(4):1358–98. doi: 10.1038/s44321-026-00402-y (PMC13084050; doi:10.1038/s44321-026-00402-y)
Supplement: Supplementary file 17 — Source data Fig. 3 [file 44321_2026_402_MOESM17_ESM.zip › Panel C/Batch1/P3/P3_WT_431.xlsx]

## Sheet: Sheet1
ID	Label	Accepted	Score	Begin Time (s)	End Time (s)	Call Length (s)	Principal Frequency (kHz)	Low Freq (kHz)	High Freq (kHz)	Delta Freq (kHz)	Frequency Standard Deviation (kHz)	Slope (kHz/s)	Sinuosity	Mean Power (dB/Hz)	Tonality
1	USV	TRUE	0.855896	117.635	117.643	0.0088	76.392	75.4025	77.6365	2.234	0.660679	-213.6	1.0096	-62.5069	0.724232
2	USV	TRUE	0.948902	117.845	117.872	0.0272	79.417	77.4205	80.2779	2.85744	0.801081	-68.8738	1.03047	-54.053	0.863475
3	USV	TRUE	0.877424	118.095	118.105	0.0092	78.8854	77.208	79.1229	1.91486	0.588451	-182.208	1.04306	-57.3071	0.803253
4	USV	TRUE	0.876268	123.564	123.588	0.024	76.8068	75.2186	76.8528	1.63426	0.624908	-64.2497	1.00448	-63.9976	0.706964
5	USV	TRUE	0.842327	123.792	123.799	0.0068	76.8145	75.6715	78.625	2.95349	0.985465	-433.129	1.00721	-64.3605	0.711216
6	USV	TRUE	0.660948	124.037	124.046	0.0088	78.2281	77.0214	78.5666	1.54523	0.56729	158.809	1.041	-64.3985	0.704151
7	USV	TRUE	0.64708	253.02	253.023	0.0024	73.7738	73.5067	74.041	0.534378	0.192398	-222.658	1	-70.8758	0.5393
8	USV	TRUE	0.968075	253.219	253.229	0.01	74.3066	73.2972	74.6035	1.30626	0.421815	-40.7635	1.0605	-58.2766	0.780354
9	USV	TRUE	0.967234	253.508	253.514	0.006	62.8747	62.3712	63.214	0.84281	0.286537	63.5917	1.06918	-47.7657	0.914786
10	USV	TRUE	0.945013	253.666	253.732	0.0664	75.1477	61.7516	76.3326	14.581	5.30641	-232.194	1.05125	-36.4017	0.933372
11	USV	TRUE	0.721214	253.914	253.952	0.0388	73.7582	62.6436	75.2505	12.6069	3.59332	-223.489	1.15462	-35.0367	0.918199
12	USV	TRUE	0.81699	254.117	254.154	0.0372	74.5169	69.34	75.8596	6.51959	1.61096	-54.618	1.10223	-33.314	0.925296
13	USV	TRUE	0.831077	254.358	254.398	0.04	72.711	65.5325	73.6856	8.15303	2.81727	-140.509	1.17778	-32.6748	0.927701
14	USV	TRUE	0.919688	254.599	254.654	0.0552	69.8224	62.6856	72.8957	10.2101	3.07707	-153.655	1.07321	-33.6315	0.920092
15	USV	TRUE	0.976133	254.838	254.91	0.0728	67.5605	53.8584	68.5402	14.6818	3.02809	-112.014	1.09268	-35.1389	0.930509
16	USV	TRUE	0.765225	255.062	255.137	0.0748	64.1714	61.9597	71.3631	9.40347	3.61428	-132.51	1.1232	-36.589	0.933722
17	USV	TRUE	0.87338	499.465	499.469	0.0048	99.4286	98.8771	100.082	1.20442	0.529565	-237.915	1.00264	-62.8156	0.695919
