# Supplementary material for: Bazedoxifene reverses sexually dimorphic autistic-like abnormalities in biallelic MDGA1-mutant mice
Source: EMBO Mol Med. 2026 Mar 20;18(4):1358–98. doi: 10.1038/s44321-026-00402-y (PMC13084050; doi:10.1038/s44321-026-00402-y)
Supplement: Supplementary file 17 — Source data Fig. 3 [file 44321_2026_402_MOESM17_ESM.zip › Panel C/Batch1/P3/P3_WT_433.xlsx]

## Sheet: Sheet1
ID	Label	Accepted	Score	Begin Time (s)	End Time (s)	Call Length (s)	Principal Frequency (kHz)	Low Freq (kHz)	High Freq (kHz)	Delta Freq (kHz)	Frequency Standard Deviation (kHz)	Slope (kHz/s)	Sinuosity	Mean Power (dB/Hz)	Tonality
1	USV	TRUE	0.612654	98.1634	98.1658	0.0024	83.0624	82.7061	84.6655	1.95939	0.711808	667.973	1.27512	-64.3968	0.709432
2	USV	TRUE	0.662739	181.648	181.688	0.04	43.0293	31.9558	51.9653	20.0095	4.76763	0.469868	7.57678	-93.6581	0.152531
3	USV	TRUE	0.619743	346.019	346.023	0.0036	83.1247	81.952	83.8001	1.84806	0.654759	-534.153	1.01476	-64.605	0.731368
4	USV	TRUE	0.604919	346.265	346.267	0.002	86.4436	85.3614	86.635	1.2736	0.498862	-602.448	1.09694	-61.2813	0.785397
5	USV	TRUE	0.742561	392.985	392.991	0.0064	107.17	106.176	108.677	2.50119	0.820185	-402.248	1.00949	-63.7355	0.736029
