# Supplementary material for: Bazedoxifene reverses sexually dimorphic autistic-like abnormalities in biallelic MDGA1-mutant mice
Source: EMBO Mol Med. 2026 Mar 20;18(4):1358–98. doi: 10.1038/s44321-026-00402-y (PMC13084050; doi:10.1038/s44321-026-00402-y)
Supplement: Supplementary file 17 — Source data Fig. 3 [file 44321_2026_402_MOESM17_ESM.zip › Panel C/Batch1/P3/P3_WT_469.xlsx]

## Sheet: Sheet1
ID	Label	Accepted	Score	Begin Time (s)	End Time (s)	Call Length (s)	Principal Frequency (kHz)	Low Freq (kHz)	High Freq (kHz)	Delta Freq (kHz)	Frequency Standard Deviation (kHz)	Slope (kHz/s)	Sinuosity	Mean Power (dB/Hz)	Tonality
1	USV	TRUE	0.892202	58.0991	58.1175	0.0184	73.3678	71.7053	73.6944	1.98907	0.466221	-48.9338	1.04115	-57.2133	0.78342
2	USV	TRUE	0.9318	58.2898	58.2978	0.008	72.7995	70.3004	73.7869	3.48649	1.04538	-359.529	1.0514	-61.667	0.768305
3	USV	TRUE	0.776501	96.8386	96.8454	0.0068	73.4732	72.4712	73.7329	1.26173	0.375306	-41.7435	1.1105	-62.0276	0.733349
4	USV	TRUE	0.770509	97.0258	97.0334	0.0076	77.8276	77.2413	78.1616	0.920318	0.254389	-50.8653	1.03627	-57.6531	0.783058
5	USV	TRUE	0.686814	97.2802	97.2826	0.0024	87.2027	85.5995	88.4718	2.87228	1.03647	-1196.78	1.00186	-68.2525	0.606211
6	USV	TRUE	0.924915	124.705	124.726	0.0216	73.0573	71.8959	74.3371	2.44116	0.618269	-97.6649	1.01	-60.6326	0.707286
7	USV	TRUE	0.72419	124.907	124.913	0.0056	73.4694	72.6752	74.026	1.35079	0.384312	-210.597	1.01135	-60.7205	0.728321
