# Supplementary material for: Bazedoxifene reverses sexually dimorphic autistic-like abnormalities in biallelic MDGA1-mutant mice
Source: EMBO Mol Med. 2026 Mar 20;18(4):1358–98. doi: 10.1038/s44321-026-00402-y (PMC13084050; doi:10.1038/s44321-026-00402-y)
Supplement: Supplementary file 17 — Source data Fig. 3 [file 44321_2026_402_MOESM17_ESM.zip › Panel C/Batch1/P3/P3_WT_471.xlsx]

## Sheet: Sheet1
ID	Label	Accepted	Score	Begin Time (s)	End Time (s)	Call Length (s)	Principal Frequency (kHz)	Low Freq (kHz)	High Freq (kHz)	Delta Freq (kHz)	Frequency Standard Deviation (kHz)	Slope (kHz/s)	Sinuosity	Mean Power (dB/Hz)	Tonality
1	USV	TRUE	0.891696	149.236	149.25	0.0136	100.941	100.158	101.716	1.55864	0.582176	81.2214	1.03748	-64.75	0.695171
2	USV	TRUE	0.776511	188.16	188.218	0.0576	74.3508	72.8338	85.7654	12.9316	4.79176	196.055	1.08043	-66.1556	0.587787
3	USV	TRUE	0.988848	188.332	188.353	0.0208	78.0564	77.5072	79.0064	1.49923	0.422557	-66.4334	1.01004	-52.1308	0.702096
4	USV	TRUE	0.950917	188.521	188.565	0.044	80.7572	67.1958	81.6667	14.4709	2.62022	-141.309	1.1496	-44.7814	0.871638
5	USV	TRUE	0.930094	188.768	188.781	0.0128	71.6512	70.9427	71.8208	0.878078	0.299179	-34.7782	1.01251	-37.4322	0.91751
6	USV	TRUE	0.98308	188.976	188.992	0.016	69.0451	67.7077	72.0679	4.36014	1.64404	-261.457	1.02318	-42.2812	0.916723
7	USV	TRUE	0.906003	189.169	189.189	0.02	81.1037	63.9888	81.8014	17.8126	6.66779	-946.176	1.26569	-46.9823	0.868103
8	USV	TRUE	0.697894	196.475	196.48	0.0052	74.3602	74.0039	74.6348	0.630863	0.170678	-57.7442	1.03285	-69.1513	0.491539
9	USV	TRUE	0.654503	199.894	199.908	0.0144	70.5816	70.3228	70.7206	0.39775	0.147258	-15.5415	1.00373	-74.0481	0.396
10	USV	TRUE	0.861692	231.375	231.38	0.0048	72.5755	72.531	72.8946	0.363674	0.149328	-85.5356	1.0104	-63.4526	0.642988
11	USV	TRUE	0.767385	231.564	231.586	0.0216	73.1356	68.4301	74.1004	5.67035	1.5305	-183.689	1.10207	-57.5695	0.723517
12	USV	TRUE	0.894236	231.747	231.759	0.012	75.9561	74.3687	76.597	2.22831	0.688154	-190.324	1.00919	-50.5031	0.834366
13	USV	TRUE	0.95627	231.92	231.938	0.0188	76.6494	75.1364	77.409	2.27259	0.718038	-154.967	1.01462	-49.6794	0.835495
14	USV	TRUE	0.96021	232.148	232.151	0.0036	77.321	77.2838	77.6846	0.400784	0.137736	-97.8344	1.01083	-62.6869	0.642836
15	USV	TRUE	0.760307	232.444	232.446	0.0024	91.982	90.5125	92.1453	1.63282	0.610946	612.309	1.1651	-61.4882	0.62903
16	USV	TRUE	0.786651	232.814	232.839	0.0244	87.9036	87.8062	87.9987	0.192489	0.0714524	-1.69877	1.00192	-69.6478	0.534975
17	USV	TRUE	0.773208	280.67	280.672	0.0016	72.4811	71.6528	72.775	1.12219	0.460853	-701.372	1.03705	-65.2272	0.691197
18	USV	TRUE	0.971777	280.854	280.878	0.0244	75.4432	74.3598	76.2472	1.88743	0.49276	-59.0237	1.03421	-57.3048	0.77432
19	USV	TRUE	0.879553	281.056	281.076	0.0204	74.3826	72.9001	75.3211	2.42093	1.0843	-112.078	1.00176	-64.289	0.638191
20	USV	TRUE	0.951308	281.257	281.262	0.0044	49.9606	49.6414	49.9868	0.345455	0.16948	-80.1809	1.00051	-65.0247	0.606913
21	USV	TRUE	0.881684	281.481	281.501	0.0204	68.4876	66.2152	69.7234	3.5082	1.19885	-81.8267	1.14916	-67.4708	0.605465
22	USV	TRUE	0.88535	281.72	281.763	0.0436	67.1208	62.2966	78.9365	16.6399	5.28854	-336.597	1.04639	-43.983	0.864956
23	USV	TRUE	0.637245	281.983	281.992	0.0088	85.0669	84.7255	85.0669	0.341408	0.125651	-30.1837	1.0039	-65.247	0.584198
24	USV	TRUE	0.873393	282.174	282.188	0.014	82.1043	77.1464	83.4922	6.34574	1.88448	-419.372	1.08542	-48.5311	0.855166
25	USV	TRUE	0.857692	282.396	282.41	0.0148	64.6493	63.2689	65.3094	2.04051	0.587747	-42.0273	1.0717	-43.9842	0.919881
26	USV	TRUE	0.704775	285.868	285.873	0.0052	66.5882	63.5897	67.7534	4.1637	1.31163	-752.958	1.04002	-67.9369	0.610309
27	USV	TRUE	0.804592	289.721	289.729	0.0084	95.5947	95.1209	95.7693	0.648438	0.216493	44.8918	1.01475	-67.2144	0.538742
28	USV	TRUE	0.877907	298.191	298.193	0.002	85.8242	85.1474	87.1602	2.01283	0.849439	-1103.11	1.06084	-68.5083	0.532049
29	USV	TRUE	0.960244	298.372	298.386	0.0144	73.1994	69.5107	74.9461	5.43536	1.40538	-321.087	1.03374	-35.9644	0.933664
30	USV	TRUE	0.926691	298.595	298.611	0.0164	73.6395	72.1631	75.3344	3.17132	1.08583	-199.302	1.00575	-34.655	0.916445
31	USV	TRUE	0.894154	298.868	298.871	0.0024	70.724	69.5884	71.058	1.46954	0.554711	-612.309	1.0476	-35.7068	0.918677
32	USV	TRUE	0.983828	299.042	299.091	0.0488	71.0099	68.7017	74.0026	5.30085	1.26335	-91.1166	1.01114	-32.9883	0.92492
33	USV	TRUE	0.956327	299.266	299.317	0.0504	76.4832	71.4854	76.8347	5.34938	1.53706	-87.425	1.0044	-32.5941	0.917215
34	USV	TRUE	0.808144	299.515	299.552	0.0376	73.337	67.0095	76.0703	9.06081	2.48993	-170.342	1.05575	-38.6453	0.919246
35	USV	TRUE	0.882559	299.758	299.774	0.016	76.2214	73.4706	76.3075	2.83686	0.87167	-150.251	1.0364	-32.6764	0.91643
36	USV	TRUE	0.992607	299.981	300.004	0.0224	76.2943	71.2442	77.1256	5.88141	1.61464	-228.393	1.06633	-41.9556	0.86451
37	USV	TRUE	0.980877	300.186	300.22	0.0344	75.988	72.9157	77.9329	5.01722	1.32707	-121.454	1.00766	-36.0827	0.92476
38	USV	TRUE	0.942139	300.423	300.425	0.0016	76.3806	76.3806	76.3806	2.84217e-14	1.00486e-14	1.58882e-11	1	-34.7567	0.920186
39	USV	TRUE	0.673467	300.697	300.711	0.0144	71.4398	64.4536	75.3259	10.8723	3.07383	-610.602	1.07223	-38.3845	0.915716
40	USV	TRUE	0.905289	300.889	300.95	0.0612	65.9939	62.4315	73.9964	11.565	4.5296	-237.558	1.14969	-38.9213	0.919993
41	USV	TRUE	0.994932	301.139	301.19	0.0512	68.9615	68.0263	72.1381	4.11174	1.5922	73.7264	1.04923	-41.2964	0.870879
42	USV	TRUE	0.988893	301.403	301.409	0.0064	73.5631	72.9842	74.034	1.04985	0.318634	-155.273	1.00355	-39.2145	0.92037
43	USV	TRUE	0.990032	301.643	301.668	0.0248	66.751	62.6024	70.3114	7.70899	2.34041	-309.382	1.05948	-39.6387	0.916532
44	USV	TRUE	0.966762	301.874	301.918	0.044	69.4084	55.1078	73.1639	18.0561	5.1746	-496.093	1.047	-42.5819	0.870622
45	USV	TRUE	0.754571	302.142	302.156	0.014	65.5434	55.6237	67.3989	11.7751	3.79169	-812.483	1.10818	-47.1793	0.878083
46	USV	TRUE	0.979382	341.069	341.084	0.0148	76.5223	76.2403	77.1903	0.950006	0.260026	-44.24	1.01552	-49.9795	0.784933
47	USV	TRUE	0.947174	341.267	341.296	0.0288	71.9912	65.8286	72.7778	6.94924	2.43674	-263.176	1.02419	-47.3751	0.767489
48	USV	TRUE	0.967145	341.481	341.524	0.0432	73.6647	66.5471	74.4811	7.93403	1.95274	-138.571	1.0434	-45.8684	0.864453
49	USV	TRUE	0.890174	341.733	341.736	0.0028	76.8891	76.0504	77.3269	1.27657	0.460996	-462.987	1.0132	-57.8974	0.732056
50	USV	TRUE	0.992834	341.958	341.963	0.0052	75.0289	72.8023	76.2016	3.39924	0.91536	-517.577	1.07675	-49.0525	0.862865
51	USV	TRUE	0.983667	342.168	342.173	0.0048	76.5352	75.7559	76.9879	1.23204	0.364051	-228.265	1.01039	-50.0353	0.842903
52	USV	TRUE	0.897498	342.392	342.394	0.0024	82.0583	81.6575	82.2587	0.601176	0.22042	-250.49	1.00609	-54.8412	0.748063
53	USV	TRUE	0.954035	342.614	342.624	0.0096	75.5003	69.3315	76.6115	7.27999	2.5927	-737.33	1.06371	-57.1925	0.728111
54	USV	TRUE	0.969094	342.809	342.864	0.0548	82.3821	66.3211	83.5176	17.1965	7.49953	-342.189	1.0153	-54.3568	0.703629
55	USV	TRUE	0.688187	347.566	347.569	0.0024	102.46	102.245	102.527	0.282033	0.100127	83.4966	1.01988	-68.1882	0.512528
56	USV	TRUE	0.982467	369.842	369.889	0.0476	58.917	56.6707	70.4891	13.8184	6.53848	-260.966	1.04672	-68.3539	0.581717
57	USV	TRUE	0.795151	370.086	370.091	0.0052	68.5604	68.219	68.5901	0.371096	0.134273	-67.3682	1.00731	-65.4277	0.583889
58	USV	TRUE	0.876969	370.323	370.341	0.0176	75.5736	74.9337	76.5296	1.59592	0.358549	-73.1698	1.00596	-65.2125	0.59055
59	USV	TRUE	0.855127	426.761	426.769	0.0088	75.9867	74.975	76.5636	1.58861	0.549454	-175.01	1.00177	-72.2488	0.442569
60	USV	TRUE	0.874594	426.95	426.961	0.0104	79.3528	78.3582	80.0059	1.64767	0.54066	-157.805	1.00508	-66.8087	0.543195
