# Supplementary material for: Bazedoxifene reverses sexually dimorphic autistic-like abnormalities in biallelic MDGA1-mutant mice
Source: EMBO Mol Med. 2026 Mar 20;18(4):1358–98. doi: 10.1038/s44321-026-00402-y (PMC13084050; doi:10.1038/s44321-026-00402-y)
Supplement: Supplementary file 17 — Source data Fig. 3 [file 44321_2026_402_MOESM17_ESM.zip › Panel C/Batch1/P3/P3_WT_479.xlsx]

## Sheet: Sheet1
ID	Label	Accepted	Score	Begin Time (s)	End Time (s)	Call Length (s)	Principal Frequency (kHz)	Low Freq (kHz)	High Freq (kHz)	Delta Freq (kHz)	Frequency Standard Deviation (kHz)	Slope (kHz/s)	Sinuosity	Mean Power (dB/Hz)	Tonality
1	USV	TRUE	0.773226	66.0753	66.0789	0.0036	72.4849	72.0503	72.7658	0.715492	0.27061	-196.397	1.00061	-68.8709	0.473379
2	USV	TRUE	0.968277	66.2824	66.2852	0.0028	77.5938	77.527	78.1579	0.630863	0.228793	-204.986	1.0346	-37.8304	0.845784
3	USV	FALSE	0.95337	66.5156	66.5204	0.0048	71.2029	68.9318	72.3533	3.42151	1.13849	-719.254	1.01698	-45.4215	0.878589
4	USV	TRUE	0.632394	66.6884	66.6924	0.004	61.863	60.3415	62.2712	1.9297	0.680095	-487.485	1.0491	-53.8872	0.855139
5	USV	TRUE	0.876208	67.2251	67.2359	0.0108	104.56	103.966	105.54	1.57345	0.455033	-74.4528	1.04811	-56.1942	0.796791
6	USV	TRUE	0.860507	276.057	276.06	0.0032	69.4081	68.2281	69.9648	1.73673	0.686455	-604.577	1.06608	-64.1573	0.65936
7	USV	TRUE	0.763245	276.462	276.47	0.0084	78.6271	78.2834	78.659	0.375555	0.133512	-26.419	1.00564	-34.3683	0.91526
8	USV	FALSE	0.858246	276.684	276.686	0.0024	76.2053	75.4037	77.8084	2.4047	0.881679	-1001.96	1.01831	-53.3016	0.708787
9	USV	FALSE	0.697044	276.868	276.87	0.0016	85.3966	83.7756	85.7261	1.95048	0.787717	1013.09	1.3237	-47.224	0.521382
10	USV	FALSE	0.939983	277.1	277.142	0.042	73.571	48.6627	83.4926	34.8298	10.6756	347.816	1.80555	-60.569	0.423238
11	USV	TRUE	0.745859	277.833	277.846	0.0124	77.7431	74.8974	77.8241	2.92674	1.2699	-243.815	1.00709	-34.7879	0.914364
12	USV	TRUE	0.618509	278.327	278.344	0.0172	73.6042	65.9853	77.749	11.7637	3.39348	-507.497	1.10225	-42.9307	0.772986
13	USV	TRUE	0.904162	278.569	278.611	0.0428	73.7083	72.123	78.3723	6.24926	2.19962	-113.913	1.04838	-36.3639	0.924237
14	USV	TRUE	0.736691	278.855	278.872	0.0172	74.245	69.5328	79.1556	9.62282	2.45019	-492.115	1.04955	-38.3662	0.924386
15	USV	TRUE	0.740161	279.146	279.148	0.0024	70.0748	68.0708	72.0119	3.94104	1.419	-1642.1	1.00003	-38.7894	0.92651
16	USV	TRUE	0.909916	279.878	279.885	0.0072	77.2661	73.0271	79.367	6.33993	2.05049	783.622	1.06381	-37.221	0.889268
17	USV	TRUE	0.798684	280.208	280.211	0.0024	68.3677	66.3638	69.3697	3.00588	1.1021	-1252.45	1.0163	-39.3818	0.940042
18	USV	TRUE	0.675154	280.433	280.438	0.0044	76.3813	74.7471	78.0267	3.27953	1.11376	-717.63	1.04217	-39.3197	0.855887
19	USV	TRUE	0.79632	280.89	280.93	0.0396	73.2609	71.8766	75.227	3.35042	1.29177	-58.2406	1.03596	-48.7271	0.7755
20	USV	TRUE	0.926621	281.443	281.465	0.0216	73.7467	69.9987	74.8613	4.86268	1.15606	-43.2249	1.19537	-54.3389	0.799457
21	USV	TRUE	0.918536	281.665	281.668	0.0028	76.3201	74.6576	77.7155	3.05783	1.13372	-1152.16	1.00698	-56.6005	0.802278
22	USV	TRUE	0.738659	281.928	281.93	0.0028	66.1109	64.9456	67.2761	2.33048	0.851744	-867.658	1.00361	-55.4532	0.852536
23	USV	TRUE	0.721237	283.942	283.947	0.0052	71.7276	70.7124	72.3651	1.65274	0.661321	-347.596	1.00558	-66.9723	0.58871
24	USV	TRUE	0.649138	490.858	490.862	0.0044	76.5636	75.8775	77.2251	1.34762	0.470356	-310.191	1.00304	-70.1041	0.447132
