# Supplementary material for: Bazedoxifene reverses sexually dimorphic autistic-like abnormalities in biallelic MDGA1-mutant mice
Source: EMBO Mol Med. 2026 Mar 20;18(4):1358–98. doi: 10.1038/s44321-026-00402-y (PMC13084050; doi:10.1038/s44321-026-00402-y)
Supplement: Supplementary file 17 — Source data Fig. 3 [file 44321_2026_402_MOESM17_ESM.zip › Panel C/Batch1/P6/P6_KO_432.xlsx]

## Sheet: Sheet1
ID	Label	Accepted	Score	Begin Time (s)	End Time (s)	Call Length (s)	Principal Frequency (kHz)	Low Freq (kHz)	High Freq (kHz)	Delta Freq (kHz)	Frequency Standard Deviation (kHz)	Slope (kHz/s)	Sinuosity	Mean Power (dB/Hz)	Tonality
1	USV	TRUE	0.657095	0.468804	0.474804	0.006	99.4597	99.289	99.5488	0.259767	0.0793497	14.5128	1.01158	-71.8631	0.492502
2	USV	TRUE	0.632682	3.30179	3.30539	0.0036	90.7972	90.4976	94.4801	3.98242	1.68536	-1168.95	1.02615	-74.5518	0.479274
3	USV	TRUE	0.731951	14.459	14.463	0.004	62.9426	61.5549	63.1827	1.62785	0.542745	-310.936	1.13736	-66.8511	0.704323
4	USV	TRUE	0.740782	14.645	14.655	0.01	61.5103	57.4506	63.1098	5.65923	1.70405	-512.69	1.13378	-70.0185	0.660103
5	USV	TRUE	0.628806	15.6125	15.6145	0.002	60.9499	60.6738	60.9766	0.302814	0.114253	-113.873	1.03232	-67.1623	0.665351
6	USV	TRUE	0.955962	15.9297	15.9549	0.0252	64.2232	61.4047	65.3958	3.99112	1.10184	-136.646	1.04485	-59.8647	0.787635
7	USV	TRUE	0.750854	16.0944	16.122	0.0276	63.8757	61.2953	64.7971	3.5018	1.02795	-108.184	1.01967	-54.1059	0.768686
8	USV	TRUE	0.718536	16.2704	16.2888	0.0184	61.0754	59.4076	88.3293	28.9217	13.7677	1685.05	1.24217	-62.299	0.721164
9	USV	TRUE	0.876058	16.4556	16.4628	0.0072	92.7034	89.694	96.1728	6.47883	2.2999	803.586	1.63743	-69.7377	0.653992
10	USV	TRUE	0.673111	16.6192	16.6216	0.0024	58.7422	57.2726	61.0801	3.80745	1.38267	-1586.44	1.00568	-65.7459	0.705107
11	USV	TRUE	0.846023	16.7772	16.7904	0.0132	63.6723	63.0711	64.3662	1.2951	0.402657	5.1811	1.03615	-55.2731	0.70788
12	USV	TRUE	0.891998	21.3753	21.3801	0.0048	93.3917	87.8921	95.596	7.70395	2.49816	1364.49	1.61591	-63.3592	0.788828
13	USV	TRUE	0.776559	21.5485	21.5541	0.0056	97.2145	95.7375	98.2387	2.50119	0.785461	-437.032	1.00608	-62.6128	0.784191
14	USV	TRUE	0.648147	22.4472	22.4536	0.0064	98.2818	93.6303	99.1353	5.50506	1.81701	-863.162	1.03024	-71.4954	0.579948
15	USV	TRUE	0.803962	24.8879	24.8919	0.004	94.1205	91.6193	95.2932	3.67385	1.21138	-894.679	1.0194	-67.0065	0.719188
16	USV	TRUE	0.846324	28.53	28.5332	0.0032	79.4312	79.0927	79.6563	0.563602	0.207691	-22.6981	1.1128	-64.2378	0.640999
17	USV	TRUE	0.809876	28.9216	28.924	0.0024	84.9297	83.7941	85.2933	1.49923	0.536333	-473.147	1.26686	-60.5002	0.783394
18	USV	TRUE	0.661396	29.0628	29.0684	0.0056	63.5366	62.9485	64.056	1.10752	0.363718	-55.8871	1.12891	-64.1706	0.642072
19	USV	TRUE	0.727847	29.2587	29.2631	0.0044	97.5861	95.8717	99.3006	3.42893	1.12392	-779.302	1	-69.2066	0.657645
20	USV	TRUE	0.803088	29.4595	29.4639	0.0044	93.8998	92.8682	94.7459	1.87775	0.623163	-430.264	1.0085	-69.0412	0.43632
21	USV	TRUE	0.640513	29.8227	29.8271	0.0044	89.04	83.6872	89.2777	5.59047	2.04123	1258.66	1.14966	-69.8551	0.608269
22	USV	TRUE	0.764277	52.5642	52.5678	0.0036	55.2956	55.0247	55.4107	0.38594	0.150201	-112.678	1.01169	-46.5028	0.837886
23	USV	TRUE	0.989542	61.4274	61.4574	0.03	85.5122	79.4601	92.7297	13.2696	5.70717	-430.849	1.00059	-71.722	0.498092
24	USV	TRUE	0.942482	61.6892	61.7056	0.0164	95.3659	94.6621	97.3424	2.68026	1.00026	-104.702	1.05084	-67.0735	0.689069
25	USV	TRUE	0.939425	72.6056	72.6072	0.0016	99.386	97.8006	99.6442	1.84361	0.766279	-1091.02	1.13753	-67.8546	0.607366
26	USV	TRUE	0.775117	80.4118	80.4146	0.0028	97.8943	96.8738	98.1059	1.23204	0.424039	-272.137	1.24424	-65.1021	0.717179
27	USV	TRUE	0.989374	80.5734	80.5766	0.0032	59.4699	55.848	62.3199	6.47192	2.45796	2225.03	1.00939	-45.119	0.928739
28	USV	TRUE	0.854298	80.7294	80.7386	0.0092	61.0193	59.6287	61.6036	1.9749	0.621473	-131.338	1.10921	-37.2135	0.915886
29	USV	TRUE	0.883446	80.9642	81.0222	0.058	57.0279	56.7787	79.541	22.7624	10.6285	401.556	1.06792	-65.2305	0.58344
30	USV	TRUE	0.72953	81.0738	81.0758	0.002	70.8198	69.9247	71.0825	1.15782	0.42199	-518.474	1.06719	-68.3017	0.66997
31	USV	TRUE	0.891141	81.2557	81.2593	0.0036	77.9785	76.3309	78.743	2.41212	0.813391	-657.402	1.02243	-65.8909	0.650118
32	USV	TRUE	0.718825	81.4241	81.4293	0.0052	57.5938	57.1828	57.8359	0.653129	0.22346	-55.6644	1.05357	-71.024	0.588614
33	USV	TRUE	0.84283	98.8745	98.8813	0.0068	95.3529	91.4054	97.29	5.88466	1.9612	-902.681	1.00761	-65.5384	0.703388
34	USV	TRUE	0.836865	99.0125	99.0573	0.0448	60.1044	54.1865	62.3829	8.19643	3.68352	159.168	1.12393	-70.9253	0.546568
35	USV	TRUE	0.810965	99.2148	99.222	0.0072	55.7978	54.4189	56.27	1.85107	0.697864	-261.112	1.00179	-68.8371	0.536338
36	USV	TRUE	0.648549	150.686	150.691	0.0048	70.8777	70.2839	71.1597	0.875787	0.268962	-75.0348	1.09236	-55.3626	0.853689
37	USV	TRUE	0.834496	156.442	156.932	0.49	80.0549	44.3501	112.096	67.7458	13.5815	2.49305	27.2253	-89.2843	0.193024
38	USV	TRUE	0.799212	166.589	166.591	0.0024	61.1854	58.5803	62.0538	3.47346	1.30165	1447.27	1.03896	-58.7969	0.858453
39	USV	TRUE	0.964188	166.763	166.77	0.0064	60.373	57.753	62.018	4.26491	1.32222	-619.718	1.02714	-59.5366	0.762923
40	USV	TRUE	0.69642	167.037	167.041	0.0036	89.2485	88.5953	89.9016	1.30626	0.457036	-376.944	1.00261	-69.7134	0.589658
41	USV	TRUE	0.885505	173.887	173.891	0.004	57.3934	56.525	57.5121	0.987116	0.311464	-147.595	1.1033	-63.1196	0.781497
42	USV	TRUE	0.93756	174.279	174.311	0.0312	65.1712	56.5702	65.5126	8.94237	2.98798	-266.581	1.15061	-61.4367	0.779181
43	USV	TRUE	0.841016	174.446	174.475	0.0292	65.0283	60.167	66.6066	6.43959	1.73979	-225.957	1.08415	-57.4859	0.854267
44	USV	TRUE	0.839178	174.685	174.695	0.0104	67.3894	64.2499	68.2948	4.04495	1.05036	300.253	1.0544	-60.7614	0.797607
45	USV	TRUE	0.645548	174.858	174.877	0.0192	93.0162	91.0366	96.0685	5.03184	1.36882	-279.801	1.00526	-74.5513	0.443379
46	USV	TRUE	0.766613	177.841	177.846	0.0052	62.0297	60.2855	62.5938	2.30822	0.794388	-455.266	1.0462	-63.1219	0.787074
47	USV	TRUE	0.93969	203.257	203.29	0.0328	65.9248	64.2919	66.5259	2.234	0.621229	-58.0729	1.02076	-50.9265	0.861124
48	USV	TRUE	0.891466	203.493	203.5	0.0076	56.7028	55.4856	61.1114	5.62582	1.94573	-783.32	1.05621	-63.5103	0.789825
49	USV	TRUE	0.85294	203.69	203.717	0.0272	67.2365	57.9241	67.5779	9.65379	1.3869	-72.7413	1.20409	-53.7633	0.845919
50	USV	TRUE	0.897374	203.909	203.917	0.008	67.3845	65.5216	67.8744	2.35275	0.812755	-301.841	1.06264	-58.6878	0.723922
51	USV	TRUE	0.879373	217.334	217.341	0.0072	56.9685	54.5564	59.8185	5.26214	1.96093	-857.916	1.04218	-63.2795	0.79385
52	USV	TRUE	0.82693	217.537	217.555	0.0172	90.7802	89.1103	93.4958	4.38549	1.47626	-216.684	1.03584	-72.3263	0.534065
53	USV	TRUE	0.983298	225.912	225.924	0.0116	63.6898	58.68	67.6754	8.99537	2.48091	693.813	1.03842	-53.8335	0.886292
54	USV	TRUE	0.739613	226.331	226.347	0.0156	61.0803	59.0001	100.681	41.6804	17.4999	2898.2	1.18609	-65.1592	0.601354
55	USV	TRUE	0.948976	226.521	226.528	0.0068	94.7434	92.3164	98.1129	5.79652	2.33378	1059.67	1.11234	-62.7408	0.788867
56	USV	TRUE	0.697768	230.518	230.529	0.0112	73.6884	70.6306	74.6681	4.03753	1.25002	-217.713	1.31816	-61.9305	0.792063
57	USV	TRUE	0.823809	252.878	252.894	0.0156	68.3787	62.2333	69.8594	7.62608	2.15077	-355.971	1.26362	-55.5938	0.876762
58	USV	TRUE	0.755933	257.222	257.237	0.0148	65.8853	61.4915	67.5314	6.0399	1.82113	-204.058	1.28843	-61.587	0.797525
59	USV	TRUE	0.968022	323.175	323.177	0.002	94.2254	89.9103	97.5786	7.66833	3.16371	-4172.6	1.00472	-63.625	0.802799
60	USV	TRUE	0.632708	401.145	401.148	0.0028	91.2287	90.1822	92.676	2.49377	0.876505	-890.631	1.00454	-71.2077	0.587116
61	USV	TRUE	0.611089	406.33	406.333	0.0028	98.5877	97.9791	98.9291	0.950006	0.340271	-342.822	1.00711	-74.0097	0.494097
62	USV	TRUE	0.79756	407.911	407.914	0.0032	92.2921	91.4907	92.6864	1.19573	0.392833	-363.695	1.00586	-71.3676	0.520808
63	USV	TRUE	0.954408	411.869	411.871	0.002	97.1876	94.5024	99.5433	5.04097	1.91542	2556.75	1.00047	-68.8168	0.634882
64	USV	TRUE	0.805331	411.704	411.706	0.002	83.8967	83.3044	83.9813	0.676879	0.261574	-290.727	1.08263	-66.4664	0.723368
65	USV	TRUE	0.883622	412.011	412.02	0.0092	96.7293	95.7118	97.4138	1.70201	0.647956	159.469	1.16366	-57.8995	0.835297
66	USV	TRUE	0.621858	412.692	412.727	0.0348	104.142	102.697	104.608	1.91184	0.526802	9.30582	1.04166	-75.771	0.403862
67	USV	TRUE	0.613805	413.041	413.042	0.0016	91.2095	91.2095	91.2095	1.42109e-14	4.35117e-15	7.05593e-12	1	-61.9544	0.791377
68	USV	TRUE	0.634105	440.484	440.488	0.0036	92.1221	91.0719	92.4375	1.36563	0.460276	-129.096	1.33383	-65.8339	0.730815
69	USV	TRUE	0.683603	450.354	450.378	0.024	100.511	98.9456	102.024	3.07822	0.973369	-4.62677	1.0765	-77.6432	0.458202
70	USV	TRUE	0.803809	451.29	451.292	0.002	100.314	99.5348	101.423	1.88814	0.719699	-956.156	1.00639	-73.0449	0.596915
71	USV	TRUE	0.858285	451.616	451.63	0.0132	67.5883	65.3098	69.3251	4.01526	1.24764	297.801	1.11893	-56.2096	0.848871
72	USV	TRUE	0.857392	451.824	451.835	0.0116	69.7123	67.8862	70.4805	2.59436	0.936913	-233.404	1.145	-51.8618	0.843031
73	USV	TRUE	0.905084	452.016	452.031	0.0152	71.0955	68.3855	73.2857	4.90023	1.36196	141.334	1.26711	-52.8241	0.845209
74	USV	TRUE	0.820921	459.215	459.217	0.002	100.937	100.144	101.426	1.28251	0.503743	-665.428	1.01432	-69.6787	0.66617
75	USV	TRUE	0.903069	466.387	466.393	0.0068	63.8149	62.8427	64.765	1.92228	0.673614	-312.808	1.0123	-56.7122	0.845741
76	USV	TRUE	0.663842	466.757	466.76	0.0028	58.9165	58.011	59.154	1.14298	0.401093	383.466	1.03987	-65.9704	0.705365
77	USV	TRUE	0.608851	466.954	466.955	0.0016	97.9792	96.7056	101.568	4.86284	1.99703	-3039.28	1.01359	-74.5076	0.543255
78	USV	TRUE	0.828403	470.857	470.86	0.0028	63.6142	62.7903	64.3044	1.51407	0.520378	-530.137	1.00186	-59.281	0.836861
79	USV	TRUE	0.80915	471.053	471.09	0.0372	86.7316	63.2408	89.3299	26.089	11.7547	688.336	1.11948	-67.1298	0.584573
80	USV	TRUE	0.964342	471.292	471.333	0.0408	80.7834	62.4714	86.0721	23.6007	10.6016	605.795	1.24219	-65.8336	0.638687
81	USV	TRUE	0.785172	481.405	481.416	0.0104	69.8727	69.0896	70.6772	1.58764	0.508305	-123.548	1.05799	-62.0614	0.651249
82	USV	TRUE	0.628867	481.846	481.863	0.0168	93.7854	89.6672	98.3161	8.64892	4.21357	-524.378	1.00236	-68.6255	0.646408
83	USV	TRUE	0.946816	482.003	482.018	0.0152	65.3417	62.5815	66.3362	3.75476	1.23373	-253.461	1.04273	-55.5779	0.851942
84	USV	TRUE	0.854242	482.171	482.189	0.0176	56.6365	56.5437	57.2265	0.682817	0.24616	20.3652	1.01779	-64.6364	0.709874
85	USV	TRUE	0.684182	482.525	482.531	0.0056	63.9704	62.1298	64.6532	2.52345	0.845312	-446.839	1.07857	-69.0691	0.64821
86	USV	TRUE	0.609907	489.603	489.606	0.0032	90.7609	89.6031	91.6516	2.04845	0.688451	-626.225	1.00348	-71.7524	0.60221
87	USV	TRUE	0.841244	489.784	489.788	0.0036	61.9722	60.7076	62.8702	2.16258	0.724287	-619.511	1.00253	-66.4133	0.59215
88	USV	TRUE	0.735316	490.191	490.214	0.0232	88.7308	87.9494	93.5604	5.61098	2.08321	-224.777	1.01165	-71.8617	0.575643
89	USV	TRUE	0.907075	491.169	491.179	0.01	100.61	98.6363	102.246	3.60939	1.14825	-336.396	1.02147	-67.8513	0.646305
90	USV	TRUE	0.81073	495.607	495.612	0.0052	86.5547	85.048	87.5121	2.46408	0.815255	-483.975	1.00703	-73.1357	0.500309
91	USV	TRUE	0.640477	505.26	505.266	0.0056	56.8145	55.8941	57.1856	1.29141	0.427266	-221.2	1.04404	-70.4857	0.606558
92	USV	TRUE	0.975716	518.726	518.735	0.0096	65.4693	63.2427	65.8404	2.59767	0.684213	-184.402	1.06048	-57.8511	0.842886
93	USV	TRUE	0.82617	519.299	519.305	0.006	88.9157	85.7883	89.0408	3.25253	1.51187	553.693	1.02765	-69.5886	0.637856
94	USV	TRUE	0.974456	524.052	524.277	0.225	83.3151	64.6656	88.4081	23.7425	10.2066	-32.1212	6.29701	-72.4833	0.425505
95	USV	TRUE	0.926656	524.462	524.468	0.0052	70.9896	70.9896	70.9896	2.84217e-14	8.88178e-15	1.9778e-12	1	-54.433	0.833377
96	USV	TRUE	0.925252	524.682	524.687	0.0052	68.0944	67.3879	68.5347	1.14678	0.377	-70.8758	1.13442	-64.1685	0.711776
97	USV	TRUE	0.865506	524.937	524.943	0.0064	71.8514	67.9019	72.1483	4.24638	1.51005	-665.354	1.12041	-66.1713	0.645715
98	USV	TRUE	0.641771	527.823	527.869	0.0456	66.1709	65.8221	84.135	18.3129	7.19764	414.946	1.01562	-64.5995	0.54731
99	USV	TRUE	0.932206	528.046	528.058	0.012	65.3869	62.2015	67.8852	5.68369	1.62137	-444.196	1.01309	-61.2487	0.695893
100	USV	TRUE	0.711263	528.254	528.286	0.032	64.0673	61.5803	95.6692	34.0889	14.5088	1145.34	1.1848	-65.2035	0.633654
101	USV	TRUE	0.730113	528.458	528.465	0.0072	63.9383	60.8879	65.6824	4.79456	1.4447	-633.63	1.01322	-60.3942	0.705739
102	USV	TRUE	0.877332	528.65	528.651	0.0016	63.7554	63.1319	64.3788	1.24688	0.492874	-779.302	1	-64.4974	0.638342
103	USV	TRUE	0.742833	528.853	528.854	0.0016	64.5477	63.9243	65.1712	1.24688	0.492874	-779.302	1	-64.1228	0.631719
104	USV	TRUE	0.694322	530.604	530.61	0.0052	97.1894	95.4304	98.1616	2.73127	0.842137	-495.638	1.01652	-64.1708	0.729832
105	USV	TRUE	0.815399	530.782	530.836	0.054	68.6794	68.338	92.9194	24.5814	11.2954	494.43	1.05288	-55.7444	0.720863
106	USV	TRUE	0.863722	530.967	531.007	0.04	94.9562	65.7725	95.653	29.8805	15.3572	736.022	1.02672	-68.1682	0.631975
107	USV	TRUE	0.743326	531.174	531.19	0.0164	67.5048	66.5312	68.5246	1.99338	0.612425	-16.6421	1.07768	-63.5219	0.65445
108	USV	TRUE	0.934111	531.411	531.413	0.0016	89.3916	88.8661	89.739	0.872818	0.347517	-545.511	1.00577	-61.0786	0.717868
109	USV	TRUE	0.792895	531.527	531.537	0.0096	68.1701	67.7248	68.606	0.881251	0.264466	-73.9928	1.03416	-54.0765	0.787325
110	USV	TRUE	0.977395	531.718	531.723	0.0052	69.0066	67.8162	69.4874	1.67116	0.668999	315.432	1.00161	-58.3035	0.834661
111	USV	TRUE	0.781926	531.969	531.971	0.0024	96.4116	96.1964	96.4784	0.282033	0.100127	83.4966	1.01988	-61.5868	0.71246
112	USV	TRUE	0.743429	532.144	532.15	0.0064	90.5622	89.5448	93.9997	4.45493	1.89045	-702.234	1.00058	-67.5542	0.586846
113	USV	TRUE	0.889735	532.287	532.312	0.0248	67.8495	66.7432	68.9092	2.16604	0.609757	23.9039	1.04099	-64.2552	0.588175
114	USV	TRUE	0.649441	532.496	532.498	0.002	87.6002	87.137	88.09	0.952975	0.366077	488.574	1.00178	-73.3048	0.564612
115	USV	TRUE	0.796066	535.83	535.858	0.0284	65.6409	63.7269	68.4473	4.72034	1.92602	-146.997	1.06725	-63.4057	0.589501
116	USV	TRUE	0.676073	536.025	536.028	0.0036	96.37	94.6036	97.9954	3.39182	1.09164	-899.627	1.00319	-65.6006	0.660255
117	USV	TRUE	0.831506	536.195	536.219	0.0236	96.3934	92.1258	99.1469	7.02111	2.26347	-233.088	1.11382	-67.0782	0.725677
118	USV	TRUE	0.926166	536.591	536.594	0.0032	68.0253	66.6596	69.2499	2.59025	0.922844	-841.151	1.00285	-64.187	0.701725
119	USV	TRUE	0.941229	541.535	541.537	0.002	97.4966	96.7173	98.2759	1.5586	0.583176	-779.302	1	-65.7818	0.693883
120	USV	TRUE	0.887782	541.752	541.756	0.0044	100.646	98.234	100.921	2.68674	1.04253	661.355	1.11372	-62.8152	0.658251
121	USV	TRUE	0.825352	541.906	541.946	0.0404	91.6285	63.9926	96.8256	32.8331	7.30447	611.214	1.32868	-64.1517	0.654919
122	USV	TRUE	0.919447	544.424	544.434	0.0096	87.4469	86.5184	88.6344	2.11605	0.714411	115.573	1.1766	-52.1175	0.83788
123	USV	TRUE	0.890377	544.579	544.581	0.002	82.6519	81.8726	83.4312	1.5586	0.583176	-779.302	1	-57.6607	0.844203
124	USV	TRUE	0.88197	546.147	546.168	0.0208	100.678	97.5076	102.534	5.02603	1.25813	156.328	1.0413	-67.268	0.65121
125	USV	TRUE	0.647877	546.33	546.332	0.0028	100.365	100.009	100.721	0.712504	0.271919	275.671	1.00505	-69.6446	0.590441
126	USV	TRUE	0.785326	546.646	546.65	0.0036	61.5989	60.2036	62.4896	2.28595	0.785799	644.133	1.00772	-63.4165	0.7317
127	USV	TRUE	0.791794	547.122	547.13	0.008	54.8372	54.1793	60.0718	5.89255	2.58733	747.991	1.00229	-70.2514	0.648803
128	USV	TRUE	0.721855	547.435	547.438	0.0036	55.1576	55.1315	55.3778	0.246315	0.0834662	43.6469	1.00899	-72.2654	0.535696
129	USV	TRUE	0.763115	549.324	549.331	0.0068	96.061	91.8372	99.3118	7.47462	2.36262	1078.6	1.00771	-72.8188	0.599057
130	USV	TRUE	0.897801	549.493	549.502	0.0092	100.274	99.8983	101.499	1.60063	0.533648	139.249	1.03419	-64.2965	0.709007
131	USV	TRUE	0.85103	549.942	549.957	0.0152	104.972	97.3151	106.407	9.09201	3.95842	532.026	1.15115	-75.0106	0.54613
132	USV	TRUE	0.774126	550.614	550.626	0.012	95.4811	92.4626	95.6948	3.23227	1.68424	269.39	1	-67.3186	0.700475
133	USV	TRUE	0.670868	550.769	550.777	0.008	63.6593	60.9171	63.7329	2.81586	1.12537	-367.96	1.03815	-69.463	0.410338
134	USV	TRUE	0.901819	551.129	551.143	0.0144	66.9484	65.6766	67.87	2.19336	0.575452	-100.453	1.07666	-67.7843	0.651475
135	USV	TRUE	0.8063	551.313	551.314	0.0016	99.1683	98.6428	99.5157	0.872818	0.347517	-545.511	1.00577	-67.0001	0.695331
136	USV	TRUE	0.798865	551.495	551.945	0.45	93.0717	58.3193	99.0174	40.6982	16.6846	13.6109	8.39681	-70.6689	0.414963
137	USV	TRUE	0.768578	551.979	551.981	0.0024	95.5116	94.71	96.1796	1.46954	0.529823	-612.309	1.00127	-66.9963	0.584663
138	USV	TRUE	0.874846	552.16	552.185	0.0252	88.6833	88.0789	97.4548	9.3759	4.28595	-407.146	1.0224	-67.5561	0.495115
139	USV	TRUE	0.808881	552.56	552.562	0.002	96.7708	94.8604	96.8643	2.00392	0.794625	881.088	1.16764	-71.0764	0.561564
140	USV	TRUE	0.615074	552.937	552.947	0.0096	101.751	95.4894	102.318	6.82817	2.62214	-710.366	1.0488	-74.0298	0.491383
141	USV	TRUE	0.667488	553.11	553.132	0.0224	97.0404	90.8783	101.917	11.0389	4.18387	-389.94	1.06273	-75.8529	0.519694
142	USV	TRUE	0.755048	553.699	553.701	0.002	104.262	103.194	105.028	1.8347	0.67271	-893.175	1.00595	-72.3836	0.532966
143	USV	TRUE	0.76707	554.04	554.043	0.0036	98.4399	97.8627	99.3555	1.49284	0.547274	-405.784	1.00096	-62.7646	0.568969
144	USV	TRUE	0.938075	554.207	554.214	0.0072	98.791	98.6277	100.833	2.2049	0.666333	-313.758	1.01556	-63.5516	0.767943
145	USV	TRUE	0.694888	554.367	554.383	0.016	58.0841	56.5446	60.2569	3.7123	0.723862	-113.977	1.05469	-36.8713	0.917696
146	USV	TRUE	0.967703	560.468	560.497	0.0284	59.0957	56.577	60.9559	4.37893	0.951489	-81.3021	1.0361	-35.8253	0.92968
147	USV	TRUE	0.727627	560.678	560.695	0.0172	58.1151	54.9606	59.0458	4.08518	1.20711	-219.552	1.05433	-35.8645	0.923703
148	USV	TRUE	0.61666	560.919	560.93	0.0112	61.7863	56.584	63.8042	7.2203	2.23274	-635.377	1.01934	-42.1112	0.920831
149	USV	TRUE	0.862549	561.136	561.143	0.0072	56.6275	55.1134	57.1915	2.07814	0.583209	-147.494	1.12089	-54.0374	0.885776
150	USV	TRUE	0.701931	569.887	569.894	0.0072	89.3379	86.7848	92.1211	5.33636	1.71304	-759.966	1.00541	-62.7838	0.783933
151	USV	TRUE	0.600948	572.586	572.588	0.002	97.2801	97.0474	97.3652	0.317793	0.126035	-108.74	1.03911	-57.9836	0.830553
152	USV	TRUE	0.815549	572.883	572.917	0.034	89.3968	80.7665	98.1635	17.397	4.18322	-392.007	1.03782	-57.8851	0.79547
153	USV	TRUE	0.799521	572.987	572.998	0.0116	69.2749	68.0874	69.7202	1.63282	0.54878	10.2867	1.08413	-46.3072	0.925449
154	USV	TRUE	0.982461	573.221	573.29	0.0684	67.2939	64.8959	97.7634	32.8675	11.6154	432.724	1.4732	-53.9455	0.776359
155	USV	TRUE	0.971781	576.511	576.826	0.315	86.9732	85.8552	96.3752	10.52	4.9912	30.6505	1.18178	-61.2064	0.694011
156	USV	TRUE	0.968	577.137	577.149	0.012	98.6122	92.2813	100.913	8.63169	2.64838	703.975	1.04035	-61.3235	0.797183
157	USV	TRUE	0.820374	580.526	580.528	0.0028	98.2002	97.0275	98.8385	1.81095	0.629583	-632.63	1.01401	-61.1878	0.796396
158	USV	TRUE	0.941943	580.92	580.933	0.0132	98.0651	93.1296	98.7851	5.6555	1.48734	-291.513	1.16806	-55.4775	0.851639
159	USV	TRUE	0.769922	581.125	581.137	0.0124	89.018	84.8988	96.6639	11.7651	3.45946	-893.842	1.01212	-59.4043	0.768155
160	USV	TRUE	0.62655	581.404	581.406	0.002	98.2353	97.1398	99.304	2.16423	0.800947	-1070.03	1.0004	-59.4744	0.840476
161	USV	TRUE	0.984697	590.581	590.831	0.25	86.6953	77.861	100.107	22.2457	6.43309	-29.0475	2.84804	-60.4628	0.720337
