# Supplementary material for: Bazedoxifene reverses sexually dimorphic autistic-like abnormalities in biallelic MDGA1-mutant mice
Source: EMBO Mol Med. 2026 Mar 20;18(4):1358–98. doi: 10.1038/s44321-026-00402-y (PMC13084050; doi:10.1038/s44321-026-00402-y)
Supplement: Supplementary file 17 — Source data Fig. 3 [file 44321_2026_402_MOESM17_ESM.zip › Panel C/Batch1/P6/P6_KO_465.xlsx]

## Sheet: Sheet1
ID	Label	Accepted	Score	Begin Time (s)	End Time (s)	Call Length (s)	Principal Frequency (kHz)	Low Freq (kHz)	High Freq (kHz)	Delta Freq (kHz)	Frequency Standard Deviation (kHz)	Slope (kHz/s)	Sinuosity	Mean Power (dB/Hz)	Tonality
1	USV	TRUE	0.678497	20.6797	20.6825	0.0028	95.0426	94.3523	95.8664	1.51407	0.520378	530.137	1.00186	-64.7548	0.658193
2	USV	TRUE	0.624524	43.6533	43.6549	0.0016	83.1164	82.8403	83.2144	0.374065	0.153618	-233.791	1.01068	-53.8313	0.781737
3	USV	TRUE	0.992926	44.7084	44.7436	0.0352	92.8894	92.4822	93.2406	0.758389	0.263671	14.44	1.00336	-54.7691	0.854494
4	USV	TRUE	0.837098	44.8816	44.902	0.0204	94.6111	88.8146	99.1901	10.3755	1.89881	18.5402	1.52174	-53.3321	0.863624
5	USV	TRUE	0.985918	45.0616	45.0684	0.0068	93.861	87.018	95.62	8.60201	2.34531	598.771	1.83878	-53.1352	0.891873
6	USV	TRUE	0.992886	45.2223	45.2299	0.0076	96.4225	92.0436	97.9885	5.94496	2.02478	793.392	1.25178	-53.4309	0.869848
7	USV	TRUE	0.866687	45.3695	45.3831	0.0136	94.6973	86.3367	102.19	15.8532	4.85648	909.552	2.04361	-56.8151	0.868156
8	USV	TRUE	0.631436	50.8692	50.8708	0.0016	86.2454	84.8382	86.5839	1.74564	0.733893	1091.02	1.06812	-63.1855	0.741911
9	USV	TRUE	0.801882	55.1456	55.1496	0.004	84.833	83.4674	86.0873	2.61994	0.84382	-635.08	1.00311	-64.8335	0.760457
10	USV	TRUE	0.760836	55.4996	55.5072	0.0076	86.3156	83.4136	87.0503	3.63674	1.146	-451.928	1.08546	-65.1155	0.726519
11	USV	TRUE	0.793464	55.8648	55.8664	0.0016	96.4972	95.9807	97.7263	1.74564	0.709855	-1091.02	1.02644	-62.9137	0.770545
12	USV	TRUE	0.795283	59.8889	59.9245	0.0356	94.1658	92.3007	101.921	9.62079	4.12379	-176.09	1.39009	-59.1566	0.775116
13	USV	TRUE	0.781806	85.1603	85.1631	0.0028	94.8964	91.8608	96.1952	4.3344	1.62478	-1615.15	1.03514	-60.4737	0.751486
14	USV	TRUE	0.89974	85.3662	85.3686	0.0024	88.3217	84.5142	88.8189	4.30471	1.61139	-1642.1	1.20856	-59.1275	0.86671
15	USV	TRUE	0.846111	85.5082	85.5102	0.002	83.9634	83.1841	84.7427	1.5586	0.583176	-779.302	1	-64.1722	0.770492
16	USV	TRUE	0.823595	99.548	99.5528	0.0048	93.4695	92.5454	93.906	1.36053	0.428094	43.1434	1.21123	-62.4247	0.706488
17	USV	TRUE	0.927555	104.318	104.321	0.0028	84.8409	82.4325	85.327	2.89455	1.05163	961.316	1.19452	-58.1531	0.768693
18	USV	TRUE	0.813203	107.359	107.361	0.0016	94.2297	93.0986	94.4702	1.37157	0.580791	-857.232	1.07696	-56.8367	0.720543
19	USV	TRUE	0.707048	107.661	107.663	0.0024	93.5003	92.0307	95.7046	3.67385	1.33153	1530.77	1.00447	-63.094	0.615011
20	USV	TRUE	0.835779	113.88	113.883	0.0032	93.5012	91.579	94.3696	2.79064	0.950847	-372.642	2.02112	-50.0745	0.873758
21	USV	TRUE	0.948878	114.051	114.056	0.0048	90.7427	85.7923	91.5443	5.75199	1.72277	-221.74	2.54436	-47.0248	0.926709
22	USV	TRUE	0.951089	114.187	114.189	0.0028	84.4825	83.9853	84.9798	0.994537	0.362471	-369.329	1.0019	-62.6054	0.770936
23	USV	TRUE	0.787969	114.227	114.237	0.01	93.9738	92.6175	94.8206	2.20309	0.660742	27.3797	1.17451	-48.6558	0.917589
24	USV	TRUE	0.697374	117.744	117.76	0.0156	90.6156	83.029	92.0471	9.01818	3.61968	-593.336	1.0035	-66.9867	0.638891
25	USV	TRUE	0.628312	118.077	118.08	0.0028	83.5106	82.7867	84.0366	1.2499	0.501053	-448.098	1.00382	-67.8564	0.394336
26	USV	TRUE	0.741799	118.623	118.625	0.0028	94.5508	93.1926	95.3746	2.18204	0.771196	-779.302	1.00998	-66.7966	0.734553
27	USV	TRUE	0.846218	118.819	118.823	0.004	95.5426	95.1717	95.8389	0.667179	0.274533	-160.381	1.0092	-60.9749	0.76194
28	USV	TRUE	0.802357	118.987	118.993	0.0056	95.8645	95.0184	96.2949	1.27657	0.396033	-147.444	1.09536	-52.9799	0.86797
29	USV	TRUE	0.689047	128.371	128.375	0.004	93.0702	92.6495	93.2584	0.608829	0.213178	75.7776	1.05641	-49.4701	0.912252
30	USV	TRUE	0.653106	136.326	136.328	0.0016	81.4932	81.2171	81.5912	0.374065	0.153618	-233.791	1.01068	-70.0496	0.576924
31	USV	TRUE	0.794553	137.343	137.346	0.0028	105.497	105.019	105.635	0.616019	0.212457	-93.6576	1.11205	-61.6242	0.785065
32	USV	TRUE	0.869084	139.8	139.849	0.0492	89.3258	79.8407	93.1728	13.3322	4.59451	-225.974	1.20336	-58.2822	0.864118
33	USV	TRUE	0.928435	139.966	140.039	0.0736	89.9735	79.0781	93.7216	14.6435	4.42191	-36.1097	1.32649	-55.1439	0.869907
34	USV	TRUE	0.869078	140.223	140.23	0.0068	90.2334	84.3849	92.1779	7.79302	2.81849	-1274.71	1.05095	-54.7619	0.857204
35	USV	TRUE	0.687663	140.404	140.413	0.0088	90.9791	83.4607	91.8252	8.36451	3.11783	-979.518	1.36384	-63.574	0.768493
36	USV	TRUE	0.612064	169.135	169.174	0.0384	58.3036	36.6835	80.9256	44.2421	9.95692	346.075	14.8128	-94.4796	0.149332
37	USV	TRUE	0.703357	234.677	234.679	0.002	69.5869	68.3311	70.2371	1.90595	0.744743	977.149	1.02218	-62.311	0.717002
38	USV	TRUE	0.867699	238.302	238.306	0.0032	93.7743	92.8707	94.8434	1.97269	0.70979	629.503	1.00164	-64.1246	0.762765
39	USV	TRUE	0.705958	243.176	243.182	0.0056	91.5475	90.308	91.8814	1.57345	0.528833	-264.075	1.06689	-61.2445	0.797464
40	USV	TRUE	0.61473	243.644	243.646	0.002	84.0545	82.6027	85.5329	2.93017	1.16538	1549.7	1.00582	-68.1329	0.771287
41	USV	TRUE	0.731161	243.8	243.807	0.0064	94.3716	85.1461	98.9954	13.8493	3.77099	-1797.31	1.0249	-64.7895	0.800185
42	USV	TRUE	0.690969	250.364	250.369	0.0044	95.3649	91.4164	97.8883	6.47192	1.99641	-1369.16	1.00908	-66.28	0.731875
43	USV	TRUE	0.611877	251.207	251.213	0.0068	92.7128	83.3426	93.2138	9.87116	3.99152	-1645.77	1.26737	-67.9016	0.713808
44	USV	TRUE	0.935329	256.454	256.459	0.0052	85.2567	82.3844	88.3813	5.99691	1.93519	-225.512	2.79783	-52.8732	0.898274
45	USV	TRUE	0.961441	256.611	256.617	0.0056	91.317	83.0341	94.9855	11.9514	4.83543	-2359.65	1.28839	-53.4365	0.879873
46	USV	TRUE	0.918988	256.842	256.845	0.0028	93.6005	91.6337	98.5064	6.8727	2.35021	-2309.63	1.01262	-53.8288	0.88462
47	USV	TRUE	0.991746	257.061	257.064	0.0028	89.6791	84.8252	96.6706	11.8454	4.39726	-4453.15	1.00203	-46.8023	0.931288
48	USV	TRUE	0.959064	257.239	257.252	0.0124	86.067	84.0799	94.5838	10.5039	4.08069	-913.323	1.00803	-54.5903	0.835944
49	USV	TRUE	0.91099	257.464	257.5	0.036	83.3377	54.653	87.7399	33.0868	6.48652	424.189	1.39687	-55.2233	0.775926
50	USV	TRUE	0.736384	257.685	257.692	0.0068	95.3517	84.039	97.9582	13.9191	4.96256	-2060.71	1.01155	-59.3916	0.788926
51	USV	TRUE	0.890837	257.879	257.883	0.004	85.9444	84.3562	89.9523	5.59613	1.65066	-1142.98	1.08799	-59.3738	0.796729
52	USV	TRUE	0.822693	258.086	258.09	0.0036	84.49	83.0798	85.5142	2.43439	0.828281	-681.467	1.00367	-58.5626	0.840091
53	USV	TRUE	0.727809	258.471	258.485	0.0144	84.3939	81.0144	86.7169	5.70251	1.49786	-389.224	1.0234	-68.1854	0.654032
54	USV	TRUE	0.762455	258.674	258.681	0.0072	84.0396	83.4214	84.6998	1.27837	0.514415	181.993	1.00839	-64.1958	0.703887
55	USV	TRUE	0.630207	258.866	258.868	0.002	96.7031	96.2534	97.1529	0.899537	0.320169	425.594	1.00633	-69.9626	0.598857
56	USV	TRUE	0.631949	260.398	260.4	0.0024	88.215	87.547	91.2209	3.67385	1.39157	1502.94	1.08431	-72.1935	0.626008
57	USV	TRUE	0.632559	261.202	261.21	0.008	104.602	101.165	105.794	4.62856	1.52685	193.469	1.59407	-75.7618	0.591871
58	USV	TRUE	0.831891	329.06	329.073	0.0136	93.2378	92.0722	93.9162	1.84403	0.705855	131.923	1.02814	-70.18	0.594148
59	USV	TRUE	0.85379	408.155	408.157	0.0024	71.4404	70.4384	71.5517	1.11329	0.416554	417.483	1.11096	-65.7316	0.53138
60	USV	TRUE	0.600705	409.943	409.947	0.0036	97.1094	95.3387	101.06	5.72175	1.94477	1511.92	1.01155	-80.8337	0.42278
61	USV	TRUE	0.754635	462.537	462.545	0.008	94.2003	92.4413	95.4058	2.96446	0.988053	-386.388	1.0269	-70.6014	0.590625
62	USV	TRUE	0.704171	499.602	499.608	0.0056	83.0715	82.2383	84.1507	1.91241	0.751542	336.108	1.05934	-72.2478	0.587314
63	USV	TRUE	0.602412	503.126	503.128	0.0024	93.4377	92.7697	94.1056	1.33595	0.480995	-556.644	1	-72.0212	0.570698
64	USV	TRUE	0.605518	503.373	503.375	0.002	70.3265	70.3265	70.3265	1.42109e-14	4.76647e-15	-1.65336e-13	1	-67.9987	0.483012
65	USV	FALSE	0.603813	540.828	540.86	0.032	109.955	101.264	117.599	16.3356	4.43349	67.3161	6.68628	-93.65	0.14325
66	USV	TRUE	0.824998	542.491	542.499	0.0076	96.3784	93.2612	97.9964	4.73519	1.66553	683.04	1.08501	-60.6059	0.795341
