# Supplementary material for: Bazedoxifene reverses sexually dimorphic autistic-like abnormalities in biallelic MDGA1-mutant mice
Source: EMBO Mol Med. 2026 Mar 20;18(4):1358–98. doi: 10.1038/s44321-026-00402-y (PMC13084050; doi:10.1038/s44321-026-00402-y)
Supplement: Supplementary file 17 — Source data Fig. 3 [file 44321_2026_402_MOESM17_ESM.zip › Panel C/Batch1/P6/P6_KO_466.xlsx]

## Sheet: Sheet1
ID	Label	Accepted	Score	Begin Time (s)	End Time (s)	Call Length (s)	Principal Frequency (kHz)	Low Freq (kHz)	High Freq (kHz)	Delta Freq (kHz)	Frequency Standard Deviation (kHz)	Slope (kHz/s)	Sinuosity	Mean Power (dB/Hz)	Tonality
1	USV	TRUE	0.962499	0.0244	0.0376	0.0132	98.4039	97.7272	104.868	7.14082	3.16102	522.937	1.30963	-70.9375	0.642024
2	USV	TRUE	0.709871	0.366004	0.377204	0.0112	94.9313	94.2188	95.7288	1.51005	0.454439	-26.3972	1.06716	-68.6249	0.641592
3	USV	TRUE	0.630941	0.552404	0.557204	0.0048	67.2472	66.8554	67.5736	0.718116	0.25809	22.4697	1.1067	-67.0897	0.523941
4	USV	TRUE	0.634672	1.63553	1.66593	0.0304	97.0094	96.5805	98.0762	1.49563	0.544282	-36.8547	1.00781	-73.2839	0.504863
5	USV	TRUE	0.72131	3.20139	3.20419	0.0028	91.5672	91.0031	92.2648	1.26173	0.445911	-454.151	1.00193	-68.8468	0.639094
6	USV	TRUE	0.773175	3.40379	3.40739	0.0036	92.1344	90.5907	93.6782	3.08752	1.08773	-896.928	1.00274	-66.2314	0.646239
7	USV	TRUE	0.888659	3.57699	3.58179	0.0048	68.7185	68.4364	68.8372	0.400784	0.142533	15.8022	1.03239	-59.5403	0.713725
8	USV	TRUE	0.948326	4.00539	4.02099	0.0156	65.8905	65.0296	65.9796	0.950006	0.236531	-11.85	1.02587	-60.1627	0.773255
9	USV	TRUE	0.652441	4.23531	4.23691	0.0016	84.5892	83.9123	84.9098	0.997506	0.403004	-623.441	1.0194	-64.0008	0.643182
10	USV	TRUE	0.855839	4.43851	4.44611	0.0076	102.203	95.2668	103.317	8.0503	3.36806	-1158.02	1.01994	-65.0439	0.705052
11	USV	TRUE	0.774978	4.63651	4.63891	0.0024	96.608	96.0069	97.8772	1.87032	0.68756	-779.302	1.02172	-64.7908	0.664777
12	USV	TRUE	0.617708	4.82611	4.83291	0.0068	55.976	55.6271	55.976	0.34883	0.110063	-26.4777	1.00947	-72.3794	0.540795
13	USV	TRUE	0.832281	5.01051	5.02971	0.0192	55.5339	55.521	58.3878	2.86679	1.14705	152.938	1.0104	-74.0777	0.493928
14	USV	TRUE	0.713679	5.23524	5.23844	0.0032	95.8148	95.3473	96.2602	0.912896	0.300794	273.683	1.0038	-63.7562	0.540457
15	USV	TRUE	0.733434	5.42964	5.43124	0.0016	96.0126	95.3624	96.4846	1.12219	0.445538	701.372	1.00392	-71.4254	0.592116
16	USV	TRUE	0.828532	5.62004	5.62724	0.0072	95.1447	94.1576	95.6865	1.52892	0.477587	-208.563	1.01153	-68.0106	0.607073
17	USV	TRUE	0.705536	5.80484	5.81084	0.006	55.8989	55.5501	55.9286	0.378518	0.116421	-42.3622	1.01133	-72.1919	0.407205
18	USV	TRUE	0.740973	7.10549	7.15509	0.0496	56.7033	46.2384	61.3346	15.0962	3.79051	137.165	3.91676	-88.1599	0.217998
19	USV	TRUE	0.78087	8.11942	8.12422	0.0048	70.2586	69.7193	70.2806	0.56129	0.226348	112.778	1.01129	-63.4041	0.629692
20	USV	TRUE	0.696226	8.32222	8.33702	0.0148	72.6316	68.8483	72.7207	3.87241	1.24712	-243.81	1.05625	-63.7299	0.649691
21	USV	TRUE	0.705388	8.51182	8.53582	0.024	97.194	67.5866	97.6575	30.071	15.2294	1338.24	1.06273	-67.514	0.495522
22	USV	TRUE	0.905888	8.68382	8.68862	0.0048	71.1698	70.8216	71.1868	0.365192	0.129362	-68.8033	1.00522	-57.0668	0.83902
23	USV	TRUE	0.83804	8.87582	8.89342	0.0176	93.6236	92.2796	97.7036	5.42403	2.05768	195.947	1.18872	-70.9761	0.592248
24	USV	TRUE	0.649975	9.25215	9.26095	0.0088	69.5555	68.2912	70.2912	1.99998	0.644896	-28.6472	1.21117	-66.972	0.552386
25	USV	TRUE	0.619725	9.47775	9.48375	0.006	83.1925	81.9234	84.4171	2.49377	0.810651	-425.178	1.00308	-69.2541	0.50502
26	USV	TRUE	0.704116	9.68135	9.68535	0.004	96.0026	95.8215	96.3845	0.56303	0.205411	-143.421	1.01173	-69.2845	0.396518
27	USV	TRUE	0.601242	9.85655	9.85855	0.002	95.4837	94.9938	96.2764	1.28251	0.503743	-665.428	1.01432	-71.413	0.543016
28	USV	TRUE	0.685933	11.0373	11.0477	0.0104	68.1265	65.4546	69.2941	3.83945	1.1091	-148.318	1.30305	-66.7742	0.726831
29	USV	TRUE	0.815575	11.4124	11.4208	0.0084	70.7441	69.5788	71.1152	1.53634	0.468437	3.96031	1.14633	-61.2052	0.714505
30	USV	TRUE	0.666188	11.6164	11.6244	0.008	66.4474	59.4619	67.5755	8.11356	2.12413	-958.471	1.02866	-72.9572	0.451618
31	USV	TRUE	0.879235	12.0391	12.0615	0.0224	69.9628	66.728	70.6987	3.97073	0.964048	39.8642	1.08806	-57.6562	0.716185
32	USV	TRUE	0.965482	12.2443	12.2479	0.0036	70.0318	69.7927	70.1753	0.382566	0.126563	27.7975	1.0315	-58.0215	0.761075
33	USV	TRUE	0.95135	12.4423	12.4919	0.0496	75.9804	67.46	84.1745	16.7145	8.58145	331.466	1.01114	-61.2834	0.699955
34	USV	TRUE	0.943497	12.6407	12.6895	0.0488	91.308	65.0351	93.8852	28.8501	12.6413	588.445	1.11542	-68.7809	0.545201
35	USV	TRUE	0.833269	12.9047	12.9071	0.0024	83.4338	82.2983	84.4358	2.13751	0.770094	-890.631	1.00062	-54.3317	0.863711
36	USV	TRUE	0.930806	13.1263	13.1283	0.002	84.7065	83.6244	85.183	1.5586	0.599135	-779.302	1.02713	-58.782	0.841692
37	USV	TRUE	0.893503	13.3019	13.3343	0.0324	71.1727	69.96	88.3955	18.4355	6.63063	573.538	1.06611	-53.951	0.84348
38	USV	TRUE	0.949025	13.4931	13.5011	0.008	71.1732	70.5052	71.5146	1.00938	0.324938	-46.9412	1.04363	-46.403	0.861555
39	USV	TRUE	0.876739	13.6963	13.7135	0.0172	72.529	68.0239	73.7091	5.68519	1.54133	-170.662	1.17194	-46.3877	0.893034
40	USV	TRUE	0.842139	13.9195	13.9507	0.0312	89.8225	84.3229	94.6568	10.334	3.13432	-306.81	1.09907	-59.5312	0.775128
41	USV	TRUE	0.842306	14.3282	14.3762	0.048	72.1707	68.9348	93.5712	24.6364	10.5554	534.205	1.12854	-49.0583	0.868467
42	USV	TRUE	0.70548	16.9484	16.9576	0.0092	97.7659	95.5502	103.532	7.98157	2.96866	-873.649	1.00522	-57.0681	0.849983
43	USV	TRUE	0.822406	17.1536	17.1556	0.002	92.5377	91.9187	92.8539	0.935162	0.356582	-467.581	1.01392	-61.8312	0.652026
44	USV	TRUE	0.916225	17.3668	17.376	0.0092	86.7338	86.1475	91.328	5.1805	1.87609	-572.408	1.17194	-61.0324	0.716536
45	USV	TRUE	0.937276	17.5344	17.5428	0.0084	67.4673	66.1165	67.7864	1.66993	0.499871	157.532	1.0483	-54.5113	0.761859
46	USV	TRUE	0.784907	17.7184	17.7204	0.002	69.8954	67.9716	70.501	2.52939	1.01142	-1288.87	1.06521	-65.831	0.703871
47	USV	TRUE	0.828753	20.9857	20.9885	0.0028	97.2098	96.7868	97.6329	0.846099	0.277079	-280.973	1.00507	-55.5005	0.836699
48	USV	TRUE	0.642895	21.1653	21.1673	0.002	95.5	94.8766	96.7826	1.90595	0.747451	-977.149	1.02879	-69.324	0.60875
49	USV	TRUE	0.863821	21.3653	21.3673	0.002	103.313	102.708	103.919	1.21126	0.436354	-581.455	1.00442	-66.6673	0.714771
50	USV	TRUE	0.80055	21.5517	21.5661	0.0144	104.516	102.502	105.868	3.3655	0.981331	-123.387	1.13771	-62.9853	0.773804
51	USV	TRUE	0.924835	22.2064	22.2112	0.0048	105.547	103.343	106.185	2.8426	0.940653	461.933	1.33369	-61.4462	0.805643
52	USV	TRUE	0.650278	23.0839	23.0899	0.006	94.3916	92.4138	103.839	11.4255	4.41055	-1945.37	1.00871	-70.3467	0.606548
53	USV	TRUE	0.664214	23.2759	23.2787	0.0028	71.4044	71.4044	71.4044	1.42109e-14	4.65159e-15	-1.56789e-12	1	-64.0284	0.716609
54	USV	TRUE	0.885841	23.4923	23.4995	0.0072	95.5741	94.1366	97.8035	3.6669	1.24368	-511.187	1.00251	-65.6694	0.707423
55	USV	TRUE	0.728173	23.6907	23.6935	0.0028	93.7304	92.8122	94.6487	1.83654	0.736846	-638.973	1.00119	-62.3882	0.693853
56	USV	TRUE	0.711913	23.8855	23.8899	0.0044	62.8609	62.4527	63.4399	0.987116	0.343351	-235.763	1.00642	-74.356	0.45912
57	USV	TRUE	0.749204	24.0827	24.1179	0.0352	90.3246	70.7159	91.6673	20.9514	10.3655	612.986	1.05466	-61.8416	0.654961
58	USV	TRUE	0.644264	24.3215	24.3235	0.002	92.693	91.4506	93.6326	2.18204	0.81933	-1091.02	1.00297	-66.9334	0.656618
59	USV	TRUE	0.60211	24.9023	24.9115	0.0092	64.5707	63.0463	65.991	2.94471	0.935256	-39.7881	1.24731	-69.6343	0.659563
60	USV	TRUE	0.714524	25.4298	25.441	0.0112	91.2093	90.0366	91.8624	1.82579	0.463124	-131.319	1.01363	-59.7997	0.659024
61	USV	TRUE	0.975975	25.9634	25.9682	0.0048	90.7688	81.8634	91.5088	9.64544	4.45351	-2097.13	1.01493	-60.1183	0.754655
62	USV	TRUE	0.605327	26.1341	26.1433	0.0092	66.9898	66.655	67.3119	0.656903	0.220178	-4.73377	1.03515	-65.8413	0.656409
63	USV	TRUE	0.885406	26.3529	26.3577	0.0048	72.4118	71.8774	72.7384	0.860943	0.264853	-141.404	1.0482	-63.0478	0.651653
64	USV	TRUE	0.781569	27.6268	27.638	0.0112	97.0674	95.8095	97.7511	1.94163	0.774827	128.014	1.06746	-71.8107	0.572819
65	USV	TRUE	0.694845	29.2603	29.2735	0.0132	58.331	57.0704	60.4697	3.39929	1.19357	66.2774	1.30146	-71.4923	0.640233
66	USV	TRUE	0.711717	29.4675	29.5163	0.0488	66.2543	66.0413	79.5937	13.5524	6.68754	322.084	1.02967	-67.8532	0.547502
67	USV	TRUE	0.903248	30.1462	30.1502	0.004	72.0018	71.653	72.0315	0.378518	0.116421	-63.9297	1.01487	-60.3936	0.697371
68	USV	TRUE	0.659859	32.5289	32.5337	0.0048	99.2271	98.6379	103.74	5.10194	2.49656	-1074.14	1.00321	-71.3884	0.631095
69	USV	TRUE	0.755277	33.6076	33.61	0.0024	89.3735	88.6387	89.9079	1.26915	0.45884	-528.812	1.0035	-66.2161	0.622755
70	USV	TRUE	0.848977	33.7852	33.7972	0.012	95.4823	94.3616	95.9647	1.60305	0.464494	68.8108	1.04689	-70.0857	0.543617
71	USV	TRUE	0.832248	33.9788	33.9812	0.0024	89.6913	89.0233	90.4929	1.46954	0.529823	-612.309	1.00127	-69.4242	0.596078
72	USV	TRUE	0.80429	34.4303	34.4395	0.0092	82.3135	81.7855	82.4464	0.660868	0.210834	43.8628	1.01686	-64.7686	0.70485
73	USV	TRUE	0.808653	34.5763	34.6267	0.0504	74.2054	65.9112	83.7263	17.8151	8.85131	376.347	1.05202	-68.482	0.540109
74	USV	TRUE	0.808731	34.7843	34.8227	0.0384	83.7872	68.598	89.2446	20.6466	7.46643	452.443	1.27978	-69.147	0.543214
75	USV	TRUE	0.916099	35.0059	35.0143	0.0084	70.1949	68.9707	70.4027	1.43194	0.341338	-119.588	1.03488	-61.7957	0.704924
76	USV	TRUE	0.743043	35.6327	35.6343	0.0016	97.4141	97.1914	97.8149	0.623441	0.249933	389.651	1.00816	-68.7539	0.646209
77	USV	TRUE	0.777888	35.8175	35.8191	0.0016	97.959	97.2643	99.0099	1.74564	0.695034	1091.02	1.00602	-77.3492	0.493514
78	USV	TRUE	0.711241	40.2255	40.2311	0.0056	100.636	100.348	100.951	0.603591	0.203959	-0.549291	1.04019	-65.1445	0.702151
79	USV	TRUE	0.896407	40.4267	40.4607	0.034	66.9826	65.847	82.272	16.425	4.68744	457.18	1.08224	-67.2333	0.59351
80	USV	TRUE	0.874806	40.7047	40.7099	0.0052	83.8271	82.7184	87.1214	4.40302	1.81936	-851.885	1.00026	-69.7868	0.590725
81	USV	TRUE	0.650826	44.106	44.1124	0.0064	83.9798	81.3488	84.9416	3.59283	1.5218	-565.278	1.00065	-65.8094	0.705837
82	USV	TRUE	0.79004	44.3024	44.3464	0.044	64.4308	64.1889	84.6011	20.4122	10.3215	574.638	1.11235	-69.8226	0.487984
83	USV	TRUE	0.932904	44.545	44.78	0.235	85.2664	82.2263	89.5885	7.36215	2.39614	3.54485	2.70555	-69.9682	0.481999
84	USV	TRUE	0.79131	44.9732	44.9768	0.0036	85.351	83.7256	90.3014	6.57582	2.40588	-1861.1	1.22788	-69.9302	0.607499
85	USV	TRUE	0.861913	45.1955	45.1971	0.0016	86.1211	85.4976	86.7445	1.24688	0.492874	-779.302	1	-66.493	0.655225
86	USV	TRUE	0.806995	45.3783	45.3831	0.0048	72.4468	71.9292	72.502	0.572824	0.213293	112.922	1.00916	-56.4937	0.835445
87	USV	TRUE	0.977439	45.6003	45.6207	0.0204	93.9034	90.7421	94.6159	3.87384	1.12542	82.9254	1.10037	-63.2626	0.709775
88	USV	TRUE	0.749245	47.2794	47.2882	0.0088	100.464	96.9065	103.121	6.21404	2.78642	-766.222	1.01788	-68.8437	0.635873
89	USV	TRUE	0.749288	49.4332	49.438	0.0048	83.4433	81.7437	84.8609	3.11721	1.00155	-641.262	1.00604	-65.2116	0.721689
90	USV	TRUE	0.772575	49.8084	49.8236	0.0152	67.2887	66.2864	70.7941	4.50772	1.60422	94.4897	1.25923	-73.3337	0.637817
91	USV	TRUE	0.817535	50.0124	50.0152	0.0028	69.6804	68.0772	71.4171	3.33986	1.22354	1245.82	1.00376	-68.1278	0.719695
92	USV	TRUE	0.976696	50.2196	50.2364	0.0168	92.2799	84.2385	92.6549	8.41646	3.52933	562.147	1.08447	-66.8799	0.657165
93	USV	TRUE	0.720749	52.2318	52.243	0.0112	66.5201	65.5975	66.9408	1.34337	0.378736	-58.5637	1.03354	-61.3996	0.64615
94	USV	TRUE	0.983962	52.4418	52.4742	0.0324	72.6755	70.5462	85.1128	14.5665	4.24873	401.179	1.10384	-59.0866	0.773892
95	USV	TRUE	0.810828	53.9926	53.9958	0.0032	83.7176	82.9457	84.8754	1.9297	0.658797	-596.846	1.0076	-67.3405	0.61712
96	USV	TRUE	0.701103	54.1569	54.1601	0.0032	69.0561	68.7221	69.1377	0.415628	0.146357	-115.968	1.01517	-64.1217	0.712068
97	USV	TRUE	0.727801	55.2064	55.2088	0.0024	70.5736	70.5736	70.5736	1.42109e-14	5.22945e-15	-3.20835e-12	1	-64.0511	0.707617
98	USV	TRUE	0.652731	55.4116	55.4208	0.0092	66.1298	64.4691	67.0873	2.61812	0.912052	-11.0869	1.26001	-70.132	0.539632
99	USV	TRUE	0.861049	57.4907	57.5399	0.0492	70.9054	69.0873	83.6714	14.5841	3.7881	271.989	1.05976	-57.525	0.772856
100	USV	TRUE	0.840629	57.7231	57.7399	0.0168	70.5418	70.2208	84.8236	14.6028	7.17713	885.129	1.03356	-65.2926	0.696191
101	USV	TRUE	0.839908	57.9451	57.9483	0.0032	97.4984	97.1992	97.8776	0.678336	0.304155	205.079	1.00819	-64.0253	0.689923
102	USV	TRUE	0.649695	58.3106	58.3126	0.002	100.69	99.0294	102.681	3.65159	1.32577	-1765.36	1.00242	-73.2913	0.67252
103	USV	TRUE	0.977939	59.4809	59.5159	0.035	93.0205	68.2723	93.9676	25.6953	12.0536	751.976	1.03112	-68.1041	0.473671
104	USV	TRUE	0.877164	59.8921	59.8997	0.0076	91.7764	90.8763	92.3174	1.44116	0.513873	-189.948	1.00166	-63.6261	0.636686
105	USV	TRUE	0.936087	60.3688	60.4028	0.034	67.1659	65.8967	67.7874	1.89074	0.544961	-14.2742	1.03147	-65.2776	0.66877
106	USV	TRUE	0.761931	60.5956	60.6056	0.01	72.1821	71.2544	72.9317	1.67735	0.517338	-3.43819	1.08987	-59.4975	0.81115
107	USV	TRUE	0.789503	65.1181	65.1309	0.0128	67.6385	65.9685	68.7938	2.82524	0.837257	-27.0076	1.21047	-60.2485	0.76643
108	USV	TRUE	0.742375	65.3165	65.3365	0.02	97.6509	96.5228	99.1161	2.59329	0.83217	-29.8054	1.06055	-72.0977	0.543858
109	USV	TRUE	0.856822	66.2308	66.2344	0.0036	85.0949	83.6031	87.8856	4.28245	1.39174	-1130.61	1.01931	-70.9974	0.591905
110	USV	TRUE	0.71204	66.6296	66.6324	0.0028	104.212	103.952	104.36	0.408206	0.145426	-44.1781	1.06482	-70.0842	0.533438
111	USV	TRUE	0.709373	69.4922	69.4978	0.0056	102.258	98.3626	103.305	4.94205	1.35486	-790.035	1.03419	-65.0962	0.71187
112	USV	TRUE	0.640779	71.702	71.7036	0.0016	92.7057	92.7057	92.7057	1.42109e-14	9.3996e-15	1.91818e-11	1	-70.8529	0.507239
113	USV	TRUE	0.886303	87.8081	87.8101	0.002	82.1837	82.0101	82.3574	0.347346	0.151643	-197.847	1.00936	-66.4849	0.648007
114	USV	TRUE	0.762293	110.284	110.299	0.0148	68.4692	68.2836	68.6547	0.371096	0.152427	-4.86051	1.00884	-53.6389	0.787493
115	USV	TRUE	0.719717	110.481	110.498	0.0172	66.7944	66.735	67.1358	0.400784	0.142059	17.8566	1.00566	-58.6917	0.693325
116	USV	TRUE	0.809793	110.696	110.699	0.0032	68.6772	68.6772	68.6772	2.84217e-14	4.35117e-15	-3.10862e-12	1	-58.5784	0.700335
117	USV	TRUE	0.820286	110.964	110.968	0.004	84.4618	82.9329	85.7013	2.76838	1.02298	-765.301	1.01941	-66.9968	0.653745
118	USV	TRUE	0.907451	111.214	111.216	0.0016	91.8606	91.6112	91.9319	0.320627	0.129065	155.86	1.04572	-66.3619	0.543655
119	USV	TRUE	0.839557	121.216	121.223	0.0068	91.0121	84.2433	93.2609	9.01763	3.49096	-1558.76	1.14435	-64.2587	0.653944
120	USV	TRUE	0.770797	125.716	125.723	0.0072	84.3739	83.5149	93.3021	9.78718	4.50212	1424.52	1.01507	-67.717	0.641854
121	USV	TRUE	0.947609	125.868	125.879	0.0104	64.6853	63.3568	65.9173	2.56056	0.905015	-282.513	1.01536	-52.766	0.854596
122	USV	TRUE	0.851407	126.12	126.125	0.0056	58.6342	58.3034	58.9548	0.651428	0.191937	-102.397	1.00695	-53.0554	0.776292
123	USV	TRUE	0.936231	126.301	126.326	0.0252	64.0797	62.3281	64.7996	2.4715	0.710345	-16.2584	1.04217	-45.684	0.887814
124	USV	TRUE	0.965015	126.537	126.561	0.0236	64.1192	63.7378	64.246	0.508219	0.133968	5.75087	1.00688	-44.5092	0.924431
125	USV	TRUE	0.77543	126.714	126.833	0.1184	83.3176	48.0338	113.451	65.4168	14.7913	36.7797	11.626	-88.6525	0.191843
126	USV	TRUE	0.767726	126.973	126.98	0.0068	74.6529	72.729	75.1724	2.44337	0.811081	-139.765	1.45414	-67.1377	0.651943
127	USV	TRUE	0.921032	140.155	140.159	0.0036	64.8515	63.9943	65.1299	1.13555	0.363393	-107.056	1.22208	-61.6786	0.782627
128	USV	TRUE	0.927373	140.543	140.568	0.0256	65.9147	63.82	66.9465	3.12646	1.0926	-100.061	1.03152	-61.4862	0.770592
129	USV	TRUE	0.929777	140.771	140.783	0.0124	71.0008	70.3551	71.0453	0.690239	0.203406	23.1255	1.02843	-59.5672	0.712313
130	USV	TRUE	0.778508	140.973	141.015	0.0424	91.1156	70.7362	92.3164	21.5802	10.7659	522.334	1.0433	-67.5366	0.544123
131	USV	TRUE	0.936906	141.205	141.211	0.0064	75.3525	74.8107	75.6939	0.883209	0.291113	-42.9307	1.05513	-56.3279	0.792237
132	USV	TRUE	0.703248	141.428	141.457	0.0284	91.8148	71.0361	92.6842	21.6481	10.8606	795.597	1.05448	-65.0743	0.58595
133	USV	TRUE	0.723403	141.875	141.881	0.0056	75.4693	75.1205	75.7513	0.630863	0.180375	23.9224	1.04056	-61.9555	0.734872
134	USV	TRUE	0.651336	142.284	142.287	0.0028	93.3394	93.1019	93.3691	0.267189	0.0891293	67.1507	1.01361	-70.6544	0.528467
135	USV	TRUE	0.873446	166.183	166.185	0.0024	86.6217	86.5549	86.8369	0.282033	0.100127	-83.4966	1.01988	-61.2359	0.69338
136	USV	TRUE	0.865713	166.366	166.371	0.0048	65.9872	65.6681	66.0317	0.363674	0.149328	85.5356	1.0104	-65.2833	0.642149
137	USV	TRUE	0.943176	166.631	166.633	0.0024	83.3705	82.9029	84.0384	1.13555	0.410963	-473.147	1.00398	-59.5789	0.688723
138	USV	TRUE	0.726063	166.826	166.833	0.0064	70.3102	70.0504	70.5883	0.537909	0.170786	-34.0403	1.01779	-68.367	0.601985
139	USV	TRUE	0.959917	171.155	171.167	0.012	65.9175	65.5563	67.8099	2.25354	0.757279	-190.124	1.00107	-62.0127	0.767624
140	USV	TRUE	0.656045	171.205	171.209	0.004	105.442	95.014	106.028	11.0141	3.74013	-2380.24	1.16342	-66.1263	0.666532
141	USV	TRUE	0.79994	171.344	171.362	0.0176	68.5242	61.6865	69.5389	7.85239	3.57481	552.78	1.25729	-51.441	0.857653
142	USV	TRUE	0.967418	171.54	171.578	0.0376	67.9642	65.3442	69.2408	3.89651	0.906813	54.9106	1.09229	-47.2881	0.857408
143	USV	TRUE	0.924341	171.768	171.784	0.0164	58.7212	55.6149	67.9304	12.3155	2.61748	-534.297	1.20141	-55.1162	0.800264
144	USV	TRUE	0.863168	171.964	171.97	0.006	77.3304	76.8628	77.5382	0.675395	0.229384	-22.7569	1.04701	-57.0889	0.796891
145	USV	TRUE	0.644828	172.216	172.218	0.002	105.784	105.294	106.577	1.28251	0.503743	-665.428	1.01432	-72.6576	0.443361
146	USV	TRUE	0.635577	178.698	178.736	0.0384	112.941	108.488	124.504	16.0165	3.62824	27.8661	4.34193	-94.6703	0.15789
147	USV	TRUE	0.764151	182.751	182.757	0.0064	83.754	81.906	86.3814	4.47542	1.34155	-660.196	1.01295	-64.2059	0.662809
148	USV	TRUE	0.905077	182.988	182.99	0.0016	82.2277	81.8269	82.4504	0.623441	0.249933	-389.651	1.00816	-63.6461	0.642135
149	USV	TRUE	0.693509	186.104	186.111	0.0068	95.0563	91.6983	97.7989	6.10054	1.92419	-859.304	1.00999	-69.3685	0.555214
150	USV	TRUE	0.870339	186.266	186.284	0.018	69.852	65.5418	70.2009	4.65903	1.75813	-273.683	1.0129	-64.3865	0.720733
151	USV	TRUE	0.792903	198.78	198.789	0.0084	96.3708	95.7028	97.0469	1.3441	0.416665	-1.11211	1.10294	-67.4353	0.671297
152	USV	TRUE	0.930505	204.237	204.251	0.014	68.5865	67.5813	68.6162	1.03488	0.318717	-65.2819	1.00758	-55.8387	0.838365
153	USV	TRUE	0.87771	204.438	204.481	0.0432	70.1483	69.1609	84.5316	15.3707	6.34788	355.217	1.07459	-62.3166	0.732824
154	USV	TRUE	0.904844	204.661	204.7	0.0388	83.2718	72.0252	85.1109	13.0857	6.04684	347.521	1.07395	-65.6285	0.651534
155	USV	TRUE	0.848564	205.305	205.307	0.002	82.343	81.7374	82.9486	1.21126	0.436354	-581.455	1.00442	-67.4015	0.484136
156	USV	TRUE	0.799851	205.511	205.521	0.0104	93.0383	82.6868	94.3074	11.6206	4.50142	-1177.29	1.03256	-66.647	0.583619
157	USV	TRUE	0.841131	205.711	205.716	0.0056	93.6858	91.2811	94.6878	3.40666	1.12269	-611.248	1.03548	-64.0649	0.646535
158	USV	TRUE	0.780473	205.869	205.875	0.0064	71.6792	71.1226	71.798	0.675395	0.213623	-57.2561	1.03369	-61.0819	0.645428
159	USV	TRUE	0.740874	206.089	206.091	0.0024	68.7221	68.1877	69.1229	0.935162	0.33784	-389.651	1.00212	-66.099	0.559381
160	USV	TRUE	0.752243	206.29	206.302	0.012	70.3002	69.4476	73.0308	3.58316	1.23721	-305.861	1.03161	-66.5977	0.669842
161	USV	TRUE	0.73242	212.543	212.547	0.004	82.5378	81.4913	83.6288	2.13751	0.696848	-524.764	1.00258	-67.8521	0.661718
162	USV	TRUE	0.739458	212.755	212.759	0.0032	66.0133	64.4101	67.0004	2.59025	0.93074	-841.151	1.015	-68.1394	0.559634
163	USV	TRUE	0.779973	212.952	212.983	0.0316	65.6884	64.1425	93.9533	29.8108	13.6534	1079.6	1.36182	-70.6466	0.43659
164	USV	TRUE	0.915949	213.203	213.206	0.0032	84.3739	84.0521	84.4115	0.359405	0.16548	-117.274	1.00736	-63.6682	0.566849
165	USV	TRUE	0.732983	219.99	219.992	0.0016	96.0942	95.8181	96.1921	0.374065	0.153618	-233.791	1.01068	-58.1981	0.703957
166	USV	TRUE	0.823938	220.15	220.155	0.0056	68.56	68.2335	68.7975	0.564066	0.175186	-30.0853	1.02608	-57.3232	0.722845
167	USV	TRUE	0.811963	220.339	220.365	0.026	69.9108	66.0524	70.5936	4.54124	1.39872	-164.023	1.00581	-63.5846	0.591902
168	USV	TRUE	0.774489	220.556	220.562	0.0052	66.201	65.392	66.6166	1.22462	0.390965	-229.509	1.00794	-64.28	0.533554
169	USV	TRUE	0.893272	220.728	220.732	0.0048	76.7844	76.1832	77.0367	0.853521	0.298009	-1.8465e-12	1.11553	-61.3336	0.710417
170	USV	TRUE	0.920736	221.147	221.156	0.0092	74.5688	74.1428	74.7588	0.616019	0.17469	-3.90948	1.02688	-60.816	0.709247
171	USV	TRUE	0.762843	221.322	221.366	0.0436	71.9893	70.2631	95.4222	25.1591	10.9341	601.012	1.23009	-65.3557	0.584119
172	USV	TRUE	0.929685	221.53	221.534	0.0032	72.29	71.7185	72.3717	0.653129	0.223515	170.086	1.03849	-54.1803	0.842491
173	USV	TRUE	0.855886	221.746	221.748	0.0016	91.7861	91.4388	92.3116	0.872818	0.347517	-545.511	1.00577	-64.6452	0.631526
174	USV	TRUE	0.928848	221.941	221.943	0.0024	93.2894	92.3542	93.8906	1.53634	0.557485	-640.141	1.00745	-58.9336	0.786505
175	USV	TRUE	0.698848	222.08	222.105	0.0256	62.4798	58.3883	70.2709	11.8826	4.58027	-487.895	1.22057	-61.4162	0.71293
176	USV	TRUE	0.874699	222.312	222.313	0.0016	92.9778	92.3543	93.6012	1.24688	0.492874	-779.302	1	-58.7525	0.831803
177	USV	TRUE	0.942385	222.476	222.507	0.0312	77.4676	76.8368	94.2746	17.4378	7.88228	604.065	1.2092	-61.5877	0.721132
178	USV	TRUE	0.79883	222.707	222.713	0.006	74.285	73.5796	74.9629	1.38329	0.479064	11.3535	1.22284	-63.5033	0.7754
179	USV	TRUE	0.980243	242.398	242.416	0.0184	66.7422	66.4082	66.7719	0.363674	0.0935722	-9.45977	1.00333	-59.6083	0.78213
180	USV	TRUE	0.80966	242.658	242.66	0.0024	83.4128	83.0789	84.0808	1.00196	0.367366	417.483	1.01249	-68.4428	0.643445
181	USV	TRUE	0.823468	256.818	257.233	0.415	80.5936	57.6048	99.0622	41.4573	8.98703	-1.579	22.1504	-89.6097	0.180274
182	USV	TRUE	0.941463	257.316	257.319	0.0024	95.4318	91.0231	96.1814	5.15824	1.93736	-2031.75	1.1397	-63.4882	0.74326
183	USV	TRUE	0.765071	257.481	257.491	0.01	69.6395	69.402	69.6692	0.267189	0.0512621	7.18087	1.00502	-55.6212	0.763823
184	USV	TRUE	0.93624	257.688	257.696	0.008	66.1907	61.831	67.4747	5.64373	1.69245	-660.022	1.03576	-41.7807	0.928547
185	USV	TRUE	0.709897	257.732	257.735	0.0024	95.6606	94.5919	96.6626	2.07072	0.745672	-862.798	1.00017	-69.8235	0.626242
186	USV	TRUE	0.876908	257.862	257.891	0.0288	68.8834	67.9828	69.3878	1.40502	0.301156	-17.1168	1.04158	-52.7099	0.850257
187	USV	TRUE	0.861516	258.083	258.088	0.0048	64.5329	64.0621	64.6704	0.608321	0.194278	-61.9837	1.02995	-45.6181	0.913989
188	USV	TRUE	0.687664	258.291	258.297	0.0052	68.39	67.9966	68.6498	0.653129	0.190577	-71.9355	1.02919	-64.8873	0.505963
189	USV	TRUE	0.73263	258.494	258.505	0.0108	68.8499	67.9073	69.221	1.31368	0.399587	106.86	1.02243	-56.2685	0.722869
190	USV	TRUE	0.878317	258.681	258.735	0.0544	69.9999	68.9768	93.8128	24.8361	11.9175	460.366	1.04517	-62.7226	0.631165
191	USV	TRUE	0.855039	258.92	258.933	0.0132	75.8566	73.2816	78.7128	5.43121	1.9526	375.132	1.18538	-67.0514	0.718152
192	USV	TRUE	0.710509	279.325	279.332	0.0076	90.5368	83.375	91.7276	8.35254	3.59628	-1243.72	1.0281	-70.5095	0.597793
193	USV	TRUE	0.804544	281.072	281.086	0.0132	67.2773	65.1784	67.7219	2.54348	0.580099	-159.608	1.01492	-71.3028	0.538379
194	USV	TRUE	0.729579	281.273	281.278	0.0048	70.9685	70.6346	71.0057	0.371096	0.14037	-77.6748	1.0076	-66.8831	0.63189
195	USV	TRUE	0.654469	281.697	281.699	0.0024	69.0057	68.6049	69.2061	0.601176	0.22042	-250.49	1.00609	-69.0864	0.591026
196	USV	TRUE	0.799848	283.994	284	0.006	65.2767	64.6779	65.6196	0.941655	0.28943	-91.6165	1.04433	-58.42	0.837077
197	USV	TRUE	0.951622	284.158	284.167	0.0088	67.4365	67.0878	67.4736	0.385788	0.148815	-45.7941	1.00791	-59.4629	0.771444
198	USV	TRUE	0.964787	284.363	284.365	0.002	66.5848	65.8456	68.2325	2.38689	0.869339	-1120.92	1.02677	-64.5422	0.76962
199	USV	TRUE	0.730292	284.398	284.411	0.0128	94.8583	92.4239	101.202	8.77783	3.27844	-725.503	1.06671	-68.2081	0.709053
200	USV	TRUE	0.807062	284.607	284.609	0.0028	93.9905	92.9143	95.3339	2.41955	0.831527	-846.452	1.00276	-64.8277	0.659908
201	USV	TRUE	0.967724	284.827	284.829	0.0016	93.0051	92.5866	93.9581	1.37157	0.556377	-857.232	1.02519	-60.5242	0.788672
202	USV	TRUE	0.879473	290.937	290.942	0.0052	91.6171	87.1268	92.6636	5.53675	1.51917	-782.238	1.11262	-60.1209	0.705285
203	USV	TRUE	0.940698	291.118	291.125	0.0076	71.4805	70.926	71.8649	0.938954	0.307925	-27.3944	1.03655	-57.2373	0.82991
204	USV	TRUE	0.811378	291.532	291.539	0.0072	67.5204	66.3062	68.4794	2.17322	0.697347	-277.55	1.01042	-67.247	0.653958
205	USV	TRUE	0.89169	291.727	291.75	0.0224	70.6989	66.6139	71.5787	4.96484	1.4721	-222.323	1.04604	-59.0916	0.793118
206	USV	TRUE	0.928609	291.98	291.997	0.0172	69.3349	65.0048	99.0465	34.0417	11.2285	1695.24	1.49314	-60.4528	0.717944
207	USV	TRUE	0.779725	292.214	292.216	0.0028	91.1382	90.2179	91.7913	1.57345	0.556718	-565.48	1.00439	-61.8919	0.647773
208	USV	TRUE	0.670321	292.359	292.398	0.0392	67.8463	67.4975	102.458	34.961	14.3734	926.667	1.20101	-61.3879	0.636028
209	USV	TRUE	0.932469	292.575	292.6	0.0248	95.5248	66.7497	97.2045	30.4548	9.99895	1252.06	1.16518	-62.788	0.64993
210	USV	TRUE	0.921003	292.772	292.808	0.0356	67.3137	66.7886	94.871	28.0825	7.9961	799.137	1.08764	-63.2009	0.588152
211	USV	TRUE	0.941056	292.992	293.026	0.034	92.8052	69.7607	94.6426	24.8819	8.3366	659.624	1.34426	-64.4365	0.703093
212	USV	TRUE	0.83518	293.222	293.223	0.0016	86.0527	85.2066	87.077	1.87032	0.740483	-1168.95	1.00122	-66.374	0.729858
213	USV	TRUE	0.92191	293.407	293.427	0.02	93.6962	91.4245	100.761	9.33678	2.45549	-365.055	1.07119	-61.4131	0.772567
214	USV	TRUE	0.775537	293.602	293.605	0.0032	94.7865	94.1927	95.4396	1.24688	0.427647	-389.651	1.00272	-57.0745	0.835164
215	USV	TRUE	0.876098	293.789	293.8	0.0108	103.054	99.7963	103.923	4.12659	1.01319	-273.248	1.07267	-53.4131	0.843117
216	USV	TRUE	0.746861	297.773	297.775	0.0016	70.7692	70.6979	71.0186	0.320627	0.129065	-155.86	1.04572	-68.5203	0.627867
217	USV	TRUE	0.676699	299.944	299.947	0.0028	95.7974	95.0181	96.5767	1.5586	0.545398	-556.644	1	-70.4219	0.50017
218	USV	TRUE	0.941521	301.539	301.545	0.006	103.687	103.071	104.749	1.67735	0.505126	261.35	1.0087	-64.8109	0.705912
219	USV	TRUE	0.697182	301.704	301.709	0.0048	70.026	69.692	70.0705	0.378518	0.118828	-19.9821	1.02865	-62.0165	0.603546
220	USV	TRUE	0.878625	302.062	302.077	0.0152	73.3137	71.2733	73.759	2.48567	0.622294	47.9264	1.08081	-59.6293	0.794795
221	USV	TRUE	0.644981	302.906	302.908	0.002	105.418	104.447	106.718	2.27111	0.901923	1195.99	1.0115	-76.6351	0.531105
222	USV	TRUE	0.893666	303.295	303.306	0.0116	75.7906	73.2375	76.3695	3.13205	0.89358	95.5356	1.17785	-60.8646	0.786309
223	USV	TRUE	0.650904	303.47	303.475	0.0052	108.538	107.932	109.577	1.64549	0.640674	-308.097	1.00132	-74.8799	0.450604
224	USV	TRUE	0.760006	304.951	304.954	0.0028	91.5212	90.9274	92.115	1.18751	0.402234	-409.973	1.00177	-68.5086	0.654537
225	USV	TRUE	0.71664	305.105	305.111	0.006	71.3711	70.2133	71.7571	1.54376	0.493294	-241.867	1.04668	-60.0179	0.6562
226	USV	TRUE	0.890668	305.293	305.328	0.0352	90.2848	63.2467	91.4851	28.2384	12.0549	797.103	1.2436	-66.7032	0.540128
227	USV	TRUE	0.953121	305.493	305.505	0.012	70.3952	64.6722	70.9036	6.23148	1.79934	-397.42	1.16367	-61.8686	0.651178
228	USV	TRUE	0.777191	305.698	305.699	0.0016	70.4693	69.5965	71.3421	1.74564	0.690023	-1091.02	1	-67.8031	0.633049
229	USV	TRUE	0.644533	306.293	306.297	0.004	104.456	102.897	106.015	3.11721	1.03386	-779.302	1	-60.6739	0.835548
230	USV	TRUE	0.778415	309.554	309.558	0.0036	68.3008	68.0633	68.3305	0.267189	0.0806379	-44.5315	1.01162	-59.5428	0.649962
231	USV	TRUE	0.636448	309.751	309.768	0.0176	107.772	97.2889	111.46	14.1715	4.47804	-825.247	1.01253	-66.9227	0.704191
232	USV	TRUE	0.789148	310.352	310.393	0.0408	66.4305	65.9578	101.38	35.422	15.4446	909.87	1.1453	-63.5943	0.588064
233	USV	TRUE	0.765011	310.977	310.982	0.0052	72.6441	71.7609	72.7332	0.972272	0.399248	-215.48	1.03472	-63.9045	0.710537
234	USV	TRUE	0.656339	311.191	311.192	0.0016	102.151	101.331	103.326	1.99501	0.792986	-1246.88	1.00415	-75.5205	0.508238
235	USV	TRUE	0.758288	311.571	311.574	0.0028	89.8878	88.8339	90.4073	1.57345	0.564996	-565.48	1.01989	-67.2121	0.590164
236	USV	TRUE	0.603506	313.158	313.163	0.0052	107.29	106.091	108.776	2.68525	0.984661	-518.3	1.00342	-74.0599	0.509271
237	USV	TRUE	0.645264	313.939	313.947	0.008	103.119	95.9279	106.036	10.108	4.12196	-1288.64	1.03594	-74.3655	0.534371
238	USV	TRUE	0.803117	314.524	314.529	0.0052	88.3933	86.2781	88.8683	2.59025	0.840206	-466.684	1.06673	-69.6344	0.604391
239	USV	TRUE	0.846558	314.707	314.71	0.0028	69.9836	69.2711	70.2953	1.02423	0.389269	-387	1.02143	-68.8923	0.631149
240	USV	TRUE	0.718056	314.766	314.77	0.004	83.0834	81.844	84.2412	2.39728	0.840018	-631.707	1.00518	-71.2812	0.601249
241	USV	TRUE	0.935684	314.994	314.997	0.0028	94.8594	93.709	96.0098	2.3008	0.833873	-849.987	1.00243	-65.3072	0.642179
242	USV	TRUE	0.798079	315.21	315.217	0.0072	68.2226	67.9025	68.2523	0.349841	0.103345	47.6884	1.00328	-64.4015	0.693703
243	USV	TRUE	0.710479	315.41	315.416	0.0064	92.0586	89.2012	93.9586	4.75745	1.47716	-724.911	1.01444	-67.2839	0.599978
244	USV	TRUE	0.932944	315.615	315.633	0.0172	68.82	68.4796	69.1713	0.691658	0.213128	29.9086	1.00357	-65.4142	0.695393
245	USV	TRUE	0.741115	316.211	316.213	0.0028	71.7056	71.2269	71.8429	0.616019	0.212457	-93.6576	1.11205	-66.6953	0.550442
246	USV	TRUE	0.718665	316.432	316.439	0.0068	76.202	75.6065	76.6458	1.03929	0.352136	-70.2947	1.08419	-68.6472	0.698903
247	USV	TRUE	0.915129	316.644	316.651	0.0068	75.571	74.9403	76.5522	1.61188	0.610948	-261.497	1.00637	-61.2199	0.765725
248	USV	TRUE	0.984868	316.84	316.851	0.0116	76.4323	72.3725	78.0643	5.6918	1.75198	-442.487	1.14573	-63.4645	0.726756
249	USV	TRUE	0.640893	317.601	317.607	0.0056	74.5346	73.8791	74.9294	1.0503	0.385399	-163.347	1.03487	-62.6504	0.787749
250	USV	TRUE	0.782101	318.033	318.035	0.002	94.1832	93.8804	95.0917	1.21126	0.457464	581.455	1.04041	-68.941	0.611307
251	USV	TRUE	0.674759	318.382	318.387	0.0048	71.2727	70.8867	71.6066	0.719926	0.213165	-110.819	1.04399	-63.3791	0.708913
252	USV	TRUE	0.707429	319.126	319.133	0.0064	72.0042	71.3023	72.4374	1.13511	0.392766	-82.4493	1.11235	-66.1293	0.591684
253	USV	TRUE	0.811613	319.317	319.322	0.0052	75.3713	74.2394	75.7312	1.49181	0.425286	-160.754	1.14323	-59.0652	0.72478
254	USV	TRUE	0.846891	323.498	323.505	0.0068	67.8609	67.3894	68.155	0.765681	0.243745	-59.4724	1.03258	-63.0385	0.76168
255	USV	TRUE	0.767673	324.543	324.546	0.0032	70.5611	70.3236	70.5908	0.267189	0.0845777	-54.1182	1.01256	-57.4216	0.760342
256	USV	TRUE	0.800671	324.748	324.75	0.002	67.7938	66.7251	68.2302	1.50517	0.5573	716.321	1.03335	-69.3279	0.671374
257	USV	TRUE	0.807957	328.495	328.504	0.0088	96.1596	95.8498	96.5023	0.652495	0.217676	-16.7795	1.03235	-64.8947	0.701941
258	USV	TRUE	0.973461	332.432	332.44	0.0084	70.0258	69.959	70.3152	0.356252	0.117945	6.32812	1.02611	-54.8864	0.854064
259	USV	TRUE	0.849964	332.681	332.69	0.0088	71.8496	71.7772	72.1693	0.392167	0.13196	-12.4961	1.01675	-56.0561	0.84173
260	USV	TRUE	0.757408	332.885	332.89	0.0048	71.6494	71.3587	71.882	0.523316	0.174258	-32.2731	1.04527	-62.3292	0.765014
261	USV	TRUE	0.679679	334.785	334.792	0.0076	71.1743	69.1303	71.4953	2.36505	0.7808	180.072	1.14014	-70.3314	0.641291
262	USV	TRUE	0.6158	335.16	335.166	0.0056	68.2599	67.6662	68.3045	0.638285	0.188623	-33.5312	1.04944	-64.5081	0.721252
263	USV	TRUE	0.842941	335.538	335.551	0.0132	70.4528	68.4415	71.3731	2.93166	0.899597	-58.1166	1.16821	-60.481	0.799076
264	USV	TRUE	0.932357	335.819	335.84	0.0204	72.0002	68.4776	72.5643	4.08671	1.10228	104.817	1.08527	-54.9782	0.861135
265	USV	TRUE	0.776152	336.017	336.033	0.016	73.2804	71.8249	74.5401	2.71525	0.89231	-142.748	1.05259	-60.6634	0.761705
266	USV	TRUE	0.693639	336.734	336.736	0.0028	68.2226	67.9109	68.5343	0.623441	0.218159	-222.658	1	-71.1028	0.545589
267	USV	TRUE	0.973236	337.139	337.141	0.0016	68.2498	68.2498	68.2498	1.42109e-14	5.89151e-15	9.93014e-12	1	-57.1236	0.762515
268	USV	TRUE	0.964332	337.629	337.636	0.0064	65.0143	63.5521	67.0627	3.51057	0.954177	-457.822	1.04413	-55.782	0.79705
269	USV	TRUE	0.933706	337.893	337.912	0.0188	66.6438	63.7641	68.9869	5.22272	1.37916	18.363	1.22528	-57.9655	0.782055
270	USV	TRUE	0.854175	338.071	338.135	0.0644	65.8071	64.7084	89.2698	24.5614	5.05676	350.328	1.04143	-54.434	0.772544
271	USV	TRUE	0.975517	338.295	338.299	0.0036	65.8998	65.0537	66.5116	1.45799	0.514925	-401.346	1.00046	-54.6922	0.835161
272	USV	TRUE	0.760681	338.52	338.534	0.0144	65.3586	62.9864	66.6052	3.61879	1.03931	-172.148	1.10739	-57.0207	0.766755
273	USV	TRUE	0.788625	338.746	338.762	0.0164	69.9241	65.8973	70.5772	4.67987	1.32457	-219.873	1.06853	-55.9473	0.85428
274	USV	TRUE	0.751893	338.985	338.987	0.0028	97.1796	96.0737	98.4191	2.34533	0.788253	-802.274	1.00481	-62.9416	0.646417
275	USV	TRUE	0.828483	339.152	339.202	0.0496	72.0318	66.0508	97.3888	31.338	13.8265	637.14	1.3035	-65.0174	0.630865
276	USV	TRUE	0.861875	339.568	339.577	0.0088	67.755	66.1188	68.9465	2.82775	1.02483	-318.943	1.02069	-65.0395	0.549219
277	USV	TRUE	0.929733	339.973	339.985	0.0112	104.872	103.522	104.898	1.37597	0.532936	-32.5131	1.06755	-60.8175	0.76522
278	USV	TRUE	0.8712	340.152	340.18	0.0284	67.8202	67.655	100.817	33.1619	15.4235	1218.23	1.10651	-62.8253	0.644542
279	USV	TRUE	0.797187	340.356	340.359	0.0024	65.7633	64.0934	66.7653	2.67189	0.97196	-1113.29	1.00945	-66.1936	0.66059
280	USV	TRUE	0.911399	340.59	340.594	0.0044	96.0305	95.4515	96.6762	1.22462	0.38651	-267.423	1.00489	-62.075	0.592554
281	USV	TRUE	0.909005	340.748	340.751	0.0032	71.6527	71.3039	71.6824	0.378518	0.126336	91.2278	1.01661	-61.5975	0.604698
282	USV	TRUE	0.84685	341.007	341.024	0.0164	65.322	56.9114	66.1161	9.20477	3.78887	-588.233	1.00798	-63.5427	0.715283
283	USV	TRUE	0.963145	341.251	341.451	0.2	77.4846	70.6776	103.951	33.2734	13.8104	-58.1263	5.29374	-62.1685	0.570771
284	USV	TRUE	0.649908	341.65	341.662	0.012	63.5929	61.659	64.5749	2.9159	1.03196	-184.956	1.03075	-75.6817	0.474097
285	USV	TRUE	0.627506	341.873	341.876	0.0032	96.263	95.84	97.0869	1.24688	0.431852	-389.651	1.00893	-68.523	0.4849
286	USV	TRUE	0.672968	342.088	342.09	0.0024	99.4282	98.3595	101.499	3.13947	1.14937	-1308.11	1.01432	-73.0465	0.607556
287	USV	TRUE	0.75924	342.462	342.465	0.0036	73.6144	72.5011	74.3491	1.84806	0.585712	478.152	1.01042	-66.4966	0.702064
288	USV	TRUE	0.716119	343.153	343.156	0.0028	101.924	101.018	102.829	1.81095	0.620202	-632.63	1.00105	-72.6019	0.549888
289	USV	TRUE	0.774476	344.831	344.833	0.002	72.7808	71.4849	73.4443	1.95939	0.795855	-1040.13	1.03756	-68.2237	0.716496
290	USV	TRUE	0.63316	345.02	345.029	0.0092	101.339	100.516	102.501	1.98579	0.678333	45.5599	1.18642	-71.7624	0.612297
291	USV	TRUE	0.612618	345.207	345.237	0.0304	71.3383	71.1834	97.6512	26.4678	13.4548	879.521	1.01281	-68.6262	0.528772
292	USV	TRUE	0.704709	345.633	345.643	0.01	74.5997	73.3731	75.6692	2.29604	0.744254	-72.5	1.24749	-68.6791	0.710559
293	USV	TRUE	0.650105	345.85	345.853	0.0032	105.649	105.204	105.894	0.690239	0.276471	-244.305	1.01729	-68.6507	0.614573
294	USV	TRUE	0.627813	346.442	346.444	0.002	97.4932	97.177	102.049	4.87175	1.91254	-2145.78	1.09925	-74.3189	0.500287
295	USV	TRUE	0.638777	350.181	350.186	0.0052	69.6605	69.1176	69.9592	0.84156	0.264732	-68.369	1.07471	-67.1689	0.533526
296	USV	TRUE	0.728057	350.375	350.408	0.0336	72.4604	69.8033	96.9976	27.1942	11.1137	809.479	1.3838	-66.3555	0.599699
297	USV	TRUE	0.898018	350.597	350.605	0.0084	71.5419	70.8692	71.8637	0.994537	0.371222	-128.486	1.0059	-58.1051	0.76469
298	USV	TRUE	0.729118	350.834	350.857	0.0224	102.376	69.2749	103.361	34.0857	14.4383	1694.96	1.14955	-63.6026	0.590937
299	USV	TRUE	0.888056	351.013	351.017	0.0032	73.6142	72.4786	74.9798	2.50119	0.841476	-766.932	1.00174	-64.4736	0.698989
300	USV	TRUE	0.873521	351.217	351.243	0.0268	74.3346	73.1603	93.4398	20.2795	9.58416	804.977	1.17175	-65.8725	0.662015
301	USV	TRUE	0.805541	351.475	351.479	0.004	94.9884	93.4818	96.2279	2.74611	0.926152	-695.636	1.00693	-60.9573	0.718211
302	USV	TRUE	0.986563	351.658	351.913	0.255	92.7049	72.6293	102.894	30.2647	10.7633	63.445	2.17833	-61.289	0.602682
303	USV	TRUE	0.663207	352.074	352.079	0.0048	74.053	72.4029	75.4721	3.06916	1.34955	678.849	1.00744	-65.0945	0.588826
304	USV	TRUE	0.879598	352.509	352.516	0.0064	72.6292	71.4417	73.0505	1.6088	0.498007	-129.456	1.12314	-58.3316	0.765305
305	USV	TRUE	0.953701	352.779	352.785	0.006	95.9783	93.8111	101.055	7.2438	2.5328	-1273.9	1.10763	-57.8483	0.784774
306	USV	TRUE	0.720717	352.987	352.99	0.0032	96.2625	95.0453	99.3129	4.2676	1.38013	-1195.24	1.03776	-61.4981	0.735526
307	USV	TRUE	0.926374	353.15	353.209	0.0596	74.8471	71.4899	96.0787	24.5888	10.0481	430.257	1.17242	-54.9293	0.775282
308	USV	TRUE	0.870104	353.355	353.37	0.0144	76.3992	74.4918	77.3047	2.81291	0.859411	52.4708	1.1169	-50.6884	0.859941
309	USV	TRUE	0.981816	353.57	353.634	0.064	73.4645	71.1869	98.8657	27.6788	12.7135	462.87	1.10903	-56.4724	0.769863
310	USV	TRUE	0.754572	353.812	353.816	0.0044	74.525	73.7445	76.3124	2.56791	0.810428	-584.778	1.00014	-53.3264	0.833965
311	USV	TRUE	0.93217	354.024	354.04	0.0152	107.647	106.052	109.094	3.04261	0.851914	-75.9555	1.12717	-61.7119	0.781223
312	USV	TRUE	0.814834	354.235	354.248	0.0128	96.7985	66.879	98.7385	31.8595	15.62	2748.24	1.18875	-64.5588	0.699085
313	USV	TRUE	0.662941	354.634	354.637	0.0036	76.0281	74.9668	76.1023	1.13555	0.360739	-209.388	1.12182	-58.5807	0.718593
314	USV	TRUE	0.829383	354.852	354.86	0.0084	100.457	98.8475	101.466	2.61823	0.854823	-165.991	1.16219	-58.4336	0.843774
315	USV	TRUE	0.875805	355.037	355.077	0.0408	93.8353	70.7782	97.0728	26.2945	11.8968	720.492	1.26051	-57.5172	0.773578
316	USV	TRUE	0.745363	355.315	355.318	0.0028	92.963	92.2951	93.631	1.33595	0.489268	-498.329	1.00323	-61.3734	0.762256
317	USV	TRUE	0.814483	355.905	355.908	0.0028	97.3662	96.5869	98.1455	1.5586	0.545398	-556.644	1	-65.8244	0.654756
318	USV	TRUE	0.73512	359.493	359.498	0.0048	104.406	102.521	104.748	2.22658	0.8037	480.488	1.06989	-69.8645	0.592526
319	USV	TRUE	0.871715	360.541	360.549	0.0076	104.749	103.063	106.408	3.34532	1.18577	351.722	1.0969	-70.4816	0.661403
320	USV	TRUE	0.69507	361.247	361.273	0.0256	103.608	94.7556	106.247	11.4912	4.11603	-180.253	1.27267	-77.067	0.487211
321	USV	TRUE	0.79747	362.89	362.896	0.0064	100.391	97.8457	100.839	2.99298	0.894555	231.761	1.28584	-65.8918	0.699852
322	USV	TRUE	0.783604	363.334	363.348	0.0144	103.671	98.5445	104.952	6.40776	1.71946	95.0465	1.45953	-69.6055	0.647274
323	USV	TRUE	0.611679	363.588	363.603	0.0148	108.81	101.669	109.816	8.14649	3.39857	486.611	1.11611	-77.5847	0.465945
324	USV	TRUE	0.872533	364.267	364.301	0.034	93.69	70.9825	95.8603	24.8778	10.2005	672.109	1.35837	-61.7199	0.708028
325	USV	TRUE	0.857629	364.483	364.493	0.0096	70.5196	69.7176	71.2576	1.53999	0.580914	-110.188	1.05418	-63.66	0.690725
326	USV	TRUE	0.785606	365.069	365.075	0.0056	107.766	106.612	107.935	1.32328	0.42884	139.683	1.08942	-69.0374	0.642659
327	USV	TRUE	0.624848	366.415	366.418	0.0028	66.2189	66.045	66.385	0.340059	0.135506	-2.66884	1.06068	-70.3681	0.569693
328	USV	TRUE	0.703932	368.752	368.756	0.004	70.9113	70.1393	71.2504	1.11108	0.400977	-258.286	1.06557	-58.0101	0.836759
329	USV	TRUE	0.634866	369.489	369.497	0.0076	67.7616	66.9559	68.4037	1.44774	0.486666	-28.1961	1.17395	-69.9319	0.666297
330	USV	TRUE	0.602052	370.164	370.168	0.0044	105.184	104.828	105.349	0.52086	0.189883	-92.0281	1.01483	-73.8017	0.475073
331	USV	TRUE	0.789237	371.674	371.681	0.0068	94.4956	93.1638	94.5253	1.36152	0.475503	-198.471	1.02016	-64.8137	0.655901
332	USV	TRUE	0.705158	371.929	371.934	0.0052	92.1783	91.105	94.8067	3.70172	1.50941	-706.718	1.00035	-59.9242	0.840007
333	USV	TRUE	0.823088	374.729	374.731	0.002	96.7953	96.3322	97.2852	0.952975	0.366077	488.574	1.00178	-66.5697	0.703333
334	USV	TRUE	0.700514	375.838	375.842	0.004	92.2799	90.3056	93.7865	3.48088	1.19414	-896.872	1.00621	-70.0369	0.658185
335	USV	TRUE	0.994359	399.256	399.281	0.0248	63.0348	61.1941	64.2751	3.08092	0.81629	-7.57858	1.04849	-50.852	0.851759
336	USV	TRUE	0.885241	399.511	399.531	0.0204	63.3049	62.7345	66.0615	3.32699	1.35117	-141.26	1.02769	-52.5166	0.83425
337	USV	TRUE	0.774372	399.759	399.771	0.0128	65.8888	61.0274	66.5214	5.49395	1.68926	-357.678	1.10678	-37.9452	0.930822
338	USV	TRUE	0.715251	400.01	400.062	0.0516	61.4063	60.104	79.1654	19.0613	7.43255	372.415	1.04749	-61.637	0.646188
339	USV	TRUE	0.797795	400.496	400.501	0.0048	64.0322	62.1322	64.9451	2.81291	0.997278	-629.028	1.02807	-60.3406	0.714049
340	USV	TRUE	0.75664	400.726	400.733	0.0068	66.298	64.2733	67.745	3.47171	1.3694	-528.684	1.02426	-63.6412	0.574021
341	USV	TRUE	0.780827	400.951	400.955	0.0036	104.534	103.384	105.447	2.06329	0.674267	-554.62	1.0063	-66.073	0.699178
342	USV	TRUE	0.912291	407.402	407.412	0.0104	69.2824	68.5231	69.5843	1.06117	0.373699	-85.1389	1.01344	-65.418	0.700307
343	USV	TRUE	0.924983	407.645	407.651	0.0064	66.2877	66.2877	66.2877	0	5.4751e-15	-8.01979e-13	1	-64.6059	0.698592
344	USV	TRUE	0.880892	407.939	407.941	0.002	65.6515	65.0325	65.9677	0.935162	0.356582	-467.581	1.01392	-69.0595	0.531124
345	USV	TRUE	0.711039	408.277	408.299	0.0216	65.509	65.1601	65.8265	0.666355	0.180387	-9.91935	1.00832	-62.968	0.699553
346	USV	TRUE	0.79551	410.702	410.709	0.0072	101.335	96.1526	101.692	5.53983	2.63728	-868.169	1.05261	-73.122	0.530459
347	USV	TRUE	0.739084	412.429	412.438	0.0092	71.4621	68.2226	72.3047	4.08206	1.46498	-444.183	1.08298	-70.3533	0.603358
348	USV	TRUE	0.77254	413.089	413.095	0.0056	88.5414	87.2945	89.4023	2.10783	0.676543	-376.066	1.00729	-67.9231	0.505703
349	USV	TRUE	0.910414	413.341	413.347	0.006	70.3509	70.2435	70.6033	0.359713	0.14048	51.4313	1.0184	-56.0618	0.844208
350	USV	TRUE	0.747036	413.573	413.575	0.002	69.9377	69.6616	69.9644	0.302814	0.114253	-113.873	1.03232	-63.8696	0.592987
351	USV	TRUE	0.649115	415.831	415.837	0.006	61.0239	59.636	61.2392	1.60314	0.482443	-174.088	1.09697	-72.5847	0.53282
352	USV	TRUE	0.751905	462.339	462.343	0.004	95.4356	95.02	95.7325	0.712504	0.242046	-181.5	1.00262	-64.3351	0.719635
353	USV	TRUE	0.662627	476.047	476.087	0.04	40.0902	29.9815	46.6215	16.6399	4.13777	90.3676	4.6242	-95.0562	0.145526
354	USV	TRUE	0.624089	524.988	524.992	0.0032	98.314	95.4211	98.7792	3.35811	1.56796	-1069.34	1.01145	-69.3647	0.638753
355	USV	TRUE	0.949712	587.329	587.364	0.0348	69.8991	68.6374	70.5522	1.91486	0.331074	-21.4079	1.01799	-50.469	0.858667
356	USV	TRUE	0.833162	587.574	587.579	0.0048	69.2503	68.928	69.8386	0.910663	0.409273	-182.219	1.00716	-59.3506	0.689827
