# Supplementary material for: Bazedoxifene reverses sexually dimorphic autistic-like abnormalities in biallelic MDGA1-mutant mice
Source: EMBO Mol Med. 2026 Mar 20;18(4):1358–98. doi: 10.1038/s44321-026-00402-y (PMC13084050; doi:10.1038/s44321-026-00402-y)
Supplement: Supplementary file 17 — Source data Fig. 3 [file 44321_2026_402_MOESM17_ESM.zip › Panel C/Batch1/P6/P6_KO_467.xlsx]

## Sheet: Sheet1
ID	Label	Accepted	Score	Begin Time (s)	End Time (s)	Call Length (s)	Principal Frequency (kHz)	Low Freq (kHz)	High Freq (kHz)	Delta Freq (kHz)	Frequency Standard Deviation (kHz)	Slope (kHz/s)	Sinuosity	Mean Power (dB/Hz)	Tonality
1	USV	TRUE	0.812608	19.5054	19.5118	0.0064	103.764	102.298	103.82	1.52284	0.562026	229.919	1.02622	-70.9056	0.535439
2	USV	TRUE	0.753922	22.6068	22.6108	0.004	104.889	104.08	105.631	1.55118	0.565342	423.556	1.00914	-67.1556	0.65994
3	USV	TRUE	0.858604	25.655	25.6642	0.0092	54.7421	53.7402	55.566	1.82579	0.621964	23.7017	1.13858	-56.8655	0.859772
4	USV	TRUE	0.695684	25.8118	25.8146	0.0028	91.0797	89.7512	92.4082	2.65705	0.896671	-913.603	1.0033	-58.7235	0.853064
5	USV	TRUE	0.912088	25.9762	25.9854	0.0092	66.3341	64.3376	66.8388	2.50119	0.829352	-278.177	1.0263	-47.3697	0.864097
6	USV	TRUE	0.766896	26.1637	26.1965	0.0328	73.9353	72.2759	93.2492	20.9733	9.5872	655.003	1.17753	-53.72	0.848819
7	USV	TRUE	0.798583	26.3625	26.3645	0.002	68.5792	68.3565	68.6571	0.300588	0.122866	-117.801	1.02847	-47.2527	0.913372
8	USV	TRUE	0.83383	26.5549	26.5625	0.0076	69.1189	65.9126	69.5197	3.60705	1.1056	-399.5	1.12428	-54.0382	0.887512
9	USV	TRUE	0.837798	26.7561	26.7585	0.0024	65.9447	65.0095	66.2119	1.20235	0.454619	-500.98	1.04207	-56.5171	0.8562
10	USV	TRUE	0.850541	26.9473	26.9545	0.0072	69.8773	68.9853	70.6381	1.65285	0.594242	-270.877	1.02664	-47.934	0.914681
11	USV	TRUE	0.767457	27.1608	27.168	0.0072	68.1598	67.0465	68.6838	1.6373	0.460629	-56.1435	1.12248	-48.298	0.91826
12	USV	TRUE	0.690325	27.3612	27.3688	0.0076	68.809	67.9149	69.6327	1.71775	0.577116	-0.12066	1.2385	-50.7799	0.916538
13	USV	TRUE	0.840871	27.9412	27.9496	0.0084	68.414	66.2245	69.0968	2.87228	0.890757	-95.2571	1.32674	-53.7401	0.879787
14	USV	TRUE	0.752353	28.1536	28.1632	0.0096	96.6043	92.4348	96.9636	4.52887	1.986	-503.531	1.03852	-64.7427	0.709062
15	USV	TRUE	0.988313	93.5924	93.6192	0.0268	68.2612	65.1217	71.0963	5.97465	2.21148	273.604	1.04319	-50.7467	0.879691
16	USV	TRUE	0.776916	93.7856	93.7888	0.0032	65.9787	65.6601	66.0171	0.356952	0.168065	-114.259	1.00142	-54.5383	0.83204
17	USV	TRUE	0.850619	93.9832	94.014	0.0308	67.0437	63.9753	93.9316	29.9563	11.0444	883.974	1.38459	-54.2689	0.775829
18	USV	TRUE	0.675179	94.1516	94.1552	0.0036	67.3659	66.7276	67.7518	1.02423	0.350673	-286.306	1.00645	-61.074	0.652546
19	USV	TRUE	0.819359	94.3436	94.346	0.0024	64.5975	63.6623	65.1987	1.53634	0.557485	-640.141	1.00745	-73.4481	0.545579
20	USV	TRUE	0.840953	94.4272	94.43	0.0028	91.4452	89.9311	91.8385	1.90743	0.65018	-401.137	1.46222	-60.5874	0.774063
21	USV	TRUE	0.749048	94.7652	94.7732	0.008	93.9438	93.5727	95.2352	1.66251	0.622871	209.862	1.14602	-65.4028	0.543338
22	USV	TRUE	0.79901	370.946	370.953	0.0068	92.4955	91.449	94.1291	2.68008	0.826999	-380.167	1.00364	-63.5224	0.719185
23	USV	TRUE	0.734093	434.138	434.15	0.0116	98.0587	95.3387	104.932	9.59299	3.91783	-842.128	1.05683	-77.8288	0.408466
