# Supplementary material for: Bazedoxifene reverses sexually dimorphic autistic-like abnormalities in biallelic MDGA1-mutant mice
Source: EMBO Mol Med. 2026 Mar 20;18(4):1358–98. doi: 10.1038/s44321-026-00402-y (PMC13084050; doi:10.1038/s44321-026-00402-y)
Supplement: Supplementary file 17 — Source data Fig. 3 [file 44321_2026_402_MOESM17_ESM.zip › Panel C/Batch1/P6/P6_KO_468.xlsx]

## Sheet: Sheet1
ID	Label	Accepted	Score	Begin Time (s)	End Time (s)	Call Length (s)	Principal Frequency (kHz)	Low Freq (kHz)	High Freq (kHz)	Delta Freq (kHz)	Frequency Standard Deviation (kHz)	Slope (kHz/s)	Sinuosity	Mean Power (dB/Hz)	Tonality
1	USV	TRUE	0.679487	0.061604	0.066004	0.0044	102.29	100.465	104.339	3.87424	1.33265	-919.436	1.01922	-70.8605	0.606656
2	USV	TRUE	0.86897	3.14539	3.15499	0.0096	96.4149	92.4813	98.122	5.64066	1.93753	-640.869	1.06757	-57.647	0.845894
3	USV	TRUE	0.757928	4.51931	4.52211	0.0028	93.8146	92.7532	94.3415	1.58829	0.573282	-574.315	1.01867	-58.5617	0.835913
4	USV	TRUE	0.745279	5.37164	5.37564	0.004	92.1799	91.3264	93.2264	1.90001	0.647721	-487.485	1.00285	-62.9246	0.732568
5	USV	TRUE	0.784443	7.32549	7.32869	0.0032	94.3395	93.4192	95.3489	1.9297	0.654356	-596.846	1.00118	-68.1069	0.647346
6	USV	TRUE	0.751535	9.44495	9.45055	0.0056	91.2616	90.6017	91.9216	1.31988	0.678581	-254.969	1.00463	-65.0769	0.691575
7	USV	TRUE	0.879698	9.64375	9.64695	0.0032	89.0077	83.9014	90.7816	6.88012	2.59625	2269.87	1.10861	-63.4416	0.769509
8	USV	TRUE	0.911493	9.79975	9.80255	0.0028	97.5494	94.8849	98.4772	3.59221	1.34421	1321.81	1.05354	-63.9277	0.782581
9	USV	TRUE	0.960029	9.95695	9.96495	0.008	93.9543	91.0473	94.9377	3.89035	1.65547	497.042	1.03681	-59.2771	0.836732
10	USV	TRUE	0.944401	10.1193	10.1345	0.0152	90.3271	88.4867	101.198	12.7109	5.06118	769.181	1.42891	-67.5226	0.695539
11	USV	TRUE	0.622914	14.9998	15.0046	0.0048	92.7569	90.5303	93.7069	3.17658	1.08209	-679.391	1.02233	-68.071	0.653482
12	USV	TRUE	0.773481	15.1929	15.2017	0.0088	96.1709	94.0334	97.4624	3.42893	1.31667	-423.238	1.02754	-66.9068	0.652384
13	USV	TRUE	0.661347	18.0951	18.1015	0.0064	94.8931	91.1822	97.8693	6.68715	2.08003	-1027.56	1.0036	-65.1635	0.713017
14	USV	TRUE	0.688255	18.2971	18.3019	0.0048	103.101	101.506	103.22	1.71376	0.848537	-364.214	1.0069	-68.4757	0.631369
15	USV	TRUE	0.755668	19.0231	19.0263	0.0032	88.5944	85.0541	90.1604	5.10628	1.76984	-1583.34	1.01444	-62.8764	0.779761
16	USV	TRUE	0.798884	19.2162	19.2294	0.0132	91.6611	89.9985	101.699	11.7009	4.16463	-843.546	1.03623	-67.3813	0.599631
17	USV	TRUE	0.753571	94.0636	94.0692	0.0056	81.7162	80.8107	81.7459	0.935162	0.302642	-139.294	1.02842	-59.9743	0.778241
18	USV	TRUE	0.666347	107.882	107.888	0.0056	93.3927	91.2106	95.3372	4.12659	1.35809	-758.56	1.00269	-62.7737	0.735759
19	USV	TRUE	0.849144	176.127	176.13	0.0028	90.6189	82.5958	92.2072	9.61139	3.39314	-2929.89	1.35082	-60.8261	0.811438
20	USV	TRUE	0.826351	176.561	176.568	0.0072	87.5621	85.8328	90.5003	4.6675	1.53451	-589.459	1.04317	-65.4898	0.710505
21	USV	TRUE	0.864607	186.115	186.126	0.0104	66.2355	65.0184	67.2524	2.234	0.501267	136.114	1.03905	-61.1626	0.778695
22	USV	TRUE	0.931716	186.314	186.316	0.0024	91.6726	90.203	92.6745	2.4715	0.895134	-1029.79	1.00552	-66.2063	0.658783
23	USV	TRUE	0.860581	186.803	186.816	0.0132	84.7608	82.4748	89.2213	6.74653	1.75978	-409.804	1.03966	-60.7361	0.79604
24	USV	TRUE	0.614606	187.026	187.028	0.002	85.2078	84.3349	87.8975	3.56252	1.3193	-1660.39	1.02993	-65.1159	0.769374
25	USV	TRUE	0.70579	187.226	187.238	0.0112	95.3262	92.5061	99.1413	6.6352	2.0921	-560.698	1.00735	-61.8176	0.774881
26	USV	TRUE	0.717631	196.685	196.686	0.0016	81.5895	81.1887	81.8122	0.623441	0.249933	-389.651	1.00816	-68.0042	0.643826
27	USV	TRUE	0.693357	196.899	196.901	0.0024	88.0445	86.7086	89.1801	2.4715	0.890816	-1029.79	1.00099	-64.9709	0.770129
28	USV	TRUE	0.872125	213.391	213.401	0.0104	86.1581	83.4046	93.2577	9.85313	3.39707	-887.9	1.43834	-66.5189	0.691163
29	USV	TRUE	0.68623	213.809	213.814	0.0052	84.082	83.6061	84.2782	0.67209	0.255306	123.171	1.02846	-56.3754	0.838265
30	USV	TRUE	0.714554	231.811	231.814	0.0032	83.536	82.9719	84.5676	1.59571	0.535832	-480.879	1.01376	-58.6683	0.84235
31	USV	TRUE	0.78626	256.616	256.623	0.0068	57.6439	56.4564	58.9205	2.46408	0.867377	-402.04	1.02131	-65.349	0.705718
32	USV	TRUE	0.628383	258.342	258.417	0.0752	42.4652	30.2933	52.3957	22.1025	5.51338	-23.5561	6.2154	-94.2106	0.15108
33	USV	TRUE	0.742914	297.407	297.411	0.004	92.7143	91.7124	93.2932	1.58087	0.548934	-409.386	1.00829	-65.2246	0.708543
34	USV	TRUE	0.60077	313.996	313.999	0.0028	93.7219	92.8609	94.9836	2.12267	0.733854	-743.959	1.00665	-66.791	0.707111
35	USV	TRUE	0.604695	347.759	347.761	0.002	55.8837	55.5676	56.1732	0.605629	0.218335	-290.727	1.00254	-71.642	0.581901
36	USV	TRUE	0.697367	417.502	417.512	0.0104	91.2989	90.2669	91.856	1.58907	0.433608	-58.7537	1.06594	-68.4122	0.649128
37	USV	TRUE	0.75583	478.371	478.375	0.004	90.8628	88.6659	92.0429	3.37697	1.12543	-836.316	1.0155	-62.1049	0.78301
38	USV	FALSE	0.650953	496.401	496.44	0.0384	113.017	107.347	119.088	11.7415	3.11495	-100.221	4.42855	-94.1329	0.161649
39	USV	TRUE	0.650442	497.536	497.538	0.002	81.7534	81.4506	81.8514	0.400784	0.153333	-176.854	1.03234	-71.8729	0.517283
40	USV	FALSE	0.642953	545.953	545.993	0.04	36.3347	29.744	42.3761	12.6321	2.84858	-62.2711	3.67587	-94.7826	0.150509
41	USV	TRUE	0.973117	547.075	547.095	0.02	67.8405	57.8485	69.1109	11.2624	4.59594	-499.6	1.25429	-60.7122	0.605467
42	USV	TRUE	0.760202	547.894	547.897	0.0028	92.4955	91.7162	93.2748	1.5586	0.545398	-556.644	1	-65.1259	0.719892
43	USV	TRUE	0.658673	567.783	567.785	0.0016	63.1039	62.5785	63.4513	0.872818	0.347517	-545.511	1.00577	-66.3766	0.696845
44	USV	TRUE	0.619296	567.969	567.991	0.0216	64.6811	63.2133	81.9705	18.7572	8.34252	906.714	1.11946	-63.8179	0.716623
45	USV	TRUE	0.616959	568.258	568.262	0.0036	90.5026	85.8861	92.6846	6.79848	2.28171	-1837.26	1.01679	-62.8904	0.764666
46	USV	TRUE	0.783645	573.594	573.606	0.0124	66.7647	65.258	67.4475	2.18947	0.671931	-37.5653	1.10359	-53.2007	0.879861
47	USV	TRUE	0.718437	595.84	595.843	0.0028	92.5936	92.0518	92.7643	0.712504	0.266659	-258	1.02258	-66.8393	0.646708
