# Supplementary material for: Bazedoxifene reverses sexually dimorphic autistic-like abnormalities in biallelic MDGA1-mutant mice
Source: EMBO Mol Med. 2026 Mar 20;18(4):1358–98. doi: 10.1038/s44321-026-00402-y (PMC13084050; doi:10.1038/s44321-026-00402-y)
Supplement: Supplementary file 17 — Source data Fig. 3 [file 44321_2026_402_MOESM17_ESM.zip › Panel C/Batch1/P6/P6_KO_472.xlsx]

## Sheet: Sheet1
ID	Label	Accepted	Score	Begin Time (s)	End Time (s)	Call Length (s)	Principal Frequency (kHz)	Low Freq (kHz)	High Freq (kHz)	Delta Freq (kHz)	Frequency Standard Deviation (kHz)	Slope (kHz/s)	Sinuosity	Mean Power (dB/Hz)	Tonality
1	USV	TRUE	0.786985	6.95597	6.96437	0.0084	69.5392	66.1189	69.5569	3.43802	1.53344	432.497	1.01639	-61.6688	0.765626
2	USV	TRUE	0.723195	10.0953	10.1041	0.0088	66.4044	66.3376	66.5974	0.259767	0.0728551	-10.8065	1.00875	-61.5373	0.724494
3	USV	TRUE	0.766471	10.3085	10.3101	0.0016	67.9873	67.738	68.0586	0.320627	0.129065	155.86	1.04572	-63.8862	0.76765
4	USV	TRUE	0.847699	10.4681	10.4869	0.0188	68.3634	67.3839	69.3178	1.93391	0.609506	23.6649	1.04221	-65.8149	0.702267
5	USV	TRUE	0.775797	12.1975	12.2059	0.0084	89.8737	89.1315	90.0444	0.912896	0.279675	-22.1903	1.04391	-70.8623	0.547654
6	USV	TRUE	0.860842	12.3475	12.3607	0.0132	67.4549	66.7647	67.7592	0.994537	0.318486	-66.202	1.01813	-58.4513	0.798625
7	USV	TRUE	0.707182	12.6823	12.6923	0.01	72.0523	69.8472	72.6164	2.76925	0.860139	190.745	1.1625	-60.5227	0.78119
8	USV	TRUE	0.820152	13.9327	13.9435	0.0108	66.3589	65.1302	67.102	1.97174	0.577025	-73.1844	1.11167	-55.5662	0.864219
9	USV	TRUE	0.943675	14.1206	14.1374	0.0168	71.2095	70.2204	71.2392	1.01879	0.221086	16.822	1.016	-54.3373	0.863098
10	USV	TRUE	0.757339	14.3042	14.3074	0.0032	72.0576	71.3451	72.3619	1.0168	0.361566	-323.163	1.01111	-57.8956	0.844519
11	USV	TRUE	0.821649	15.6561	15.6645	0.0084	66.6923	65.9352	66.9669	1.03165	0.331126	-17.6852	1.05854	-63.8405	0.727063
12	USV	TRUE	0.860275	15.7725	15.7885	0.016	68.4404	67.9951	68.9744	0.979282	0.314002	3.36113	1.03052	-53.9693	0.849688
13	USV	TRUE	0.63464	15.9841	15.9917	0.0076	59.3526	55.1295	60.3694	5.23988	1.8072	-723.219	1.07798	-70.7532	0.650189
14	USV	TRUE	0.98972	18.4843	18.5279	0.0436	66.7807	65.3111	69.5862	4.2751	1.05649	60.0859	1.08797	-50.7709	0.862575
15	USV	TRUE	0.944949	18.6719	18.7167	0.0448	69.2008	58.2731	69.9288	11.6557	4.35227	-226.787	1.16934	-55.6449	0.774763
16	USV	TRUE	0.809372	18.8803	18.8819	0.0016	61.0822	60.9842	61.3583	0.374065	0.153618	-233.791	1.01068	-57.1541	0.829257
17	USV	TRUE	0.905311	19.0655	19.0707	0.0052	71.2623	69.622	72.1306	2.50861	0.826443	-484.79	1.03082	-51.3581	0.861303
18	USV	TRUE	0.712492	19.239	19.2602	0.0212	68.6137	55.3968	68.6414	13.2446	5.71213	-649.272	1.02351	-60.8947	0.774713
19	USV	TRUE	0.922112	22.884	22.9096	0.0256	69.7166	67.2748	69.7463	2.4715	0.7292	-66.4379	1.02861	-57.9685	0.798754
20	USV	TRUE	0.93448	23.0632	23.0684	0.0052	70.5498	70.5201	70.7873	0.267189	0.0689774	23.6523	1.00882	-52.507	0.771454
21	USV	TRUE	0.940578	23.2547	23.2743	0.0196	70.8603	64.3142	71.8846	7.57036	1.94878	-134.389	1.51491	-46.1964	0.877669
22	USV	TRUE	0.666762	23.4655	23.4719	0.0064	55.6014	53.9559	56.9671	3.01121	0.972509	-481.194	1.00642	-57.0972	0.866629
23	USV	TRUE	0.63162	23.6631	23.6715	0.0084	76.2953	73.8535	76.9781	3.12463	0.841623	92.6797	1.26778	-61.7046	0.79334
24	USV	TRUE	0.795442	28.0288	28.0316	0.0028	58.3809	56.2211	59.7391	3.51799	1.26297	-1277.63	1.00928	-71.7863	0.589163
25	USV	TRUE	0.858931	28.2124	28.214	0.0016	67.1061	65.8592	68.353	2.49377	0.985747	-1558.6	1	-67.7948	0.712085
26	USV	TRUE	0.867161	28.4436	28.4548	0.0112	66.0534	64.0769	68.3274	4.25048	1.38675	340.864	1.01319	-59.5397	0.703477
27	USV	TRUE	0.82492	28.6168	28.6272	0.0104	67.7871	63.3469	67.9423	4.59533	1.92056	-444.644	1.05764	-45.38	0.914324
28	USV	TRUE	0.883206	28.8568	28.8604	0.0036	71.549	70.5173	72.5806	2.06329	0.706959	-583.633	1.00054	-56.8065	0.846944
29	USV	TRUE	0.866576	32.5813	32.5949	0.0136	68.6515	67.7386	69.4382	1.69962	0.471419	26.384	1.05468	-59.9181	0.786584
30	USV	TRUE	0.957276	32.7289	32.7517	0.0228	67.6513	66.9815	67.6635	0.682011	0.235478	-12.1289	1.0035	-56.1365	0.834771
31	USV	TRUE	0.706909	32.9177	32.9341	0.0164	70.7784	70.3999	71.3796	0.979694	0.307443	-12.2265	1.05028	-50.2561	0.870596
32	USV	TRUE	0.958363	33.1048	33.1076	0.0028	69.7478	69.4509	70.0447	0.593754	0.201156	-204.986	1.00077	-54.0975	0.772363
33	USV	TRUE	0.90867	33.28	33.306	0.026	72.2172	71.1559	73.6422	2.48634	0.697032	2.59096	1.0443	-53.4555	0.864132
34	USV	TRUE	0.800345	33.5156	33.5324	0.0168	72.4864	71.3657	72.9021	1.53634	0.487242	-1.38829	1.03503	-56.0025	0.844351
35	USV	TRUE	0.811776	37.1269	37.1353	0.0084	68.7565	68.1237	68.9356	0.811844	0.318414	-71.8897	1.01275	-49.9539	0.830154
36	USV	TRUE	0.965006	37.3329	37.3833	0.0504	67.0551	66.684	90.4592	23.7752	10.1888	481.112	1.00482	-58.3057	0.707862
37	USV	TRUE	0.631024	37.4949	37.5089	0.014	71.05	70.8322	71.3617	0.529485	0.135095	0.0571633	1.00601	-50.0899	0.774811
38	USV	TRUE	0.730616	37.7009	37.7237	0.0228	70.5757	68.0266	71.9544	3.92782	1.43941	-143.858	1.03132	-59.7312	0.705737
39	USV	TRUE	0.929091	41.9698	41.9886	0.0188	67.4066	67.0503	67.7332	0.682817	0.197832	-11.7939	1.01022	-59.6742	0.769181
40	USV	TRUE	0.989159	42.1905	42.1961	0.0056	64.5982	62.8402	66.4054	3.5652	1.19731	-575.164	1.02689	-49.8517	0.85551
41	USV	TRUE	0.844315	42.5869	42.5969	0.01	72.4307	71.6439	72.8827	1.23872	0.34058	-22.7926	1.05146	-44.8428	0.922157
42	USV	TRUE	0.903244	48.1085	48.1113	0.0028	88.3841	87.6864	88.9482	1.26173	0.445911	454.151	1.00193	-65.4515	0.693946
43	USV	TRUE	0.639198	48.2665	48.2741	0.0076	64.7162	63.9221	64.9515	1.02944	0.299395	-72.6584	1.03472	-64.8368	0.70493
44	USV	TRUE	0.950072	48.4625	48.4665	0.004	68.0141	68.0141	68.0141	0	2.92656e-15	2.99933e-12	1	-57.0591	0.83481
45	USV	TRUE	0.86232	48.6053	48.6133	0.008	69.4049	68.741	69.6424	0.901377	0.27713	99.5252	1.00571	-55.1548	0.839428
46	USV	TRUE	0.905167	48.7869	48.8413	0.0544	71.8587	65.9129	91.5486	25.6357	5.35737	282.522	1.27412	-46.9594	0.789167
47	USV	TRUE	0.96963	48.9929	48.9945	0.0016	65.6268	65.6268	65.6268	2.84217e-14	8.70234e-15	1.98603e-11	1	-41.7189	0.920152
48	USV	TRUE	0.798914	49.2152	49.224	0.0088	70.129	69.7964	72.3195	2.52317	1.20264	-286.916	1.00001	-64.2097	0.701375
49	USV	TRUE	0.778378	49.4532	49.4556	0.0024	76.863	75.9946	77.2638	1.26915	0.467169	-528.812	1.01922	-50.1125	0.916795
50	USV	TRUE	0.706924	52.3738	52.3806	0.0068	65.8637	65.236	66.2689	1.03293	0.322648	-53.6169	1.06769	-64.5624	0.652176
51	USV	TRUE	0.938951	56.2331	56.2523	0.0192	67.3695	66.5011	67.7332	1.23204	0.311783	-20.2416	1.01745	-54.8737	0.768947
52	USV	TRUE	0.831617	56.4447	56.4563	0.0116	70.1687	68.9564	70.8441	1.88769	0.568311	-134.498	1.04929	-46.9819	0.854121
53	USV	TRUE	0.93918	56.6407	56.6663	0.0256	68.8753	68.2773	70.3678	2.09045	0.678604	-94.4572	1.00952	-52.6361	0.844701
54	USV	TRUE	0.740723	56.9119	56.9311	0.0192	76.5922	76.2727	91.864	15.5914	6.93194	909.551	1.12429	-58.2384	0.780808
55	USV	TRUE	0.678079	60.96	60.968	0.008	89.8049	86.324	92.0167	5.69261	1.8074	-724.312	1.01352	-64.5334	0.737206
56	USV	TRUE	0.792993	64.6602	64.6686	0.0084	90.7868	87.8477	93.2731	5.42542	1.65435	-636.374	1.00431	-57.9639	0.842091
57	USV	TRUE	0.778262	64.8518	64.8534	0.0016	87.5362	86.2804	87.9014	1.62095	0.673737	-1013.09	1.05317	-63.1193	0.714616
58	USV	TRUE	0.635469	65.0546	65.0754	0.0208	87.8338	65.7346	88.3164	22.5818	11.5705	1091.98	1.0054	-63.2168	0.634763
59	USV	TRUE	0.723084	68.8467	68.8543	0.0076	87.6531	85.9461	87.8238	1.87775	0.599318	-225.671	1.03826	-63.9511	0.720244
60	USV	TRUE	0.634242	69.0363	69.0519	0.0156	66.9311	65.4096	67.3319	1.92228	0.58279	-67.2498	1.04751	-50.1433	0.870877
61	USV	TRUE	0.833643	69.221	69.253	0.032	69.5762	66.4367	70.8676	4.43089	1.12894	-101.824	1.05791	-47.8494	0.879067
62	USV	TRUE	0.965894	69.4386	69.475	0.0364	69.4111	67.8376	71.0068	3.16916	0.792857	-60.715	1.01801	-49.5884	0.866226
63	USV	TRUE	0.922738	69.645	69.68	0.035	73.4581	69.5163	83.5247	14.0085	6.23687	400.504	1	-59.273	0.631959
64	USV	TRUE	0.793682	78.8067	78.8207	0.014	66.6329	65.6384	66.9669	1.32852	0.319921	-25.2985	1.0412	-66.1037	0.654019
65	USV	TRUE	0.97812	78.9443	78.9663	0.022	69.8513	69.1978	72.4369	3.23908	1.1925	139.792	1.02902	-63.2707	0.708572
66	USV	TRUE	0.977498	79.1427	79.1475	0.0048	71.099	69.1693	71.4998	2.33048	0.809387	-447.966	1.14883	-48.1448	0.795893
67	USV	TRUE	0.951768	79.3499	79.3543	0.0044	69.2019	67.33	69.6027	2.2727	0.848123	-339.721	1.2749	-53.4542	0.845572
68	USV	TRUE	0.940096	79.5215	79.5359	0.0144	65.2505	64.6271	65.8962	1.26915	0.325689	-61.9593	1.0198	-49.8322	0.863672
69	USV	TRUE	0.985637	79.7991	79.8099	0.0108	68.8744	68.6322	69.4705	0.838313	0.312168	-58.4121	1.01223	-56.3664	0.832329
70	USV	TRUE	0.83087	80.0211	80.0251	0.004	90.9242	89.8035	91.5699	1.76642	0.592577	-441.098	1.01164	-64.1685	0.723316
71	USV	TRUE	0.754419	83.7916	83.8084	0.0168	58.728	55.4427	80.5524	25.1097	11.5372	1584.87	1.35903	-70.0045	0.598987
72	USV	TRUE	0.863461	91.5114	91.5194	0.008	65.3974	63.8834	65.8279	1.94454	0.518133	-99.1357	1.12209	-60.2174	0.787521
73	USV	TRUE	0.923159	91.7018	91.7118	0.01	71.3291	68.9392	72.7615	3.82229	1.34299	-431.93	1.02859	-45.997	0.799953
74	USV	TRUE	0.879868	91.933	91.9346	0.0016	88.6296	87.8814	89.3777	1.49626	0.591448	-935.162	1	-61.6054	0.769504
75	USV	TRUE	0.840747	92.0886	92.0942	0.0056	67.8427	67.2369	70.7684	3.53149	1.13282	205.941	1.49891	-37.4377	0.917276
76	USV	TRUE	0.837173	92.2797	92.3109	0.0312	62.9963	57.6688	70.1771	12.5082	4.64216	-420.368	1.09888	-58.2071	0.776118
77	USV	TRUE	0.86486	100.901	100.915	0.0144	67.1762	66.2198	67.5791	1.35928	0.333823	67.7161	1.01345	-58.3878	0.783888
78	USV	TRUE	0.947178	101.098	101.118	0.02	68.9596	67.49	70.058	2.56798	0.831291	-120.608	1.05391	-51.2338	0.879642
79	USV	TRUE	0.982887	101.298	101.339	0.0412	66.2856	61.1256	69.3872	8.26162	2.19594	-98.5436	1.16164	-57.021	0.784015
80	USV	TRUE	0.818893	101.52	101.526	0.0056	68.4717	66.7202	69.0135	2.29337	0.760985	-405.157	1.03169	-62.2711	0.721475
81	USV	TRUE	0.867825	101.752	101.754	0.0024	71.8204	71.8204	71.8204	0	4.58653e-15	-8.59153e-13	1	-54.9464	0.847579
82	USV	TRUE	0.854047	102.039	102.042	0.0036	79.3323	78.8276	79.8296	1.00196	0.353645	-291.254	1.00307	-67.3635	0.663421
83	USV	TRUE	0.920886	112.783	112.787	0.004	67.2433	67.2136	67.568	0.354409	0.168029	-88.4715	1.00342	-55.4416	0.828141
84	USV	TRUE	0.851443	112.969	112.986	0.0172	66.613	65.4552	67.5927	2.13751	0.585343	-110.223	1.01431	-55.94	0.789126
85	USV	TRUE	0.813774	113.211	113.215	0.0036	67.1491	66.7502	67.6671	0.916915	0.348231	-233.791	1.01458	-62.4024	0.629149
86	USV	TRUE	0.706296	113.447	113.458	0.0108	59.0946	56.1852	59.4731	3.28791	1.00464	-259.554	1.0726	-70.9298	0.596123
87	USV	TRUE	0.868699	122.748	122.754	0.0056	64.1185	63.8513	64.2521	0.400784	0.144557	-11.1329	1.0227	-61.3577	0.780826
88	USV	TRUE	0.931932	122.938	122.943	0.0044	71.4597	70.6187	72.2931	1.67439	0.703018	-315.097	1.07713	-49.514	0.912233
89	USV	TRUE	0.861312	123.212	123.214	0.0016	91.7735	90.8472	92.3435	1.49626	0.597287	-935.162	1.00886	-65.9201	0.601845
90	USV	TRUE	0.667765	123.377	123.406	0.0288	65.8853	65.5044	81.8491	16.3447	7.03924	613.611	1.18199	-66.0967	0.599148
91	USV	TRUE	0.838533	134.454	134.457	0.0032	56.2002	55.1166	59.0725	3.95588	1.23843	-1046.8	1.08729	-71.6057	0.651681
92	USV	TRUE	0.806194	134.626	134.641	0.0148	65.3513	64.8169	65.3958	0.57891	0.162573	-5.83772	1.01068	-60.9199	0.717252
93	USV	TRUE	0.973761	134.802	134.804	0.002	65.5362	65.5362	65.5362	2.84217e-14	1.3293e-14	-1.18572e-11	1	-61.5113	0.689979
94	USV	TRUE	0.9628	135.01	135.012	0.002	67.4824	67.4824	67.4824	1.42109e-14	4.20363e-15	-1.24319e-12	1	-57.3686	0.835623
95	USV	TRUE	0.683146	135.255	135.259	0.004	89.3248	87.0983	90.453	3.35471	1.10023	-816.58	1.01509	-59.6961	0.77412
96	USV	TRUE	0.977045	135.419	135.475	0.0564	80.3019	68.1819	85.7948	17.6129	6.16245	245.824	1.12763	-62.2729	0.704674
97	USV	TRUE	0.741544	135.647	135.651	0.0044	67.2008	66.8927	67.3109	0.418232	0.153483	-60.2481	1.01702	-63.5048	0.688711
98	USV	TRUE	0.883347	140.779	140.8	0.0208	71.9334	71.2728	72.5643	1.29141	0.366573	-38.1704	1.02411	-52.4425	0.865141
99	USV	TRUE	0.856307	140.984	141	0.0164	72.4314	70.6131	72.8025	2.18947	0.556027	-64.1698	1.05144	-56.1257	0.796953
100	USV	TRUE	0.780645	141.23	141.235	0.0048	72.6939	71.8032	73.1169	1.31368	0.417153	-261.093	1.01227	-61.0958	0.702837
101	USV	TRUE	0.64204	150.521	150.528	0.0064	89.8703	88.8758	90.1226	1.24688	0.395196	-124.108	1.08302	-68.2709	0.599384
102	USV	TRUE	0.665724	150.739	150.742	0.0032	56.0317	54.7552	58.8521	4.0969	1.39705	-1247.81	1.01684	-73.3159	0.606873
103	USV	TRUE	0.72562	158.425	158.428	0.0024	68.707	68.4918	68.7738	0.282033	0.100127	-83.4966	1.01988	-60.1905	0.769963
104	USV	TRUE	0.796943	158.647	158.653	0.0064	77.3508	75.243	79.2063	3.96331	1.26345	-624.496	1.00389	-72.4619	0.594135
105	USV	TRUE	0.812272	158.829	158.834	0.0052	68.4437	68.4437	68.4437	2.84217e-14	6.43984e-15	-1.78004e-13	1	-64.6005	0.694043
106	USV	TRUE	0.681981	159.041	159.046	0.0056	69.833	68.8236	70.3748	1.55118	0.524418	-286.738	1.01927	-68.2343	0.59611
107	USV	TRUE	0.662962	166.178	166.18	0.002	81.7818	80.673	82.5611	1.88814	0.719699	-956.156	1.00639	-69.1988	0.657172
108	USV	TRUE	0.93278	176.424	176.43	0.0056	68.877	68.7731	69.2036	0.430471	0.138211	28.8925	1.0261	-56.4484	0.850359
109	USV	TRUE	0.928696	176.613	176.629	0.016	69.6263	68.7357	70.1013	1.36563	0.355001	-58.6998	1.02558	-54.606	0.796884
110	USV	TRUE	0.781702	176.902	176.911	0.0092	91.7978	54.6177	93.1732	38.5555	16.126	4397.5	1.10098	-67.2157	0.607619
111	USV	TRUE	0.901234	179.789	179.803	0.0136	67.1117	62.9851	68.559	5.57386	1.59936	-374.458	1.03376	-63.8356	0.71942
112	USV	TRUE	0.953612	196.468	196.478	0.0104	70.967	70.6033	71.2936	0.690239	0.195926	-5.70917	1.02923	-55.4805	0.773407
113	USV	TRUE	0.68582	196.672	196.676	0.0036	66.2164	65.1848	66.9883	1.80353	0.626086	-515.036	1.00482	-60.7984	0.769152
114	USV	TRUE	0.752254	196.796	196.841	0.0448	88.2855	55.349	88.4222	33.0732	17.899	739.185	1.00687	-65.2992	0.643551
115	USV	TRUE	0.935938	196.999	197.004	0.0044	65.2357	61.7103	70.5052	8.79498	3.68435	-2458.71	1.16433	-53.7111	0.874684
116	USV	TRUE	0.802804	197.204	197.223	0.0192	58.9451	56.9238	62.2898	5.36605	2.15541	-276.519	1.02712	-67.5931	0.653941
117	USV	TRUE	0.624371	197.47	197.473	0.0028	74.6721	74.0561	75.6889	1.63282	0.594916	-600.822	1.01223	-61.9072	0.698645
118	USV	TRUE	0.758469	200.079	200.083	0.0044	88.5048	87.013	89.774	2.76095	0.88395	-611.789	1.00324	-62.4101	0.785576
119	USV	TRUE	0.90657	200.286	200.294	0.0088	89.8851	88.5121	92.2453	3.73323	1.13217	-413.339	1.01066	-63.5867	0.736471
120	USV	TRUE	0.967645	200.453	200.471	0.0184	70.2747	69.4137	70.72	1.30626	0.442177	-57.6662	1.02362	-60.5005	0.777294
121	USV	TRUE	0.788727	200.65	200.693	0.0428	67.0774	63.1491	80.1854	17.0363	5.75694	346.963	1.1692	-64.189	0.642389
122	USV	TRUE	0.889476	200.925	200.932	0.0072	103.032	101.188	103.269	2.08061	0.706208	218.439	1.10324	-67.1418	0.629181
123	USV	TRUE	0.948952	210.583	210.591	0.008	56.9268	56.4518	58.2554	1.80353	0.471797	84.4846	1.09479	-53.3686	0.8638
124	USV	TRUE	0.946828	210.749	210.789	0.04	69.5852	56.5516	70.8515	14.2999	6.27239	-351.034	1.00148	-55.7207	0.850434
125	USV	TRUE	0.983434	210.991	210.994	0.0028	70.0647	69.7975	70.4655	0.667973	0.246149	-249.165	1.00352	-53.4509	0.838412
126	USV	TRUE	0.860046	211.226	211.228	0.002	70.5881	69.9691	70.9042	0.935162	0.356582	-467.581	1.01392	-55.7391	0.834342
127	USV	TRUE	0.609265	213.443	213.448	0.0056	53.7277	52.6441	53.98	1.33595	0.456443	-239.224	1.02633	-64.5407	0.705
128	USV	TRUE	0.88972	213.603	213.626	0.0236	68.1191	64.1941	68.3529	4.15882	1.0232	-128.641	1.0365	-60.6683	0.776275
129	USV	TRUE	0.92995	213.805	213.829	0.0232	70.2333	68.9938	70.6044	1.61056	0.39656	-13.1391	1.02589	-50.2181	0.87471
130	USV	TRUE	0.881934	214.049	214.058	0.0092	66.9955	55.242	69.0785	13.8366	5.61507	-1690.65	1.02353	-64.7713	0.718977
131	USV	TRUE	0.769439	214.217	214.242	0.0256	69.975	67.1917	70.3312	3.13947	0.765217	13.994	1.09416	-57.2689	0.790962
132	USV	TRUE	0.816964	214.412	214.444	0.0324	69.7688	55.4329	71.3522	15.9193	4.71332	-293.322	1.19092	-59.3423	0.786435
133	USV	TRUE	0.799487	214.661	214.671	0.0096	69.6746	68.3841	70.3662	1.98212	0.544639	-54.5514	1.11693	-62.3492	0.774921
134	USV	TRUE	0.787437	223.298	223.306	0.008	87.9093	85.7347	88.4882	2.75353	0.83825	-321.239	1.04197	-66.3998	0.664175
135	USV	TRUE	0.94157	223.462	223.483	0.0212	70.4159	68.8053	70.7721	1.96681	0.518037	38.889	1.07925	-54.2605	0.854177
136	USV	TRUE	0.93994	223.656	223.689	0.0328	69.0161	55.0492	70.8922	15.843	3.97217	-356.338	1.12517	-59.9757	0.767232
137	USV	TRUE	0.948826	223.87	223.885	0.0156	73.0686	70.1774	73.8701	3.69274	1.07955	-202.256	1.07918	-54.554	0.865986
138	USV	TRUE	0.857086	224.077	224.093	0.016	71.714	67.0429	73.0514	6.00853	1.70988	-135.727	1.19727	-65.4729	0.698977
139	USV	TRUE	0.611432	237.031	237.035	0.0044	62.5454	60.1259	64.4306	4.30471	1.4359	-992.098	1.00721	-67.5013	0.673902
140	USV	TRUE	0.892934	237.252	237.26	0.0088	69.8444	69.4142	70.1463	0.732085	0.257828	-92.9631	1.00498	-47.1434	0.917032
141	USV	TRUE	0.811768	237.43	237.44	0.0096	70.2036	67.7321	70.9458	3.21369	0.924355	-253.673	1.11714	-58.3637	0.793302
142	USV	TRUE	0.835045	241.259	241.319	0.06	77.2543	56.7124	78.1293	21.4168	9.56204	324.875	1.12485	-69.5788	0.549458
143	USV	TRUE	0.69066	241.997	241.999	0.0016	62.9116	62.2347	63.2322	0.997506	0.403004	-623.441	1.0194	-67.9484	0.704088
144	USV	TRUE	0.759335	243.026	243.034	0.008	67.6578	65.6578	68.7601	3.10236	1.16625	-405.954	1.01432	-62.5617	0.637744
145	USV	TRUE	0.718305	243.206	243.216	0.0104	73.2531	68.6361	75.7908	7.15473	2.41138	-646.879	1.04294	-63.2427	0.785513
146	USV	TRUE	0.674426	243.432	243.438	0.0052	94.0591	91.3724	97.4806	6.10824	1.8567	-1102.6	1.00872	-68.1585	0.719176
147	USV	TRUE	0.749453	243.818	243.828	0.0092	72.4069	67.9452	72.6313	4.68616	2.27537	-515.606	1.01	-68.9497	0.637856
148	USV	TRUE	0.795577	244.029	244.035	0.0056	75.978	74.6569	77.1506	2.49377	0.877407	-483.286	1.04174	-63.8156	0.732865
149	USV	TRUE	0.852526	244.931	244.934	0.0032	82.5284	81.6748	82.8252	1.1504	0.375891	-327.802	1.02468	-64.2262	0.606289
150	USV	TRUE	0.856093	245.047	245.059	0.0124	72.7382	71.4056	73.2112	1.80559	0.618298	-147.826	1.01758	-61.1646	0.763453
151	USV	TRUE	0.90277	245.231	245.243	0.0112	74.2239	73.0587	74.9735	1.91486	0.67973	-196.919	1.01436	-44.971	0.876987
152	USV	TRUE	0.880735	245.417	245.427	0.0096	72.0726	71.0781	72.4511	1.37306	0.354254	-92.0821	1.03243	-53.6764	0.860764
153	USV	TRUE	0.979551	245.625	245.632	0.0072	72.6825	71.2278	73.1427	1.91486	0.594875	-13.4441	1.2649	-47.5777	0.879382
154	USV	TRUE	0.934382	245.821	245.825	0.004	73.3609	73.0186	73.7116	0.693046	0.279325	-178.743	1.00533	-41.7349	0.91494
155	USV	TRUE	0.965191	245.992	246.013	0.0208	71.0195	60.1327	71.7624	11.6296	5.16517	-577.451	1.05744	-55.4688	0.847499
156	USV	TRUE	0.97551	246.212	246.227	0.0148	62.1611	61.0404	64.1425	3.10213	0.974018	-197.725	1.00523	-59.8397	0.800836
157	USV	TRUE	0.820634	246.387	246.399	0.0124	64.0017	61.9533	65.6865	3.73323	1.20967	-312.563	1.01486	-55.5808	0.859996
158	USV	TRUE	0.837237	246.571	246.601	0.0296	63.6543	61.9918	65.659	3.66719	1.06788	-98.8308	1.01564	-53.5273	0.867294
159	USV	TRUE	0.875457	246.79	246.792	0.002	66.6901	66.414	66.7168	0.302814	0.114253	-113.873	1.03232	-61.3883	0.791557
160	USV	TRUE	0.746344	254.359	254.369	0.0096	67.7657	67.4231	67.7974	0.374334	0.133335	-21.8957	1.00509	-71.1764	0.600762
161	USV	TRUE	0.858287	261.652	261.655	0.0028	79.0832	78.508	79.1388	0.630863	0.223284	178.48	1.05608	-63.237	0.716932
162	USV	TRUE	0.779571	261.831	261.841	0.01	65.3658	64.297	65.6033	1.30626	0.427442	-111.946	1.04129	-67.3594	0.661941
163	USV	TRUE	0.922401	262.295	262.308	0.0124	67.7994	67.5609	67.962	0.401102	0.126347	-3.28888	1.00704	-61.4955	0.774073
164	USV	TRUE	0.861805	262.555	262.56	0.0052	79.0194	76.5748	80.0159	3.44106	1.15791	-659.646	1.00314	-68.5568	0.603553
165	USV	TRUE	0.785298	262.805	262.807	0.0016	76.4864	76.0856	76.709	0.623441	0.249933	-389.651	1.00816	-71.1049	0.544563
166	USV	TRUE	0.735605	284.555	284.563	0.0076	73.4149	71.4169	74.0161	2.59915	0.907847	-339.876	1.08799	-65.4619	0.649823
167	USV	TRUE	0.722051	287.416	287.421	0.0056	71.3844	71.2805	71.6615	0.381052	0.136944	-22.7552	1.01662	-69.2555	0.595777
168	USV	TRUE	0.801433	288.173	288.176	0.0036	87.6533	82.1091	88.5142	6.40512	2.12164	-1568.5	1.07819	-64.6195	0.663349
169	USV	TRUE	0.726148	288.373	288.378	0.0052	86.6691	81.9933	88.2649	6.27152	1.94537	-1098.77	1.05195	-69.852	0.594609
170	USV	TRUE	0.833494	288.631	288.637	0.0056	82.0934	79.2833	83.0396	3.75636	1.5668	-670.528	1.00001	-68.5015	0.651856
171	USV	TRUE	0.934325	291.92	291.934	0.0136	70.909	69.7272	71.6197	1.89255	0.511597	35.4316	1.10049	-65.1482	0.713684
172	USV	TRUE	0.97553	292.367	292.415	0.0476	61.4146	57.0797	69.582	12.5023	3.88917	-195.313	1.03635	-67.5264	0.585005
173	USV	TRUE	0.811885	308.656	308.668	0.012	67.53	65.9803	67.5939	1.61363	0.815701	-144.991	1.00173	-64.2749	0.71195
174	USV	TRUE	0.773101	308.859	308.868	0.0096	71.6467	70.5111	72.4085	1.89735	0.618873	-102.334	1.11108	-59.6289	0.801793
175	USV	TRUE	0.789484	309.53	309.536	0.006	70.0929	69.759	70.3428	0.5838	0.200766	5.05612	1.04044	-60.6418	0.774505
176	USV	TRUE	0.624145	309.951	309.953	0.002	70.133	69.8436	70.4492	0.605629	0.218335	290.727	1.00254	-70.849	0.586808
177	USV	TRUE	0.929677	333.508	333.517	0.0088	62.0684	60.7325	66.1431	5.41058	1.56187	549.842	1.04246	-64.8929	0.718941
178	USV	TRUE	0.849549	333.667	333.67	0.0032	74.5286	74.2007	74.5585	0.357836	0.157557	115.386	1.0052	-53.3791	0.83411
179	USV	TRUE	0.953203	333.845	333.861	0.0168	69.9861	66.8997	71.531	4.63128	1.24768	-227.634	1.0231	-60.6836	0.777953
180	USV	TRUE	0.790055	333.943	333.967	0.0236	66.5473	57.5856	66.9554	9.36983	2.73151	-411.598	1.00856	-68.0645	0.637193
181	USV	TRUE	0.93728	334.145	334.166	0.0212	72.4602	67.0571	74.7409	7.68384	2.09264	-333.464	1.0958	-55.4851	0.793659
182	USV	TRUE	0.883364	334.338	334.351	0.0124	69.6786	67.0142	72.2769	5.26269	1.56217	-361.404	1.02554	-57.7787	0.784913
183	USV	TRUE	0.934894	334.531	334.546	0.0144	70.9607	67.1868	73.6903	6.50356	2.03561	-457.929	1.03777	-58.3601	0.838655
184	USV	TRUE	0.842686	334.719	334.721	0.0016	72.7948	72.7235	73.0442	0.320627	0.129065	-155.86	1.04572	-57.7712	0.836148
185	USV	TRUE	0.600976	334.749	334.755	0.0064	90.1391	88.9813	90.2133	1.23204	0.410575	-175.598	1.03693	-60.9465	0.774165
186	USV	TRUE	0.908146	334.911	334.915	0.0044	72.0959	71.2696	73.1902	1.92051	0.910906	-453.174	1.00771	-58.9232	0.757234
187	USV	TRUE	0.849618	335.101	335.136	0.0344	75.2561	72.7245	88.001	15.2765	5.90842	383.59	1.11344	-61.2963	0.698786
188	USV	TRUE	0.764591	335.533	335.541	0.0076	73.076	72.7056	73.3951	0.689587	0.215502	34.2527	1.0317	-63.4423	0.592175
189	USV	TRUE	0.763345	335.709	335.718	0.0084	74.3917	73.5536	74.5253	0.971701	0.340053	-122.406	1.00751	-56.4269	0.837883
190	USV	TRUE	0.815564	336.145	336.148	0.0032	69.7014	69.0186	70.1541	1.13555	0.388562	-352.541	1.00359	-62.6161	0.644952
191	USV	TRUE	0.720868	336.669	336.683	0.0136	73.0804	69.7881	73.768	3.97984	0.984749	-165.694	1.10655	-59.678	0.716467
192	USV	TRUE	0.690105	336.874	336.879	0.0048	90.7758	89.1639	91.3695	2.20565	0.665378	-452.047	1.00616	-70.7914	0.532774
193	USV	TRUE	0.802955	337.057	337.068	0.0108	75.2466	71.929	76.2355	4.30645	1.21663	-246.086	1.2345	-59.4629	0.786938
194	USV	TRUE	0.885779	346.628	346.644	0.0156	88.9628	81.4964	90.2394	8.74302	2.73973	-483.588	1.20204	-61.069	0.791944
195	USV	TRUE	0.744604	362.92	362.923	0.0036	66.2536	65.9838	66.6799	0.696029	0.279904	211.768	1.01311	-65.1334	0.700553
196	USV	TRUE	0.792255	363.107	363.117	0.01	68.9561	68.4213	70.2622	1.84093	0.603719	-166.218	1.00993	-65.2995	0.707901
197	USV	TRUE	0.728146	363.34	363.345	0.0044	74.6841	74.6098	75.3075	0.697661	0.266407	-167.512	1.01872	-52.8943	0.847718
198	USV	TRUE	0.603144	363.551	363.556	0.0052	75.2269	73.9726	75.8291	1.85652	0.649577	-381.444	1.02015	-54.6947	0.841095
199	USV	TRUE	0.684678	363.774	363.783	0.0096	74.5977	71.8758	75.0059	3.13006	0.896542	-276.898	1.08667	-55.1295	0.873877
200	USV	TRUE	0.838298	364.027	364.034	0.0076	71.4638	70.6973	72.2166	1.51935	0.495883	-54.4606	1.16678	-64.4561	0.703155
201	USV	TRUE	0.822079	374.048	374.05	0.002	81.9517	81.0566	82.544	1.48735	0.52893	-695.328	1.01886	-66.1724	0.719082
202	USV	TRUE	0.64649	397.269	397.272	0.0032	67.4423	67.4039	67.7609	0.356952	0.168065	-114.259	1.00142	-71.8185	0.528811
203	USV	TRUE	0.819232	397.596	397.598	0.0016	78.9889	78.7395	79.2383	0.498753	0.197149	-311.721	1	-71.8758	0.537436
204	USV	TRUE	0.976315	399.89	399.894	0.004	73.6262	73.3887	73.6558	0.267189	0.0771893	-37.2783	1.01078	-51.1652	0.829512
205	USV	TRUE	0.855938	400.077	400.095	0.0172	74.02	73.2036	74.3688	1.16524	0.294061	-34.9312	1.03016	-49.7138	0.869289
206	USV	TRUE	0.898935	400.302	400.313	0.0108	72.9396	72.0416	73.2365	1.19493	0.307316	-42.2079	1.04177	-54.7669	0.785989
207	USV	TRUE	0.9523	400.581	400.629	0.048	72.1142	70.6903	74.7724	4.08206	1.33238	-71.8698	1.01094	-52.8227	0.855428
208	USV	FALSE	0.656244	400.786	400.826	0.04	37.7746	27.9034	45.0703	17.1669	4.11575	52.0016	6.59282	-93.976	0.153747
209	USV	TRUE	0.98369	400.851	400.863	0.012	78.0277	74.6284	80.2913	5.66293	1.38717	366.921	1.04487	-50.0798	0.892213
210	USV	TRUE	0.683992	403.032	403.038	0.0052	65.5788	64.6733	65.9796	1.30626	0.443212	-259.033	1.0108	-67.1719	0.650862
211	USV	TRUE	0.643618	403.264	403.27	0.006	70.1599	68.629	71.9783	3.34931	1.132	-590.119	1.00707	-58.3183	0.842068
212	USV	TRUE	0.758322	404.556	404.562	0.0056	62.4696	60.911	62.9771	2.06613	0.663678	-302.543	1.10715	-60.0178	0.836425
213	USV	TRUE	0.80555	404.988	405.007	0.0196	68.9932	66.941	69.4867	2.54572	0.756475	-106.384	1.03445	-50.8262	0.868619
214	USV	TRUE	0.90634	405.237	405.246	0.0092	71.5921	69.7945	73.0466	3.25217	1.26648	-351.391	1.00013	-55.5121	0.829989
215	USV	TRUE	0.753346	405.459	405.464	0.0052	71.1875	69.4211	72.5828	3.16174	0.921774	-545.715	1.01254	-56.1417	0.835739
216	USV	TRUE	0.725801	405.747	405.749	0.0016	67.2067	66.984	67.6074	0.623441	0.249933	-389.651	1.00816	-59.3836	0.833329
217	USV	TRUE	0.897496	405.955	405.969	0.014	70.9816	67.382	72.4214	5.03948	1.33189	-213.368	1.26684	-56.5484	0.85759
218	USV	TRUE	0.820185	413.856	413.86	0.004	64.4956	63.887	64.5253	0.638285	0.204718	-120.944	1.03114	-60.9431	0.787475
219	USV	TRUE	0.733532	414.06	414.076	0.0156	72.1075	67.1571	73.1095	5.95238	1.76683	-326.226	1.14157	-56.0382	0.864249
220	USV	TRUE	0.988721	439.099	439.103	0.004	81.5711	81.2424	81.9154	0.673009	0.231384	-159.649	1.0011	-61.8046	0.693686
221	USV	TRUE	0.661646	439.381	439.385	0.0032	89.3524	88.343	90.2727	1.9297	0.654356	-596.846	1.00118	-68.2383	0.65387
222	USV	TRUE	0.891968	449.112	449.125	0.0128	66.985	65.226	67.7123	2.48634	0.792609	-192.959	1.02477	-61.7304	0.785001
223	USV	TRUE	0.852634	449.389	449.401	0.0112	67.145	65.9427	67.2786	1.33595	0.45084	-120.908	1.0107	-60.5544	0.643095
224	USV	TRUE	0.629439	451.229	451.231	0.0024	65.5568	65.2246	65.8886	0.663956	0.269403	-288.212	1.00606	-75.2418	0.472483
225	USV	TRUE	0.930534	497.795	497.801	0.0064	71.5745	71.2405	71.812	0.571488	0.165355	-73.5825	1.01296	-62.3975	0.655531
226	USV	TRUE	0.714658	498.032	498.034	0.0024	70.3212	69.9204	70.8556	0.935162	0.33784	-389.651	1.00212	-68.3168	0.655396
227	USV	TRUE	0.950169	532.471	532.48	0.0092	70.1413	69.2523	70.7706	1.5183	0.56126	-192.789	1.04831	-59.5515	0.793097
228	USV	TRUE	0.86108	561.272	561.28	0.0084	69.301	68.2166	69.4346	1.21798	0.422431	-147.657	1.00946	-64.064	0.706693
229	USV	TRUE	0.943675	561.463	561.47	0.0072	68.0105	67.6807	69.6354	1.95472	0.973494	-267.974	1.00226	-63.0107	0.758893
230	USV	TRUE	0.751707	561.677	561.689	0.012	70.5463	68.0674	70.5908	2.5234	0.735872	-218.683	1.00659	-66.2967	0.633097
231	USV	TRUE	0.634386	564.882	564.884	0.002	60.1197	59.4962	61.0726	1.57642	0.603871	-800.295	1.00949	-73.77	0.628321
