# Supplementary material for: Bazedoxifene reverses sexually dimorphic autistic-like abnormalities in biallelic MDGA1-mutant mice
Source: EMBO Mol Med. 2026 Mar 20;18(4):1358–98. doi: 10.1038/s44321-026-00402-y (PMC13084050; doi:10.1038/s44321-026-00402-y)
Supplement: Supplementary file 17 — Source data Fig. 3 [file 44321_2026_402_MOESM17_ESM.zip › Panel C/Batch1/P6/P6_KO_474.xlsx]

## Sheet: Sheet1
ID	Label	Accepted	Score	Begin Time (s)	End Time (s)	Call Length (s)	Principal Frequency (kHz)	Low Freq (kHz)	High Freq (kHz)	Delta Freq (kHz)	Frequency Standard Deviation (kHz)	Slope (kHz/s)	Sinuosity	Mean Power (dB/Hz)	Tonality
1	USV	TRUE	0.79146	19.1962	19.1978	0.0016	78.4816	78.2322	78.5528	0.320627	0.129065	155.86	1.04572	-66.0379	0.722371
2	USV	TRUE	0.952874	19.3054	19.3674	0.062	65.7814	61.9779	77.1344	15.1565	3.24078	133.293	1.05827	-63.1395	0.69667
3	USV	TRUE	0.886564	19.4878	19.4978	0.01	63.3533	62.1282	66.029	3.9008	1.66491	-377.685	1.00295	-65.5734	0.637353
4	USV	TRUE	0.738803	19.6298	19.6406	0.0108	63.5347	62.3621	64.0155	1.65343	0.602525	-124.303	1.03061	-66.8223	0.657663
5	USV	TRUE	0.922583	19.8606	19.865	0.0044	82.2672	81.0945	82.6457	1.55118	0.467884	-153.888	1.21905	-62.8546	0.784902
6	USV	TRUE	0.753696	20.1973	20.1993	0.002	88.1405	86.9293	91.1152	4.18596	1.53741	-1972.11	1.01587	-68.4796	0.738982
7	USV	TRUE	0.682632	22.9084	22.9132	0.0048	52.9597	52.631	53.2247	0.593651	0.196148	-86.2995	1.03142	-69.509	0.63338
8	USV	TRUE	0.877141	22.9344	22.938	0.0036	86.6291	85.051	87.3643	2.31322	0.79869	327.98	1.52797	-69.0818	0.711362
9	USV	TRUE	0.808407	23.2435	23.2479	0.0044	92.6253	91.8088	92.9667	1.15782	0.355004	-235.114	1.02317	-69.4026	0.596437
10	USV	TRUE	0.613128	33.5136	33.5176	0.004	87.319	87.0889	87.46	0.371096	0.137674	-60.5561	1.02638	-68.1581	0.585093
11	USV	TRUE	0.619716	37.6041	37.6069	0.0028	86.8478	85.9274	87.5009	1.57345	0.556718	-565.48	1.00439	-66.1655	0.708551
12	USV	TRUE	0.937246	38.3172	38.3212	0.004	89.0007	79.9236	90.1139	10.1903	3.51914	-2207.35	1.29081	-62.9746	0.731148
13	USV	TRUE	0.76172	38.4372	38.4768	0.0396	74.5935	64.1724	86.8125	22.6401	11.2362	569.671	1.09743	-66.8894	0.618548
14	USV	TRUE	0.855254	38.6128	38.6152	0.0024	87.9596	86.9577	88.1303	1.17266	0.431111	-417.483	1.14127	-62.8377	0.77453
15	USV	TRUE	0.62181	41.6882	41.6906	0.0024	78.9351	78.4675	79.2023	0.73477	0.267807	306.154	1.00557	-67.7561	0.644287
16	USV	TRUE	0.725225	44.1136	44.1176	0.004	68.9701	68.1726	69.1705	0.997932	0.326178	-140.407	1.10044	-61.659	0.695043
17	USV	TRUE	0.653279	45.5467	45.5507	0.004	65.243	64.5305	65.8516	1.3211	0.469639	-352.373	1.00545	-69.2156	0.550417
18	USV	TRUE	0.712858	45.7251	45.7447	0.0196	88.6663	87.9998	94.1325	6.13273	2.86296	-299.963	1.00767	-70.4233	0.603766
19	USV	TRUE	0.859339	45.9007	45.9055	0.0048	90.8888	89.5603	91.245	1.68478	0.553341	-31.4004	1.35748	-59.7362	0.795232
20	USV	TRUE	0.938668	46.0375	46.0499	0.0124	92.386	89.4515	93.3453	3.89375	1.21664	192.342	1.16844	-66.4576	0.704557
21	USV	TRUE	0.74492	46.6879	46.6931	0.0052	78.26	76.8421	78.9251	2.08295	0.686581	246.076	1.26897	-74.7443	0.560377
22	USV	TRUE	0.717911	56.1631	56.1779	0.0148	62.7228	61.7343	63.589	1.85474	0.672651	-79.9312	1.05041	-73.0096	0.584823
23	USV	TRUE	0.797758	56.4887	56.4927	0.004	71.2345	70.6872	71.2594	0.572212	0.239464	-142.137	1.01361	-65.7936	0.698448
24	USV	TRUE	0.97144	136.334	136.384	0.0496	67.5999	63.7005	69.5	5.79947	1.02724	20.575	1.08833	-57.5127	0.790678
25	USV	TRUE	0.883238	136.72	136.745	0.0244	61.5822	58.5906	64.0982	5.5076	1.93877	-50.1951	1.19634	-72.1439	0.655333
26	USV	TRUE	0.655291	136.885	136.891	0.006	64.0575	62.952	64.5018	1.54979	0.506096	16.7301	1.23697	-72.159	0.586661
27	USV	TRUE	0.629015	180.021	180.027	0.006	58.7213	54.7694	58.8497	4.08033	1.32688	-636.069	1.12939	-70.3198	0.636193
28	USV	TRUE	0.810841	180.213	180.222	0.0092	67.351	65.8147	68.7392	2.92447	0.890537	-307.489	1.01123	-60.8145	0.781626
29	USV	TRUE	0.719062	180.4	180.413	0.0132	71.8586	68.7134	72.4624	3.74897	1.52503	-294.909	1.01155	-64.313	0.708402
30	USV	TRUE	0.674994	180.628	180.633	0.0052	77.1947	75.4208	77.358	1.93712	0.652457	-348.504	1.06373	-67.2111	0.595792
31	USV	TRUE	0.799776	181.234	181.241	0.0068	68.1031	65.3686	69.1523	3.78374	1.6011	-552.17	1.00123	-62.2475	0.75762
32	USV	TRUE	0.791828	181.438	181.448	0.01	70.3694	64.8697	70.5772	5.70746	2.08476	-592.312	1.10067	-69.8975	0.599657
33	USV	TRUE	0.735057	197.711	197.717	0.0056	74.2525	73.1095	74.9056	1.7961	0.540122	-298.136	1.00906	-68.2198	0.652121
34	USV	TRUE	0.766019	197.869	197.882	0.0128	77.1612	71.6874	81.2284	9.54101	2.40088	-695.632	1.01152	-64.0893	0.650213
35	USV	TRUE	0.97563	197.949	197.978	0.0284	77.3019	72.5296	86.4012	13.8716	4.79265	406.365	1.63686	-61.6337	0.78496
36	USV	TRUE	0.948603	198.129	198.132	0.0028	45.7012	45.0109	46.525	1.51407	0.520378	-530.137	1.00186	-58.8061	0.763087
37	USV	TRUE	0.706326	198.302	198.304	0.0028	55.3804	54.6308	55.8628	1.23204	0.431106	436.48	1.00563	-62.1193	0.634777
38	USV	TRUE	0.79798	216.94	216.949	0.0092	78.4584	77.5182	85.3415	7.82327	3.44705	-854.024	1.00018	-67.6942	0.69595
39	USV	TRUE	0.803895	248.793	248.794	0.0016	58.5331	57.9541	58.6221	0.667973	0.276311	-389.651	1.07279	-64.9984	0.77018
40	USV	TRUE	0.823047	249.042	249.049	0.0076	79.9536	77.675	81.7942	4.11917	1.26421	-533.095	1.00811	-64.4466	0.735244
41	USV	TRUE	0.675847	249.268	249.275	0.0064	76.254	74.7177	76.5509	1.83321	0.512202	-187.367	1.09942	-69.7874	0.597734
42	USV	TRUE	0.989036	251.442	251.447	0.0044	80.4135	78.6545	85.6534	6.99887	2.15926	-1406.79	1.03837	-60.2499	0.772082
43	USV	TRUE	0.931289	251.646	251.685	0.0384	70.7559	67.3244	79.9729	12.6485	3.37133	230.373	1.21234	-50.7928	0.870286
44	USV	TRUE	0.871507	251.867	251.901	0.034	72.5297	67.5663	79.2404	11.6741	2.89667	197.628	1.30431	-49.7416	0.881583
45	USV	TRUE	0.748568	252.093	252.113	0.0192	68.2339	65.3022	89.7447	24.4425	7.1785	1230.08	1.0853	-52.4036	0.866603
46	USV	TRUE	0.787402	252.342	252.348	0.0056	54.9945	54.5253	55.4114	0.886163	0.292444	-16.1679	1.07949	-60.4676	0.695148
47	USV	TRUE	0.827282	252.564	252.577	0.0124	66.849	64.2635	68.1994	3.93588	1.14993	-222.419	1.1568	-57.2981	0.858333
48	USV	TRUE	0.788682	252.774	252.788	0.014	66.7242	64.4234	67.8226	3.39924	0.979902	-170.499	1.14144	-57.3615	0.797945
49	USV	TRUE	0.792095	253.007	253.012	0.0044	63.9818	63.5068	64.108	0.601176	0.209667	11.1494	1.06228	-57.9429	0.838886
50	USV	TRUE	0.978084	285.796	285.821	0.025	66.4582	62.6783	68.271	5.59267	2.18983	-228.976	1.00141	-54.9499	0.741442
51	USV	TRUE	0.904932	286.2	286.209	0.0084	68.8411	66.8869	69.2591	2.37223	0.874562	-210.568	1.09398	-56.5399	0.8319
52	USV	TRUE	0.803117	286.453	286.463	0.0096	92.9698	90.3676	94.1263	3.75874	1.13752	234	1.23831	-63.0713	0.763961
53	USV	TRUE	0.863577	289.16	289.169	0.0088	84.2152	80.4745	84.9128	4.43831	1.41089	422.984	1.19031	-61.5701	0.785364
54	USV	TRUE	0.853296	289.64	289.651	0.0112	87.7483	87.2379	88.4909	1.25302	0.460843	55.6191	1.06833	-71.1775	0.639706
55	USV	TRUE	0.943107	375.459	375.469	0.01	78.2259	75.9325	81.7735	5.84105	1.89194	578.149	1.36577	-54.4889	0.871053
56	USV	TRUE	0.880528	382.308	382.314	0.006	76.5938	75.436	76.7719	1.33595	0.45188	-218.783	1.02724	-59.0229	0.790291
57	USV	TRUE	0.941651	382.897	382.917	0.02	76.4193	75.2297	76.7559	1.52618	0.419398	-48.8568	1.01633	-57.3528	0.841372
58	USV	TRUE	0.821415	383.147	383.155	0.0084	77.8904	76.5136	78.0573	1.54376	0.461434	116.316	1.07635	-59.4748	0.801109
59	USV	TRUE	0.745126	440.212	440.216	0.004	84.9314	81.0646	87.633	6.5684	2.76211	-2002.06	1.18554	-62.9843	0.725136
60	USV	TRUE	0.931072	441.529	441.538	0.0092	71.1354	69.328	72.024	2.69599	0.96664	-294.387	1.00377	-44.5533	0.912982
61	USV	TRUE	0.76215	441.707	441.737	0.0304	69.2138	63.3505	71.856	8.50552	2.60763	-284.904	1.03399	-43.8555	0.867114
62	USV	TRUE	0.9252	441.912	441.916	0.004	68.9711	67.8109	70.1359	2.32494	0.82996	-625.317	1.03397	-46.219	0.914693
63	USV	TRUE	0.91478	442.117	442.148	0.0312	67.6529	66.2279	82.7471	16.5191	6.52278	533.985	1.20119	-55.237	0.844875
64	USV	TRUE	0.655708	443.687	443.694	0.0068	78.2877	75.1185	81.5756	6.45707	1.98816	-930.574	1.00147	-59.2943	0.809649
65	USV	TRUE	0.894436	443.875	443.903	0.0284	73.2862	66.0017	80.0059	14.0042	7.40168	489.251	1.01165	-64.4756	0.757081
66	USV	TRUE	0.934941	444.096	444.099	0.0036	71.4281	70.5561	71.5283	0.972272	0.329494	-233.003	1.05404	-47.7773	0.917683
67	USV	TRUE	0.660698	444.323	444.329	0.0052	67.5375	66.068	68.0496	1.98165	0.579561	-326.891	1.0334	-53.6379	0.846609
68	USV	TRUE	0.601249	444.516	444.527	0.0112	66.8722	64.5788	67.466	2.88713	0.934624	-196.462	1.19775	-49.7001	0.864947
