# Supplementary material for: Bazedoxifene reverses sexually dimorphic autistic-like abnormalities in biallelic MDGA1-mutant mice
Source: EMBO Mol Med. 2026 Mar 20;18(4):1358–98. doi: 10.1038/s44321-026-00402-y (PMC13084050; doi:10.1038/s44321-026-00402-y)
Supplement: Supplementary file 17 — Source data Fig. 3 [file 44321_2026_402_MOESM17_ESM.zip › Panel C/Batch1/P6/P6_WT_429.xlsx]

## Sheet: Sheet1
ID	Label	Accepted	Score	Begin Time (s)	End Time (s)	Call Length (s)	Principal Frequency (kHz)	Low Freq (kHz)	High Freq (kHz)	Delta Freq (kHz)	Frequency Standard Deviation (kHz)	Slope (kHz/s)	Sinuosity	Mean Power (dB/Hz)	Tonality
1	USV	TRUE	0.832545	1.05913	1.06433	0.0052	92.7091	90.9798	93.5997	2.61994	0.806289	234.565	1.39845	-61.605	0.78488
2	USV	TRUE	0.760083	1.22153	1.22513	0.0036	91.0483	89.6864	91.1485	1.46212	0.476123	262.691	1.18597	-60.6919	0.801532
3	USV	TRUE	0.959171	1.54553	1.55633	0.0108	87.1222	82.6987	89.5092	6.81053	2.08794	605.925	1.02852	-61.8663	0.793537
4	USV	TRUE	0.877891	2.50866	2.51106	0.0024	89.8591	88.3227	93.3325	5.0098	1.84813	-2087.42	1.01377	-62.7435	0.800403
5	USV	TRUE	0.901441	8.75102	8.76502	0.014	91.4241	88.3874	96.4193	8.03196	2.38004	108.831	1.7634	-72.4056	0.599721
6	USV	TRUE	0.828236	9.73735	9.75375	0.0164	92.7576	87.8577	93.0387	5.18099	2.61211	316.859	1.00051	-70.9899	0.635986
7	USV	TRUE	0.778618	9.90295	9.90815	0.0052	86.3465	85.0381	88.8939	3.85578	1.47979	-739.344	1.00138	-65.7272	0.70731
8	USV	TRUE	0.749015	10.0609	10.0645	0.0036	91.3697	90.197	92.9135	2.71642	0.972937	-799.094	1.01079	-66.107	0.65883
9	USV	TRUE	0.825937	11.8004	11.8024	0.002	91.4705	90.4018	92.2365	1.8347	0.67271	-893.175	1.00595	-65.5494	0.714419
10	USV	TRUE	0.867069	11.9652	11.9692	0.004	94.7026	93.2257	96.1944	2.96877	0.929864	-699.01	1.00519	-62.4204	0.804172
11	USV	TRUE	0.97843	12.4683	12.4723	0.004	82.5939	79.5213	83.5885	4.06721	1.36577	820.797	1.51433	-61.5909	0.803099
12	USV	TRUE	0.733605	19.8238	19.8274	0.0036	85.4119	82.7252	87.208	4.48284	1.52834	-1254.08	1.00623	-58.1982	0.841563
13	USV	TRUE	0.838819	20.0006	20.003	0.0024	87.8423	87.4415	88.7107	1.26915	0.467169	528.812	1.01922	-59.6421	0.765762
14	USV	TRUE	0.884372	20.1773	20.1905	0.0132	87.4144	84.0427	89.4553	5.41254	1.5487	-20.1682	1.56116	-65.5493	0.719224
15	USV	TRUE	0.803767	20.3549	20.3565	0.0016	83.3985	82.4811	84.8502	2.36908	0.944761	-1480.67	1.00574	-68.2491	0.72685
16	USV	TRUE	0.828106	20.5281	20.5325	0.0044	90.2799	89.4057	91.2692	1.86358	0.623417	-414.086	1.00381	-65.1381	0.697432
17	USV	TRUE	0.793568	20.7229	20.7309	0.008	85.7197	84.9231	86.3696	1.44648	0.523234	86.9756	1.11737	-67.1139	0.705762
18	USV	TRUE	0.824579	20.8833	20.8985	0.0152	93.1605	91.65	100.698	9.04763	3.58103	226.415	1.79654	-74.208	0.536893
19	USV	TRUE	0.815917	44.5048	44.5112	0.0064	84.7664	81.7045	86.043	4.33848	1.4572	-728.171	1.01297	-62.4768	0.771387
20	USV	TRUE	0.834896	47.6994	47.7454	0.046	62.7817	57.6528	82.6567	25.0039	9.35898	467.975	1.25014	-66.1289	0.590284
21	USV	TRUE	0.928294	47.889	47.895	0.006	63.7844	63.7031	64.9792	1.27608	0.495363	-221.896	1.0081	-61.4653	0.758453
22	USV	TRUE	0.723786	48.079	48.0946	0.0156	90.999	89.7287	95.6642	5.93551	2.21161	-400.088	1.08885	-68.3625	0.655849
23	USV	TRUE	0.704783	48.2797	48.2829	0.0032	88.091	84.2762	88.2988	4.02268	1.38588	-1040.62	1.21788	-67.8678	0.65025
24	USV	TRUE	0.715056	48.4505	48.4661	0.0156	65.1347	62.9655	92.8056	29.8401	11.9706	1894.18	1.20464	-68.4018	0.580916
25	USV	TRUE	0.717985	49.48	49.4892	0.0092	83.9831	82.8217	84.5361	1.71446	0.583104	52.1564	1.14235	-61.4199	0.776082
26	USV	TRUE	0.796865	49.6696	49.6756	0.006	70.3305	68.5715	71.0578	2.48634	0.875697	-448.208	1.02298	-61.8018	0.705502
27	USV	TRUE	0.854434	51.8859	51.9023	0.0164	67.9047	63.513	68.2592	4.74612	1.32369	-259.251	1.04977	-63.9024	0.713933
28	USV	TRUE	0.844146	52.0799	52.0835	0.0036	86.5807	86.2133	86.7402	0.526956	0.185241	-95.5854	1.04704	-60.9095	0.772817
29	USV	TRUE	0.757504	52.4394	52.447	0.0076	88.0315	83.4626	88.9851	5.52248	2.17766	805.203	1.07499	-67.2877	0.6565
30	USV	TRUE	0.68795	52.5866	52.591	0.0044	64.9501	64.579	64.9798	0.400784	0.129477	-72.2729	1.01017	-68.3495	0.641829
31	USV	TRUE	0.827662	52.9594	52.9634	0.004	97.5118	93.1314	98.0435	4.9121	1.63138	-848.376	1.34603	-66.0268	0.719602
32	USV	TRUE	0.731382	53.641	53.6494	0.0084	66.6497	66.1412	67.3197	1.17844	0.372779	2.7842	1.07477	-68.4086	0.65499
33	USV	TRUE	0.925515	53.8018	53.8194	0.0176	67.4292	63.9614	67.7694	3.80806	1.38414	-203.327	1.04877	-65.7394	0.704454
34	USV	TRUE	0.800542	53.971	53.9774	0.0064	67.9955	66.7783	69.0568	2.27853	0.716903	-354.315	1.00326	-53.727	0.802082
35	USV	TRUE	0.945068	54.1277	54.1481	0.0204	68.3043	66.4414	68.9426	2.50119	0.671678	11.8048	1.08071	-50.786	0.863338
36	USV	TRUE	0.955581	54.1451	54.3201	0.175	68.9387	68.0448	70.5722	2.52737	0.97694	2.49247	1.74328	-54.745	0.726161
37	USV	TRUE	0.934046	54.6817	54.6873	0.0056	86.5206	85.3227	87.5288	2.20615	0.706698	379.478	1.00494	-66.1872	0.66243
38	USV	TRUE	0.860475	54.9965	55.0325	0.036	65.0576	64.6816	94.8674	30.1858	12.3726	893.269	1.04226	-62.8818	0.589212
39	USV	TRUE	0.767917	55.2004	55.204	0.0036	88.561	87.1582	89.9637	2.80549	0.943781	-779.302	1	-61.2437	0.790222
40	USV	TRUE	0.660713	57.8343	57.8363	0.002	93.6768	92.9109	94.7456	1.8347	0.67271	-893.175	1.00595	-65.3872	0.756689
41	USV	TRUE	0.814796	58.0219	58.0247	0.0028	91.0011	90.2069	91.1569	0.950006	0.346573	325.151	1.04488	-60.9228	0.715628
42	USV	TRUE	0.906201	58.1362	58.1414	0.0052	65.56	65.2219	65.5844	0.362526	0.146844	-75.7201	1.00394	-52.8894	0.764825
43	USV	TRUE	0.930086	58.3446	58.351	0.0064	90.6576	85.4845	94.8361	9.35162	2.6023	-1275.42	1.0136	-54.9252	0.860255
44	USV	TRUE	0.960516	58.4682	58.5338	0.0656	60.6341	57.6451	81.4526	23.8075	9.36656	297.302	1.28037	-43.7591	0.87057
45	USV	TRUE	0.66908	58.6674	58.713	0.0456	69.7037	61.8789	81.1456	19.2667	5.31519	135.223	1.37364	-44.523	0.848181
46	USV	TRUE	0.899236	58.8494	58.8542	0.0048	61.8499	61.1856	62.1526	0.967065	0.37595	-226.384	1.00594	-38.2738	0.915935
47	USV	TRUE	0.989699	59.0522	59.0554	0.0032	60.0797	59.2559	60.5176	1.26173	0.409923	364.911	1.0164	-55.0384	0.863971
48	USV	TRUE	0.714598	59.4877	59.4949	0.0072	53.7458	51.9698	58.2561	6.28637	2.64903	1060.84	1.0711	-70.3432	0.648833
49	USV	TRUE	0.976433	76.7345	76.7725	0.038	77.9202	61.1783	82.7698	21.5915	9.90568	552.832	1.10969	-55.799	0.84378
50	USV	TRUE	0.758596	76.8941	76.9273	0.0332	90.0279	63.5551	90.4173	26.8622	13.8507	803.979	1.02067	-53.6796	0.836406
51	USV	TRUE	0.876569	77.0581	77.0741	0.016	67.3917	65.4546	68.0449	2.59025	0.744578	-124.055	1.03847	-54.1888	0.864821
52	USV	TRUE	0.767794	77.2504	77.2604	0.01	65.7848	63.2799	66.1893	2.90939	0.941883	-257.078	1.09312	-57.536	0.714736
53	USV	TRUE	0.642911	78.7163	78.7599	0.0436	68.2044	54.6739	80.9521	26.2783	4.88214	38.8274	1.66769	-47.9071	0.876332
54	USV	TRUE	0.918553	78.9015	78.9179	0.0164	66.1137	64.3428	68.1265	3.78369	1.15496	-54.6833	1.1917	-48.8062	0.919103
55	USV	TRUE	0.882487	79.0863	79.0887	0.0024	60.3417	58.5382	61.7444	3.20627	1.15739	-1335.95	1.00195	-66.5756	0.726651
56	USV	TRUE	0.971349	79.2663	79.2983	0.032	66.0333	62.6404	85.7695	23.1291	5.62147	474.537	1.27459	-52.9706	0.855007
57	USV	TRUE	0.631563	79.4467	79.4655	0.0188	90.2785	88.3954	91.1826	2.78722	1.07395	-111.744	1.06483	-67.5024	0.643981
58	USV	TRUE	0.644301	79.6175	79.6375	0.02	62.6708	54.7628	63.5652	8.8024	2.64529	-397.475	1.1008	-59.1423	0.783627
59	USV	TRUE	0.854918	80.3466	80.3518	0.0052	68.9243	68.9243	68.9243	2.84217e-14	6.40475e-15	1.55431e-13	1	-57.0278	0.83842
60	USV	TRUE	0.646219	81.2693	81.2713	0.002	62.5072	62.2044	62.6052	0.400784	0.153333	-176.854	1.03234	-70.228	0.481239
61	USV	TRUE	0.876001	81.6129	81.6233	0.0104	67.1707	66.8887	67.5121	0.623441	0.191393	26.1444	1.03971	-56.1934	0.847504
62	USV	TRUE	0.903905	81.8189	81.8221	0.0032	91.4064	88.9053	92.2748	3.36955	1.25361	1110.2	1.04619	-66.5482	0.717876
63	USV	TRUE	0.712858	82.6768	82.6896	0.0128	90.3252	88.1325	91.482	3.34953	1.01821	-107.678	1.19023	-67.6212	0.655294
64	USV	TRUE	0.754414	83.3804	83.3896	0.0092	66.5597	66.0254	66.6155	0.590104	0.168568	-35.3666	1.01581	-65.4011	0.71413
65	USV	TRUE	0.640637	87.7885	87.7953	0.0068	68.5103	67.6864	68.9604	1.27399	0.375832	-44.1406	1.09434	-62.7282	0.765597
66	USV	TRUE	0.757287	89.0836	89.0872	0.0036	63.9	62.5492	64.3973	1.84806	0.606403	478.152	1.03826	-65.1536	0.759
67	USV	TRUE	0.651797	90.6339	90.6435	0.0096	92.2592	88.9364	93.4063	4.46995	1.33814	-282.886	1.31657	-71.5312	0.593276
68	USV	TRUE	0.842289	100.542	100.566	0.0232	78.8143	62.769	80.7133	17.9443	3.58375	509.933	1.24268	-59.2485	0.77549
69	USV	TRUE	0.80302	100.706	100.719	0.0128	68.0538	66.7198	69.5746	2.85483	1.11189	191.9	1.02588	-45.7767	0.918989
70	USV	TRUE	0.97642	100.902	100.941	0.0396	66.3302	64.8728	79.0547	14.1819	6.02157	364.44	1.07854	-58.8588	0.775926
71	USV	TRUE	0.856213	101.112	101.134	0.0216	68.5421	67.0078	69.4886	2.48079	0.652579	9.90898	1.04835	-40.595	0.919225
72	USV	TRUE	0.994527	101.356	101.363	0.0072	79.5749	77.7269	84.1023	6.37543	1.60049	-664.555	1.08767	-56.0086	0.842411
73	USV	TRUE	0.75199	102.304	102.314	0.01	79.75	76.373	81.5461	5.17308	1.55203	-500.149	1.01669	-52.5938	0.855053
74	USV	TRUE	0.684053	102.502	102.51	0.0076	90.9651	90.453	91.5069	1.05391	0.331963	56.055	1.06386	-53.8213	0.782033
75	USV	TRUE	0.77203	102.644	102.697	0.0528	63.2466	61.9678	80.28	18.3122	4.65071	331.153	1.04023	-55.6004	0.762597
76	USV	TRUE	0.859489	102.851	102.876	0.0244	64.4527	56.5529	66.7209	10.168	2.95616	-298.754	1.09336	-50.5605	0.844672
77	USV	TRUE	0.900355	103.048	103.084	0.036	88.0968	63.2096	88.4069	25.1973	11.2705	812.418	1.20086	-50.4978	0.8396
78	USV	TRUE	0.985989	103.239	103.257	0.018	90.2675	80.8787	91.0839	10.2051	2.97359	399.85	1.23129	-52.0844	0.873178
79	USV	TRUE	0.808132	103.414	103.426	0.0124	65.0408	61.8642	66.3174	4.45315	1.38725	122.028	1.39385	-51.4838	0.873236
80	USV	TRUE	0.835331	104.285	104.303	0.0176	64.3788	61.848	65.5738	3.7258	0.747954	-122.711	1.04233	-49.307	0.852111
81	USV	TRUE	0.898704	104.457	104.47	0.0132	65.7166	63.2748	66.1842	2.90939	0.776558	-108.307	1.09322	-52.7915	0.886284
82	USV	TRUE	0.747626	105.26	105.262	0.002	81.264	80.6317	84.6752	4.04346	1.5196	-1804.16	1.06603	-69.9808	0.584312
83	USV	TRUE	0.952847	105.443	105.448	0.0044	62.874	61.9982	63.8091	1.81095	0.609447	-421.96	1.00312	-61.6253	0.773799
84	USV	TRUE	0.758677	105.474	105.477	0.0028	80.1499	79.7937	80.3281	0.534378	0.218159	-2.86411e-13	1.14538	-64.801	0.724417
85	USV	TRUE	0.965768	105.612	105.646	0.0336	87.8505	67.8674	88.3184	20.451	10.204	607.547	1.02471	-59.706	0.705334
86	USV	TRUE	0.762495	105.816	105.826	0.0092	94.1337	93.5619	95.5426	1.98061	0.724732	-21.8896	1.16395	-66.1601	0.584833
87	USV	TRUE	0.925265	105.978	105.997	0.0188	54.3151	53.8252	55.1267	1.30144	0.356112	18.4856	1.02156	-66.349	0.702237
88	USV	TRUE	0.706609	106.189	106.191	0.0016	83.1545	81.3287	84.4459	3.11721	1.2385	-1948.25	1.00228	-64.7951	0.712849
89	USV	TRUE	0.619605	106.943	106.963	0.0204	80.8013	79.635	89.312	9.67694	2.91653	-231.151	1.18551	-65.5535	0.652008
90	USV	TRUE	0.754778	109.744	109.749	0.0052	77.1191	75.7387	78.4996	2.76095	0.841857	-502.325	1.00333	-65.1906	0.711629
91	USV	TRUE	0.90872	109.899	109.903	0.004	68.0228	67.4884	68.4384	0.950006	0.292785	-218.778	1.0038	-56.6719	0.846593
92	USV	TRUE	0.778092	110.377	110.382	0.0048	64.5157	63.7852	65.0108	1.22551	0.456882	173.31	1.0821	-59.7548	0.829567
93	USV	TRUE	0.864556	111.658	111.67	0.012	101.1	99.2246	102.693	3.46818	1.06144	97.0597	1.19785	-68.5843	0.647449
94	USV	TRUE	0.776025	119.325	119.33	0.0052	59.9038	57.0538	61.9893	4.93558	1.58135	-941.442	1.00376	-64.2337	0.798282
95	USV	TRUE	0.895299	119.829	119.885	0.0564	65.3592	65.1742	80.5101	15.3359	6.79685	272.174	1.00402	-58.0955	0.754251
96	USV	TRUE	0.776016	120.019	120.024	0.0052	63.2706	62.9558	63.3566	0.400784	0.146098	-9.42124	1.02708	-56.2629	0.840665
97	USV	TRUE	0.81105	120.188	120.205	0.0164	64.9549	62.4685	65.5246	3.05606	0.693834	-79.8446	1.07264	-49.6911	0.844613
98	USV	TRUE	0.705158	121.608	121.619	0.0116	66.7762	65.8018	67.6943	1.8925	0.601001	-38.7826	1.12454	-66.5109	0.70037
99	USV	TRUE	0.667812	121.965	121.972	0.0068	101.056	98.28	102.31	4.0301	1.25878	-575.027	1.02419	-64.8811	0.723445
100	USV	TRUE	0.710643	123.699	123.708	0.0088	81.7339	80.7772	82.2407	1.46349	0.474282	99.0769	1.06086	-71.2797	0.592261
101	USV	TRUE	0.791911	126.798	126.808	0.0092	62.3528	61.8778	62.5903	0.712504	0.206824	-41.8807	1.01846	-66.3481	0.650093
102	USV	TRUE	0.76909	126.976	127.008	0.0324	67.1968	66.1584	89.8403	23.6819	5.25233	590.558	1.14286	-61.3822	0.656744
103	USV	TRUE	0.900806	127.168	127.17	0.0028	65.2879	64.6942	65.8817	1.18751	0.402234	-409.973	1.00177	-64.391	0.623267
104	USV	TRUE	0.702871	127.368	127.372	0.004	85.713	81.1634	88.0213	6.85786	2.84501	-2060.09	1.12822	-69.4317	0.601367
105	USV	TRUE	0.855514	127.531	127.547	0.0156	91.9627	90.473	94.5955	4.12246	1.71893	16.9574	1.23261	-64.5357	0.706911
106	USV	TRUE	0.691537	130.488	130.497	0.0092	63.5604	62.8962	63.9185	1.02237	0.261791	-87.4016	1.00738	-71.671	0.527771
107	USV	TRUE	0.751433	130.8	130.804	0.0044	58.4478	55.9615	59.7838	3.82229	1.27171	869.221	1.01636	-49.4814	0.84642
108	USV	TRUE	0.735545	130.861	130.864	0.0036	76.2003	72.3595	76.9388	4.57933	1.5991	1157.82	1.28519	-70.6532	0.666529
109	USV	TRUE	0.974235	130.977	130.999	0.0224	67.2544	59.7745	67.7158	7.94136	3.52682	-339.251	1.03585	-43.7234	0.843877
110	USV	TRUE	0.779077	131.173	131.198	0.0248	57.368	52.1434	59.6702	7.52676	2.39504	-279.59	1.03535	-56.3099	0.702008
111	USV	TRUE	0.662602	131.425	131.426	0.0016	77.7716	76.7919	78.0388	1.24688	0.520276	-779.302	1.05662	-70.0415	0.600209
112	USV	TRUE	0.6149	131.781	131.784	0.0028	59.0971	59.0518	59.4141	0.362346	0.167018	-132.562	1.00217	-72.409	0.524821
113	USV	TRUE	0.62426	145.027	145.038	0.0104	81.826	80.2705	82.6307	2.36017	0.689915	122.49	1.10461	-73.8935	0.493816
114	USV	TRUE	0.820268	145.78	145.781	0.0016	88.1425	87.617	88.4898	0.872818	0.347517	-545.511	1.00577	-66.2073	0.693631
115	USV	TRUE	0.816385	145.976	145.98	0.004	63.019	62.6924	63.0709	0.378518	0.125068	-26.6514	1.03426	-64.5269	0.713785
116	USV	TRUE	0.634276	146.19	146.191	0.0016	87.1084	86.4849	87.7318	1.24688	0.492874	-779.302	1	-71.2326	0.592706
117	USV	TRUE	0.964728	146.385	146.407	0.022	64.4507	63.1741	65.3654	2.19128	0.732841	16.1212	1.07874	-62.7891	0.775477
118	USV	TRUE	0.772119	146.572	146.589	0.0176	63.6854	63.0415	64.5914	1.54983	0.646189	64.6425	1.02516	-68.6003	0.696378
119	USV	TRUE	0.652451	179.97	179.973	0.0028	89.0759	83.2126	95.0728	11.8602	3.72389	-3719.8	1.03882	-65.851	0.741815
120	USV	TRUE	0.710879	180.141	180.143	0.0016	96.3002	95.6767	96.9236	1.24688	0.492874	-779.302	1	-70.1101	0.688605
121	USV	TRUE	0.767959	180.297	180.312	0.0156	89.2817	83.0392	89.92	6.88084	3.59221	-436.686	1.00451	-69.3773	0.625949
122	USV	TRUE	0.775934	180.48	180.483	0.0028	90.5658	89.163	91.7013	2.5383	0.900426	917.137	1.00237	-72.919	0.603391
123	USV	TRUE	0.822844	200.551	200.555	0.0036	86.7443	81.8644	87.2453	5.38089	1.84278	-1273.87	1.25935	-64.1844	0.74158
124	USV	TRUE	0.938033	200.687	200.694	0.0068	61.3659	61.0117	61.3765	0.364799	0.133934	-52.8393	1.00209	-60.3561	0.783474
125	USV	TRUE	0.908122	200.885	200.889	0.0036	68.7679	68.7382	69.1167	0.378518	0.121109	75.7936	1.01574	-59.8345	0.790052
126	USV	TRUE	0.698492	201.262	201.265	0.0028	83.5195	82.4211	83.8461	1.42501	0.489558	-369.329	1.24533	-65.6476	0.742981
127	USV	TRUE	0.888124	218.117	218.121	0.0044	87.9761	86.8999	88.4659	1.56603	0.493187	-330.743	1.02408	-63.9875	0.718047
128	USV	TRUE	0.766097	218.278	218.291	0.0136	52.1059	50.525	56.0743	5.54923	1.42976	-378.362	1.00614	-69.5121	0.598222
129	USV	TRUE	0.932229	218.484	218.494	0.01	70.1359	68.4137	71.0578	2.64413	1.01113	253.735	1.09589	-55.25	0.849383
130	USV	TRUE	0.719683	218.651	218.659	0.0076	87.4605	82.4851	88.7031	6.218	2.49487	-819.189	1.04301	-69.2902	0.57557
131	USV	TRUE	0.638417	261.098	261.101	0.0032	82.1209	81.4678	83.1526	1.68478	0.613628	-555.098	1.01177	-72.204	0.563487
132	USV	TRUE	0.88778	261.523	261.529	0.006	83.9951	81.8065	87.6458	5.83929	2.46997	1115.48	1.0557	-68.4718	0.651922
133	USV	TRUE	0.639372	269.444	269.447	0.0028	94.0854	92.4451	95.4584	3.0133	1.03231	-1051.44	1.00224	-69.8166	0.644382
134	USV	TRUE	0.646706	287.622	287.625	0.0028	79.308	79.1002	79.6494	0.549222	0.179084	-178.48	1.00669	-71.9625	0.504202
135	USV	TRUE	0.960679	287.78	287.787	0.0068	57.4447	56.7164	57.6703	0.953909	0.37519	-114.603	1.027	-63.4795	0.755947
136	USV	TRUE	0.676825	287.97	287.972	0.002	89.1451	88.5261	89.4612	0.935162	0.356582	-467.581	1.01392	-67.8031	0.629094
137	USV	TRUE	0.810128	288.111	288.114	0.0028	87.7193	86.7693	87.8381	1.06876	0.356517	-268.603	1.13869	-63.002	0.720308
138	USV	TRUE	0.716925	288.294	288.299	0.0044	85.7985	84.3566	89.231	4.87448	1.92139	-1145.91	1.00348	-70.143	0.643834
139	USV	TRUE	0.714149	299.547	299.551	0.004	87.0116	85.0967	87.9839	2.88713	1.02344	-758.048	1.03082	-65.025	0.667412
140	USV	TRUE	0.918438	299.732	299.751	0.0184	57.8693	56.1549	60.9733	4.81849	1.65528	-97.8494	1.28925	-67.1171	0.653321
141	USV	TRUE	0.696012	299.971	299.976	0.0052	86.1491	81.2061	87.6335	6.42738	2.31205	-1321.27	1.05912	-70.7419	0.524813
142	USV	TRUE	0.702571	340.81	340.828	0.0188	88.8721	80.058	89.555	9.49694	2.33683	-378.059	1.17096	-66.7852	0.660914
143	USV	TRUE	0.631882	347.034	347.052	0.0184	79.2472	52.2412	87.9029	35.6616	12.8142	1466.11	1.56927	-68.7338	0.600638
144	USV	TRUE	0.898922	347.231	347.237	0.0056	66.5577	65.9999	67.2925	1.29263	0.55521	-192.775	1.03641	-58.6663	0.829758
145	USV	TRUE	0.707789	347.454	347.481	0.0268	65.2421	64.2942	94.1827	29.8885	14.0537	1126.38	1.08122	-66.9778	0.542507
146	USV	TRUE	0.831742	374.529	374.534	0.0048	81.1119	79.5567	81.9101	2.35337	0.853273	359.36	1.18396	-65.5833	0.762503
147	USV	TRUE	0.683084	384.535	384.551	0.0156	88.4255	61.0941	88.9755	27.8814	10.356	1837.93	1.08455	-67.1645	0.580926
148	USV	TRUE	0.735054	385.255	385.262	0.0068	89.2663	88.3136	89.5763	1.26276	0.462837	137.883	1.05822	-70.617	0.626967
149	USV	TRUE	0.636713	389.294	389.298	0.004	79.3443	78.1716	80.0716	1.90001	0.650926	-487.485	1.00652	-67.5694	0.597178
150	USV	TRUE	0.840691	393.165	393.174	0.0096	64.443	62.2164	65.0367	2.82033	0.87352	-240.956	1.08417	-61.8233	0.73372
151	USV	TRUE	0.743021	393.481	393.49	0.0092	63.0706	61.371	63.2784	1.90743	0.54813	-148.071	1.06187	-67.3473	0.654042
152	USV	TRUE	0.885345	403.691	403.697	0.0064	81.3048	79.1376	86.5595	7.42192	2.19832	-1048.94	1.03186	-67.5096	0.639368
153	USV	TRUE	0.610271	426.469	426.509	0.04	34.8949	29.0686	40.58	11.5114	2.85859	68.5155	4.1187	-94.698	0.147633
154	USV	TRUE	0.819122	583.481	583.494	0.0132	89.8972	87.7968	92.5172	4.72034	1.61766	-403.846	1.01463	-55.6887	0.851765
