# Supplementary material for: Bazedoxifene reverses sexually dimorphic autistic-like abnormalities in biallelic MDGA1-mutant mice
Source: EMBO Mol Med. 2026 Mar 20;18(4):1358–98. doi: 10.1038/s44321-026-00402-y (PMC13084050; doi:10.1038/s44321-026-00402-y)
Supplement: Supplementary file 17 — Source data Fig. 3 [file 44321_2026_402_MOESM17_ESM.zip › Panel C/Batch1/P6/P6_WT_430.xlsx]

## Sheet: Sheet1
ID	Label	Accepted	Score	Begin Time (s)	End Time (s)	Call Length (s)	Principal Frequency (kHz)	Low Freq (kHz)	High Freq (kHz)	Delta Freq (kHz)	Frequency Standard Deviation (kHz)	Slope (kHz/s)	Sinuosity	Mean Power (dB/Hz)	Tonality
1	USV	TRUE	0.795007	7.82349	7.82949	0.006	58.6332	56.3398	59.1602	2.82033	0.966027	-463.761	1.11028	-65.6985	0.712312
2	USV	TRUE	0.837728	7.85949	7.86229	0.0028	83.9889	83.5139	84.0483	0.534378	0.178259	-134.301	1.04836	-67.3369	0.664224
3	USV	TRUE	0.736068	8.02749	8.03269	0.0052	83.9622	59.7297	96.4904	36.7608	12.7168	5518.65	2.78845	-63.2118	0.73723
4	USV	TRUE	0.743447	8.15782	8.15942	0.0016	62.9928	62.5921	63.2155	0.623441	0.249933	-389.651	1.00816	-60.2862	0.765761
5	USV	TRUE	0.981796	8.32782	8.35222	0.0244	56.0325	52.7904	89.6938	36.9034	12.0008	1267.8	2.1516	-46.9217	0.875531
6	USV	TRUE	0.775797	8.48822	8.52222	0.034	57.1458	55.884	92.3907	36.5067	15.8388	1115.02	1.3877	-43.8105	0.859639
7	USV	TRUE	0.842665	8.66142	8.66662	0.0052	60.931	59.8696	62.0368	2.1672	0.713857	-424.681	1.01295	-41.2035	0.86056
8	USV	TRUE	0.811094	8.88542	8.88982	0.0044	90.2761	88.0228	90.7034	2.68063	0.897698	-343.017	1.31783	-54.3281	0.85808
9	USV	TRUE	0.775345	9.02742	9.05342	0.026	50.8668	48.5042	89.596	41.0918	13.8352	1595.49	1.22756	-46.4278	0.857853
10	USV	TRUE	0.972465	9.20735	9.21935	0.012	50.5996	50.5996	50.5996	1.42109e-14	8.51911e-15	5.60862e-13	1	-39.4034	0.912801
11	USV	TRUE	0.703802	90.8199	90.8239	0.004	90.8978	90.5864	90.9029	0.316485	0.127033	-82.1665	1.00301	-65.9914	0.635944
12	USV	TRUE	0.812407	104.035	104.041	0.006	68.5029	67.5232	68.7329	1.20977	0.416188	-144.127	1.09914	-66.2066	0.662715
13	USV	TRUE	0.600236	104.181	104.183	0.002	73.8849	72.0324	75.4346	3.40221	1.44341	-1894.5	1.0222	-71.4353	0.631939
14	USV	TRUE	0.82508	104.696	104.698	0.0016	94.8594	94.8594	94.8594	1.42109e-14	6.40475e-15	7.94411e-12	1	-63.5955	0.721469
15	USV	TRUE	0.642954	114.409	114.411	0.002	84.0671	82.1344	84.2541	2.1197	0.799773	-797.114	1.29046	-66.6557	0.689705
16	USV	TRUE	0.869402	134.038	134.043	0.0056	90.9278	89.6735	91.1059	1.43243	0.48133	-243.863	1.04088	-63.4291	0.711106
17	USV	TRUE	0.685696	134.238	134.24	0.0024	91.3757	86.6999	92.5261	5.82621	2.21798	-2421.4	1.04952	-69.8731	0.624781
18	USV	FALSE	0.690205	134.338	134.378	0.04	46.1313	35.9929	61.7173	25.7244	4.31901	38.6338	6.95211	-92.6172	0.167537
19	USV	TRUE	0.757016	134.723	134.747	0.0232	104.954	96.2274	105.006	8.77844	3.68974	-409.404	1.02122	-71.5249	0.549134
20	USV	TRUE	0.627049	169.273	169.285	0.0124	69.1971	68.0204	69.7908	1.7704	0.524321	70.875	1.18923	-64.947	0.726237
21	USV	TRUE	0.708467	169.487	169.49	0.0028	90.4394	89.4746	90.7363	1.26173	0.465426	454.151	1.03671	-67.6799	0.65782
22	USV	TRUE	0.829421	169.643	169.663	0.0208	64.7686	63.2439	65.0074	1.76343	0.700416	41.3877	1.02887	-73.2729	0.526735
23	USV	TRUE	0.811764	169.836	169.843	0.0068	94.5489	93.9664	94.9313	0.96485	0.31744	-17.8455	1.06697	-65.5424	0.644364
24	USV	TRUE	0.642202	189.562	189.563	0.0016	86.9571	85.9062	87.6518	1.74564	0.695034	-1091.02	1.00602	-70.0374	0.637953
25	USV	TRUE	0.722628	196.182	196.184	0.002	85.9225	85.6197	86.0205	0.400784	0.153333	-176.854	1.03234	-63.3681	0.734807
26	USV	TRUE	0.863219	196.344	196.347	0.0028	69.2603	68.7333	70.0544	1.3211	0.483358	-489.493	1.00797	-54.1199	0.874995
27	USV	TRUE	0.884503	196.585	196.592	0.0076	66.1685	62.0078	66.6077	4.59989	2.33368	-606.592	1.00017	-56.6339	0.758104
28	USV	TRUE	0.874697	196.767	196.78	0.0128	57.6264	55.77	59.9063	4.13635	1.69068	-298.704	1.02619	-63.7788	0.740955
29	USV	TRUE	0.781841	197.209	197.219	0.0104	52.872	50.3341	53.1021	2.76799	1.02788	-280.871	1.01012	-67.6996	0.658663
30	USV	FALSE	0.631102	199.45	199.486	0.0368	79.7684	62.0674	79.8875	17.82	6.69656	493.323	1.01131	-68.2187	0.56299
31	USV	TRUE	0.708584	199.622	199.631	0.0088	61.1278	58.0154	62.3708	4.35544	1.94548	-584.214	1.07335	-60.02	0.587447
32	USV	TRUE	0.867969	199.837	199.841	0.004	50.505	49.7776	51.4401	1.66251	0.600716	-450.207	1.00884	-52.4001	0.80483
33	USV	TRUE	0.756176	199.934	199.952	0.018	86.0842	74.1623	91.8808	17.7184	5.4847	-1052.51	1.01643	-53.2425	0.87415
34	USV	TRUE	0.843178	200.089	200.09	0.0016	58.0453	57.1725	58.1611	0.9886	0.403004	-545.511	1.14964	-42.8485	0.913512
35	USV	TRUE	0.645922	227.486	227.488	0.0024	89.7422	89.1428	89.7813	0.638477	0.261954	-248.45	1.0507	-61.994	0.7545
36	USV	TRUE	0.9149	227.631	227.635	0.0032	65.4411	64.6914	66.8347	2.14332	0.805316	-710.039	1.01252	-69.7151	0.661115
37	USV	TRUE	0.982461	227.817	227.86	0.0424	63.0833	62.0442	82.8473	20.8031	7.69991	502.38	1.04873	-48.9548	0.846621
38	USV	TRUE	0.940655	228.031	228.038	0.0076	80.1932	79.4653	81.3484	1.88307	0.547092	-219.729	1.00781	-54.9772	0.766877
39	USV	TRUE	0.898642	228.191	228.203	0.012	90.8461	89.7829	92.8854	3.10253	1.09713	-249.19	1.0136	-70.1388	0.584211
40	USV	TRUE	0.729375	228.581	228.6	0.0196	92.7278	78.4686	92.876	14.4073	6.37864	-802.075	1.04827	-66.9197	0.640108
41	USV	TRUE	0.728958	228.987	228.989	0.0016	83.6417	82.9203	84.5412	1.62095	0.642088	-1013.09	1.00178	-70.244	0.599066
42	USV	TRUE	0.680312	260.122	260.128	0.0052	84.1895	82.5418	86.52	3.97815	1.34753	-800.915	1.00667	-61.5268	0.79764
43	USV	TRUE	0.852415	260.311	260.316	0.0044	98.8868	90.08	100.29	10.2096	4.43047	2354.92	1.00793	-61.7901	0.765886
44	USV	TRUE	0.942237	260.476	260.641	0.1652	91.5513	90.8569	101.271	10.4141	5.2387	59.6042	1.00355	-60.4003	0.776375
45	USV	TRUE	0.892226	260.795	260.818	0.0232	100.1	99.0431	100.363	1.32018	0.44337	6.62008	1.02322	-66.9381	0.646639
46	USV	TRUE	0.782975	263.627	263.636	0.0092	86.9242	84.898	88.0449	3.14689	0.972005	-338.778	1.01556	-63.951	0.708206
47	USV	TRUE	0.888148	291.846	291.848	0.002	79.9797	78.4522	81.8366	3.3844	1.42542	-1873.51	1.02069	-62.0309	0.7769
48	USV	TRUE	0.66274	292.037	292.039	0.002	82.1565	80.8561	83.1272	2.27111	0.901923	-1195.99	1.0115	-62.7507	0.785966
49	USV	TRUE	0.601066	328.173	328.176	0.0028	87.5731	87.5731	87.5731	1.42109e-14	4.84153e-15	-3.28972e-12	1	-69.6307	0.540822
50	USV	TRUE	0.913024	347.065	347.074	0.0088	80.8381	79.9241	81.8166	1.89259	0.610522	-203.142	1.00383	-60.3491	0.773352
51	USV	TRUE	0.658884	347.263	347.268	0.0048	80.6795	79.5439	81.9932	2.44923	0.76857	-492.722	1.00253	-68.2507	0.653365
52	USV	TRUE	0.831024	354.78	354.783	0.0024	66.102	65.8273	66.1688	0.341408	0.121048	-83.4966	1.03838	-60.1717	0.790666
53	USV	TRUE	0.903292	354.957	354.961	0.004	82.1446	80.9274	83.3618	2.43439	0.775468	-583.633	1.00269	-63.1138	0.782461
54	USV	TRUE	0.638415	366.348	366.355	0.0076	80.6887	78.9891	82.4403	3.45119	1.10433	-466.325	1.00297	-68.9729	0.60724
55	USV	TRUE	0.783746	398.851	398.856	0.0048	64.8988	64.2489	65.4699	1.22097	0.491737	-256.952	1.01505	-68.9879	0.583666
56	USV	TRUE	0.82108	399.083	399.084	0.0016	63.3797	63.3084	63.6291	0.320627	0.129065	-155.86	1.04572	-64.5791	0.701404
57	USV	TRUE	0.838369	403.755	403.762	0.0068	65.9576	63.9379	66.3227	2.38485	0.947265	313.825	1.09846	-62.08	0.778444
58	USV	TRUE	0.790199	403.961	403.969	0.008	63.473	62.523	63.6808	1.15782	0.31073	-71.3276	1.04707	-66.8355	0.665434
59	USV	TRUE	0.767142	422.011	422.023	0.012	92.1904	62.9945	93.5551	30.5606	14.4976	2755.73	1.11584	-62.0577	0.7077
60	USV	TRUE	0.766444	453.118	453.128	0.01	91.564	90.8355	92.1491	1.31359	0.505361	-15.3067	1.06634	-72.3293	0.525416
61	USV	TRUE	0.876815	461.549	461.557	0.0076	65.36	62.3034	66.4104	4.10708	1.26103	-483.777	1.04158	-65.132	0.726274
62	USV	TRUE	0.733493	461.794	461.8	0.0052	81.725	81.0654	84.4212	3.35587	1.4823	-648.093	1.00115	-68.848	0.628682
63	USV	TRUE	0.686653	461.992	461.997	0.0048	82.3443	81.7298	86.4047	4.67497	1.7415	-999.495	1.00831	-67.2446	0.646596
64	USV	TRUE	0.603852	462.215	462.216	0.0016	90.8082	90.1848	91.4316	1.24688	0.492874	-779.302	1	-63.6397	0.696945
65	USV	TRUE	0.723112	501.805	501.809	0.0044	105.19	105.022	105.325	0.303624	0.114975	-6.49772	1.0254	-66.3358	0.634151
66	USV	TRUE	0.604531	527.133	527.135	0.0016	92.485	92.0842	92.7077	0.623441	0.249933	-389.651	1.00816	-70.6428	0.581345
67	USV	TRUE	0.66012	527.337	527.343	0.0068	84.7244	82.5705	86.1071	3.53656	1.4208	-486.207	1.01392	-63.9394	0.767608
68	USV	TRUE	0.777421	527.527	527.532	0.0056	84.4307	84.1597	85.4247	1.26502	0.432077	-186.243	1.04159	-66.6876	0.671907
69	USV	TRUE	0.900312	527.968	527.97	0.002	93.3011	92.3615	94.5435	2.18204	0.81933	-1091.02	1.00297	-65.845	0.705142
70	USV	TRUE	0.790273	589.882	589.886	0.0036	97.0353	95.113	98.5716	3.45862	1.20781	-994.762	1.00344	-64.8337	0.769817
71	USV	TRUE	0.979839	590.162	590.223	0.0612	67.9819	67.5047	85.1431	17.6385	8.21428	287.95	1.05789	-66.1283	0.709775
72	USV	TRUE	0.883855	590.364	590.372	0.0072	74.5395	71.7629	74.8875	3.12462	1.35672	434.9	1.01065	-64.3557	0.708917
73	USV	TRUE	0.791858	590.739	590.741	0.0024	102.941	102.407	103.037	0.630863	0.237269	-250.49	1.03271	-66.3772	0.636864
74	USV	TRUE	0.771955	590.934	590.941	0.0068	85.8015	83.1444	87.7608	4.61644	1.56375	-726.299	1.01751	-68.5385	0.659069
75	USV	TRUE	0.781258	591.17	591.175	0.0052	88.3172	87.6752	88.3951	0.719926	0.223929	-84.9035	1.04237	-66.3858	0.653686
