# Supplementary material for: Bazedoxifene reverses sexually dimorphic autistic-like abnormalities in biallelic MDGA1-mutant mice
Source: EMBO Mol Med. 2026 Mar 20;18(4):1358–98. doi: 10.1038/s44321-026-00402-y (PMC13084050; doi:10.1038/s44321-026-00402-y)
Supplement: Supplementary file 17 — Source data Fig. 3 [file 44321_2026_402_MOESM17_ESM.zip › Panel C/Batch1/P6/P6_WT_431.xlsx]

## Sheet: Sheet1
ID	Label	Accepted	Score	Begin Time (s)	End Time (s)	Call Length (s)	Principal Frequency (kHz)	Low Freq (kHz)	High Freq (kHz)	Delta Freq (kHz)	Frequency Standard Deviation (kHz)	Slope (kHz/s)	Sinuosity	Mean Power (dB/Hz)	Tonality
1	USV	TRUE	0.870589	10.1625	10.1721	0.0096	68.4998	60.688	68.9006	8.21256	3.86346	987.849	1.09846	-63.6602	0.719399
2	USV	TRUE	0.922684	10.3253	10.3293	0.004	64.3267	64.2983	64.6083	0.310003	0.0908132	-47.0701	1.01013	-58.2181	0.776891
3	USV	TRUE	0.791087	10.7801	10.7837	0.0036	61.2056	58.8825	61.9923	3.10979	1.1181	891.98	1.04797	-69.1148	0.560175
4	USV	TRUE	0.689396	15.6197	15.6269	0.0072	70.3718	69.5364	70.5388	1.00244	0.4414	148.509	1.00144	-69.2874	0.594996
5	USV	TRUE	0.894771	15.8857	15.8893	0.0036	65.4438	64.4671	66.3748	1.90768	0.654192	-516.58	1.00184	-45.8077	0.917961
6	USV	TRUE	0.66899	16.0345	16.0589	0.0244	68.3514	67.9789	68.6535	0.674528	0.250547	22.7179	1.00344	-37.7241	0.923542
7	USV	TRUE	0.803633	16.224	16.2264	0.0024	69.6107	69.5068	69.9076	0.400784	0.146947	-55.6644	1.07689	-56.6609	0.828813
8	USV	TRUE	0.695028	16.2936	16.2976	0.004	51.0759	50.2224	52.4712	2.24884	0.738146	551.415	1.00911	-53.7122	0.895907
9	USV	TRUE	0.844681	16.8512	16.8528	0.0016	57.8829	57.6068	57.9809	0.374065	0.153618	-233.791	1.01068	-63.2618	0.710038
10	USV	TRUE	0.750616	17.2448	17.2468	0.002	101.17	100.667	101.674	1.00641	0.417923	-551.555	1.01934	-64.6687	0.730596
11	USV	TRUE	0.726503	33.8136	33.818	0.0044	62.1746	58.4748	63.3807	4.90589	1.6258	-777.096	1.75359	-56.9957	0.874222
12	USV	TRUE	0.661918	33.9412	33.9428	0.0016	68.9882	68.7389	69.0595	0.320627	0.129065	-155.86	1.04572	-66.9787	0.669713
13	USV	TRUE	0.951195	34.1359	34.1719	0.036	68.4138	68.0427	71.2305	3.18784	1.34555	88.2746	1.00738	-56.1341	0.78996
14	USV	TRUE	0.935193	34.3519	34.3923	0.0404	68.4738	64.0068	69.7588	5.75199	1.73716	-57.3401	1.05808	-56.3812	0.853441
15	USV	TRUE	0.984624	34.8199	34.8231	0.0032	86.1993	82.9485	87.4684	4.51995	1.70397	-1512.22	1.05603	-60.9507	0.797994
16	USV	TRUE	0.868018	34.9583	35.0015	0.0432	72.7965	67.4633	105.755	38.2915	8.91677	368.597	1.8117	-57.2133	0.716735
17	USV	TRUE	0.725897	35.1339	35.1827	0.0488	72.7592	72.3285	102.981	30.6522	11.8715	621.743	1.27912	-58.3036	0.721431
18	USV	TRUE	0.817316	35.3547	35.3599	0.0052	69.9108	69.1464	71.2694	2.12299	0.659624	-427.567	1.00244	-65.8945	0.713405
19	USV	TRUE	0.88776	35.5503	35.6335	0.0832	70.916	70.5724	81.2552	10.6828	2.61916	126.46	1.00655	-48.4303	0.841276
20	USV	TRUE	0.778488	35.8831	35.8863	0.0032	59.8062	59.5296	59.8977	0.368127	0.155059	92.3914	1.01862	-56.8236	0.843453
21	USV	TRUE	0.845912	36.0183	36.0891	0.0708	66.6449	58.6241	70.2752	11.6511	3.16348	-129.204	1.01596	-32.7204	0.921943
22	USV	TRUE	0.655792	36.2246	36.2426	0.018	67.0145	62.8689	67.2165	4.34759	2.30204	241.415	1.00001	-66.0417	0.668782
23	USV	TRUE	0.818694	36.2838	36.3042	0.0204	62.4814	60.6527	64.0622	3.40955	0.893595	-151.094	1.00854	-38.7311	0.930977
24	USV	TRUE	0.79567	36.4934	36.5078	0.0144	62.4832	62.3496	63.7152	1.36563	0.376594	-75.9612	1.01623	-44.1959	0.859519
25	USV	TRUE	0.901181	36.7106	36.7206	0.01	60.7306	56.1512	63.113	6.96176	2.22379	-716.514	1.02043	-35.14	0.932526
26	USV	TRUE	0.906756	36.8682	36.8938	0.0256	65.2831	64.2932	65.8751	1.58194	0.591517	-58.2021	1.00252	-35.2866	0.919034
27	USV	TRUE	0.820734	37.0486	37.103	0.0544	66.4268	58.1244	67.4547	9.33028	2.26501	-120.986	1.02974	-33.3876	0.932861
28	USV	TRUE	0.980235	37.2493	37.2913	0.042	64.0036	58.9938	64.6568	5.66293	1.73075	-124.302	1.01899	-35.3871	0.933145
29	USV	TRUE	0.924357	37.4661	37.4781	0.012	59.2657	58.8946	59.5774	0.682817	0.246544	-63.7896	1.00866	-58.9208	0.785654
30	USV	TRUE	0.713829	85.1891	85.1963	0.0072	71.7646	70.215	73.1278	2.91274	0.932379	-200.225	1.33391	-42.6068	0.92038
31	USV	TRUE	0.973312	85.361	85.4174	0.0564	72.4198	66.5197	74.0826	7.56294	1.27071	-53.4953	1.0529	-46.6651	0.853582
32	USV	TRUE	0.941735	85.5402	85.5706	0.0304	72.2015	71.5187	74.4058	2.88713	0.988522	-100.632	1.01312	-45.3872	0.871878
33	USV	TRUE	0.700466	85.6042	85.6122	0.008	93.8649	83.7191	96.0024	12.2833	4.67288	-1729.67	1.06501	-59.3576	0.794519
34	USV	TRUE	0.659015	85.7334	85.7362	0.0028	76.0592	75.7475	76.7717	1.02423	0.389269	387	1.02143	-57.6668	0.815965
35	USV	TRUE	0.888299	85.9666	85.977	0.0104	63.1709	62.2802	64.2322	1.95197	0.551593	-172.725	1.00618	-61.0495	0.775639
36	USV	TRUE	0.91967	86.1874	86.2002	0.0128	64.055	62.964	64.1886	1.22462	0.377095	-11.0014	1.04246	-52.1781	0.847306
37	USV	TRUE	0.629786	88.9296	88.932	0.0024	85.43	84.6284	86.098	1.46954	0.529823	-612.309	1.00127	-58.3048	0.860448
38	USV	TRUE	0.957129	89.2583	89.2647	0.0064	71.0934	70.7898	71.4922	0.702401	0.241735	-105.057	1.00679	-42.8539	0.918681
39	USV	TRUE	0.953001	89.4563	89.4707	0.0144	71.6649	69.4172	72.8313	3.41408	1.02439	-227.549	1.00935	-55.3929	0.857641
40	USV	TRUE	0.782666	89.6859	89.6875	0.0016	98.0375	97.8149	98.4383	0.623441	0.249933	-389.651	1.00816	-57.6442	0.835618
41	USV	TRUE	0.967205	142.706	142.708	0.0028	68.849	67.3572	69.5392	2.18204	0.781082	-779.302	1.02519	-47.2448	0.916765
42	USV	TRUE	0.995248	142.91	142.912	0.002	99.1738	98.3544	99.9665	1.61204	0.632277	-842.282	1.00543	-54.65	0.852265
43	USV	TRUE	0.946735	143.038	143.064	0.0264	65.4298	64.791	67.0838	2.29284	0.892125	-63.2553	1.03097	-39.2506	0.913087
44	USV	TRUE	0.80075	143.2	143.21	0.01	67.7426	67.5816	67.9035	0.321902	0.170449	-33.7113	1.00005	-38.4254	0.911812
45	USV	TRUE	0.866475	143.382	143.418	0.036	66.8994	62.6556	67.7595	5.10392	1.45178	-123.205	1.01813	-38.8735	0.925338
46	USV	TRUE	0.837585	143.584	143.601	0.0164	65.0099	62.1673	65.6949	3.52758	1.11642	-206.67	1.02194	-39.1389	0.930104
47	USV	TRUE	0.907429	143.769	143.792	0.0232	62.0178	58.7967	62.9678	4.17112	1.07715	-145.953	1.02727	-49.452	0.879011
48	USV	TRUE	0.915415	143.96	143.966	0.006	60.4231	60.0406	61.002	0.961476	0.330538	-167.523	1.00769	-56.304	0.845051
49	USV	TRUE	0.987958	148.997	149.05	0.0528	67.1985	66.6669	83.0819	16.415	5.8332	323.833	1.01812	-48.4029	0.840774
50	USV	TRUE	0.903772	149.178	149.182	0.0044	67.5193	67.504	67.8456	0.341579	0.158781	-81.7316	1.00163	-48.1776	0.917011
51	USV	TRUE	0.963656	149.421	149.641	0.22	71.4071	69.5189	72.5261	3.00726	1.28675	-10.4985	1.20274	-46.3786	0.855338
52	USV	TRUE	0.890252	150.268	150.291	0.0224	59.7471	57.1271	60.2666	3.13947	0.92604	-132.347	1.0224	-41.044	0.875093
53	USV	TRUE	0.813066	150.484	150.502	0.018	68.0431	65.1634	69.1429	3.97955	1.24044	-154.372	1.08519	-34.2661	0.924124
54	USV	TRUE	0.931121	150.693	150.788	0.0952	68.1195	67.2411	95.8799	28.6388	10.7607	290.633	1.18062	-35.6024	0.930462
55	USV	TRUE	0.80224	150.929	150.976	0.0476	68.0149	67.6813	68.945	1.26364	0.492041	-4.85312	1.00374	-31.3871	0.930311
56	USV	TRUE	0.82428	151.163	151.189	0.0256	68.5685	66.6825	69.1798	2.49724	0.741157	-92.4701	1.00715	-30.3284	0.920945
57	USV	TRUE	0.70347	151.335	151.405	0.0708	68.2612	65.5265	69.1979	3.67148	0.934404	-29.4529	1.00761	-36.8644	0.923142
58	USV	TRUE	0.738206	151.606	151.609	0.0028	63.6891	63.3551	64.282	0.926899	0.316859	-318.055	1.00965	-38.1404	0.914497
59	USV	TRUE	0.973024	151.798	151.804	0.006	63.998	63.189	65	1.81095	0.59281	-310.411	1.00367	-42.6416	0.924419
60	USV	TRUE	0.971073	152.015	152.023	0.0072	64.9975	64.3276	65.3289	1.00129	0.410988	138.734	1.00386	-57.464	0.834558
61	USV	TRUE	0.677102	152.2	152.203	0.0032	60.1315	60.1315	60.1315	7.10543e-15	3.49676e-15	2.22045e-13	1	-70.0092	0.561784
62	USV	TRUE	0.894092	152.392	152.408	0.0156	61.2201	60.7886	64.2713	3.48267	1.41081	-223.364	1.0021	-65.2588	0.691787
63	USV	TRUE	0.881004	152.647	152.652	0.0056	62.5845	61.1902	63.1353	1.94506	0.64681	-335.214	1.00211	-41.2575	0.915701
64	USV	TRUE	0.71727	152.834	152.835	0.0016	75.4333	75.0325	75.656	0.623441	0.249933	-389.651	1.00816	-60.0469	0.693394
65	USV	TRUE	0.918527	152.926	152.932	0.006	66.783	65.5138	67.399	1.88517	0.565535	-290.001	1.0118	-59.7998	0.796247
66	USV	TRUE	0.650543	153.339	153.344	0.0052	75.0931	74.1802	76.0506	1.87032	0.58306	-347.688	1.00309	-55.837	0.867641
67	USV	TRUE	0.692042	156.231	156.233	0.002	99.3392	99.0096	99.6687	0.659067	0.266714	-353.708	1.00734	-69.4666	0.599072
68	USV	TRUE	0.820716	156.445	156.447	0.002	97.5467	97.3864	98.0098	0.623441	0.243171	-311.721	1.01894	-68.9871	0.593497
69	USV	TRUE	0.838758	159.132	159.134	0.0016	69.6925	69.5945	69.9686	0.374065	0.153618	-233.791	1.01068	-58.6807	0.830125
70	USV	TRUE	0.909128	159.32	159.338	0.018	73.349	71.3748	74.5959	3.22111	0.936397	36.9883	1.12908	-53.2111	0.877689
71	USV	TRUE	0.613859	163.355	163.361	0.006	68.7893	68.0534	69.0376	0.984242	0.324786	-161.007	1.0005	-70.6227	0.587966
72	USV	TRUE	0.741689	163.589	163.591	0.0024	60.4717	59.8705	61.4068	1.53634	0.557485	-640.141	1.00745	-63.0781	0.656119
73	USV	TRUE	0.894939	163.768	163.809	0.0412	84.9976	70.0035	97.7427	27.7392	12.6946	739.273	1.31675	-66.1901	0.587572
74	USV	TRUE	0.942072	167.819	167.869	0.0504	71.455	57.2521	96.2426	38.9905	12.2505	34.8434	1.66794	-55.8868	0.703799
75	USV	TRUE	0.72529	168.032	168.04	0.008	76.7987	74.5499	77.0808	2.53088	0.690783	-52.6523	1.34672	-49.5634	0.869279
76	USV	TRUE	0.666421	173.339	173.342	0.0024	95.716	95.5824	95.9832	0.400784	0.146947	-166.993	1.00302	-63.161	0.717268
77	USV	TRUE	0.767707	182.51	182.516	0.0056	97.5986	97.2397	97.8362	0.596558	0.194019	63.8384	1.02649	-60.3245	0.761791
78	USV	TRUE	0.915611	195.434	195.441	0.0076	71.2078	70.1429	72.1097	1.96681	0.633768	-259.573	1.00644	-56.301	0.843591
79	USV	TRUE	0.887585	195.616	195.628	0.012	73.1977	72.5371	73.5539	1.0168	0.255857	-66.0192	1.01348	-54.197	0.707651
80	USV	TRUE	0.988688	195.799	195.819	0.02	75.3808	70.3706	76.5656	6.19504	2.6071	-309.752	1.00539	-54.1089	0.745041
81	USV	TRUE	0.893407	198.93	198.937	0.0076	73.7975	72.8126	74.6607	1.84806	0.637105	-239.751	1.00464	-63.6788	0.710375
82	USV	TRUE	0.762583	199.305	199.318	0.0128	74.028	72.3284	74.8073	2.47892	0.677836	-168.818	1.01351	-62.6634	0.722557
83	USV	TRUE	0.941969	199.52	199.529	0.0088	73.121	72.5643	73.2546	0.690239	0.203572	-48.7583	1.01805	-57.3044	0.769918
84	USV	TRUE	0.911931	199.699	199.712	0.0132	77.2412	75.3338	78.4881	3.15432	0.833108	-201.976	1.02188	-47.851	0.859638
85	USV	TRUE	0.734499	199.917	199.926	0.0084	80.3543	79.5475	80.8391	1.2916	0.392881	-60.7098	1.08153	-56.4268	0.838177
86	USV	TRUE	0.803926	200.13	200.143	0.0128	75.095	73.1131	76.1217	3.00858	0.770907	-42.7758	1.12764	-61.6353	0.781198
87	USV	TRUE	0.936581	200.356	200.358	0.002	75.8766	75.7306	76.1094	0.378748	0.145877	-189.56	1.00003	-58.0613	0.759514
88	USV	TRUE	0.889885	220.438	220.442	0.004	77.8463	77.4752	78.2174	0.742192	0.224432	-167.331	1.00456	-61.2284	0.765522
89	USV	TRUE	0.947011	220.628	220.646	0.018	73.0051	72.1442	74.2742	2.13009	0.552586	-96.4641	1.011	-57.7842	0.655792
90	USV	TRUE	0.917592	220.825	220.827	0.0024	74.4863	74.0856	74.6867	0.601176	0.22042	-250.49	1.00609	-61.0789	0.766625
91	USV	TRUE	0.794391	221.215	221.217	0.002	77.9636	77.5138	78.4134	0.899537	0.320169	-425.594	1.00633	-60.7503	0.78623
92	USV	TRUE	0.759728	221.436	221.442	0.006	74.4621	73.2672	74.4992	1.23204	0.394986	-174.088	1.03733	-61.4654	0.796545
93	USV	TRUE	0.893328	231.253	231.255	0.0024	88.8134	85.5403	97.5639	12.0235	4.47619	-5009.8	1.00581	-68.6488	0.671095
94	USV	TRUE	0.94321	231.417	231.435	0.0184	72.3925	71.6058	72.9566	1.35079	0.325532	-54.0617	1.01793	-49.4677	0.859909
95	USV	TRUE	0.7917	231.65	231.665	0.0144	62.0467	59.0186	64.6221	5.60355	1.65485	-373.46	1.00845	-54.0266	0.871354
96	USV	TRUE	0.677139	231.828	231.836	0.008	68.0613	67.1559	68.4473	1.29141	0.33939	-45.3508	1.05987	-40.8751	0.931771
97	USV	TRUE	0.737136	232.114	232.118	0.0036	61.9298	61.2841	62.9614	1.67735	0.579415	-474.778	1.00694	-65.2922	0.736836
98	USV	TRUE	0.707772	232.302	232.304	0.002	61.3395	61.1792	61.8026	0.623441	0.243171	-311.721	1.01894	-57.6093	0.723448
99	USV	TRUE	0.911432	232.479	232.489	0.01	63.7306	61.622	64.765	3.14291	1.03488	-313.363	1.00679	-61.713	0.775142
100	USV	TRUE	0.933723	244.504	244.511	0.0064	74.1284	73.3457	74.975	1.6293	0.643661	-230.51	1.03004	-54.723	0.840625
101	USV	TRUE	0.899113	244.709	244.735	0.0264	74.954	74.4556	75.5541	1.09843	0.340174	-11.8418	1.01456	-43.4178	0.920883
102	USV	TRUE	0.924064	244.901	244.906	0.0052	74.4883	73.902	74.9188	1.0168	0.32771	-193.867	1.00583	-55.0904	0.838905
103	USV	TRUE	0.798709	245.455	245.459	0.004	74.002	73.3503	74.5268	1.17647	0.42732	-306.755	1.00134	-66.8846	0.628179
104	USV	TRUE	0.614346	250.821	250.824	0.0032	99.791	98.6332	100.771	2.13751	0.769307	-700.444	1.00434	-69.0598	0.508478
105	USV	TRUE	0.603661	251.042	251.044	0.002	67.5209	66.7416	67.9707	1.22907	0.457432	-602.448	1.01262	-72.3194	0.587152
106	USV	TRUE	0.796531	251.111	251.121	0.0104	71.002	70.6606	71.3434	0.682817	0.246891	-74.695	1.00959	-65.6528	0.495351
107	USV	TRUE	0.806541	251.312	251.321	0.0088	71.7326	70.5897	73.078	2.48836	0.706831	-260.593	1.0045	-65.4489	0.702912
108	USV	TRUE	0.788478	258.521	258.527	0.0064	72.5599	72.0107	73.0052	0.994537	0.337182	-166.266	1.00434	-63.3338	0.729611
109	USV	TRUE	0.921184	258.77	258.809	0.0392	94.0856	71.7674	94.9099	23.1425	10.2912	582.983	1.04261	-64.7957	0.613217
110	USV	TRUE	0.929742	258.954	258.964	0.01	75.5605	74.4695	76.9187	2.44923	0.73922	-241.079	1.00544	-58.8538	0.799363
111	USV	TRUE	0.940159	259.156	259.198	0.0424	71.9834	69.7634	93.5948	23.8314	6.347	420.076	1.21884	-64.9386	0.583518
112	USV	TRUE	0.945374	259.363	259.367	0.0044	73.3026	72.798	73.7554	0.957428	0.328138	-226.81	1.00298	-57.722	0.831253
113	USV	TRUE	0.896667	277.672	277.687	0.0148	71.9195	70.8337	72.3308	1.4971	0.45111	-42.0424	1.02859	-64.4638	0.645827
114	USV	TRUE	0.648547	287.506	287.509	0.0032	69.0653	68.6532	69.2887	0.635502	0.223784	-128.623	1.06456	-69.3724	0.642648
115	USV	TRUE	0.844654	287.506	287.509	0.0036	69.0833	68.6777	69.3109	0.633194	0.210354	-70.2175	1.0794	-69.6421	0.645345
116	USV	TRUE	0.906522	287.639	287.656	0.0168	67.7312	66.9012	68.5531	1.65184	0.491972	-94.308	1.00112	-36.2497	0.928426
117	USV	TRUE	0.911818	291.584	291.595	0.0104	73.5865	71.3154	74.247	2.93166	0.850177	-247.884	1.03026	-54.6527	0.868086
118	USV	TRUE	0.80466	291.766	291.774	0.008	76.6376	75.9027	76.8898	0.987116	0.344652	-109.19	1.0278	-45.5289	0.916807
119	USV	TRUE	0.6168	292.256	292.258	0.0024	69.8496	69.6344	69.9164	0.282033	0.100127	-83.4966	1.01988	-67.678	0.629227
120	USV	TRUE	0.870942	294.853	294.856	0.0036	68.7253	68.3394	68.9925	0.653129	0.229939	-188.472	1.00261	-64.1179	0.722232
121	USV	TRUE	0.945692	295.044	295.055	0.0104	74.3958	72.943	74.7964	1.8534	0.5835	-142.946	1.03012	-53.98	0.842393
122	USV	TRUE	0.811728	295.239	295.242	0.0032	72.9226	72.3927	73.6234	1.23076	0.500811	-379.364	1.00899	-66.6373	0.705769
123	USV	TRUE	0.740795	295.441	295.458	0.0172	74.0745	73.1264	75.0034	1.87701	0.475699	-91.9937	1.00381	-56.1518	0.692765
124	USV	TRUE	0.832993	295.673	295.687	0.0144	71.065	70.2932	71.3174	1.02423	0.229668	-20.1296	1.02722	-52.5465	0.877259
125	USV	TRUE	0.759723	295.855	295.858	0.0032	72.8727	72.0638	73.5333	1.46954	0.514149	-468.509	1.00177	-58.3462	0.771061
126	USV	TRUE	0.938006	299.78	299.793	0.0132	71.3675	68.9007	73.0375	4.13671	1.24718	-324.381	1.00994	-60.2971	0.793671
127	USV	TRUE	0.896459	299.863	299.891	0.0288	71.5807	67.1553	71.8977	4.74237	1.94545	-174.194	1.00224	-64.277	0.639016
128	USV	TRUE	0.94247	300.046	300.053	0.0076	73.6986	72.5766	74.2583	1.6817	0.570388	-210.407	1.00203	-61.0659	0.762016
129	USV	TRUE	0.823456	300.34	300.365	0.0252	72.7981	72.2083	98.5976	26.3893	9.45757	1132.58	1.13246	-58.2305	0.715695
130	USV	TRUE	0.712682	300.539	300.572	0.0332	73.5865	72.8959	101.753	28.8569	9.51767	901.055	1.08403	-66.4142	0.494122
131	USV	TRUE	0.61254	300.825	300.829	0.0048	100.366	99.015	102.132	3.11721	1.00233	-641.262	1.00354	-65.2327	0.727815
132	USV	TRUE	0.818127	304.729	304.731	0.0016	69.6671	69.2663	69.8897	0.623441	0.249933	-389.651	1.00816	-62.9694	0.763098
133	USV	TRUE	0.789354	304.919	304.921	0.0016	95.7862	95.7149	96.0356	0.320627	0.129065	-155.86	1.04572	-61.3746	0.582866
134	USV	TRUE	0.982811	305.082	305.097	0.0152	75.3946	74.3852	76.9372	2.55197	0.653105	-147.187	1.01102	-52.0278	0.845687
135	USV	TRUE	0.887711	305.336	305.357	0.0204	74.4504	73.159	76.2163	3.05733	0.490788	-72.1574	1.03068	-52.9247	0.791514
136	USV	TRUE	0.881008	305.579	305.592	0.0124	74.6769	72.8391	75.6492	2.8101	0.770311	-201.466	1.01165	-55.43	0.768128
137	USV	TRUE	0.740725	316.91	316.92	0.0104	74.9505	74.0599	75.0841	1.02423	0.331286	-96.127	1.00972	-59.8661	0.59524
138	USV	TRUE	0.931193	317.102	317.138	0.0356	69.9252	65.5908	71.4184	5.82761	1.6941	-155.581	1.03181	-41.3201	0.924712
139	USV	TRUE	0.694602	317.305	317.329	0.0236	67.3612	61.2677	69.4039	8.13621	2.16172	-334.307	1.02103	-38.4407	0.918014
140	USV	TRUE	0.774705	317.495	317.515	0.0204	65.8734	60.6187	67.3207	6.702	2.08504	-330.359	1.0255	-41.6185	0.927623
141	USV	TRUE	0.769213	317.909	317.915	0.0064	62.7567	61.5908	63.3357	1.74483	0.555889	-263.823	1.00237	-48.225	0.834897
142	USV	TRUE	0.831135	318.129	318.159	0.03	62.0205	60.5562	98.8259	38.2697	15.404	1410.76	1.1948	-65.5137	0.497855
143	USV	TRUE	0.692697	318.341	318.344	0.0028	66.6901	66.4526	66.7198	0.267189	0.0891293	-67.1507	1.01361	-65.0013	0.705035
144	USV	TRUE	0.806728	318.58	318.582	0.002	98.4492	97.986	98.939	0.952975	0.366077	-488.574	1.00178	-66.6209	0.533442
145	USV	TRUE	0.882082	323.482	323.488	0.0064	98.7289	97.4004	99.5825	2.18204	0.693905	-339.853	1.01077	-59.8685	0.786031
146	USV	TRUE	0.607379	323.623	323.628	0.0044	71.7232	71.2848	71.9073	0.622572	0.242862	154.587	1.00788	-73.4332	0.494991
147	USV	TRUE	0.910904	323.819	323.847	0.0284	68.4873	65.7148	70.1593	4.44453	1.3246	-168.607	1.00543	-39.6488	0.922295
148	USV	TRUE	0.947715	324.124	324.136	0.012	61.5348	60.6516	61.5645	0.912896	0.230338	-41.8381	1.01483	-66.0835	0.658909
149	USV	TRUE	0.603425	324.33	324.333	0.0036	67.029	65.7673	68.0532	2.28595	0.749587	-617.144	1.00365	-68.5629	0.605591
150	USV	TRUE	0.745019	346.239	346.244	0.0052	74.0836	73.5343	74.4992	0.96485	0.321777	-191.665	1.00235	-67.2554	0.607636
151	USV	TRUE	0.765315	351.917	351.919	0.002	60.2456	60.0128	60.3916	0.378748	0.145877	-189.56	1.00003	-58.0512	0.830333
152	USV	TRUE	0.883698	352.115	352.122	0.0072	75.0401	74.1942	75.4433	1.24918	0.402738	-173.432	1.00814	-45.7136	0.916868
153	USV	TRUE	0.857816	352.322	352.33	0.0076	75.6691	75.0505	76.0529	1.00239	0.350707	-130.067	1.00297	-46.793	0.920422
154	USV	TRUE	0.869578	352.588	352.595	0.0068	73.6126	73.6126	73.6126	2.84217e-14	9.51084e-15	-5.46265e-13	1	-47.2252	0.918276
155	USV	TRUE	0.896534	367.28	367.301	0.0212	75.314	72.8592	75.6628	2.80363	0.694198	-97.3395	1.01572	-53.3607	0.858298
156	USV	TRUE	0.808649	367.452	367.477	0.0248	79.5217	78.5568	79.8631	1.30626	0.38019	-4.01787	1.01791	-48.069	0.857902
157	USV	TRUE	0.713428	367.651	367.653	0.0028	79.5217	79.2841	79.5513	0.267189	0.0891293	-67.1507	1.01361	-59.6492	0.771478
158	USV	TRUE	0.971662	367.881	368.091	0.21	77.3802	74.7873	79.4998	4.71248	1.75889	-2.1665	1.85647	-60.4083	0.629069
159	USV	TRUE	0.766597	368.491	368.502	0.0108	99.9907	99.6176	101.411	1.79356	0.55953	-141.632	1.01146	-68.4416	0.589742
160	USV	TRUE	0.911826	369.051	369.056	0.0048	75.5973	75.2781	75.6418	0.363674	0.149328	-85.5356	1.0104	-63.9757	0.698867
161	USV	TRUE	0.798774	369.516	369.521	0.0048	99.9801	98.2434	101.746	3.50315	1.17213	-752.081	1.00194	-64.9255	0.661642
162	USV	TRUE	0.603135	369.71	369.715	0.0048	114.425	113.59	114.822	1.23218	0.458897	-258.599	1.00304	-70.8739	0.593936
163	USV	TRUE	0.740368	369.94	369.945	0.0048	72.9538	72.0112	73.1616	1.1504	0.340329	-139.977	1.09608	-66.8973	0.64487
164	USV	TRUE	0.652887	373.904	373.908	0.0036	70.7645	69.488	71.9224	2.43439	0.793889	-654.479	1.00298	-70.7615	0.649948
165	USV	TRUE	0.901959	376.607	376.616	0.0084	96.458	95.9483	98.998	3.04971	1.47138	-373.33	1.01194	-62.5097	0.755632
166	USV	TRUE	0.736243	377.6	377.607	0.0072	73.334	72.28	73.564	1.28399	0.470477	172.104	1.05175	-64.3607	0.712188
167	USV	TRUE	0.892585	392.612	392.615	0.0028	70.9574	69.2058	71.9074	2.70158	1.01018	-1014.33	1.02726	-68.9352	0.570008
168	USV	TRUE	0.968099	392.788	392.834	0.0464	69.8006	66.9597	73.8695	6.90981	1.80643	-121.145	1.01519	-50.7465	0.86195
169	USV	TRUE	0.93248	392.983	392.988	0.0052	76.9137	76.0453	77.2774	1.23204	0.393533	-197.945	1.0687	-45.1325	0.930373
170	USV	TRUE	0.790685	393.2	393.22	0.0204	68.0434	64.57	73.6629	9.09289	2.15654	-365.124	1.04225	-51.4418	0.871248
171	USV	TRUE	0.885027	393.397	393.425	0.0288	72.2426	65.4418	75.5356	10.0938	3.25011	-359.967	1.0215	-52.0517	0.871346
172	USV	TRUE	0.891651	393.597	393.613	0.016	73.6958	70.4751	74.1374	3.66231	1.45568	-248.69	1.00973	-45.483	0.916053
173	USV	TRUE	0.894566	393.829	393.839	0.0096	64.5385	63.44	65.3772	1.93712	0.642789	-210.282	1.00634	-59.821	0.789036
174	USV	TRUE	0.701111	394.039	394.045	0.0052	61.3887	60.5872	64.0606	3.47346	1.52711	-667.973	1	-53.0485	0.841671
175	USV	TRUE	0.938458	394.22	394.243	0.0232	65.4313	60.3324	67.4872	7.15473	2.13888	-299.5	1.01345	-51.8081	0.865741
176	USV	TRUE	0.91442	394.387	394.42	0.0332	67.7188	64.5696	68.0239	3.45422	1.26974	-99.5367	1.0016	-49.4403	0.917877
177	USV	TRUE	0.768029	402.338	402.34	0.002	100.651	100.335	101.27	0.935162	0.356582	-467.581	1.01392	-68.1927	0.640521
178	USV	TRUE	0.912661	402.747	402.76	0.0128	76.2455	75.6221	76.6463	1.02423	0.28008	-22.0028	1.02745	-58.1107	0.795075
179	USV	TRUE	0.6224	403.392	403.397	0.0044	109.196	108.291	109.864	1.57345	0.531379	-366.684	1.00649	-69.5767	0.610227
180	USV	TRUE	0.867525	412.122	412.13	0.0076	76.3534	75.733	76.3706	0.637649	0.165896	-55.8401	1.00822	-53.5257	0.83472
181	USV	TRUE	0.828108	412.315	412.324	0.0096	75.5819	72.6132	78.0424	5.42925	1.70098	-607.953	1.02006	-58.7015	0.720869
182	USV	TRUE	0.984388	417.286	417.288	0.0024	75.6132	75.2793	75.9472	0.667973	0.240498	-278.322	1	-58.2049	0.785903
183	USV	TRUE	0.703448	417.541	417.55	0.0096	78.8602	78.2961	81.5273	3.23122	1.16564	365.061	1.0083	-60.4945	0.794759
184	USV	TRUE	0.670176	417.774	417.776	0.0024	75.5864	75.3192	75.72	0.400784	0.146947	166.993	1.00302	-57.0569	0.830759
185	USV	TRUE	0.920631	420.622	420.636	0.014	75.4889	74.9164	76.1217	1.20523	0.429756	-70.9265	1.00587	-56.7133	0.837923
186	USV	TRUE	0.9387	420.808	420.813	0.0044	76.7162	76.7162	76.7162	2.84217e-14	7.94411e-15	3.05827e-12	1	-57.5759	0.83486
187	USV	TRUE	0.880785	420.985	420.993	0.008	79.7166	79.3696	79.7486	0.378992	0.13333	-43.6681	1.00307	-60.1257	0.764115
188	USV	TRUE	0.911688	421.184	421.186	0.0016	76.9111	76.6618	77.1605	0.498753	0.197149	-311.721	1	-58.9452	0.834643
189	USV	TRUE	0.725054	421.376	421.383	0.0072	74.8575	74.0448	75.0461	1.00122	0.329332	-105.315	1.03938	-66.9078	0.658835
190	USV	TRUE	0.898739	421.772	421.789	0.0176	77.7744	75.3104	77.8776	2.56725	0.804371	-133.093	1.01831	-54.5753	0.850431
191	USV	TRUE	0.835825	421.966	421.97	0.0044	74.0813	73.3539	74.5711	1.2172	0.401381	-276.116	1.00722	-64.4094	0.640974
192	USV	TRUE	0.898507	422.15	422.164	0.0136	73.9504	72.9929	73.98	0.987116	0.272003	-47.151	1.01183	-52.6417	0.871273
193	USV	TRUE	0.917404	422.349	422.361	0.012	74.0138	73.9841	75.9186	1.93443	0.643343	171.021	1.0072	-56.8603	0.855792
194	USV	TRUE	0.95054	422.538	422.55	0.012	75.9077	73.9076	76.2018	2.29416	1.00352	-194.648	1.00076	-58.1207	0.761352
195	USV	TRUE	0.926771	422.761	422.763	0.0016	72.6227	72.4	73.0234	0.623441	0.249933	-389.651	1.00816	-57.8017	0.839109
196	USV	TRUE	0.699903	422.922	422.933	0.0104	74.0856	72.2004	74.6942	2.49377	0.831757	-248.322	1.01731	-54.1324	0.791899
197	USV	TRUE	0.79563	423.114	423.125	0.0108	76.0937	73.8077	76.6948	2.88713	0.984162	-281.948	1.02873	-48.4023	0.866133
198	USV	TRUE	0.905681	426.965	426.973	0.008	71.6849	69.5028	73.2138	3.71096	1.1554	-462.135	1.00853	-61.3008	0.790647
199	USV	TRUE	0.753078	427.19	427.194	0.0044	98.1647	97.378	99.1295	1.75157	0.583034	-403.016	1.00505	-68.9411	0.612053
200	USV	TRUE	0.659924	427.588	427.591	0.0028	95.9385	95.5377	96.2057	0.667973	0.246149	-249.165	1.00352	-63.8626	0.723399
201	USV	TRUE	0.697894	427.985	427.987	0.0024	72.7071	72.0391	73.0411	1.00196	0.367366	-417.483	1.01249	-61.1656	0.78625
202	USV	TRUE	0.797134	428.165	428.17	0.0056	72.0407	70.9274	72.679	1.75157	0.556563	-307.48	1.00684	-61.3813	0.774635
203	USV	TRUE	0.918698	432.569	432.573	0.0044	75.7186	75.0729	75.9858	0.912896	0.317357	-212.796	1.01611	-55.0429	0.844652
204	USV	TRUE	0.844948	432.784	432.787	0.0028	75.0919	74.8002	75.2012	0.401029	0.154061	-144.117	1.00205	-50.0696	0.833667
205	USV	TRUE	0.843614	433.011	433.019	0.0076	71.1432	68.9018	72.9765	4.07463	1.27365	-537.308	1.00441	-56.1577	0.861341
206	USV	TRUE	0.85697	440.645	440.651	0.006	64.7087	64.0556	64.9685	0.912896	0.310375	-3.42822e-12	1.09428	-49.8191	0.795926
207	USV	TRUE	0.968565	440.784	440.83	0.0452	69.6105	67.7938	72.3969	4.60318	1.23913	-86.9398	1.00479	-40.912	0.915243
208	USV	TRUE	0.978066	441.011	441.056	0.0452	68.4238	66.5074	71.5728	5.06538	1.45138	-97.5603	1.00279	-40.4525	0.916114
209	USV	TRUE	0.94131	441.208	441.241	0.0332	71.6017	70.0208	72.5703	2.54952	0.541551	-50.3225	1.00698	-35.662	0.939827
210	USV	TRUE	0.928799	441.444	441.48	0.0356	68.6114	65.3937	71.5278	6.13406	2.05473	-141.11	1.03027	-41.3523	0.918242
211	USV	TRUE	0.958988	441.626	441.664	0.0376	70.2529	64.9907	71.2285	6.23778	1.88075	-157.935	1.02082	-35.6079	0.934992
212	USV	TRUE	0.931281	441.829	441.886	0.0568	63.3477	56.7504	66.747	9.99658	2.66381	-139.606	1.01655	-47.272	0.854026
213	USV	TRUE	0.698874	442.069	442.081	0.0124	62.2231	61.5138	62.5821	1.06827	0.364245	-48.7792	1.02617	-57.576	0.850232
214	USV	TRUE	0.959959	458.444	458.464	0.02	66.1213	55.8695	92.8599	36.9904	14.9419	1336.93	1.76684	-57.0082	0.646676
215	USV	TRUE	0.766535	458.974	458.979	0.0052	70.6674	69.6829	70.9173	1.23434	0.432672	-206.503	1.03763	-58.2243	0.697737
216	USV	TRUE	0.792874	459.206	459.21	0.0044	68.2635	66.9944	68.5827	1.58829	0.536791	-349.038	1.04446	-60.076	0.651764
217	USV	TRUE	0.671501	459.413	459.42	0.0068	72.7127	69.0866	110.657	41.5706	19.7604	7379.49	1.20176	-67.961	0.548334
218	USV	TRUE	0.617204	476.508	476.511	0.0028	108.274	106.664	109.751	3.08752	1.07387	-1095.62	1.00033	-68.778	0.725986
219	USV	TRUE	0.720816	496.862	496.864	0.0024	112.513	111.578	113.448	1.87032	0.673394	779.302	1	-67.8635	0.555012
220	USV	TRUE	0.94737	496.999	497.006	0.0076	76.5359	75.5116	77.4265	1.91486	0.611947	-258.316	1.00613	-56.1041	0.85155
221	USV	TRUE	0.809324	502.416	502.421	0.0052	72.9759	72.3406	73.009	0.668379	0.28151	-125.961	1.00982	-56.527	0.839234
222	USV	TRUE	0.947907	502.577	502.582	0.0044	75.0696	74.2733	75.3421	1.06876	0.310963	-2.88507	1.16671	-45.7371	0.922555
223	USV	TRUE	0.948855	502.727	502.746	0.0196	71.7526	70.946	73.7788	2.83283	0.957388	-149.165	1.01194	-40.6082	0.921483
224	USV	TRUE	0.98209	502.952	502.966	0.014	71.3846	69.8524	72.9926	3.14014	0.918952	-231.175	1.0043	-38.7518	0.91578
225	USV	TRUE	0.692259	503.163	503.188	0.0248	69.736	62.2173	70.2594	8.04201	2.2066	-273.452	1.06656	-40.3928	0.929659
226	USV	TRUE	0.960665	503.379	503.392	0.0132	69.6417	67.6823	70.5546	2.87228	0.935207	-230.686	1.01373	-51.2502	0.856871
227	USV	TRUE	0.948309	503.607	503.613	0.0064	62.5253	61.7683	63.3492	1.58087	0.500343	-247.215	1.00401	-60.108	0.798022
228	USV	TRUE	0.846851	503.83	503.848	0.018	81.2515	77.5221	81.9084	4.38625	1.25479	-204.142	1.05344	-41.9581	0.927973
229	USV	TRUE	0.736468	504.059	504.071	0.012	78.0336	76.3939	78.5577	2.16381	0.540689	-69.0702	1.0586	-47.0339	0.918369
230	USV	TRUE	0.758473	504.293	504.302	0.0084	79.7414	77.9546	80.2261	2.27155	0.726599	-182.384	1.09144	-46.7972	0.917324
231	USV	TRUE	0.854244	504.547	504.559	0.012	75.0725	73.8701	75.5772	1.70704	0.539628	54.0334	1.09016	-51.5993	0.880742
232	USV	TRUE	0.966844	511.303	511.323	0.02	76.2074	73.2683	79.0648	5.79652	1.70547	-286.626	1.00555	-51.1078	0.856928
233	USV	TRUE	0.830401	511.519	511.529	0.01	78.8984	75.7613	79.2769	3.51564	1.13295	-336.903	1.05827	-55.3192	0.853795
234	USV	TRUE	0.808757	516.868	516.88	0.0116	77.4035	75.5446	78.676	3.13132	1.09072	-264.914	1.01356	-40.7579	0.919763
235	USV	TRUE	0.948952	517.061	517.085	0.0244	80.645	76.8737	81.5881	4.71436	1.35348	-114.663	1.06296	-39.4109	0.919413
236	USV	TRUE	0.984581	517.068	517.513	0.445	78.5763	74.4986	82.1647	7.66619	2.20373	-8.96818	1.99832	-44.4869	0.87983
237	USV	TRUE	0.79939	517.706	517.76	0.0536	77.0037	73.4772	78.1752	4.69808	1.13159	-20.2135	1.04752	-46.7875	0.870742
238	USV	TRUE	0.744393	517.999	518.004	0.0048	111.104	109.79	112.239	2.44923	0.76857	-492.722	1.00253	-68.7495	0.654204
239	USV	TRUE	0.737851	522.543	522.548	0.0056	109.684	108.4	110.604	2.20431	0.72404	-402.44	1.00722	-58.6595	0.84369
240	USV	TRUE	0.878589	522.767	522.777	0.0096	108.301	106.111	109.503	3.39182	0.940717	-314.204	1.01553	-59.1919	0.790747
241	USV	TRUE	0.886804	522.963	522.973	0.01	62.9317	61.9149	63.8075	1.89259	0.529008	-171.503	1.00745	-54.5434	0.856587
242	USV	TRUE	0.798392	523.181	523.184	0.0028	63.87	63.6028	64.2707	0.667973	0.246149	-249.165	1.00352	-55.3365	0.767031
243	USV	TRUE	0.9638	523.443	523.693	0.25	89.9265	55.3641	103.662	48.2983	18.6175	-132.207	3.53117	-69.3857	0.500614
244	USV	TRUE	0.823902	530.519	530.532	0.0128	76.8881	75.515	78.3725	2.85744	0.802233	-214.617	1.00543	-46.3712	0.835876
245	USV	TRUE	0.93365	530.932	530.944	0.012	76.0665	72.6747	76.4673	3.7926	1.27697	-308.563	1.06562	-53.6457	0.79488
246	USV	TRUE	0.780992	531.134	531.189	0.0556	75.7832	75.367	101.277	25.9105	8.08607	470.749	1.01635	-58.9718	0.712294
247	USV	TRUE	0.757082	531.321	531.328	0.0072	78.7293	78.7293	78.7293	1.42109e-14	5.32907e-15	-7.90391e-13	1	-49.3043	0.836917
248	USV	TRUE	0.706465	531.517	531.539	0.0216	76.335	71.0431	76.7283	5.68519	1.531	-198.876	1.06503	-46.8289	0.871833
249	USV	TRUE	0.690174	531.75	531.755	0.0052	111.059	109.538	112.032	2.49377	0.795702	-471.985	1.00757	-60.1507	0.802971
250	USV	TRUE	0.767112	547.909	547.911	0.002	109.573	109.123	110.023	0.899537	0.320169	-425.594	1.00633	-67.5437	0.638684
251	USV	TRUE	0.948775	548.045	548.053	0.0084	77.3141	76.9001	78.0434	1.1433	0.502686	-113.464	1.01719	-59.0123	0.834165
252	USV	TRUE	0.829431	548.237	548.261	0.0232	76.548	74.8558	77.409	2.55314	0.905666	-120.639	1.02368	-53.983	0.793587
253	USV	TRUE	0.959708	548.49	548.553	0.0628	73.4297	67.4761	75.9047	8.42853	2.28197	-106.703	1.01547	-35.9423	0.924314
254	USV	TRUE	0.976022	548.704	548.747	0.0432	72.1529	65.8591	73.9825	8.12339	2.34748	-160.084	1.02375	-38.2547	0.924479
255	USV	TRUE	0.925034	548.905	548.935	0.0308	73.9803	68.1095	75.5791	7.46964	2.1957	-220.039	1.02911	-37.4936	0.926489
256	USV	TRUE	0.939404	549.155	549.195	0.04	69.2443	69.1025	71.2387	2.13624	1.09342	-53.8918	1.00002	-42.6039	0.910569
257	USV	TRUE	0.827872	549.362	549.398	0.0364	71.1328	66.6492	72.8176	6.16834	1.29854	-170.415	1.00422	-38.2939	0.93918
258	USV	TRUE	0.704049	549.603	549.617	0.014	68.3008	63.9205	69.8966	5.976	1.59863	-396.523	1.0205	-42.9275	0.933175
259	USV	TRUE	0.732038	549.803	549.819	0.016	66.1388	62.8137	68.6643	5.85056	1.75138	-379.545	1.00939	-47.0762	0.860497
260	USV	TRUE	0.949196	549.996	550.004	0.0084	67.7925	66.7525	68.6567	1.9042	0.631026	-252.128	1.00546	-46.4699	0.916667
261	USV	TRUE	0.929262	550.226	550.264	0.0388	69.3741	67.8411	69.4134	1.57227	0.77604	-37.8604	1.00051	-41.7468	0.912766
262	USV	TRUE	0.824373	550.452	550.474	0.022	68.697	62.5071	72.163	9.65592	2.95542	-447.8	1.01593	-43.236	0.930845
263	USV	TRUE	0.926081	550.658	550.678	0.02	67.6532	65.0838	68.8556	3.77174	1.04006	-179.266	1.00768	-42.8574	0.921377
264	USV	TRUE	0.655977	551.776	551.79	0.0136	109.08	70.3084	111.33	41.0212	19.5669	3475.52	1.20958	-66.0263	0.602688
265	USV	TRUE	0.897114	552.002	552.006	0.0044	106.885	103.931	108.403	4.47174	1.37991	-954.25	1.03346	-58.7763	0.848008
266	USV	TRUE	0.774879	575.362	575.364	0.002	110.834	109	111.458	2.45814	0.943155	-1204.9	1.03786	-66.9305	0.723598
267	USV	TRUE	0.9713	575.498	575.511	0.0128	76.9371	75.9797	78.466	2.48634	0.702718	-178.181	1.01366	-58.6007	0.710914
268	USV	TRUE	0.776709	575.707	575.723	0.0156	78.6322	77.6897	79.6193	1.9297	0.624315	-132.749	1.01213	-49.7473	0.775424
269	USV	TRUE	0.953314	575.919	575.922	0.0036	79.3824	78.9478	79.6633	0.715492	0.27061	-196.397	1.00061	-50.1376	0.831422
270	USV	TRUE	0.887007	576.131	576.142	0.0116	77.0949	72.998	78.0597	5.06175	1.59288	-428.234	1.04881	-54.3863	0.872225
271	USV	TRUE	0.982213	576.326	576.343	0.0172	78.5118	73.7543	79.1504	5.39608	1.44841	-250.847	1.07919	-50.9821	0.867079
272	USV	TRUE	0.700895	576.507	576.561	0.0536	97.6624	76.2011	99.8282	23.6271	9.68338	431.139	1.07339	-65.3906	0.644665
273	USV	TRUE	0.837111	576.739	576.752	0.0128	76.7274	71.7547	78.0114	6.25668	2.06008	-509.457	1.04741	-55.2621	0.86252
274	USV	TRUE	0.855394	576.925	576.928	0.0032	76.8974	75.8658	77.5506	1.68478	0.613628	-555.098	1.01177	-57.3759	0.759596
275	USV	TRUE	0.747461	581.063	581.072	0.0088	99.8703	96.9757	100.434	3.45862	1.1189	-375.771	1.08063	-60.5159	0.78067
276	USV	TRUE	0.993006	588.046	588.069	0.0228	78.4022	75.5892	79.9236	4.3344	1.22716	-178.658	1.01324	-48.2348	0.868028
277	USV	TRUE	0.957312	588.216	588.284	0.068	78.3834	70.972	82.4211	11.4491	2.85181	-131.37	1.02089	-51.5477	0.856004
278	USV	TRUE	0.882529	588.661	588.678	0.0172	81.3138	75.5172	81.9075	6.39027	1.60478	-222.561	1.14189	-51.79	0.880479
279	USV	TRUE	0.774347	589.072	589.085	0.0132	77.7294	73.8996	79.2583	5.35863	1.518	-369.707	1.03552	-44.0453	0.924886
280	USV	TRUE	0.83881	589.692	589.701	0.0088	73.6033	71.6291	74.4602	2.83112	0.838243	-301.242	1.02245	-48.9866	0.848196
281	USV	TRUE	0.756171	590.835	590.843	0.0084	74.4547	71.4636	76.6008	5.13718	1.60293	-625.753	1.00719	-52.0556	0.853634
282	USV	TRUE	0.844412	591.029	591.03	0.0016	73.8982	73.5241	74.2723	0.74813	0.295724	-467.581	1	-52.5808	0.842684
283	USV	TRUE	0.794752	591.211	591.259	0.048	77.275	74.4748	99.6408	25.166	10.7813	546.287	1.16025	-50.3079	0.854414
284	USV	TRUE	0.737485	591.433	591.441	0.0076	75.8145	73.5137	76.4602	2.9465	1.01417	-409.88	1.0386	-51.2347	0.842378
285	USV	TRUE	0.833081	591.647	591.656	0.0084	80.2265	79.4101	80.4344	1.02423	0.30795	-17.6223	1.04978	-44.4164	0.926526
286	USV	TRUE	0.777343	591.836	591.845	0.0096	77.0487	74.7999	78.2585	3.45862	1.06938	-357.908	1.02401	-54.771	0.865922
287	USV	TRUE	0.635156	592.011	592.018	0.0072	79.0984	76.9965	80.1375	3.14098	1.06225	-452.737	1.00891	-51.7202	0.838253
288	USV	TRUE	0.853068	592.218	592.235	0.0176	75.7675	73.383	77.1108	3.72783	1.18421	-227.263	1.01114	-46.5225	0.848173
289	USV	TRUE	0.78809	592.395	592.408	0.0136	77.3825	74.4731	78.5255	4.05237	1.22023	-143.283	1.19619	-49.6874	0.864744
290	USV	TRUE	0.711429	592.579	592.597	0.0184	77.5004	70.7836	78.9551	8.17154	2.45525	-385.051	1.15503	-48.3584	0.879112
291	USV	TRUE	0.868981	592.78	592.791	0.0112	76.7515	75.3561	78.6737	3.3176	0.942834	-272.984	1.0134	-52.3757	0.808976
292	USV	TRUE	0.639532	592.991	592.993	0.002	70.8595	70.3964	71.0199	0.623441	0.243171	-311.721	1.01894	-65.3178	0.735245
293	USV	TRUE	0.863428	596.508	596.51	0.002	70.2227	69.1406	70.4142	1.2736	0.498862	602.448	1.09694	-45.7258	0.930019
294	USV	TRUE	0.859314	596.867	596.901	0.0336	67.4474	60.257	70.5869	10.3298	2.87615	-291.756	1.02003	-37.3934	0.922352
295	USV	TRUE	0.784103	597.053	597.099	0.0464	68.2341	63.6691	70.8726	7.20342	2.13264	-165.605	1.01729	-33.4315	0.919317
296	USV	TRUE	0.843884	597.51	597.536	0.0264	66.7951	60.301	73.2672	12.9663	4.19181	-459.403	1.21875	-44.6376	0.92435
297	USV	TRUE	0.726691	597.929	597.952	0.0232	64.9462	59.0019	68.3974	9.39548	2.87526	-420.213	1.01299	-37.8469	0.939466
298	USV	TRUE	0.849347	598.124	598.144	0.0196	70.8904	68.1369	71.9146	3.77776	1.15347	-187.556	1.02268	-38.533	0.934875
299	USV	TRUE	0.794718	598.344	598.355	0.0116	64.9706	62.3358	66.0764	3.74065	1.15339	-318.672	1.02221	-43.25	0.932961
300	USV	TRUE	0.626214	598.965	598.989	0.0236	66.8992	62.9211	68.6434	5.7223	1.74311	-245.222	1.0139	-36.736	0.929616
301	USV	TRUE	0.968309	599.152	599.185	0.0332	67.5449	61.0953	69.5785	8.48326	2.41392	-236.909	1.02012	-52.7524	0.846993
302	USV	TRUE	0.894817	599.352	599.391	0.0396	66.1144	55.453	71.5957	16.1427	4.54309	-331.546	1.04157	-54.0068	0.849734
303	USV	TRUE	0.683246	599.548	599.552	0.004	64.2621	63.891	64.2918	0.400784	0.13349	-83.6653	1.01054	-68.5597	0.582901
304	USV	TRUE	0.874433	599.776	599.785	0.0088	59.2706	56.7697	61.5123	4.74261	1.59068	-529.105	1.00989	-68.9033	0.643182
