# Supplementary material for: Bazedoxifene reverses sexually dimorphic autistic-like abnormalities in biallelic MDGA1-mutant mice
Source: EMBO Mol Med. 2026 Mar 20;18(4):1358–98. doi: 10.1038/s44321-026-00402-y (PMC13084050; doi:10.1038/s44321-026-00402-y)
Supplement: Supplementary file 17 — Source data Fig. 3 [file 44321_2026_402_MOESM17_ESM.zip › Panel C/Batch1/P6/P6_WT_433.xlsx]

## Sheet: Sheet1
ID	Label	Accepted	Score	Begin Time (s)	End Time (s)	Call Length (s)	Principal Frequency (kHz)	Low Freq (kHz)	High Freq (kHz)	Delta Freq (kHz)	Frequency Standard Deviation (kHz)	Slope (kHz/s)	Sinuosity	Mean Power (dB/Hz)	Tonality
1	USV	TRUE	0.747367	43.7145	43.7169	0.0024	69.6938	69.293	69.8942	0.601176	0.22042	-250.49	1.00609	-55.7167	0.84602
2	USV	TRUE	0.946454	46.4523	46.4635	0.0112	69.7018	69.0635	69.9541	0.890631	0.236693	-63.7536	1.01054	-53.968	0.854797
3	USV	TRUE	0.927051	46.6111	46.6215	0.0104	70.0985	69.1866	70.1431	0.956557	0.421183	-88.2225	1.00664	-57.2433	0.832879
4	USV	TRUE	0.696499	46.7871	46.7959	0.0088	66.6066	64.6101	66.9481	2.33791	0.755899	177.407	1.14363	-61.9896	0.787532
5	USV	TRUE	0.844809	84.9003	84.9107	0.0104	72.8295	71.2936	73.8982	2.60464	0.61447	152.565	1.16404	-55.803	0.854286
6	USV	TRUE	0.659015	85.0339	85.0359	0.002	70.392	69.773	70.7081	0.935162	0.356582	-467.581	1.01392	-60.9231	0.698651
7	USV	TRUE	0.657869	85.2002	85.2026	0.0024	69.1802	68.0447	70.4494	2.4047	0.866237	-1001.96	1.00047	-70.3389	0.658234
8	USV	TRUE	0.723085	106.286	106.288	0.0016	58.7261	55.1903	60.3025	5.11222	2.07208	-3195.14	1.00661	-74.0711	0.598309
9	USV	TRUE	0.928692	106.412	106.424	0.012	68.3008	67.952	69.2937	1.34173	0.413394	-100.101	1.00579	-58.3819	0.78808
10	USV	TRUE	0.975988	106.588	106.631	0.0424	76.8726	68.6648	85.0804	16.4156	8.9899	394.453	1.00356	-64.227	0.692924
11	USV	TRUE	0.799949	106.763	106.767	0.0036	69.2467	68.5787	70.2932	1.71446	0.620836	-507.839	1.01177	-63.1583	0.758948
12	USV	TRUE	0.937028	109.507	109.52	0.0136	69.7407	68.5458	70.2009	1.65509	0.480336	-38.9221	1.05273	-55.2169	0.849531
13	USV	TRUE	0.800977	109.72	109.728	0.0072	68.694	67.5436	68.9018	1.35821	0.417276	-126.824	1.0832	-59.4431	0.800303
14	USV	TRUE	0.807307	109.878	109.888	0.0092	70.1838	68.4322	70.5772	2.14494	0.713289	172.673	1.14122	-57.619	0.841865
15	USV	TRUE	0.780324	111.948	111.949	0.0016	84.0049	82.5265	89.7584	7.23192	3.02844	-4519.95	1.01825	-70.8395	0.688697
16	USV	TRUE	0.810594	112.061	112.065	0.004	69.1317	68.4415	69.822	1.38048	0.430343	-323.528	1.00248	-67.1391	0.6597
17	USV	TRUE	0.803474	112.229	112.23	0.0016	69.3366	69.1139	69.7373	0.623441	0.249933	-389.651	1.00816	-61.7851	0.755451
18	USV	TRUE	0.838676	112.397	112.4	0.0024	68.7606	68.2262	69.1614	0.935162	0.33784	-389.651	1.00212	-67.912	0.649954
19	USV	TRUE	0.754945	112.561	112.567	0.006	70.5214	70.4472	70.848	0.400784	0.131977	37.437	1.03232	-61.5343	0.743171
20	USV	TRUE	0.711805	112.711	112.724	0.0132	72.3657	70.7774	72.9589	2.18149	0.711543	-123.675	1.03577	-60.6538	0.78009
21	USV	TRUE	0.867905	112.878	112.886	0.0076	72.299	70.8554	72.4214	1.56603	0.502431	-172.043	1.05176	-63.4184	0.726622
22	USV	TRUE	0.675752	119.995	120.001	0.006	69.028	66.601	70.9874	4.38636	1.38296	-724.565	1.00434	-66.1008	0.737809
23	USV	TRUE	0.855994	120.121	120.128	0.0068	70.4307	69.1017	70.452	1.35028	0.440548	-155.592	1.05731	-64.1521	0.694731
24	USV	TRUE	0.818885	120.266	120.279	0.0128	69.7756	68.6863	70.5846	1.89831	0.56741	-165.227	1.00981	-56.5825	0.771107
25	USV	TRUE	0.755099	120.509	120.512	0.0024	64.6448	63.3088	64.7932	1.48438	0.555406	-556.644	1.1516	-49.5252	0.885794
26	USV	TRUE	0.681784	121.04	121.042	0.0028	83.8052	83.152	84.7255	1.57345	0.556718	-565.48	1.00439	-65.5401	0.706878
27	USV	TRUE	0.712773	121.51	121.517	0.0076	71.6354	69.5641	73.3506	3.78642	1.42734	-459.467	1.0428	-63.7311	0.689498
28	USV	TRUE	0.74995	121.675	121.68	0.0052	68.2952	67.2265	68.8148	1.58829	0.502995	-295.327	1.01002	-60.1803	0.797286
29	USV	TRUE	0.826132	121.855	121.859	0.0036	69.9038	68.9839	71.1161	2.13227	0.858552	-587.28	1.00685	-59.0161	0.836504
30	USV	TRUE	0.893407	122.016	122.023	0.0072	76.2765	75.0815	76.9593	1.87775	0.505184	-7.29171	1.20684	-60.6217	0.779338
31	USV	TRUE	0.862557	122.178	122.187	0.0088	77.275	73.6383	77.343	3.70479	1.29699	402.495	1.09586	-60.9361	0.778575
32	USV	TRUE	0.880835	149.242	149.244	0.0016	92.4185	89.2478	92.935	3.68721	1.53256	-2182.04	1.13452	-68.5272	0.672571
33	USV	TRUE	0.895597	168.107	168.114	0.0076	69.6384	67.8349	70.2915	2.45666	0.879869	-357.536	1.03074	-61.1742	0.792043
34	USV	TRUE	0.857549	172.66	172.671	0.0108	68.6665	66.3509	70.4113	4.06043	1.29727	-372.166	1.01464	-64.775	0.714767
35	USV	TRUE	0.799012	188.871	188.876	0.0048	67.5751	66.4692	68.1021	1.63282	0.572578	-362.43	1.01145	-64.0928	0.739018
36	USV	TRUE	0.897445	214.614	214.619	0.0056	70.6892	69.19	71.3572	2.1672	0.728013	301.383	1.21466	-58.1303	0.798223
37	USV	TRUE	0.9522	234.145	234.146	0.0016	66.3497	66.1271	66.7505	0.623441	0.249933	-389.651	1.00816	-65.8178	0.710695
38	USV	TRUE	0.713326	234.519	234.522	0.0032	94.1853	93.6138	94.2669	0.653129	0.223515	-170.086	1.03849	-66.7052	0.652174
39	USV	TRUE	0.765499	243.332	243.34	0.008	95.9549	94.0491	101.224	7.17448	2.87999	-990.49	1.0132	-73.5565	0.412529
40	USV	TRUE	0.615135	243.838	243.842	0.0032	92.592	91.7533	94.247	2.49377	0.866094	-779.302	1.01504	-69.4914	0.657844
41	USV	TRUE	0.7371	249.21	249.213	0.0032	68.5343	68.5343	68.5343	1.42109e-14	4.10232e-15	-1.59996e-12	1	-64.8188	0.697366
42	USV	TRUE	0.907564	295.499	295.51	0.0112	69.5019	67.883	70.0498	2.16671	0.644063	-193.115	1.01768	-60.164	0.774912
43	USV	TRUE	0.917223	317.742	317.75	0.008	68.7725	66.4901	69.1964	2.70636	0.918302	-306.065	1.07577	-61.6348	0.773372
44	USV	TRUE	0.91988	317.919	317.952	0.0328	70.2751	68.479	71.7743	3.29533	0.620998	16.1386	1.08764	-57.3685	0.785713
45	USV	TRUE	0.77632	318.097	318.109	0.012	69.9995	68.7429	73.957	5.21405	1.96879	-425.016	1.00297	-57.6212	0.765761
46	USV	TRUE	0.881347	318.267	318.269	0.002	70.1315	69.2498	71.0132	1.76345	0.613489	-809.201	1.02367	-61.5821	0.777076
47	USV	TRUE	0.804973	327.56	327.564	0.004	69.3195	68.4734	69.9206	1.44727	0.483514	-362.999	1.00389	-56.2928	0.769188
48	USV	TRUE	0.960287	338.241	338.269	0.0284	71.6323	69.6274	72.8114	3.184	1.19145	-105.308	1.00526	-54.6188	0.845162
49	USV	TRUE	0.95564	338.389	338.447	0.058	74.2492	67.2207	75.4014	8.18076	2.81593	-134.578	1.00956	-58.8497	0.780729
50	USV	TRUE	0.947422	338.581	338.593	0.0116	73.9567	71.8563	74.3575	2.50119	0.770842	-203.884	1.02441	-55.9851	0.782573
51	USV	TRUE	0.604987	342.586	342.589	0.0028	100.64	99.037	101.709	2.67189	0.984821	-996.658	1.01361	-72.8266	0.613023
52	USV	TRUE	0.726439	347.893	347.9	0.0076	67.5861	66.1537	68.3951	2.24142	0.756982	-315.627	1.01131	-67.224	0.664656
53	USV	TRUE	0.830611	348.097	348.107	0.01	72.3035	70.6707	73.2176	2.54688	0.715145	-43.9106	1.20462	-62.5187	0.782354
54	USV	TRUE	0.756775	348.433	348.447	0.0144	72.0911	66.3742	73.0188	6.64462	2.13229	-412.141	1.16266	-65.3857	0.727028
55	USV	TRUE	0.67251	348.63	348.633	0.0032	73.0798	72.8423	73.1095	0.267189	0.0845777	-54.1182	1.01256	-66.1467	0.547634
56	USV	TRUE	0.795557	348.782	348.787	0.0056	69.8424	68.725	70.6511	1.92607	0.774584	-352.499	1.00432	-68.6524	0.64439
57	USV	TRUE	0.763874	348.972	348.998	0.0264	67.7685	66.3671	94.5194	28.1523	10.3275	1083.31	1.10161	-66.9623	0.54063
58	USV	TRUE	0.794805	349.151	349.165	0.0132	72.9241	64.9217	73.1616	8.23992	3.11059	-658.078	1.07891	-65.6521	0.704292
59	USV	TRUE	0.718687	349.328	349.341	0.0136	72.6636	65.8476	72.9588	7.1112	2.74239	-503.957	1.11326	-61.0622	0.776721
60	USV	TRUE	0.766521	349.546	349.549	0.0032	94.7337	94.1326	94.9564	0.823833	0.245317	-199.464	1.03879	-63.8708	0.594853
61	USV	TRUE	0.797474	349.691	349.695	0.0036	96.5965	95.2686	97.0691	1.80057	0.603555	-501.572	1.00322	-65.725	0.688768
62	USV	TRUE	0.661012	355.958	355.961	0.0028	70.4047	70.1672	70.4344	0.267189	0.0891293	-67.1507	1.01361	-58.8921	0.702972
63	USV	TRUE	0.835624	356.144	356.146	0.002	69.7166	69.4405	69.7433	0.302814	0.114253	-113.873	1.03232	-63.986	0.705727
64	USV	TRUE	0.854029	363.328	363.34	0.0124	69.965	63.7002	70.6033	6.90307	2.30707	-569.923	1.06442	-61.3351	0.789913
65	USV	TRUE	0.883784	363.542	363.545	0.0028	69.5608	68.826	70.2955	1.46954	0.494452	-503.63	1.00325	-62.2327	0.77054
66	USV	TRUE	0.862785	371.987	371.992	0.0044	64.8516	63.1966	66.0911	2.89455	0.944186	-652.402	1.00358	-66.8351	0.717085
67	USV	TRUE	0.748055	400.578	400.583	0.0048	65.785	64.2264	67.1358	2.90939	0.938762	-601.196	1.0064	-65.9456	0.585798
68	USV	TRUE	0.762798	407.932	407.938	0.0064	100.794	99.8958	100.927	1.03165	0.32707	-146.21	1.01942	-65.8697	0.650928
69	USV	TRUE	0.656787	415.434	415.436	0.0016	93.6666	92.5088	93.8448	1.33595	0.552622	-779.302	1.13675	-65.3624	0.721436
70	USV	TRUE	0.892946	415.746	415.752	0.0056	69.6902	69.2152	69.9277	0.712504	0.237665	-126.968	1.01008	-58.6107	0.798573
71	USV	TRUE	0.967878	415.897	415.904	0.0064	71.7659	71.098	72.1073	1.00938	0.313441	-146.983	1.02797	-54.6571	0.787886
72	USV	TRUE	0.852801	416.103	416.106	0.0032	64.9221	63.7568	65.5603	1.80353	0.648506	-584.476	1.0154	-66.531	0.678541
73	USV	TRUE	0.95893	416.289	416.291	0.002	93.8607	92.173	94.2838	2.11079	0.80963	-1007.05	1.06233	-62.6818	0.749961
74	USV	TRUE	0.808315	416.812	416.819	0.0072	68.6439	67.1743	70.2396	3.06525	0.927688	-411.591	1.00361	-63.993	0.734874
75	USV	TRUE	0.888752	416.96	417.002	0.0416	70.0704	69.4092	91.1484	21.7392	8.79534	581.725	1.13321	-63.0715	0.646011
76	USV	TRUE	0.792336	417.146	417.168	0.0224	68.9912	64.5682	93.1336	28.5654	6.37579	338.361	1.72795	-61.2022	0.704056
77	USV	TRUE	0.985787	417.331	417.351	0.02	68.1095	66.4692	69.8611	3.39182	0.887949	-140.013	1.03379	-54.8175	0.845671
78	USV	TRUE	0.942603	417.701	417.891	0.19	76.1999	68.9329	94.8002	25.8673	9.34735	83.2428	1.02943	-62.1134	0.628912
79	USV	TRUE	0.867236	417.697	417.708	0.0108	68.9241	66.7177	69.5253	2.80753	0.84732	-240.711	1.0538	-55.8708	0.847437
80	USV	TRUE	0.734251	418.554	418.558	0.004	103.636	103.31	103.681	0.371096	0.143359	-97.8344	1.00812	-71.086	0.533283
81	USV	TRUE	0.659497	423.12	423.123	0.0032	92.5378	92.137	92.7308	0.593754	0.197209	-128.337	1.05796	-68.1487	0.598321
82	USV	TRUE	0.619565	429.666	429.677	0.0108	78.6033	77.8248	80.9949	3.17011	1.40547	-268.256	1.02074	-73.7168	0.5021
83	USV	TRUE	0.608818	434.693	434.696	0.0024	91.6123	91.0111	92.0798	1.06876	0.385797	-445.315	1.00188	-70.2348	0.588077
84	USV	TRUE	0.765983	435.07	435.073	0.0036	108.64	107.363	109.3	1.93712	0.666918	-541.35	1.01792	-70.8757	0.583218
85	USV	TRUE	0.763349	441.655	441.697	0.0424	60.9909	60.3399	67.4594	7.11957	1.55598	-156.524	1.01084	-48.6746	0.841931
86	USV	TRUE	0.869749	441.865	441.876	0.0108	62.8633	59.3528	66.1587	6.8059	2.16548	-657.035	1.01869	-50.3305	0.866427
87	USV	TRUE	0.846563	442.054	442.076	0.0216	60.6306	54.0286	71.5315	17.5029	6.40167	-976.228	1.13692	-50.9926	0.856413
88	USV	TRUE	0.893822	442.211	442.223	0.0116	65.3396	62.6157	67.1994	4.58368	1.41693	-401.811	1.0167	-47.9225	0.855196
89	USV	TRUE	0.825114	442.559	442.564	0.0056	57.6054	57.5713	59.1136	1.54231	0.775688	-278.908	1.01503	-72.1035	0.521564
90	USV	TRUE	0.876682	442.925	442.931	0.0052	58.3678	56.796	58.8948	2.09875	0.62361	-402.481	1.00401	-74.0087	0.496143
91	USV	TRUE	0.791144	443.295	443.3	0.0048	102.509	101.254	102.842	1.58829	0.515076	-308.499	1.04267	-63.8936	0.723847
92	USV	TRUE	0.882714	444.203	444.212	0.0096	70.9503	69.8073	71.0839	1.27657	0.444037	-138.362	1.01314	-59.7962	0.782515
93	USV	TRUE	0.680361	444.398	444.402	0.004	72.3065	71.8092	72.4475	0.638285	0.238784	19.7356	1.11028	-63.4247	0.771845
94	USV	TRUE	0.747137	444.595	444.602	0.0072	78.2134	76.6622	78.822	2.15978	0.717402	-50.098	1.32079	-56.1096	0.862155
95	USV	TRUE	0.968562	444.993	445.007	0.014	70.5611	68.9312	70.9322	2.00102	0.4643	-116.266	1.01074	-58.2135	0.773429
96	USV	TRUE	0.886151	445.156	445.203	0.0468	71.4218	69.7455	87.3787	17.6332	6.803	317.102	1.25004	-64.2812	0.645304
97	USV	TRUE	0.905191	445.362	445.368	0.0056	57.2497	56.5372	57.4872	0.950006	0.28646	-147.709	1.02338	-55.4712	0.795683
98	USV	TRUE	0.821803	445.513	445.523	0.0104	76.1818	74.7939	76.7459	1.95197	0.565638	-108.497	1.06617	-53.7045	0.866647
99	USV	TRUE	0.725431	445.767	445.77	0.0028	75.7599	75.0449	75.9716	0.926705	0.353483	-336.003	1.01384	-61.6826	0.764768
100	USV	TRUE	0.781967	446.159	446.164	0.0044	105.373	103.651	106.739	3.08752	1.00222	-693.405	1.00256	-63.3027	0.76398
101	USV	TRUE	0.751	447.468	447.472	0.0036	73.4399	72.1295	73.7293	1.59982	0.505294	-274.987	1.23927	-60.4464	0.692472
102	USV	TRUE	0.711951	453.489	453.495	0.0056	95.2471	91.5001	96.2281	4.72808	2.10965	-845.037	1.00005	-60.5692	0.836546
103	USV	TRUE	0.61049	453.684	453.689	0.0044	102.797	101.692	105.085	3.39255	1.43355	-766.54	1.00248	-60.0277	0.83496
104	USV	TRUE	0.823905	475.111	475.143	0.032	80.6956	69.3695	93.0338	23.6643	11.6624	780.773	1.10375	-62.5808	0.652424
105	USV	TRUE	0.805807	475.48	475.492	0.012	69.4505	67.46	70.5664	3.10641	0.941091	-158.693	1.10696	-60.8406	0.714925
106	USV	TRUE	0.746311	475.68	475.685	0.0044	67.7702	67.5547	67.9526	0.397951	0.170693	0.207188	1.02636	-61.3879	0.755988
107	USV	TRUE	0.924047	477.912	477.922	0.0096	68.158	67.4752	68.1877	0.712504	0.21498	-62.4298	1.01035	-52.9463	0.862826
108	USV	TRUE	0.948607	478.091	478.12	0.0288	70.395	63.3424	101.612	38.2692	14.5306	1032.83	2.34584	-50.6194	0.858519
109	USV	TRUE	0.953887	478.23	478.287	0.0568	70.1611	67.7296	90.0595	22.3298	7.67215	373.493	1.27629	-47.3349	0.861517
110	USV	TRUE	0.927074	478.415	478.471	0.0556	69.1637	66.4669	86.7908	20.3239	5.02724	256.866	1.24111	-46.7805	0.861578
111	USV	TRUE	0.938517	478.599	478.638	0.0392	69.5192	62.7434	96.9588	34.2155	8.96275	430.431	1.69174	-46.2539	0.88023
112	USV	TRUE	0.862575	478.798	478.816	0.018	99.7342	93.6779	103.215	9.53717	3.38821	-536.391	1.03926	-54.1607	0.853635
113	USV	TRUE	0.893894	478.94	478.95	0.0096	70.0701	68.4076	71.2131	2.80549	0.863897	-292.053	1.00872	-49.0784	0.871964
114	USV	TRUE	0.929514	479.119	479.13	0.0116	75.0159	73.1002	75.875	2.77479	0.813348	-92.1196	1.18589	-42.8739	0.917273
115	USV	TRUE	0.795984	481.557	481.56	0.0032	67.5346	66.9631	67.8686	0.905474	0.317768	-286.053	1.00701	-64.5897	0.716241
116	USV	TRUE	0.868431	481.705	481.717	0.012	74.6773	71.6937	75.6867	3.99299	1.20193	-233.476	1.16947	-52.0267	0.864237
117	USV	TRUE	0.922032	481.898	481.935	0.0368	71.87	69.8629	93.6239	23.761	10.538	705.493	1.19609	-59.6127	0.718723
118	USV	TRUE	0.76043	482.077	482.088	0.0116	72.1681	69.2607	73.9183	4.65757	2.13367	-418.895	1.02128	-59.3781	0.699701
119	USV	TRUE	0.766909	482.245	482.25	0.0052	72.7482	71.4642	73.7427	2.27853	0.77636	-462.524	1.00737	-51.8309	0.842785
120	USV	TRUE	0.887328	482.416	482.426	0.01	71.8425	69.9277	72.4511	2.52345	0.691122	-133.239	1.09709	-60.6541	0.784963
121	USV	TRUE	0.776366	482.584	482.607	0.0232	68.6748	64.3931	100.833	36.4402	14.1853	1350.36	1.32698	-72.296	0.451119
122	USV	TRUE	0.880997	482.936	482.98	0.044	100.76	68.846	102.524	33.6778	8.93457	728.189	1.16702	-59.6875	0.787404
123	USV	TRUE	0.841387	483.122	483.134	0.0124	66.6894	63.9004	69.2446	5.3442	1.69788	-425.231	1.00534	-70.3458	0.588594
124	USV	TRUE	0.919961	483.296	483.3	0.0044	65.8156	64.9027	67.0328	2.13009	0.675647	-466.595	1.00413	-66.8788	0.608126
125	USV	TRUE	0.692523	483.457	483.459	0.002	74.7819	73.8734	75.0847	1.21126	0.457464	-581.455	1.04041	-65.8999	0.650416
126	USV	TRUE	0.796488	483.638	483.644	0.006	72.5755	70.9575	74.097	3.13947	1.02614	-538.471	1.00256	-62.9062	0.63974
127	USV	TRUE	0.801766	483.82	483.824	0.004	70.8849	70.4693	71.115	0.645707	0.23396	-170.873	1.00957	-61.8379	0.766589
128	USV	TRUE	0.942649	484.195	484.215	0.02	69.9888	69.1317	70.0966	0.96485	0.267633	13.5788	1.01383	-55.628	0.846624
129	USV	TRUE	0.955744	484.358	484.381	0.0232	71.7812	69.9331	72.5162	2.5831	0.709036	-16.7568	1.04595	-55.8579	0.847201
130	USV	TRUE	0.825644	484.527	484.541	0.014	74.9224	74.1899	75.7721	1.58223	0.536288	-15.3878	1.05001	-55.3365	0.854806
131	USV	TRUE	0.920036	484.714	484.722	0.008	74.4643	73.826	75.0432	1.2172	0.370499	-33.1577	1.0694	-55.0422	0.864888
132	USV	TRUE	0.832248	484.905	484.911	0.006	73.6717	72.9073	73.9018	0.994537	0.323535	-112.038	1.04933	-59.6957	0.785559
133	USV	TRUE	0.818392	485.091	485.101	0.01	76.8387	74.909	77.3954	2.48634	0.781573	-6.68607	1.23472	-56.0093	0.858376
134	USV	TRUE	0.655638	485.28	485.286	0.0064	66.5922	65.4121	67.9359	2.5238	0.856605	-430.787	1.01188	-68.4898	0.655141
135	USV	TRUE	0.772324	485.458	485.46	0.0024	68.028	67.5605	68.362	0.801568	0.28993	-333.986	1.00236	-67.9095	0.683262
136	USV	TRUE	0.637824	485.516	485.518	0.0016	98.7431	98.3245	99.6961	1.37157	0.556377	-857.232	1.02519	-71.2339	0.643127
137	USV	TRUE	0.856553	485.66	485.674	0.0148	69.0948	66.0889	71.066	4.97706	1.6688	-355.613	1.04236	-68.8825	0.597758
138	USV	TRUE	0.879403	485.88	485.892	0.0116	94.2772	92.7705	97.7368	4.96625	1.56638	-422.392	1.00328	-65.9689	0.602496
139	USV	TRUE	0.741113	486.045	486.052	0.0068	108.584	104.51	109.391	4.88021	1.946	-727.815	1.00218	-72.3327	0.58675
140	USV	TRUE	0.698087	486.867	486.873	0.0064	67.1968	65.6382	68.1765	2.5383	0.800106	-391.697	1.01234	-70.1385	0.59808
141	USV	TRUE	0.629652	487.085	487.095	0.0092	67.6071	63.5218	70.522	7.00022	3.01266	-753.616	1.05955	-71.8293	0.591852
142	USV	TRUE	0.816284	488.729	488.731	0.0016	72.7229	71.6185	73.1148	1.49626	0.614471	935.162	1.03875	-67.4748	0.485971
143	USV	TRUE	0.944411	549.215	549.229	0.0132	69.7161	68.3045	70.1721	1.86768	0.535398	-75.0275	1.03781	-56.837	0.840473
144	USV	TRUE	0.970335	549.382	549.384	0.002	69.9749	69.6721	70.0729	0.400784	0.153333	-176.854	1.03234	-63.2692	0.692939
145	USV	TRUE	0.829595	549.638	549.64	0.0016	85.3002	84.3472	85.7188	1.37157	0.556377	-857.232	1.02519	-70.7563	0.583172
146	USV	TRUE	0.891484	572.392	572.396	0.004	84.3121	83.1988	86.316	3.11721	0.984818	-729.372	1.01685	-60.6656	0.714714
147	USV	TRUE	0.709629	572.606	572.611	0.0052	84.8346	82.6377	89.1022	6.46449	2.13709	-1232.25	1.01865	-64.5088	0.768802
148	USV	TRUE	0.797661	581.2	581.206	0.0064	70.7236	69.7819	71.0413	1.25938	0.462837	-118.786	1.08624	-59.7239	0.836602
