# Supplementary material for: Bazedoxifene reverses sexually dimorphic autistic-like abnormalities in biallelic MDGA1-mutant mice
Source: EMBO Mol Med. 2026 Mar 20;18(4):1358–98. doi: 10.1038/s44321-026-00402-y (PMC13084050; doi:10.1038/s44321-026-00402-y)
Supplement: Supplementary file 17 — Source data Fig. 3 [file 44321_2026_402_MOESM17_ESM.zip › Panel C/Batch1/P6/P6_WT_434.xlsx]

## Sheet: Sheet1
ID	Label	Accepted	Score	Begin Time (s)	End Time (s)	Call Length (s)	Principal Frequency (kHz)	Low Freq (kHz)	High Freq (kHz)	Delta Freq (kHz)	Frequency Standard Deviation (kHz)	Slope (kHz/s)	Sinuosity	Mean Power (dB/Hz)	Tonality
1	USV	TRUE	0.7137	84.4059	84.4119	0.006	51.8702	47.2983	87.3767	40.0784	9.72535	-2820.22	1.32326	-64.5449	0.540613
2	USV	TRUE	0.763575	84.5743	84.5811	0.0068	51.7236	50.833	52.0576	1.22462	0.369447	-155.906	1.03298	-66.7967	0.662327
3	USV	TRUE	0.73193	84.8039	84.8079	0.004	58.9147	55.56	59.3451	3.78518	1.29029	-891.643	1.09103	-63.7616	0.658059
4	USV	TRUE	0.639674	85.0123	85.0263	0.014	97.5706	93.8892	101.213	7.32396	2.49388	-15.8883	1.64853	-67.7924	0.661581
5	USV	TRUE	0.750954	107.796	107.8	0.004	54.041	53.8035	54.0707	0.267189	0.0771893	-37.2783	1.01078	-59.9437	0.77881
6	USV	TRUE	0.980552	107.944	107.979	0.0348	56.9051	55.3688	60.9782	5.6094	1.21033	-0.954881	1.12183	-56.2112	0.857915
7	USV	TRUE	0.928144	108.141	108.161	0.0192	60.465	55.0841	63.6469	8.56277	3.1542	-524.745	1.16922	-61.8274	0.783724
8	USV	TRUE	0.732706	108.341	108.359	0.0184	90.2853	88.6549	95.3495	6.69457	2.08623	-250.055	1.12425	-67.6713	0.649813
9	USV	TRUE	0.739871	108.695	108.711	0.016	93.0456	91.6767	94.6116	2.93486	0.933117	-19.7673	1.21913	-70.3231	0.637863
10	USV	TRUE	0.654333	111.674	111.69	0.0156	93.5921	81.2574	94.0819	12.8245	2.98376	-696.971	1.11868	-64.6305	0.712241
11	USV	TRUE	0.795905	122.073	122.075	0.002	73.8203	73.3572	73.9806	0.623441	0.243171	-311.721	1.01894	-68.2873	0.656326
12	USV	TRUE	0.932215	122.214	122.227	0.0124	63.7815	60.2724	63.7969	3.52451	1.53806	-299.652	1.01934	-56.6513	0.846558
13	USV	TRUE	0.858662	122.393	122.396	0.0036	55.314	54.7054	55.6851	0.979694	0.298751	-240.2	1.01312	-58.0429	0.712579
14	USV	TRUE	0.85371	126.818	126.871	0.0532	84.3009	83.8805	93.0676	9.18711	4.55267	-169.164	1.01304	-74.5405	0.424687
15	USV	TRUE	0.954765	127.004	127.018	0.014	54.0037	53.6178	54.3511	0.73332	0.233948	11.5958	1.01586	-68.0495	0.651343
16	USV	TRUE	0.676011	127.196	127.207	0.0116	61.0715	54.9313	63.6491	8.71785	2.81425	-456.61	1.17178	-62.6202	0.670888
17	USV	TRUE	0.720551	127.389	127.416	0.0272	54.8266	54.3499	82.7431	28.3931	10.0099	1086.18	1.08255	-65.7714	0.526948
18	USV	TRUE	0.91192	127.578	127.584	0.006	64.8192	63.9546	64.9288	0.974206	0.289554	-124.607	1.03097	-57.6795	0.772064
19	USV	TRUE	0.887753	127.754	127.766	0.0116	63.2998	61.3471	63.8481	2.501	0.869602	-102.252	1.1593	-66.064	0.582451
20	USV	TRUE	0.852364	127.964	127.978	0.0148	64.6127	64.0459	65.058	1.01211	0.299778	-57.2178	1.01126	-55.8947	0.845196
21	USV	TRUE	0.90162	128.142	128.161	0.0188	62.3728	55.4795	63.597	8.1175	2.06752	-275.5	1.11875	-61.0553	0.784637
22	USV	TRUE	0.631369	135.674	135.715	0.0416	35.9785	28.4526	46.718	18.2653	3.78407	41.4559	5.40909	-95.0632	0.145348
23	USV	TRUE	0.838183	144.294	144.296	0.0028	80.8793	80.3152	80.9461	0.630863	0.228793	204.986	1.0346	-65.0741	0.696721
24	USV	TRUE	0.602429	160.678	160.68	0.002	82.2995	81.7073	82.3841	0.676879	0.261574	290.727	1.08263	-67.9789	0.605841
25	USV	TRUE	0.823068	160.782	160.819	0.0364	65.5274	64.6881	66.6071	1.91903	0.476625	-29.8014	1.01848	-48.1726	0.839066
26	USV	TRUE	0.752803	160.978	161.007	0.0292	60.0566	54.1225	61.2589	7.13644	2.01374	-80.0853	1.31724	-40.5695	0.924053
27	USV	TRUE	0.976171	161.171	161.195	0.024	61.2649	57.0741	61.8513	4.77721	1.41927	-201.805	1.01152	-48.4826	0.859947
28	USV	TRUE	0.939848	161.357	161.364	0.0068	56.067	54.6889	56.4827	1.7938	0.59514	-263.194	1.00194	-62.0704	0.7607
29	USV	TRUE	0.805291	161.535	161.537	0.002	56.405	55.9552	56.8548	0.899537	0.320169	-425.594	1.00633	-62.2195	0.775313
30	USV	TRUE	0.716669	161.751	161.753	0.0024	83.3428	82.4076	84.2779	1.87032	0.673394	-779.302	1	-66.7432	0.61691
31	USV	TRUE	0.749589	167.727	167.733	0.0068	55.4828	55.0468	55.7985	0.751712	0.233178	-36.0144	1.04698	-55.5475	0.765153
32	USV	TRUE	0.789979	167.919	167.922	0.0028	100.354	99.6857	101.022	1.33595	0.489268	-498.329	1.00323	-61.2583	0.734345
33	USV	TRUE	0.939761	168.085	168.093	0.0084	85.9294	81.7298	86.4267	4.69687	1.37512	563.663	1.01392	-64.7862	0.721803
34	USV	TRUE	0.737132	168.253	168.256	0.0028	80.4302	79.9329	80.9274	0.994537	0.362471	369.329	1.0019	-64.661	0.715149
35	USV	TRUE	0.911092	171.848	171.857	0.0088	79.5217	78.3267	79.5513	1.22462	0.380624	-119.946	1.01948	-62.0329	0.725713
36	USV	TRUE	0.605303	172.047	172.05	0.0032	79.8719	79.3004	80.2059	0.905474	0.317768	286.053	1.00701	-69.5201	0.582136
37	USV	TRUE	0.677428	176.816	176.819	0.0036	61.392	61.392	61.392	2.84217e-14	8.33185e-15	-2.80856e-12	1	-54.8179	0.758981
38	USV	TRUE	0.767793	176.997	177.003	0.0056	64.0847	62.8972	64.5007	1.60348	0.505195	-140.913	1.17882	-59.1033	0.781616
39	USV	TRUE	0.709095	177.42	177.439	0.0184	82.8191	82.1288	93.8119	11.6831	3.95071	-654.413	1.02239	-61.2276	0.765137
40	USV	TRUE	0.798796	197.401	197.407	0.006	79.1171	78.5382	79.8231	1.28499	0.432212	-230.72	1.00468	-66.7305	0.658352
41	USV	TRUE	0.834302	197.56	197.565	0.0056	55.0316	54.564	55.2394	0.675395	0.213722	-56.7247	1.03602	-57.0924	0.837344
42	USV	TRUE	0.949875	197.702	197.729	0.0268	65.1062	62.8425	65.6554	2.81291	0.701968	-23.7054	1.04502	-53.3727	0.860382
43	USV	TRUE	0.971869	197.939	197.95	0.0104	55.2451	54.5341	55.5341	1.00003	0.251881	-30.259	1.01635	-54.7702	0.832495
44	USV	TRUE	0.697949	198.34	198.347	0.0076	80.3265	79.9554	80.6679	0.712504	0.246189	-0.70455	1.03052	-71.3892	0.548239
45	USV	TRUE	0.657874	204.513	204.516	0.0028	81.1637	80.852	81.2453	0.393362	0.146665	-137.836	1.01178	-68.3597	0.57641
46	USV	TRUE	0.982167	204.65	204.671	0.0204	63.9506	61.5966	64.5752	2.97864	1.11444	-23.8804	1.06645	-56.1713	0.833928
47	USV	TRUE	0.977947	204.848	204.866	0.0176	57.4346	55.8812	58.4112	2.53001	0.898773	-156.236	1.00345	-65.8329	0.695121
48	USV	TRUE	0.868259	205.088	205.105	0.0172	64.6905	55.3376	65.032	9.69432	1.75117	-304.193	1.13024	-57.3387	0.791523
49	USV	TRUE	0.706905	205.296	205.298	0.0016	64.3788	63.7554	65.0023	1.24688	0.492874	-779.302	1	-61.3157	0.767187
50	USV	TRUE	0.630888	205.517	205.531	0.0144	97.2706	94.9847	100.232	5.24707	1.8445	40.8428	1.59082	-70.5204	0.666786
51	USV	TRUE	0.7658	207.721	207.728	0.0072	85.8227	82.8242	88.2125	5.38831	1.75726	-777.088	1.00972	-70.492	0.585814
52	USV	TRUE	0.806224	207.93	207.931	0.0016	99.7178	99.0943	100.341	1.24688	0.492874	-779.302	1	-62.9634	0.761495
53	USV	TRUE	0.751928	208.121	208.127	0.0056	82.0393	81.4936	82.3859	0.892377	0.30291	2.06048	1.06619	-61.3034	0.761063
54	USV	TRUE	0.843545	208.318	208.331	0.0132	62.7587	60.8293	63.9357	3.10637	1.06103	-216.06	1.02378	-60.4831	0.790522
55	USV	TRUE	0.769502	208.554	208.568	0.0136	65.0347	63.5874	66.6636	3.0762	0.942712	-225.787	1.00948	-61.9605	0.709241
56	USV	TRUE	0.898539	208.759	208.775	0.016	69.6384	67.7978	70.2915	2.49377	0.702531	-137.953	1.03123	-54.816	0.854034
57	USV	TRUE	0.87881	208.993	208.998	0.0048	68.0664	67.5813	68.2886	0.707316	0.303198	-149.357	1.00747	-57.3088	0.832635
58	USV	TRUE	0.984779	209.179	209.226	0.0472	66.8489	65.0157	68.7341	3.71838	1.08534	-53.7661	1.03528	-57.6993	0.785584
59	USV	TRUE	0.957528	209.434	209.456	0.0212	64.0755	62.6483	65.3243	2.67598	0.815288	46.8182	1.06698	-38.077	0.924655
60	USV	TRUE	0.964815	209.645	209.651	0.006	63.2884	58.7462	63.6595	4.91331	1.31485	-474.184	1.25188	-49.0359	0.869394
61	USV	TRUE	0.619174	209.679	209.682	0.0028	92.2107	90.8375	94.7779	3.94043	1.73975	-1393.91	1.00231	-57.555	0.838557
62	USV	TRUE	0.811873	209.825	209.828	0.0028	68.9797	68.4591	69.5614	1.10227	0.452308	-394.403	1.0008	-43.6356	0.913289
63	USV	TRUE	0.919035	210.022	210.027	0.0052	70.4681	69.2509	71.8412	2.59025	0.882205	-526.141	1.0036	-58.0152	0.71059
64	USV	TRUE	0.830625	210.242	210.26	0.018	59.2222	55.3794	63.3505	7.97114	2.39639	-385.5	1.03278	-38.6961	0.921882
65	USV	TRUE	0.914661	210.471	210.491	0.02	60.2003	57.0742	62.4699	5.39568	2.14221	-269.784	1.00009	-45.7184	0.889639
66	USV	TRUE	0.683038	210.874	210.883	0.0092	68.6825	68.3544	69.173	0.818614	0.250494	-16.9592	1.03862	-60.5801	0.698352
67	USV	TRUE	0.861636	211.299	211.303	0.0044	102.513	100.75	103.676	2.92586	0.988795	-652.55	1.0049	-70.7819	0.642906
68	USV	TRUE	0.942836	216.279	216.288	0.0084	83.9062	78.8045	85.2718	6.46735	2.10185	-778.383	1.01616	-69.6003	0.58449
69	USV	TRUE	0.797945	216.785	216.795	0.0104	80.9591	78.4257	83.6319	5.20613	2.11642	-494.388	1.00107	-66.0749	0.702015
70	USV	TRUE	0.849799	217.011	217.016	0.0048	65.119	64.0503	65.1636	1.11329	0.33908	157.41	1.07605	-61.7067	0.778092
71	USV	TRUE	0.932509	217.223	217.245	0.0216	85.1319	80.5505	85.874	5.32343	1.07795	5.35047	1.13675	-67.22	0.649685
72	USV	TRUE	0.814651	223.837	223.845	0.0076	94.6924	92.6513	94.8375	2.18621	0.721772	-252.324	1.06132	-60.4489	0.784254
73	USV	TRUE	0.937182	223.997	224.02	0.0232	64.0659	59.429	64.4221	4.99315	1.23166	-136.595	1.06287	-58.1137	0.785556
74	USV	TRUE	0.692479	224.21	224.218	0.0076	96.4679	92.1929	99.3402	7.14731	2.22109	-933.404	1.0096	-62.9206	0.722491
75	USV	TRUE	0.67842	224.441	224.448	0.0076	97.0223	93.7789	97.809	4.0301	1.39578	-539.038	1.13503	-62.067	0.774401
76	USV	TRUE	0.847266	226.089	226.106	0.0168	86.0931	84.2747	86.8501	2.57541	0.684886	-69.0804	1.04975	-58.8439	0.790378
77	USV	TRUE	0.670097	255.406	255.511	0.1056	78.9434	47.608	106.508	58.9004	14.499	23.1178	14.0215	-89.9791	0.18643
78	USV	TRUE	0.802972	255.69	255.698	0.008	81.5684	79.0679	86.7793	7.71138	2.86045	-976.305	1.0022	-66.7752	0.577098
79	USV	TRUE	0.646359	255.908	255.913	0.0052	80.4946	77.9637	84.2723	6.30863	2.02868	-1202.43	1.00718	-67.9374	0.58545
80	USV	TRUE	0.841856	256.146	256.156	0.01	85.1413	84.1823	85.5125	1.33024	0.432268	85.4922	1.03681	-61.9912	0.763005
81	USV	TRUE	0.877363	257.897	257.907	0.0096	80.6442	78.9594	81.2676	2.30822	0.698587	-229.551	1.02232	-63.1632	0.710981
82	USV	TRUE	0.798958	261.402	261.414	0.0124	82.7867	79.7437	85.9559	6.21215	1.92146	-511.801	1.00384	-61.558	0.788988
83	USV	TRUE	0.791554	261.575	261.597	0.0224	65.2326	61.5319	65.2528	3.72088	1.14288	-149.083	1.01841	-51.7762	0.839607
84	USV	TRUE	0.952344	261.761	261.795	0.034	60.4805	59.7741	78.0925	18.3184	8.68213	571.202	1.07801	-62.6424	0.700675
85	USV	TRUE	0.843235	262.048	262.049	0.0016	85.0533	84.4298	85.6767	1.24688	0.492874	-779.302	1	-58.973	0.837495
86	USV	TRUE	0.827389	266.523	266.53	0.0072	84.0803	81.4827	87.153	5.67035	1.69255	-749.809	1.00481	-59.7746	0.801001
87	USV	TRUE	0.977406	266.726	266.961	0.235	86.7266	78.7902	96.3763	17.5862	7.18914	42.131	6.04207	-65.984	0.707203
88	USV	TRUE	0.794489	277.079	277.08	0.0016	100.888	100.487	101.111	0.623441	0.249933	-389.651	1.00816	-70.7497	0.613332
89	USV	TRUE	0.727641	277.26	277.265	0.0052	84.2784	83.1614	84.3564	1.19493	0.348128	-132.208	1.09757	-62.9821	0.655264
90	USV	TRUE	0.634572	277.56	277.571	0.0112	88.2498	83.8264	91.9373	8.11095	2.67652	-744.028	1.01616	-61.1254	0.774202
91	USV	TRUE	0.663568	282.009	282.023	0.0136	84.9735	82.2818	90.4556	8.17381	2.88457	-573.577	1.01227	-67.992	0.650498
92	USV	TRUE	0.61945	282.23	282.233	0.0028	89.3387	87.9805	90.8305	2.85002	1.00818	-1028.47	1.00058	-67.1339	0.697039
93	USV	TRUE	0.700866	282.455	282.459	0.004	83.4581	82.3152	83.8738	1.5586	0.53311	389.651	1.02019	-69.9313	0.599388
94	USV	TRUE	0.752079	297.115	297.118	0.0032	66.3398	65.991	66.3695	0.378518	0.126336	-91.2278	1.01661	-56.5381	0.833778
95	USV	TRUE	0.754494	297.333	297.335	0.0016	82.6267	81.7272	83.3481	1.62095	0.642088	-1013.09	1.00178	-66.7245	0.643814
96	USV	TRUE	0.634047	297.782	297.792	0.01	84.1008	81.443	89.6145	8.17154	2.91272	-809.791	1.00063	-69.5837	0.662592
97	USV	TRUE	0.766256	302.325	302.329	0.0044	85.7828	83.6824	87.1336	3.45119	1.15811	-796.948	1.00968	-71.2749	0.603174
98	USV	TRUE	0.764571	331.703	331.71	0.0068	55.6921	54.2968	55.8628	1.56603	0.517385	-217.947	1.03174	-66.8645	0.666405
99	USV	TRUE	0.914276	331.878	331.894	0.0152	68.8993	64.2818	69.7454	5.46361	2.04781	-361.196	1.00798	-59.5762	0.773327
100	USV	TRUE	0.887158	332.104	332.108	0.0044	64.4956	64.1542	64.837	0.682817	0.249029	-171.794	1.00299	-61.433	0.630263
101	USV	TRUE	0.770337	332.749	332.753	0.0032	88.4489	87.6176	89.102	1.48438	0.487989	-443.769	1.00378	-69.5136	0.58675
102	USV	TRUE	0.70632	334.604	334.607	0.0024	87.8715	87.4191	88.0334	0.614333	0.246355	-250.761	1.01537	-70.3906	0.570266
103	USV	TRUE	0.970474	342.897	342.926	0.0292	64.3917	59.5006	65.1487	5.64808	1.35738	-66.3516	1.14295	-53.0563	0.877743
104	USV	TRUE	0.987322	343.075	343.132	0.0568	64.1477	60.0285	65.4094	5.38089	0.946312	-23.3385	1.09043	-51.4988	0.865473
105	USV	TRUE	0.996282	343.303	343.342	0.0392	65.6465	59.8055	68.2915	8.48603	2.29915	-77.0131	1.20553	-54.0786	0.855701
106	USV	TRUE	0.700489	343.609	343.623	0.0144	94.1052	82.2665	94.9139	12.6474	6.07252	-913.715	1.00625	-70.7853	0.447803
107	USV	TRUE	0.672618	452.849	452.857	0.0076	84.1348	82.2623	84.1504	1.88802	0.706706	-263.613	1.01529	-75.0278	0.436343
108	USV	TRUE	0.693615	500.045	500.047	0.0016	87.1968	86.9474	87.4462	0.498753	0.197149	-311.721	1	-69.4419	0.590183
109	USV	TRUE	0.809879	549.479	549.485	0.006	83.4623	82.6028	84.3599	1.75708	0.564602	273.136	1.00576	-69.3205	0.579259
