# Supplementary material for: Bazedoxifene reverses sexually dimorphic autistic-like abnormalities in biallelic MDGA1-mutant mice
Source: EMBO Mol Med. 2026 Mar 20;18(4):1358–98. doi: 10.1038/s44321-026-00402-y (PMC13084050; doi:10.1038/s44321-026-00402-y)
Supplement: Supplementary file 17 — Source data Fig. 3 [file 44321_2026_402_MOESM17_ESM.zip › Panel C/Batch1/P6/P6_WT_469.xlsx]

## Sheet: Sheet1
ID	Label	Accepted	Score	Begin Time (s)	End Time (s)	Call Length (s)	Principal Frequency (kHz)	Low Freq (kHz)	High Freq (kHz)	Delta Freq (kHz)	Frequency Standard Deviation (kHz)	Slope (kHz/s)	Sinuosity	Mean Power (dB/Hz)	Tonality
1	USV	TRUE	0.659884	2.11306	2.13626	0.0232	87.3781	55.441	89.7064	34.2654	15.3452	1557.92	1.25479	-72.8372	0.44128
2	USV	TRUE	0.699365	2.29746	2.30146	0.004	65.1302	63.9576	65.5013	1.54376	0.55404	-375.65	1.10911	-66.1273	0.708841
3	USV	TRUE	0.836455	2.51306	2.52026	0.0072	60.9801	59.5102	61.7041	2.19382	0.652722	-268.541	1.03247	-70.4259	0.59242
4	USV	TRUE	0.905252	2.95106	2.95346	0.0024	83.1391	82.2707	84.0074	1.73673	0.625294	-723.637	1	-61.4278	0.788525
5	USV	TRUE	0.97659	3.15119	3.36119	0.21	94.5798	94.347	94.7832	0.436149	0.147389	0.984723	1.04677	-67.2241	0.567089
6	USV	TRUE	0.911466	3.55939	3.57259	0.0132	97.7335	94.0429	98.8833	4.84038	2.07405	-347.825	1.0102	-64.5274	0.691431
7	USV	TRUE	0.934385	3.74939	3.77339	0.024	93.055	90.7458	95.9495	5.20377	1.55298	97.6028	1.15091	-63.568	0.775632
8	USV	TRUE	0.792046	7.34349	7.34829	0.0048	93.026	91.6827	93.5604	1.87775	0.582345	-361.003	1.02349	-64.3313	0.709753
9	USV	TRUE	0.726162	7.54069	7.54749	0.0068	85.471	81.8398	88.4769	6.63705	2.04038	-918.533	1.00668	-62.0467	0.782812
10	USV	TRUE	0.801947	7.71829	7.72789	0.0096	92.0393	89.0334	97.6595	8.62612	2.61244	-856.112	1.00532	-65.0784	0.651659
11	USV	TRUE	0.831944	7.92269	7.92989	0.0072	92.7839	90.9359	94.3129	3.37697	1.02721	-455.439	1.00403	-60.312	0.699265
12	USV	TRUE	0.747304	8.10822	8.11542	0.0072	94.3632	93.3832	95.0464	1.66318	0.523096	-197.934	1.00918	-65.3825	0.539291
13	USV	TRUE	0.888291	8.52742	8.53022	0.0028	90.8643	88.942	91.7178	2.7758	0.989023	-984.288	1.02639	-67.8762	0.704088
14	USV	TRUE	0.711476	10.4525	10.4829	0.0304	95.6771	93.7316	102.951	9.21899	2.72432	-252.294	1.09992	-70.2281	0.656303
15	USV	TRUE	0.698056	11.0425	11.0449	0.0024	88.0112	86.742	88.9464	2.20431	0.796673	-918.463	1.00367	-63.0669	0.753483
16	USV	TRUE	0.885753	11.2356	11.4506	0.215	96.725	92.2317	100.742	8.5104	3.37032	25.6396	2.20439	-72.449	0.464609
17	USV	TRUE	0.622361	12.1511	12.1563	0.0052	87.2853	85.158	90.2529	5.09485	2.46971	-1010.22	1.01857	-69.1605	0.62692
18	USV	TRUE	0.909359	12.3471	12.3503	0.0032	90.8338	90.151	91.2865	1.13555	0.388562	-352.541	1.00359	-60.0055	0.697642
19	USV	TRUE	0.87774	12.5303	12.5459	0.0156	65.1735	63.8977	65.5108	1.61306	0.579698	95.2294	1.01769	-66.2446	0.632639
20	USV	TRUE	0.90128	12.7047	12.7207	0.016	69.7416	68.8509	70.4475	1.59657	0.463238	-38.3527	1.04053	-62.2981	0.793671
21	USV	TRUE	0.854777	12.9163	12.9547	0.0384	70.3273	66.5752	99.5904	33.0152	13.6461	866.391	1.1778	-65.0722	0.591167
22	USV	TRUE	0.65642	14.2386	14.2466	0.008	102	96.5445	102.734	6.18988	2.60888	-874.361	1.24128	-71.9176	0.59847
23	USV	TRUE	0.852675	14.7782	14.8034	0.0252	97.0327	95.4813	99.1946	3.7133	1.14082	34.2417	1.13275	-70.2576	0.66312
24	USV	TRUE	0.697219	17.9012	17.9044	0.0032	106.69	105.443	107.937	2.49377	0.853682	-779.302	1	-66.6782	0.717898
25	USV	TRUE	0.743598	18.1007	18.1215	0.0208	85.5832	82.6664	95.3927	12.7264	4.35029	-581.361	1.03122	-65.5712	0.706104
26	USV	TRUE	0.751501	18.3043	18.3163	0.012	88.4044	83.2832	91.9669	8.68365	2.80404	-765.214	1.02026	-61.5167	0.793843
27	USV	TRUE	0.69924	18.4667	18.4683	0.0016	61.3478	60.849	61.8465	0.997506	0.394299	623.441	1	-62.6526	0.650453
28	USV	TRUE	0.844948	19.0691	19.0815	0.0124	92.9598	84.9871	97.4904	12.5033	4.62966	-984.009	1.00066	-66.6954	0.630808
29	USV	TRUE	0.891229	19.2686	19.2706	0.002	96.9929	96.2537	98.6406	2.38689	0.869339	-1120.92	1.02677	-63.0396	0.71105
30	USV	TRUE	0.852858	19.4658	19.4838	0.018	89.4562	81.7045	92.0019	10.2974	3.50945	-578.53	1.0111	-65.5873	0.657002
31	USV	TRUE	0.720678	19.6406	19.6698	0.0292	70.7874	69.5359	88.9691	19.4332	9.5344	661.854	1.14714	-59.349	0.769103
32	USV	TRUE	0.941919	19.8706	19.8778	0.0072	64.5602	64.2225	64.5722	0.349754	0.125252	-43.7357	1.0021	-58.7757	0.833009
33	USV	TRUE	0.937173	20.0761	20.0781	0.002	101.342	98.5858	102.531	3.94549	1.46948	-1900.22	1.01406	-62.7023	0.784396
34	USV	TRUE	0.624369	20.4697	20.4737	0.004	67.9185	67.0205	68.2451	1.22462	0.399013	-170.873	1.17837	-60.7128	0.806905
35	USV	TRUE	0.74988	25.2706	25.279	0.0084	57.618	55.8293	58.0188	2.18947	0.715695	-259.621	1.02679	-64.4785	0.53304
36	USV	TRUE	0.846581	25.5222	25.5242	0.002	90.8496	90.0703	91.6289	1.5586	0.583176	-779.302	1	-66.5108	0.584795
37	USV	TRUE	0.866629	25.6734	25.689	0.0156	61.0667	60.1463	62.0693	1.92292	0.415571	-71.8676	1.01885	-64.4454	0.706557
38	USV	TRUE	0.962295	26.1469	26.1493	0.0024	90.4289	88.0242	91.1637	3.13947	1.18244	-1308.11	1.04829	-64.6053	0.708642
39	USV	TRUE	0.748671	26.3625	26.3657	0.0032	90.4823	88.1221	91.6921	3.56994	1.13895	-1008.14	1.02627	-66.0971	0.659718
40	USV	TRUE	0.822717	26.5517	26.5549	0.0032	100.809	97.4467	102.546	5.09886	1.78505	-1600.35	1.01595	-68.8821	0.656357
41	USV	TRUE	0.740764	26.7901	26.7977	0.0076	90.2471	88.6636	91.6601	2.99641	0.90812	-383.068	1.00525	-65.3975	0.695117
42	USV	TRUE	0.96465	29.6541	30.1341	0.48	73.5912	34.3511	108.915	74.5642	14.5534	2.27926	24.3575	-87.9415	0.19541
43	USV	TRUE	0.646105	32.0637	32.0721	0.0084	65.754	63.146	65.8209	2.67484	1.14153	-331.512	1.0245	-71.6375	0.546985
44	USV	TRUE	0.909709	32.3393	32.3409	0.0016	88.7018	88.1051	89.4766	1.37157	0.543759	-857.232	1.00263	-70.4507	0.584668
45	USV	TRUE	0.871929	32.7177	32.7325	0.0148	74.1129	71.1293	75.0184	3.88909	1.23309	-94.3637	1.27437	-56.9509	0.796097
46	USV	TRUE	0.600055	34.6903	34.6919	0.0016	57.6246	57.3752	57.6959	0.320627	0.129065	155.86	1.04572	-68.1332	0.636931
47	USV	TRUE	0.937695	34.8811	34.9211	0.04	66.191	63.749	89.5048	25.7558	11.8944	705.09	1.21485	-66.0805	0.600676
48	USV	TRUE	0.933043	35.1167	35.1283	0.0116	95.2573	91.5464	97.9367	6.39027	1.89708	-535.98	1.00682	-57.9366	0.702013
49	USV	TRUE	0.790698	35.3243	35.3339	0.0096	92.3935	87.5322	94.4568	6.92465	1.89429	-622.556	1.04022	-60.4156	0.723287
50	USV	TRUE	0.609898	35.7403	35.7487	0.0084	100.27	92.8779	107.187	14.3095	5.13551	-1943.19	1.02827	-62.1686	0.803095
51	USV	TRUE	0.842843	45.056	45.0592	0.0032	85.7922	83.625	86.2079	2.58283	0.88497	650.964	1.26491	-56.9356	0.864886
52	USV	TRUE	0.850959	45.2139	45.2191	0.0052	61.7572	60.5673	62.0961	1.52886	0.49118	-243.352	1.05811	-50.8247	0.836268
53	USV	TRUE	0.830831	45.4455	45.4627	0.0172	54.318	53.034	55.288	2.254	0.691651	-140.094	1.01005	-46.2886	0.863961
54	USV	TRUE	0.733663	45.6847	45.6871	0.0024	53.1861	52.4513	53.3865	0.935162	0.354547	-389.651	1.03377	-48.4727	0.850166
55	USV	TRUE	0.726287	45.9431	45.9511	0.008	86.1076	83.8216	88.8982	5.07659	1.55013	-623.731	1.00312	-57.302	0.852783
56	USV	TRUE	0.70174	46.1771	46.1871	0.01	86.1098	81.9184	89.9645	8.04607	2.64201	-717.824	1.0199	-61.9295	0.775713
57	USV	TRUE	0.902554	72.994	73.0148	0.0208	94.0281	89.3151	106.356	17.0407	3.25203	343.482	1.23601	-65.6224	0.654478
58	USV	TRUE	0.972801	73.1783	73.1819	0.0036	82.1759	80.4095	83.5638	3.15432	1.03858	-855.095	1.0031	-64.9795	0.614242
59	USV	TRUE	0.636587	73.4287	73.4347	0.006	83.0212	81.9712	86.2372	4.26602	1.74795	-699.276	1.00235	-67.3958	0.707863
60	USV	TRUE	0.670206	73.6811	73.6835	0.0024	109.811	108.742	110.679	1.93712	0.698686	-807.134	1.00174	-69.4164	0.671505
61	USV	TRUE	0.708146	82.1189	82.1221	0.0032	101.427	93.0628	105.903	12.8399	5.17884	-4521.19	1.18109	-61.8455	0.773472
62	USV	TRUE	0.75746	82.3096	82.3112	0.0016	59.0339	57.6267	59.3723	1.74564	0.733893	-1091.02	1.06812	-41.3735	0.918652
63	USV	TRUE	0.945004	82.4836	82.488	0.0044	56.5223	56.189	56.8557	0.666701	0.27584	-153.024	1.00014	-39.5403	0.913323
64	USV	TRUE	0.85376	82.6664	82.6696	0.0032	61.7919	60.1665	62.8978	2.73127	0.917879	-833.42	1.00582	-37.5726	0.933039
65	USV	TRUE	0.612858	82.7928	82.8328	0.04	64.8033	49.6329	72.7893	23.1564	5.76933	-201.239	6.90454	-91.8367	0.158362
66	USV	TRUE	0.771747	82.8716	82.8768	0.0052	83.1763	81.5583	84.3786	2.82033	0.968656	-575.974	1.00762	-65.8376	0.713528
67	USV	TRUE	0.877374	83.0332	83.042	0.0088	67.8851	61.7917	69.0875	7.29575	2.52916	-807.592	1.38131	-57.4086	0.800064
68	USV	TRUE	0.656711	83.252	83.2588	0.0068	74.5177	72.6473	74.7848	2.13751	0.632589	-201.25	1.12101	-64.4764	0.726134
69	USV	TRUE	0.77319	83.4512	83.4612	0.01	75.9687	73.5715	77.0226	3.45119	0.950504	166.568	1.22118	-60.7911	0.802514
70	USV	TRUE	0.946289	116.551	116.553	0.002	58.0934	58.0934	58.0934	1.42109e-14	6.7408e-15	-1.24319e-12	1	-54.8371	0.84396
71	USV	TRUE	0.780176	116.763	116.764	0.0016	86.7652	84.7435	91.1026	6.3591	2.57132	-3974.44	1.00395	-74.5141	0.510183
72	USV	TRUE	0.624137	117.121	117.124	0.0028	67.7681	67.5306	67.7978	0.267189	0.0891293	-67.1507	1.01361	-64.2175	0.572417
73	USV	TRUE	0.65039	117.934	117.949	0.0152	59.4485	55.84	63.3074	7.4674	2.83373	-414.031	1.07062	-75.1306	0.549464
74	USV	TRUE	0.93407	121.31	121.312	0.0016	63.8166	62.9438	64.6894	1.74564	0.690023	-1091.02	1	-69.967	0.654643
75	USV	TRUE	0.957248	121.472	121.48	0.008	62.1599	60.2333	63.0982	2.86486	1.05306	-399.677	1.01306	-43.1435	0.924638
76	USV	TRUE	0.8969	121.667	121.676	0.0084	58.7266	55.8989	60.3372	4.43831	1.33507	-508.722	1.01641	-48.1848	0.869789
77	USV	TRUE	0.917385	121.875	121.877	0.002	61.7205	60.0594	62.8293	2.76986	1.02634	-1360.76	1.00499	-66.6363	0.674387
78	USV	TRUE	0.650543	122.077	122.078	0.0016	58.541	57.4633	59.0843	1.62095	0.652809	-1013.09	1.01707	-70.0248	0.452014
79	USV	TRUE	0.881271	122.296	122.325	0.0292	74.3917	74.1245	87.3408	13.2163	4.80043	466.723	1.02164	-63.1066	0.706175
80	USV	TRUE	0.732201	122.499	122.505	0.006	73.2445	72.4214	73.6846	1.2632	0.417926	165.963	1.04069	-61.8748	0.76939
81	USV	TRUE	0.767631	125.871	125.887	0.016	65.6979	59.5781	92.7575	33.1794	13.0522	2095.4	2.16392	-61.0502	0.781432
82	USV	TRUE	0.786913	126.068	126.077	0.0092	77.2736	74.7827	77.9964	3.21369	0.957142	-292.222	1.09931	-55.6856	0.857988
83	USV	TRUE	0.837989	126.258	126.27	0.0116	74.8723	70.8223	75.3176	4.49526	1.13395	219.799	1.17236	-65.1569	0.708632
84	USV	TRUE	0.732458	132.623	132.625	0.002	75.1205	74.914	75.536	0.622064	0.249589	305.402	1.02201	-56.6681	0.83842
85	USV	TRUE	0.601218	134.094	134.096	0.0028	91.8237	89.5452	93.9686	4.42347	1.49192	-1519.73	1.0025	-69.1643	0.716163
86	USV	TRUE	0.809153	134.26	134.265	0.0056	68.7405	68.1468	68.7851	0.638285	0.188623	-33.5312	1.04944	-56.2009	0.849328
87	USV	TRUE	0.600817	137.565	137.567	0.0024	61.9873	58.9815	63.7241	4.74261	1.72779	-1976.09	1.00611	-67.9423	0.745521
88	USV	TRUE	0.823817	137.746	137.762	0.016	69.7034	66.3487	70.7935	4.44481	1.05304	-103.33	1.15959	-66.7849	0.717373
89	USV	TRUE	0.93514	142.396	142.402	0.006	68.2024	66.2355	68.4473	2.21173	0.74086	335.787	1.09233	-63.3266	0.768095
90	USV	TRUE	0.94507	153.51	153.527	0.0172	70.8336	69.963	71.258	1.29497	0.419602	30.66	1.02079	-40.2805	0.915912
91	USV	TRUE	0.934518	153.695	153.718	0.0224	68.4047	64.6196	69.5774	4.95784	1.33973	-140.563	1.06999	-55.4102	0.86134
92	USV	TRUE	0.935996	153.882	153.895	0.0136	72.9109	72.5946	72.9195	0.324916	0.139729	22.1238	1.00341	-44.076	0.916479
93	USV	TRUE	0.979297	154.053	154.065	0.012	77.2146	73.6599	77.4299	3.76999	1.08429	-337.001	1.02617	-47.8401	0.847979
94	USV	TRUE	0.717768	154.247	154.267	0.02	82.2938	76.8907	83.0063	6.11566	1.71945	-74.0882	1.2835	-49.4131	0.87532
95	USV	TRUE	0.909453	154.447	154.466	0.0188	80.8703	77.0554	81.1746	4.11917	1.04033	-47.6197	1.1514	-48.5266	0.873918
96	USV	TRUE	0.851523	154.668	154.679	0.0108	77.3544	74.6083	77.9334	3.32502	0.893844	179.373	1.14273	-53.284	0.852854
97	USV	TRUE	0.616664	158.873	158.879	0.006	68.0815	67.6331	68.3491	0.715957	0.224295	-43.9178	1.04801	-59.4171	0.693971
98	USV	TRUE	0.799467	159.074	159.077	0.0036	68.8739	68.0872	69.0743	0.987116	0.316421	-188.472	1.10183	-61.6089	0.784779
99	USV	TRUE	0.703581	192.148	192.152	0.004	67.811	67.3434	68.004	0.660551	0.224456	-106.943	1.06425	-60.9121	0.78325
100	USV	TRUE	0.766285	205.479	205.489	0.01	69.7008	68.851	69.8381	0.987116	0.291701	-77.5432	1.02228	-55.8104	0.720472
101	USV	TRUE	0.777359	205.699	205.705	0.006	75.9657	74.5934	76.1248	1.53139	0.51022	197.611	1.06088	-68.2064	0.642778
102	USV	TRUE	0.666455	222.691	222.697	0.0064	57.7368	56.3489	58.6348	2.28595	0.74089	-363.774	1.00894	-65.3958	0.70843
103	USV	TRUE	0.939133	222.864	222.869	0.0048	68.1943	66.7563	69.4509	2.69465	1.05381	-588.019	1.00402	-59.0481	0.848214
104	USV	TRUE	0.825824	223.029	223.043	0.0136	64.0713	58.1478	64.642	6.49418	1.76729	-345.303	1.15644	-65.3063	0.716658
105	USV	TRUE	0.922609	223.22	223.224	0.004	71.8299	70.8799	72.4385	1.5586	0.52289	-389.651	1.01041	-47.9674	0.856893
106	USV	TRUE	0.759973	223.405	223.418	0.0128	73.667	72.4498	74.0073	1.55756	0.377094	-82.2296	1.02004	-43.7117	0.857429
107	USV	TRUE	0.984873	223.567	223.62	0.0528	70.56	70.1684	88.3273	18.1589	4.64964	275.302	1.24085	-51.277	0.858184
108	USV	TRUE	0.777743	223.751	223.805	0.054	73.2565	72.0578	93.2667	21.2088	7.9333	395.715	1.04226	-52.3323	0.835364
109	USV	TRUE	0.950258	223.976	223.986	0.0104	78.9251	75.8005	79.7861	3.98557	1.11484	-55.0867	1.43821	-52.8154	0.860376
110	USV	TRUE	0.681145	228.246	228.249	0.0036	104.914	104.549	105.195	0.646112	0.256105	-33.3986	1.14242	-73.4587	0.576837
111	USV	TRUE	0.751033	233.056	233.068	0.0116	108.1	95.43	110.141	14.7112	4.58321	-1219.62	1.05623	-71.7939	0.590269
112	USV	TRUE	0.947199	235.067	235.079	0.0124	75.0178	69.9115	76.5021	6.59067	2.25462	579.77	1.05487	-44.4487	0.877721
113	USV	TRUE	0.931217	235.262	235.265	0.0032	58.6747	57.1235	61.1091	3.98557	1.33894	-1210.7	1.00731	-57.2017	0.79206
114	USV	TRUE	0.787943	235.497	235.501	0.0036	65.6068	61.2204	67.8408	6.62035	2.2249	-1806.9	1.00859	-39.0024	0.926697
115	USV	TRUE	0.984635	235.67	235.679	0.0084	61.4164	58.422	62.6974	4.27543	1.39892	452.364	1.07803	-45.7372	0.923209
116	USV	TRUE	0.960176	235.87	235.872	0.0016	58.8113	58.4105	59.0339	0.623441	0.249933	-389.651	1.00816	-60.3876	0.765276
117	USV	TRUE	0.655216	236.091	236.115	0.0244	84.1861	58.1477	91.2416	33.0939	11.2144	1141.76	1.74843	-63.4969	0.709184
118	USV	TRUE	0.889273	236.273	236.291	0.0184	60.6574	58.2898	75.4938	17.204	5.70736	-939.026	1.00902	-53.3539	0.847935
119	USV	TRUE	0.788164	236.522	236.538	0.0164	91.5103	83.5689	95.3772	11.8083	3.39468	-666.854	1.03735	-60.9625	0.791666
120	USV	TRUE	0.754121	236.697	236.699	0.0024	71.5897	70.7213	71.7233	1.00196	0.375669	-389.651	1.07534	-51.6973	0.838107
121	USV	TRUE	0.746508	236.896	236.904	0.0084	96.6772	94.6214	99.0819	4.46057	1.31343	-504.552	1.00582	-64.6013	0.736493
122	USV	TRUE	0.720513	237.089	237.093	0.0036	101.393	97.667	105.571	7.90435	3.36182	-2684.94	1.12234	-73.236	0.61236
123	USV	TRUE	0.602899	243.457	243.461	0.0044	107.388	105.421	107.7	2.27853	0.772128	-489.561	1.07777	-69.4675	0.597401
124	USV	TRUE	0.710394	243.746	243.751	0.0048	65.5327	64.4862	65.8295	1.34337	0.419433	-224.391	1.08406	-61.9085	0.77163
125	USV	TRUE	0.836488	243.966	243.968	0.002	95.2533	92.9554	96.037	3.08158	1.1862	-1516.62	1.03255	-67.384	0.67384
126	USV	TRUE	0.904587	244.139	244.146	0.0068	71.8001	70.2044	72.0598	1.85548	0.621007	-269.495	1.03373	-62.4939	0.593125
127	USV	TRUE	0.637722	244.39	244.395	0.0052	94.3857	92.9384	95.5087	2.57031	0.847343	-490.729	1.01499	-71.435	0.604907
128	USV	TRUE	0.613173	244.651	244.657	0.006	88.4136	84.2054	91.1358	6.93048	2.3222	-1201.34	1.01369	-68.8973	0.695742
129	USV	TRUE	0.650791	246.497	246.5	0.0028	69.4972	69.0593	70.3359	1.27657	0.461338	-462.987	1.01514	-67.6613	0.710601
130	USV	TRUE	0.779068	246.843	246.849	0.0064	93.1388	91.7583	95.1501	3.39173	0.996467	-551.215	1.00676	-73.2011	0.535333
131	USV	TRUE	0.628233	251.082	251.084	0.0016	66.5994	65.976	67.2229	1.24688	0.492874	-779.302	1	-74.4193	0.535244
132	USV	TRUE	0.846972	251.282	251.295	0.0124	93.3859	89.9792	95.4715	5.49222	1.50968	-396.745	1.01772	-66.9859	0.661281
133	USV	TRUE	0.671373	251.675	251.688	0.0132	68.1135	62.7369	101.976	39.2387	12.3536	2214.61	1.39153	-66.837	0.601303
134	USV	TRUE	0.788057	259.786	259.807	0.0212	66.3415	54.7654	67.5949	12.8295	5.36196	-615.243	1.03299	-69.896	0.642752
135	USV	TRUE	0.787656	260.076	260.089	0.0128	93.7442	91.2207	95.299	4.07835	1.18571	-302.765	1.02414	-71.2164	0.533478
136	USV	TRUE	0.675465	260.301	260.32	0.0188	94.7433	91.1229	96.6776	5.55468	2.11214	-252.689	1.02	-76.3741	0.452663
137	USV	TRUE	0.681842	260.561	260.564	0.0036	93.7809	93.0313	94.293	1.26173	0.436629	-357.827	1.00677	-65.4515	0.710166
138	USV	TRUE	0.985296	265.846	265.89	0.0436	62.9658	58.4458	65.443	6.99712	1.63646	-51.1338	1.18894	-64.4103	0.713903
139	USV	TRUE	0.909708	266.079	266.114	0.0348	67.9661	63.589	68.2024	4.6134	1.72113	-147	1.03883	-61.0112	0.701579
140	USV	TRUE	0.913315	266.413	266.415	0.002	90.0708	89.6211	90.5206	0.899537	0.320169	-425.594	1.00633	-63.1447	0.635409
141	USV	TRUE	0.936267	266.616	266.665	0.0488	51.4214	49.3453	52.6335	3.2882	0.977227	-34.8064	1.02286	-74.6728	0.485184
142	USV	TRUE	0.812034	266.818	266.837	0.0188	67.8708	67.0306	68.0199	0.989324	0.245416	-14.6402	1.0173	-58.7223	0.642319
143	USV	TRUE	0.908885	267.071	267.093	0.022	62.2993	58.9067	63.5667	4.66002	1.40583	21.3039	1.18533	-41.8153	0.924897
144	USV	TRUE	0.996785	267.265	267.314	0.0496	60.338	57.9332	71.2396	13.3064	5.37419	-296.074	1.14555	-44.5437	0.918301
145	USV	TRUE	0.787741	267.483	267.497	0.0148	67.0341	56.5372	76.8287	20.2915	7.79296	-1532.38	1.11703	-50.9752	0.874238
146	USV	TRUE	0.950248	267.707	267.71	0.0024	55.9226	54.9874	56.5238	1.53634	0.557485	-640.141	1.00745	-56.678	0.87509
147	USV	TRUE	0.795646	268.116	268.119	0.0024	66.5584	60.8806	70.5662	9.68561	3.50445	-4035.67	1.00071	-49.3093	0.924914
148	USV	TRUE	0.722796	268.535	268.54	0.0052	59.5399	57.5657	60.4231	2.85744	0.920694	-537.804	1.0253	-55.6761	0.862933
149	USV	TRUE	0.725105	268.747	268.751	0.004	59.0229	57.4566	59.3445	1.88793	0.697459	-487.512	1.00496	-73.8021	0.541582
150	USV	TRUE	0.838939	278.727	278.731	0.0032	89.985	88.1221	90.8534	2.73127	0.933688	-833.42	1.02235	-66.9447	0.714949
151	USV	TRUE	0.813867	278.995	278.998	0.0028	59.2725	58.2706	61.744	3.47346	1.26255	1251.12	1.03386	-65.423	0.650536
152	USV	TRUE	0.981996	279.231	279.276	0.0448	58.3208	55.5109	59.3877	3.87675	1.29361	-50.1722	1.05861	-65.8311	0.780063
153	USV	TRUE	0.884438	279.453	279.462	0.0084	72.8262	70.3386	73.7614	3.42273	1.05508	-295.627	1.23654	-65.0633	0.711022
154	USV	TRUE	0.873231	281.482	281.487	0.0048	75.377	74.9094	75.659	0.749614	0.237388	19.9821	1.07245	-54.9414	0.851078
155	USV	TRUE	0.873605	282.591	282.594	0.0028	62.3045	60.9685	63.2397	2.27111	0.820152	-832.315	1.00726	-71.1835	0.646619
156	USV	TRUE	0.64495	283.103	283.105	0.0016	107.95	107.024	108.52	1.49626	0.597287	-935.162	1.00886	-73.3814	0.625984
157	USV	TRUE	0.856271	283.753	283.759	0.0064	63.1135	57.2502	65.3029	8.05278	2.63114	-1260.41	1.02804	-67.5017	0.736
158	USV	TRUE	0.924519	283.939	283.943	0.0048	67.9654	67.5367	68.3165	0.779863	0.2693	-67.7913	1.09469	-59.926	0.699655
159	USV	TRUE	0.820272	284.158	284.165	0.0072	90.8911	85.384	93.5704	8.18638	2.24008	-956.679	1.03596	-59.4284	0.77459
160	USV	TRUE	0.862391	284.329	284.352	0.0224	91.4031	81.4657	93.549	12.0833	4.68833	-554.099	1.01706	-58.2682	0.759314
161	USV	TRUE	0.859592	284.5	284.51	0.01	74.7361	73.8072	76.1415	2.33435	0.666476	-39.5213	1.20601	-53.5576	0.842952
162	USV	TRUE	0.811095	284.697	284.715	0.0188	72.275	70.7754	100.622	29.8464	11.7378	1740.04	2.65998	-60.5504	0.710803
163	USV	TRUE	0.784696	284.877	284.879	0.0016	73.214	72.9825	73.312	0.329533	0.134335	77.9302	1.10407	-56.6458	0.853941
164	USV	TRUE	0.797721	288.215	288.223	0.0076	93.51	92.2935	94.1578	1.8643	0.625638	-252.489	1.02854	-66.6475	0.640149
165	USV	TRUE	0.624362	289.662	289.664	0.002	93.0919	91.8227	94.3343	2.51158	0.94897	-1267.88	1.00026	-71.7229	0.655683
166	USV	TRUE	0.720244	290.208	290.215	0.0068	103.556	95.7195	105.722	10.0021	4.15689	-1694.42	1.02896	-73.2819	0.600746
167	USV	TRUE	0.747625	290.652	290.659	0.0064	106.397	104.616	107.11	2.49377	0.80768	-389.651	1.02011	-60.4448	0.791483
168	USV	TRUE	0.740364	293.664	293.676	0.0116	75.4675	72.8698	76.2913	3.42151	0.965531	-114.656	1.21992	-52.8385	0.883777
169	USV	TRUE	0.96954	293.857	293.867	0.0096	96.7755	92.79	97.681	4.89105	1.58324	499.766	1.06568	-60.3069	0.793108
170	USV	TRUE	0.945364	294.064	294.067	0.0028	106.405	105.885	106.791	0.905474	0.311266	-316.315	1.0022	-57.0342	0.838978
171	USV	TRUE	0.735978	296.14	296.153	0.0124	98.0168	95.0258	99.6669	4.64116	1.51955	-376.861	1.08968	-56.6843	0.853835
172	USV	TRUE	0.751445	296.329	296.342	0.0136	81.555	58.3832	84.0617	25.6785	11.6979	2011.27	1.40813	-58.2507	0.864974
173	USV	TRUE	0.788784	296.507	296.526	0.0188	70.7814	68.6399	99.3093	30.6694	10.8976	1128.8	1.30969	-53.6084	0.831085
174	USV	TRUE	0.846595	296.716	296.728	0.012	73.9219	70.159	74.6344	4.47542	1.16332	206.086	1.1637	-48.0917	0.875796
175	USV	TRUE	0.863132	296.923	296.935	0.012	115.328	98.1954	117.27	19.0743	6.72934	1599.39	1.2494	-66.6624	0.718511
176	USV	TRUE	0.797717	298.253	298.278	0.0252	98.3316	71.8856	104.795	32.9092	13.0291	1324.42	1.51715	-58.5358	0.766691
177	USV	TRUE	0.877772	301.601	301.615	0.0132	95.0005	83.3184	104.538	21.2193	6.30244	-1555.5	1.0615	-55.6668	0.865249
178	USV	TRUE	0.847447	301.802	301.807	0.0052	87.479	83.3524	91.331	7.97857	2.99964	-1758.75	1.03664	-56.5951	0.855424
179	USV	TRUE	0.990833	301.95	301.978	0.028	73.5753	69.2167	88.5131	19.2964	5.93717	538.914	1.60238	-53.3759	0.869736
180	USV	TRUE	0.675528	302.147	302.153	0.006	74.8179	74.1882	75.4066	1.21835	0.387405	-20.4719	1.1368	-48.3575	0.912138
181	USV	TRUE	0.927538	302.347	302.349	0.0024	73.3643	73.0981	73.4284	0.330331	0.1342	-114.208	1.01961	-43.7352	0.915215
182	USV	TRUE	0.781617	302.55	302.554	0.0048	99.8769	94.9488	106.223	11.2739	4.27382	-2687.29	1.06505	-67.1557	0.706185
183	USV	TRUE	0.784748	302.725	302.768	0.0428	68.2951	66.8762	96.2015	29.3254	6.15862	655.233	1.10071	-59.7788	0.647398
184	USV	TRUE	0.757677	302.932	302.938	0.006	67.5807	66.0592	67.6549	1.59571	0.504985	-229.37	1.05004	-64.8482	0.717684
185	USV	TRUE	0.679848	303.356	303.358	0.0016	112.651	112.028	113.275	1.24688	0.492874	-779.302	1	-73.3229	0.578952
186	USV	TRUE	0.792431	311.507	311.511	0.004	84.6248	82.7174	86.1834	3.46604	1.12151	-843.231	1.00295	-70.0172	0.664143
187	USV	TRUE	0.817711	311.763	311.767	0.0032	93.4965	92.8136	93.9492	1.13555	0.388562	-352.541	1.00359	-63.7497	0.601524
188	USV	TRUE	0.859479	311.915	311.924	0.0092	70.824	70.375	71.0578	0.682817	0.237881	-44.8058	1.03563	-58.6605	0.80611
189	USV	TRUE	0.718049	312.155	312.17	0.0152	68.7481	68.3259	84.6882	16.3623	8.14693	1111.89	1.07098	-68.8252	0.62912
190	USV	TRUE	0.725095	312.37	312.371	0.0016	70.7791	70.503	70.877	0.374065	0.153618	-233.791	1.01068	-64.4714	0.698341
191	USV	TRUE	0.655424	315.202	315.208	0.006	57.7701	56.8623	64.5735	7.71117	2.68073	-1322.61	1.00749	-73.9935	0.588834
192	USV	TRUE	0.87738	315.358	315.384	0.026	67.5674	56.5236	69.0333	12.5097	4.241	-504.448	1.04944	-59.6339	0.771685
193	USV	TRUE	0.845895	315.546	315.61	0.0644	59.8392	53.5952	103.577	49.982	10.6869	-8.63057	1.88269	-59.6414	0.706788
194	USV	TRUE	0.736834	315.789	315.791	0.0024	86.8524	84.7149	90.4595	5.74457	2.09072	-2393.57	1.00416	-59.753	0.838344
195	USV	TRUE	0.888976	315.942	315.945	0.0024	71.3806	71.0467	71.7146	0.667973	0.240498	-278.322	1	-47.5718	0.912804
196	USV	TRUE	0.881511	316.133	316.146	0.0132	70.8551	67.7528	71.7457	3.99299	1.08266	-123.202	1.21345	-48.863	0.864197
197	USV	TRUE	0.993484	316.339	316.347	0.0084	71.7883	69.6656	72.4609	2.7953	0.828809	-221.552	1.1752	-53.495	0.847525
198	USV	TRUE	0.957119	316.539	316.57	0.0308	73.5865	70.4441	87.3034	16.8593	5.66984	472.31	1.43488	-54.172	0.865978
199	USV	TRUE	0.94464	316.751	316.759	0.0084	74.3133	70.5281	75.2113	4.68323	1.39498	498.622	1.06019	-51.7254	0.885446
200	USV	TRUE	0.760208	318	318.008	0.0084	92.7532	89.9224	92.7978	2.87535	0.99417	352.298	1.02617	-68.7978	0.59162
201	USV	TRUE	0.853863	318.541	318.546	0.0048	75.0781	71.5675	75.9465	4.37893	1.37101	815.392	1.06743	-62.472	0.789222
202	USV	TRUE	0.67664	318.728	318.731	0.0032	74.8482	73.7869	75.1896	1.40274	0.532327	-463.87	1.05254	-62.4407	0.773095
203	USV	TRUE	0.6692	323.144	323.151	0.0064	67.8872	65.0001	68.2138	3.21369	1.05306	-438.403	1.14805	-70.8982	0.653572
204	USV	TRUE	0.886516	323.318	323.322	0.0044	72.7463	72.5496	72.9281	0.378518	0.144206	31.2707	1.03131	-57.2454	0.776658
205	USV	TRUE	0.718424	323.475	323.484	0.0096	70.0816	68.2558	70.7347	2.47892	0.735629	-240.998	1.01895	-57.2816	0.704327
206	USV	TRUE	0.723882	323.634	323.646	0.0116	69.2224	69.1927	70.4915	1.29884	0.48209	-114.131	1.01972	-55.8809	0.763524
207	USV	TRUE	0.818889	323.804	323.807	0.0028	71.5638	70.8142	72.0462	1.23204	0.431106	-436.48	1.00563	-57.184	0.772922
208	USV	TRUE	0.992525	323.97	323.976	0.0064	77.7925	76.4863	78.0449	1.5586	0.537638	-248.398	1.02761	-51.9784	0.843839
209	USV	TRUE	0.960348	324.141	324.144	0.0028	77.6008	77.2735	77.9332	0.659721	0.271043	-239.083	1.0083	-49.7901	0.831775
210	USV	TRUE	0.832439	324.307	324.321	0.0148	71.9633	69.9974	71.993	1.99558	0.676155	-130.588	1.01416	-53.8307	0.781687
211	USV	TRUE	0.851166	324.662	324.865	0.2028	77.6377	73.8705	80.3615	6.49105	1.79298	-15.3138	1.0232	-41.6268	0.91929
212	USV	TRUE	0.882582	325.041	325.06	0.0196	73.9628	71.2466	75.2225	3.97586	0.935974	-60.8206	1.16024	-41.3727	0.922722
213	USV	TRUE	0.812454	325.243	325.261	0.018	69.6805	65.9101	70.3187	4.40862	1.2606	-181.955	1.0878	-48.4579	0.858936
214	USV	TRUE	0.685193	325.47	325.478	0.0084	99.9461	98.6536	101.571	2.91746	0.92715	153.61	1.40302	-66.1177	0.714818
215	USV	TRUE	0.644862	325.851	325.858	0.0068	72.4584	69.8458	73.3193	3.47346	1.08282	-501.22	1.0247	-46.4591	0.91662
216	USV	TRUE	0.96732	330.62	330.623	0.0028	72.7903	71.8255	73.0872	1.26173	0.465426	454.151	1.03671	-56.9253	0.847841
217	USV	TRUE	0.85789	348.74	348.746	0.0064	82.8723	80.3933	85.366	4.97269	1.55641	-769.706	1.00336	-52.833	0.886798
218	USV	TRUE	0.799347	355.971	355.98	0.0096	73.2672	71.664	74.1281	2.46408	0.732759	-70.4226	1.23288	-48.0102	0.872317
219	USV	TRUE	0.988054	356.167	356.173	0.006	107.16	106.756	107.902	1.14646	0.405731	199.259	1.03091	-53.9528	0.844516
220	USV	TRUE	0.956686	376.415	376.418	0.0032	84.4436	82.9889	88.0581	5.06917	1.65084	-1431.81	1.03186	-50.4198	0.912283
221	USV	TRUE	0.958468	376.53	376.576	0.046	69.6135	67.2893	92.1296	24.8404	9.06145	466.232	1.49907	-50.1848	0.863497
222	USV	TRUE	0.793616	376.722	376.764	0.042	82.3068	69.9332	89.2519	19.3187	6.65258	372.461	1.33368	-51.9195	0.864786
223	USV	TRUE	0.91327	376.949	376.973	0.024	109.506	96.1291	114.345	18.2159	7.09112	-807.47	1.12067	-60.3818	0.782392
224	USV	TRUE	0.933565	377.171	377.175	0.0032	83.692	82.0443	84.3155	2.27111	0.791854	700.444	1.03238	-57.455	0.85185
225	USV	TRUE	0.985824	389.337	389.587	0.25	84.9671	64.0894	89.2538	25.1644	8.67756	20.3906	2.64037	-61.5062	0.66754
226	USV	TRUE	0.813046	389.805	389.817	0.0124	82.4074	79.5351	85.4727	5.93754	1.52214	-400.799	1.01773	-51.3842	0.863798
227	USV	TRUE	0.778694	390.022	390.024	0.002	73.0932	72.4742	73.4093	0.935162	0.356582	467.581	1.01392	-50.4339	0.837868
228	USV	TRUE	0.887984	396.355	396.356	0.0016	83.9364	83.0903	84.9607	1.87032	0.740483	-1168.95	1.00122	-52.8279	0.916087
229	USV	TRUE	0.954573	396.594	396.596	0.0028	67.6844	66.8903	67.8848	0.994537	0.339559	-204.986	1.19685	-54.1275	0.789055
230	USV	TRUE	0.767718	396.762	396.772	0.0104	88.7768	81.9857	98.4804	16.4947	5.05185	-1634.3	1.00828	-57.879	0.842223
231	USV	TRUE	0.905565	405.148	405.16	0.012	95.9573	92.4839	96.9147	4.43089	1.25782	304.157	1.12254	-50.3266	0.88961
232	USV	TRUE	0.785325	405.361	405.377	0.016	83.2627	79.2326	90.8108	11.5782	3.56561	-729.33	1.0202	-55.2318	0.855663
233	USV	TRUE	0.804275	405.566	405.604	0.038	91.6331	82.6555	98.9882	16.3327	4.04106	-39.6427	1.37631	-57.0013	0.854274
234	USV	TRUE	0.992717	405.663	405.674	0.0108	67.1072	65.8981	67.1362	1.2381	0.429546	-83.579	1.02318	-43.824	0.918007
235	USV	TRUE	0.842077	405.909	405.913	0.0044	82.1714	80.8651	83.4182	2.55314	0.817829	-566.505	1.00212	-49.3915	0.857416
236	USV	TRUE	0.921155	406.14	406.169	0.0296	73.3894	72.5849	83.5398	10.9549	5.12384	368.035	1.01996	-45.7444	0.91327
237	USV	TRUE	0.83282	406.396	406.425	0.0284	73.5416	70.0575	96.7601	26.7026	8.96559	780.667	2.21799	-52.071	0.876449
238	USV	TRUE	0.838498	406.702	406.709	0.0072	105.519	104.117	106.286	2.16969	0.646305	-285.757	1.01881	-52.434	0.845767
239	USV	TRUE	0.711334	425.803	425.809	0.0056	80.5848	78.759	82.1582	3.39924	1.08622	-606.875	1.00181	-62.2258	0.799358
240	USV	TRUE	0.777901	425.969	425.975	0.006	58.4413	57.5655	60.0222	2.45666	0.724168	-373.934	1.01548	-58.9297	0.845312
241	USV	TRUE	0.957363	426.192	426.223	0.0308	70.0971	57.4428	72.1168	14.6741	3.76	-198.979	1.33254	-54.7711	0.855697
242	USV	TRUE	0.764603	426.416	426.419	0.0036	66.3469	64.2316	67.5863	3.35471	1.09659	-893.554	1.01219	-67.2826	0.734732
243	USV	TRUE	0.929957	426.456	426.468	0.0116	97.4527	95.4488	100.637	5.18792	1.32505	-347.6	1.10666	-52.5063	0.881957
244	USV	TRUE	0.616397	426.648	426.649	0.0016	94.9087	93.9646	96.209	2.24439	0.891076	-1402.74	1.00292	-62.4121	0.836564
245	USV	TRUE	0.754002	435.276	435.286	0.01	89.2613	83.1457	93.0836	9.93795	3.44531	-1109.7	1.02513	-69.9747	0.654909
246	USV	TRUE	0.948479	435.505	435.521	0.0156	66.6266	57.6857	67.5903	9.90462	2.38107	-390.897	1.22611	-59.11	0.778992
247	USV	TRUE	0.824395	435.788	435.791	0.0028	93.4667	88.9764	94.0827	5.10628	1.80247	-1629.29	1.08313	-59.1812	0.778819
248	USV	TRUE	0.851289	435.986	435.992	0.0068	72.5984	71.5259	72.7728	1.24688	0.392158	-151.923	1.04097	-58.7216	0.766513
249	USV	TRUE	0.924808	443.77	443.776	0.0064	82.1948	80.703	82.854	2.15106	0.681367	-319.597	1.01111	-57.3714	0.830186
250	USV	TRUE	0.886439	443.949	443.963	0.014	69.4087	68.3386	107.871	39.532	19.1405	3302.11	1.14389	-60.4621	0.640879
251	USV	TRUE	0.950207	444.127	444.147	0.0192	97.611	93.1813	105.263	12.0817	3.79349	-587.633	1.2999	-55.4234	0.865623
252	USV	TRUE	0.785638	459.277	459.28	0.0036	87.0959	82.6205	91.5713	8.95084	3.67921	-2980.01	1.03243	-57.5558	0.848973
253	USV	TRUE	0.918152	459.436	459.463	0.0272	88.766	61.1015	92.9177	31.8161	11.4772	1112.74	1.45639	-52.4169	0.867825
254	USV	TRUE	0.869755	459.604	459.623	0.0184	69.3926	69.3834	70.0764	0.692953	0.271168	30.501	1.00314	-46.8711	0.921305
255	USV	TRUE	0.712622	459.774	459.807	0.0328	92.9978	68.7488	98.8017	30.0529	12.1681	1067.14	1.37081	-49.2163	0.874994
256	USV	TRUE	0.732573	464.464	464.47	0.006	84.7207	82.3679	90.6508	8.28286	2.99922	-1521.17	1.04426	-56.6474	0.846759
257	USV	TRUE	0.818588	499.599	499.613	0.0148	58.7315	56.1338	59.3178	3.184	0.80148	-106.261	1.07785	-54.2006	0.87072
258	USV	TRUE	0.809846	500.037	500.044	0.0076	65.0748	64.8805	65.2655	0.385001	0.144556	37.4317	1.01677	-57.6314	0.840052
