# Supplementary material for: Bazedoxifene reverses sexually dimorphic autistic-like abnormalities in biallelic MDGA1-mutant mice
Source: EMBO Mol Med. 2026 Mar 20;18(4):1358–98. doi: 10.1038/s44321-026-00402-y (PMC13084050; doi:10.1038/s44321-026-00402-y)
Supplement: Supplementary file 17 — Source data Fig. 3 [file 44321_2026_402_MOESM17_ESM.zip › Panel C/Batch1/P6/P6_WT_471.xlsx]

## Sheet: Sheet1
ID	Label	Accepted	Score	Begin Time (s)	End Time (s)	Call Length (s)	Principal Frequency (kHz)	Low Freq (kHz)	High Freq (kHz)	Delta Freq (kHz)	Frequency Standard Deviation (kHz)	Slope (kHz/s)	Sinuosity	Mean Power (dB/Hz)	Tonality
1	USV	TRUE	0.919399	68.5431	68.5639	0.0208	62.9891	54.7414	63.3305	8.58916	1.89996	-228.758	1.15882	-53.1216	0.87405
2	USV	TRUE	0.740284	68.7547	68.7575	0.0028	86.0248	84.2212	87.4275	3.20627	1.14612	-1166.3	1.00334	-67.1606	0.69827
3	USV	TRUE	0.656559	68.9911	68.9991	0.008	81.8957	79.2313	88.5829	9.35162	3.54144	-1207.6	1.00294	-68.0282	0.726007
4	USV	TRUE	0.977475	364.95	364.977	0.0276	87.5749	83.4854	90.848	7.36255	1.47852	51.1711	1.40305	-52.5358	0.879529
5	USV	TRUE	0.928488	365.082	365.086	0.0032	65.8328	65.0609	66.7531	1.6922	0.595569	-542.728	1.00218	-43.3863	0.9166
6	USV	TRUE	0.894515	365.232	365.275	0.0432	71.8243	65.7377	90.1832	24.4455	6.48996	249.003	1.62168	-43.6252	0.870354
7	USV	TRUE	0.740965	365.411	365.451	0.0396	71.976	68.0355	82.5643	14.5288	4.12449	282.213	1.2241	-52.7483	0.84413
8	USV	TRUE	0.769642	374.465	374.466	0.0016	84.2146	80.9282	85.5417	4.61347	1.88032	-2883.42	1.01039	-64.6685	0.75158
9	USV	TRUE	0.782587	374.634	374.644	0.0096	66.5656	64.9996	67.1891	2.18947	0.67546	108.46	1.1399	-51.9938	0.869284
10	USV	TRUE	0.943372	380.288	380.292	0.004	65.7783	63.0322	66.1123	3.0801	1.01829	583.633	1.32889	-55.7287	0.855433
11	USV	TRUE	0.739196	380.418	380.423	0.0052	68.0315	66.1463	68.3877	2.24142	0.795032	-441.237	1.06258	-60.4702	0.807219
12	USV	TRUE	0.84096	380.462	380.472	0.0104	104.277	99.9434	104.99	5.04695	2.24507	522.13	1.13855	-68.0573	0.702828
13	USV	TRUE	0.621876	380.632	380.637	0.0044	90.5279	88.8559	91.4934	2.63752	1.1048	-599.328	1	-72.01	0.474673
14	USV	TRUE	0.778273	380.771	380.774	0.0032	91.601	90.4952	91.7495	1.2543	0.416088	261.313	1.17661	-55.1667	0.86451
15	USV	TRUE	0.711134	380.961	380.965	0.0036	88.555	86.5065	90.2027	3.69612	1.22826	-1012.31	1.00191	-58.3301	0.837673
16	USV	TRUE	0.621778	381.152	381.156	0.004	91.8972	90.2718	95.0737	4.80198	1.51178	-1109.91	1.02557	-65.9472	0.740978
17	USV	TRUE	0.851312	381.372	381.374	0.0016	67.8183	67.5422	67.9162	0.374065	0.153618	-233.791	1.01068	-57.7062	0.773271
18	USV	TRUE	0.675418	388.124	388.131	0.0072	90.1619	88.0467	91.5053	3.45862	1.11106	-490.042	1.0086	-61.2608	0.721313
19	USV	TRUE	0.814228	388.328	388.34	0.0124	100.545	97.6464	102.045	4.39851	1.61398	-334.053	1.01141	-67.4281	0.634649
20	USV	TRUE	0.64832	397.764	397.768	0.004	79.2874	78.7456	79.4358	0.690239	0.245962	-170.873	1.01811	-69.3947	0.548473
21	USV	TRUE	0.812102	410.749	410.753	0.0036	61.4052	58.5215	62.5892	4.06777	1.554	-1146.96	1.00604	-65.6528	0.760104
22	USV	TRUE	0.904636	410.963	410.966	0.0028	80.28	79.4859	81.0742	1.58829	0.562823	-574.315	1.00037	-60.3484	0.785878
23	USV	TRUE	0.747451	416.603	416.605	0.002	57.1625	54.3837	57.875	3.49127	1.2894	-1576.42	1.05331	-57.8979	0.835725
24	USV	TRUE	0.852012	416.784	416.798	0.014	69.8073	66.0244	71.4253	5.40091	1.70299	318.28	1.19097	-55.7394	0.870523
25	USV	TRUE	0.980299	418.54	418.55	0.01	93.7553	89.343	94.6942	5.35121	1.87488	603.067	1.07311	-56.5397	0.838336
26	USV	TRUE	0.915595	437.493	437.498	0.0048	83.8292	82.9683	84.5417	1.57345	0.477802	304.115	1.00832	-56.0515	0.838042
27	USV	TRUE	0.6716	441.304	441.31	0.0056	82.137	79.8362	83.3691	3.53283	1.09287	600.248	1.02273	-64.7018	0.723888
28	USV	TRUE	0.768099	465.567	465.576	0.0088	65.6908	63.7666	66.1092	2.34259	0.722324	-199.377	1.07744	-53.981	0.840586
29	USV	TRUE	0.62834	471.657	471.665	0.0084	82.2164	78.4502	84.9031	6.45287	2.02939	-740.393	1.00577	-65.6694	0.709827
30	USV	TRUE	0.672333	480.434	480.438	0.004	100.783	99.5139	101.31	1.7961	0.580962	-426.929	1.01895	-64.9663	0.713046
31	USV	TRUE	0.756194	482.916	482.923	0.0072	95.9278	94.4286	96.0317	1.60314	0.466838	139.454	1.08693	-55.1985	0.846167
32	USV	TRUE	0.89378	499.027	499.043	0.016	79.2472	76.1449	79.9449	3.80002	1.0731	-205.118	1.0286	-59.0402	0.790248
