# Supplementary material for: Bazedoxifene reverses sexually dimorphic autistic-like abnormalities in biallelic MDGA1-mutant mice
Source: EMBO Mol Med. 2026 Mar 20;18(4):1358–98. doi: 10.1038/s44321-026-00402-y (PMC13084050; doi:10.1038/s44321-026-00402-y)
Supplement: Supplementary file 17 — Source data Fig. 3 [file 44321_2026_402_MOESM17_ESM.zip › Panel C/Batch1/P6/P6_WT_473.xlsx]

## Sheet: Sheet1
ID	Label	Accepted	Score	Begin Time (s)	End Time (s)	Call Length (s)	Principal Frequency (kHz)	Low Freq (kHz)	High Freq (kHz)	Delta Freq (kHz)	Frequency Standard Deviation (kHz)	Slope (kHz/s)	Sinuosity	Mean Power (dB/Hz)	Tonality
1	USV	TRUE	0.721712	6.13117	6.13837	0.0072	69.5064	68.3709	69.7588	1.3879	0.439082	-50.3258	1.12023	-62.1424	0.779955
2	USV	TRUE	0.870334	6.52397	6.53037	0.0064	101.338	98.436	103.699	5.26293	1.78478	764.817	1.0958	-73.6081	0.583145
3	USV	TRUE	0.731392	24.2751	24.2847	0.0096	93.6829	90.0801	94.1543	4.07419	1.77139	-471.28	1.01659	-68.6063	0.628631
4	USV	TRUE	0.791308	58.8306	58.8466	0.016	67.2935	65.1114	68.5156	3.4042	0.956382	-191.185	1.05702	-55.8314	0.851834
5	USV	TRUE	0.844773	58.997	59.005	0.008	74.3693	73.1558	75.1216	1.96574	0.577752	105.148	1.13619	-62.3203	0.708168
6	USV	TRUE	0.771196	59.1765	59.1997	0.0232	69.7122	68.5915	88.4819	19.8904	7.75306	924.58	1.07355	-57.8952	0.792797
7	USV	TRUE	0.819573	59.3901	59.4017	0.0116	85.9554	79.8694	88.8722	9.00279	2.92761	-818.995	1.02219	-63.5881	0.723108
8	USV	TRUE	0.907754	61.808	61.8296	0.0216	56.517	55.739	62.9355	7.19647	3.47612	-322.907	1.0078	-66.0698	0.695901
9	USV	TRUE	0.655227	62.0012	62.018	0.0168	89.0805	69.3454	90.7454	21.4001	8.77463	1263.5	1.20389	-66.1191	0.658001
10	USV	TRUE	0.750103	64.5078	64.5418	0.034	64.256	63.1853	78.1056	14.9203	6.51696	447.141	1.0541	-58.304	0.765608
11	USV	TRUE	0.811836	64.6822	64.7018	0.0196	87.6531	63.7676	89.1725	25.4049	9.99333	1358.31	1.02261	-65.3003	0.690704
12	USV	TRUE	0.976053	64.8234	64.861	0.0376	69.7421	66.1889	79.6067	13.4177	3.87984	253.898	1.18179	-52.6212	0.856877
13	USV	TRUE	0.968479	64.9874	65.029	0.0416	73.9384	70.6741	88.2825	17.6085	5.00834	349.526	1.2807	-48.7022	0.877772
14	USV	TRUE	0.788669	69.6242	69.6602	0.036	80.3454	79.6391	85.5237	5.88457	2.04159	-152.544	1.00666	-63.3305	0.708193
15	USV	TRUE	0.773713	69.8146	69.8182	0.0036	86.0189	85.6181	86.2119	0.593754	0.200071	-81.4162	1.07232	-60.15	0.770252
16	USV	TRUE	0.706516	72.9804	73.0288	0.0484	63.1138	56.8209	63.5115	6.69055	1.79886	61.0915	1.12006	-73.577	0.441341
17	USV	TRUE	0.88236	75.6726	75.6754	0.0028	86.9562	85.3457	87.7652	2.41955	0.845511	-846.452	1.01794	-58.2035	0.833415
18	USV	TRUE	0.788419	80.723	80.7246	0.0016	79.5443	79.0456	80.0431	0.997506	0.394299	-623.441	1	-68.5593	0.594076
19	USV	TRUE	0.782405	83.7092	83.7108	0.0016	80.1997	79.5317	81.402	1.87032	0.749798	-1168.95	1.01167	-61.0692	0.834724
20	USV	TRUE	0.689378	87.5617	87.5641	0.0024	61.2861	60.8185	61.5533	0.73477	0.267807	-306.154	1.00557	-71.7669	0.562998
21	USV	TRUE	0.900306	87.6541	87.6597	0.0056	67.7156	64.8121	67.9281	3.11598	1.02767	53.8748	1.84788	-54.0957	0.860535
22	USV	TRUE	0.843393	87.8001	87.8109	0.0108	67.7552	66.3451	69.2195	2.87443	0.891797	-278.95	1.01199	-54.3443	0.84562
23	USV	TRUE	0.866518	88.0121	88.0245	0.0124	73.0414	70.2211	73.7465	3.52541	0.949024	-68.0433	1.21704	-52.0664	0.867023
24	USV	TRUE	0.881924	97.8646	97.8742	0.0096	63.0388	62.498	63.3773	0.879321	0.286868	41.0331	1.03409	-61.3798	0.767973
25	USV	TRUE	0.963258	98.0318	98.041	0.0092	71.2514	69.6841	72.414	2.72991	1.01222	-308.424	1.01301	-54.2584	0.834062
26	USV	TRUE	0.92538	98.2837	98.2901	0.0064	80.7361	78.4051	86.6121	8.20701	3.40237	-1504.84	1.04361	-66.2172	0.712661
27	USV	TRUE	0.926383	98.4793	98.4865	0.0072	85.6381	80.0123	88.399	8.38677	3.04189	-1323.45	1.03313	-66.0835	0.705275
28	USV	TRUE	0.755466	114.611	114.615	0.0044	75.8071	75.1985	76.0891	0.890631	0.266711	-144.546	1.06486	-62.4032	0.775841
29	USV	TRUE	0.778011	131.095	131.116	0.0204	88.5751	88.053	90.4139	2.36088	0.834434	-83.4971	1.03851	-66.3351	0.714022
30	USV	TRUE	0.852946	131.236	131.245	0.0084	67.2034	66.8273	67.4186	0.591316	0.207831	24.4463	1.01363	-58.2296	0.836344
31	USV	TRUE	0.727335	131.424	131.432	0.008	68.4871	66.8538	69.9116	3.05783	1.09308	-375.56	1.06331	-66.7171	0.638643
32	USV	TRUE	0.725822	166.777	166.783	0.006	69.1703	67.968	69.8828	1.91486	0.546313	-279.686	1.0274	-53.1519	0.840989
33	USV	TRUE	0.848007	166.96	166.966	0.0056	77	75.3356	79.4367	4.10109	1.91643	725.462	1.01585	-67.6692	0.686434
34	USV	TRUE	0.620551	167.116	167.12	0.004	87.6786	86.1052	89.5638	3.45862	1.16524	-877.136	1.00168	-67.418	0.718816
35	USV	TRUE	0.666126	178.893	178.9	0.0072	87.762	86.6271	90.2142	3.58707	1.40963	-499.6	1.00142	-63.5158	0.768214
36	USV	TRUE	0.9779	179.037	179.039	0.002	63.2617	63.0881	63.4354	0.347346	0.151643	-197.847	1.00936	-58.7177	0.830911
37	USV	TRUE	0.751456	179.215	179.239	0.0236	97.5508	62.6997	100.213	37.5131	18.7452	1967.17	1.25378	-73.7334	0.489931
38	USV	TRUE	0.69223	179.385	179.387	0.0016	87.9755	87.9755	87.9755	0	5.75605e-15	9.04196e-12	1	-64.9768	0.726991
39	USV	TRUE	0.880095	185.178	185.19	0.012	99.4494	88.7146	100.621	11.9065	4.82078	955.279	1.21237	-69.3889	0.6619
40	USV	TRUE	0.80302	185.381	185.383	0.0016	80.5096	79.8327	80.8302	0.997506	0.403004	-623.441	1.0194	-66.6359	0.708284
41	USV	TRUE	0.849105	189.206	189.214	0.0076	61.5073	60.446	62.7888	2.34285	0.913669	-304.53	1.00287	-62.2114	0.76632
42	USV	TRUE	0.770211	189.388	189.389	0.0016	64.3528	63.7293	64.9762	1.24688	0.492874	779.302	1	-73.3663	0.62373
43	USV	TRUE	0.884125	196.499	196.509	0.0096	67.3152	66.67	67.9253	1.25525	0.353425	-107.894	1.0088	-54.3645	0.847345
44	USV	TRUE	0.873061	196.683	196.697	0.0144	67.5742	64.0489	67.6039	3.55502	0.93677	-211.43	1.03176	-57.5922	0.765057
45	USV	TRUE	0.816334	196.878	196.891	0.0132	63.3476	55.5581	66.4123	10.8543	3.49619	-713.973	1.05071	-65.8604	0.632479
46	USV	TRUE	0.95335	197.105	197.111	0.006	93.1059	93.0762	93.477	0.400784	0.115898	43.7129	1.00861	-61.8158	0.710205
47	USV	TRUE	0.832682	201.292	201.313	0.0216	68.7293	66.0277	69.0707	3.04299	0.643346	3.80396	1.11446	-53.0862	0.790439
48	USV	TRUE	0.987984	201.556	201.559	0.0028	88.6228	87.4873	89.3576	1.87032	0.659627	-667.973	1.00799	-63.4967	0.648008
49	USV	TRUE	0.860445	201.8	201.808	0.0076	88.3932	87.2028	89.3626	2.15978	0.695887	-278.518	1.00306	-58.6155	0.764946
50	USV	TRUE	0.831831	204.498	204.5	0.0024	88.0521	87.5845	88.3193	0.73477	0.267807	-306.154	1.00557	-65.0804	0.701402
51	USV	TRUE	0.709606	204.678	204.691	0.0136	59.4708	53.7881	60.3025	6.51439	2.17409	-335.041	1.18507	-68.2483	0.710761
52	USV	TRUE	0.798146	208.299	208.307	0.008	66.9611	66.4659	67.4202	0.954333	0.359699	-6.1335	1.11376	-62.4705	0.659402
53	USV	TRUE	0.851442	211.991	211.992	0.0016	90.0107	89.0043	90.1799	1.17563	0.490049	-701.372	1.10925	-54.3508	0.856295
54	USV	TRUE	0.855262	212.133	212.145	0.012	67.142	66.4369	67.5518	1.11491	0.339966	-89.4381	1.01045	-58.3601	0.773136
55	USV	TRUE	0.9021	212.405	212.408	0.0036	57.5753	57.1745	58.0874	0.912896	0.311155	-255.044	1.00659	-57.6277	0.838197
56	USV	TRUE	0.657266	212.58	212.582	0.0016	66.3782	65.7993	66.4673	0.667973	0.276311	-389.651	1.07279	-59.0474	0.791194
57	USV	TRUE	0.83032	212.789	212.835	0.0464	79.5548	78.538	94.7851	16.247	3.08208	-353.344	1.00392	-61.4125	0.644733
58	USV	TRUE	0.827649	213.205	213.222	0.0172	85.4695	61.113	85.9082	24.7952	11.7879	1482.2	1.04944	-60.4104	0.73033
59	USV	TRUE	0.654016	213.389	213.405	0.0164	80.3966	62.3343	82.1207	19.7865	9.38647	1130.72	1.1395	-69.6734	0.644313
60	USV	TRUE	0.775379	213.573	213.586	0.0124	90.4611	88.8573	91.8897	3.03243	0.897893	-83.5893	1.13453	-60.8249	0.790024
61	USV	TRUE	0.605669	213.963	213.966	0.0032	82.3408	80.5225	83.6768	3.15432	1.12547	1023.61	1.00586	-75.401	0.550713
62	USV	TRUE	0.855644	230.86	230.864	0.0032	89.6255	87.2134	90.108	2.89455	0.934263	-572.106	1.44956	-65.1333	0.66359
63	USV	TRUE	0.793502	231.005	231.008	0.0028	50.2879	49.6942	50.8817	1.18751	0.402234	-409.973	1.00177	-64.1382	0.744062
64	USV	TRUE	0.805043	231.289	231.31	0.0216	83.9588	53.0088	87.4828	34.474	12.1252	1519.45	1.392	-68.7216	0.585783
65	USV	TRUE	0.682513	231.515	231.518	0.0032	56.2263	55.7587	56.4341	0.675395	0.245076	-219.565	1.00554	-70.5044	0.557864
66	USV	TRUE	0.860713	234.136	234.137	0.0016	76.4585	76.1112	76.984	0.872818	0.347517	-545.511	1.00577	-68.8006	0.634781
67	USV	TRUE	0.980712	254.946	254.963	0.0172	89.4248	88.5713	90.3952	1.82392	0.519367	-97.8801	1.02675	-63.9612	0.710422
68	USV	TRUE	0.839187	261.262	261.266	0.0044	63.1245	62.2042	63.1616	0.957428	0.307442	-172.183	1.04741	-55.5231	0.845783
69	USV	TRUE	0.879363	261.497	261.504	0.0068	78.5621	77.1891	79.6754	2.48634	0.790159	-369.22	1.0043	-64.8878	0.664494
70	USV	TRUE	0.700292	261.711	261.726	0.0156	81.3012	78.852	84.552	5.70004	1.36734	-270.177	1.04566	-67.8382	0.533877
71	USV	TRUE	0.936666	261.942	261.946	0.004	79.8947	79.046	80.2516	1.20564	0.463255	-300.087	1.00144	-67.1432	0.647106
72	USV	TRUE	0.706246	266.857	266.863	0.006	89.814	87.7503	90.669	2.91873	1.03773	-506.166	1.00401	-70.591	0.518989
73	USV	TRUE	0.978708	266.998	267.021	0.0232	68.6564	66.4701	69.2532	2.78314	0.846173	105.018	1.00922	-53.2457	0.837813
74	USV	TRUE	0.830325	267.182	267.191	0.0088	66.6655	65.8851	66.7913	0.906188	0.308253	-69.894	1.01744	-56.0729	0.76814
75	USV	TRUE	0.746834	267.755	267.767	0.0116	91.3734	90.2179	95.6843	5.46639	1.76189	-287.58	1.2705	-68.3128	0.6421
76	USV	TRUE	0.79312	270.145	270.16	0.0148	68.8575	66.1633	71.1914	5.02806	1.67861	-253.969	1.29825	-59.5922	0.77972
77	USV	TRUE	0.813765	282.713	282.716	0.0032	65.9499	65.7124	65.9796	0.267189	0.0845777	-54.1182	1.01256	-52.3175	0.833538
78	USV	TRUE	0.96909	282.921	283.151	0.23	83.7052	59.8408	89.2854	29.4446	13.2533	-73.754	7.9053	-70.5758	0.487623
79	USV	TRUE	0.850461	283.351	283.357	0.0064	87.6467	85.9249	90.0292	4.10432	1.3339	-658.059	1.01096	-66.7121	0.590747
80	USV	TRUE	0.898792	287.871	287.885	0.014	64.0932	62.8982	64.4346	1.53634	0.394113	81.9198	1.02121	-60.6764	0.76848
81	USV	TRUE	0.666134	288.092	288.094	0.0024	90.5987	89.2627	92.7362	3.47346	1.26164	-1447.27	1.00644	-64.5462	0.728402
82	USV	TRUE	0.688157	290.782	290.794	0.0124	85.2098	84.6816	85.4934	0.811761	0.225197	-12.1903	1.042	-70.2653	0.549322
83	USV	TRUE	0.932733	290.973	290.982	0.0084	88.7201	87.3452	89.2693	1.92412	0.527414	-203.463	1.01384	-59.7029	0.779217
84	USV	TRUE	0.65583	295.509	295.515	0.006	88.683	86.4044	90.0783	3.67385	1.19237	-620.931	1.00883	-66.0031	0.703473
85	USV	TRUE	0.710331	295.71	295.717	0.0068	88.9658	85.9525	91.3259	5.37347	1.59962	-746.443	1.00569	-63.7307	0.714714
86	USV	TRUE	0.730069	296.141	296.145	0.004	87.3735	86.9661	87.5155	0.549416	0.197813	47.3609	1.0694	-66.5507	0.701745
87	USV	TRUE	0.699164	302.762	302.766	0.0036	81.7501	80.7259	82.9228	2.19689	0.773062	-636.936	1.00455	-54.9561	0.852761
88	USV	TRUE	0.976475	302.936	302.942	0.0056	79.6748	78.5319	81.6788	3.14689	1.01698	-562.078	1.01118	-56.2243	0.84165
89	USV	TRUE	0.7786	303.15	303.156	0.0056	90.8893	87.7795	94.3034	6.52387	2.10386	-1175.45	1.0011	-63.3916	0.770244
90	USV	TRUE	0.666302	308.572	308.576	0.0036	91.6901	90.1176	93.2626	3.14497	1.39344	-884.735	1.00029	-69.3966	0.691202
91	USV	TRUE	0.906477	308.758	308.772	0.0144	69.7552	68.6933	71.0243	2.33098	0.743278	-172.772	1.00766	-54.1601	0.852784
92	USV	TRUE	0.817855	308.959	308.961	0.0016	62.9755	62.1027	63.8483	1.74564	0.690023	-1091.02	1	-69.4305	0.644115
93	USV	TRUE	0.841653	309.206	309.212	0.0056	94.0854	90.777	95.2454	4.46833	1.55716	-818.46	1.00425	-63.8766	0.77002
94	USV	TRUE	0.880824	315.64	315.648	0.0084	67.256	66.2614	67.486	1.22462	0.405696	-57.9589	1.08738	-53.5319	0.878387
95	USV	TRUE	0.90168	315.866	315.872	0.0064	92.3659	89.1316	94.0088	4.87713	1.79472	-737.065	1.00277	-63.986	0.692927
96	USV	TRUE	0.782936	316.086	316.095	0.0088	91.0445	87.1178	94.043	6.92521	1.92318	-753.487	1.00447	-62.0861	0.695958
97	USV	TRUE	0.781745	316.31	316.315	0.0048	63.1837	60.5267	64.6384	4.11174	1.33231	-842.307	1.01458	-67.9039	0.729014
98	USV	TRUE	0.719478	318.32	318.326	0.0056	90.56	88.1404	93.0834	4.943	1.54033	-860.214	1.00222	-62.687	0.777313
99	USV	TRUE	0.748927	318.475	318.487	0.0124	60.8979	60.2597	61.4092	1.14958	0.323301	-11.7589	1.03742	-63.362	0.762583
100	USV	TRUE	0.919923	318.705	318.721	0.016	66.95	63.6584	67.3954	3.73693	0.885022	190.821	1.03721	-64.0138	0.706342
101	USV	TRUE	0.859363	322.055	322.072	0.0172	66.9023	65.5515	67.7494	2.19794	0.647396	-27.6899	1.07252	-59.8244	0.795713
102	USV	TRUE	0.887999	322.296	322.299	0.0028	67.9789	67.1848	68.7731	1.58829	0.562823	-574.315	1.00037	-64.6113	0.662292
103	USV	TRUE	0.696375	322.505	322.508	0.0032	68.5291	67.876	69.1229	1.24688	0.427647	-389.651	1.00272	-68.1266	0.650526
104	USV	TRUE	0.937009	322.585	322.631	0.0456	88.2777	65.9012	88.6606	22.7594	10.0521	508.251	1.02641	-67.27	0.671139
105	USV	TRUE	0.978528	322.775	322.784	0.0084	72.4567	71.9922	72.7833	0.79114	0.193649	-25.8386	1.03826	-58.9841	0.78054
106	USV	TRUE	0.991626	322.938	322.994	0.056	58.3742	54.5145	58.6819	4.16742	1.25534	-36.6946	1.04334	-53.5526	0.842672
107	USV	TRUE	0.737028	323.178	323.181	0.0028	54.6218	53.6198	54.8296	1.20977	0.441887	-418.808	1.05202	-57.1789	0.788273
108	USV	TRUE	0.871633	323.373	323.375	0.002	63.145	62.6952	63.5947	0.899537	0.320169	-425.594	1.00633	-72.7808	0.54354
109	USV	TRUE	0.933417	326.862	326.886	0.024	66.1824	62.7659	67.214	4.44805	1.33308	-194.35	1.01885	-54.6079	0.857809
110	USV	TRUE	0.932893	327.063	327.064	0.0016	67.4798	67.2572	67.8806	0.623441	0.249933	-389.651	1.00816	-56.1607	0.835715
111	USV	TRUE	0.918973	327.241	327.256	0.0152	68.3791	63.6977	69.6556	5.95791	1.3395	-118.916	1.22619	-53.7928	0.859985
112	USV	TRUE	0.87354	327.444	327.447	0.0024	70.9623	70.6283	70.9994	0.371096	0.138851	-139.161	1.01913	-54.8386	0.830201
113	USV	TRUE	0.803907	327.659	327.661	0.0024	67.7834	67.0226	68.6142	1.59162	0.681806	-651.357	1.01497	-63.5273	0.692327
114	USV	TRUE	0.723135	333.691	333.712	0.0216	63.7072	62.4471	80.2195	17.7724	7.58318	881.658	1.24382	-62.5702	0.709809
115	USV	TRUE	0.717385	333.88	333.884	0.0044	66.349	65.8777	66.4863	0.608598	0.193264	-85.8971	1.03919	-61.2936	0.770885
116	USV	TRUE	0.848546	334.104	334.119	0.0148	91.6048	88.8587	92.3609	3.50215	0.87403	103.942	1.12361	-67.371	0.644075
117	USV	TRUE	0.806767	334.359	334.366	0.0072	66.1192	65.2953	66.5496	1.2543	0.397967	-19.0756	1.11042	-56.1889	0.85399
118	USV	TRUE	0.683538	335.007	335.011	0.004	82.0517	81.7776	82.1624	0.384713	0.123647	29.1846	1.02947	-68.5643	0.597945
119	USV	TRUE	0.764315	336.751	336.76	0.0084	89.7642	87.0255	91.6345	4.60901	1.46326	-560.374	1.01115	-56.6044	0.84705
120	USV	TRUE	0.770124	336.931	336.939	0.0084	67.1801	66.1411	68.0169	1.87585	0.571068	-60.0527	1.1725	-61.9199	0.791451
121	USV	TRUE	0.812841	346.99	346.998	0.0072	83.93	82.8799	85.9694	3.08946	1.23715	395.001	1.02736	-71.799	0.595856
122	USV	TRUE	0.950473	357.226	357.232	0.0056	83.4726	80.348	86.7605	6.41254	1.95654	1090.69	1.0058	-69.8918	0.661763
123	USV	TRUE	0.787473	398.621	398.623	0.0024	89.1905	87.8546	90.3261	2.4715	0.890816	-1029.79	1.00099	-56.3256	0.842686
124	USV	TRUE	0.845253	398.692	398.695	0.0032	55.4673	53.7528	59.9204	6.16762	2.11175	1846.2	1.02724	-63.3481	0.736732
125	USV	TRUE	0.938419	398.885	398.954	0.0692	88.2345	87.4024	89.9293	2.5269	0.786212	9.13034	1.01923	-57.4717	0.780787
126	USV	TRUE	0.722725	399.186	399.189	0.0036	89.3228	87.7939	90.8591	3.06525	1.06019	-874.887	1.00162	-57.9914	0.843742
127	USV	TRUE	0.805432	406.276	406.288	0.0124	78.0816	62.6173	95.2549	32.6376	15.9953	2914.77	1.22373	-61.1292	0.691666
128	USV	TRUE	0.8217	406.451	406.458	0.0064	68.9094	68.3751	68.954	0.57891	0.186566	-83.1783	1.01322	-55.2316	0.722669
129	USV	TRUE	0.606617	406.648	406.65	0.0024	86.6586	85.6566	87.3265	1.66993	0.605239	-695.805	1.00647	-65.4616	0.631435
130	USV	TRUE	0.887035	406.859	406.894	0.0348	78.8749	68.8095	81.4291	12.6196	5.63332	367.74	1.11273	-60.1667	0.775019
131	USV	TRUE	0.882712	408.791	408.794	0.0032	86.1204	83.9606	87.7903	3.82971	1.36631	-1243.17	1.0042	-68.7917	0.694333
132	USV	TRUE	0.805342	409.008	409.025	0.0176	77.4808	76.1894	80.984	4.79456	1.12791	-149.066	1.11518	-65.3061	0.70774
133	USV	TRUE	0.766036	409.597	409.604	0.0076	80.9912	78.9205	83.574	4.65354	1.39254	-586.025	1.00589	-60.7901	0.764135
134	USV	TRUE	0.653308	409.785	409.79	0.0052	66.6923	61.9646	67.2177	5.25315	2.39679	-1032.98	1.01198	-68.7216	0.69713
135	USV	TRUE	0.883836	411.171	411.179	0.0072	89.8201	88.0389	89.9537	1.91486	0.58571	-224.253	1.05194	-58.7499	0.796376
136	USV	TRUE	0.640408	412.772	412.776	0.0036	81.2767	80.1337	82.9392	2.80549	0.948529	-779.302	1.00517	-66.998	0.720214
137	USV	TRUE	0.73159	412.917	412.936	0.0188	67.7456	66.4839	68.6808	2.19689	0.705141	-104.458	1.03114	-62.1892	0.712842
138	USV	TRUE	0.901297	413.128	413.136	0.0084	69.3528	66.8738	70.0059	3.13205	1.0753	-175.616	1.4306	-68.6651	0.603114
139	USV	TRUE	0.633788	423.598	423.6	0.0024	86.4725	85.5373	87.4076	1.87032	0.673394	-779.302	1	-65.7789	0.668172
140	USV	TRUE	0.908698	428.944	428.957	0.0132	65.2955	63.1406	65.3156	2.17502	0.804596	-152.699	1.0235	-58.1786	0.843571
141	USV	TRUE	0.791139	429.14	429.151	0.0116	67.1134	62.2595	69.3604	7.10091	2.31924	-614.816	1.07521	-63.6734	0.652437
142	USV	TRUE	0.852524	429.606	429.61	0.0044	89.4242	88.6895	90.4633	1.77384	0.546723	-376.027	1.00607	-61.248	0.77032
143	USV	TRUE	0.83651	456.665	456.674	0.0092	87.3402	84.0226	90.925	6.90239	2.22218	-784.675	1.00608	-60.5497	0.799974
144	USV	TRUE	0.633016	530.875	530.879	0.004	88.0188	87.5183	88.2336	0.71534	0.260447	-134.543	1.04591	-69.6142	0.586526
145	USV	TRUE	0.810932	590.696	590.707	0.0108	93.4119	90.0573	94.4693	4.41203	1.50046	255.509	1.22565	-69.0257	0.697716
146	USV	TRUE	0.857052	590.9	590.905	0.0048	65.5121	64.7926	66.4809	1.68823	0.546109	-335.618	1.00421	-57.5356	0.835855
147	USV	TRUE	0.932781	591.124	591.126	0.0024	92.8961	92.5621	92.9332	0.371096	0.138851	-139.161	1.01913	-56.5541	0.831549
148	USV	TRUE	0.666148	596.832	596.839	0.0068	97.5189	89.7893	99.3637	9.57442	4.21874	-1558.49	1.01423	-72.8294	0.585374
