# Supplementary material for: Bazedoxifene reverses sexually dimorphic autistic-like abnormalities in biallelic MDGA1-mutant mice
Source: EMBO Mol Med. 2026 Mar 20;18(4):1358–98. doi: 10.1038/s44321-026-00402-y (PMC13084050; doi:10.1038/s44321-026-00402-y)
Supplement: Supplementary file 17 — Source data Fig. 3 [file 44321_2026_402_MOESM17_ESM.zip › Panel C/Batch1/P6/P6_WT_475.xlsx]

## Sheet: Sheet1
ID	Label	Accepted	Score	Begin Time (s)	End Time (s)	Call Length (s)	Principal Frequency (kHz)	Low Freq (kHz)	High Freq (kHz)	Delta Freq (kHz)	Frequency Standard Deviation (kHz)	Slope (kHz/s)	Sinuosity	Mean Power (dB/Hz)	Tonality
1	USV	TRUE	0.846559	2.01866	2.02266	0.004	69.2219	68.4802	69.7237	1.24354	0.489898	310.298	1.00382	-69.9348	0.57129
2	USV	TRUE	0.60295	10.1857	10.1873	0.0016	64.3633	64.0872	64.4612	0.374065	0.153618	-233.791	1.01068	-69.7754	0.64731
3	USV	TRUE	0.687922	10.4133	10.4153	0.002	65.4583	64.9951	65.6186	0.623441	0.243171	311.721	1.01894	-66.9786	0.596009
4	USV	TRUE	0.809363	15.5817	15.5837	0.002	56.1048	55.7886	56.3942	0.605629	0.218335	-290.727	1.00254	-65.3145	0.698236
5	USV	TRUE	0.820595	21.9353	21.9445	0.0092	57.0788	56.655	57.3748	0.719857	0.260805	-45.1157	1.01697	-69.3417	0.625238
6	USV	TRUE	0.893375	24.1719	24.1895	0.0176	67.2361	66.4982	68.9505	2.45238	0.694598	-125.796	1.01478	-68.5477	0.591122
7	USV	TRUE	0.857821	24.3459	24.3639	0.018	70.5175	68.6175	72.6921	4.07463	1.01748	-186.205	1.0209	-56.772	0.787826
8	USV	TRUE	0.756656	24.5355	24.5679	0.0324	57.5832	52.7	75.8342	23.1341	9.03152	-736.347	1.04004	-58.041	0.785151
9	USV	TRUE	0.757069	24.7451	24.7511	0.006	58.288	55.8933	58.9569	3.0636	1.24574	-522.223	1.00147	-49.6545	0.914736
10	USV	TRUE	0.987529	24.9339	24.9443	0.0104	54.444	53.6053	55.8866	2.28129	0.65451	-203.749	1.00693	-59.8598	0.785699
11	USV	TRUE	0.968228	25.1386	25.1478	0.0092	57.2947	56.2705	57.5767	1.30626	0.426976	140.133	1.01987	-70.7394	0.600296
12	USV	TRUE	0.795604	25.3082	25.3122	0.004	54.0364	53.2932	54.507	1.21379	0.432041	-298.471	1.00046	-71.1779	0.581778
13	USV	TRUE	0.614591	41.357	41.361	0.004	68.282	67.8886	69.1281	1.23946	0.443039	-325.721	1.02111	-71.8676	0.556204
14	USV	TRUE	0.822781	41.5602	41.5834	0.0232	63.87	62.7567	66.1411	3.3844	1.06792	46.749	1.11046	-50.9208	0.868305
15	USV	TRUE	0.820284	41.7638	41.7686	0.0048	63.8456	62.9104	64.7214	1.81095	0.596914	-327.462	1.24348	-53.9909	0.868438
16	USV	TRUE	0.78202	52.157	52.1646	0.0076	74.4122	72.8054	75.0171	2.21173	0.652062	-145.034	1.21193	-66.7477	0.666645
17	USV	TRUE	0.929427	55.6924	55.6952	0.0028	76.3609	76.0492	76.4426	0.393362	0.146665	-137.836	1.01178	-56.4327	0.701063
18	USV	TRUE	0.602993	55.956	55.958	0.002	71.2877	71.0116	71.3144	0.302814	0.114253	-113.873	1.03232	-71.2151	0.61056
19	USV	TRUE	0.645098	58.1043	58.1203	0.016	68.3228	68.0739	68.7257	0.651787	0.216142	15.8614	1.00734	-67.7904	0.632204
20	USV	TRUE	0.61677	58.3098	58.3306	0.0208	69.0937	66.1023	70.2707	4.16838	1.88754	-166.404	1.04929	-79.0175	0.453706
21	USV	TRUE	0.769816	58.5506	58.555	0.0044	75.96	75.7526	76.6385	0.885895	0.382171	-200.498	1.00023	-61.8317	0.755907
22	USV	TRUE	0.676314	60.7664	60.7684	0.002	63.0413	63.0413	63.0413	1.42109e-14	7.78361e-15	-2.48638e-12	1	-72.0423	0.501007
23	USV	TRUE	0.854011	60.9544	60.9648	0.0104	64.6925	63.5559	67.3169	3.76106	1.33342	-48.0945	1.33826	-66.2976	0.699892
24	USV	TRUE	0.92193	61.1288	61.1556	0.0268	67.0165	62.1923	67.6823	5.48998	1.28565	-134.75	1.04957	-59.6494	0.712729
25	USV	TRUE	0.850319	61.3724	61.3776	0.0052	76.3105	74.9369	76.7921	1.85515	0.674622	-366.597	1.00124	-62.6507	0.721774
26	USV	TRUE	0.825795	61.638	61.644	0.006	73.8528	73.3637	73.949	0.585262	0.268165	-87.372	1.00702	-69.1962	0.642914
27	USV	TRUE	0.807267	64.575	64.5822	0.0072	66.1192	63.8703	67.418	3.54768	1.0055	-436.038	1.02213	-69.623	0.608438
28	USV	TRUE	0.724382	64.8218	64.827	0.0052	76.3846	75.7346	76.7043	0.969662	0.36534	182.596	1.00023	-60.6892	0.765129
29	USV	TRUE	0.800756	68.1831	68.1867	0.0036	56.8507	55.6261	58.0753	2.44923	0.805492	-489.397	1.63868	-60.6452	0.799449
30	USV	TRUE	0.868856	68.4203	68.4243	0.004	71.3751	69.9427	71.8204	1.87775	0.64488	-467.75	1.03023	-57.4938	0.841438
31	USV	TRUE	0.749034	68.6535	68.6595	0.006	70.8138	69.7005	71.6451	1.94454	0.64141	-335.787	1.00461	-66.0761	0.644729
32	USV	TRUE	0.89384	101.933	101.935	0.0028	70.989	70.1058	71.3378	1.23204	0.441745	-436.48	1.02513	-68.8704	0.64487
33	USV	TRUE	0.603976	102.109	102.113	0.0048	73.3092	73.1504	73.5416	0.39125	0.148125	-42.7807	1.02405	-70.5212	0.575297
34	USV	TRUE	0.707122	126.134	126.138	0.004	68.1323	67.7018	68.4366	0.73477	0.242143	-181.5	1.00266	-62.0753	0.595158
35	USV	TRUE	0.907898	126.308	126.319	0.0112	70.3116	69.4094	70.6386	1.22919	0.348294	75.5738	1.02637	-62.54	0.762806
36	USV	TRUE	0.966438	126.484	126.49	0.006	75.3395	74.5744	75.7583	1.18392	0.373488	195.157	1.03204	-54.8314	0.846852
37	USV	TRUE	0.80061	126.676	126.685	0.0088	75.2229	74.7776	76.0468	1.26915	0.378378	-10.6525	1.10179	-53.429	0.873115
38	USV	TRUE	0.946513	137.323	137.333	0.01	58.4404	54.1855	60.1772	5.9917	1.84066	-589.667	1.02495	-51.8152	0.85597
39	USV	TRUE	0.622202	137.508	137.511	0.0032	70.5142	69.9204	70.9298	1.00938	0.37002	-335.533	1.00503	-65.8245	0.669936
40	USV	TRUE	0.625827	137.684	137.688	0.004	78.7087	77.8923	78.8497	0.957428	0.304596	-161.764	1.08022	-68.2707	0.557456
41	USV	TRUE	0.820881	137.897	137.908	0.0112	73.2042	72.1206	74.7635	2.64294	0.966777	21.9444	1.22092	-68.9179	0.667023
42	USV	TRUE	0.915847	138.096	138.104	0.008	72.6459	69.3981	72.9268	3.5287	1.23487	407.534	1.09422	-61.7305	0.76448
43	USV	TRUE	0.801633	142.123	142.125	0.002	54.2084	53.8922	54.4978	0.605629	0.218335	-290.727	1.00254	-70.5088	0.614116
44	USV	TRUE	0.844662	142.298	142.303	0.0056	70.7527	69.9575	71.9219	1.96437	0.708038	-347.061	1.0088	-60.6527	0.761665
45	USV	TRUE	0.745511	159.349	159.352	0.0028	66.6391	60.2265	67.4407	7.21411	2.40649	-1813.07	1.34018	-61.8707	0.728188
46	USV	TRUE	0.979354	159.532	159.533	0.0016	56.6125	55.9356	56.9332	0.997506	0.403004	623.441	1.0194	-60.5951	0.774301
47	USV	TRUE	0.933276	159.69	159.711	0.0208	58.0345	54.0286	62.3782	8.34966	2.09118	-316.467	1.04193	-48.2708	0.871573
48	USV	TRUE	0.821791	159.871	159.88	0.0092	51.7394	50.0558	55.2752	5.21934	2.13654	-576.355	1.00471	-58.9229	0.833874
49	USV	TRUE	0.905346	160.048	160.064	0.016	64.4935	60.0626	66.2228	6.16019	1.63271	-322.113	1.06877	-47.4008	0.862553
50	USV	TRUE	0.852804	160.221	160.233	0.012	57.3944	51.3583	62.0681	10.7098	4.11223	-903.458	1.01913	-56.9574	0.851376
51	USV	TRUE	0.861626	160.406	160.41	0.0036	57.5867	56.6961	58.2398	1.54376	0.582338	-475.453	1.01734	-55.6455	0.884163
52	USV	TRUE	0.752531	176.539	176.541	0.0024	68.7939	68.5935	68.9943	0.400784	0.144299	-166.993	1	-67.0976	0.643535
53	USV	TRUE	0.892186	197.197	197.209	0.012	70.5615	68.4165	71.9716	3.5551	1.102	-301.269	1.0064	-56.0755	0.802072
54	USV	TRUE	0.76033	197.379	197.391	0.012	76.8454	75.2579	77.1794	1.92151	0.715863	187.664	1.02068	-58.91	0.778215
55	USV	TRUE	0.703992	197.536	197.55	0.0144	74.2435	70.4396	74.2975	3.85789	1.94575	270.818	1.00471	-68.8801	0.535843
56	USV	TRUE	0.764076	208.44	208.447	0.0068	63.7199	63.1057	64.0555	0.9498	0.27666	-71.6837	1.03892	-67.2697	0.661064
57	USV	TRUE	0.854543	208.618	208.625	0.0068	65.7278	64.8372	66.4774	1.64024	0.513316	-239.623	1.00427	-65.503	0.656845
58	USV	TRUE	0.961456	208.8	208.816	0.0156	76.2249	74.7553	76.7073	1.95197	0.498191	-46.1294	1.04103	-54.5289	0.855524
59	USV	TRUE	0.730432	208.981	208.988	0.0068	71.4555	69.7255	72.9095	3.184	1.17779	-503.841	1.07059	-66.4635	0.710685
60	USV	TRUE	0.817433	209.166	209.173	0.0076	74.8589	74.1093	75.0444	0.935162	0.275029	-29.1575	1.04802	-57.7126	0.801575
61	USV	TRUE	0.909582	209.38	209.383	0.0032	73.5134	72.6599	73.6099	0.950006	0.33686	-273.683	1.04883	-58.6994	0.764674
62	USV	TRUE	0.645871	209.95	209.954	0.004	71.52	70.9559	71.5645	0.608598	0.205104	-135.113	1.01765	-67.9656	0.609714
63	USV	TRUE	0.755034	210.148	210.156	0.008	69.6222	66.942	69.9268	2.98472	1.31144	375.658	1.0366	-71.0651	0.570901
64	USV	TRUE	0.660381	211.417	211.424	0.0068	66.5701	66.3759	68.1567	1.78076	0.739242	-263.192	1.00005	-69.2358	0.637843
65	USV	TRUE	0.888426	211.581	211.591	0.01	72.4846	71.1709	72.7592	1.58829	0.569431	-174.701	1.0145	-58.9181	0.788842
66	USV	TRUE	0.625781	211.764	211.772	0.008	75.3697	73.8186	75.6815	1.8629	0.607284	-155.74	1.13815	-58.8147	0.792838
67	USV	TRUE	0.920634	211.98	211.985	0.0048	76.3082	75.8046	76.3677	0.563105	0.237921	109.46	1.0089	-56.3766	0.834093
68	USV	TRUE	0.817515	214.59	214.594	0.0032	72.4455	72.1269	72.4838	0.356952	0.168065	-114.259	1.00142	-62.3501	0.756614
69	USV	TRUE	0.842352	220.314	220.34	0.026	59.0726	58.3598	59.6869	1.32713	0.513978	34.8134	1.01916	-70.0956	0.621472
70	USV	TRUE	0.851642	220.481	220.486	0.0048	72.3139	71.6905	73.0709	1.38048	0.395498	-246.106	1.02112	-65.1473	0.700674
71	USV	TRUE	0.890852	220.685	220.695	0.0096	76.2861	74.2376	76.5384	2.3008	0.736571	-228.452	1.03507	-58.4828	0.777117
72	USV	TRUE	0.68956	220.876	220.88	0.0036	74.6978	74.438	74.8833	0.445315	0.15469	-112.678	1.02228	-61.9738	0.770537
73	USV	TRUE	0.880083	242.37	242.384	0.0144	63.7523	56.9845	64.3022	7.31777	3.26377	-531.372	1.15401	-64.2375	0.696952
74	USV	TRUE	0.699401	242.537	242.556	0.0188	63.0867	56.204	69.0777	12.8737	4.64042	288.125	1.62417	-70.5808	0.607905
75	USV	TRUE	0.707733	242.681	242.698	0.0164	72.0969	69.514	72.4342	2.92019	0.904463	-164.924	1.03679	-61.5679	0.711932
76	USV	TRUE	0.876399	242.862	242.874	0.012	75.1712	74.8354	75.8391	1.00369	0.349568	-57.1545	1.02504	-59.6359	0.778157
77	USV	TRUE	0.915911	276.351	276.37	0.0192	65.3158	57.818	67.1527	9.33466	3.34114	-547.318	1.26021	-47.3169	0.857341
78	USV	TRUE	0.730393	276.547	276.554	0.0068	58.9691	58.5825	59.4535	0.870947	0.268976	-120.033	1.00322	-64.2492	0.576912
79	USV	TRUE	0.829117	276.932	276.937	0.0048	76.2691	75.8622	76.5496	0.687364	0.303843	-127.186	1.00975	-58.4405	0.833492
80	USV	TRUE	0.673559	278.909	278.913	0.0036	94.7552	94.1466	95.1263	0.979694	0.298751	-240.2	1.01312	-73.9898	0.445153
81	USV	TRUE	0.753316	280.307	280.311	0.0036	67.3843	66.4789	68.0449	1.56603	0.539215	-443.516	1.00308	-65.075	0.741013
82	USV	TRUE	0.648288	295.022	295.027	0.0048	65.901	63.3693	66.4367	3.06742	1.18824	-645.798	1.02507	-74.4257	0.566176
83	USV	TRUE	0.745774	295.226	295.234	0.0076	66.1575	65.7952	67.4116	1.61649	0.715507	-213.175	1.00105	-72.1339	0.535029
84	USV	TRUE	0.754669	296.293	296.299	0.006	73.2787	72.0726	73.3566	1.28399	0.380338	-138.834	1.07624	-59.9882	0.806736
85	USV	TRUE	0.680659	296.494	296.496	0.0024	70.7581	70.0233	70.9585	0.935162	0.354547	-389.651	1.03377	-63.0764	0.696139
86	USV	TRUE	0.906948	324.626	324.628	0.002	56.483	56.0199	56.6433	0.623441	0.243171	-311.721	1.01894	-65.5775	0.701315
87	USV	TRUE	0.901281	324.831	324.837	0.0064	56.9043	56.3343	57.5931	1.25885	0.46388	-206.04	1.00353	-65.8745	0.693483
88	USV	TRUE	0.960248	325.056	325.092	0.0352	66.7677	65.5777	67.1545	1.57678	0.438931	-24.3293	1.01859	-64.1799	0.649456
89	USV	TRUE	0.756474	325.275	325.295	0.02	57.2089	55.5167	58.3815	2.86486	0.771891	-32.3807	1.05677	-62.5074	0.791461
90	USV	TRUE	0.787005	325.505	325.514	0.0092	69.9431	69.293	70.8367	1.54373	0.548876	-154.197	1.02278	-61.8681	0.761584
91	USV	TRUE	0.734505	328.793	328.797	0.0032	71.9705	71.3174	72.5643	1.24688	0.427647	-389.651	1.00272	-55.895	0.846727
92	USV	TRUE	0.691973	330.413	330.418	0.0044	57.0196	55.7836	57.4529	1.66932	0.626025	-383.093	1.00494	-67.8759	0.650874
93	USV	TRUE	0.655411	330.6	330.604	0.0044	64.7505	63.558	65.3338	1.77575	0.637912	-330.993	1.09205	-66.4806	0.641546
94	USV	TRUE	0.857463	330.835	330.846	0.0104	68.8738	66.9757	70.2834	3.30767	0.928146	-109.839	1.2262	-68.1414	0.644324
95	USV	TRUE	0.880985	331.061	331.072	0.0108	68.9498	68.1705	69.4471	1.27657	0.378161	-97.8418	1.0375	-63.6046	0.720802
96	USV	TRUE	0.63812	333.044	333.049	0.0048	66.8257	65.6308	67.2116	1.58087	0.501116	-266.598	1.10671	-68.3904	0.66303
97	USV	TRUE	0.732091	342.14	342.144	0.0036	54.1062	53.5941	54.8558	1.26173	0.436629	-357.827	1.00677	-67.2576	0.682026
98	USV	TRUE	0.622495	342.368	342.371	0.0032	55.1443	54.224	56.1537	1.9297	0.654356	-596.846	1.00118	-67.3074	0.692177
99	USV	TRUE	0.822083	342.586	342.594	0.0072	69.6291	68.8943	69.8517	0.957428	0.305544	-4.59179	1.069	-65.4561	0.641455
100	USV	TRUE	0.642248	350.905	350.934	0.0288	67.3655	54.7274	81.3775	26.6501	8.95417	594.431	1.99538	-69.5047	0.604868
101	USV	TRUE	0.635424	351.169	351.171	0.0024	55.3786	54.4434	56.3138	1.87032	0.673394	-779.302	1	-68.9017	0.539965
102	USV	TRUE	0.630287	351.422	351.424	0.0016	55.9083	55.3828	56.2556	0.872818	0.347517	-545.511	1.00577	-71.7526	0.587469
103	USV	TRUE	0.649245	358.285	358.289	0.0036	55.0408	54.3654	55.9537	1.58829	0.567508	-465.557	1.00892	-68.9999	0.653499
104	USV	TRUE	0.682343	380.238	380.246	0.008	71.8908	71.1075	72.1097	1.00223	0.353982	35.2312	1.05969	-65.0428	0.698485
105	USV	TRUE	0.715784	397.053	397.069	0.016	65.3754	63.3789	67.1177	3.73885	1.13068	-220.878	1.01139	-65.5412	0.653925
106	USV	TRUE	0.765224	397.302	397.304	0.002	68.7826	68.4531	69.1121	0.659067	0.266714	-353.708	1.00734	-62.1055	0.639304
107	USV	TRUE	0.77273	397.527	397.536	0.0096	68.3814	67.714	69.009	1.29503	0.461281	-2.90444	1.14223	-67.3271	0.717041
108	USV	TRUE	0.853878	397.786	397.8	0.0136	68.6396	68.2676	68.9938	0.726183	0.244974	-5.23709	1.03219	-67.8557	0.69796
109	USV	TRUE	0.605753	399.379	399.381	0.002	67.0527	66.7498	67.1506	0.400784	0.153333	176.854	1.03234	-72.4183	0.53037
110	USV	TRUE	0.823568	426.807	426.825	0.018	63.8997	55.5114	64.2543	8.74291	4.00686	-635.382	1.08524	-64.1042	0.703026
111	USV	TRUE	0.746363	427.006	427.009	0.0024	56.6933	55.9586	57.2277	1.26915	0.45884	-528.812	1.0035	-66.0857	0.703393
112	USV	TRUE	0.887714	427.216	427.219	0.0032	70.8331	70.8331	70.8331	1.42109e-14	4.65159e-15	-2.68677e-12	1	-54.8365	0.833319
113	USV	TRUE	0.67689	460.007	460.011	0.0048	57.5715	55.9609	59.375	3.41408	1.27317	-759.32	1.34067	-67.5042	0.718752
114	USV	TRUE	0.686123	516.014	516.029	0.0148	66.5661	64.5845	67.3341	2.74962	0.880251	-161.899	1.04457	-72.8086	0.542446
