# Supplementary material for: Bazedoxifene reverses sexually dimorphic autistic-like abnormalities in biallelic MDGA1-mutant mice
Source: EMBO Mol Med. 2026 Mar 20;18(4):1358–98. doi: 10.1038/s44321-026-00402-y (PMC13084050; doi:10.1038/s44321-026-00402-y)
Supplement: Supplementary file 17 — Source data Fig. 3 [file 44321_2026_402_MOESM17_ESM.zip › Panel C/Batch1/P6/P6_WT_479.xlsx]

## Sheet: Sheet1
ID	Label	Accepted	Score	Begin Time (s)	End Time (s)	Call Length (s)	Principal Frequency (kHz)	Low Freq (kHz)	High Freq (kHz)	Delta Freq (kHz)	Frequency Standard Deviation (kHz)	Slope (kHz/s)	Sinuosity	Mean Power (dB/Hz)	Tonality
1	USV	TRUE	0.787956	0.701604	0.707204	0.0056	68.3213	67.474	69.724	2.25001	0.660333	-375.598	1.01512	-51.8438	0.838492
2	USV	TRUE	0.724568	0.891604	0.893204	0.0016	65.5221	64.8452	65.8427	0.997506	0.403004	-623.441	1.0194	-68.6336	0.673012
3	USV	TRUE	0.688357	13.8051	13.8107	0.0056	86.0092	81.7276	89.2368	7.50918	3.70139	-1384.66	1.07713	-69.5346	0.641824
4	USV	TRUE	0.95263	13.9379	13.9395	0.0016	81.0741	80.8336	82.2052	1.37157	0.580791	-857.232	1.07696	-63.4674	0.778713
5	USV	TRUE	0.672844	14.0998	14.1086	0.0088	63.4841	62.4228	64.2411	1.81837	0.548332	-200.088	1.00827	-38.6258	0.8885
6	USV	TRUE	0.773128	26.5941	26.6197	0.0256	55.237	54.8106	56.9246	2.11409	0.837509	-70.7098	1.01341	-70.3246	0.600143
7	USV	TRUE	0.74212	32.1497	32.1521	0.0024	65.6402	64.9054	65.8406	0.935162	0.354547	-389.651	1.03377	-61.8917	0.778827
8	USV	TRUE	0.777506	32.7573	32.7649	0.0076	67.1785	66.1485	69.8779	3.72945	1.52318	-522.583	1.00596	-63.857	0.710996
9	USV	TRUE	0.658996	32.9409	32.9541	0.0132	72.7931	70.6028	74.5251	3.92231	1.34399	-285.643	1.04693	-61.0833	0.598234
10	USV	TRUE	0.887111	33.1356	33.1392	0.0036	67.1283	65.8814	68.3826	2.50119	0.779265	-639.635	1.01036	-59.7559	0.666196
11	USV	TRUE	0.722646	33.3052	33.3088	0.0036	69.5394	68.7972	71.4543	2.65705	0.923205	-741.967	1.03074	-64.2479	0.588388
12	USV	TRUE	0.670191	33.472	33.4764	0.0044	71.9525	70.7947	72.4424	1.64767	0.567147	-380.957	1.03109	-65.5259	0.503475
13	USV	TRUE	0.813757	33.8632	33.8676	0.0044	76.0073	75.7327	76.0963	0.363674	0.151362	-95.2393	1.01103	-65.142	0.650124
14	USV	TRUE	0.708378	36.4494	36.4554	0.006	83.269	81.7623	85.7553	3.99299	1.27475	-663.389	1.01112	-67.4969	0.654516
15	USV	TRUE	0.698723	37.1225	37.1245	0.002	66.716	66.4132	66.814	0.400784	0.153333	-176.854	1.03234	-67.0574	0.446969
16	USV	TRUE	0.869365	37.3289	37.3333	0.0044	65.6399	64.4326	67.0687	2.63606	0.939364	-575.258	1.00508	-67.7229	0.658944
17	USV	TRUE	0.896161	39.7532	39.7664	0.0132	60.2887	59.7558	87.5233	27.7675	12.9152	2147.82	1.06758	-59.4303	0.775336
18	USV	TRUE	0.641719	39.9416	39.9484	0.0068	65.3792	58.1145	72.6438	14.5294	7.43459	-2246.36	1.00391	-65.3869	0.641459
19	USV	TRUE	0.768699	48.6149	48.6257	0.0108	67.6355	67.5371	67.8208	0.283671	0.102355	-9.51426	1.00718	-72.9242	0.527624
20	USV	TRUE	0.912982	48.8029	48.8413	0.0384	84.5552	72.3095	86.0967	13.7873	6.68737	349.678	1.05349	-69.1534	0.649769
21	USV	TRUE	0.901983	48.9825	48.9861	0.0036	72.0838	71.8686	72.1358	0.267189	0.102053	3.92836e-13	1.03048	-59.9747	0.77531
22	USV	TRUE	0.810471	49.39	49.3944	0.0044	73.9465	72.6774	74.2583	1.58087	0.57822	-380.309	1.03971	-67.1763	0.666499
23	USV	TRUE	0.915668	53.3094	53.3138	0.0044	69.8496	69.2856	69.9313	0.645707	0.215096	-22.9664	1.10091	-64.7736	0.647011
24	USV	TRUE	0.837194	55.9708	55.9724	0.0016	72.6921	72.4428	72.9415	0.498753	0.197149	-311.721	1	-61.9406	0.647765
25	USV	TRUE	0.906067	56.2023	56.2119	0.0096	70.8728	70.8431	71.5556	0.712504	0.21498	-62.4298	1.01035	-61.6614	0.652431
26	USV	TRUE	0.788771	56.3647	56.3687	0.004	69.1039	67.7809	69.8011	2.02023	0.754105	-521.97	1.00251	-75.4703	0.454236
27	USV	TRUE	0.667287	61.532	61.5364	0.0044	69.8108	66.3514	70.4842	4.13277	1.82368	-1066.52	1.07835	-73.7185	0.56514
28	USV	TRUE	0.768218	62.4955	62.4975	0.002	82.2249	81.2585	82.8884	1.62985	0.652958	-863.275	1.0171	-65.7278	0.706923
29	USV	TRUE	0.728272	62.6311	62.6391	0.008	65.8654	63.9139	67.2059	3.292	1.04049	-320.795	1.07688	-71.0879	0.626986
30	USV	TRUE	0.891242	62.8759	62.8775	0.0016	81.704	81.0539	82.1761	1.12219	0.445538	-701.372	1.00392	-64.7569	0.670751
31	USV	TRUE	0.738714	63.1782	63.1946	0.0164	67.4775	66.0982	69.0631	2.96492	1.03518	-128.124	1.04479	-72.1311	0.600555
32	USV	TRUE	0.678107	68.1271	68.1303	0.0032	85.9908	84.9889	86.3174	1.32852	0.442349	244.305	1.27162	-70.8695	0.599937
33	USV	TRUE	0.646794	68.3007	68.3043	0.0036	89.0126	88.6934	89.9181	1.22462	0.4365	345.682	1.02926	-75.668	0.447743
34	USV	TRUE	0.84512	68.4407	68.4435	0.0028	69.5288	68.9499	70.6421	1.6922	0.564791	-561.945	1.02443	-64.7662	0.635263
35	USV	TRUE	0.776351	71.178	71.1808	0.0028	64.7012	63.2539	66.4157	3.16174	1.11819	-1139.8	1.00124	-68.6841	0.715806
36	USV	TRUE	0.705229	71.694	71.7004	0.0064	71.5621	69.9812	71.8887	1.90743	0.788135	-364.638	1.05747	-64.2124	0.722035
37	USV	TRUE	0.641931	71.8636	71.874	0.0104	91.4339	88.5913	92.9104	4.31902	1.33598	376.997	1.10968	-74.4493	0.548118
38	USV	TRUE	0.639492	73.4039	73.4115	0.0076	84.0879	79.3421	89.4169	10.0748	3.09811	-1421.18	1.01109	-69.843	0.649365
39	USV	TRUE	0.705405	73.5695	73.5767	0.0072	65.3257	63.4192	66.336	2.91682	0.918714	-360.358	1.03313	-75.0947	0.500006
40	USV	TRUE	0.604853	74.8814	74.8906	0.0092	65.592	63.9592	65.9186	1.95939	0.51953	-115.382	1.10617	-72.9166	0.539953
41	USV	TRUE	0.929319	75.0958	75.1142	0.0184	66.201	65.9317	67.5699	1.63827	0.471948	33.5879	1.08549	-55.54	0.839778
42	USV	TRUE	0.881573	75.2706	75.2726	0.002	68.6647	68.3886	68.6914	0.302814	0.114253	-113.873	1.03232	-60.815	0.717003
43	USV	TRUE	0.832365	75.4746	75.4862	0.0116	68.6348	67.3657	68.954	1.58829	0.389279	-72.8322	1.05199	-62.1828	0.718101
44	USV	TRUE	0.773775	75.7026	75.705	0.0024	81.907	81.2391	82.909	1.66993	0.605239	-695.805	1.00647	-66.3916	0.697983
45	USV	TRUE	0.746868	75.855	75.863	0.008	66.6411	66.2408	69.1835	2.94268	1.07076	-349.656	1.02348	-61.597	0.696175
46	USV	TRUE	0.767314	76.0266	76.0454	0.0188	72.5339	70.5676	74.5901	4.02253	1.03621	-168.917	1.04415	-67.1323	0.594735
47	USV	TRUE	0.728798	76.2433	76.2693	0.026	81.0975	57.5237	90.8424	33.3187	9.16081	423.06	1.70216	-70.5647	0.547142
48	USV	TRUE	0.752283	76.4309	76.4345	0.0036	71.7055	70.5922	72.4403	1.84806	0.585712	-478.152	1.01042	-61.8646	0.796531
49	USV	TRUE	0.673933	79.4735	79.4755	0.002	63.1974	62.8813	64.146	1.2647	0.503641	-644.435	1.04832	-63.0412	0.698263
50	USV	TRUE	0.846646	79.7259	79.7351	0.0092	88.4123	77.9942	98.1299	20.1357	7.21195	-2371.63	1.08417	-66.6675	0.652842
51	USV	TRUE	0.894351	79.8775	79.8851	0.0076	65.7827	63.5116	67.5491	4.03753	1.19117	-501.147	1.01603	-59.4494	0.783041
52	USV	TRUE	0.824674	80.0911	80.0935	0.0024	64.6937	63.6249	66.23	2.60509	0.942964	-1085.46	1.00482	-63.7677	0.775736
53	USV	TRUE	0.663164	80.3134	80.3194	0.006	66.1983	63.801	68.3655	4.56448	1.53136	-802.659	1.00452	-65.1386	0.731874
54	USV	TRUE	0.644443	84.4811	84.4915	0.0104	63.5201	63.3473	64.2335	0.886166	0.307654	38.9029	1.03861	-64.8776	0.729224
55	USV	TRUE	0.776718	84.6599	84.6623	0.0024	59.0975	56.6928	62.1034	5.41058	1.95204	-2254.41	1.00078	-60.9305	0.816808
56	USV	TRUE	0.844254	84.8891	84.8927	0.0036	79.9533	79.3299	80.5916	1.26173	0.401687	-330.838	1.00238	-67.007	0.537549
57	USV	TRUE	0.955354	85.0547	85.0583	0.0036	54.2213	53.9467	54.6221	0.675395	0.258404	-210.513	1.00565	-66.6585	0.667848
58	USV	TRUE	0.969262	88.1437	88.1509	0.0072	63.3248	60.8595	64.3673	3.50781	1.21464	-443.906	1.01591	-60.1775	0.783713
59	USV	TRUE	0.67319	88.3516	88.3532	0.0016	61.287	60.9664	61.9639	0.997506	0.403004	-623.441	1.0194	-69.8157	0.547223
60	USV	TRUE	0.766083	88.58	88.5836	0.0036	79.2884	77.9305	79.7639	1.83344	0.66142	-518.213	1.00157	-69.2587	0.59723
61	USV	TRUE	0.774629	88.7568	88.76	0.0032	73.5387	73.14	74.0571	0.917145	0.348222	-269.14	1.01217	-69.5356	0.572059
62	USV	TRUE	0.79448	91.6318	91.6358	0.004	59.2881	57.7295	60.8467	3.11721	1.03386	-779.302	1	-55.1487	0.833293
63	USV	TRUE	0.681204	91.8326	91.8386	0.006	59.5356	56.218	61.7924	5.57435	1.79783	-920.614	1.01328	-53.9109	0.842238
64	USV	TRUE	0.797927	92.0362	92.0398	0.0036	61.8664	61.5102	62.2301	0.719926	0.214447	-173.628	1.00755	-68.9605	0.665565
65	USV	TRUE	0.941975	95.0576	95.0624	0.0048	66.7462	65.2693	66.8501	1.58087	0.516123	-288.313	1.06387	-60.5454	0.791374
66	USV	TRUE	0.854051	95.1012	95.106	0.0048	103.941	101.632	104.69	3.05783	1.00309	33.9492	1.86849	-70.3809	0.648913
67	USV	TRUE	0.762035	95.2611	95.2679	0.0068	62.418	61.1207	62.8392	1.71858	0.618837	-248.302	1.00636	-51.2882	0.837352
68	USV	TRUE	0.722472	100.998	101	0.0016	86.8334	86.5128	87.5103	0.997506	0.403004	-623.441	1.0194	-63.9395	0.76487
69	USV	TRUE	0.94752	101.144	101.195	0.0508	67.5797	65.6233	69.1647	3.54142	0.913629	-33.8016	1.03349	-63.4543	0.715596
70	USV	TRUE	0.802871	101.355	101.359	0.0044	57.7644	57.5552	59.0098	1.45462	0.625873	-326.179	1.0107	-70.115	0.577723
71	USV	TRUE	0.870943	101.592	101.653	0.0616	73.4251	69.6781	82.9133	13.2352	5.37388	174.94	1.09173	-62.9415	0.766836
72	USV	TRUE	0.818505	101.829	101.834	0.0052	69.4041	68.2387	71.3549	3.11618	1.14571	-579.821	1.00868	-62.8338	0.76344
73	USV	TRUE	0.799857	102.045	102.053	0.0072	73.1727	71.0945	74.4985	3.40392	1.22081	-434.925	1.16805	-68.6769	0.712582
74	USV	TRUE	0.786225	102.301	102.307	0.006	70.5214	68.6808	72.0132	3.33244	1.0796	-565.758	1.00483	-58.5414	0.852621
75	USV	TRUE	0.729433	104.502	104.507	0.0056	64.5537	64.1084	64.8432	0.73477	0.246379	12.5245	1.08708	-54.3395	0.837306
76	USV	TRUE	0.83467	104.688	104.698	0.0108	67.7737	64.9534	70.1487	5.19534	1.53171	-421.104	1.05315	-54.9801	0.775061
77	USV	TRUE	0.725592	104.888	104.893	0.0052	70.997	68.5106	72.563	4.05237	1.45778	-861.188	1.02196	-60.7713	0.778446
78	USV	TRUE	0.915469	105.11	105.118	0.008	76.9111	76.3025	77.9205	1.61798	0.44802	-129.233	1.14643	-53.9529	0.853327
79	USV	TRUE	0.903752	116.179	116.189	0.0104	67.2955	61.7661	69.8931	8.127	2.84827	770.681	1.51905	-52.5614	0.886422
80	USV	TRUE	0.675844	116.75	116.758	0.0076	76.6996	74.6846	76.9408	2.25626	0.675543	-200.783	1.13122	-52.6976	0.883321
81	USV	TRUE	0.763184	117.148	117.153	0.0044	67.569	64.5964	74.2491	9.65276	3.78608	-2172.45	1.00043	-61.0945	0.832749
82	USV	TRUE	0.970474	117.355	117.369	0.014	57.6568	56.7871	68.324	11.5369	3.22061	-572.091	1.15583	-68.6999	0.552034
83	USV	TRUE	0.871011	117.543	117.546	0.0036	60.0011	57.0526	60.8087	3.75611	1.54364	-1054.02	1.01056	-62.4097	0.770344
84	USV	TRUE	0.904136	117.724	117.731	0.0064	55.3645	54.318	55.9286	1.61056	0.552804	-270.318	1.00859	-70.1004	0.501535
85	USV	TRUE	0.820731	118.114	118.117	0.0028	80.3343	79.2432	81.6925	2.44923	0.848595	-864.124	1.00231	-70.9234	0.613584
86	USV	TRUE	0.741438	118.28	118.309	0.0292	80.0458	75.6458	80.8405	5.19471	2.36304	160.681	1.02957	-68.3662	0.586377
87	USV	TRUE	0.876052	120.175	120.177	0.002	82.4594	80.5179	88.6582	8.14036	3.21265	-4034.56	1.11203	-71.3081	0.645157
88	USV	TRUE	0.942647	120.29	120.306	0.0168	63.3132	62.4003	68.9813	6.58102	2.53973	-381.299	1.02675	-60.7997	0.705016
89	USV	TRUE	0.991679	120.473	120.494	0.0216	66.1485	61.3482	69.1336	7.78539	2.47744	-354.86	1.01703	-60.2068	0.710566
90	USV	TRUE	0.818273	120.664	120.668	0.0032	63.1872	59.4837	66.1486	6.66489	2.59874	-2344.09	1.01305	-59.9383	0.713454
91	USV	TRUE	0.920966	120.868	120.878	0.0096	63.4099	58.4298	68.954	10.5243	3.83301	-1275.51	1.05023	-44.8075	0.931027
92	USV	TRUE	0.864067	121.04	121.044	0.0048	56.8044	55.654	58.4669	2.81291	0.986728	-629.028	1.01004	-49.9533	0.86762
93	USV	TRUE	0.774889	123.343	123.355	0.0124	73.0728	68.6419	73.5106	4.86878	1.36581	-252.401	1.17082	-65.5042	0.715515
94	USV	TRUE	0.932316	128.381	128.397	0.0156	64.7331	60.4135	66.4253	6.01176	1.7487	-348.702	1.11571	-60.6373	0.806578
95	USV	TRUE	0.608119	128.561	128.565	0.004	76.3138	75.6309	76.6997	1.06876	0.344242	142.703	1.18527	-65.3925	0.706361
96	USV	TRUE	0.78376	128.768	128.782	0.014	69.1484	66.3948	70.8516	4.45672	1.40286	-123.281	1.29074	-65.9757	0.768636
97	USV	TRUE	0.651517	134.592	134.595	0.0032	102.754	101.27	104.364	3.09364	1.39606	273.157	2.66391	-75.9284	0.502442
98	USV	TRUE	0.784905	134.671	134.74	0.0692	88.6121	30.8301	91.3003	60.4702	30.7911	843.796	1.05895	-69.5755	0.583078
99	USV	TRUE	0.639525	134.88	134.883	0.0028	67.5954	66.779	68.2782	1.49923	0.51189	-521.302	1.00235	-67.9823	0.650449
100	USV	TRUE	0.696616	135.253	135.255	0.002	75.0017	74.828	75.1754	0.347346	0.151643	-197.847	1.00936	-62.2191	0.5883
101	USV	TRUE	0.793929	135.425	135.427	0.002	72.3009	71.9981	72.3989	0.400784	0.153333	-176.854	1.03234	-65.41	0.533384
102	USV	TRUE	0.956546	135.626	135.651	0.0248	82.6446	58.7382	82.917	24.1789	12.4888	980.797	1.00731	-66.8978	0.530252
103	USV	TRUE	0.845836	135.831	135.833	0.002	86.1747	85.3197	87.662	2.34236	0.979818	-1279.96	1.04363	-68.342	0.645918
104	USV	TRUE	0.60784	137.145	137.161	0.016	75.8576	60.947	76.727	15.78	5.49264	-848.458	1.19488	-62.6199	0.727241
105	USV	TRUE	0.685779	137.34	137.345	0.0056	78.1495	77.4735	78.3454	0.871892	0.317221	162.941	1.01046	-60.9843	0.769915
106	USV	TRUE	0.836663	137.737	137.744	0.0068	77.5456	76.5882	77.8499	1.26173	0.437445	166.438	1.04502	-60.3126	0.780735
107	USV	TRUE	0.675501	137.958	137.96	0.0024	77.9071	77.8403	78.1223	0.282033	0.100127	-83.4966	1.01988	-59.605	0.779443
108	USV	TRUE	0.809686	140.263	140.267	0.0032	99.6829	91.2813	101.353	10.0715	3.60371	-2953.31	1.33589	-71.6167	0.582783
109	USV	TRUE	0.876665	141.039	141.043	0.0048	73.7959	73.2974	74.0368	0.739385	0.26447	-121.006	1.02229	-66.2247	0.699394
110	USV	TRUE	0.705881	143.423	143.474	0.0508	77.5387	65.1583	89.1396	23.9812	10.7544	435.898	1.22126	-66.3145	0.660095
111	USV	TRUE	0.761319	143.605	143.61	0.0052	73.9416	70.3544	74.3882	4.0338	1.51884	-796.478	1.01591	-72.5815	0.429495
112	USV	TRUE	0.687618	143.822	143.838	0.016	66.0592	64.0775	67.351	3.27358	0.87616	-156.76	1.03121	-70.2633	0.595321
113	USV	TRUE	0.932582	144.03	144.07	0.04	70.8063	69.7197	86.6433	16.9237	6.90269	391.363	1.1786	-66.2194	0.640525
114	USV	TRUE	0.765844	144.231	144.238	0.0064	67.9576	66.9769	69.0938	2.11693	0.770046	-294.432	1.02937	-65.0553	0.595292
115	USV	TRUE	0.823028	144.457	144.471	0.0136	70.4045	68.1111	71.0263	2.91522	0.795446	-63.8494	1.16725	-64.0247	0.710305
116	USV	TRUE	0.741602	144.692	144.714	0.0224	84.3218	61.0063	85.044	24.0377	11.9832	1106.45	1.1648	-54.1268	0.852615
117	USV	TRUE	0.874304	144.881	144.884	0.0028	65.488	60.9235	67.7814	6.85786	2.44404	-2449.23	1.00781	-51.1651	0.89472
118	USV	TRUE	0.941582	145.063	145.074	0.0112	68.025	66.4286	69.1286	2.70005	1.02313	-189.504	1.04915	-55.8518	0.70769
119	USV	TRUE	0.736128	146.279	146.282	0.0024	74.2621	74.2621	74.2621	2.84217e-14	6.80293e-15	-4.10378e-12	1	-58.8241	0.703174
120	USV	TRUE	0.699369	146.709	146.71	0.0016	59.7271	59.2017	60.0745	0.872818	0.347517	-545.511	1.00577	-72.6303	0.601892
121	USV	TRUE	0.730009	146.876	146.975	0.0992	86.2751	45.4545	104.192	58.7371	11.6667	159.61	5.81472	-84.8042	0.232657
122	USV	TRUE	0.706118	147.137	147.149	0.012	65.7728	63.8607	66.0386	2.17787	0.798623	-161.804	1.04219	-70.8	0.601084
123	USV	TRUE	0.727429	147.541	147.581	0.0396	71.6757	71.1373	83.0353	11.898	5.6246	302.494	1.02271	-70.274	0.543179
124	USV	TRUE	0.680767	152.03	152.032	0.0016	68.222	67.9014	68.8989	0.997506	0.403004	-623.441	1.0194	-69.3463	0.633125
125	USV	TRUE	0.629851	152.231	152.236	0.0052	71.7848	70.8422	72.1784	1.33626	0.435846	-241.008	1.02092	-68.7331	0.633272
126	USV	TRUE	0.82495	152.428	152.448	0.02	72.1453	68.4559	72.7978	4.34182	1.44554	146.926	1.11738	-66.0659	0.701776
127	USV	TRUE	0.725873	152.813	152.823	0.0108	69.3876	67.2624	70.7363	3.47386	1.3172	-377.84	1.02169	-73.9639	0.528531
128	USV	TRUE	0.82975	153.002	153.016	0.014	69.3872	68.2014	71.2934	3.09202	0.954467	-212.433	1.01262	-68.6483	0.648495
129	USV	TRUE	0.775838	153.197	153.199	0.0016	71.4435	71.1941	71.5147	0.320627	0.129065	-155.86	1.04572	-66.848	0.58067
130	USV	TRUE	0.687458	153.568	153.617	0.0496	80.1737	68.0284	82.7368	14.7084	6.29591	295.179	1.08645	-77.3134	0.398775
131	USV	TRUE	0.62418	153.755	153.758	0.0032	68.418	68.1953	68.5516	0.356252	0.132767	-74.2192	1.0402	-71.7289	0.596921
132	USV	TRUE	0.867241	153.932	153.937	0.0048	75.4532	74.9602	76.6078	1.64754	0.682848	-345.504	1.03257	-65.8213	0.690691
133	USV	TRUE	0.931226	154.123	154.13	0.0072	73.2898	71.0257	74.5363	3.51057	1.19126	-505.668	1.04235	-71.0984	0.532646
134	USV	TRUE	0.666385	155.802	155.811	0.0092	72.3813	69.9472	73.0894	3.1422	1.0115	-319.735	1.0917	-68.8602	0.640152
135	USV	TRUE	0.881588	158.524	158.533	0.0092	84.9477	83.4547	85.9313	2.47655	0.792935	-102.768	1.14944	-69.7991	0.603923
136	USV	TRUE	0.676676	158.707	158.711	0.0044	70.5083	67.2574	73.62	6.36255	2.31045	-1484.45	1.02427	-73.1516	0.635447
137	USV	TRUE	0.837632	158.891	158.898	0.0072	65.7216	63.3615	66.1188	2.7573	0.877502	-328.776	1.09038	-66.3063	0.725299
138	USV	TRUE	0.652796	159.095	159.099	0.0036	66.5368	58.6547	68.2438	9.58912	3.45391	-2697.53	1.03683	-70.0132	0.662316
139	USV	TRUE	0.648641	160.731	160.734	0.0028	68.4174	66.6881	69.3451	2.65705	0.983356	-987.822	1.02353	-68.8158	0.733503
140	USV	TRUE	0.820223	164.939	164.948	0.0088	64.1843	61.4489	65.1042	3.65533	1.46281	-440.698	1.00487	-66.7763	0.719141
141	USV	TRUE	0.921537	165.06	165.061	0.0016	91.1274	89.453	92.4455	2.99252	1.18583	-1870.32	1.00114	-61.5886	0.804116
142	USV	TRUE	0.914293	165.205	165.25	0.0448	68.8776	67.4127	70.0891	2.67634	0.862438	27.8995	1.01324	-59.0836	0.77015
143	USV	TRUE	0.818056	165.422	165.438	0.0156	70.2079	66.5423	71.6166	5.07429	1.62735	-347.412	1.02444	-63.6759	0.719026
144	USV	TRUE	0.784289	165.623	165.634	0.0116	71.5252	68.5411	71.9482	3.40709	0.973536	-287.507	1.00595	-64.5344	0.709336
145	USV	TRUE	0.765358	165.86	165.866	0.0068	66.3209	64.8398	68.5015	3.66173	1.52053	-540.271	1.00972	-68.1329	0.644725
146	USV	TRUE	0.888017	168.025	168.026	0.0016	77.5741	76.9952	77.6631	0.667973	0.276311	-389.651	1.07279	-58.6045	0.707645
147	USV	TRUE	0.664878	168.765	168.772	0.0072	72.5461	72.2838	74.1023	1.8185	0.771779	-251.876	1.00025	-75.3289	0.437677
148	USV	TRUE	0.749015	173.604	173.61	0.006	92.0047	88.8652	95.0773	6.21215	1.77331	923.265	1.04876	-76.3687	0.500492
149	USV	TRUE	0.783803	187.509	187.511	0.0016	61.118	60.8419	61.216	0.374065	0.153618	-233.791	1.01068	-69.5234	0.574597
150	USV	TRUE	0.907773	187.707	187.717	0.0096	54.7559	54.6223	55.2309	0.608598	0.174437	8.34966	1.02077	-52.7446	0.875776
151	USV	TRUE	0.826849	187.912	187.913	0.0016	78.7013	78.1758	79.0486	0.872818	0.347517	-545.511	1.00577	-63.0737	0.789272
152	USV	TRUE	0.871779	188.277	188.28	0.0028	78.3428	78.3428	78.3428	2.84217e-14	1.47096e-14	-4.15686e-12	1	-62.3941	0.526215
153	USV	TRUE	0.781618	196.289	196.291	0.0028	64.3268	64.0039	64.3973	0.393362	0.136623	111.329	1.02237	-64.3149	0.712331
154	USV	TRUE	0.908164	215.745	215.753	0.0084	54.6822	52.5961	65.2144	12.6183	5.59571	1696.54	1.16634	-49.8907	0.858251
155	USV	TRUE	0.731732	215.898	215.901	0.0032	57.1065	56.5201	57.5444	1.02423	0.341847	-310.793	1.00221	-57.0612	0.809443
156	USV	TRUE	0.903041	216.093	216.104	0.0112	59.2624	56.791	61.2589	4.468	1.4285	-418.397	1.00731	-50.5373	0.810742
157	USV	TRUE	0.891818	220.606	220.616	0.01	55.1302	54.7963	57.706	2.90969	1.09213	-253.156	1.04731	-58.1406	0.836483
158	USV	TRUE	0.828046	220.811	220.817	0.006	57.3074	55.9754	57.9993	2.02388	0.758112	-354.477	1.00218	-54.2368	0.782529
159	USV	TRUE	0.684317	228.398	228.404	0.0064	72.5107	69.869	72.815	2.94596	0.901846	-362.294	1.13255	-73.8693	0.545408
160	USV	TRUE	0.963606	255.461	255.466	0.0052	87.8804	85.4097	89.7045	4.29478	1.53849	810.781	1.03439	-63.4046	0.775485
161	USV	TRUE	0.880299	255.604	255.606	0.002	58.7662	57.9469	59.2294	1.28251	0.50588	-665.428	1.02121	-73.0111	0.597147
162	USV	TRUE	0.906591	255.787	255.796	0.0084	57.5923	55.8357	58.7427	2.90706	0.949936	-336.019	1.00437	-62.1589	0.78422
163	USV	TRUE	0.695108	256.005	256.015	0.01	82.1429	78.9426	86.7725	7.82994	2.05304	-808.61	1.02537	-72.2457	0.451396
164	USV	TRUE	0.635332	256.376	256.385	0.0088	83.0612	80.9385	87.1853	6.24684	1.90732	-732.664	1.02096	-71.263	0.599902
165	USV	TRUE	0.642995	256.745	256.749	0.004	77.3896	77.0853	77.5751	0.489847	0.18322	-1.23223e-12	1.06321	-58.4902	0.783018
166	USV	TRUE	0.859665	264.306	264.315	0.0088	68.8208	65.993	69.0583	3.06525	0.867277	-231.898	1.14671	-59.3069	0.786632
167	USV	TRUE	0.818531	264.575	264.58	0.0052	66.5285	65.007	68.0871	3.0801	0.90369	-536.825	1.01159	-59.6822	0.779241
168	USV	TRUE	0.967579	265.047	265.05	0.0028	79.8759	78.0724	79.9724	1.90001	0.689215	593.754	1.1496	-61.5175	0.785219
169	USV	TRUE	0.702087	265.265	265.27	0.0048	71.38	70.5562	72.0403	1.48415	0.474695	172.064	1.16066	-69.7842	0.656199
170	USV	TRUE	0.745699	267.575	267.579	0.0036	77.1741	77.0702	77.4191	0.34883	0.135062	-73.0947	1.03858	-67.4678	0.660381
171	USV	TRUE	0.801644	270.084	270.088	0.0044	89.223	87.8573	90.9374	3.0801	1.04819	-724.675	1.00501	-67.0865	0.719647
172	USV	TRUE	0.837474	270.29	270.298	0.0084	80.4284	77.6515	80.7846	3.13314	0.724459	270.723	1.05496	-62.1804	0.729324
173	USV	TRUE	0.726365	270.482	270.489	0.0068	78.1059	77.1781	78.2129	1.03474	0.297253	101.855	1.03986	-69.4007	0.591609
174	USV	TRUE	0.785255	270.692	270.693	0.0016	78.7567	78.3826	78.8636	0.480941	0.193597	-233.791	1.09185	-69.2325	0.626808
175	USV	TRUE	0.803044	274.202	274.205	0.0036	86.1377	84.0115	86.5017	2.49016	1.17631	-701.372	1.00581	-72.5331	0.519384
176	USV	TRUE	0.833544	274.382	274.397	0.0148	74.1963	71.9846	74.226	2.24142	0.698217	-126.365	1.0316	-54.2747	0.787313
177	USV	TRUE	0.97243	274.586	274.622	0.0364	82.1682	75.7779	89.0509	13.273	5.9331	376.658	1.15699	-61.0839	0.765668
178	USV	TRUE	0.814109	274.785	274.788	0.0028	74.631	73.3247	76.338	3.0133	1.1084	-1125.66	1.00757	-57.8993	0.836844
179	USV	TRUE	0.658391	282.194	282.204	0.0104	80.0886	79.1429	80.6104	1.46746	0.407994	-59.1375	1.04938	-73.4195	0.498991
180	USV	TRUE	0.610764	305.188	305.205	0.0168	73.6124	63.0808	75.0307	11.9499	4.36355	-713.59	1.04848	-76.6577	0.448528
181	USV	TRUE	0.848551	305.615	305.627	0.0116	78.3514	77.9037	79.2145	1.31081	0.489323	-130.255	1.00553	-68.5975	0.602315
182	USV	TRUE	0.618529	305.796	305.801	0.0052	78.0651	77.4862	78.7777	1.29141	0.430511	-256.668	1.00546	-72.3891	0.500993
183	USV	TRUE	0.619457	319.525	319.53	0.0052	74.7293	73.8164	75.1152	1.29884	0.463353	-268.657	1.01675	-73.1803	0.489006
184	USV	TRUE	0.795801	334.273	334.287	0.014	78.3008	76.72	78.3305	1.61056	0.53383	-109.475	1.01191	-66.4498	0.655541
185	USV	TRUE	0.718892	341.555	341.563	0.008	79.2729	78.2487	79.7156	1.4669	0.480437	-30.7885	1.1286	-65.306	0.706188
186	USV	TRUE	0.840171	343.883	343.89	0.0064	78.3061	76.9553	79.1002	2.14494	0.676987	-330.394	1.02943	-64.6352	0.707544
187	USV	TRUE	0.820989	350.703	350.705	0.0024	64.3765	63.1073	65.3116	2.20431	0.796673	-918.463	1.00367	-68.7041	0.701739
188	USV	TRUE	0.925339	350.879	350.896	0.0168	64.6123	63.8776	65.4503	1.57275	0.441349	33.7912	1.05337	-64.1381	0.767115
189	USV	TRUE	0.644	351.084	351.086	0.002	64.8722	63.8035	65.6382	1.8347	0.67271	-893.175	1.00595	-70.3659	0.647312
190	USV	TRUE	0.93295	351.291	351.3	0.0084	75.4247	75.0038	75.669	0.665247	0.225377	-42.1906	1.01652	-66.0665	0.4849
191	USV	TRUE	0.775038	351.516	351.518	0.0024	74.7601	74.5449	74.8269	0.282033	0.100127	-83.4966	1.01988	-64.9306	0.550161
192	USV	TRUE	0.77244	351.742	351.751	0.0092	77.6135	76.5522	78.1331	1.58087	0.562565	-191.121	1.01731	-63.4174	0.594308
193	USV	TRUE	0.661646	351.954	351.958	0.0044	76.6768	75.9962	76.7705	0.774283	0.265215	-130.189	1.03855	-66.5103	0.713559
194	USV	TRUE	0.686984	355.847	355.853	0.0056	56.8068	56.4819	57.0443	0.562442	0.138817	65.1495	1.01175	-71.2286	0.55173
195	USV	TRUE	0.683999	356.485	356.487	0.002	92.4207	91.6414	93.2	1.5586	0.583176	-779.302	1	-71.9224	0.567905
196	USV	TRUE	0.72172	356.71	356.713	0.0028	92.3486	91.6138	93.4842	1.87032	0.659627	-667.973	1.00799	-65.9551	0.63955
197	USV	TRUE	0.791652	357.93	357.934	0.0032	69.9501	69.6161	70.1431	0.526956	0.187582	-128.337	1.04271	-68.1465	0.668578
198	USV	TRUE	0.865632	358.104	358.106	0.002	68.6665	67.758	68.9693	1.21126	0.457464	-581.455	1.04041	-63.9406	0.71625
199	USV	TRUE	0.928578	358.289	358.324	0.0352	74.922	68.6076	76.7877	8.18016	3.22369	-202.113	1.01235	-65.0565	0.690811
200	USV	TRUE	0.831884	358.487	358.498	0.0108	79.9064	79.099	81.6885	2.58943	0.772807	141.468	1.08597	-59.5904	0.784435
201	USV	TRUE	0.790924	358.692	358.697	0.0052	80.0427	79.8683	80.5437	0.675395	0.242715	114.836	1.03083	-60.0934	0.785054
202	USV	TRUE	0.699483	359.118	359.122	0.0036	77.4711	76.9505	77.8149	0.864427	0.313247	-232.078	1.00121	-70.1077	0.577381
203	USV	TRUE	0.867357	360.857	360.86	0.0032	71.8594	71.0355	72.2973	1.26173	0.409923	-364.911	1.0164	-62.8028	0.766866
204	USV	TRUE	0.738759	361.029	361.032	0.0024	68.3999	66.9971	69.9362	2.93908	1.05855	-1224.62	1.00028	-67.8257	0.662435
205	USV	TRUE	0.787989	361.201	361.22	0.0188	74.4196	72.8313	75.6962	2.86486	0.877204	-156.293	1.0093	-59.4818	0.654682
206	USV	TRUE	0.865867	361.395	361.4	0.0056	78.7585	77.8308	79.8792	2.04845	0.653005	-361.355	1.01979	-53.0864	0.849898
207	USV	TRUE	0.906071	361.603	361.611	0.0084	78.0057	75.9869	79.1041	3.11721	1.00041	-381.007	1.01017	-55.6909	0.772623
208	USV	TRUE	0.920655	361.815	361.862	0.0472	75.3399	63.4202	77.5023	14.0821	6.1081	-298.709	1.00441	-70.734	0.58574
209	USV	TRUE	0.892981	362.026	362.037	0.0108	75.4307	75.1019	76.4323	1.3304	0.417082	-119.777	1.02395	-61.1536	0.7637
210	USV	TRUE	0.972692	362.269	362.28	0.0112	67.2767	57.5837	68.3974	10.8137	3.61424	-860.093	1.26165	-50.43	0.88353
211	USV	TRUE	0.909737	363.199	363.21	0.0112	75.5188	74.8495	78.0261	3.17658	1.24149	-309.359	1.02013	-52.5349	0.843992
212	USV	TRUE	0.740996	363.494	363.499	0.0056	77.7793	76.332	77.8238	1.49181	0.480787	-226.7	1.05541	-64.5405	0.723938
213	USV	TRUE	0.936183	387.81	387.815	0.0052	65.986	65.4744	66.4341	0.959697	0.335855	192.291	1.00281	-63.3384	0.707838
214	USV	TRUE	0.914933	387.977	388.322	0.345	76.1922	75.2129	79.4529	4.24001	1.96408	12.1817	1.0383	-65.6693	0.527502
215	USV	TRUE	0.885719	388.499	388.512	0.0132	80.8703	80.18	81.5011	1.3211	0.404986	-30.9521	1.0992	-54.093	0.858069
216	USV	TRUE	0.745254	388.698	388.701	0.0036	82.2116	81.3062	82.5308	1.22462	0.4365	345.682	1.02926	-57.0652	0.845179
217	USV	TRUE	0.85893	393.183	393.198	0.0148	65.9181	60.829	66.6403	5.81136	2.01037	-301.075	1.21844	-72.3101	0.602734
218	USV	TRUE	0.844407	393.376	393.405	0.0292	86.001	71.3341	89.6158	18.2818	7.92527	591.439	1.39833	-72.4851	0.594851
219	USV	TRUE	0.842068	393.599	393.606	0.0072	81.4696	79.7571	81.67	1.91288	0.528799	-251.389	1.02074	-58.3674	0.782979
220	USV	TRUE	0.911433	393.834	393.84	0.006	80.5734	79.987	81.7832	1.7961	0.521819	123.826	1.16321	-55.3707	0.856053
221	USV	TRUE	0.652551	407.589	407.595	0.006	63.3803	59.9365	65.2667	5.33017	1.61345	-819.452	1.03758	-70.975	0.660346
222	USV	TRUE	0.621356	408.064	408.066	0.002	69.2727	67.8343	70.052	2.21767	0.861894	-1133.01	1.01961	-71.1015	0.669706
223	USV	TRUE	0.655143	408.312	408.316	0.004	74.7448	74.1172	74.883	0.765843	0.323684	193.749	1.00252	-66.853	0.640183
224	USV	TRUE	0.682179	418.954	418.957	0.0032	98.3948	97.6897	98.8401	1.1504	0.364892	-327.802	1.01098	-74.3731	0.50079
225	USV	TRUE	0.791878	419.128	419.14	0.0124	71.1376	66.8365	72.1721	5.33556	1.26802	-336.55	1.04136	-65.5313	0.704009
226	USV	TRUE	0.783832	419.315	419.331	0.016	70.4195	69.7824	76.3791	6.59665	1.93968	-411.248	1.00106	-64.9119	0.696701
227	USV	TRUE	0.850843	419.54	419.551	0.0108	78.1148	77.7948	78.9819	1.18716	0.351465	100.236	1.00916	-62.833	0.76949
228	USV	TRUE	0.694948	419.706	419.715	0.0088	72.867	71.6144	73.7426	2.12819	0.663191	100.171	1.18378	-72.5834	0.57724
229	USV	TRUE	0.645132	434.161	434.165	0.0044	73.1538	72.6029	73.4873	0.884379	0.29723	36.2238	1.11164	-68.6728	0.633802
230	USV	TRUE	0.824362	434.402	434.412	0.0104	72.6118	67.5374	72.9406	5.40316	2.12097	532.599	1.0463	-68.8528	0.65044
231	USV	TRUE	0.65918	473.089	473.095	0.006	66.2484	60.8823	67.9554	7.07318	2.33905	-1158.92	1.02425	-70.6013	0.662724
232	USV	TRUE	0.697694	473.526	473.536	0.01	79.0628	78.018	79.9049	1.8869	0.547242	-38.2986	1.12071	-65.4235	0.726904
233	USV	TRUE	0.75847	473.761	473.771	0.0096	79.8398	79.1095	80.105	0.995588	0.32706	-42.0274	1.04135	-67.0836	0.636556
234	USV	TRUE	0.724161	473.993	474	0.0068	79.1686	78.4264	79.4188	0.992329	0.325989	86.5153	1.04065	-64.111	0.709554
235	USV	TRUE	0.629282	478.981	478.984	0.0028	74.5217	74.2841	74.5513	0.267189	0.0891293	-67.1507	1.01361	-66.6801	0.6435
236	USV	TRUE	0.675349	479.175	479.18	0.0052	75.644	74.5604	76.2006	1.64024	0.610287	-357.149	1.01769	-67.8525	0.65051
237	USV	TRUE	0.823932	479.369	479.379	0.0096	75.8408	74.3786	77.1173	2.73869	0.796149	-259.361	1.01157	-67.4168	0.660839
238	USV	TRUE	0.817831	479.579	479.584	0.0052	73.3824	69.4281	73.5166	4.0885	1.78133	835.569	1.02648	-71.4981	0.570087
239	USV	TRUE	0.914808	517.767	517.773	0.006	86.8617	85.1602	87.5393	2.37911	0.750981	205.386	1.26612	-70.4897	0.684695
240	USV	TRUE	0.661025	521.093	521.104	0.0112	73.8042	68.0574	75.0553	6.99787	3.24375	-644.377	1.01376	-72.1578	0.572053
241	USV	TRUE	0.602133	536.907	536.91	0.0028	64.9112	63.7014	65.453	1.75157	0.675538	-671.507	1.04218	-68.2131	0.718236
242	USV	TRUE	0.919966	537.082	537.085	0.0032	73.221	72.7757	73.6737	0.898052	0.328158	-298.423	1.00364	-62.3895	0.776739
243	USV	TRUE	0.923499	537.272	537.275	0.0024	78.1966	78.1966	78.1966	1.42109e-14	4.10232e-15	-1.79087e-12	1	-56.3044	0.848673
244	USV	TRUE	0.866698	537.503	537.506	0.0032	69.8855	68.9726	70.5609	1.58829	0.542898	-493.249	1.00446	-68.6363	0.597775
245	USV	TRUE	0.863297	537.701	537.707	0.0056	78.8861	77.6912	79.9771	2.28595	0.734533	-409.796	1.00662	-58.5293	0.792479
246	USV	TRUE	0.732337	537.914	537.916	0.0016	74.7532	74.2277	75.1006	0.872818	0.347517	-545.511	1.00577	-68.6282	0.634308
247	USV	TRUE	0.854949	538.121	538.148	0.0268	73.6045	73.3175	88.7497	15.4322	7.77977	578.515	1.0207	-70.1044	0.58122
248	USV	TRUE	0.773573	538.351	538.353	0.0024	80.8981	80.297	81.3657	1.06876	0.385797	445.315	1.00188	-66.531	0.713784
