# Supplementary material for: Bazedoxifene reverses sexually dimorphic autistic-like abnormalities in biallelic MDGA1-mutant mice
Source: EMBO Mol Med. 2026 Mar 20;18(4):1358–98. doi: 10.1038/s44321-026-00402-y (PMC13084050; doi:10.1038/s44321-026-00402-y)
Supplement: Supplementary file 17 — Source data Fig. 3 [file 44321_2026_402_MOESM17_ESM.zip › Panel C/Batch1/P9/P9_KO_432.xlsx]

## Sheet: Sheet1
ID	Label	Accepted	Score	Begin Time (s)	End Time (s)	Call Length (s)	Principal Frequency (kHz)	Low Freq (kHz)	High Freq (kHz)	Delta Freq (kHz)	Frequency Standard Deviation (kHz)	Slope (kHz/s)	Sinuosity	Mean Power (dB/Hz)	Tonality
1	USV	TRUE	0.697503	106.251	106.256	0.0052	58.5048	57.2877	60.6201	3.33244	1.0804	-636.899	1.01524	-71.117	0.598876
2	USV	TRUE	0.68827	106.446	106.461	0.0156	55.9826	51.9169	59.0107	7.09382	2.76879	332.841	1.20566	-73.6617	0.554607
3	USV	TRUE	0.830348	106.936	106.938	0.0024	104.942	102.471	106.144	3.67385	1.34879	1530.77	1.0149	-70.0587	0.61802
4	USV	TRUE	0.851265	109.153	109.155	0.002	91.4821	89.8033	93.1609	3.35768	1.22191	1630.49	1.00151	-64.4765	0.777724
5	USV	TRUE	0.618034	139.101	139.103	0.002	102.911	102.635	102.938	0.302814	0.114253	113.873	1.03232	-70.6744	0.570741
6	USV	TRUE	0.814542	159.28	159.288	0.0076	89.5375	89.1417	90.0633	0.92154	0.311058	100.917	1.0505	-67.3106	0.593876
7	USV	TRUE	0.846543	218.315	218.318	0.0024	94.4994	93.4974	95.1006	1.60314	0.628983	83.4966	1.95265	-69.5617	0.616959
8	USV	TRUE	0.830933	218.519	218.521	0.0024	96.1018	94.9662	96.4061	1.43985	0.518792	473.147	1.22879	-63.7648	0.784597
9	USV	TRUE	0.903462	351.021	351.027	0.0056	63.8461	63.2458	64.4918	1.24601	0.412764	-223.828	1.00459	-67.0289	0.592444
10	USV	TRUE	0.671844	351.267	351.28	0.0132	53.5734	53.2776	56.128	2.85042	1.28319	-214.69	1.0001	-70.7533	0.583298
11	USV	TRUE	0.753583	351.449	351.459	0.0096	61.8252	60.7252	65.5087	4.78342	1.88226	-528.028	1.00642	-69.7804	0.60203
12	USV	TRUE	0.698966	387.194	387.198	0.0032	64.36	63.7069	65.1912	1.48438	0.487989	-443.769	1.00378	-66.0155	0.691661
13	USV	TRUE	0.629628	387.396	387.401	0.0052	98.569	97.0623	99.2073	2.14494	0.758559	-442.787	1.02697	-63.2415	0.664363
14	USV	TRUE	0.617289	397.77	397.81	0.04	40.1347	27.9776	53.4497	25.472	6.06964	-66.9914	6.88931	-93.1099	0.153413
15	USV	TRUE	0.709417	449.414	449.417	0.0028	65.5142	62.486	66.2415	3.75549	1.30004	-1028.47	1.48835	-61.5471	0.807173
16	USV	TRUE	0.920516	539.232	539.24	0.0076	68.3638	67.7239	68.603	0.879031	0.285282	91.4178	1.00965	-56.304	0.837866
17	USV	TRUE	0.801432	539.474	539.477	0.0028	94.9279	92.1817	95.9743	3.7926	1.43975	-1419	1.06249	-62.5029	0.776534
18	USV	TRUE	0.621614	539.643	539.656	0.0132	92.2009	81.3195	94.2657	12.9462	4.83204	-972.108	1.00125	-72.4095	0.588851
19	USV	TRUE	0.729684	539.987	539.991	0.0044	59.9696	59.4965	61.07	1.57352	0.668551	-349.782	1.00301	-68.3592	0.630206
20	USV	TRUE	0.780944	542.005	542.007	0.002	90.8723	90.4225	91.322	0.899537	0.320169	-425.594	1.00633	-63.021	0.709491
21	USV	TRUE	0.796545	542.191	542.198	0.0068	82.3075	78.8935	85.8107	6.91723	2.44648	-1136.19	1.02271	-68.4146	0.659508
22	USV	TRUE	0.759452	542.929	542.937	0.0076	91.3806	90.3548	92.5265	2.17172	0.665294	-276.231	1.0036	-67.1205	0.59257
23	USV	TRUE	0.723557	547.472	547.476	0.0044	94.9887	91.0699	95.1223	4.05237	1.26386	-639.557	1.24358	-59.2902	0.793863
24	USV	TRUE	0.756986	549.605	549.606	0.0016	86.1567	85.9073	86.2279	0.320627	0.129065	155.86	1.04572	-60.8575	0.774524
25	USV	TRUE	0.946545	549.74	549.747	0.0068	63.8126	58.2981	65.9872	7.68911	2.57556	1111.6	1.41192	-51.4586	0.874403
26	USV	TRUE	0.699704	555.974	556.013	0.0384	39.5261	29.8331	46.8887	17.0556	4.00644	-55.7896	4.53451	-92.1485	0.153846
27	USV	TRUE	0.820207	557.027	557.031	0.0044	92.7109	92.0355	93.6906	1.65509	0.585725	-403.275	1.00673	-66.1661	0.649035
28	USV	TRUE	0.795927	568.682	568.686	0.0044	100.208	94.9678	102.642	7.67427	2.86597	1587.93	2.02121	-66.8999	0.719814
29	USV	TRUE	0.602309	569.924	569.931	0.0072	81.3963	80.7203	82.9896	2.26924	0.601754	136.146	1.18269	-71.134	0.548346
30	USV	TRUE	0.724713	570.912	570.915	0.0032	90.8901	89.8585	90.9718	1.11329	0.393585	298.423	1.09113	-68.7742	0.499237
31	USV	TRUE	0.726489	571.275	571.277	0.0024	64.0407	63.9071	64.3078	0.400784	0.146947	-166.993	1.00302	-66.1689	0.636412
32	USV	TRUE	0.705879	571.897	571.908	0.0112	91.4068	87.6513	91.9338	4.28248	1.24931	-389.223	1.00108	-64.9586	0.648347
33	USV	TRUE	0.869425	572.253	572.262	0.0092	89.108	85.7014	90.2955	4.59417	1.26837	-427.583	1.0403	-63.1472	0.720381
34	USV	TRUE	0.741225	572.589	572.592	0.0036	66.1463	62.9771	96.2422	33.2651	10.3954	6214.85	1.23287	-64.7414	0.655554
35	USV	TRUE	0.755616	574.143	574.145	0.0016	99.6645	99.6645	99.6645	1.42109e-14	6.8798e-15	1.01398e-11	1	-69.1671	0.605515
36	USV	TRUE	0.817768	584.945	584.952	0.0068	92.8074	91.0831	93.2772	2.19418	0.743596	-302.691	1.04485	-68.9929	0.581363
37	USV	TRUE	0.934828	587.387	587.404	0.0168	95.3569	91.5503	100.95	9.39962	3.67988	475.882	1.22059	-70.6293	0.601443
38	USV	TRUE	0.816918	590.109	590.136	0.0272	75.6866	75.3675	88.0921	12.7246	6.28751	-466.108	1.02143	-66.9876	0.52014
39	USV	TRUE	0.618112	590.318	590.32	0.0028	90.5319	89.5299	93.0034	3.47346	1.26255	-1251.12	1.03386	-60.5277	0.798581
40	USV	TRUE	0.867448	590.632	590.637	0.0052	92.7955	86.7049	93.6639	6.95898	3.11213	1355.83	1.01004	-67.0976	0.630532
41	USV	TRUE	0.754899	590.985	590.987	0.002	91.5613	91.1917	92.8393	1.64767	0.65359	821.289	1.0879	-69.8563	0.605794
42	USV	TRUE	0.937807	592.756	592.763	0.0076	95.676	95.1416	97.4646	2.32306	0.681541	101.228	1.23704	-60.4485	0.78182
43	USV	TRUE	0.600009	592.912	592.914	0.002	96.0275	94.9454	96.219	1.2736	0.498862	602.448	1.09694	-70.4405	0.651838
44	USV	TRUE	0.71527	595.864	595.901	0.0368	40.9511	28.4675	48.477	20.0095	3.78244	47.1708	5.22686	-91.2814	0.171226
45	USV	TRUE	0.959095	596.416	596.422	0.0064	60.4509	59.1903	61.4382	2.24781	0.852794	-376.91	1.02056	-56.3061	0.76572
46	USV	TRUE	0.758995	596.606	596.614	0.0072	64.0041	61.6143	64.4643	2.85002	0.820684	-180.242	1.29546	-49.7229	0.853834
