# Supplementary material for: Bazedoxifene reverses sexually dimorphic autistic-like abnormalities in biallelic MDGA1-mutant mice
Source: EMBO Mol Med. 2026 Mar 20;18(4):1358–98. doi: 10.1038/s44321-026-00402-y (PMC13084050; doi:10.1038/s44321-026-00402-y)
Supplement: Supplementary file 17 — Source data Fig. 3 [file 44321_2026_402_MOESM17_ESM.zip › Panel C/Batch1/P9/P9_KO_465.xlsx]

## Sheet: Sheet1
ID	Label	Accepted	Score	Begin Time (s)	End Time (s)	Call Length (s)	Principal Frequency (kHz)	Low Freq (kHz)	High Freq (kHz)	Delta Freq (kHz)	Frequency Standard Deviation (kHz)	Slope (kHz/s)	Sinuosity	Mean Power (dB/Hz)	Tonality
1	USV	TRUE	0.64863	0.766804	0.769604	0.0028	85.4043	84.6992	85.9758	1.27657	0.45455	-462.987	1.00173	-70.2346	0.601423
2	USV	TRUE	0.792404	3.84379	3.87139	0.0276	83.4804	82.3738	84.1616	1.78778	0.667396	47.1225	1.0112	-72.4662	0.501746
3	USV	TRUE	0.858394	7.54909	7.55069	0.0016	96.6815	95.0517	97.4207	2.36908	0.959342	1480.67	1.01779	-59.4528	0.83978
4	USV	TRUE	0.863221	14.721	14.739	0.018	85.0988	79.2948	89.4109	10.1161	3.12373	-572.671	1.13063	-54.1483	0.856306
5	USV	TRUE	0.852294	14.9346	14.9454	0.0108	81.8054	81.0187	83.3091	2.29042	0.780045	59.4891	1.20717	-58.904	0.80067
6	USV	TRUE	0.745989	15.0877	15.0921	0.0044	94.568	91.6957	97.0899	5.39415	2.03431	1109.23	1.07048	-64.9613	0.76479
7	USV	TRUE	0.966346	15.0878	15.0922	0.0044	94.0874	91.2151	96.6093	5.39415	2.03431	1109.23	1.07048	-65.0041	0.766552
8	USV	TRUE	0.705907	30.7822	30.785	0.0028	80.0093	75.8679	81.3453	5.47738	2.05625	1988.01	1.11915	-69.7992	0.655538
9	USV	TRUE	0.657642	30.955	30.957	0.002	99.899	97.4764	100.683	3.20627	1.22667	-1414.83	1.37129	-71.2626	0.577675
10	USV	TRUE	0.760698	38.5032	38.5056	0.0024	69.6308	69.5566	69.6902	0.133595	0.0555406	-1.6031e-12	1.01308	-58.9025	0.80625
11	USV	TRUE	0.70201	38.6336	38.6648	0.0312	92.7074	83.9663	94.5252	10.5588	4.15899	-185.057	1.2552	-59.3118	0.792378
12	USV	TRUE	0.977946	38.88	38.8816	0.0016	69.8462	67.9491	71.5651	3.61596	1.42994	-2259.98	1.00014	-62.8508	0.787643
13	USV	TRUE	0.656146	39.0492	39.0508	0.0016	76.3138	76.002	77.8724	1.87032	0.794735	-1168.95	1.08341	-65.2227	0.74275
14	USV	TRUE	0.619509	39.2188	39.2204	0.0016	74.9385	74.5911	75.4639	0.872818	0.347517	545.511	1.00577	-68.675	0.547328
15	USV	TRUE	0.81491	39.5304	39.5524	0.022	91.0428	86.7668	93.643	6.87621	2.56235	166.403	1.33076	-69.9716	0.633454
16	USV	TRUE	0.918729	39.6972	39.7252	0.028	76.1946	75.4599	76.5509	1.09102	0.340455	0.179456	1.0472	-64.6833	0.725913
17	USV	TRUE	0.898241	42.0698	42.0714	0.0016	82.0834	81.46	82.7069	1.24688	0.492874	779.302	1	-66.8412	0.538665
18	USV	TRUE	0.903168	44.378	44.3808	0.0028	82.9969	81.3938	83.4719	2.07814	0.774137	747.494	1.08369	-59.8264	0.784455
19	USV	TRUE	0.852968	44.5704	44.5744	0.004	83.2462	81.1978	87.0537	5.8559	1.71194	-1235.24	1.04663	-58.3377	0.807899
20	USV	TRUE	0.992233	44.6888	44.6916	0.0028	49.6199	49.0559	49.6867	0.630863	0.228793	-204.986	1.0346	-48.1178	0.855256
21	USV	TRUE	0.759935	44.8884	44.8928	0.0044	48.2766	47.0816	49.0707	1.98907	0.658062	-453.23	1.00693	-49.0754	0.855462
22	USV	TRUE	0.79894	45.1012	45.1228	0.0216	78.7627	77.962	91.7559	13.7939	6.84311	-636.572	1.00086	-60.1841	0.77212
23	USV	TRUE	0.814807	47.0403	47.0503	0.01	90.4263	86.8341	92.4897	5.65569	1.93917	-584.45	1.14944	-61.2827	0.764144
24	USV	TRUE	0.770761	47.2314	47.2366	0.0052	88.7911	85.34	91.9455	6.60551	2.1956	-1309.85	1.00358	-59.2127	0.788512
25	USV	TRUE	0.818139	47.4334	47.435	0.0016	87.1701	86.9207	87.2413	0.320627	0.129065	155.86	1.04572	-60.6214	0.787667
26	USV	TRUE	0.745707	48.9981	49.0001	0.002	97.8724	95.7038	100.371	4.6669	1.92179	-2538.93	1.00821	-65.3727	0.775306
27	USV	TRUE	0.703304	50.1136	50.1152	0.0016	101.183	101.183	101.183	1.42109e-14	5.25453e-15	6.06292e-12	1	-74.129	0.438928
28	USV	TRUE	0.823493	52.949	53.007	0.058	93.1484	92.0054	94.7812	2.77576	0.790077	-34.2487	1.01	-68.1398	0.592513
29	USV	TRUE	0.693007	53.1774	53.179	0.0016	93.631	92.7226	97.7457	5.02316	2.02601	-2571.7	1.42797	-65.575	0.721609
30	USV	TRUE	0.77947	53.501	53.5046	0.0036	91.2374	90.462	91.4205	0.958515	0.345814	-228.184	1.05217	-68.8504	0.579314
31	USV	TRUE	0.665589	53.685	53.7082	0.0232	85.6659	83.5877	90.3639	6.77621	2.47712	-232.595	1.0476	-65.251	0.701758
32	USV	TRUE	0.639825	53.8626	53.8654	0.0028	92.0173	91.0185	93.5485	2.52999	1.01343	-908.024	1.00196	-70.395	0.633466
33	USV	TRUE	0.752349	54.0422	54.045	0.0028	92.7366	91.3932	93.026	1.63282	0.566947	427.644	1.26977	-64.0741	0.72926
34	USV	TRUE	0.632178	113.537	113.538	0.0016	92.8196	92.5702	92.8908	0.320627	0.129065	155.86	1.04572	-60.6059	0.768887
35	USV	TRUE	0.724279	113.719	113.721	0.002	96.5316	93.8553	97.0883	3.23299	1.26097	1537.61	1.11749	-69.417	0.597547
36	USV	TRUE	0.715968	114.074	114.075	0.0016	80.1451	80.1451	80.1451	0	7.94411e-15	7.2656e-12	1	-65.2557	0.735131
37	USV	TRUE	0.675841	114.26	114.262	0.0024	88.5773	85.8311	90.3734	4.54222	1.81083	166.993	4.6929	-61.4201	0.793981
38	USV	TRUE	0.746593	115.325	115.328	0.0036	82.6301	82.3106	83.0003	0.689739	0.307074	-62.3441	1.12362	-62.1621	0.760352
39	USV	TRUE	0.795487	115.715	115.719	0.004	82.1196	78.1118	83.693	5.58128	1.71707	-1228.67	1.03298	-59.5266	0.7766
40	USV	TRUE	0.744762	115.906	115.918	0.012	85.1563	78.9887	94.8716	15.8829	5.14773	-1395.31	1.02539	-62.1963	0.779436
41	USV	TRUE	0.760812	116.073	116.078	0.0048	90.8972	88.9148	92.2155	3.30067	0.865584	189.413	1.66506	-62.5151	0.704029
42	USV	TRUE	0.68069	116.296	116.299	0.0032	82.0949	81.2042	83.1265	1.92228	0.667818	-609.216	1.0012	-69.2412	0.583821
43	USV	TRUE	0.727597	116.492	116.496	0.0032	75.911	75.5844	76.1485	0.564066	0.20164	-182.456	1.00277	-69.8205	0.54
44	USV	TRUE	0.652079	116.691	116.694	0.0028	74.622	74.0729	74.9682	0.895231	0.338114	-320.261	1.00058	-68.0174	0.635937
45	USV	TRUE	0.712107	116.865	116.877	0.0116	85.568	80.5967	86.9187	6.32203	1.61165	-448.12	1.0533	-70.3424	0.544414
46	USV	TRUE	0.89743	141.615	141.94	0.325	80.6633	68.7515	95.2802	26.5287	9.90301	30.9632	2.88584	-69.0148	0.492295
47	USV	TRUE	0.906439	142.098	142.101	0.0028	84.2541	83.8013	85.1076	1.30626	0.478535	480.658	1.01535	-65.2608	0.716591
48	USV	TRUE	0.687832	143.838	143.84	0.0016	78.91	78.6607	78.9813	0.320627	0.129065	155.86	1.04572	-62.9119	0.771292
49	USV	TRUE	0.700638	288.78	288.782	0.0016	100.807	100.807	100.807	1.42109e-14	6.40475e-15	7.60486e-12	1	-64.0347	0.729858
50	USV	TRUE	0.753216	400.11	400.111	0.0016	88.0537	88.0537	88.0537	1.42109e-14	5.0243e-15	3.29355e-12	1	-65.309	0.717831
51	USV	TRUE	0.819511	419.251	419.264	0.0132	93.0086	92.3374	95.5277	3.19026	0.95528	-244.952	1.00312	-63.4026	0.692434
52	USV	TRUE	0.906468	419.438	419.442	0.0044	97.4279	94.6481	98.7224	4.07424	1.72258	921.38	1.00174	-69.6449	0.638165
53	USV	TRUE	0.619325	466.469	466.483	0.0136	76.0395	74.2615	76.9721	2.71061	0.840622	-113.853	1.18329	-72.2744	0.539472
