# Supplementary material for: Bazedoxifene reverses sexually dimorphic autistic-like abnormalities in biallelic MDGA1-mutant mice
Source: EMBO Mol Med. 2026 Mar 20;18(4):1358–98. doi: 10.1038/s44321-026-00402-y (PMC13084050; doi:10.1038/s44321-026-00402-y)
Supplement: Supplementary file 17 — Source data Fig. 3 [file 44321_2026_402_MOESM17_ESM.zip › Panel C/Batch1/P9/P9_KO_466.xlsx]

## Sheet: Sheet1
ID	Label	Accepted	Score	Begin Time (s)	End Time (s)	Call Length (s)	Principal Frequency (kHz)	Low Freq (kHz)	High Freq (kHz)	Delta Freq (kHz)	Frequency Standard Deviation (kHz)	Slope (kHz/s)	Sinuosity	Mean Power (dB/Hz)	Tonality
1	USV	TRUE	0.601604	2.00826	2.04666	0.0384	91.8972	81.3432	105.004	23.6611	5.70437	214.454	7.51823	-93.1935	0.15927
2	USV	TRUE	0.704885	2.04753	2.05193	0.0044	93.9937	92.0121	97.0293	5.01722	1.77179	1218.52	1.01399	-61.6497	0.800111
3	USV	TRUE	0.838921	4.40651	4.43531	0.0288	63.3662	60.3317	92.6667	32.335	14.4694	1543.77	1.47515	-58.8137	0.701281
4	USV	TRUE	0.929658	4.43511	4.86511	0.43	80.1986	66.6287	95.3226	28.694	15.02	44.0505	6.22836	-61.5032	0.616413
5	USV	TRUE	0.934534	5.34124	5.34404	0.0028	93.0012	91.2422	94.0922	2.85002	1.01711	1028.47	1.01035	-63.6795	0.775883
6	USV	TRUE	0.903625	6.53997	6.54637	0.0064	61.2231	61.2231	61.2231	1.42109e-14	4.20363e-15	-1.70486e-12	1	-54.2838	0.838391
7	USV	TRUE	0.824272	6.69077	6.69797	0.0072	61.002	60.3193	61.3434	1.0241	0.349994	-152.958	1.00706	-67.8683	0.585527
8	USV	TRUE	0.610475	6.81197	6.81597	0.004	58.0798	58.0501	58.3173	0.267189	0.0771893	37.2783	1.01078	-68.605	0.600451
9	USV	TRUE	0.883577	15.8961	15.8985	0.0024	92.5651	91.7636	93.5003	1.73673	0.62591	-723.637	1.00096	-61.8844	0.782274
10	USV	TRUE	0.907476	16.0489	16.0521	0.0032	100.848	99.8384	101.07	1.23204	0.429015	335.533	1.10444	-68.6473	0.620815
11	USV	TRUE	0.830711	16.4348	16.4428	0.008	90.2875	89.8422	91.7422	1.90001	0.748815	274.491	1.10562	-61.6192	0.729946
12	USV	TRUE	0.780037	16.5888	16.5964	0.0076	90.2097	89.2077	90.885	1.67723	0.508931	-203.079	1.00933	-67.4622	0.585571
13	USV	TRUE	0.76322	16.754	16.7608	0.0068	93.4449	92.4726	94.6473	2.17462	0.69641	-324.872	1.00617	-70.4308	0.544018
14	USV	TRUE	0.860018	21.4189	21.4209	0.002	88.6147	87.8354	89.0645	1.22907	0.457432	-602.448	1.01262	-58.6644	0.767532
15	USV	TRUE	0.951282	21.5497	21.5681	0.0184	66.2223	64.3891	66.6676	2.27853	0.639703	93.9905	1.03102	-52.7419	0.87063
16	USV	TRUE	0.744917	26.7773	26.8357	0.0584	59.457	57.3285	82.0618	24.7334	10.0518	421.705	1.1907	-58.1755	0.711154
17	USV	TRUE	0.682777	26.9681	26.9937	0.0256	60.0555	56.8072	89.1912	32.384	11.0968	1038.47	1.50601	-62.3487	0.651313
18	USV	TRUE	0.815872	31.0638	31.0958	0.032	77.9982	65.4597	91.5374	26.0778	13.2413	824.167	1.07745	-60.7756	0.711614
19	USV	TRUE	0.847072	32.2817	32.2909	0.0092	87.5522	85.9088	88.6197	2.71095	0.806262	57.6554	1.22421	-66.5475	0.711949
20	USV	TRUE	0.795751	35.8727	35.8891	0.0164	70.2321	69.6655	79.5581	9.89264	5.2131	-601.976	1.00026	-67.9035	0.63237
21	USV	TRUE	0.765572	36.0663	36.0759	0.0096	91.8088	89.7678	92.0315	2.26369	0.710406	-216.17	1.05486	-58.8143	0.792333
22	USV	TRUE	0.709859	41.0906	41.101	0.0104	81.946	80.6611	87.1777	6.51655	2.84416	-626.454	1.00033	-64.335	0.727696
23	USV	TRUE	0.699622	41.2618	41.2854	0.0236	60.5599	56.1364	60.9161	4.77972	1.38539	-147.313	1.05961	-51.0788	0.868284
24	USV	TRUE	0.999001	41.2884	41.8884	0.6	62.5803	57.6733	67.2162	9.54283	3.38788	14.0218	1.2303	-50.9749	0.784158
25	USV	TRUE	0.89766	46.9095	46.9459	0.0364	63.601	56.9303	89.7496	32.8193	9.24399	59.9442	1.49	-55.2526	0.760759
26	USV	TRUE	0.902349	47.0795	47.1431	0.0636	64.339	61.7194	82.5898	20.8704	2.90082	143.699	1.10422	-43.3549	0.877572
27	USV	TRUE	0.779957	62.2871	62.2923	0.0052	101.974	97.6535	105.112	7.45901	2.53531	851.818	2.22309	-70.0492	0.658735
28	USV	TRUE	0.740003	65.3357	65.3673	0.0316	63.4616	60.3023	85.8045	25.5022	8.64017	784.695	1.24395	-56.8015	0.725991
29	USV	TRUE	0.83721	65.5317	65.5341	0.0024	88.2846	86.8819	90.6893	3.80745	1.38657	1586.44	1.00775	-61.2822	0.78491
30	USV	TRUE	0.915087	65.6953	65.6985	0.0032	65.8147	64.9241	66.4975	1.57345	0.571071	517.988	1.00955	-60.443	0.787584
31	USV	TRUE	0.89216	65.8621	65.8649	0.0028	102.547	102.31	102.577	0.267189	0.0891293	-67.1507	1.01361	-66.6037	0.663956
32	USV	TRUE	0.615648	68.0307	68.0351	0.0044	91.1626	90.515	92.1414	1.62635	0.603091	-381.876	1.0015	-63.6612	0.712711
33	USV	TRUE	0.947211	68.2015	68.2039	0.0024	60.2927	59.4243	60.827	1.40274	0.509795	-584.476	1.00854	-53.637	0.764109
34	USV	TRUE	0.821369	69.8274	69.8298	0.0024	81.1848	78.9137	85.393	6.47934	2.36733	-2699.72	1.00495	-62.1304	0.806276
35	USV	TRUE	0.863588	69.9786	69.9942	0.0156	90.7632	58.7863	91.9098	33.1235	16.0017	2269.94	1.09496	-66.8055	0.603298
36	USV	TRUE	0.926605	70.1198	70.1318	0.012	66.5251	64.9824	67.2312	2.24884	0.621812	16.9828	1.11867	-61.601	0.720884
37	USV	TRUE	0.758547	70.3061	70.3193	0.0132	61.0694	61.06	61.6656	0.605646	0.232591	26.1973	1.00783	-68.9465	0.575376
38	USV	TRUE	0.849992	78.074	78.0764	0.0024	94.1223	93.4543	94.9238	1.46954	0.529823	-612.309	1.00127	-63.5777	0.633295
39	USV	TRUE	0.944934	78.2399	78.2475	0.0076	90.369	89.7901	91.0963	1.30626	0.440205	-184.878	1.0055	-59.9728	0.763068
40	USV	TRUE	0.914828	79.6911	79.7027	0.0116	61.9075	59.2134	62.2786	3.06525	0.711946	89.9299	1.1729	-59.3371	0.795005
41	USV	TRUE	0.806314	79.8791	79.8887	0.0096	86.0528	83.6556	89.3259	5.67035	1.7518	-593.44	1.00842	-56.5577	0.789455
42	USV	TRUE	0.799832	82.772	82.8268	0.0548	63.4898	62.0722	89.2401	27.1679	6.88056	400.538	1.10835	-65.8848	0.537137
43	USV	TRUE	0.751124	82.948	82.9516	0.0036	64.3529	63.4772	64.7389	1.26173	0.414725	-330.838	1.02226	-60.9079	0.784416
44	USV	TRUE	0.702385	83.13	83.168	0.038	66.8722	64.7941	94.4513	29.6572	10.8989	786.974	1.00575	-65.0656	0.584626
45	USV	TRUE	0.805213	83.4452	83.4564	0.0112	67.2618	66.4008	67.9996	1.59882	0.522076	-61.695	1.05936	-61.713	0.766367
46	USV	TRUE	0.702166	83.6496	83.6512	0.0016	95.2099	93.8561	98.3449	4.48878	1.82259	-2805.49	1.00897	-68.6752	0.621541
47	USV	TRUE	0.804549	83.9344	83.938	0.0036	61.2158	60.6963	61.4756	0.779302	0.249908	-201.741	1.00688	-71.2477	0.453573
48	USV	TRUE	0.633376	84.6051	84.6067	0.0016	98.7411	98.4918	98.8124	0.320627	0.129065	-155.86	1.04572	-65.8637	0.635239
49	USV	TRUE	0.739087	85.0507	85.0527	0.002	93.5347	92.4481	94.3184	1.87032	0.703173	935.162	1.00438	-69.187	0.638848
50	USV	TRUE	0.732115	86.5746	86.5818	0.0072	91.4099	89.636	93.4053	3.76923	1.06131	-501.359	1.00688	-69.2172	0.593511
51	USV	TRUE	0.685394	86.7574	86.763	0.0056	92.8307	89.2658	93.3577	4.09195	1.41472	-750.376	1.00869	-64.627	0.63765
52	USV	TRUE	0.831726	87.5813	87.5841	0.0028	89.4234	88.6766	90.9539	2.27731	0.939542	-841.66	1.00333	-68.0797	0.580064
53	USV	TRUE	0.854601	87.7101	87.7197	0.0096	62.4042	61.8871	62.8293	0.942186	0.344545	-66.288	1.02151	-66.4218	0.695331
54	USV	TRUE	0.789325	95.2851	95.2895	0.0044	92.6644	91.8554	93.362	1.50665	0.517514	-357.991	1.00317	-67.12	0.597012
55	USV	TRUE	0.877155	96.6722	96.6742	0.002	90.3563	89.2875	91.1222	1.8347	0.67271	-893.175	1.00595	-61.4745	0.735426
56	USV	TRUE	0.61912	97.0138	97.0438	0.03	92.6725	82.1398	96.198	14.0581	4.19152	-459.026	1.01027	-65.1519	0.605254
57	USV	TRUE	0.668491	137.293	137.295	0.002	95.419	94.3102	97.1869	2.87674	1.12472	1486.72	1.01206	-74.3639	0.501625
58	USV	TRUE	0.922672	137.44	137.456	0.016	88.0637	83.0983	91.2659	8.16766	2.60138	-657.119	1.05103	-65.3802	0.647107
59	USV	TRUE	0.896442	137.663	137.833	0.17	87.8976	77.2942	94.3722	17.078	6.54297	42.7621	8.16237	-65.5265	0.525299
60	USV	TRUE	0.737108	138.01	138.015	0.0056	89.6556	86.8798	91.2736	4.39378	1.32773	-733.246	1.017	-67.889	0.606397
61	USV	TRUE	0.813471	139.75	139.753	0.0032	91.7986	91.4588	92.5686	1.10981	0.420524	-350.271	1.00186	-67.1281	0.632004
62	USV	TRUE	0.861664	140.115	140.124	0.0092	92.0161	91.699	93.2228	1.52382	0.54354	-159.585	1.01297	-61.2984	0.720998
63	USV	TRUE	0.885842	140.518	140.524	0.0056	88.281	84.2509	90.8267	6.57582	2.24893	-1247.15	1.01512	-63.2276	0.716938
64	USV	TRUE	0.818541	143.14	143.152	0.0128	82.8228	79.4451	85.6349	6.18988	1.81698	-434.865	1.01673	-65.0812	0.707876
65	USV	TRUE	0.951442	167.738	167.748	0.01	61.8851	61.5403	61.8983	0.358022	0.111951	-29.7514	1.00287	-63.9455	0.706585
66	USV	TRUE	0.843535	168.239	168.244	0.0048	92.399	91.0853	93.3045	2.21915	0.687234	-436.853	1.01204	-62.2697	0.732229
67	USV	TRUE	0.626071	201.158	201.18	0.0216	66.7422	66.0965	67.0836	0.987116	0.256419	-14.7997	1.02933	-48.524	0.877112
68	USV	TRUE	0.74795	206.386	206.397	0.0116	78.8911	77.2409	80.7249	3.48395	1.24353	-300.242	1.00101	-68.8793	0.525753
69	USV	TRUE	0.866228	206.929	206.933	0.0032	86.3912	86.1537	86.7178	0.564066	0.20164	-182.456	1.00277	-64.0422	0.702126
70	USV	TRUE	0.711815	207.186	207.189	0.0028	77.4749	76.8663	78.7515	1.88517	0.677027	-676.809	1.02209	-70.4354	0.437118
71	USV	TRUE	0.796869	213.48	213.49	0.0104	64.1766	62.9328	65.6016	2.66888	1.03524	156.933	1.23378	-60.2255	0.782473
72	USV	TRUE	0.779278	220.477	220.514	0.0376	93.9591	82.9932	94.9247	11.9315	4.53483	-319.313	1.00049	-70.7974	0.444255
73	USV	TRUE	0.648929	233.176	233.187	0.0108	77.1903	74.1686	78.1542	3.98557	1.45947	-376.052	1.00569	-74.6023	0.44876
74	USV	TRUE	0.693757	235.392	235.399	0.0072	96.9685	95.8973	100.19	4.29316	2.06602	-565.302	1.0327	-68.9875	0.522585
75	USV	TRUE	0.620433	247.245	247.249	0.0036	84.0667	83.2874	84.5937	1.30626	0.495596	-403.932	1.01636	-68.9067	0.577571
76	USV	TRUE	0.643968	257.275	257.279	0.0044	92.7477	92.2809	93.2095	0.928614	0.372388	-186.319	1.01792	-70.2909	0.593173
77	USV	TRUE	0.828702	263.082	263.087	0.0052	92.3614	91.8975	92.5507	0.653129	0.216594	100.645	1.02796	-68.7524	0.591912
78	USV	TRUE	0.862926	295.162	295.168	0.0056	92.1709	46.0065	98.0342	52.0277	18.2313	8172.66	1.28466	-56.9686	0.804013
79	USV	TRUE	0.911412	295.353	295.358	0.0044	51.6641	45.8565	104.764	58.9078	18.7655	10308	1.23555	-59.7821	0.778017
80	USV	TRUE	0.653222	295.964	295.974	0.01	92.2413	90.4155	92.5382	2.12267	0.563129	-124.041	1.09017	-65.2897	0.656796
81	USV	TRUE	0.932747	308.765	308.822	0.0572	76.0314	63.317	78.9575	15.6405	6.42707	238.548	1.06735	-59.1964	0.775359
82	USV	TRUE	0.732631	309.056	309.063	0.0064	75.785	75.3675	77.0806	1.71314	0.687858	-255.176	1.0019	-54.0623	0.837546
83	USV	TRUE	0.917957	311.362	311.364	0.002	58.0276	56.9009	58.8247	1.92376	0.752375	-998.142	1.01032	-57.2337	0.838549
84	USV	TRUE	0.685518	311.524	311.529	0.0052	66.5937	66.0964	67.091	0.994537	0.347315	-202.105	1.01937	-47.3564	0.832708
85	USV	TRUE	0.766073	311.743	311.749	0.0052	62.7759	62.0114	64.1341	2.12267	0.691119	-71.854	1.43074	-54.3647	0.781071
86	USV	TRUE	0.796756	312.739	312.741	0.002	73.5369	72.4147	74.3563	1.94157	0.768541	-1019.14	1.01155	-58.9501	0.780731
87	USV	TRUE	0.982986	312.863	312.907	0.044	81.0261	61.6587	88.299	26.6404	10.5937	564.525	1.34897	-57.9422	0.778849
88	USV	TRUE	0.918438	313.039	313.05	0.0112	65.5736	64.5939	66.1673	1.57345	0.435641	-83.3138	1.05329	-51.6135	0.783655
89	USV	TRUE	0.95678	313.238	313.243	0.0052	96.983	96.8939	97.547	0.653129	0.227206	124.297	1.01018	-59.4314	0.768762
90	USV	TRUE	0.96428	318.395	318.429	0.034	87.3774	64.6413	92.9451	28.3038	13.6193	812.424	1.35007	-61.2114	0.709584
91	USV	TRUE	0.785189	318.614	318.616	0.002	80.1316	76.6448	81.3918	4.74706	1.8835	-2421.88	1.03182	-63.757	0.786297
92	USV	TRUE	0.707191	318.771	318.778	0.0068	99.8698	95.0571	102.579	7.52165	2.76158	-1229.77	1.29188	-61.907	0.660023
93	USV	TRUE	0.890633	318.939	318.948	0.0084	63.7153	62.6561	64.1989	1.54285	0.442126	95.4705	1.05626	-45.5727	0.852379
94	USV	TRUE	0.970729	319.179	319.182	0.0028	76.6174	76.4052	76.7654	0.360156	0.143021	-32.1362	1.06395	-59.4538	0.699902
95	USV	TRUE	0.655848	319.362	319.366	0.0036	90.1579	88.0278	91.1599	3.13205	1.03441	-833.054	1.0251	-62.0445	0.785934
96	USV	TRUE	0.790889	328.529	328.535	0.0064	100.805	100.318	101.09	0.77109	0.254582	45.6992	1.07898	-56.1988	0.714775
97	USV	TRUE	0.773887	328.7	328.705	0.0056	94.6083	92.9607	95.5435	2.58283	0.829506	396.344	1.2267	-55.2561	0.85718
98	USV	TRUE	0.763173	328.856	328.866	0.01	95.7281	95.1789	101.866	6.68715	1.6006	306.849	1.32511	-65.0251	0.714961
99	USV	TRUE	0.767845	329.175	329.181	0.0052	96.5076	95.231	104.45	9.21934	2.93306	1850.63	1.01697	-73.0113	0.575387
100	USV	TRUE	0.784111	333.44	333.497	0.0568	68.0721	67.4294	82.8167	15.3873	6.21373	288.874	1.06469	-71.2267	0.404355
101	USV	TRUE	0.935838	334.575	334.579	0.004	94.318	93.9718	94.6328	0.66098	0.28444	-198.487	1.01444	-59.2952	0.696971
102	USV	TRUE	0.729274	403.078	403.086	0.008	97.5372	97.1888	99.1049	1.91605	0.667318	-193.196	1.028	-68.6679	0.577996
103	USV	TRUE	0.803756	403.658	403.661	0.0028	103.211	102.658	103.263	0.605223	0.275363	-208.885	1.02605	-67.7819	0.429666
104	USV	TRUE	0.798427	414.154	414.165	0.0108	92.0558	86.5566	93.4214	6.86482	1.99712	-627.568	1.00804	-67.2341	0.638338
105	USV	TRUE	0.707227	414.41	414.428	0.0172	66.9595	66.2692	68.2435	1.97423	0.624876	68.2383	1.06431	-44.9384	0.873729
106	USV	TRUE	0.993573	414.698	414.7	0.002	62.5055	61.3076	62.7861	1.47845	0.565881	-644.435	1.20507	-52.8741	0.843316
107	USV	TRUE	0.828673	414.89	414.919	0.0288	57.2923	55.6052	58.5047	2.89948	0.762533	-50.9046	1.07416	-46.7627	0.850138
108	USV	TRUE	0.820326	415.057	415.122	0.0648	62.5844	59.7435	81.2296	21.4861	9.15348	345.374	1.16731	-50.7427	0.848508
109	USV	TRUE	0.974913	415.254	415.323	0.0688	74.1861	60.0183	90.9594	30.9411	11.4297	296.633	1.4941	-56.0397	0.769464
110	USV	TRUE	0.770734	415.53	415.549	0.0188	81.6996	75.8066	95.2642	19.4576	6.89024	-1023.96	1.01542	-62.9408	0.721105
111	USV	TRUE	0.92132	415.936	415.973	0.0368	65.4319	59.3311	67.3657	8.03462	2.10925	-187.944	1.05309	-52.2952	0.771542
112	USV	TRUE	0.705574	416.161	416.171	0.0108	66.0988	64.0037	109.618	45.6142	20.2823	4353.19	1.13153	-64.1525	0.576693
113	USV	TRUE	0.755081	416.342	416.366	0.0244	91.5123	91.0291	93.3711	2.34204	0.714702	56.1075	1.03137	-63.1076	0.699096
114	USV	TRUE	0.868559	533.385	533.389	0.004	68.2415	67.284	68.6348	1.35079	0.481801	-352.373	1.02412	-56.7303	0.845099
115	USV	TRUE	0.869055	533.573	533.588	0.0152	67.9538	64.6585	68.7851	4.12659	1.34638	-281.421	1.02637	-51.2543	0.875807
116	USV	TRUE	0.832092	533.823	533.866	0.0428	68.2355	65.0658	98.6217	33.5558	10.6999	689.507	1.45805	-52.3348	0.78298
117	USV	TRUE	0.945868	567.032	567.07	0.038	68.4323	57.2105	69.3898	12.1792	2.45324	-324.987	1.00174	-52.687	0.789812
118	USV	TRUE	0.818396	567.294	567.3	0.006	59.5134	58.7402	60.7703	2.03015	0.694086	-353.348	1.00616	-61.4432	0.764254
119	USV	TRUE	0.769213	573.439	573.44	0.0016	94.4272	94.2046	94.828	0.623441	0.249933	-389.651	1.00816	-70.1186	0.57578
120	USV	TRUE	0.947065	579.316	579.322	0.006	95.357	94.8746	96.5053	1.63074	0.560208	291.59	1.01049	-61.4316	0.767788
121	USV	TRUE	0.921513	582.041	582.063	0.0216	65.9132	63.307	66.701	3.39406	0.852004	-77.9763	1.05032	-54.8712	0.852124
122	USV	TRUE	0.848744	584.233	584.238	0.0052	94.0019	93.2375	94.5289	1.29141	0.370827	-218.335	1.01055	-65.2896	0.642169
123	USV	TRUE	0.750802	588.299	588.322	0.0224	65.9114	65.6293	98.694	33.0646	11.6375	1612.28	1.12501	-58.3327	0.65419
124	USV	TRUE	0.699796	588.499	588.517	0.0176	64.4743	61.0305	65.736	4.7055	1.28831	-233.959	1.03316	-55.6759	0.712143
125	USV	TRUE	0.96003	588.71	588.742	0.032	63.8217	51.5088	66.4713	14.9626	2.69318	-400.802	1.01227	-51.1765	0.839981
126	USV	TRUE	0.890574	588.943	588.949	0.006	67.5379	66.8996	68.4062	1.50657	0.42933	-244.449	1.00415	-48.4531	0.834221
