# Supplementary material for: Bazedoxifene reverses sexually dimorphic autistic-like abnormalities in biallelic MDGA1-mutant mice
Source: EMBO Mol Med. 2026 Mar 20;18(4):1358–98. doi: 10.1038/s44321-026-00402-y (PMC13084050; doi:10.1038/s44321-026-00402-y)
Supplement: Supplementary file 17 — Source data Fig. 3 [file 44321_2026_402_MOESM17_ESM.zip › Panel C/Batch1/P9/P9_KO_467.xlsx]

## Sheet: Sheet1
ID	Label	Accepted	Score	Begin Time (s)	End Time (s)	Call Length (s)	Principal Frequency (kHz)	Low Freq (kHz)	High Freq (kHz)	Delta Freq (kHz)	Frequency Standard Deviation (kHz)	Slope (kHz/s)	Sinuosity	Mean Power (dB/Hz)	Tonality
1	USV	TRUE	0.794413	6.42797	6.43037	0.0024	68.3394	67.4487	69.0519	1.60314	0.666487	2.3735e-12	2.05449	-63.086	0.790715
2	USV	TRUE	0.836492	6.56317	6.56597	0.0028	70.4696	69.1002	71.1041	2.00392	0.708492	-572.548	1.39078	-57.9214	0.847795
3	USV	TRUE	0.890711	7.30029	7.31629	0.016	65.7469	64.2059	67.158	2.95214	0.789309	-92.438	1.11087	-56.7595	0.850228
4	USV	TRUE	0.76754	7.45429	7.45989	0.0056	69.577	66.2149	70.3786	4.1637	1.6995	894.673	1.15227	-51.8856	0.878701
5	USV	TRUE	0.647379	7.58869	7.59029	0.0016	60.9238	60.6745	61.1732	0.498753	0.197149	-311.721	1	-66.4368	0.665873
6	USV	TRUE	0.63315	12.8667	12.8691	0.0024	95.3132	94.1109	96.382	2.27111	0.818164	946.295	1.00054	-70.7018	0.604847
7	USV	TRUE	0.672027	14.993	14.997	0.004	63.8721	63.5233	63.9018	0.378518	0.121109	69.3596	1.01487	-68.1139	0.593366
8	USV	TRUE	0.649727	21.9693	21.9713	0.002	95.4171	94.5889	95.4973	0.908443	0.34276	341.62	1.1659	-71.7849	0.57524
9	USV	TRUE	0.767418	24.9559	24.9627	0.0068	61.7813	58.9091	63.2138	4.30471	1.34268	-615.277	1.02323	-57.2907	0.725913
10	USV	TRUE	0.673055	29.3963	29.3991	0.0028	92.8533	90.1146	93.7217	3.60705	1.28937	1256.43	1.0409	-69.8735	0.615017
11	USV	TRUE	0.799741	30.0323	30.0379	0.0056	93.0277	92.6788	93.0573	0.378518	0.113071	15.5065	1.02461	-65.0995	0.635946
12	USV	TRUE	0.784087	42.8153	42.8201	0.0048	93.8978	93.4822	94.1353	0.653129	0.216943	110.819	1.02911	-58.2091	0.788998
13	USV	TRUE	0.742536	43.3005	43.3097	0.0092	94.6085	92.8792	95.5957	2.71648	0.876251	-62.13	1.27944	-66.7107	0.65287
14	USV	TRUE	0.84551	43.4581	43.4677	0.0096	94.8145	93.2353	95.1872	1.95197	0.533836	91.1761	1.08076	-67.3728	0.592062
15	USV	TRUE	0.610171	47.2314	47.233	0.0016	63.4809	62.902	63.57	0.667973	0.276311	-389.651	1.07279	-62.4215	0.783849
16	USV	TRUE	0.813685	47.3742	47.3834	0.0092	70.1281	68.0722	71.1588	3.08661	1.04443	341.761	1.06566	-44.2942	0.919592
17	USV	TRUE	0.645207	48.9137	48.9169	0.0032	85.6945	85.0515	85.9573	0.905825	0.32239	-281.615	1.00623	-66.4436	0.643175
18	USV	TRUE	0.900874	52.9886	52.991	0.0024	64.538	64.2411	64.6419	0.400784	0.146947	55.6644	1.07689	-54.0535	0.798012
19	USV	TRUE	0.915242	53.153	53.1554	0.0024	92.5959	91.6682	93.3381	1.66993	0.694257	-5.06172e-12	2.1167	-60.6603	0.790829
20	USV	TRUE	0.825182	55.0801	55.0869	0.0068	82.5527	80.1851	84.5566	4.37151	1.31461	-614.549	1.00459	-55.9755	0.848337
21	USV	TRUE	0.803714	55.2788	55.288	0.0092	75.3389	74.7443	76.0299	1.2856	0.452539	99.4884	1.03357	-63.0977	0.697537
22	USV	TRUE	0.684051	55.398	55.4016	0.0036	64.29	63.1767	64.7872	1.61056	0.539485	-433.62	1.02093	-55.0926	0.773069
23	USV	TRUE	0.818482	56.0644	56.068	0.0036	65.781	65.7513	66.0185	0.267189	0.0806379	-44.5315	1.01162	-59.4043	0.776554
24	USV	TRUE	0.670517	57.7947	57.8007	0.006	92.5232	91.1724	92.7978	1.6254	0.504079	-106.69	1.18659	-58.7786	0.809656
25	USV	TRUE	0.773959	57.9635	57.9743	0.0108	91.9964	89.3765	92.8463	3.46981	1.08387	-191.649	1.26556	-60.3501	0.793769
26	USV	TRUE	0.678714	58.2782	58.2838	0.0056	85.3004	84.0461	85.6418	1.59571	0.490228	196.482	1.12956	-66.1836	0.661418
27	USV	TRUE	0.799684	64.4222	64.4242	0.002	89.8579	89.2656	89.9425	0.676879	0.261574	290.727	1.08263	-55.4834	0.833935
28	USV	TRUE	0.880962	64.5946	64.6102	0.0156	60.8552	59.1927	63.8388	4.64612	1.54669	40.4057	1.45914	-52.0987	0.884299
29	USV	TRUE	0.890541	73.6843	73.6895	0.0052	65.071	63.7469	66.2958	2.54889	0.861269	-2.77169	1.62245	-52.7828	0.91761
30	USV	TRUE	0.625541	76.081	76.0874	0.0064	88.3225	87.0385	89.3913	2.35275	0.698531	117.377	1.40805	-61.7435	0.766268
31	USV	TRUE	0.718085	76.2249	76.2285	0.0036	90.4246	87.8938	92.3098	4.41604	1.44232	-1185.93	1.00377	-65.5389	0.72911
32	USV	TRUE	0.655223	76.3749	76.3773	0.0024	89.5638	88.3615	90.4322	2.07072	0.748769	-862.798	1.00423	-66.8396	0.707231
33	USV	TRUE	0.873365	76.5557	76.5597	0.004	94.2186	91.0197	94.981	3.96131	1.36684	-913.391	1.20704	-54.4122	0.854628
34	USV	TRUE	0.805311	76.6813	76.6873	0.006	67.7998	63.4357	68.892	5.45631	2.04631	-1070.63	1.0944	-58.4722	0.765072
35	USV	TRUE	0.816224	76.8485	76.8653	0.0168	104.167	102.817	105.265	2.44814	0.777131	81.7977	1.10292	-67.5191	0.660379
36	USV	TRUE	0.72467	77.0053	77.0165	0.0112	91.4454	88.1055	94.2657	6.16019	1.86538	-546.709	1.00927	-66.0659	0.663333
37	USV	TRUE	0.793104	77.2832	77.2968	0.0136	95.1933	93.1652	95.9388	2.77359	0.9684	-176.374	1.06705	-63.1847	0.703362
38	USV	TRUE	0.928299	91.2802	91.2906	0.0104	91.8145	90.6047	92.2004	1.59571	0.410837	17.2068	1.07135	-57.6569	0.790819
39	USV	TRUE	0.829352	91.5626	91.5658	0.0032	63.2647	62.9655	63.6438	0.678336	0.304155	-205.079	1.00819	-58.2719	0.833111
40	USV	TRUE	0.800932	91.6866	91.6902	0.0036	63.36	61.7272	64.1171	2.38986	0.788821	-635.361	1.02342	-62.6019	0.77102
41	USV	TRUE	0.665082	91.8666	91.8682	0.0016	94.0933	93.4254	95.2957	1.87032	0.749798	-1168.95	1.01167	-65.3695	0.724575
42	USV	TRUE	0.834594	92.0194	92.021	0.0016	96.2365	95.2212	100.458	5.23691	2.20168	-3273.07	1.03264	-71.0317	0.621844
43	USV	TRUE	0.690198	92.7637	92.7705	0.0068	91.6959	90.026	92.2095	2.18349	0.713278	-293.268	1.06693	-64.1188	0.709187
44	USV	TRUE	0.669389	92.9625	92.9697	0.0072	81.7606	77.251	88.1828	10.9318	3.97087	-1466.31	1.00828	-63.8909	0.771978
45	USV	TRUE	0.797082	93.0973	93.1205	0.0232	60.5486	60.1503	90.6418	30.4915	12.3812	1376.75	1.03807	-58.5092	0.705803
46	USV	TRUE	0.972517	93.2532	93.26	0.0068	64.6918	62.7176	65.6418	2.92424	1.00162	-460.672	1.01927	-56.9103	0.776336
47	USV	TRUE	0.914201	93.3916	93.4064	0.0148	68.4431	63.6114	69.8755	6.2641	1.96023	-405.712	1.12491	-49.2701	0.874375
48	USV	TRUE	0.804959	93.5564	93.5608	0.0044	65.4904	64.0898	65.7279	1.63814	0.595838	-342.498	1.0674	-58.1406	0.83357
49	USV	TRUE	0.65246	93.716	93.7244	0.0084	103.694	102.623	104.185	1.56289	0.471786	77.173	1.08724	-66.3525	0.584771
50	USV	TRUE	0.996265	96.0493	96.1893	0.14	89.6923	65.4087	91.5774	26.1687	13.5835	-186.893	1	-61.9931	0.554519
51	USV	TRUE	0.973959	96.1814	96.1902	0.0088	66.8016	64.2289	67.3879	3.159	1.11928	372.642	1.01693	-59.2879	0.791135
52	USV	TRUE	0.795823	96.4646	96.4714	0.0068	66.9033	65.0048	66.9813	1.9765	0.905742	-309.403	1.01384	-64.1411	0.532548
53	USV	TRUE	0.60701	96.7878	96.7902	0.0024	92.6341	91.7657	93.8365	2.07072	0.748769	862.798	1.00423	-72.3249	0.558995
54	USV	TRUE	0.808854	96.9166	96.9194	0.0028	66.7571	66.1485	67.0985	0.950006	0.340271	-342.822	1.00711	-66.7352	0.658473
55	USV	TRUE	0.837728	99.3036	99.3112	0.0076	95.5564	94.3355	96.2949	1.95939	0.6514	198.243	1.15322	-58.9351	0.800052
56	USV	TRUE	0.754589	101.947	101.95	0.0032	85.9097	84.3511	86.6222	2.27111	0.758981	-276.776	1.73423	-66.137	0.70671
57	USV	TRUE	0.970204	102.268	102.693	0.425	96.9209	61.0252	98.6425	37.6173	15.9995	-29.4158	2.03377	-64.4523	0.591796
58	USV	TRUE	0.720223	103.022	103.027	0.0048	95.3844	93.9074	95.7406	1.83321	0.583384	-54.441	1.37694	-55.1935	0.804326
59	USV	TRUE	0.72897	103.163	103.165	0.0016	102.535	101.466	103.96	2.49377	0.989262	-1558.6	1.00209	-58.0178	0.792853
60	USV	TRUE	0.819503	103.285	103.288	0.0032	95.31	91.9256	95.6588	3.73323	1.3278	1077.72	1.16058	-63.9756	0.731569
61	USV	TRUE	0.761285	103.565	103.591	0.0256	96.9738	62.4419	101.164	38.7219	17.2855	1435.06	1.45523	-64.3539	0.642553
62	USV	TRUE	0.987897	103.726	104.001	0.275	67.6089	59.791	86.6299	26.8389	9.65041	-39.5036	8.66608	-54.1938	0.735835
63	USV	TRUE	0.799861	104.141	104.148	0.0064	104.733	95.2153	107.027	11.8118	4.69807	-1864.03	1.56062	-63.9303	0.711907
64	USV	TRUE	0.659809	104.262	104.275	0.0128	69.0133	64.4934	69.5774	5.08402	1.48393	-339.388	1.08758	-47.4363	0.874894
65	USV	TRUE	0.880295	104.426	104.432	0.006	95.3218	93.7558	96.2434	2.48755	0.89517	286.77	1.18066	-67.471	0.706108
66	USV	TRUE	0.919359	104.726	104.73	0.0036	92.7489	91.9435	94.1862	2.24273	0.933671	617.451	1.00753	-63.2288	0.757405
67	USV	TRUE	0.812656	104.988	105.001	0.0136	69.0872	63.8176	70.9557	7.13804	2.13213	-368.33	1.25872	-60.6432	0.725617
68	USV	TRUE	0.64482	107.402	107.405	0.0036	93.2353	90.0661	97.7775	7.71138	2.64816	2175.3	1.00299	-73.7342	0.574542
69	USV	TRUE	0.856149	107.545	107.548	0.0028	104.319	103.503	104.371	0.868365	0.311342	-245.63	1.09769	-66.9202	0.652997
70	USV	TRUE	0.815065	129.149	129.151	0.0024	67.1876	66.7422	67.2766	0.534378	0.192398	111.329	1.10554	-46.7159	0.922673
71	USV	TRUE	0.653636	129.303	129.329	0.0256	66.2181	65.7736	94.0665	28.293	12.7205	1121.08	1.04688	-58.3422	0.768057
72	USV	TRUE	0.7368	129.647	129.66	0.0128	61.8096	58.0258	94.7532	36.7274	16.4199	3363.85	1.48499	-56.3572	0.797198
73	USV	TRUE	0.750218	129.801	129.808	0.0068	90.6366	89.3303	92.3956	3.06525	0.923341	-430.456	1.00671	-61.5064	0.773824
74	USV	TRUE	0.640114	130.395	130.398	0.0028	79.2818	77.2927	79.7122	2.41955	0.839348	650.302	1.37291	-67.5246	0.70692
75	USV	TRUE	0.690565	131.239	131.241	0.002	71.0552	70.3159	71.8211	1.50517	0.538361	-716.321	1.0073	-65.8352	0.737121
76	USV	TRUE	0.634669	131.402	131.407	0.0052	91.7553	90.3748	92.8982	2.52345	0.802463	-478.673	1.00369	-68.9138	0.60904
77	USV	TRUE	0.87949	136.881	136.889	0.008	68.0215	65.8239	69.4978	3.67385	1.09572	-427.069	1.01372	-56.5366	0.837677
78	USV	TRUE	0.662488	137.977	137.982	0.0048	103.335	103.035	103.395	0.359962	0.132185	77.9545	1.00458	-71.3604	0.481959
79	USV	TRUE	0.931893	140.086	140.096	0.0104	68.8765	67.1175	69.396	2.27853	0.734825	-216.971	1.03481	-52.1301	0.797846
80	USV	TRUE	0.900984	140.295	140.301	0.006	93.7563	92.4975	94.1674	1.66993	0.468105	-47.378	1.21081	-63.3718	0.699606
81	USV	TRUE	0.916367	140.423	140.425	0.002	68.924	68.7636	69.3871	0.623441	0.243171	-311.721	1.01894	-55.9081	0.76434
82	USV	TRUE	0.73029	140.605	140.613	0.0076	60.9392	59.7517	61.1099	1.35821	0.446328	-164.829	1.03026	-56.4436	0.708415
83	USV	TRUE	0.881117	142.053	142.058	0.0056	67.7149	66.9299	67.9678	1.03787	0.383905	-185.556	1.00187	-66.3362	0.639124
84	USV	TRUE	0.694855	142.373	142.377	0.004	67.3413	66.702	68.2579	1.55592	0.578995	-392.045	1.00142	-68.3317	0.638723
85	USV	TRUE	0.656705	144.811	144.816	0.0048	92.0335	90.9351	93.0651	2.13009	0.675328	-432.674	1.00487	-64.3204	0.717422
86	USV	TRUE	0.975402	145.534	145.539	0.0052	95.488	93.9347	96.5755	2.64084	0.888701	116.362	1.63477	-65.9701	0.739115
87	USV	TRUE	0.88686	145.697	145.706	0.0088	78.4965	77.6726	86.0209	8.34822	3.53779	1167.79	1.22589	-59.7032	0.794678
88	USV	TRUE	0.984893	146.003	146.143	0.14	77.5199	61.8389	98.5131	36.6742	15.023	-117.338	20.5081	-55.7217	0.770693
89	USV	TRUE	0.773945	146.275	146.277	0.0016	95.2839	94.2151	96.7089	2.49377	0.989262	1558.6	1.00209	-62.656	0.777973
90	USV	TRUE	0.707379	146.547	146.551	0.0036	104.692	99.4671	104.87	5.40316	1.80296	1142.75	1.21965	-70.6056	0.558006
91	USV	TRUE	0.733842	146.701	146.715	0.0148	91.1976	89.0612	93.3246	4.26341	1.24077	137.989	1.17249	-70.377	0.537429
92	USV	TRUE	0.935997	146.837	146.843	0.0056	94.9501	92.7281	95.2116	2.48356	1.23309	447.073	1.00151	-67.1776	0.641064
93	USV	TRUE	0.797372	146.984	146.988	0.004	96.2672	89.1867	96.809	7.62231	2.73634	1806.73	1.20666	-67.5809	0.670633
94	USV	TRUE	0.882647	147.258	147.261	0.0036	96.9776	95.5563	97.4267	1.87032	0.623489	120.325	1.55631	-62.4549	0.796943
95	USV	TRUE	0.60971	147.829	147.833	0.004	97.9647	95.983	98.9666	2.98361	1.01382	-752.65	1.01579	-72.9323	0.550703
96	USV	TRUE	0.879041	147.961	147.967	0.006	70.863	70.2915	71.1673	0.875787	0.24626	-19.5371	1.07127	-55.2538	0.856764
97	USV	TRUE	0.797726	148.247	148.254	0.0076	69.8982	66.8997	70.9298	4.0301	1.09035	-159.962	1.4138	-57.1585	0.790437
98	USV	TRUE	0.760913	150.648	150.651	0.0028	96.2875	94.1351	97.2375	3.10236	1.10945	-1104.45	1.02476	-69.0783	0.671168
99	USV	TRUE	0.777972	150.812	150.814	0.0024	94.1409	92.9386	94.4527	1.51407	0.535614	-389.651	1.41101	-67.9905	0.661885
100	USV	TRUE	0.727493	152.624	152.628	0.004	91.6993	90.2595	92.8571	2.59767	0.821338	-615.345	1.00892	-64.86	0.72239
101	USV	TRUE	0.775158	154.206	154.214	0.008	90.7049	85.3686	93.837	8.46841	2.45426	-976.778	1.01366	-64.0297	0.659733
102	USV	TRUE	0.706813	154.566	154.571	0.0052	92.4808	90.3285	93.9504	3.6219	1.15731	-688.281	1.00605	-66.6056	0.674348
103	USV	TRUE	0.702624	154.775	154.78	0.0052	94.9501	92.154	96.4939	4.33985	1.33214	-864.978	1.00208	-67.306	0.69673
104	USV	TRUE	0.791654	154.934	154.949	0.0156	62.6381	59.703	65.9529	6.24986	2.23604	-382.046	1.02738	-59.8673	0.762454
105	USV	TRUE	0.668631	155.118	155.12	0.0016	87.8262	86.802	88.6723	1.87032	0.740483	-1168.95	1.00122	-71.4276	0.48833
106	USV	TRUE	0.709951	155.328	155.336	0.008	82.5554	79.8853	87.9227	8.03738	2.68733	-833.309	1.03741	-63.8191	0.727458
107	USV	TRUE	0.724629	155.467	155.498	0.0312	84.4982	66.1711	89.3151	23.144	9.30595	686.44	1.39539	-59.6795	0.767851
108	USV	TRUE	0.931933	155.639	155.675	0.036	62.3783	60.3619	79.7549	19.393	5.19416	497.55	1.09993	-56.3736	0.795075
109	USV	TRUE	0.65937	155.842	155.85	0.0072	89.1316	84.4261	91.6105	7.18442	2.18004	-953.749	1.01588	-58.4108	0.807862
110	USV	TRUE	0.846752	156.046	156.057	0.0108	90.6145	87.7793	92.4996	4.72034	1.31262	-396.069	1.01395	-53.4665	0.864115
111	USV	TRUE	0.797785	156.222	156.23	0.0076	88.8156	85.6722	90.8715	5.19927	1.48173	-645.699	1.00652	-57.0305	0.768741
112	USV	TRUE	0.732333	170.075	170.078	0.0032	90.451	82.1978	91.9205	9.72272	3.49596	-2908.47	1.20056	-63.9058	0.716428
113	USV	TRUE	0.729632	195.789	195.797	0.0084	103.091	102.777	103.143	0.366496	0.142952	-21.6208	1.01034	-71.9092	0.478124
114	USV	TRUE	0.667579	200.557	200.562	0.0052	81.9146	80.9274	82.1743	1.24688	0.417554	-216.296	1.05266	-59.8783	0.788308
115	USV	TRUE	0.734498	203.119	203.124	0.0048	68.8776	68.0834	69.0186	0.935162	0.30488	-148.54	1.05348	-45.7146	0.927776
116	USV	TRUE	0.91097	203.313	203.319	0.006	71.0672	69.6867	71.5793	1.89259	0.651933	-328.584	1.031	-47.0933	0.921843
117	USV	TRUE	0.614842	203.82	203.828	0.0088	95.5339	94.9624	95.8753	0.912896	0.246062	-1.90682	1.04099	-67.7959	0.593033
118	USV	TRUE	0.639864	231.439	231.444	0.0048	96.317	95.5741	96.5268	0.952676	0.32794	-122.389	1.06824	-68.2671	0.587155
119	USV	TRUE	0.881797	298.094	298.097	0.0028	69.9246	69.4274	70.4219	0.994537	0.362471	-369.329	1.0019	-56.3832	0.849605
120	USV	TRUE	0.610295	311.396	311.399	0.0032	66.386	65.8219	66.7422	0.920318	0.293411	-261.313	1.01297	-62.1009	0.738167
121	USV	TRUE	0.74715	311.649	311.659	0.01	67.0952	66.4754	67.1879	0.712504	0.213254	-50.4848	1.01779	-52.0276	0.767871
122	USV	TRUE	0.787061	311.869	311.871	0.0028	58.2152	57.5175	58.7793	1.26173	0.445911	-454.151	1.00193	-67.2159	0.663617
123	USV	TRUE	0.775024	312.014	312.016	0.0016	67.3129	67.0635	67.3841	0.320627	0.129065	-155.86	1.04572	-59.8786	0.777298
124	USV	TRUE	0.929931	312.261	312.266	0.0048	57.3077	56.8774	58.0791	1.20162	0.362952	-240.372	1.0023	-54.3332	0.83709
125	USV	TRUE	0.674526	312.667	312.669	0.0028	91.8977	90.3614	92.8997	2.5383	0.838175	-842.918	1.01868	-74.1732	0.512288
126	USV	TRUE	0.833225	312.856	312.861	0.0044	66.4457	64.6125	67.4032	2.79064	0.880485	-598.165	1.02067	-56.8761	0.858367
127	USV	TRUE	0.624858	320.466	320.47	0.004	85.0332	84.009	86.1762	2.1672	0.744615	-560.524	1.00218	-70.9168	0.538928
128	USV	TRUE	0.61881	331.042	331.048	0.0052	96.127	95.0978	97.3121	2.21432	0.761418	-420.275	1.00468	-67.1423	0.651721
129	USV	TRUE	0.902926	333.895	333.897	0.0024	91.6532	91.386	92.1208	0.73477	0.267807	-306.154	1.00557	-63.7276	0.702479
130	USV	TRUE	0.767518	336.756	336.76	0.0032	92.2484	91.3429	92.523	1.18009	0.441112	37.1096	1.43028	-61.0942	0.778527
131	USV	TRUE	0.928315	336.894	336.897	0.0032	70.7978	69.7588	71.5771	1.81837	0.614962	559.737	1.0027	-61.8093	0.777931
132	USV	TRUE	0.605172	354.99	354.992	0.0016	95.9403	95.0675	96.0561	0.9886	0.403004	-545.511	1.14964	-72.4078	0.551604
133	USV	TRUE	0.741183	404.161	404.167	0.006	66.7858	65.468	67.6366	2.16858	0.700261	205.804	1.21707	-66.7736	0.722862
134	USV	TRUE	0.740355	415.205	415.209	0.0036	68.6476	67.3005	68.7478	1.44727	0.481553	-322.066	1.11541	-53.0671	0.861522
135	USV	TRUE	0.64742	427.17	427.175	0.0048	68.1319	67.1723	69.0916	1.91932	0.921669	-414.864	1.0019	-72.4617	0.534857
136	USV	TRUE	0.639652	427.806	427.81	0.004	64.1195	63.0906	65.8061	2.71541	0.903046	-622.899	1.02956	-70.4007	0.610194
137	USV	TRUE	0.888262	427.969	427.973	0.004	69.6629	68.9207	69.9078	0.987116	0.373476	-268.707	1.02248	-55.2745	0.8478
138	USV	TRUE	0.68388	437.306	437.314	0.0072	69.9164	67.7121	71.104	3.39182	1.0263	-85.6451	1.45899	-52.8696	0.87948
139	USV	TRUE	0.774258	440.416	440.418	0.0028	103.035	101.146	103.121	1.97423	0.712725	-584.918	1.19896	-65.345	0.711957
140	USV	TRUE	0.805074	446.98	446.983	0.0032	65.7425	65.3936	65.7721	0.378518	0.126336	-91.2278	1.01661	-63.401	0.689122
141	USV	TRUE	0.840252	472.365	472.368	0.0028	73.6096	73.4389	74.0475	0.608598	0.216448	213.822	1.00844	-55.2685	0.841368
142	USV	TRUE	0.637588	476.387	476.39	0.0024	94.1911	93.7903	94.7255	0.935162	0.33784	-389.651	1.00212	-70.067	0.547187
143	USV	TRUE	0.937404	476.539	476.558	0.0192	68.1709	67.3099	69.5439	2.234	0.783678	-130.088	1.02391	-59.258	0.778919
144	USV	TRUE	0.816665	476.69	476.695	0.0052	70.6903	70.3415	70.72	0.378518	0.104921	-41.1876	1.01257	-54.7217	0.85758
145	USV	TRUE	0.649368	476.852	476.857	0.0052	69.4099	69.0908	69.4471	0.356252	0.125935	53.34	1.02673	-60.7395	0.585824
146	USV	TRUE	0.805089	480.635	480.639	0.0044	65.7997	64.8793	65.8368	0.957428	0.307442	-172.183	1.04741	-65.1355	0.700097
147	USV	TRUE	0.805332	480.866	480.868	0.0016	71.6263	70.7178	73.9597	3.2419	1.32409	-2026.18	1.01874	-56.062	0.847883
148	USV	TRUE	0.695414	491.608	491.648	0.04	52.0516	38.5882	64.5501	25.9619	5.44524	94.8971	8.44795	-92.9512	0.161391
149	USV	TRUE	0.681602	496.592	496.595	0.0028	83.4195	82.3025	83.7052	1.40274	0.482775	-333.986	1.27506	-64.2143	0.732355
150	USV	TRUE	0.844479	510.466	510.468	0.002	95.9151	94.2941	99.1035	4.80941	1.75368	-2283.83	1.00812	-59.0195	0.827668
151	USV	TRUE	0.668171	510.617	510.635	0.0176	95.8894	95.4372	95.9242	0.487008	0.23295	26.6493	1.00077	-64.7296	0.698929
152	USV	TRUE	0.826246	510.814	510.819	0.0056	95.8071	94.6121	95.911	1.29884	0.358525	-126.769	1.09256	-65.0144	0.651678
153	USV	TRUE	0.698091	511.134	511.137	0.0036	68.0072	67.8365	68.5267	0.690239	0.274841	215.461	1.01898	-57.5682	0.808733
154	USV	TRUE	0.601145	511.161	511.171	0.0104	97.0027	96.4937	98.0066	1.51292	0.461729	-37.176	1.08611	-73.7707	0.483718
155	USV	TRUE	0.84217	511.397	511.399	0.0028	94.9813	93.9682	100.173	6.20473	2.20544	-1936.77	1.30362	-61.3717	0.792007
156	USV	TRUE	0.936128	511.517	511.52	0.0036	62.9498	61.8313	63.3729	1.54155	0.533787	-444.718	1.02148	-55.8162	0.846411
157	USV	TRUE	0.78819	511.689	511.705	0.0168	67.9068	62.897	68.5748	5.67777	1.70597	-296.403	1.07473	-49.7264	0.871556
158	USV	TRUE	0.635139	514.052	514.055	0.0032	73.4066	72.5976	73.4882	0.890631	0.304638	-224.204	1.07293	-66.7585	0.666607
159	USV	TRUE	0.658974	531.979	532.01	0.0304	89.9223	67.5057	90.527	23.0213	11.43	754.833	1.03512	-68.03	0.58031
160	USV	TRUE	0.665485	537.451	537.455	0.0044	92.5612	91.3545	92.6043	1.24981	0.512889	-278.582	1.04168	-69.3403	0.580889
161	USV	TRUE	0.803838	547.49	547.498	0.0088	95.2095	91.5748	97.1561	5.58128	1.74695	-609.421	1.01274	-67.7509	0.654886
162	USV	TRUE	0.67047	562.375	562.377	0.0016	68.5709	68.2948	68.6689	0.374065	0.153618	233.791	1.01068	-68.4717	0.592922
163	USV	TRUE	0.809169	575.057	575.059	0.002	65.8637	64.1403	66.3402	2.19986	0.850758	-1019.14	1.21019	-62.9714	0.777568
164	USV	TRUE	0.697742	590.495	590.499	0.0036	93.8459	88.4946	97.0373	8.54263	2.68124	-2170.12	1.00884	-68.5205	0.662215
165	USV	TRUE	0.625331	596.759	596.762	0.0036	98.9865	95.7283	102.208	6.47934	2.73412	-2203.41	1.07008	-63.5607	0.772328
166	USV	TRUE	0.829404	597.117	597.146	0.0292	66.8058	65.7585	90.3453	24.5868	10.2802	773.712	1.4694	-59.803	0.732394
