# Supplementary material for: Bazedoxifene reverses sexually dimorphic autistic-like abnormalities in biallelic MDGA1-mutant mice
Source: EMBO Mol Med. 2026 Mar 20;18(4):1358–98. doi: 10.1038/s44321-026-00402-y (PMC13084050; doi:10.1038/s44321-026-00402-y)
Supplement: Supplementary file 17 — Source data Fig. 3 [file 44321_2026_402_MOESM17_ESM.zip › Panel C/Batch1/P9/P9_KO_468.xlsx]

## Sheet: Sheet1
ID	Label	Accepted	Score	Begin Time (s)	End Time (s)	Call Length (s)	Principal Frequency (kHz)	Low Freq (kHz)	High Freq (kHz)	Delta Freq (kHz)	Frequency Standard Deviation (kHz)	Slope (kHz/s)	Sinuosity	Mean Power (dB/Hz)	Tonality
1	USV	TRUE	0.663442	0.950804	0.952804	0.002	61.2616	60.5669	61.9563	1.38938	0.606571	-791.389	1.04644	-69.0745	0.650856
2	USV	TRUE	0.760649	1.58433	1.59153	0.0072	59.1476	58.3843	62.0424	3.65809	1.64649	-493.209	1.00499	-67.787	0.695991
3	USV	TRUE	0.770264	2.07666	2.07866	0.002	82.6109	79.6229	84.2541	4.63128	1.90996	-2496.95	1.0277	-66.8654	0.709742
4	USV	TRUE	0.780312	2.55946	2.56146	0.002	84.9764	84.0368	86.2189	2.18204	0.81933	-1091.02	1.00297	-70.1838	0.648369
5	USV	TRUE	0.893286	2.75386	2.79186	0.038	84.3886	83.6162	90.4672	6.85093	3.27636	171.621	1.00721	-72.4451	0.606502
6	USV	TRUE	0.706761	3.06539	3.12499	0.0596	82.3061	28.5205	84.4389	55.9184	25.017	923.87	1.07216	-67.8198	0.549799
7	USV	TRUE	0.68245	6.19597	6.19957	0.0036	85.0074	84.8478	85.3748	0.526956	0.185241	-95.5854	1.04704	-67.6179	0.59746
8	USV	TRUE	0.799387	14.0307	14.0323	0.0016	65.9114	65.662	66.1607	0.498753	0.197149	-311.721	1	-67.0133	0.696883
9	USV	TRUE	0.843822	14.3742	14.3774	0.0032	90.2005	89.6809	90.4677	0.786724	0.242181	-91.2278	1.11899	-67.611	0.664911
10	USV	TRUE	0.647571	24.2003	24.2023	0.002	102.043	99.7851	102.484	2.69861	1.04517	-1276.78	1.06926	-67.6185	0.671399
11	USV	TRUE	0.609663	24.8015	24.8031	0.0016	68.0531	67.8037	68.1243	0.320627	0.129065	155.86	1.04572	-66.4861	0.696582
12	USV	TRUE	0.620833	24.9479	24.9495	0.0016	92.8848	92.8848	92.8848	1.42109e-14	5.0243e-15	7.2656e-12	1	-72.1093	0.54563
13	USV	TRUE	0.7254	31.1565	31.1581	0.0016	82.9271	82.5263	83.1498	0.623441	0.249933	389.651	1.00816	-68.8924	0.636795
14	USV	TRUE	0.663093	36.3282	36.331	0.0028	63.5774	62.62	65.0693	2.44923	0.853864	-864.124	1.00826	-66.7965	0.651871
15	USV	TRUE	0.783632	36.489	36.4918	0.0028	68.8721	68.6346	68.9018	0.267189	0.0891293	67.1507	1.01361	-65.8789	0.643655
16	USV	FALSE	0.613881	104.294	104.335	0.0416	106.949	96.2613	116.879	20.6181	4.27256	-22.2831	5.61118	-92.7356	0.150751
17	USV	TRUE	0.947747	184.9	184.907	0.0076	66.9428	65.5327	67.3881	1.85548	0.49154	117.356	1.09456	-59.8116	0.778387
18	USV	TRUE	0.89603	185.046	185.048	0.002	103.445	102.403	103.578	1.17563	0.457961	539.468	1.09728	-64.496	0.711878
19	USV	TRUE	0.749287	196.611	196.633	0.0216	64.1578	63.5662	64.4992	0.933036	0.286036	7.65323	1.02748	-73.1915	0.498292
20	USV	TRUE	0.8192	196.949	196.958	0.0096	91.2616	89.5775	91.4699	1.89244	0.521935	-109.389	1.09629	-67.3362	0.62007
21	USV	TRUE	0.65986	197.726	197.732	0.0052	68.3146	67.6373	68.5534	0.916088	0.297595	-74.5704	1.07283	-68.4559	0.653415
22	USV	TRUE	0.653365	198.061	198.067	0.0056	68.3185	67.5197	68.6356	1.11585	0.352268	-115.78	1.07371	-70.4273	0.592164
23	USV	TRUE	0.634798	198.207	198.211	0.0044	66.7944	65.7256	66.8389	1.11329	0.350325	181.526	1.07875	-66.7344	0.649633
24	USV	TRUE	0.843474	272.416	272.417	0.0016	95.0322	94.8007	95.1302	0.329533	0.134335	-77.9302	1.10407	-64.3517	0.722043
25	USV	TRUE	0.681355	521.646	521.649	0.0036	93.2333	92.0829	94.7622	2.67931	0.931097	766.032	1.00557	-66.9534	0.663561
26	USV	TRUE	0.837659	539.934	539.938	0.0044	84.3948	83.4374	84.4624	1.02504	0.420739	242.791	1.01837	-66.1578	0.659066
27	USV	TRUE	0.741191	540.312	540.316	0.0044	93.2503	92.6937	93.9846	1.2909	0.444246	-307.634	1.00284	-68.39	0.596306
