# Supplementary material for: Bazedoxifene reverses sexually dimorphic autistic-like abnormalities in biallelic MDGA1-mutant mice
Source: EMBO Mol Med. 2026 Mar 20;18(4):1358–98. doi: 10.1038/s44321-026-00402-y (PMC13084050; doi:10.1038/s44321-026-00402-y)
Supplement: Supplementary file 17 — Source data Fig. 3 [file 44321_2026_402_MOESM17_ESM.zip › Panel C/Batch1/P9/P9_KO_472.xlsx]

## Sheet: Sheet1
ID	Label	Accepted	Score	Begin Time (s)	End Time (s)	Call Length (s)	Principal Frequency (kHz)	Low Freq (kHz)	High Freq (kHz)	Delta Freq (kHz)	Frequency Standard Deviation (kHz)	Slope (kHz/s)	Sinuosity	Mean Power (dB/Hz)	Tonality
1	USV	TRUE	0.689743	1.84833	1.85033	0.002	86.9897	86.0056	88.0006	1.99501	0.817915	1082.12	1.01701	-74.7954	0.56043
2	USV	TRUE	0.743459	3.51579	3.52459	0.0088	87.5039	86.1613	89.3379	3.17658	1.03096	-8.48257	1.34958	-66.0293	0.716152
3	USV	TRUE	0.86436	4.64451	4.67771	0.0332	64.6195	54.8489	65.5546	10.7058	4.20329	-347.389	1.17101	-59.1066	0.792373
4	USV	TRUE	0.921176	4.82571	4.84251	0.0168	62.872	62.4267	63.6261	1.19944	0.343872	5.31391	1.04332	-59.6993	0.800168
5	USV	TRUE	0.978061	4.99971	5.00251	0.0028	56.0725	53.5267	59.4197	5.89301	2.1367	2171.8	1.00291	-62.2726	0.845272
6	USV	TRUE	0.839389	5.15244	5.16404	0.0116	63.4674	60.9073	64.2392	3.33195	1.00951	240.671	1.16373	-57.0617	0.854934
7	USV	TRUE	0.84491	5.28884	5.29724	0.0084	82.2949	81.9089	82.6289	0.719926	0.254105	-41.51	1.03789	-59.97	0.769515
8	USV	TRUE	0.696164	5.92844	5.93364	0.0052	91.8144	89.2065	93.1789	3.97239	1.44206	565.922	1.23231	-68.1349	0.721859
9	USV	TRUE	0.721879	6.08557	6.09357	0.008	89.3543	87.9589	89.4879	1.52892	0.463689	-116.727	1.06772	-51.2996	0.866544
10	USV	TRUE	0.644146	6.24797	6.26077	0.0128	59.6532	56.8895	83.0101	26.1206	6.51368	1540	1.38354	-59.4517	0.795052
11	USV	TRUE	0.937209	6.39677	6.40797	0.0112	68.8437	66.4019	71.0628	4.66097	1.45027	-422.245	1.02965	-45.908	0.886688
12	USV	TRUE	0.970327	6.58757	6.58957	0.002	92.6287	91.4843	94.1027	2.61845	1.05207	-1393.84	1.01221	-57.3608	0.820208
13	USV	TRUE	0.693023	7.00357	7.00757	0.004	108.282	101.068	116.671	15.6025	7.20031	4020.02	1.00072	-69.6388	0.657419
14	USV	TRUE	0.83121	7.14069	7.14589	0.0052	94.0896	91.2618	96.7169	5.45511	1.62204	173.233	2.52686	-49.3871	0.920969
15	USV	TRUE	0.795761	8.81862	8.82222	0.0036	54.9183	53.0776	58.1542	5.07659	1.62887	1316.38	1.01831	-62.0548	0.806431
16	USV	TRUE	0.763767	9.68055	9.68495	0.0044	54.9948	54.4234	55.032	0.608598	0.199791	-117.557	1.01747	-58.9269	0.716764
17	USV	TRUE	0.602784	9.88535	9.88815	0.0028	76.0686	73.5562	76.5473	2.99103	1.04177	-846.452	1.34948	-72.4015	0.570915
18	USV	TRUE	0.749633	10.0293	10.0473	0.018	56.2231	55.9839	56.4772	0.493345	0.12632	-6.52116	1.00875	-59.2282	0.787928
19	USV	TRUE	0.923795	10.6197	10.6241	0.0044	89.152	87.586	90.436	2.85002	0.941537	155.056	1.87867	-65.4951	0.736185
20	USV	TRUE	0.722964	10.7433	10.7469	0.0036	92.6665	90.9557	93.2639	2.30822	0.802485	-178.126	1.84213	-65.8828	0.74638
21	USV	TRUE	0.682464	11.046	11.0476	0.0016	67.1681	66.9455	67.5689	0.623441	0.249933	389.651	1.00816	-73.3386	0.569289
22	USV	TRUE	0.608963	14.413	14.4166	0.0036	89.339	87.4538	91.4765	4.02268	1.46308	1203.03	1.00854	-76.971	0.531405
23	USV	TRUE	0.783529	16.5536	16.5556	0.002	89.7552	84.9814	90.1025	5.12113	1.9685	1998.83	1.24919	-73.9654	0.574177
24	USV	TRUE	0.759749	16.8864	16.8884	0.002	54.028	52.5896	55.4664	2.87674	1.11449	-1486.72	1.00204	-65.6491	0.717616
25	USV	TRUE	0.811124	17.0288	17.0412	0.0124	57.6532	56.7685	60.5881	3.81962	1.53709	-304.756	1.00606	-62.641	0.631029
26	USV	TRUE	0.671712	17.1856	17.1872	0.0016	90.9232	90.6738	90.9944	0.320627	0.129065	155.86	1.04572	-63.5599	0.70685
27	USV	TRUE	0.785392	20.0198	20.0242	0.0044	91.7422	90.8036	91.7706	0.966935	0.34131	200.105	1.03518	-64.5732	0.696658
28	USV	TRUE	0.92023	20.5473	20.5501	0.0028	59.1386	53.6946	60.3075	6.61293	2.42417	-2242.48	1.2194	-43.6471	0.931989
29	USV	TRUE	0.927898	20.6861	20.7153	0.0292	78.9774	66.122	81.7604	15.6384	7.3574	549.176	1.17527	-51.9675	0.859135
30	USV	TRUE	0.930827	20.8785	20.8817	0.0032	100.278	98.3331	100.612	2.27853	0.811335	-688.074	1.07447	-52.0173	0.856396
31	USV	TRUE	0.761179	21.0221	21.0585	0.0364	53.1043	52.4214	89.4864	37.0649	12.1744	1038.92	1.00637	-49.3855	0.837019
32	USV	TRUE	0.820414	21.1897	21.2221	0.0324	65.9755	60.4155	94.4163	34.0008	13.5765	1013.58	1.2842	-56.1435	0.790719
33	USV	TRUE	0.838859	21.3613	21.3937	0.0324	88.5319	81.006	91.6565	10.6505	2.86942	-272.229	1.07625	-51.6006	0.863698
34	USV	TRUE	0.768848	21.5169	21.5257	0.0088	65.7897	62.2569	66.6325	4.37556	1.2554	-247.581	1.26378	-43.955	0.920053
35	USV	TRUE	0.929825	21.9901	21.9937	0.0036	91.3988	88.5711	92.1262	3.5551	1.24914	947.082	1.18745	-58.2504	0.84422
36	USV	TRUE	0.676533	22.128	22.16	0.032	61.2976	61.0355	95.2153	34.1798	17.2418	1084.41	1.0497	-64.9425	0.647598
37	USV	TRUE	0.832074	22.2824	22.3028	0.0204	66.2841	61.8493	103.095	41.246	8.47222	1288.77	1.38557	-51.9187	0.869788
38	USV	TRUE	0.719365	23.9407	23.9471	0.0064	86.4245	81.5854	90.1726	8.58716	2.9481	-1447.82	1.01358	-62.4352	0.811116
39	USV	TRUE	0.751467	24.2679	24.2979	0.03	58.0129	55.6899	89.7428	34.0529	13.7351	1047.31	1.12807	-62.928	0.733446
40	USV	TRUE	0.924928	25.897	25.9058	0.0088	81.8774	81.729	83.9853	2.25626	0.698876	-221.833	1.04916	-56.2696	0.840337
41	USV	TRUE	0.839118	26.037	26.0542	0.0172	65.7035	56.9308	69.3481	12.4173	3.58944	-691.896	1.06012	-48.2372	0.879277
42	USV	TRUE	0.866329	26.2685	26.2797	0.0112	62.6677	54.7708	65.822	11.0512	3.32103	-935.418	1.04516	-47.9326	0.870586
43	USV	TRUE	0.906507	26.4413	26.4445	0.0032	64.5208	61.1587	65.263	4.10432	1.43612	-1235.44	1.05646	-42.8233	0.924602
44	USV	TRUE	0.891866	26.6405	26.6437	0.0032	62.3856	60.7974	62.5118	1.71446	0.604812	-480.879	1.11962	-42.4966	0.920231
45	USV	TRUE	0.92813	26.8169	26.8305	0.0136	85.9069	83.5867	90.1133	6.52663	2.10302	-283.122	1.31336	-65.5406	0.707826
46	USV	TRUE	0.657822	27.0825	27.0857	0.0032	88.496	81.9647	91.8804	9.91569	3.97859	-3482.12	1.16136	-59.7398	0.80585
47	USV	TRUE	0.707428	29.3955	29.4003	0.0048	61.4793	59.7265	61.9812	2.2547	0.820074	-460.609	1.02332	-52.2591	0.829652
48	USV	TRUE	0.820601	32.7137	32.7233	0.0096	86.9982	85.499	87.3693	1.87032	0.582988	-53.2876	1.16161	-60.562	0.791649
49	USV	TRUE	0.810525	33.9968	33.9988	0.002	71.8838	71.581	71.9817	0.400784	0.153333	-176.854	1.03234	-67.2447	0.595113
50	USV	TRUE	0.868335	34.2003	34.2043	0.004	61.6034	61.069	61.7073	0.638285	0.200319	-83.6653	1.05686	-49.2028	0.918915
51	USV	TRUE	0.935984	34.3651	34.3783	0.0132	86.0923	84.976	87.3895	2.41344	0.801308	-162.221	1.02678	-56.1423	0.829674
52	USV	TRUE	0.840761	34.5851	34.6087	0.0236	57.6423	56.0901	90.6449	34.5549	12.3463	1495.34	1.12921	-55.1368	0.770654
53	USV	TRUE	0.990427	34.7579	34.7815	0.0236	91.3284	89.0425	92.1608	3.11831	0.889804	-57.9721	1.05026	-56.4453	0.840855
54	USV	TRUE	0.842505	43.2809	43.2861	0.0052	84.515	82.4714	91.3849	8.91351	3.83696	1936.73	1.01705	-70.6823	0.662467
55	USV	TRUE	0.916379	47.1454	47.1642	0.0188	89.4174	87.5767	90.3822	2.80549	0.672095	112.769	1.02658	-52.3276	0.869879
56	USV	TRUE	0.749274	51.5391	51.5431	0.004	91.6696	90.2669	91.9071	1.64024	0.549355	130.052	1.42013	-55.7372	0.871096
57	USV	TRUE	0.83176	52.4334	52.435	0.0016	85.894	85.6714	86.2948	0.623441	0.249933	389.651	1.00816	-67.3051	0.691958
58	USV	TRUE	0.785518	60.2252	60.2276	0.0024	84.3841	83.2485	84.5102	1.26173	0.472095	473.147	1.12835	-58.0695	0.84891
59	USV	TRUE	0.859917	64.0778	64.0958	0.018	76.7108	72.2933	79.3499	7.05656	2.56409	-123.316	1.38889	-65.8607	0.651192
60	USV	TRUE	0.890712	65.2421	65.2625	0.0204	66.3312	63.8303	67.0066	3.17629	0.973668	66.9539	1.16337	-39.1477	0.929666
61	USV	TRUE	0.985902	65.3869	65.4329	0.046	62.8341	51.4977	79.6226	28.1249	12.0686	-620.538	1.01164	-44.8188	0.840566
62	USV	TRUE	0.801153	65.8061	65.8429	0.0368	68.216	48.692	89.2085	40.5165	14.9962	891.275	1.2036	-64.7787	0.653081
63	USV	TRUE	0.960214	71.3184	71.3436	0.0252	51.6867	51.2841	54.886	3.60193	1.25355	-144.738	1.05053	-48.8934	0.841511
64	USV	TRUE	0.841268	71.5572	71.5616	0.0044	61.9095	60.0169	63.2826	3.26565	1.15961	-797.986	1.01698	-57.6944	0.796182
65	USV	TRUE	0.777952	78.8779	78.8827	0.0048	87.7867	86.4328	89.2076	2.77482	0.927493	-543.076	1.00499	-60.9245	0.75598
66	USV	TRUE	0.796236	80.1295	80.1319	0.0024	93.7273	92.191	93.9351	1.74415	0.653045	667.973	1.14827	-71.2645	0.585154
67	USV	TRUE	0.81902	81.7009	81.7117	0.0108	68.82	65.7993	70.7497	4.95042	1.41139	-424.668	1.01448	-52.0268	0.855311
68	USV	TRUE	0.968606	110.144	110.156	0.0124	62.1061	59.9389	62.4624	2.52345	0.489363	-42.3673	1.12864	-53.1701	0.870491
69	USV	TRUE	0.700368	110.361	110.366	0.0048	53.6362	53.0084	54.2424	1.23405	0.448126	-241.766	1.01365	-68.2477	0.666744
70	USV	TRUE	0.636352	110.603	110.608	0.0056	66.7734	65.2594	66.8773	1.61798	0.537926	-266.261	1.04874	-60.2862	0.769571
71	USV	TRUE	0.763858	138.908	138.912	0.004	84.5455	82.8853	84.7784	1.89306	0.779248	-488.925	1.00527	-70.7273	0.579619
72	USV	TRUE	0.799334	160.581	160.587	0.006	68.8264	67.5572	69.5188	1.96163	0.626444	-326.875	1.01306	-44.4116	0.921076
73	USV	TRUE	0.980603	160.764	160.794	0.0292	68.3937	63.5843	70.8875	7.30317	1.41673	-146.592	1.06778	-51.6116	0.884637
74	USV	TRUE	0.904523	160.988	160.998	0.01	67.9718	67.8824	68.2831	0.400784	0.139577	2.94276	1.01218	-40.5895	0.9241
75	USV	TRUE	0.87372	161.206	161.227	0.0212	64.9632	59.1815	66.0839	6.90239	2.24577	-329.969	1.05246	-53.575	0.878368
76	USV	TRUE	0.747316	170.052	170.054	0.0024	68.3277	66.9249	69.0624	2.13751	0.782018	-890.631	1.01642	-60.7084	0.763323
77	USV	TRUE	0.821877	203.536	203.543	0.0064	68.3602	66.0297	69.7926	3.76291	1.15359	-561.692	1.01988	-57.1269	0.872987
78	USV	TRUE	0.612054	203.785	203.788	0.0028	101.246	99.7769	101.514	1.73673	0.63389	-583.151	1.12237	-67.3836	0.674086
79	USV	TRUE	0.709188	208.541	208.546	0.0044	95.8921	95.0757	96.0851	1.00938	0.372071	240.434	1.02731	-67.6681	0.600382
80	USV	TRUE	0.73301	321.492	321.496	0.004	68.2876	67.7013	68.7218	1.02052	0.338981	-261.372	1.0086	-67.3816	0.540631
81	USV	TRUE	0.800686	321.707	321.716	0.0092	86.1924	84.0698	91.066	6.99623	2.41155	-770.918	1.00237	-65.9844	0.725041
82	USV	TRUE	0.737508	324.593	324.599	0.0056	91.065	90.0334	91.5697	1.53634	0.452692	-114.178	1.15402	-64.3194	0.729479
83	USV	TRUE	0.74231	342.46	342.465	0.0048	92.4415	91.5509	92.486	0.935162	0.316434	-175.761	1.029	-60.8049	0.780645
84	USV	TRUE	0.758805	539.229	539.231	0.002	90.3124	89.7202	90.3971	0.676879	0.261574	290.727	1.08263	-64.756	0.703119
85	USV	TRUE	0.88981	539.467	539.474	0.0064	63.9721	62.2724	64.4322	2.15978	0.598469	170.404	1.15197	-53.4588	0.874256
