# Supplementary material for: Bazedoxifene reverses sexually dimorphic autistic-like abnormalities in biallelic MDGA1-mutant mice
Source: EMBO Mol Med. 2026 Mar 20;18(4):1358–98. doi: 10.1038/s44321-026-00402-y (PMC13084050; doi:10.1038/s44321-026-00402-y)
Supplement: Supplementary file 17 — Source data Fig. 3 [file 44321_2026_402_MOESM17_ESM.zip › Panel C/Batch1/P9/P9_KO_474.xlsx]

## Sheet: Sheet1
ID	Label	Accepted	Score	Begin Time (s)	End Time (s)	Call Length (s)	Principal Frequency (kHz)	Low Freq (kHz)	High Freq (kHz)	Delta Freq (kHz)	Frequency Standard Deviation (kHz)	Slope (kHz/s)	Sinuosity	Mean Power (dB/Hz)	Tonality
1	USV	TRUE	0.891871	2.30106	2.31186	0.0108	89.1827	87.6909	89.8359	2.14494	0.677209	-88.275	1.1101	-60.9437	0.782214
2	USV	TRUE	0.971234	2.47826	2.48106	0.0028	91.7126	89.2671	92.2582	2.99103	1.09209	-1005.49	1.20075	-60.5881	0.840106
3	USV	TRUE	0.741837	3.00266	3.01866	0.016	81.4913	81.343	89.3042	7.96126	4.03417	502.006	1.00784	-68.3469	0.668715
4	USV	TRUE	0.885532	5.10564	5.13724	0.0316	87.3165	84.7955	91.8046	7.00909	2.32617	174.534	1.14345	-61.8839	0.776833
5	USV	TRUE	0.709982	8.80742	8.80902	0.0016	89.105	88.535	90.0313	1.49626	0.597287	-935.162	1.00886	-52.4783	0.882192
6	USV	TRUE	0.835479	9.00062	9.00222	0.0016	71.8056	71.2266	71.8946	0.667973	0.276311	-389.651	1.07279	-57.5332	0.838069
7	USV	TRUE	0.96276	9.10615	9.12335	0.0172	98.9496	89.2566	104.938	15.6816	5.16671	920.342	1.3953	-56.1912	0.861079
8	USV	TRUE	0.753776	10.7181	10.7201	0.002	87.4303	87.1542	87.457	0.302814	0.114253	-113.873	1.03232	-57.1298	0.822644
9	USV	TRUE	0.616422	10.8745	10.8789	0.0044	86.7493	78.8672	90.1263	11.2591	4.15685	2813.45	1.01389	-62.228	0.787841
10	USV	TRUE	0.908388	12.6543	12.6559	0.0016	89.3788	89.3788	89.3788	1.42109e-14	6.64652e-15	9.93014e-12	1	-69.3748	0.628469
11	USV	TRUE	0.84494	12.7991	12.8015	0.0024	100.688	100.042	100.889	0.846099	0.300382	-250.49	1.14129	-68.469	0.667338
12	USV	TRUE	0.820076	12.9523	12.9547	0.0024	93.022	92.1017	97.2971	5.19534	1.96523	2115.25	1.0811	-69.078	0.659349
13	USV	TRUE	0.654479	15.0757	15.0785	0.0028	91.3472	89.7774	92.2044	2.42697	0.840198	-455.918	1.97038	-48.1639	0.891142
14	USV	TRUE	0.87838	15.6597	15.6617	0.002	88.9712	88.143	89.2651	1.12219	0.444486	-551.555	1.10143	-53.5202	0.883142
15	USV	TRUE	0.984671	18.7947	18.8227	0.028	87.591	83.8768	91.9147	8.03794	2.74601	295.99	1.09365	-55.3239	0.85695
16	USV	TRUE	0.670729	24.7115	24.7163	0.0048	89.0199	88.5551	89.5011	0.945973	0.325856	-3.50382	1.11979	-52.7527	0.869305
17	USV	TRUE	0.857149	24.8655	24.8699	0.0044	87.673	84.6454	92.5428	7.89736	3.32871	-1773	1.00652	-45.0384	0.922272
18	USV	TRUE	0.831709	25.0087	25.0107	0.002	99.9749	99.6721	100.073	0.400784	0.153333	-176.854	1.03234	-52.2033	0.831327
19	USV	TRUE	0.811365	26.4481	26.4505	0.0024	93.5327	92.6569	93.7554	1.09844	0.388784	278.322	1.2732	-55.3681	0.826441
20	USV	TRUE	0.728624	28.5856	28.5912	0.0056	74.6248	72.9326	75.1592	2.22658	0.737982	-59.9055	1.45	-62.3966	0.805055
21	USV	TRUE	0.908159	29.1163	29.1343	0.018	61.0791	59.7818	61.7619	1.98017	0.598883	16.7233	1.05349	-54.7141	0.855627
22	USV	TRUE	0.676485	29.4575	29.4651	0.0076	83.2083	78.6736	88.0623	9.38873	3.06952	-1295.35	1.00321	-61.8389	0.79729
23	USV	TRUE	0.71089	33.6724	33.674	0.0016	88.7194	88.3187	88.9421	0.623441	0.249933	-389.651	1.00816	-55.548	0.837446
24	USV	TRUE	0.937743	42.8933	42.9133	0.02	88.3321	87.0853	89.6681	2.58283	0.952648	-107.348	1.12009	-52.3106	0.873256
25	USV	TRUE	0.855977	43.0361	43.0405	0.0044	75.9406	72.1443	76.5232	4.37893	1.50135	865.458	1.29499	-66.9241	0.72233
26	USV	TRUE	0.6002	49.4496	49.4912	0.0416	55.7055	31.1538	73.8447	42.6909	10.195	-230.615	14.6705	-93.5019	0.150253
27	USV	TRUE	0.648834	49.98	50	0.02	78.0256	70.031	83.4881	13.4571	3.98942	-683.806	1.01318	-52.4215	0.879671
28	USV	TRUE	0.702633	50.1764	50.1824	0.006	84.9106	80.3387	87.7384	7.39966	2.49815	-1299.22	1.01838	-55.0504	0.862922
29	USV	TRUE	0.645085	50.3784	50.3976	0.0192	87.1662	68.9639	89.8122	20.8484	6.53088	-1011.02	1.02891	-61.1444	0.779312
30	USV	TRUE	0.911389	50.5412	50.5564	0.0152	81.9383	79.4446	83.9735	4.5289	1.31163	-264.361	1.10359	-62.6832	0.723943
31	USV	TRUE	0.924015	50.672	50.6756	0.0036	84.2372	81.5468	85.1241	3.57737	1.19488	-777.502	1.51755	-54.5804	0.871312
32	USV	TRUE	0.917465	50.7916	50.8208	0.0292	85.1409	76.9027	87.9168	11.0141	3.46095	-382.591	1.04343	-60.0559	0.716981
33	USV	TRUE	0.757209	50.9992	51.0024	0.0032	70.7148	69.6831	71.5163	1.83321	0.590153	-534.997	1.00828	-62.8873	0.774051
34	USV	TRUE	0.697268	51.1647	51.1811	0.0164	75.3517	69.8966	82.6771	12.7805	4.08699	-792.262	1.00969	-60.5102	0.790866
35	USV	TRUE	0.796185	51.3835	51.3855	0.002	85.9594	82.7932	86.8812	4.08799	1.57328	-1882.41	1.26917	-57.0587	0.814155
36	USV	TRUE	0.951075	51.5291	51.5471	0.018	82.3581	80.5987	91.3531	10.7544	4.60731	641.118	1.16384	-59.1328	0.78843
37	USV	TRUE	0.758686	53.7686	53.7742	0.0056	86.6977	86.0891	87.1133	1.02423	0.328784	-76.0084	1.08458	-55.6114	0.853784
38	USV	TRUE	0.894478	59.1106	59.1122	0.0016	100.937	99.9399	101.935	1.99501	0.788598	-1246.88	1	-64.2017	0.79055
39	USV	TRUE	0.804895	59.5493	59.5553	0.006	78.1724	76.6694	78.7105	2.04103	0.655831	268.444	1.1744	-53.2114	0.880997
40	USV	TRUE	0.77804	61.46	61.4676	0.0076	89.8352	88.0317	90.3505	2.31887	0.782847	-268.861	1.08165	-56.0646	0.85494
41	USV	TRUE	0.972584	61.9268	62.112	0.1852	88.117	83.7898	89.7589	5.9691	2.30109	24.5315	1.01758	-50.2156	0.872403
42	USV	TRUE	0.87075	62.2427	62.2579	0.0152	58.0885	55.6416	61.3768	5.73511	2.10124	258.382	1.44421	-51.1542	0.865004
43	USV	TRUE	0.831965	62.3831	62.4015	0.0184	61.0281	59.1801	62.1117	2.93166	0.50825	10.8031	1.139	-45.0179	0.923371
44	USV	TRUE	0.83848	62.7999	62.8027	0.0028	68.9322	67.5777	69.3812	1.80353	0.609153	192.617	1.65741	-43.7421	0.930863
45	USV	TRUE	0.708563	64.825	64.8274	0.0024	90.5062	88.7695	95.4492	6.67973	2.49562	2783.22	1.01775	-66.6132	0.734183
46	USV	TRUE	0.83992	65.6333	65.6785	0.0452	73.8512	71.3938	83.0215	11.6276	5.06307	-228.755	1.02935	-65.2489	0.713175
47	USV	TRUE	0.911592	65.8141	65.8169	0.0028	60.722	59.8388	61.4716	1.63282	0.589948	-600.822	1.00323	-65.496	0.764969
48	USV	TRUE	0.899647	67.3651	67.3695	0.0044	74.0169	72.5827	75.2901	2.70747	0.993103	278.042	1.7034	-65.0812	0.779615
49	USV	TRUE	0.996231	67.5059	67.5315	0.0256	73.0278	71.6522	73.8245	2.17236	0.86766	60.101	1.03357	-47.4291	0.912514
50	USV	TRUE	0.699699	67.7139	67.7167	0.0028	85.8309	80.2496	87.3821	7.13247	2.64206	-2541.12	1.09115	-42.685	0.941594
51	USV	TRUE	0.985716	67.8283	67.8991	0.0708	59.9513	57.3204	84.9563	27.6359	8.25181	380.735	1.11552	-49.8261	0.839016
52	USV	TRUE	0.98847	68.0415	68.0599	0.0184	69.5485	69.1111	74.0462	4.93509	1.36391	-199.454	1.0608	-51.5782	0.854681
53	USV	TRUE	0.719235	68.2355	68.2551	0.0196	84.5772	75.6115	90.4405	14.829	4.52759	-739.8	1.00734	-51.7459	0.845732
54	USV	TRUE	0.959371	68.9595	68.9735	0.014	79.4787	75.7491	82.4105	6.66136	1.48241	-303.525	1.11045	-56.1868	0.844044
55	USV	TRUE	0.907962	69.1051	69.1159	0.0108	77.669	76.7826	78.9955	2.21282	0.675378	204.748	1.00761	-54.953	0.836559
56	USV	TRUE	0.825054	69.2842	69.2938	0.0096	84.9678	84.8343	85.2436	0.409376	0.148379	24.8925	1.00668	-61.4065	0.775767
57	USV	TRUE	0.985022	69.4306	69.4486	0.018	85.5844	77.3263	89.9485	12.6222	3.61555	668.695	1.20384	-53.4535	0.873645
58	USV	TRUE	0.919522	70.1665	70.1693	0.0028	77.6875	73.9171	80.7898	6.8727	2.34198	-2383.85	1.00114	-56.3783	0.870702
59	USV	TRUE	0.638006	70.2909	70.3057	0.0148	63.2118	60.6551	65.1114	4.45628	1.0894	-196.98	1.14946	-47.6587	0.851113
60	USV	TRUE	0.973202	79.6967	79.7311	0.0344	79.9395	78.5145	81.3092	2.79478	0.831395	54.4952	1.02042	-53.0645	0.858394
61	USV	TRUE	0.826257	79.8619	79.8847	0.0228	86.2221	76.4137	90.66	14.2464	4.3871	-410.019	1.65303	-54.4291	0.862478
62	USV	TRUE	0.918503	80.0511	80.0627	0.0116	78.2018	73.0213	85.4678	12.4466	3.96666	-1073.81	1.00378	-51.9594	0.872328
63	USV	TRUE	0.980357	172.302	172.304	0.0016	63.0685	62.445	63.6919	1.24688	0.492874	-779.302	1	-44.3546	0.91639
64	USV	TRUE	0.954289	172.573	172.578	0.0052	81.9761	79.7421	82.4066	2.66447	0.778058	-164.75	1.43234	-57.4911	0.851379
65	USV	TRUE	0.680604	187.561	187.568	0.0064	78.7901	73.5206	79.6882	6.16762	1.84559	-583.567	1.63433	-62.8819	0.789813
66	USV	TRUE	0.926505	191.924	191.943	0.0196	79.9275	78.9107	81.063	2.15236	0.601718	-31.6247	1.06483	-52.4844	0.877419
67	USV	TRUE	0.770061	202.725	202.732	0.0072	82.7887	80.7922	83.0188	2.22658	0.69842	-258.4	1.08864	-63.9898	0.727282
68	USV	TRUE	0.700178	209.358	209.364	0.0064	82.2051	80.8172	84.3575	3.54026	1.03349	-505.255	1.01327	-59.4501	0.782193
69	USV	TRUE	0.623631	248.834	248.839	0.0052	80.0147	79.6659	80.0444	0.378518	0.104921	41.1876	1.01257	-60.0117	0.777139
70	USV	TRUE	0.750844	315.973	315.975	0.0024	80.735	80.467	80.8619	0.394907	0.15209	132.112	1.03218	-61.3186	0.758211
71	USV	TRUE	0.77076	484.114	484.122	0.008	85.2265	82.9109	86.0578	3.14689	0.984465	-168.897	1.35758	-53.7723	0.880786
72	USV	TRUE	0.84655	493.797	493.837	0.0404	56.4778	55.5885	81.0492	25.4607	11.3814	628.425	1.04515	-64.7357	0.573805
73	USV	TRUE	0.939836	494.151	494.156	0.0052	81.558	80.7379	81.7844	1.04649	0.336602	94.5275	1.10185	-61.1464	0.78376
74	USV	TRUE	0.787159	506.132	506.157	0.0248	57.8323	46.7539	72.8272	26.0733	9.45573	778.802	2.14307	-55.537	0.85697
75	USV	TRUE	0.945393	506.296	506.332	0.0352	73.2836	68.6525	75.6416	6.98903	2.20106	-105.445	1.11962	-54.8153	0.871743
76	USV	TRUE	0.7624	506.655	506.657	0.002	83.7287	83.123	84.0048	0.881724	0.315942	-404.601	1.02986	-47.8929	0.916405
77	USV	TRUE	0.776436	506.685	506.743	0.0576	79.6504	71.7683	87.14	15.3717	4.85018	-143.434	1.1631	-54.9715	0.847496
78	USV	TRUE	0.76663	509.361	509.371	0.0096	77.5881	72.2295	77.9667	5.73715	1.73668	-495.699	1.15691	-65.6422	0.726187
79	USV	TRUE	0.781233	509.534	509.565	0.0312	59.0042	57.6044	70.8606	13.2562	3.62351	375.222	1.06996	-53.1641	0.838739
80	USV	TRUE	0.717602	509.681	509.699	0.0188	66.3512	62.5402	67.1851	4.64496	1.33207	-253.403	1.02687	-41.433	0.917334
81	USV	TRUE	0.891465	509.845	509.868	0.0228	64.0302	59.718	66.331	6.61293	1.95348	-174.631	1.23122	-54.0047	0.862873
82	USV	TRUE	0.836383	510.077	510.079	0.0016	87.433	86.863	88.3593	1.49626	0.597287	-935.162	1.00886	-62.7742	0.728103
83	USV	TRUE	0.879471	510.178	510.215	0.0368	61.006	59.2501	81.2862	22.0361	5.07022	449.096	1.14469	-50.8242	0.842879
84	USV	TRUE	0.608883	510.353	510.373	0.0196	81.9119	78.795	87.3744	8.57945	3.11012	-338.921	1.24769	-70.1522	0.545447
85	USV	TRUE	0.927222	513.166	513.177	0.0108	76.8808	76.6426	77.1411	0.498532	0.162974	-1.66847	1.02236	-57.505	0.833649
86	USV	TRUE	0.849101	529.93	529.972	0.042	76.3905	71.4006	96.8601	25.4595	4.78109	-436.283	1.03816	-52.7291	0.850746
87	USV	TRUE	0.7179	530.16	530.166	0.006	82.3033	79.1639	85.0717	5.90785	1.97566	-1035.52	1.00375	-48.0074	0.914719
88	USV	TRUE	0.721817	530.916	530.93	0.014	86.3841	79.4419	87.3056	7.86369	3.42722	-566.103	1.00091	-55.5758	0.832135
89	USV	TRUE	0.662248	531.093	531.123	0.03	61.2621	60.0123	91.7563	31.744	10.8893	1060.21	1.1051	-43.4366	0.915495
90	USV	TRUE	0.640468	531.274	531.278	0.0036	86.7144	85.9796	87.8276	1.84806	0.585712	-478.152	1.01042	-54.321	0.850897
91	USV	TRUE	0.611337	531.535	531.537	0.002	89.0323	54.9479	92.8531	37.9052	14.2036	13943.5	1.24334	-58.4069	0.790208
92	USV	TRUE	0.966134	536.138	536.158	0.0192	89.0682	88.66	93.2789	4.61892	1.17662	-231.289	1.02116	-55.7654	0.844311
93	USV	TRUE	0.917341	537.355	537.369	0.014	63.6069	62.5753	64.4054	1.83006	0.456653	21.2836	1.14864	-43.7207	0.923601
94	USV	TRUE	0.903469	542.607	542.678	0.0704	58.0182	53.6576	81.4673	27.8097	11.071	325.779	1.2554	-54.0221	0.846777
95	USV	TRUE	0.7942	542.839	542.841	0.002	84.0839	82.8414	85.0235	2.18204	0.81933	-1091.02	1.00297	-49.4118	0.920005
96	USV	TRUE	0.906025	543.029	543.041	0.0124	70.2843	68.1987	70.596	2.39728	0.704924	-160.736	1.03746	-54.04	0.868279
97	USV	TRUE	0.908612	543.202	543.216	0.014	81.6084	75.04	86.1581	11.118	3.35879	-791.705	1.02119	-55.8154	0.797267
98	USV	TRUE	0.870699	543.393	543.422	0.0288	78.4986	67.1505	86.7889	19.6384	6.81679	-715.855	1.01355	-59.1118	0.714344
99	USV	TRUE	0.845379	543.563	543.575	0.0124	88.7287	84.8174	89.8495	5.03206	1.62905	-405.492	1.08009	-55.9006	0.851279
100	USV	TRUE	0.77588	544.97	545.057	0.0872	51.0895	48.2948	78.3179	30.0231	13.3205	329.327	1.08953	-49.9626	0.86982
101	USV	TRUE	0.902312	545.177	545.194	0.0176	54.7856	53.1899	56.8693	3.6794	1.30286	-224.126	1.03128	-32.865	0.924051
102	USV	TRUE	0.681379	545.39	545.412	0.0224	57.4692	51.1497	78.6645	27.5149	6.1315	217.468	1.56546	-38.284	0.838229
103	USV	TRUE	0.919662	545.568	545.571	0.0032	53.2653	52.4552	54.0109	1.55576	0.529619	-487.064	1.00618	-44.3561	0.914022
104	USV	TRUE	0.857483	545.723	545.744	0.0212	54.8452	53.7922	55.9285	2.13632	0.606579	34.862	1.0418	-46.9556	0.851365
105	USV	TRUE	0.910809	548.2	548.207	0.0072	53.8705	51.2357	55.0729	3.83713	1.15396	-502.379	1.02651	-44.5625	0.923232
106	USV	TRUE	0.995514	548.465	548.468	0.0024	81.4355	79.4316	82.6379	3.20627	1.16635	-1335.95	1.00825	-48.6039	0.916166
107	USV	TRUE	0.908087	548.594	548.636	0.042	59.4837	54.2522	85.4582	31.2059	8.02581	397.37	1.91606	-48.9103	0.840919
108	USV	TRUE	0.699841	548.807	548.822	0.0148	84.665	75.8291	87.3815	11.5523	3.45016	-778.001	1.03233	-55.1965	0.8576
109	USV	TRUE	0.830127	549.579	549.599	0.0204	84.7045	80.6255	88.9737	8.34814	2.06639	-265.291	1.26057	-53.7621	0.861568
110	USV	TRUE	0.862801	549.731	549.753	0.022	60.8495	60.0978	62.043	1.94514	0.62535	52.777	1.07465	-47.4521	0.917046
111	USV	TRUE	0.805827	550.494	550.509	0.0152	62.5478	61.1876	63.097	1.90941	0.631899	-139.777	1.01371	-53.7302	0.778927
112	USV	TRUE	0.840185	550.698	550.701	0.0032	81.7477	81.2727	81.9184	0.645707	0.249228	1.24993e-12	1.15262	-63.8988	0.715318
113	USV	TRUE	0.763431	550.828	550.833	0.0052	60.8938	59.6618	61.8067	2.14494	0.72476	-430.798	1.00878	-57.0705	0.780901
114	USV	TRUE	0.694985	551.006	551.036	0.0296	57.0726	55.3967	88.2926	32.8959	14.314	1045.43	1.36759	-72.8537	0.451394
115	USV	TRUE	0.809433	551.228	551.231	0.0032	85.0751	81.4013	85.8915	4.49026	1.52371	-1274.1	1.06273	-55.8319	0.859923
116	USV	TRUE	0.618388	551.769	551.77	0.0016	87.7686	86.3257	89.5676	3.2419	1.28418	-2026.18	1.00086	-66.4427	0.768345
117	USV	TRUE	0.639671	551.972	551.974	0.0016	50.181	48.2751	51.0182	2.74314	1.11275	-1714.46	1.0167	-67.4548	0.662849
118	USV	TRUE	0.732046	552.113	552.131	0.018	57.0048	55.1599	81.0869	25.927	9.81617	1495.91	1.20957	-43.9358	0.87009
119	USV	TRUE	0.946163	552.278	552.305	0.0264	54.0812	46.0055	57.8866	11.8812	4.45292	-523.567	1.08489	-46.4	0.875614
120	USV	TRUE	0.914855	552.373	552.384	0.0112	64.4473	60.5754	64.6513	4.07585	2.05528	411.156	1.03632	-68.1326	0.648603
121	USV	TRUE	0.921985	552.509	552.544	0.0348	56.5965	53.3008	74.3634	21.0626	4.95211	403.159	1.50978	-49.0681	0.780975
122	USV	TRUE	0.776845	552.676	552.693	0.0176	70.7238	66.5911	72.0466	5.45546	1.667	-297.746	1.00648	-67.3308	0.649406
123	USV	TRUE	0.809433	557.47	557.476	0.0056	63.4862	59.5929	64.2507	4.65774	1.56148	913.283	1.09274	-68.1311	0.651353
124	USV	TRUE	0.911048	573.906	573.92	0.0132	59.3278	54.6149	60.9087	6.29379	1.80664	-432.462	1.03763	-56.2133	0.718183
125	USV	TRUE	0.846388	574.137	574.14	0.0024	86.0744	84.3674	86.5049	2.13751	0.771594	389.651	1.92287	-49.6351	0.917889
126	USV	TRUE	0.868228	574.246	574.29	0.0432	59.5597	50.5861	86.4864	35.9003	10.8641	592.182	1.61317	-46.9164	0.871005
127	USV	TRUE	0.774216	574.408	574.426	0.018	65.8013	63.0358	66.0688	3.03292	0.767084	69.2075	1.09689	-36.2984	0.928854
128	USV	TRUE	0.925031	574.696	574.699	0.0028	84.4698	81.72	85.8985	4.17854	1.4787	464.754	3.31844	-58.9801	0.84776
129	USV	TRUE	0.886287	574.975	574.987	0.0124	71.6913	71.3837	80.2043	8.82057	3.62786	738.456	1.25902	-59.3866	0.799722
130	USV	TRUE	0.694663	576.429	576.431	0.002	79.8588	77.4363	82.2012	4.76487	1.83008	-2442.87	1.00066	-50.4661	0.927295
131	USV	TRUE	0.862722	576.631	576.635	0.0036	81.2151	74.8693	83.6049	8.7356	3.01283	-2405.6	1.01912	-44.1217	0.934384
132	USV	TRUE	0.945972	576.742	576.768	0.0264	60.6746	54.774	62.3444	7.57036	2.14148	-216.087	1.13742	-49.2561	0.87089
133	USV	TRUE	0.769451	577.001	577.003	0.0016	80.9714	78.9764	82.9664	3.99002	1.5772	-2493.77	1	-58.6339	0.854141
134	USV	TRUE	0.876877	577.121	577.126	0.0048	59.4677	58.4808	60.247	1.76617	0.651325	-402.67	1.01062	-60.2756	0.720719
135	USV	TRUE	0.959405	577.336	577.338	0.0016	88.7513	88.0566	89.8023	1.74564	0.695034	-1091.02	1.00602	-63.9531	0.803279
136	USV	TRUE	0.852883	577.487	577.492	0.0048	85.0137	84.6538	87.7327	3.07891	1.27193	-657.222	1.00322	-63.0682	0.634441
137	USV	TRUE	0.734797	577.639	577.647	0.008	61.7815	59.696	62.3308	2.63478	0.690087	82.7737	1.21655	-63.2908	0.645097
138	USV	TRUE	0.668674	588.573	588.577	0.0036	48.2393	47.4433	54.515	7.07168	3.36898	-2003.92	1.0073	-71.5579	0.523889
139	USV	TRUE	0.899868	589.204	589.213	0.0088	87.2321	86.7719	90.3344	3.56252	0.908431	279.936	1.12289	-64.5471	0.721013
140	USV	TRUE	0.825805	592.203	592.207	0.004	80.3742	79.2832	81.4207	2.13751	0.696848	-524.764	1.00258	-57.8703	0.842358
141	USV	TRUE	0.781475	592.767	592.769	0.0016	89.3719	87.7954	90.4139	2.61845	1.04255	-1636.53	1.00414	-57.2329	0.846343
142	USV	TRUE	0.93392	593.827	593.855	0.028	86.5559	77.0107	89.2426	12.2319	4.16556	66.3415	1.6426	-54.7085	0.873082
