# Supplementary material for: Bazedoxifene reverses sexually dimorphic autistic-like abnormalities in biallelic MDGA1-mutant mice
Source: EMBO Mol Med. 2026 Mar 20;18(4):1358–98. doi: 10.1038/s44321-026-00402-y (PMC13084050; doi:10.1038/s44321-026-00402-y)
Supplement: Supplementary file 17 — Source data Fig. 3 [file 44321_2026_402_MOESM17_ESM.zip › Panel C/Batch1/P9/P9_WT_429.xlsx]

## Sheet: Sheet1
ID	Label	Accepted	Score	Begin Time (s)	End Time (s)	Call Length (s)	Principal Frequency (kHz)	Low Freq (kHz)	High Freq (kHz)	Delta Freq (kHz)	Frequency Standard Deviation (kHz)	Slope (kHz/s)	Sinuosity	Mean Power (dB/Hz)	Tonality
1	USV	TRUE	0.908111	0.276204	0.626204	0.35	83.1079	80.6007	98.7108	18.1101	7.91832	36.3267	1.4292	-71.1385	0.541052
2	USV	TRUE	0.988031	0.624404	0.984404	0.36	92.311	75.2001	93.9551	18.755	7.65337	29.3026	4.91862	-65.8874	0.643748
3	USV	TRUE	0.694344	1.11713	1.14313	0.026	87.5414	77.9583	90.0196	12.0613	4.48792	-445.266	1.18817	-60.1505	0.802391
4	USV	TRUE	0.803679	1.33913	1.34913	0.01	71.8561	46.8628	82.1864	35.3236	15.7806	3307.62	1.77602	-63.2684	0.689767
5	USV	TRUE	0.870765	1.47513	1.47953	0.0044	52.189	51.4616	52.9757	1.51407	0.539687	-371.356	1.01552	-49.7196	0.859954
6	USV	TRUE	0.782288	1.67833	1.69433	0.016	79.4589	74.4343	85.3519	10.9176	3.21725	-670.417	1.0151	-61.6925	0.668829
7	USV	TRUE	0.761778	2.74706	2.75226	0.0052	88.1514	85.6651	89.9796	4.31453	1.28758	-790.92	1.01085	-58.3497	0.762927
8	USV	TRUE	0.758489	2.92106	2.93026	0.0092	78.0311	75.2256	81.6826	6.45707	1.81071	-632.832	1.01598	-60.2771	0.722757
9	USV	TRUE	0.940774	3.08099	3.10659	0.0256	86.1304	81.9519	97.1594	15.2075	4.74276	-513.816	1.06714	-57.8058	0.78663
10	USV	TRUE	0.764532	3.27059	3.27659	0.006	90.0131	87.935	91.2229	3.28791	1.03344	-536.398	1.01108	-58.9267	0.724582
11	USV	TRUE	0.700532	3.44539	3.46419	0.0188	92.5306	76.5983	95.3806	18.7823	6.59008	-1047.3	1.21501	-62.1759	0.788126
12	USV	TRUE	0.881607	3.66979	3.67339	0.0036	84.6053	83.1951	86.6537	3.45862	1.17812	-967.774	1.0055	-58.7418	0.83515
13	USV	TRUE	0.699131	3.83099	3.85139	0.0204	90.5638	90.3485	94.1051	3.75657	1.54284	-182.97	1.00388	-58.6572	0.782939
14	USV	TRUE	0.645794	27.7132	27.7164	0.0032	80.4747	79.9997	80.6157	0.616019	0.204646	91.2278	1.08123	-65.8837	0.682684
15	USV	TRUE	0.624161	35.0283	35.0319	0.0036	83.7888	83.2498	83.8904	0.640549	0.211702	-89.012	1.05726	-65.0737	0.705426
16	USV	TRUE	0.70387	72.6288	72.6332	0.0044	83.267	81.0775	84.4545	3.37697	1.2005	-819.915	1.02843	-72.2124	0.536649
17	USV	TRUE	0.928414	79.2119	79.2135	0.0016	93.2498	93.2498	93.2498	1.42109e-14	5.89151e-15	9.93014e-12	1	-64.8816	0.626687
18	USV	TRUE	0.676863	82.674	82.6768	0.0028	82.6864	81.8923	83.4806	1.58829	0.562823	-574.315	1.00037	-67.348	0.648531
19	USV	TRUE	0.840913	82.8856	82.8888	0.0032	90.9114	89.427	92.3957	2.96877	0.974041	887.538	1.00311	-70.2095	0.577342
20	USV	TRUE	0.976368	85.4422	85.4674	0.0252	82.9917	48.8532	89.7113	40.858	18.3233	1426.8	1.40385	-63.0827	0.694189
21	USV	TRUE	0.74003	85.617	85.621	0.004	83.9757	80.569	85.7347	5.16566	1.6866	-1245.36	1.01868	-61.4861	0.786789
22	USV	TRUE	0.899962	85.7882	85.7922	0.004	84.0535	82.8437	85.8496	3.00588	1.00568	-752.65	1.00977	-71.7874	0.534036
23	USV	TRUE	0.898028	85.9534	85.9694	0.016	96.7321	94.7128	98.0179	3.30516	1.43927	-212.176	1.0771	-69.9695	0.535978
24	USV	TRUE	0.726114	87.1645	87.1693	0.0048	85.1078	83.2872	85.471	2.18373	0.718599	-332.399	1.16655	-69.3725	0.613471
25	USV	TRUE	0.962099	94.678	94.7008	0.0228	81.7672	79.2586	92.055	12.7964	2.65639	22.5519	1.37895	-59.6877	0.791674
26	USV	TRUE	0.921908	94.8432	94.8464	0.0032	84.3328	83.6113	84.6728	1.0615	0.387401	159.312	1.21076	-64.417	0.765473
27	USV	TRUE	0.820374	97.8734	97.8762	0.0028	76.1573	74.8808	77.4339	2.55314	0.907506	925.973	1.00049	-68.8711	0.664766
28	USV	TRUE	0.727223	99.5232	99.5292	0.006	83.9014	83.1741	84.1071	0.932954	0.28388	80.2909	1.05066	-58.1703	0.760595
29	USV	TRUE	0.848731	104.893	104.912	0.0188	80.7685	76.0185	82.9654	6.94692	1.72968	-284.921	1.04731	-57.5681	0.79016
30	USV	TRUE	0.672377	106.653	106.693	0.04	39.7785	28.8534	49.902	21.0486	4.76041	3.27892	6.90898	-93.5427	0.148068
31	USV	TRUE	0.64909	108.789	108.794	0.0048	75.9705	75.4807	76.2006	0.719926	0.249822	-32.8277	1.08266	-60.8065	0.720848
32	USV	TRUE	0.628867	109.604	109.606	0.002	83.7799	83.1876	83.8645	0.676879	0.261574	-290.727	1.08263	-54.1948	0.867803
33	USV	TRUE	0.709441	109.733	109.737	0.0036	92.525	92.3543	93.1484	0.794146	0.261709	188.472	1.04383	-62.9719	0.70112
34	USV	TRUE	0.888914	119.093	119.116	0.0232	60.1852	59.2225	60.8429	1.62037	0.53161	38.3346	1.03306	-48.2041	0.838871
35	USV	TRUE	0.94526	119.263	119.307	0.044	77.2365	60.8729	99.4602	38.5874	13.9476	599.481	2.00528	-54.6695	0.786335
36	USV	TRUE	0.765781	119.445	119.447	0.0016	62.884	62.3586	63.2314	0.872818	0.347517	-545.511	1.00577	-52.3399	0.769051
37	USV	TRUE	0.753866	119.619	119.629	0.0108	75.1038	73.7824	75.3561	1.57372	0.454817	83.6739	1.05072	-66.4534	0.651041
38	USV	TRUE	0.621648	120.811	120.831	0.0196	90.0465	86.4918	91.0673	4.57546	1.0832	-71.3677	1.14001	-71.6963	0.548244
39	USV	TRUE	0.977968	120.882	120.884	0.002	76.0548	75.1019	77.3373	2.23548	0.86828	-1154	1.00701	-66.4617	0.728965
40	USV	TRUE	0.740944	121.036	121.046	0.0096	63.6275	62.6274	64.4426	1.81512	0.559227	-61.3412	1.08739	-65.6488	0.536787
41	USV	TRUE	0.925963	248.16	248.166	0.0056	96.6604	95.6047	96.8887	1.28399	0.382918	-122.531	1.08671	-57.1902	0.832375
42	USV	TRUE	0.785786	248.322	248.37	0.0476	81.6859	60.6644	85.7967	25.1323	6.9041	497.878	1.02851	-66.8995	0.540463
43	USV	TRUE	0.77973	248.507	248.517	0.0096	97.4604	97.2691	97.8239	0.554778	0.188516	26.7764	1.01594	-68.8713	0.582132
44	USV	TRUE	0.843866	248.654	248.659	0.0044	91.9031	90.5375	94.6864	4.14885	1.25286	843.011	1.0272	-66.7331	0.674214
45	USV	TRUE	0.651662	258.95	258.974	0.024	95.1132	90.8025	95.8831	5.08053	2.38148	-199.401	1.00404	-74.3053	0.483805
46	USV	TRUE	0.730489	412.993	413.001	0.008	96.4506	94.0941	97.6975	3.60336	1.13112	-451.672	1.00507	-69.9891	0.584392
47	USV	TRUE	0.688384	415.653	415.656	0.0036	67.2162	66.1103	67.7728	1.66251	0.473909	122.349	1.32519	-60.0262	0.732618
48	USV	TRUE	0.801525	423.497	423.499	0.0016	96.7324	96.3316	96.955	0.623441	0.249933	-389.651	1.00816	-60.6428	0.780022
49	USV	TRUE	0.613937	438.694	438.7	0.006	92.3011	91.4179	92.6573	1.23946	0.399113	-201.21	1.01777	-67.9548	0.540568
50	USV	TRUE	0.681221	442.497	442.498	0.0016	44.0268	43.7774	44.098	0.320627	0.129065	-155.86	1.04572	-70.5803	0.479202
51	USV	TRUE	0.641263	443.095	443.098	0.0032	104.191	103.538	104.785	1.24688	0.427647	-389.651	1.00272	-68.7875	0.589611
52	USV	TRUE	0.607378	443.569	443.582	0.0128	89.8445	82.1075	90.3601	8.25267	2.88102	-541.134	1.12496	-72.7546	0.45557
53	USV	TRUE	0.786998	446.195	446.196	0.0016	92.3762	91.8507	92.7235	0.872818	0.347517	-545.511	1.00577	-70.0915	0.643738
54	USV	TRUE	0.721238	448.102	448.106	0.004	66.3434	65.3638	66.6552	1.29141	0.436445	-316.612	1.02075	-51.6914	0.839293
55	USV	TRUE	0.917033	448.288	448.296	0.008	96.6921	94.7475	97.5382	2.79064	0.897578	-356.276	1.01564	-61.6879	0.718185
56	USV	TRUE	0.965144	450.172	450.195	0.0232	94.5383	89.9843	95.3333	5.34896	1.42125	-180.692	1.08614	-60.2664	0.766423
57	USV	TRUE	0.892196	452.601	452.605	0.0044	94.6196	92.9645	95.2268	2.26229	0.820741	538.431	1.08727	-69.0489	0.64361
58	USV	TRUE	0.99615	453.123	453.443	0.32	88.9607	82.1934	93.0161	10.8226	4.49709	6.44735	2.7336	-65.918	0.673237
59	USV	TRUE	0.624363	453.438	453.443	0.0044	92.2803	90.63	93.9294	3.29939	1.12096	-725.35	1.00555	-63.8824	0.692297
60	USV	TRUE	0.675796	453.618	453.626	0.0084	79.392	78.714	86.9036	8.18962	3.91757	-983.503	1.00581	-69.4895	0.529612
61	USV	TRUE	0.824745	453.778	453.782	0.004	98.4617	95.4039	99.909	4.50511	1.67997	-1240.3	1.03009	-64.6351	0.776872
62	USV	TRUE	0.711812	453.977	453.983	0.0052	91.3914	90.2868	92.527	2.2402	0.78747	467.998	1.01356	-60.143	0.775982
63	USV	TRUE	0.837371	456.161	456.164	0.0036	82.1095	81.4564	82.3099	0.853521	0.277112	162.158	1.08444	-64.4081	0.703189
64	USV	TRUE	0.645143	457.201	457.208	0.0076	80.8286	78.7282	83.7751	5.04691	1.49189	626.148	1.00976	-67.4429	0.650171
65	USV	TRUE	0.765733	460.453	460.458	0.0048	104.351	102.599	105.048	2.44923	0.793002	-492.722	1.02473	-60.2514	0.788177
66	USV	TRUE	0.70877	470.46	470.462	0.0028	70.0927	69.8811	71.0612	1.18009	0.40987	-333.986	1.14379	-51.0074	0.8812
67	USV	TRUE	0.657003	471.01	471.018	0.008	98.279	93.4032	100.492	7.08839	2.7062	-919.841	1.00529	-68.8505	0.599033
68	USV	TRUE	0.611077	471.179	471.183	0.004	60.7329	59.5602	61.4602	1.90001	0.650926	-487.485	1.00652	-68.3196	0.648585
69	USV	TRUE	0.937544	474.759	474.763	0.004	105.577	103.989	106.498	2.50861	0.882617	658.358	1.01504	-64.1303	0.710434
70	USV	TRUE	0.726048	483.656	483.657	0.0016	74.7558	73.8295	75.3258	1.49626	0.597287	935.162	1.00886	-62.5913	0.775867
71	USV	TRUE	0.925736	483.796	483.8	0.0036	96.2569	94.8319	97.9417	3.10979	1.08206	891.98	1.00254	-63.6203	0.721875
72	USV	TRUE	0.697967	490.697	490.701	0.0036	61.1523	59.8831	61.798	1.91486	0.640122	-519.31	1.01479	-64.6805	0.65488
