# Supplementary material for: Bazedoxifene reverses sexually dimorphic autistic-like abnormalities in biallelic MDGA1-mutant mice
Source: EMBO Mol Med. 2026 Mar 20;18(4):1358–98. doi: 10.1038/s44321-026-00402-y (PMC13084050; doi:10.1038/s44321-026-00402-y)
Supplement: Supplementary file 17 — Source data Fig. 3 [file 44321_2026_402_MOESM17_ESM.zip › Panel C/Batch1/P9/P9_WT_430.xlsx]

## Sheet: Sheet1
ID	Label	Accepted	Score	Begin Time (s)	End Time (s)	Call Length (s)	Principal Frequency (kHz)	Low Freq (kHz)	High Freq (kHz)	Delta Freq (kHz)	Frequency Standard Deviation (kHz)	Slope (kHz/s)	Sinuosity	Mean Power (dB/Hz)	Tonality
1	USV	TRUE	0.666681	2.62066	2.62266	0.002	95.573	94.8739	97.2073	2.33345	0.833002	-1057.94	1.04655	-66.0956	0.738405
2	USV	TRUE	0.625083	2.81226	2.81426	0.002	98.6648	97.6361	99.0878	1.45173	0.517284	-653.341	1.05485	-65.626	0.654023
3	USV	TRUE	0.841946	2.95106	2.95346	0.0024	99.1877	98.2154	99.4771	1.26173	0.44692	-361.819	1.26806	-62.3672	0.73992
4	USV	TRUE	0.949722	23.7291	23.7335	0.0044	94.8992	92.732	97.816	5.08402	1.71203	1182.58	1.00641	-66.0945	0.731808
5	USV	TRUE	0.681451	24.0331	24.0347	0.0016	93.1234	92.1169	93.2926	1.17563	0.490049	701.372	1.10925	-62.0826	0.775818
6	USV	TRUE	0.854326	28.8932	28.8972	0.004	104.368	103.032	104.731	1.69962	0.646749	459.316	1.0657	-62.3418	0.735745
7	USV	TRUE	0.672917	29.0684	29.0732	0.0048	83.6069	78.6714	84.8538	6.18246	1.66385	-422.581	1.78221	-63.5008	0.706196
8	USV	TRUE	0.838076	29.2451	29.2479	0.0028	75.0435	72.5163	75.6632	3.14689	1.13289	-1023.16	1.25323	-62.2625	0.747816
9	USV	TRUE	0.975578	29.5573	29.6273	0.07	81.0972	71.6366	90.1694	18.5327	7.6813	-207.729	1.31588	-67.7938	0.54448
10	USV	TRUE	0.702135	29.7511	29.7731	0.022	99.1401	96.2325	102.167	5.93425	2.24526	224.461	1.13436	-67.6302	0.660797
11	USV	TRUE	0.701993	29.9455	29.9475	0.002	95.5481	93.9272	96.5635	2.63627	1.07566	-1414.83	1.02424	-71.7085	0.66212
12	USV	TRUE	0.749352	30.0782	30.0834	0.0052	89.5844	88.8459	89.7588	0.912896	0.292487	-138.488	1.04205	-64.1638	0.658706
13	USV	TRUE	0.634701	32.3485	32.3585	0.01	95.5744	88.3431	97.9533	9.61022	3.9701	-963.199	1.00043	-69.5808	0.601484
14	USV	TRUE	0.802431	32.5369	32.5397	0.0028	94.9347	94.4523	95.6843	1.23204	0.431106	-436.48	1.00563	-61.3579	0.767049
15	USV	TRUE	0.919746	32.6745	32.6761	0.0016	95.2384	94.8376	95.461	0.623441	0.249933	-389.651	1.00816	-67.4732	0.628591
16	USV	TRUE	0.869281	38.9052	38.9072	0.002	93.477	92.6487	93.7709	1.12219	0.444486	-551.555	1.10143	-61.5888	0.730776
17	USV	TRUE	0.758604	39.2044	39.2084	0.004	100.44	95.8474	100.709	4.86136	2.04364	1225.32	1.169	-64.5637	0.703479
18	USV	TRUE	0.869813	41.6482	41.6774	0.0292	97.0388	88.7306	98.8368	10.1062	4.16604	306.83	1.15779	-69.8773	0.602582
19	USV	TRUE	0.633026	41.8246	41.8274	0.0028	92.0008	91.4837	92.1334	0.649677	0.234571	-175.061	1.06042	-63.9517	0.695793
20	USV	TRUE	0.610491	49.418	49.42	0.002	88.5343	88.2583	88.5611	0.302814	0.114253	113.873	1.03232	-67.2966	0.647635
21	USV	TRUE	0.692968	49.6044	49.6064	0.002	85.5359	79.8403	87.0901	7.24973	2.82372	-3483	1.15866	-64.9447	0.74129
22	USV	TRUE	0.761559	49.7312	49.8156	0.0844	53.1539	52.3122	73.0481	20.7358	10.3275	235.783	1.02155	-59.0256	0.743946
23	USV	TRUE	0.642059	49.9484	49.954	0.0056	58.6013	56.59	59.2693	2.67931	0.923151	-497.534	1.03182	-46.4237	0.861228
24	USV	TRUE	0.799819	50.3376	50.3392	0.0016	97.8761	97.1012	98.4728	1.37157	0.543759	-857.232	1.00263	-62.3898	0.776661
25	USV	TRUE	0.818795	50.508	50.5284	0.0204	94.9987	90.3532	97.292	6.93878	1.93753	-292.945	1.04167	-66.6547	0.670101
26	USV	TRUE	0.614829	52.725	52.7318	0.0068	82.7159	81.1499	84.5901	3.44014	0.934664	-466.381	1.00677	-72.2634	0.495638
27	USV	TRUE	0.650884	53.0802	53.0914	0.0112	92.3176	91.5448	101.453	9.90834	3.93617	905.914	1.04514	-70.2765	0.530153
28	USV	TRUE	0.701421	56.3755	56.3799	0.0044	90.4536	89.2228	90.988	1.76521	0.747222	-399.86	1.00053	-71.0056	0.53467
29	USV	TRUE	0.770175	58.3266	58.3454	0.0188	81.0849	80.3392	88.1617	7.8225	3.91114	-389.902	1.05631	-66.3669	0.630245
30	USV	TRUE	0.990185	58.4788	58.6838	0.205	72.3353	55.4602	94.3036	38.8434	15.8333	-129.925	11.0164	-64.018	0.55413
31	USV	TRUE	0.778599	60.17	60.172	0.002	95.9499	93.465	96.1904	2.72533	1.02828	-1024.86	1.302	-57.1217	0.824509
32	USV	TRUE	0.791817	61.216	61.2336	0.0176	78.7168	76.8094	88.7815	11.9721	4.11471	-670.082	1.00622	-62.0366	0.718706
33	USV	TRUE	0.684501	61.5728	61.5824	0.0096	99.2299	96.1721	101.13	4.95784	1.44914	-486.792	1.01117	-57.7352	0.783889
34	USV	TRUE	0.727337	61.7872	61.7956	0.0084	99.7741	98.3305	100.201	1.87032	0.591045	-187.874	1.06968	-64.4536	0.661041
35	USV	TRUE	0.60495	62.4159	62.4211	0.0052	80.9984	79.9887	82.7402	2.75154	0.926307	-529.338	1.00037	-69.5405	0.590813
36	USV	TRUE	0.847917	62.6055	62.6399	0.0344	97.9104	81.0225	99.268	18.2455	6.04578	-426.727	1.16912	-68.8091	0.652178
37	USV	TRUE	0.664714	62.7807	62.7827	0.002	92.8854	92.1061	93.6647	1.5586	0.583176	-779.302	1	-69.1205	0.613419
38	USV	TRUE	0.620122	63.1327	63.1363	0.0036	87.9953	87.1121	89.0269	1.91486	0.630161	-519.31	1.00413	-68.7843	0.538933
39	USV	TRUE	0.684996	63.3394	63.341	0.0016	89.4434	89.4434	89.4434	1.42109e-14	6.40475e-15	7.60486e-12	1	-64.2534	0.652922
40	USV	TRUE	0.855828	63.4818	63.4886	0.0068	55.0209	50.4305	55.7537	5.32323	1.92957	722.314	1.22821	-58.3956	0.644004
41	USV	TRUE	0.81101	63.6654	63.683	0.0176	67.1275	49.349	87.261	37.912	19.1411	2252.69	1.18629	-70.971	0.493648
42	USV	TRUE	0.655028	65.9617	65.9645	0.0028	96.4955	95.2635	96.9334	1.66993	0.62888	-618.493	1.04701	-72.3359	0.538614
43	USV	TRUE	0.602818	65.9749	65.9989	0.024	81.8897	81.6944	83.5927	1.8983	0.856563	-72.1202	1.00637	-74.806	0.478456
44	USV	TRUE	0.640268	66.3896	66.3948	0.0052	82.1408	81.04	89.221	8.18103	2.82208	-1614.27	1.00744	-75.2766	0.532858
45	USV	TRUE	0.666809	116.326	116.329	0.0032	78.7293	77.8313	79.6274	1.7961	0.655759	-596.846	1.00534	-74.047	0.497434
46	USV	TRUE	0.626495	117.891	117.893	0.002	83.5599	82.7805	84.3392	1.5586	0.583176	-779.302	1	-65.7545	0.697413
47	USV	TRUE	0.648097	129.624	129.627	0.0032	89.9664	81.5722	90.7605	9.18834	3.18129	-2441.5	1.12153	-65.8244	0.659773
48	USV	TRUE	0.717872	129.78	129.787	0.0072	87.21	85.431	89.2121	3.78113	1.66958	660.221	1.26883	-73.2486	0.452865
49	USV	TRUE	0.615807	137.275	137.288	0.0124	91.7301	80.9276	91.8637	10.9361	2.61193	-652.274	1.18374	-67.7575	0.492114
50	USV	TRUE	0.66051	152.262	152.277	0.0152	84.272	82.8588	85.7859	2.92714	0.991556	-139.555	1.06091	-73.4965	0.535466
51	USV	TRUE	0.742403	214.956	214.961	0.0048	91.0064	89.8857	92.4017	2.51603	0.816563	-522.389	1.00535	-69.5558	0.531115
52	USV	TRUE	0.645766	256.32	256.325	0.0048	63.7838	62.4542	65.2493	2.79517	0.9293	-544.863	1.01441	-71.2895	0.590779
53	USV	TRUE	0.758784	258.47	258.478	0.008	68.7443	67.6009	69.9678	2.36687	0.920384	-322.163	1.01351	-72.404	0.441386
54	USV	TRUE	0.862415	258.891	258.91	0.0192	77.3051	68.5129	78.0175	9.50458	4.65062	-494.874	1.0002	-60.7028	0.53107
55	USV	TRUE	0.6959	258.96	258.966	0.0056	79.7977	78.6547	79.9016	1.24688	0.428155	-217.224	1.02865	-62.673	0.718099
56	USV	TRUE	0.630773	261.936	261.938	0.0024	81.2877	80.308	81.5549	1.24688	0.44084	333.986	1.29895	-69.5804	0.607955
57	USV	TRUE	0.675151	262.086	262.089	0.0028	100.904	97.7496	101.357	3.60705	1.31119	1189.27	1.17529	-72.9859	0.538565
58	USV	TRUE	0.639586	262.239	262.259	0.0196	84.9299	81.7078	86.3252	4.61737	1.45747	-227.5	1.0165	-72.9329	0.479524
59	USV	TRUE	0.748006	262.606	262.61	0.004	56.002	56.002	56.002	1.42109e-14	3.3704e-15	-1.68752e-12	1	-67.159	0.603948
60	USV	TRUE	0.685345	265.478	265.49	0.0124	92.0008	91.8401	92.9774	1.13726	0.516008	85.5616	1.00743	-73.8566	0.525703
61	USV	TRUE	0.782438	266.555	266.557	0.0016	93.0016	91.5677	93.251	1.68329	0.703964	-1013.09	1.11772	-68.7112	0.69419
62	USV	TRUE	0.915692	268.621	268.624	0.0028	91.0743	90.4879	91.2821	0.794146	0.272258	-120.164	1.17462	-65.0009	0.716239
63	USV	TRUE	0.748557	268.967	268.969	0.0028	77.9535	76.7029	78.5733	1.87032	0.707392	67.1507	1.96086	-65.2115	0.729553
64	USV	TRUE	0.678436	269.135	269.155	0.0192	80.8014	75.8775	83.4356	7.55808	1.94143	-178.832	1.22527	-64.8112	0.724676
65	USV	TRUE	0.712303	269.305	269.311	0.006	86.6552	59.31	90.2139	30.9039	13.9344	5692.26	1.27404	-61.5037	0.718555
66	USV	TRUE	0.641198	269.493	269.498	0.0052	65.0039	58.8009	94.6937	35.8929	11.6246	5022.28	1.45934	-65.2989	0.66132
67	USV	TRUE	0.855595	269.625	269.627	0.002	71.0536	70.8799	71.2273	0.347346	0.151643	-197.847	1.00936	-59.876	0.75299
68	USV	TRUE	0.64101	269.781	269.783	0.002	70.6652	69.6232	70.7988	1.17563	0.457961	539.468	1.09728	-65.1159	0.685007
69	USV	TRUE	0.647517	270.603	270.605	0.002	80.4944	79.0961	80.9308	1.8347	0.704413	-893.175	1.05003	-67.2398	0.703107
70	USV	TRUE	0.777818	270.747	270.756	0.0084	87.0364	82.9618	90.4951	7.53325	2.29166	-879.378	1.00743	-60.6635	0.775022
71	USV	TRUE	0.761969	270.956	270.958	0.002	78.0444	75.3235	80.4625	5.13894	2.20076	-2883.73	1.014	-67.3344	0.67296
72	USV	TRUE	0.728339	271.115	271.128	0.0132	88.5163	82.1203	90.06	7.93968	2.29986	-592.883	1.01297	-68.8981	0.60588
73	USV	TRUE	0.787162	271.278	271.306	0.0272	89.2049	88.8496	94.5994	5.74984	2.07137	-208.595	1.00037	-67.1091	0.621908
74	USV	TRUE	0.650445	271.463	271.499	0.036	91.9516	72.0278	94.0668	22.0391	8.91662	-599.86	1.00237	-67.1347	0.578474
75	USV	TRUE	0.843712	272.094	272.117	0.0236	74.9407	73.2393	84.1573	10.918	3.38574	-482.665	1.04885	-62.897	0.711788
76	USV	TRUE	0.856752	274.903	274.929	0.0256	85.0001	84.2983	91.3548	7.05654	1.81279	-188.649	1.04958	-59.4329	0.793171
77	USV	TRUE	0.958951	275.939	275.941	0.002	97.4824	97.4824	97.4824	1.42109e-14	4.20363e-15	-1.24319e-12	1	-59.5485	0.764511
78	USV	TRUE	0.836382	276.093	276.095	0.002	95.0774	94.8815	95.1843	0.302814	0.137361	1.32697e-13	1.09531	-63.1194	0.713152
79	USV	TRUE	0.940642	276.278	276.279	0.0016	100.806	100.307	100.948	0.641254	0.258129	-311.721	1.14317	-59.9975	0.779225
80	USV	TRUE	0.765993	276.945	276.948	0.0024	94.6719	93.2691	95.607	2.33791	0.847335	-974.127	1.00634	-56.7908	0.815241
81	USV	TRUE	0.962107	277.102	277.105	0.0032	98.6999	98.2072	98.847	0.639793	0.235204	-164.561	1.03357	-57.1764	0.837839
82	USV	TRUE	0.977767	277.31	277.312	0.002	71.8477	71.0194	71.9278	0.908443	0.34276	-341.62	1.1659	-65.6311	0.593338
83	USV	TRUE	0.682589	278.363	278.372	0.0084	95.7198	93.4561	98.221	4.76487	1.48055	-569.468	1.00372	-71.226	0.548211
84	USV	TRUE	0.963121	281.147	281.15	0.0032	101.267	99.1133	101.788	2.67487	1.23243	843.755	1.00278	-63.7635	0.761301
85	USV	TRUE	0.875655	282.698	282.712	0.014	112.371	100.087	113.188	13.1008	3.87734	-765.17	1.19141	-59.2084	0.792104
86	USV	TRUE	0.898348	286.762	286.774	0.012	98.6225	93.2361	99.6194	6.38324	2.77492	618.715	1.0944	-69.4821	0.583834
87	USV	TRUE	0.752313	287.62	287.624	0.004	83.5865	82.0279	84.9076	2.87971	0.986188	-742.023	1.00358	-70.5751	0.581227
88	USV	TRUE	0.81985	287.772	287.777	0.0048	90.6909	89.7594	91.848	2.0886	0.787195	-443.471	1.00478	-64.0401	0.631406
89	USV	TRUE	0.923524	287.956	287.963	0.0072	101.498	101.274	101.717	0.442803	0.155742	-10.1381	1.02692	-65.4915	0.637984
90	USV	TRUE	0.931799	289.542	289.58	0.0376	91.5093	42.5118	91.8047	49.2929	23.5779	1372.29	1.05119	-68.406	0.472613
91	USV	TRUE	0.850173	289.759	289.8	0.0412	89.5012	80.9163	96.7133	15.797	7.17881	-344.377	1.08108	-66.4267	0.689883
92	USV	TRUE	0.676314	290.297	290.3	0.0028	67.0205	65.9517	67.9556	2.00392	0.734452	-747.494	1.00509	-58.3656	0.769895
93	USV	TRUE	0.966698	290.489	290.496	0.0072	100.408	99.6587	101.381	1.72189	0.447653	-180.198	1.02313	-53.5712	0.847554
94	USV	TRUE	0.89886	291.691	291.697	0.0056	94.5879	92.7324	96.4508	3.71838	1.26779	-707.601	1.00651	-64.751	0.728969
95	USV	TRUE	0.690211	292.242	292.247	0.0052	91.4256	90.1447	93.5924	3.44773	1.21359	-577.467	1.03477	-71.4046	0.587865
96	USV	TRUE	0.7833	293.469	293.479	0.0104	90.93	80.9361	91.4267	10.4906	5.01911	-1045.57	1.01478	-66.3851	0.576626
97	USV	TRUE	0.712331	294.173	294.549	0.376	81.6602	36.1044	118.814	82.7099	15.7311	-32.794	17.3686	-89.3619	0.175805
98	USV	TRUE	0.726724	294.511	294.523	0.0116	55.9114	55.7941	56.9247	1.13065	0.558328	-104.53	1.00155	-71.7107	0.527363
99	USV	TRUE	0.729106	323.389	323.393	0.004	82.6003	79.7601	84.0542	4.2941	1.41348	262.822	2.52596	-66.7573	0.711019
100	USV	TRUE	0.701564	323.535	323.577	0.0424	78.1354	72.045	78.359	6.31394	3.11739	-149.567	1.00544	-68.2899	0.54468
101	USV	TRUE	0.60879	323.701	323.707	0.0056	98.6332	95.3341	98.7851	3.45092	1.17076	-628.309	1.04927	-71.1715	0.499512
102	USV	TRUE	0.715462	345.167	345.17	0.0028	96.2616	96.2616	96.2616	1.42109e-14	5.20064e-15	-1.32014e-12	1	-71.3883	0.491068
103	USV	TRUE	0.611678	347.33	347.331	0.0016	92.5606	91.9372	93.1841	1.24688	0.492874	-779.302	1	-65.642	0.634914
104	USV	TRUE	0.783297	369.959	369.961	0.002	93.2357	92.7859	93.6854	0.899537	0.320169	-425.594	1.00633	-67.1657	0.580489
105	USV	TRUE	0.766941	370.126	370.13	0.0032	98.5798	98.2519	98.6098	0.357836	0.157557	-115.386	1.0052	-71.6182	0.484407
106	USV	TRUE	0.631354	502.71	502.719	0.0084	92.9198	92.8964	95.3784	2.48206	1.14416	-310.071	1.01642	-66.4214	0.637966
107	USV	TRUE	0.953429	502.92	502.922	0.002	99.2616	98.3086	100.544	2.23548	0.86828	-1154	1.00701	-62.8234	0.798114
108	USV	TRUE	0.818473	503.295	503.321	0.0256	72.8242	66.1734	105.268	39.0948	7.58957	258.801	1.55347	-62.4742	0.590942
109	USV	TRUE	0.744279	504.655	504.658	0.0032	96.9164	96.0851	97.5695	1.48438	0.487989	-443.769	1.00378	-71.8614	0.532773
110	USV	TRUE	0.772704	504.827	504.832	0.0052	97.7444	96.3936	98.3752	1.98165	0.658327	-385.532	1.01483	-68.053	0.598504
111	USV	TRUE	0.72635	506.376	506.377	0.0016	91.1615	90.4401	92.0611	1.62095	0.642088	-1013.09	1.00178	-65.0466	0.692684
112	USV	TRUE	0.602841	506.732	506.734	0.0016	99.0274	98.404	99.6509	1.24688	0.492874	-779.302	1	-71.5413	0.610747
113	USV	TRUE	0.634938	510.115	510.12	0.0052	97.2883	94.0977	99.4816	5.38387	1.82253	-1046.98	1.00228	-74.3207	0.525094
114	USV	TRUE	0.951962	511.842	511.846	0.004	97.407	91.462	97.5999	6.13793	2.05492	-1230.69	1.24171	-54.0268	0.851646
115	USV	TRUE	0.955878	511.996	511.999	0.0028	99.1929	97.7308	99.3859	1.65509	0.586295	494.795	1.17123	-54.2792	0.86182
116	USV	TRUE	0.967496	512.139	512.144	0.0048	102.57	100.712	104.106	3.39392	1.10066	302.152	1.82423	-57.9443	0.844101
117	USV	TRUE	0.97026	512.418	512.422	0.0048	100.295	99.3526	100.837	1.48438	0.489411	299.426	1.05488	-54.4404	0.849791
118	USV	TRUE	0.816519	512.985	512.99	0.0048	101.937	94.9609	103.367	8.40645	3.43715	1937.4	1.19421	-65.3232	0.729257
119	USV	TRUE	0.856313	513.185	513.195	0.0104	96.577	92.6388	98.6992	6.06046	1.88447	116.665	1.77187	-56.0064	0.84265
120	USV	TRUE	0.976425	513.354	513.361	0.0068	88.9636	84.5903	89.6103	5.02	2.01154	672.447	1.24213	-57.3981	0.836613
121	USV	TRUE	0.950743	514.025	514.029	0.0044	100.774	98.7177	101.686	2.96877	1.05096	284.291	1.9214	-61.4992	0.811401
122	USV	TRUE	0.807845	514.614	514.617	0.0032	89.8183	89.7367	90.1523	0.415628	0.146357	115.968	1.01517	-66.7909	0.629635
123	USV	TRUE	0.724922	516.883	516.888	0.0048	92.5101	90.7395	99.2867	8.54724	3.61471	1861.86	1.00547	-70.4049	0.599704
124	USV	TRUE	0.852572	517.038	517.042	0.004	96.9111	91.9115	97.1739	5.26239	1.77735	-1020.58	1.23093	-66.914	0.659271
125	USV	TRUE	0.755052	517.35	517.351	0.0016	91.2472	90.7217	91.5946	0.872818	0.347517	-545.511	1.00577	-62.2686	0.71285
126	USV	TRUE	0.702958	517.535	517.537	0.0016	80.8553	79.6797	81.6747	1.99501	0.792986	-1246.88	1.00415	-67.4776	0.669369
127	USV	TRUE	0.612916	517.68	517.686	0.006	95.0588	90.7136	97.5685	6.85496	1.94845	-244.865	2.2478	-61.5015	0.792498
128	USV	TRUE	0.603794	517.846	517.854	0.008	81.5356	78.2773	85.2391	6.96176	1.98436	-795.881	1.00788	-66.8786	0.653584
129	USV	TRUE	0.740962	518.022	518.056	0.0348	83.4472	70.5587	85.8575	15.2988	5.29563	-394.531	1.04682	-67.6401	0.59455
130	USV	TRUE	0.821791	518.205	518.21	0.0048	95.1206	91.2316	95.2394	4.00784	1.26571	-660.123	1.16683	-57.6151	0.807981
131	USV	TRUE	0.74023	518.347	518.354	0.0064	104.349	102.446	116.73	14.2838	6.65044	-2458.42	1.01363	-62.1105	0.620486
132	USV	TRUE	0.788357	518.869	518.871	0.0016	119.952	118.83	120.139	1.30923	0.530841	-701.372	1.21969	-65.49	0.718603
133	USV	TRUE	0.812231	519.996	519.998	0.002	97.493	97.297	97.5998	0.302814	0.137361	-2.55442e-12	1.09531	-71.0119	0.576052
134	USV	TRUE	0.892216	524.584	524.588	0.0032	101.512	99.1815	102.21	3.02814	0.973584	-361.819	1.8427	-65.8171	0.738295
135	USV	TRUE	0.630611	533.787	533.792	0.0056	100.16	98.6172	101.95	3.33311	1.27536	352.737	1.54978	-76.5863	0.488051
136	USV	TRUE	0.669557	535.428	535.432	0.0044	83.8807	82.8701	85.0711	2.201	0.795388	-485.048	1.01328	-73.5175	0.50145
137	USV	TRUE	0.872088	538.05	538.057	0.0076	99.9112	97.3689	101.448	4.07869	1.24449	-527.997	1.00403	-63.826	0.70304
138	USV	TRUE	0.714705	539.434	539.452	0.0176	92.3739	91.9071	93.5073	1.60021	0.57728	-84.39	1.0028	-76.1258	0.443064
139	USV	TRUE	0.667916	539.761	539.776	0.0144	102.595	100.146	104.193	4.04745	1.45202	-287.175	1.00496	-74.9715	0.442273
140	USV	TRUE	0.820228	540.256	540.26	0.0044	101.988	101.518	102.759	1.2402	0.517306	-268.05	1.0086	-74.9014	0.436842
141	USV	TRUE	0.637825	542.878	542.885	0.0076	79.5204	78.5082	80.0414	1.53324	0.533475	-121.266	1.0922	-73.2959	0.492612
142	USV	TRUE	0.867543	576.836	576.838	0.002	95.2486	94.1798	96.0145	1.8347	0.67271	-893.175	1.00595	-67.5527	0.652734
