# Supplementary material for: Bazedoxifene reverses sexually dimorphic autistic-like abnormalities in biallelic MDGA1-mutant mice
Source: EMBO Mol Med. 2026 Mar 20;18(4):1358–98. doi: 10.1038/s44321-026-00402-y (PMC13084050; doi:10.1038/s44321-026-00402-y)
Supplement: Supplementary file 17 — Source data Fig. 3 [file 44321_2026_402_MOESM17_ESM.zip › Panel C/Batch1/P9/P9_WT_431.xlsx]

## Sheet: Sheet1
ID	Label	Accepted	Score	Begin Time (s)	End Time (s)	Call Length (s)	Principal Frequency (kHz)	Low Freq (kHz)	High Freq (kHz)	Delta Freq (kHz)	Frequency Standard Deviation (kHz)	Slope (kHz/s)	Sinuosity	Mean Power (dB/Hz)	Tonality
1	USV	TRUE	0.807458	6.50877	6.51117	0.0024	110.831	108.159	111.484	3.32502	1.20281	1113.29	1.40159	-68.3218	0.685286
2	USV	TRUE	0.921276	6.70757	6.71037	0.0028	97.672	96.3286	97.9614	1.63282	0.566947	427.644	1.26977	-61.1823	0.799862
3	USV	TRUE	0.620263	11.276	11.2784	0.0024	97.647	96.9419	97.8102	0.868365	0.312955	-166.993	1.25523	-62.9831	0.758517
4	USV	TRUE	0.612604	37.2665	37.3097	0.0432	103.912	90.1521	112.566	22.4142	4.72278	36.1407	6.19851	-92.3502	0.151396
5	USV	TRUE	0.830337	51.1579	51.1599	0.002	91.004	89.4187	92.6427	3.22408	1.26455	-1684.56	1.00331	-64.4603	0.785008
6	USV	TRUE	0.838025	71.5604	71.5648	0.0044	104.356	94.6458	104.768	10.1226	4.70116	2417.8	1.0728	-57.016	0.841866
7	USV	TRUE	0.720815	104.539	104.542	0.0032	91.6769	90.6304	92.3374	1.70704	0.578386	-522.627	1.00932	-69.1296	0.610784
8	USV	TRUE	0.61733	156.638	156.641	0.0036	63.8998	63.1205	64.3229	1.20235	0.460821	-372.67	1.01991	-67.8663	0.649249
9	USV	TRUE	0.624762	156.933	156.94	0.0064	82.9409	82.0112	84.7544	2.74312	0.746055	-323.96	1.08838	-68.3222	0.643499
10	USV	TRUE	0.803731	160.508	160.509	0.0016	81.0301	80.0593	82.179	2.1197	0.83892	-1324.81	1.00085	-68.2617	0.698979
11	USV	TRUE	0.7998	169.303	169.306	0.0032	99.5506	98.2221	99.6471	1.42501	0.496915	381.92	1.10831	-71.8876	0.540541
12	USV	TRUE	0.729715	169.458	169.464	0.006	66.8592	65.9537	67.5568	1.60314	0.535983	-280.614	1.00476	-70.2433	0.54078
13	USV	TRUE	0.629246	207.007	207.009	0.002	85.509	85.0593	86.2883	1.22907	0.457432	-602.448	1.01262	-72.4364	0.537721
14	USV	TRUE	0.731524	207.233	207.245	0.0116	80.3408	77.799	84.2292	6.43023	1.80008	-570.668	1.00437	-64.6426	0.649236
15	USV	TRUE	0.982463	207.864	207.879	0.0152	69.1008	65.4047	71.0899	5.68519	1.76561	-148.277	1.39755	-52.3635	0.868419
16	USV	TRUE	0.682154	207.996	207.999	0.0024	93.1949	92.7274	93.4621	0.73477	0.267807	-306.154	1.00557	-69.4337	0.531111
17	USV	TRUE	0.74727	225.542	225.551	0.0088	90.9248	87.2475	91.3801	4.13268	1.97647	-471.434	1.00087	-71.9189	0.521532
18	USV	TRUE	0.975525	253.024	253.04	0.0156	69.9421	69.3064	70.916	1.60962	0.542437	-106.334	1.00102	-37.9245	0.924503
19	USV	TRUE	0.86456	253.426	253.432	0.0056	95.6253	94.9425	96.0706	1.12813	0.32871	-179.584	1.01151	-61.423	0.71572
20	USV	TRUE	0.929395	253.574	253.623	0.0488	67.2361	66.1806	97.3691	31.1885	6.31461	605.462	1.09416	-53.7084	0.782915
21	USV	TRUE	0.748657	253.769	253.774	0.0048	103.354	103.168	103.658	0.489847	0.174806	-21.1035	1.04404	-59.3864	0.792226
22	USV	TRUE	0.765657	253.934	253.937	0.0028	97.4582	96.6046	99.3804	2.7758	0.988641	984.288	1.0249	-58.9666	0.833503
23	USV	TRUE	0.680511	254.086	254.09	0.0048	94.7482	91.8165	96.4107	4.59417	1.53385	-973.21	1.02005	-67.7844	0.551932
24	USV	TRUE	0.812289	308.485	308.496	0.0108	69.7358	68.3715	70.8815	2.50997	0.853619	-227.567	1.00433	-65.4296	0.650658
25	USV	TRUE	0.607737	310.699	310.701	0.0024	64.482	63.146	65.8179	2.67189	0.961991	1113.29	1	-72.8729	0.600819
26	USV	TRUE	0.79882	317.91	317.914	0.0036	96.5138	93.9384	97.2337	3.29533	1.2083	943.034	1.11277	-68.4895	0.666811
27	USV	TRUE	0.748793	318.524	318.527	0.0028	64.5341	62.7529	66.3154	3.56252	1.35959	-1378.36	1.01024	-63.3986	0.776646
28	USV	TRUE	0.950149	322.349	322.351	0.0024	87.5125	85.8426	89.1156	3.27307	1.17852	1363.78	1.00005	-66.1198	0.71719
29	USV	TRUE	0.64861	322.525	322.527	0.0024	93.8388	91.6345	96.3103	4.67581	1.6844	1948.25	1.00025	-72.8793	0.57935
30	USV	TRUE	0.778016	332.585	332.593	0.008	63.9482	62.7161	64.5538	1.8377	0.592852	233.391	1.01842	-58.9958	0.650056
31	USV	TRUE	0.75959	333.257	333.258	0.0016	90.2351	89.9857	90.3064	0.320627	0.129065	155.86	1.04572	-61.0552	0.759981
32	USV	TRUE	0.814556	334.455	334.472	0.0168	66.3688	64.5976	68.3189	3.72132	1.59631	-219.457	1.00885	-72.4079	0.532172
33	USV	TRUE	0.720334	334.919	334.921	0.002	66.0294	65.6464	67.018	1.37157	0.554485	-707.415	1.0753	-62.8478	0.65012
34	USV	TRUE	0.755333	417.044	417.051	0.0072	96.872	95.499	98.8823	3.38335	0.952526	-435.761	1.00715	-63.2738	0.716821
35	USV	TRUE	0.7575	430.078	430.108	0.03	63.1718	61.3827	89.1476	27.7649	8.03439	883.19	1.12258	-66.6225	0.526325
36	USV	TRUE	0.783389	430.713	430.715	0.002	66.3013	66.1677	67.6818	1.51407	0.571266	-569.367	1.25324	-64.0852	0.688293
37	USV	TRUE	0.684667	430.936	430.946	0.0096	65.6347	64.2801	65.9387	1.65858	0.619741	171.141	1.02151	-70.233	0.575774
38	USV	TRUE	0.896511	431.065	431.072	0.0072	69.7408	68.5892	70.452	1.86272	0.684626	-256.621	1.00311	-56.844	0.706311
39	USV	TRUE	0.865661	431.256	431.259	0.0024	61.747	60.745	62.415	1.66993	0.605239	-695.805	1.00647	-64.5177	0.581686
40	USV	TRUE	0.845285	431.434	431.436	0.002	70.7935	70.7935	70.7935	0	3.72612e-15	2.06152e-12	1	-58.0299	0.845331
41	USV	TRUE	0.732906	431.64	431.66	0.0192	93.325	86.4028	95.6985	9.29574	3.85334	-496.604	1.05292	-72.9068	0.52318
42	USV	TRUE	0.774993	431.811	431.815	0.0036	74.3878	73.7532	74.488	0.73477	0.257702	188.472	1.0297	-58.7129	0.765084
43	USV	TRUE	0.843717	456.864	456.868	0.004	71.3911	67.7915	73.0314	5.23988	1.70369	-1250.43	1.02019	-43.1849	0.926802
44	USV	TRUE	0.681996	470.515	470.555	0.04	55.0184	38.3784	64.1176	25.7392	6.1262	-19.045	7.55957	-91.7032	0.151494
45	USV	TRUE	0.65733	476.046	476.123	0.0768	59.2496	28.1666	73.9599	45.7933	9.35405	-78.5404	11.9977	-90.9949	0.159502
46	USV	TRUE	0.636693	476.441	476.515	0.0736	54.9637	31.0058	69.5404	38.5346	8.35657	-7.28101	9.12581	-89.8334	0.167729
47	USV	TRUE	0.723531	510.716	510.721	0.0044	71.7403	71.1948	71.9147	0.719926	0.230945	85.8971	1.0585	-63.0476	0.713783
48	USV	TRUE	0.771109	519.046	519.048	0.0024	87.6365	87.3025	87.6736	0.371096	0.138851	-139.161	1.01913	-60.3886	0.738238
49	USV	TRUE	0.776373	519.632	519.652	0.02	90.4653	86.2743	94.5032	8.22892	2.70632	-329.898	1.20555	-67.6502	0.657153
50	USV	TRUE	0.631151	519.805	519.812	0.0072	90.7753	87.1392	92.2822	5.14307	1.92863	-773.752	1.01379	-74.247	0.481713
51	USV	TRUE	0.685845	522.154	522.159	0.0048	92.774	90.361	94.076	3.71496	1.28997	-787.277	1.00451	-68.7567	0.647571
52	USV	TRUE	0.88107	523.205	523.21	0.0048	92.7801	90.8886	94.3873	3.49877	1.19076	14.8676	2.19748	-67.1191	0.728573
53	USV	TRUE	0.846454	523.338	523.345	0.0068	72.4953	71.7362	72.6289	0.892716	0.279677	90.1887	1.03581	-60.1415	0.782443
54	USV	TRUE	0.72558	523.505	523.51	0.0048	97.2976	97.1111	97.4855	0.374402	0.14423	-65.2205	1.00527	-70.4199	0.523084
55	USV	TRUE	0.865787	533.425	533.445	0.02	87.056	79.7589	88.8717	9.11271	3.82339	-455.635	1.00204	-57.4957	0.737739
56	USV	TRUE	0.972982	534.204	534.21	0.0052	94.2954	93.8897	98.1258	4.23613	1.62601	856.541	1.04595	-57.1822	0.835553
57	USV	TRUE	0.602445	538.415	538.419	0.004	96.4265	92.6859	100.1	7.4145	2.50697	1888.04	1.00145	-73.2464	0.548932
58	USV	TRUE	0.950736	539.971	539.982	0.0104	65.4657	63.0313	65.8442	2.81291	0.796026	-223.122	1.03825	-50.6856	0.89014
59	USV	TRUE	0.870581	540.32	540.326	0.0056	64.7546	63.8886	65.391	1.50239	0.450867	-260.006	1.00636	-46.5706	0.914339
60	USV	TRUE	0.697283	540.482	540.489	0.0076	69.0553	67.994	69.842	1.84806	0.568526	-239.65	1.00589	-52.2796	0.80021
61	USV	TRUE	0.703856	541.242	541.245	0.0032	94.3949	92.8808	95.2633	2.38244	0.822538	-742.192	1.01192	-68.142	0.667461
62	USV	TRUE	0.797782	543.199	543.202	0.0024	61.4494	60.915	61.8501	0.935162	0.33784	-389.651	1.00212	-59.6719	0.629589
63	USV	TRUE	0.710938	543.373	543.381	0.008	95.3208	94.7865	98.9353	4.1488	1.22028	376.992	1.18062	-67.8929	0.597432
64	USV	TRUE	0.734089	543.506	543.519	0.0124	69.8582	66.7981	71.9727	5.17457	1.72844	-539.761	1.06951	-51.4805	0.839367
65	USV	TRUE	0.900291	543.703	543.717	0.014	96.0807	93.7751	98.7897	5.0146	1.40973	1.79055	1.30565	-70.8533	0.654814
66	USV	TRUE	0.740792	544.641	544.644	0.0024	86.979	85.5762	89.7845	4.20823	1.54294	1753.43	1.01182	-77.7327	0.461757
67	USV	TRUE	0.973973	544.776	544.783	0.0072	67.1919	66.9222	67.5371	0.614848	0.229032	2.87288e-13	1.0518	-57.4805	0.836106
68	USV	TRUE	0.827143	544.927	544.943	0.0164	65.6242	64.7059	69.7351	5.02923	1.48499	81.3951	1.19375	-67.5041	0.659321
69	USV	TRUE	0.68023	545.238	545.241	0.0028	107.785	106.457	109.782	3.32502	1.1481	1162.77	1.00636	-69.9583	0.505787
70	USV	TRUE	0.926315	545.533	545.535	0.0024	68.085	66.5487	70.6901	4.14143	1.50755	1725.6	1.00672	-65.5409	0.764846
71	USV	TRUE	0.910439	548.705	548.707	0.002	97.0177	95.37	98.416	3.04596	1.10686	1474.63	1.00269	-66.6785	0.721049
72	USV	TRUE	0.803173	548.999	549.001	0.002	66.029	65.41	66.3452	0.935162	0.356582	-467.581	1.01392	-54.3768	0.761684
73	USV	TRUE	0.815671	552.75	552.754	0.004	68.6647	67.7147	68.6944	0.979694	0.33769	-218.778	1.04427	-48.194	0.915439
74	USV	TRUE	0.664751	553.158	553.163	0.0056	63.5604	63.5604	63.5604	7.10543e-15	4.74751e-15	-1.24062e-12	1	-56.4102	0.803039
75	USV	TRUE	0.929239	553.309	553.339	0.0308	70.2426	68.9872	71.502	2.51481	0.670116	-75.9263	1.00388	-39.4095	0.919876
76	USV	TRUE	0.89451	554.296	554.299	0.0028	100.458	100.199	100.607	0.408206	0.145426	44.1781	1.06482	-62.9415	0.664981
77	USV	TRUE	0.8058	554.446	554.47	0.024	93.1969	91.623	98.6743	7.05131	2.07245	153.394	1.1561	-68.6936	0.59816
78	USV	TRUE	0.922202	558.3	558.304	0.0044	83.0575	82.5009	83.3173	0.816411	0.231248	-149.217	1.01593	-61.726	0.703718
79	USV	TRUE	0.755463	558.52	558.526	0.006	90.0367	88.723	91.5361	2.81311	0.773557	-442.363	1.00822	-62.8754	0.652206
80	USV	TRUE	0.727171	558.993	559.002	0.0092	90.5471	84.7695	92.3243	7.55478	2.36792	-875.365	1.043	-69.7449	0.630998
81	USV	TRUE	0.936433	559.917	559.919	0.0024	96.4397	94.9034	98.3769	3.47346	1.25336	1447.27	1.00153	-68.8076	0.668154
82	USV	TRUE	0.808247	560.079	560.092	0.0132	98.6479	97.3482	99.8057	2.45747	0.742976	45.8195	1.20463	-70.4601	0.54749
83	USV	TRUE	0.92249	560.239	560.241	0.0028	69.6647	69.1451	70.0506	0.905474	0.311266	316.315	1.0022	-53.6609	0.836457
84	USV	TRUE	0.878936	560.398	560.406	0.008	72.4214	71.7832	72.7332	0.950006	0.248225	-26.6514	1.04586	-57.9236	0.798015
85	USV	TRUE	0.757454	560.875	560.878	0.0028	94.2811	93.8257	94.6616	0.835978	0.292578	-300.223	1.00402	-65.7675	0.580155
86	USV	TRUE	0.795303	561.031	561.067	0.036	67.4401	66.5702	96.5013	29.9311	13.672	848.782	1.17144	-63.0617	0.594156
87	USV	TRUE	0.97289	564.165	564.174	0.0088	69.3153	69.2863	69.9305	0.644162	0.170881	-44.1349	1.00735	-51.4913	0.84234
88	USV	TRUE	0.680145	564.301	564.309	0.0076	67.16	65.1413	68.2585	3.11721	1.03249	-431.169	1.01235	-58.5146	0.704452
89	USV	TRUE	0.869237	564.48	564.481	0.0016	72.7548	72.4787	72.8528	0.374065	0.153618	-233.791	1.01068	-56.85	0.705851
90	USV	TRUE	0.992778	564.648	564.659	0.0108	72.1986	69.3115	72.9927	3.68127	1.09871	1.87884	1.35433	-52.2943	0.856218
91	USV	TRUE	0.891152	564.863	564.882	0.0188	97.4953	95.7506	99.507	3.75635	0.763372	119.022	1.03577	-59.0185	0.777312
92	USV	TRUE	0.655243	566.175	566.179	0.004	95.3916	94.7243	95.9997	1.27545	0.52735	-313.228	1.0125	-73.0774	0.438074
93	USV	TRUE	0.985653	566.392	566.405	0.0128	99.3315	95.4927	103.525	8.03225	2.87739	594.124	1.08001	-62.9051	0.767305
94	USV	TRUE	0.954435	566.687	566.711	0.0248	96.981	93.892	99.1556	5.26362	1.87926	154.601	1.10494	-60.9227	0.798329
95	USV	TRUE	0.94567	566.854	566.872	0.0176	96.7874	95.5777	98.7765	3.19885	0.997593	-78.4026	1.16383	-59.6611	0.800481
96	USV	TRUE	0.945265	572.592	572.602	0.0096	88.4497	83.1342	89.0434	5.90917	2.11613	611.706	1.15242	-58.1474	0.780299
97	USV	TRUE	0.671889	572.76	572.765	0.0048	91.4177	89.0723	93.4587	4.38636	1.45543	-933.143	1.00246	-61.2318	0.800034
98	USV	TRUE	0.844884	572.916	572.927	0.0104	67.8346	65.8826	68.3838	2.50119	0.748503	-163.72	1.1002	-44.5679	0.884596
99	USV	TRUE	0.778519	573.582	573.584	0.002	94.925	94.4619	95.4149	0.952975	0.366077	-488.574	1.00178	-65.9861	0.693876
100	USV	TRUE	0.847739	576.652	576.689	0.0376	77.7204	52.5103	84.8334	32.323	13.9025	927.482	1.48738	-59.0442	0.716342
101	USV	TRUE	0.930186	576.814	576.816	0.002	67.0812	67.0812	67.0812	1.42109e-14	7.78361e-15	1.30598e-12	1	-39.5622	0.917378
102	USV	TRUE	0.920094	577.347	577.352	0.0056	98.6556	96.4736	101.179	4.7055	1.50358	-839.472	1.00148	-68.462	0.493868
103	USV	TRUE	0.861143	577.556	577.56	0.004	96.5621	94.9664	97.4156	2.44923	0.85586	-637.273	1.01325	-68.1916	0.651809
104	USV	TRUE	0.844636	577.737	577.744	0.0072	100.989	100.2	101.528	1.32852	0.421813	166.765	1.03843	-66.3404	0.64928
105	USV	TRUE	0.611018	579.386	579.388	0.002	98.055	97.1199	99.6493	2.52939	0.976856	1288.87	1.01346	-71.7722	0.604656
106	USV	TRUE	0.76192	581.25	581.267	0.0172	109.884	108.242	113.303	5.06104	1.22351	141.48	1.15911	-70.498	0.600847
107	USV	TRUE	0.642386	581.921	581.923	0.0016	110.209	108.953	110.574	1.62095	0.673737	1013.09	1.05317	-71.5118	0.604734
108	USV	TRUE	0.748972	582.259	582.266	0.0068	88.1251	84.7925	91.4938	6.70129	2.20618	-941.578	1.00447	-69.8426	0.631629
109	USV	TRUE	0.843897	582.463	582.465	0.0016	82.8809	78.4011	83.5845	5.18347	2.14774	-3039.28	1.14381	-64.4856	0.7648
110	USV	TRUE	0.842047	582.63	582.632	0.002	91.1471	91.1471	91.1471	2.84217e-14	1.3851e-14	4.41396e-12	1	-64.6486	0.639188
111	USV	TRUE	0.782402	582.704	582.75	0.0464	38.5167	27.1018	45.434	18.3321	4.20636	53.0711	6.04423	-92.5334	0.152979
112	USV	TRUE	0.613394	591.257	591.263	0.006	96.6063	95.4559	98.3282	2.87228	0.847915	-440.295	1.01399	-69.003	0.598746
113	USV	TRUE	0.933964	593.674	593.694	0.0196	105.398	101.879	112.026	10.1465	3.06366	203.299	1.4916	-66.0975	0.714542
114	USV	TRUE	0.757167	593.835	593.847	0.0116	65.5345	58.4762	116.353	57.877	22.8777	5558.36	1.58648	-64.0044	0.537443
115	USV	TRUE	0.893063	593.991	593.999	0.0076	106.686	106.114	109.951	3.83713	1.18001	455.025	1.06745	-60.722	0.78562
116	USV	TRUE	0.815148	594.137	594.147	0.01	89.2609	87.3758	95.7625	8.38677	1.96275	530.014	1.13734	-58.2316	0.802841
117	USV	TRUE	0.816597	594.47	594.474	0.0048	108.547	107.285	110.18	2.89455	1.03771	661.856	1.01351	-64.1888	0.73087
