# Supplementary material for: Bazedoxifene reverses sexually dimorphic autistic-like abnormalities in biallelic MDGA1-mutant mice
Source: EMBO Mol Med. 2026 Mar 20;18(4):1358–98. doi: 10.1038/s44321-026-00402-y (PMC13084050; doi:10.1038/s44321-026-00402-y)
Supplement: Supplementary file 17 — Source data Fig. 3 [file 44321_2026_402_MOESM17_ESM.zip › Panel C/Batch1/P9/P9_WT_433.xlsx]

## Sheet: Sheet1
ID	Label	Accepted	Score	Begin Time (s)	End Time (s)	Call Length (s)	Principal Frequency (kHz)	Low Freq (kHz)	High Freq (kHz)	Delta Freq (kHz)	Frequency Standard Deviation (kHz)	Slope (kHz/s)	Sinuosity	Mean Power (dB/Hz)	Tonality
1	USV	TRUE	0.623781	38.0529	38.0545	0.0016	63.758	63.3572	63.9806	0.623441	0.249933	-389.651	1.00816	-69.6375	0.642537
2	USV	TRUE	0.668301	65.0486	65.0506	0.002	91.0406	91.0406	91.0406	1.42109e-14	3.8918e-15	6.52992e-13	1	-73.419	0.518943
3	USV	TRUE	0.748619	100.994	100.997	0.0036	62.061	60.86	62.7807	1.92075	0.638693	-532.661	1.00113	-68.9856	0.633944
4	USV	TRUE	0.845938	163.081	163.083	0.0028	65.7075	57.3282	95.6476	38.3194	14.0679	12995.4	1.29385	-66.267	0.680573
5	USV	TRUE	0.809288	213.869	213.891	0.0228	64.6905	60.2003	66.932	6.73168	1.8156	-262.804	1.02465	-56.2415	0.781061
6	USV	TRUE	0.694184	224.568	224.572	0.0036	88.8904	87.881	89.4025	1.52149	0.525522	-426.423	1.015	-66.8961	0.652761
7	USV	TRUE	0.817409	290.848	290.851	0.0028	66.1812	65.4216	66.3541	0.932488	0.391603	-336.902	1.02391	-62.6272	0.756003
8	USV	TRUE	0.685706	291.095	291.098	0.0024	81.8851	81.2839	82.4862	1.20235	0.432896	-500.98	1	-63.5538	0.756814
