# Supplementary material for: Bazedoxifene reverses sexually dimorphic autistic-like abnormalities in biallelic MDGA1-mutant mice
Source: EMBO Mol Med. 2026 Mar 20;18(4):1358–98. doi: 10.1038/s44321-026-00402-y (PMC13084050; doi:10.1038/s44321-026-00402-y)
Supplement: Supplementary file 17 — Source data Fig. 3 [file 44321_2026_402_MOESM17_ESM.zip › Panel C/Batch1/P9/P9_WT_434.xlsx]

## Sheet: Sheet1
ID	Label	Accepted	Score	Begin Time (s)	End Time (s)	Call Length (s)	Principal Frequency (kHz)	Low Freq (kHz)	High Freq (kHz)	Delta Freq (kHz)	Frequency Standard Deviation (kHz)	Slope (kHz/s)	Sinuosity	Mean Power (dB/Hz)	Tonality
1	USV	TRUE	0.671909	60.0893	60.1081	0.0188	65.9623	63.4833	66.3185	2.83517	0.771242	-85.3295	1.06853	-43.2562	0.877187
2	USV	TRUE	0.953714	60.2448	60.2512	0.0064	90.8965	89.6793	91.2528	1.57345	0.435422	-196.781	1.03409	-64.2182	0.658414
3	USV	TRUE	0.635421	60.3924	60.3988	0.0064	87.8588	86.2853	89.445	3.15969	1.01423	-471.715	1.00986	-71.6852	0.538712
4	USV	TRUE	0.759225	60.5644	60.568	0.0036	90.7618	89.1364	91.9196	2.78322	0.924175	-757.261	1.0119	-65.9589	0.707754
5	USV	TRUE	0.703071	60.7912	60.7944	0.0032	83.6033	81.9631	87.5741	5.61097	1.87406	-1646.74	1.02053	-70.9761	0.60955
6	USV	TRUE	0.972725	60.9956	61.0404	0.0448	72.8202	71.628	77.4742	5.8462	1.24562	-98.389	1.02901	-57.4475	0.783534
7	USV	TRUE	0.760309	61.1844	61.1904	0.006	91.4696	89.4063	93.5032	4.0969	1.30838	-686.801	1.00263	-63.9274	0.722279
8	USV	TRUE	0.741634	61.3512	61.3552	0.004	94.6464	91.9448	100.992	9.04732	3.41337	2503.55	1.02304	-67.0426	0.704536
9	USV	TRUE	0.758169	127.581	127.582	0.0016	92.0073	90.9297	92.5506	1.62095	0.652809	-1013.09	1.01707	-71.1288	0.557013
10	USV	TRUE	0.985753	127.758	127.763	0.0044	101.194	100.619	101.346	0.727348	0.21189	-49.9552	1.06756	-58.8487	0.639426
11	USV	TRUE	0.839465	128.093	128.102	0.0092	74.3298	73.7598	75.8556	2.09581	0.654935	-138.825	1.09343	-67.8768	0.583746
12	USV	TRUE	0.669029	179.575	179.579	0.0036	75.0613	73.6511	76.0855	2.43439	0.828281	-681.467	1.00367	-68.7133	0.639816
13	USV	TRUE	0.912883	179.906	179.974	0.068	82.7817	72.2645	84.513	12.2486	5.72703	-166.421	1.01454	-69.6195	0.479363
14	USV	TRUE	0.629039	180.123	180.125	0.0028	85.701	83.8975	87.7717	3.87424	1.38872	1415.47	1.00145	-78.7026	0.453737
15	USV	TRUE	0.64763	180.543	180.549	0.0064	94.1268	92.3763	94.4323	2.05595	0.652336	240.138	1.08537	-70.7265	0.541721
16	USV	TRUE	0.813797	186.123	186.133	0.01	76.7176	73.1815	79.4011	6.21957	2.2284	-651.668	1.02791	-71.4189	0.584758
17	USV	TRUE	0.715121	186.257	186.273	0.016	66.0153	64.1449	66.5576	2.41267	0.618335	36.3944	1.07908	-53.7227	0.86522
18	USV	TRUE	0.839827	186.445	186.453	0.0076	88.3989	87.2263	91.6632	4.43687	1.5265	210.512	1.87062	-69.7097	0.607584
19	USV	TRUE	0.930601	186.583	186.586	0.0024	105.261	103.858	106.53	2.67189	0.962392	1113.29	1.00036	-64.7565	0.769592
20	USV	TRUE	0.950186	186.716	186.735	0.0196	93.2458	90.831	95.0839	4.25296	1.43428	-263.094	1.06646	-64.062	0.702884
21	USV	TRUE	0.884416	186.872	186.877	0.0056	100.497	100.245	101.492	1.24688	0.414194	-196.482	1.05154	-67.3518	0.592561
22	USV	TRUE	0.693576	199.637	199.642	0.0048	77.6922	75.8071	79.6071	3.80002	1.30798	-837.617	1.00796	-66.0504	0.718362
23	USV	TRUE	0.639971	199.766	199.772	0.0056	60.8965	58.3582	61.8911	3.53283	1.16862	-635.171	1.02942	-58.9594	0.806267
24	USV	TRUE	0.857867	199.919	199.924	0.0052	58.2197	56.6159	61.0107	4.39481	1.48005	-850.139	1.00762	-67.2929	0.70377
25	USV	TRUE	0.697029	215.324	215.329	0.0048	64.9317	63.4473	65.6219	2.17462	0.76793	-480.488	1.03373	-60.8616	0.786303
26	USV	TRUE	0.697289	215.53	215.541	0.0108	62.5649	62.1157	62.8192	0.703444	0.235729	20.4265	1.02554	-57.117	0.639318
27	USV	TRUE	0.932031	215.687	215.721	0.034	102.042	99.6326	102.785	3.15193	0.63325	25.5519	1.09056	-63.3644	0.708335
28	USV	TRUE	0.984598	215.861	215.869	0.008	103.817	103.081	105.701	2.61994	0.825419	301.013	1.0266	-60.7943	0.767025
29	USV	TRUE	0.638593	216.008	216.019	0.0116	76.827	74.3473	76.9103	2.56299	0.719398	120.642	1.13818	-67.3708	0.597661
30	USV	FALSE	0.619009	229.525	229.563	0.0384	42.5691	29.0315	52.084	23.0525	6.2558	7.2079	8.84444	-93.206	0.15639
31	USV	TRUE	0.916812	233.565	233.567	0.0016	91.6666	91.1411	92.014	0.872818	0.347517	-545.511	1.00577	-61.2263	0.642849
32	USV	TRUE	0.86498	233.857	233.879	0.0224	90.3094	89.2984	94.2604	4.96204	2.09208	152.462	1.12218	-68.9386	0.638873
33	USV	TRUE	0.796429	234.029	234.031	0.0016	88.2754	87.5985	88.596	0.997506	0.403004	-623.441	1.0194	-68.6875	0.570555
34	USV	TRUE	0.846587	238.792	238.795	0.0028	59.9054	58.9554	60.4546	1.49923	0.517774	521.302	1.0116	-54.7033	0.779059
35	USV	TRUE	0.801651	238.967	238.97	0.0032	98.6151	94.9561	100.01	5.05433	1.66331	-1451.91	1.02495	-58.7453	0.768476
36	USV	TRUE	0.81593	239.133	239.171	0.038	100.173	91.5187	102.8	11.2813	3.48099	-250.863	1.2435	-49.5837	0.866699
37	USV	TRUE	0.950583	239.33	239.354	0.024	73.7675	73.3046	75.315	2.01043	0.647838	-88.9158	1.01581	-56.7386	0.838296
38	USV	TRUE	0.701003	239.701	239.71	0.0088	97.6697	94.3001	99.1242	4.82406	1.70206	-364.716	1.66477	-63.92	0.71334
39	USV	TRUE	0.844592	240.393	240.407	0.0148	90.4781	84.5042	90.7461	6.24184	1.86307	72.234	1.4244	-68.2374	0.598205
40	USV	TRUE	0.845478	245.285	245.291	0.006	89.96	89.9204	90.2322	0.311721	0.107309	16.037	1.0187	-66.977	0.576108
41	USV	TRUE	0.641432	249.456	249.463	0.0068	83.2136	80.9128	84.98	4.06721	1.23867	-578.32	1.00547	-68.6003	0.596897
42	USV	TRUE	0.757898	249.621	249.637	0.0164	90.6712	85.4264	93.5756	8.14927	3.05804	-457.445	1.02791	-68.7361	0.58474
43	USV	TRUE	0.920002	249.801	249.811	0.0104	90.3378	89.7772	92.4862	2.709	0.798412	-227.993	1.02943	-62.3898	0.712076
44	USV	TRUE	0.93901	271.961	271.981	0.02	85.5543	77.2038	87.7954	10.5915	4.42373	-529.576	1.00107	-65.0995	0.579884
45	USV	TRUE	0.929303	272.534	272.536	0.0024	93.5014	93.0325	94.262	1.22944	0.451837	522.111	1.00201	-63.2705	0.757486
46	USV	TRUE	0.776437	272.883	272.897	0.0148	80.7086	80.1681	81.3935	1.22536	0.473387	-66.7597	1.00846	-75.3354	0.484306
47	USV	TRUE	0.678507	274.725	274.734	0.0096	57.9213	51.1079	60.5264	9.41842	2.94327	-931.894	1.06805	-63.5691	0.724897
48	USV	TRUE	0.721016	274.924	274.93	0.0064	92.5891	91.3777	97.0104	5.63261	2.35503	-874.5	1.00162	-72.2085	0.535037
49	USV	TRUE	0.832945	296.656	296.658	0.0024	56.1316	53.2594	56.7477	3.4883	1.31931	-1419.44	1.09262	-61.6583	0.783668
50	USV	TRUE	0.63253	296.855	296.857	0.0024	75.1543	74.4196	76.0895	1.66993	0.602686	-695.805	1.00231	-67.1118	0.645093
51	USV	TRUE	0.857913	301.917	301.929	0.0116	74.4159	71.2616	75.032	3.77034	1.15865	-289.504	1.08936	-54.4027	0.866115
52	USV	TRUE	0.884784	336.144	336.409	0.265	90.0871	77.5758	92.3618	14.786	6.49702	1.44107	5.35214	-65.9486	0.523497
53	USV	TRUE	0.719501	336.632	336.696	0.0636	78.6424	78.2993	94.5046	16.2053	8.12674	-256.919	1.00394	-66.3749	0.481818
54	USV	TRUE	0.68321	336.832	336.836	0.0044	92.3407	91.0706	92.8691	1.7985	0.658763	-407.781	1.00073	-66.9959	0.642021
55	USV	TRUE	0.715703	337.025	337.028	0.0024	89.0387	88.7047	89.0758	0.371096	0.138851	-139.161	1.01913	-66.2463	0.655835
56	USV	TRUE	0.871159	348.042	348.065	0.0232	91.2748	90.299	92.3065	2.00754	0.594514	-41.5	1.02349	-63.2757	0.642891
57	USV	TRUE	0.739008	348.247	348.255	0.008	64.6488	59.639	65.1238	5.4848	1.74587	-632.936	1.1072	-52.8001	0.794302
58	USV	TRUE	0.895676	348.418	348.421	0.0032	93.3904	92.1435	94.6373	2.49377	0.853682	-779.302	1	-46.8019	0.918089
59	USV	TRUE	0.83534	348.604	348.629	0.0248	95.7122	90.8924	99.1753	8.28286	2.58088	-230.1	1.25689	-49.3971	0.866377
60	USV	TRUE	0.754249	349.4	349.402	0.0016	89.0255	88.5	89.3728	0.872818	0.347517	-545.511	1.00577	-64.7359	0.763977
61	USV	TRUE	0.820996	349.557	349.563	0.0064	88.0429	85.846	88.503	2.65705	0.779756	193.052	1.29235	-61.1651	0.785264
62	USV	TRUE	0.975983	357.396	357.415	0.0188	93.884	93.0501	95.5762	2.52612	0.678805	-21.9727	1.06252	-56.9845	0.836836
63	USV	TRUE	0.830536	359.382	359.39	0.0084	76.5371	75.3118	77.5961	2.28432	0.694583	6.6414	1.2136	-59.3489	0.832905
64	USV	TRUE	0.614951	363.828	363.834	0.0068	79.4882	76.7049	80.1339	3.42893	1.04702	-386.798	1.22018	-69.8808	0.595743
65	USV	TRUE	0.787026	371.719	371.733	0.0132	83.1336	80.7565	84.0903	3.33385	1.0454	-226.537	1.10363	-64.7687	0.703022
66	USV	TRUE	0.96109	374.011	374.018	0.0072	79.7676	78.5059	80.9673	2.46143	0.683209	311.924	1.01186	-55.832	0.834095
67	USV	TRUE	0.95872	374.148	374.17	0.0216	89.6552	88.766	91.1984	2.43245	0.721661	-8.18123	1.10585	-59.0609	0.772423
68	USV	TRUE	0.927613	374.3	374.32	0.02	90.354	82.3161	92.0462	9.73014	2.48854	-312.099	1.31102	-49.7102	0.885565
69	USV	TRUE	0.768404	378.048	378.053	0.0044	92.9115	92.1025	93.6091	1.50665	0.517514	-357.991	1.00317	-65.4399	0.638221
70	USV	TRUE	0.651972	378.389	378.406	0.0172	86.0294	82.6227	92.5469	9.92421	3.41579	-548.743	1.05898	-73.9103	0.530261
71	USV	TRUE	0.827991	378.724	378.733	0.0092	95.6289	93.9162	96.4454	2.52915	0.692169	48.1714	1.16617	-68.1157	0.60311
72	USV	TRUE	0.715057	386.434	386.441	0.0072	92.2265	89.1538	94.646	5.49222	1.67434	-742.648	1.00395	-56.5154	0.859734
73	USV	TRUE	0.909184	386.612	386.634	0.0224	61.5667	51.193	64.8642	13.6712	4.46304	-565.805	1.2304	-55.0523	0.791622
74	USV	TRUE	0.983534	386.769	386.784	0.0148	68.9866	67.2404	70.3258	3.08542	1.04702	-164.623	1.13648	-39.0608	0.916903
75	USV	TRUE	0.982989	386.985	386.992	0.0068	68.2437	66.8249	68.9854	2.16054	0.854577	-276.976	1.05007	-43.9226	0.912062
76	USV	TRUE	0.818323	387.157	387.173	0.016	62.7813	60.1539	64.8582	4.70422	1.30335	-302.976	1.00925	-51.0301	0.776327
77	USV	TRUE	0.986237	387.336	387.346	0.0096	96.6856	95.8172	97.2287	1.41148	0.388414	28.9578	1.06495	-53.2622	0.836567
78	USV	TRUE	0.972937	387.52	387.537	0.0172	102.637	99.2374	103.668	4.43089	1.36298	-189.978	1.13033	-51.7813	0.876998
79	USV	TRUE	0.982569	388.278	388.295	0.0172	88.9498	83.5615	93.8186	10.2571	2.89555	530.894	1.02267	-60.4526	0.786551
80	USV	TRUE	0.835415	388.437	388.451	0.0136	95.6796	94.4037	97.3704	2.96675	0.9427	-146.574	1.11655	-64.3527	0.702827
81	USV	TRUE	0.886548	388.621	388.63	0.0088	91.2504	88.1183	94.2934	6.1751	1.9324	-721.324	1.00704	-61.5312	0.785365
82	USV	TRUE	0.742011	388.766	388.774	0.008	80.0929	79.7664	80.9836	1.2172	0.350607	111.136	1.03544	-59.3847	0.76047
83	USV	TRUE	0.907629	391.034	391.06	0.0268	85.113	79.7671	85.8203	6.05313	2.64306	-213.628	1.06473	-63.1799	0.767161
84	USV	TRUE	0.761849	391.194	391.2	0.006	90.9721	90.8941	91.8293	0.935162	0.289626	-106.69	1.0455	-62.7271	0.638574
85	USV	TRUE	0.854247	391.794	391.797	0.0036	52.4857	51.4763	54.2595	2.78322	0.928239	757.261	1.0117	-60.7314	0.661148
86	USV	TRUE	0.877549	391.939	391.946	0.0064	95.18	94.3625	96.2191	1.85657	0.617764	83.6108	1.22524	-66.4663	0.647626
87	USV	TRUE	0.987108	392.086	392.092	0.006	94.0238	92.4788	95.3746	2.89583	1.00505	500.831	1.01757	-59.7619	0.762903
88	USV	TRUE	0.828188	392.229	392.242	0.0132	63.6511	61.4987	64.3042	2.80549	0.910934	44.3614	1.17246	-55.8497	0.852399
89	USV	TRUE	0.766468	392.388	392.396	0.0072	86.6674	83.7602	89.8624	6.10216	2.39752	-793.448	1.03862	-63.7519	0.710214
90	USV	TRUE	0.743045	397.176	397.18	0.0048	80.2446	75.7247	84.4529	8.72818	3.18078	2025.74	1.02139	-71.6346	0.646022
91	USV	TRUE	0.935618	397.327	397.33	0.0032	94.734	93.2986	95.0708	1.77215	0.655659	453.902	1.16276	-64.7213	0.693832
92	USV	TRUE	0.734397	397.447	397.457	0.01	90.9517	89.2669	91.4341	2.1672	0.642282	-163.764	1.0988	-62.6829	0.718671
93	USV	FALSE	0.661435	477.329	477.369	0.04	42.4504	31.8222	51.7723	19.9501	4.57295	-18.5153	7.28124	-93.437	0.152314
94	USV	TRUE	0.771194	478.77	478.778	0.0076	67.5453	66.8625	67.8125	0.950006	0.262116	-38.5605	1.04471	-57.9235	0.723869
95	USV	TRUE	0.722722	478.971	478.978	0.0068	58.9324	50.505	60.6044	10.0994	3.83222	-1530.89	1.01216	-70.1269	0.491224
96	USV	TRUE	0.628034	479.201	479.206	0.0048	81.8943	80.3951	83.965	3.56994	1.15306	-737.095	1.00786	-68.2671	0.663715
97	USV	TRUE	0.861279	483.927	483.932	0.0052	82.0753	81.7497	82.814	1.06435	0.464569	-202.777	1.00138	-65.6547	0.634278
98	USV	TRUE	0.608275	507.655	507.696	0.0412	82.3484	73.736	84.6239	10.888	4.75502	-252.299	1.02908	-72.8277	0.444361
99	USV	TRUE	0.89635	507.888	507.896	0.008	87.623	83.0706	87.8937	4.82314	1.76284	-603.854	1.1303	-62.0541	0.703207
100	USV	TRUE	0.703006	553.921	553.928	0.0072	90.7533	89.7736	91.0057	1.23204	0.403502	27.5718	1.1086	-69.6866	0.546338
101	USV	TRUE	0.912519	555.589	555.603	0.0148	91.2611	89.8527	92.4114	2.55876	0.760858	-180.047	1.00376	-68.9068	0.588849
102	USV	TRUE	0.809936	556.661	556.671	0.01	91.9649	87.5488	93.9911	6.44223	1.98025	-630.775	1.02501	-60.8341	0.77719
103	USV	TRUE	0.966878	556.978	557.008	0.0296	64.256	59.2536	67.7582	8.50461	2.67886	-269.308	1.03713	-50.296	0.843084
104	USV	TRUE	0.938369	557.229	557.244	0.0152	84.7676	83.2461	92.9621	9.71595	3.25664	-646.948	1.00206	-63.4442	0.704677
105	USV	TRUE	0.658628	584.08	584.087	0.0064	75.1243	73.343	75.8293	2.48634	0.827103	-398.155	1.03009	-64.305	0.70155
106	USV	TRUE	0.662005	592.954	592.956	0.002	95.2754	94.3225	96.2284	1.90595	0.731966	-977.149	1.00163	-67.8662	0.6597
