# Supplementary material for: Bazedoxifene reverses sexually dimorphic autistic-like abnormalities in biallelic MDGA1-mutant mice
Source: EMBO Mol Med. 2026 Mar 20;18(4):1358–98. doi: 10.1038/s44321-026-00402-y (PMC13084050; doi:10.1038/s44321-026-00402-y)
Supplement: Supplementary file 17 — Source data Fig. 3 [file 44321_2026_402_MOESM17_ESM.zip › Panel C/Batch1/P9/P9_WT_469.xlsx]

## Sheet: Sheet1
ID	Label	Accepted	Score	Begin Time (s)	End Time (s)	Call Length (s)	Principal Frequency (kHz)	Low Freq (kHz)	High Freq (kHz)	Delta Freq (kHz)	Frequency Standard Deviation (kHz)	Slope (kHz/s)	Sinuosity	Mean Power (dB/Hz)	Tonality
1	USV	TRUE	0.846081	0.0184	0.0328	0.0144	86.6602	77.1748	91.6572	14.4824	6.08276	-963.13	1.062	-68.1134	0.707455
2	USV	TRUE	0.965518	0.180804	0.184804	0.004	93.3888	92.706	93.6708	0.96485	0.317825	190.608	1.07329	-56.1853	0.851217
3	USV	TRUE	0.729372	0.366404	0.369604	0.0032	83.0106	78.7356	88.6513	9.91569	3.29978	-2993.51	1.00175	-56.4416	0.881914
4	USV	TRUE	0.982822	0.526004	0.527604	0.0016	77.6549	76.1764	80.9146	4.73815	1.91868	-2961.35	1.00711	-59.4113	0.86367
5	USV	TRUE	0.788746	0.641604	0.680404	0.0388	57.1311	51.589	82.3216	30.7327	11.0459	701.775	1.58968	-39.6318	0.920266
6	USV	TRUE	0.748344	0.792404	0.806404	0.014	58.7039	58.3695	59.3287	0.959173	0.340231	-70.4355	1.00423	-32.8208	0.914862
7	USV	TRUE	0.863664	0.966804	0.978404	0.0116	49.7639	49.0983	51.727	2.62874	1.00314	206.364	1.11877	-46.8983	0.857013
8	USV	TRUE	0.810046	1.09953	1.10713	0.0076	50.6516	49.3453	51.8911	2.54572	0.863579	-363.59	1.01271	-46.3371	0.882277
9	USV	TRUE	0.83265	1.27793	1.28713	0.0092	50.2879	49.853	96.0875	46.2345	13.8078	4899.97	1.05772	-50.7017	0.792422
10	USV	TRUE	0.91269	1.44793	1.44993	0.002	75.2233	74.9472	75.25	0.302814	0.114253	113.873	1.03232	-64.3794	0.654308
11	USV	TRUE	0.856085	1.56913	1.58753	0.0184	90.4454	53.3865	96.6249	43.2384	19.4145	2827.04	1.5308	-58.7088	0.709053
12	USV	TRUE	0.870255	1.71913	1.72113	0.002	56.4963	56.1667	56.8258	0.659067	0.266714	-353.708	1.00734	-49.5654	0.848047
13	USV	TRUE	0.812784	1.86873	1.87193	0.0032	57.5346	57.2006	57.8686	0.667973	0.256298	-231.935	1.00479	-48.4924	0.856738
14	USV	TRUE	0.914716	2.05346	2.05706	0.0036	93.6931	92.7877	94.2201	1.43243	0.478178	-390.213	1.00774	-68.482	0.564251
15	USV	TRUE	0.879132	2.19946	2.20306	0.0036	52.0931	51.9149	52.2712	0.356252	0.153426	-117.626	1.01294	-66.7141	0.649367
16	USV	TRUE	0.889147	2.35706	2.35906	0.002	53.8336	53.5041	54.1631	0.659067	0.266714	-353.708	1.00734	-70.2956	0.596918
17	USV	TRUE	0.674634	2.69346	2.69746	0.004	85.3658	85.1857	85.5735	0.387719	0.152509	-27.7786	1.04112	-71.011	0.583911
18	USV	TRUE	0.88644	4.80251	4.84811	0.0456	62.3503	34.8212	88.6376	53.8164	28.2368	1189.34	1.01278	-71.6304	0.599368
19	USV	TRUE	0.656501	4.97331	4.98051	0.0072	94.0296	90.5009	95.4847	4.98376	1.90067	-677.693	1.00144	-71.9321	0.581995
20	USV	TRUE	0.830322	9.09382	9.09622	0.0024	92.6032	92.0688	92.6997	0.630863	0.237269	-250.49	1.03271	-64.6628	0.692467
21	USV	TRUE	0.905365	13.5135	13.5175	0.004	94.7036	93.5532	94.9337	1.38048	0.485181	73.0385	1.37821	-65.4948	0.714078
22	USV	TRUE	0.779075	14.307	14.3238	0.0168	98.7447	96.1416	99.4895	3.34788	1.04743	-77.6347	1.21882	-71.8939	0.630108
23	USV	TRUE	0.684668	14.4634	14.473	0.0096	93.6856	92.3274	106.481	14.1534	5.16795	1550.32	1.01309	-75.4914	0.504437
24	USV	TRUE	0.763438	15.2681	15.2709	0.0028	74.098	72.5765	75.7531	3.17658	1.126	1148.63	1.0007	-68.9349	0.711123
25	USV	TRUE	0.674664	15.7177	15.7341	0.0164	100.536	98.0812	104.978	6.89727	2.18842	-347.982	1.0835	-78.502	0.470391
26	USV	TRUE	0.650643	15.8789	15.8933	0.0144	98.9217	92.5305	98.9605	6.43003	3.04026	462.227	1.01273	-74.9925	0.510873
27	USV	TRUE	0.737315	16.6852	16.6888	0.0036	59.6978	58.5474	60.0392	1.49181	0.520156	-354.453	1.15542	-65.9566	0.566219
28	USV	TRUE	0.619694	17.0668	17.0684	0.0016	75.5961	74.3937	76.264	1.87032	0.749798	-1168.95	1.01167	-65.2071	0.769806
29	USV	TRUE	0.721906	17.3904	17.3968	0.0064	66.8024	63.4031	68.5317	5.12855	1.69562	-825.825	1.04033	-64.6272	0.641788
30	USV	TRUE	0.889075	20.1277	20.1405	0.0128	92.5413	89.2879	93.8282	4.54032	1.64443	191.396	1.25466	-69.0722	0.642254
31	USV	TRUE	0.853581	20.4037	20.4053	0.0016	54.8054	54.5293	54.9033	0.374065	0.153618	-233.791	1.01068	-37.3208	0.91937
32	USV	TRUE	0.779421	20.5585	20.5857	0.0272	52.4124	50.0816	59.4412	9.3596	2.74093	-363.884	1.03615	-46.6963	0.851007
33	USV	TRUE	0.695195	20.7205	20.7381	0.0176	56.1382	50.7483	59.9751	9.22685	3.41775	-594.819	1.03327	-47.8106	0.857275
34	USV	TRUE	0.857073	20.8849	20.9033	0.0184	56.3534	51.5741	58.6503	7.07628	2.15785	-424.645	1.03426	-47.2489	0.870496
35	USV	TRUE	0.771844	21.0641	21.0677	0.0036	54.7957	53.0052	55.3645	2.35931	0.876102	-678.001	1.11073	-58.5032	0.711742
36	USV	TRUE	0.95532	21.2301	21.2421	0.012	50.826	50.4775	54.3272	3.84965	1.9947	-318.994	1.00081	-70.7666	0.581311
37	USV	TRUE	0.800602	22.6728	22.678	0.0052	106.111	105.703	106.341	0.638285	0.200801	-29.9324	1.06071	-71.5474	0.529621
38	USV	TRUE	0.626086	26.0701	26.0737	0.0036	76.4305	76.4305	76.4305	2.84217e-14	4.26983e-15	5.10667e-13	1	-68.6815	0.596866
39	USV	TRUE	0.776893	27.0089	27.0129	0.004	62.275	61.9039	62.6461	0.742192	0.224432	-167.331	1.00456	-71.4184	0.493971
40	USV	TRUE	0.758276	27.17	27.1796	0.0096	59.3255	59.3128	61.2823	1.96954	0.822455	-218.266	1.01025	-70.8141	0.578507
41	USV	TRUE	0.657271	27.314	27.3236	0.0096	89.2417	86.7157	92.6219	5.90616	2.15126	404.922	1.77949	-74.4627	0.560522
42	USV	TRUE	0.700514	28.5336	28.5764	0.0428	65.589	61.4389	90.9522	29.5133	12.8898	672.441	1.32267	-69.6336	0.549144
43	USV	TRUE	0.843682	28.706	28.7096	0.0036	59.8482	59.1802	60.1674	0.987116	0.375167	-301.15	1.01917	-63.1183	0.637253
44	USV	TRUE	0.899971	28.896	28.9148	0.0188	52.9375	49.9539	57.4723	7.51841	2.2285	-394.086	1.01145	-47.2593	0.867351
45	USV	TRUE	0.818971	29.062	29.0692	0.0072	53.349	52.3025	55.1386	2.83612	0.901067	-434.403	1.02079	-50.7784	0.841797
46	USV	TRUE	0.710895	29.2263	29.2407	0.0144	54.1931	53.6736	60.2791	6.60553	2.57036	-518.567	1.03749	-50.8121	0.786078
47	USV	TRUE	0.946604	31.6007	32.0257	0.425	76.9339	29.192	77.9089	48.717	21.4666	-114.919	1.00001	-64.7612	0.625694
48	USV	TRUE	0.684211	32.0369	32.0417	0.0048	60.8945	58.7867	62.6461	3.8594	1.32927	-851.278	1.00943	-65.635	0.65225
49	USV	TRUE	0.948504	32.1885	32.2197	0.0312	64.6018	63.3261	96.8757	33.5496	7.67263	1053.35	1.08781	-53.6935	0.785342
50	USV	TRUE	0.908495	32.3373	32.3569	0.0196	66.0265	62.8909	102.391	39.5005	17.6795	2309.88	1.56261	-61.8197	0.715696
51	USV	TRUE	0.807448	32.5013	32.5205	0.0192	63.8464	61.3717	102.78	41.4084	17.4009	2493.65	1.49916	-61.6557	0.660972
52	USV	TRUE	0.839009	32.6937	32.6953	0.0016	102.309	101.712	103.084	1.37157	0.543759	-857.232	1.00263	-69.5862	0.638748
53	USV	TRUE	0.84045	33.0225	33.0553	0.0328	81.5723	59.3186	82.1594	22.8408	10.2154	695.849	1.03954	-64.647	0.632375
54	USV	TRUE	0.777895	33.1984	33.2192	0.0208	56.7005	50.4436	57.7989	7.35525	2.25172	-365.691	1.02976	-41.8915	0.863867
55	USV	TRUE	0.92815	33.3708	33.3852	0.0144	52.4439	50.3703	52.7853	2.41497	0.794289	-178.56	1.00874	-53.3152	0.864658
56	USV	TRUE	0.670165	33.6092	33.6172	0.008	56.8076	55.7017	57.3568	1.65509	0.517056	-175.379	1.06499	-47.8117	0.866587
57	USV	TRUE	0.817218	33.804	33.8116	0.0076	55.438	53.1441	56.2403	3.09624	1.12741	-416.629	1.00122	-52.0793	0.833838
58	USV	TRUE	0.729036	34.0004	34.0064	0.006	76.4565	76.1434	84.81	8.66661	3.76962	-1522.43	1.0179	-69.293	0.585181
59	USV	TRUE	0.611407	34.1975	34.2031	0.0056	55.5363	53.8812	57.1171	3.23596	1.14369	-636.695	1.01697	-63.9298	0.788904
60	USV	TRUE	0.923042	41.2826	41.309	0.0264	77.9797	75.0006	84.1238	9.12325	2.97999	-192.662	1.22886	-62.239	0.788044
61	USV	TRUE	0.94837	41.4574	41.4938	0.0364	60.9492	60.097	84.9801	24.8831	9.95097	725.096	1.18329	-50.7736	0.84592
62	USV	TRUE	0.870757	41.613	41.6254	0.0124	59.3369	50.6493	60.292	9.64271	2.9129	-747.702	1.07619	-35.396	0.916592
63	USV	TRUE	0.826117	41.8302	41.8478	0.0176	55.2899	54.7359	92.7621	38.0262	18.5307	2614.09	1.19544	-56.6627	0.769974
64	USV	TRUE	0.910047	42.0314	42.0354	0.004	96.3158	93.7626	96.954	3.19143	1.07132	-652.792	1.32242	-59.5143	0.806696
65	USV	TRUE	0.782213	46.7699	46.7911	0.0212	84.8281	75.4565	92.5452	17.0887	4.05188	-663.131	1.03775	-59.9911	0.767529
66	USV	TRUE	0.813634	47.0751	47.0787	0.0036	76.2985	74.9032	77.4267	2.52345	0.835609	688.664	1.0031	-60.1065	0.836806
67	USV	TRUE	0.833838	47.249	47.2646	0.0156	81.802	76.8145	89.4247	12.6102	3.61196	-794.547	1.01366	-61.8721	0.783956
68	USV	TRUE	0.721888	47.4146	47.4174	0.0028	88.9782	87.1005	91.1232	4.02268	1.40191	-1429.6	1.00068	-62.0372	0.777955
69	USV	TRUE	0.853224	50.2088	50.2132	0.0044	85.9203	85.642	86.0947	0.452737	0.167596	-45.2841	1.03999	-65.5935	0.69587
70	USV	TRUE	0.670447	50.3024	50.3972	0.0948	59.0028	29.1782	88.6723	59.4941	32.3823	628.919	1.00414	-63.3889	0.644132
71	USV	TRUE	0.940873	50.562	50.5964	0.0344	41.4572	39.3455	82.4121	43.0667	20.9606	1298.14	1.04212	-59.1306	0.772731
72	USV	TRUE	0.646222	76.7089	76.7165	0.0076	87.7335	85.3956	90.2199	4.82425	1.6575	-698.609	1.01306	-68.5148	0.604611
73	USV	TRUE	0.798117	109.02	109.025	0.0044	53.9835	53.3896	54.0731	0.683448	0.224258	146.974	1.01318	-46.4397	0.840771
74	USV	TRUE	0.698367	109.165	109.166	0.0016	29.7144	29.3403	30.0884	0.74813	0.295724	-467.581	1	-66.7138	0.72099
75	USV	TRUE	0.91425	109.206	109.236	0.0304	89.1397	81.3882	90.9074	9.51926	3.40231	-272.273	1.11773	-62.9366	0.718492
76	USV	TRUE	0.753123	116.808	116.809	0.0016	79.6104	78.8623	79.8241	0.961881	0.387194	-467.581	1.24253	-65.2308	0.751905
77	USV	TRUE	0.788105	116.904	116.922	0.0176	62.0586	61.2762	96.3246	35.0484	16.7635	2057.19	1.0491	-62.4821	0.697285
78	USV	TRUE	0.679105	117.046	117.093	0.0464	85.0632	39.8561	87.7548	47.8987	22.1169	995.034	1.10736	-71.574	0.543078
79	USV	TRUE	0.696713	117.233	117.261	0.028	88.1645	80.8691	90.4559	9.58684	3.88409	-312.219	1.0248	-71.129	0.598375
80	USV	TRUE	0.844969	117.407	117.41	0.0032	85.3689	84.6842	87.3682	2.68395	1.06679	-845.505	1.01058	-71.6657	0.574096
81	USV	TRUE	0.645737	118.771	118.782	0.0104	94.5473	93.3153	95.8271	2.5118	0.705902	-25.1531	1.18677	-61.3608	0.799074
82	USV	TRUE	0.82437	119.089	119.101	0.0112	91.9054	90.7689	92.8303	2.06139	0.65466	-62.0045	1.09071	-69.1148	0.580271
83	USV	TRUE	0.650846	122.634	122.636	0.0024	89.2296	87.4929	90.4988	3.00588	1.0866	-1252.45	1.00324	-73.442	0.659294
84	USV	TRUE	0.769219	123.15	123.156	0.0052	91.327	89.6274	92.2028	2.57541	0.852803	-501.184	1.0175	-65.6804	0.71907
85	USV	TRUE	0.987755	129.117	129.119	0.0024	65.9466	64.517	66.4033	1.8863	0.679818	759.846	1.02563	-52.7389	0.838514
86	USV	TRUE	0.935575	129.238	129.241	0.0036	58.4149	57.3684	58.9345	1.56603	0.545566	-443.516	1.01277	-41.2301	0.88076
87	USV	TRUE	0.751652	129.45	129.459	0.0088	56.5017	55.945	56.9841	1.03907	0.293977	-26.3654	1.048	-38.8393	0.886602
88	USV	TRUE	0.858354	129.633	129.641	0.0076	58.3026	56.603	59.4011	2.79806	0.892279	-374.472	1.0062	-36.0578	0.87965
89	USV	TRUE	0.983275	129.811	129.815	0.004	50.8787	50.6543	51.6233	0.968956	0.324704	-243.955	1.00124	-49.0092	0.842812
90	USV	TRUE	0.824259	130.015	130.017	0.002	77.3934	76.8145	78.5779	1.76345	0.628678	-809.201	1.03747	-65.3366	0.699285
91	USV	TRUE	0.87416	130.167	130.194	0.0276	93.9061	54.2275	94.3164	40.0889	21.4789	1451.47	1.01913	-65.0762	0.637637
92	USV	TRUE	0.759803	131.398	131.409	0.0104	94.7182	93.1225	95.4604	2.33791	0.69047	-29.9505	1.17449	-60.2573	0.781557
93	USV	TRUE	0.965346	145.03	145.033	0.0028	88.0947	85.6121	88.2765	2.66447	0.958908	-816.411	1.1967	-53.4021	0.852434
94	USV	TRUE	0.827613	145.195	145.197	0.0024	56.0919	55.2235	58.697	3.47346	1.30165	-1447.27	1.03896	-64.0607	0.753471
95	USV	TRUE	0.924916	145.418	145.437	0.0192	88.6886	52.9401	89.2591	36.319	18.5682	1905.74	1.00635	-61.8659	0.697764
96	USV	TRUE	0.805676	145.595	145.6	0.0052	53.6575	51.661	55.4981	3.83713	1.18877	-705.653	1.02854	-58.3518	0.804259
97	USV	TRUE	0.860642	145.786	145.816	0.0296	77.2959	75.9219	90.4876	14.5658	6.3369	-489.298	1.08831	-65.6216	0.706211
98	USV	TRUE	0.804488	145.965	146	0.0348	76.3248	75.174	88.44	13.266	4.4712	-437.662	1.06574	-65.8265	0.647435
99	USV	TRUE	0.613954	146.173	146.175	0.0016	85.5925	85.4945	85.8686	0.374065	0.153618	-233.791	1.01068	-65.7041	0.534807
100	USV	TRUE	0.964929	146.313	146.339	0.0264	94.6876	92.5581	97.6059	5.0478	1.79228	140.124	1.06285	-67.6537	0.707021
101	USV	TRUE	0.670345	148.31	148.313	0.0032	88.5347	87.0503	89.8707	2.82033	0.995387	-907.639	1.00185	-69.4661	0.681268
102	USV	TRUE	0.707838	149.541	149.543	0.0016	91.0399	90.7193	91.7168	0.997506	0.403004	-623.441	1.0194	-69.9315	0.651783
103	USV	TRUE	0.781244	149.68	149.687	0.0076	64.8545	64.0074	65.5386	1.53127	0.494737	-118.96	1.07331	-68.1621	0.534212
104	USV	TRUE	0.699779	150.327	150.333	0.0068	60.5698	58.2912	63.687	5.39574	1.62763	-756.017	1.01203	-69.2517	0.656367
105	USV	TRUE	0.64735	179.052	179.053	0.0016	90.4601	87.4675	90.9143	3.44674	1.40051	-1870.32	1.29038	-71.9143	0.600503
106	USV	TRUE	0.847332	179.4	179.401	0.0016	93.8308	88.2199	94.6324	6.41254	2.60937	-3506.86	1.28358	-63.8956	0.764459
107	USV	TRUE	0.761791	179.741	179.749	0.0072	52.4064	51.7236	55.1453	3.42175	1.03795	-503.217	1.00876	-72.4303	0.553431
108	USV	TRUE	0.698882	180.316	180.32	0.0044	84.0042	83.113	84.9895	1.87653	0.609939	-414.409	1.00387	-69.7892	0.496113
109	USV	TRUE	0.716301	183.923	183.931	0.008	96.7024	92.3567	97.7647	5.40791	2.23416	-695.142	1.00244	-66.5209	0.71746
110	USV	TRUE	0.864224	186.62	186.645	0.0248	86.9341	84.7089	99.7123	15.0034	5.65377	-580.677	1.011	-71.471	0.452577
111	USV	TRUE	0.79309	186.808	186.817	0.0096	84.1341	83.1628	84.3564	1.19354	0.386912	-46.2289	1.03652	-66.7176	0.646947
112	USV	TRUE	0.795852	195.447	195.461	0.0144	89.8082	85.7654	96.4612	10.6958	3.58377	-803.962	1.07394	-69.3373	0.670956
113	USV	TRUE	0.788749	195.625	195.634	0.0096	90.0679	88.6235	93.8443	5.22075	2.25321	-537.568	1.00979	-71.8791	0.602197
114	USV	TRUE	0.921749	201.399	201.448	0.0496	87.4872	76.2442	90.816	14.5718	3.94086	-104.136	1.27989	-70.3682	0.642983
115	USV	TRUE	0.794499	201.662	201.665	0.0024	88.9809	87.5114	90.584	3.07268	1.10664	-1280.28	1.00024	-71.4444	0.673081
116	USV	TRUE	0.674579	207.283	207.301	0.0176	83.8723	76.63	88.6757	12.0458	4.68734	-620.751	1.0253	-72.5888	0.589633
117	USV	TRUE	0.624607	210.44	210.474	0.0344	80.4972	59.8893	81.4263	21.537	10.9228	639.859	1.05554	-71.1812	0.525874
118	USV	TRUE	0.866502	236.433	236.435	0.0016	90.3752	84.2031	92.8066	8.60349	3.51153	-5377.18	1.00382	-74.2358	0.540366
119	USV	TRUE	0.647411	252.526	252.533	0.0068	90.2221	89.3765	90.6521	1.27566	0.382974	-59.0016	1.09759	-68.3602	0.643264
120	USV	TRUE	0.702301	266.248	266.259	0.0112	85.956	84.8596	90.8892	6.02954	2.58333	-557.392	1.00182	-69.6365	0.528228
121	USV	TRUE	0.88477	266.462	266.463	0.0016	86.0516	85.8289	86.4524	0.623441	0.249933	-389.651	1.00816	-68.8399	0.577347
122	USV	TRUE	0.90668	266.719	266.721	0.0028	102.083	99.7662	102.771	3.00516	1.21164	-795.315	1.30391	-69.7696	0.699234
123	USV	TRUE	0.644545	290.912	290.915	0.0032	89.1457	88.2254	89.9176	1.6922	0.595569	-542.728	1.00218	-69.0968	0.586588
124	USV	TRUE	0.743835	291.212	291.215	0.0032	92.7681	90.9497	94.3489	3.39924	1.16823	-1065.35	1.00111	-70.6716	0.669732
125	USV	TRUE	0.824585	399.975	399.987	0.0116	88.6038	80.6145	88.9369	8.32238	3.93383	-753.664	1.01885	-69.4253	0.640869
126	USV	TRUE	0.824426	418.195	418.198	0.0024	95.651	93.5135	96.4526	2.93908	1.09402	1224.62	1.0338	-69.1606	0.64972
127	USV	TRUE	0.797216	431.938	431.952	0.0136	87.2025	81.8034	87.6468	5.84337	2.83011	-427.294	1.00028	-73.307	0.539992
128	USV	TRUE	0.897257	432.162	432.183	0.0208	95.6755	94.124	98.1544	4.03037	1.25606	-128.332	1.07145	-68.8428	0.598711
129	USV	TRUE	0.933377	434.99	434.997	0.0068	58.7203	58.4276	58.7771	0.349479	0.139391	-43.5992	1.00492	-64.6484	0.639318
130	USV	TRUE	0.766278	435.202	435.224	0.022	82.427	79.1851	95.2811	16.096	5.53925	-809.055	1.01846	-72.657	0.44196
131	USV	TRUE	0.630398	435.63	435.633	0.0032	96.327	95.2211	97.8188	2.59767	0.911794	-828.781	1.00575	-72.2093	0.592689
132	USV	TRUE	0.744255	436.423	436.425	0.0016	87.6053	86.2249	88.0952	1.87032	0.768088	-1168.95	1.03658	-65.1986	0.659472
133	USV	TRUE	0.912402	436.596	436.612	0.0164	57.8784	50.5826	59.7117	9.1291	3.4673	-659.316	1.11574	-46.0076	0.870918
134	USV	TRUE	0.714976	436.738	436.824	0.086	30.9958	30.4053	72.7526	42.3473	21.1276	485.139	1.03552	-71.5778	0.510426
135	USV	TRUE	0.665007	438.565	438.581	0.0156	88.6042	84.1065	94.898	10.7915	4.01607	-833.177	1.09871	-65.8367	0.727769
136	USV	TRUE	0.844992	446.129	446.136	0.0068	85.3804	84.6382	85.5511	0.912896	0.286873	-58.6324	1.06249	-60.5685	0.774726
137	USV	TRUE	0.727692	446.532	446.555	0.0228	82.8362	76.8829	84.4681	7.5852	2.14772	-269.944	1.0478	-59.1306	0.774745
138	USV	TRUE	0.653035	453.02	453.025	0.0048	90.957	86.6449	94.0149	7.36997	2.30995	-1470.52	1.00671	-66.3004	0.733487
139	USV	TRUE	0.643891	453.147	453.15	0.0032	89.3522	78.8597	91.6874	12.8276	5.61601	-4255	1.00482	-68.0065	0.709576
140	USV	TRUE	0.646919	453.295	453.297	0.0024	55.5587	54.0224	57.9634	3.94104	1.43037	-1642.1	1.00506	-61.4264	0.711371
141	USV	TRUE	0.806962	453.417	453.419	0.0024	72.4828	72.2156	72.6164	0.400784	0.146947	166.993	1.00302	-67.99	0.634888
142	USV	TRUE	0.609446	455.551	455.555	0.004	75.8343	74.9659	77.0515	2.08556	0.693132	-519.703	1.00541	-74.1438	0.459798
143	USV	TRUE	0.674621	455.732	455.734	0.0016	86.9447	86.3301	88.4498	2.1197	0.863384	-1324.81	1.02533	-71.9709	0.611041
144	USV	TRUE	0.829712	479.55	479.561	0.0104	62.4957	62.0207	62.9375	0.916851	0.283145	-38.2298	1.03051	-60.9605	0.79165
145	USV	TRUE	0.734191	485.206	485.214	0.008	74.7295	72.5765	75.5013	2.92488	1.01264	-370.229	1.00491	-72.2282	0.493224
146	USV	TRUE	0.736192	494.207	494.237	0.03	66.0341	63.276	83.6994	20.4235	9.09354	671.255	1.27127	-66.4851	0.655821
147	USV	TRUE	0.795462	494.481	494.49	0.0088	94.1205	92.9849	94.7142	1.72931	0.34503	-47.6154	1.11563	-59.2892	0.80204
148	USV	TRUE	0.762427	508.865	508.869	0.004	89.8046	89.2622	90.2408	0.97862	0.397216	-252.284	1.00134	-66.6916	0.639059
