# Supplementary material for: Bazedoxifene reverses sexually dimorphic autistic-like abnormalities in biallelic MDGA1-mutant mice
Source: EMBO Mol Med. 2026 Mar 20;18(4):1358–98. doi: 10.1038/s44321-026-00402-y (PMC13084050; doi:10.1038/s44321-026-00402-y)
Supplement: Supplementary file 17 — Source data Fig. 3 [file 44321_2026_402_MOESM17_ESM.zip › Panel C/Batch1/P9/P9_WT_471.xlsx]

## Sheet: Sheet1
ID	Label	Accepted	Score	Begin Time (s)	End Time (s)	Call Length (s)	Principal Frequency (kHz)	Low Freq (kHz)	High Freq (kHz)	Delta Freq (kHz)	Frequency Standard Deviation (kHz)	Slope (kHz/s)	Sinuosity	Mean Power (dB/Hz)	Tonality
1	USV	TRUE	0.993099	0.060004	0.086804	0.0268	56.7026	55.1736	63.5975	8.42388	2.71523	314.497	1.04052	-54.8536	0.867793
2	USV	TRUE	0.970383	0.380404	0.386804	0.0064	64.8609	60.6671	66.2616	5.59455	2.07786	890.995	1.00216	-58.525	0.839456
3	USV	TRUE	0.729593	0.536004	0.537604	0.0016	63.5479	62.6751	63.7973	1.12219	0.451726	-545.511	1.28601	-51.7383	0.840502
4	USV	TRUE	0.837345	0.694404	0.696804	0.0024	61.9151	61.3807	62.0116	0.630863	0.237269	-250.49	1.03271	-62.4413	0.710606
5	USV	TRUE	0.839088	1.02953	1.05273	0.0232	51.1339	50.1323	92.5274	42.3951	21.6622	2062.62	1.06375	-67.7582	0.528663
6	USV	TRUE	0.775526	1.18153	1.18833	0.0068	59.9238	58.8685	60.3898	1.5213	0.620013	222.902	1.00311	-57.499	0.692222
7	USV	TRUE	0.832257	1.36153	1.36393	0.0024	88.3138	86.8443	89.4494	2.60509	0.940507	-1085.46	1.00242	-60.9914	0.763639
8	USV	TRUE	0.92281	1.52633	1.52913	0.0028	83.026	81.935	84.117	2.18204	0.763598	-779.302	1.00016	-58.6223	0.789953
9	USV	TRUE	0.899658	1.64873	1.68393	0.0352	88.4016	64.7357	91.8995	27.1638	9.15201	679.512	1.31137	-62.9365	0.706182
10	USV	TRUE	0.890857	1.80433	1.81233	0.008	65.8243	64.9432	66.136	1.19285	0.392078	29.512	1.07538	-57.586	0.701666
11	USV	TRUE	0.669705	2.26626	2.28466	0.0184	63.6772	63.4825	64.4424	0.959936	0.299975	-32.3672	1.02335	-70.7796	0.5904
12	USV	TRUE	0.928295	2.46986	2.47586	0.006	94.6015	93.4609	95.721	2.2601	0.759065	44.7741	1.48692	-67.106	0.642363
13	USV	TRUE	0.781035	2.59826	2.62186	0.0236	63.9807	61.7871	64.3599	2.57282	0.669982	74.8077	1.02655	-66.1391	0.586321
14	USV	TRUE	0.922063	2.77546	2.80386	0.0284	80.7856	60.786	99.6596	38.8737	20.3197	1396.3	1.01826	-66.3344	0.591422
15	USV	TRUE	0.735717	2.93986	2.94186	0.002	64.4695	64.4695	64.4695	1.42109e-14	4.76647e-15	-2.48638e-12	1	-60.9195	0.58161
16	USV	TRUE	0.809883	4.95931	4.97851	0.0192	91.1635	89.71	93.1472	3.43717	1.1562	-190.233	1.03191	-71.4388	0.538066
17	USV	TRUE	0.956277	5.14564	5.16204	0.0164	90.794	89.985	92.3458	2.36071	0.748845	-92.3222	1.08792	-62.7437	0.712559
18	USV	TRUE	0.929076	9.24415	9.26375	0.0196	88.7271	87.685	89.5653	1.88032	0.661929	-74.9862	1.02789	-68.5146	0.650739
19	USV	TRUE	0.934045	10.8837	10.8857	0.002	90.1819	89.6029	91.3664	1.76345	0.628678	809.201	1.03747	-69.6697	0.708663
20	USV	TRUE	0.734385	11.04	11.0584	0.0184	72.1413	70.8456	76.2849	5.43933	2.04375	-166.562	1.17921	-67.3032	0.712121
21	USV	TRUE	0.994565	11.1846	11.3646	0.18	62.1386	58.372	65.7612	7.38924	2.49725	3.73993	3.47973	-61.3056	0.677165
22	USV	TRUE	0.747617	23.7227	23.7359	0.0132	81.1503	76.7334	85.0477	8.31433	2.97025	458.024	1.10788	-75.7818	0.533294
23	USV	TRUE	0.639793	27.6512	27.6572	0.006	78.3741	77.4163	78.9049	1.48856	0.502688	76.8213	1.20936	-71.633	0.638185
24	USV	TRUE	0.845122	29.4711	29.4995	0.0284	83.0075	80.9734	89.9024	8.92909	2.54248	-174.789	1.17777	-74.0381	0.446756
25	USV	TRUE	0.781554	29.6139	29.6495	0.0356	66.0545	65.8979	93.0185	27.1206	12.3531	774.235	1.01894	-62.5468	0.591635
26	USV	TRUE	0.811586	29.7739	29.7787	0.0048	102.837	102.528	103.816	1.2877	0.407886	221.582	1.04317	-69.3914	0.595965
27	USV	TRUE	0.93937	37.8265	37.8657	0.0392	80.3659	78.936	90.7996	11.8636	4.6652	-220.773	1.14577	-73.166	0.531501
28	USV	TRUE	0.867912	37.9737	38.0273	0.0536	65.5032	50.7433	76.1572	25.4139	10.1395	126.218	1.36004	-62.6207	0.695326
29	USV	TRUE	0.758241	38.128	38.1376	0.0096	66.4561	64.853	67.0053	2.15236	0.612573	-128.756	1.10977	-50.3411	0.884576
30	USV	TRUE	0.704388	38.2956	38.3088	0.0132	65.7536	59.2334	66.7073	7.47387	2.50879	-541.055	1.18766	-60.9662	0.723457
31	USV	TRUE	0.828618	38.4708	38.4744	0.0036	60.7627	59.4713	62.0764	2.60509	0.897682	740.843	1.00148	-60.622	0.715266
32	USV	TRUE	0.856673	38.6728	38.6756	0.0028	99.5121	99.026	99.6717	0.645707	0.21949	111.329	1.10919	-63.5569	0.747076
33	USV	TRUE	0.820168	38.8152	38.8204	0.0052	94.3714	93.4734	94.7202	1.24688	0.38881	223.392	1.01599	-66.3049	0.647129
34	USV	TRUE	0.833446	38.9876	39.01	0.0224	58.4929	55.9406	89.4322	33.4916	13.9486	1663.97	1.24783	-66.5736	0.593892
35	USV	TRUE	0.950262	51.2423	51.2523	0.01	54.7991	51.7561	60.3285	8.57232	2.73342	-871.93	1.04707	-52.4167	0.855908
36	USV	TRUE	0.726502	51.4343	51.4547	0.0204	56.7301	50.557	83.8616	33.3046	10.9294	1312.89	2.43899	-46.4315	0.883368
37	USV	TRUE	0.959377	51.7619	51.7843	0.0224	53.7977	52.3059	54.1614	1.85548	0.525756	41.9544	1.0225	-49.2993	0.857488
38	USV	TRUE	0.944436	51.9567	51.9907	0.034	53.6123	52.4732	75.2913	22.8182	11.0076	722.996	1.12489	-58.1024	0.768724
39	USV	TRUE	0.811378	52.1654	52.1866	0.0212	74.0294	73.4527	80.7742	7.32154	3.53354	-325.404	1.03552	-68.7488	0.702945
40	USV	TRUE	0.771588	85.1575	85.1655	0.008	87.6116	84.1051	87.9872	3.88214	1.34371	-383.797	1.15856	-69.3877	0.64686
41	USV	TRUE	0.85817	85.3046	85.3062	0.0016	49.0561	48.6553	49.2788	0.623441	0.249933	-389.651	1.00816	-63.9292	0.580087
42	USV	TRUE	0.794376	140.172	140.199	0.0264	57.8452	56.3438	62.0125	5.6687	2.26045	-190.494	1.02075	-59.6869	0.801323
43	USV	TRUE	0.712045	140.512	140.521	0.0084	47.837	47.6907	48.3655	0.674757	0.203502	-56.1442	1.01237	-74.5334	0.492681
44	USV	TRUE	0.715867	140.659	140.671	0.012	60.3001	58.9864	60.6044	1.61798	0.467693	-86.2788	1.05215	-58.7507	0.783625
45	USV	TRUE	0.807595	205.507	205.509	0.002	90.3265	89.9969	90.656	0.659067	0.266714	-353.708	1.00734	-72.4368	0.571124
46	USV	TRUE	0.875934	205.64	205.65	0.01	68.8982	66.4638	69.7592	3.29533	0.875902	-244.97	1.06313	-58.8082	0.790068
47	USV	TRUE	0.88566	205.861	205.863	0.002	60.7821	60.4526	61.1117	0.659067	0.266714	-353.708	1.00734	-56.6085	0.842713
48	USV	TRUE	0.797222	206.023	206.027	0.0036	62.4066	61.13	63.3046	2.17462	0.713648	-585.882	1.00569	-58.6336	0.844774
49	USV	TRUE	0.75245	206.216	206.217	0.0016	99.6664	99.5684	99.9425	0.374065	0.153618	-233.791	1.01068	-73.36	0.479498
50	USV	TRUE	0.62043	254.773	254.799	0.0256	76.5265	76.204	82.1966	5.99256	3.18896	-232.794	1.00092	-72.9834	0.523498
51	USV	TRUE	0.629054	268.684	268.687	0.0032	96.0057	94.9666	96.874	1.90743	0.697106	-633.956	1.00687	-75.2406	0.504275
52	USV	TRUE	0.907615	276.691	276.708	0.0168	61.832	61.1227	62.7798	1.65712	0.533571	-7.75724	1.08954	-72.1314	0.637449
53	USV	TRUE	0.989308	276.924	276.938	0.014	67.8834	66.926	68.1877	1.26173	0.339019	18.956	1.03657	-59.815	0.791592
54	USV	TRUE	0.740285	277.122	277.125	0.0028	91.2757	90.2965	91.9264	1.62988	0.560819	-581.282	1.00053	-73.6254	0.492854
55	USV	TRUE	0.887341	290.729	290.737	0.0084	67.6805	65.6905	67.912	2.22153	0.777954	-269.676	1.00087	-61.927	0.768502
56	USV	TRUE	0.858857	290.939	290.95	0.0112	70.6132	69.7226	70.6429	0.920318	0.263469	-53.7663	1.0139	-57.1399	0.789233
57	USV	TRUE	0.698121	291.137	291.187	0.0508	60.7266	56.5505	87.6339	31.0834	10.6203	300.867	1.28	-72.8135	0.448504
58	USV	TRUE	0.780258	336.936	336.938	0.002	83.7828	83.6848	84.0856	0.400784	0.153333	-176.854	1.03234	-73.6783	0.474083
59	USV	TRUE	0.691895	382.94	382.944	0.0036	84.1565	83.319	84.558	1.23902	0.463663	-343.037	1.00216	-74.1406	0.457161
60	USV	TRUE	0.689679	391.334	391.344	0.0104	95.6603	91.8705	97.4267	5.5562	1.60981	518.3	1.00347	-73.8864	0.498536
61	USV	TRUE	0.664375	391.496	391.5	0.004	82.9506	82.3717	83.292	0.920318	0.313532	-232.947	1.00842	-72.1041	0.436403
62	USV	TRUE	0.981442	397.295	397.304	0.0088	63.2469	63.0762	63.7539	0.677714	0.239617	-45.0744	1.03832	-60.7851	0.772509
63	USV	TRUE	0.902618	397.44	397.462	0.0212	66.4028	62.9477	67.0315	4.0838	0.91155	-190.393	1.00446	-60.5079	0.776175
64	USV	TRUE	0.650548	397.701	397.732	0.0312	86.6963	86.2234	94.9514	8.728	4.33122	-275.762	1.00116	-72.6098	0.438254
65	USV	TRUE	0.889294	496.346	496.351	0.0048	68.9889	68.6178	69.0186	0.400784	0.125718	-63.0048	1.00977	-46.8974	0.919906
66	USV	TRUE	0.964813	496.513	496.519	0.0064	68.1368	67.9869	68.5197	0.532794	0.252354	-78.2972	1.00181	-55.5714	0.757925
67	USV	TRUE	0.836365	511.505	511.509	0.004	63.1119	62.6962	63.4087	0.712504	0.242046	-181.5	1.00262	-64.1316	0.714671
