# Supplementary material for: Bazedoxifene reverses sexually dimorphic autistic-like abnormalities in biallelic MDGA1-mutant mice
Source: EMBO Mol Med. 2026 Mar 20;18(4):1358–98. doi: 10.1038/s44321-026-00402-y (PMC13084050; doi:10.1038/s44321-026-00402-y)
Supplement: Supplementary file 17 — Source data Fig. 3 [file 44321_2026_402_MOESM17_ESM.zip › Panel C/Batch1/P9/P9_WT_473.xlsx]

## Sheet: Sheet1
ID	Label	Accepted	Score	Begin Time (s)	End Time (s)	Call Length (s)	Principal Frequency (kHz)	Low Freq (kHz)	High Freq (kHz)	Delta Freq (kHz)	Frequency Standard Deviation (kHz)	Slope (kHz/s)	Sinuosity	Mean Power (dB/Hz)	Tonality
1	USV	TRUE	0.872616	0.107604	0.114804	0.0072	64.011	61.5547	65.2984	3.74365	1.18751	434.802	1.24479	-64.589	0.779872
2	USV	TRUE	0.776188	0.254804	0.257204	0.0024	70.2801	68.6102	70.7625	2.15236	0.773092	-695.805	1.35217	-60.8781	0.811049
3	USV	TRUE	0.991859	0.726404	0.729204	0.0028	79.0775	75.5446	86.351	10.8063	3.76462	-3760.44	1.00328	-58.5157	0.863464
4	USV	TRUE	0.98386	0.837604	0.862804	0.0252	59.1947	56.5422	60.3822	3.84002	0.986503	-52.7285	1.2429	-65.7599	0.714295
5	USV	TRUE	0.947556	1.0244	1.0296	0.0052	83.11	78.8178	85.0854	6.26762	1.81033	-515.43	1.86075	-59.0598	0.847183
6	USV	TRUE	0.746081	1.16753	1.18313	0.0156	54.8069	52.4829	93.586	41.1031	14.7517	2658.91	1.20391	-60.8929	0.733077
7	USV	TRUE	0.944135	2.09506	2.12026	0.0252	86.3344	84.8055	86.7426	1.93712	0.746248	35.0878	1.06746	-66.5883	0.728058
8	USV	TRUE	0.933344	2.25786	2.26586	0.008	91.7994	87.5147	93.1548	5.64009	2.18593	567.081	1.37982	-65.8517	0.777072
9	USV	TRUE	0.884604	2.42626	2.42866	0.0024	92.4712	90.8013	92.7681	1.96681	0.739441	-779.302	1.11792	-57.8257	0.852769
10	USV	TRUE	0.937015	2.75786	2.76866	0.0108	89.395	87.9823	91.161	3.17864	0.979979	213.721	1.04516	-68.7457	0.635463
11	USV	TRUE	0.930535	2.92466	2.92626	0.0016	89.3992	88.4017	90.3967	1.99501	0.788598	-1246.88	1	-67.953	0.71306
12	USV	TRUE	0.889189	3.38539	3.38699	0.0016	89.069	88.9711	89.3451	0.374065	0.153618	-233.791	1.01068	-66.2834	0.690632
13	USV	TRUE	0.708086	3.54459	3.56259	0.018	91.2834	58.0466	93.4139	35.3673	17.6806	2009.63	1.11231	-66.2869	0.656903
14	USV	TRUE	0.689249	3.89099	3.89859	0.0076	60.6642	59.1724	61.3025	2.13009	0.694996	-248.076	1.08735	-61.9903	0.720782
15	USV	TRUE	0.828839	4.08771	4.09331	0.0056	81.0317	79.3794	81.9817	2.60229	1.02269	534.29	1.07941	-58.3831	0.836985
16	USV	TRUE	0.942839	4.25291	4.25571	0.0028	91.3731	88.1075	92.2712	4.1637	1.55824	-1480.85	1.16908	-64.4778	0.78328
17	USV	TRUE	0.936849	4.53531	4.55251	0.0172	64.9068	61.7364	65.728	3.9916	0.958432	70.4556	1.13765	-61.4289	0.788694
18	USV	TRUE	0.9092	7.26669	7.26829	0.0016	73.5792	73.312	73.6683	0.356252	0.166622	2.38078e-11	1.17855	-55.5838	0.836089
19	USV	TRUE	0.922195	7.38469	7.39469	0.01	102.595	100.3	103.221	2.92102	1.03445	302.933	1.07335	-65.3175	0.70433
20	USV	TRUE	0.829114	7.52429	7.56709	0.0428	58.42	56.7532	75.9858	19.2327	6.21315	408.63	1.08886	-55.0709	0.800273
21	USV	TRUE	0.873525	7.69389	7.71549	0.0216	56.0037	54.0928	87.5384	33.4456	15.4209	1612.14	1.44462	-60.5233	0.762927
22	USV	TRUE	0.764374	7.83629	7.90669	0.0704	56.6631	52.3402	59.6099	7.26966	2.26795	-74.7137	1.06685	-57.2173	0.771047
23	USV	TRUE	0.797162	8.03509	8.04349	0.0084	53.509	51.134	54.6743	3.54026	1.19509	-452.544	1.02387	-54.694	0.790033
24	USV	TRUE	0.844008	8.24742	8.26702	0.0196	77.5126	49.951	80.768	30.817	10.0454	1388.55	1.42065	-60.4469	0.781397
25	USV	TRUE	0.821464	8.41382	8.42502	0.0112	82.2855	80.9347	86.1867	5.25201	1.62095	222.608	1.72395	-63.9682	0.721695
26	USV	TRUE	0.988894	9.61655	9.62015	0.0036	93.2604	90.8446	94.3254	3.48088	1.09146	-488.722	1.86369	-57.651	0.857435
27	USV	TRUE	0.937944	9.76535	9.76735	0.002	86.8593	85.7906	87.6253	1.8347	0.67271	-893.175	1.00595	-63.49	0.761266
28	USV	TRUE	0.941766	9.94535	9.97295	0.0276	73.339	70.6896	78.917	8.22737	1.88163	-43.8112	1.21388	-62.0516	0.789549
29	USV	TRUE	0.922921	10.2953	10.3053	0.01	91.2474	90.4385	92.6873	2.24884	0.729974	-77.0231	1.18411	-63.1021	0.782015
30	USV	TRUE	0.663431	12.9555	12.9579	0.0024	72.9239	72.2931	73.2282	0.935162	0.354547	83.4966	1.38715	-66.9614	0.710724
31	USV	TRUE	0.843532	15.6349	15.6517	0.0168	82.3845	75.5628	83.4205	7.85768	2.69126	-325.052	1.25785	-65.8141	0.72111
32	USV	TRUE	0.935032	15.7885	15.8113	0.0228	51.2231	49.9465	53.5313	3.58479	0.730519	-91.7221	1.03538	-53.204	0.876711
33	USV	TRUE	0.745582	16.0317	16.0433	0.0116	70.5233	67.2837	71.6622	4.37855	1.20191	-295.648	1.08276	-72.9738	0.53716
34	USV	TRUE	0.81479	22.3612	22.3644	0.0032	71.4757	70.2074	72.1631	1.95571	0.880142	-600.59	1.00856	-65.088	0.763441
35	USV	TRUE	0.727968	25.0099	25.0595	0.0496	74.0987	73.2315	79.8073	6.57582	3.05447	-42.4163	1.11446	-73.3234	0.448021
36	USV	TRUE	0.941867	25.1878	25.1962	0.0084	57.2379	49.1777	58.8559	9.67819	3.12509	-1123.28	1.06884	-54.7798	0.88323
37	USV	TRUE	0.78075	25.331	25.3346	0.0036	64.9246	64.7132	65.5191	0.80589	0.314631	-206.747	1.01009	-59.2077	0.832928
38	USV	TRUE	0.977305	25.3562	25.4046	0.0484	62.2311	55.022	62.7952	7.77326	1.95373	47.0413	1.16413	-52.4479	0.867826
39	USV	TRUE	0.937805	25.5358	25.5602	0.0244	60.1591	52.1731	64.3376	12.1645	3.42925	-469.162	1.01987	-51.2774	0.886048
40	USV	TRUE	0.919787	25.6958	25.723	0.0272	64.4665	55.1903	65.6249	10.4346	3.01768	-316.338	1.09623	-58.0806	0.846578
41	USV	TRUE	0.821677	25.9494	25.9522	0.0028	91.0703	89.8976	91.7086	1.81095	0.629583	-632.63	1.01401	-69.2085	0.682459
42	USV	TRUE	0.729913	29.0224	29.0356	0.0132	74.4781	72.9781	75.1872	2.20906	0.949035	-144.165	1.01675	-64.668	0.628565
43	USV	TRUE	0.944833	29.1447	29.1723	0.0276	79.6823	59.3663	87.2998	27.9334	10.6478	940.152	1.82655	-58.9374	0.777101
44	USV	TRUE	0.882389	29.2891	29.3287	0.0396	76.8387	58.9584	86.481	27.5226	11.8775	608.662	1.45701	-55.515	0.848879
45	USV	TRUE	0.784596	29.4691	29.4727	0.0036	87.4526	82.3537	94.2065	11.8528	3.81679	-3134.75	1.00202	-56.826	0.865688
46	USV	TRUE	0.951756	29.6263	29.6287	0.0024	90.5864	89.6884	96.5314	6.84301	2.52893	-2477.07	1.31304	-55.3876	0.876733
47	USV	TRUE	0.945454	29.7723	29.7747	0.0024	92.5246	91.5226	93.1926	1.66993	0.605239	695.805	1.00647	-58.7353	0.836709
48	USV	TRUE	0.872165	33.7128	33.7228	0.01	78.3736	75.9912	79.2123	3.22111	0.972031	-37.8708	1.31665	-60.0646	0.799418
49	USV	TRUE	0.983927	33.8928	33.9292	0.0364	88.1609	83.5296	91.392	7.86238	2.94032	-139.023	1.20423	-56.4057	0.851942
50	USV	TRUE	0.83255	34.1051	34.1083	0.0032	80.3091	78.4759	80.5763	2.1004	0.733327	534.997	1.2173	-56.9042	0.859122
51	USV	TRUE	0.999527	34.3323	34.3379	0.0056	80.654	73.6478	80.9361	7.28833	2.12351	-805.477	1.30617	-51.2386	0.863094
52	USV	TRUE	0.830776	34.4931	34.5155	0.0224	84.1184	71.1383	91.6784	20.5401	5.99402	-1107.32	1.0877	-56.8984	0.848475
53	USV	TRUE	0.94113	34.6539	34.6775	0.0236	86.1087	76.7793	91.3634	14.5841	4.52261	-631.334	1.02682	-55.7535	0.848033
54	USV	TRUE	0.830104	37.0766	37.0806	0.004	85.9607	84.0236	86.51	2.48634	0.796907	338.203	1.50544	-61.7064	0.806611
55	USV	TRUE	0.697894	37.2117	37.2209	0.0092	73.7393	70.6729	82.2214	11.5485	4.63941	-1380.67	1.01351	-61.9914	0.773823
56	USV	TRUE	0.677272	37.2701	37.3017	0.0316	57.8891	49.6344	82.6608	33.0264	12.1386	919.026	1.06156	-60.5346	0.798811
57	USV	TRUE	0.87008	37.4985	37.5145	0.016	89.3437	58.7931	90.1833	31.3902	10.827	1999.5	1.12484	-53.719	0.860283
58	USV	TRUE	0.772715	37.6149	37.6389	0.024	55.4833	49.9713	57.499	7.52777	2.65784	-234.412	1.25746	-35.5929	0.926112
59	USV	TRUE	0.852506	37.8105	37.8281	0.0176	74.9257	73.6033	86.7254	13.122	5.45763	-757.942	1.02673	-59.5776	0.834026
60	USV	TRUE	0.690156	44.5116	44.5196	0.008	77.3894	75.7417	78.0573	2.31564	0.748605	-33.3986	1.29018	-60.6129	0.804905
61	USV	TRUE	0.983618	44.682	45.077	0.395	83.7829	77.5634	89.3203	11.7568	3.65996	-2.90677	3.21196	-56.7824	0.786363
62	USV	TRUE	0.958318	48.2337	48.2429	0.0092	80.9108	79.4635	83.887	4.42347	1.15629	395.363	1.04781	-57.2373	0.846236
63	USV	TRUE	0.880611	48.4325	48.4341	0.0016	80.399	78.591	80.9601	2.36908	0.980806	-1480.67	1.04112	-56.6525	0.877357
64	USV	TRUE	0.804566	48.6137	48.6157	0.002	82.7291	78.6634	85.7706	7.10723	2.50372	-3299.79	1.00481	-58.3687	0.855874
65	USV	TRUE	0.830137	48.7221	48.7785	0.0564	59.4685	56.8071	85.3844	28.5774	7.30479	114.542	1.65047	-53.5129	0.7847
66	USV	TRUE	0.794033	48.9025	48.9497	0.0472	73.586	53.8783	75.2634	21.3851	7.15153	377.649	1.32892	-60.0671	0.768575
67	USV	TRUE	0.70882	49.0841	49.0961	0.012	90.243	89.6806	97.8473	8.16673	3.98582	-687.299	1.00046	-58.0213	0.835498
68	USV	TRUE	0.871598	49.2644	49.268	0.0036	89.6501	88.5254	91.004	2.47855	0.877985	-682.261	1.00304	-54.6128	0.834388
69	USV	TRUE	0.793744	49.4356	49.456	0.0204	86.0219	71.8089	91.1356	19.3267	5.95552	-958.082	1.03596	-57.8858	0.792152
70	USV	TRUE	0.923217	49.5948	49.6092	0.0144	78.2728	73.5005	79.3564	5.8559	1.92125	310.795	1.26537	-62.1981	0.794344
71	USV	TRUE	0.757379	49.7988	49.8036	0.0048	70.0147	69.4358	70.0444	0.608598	0.194648	-103.071	1.0171	-67.0199	0.665236
72	USV	TRUE	0.976579	50.9744	51.1744	0.2	72.3622	55.3545	83.1334	27.7789	9.64884	58.539	2.30119	-63.3393	0.670061
73	USV	TRUE	0.730471	51.1411	51.1719	0.0308	60.8768	59.2857	80.6682	21.3825	9.94712	739.323	1.18298	-58.0627	0.768333
74	USV	TRUE	0.938742	51.3219	51.3335	0.0116	89.7217	89.0002	90.2758	1.27565	0.438644	31.023	1.05513	-62.8021	0.761185
75	USV	TRUE	0.948721	51.4799	51.4943	0.0144	88.7735	80.5217	92.2098	11.6882	4.06264	842.467	1.03871	-66.2444	0.719492
76	USV	TRUE	0.731186	52.2014	52.2078	0.0064	87.1952	85.5327	87.4475	1.91486	0.599639	-249.216	1.07872	-55.5132	0.863465
77	USV	TRUE	0.972573	52.3994	52.4058	0.0064	85.4697	77.8347	87.34	9.50524	3.66634	1569.51	1.42092	-63.598	0.789358
78	USV	TRUE	0.821633	52.5786	52.6138	0.0352	57.2051	51.8762	80.2062	28.33	4.62595	384.247	1.28195	-50.2605	0.846466
79	USV	TRUE	0.915688	52.7878	52.7894	0.0016	79.106	76.3985	80.3885	3.99002	1.61202	-2493.77	1.00817	-59.2342	0.856227
80	USV	TRUE	0.69502	52.9326	52.939	0.0064	88.1461	84.5613	89.5489	4.98753	1.43075	-779.302	1	-58.1495	0.839272
81	USV	TRUE	0.799209	53.0886	53.1002	0.0116	58.5297	55.228	90.6901	35.4621	15.9146	3630.73	1.509	-53.8831	0.854969
82	USV	TRUE	0.841157	53.2322	53.2562	0.024	88.2372	61.4806	92.421	30.9403	14.2298	1293.83	1.37397	-55.141	0.857623
83	USV	TRUE	0.703038	53.407	53.4086	0.0016	91.0725	90.7786	91.9008	1.12219	0.460853	-701.372	1.03705	-57.0255	0.818387
84	USV	TRUE	0.897325	53.5286	53.537	0.0084	78.4712	73.2981	80.9798	7.68169	2.76537	1039.72	1.07281	-62.2121	0.803294
85	USV	TRUE	0.717437	53.8282	53.8394	0.0112	103.117	90.9014	106.073	15.1718	4.5161	-721.231	1.5741	-59.7839	0.794926
86	USV	TRUE	0.893582	54.7609	54.7733	0.0124	81.096	80.7004	89.8871	9.18672	3.05116	743.656	1.19556	-63.658	0.708988
87	USV	TRUE	0.984109	54.9155	55.1005	0.185	77.537	73.3831	81.0971	7.714	3.13719	-13.2083	2.57962	-64.4396	0.744903
88	USV	TRUE	0.848724	55.2464	55.2584	0.012	89.4675	88.8663	91.4343	2.56798	0.737191	-156.137	1.065	-59.025	0.797392
89	USV	TRUE	0.682743	56.5127	56.5235	0.0108	63.5989	61.4159	64.6897	3.27389	0.961781	-108.464	1.26214	-57.8023	0.7883
90	USV	TRUE	0.742145	56.6639	56.6671	0.0032	59.6368	58.8426	60.2009	1.35821	0.469454	-426.76	1.00316	-60.141	0.65648
91	USV	TRUE	0.765747	56.8407	56.8603	0.0196	80.378	76.4432	87.2251	10.7819	3.44711	-444.851	1.04995	-61.2281	0.778146
92	USV	TRUE	0.814793	56.9999	57.0027	0.0028	88.7893	86.3104	89.9323	3.6219	1.20737	-1191.04	1.02921	-56.4479	0.857941
93	USV	TRUE	0.897198	57.1519	57.1539	0.002	89.0688	88.3162	90.7566	2.44033	0.91251	-1183.9	1.02185	-58.7824	0.828866
94	USV	TRUE	0.701334	59.1105	59.1157	0.0052	82.2305	81.3176	82.3047	0.987116	0.30696	55.379	1.13312	-61.5253	0.770171
95	USV	TRUE	0.783526	59.7553	59.7581	0.0028	90.7328	88.8736	91.5603	2.68674	0.92981	-683.877	1.63777	-63.3319	0.774389
96	USV	TRUE	0.992238	59.9353	59.9497	0.0144	83.8793	72.8652	89.5497	16.6845	4.21224	-891.29	1.07521	-59.353	0.790497
97	USV	TRUE	0.677365	60.0613	60.0817	0.0204	89.3431	66.6262	90.4719	23.8458	10.3016	1154.36	1.10756	-61.6261	0.77343
98	USV	TRUE	0.813206	60.2288	60.2416	0.0128	87.4579	86.828	90.336	3.50807	1.24456	152.359	1.39571	-61.879	0.782242
99	USV	TRUE	0.706981	60.3928	60.3948	0.002	88.9898	88.1927	90.6686	2.47595	0.938902	-1225.89	1.01823	-61.5179	0.772891
100	USV	TRUE	0.804189	60.5388	60.5408	0.002	93.0241	92.0088	98.4391	6.43035	2.48808	-2940.35	1.18532	-67.0913	0.711673
101	USV	TRUE	0.984985	60.654	60.6796	0.0256	67.4893	63.5217	67.9927	4.47106	1.74099	-85.7511	1.12392	-60.4287	0.787846
102	USV	TRUE	0.942278	61.0256	61.066	0.0404	71.8563	53.9306	78.604	24.6733	10.1304	538.885	1.56452	-64.1236	0.703551
103	USV	TRUE	0.962314	61.1816	61.184	0.0024	63.7513	63.3505	64.2857	0.935162	0.33784	-389.651	1.00212	-56.8357	0.703164
104	USV	TRUE	0.883384	61.1688	61.184	0.0152	63.625	61.9832	64.2551	2.27187	0.655546	51.8141	1.08122	-57.1033	0.842324
105	USV	TRUE	0.818943	61.5132	61.5148	0.0016	88.4955	87.1506	90.0185	2.86783	1.13437	-1792.39	1.00032	-62.4019	0.790242
106	USV	TRUE	0.854369	61.6592	61.6716	0.0124	91.0948	87.069	92.1763	5.10734	1.97834	-352.846	1.08447	-66.9229	0.640221
107	USV	TRUE	0.79211	61.8248	61.8268	0.002	81.9487	81.4589	82.4118	0.952975	0.366077	-488.574	1.00178	-67.2431	0.638452
108	USV	TRUE	0.615678	61.9696	61.9816	0.012	92.492	91.339	96.6813	5.3423	2.30306	-400.264	1.08158	-70.0914	0.643136
109	USV	TRUE	0.746669	62.6343	62.6383	0.004	61.6607	55.6712	84.5384	28.8672	9.51422	5181.92	1.50984	-68.6752	0.58467
110	USV	TRUE	0.938082	62.8003	62.8023	0.002	91.0722	89.2954	91.335	2.03954	0.782487	-923.075	1.10468	-57.0659	0.796639
111	USV	TRUE	0.915565	62.9187	62.9671	0.0484	92.3754	90.0756	92.6433	2.56767	1.0838	-52.3534	1.00821	-70.7992	0.587493
112	USV	TRUE	0.983843	63.1067	63.1179	0.0112	90.5817	90.0617	92.587	2.52533	0.799242	242.616	1.02847	-64.0876	0.766163
113	USV	TRUE	0.815243	63.8558	63.863	0.0072	72.2582	70.7211	73.0375	2.31638	0.729034	-301.638	1.01	-69.3931	0.589688
114	USV	TRUE	0.81613	63.9334	63.9494	0.016	93.4742	57.6327	95.144	37.5113	16.7418	2369.36	1.1221	-60.3191	0.75246
115	USV	TRUE	0.747247	64.229	64.2674	0.0384	66.1825	64.5896	89.3683	24.7787	6.11113	630.458	1.07268	-63.778	0.643728
116	USV	TRUE	0.823583	64.4126	64.417	0.0044	80.5282	79.1922	81.9086	2.71642	0.89635	-621.132	1.00201	-66.773	0.642954
117	USV	TRUE	0.780349	64.6114	64.6138	0.0024	96.1687	90.491	98.9074	8.41646	3.09125	-3506.86	1.00473	-66.2009	0.690293
118	USV	TRUE	0.96944	65.1961	65.2065	0.0104	62.8162	60.8568	64.7608	3.90393	1.21123	277.858	1.25698	-61.4025	0.794629
119	USV	TRUE	0.611701	65.4477	65.4669	0.0192	98.7805	88.3477	104.278	15.9301	5.96575	591.828	1.69386	-75.4837	0.536686
120	USV	TRUE	0.840569	65.7433	65.7481	0.0048	114.432	112.821	114.566	1.74544	0.779054	-371.063	1.01683	-66.3048	0.700109
121	USV	TRUE	0.771393	65.8861	65.8893	0.0032	89.2721	87.3643	90.9027	3.53841	1.57648	1154.57	1.00518	-68.0277	0.690865
122	USV	TRUE	0.882233	67.3287	67.3555	0.0268	78.6487	51.9853	85.862	33.8768	15.8238	1241.6	1.45022	-60.5071	0.798211
123	USV	TRUE	0.943422	67.4599	67.5063	0.0464	63.8997	48.5797	65.9036	17.3239	3.22048	-135.324	1.27851	-46.2987	0.786906
124	USV	TRUE	0.974124	67.6679	67.6719	0.004	53.0637	49.3305	55.3126	5.98207	2.24912	-1669.76	1.0316	-54.3732	0.847779
125	USV	TRUE	0.938791	67.8115	67.8395	0.028	59.3943	51.4336	64.0482	12.6146	3.51111	-368.382	1.03641	-52.7491	0.838138
126	USV	TRUE	0.835881	67.9615	68.0027	0.0412	58.0809	55.9657	59.7754	3.80968	1.18076	-67.6806	1.03772	-45.8487	0.851555
127	USV	TRUE	0.764136	68.1419	68.1643	0.0224	53.6129	48.9568	55.0077	6.05082	2.08159	-282.196	1.02473	-46.122	0.852189
128	USV	TRUE	0.713492	68.3147	68.3263	0.0116	54.0115	53.3457	54.6958	1.35005	0.468447	-49.6997	1.05286	-63.3415	0.701845
129	USV	TRUE	0.961689	68.4947	68.5099	0.0152	54.2621	53.6535	54.5948	0.941374	0.213721	9.15431	1.02162	-67.6149	0.649982
130	USV	TRUE	0.662885	69.0423	69.0459	0.0036	90.9868	90.2224	91.8774	1.65509	0.582208	-479.726	1.0034	-63.9323	0.763718
131	USV	TRUE	0.681979	69.2006	69.205	0.0044	49.7552	49.5177	49.7848	0.267189	0.0741405	-31.6599	1.01005	-71.7777	0.548883
132	USV	TRUE	0.873554	69.4118	69.4314	0.0196	93.2142	84.4721	93.2266	8.75441	4.42676	-455.142	1.00844	-65.838	0.688002
133	USV	TRUE	0.751633	69.9738	69.9758	0.002	87.1452	86.6954	87.595	0.899537	0.320169	-425.594	1.00633	-70.9156	0.514945
134	USV	TRUE	0.703771	70.1777	70.1837	0.006	72.6644	70.6679	74.416	3.74807	1.11475	-583.494	1.00591	-60.1874	0.727408
135	USV	TRUE	0.914828	70.2233	70.2501	0.0268	89.6014	72.6322	90.3592	17.7271	8.20138	898.713	1.20311	-68.9439	0.597973
136	USV	TRUE	0.856346	70.3849	70.4077	0.0228	52.7149	51.7871	53.1231	1.33595	0.398918	-26.2013	1.01959	-45.1029	0.882022
137	USV	TRUE	0.970021	70.5489	70.6061	0.0572	54.8598	52.1314	57.6518	5.52042	1.68801	-83.139	1.04805	-38.2315	0.921293
138	USV	TRUE	0.991207	70.7313	70.7421	0.0108	51.6351	49.9001	51.6998	1.79965	0.745449	-180.204	1.00648	-41.6015	0.924398
139	USV	TRUE	0.836639	70.9169	70.9601	0.0432	55.9027	51.7055	60.1432	8.4377	2.12908	-54.1318	1.12818	-39.6415	0.925677
140	USV	TRUE	0.775042	71.1221	71.1733	0.0512	52.9301	40.3329	73.9939	33.6609	6.84837	-52.9758	1.83457	-41.3078	0.867046
141	USV	TRUE	0.957597	71.2852	71.3032	0.018	49.9836	47.7719	50.941	3.16916	1.00995	-183.591	1.01289	-45.7643	0.881845
142	USV	TRUE	0.941269	71.5084	71.53	0.0216	53.431	51.1818	57.371	6.18921	1.80149	-288.924	1.01879	-45.7938	0.917153
143	USV	TRUE	0.83009	71.7236	71.7484	0.0248	51.0609	49.9559	52.8188	2.86293	0.961223	88.3187	1.03059	-66.1851	0.70059
144	USV	TRUE	0.955578	71.8908	71.9008	0.01	54.7499	54.4013	55.3879	0.986598	0.308751	22.5484	1.02761	-48.4433	0.915911
145	USV	TRUE	0.953434	72.0496	72.056	0.0064	51.2231	51.0015	51.2669	0.265349	0.074582	-23.7853	1.0062	-59.8689	0.765652
146	USV	TRUE	0.779492	72.2408	72.2436	0.0028	57.836	57.4352	58.1032	0.667973	0.246149	-249.165	1.00352	-64.4902	0.644447
147	USV	TRUE	0.975208	72.6016	72.6088	0.0072	56.3963	56.2397	57.2198	0.980159	0.369552	-141.204	1.00357	-64.476	0.690838
148	USV	TRUE	0.878239	72.8152	72.8192	0.004	56.838	56.7172	57.1196	0.402413	0.14717	-80.8709	1.00962	-67.8837	0.627781
149	USV	TRUE	0.931281	72.996	73.0028	0.0068	55.0528	53.6872	56.552	2.86486	0.959927	-448.609	1.00448	-61.359	0.779487
150	USV	TRUE	0.930444	73.1647	73.1903	0.0256	55.2754	53.95	55.3051	1.35514	0.292045	-24.7275	1.01299	-56.6821	0.788932
151	USV	TRUE	0.859731	73.3931	73.3959	0.0028	78.7103	73.7079	80.2021	6.49418	2.39532	-2323.77	1.06062	-59.9232	0.83446
152	USV	TRUE	0.799326	75.1286	75.1382	0.0096	52.1286	50.5774	52.2621	1.68478	0.575789	173.245	1.02484	-52.8893	0.776371
153	USV	TRUE	0.83586	75.3386	75.349	0.0104	52.7295	52.1825	53.0665	0.883974	0.237194	-69.5814	1.00447	-51.5044	0.756053
154	USV	TRUE	0.860496	75.503	75.5114	0.0084	67.0676	66.4219	67.409	0.987116	0.30783	-44.6531	1.04197	-53.9012	0.773678
155	USV	TRUE	0.758486	75.677	75.6914	0.0144	86.9297	84.1456	88.1877	4.04205	1.1624	-200.302	1.12759	-67.9859	0.635618
156	USV	TRUE	0.677265	75.9026	75.9166	0.014	87.5623	78.6411	89.4685	10.8274	4.15744	-833.385	1.0203	-72.5844	0.543498
157	USV	TRUE	0.751777	99.4268	99.4408	0.014	64.1636	57.5507	64.6609	7.1102	2.4834	-525.528	1.11281	-53.2309	0.877202
158	USV	TRUE	0.864488	99.7932	99.8128	0.0196	78.6499	74.1552	80.0006	5.84541	2.181	-279.406	1.01545	-65.0641	0.701749
159	USV	TRUE	0.829246	99.9576	99.9852	0.0276	95.5128	81.0226	98.1142	17.0916	7.33483	615.92	1.02631	-78.4863	0.502758
160	USV	TRUE	0.759508	101.207	101.209	0.002	89.7688	89.0163	89.9158	0.899537	0.348391	-425.594	1.05785	-73.1071	0.568823
161	USV	TRUE	0.759915	101.518	101.52	0.0016	88.1217	86.9995	88.3088	1.30923	0.530841	701.372	1.21969	-73.3841	0.488814
162	USV	TRUE	0.622263	103.813	103.819	0.0052	76.1776	75.4924	76.4615	0.969166	0.298738	60.109	1.09747	-71.2031	0.587907
163	USV	TRUE	0.62875	103.994	103.997	0.0032	81.1192	80.1989	81.8911	1.6922	0.595569	-542.728	1.00218	-68.5012	0.659558
164	USV	TRUE	0.898984	104.166	104.193	0.0272	94.3488	91.3407	102.029	10.688	2.29969	124.489	1.29618	-71.5195	0.587726
165	USV	TRUE	0.748303	121.75	121.767	0.0172	81.5164	78.6079	83.4236	4.81565	1.03442	-159.521	1.07548	-66.8848	0.647346
166	USV	TRUE	0.805451	121.916	121.921	0.0044	77.9817	77.2989	78.145	0.846099	0.281168	-181.136	1.0219	-65.7272	0.699122
167	USV	TRUE	0.901243	135.807	135.811	0.004	91.0246	90.3478	91.9344	1.58669	0.648526	376.734	1.04219	-69.9245	0.630445
168	USV	TRUE	0.85296	135.948	135.969	0.0208	75.1804	74.667	77.6101	2.94309	1.06101	-109.253	1.03819	-69.2534	0.601167
169	USV	TRUE	0.713564	136.096	136.123	0.0264	90.1576	88.3367	90.8107	2.47401	0.756967	3.05537	1.07517	-65.1822	0.72773
170	USV	TRUE	0.953471	136.458	136.477	0.0188	74.9236	73.7362	76.7067	2.97053	0.805741	1.69776	1.21619	-62.862	0.654487
171	USV	TRUE	0.802464	136.607	136.612	0.0056	54.6456	52.6788	56.4937	3.81487	1.15274	-639.942	1.01567	-60.9849	0.724431
172	USV	TRUE	0.600784	138.89	138.894	0.0032	84.1893	83.7143	84.3303	0.616019	0.204646	-91.2278	1.08123	-71.3207	0.577591
173	USV	TRUE	0.821554	139.299	139.301	0.0016	78.3655	77.742	78.9889	1.24688	0.492874	-779.302	1	-73.7395	0.584779
174	USV	TRUE	0.707802	139.464	139.478	0.0136	92.5553	85.0553	93.6127	8.55748	3.21844	-573.361	1.02971	-65.7933	0.727792
175	USV	TRUE	0.667857	139.652	139.653	0.0016	85.9473	85.7246	86.3481	0.623441	0.249933	-389.651	1.00816	-59.9444	0.834177
176	USV	TRUE	0.820311	139.794	139.807	0.0132	57.936	56.8476	94.713	37.8654	17.7907	2981.4	1.06496	-60.3168	0.7627
177	USV	TRUE	0.785966	139.957	139.971	0.0144	58.7331	53.1537	90.4525	37.2988	16.7093	2850.48	1.73416	-64.3104	0.718561
178	USV	TRUE	0.865251	140.119	140.132	0.0132	92.0818	90.3701	93.4994	3.12929	1.08866	-222.754	1.01656	-65.6284	0.65206
179	USV	TRUE	0.765078	140.547	140.549	0.002	73.183	72.8534	73.5125	0.659067	0.266714	353.708	1.00734	-71.3372	0.586606
180	USV	TRUE	0.97736	140.681	140.701	0.0208	53.8958	49.1809	59.1442	9.96326	3.04533	-498.337	1.01558	-69.0495	0.600427
181	USV	TRUE	0.914157	140.87	140.874	0.004	57.4872	57.22	57.7989	0.57891	0.184568	-135.113	1.01146	-62.7598	0.53143
182	USV	TRUE	0.887457	141.63	141.634	0.0044	93.7157	93.0477	94.7325	1.68478	0.566405	-389.651	1.00776	-56.7229	0.852581
183	USV	TRUE	0.802454	141.788	141.789	0.0016	91.7675	91.242	92.1148	0.872818	0.347517	-545.511	1.00577	-55.7806	0.845424
184	USV	TRUE	0.783486	144.476	144.48	0.0036	77.269	73.9069	79.1245	5.21761	1.86498	1519.69	1.01605	-72.1271	0.668466
185	USV	TRUE	0.830367	144.615	144.626	0.0108	88.768	87.5954	89.1614	1.56603	0.519656	-20.0376	1.09264	-63.7115	0.725502
186	USV	TRUE	0.92335	146.152	146.168	0.016	88.7303	85.9166	98.5422	12.6256	4.15114	-735.428	1.02186	-67.3115	0.644853
187	USV	TRUE	0.765103	146.311	146.313	0.0024	87.3523	85.816	88.4211	2.60509	0.942964	-1085.46	1.00482	-70.1498	0.607358
188	USV	TRUE	0.863414	148.984	148.998	0.0148	88.4734	81.2259	88.8111	7.5852	3.07157	-576.477	1.08617	-69.188	0.593252
189	USV	TRUE	0.964229	149.121	149.167	0.046	63.9042	61.6405	65.0769	3.43635	0.830679	34.0179	1.05985	-50.712	0.865509
190	USV	TRUE	0.641159	149.326	149.382	0.0552	74.2667	73.1953	90.5782	17.3829	7.50692	-301.284	1.00542	-73.8816	0.495074
191	USV	TRUE	0.965637	149.739	149.759	0.02	69.7898	57.7822	94.1303	36.3481	14.8281	1217.03	1.98885	-63.5281	0.630216
192	USV	TRUE	0.952851	150.377	150.381	0.0036	92.6437	91.6022	93.3656	1.7634	0.581219	225.246	1.44329	-64.1062	0.783342
193	USV	TRUE	0.689654	152.26	152.263	0.0032	86.838	85.6505	87.4689	1.81837	0.621551	-559.737	1.01212	-69.9486	0.555938
194	USV	TRUE	0.79088	161.062	161.069	0.0068	62.6922	61.6532	63.0188	1.36563	0.432406	-61.7345	1.11507	-57.1226	0.861406
195	USV	TRUE	0.950399	161.212	161.216	0.0036	66.5928	66.5823	66.8994	0.317093	0.139292	-93.5162	1.00296	-45.0292	0.915699
196	USV	TRUE	0.936458	161.378	161.432	0.0544	49.112	48.1875	62.3771	14.1896	6.51323	-259.465	1.00221	-62.9925	0.655894
197	USV	TRUE	0.756777	174.95	174.962	0.012	84.1189	82.4415	85.4633	3.02176	0.884023	-93.4739	1.21093	-70.0926	0.658145
198	USV	TRUE	0.620252	175.069	175.07	0.0016	90.9413	90.1219	92.1169	1.99501	0.792986	-1246.88	1.00415	-66.9569	0.718181
199	USV	TRUE	0.812919	175.228	175.231	0.0028	83.6147	82.2936	84.8023	2.50861	0.881731	-899.466	1.00052	-65.1706	0.707786
200	USV	TRUE	0.955789	178.98	178.997	0.0168	84.526	82.5221	85.3571	2.83501	0.788633	31.2967	1.10708	-67.3444	0.590225
201	USV	TRUE	0.713695	195.864	195.881	0.0168	90.0929	83.5245	91.6812	8.15669	2.57937	-479.911	1.09017	-64.6162	0.722021
202	USV	TRUE	0.871009	196.16	196.162	0.0016	88.3629	84.3372	91.3198	6.98254	2.77139	-4364.09	1.00046	-61.5477	0.849941
203	USV	TRUE	0.840822	196.333	196.34	0.0068	91.0469	85.1744	91.7599	6.58554	2.30089	-996.087	1.00665	-63.1131	0.688934
204	USV	TRUE	0.802175	196.615	196.639	0.0236	88.0324	82.9929	92.993	10.0001	2.86459	-402.115	1.06128	-60.7008	0.789346
205	USV	TRUE	0.873567	204.414	204.416	0.0024	85.8199	84.6176	86.8887	2.27111	0.818164	-946.295	1.00054	-65.0874	0.765624
206	USV	TRUE	0.988266	204.474	204.949	0.475	85.436	63.4792	87.8618	24.3826	8.74218	31.0744	1.32117	-65.5053	0.663958
207	USV	TRUE	0.815938	212.803	212.837	0.0344	74.8517	69.04	75.2017	6.16166	1.83815	-167.45	1.02628	-73.6826	0.496266
208	USV	TRUE	0.951088	219.989	220.004	0.0152	91.0281	89.759	93.841	4.08206	1.04873	-220.066	1.02467	-60.3443	0.76984
209	USV	TRUE	0.942965	220.22	220.221	0.0016	91.4945	91.1739	92.1714	0.997506	0.403004	-623.441	1.0194	-59.0348	0.831283
210	USV	TRUE	0.876952	222.018	222.061	0.0432	90.7791	78.5741	91.7233	13.1492	4.99296	-313.9	1.04863	-65.0762	0.694371
211	USV	TRUE	0.776224	222.153	222.155	0.002	65.0299	64.7404	65.3461	0.605629	0.218335	-290.727	1.00254	-49.744	0.840438
212	USV	TRUE	0.810214	222.36	222.362	0.0024	49.1446	47.7418	50.0129	2.27111	0.825203	-946.295	1.00896	-61.1531	0.704303
213	USV	TRUE	0.888336	222.593	222.603	0.01	91.3301	89.5785	92.9995	3.42099	1.05456	-344.213	1.00618	-58.4553	0.767453
214	USV	TRUE	0.665233	229.594	229.597	0.0024	82.4154	82.0815	82.4526	0.371096	0.138851	-139.161	1.01913	-67.9545	0.657118
215	USV	TRUE	0.933698	229.801	229.815	0.0132	86.1652	84.6281	93.6149	8.98682	4.1591	-665.817	1.00263	-63.8506	0.695808
216	USV	TRUE	0.92819	230.088	230.098	0.0104	85.2093	84.2519	86.6343	2.38244	0.643511	110.694	1.20823	-60.2432	0.795171
217	USV	TRUE	0.942297	240.153	240.162	0.0084	85.7205	84.779	86.4213	1.64229	0.417609	-170.185	1.01173	-56.3592	0.838393
218	USV	TRUE	0.744798	294.285	294.289	0.0036	75.8411	74.431	76.8654	2.43439	0.828281	-681.467	1.00367	-66.3491	0.645233
219	USV	TRUE	0.798215	297.928	297.933	0.0052	94.8619	93.6554	95.1989	1.54347	0.55475	-299.985	1.00283	-69.4286	0.583116
220	USV	TRUE	0.721352	360.901	360.914	0.0136	67.6674	66.4354	68.3205	1.88517	0.445033	-53.5491	1.06527	-55.3932	0.785618
221	USV	TRUE	0.718864	361.415	361.425	0.0096	94.6384	93.0798	95.6509	2.57112	0.855671	-76.4656	1.25648	-68.3602	0.648189
222	USV	TRUE	0.652503	361.593	361.598	0.0044	86.9117	85.4347	88.2773	2.8426	1.00239	-693.015	1.00648	-68.8805	0.605648
223	USV	TRUE	0.654397	361.761	361.766	0.0044	90.8647	88.4883	91.7064	3.21814	1.26887	-754.817	1.00882	-74.6533	0.52755
224	USV	TRUE	0.683339	361.845	361.851	0.0052	55.0801	52.4602	55.9336	3.47346	1.25205	-720.579	1.05557	-63.0627	0.673866
225	USV	TRUE	0.647662	362.197	362.2	0.0028	89.1469	88.3231	89.8372	1.51407	0.520378	-530.137	1.00186	-65.8932	0.695906
226	USV	TRUE	0.672382	362.366	362.379	0.0136	81.2764	80.6506	90.0034	9.35276	3.98832	-683.952	1.0002	-70.0527	0.574019
227	USV	TRUE	0.611312	362.616	362.621	0.0056	70.9611	70.3674	71.0057	0.638285	0.181744	-49.0377	1.04219	-68.8986	0.598055
228	USV	TRUE	0.82015	363.365	363.379	0.014	89.2096	88.0599	89.8299	1.76997	0.435162	29.5543	1.07437	-70.0863	0.597139
229	USV	TRUE	0.842357	363.588	363.598	0.0092	87.404	87.0985	88.2039	1.10544	0.407662	39.0484	1.07939	-65.8928	0.691371
230	USV	TRUE	0.685179	364.124	364.128	0.0036	77.4921	74.3823	79.0285	4.64612	1.51227	-1217.42	1.01992	-63.802	0.764808
231	USV	TRUE	0.866471	364.331	364.353	0.0216	54.0158	52.4638	86.0587	33.5949	17.0568	1596.37	1.07929	-62.5041	0.778926
232	USV	TRUE	0.956715	364.519	364.526	0.0064	85.1353	83.02	86.4564	3.43635	1.03164	-505.482	1.01061	-57.1781	0.779459
233	USV	TRUE	0.863784	364.751	364.766	0.0144	52.7927	51.4935	53.3646	1.87115	0.591485	-95.7349	1.03738	-61.4586	0.773668
234	USV	TRUE	0.639556	364.787	364.827	0.04	60.4228	43.3969	69.3884	25.9916	5.45376	-130.323	7.64247	-93.3337	0.159973
235	USV	TRUE	0.827223	365.126	365.138	0.012	55.3677	53.3193	57.3548	4.03551	1.23846	-333.032	1.00958	-60.8039	0.713979
236	USV	TRUE	0.727409	365.471	365.474	0.0028	52.8702	52.603	53.271	0.667973	0.246149	-249.165	1.00352	-65.6872	0.695852
237	USV	TRUE	0.786987	365.777	365.782	0.0056	55.1985	52.8828	56.0743	3.19143	0.996522	540.077	1.03152	-70.1321	0.642357
238	USV	TRUE	0.78349	367.121	367.133	0.012	58.8111	57.7795	59.1229	1.34337	0.365527	-85.3502	1.02986	-56.1878	0.84677
239	USV	TRUE	0.859125	367.216	367.218	0.0016	59.9743	59.6982	60.0722	0.374065	0.153618	233.791	1.01068	-59.97	0.756756
240	USV	TRUE	0.77969	367.347	367.35	0.0024	62.4153	61.6138	62.7493	1.13555	0.420241	-473.147	1.02178	-56.1106	0.77136
241	USV	TRUE	0.701006	367.628	367.632	0.0044	71.5232	69.0591	72.4287	3.36955	1.03659	-293.763	1.77722	-69.8827	0.673481
242	USV	TRUE	0.879168	367.793	367.82	0.0264	62.3112	58.0702	62.5382	4.468	1.23396	-125.896	1.04972	-58.3875	0.794133
243	USV	TRUE	0.681024	367.982	367.989	0.0076	90.3392	85.5589	90.8147	5.2558	2.01052	-708.607	1.00298	-66.6371	0.703567
244	USV	TRUE	0.650629	368.836	368.845	0.0088	59.92	58.2652	63.5806	5.3154	1.87489	-621.826	1.00347	-70.2335	0.47411
245	USV	TRUE	0.731698	369.45	369.476	0.0252	66.0383	59.0596	87.4573	28.3977	9.19084	879.805	1.53305	-62.0835	0.716815
246	USV	TRUE	0.811288	369.641	369.645	0.0036	88.5633	87.1605	89.966	2.80549	0.943781	-779.302	1	-63.658	0.705396
247	USV	TRUE	0.887838	369.817	369.837	0.0204	93.1165	91.0457	98.3032	7.25745	2.13523	-310.644	1.09554	-64.0508	0.768355
248	USV	TRUE	0.841567	370.484	370.494	0.0108	83.9779	79.157	86.6201	7.46314	2.30521	-696.734	1.01442	-62.9482	0.713607
249	USV	TRUE	0.730272	370.971	370.974	0.0024	80.212	79.6108	80.8131	1.20235	0.432896	-500.98	1	-63.4136	0.70303
250	USV	TRUE	0.77289	371.174	371.18	0.006	70.7216	70.4099	70.8107	0.400784	0.138808	-8.23847	1.02426	-62.3388	0.768006
251	USV	TRUE	0.751321	373.342	373.345	0.0032	69.133	67.9033	69.5505	1.64724	0.640568	-514.178	1.00001	-72.0845	0.582023
252	USV	TRUE	0.700866	373.434	373.459	0.0252	77.7092	59.813	85.5832	25.7703	11.0393	887.794	1.53944	-61.3023	0.786295
253	USV	TRUE	0.890158	373.574	373.589	0.0156	67.2325	62.0074	67.8411	5.83363	1.53233	-194.265	1.2583	-50.7928	0.871785
254	USV	TRUE	0.939781	373.824	373.832	0.0084	79.3595	75.8712	82.8404	6.96918	2.00508	-769.411	1.00826	-65.1693	0.728447
255	USV	TRUE	0.962902	374.02	374.025	0.0056	66.06	65.7332	66.3207	0.587507	0.230846	-94.3477	1.00437	-44.9069	0.91358
256	USV	TRUE	0.800548	374.352	374.354	0.002	53.5349	53.0851	53.9847	0.899537	0.320169	-425.594	1.00633	-47.6673	0.927228
257	USV	TRUE	0.780179	374.534	374.553	0.0188	50.3473	43.7451	88.713	44.9679	17.3805	1858.49	2.38819	-60.9516	0.696295
258	USV	TRUE	0.803135	374.734	374.76	0.026	56.3069	54.9042	57.3999	2.49576	0.646742	-52.4411	1.05934	-46.4735	0.868486
259	USV	TRUE	0.91992	374.891	374.893	0.0024	52.5217	52.3881	52.7889	0.400784	0.146947	-166.993	1.00302	-57.7472	0.719845
260	USV	TRUE	0.825451	376.138	376.141	0.0032	55.8179	54.4523	56.9535	2.50119	0.841476	-766.932	1.00174	-69.4702	0.672304
261	USV	TRUE	0.833688	379.226	379.228	0.002	99.2084	98.5449	99.8452	1.30032	0.516087	-686.422	1.00807	-71.9322	0.600283
262	USV	TRUE	0.885821	379.568	379.569	0.0016	90.2523	89.3795	90.3681	0.9886	0.403004	-545.511	1.14964	-61.801	0.793305
263	USV	TRUE	0.686873	380.08	380.098	0.018	89.5661	73.3782	90.3027	16.9245	7.3043	-1124.21	1.06866	-67.9034	0.596341
264	USV	TRUE	0.693897	381.463	381.472	0.0084	91.2848	58.2137	91.6867	33.4729	15.3423	4148.18	1.06837	-66.6357	0.633179
265	USV	TRUE	0.785389	384.505	384.507	0.0016	79.0427	78.4726	79.9689	1.49626	0.597287	-935.162	1.00886	-62.2955	0.796361
266	USV	TRUE	0.937247	384.658	384.66	0.0016	87.8975	86.6684	88.414	1.74564	0.709855	-1091.02	1.02644	-65.1086	0.650101
267	USV	TRUE	0.957771	384.879	384.88	0.0016	77.0305	76.5406	79.7469	3.20627	1.34593	-1948.25	1.10057	-65.4458	0.739177
268	USV	TRUE	0.826379	385.019	385.021	0.0024	82.1444	81.0089	84.6159	3.60705	1.32805	-1502.94	1.01788	-65.9543	0.715016
269	USV	TRUE	0.961473	385.173	385.184	0.0108	63.6141	63.4196	63.8123	0.392724	0.148323	0.763968	1.01941	-59.0466	0.708215
270	USV	TRUE	0.771558	385.348	385.37	0.0224	89.0294	60.1397	90.1112	29.9715	14.6597	1330.98	1.07216	-61.5793	0.729374
271	USV	TRUE	0.902129	385.493	385.498	0.0052	67.4785	67.1223	67.7531	0.630863	0.170678	-57.7442	1.03285	-53.2876	0.778473
272	USV	TRUE	0.874133	388.298	388.309	0.0112	61.5384	60.5884	61.8501	1.26173	0.336613	-51.0394	1.03726	-54.0991	0.864123
273	USV	TRUE	0.790638	388.463	388.481	0.0176	62.5495	59.3895	62.8293	3.43978	1.54634	178.895	1.01878	-60.2351	0.69519
274	USV	TRUE	0.874685	388.647	388.673	0.0252	64.8333	64.1965	89.4807	25.2842	12.3751	1147.21	1.13887	-62.2374	0.644687
275	USV	TRUE	0.905541	389.723	389.729	0.006	77.1794	74.4258	78.4782	4.05237	1.59677	791.144	1.15896	-63.8297	0.776316
276	USV	TRUE	0.907291	389.838	389.853	0.0144	64.1834	61.0587	65.3709	4.31214	1.4149	-317.226	1.01953	-55.5967	0.794432
277	USV	TRUE	0.962363	389.996	390.001	0.0048	64.5001	64.1111	64.8091	0.69798	0.262065	-145.677	1.00328	-54.6095	0.834297
278	USV	TRUE	0.818754	390.167	390.217	0.05	61.9633	56.5213	81.3905	24.8692	8.11957	426.803	1.23822	-62.7642	0.716997
279	USV	TRUE	0.793263	390.404	390.411	0.0064	74.3953	71.3152	78.8484	7.53325	2.4348	-1195.38	1.00859	-68.8153	0.662646
280	USV	TRUE	0.748358	391.715	391.726	0.0112	87.8667	83.9606	89.5812	5.62066	1.65076	-462.393	1.00661	-71.1096	0.588349
281	USV	TRUE	0.664863	391.912	391.915	0.0032	90.9907	89.7438	92.2376	2.49377	0.853682	-779.302	1	-68.8127	0.594714
282	USV	TRUE	0.987198	392.071	392.132	0.0604	62.539	52.8764	77.6887	24.8123	9.48497	341.666	1.40704	-67.1729	0.590148
283	USV	TRUE	0.602709	392.314	392.326	0.0128	96.8391	87.8198	99.373	11.5532	4.27446	-897.472	1.80144	-77.4616	0.451207
284	USV	TRUE	0.779839	392.456	392.466	0.0104	64.3345	61.5719	65.432	3.86008	1.36271	-351.055	1.10083	-66.3235	0.637048
285	USV	TRUE	0.783321	392.625	392.647	0.022	93.0473	62.8751	94.4688	31.5937	11.4393	151.294	4.01848	-69.1031	0.546537
286	USV	TRUE	0.716639	393.421	393.424	0.0032	82.5735	81.1545	84.2476	3.09316	1.12723	-961.527	1.00119	-59.4706	0.833299
287	USV	TRUE	0.975173	393.591	393.596	0.0056	88.7133	85.4821	90.1803	4.69821	1.73739	897.456	1.05023	-68.6429	0.696049
288	USV	TRUE	0.743689	394.129	394.131	0.002	90.4304	89.6645	91.4992	1.8347	0.67271	-893.175	1.00595	-69.472	0.63541
289	USV	TRUE	0.802764	394.306	394.308	0.002	81.8997	79.8112	88.2366	8.42537	3.26676	-3932.77	1.30735	-62.7406	0.796584
290	USV	TRUE	0.673776	396.464	396.469	0.0044	89.1761	87.521	90.4155	2.89455	0.944186	-652.402	1.00358	-69.2282	0.669137
291	USV	TRUE	0.669525	396.664	396.669	0.0056	82.3209	80.9033	84.6514	3.74807	1.19766	-662.406	1.01485	-68.3862	0.54417
292	USV	TRUE	0.906235	396.806	396.818	0.0112	62.0739	58.3184	63.7142	5.39574	1.7281	-495.532	1.02168	-62.2121	0.645096
293	USV	TRUE	0.878732	397.012	397.024	0.0124	66.119	64.0186	66.6741	2.6555	0.819131	-160.69	1.04379	-64.7173	0.710688
294	USV	TRUE	0.90709	397.187	397.195	0.008	64.7068	63.3953	65.5106	2.11525	0.70175	-268.274	1.00399	-66.244	0.659221
295	USV	TRUE	0.654955	397.554	397.556	0.0016	66.3764	65.851	66.7238	0.872818	0.347517	-545.511	1.00577	-72.8076	0.595071
296	USV	TRUE	0.625734	398.904	398.919	0.0144	83.608	83.3279	84.6656	1.33771	0.422439	-56.2622	1.04204	-71.2632	0.540365
297	USV	TRUE	0.797868	399.269	399.287	0.018	84.7561	58.9632	87.3739	28.4107	13.3741	1742.32	1.26632	-64.4512	0.65067
298	USV	TRUE	0.685545	401.016	401.023	0.0072	73.9452	72.9677	74.166	1.19828	0.499576	-143.262	1.02303	-71.1803	0.571125
299	USV	TRUE	0.986129	401.194	401.217	0.0232	86.7854	85.4617	90.0562	4.59454	1.59772	137.689	1.06307	-67.4544	0.703876
300	USV	TRUE	0.642252	402.735	402.737	0.002	87.5926	81.0955	89.4496	8.35411	3.27414	-4055.55	1.15824	-67.307	0.700091
301	USV	TRUE	0.751241	403.219	403.24	0.0212	73.3678	72.1997	74.6815	2.48179	0.654528	-96.4887	1.01239	-59.9631	0.700543
302	USV	TRUE	0.757221	403.364	403.4	0.0356	68.603	66.2411	90.1629	23.9218	8.49466	666.988	1.14046	-60.6521	0.771229
303	USV	TRUE	0.988674	403.53	403.537	0.0068	55.0691	52.3021	59.1146	6.81245	2.45369	-976.073	1.00427	-64.0516	0.765136
304	USV	TRUE	0.860162	403.725	403.735	0.01	95.9835	93.9541	97.398	3.44385	1.29325	264.382	1.12376	-63.6152	0.709616
305	USV	TRUE	0.959052	403.951	403.956	0.0044	86.8796	79.621	87.2952	7.67427	2.64739	-1523.31	1.2448	-58.1422	0.798419
306	USV	TRUE	0.860458	404.064	404.101	0.0372	80.4533	63.0066	86.4927	23.4861	10.8623	643.71	1.36806	-63.7453	0.704217
307	USV	TRUE	0.925249	404.215	404.236	0.0212	65.2411	62.5881	65.7551	3.16693	0.860667	-60.7955	1.07853	-57.3141	0.837105
308	USV	TRUE	0.903455	404.43	404.432	0.002	82.9917	80.8809	84.7997	3.91877	1.56684	-2080.26	1.00543	-63.287	0.792698
309	USV	TRUE	0.943961	404.54	404.55	0.01	65.2597	64.9925	67.1967	2.20419	0.60998	-229.343	1.0062	-61.1453	0.768991
310	USV	TRUE	0.660186	405.09	405.094	0.004	77.9001	77.4028	78.0188	0.616019	0.198995	-37.2783	1.07868	-68.1791	0.639975
311	USV	TRUE	0.989303	405.252	405.266	0.0136	64.4695	63.5863	65.6573	2.07101	0.477128	82.6423	1.06971	-56.8701	0.843372
312	USV	TRUE	0.870178	406.588	406.594	0.0056	78.1432	74.3803	79.9912	5.61097	1.81861	-998.05	1.01941	-65.0043	0.77632
313	USV	TRUE	0.970032	406.654	406.658	0.0032	70.6626	69.2599	70.9001	1.64024	0.547187	364.911	1.2203	-57.4556	0.86028
314	USV	TRUE	0.800423	406.752	406.852	0.1004	57.0567	50.4263	86.4253	35.999	9.60872	0.0994044	1.66793	-51.1086	0.870842
315	USV	TRUE	0.978558	407.012	407.037	0.0248	55.4756	48.9658	76.9034	27.9376	6.47203	74.3616	1.72145	-35.2929	0.918493
316	USV	TRUE	0.882188	407.146	407.148	0.002	58.053	56.9442	58.5028	1.5586	0.602497	779.302	1.03522	-67.2386	0.582419
317	USV	TRUE	0.864453	407.317	407.319	0.002	54.5477	54.5477	54.5477	1.42109e-14	9.53293e-15	4.97276e-12	1	-62.1309	0.758447
318	USV	TRUE	0.866074	407.479	407.482	0.0032	90.6544	88.5837	92.5767	3.99299	1.31496	1198.33	1.00224	-61.3659	0.791761
319	USV	TRUE	0.817992	407.772	407.815	0.0424	65.1919	55.2908	74.7414	19.4506	9.83462	446.001	1.02789	-55.8701	0.78688
320	USV	TRUE	0.80419	407.94	407.943	0.0032	61.2861	60.6033	61.531	0.92774	0.341308	298.423	1.02399	-49.2003	0.916804
321	USV	TRUE	0.956213	408.118	408.126	0.0076	75.6382	73.4858	77.7608	4.27503	1.29785	548.134	1.00294	-61.4361	0.796471
322	USV	TRUE	0.782066	409.156	409.165	0.0092	89.5568	88.1466	89.9798	1.83321	0.489185	15.6022	1.11322	-62.9095	0.709598
323	USV	TRUE	0.940379	409.484	409.499	0.0144	80.5475	78.7933	83.6276	4.83426	1.26126	-303.077	1.03229	-60.8645	0.784305
324	USV	TRUE	0.926714	409.62	409.631	0.0112	81.807	78.7362	82.2004	3.46415	0.829888	-282.052	1.02202	-61.5961	0.774654
325	USV	TRUE	0.899639	410.601	410.614	0.0136	82.2014	77.4737	88.7104	11.2368	3.53447	-851.78	1.02514	-53.2155	0.849214
326	USV	TRUE	0.944023	410.744	410.773	0.0296	94.1493	87.0391	99.2347	12.1956	3.99672	-328.238	1.34361	-59.8107	0.794026
327	USV	TRUE	0.718933	411.239	411.255	0.016	88.8941	87.6653	91.9223	4.25697	1.23547	-184.805	1.10032	-55.1823	0.775076
328	USV	TRUE	0.743658	411.379	411.381	0.0016	82.7942	82.7942	82.7942	1.42109e-14	6.40475e-15	7.2656e-12	1	-61.7704	0.763481
329	USV	TRUE	0.939978	411.539	411.55	0.0112	59.236	56.7645	59.5774	2.81291	0.892364	-239.96	1.03341	-57.5468	0.839827
330	USV	TRUE	0.799429	411.684	411.691	0.0068	63.6017	60.2099	64.3159	4.106	1.22896	-316.88	1.47022	-63.6619	0.705591
331	USV	TRUE	0.945154	411.845	411.873	0.0284	82.8244	81.4558	83.4287	1.97287	0.616487	-19.4279	1.06353	-70.6092	0.58189
332	USV	TRUE	0.805751	412.019	412.027	0.008	67.5393	66.453	68.1815	1.72857	0.560194	-116.662	1.16641	-57.5369	0.846776
333	USV	TRUE	0.848666	412.181	412.19	0.0088	68.7418	65.5841	69.3976	3.81348	1.20409	-432.249	1.12558	-58.8376	0.773743
334	USV	TRUE	0.929657	412.529	412.565	0.036	93.3694	92.0206	99.5374	7.51684	2.71554	-185.419	1.02009	-64.3055	0.699317
335	USV	TRUE	0.773075	412.702	412.712	0.01	64.2424	60.6724	65.8049	5.13245	1.70854	-443.295	1.14049	-62.2625	0.701606
336	USV	TRUE	0.748888	414.747	414.758	0.0112	90.9282	89.9501	91.56	1.60992	0.526685	-4.52318	1.08279	-69.6722	0.588881
337	USV	TRUE	0.803947	414.941	414.946	0.0044	91.9508	91.2606	92.5639	1.30338	0.396114	-283.004	1.00391	-64.9136	0.651468
338	USV	TRUE	0.909542	415.643	415.691	0.0484	81.5803	71.6156	94.0066	22.391	9.72421	-428.273	1.14603	-62.7448	0.716353
339	USV	TRUE	0.956832	415.838	415.85	0.0116	75.7316	74.2791	76.5653	2.28617	0.812614	-140.745	1.05974	-59.1403	0.831789
340	USV	TRUE	0.869184	416.015	416.058	0.0432	60.2293	57.2011	61.0184	3.81735	1.07949	-29.8081	1.04358	-51.7495	0.84104
341	USV	TRUE	0.685787	416.189	416.221	0.0312	63.5054	62.8888	92.0999	29.2112	9.12571	966.115	1.08403	-47.6693	0.837388
342	USV	TRUE	0.900532	416.355	416.36	0.0048	65.4744	64.94	65.5783	0.638285	0.196261	-43.0227	1.0573	-51.4007	0.777858
343	USV	TRUE	0.990231	418.101	418.401	0.3	71.4586	64.8344	79.6665	14.8321	5.27253	-49.349	1.00126	-57.6952	0.761623
344	USV	TRUE	0.635145	419.239	419.253	0.0136	89.3728	88.126	91.539	3.41302	1.11425	-137.394	1.1743	-66.7223	0.692336
345	USV	TRUE	0.735365	422.292	422.309	0.0172	57.0686	52.8395	85.6527	32.8132	11.3791	1677.17	1.78415	-52.3877	0.841604
346	USV	TRUE	0.926548	422.448	422.528	0.08	58.0922	55.4707	81.195	25.7243	6.29412	152.419	1.36557	-47.0192	0.846945
347	USV	TRUE	0.942031	422.637	422.704	0.0668	59.7116	56.3652	88.5567	32.1915	8.73676	-0.278061	1.48688	-45.8334	0.868874
348	USV	TRUE	0.917472	422.831	422.865	0.0348	61.2872	53.0852	74.7488	21.6636	7.96018	335.173	1.41775	-41.8484	0.916068
349	USV	TRUE	0.889999	422.994	423.022	0.0276	52.2116	51.2616	53.1616	1.90001	0.473996	52.731	1.02149	-51.2848	0.880262
350	USV	TRUE	0.85172	423.182	423.198	0.016	93.6934	89.1141	98.9359	9.82181	3.36122	415.901	1.54456	-67.61	0.706762
351	USV	TRUE	0.820952	423.361	423.367	0.006	92.7252	89.7416	94.7439	5.00238	1.56767	818.049	1.00706	-61.9706	0.795934
352	USV	TRUE	0.846171	423.573	423.6	0.0276	84.2955	74.3206	91.1793	16.8587	4.27458	-479.86	1.13103	-65.8887	0.710872
353	USV	TRUE	0.739324	423.706	423.746	0.0392	58.0216	51.3395	76.183	24.8434	6.72158	416.425	1.45962	-56.6769	0.793368
354	USV	TRUE	0.711859	423.868	423.895	0.0276	60.7712	53.4757	67.0947	13.619	6.67483	-498.379	1.00425	-61.8239	0.658028
355	USV	TRUE	0.725477	424.055	424.062	0.0072	57.3063	54.1891	59.518	5.32894	1.61246	-712.309	1.00708	-61.2002	0.724081
356	USV	TRUE	0.742964	424.204	424.212	0.008	57.2786	54.1317	59.4087	5.27699	1.65379	-662.913	1.00689	-62.6013	0.800761
357	USV	TRUE	0.664621	425.292	425.302	0.0108	87.1905	83.1975	89.6294	6.43188	1.82088	-519.772	1.02836	-63.7673	0.718752
358	USV	TRUE	0.901683	425.525	425.527	0.002	84.3034	82.6157	85.056	2.44033	0.91251	-1183.9	1.02185	-57.9954	0.838904
359	USV	TRUE	0.737972	427.599	427.604	0.0048	74.4245	73.3167	78.024	4.7073	2.0594	-976.631	1.00111	-66.6308	0.756828
360	USV	TRUE	0.784613	427.788	427.79	0.0024	88.2743	87.6063	88.7419	1.13555	0.410963	-473.147	1.00398	-64.1635	0.640974
361	USV	TRUE	0.681494	427.944	427.946	0.002	61.2101	59.9543	61.8603	1.90595	0.744743	-977.149	1.02218	-65.1983	0.687982
362	USV	TRUE	0.756742	428.073	428.09	0.0176	63.5634	58.8774	64.7992	5.92179	2.00898	-224.949	1.15989	-59.1562	0.793353
363	USV	TRUE	0.612686	428.138	428.146	0.0076	58.3713	55.7589	59.7821	4.02318	1.86224	489.894	1.05417	-78.3314	0.457657
364	USV	TRUE	0.958854	428.287	428.289	0.0016	54.8836	54.6075	54.9815	0.374065	0.153618	233.791	1.01068	-47.0009	0.922688
365	USV	TRUE	0.969073	428.469	428.471	0.0028	53.9424	53.4154	54.3357	0.920318	0.319888	-325.151	1.0024	-59.8157	0.647819
366	USV	TRUE	0.894376	428.667	428.674	0.0072	52.3661	50.6219	53.1528	2.53088	0.802145	-347.854	1.01415	-60.1597	0.794385
367	USV	TRUE	0.939114	428.866	428.882	0.016	54.4682	53.1024	55.6419	2.53943	0.769518	-92.4465	1.07385	-58.0698	0.706411
368	USV	TRUE	0.948407	429.048	429.074	0.0268	54.8815	53.5307	56.9993	3.46857	1.15399	-130.1	1.05009	-55.8626	0.850113
369	USV	TRUE	0.88493	429.226	429.24	0.014	54.2293	53.2317	54.9743	1.74259	0.523146	-22.3617	1.08507	-58.0264	0.859608
370	USV	TRUE	0.983662	429.393	429.396	0.0032	56.2375	54.8274	57.0094	2.18204	0.700249	626.225	1.02078	-63.4958	0.778389
371	USV	TRUE	0.965391	429.535	429.549	0.0144	56.5087	55.8482	56.8501	1.00196	0.294728	28.536	1.02135	-54.2876	0.861311
372	USV	TRUE	0.737185	431.344	431.347	0.0028	59.8683	58.9925	61.2785	2.28595	0.762721	-766.932	1.01666	-73.173	0.595645
373	USV	TRUE	0.741599	431.709	431.752	0.0436	58.5211	58.1281	74.7528	16.6247	7.88048	378.555	1.01422	-69.8935	0.522609
374	USV	TRUE	0.724403	431.915	431.927	0.0112	87.0599	74.4423	87.8103	13.368	4.51717	-1238.43	1.0097	-69.3918	0.597992
375	USV	TRUE	0.750277	434.68	434.693	0.0136	95.7142	94.5712	96.7875	2.21629	0.596481	19.361	1.11438	-72.4029	0.539926
376	USV	TRUE	0.756633	438.942	438.947	0.0048	87.551	86.6827	87.9073	1.22462	0.386968	47.2026	1.1705	-67.5132	0.669951
377	USV	TRUE	0.796967	441.665	441.676	0.0104	58.1303	56.7476	58.3827	1.63509	0.542872	-155.005	1.02365	-62.488	0.594062
378	USV	TRUE	0.813203	441.863	441.865	0.002	85.9777	85.1984	86.757	1.5586	0.583176	-779.302	1	-65.2248	0.705508
379	USV	TRUE	0.697114	442.064	442.07	0.0064	87.8238	85.5602	88.7516	3.19143	0.930498	-445.133	1.03128	-64.68	0.729783
380	USV	TRUE	0.67699	450.995	451.055	0.0604	86.8811	85.7548	90.6754	4.92053	1.8267	-68.2692	1.01011	-69.9506	0.529851
381	USV	TRUE	0.698778	451.609	451.621	0.012	87.9513	85.3462	91.5189	6.17263	1.91442	-470.031	1.00916	-68.0912	0.600692
382	USV	TRUE	0.965718	455.242	455.268	0.026	59.2478	57.5414	59.7451	2.2037	0.463814	-44.6002	1.01783	-53.7277	0.712285
383	USV	TRUE	0.649032	455.482	455.484	0.002	86.5363	85.7436	87.0261	1.28251	0.503743	-665.428	1.01432	-63.4405	0.697494
384	USV	TRUE	0.762586	455.745	455.752	0.0068	88.9958	86.0345	90.1685	4.13401	1.2809	-581.537	1.02989	-66.5909	0.646369
385	USV	TRUE	0.802537	475.941	475.947	0.0064	82.0673	81.2633	82.3538	1.09057	0.324005	-66.9037	1.07474	-71.5188	0.54648
386	USV	TRUE	0.879632	497.485	497.492	0.0072	91.0893	90.1168	92.002	1.88517	0.555409	-223.348	1.00853	-64.1286	0.699822
387	USV	TRUE	0.720953	497.671	497.674	0.0036	90.3567	89.9033	91.4435	1.54014	0.533517	-417.405	1.00292	-61.8078	0.759604
388	USV	TRUE	0.888401	498.555	498.74	0.185	61.0689	59.0636	88.9238	29.8602	12.7245	157.777	1.23308	-62.6291	0.600549
389	USV	TRUE	0.787966	514.092	514.095	0.0032	58.3378	56.6456	60.0374	3.39182	1.18094	-1077.72	1.00057	-66.7009	0.666606
390	USV	TRUE	0.958051	519.294	519.313	0.0188	67.7652	65.1675	68.3227	3.15517	0.846657	-87.1536	1.0584	-55.1532	0.836584
391	USV	TRUE	0.896151	519.49	519.502	0.0112	58.698	56.746	60.5386	3.7926	1.17834	-345.485	1.00461	-55.9016	0.768808
392	USV	TRUE	0.912419	519.685	519.718	0.0324	66.074	57.1306	67.3797	10.2492	3.61401	-341.055	1.04264	-54.6568	0.770179
393	USV	TRUE	0.690464	519.915	519.925	0.0096	87.2417	78.2085	87.9921	9.78363	3.48635	-1046.51	1.00462	-65.725	0.687341
394	USV	TRUE	0.829768	522.153	522.171	0.0184	87.5213	86.6337	88.0059	1.37227	0.513722	-32.4987	1.05518	-70.3963	0.690716
395	USV	TRUE	0.912023	522.541	522.547	0.0056	64.2082	63.832	64.6779	0.84588	0.293137	-151.351	1.00356	-53.7681	0.83693
