# Supplementary material for: Bazedoxifene reverses sexually dimorphic autistic-like abnormalities in biallelic MDGA1-mutant mice
Source: EMBO Mol Med. 2026 Mar 20;18(4):1358–98. doi: 10.1038/s44321-026-00402-y (PMC13084050; doi:10.1038/s44321-026-00402-y)
Supplement: Supplementary file 17 — Source data Fig. 3 [file 44321_2026_402_MOESM17_ESM.zip › Panel C/Batch1/P9/P9_WT_475.xlsx]

## Sheet: Sheet1
ID	Label	Accepted	Score	Begin Time (s)	End Time (s)	Call Length (s)	Principal Frequency (kHz)	Low Freq (kHz)	High Freq (kHz)	Delta Freq (kHz)	Frequency Standard Deviation (kHz)	Slope (kHz/s)	Sinuosity	Mean Power (dB/Hz)	Tonality
1	USV	TRUE	0.914304	5.98724	5.98884	0.0016	58.7653	57.7678	59.0503	1.28251	0.516259	-623.441	1.32433	-57.5891	0.853613
2	USV	TRUE	0.842064	8.65382	8.67022	0.0164	55.1036	52.9374	64.3671	11.4298	4.91865	-741.461	1.23839	-63.9691	0.712341
3	USV	TRUE	0.902979	8.78302	8.82462	0.0416	69.2787	64.1701	74.4762	10.3061	5.57691	249.466	1.00337	-63.6015	0.692794
4	USV	TRUE	0.990454	9.02182	9.02502	0.0032	74.6363	73.5304	75.0816	1.55118	0.550137	66.488	1.56755	-59.6139	0.799004
5	USV	TRUE	0.85072	9.17575	9.17775	0.002	57.234	56.2365	58.5076	2.27111	0.900879	1195.99	1.00918	-72.1367	0.652842
6	USV	TRUE	0.807852	10.2993	10.3125	0.0132	62.9891	57.6318	63.6422	6.01048	1.85738	-407.209	1.14535	-61.4541	0.787599
7	USV	TRUE	0.773605	10.3409	10.3429	0.002	84.0776	83.8817	84.1845	0.302814	0.137361	-1.70847e-12	1.09531	-68.0435	0.70574
8	USV	TRUE	0.840328	10.4697	10.4753	0.0056	68.7666	67.824	69.108	1.28399	0.411111	-46.0557	1.20126	-57.2878	0.856622
9	USV	TRUE	0.933038	11.4656	11.4672	0.0016	59.4154	58.89	59.7628	0.872818	0.347517	545.511	1.00577	-59.9583	0.792417
10	USV	TRUE	0.792414	11.594	11.618	0.024	65.4486	60.3278	66.2428	5.91498	2.24136	-249.006	1.06384	-61.8878	0.796735
11	USV	TRUE	0.897219	11.7696	11.7724	0.0028	62.055	61.0998	62.8808	1.78102	0.670396	-635.184	1.00079	-61.5412	0.833221
12	USV	TRUE	0.895977	11.9324	11.9452	0.0128	58.4958	56.6107	59.4607	2.84991	0.928241	-212.828	1.01309	-64.2624	0.725234
13	USV	TRUE	0.756257	15.5421	15.5501	0.008	58.4605	56.3824	58.8316	2.44923	0.794106	-288.346	1.0625	-62.7451	0.780344
14	USV	TRUE	0.762244	15.7165	15.7285	0.012	61.5821	58.22	62.6212	4.4012	1.44194	-361.355	1.09568	-63.106	0.718333
15	USV	TRUE	0.71288	15.8849	15.8897	0.0048	59.9874	59.0968	60.032	0.935162	0.316434	-175.761	1.029	-67.4214	0.669457
16	USV	TRUE	0.610343	20.4821	20.5093	0.0272	60.4793	53.2999	61.8272	8.52729	3.04051	-268.813	1.05413	-73.6625	0.550206
17	USV	TRUE	0.801588	20.6397	20.6701	0.0304	78.8708	60.1435	85.3966	25.2531	10.8257	758.896	1.42317	-70.1157	0.558781
18	USV	TRUE	0.885835	20.7949	20.8149	0.02	65.7482	62.3891	67.4771	5.08799	1.45271	81.9821	1.17619	-62.5015	0.655094
19	USV	TRUE	0.959714	20.9629	20.9709	0.008	78.2276	73.3185	80.5623	7.2438	2.44171	897.559	1.06761	-58.1461	0.808239
20	USV	TRUE	0.981056	22.6852	22.6912	0.006	67.95	65.5156	68.7738	3.25822	1.00811	499.288	1.05264	-55.348	0.86581
21	USV	TRUE	0.813189	24.5687	24.5767	0.008	60.2855	59.8848	61.5844	1.69962	0.546459	-13.0848	1.15817	-65.2167	0.727158
22	USV	TRUE	0.760863	25.0603	25.0635	0.0032	66.7159	66.1807	66.9252	0.744573	0.337769	-231.447	1.00026	-54.8064	0.829651
23	USV	TRUE	0.623695	26.4201	26.4229	0.0028	91.2388	89.2274	93.3837	4.15628	1.40807	1434.9	1.00201	-63.0996	0.792528
24	USV	TRUE	0.833799	34.5027	34.5067	0.004	61.5994	60.0408	62.5717	2.53088	0.910067	-678.094	1.02227	-56.6871	0.866379
25	USV	TRUE	0.877711	34.5031	34.5351	0.032	62.9605	60.8753	76.3422	15.4669	7.11063	477.788	1.13455	-56.2619	0.86275
26	USV	TRUE	0.831873	34.6539	34.6935	0.0396	62.9448	58.2684	77.0242	18.7558	6.38213	385.383	1.32378	-51.311	0.853754
27	USV	TRUE	0.758735	34.8179	34.8271	0.0092	64.4861	61.7474	64.6568	2.90939	0.835801	-252.62	1.07099	-51.071	0.845998
28	USV	TRUE	0.707614	34.9923	35.0023	0.01	67.5878	65.7575	67.6655	1.90793	0.630826	-171.509	1.0321	-40.5416	0.919253
29	USV	TRUE	0.945428	35.1679	35.1911	0.0232	65.7796	62.6104	67.9428	5.3324	2.07027	-305.082	1.06647	-54.9173	0.857572
30	USV	TRUE	0.799449	35.3763	35.3791	0.0028	64.8701	64.0314	65.976	1.94454	0.700348	-712.151	1.00468	-57.6272	0.770026
31	USV	TRUE	0.819002	35.5263	35.5515	0.0252	60.7593	59.2477	94.547	35.2993	16.5737	1484.87	1.13768	-58.4568	0.783314
32	USV	TRUE	0.921752	39.1872	39.1916	0.0044	74.9148	72.428	76.2376	3.80955	1.16215	440.704	1.72387	-59.7239	0.851658
33	USV	TRUE	0.801763	39.3076	39.31	0.0024	53.6607	51.1224	57.0674	5.94496	2.14803	-2477.07	1.00118	-59.0831	0.845843
34	USV	TRUE	0.872476	39.45	39.4568	0.0068	60.3373	58.7119	62.8014	4.08948	1.32303	-612.634	1.01361	-55.7132	0.84486
35	USV	TRUE	0.998001	39.6268	39.6824	0.0556	59.9785	59.0723	75.3412	16.2689	8.48709	281.325	1.02272	-57.7342	0.832868
36	USV	TRUE	0.784098	39.7868	39.8028	0.016	63.7011	58.4909	64.7996	6.30863	1.72211	-317.319	1.07789	-48.9454	0.854805
37	USV	TRUE	0.792716	39.9456	39.9576	0.012	62.5096	60.3721	65.9412	5.56906	1.76964	-501.4	1.01851	-51.1039	0.841507
38	USV	TRUE	0.963526	40.1031	40.1143	0.0112	65.7927	65.2294	66.2267	0.997321	0.391722	93.1347	1.01893	-59.3754	0.792599
39	USV	TRUE	0.747558	41.729	41.731	0.002	49.6514	48.5693	49.8429	1.2736	0.498862	602.448	1.09694	-63.9676	0.783283
40	USV	TRUE	0.809927	41.8514	41.8598	0.0084	64.5311	62.8686	64.7463	1.87775	0.603167	-181.483	1.06361	-59.684	0.795131
41	USV	TRUE	0.709137	42.0142	42.0374	0.0232	50.1952	48.707	64.538	15.831	6.17385	-704.497	1.03071	-64.9516	0.647884
42	USV	TRUE	0.7467	42.1753	42.1781	0.0028	51.1467	50.0408	51.9854	1.94454	0.700348	-712.151	1.00468	-51.6659	0.923964
43	USV	TRUE	0.832365	42.3473	42.3585	0.0112	66.6058	65.688	66.69	1.002	0.321653	26.7118	1.0369	-49.4045	0.918048
44	USV	TRUE	0.748189	42.5121	42.5145	0.0024	53.2672	53	53.5343	0.534378	0.192398	-222.658	1	-58.6997	0.646461
45	USV	TRUE	0.967498	42.9765	42.9801	0.0036	68.0166	63.7935	69.0557	5.26214	1.84714	1434.68	1.07948	-61.9013	0.802294
46	USV	TRUE	0.849792	44.68	44.6876	0.0076	81.4018	79.6436	88.7337	9.09004	3.11649	1169.71	1.03428	-71.2912	0.5435
47	USV	TRUE	0.762733	44.8388	44.8592	0.0204	101.896	101.731	102.074	0.342355	0.104061	-8.46137	1.00204	-71.9482	0.556651
48	USV	TRUE	0.711149	45.1371	45.1427	0.0056	69.7812	69.4295	69.7899	0.360391	0.127503	-48.36	1.00642	-61.0851	0.763944
49	USV	TRUE	0.74959	51.5111	51.5127	0.0016	60.5917	59.2825	60.7787	1.49626	0.615599	857.232	1.163	-56.7607	0.838343
50	USV	TRUE	0.794582	51.6275	51.6327	0.0052	60.5864	59.1639	61.0317	1.86781	0.623964	-356.911	1.02074	-61.9644	0.773553
51	USV	TRUE	0.646555	51.7803	51.7975	0.0172	103.166	94.3537	103.595	9.24169	4.60148	-656.136	1.10707	-70.9838	0.579928
52	USV	TRUE	0.701462	53.129	53.1342	0.0052	94.9367	93.4152	95.3227	1.90743	0.622264	-347.688	1.04587	-66.826	0.66494
53	USV	TRUE	0.934961	53.2982	53.3002	0.002	92.8461	90.998	94.3913	3.3933	1.25388	1672.48	1.00104	-61.4463	0.841788
54	USV	TRUE	0.840577	53.6018	53.6042	0.0024	105.507	104.439	106.71	2.27111	0.818164	946.295	1.00054	-64.0538	0.789066
55	USV	TRUE	0.844375	56.3719	56.3915	0.0196	88.7262	86.9157	91.7765	4.86077	1.7993	-170.724	1.15834	-67.7804	0.657941
56	USV	TRUE	0.716606	61.1988	61.2144	0.0156	51.1192	50.5774	53.6723	3.09494	0.87589	-172.311	1.02302	-46.5999	0.84564
57	USV	TRUE	0.804551	61.3616	61.378	0.0164	54.3403	52.7189	54.37	1.65112	0.500205	-63.9076	1.01945	-42.9017	0.929905
58	USV	TRUE	0.929537	61.5372	61.5616	0.0244	45.6641	40.4982	50.3399	9.84171	3.35305	-433.281	1.16852	-62.3988	0.788729
59	USV	TRUE	0.775591	61.6948	61.7024	0.0076	51.8686	51.453	52.9596	1.50665	0.514603	-209.906	1.01289	-45.5032	0.85966
60	USV	TRUE	0.865032	62.0616	62.0648	0.0032	54.0977	52.5465	57.1258	4.57933	1.77431	1586.44	1.04674	-62.9132	0.715036
61	USV	TRUE	0.74715	63.2658	63.2694	0.0036	76.0058	75.375	76.2508	0.875787	0.337296	2.22118e-12	1.22706	-57.9461	0.850201
62	USV	TRUE	0.800239	63.3802	63.3822	0.002	61.4436	61.2699	61.6172	0.347346	0.151643	-197.847	1.00936	-62.909	0.775724
63	USV	TRUE	0.805982	63.5826	63.5874	0.0048	92.2229	83.1875	92.318	9.13055	3.68769	2019.55	1.08271	-62.8911	0.770447
64	USV	TRUE	0.836406	63.7278	63.7338	0.006	61.7906	60.7515	62.1394	1.3879	0.413092	-168.467	1.06227	-61.3352	0.656653
65	USV	TRUE	0.664474	63.885	63.8986	0.0136	68.2797	60.8355	68.9848	8.14927	2.82566	-594.533	1.13344	-54.6748	0.861406
66	USV	TRUE	0.852061	65.0178	65.029	0.0112	66.7294	63.6122	67.2192	3.60705	0.992665	-232.182	1.11116	-54.2936	0.876847
67	USV	TRUE	0.944352	65.2073	65.2153	0.008	61.6824	60.1331	64.9981	4.86507	1.78306	542.273	1.03617	-67.0072	0.716168
68	USV	TRUE	0.908876	65.3585	65.3861	0.0276	103.117	97.4277	105.393	7.96568	3.61228	270.007	1.01791	-73.9697	0.541677
69	USV	TRUE	0.898685	65.8737	65.8765	0.0028	68.1303	65.7702	68.5088	2.73869	0.979459	864.124	1.20909	-64.9123	0.741115
70	USV	TRUE	0.797872	66.346	66.3584	0.0124	58.9774	54.7572	59.9599	5.20277	2.40952	-483.86	1.03502	-70.7957	0.54433
71	USV	TRUE	0.937201	66.5084	66.51	0.0016	60.9753	60.7259	61.0466	0.320627	0.129065	-155.86	1.04572	-64.2497	0.779672
72	USV	TRUE	0.604566	66.6804	66.6824	0.002	53.8939	52.4823	54.9226	2.44033	0.891902	-1183.9	1.00565	-73.2796	0.642869
73	USV	TRUE	0.730272	67.0016	67.0244	0.0228	62.4945	61.5272	93.7064	32.1792	12.8584	1421.82	1.06453	-68.5335	0.59298
74	USV	TRUE	0.885867	67.1411	67.1435	0.0024	97.145	96.0763	97.3825	1.30626	0.474539	445.315	1.18395	-63.5429	0.772059
75	USV	TRUE	0.736837	71.0913	71.0981	0.0068	64.3991	61.6233	65.0893	3.46604	1.06623	-378.028	1.22935	-69.6912	0.664869
76	USV	TRUE	0.795344	71.8308	71.8328	0.002	62.1333	61.8038	62.4628	0.659067	0.266714	-353.708	1.00734	-64.5772	0.667852
77	USV	TRUE	0.669387	72.0152	72.0204	0.0052	65.6345	62.3005	65.8554	3.55495	1.37925	-719.843	1.05686	-67.6758	0.692337
78	USV	TRUE	0.712346	72.1824	72.1852	0.0028	64.3352	63.9567	64.4614	0.504691	0.17459	-137.836	1.04055	-63.8901	0.590025
79	USV	TRUE	0.645984	74.189	74.1926	0.0036	64.516	63.9965	64.6867	0.690239	0.274841	-215.461	1.01898	-71.4961	0.545482
80	USV	TRUE	0.66287	83.4684	83.4712	0.0028	83.8133	81.6832	84.3403	2.65705	0.954229	-913.603	1.06342	-60.7912	0.793566
81	USV	TRUE	0.891043	83.6204	83.6316	0.0112	60.4188	58.3555	63.6028	5.2473	1.60794	-468.778	1.01279	-56.14	0.865777
82	USV	TRUE	0.731809	83.7372	83.7396	0.0024	78.1795	74.8396	84.4584	9.61881	3.51664	-4007.84	1.00264	-62.9239	0.799734
83	USV	TRUE	0.795104	83.9284	83.9304	0.002	53.3269	52.9974	53.6564	0.659067	0.266714	-353.708	1.00734	-51.6026	0.916981
84	USV	TRUE	0.956502	84.1308	84.1352	0.0044	53.5722	52.767	53.8141	1.04708	0.44689	-239.065	1.00048	-58.3632	0.841517
85	USV	TRUE	0.859453	84.3679	84.3699	0.002	59.7553	59.2655	60.2184	0.952975	0.366077	-488.574	1.00178	-67.0516	0.648355
86	USV	FALSE	0.906571	114.119	114.121	0.0024	51.3121	50.4438	52.3809	1.93712	0.698686	807.134	1.00174	-54.2623	0.855317
87	USV	TRUE	0.758667	114.241	114.243	0.002	59.6128	59.31	60.5213	1.21126	0.457464	-581.455	1.04041	-45.4807	0.919368
88	USV	TRUE	0.645979	114.367	114.369	0.002	64.1221	62.6748	64.3848	1.71001	0.636696	-746.221	1.1196	-51.9754	0.882049
89	USV	TRUE	0.789312	114.559	114.562	0.0028	51.1711	49.9836	52.225	2.24142	0.798912	-814.644	1.00125	-46.6734	0.926255
90	USV	TRUE	0.898158	114.794	114.796	0.002	53.0145	52.4089	53.2906	0.881724	0.315942	-404.601	1.02986	-59.4324	0.832948
91	USV	TRUE	0.67949	114.983	114.985	0.0024	59.8049	58.8698	60.4061	1.53634	0.557485	-640.141	1.00745	-70.2283	0.672859
92	USV	TRUE	0.841599	115.002	115.005	0.0032	49.4918	49.1415	49.7997	0.658158	0.22639	-195.284	1.00551	-69.8538	0.639936
93	USV	TRUE	0.858177	117.008	117.018	0.0108	60.7691	50.6901	63.6488	12.9587	3.25738	-916.335	1.07784	-61.0922	0.787786
94	USV	TRUE	0.871156	117.205	117.217	0.0116	57.9247	57.0897	62.8952	5.80546	2.7265	-486.903	1.00463	-59.353	0.831911
95	USV	TRUE	0.772269	127.607	127.609	0.002	83.3697	81.3034	83.619	2.31564	0.893778	-1036.95	1.1168	-64.744	0.744395
96	USV	TRUE	0.977992	127.82	127.849	0.0292	65.1276	53.8743	66.5863	12.712	4.04539	-302.171	1.31025	-54.4245	0.846135
97	USV	TRUE	0.677845	127.997	128.014	0.0172	71.6074	70.0689	73.0813	3.01242	0.852274	-24.1448	1.16866	-56.7435	0.850977
98	USV	TRUE	0.785681	143.378	143.381	0.0036	58.1632	57.2726	58.5566	1.28399	0.438308	-352.879	1.01649	-58.5881	0.849916
99	USV	TRUE	0.696946	143.564	143.568	0.0032	59.1064	56.7982	60.8802	4.08206	1.39823	-1272.55	1.0026	-63.7734	0.793572
100	USV	TRUE	0.798102	143.746	143.748	0.002	59.0674	57.9987	59.8334	1.8347	0.67271	-893.175	1.00595	-62.1931	0.8302
101	USV	TRUE	0.76707	165.543	165.562	0.0184	60.3922	51.5972	67.3252	15.728	3.59471	-694.227	1.05592	-54.1667	0.86923
102	USV	TRUE	0.739806	165.711	165.718	0.0072	57.0543	53.1875	60.4981	7.31059	2.27328	-1009.25	1.00104	-58.4605	0.844944
103	USV	TRUE	0.876906	165.894	165.9	0.0052	57.2277	55.0382	57.876	2.83777	1.05835	-556.607	1.00932	-60.7876	0.829771
104	USV	TRUE	0.749732	174.364	174.368	0.0036	58.5087	57.7442	59.5255	1.78126	0.599343	-492.996	1.00416	-61.5526	0.798224
105	USV	TRUE	0.726504	174.539	174.543	0.0032	59.8028	59.0013	60.2481	1.24688	0.434174	-389.651	1.01369	-64.2555	0.71452
106	USV	TRUE	0.92601	184.79	184.793	0.0024	69.9112	69.7776	70.1784	0.400784	0.146947	166.993	1.00302	-54.8638	0.819543
107	USV	TRUE	0.869096	184.961	184.973	0.0124	53.4102	51.5027	60.6169	9.11412	3.43742	-836.566	1.06326	-51.9444	0.870252
108	USV	TRUE	0.849043	185.185	185.189	0.0036	52.8856	51.8688	53.65	1.78126	0.599343	-492.996	1.00416	-56.3533	0.872903
109	USV	TRUE	0.850706	185.343	185.346	0.0036	68.1228	67.4845	68.6349	1.1504	0.364771	-299.576	1.00499	-58.8561	0.771015
110	USV	TRUE	0.872661	208.317	208.325	0.008	65.184	64.902	65.6293	0.727348	0.255799	-91.4487	1.022	-57.5306	0.705731
111	USV	TRUE	0.741944	208.489	208.503	0.0136	58.0809	55.4165	63.3788	7.96238	1.95411	-581.956	1.01425	-58.5516	0.762281
112	USV	TRUE	0.845547	208.68	208.689	0.0088	58.2744	50.9534	59.9538	9.00048	3.18613	-944.734	1.03165	-54.1114	0.845502
113	USV	TRUE	0.856116	208.821	208.834	0.0124	53.4799	52.1519	54.0631	1.91118	0.735786	-122.655	1.05256	-42.0282	0.916362
114	USV	TRUE	0.833946	209.186	209.202	0.0164	62.6117	61.0498	65.239	4.18925	0.898584	143.837	1.08519	-66.2217	0.707393
115	USV	TRUE	0.788048	209.923	209.932	0.0088	88.888	88.5342	89.4022	0.867982	0.338178	63.0453	1.03296	-69.8417	0.572331
116	USV	TRUE	0.643677	210.081	210.086	0.0048	60.5747	58.0409	62.2446	4.2037	1.34928	-862.859	1.00152	-62.8297	0.785993
117	USV	TRUE	0.674478	217.908	217.912	0.0036	58.5101	57.33	59.5492	2.21915	0.800978	-658.977	1.00673	-70.3093	0.653571
118	USV	TRUE	0.609839	218.093	218.095	0.002	61.1967	60.1279	61.6331	1.50517	0.5573	-716.321	1.03335	-71.5	0.463582
119	USV	TRUE	0.664546	218.311	218.316	0.0056	67.0646	65.852	67.1571	1.30511	0.419668	150.476	1.08968	-66.7022	0.669839
120	USV	TRUE	0.751213	231.984	231.994	0.0092	64.4432	59.3963	66.9296	7.53325	2.59826	-903.232	1.02961	-66.7256	0.732415
121	USV	TRUE	0.650119	272.222	272.237	0.0152	66.9645	63.7467	67.5393	3.7926	1.01764	-139.811	1.09358	-40.3433	0.928309
122	USV	TRUE	0.860424	272.448	272.457	0.0088	63.3268	62.4372	64.7212	2.28407	0.81198	-25.9704	1.21771	-44.0955	0.919765
123	USV	TRUE	0.973485	272.623	272.633	0.0104	56.9083	50.9039	60.3743	9.47037	3.0881	-943.52	1.06659	-35.9497	0.93243
124	USV	TRUE	0.741442	272.987	272.993	0.0056	56.7386	54.8831	58.9504	4.06721	1.27184	-709.787	1.00289	-58.5671	0.865248
125	USV	TRUE	0.821448	294.239	294.243	0.0048	57.6273	56.0241	57.8648	1.84064	0.627673	-369.669	1.06092	-54.5498	0.879261
126	USV	TRUE	0.651361	299.951	299.976	0.0248	86.0051	85.3675	92.6647	7.29723	3.50622	-297.874	1.00134	-69.5864	0.641376
127	USV	TRUE	0.747166	330.937	330.939	0.002	72.4427	71.6188	73.8721	2.2533	0.892364	-1175	1.01986	-58.2305	0.857072
128	USV	TRUE	0.793528	331.042	331.06	0.018	62.0813	59.5815	65.1837	5.6022	1.52796	-291.112	1.0085	-53.4326	0.775727
129	USV	TRUE	0.851349	331.194	331.231	0.0372	62.9148	46.9731	96.8626	49.8895	12.8541	783.403	1.9546	-62.9142	0.721826
130	USV	TRUE	0.946047	331.37	331.386	0.0152	69.7239	67.5047	70.3176	2.81291	0.785653	-85.108	1.08113	-43.3251	0.935029
131	USV	TRUE	0.629394	341.467	341.47	0.0028	99.5307	95.4412	102.952	7.51098	2.79362	-2838	1.00264	-62.3708	0.803702
132	USV	TRUE	0.847989	348.49	348.5	0.0104	63.5608	61.7647	64.9116	3.14689	0.972537	-305.373	1.00584	-54.2081	0.8777
133	USV	TRUE	0.915497	348.671	348.685	0.014	62.2902	59.2992	65.207	5.90785	1.84543	-430.606	1.01746	-59.9408	0.783248
134	USV	TRUE	0.785581	348.893	348.898	0.0048	65.7718	64.9479	65.9944	1.04649	0.354179	-213.89	1.02235	-63.6799	0.722474
135	USV	TRUE	0.752603	359.862	359.869	0.0072	54.0052	52.108	57.1284	5.02039	2.00115	-656.853	1.13059	-60.6877	0.840196
136	USV	TRUE	0.819493	360.313	360.324	0.0112	63.477	60.9238	65.0207	4.0969	1.32145	-383.116	1.02366	-60.728	0.802045
137	USV	TRUE	0.670493	379.378	379.381	0.0024	55.4472	51.6398	56.2785	4.6387	1.75569	-1892.59	1.08155	-56.7021	0.872871
138	USV	TRUE	0.807032	379.503	379.514	0.0112	60.6109	56.848	61.6054	4.75745	1.53423	-431.111	1.04885	-52.5236	0.890014
139	USV	TRUE	0.647052	379.766	379.768	0.0016	64.7024	64.453	64.7736	0.320627	0.129065	-155.86	1.04572	-66.7145	0.70286
140	USV	TRUE	0.767489	380.045	380.052	0.0072	58.5937	56.9312	60.1449	3.21369	1.00861	-447.561	1.00345	-59.9725	0.712173
141	USV	TRUE	0.790636	380.276	380.28	0.0036	57.5903	55.3192	58.8669	3.54768	1.23159	-1003.98	1.01722	-61.2518	0.768507
142	USV	TRUE	0.855085	380.481	380.51	0.0288	91.0424	62.3303	92.3199	29.9896	14.3784	1107.13	1.14639	-64.316	0.641221
143	USV	TRUE	0.868483	565.959	565.962	0.0028	63.1648	62.6378	63.5581	0.920318	0.319888	-325.151	1.0024	-55.1616	0.843634
