# Supplementary material for: Bazedoxifene reverses sexually dimorphic autistic-like abnormalities in biallelic MDGA1-mutant mice
Source: EMBO Mol Med. 2026 Mar 20;18(4):1358–98. doi: 10.1038/s44321-026-00402-y (PMC13084050; doi:10.1038/s44321-026-00402-y)
Supplement: Supplementary file 17 — Source data Fig. 3 [file 44321_2026_402_MOESM17_ESM.zip › Panel C/Batch1/P9/P9_WT_479.xlsx]

## Sheet: Sheet1
ID	Label	Accepted	Score	Begin Time (s)	End Time (s)	Call Length (s)	Principal Frequency (kHz)	Low Freq (kHz)	High Freq (kHz)	Delta Freq (kHz)	Frequency Standard Deviation (kHz)	Slope (kHz/s)	Sinuosity	Mean Power (dB/Hz)	Tonality
1	USV	TRUE	0.842957	0.501204	0.503604	0.0024	87.3014	85.9655	90.3073	4.34182	1.60131	-1809.09	1.01617	-58.7929	0.820138
2	USV	TRUE	0.973847	0.847604	0.850004	0.0024	77.4466	76.133	83.258	7.12504	2.70087	-2922.38	1.05983	-56.2452	0.876483
3	USV	TRUE	0.76142	1.0364	1.0384	0.002	75.4126	74.1924	78.7079	4.5155	1.81277	-2299.1	1.11828	-66.3368	0.71836
4	USV	TRUE	0.97245	1.20913	1.21313	0.004	77.6451	75.3146	78.3725	3.05783	0.988906	-705.926	1.04932	-64.3669	0.668489
5	USV	TRUE	0.98726	1.37873	1.38033	0.0016	91.8566	89.5944	92.3375	2.74314	1.16158	-1714.46	1.06866	-53.5919	0.861979
6	USV	TRUE	0.965072	1.55953	1.56113	0.0016	79.5655	79.4676	79.8416	0.374065	0.153618	-233.791	1.01068	-58.4335	0.807461
7	USV	TRUE	0.99249	1.71633	1.72113	0.0048	92.706	91.088	94.2275	3.13947	0.885873	-558.581	1.034	-50.0603	0.84887
8	USV	TRUE	0.700955	1.90993	1.91433	0.0044	72.382	71.1128	72.7605	1.64767	0.498966	181.526	1.22891	-61.9399	0.792466
9	USV	TRUE	0.976948	2.10746	2.11066	0.0032	80.8159	78.196	81.4616	3.26565	1.06815	-596.846	1.79327	-57.1364	0.813865
10	USV	TRUE	0.992007	2.28506	2.28906	0.004	77.0068	74.9287	77.4076	2.47892	0.851311	-553.608	1.18868	-55.4416	0.810752
11	USV	TRUE	0.828065	2.44266	2.44746	0.0048	56.0815	55.6956	56.9721	1.27657	0.385171	-238.766	1.01378	-63.7821	0.735322
12	USV	TRUE	0.627913	3.32019	3.32219	0.002	101.429	100.329	103.135	2.80549	1.05867	1402.74	1.00603	-64.4806	0.794432
13	USV	TRUE	0.927129	3.73459	3.75299	0.0184	100.469	63.9325	100.866	36.9336	19.7409	2023.14	1.00408	-49.7046	0.832861
14	USV	TRUE	0.752304	4.09331	4.10731	0.014	68.4412	67.6519	69.2999	1.64793	0.59631	119.539	1.03836	-46.0595	0.915098
15	USV	TRUE	0.863179	4.30531	4.30731	0.002	97.5677	96.067	97.9462	1.87923	0.718787	821.289	1.25268	-57.8307	0.856886
16	USV	TRUE	0.602178	5.02971	5.03131	0.0016	101.606	100.279	102.399	2.1197	0.847153	-1324.81	1.00811	-70.6126	0.53415
17	USV	TRUE	0.668903	5.31964	5.32484	0.0052	68.7558	67.9097	68.8894	0.979694	0.30157	-105.212	1.07508	-53.113	0.78425
18	USV	TRUE	0.744434	10.8377	10.8401	0.0024	92.3597	92.0925	92.6269	0.534378	0.192398	-222.658	1	-65.5263	0.700574
19	USV	TRUE	0.669285	15.0857	15.0889	0.0032	101.629	99.8326	101.851	2.01876	0.723911	596.846	1.10937	-54.639	0.875187
20	USV	TRUE	0.767082	18.5647	18.5671	0.0024	92.1037	91.1686	92.7049	1.53634	0.557485	640.141	1.00745	-59.1738	0.836616
21	USV	TRUE	0.628203	18.7155	18.7179	0.0024	79.4688	78.2664	80.5375	2.27111	0.818164	946.295	1.00054	-63.5341	0.794939
22	USV	TRUE	0.861472	23.0671	23.0731	0.006	99.0908	97.6064	99.4322	1.82579	0.597548	265.552	1.07772	-67.287	0.653542
23	USV	TRUE	0.654148	25.1626	25.1646	0.002	99.8917	95.3762	101.174	5.798	2.28111	2838.57	1.13158	-65.6534	0.750966
24	USV	TRUE	0.72478	33.0449	33.0465	0.0016	101.608	99.2562	103.246	3.99002	1.58597	-2493.77	1.00171	-60.9249	0.806249
25	USV	TRUE	0.910168	33.1936	33.1972	0.0036	93.7497	92.8108	94.3323	1.52149	0.525406	324.765	1.25836	-56.3771	0.860254
26	USV	TRUE	0.790634	33.3376	33.3412	0.0036	99.1793	98.4701	99.4336	0.96348	0.353752	219.964	1.05353	-52.3934	0.835454
27	USV	TRUE	0.939321	33.4996	33.506	0.0064	97.9085	94.5093	101.152	6.64262	2.46323	1203.79	1.07267	-62.221	0.803836
28	USV	TRUE	0.735171	33.6616	33.6676	0.006	85.8997	83.9478	86.204	2.25626	0.64387	-282.961	1.11502	-49.18	0.856228
29	USV	TRUE	0.735924	34.3407	34.3623	0.0216	85.6365	69.4248	100.729	31.304	13.3951	1537.5	1.86789	-53.0781	0.862046
30	USV	TRUE	0.848367	34.5119	34.5191	0.0072	70.9014	70.2334	71.5174	1.28399	0.475994	-166.147	1.07707	-53.6414	0.872259
31	USV	TRUE	0.839945	47.9462	48.1086	0.1624	81.0202	74.4296	87.6669	13.2373	4.7704	-47.9715	1.07421	-59.8072	0.842743
32	USV	TRUE	0.903011	57.6071	57.6139	0.0068	78.0092	72.9994	78.0834	5.08402	1.57763	-587.243	1.18043	-56.4947	0.852502
33	USV	TRUE	0.715584	58.1954	58.1998	0.0044	76.5029	75.5342	81.8345	6.30036	2.68358	1527.58	1.02764	-56.1801	0.860902
34	USV	TRUE	0.954625	58.3706	58.373	0.0024	89.3076	87.5709	91.5119	3.94104	1.42226	-1642.1	1.0014	-50.5438	0.885696
35	USV	TRUE	0.991709	58.5426	58.5534	0.0108	78.6137	76.3055	81.1149	4.80941	1.10329	-319.575	1.06778	-52.337	0.864822
36	USV	TRUE	0.761435	58.7022	58.7386	0.0364	80.458	79.4079	98.9785	19.5705	8.95245	-527.581	1.01465	-54.5448	0.860474
37	USV	TRUE	0.731483	61.7452	61.7492	0.004	91.3192	90.8516	91.4602	0.608598	0.195834	97.8344	1.04163	-65.86	0.666187
38	USV	TRUE	0.720195	72.5984	72.6004	0.002	74.6893	73.5627	75.4864	1.92376	0.752375	998.142	1.01032	-58.6784	0.847609
39	USV	TRUE	0.951306	76.6221	76.6561	0.034	97.225	92.6808	98.3648	5.684	1.81589	-65.4011	1.2412	-60.4284	0.795844
40	USV	TRUE	0.97906	76.8057	76.8269	0.0212	102.072	98.9331	105.308	6.37455	1.94465	171.851	1.1786	-54.7181	0.88503
41	USV	TRUE	0.842126	91.2934	91.2954	0.002	96.5473	96.5473	96.5473	1.42109e-14	5.50384e-15	-9.00996e-13	1	-60.3075	0.810625
42	USV	TRUE	0.731261	91.4198	91.4234	0.0036	68.1015	66.6765	68.5913	1.91486	0.708912	-561.142	1.05738	-50.2839	0.864687
43	USV	TRUE	0.720728	91.787	91.7906	0.0036	92.0925	92.0628	93.2874	1.22462	0.410543	262.691	1.10364	-58.9415	0.761125
44	USV	TRUE	0.888858	93.428	93.4312	0.0032	101.952	97.6173	104.898	7.2809	2.45447	2226.58	1.00222	-69.0516	0.732941
45	USV	TRUE	0.67395	96.9818	96.9894	0.0076	94.4099	93.4716	96.7998	3.32821	1.10472	-450.086	1.03309	-59.3621	0.783346
46	USV	TRUE	0.898602	97.129	97.1306	0.0016	79.4217	78.0145	90.2518	12.2373	5.00587	-6857.86	1.2309	-61.1016	0.776446
47	USV	TRUE	0.750621	97.3218	97.3246	0.0028	66.104	60.3892	68.479	8.08989	2.98112	-2959.93	1.01618	-43.0861	0.823257
48	USV	TRUE	0.776399	97.5182	97.5214	0.0032	64.4526	61.4318	65.692	4.26018	1.66485	-1411.71	1.29812	-41.3942	0.813438
49	USV	TRUE	0.880802	97.6766	97.679	0.0024	95.4134	91.8064	100.423	8.61685	3.11609	-3590.35	1.00078	-60.9929	0.818003
50	USV	TRUE	0.797676	97.8538	97.8562	0.0024	100.317	100.132	100.466	0.333986	0.138851	-1.62277e-12	1.07756	-49.884	0.890661
51	USV	TRUE	0.753948	98.1662	98.1682	0.002	91.7763	90.7744	94.5417	3.76737	1.35188	-1690.29	1.04441	-60.862	0.808168
52	USV	FALSE	0.860909	102.083	102.085	0.0024	85.3936	76.7768	95.5468	18.77	6.76553	-7820.85	1.00004	-54.3159	0.871721
53	USV	TRUE	0.703995	102.289	102.297	0.0076	80.4283	77.2963	81.7569	4.46057	1.23227	-42.5505	1.63417	-50.4692	0.862715
54	USV	TRUE	0.796821	102.442	102.445	0.0028	82.2393	80.8365	83.642	2.80549	0.981716	-1001.96	1	-55.2333	0.844252
55	USV	TRUE	0.806089	102.628	102.63	0.002	92.4412	85.2138	93.2829	8.06911	3.11041	-3587.33	1.03987	-47.9384	0.914968
56	USV	TRUE	0.825783	102.762	102.779	0.0172	68.414	66.6179	71.6054	4.98753	1.37353	-241.26	1.06188	-44.1251	0.878325
57	USV	TRUE	0.666776	103.22	103.221	0.0016	97.6513	97.6513	97.6513	0	5.0243e-15	7.94411e-12	1	-55.344	0.866015
58	USV	TRUE	0.917	109.123	109.126	0.0028	98.3688	94.9695	100.298	5.32894	1.89538	1910.26	1.00727	-58.0028	0.842894
59	USV	TRUE	0.910694	109.292	109.294	0.0024	93.1352	90.5969	93.536	2.93908	1.08411	1057.62	1.28199	-51.6049	0.865061
60	USV	TRUE	0.755908	109.399	109.426	0.0268	103.066	68.5275	103.645	35.1172	12.0022	1368.87	1.08763	-50.474	0.859564
61	USV	TRUE	0.876836	109.563	109.566	0.0024	108.792	107.389	109.067	1.67735	0.612837	584.476	1.22313	-56.8695	0.862946
62	USV	TRUE	0.802346	109.716	109.718	0.002	104.732	104.536	104.839	0.302814	0.137361	5.05907e-13	1.09531	-50.8229	0.836932
63	USV	TRUE	0.970299	109.889	109.892	0.0024	96.0232	95.0881	96.3053	1.2172	0.436444	-389.651	1.20028	-45.9789	0.917653
64	USV	TRUE	0.926513	110.042	110.058	0.016	96.3165	52.8366	103.458	50.6217	15.6111	1213.33	1.60905	-55.4414	0.850474
65	USV	TRUE	0.650442	110.201	110.206	0.0052	69.9455	68.8101	70.1678	1.35766	0.527893	-163.308	1.10917	-48.4519	0.918936
66	USV	TRUE	0.730145	110.39	110.392	0.002	97.8473	97.0546	98.6666	1.61204	0.632277	842.282	1.00543	-49.297	0.922429
67	USV	TRUE	0.68089	125.589	125.598	0.0088	98.617	89.8837	103.043	13.1591	5.16495	-1596.57	1.01038	-62.2761	0.795003
68	USV	TRUE	0.997371	125.768	125.953	0.185	82.0899	73.8884	85.3955	11.5071	4.95338	50.7419	1.04771	-58.2455	0.730396
69	USV	TRUE	0.681269	126.28	126.284	0.0044	101.753	99.43	102.955	3.52541	1.26905	-860.917	1.05953	-60.9397	0.811981
70	USV	TRUE	0.798966	126.468	126.476	0.0088	102.733	99.6601	103.891	4.2305	1.34208	-345.134	1.40113	-57.44	0.854087
71	USV	TRUE	0.764866	136.247	136.257	0.01	91.2646	87.524	97.9175	10.3935	3.42081	-1048.4	1.00186	-59.5799	0.772805
72	USV	TRUE	0.733187	136.515	136.517	0.0024	92.1637	91.1765	92.4086	1.23204	0.436444	-306.154	1.33097	-60.6568	0.799797
73	USV	TRUE	0.933073	143.802	143.804	0.0028	96.9681	92.6783	99.3877	6.70942	2.57513	2583.54	1.01826	-55.0126	0.841136
74	USV	FALSE	0.601843	144.08	144.165	0.0844	53.6982	44.6595	56.9015	12.242	4.68848	-5.90142	1.0586	-67.9678	0.592512
75	USV	TRUE	0.878365	144.402	144.404	0.0024	98.501	97.1651	98.7608	1.59571	0.601405	-640.141	1.09213	-62.8492	0.781229
76	USV	TRUE	0.868494	144.759	144.763	0.004	101.401	99.0555	102.41	3.35471	1.1107	-816.58	1.02419	-66.1358	0.729961
77	USV	TRUE	0.880705	145.149	145.161	0.012	91.3625	89.9646	92.3285	2.36385	0.654629	-55.5895	1.1678	-58.9354	0.848206
78	USV	TRUE	0.828313	157.258	157.308	0.05	71.613	58.9858	73.4406	14.4547	4.98416	76.7601	1.51264	-67.8477	0.532387
79	USV	TRUE	0.70681	157.443	157.45	0.0076	76.0123	75.2701	76.5318	1.26173	0.396832	-57.1432	1.09653	-37.3321	0.650842
80	USV	TRUE	0.702705	157.867	157.875	0.0072	89.8285	79.1268	90.724	11.5972	5.89165	-1622.99	1.00143	-56.8325	0.830881
81	USV	TRUE	0.91945	158.043	158.056	0.0128	91.6984	90.113	92.3693	2.25626	0.524684	-10.0555	1.11399	-52.229	0.879072
82	USV	TRUE	0.816639	158.237	158.246	0.0092	91.8478	89.0868	94.6532	5.56644	1.67378	-591.479	1.00315	-60.8084	0.805128
83	USV	TRUE	0.837012	165.179	165.198	0.0196	78.8314	76.9982	82.9209	5.92269	1.87729	-289.126	1.00676	-66.2637	0.648525
84	USV	TRUE	0.696341	169.223	169.228	0.0044	90.4488	88.8754	91.243	2.36759	0.831688	-566.505	1.02839	-61.5826	0.7986
85	USV	TRUE	0.734948	192.293	192.305	0.012	86.419	83.7746	88.7449	4.97037	1.7121	-97.1952	1.59232	-64.1726	0.78693
86	USV	TRUE	0.846807	192.458	192.461	0.0036	83.25	77.5203	86.1743	8.65396	3.50289	-2769.95	1.1766	-61.1925	0.814957
87	USV	TRUE	0.976895	192.618	192.62	0.0016	83.9586	81.6252	89.8546	8.22943	3.35795	-5143.39	1.00409	-56.853	0.874895
88	USV	TRUE	0.936023	192.987	192.99	0.0024	93.9429	91.0038	96.882	5.87816	2.11638	-2449.23	1	-59.9463	0.824057
89	USV	TRUE	0.732254	209.243	209.244	0.0016	92.5153	91.2061	92.7023	1.49626	0.615599	-857.232	1.163	-59.5295	0.784559
90	USV	TRUE	0.707045	209.402	209.404	0.0028	80.8514	77.3408	88.5034	11.1626	3.91512	-3898.28	1.00414	-54.3526	0.888469
91	USV	FALSE	0.867092	209.761	209.763	0.0016	63.3802	63.3802	63.3802	2.13163e-14	1.00486e-14	6.58709e-12	1	-58.2489	0.698528
92	USV	TRUE	0.849024	210.103	210.177	0.0744	72.2647	70.2994	88.1732	17.8738	5.99777	193.391	1.14237	-52.8137	0.767324
93	USV	TRUE	0.718875	210.31	210.319	0.0096	71.7803	68.3514	74.8678	6.51645	1.67876	-564.765	1.03217	-46.1576	0.866394
94	USV	TRUE	0.72364	210.41	210.413	0.0032	89.4089	79.7381	89.9358	10.1977	3.57277	-2715.19	1.1818	-57.4254	0.807666
95	USV	TRUE	0.877941	210.552	210.563	0.0108	90.8116	81.7272	96.3855	14.6583	3.26066	-924.612	1.06809	-49.8436	0.885444
96	USV	TRUE	0.705104	210.713	210.718	0.0052	71.0688	68.7829	72.6349	3.85198	1.26799	-751.898	1.02312	-49.7775	0.884384
97	USV	TRUE	0.851613	210.804	210.807	0.0032	64.8767	63.9267	65.4185	1.49181	0.480852	-431.399	1.01422	-50.7541	0.804862
98	USV	TRUE	0.95952	210.961	210.963	0.0016	68.9758	68.7264	69.047	0.320627	0.129065	-155.86	1.04572	-47.6023	0.913726
99	USV	TRUE	0.777779	211.155	211.157	0.0016	93.9269	93.5261	94.1495	0.623441	0.249933	-389.651	1.00816	-67.1761	0.636288
100	USV	TRUE	0.824848	211.288	211.29	0.0028	67.7443	67.5068	67.774	0.267189	0.0891293	67.1507	1.01361	-67.5431	0.580056
101	USV	TRUE	0.752388	212.201	212.21	0.0088	71.126	68.5358	73.3006	4.76487	1.42666	-521.881	1.02324	-51.529	0.88863
102	USV	TRUE	0.672394	215.612	215.615	0.0032	94.1265	92.5114	94.6568	2.14536	0.891831	-518.195	1.21767	-71.649	0.648956
103	USV	TRUE	0.708207	216.27	216.272	0.0024	100.924	100.39	101.043	0.653129	0.237269	-222.658	1.06785	-65.6611	0.689905
104	USV	TRUE	0.801234	216.775	216.777	0.002	80.1508	78.1825	80.9345	2.75205	1.03893	-1339.76	1.0244	-69.5264	0.573934
105	USV	TRUE	0.763056	217.258	217.263	0.0052	105.102	103.558	105.436	1.87775	0.695108	389.61	1.04921	-60.1123	0.794652
106	USV	TRUE	0.700673	217.412	217.414	0.0024	104.914	104.699	104.981	0.282033	0.100127	83.4966	1.01988	-63.7258	0.737281
107	USV	TRUE	0.728592	217.577	217.579	0.002	105.338	105.035	105.436	0.400784	0.153333	-176.854	1.03234	-65.5858	0.702382
108	USV	TRUE	0.836656	217.736	217.737	0.0016	101.899	101.802	102.176	0.374065	0.153618	233.791	1.01068	-61.2339	0.76078
109	USV	TRUE	0.641953	232.913	232.916	0.0028	66.8228	65.2048	67.6392	2.43439	0.854263	-855.288	1.01911	-68.2523	0.603853
110	USV	TRUE	0.809769	233.043	233.046	0.0032	70.3068	69.4755	70.7224	1.24688	0.43466	-389.651	1.01188	-61.413	0.772873
111	USV	TRUE	0.794312	233.22	233.222	0.002	70.9514	70.662	71.2676	0.605629	0.218335	-290.727	1.00254	-59.6176	0.759831
112	USV	TRUE	0.653817	233.451	233.455	0.0032	91.796	91.2319	92.5901	1.35821	0.469454	-426.76	1.00316	-72.6921	0.556976
113	USV	TRUE	0.732628	235.971	235.998	0.0268	82.5375	70.4575	96.4563	25.9988	13.1582	1009.3	1.05699	-72.0094	0.540991
114	USV	TRUE	0.930433	236.125	236.133	0.008	72.4378	70.3449	73.9741	3.62921	1.23754	-452.312	1.01054	-56.0377	0.773602
115	USV	FALSE	0.674561	236.278	236.373	0.0956	51.711	27.7327	83.1857	55.4531	22.721	439.023	1.32184	-68.2046	0.550883
116	USV	TRUE	0.613454	240.39	240.396	0.006	70.8203	68.6902	71.3992	2.709	0.799176	-265.661	1.32393	-62.09	0.798028
117	USV	TRUE	0.696491	248.587	248.629	0.0416	84.281	61.1172	105.33	44.2124	9.18383	-451.871	5.9558	-87.7727	0.21459
118	USV	TRUE	0.712764	248.862	248.865	0.0032	65.6365	63.113	66.8388	3.7258	1.33587	-1193.69	1.02919	-60.9824	0.789975
119	USV	TRUE	0.607564	249.289	249.295	0.006	101.335	99.5751	102.442	2.86703	0.919755	449.873	1.01832	-73.4221	0.543203
120	USV	TRUE	0.958421	257.364	257.379	0.0152	66.1476	65.7026	66.4	0.69741	0.256357	28.816	1.01631	-67.58	0.540487
121	USV	TRUE	0.893797	257.822	257.831	0.0084	68.4697	67.1709	68.8037	1.63282	0.392514	-120.444	1.05665	-55.7505	0.853765
122	USV	TRUE	0.60802	282.247	282.26	0.0136	67.5588	65.9037	69.3178	3.41408	1.06078	-241.45	1.07786	-49.8444	0.877365
123	USV	TRUE	0.778973	282.479	282.481	0.0016	82.4353	82.2037	82.5333	0.329533	0.134335	-77.9302	1.10407	-66.7381	0.694493
124	USV	TRUE	0.773142	282.622	282.626	0.0044	74.4027	73.9277	74.7515	0.823833	0.293833	-113.535	1.10512	-62.3989	0.786197
125	USV	TRUE	0.640693	284.07	284.08	0.0096	94.3148	92.6953	95.0099	2.31464	0.763436	201.478	1.09693	-71.986	0.533842
126	USV	TRUE	0.639692	294.379	294.381	0.0024	61.5864	61.0965	61.72	0.623441	0.22042	166.993	1.10143	-57.9765	0.834491
127	USV	TRUE	0.909093	294.699	294.719	0.0196	63.6849	58.5047	64.7135	6.20881	2.01696	-270.716	1.11134	-66.1767	0.700534
128	USV	TRUE	0.646188	294.855	294.879	0.0244	69.1138	56.2718	69.8871	13.6153	5.40921	-562.805	1.08994	-70.2962	0.648329
129	USV	TRUE	0.659913	315.985	315.989	0.0032	86.392	83.1338	88.7521	5.61839	2.15632	-326.255	4.6788	-75.5177	0.518776
130	USV	TRUE	0.816124	316.125	316.127	0.0024	62.9891	62.3657	64.236	1.87032	0.806869	-779.302	1	-64.5942	0.624833
131	USV	TRUE	0.654197	316.813	316.817	0.004	65.978	64.9166	66.2303	1.31368	0.424568	-254.538	1.10947	-69.9803	0.458602
132	USV	TRUE	0.825102	325.278	325.293	0.0152	100.544	99.7771	101.66	1.88319	0.609847	46.3508	1.07107	-73.6641	0.533694
133	USV	TRUE	0.633789	331.758	331.76	0.0016	58.3669	57.4407	63.8265	6.38582	2.66412	-3818.58	1.10502	-66.9096	0.741045
134	USV	TRUE	0.65219	332.539	332.542	0.0028	69.2351	69.1938	69.5616	0.367794	0.156857	132.42	1.0087	-72.0904	0.497263
135	USV	TRUE	0.76927	334.432	334.434	0.002	66.2751	65.4958	66.7249	1.22907	0.457432	-602.448	1.01262	-66.1088	0.642613
136	USV	TRUE	0.73833	334.597	334.607	0.0096	70.9538	70.1819	72.9429	2.76095	0.889476	-292.467	1.01851	-55.4682	0.66064
137	USV	TRUE	0.718197	334.785	334.798	0.0128	38.0905	38.0479	39.3797	1.33187	0.49279	-108.889	1.00173	-70.3395	0.475155
138	USV	TRUE	0.628587	335.223	335.227	0.004	88.8395	86.8801	90.0196	3.13947	1.06963	-799.037	1.01042	-69.0508	0.604301
139	USV	TRUE	0.762495	335.409	335.411	0.0024	64.961	64.4934	65.2282	0.73477	0.267807	-306.154	1.00557	-62.3397	0.766143
140	USV	TRUE	0.62996	336.162	336.165	0.0028	64.2264	63.9295	64.5233	0.593754	0.201156	-204.986	1.00077	-66.3179	0.710872
141	USV	TRUE	0.653894	337.743	337.76	0.0168	65.6755	62.3282	67.425	5.09686	1.77509	-219.401	1.14078	-68.8358	0.727808
142	USV	TRUE	0.667292	339.272	339.281	0.0096	72.8968	70.8409	73.973	3.13205	0.95878	-271.306	1.1125	-52.1111	0.856839
143	USV	TRUE	0.602297	339.759	339.762	0.0028	93.2411	91.7567	93.9239	2.1672	0.772193	770.466	1.02299	-72.8037	0.565057
144	USV	TRUE	0.82124	341.319	341.323	0.004	70.2622	69.7872	71.3161	1.52892	0.419641	-284.226	1.0843	-61.864	0.646846
145	USV	TRUE	0.814773	341.548	341.552	0.004	63.221	62.219	63.7999	1.58087	0.548934	-409.386	1.00829	-59.286	0.708638
146	USV	TRUE	0.809027	353.284	353.29	0.006	97.7182	94.9219	98.7095	3.78767	1.20744	-289.626	1.58522	-66.461	0.727356
147	USV	TRUE	0.679501	364.436	364.44	0.0036	79.8916	79.2793	80.1551	0.875787	0.297388	184.199	1.08549	-69.0129	0.558432
148	USV	TRUE	0.725493	374.289	374.294	0.0056	100.602	98.2118	102.123	3.91135	1.22114	-677.714	1.01559	-65.2435	0.711659
149	USV	TRUE	0.72285	374.454	374.469	0.0152	67.8921	65.9408	68.4784	2.53758	0.740306	-178.984	1.02181	-59.9608	0.648456
150	USV	TRUE	0.639875	383.361	383.365	0.0044	65.2998	64.6022	65.7897	1.18751	0.444593	-303.365	1.01562	-48.9149	0.845166
151	USV	TRUE	0.75214	391.855	391.863	0.008	67.6774	63.8922	68.9614	5.06917	1.62544	-625.875	1.05421	-54.1406	0.884347
152	USV	TRUE	0.809194	392.097	392.102	0.0052	101.621	100.366	101.735	1.3688	0.541489	-274.472	1.02545	-61.521	0.774525
153	USV	TRUE	0.900243	437.909	437.919	0.01	89.2011	88.1101	90.7374	2.62736	0.801997	-196.895	1.09209	-60.1152	0.772606
154	USV	TRUE	0.628036	438.255	438.263	0.008	93.3975	92.8332	93.4757	0.642433	0.21902	44.554	1.0188	-67.439	0.636027
155	USV	TRUE	0.736193	459.504	459.506	0.0024	66.3989	61.5821	94.2534	32.6713	12.0032	11606	1.34698	-61.0006	0.768205
156	USV	TRUE	0.703081	459.762	459.876	0.1136	48.952	23.7174	66.3786	42.6612	8.76259	-6.05428	10.0521	-80.7651	0.240515
157	USV	TRUE	0.857532	463.274	463.279	0.0044	88.2748	87.6438	88.9057	1.26194	0.584899	-291.813	1.00025	-69.7903	0.579551
158	USV	TRUE	0.926881	463.469	463.471	0.002	98.2608	97.1386	98.7507	1.61204	0.648479	842.282	1.04192	-69.6516	0.674991
159	USV	TRUE	0.627051	463.958	463.96	0.0016	90.7347	90.4408	91.563	1.12219	0.460853	-701.372	1.03705	-62.1166	0.745616
160	USV	TRUE	0.720625	464.105	464.109	0.0036	55.4954	54.6047	56.1485	1.54376	0.513219	-421.475	1.00561	-67.0565	0.511786
161	USV	TRUE	0.739307	464.624	464.65	0.026	73.8905	56.5962	74.765	18.1688	9.26329	712.419	1.04764	-68.4705	0.580571
162	USV	TRUE	0.963714	464.87	464.872	0.002	78.8861	76.6595	79.3848	2.72533	1.06059	-1288.87	1.1577	-67.7857	0.610798
163	USV	TRUE	0.634894	465.059	465.077	0.018	96.3208	90.1858	97.5153	7.32942	2.31113	-356.375	1.09051	-75.5137	0.485891
164	USV	TRUE	0.844646	465.489	465.495	0.006	92.8017	91.5956	93.1913	1.59571	0.502217	-225.714	1.06619	-64.3662	0.695721
165	USV	TRUE	0.890298	481.503	481.505	0.0024	66.8388	65.77	67.3732	1.60314	0.587786	-667.973	1.01807	-65.8742	0.667625
166	USV	TRUE	0.881468	481.696	481.703	0.0068	67.7591	67.1111	68.6869	1.57575	0.545269	-256.244	1.01503	-54.3072	0.711031
167	USV	TRUE	0.862982	487.901	487.905	0.004	78.3877	74.7955	79.1373	4.34182	1.35907	662.913	1.54464	-66.8458	0.740994
168	USV	TRUE	0.881937	488.289	488.312	0.0228	66.6963	66.3467	94.1934	27.8467	13.8976	1240.49	1.02484	-64.6938	0.643532
169	USV	TRUE	0.883371	493.083	493.085	0.002	65.5202	65.017	65.7384	0.721411	0.294569	-374.701	1.0422	-63.1091	0.647379
170	USV	TRUE	0.725818	493.596	493.597	0.0016	73.9776	73.9776	73.9776	1.42109e-14	9.3996e-15	1.91818e-11	1	-68.4983	0.516414
171	USV	TRUE	0.844878	503.921	503.926	0.0048	95.5888	95.433	95.7757	0.342699	0.128258	4.13057	1.02974	-61.9518	0.765015
172	USV	TRUE	0.871093	514.522	514.532	0.0096	66.7683	66.2191	67.1097	0.890631	0.233172	9.83405	1.03927	-60.4785	0.790115
173	USV	TRUE	0.67977	514.717	514.719	0.002	97.3905	94.7142	98.8022	4.08799	1.57469	-2068.17	1.0104	-67.6336	0.735116
174	USV	TRUE	0.941129	514.901	514.907	0.0064	66.69	66.3784	66.9662	0.587778	0.189983	-72.6799	1.01073	-66.8487	0.634384
175	USV	TRUE	0.811258	557.549	557.554	0.0056	65.1719	63.0938	66.5301	3.43635	1.18479	-655.515	1.02093	-57.7387	0.773528
176	USV	TRUE	0.886792	557.697	557.698	0.0016	68.8963	68.3708	69.2436	0.872818	0.347517	-545.511	1.00577	-60.3015	0.688103
177	USV	TRUE	0.764738	557.878	557.883	0.0052	68.7321	66.8098	70.3797	3.56994	1.24032	-737.869	1.01901	-58.8551	0.730567
178	USV	TRUE	0.65016	577.636	577.639	0.0032	82.7942	81.1242	83.1356	2.01134	0.6675	-456.139	1.29759	-66.3919	0.729818
