# Supplementary material for: Bazedoxifene reverses sexually dimorphic autistic-like abnormalities in biallelic MDGA1-mutant mice
Source: EMBO Mol Med. 2026 Mar 20;18(4):1358–98. doi: 10.1038/s44321-026-00402-y (PMC13084050; doi:10.1038/s44321-026-00402-y)
Supplement: Supplementary file 17 — Source data Fig. 3 [file 44321_2026_402_MOESM17_ESM.zip › Panel C/Batch2/P12/P12_KO_207.xlsx]

## Sheet: Sheet1
ID	Label	Accepted	Score	Begin Time (s)	End Time (s)	Call Length (s)	Principal Frequency (kHz)	Low Freq (kHz)	High Freq (kHz)	Delta Freq (kHz)	Frequency Standard Deviation (kHz)	Slope (kHz/s)	Sinuosity	Mean Power (dB/Hz)	Tonality
1	USV	TRUE	0.892107	1.14273	1.14553	0.0028	85.7587	84.4896	86.0482	1.5586	0.560132	498.329	1.14826	-68.952	0.725898
2	USV	TRUE	0.71686	53.1966	53.2398	0.0432	38.4722	29.655	45.8793	16.2243	3.77219	-25.7831	4.96971	-97.4354	0.161387
3	USV	TRUE	0.615229	61.6792	61.7192	0.04	52.324	40.7161	65.0452	24.3291	6.89274	126.874	6.19081	-97.5823	0.151149
4	USV	TRUE	0.80306	160.578	160.584	0.0052	94.8349	94.6159	95.514	0.898052	0.244368	-71.9355	1.07056	-65.5481	0.727999
5	USV	TRUE	0.622741	178.338	178.376	0.0384	43.8826	34.145	54.3921	20.247	4.65835	-57.0339	7.13411	-98.2151	0.1418
6	USV	TRUE	0.665097	284.064	284.066	0.002	88.6517	88.5805	89.5335	0.952975	0.373414	-404.601	1.13695	-62.2375	0.79473
7	USV	TRUE	0.646829	335.005	335.045	0.04	38.9621	27.9776	48.9668	20.9892	4.88041	-43.0426	6.81725	-96.589	0.163716
8	USV	TRUE	0.621713	339.432	339.473	0.0416	40.016	29.7886	49.7239	19.9353	5.10863	54.8384	7.01143	-97.5908	0.150398
9	USV	TRUE	0.723185	467.014	467.019	0.0056	62.739	59.503	64.7383	5.23529	1.96005	-1074.07	1.11523	-77.1837	0.587287
10	USV	TRUE	0.608474	471.109	471.149	0.04	56.0257	43.9132	66.6836	22.7705	5.56129	137.199	8.72743	-96.3202	0.158702
