# Supplementary material for: Bazedoxifene reverses sexually dimorphic autistic-like abnormalities in biallelic MDGA1-mutant mice
Source: EMBO Mol Med. 2026 Mar 20;18(4):1358–98. doi: 10.1038/s44321-026-00402-y (PMC13084050; doi:10.1038/s44321-026-00402-y)
Supplement: Supplementary file 17 — Source data Fig. 3 [file 44321_2026_402_MOESM17_ESM.zip › Panel C/Batch2/P12/P12_KO_209.xlsx]

## Sheet: Sheet1
ID	Label	Accepted	Score	Begin Time (s)	End Time (s)	Call Length (s)	Principal Frequency (kHz)	Low Freq (kHz)	High Freq (kHz)	Delta Freq (kHz)	Frequency Standard Deviation (kHz)	Slope (kHz/s)	Sinuosity	Mean Power (dB/Hz)	Tonality
1	USV	TRUE	0.674873	3.31939	3.32099	0.0016	95.378	95.1286	95.4492	0.320627	0.129065	-155.86	1.04572	-69.2336	0.663562
2	USV	TRUE	0.656685	3.43739	3.43939	0.002	87.24	85.4231	87.8278	2.4047	0.92	-1061.12	1.32829	-67.1447	0.762979
3	USV	TRUE	0.782125	6.99837	7.00157	0.0032	91.3078	86.9659	92.6734	5.70746	1.93515	1337.49	1.68906	-70.3045	0.740789
4	USV	TRUE	0.658848	33.0429	33.0845	0.0416	40.8918	29.4323	49.2192	19.7868	4.63589	33.1674	6.60075	-95.582	0.170647
5	USV	TRUE	0.638785	41.3186	41.3214	0.0028	85.8456	84.569	87.1222	2.55314	0.907506	925.973	1.00049	-76.021	0.522649
6	USV	TRUE	0.635178	43.2661	43.3541	0.088	48.7738	31.1245	67.2693	36.1448	7.7352	-25.3772	9.78745	-94.5363	0.178159
7	USV	TRUE	0.696861	206.601	206.641	0.04	40.6691	28.1261	51.6387	23.5126	4.84109	145.698	6.09183	-94.2014	0.158349
8	USV	TRUE	0.657222	264.881	264.884	0.0028	83.2896	82.1318	84.1802	2.04845	0.689386	-699.781	1.00693	-73.2816	0.598478
9	USV	TRUE	0.613976	281.594	281.66	0.0656	41.4707	26.5378	51.8614	25.3236	4.98402	-61.4557	6.87746	-96.0849	0.158245
10	USV	TRUE	0.617323	282.295	282.334	0.0384	46.9681	33.1337	53.9596	20.8259	4.2665	9.36548	5.2629	-95.7143	0.167666
11	USV	TRUE	0.623015	363.841	363.883	0.0416	61.2218	39.6686	72.2063	32.5377	6.83903	96.529	9.43227	-97.0105	0.148673
12	USV	TRUE	0.641507	371.045	371.114	0.0688	80.1092	50.4809	105.359	54.8777	11.848	43.1561	17.9248	-96.4708	0.152841
13	USV	TRUE	0.791312	399.645	399.651	0.0056	60.4456	60.1932	61.8112	1.61798	0.437421	201.518	1.06467	-50.2106	0.860148
14	USV	TRUE	0.806954	399.789	399.796	0.0064	74.4547	72.6734	74.8035	2.13009	0.660479	301.97	1.04814	-70.8096	0.650046
15	USV	TRUE	0.954218	399.982	399.985	0.0028	59.4246	58.4597	60.6566	2.19689	0.774188	788.137	1.00277	-53.9021	0.925916
16	USV	TRUE	0.651768	497.171	497.211	0.04	70.8328	58.6014	81.5649	22.9634	5.41778	3.56745	6.65673	-96.8149	0.152323
17	USV	TRUE	0.64515	497.927	497.979	0.0512	65.1021	32.1933	86.6256	54.4324	12.0356	44.4312	16.8109	-95.8007	0.161359
18	USV	TRUE	0.648874	501.127	501.169	0.0416	38.3238	29.0018	44.2019	15.2001	3.89346	5.68186	5.13744	-96.5646	0.167691
19	USV	TRUE	0.702278	501.754	501.823	0.0688	52.7223	24.6674	73.0732	48.4058	9.36702	-55.7597	10.2301	-95.1282	0.161424
20	USV	TRUE	0.713875	504.925	504.975	0.0496	37.3738	30.9909	41.7824	10.7915	2.34208	77.4369	3.54462	-96.3839	0.186504
21	USV	TRUE	0.660633	505.075	505.077	0.0016	36.2605	36.2605	36.2605	0	2.87803e-15	4.52098e-12	1	-77.5703	0.447167
22	USV	TRUE	0.655435	505.848	505.89	0.0416	56.6928	43.9717	72.3828	28.4111	8.75782	-224.051	7.72663	-95.9144	0.160908
23	USV	TRUE	0.609571	507.661	507.735	0.0736	58.7168	30.8698	74.3177	43.4479	9.24135	41.3817	11.0635	-96.5838	0.152057
24	USV	TRUE	0.609954	523.954	523.998	0.0432	41.6135	27.3486	49.7776	22.429	5.15544	112.448	5.87527	-97.0595	0.161119
25	USV	TRUE	0.606642	526.967	527.005	0.0384	41.3816	27.4432	49.5754	22.1322	4.87841	26.7113	7.85304	-98.0431	0.142688
26	USV	TRUE	0.796724	553.757	553.765	0.008	89.7981	87.3859	91.6892	4.30321	1.37444	-17.0901	1.72471	-75.3367	0.596149
27	USV	TRUE	0.775554	553.922	553.971	0.0496	92.4411	83.8762	99.5217	15.6454	3.96855	117.605	2.92014	-90.2852	0.231205
28	USV	TRUE	0.647653	582.216	582.254	0.0384	50.4412	40.3029	60.3124	20.0095	5.43972	101.644	6.08302	-95.845	0.165913
29	USV	TRUE	0.646585	591.353	591.39	0.0368	38.0863	29.4175	44.7957	15.3782	4.85939	109.192	5.13678	-95.708	0.170341
30	USV	TRUE	0.602259	591.617	591.657	0.04	41.6785	28.2745	51.4012	23.1267	5.41002	-200.124	8.41832	-96.4085	0.157433
31	USV	TRUE	0.652154	591.89	591.93	0.04	38.2792	30.6198	45.8793	15.2595	3.81665	52.0585	4.32201	-97.1953	0.163166
32	USV	TRUE	0.606434	592.383	592.425	0.0416	38.3683	28.2745	45.5082	17.2337	3.60379	-36.1113	5.24197	-97.6681	0.168969
33	USV	TRUE	0.679981	599.557	599.597	0.04	40.5504	28.9722	51.9653	22.9931	5.30716	36.6244	7.80155	-95.8608	0.164835
