# Supplementary material for: Bazedoxifene reverses sexually dimorphic autistic-like abnormalities in biallelic MDGA1-mutant mice
Source: EMBO Mol Med. 2026 Mar 20;18(4):1358–98. doi: 10.1038/s44321-026-00402-y (PMC13084050; doi:10.1038/s44321-026-00402-y)
Supplement: Supplementary file 17 — Source data Fig. 3 [file 44321_2026_402_MOESM17_ESM.zip › Panel C/Batch2/P12/P12_KO_442.xlsx]

## Sheet: Sheet1
ID	Label	Accepted	Score	Begin Time (s)	End Time (s)	Call Length (s)	Principal Frequency (kHz)	Low Freq (kHz)	High Freq (kHz)	Delta Freq (kHz)	Frequency Standard Deviation (kHz)	Slope (kHz/s)	Sinuosity	Mean Power (dB/Hz)	Tonality
1	USV	TRUE	0.602943	73.8063	73.8543	0.048	73.2217	40.6246	91.4944	50.8698	11.3085	27.3399	15.8911	-96.2104	0.150648
2	USV	TRUE	0.933076	74.8906	74.8926	0.002	88.708	88.4898	88.8995	0.40969	0.159561	-62.9803	1.1266	-66.7113	0.728598
3	USV	TRUE	0.736434	75.0178	75.0198	0.002	86.1719	85.1032	87.2674	2.16423	0.800947	1070.03	1.0004	-66.3339	0.783021
4	USV	TRUE	0.842344	75.1378	75.1606	0.0228	76.2852	74.6577	88.0962	13.4385	4.97355	527.2	1.16551	-75.3821	0.599391
5	USV	TRUE	0.619073	86.1926	86.2294	0.0368	112.986	108.028	121.432	13.404	3.25946	2.7884	4.84498	-98.9266	0.155762
6	USV	TRUE	0.864656	98.1626	98.1682	0.0056	83.8721	82.8041	84.4624	1.65829	0.521891	-133.235	1.20309	-64.1037	0.776495
7	USV	TRUE	0.822895	98.2797	98.2989	0.0192	78.6488	77.2885	84.7327	7.44419	2.82186	-412.575	1.05993	-64.4712	0.777494
8	USV	TRUE	0.821664	98.4005	98.4041	0.0036	98.8384	95.7175	99.191	3.47346	1.23012	871.064	1.22515	-63.5807	0.808224
9	USV	TRUE	0.804843	100.881	100.89	0.0096	82.5031	79.8609	83.0449	3.184	0.971507	-271.585	1.10877	-67.385	0.727409
10	USV	TRUE	0.846627	101.17	101.179	0.0092	87.219	84.1983	88.1616	3.96331	1.07003	183.112	1.30059	-63.8799	0.803738
11	USV	TRUE	0.853542	101.309	101.315	0.006	83.694	82.9073	84.0948	1.18751	0.37206	127.373	1.0641	-66.9147	0.710115
12	USV	TRUE	0.661857	126.461	126.475	0.014	66.0437	65.0633	67.7871	2.72385	1.11399	-191.078	1.06011	-77.0017	0.479309
13	USV	TRUE	0.837416	126.632	126.634	0.002	80.1202	79.7906	80.4497	0.659067	0.266714	-353.708	1.00734	-65.647	0.703304
14	USV	TRUE	0.851413	132.272	132.274	0.002	75.1231	74.5932	76.2854	1.6922	0.701074	-905.262	1.06823	-71.5013	0.593908
15	USV	TRUE	0.834924	132.421	132.424	0.0028	84.6905	84.0968	85.2843	1.18751	0.402234	-409.973	1.00177	-68.7498	0.700573
16	USV	TRUE	0.951476	132.598	132.599	0.0016	96.6881	96.038	97.1602	1.12219	0.445538	-701.372	1.00392	-62.6044	0.846412
17	USV	TRUE	0.703552	134.167	134.21	0.0432	42.4207	29.6401	53.0489	23.4087	4.4835	-51.7865	6.02044	-96.1334	0.177165
18	USV	TRUE	0.634239	320.561	320.601	0.04	84.6069	32.7573	113.79	81.0325	14.5838	20.7658	18.6276	-95.7529	0.158881
19	USV	TRUE	0.631945	398.092	398.146	0.0544	84.0743	63.8422	86.8501	23.008	5.59234	110.54	3.47616	-90.6583	0.216637
20	USV	TRUE	0.649457	497.228	497.299	0.0704	40.7433	29.0315	51.8911	22.8595	5.00149	-2.8779	5.87452	-94.5943	0.147267
21	USV	TRUE	0.621146	502.444	502.49	0.0464	40.5207	30.8573	46.4582	15.6009	3.89599	8.53831	5.28122	-96.8016	0.160924
22	USV	TRUE	0.673836	503.933	503.978	0.0448	41.634	28.7198	49.0113	20.2915	4.24303	-35.8017	6.08234	-97.5429	0.153309
