# Supplementary material for: Bazedoxifene reverses sexually dimorphic autistic-like abnormalities in biallelic MDGA1-mutant mice
Source: EMBO Mol Med. 2026 Mar 20;18(4):1358–98. doi: 10.1038/s44321-026-00402-y (PMC13084050; doi:10.1038/s44321-026-00402-y)
Supplement: Supplementary file 17 — Source data Fig. 3 [file 44321_2026_402_MOESM17_ESM.zip › Panel C/Batch2/P12/P12_KO_444.xlsx]

## Sheet: Sheet1
ID	Label	Accepted	Score	Begin Time (s)	End Time (s)	Call Length (s)	Principal Frequency (kHz)	Low Freq (kHz)	High Freq (kHz)	Delta Freq (kHz)	Frequency Standard Deviation (kHz)	Slope (kHz/s)	Sinuosity	Mean Power (dB/Hz)	Tonality
1	USV	TRUE	0.685227	196.072	196.077	0.0044	92.6644	91.937	93.1542	1.2172	0.401381	-276.116	1.00722	-75.1987	0.49219
2	USV	TRUE	0.628907	220.504	220.546	0.0416	79.174	47.2152	113.107	65.8918	12.2421	-78.2983	14.1659	-95.5659	0.156825
3	USV	TRUE	0.610472	232.9	232.944	0.0432	86.21	46.3988	107.882	61.4832	12.885	-230.593	19.9497	-95.5913	0.152248
4	USV	TRUE	0.65852	508.562	508.607	0.0448	47.8102	36.0539	61.7857	25.7318	5.59388	-99.3512	8.49766	-97.1549	0.159205
5	USV	TRUE	0.615531	518.021	518.023	0.0024	74.5622	73.4934	75.0966	1.60314	0.587786	-667.973	1.01807	-72.8204	0.639564
