# Supplementary material for: Bazedoxifene reverses sexually dimorphic autistic-like abnormalities in biallelic MDGA1-mutant mice
Source: EMBO Mol Med. 2026 Mar 20;18(4):1358–98. doi: 10.1038/s44321-026-00402-y (PMC13084050; doi:10.1038/s44321-026-00402-y)
Supplement: Supplementary file 17 — Source data Fig. 3 [file 44321_2026_402_MOESM17_ESM.zip › Panel C/Batch2/P12/P12_KO_445.xlsx]

## Sheet: Sheet1
ID	Label	Accepted	Score	Begin Time (s)	End Time (s)	Call Length (s)	Principal Frequency (kHz)	Low Freq (kHz)	High Freq (kHz)	Delta Freq (kHz)	Frequency Standard Deviation (kHz)	Slope (kHz/s)	Sinuosity	Mean Power (dB/Hz)	Tonality
1	USV	TRUE	0.606878	54.6461	54.6893	0.0432	43.0887	28.2893	54.1176	25.8283	6.22722	-86.4218	9.03629	-96.3732	0.160467
2	USV	TRUE	0.634958	60.7592	60.8344	0.0752	45.2262	27.3542	63.5954	36.2412	7.6775	52.4595	9.26558	-96.5832	0.160569
3	USV	TRUE	0.629942	96.835	96.8766	0.0416	43.8084	31.1169	54.021	22.904	4.90555	-6.16294	6.55281	-96.7398	0.160106
4	USV	TRUE	0.625742	115.261	115.296	0.0352	38.9324	29.4843	47.2004	17.7161	3.46335	65.034	4.01224	-95.7947	0.146603
5	USV	TRUE	0.634197	118.883	118.923	0.04	43.0738	29.3581	51.0746	21.7165	4.55194	-59.8063	7.81756	-97.0046	0.163759
6	USV	TRUE	0.673456	124.59	124.644	0.0544	43.0887	26.5971	53.4051	26.808	5.81461	-110.162	6.33908	-98.0322	0.160803
7	USV	TRUE	0.645169	128.476	128.477	0.0016	45.9907	44.9309	48.2974	3.36658	1.36233	2104.11	1.01144	-77.2038	0.500582
8	USV	TRUE	0.785318	140.806	140.843	0.0368	37.8933	28.2003	49.9317	21.7314	4.43498	-114.021	5.81884	-95.1157	0.17482
9	USV	TRUE	0.634461	143.664	143.708	0.0448	49.4863	35.5331	65.8443	30.3111	8.36359	209.205	6.98709	-92.745	0.179848
10	USV	TRUE	0.694971	145.527	145.572	0.0448	41.2183	30.0706	52.277	22.2064	4.62287	51.2706	6.41019	-96.2167	0.164419
11	USV	TRUE	0.695784	172.871	172.938	0.0672	41.7972	29.3581	53.8059	24.4478	4.99486	-33.3941	6.90337	-96.9036	0.159729
