# Supplementary material for: Bazedoxifene reverses sexually dimorphic autistic-like abnormalities in biallelic MDGA1-mutant mice
Source: EMBO Mol Med. 2026 Mar 20;18(4):1358–98. doi: 10.1038/s44321-026-00402-y (PMC13084050; doi:10.1038/s44321-026-00402-y)
Supplement: Supplementary file 17 — Source data Fig. 3 [file 44321_2026_402_MOESM17_ESM.zip › Panel C/Batch2/P12/P12_KO_448.xlsx]

## Sheet: Sheet1
ID	Label	Accepted	Score	Begin Time (s)	End Time (s)	Call Length (s)	Principal Frequency (kHz)	Low Freq (kHz)	High Freq (kHz)	Delta Freq (kHz)	Frequency Standard Deviation (kHz)	Slope (kHz/s)	Sinuosity	Mean Power (dB/Hz)	Tonality
1	USV	TRUE	0.60476	13.7471	13.7487	0.0016	98.402	98.126	98.5	0.374065	0.153618	-233.791	1.01068	-73.4955	0.663766
2	USV	TRUE	0.629015	14.0307	14.0327	0.002	97.7942	96.6898	97.901	1.21126	0.457013	-455.494	1.21742	-72.4622	0.626774
3	USV	TRUE	0.744263	18.6931	18.7219	0.0288	85.3429	85.1826	86.1279	0.945291	0.318376	-18.1162	1.01028	-77.4309	0.467597
4	USV	TRUE	0.888053	18.9011	18.9031	0.002	69.9388	69.6627	69.9655	0.302814	0.114253	-113.873	1.03232	-72.2858	0.604939
5	USV	TRUE	0.854678	24.8499	24.8519	0.002	71.4696	71.2959	71.6433	0.347346	0.151643	197.847	1.00936	-68.4279	0.650796
6	USV	TRUE	0.859993	25.1458	25.1514	0.0056	86.2487	85.4915	88.9739	3.48235	1.27252	657.171	1.06015	-67.066	0.76693
7	USV	TRUE	0.866688	25.4134	25.6784	0.265	87.7618	83.8867	93.4233	9.53662	3.5681	-28.5039	1.6336	-71.6007	0.451383
8	USV	TRUE	0.8183	25.673	25.681	0.008	85.7425	85.0522	86.0987	1.04649	0.27343	-99.1357	1.02177	-68.6652	0.650206
9	USV	TRUE	0.889191	25.865	26.045	0.18	86.0301	75.09	87.5357	12.4457	5.04167	-16.7586	6.25623	-74.8108	0.453764
10	USV	TRUE	0.715828	26.2973	26.2989	0.0016	93.8503	92.8171	96.3084	3.49127	1.41971	-2182.04	1.01397	-64.2615	0.770623
11	USV	TRUE	0.771544	26.1465	26.1813	0.0348	64.5516	59.1656	70.6916	11.526	6.03725	323.465	1.03364	-76.0384	0.599837
12	USV	TRUE	0.955703	26.5749	26.5781	0.0032	91.9334	88.9572	93.6924	4.73519	1.53183	-567.468	2.74607	-69.595	0.742263
13	USV	TRUE	0.785668	27.5096	27.5124	0.0028	61.2877	59.9221	62.1189	2.19689	0.780102	-788.137	1.01151	-66.7482	0.662476
14	USV	TRUE	0.692165	27.9864	27.988	0.0016	83.2226	83.2226	83.2226	1.42109e-14	4.35117e-15	9.93014e-12	1	-74.6059	0.531004
15	USV	TRUE	0.668045	28.1464	28.1488	0.0024	73.5849	70.3786	75.3884	5.0098	1.82715	-2087.42	1.00627	-74.4712	0.617557
16	USV	TRUE	0.711314	39.6472	39.6488	0.0016	72.8021	69.9966	76.8545	6.85786	2.72644	-4286.16	1.00068	-74.2685	0.641638
17	USV	TRUE	0.633312	40.3415	40.3847	0.0432	42.2722	30.1448	54.0583	23.9134	4.93685	73.4769	6.04899	-94.8135	0.175347
18	USV	TRUE	0.83643	50.9256	50.93	0.0044	92.9667	90.087	94.7702	4.68323	1.70486	-1168.17	1.01939	-72.2967	0.67291
19	USV	TRUE	0.654407	60.4288	60.476	0.0472	87.7538	38.6645	88.8572	50.1927	24.4063	1180.89	1.0989	-75.7078	0.453654
20	USV	TRUE	0.621986	76.1389	76.2029	0.064	38.116	29.0167	46.7402	17.7235	3.75251	84.9016	5.50646	-97.4666	0.160586
21	USV	TRUE	0.619795	88.6636	88.6668	0.0032	78.2269	77.3132	79.6868	2.37356	0.842715	-724.461	1.00408	-83.0524	0.398337
22	USV	TRUE	0.88233	88.8408	88.8496	0.0088	73.2914	72.7757	74.1038	1.32811	0.478176	-140.106	1.01486	-76.0642	0.484713
23	USV	TRUE	0.658359	89.8447	89.8479	0.0032	84.5846	83.4639	85.7128	2.24884	0.809643	-737.553	1.00415	-72.4005	0.638876
24	USV	TRUE	0.844246	89.9687	89.9707	0.002	61.1879	59.5803	62.9023	3.32205	1.19325	-1588.5	1.00407	-70.3343	0.727848
25	USV	TRUE	0.639033	90.1627	90.1647	0.002	59.8967	59.5939	59.9947	0.400784	0.153333	-176.854	1.03234	-68.6351	0.711394
26	USV	TRUE	0.691791	90.2711	90.2731	0.002	78.6568	77.0893	83.101	6.01176	2.37366	-2934.63	1.23482	-70.2276	0.704709
27	USV	TRUE	0.905631	90.4115	90.4231	0.0116	86.9266	84.7327	87.5382	2.80549	1.0157	-252.369	1.01353	-71.3395	0.592976
28	USV	TRUE	0.742658	125.353	125.798	0.445	85.9532	65.1388	109.189	44.0505	9.376	-12.1489	34.4054	-93.1775	0.184107
29	USV	TRUE	0.808589	163.687	163.692	0.0056	86.4734	85.4344	86.993	1.5586	0.503775	-277.394	1.01057	-70.894	0.599544
30	USV	TRUE	0.933836	163.753	163.759	0.0056	80.4604	77.4546	81.5886	4.13401	1.15624	-170.77	1.64733	-65.6327	0.795959
31	USV	TRUE	0.612378	278.009	278.049	0.04	42.7176	28.3636	54.7708	26.4072	6.29707	114.881	8.02491	-97.6234	0.141098
32	USV	TRUE	0.611921	324.467	324.515	0.048	76.2646	26.5823	95.2944	68.7121	14.7265	-42.3123	18.2964	-96.3365	0.151597
33	USV	TRUE	0.6193	409.134	409.172	0.0384	37.73	31.273	44.0535	12.7805	3.33	13.7909	4.03095	-98.156	0.143851
34	USV	TRUE	0.652598	454.563	454.606	0.0432	84.2803	45.716	117.085	71.3692	15.2106	229.607	21.5192	-95.7199	0.156508
35	USV	TRUE	0.605053	488.635	488.675	0.04	82.2764	46.1613	108.832	62.6707	11.2143	61.8844	15.6076	-96.1132	0.157708
