# Supplementary material for: Bazedoxifene reverses sexually dimorphic autistic-like abnormalities in biallelic MDGA1-mutant mice
Source: EMBO Mol Med. 2026 Mar 20;18(4):1358–98. doi: 10.1038/s44321-026-00402-y (PMC13084050; doi:10.1038/s44321-026-00402-y)
Supplement: Supplementary file 17 — Source data Fig. 3 [file 44321_2026_402_MOESM17_ESM.zip › Panel C/Batch2/P12/P12_KO_483.xlsx]

## Sheet: Sheet1
ID	Label	Accepted	Score	Begin Time (s)	End Time (s)	Call Length (s)	Principal Frequency (kHz)	Low Freq (kHz)	High Freq (kHz)	Delta Freq (kHz)	Frequency Standard Deviation (kHz)	Slope (kHz/s)	Sinuosity	Mean Power (dB/Hz)	Tonality
1	USV	TRUE	0.843863	61.8396	61.844	0.0044	87.3405	85.7645	87.7936	2.0291	0.866986	-463.668	1.00166	-67.7101	0.69812
2	USV	TRUE	0.767287	124.137	124.144	0.0076	89.2725	87.6991	89.6344	1.93532	0.591596	-109.23	1.13186	-68.2851	0.711082
3	USV	TRUE	0.703862	159.94	159.944	0.0048	74.2007	71.9593	75.6331	3.67385	1.24701	-794.288	1.01652	-74.4617	0.636382
4	USV	TRUE	0.670914	196.286	196.295	0.0092	87.2098	84.8051	88.004	3.19885	0.906048	-299.846	1.07468	-56.1394	0.876273
5	USV	TRUE	0.846308	239.8	239.81	0.01	90.4362	88.3358	95.5944	7.25864	2.30644	-735.151	1.02815	-68.6167	0.722008
6	USV	TRUE	0.630091	310.475	310.507	0.032	39.2144	32.0894	44.9441	12.8548	3.03287	84.0606	4.42581	-98.039	0.147178
7	USV	TRUE	0.925156	347.298	347.305	0.0072	89.1578	88.141	89.1875	1.04649	0.312043	-103.126	1.03314	-56.5489	0.86227
8	USV	TRUE	0.685799	397.831	397.869	0.0384	47.5318	38.0763	60.6983	22.622	4.94448	-90.0748	7.76712	-97.8099	0.143596
9	USV	TRUE	0.716615	560.022	560.102	0.08	46.5918	29.6401	61.6435	32.0033	6.65345	72.5951	8.35962	-96.3341	0.156553
