# Supplementary material for: Bazedoxifene reverses sexually dimorphic autistic-like abnormalities in biallelic MDGA1-mutant mice
Source: EMBO Mol Med. 2026 Mar 20;18(4):1358–98. doi: 10.1038/s44321-026-00402-y (PMC13084050; doi:10.1038/s44321-026-00402-y)
Supplement: Supplementary file 17 — Source data Fig. 3 [file 44321_2026_402_MOESM17_ESM.zip › Panel C/Batch2/P12/P12_KO_484.xlsx]

## Sheet: Sheet1
ID	Label	Accepted	Score	Begin Time (s)	End Time (s)	Call Length (s)	Principal Frequency (kHz)	Low Freq (kHz)	High Freq (kHz)	Delta Freq (kHz)	Frequency Standard Deviation (kHz)	Slope (kHz/s)	Sinuosity	Mean Power (dB/Hz)	Tonality
1	USV	TRUE	0.720852	117.27	117.309	0.0384	54.0166	39.4399	63.6057	24.1658	5.61623	-26.6023	5.77298	-97.7378	0.146475
2	USV	TRUE	0.649682	364.036	364.075	0.0384	50.5006	34.3208	61.6632	27.3424	6.01918	-92.3182	7.58922	-97.8953	0.141679
3	USV	TRUE	0.696403	366.541	366.548	0.0064	73.9203	72.0351	76.9633	4.92816	1.55491	-763.839	1.00959	-73.4272	0.650853
4	USV	TRUE	0.71661	445.611	445.653	0.0416	72.7585	60.9279	80.6109	19.6829	4.78203	128.143	6.36049	-97.2764	0.158237
