# Supplementary material for: Bazedoxifene reverses sexually dimorphic autistic-like abnormalities in biallelic MDGA1-mutant mice
Source: EMBO Mol Med. 2026 Mar 20;18(4):1358–98. doi: 10.1038/s44321-026-00402-y (PMC13084050; doi:10.1038/s44321-026-00402-y)
Supplement: Supplementary file 17 — Source data Fig. 3 [file 44321_2026_402_MOESM17_ESM.zip › Panel C/Batch2/P12/P12_KO_485.xlsx]

## Sheet: Sheet1
ID	Label	Accepted	Score	Begin Time (s)	End Time (s)	Call Length (s)	Principal Frequency (kHz)	Low Freq (kHz)	High Freq (kHz)	Delta Freq (kHz)	Frequency Standard Deviation (kHz)	Slope (kHz/s)	Sinuosity	Mean Power (dB/Hz)	Tonality
1	USV	TRUE	0.953791	0.502804	0.504404	0.0016	92.1061	92.1061	92.1061	1.42109e-14	6.64652e-15	9.93014e-12	1	-57.0706	0.874019
2	USV	TRUE	0.903574	0.648404	0.650404	0.002	87.7088	85.313	88.2699	2.95689	1.13176	-1288.87	1.30378	-60.0061	0.854189
3	USV	TRUE	0.771601	0.787604	0.789204	0.0016	108.976	108.148	109.27	1.12219	0.460853	701.372	1.03705	-60.8803	0.819984
4	USV	TRUE	0.719987	0.921604	0.923204	0.0016	102.285	98.1885	108.164	9.97506	3.96493	-6234.41	1.00032	-61.1985	0.844148
5	USV	TRUE	0.994115	2.14546	2.18226	0.0368	72.9377	64.8125	76.2215	11.409	3.75744	-202.21	1.28872	-68.2688	0.704204
6	USV	TRUE	0.914939	2.31226	2.31866	0.0064	89.3409	87.6092	100.371	12.7618	4.83488	2054.62	1.00711	-66.0211	0.764138
7	USV	TRUE	0.887534	2.46386	2.46626	0.0024	89.4587	86.052	93.6669	7.61489	2.74673	3172.87	1.00039	-68.8347	0.769208
8	USV	TRUE	0.705832	4.07051	4.07211	0.0016	89.7882	89.4943	90.6165	1.12219	0.460853	-701.372	1.03705	-73.7198	0.633456
9	USV	TRUE	0.650593	4.19091	4.21931	0.0284	91.6748	77.3577	93.8523	16.4945	7.72292	499.474	1.35907	-77.0311	0.549512
10	USV	TRUE	0.993387	5.56424	5.72924	0.165	76.9622	50.0522	94.1941	44.1419	14.6197	113.708	2.48088	-55.2264	0.859803
11	USV	TRUE	0.914608	5.85044	5.87724	0.0268	93.7027	91.468	96.7339	5.26593	1.42279	111.005	1.13557	-59.7413	0.835317
12	USV	TRUE	0.922278	6.02124	6.02324	0.002	104.131	102.644	104.986	2.34236	0.979818	-1279.96	1.04363	-69.4789	0.691466
13	USV	TRUE	0.996239	6.47677	6.52997	0.0532	70.997	48.1228	84.7923	36.6695	12.6787	855.607	1.89996	-55.5641	0.848915
14	USV	TRUE	0.876021	6.66077	6.66277	0.002	100.882	99.577	101.26	1.68329	0.658523	-821.289	1.10437	-65.6893	0.781439
15	USV	TRUE	0.921409	6.82637	6.82837	0.002	86.4425	85.6587	88.7403	3.08158	1.1862	-1516.62	1.03255	-58.8009	0.875788
16	USV	TRUE	0.893419	6.95877	6.97677	0.018	96.4135	90.3534	103.9	13.5466	5.15442	653.983	1.10928	-73.1189	0.640024
17	USV	TRUE	0.611158	7.10037	7.10237	0.002	83.6495	82.8568	84.647	1.79017	0.680223	-512.749	2.03726	-75.2354	0.646978
18	USV	TRUE	0.606186	8.47782	8.47942	0.0016	96.9128	93.1721	97.9815	4.80941	1.93597	2337.91	1.55024	-68.6584	0.706283
19	USV	TRUE	0.885838	9.34015	9.35255	0.0124	71.4939	70.1998	74.3985	4.19868	1.17631	-248.917	1.06257	-61.073	0.841928
20	USV	TRUE	0.987528	9.40815	9.42375	0.0156	76.1228	70.9571	80.2568	9.29967	2.21849	442.179	1.10234	-58.0327	0.85947
21	USV	TRUE	0.687584	10.0025	10.0097	0.0072	78.7217	72.8213	89.9465	17.1252	5.89934	2434.14	1.01625	-60.8091	0.852256
22	USV	TRUE	0.669283	13.6863	13.6879	0.0016	74.6582	73.153	75.2727	2.1197	0.863384	1324.81	1.02533	-75.4286	0.603578
23	USV	TRUE	0.645267	14.1434	14.1498	0.0064	68.9393	68.3542	69.1549	0.800703	0.240049	-88.9598	1.01957	-77.0646	0.501983
24	USV	TRUE	0.977435	14.2022	14.2222	0.02	90.5194	87.1662	92.0632	4.89694	1.78468	36.4073	1.25633	-70.6184	0.700232
25	USV	TRUE	0.689754	16.0077	16.0121	0.0044	77.7477	75.4035	78.6214	3.2179	1.3007	-748.064	1.00188	-74.5108	0.599058
26	USV	TRUE	0.926034	16.5766	16.9066	0.33	81.7034	77.744	86.575	8.83097	3.44525	-16.4088	1.56861	-65.2281	0.672325
27	USV	TRUE	0.686476	16.1908	16.1936	0.0028	70.4823	70.2968	70.6679	0.371096	0.145223	-146.671	1.00266	-68.8978	0.661851
28	USV	TRUE	0.856439	16.5832	16.5872	0.004	80.8708	78.8892	86.0291	7.13989	2.33358	-1708.22	1.01708	-61.6557	0.849546
29	USV	TRUE	0.728674	16.7316	16.7692	0.0376	78.3902	75.2598	85.3462	10.0864	2.79177	-120.573	1.18324	-73.0641	0.663704
30	USV	TRUE	0.907642	16.906	16.908	0.002	80.2116	78.9424	81.454	2.51158	0.94897	1267.88	1.00026	-64.8165	0.779798
31	USV	TRUE	0.935755	17.1044	17.1084	0.004	88.2954	85.3266	89.6685	4.34182	1.31676	-119.594	2.34567	-60.0598	0.852076
32	USV	TRUE	0.995958	17.4092	18.0292	0.62	93.08	80.4407	93.166	12.7252	5.52575	20.6148	1.00992	-66.5454	0.677625
33	USV	TRUE	0.939059	20.5417	20.5497	0.008	76.4341	74.8681	77.0769	2.20878	0.670991	-187.424	1.12371	-60.6065	0.841503
34	USV	TRUE	0.67122	22.7768	22.7816	0.0048	71.2949	69.9812	72.0891	2.10783	0.659141	-416.871	1.01452	-77.682	0.494274
35	USV	TRUE	0.676479	25.1526	25.1682	0.0156	81.2679	79.5312	83.082	3.55079	1.15502	3.26877	1.33853	-68.0198	0.780491
36	USV	TRUE	0.797004	25.7726	25.7782	0.0056	81.2969	76.6434	90.5817	13.9384	5.33986	2864.07	1.31654	-65.1615	0.777344
37	USV	TRUE	0.638502	27.2572	27.264	0.0068	76.9131	76.2229	77.1358	0.912896	0.264936	-64.4152	1.03706	-79.221	0.406241
38	USV	TRUE	0.874865	27.4524	27.454	0.0016	87.3275	87.0514	87.4254	0.374065	0.153618	-233.791	1.01068	-64.1393	0.726329
39	USV	TRUE	0.892041	27.6216	27.6284	0.0068	69.8073	68.9018	69.837	0.935162	0.283854	-102.214	1.02657	-70.9449	0.646672
40	USV	TRUE	0.707743	31.0985	31.1117	0.0132	73.6667	71.5805	84.5832	13.0027	4.41708	-941.064	1.00806	-78.4528	0.455811
41	USV	TRUE	0.727432	31.3289	31.3309	0.002	81.9409	80.0706	84.4436	4.373	1.51531	1981.02	1.02194	-78.7408	0.487188
42	USV	TRUE	0.911988	31.4721	31.4961	0.024	95.7484	87.5738	96.584	9.01021	2.99849	-291.044	1.27102	-61.5441	0.781842
43	USV	TRUE	0.986947	31.9009	31.9281	0.0272	85.7709	78.8463	87.6561	8.80982	2.99196	-83.8469	1.42538	-58.5051	0.848456
44	USV	TRUE	0.811089	32.1029	32.1217	0.0188	81.5089	79.0671	85.6591	6.59197	2.07334	97.2824	1.40105	-69.7688	0.6594
45	USV	TRUE	0.977677	34.0863	34.1099	0.0236	76.9674	74.215	78.6162	4.4012	1.10416	-48.0881	1.08561	-59.8583	0.84589
46	USV	TRUE	0.66324	34.3263	34.3347	0.0084	73.2692	69.9738	77.2918	7.31801	2.35389	-903.413	1.00646	-68.4058	0.719034
47	USV	TRUE	0.639379	36.3528	36.8628	0.51	84.005	64.8013	102.59	37.7888	9.43193	8.17655	28.797	-92.3994	0.186636
48	USV	TRUE	0.78474	36.4486	36.451	0.0024	69.5987	69.2647	69.9327	0.667973	0.240498	-278.322	1	-81.5671	0.408085
49	USV	TRUE	0.736737	38.3948	38.3984	0.0036	80.2411	78.4598	81.2653	2.80549	0.954683	-779.302	1.01234	-67.1564	0.718565
50	USV	TRUE	0.860111	38.5936	38.6004	0.0068	84.167	79.7361	86.4307	6.69457	2.11439	-971.973	1.02361	-68.5479	0.725269
51	USV	TRUE	0.838478	38.802	38.8036	0.0016	81.0257	80.0104	82.7535	2.74314	1.09705	-1714.46	1.00657	-64.8606	0.77193
52	USV	TRUE	0.622776	39.0132	39.0184	0.0052	77.2455	74.6775	79.4721	4.79456	1.56781	-935.896	1.00297	-73.186	0.598271
53	USV	TRUE	0.780854	40.4391	40.4423	0.0032	79.0282	78.0188	79.9485	1.9297	0.654356	-596.846	1.00118	-66.1612	0.769079
54	USV	TRUE	0.710528	40.6011	40.6039	0.0028	85.05	83.202	85.6957	2.49377	0.906864	-890.631	1.04599	-67.7981	0.767723
55	USV	TRUE	0.960611	40.6011	40.6043	0.0032	84.7779	82.299	85.906	3.60705	1.30154	-1164.31	1.02668	-68.9688	0.656156
56	USV	TRUE	0.757542	40.8843	40.8863	0.002	77.2898	76.84	78.0691	1.22907	0.457432	-602.448	1.01262	-75.0959	0.488489
57	USV	TRUE	0.620443	41.233	41.251	0.018	79.4007	78.9011	80.1821	1.28098	0.48304	48.2849	1.01831	-78.2802	0.495791
58	USV	TRUE	0.696486	45.8727	45.8755	0.0028	79.0667	77.664	79.8015	2.13751	0.750414	-752.795	1.01739	-67.865	0.76715
59	USV	TRUE	0.676226	50.8688	50.8736	0.0048	82.4662	80.0763	87.433	7.35666	2.39957	-1649.77	1.00734	-73.8247	0.642919
60	USV	TRUE	0.646507	53.497	53.5006	0.0036	97.3972	96.1058	97.5679	1.46212	0.467192	-277.535	1.17456	-74.8015	0.549859
61	USV	TRUE	0.622706	53.861	53.863	0.002	87.9881	87.4983	88.4513	0.952975	0.366077	-488.574	1.00178	-80.2196	0.453591
62	USV	TRUE	0.900331	61.536	61.5416	0.0056	79.5124	78.4362	79.7202	1.28399	0.376866	-126.504	1.08938	-72.6018	0.602549
63	USV	TRUE	0.927726	63.5154	63.5182	0.0028	89.6879	88.5523	90.1555	1.60314	0.559626	134.301	1.62852	-67.1477	0.732738
64	USV	TRUE	0.815626	79.5483	79.5499	0.0016	59.4421	57.9904	62.8533	4.86284	1.97607	3039.28	1.00823	-63.7803	0.744371
65	USV	TRUE	0.828469	79.7479	79.7527	0.0048	65.909	63.2594	67.8981	4.6387	1.59469	1015.42	1.03427	-72.0259	0.660863
66	USV	TRUE	0.622248	79.9227	79.9259	0.0032	78.3005	76.9051	79.1614	2.25626	0.802307	-725.184	1.01338	-77.4688	0.547574
67	USV	TRUE	0.878838	83.45	83.466	0.016	80.4231	79.6854	83.7713	4.08596	1.35587	-199.019	1.05958	-66.4052	0.76194
68	USV	TRUE	0.820485	83.6192	83.6212	0.002	94.9241	92.7153	95.1378	2.42252	0.914026	-910.988	1.29829	-70.7835	0.734426
69	USV	TRUE	0.617218	116.966	117.01	0.0432	39.8453	28.9128	45.5379	16.6251	3.89124	-35.4053	4.77186	-96.4338	0.154138
70	USV	TRUE	0.604606	157.366	157.371	0.0048	89.8878	89.1857	90.1556	0.969845	0.314062	-122.011	1.06767	-74.2893	0.582913
71	USV	TRUE	0.734008	164.998	165.004	0.0056	76.8329	76.8329	76.8329	1.42109e-14	3.86221e-15	-1.15873e-12	1	-79.0183	0.409634
72	USV	TRUE	0.871226	221.11	221.112	0.0024	52.2473	50.9114	54.3848	3.47346	1.26164	-1447.27	1.00644	-74.019	0.656207
73	USV	TRUE	0.70836	221.362	221.376	0.0144	60.5546	60.176	97.8982	37.7222	18.9837	2695.07	1.01356	-72.0311	0.537414
74	USV	TRUE	0.653795	295.805	295.813	0.0076	79.4351	73.4147	80.1924	6.77767	2.64599	-926.419	1.01214	-71.9369	0.631441
75	USV	TRUE	0.826678	296.017	296.095	0.0784	73.4814	50.833	74.0786	23.2456	8.05708	294.862	1.01057	-72.5537	0.543098
76	USV	TRUE	0.67531	298.052	298.056	0.0048	72.6902	72.1707	72.8238	0.653129	0.230236	-138.04	1.00997	-72.0624	0.59392
77	USV	TRUE	0.983014	316.022	316.051	0.0296	60.987	56.3525	64.8415	8.48905	2.68512	157.56	1.3872	-66.7891	0.726897
78	USV	TRUE	0.64994	316.265	316.269	0.0036	51.0281	50.7768	51.05	0.273204	0.105088	-45.5747	1.01668	-77.0709	0.482285
79	USV	TRUE	0.609459	341.691	341.734	0.0432	38.1308	27.8292	46.2504	18.4212	4.30713	115.387	5.64887	-98.5384	0.14774
80	USV	TRUE	0.760795	393.752	393.761	0.0092	114.375	111.473	114.641	3.16775	0.907869	-259.738	1.10064	-64.2554	0.788497
81	USV	TRUE	0.644394	438.006	438.017	0.0112	73.5859	73.2065	74.5624	1.35591	0.514803	-22.4611	1.05318	-77.7568	0.476279
82	USV	TRUE	0.661007	580.187	580.235	0.048	79.775	26.2333	112.714	86.4802	16.5003	-12.8346	22.7124	-95.8636	0.162203
