# Supplementary material for: Bazedoxifene reverses sexually dimorphic autistic-like abnormalities in biallelic MDGA1-mutant mice
Source: EMBO Mol Med. 2026 Mar 20;18(4):1358–98. doi: 10.1038/s44321-026-00402-y (PMC13084050; doi:10.1038/s44321-026-00402-y)
Supplement: Supplementary file 17 — Source data Fig. 3 [file 44321_2026_402_MOESM17_ESM.zip › Panel C/Batch2/P12/P12_KO_489.xlsx]

## Sheet: Sheet1
ID	Label	Accepted	Score	Begin Time (s)	End Time (s)	Call Length (s)	Principal Frequency (kHz)	Low Freq (kHz)	High Freq (kHz)	Delta Freq (kHz)	Frequency Standard Deviation (kHz)	Slope (kHz/s)	Sinuosity	Mean Power (dB/Hz)	Tonality
1	USV	TRUE	0.603262	53.8302	53.867	0.0368	50.9848	35.3543	59.0747	23.7205	5.9613	-132.098	6.75612	-96.6388	0.146492
2	USV	TRUE	0.845033	81.7809	81.8141	0.0332	83.3394	82.0843	83.3659	1.28157	0.666316	-38.6987	1.00001	-75.8692	0.547437
3	USV	TRUE	0.736998	82.2104	82.2796	0.0692	81.1689	80.6644	82.7611	2.09666	0.853625	-24.5949	1.00286	-75.2392	0.407909
4	USV	TRUE	0.891922	82.476	82.4872	0.0112	83.1833	79.2176	84.2135	4.99596	1.65008	-422.772	1.01788	-73.6561	0.583323
5	USV	TRUE	0.616704	465.768	465.811	0.0432	57.5911	22.9159	72.1381	49.2222	12.5856	-78.4046	14.5897	-96.6817	0.15278
