# Supplementary material for: Bazedoxifene reverses sexually dimorphic autistic-like abnormalities in biallelic MDGA1-mutant mice
Source: EMBO Mol Med. 2026 Mar 20;18(4):1358–98. doi: 10.1038/s44321-026-00402-y (PMC13084050; doi:10.1038/s44321-026-00402-y)
Supplement: Supplementary file 17 — Source data Fig. 3 [file 44321_2026_402_MOESM17_ESM.zip › Panel C/Batch2/P12/P12_KO_494.xlsx]

## Sheet: Sheet1
ID	Label	Accepted	Score	Begin Time (s)	End Time (s)	Call Length (s)	Principal Frequency (kHz)	Low Freq (kHz)	High Freq (kHz)	Delta Freq (kHz)	Frequency Standard Deviation (kHz)	Slope (kHz/s)	Sinuosity	Mean Power (dB/Hz)	Tonality
1	USV	TRUE	0.904405	73.2943	73.2975	0.0032	89.9272	87.2701	94.603	7.33286	2.93831	2613.13	1.06304	-69.9174	0.666752
2	USV	TRUE	0.660833	114.179	114.182	0.0028	97.345	96.8181	98.4064	1.58829	0.573282	574.315	1.01867	-73.5942	0.581932
3	USV	TRUE	0.679586	114.371	114.375	0.0032	94.2	92.582	94.3114	1.72931	0.600302	443.769	1.1554	-63.9145	0.772737
4	USV	TRUE	0.704303	114.534	114.536	0.0016	93.123	92.0187	93.5149	1.49626	0.614471	-935.162	1.03875	-74.9047	0.575661
5	USV	TRUE	0.761827	115.145	115.15	0.0056	107.104	106.265	107.46	1.19493	0.397203	-217.091	1.01024	-75.4829	0.494771
6	USV	TRUE	0.839772	169.181	169.191	0.01	80.1281	78.3023	81.219	2.9167	0.958779	-313.071	1.06583	-66.8362	0.769044
7	USV	TRUE	0.791657	231.668	231.67	0.0028	66.0667	65.8292	66.0963	0.267189	0.0891293	-67.1507	1.01361	-71.3261	0.639908
8	USV	TRUE	0.69249	384.769	384.856	0.0864	55.9246	32.6791	72.238	39.5588	8.17741	-7.23179	10.6336	-96.163	0.147372
9	USV	TRUE	0.709183	386.707	386.752	0.0448	42.673	27.6511	49.1895	21.5384	4.93645	4.24425	6.64365	-96.21	0.160339
10	USV	TRUE	0.62197	389.167	389.244	0.0768	44.098	28.2597	56.6708	28.4111	5.96171	-47.577	8.40633	-95.9274	0.166918
11	USV	TRUE	0.618448	389.334	389.404	0.0704	45.3746	26.8198	59.1942	32.3744	6.42293	19.7025	9.21545	-97.2712	0.167694
12	USV	TRUE	0.614775	389.631	389.681	0.0496	38.1605	29.0464	46.4285	17.3821	4.1164	-5.30092	5.96335	-97.9963	0.145813
13	USV	TRUE	0.661182	390.025	390.07	0.0448	40.3722	31.0058	51.7723	20.7665	4.62169	107.411	5.45592	-98.0075	0.1542
14	USV	TRUE	0.637685	391.599	391.631	0.032	42.736	32.9168	53.9728	21.056	4.70436	-62.0769	4.54274	-96.9101	0.154988
15	USV	TRUE	0.60899	407.513	407.556	0.0432	39.348	30.1003	43.7566	13.6563	3.66054	-77.3672	4.18165	-96.2857	0.162403
16	USV	TRUE	0.633829	491.918	491.957	0.0384	53.3931	41.9931	63.769	21.7759	6.09324	-86.1946	6.43087	-97.5004	0.153299
17	USV	TRUE	0.646749	576.38	576.383	0.0032	91.0121	90.633	91.3113	0.678336	0.304155	-205.079	1.00819	-79.8381	0.42612
18	USV	TRUE	0.784526	576.665	576.668	0.0028	71.5659	71.0167	72.5159	1.49923	0.517774	521.302	1.0116	-78.1192	0.458684
