# Supplementary material for: Bazedoxifene reverses sexually dimorphic autistic-like abnormalities in biallelic MDGA1-mutant mice
Source: EMBO Mol Med. 2026 Mar 20;18(4):1358–98. doi: 10.1038/s44321-026-00402-y (PMC13084050; doi:10.1038/s44321-026-00402-y)
Supplement: Supplementary file 17 — Source data Fig. 3 [file 44321_2026_402_MOESM17_ESM.zip › Panel C/Batch2/P12/P12_KO_496.xlsx]

## Sheet: Sheet1
ID	Label	Accepted	Score	Begin Time (s)	End Time (s)	Call Length (s)	Principal Frequency (kHz)	Low Freq (kHz)	High Freq (kHz)	Delta Freq (kHz)	Frequency Standard Deviation (kHz)	Slope (kHz/s)	Sinuosity	Mean Power (dB/Hz)	Tonality
1	USV	TRUE	0.651429	5.33484	5.33724	0.0024	89.6047	88.1352	89.8051	1.66993	0.625294	640.141	1.14243	-76.4604	0.59296
2	USV	TRUE	0.99325	16.5574	17.0124	0.455	82.3364	55.7505	104.588	48.8371	9.52494	3.63296	17.2576	-94.065	0.172518
3	USV	TRUE	0.83089	16.6632	16.6656	0.0024	77.9017	77.4564	77.9907	0.534378	0.192398	111.329	1.10554	-66.5222	0.768184
4	USV	TRUE	0.910438	16.8976	16.8996	0.002	79.5341	79.258	79.5608	0.302814	0.114253	113.873	1.03232	-64.1672	0.812898
5	USV	TRUE	0.739197	23.9623	23.9643	0.002	88.1431	87.8403	88.2411	0.400784	0.153333	176.854	1.03234	-67.9089	0.719987
6	USV	TRUE	0.721936	24.4315	24.4331	0.0016	79.0009	77.8876	81.0048	3.11721	1.24966	-1948.25	1.00688	-75.7582	0.580285
7	USV	TRUE	0.672025	24.6179	24.6515	0.0336	82.8145	81.9472	93.1702	11.223	5.28842	-333.287	1.01658	-72.2528	0.53936
8	USV	TRUE	0.822748	25.0491	25.0515	0.0024	87.6535	85.7164	88.4551	2.73869	1.0139	-1141.12	1.0282	-68.3488	0.630423
9	USV	TRUE	0.869089	25.1994	25.2074	0.008	81.2099	74.3	82.2712	7.97114	2.28722	-807.833	1.10671	-63.4276	0.795843
10	USV	TRUE	0.726311	25.5278	25.5294	0.0016	85.1276	84.9584	86.134	1.17563	0.490049	-701.372	1.10925	-68.5054	0.743373
11	USV	TRUE	0.938987	28.7578	29.0328	0.275	67.2649	58.335	82.9471	24.6121	11.1755	-3.12117	5.15397	-68.667	0.535121
12	USV	TRUE	0.730808	29.1763	29.1795	0.0032	64.7026	64.3761	64.9401	0.564066	0.20164	182.456	1.00277	-67.3789	0.703778
13	USV	TRUE	0.858735	29.4791	29.4835	0.0044	95.7419	94.6731	96.8107	2.13751	0.691909	479.57	1.00112	-73.2169	0.600772
14	USV	TRUE	0.757218	29.8783	29.9655	0.0872	85.3936	40.6036	86.5182	45.9146	20.1992	531.493	1.05236	-66.49	0.595245
15	USV	TRUE	0.829979	30.1318	30.1338	0.002	105.796	105.003	106.286	1.28251	0.503743	-665.428	1.01432	-64.1276	0.773834
16	USV	TRUE	0.927996	33.5844	33.5904	0.006	63.1319	62.5105	63.1461	0.635672	0.207102	-100.23	1.00665	-70.9777	0.637531
17	USV	TRUE	0.774735	33.7996	33.804	0.0044	85.0299	83.9983	86.4624	2.46408	0.751871	-516.55	1.00995	-61.76	0.700624
18	USV	TRUE	0.76303	33.968	33.97	0.002	59.4323	58.8534	59.7351	0.881724	0.312948	-404.601	1.02463	-63.9079	0.600467
19	USV	TRUE	0.649771	47.909	47.9458	0.0368	59.5249	42.692	72.3945	29.7025	5.95268	87.4514	8.39421	-94.0179	0.160586
20	USV	TRUE	0.664088	51.0032	51.0448	0.0416	36.0675	30.464	42.391	11.927	2.82102	-46.5944	4.10466	-96.621	0.155245
21	USV	TRUE	0.689732	51.2287	51.2671	0.0384	47.7512	31.3191	56.1529	24.8337	5.95008	-139.124	7.28434	-97.8429	0.146567
22	USV	TRUE	0.6049	52.3614	52.4078	0.0464	37.6261	30.3229	44.2316	13.9087	3.77608	-98.7917	5.16201	-97.2968	0.142559
23	USV	TRUE	0.68293	59.089	59.1322	0.0432	45.8585	37.4272	58.4757	21.0486	4.4995	25.2374	6.5039	-95.9965	0.156597
24	USV	TRUE	0.697364	60.7208	60.7592	0.0384	44.2332	34.7035	56.0489	21.3454	4.8438	-107.993	6.50303	-95.5302	0.16108
25	USV	TRUE	0.730939	62.8439	62.8807	0.0368	41.2925	28.0518	56.1661	28.1142	7.47082	-79.3115	8.8877	-97.3861	0.154906
26	USV	TRUE	0.788904	66.3016	66.3064	0.0048	78.881	78.2427	80.1576	1.91486	0.632918	-400.152	1.01307	-72.4867	0.606129
27	USV	TRUE	0.627939	71.624	71.6672	0.0432	37.8042	31.5253	45.6269	14.1017	3.2637	-17.5501	4.94445	-96.9765	0.158587
28	USV	TRUE	0.833037	74.421	74.4246	0.0036	88.4062	87.7679	88.9183	1.1504	0.364771	299.576	1.00499	-76.1771	0.491822
29	USV	TRUE	0.676766	83.2008	83.2424	0.0416	39.066	31.169	44.3949	13.2259	3.00984	14.7973	4.77594	-96.5776	0.15157
30	USV	TRUE	0.632958	97.6958	97.7342	0.0384	37.641	30.2784	44.9441	14.6657	3.52837	-42.0189	4.88361	-98.0879	0.141581
31	USV	TRUE	0.600702	137.965	138.003	0.0384	41.9698	29.1447	54.973	25.8283	6.3217	-23.5675	6.97074	-97.5781	0.148633
32	USV	TRUE	0.66052	160.724	160.725	0.0016	84.6123	83.9889	85.2358	1.24688	0.492874	-779.302	1	-65.2007	0.80363
33	USV	TRUE	0.642616	186.088	186.139	0.0512	48.2543	36.112	67.3286	31.2166	7.53849	-12.8201	10.897	-96.5299	0.155867
34	USV	TRUE	0.837957	221.081	221.084	0.0028	85.5752	83.6306	86.0428	2.41212	0.888	-841.151	1.11605	-64.1465	0.786067
35	USV	TRUE	0.951552	308.249	308.253	0.0036	69.4414	68.6918	70.9778	2.28595	0.793008	-644.133	1.01777	-69.3719	0.664749
36	USV	TRUE	0.8082	309.84	309.96	0.12	83.5312	78.1601	107.34	29.1797	11.4156	-154.961	1.09334	-71.1669	0.533005
37	USV	TRUE	0.747201	470.083	470.089	0.0064	76.1242	75.8941	76.2727	0.378518	0.149237	-38.1556	1.02344	-69.793	0.592705
38	USV	TRUE	0.964476	470.338	470.34	0.002	60.4572	60.1678	60.7734	0.605629	0.218335	-290.727	1.00254	-56.029	0.866063
39	USV	TRUE	0.743906	509.615	509.618	0.0032	86.3285	85.9945	86.9	0.905474	0.317768	-286.053	1.00701	-65.1819	0.698606
