# Supplementary material for: Bazedoxifene reverses sexually dimorphic autistic-like abnormalities in biallelic MDGA1-mutant mice
Source: EMBO Mol Med. 2026 Mar 20;18(4):1358–98. doi: 10.1038/s44321-026-00402-y (PMC13084050; doi:10.1038/s44321-026-00402-y)
Supplement: Supplementary file 17 — Source data Fig. 3 [file 44321_2026_402_MOESM17_ESM.zip › Panel C/Batch2/P12/P12_KO_497.xlsx]

## Sheet: Sheet1
ID	Label	Accepted	Score	Begin Time (s)	End Time (s)	Call Length (s)	Principal Frequency (kHz)	Low Freq (kHz)	High Freq (kHz)	Delta Freq (kHz)	Frequency Standard Deviation (kHz)	Slope (kHz/s)	Sinuosity	Mean Power (dB/Hz)	Tonality
1	USV	TRUE	0.791701	7.44149	7.52469	0.0832	50.4809	27.087	66.0075	38.9206	9.86138	-122.397	11.764	-96.4771	0.157033
2	USV	TRUE	0.632371	85.151	85.2134	0.0624	39.4816	27.1315	53.1082	25.9767	6.13708	117.184	8.15908	-97.1071	0.154861
3	USV	TRUE	0.731201	88.426	88.4284	0.0024	89.488	87.5508	92.0263	4.47542	1.61617	1864.76	1.00152	-74.719	0.679298
4	USV	TRUE	0.667745	88.8532	88.8916	0.0384	41.7527	32.2526	49.902	17.6493	4.18702	1.23165	6.75677	-95.8936	0.177729
5	USV	TRUE	0.791273	113.413	113.436	0.0232	81.2473	78.6528	87.1767	8.52391	2.93455	200.885	1.25578	-76.6171	0.578127
6	USV	TRUE	0.618404	143.729	143.769	0.04	35.5925	29.3729	41.3668	11.9938	3.21199	-30.3365	3.63761	-97.2454	0.134123
7	USV	TRUE	0.633204	350.223	350.261	0.0384	36.5574	28.7718	43.5785	14.8067	3.22874	31.3051	5.57209	-98.2856	0.142051
8	USV	TRUE	0.606674	382.227	382.267	0.04	53.5968	45.1877	63.8316	18.6439	4.35371	-37.7383	6.7746	-97.6088	0.148489
9	USV	TRUE	0.935119	451.082	451.09	0.008	89.0559	88.6699	89.3824	0.712504	0.225834	7.39782	1.03276	-60.4243	0.802469
10	USV	TRUE	0.605579	567.028	567.068	0.04	46.4173	32.7016	54.4775	21.7759	4.05231	-58.0453	6.02881	-98.1796	0.139301
11	USV	TRUE	0.674071	585.907	585.914	0.0076	64.4073	63.6331	64.5899	0.956732	0.346071	11.5067	1.06787	-71.6759	0.641422
