# Supplementary material for: Bazedoxifene reverses sexually dimorphic autistic-like abnormalities in biallelic MDGA1-mutant mice
Source: EMBO Mol Med. 2026 Mar 20;18(4):1358–98. doi: 10.1038/s44321-026-00402-y (PMC13084050; doi:10.1038/s44321-026-00402-y)
Supplement: Supplementary file 17 — Source data Fig. 3 [file 44321_2026_402_MOESM17_ESM.zip › Panel C/Batch2/P12/P12_WT_208.xlsx]

## Sheet: Sheet1
ID	Label	Accepted	Score	Begin Time (s)	End Time (s)	Call Length (s)	Principal Frequency (kHz)	Low Freq (kHz)	High Freq (kHz)	Delta Freq (kHz)	Frequency Standard Deviation (kHz)	Slope (kHz/s)	Sinuosity	Mean Power (dB/Hz)	Tonality
1	USV	TRUE	0.850007	2.21386	2.21666	0.0028	79.6799	78.9971	81.5651	2.56798	0.949076	-934.809	1.04912	-55.311	0.897199
2	USV	TRUE	0.932521	7.78869	7.79469	0.006	81.6233	79.5588	82.0463	2.48757	0.872942	377.244	1.13933	-61.3631	0.841935
3	USV	TRUE	0.771556	8.05069	8.05309	0.0024	79.0048	76.4665	81.1423	4.67581	1.68554	-1948.25	1.00057	-57.3746	0.890631
4	USV	TRUE	0.964528	8.31902	8.34822	0.0292	77.7436	74.6478	79.3913	4.74347	1.21315	150.804	1.06911	-58.9015	0.869221
5	USV	TRUE	0.892465	16.7232	16.7256	0.0024	73.0717	71.001	73.3389	2.33791	0.875095	-890.631	1.18422	-58.3147	0.863391
6	USV	TRUE	0.853519	16.9496	16.9528	0.0032	83.2619	82.5865	83.8483	1.26173	0.402745	-364.911	1.00725	-57.3607	0.866703
7	USV	TRUE	0.692498	18.2507	18.2527	0.002	82.0025	81.6462	83.57	1.92376	0.756977	-935.162	1.09891	-60.8658	0.86915
8	USV	TRUE	0.637194	18.7531	18.7551	0.002	95.8323	94.8659	96.1841	1.31813	0.535814	-686.422	1.05994	-70.4436	0.689921
9	USV	TRUE	0.732782	19.0019	19.0047	0.0028	68.2578	53.1987	83.4505	30.2518	11.8844	11995.2	1.00049	-65.6328	0.737459
10	USV	TRUE	0.775134	19.2494	19.2526	0.0032	89.4804	88.7975	89.7253	0.92774	0.341308	-298.423	1.02399	-72.2323	0.611052
11	USV	TRUE	0.648539	19.4414	19.443	0.0016	95.8981	93.7784	96.2365	2.45814	0.997645	-1324.81	1.28621	-72.098	0.67
12	USV	TRUE	0.64122	37.8957	37.8973	0.0016	82.3775	82.1281	82.4487	0.320627	0.129065	-155.86	1.04572	-74.1265	0.540043
13	USV	TRUE	0.777278	43.8641	43.8661	0.002	86.8316	86.5288	86.9296	0.400784	0.153333	176.854	1.03234	-64.1662	0.794944
14	USV	TRUE	0.788188	53.3546	53.3562	0.0016	78.6415	77.5906	79.3362	1.74564	0.695034	-1091.02	1.00602	-62.079	0.855064
15	USV	TRUE	0.603702	55.0757	55.0785	0.0028	99.0722	98.2557	99.1241	0.868365	0.311342	-245.63	1.09769	-77.0685	0.462981
16	USV	TRUE	0.912244	55.6648	55.6688	0.004	92.458	88.8658	94.4619	5.59613	2.03836	-1264.93	1.75656	-63.6993	0.804953
17	USV	TRUE	0.8408	57.4571	57.4667	0.0096	80.4165	78.9766	83.3145	4.33793	1.53636	-473.42	1.00503	-69.424	0.637185
18	USV	TRUE	0.857413	57.7083	57.7115	0.0032	82.5586	81.3934	82.9446	1.55118	0.566819	-476.24	1.10968	-65.0491	0.782627
19	USV	TRUE	0.714772	57.9383	57.9443	0.006	85.631	84.7293	86.043	1.31368	0.442536	177.471	1.0867	-62.6365	0.79023
20	USV	TRUE	0.695096	61.3096	61.3116	0.002	83.8113	83.0008	84.3189	1.31813	0.537831	-707.415	1.02511	-65.4883	0.721897
21	USV	TRUE	0.615081	61.372	61.4216	0.0496	38.116	27.9479	48.477	20.529	6.11029	-26.5881	6.90993	-96.4966	0.162725
22	USV	TRUE	0.775904	61.704	61.708	0.004	74.9932	74.7257	76.599	1.87337	0.895559	-473.522	1.00276	-70.0651	0.635103
23	USV	TRUE	0.640648	63.7234	63.725	0.0016	104.587	103.91	104.908	0.997506	0.403004	-623.441	1.0194	-74.4067	0.617203
24	USV	TRUE	0.703432	66.1725	66.1745	0.002	99.703	99.4269	99.7297	0.302814	0.114253	113.873	1.03232	-71.8941	0.637007
25	USV	TRUE	0.683081	66.6636	66.6652	0.0016	72.3514	71.7814	73.2777	1.49626	0.597287	-935.162	1.00886	-71.9091	0.713843
26	USV	TRUE	0.862903	66.8416	66.8552	0.0136	65.1118	59.2039	66.1657	6.96176	2.23067	-511.25	1.08896	-63.5016	0.801752
27	USV	TRUE	0.627746	68.5315	68.5335	0.002	87.577	63.7259	109.914	46.1881	19.947	26091.7	1.00025	-65.7246	0.712123
28	USV	TRUE	0.771873	69.4816	69.9216	0.44	80.7612	54.6773	94.5073	39.83	9.65299	13.3325	25.0329	-93.17	0.188253
29	USV	TRUE	0.671384	70.2313	70.2337	0.0024	93.9207	92.7851	96.1918	3.40666	1.24905	-1419.44	1.01474	-62.9365	0.808144
30	USV	TRUE	0.795179	70.6633	70.6657	0.0024	81.8441	79.7734	82.2598	2.48634	0.938044	-1001.96	1.10612	-72.8818	0.673528
31	USV	TRUE	0.755232	71.0397	71.0497	0.01	81.1224	79.3708	83.8963	4.52549	1.30101	-404.727	1.03444	-78.6846	0.50625
32	USV	TRUE	0.7436	80.3046	80.3066	0.002	88.2339	87.036	89.1022	2.06626	0.89427	1166.09	1.04991	-72.435	0.613155
33	USV	TRUE	0.702361	85.1859	85.1879	0.002	87.61	86.4166	91.6713	5.25472	2.02606	-2412.97	1.29295	-65.9293	0.758483
34	USV	TRUE	0.964462	85.4014	85.403	0.0016	90.1431	89.6177	90.4905	0.872818	0.347517	-545.511	1.00577	-62.9316	0.772866
35	USV	TRUE	0.981525	85.5706	85.583	0.0124	80.658	79.3596	82.0518	2.69222	0.661874	-6.70422	1.20058	-57.6937	0.791153
36	USV	TRUE	0.755319	85.743	85.7454	0.0024	94.299	92.6291	96.9709	4.34182	1.57705	-1809.09	1.00496	-59.8034	0.852503
37	USV	TRUE	0.774125	85.8958	85.899	0.0032	97.2905	96.6846	100.219	3.53395	1.6368	1119.15	1.00526	-74.0354	0.639863
38	USV	TRUE	0.83255	86.0418	86.0438	0.002	67.7681	66.3876	67.9017	1.51407	0.571266	569.367	1.25324	-69.424	0.722766
39	USV	TRUE	0.641423	87.3329	87.3349	0.002	80.5857	79.517	81.0221	1.50517	0.5573	-716.321	1.03335	-73.7929	0.647555
40	USV	TRUE	0.635545	89.6739	89.7283	0.0544	45.8348	29.8331	61.0349	31.2018	6.47023	-38.7866	10.2186	-96.4786	0.162321
41	USV	TRUE	0.707389	92.8421	92.8597	0.0176	85.7015	84.7401	85.8416	1.10153	0.314864	-6.87294	1.02913	-71.6147	0.610922
42	USV	TRUE	0.773049	93.0689	93.0705	0.0016	81.6894	81.4401	81.7607	0.320627	0.129065	-155.86	1.04572	-60.8289	0.837096
43	USV	TRUE	0.691421	97.187	97.189	0.002	97.8947	96.9061	98.1886	1.28251	0.487973	-509.568	1.28459	-75.8533	0.585343
44	USV	TRUE	0.935252	97.7414	97.7538	0.0124	79.9261	79.4733	81.5886	2.11525	0.680975	-149.645	1.03234	-62.7856	0.782488
45	USV	TRUE	0.800591	98.0238	98.0266	0.0028	85.3458	84.4586	85.4492	0.990623	0.376936	-344.59	1.0495	-68.2105	0.695685
46	USV	TRUE	0.609041	104.009	104.012	0.0028	92.668	87.6433	93.6848	6.04144	2.11417	-1772.43	1.40202	-76.2805	0.540759
47	USV	TRUE	0.606561	105.349	105.351	0.002	92.053	91.2336	92.8456	1.61204	0.632277	-842.282	1.00543	-69.6272	0.66085
48	USV	TRUE	0.650642	105.558	105.56	0.002	76.3745	74.9406	78.5743	3.63377	1.32147	-1744.36	1.00642	-71.6182	0.697349
49	USV	TRUE	0.848813	105.757	106.022	0.265	78.7339	65.1765	81.8737	16.6972	6.79706	-40.513	1.82991	-74.9368	0.470517
50	USV	TRUE	0.670678	105.753	105.756	0.0032	78.538	75.7176	79.7403	4.02268	1.29533	-1148.85	1.04152	-72.9448	0.651913
51	USV	TRUE	0.897703	106.222	106.225	0.0028	74.1379	71.273	79.0067	7.73364	2.79729	-2822.1	1.00533	-71.1727	0.726411
52	USV	TRUE	0.722891	106.39	106.393	0.0028	93.5572	87.9239	93.9357	6.01176	2.14538	-1797.17	1.18528	-62.4822	0.791044
53	USV	TRUE	0.987331	106.535	106.547	0.012	91.4608	84.6003	94.7981	10.1977	4.04051	929.391	1.05698	-65.9961	0.775234
54	USV	TRUE	0.666456	106.695	106.699	0.0048	107.757	98.0541	108.931	10.8768	4.50076	2434.55	1.03814	-70.4126	0.703013
55	USV	TRUE	0.952348	106.865	106.879	0.0136	92.7948	86.8576	94.1405	7.28289	2.90268	-583.569	1.02183	-65.9409	0.697253
56	USV	TRUE	0.701856	109.948	109.951	0.0032	92.2634	91.4396	92.6864	1.24688	0.431852	389.651	1.00893	-76.9693	0.493406
57	USV	TRUE	0.92504	110.672	110.676	0.004	92.3228	91.3505	92.8423	1.49181	0.563968	-1.42243e-12	1.46453	-69.6176	0.729877
58	USV	TRUE	0.624605	125.757	125.761	0.0032	85.1576	83.8736	85.2466	1.37306	0.461615	-327.802	1.13367	-70.1569	0.667902
59	USV	TRUE	0.687947	130.97	130.972	0.0016	80.8662	78.7643	82.2556	3.49127	1.39007	-2182.04	1.00279	-74.2248	0.651604
60	USV	TRUE	0.735732	137.351	137.365	0.014	90.2343	83.9843	90.8893	6.90493	3.59215	-488.768	1.00376	-76.5835	0.574302
61	USV	TRUE	0.719816	142.485	142.486	0.0016	87.519	86.9936	87.8664	0.872818	0.347517	-545.511	1.00577	-70.7616	0.672931
62	USV	TRUE	0.764069	143.127	143.129	0.002	96.4417	96.1389	96.5397	0.400784	0.153333	-176.854	1.03234	-69.4013	0.686082
63	USV	TRUE	0.787987	144.247	144.249	0.0024	85.7682	83.6306	86.8369	3.20627	1.17557	-1335.95	1.01552	-62.4196	0.812459
64	USV	TRUE	0.787246	146.747	146.749	0.002	77.1206	76.1543	77.7841	1.62985	0.652958	-863.275	1.0171	-57.5515	0.841977
65	USV	TRUE	0.789842	147.341	147.343	0.0016	99.105	97.9739	99.3455	1.37157	0.580791	-857.232	1.07696	-65.8661	0.780215
66	USV	TRUE	0.819887	170.206	170.208	0.002	86.3398	86.3398	86.3398	0	5.50384e-15	1.01506e-12	1	-62.1917	0.803226
67	USV	TRUE	0.81369	195.574	195.576	0.0024	87.6844	86.3485	88.1298	1.78126	0.636297	-556.644	1.3283	-63.687	0.802233
68	USV	TRUE	0.806658	196.108	196.11	0.002	86.6119	86.3358	86.6386	0.302814	0.114253	113.873	1.03232	-72.2575	0.621136
69	USV	TRUE	0.738475	258.687	258.727	0.04	40.4613	29.1354	50.8817	21.7462	4.26922	-24.4699	6.34454	-97.7576	0.163258
70	USV	TRUE	0.735445	263.017	263.055	0.0384	37.4925	30.9761	41.8121	10.836	2.57961	-92.7945	3.91389	-97.9736	0.151019
71	USV	TRUE	0.645718	273.789	273.829	0.04	42.0287	31.2967	58.0453	26.7486	6.23957	-122.939	6.68731	-96.8076	0.15075
72	USV	TRUE	0.602094	294.755	294.793	0.0384	60.4376	45	69.2103	24.2103	4.92721	94.5481	7.14858	-96.6929	0.150335
73	USV	TRUE	0.66187	309.733	309.775	0.0416	86.9049	56.5344	114.218	57.6832	11.4404	-11.0252	12.3491	-95.8501	0.159572
74	USV	TRUE	0.62379	318.57	318.576	0.006	75.2557	74.0682	75.6132	1.545	0.567258	277.81	1.03598	-73.0622	0.595539
75	USV	TRUE	0.617934	321.492	321.534	0.0416	47.1113	31.4362	68.1747	36.7385	9.3449	236.614	13.6035	-95.8704	0.152255
76	USV	TRUE	0.869816	453.999	454.01	0.0104	76.1324	74.5515	82.432	7.88049	2.25319	-695.438	1.04953	-68.5579	0.641335
77	USV	TRUE	0.703149	480.644	480.647	0.0028	92.7458	91.5435	95.1505	3.60705	1.3284	-1330.64	1.02434	-71.2999	0.733299
78	USV	TRUE	0.683942	499.611	499.684	0.0736	44.8699	28.7643	52.7965	24.0322	4.93006	-26.5045	6.92268	-96.5315	0.155614
79	USV	TRUE	0.645452	508.082	508.122	0.04	67.521	56.685	76.6351	19.9501	4.87826	-7.97803	6.04995	-94.9662	0.163981
80	USV	TRUE	0.686886	512.086	512.126	0.04	52.7862	42.5588	62.7612	20.2025	4.49786	86.0279	6.20872	-96.6324	0.14929
81	USV	TRUE	0.632971	516.037	516.102	0.0656	39.9714	30.2933	56.7598	26.4666	5.12403	65.1409	7.1349	-95.3027	0.155044
82	USV	TRUE	0.679139	552.903	552.907	0.004	75.988	74.7276	80.3574	5.62973	2.26882	-1461.4	1.01185	-76.9669	0.599881
83	USV	TRUE	0.684507	557.354	557.356	0.002	85.184	84.7208	85.3443	0.623441	0.243171	-311.721	1.01894	-60.0285	0.847736
84	USV	TRUE	0.653323	558.567	558.594	0.0264	80.566	73.4723	82.0737	8.60133	3.07532	-326.014	1.01766	-77.2588	0.435965
85	USV	TRUE	0.729363	558.784	558.786	0.0016	87.0975	84.8442	90.9539	6.10973	2.44401	-3818.58	1.0019	-74.0008	0.676362
86	USV	TRUE	0.601794	558.902	558.904	0.002	65.5074	65.1912	65.7969	0.605629	0.218335	290.727	1.00254	-67.1909	0.731492
87	USV	TRUE	0.677105	565.987	565.99	0.0028	84.974	84.7068	85.3748	0.667973	0.246149	-249.165	1.00352	-75.8967	0.447684
88	USV	TRUE	0.753476	588.262	588.264	0.0024	65.7938	64.5915	66.8626	2.27111	0.818164	-946.295	1.00054	-69.4063	0.789669
89	USV	TRUE	0.91449	588.961	588.968	0.0068	85.1689	83.6451	88.3964	4.75128	1.74675	692.718	1.01395	-76.4418	0.541544
90	USV	TRUE	0.888789	590.284	590.292	0.0076	75.9374	74.2898	78.5277	4.23792	0.911779	-333.066	1.11504	-62.3822	0.796259
91	USV	TRUE	0.917824	590.47	590.478	0.008	83.0176	80.1601	84.168	4.00784	1.0145	-375.337	1.07251	-54.7938	0.866973
92	USV	TRUE	0.916782	599.299	599.327	0.0276	80.4561	76.5633	81.0509	4.48768	1.2945	-5.10587	1.1495	-68.8298	0.706599
93	USV	TRUE	0.728161	599.407	599.409	0.0016	81.1821	80.6032	81.2712	0.667973	0.276311	-389.651	1.07279	-65.2489	0.775083
