# Supplementary material for: Bazedoxifene reverses sexually dimorphic autistic-like abnormalities in biallelic MDGA1-mutant mice
Source: EMBO Mol Med. 2026 Mar 20;18(4):1358–98. doi: 10.1038/s44321-026-00402-y (PMC13084050; doi:10.1038/s44321-026-00402-y)
Supplement: Supplementary file 17 — Source data Fig. 3 [file 44321_2026_402_MOESM17_ESM.zip › Panel C/Batch2/P12/P12_WT_440.xlsx]

## Sheet: Sheet1
ID	Label	Accepted	Score	Begin Time (s)	End Time (s)	Call Length (s)	Principal Frequency (kHz)	Low Freq (kHz)	High Freq (kHz)	Delta Freq (kHz)	Frequency Standard Deviation (kHz)	Slope (kHz/s)	Sinuosity	Mean Power (dB/Hz)	Tonality
1	USV	TRUE	0.774069	7.39389	7.40229	0.0084	67.3598	64.2334	67.9989	3.76543	1.89095	-440.608	1.00823	-71.2476	0.688607
2	USV	TRUE	0.61474	13.7615	13.7639	0.0024	79.76	78.2385	80.4428	2.20431	0.828002	-222.658	2.28743	-78.5428	0.554299
3	USV	TRUE	0.651575	21.1893	21.2293	0.04	111.772	105.627	115.81	10.1829	2.60773	-87.4704	4.26899	-98.1324	0.150338
4	USV	TRUE	0.689434	25.4982	25.5014	0.0032	57.5085	57.271	57.5382	0.267189	0.0845777	54.1182	1.01256	-73.7229	0.575087
5	USV	TRUE	0.854913	25.6454	25.6618	0.0164	58.5197	57.011	95.2041	38.1931	17.6129	2463.65	1.29044	-68.9757	0.597606
6	USV	TRUE	0.673795	31.2597	31.2769	0.0172	79.8053	77.7019	83.5406	5.83866	2.2019	-368.693	1.09272	-71.5666	0.64761
7	USV	TRUE	0.796891	31.4009	31.4461	0.0452	53.3906	48.4995	71.4432	22.9437	6.11557	274.487	1.35285	-70.3662	0.59336
8	USV	TRUE	0.821072	31.5693	31.5817	0.0124	65.978	65.344	66.4141	1.07007	0.361024	-48.0454	1.02992	-63.9891	0.777705
9	USV	TRUE	0.787607	41.3918	41.3934	0.0016	56.0644	55.8774	57.1866	1.30923	0.530841	-701.372	1.21969	-70.0778	0.707209
10	USV	TRUE	0.699374	41.7138	41.7178	0.004	85.4221	80.1202	85.7357	5.6155	2.37214	-1434.85	1.14341	-75.1105	0.554217
11	USV	TRUE	0.61227	41.8814	41.8878	0.0064	63.0016	62.059	63.2836	1.22462	0.312271	56.392	1.0941	-69.7106	0.668337
12	USV	TRUE	0.751262	48.6249	48.6345	0.0096	86.3283	85.2585	95.9996	10.7411	3.48621	974.642	1.17992	-76.3193	0.489621
13	USV	TRUE	0.672872	55.9524	55.9548	0.0024	97.1892	94.7845	97.5677	2.78322	1.04388	-1085.46	1.15643	-74.5211	0.635445
14	USV	TRUE	0.652893	56.1139	56.1243	0.0104	59.0038	57.5476	62.5253	4.97776	1.65254	212.477	1.30383	-79.4089	0.507216
15	USV	TRUE	0.756598	56.2791	56.2807	0.0016	94.7987	93.1689	95.5379	2.36908	0.959342	-1480.67	1.01779	-74.9952	0.582111
16	USV	TRUE	0.881146	60.6768	60.7236	0.0468	78.22	77.9802	82.8347	4.8545	2.40709	-103.241	1.00003	-76.3519	0.533421
17	USV	TRUE	0.826012	61.7848	61.7888	0.004	52.4066	52.0429	52.7332	0.690239	0.218464	-161.764	1.00822	-64.4405	0.775241
18	USV	TRUE	0.786652	61.994	61.9956	0.0016	82.7877	82.1375	83.2597	1.12219	0.445538	-701.372	1.00392	-68.4855	0.662202
19	USV	TRUE	0.809427	62.1555	62.1575	0.002	99.1018	97.561	100.536	2.97471	1.04943	-1390.66	1.01127	-76.9632	0.531448
20	USV	TRUE	0.763521	62.3151	62.3195	0.0044	88.9263	88.3672	89.2987	0.931489	0.391712	28.0324	1.15029	-74.6722	0.58047
21	USV	TRUE	0.763201	76.3825	76.3849	0.0024	79.7221	75.7143	81.5257	5.81136	2.14192	-2421.4	1.01067	-70.259	0.622119
22	USV	TRUE	0.934311	76.5269	76.5285	0.0016	81.1609	80.1812	81.4281	1.24688	0.520276	-779.302	1.05662	-69.766	0.698378
23	USV	TRUE	0.893032	76.6837	76.7021	0.0184	65.6272	62.2064	66.187	3.9806	1.33895	-134.713	1.20509	-66.4308	0.781939
24	USV	TRUE	0.955794	76.8425	76.8449	0.0024	83.0867	82.1515	84.289	2.13751	0.771594	890.631	1.00251	-73.7534	0.635948
25	USV	TRUE	0.773658	77.1357	77.1373	0.0016	66.6235	66.3474	66.7215	0.374065	0.153618	233.791	1.01068	-62.6296	0.729747
26	USV	TRUE	0.646657	77.526	77.5284	0.0024	107.663	106.461	109.4	2.93908	1.064	1224.62	1.00455	-76.0397	0.561915
27	USV	TRUE	0.650257	80.573	80.5854	0.0124	72.4024	68.471	75.2879	6.81694	2.64279	-576.368	1.01304	-77.975	0.487228
28	USV	TRUE	0.946927	98.9469	98.9485	0.0016	60.2078	59.9317	60.3057	0.374065	0.153618	-233.791	1.01068	-66.7789	0.762829
29	USV	TRUE	0.731435	99.2704	99.272	0.0016	85.3579	84.2001	85.536	1.33595	0.552622	-779.302	1.13675	-71.3333	0.611945
30	USV	TRUE	0.776349	99.4024	99.4044	0.002	62.2629	61.9735	62.5791	0.605629	0.218335	-290.727	1.00254	-68.0454	0.706642
31	USV	TRUE	0.790871	99.5348	99.5364	0.0016	87.4923	87.2697	87.8931	0.623441	0.249933	389.651	1.00816	-69.1678	0.7252
32	USV	TRUE	0.649371	107.204	107.209	0.0048	88.499	88.1009	88.7311	0.63023	0.214166	49.3124	1.0437	-77.5374	0.412507
33	USV	TRUE	0.652837	107.347	107.349	0.0016	96.5578	96.2817	96.6558	0.374065	0.153618	233.791	1.01068	-73.8744	0.550566
34	USV	TRUE	0.637635	108.157	108.158	0.0016	59.9521	59.8541	60.2282	0.374065	0.153618	-233.791	1.01068	-71.7192	0.656172
35	USV	TRUE	0.834425	108.253	108.255	0.0016	85.9651	85.4129	88.833	3.42002	1.38256	-1792.39	1.3606	-72.9945	0.673756
36	USV	TRUE	0.608809	115.886	115.888	0.002	94.9951	94.5409	96.3133	1.77235	0.704376	-884.269	1.12022	-74.7648	0.587202
37	USV	TRUE	0.615932	116.097	116.099	0.002	85.781	85.781	85.781	1.42109e-14	4.76647e-15	-1.65336e-13	1	-73.3256	0.550887
38	USV	TRUE	0.721701	116.266	116.272	0.006	53.9976	53.6439	54.1564	0.512492	0.155295	-55.2367	1.01338	-67.7624	0.657202
39	USV	TRUE	0.698768	116.444	116.447	0.0028	62.204	62.1224	62.5157	0.393362	0.146665	-137.836	1.01178	-76.0225	0.512437
40	USV	TRUE	0.86121	116.491	116.497	0.006	58.4806	57.8126	58.7329	0.920318	0.285681	127.373	1.03117	-64.8963	0.635542
41	USV	TRUE	0.670535	116.691	116.699	0.008	56.178	55.7906	57.3959	1.60533	0.679253	191.789	1.04662	-74.0642	0.55629
42	USV	TRUE	0.806502	116.739	116.755	0.0156	55.0513	54.3156	56.747	2.43133	0.939124	-198.518	1.01855	-61.7146	0.702088
43	USV	TRUE	0.851761	116.905	117.22	0.315	58.5103	56.4833	61.9485	5.46514	2.37833	9.79811	1.44135	-62.9877	0.592806
44	USV	TRUE	0.96793	134.43	134.432	0.002	61.3398	60.6451	62.0345	1.38938	0.606571	-791.389	1.04644	-61.3851	0.777891
45	USV	TRUE	0.7632	134.563	134.565	0.0016	97.3917	97.3917	97.3917	1.42109e-14	6.8798e-15	1.01398e-11	1	-69.2549	0.66496
46	USV	TRUE	0.756014	151.969	151.971	0.002	84.6254	84.1756	85.0751	0.899537	0.320169	-425.594	1.00633	-76.3372	0.50379
47	USV	TRUE	0.611765	176.045	176.093	0.048	109.398	101.634	123.9	22.2658	4.84268	30.6714	6.42341	-97.7772	0.157026
48	USV	TRUE	0.798796	177.707	177.713	0.0056	65.492	64.5564	65.8817	1.32524	0.522131	-251.387	1.10922	-53.0045	0.860895
49	USV	TRUE	0.627589	177.854	177.856	0.0016	86.4417	85.8628	86.5308	0.667973	0.276311	389.651	1.07279	-76.0642	0.542883
50	USV	TRUE	0.631132	216.236	216.24	0.0044	64.3957	63.9731	65.779	1.80595	0.702756	358.839	1.37312	-64.5772	0.720537
51	USV	TRUE	0.688959	219.803	219.81	0.0076	76.9326	76.0956	82.0923	5.99671	1.93841	806.377	1.00263	-79.4625	0.461813
52	USV	TRUE	0.727366	247.448	247.449	0.0016	88.5475	87.6657	93.0362	5.3705	2.17024	-2805.49	1.38338	-75.1165	0.606551
53	USV	TRUE	0.808463	283.161	283.171	0.0104	72.0396	71.8877	72.7222	0.834533	0.339229	-70.4147	1.00244	-77.3213	0.492736
54	USV	TRUE	0.661844	286.14	286.142	0.0016	92.8712	90.6268	95.1156	4.48878	1.77435	2805.49	1	-83.6504	0.476502
55	USV	TRUE	0.706908	286.432	286.433	0.0016	87.8191	87.1956	88.4425	1.24688	0.492874	779.302	1	-75.9329	0.572099
56	USV	TRUE	0.686449	286.69	286.693	0.0024	65.5844	65.1168	65.8516	0.73477	0.267807	306.154	1.00557	-62.2135	0.796808
57	USV	TRUE	0.651465	286.822	286.824	0.0016	96.6472	96.2286	97.6002	1.37157	0.556377	857.232	1.02519	-76.8525	0.584978
58	USV	TRUE	0.728163	306.956	307.446	0.49	78.0993	48.9845	98.5211	49.5366	9.51296	-8.3301	42.0586	-93.7445	0.176188
59	USV	TRUE	0.677255	307.089	307.093	0.0036	83.2413	82.6401	83.2784	0.638285	0.212122	-142.366	1.03223	-72.99	0.578875
60	USV	TRUE	0.662642	307.284	307.29	0.0056	71.5936	68.9801	72.8553	3.87528	1.26373	-705.658	1.01287	-75.6723	0.58674
61	USV	TRUE	0.788395	350.87	350.872	0.0024	55.1712	54.9708	55.3716	0.400784	0.144299	-166.993	1	-65.9126	0.698901
62	USV	TRUE	0.641649	419.711	419.751	0.04	58.7228	37.4516	80.4394	42.9878	10.1763	-257.051	14.4588	-96.8617	0.152077
63	USV	TRUE	0.601024	425.91	425.954	0.0432	55.0231	31.7776	76.1607	44.3831	9.50614	-40.3517	15.0746	-96.794	0.153582
64	USV	TRUE	0.689109	593.568	593.573	0.0044	87.4165	86.3429	87.7775	1.43457	0.570652	-339.247	1.00473	-71.8477	0.635975
