# Supplementary material for: Bazedoxifene reverses sexually dimorphic autistic-like abnormalities in biallelic MDGA1-mutant mice
Source: EMBO Mol Med. 2026 Mar 20;18(4):1358–98. doi: 10.1038/s44321-026-00402-y (PMC13084050; doi:10.1038/s44321-026-00402-y)
Supplement: Supplementary file 17 — Source data Fig. 3 [file 44321_2026_402_MOESM17_ESM.zip › Panel C/Batch2/P12/P12_WT_441.xlsx]

## Sheet: Sheet1
ID	Label	Accepted	Score	Begin Time (s)	End Time (s)	Call Length (s)	Principal Frequency (kHz)	Low Freq (kHz)	High Freq (kHz)	Delta Freq (kHz)	Frequency Standard Deviation (kHz)	Slope (kHz/s)	Sinuosity	Mean Power (dB/Hz)	Tonality
1	USV	TRUE	0.891009	0.458404	0.461204	0.0028	88.5926	83.9761	93.877	9.90084	3.76337	-3815.22	1.0024	-56.0105	0.878821
2	USV	TRUE	0.791887	0.582404	0.586804	0.0044	88.4303	82.3378	94.0944	11.7566	4.99692	-2808.74	1.00133	-71.1202	0.694595
3	USV	TRUE	0.927466	0.792004	0.796004	0.004	65.7899	64.7839	66.9968	2.21298	0.794293	544.518	1.0076	-61.534	0.833883
4	USV	TRUE	0.757792	1.14713	1.15393	0.0068	96.331	94.4855	98.6344	4.149	1.26423	562.952	1.01235	-73.1569	0.607771
5	USV	TRUE	0.646556	1.30153	1.30353	0.002	62.7309	61.0521	63.528	2.47595	0.938902	1225.89	1.01823	-75.4145	0.617594
6	USV	TRUE	0.889895	1.44553	1.45553	0.01	66.6231	62.8082	72.7122	9.904	3.43777	952.165	1.07169	-66.7359	0.733921
7	USV	TRUE	0.800323	1.78073	1.78313	0.0024	87.672	86.7517	87.9392	1.18751	0.420241	-333.986	1.25645	-65.5459	0.800569
8	USV	TRUE	0.832233	2.29266	2.29826	0.0056	87.3552	84.3716	88.5872	4.21565	1.23671	-252.809	1.63047	-63.7094	0.805103
9	USV	TRUE	0.778051	2.95586	2.96066	0.0048	66.4041	64.9419	67.2799	2.33791	0.830039	523.816	1.03603	-68.8607	0.730876
10	USV	TRUE	0.69909	3.27459	3.28899	0.0144	97.1862	94.3379	99.0263	4.68835	2.15478	-373.833	1.02749	-76.8804	0.47635
11	USV	TRUE	0.717741	7.83909	7.84069	0.0016	90.4168	88.7602	91.0046	2.24439	0.921706	-1402.74	1.03298	-65.7174	0.79522
12	USV	TRUE	0.603453	7.96989	7.97149	0.0016	95.5475	95.2981	95.7969	0.498753	0.197149	-311.721	1	-71.3478	0.621311
13	USV	TRUE	0.733177	8.66702	8.66862	0.0016	110.504	108.117	111.11	2.99252	1.2541	1870.32	1.04952	-77.6827	0.577472
14	USV	TRUE	0.668884	11.6784	11.6956	0.0172	86.5193	64.3926	86.9763	22.5838	8.41077	1355.38	1.08269	-72.3577	0.516564
15	USV	TRUE	0.820289	11.834	11.8372	0.0032	66.2082	66.0301	66.2453	0.215236	0.0876953	-37.1096	1.02448	-72.0671	0.587442
16	USV	TRUE	0.790617	11.984	11.9856	0.0016	63.5245	63.1237	63.7471	0.623441	0.249933	-389.651	1.00816	-67.7853	0.708542
17	USV	TRUE	0.618954	12.1831	12.1851	0.002	61.6256	61.1358	62.0888	0.952975	0.366077	488.574	1.00178	-74.7452	0.573742
18	USV	TRUE	0.750686	14.6934	14.6962	0.0028	98.497	96.315	99.8775	3.56252	1.36951	-1378.36	1.02464	-70.4993	0.744321
19	USV	TRUE	0.616142	15.5801	15.5861	0.006	98.4133	95.4918	102.514	7.02208	2.32196	563.391	2.54496	-69.7214	0.723351
20	USV	TRUE	0.971831	17.3616	17.3696	0.008	90.706	89.7169	95.696	5.97914	2.39814	758.874	1.34444	-65.4074	0.777374
21	USV	TRUE	0.662624	26.1645	26.1669	0.0024	69.0403	67.8379	70.109	2.27111	0.818164	-946.295	1.00054	-77.2056	0.581388
22	USV	TRUE	0.774644	26.2653	26.2681	0.0028	64.4434	64.4434	64.4434	0	5.20064e-15	-1.32014e-12	1	-59.8961	0.848964
23	USV	TRUE	0.814565	26.3489	26.3705	0.0216	92.4535	86.9057	97.2574	10.3517	5.20573	492.589	1.01259	-76.609	0.53398
24	USV	TRUE	0.819325	26.4813	26.4885	0.0072	63.6404	62.1056	63.8111	1.70551	0.52993	-165.755	1.07942	-68.3062	0.714227
25	USV	TRUE	0.602776	45.2131	45.2271	0.014	70.3173	67.3142	71.8498	4.53562	1.68222	-268.923	1.05479	-83.5397	0.402639
26	USV	TRUE	0.634644	48.1605	48.1661	0.0056	86.4863	82.5378	86.9167	4.37893	1.44548	698.92	1.1921	-74.5145	0.605678
27	USV	TRUE	0.632064	48.3353	48.3425	0.0072	84.566	82.666	86.6721	4.00611	1.38988	-607.444	1.01143	-69.4492	0.697581
28	USV	TRUE	0.649995	48.4173	48.4277	0.0104	73.6643	70.9776	75.7721	4.79456	1.4706	-461.944	1.00493	-77.6094	0.49409
29	USV	TRUE	0.860047	49.2284	49.2312	0.0028	93.8796	92.9296	94.4288	1.49923	0.517774	-521.302	1.0116	-70.3601	0.698724
30	USV	TRUE	0.635842	49.4056	49.4072	0.0016	85.9232	85.6738	85.9944	0.320627	0.129065	-155.86	1.04572	-71.4655	0.697955
31	USV	TRUE	0.733037	59.3037	59.3057	0.002	96.2877	95.1833	96.3946	1.21126	0.457013	-455.494	1.21742	-64.6126	0.767833
32	USV	TRUE	0.636178	61.9916	61.9952	0.0036	89.4323	84.8774	92.8391	7.96169	3.25496	2363.54	1.00621	-71.481	0.648526
33	USV	TRUE	0.787485	62.2823	62.2883	0.006	97.6921	95.0939	100.165	5.07117	1.93474	567.123	1.83596	-80.8055	0.448479
34	USV	TRUE	0.802162	62.5731	62.5751	0.002	95.9238	95.6477	95.9505	0.302814	0.114253	-113.873	1.03232	-77.0952	0.527703
35	USV	TRUE	0.821935	62.7151	62.7215	0.0064	99.2666	96.1048	104.759	8.65396	2.75951	544.365	2.93734	-77.521	0.602509
36	USV	TRUE	0.830558	62.8387	62.8611	0.0224	95.5796	95.2392	96.9788	1.73957	0.676088	78.3399	1.00197	-71.2792	0.639762
37	USV	TRUE	0.603901	64.0054	64.0106	0.0052	65.6502	64.8778	66.433	1.55512	0.546736	-79.5206	1.32413	-72.9801	0.64686
38	USV	TRUE	0.940194	64.3258	64.3302	0.0044	82.2162	76.5728	83.7193	7.14649	2.77609	-1458.78	1.15318	-70.2816	0.632087
39	USV	TRUE	0.754987	64.4514	64.4874	0.036	64.4152	62.1491	74.8336	12.6845	5.95876	296.558	1.28191	-80.2715	0.466174
40	USV	TRUE	0.827814	64.6266	64.721	0.0944	82.7185	77.2669	90.0494	12.7825	6.00174	-115.627	1.03169	-75.6749	0.589209
41	USV	TRUE	0.762587	64.8422	64.8454	0.0032	95.6744	92.7873	102.102	9.31451	3.5326	-3148.13	1.03368	-75.3429	0.526806
42	USV	TRUE	0.708653	64.9862	64.9882	0.002	109.275	109.275	109.275	1.42109e-14	5.50384e-15	-9.00996e-13	1	-77.6834	0.503418
43	USV	TRUE	0.743922	79.4631	79.4747	0.0116	75.3615	60.2871	82.9078	22.6207	10.3241	1823.64	1.80866	-71.132	0.680509
44	USV	TRUE	0.776811	79.6031	79.6047	0.0016	94.0967	89.3764	95.6108	6.23441	2.57591	-3896.51	1.01212	-75.6475	0.625519
45	USV	TRUE	0.619478	89.1408	89.1464	0.0056	84.3042	83.2206	84.6456	1.42501	0.421979	-64.5442	1.16295	-68.8355	0.723352
46	USV	TRUE	0.616594	89.3411	89.3811	0.04	46.2909	32.1596	55.9097	23.7501	4.65327	-73.6731	6.66248	-97.9334	0.164135
47	USV	TRUE	0.803132	89.4695	89.4723	0.0028	86.731	86.1224	87.0724	0.950006	0.340271	-342.822	1.00711	-74.5246	0.558535
48	USV	TRUE	0.609119	90.1315	90.1715	0.04	80.1253	44.2329	118.482	74.2489	16.9513	-125.881	19.1395	-95.2785	0.154186
49	USV	TRUE	0.604361	330.693	330.736	0.0432	39.8972	29.4768	50.1098	20.6329	5.17914	-59.047	6.7365	-96.819	0.146571
50	USV	TRUE	0.78337	373.508	373.529	0.0208	76.8614	75.9568	78.1305	2.17373	0.683616	-12.1563	1.06867	-73.9268	0.587487
51	USV	TRUE	0.603597	393.66	393.7	0.04	49.0274	34.5695	60.5017	25.9322	6.54851	130.722	6.97262	-97.2179	0.153652
52	USV	TRUE	0.729977	462.828	462.868	0.04	51.0923	40.5681	61.1936	20.6255	5.03946	6.39876	6.11833	-97.6655	0.153412
