# Supplementary material for: Bazedoxifene reverses sexually dimorphic autistic-like abnormalities in biallelic MDGA1-mutant mice
Source: EMBO Mol Med. 2026 Mar 20;18(4):1358–98. doi: 10.1038/s44321-026-00402-y (PMC13084050; doi:10.1038/s44321-026-00402-y)
Supplement: Supplementary file 17 — Source data Fig. 3 [file 44321_2026_402_MOESM17_ESM.zip › Panel C/Batch2/P12/P12_WT_443.xlsx]

## Sheet: Sheet1
ID	Label	Accepted	Score	Begin Time (s)	End Time (s)	Call Length (s)	Principal Frequency (kHz)	Low Freq (kHz)	High Freq (kHz)	Delta Freq (kHz)	Frequency Standard Deviation (kHz)	Slope (kHz/s)	Sinuosity	Mean Power (dB/Hz)	Tonality
1	USV	TRUE	0.603345	6.26557	6.30397	0.0384	38.6058	28.319	45.7754	17.4564	4.04086	-60.6969	6.54352	-98.2167	0.142861
2	USV	TRUE	0.687726	29.0216	29.0488	0.0272	87.1645	82.8577	95.3814	12.5237	4.22558	277.066	1.17561	-79.5067	0.459545
3	USV	TRUE	0.867611	42.5145	42.5169	0.0024	87.9647	86.6955	89.0334	2.33791	0.842772	-974.127	1.00114	-63.828	0.809165
4	USV	TRUE	0.6298	63.747	63.7502	0.0032	97.1226	96.5065	97.219	0.712504	0.261171	219.565	1.02524	-76.1807	0.488136
5	USV	TRUE	0.6163	66.0997	66.1101	0.0104	84.5646	82.8541	90.0421	7.18801	2.50091	-659.02	1.01558	-78.0441	0.503231
6	USV	TRUE	0.665958	67.0928	67.0952	0.0024	91.8979	91.2967	92.3655	1.06876	0.385797	-445.315	1.00188	-75.3462	0.589045
7	USV	TRUE	0.779153	69.587	69.5982	0.0112	109.302	108.34	109.498	1.15844	0.465329	-96.794	1.00173	-81.3817	0.397098
8	USV	TRUE	0.737554	99.6488	99.6556	0.0068	87.0426	85.1315	87.6698	2.5383	0.7844	-237.134	1.24186	-70.756	0.656581
9	USV	TRUE	0.619294	108.837	108.838	0.0016	99.4985	98.2605	101.627	3.36658	1.34696	2104.11	1.00519	-67.9642	0.760728
10	USV	TRUE	0.916239	112.147	112.152	0.0044	80.4642	79.2025	81.4439	2.24142	0.710078	-489.561	1.0088	-66.6768	0.70752
11	USV	TRUE	0.933458	112.341	112.343	0.002	81.7166	80.7637	82.3401	1.57642	0.603871	-800.295	1.00949	-68.3065	0.707381
12	USV	TRUE	0.897279	112.459	112.462	0.0024	98.2871	97.352	98.8883	1.53634	0.557485	-640.141	1.00745	-67.9916	0.692987
13	USV	TRUE	0.643275	112.597	112.619	0.022	89.9233	88.1323	90.4669	2.33462	0.813605	77.0152	1.01977	-77.5892	0.492146
14	USV	TRUE	0.689175	133.485	133.488	0.0028	83.1171	82.464	84.0374	1.57345	0.556718	-565.48	1.00439	-72.0336	0.637858
15	USV	TRUE	0.748498	133.909	133.952	0.0432	83.0517	69.3954	89.4197	20.0243	4.81597	108.01	5.36291	-93.7671	0.197631
16	USV	TRUE	0.837354	134.126	134.13	0.0044	94.0819	92.4417	94.3937	1.95197	0.638591	-389.651	1.11024	-75.1704	0.544417
17	USV	TRUE	0.863769	134.608	134.613	0.0048	90.8672	84.488	91.1938	6.7058	2.56409	1417.94	1.13148	-73.1812	0.612521
18	USV	TRUE	0.761625	140.655	140.656	0.0016	89.3013	87.4398	89.6308	2.19095	0.917933	-1324.81	1.11445	-62.8415	0.841846
19	USV	TRUE	0.881695	144.587	144.603	0.0156	84.1222	76.6821	84.946	8.26395	2.4153	-453.808	1.12269	-60.6993	0.787377
20	USV	TRUE	0.94356	147.375	147.403	0.028	70.0446	66.855	75.8429	8.98795	3.18391	-286.68	1.02021	-63.8658	0.778108
21	USV	TRUE	0.996862	147.627	147.902	0.275	89.3356	82.3306	92.4325	10.1019	3.31488	-10.439	4.28592	-66.8665	0.605015
22	USV	TRUE	0.843814	152.024	152.027	0.0028	82.9266	81.1156	84.8711	3.75549	1.39534	-1419	1.00504	-62.3688	0.801683
23	USV	TRUE	0.717623	152.195	152.198	0.0036	71.501	69.5119	73.1264	3.61448	1.13795	-933.138	1.00928	-64.4281	0.706385
24	USV	TRUE	0.899806	183.694	183.721	0.0276	70.8278	68.6309	80.9142	12.2833	3.81485	-361.114	1.08302	-65.7333	0.653312
25	USV	TRUE	0.946179	183.894	183.899	0.0052	75.0414	73.6832	76.4219	2.73869	0.885637	-528.751	1.00353	-65.0232	0.767926
26	USV	TRUE	0.978426	201.22	201.311	0.0912	79.3611	74.3667	85.5686	11.2018	2.8672	18.021	1.13632	-70.1873	0.582911
27	USV	TRUE	0.861737	201.456	201.462	0.006	96.4112	92.5592	98.4596	5.90043	1.8054	-926.485	1.04598	-66.3464	0.723457
28	USV	TRUE	0.965937	201.658	201.671	0.0136	95.9631	94.8944	96.834	1.93967	0.473593	-94.1584	1.02835	-57.9124	0.856073
29	USV	TRUE	0.991838	233.275	233.288	0.0136	71.2992	69.2017	76.5608	7.35912	2.41165	-541.181	1.00755	-70.209	0.539264
30	USV	TRUE	0.720922	261.389	261.396	0.0076	84.0886	83.4426	85.1436	1.70102	0.609076	-200.467	1.00437	-61.2227	0.775803
31	USV	TRUE	0.638995	265.408	265.44	0.032	108.557	101.21	115.326	14.1165	3.52236	-83.298	4.82721	-97.3284	0.154146
32	USV	TRUE	0.922164	349.163	349.179	0.0156	85.9946	85.0075	86.6849	1.67735	0.439012	78.9362	1.03741	-65.5997	0.718527
33	USV	TRUE	0.894944	351.317	351.319	0.0016	83.9745	83.6984	84.0724	0.374065	0.153618	-233.791	1.01068	-56.0932	0.846101
34	USV	TRUE	0.95374	351.454	351.459	0.0044	82.7681	82.4267	83.1095	0.682817	0.249029	171.794	1.00299	-63.4828	0.766567
35	USV	TRUE	0.968301	355.765	356	0.235	84.4286	81.2347	91.9607	10.7261	3.51462	-17.5399	1.81012	-67.2059	0.598516
36	USV	TRUE	0.620178	375.762	375.813	0.0512	68.276	56.8388	76.9745	20.1357	4.94546	120.402	4.70492	-94.0565	0.199002
37	USV	TRUE	0.93294	375.996	376.002	0.0052	98.3585	95.1559	98.8669	3.71096	1.25723	625.236	1.24371	-59.3458	0.847906
38	USV	TRUE	0.645073	439.156	439.194	0.0384	38.8433	30.1597	44.9293	14.7696	3.592	-39.2787	4.55489	-96.8255	0.146687
39	USV	TRUE	0.865101	447.066	447.07	0.0036	89.1042	88.4511	89.3491	0.898052	0.306849	90.6374	1.16724	-63.3035	0.811017
40	USV	TRUE	0.757048	459.282	459.284	0.002	83.1102	77.6105	84.0676	6.45707	2.3898	-2745.05	1.12503	-61.0938	0.758071
41	USV	TRUE	0.802461	459.739	459.742	0.0028	83.4035	82.597	83.6244	1.02742	0.444013	-393.563	1.01294	-65.9271	0.6933
42	USV	TRUE	0.928599	465.109	465.624	0.515	80.9357	52.8534	102.885	50.0314	9.27941	12.3546	24.465	-93.2763	0.182406
43	USV	TRUE	0.84324	465.298	465.308	0.0096	82.1968	79.7995	83.978	4.17854	1.32794	-426.827	1.01363	-73.8195	0.58893
44	USV	TRUE	0.758897	465.48	465.487	0.0064	84.0559	83.4621	84.3231	0.860943	0.24241	-86.3617	1.03919	-70.717	0.601033
45	USV	TRUE	0.716375	467.889	467.891	0.002	86.6507	85.7556	86.9134	1.15782	0.42199	-518.474	1.06719	-66.4646	0.737738
46	USV	TRUE	0.653299	468.405	468.41	0.0052	82.3632	81.9912	82.392	0.400804	0.145772	-65.9536	1.00549	-71.0041	0.58323
47	USV	TRUE	0.885853	470.16	470.162	0.002	83.7304	83.1248	84.3361	1.21126	0.436354	-581.455	1.00442	-66.2577	0.757985
48	USV	TRUE	0.749813	470.363	470.367	0.004	88.952	87.7867	89.9539	2.1672	0.680703	-510.594	1.00713	-68.8793	0.7098
49	USV	TRUE	0.602673	470.517	470.519	0.0016	82.9103	82.5896	83.5871	0.997506	0.403004	-623.441	1.0194	-76.9206	0.519175
50	USV	TRUE	0.657971	470.682	470.691	0.0096	95.6994	91.7139	97.3545	5.64066	1.70875	-558.043	1.03355	-68.036	0.654806
51	USV	TRUE	0.883982	477.486	477.609	0.1236	77.8847	76.0292	82.6292	6.59997	2.35868	42.3332	1.00941	-73.6962	0.531861
52	USV	TRUE	0.734039	489.303	489.311	0.008	81.3138	76.3295	81.3673	5.03775	1.66114	-644.744	1.07312	-69.7056	0.653123
53	USV	TRUE	0.867496	489.501	489.518	0.0176	58.8468	57.8458	59.3744	1.52858	0.388666	-71.0214	1.01421	-62.3918	0.598379
54	USV	TRUE	0.737091	489.795	489.798	0.0028	84.5004	82.8676	87.0684	4.20081	1.51751	-1535.63	1.00789	-74.1033	0.497194
55	USV	TRUE	0.827824	489.973	489.975	0.0016	88.8611	87.2135	90.3307	3.11721	1.23289	-1948.25	1.00024	-60.1138	0.852508
56	USV	TRUE	0.950554	493.372	493.375	0.0024	93.9265	92.9914	94.8617	1.87032	0.673394	-779.302	1	-64.3104	0.709345
57	USV	TRUE	0.625569	495.462	495.464	0.002	89.562	88.8762	92.697	3.82081	1.44095	-1753.27	1.0473	-70.8846	0.666844
58	USV	TRUE	0.813459	496.112	496.143	0.0312	91.6902	77.7594	93.309	15.5496	6.356	-482.033	1.00836	-76.2619	0.545997
59	USV	TRUE	0.827414	496.314	496.339	0.0248	60.9647	60.513	87.873	27.36	10.0148	1168.4	1.08854	-61.4453	0.698065
60	USV	TRUE	0.948421	496.46	496.473	0.0128	74.3006	73.6104	74.642	1.03165	0.281964	-12.0076	1.03872	-69.9302	0.641459
61	USV	TRUE	0.697322	499.677	499.68	0.0024	90.1658	87.0931	93.2385	6.14535	2.21258	-2560.56	1	-68.9636	0.742031
62	USV	TRUE	0.728289	522.762	522.765	0.0024	78.9194	77.5167	82.1257	4.60901	1.70126	-1920.42	1.01576	-78.6101	0.497928
63	USV	TRUE	0.954119	536.26	536.262	0.0016	90.5376	88.9523	90.7959	1.84361	0.766279	-1091.02	1.13753	-67.3724	0.770017
64	USV	TRUE	0.803688	536.41	536.413	0.0032	89.1491	87.9913	89.921	1.9297	0.658797	-596.846	1.0076	-67.1765	0.610543
65	USV	TRUE	0.972654	536.577	536.595	0.0184	96.701	91.4127	97.7071	6.29442	2.32183	309.816	1.08996	-63.9083	0.791021
66	USV	TRUE	0.970999	536.732	536.744	0.012	89.5305	86.7547	97.7243	10.9696	4.52953	988.447	1.10548	-65.9445	0.764239
67	USV	TRUE	0.838227	573.74	573.768	0.0284	84.3921	81.2526	88.5453	7.29271	2.78701	120.95	1.28908	-72.2497	0.613469
68	USV	TRUE	0.777452	573.877	573.986	0.1088	81.5443	51.4261	109.54	58.1136	9.84155	-18.3308	11.4669	-92.3598	0.186281
69	USV	TRUE	0.919016	595.112	595.116	0.0044	79.6625	78.8609	79.9433	1.08237	0.359283	72.232	1.17399	-70.3361	0.642938
70	USV	TRUE	0.831225	595.416	595.419	0.0024	80.4057	77.0658	81.4077	4.34182	1.63703	-1809.09	1.04085	-70.9098	0.651151
71	USV	TRUE	0.801851	595.604	595.634	0.0296	98.158	82.5056	98.1662	15.6607	6.93293	-539.775	1.03814	-72.8617	0.536385
72	USV	TRUE	0.77846	598.503	598.505	0.0016	108.365	108.116	108.615	0.498753	0.197149	-311.721	1	-61.0005	0.804127
73	USV	TRUE	0.758158	598.621	598.627	0.006	85.1373	82.6584	85.9982	3.33986	0.976171	-488.537	1.04459	-78.7014	0.453296
