# Supplementary material for: Bazedoxifene reverses sexually dimorphic autistic-like abnormalities in biallelic MDGA1-mutant mice
Source: EMBO Mol Med. 2026 Mar 20;18(4):1358–98. doi: 10.1038/s44321-026-00402-y (PMC13084050; doi:10.1038/s44321-026-00402-y)
Supplement: Supplementary file 17 — Source data Fig. 3 [file 44321_2026_402_MOESM17_ESM.zip › Panel C/Batch2/P12/P12_WT_446.xlsx]

## Sheet: Sheet1
ID	Label	Accepted	Score	Begin Time (s)	End Time (s)	Call Length (s)	Principal Frequency (kHz)	Low Freq (kHz)	High Freq (kHz)	Delta Freq (kHz)	Frequency Standard Deviation (kHz)	Slope (kHz/s)	Sinuosity	Mean Power (dB/Hz)	Tonality
1	USV	TRUE	0.642375	23.0499	23.0947	0.0448	39.2738	32.5941	45.3672	12.7731	3.30587	47.167	3.91459	-95.7817	0.169825
2	USV	TRUE	0.632874	47.287	47.2942	0.0072	62.7201	59.882	93.5823	33.7003	13.9993	4782.38	1.20193	-72.9871	0.644989
3	USV	TRUE	0.861781	47.4338	47.4502	0.0164	62.0545	59.019	62.5518	3.53283	0.989251	-151.638	1.09259	-58.4945	0.857137
4	USV	TRUE	0.620615	49.7292	49.7308	0.0016	88.9733	88.4479	89.3207	0.872818	0.347517	545.511	1.00577	-61.9193	0.846069
5	USV	TRUE	0.627477	56.8235	56.8255	0.002	65.976	65.6999	66.0027	0.302814	0.114253	-113.873	1.03232	-61.6575	0.822152
6	USV	TRUE	0.850551	57.1319	57.1371	0.0052	82.991	82.2761	83.2285	0.952426	0.293371	-186.292	1.00221	-65.4203	0.632854
7	USV	TRUE	0.673635	57.2807	57.2875	0.0068	64.4194	62.4674	64.6398	2.17241	0.795121	329.248	1.0535	-68.3506	0.713761
8	USV	TRUE	0.729906	57.4415	57.4479	0.0064	65.9499	65.6159	66.2239	0.608019	0.199778	28.8502	1.02394	-70.8892	0.649887
9	USV	TRUE	0.887735	58.9758	58.987	0.0112	89.4177	88.0447	90.1748	2.13009	0.677256	-131.292	1.07605	-69.617	0.641628
10	USV	TRUE	0.638534	62.5943	62.6359	0.0416	45.9624	34.1318	57.0359	22.904	6.41498	-3.2695	7.75978	-97.8972	0.156147
11	USV	TRUE	0.819539	69.5202	69.5234	0.0032	84.7925	77.8233	85.2081	7.38481	2.51484	-1841.56	1.21259	-65.8769	0.73404
12	USV	TRUE	0.773235	69.925	69.9274	0.0024	77.0514	74.7803	79.3225	4.54222	1.63538	-1892.59	1	-57.63	0.876752
13	USV	TRUE	0.827772	70.2453	70.2561	0.0108	82.5009	76.1072	83.5291	7.42192	2.46087	-560.305	1.75715	-67.7676	0.726165
14	USV	TRUE	0.613228	72.0528	72.0912	0.0384	42.7176	30.1003	52.8411	22.7408	5.77681	186.941	6.2925	-96.0355	0.161483
15	USV	TRUE	0.658637	80.655	80.657	0.002	86.8072	86.3708	87.8759	1.50517	0.5573	-716.321	1.03335	-72.5835	0.693182
16	USV	TRUE	0.903213	80.9802	81.0038	0.0236	100.217	87.9328	100.246	12.3137	5.96381	535.749	1.01173	-76.404	0.590206
17	USV	TRUE	0.653948	84.8519	84.8539	0.002	90.0952	86.5149	90.8255	4.31065	1.65317	-1870.32	1.30337	-70.6632	0.735511
18	USV	TRUE	0.641911	86.991	87.0326	0.0416	37.923	30.2487	43.6527	13.404	2.75598	61.8649	4.11329	-95.8984	0.175543
19	USV	TRUE	0.770964	113.496	113.5	0.004	83.9132	83.6066	84.2694	0.662803	0.227161	-151.865	1.00722	-70.4176	0.63094
20	USV	TRUE	0.909784	113.695	113.698	0.0032	94.2064	88.3488	94.6898	6.34102	2.26699	-1721.66	1.18251	-66.9012	0.778478
21	USV	TRUE	0.703363	114.823	114.824	0.0016	84.9738	83.7091	86.951	3.2419	1.29226	2026.18	1.00365	-82.9406	0.464721
22	USV	TRUE	0.847901	115.789	115.794	0.0052	93.8415	92.1579	94.6338	2.47596	0.821117	406.293	1.20182	-66.5766	0.769851
23	USV	TRUE	0.785417	115.947	115.952	0.0052	87.3264	84.9365	92.6627	7.72622	3.02935	1741.46	1.13835	-74.5975	0.598047
24	USV	TRUE	0.640617	123.288	123.332	0.044	47.7964	44.725	49.7387	5.01371	1.59259	51.4846	1.21062	-77.2441	0.40553
25	USV	TRUE	0.611819	131.351	131.353	0.002	85.9807	85.7625	86.1722	0.40969	0.159561	62.9803	1.1266	-69.564	0.693275
26	USV	TRUE	0.638203	184.755	184.757	0.0016	95.0408	95.0408	95.0408	1.42109e-14	4.35117e-15	9.93014e-12	1	-70.882	0.662614
27	USV	TRUE	0.608428	195.257	195.266	0.0096	86.3098	85.8941	92.0914	6.1973	2.22262	-675.281	1.11677	-70.8254	0.667663
28	USV	TRUE	0.790795	195.611	195.619	0.008	87.0541	83.2244	92.5686	9.3442	2.82755	-1131.51	1.00584	-67.3174	0.65901
29	USV	TRUE	0.736335	198.58	198.595	0.0144	83.1459	75.6648	83.6445	7.97971	3.04599	-553.937	1.17592	-62.6615	0.772646
30	USV	TRUE	0.816001	203.259	203.281	0.0224	63.9591	63.025	82.5239	19.4989	6.84644	912.766	1.17555	-54.0589	0.789635
31	USV	TRUE	0.779944	203.426	203.429	0.0032	86.9537	85.8478	88.4306	2.58283	0.939485	-853.521	1.00833	-71.3494	0.701127
32	USV	TRUE	0.664488	205.035	205.077	0.0416	40.1347	31.6589	47.5566	15.8978	3.03387	-12.2093	4.16296	-96.1868	0.18245
33	USV	TRUE	0.659105	212.097	212.099	0.002	75.1454	73.9876	76.0004	2.01283	0.838663	-1103.11	1.02857	-50.0556	0.881631
34	USV	TRUE	0.735559	212.732	212.734	0.002	64.2485	63.5538	64.9432	1.38938	0.606571	-791.389	1.04644	-59.8868	0.660162
35	USV	TRUE	0.870308	212.883	212.907	0.024	85.2843	83.827	86.8874	3.06043	0.795397	-15.7247	1.07152	-63.4075	0.795461
36	USV	TRUE	0.922355	212.887	213.217	0.33	59.3795	48.3797	86.507	38.1273	11.4625	-93.9372	1.03145	-63.7419	0.636941
37	USV	TRUE	0.995338	213.347	213.389	0.042	64.5725	60.6657	80.813	20.1473	6.99378	419.229	1.35222	-59.0685	0.788555
38	USV	TRUE	0.777638	215.441	215.444	0.0028	64.3539	64.3242	64.5914	0.267189	0.0891293	-67.1507	1.01361	-57.4409	0.747976
39	USV	TRUE	0.84666	215.612	215.617	0.0052	80.0336	79.0424	80.8913	1.84893	0.772972	-352.587	1.00087	-69.4978	0.581887
40	USV	TRUE	0.793492	216.128	216.153	0.0244	90.9303	59.2225	96.824	37.6015	15.5966	1388.26	1.95635	-68.7184	0.598764
41	USV	TRUE	0.906696	216.271	216.273	0.002	58.4189	58.3209	58.7217	0.400784	0.153333	176.854	1.03234	-64.5008	0.78457
42	USV	TRUE	0.985872	216.366	216.656	0.29	80.7051	63.4546	89.3895	25.9349	10.3797	-55.6082	3.31934	-69.7191	0.530052
43	USV	TRUE	0.628704	217.299	217.354	0.0544	84.1476	64.4622	86.3452	21.883	10.2746	374.072	1.04943	-71.2509	0.573231
44	USV	TRUE	0.684995	220.232	220.315	0.0828	72.722	71.6509	80.5918	8.94096	4.3591	99.3824	1.00992	-74.2513	0.486681
45	USV	TRUE	0.850514	237.167	237.172	0.0056	86.1763	84.7143	86.6217	1.90734	0.706431	-364.151	1.00651	-70.9825	0.635226
46	USV	TRUE	0.642099	238.973	238.974	0.0016	84.6893	84.1103	84.7783	0.667973	0.276311	-389.651	1.07279	-76.0713	0.435147
47	USV	TRUE	0.779787	239.145	239.148	0.0028	86.6083	85.829	87.6548	1.82579	0.631103	-641.466	1.00408	-71.1299	0.605845
48	USV	TRUE	0.725121	246.878	246.88	0.002	72.2362	71.6172	72.5524	0.935162	0.356582	-467.581	1.01392	-69.2252	0.641293
49	USV	TRUE	0.618548	249.185	249.187	0.0016	97.7407	97.4735	98.7204	1.24688	0.520276	-779.302	1.05662	-66.1812	0.765598
50	USV	TRUE	0.616664	249.317	249.321	0.004	98.284	97.4305	99.3305	1.90001	0.647721	-487.485	1.00285	-64.6742	0.776952
51	USV	TRUE	0.710524	250.117	250.121	0.0032	66.3952	65.9276	66.603	0.675395	0.245076	-219.565	1.00554	-74.0198	0.559875
52	USV	TRUE	0.653498	255.961	255.963	0.0028	84.5473	83.6048	85.3563	1.75157	0.587331	-597.288	1.00541	-76.6398	0.54083
53	USV	TRUE	0.633352	256.67	256.745	0.0752	46.577	24.1479	61.2575	37.1096	7.56293	7.72759	11.1096	-96.6877	0.15862
54	USV	TRUE	0.686941	267.272	267.352	0.08	80.74	55.7578	99.9331	44.1753	11.0189	135.923	9.44032	-92.2197	0.201556
55	USV	TRUE	0.713631	267.533	267.543	0.0104	84.5728	82.7637	84.8211	2.05741	0.854379	-198.318	1.0003	-80.0924	0.422109
56	USV	TRUE	0.950829	285.757	285.768	0.0116	68.9951	67.8664	69.6482	1.78182	0.493909	-144.045	1.01158	-67.7551	0.659947
57	USV	TRUE	0.671182	293.713	293.787	0.0736	40.8769	28.5565	54.3254	25.7689	5.06486	-14.4945	6.7407	-96.8608	0.169004
58	USV	TRUE	0.712917	294.593	294.633	0.04	43.4967	34.3083	53.4717	19.1634	4.96838	-104.508	6.65745	-96.9014	0.156561
59	USV	TRUE	0.607582	295.421	295.425	0.0036	93.2515	91.3738	94.6543	3.28049	1.05845	-868.365	1.00773	-73.3615	0.547174
60	USV	TRUE	0.763859	310.958	310.961	0.0032	68.1367	54.3468	93.5494	39.2026	16.0122	13814.1	1.26005	-69.2833	0.634642
61	USV	TRUE	0.746852	312.529	312.534	0.0044	83.3843	82.219	84.1339	1.91486	0.594793	-407.946	1.00922	-74.0156	0.532393
62	USV	TRUE	0.677564	333.742	333.748	0.0064	74.9576	74.3592	82.7572	8.39801	3.24794	-1364.42	1.01572	-73.2371	0.542025
63	USV	TRUE	0.608184	334.207	334.211	0.004	88.562	88.2058	90.3581	2.15236	0.617354	-287.262	1.25396	-71.0043	0.662352
64	USV	TRUE	0.665625	337.106	337.109	0.0028	71.4434	70.2113	71.8813	1.66993	0.62888	618.493	1.04701	-67.0174	0.70785
65	USV	TRUE	0.62096	342.398	342.438	0.04	40.58	27.087	51.1192	24.0322	5.08981	-95.3025	7.76666	-97.3584	0.157952
66	USV	TRUE	0.708549	350.692	350.732	0.04	39.7488	30.7683	49.2637	18.4954	5.00471	184.747	5.5972	-96.6926	0.164817
67	USV	TRUE	0.675197	350.845	350.967	0.1216	56.6114	27.0128	92.0659	65.0531	13.0244	74.0798	11.6141	-91.4933	0.198619
68	USV	TRUE	0.770102	353.438	353.44	0.0016	64.3124	64.1165	64.8646	0.74813	0.307235	467.581	1.02779	-64.5695	0.704774
69	USV	TRUE	0.951576	354.709	354.714	0.0056	93.7847	92.3671	94.8683	2.50119	0.911768	236.773	1.57696	-68.2499	0.727715
70	USV	TRUE	0.957954	354.829	354.866	0.0372	74.6355	61.7988	87.2015	25.4028	8.57813	348.008	1.56268	-70.718	0.651032
71	USV	TRUE	0.796086	355.038	355.04	0.0024	76.3286	73.3227	77.4642	4.14143	1.54094	-1725.6	1.02583	-73.9083	0.624506
72	USV	TRUE	0.988166	355.145	355.19	0.0448	63.1166	62.0428	84.4131	22.3703	9.751	524.35	1.05924	-56.0519	0.772459
73	USV	TRUE	0.806316	355.303	355.309	0.0064	62.9353	62.7214	64.3979	1.67651	0.835816	-261.806	1	-71.6867	0.63025
74	USV	TRUE	0.68594	355.782	355.789	0.0076	83.3287	81.31	85.6444	4.3344	1.30176	-546.599	1.01144	-72.7704	0.603997
75	USV	TRUE	0.618296	356.269	356.271	0.0016	67.1361	66.1296	67.3053	1.17563	0.490049	-701.372	1.10925	-76.6811	0.554853
76	USV	TRUE	0.923782	356.489	356.491	0.0028	84.8999	84.4212	85.0372	0.616019	0.212457	-93.6576	1.11205	-66.5638	0.707843
77	USV	TRUE	0.955006	357.781	357.783	0.0016	58.9107	58.2872	59.5341	1.24688	0.492874	-779.302	1	-58.1255	0.767107
78	USV	TRUE	0.843687	357.956	357.961	0.0056	83.7979	81.4526	84.2284	2.7758	0.935922	-486.401	1.071	-60.6726	0.805791
79	USV	TRUE	0.871315	358.164	358.166	0.0028	82.0076	75.2367	83.7051	8.46835	3.22694	-2775.6	1.17018	-62.6084	0.831564
80	USV	TRUE	0.652735	358.301	358.306	0.0048	91.9749	87.9819	94.335	6.35316	1.95413	-1237.77	1.0104	-72.6512	0.658801
81	USV	TRUE	0.933903	358.754	358.781	0.0264	83.5977	80.436	85.5126	5.07659	1.54423	-112.51	1.21107	-55.05	0.879963
82	USV	TRUE	0.706121	364.563	364.568	0.0052	63.0413	61.9502	63.4124	1.46212	0.398785	-207.324	1.05307	-60.7688	0.659422
83	USV	TRUE	0.816635	366.499	366.501	0.002	62.3784	62.1157	62.9439	0.828286	0.282397	-341.62	1.0755	-74.9271	0.557799
84	USV	TRUE	0.758104	366.705	366.707	0.0024	83.9389	81.8682	84.4733	2.60509	0.99082	-1085.46	1.06566	-68.9352	0.665072
85	USV	TRUE	0.709255	367.405	367.407	0.0016	93.3394	93.3394	93.3394	0	5.0243e-15	7.2656e-12	1	-73.7207	0.559277
86	USV	TRUE	0.603204	367.735	367.738	0.0032	83.3394	82.664	84.0148	1.35079	0.481711	-439.13	1.00186	-73.9417	0.602531
87	USV	TRUE	0.958042	370.244	370.249	0.0052	86.7661	84.5915	88.7775	4.18596	1.35049	532.339	1.88989	-58.6057	0.866023
88	USV	TRUE	0.857264	371.964	371.975	0.0116	82.3919	80.7997	84.9493	4.14968	1.26858	-333.665	1.00902	-66.3716	0.705627
89	USV	TRUE	0.78916	372.301	372.303	0.002	83.6777	81.8697	84.4703	2.60064	1.05828	-1372.84	1.05195	-58.825	0.862175
90	USV	TRUE	0.933338	372.472	372.474	0.002	71.1194	70.3401	71.8987	1.5586	0.583176	-779.302	1	-73.7168	0.579294
91	USV	TRUE	0.791447	372.679	372.688	0.0092	68.7069	65.2758	69.3032	4.02732	1.3766	-433.568	1.00037	-69.6164	0.638682
92	USV	TRUE	0.891124	372.801	372.812	0.0104	60.2646	58.8767	60.6951	1.81837	0.600565	-159.8	1.05206	-60.9956	0.707156
93	USV	TRUE	0.77037	373.008	373.033	0.0248	60.6393	47.9433	61.2924	13.3491	4.72625	-589.732	1.04019	-59.189	0.709029
94	USV	TRUE	0.973885	373.341	373.355	0.0148	73.7679	70.8881	74.0499	3.16174	0.761243	124.591	1.07146	-67.4637	0.715797
95	USV	TRUE	0.940264	373.807	373.814	0.0068	93.5418	93.1673	94.1801	1.01274	0.282541	-124.402	1.00974	-69.3702	0.634904
96	USV	TRUE	0.951458	374.123	374.139	0.016	87.0322	84.1917	88.8024	4.61062	1.20316	68.9913	1.31022	-60.4765	0.844417
97	USV	TRUE	0.824059	375.55	375.551	0.0016	97.1087	95.6481	97.3046	1.65657	0.678869	935.162	1.18769	-69.702	0.677604
98	USV	TRUE	0.624977	375.872	375.874	0.0016	91.2035	90.8561	91.729	0.872818	0.347517	-545.511	1.00577	-70.9252	0.586364
99	USV	TRUE	0.8136	377.65	377.655	0.0052	83.9265	82.7019	84.7801	2.07814	0.679348	403.638	1.00513	-64.7541	0.596035
100	USV	TRUE	0.720606	377.807	377.809	0.0016	86.4742	85.922	86.6702	0.74813	0.307235	-467.581	1.02779	-69.6578	0.610491
101	USV	TRUE	0.746791	377.896	377.91	0.014	98.5777	85.3535	99.019	13.6654	6.43435	1038.55	1.02984	-73.9679	0.555577
102	USV	TRUE	0.824412	378.298	378.302	0.0036	63.1472	62.6003	63.1875	0.587184	0.240355	-158.688	1.01891	-73.68	0.430162
103	USV	TRUE	0.727768	378.443	378.45	0.0076	64.471	63.764	66.5488	2.78472	0.8684	358.584	1.00392	-72.3958	0.598685
104	USV	TRUE	0.655756	378.496	378.541	0.0448	42.6433	28.512	46.7106	18.1986	3.29384	30.9232	3.57525	-94.127	0.181895
105	USV	TRUE	0.728211	384.31	384.361	0.0512	84.104	66.7813	89.0767	22.2955	4.64894	2.87326	3.18962	-88.8382	0.249921
106	USV	TRUE	0.90274	384.517	384.523	0.006	88.6535	87.9707	89.7772	1.80648	0.617378	31.0547	1.2525	-71.1499	0.698169
107	USV	TRUE	0.711672	387.716	387.718	0.0024	87.0101	84.071	92.7546	8.68365	3.1804	-3618.19	1.00365	-65.649	0.804375
108	USV	TRUE	0.765063	388.18	388.188	0.0076	86.7216	83.1848	87.8798	4.695	1.7956	-594.68	1.00619	-68.9806	0.709809
109	USV	TRUE	0.644901	388.477	388.48	0.0024	93.6547	92.3856	94.9907	2.60509	0.938044	1085.46	1.0001	-82.5377	0.510552
110	USV	TRUE	0.745697	389.501	389.508	0.0076	58.9815	58.4248	59.8795	1.4547	0.39672	56.055	1.09469	-64.0006	0.798909
111	USV	TRUE	0.822202	389.781	389.783	0.0028	91.8517	88.9979	93.0726	4.07463	1.2615	450.617	2.24112	-74.5799	0.671837
112	USV	TRUE	0.834379	390.269	390.272	0.0024	63.9681	62.1645	65.2372	3.07268	1.11185	1280.28	1.004	-73.9413	0.670271
113	USV	TRUE	0.758209	390.806	390.81	0.0048	63.7445	62.8597	64.0803	1.22057	0.57983	-248.59	1.005	-63.9416	0.692642
114	USV	TRUE	0.625386	391.216	391.218	0.0016	97.422	95.2044	99.8178	4.61347	1.82411	-2883.42	1.00006	-71.6864	0.742265
115	USV	TRUE	0.661197	393.205	393.211	0.0064	84.9097	83.7579	86.5073	2.74943	0.952151	-421.462	1.02121	-70.3414	0.698941
116	USV	TRUE	0.638403	393.723	393.725	0.002	105.156	104.853	105.254	0.400784	0.153333	-176.854	1.03234	-66.4396	0.689118
117	USV	TRUE	0.675397	393.857	393.859	0.002	94.0137	93.7109	94.1116	0.400784	0.153333	176.854	1.03234	-70.6007	0.64048
118	USV	TRUE	0.851861	394.217	394.219	0.0016	91.4818	86.904	92.3012	5.39722	2.26385	-3273.07	1.08656	-63.8986	0.778375
119	USV	TRUE	0.910492	394.367	394.38	0.0132	81.3094	52.0391	87.9031	35.8639	16.3994	2579.13	1.40991	-57.7472	0.779796
120	USV	TRUE	0.771251	394.55	394.552	0.0016	79.9994	71.8946	81.3798	9.48522	3.84405	-5065.46	1.33873	-58.9027	0.866481
121	USV	TRUE	0.860919	394.652	394.653	0.0016	49.896	49.6199	49.994	0.374065	0.153618	233.791	1.01068	-49.931	0.853809
122	USV	TRUE	0.624741	394.845	394.847	0.002	88.9395	86.6684	90.8811	4.21268	1.66592	-2215.13	1.0037	-70.6248	0.661388
123	USV	TRUE	0.790637	394.996	395.007	0.0112	91.9265	82.1181	94.5539	12.4358	4.63442	-1168.29	1.00934	-68.2633	0.657273
124	USV	TRUE	0.964072	395.169	395.177	0.0084	84.5203	82.5016	86.9028	4.4012	0.989095	-357.078	1.07531	-64.0507	0.781901
125	USV	TRUE	0.865462	395.309	395.317	0.008	92.2726	89.096	94.7961	5.70004	1.63667	-657.298	1.00975	-59.8719	0.843194
126	USV	TRUE	0.727578	395.606	395.611	0.0056	83.2039	76.4352	89.1786	12.7434	3.16205	-1675.1	1.05492	-62.4792	0.79555
127	USV	TRUE	0.790539	395.73	395.736	0.0064	62.3921	61.2788	62.5257	1.24688	0.407733	-181.546	1.02365	-54.4487	0.8033
128	USV	TRUE	0.860032	395.892	395.894	0.002	91.7065	91.2033	92.2097	1.00641	0.417923	-551.555	1.01934	-60.5243	0.769909
129	USV	TRUE	0.765842	396.018	396.02	0.0024	103.224	102.69	103.343	0.653129	0.237269	222.658	1.06785	-61.8063	0.783654
130	USV	TRUE	0.600212	397.138	397.143	0.0052	81.4502	80.3911	82.0463	1.65524	0.67362	-323.934	1.00192	-74.7541	0.395042
131	USV	TRUE	0.851832	397.298	397.3	0.0016	89.8219	88.6195	90.4898	1.87032	0.749798	-1168.95	1.01167	-66.4194	0.761896
132	USV	TRUE	0.894863	397.468	397.473	0.0044	68.5087	66.4603	71.3068	4.84651	1.47798	-1015.45	1.00996	-68.9714	0.705097
133	USV	TRUE	0.760638	399.439	399.441	0.0024	60.2707	59.0015	60.8719	1.87032	0.68756	779.302	1.02172	-69.722	0.498647
134	USV	TRUE	0.740954	399.562	399.567	0.0048	79.8163	79.0206	80.3277	1.30715	0.445525	-137.686	1.16843	-74.8201	0.644909
135	USV	TRUE	0.935836	399.983	400.153	0.17	79.7196	61.6044	83.6222	22.0177	8.66874	70.5873	1.33265	-72.3017	0.495909
136	USV	TRUE	0.859316	399.71	399.713	0.0028	64.6936	62.4151	65.4209	3.00588	1.11904	1090.32	1.07482	-65.8522	0.673058
137	USV	TRUE	0.707073	399.86	399.862	0.0024	86.3722	83.9007	90.38	6.47934	2.35459	-2699.72	1.00289	-70.5334	0.683876
138	USV	TRUE	0.95282	400.149	400.154	0.0056	81.6429	81.3083	82.497	1.18872	0.463193	-211.338	1.00056	-67.8051	0.696446
139	USV	TRUE	0.801775	404.468	404.478	0.0108	85.3733	46.7047	87.6153	40.9106	18.4681	4410.1	1.16903	-66.2322	0.646794
140	USV	TRUE	0.7973	404.703	404.705	0.002	80.2933	74.8604	82.0122	7.15176	2.81244	-3495.09	1.18135	-67.6451	0.731957
141	USV	TRUE	0.814212	404.843	404.845	0.002	76.2142	74.896	78.1914	3.29533	1.34213	-1768.54	1.01858	-68.0758	0.709231
142	USV	TRUE	0.809203	404.966	404.972	0.006	59.1889	58.4073	59.5048	1.0975	0.379267	-141.135	1.03442	-66.5663	0.532297
143	USV	TRUE	0.869956	407.808	408.008	0.2	84.8421	43.3874	92.5482	49.1608	18.4065	141.466	1.00959	-70.1477	0.451811
144	USV	TRUE	0.877127	408.728	408.734	0.0068	79.9459	78.1424	81.5382	3.39584	1.01262	-452.346	1.02529	-66.3765	0.657628
145	USV	TRUE	0.774693	410.791	410.793	0.0024	95.8793	92.4058	96.4137	4.00784	1.50268	-1558.6	1.16764	-64.205	0.786154
146	USV	TRUE	0.919213	410.954	410.956	0.0016	95.6537	95.529	95.6893	0.160314	0.0645323	-77.9302	1.01238	-65.9981	0.770728
147	USV	TRUE	0.641712	411.288	411.291	0.0028	82.0909	80.9405	82.8405	1.90001	0.677018	-685.644	1.00899	-73.4184	0.633735
148	USV	TRUE	0.75295	411.424	411.432	0.008	60.4473	59.0367	61.4418	2.40508	0.797888	143.657	1.24375	-70.2059	0.588936
149	USV	TRUE	0.909677	411.591	411.619	0.028	86.1506	63.4776	88.9324	25.4548	10.6874	891.948	1.25417	-62.7355	0.718683
150	USV	TRUE	0.734862	411.731	411.736	0.0056	63.32	61.5569	64.97	3.41311	1.29651	-666.259	1.02676	-56.5007	0.769982
151	USV	TRUE	0.937003	411.872	411.894	0.022	62.9517	54.6981	63.337	8.63882	4.07213	397.386	1.02817	-68.139	0.661922
152	USV	TRUE	0.729014	412.091	412.096	0.0052	81.6979	81.1396	82.9969	1.85724	0.79544	-342.268	1.00647	-65.5443	0.764137
153	USV	TRUE	0.621115	412.258	412.26	0.0016	53.3935	53.2955	53.6696	0.374065	0.153618	-233.791	1.01068	-79.1347	0.457426
154	USV	TRUE	0.769143	412.505	412.508	0.0024	83.5399	82.8051	84.0742	1.26915	0.45884	-528.812	1.0035	-66.8122	0.633109
155	USV	TRUE	0.825912	412.655	412.66	0.0052	63.9203	63.5047	64.2023	0.697661	0.26052	-150.477	1.01059	-64.9081	0.593834
156	USV	TRUE	0.879418	413.092	413.14	0.0476	67.2401	53.5429	67.5695	14.0266	7.09231	293.201	1.00932	-74.3621	0.552217
157	USV	TRUE	0.753341	413.444	413.473	0.0292	82.4794	58.8552	83.6741	24.8189	12.4377	967.984	1.10901	-73.0838	0.498079
158	USV	TRUE	0.949905	413.865	413.878	0.0136	86.4691	86.2089	87.1216	0.912649	0.245264	20.7545	1.0209	-66.3814	0.723837
159	USV	TRUE	0.786438	414.993	414.998	0.0052	96.0544	95.211	97.0427	1.83172	0.720193	-361.76	1.00133	-68.4546	0.693874
160	USV	TRUE	0.731755	415.27	415.284	0.014	87.9169	83.2491	90.2247	6.97559	2.50948	-447.669	1.02561	-67.9166	0.778047
161	USV	TRUE	0.853802	459.228	459.237	0.0088	64.0579	62.8648	66.9701	4.1053	1.51633	-446.048	1.00277	-67.7154	0.713224
162	USV	TRUE	0.947581	459.455	459.459	0.0044	63.5939	62.3619	63.9205	1.5586	0.551447	-362.662	1.0389	-64.0947	0.721482
163	USV	TRUE	0.640047	555.36	555.361	0.0016	67.116	66.8933	67.5168	0.623441	0.249933	-389.651	1.00816	-70.4125	0.69062
164	USV	TRUE	0.83385	567.088	567.147	0.0584	82.1288	66.7764	82.8734	16.097	8.19445	276.858	1.01402	-74.6626	0.403842
165	USV	TRUE	0.821518	567.401	567.406	0.0044	85.8615	85.8615	85.8615	2.84217e-14	9.72951e-15	1.15849e-12	1	-73.2477	0.442979
166	USV	TRUE	0.695274	580.889	580.92	0.0304	38.116	29.128	51.7129	22.5849	5.47673	166.447	8.20217	-97.5346	0.148218
