# Supplementary material for: Bazedoxifene reverses sexually dimorphic autistic-like abnormalities in biallelic MDGA1-mutant mice
Source: EMBO Mol Med. 2026 Mar 20;18(4):1358–98. doi: 10.1038/s44321-026-00402-y (PMC13084050; doi:10.1038/s44321-026-00402-y)
Supplement: Supplementary file 17 — Source data Fig. 3 [file 44321_2026_402_MOESM17_ESM.zip › Panel C/Batch2/P12/P12_WT_447.xlsx]

## Sheet: Sheet1
ID	Label	Accepted	Score	Begin Time (s)	End Time (s)	Call Length (s)	Principal Frequency (kHz)	Low Freq (kHz)	High Freq (kHz)	Delta Freq (kHz)	Frequency Standard Deviation (kHz)	Slope (kHz/s)	Sinuosity	Mean Power (dB/Hz)	Tonality
1	USV	TRUE	0.746587	6.11117	6.11357	0.0024	81.934	77.325	82.6687	5.34378	2.00466	-2087.42	1.15607	-72.3903	0.675717
2	USV	TRUE	0.755908	19.2686	19.2706	0.002	85.4158	85.113	85.5138	0.400784	0.153333	-176.854	1.03234	-69.5068	0.707315
3	USV	TRUE	0.611543	19.6558	19.6574	0.0016	86.0647	85.3166	86.2785	0.961881	0.387194	-467.581	1.24253	-74.6948	0.603638
4	USV	TRUE	0.618703	26.7605	26.7629	0.0024	86.4843	86.2987	86.6327	0.333986	0.138851	-3.07179e-12	1.07756	-76.0759	0.56833
5	USV	TRUE	0.674279	29.6699	29.6735	0.0036	87.7049	83.4447	94.1991	10.7544	4.35214	3509.67	1.0514	-76.1337	0.595902
6	USV	TRUE	0.647133	32.3661	32.3677	0.0016	95.6382	95.6382	95.6382	1.42109e-14	5.89151e-15	6.16775e-12	1	-73.4465	0.622386
7	USV	TRUE	0.832197	39.0208	39.0232	0.0024	83.6886	83.1319	83.7999	0.667973	0.240498	139.161	1.15623	-56.834	0.862181
8	USV	TRUE	0.674762	39.2964	39.3016	0.0052	90.8893	84.4691	97.1696	12.7005	5.23734	2961.99	1.05371	-75.3035	0.606005
9	USV	TRUE	0.982506	44.2832	44.2848	0.0016	83.1434	82.7427	85.281	2.5383	1.07015	-1558.6	1.09494	-62.1412	0.793725
10	USV	TRUE	0.769203	44.4188	44.4236	0.0048	86.6155	85.0792	90.5754	5.49625	2.22991	-538.778	2.97471	-78.0422	0.536289
11	USV	TRUE	0.84834	44.574	44.5772	0.0032	85.2651	83.6619	85.8588	2.19689	0.749421	-360.272	1.69524	-67.0098	0.765771
12	USV	TRUE	0.638281	44.8356	44.8804	0.0448	91.2761	78.0354	100.761	22.7259	6.02317	-18.3261	5.27289	-95.037	0.185253
13	USV	TRUE	0.715444	47.2866	47.3042	0.0176	75.2025	75.0666	86.3828	11.3162	5.52613	648.165	1.02822	-80.3348	0.39904
14	USV	TRUE	0.735637	65.8521	65.8593	0.0072	82.8588	82.85	83.5226	0.672629	0.273657	98.7269	1.00335	-73.4581	0.535377
15	USV	TRUE	0.625188	98.0166	98.0186	0.002	82.0531	81.7369	82.6721	0.935162	0.356582	467.581	1.01392	-72.7523	0.597604
16	USV	TRUE	0.659125	121.836	121.884	0.048	46.9104	34.8126	56.7073	21.8947	5.65247	137.206	7.02572	-98.1354	0.150392
17	USV	TRUE	0.634497	216.828	216.876	0.048	70.2284	28.8586	85.2207	56.3621	12.9227	-124.788	14.2003	-96.4516	0.152592
18	USV	TRUE	0.619265	323.188	323.23	0.0416	66.7437	34.5771	90.8353	56.2582	12.7788	95.3841	15.9773	-96.37	0.154816
19	USV	TRUE	0.601538	329.386	329.425	0.0384	48.061	33.0093	57.2493	24.24	6.35939	-2.36668	7.25965	-97.6613	0.14105
20	USV	TRUE	0.655738	593.69	593.732	0.0416	53.7317	33.2027	70.2529	37.0502	7.9206	21.8574	12.888	-96.6213	0.147255
