# Supplementary material for: Bazedoxifene reverses sexually dimorphic autistic-like abnormalities in biallelic MDGA1-mutant mice
Source: EMBO Mol Med. 2026 Mar 20;18(4):1358–98. doi: 10.1038/s44321-026-00402-y (PMC13084050; doi:10.1038/s44321-026-00402-y)
Supplement: Supplementary file 17 — Source data Fig. 3 [file 44321_2026_402_MOESM17_ESM.zip › Panel C/Batch2/P12/P12_WT_486.xlsx]

## Sheet: Sheet1
ID	Label	Accepted	Score	Begin Time (s)	End Time (s)	Call Length (s)	Principal Frequency (kHz)	Low Freq (kHz)	High Freq (kHz)	Delta Freq (kHz)	Frequency Standard Deviation (kHz)	Slope (kHz/s)	Sinuosity	Mean Power (dB/Hz)	Tonality
1	USV	TRUE	0.621604	6.87997	6.91997	0.04	43.1424	30.4361	52.6722	22.2361	4.77965	-18.4642	5.82406	-97.9255	0.151462
2	USV	TRUE	0.642637	30.2582	30.265	0.0068	85.0903	84.5192	85.5354	1.01621	0.358932	-107.068	1.03382	-69.3472	0.708376
3	USV	TRUE	0.642087	31.9437	31.9461	0.0024	85.8404	85.0388	86.3748	1.33595	0.484191	-556.644	1.00583	-73.3572	0.618563
4	USV	TRUE	0.668286	32.1285	32.1317	0.0032	88.4705	88.133	89.1683	1.03529	0.46703	-319.338	1.00255	-77.9959	0.428475
5	USV	TRUE	0.74629	40.4743	40.4823	0.008	80.781	78.9849	81.4341	2.44923	0.752011	-41.5676	1.25707	-64.4545	0.807056
6	USV	TRUE	0.668839	58.0379	58.0795	0.0416	40.6988	30.5159	49.7387	19.2228	3.77936	-10.9838	4.7537	-97.2135	0.160879
7	USV	TRUE	0.990932	74.8058	74.8498	0.044	78.6034	72.9577	81.5853	8.62758	3.17484	-149.393	1.10034	-65.5984	0.789201
8	USV	TRUE	0.906399	75.4558	75.4586	0.0028	76.7832	74.8721	77.2842	2.41212	0.821696	-468.288	1.64754	-69.7925	0.700984
9	USV	TRUE	0.932951	75.5794	75.5914	0.012	84.6726	83.8413	88.9476	5.10628	1.97385	425.556	1.38282	-60.1069	0.844232
10	USV	TRUE	0.657205	75.785	75.7866	0.0016	73.7279	72.7303	74.0129	1.28251	0.516259	-623.441	1.32433	-62.1619	0.7928
11	USV	TRUE	0.975206	75.9566	75.9954	0.0388	51.7426	50.0207	89.1565	39.1358	14.2726	1072.44	1.29295	-56.9465	0.778865
12	USV	TRUE	0.760471	76.1106	76.1218	0.0112	86.7107	51.9066	89.0897	37.1831	10.9915	2668.58	1.31599	-68.3537	0.664283
13	USV	TRUE	0.897907	89.8379	89.8395	0.0016	93.7374	91.9918	93.969	1.9772	0.806008	1091.02	1.23199	-73.6063	0.628869
14	USV	TRUE	0.980591	89.9767	89.9923	0.0156	89.4236	87.2756	91.005	3.72936	1.19872	125.349	1.14034	-60.0118	0.845281
15	USV	TRUE	0.770018	90.1163	90.1235	0.0072	92.2361	91.4642	92.8153	1.35106	0.462744	-186.888	1.03317	-60.1716	0.834626
16	USV	TRUE	0.6544	195.998	196.007	0.0088	87.3917	85.8999	90.0027	4.1028	1.31086	-449.601	1.00633	-75.4606	0.541816
17	USV	TRUE	0.602588	275.638	275.678	0.04	64.6453	52.7553	76.9805	24.2252	5.73431	-15.5266	7.12684	-97.0088	0.152225
18	USV	TRUE	0.61857	322.863	322.9	0.0368	44.6914	32.5343	57.2938	24.7595	5.43059	-40.0312	7.31493	-95.8604	0.164193
19	USV	TRUE	0.646798	358.643	358.685	0.0416	50.3324	27.2206	69.5107	42.2901	9.99738	-146.942	11.7053	-96.0172	0.155374
20	USV	TRUE	0.712548	360.901	360.947	0.0464	43.5637	28.6456	55.1419	26.4963	6.47193	21.0604	8.64649	-97.8175	0.16167
21	USV	TRUE	0.682121	407.48	407.52	0.04	86.7276	47.7773	109.602	61.8246	14.9769	62.9391	16.9532	-96.0508	0.152379
22	USV	TRUE	0.619537	417.02	417.063	0.0432	49.3379	27.1167	67.388	40.2713	10.781	14.5063	8.38957	-95.7675	0.164701
23	USV	TRUE	0.667792	418.112	418.151	0.0384	49.4567	28.319	70.3865	42.0675	12.8265	70.0285	9.76417	-94.1061	0.153115
24	USV	TRUE	0.697606	509.135	509.175	0.04	45.523	30.1151	54.9637	24.8486	4.90861	-78.2477	7.29351	-97.386	0.151848
