# Supplementary material for: Bazedoxifene reverses sexually dimorphic autistic-like abnormalities in biallelic MDGA1-mutant mice
Source: EMBO Mol Med. 2026 Mar 20;18(4):1358–98. doi: 10.1038/s44321-026-00402-y (PMC13084050; doi:10.1038/s44321-026-00402-y)
Supplement: Supplementary file 17 — Source data Fig. 3 [file 44321_2026_402_MOESM17_ESM.zip › Panel C/Batch2/P12/P12_WT_488.xlsx]

## Sheet: Sheet1
ID	Label	Accepted	Score	Begin Time (s)	End Time (s)	Call Length (s)	Principal Frequency (kHz)	Low Freq (kHz)	High Freq (kHz)	Delta Freq (kHz)	Frequency Standard Deviation (kHz)	Slope (kHz/s)	Sinuosity	Mean Power (dB/Hz)	Tonality
1	USV	TRUE	0.735167	3.93859	3.94419	0.0056	90.9732	87.546	98.148	10.602	4.11657	-2003.13	1.00414	-61.3306	0.836416
2	USV	TRUE	0.93158	4.25971	4.28611	0.0264	98.8376	92.7994	101.66	8.86013	2.47615	-84.4173	1.47147	-69.7281	0.700862
3	USV	TRUE	0.937658	4.40691	4.41011	0.0032	87.7885	84.4308	88.1818	3.75099	1.76735	1201.18	1.01988	-68.3256	0.755834
4	USV	TRUE	0.889305	4.58131	4.58291	0.0016	89.1826	88.2296	89.6012	1.37157	0.556377	857.232	1.02519	-69.7729	0.700655
5	USV	TRUE	0.744132	49.8	49.8416	0.0416	108.606	99.6698	119.041	19.3712	4.36329	-52.5973	5.41256	-97.6738	0.161392
6	USV	TRUE	0.616355	101.798	101.802	0.004	74.3148	72.6656	74.6003	1.93471	0.673718	294.592	1.22086	-77.3368	0.539237
7	USV	TRUE	0.945373	135.205	135.21	0.0052	78.8721	76.015	79.6292	3.61421	1.22869	572.683	1.45112	-66.3437	0.778314
8	USV	TRUE	0.610554	137.562	137.6	0.0384	41.0847	29.3433	51.1637	21.8204	5.65086	-54.2661	6.63553	-97.7143	0.148361
9	USV	TRUE	0.608356	162.038	162.081	0.0432	41.3668	32.2898	52.1582	19.8685	4.83381	-93.7357	6.24213	-95.0545	0.178508
10	USV	TRUE	0.657805	183.677	183.715	0.0384	41.3222	28.6604	48.8481	20.1876	4.23268	-29.7741	6.2943	-97.459	0.150223
11	USV	TRUE	0.675422	188.004	188.048	0.0432	39.6894	28.7495	49.1153	20.3658	4.22184	-27.0476	5.53057	-97.3049	0.142158
12	USV	TRUE	0.602348	188.228	188.27	0.0416	37.4777	31.6737	44.8996	13.2259	2.58167	-44.0543	4.05008	-97.8928	0.143383
13	USV	TRUE	0.601695	229.466	229.477	0.0108	88.5282	87.5992	90.1136	2.51444	0.830009	-0.939755	1.16791	-78.4805	0.499858
14	USV	TRUE	0.604746	235.751	235.755	0.004	88.7827	86.8382	89.985	3.14689	1.02379	-765.133	1.00892	-74.3619	0.595749
15	USV	TRUE	0.686334	238.941	239.02	0.0784	43.6379	26.1073	57.0938	30.9865	5.95775	58.758	8.37054	-95.2542	0.170185
16	USV	TRUE	0.73265	239.347	239.349	0.002	35.0492	34.7197	36.8661	2.14642	0.777244	-734.134	1.36096	-72.5994	0.691614
