# Supplementary material for: Bazedoxifene reverses sexually dimorphic autistic-like abnormalities in biallelic MDGA1-mutant mice
Source: EMBO Mol Med. 2026 Mar 20;18(4):1358–98. doi: 10.1038/s44321-026-00402-y (PMC13084050; doi:10.1038/s44321-026-00402-y)
Supplement: Supplementary file 17 — Source data Fig. 3 [file 44321_2026_402_MOESM17_ESM.zip › Panel C/Batch2/P12/P12_WT_490.xlsx]

## Sheet: Sheet1
ID	Label	Accepted	Score	Begin Time (s)	End Time (s)	Call Length (s)	Principal Frequency (kHz)	Low Freq (kHz)	High Freq (kHz)	Delta Freq (kHz)	Frequency Standard Deviation (kHz)	Slope (kHz/s)	Sinuosity	Mean Power (dB/Hz)	Tonality
1	USV	TRUE	0.854016	13.0251	13.0291	0.004	85.3171	79.859	85.9896	6.13059	2.36399	1522.35	1.22729	-71.1015	0.645037
2	USV	TRUE	0.670189	13.1379	13.1403	0.0024	83.065	82.731	83.1021	0.371096	0.138851	139.161	1.01913	-74.2095	0.543857
3	USV	TRUE	0.75503	15.1481	15.1497	0.0016	87.1582	87.1582	87.1582	1.42109e-14	3.97205e-15	1.33533e-11	1	-73.0566	0.587761
4	USV	TRUE	0.78484	15.2621	15.2649	0.0028	83.1561	82.6922	83.3157	0.623441	0.212411	-137.836	1.0833	-67.6807	0.700049
5	USV	TRUE	0.603679	20.3989	20.4421	0.0432	41.8863	29.0909	53.2418	24.1509	6.15611	-15.4386	7.80178	-97.951	0.155599
6	USV	TRUE	0.621166	22.2256	22.2276	0.002	71.4168	70.9136	71.635	0.721411	0.294569	374.701	1.0422	-76.021	0.530151
7	USV	TRUE	0.676456	24.2351	24.2375	0.0024	68.1797	67.9793	68.5805	0.601176	0.22042	-250.49	1.00609	-75.2711	0.532896
8	USV	TRUE	0.905735	38.7128	38.7164	0.0036	89.3773	88.7647	89.6858	0.921095	0.309623	78.1304	1.17018	-72.1664	0.606225
9	USV	TRUE	0.772872	323.303	323.317	0.014	52.1879	51.1637	63.113	11.9493	3.88421	-378.758	3.18437	-72.7146	0.534581
10	USV	TRUE	0.799955	464.462	464.464	0.0016	86.8242	86.4234	87.0468	0.623441	0.249933	-389.651	1.00816	-64.0266	0.767928
11	USV	TRUE	0.624226	564.524	564.566	0.0416	113.962	108.826	121.74	12.9141	3.11189	81.1125	4.63934	-98.5316	0.156763
