# Supplementary material for: Bazedoxifene reverses sexually dimorphic autistic-like abnormalities in biallelic MDGA1-mutant mice
Source: EMBO Mol Med. 2026 Mar 20;18(4):1358–98. doi: 10.1038/s44321-026-00402-y (PMC13084050; doi:10.1038/s44321-026-00402-y)
Supplement: Supplementary file 17 — Source data Fig. 3 [file 44321_2026_402_MOESM17_ESM.zip › Panel C/Batch2/P12/P12_WT_491.xlsx]

## Sheet: Sheet1
ID	Label	Accepted	Score	Begin Time (s)	End Time (s)	Call Length (s)	Principal Frequency (kHz)	Low Freq (kHz)	High Freq (kHz)	Delta Freq (kHz)	Frequency Standard Deviation (kHz)	Slope (kHz/s)	Sinuosity	Mean Power (dB/Hz)	Tonality
1	USV	TRUE	0.956218	3.53459	3.53939	0.0048	85.7381	77.571	88.9024	11.3314	4.45957	2619.66	1.01285	-74.9884	0.59547
2	USV	TRUE	0.697841	3.85579	3.86019	0.0044	86.4707	85.911	87.1208	1.20975	0.495216	-251.877	1.01837	-80.5196	0.444144
3	USV	TRUE	0.650769	4.32931	4.33091	0.0016	111.77	110.14	112.509	2.36908	0.959342	1480.67	1.01779	-81.1255	0.467151
4	USV	TRUE	0.921617	4.48211	4.48771	0.0056	88.9251	86.6911	91.649	4.95784	1.53805	855.973	1.01564	-65.9055	0.779739
5	USV	TRUE	0.924243	4.60531	4.60931	0.004	95.3303	90.5283	96.065	5.53675	1.76058	934.993	1.47357	-64.1609	0.80652
6	USV	TRUE	0.789421	53.6026	53.605	0.0024	58.5519	57.2828	59.3535	2.07072	0.751852	-862.798	1.0084	-69.2042	0.5804
7	USV	TRUE	0.839614	53.7222	53.7818	0.0596	72.8654	61.1158	82.0667	20.9509	6.59236	122.845	1.23508	-76.4708	0.50172
8	USV	TRUE	0.82713	53.9158	53.9274	0.0116	80.4989	78.1756	83.3184	5.14285	1.80933	-438.799	1.03978	-69.9488	0.639842
9	USV	TRUE	0.831651	54.0738	54.077	0.0032	95.358	94.8829	95.499	0.616019	0.204646	-91.2278	1.08123	-64.076	0.78211
10	USV	TRUE	0.650872	55.9224	55.9436	0.0212	83.1278	80.3933	86.3894	5.99612	1.8697	-172.098	1.22568	-79.0088	0.496316
11	USV	TRUE	0.982438	57.2671	57.2755	0.0084	88.7939	87.9144	89.4749	1.5605	0.548576	173.677	1.0034	-59.7809	0.836009
12	USV	TRUE	0.864601	62.5107	62.5139	0.0032	99.0611	98.2579	101.127	2.86918	1.10699	-887.761	1.00076	-74.4675	0.634417
13	USV	TRUE	0.808866	62.6591	62.6831	0.024	75.3983	67.1012	76.9564	9.85522	3.22505	-295.364	1.32441	-46.4149	0.917574
14	USV	TRUE	0.602575	97.8318	97.8766	0.0448	56.3145	32.4456	68.8724	36.4268	8.4221	-127.67	10.4418	-97.2656	0.150847
15	USV	TRUE	0.637993	196.957	196.999	0.0416	74.023	54.1619	94.8786	40.7167	10.0748	-58.7879	12.7017	-96.7087	0.156705
16	USV	TRUE	0.684284	296.159	296.161	0.0024	94.6366	92.8999	95.0077	2.10783	0.767083	-723.637	1.28395	-70.1829	0.667218
17	USV	TRUE	0.617367	296.326	296.398	0.072	39.5707	28.3932	49.8426	21.4494	4.45615	43.1259	6.46365	-95.752	0.164771
18	USV	TRUE	0.741744	368.89	368.892	0.0016	89.5764	89.1756	89.799	0.623441	0.249933	389.651	1.00816	-65.4237	0.774286
19	USV	TRUE	0.908672	369.029	369.032	0.0032	87.7925	85.9222	87.9261	2.00392	0.683617	-477.786	1.2307	-63.5926	0.809403
20	USV	TRUE	0.789859	383.343	383.351	0.008	64.9112	62.3284	65.5495	3.22111	0.913504	-227.453	1.20973	-51.6656	0.925889
21	USV	TRUE	0.700333	391.588	391.678	0.0896	42.198	29.3433	54.2809	24.9377	6.06923	-21.9496	7.22165	-97.5821	0.151457
22	USV	TRUE	0.644316	448.611	448.65	0.0384	36.78	29.1948	42.9105	13.7157	3.7428	-23.6959	4.47963	-97.7395	0.151654
