# Supplementary material for: Bazedoxifene reverses sexually dimorphic autistic-like abnormalities in biallelic MDGA1-mutant mice
Source: EMBO Mol Med. 2026 Mar 20;18(4):1358–98. doi: 10.1038/s44321-026-00402-y (PMC13084050; doi:10.1038/s44321-026-00402-y)
Supplement: Supplementary file 17 — Source data Fig. 3 [file 44321_2026_402_MOESM17_ESM.zip › Panel C/Batch2/P12/P12_WT_492.xlsx]

## Sheet: Sheet1
ID	Label	Accepted	Score	Begin Time (s)	End Time (s)	Call Length (s)	Principal Frequency (kHz)	Low Freq (kHz)	High Freq (kHz)	Delta Freq (kHz)	Frequency Standard Deviation (kHz)	Slope (kHz/s)	Sinuosity	Mean Power (dB/Hz)	Tonality
1	USV	TRUE	0.634804	77.1628	77.206	0.0432	84.584	54.0651	114.049	59.984	12.0762	-242.6	16.5028	-95.9831	0.155905
2	USV	TRUE	0.828878	421.664	421.747	0.0832	46.1316	27.9479	56.2255	28.2775	6.85758	31.4313	7.50259	-94.8516	0.170155
3	USV	TRUE	0.715707	421.93	421.973	0.0432	49.3973	27.4136	67.5513	40.1378	9.90135	235.785	12.2497	-96.7921	0.163358
