# Supplementary material for: Bazedoxifene reverses sexually dimorphic autistic-like abnormalities in biallelic MDGA1-mutant mice
Source: EMBO Mol Med. 2026 Mar 20;18(4):1358–98. doi: 10.1038/s44321-026-00402-y (PMC13084050; doi:10.1038/s44321-026-00402-y)
Supplement: Supplementary file 17 — Source data Fig. 3 [file 44321_2026_402_MOESM17_ESM.zip › Panel C/Batch2/P12/P12_WT_493.xlsx]

## Sheet: Sheet1
ID	Label	Accepted	Score	Begin Time (s)	End Time (s)	Call Length (s)	Principal Frequency (kHz)	Low Freq (kHz)	High Freq (kHz)	Delta Freq (kHz)	Frequency Standard Deviation (kHz)	Slope (kHz/s)	Sinuosity	Mean Power (dB/Hz)	Tonality
1	USV	TRUE	0.665955	40.9575	41.0039	0.0464	37.1511	29.6847	47.0816	17.397	4.3448	-135.158	4.51561	-97.1384	0.166855
2	USV	TRUE	0.62396	55.0317	55.0701	0.0384	36.9878	29.0761	45.523	16.447	3.55154	-72.635	4.4684	-96.6425	0.139727
3	USV	TRUE	0.633005	78.9963	79.0395	0.0432	81.2076	51.3418	103.117	51.7753	11.3426	10.4688	16.719	-96.1907	0.156485
4	USV	TRUE	0.600256	114.2	114.24	0.04	38.3683	29.3284	49.0707	19.7423	4.96089	-110.373	5.88812	-95.626	0.172553
5	USV	TRUE	0.675402	140.918	140.961	0.0432	39.3035	33.1284	48.8778	15.7493	3.67443	-2.9501	4.75439	-95.3965	0.179555
6	USV	TRUE	0.649547	189.041	189.081	0.04	37.0027	28.4007	43.1035	14.7028	3.34136	16.1867	5.00819	-98.1009	0.148785
7	USV	TRUE	0.729245	227.019	227.059	0.04	46.9533	35.8501	55.5479	19.6978	4.8502	43.6357	6.25961	-97.2689	0.156387
8	USV	TRUE	0.642576	283.506	283.53	0.024	43.4261	31.4471	57.6168	26.1697	5.33004	164.606	8.93936	-97.0208	0.158933
9	USV	TRUE	0.669503	286.724	286.764	0.04	40.2386	29.6253	53.227	23.6017	6.29872	-44.289	7.37071	-97.2482	0.142819
10	USV	TRUE	0.645738	288.525	288.567	0.0416	40.6246	27.9628	49.7906	21.8279	4.71836	12.4498	7.66236	-97.6192	0.151681
11	USV	TRUE	0.601565	293.643	293.683	0.04	46.725	33.9593	57.1231	23.1638	4.99876	-12.2656	6.32682	-97.9282	0.156735
12	USV	TRUE	0.698798	309.544	309.624	0.08	47.9871	31.4808	65.3396	33.8588	8.0091	-32.5768	10.4041	-96.8579	0.167798
13	USV	TRUE	0.619613	320.168	320.217	0.0496	42.7621	27.9331	50.466	22.533	5.71066	5.10528	5.17278	-96.7206	0.154619
14	USV	TRUE	0.677531	334.799	334.874	0.0752	50.7481	26.5971	65.0872	38.4901	7.6661	-115.447	8.70235	-96.3375	0.157352
15	USV	TRUE	0.642023	497.088	497.09	0.0024	95.79	94.5877	95.983	1.39532	0.514313	-500.98	1.1676	-79.4433	0.436671
