# Supplementary material for: Bazedoxifene reverses sexually dimorphic autistic-like abnormalities in biallelic MDGA1-mutant mice
Source: EMBO Mol Med. 2026 Mar 20;18(4):1358–98. doi: 10.1038/s44321-026-00402-y (PMC13084050; doi:10.1038/s44321-026-00402-y)
Supplement: Supplementary file 17 — Source data Fig. 3 [file 44321_2026_402_MOESM17_ESM.zip › Panel C/Batch2/P12/P12_WT_497.xlsx]

## Sheet: Sheet1
ID	Label	Accepted	Score	Begin Time (s)	End Time (s)	Call Length (s)	Principal Frequency (kHz)	Low Freq (kHz)	High Freq (kHz)	Delta Freq (kHz)	Frequency Standard Deviation (kHz)	Slope (kHz/s)	Sinuosity	Mean Power (dB/Hz)	Tonality
1	USV	TRUE	0.621986	126.3	126.34	0.04	55.7212	39.8383	66.394	26.5556	5.45376	-49.9071	7.25847	-95.8889	0.172674
2	USV	TRUE	0.72781	126.537	126.578	0.0416	47.6397	31.9498	57.0062	25.0564	6.9283	11.6401	8.04352	-96.9663	0.14182
3	USV	TRUE	0.633266	127.785	127.823	0.0384	42.3613	29.18	50.4289	21.249	5.93269	27.566	5.27327	-95.1024	0.175912
4	USV	TRUE	0.77057	141.051	141.079	0.0288	68.2671	67.7197	71.6446	3.9249	1.54394	126.719	1.00377	-65.7139	0.780403
5	USV	TRUE	0.682447	164.328	164.33	0.002	87.1319	86.5129	87.4481	0.935162	0.356582	467.581	1.01392	-70.8389	0.694754
6	USV	TRUE	0.780138	226.781	226.784	0.0024	70.2582	67.2524	72.1954	4.943	1.7935	-2059.58	1.0036	-58.6057	0.854711
7	USV	TRUE	0.948437	226.957	227.004	0.0464	83.0973	76.7377	85.1427	8.40496	2.48266	-80.0803	1.12191	-50.7925	0.920046
8	USV	TRUE	0.641285	298.467	298.48	0.0132	81.0967	76.2027	82.1209	5.91822	1.99847	-468.836	1.0896	-47.875	0.927672
9	USV	TRUE	0.622592	460.773	460.815	0.0416	84.2506	40.6394	108.476	67.8364	14.7975	101.582	20.4012	-95.8613	0.157554
10	USV	TRUE	0.600855	513.443	513.482	0.0384	38.3535	30.8573	44.6769	13.8196	3.24724	-18.6414	4.9934	-98.0938	0.136211
11	USV	TRUE	0.932621	528.286	528.296	0.0108	80.9545	80.0372	82.5667	2.52953	0.956221	-232.543	1.00731	-59.4577	0.839631
