# Supplementary material for: Bazedoxifene reverses sexually dimorphic autistic-like abnormalities in biallelic MDGA1-mutant mice
Source: EMBO Mol Med. 2026 Mar 20;18(4):1358–98. doi: 10.1038/s44321-026-00402-y (PMC13084050; doi:10.1038/s44321-026-00402-y)
Supplement: Supplementary file 17 — Source data Fig. 3 [file 44321_2026_402_MOESM17_ESM.zip › Panel C/Batch2/P3/P3_KO_207.xlsx]

## Sheet: Sheet1
ID	Label	Accepted	Score	Begin Time (s)	End Time (s)	Call Length (s)	Principal Frequency (kHz)	Low Freq (kHz)	High Freq (kHz)	Delta Freq (kHz)	Frequency Standard Deviation (kHz)	Slope (kHz/s)	Sinuosity	Mean Power (dB/Hz)	Tonality
1	USV	TRUE	0.648982	1.73373	1.77693	0.0432	55.5227	43.796	68.1919	24.3959	5.61025	1.70881	7.31197	-93.4142	0.164049
2	USV	TRUE	0.932522	8.64184	8.68584	0.044	91.4816	82.7572	93.0612	10.304	3.90668	203.229	1.10824	-72.4012	0.529678
3	USV	TRUE	0.716299	8.76704	8.76944	0.0024	74.3006	74.3006	74.3006	1.42109e-14	7.10543e-15	-2.83496e-12	1	-69.7809	0.556382
4	USV	TRUE	0.716034	9.46357	9.48037	0.0168	95.3205	82.0279	99.41	17.3821	7.5543	1016.32	1.80896	-70.6692	0.548387
5	USV	TRUE	0.720356	9.57877	9.58037	0.0016	77.4896	76.7147	78.0863	1.37157	0.543759	857.232	1.00263	-72.0728	0.544097
6	USV	TRUE	0.93165	9.66997	9.68757	0.0176	73.5482	73.2439	82.8106	9.56667	4.35308	598.66	1.10568	-71.7879	0.548855
7	USV	TRUE	0.648589	10.1505	10.1537	0.0032	82.137	81.8698	83.0351	1.16524	0.406329	298.423	1.12356	-71.6974	0.593884
8	USV	TRUE	0.799129	10.6325	10.6341	0.0016	83.513	82.1592	84.1542	1.99501	0.806008	-1246.88	1.01819	-66.8406	0.692897
9	USV	TRUE	0.967167	10.8993	10.9065	0.0072	82.6353	81.5894	83.0436	1.45418	0.502054	129.053	1.07782	-63.7317	0.700256
10	USV	TRUE	0.603277	10.9913	10.9957	0.0044	72.8745	72.4248	73.0027	0.577905	0.206605	93.2959	1.03161	-71.6717	0.544563
11	USV	TRUE	0.797432	11.3102	11.3118	0.0016	83.5865	83.5865	83.5865	2.84217e-14	7.53644e-15	1.39022e-11	1	-64.6495	0.730042
12	USV	TRUE	0.717063	11.3974	11.4014	0.004	72.5767	69.222	74.3431	5.12113	1.57568	1155.96	1.02133	-72.6455	0.61194
13	USV	TRUE	0.731815	12.632	12.6336	0.0016	74.3	74.0506	74.3712	0.320627	0.129065	-155.86	1.04572	-69.3684	0.645942
14	USV	TRUE	0.786023	13.4389	13.4549	0.016	88.617	80.8185	89.853	9.03448	3.50686	469.776	1.46587	-76.8177	0.451235
15	USV	TRUE	0.690359	14.0618	14.0638	0.002	98.2566	96.8538	99.0448	2.19095	0.801464	-593.542	2.00306	-69.6092	0.621981
16	USV	TRUE	0.614238	14.4134	14.4154	0.002	80.6118	80.1219	81.4044	1.28251	0.503743	665.428	1.01432	-68.2935	0.668473
