# Supplementary material for: Bazedoxifene reverses sexually dimorphic autistic-like abnormalities in biallelic MDGA1-mutant mice
Source: EMBO Mol Med. 2026 Mar 20;18(4):1358–98. doi: 10.1038/s44321-026-00402-y (PMC13084050; doi:10.1038/s44321-026-00402-y)
Supplement: Supplementary file 17 — Source data Fig. 3 [file 44321_2026_402_MOESM17_ESM.zip › Panel C/Batch2/P3/P3_KO_209.xlsx]

## Sheet: Sheet1
ID	Label	Accepted	Score	Begin Time (s)	End Time (s)	Call Length (s)	Principal Frequency (kHz)	Low Freq (kHz)	High Freq (kHz)	Delta Freq (kHz)	Frequency Standard Deviation (kHz)	Slope (kHz/s)	Sinuosity	Mean Power (dB/Hz)	Tonality
1	USV	TRUE	0.697142	14.5157	14.5225	0.0068	71.736	71.06	75.4957	4.43566	1.66512	657.46	1.01409	-72.7378	0.577559
2	USV	TRUE	0.857691	14.6757	14.6781	0.0024	71.0502	70.449	72.1189	1.66993	0.60905	695.805	1.01283	-69.4387	0.619183
3	USV	TRUE	0.607893	15.2651	15.2671	0.002	80.7927	79.9867	81.8749	1.88814	0.71839	956.156	1.004	-74.1929	0.561346
4	USV	TRUE	0.602357	16.4384	16.44	0.0016	76.4044	76.4044	76.4044	1.42109e-14	4.35117e-15	9.93014e-12	1	-75.7098	0.436852
5	USV	TRUE	0.672472	17.2774	17.2802	0.0028	76.4193	75.8107	76.7607	0.950006	0.340271	-342.822	1.00711	-74.72	0.481125
6	USV	TRUE	0.737406	17.3334	17.3386	0.0052	71.9497	71.92	72.2911	0.371096	0.134273	-67.3682	1.00731	-75.3823	0.481391
7	USV	TRUE	0.727577	23.1279	23.1295	0.0016	83.5797	83.0809	84.0784	0.997506	0.394299	-623.441	1	-72.5782	0.54922
8	USV	TRUE	0.7444	23.7647	23.7771	0.0124	88.0628	85.0254	92.2898	7.2644	3.05017	302.074	1.85801	-77.6697	0.44528
9	USV	TRUE	0.6493	23.8683	23.8855	0.0172	78.8124	77.7149	85.3335	7.61865	3.78254	-435.622	1.01221	-73.1024	0.595445
