# Supplementary material for: Bazedoxifene reverses sexually dimorphic autistic-like abnormalities in biallelic MDGA1-mutant mice
Source: EMBO Mol Med. 2026 Mar 20;18(4):1358–98. doi: 10.1038/s44321-026-00402-y (PMC13084050; doi:10.1038/s44321-026-00402-y)
Supplement: Supplementary file 17 — Source data Fig. 3 [file 44321_2026_402_MOESM17_ESM.zip › Panel C/Batch2/P3/P3_KO_442.xlsx]

## Sheet: Sheet1
ID	Label	Accepted	Score	Begin Time (s)	End Time (s)	Call Length (s)	Principal Frequency (kHz)	Low Freq (kHz)	High Freq (kHz)	Delta Freq (kHz)	Frequency Standard Deviation (kHz)	Slope (kHz/s)	Sinuosity	Mean Power (dB/Hz)	Tonality
1	USV	TRUE	0.67412	3.77127	3.77567	0.0044	81.2945	80.8155	81.4478	0.632289	0.22821	84.1959	1.04233	-77.8001	0.404629
2	USV	TRUE	0.614011	3.85687	3.86327	0.0064	82.0058	80.5828	84.1947	3.61188	1.57661	476.512	1.10962	-75.2267	0.48813
3	USV	TRUE	0.744223	4.3625	4.3645	0.002	83.4545	81.3793	84.2383	2.85892	1.13705	1465.72	1.04543	-76.1635	0.499063
4	USV	TRUE	0.937915	6.28114	6.78614	0.505	77.1107	45.3908	112.518	67.1273	11.11	-2.65199	55.0765	-86.5114	0.191804
5	USV	TRUE	0.751541	6.35534	6.36214	0.0068	77.2289	76.8759	77.3356	0.459686	0.170191	-50.7237	1.00853	-77.1991	0.475393
6	USV	TRUE	0.792674	6.49254	6.50494	0.0124	77.0925	77.0925	77.0925	1.42109e-14	4.50389e-15	9.06892e-13	1	-71.7069	0.522874
7	USV	TRUE	0.88791	6.62894	6.64254	0.0136	82.475	78.7216	84.5754	5.85381	2.26778	395.997	1.02336	-68.7558	0.597791
8	USV	TRUE	0.846577	6.83894	6.84574	0.0068	76.4762	74.8878	76.5567	1.6689	0.851317	249.226	1.00272	-64.62	0.695874
9	USV	TRUE	0.754061	7.17897	7.19377	0.0148	76.2337	75.2723	80.1792	4.90691	2.24059	326.19	1.01622	-75.7531	0.459589
10	USV	TRUE	0.877705	7.29097	7.29617	0.0052	76.9055	75.1688	77.9965	2.82775	0.964722	570.101	1.02407	-63.4952	0.731209
11	USV	TRUE	0.913685	7.60337	7.61377	0.0104	76.3624	76.2982	78.1131	1.81489	0.831778	173.145	1.00596	-66.6425	0.636998
12	USV	TRUE	0.852033	7.72697	7.72857	0.0016	78.3269	78.0775	78.5763	0.498753	0.197149	311.721	1	-69.9987	0.594415
13	USV	TRUE	0.758274	8.10099	8.10379	0.0028	87.521	86.9272	88.1147	1.18751	0.402234	409.973	1.00177	-71.011	0.552262
14	USV	TRUE	0.960914	8.21339	8.28219	0.0688	86.1339	72.9036	87.7746	14.871	6.24759	-213.094	1.00268	-65.5118	0.532022
