# Supplementary material for: Bazedoxifene reverses sexually dimorphic autistic-like abnormalities in biallelic MDGA1-mutant mice
Source: EMBO Mol Med. 2026 Mar 20;18(4):1358–98. doi: 10.1038/s44321-026-00402-y (PMC13084050; doi:10.1038/s44321-026-00402-y)
Supplement: Supplementary file 17 — Source data Fig. 3 [file 44321_2026_402_MOESM17_ESM.zip › Panel C/Batch2/P3/P3_KO_444.xlsx]

## Sheet: Sheet1
ID	Label	Accepted	Score	Begin Time (s)	End Time (s)	Call Length (s)	Principal Frequency (kHz)	Low Freq (kHz)	High Freq (kHz)	Delta Freq (kHz)	Frequency Standard Deviation (kHz)	Slope (kHz/s)	Sinuosity	Mean Power (dB/Hz)	Tonality
1	USV	TRUE	0.706896	5.98566	5.98726	0.0016	76.0139	75.7645	76.0851	0.320627	0.129065	-155.86	1.04572	-65.9334	0.664909
2	USV	TRUE	0.642642	8.29474	8.29674	0.002	79.0166	78.3753	80.8157	2.44033	0.979186	-1237.98	1.11928	-72.4555	0.589759
3	USV	TRUE	0.603366	10.4493	10.4509	0.0016	78.7293	78.7293	78.7293	1.42109e-14	7.53644e-15	1.01398e-11	1	-69.7591	0.548863
4	USV	TRUE	0.629656	12.0134	12.0158	0.0024	91.8165	89.9461	92.3508	2.4047	0.909238	-1001.96	1.05738	-75.9472	0.488872
5	USV	TRUE	0.609499	16.0838	16.0862	0.0024	68.2471	67.7127	68.4252	0.712504	0.254519	-222.658	1.09603	-71.6205	0.571741
6	USV	TRUE	0.892517	21.0102	21.0118	0.0016	70.7682	68.7376	71.7301	2.99252	1.20901	-1870.32	1.0122	-67.5768	0.630831
7	USV	TRUE	0.788803	21.4555	21.4587	0.0032	66.6239	61.6883	70.0008	8.31255	2.80155	-2538.92	1.00233	-70.0284	0.610025
