# Supplementary material for: Bazedoxifene reverses sexually dimorphic autistic-like abnormalities in biallelic MDGA1-mutant mice
Source: EMBO Mol Med. 2026 Mar 20;18(4):1358–98. doi: 10.1038/s44321-026-00402-y (PMC13084050; doi:10.1038/s44321-026-00402-y)
Supplement: Supplementary file 17 — Source data Fig. 3 [file 44321_2026_402_MOESM17_ESM.zip › Panel C/Batch2/P3/P3_KO_445.xlsx]

## Sheet: Sheet1
ID	Label	Accepted	Score	Begin Time (s)	End Time (s)	Call Length (s)	Principal Frequency (kHz)	Low Freq (kHz)	High Freq (kHz)	Delta Freq (kHz)	Frequency Standard Deviation (kHz)	Slope (kHz/s)	Sinuosity	Mean Power (dB/Hz)	Tonality
1	USV	TRUE	0.734559	56.2331	56.2395	0.0064	82.2495	81.5945	84.2341	2.63953	1.02536	411.142	1.00171	-69.0548	0.563851
2	USV	TRUE	0.686046	56.3339	56.3359	0.002	75.4423	74.574	76.6135	2.03954	0.706454	923.075	1.03541	-70.0249	0.652722
3	USV	TRUE	0.88733	56.8583	56.8611	0.0028	82.9377	82.2326	83.5092	1.27657	0.45455	462.987	1.00173	-66.2961	0.617676
4	USV	TRUE	0.668902	56.9183	56.9663	0.048	80.7104	67.7963	87.3456	19.5493	4.53768	167.689	5.04971	-89.4101	0.188159
5	USV	TRUE	0.95817	57.3742	57.3758	0.0016	85.5488	85.1747	85.6557	0.480941	0.193597	233.791	1.09185	-62.5186	0.760132
6	USV	TRUE	0.880169	57.6474	57.6494	0.002	77.2229	76.9468	77.2496	0.302814	0.114253	113.873	1.03232	-66.2285	0.703212
7	USV	TRUE	0.766071	57.7202	57.7246	0.0044	86.5149	84.3626	89.7138	5.35121	1.74087	1200.61	1.0051	-69.4006	0.653034
8	USV	TRUE	0.757642	58.5493	58.5521	0.0028	77.8936	74.9167	81.9682	7.0515	2.67389	2503.37	1.00574	-70.7688	0.631166
9	USV	TRUE	0.694799	64.0803	64.0819	0.0016	84.1975	84.1975	84.1975	1.42109e-14	9.05768e-15	1.80038e-11	1	-70.8151	0.46845
10	USV	TRUE	0.745734	64.1961	64.2005	0.0044	78.089	76.9386	78.5789	1.64024	0.57424	140.783	1.39213	-68.8848	0.672026
11	USV	TRUE	0.839189	65.532	65.5344	0.0024	85.3804	84.1113	85.6995	1.58829	0.573845	-528.812	1.24477	-64.0318	0.722851
12	USV	TRUE	0.805086	65.7188	65.7216	0.0028	71.1149	70.7327	71.267	0.534378	0.200451	182.014	1.03124	-67.2971	0.660995
13	USV	TRUE	0.966915	65.8284	65.8304	0.002	76.546	76.2432	76.6439	0.400784	0.153333	-176.854	1.03234	-66.1989	0.672848
14	USV	TRUE	0.73795	68.0422	68.0458	0.0036	84.8363	83.8297	85.0402	1.21048	0.479318	206.216	1.23915	-69.0097	0.631969
15	USV	TRUE	0.799845	68.1409	68.1437	0.0028	82.405	76.7267	83.0773	6.35055	2.94347	2329.87	1.01637	-70.1512	0.63307
16	USV	TRUE	0.806989	68.3157	68.3225	0.0068	78.0951	75.1457	83.7532	8.6075	3.13615	1322.67	1.01778	-73.8314	0.519563
17	USV	TRUE	0.82826	69.8351	69.8603	0.0252	76.1091	73.0157	77.8737	4.85796	1.36709	-104.07	1.12822	-74.5223	0.498961
18	USV	TRUE	0.734031	70.0574	70.1334	0.076	73.8978	61.6813	82.433	20.7517	4.7154	-57.1155	3.57728	-88.7742	0.214979
19	USV	TRUE	0.775732	70.1634	70.165	0.0016	76.0861	75.7922	76.9144	1.12219	0.460853	-701.372	1.03705	-68.7836	0.638531
20	USV	TRUE	0.742027	70.5646	70.6094	0.0448	81.662	67.0408	89.2324	22.1915	5.52394	-153.2	6.12095	-90.3528	0.193325
21	USV	TRUE	0.953268	72.932	72.9352	0.0032	73.5733	73.3358	73.6994	0.363674	0.148289	-128.337	1.009	-63.2057	0.738888
22	USV	TRUE	0.691799	78.186	78.2492	0.0632	67.7889	65.1009	87.1062	22.0053	10.1164	317.212	1.05954	-70.2586	0.403993
23	USV	TRUE	0.689115	79.0752	79.0772	0.002	78.4926	74.7608	80.6123	5.85144	2.51296	3258.44	1.0483	-75.561	0.459548
24	USV	TRUE	0.727273	79.8147	79.8171	0.0024	83.8532	76.8395	85.1891	8.34966	3.14492	3339.86	1.09858	-73.5166	0.525588
25	USV	TRUE	0.959201	353.351	353.412	0.0612	73.943	71.5383	74.9741	3.43583	1.05779	-34.9777	1.0186	-58.6595	0.654052
26	USV	TRUE	0.930356	354.001	354.003	0.0024	84.2264	83.692	84.3229	0.630863	0.237269	250.49	1.03271	-61.4834	0.762329
27	USV	TRUE	0.780536	354.184	354.189	0.0052	80.0431	77.4528	83.0044	5.5516	1.85595	-1107.66	1.0026	-59.0338	0.77997
28	USV	TRUE	0.982924	354.433	354.437	0.004	74.4622	72.1614	74.7739	2.61252	0.896034	-556.981	1.20265	-49.9622	0.874536
29	USV	TRUE	0.897387	354.53	354.537	0.0064	88.5981	87.9532	89.7449	1.79162	0.592973	278.683	1.00601	-67.7882	0.633982
30	USV	TRUE	0.869742	354.628	354.647	0.0184	72.9029	68.9805	79.1774	10.1969	3.96723	439.501	1.19446	-57.7814	0.848524
31	USV	TRUE	0.995517	354.733	354.824	0.0912	73.3171	69.0022	83.7635	14.7613	3.58973	40.0452	1.10725	-60.4824	0.708345
