# Supplementary material for: Bazedoxifene reverses sexually dimorphic autistic-like abnormalities in biallelic MDGA1-mutant mice
Source: EMBO Mol Med. 2026 Mar 20;18(4):1358–98. doi: 10.1038/s44321-026-00402-y (PMC13084050; doi:10.1038/s44321-026-00402-y)
Supplement: Supplementary file 17 — Source data Fig. 3 [file 44321_2026_402_MOESM17_ESM.zip › Panel C/Batch2/P3/P3_KO_448.xlsx]

## Sheet: Sheet1
ID	Label	Accepted	Score	Begin Time (s)	End Time (s)	Call Length (s)	Principal Frequency (kHz)	Low Freq (kHz)	High Freq (kHz)	Delta Freq (kHz)	Frequency Standard Deviation (kHz)	Slope (kHz/s)	Sinuosity	Mean Power (dB/Hz)	Tonality
1	USV	TRUE	0.883624	38.5778	38.5794	0.0016	74.3521	73.6574	75.4031	1.74564	0.695034	-1091.02	1.00602	-69.6308	0.71025
2	USV	TRUE	0.802014	40.7413	40.7437	0.0024	81.0289	80.8953	81.2961	0.400784	0.146947	-166.993	1.00302	-66.5338	0.665415
3	USV	TRUE	0.810712	40.9517	40.9537	0.002	73.0022	72.1516	73.8527	1.7011	0.720888	-947.249	1.03154	-71.9458	0.590871
4	USV	TRUE	0.703453	41.5572	41.5592	0.002	81.2866	72.4871	81.6072	9.12006	3.63144	-3979.85	1.0796	-82.3762	0.43452
5	USV	TRUE	0.878963	41.6956	41.7484	0.0528	66.0149	63.9145	69.1163	5.20178	1.3346	13.0454	1.08241	-69.9208	0.599045
6	USV	TRUE	0.889386	43.5755	43.6019	0.0264	73.1215	63.9034	80.4225	16.519	6.49594	492.203	1.45942	-66.0821	0.736176
7	USV	TRUE	0.961099	178.619	178.633	0.0136	83.0794	81.7039	83.9329	2.22902	0.739992	166.681	1.00726	-67.1535	0.713107
8	USV	TRUE	0.750961	178.819	178.821	0.0028	91.1926	90.0348	93.152	3.11721	1.03719	1039.07	1.01904	-77.3679	0.548032
9	USV	TRUE	0.653389	187.638	187.65	0.012	83.6253	73.6036	84.2987	10.6951	5.22204	-924.662	1.0788	-73.8535	0.595627
10	USV	TRUE	0.928249	187.759	187.762	0.0032	79.6589	78.3229	79.9854	1.66251	0.585428	-463.87	1.16264	-64.1299	0.767533
11	USV	TRUE	0.614729	189.092	189.098	0.0064	76.8052	72.7865	80.3014	7.51493	3.65204	-1182.01	1.00247	-67.219	0.474046
12	USV	TRUE	0.928747	189.247	189.253	0.0056	81.4099	74.7748	81.7217	6.94692	2.86522	1422.76	1.2479	-51.0499	0.866471
13	USV	TRUE	0.672792	189.498	189.51	0.0128	82.7944	73.5883	83.492	9.90371	4.45826	866.108	1.03037	-60.8305	0.786972
14	USV	TRUE	0.922342	189.952	189.954	0.002	79.7127	76.2971	80.9195	4.62237	1.85755	-2370.99	1.07329	-68.9998	0.691342
15	USV	TRUE	0.877689	190.067	190.07	0.0032	81.7687	81.2937	81.8949	0.601176	0.215619	-182.456	1.01803	-66.7125	0.713551
16	USV	TRUE	0.699454	190.214	190.217	0.0032	68.8803	67.8658	69.5796	1.71377	0.677121	-527.731	1.02959	-78.6139	0.466369
17	USV	TRUE	0.779613	200.711	200.714	0.0028	90.3355	89.9006	90.6269	0.726356	0.309422	-28.1191	1.26739	-77.8779	0.486204
18	USV	TRUE	0.983286	201.13	201.142	0.012	82.8291	81.9199	83.9153	1.99538	0.813607	-135.346	1.03245	-64.4436	0.763789
19	USV	TRUE	0.950527	201.634	201.703	0.0684	72.8254	69.8228	73.1676	3.34477	1.28935	32.0592	1.02477	-67.9198	0.545139
20	USV	TRUE	0.822865	202.016	202.024	0.0072	68.5285	68.0499	68.6853	0.635386	0.282627	78.202	1.0112	-76.0683	0.480132
21	USV	TRUE	0.719754	202.072	202.122	0.0496	77.0881	70.2451	87.9835	17.7384	3.96886	-30.3205	2.73723	-91.9065	0.206259
22	USV	TRUE	0.793003	202.136	202.138	0.0024	71.4454	69.8422	72.3805	2.5383	0.924379	-1057.62	1.01082	-72.7075	0.667789
23	USV	TRUE	0.924491	204.484	204.509	0.0256	75.7752	71.8793	75.9717	4.0924	1.71636	-175.631	1.0047	-74.1214	0.536086
24	USV	TRUE	0.826764	207.129	207.199	0.0704	72.2433	69.2976	85.7589	16.4613	7.30768	-209.33	1.05427	-61.8843	0.636862
25	USV	TRUE	0.853609	212.203	212.211	0.0084	82.1099	75.4216	82.632	7.21035	3.69708	-862.871	1.00113	-75.2822	0.490871
26	USV	TRUE	0.691565	212.399	212.469	0.07	81.9	74.1286	82.0604	7.93181	4.29804	-113.064	1.0001	-71.3384	0.485724
27	USV	TRUE	0.879308	212.561	212.565	0.0044	83.1841	81.8756	83.2457	1.37009	0.481347	280.904	1.06267	-66.6118	0.715509
28	USV	TRUE	0.628802	217.672	217.674	0.002	75.3134	74.8637	75.7632	0.899537	0.320169	425.594	1.00633	-75.473	0.573179
29	USV	TRUE	0.648163	218.051	218.053	0.002	85.7417	85.356	85.9329	0.576886	0.241164	289.973	1.00131	-67.6798	0.688514
30	USV	TRUE	0.737669	218.26	218.263	0.0032	80.9767	79.8136	82.8308	3.01717	1.19137	-907.461	1.00389	-80.8066	0.403434
31	USV	TRUE	0.87957	218.678	218.684	0.0064	82.1238	80.9836	82.9881	2.0045	0.704678	-246.389	1.07283	-69.7448	0.708539
32	USV	TRUE	0.85396	220.337	220.339	0.0024	84.3604	83.492	85.2287	1.73673	0.625294	-723.637	1	-70.2711	0.664449
33	USV	TRUE	0.915508	220.452	220.458	0.0056	74.2525	72.4641	74.6384	2.17434	0.620043	-360.162	1.01932	-71.7638	0.588797
34	USV	TRUE	0.94155	220.574	220.658	0.084	81.6338	79.7903	83.8965	4.1062	1.18277	-0.387639	1.01091	-69.9209	0.448357
35	USV	TRUE	0.796565	220.747	220.75	0.0032	77.3011	75.9057	80.1511	4.24534	1.39858	1232.35	1.03055	-70.5321	0.640022
36	USV	TRUE	0.828944	220.875	220.889	0.0136	81.3889	68.0869	82.5538	14.4669	6.5873	1067.45	1.00014	-71.1497	0.586034
37	USV	TRUE	0.720331	221.483	221.486	0.0024	83.9309	83.5301	84.1313	0.601176	0.22042	250.49	1.00609	-69.2302	0.558729
38	USV	TRUE	0.622352	221.721	221.729	0.0076	65.5284	60.7758	67.1306	6.35482	2.46579	-911.105	1.0323	-77.7366	0.504997
39	USV	TRUE	0.701102	243.325	243.328	0.0028	80.3237	76.7315	80.8432	4.11174	1.46257	-1334.18	1.08823	-73.8237	0.564798
40	USV	TRUE	0.968595	243.541	243.543	0.0024	92.2902	89.4847	94.4945	5.0098	1.80806	-2087.42	1.00103	-74.159	0.631107
41	USV	TRUE	0.850806	243.646	243.649	0.0028	82.5839	82.287	82.8807	0.593754	0.201156	-204.986	1.00077	-65.5055	0.655748
42	USV	TRUE	0.807866	261.397	261.401	0.0036	54.5459	54.3826	55.0506	0.667973	0.246411	-193.42	1.01419	-67.3879	0.663175
