# Supplementary material for: Bazedoxifene reverses sexually dimorphic autistic-like abnormalities in biallelic MDGA1-mutant mice
Source: EMBO Mol Med. 2026 Mar 20;18(4):1358–98. doi: 10.1038/s44321-026-00402-y (PMC13084050; doi:10.1038/s44321-026-00402-y)
Supplement: Supplementary file 17 — Source data Fig. 3 [file 44321_2026_402_MOESM17_ESM.zip › Panel C/Batch2/P3/P3_KO_483.xlsx]

## Sheet: Sheet1
ID	Label	Accepted	Score	Begin Time (s)	End Time (s)	Call Length (s)	Principal Frequency (kHz)	Low Freq (kHz)	High Freq (kHz)	Delta Freq (kHz)	Frequency Standard Deviation (kHz)	Slope (kHz/s)	Sinuosity	Mean Power (dB/Hz)	Tonality
1	USV	TRUE	0.725307	20.2827	20.2907	0.008	83.4777	77.4182	86.502	9.08376	3.05953	918.783	1.06969	-66.2345	0.672677
2	USV	TRUE	0.793233	20.4243	20.4359	0.0116	71.9332	68.3381	75.4544	7.11638	2.73779	550.287	1.12624	-78.5497	0.450659
3	USV	TRUE	0.718213	20.5503	20.5579	0.0076	68.504	68.3385	70.0388	1.70028	0.615699	206.848	1.03846	-71.7678	0.531078
4	USV	TRUE	0.972296	113.309	113.369	0.06	74.7661	71.7754	77.719	5.94353	2.22904	-68.4123	1.02823	-67.4236	0.644531
5	USV	TRUE	0.877507	113.609	113.611	0.002	76.6762	76.1863	77.4688	1.28251	0.503743	665.428	1.01432	-68.8791	0.659927
6	USV	TRUE	0.914911	115.827	115.829	0.002	74.8719	74.8719	74.8719	1.42109e-14	4.76647e-15	-1.65336e-13	1	-54.4647	0.842614
7	USV	TRUE	0.741579	115.91	115.911	0.0016	76.4932	76.2171	76.5912	0.374065	0.153618	233.791	1.01068	-65.6006	0.703033
8	USV	TRUE	0.941486	115.991	116.008	0.0172	74.5879	73.6398	77.2386	3.59876	1.10444	176.304	1.11858	-61.3683	0.782516
9	USV	TRUE	0.665439	116.188	116.191	0.0024	76.2725	74.0014	77.5416	3.54026	1.29154	1475.11	1.00983	-73.9179	0.597113
10	USV	TRUE	0.91984	116.486	116.501	0.0144	76.7214	74.7106	76.9952	2.28455	1.04928	146.876	1.0157	-66.9601	0.716591
11	USV	TRUE	0.682512	335.546	335.586	0.04	39.6449	30.0409	50.1543	20.1134	5.24092	121.872	6.89254	-92.8688	0.163303
12	USV	TRUE	0.702168	519.34	519.347	0.0068	82.2479	75.9653	82.4704	6.50506	2.38392	1013.54	1.0357	-73.0983	0.492448
