# Supplementary material for: Bazedoxifene reverses sexually dimorphic autistic-like abnormalities in biallelic MDGA1-mutant mice
Source: EMBO Mol Med. 2026 Mar 20;18(4):1358–98. doi: 10.1038/s44321-026-00402-y (PMC13084050; doi:10.1038/s44321-026-00402-y)
Supplement: Supplementary file 17 — Source data Fig. 3 [file 44321_2026_402_MOESM17_ESM.zip › Panel C/Batch2/P3/P3_KO_484.xlsx]

## Sheet: Sheet1
ID	Label	Accepted	Score	Begin Time (s)	End Time (s)	Call Length (s)	Principal Frequency (kHz)	Low Freq (kHz)	High Freq (kHz)	Delta Freq (kHz)	Frequency Standard Deviation (kHz)	Slope (kHz/s)	Sinuosity	Mean Power (dB/Hz)	Tonality
1	USV	TRUE	0.698144	6.78047	6.85567	0.0752	60.0761	40.601	85.7114	45.1104	10.8977	69.1851	12.1537	-91.6051	0.16715
2	USV	TRUE	0.698809	16.7136	16.8576	0.144	51.0301	27.7698	79.7975	52.0277	10.9578	86.5048	12.327	-89.8181	0.175654
3	USV	TRUE	0.626303	123.817	123.861	0.0448	59.7861	46.5454	70.0283	23.483	5.96565	174.27	6.4781	-90.8227	0.152734
4	USV	TRUE	0.700615	174.416	174.456	0.04	57.6806	42.1985	63.5143	21.3158	5.76096	-229.942	6.96346	-88.763	0.18127
5	USV	TRUE	0.601064	235.143	235.191	0.048	56.6562	43.4675	71.3442	27.8767	6.87692	50.8628	7.87659	-93.4383	0.162227
6	USV	TRUE	0.656505	235.297	235.337	0.04	56.0386	42.1447	65.4793	23.3345	5.57477	144.622	7.2611	-92.1603	0.162731
7	USV	TRUE	0.66117	357.158	357.227	0.0688	54.6312	27.3037	74.2102	46.9065	10.0364	60.4589	12.1522	-92.9681	0.170551
8	USV	TRUE	0.649254	520.761	520.801	0.04	39.5707	28.6901	47.7793	19.0892	4.7525	5.20507	7.22126	-92.0683	0.168183
9	USV	TRUE	0.641738	535.574	535.616	0.0416	36.112	29.3581	43.9051	14.547	3.47573	-38.6975	4.51761	-94.9194	0.157544
