# Supplementary material for: Bazedoxifene reverses sexually dimorphic autistic-like abnormalities in biallelic MDGA1-mutant mice
Source: EMBO Mol Med. 2026 Mar 20;18(4):1358–98. doi: 10.1038/s44321-026-00402-y (PMC13084050; doi:10.1038/s44321-026-00402-y)
Supplement: Supplementary file 17 — Source data Fig. 3 [file 44321_2026_402_MOESM17_ESM.zip › Panel C/Batch2/P3/P3_KO_485.xlsx]

## Sheet: Sheet1
ID	Label	Accepted	Score	Begin Time (s)	End Time (s)	Call Length (s)	Principal Frequency (kHz)	Low Freq (kHz)	High Freq (kHz)	Delta Freq (kHz)	Frequency Standard Deviation (kHz)	Slope (kHz/s)	Sinuosity	Mean Power (dB/Hz)	Tonality
1	USV	TRUE	0.875502	62.0383	62.1059	0.0676	82.9704	71.5348	106.418	34.8829	10.3157	-80.2695	1.52673	-76.2743	0.607376
2	USV	TRUE	0.656197	72.8657	72.8673	0.0016	74.4036	72.9519	77.8147	4.86284	1.97607	-3039.28	1.00823	-74.046	0.716062
3	USV	TRUE	0.809302	73.3558	73.3582	0.0024	65.3549	65.0061	66.8244	1.81837	0.690917	-751.47	1.07187	-71.739	0.747294
4	USV	TRUE	0.625196	73.4538	73.4558	0.002	72.0925	71.763	72.422	0.659067	0.266714	-353.708	1.00734	-70.6739	0.762119
5	USV	TRUE	0.649901	73.5622	73.567	0.0048	69.2757	67.0565	71.7026	4.64612	1.74025	-1099.63	1.05902	-76.542	0.616227
6	USV	TRUE	0.834151	73.6654	73.6738	0.0084	71.9485	67.0905	73.5523	6.46183	2.14549	-526.57	1.15585	-80.7744	0.617598
7	USV	TRUE	0.777997	73.7746	73.7886	0.014	65.312	64.4905	71.3004	6.80986	2.36179	-475.302	1.00226	-80.7816	0.584767
8	USV	TRUE	0.635524	73.9802	73.9818	0.0016	81.5733	81.5733	81.5733	1.42109e-14	4.35117e-15	9.93014e-12	1	-79.8288	0.591794
9	USV	TRUE	0.646263	76.329	76.3306	0.0016	71.4461	71.3481	71.7222	0.374065	0.153618	233.791	1.01068	-80.4901	0.611319
10	USV	TRUE	0.701172	94.2448	94.2976	0.0528	58.2643	35.0188	77.0492	42.0303	9.96419	101.06	13.7928	-102.524	0.152601
11	USV	TRUE	0.75566	111.705	111.708	0.0024	70.651	67.9791	71.987	4.00784	1.46947	-1669.93	1.01251	-83.1975	0.56137
12	USV	TRUE	0.650529	111.997	111.999	0.0016	69.0904	68.2265	70.845	2.61845	1.05578	-1636.53	1.01272	-80.9589	0.575672
13	USV	TRUE	0.872149	112.741	112.744	0.0028	69.2782	63.9492	71.1411	7.19184	2.70332	-2633.01	1.09407	-70.0272	0.741187
14	USV	TRUE	0.618489	112.851	112.854	0.0024	64.6862	64.4116	64.753	0.341408	0.121048	-83.4966	1.03838	-81.6094	0.516677
15	USV	TRUE	0.96417	113.244	113.246	0.0024	68.6956	65.6898	71.7015	6.01176	2.16448	-2504.9	1	-70.1343	0.803426
16	USV	TRUE	0.985086	113.417	113.419	0.0016	71.129	68.1365	71.6901	3.55362	1.49821	-2182.04	1.08417	-70.1014	0.782343
17	USV	TRUE	0.890092	113.557	113.559	0.0016	74.7657	74.1155	75.2377	1.12219	0.445538	-701.372	1.00392	-73.6483	0.73792
18	USV	TRUE	0.90086	113.713	113.715	0.002	69.0245	65.6936	70.1022	4.40862	1.68667	-1945.39	1.40148	-74.1927	0.676715
19	USV	TRUE	0.969635	113.831	113.891	0.06	75.617	75.5337	82.8131	7.27947	3.83201	121.495	1.00007	-74.8675	0.531816
