# Supplementary material for: Bazedoxifene reverses sexually dimorphic autistic-like abnormalities in biallelic MDGA1-mutant mice
Source: EMBO Mol Med. 2026 Mar 20;18(4):1358–98. doi: 10.1038/s44321-026-00402-y (PMC13084050; doi:10.1038/s44321-026-00402-y)
Supplement: Supplementary file 17 — Source data Fig. 3 [file 44321_2026_402_MOESM17_ESM.zip › Panel C/Batch2/P3/P3_KO_489.xlsx]

## Sheet: Sheet1
ID	Label	Accepted	Score	Begin Time (s)	End Time (s)	Call Length (s)	Principal Frequency (kHz)	Low Freq (kHz)	High Freq (kHz)	Delta Freq (kHz)	Frequency Standard Deviation (kHz)	Slope (kHz/s)	Sinuosity	Mean Power (dB/Hz)	Tonality
1	USV	TRUE	0.701075	9.00121	9.01321	0.012	79.1059	69.3764	79.8369	10.4605	5.26848	837.997	1.08776	-78.2426	0.537378
2	USV	TRUE	0.877332	35.1154	35.1218	0.0064	83.4215	80.7723	84.0709	3.29865	1.21253	448.491	1.14589	-76.5311	0.640582
3	USV	TRUE	0.685742	38.1852	38.1924	0.0072	87.637	84.8439	88.7089	3.86491	1.41903	-311.761	1.69208	-82.1115	0.489208
4	USV	TRUE	0.640003	44.1228	44.1288	0.006	82.0583	81.9025	82.6669	0.764458	0.288417	31.1066	1.07891	-56.3945	0.79786
5	USV	TRUE	0.77336	45.2622	45.2642	0.002	72.9643	72.6882	73.8995	1.21126	0.461859	-581.455	1.05019	-69.1997	0.716664
6	USV	TRUE	0.677467	45.5438	45.5454	0.0016	84.703	84.4536	84.9524	0.498753	0.197149	-311.721	1	-68.0195	0.777144
7	USV	TRUE	0.71778	47.1558	47.159	0.0032	86.5265	86.2852	87.2437	0.958475	0.35411	-261.149	1.05094	-81.3187	0.495655
8	USV	TRUE	0.980685	47.877	47.8802	0.0032	82.4804	79.6601	83.8238	4.1637	1.3165	1150.4	1.0363	-62.5195	0.850564
9	USV	TRUE	0.870893	57.8911	57.8927	0.0016	83.2325	83.0098	83.6333	0.623441	0.249933	389.651	1.00816	-70.7088	0.724069
10	USV	TRUE	0.758585	58.1561	58.1613	0.0052	81.6927	81.2893	83.833	2.54369	0.828339	315.466	1.22146	-71.9581	0.694628
11	USV	TRUE	0.951288	66.3089	66.3213	0.0124	86.5223	83.0573	87.7275	4.67019	2.05836	350.76	1.02588	-71.583	0.741969
12	USV	TRUE	0.834163	66.5873	66.5893	0.002	85.0321	83.5047	89.1424	5.63769	2.06844	2625.45	1.01337	-69.5711	0.755954
13	USV	TRUE	0.660265	66.7745	66.7761	0.0016	77.9036	76.0422	78.2332	2.19095	0.917933	1324.81	1.11445	-80.1758	0.58775
14	USV	TRUE	0.88426	67.4025	67.8825	0.48	77.335	46.0172	105.739	59.7213	14	41.4581	49.8343	-95.5411	0.194124
15	USV	TRUE	0.764201	70.1533	70.1581	0.0048	87.5583	83.4836	90.1856	6.702	2.46668	1563.29	1.02571	-78.4823	0.600451
16	USV	TRUE	0.817197	73.9343	73.9439	0.0096	73.0319	72.6674	73.9999	1.33248	0.50337	108.227	1.02349	-76.9132	0.57837
17	USV	TRUE	0.861572	74.2069	74.2153	0.0084	91.6355	70.5207	93.2768	22.7561	10.2291	2669.5	1.18937	-80.0512	0.463044
18	USV	TRUE	0.853767	74.5005	74.5021	0.0016	83.8559	79.4919	84.702	5.21019	2.10597	2727.56	1.3779	-72.8734	0.723752
19	USV	TRUE	0.710189	74.6261	74.6305	0.0044	84.2483	83.2686	85.176	1.90743	0.640207	439.217	1.02803	-64.6962	0.816451
20	USV	TRUE	0.881705	74.7793	74.7817	0.0024	83.4753	82.607	84.8781	2.27111	0.825203	-946.295	1.00896	-70.5001	0.774399
21	USV	TRUE	0.979339	78.8053	78.8081	0.0028	73.5991	73.2762	73.6696	0.393362	0.136623	111.329	1.02237	-68.5493	0.781116
22	USV	TRUE	0.957031	79.0085	79.0113	0.0028	77.2515	76.8215	77.4596	0.638029	0.240221	-66.5105	1.16181	-61.1795	0.756325
23	USV	TRUE	0.723748	79.1617	79.1741	0.0124	73.7513	71.739	74.4272	2.68813	1.10705	-207.311	1.03585	-73.3569	0.646675
24	USV	TRUE	0.724346	79.3183	79.3207	0.0024	69.7219	69.1875	70.1226	0.935162	0.33784	-389.651	1.00212	-69.9307	0.717285
25	USV	TRUE	0.884556	79.4743	79.4815	0.0072	72.5085	71.2319	73.1542	1.92228	0.654376	285.646	1.01512	-68.0449	0.778852
26	USV	TRUE	0.771832	81.7159	81.7179	0.002	73.8836	73.3938	74.3468	0.952975	0.366077	-488.574	1.00178	-67.5311	0.731738
27	USV	TRUE	0.601615	101.749	101.751	0.0016	81.6185	77.1743	83.0346	5.86035	2.42233	3662.72	1.0136	-76.5082	0.667162
28	USV	TRUE	0.711136	103.22	103.223	0.0036	78.3097	77.5906	81.2116	3.62104	1.37031	-1045.23	1.11635	-78.5874	0.545872
29	USV	TRUE	0.854215	108.254	108.263	0.0092	74.6352	74.1231	76.0443	1.92128	0.623599	-214.466	1.00264	-75.5899	0.534355
30	USV	TRUE	0.956037	109.018	109.033	0.0144	82.2548	81.1475	85.8596	4.71211	1.5013	313.466	1.05411	-69.2732	0.782374
31	USV	TRUE	0.831036	187.114	187.117	0.0024	89.9032	89.3688	90.304	0.935162	0.33784	389.651	1.00212	-72.6486	0.696424
32	USV	TRUE	0.870748	189.643	189.646	0.0036	77.4946	77.3722	79.3167	1.94454	0.650733	433.17	1.15599	-72.6154	0.728109
