# Supplementary material for: Bazedoxifene reverses sexually dimorphic autistic-like abnormalities in biallelic MDGA1-mutant mice
Source: EMBO Mol Med. 2026 Mar 20;18(4):1358–98. doi: 10.1038/s44321-026-00402-y (PMC13084050; doi:10.1038/s44321-026-00402-y)
Supplement: Supplementary file 17 — Source data Fig. 3 [file 44321_2026_402_MOESM17_ESM.zip › Panel C/Batch2/P3/P3_KO_494.xlsx]

## Sheet: Sheet1
ID	Label	Accepted	Score	Begin Time (s)	End Time (s)	Call Length (s)	Principal Frequency (kHz)	Low Freq (kHz)	High Freq (kHz)	Delta Freq (kHz)	Frequency Standard Deviation (kHz)	Slope (kHz/s)	Sinuosity	Mean Power (dB/Hz)	Tonality
1	USV	TRUE	0.682757	18.2915	18.2935	0.002	81.2362	75.5094	82.7859	7.27645	2.77594	3171.28	1.38076	-80.9969	0.454911
2	USV	TRUE	0.786988	18.4815	18.4831	0.0016	77.6233	77.3472	77.7213	0.374065	0.153618	233.791	1.01068	-71.1743	0.624904
3	USV	TRUE	0.611871	18.7567	18.7591	0.0024	69.2016	68.6672	69.6023	0.935162	0.33784	389.651	1.00212	-79.5073	0.462879
4	USV	TRUE	0.906892	25.0333	25.0365	0.0032	85.0986	83.3618	85.3064	1.94454	0.655423	-460.778	1.2388	-68.7945	0.677242
5	USV	TRUE	0.67705	25.3257	25.3277	0.002	77.1325	76.6694	77.2928	0.623441	0.243171	-311.721	1.01894	-70.1135	0.668455
6	USV	TRUE	0.689941	25.3873	25.3901	0.0028	69.2711	69.0715	69.3712	0.299698	0.106781	-34.6949	1.03393	-74.2935	0.529409
7	USV	TRUE	0.6305	25.6785	25.6849	0.0064	74.898	73.2055	76.5905	3.38497	1.58052	-559.581	1.00516	-75.2064	0.53287
8	USV	TRUE	0.864983	25.8837	25.8857	0.002	71.5546	68.8827	71.991	3.1083	1.1974	-1339.76	1.26343	-75.708	0.626334
9	USV	TRUE	0.796795	26.2026	26.2058	0.0032	71.1591	70.4246	72.1279	1.7033	0.624647	-375.271	1.29152	-75.1224	0.585312
10	USV	TRUE	0.834383	26.4014	26.4034	0.002	74.6381	72.6074	75.1279	2.52048	0.999127	-1246.88	1.08272	-71.919	0.6582
11	USV	TRUE	0.634309	26.5486	26.5514	0.0028	68.833	68.6475	69.0186	0.371096	0.145223	-146.671	1.00266	-63.693	0.7162
12	USV	TRUE	0.798009	26.6914	26.6942	0.0028	68.4511	68.2433	68.7925	0.549222	0.179084	-178.48	1.00669	-66.2669	0.690621
13	USV	TRUE	0.81064	26.7502	26.843	0.0928	68.5343	54.3659	84.9516	30.5857	6.94419	-25.5325	6.2627	-92.5739	0.215916
14	USV	TRUE	0.90743	26.903	26.9058	0.0028	74.1578	72.2578	74.3953	2.13751	0.713034	-537.206	1.27214	-75.3382	0.554384
15	USV	TRUE	0.647221	27.0078	27.0118	0.004	78.3285	76.7254	81.0227	4.29729	1.79925	1268.47	1.32835	-76.9625	0.508436
16	USV	TRUE	0.678865	27.1662	27.2174	0.0512	67.8825	57.5215	77.6646	20.1431	4.39295	-116.391	2.63882	-88.357	0.239635
17	USV	TRUE	0.875961	27.7578	27.7594	0.0016	74.1699	73.8315	76.2896	2.45814	0.997645	-1324.81	1.28621	-75.8658	0.626577
18	USV	TRUE	0.717708	27.8234	27.8426	0.0192	73.8977	72.1958	99.3784	27.1825	11.8311	1446.82	1.00414	-75.4738	0.501143
19	USV	TRUE	0.780356	27.9374	27.9422	0.0048	83.3953	81.1454	83.6376	2.49217	1.05847	-538.111	1.02845	-60.8334	0.76248
20	USV	TRUE	0.719559	28.0738	28.0754	0.0016	62.16	61.2338	62.73	1.49626	0.597287	-935.162	1.00886	-68.466	0.662718
21	USV	TRUE	0.695402	28.253	28.2606	0.0076	65.8748	61.1497	96.2406	35.0908	8.78607	-1741.92	1.47818	-73.5133	0.48881
22	USV	TRUE	0.791921	28.4562	28.4582	0.002	73.7554	73.7554	73.7554	1.42109e-14	6.92551e-15	2.20698e-12	1	-67.6464	0.702361
