# Supplementary material for: Bazedoxifene reverses sexually dimorphic autistic-like abnormalities in biallelic MDGA1-mutant mice
Source: EMBO Mol Med. 2026 Mar 20;18(4):1358–98. doi: 10.1038/s44321-026-00402-y (PMC13084050; doi:10.1038/s44321-026-00402-y)
Supplement: Supplementary file 17 — Source data Fig. 3 [file 44321_2026_402_MOESM17_ESM.zip › Panel C/Batch2/P3/P3_KO_497.xlsx]

## Sheet: Sheet1
ID	Label	Accepted	Score	Begin Time (s)	End Time (s)	Call Length (s)	Principal Frequency (kHz)	Low Freq (kHz)	High Freq (kHz)	Delta Freq (kHz)	Frequency Standard Deviation (kHz)	Slope (kHz/s)	Sinuosity	Mean Power (dB/Hz)	Tonality
1	USV	TRUE	0.636241	8.44739	8.44939	0.002	97.6513	97.6513	97.6513	0	4.76647e-15	-2.48638e-12	1	-75.2812	0.477098
2	USV	TRUE	0.841348	8.55779	8.56099	0.0032	99.6793	98.3582	99.9762	1.61798	0.531278	443.769	1.06124	-70.2264	0.677094
3	USV	TRUE	0.72448	16.6892	16.6944	0.0052	96.1522	84.7018	99.4407	14.7389	6.5395	-3132.99	1.00614	-68.7287	0.647871
4	USV	TRUE	0.869783	16.8656	16.8688	0.0032	91.1905	85.348	97.3932	12.0453	5.66542	-4131.26	1.00343	-68.3682	0.633509
5	USV	TRUE	0.826187	17.124	17.13	0.006	78.9589	76.6165	80.6757	4.05922	1.76098	741.542	1.19111	-74.9797	0.577979
6	USV	TRUE	0.860396	17.3816	17.396	0.0144	102.309	87.9569	102.356	14.3991	7.65343	1010.67	1.01769	-71.5436	0.572567
7	USV	TRUE	0.746636	17.5112	17.5168	0.0056	85.0038	84.1625	85.4305	1.26792	0.402677	-202.254	1.01451	-59.5969	0.766878
8	USV	TRUE	0.782497	18.5572	18.5612	0.004	85.2851	84.5405	85.8595	1.31902	0.456101	97.6648	1.32361	-76.2624	0.505555
9	USV	TRUE	0.665988	18.6712	18.6732	0.002	85.1445	84.9709	85.3182	0.347346	0.151643	197.847	1.00936	-74.7936	0.396447
10	USV	TRUE	0.917056	19.1668	19.1708	0.004	78.5877	76.3686	80.8143	4.44573	1.37058	1028.1	1.00895	-74.968	0.578551
11	USV	TRUE	0.725261	22.0149	22.0193	0.0044	73.656	73.3879	73.7148	0.326933	0.133217	-49.4567	1.01884	-68.6478	0.577938
12	USV	TRUE	0.978496	22.1365	22.1429	0.0064	84.7054	82.6166	85.3585	2.74191	0.776709	-361.2	1.06215	-70.5254	0.60251
13	USV	TRUE	0.729607	24.0041	24.0341	0.03	84.487	76.5215	87.2478	10.7262	4.28532	97.2813	1.36076	-76.9228	0.484426
14	USV	TRUE	0.657058	24.1962	24.1978	0.0016	65.1747	64.0703	65.5666	1.49626	0.614471	-935.162	1.03875	-78.1428	0.566498
15	USV	TRUE	0.613513	24.2798	24.2814	0.0016	87.3267	86.6498	87.6473	0.997506	0.403004	623.441	1.0194	-70.8872	0.631127
16	USV	TRUE	0.650173	24.4022	24.4038	0.0016	86.169	85.8929	86.267	0.374065	0.153618	233.791	1.01068	-74.7563	0.534996
17	USV	TRUE	0.874678	25.7974	25.799	0.0016	84.5053	84.3361	85.5117	1.17563	0.490049	-701.372	1.10925	-73.3803	0.535955
18	USV	TRUE	0.704687	26.029	26.0518	0.0228	68.4618	67.3374	92.9586	25.6212	7.1199	-1137.07	1.0113	-72.6583	0.550835
19	USV	TRUE	0.918753	26.8954	26.9046	0.0092	96.7082	93.2473	103.255	10.0075	4.21416	1380.68	1.14812	-73.3371	0.597882
20	USV	TRUE	0.674013	27.343	27.3474	0.0044	85.8933	85.1633	86.3623	1.19901	0.412001	268.771	1.00785	-69.1677	0.640398
21	USV	TRUE	0.620005	27.5962	27.6074	0.0112	70.5835	68.6571	71.4229	2.76583	0.991676	260.141	1.01153	-77.9189	0.447952
22	USV	TRUE	0.837905	27.7066	27.711	0.0044	83.2742	83.0922	83.5452	0.453027	0.145626	-17.3839	1.03952	-61.9478	0.780889
23	USV	TRUE	0.939967	37.7709	37.7725	0.0016	85.3258	85.0764	85.3971	0.320627	0.129065	-155.86	1.04572	-63.0458	0.784464
24	USV	TRUE	0.788778	38.1849	38.1869	0.002	79.7697	79.1507	80.0858	0.935162	0.356582	-467.581	1.01392	-69.913	0.571479
25	USV	TRUE	0.917205	38.5921	38.6117	0.0196	82.5235	75.5984	83.6497	8.05133	2.19152	284.907	1.24014	-76.1998	0.549326
26	USV	TRUE	0.98568	39.5877	39.8427	0.255	81.1564	76.81	85.8737	9.06361	3.0298	5.07053	2.44202	-72.2165	0.418147
27	USV	TRUE	0.789972	39.5829	39.5921	0.0092	78.0389	74.1448	84.5471	10.4023	3.56438	1118.56	1.081	-71.623	0.603956
28	USV	TRUE	0.858109	39.7029	39.7065	0.0036	84.9297	84.425	85.4269	1.00196	0.353645	-291.254	1.00307	-72.3136	0.553555
29	USV	TRUE	0.96873	39.8341	39.8357	0.0016	84.5217	84.5217	84.5217	0	5.61733e-15	4.86023e-12	1	-66.1821	0.697188
30	USV	TRUE	0.84615	43.0766	43.089	0.0124	89.334	84.9407	98.1148	13.1741	4.80716	876.841	1.11219	-73.5337	0.53804
31	USV	TRUE	0.643875	62.2299	62.2331	0.0032	71.638	71.0516	71.6676	0.616019	0.209468	145.346	1.04719	-79.7385	0.424787
