# Supplementary material for: Bazedoxifene reverses sexually dimorphic autistic-like abnormalities in biallelic MDGA1-mutant mice
Source: EMBO Mol Med. 2026 Mar 20;18(4):1358–98. doi: 10.1038/s44321-026-00402-y (PMC13084050; doi:10.1038/s44321-026-00402-y)
Supplement: Supplementary file 17 — Source data Fig. 3 [file 44321_2026_402_MOESM17_ESM.zip › Panel C/Batch2/P3/P3_WT_208.xlsx]

## Sheet: Sheet1
ID	Label	Accepted	Score	Begin Time (s)	End Time (s)	Call Length (s)	Principal Frequency (kHz)	Low Freq (kHz)	High Freq (kHz)	Delta Freq (kHz)	Frequency Standard Deviation (kHz)	Slope (kHz/s)	Sinuosity	Mean Power (dB/Hz)	Tonality
1	USV	TRUE	0.602094	5.06728	5.06928	0.002	84.0019	83.8283	84.1756	0.347346	0.151643	-197.847	1.00936	-68.3347	0.697586
2	USV	TRUE	0.820846	9.27847	9.28167	0.0032	84.5345	84.297	84.6607	0.363674	0.148289	-128.337	1.009	-57.7659	0.869751
3	USV	TRUE	0.609349	9.56127	9.56287	0.0016	71.31	70.7133	72.0849	1.37157	0.543759	-857.232	1.00263	-57.5002	0.835008
4	USV	TRUE	0.67291	9.70287	9.70607	0.0032	69.3025	65.0201	70.1338	5.1137	1.82594	-1566.33	1.05642	-60.3646	0.841686
5	USV	TRUE	0.680341	9.88287	9.88487	0.002	57.2591	55.7807	59.9221	4.14143	1.61923	-2131.15	1.01019	-69.1977	0.804885
6	USV	TRUE	0.742237	10.1106	10.1134	0.0028	74.9424	73.5285	75.3172	1.78868	0.618063	471.822	1.30868	-66.1654	0.813287
7	USV	TRUE	0.68933	10.3846	10.3866	0.002	55.8455	54.8569	56.2284	1.37157	0.554485	-707.415	1.0753	-73.5542	0.69196
8	USV	TRUE	0.683498	12.4476	12.4652	0.0176	60.7871	56.422	68.0887	11.6667	4.12964	-709.51	1.03489	-64.5957	0.710669
9	USV	TRUE	0.602207	12.582	12.584	0.002	67.9193	66.6279	71.8737	5.24581	2.03088	-2586.65	1.02501	-62.5861	0.845322
10	USV	TRUE	0.730248	12.6812	12.684	0.0028	68.2033	67.4685	69.3389	1.87032	0.659627	-667.973	1.00799	-60.9646	0.844795
11	USV	TRUE	0.736717	12.8476	12.8492	0.0016	59.0404	58.3457	60.0913	1.74564	0.695034	-1091.02	1.00602	-70.4733	0.785632
12	USV	TRUE	0.758132	14.7493	14.7533	0.004	59.722	57.9705	59.8631	1.89259	0.605542	-326.902	1.19449	-66.8594	0.794525
13	USV	TRUE	0.613216	14.8549	14.8565	0.0016	71.0642	69.8619	71.7322	1.87032	0.749798	-1168.95	1.01167	-73.0982	0.640614
14	USV	TRUE	0.798876	15.1586	15.161	0.0024	60.5415	58.4708	64.2154	5.74457	2.09495	-2393.57	1.00508	-75.7543	0.622407
15	USV	TRUE	0.895695	16.6947	16.6963	0.0016	79.7595	76.9986	80.7392	3.74065	1.53618	2337.91	1.01965	-67.6338	0.716504
16	USV	TRUE	0.699845	16.8647	16.8695	0.0048	71.5855	70.8621	73.6188	2.75669	1.11011	573.293	1.00105	-68.8494	0.671795
17	USV	TRUE	0.771806	16.9859	16.9919	0.006	79.8852	68.4406	80.6645	12.2239	4.74667	-2263.36	1.16385	-56.3245	0.880009
18	USV	TRUE	0.879043	17.1004	17.1032	0.0028	79.934	79.5407	80.5575	1.0168	0.357002	270.37	1.18764	-58.7855	0.847063
19	USV	TRUE	0.95413	17.9508	17.9532	0.0024	57.1012	56.8341	57.3684	0.534378	0.192398	-222.658	1	-69.602	0.726244
20	USV	TRUE	0.811556	18.1605	18.1641	0.0036	65.5495	58.7807	68.5925	9.81178	3.63676	-2923.56	1.05218	-65.2708	0.799909
21	USV	TRUE	0.972926	18.2733	18.2765	0.0032	74.0873	72.779	82.6232	9.84422	4.60316	-3137.71	1.00378	-63.2785	0.702396
