# Supplementary material for: Bazedoxifene reverses sexually dimorphic autistic-like abnormalities in biallelic MDGA1-mutant mice
Source: EMBO Mol Med. 2026 Mar 20;18(4):1358–98. doi: 10.1038/s44321-026-00402-y (PMC13084050; doi:10.1038/s44321-026-00402-y)
Supplement: Supplementary file 17 — Source data Fig. 3 [file 44321_2026_402_MOESM17_ESM.zip › Panel C/Batch2/P3/P3_WT_440.xlsx]

## Sheet: Sheet1
ID	Label	Accepted	Score	Begin Time (s)	End Time (s)	Call Length (s)	Principal Frequency (kHz)	Low Freq (kHz)	High Freq (kHz)	Delta Freq (kHz)	Frequency Standard Deviation (kHz)	Slope (kHz/s)	Sinuosity	Mean Power (dB/Hz)	Tonality
1	USV	TRUE	0.639825	20.1106	20.117	0.0064	73.5459	70.4574	74.536	4.07865	1.59034	636.446	1.00624	-75.0595	0.561031
2	USV	TRUE	0.845363	20.399	20.4014	0.0024	73.9183	73.0499	74.987	1.93712	0.698686	807.134	1.00174	-68.2577	0.742241
3	USV	TRUE	0.715565	20.9786	20.9802	0.0016	74.0529	73.3582	75.1038	1.74564	0.695034	1091.02	1.00602	-67.4035	0.709063
4	USV	TRUE	0.72549	21.1681	21.1737	0.0056	72.4075	67.328	73.889	6.56099	2.54389	1157.69	1.00563	-77.6744	0.512794
5	USV	TRUE	0.646338	21.3885	21.3909	0.0024	69.9349	68.7326	70.9369	2.20431	0.794735	918.463	1.00131	-77.9626	0.555896
6	USV	TRUE	0.648427	22.1777	22.1821	0.0044	85.1465	84.5467	86.7106	2.16389	0.714505	-445.572	1.11166	-74.6051	0.537002
7	USV	TRUE	0.679752	25.3172	25.3224	0.0052	82.2158	81.6967	98.7263	17.0296	7.43162	3484.35	1.01224	-77.3309	0.400398
8	USV	TRUE	0.722477	27.4988	27.5008	0.002	69.5074	68.4565	73.1145	4.658	1.81678	-2236.12	1.19643	-72.0625	0.658499
9	USV	TRUE	0.6041	27.7008	27.7256	0.0248	73.1003	71.6567	74.5846	2.92793	1.1319	-66.7871	1.0936	-79.5376	0.451318
10	USV	TRUE	0.642551	29.5859	29.5927	0.0068	106.514	105.64	107.479	1.83896	0.429031	186.376	1.04238	-70.5899	0.594048
11	USV	TRUE	0.870597	29.8207	29.8399	0.0192	85.4656	76.7269	86.3571	9.6301	4.13485	502.806	1.00344	-66.1943	0.711603
12	USV	TRUE	0.99166	29.9531	30.0215	0.0684	84.8231	76.7775	85.8253	9.04787	3.41346	134.129	1.05345	-69.0876	0.591527
13	USV	TRUE	0.866238	30.0795	30.0819	0.0024	78.6419	72.9641	82.7165	9.7524	3.52705	-4063.5	1.00063	-65.1824	0.727326
14	USV	TRUE	0.725786	30.2419	30.2439	0.002	91.452	82.5946	96.0521	13.4574	5.50236	-7188.02	1.00608	-75.078	0.495188
15	USV	TRUE	0.7387	30.4559	30.4791	0.0232	70.4881	68.5733	73.9753	5.40206	1.50249	205.383	1.04048	-72.0196	0.609281
16	USV	TRUE	0.875404	30.5711	30.5731	0.002	83.7118	82.8034	84.0057	1.20235	0.46	530.561	1.18181	-65.9959	0.73247
17	USV	TRUE	0.931304	30.7615	30.7743	0.0128	82.5561	81.9024	82.838	0.935519	0.307412	39.3823	1.01898	-69.3029	0.603269
18	USV	TRUE	0.847107	30.8539	30.8883	0.0344	72.9514	68.82	73.2458	4.42584	1.7169	118.995	1.03445	-70.0713	0.572815
19	USV	TRUE	0.797144	31.0199	31.0223	0.0024	58.9938	58.7786	59.0606	0.282033	0.100127	-83.4966	1.01988	-62.4021	0.666592
20	USV	TRUE	0.970169	34.6269	34.6289	0.002	88.0307	84.339	88.4804	4.14143	1.60819	1858.24	1.15207	-62.8511	0.76625
21	USV	TRUE	0.875563	46.6222	46.635	0.0128	69.5217	69.5201	69.6491	0.129008	0.0467965	-7.85469	1.00098	-72.6679	0.548806
22	USV	TRUE	0.659599	47.1549	47.1569	0.002	83.0426	82.9446	83.3454	0.400784	0.153333	176.854	1.03234	-72.0724	0.585931
23	USV	TRUE	0.779347	47.5725	47.5925	0.02	72.1996	71.9632	82.8108	10.8476	4.40097	-558.332	1.03715	-71.4949	0.502869
24	USV	TRUE	0.797881	55.0979	55.0995	0.0016	83.6093	83.066	84.687	1.62095	0.652809	-1013.09	1.01707	-70.9602	0.583205
25	USV	TRUE	0.741725	55.2839	55.3011	0.0172	81.9746	80.9037	83.4062	2.50241	0.962745	-109	1.03487	-68.4528	0.680879
26	USV	TRUE	0.92466	55.3899	55.4007	0.0108	73.3977	69.1921	82.4532	13.2611	5.36652	1125.41	1.10599	-71.8486	0.554153
27	USV	TRUE	0.994822	55.5215	55.9465	0.425	64.233	53.4469	75.988	22.5411	7.45115	-33.1864	4.67908	-66.5352	0.485691
28	USV	TRUE	0.733423	55.5195	55.5215	0.002	82.1633	76.9398	82.7022	5.76238	2.24653	2511.58	1.17859	-74.0357	0.631131
29	USV	TRUE	0.795898	55.9119	55.9491	0.0372	54.2621	53.9197	72.9653	19.0456	4.30834	516.901	1.03345	-59.4593	0.725804
30	USV	TRUE	0.992091	56.2921	56.5021	0.21	73.4774	70.5441	82.4296	11.8854	5.16885	45.767	1.56332	-60.8617	0.640556
31	USV	TRUE	0.854129	56.7779	56.7899	0.012	78.3864	69.4505	82.0981	12.6476	5.02445	1142.93	1.05267	-67.9991	0.65242
32	USV	TRUE	0.926545	62.7021	62.7969	0.0948	67.7776	64.5697	68.8514	4.28173	1.65602	-36.0611	1.0116	-66.335	0.6986
33	USV	TRUE	0.84247	63.0073	63.0269	0.0196	81.1421	70.1729	83.0681	12.8952	5.1175	-705.417	1.0497	-60.8005	0.785182
34	USV	TRUE	0.945126	63.1328	63.1876	0.0548	71.5887	68.9349	79.9113	10.9763	4.53795	194.516	1.04601	-65.1421	0.641341
35	USV	TRUE	0.929737	63.274	63.3112	0.0372	71.596	69.8287	75.3577	5.52903	2.05137	126.676	1.01524	-67.8657	0.536098
36	USV	TRUE	0.997836	63.72	63.7236	0.0036	94.4418	93.1726	95.0875	1.91486	0.640122	-519.31	1.01479	-61.7811	0.671622
37	USV	TRUE	0.9758	66.6575	66.6647	0.0072	81.906	77.3473	82.4628	5.11556	2.10464	734.987	1.0096	-71.6207	0.486355
38	USV	TRUE	0.819223	66.8139	66.8163	0.0024	82.4445	82.3109	82.9343	0.623441	0.22042	-166.993	1.10143	-75.1288	0.501445
39	USV	TRUE	0.726007	66.9147	66.9467	0.032	74.2049	57.8759	82.6268	24.7509	10.2784	-184.144	1.91505	-74.6258	0.537378
40	USV	TRUE	0.810097	67.0823	67.1087	0.0264	81.3239	73.4601	87.8008	14.3406	4.56568	448.482	1.49865	-70.2661	0.580114
41	USV	TRUE	0.91	67.3435	67.3951	0.0516	72.7881	67.6062	81.9367	14.3305	4.32891	-164.524	1.1219	-74.3228	0.532004
42	USV	TRUE	0.731452	67.5119	67.5211	0.0092	81.2973	74.1295	82.7662	8.63666	2.71612	909.834	1.01082	-76.113	0.441873
43	USV	TRUE	0.864868	67.9059	67.9075	0.0016	80.9629	80.7135	81.0341	0.320627	0.129065	155.86	1.04572	-72.9815	0.509294
44	USV	TRUE	0.719304	291.423	291.425	0.0016	70.2806	69.105	71.1	1.99501	0.792986	-1246.88	1.00415	-77.556	0.503192
45	USV	TRUE	0.723327	292.224	292.277	0.0536	89.8316	84.6993	99.3094	14.6101	3.75536	74.1076	1.3079	-75.8784	0.453282
46	USV	TRUE	0.737799	292.562	292.566	0.0036	73.1871	69.7063	75.5176	5.81136	2.30933	1873.02	1.03896	-73.5787	0.55562
47	USV	TRUE	0.857536	293.255	293.264	0.0092	90.8179	87.1218	94.2914	7.16958	2.13499	753.051	1.01013	-70.6148	0.663815
48	USV	TRUE	0.826447	293.384	293.385	0.0016	90.6362	90.3601	90.7342	0.374065	0.153618	-233.791	1.01068	-67.7017	0.586051
49	USV	TRUE	0.819541	337.015	337.018	0.0028	79.0093	76.2558	81.8965	5.64066	2.22521	-2244.25	1.01141	-78.4428	0.454957
50	USV	TRUE	0.639155	337.137	337.142	0.0044	52.3888	52.3043	52.5195	0.215197	0.063361	30.8698	1.00383	-73.5795	0.511639
51	USV	TRUE	0.947675	337.268	337.284	0.0156	76.1461	73.9313	80.8259	6.89459	1.84538	98.5174	1.473	-72.2126	0.58994
52	USV	TRUE	0.889802	337.373	337.376	0.0032	86.9428	85.1764	87.351	2.17462	0.778139	629.317	1.20921	-69.5086	0.684516
						`
