# Supplementary material for: Bazedoxifene reverses sexually dimorphic autistic-like abnormalities in biallelic MDGA1-mutant mice
Source: EMBO Mol Med. 2026 Mar 20;18(4):1358–98. doi: 10.1038/s44321-026-00402-y (PMC13084050; doi:10.1038/s44321-026-00402-y)
Supplement: Supplementary file 17 — Source data Fig. 3 [file 44321_2026_402_MOESM17_ESM.zip › Panel C/Batch2/P3/P3_WT_441.xlsx]

## Sheet: Sheet1
ID	Label	Accepted	Score	Begin Time (s)	End Time (s)	Call Length (s)	Principal Frequency (kHz)	Low Freq (kHz)	High Freq (kHz)	Delta Freq (kHz)	Frequency Standard Deviation (kHz)	Slope (kHz/s)	Sinuosity	Mean Power (dB/Hz)	Tonality
1	USV	TRUE	0.943146	10.4441	10.4465	0.0024	82.7333	81.9169	82.956	1.03907	0.367366	-278.322	1.23094	-63.9531	0.737797
2	USV	TRUE	0.830766	10.5245	10.5369	0.0124	67.2028	65.9652	73.7393	7.77408	3.2189	628.518	1.00005	-74.8149	0.549119
3	USV	TRUE	0.763507	11.0061	11.0261	0.02	66.8411	65.698	75.0081	9.3101	4.74357	445.26	1.02269	-76.9544	0.583105
4	USV	TRUE	0.635774	11.1144	11.1172	0.0028	107.515	107.433	107.826	0.393362	0.146665	137.836	1.01178	-77.0646	0.48051
5	USV	TRUE	0.895407	12.5726	13.0676	0.495	75.882	44.7403	99.6868	54.9465	10.3251	-14.8512	24.1146	-91.1846	0.195112
6	USV	TRUE	0.666099	12.6172	12.6208	0.0036	72.9995	70.22	80.9298	10.7098	4.07677	-3036.24	1.46078	-66.5142	0.66772
7	USV	TRUE	0.816631	12.7028	12.7064	0.0036	67.164	66.051	67.7528	1.70184	0.574305	-179.114	1.35238	-69.64	0.728383
8	USV	TRUE	0.652445	12.894	12.896	0.002	72.7372	72.5457	72.9554	0.40969	0.159561	62.9803	1.1266	-66.5282	0.700356
9	USV	TRUE	0.777834	13.0796	13.0836	0.004	66.6751	65.1331	67.8771	2.74398	1.15084	101.344	2.1832	-70.3582	0.695529
10	USV	TRUE	0.860896	14.5191	14.5215	0.0024	69.7479	68.412	69.8964	1.48438	0.555406	-556.644	1.1516	-66.0356	0.731605
11	USV	TRUE	0.631685	14.6847	14.6867	0.002	71.0771	71.0103	73.5664	2.55611	1.02132	1108.84	1.18652	-67.9899	0.682172
12	USV	TRUE	0.70608	15.0083	15.0491	0.0408	63.0075	61.8956	64.0784	2.18282	0.701671	-30.7217	1.01344	-66.0243	0.654532
13	USV	TRUE	0.711404	15.1579	15.1599	0.002	72.7182	69.9572	72.9854	3.02814	1.14253	-1138.73	1.30305	-68.684	0.623988
14	USV	TRUE	0.67798	15.3199	15.3235	0.0036	69.399	67.0314	69.6736	2.6422	0.883993	-634.912	1.1213	-63.6958	0.642594
15	USV	TRUE	0.6462	15.5051	15.5091	0.004	81.6927	81.4627	81.8412	0.378518	0.15678	106.943	1.01449	-67.7221	0.59022
16	USV	TRUE	0.779971	463.287	463.312	0.0248	68.9876	63.2906	72.1009	8.8103	3.57367	-358.347	1.00651	-68.3045	0.541852
