# Supplementary material for: Bazedoxifene reverses sexually dimorphic autistic-like abnormalities in biallelic MDGA1-mutant mice
Source: EMBO Mol Med. 2026 Mar 20;18(4):1358–98. doi: 10.1038/s44321-026-00402-y (PMC13084050; doi:10.1038/s44321-026-00402-y)
Supplement: Supplementary file 17 — Source data Fig. 3 [file 44321_2026_402_MOESM17_ESM.zip › Panel C/Batch2/P3/P3_WT_443.xlsx]

## Sheet: Sheet1
ID	Label	Accepted	Score	Begin Time (s)	End Time (s)	Call Length (s)	Principal Frequency (kHz)	Low Freq (kHz)	High Freq (kHz)	Delta Freq (kHz)	Frequency Standard Deviation (kHz)	Slope (kHz/s)	Sinuosity	Mean Power (dB/Hz)	Tonality
1	USV	TRUE	0.612762	19.5923	19.5939	0.0016	87.1393	86.3555	89.8824	3.5269	1.41971	1714.46	1.52848	-76.1509	0.486959
2	USV	TRUE	0.692375	21.5698	21.573	0.0032	81.9144	80.0737	83.8292	3.75549	1.26011	1148.85	1.00288	-74.0578	0.534343
3	USV	TRUE	0.838709	21.6646	21.6666	0.002	84.0397	83.7369	84.1377	0.400784	0.153333	-176.854	1.03234	-63.0886	0.733455
4	USV	TRUE	0.873663	21.7646	21.7662	0.0016	83.1151	82.6965	84.0681	1.37157	0.556377	-857.232	1.02519	-69.3168	0.647264
5	USV	TRUE	0.858719	21.8618	21.8646	0.0028	84.1858	83.707	84.3231	0.616019	0.212457	-93.6576	1.11205	-57.4337	0.785917
6	USV	TRUE	0.941994	21.9574	21.9602	0.0028	83.1488	82.132	83.3714	1.23946	0.431147	316.315	1.20171	-63.4394	0.74589
7	USV	TRUE	0.739313	22.0493	22.0509	0.0016	81.2211	80.473	81.4349	0.961881	0.387194	-467.581	1.24253	-59.3786	0.77454
8	USV	TRUE	0.943544	22.2497	22.2529	0.0032	87.7391	84.5329	88.036	3.50315	1.18086	-906.093	1.17657	-61.9155	0.755709
9	USV	TRUE	0.628032	22.3385	22.3461	0.0076	92.5264	82.5659	99.8964	17.3305	4.7977	2077.19	1.03799	-76.4313	0.493408
10	USV	TRUE	0.722862	22.5349	22.5365	0.0016	82.806	82.5566	82.8772	0.320627	0.129065	-155.86	1.04572	-63.2156	0.717722
11	USV	TRUE	0.81145	22.6269	22.6289	0.002	76.7422	75.3618	76.8758	1.51407	0.571266	-569.367	1.25324	-69.2837	0.644607
12	USV	TRUE	0.623412	22.8805	22.8845	0.004	74.9665	74.0409	75.4306	1.38969	0.489412	212.886	1.21045	-65.9604	0.708327
13	USV	TRUE	0.698936	22.9709	22.9741	0.0032	70.2546	68.0651	74.6855	6.62035	2.61302	-2289.97	1.15624	-70.6834	0.647731
14	USV	TRUE	0.776265	23.0616	23.0644	0.0028	70.0673	69.3474	71.0545	1.70704	0.564801	-570.781	1.01255	-61.4549	0.675936
15	USV	TRUE	0.657134	23.1576	23.162	0.0044	74.2438	72.6851	74.9733	2.28828	1.00606	487.489	1.06847	-72.295	0.591241
16	USV	TRUE	0.68964	23.2568	23.2812	0.0244	68.2359	53.2846	73.4259	20.1414	8.22457	-753.443	1.01825	-71.9924	0.556997
17	USV	TRUE	0.643284	23.4416	23.4464	0.0048	77.4564	76.8552	79.9056	3.05041	1.02515	605.376	1.11754	-68.2578	0.613121
18	USV	TRUE	0.864385	23.5408	23.5424	0.0016	82.1981	81.5301	83.4004	1.87032	0.749798	-1168.95	1.01167	-63.8609	0.782916
19	USV	TRUE	0.651367	23.7488	23.7544	0.0056	84.3248	83.0542	90.434	7.37973	2.99246	-1359.29	1.00835	-67.1132	0.601208
20	USV	TRUE	0.740218	23.9544	23.9728	0.0184	70.073	65.8668	70.6326	4.7658	1.56993	-144.599	1.26456	-71.0916	0.495974
21	USV	TRUE	0.701972	24.1688	24.1716	0.0028	81.8255	81.1278	82.3896	1.26173	0.445911	-454.151	1.00193	-68.8492	0.600333
22	USV	TRUE	0.878362	24.2452	24.248	0.0028	67.8796	66.7663	69.2601	2.49377	0.953303	-964.85	1.01603	-63.962	0.742071
23	USV	TRUE	0.886983	24.3444	24.3468	0.0024	74.1963	74.1963	74.1963	0	3.69778e-15	-1.02595e-12	1	-63.0517	0.732048
24	USV	TRUE	0.887753	24.4464	24.4488	0.0024	83.6654	81.09	92.4158	11.3259	4.065	3646.02	1.57671	-72.0359	0.560972
25	USV	TRUE	0.736652	24.556	24.558	0.002	81.0814	81.0814	81.0814	1.42109e-14	8.40726e-15	-2.48638e-12	1	-61.4396	0.69213
26	USV	TRUE	0.85848	24.6624	24.6656	0.0032	92.2004	90.9312	92.7645	1.83321	0.633076	293.784	1.57882	-63.9465	0.732343
27	USV	TRUE	0.748245	24.9316	24.9444	0.0128	79.4098	75.4071	80.3324	4.92535	1.87094	0.954757	1.53011	-69.2438	0.602398
28	USV	TRUE	0.730006	25.0463	25.0495	0.0032	74.2875	72.971	74.8269	1.8559	0.726613	416.018	1.2342	-70.5828	0.626649
29	USV	TRUE	0.619909	25.1439	25.1479	0.004	84.217	79.9298	84.6102	4.68039	2.20148	-1132.26	1.14869	-65.0673	0.650191
30	USV	TRUE	0.619874	25.2359	25.2407	0.0048	79.4384	74.5382	80.0215	5.48329	2.2325	1084.72	1.24701	-68.9287	0.591681
31	USV	TRUE	0.832924	25.3375	25.3399	0.0024	80.9651	80.6311	82.3011	1.66993	0.636297	-695.805	1.06256	-68.2717	0.664518
32	USV	TRUE	0.838299	25.4975	25.4995	0.002	71.2458	70.6714	73.3522	2.6808	1.02498	-1175	1.31643	-65.2888	0.6307
33	USV	TRUE	0.814597	25.6227	25.6559	0.0332	68.4203	56.6259	70.6589	14.033	4.78304	377.973	1.10018	-60.9959	0.719279
34	USV	TRUE	0.981481	25.7467	25.7487	0.002	76.7008	73.8686	82.2583	8.38974	3.35183	-4388.26	1.00672	-58.5638	0.797904
35	USV	TRUE	0.939385	25.8499	25.8923	0.0424	71.5286	68.6082	73.696	5.0878	2.57353	-112.516	1.00828	-67.222	0.584525
36	USV	TRUE	0.848769	25.9839	25.9859	0.002	79.7815	73.9167	81.3623	7.44567	2.89372	-3575.88	1.13712	-65.7761	0.703958
37	USV	TRUE	0.622167	26.1446	26.147	0.0024	76.1717	73.2326	81.6491	8.41646	3.07586	-3506.86	1.00325	-64.0722	0.695148
38	USV	TRUE	0.88225	26.321	26.3242	0.0032	80.4655	79.6862	81.1557	1.46954	0.540502	-111.329	1.56903	-63.8844	0.739399
39	USV	TRUE	0.617704	26.6254	26.6398	0.0144	79.6139	75.9534	81.963	6.00959	2.59291	-355.39	1.22388	-70.8093	0.605555
40	USV	TRUE	0.925498	26.7438	26.7474	0.0036	78.6343	76.9866	79.2577	2.27111	0.745254	151.587	1.71428	-69.2949	0.659155
41	USV	TRUE	0.734036	26.7446	26.9106	0.166	82.4731	77.8286	86.364	8.53544	3.21973	43.6864	1.0127	-68.1035	0.537756
42	USV	TRUE	0.734626	26.9938	26.997	0.0032	76.9756	74.7119	78.1927	3.48088	1.24486	-935.471	1.61889	-64.4968	0.712328
43	USV	TRUE	0.796774	27.1894	27.1918	0.0024	70.6746	70.1402	71.4094	1.26915	0.45884	-528.812	1.0035	-63.7626	0.681225
44	USV	TRUE	0.850908	27.2734	27.2862	0.0128	75.3702	74.444	77.696	3.252	1.31992	123.146	1.28089	-62.3978	0.735492
45	USV	TRUE	0.866549	27.381	27.3902	0.0092	73.1806	71.0223	74.3178	3.29546	1.18021	-183.036	1.21534	-65.0848	0.722797
46	USV	TRUE	0.834646	27.5506	27.5526	0.002	76.5543	76.3361	80.2549	3.91877	1.54077	-1657.21	1.18879	-57.4868	0.791526
47	USV	TRUE	0.763823	27.7278	27.7302	0.0024	68.04	67.706	68.0771	0.371096	0.138851	-139.161	1.01913	-61.7565	0.678867
48	USV	TRUE	0.95727	27.813	27.8218	0.0088	81.2565	71.6409	83.593	11.9521	5.24663	1400.09	1.00993	-57.8457	0.790751
49	USV	TRUE	0.842755	27.8998	27.9194	0.0196	59.1042	54.4094	82.5404	28.131	12.7295	1493.59	1.10104	-64.1085	0.737371
50	USV	TRUE	0.789324	28.0218	28.1022	0.0804	70.9729	69.4277	72.138	2.71031	0.994346	-22.1889	1.014	-60.1516	0.70052
51	USV	TRUE	0.858924	28.1877	28.1893	0.0016	74.4891	73.4025	76.6444	3.2419	1.30562	-2026.18	1.00907	-64.0903	0.741132
52	USV	TRUE	0.797974	28.2549	28.2569	0.002	70.4879	69.3568	72.661	3.30424	1.20309	1567.51	1.01401	-70.6906	0.540206
53	USV	TRUE	0.678318	28.8017	28.8449	0.0432	50.968	37.1187	64.5798	27.4611	6.04219	109.883	7.3979	-93.0915	0.158017
54	USV	TRUE	0.719147	29.0269	29.0297	0.0028	83.0778	81.2001	83.5751	2.37501	0.878118	-841.151	1.09603	-71.7452	0.57121
55	USV	TRUE	0.890606	29.108	29.11	0.002	81.1861	80.8165	82.4641	1.64767	0.65359	821.289	1.0879	-58.3099	0.774806
56	USV	TRUE	0.919143	29.2044	29.2068	0.0024	84.2474	83.6017	84.4478	0.846099	0.300382	250.49	1.14129	-57.7814	0.789834
57	USV	TRUE	0.654688	29.2996	29.3012	0.0016	97.8775	97.8063	98.1269	0.320627	0.129065	-155.86	1.04572	-65.0144	0.643627
58	USV	TRUE	0.945124	29.464	29.4664	0.0024	72.8999	72.232	74.2359	2.00392	0.734733	-834.966	1.01889	-58.6837	0.698148
59	USV	TRUE	0.926965	29.556	29.5612	0.0052	73.4132	70.9152	73.7407	2.82555	1.11382	550.28	1.12081	-64.7852	0.674547
60	USV	TRUE	0.908463	29.6504	29.656	0.0056	82.6081	79.7026	83.4826	3.78	1.38857	540.474	1.55324	-66.8952	0.666344
61	USV	TRUE	0.920241	29.848	29.866	0.018	84.6319	74.7797	84.8976	10.1179	4.19254	551.926	1.19046	-67.2513	0.595642
62	USV	TRUE	0.797082	29.9664	29.9692	0.0028	80.8502	80.1859	81.4031	1.2172	0.468779	-157.274	1.55377	-55.2684	0.789693
63	USV	TRUE	0.846639	30.0792	30.082	0.0028	80.9766	75.0688	81.9786	6.90981	2.50126	-2293.73	1.16275	-56.865	0.801562
64	USV	TRUE	0.868949	30.1512	30.1676	0.0164	57.7711	53.3848	82.332	28.9472	10.3676	1831.3	1.00481	-64.2882	0.710749
65	USV	TRUE	0.936159	30.2976	30.3428	0.0452	61.6848	58.0285	70.4953	12.4668	5.11567	326.202	1.05052	-52.3	0.838548
66	USV	TRUE	0.9889	30.4124	30.4944	0.082	60.1954	57.2054	62.2958	5.09031	1.8701	-41.7374	1.02676	-59.6611	0.716578
67	USV	TRUE	0.657038	30.5784	30.5808	0.0024	78.3582	77.5047	84.37	6.86528	2.57156	-2644.06	1.18372	-61.6628	0.749944
68	USV	TRUE	0.806298	30.7376	30.7396	0.002	68.8215	65.9269	71.4132	5.48628	2.35229	-3081.58	1.01281	-68.0756	0.700296
69	USV	TRUE	0.91258	30.8464	30.8956	0.0492	66.7271	57.821	67.4001	9.57908	4.10847	144.508	1.0817	-57.3154	0.795261
70	USV	TRUE	0.796604	30.9876	30.9896	0.002	81.8652	81.558	82.8405	1.28251	0.507907	-644.435	1.06171	-50.2375	0.788458
71	USV	TRUE	0.624817	31.0691	31.0707	0.0016	74.7552	74.7552	74.7552	1.42109e-14	4.35117e-15	9.93014e-12	1	-59.3104	0.811197
72	USV	TRUE	0.689414	31.1659	31.1675	0.0016	86.7963	85.2644	87.2594	1.99501	0.827256	1246.88	1.0473	-69.585	0.698597
73	USV	TRUE	0.913064	31.2827	31.2863	0.0036	86.3154	84.0146	86.8052	2.79064	1.01133	734.32	1.22557	-64.3904	0.774649
74	USV	TRUE	0.764957	31.3899	31.3915	0.0016	83.033	81.6258	83.3714	1.74564	0.733893	-1091.02	1.06812	-60.2927	0.792567
75	USV	TRUE	0.931584	31.5395	31.5527	0.0132	62.6863	59.8622	72.9017	13.0395	5.55784	-972.122	1.11572	-65.0197	0.681139
76	USV	TRUE	0.710577	31.8527	31.8551	0.0024	74.0025	71.9763	82.8865	10.9102	4.1374	-4480.99	1.04601	-64.1321	0.747201
77	USV	TRUE	0.950955	31.9731	31.9863	0.0132	58.7858	54.6072	60.5374	5.93018	1.68295	-436.516	1.16071	-57.4094	0.72687
78	USV	TRUE	0.877438	32.1006	32.1022	0.0016	68.7168	68.3428	69.0909	0.74813	0.295724	-467.581	1	-52.7126	0.883183
79	USV	TRUE	0.953863	32.1958	32.199	0.0032	73.1852	72.7102	73.2446	0.534378	0.169155	108.236	1.04501	-50.0329	0.890987
80	USV	TRUE	0.94238	32.2942	32.2958	0.0016	79.5793	78.8757	79.7485	0.872818	0.366946	-545.511	1.05325	-55.2285	0.865127
81	USV	TRUE	0.873036	32.3942	32.3974	0.0032	70.7954	70.12	71.3817	1.26173	0.402745	-364.911	1.00725	-52.384	0.795662
82	USV	TRUE	0.942654	32.689	32.693	0.004	82.143	80.4731	82.8258	2.35275	0.809072	162.608	1.74179	-61.6731	0.790711
83	USV	TRUE	0.832395	33.2042	33.2082	0.004	83.1424	82.3112	85.1166	2.80549	0.873129	637.104	1.0399	-68.2396	0.610183
84	USV	TRUE	0.816999	33.3178	33.3198	0.002	82.4287	80.3313	83.0121	2.6808	1.05186	-1309.86	1.11982	-62.775	0.759268
85	USV	TRUE	0.949774	33.469	33.4714	0.0024	68.803	68.0015	70.2726	2.27111	0.829398	-946.295	1.01427	-59.0414	0.787472
86	USV	TRUE	0.85352	33.5802	33.5818	0.0016	82.468	82.1919	82.566	0.374065	0.153618	-233.791	1.01068	-59.4671	0.789441
87	USV	TRUE	0.869039	33.6974	33.6998	0.0024	78.1161	76.847	78.3314	1.48438	0.557485	-584.476	1.10355	-57.2914	0.753118
88	USV	TRUE	0.651585	33.8098	33.813	0.0032	70.4104	70.2755	70.578	0.302541	0.119823	15.1442	1.03398	-54.1475	0.850638
