# Supplementary material for: Bazedoxifene reverses sexually dimorphic autistic-like abnormalities in biallelic MDGA1-mutant mice
Source: EMBO Mol Med. 2026 Mar 20;18(4):1358–98. doi: 10.1038/s44321-026-00402-y (PMC13084050; doi:10.1038/s44321-026-00402-y)
Supplement: Supplementary file 17 — Source data Fig. 3 [file 44321_2026_402_MOESM17_ESM.zip › Panel C/Batch2/P3/P3_WT_446.xlsx]

## Sheet: Sheet1
ID	Label	Accepted	Score	Begin Time (s)	End Time (s)	Call Length (s)	Principal Frequency (kHz)	Low Freq (kHz)	High Freq (kHz)	Delta Freq (kHz)	Frequency Standard Deviation (kHz)	Slope (kHz/s)	Sinuosity	Mean Power (dB/Hz)	Tonality
1	USV	TRUE	0.725748	57.5331	57.5399	0.0068	66.9737	66.4609	67.9015	1.44054	0.55319	272.632	1.02143	-70.4504	0.484154
2	USV	TRUE	0.953306	58.3401	58.3645	0.0244	82.9954	81.8115	88.9117	7.10022	3.01629	-268.403	1.00933	-64.6193	0.695714
3	USV	TRUE	0.842081	64.2168	64.2644	0.0476	74.1975	63.1477	74.5389	11.3912	3.43437	-173.204	1.06811	-64.6665	0.642026
4	USV	TRUE	0.72544	64.32	64.3236	0.0036	64.575	63.9516	66.4157	2.46408	0.803556	-631.538	1.06352	-69.924	0.664083
5	USV	TRUE	0.844069	64.546	64.58	0.034	65.917	64.8907	74.8084	9.91769	2.67366	262.405	1.0597	-69.927	0.528771
6	USV	TRUE	0.695311	64.822	64.8252	0.0032	76.2095	75.8755	76.5435	0.667973	0.256298	231.935	1.00479	-70.1611	0.594102
7	USV	TRUE	0.626836	64.9348	64.9672	0.0324	82.2875	71.3822	83.5349	12.1527	3.40316	-292.642	1.07679	-73.2534	0.436246
8	USV	TRUE	0.899073	65.09	65.0944	0.0044	81.7569	81.3487	82.3358	0.987116	0.343351	235.763	1.00642	-65.8842	0.671692
9	USV	TRUE	0.913439	65.245	65.2466	0.0016	82.1197	81.8703	82.3691	0.498753	0.197149	311.721	1	-72.9875	0.532952
10	USV	TRUE	0.701567	65.6838	65.6906	0.0068	85.7206	80.8182	86.6704	5.85223	2.55932	881.287	1.00786	-76.0072	0.441689
11	USV	TRUE	0.936747	66.0398	66.0422	0.0024	66.3013	66.1009	66.5017	0.400784	0.144299	-166.993	1	-68.7593	0.530581
12	USV	TRUE	0.872157	101.055	101.062	0.0064	76.8424	74.376	76.9956	2.61963	1.22208	-416.487	1.01388	-66.6632	0.634466
13	USV	TRUE	0.627903	101.142	101.208	0.066	79.6536	63.5481	94.8092	31.2611	7.32693	-53.4117	6.85075	-88.0044	0.222071
14	USV	TRUE	0.691257	101.494	101.496	0.002	74.4708	74.3728	74.7736	0.400784	0.153333	-176.854	1.03234	-70.6042	0.55828
15	USV	TRUE	0.968229	101.747	101.749	0.0024	68.7239	67.8036	68.9911	1.18751	0.420241	333.986	1.25645	-66.8026	0.65961
16	USV	TRUE	0.728028	102.257	102.352	0.0944	71.7719	52.5937	87.9814	35.3877	6.57538	70.6491	4.87462	-87.8682	0.207304
17	USV	TRUE	0.741299	104.117	104.124	0.0072	82.9494	82.9311	83.6174	0.686277	0.23999	79.6774	1.01548	-70.6352	0.542546
18	USV	TRUE	0.666818	107.123	107.125	0.002	87.0871	85.9693	87.3676	1.39829	0.545359	665.428	1.12134	-74.5521	0.552328
19	USV	TRUE	0.62698	215.254	215.299	0.0448	87.5057	77.4119	99.6925	22.2806	4.59572	-39.812	6.45759	-94.7819	0.149963
20	USV	TRUE	0.660763	228.026	228.136	0.1104	68.9169	17.3346	109.455	92.1209	19.7597	-62.059	25.8931	-89.5114	0.179867
21	USV	TRUE	0.72796	237.525	237.545	0.0196	75.3946	65.3789	77.2045	11.8256	4.03907	532.884	1.23559	-74.7307	0.451965
22	USV	TRUE	0.607527	237.797	237.8	0.0024	73.4561	73.4561	73.4561	1.42109e-14	3.07674e-15	-1.87515e-12	1	-73.2335	0.500346
23	USV	TRUE	0.740544	249.769	249.773	0.0044	72.2543	71.9685	72.6736	0.705083	0.248587	-140.523	1.04638	-70.6926	0.548599
24	USV	TRUE	0.648491	250.145	250.147	0.002	74.39	74.0872	74.488	0.400784	0.153333	-176.854	1.03234	-65.1508	0.706561
25	USV	TRUE	0.776967	250.221	250.226	0.0044	67.9053	66.5322	68.9221	2.38986	0.847739	584.152	1.00961	-70.4081	0.653493
26	USV	TRUE	0.765306	268.254	268.256	0.0024	74.3115	73.8439	74.5787	0.73477	0.267807	306.154	1.00557	-69.8181	0.632415
