# Supplementary material for: Bazedoxifene reverses sexually dimorphic autistic-like abnormalities in biallelic MDGA1-mutant mice
Source: EMBO Mol Med. 2026 Mar 20;18(4):1358–98. doi: 10.1038/s44321-026-00402-y (PMC13084050; doi:10.1038/s44321-026-00402-y)
Supplement: Supplementary file 17 — Source data Fig. 3 [file 44321_2026_402_MOESM17_ESM.zip › Panel C/Batch2/P3/P3_WT_447.xlsx]

## Sheet: Sheet1
ID	Label	Accepted	Score	Begin Time (s)	End Time (s)	Call Length (s)	Principal Frequency (kHz)	Low Freq (kHz)	High Freq (kHz)	Delta Freq (kHz)	Frequency Standard Deviation (kHz)	Slope (kHz/s)	Sinuosity	Mean Power (dB/Hz)	Tonality
1	USV	TRUE	0.704963	9.97024	9.97184	0.0016	83.0257	82.2776	83.2395	0.961881	0.387194	467.581	1.24253	-71.039	0.588176
2	USV	TRUE	0.670166	10.1113	10.1529	0.0416	73.9404	58.1762	83.7225	25.5463	5.06954	130.166	7.34953	-92.2738	0.194076
3	USV	TRUE	0.662633	10.2353	10.2377	0.0024	77.612	75.7417	78.5472	2.80549	1.02863	1168.95	1.01705	-73.3468	0.520114
4	USV	TRUE	0.864959	10.3329	10.3345	0.0016	79.834	79.7628	80.0834	0.320627	0.129065	155.86	1.04572	-76.0594	0.475425
5	USV	TRUE	0.745711	25.3125	25.3141	0.0016	85.4581	83.6679	87.7827	4.11471	1.63128	2571.7	1.00084	-75.3659	0.594505
6	USV	TRUE	0.816105	25.6201	25.6241	0.004	76.2779	75.278	77.4768	2.19884	0.783089	495.749	1.02439	-64.818	0.679716
7	USV	TRUE	0.810856	25.6937	25.7005	0.0068	91.0295	87.8381	92.0167	4.17854	1.54703	598.885	1.32134	-73.7859	0.536341
8	USV	TRUE	0.680688	26.5168	26.5188	0.002	58.7293	58.7293	58.7293	2.13163e-14	6.92551e-15	2.20698e-12	1	-75.7637	0.39616
9	USV	TRUE	0.855535	26.9984	27.0068	0.0084	76.8839	72.5376	77.3154	4.77782	2.07696	581.359	1.01474	-68.5604	0.497883
10	USV	TRUE	0.794967	29.4513	29.4533	0.002	109.729	109.279	110.508	1.22907	0.457432	602.448	1.01262	-77.7177	0.474505
11	USV	TRUE	0.787461	30.5676	30.572	0.0044	79.997	72.9993	83.2215	10.2222	4.00258	2295.81	1.00058	-75.5872	0.55311
12	USV	TRUE	0.770016	31.7247	31.7463	0.0216	100.092	81.9182	100.747	18.829	8.57556	879.669	1.07605	-72.9014	0.504184
13	USV	TRUE	0.745862	31.8451	31.8563	0.0112	92.8346	74.8996	94.6155	19.7158	6.92599	-649.737	2.14463	-77.7675	0.406883
14	USV	TRUE	0.762524	34.0705	34.1085	0.038	80.6486	64.4079	83.5348	19.1269	9.26143	-562.826	1.05395	-75.1394	0.403963
15	USV	TRUE	0.824111	34.6716	34.6736	0.002	66.989	64.7446	69.5362	4.79159	2.04924	-2685.89	1.01533	-67.9131	0.633212
16	USV	TRUE	0.619419	34.8568	34.8588	0.002	70.1423	69.4342	73.9052	4.47097	1.64224	-1884.96	1.15217	-70.1293	0.694374
17	USV	TRUE	0.768644	35.0516	35.0532	0.0016	101.521	101.271	101.592	0.320627	0.129065	-155.86	1.04572	-74.65	0.496203
18	USV	TRUE	0.684684	42.1112	42.1148	0.0036	77.0222	75.3736	82.2755	6.90193	2.82433	1932.84	1.00364	-71.011	0.583958
19	USV	TRUE	0.621071	42.3191	42.3655	0.0464	89.5281	80.3695	99.5032	19.1337	4.62863	121.662	2.89994	-86.9812	0.259758
20	USV	TRUE	0.656019	45.8856	45.8896	0.004	73.6023	71.8188	75.1992	3.38041	1.07733	769.729	1.01102	-77.2534	0.456203
21	USV	TRUE	0.744008	48.2081	48.2545	0.0464	59.3239	50.9668	71.9857	21.0189	4.59733	58.0286	4.61476	-89.9876	0.2233
22	USV	TRUE	0.966565	48.3513	48.3541	0.0028	80.3788	80.0819	81.5811	1.49923	0.494543	447.082	1.10188	-71.6589	0.601712
23	USV	TRUE	0.746905	48.7701	48.7717	0.0016	75.4699	75.3987	75.7193	0.320627	0.129065	155.86	1.04572	-70.5587	0.655473
24	USV	TRUE	0.757012	49.4856	49.5416	0.056	86.6693	74.6903	89.5935	14.9032	4.14343	196.458	1.81236	-87.4265	0.252565
25	USV	TRUE	0.616129	55.9849	55.9865	0.0016	82.8387	82.3132	83.186	0.872818	0.347517	-545.511	1.00577	-77.0685	0.495603
26	USV	TRUE	0.645162	56.1953	56.1997	0.0044	75.1337	74.1391	75.4009	1.26173	0.412167	-267.423	1.03567	-76.4945	0.392245
27	USV	TRUE	0.764786	56.574	56.584	0.01	72.7641	72.517	76.2877	3.77068	1.60922	380.581	1.00032	-73.4697	0.497843
28	USV	TRUE	0.851948	56.7016	56.7036	0.002	82.0645	81.8685	82.1714	0.302814	0.137361	-3.33401e-12	1.09531	-74.9126	0.530994
29	USV	TRUE	0.660819	57.9147	57.9179	0.0032	93.9999	93.9183	94.5714	0.653129	0.223515	-170.086	1.03849	-75.5621	0.448931
30	USV	TRUE	0.858208	58.1003	58.1023	0.002	85.3031	84.497	86.3852	1.88814	0.71839	-956.156	1.004	-73.0124	0.437174
31	USV	TRUE	0.625284	58.179	58.1814	0.0024	96.7908	94.9204	98.5943	3.67385	1.32281	-1530.77	1.00004	-71.2587	0.654162
32	USV	TRUE	0.686844	58.2662	58.311	0.0448	80.109	67.7886	90.7075	22.9189	6.0463	-29.3253	5.82719	-91.2103	0.198656
33	USV	TRUE	0.630023	70.9837	70.9901	0.0064	73.5605	70.639	73.7899	3.15083	1.49215	509.25	1.0075	-75.2029	0.480069
34	USV	TRUE	0.77432	72.9251	72.9267	0.0016	72.5569	72.3343	72.9577	0.623441	0.249933	389.651	1.00816	-78.6135	0.44193
35	USV	TRUE	0.633175	79.1121	79.1137	0.0016	101.91	101.661	101.982	0.320627	0.129065	155.86	1.04572	-74.762	0.511129
36	USV	TRUE	0.854496	79.3132	79.3264	0.0132	74.7087	74.2063	78.6981	4.49174	1.26868	240.054	1.09366	-66.1895	0.642713
37	USV	TRUE	0.789665	79.4432	79.4448	0.0016	72.6997	72.103	73.4746	1.37157	0.543759	-857.232	1.00263	-74.3818	0.619048
38	USV	TRUE	0.732963	79.67	79.674	0.004	73.3983	72.8423	73.6328	0.790487	0.279333	152.059	1.04204	-72.1069	0.584263
39	USV	TRUE	0.759572	79.814	79.8244	0.0104	75.2373	72.3278	75.3155	2.98774	1.44087	299.806	1.0073	-75.4943	0.487106
40	USV	TRUE	0.851575	80.1028	80.124	0.0212	84.5046	83.5866	84.7473	1.16071	0.412006	-30.4403	1.01655	-68.2232	0.477979
41	USV	TRUE	0.880084	372.551	372.554	0.0032	73.3787	73.2525	73.6162	0.363674	0.148289	128.337	1.009	-60.6618	0.802503
42	USV	TRUE	0.743058	372.881	372.884	0.0032	71.5135	68.8854	72.2299	3.34446	1.36852	1037.97	1.01192	-73.2205	0.603158
43	USV	TRUE	0.753289	378.374	378.377	0.0032	61.2572	61.0494	61.7248	0.675395	0.245076	219.565	1.00554	-67.9702	0.607814
44	USV	TRUE	0.67667	378.932	378.94	0.0084	75.7963	73.6263	76.2662	2.63997	1.11963	271.893	1.0672	-71.5711	0.599818
45	USV	TRUE	0.735266	379.269	379.271	0.002	57.8201	57.0676	59.1784	2.11079	0.768825	-1007.05	1.01645	-65.7591	0.641467
46	USV	TRUE	0.946564	379.462	379.463	0.0016	63.6117	61.403	64.3955	2.99252	1.22894	-1870.32	1.02557	-67.6242	0.649972
47	USV	TRUE	0.966955	379.53	379.618	0.0876	65.2492	56.0794	90.7873	34.7079	9.85316	-156.47	1.4992	-67.4565	0.551367
48	USV	TRUE	0.909276	380.12	380.124	0.0044	75.4517	75.0064	76.0232	1.0168	0.322061	222.139	1.00227	-66.6203	0.667633
49	USV	TRUE	0.971617	380.281	380.29	0.0092	82.2245	81.7847	85.1143	3.32959	1.54911	-355.388	1.00076	-65.9121	0.633812
50	USV	TRUE	0.853523	380.51	380.512	0.002	65.3138	64.3252	65.6968	1.37157	0.554485	-707.415	1.0753	-61.1987	0.665717
51	USV	TRUE	0.964727	380.617	380.618	0.0016	72.2515	71.2273	73.0976	1.87032	0.740483	1168.95	1.00122	-68.7537	0.734998
52	USV	TRUE	0.752563	381.936	382.009	0.0732	75.2882	70.8786	81.3315	10.4529	4.07544	109.073	1.04876	-71.1958	0.532453
53	USV	TRUE	0.931044	382.1	382.105	0.0048	61.7415	61.3407	64.0595	2.71879	0.86917	584.295	1.02258	-76.1443	0.500423
54	USV	TRUE	0.713569	387.724	387.806	0.0816	40.8027	26.137	52.0692	25.9322	6.21875	32.2095	7.92462	-93.7747	0.158188
55	USV	TRUE	0.611951	388.309	388.313	0.0032	70.4684	70.0926	71.4848	1.39224	0.632625	433.596	1.00026	-75.0873	0.52646
