# Supplementary material for: Bazedoxifene reverses sexually dimorphic autistic-like abnormalities in biallelic MDGA1-mutant mice
Source: EMBO Mol Med. 2026 Mar 20;18(4):1358–98. doi: 10.1038/s44321-026-00402-y (PMC13084050; doi:10.1038/s44321-026-00402-y)
Supplement: Supplementary file 17 — Source data Fig. 3 [file 44321_2026_402_MOESM17_ESM.zip › Panel C/Batch2/P3/P3_WT_486.xlsx]

## Sheet: Sheet1
ID	Label	Accepted	Score	Begin Time (s)	End Time (s)	Call Length (s)	Principal Frequency (kHz)	Low Freq (kHz)	High Freq (kHz)	Delta Freq (kHz)	Frequency Standard Deviation (kHz)	Slope (kHz/s)	Sinuosity	Mean Power (dB/Hz)	Tonality
1	USV	TRUE	0.833972	2.77579	2.78179	0.006	83.6519	83.1043	83.9279	0.823581	0.316081	140.284	1.00159	-71.5204	0.532595
2	USV	TRUE	0.824703	2.91019	2.94339	0.0332	76.6196	74.7776	78.8894	4.11174	1.76769	-132.967	1.02512	-72.35	0.494071
3	USV	TRUE	0.676437	3.04208	3.04408	0.002	86.8748	86.2558	87.85	1.59423	0.62103	821.289	1.01448	-76.4156	0.464171
4	USV	TRUE	0.634625	5.35387	5.35587	0.002	77.0776	76.4987	77.9326	1.43392	0.490855	632.348	1.05371	-78.0673	0.534244
5	USV	TRUE	0.930636	5.47227	5.48107	0.0088	77.8626	76.6551	78.5424	1.88729	0.71319	-110.51	1.14117	-70.6096	0.641061
6	USV	TRUE	0.765852	5.57507	5.59947	0.0244	75.7771	75.6353	83.7654	8.13005	4.32466	-331.425	1.00782	-74.4312	0.480191
7	USV	TRUE	0.910068	5.68267	5.68547	0.0028	85.5457	84.4027	86.0207	1.61798	0.596306	591.987	1.03099	-75.0766	0.549157
8	USV	TRUE	0.832006	5.80947	5.82267	0.0132	84.4743	79.2085	84.786	5.57748	1.51018	220.204	1.24027	-69.4458	0.544576
9	USV	TRUE	0.909651	5.92467	5.92707	0.0024	85.2879	85.2879	85.2879	0	5.22945e-15	-1.64222e-12	1	-59.1924	0.789237
10	USV	TRUE	0.765255	6.01427	6.02867	0.0144	75.7718	68.3352	83.292	14.9568	4.06406	830.698	1.04537	-72.7366	0.595028
11	USV	TRUE	0.734922	16.2991	16.3007	0.0016	80.2724	79.6222	80.7444	1.12219	0.445538	701.372	1.00392	-73.6384	0.626435
12	USV	TRUE	0.604923	16.4643	16.5123	0.048	78.9881	70.5717	90.0616	19.49	3.2935	133.402	3.90674	-89.0693	0.234505
13	USV	TRUE	0.956457	16.5979	16.5995	0.0016	85.8064	85.557	85.8777	0.320627	0.129065	-155.86	1.04572	-70.9022	0.593114
14	USV	TRUE	0.838559	16.6863	16.6883	0.002	77.0158	76.1207	77.9376	1.81689	0.654584	872.182	1.00491	-72.2312	0.613654
15	USV	TRUE	0.744833	16.7603	16.8531	0.0928	79.2006	42.1504	92.8272	50.6769	10.3993	-71.6776	5.61087	-86.2614	0.219204
16	USV	TRUE	0.777889	16.9119	16.9283	0.0164	71.1018	71.04	78.7751	7.73508	3.93218	-476.512	1.01024	-76.2888	0.498889
17	USV	TRUE	0.898915	17.0443	17.0479	0.0036	77.2575	76.9513	77.3455	0.394197	0.134601	-74.0193	1.01834	-63.8998	0.588652
18	USV	TRUE	0.987035	22.6113	22.6129	0.0016	82.3898	82.1137	82.4878	0.374065	0.153618	-233.791	1.01068	-63.6266	0.70523
19	USV	TRUE	0.832694	25.7561	25.7593	0.0032	69.4825	68.8665	69.7275	0.860943	0.295251	-128.337	1.16772	-71.8515	0.603663
20	USV	TRUE	0.888111	25.8737	25.8777	0.004	74.7588	74.3243	74.9596	0.635341	0.212661	-58.0143	1.0757	-67.817	0.634586
21	USV	TRUE	0.829489	25.9901	25.9925	0.0024	84.5718	79.228	85.4253	6.1973	2.32492	2421.4	1.15301	-70.761	0.603831
22	USV	TRUE	0.921532	30.87	30.8812	0.0112	74.1366	73.1957	76.5298	3.33417	1.29512	272.528	1.01594	-73.3606	0.613958
23	USV	TRUE	0.903983	30.9664	30.9784	0.012	89.0951	83.1768	89.659	6.48221	3.06084	544.98	1.0029	-76.7652	0.497411
24	USV	TRUE	0.729265	31.074	31.0816	0.0076	78.0973	77.4776	78.1344	0.656811	0.24116	94.8547	1.00587	-68.562	0.634419
25	USV	TRUE	0.917409	31.2259	31.2275	0.0016	87.5804	86.3246	90.4393	4.11471	1.66913	-2571.7	1.00976	-70.0224	0.640022
26	USV	TRUE	0.995703	31.3207	31.3407	0.02	84.0031	82.2835	84.784	2.50051	0.706073	-105.869	1.03064	-56.6444	0.781599
27	USV	TRUE	0.877843	31.4287	31.4783	0.0496	85.9386	76.6574	86.3082	9.65083	2.75311	-14.0517	1.14558	-65.4885	0.581518
28	USV	TRUE	0.878302	41.0365	41.0565	0.02	78.256	69.7937	88.1765	18.3828	6.82501	-512.596	2.26127	-71.9444	0.54066
29	USV	TRUE	0.818612	44.3249	44.3505	0.0256	73.0598	72.2144	88.5021	16.2877	7.41984	-566.084	1.21487	-69.3135	0.586852
30	USV	TRUE	0.726994	47.1354	47.2234	0.088	76.1449	60.1284	89.5785	29.4502	6.06021	47.5112	6.55309	-91.9461	0.195894
31	USV	TRUE	0.686888	49.0397	49.0417	0.0032	84.8723	84.3973	84.9985	0.601176	0.215619	182.456	1.01803	-67.897	0.608352
32	USV	TRUE	0.944614	58.7062	58.7082	0.0016	75.2097	74.9603	75.4591	0.498753	0.197149	311.721	1	-68.6247	0.651545
