# Supplementary material for: Bazedoxifene reverses sexually dimorphic autistic-like abnormalities in biallelic MDGA1-mutant mice
Source: EMBO Mol Med. 2026 Mar 20;18(4):1358–98. doi: 10.1038/s44321-026-00402-y (PMC13084050; doi:10.1038/s44321-026-00402-y)
Supplement: Supplementary file 17 — Source data Fig. 3 [file 44321_2026_402_MOESM17_ESM.zip › Panel C/Batch2/P3/P3_WT_488.xlsx]

## Sheet: Sheet1
ID	Label	Accepted	Score	Begin Time (s)	End Time (s)	Call Length (s)	Principal Frequency (kHz)	Low Freq (kHz)	High Freq (kHz)	Delta Freq (kHz)	Frequency Standard Deviation (kHz)	Slope (kHz/s)	Sinuosity	Mean Power (dB/Hz)	Tonality
1	USV	TRUE	0.893931	11.5083	11.5147	0.0064	80.1955	73.2508	80.6444	7.39355	3.1411	1169.83	1.18725	-76.2933	0.491365
2	USV	TRUE	0.71941	153.231	153.24	0.0092	75.3383	73.1871	75.391	2.20386	0.996627	-242.811	1.01806	-68.6381	0.594688
3	USV	TRUE	0.952193	153.322	153.353	0.0312	71.3431	69.5939	71.7754	2.1815	0.840926	52.7182	1.01089	-68.6666	0.581151
4	USV	TRUE	0.729492	153.487	153.488	0.0016	69.0446	68.0649	69.3118	1.24688	0.520276	779.302	1.05662	-70.0404	0.522127
5	USV	TRUE	0.8707	153.808	153.817	0.0088	66.1488	65.5563	67.7825	2.2261	0.836433	247.704	1.00464	-67.7593	0.582354
6	USV	TRUE	0.740329	153.914	153.944	0.0296	45.9699	45.8396	70.7057	24.8661	11.9372	-854.315	1.00913	-71.3971	0.433536
7	USV	TRUE	0.67746	154.05	154.052	0.0016	73.7398	73.4637	73.8378	0.374065	0.153618	233.791	1.01068	-69.4445	0.609927
8	USV	TRUE	0.955447	154.773	154.8	0.0264	77.3052	74.2262	80.4791	6.25294	3.35711	239.189	1.0052	-68.8936	0.474064
9	USV	TRUE	0.776339	154.953	154.968	0.0152	76.1922	66.7945	82.6955	15.901	4.56926	1015.16	1.0188	-67.6171	0.632687
10	USV	TRUE	0.773436	155.111	155.158	0.0472	80.04	73.1938	83.3842	10.1904	4.37023	9.78428	1.20959	-69.3474	0.498454
11	USV	TRUE	0.847746	155.271	155.301	0.03	52.7438	52.2755	82.8844	30.6089	15.4578	-1205.44	1.09472	-65.2559	0.598076
12	USV	TRUE	0.972092	155.414	155.42	0.0064	72.9053	69.6797	75.303	5.62333	2.48757	880.061	1.00765	-67.88	0.699305
13	USV	TRUE	0.601399	156.485	156.486	0.0016	72.018	71.6172	72.2407	0.623441	0.249933	389.651	1.00816	-73.5912	0.502006
14	USV	TRUE	0.766896	157.345	157.347	0.0028	83.2851	81.3628	83.8714	2.50861	0.922937	899.466	1.05834	-72.9304	0.594338
15	USV	TRUE	0.743554	157.432	157.437	0.0048	84.8707	84.5609	85.138	0.577125	0.232837	96.0386	1.01865	-68.4938	0.630395
16	USV	TRUE	0.820896	157.523	157.538	0.0148	74.9963	71.9941	75.1623	3.1682	1.19323	196.733	1.09443	-69.3204	0.495073
17	USV	TRUE	0.628593	157.691	157.693	0.002	80.4938	79.9283	81.9678	2.03954	0.732676	923.075	1.05443	-77.0556	0.522768
18	USV	TRUE	0.696684	157.848	157.855	0.0068	56.9184	56.5176	57.2004	0.682817	0.231582	83.5636	1.02713	-68.6137	0.651095
19	USV	TRUE	0.890429	160.178	160.194	0.0164	70.3997	69.9074	80.6185	10.7111	5.30793	-657.957	1.00066	-57.2303	0.759275
20	USV	TRUE	0.878334	160.321	160.333	0.0124	73.0833	71.7087	96.9244	25.2157	11.2929	2138.1	1.00831	-59.3873	0.790484
21	USV	TRUE	0.795442	161.086	161.103	0.0172	64.9113	63.8712	72.1209	8.24967	2.66274	540.564	1.04526	-72.9303	0.540888
22	USV	TRUE	0.970815	161.213	161.229	0.016	71.3634	66.2327	73.2353	7.00257	3.13846	449.144	1.00303	-67.6145	0.649481
23	USV	TRUE	0.71835	161.312	161.314	0.002	72.7678	71.9751	72.9726	0.997506	0.393399	488.574	1.0672	-67.5147	0.694648
24	USV	TRUE	0.639498	161.407	161.409	0.0024	73.8052	73.4712	73.8423	0.371096	0.138851	-139.161	1.01913	-67.4603	0.659069
25	USV	TRUE	0.955119	161.57	161.572	0.0016	72.08	71.8307	72.3294	0.498753	0.197149	311.721	1	-59.9318	0.71168
26	USV	TRUE	0.994787	161.678	161.68	0.0016	75.5953	75.052	76.6729	1.62095	0.652809	1013.09	1.01707	-65.0469	0.636791
27	USV	TRUE	0.849424	161.859	161.864	0.0056	81.9694	75.9605	82.1703	6.20982	2.08714	-999.367	1.15203	-62.9189	0.594821
28	USV	TRUE	0.849486	162.037	162.041	0.0048	75.5214	75.18	75.5511	0.371096	0.137307	75.8504	1.0076	-65.7335	0.659042
29	USV	TRUE	0.979149	162.178	162.179	0.0016	76.0555	75.7616	76.8838	1.12219	0.460853	701.372	1.03705	-61.6038	0.78123
30	USV	TRUE	0.937001	162.313	162.315	0.0016	76.5994	76.5994	76.5994	1.42109e-14	5.0243e-15	7.94411e-12	1	-65.0254	0.709404
31	USV	TRUE	0.961193	163.007	163.033	0.0256	73.7708	72.3621	81.1042	8.74216	3.28224	-160.769	1.29016	-68.4843	0.592861
32	USV	TRUE	0.989856	163.227	163.298	0.0704	83.8944	76.7474	85.3548	8.60745	2.9906	74.033	1.11039	-62.9574	0.716406
33	USV	TRUE	0.806012	163.378	163.386	0.0084	83.4199	83.1011	84.7583	1.65717	0.561833	-194.559	1.02133	-65.6615	0.709858
34	USV	TRUE	0.700066	322.002	322.019	0.0176	72.6901	71.4075	72.7334	1.32596	0.625213	63.6278	1.02265	-77.569	0.459018
