# Supplementary material for: Bazedoxifene reverses sexually dimorphic autistic-like abnormalities in biallelic MDGA1-mutant mice
Source: EMBO Mol Med. 2026 Mar 20;18(4):1358–98. doi: 10.1038/s44321-026-00402-y (PMC13084050; doi:10.1038/s44321-026-00402-y)
Supplement: Supplementary file 17 — Source data Fig. 3 [file 44321_2026_402_MOESM17_ESM.zip › Panel C/Batch2/P3/P3_WT_490.xlsx]

## Sheet: Sheet1
ID	Label	Accepted	Score	Begin Time (s)	End Time (s)	Call Length (s)	Principal Frequency (kHz)	Low Freq (kHz)	High Freq (kHz)	Delta Freq (kHz)	Frequency Standard Deviation (kHz)	Slope (kHz/s)	Sinuosity	Mean Power (dB/Hz)	Tonality
1	USV	TRUE	0.791391	7.94009	7.94329	0.0032	82.6846	81.2893	83.1151	1.82579	0.666832	584.476	1.04883	-72.033	0.534798
2	USV	TRUE	0.692338	13.5292	13.5316	0.0024	73.7273	72.3246	74.2617	1.93712	0.720424	-807.134	1.03531	-63.6197	0.744266
3	USV	TRUE	0.790391	13.814	13.816	0.002	75.3172	73.8388	75.6557	1.81689	0.662989	-569.367	1.42461	-69.584	0.642396
4	USV	TRUE	0.793408	14.024	14.034	0.01	86.0022	82.177	92.8787	10.7017	3.81169	342.835	2.90015	-71.0596	0.529147
5	USV	TRUE	0.639629	14.287	14.2886	0.0016	75.5339	75.5339	75.5339	1.42109e-14	3.76822e-15	7.66965e-12	1	-68.2304	0.653164
6	USV	TRUE	0.91228	14.5378	14.5406	0.0028	73.8236	72.1091	75.4045	3.29533	1.19665	-1219.32	1.00252	-72.5448	0.598954
7	USV	TRUE	0.645465	14.6926	14.6942	0.0016	73.9819	73.029	74.4005	1.37157	0.556377	857.232	1.02519	-61.7531	0.706197
8	USV	TRUE	0.715114	14.7802	14.7894	0.0092	74.0659	73.7534	93.9997	20.2464	8.86859	-2335.06	1.03217	-68.7429	0.512124
9	USV	TRUE	0.790293	14.8786	14.8874	0.0088	74.3783	71.6321	78.3095	6.67732	1.90396	621.519	1.03028	-65.9746	0.654299
10	USV	TRUE	0.93844	15.2208	15.2264	0.0056	81.7944	77.883	82.4624	4.57933	1.26843	568.97	1.30422	-60.0848	0.799136
11	USV	TRUE	0.866182	15.3744	15.382	0.0076	70.9074	68.6923	71.4417	2.74944	0.997233	-349.866	1.00924	-71.9682	0.448471
12	USV	TRUE	0.851004	15.4996	15.5112	0.0116	75.6442	75.2545	76.2222	0.967686	0.405931	52.4428	1.03707	-69.3213	0.588056
13	USV	TRUE	0.777198	15.9184	15.9204	0.002	83.1841	82.6319	83.2375	0.605629	0.228506	-227.747	1.09972	-68.6374	0.675641
14	USV	TRUE	0.75649	16.0168	16.0188	0.002	83.8438	82.6949	84.3069	1.61204	0.651797	842.282	1.05311	-65.6674	0.696861
15	USV	TRUE	0.865485	16.1433	16.1473	0.004	79.2219	74.4645	82.9922	8.52779	3.11511	-2332.34	1.00644	-56.7458	0.862561
16	USV	TRUE	0.687509	16.8313	16.8429	0.0116	94.9299	73.9935	95.7554	21.762	5.8113	1074.28	1.38507	-69.7189	0.550547
17	USV	TRUE	0.796701	17.0181	17.0225	0.0044	74.4116	73.2166	76.1483	2.93166	0.986072	679.781	1.01025	-65.6315	0.726908
18	USV	TRUE	0.674287	17.1163	17.1347	0.0184	89.426	75.9452	90.6979	14.7527	6.05947	829.127	1.02061	-77.4728	0.410028
19	USV	TRUE	0.762204	17.2107	17.2123	0.0016	74.5179	74.2953	74.9187	0.623441	0.249933	389.651	1.00816	-71.2668	0.566978
20	USV	TRUE	0.607759	17.3063	17.3283	0.022	75.8756	75.87	83.9776	8.10759	3.62455	377.901	1.00496	-70.9198	0.427142
21	USV	TRUE	0.711883	17.5443	17.5483	0.004	71.0999	70.9446	73.4543	2.50975	0.975691	660.317	1.03704	-71.6364	0.604283
22	USV	TRUE	0.793977	17.7251	17.7351	0.01	76.4652	75.7837	86.3461	10.5624	4.19568	1140.25	1.0317	-72.6937	0.529652
23	USV	TRUE	0.942331	17.9351	17.9967	0.0616	74.8822	74.8599	76.1376	1.27776	0.639026	20.7751	1.00011	-62.751	0.584426
24	USV	TRUE	0.749006	18.0841	18.0929	0.0088	75.028	74.3006	75.2655	0.96485	0.307664	97.7061	1.02021	-68.228	0.500335
