# Supplementary material for: Bazedoxifene reverses sexually dimorphic autistic-like abnormalities in biallelic MDGA1-mutant mice
Source: EMBO Mol Med. 2026 Mar 20;18(4):1358–98. doi: 10.1038/s44321-026-00402-y (PMC13084050; doi:10.1038/s44321-026-00402-y)
Supplement: Supplementary file 17 — Source data Fig. 3 [file 44321_2026_402_MOESM17_ESM.zip › Panel C/Batch2/P3/P3_WT_491.xlsx]

## Sheet: Sheet1
ID	Label	Accepted	Score	Begin Time (s)	End Time (s)	Call Length (s)	Principal Frequency (kHz)	Low Freq (kHz)	High Freq (kHz)	Delta Freq (kHz)	Frequency Standard Deviation (kHz)	Slope (kHz/s)	Sinuosity	Mean Power (dB/Hz)	Tonality
1	USV	TRUE	0.820101	1.96603	1.97163	0.0056	85.7144	85.1357	86.0031	0.867396	0.320976	108.105	1.08449	-72.7853	0.60448
2	USV	TRUE	0.708354	3.40707	3.89707	0.49	78.6382	45.3362	106.478	61.1416	11.8128	0.16563	40.9881	-89.35	0.1967
3	USV	TRUE	0.633307	3.88807	3.88967	0.0016	83.8935	83.5016	84.9979	1.49626	0.614471	-935.162	1.03875	-64.6662	0.738401
4	USV	TRUE	0.730732	4.0605	4.0765	0.016	85.9902	81.6297	87.159	5.52933	1.96044	-346.2	1.14547	-64.6881	0.642925
5	USV	TRUE	0.90484	7.81817	7.84337	0.0252	85.4978	82.9901	86.3346	3.34445	1.4084	-110.125	1.02099	-63.6652	0.758226
6	USV	TRUE	0.96885	7.90257	7.90617	0.0036	80.6382	80.6085	80.8757	0.267189	0.0806379	-44.5315	1.01162	-63.9335	0.659849
7	USV	TRUE	0.761131	8.01177	8.01937	0.0076	74.1572	71.224	74.7479	3.52393	1.28311	-434.921	1.0304	-73.3528	0.469069
8	USV	TRUE	0.766752	8.48619	8.48779	0.0016	82.1565	81.9071	82.2277	0.320627	0.129065	155.86	1.04572	-70.8073	0.656725
9	USV	TRUE	0.830199	8.75699	8.76219	0.0052	80.7525	80.4577	81.1359	0.678185	0.227873	52.8231	1.05966	-70.0685	0.604771
10	USV	TRUE	0.758342	9.07941	9.08261	0.0032	83.1986	81.3134	83.7329	2.41955	0.800735	-680.343	1.06037	-67.1043	0.671287
11	USV	TRUE	0.621472	9.44501	9.46381	0.0188	70.0057	69.8405	82.6389	12.7984	5.16779	700.237	1.0072	-76.8706	0.453779
12	USV	TRUE	0.914123	9.57061	9.57221	0.0016	81.5473	81.5473	81.5473	1.42109e-14	5.89151e-15	6.16775e-12	1	-66.7772	0.655997
13	USV	TRUE	0.641206	9.94541	9.94821	0.0028	79.9147	74.8678	81.7554	6.88754	2.37303	-2318.47	1.01492	-68.9337	0.66773
14	USV	TRUE	0.855407	10.0334	10.4206	0.3872	82.0834	25.0237	118.213	93.1896	13.2294	-4.76497	15.7276	-92.3248	0.176996
15	USV	TRUE	0.820761	10.231	10.237	0.006	83.0403	75.1645	84.7853	9.62083	4.00673	1676.9	1.00433	-79.6895	0.468759
16	USV	TRUE	0.657574	18.1092	18.1116	0.0024	60.0926	55.4168	60.6121	5.19534	1.94392	1948.25	1.25082	-71.668	0.570828
17	USV	TRUE	0.756299	18.712	18.7136	0.0016	82.2672	81.1628	82.6591	1.49626	0.614471	-935.162	1.03875	-71.5046	0.626529
18	USV	TRUE	0.931452	18.886	18.8984	0.0124	76.5322	67.9954	83.2771	15.2817	6.37681	1309.49	1.01499	-66.3069	0.721458
19	USV	TRUE	0.706619	19.0836	19.0852	0.0016	95.5221	95.4508	95.7714	0.320627	0.129065	-155.86	1.04572	-70.8224	0.553616
20	USV	TRUE	0.813368	19.5468	19.5508	0.004	81.7987	81.3683	82.0363	0.667973	0.198438	37.2783	1.06785	-61.9688	0.726195
21	USV	TRUE	0.730944	19.6504	19.6532	0.0028	77.6457	75.0851	80.8742	5.7891	2.07292	2109.95	1.00174	-76.9925	0.542421
22	USV	TRUE	0.740777	19.9304	19.9656	0.0352	89.3322	82.7402	90.986	8.24581	3.93375	231.69	1.0534	-77.9727	0.450195
23	USV	TRUE	0.68183	20.0945	20.1013	0.0068	74.2541	70.147	75.4139	5.26688	2.47555	850.843	1.02335	-76.4754	0.465174
24	USV	TRUE	0.824879	20.2117	20.2221	0.0104	84.3275	79.7644	84.4922	4.72777	2.17868	470.422	1.01004	-68.9406	0.498714
25	USV	TRUE	0.720061	21.4577	21.4605	0.0028	84.3937	83.4734	85.0468	1.57345	0.556718	-565.48	1.00439	-56.5336	0.855489
26	USV	TRUE	0.842106	50.158	50.16	0.002	82.1739	80.1477	82.7483	2.60064	1.00375	1195.99	1.24253	-69.9106	0.65706
27	USV	TRUE	0.796954	51.6092	51.6112	0.002	82.4716	80.5745	82.8546	2.28001	0.84321	-994.962	1.11363	-70.2917	0.67131
28	USV	TRUE	0.839458	51.8728	51.8772	0.0044	82.2536	80.5828	84.0978	3.51494	1.40163	-796.093	1.02996	-67.9771	0.651701
29	USV	TRUE	0.846591	52.0496	52.0544	0.0048	82.335	79.5662	83.342	3.7758	1.58571	-818.457	1.00434	-68.0186	0.592494
30	USV	TRUE	0.927121	52.212	52.2196	0.0076	76.2031	73.7453	81.3332	7.58786	2.28358	-901.87	1.01705	-68.5831	0.646251
31	USV	TRUE	0.768247	52.2624	52.4	0.1376	66.0292	34.9908	93.995	59.0043	11.0636	-37.1963	10.0733	-88.6257	0.203133
32	USV	TRUE	0.630928	52.552	52.5544	0.0024	67.3284	66.5936	69.1987	2.60509	0.967188	-1085.46	1.03226	-71.4001	0.551456
33	USV	TRUE	0.934687	52.6488	52.6508	0.002	81.7931	80.8579	82.0692	1.21126	0.461859	-581.455	1.05019	-65.6393	0.731864
