# Supplementary material for: Bazedoxifene reverses sexually dimorphic autistic-like abnormalities in biallelic MDGA1-mutant mice
Source: EMBO Mol Med. 2026 Mar 20;18(4):1358–98. doi: 10.1038/s44321-026-00402-y (PMC13084050; doi:10.1038/s44321-026-00402-y)
Supplement: Supplementary file 17 — Source data Fig. 3 [file 44321_2026_402_MOESM17_ESM.zip › Panel C/Batch2/P3/P3_WT_492.xlsx]

## Sheet: Sheet1
ID	Label	Accepted	Score	Begin Time (s)	End Time (s)	Call Length (s)	Principal Frequency (kHz)	Low Freq (kHz)	High Freq (kHz)	Delta Freq (kHz)	Frequency Standard Deviation (kHz)	Slope (kHz/s)	Sinuosity	Mean Power (dB/Hz)	Tonality
1	USV	TRUE	0.626981	1.95968	1.96208	0.0024	90.0215	89.2867	90.8898	1.60314	0.577862	-667.973	1.0011	-67.7755	0.679546
2	USV	TRUE	0.652009	2.38016	2.38416	0.004	87.5619	84.6525	90.4193	5.76683	1.8625	1401.06	1.00986	-76.2941	0.541371
3	USV	TRUE	0.831846	2.81256	2.82856	0.016	90.8574	89.2959	97.5479	8.25195	3.41528	361.738	1.27922	-71.8472	0.596062
4	USV	TRUE	0.608352	2.97576	2.97856	0.0028	85.0551	83.541	87.2371	3.69612	1.36584	1383.66	1.00996	-72.4603	0.653594
5	USV	TRUE	0.705903	4.92272	4.92552	0.0028	81.2486	79.9201	82.5771	2.65705	0.896671	913.603	1.0033	-76.6791	0.54402
6	USV	TRUE	0.93672	5.20979	5.56479	0.355	91.3782	81.5057	108.57	27.0643	10.9004	-64.9975	1.05253	-75.2333	0.437221
7	USV	TRUE	0.600166	6.48487	6.52647	0.0416	32.223	29.2913	40.8324	11.5411	3.22749	12.1595	3.7018	-94.74	0.172946
8	USV	TRUE	0.694692	7.75575	7.75855	0.0028	98.8157	92.4329	100.523	8.08989	2.9172	-2811.49	1.02598	-73.2295	0.590823
9	USV	TRUE	0.834688	7.85895	7.91335	0.0544	79.5208	78.5188	81.5098	2.99102	0.723033	-40.4045	1.02267	-62.6961	0.735405
10	USV	TRUE	0.790387	8.03895	8.04095	0.002	87.3169	86.8538	88.4658	1.61204	0.651797	842.282	1.05311	-62.8573	0.769298
11	USV	TRUE	0.614641	8.12743	8.12983	0.0024	81.4285	80.1594	81.8293	1.66993	0.627756	-695.805	1.04626	-66.6133	0.744068
12	USV	TRUE	0.641512	8.23303	8.23583	0.0028	84.5415	81.6099	86.1373	4.52737	1.64618	-1655.8	1.01361	-71.1097	0.651218
13	USV	TRUE	0.655096	8.38463	8.39903	0.0144	81.9452	76.6184	91.7258	15.1075	6.19557	963.134	1.02221	-80.8889	0.414578
14	USV	TRUE	0.740205	8.48303	8.48623	0.0032	92.9176	91.5975	93.0353	1.43785	0.582879	460.12	1.05186	-76.5451	0.452434
15	USV	TRUE	0.960711	8.76143	8.76303	0.0016	89.3385	89.0179	90.0154	0.997506	0.403004	-623.441	1.0194	-71.4787	0.658784
16	USV	TRUE	0.664589	8.93583	8.94023	0.0044	84.1903	83.2562	84.5289	1.27269	0.410335	257.055	1.02317	-72.1145	0.532217
17	USV	TRUE	0.628954	9.09943	9.10303	0.0036	82.9318	81.8451	83.591	1.74595	0.658871	-450.098	1.07306	-74.1068	0.542203
18	USV	TRUE	0.713281	9.37191	9.37751	0.0056	76.6815	71.6042	77.2163	5.61208	2.44303	1150.74	1.18655	-74.032	0.514171
19	USV	TRUE	0.819375	14.1115	14.1139	0.0024	98.3915	98.3915	98.3915	1.42109e-14	7.10543e-15	-2.83496e-12	1	-65.9576	0.634355
20	USV	TRUE	0.965787	14.2567	14.2663	0.0096	61.0233	59.2865	79.1245	19.838	7.83293	-2101.4	1.02695	-64.3228	0.662513
21	USV	TRUE	0.75993	14.3459	14.3475	0.0016	74.7663	74.1874	74.8554	0.667973	0.276311	-389.651	1.07279	-63.7595	0.749469
22	USV	TRUE	0.72679	14.4187	14.4211	0.0024	70.5563	68.9532	72.4935	3.54026	1.27653	1475.11	1.001	-78.2204	0.479946
23	USV	TRUE	0.715117	14.5287	14.5311	0.0024	73.5472	72.6788	74.282	1.60314	0.577862	667.973	1.0011	-72.3523	0.496136
24	USV	TRUE	0.941567	14.6475	14.6495	0.002	76.5994	76.5994	76.5994	1.42109e-14	4.76647e-15	-2.48638e-12	1	-63.8146	0.720633
25	USV	TRUE	0.767184	14.7835	14.7967	0.0132	80.169	77.1186	80.7643	3.64575	1.15021	-162.98	1.10612	-66.8084	0.71609
26	USV	TRUE	0.886494	15.1564	15.2288	0.0724	65.3415	60.185	77.6113	17.4262	6.2753	-83.9497	1.34358	-70.8305	0.49612
27	USV	TRUE	0.71747	15.4056	15.4228	0.0172	91.1108	58.8987	97.5678	38.6692	13.7668	-2268.19	1.02683	-75.8063	0.536039
28	USV	TRUE	0.797341	15.57	15.5876	0.0176	82.8565	82.4363	85.4311	2.99482	1.25909	164.801	1.00244	-74.0821	0.485654
29	USV	TRUE	0.68519	15.8276	15.8508	0.0232	98.8923	83.7548	99.6792	15.9244	8.26606	666.225	1.05006	-76.2462	0.489106
30	USV	TRUE	0.924142	15.9692	15.974	0.0048	81.6792	80.8035	83.7128	2.90939	0.900828	-559.906	1.02977	-64.8252	0.707915
31	USV	TRUE	0.770404	16.1789	16.1865	0.0076	64.8409	63.8461	66.1098	2.26369	0.642401	-270.914	1.01125	-68.4818	0.647443
32	USV	TRUE	0.642469	16.2273	16.2721	0.0448	48.7193	34.5731	61.4257	26.8525	5.2565	142.925	5.41689	-93.1929	0.172693
33	USV	TRUE	0.832522	16.5201	16.5225	0.0024	62.0824	60.6797	63.4183	2.73869	0.986138	-1141.12	1.00008	-55.4582	0.806255
34	USV	TRUE	0.870695	16.6081	16.6341	0.026	95.7917	82.0218	101.6	19.5784	6.00853	-471.507	1.54954	-64.6282	0.786016
35	USV	TRUE	0.755772	16.7317	16.7349	0.0032	97.5786	89.6817	101.95	12.2684	3.95304	-3548.61	1.00508	-61.8963	0.699728
36	USV	TRUE	0.945313	16.8081	16.8109	0.0028	84.4976	83.4437	88.3644	4.92073	1.81704	-1735.32	1.1306	-70.2058	0.665364
37	USV	TRUE	0.975403	16.8901	16.8929	0.0028	86.2254	85.4609	88.8602	3.39924	1.24244	-1206.95	1.05434	-65.9234	0.76083
38	USV	TRUE	0.699032	22.6937	22.7025	0.0088	82.4134	81.5966	90.5468	8.9501	3.75653	1016.84	1	-77.2558	0.461937
39	USV	TRUE	0.813357	23.3222	23.3262	0.004	77.5706	72.4701	78.4034	5.93337	2.4195	1521.38	1.00303	-73.2976	0.582491
40	USV	TRUE	0.619437	25.0603	25.0619	0.0016	81.2585	80.9824	81.3565	0.374065	0.153618	233.791	1.01068	-73.7294	0.493039
41	USV	TRUE	0.682989	25.1492	25.1972	0.048	101.07	89.8479	109.457	19.6087	4.7252	56.0167	3.0262	-89.1594	0.222381
42	USV	TRUE	0.795988	31.166	31.1692	0.0032	69.6556	66.1896	70.0045	3.81487	1.32215	1017.42	1.17008	-62.2188	0.664669
43	USV	TRUE	0.680298	31.2436	31.248	0.0044	69.2485	68.6028	69.8942	1.29141	0.432699	299.731	1.00145	-72.064	0.560192
44	USV	TRUE	0.944157	33.449	33.451	0.002	69.39	69.0872	69.488	0.400784	0.153333	-176.854	1.03234	-67.2672	0.581841
45	USV	TRUE	0.909537	40.4375	40.4431	0.0056	93.525	91.3187	94.5082	3.18949	1.31192	629.05	1.03898	-68.999	0.642235
46	USV	TRUE	0.988115	40.5295	40.5535	0.024	83.7061	83.3721	90.2859	6.91383	2.68867	272.164	1.03331	-68.4367	0.659577
47	USV	TRUE	0.946377	40.6475	40.6499	0.0024	94.8075	94.2731	94.9262	0.653129	0.237269	-222.658	1.06785	-66.4129	0.670208
48	USV	TRUE	0.699812	40.8407	40.8423	0.0016	95.6665	95.2925	97.9109	2.61845	1.06168	-1402.74	1.3014	-76.7519	0.556848
49	USV	TRUE	0.775039	41.0311	41.0647	0.0336	98.7312	89.1221	99.6432	10.5211	3.35311	300.843	1.0732	-79.0173	0.440638
50	USV	TRUE	0.869207	41.502	41.504	0.002	71.2623	70.4696	72.3399	1.87032	0.819438	1001.32	1.2661	-69.9699	0.538628
51	USV	TRUE	0.782941	78.3625	78.3649	0.0024	66.922	66.7216	67.6568	0.935162	0.336697	306.154	1.13181	-73.1033	0.504468
52	USV	TRUE	0.822906	78.5801	78.5821	0.002	77.9789	77.9789	77.9789	2.84217e-14	1.31018e-14	-1.19756e-11	1	-67.678	0.505793
53	USV	TRUE	0.835625	78.7237	78.7525	0.0288	80.6489	66.074	95.1691	29.095	15.2032	1058.74	1.02942	-66.2819	0.5461
54	USV	TRUE	0.811873	78.8353	78.8477	0.0124	72.967	70.2669	74.0595	3.79259	1.20928	236.459	1.08716	-65.9892	0.592765
55	USV	TRUE	0.645382	85.707	85.7094	0.0024	71.7375	71.2031	72.6059	1.40274	0.509795	584.476	1.00854	-77.5285	0.46768
56	USV	TRUE	0.925633	86.6147	86.6567	0.042	72.1372	61.121	77.4588	16.3378	5.2818	235.629	1.36302	-75.6792	0.492451
57	USV	TRUE	0.864518	86.8699	86.9095	0.0396	76.0656	71.2191	87.1538	15.9347	4.45991	-241.072	1.13823	-64.7525	0.71624
58	USV	TRUE	0.897373	89.2925	89.3541	0.0616	69.047	64.4742	70.0884	5.61421	2.11747	77.0914	1.01691	-69.1046	0.607629
59	USV	TRUE	0.824305	89.4797	89.4817	0.002	85.6506	85.3746	85.6774	0.302814	0.114253	-113.873	1.03232	-71.3824	0.604523
60	USV	TRUE	0.822467	89.5953	89.6045	0.0092	75.8102	71.0197	80.8581	9.83835	5.06781	-1097.78	1.00326	-71.3479	0.628595
61	USV	TRUE	0.649434	111.764	111.77	0.006	73.1019	70.6423	83.1372	12.4949	5.58864	2242.45	1.0047	-71.3671	0.647479
62	USV	TRUE	0.786355	111.867	111.87	0.0024	71.0887	70.9922	71.6231	0.630863	0.237269	250.49	1.03271	-69.9059	0.601235
63	USV	TRUE	0.638722	335.667	335.678	0.0108	72.2875	72.0224	72.4237	0.401263	0.110927	11.1977	1.00687	-76.5601	0.412138
64	USV	TRUE	0.944959	335.981	336.027	0.046	81.2547	78.8641	95.5722	16.7081	5.66869	353.48	1.03156	-67.2888	0.604627
65	USV	TRUE	0.686473	336.117	336.154	0.0364	81.1669	78.3396	96.4717	18.1321	5.7529	454.877	1.02382	-76.9085	0.503133
66	USV	TRUE	0.607906	343.806	343.807	0.0016	71.8043	71.5816	72.205	0.623441	0.249933	-389.651	1.00816	-72.3026	0.635011
67	USV	TRUE	0.967132	451.679	451.683	0.004	69.2745	68.6437	70.1429	1.49923	0.561009	418.495	1.01548	-66.0066	0.716965
