# Supplementary material for: Bazedoxifene reverses sexually dimorphic autistic-like abnormalities in biallelic MDGA1-mutant mice
Source: EMBO Mol Med. 2026 Mar 20;18(4):1358–98. doi: 10.1038/s44321-026-00402-y (PMC13084050; doi:10.1038/s44321-026-00402-y)
Supplement: Supplementary file 17 — Source data Fig. 3 [file 44321_2026_402_MOESM17_ESM.zip › Panel C/Batch2/P3/P3_WT_493.xlsx]

## Sheet: Sheet1
ID	Label	Accepted	Score	Begin Time (s)	End Time (s)	Call Length (s)	Principal Frequency (kHz)	Low Freq (kHz)	High Freq (kHz)	Delta Freq (kHz)	Frequency Standard Deviation (kHz)	Slope (kHz/s)	Sinuosity	Mean Power (dB/Hz)	Tonality
1	USV	TRUE	0.644979	15.6507	15.6527	0.002	73.2872	73.0111	73.314	0.302814	0.114253	113.873	1.03232	-72.3221	0.57868
2	USV	TRUE	0.872442	15.7471	15.7511	0.004	80.5142	75.7642	82.7111	6.94692	2.36084	1733.19	1.04575	-76.6131	0.559072
3	USV	TRUE	0.885118	15.8343	15.8423	0.008	70.9946	68.0016	74.9202	6.91862	2.48614	842.908	1.051	-74.1429	0.59628
4	USV	TRUE	0.654431	16.0119	16.0155	0.0036	75.3888	74.6466	78.5654	3.91877	1.40718	-1101.82	1.06323	-70.3002	0.609998
5	USV	TRUE	0.69119	16.1914	16.2126	0.0212	82.4276	81.8551	111.372	29.5166	15.787	1398.5	1.00156	-73.9511	0.507094
6	USV	TRUE	0.833219	16.4346	16.4362	0.0016	82.3663	81.6894	82.687	0.997506	0.403004	623.441	1.0194	-72.1368	0.58125
7	USV	TRUE	0.69963	16.6622	16.6658	0.0036	70.8833	68.8126	71.7145	2.90197	1.09866	872.188	1.09332	-71.8739	0.554886
8	USV	TRUE	0.730728	17.0162	17.0182	0.002	74.6003	74.3108	74.9164	0.605629	0.218335	290.727	1.00254	-76.0327	0.455419
9	USV	TRUE	0.778344	18.0054	18.009	0.0036	71.1795	70.5527	71.6858	1.13306	0.417293	220.844	1.13017	-78.0963	0.418601
10	USV	TRUE	0.89906	18.1082	18.1146	0.0064	72.435	68.9467	75.196	6.24926	1.97932	977.811	1.00396	-65.28	0.712323
11	USV	TRUE	0.649632	18.4062	18.4082	0.002	70.4303	69.0052	71.499	2.49377	0.936758	-1246.88	1.00332	-51.1384	0.859179
12	USV	TRUE	0.808754	18.5882	18.6274	0.0392	78.2658	64.9549	82.2734	17.3184	6.55257	-441.103	1.01883	-61.3577	0.70384
13	USV	TRUE	0.638267	18.7022	18.7042	0.002	80.9086	79.537	81.9239	2.38689	0.84863	1120.92	1.01332	-71.4874	0.620251
14	USV	TRUE	0.974853	19.3873	19.3913	0.004	70.6665	69.4328	70.7239	1.2911	0.467853	304.944	1.05699	-65.7032	0.632915
15	USV	TRUE	0.948624	19.5121	19.5197	0.0076	71.4925	68.0066	71.6459	3.63931	1.67938	523.867	1.03717	-69.2459	0.606241
16	USV	TRUE	0.643725	19.8973	19.9013	0.004	72.7351	71.8718	74.9455	3.07363	0.998333	704.623	1.03584	-70.3425	0.637164
17	USV	TRUE	0.686637	20.8929	20.8953	0.0024	84.5653	84.0309	84.6618	0.630863	0.237269	250.49	1.03271	-71.6691	0.502807
18	USV	TRUE	0.617258	21.9893	21.9997	0.0104	69.5365	69.22	69.8631	0.643013	0.206727	54.4551	1.01388	-71.0025	0.49228
19	USV	TRUE	0.761346	22.296	22.2984	0.0024	82.7404	82.0724	83.208	1.13555	0.410963	-473.147	1.00398	-74.5962	0.537465
20	USV	TRUE	0.691059	29.409	29.413	0.004	74.4627	73.1153	75.1001	1.98479	0.782642	507.566	1.00159	-74.6688	0.510587
21	USV	TRUE	0.745014	29.505	29.507	0.002	72.7707	72.5747	73.3763	0.801568	0.306667	-353.708	1.10504	-74.7932	0.575262
