# Supplementary material for: Bazedoxifene reverses sexually dimorphic autistic-like abnormalities in biallelic MDGA1-mutant mice
Source: EMBO Mol Med. 2026 Mar 20;18(4):1358–98. doi: 10.1038/s44321-026-00402-y (PMC13084050; doi:10.1038/s44321-026-00402-y)
Supplement: Supplementary file 17 — Source data Fig. 3 [file 44321_2026_402_MOESM17_ESM.zip › Panel C/Batch2/P3/P3_WT_495.xlsx]

## Sheet: Sheet1
ID	Label	Accepted	Score	Begin Time (s)	End Time (s)	Call Length (s)	Principal Frequency (kHz)	Low Freq (kHz)	High Freq (kHz)	Delta Freq (kHz)	Frequency Standard Deviation (kHz)	Slope (kHz/s)	Sinuosity	Mean Power (dB/Hz)	Tonality
1	USV	TRUE	0.85313	18.5673	18.5693	0.002	110.144	109.48	110.78	1.30032	0.516087	-686.422	1.00807	-71.2447	0.617193
2	USV	TRUE	0.813465	18.7389	18.7425	0.0036	102.112	101.794	103.942	2.14794	0.745425	601.057	1.02603	-75.0315	0.511712
3	USV	TRUE	0.693736	18.8557	18.8585	0.0028	111.079	106.671	114.018	7.3477	2.63168	-2666.59	1.00339	-74.5361	0.502975
4	USV	TRUE	0.87855	19.2511	19.2531	0.002	105.317	104.119	105.606	1.48735	0.563474	-695.328	1.06692	-71.088	0.58244
5	USV	TRUE	0.614023	19.3251	19.3315	0.0064	91.6644	89.1446	98.2796	9.135	4.00171	1484.1	1.00705	-78.2022	0.47118
6	USV	TRUE	0.657846	20.0111	20.0155	0.0044	88.1569	86.5639	89.3565	2.79253	0.955535	358.173	1.52628	-80.3072	0.438225
7	USV	TRUE	0.703157	20.1013	20.1033	0.002	83.4558	81.63	85.5844	3.9544	1.60176	2122.25	1.00734	-79.973	0.491548
8	USV	TRUE	0.786931	20.5989	20.6021	0.0032	87.5731	86.2594	89.436	3.17658	1.08476	986.497	1.00364	-74.0894	0.562389
9	USV	TRUE	0.761347	20.8197	20.8217	0.002	82.9141	80.5985	83.1368	2.5383	0.973548	1087.84	1.16423	-76.2472	0.540149
10	USV	TRUE	0.633911	21.1407	21.1563	0.0156	92.5462	92.2166	93.6676	1.45098	0.606915	83.829	1.00351	-76.9184	0.493212
11	USV	TRUE	0.800209	22.2773	22.2889	0.0116	73.6919	71.8438	74.6653	2.82142	0.863174	-222.95	1.01765	-51.6008	0.788409
12	USV	TRUE	0.890767	22.3609	22.3681	0.0072	73.7662	70.5006	77.8928	7.39223	2.13234	942.226	1.01048	-55.2994	0.864087
13	USV	TRUE	0.726292	22.5209	22.5237	0.0028	85.9517	83.7697	89.6033	5.83363	2.04266	2062.23	1.00467	-73.3904	0.602527
14	USV	TRUE	0.968503	22.6057	22.6153	0.0096	81.4729	79.135	84.6866	5.5516	1.85117	600.282	1.10532	-62.8312	0.783549
15	USV	TRUE	0.786918	22.8677	22.8761	0.0084	72.7787	72.4584	72.7837	0.325349	0.160019	40.3679	1.00019	-61.2899	0.578496
16	USV	TRUE	0.618174	23.0887	23.0919	0.0032	95.0937	87.8128	100.63	12.8177	3.93044	-3523.87	1.00724	-79.2697	0.411634
17	USV	TRUE	0.835881	23.1923	23.1951	0.0028	113.926	112.464	114.853	2.38986	0.894703	-903	1.01975	-69.273	0.673902
18	USV	TRUE	0.67751	23.2719	23.2739	0.002	95.0255	93.4268	95.9384	2.51158	0.962086	1267.88	1.01383	-66.2317	0.662578
19	USV	TRUE	0.931803	23.5267	23.5415	0.0148	106.208	94.1276	106.624	12.4962	4.44042	898.88	1.03373	-73.2542	0.555748
20	USV	TRUE	0.942909	23.6279	23.6347	0.0068	99.8458	98.6484	109.678	11.0297	4.7243	1693.85	1.01311	-70.093	0.675072
21	USV	TRUE	0.643013	24.8181	24.8449	0.0268	98.7436	67.5236	99.1186	31.5949	16.9003	1176.85	1.02008	-73.2007	0.43741
22	USV	TRUE	0.883949	24.9093	24.9413	0.032	88.9424	86.4491	107.411	20.9623	8.45034	626.947	1.01793	-77.7605	0.436876
23	USV	TRUE	0.761711	25.6015	25.6063	0.0048	113.509	111.104	113.642	2.5383	0.758582	-368.547	1.17895	-69.2881	0.589882
24	USV	TRUE	0.731599	26.1825	26.2105	0.028	69.0612	66.7174	70.4421	3.72475	1.46226	-99.9376	1.01952	-70.2297	0.531857
25	USV	TRUE	0.652502	26.2921	26.3025	0.0104	82.3862	81.9882	90.8936	8.90541	4.64045	862.752	1.0029	-76.9271	0.437877
26	USV	TRUE	0.64533	26.3977	26.3993	0.0016	72.9676	71.6584	73.1546	1.49626	0.615599	857.232	1.163	-74.8275	0.496796
27	USV	TRUE	0.794101	26.5093	26.5437	0.0344	89.5167	87.651	106.324	18.6729	8.93754	591.877	1.12329	-73.4083	0.460747
28	USV	TRUE	0.777194	26.6585	26.6621	0.0036	94.4263	87.3139	97.3859	10.0719	4.62988	-2760.95	1.00141	-76.9229	0.474178
29	USV	TRUE	0.650657	27.0727	27.0819	0.0092	80.772	74.7441	82.1669	7.42285	2.54473	813.184	1.06296	-72.9616	0.497543
30	USV	TRUE	0.648699	27.1683	27.1699	0.0016	85.804	85.0291	86.4007	1.37157	0.543759	857.232	1.00263	-72.3563	0.593723
31	USV	TRUE	0.882637	27.2915	27.2939	0.0024	111.533	108.126	113.871	5.74457	2.08018	-2393.57	1.00207	-71.5037	0.596134
32	USV	TRUE	0.859782	27.3851	27.3887	0.0036	84.6352	84.4942	85.1439	0.649755	0.221207	-49.1503	1.10453	-64.6158	0.703021
33	USV	TRUE	0.931663	30.1502	30.1522	0.002	81.1466	80.6968	81.5963	0.899537	0.320169	-425.594	1.00633	-59.3001	0.702992
34	USV	TRUE	0.960693	30.2806	30.2838	0.0032	81.67	78.5751	82.3825	3.80745	1.14551	587.569	1.58621	-61.5299	0.702972
35	USV	TRUE	0.652375	31.1372	31.1424	0.0052	77.5211	77.1533	82.4512	5.29785	1.77967	1045.17	1.05738	-76.3545	0.483631
36	USV	TRUE	0.958461	31.3204	31.322	0.0016	64.6382	64.0593	64.7273	0.667973	0.276311	-389.651	1.07279	-60.8289	0.705216
37	USV	TRUE	0.664096	31.394	31.3976	0.0036	85.293	84.9516	85.5379	0.586332	0.160934	120.325	1.01683	-68.304	0.556607
38	USV	TRUE	0.956045	31.4564	31.4612	0.0048	71.7129	71.2231	72.4254	1.20235	0.377242	241.11	1.00439	-59.3663	0.726973
39	USV	TRUE	0.924774	31.7528	31.7556	0.0028	70.6823	70.2596	71.1779	0.918271	0.368798	-319.486	1.00138	-54.0397	0.692862
40	USV	TRUE	0.629299	32.4862	32.4906	0.0044	81.7024	81.4222	81.9191	0.49694	0.163794	12.6778	1.05507	-75.4622	0.449606
41	USV	TRUE	0.884942	32.6114	32.6146	0.0032	69.6898	68.8808	70.3503	1.46954	0.514149	-468.509	1.00177	-58.8469	0.80631
42	USV	TRUE	0.63569	33.472	33.4736	0.0016	89.8045	89.0653	91.4344	2.36908	0.959342	1480.67	1.01779	-74.9914	0.540491
43	USV	TRUE	0.715666	38.2886	38.2906	0.002	74.4689	73.4624	75.1457	1.68329	0.706647	926.256	1.0377	-65.9783	0.680807
44	USV	TRUE	0.981886	38.3834	38.401	0.0176	81.6205	78.7602	91.3704	12.6102	5.73992	691.602	1.01383	-71.7905	0.53657
45	USV	TRUE	0.917945	38.8106	38.8126	0.002	76.7035	75.372	77.7321	2.36017	0.989641	-1300.96	1.02775	-62.3141	0.793443
