# Supplementary material for: Bazedoxifene reverses sexually dimorphic autistic-like abnormalities in biallelic MDGA1-mutant mice
Source: EMBO Mol Med. 2026 Mar 20;18(4):1358–98. doi: 10.1038/s44321-026-00402-y (PMC13084050; doi:10.1038/s44321-026-00402-y)
Supplement: Supplementary file 17 — Source data Fig. 3 [file 44321_2026_402_MOESM17_ESM.zip › Panel C/Batch2/P3/P3_WT_496.xlsx]

## Sheet: Sheet1
ID	Label	Accepted	Score	Begin Time (s)	End Time (s)	Call Length (s)	Principal Frequency (kHz)	Low Freq (kHz)	High Freq (kHz)	Delta Freq (kHz)	Frequency Standard Deviation (kHz)	Slope (kHz/s)	Sinuosity	Mean Power (dB/Hz)	Tonality
1	USV	TRUE	0.625201	25.3763	25.3875	0.0112	91.1161	90.7265	97.3618	6.63537	2.21575	600.598	1.09571	-75.4776	0.448712
2	USV	TRUE	0.626825	26.1068	26.1484	0.0416	40.9808	30.0706	50.1395	20.0689	5.25371	-141.777	6.72143	-93.6271	0.158691
3	USV	TRUE	0.669424	27.4765	27.4785	0.002	79.3455	76.1748	80.4766	4.30175	1.53161	1897.04	1.05832	-75.2437	0.553982
4	USV	TRUE	0.616476	27.5801	27.5821	0.002	82.9513	81.8247	84.737	2.91236	1.15813	1528.7	1.01578	-74.6416	0.595128
5	USV	TRUE	0.641736	28.1369	28.1405	0.0036	78.5432	77.3854	79.4412	2.05587	0.689251	73.3196	1.73825	-63.0052	0.665965
6	USV	TRUE	0.626017	28.2266	28.2302	0.0036	89.5764	86.3769	92.0245	5.6476	2.13613	1495.76	1.03673	-77.6471	0.481923
7	USV	TRUE	0.77641	28.5006	28.5026	0.002	82.5108	82.0476	83.6597	1.61204	0.651797	842.282	1.05311	-68.2803	0.710447
8	USV	TRUE	0.652097	30.0975	30.0991	0.0016	113.884	112.976	116.218	3.2419	1.32409	-2026.18	1.01874	-81.3597	0.446386
9	USV	TRUE	0.653168	30.2999	30.3023	0.0024	82.4717	81.5872	82.8464	1.25917	0.495827	325.678	1.31767	-70.6656	0.529379
10	USV	TRUE	0.697982	31.3004	31.31	0.0096	81.4415	80.5431	82.235	1.69182	0.859316	177.202	1.00502	-78.9068	0.395725
11	USV	TRUE	0.631134	32.0861	32.0929	0.0068	73.4909	71.2382	74.5604	3.32216	1.15403	445.107	1.01618	-77.2484	0.46499
12	USV	TRUE	0.879885	33.6738	33.9588	0.285	81.2187	79.9238	82.7881	2.86438	1.23846	-6.50738	1.23531	-67.346	0.539529
13	USV	TRUE	0.676305	33.4034	33.405	0.0016	90.0395	88.7125	90.8322	2.1197	0.847153	1324.81	1.00811	-66.8918	0.727653
14	USV	TRUE	0.682288	33.5854	33.587	0.0016	102.571	102.295	102.669	0.374065	0.153618	233.791	1.01068	-66.9343	0.674899
15	USV	TRUE	0.670507	33.9514	33.9586	0.0072	86.1063	71.4117	86.4198	15.0081	7.73712	-2126.75	1.01322	-57.8504	0.8382
16	USV	TRUE	0.847767	34.4567	34.4615	0.0048	71.8066	70.4163	76.2489	5.8326	1.93789	-1218.25	1.00011	-71.3254	0.601233
17	USV	TRUE	0.760683	34.5455	34.5555	0.01	78.1829	70.8436	83.7511	12.9075	4.11889	1267.87	1.01206	-71.1598	0.594359
18	USV	TRUE	0.910944	34.6559	34.6579	0.002	89.1056	89.1056	89.1056	1.42109e-14	3.8918e-15	-5.07531e-13	1	-60.3824	0.766218
19	USV	TRUE	0.760286	35.966	35.9828	0.0168	78.7123	73.8375	83.5323	9.69473	4.97573	617.582	1.04041	-77.1163	0.454612
20	USV	TRUE	0.829456	36.3617	36.3633	0.0016	82.6091	81.95	84.6931	2.74314	1.13437	1714.46	1.03545	-73.9733	0.572848
21	USV	TRUE	0.713054	36.6361	36.6629	0.0268	68.1183	68.0887	72.6004	4.51178	1.75485	173.88	1.01134	-75.1329	0.451476
22	USV	TRUE	0.7208	38.5919	38.5955	0.0036	109.724	109.542	109.92	0.378518	0.127634	-14.8438	1.03856	-74.509	0.450232
23	USV	TRUE	0.850686	38.6847	38.6863	0.0016	74.2627	73.3365	74.8327	1.49626	0.597287	935.162	1.00886	-66.513	0.708675
24	USV	TRUE	0.91743	38.8119	38.8135	0.0016	75.5026	74.3715	75.7431	1.37157	0.580791	-857.232	1.07696	-57.3704	0.856541
25	USV	TRUE	0.844341	38.8923	38.8979	0.0056	83.4958	82.479	83.8372	1.35821	0.439928	175.74	1.10679	-62.9332	0.733657
26	USV	TRUE	0.645193	39.116	39.12	0.004	73.9848	73.7297	86.5867	12.857	6.34373	3318.15	1.02884	-75.8128	0.482125
27	USV	TRUE	0.76072	39.2304	39.2328	0.0024	73.0534	71.1162	74.3225	3.20627	1.16271	1335.95	1.0056	-65.6781	0.679342
28	USV	TRUE	0.797315	39.3164	39.338	0.0216	74.9354	73.0665	82.1086	9.04209	3.90136	-351.934	1.16337	-76.6172	0.519751
29	USV	TRUE	0.771828	39.458	39.4596	0.0016	69.8334	69.8334	69.8334	1.42109e-14	6.64652e-15	9.93014e-12	1	-63.4597	0.67703
30	USV	TRUE	0.711983	39.8216	39.8236	0.002	74.8055	73.7813	75.5002	1.71892	0.7433	968.243	1.05345	-72.919	0.626775
31	USV	TRUE	0.602977	39.9156	39.9172	0.0016	73.3394	72.7159	73.9628	1.24688	0.492874	779.302	1	-67.4422	0.688475
32	USV	TRUE	0.810767	40.1933	40.1965	0.0032	81.0129	79.4766	82.3414	2.86486	0.923459	838.059	1.02065	-69.0311	0.660489
33	USV	TRUE	0.753769	40.4941	40.5033	0.0092	98.5559	81.4161	99.4421	18.0261	7.0896	2028.07	1.0111	-72.9206	0.584327
34	USV	TRUE	0.675841	40.7877	40.7913	0.0036	84.4678	83.7998	84.7201	0.920318	0.314013	215.461	1.0694	-63.1395	0.646327
35	USV	TRUE	0.919518	40.9009	40.9029	0.002	73.1329	72.0909	73.2665	1.17563	0.457961	-539.468	1.09728	-62.322	0.793538
36	USV	TRUE	0.767549	40.9873	41.0057	0.0184	75.421	75.4132	83.2101	7.79698	3.48514	-436.433	1.00735	-66.9877	0.652893
37	USV	TRUE	0.886775	41.1026	41.1062	0.0036	79.7385	79.0854	81.9354	2.85002	1.03704	823.383	1.05287	-65.9246	0.703403
38	USV	TRUE	0.934551	41.3004	41.5404	0.24	81.8456	80.9513	82.8351	1.88381	0.759363	-2.36527	1.51178	-67.444	0.496112
39	USV	TRUE	0.616683	41.1926	41.197	0.0044	85.8978	84.0159	87.7796	3.76373	1.72968	863.074	1.00015	-72.6125	0.574122
40	USV	TRUE	0.780821	41.301	41.3042	0.0032	81.7824	81.5375	82.4652	0.92774	0.341308	298.423	1.02399	-59.5862	0.790112
41	USV	TRUE	0.655957	41.5342	41.5366	0.0024	81.9484	80.8129	83.5516	2.73869	0.99082	1141.12	1.00421	-64.9888	0.752936
42	USV	TRUE	0.621067	41.641	41.643	0.002	112.833	112.557	112.859	0.302814	0.114253	113.873	1.03232	-71.9024	0.583374
43	USV	TRUE	0.895944	41.7282	41.7338	0.0056	73.8976	70.9474	74.625	3.6776	1.02343	590.264	1.03482	-67.4477	0.667322
44	USV	TRUE	0.848042	41.9314	41.947	0.0156	79.7046	75.9195	90.0805	14.161	5.89033	992.88	1.104	-72.1478	0.546997
45	USV	TRUE	0.647628	43.5959	43.5983	0.0024	81.0939	81.0939	81.0939	2.84217e-14	1.31018e-14	-9.90707e-12	1	-67.5098	0.527901
46	USV	TRUE	0.770825	43.9667	43.9743	0.0076	74.3449	73.9449	74.4696	0.524694	0.176686	-45.6154	1.01405	-63.5974	0.664523
47	USV	TRUE	0.846206	44.4364	44.438	0.0016	80.8879	80.4871	81.1105	0.623441	0.249933	389.651	1.00816	-67.154	0.658599
48	USV	TRUE	0.628556	44.8364	44.8392	0.0028	80.5985	80.5985	80.5985	0	2.51215e-15	-6.96352e-13	1	-67.0804	0.578933
49	USV	TRUE	0.652714	44.9464	44.9532	0.0068	74.5972	72.218	80.9559	8.73792	2.58709	865.117	1.12535	-76.1133	0.49547
50	USV	TRUE	0.719114	45.1593	45.1609	0.0016	81.1039	80.525	81.193	0.667973	0.276311	389.651	1.07279	-71.6376	0.558759
51	USV	TRUE	0.628616	45.2641	45.2881	0.024	80.8716	75.1435	82.8766	7.73306	2.47654	117.713	1.236	-77.9447	0.405165
52	USV	TRUE	0.878344	45.3829	45.4041	0.0212	81.8151	80.7406	84.8133	4.07266	1.45197	140.582	1.0675	-69.3761	0.648636
53	USV	TRUE	0.672909	45.4929	45.4945	0.0016	81.2323	80.8137	82.1853	1.37157	0.556377	857.232	1.02519	-73.6478	0.520312
54	USV	TRUE	0.813696	45.6141	45.6157	0.0016	81.2504	81.1614	81.8294	0.667973	0.276311	389.651	1.07279	-60.4671	0.810882
55	USV	TRUE	0.608588	45.7101	45.7133	0.0032	100.85	98.3187	102.995	4.67581	1.79527	1623.55	1.01438	-75.0552	0.540243
56	USV	TRUE	0.793493	45.8349	45.8369	0.002	66.4572	65.3483	67.566	2.21767	0.8485	1133.01	1.00111	-67.6738	0.65224
57	USV	TRUE	0.831512	46.0221	46.0389	0.0168	83.5211	79.9134	86.3228	6.40935	1.97407	313.027	1.05956	-73.5234	0.585692
58	USV	TRUE	0.825126	46.1486	46.1742	0.0256	71.3328	69.3708	72.2736	2.90281	1.11068	82.0726	1.03777	-65.8932	0.691784
59	USV	TRUE	0.993203	46.3062	46.367	0.0608	70.9838	70.2287	71.5777	1.34908	0.426869	-2.06901	1.01292	-56.708	0.770569
60	USV	TRUE	0.719877	46.4554	46.4582	0.0028	70.3373	69.5728	71.2354	1.66251	0.607714	618.493	1.00446	-61.3115	0.779867
61	USV	TRUE	0.670681	46.5506	46.5614	0.0108	67.3333	67.1501	82.5703	15.4202	5.39674	-1498.92	1.07742	-67.9708	0.548446
62	USV	TRUE	0.739127	47.055	47.0566	0.0016	79.2156	78.3428	80.0884	1.74564	0.690023	1091.02	1	-68.4472	0.649502
63	USV	TRUE	0.687494	48.3108	48.3124	0.0016	70.8612	70.7632	71.1373	0.374065	0.153618	-233.791	1.01068	-73.7007	0.544043
64	USV	TRUE	0.63403	49.0684	49.07	0.0016	74.1877	73.7959	76.1739	2.37798	1.00872	1480.67	1.08242	-75.6411	0.56359
65	USV	TRUE	0.773699	49.2641	49.2689	0.0048	78.4619	78.0537	79.5678	1.51407	0.492259	-268.943	1.09191	-66.0865	0.656006
66	USV	TRUE	0.744848	50.1302	50.1318	0.0016	69.5322	69.2561	69.6301	0.374065	0.153618	233.791	1.01068	-71.8024	0.529228
67	USV	TRUE	0.634335	50.945	50.9474	0.0024	72.7416	71.8065	74.2112	2.4047	0.872889	1001.96	1.00779	-76.3855	0.495491
68	USV	TRUE	0.782351	51.0794	51.083	0.0036	68.0072	67.766	70.0965	2.33048	0.829929	-601.85	1.1542	-69.8581	0.510712
69	USV	TRUE	0.628568	51.1751	51.1767	0.0016	81.8831	81.607	81.9811	0.374065	0.153618	233.791	1.01068	-69.7676	0.582832
70	USV	TRUE	0.780819	51.2567	51.2583	0.0016	66.5727	66.3233	66.6439	0.320627	0.129065	-155.86	1.04572	-66.7841	0.54917
71	USV	TRUE	0.858621	51.3919	51.4511	0.0592	70.5289	69.5338	79.7941	10.2603	5.01363	170.085	1.01545	-66.7013	0.489822
72	USV	TRUE	0.718463	51.6779	51.6799	0.002	68.9695	68.1012	71.5657	3.46455	1.37431	-1756.45	1.05366	-78.3187	0.487284
73	USV	TRUE	0.889007	51.7743	51.7763	0.002	75.406	75.308	75.7088	0.400784	0.153333	-176.854	1.03234	-69.7249	0.598631
74	USV	TRUE	0.831244	51.8443	51.8459	0.0016	79.4055	79.3343	79.6549	0.320627	0.129065	155.86	1.04572	-66.9742	0.687151
75	USV	TRUE	0.874426	51.9535	51.9591	0.0056	76.7253	73.2309	80.29	7.05912	2.9006	972.076	1.28979	-73.1948	0.53921
76	USV	TRUE	0.84311	52.1736	52.1756	0.002	74.9521	74.0436	75.9139	1.87032	0.700008	935.162	1.00047	-71.9751	0.597812
77	USV	TRUE	0.842837	55.9194	55.923	0.0036	68.5614	65.7336	70.9141	5.1805	2.0261	-1650.59	1.02438	-64.8124	0.730664
78	USV	TRUE	0.969024	56.0474	56.0682	0.0208	80.9013	70.1435	81.5104	11.3668	4.11894	548.098	1.00006	-66.1706	0.715066
79	USV	TRUE	0.959313	56.1735	56.1803	0.0068	61.1921	60.5612	61.8526	1.29141	0.328962	147.251	1.01803	-62.0392	0.770729
80	USV	TRUE	0.977609	56.3919	56.3935	0.0016	72.0021	71.726	72.1001	0.374065	0.153618	-233.791	1.01068	-56.0687	0.708084
81	USV	TRUE	0.999179	56.4695	56.5751	0.1056	74.6792	71.5332	76.3173	4.78409	1.36395	19.241	1.01876	-58.0357	0.699587
