# Supplementary material for: Bazedoxifene reverses sexually dimorphic autistic-like abnormalities in biallelic MDGA1-mutant mice
Source: EMBO Mol Med. 2026 Mar 20;18(4):1358–98. doi: 10.1038/s44321-026-00402-y (PMC13084050; doi:10.1038/s44321-026-00402-y)
Supplement: Supplementary file 17 — Source data Fig. 3 [file 44321_2026_402_MOESM17_ESM.zip › Panel C/Batch2/P3/P3_WT_497.xlsx]

## Sheet: Sheet1
ID	Label	Accepted	Score	Begin Time (s)	End Time (s)	Call Length (s)	Principal Frequency (kHz)	Low Freq (kHz)	High Freq (kHz)	Delta Freq (kHz)	Frequency Standard Deviation (kHz)	Slope (kHz/s)	Sinuosity	Mean Power (dB/Hz)	Tonality
1	USV	TRUE	0.675855	28.3717	28.3733	0.0016	80.8586	80.6092	80.9298	0.320627	0.129065	-155.86	1.04572	-65.5426	0.655783
2	USV	TRUE	0.725858	28.9525	28.9577	0.0052	94.7366	92.8031	96.1881	3.38501	1.08497	-18.6421	1.86213	-73.379	0.609356
3	USV	TRUE	0.650362	29.4679	29.4695	0.0016	73.1711	73.0999	73.4205	0.320627	0.129065	-155.86	1.04572	-72.9787	0.574324
4	USV	TRUE	0.803791	29.5971	29.5991	0.002	71.3946	70.6421	72.8597	2.21767	0.864553	-1133.01	1.02534	-75.573	0.52102
5	USV	TRUE	0.904307	63.6097	63.6121	0.0024	87.5478	86.6126	88.2158	1.60314	0.579861	-667.973	1.00443	-64.0057	0.723114
6	USV	TRUE	0.782985	63.7141	63.7157	0.0016	75.8872	75.7893	76.1633	0.374065	0.153618	-233.791	1.01068	-66.7743	0.717154
7	USV	TRUE	0.684733	63.9037	63.9105	0.0068	79.684	74.624	84.6199	9.99592	3.70271	1492.07	1.11683	-74.1819	0.524717
8	USV	TRUE	0.608679	108.719	108.721	0.002	73.2226	72.9465	73.2493	0.302814	0.114253	-113.873	1.03232	-63.1133	0.739679
9	USV	TRUE	0.790956	108.826	108.828	0.002	84.0265	82.8419	85.1843	2.34236	0.969171	-1279.96	1.01844	-78.1425	0.492637
10	USV	TRUE	0.611715	109.026	109.028	0.0016	71.2101	71.1389	71.4595	0.320627	0.129065	-155.86	1.04572	-68.529	0.601514
11	USV	TRUE	0.91877	109.147	109.15	0.0028	88.1303	87.4401	88.9542	1.51407	0.520378	-530.137	1.00186	-64.7909	0.744376
12	USV	TRUE	0.713325	109.369	109.378	0.0092	81.1762	78.9422	85.4875	6.54536	1.87848	-666.673	1.01109	-71.11	0.602059
13	USV	TRUE	0.757926	110.184	110.186	0.002	83.61	81.8421	84.3894	2.5472	1.00736	-1309.86	1.03566	-62.2102	0.811817
14	USV	TRUE	0.661326	110.568	110.579	0.0108	79.4302	71.3255	82.4658	11.1403	3.85272	-1103.98	1.08859	-62.6708	0.720965
15	USV	TRUE	0.764943	111.087	111.088	0.0016	77.7321	77.3313	77.9548	0.623441	0.249933	-389.651	1.00816	-69.7737	0.64498
16	USV	TRUE	0.859796	111.862	111.866	0.0036	81.4367	80.739	82.0676	1.32852	0.491072	-191.396	1.37582	-63.702	0.729851
17	USV	TRUE	0.825313	112.055	112.062	0.0068	80.7137	78.9354	84.2361	5.30069	1.95195	-539.344	1.74955	-72.5423	0.613414
18	USV	TRUE	0.764225	112.331	112.333	0.0024	80.3565	79.0206	80.8241	1.80353	0.673966	751.47	1.04046	-62.0042	0.761879
19	USV	TRUE	0.753547	113.311	113.315	0.0036	71.2747	71.0901	71.4592	0.369009	0.156568	-113.493	1.00119	-73.373	0.54641
20	USV	TRUE	0.614323	113.729	113.732	0.0028	71.1188	70.8813	71.1485	0.267189	0.0891293	67.1507	1.01361	-59.7462	0.808127
21	USV	TRUE	0.739289	114.429	114.431	0.002	84.6905	84.6905	84.6905	2.84217e-14	5.94483e-15	-3.27331e-12	1	-62.4545	0.76142
22	USV	TRUE	0.718228	114.613	114.616	0.0024	73.3919	71.5216	74.3271	2.80549	1.02863	-1168.95	1.01705	-68.9603	0.674655
23	USV	TRUE	0.785655	144.402	144.404	0.0016	82.9012	81.1466	83.7651	2.61845	1.05578	-1636.53	1.01272	-64.9799	0.774703
24	USV	TRUE	0.944245	144.688	144.764	0.076	79.674	71.8768	79.956	8.07916	3.29357	-104.489	1.00516	-67.7522	0.483045
25	USV	TRUE	0.71197	144.866	144.871	0.0044	82.3448	82.2923	82.9832	0.690909	0.33896	-160.362	1.00194	-76.6694	0.550306
26	USV	TRUE	0.706674	144.967	144.975	0.0076	68.8097	66.7105	70.0753	3.36479	1.54836	444.065	1.03353	-74.4618	0.537982
27	USV	TRUE	0.737475	145.056	145.059	0.0032	73.5512	71.9852	74.1524	2.1672	0.846759	-732.915	1.1218	-62.925	0.797134
28	USV	TRUE	0.825992	145.206	145.209	0.0032	79.0523	76.7144	79.4011	2.68674	0.880648	-689.62	1.1398	-60.7509	0.797893
29	USV	TRUE	0.869447	145.471	145.474	0.0036	72.7423	72.1077	72.8648	0.757036	0.282701	-210.513	1.03172	-68.3119	0.649326
30	USV	TRUE	0.763422	147.081	147.083	0.002	76.8316	76.5288	76.9296	0.400784	0.153333	-176.854	1.03234	-73.6641	0.429993
31	USV	TRUE	0.841916	149.071	149.073	0.002	82.3396	82.3396	82.3396	1.42109e-14	5.94483e-15	-1.65336e-13	1	-54.2412	0.8271
32	USV	TRUE	0.944666	149.174	149.177	0.0024	72.5177	72.2431	72.5845	0.341408	0.121048	-83.4966	1.03838	-63.3577	0.72997
33	USV	TRUE	0.654972	149.277	149.279	0.002	72.1293	70.1922	72.6414	2.44923	0.956712	1175	1.15961	-72.1832	0.620348
34	USV	TRUE	0.62809	203.201	203.203	0.002	84.2873	82.9736	84.9686	1.99501	0.830504	1082.12	1.04897	-72.387	0.609246
35	USV	TRUE	0.69325	214.34	214.342	0.0016	77.9736	77.6975	78.0715	0.374065	0.153618	-233.791	1.01068	-59.6525	0.783995
36	USV	TRUE	0.649251	216.037	216.04	0.0024	88.9089	86.9717	89.3022	2.33048	0.850061	-807.134	1.29435	-75.495	0.508877
37	USV	TRUE	0.794651	228.135	228.137	0.0028	87.3711	85.575	88.7664	3.19143	1.13733	-1157.47	1.00304	-62.865	0.780284
38	USV	TRUE	0.645953	228.702	228.71	0.0076	90.521	90.1069	92.2875	2.18056	0.738801	-311.916	1.05602	-72.9942	0.501265
39	USV	TRUE	0.763195	228.802	228.804	0.002	88.2751	86.7966	90.3859	3.58924	1.43925	-1903.4	1.01086	-67.9931	0.729489
40	USV	TRUE	0.682973	230.21	230.212	0.002	92.0553	91.4763	92.3581	0.881724	0.312948	-404.601	1.02463	-72.1178	0.528861
41	USV	TRUE	0.623553	248.047	248.049	0.0016	81.226	80.3532	81.3418	0.9886	0.403004	-545.511	1.14964	-70.8871	0.620561
42	USV	TRUE	0.736881	249.342	249.345	0.0032	73.2172	71.2801	73.6848	2.4047	0.789378	-179.363	1.90722	-68.4859	0.682976
43	USV	TRUE	0.807872	251.287	251.292	0.0044	87.0356	85.5252	87.3881	1.8629	0.578372	-331.391	1.14321	-64.6996	0.724768
44	USV	TRUE	0.736183	252.596	252.665	0.0692	72.7855	69.2266	73.3369	4.11037	1.54815	-15.5075	1.05055	-77.4555	0.406368
