# Supplementary material for: Bazedoxifene reverses sexually dimorphic autistic-like abnormalities in biallelic MDGA1-mutant mice
Source: EMBO Mol Med. 2026 Mar 20;18(4):1358–98. doi: 10.1038/s44321-026-00402-y (PMC13084050; doi:10.1038/s44321-026-00402-y)
Supplement: Supplementary file 17 — Source data Fig. 3 [file 44321_2026_402_MOESM17_ESM.zip › Panel C/Batch2/P6/P6_KO_207.xlsx]

## Sheet: Sheet1
ID	Label	Accepted	Score	Begin Time (s)	End Time (s)	Call Length (s)	Principal Frequency (kHz)	Low Freq (kHz)	High Freq (kHz)	Delta Freq (kHz)	Frequency Standard Deviation (kHz)	Slope (kHz/s)	Sinuosity	Mean Power (dB/Hz)	Tonality
1	USV	TRUE	0.921292	10.9977	11.0241	0.0264	92.4007	91.4484	93.6786	2.23015	0.604662	-6.92581	1.07409	-67.3854	0.772257
2	USV	TRUE	0.668147	11.6316	11.6336	0.002	92.6382	91.3557	93.5912	2.23548	0.86828	-1154	1.00701	-68.3644	0.722232
3	USV	TRUE	0.973251	12.4239	12.4275	0.0036	56.4579	55.0218	56.8253	1.80353	0.59389	-317.568	1.30424	-57.6703	0.801475
4	USV	TRUE	0.715689	19.141	19.1438	0.0028	67.5959	66.8018	67.7518	0.950006	0.346573	-325.151	1.04488	-65.3988	0.646265
5	USV	TRUE	0.720907	19.2922	19.295	0.0028	65.436	65.1243	65.5176	0.393362	0.146665	137.836	1.01178	-70.257	0.542094
6	USV	TRUE	0.755787	19.4454	19.4538	0.0084	64.8159	64.1627	65.1498	0.987116	0.308893	-89.4528	1.02449	-64.7565	0.71981
7	USV	TRUE	0.890374	19.607	19.6118	0.0048	65.3862	64.2507	66.0764	1.82579	0.689085	-433.285	1.02872	-66.1032	0.77679
8	USV	TRUE	0.659257	19.7434	19.7486	0.0052	55.0814	53.393	56.4929	3.09995	0.977159	-560.611	1.00667	-67.7769	0.768159
9	USV	TRUE	0.764715	19.905	19.9166	0.0116	54.7305	53.7347	63.3464	9.61172	4.16843	-892.016	1.04422	-74.6136	0.540726
10	USV	TRUE	0.629105	20.0802	20.0842	0.004	69.9445	69.7333	70.1094	0.376053	0.155692	-10.4839	1.05506	-69.7675	0.627659
11	USV	TRUE	0.747292	20.5677	20.5693	0.0016	92.4729	92.2057	92.5619	0.356252	0.166622	1.02472e-11	1.17855	-73.0237	0.609466
12	USV	TRUE	0.905252	22.9476	22.9516	0.004	62.085	54.7832	63.2339	8.45068	3.77827	-2203.13	1.00778	-69.7126	0.631132
13	USV	TRUE	0.782374	23.1563	23.2179	0.0616	76.0429	62.6562	78.5442	15.888	6.72367	244.321	1.06204	-70.0167	0.583973
14	USV	TRUE	0.76392	23.3455	23.3579	0.0124	67.9374	65.5617	69.1991	3.63742	1.18156	-252.503	1.18849	-59.4274	0.795327
15	USV	TRUE	0.785728	23.5171	23.5223	0.0052	67.9968	66.6801	68.6571	1.97695	0.735291	-404.902	1.00513	-64.9608	0.709728
16	USV	TRUE	0.807504	23.7023	23.7303	0.028	71.3735	68.8183	94.4179	25.5996	9.96787	957.24	1.36977	-59.0477	0.784077
17	USV	TRUE	0.856682	23.8815	23.8935	0.012	68.8845	66.2681	70.5025	4.23439	1.29567	-343.254	1.04342	-57.6753	0.849132
18	USV	TRUE	0.897653	24.0715	24.0951	0.0236	68.8624	68.3429	90.5854	22.2426	6.28353	944.559	1.08237	-60.2293	0.706791
19	USV	TRUE	0.836706	24.2391	24.2455	0.0064	69.3696	68.3305	69.5774	1.24688	0.396107	-165.22	1.04235	-59.6989	0.851649
20	USV	TRUE	0.757949	24.4183	24.4331	0.0148	70.6338	67.113	71.1954	4.08234	1.55236	-30.5798	1.24248	-71.0898	0.642043
21	USV	TRUE	0.684724	24.5891	24.6015	0.0124	56.7272	54.2677	67.5012	13.2335	5.51316	-1164.65	1.02597	-68.3061	0.638368
22	USV	TRUE	0.747649	24.7447	24.7703	0.0256	84.6449	68.9513	86.0833	17.132	8.28348	626.755	1.08796	-63.938	0.769618
23	USV	TRUE	0.741037	24.9135	24.9279	0.0144	56.7345	55.3626	88.7422	33.3795	15.2792	2629.56	1.19363	-68.0376	0.65212
24	USV	TRUE	0.828779	25.067	25.0814	0.0144	65.4183	64.7651	66.382	1.61691	0.499976	67.2908	1.05432	-59.9152	0.781911
25	USV	TRUE	0.70777	25.2474	25.2534	0.006	71.7643	70.3187	72.1209	1.80219	0.570976	169.575	1.17246	-64.8026	0.77221
26	USV	TRUE	0.656664	26.3721	26.3757	0.0036	69.1136	67.7035	69.9004	2.19689	0.781202	-636.936	1.01608	-67.3351	0.696093
27	USV	TRUE	0.801473	30.2226	30.2242	0.0016	91.1429	90.8668	91.2409	0.374065	0.153618	-233.791	1.01068	-64.6145	0.760821
28	USV	TRUE	0.642372	31.5365	31.5437	0.0072	56.2931	54.1239	92.7565	38.6326	15.4108	5472.96	1.15254	-73.5634	0.550752
29	USV	TRUE	0.74594	39.5704	39.5768	0.0064	69.7389	69.0264	70.058	1.03165	0.309943	-79.2217	1.05833	-58.8629	0.848203
30	USV	TRUE	0.865083	39.8152	39.8564	0.0412	60.8248	56.9587	81.5845	24.6258	9.69442	551.509	1.28226	-60.5079	0.767276
31	USV	TRUE	0.631777	40.0104	40.0128	0.0024	90.3275	89.3923	90.9287	1.53634	0.557485	-640.141	1.00745	-64.6442	0.731384
32	USV	TRUE	0.824643	40.1721	40.3771	0.205	68.3466	65.3751	85.365	19.9899	10.0331	92.384	1.05716	-62.5922	0.681097
33	USV	TRUE	0.704044	40.5303	40.5423	0.012	69.6127	68.1877	70.058	1.87032	0.59084	-50.068	1.09993	-52.5164	0.862723
34	USV	TRUE	0.635386	56.6659	56.6703	0.0044	55.3525	54.3357	56.0205	1.68478	0.566405	-389.651	1.00776	-69.2106	0.720353
35	USV	TRUE	0.971969	105.01	105.028	0.018	65.8973	64.8434	66.8176	1.97423	0.478513	66.0077	1.05946	-52.2306	0.867618
36	USV	TRUE	0.772839	105.174	105.178	0.0044	62.445	62.3855	62.6619	0.276402	0.102168	-47.5818	1.00606	-56.4406	0.754332
37	USV	TRUE	0.954526	105.417	105.419	0.0016	92.3461	91.1883	92.5242	1.33595	0.552622	-779.302	1.13675	-61.0155	0.775422
38	USV	TRUE	0.816682	105.582	105.586	0.004	89.8516	88.0407	92.5458	4.50511	1.43133	-1068.93	1.00936	-66.8711	0.711269
39	USV	TRUE	0.827254	105.809	105.826	0.0172	87.1337	80.0457	91.5571	11.5114	4.06278	-598.946	1.12274	-64.492	0.782045
40	USV	TRUE	0.962735	105.973	105.997	0.0236	57.1691	55.1239	61.0148	5.89095	1.5432	-33.0171	1.19014	-67.5885	0.776369
41	USV	TRUE	0.87271	119.795	119.797	0.0016	100.851	100.477	101.225	0.74813	0.295724	-467.581	1	-64.5693	0.704046
42	USV	TRUE	0.850673	133.369	133.374	0.0044	109.312	108.281	110.745	2.46408	0.751871	-516.55	1.00995	-63.5008	0.779495
43	USV	TRUE	0.730479	133.52	133.522	0.0028	69.8334	69.8334	69.8334	2.84217e-14	5.0243e-15	-1.3927e-12	1	-66.6823	0.528711
44	USV	TRUE	0.839837	133.671	133.688	0.0172	68.8608	64.5967	69.5288	4.9321	1.64463	-299.878	1.01028	-62.0659	0.715963
45	USV	TRUE	0.920074	133.836	133.853	0.0168	66.8091	55.9029	66.8318	10.9289	4.90509	-687.84	1.03672	-61.4931	0.705899
46	USV	TRUE	0.865247	133.962	133.973	0.0112	66.7162	66.3748	68.3861	2.01134	0.561036	-43.7272	1.09443	-54.545	0.881081
47	USV	TRUE	0.806517	134.113	134.141	0.0284	71.9249	71.166	95.4988	24.3328	11.6366	942.008	1.18362	-61.2111	0.770576
48	USV	TRUE	0.814934	134.29	134.314	0.0244	67.6702	66.5154	95.7836	29.2682	7.31944	1150.88	1.12889	-67.5827	0.582271
49	USV	TRUE	0.705105	145.685	145.689	0.0032	80.6108	79.0447	82.3475	3.30276	1.09549	-998.867	1.0021	-70.1849	0.694568
50	USV	TRUE	0.862472	146.571	146.575	0.0044	93.5101	93.0054	93.9628	0.957428	0.328138	-226.81	1.00298	-60.6869	0.809536
51	USV	TRUE	0.711523	147.105	147.119	0.0136	96.4264	87.906	103.299	15.3931	4.99538	-1210.98	1.01475	-58.4716	0.868466
52	USV	TRUE	0.840809	147.357	147.363	0.0056	88.3665	81.2563	90.5485	9.29225	3.51471	-1884.04	1.07598	-58.0435	0.859617
53	USV	TRUE	0.666695	147.514	147.536	0.022	69.9677	66.9247	71.0068	4.08206	1.15002	-8.84259	1.10999	-51.0459	0.878309
54	USV	TRUE	0.621851	147.714	147.717	0.0032	88.6607	86.5974	90.9986	4.4012	1.55172	-1413.26	1.00351	-62.703	0.848689
55	USV	TRUE	0.831474	147.905	147.907	0.0016	79.8332	79.3166	81.0623	1.74564	0.709855	-1091.02	1.02644	-62.28	0.842142
56	USV	TRUE	0.949592	147.902	148.117	0.215	88.0225	65.574	93.3478	27.7737	12.4593	-75.6846	7.3848	-62.8475	0.753764
57	USV	TRUE	0.651049	148.302	148.306	0.004	78.9552	78.5396	79.4896	0.950006	0.292785	-218.778	1.0038	-75.4845	0.538419
58	USV	TRUE	0.75386	149.126	149.132	0.0052	55.3505	52.5118	60.531	8.01922	2.54647	-1441.83	1.03026	-62.9527	0.79685
59	USV	TRUE	0.826273	151.381	151.391	0.01	65.957	64.9985	66.7152	1.7167	0.558269	-23.8953	1.11425	-69.653	0.711995
60	USV	TRUE	0.894429	152.576	152.578	0.0016	94.836	94.4352	95.0586	0.623441	0.249933	-389.651	1.00816	-62.7893	0.834702
61	USV	TRUE	0.874634	154.37	154.379	0.0088	67.4082	66.7922	67.5121	0.719926	0.235456	-11.1292	1.03562	-55.3923	0.882835
62	USV	TRUE	0.634986	154.566	154.568	0.0024	91.8215	90.8863	92.4227	1.53634	0.557485	-640.141	1.00745	-72.5001	0.541749
63	USV	TRUE	0.775396	155.439	155.455	0.0156	90.1976	66.3102	101.156	34.8459	12.9525	1777.24	2.2143	-72.6101	0.526519
64	USV	TRUE	0.936015	155.593	155.61	0.0168	68.1062	66.0578	68.671	2.61321	0.785744	25.5784	1.12399	-63.321	0.78506
65	USV	TRUE	0.851642	155.754	155.778	0.0244	90.8226	69.5218	92.7868	23.265	7.26895	903.912	1.20593	-66.7494	0.732753
66	USV	TRUE	0.740071	155.959	155.967	0.0084	89.1347	86.8117	98.7654	11.9538	4.23489	-1439.21	1.00731	-65.4402	0.728919
67	USV	TRUE	0.624568	156.163	156.167	0.004	88.5756	87.7592	89.5776	1.81837	0.593706	-446.665	1.00199	-62.2173	0.760264
68	USV	TRUE	0.644239	156.346	156.349	0.0028	92.3131	90.6135	93.7456	3.13205	1.1009	-1122.12	1.00134	-70.0147	0.675257
69	USV	TRUE	0.850166	156.506	156.519	0.0132	67.3639	65.9463	68.1877	2.24142	0.715803	-20.1792	1.10561	-58.0222	0.860922
70	USV	TRUE	0.702973	158.005	158.01	0.0056	65.3951	64.2669	65.7958	1.52892	0.480342	-232.929	1.07495	-73.7786	0.59135
71	USV	TRUE	0.769351	158.497	158.507	0.0096	70.3549	69.0486	71.0229	1.97423	0.622263	-159.443	1.06324	-60.6985	0.786029
72	USV	TRUE	0.826271	163.769	163.78	0.0108	55.8492	52.9741	56.6999	3.7258	1.20756	-343.511	1.03229	-64.4502	0.644567
73	USV	TRUE	0.69351	174.155	174.161	0.006	93.8647	92.0241	96.2397	4.21565	1.4601	-762.657	1.02215	-69.9572	0.70899
74	USV	TRUE	0.747833	183.641	183.645	0.0044	93.1185	92.1537	93.5119	1.35821	0.458578	308.036	1.01757	-63.472	0.784772
75	USV	TRUE	0.878703	184.425	184.439	0.014	91.4912	89.3279	92.712	3.38412	1.08756	-149.189	1.11413	-65.2477	0.788208
76	USV	TRUE	0.683122	184.836	184.841	0.0048	90.2913	88.7698	92.3991	3.62932	1.1884	-759.32	1.00814	-67.8399	0.656394
77	USV	TRUE	0.817087	185.015	185.026	0.0112	64.6127	60.976	65.6221	4.64612	1.43647	-367.742	1.14342	-66.3949	0.651414
78	USV	TRUE	0.628025	185.197	185.212	0.0148	88.9969	82.3765	98.2829	15.9063	5.58559	-1028.52	1.03157	-74.2207	0.590991
79	USV	TRUE	0.67424	185.371	185.373	0.0016	56.8488	56.2253	59.966	3.74065	1.51112	-1948.25	1.37827	-70.5066	0.638356
80	USV	TRUE	0.962461	185.573	185.928	0.355	92.1079	88.0152	92.2546	4.23941	1.54836	-10.6203	1.13085	-69.5525	0.612686
81	USV	TRUE	0.790311	185.565	185.567	0.0028	55.7232	54.5877	56.458	1.87032	0.659627	-667.973	1.00799	-66.848	0.716798
82	USV	TRUE	0.789934	185.737	185.759	0.0216	93.5004	92.0123	99.3786	7.3663	2.37777	-167.281	1.20348	-62.6083	0.797343
83	USV	TRUE	0.697044	185.91	185.929	0.0188	87.972	85.2247	97.2482	12.0235	4.94348	-597.995	1.00707	-68.3784	0.704688
84	USV	TRUE	0.756343	187.302	187.309	0.0076	93.7758	90.7032	95.7501	5.04691	1.61156	-674.809	1.00994	-59.8159	0.858743
85	USV	TRUE	0.765582	214.111	214.118	0.0064	82.9019	81.3508	86.5238	5.17308	1.80611	-864.026	1.0479	-71.4169	0.546041
86	USV	TRUE	0.739688	215.394	215.397	0.0032	89.9241	89.9241	89.9241	1.42109e-14	3.07674e-15	-2.66454e-12	1	-62.8692	0.77632
87	USV	TRUE	0.860658	247.425	247.429	0.004	54.37	52.893	55.2903	2.39728	0.845186	-631.707	1.01425	-63.0559	0.712101
88	USV	TRUE	0.882028	247.62	247.632	0.0116	79.2312	74.5851	87.7516	13.1665	3.29221	-909	1.04084	-62.262	0.794796
