# Supplementary material for: Bazedoxifene reverses sexually dimorphic autistic-like abnormalities in biallelic MDGA1-mutant mice
Source: EMBO Mol Med. 2026 Mar 20;18(4):1358–98. doi: 10.1038/s44321-026-00402-y (PMC13084050; doi:10.1038/s44321-026-00402-y)
Supplement: Supplementary file 17 — Source data Fig. 3 [file 44321_2026_402_MOESM17_ESM.zip › Panel C/Batch2/P6/P6_KO_209.xlsx]

## Sheet: Sheet1
ID	Label	Accepted	Score	Begin Time (s)	End Time (s)	Call Length (s)	Principal Frequency (kHz)	Low Freq (kHz)	High Freq (kHz)	Delta Freq (kHz)	Frequency Standard Deviation (kHz)	Slope (kHz/s)	Sinuosity	Mean Power (dB/Hz)	Tonality
1	USV	TRUE	0.736363	5.84924	5.85084	0.0016	91.6888	90.7358	92.1074	1.37157	0.556377	-857.232	1.02519	-75.5465	0.600415
2	USV	TRUE	0.716077	14.0678	14.0866	0.0188	92.963	90.0755	93.1397	3.06416	1.61972	162.391	1.00016	-75.1342	0.529142
3	USV	TRUE	0.719177	14.2058	14.2078	0.002	64.1187	63.6155	64.6219	1.00641	0.417923	-551.555	1.01934	-66.4026	0.626523
4	USV	TRUE	0.846082	17.6954	18.0804	0.385	86.3649	80.7163	92.415	11.6986	4.13905	-30.1078	1.00128	-73.0031	0.51643
5	USV	TRUE	0.677903	18.0751	18.0807	0.0056	80.8981	80.0743	81.195	1.12071	0.316467	-82.8339	1.08061	-63.8082	0.788791
6	USV	TRUE	0.612685	21.3945	21.3985	0.004	86.0578	84.9668	86.273	1.30626	0.44812	-305.986	1.05819	-72.6234	0.611959
7	USV	TRUE	0.782629	21.5629	21.5685	0.0056	87.4367	86.8967	87.8643	0.967661	0.329821	18.3827	1.11357	-62.735	0.83246
8	USV	TRUE	0.925501	21.7173	21.7321	0.0148	91.3337	88.5654	94.1697	5.6043	1.66815	31.5654	1.53127	-66.5872	0.79023
9	USV	TRUE	0.681143	23.2287	23.2343	0.0056	79.0832	78.1332	79.3801	1.24688	0.404874	34.7903	1.17574	-65.31	0.768464
10	USV	TRUE	0.90073	24.6627	24.6755	0.0128	88.9221	82.2424	89.642	7.39966	2.34901	-511.652	1.16837	-64.0981	0.804275
11	USV	TRUE	0.801381	25.6722	25.6834	0.0112	85.6105	81.7511	87.4511	5.70004	1.84363	109.793	1.61433	-59.6998	0.863786
12	USV	TRUE	0.677358	27.8936	27.8992	0.0056	80.1788	78.3381	81.7596	3.42151	1.04805	-584.741	1.00389	-58.6463	0.838573
13	USV	TRUE	0.820469	28.0784	28.08	0.0016	82.3495	80.8176	82.8126	1.99501	0.827256	1246.88	1.0473	-60.4044	0.869728
14	USV	TRUE	0.68299	28.8152	28.8196	0.0044	78.4102	77.8387	78.4473	0.608598	0.199791	-117.557	1.01747	-70.7285	0.597394
15	USV	TRUE	0.835525	28.984	28.9856	0.0016	87.7601	87.012	88.5083	1.49626	0.591448	-935.162	1	-64.0455	0.83422
16	USV	TRUE	0.829501	29.2059	29.4909	0.285	66.215	63.8667	70.6967	6.83007	2.53801	22.9128	1.37892	-64.0692	0.660205
17	USV	TRUE	0.693228	29.0971	29.1015	0.0044	90.3401	79.3037	91.1713	11.8677	4.19525	-2441.71	1.23676	-62.9804	0.792502
18	USV	TRUE	0.828717	29.2035	29.2107	0.0072	66.3966	64.0578	66.7135	2.65574	1.24183	-371.311	1.00181	-62.3514	0.834443
19	USV	TRUE	0.992317	29.5055	29.5571	0.0516	66.6549	63.0301	81.0536	18.0235	5.28581	301.631	1.11589	-57.7662	0.775653
20	USV	TRUE	0.923528	29.6755	29.7159	0.0404	71.002	69.5742	85.8679	16.2936	7.05944	377.05	1.19564	-62.1935	0.762206
21	USV	TRUE	0.894153	29.8719	29.8743	0.0024	88.9907	83.3797	89.9481	6.5684	2.46718	-2588.4	1.13383	-70.1504	0.662113
22	USV	TRUE	0.879658	30.0243	30.0347	0.0104	88.8857	88.2366	89.6315	1.39487	0.367373	-53.4523	1.06463	-67.114	0.659916
23	USV	TRUE	0.956854	30.1542	30.1914	0.0372	78.0875	65.368	83.3038	17.9358	7.92696	461.944	1.2311	-72.9061	0.540002
24	USV	TRUE	0.810573	30.357	30.359	0.002	91.558	91.2419	96.1136	4.87175	1.91254	-2145.78	1.09925	-60.4663	0.847855
25	USV	TRUE	0.789595	30.5066	30.5198	0.0132	87.0223	85.5979	88.4108	2.81291	0.956733	-181.558	1.01438	-62.7443	0.718017
26	USV	TRUE	0.776987	31.8365	31.8401	0.0036	91.4028	90.3786	91.9224	1.54376	0.55177	-448.464	1.0139	-66.4391	0.742699
27	USV	TRUE	0.844156	32.0213	32.0229	0.0016	87.7537	86.8541	88.4751	1.62095	0.642088	-1013.09	1.00178	-66.9582	0.761888
28	USV	TRUE	0.629486	41.221	41.2246	0.0036	89.9014	89.5971	90.1463	0.549222	0.184267	117.626	1.04277	-71.7688	0.588984
29	USV	TRUE	0.680911	41.5714	41.5754	0.004	66.8914	65.5757	67.6982	2.1225	0.795134	-550.778	1.00216	-72.3527	0.663478
30	USV	TRUE	0.738035	41.6822	41.6866	0.0044	60.9499	60.1038	60.9796	0.875787	0.269389	135.593	1.05973	-70.9944	0.663271
31	USV	TRUE	0.717681	41.8402	41.8426	0.0024	84.477	82.2059	87.6165	5.41058	1.95638	-2254.41	1.00167	-71.724	0.700976
32	USV	TRUE	0.806121	41.9534	41.9946	0.0412	70.129	67.3752	85.7562	18.381	6.19996	376.029	1.3195	-57.0109	0.85077
33	USV	TRUE	0.833752	42.1441	42.1577	0.0136	89.4774	81.6181	91.5902	9.97206	4.0956	-757.217	1.0137	-62.4795	0.773309
34	USV	TRUE	0.672401	42.3245	42.3293	0.0048	91.3847	89.4328	91.7781	2.34533	0.753742	-441.033	1.08513	-58.9909	0.804487
35	USV	TRUE	0.853787	42.4913	42.4981	0.0068	94.286	93.4941	94.7153	1.22114	0.442366	-86.3209	1.10261	-66.1091	0.768771
36	USV	TRUE	0.948952	44.8384	44.854	0.0156	89.9418	81.8694	90.9116	9.04217	3.11193	367.19	1.22097	-68.4594	0.598924
37	USV	TRUE	0.706579	45.5959	45.6095	0.0136	83.692	82.2299	84.9434	2.71346	0.879101	-87.1018	1.12336	-68.2543	0.766058
38	USV	TRUE	0.851706	45.7831	45.7975	0.0144	68.3128	66.628	69.1738	2.54572	0.799515	-54.3755	1.1222	-61.66	0.785387
39	USV	TRUE	0.956375	57.9179	58.1029	0.185	67.5354	63.4064	79.3316	15.9252	6.64887	71.8326	1.41122	-51.0281	0.871917
40	USV	TRUE	0.846918	57.7851	57.7983	0.0132	79.8574	78.1059	80.3176	2.21173	0.600522	-70.2106	1.06378	-56.2429	0.872337
41	USV	TRUE	0.907958	58.2106	58.2742	0.0636	66.9519	61.0291	84.2941	23.2651	7.56489	307.667	1.32007	-52.8094	0.858447
42	USV	TRUE	0.850957	58.3938	58.4534	0.0596	65.5849	64.7313	80.5063	15.775	7.26046	273.859	1.04069	-55.19	0.838413
43	USV	TRUE	0.892024	58.655	58.6574	0.0024	84.4881	80.0795	88.496	8.41646	3.03142	-3506.86	1.00007	-57.1098	0.895117
44	USV	TRUE	0.916947	58.7638	58.8286	0.0648	65.8229	62.71	83.494	20.784	6.51461	270.608	1.1865	-52.7594	0.857066
45	USV	TRUE	0.872924	58.9494	58.997	0.0476	68.1562	67.2439	83.6204	16.3764	7.29506	340.805	1.00093	-49.8875	0.914179
46	USV	TRUE	0.979084	59.1145	59.1305	0.016	67.8235	66.4876	68.7069	2.21932	0.681877	-126.026	1.05422	-51.0564	0.850926
47	USV	TRUE	0.846189	59.3397	59.3461	0.0064	85.0009	83.7699	87.4485	3.6786	1.27591	-540.985	1.04546	-61.4429	0.77413
48	USV	TRUE	0.739681	60.8492	60.8524	0.0032	86.4944	86.2822	86.652	0.369758	0.157212	48.2042	1.03813	-60.3182	0.837462
49	USV	TRUE	0.666286	61.038	61.0412	0.0032	53.002	51.8664	53.9891	2.12267	0.799794	-725.184	1.01368	-76.4005	0.593359
50	USV	TRUE	0.932063	61.082	61.0928	0.0108	82.1615	77.8642	90.0584	12.1942	4.20988	-1257.19	1.02792	-72.3588	0.650522
51	USV	TRUE	0.982595	61.2516	61.2636	0.012	84.8381	82.1083	88.7303	6.62204	1.94371	-634.047	1.0162	-66.0662	0.769154
52	USV	TRUE	0.60324	62.0228	62.0364	0.0136	87.2965	81.8123	87.6464	5.83413	2.28969	-242.943	1.20003	-79.4452	0.524926
53	USV	TRUE	0.795181	62.2271	62.2299	0.0028	91.7478	91.2209	92.1412	0.920318	0.319888	-325.151	1.0024	-69.8366	0.653846
54	USV	TRUE	0.83833	67.4635	67.4767	0.0132	80.3901	79.4696	83.5942	4.12452	1.35994	-54.4805	1.26034	-67.7019	0.760991
55	USV	TRUE	0.875636	67.6843	67.6887	0.0044	83.9254	82.2082	88.0977	5.88947	2.45512	-1460.16	1.00961	-73.7577	0.655786
56	USV	TRUE	0.692864	68.1979	68.2219	0.024	73.5277	63.5009	85.1424	21.6415	10.3894	1011.71	1.30487	-72.7669	0.600426
57	USV	TRUE	0.827755	68.3947	68.3979	0.0032	82.8038	82.1729	84.2288	2.05587	0.690847	-613.855	1.02384	-69.1705	0.730929
58	USV	TRUE	0.613426	68.7267	68.7303	0.0036	91.0327	89.3627	92.8214	3.45862	1.17236	-967.774	1.00046	-70.6406	0.663134
59	USV	TRUE	0.662601	68.9067	68.9103	0.0036	82.3912	81.2927	83.2521	1.95939	0.621152	-509.414	1.00801	-71.4926	0.64961
60	USV	TRUE	0.724487	69.0675	69.0787	0.0112	94.2249	62.1446	95.4351	33.2905	15.2294	3048.55	1.12397	-75.5055	0.524923
61	USV	TRUE	0.823809	69.2382	69.2398	0.0016	84.015	84.015	84.015	0	5.0243e-15	7.94411e-12	1	-63.4885	0.762376
62	USV	TRUE	0.708103	70.4117	70.4197	0.008	89.6381	88.7425	95.7169	6.97436	3.26896	-873.638	1.00027	-76.8365	0.484881
63	USV	TRUE	0.896945	70.5741	70.5829	0.0088	66.1577	64.421	66.5882	2.1672	0.603568	175.537	1.07068	-67.7027	0.729571
64	USV	TRUE	0.719033	72.902	72.904	0.002	90.7304	90.4409	91.0466	0.605629	0.218335	-290.727	1.00254	-69.8904	0.651024
65	USV	TRUE	0.872724	73.0756	73.0864	0.0108	65.1989	62.3785	66.1934	3.81487	1.16681	-197.024	1.28234	-58.3169	0.876957
66	USV	TRUE	0.649853	96.2378	96.2414	0.0036	81.0928	80.0787	83.2734	3.19468	1.29343	-888.628	1.00019	-76.237	0.565971
67	USV	TRUE	0.899874	125.223	125.279	0.056	56.2412	54.0858	63.745	9.65929	2.21538	65.5732	1.36516	-63.4045	0.720209
68	USV	TRUE	0.898732	125.427	125.434	0.0064	50.4584	50.2729	50.6338	0.360889	0.121133	-7.3191	1.03172	-65.245	0.762256
69	USV	TRUE	0.728973	125.653	125.657	0.0036	80.469	80.2575	80.97	0.712504	0.269079	-110.654	1.18316	-72.4784	0.651676
70	USV	TRUE	0.850823	130.223	130.229	0.0068	79.6907	78.4661	80.9599	2.49377	0.763557	-357.079	1.00352	-55.0845	0.856129
71	USV	TRUE	0.757788	130.575	130.577	0.0016	82.1727	81.8253	82.6981	0.872818	0.347517	545.511	1.00577	-67.3991	0.764589
72	USV	TRUE	0.758709	285.553	285.557	0.0044	53.3284	53.0204	53.4212	0.400784	0.132579	-40.613	1.02776	-68.44	0.715514
73	USV	TRUE	0.886072	285.773	285.774	0.0016	88.9355	83.556	90.0398	6.48379	2.75103	-4052.37	1.03891	-60.9449	0.863675
74	USV	TRUE	0.987884	285.904	285.938	0.0336	67.9494	67.0588	68.9143	1.85548	0.460531	23.1304	1.02038	-57.7971	0.870201
75	USV	TRUE	0.838339	286.086	286.112	0.026	64.0648	63.2617	64.8181	1.55643	0.514845	1.81205	1.0461	-63.7147	0.774298
76	USV	TRUE	0.964272	286.278	286.346	0.068	90.0701	88.7639	97.9994	9.23553	3.37439	-123.782	1.0132	-69.0189	0.715171
77	USV	TRUE	0.95784	286.48	286.539	0.0584	66.4825	61.7418	82.1296	20.3878	5.66911	257.513	1.22929	-51.2343	0.853598
78	USV	TRUE	0.680665	286.688	286.701	0.0128	93.8947	88.6709	98.7876	10.1167	4.31793	756.727	1.34359	-78.9104	0.513125
79	USV	TRUE	0.914989	287.697	287.719	0.0224	85.6085	80.3686	90.2979	9.92932	3.27533	-121.543	1.51338	-60.0779	0.857846
80	USV	TRUE	0.80903	287.902	287.912	0.0096	82.5689	80.0823	83.232	3.14971	0.95861	-269.961	1.09692	-49.505	0.916749
81	USV	TRUE	0.86175	288.741	288.749	0.0088	87.5939	84.7068	88.1877	3.48088	0.991946	-282.502	1.17903	-57.5304	0.863369
82	USV	TRUE	0.705766	288.937	288.947	0.01	96.9611	91.5282	98.9205	7.39223	2.58147	-812.567	1.0571	-62.4843	0.839403
83	USV	TRUE	0.907483	289.82	289.837	0.0164	68.2193	65.8814	68.7091	2.82775	0.616858	-24.5782	1.14115	-55.4069	0.770314
84	USV	TRUE	0.776893	289.663	289.676	0.0124	85.5844	78.7488	86.9352	8.18638	2.75834	-616.281	1.41704	-65.5824	0.788959
85	USV	TRUE	0.778638	290.013	290.025	0.0124	67.0076	62.6138	67.876	5.26214	1.43528	-115.988	1.44232	-60.8754	0.793316
86	USV	TRUE	0.9305	290.189	290.195	0.0052	65.8473	63.9388	66.6664	2.72756	1.04939	-555.111	1.00717	-57.2789	0.841742
87	USV	TRUE	0.817546	290.386	290.389	0.0032	88.4628	87.9952	88.9081	0.912896	0.300794	-273.683	1.0038	-63.9674	0.644519
88	USV	TRUE	0.798737	290.563	290.565	0.002	94.018	92.219	98.9254	6.70645	2.68965	-3462.01	1.02482	-68.879	0.727964
89	USV	TRUE	0.771451	297.144	297.148	0.0036	92.7275	90.308	93.7666	3.45862	1.27029	1023.78	1.04358	-72.6063	0.671679
90	USV	TRUE	0.695593	297.312	297.313	0.0016	87.0012	86.7518	87.0724	0.320627	0.129065	155.86	1.04572	-64.1802	0.760705
91	USV	TRUE	0.89649	305.076	305.078	0.0016	90.3525	89.7291	90.976	1.24688	0.492874	-779.302	1	-72.1334	0.692041
92	USV	TRUE	0.865641	305.252	305.259	0.0072	90.9609	89.804	91.0598	1.25581	0.399349	84.6819	1.06952	-67.1013	0.701113
93	USV	TRUE	0.745902	305.446	305.461	0.0148	59.1758	51.5135	64.1888	12.6752	4.6018	-647.637	1.29566	-78.06	0.544985
94	USV	TRUE	0.899274	305.827	305.835	0.008	89.978	89.2284	90.5051	1.27668	0.418803	-60.2401	1.05969	-64.536	0.761512
95	USV	TRUE	0.784542	306.202	306.214	0.0124	85.1411	81.6602	86.3434	4.68323	1.3978	-109.717	1.37047	-63.9882	0.797099
96	USV	TRUE	0.82808	306.385	306.397	0.0112	99.8561	96.4301	101.308	4.87812	1.46956	-276.352	1.22954	-66.6247	0.779511
97	USV	TRUE	0.7725	307.637	307.641	0.004	83.6854	83.066	89.123	6.05704	2.92481	1542.88	1.00845	-77.0339	0.572651
98	USV	TRUE	0.70355	310.097	310.098	0.0016	83.8355	83.7376	84.1116	0.374065	0.153618	-233.791	1.01068	-73.1718	0.585624
99	USV	TRUE	0.733569	310.289	310.296	0.0076	78.8778	77.1328	79.5754	2.44258	0.840248	-335.208	1.00463	-70.2197	0.539426
100	USV	TRUE	0.841162	310.982	310.987	0.0044	82.1446	82.1446	82.1446	1.42109e-14	4.49387e-15	4.8304e-13	1	-50.371	0.916141
101	USV	TRUE	0.827922	325.689	325.694	0.0044	82.1834	81.2185	83.1631	1.94454	0.574532	394.322	1.01361	-69.2475	0.708991
102	USV	TRUE	0.62883	387.524	387.53	0.006	90.6847	88.4136	93.7277	5.3141	1.75064	-914.479	1.0146	-61.5135	0.848945
103	USV	TRUE	0.753581	475.07	475.076	0.0052	91.3358	90.9202	91.6179	0.697661	0.26052	-150.477	1.01059	-64.683	0.730645
104	USV	TRUE	0.725085	493.243	493.25	0.0068	92.5036	90.5319	95.3074	4.77552	1.6508	-731.948	1.00755	-78.6166	0.506078
105	USV	TRUE	0.817269	493.405	493.411	0.0064	64.0655	61.7944	64.9339	3.13947	1.02533	-492.657	1.02582	-56.1189	0.840227
106	USV	TRUE	0.777165	493.797	493.803	0.006	85.849	83.0806	88.276	5.19534	1.79405	-937.782	1.00898	-61.2137	0.784581
107	USV	TRUE	0.868924	517.4	517.407	0.0068	82.0022	81.2006	82.4327	1.23204	0.364449	-57.9431	1.08434	-59.505	0.837971
108	USV	TRUE	0.882217	517.614	517.675	0.0604	90.0829	83.9672	91.6266	7.65943	1.99423	-86.0585	1.06495	-57.5297	0.846623
109	USV	TRUE	0.951475	517.888	517.912	0.0244	82.5146	80.6838	89.6644	8.98052	3.00501	-276.157	1.102	-58.419	0.840121
110	USV	TRUE	0.878391	518.168	518.181	0.0136	81.5206	80.8067	84.3818	3.57508	0.999032	192.693	1.06962	-64.6489	0.770349
111	USV	TRUE	0.907871	518.399	518.426	0.0268	82.5334	79.6983	90.0593	10.361	2.80613	-328.099	1.04729	-59.0471	0.85774
112	USV	TRUE	0.867244	524.081	524.085	0.004	81.1316	80.2187	81.5695	1.35079	0.458279	-338.203	1.01405	-64.7058	0.777131
113	USV	TRUE	0.811181	552.989	552.991	0.0028	80.5991	79.508	81.6901	2.18204	0.763557	-779.302	1	-63.307	0.832819
