# Supplementary material for: Bazedoxifene reverses sexually dimorphic autistic-like abnormalities in biallelic MDGA1-mutant mice
Source: EMBO Mol Med. 2026 Mar 20;18(4):1358–98. doi: 10.1038/s44321-026-00402-y (PMC13084050; doi:10.1038/s44321-026-00402-y)
Supplement: Supplementary file 17 — Source data Fig. 3 [file 44321_2026_402_MOESM17_ESM.zip › Panel C/Batch2/P6/P6_KO_442.xlsx]

## Sheet: Sheet1
ID	Label	Accepted	Score	Begin Time (s)	End Time (s)	Call Length (s)	Principal Frequency (kHz)	Low Freq (kHz)	High Freq (kHz)	Delta Freq (kHz)	Frequency Standard Deviation (kHz)	Slope (kHz/s)	Sinuosity	Mean Power (dB/Hz)	Tonality
1	USV	TRUE	0.647869	10.0956	10.0984	0.0028	82.9805	81.3885	83.3405	1.95197	0.695548	-609.658	1.20182	-65.8871	0.735367
2	USV	TRUE	0.889169	27.3247	27.3271	0.0024	91.4397	91.2394	91.8405	0.601176	0.22042	-250.49	1.00609	-63.3164	0.765041
3	USV	TRUE	0.773772	37.2167	37.2199	0.0032	88.1857	87.6662	88.3341	0.667973	0.217083	115.968	1.08433	-63.778	0.788636
4	USV	TRUE	0.939563	37.4335	37.4383	0.0048	81.9187	81.3176	82.3047	0.987116	0.328205	-208.589	1.00431	-62.6877	0.762246
5	USV	TRUE	0.626067	37.5851	37.5907	0.0056	81.0815	79.4069	81.7124	2.3055	0.738961	-410.303	1.00626	-71.3987	0.64823
6	USV	TRUE	0.796563	37.7819	37.7899	0.008	89.5602	81.7844	91.668	9.88357	2.40173	-1052.92	1.03071	-65.4999	0.787482
7	USV	TRUE	0.841165	39.9144	39.9176	0.0032	89.8462	89.0224	90.2841	1.26173	0.409923	-364.911	1.0164	-64.5514	0.781093
8	USV	TRUE	0.664383	40.2932	40.2952	0.002	80.7559	80.2928	81.2457	0.952975	0.366077	-488.574	1.00178	-71.4062	0.69118
9	USV	TRUE	0.734989	43.4857	43.4873	0.0016	101.237	100.89	101.763	0.872818	0.347517	-545.511	1.00577	-74.1714	0.580247
10	USV	TRUE	0.759617	44.2878	44.2922	0.0044	91.1648	91.1276	91.4023	0.274611	0.102394	-54.2371	1.01771	-66.5952	0.718031
11	USV	TRUE	0.745633	58.7219	58.7255	0.0036	80.1501	79.7865	80.5064	0.719926	0.214447	-173.628	1.00755	-72.2379	0.597344
12	USV	TRUE	0.716174	58.8771	58.8827	0.0056	92.9927	91.783	93.3341	1.55118	0.531184	-270.569	1.06048	-72.0896	0.605464
13	USV	TRUE	0.759257	60.0296	60.0344	0.0048	79.5084	78.6475	80.3026	1.65509	0.525913	-336.943	1.00254	-71.8735	0.639839
14	USV	TRUE	0.67143	73.8629	73.8665	0.0036	87.6922	85.1539	88.9837	3.82971	1.34466	-1092.6	1.01972	-67.5857	0.733667
15	USV	TRUE	0.665262	74.0081	74.0157	0.0076	97.6844	96.5563	97.9145	1.35821	0.407598	-98.8008	1.0689	-72.0962	0.602417
16	USV	TRUE	0.767479	105.716	105.719	0.0032	88.562	86.7585	88.7253	1.96681	0.664595	-443.769	1.25027	-59.6803	0.856706
17	USV	TRUE	0.764698	105.851	105.854	0.0032	100.972	99.161	102.412	3.2508	1.19498	-1085.46	1.00883	-70.5622	0.726773
18	USV	TRUE	0.773258	106.165	106.172	0.0068	101.207	99.9605	101.496	1.53515	0.643765	212.706	1.02176	-72.5327	0.630188
19	USV	TRUE	0.644717	108.371	108.378	0.0068	80.5491	78.5137	82.2413	3.72764	1.19601	-555.105	1.00455	-75.7727	0.547374
20	USV	TRUE	0.960773	108.553	108.598	0.0452	83.3267	81.9315	90.4666	8.53514	3.78022	-178.587	1.03456	-66.7547	0.722341
21	USV	TRUE	0.642315	108.728	108.735	0.0076	93.0816	92.3394	93.2523	0.912896	0.274691	-11.942	1.05535	-61.8089	0.80156
22	USV	TRUE	0.755112	187.673	187.68	0.0068	101.657	101.115	101.694	0.57891	0.184346	-76.5553	1.01278	-70.957	0.589893
23	USV	TRUE	0.704094	255.928	255.933	0.0044	89.2412	86.8959	90.8073	3.91135	1.33563	-919.176	1.01533	-68.9399	0.734451
