# Supplementary material for: Bazedoxifene reverses sexually dimorphic autistic-like abnormalities in biallelic MDGA1-mutant mice
Source: EMBO Mol Med. 2026 Mar 20;18(4):1358–98. doi: 10.1038/s44321-026-00402-y (PMC13084050; doi:10.1038/s44321-026-00402-y)
Supplement: Supplementary file 17 — Source data Fig. 3 [file 44321_2026_402_MOESM17_ESM.zip › Panel C/Batch2/P6/P6_KO_444.xlsx]

## Sheet: Sheet1
ID	Label	Accepted	Score	Begin Time (s)	End Time (s)	Call Length (s)	Principal Frequency (kHz)	Low Freq (kHz)	High Freq (kHz)	Delta Freq (kHz)	Frequency Standard Deviation (kHz)	Slope (kHz/s)	Sinuosity	Mean Power (dB/Hz)	Tonality
1	USV	TRUE	0.709185	26.7065	26.7089	0.0024	62.9598	62.4254	63.6946	1.26915	0.45884	-528.812	1.0035	-60.6129	0.854176
2	USV	TRUE	0.829827	27.5388	27.548	0.0092	58.3854	56.2424	59.3386	3.09619	0.99774	-298.186	1.02316	-44.5955	0.915665
3	USV	TRUE	0.654304	27.746	27.7532	0.0072	88.5824	81.3163	93.2359	11.9196	3.33084	-1458.86	1.01227	-51.6678	0.922693
4	USV	TRUE	0.722247	95.9983	96.0019	0.0036	80.5611	80.5611	80.5611	0	7.20344e-15	-5.48443e-13	1	-68.0291	0.596642
5	USV	TRUE	0.915952	114.626	114.629	0.0036	75.781	75.781	75.781	1.42109e-14	5.94483e-15	-2.57129e-12	1	-70.9846	0.634342
6	USV	TRUE	0.633115	116.32	116.37	0.0496	86.1703	57.4772	114.715	57.2379	13.5402	71.3885	14.1726	-96.2153	0.15463
7	USV	TRUE	0.856428	122.27	122.297	0.0272	53.5333	53.2897	53.8855	0.595824	0.202509	-5.52787	1.00817	-70.1012	0.480948
8	USV	TRUE	0.853312	122.476	122.479	0.0036	78.8721	78.3303	79.2061	0.875787	0.33475	-269.888	1.01612	-67.3742	0.731303
9	USV	TRUE	0.648775	175.31	175.314	0.0048	76.1188	75.7477	76.1485	0.400784	0.125718	63.0048	1.00977	-74.453	0.526623
10	USV	TRUE	0.851587	212.514	212.516	0.0024	55.5475	55.5475	55.5475	1.42109e-14	3.55271e-15	5.22043e-13	1	-60.0319	0.847302
11	USV	TRUE	0.661165	212.697	212.699	0.0024	82.1886	80.7858	84.8605	4.07463	1.49057	-1697.76	1.01048	-72.0818	0.62575
12	USV	TRUE	0.719284	257.189	257.203	0.0144	62.1927	56.1067	64.6401	8.53342	2.58	-582.266	1.05954	-63.4819	0.786034
13	USV	TRUE	0.854391	259.991	259.992	0.0016	77.6675	77.2667	77.8902	0.623441	0.249933	-389.651	1.00816	-68.516	0.695709
14	USV	TRUE	0.941976	260.156	260.166	0.01	64.8713	64.2764	64.9776	0.701207	0.230952	-51.0394	1.01079	-52.9934	0.91538
15	USV	TRUE	0.927402	265.688	265.694	0.0052	87.0411	84.6661	88.8446	4.17854	1.28517	-765.11	1.00736	-64.1022	0.788296
16	USV	TRUE	0.772038	271.182	271.19	0.0084	83.717	82.8657	85.478	2.61234	0.987228	-286.15	1.01171	-68.3159	0.71629
17	USV	TRUE	0.664954	271.368	271.379	0.0108	98.4041	97.2443	99.893	2.64876	0.674538	-53.4698	1.1452	-71.1143	0.639527
18	USV	TRUE	0.797713	273.304	273.306	0.002	82.4958	81.8768	82.812	0.935162	0.356582	-467.581	1.01392	-65.0163	0.78298
19	USV	TRUE	0.760982	279.658	279.662	0.0036	87.5074	85.9639	88.2526	2.28867	0.884276	-654.474	1.00359	-73.3821	0.578369
20	USV	TRUE	0.733222	289.784	289.794	0.01	81.2223	79.7454	85.5641	5.81879	1.78405	-552.128	1.05188	-67.8403	0.726188
21	USV	TRUE	0.877208	295.441	295.449	0.0084	81.4725	80.0327	81.9817	1.94905	0.793862	-262.958	1.0143	-63.4527	0.780811
22	USV	TRUE	0.815412	304.877	304.88	0.0028	81.3467	80.9533	81.8736	0.920318	0.319888	325.151	1.0024	-67.7974	0.698194
23	USV	TRUE	0.628646	325.48	325.485	0.0044	88.1319	87.7831	88.1616	0.378518	0.112203	-54.6264	1.01405	-76.8366	0.413552
24	USV	TRUE	0.872301	326.311	326.341	0.03	64.7155	62.7563	79.4906	16.7343	7.79448	553.049	1.14964	-70.3477	0.657647
25	USV	TRUE	0.725781	326.509	326.523	0.014	67.0966	61.7787	67.4132	5.6345	2.46682	-419.01	1.02342	-63.5406	0.700214
26	USV	TRUE	0.807047	326.701	326.717	0.016	67.3026	63.045	67.4362	4.39115	1.29544	-275.898	1.02645	-64.0209	0.602632
27	USV	TRUE	0.727871	326.887	326.895	0.0084	70.8102	70.3679	71.0144	0.646548	0.223089	48.3482	1.01355	-53.4673	0.831729
28	USV	TRUE	0.713571	328.005	328.009	0.004	88.1019	86.4616	89.5492	3.08752	1.05773	-793.471	1.01569	-74.3593	0.589062
29	USV	TRUE	0.655846	328.223	328.226	0.0036	86.7701	86.54	86.9705	0.430471	0.14591	22.0409	1.04612	-73.0341	0.559614
30	USV	TRUE	0.775523	328.441	328.443	0.002	66.7544	65.6322	67.2442	1.61204	0.648479	-842.282	1.04192	-71.8371	0.720301
31	USV	TRUE	0.824386	328.653	328.655	0.0024	98.28	97.7456	98.6808	0.935162	0.33784	389.651	1.00212	-76.3894	0.489861
32	USV	TRUE	0.856927	329.631	329.638	0.0076	92.4676	91.8367	92.7918	0.955103	0.2785	-124.602	1.00838	-72.5869	0.540144
33	USV	TRUE	0.694833	330.79	330.803	0.0128	86.3246	85.5673	86.8847	1.3174	0.401094	-30.8108	1.06543	-71.2634	0.656244
34	USV	TRUE	0.96855	384.488	384.514	0.0264	63.2284	55.9212	64.345	8.42388	1.85185	18.237	1.30176	-39.1042	0.929192
35	USV	TRUE	0.734468	384.651	384.667	0.0164	66.6216	64.8002	67.6063	2.80605	0.926027	-80.8586	1.04836	-45.1602	0.913067
36	USV	TRUE	0.823535	384.849	384.863	0.014	64.3324	62.3856	68.9853	6.59964	1.95793	-469.004	1.02162	-47.8296	0.914205
37	USV	TRUE	0.90401	385.023	385.052	0.0292	64.9172	64.4044	66.2304	1.82597	0.529943	-35.8724	1.02702	-62.9307	0.710218
38	USV	TRUE	0.914577	385.217	385.254	0.0372	64.5404	58.3423	65.5967	7.25438	3.215	-182.903	1.04534	-68.6851	0.594618
39	USV	TRUE	0.844183	385.43	385.438	0.008	65.1763	62.3607	66.7423	4.38161	1.48868	-576.662	1.00772	-63.1279	0.713558
40	USV	TRUE	0.9589	385.652	385.656	0.0044	63.3085	62.5281	64.6248	2.09667	0.759745	-467.443	1.00082	-58.8931	0.838104
41	USV	TRUE	0.870342	385.838	385.844	0.0052	68.8092	68.5252	68.9396	0.414457	0.132571	-32.7613	1.02116	-67.4052	0.632939
42	USV	TRUE	0.817462	388.774	388.776	0.002	90.5605	90.1108	91.0103	0.899537	0.320169	-425.594	1.00633	-68.6179	0.694115
43	USV	TRUE	0.796026	388.989	388.991	0.0016	93.4169	93.1676	93.4882	0.320627	0.129065	-155.86	1.04572	-64.8251	0.765536
44	USV	TRUE	0.82907	494.279	494.283	0.004	94.4118	93.8415	95.7297	1.88822	0.792625	464.217	1.0018	-69.5125	0.695476
45	USV	TRUE	0.720005	494.528	494.531	0.0028	85.5974	85.0779	87.1412	2.06329	0.774516	-756.329	1.06792	-72.1728	0.589411
46	USV	TRUE	0.889012	494.722	494.724	0.0016	87.0557	85.319	87.3229	2.00392	0.828933	-1168.95	1.15671	-71.6769	0.664881
47	USV	TRUE	0.696344	513.935	513.941	0.0056	81.7996	80.8793	82.2301	1.35079	0.486958	-251.749	1.05379	-69.4722	0.656779
48	USV	TRUE	0.830198	551.17	551.174	0.0036	78.807	77.7753	79.8386	2.06329	0.706959	-583.633	1.00054	-71.4128	0.655021
49	USV	TRUE	0.897527	551.336	551.358	0.0224	59.3226	53.5391	60.5497	7.01055	2.38757	137.301	1.19694	-77.7404	0.545441
50	USV	TRUE	0.749785	551.544	551.599	0.0548	67.0563	61.5617	89.7135	28.1518	8.79031	398.197	1.2245	-66.3031	0.581339
51	USV	TRUE	0.93048	551.839	551.843	0.0036	90.6421	89.3507	91.6961	2.34533	0.816555	-672.246	1.00573	-65.5235	0.72156
52	USV	TRUE	0.821695	552.042	552.065	0.0228	84.7117	60.7703	89.3167	28.5464	5.89973	275.286	1.75584	-62.5178	0.799455
53	USV	TRUE	0.832534	552.233	552.282	0.0488	80.8306	62.8039	91.794	28.9901	11.1548	597.475	1.62406	-56.1388	0.847093
54	USV	TRUE	0.686123	593.325	593.327	0.0024	89.3566	89.1413	89.4234	0.282033	0.100127	-83.4966	1.01988	-66.7591	0.680739
55	USV	TRUE	0.915508	593.498	593.501	0.0028	64.8203	64.3973	65.2434	0.846099	0.277079	-280.973	1.00507	-59.8339	0.83767
56	USV	TRUE	0.774991	593.71	593.751	0.0408	78.1472	54.7633	83.1346	28.3712	8.95466	597.377	1.42415	-63.611	0.702614
