# Supplementary material for: Bazedoxifene reverses sexually dimorphic autistic-like abnormalities in biallelic MDGA1-mutant mice
Source: EMBO Mol Med. 2026 Mar 20;18(4):1358–98. doi: 10.1038/s44321-026-00402-y (PMC13084050; doi:10.1038/s44321-026-00402-y)
Supplement: Supplementary file 17 — Source data Fig. 3 [file 44321_2026_402_MOESM17_ESM.zip › Panel C/Batch2/P6/P6_KO_445.xlsx]

## Sheet: Sheet1
ID	Label	Accepted	Score	Begin Time (s)	End Time (s)	Call Length (s)	Principal Frequency (kHz)	Low Freq (kHz)	High Freq (kHz)	Delta Freq (kHz)	Frequency Standard Deviation (kHz)	Slope (kHz/s)	Sinuosity	Mean Power (dB/Hz)	Tonality
1	USV	TRUE	0.812508	1.05193	1.05593	0.004	81.9693	81.3161	82.2661	0.950006	0.300387	-218.778	1.01613	-63.2348	0.722685
2	USV	TRUE	0.726633	1.61513	1.62073	0.0056	91.0803	89.1728	91.9264	2.75353	0.885347	-481.828	1.02585	-59.6707	0.85492
3	USV	TRUE	0.676152	4.77531	4.77771	0.0024	86.5444	85.7428	87.8136	2.07072	0.751852	-862.798	1.0084	-70.7087	0.663976
4	USV	TRUE	0.620401	4.94411	4.95371	0.0096	67.1257	64.4954	68.1922	3.69681	1.10375	-195.07	1.20115	-66.7407	0.76502
5	USV	TRUE	0.696886	5.15924	5.16124	0.002	87.131	86.3517	87.5807	1.22907	0.457432	-602.448	1.01262	-75.7879	0.580903
6	USV	TRUE	0.723135	5.33044	5.34204	0.0116	86.5934	84.985	91.0087	6.02366	2.34521	-507.676	1.00569	-73.7017	0.590318
7	USV	TRUE	0.71766	5.49244	5.50044	0.008	97.1783	95.0853	100.956	5.87074	1.771	-695.95	1.03047	-66.1095	0.770874
8	USV	TRUE	0.739232	16.8392	16.8444	0.0052	92.1468	91.0632	92.4363	1.37306	0.458884	-256.668	1.03184	-66.0194	0.706398
9	USV	TRUE	0.805324	17.0172	17.0256	0.0084	92.6588	89.152	93.3602	4.20823	1.25056	-417.153	1.15909	-62.7363	0.800032
10	USV	TRUE	0.716265	22.9764	22.978	0.0016	89.0156	88.3387	89.3362	0.997506	0.403004	-623.441	1.0194	-69.7524	0.71238
11	USV	TRUE	0.805428	24.1711	24.1931	0.022	66.9763	64.7079	89.145	24.4371	6.55478	872.678	1.26846	-59.3568	0.786184
12	USV	TRUE	0.96812	29.2067	29.2155	0.0088	75.137	74.0386	75.6417	1.60314	0.470042	-111.806	1.06645	-53.9633	0.86788
13	USV	TRUE	0.936168	29.3567	29.4159	0.0592	71.7955	69.9659	95.4911	25.5252	4.53169	177.08	1.28879	-47.2267	0.856002
14	USV	TRUE	0.962825	29.5763	29.5907	0.0144	67.6404	62.4821	71.4399	8.95779	2.50368	-597.325	1.01278	-41.9652	0.929312
15	USV	TRUE	0.806384	29.8227	29.8267	0.004	92.3664	91.0824	93.7766	2.69416	0.916727	-690.576	1.00123	-60.5144	0.83751
16	USV	TRUE	0.850012	32.2273	32.2369	0.0096	101.565	99.7255	102.516	2.79064	0.933498	-282.947	1.00413	-63.0783	0.778776
17	USV	TRUE	0.910231	40.6863	40.6951	0.0088	82.4828	81.9262	83.9003	1.97417	0.558273	-210.689	1.00583	-58.4459	0.849527
18	USV	TRUE	0.88703	40.8327	40.8395	0.0068	70.2754	68.984	70.9434	1.95939	0.704453	304.766	1.06537	-52.9842	0.85975
19	USV	TRUE	0.764176	41.0183	41.0267	0.0084	87.8435	81.1786	92.5416	11.363	4.04226	-1530.27	1.0288	-64.1184	0.778572
20	USV	TRUE	0.854289	41.2462	41.2542	0.008	88.3256	83.0486	91.4725	8.42388	2.65939	-1054.11	1.01677	-59.4465	0.859273
21	USV	TRUE	0.915251	41.4506	41.463	0.0124	96.4044	93.2427	98.631	5.38831	1.68347	-446.417	1.00825	-58.2783	0.857964
22	USV	TRUE	0.734552	43.3961	43.4193	0.0232	67.1079	65.1704	90.6271	25.4568	10.5674	1242.75	1.3506	-60.0687	0.781491
23	USV	TRUE	0.879464	43.6077	43.6169	0.0092	62.9372	61.7645	63.3305	1.56603	0.471776	-20.6846	1.09697	-60.1007	0.855901
24	USV	TRUE	0.790858	66.6888	66.6904	0.0016	91.2898	90.7732	92.5189	1.74564	0.709855	-1091.02	1.02644	-58.635	0.886891
25	USV	TRUE	0.670876	66.854	66.8568	0.0028	89.4874	88.144	89.8956	1.75157	0.617123	-597.288	1.04731	-59.6357	0.821266
26	USV	TRUE	0.832052	67.104	67.1168	0.0128	84.2864	79.2247	90.4466	11.2219	3.67993	-941.309	1.02755	-59.2862	0.841142
27	USV	TRUE	0.927297	67.2987	67.3135	0.0148	86.7467	79.5103	91.0959	11.5856	3.8577	-858.865	1.02356	-57.2443	0.857933
28	USV	TRUE	0.733342	69.5054	69.5138	0.0084	91.5484	87.5406	97.2039	9.66334	2.72753	-1040.98	1.01085	-58.8478	0.866208
29	USV	TRUE	0.966505	69.7406	69.7802	0.0396	69.4396	67.2365	71.6143	4.37777	1.08677	9.48259	1.05132	-53.6336	0.877816
30	USV	TRUE	0.849732	69.931	69.937	0.006	89.4059	87.7259	91.2462	3.52031	1.19253	-588.181	1.00878	-62.0451	0.764668
31	USV	TRUE	0.882326	70.1745	70.1805	0.006	88.978	88.5348	90.1901	1.65533	0.63961	-255.289	1.00994	-66.37	0.670133
32	USV	TRUE	0.855046	70.2973	70.3297	0.0324	67.1153	66.7709	90.7257	23.9548	11.3091	800.456	1.10338	-68.6052	0.544115
33	USV	TRUE	0.755928	70.5433	70.5473	0.004	93.9031	92.1515	95.5741	3.42262	1.04112	-818.968	1.01584	-72.3888	0.649227
34	USV	TRUE	0.774297	70.7953	70.7981	0.0028	81.9629	80.8719	82.3859	1.51407	0.537488	-530.137	1.02997	-69.1024	0.726581
35	USV	TRUE	0.632952	70.9393	70.9425	0.0032	92.6196	91.5509	93.7775	2.22658	0.856325	-774.663	1.0194	-68.3842	0.711894
36	USV	TRUE	0.861202	79.8691	79.8871	0.018	62.287	56.9757	63.893	6.91723	2.55703	-351.039	1.06585	-75.5989	0.546348
37	USV	TRUE	0.803742	80.279	80.2898	0.0108	87.6411	80.1969	91.0701	10.8731	3.72875	-1101.55	1.04395	-62.3385	0.798583
38	USV	TRUE	0.853776	80.4694	80.4718	0.0024	81.978	81.1096	84.2491	3.13947	1.16734	-1308.11	1.03127	-66.2123	0.79857
39	USV	TRUE	0.752716	81.3709	81.3729	0.002	89.8064	88.4927	90.4877	1.99501	0.830504	-1082.12	1.04897	-76.6624	0.58286
40	USV	TRUE	0.610091	89.7479	89.7563	0.0084	91.2609	90.041	98.1514	8.11044	3.70465	-984.334	1.00119	-75.3568	0.538367
41	USV	TRUE	0.793121	89.9515	89.9575	0.006	93.5909	90.8967	98.361	7.46431	2.40341	-1212.62	1.00331	-65.4639	0.793427
42	USV	TRUE	0.889432	90.1679	90.1739	0.006	65.6858	64.9511	66.2135	1.26244	0.426673	-229.58	1.0235	-68.2377	0.49234
43	USV	TRUE	0.737173	90.4007	90.4047	0.004	102.276	100.863	103.461	2.59767	0.891849	-636.658	1.00239	-67.904	0.694631
44	USV	TRUE	0.817922	145.555	145.561	0.0056	93.5533	93.2595	93.8266	0.567053	0.1899	-34.8527	1.02742	-69.6974	0.640616
45	USV	TRUE	0.701803	170.322	170.324	0.0024	65.6197	64.4842	65.9537	1.46954	0.554711	-612.309	1.0476	-75.4928	0.597416
46	USV	TRUE	0.951351	170.529	170.541	0.012	92.9374	91.1487	94.9339	3.78518	1.18749	-325.861	1.00466	-66.4058	0.714029
47	USV	TRUE	0.819255	171.139	171.143	0.004	93.2358	92.4788	94.3566	1.87775	0.624364	-467.75	1.00581	-64.2422	0.765844
48	USV	TRUE	0.831977	171.376	171.406	0.03	102.588	56.3547	112.053	55.6983	20.0552	-684.955	4.07285	-65.0417	0.651562
49	USV	TRUE	0.689491	171.602	171.618	0.0164	90.255	82.5139	95.3505	12.8366	3.65985	-750.59	1.02234	-58.0088	0.858947
50	USV	TRUE	0.944825	174.065	174.081	0.0164	90.0911	89.488	93.5729	4.08496	1.38746	-242.588	1.00375	-66.8673	0.696849
51	USV	TRUE	0.758818	200.651	200.653	0.002	86.4823	85.3601	86.9722	1.61204	0.648479	-842.282	1.04192	-62.6287	0.841225
52	USV	TRUE	0.703487	206.558	206.564	0.006	82.7936	80.6709	87.7662	7.09536	1.9908	-992.409	1.0446	-65.5684	0.716636
53	USV	TRUE	0.826747	206.893	206.897	0.0032	82.571	81.3379	83.1178	1.77986	0.804622	-550.785	1.00258	-63.8806	0.760861
54	USV	TRUE	0.758752	220.248	220.262	0.0144	94.4723	89.5961	98.2797	8.68365	2.53385	-582.989	1.00665	-56.6199	0.86386
55	USV	TRUE	0.852014	220.449	220.456	0.0068	103.544	65.0341	104.863	39.8292	15.9436	6054.33	1.09912	-62.3166	0.701859
56	USV	TRUE	0.65253	222.573	222.648	0.0752	54.0879	35.4589	74.706	39.2471	9.36174	48.2306	10.3822	-94.5958	0.169374
57	USV	TRUE	0.917819	252.843	252.849	0.006	81.1409	81.037	81.4155	0.378518	0.134444	12.4972	1.03542	-57.7724	0.85438
58	USV	TRUE	0.766119	253.107	253.11	0.0028	89.3384	87.6721	89.6983	2.02618	0.703065	538.973	1.32697	-62.0341	0.73966
59	USV	TRUE	0.990189	253.281	253.301	0.02	89.6206	84.5292	92.6413	8.11216	1.98149	-325.547	1.03619	-52.5942	0.847464
60	USV	TRUE	0.941944	260.785	260.788	0.0036	94.5602	94.5602	94.5602	1.42109e-14	3.34953e-15	5.45608e-13	1	-66.5218	0.706776
61	USV	TRUE	0.625392	276.179	276.219	0.04	50.71	40.4084	60.8781	20.4697	5.06589	-105.515	7.71294	-97.8451	0.147974
62	USV	TRUE	0.813538	304.97	304.971	0.0016	87.239	86.8383	87.4617	0.623441	0.249933	-389.651	1.00816	-60.0745	0.849356
63	USV	TRUE	0.756017	305.16	305.41	0.25	90.6964	86.6219	94.157	7.5351	2.64152	-0.665291	2.50838	-63.6717	0.790707
64	USV	TRUE	0.719952	305.647	305.651	0.0044	85.9333	85.2394	86.2042	0.96485	0.301488	-144.546	1.07172	-58.8988	0.853576
65	USV	TRUE	0.707825	446.757	446.795	0.0384	40.0234	31.4065	49.9614	18.5548	4.18401	157.005	5.88519	-98.198	0.151225
66	USV	TRUE	0.717669	461.165	461.204	0.0384	42.2722	28.3932	53.9098	25.5166	5.91092	-144.724	8.8528	-97.712	0.153619
67	USV	TRUE	0.83824	493.404	493.413	0.0092	90.2376	88.7809	91.0036	2.22277	0.694134	-263.528	1.00811	-70.2399	0.647029
68	USV	TRUE	0.777716	494.778	494.781	0.0036	90.6791	89.5361	91.206	1.66993	0.542246	-434.745	1.02243	-68.2808	0.663329
69	USV	TRUE	0.661314	495.01	495.014	0.0036	91.6845	90.2966	93.0798	2.78322	0.917653	-757.261	1.00165	-71.8919	0.659778
70	USV	TRUE	0.750614	581.323	581.325	0.0016	87.5184	87.2957	87.9192	0.623441	0.249933	-389.651	1.00816	-72.5261	0.65321
