# Supplementary material for: Bazedoxifene reverses sexually dimorphic autistic-like abnormalities in biallelic MDGA1-mutant mice
Source: EMBO Mol Med. 2026 Mar 20;18(4):1358–98. doi: 10.1038/s44321-026-00402-y (PMC13084050; doi:10.1038/s44321-026-00402-y)
Supplement: Supplementary file 17 — Source data Fig. 3 [file 44321_2026_402_MOESM17_ESM.zip › Panel C/Batch2/P6/P6_KO_448.xlsx]

## Sheet: Sheet1
ID	Label	Accepted	Score	Begin Time (s)	End Time (s)	Call Length (s)	Principal Frequency (kHz)	Low Freq (kHz)	High Freq (kHz)	Delta Freq (kHz)	Frequency Standard Deviation (kHz)	Slope (kHz/s)	Sinuosity	Mean Power (dB/Hz)	Tonality
1	USV	TRUE	0.67407	35.5091	35.5119	0.0028	95.4488	94.343	96.9555	2.61252	0.946404	-961.316	1.00664	-70.8544	0.726472
2	USV	TRUE	0.798114	39.294	39.3052	0.0112	69.4174	67.2279	69.7588	2.53088	0.839556	133.485	1.2195	-51.313	0.874055
3	USV	TRUE	0.952375	39.4276	39.4336	0.006	69.6077	68.5389	71.003	2.46408	0.872543	-454.811	1.01109	-58.6147	0.847814
4	USV	TRUE	0.76517	39.6132	39.6272	0.014	68.3596	67.4579	72.5715	5.11358	2.03204	-372.045	1.00126	-66.6226	0.699318
5	USV	TRUE	0.926192	39.8044	39.8096	0.0052	70.6791	69.5357	70.796	1.26034	0.567383	-246.514	1.00619	-62.1325	0.832186
6	USV	TRUE	0.928768	39.998	40.012	0.014	67.563	65.7585	69.1801	3.42151	1.11207	-240.094	1.00983	-66.83	0.716317
7	USV	TRUE	0.899487	40.1631	40.1723	0.0092	68.1303	65.5966	69.8819	4.28526	1.32839	-464.015	1.00242	-60.6877	0.851398
8	USV	TRUE	0.684186	40.5259	40.5327	0.0068	72.0427	70.3431	72.3693	2.02618	0.584404	61.0068	1.25189	-55.0154	0.888809
9	USV	TRUE	0.677629	65.8557	65.8577	0.002	59.6387	59.4339	60.4314	0.997506	0.393399	-488.574	1.0672	-69.9723	0.689653
10	USV	TRUE	0.968812	66.0541	66.0629	0.0088	59.6011	58.5754	59.8683	1.29286	0.355363	107.657	1.02791	-65.6839	0.779599
11	USV	TRUE	0.801847	78.8007	78.8035	0.0028	66.5368	64.2371	67.2315	2.99441	1.22724	-838.016	1.2616	-61.6047	0.843657
12	USV	TRUE	0.645123	78.9339	78.9391	0.0052	69.8318	69.3729	71.0974	1.72451	0.688176	-337.863	1.02477	-79.6937	0.414355
13	USV	TRUE	0.601992	79.0367	79.0399	0.0032	86.6155	81.8209	93.1542	11.3333	4.73276	-4173.28	1.10452	-66.8498	0.674304
14	USV	TRUE	0.809198	79.1723	79.1859	0.0136	58.6783	58.2627	63.5619	5.29925	0.987068	-124.499	1.27786	-47.0097	0.851819
15	USV	TRUE	0.89147	79.3207	79.3463	0.0256	62.3684	60.6094	66.4464	5.83698	1.61903	-25.7004	1.19022	-54.7194	0.871012
16	USV	TRUE	0.978414	79.5719	79.5859	0.014	61.6986	60.4221	62.0326	1.61056	0.547016	-107.635	1.02021	-44.3007	0.924543
17	USV	TRUE	0.772846	79.7603	79.7807	0.0204	60.1637	53.8597	60.7472	6.88754	2.47415	-294.256	1.07322	-51.2623	0.859114
18	USV	TRUE	0.836507	79.9199	79.9223	0.0024	65.119	65.119	65.119	1.42109e-14	5.22945e-15	-3.20835e-12	1	-47.7808	0.91947
19	USV	TRUE	0.802743	80.1063	80.1179	0.0116	59.4394	55.0708	60.2852	5.21442	1.76815	-397.171	1.03753	-60.5479	0.711586
20	USV	TRUE	0.73949	80.2758	80.2806	0.0048	118.83	117.607	119.193	1.58639	0.503486	-252.789	1.10969	-80.0714	0.531749
21	USV	TRUE	0.823538	96.1966	96.2022	0.0056	70.0615	67.3153	70.2915	2.97619	0.927233	-410.061	1.17792	-59.8563	0.85707
22	USV	TRUE	0.659692	96.361	96.3706	0.0096	70.1797	66.998	71.2595	4.2615	1.36526	-214.126	1.34165	-61.4482	0.857753
23	USV	TRUE	0.715517	96.531	96.533	0.002	66.4429	65.9397	66.6611	0.721411	0.294569	-374.701	1.0422	-62.3508	0.838244
24	USV	TRUE	0.775618	96.6874	96.6918	0.0044	66.0927	65.4025	66.4341	1.03165	0.334578	-226.421	1.0111	-63.6599	0.790484
25	USV	TRUE	0.878265	96.8514	96.8618	0.0104	70.7052	68.2559	71.0317	2.7758	0.75421	-191.733	1.08394	-54.8687	0.889002
26	USV	TRUE	0.788814	97.0158	97.0306	0.0148	72.2122	66.8103	74.1802	7.36997	1.81939	-173.658	1.37115	-56.7626	0.881424
27	USV	TRUE	0.809086	109.76	109.763	0.0024	95.9631	95.8295	96.2303	0.400784	0.146947	-166.993	1.00302	-57.2742	0.855337
28	USV	TRUE	0.768239	110.108	110.11	0.002	64.7291	64.453	64.7558	0.302814	0.114253	-113.873	1.03232	-65.3653	0.768623
29	USV	TRUE	0.824779	110.643	110.646	0.0028	96.905	95.7991	97.7437	1.94454	0.700348	-712.151	1.00468	-61.9548	0.723283
30	USV	TRUE	0.818804	110.643	110.646	0.0028	96.5139	95.4081	97.3526	1.94454	0.700348	-712.151	1.00468	-61.9548	0.77183
31	USV	TRUE	0.768168	122.536	122.54	0.0048	54.4434	54.0946	54.4731	0.378518	0.108388	47.2026	1.01328	-72.6	0.591457
32	USV	TRUE	0.635958	124.372	124.377	0.0056	71.6644	70.4917	72.1246	1.63282	0.608396	-326.366	1.0313	-48.9823	0.923805
33	USV	TRUE	0.652376	124.556	124.563	0.0068	73.8539	72.6218	74.2324	1.61056	0.494874	128.524	1.12803	-56.0243	0.868361
34	USV	TRUE	0.830136	124.771	124.775	0.0048	67.4086	66.0207	67.6461	1.6254	0.465383	-124.582	1.20395	-63.6715	0.793604
35	USV	TRUE	0.639325	124.843	124.881	0.0384	41.9754	30.1819	52.6926	22.5107	5.68389	-137.324	7.81964	-97.2391	0.153153
36	USV	TRUE	0.682344	127.938	127.943	0.0056	89.421	87.5135	93.0874	5.57386	2.08864	-1135.89	1.06834	-65.1737	0.799069
37	USV	TRUE	0.830427	154.003	154.009	0.0064	97.1358	94.0334	97.7592	3.7258	1.27484	-590.343	1.07687	-63.8486	0.794911
38	USV	TRUE	0.659828	154.589	154.591	0.002	95.5329	94.1346	95.9693	1.8347	0.704413	-893.175	1.05003	-74.6597	0.607905
39	USV	TRUE	0.751802	155.344	155.347	0.0028	70.8275	70.2857	70.9982	0.712504	0.266659	258	1.02258	-69	0.699087
40	USV	TRUE	0.842483	155.526	155.537	0.0112	65.1806	63.6121	67.0309	3.4188	1.15405	-27.2302	1.24142	-72.931	0.652575
41	USV	TRUE	0.829226	158.238	158.277	0.0392	64.431	64.0792	89.5327	25.4535	8.92746	667.317	1.1753	-61.8698	0.70858
42	USV	TRUE	0.970459	158.447	158.592	0.145	90.4234	68.1161	97.7364	29.6203	11.5117	-67.5884	9.84166	-74.2857	0.470271
43	USV	TRUE	0.824922	160.334	160.343	0.0084	94.2671	93.6214	94.6159	0.994537	0.350354	-131.822	1.00883	-65.3729	0.732066
44	USV	TRUE	0.793553	160.689	160.864	0.175	96.3911	93.203	99.5219	6.31895	2.47507	22.739	2.21359	-64.3554	0.664561
45	USV	TRUE	0.867596	160.853	160.864	0.0104	99.3656	95.1203	100.427	5.30667	1.83417	-523.849	1.04036	-59.5016	0.848598
46	USV	TRUE	0.722986	161.033	161.042	0.0088	103.941	95.9113	105.254	9.34316	2.7308	-1088.23	1.00504	-66.2377	0.794409
47	USV	TRUE	0.846539	161.365	161.367	0.0016	95.3159	94.9686	95.8414	0.872818	0.347517	-545.511	1.00577	-65.6635	0.782396
48	USV	TRUE	0.748429	162.567	162.577	0.0104	92.7972	91.105	94.5116	3.40666	1.01394	-319.192	1.00285	-58.6244	0.777917
49	USV	TRUE	0.847192	162.732	162.765	0.0336	92.0586	68.5979	98.303	29.7051	12.7498	950.634	1.46132	-55.7117	0.846092
50	USV	TRUE	0.76772	162.927	162.929	0.0016	102.83	99.4459	104.433	4.98753	2.01502	-3117.21	1.00572	-53.6459	0.922729
51	USV	TRUE	0.859059	163.092	163.105	0.0136	100.169	95.7975	100.889	5.09144	1.48261	-314.782	1.12764	-54.4354	0.887906
52	USV	TRUE	0.794513	163.281	163.285	0.0044	93.773	92.296	95.7249	3.42893	1.12802	-779.302	1.00656	-59.7648	0.792435
53	USV	TRUE	0.812964	163.41	163.433	0.0224	69.9245	67.7015	99.7563	32.0548	12.7253	1466.93	1.45704	-58.2081	0.794873
54	USV	TRUE	0.778038	163.583	163.587	0.0032	70.7479	70.1467	70.9483	0.801568	0.284265	17.0086	1.20191	-55.4277	0.849467
55	USV	TRUE	0.931165	163.748	163.756	0.008	71.8177	70.5485	72.6935	2.14494	0.647269	-158.487	1.13738	-54.5904	0.871736
56	USV	TRUE	0.738259	163.939	163.941	0.002	97.2601	96.7702	98.694	1.92376	0.748485	-905.262	1.21036	-67.8772	0.698669
57	USV	TRUE	0.606247	164.24	164.247	0.0072	95.4013	93.6546	99.7279	6.07333	2.13517	-849.635	1.00276	-69.4261	0.608254
58	USV	TRUE	0.673884	166.946	166.948	0.002	96.5209	96.3606	96.984	0.623441	0.243171	-311.721	1.01894	-76.7299	0.506429
59	USV	TRUE	0.861385	167.132	167.135	0.0028	91.7422	91.1485	92.336	1.18751	0.402234	-409.973	1.00177	-70.9609	0.641704
60	USV	TRUE	0.687058	167.288	167.299	0.0116	91.5877	90.1631	95.6939	5.53086	2.32044	-444.505	1.00793	-79.6646	0.446659
61	USV	TRUE	0.602329	167.461	167.468	0.0068	98.1347	93.9305	99.9018	5.97127	2.0399	-922.481	1.0355	-76.8541	0.54394
62	USV	TRUE	0.818501	167.861	167.862	0.0016	97.519	97.2429	97.617	0.374065	0.153618	-233.791	1.01068	-72.9046	0.586033
63	USV	TRUE	0.845285	169.263	169.265	0.002	86.0563	82.9747	86.6085	3.63377	1.43065	-1744.36	1.07163	-67.0761	0.747942
64	USV	TRUE	0.947838	169.435	169.437	0.002	88.8631	85.3896	92.3365	6.94692	3.03286	-3956.94	1.01113	-61.2268	0.812684
65	USV	TRUE	0.868267	169.551	169.556	0.0052	69.2621	68.3343	69.2918	0.957428	0.290412	132.208	1.04495	-56.232	0.770857
66	USV	TRUE	0.758055	169.769	169.773	0.004	95.426	93.5806	96.1633	2.58271	0.882355	-351.585	1.49833	-64.8117	0.73813
67	USV	TRUE	0.822442	169.899	169.941	0.042	71.5428	71.2729	95.6596	24.3866	12.5423	596.853	1.01257	-61.7193	0.708101
68	USV	TRUE	0.883108	170.082	170.089	0.0068	97.5729	95.8107	98.8759	3.06525	1.04781	-446.364	1.00183	-65.8096	0.779171
69	USV	TRUE	0.787117	171.443	171.45	0.0064	98.6653	96.7734	103.069	6.29589	2.3136	-996.073	1.00447	-67.3051	0.773632
70	USV	TRUE	0.713518	172	172.004	0.0036	94.1409	93.0202	94.2968	1.27657	0.44879	-335.786	1.05529	-65.1365	0.771043
71	USV	TRUE	0.90073	172.358	172.37	0.012	103.236	97.1571	104.356	7.19926	2.62249	-645.543	1.1402	-56.8979	0.883338
72	USV	TRUE	0.79968	172.548	172.55	0.002	94.5214	93.9024	94.8376	0.935162	0.356582	-467.581	1.01392	-66.6814	0.75843
73	USV	TRUE	0.855449	172.681	172.73	0.0484	70.238	68.2294	95.9364	27.707	8.21851	534.752	1.2774	-49.7842	0.858534
74	USV	TRUE	0.799956	172.84	172.851	0.0104	69.6146	68.0083	70.4711	2.46283	0.702421	-117.384	1.11088	-53.0859	0.841864
75	USV	TRUE	0.825641	173.01	173.047	0.0368	63.588	54.0867	64.6568	10.57	2.99967	-315.024	1.08935	-43.2971	0.870904
76	USV	TRUE	0.920292	173.196	173.203	0.0068	62.2691	61.7734	62.4816	0.708217	0.306682	-99.3368	1.01158	-43.327	0.913656
77	USV	TRUE	0.696116	177.468	177.476	0.0088	96.5084	93.8261	97.5623	3.73616	1.14781	-408.135	1.02087	-70.0216	0.653904
78	USV	TRUE	0.705117	177.677	177.679	0.002	98.027	97.0918	98.6326	1.54079	0.572725	-758.308	1.00852	-72.9583	0.656185
79	USV	TRUE	0.762056	177.884	177.891	0.0068	92.2465	89.3136	92.9419	3.6283	1.16417	-17.329	1.71857	-72.7921	0.650423
80	USV	TRUE	0.742791	184.201	184.202	0.0016	92.4277	92.205	92.8285	0.623441	0.249933	-389.651	1.00816	-71.7918	0.613651
81	USV	TRUE	0.607525	184.336	184.372	0.036	54.7863	54.3989	83.4062	29.0073	13.7546	859.774	1.05758	-72.4345	0.450834
82	USV	TRUE	0.886935	184.73	184.755	0.025	75.4849	53.9335	89.8048	35.8713	15.828	1575.82	1.25704	-69.7612	0.523768
83	USV	TRUE	0.803908	184.505	184.51	0.0052	56.4694	55.6159	57.4269	1.81095	0.633544	-376.234	1.00911	-68.3582	0.729118
84	USV	TRUE	0.832542	184.903	184.922	0.0188	52.9432	52.1444	54.3181	2.17368	0.742623	-93.8453	1.00817	-74.1749	0.601759
85	USV	TRUE	0.939159	188.492	188.897	0.405	60.7877	58.675	66.9077	8.23263	3.24593	-19.5727	1.08849	-55.1182	0.744801
86	USV	TRUE	0.718211	188.391	188.393	0.0016	82.2229	82.2229	82.2229	1.42109e-14	7.53644e-15	1.39022e-11	1	-63.3325	0.795704
87	USV	TRUE	0.856532	188.89	188.896	0.0056	58.9262	57.876	59.6625	1.78654	0.557862	-302.106	1.00736	-52.3702	0.844996
88	USV	TRUE	0.708869	189.094	189.115	0.0204	59.0966	58.1083	94.1655	36.0572	15.9419	1784.18	1.14138	-68.8203	0.520764
89	USV	TRUE	0.750239	189.302	189.31	0.008	95.3882	93.08	98.7184	5.63842	1.72518	-682.868	1.00793	-63.4856	0.784602
90	USV	TRUE	0.830655	189.872	190.032	0.16	88.2567	68.6087	93.4051	24.7965	9.7884	-139.915	1.00169	-67.905	0.596732
91	USV	TRUE	0.664638	189.681	189.688	0.0068	107.054	106.571	107.456	0.885285	0.292394	3.33611	1.07057	-67.4603	0.735367
92	USV	TRUE	0.777741	190.089	190.091	0.0016	93.5164	92.1626	94.1576	1.99501	0.806008	-1246.88	1.01819	-64.6722	0.806899
93	USV	TRUE	0.789306	190.263	190.267	0.0044	92.9308	91.2194	94.6831	3.46373	1.12726	-730.008	1.01372	-59.3337	0.833056
94	USV	TRUE	0.91323	190.439	190.462	0.0232	69.0094	67.5356	89.6428	22.1072	5.54842	891.308	1.08343	-60.2851	0.790366
95	USV	TRUE	0.924177	190.696	191.046	0.35	87.7949	61.0112	93.2729	32.2617	10.0104	-21.2366	6.59682	-69.9019	0.592967
96	USV	TRUE	0.851572	191.195	191.206	0.0112	72.4006	71.194	74.0892	2.89516	0.902892	150.932	1.19688	-55.3153	0.844635
97	USV	TRUE	0.737075	191.383	191.407	0.024	70.063	68.6788	94.7199	26.0411	11.3561	1184.26	1.24146	-61.7755	0.764962
98	USV	TRUE	0.698203	191.58	191.582	0.0016	70.1893	69.0671	71.3115	2.24439	0.887173	-1402.74	1	-61.5903	0.842767
99	USV	TRUE	0.641071	191.77	191.773	0.0028	66.4576	65.9233	66.658	0.73477	0.25275	164.343	1.1202	-62.4484	0.737027
100	USV	TRUE	0.900484	196.57	196.78	0.21	97.9216	96.9012	99.3551	2.45391	0.960938	-4.46568	1.59451	-62.431	0.643366
101	USV	TRUE	0.866075	196.567	196.573	0.0064	99.0748	98.0278	99.9522	1.92432	0.658568	-289.834	1.00909	-59.6425	0.847124
102	USV	TRUE	0.834669	196.769	196.778	0.0088	97.5579	94.7865	98.631	3.84456	1.39177	-462.477	1.04414	-59.2688	0.853847
103	USV	TRUE	0.724693	199.306	199.308	0.002	97.5334	96.7541	97.9831	1.22907	0.457432	-602.448	1.01262	-61.7595	0.828293
104	USV	TRUE	0.750382	202.492	202.5	0.008	98.024	95.8717	100.689	4.81683	1.47394	-593.127	1.00578	-64.626	0.797131
105	USV	TRUE	0.673745	217.48	217.493	0.0136	94.1867	64.009	95.0502	31.0412	15.0117	2321.9	1.06825	-68.3231	0.636495
106	USV	TRUE	0.669371	217.661	217.663	0.0028	62.1447	60.4266	62.3488	1.92228	0.692177	-606.124	1.15841	-73.8798	0.638946
107	USV	TRUE	0.753368	226.944	226.946	0.0024	97.4339	96.8327	97.7011	0.868365	0.320263	-361.819	1.01396	-73.9978	0.573452
108	USV	TRUE	0.647097	227.129	227.133	0.004	94.4952	93.8198	95.0593	1.23946	0.41481	-311.552	1.00454	-68.9841	0.647748
109	USV	TRUE	0.777453	228.07	228.083	0.0136	99.5425	94.3648	101.089	6.72426	2.09635	-438.995	1.14681	-73.9431	0.597487
110	USV	TRUE	0.657598	228.702	228.704	0.002	97.3266	96.8768	97.7763	0.899537	0.320169	-425.594	1.00633	-74.344	0.563776
111	USV	TRUE	0.619483	228.875	228.877	0.002	64.614	64.1508	65.4333	1.28251	0.50588	-665.428	1.02121	-79.9068	0.477377
112	USV	TRUE	0.915461	229.036	229.046	0.01	72.2282	71.4102	72.7945	1.38428	0.38455	-22.801	1.08228	-69.7569	0.657178
113	USV	TRUE	0.714762	231.082	231.086	0.0048	64.9315	64.7469	65.105	0.358171	0.134338	-13.2157	1.02258	-71.3113	0.634956
114	USV	TRUE	0.824199	237.145	237.15	0.0056	96.9649	95.4879	98.5532	3.06525	0.926762	-516.155	1.00784	-65.2116	0.786003
115	USV	TRUE	0.71852	240.564	240.569	0.0056	63.7979	57.2815	95.6676	38.3862	14.5791	7263.54	1.45374	-67.5427	0.71929
116	USV	TRUE	0.660039	241.448	241.45	0.002	97.4955	96.7162	98.2748	1.5586	0.583176	-779.302	1	-65.8744	0.787455
117	USV	TRUE	0.752986	245.536	245.54	0.004	98.0869	97.5324	98.9019	1.36953	0.452919	-329.415	1.00192	-64.3785	0.785354
118	USV	TRUE	0.72338	245.909	245.912	0.0024	98.2204	97.2853	99.4228	2.13751	0.771594	-890.631	1.00251	-59.097	0.84338
119	USV	TRUE	0.825022	246.097	246.105	0.0084	92.1671	91.2319	92.4338	1.20189	0.357665	-90.3738	1.04856	-58.8793	0.84141
120	USV	TRUE	0.639	246.685	246.692	0.0072	93.2975	92.8855	93.7136	0.828151	0.257018	-41.402	1.05015	-68.6697	0.725333
121	USV	TRUE	0.637435	246.908	246.911	0.0032	96.9771	95.3221	98.61	3.28791	1.1272	-1028.25	1.00279	-66.2333	0.746073
122	USV	TRUE	0.769625	247.1	247.101	0.0016	68.3394	68.3394	68.3394	1.42109e-14	5.0243e-15	7.2656e-12	1	-61.9451	0.864235
123	USV	TRUE	0.849478	247.289	247.291	0.002	71.5994	71.3233	71.6261	0.302814	0.114253	113.873	1.03232	-60.5875	0.845204
124	USV	TRUE	0.659018	247.501	247.503	0.002	96.2365	95.7734	96.7264	0.952975	0.366077	-488.574	1.00178	-69.0252	0.699985
125	USV	TRUE	0.742851	247.666	247.678	0.012	75.1375	71.9461	76.043	4.0969	1.13811	142.012	1.28888	-49.4346	0.89304
126	USV	TRUE	0.83819	247.869	247.871	0.0024	71.0446	70.5102	71.1411	0.630863	0.237269	-250.49	1.03271	-59.0769	0.859255
127	USV	TRUE	0.844993	248.066	248.071	0.0052	74.5734	73.3933	74.8109	1.41759	0.476606	-35.0706	1.26789	-56.423	0.88032
128	USV	TRUE	0.805472	272.655	272.664	0.0084	96.7422	94.6047	97.6997	3.09494	1.03215	-389.179	1.02416	-56.9255	0.861531
129	USV	TRUE	0.978674	297.604	297.611	0.0064	95.4874	94.6636	95.5319	0.868365	0.220513	-61.3491	1.0576	-53.5048	0.791285
130	USV	TRUE	0.921963	297.939	297.947	0.008	71.0248	70.1745	71.3417	1.16725	0.500243	118.488	1.02423	-54.8329	0.830429
131	USV	TRUE	0.70134	298.142	298.168	0.026	71.8851	70.8683	96.9437	26.0755	10.5965	1132.19	1.44274	-59.1444	0.788448
132	USV	TRUE	0.69348	312.882	312.889	0.0064	93.1514	88.5944	95.3409	6.74653	1.82192	-868.983	1.03881	-57.7942	0.850365
133	USV	TRUE	0.686729	313.077	313.084	0.0072	97.814	94.771	103.7	8.92857	2.69509	-1174.1	1.01864	-65.0024	0.741855
134	USV	TRUE	0.65731	313.321	313.324	0.0036	90.2097	89.8609	90.2394	0.378518	0.121109	-75.7936	1.01574	-49.0954	0.922536
135	USV	TRUE	0.636017	314.36	314.363	0.0032	85.4175	84.9425	85.5437	0.601176	0.215619	182.456	1.01803	-65.8007	0.731522
136	USV	TRUE	0.675143	319.453	319.456	0.0032	92.7416	92.4151	92.9791	0.564066	0.20164	-182.456	1.00277	-65.6843	0.737045
137	USV	TRUE	0.90002	322.018	322.027	0.0084	96.388	95.6606	97.2489	1.58829	0.503315	-193.573	1.00211	-55.7614	0.863742
138	USV	TRUE	0.822458	322.212	322.221	0.0096	97.6256	93.9592	99.3104	5.35121	1.74801	-583.863	1.03323	-56.5147	0.875582
139	USV	TRUE	0.843459	322.794	322.809	0.0152	95.3833	82.9739	99.4357	16.4618	5.51406	-1148.28	1.07662	-55.6405	0.876867
140	USV	TRUE	0.735103	323.553	323.556	0.0032	82.2858	81.603	82.5308	0.92774	0.341308	-298.423	1.02399	-62.6331	0.797459
141	USV	TRUE	0.758653	324.56	324.567	0.0072	92.7255	90.64	92.9927	2.35275	0.709498	-271.584	1.08506	-53.6262	0.891436
142	USV	TRUE	0.763452	325.346	325.35	0.004	67.935	67.5194	68.7291	1.20977	0.439519	-325.721	1.01412	-65.365	0.773522
143	USV	TRUE	0.826074	325.521	325.531	0.01	71.592	70.5826	71.9408	1.35821	0.451267	2.66428	1.08109	-55.6792	0.884795
144	USV	TRUE	0.838941	325.828	325.87	0.042	73.3552	71.7521	96.3269	24.5748	6.76764	553.904	1.12524	-47.2254	0.876074
145	USV	TRUE	0.871675	325.989	325.994	0.0048	68.8337	67.899	69.3636	1.46457	0.475911	-288.546	1.00875	-64.4444	0.770801
146	USV	TRUE	0.725657	326.171	326.181	0.0104	69.8181	68.022	70.2686	2.2466	0.763134	-115.379	1.09353	-72.3942	0.65716
147	USV	TRUE	0.607058	326.767	326.769	0.0016	69.2386	68.8378	69.4612	0.623441	0.249933	-389.651	1.00816	-72.7995	0.437203
148	USV	TRUE	0.851307	326.937	326.94	0.0032	70.9238	70.9238	70.9238	0	6.3221e-15	-1.45781e-12	1	-64.4943	0.756505
149	USV	TRUE	0.780284	327.13	327.136	0.006	73.9906	72.6776	74.038	1.36042	0.577633	234.067	1.02033	-66.4689	0.632329
150	USV	TRUE	0.728523	327.358	327.366	0.008	100.605	99.1279	101.303	2.17462	0.756095	-178.873	1.16917	-61.9277	0.806933
151	USV	TRUE	0.75965	327.552	327.559	0.0072	97.9116	97.4362	98.4875	1.05134	0.326902	-53.6808	1.05939	-60.3619	0.845263
152	USV	TRUE	0.698323	330.079	330.12	0.0416	43.9496	32.0597	51.5645	19.5048	4.12085	50.7312	4.84618	-97.4276	0.156663
153	USV	TRUE	0.924599	337.962	337.974	0.0116	98.2766	93.1777	100.318	7.13989	2.43891	-675.502	1.04458	-56.3721	0.87941
154	USV	TRUE	0.785204	338.421	338.425	0.0044	100.653	100.145	101.847	1.70156	0.596388	-387.145	1.00042	-51.4639	0.912934
155	USV	TRUE	0.705017	339.159	339.162	0.0024	95.2229	93.8202	95.7573	1.93712	0.720424	-807.134	1.03531	-60.2035	0.852805
156	USV	TRUE	0.712464	344.268	344.271	0.0036	96.664	95.4097	96.998	1.58829	0.531498	-403.483	1.0726	-76.7018	0.515777
157	USV	TRUE	0.726804	344.49	344.496	0.0056	94.3961	93.6561	96.2485	2.59242	1.00783	-480.731	1.00324	-74.58	0.559458
158	USV	TRUE	0.8611	348.603	348.61	0.0072	95.4279	94.1251	95.6565	1.53141	0.692796	-207.891	1.00068	-66.5693	0.62857
159	USV	TRUE	0.869616	348.786	348.788	0.0016	55.6264	55.5551	55.8757	0.320627	0.129065	-155.86	1.04572	-60.5577	0.687852
160	USV	TRUE	0.795184	348.986	348.988	0.0024	67.5121	66.5102	68.1801	1.66993	0.605239	-695.805	1.00647	-64.8045	0.756142
161	USV	TRUE	0.816899	349.171	349.177	0.006	67.3063	67.0243	67.7071	0.682817	0.248826	-126.227	1.00873	-57.9489	0.767895
162	USV	TRUE	0.798628	349.539	349.544	0.0048	64.5138	63.7824	64.9954	1.21296	0.403266	-251.125	1.00811	-49.9963	0.835221
163	USV	TRUE	0.811544	349.709	349.732	0.0228	66.7423	62.6899	67.774	5.08402	1.31766	-175.752	1.06445	-51.5196	0.842336
164	USV	TRUE	0.899917	349.887	349.91	0.0232	66.1099	62.9943	67.3392	4.34497	1.14243	-167.069	1.01612	-55.3973	0.785888
165	USV	TRUE	0.815826	350.077	350.12	0.0432	65.3591	55.3675	99.8767	44.5092	8.31	111.307	1.62377	-59.522	0.774229
166	USV	TRUE	0.894804	350.273	350.329	0.0564	86.6327	69.2212	91.9347	22.7135	9.05267	361.098	1.14933	-67.8161	0.63722
167	USV	TRUE	0.861296	350.461	350.501	0.0396	84.834	68.5103	92.8325	24.3223	10.0359	631.565	1.41471	-59.7927	0.769821
168	USV	TRUE	0.976971	350.866	351.081	0.215	93.938	69.1194	102.846	33.7265	10.8506	60.9356	2.36053	-62.1591	0.782754
169	USV	TRUE	0.802051	353.833	353.839	0.006	94.8015	92.7159	96.4714	3.75549	1.23313	-645.052	1.01166	-60.2104	0.853407
170	USV	TRUE	0.636961	354.657	354.659	0.0024	64.1357	63.2673	64.5365	1.26915	0.467169	-528.812	1.01922	-70.2459	0.646004
171	USV	TRUE	0.909497	354.876	354.901	0.025	88.0954	67.5119	100.76	33.2477	12.1991	692.409	3.60941	-68.2867	0.650581
172	USV	TRUE	0.713584	355.112	355.117	0.0052	91.868	91.5775	92.1587	0.581108	0.215607	-69.2607	1.02895	-51.5939	0.914745
173	USV	TRUE	0.641431	357.042	357.044	0.002	95.5478	95.0847	95.7081	0.623441	0.243171	-311.721	1.01894	-71.3203	0.597874
174	USV	TRUE	0.834084	357.785	357.79	0.0052	96.4251	94.7923	97.2935	2.50119	0.888036	-522.797	1.01725	-59.217	0.857276
175	USV	TRUE	0.89921	488.774	488.783	0.0088	100.273	99.3185	100.318	0.999109	0.347693	-120.838	1.00795	-61.7542	0.771148
176	USV	TRUE	0.631331	503.185	503.189	0.004	87.1394	86.4269	87.748	1.3211	0.469639	-352.373	1.00545	-78.2751	0.445538
177	USV	TRUE	0.750452	503.9	503.907	0.0068	97.0018	96.3932	97.6913	1.29811	0.319023	-140.001	1.02164	-72.9896	0.54639
178	USV	TRUE	0.620412	523.804	523.892	0.088	55.2012	27.7104	72.524	44.8136	10.1248	28.7526	14.4521	-96.222	0.152936
