# Supplementary material for: Bazedoxifene reverses sexually dimorphic autistic-like abnormalities in biallelic MDGA1-mutant mice
Source: EMBO Mol Med. 2026 Mar 20;18(4):1358–98. doi: 10.1038/s44321-026-00402-y (PMC13084050; doi:10.1038/s44321-026-00402-y)
Supplement: Supplementary file 17 — Source data Fig. 3 [file 44321_2026_402_MOESM17_ESM.zip › Panel C/Batch2/P6/P6_KO_483.xlsx]

## Sheet: Sheet1
ID	Label	Accepted	Score	Begin Time (s)	End Time (s)	Call Length (s)	Principal Frequency (kHz)	Low Freq (kHz)	High Freq (kHz)	Delta Freq (kHz)	Frequency Standard Deviation (kHz)	Slope (kHz/s)	Sinuosity	Mean Power (dB/Hz)	Tonality
1	USV	TRUE	0.898849	2.89106	2.89546	0.0044	90.2357	89.9495	90.2974	0.347948	0.15729	91.7543	1.00249	-66.658	0.695127
2	USV	TRUE	0.843245	12.1771	12.1875	0.0104	66.1709	64.8573	66.5123	1.65509	0.506141	-90.9276	1.06226	-62.9125	0.786669
3	USV	TRUE	0.738382	12.4947	12.4995	0.0048	68.1432	67.6236	68.1877	0.564066	0.195696	-112.756	1.01031	-66.7801	0.71735
4	USV	TRUE	0.929596	12.8211	12.8279	0.0068	67.6812	67.0132	67.8074	0.794146	0.247429	32.8587	1.06131	-63.9309	0.714979
5	USV	TRUE	0.887881	12.9779	13.0375	0.0596	71.5922	70.5287	82.6212	12.0925	5.3531	200.274	1.01708	-63.3091	0.715632
6	USV	TRUE	0.874835	13.2051	13.2107	0.0056	81.2731	79.6492	82.2098	2.5606	0.8935	-439.255	1.01361	-65.4604	0.710459
7	USV	TRUE	0.736923	13.3387	13.3475	0.0088	71.3621	70.1004	71.6812	1.58087	0.452254	-100.108	1.10559	-68.0431	0.548661
8	USV	TRUE	0.640203	26.3573	26.3589	0.0016	94.5325	91.6647	95.0847	3.42002	1.38256	-1792.39	1.3606	-79.6315	0.511683
9	USV	TRUE	0.954581	43.9365	43.9477	0.0112	65.3561	64.755	65.6679	0.912896	0.24789	-1.14254	1.03381	-64.099	0.786773
10	USV	TRUE	0.791566	44.1632	44.1668	0.0036	86.8908	86.4714	87.0949	0.623441	0.196677	-44.5315	1.07456	-64.8949	0.766248
11	USV	TRUE	0.63086	106.669	106.674	0.0056	97.1314	96.2334	97.265	1.03165	0.343211	-174.349	1.02007	-75.3353	0.502685
12	USV	TRUE	0.671973	106.839	106.846	0.0064	72.0279	69.4302	72.417	2.98674	0.98551	389.761	1.14273	-78.1123	0.500981
13	USV	TRUE	0.688744	107.197	107.198	0.0016	98.8559	98.6333	99.2567	0.623441	0.249933	-389.651	1.00816	-77.6085	0.480759
14	USV	TRUE	0.893976	112.112	112.128	0.0168	72.6793	67.3503	73.852	6.5016	1.98317	-368.09	1.05588	-60.9511	0.783155
15	USV	TRUE	0.786057	112.313	112.323	0.01	71.0706	66.7956	71.798	5.00238	1.56785	-475.079	1.07017	-70.8455	0.66127
16	USV	TRUE	0.920943	132.598	132.602	0.004	69.9633	69.6591	70.1934	0.534378	0.196936	-144.221	1.00899	-59.8462	0.843246
17	USV	TRUE	0.832894	132.782	132.791	0.0096	69.7403	68.4637	70.0966	1.63282	0.552348	152.892	1.05472	-63.5935	0.790598
18	USV	TRUE	0.740226	132.98	132.984	0.0044	86.5999	84.9002	88.7003	3.80002	1.23056	-851.575	1.00209	-67.006	0.716922
19	USV	TRUE	0.935561	133.371	133.379	0.0084	88.1354	85.9014	89.026	3.12463	0.937615	349.597	1.02191	-59.5659	0.845128
20	USV	TRUE	0.817367	135.88	135.883	0.0032	98.158	97.824	98.492	0.667973	0.256298	231.935	1.00479	-63.5686	0.755549
21	USV	TRUE	0.705681	136.051	136.053	0.0016	67.7856	67.554	67.8835	0.329533	0.134335	-77.9302	1.10407	-61.863	0.835095
22	USV	TRUE	0.96481	136.238	136.247	0.0092	96.6658	94.9662	97.7643	2.79806	0.817807	286.68	1.00692	-61.592	0.80028
23	USV	TRUE	0.733018	152.033	152.046	0.0132	66.426	64.4221	67.2625	2.84043	0.94204	-221.781	1.0309	-59.3343	0.780565
24	USV	TRUE	0.955879	152.567	152.594	0.0272	73.6137	71.1496	75.0988	3.94917	1.05474	-70.2753	1.11627	-53.3716	0.868736
25	USV	TRUE	0.809063	152.728	152.778	0.05	76.1606	68.418	78.8331	10.4151	3.20891	-161.126	1.07737	-58.8104	0.787675
26	USV	TRUE	0.888817	152.918	152.922	0.0044	76.6301	76.2927	76.9756	0.682961	0.262112	-163.162	1.00144	-50.2506	0.914641
27	USV	TRUE	0.731189	152.987	152.989	0.0028	60.3058	58.8437	62.3023	3.45862	1.22211	-1242.29	1.00358	-69.3397	0.660403
28	USV	TRUE	0.805444	153.112	153.129	0.0168	75.5414	72.5137	76.7635	4.2498	1.23744	-217.035	1.05407	-54.336	0.867498
29	USV	TRUE	0.902381	153.303	153.312	0.0088	76.3836	75.0573	76.6893	1.632	0.622211	-174.362	1.02775	-45.9825	0.915054
30	USV	TRUE	0.654332	153.49	153.496	0.0056	76.3689	75.4102	76.7905	1.38029	0.473325	-160.769	1.1083	-48.1163	0.914069
31	USV	TRUE	0.805531	188.99	188.998	0.0076	95.2097	95.2097	95.2097	1.42109e-14	4.95775e-15	-1.33561e-14	1	-55.0672	0.858579
32	USV	TRUE	0.808944	189.772	189.775	0.0032	69.9887	69.9887	69.9887	1.42109e-14	2.66454e-15	2.96059e-13	1	-59.6636	0.854866
33	USV	TRUE	0.640462	206.448	206.488	0.04	35.3995	28.4229	41.0847	12.6618	3.0738	-92.5979	3.80294	-98.0854	0.162636
34	USV	TRUE	0.868863	218.433	218.443	0.0104	97.952	95.1465	98.3305	3.184	0.964272	-266.473	1.07138	-57.9558	0.855518
35	USV	TRUE	0.932735	284.86	284.865	0.0044	65.3953	65.1987	65.5772	0.378518	0.144206	-31.2707	1.03131	-66.9379	0.725879
36	USV	TRUE	0.611217	285.043	285.045	0.0016	64.801	63.6699	65.0415	1.37157	0.580791	-857.232	1.07696	-77.5472	0.545228
37	USV	TRUE	0.86485	285.228	285.233	0.0048	70.2546	69.4605	70.648	1.18751	0.447427	-279.443	1.01863	-63.8354	0.783127
38	USV	TRUE	0.749696	285.441	285.444	0.0024	72.4604	71.926	72.5568	0.630863	0.237269	-250.49	1.03271	-70.2911	0.665272
39	USV	TRUE	0.677655	286.193	286.194	0.0016	96.2721	95.7467	96.6195	0.872818	0.347517	-545.511	1.00577	-73.1744	0.654537
40	USV	TRUE	0.988903	286.564	286.586	0.0216	72.1009	68.2627	73.7041	5.44135	1.49824	-213.95	1.01476	-52.397	0.838025
41	USV	TRUE	0.87711	286.724	286.774	0.0504	74.563	62.2204	76.3072	14.0868	3.72992	-224.794	1.10998	-48.1771	0.882035
42	USV	TRUE	0.947385	286.909	286.93	0.0204	72.8063	70.4128	75.7196	5.30685	1.49093	-285.551	1.00674	-45.0126	0.912827
43	USV	TRUE	0.924899	287.104	287.121	0.0172	69.7424	67.5453	71.5692	4.02387	1.37113	-163.306	1.13122	-61.1521	0.775979
44	USV	TRUE	0.96546	287.31	287.333	0.0232	76.3398	69.6601	77.6016	7.94146	2.28612	-286.071	1.10828	-51.7945	0.867333
45	USV	TRUE	0.76545	287.547	287.562	0.0152	107.25	95.9612	108.467	12.5059	4.41045	-857.773	1.11178	-65.1535	0.788649
46	USV	TRUE	0.66944	289.872	289.873	0.0016	96.664	96.0406	97.2875	1.24688	0.492874	-779.302	1	-73.3535	0.642643
47	USV	TRUE	0.643973	290.077	290.079	0.002	97.6159	96.3735	98.5556	2.18204	0.81933	-1091.02	1.00297	-70.2828	0.646867
48	USV	TRUE	0.813848	291.257	291.265	0.008	105.542	100.065	106.959	6.89496	2.5891	-986.73	1.1096	-64.0515	0.797837
49	USV	TRUE	0.705678	293	293.007	0.0076	96.957	93.7858	98.2187	4.4329	1.56308	-621.923	1.02259	-66.3471	0.714236
50	USV	TRUE	0.875959	293.581	293.593	0.0112	88.0577	87.1745	88.4734	1.29884	0.378973	-46.844	1.04449	-61.3446	0.798982
51	USV	TRUE	0.875126	293.76	293.786	0.026	70.7544	66.9099	75.3857	8.47583	2.74358	-310.249	1.0194	-57.0739	0.851743
52	USV	TRUE	0.70131	293.963	293.967	0.004	68.0072	64.6228	70.2932	5.67035	1.87567	-1405.61	1.0046	-70.6117	0.670106
53	USV	TRUE	0.804108	294.132	294.156	0.0236	77.1901	68.9746	81.0204	12.0458	3.96078	-450.752	1.09086	-59.6388	0.787126
54	USV	TRUE	0.90933	294.304	294.316	0.012	76.8594	75.6867	77.3047	1.61798	0.536313	12.8911	1.08346	-56.9975	0.87322
55	USV	TRUE	0.742552	294.326	294.346	0.0204	99.0747	97.9945	100.407	2.4128	0.717938	-11.7358	1.10765	-74.4142	0.636682
56	USV	TRUE	0.962626	302.434	302.436	0.0016	95.8612	95.7632	96.1373	0.374065	0.153618	233.791	1.01068	-58.9986	0.836946
57	USV	TRUE	0.861858	306.176	306.177	0.0016	94.4428	94.1934	94.514	0.320627	0.129065	155.86	1.04572	-63.8157	0.775692
58	USV	TRUE	0.958399	307.965	307.973	0.0076	109.909	109.462	110.404	0.942191	0.300143	-3.67203	1.06081	-64.491	0.769608
59	USV	TRUE	0.823723	308.162	308.17	0.0084	93.3682	90.7232	94.026	3.30274	0.961975	257.054	1.17308	-68.4338	0.709372
60	USV	TRUE	0.812148	309.154	309.158	0.0044	97.9037	97.3173	97.9927	0.675395	0.238459	-149.866	1.01455	-63.5812	0.766142
61	USV	TRUE	0.98931	316.133	316.143	0.01	64.3146	63.2236	64.745	1.52141	0.437544	-104.503	1.03448	-56.9676	0.846104
62	USV	TRUE	0.989819	316.42	316.453	0.0332	86.5102	80.7626	86.9341	6.17151	3.06152	184.726	1.00081	-62.034	0.764209
63	USV	TRUE	0.789107	316.608	316.646	0.038	82.4676	65.1618	95.4041	30.2423	12.1089	443.983	1.7871	-68.2873	0.637212
64	USV	TRUE	0.979185	316.795	316.813	0.0184	73.9831	73.4199	74.8823	1.46239	0.425818	-17.0489	1.02749	-60.8238	0.704266
65	USV	TRUE	0.920996	316.991	317.001	0.0104	77.7799	75.6679	78.5245	2.85661	0.989229	-261.984	1.06949	-63.7656	0.732142
66	USV	TRUE	0.960775	317.174	317.185	0.0108	76.5854	74.2886	76.9289	2.64035	1.22506	-250.437	1.00069	-55.5187	0.829207
67	USV	TRUE	0.947622	317.363	317.371	0.0084	75.9509	75.6115	76.1842	0.572648	0.172707	-30.9059	1.02145	-60.325	0.700872
68	USV	TRUE	0.991958	317.549	317.576	0.0268	76.8208	74.4076	78.7502	4.34252	1.41926	-163.938	1.06079	-50.2127	0.858157
69	USV	TRUE	0.945171	317.733	317.819	0.086	74.4982	67.9242	78.5623	10.6381	2.6899	-104.083	1.09681	-45.837	0.859526
70	USV	TRUE	0.822909	317.969	317.999	0.03	77.7991	74.3639	79.5519	5.18802	1.44219	-101.869	1.07502	-50.21	0.863704
71	USV	TRUE	0.983898	318.153	318.154	0.0016	77.5456	77.3229	77.9464	0.623441	0.249933	389.651	1.00816	-49.4397	0.925192
72	USV	TRUE	0.977836	318.357	318.359	0.0028	77.6906	77.2015	79.3425	2.14097	0.962274	-771.268	1.0027	-49.9359	0.913807
73	USV	TRUE	0.896132	318.597	318.604	0.0072	71.9618	70.4384	73.0478	2.6094	1.11522	-342.34	1.00843	-46.1032	0.913854
74	USV	TRUE	0.912171	318.749	318.768	0.0188	72.2735	69.0546	74.2741	5.21954	1.51696	-193.934	1.09271	-46.2276	0.924125
75	USV	TRUE	0.811985	318.983	319.002	0.0196	54.6464	51.4563	59.7321	8.27587	2.58941	-400.013	1.03931	-57.2357	0.787475
76	USV	TRUE	0.601778	319.753	319.755	0.002	95.975	94.8795	97.0438	2.16423	0.800947	-1070.03	1.0004	-68.1028	0.760896
77	USV	TRUE	0.92562	320.014	320.04	0.0256	95.8411	94.6907	99.1147	4.42397	1.38148	-157.836	1.00703	-68.3374	0.664533
78	USV	TRUE	0.714675	320.608	320.611	0.0032	98.6806	97.0997	100.261	3.16174	1.10827	-1011.24	1.00081	-59.5328	0.841809
79	USV	TRUE	0.743742	323.947	323.949	0.002	95.9635	95.634	96.293	0.659067	0.266714	-353.708	1.00734	-59.8831	0.836508
80	USV	TRUE	0.773622	324.87	325.075	0.205	97.9922	95.7807	100.784	5.00331	2.00617	16.3748	1.77909	-66.4484	0.745335
81	USV	TRUE	0.892949	325.296	325.312	0.0164	98.0187	92.8493	98.6162	5.76683	1.69013	-289.48	1.10015	-62.8282	0.796217
82	USV	TRUE	0.647985	325.523	325.531	0.0084	100.822	97.7328	108.027	10.2942	3.88226	-1351.3	1.01993	-64.9889	0.789842
83	USV	TRUE	0.981	351.838	351.844	0.006	66.1275	65.0634	66.3434	1.28001	0.407402	-178.925	1.04794	-50.6499	0.918981
84	USV	TRUE	0.683671	351.992	352.024	0.0316	70.5676	60.655	70.9772	10.3222	3.79953	-344.953	1.03506	-62.1416	0.717176
85	USV	TRUE	0.647925	352.209	352.225	0.016	73.2547	68.809	75.7188	6.90981	2.11957	-436.351	1.04339	-57.7007	0.792743
86	USV	TRUE	0.964309	352.432	352.472	0.04	85.9904	74.3439	97.3852	23.0413	12.519	582.935	1.00451	-55.7452	0.830217
87	USV	TRUE	0.987613	352.611	352.683	0.072	73.6881	67.3466	98.4661	31.1195	8.2316	182.346	1.42984	-50.2768	0.853702
88	USV	TRUE	0.954472	352.825	352.827	0.0016	77.006	76.9081	77.2821	0.374065	0.153618	-233.791	1.01068	-43.3801	0.91853
89	USV	TRUE	0.983747	353.057	353.08	0.0236	93.9967	84.8694	98.5611	13.6918	4.39444	-643.908	1.03474	-53.0173	0.857603
90	USV	TRUE	0.888598	353.232	353.24	0.0072	77.4702	76.798	78.3749	1.57693	0.505486	-88.95	1.18051	-58.5517	0.851915
91	USV	TRUE	0.821876	353.612	353.619	0.0072	95.2015	87.6905	99.1203	11.4298	3.38767	-1474.16	1.0174	-65.6664	0.781293
92	USV	TRUE	0.779087	358.302	358.305	0.0036	98.3189	97.0572	99.4916	2.43439	0.826929	-681.467	1.00594	-61.756	0.849537
93	USV	TRUE	0.886243	358.502	358.505	0.0028	102.669	102.449	103.096	0.646627	0.223136	-229.958	1.00156	-64.6935	0.770641
94	USV	TRUE	0.702994	358.718	358.721	0.0024	108.158	102.614	109.034	6.41996	2.40802	-2504.9	1.15539	-72.4389	0.636518
95	USV	TRUE	0.867855	367.346	367.351	0.0052	87.8204	87.0188	88.2064	1.18751	0.430741	-251.122	1.01405	-69.1295	0.656755
96	USV	TRUE	0.799334	368.607	368.609	0.0024	93.8087	92.8735	94.7438	1.87032	0.673394	-779.302	1	-64.9381	0.76311
97	USV	TRUE	0.680233	369.037	369.039	0.0024	99.4666	98.0639	100.936	2.87228	1.03423	-1196.78	1.00007	-65.8222	0.772901
98	USV	TRUE	0.740034	369.796	369.812	0.0156	105.039	100.764	107.733	6.96918	2.52135	-527.078	1.04443	-57.4614	0.862385
99	USV	TRUE	0.774826	369.977	369.991	0.0144	99.6135	90.3954	104.876	14.4802	3.7025	-842.752	1.03641	-63.7472	0.786849
100	USV	TRUE	0.651169	370.191	370.199	0.008	108.197	101.198	110.312	9.11412	2.7333	-1021.24	1.07583	-72.2491	0.661255
101	USV	TRUE	0.745731	372.959	372.962	0.0028	78.9129	77.5398	80.5531	3.0133	1.03224	-1051.44	1.00211	-69.424	0.702674
102	USV	TRUE	0.820639	374.283	374.286	0.0028	96.9974	95.6689	98.5931	2.92424	1.05327	-1072.64	1.00311	-63.7746	0.790283
103	USV	TRUE	0.82651	374.478	374.497	0.0192	97.3424	69.0385	99.8947	30.8562	13.4179	1803.29	1.36046	-60.0216	0.792762
104	USV	TRUE	0.783682	374.838	374.848	0.01	71.8426	71.3088	72.22	0.911216	0.308856	-43.9727	1.0401	-55.8405	0.838804
105	USV	TRUE	0.815146	379.161	379.17	0.0092	96.5846	93.69	97.853	4.16299	1.41544	-543.138	1.05373	-67.7648	0.716283
106	USV	TRUE	0.824984	379.381	379.391	0.01	89.4733	88.4936	89.837	1.34337	0.38116	-60.4918	1.04241	-65.8628	0.715049
107	USV	TRUE	0.669221	379.779	379.781	0.002	60.3665	58.1221	62.308	4.18596	1.48646	-1972.11	1.0058	-67.4034	0.764186
108	USV	TRUE	0.641442	380.145	380.345	0.2	88.5388	76.1506	98.9206	22.7701	8.28587	-25.3466	9.35817	-75.7815	0.44929
109	USV	TRUE	0.671366	380.334	380.338	0.004	97.6662	95.7439	99.5513	3.80745	1.24913	-941.066	1.00146	-66.8502	0.779458
110	USV	TRUE	0.768001	381.089	381.091	0.002	106.612	106.163	107.062	0.899537	0.320169	-425.594	1.00633	-68.3916	0.697507
111	USV	TRUE	0.656584	381.134	381.171	0.0368	46.1164	34.3304	56.0915	21.7611	4.79896	-37.9914	7.19753	-96.7828	0.154195
112	USV	TRUE	0.6485	396.815	396.818	0.0032	92.7458	88.2407	93.8442	5.60355	1.91108	-1649.83	1.03649	-67.3069	0.729916
113	USV	TRUE	0.967043	397.009	397.224	0.215	83.7549	68.548	111.073	42.5251	16.306	154.79	1.17826	-65.7401	0.693751
114	USV	TRUE	0.745755	397.004	397.025	0.0212	71.2594	68.9424	92.8874	23.945	8.15219	1037.36	1.30347	-61.2442	0.851212
115	USV	TRUE	0.933245	397.214	397.221	0.0072	110.612	109.202	111.362	2.15978	0.607118	-263.315	1.01361	-62.409	0.797767
116	USV	TRUE	0.871233	485.421	485.432	0.0112	72.3047	71.3088	72.6164	1.30764	0.403417	-82.6689	1.02742	-57.6081	0.857371
117	USV	TRUE	0.847889	485.608	485.617	0.0096	73.5624	71.9147	73.7851	1.87032	0.599544	-134.251	1.09616	-58.8471	0.854614
118	USV	TRUE	0.817558	485.812	485.814	0.002	96.7817	95.3433	97.2314	1.88814	0.750855	-956.156	1.06302	-67.9182	0.69145
119	USV	TRUE	0.848706	489.449	489.454	0.0044	100.26	99.6807	100.668	0.987116	0.343351	235.763	1.00642	-69.1016	0.653856
120	USV	TRUE	0.743781	498.29	498.317	0.0272	70.7501	69.8675	85.9102	16.0427	6.09574	583.086	1.06613	-65.1474	0.68981
121	USV	TRUE	0.847485	498.512	498.513	0.0016	73.0152	72.7658	73.2646	0.498753	0.197149	-311.721	1	-60.2324	0.844555
122	USV	TRUE	0.857956	498.681	498.695	0.0132	73.2337	71.5712	73.9484	2.37728	0.728003	-111.933	1.09959	-62.8012	0.720138
123	USV	TRUE	0.720579	499.052	499.057	0.0048	74.5162	74.0999	74.7545	0.654586	0.221866	-105.347	1.02447	-59.6004	0.835255
124	USV	TRUE	0.739626	499.24	499.244	0.0036	71.21	70.3981	72.022	1.62393	0.75329	-477.285	1.00461	-65.9198	0.762077
125	USV	TRUE	0.738568	499.415	499.419	0.004	73.371	72.9034	73.8831	0.979694	0.339062	-254.538	1.00479	-61.7528	0.688749
126	USV	TRUE	0.689631	499.619	499.621	0.0024	96.1604	95.0248	97.6299	2.60509	0.940507	-1085.46	1.00242	-73.3972	0.567094
127	USV	TRUE	0.74254	499.78	499.802	0.0216	87.0956	73.8122	96.5586	22.7463	10.0608	1090.75	1.82431	-63.7216	0.768218
128	USV	TRUE	0.852441	499.959	499.97	0.0108	106.469	102.64	107.115	4.47542	1.32762	157.447	1.51625	-68.6525	0.721726
129	USV	TRUE	0.827092	500.179	500.225	0.046	72.5158	72.1013	87.2649	15.1636	7.85982	334.076	1.00942	-56.7106	0.835672
130	USV	TRUE	0.727844	500.334	500.407	0.0732	76.0049	72.5726	85.8225	13.2499	2.4975	61.7766	1.04214	-52.5439	0.834758
131	USV	TRUE	0.956656	500.553	500.567	0.0144	70.4547	67.5156	72.1692	4.65354	1.34047	-304.733	1.01443	-56.6836	0.798851
132	USV	TRUE	0.982267	500.713	500.761	0.0484	73.2498	70.4263	79.1131	8.68684	2.58337	-151.99	1.11298	-49.8368	0.863929
133	USV	TRUE	0.942407	500.91	500.926	0.016	77.7021	76.4282	78.0982	1.66993	0.548085	-65.4737	1.08622	-41.8071	0.91668
134	USV	TRUE	0.986442	501.178	501.18	0.002	97.0194	96.5162	97.5226	1.00641	0.417923	-551.555	1.01934	-64.1095	0.708503
135	USV	TRUE	0.9129	501.373	501.376	0.0036	85.9797	85.2153	86.759	1.54376	0.543872	-448.464	1.00201	-62.6445	0.703523
136	USV	TRUE	0.943583	501.5	501.512	0.012	75.043	73.6145	76.8073	3.19278	1.28705	-266.407	1.00649	-44.0355	0.917788
137	USV	TRUE	0.794496	501.682	501.691	0.0092	76.2535	75.1282	76.9328	1.8046	0.656319	-192.779	1.0004	-43.2086	0.914317
138	USV	TRUE	0.897702	501.856	501.87	0.014	77.0578	75.8908	77.7852	1.89444	0.579344	-77.8655	1.05072	-49.8013	0.869931
139	USV	TRUE	0.8268	502.06	502.076	0.016	75.9484	71.3077	76.2675	4.9598	1.80302	-314.328	1.08299	-54.4024	0.838664
140	USV	TRUE	0.77767	502.277	502.287	0.0104	93.6274	93.2712	93.954	0.682817	0.214491	-63.2993	1.00846	-62.425	0.771766
141	USV	TRUE	0.759692	512.129	512.13	0.0016	87.9103	87.3403	88.8365	1.49626	0.597287	-935.162	1.00886	-69.0588	0.710356
142	USV	TRUE	0.783723	513.016	513.018	0.0016	98.955	98.2871	100.157	1.87032	0.749798	-1168.95	1.01167	-59.6999	0.846372
143	USV	TRUE	0.648555	513.198	513.208	0.0096	99.8845	94.6224	104.716	10.0938	3.08152	-1046.15	1.00525	-55.1722	0.888143
144	USV	TRUE	0.702891	513.374	513.389	0.0152	109.366	98.0843	112.32	14.2352	4.6967	-978.398	1.06918	-58.6654	0.858273
145	USV	TRUE	0.623472	513.568	513.572	0.004	100.003	97.3162	105.666	8.34966	2.70867	-1993.97	1.01037	-62.2509	0.840457
146	USV	TRUE	0.968778	513.755	513.763	0.008	99.8441	98.9337	100.154	1.22021	0.475908	157.871	1.02716	-50.0414	0.917057
147	USV	TRUE	0.792568	527.28	527.284	0.0036	94.8545	90.1787	96.658	6.47934	2.0409	-1588.52	1.03553	-61.2884	0.839144
148	USV	TRUE	0.774947	527.443	527.471	0.0276	76.2876	74.243	94.2543	20.0113	5.62949	600.566	1.21756	-52.0486	0.855068
149	USV	TRUE	0.933549	527.614	527.621	0.0064	77.4659	75.3364	77.9056	2.56912	0.90067	-419.059	1.06684	-43.0431	0.917714
150	USV	TRUE	0.688617	527.799	527.804	0.0052	73.3269	73.028	73.344	0.316044	0.0995376	-41.245	1.00449	-43.8075	0.920941
151	USV	TRUE	0.686591	527.994	528.006	0.0124	66.8722	60.2454	97.2517	37.0063	16.2823	3561.6	1.69122	-67.4578	0.703265
152	USV	TRUE	0.704073	528.15	528.168	0.0172	74.0275	71.6302	74.4654	2.83517	0.755438	-98.4751	1.05143	-50.4972	0.854708
