# Supplementary material for: Bazedoxifene reverses sexually dimorphic autistic-like abnormalities in biallelic MDGA1-mutant mice
Source: EMBO Mol Med. 2026 Mar 20;18(4):1358–98. doi: 10.1038/s44321-026-00402-y (PMC13084050; doi:10.1038/s44321-026-00402-y)
Supplement: Supplementary file 17 — Source data Fig. 3 [file 44321_2026_402_MOESM17_ESM.zip › Panel C/Batch2/P6/P6_KO_484.xlsx]

## Sheet: Sheet1
ID	Label	Accepted	Score	Begin Time (s)	End Time (s)	Call Length (s)	Principal Frequency (kHz)	Low Freq (kHz)	High Freq (kHz)	Delta Freq (kHz)	Frequency Standard Deviation (kHz)	Slope (kHz/s)	Sinuosity	Mean Power (dB/Hz)	Tonality
1	USV	TRUE	0.71957	7.03117	7.03357	0.0024	95.3265	88.4463	97.9983	9.55201	3.54863	-3980.01	1.00764	-66.6968	0.726459
2	USV	TRUE	0.720382	7.25069	7.25229	0.0016	88.8349	87.2139	89.5652	2.35126	0.954991	-1013.09	1.72241	-70.7784	0.690789
3	USV	TRUE	0.71358	7.40029	7.40189	0.0016	69.4049	69.4049	69.4049	1.42109e-14	6.40475e-15	7.94411e-12	1	-70.4096	0.659597
4	USV	TRUE	0.627502	7.57789	7.57989	0.002	71.3125	71.0097	71.4104	0.400784	0.153333	176.854	1.03234	-63.1079	0.801989
5	USV	TRUE	0.814744	7.95829	7.96149	0.0032	102.295	99.3708	103.535	4.1637	1.52196	-1359.14	1.02894	-59.038	0.851904
6	USV	TRUE	0.852924	8.68982	8.69542	0.0056	101.45	99.045	107.45	8.40459	3.41102	-608.982	4.02749	-63.9337	0.780712
7	USV	TRUE	0.81616	8.87502	8.87742	0.0024	97.4173	96.9719	97.5731	0.601176	0.22042	83.4966	1.16091	-61.5357	0.81091
8	USV	TRUE	0.631759	16.4216	16.4584	0.0368	50.0368	36.0094	57.0728	21.0634	4.49388	-193.017	6.16749	-97.2962	0.141494
9	USV	TRUE	0.609127	72.16	72.2144	0.0544	80.6287	46.8441	102.39	55.5457	14.6123	-255.777	16.433	-96.196	0.156254
10	USV	TRUE	0.634875	171.546	171.588	0.0416	38.8136	28.5268	45.7605	17.2337	4.4914	-73.1343	6.29871	-97.7732	0.142629
11	USV	TRUE	0.660695	205.903	205.905	0.0024	71.1834	71.1834	71.1834	0	3.07674e-15	-1.87515e-12	1	-71.3221	0.64807
12	USV	TRUE	0.94935	260.586	260.597	0.0108	78.731	76.9498	80.1189	3.16916	0.906097	-273.671	1.00828	-54.9941	0.854631
13	USV	TRUE	0.69423	260.833	260.851	0.018	44.9934	44.0276	46.2572	2.22963	1.08845	120.706	1.00293	-72.5572	0.447937
14	USV	TRUE	0.643844	319.372	319.419	0.0464	44.0254	32.2246	53.3028	21.0783	4.64037	88.3526	6.50637	-97.4508	0.160054
15	USV	TRUE	0.717371	458.29	458.329	0.0384	40.8324	28.23	51.5051	23.2751	5.55897	-161.35	6.89449	-97.8694	0.154783
16	USV	TRUE	0.635223	489.942	489.994	0.0512	48.4429	32.6194	61.9953	29.376	6.94444	115.621	7.82711	-96.1953	0.145498
17	USV	TRUE	0.628746	517.172	517.212	0.04	42.0737	27.6751	55.448	27.7728	6.20676	-8.4708	8.8901	-97.8194	0.140905
