# Supplementary material for: Bazedoxifene reverses sexually dimorphic autistic-like abnormalities in biallelic MDGA1-mutant mice
Source: EMBO Mol Med. 2026 Mar 20;18(4):1358–98. doi: 10.1038/s44321-026-00402-y (PMC13084050; doi:10.1038/s44321-026-00402-y)
Supplement: Supplementary file 17 — Source data Fig. 3 [file 44321_2026_402_MOESM17_ESM.zip › Panel C/Batch2/P6/P6_KO_485.xlsx]

## Sheet: Sheet1
ID	Label	Accepted	Score	Begin Time (s)	End Time (s)	Call Length (s)	Principal Frequency (kHz)	Low Freq (kHz)	High Freq (kHz)	Delta Freq (kHz)	Frequency Standard Deviation (kHz)	Slope (kHz/s)	Sinuosity	Mean Power (dB/Hz)	Tonality
1	USV	TRUE	0.870288	28.8988	28.9012	0.0024	85.0837	84.1486	85.8185	1.66993	0.602686	-695.805	1.00231	-62.6943	0.844997
2	USV	TRUE	0.850977	28.9612	29.002	0.0408	66.2109	60.228	96.822	36.594	15.3047	-845.831	1.02964	-57.271	0.869652
3	USV	TRUE	0.802541	29.1463	29.1499	0.0036	97.3206	84.7999	101.766	16.9665	6.58356	-5195.12	1.11469	-59.7857	0.870129
4	USV	TRUE	0.701766	29.2655	29.2915	0.026	58.8602	54.8821	60.9449	6.06284	1.44663	13.3828	1.16114	-37.2862	0.926373
5	USV	TRUE	0.823618	29.4859	29.5259	0.04	97.5434	52.6393	99.7872	47.148	21.6115	1411.56	1.57365	-58.1617	0.770913
6	USV	TRUE	0.687274	29.6723	29.6803	0.008	58.149	53.9388	60.3384	6.39968	1.83232	-771.711	1.00876	-57.3254	0.847317
7	USV	TRUE	0.855537	30.0243	30.0519	0.0276	84.9492	58.7377	87.2075	28.4698	13.0756	1098.47	1.18557	-63.2604	0.776147
8	USV	TRUE	0.727064	30.2502	30.2558	0.0056	56.8405	56.039	56.9147	0.875787	0.271642	20.7416	1.10642	-68.8518	0.702669
9	USV	TRUE	0.658103	78.3759	78.4371	0.0612	84.8361	76.9392	85.9304	8.99114	4.39108	-136.051	1.01261	-69.8956	0.706479
10	USV	TRUE	0.696	78.6103	78.6123	0.002	100.494	99.9022	100.668	0.765942	0.300007	353.708	1.08522	-59.4958	0.859946
11	USV	TRUE	0.795975	91.5494	91.5518	0.0024	66.0971	65.1619	66.8319	1.66993	0.602686	-695.805	1.00231	-57.4875	0.841841
12	USV	TRUE	0.928139	91.711	91.7806	0.0696	72.2123	66.9085	101.967	35.0581	9.33658	381.45	1.35225	-48.5012	0.863257
13	USV	TRUE	0.795577	91.9034	91.9382	0.0348	70.8406	68.0479	88.7328	20.6849	6.1242	556.34	1.14471	-50.1358	0.871817
14	USV	TRUE	0.809779	92.1202	92.1238	0.0036	86.0537	84.3763	87.6197	3.24338	1.14729	-945.283	1.00476	-65.1443	0.78857
15	USV	TRUE	0.821386	120.674	120.724	0.05	71.7822	66.6253	89.4252	22.7999	8.44951	374.224	1.8858	-57.8276	0.769996
16	USV	TRUE	0.823369	138.865	138.871	0.0064	98.1013	97.3954	98.5491	1.15376	0.366308	85.7894	1.08748	-60.1335	0.838896
17	USV	TRUE	0.790527	167.71	167.713	0.0028	99.2255	96.827	106.483	9.65597	3.46102	3010.69	1.02333	-63.1846	0.833722
18	USV	TRUE	0.755685	167.858	167.865	0.0068	98.8552	87.9375	106.106	18.1689	4.76021	-2174.3	1.03007	-65.2	0.800961
19	USV	TRUE	0.793134	168.035	168.045	0.01	69.7581	67.1307	70.8937	3.76291	1.15164	48.3757	1.41459	-52.5256	0.864448
20	USV	TRUE	0.7766	168.419	168.424	0.0044	96.5864	94.8719	97.952	3.0801	1.04819	-724.675	1.00501	-60.0666	0.854308
21	USV	TRUE	0.726522	168.612	168.641	0.0292	69.9366	62.9335	86.727	23.7935	6.45775	484.135	1.60465	-53.5443	0.871498
22	USV	TRUE	0.625593	168.824	168.828	0.0036	84.9659	82.7839	86.5468	3.76291	1.34973	-1107.44	1.01138	-65.7928	0.797433
23	USV	TRUE	0.786182	169	169.013	0.0124	107.319	96.5052	109.229	12.7238	4.6828	-996.711	1.29486	-66.0035	0.791665
24	USV	TRUE	0.96622	171.76	171.798	0.0384	88.3507	65.8407	98.5879	32.7472	13.0127	853.988	1.06139	-56.0095	0.839903
25	USV	TRUE	0.765708	171.937	171.94	0.0024	86.4688	85.786	91.5454	5.75941	2.13885	-2115.25	1.28595	-65.2267	0.790879
26	USV	TRUE	0.774148	172.14	172.15	0.01	60.5153	54.934	63.7587	8.82466	3.05754	-950.694	1.03026	-44.6829	0.92895
27	USV	TRUE	0.779409	172.331	172.353	0.0224	86.8478	85.4546	99.6714	14.2168	6.35319	-628.059	1.01856	-68.79	0.582732
28	USV	TRUE	0.77173	172.533	172.537	0.0032	95.5226	94.2757	96.7694	2.49377	0.853682	-779.302	1	-69.9416	0.693472
29	USV	TRUE	0.859857	172.723	172.728	0.0044	75.7028	74.7528	75.7325	0.979694	0.328405	-189.83	1.04402	-57.2094	0.864425
30	USV	TRUE	0.838669	172.728	173.138	0.41	83.6941	75.2273	95.4667	20.2394	5.87889	-8.4074	3.58503	-70.9214	0.593607
31	USV	TRUE	0.895725	172.912	172.935	0.0236	58.2457	56.989	86.6065	29.6175	14.1305	1263.36	1.09551	-64.431	0.691563
32	USV	TRUE	0.693661	173.29	173.293	0.0028	56.7763	55.908	57.9625	2.05452	0.774089	-733.931	1.00002	-67.2351	0.633183
33	USV	TRUE	0.810604	173.471	173.506	0.0356	65.5325	60.135	67.4919	7.35694	2.10627	76.0677	1.18588	-39.0461	0.929671
34	USV	TRUE	0.938297	173.689	173.721	0.0324	58.593	50.0156	64.1596	14.1439	5.14616	-391.099	1.06535	-56.4772	0.84091
35	USV	TRUE	0.884909	173.863	173.875	0.012	76.0195	65.2288	76.4988	11.27	5.11406	-1101.38	1.1573	-59.5329	0.703205
36	USV	TRUE	0.899081	174.073	174.081	0.008	60.3817	52.1601	62.3189	10.1588	3.62105	-1381.78	1.15699	-54.4711	0.859472
37	USV	TRUE	0.963662	174.257	174.272	0.0152	75.1975	64.4357	75.6577	11.2219	4.89348	-888.956	1.08213	-53.3995	0.784963
38	USV	TRUE	0.780021	174.473	174.479	0.006	64.0354	61.4526	65.4011	3.94846	1.24048	-641.887	1.01555	-53.7605	0.859892
39	USV	TRUE	0.862472	174.672	174.68	0.0076	76.1371	74.8865	77.447	2.56056	0.896176	-269.709	1.27781	-55.4672	0.859134
40	USV	TRUE	0.923208	185.531	185.541	0.0096	72.1971	67.8849	73.2361	5.35121	1.72742	-543.285	1.15486	-61.3652	0.800544
41	USV	TRUE	0.882634	185.756	185.759	0.0028	93.9334	88.3224	95.2693	6.94692	2.36373	-2205.37	1.04875	-66.8907	0.780341
42	USV	TRUE	0.771469	185.923	185.975	0.0524	89.9791	70.3504	92.6949	22.3444	8.33928	421.619	1.21697	-68.3272	0.70427
43	USV	TRUE	0.862412	186.156	186.159	0.0024	94.5551	88.4098	95.275	6.86528	2.56886	-2588.4	1.23651	-71.8229	0.670023
44	USV	TRUE	0.900777	186.308	186.312	0.0044	75.0668	74.4693	75.3228	0.853521	0.262764	63.9687	1.08893	-63.2426	0.710333
45	USV	TRUE	0.869876	191.339	191.341	0.0016	57.5822	56.8964	59.5148	2.61845	1.07532	-1636.53	1.02915	-69.6159	0.643855
46	USV	TRUE	0.730054	191.521	191.565	0.044	81.7462	53.0104	104.486	51.4758	15.1306	-816.207	1.06078	-73.8828	0.589181
47	USV	TRUE	0.650699	191.566	191.612	0.0464	43.148	27.9331	52.2176	24.2845	4.77828	-33.0083	5.72835	-97.18	0.14838
48	USV	TRUE	0.6144	191.749	191.763	0.014	96.7003	83.4244	107.296	23.8717	9.71511	-1704.58	1.00441	-70.1891	0.697348
49	USV	TRUE	0.797341	195.311	195.312	0.0016	95.8526	94.1248	96.8679	2.74314	1.09705	-1714.46	1.00657	-63.4898	0.823584
50	USV	TRUE	0.678091	195.468	195.489	0.0208	63.6157	48.7774	65.0852	16.3078	4.98379	-761.78	1.15242	-51.7159	0.879496
51	USV	TRUE	0.702733	195.715	195.734	0.0184	97.0258	96.0382	99.1182	3.07994	1.14486	95.6376	1.10856	-76.0296	0.503158
52	USV	TRUE	0.812191	195.816	196.251	0.435	86.7468	56.8945	109.4	52.5056	12.3138	28.9066	55.888	-94.3762	0.180346
53	USV	TRUE	0.650063	196.162	196.177	0.0152	101.441	97.8497	110.033	12.1835	5.01949	8.60624	2.12258	-73.7148	0.6369
54	USV	TRUE	0.822611	198.69	198.727	0.0368	65.8976	59.166	99.4387	40.2727	12.5631	1046.83	1.2188	-59.2989	0.798277
55	USV	TRUE	0.873913	198.87	198.935	0.0648	62.6083	56.3254	65.7937	9.46829	2.75781	64.7228	1.16459	-40.4344	0.927576
56	USV	TRUE	0.768525	199.114	199.149	0.0348	62.8755	55.5398	68.1451	12.6053	4.50724	-283.608	1.1599	-40.8989	0.929274
57	USV	TRUE	0.764847	199.346	199.349	0.0028	63.5175	58.3778	64.4341	6.05629	2.04855	-1823.67	1.13854	-46.4488	0.925443
58	USV	TRUE	0.878148	199.55	199.59	0.0396	66.3035	59.2033	103.144	43.9411	14.8578	1002.24	1.33755	-43.979	0.928418
59	USV	TRUE	0.660146	199.78	199.784	0.0044	65.0204	57.1309	67.6849	10.554	3.40846	-2264.08	1.01598	-43.3454	0.934681
60	USV	TRUE	0.96114	200.004	200.012	0.0084	65.4806	49.2414	66.8388	17.5974	6.04611	-2093.75	1.08683	-50.2227	0.864171
61	USV	TRUE	0.957275	200.174	200.194	0.0208	76.3203	54.2743	76.8024	22.5281	8.45886	-1153.25	1.03592	-45.6423	0.91547
62	USV	TRUE	0.67465	200.395	200.406	0.0108	65.85	62.9257	67.1859	4.26018	1.23951	109.196	1.46684	-57.2328	0.849807
63	USV	TRUE	0.84963	200.633	200.639	0.0052	98.2505	97.5083	98.4212	0.912896	0.274841	-100.645	1.06186	-59.6508	0.841743
64	USV	TRUE	0.765651	201.333	201.339	0.0052	96.8371	95.5605	96.993	1.43243	0.423499	-82.9461	1.20034	-57.78	0.858602
65	USV	TRUE	0.871622	201.599	201.606	0.0068	93.9619	87.5197	95.7209	8.20122	2.16478	-914.068	1.08455	-56.383	0.858974
66	USV	TRUE	0.748101	202.017	202.032	0.0152	100.796	97.2704	103.578	6.30735	1.89229	-67.8495	1.4749	-62.4915	0.843838
67	USV	TRUE	0.614178	202.471	202.485	0.0136	99.9818	96.7236	104.392	7.6682	2.38433	-368.06	1.40497	-66.8454	0.792245
68	USV	TRUE	0.742162	203.868	203.883	0.0152	98.168	95.9266	99.1608	3.23419	0.993716	-89.5627	1.14173	-65.8484	0.707906
69	USV	TRUE	0.763445	204.056	204.061	0.0048	73.5696	73.0204	73.8962	0.875787	0.307307	-41.0856	1.11354	-61.9009	0.706513
70	USV	TRUE	0.798757	207.959	207.967	0.0088	87.6256	86.1264	88.0709	1.94454	0.541561	8.58068	1.14448	-56.9814	0.869775
71	USV	TRUE	0.946902	208.636	208.675	0.0388	86.6137	56.524	91.9807	35.4567	9.51052	435.931	1.6472	-58.1606	0.867209
72	USV	TRUE	0.683582	208.838	208.847	0.0088	93.8973	83.9445	97.4673	13.5227	4.81291	-1725.49	1.04384	-59.0406	0.860428
73	USV	TRUE	0.976139	209.014	209.054	0.04	76.898	70.4671	94.2817	23.8146	8.99261	550.619	1.62047	-59.2748	0.810595
74	USV	TRUE	0.861906	209.413	209.448	0.0352	74.3081	71.4393	75.5752	4.13595	0.94798	-63.0075	1.05149	-51.5231	0.844051
75	USV	TRUE	0.818887	209.862	210.047	0.185	58.9723	53.7253	60.5877	6.86238	2.64473	-13.8798	1.89518	-56.8638	0.77687
76	USV	TRUE	0.804911	210.265	210.281	0.0164	57.2517	50.1043	57.2842	7.17997	2.04414	-409.525	1.0467	-54.9943	0.758706
77	USV	TRUE	0.81784	210.45	210.504	0.0532	58.088	55.4977	64.0922	8.59448	2.96745	46.5091	1.2107	-58.8793	0.85337
78	USV	TRUE	0.916719	210.672	210.686	0.0148	68.338	56.7005	69.956	13.2556	4.59061	-850.755	1.39219	-51.9391	0.856496
79	USV	TRUE	0.770672	210.908	210.914	0.0064	57.9806	55.2197	64.0666	8.84693	3.31388	-1590.71	1.09066	-56.0729	0.852625
80	USV	TRUE	0.733946	211.124	211.132	0.008	59.2251	57.5563	60.5176	2.96135	1.00569	-347.764	1.03486	-74.501	0.59561
81	USV	TRUE	0.979761	214.522	214.57	0.0484	86.7575	83.4336	88.1231	4.68944	1.49866	26.4113	1.08719	-67.3652	0.700246
82	USV	TRUE	0.820768	214.727	214.734	0.0064	106.929	101.296	109.349	8.05278	2.62156	-1268.96	1.02089	-67.625	0.793022
83	USV	TRUE	0.610499	214.938	214.952	0.014	106.543	100.535	108.689	8.1534	2.45029	-286.874	1.57733	-66.5563	0.789662
84	USV	TRUE	0.946144	215.165	215.206	0.0412	98.2748	68.2615	107.952	39.691	17.6623	867.362	1.41437	-63.2308	0.796581
85	USV	TRUE	0.885381	215.362	215.384	0.0224	64.2684	62.3541	65.2794	2.92532	0.867847	-31.7866	1.05697	-39.9133	0.922571
86	USV	TRUE	0.887352	215.587	215.832	0.245	57.2272	55.087	59.047	3.96004	1.28121	0.212432	1.81859	-52.6782	0.818724
87	USV	TRUE	0.765022	216.009	216.017	0.008	60.4619	58.8365	72.916	14.0796	3.45845	-1391.73	1.05819	-53.797	0.862169
88	USV	TRUE	0.8065	216.453	216.46	0.0064	98.4473	97.1188	98.759	1.64024	0.477147	-106.053	1.16029	-63.4353	0.802507
89	USV	TRUE	0.72385	216.672	216.677	0.0052	87.9053	87.1111	88.3358	1.22462	0.423519	-18.1062	1.18979	-71.4185	0.657452
90	USV	TRUE	0.757091	220.175	220.177	0.0016	89.7414	87.2922	91.6562	4.36409	1.72958	-2727.56	1.00067	-62.6777	0.838314
91	USV	TRUE	0.762521	220.386	220.389	0.0024	94.7135	93.3776	96.0495	2.67189	0.961991	-1113.29	1	-68.955	0.646496
92	USV	TRUE	0.952057	220.545	220.558	0.0128	63.5138	59.3152	72.9396	13.6244	3.83865	-670.449	1.17244	-47.3394	0.916067
93	USV	TRUE	0.801988	220.744	220.78	0.036	64.9292	48.6822	67.4226	18.7404	4.71613	-154.758	1.54702	-51.2293	0.871069
94	USV	TRUE	0.861344	220.948	220.981	0.0324	61.2904	49.6645	66.8789	17.2144	6.76219	-540.142	1.02601	-49.7092	0.917115
95	USV	TRUE	0.774911	221.16	221.178	0.0176	96.1701	57.8663	96.4927	38.6264	19.6999	2215.53	1.01021	-66.0964	0.703204
96	USV	TRUE	0.691699	221.395	221.406	0.0108	56.9565	56.3516	99.3016	42.95	21.1251	4224.63	1.05331	-65.1252	0.626421
97	USV	TRUE	0.909989	222.752	222.765	0.0128	94.7094	94.2072	96.0315	1.82425	0.566176	124.305	1.03185	-66.2341	0.639665
98	USV	TRUE	0.873436	222.948	222.962	0.014	72.4833	69.7453	72.7807	3.03541	0.83372	-131.475	1.07379	-56.7757	0.758386
99	USV	TRUE	0.915021	223.163	223.195	0.032	62.0052	61.5765	63.6919	2.11534	0.837594	56.4721	1.01021	-46.6188	0.914835
100	USV	TRUE	0.858622	223.383	223.388	0.0052	55.2501	54.6918	56.4072	1.71538	0.671812	-313.954	1.00293	-53.9691	0.84143
101	USV	TRUE	0.886829	223.59	223.595	0.0044	87.8489	84.4052	94.7216	10.3165	4.09974	-2738.07	1.10746	-75.5576	0.539782
102	USV	TRUE	0.905308	223.781	223.809	0.0284	65.2505	63.2709	65.2729	2.00204	0.492064	-25.3939	1.02234	-42.2142	0.92367
103	USV	TRUE	0.980217	223.982	223.989	0.0068	64.4227	58.8635	65.4449	6.58136	2.50215	-962.803	1.0574	-44.4018	0.928185
104	USV	TRUE	0.842376	224.173	224.213	0.04	62.9968	59.9102	65.3736	5.46345	2.05997	-111.615	1.01998	-52.7233	0.848533
105	USV	TRUE	0.828384	224.376	224.383	0.0068	70.8067	64.9331	77.4209	12.4878	6.31635	-1908.72	1.00517	-57.6612	0.833551
106	USV	TRUE	0.867336	224.57	224.579	0.0092	60.3406	58.8711	61.1496	2.27853	0.712109	-248.634	1.0091	-49.0759	0.877184
107	USV	TRUE	0.924276	224.747	224.766	0.0196	64.9982	59.8845	67.1861	7.30161	2.06773	-200.731	1.20439	-51.8273	0.870389
108	USV	TRUE	0.601285	225.895	225.897	0.0024	58.5993	58.3321	58.7329	0.400784	0.146947	-166.993	1.00302	-73.4278	0.588431
109	USV	TRUE	0.786842	226.094	226.096	0.0016	106.061	102.009	108.866	6.85786	2.72644	-4286.16	1.00068	-74.8284	0.667371
110	USV	TRUE	0.798889	226.479	226.483	0.004	78.4583	77.6196	78.7626	1.14298	0.429127	-8.10457e-13	1.32641	-58.7006	0.866041
111	USV	TRUE	0.806976	226.693	226.898	0.205	80.558	76.5967	105.6	29.0033	12.957	129	1.39327	-67.5122	0.580435
112	USV	TRUE	0.982947	227.258	227.453	0.195	61.0415	54.2785	66.9725	12.694	4.6065	16.7166	6.04231	-47.2816	0.893331
113	USV	TRUE	0.747487	227.445	227.456	0.0108	64.6399	57.567	66.0172	8.45021	2.8249	-588.286	1.29768	-46.7995	0.920727
114	USV	TRUE	0.804897	227.628	227.655	0.0272	63.3923	58.881	68.0007	9.11979	2.9404	-112.114	1.2554	-45.0786	0.920157
115	USV	TRUE	0.666375	227.835	227.844	0.0096	64.374	57.6497	64.7599	7.1102	2.23207	-626.953	1.21642	-49.9174	0.8765
116	USV	TRUE	0.939042	228.637	228.645	0.0072	72.3135	71.9795	72.6005	0.620992	0.184626	26.2192	1.01962	-67.1448	0.702665
117	USV	TRUE	0.771062	232.562	232.567	0.0048	88.1817	86.0516	90.6755	4.62386	1.46626	-939.26	1.00357	-74.6469	0.662715
118	USV	TRUE	0.629644	232.773	232.796	0.0232	68.655	67.2077	93.6293	26.4216	10.8232	1253.69	1.20645	-63.2874	0.725949
119	USV	TRUE	0.750819	232.996	232.999	0.0024	74.7965	74.4996	74.9004	0.400784	0.146947	-55.6644	1.07689	-63.2629	0.794015
120	USV	TRUE	0.63513	233.201	233.221	0.02	98.5185	66.9761	111.047	44.0712	13.3851	17.6292	3.90064	-74.3572	0.600993
121	USV	TRUE	0.814637	233.432	233.439	0.0072	96.8082	95.1818	97.3906	2.20875	0.709699	186.389	1.13459	-70.1076	0.65877
122	USV	TRUE	0.746761	237.768	237.775	0.0072	65.5864	63.3821	66.9669	3.58479	1.07261	-472.171	1.01444	-63.1426	0.770843
123	USV	TRUE	0.621407	237.967	237.972	0.0052	65.3601	62.2132	65.7609	3.54768	1.15215	-619.771	1.11186	-67.9906	0.578957
124	USV	TRUE	0.769513	238.178	238.194	0.0152	65.1278	56.7558	66.2114	9.45553	2.86938	-512.804	1.27846	-59.4989	0.804738
125	USV	TRUE	0.81	238.377	238.388	0.0112	67.1057	63.8623	70.5834	6.72108	1.94372	-150.099	1.6679	-66.0705	0.787961
126	USV	TRUE	0.761953	238.578	238.582	0.004	66.4802	64.9513	68.4396	3.4883	1.14725	-862.967	1.00215	-60.7899	0.786668
127	USV	TRUE	0.983053	238.766	238.776	0.01	67.963	65.6251	68.5271	2.90197	0.84366	-17.7893	1.28753	-61.7342	0.795696
128	USV	TRUE	0.966201	238.995	238.998	0.0024	67.5382	65.8683	69.2749	3.40666	1.22662	-1419.44	1.00004	-62.9316	0.842444
129	USV	TRUE	0.698458	241.305	241.307	0.002	93.213	92.7098	93.7162	1.00641	0.417923	-551.555	1.01934	-66.4893	0.706309
130	USV	TRUE	0.867803	241.477	241.542	0.0648	86.4698	70.614	96.3876	25.7736	9.64444	296.966	1.24558	-64.5206	0.727315
131	USV	TRUE	0.787212	241.686	241.7	0.0136	56.3864	54.934	57.7915	2.85744	0.998023	-212.149	1.00556	-55.8693	0.782728
132	USV	TRUE	0.863781	241.894	241.896	0.0028	71.1741	68.2106	72.3643	4.1537	1.5912	-1491.88	1.01028	-59.6248	0.832582
133	USV	TRUE	0.705021	242.103	242.105	0.002	75.434	74.9709	75.9238	0.952975	0.366077	-488.574	1.00178	-57.776	0.83207
134	USV	TRUE	0.860744	242.303	242.309	0.0056	65.1844	61.3769	66.0379	4.66097	1.43204	-749.216	1.07926	-55.9453	0.862357
135	USV	TRUE	0.655896	243.329	243.333	0.0036	101.016	98.9011	102.909	4.00784	1.31327	-1082.03	1.00405	-71.3996	0.725626
136	USV	TRUE	0.696718	243.531	243.534	0.0028	69.9021	69.4159	70.0616	0.645707	0.21949	111.329	1.10919	-66.8802	0.575282
137	USV	TRUE	0.639806	243.755	243.757	0.0024	95.3222	93.5855	96.8586	3.27307	1.17917	-1363.78	1.00045	-70.9577	0.652166
138	USV	TRUE	0.94974	243.936	243.998	0.062	85.4643	65.276	87.8473	22.5712	9.82488	366.062	1.25532	-70.8409	0.596768
139	USV	TRUE	0.846589	244.313	244.316	0.0028	67.5026	66.3077	69.2319	2.92424	1.05745	-1072.64	1.00769	-66.2449	0.772438
140	USV	TRUE	0.744012	244.494	244.508	0.014	30.6231	28.3391	77.3153	48.9762	24.5146	3519.66	1.00091	-62.9377	0.720184
141	USV	TRUE	0.810996	244.683	244.69	0.0076	76.55	75.1133	76.7518	1.63853	0.578793	-49.8472	1.18135	-66.9522	0.713016
142	USV	TRUE	0.767905	245.05	245.061	0.0104	76.8095	70.9541	77.219	6.26493	2.88168	594.148	1.07436	-73.7856	0.649404
143	USV	TRUE	0.830739	251.588	251.596	0.0076	98.7069	96.7475	99.752	3.00449	0.935209	-196.396	1.24419	-66.8428	0.776449
144	USV	TRUE	0.734378	251.834	251.838	0.004	108.083	105.775	109.612	3.83713	1.23889	-926.897	1.00704	-67.7481	0.774288
145	USV	TRUE	0.701928	256.088	256.091	0.0032	106.617	104.406	108.258	3.85198	1.32426	-1206.06	1.00269	-68.2969	0.775597
146	USV	TRUE	0.824118	256.265	256.279	0.014	64.9165	63.0242	108.496	45.4714	18.8536	-3349.03	1.00652	-69.4288	0.637705
147	USV	TRUE	0.813099	256.509	256.52	0.0108	109.088	105.558	110.487	4.92918	1.38619	-89.7511	1.45675	-67.1368	0.772514
148	USV	TRUE	0.642918	261.142	261.146	0.004	98.694	97.5659	99.3768	1.81095	0.718435	-530.499	1.03446	-75.2189	0.558771
149	USV	TRUE	0.805764	261.427	261.431	0.0036	85.4815	85.1889	85.8649	0.675996	0.304158	178.126	1.00906	-71.9426	0.624565
150	USV	TRUE	0.793741	261.646	261.655	0.0088	107.497	103.541	108.467	4.9252	1.44822	-31.6561	1.74105	-66.3631	0.783426
151	USV	TRUE	0.767395	261.847	261.857	0.01	107.555	104.035	108.515	4.4801	1.45539	-198.702	1.33295	-68.4333	0.768922
152	USV	TRUE	0.689876	263.771	263.776	0.0052	100.082	96.5339	102.984	6.44965	2.10694	-1255.77	1.00594	-76.1676	0.598587
153	USV	TRUE	0.951341	264.174	264.2	0.0256	71.7439	70.0553	87.1948	17.1394	5.94391	682.318	1.14219	-61.8711	0.798665
154	USV	TRUE	0.640325	264.37	264.374	0.004	73.5496	73.0523	73.6683	0.616019	0.198995	37.2783	1.07868	-58.314	0.769303
155	USV	TRUE	0.704124	264.576	264.583	0.0072	70.617	70.0037	71.1517	1.148	0.382432	0.151867	1.12384	-67.1795	0.640227
156	USV	TRUE	0.884421	264.797	264.802	0.0044	105.255	102.134	105.926	3.7926	1.33313	774.241	1.32391	-69.688	0.72728
157	USV	TRUE	0.619648	265.628	265.642	0.0136	100.796	97.9178	103.072	5.15464	1.48172	48.1719	1.43699	-71.3576	0.728208
158	USV	TRUE	0.699742	284.934	284.939	0.0052	103.651	103.354	103.733	0.378518	0.128267	-7.83545	1.0195	-70.3285	0.651073
159	USV	TRUE	0.678092	285.122	285.135	0.0132	69.6661	68.8692	107.527	38.6582	12.6291	2645.25	1.125	-68.6176	0.58003
160	USV	TRUE	0.762024	285.504	285.507	0.0024	73.412	71.5417	74.1467	2.60509	0.967188	1085.46	1.03226	-67.6178	0.793282
161	USV	TRUE	0.731928	314.682	314.684	0.0016	31.6559	29.3937	37.1244	7.73067	3.14646	4831.67	1.00401	-68.9077	0.699438
162	USV	TRUE	0.961599	314.856	314.874	0.018	71.642	63.7748	73.3713	9.59654	2.93837	-426.115	1.12951	-62.0066	0.779748
163	USV	TRUE	0.88272	315.042	315.066	0.024	76.2257	73.3539	76.6368	3.28289	1.10711	-109.24	1.02702	-49.3143	0.714493
164	USV	TRUE	0.615438	315.47	315.472	0.0016	85.4863	84.8628	86.1097	1.24688	0.492874	-779.302	1	-70.243	0.577703
165	USV	TRUE	0.870606	315.644	315.696	0.052	67.7942	59.558	89.2076	29.6496	12.054	444.44	1.22189	-62.4763	0.62853
166	USV	TRUE	0.753334	315.847	315.852	0.0044	64.0682	62.4799	64.7139	2.234	0.731887	-488.913	1.05417	-49.1115	0.889721
167	USV	TRUE	0.653219	316.679	316.693	0.0136	65.0085	63.3196	109.344	46.024	20.909	-3942.83	1.33399	-71.7034	0.594568
168	USV	TRUE	0.619064	317.059	317.073	0.0148	103.936	101.749	109.371	7.6221	2.67585	-258.358	1.68201	-79.4038	0.540458
169	USV	TRUE	0.921651	321.84	321.852	0.0124	94.9215	93.2914	95.843	2.55156	0.741669	-68.0214	1.09602	-64.4697	0.784147
170	USV	TRUE	0.630175	321.992	321.993	0.0016	109.875	109.224	110.347	1.12219	0.445538	-701.372	1.00392	-80.4728	0.480375
171	USV	TRUE	0.736088	325.764	325.774	0.0092	100.213	98.8847	101.655	2.77066	1.07033	-286.209	1.01597	-69.9585	0.692752
172	USV	TRUE	0.768033	326.319	326.324	0.0052	71.8947	71.5533	72.1915	0.638285	0.201171	9.62403	1.04793	-64.6699	0.776384
173	USV	TRUE	0.644767	326.754	326.756	0.002	99.4612	98.0851	100.561	2.47595	0.919611	-1225.89	1.00177	-71.098	0.659301
174	USV	TRUE	0.948877	327.001	327.014	0.0128	113.044	108.577	114.501	5.9247	1.74213	312.331	1.22437	-69.051	0.720901
175	USV	TRUE	0.674232	327.901	327.903	0.0024	68.4938	67.3583	70.1637	2.80549	1.01618	-1168.95	1.00519	-72.3625	0.738712
176	USV	TRUE	0.659745	329.416	329.42	0.004	66.3756	61.4605	67.0088	5.54824	2.09886	-1447.61	1.01853	-78.2188	0.58898
177	USV	TRUE	0.649718	329.635	329.642	0.0072	98.3625	96.4133	107.124	10.7107	4.46283	-1503.38	1.0013	-74.2106	0.653109
178	USV	TRUE	0.606866	332.315	332.319	0.0036	96.4612	94.3979	98.2276	3.82971	1.3257	-1092.6	1.00387	-67.9172	0.721787
179	USV	TRUE	0.744671	332.522	332.524	0.002	93.9512	93.3323	94.2674	0.935162	0.356582	-467.581	1.01392	-63.1563	0.761943
180	USV	TRUE	0.919918	334.256	334.264	0.0084	95.5134	87.7514	96.2538	8.50234	2.49118	-887.869	1.11265	-67.4399	0.700321
181	USV	TRUE	0.703073	336.617	336.622	0.0056	97.8324	95.2923	99.0462	3.75393	1.48609	-680.632	1.0041	-70.1129	0.690606
182	USV	TRUE	0.618042	336.997	336.999	0.002	70.7174	70.2542	71.2072	0.952975	0.366077	-488.574	1.00178	-68.1173	0.647481
183	USV	TRUE	0.787877	337.172	337.177	0.0056	74.5496	73.0575	75.5884	2.53086	0.787446	-400.518	1.03159	-59.8062	0.843517
184	USV	TRUE	0.763341	337.357	337.375	0.018	76.6722	75.4619	79.8607	4.39874	1.13841	-20.5898	1.2091	-56.602	0.856115
185	USV	TRUE	0.716804	337.567	337.593	0.026	87.2598	80.7841	93.5364	12.7524	6.88404	498.451	1.00661	-76.0067	0.477148
186	USV	TRUE	0.850125	337.765	337.776	0.0104	77.9424	76.599	79.1527	2.55365	0.838795	-68.7199	1.25333	-65.0283	0.780117
187	USV	TRUE	0.719431	337.959	337.969	0.01	75.8111	74.3712	76.5681	2.19689	0.633246	-91.0042	1.1258	-55.5407	0.882313
188	USV	TRUE	0.649904	338.155	338.17	0.0152	79.9957	74.2591	81.7157	7.45664	2.99604	-130.609	1.62784	-66.9255	0.775667
189	USV	TRUE	0.75369	338.353	338.366	0.0124	75.5016	74.3357	76.6899	2.35417	0.721996	63.638	1.12835	-63.4041	0.770952
190	USV	TRUE	0.891207	343.95	343.952	0.0024	99.4174	98.4822	100.353	1.87032	0.673394	779.302	1	-70.2046	0.690488
191	USV	TRUE	0.674434	349.467	349.47	0.0036	99.1857	98.0724	99.6829	1.61056	0.539485	-433.62	1.02093	-65.8238	0.766945
192	USV	TRUE	0.628027	354.382	354.385	0.0028	64.8408	63.8908	65.39	1.49923	0.517774	-521.302	1.0116	-66.8866	0.775113
193	USV	TRUE	0.669025	354.568	354.573	0.0048	63.3084	59.0112	64.5331	5.52191	1.77461	-1078.93	1.05011	-66.669	0.664666
194	USV	TRUE	0.774327	354.971	354.987	0.016	108.723	107.254	110.706	3.45225	1.13674	33.9484	1.18412	-70.1873	0.704752
195	USV	TRUE	0.94767	361.861	361.873	0.0112	68.9626	65.029	70.1872	5.15824	1.67865	-447.865	1.17295	-61.5598	0.85504
196	USV	TRUE	0.956071	362.072	362.121	0.0496	64.3407	59.6856	64.8008	5.11525	1.95813	-99.3318	1.00655	-58.0693	0.844937
197	USV	TRUE	0.64577	362.358	362.383	0.0252	106.61	83.4245	106.709	23.2845	12.0159	-927.782	1.01639	-79.8743	0.412026
198	USV	TRUE	0.871866	362.569	362.571	0.0016	74.0783	73.4994	74.1673	0.667973	0.276311	-389.651	1.07279	-68.894	0.643722
199	USV	TRUE	0.803898	362.821	362.823	0.0016	87.2058	86.0837	88.328	2.24439	0.887173	-1402.74	1	-69.2973	0.648423
200	USV	TRUE	0.626189	362.998	363.001	0.0028	85.7531	84.9144	86.859	1.94454	0.700348	-712.151	1.00468	-69.062	0.720628
201	USV	TRUE	0.678776	363.189	363.21	0.0208	85.1045	60.2276	87.2654	27.0377	11.7349	1419.01	1.46682	-75.2159	0.48719
202	USV	TRUE	0.735016	363.408	363.41	0.0024	111.39	110.12	112.325	2.20431	0.796673	-918.463	1.00367	-73.9756	0.677798
203	USV	TRUE	0.621471	367.364	367.369	0.0052	95.1111	88.8215	95.9628	7.14128	3.01828	-1264.38	1.22387	-70.4762	0.642177
204	USV	TRUE	0.64581	367.572	367.581	0.0096	101.804	93.5612	106.596	13.035	5.18951	-1224.79	1.08042	-72.3379	0.590586
205	USV	TRUE	0.605907	367.768	367.77	0.002	102.388	100.927	105.843	4.91628	2.01874	-2610.82	1.04819	-71.3626	0.665632
206	USV	TRUE	0.604516	367.994	367.996	0.002	93.4959	91.8883	93.9367	2.04845	0.804815	-998.142	1.12576	-70.2463	0.668668
207	USV	TRUE	0.624297	368.423	368.426	0.0032	96.646	94.0335	98.7984	4.76487	1.62832	-1484.38	1.00097	-68.0374	0.789837
208	USV	TRUE	0.785802	368.626	368.636	0.01	73.6072	67.1241	118.18	51.056	19.331	5235.25	1.77834	-72.5808	0.489657
209	USV	TRUE	0.793573	368.845	368.848	0.0032	99.4316	98.2961	104.493	6.1973	2.07952	-1782.81	1.04844	-70.2749	0.668463
210	USV	TRUE	0.850456	370.14	370.177	0.0372	86.3089	84.4619	97.6723	13.2104	5.11308	-365.258	1.00932	-70.6707	0.597851
211	USV	TRUE	0.887544	370.382	370.53	0.148	73.1824	71.5804	101.455	29.8742	14.7526	-200.834	1.01864	-59.8077	0.784093
212	USV	TRUE	0.914916	370.711	370.759	0.0476	73.8448	69.9112	75.8692	5.95795	1.6428	-21.6961	1.26198	-60.3592	0.795622
213	USV	TRUE	0.696139	370.916	370.923	0.0072	80.4757	80.2348	83.6907	3.45587	1.47038	-491.786	1.00266	-67.7243	0.697313
214	USV	TRUE	0.747483	371.099	371.118	0.0192	74.0301	72.6569	75.8462	3.18927	0.941975	-87.9415	1.1186	-66.1215	0.705986
215	USV	TRUE	0.819137	371.28	371.299	0.0188	37.8672	36.7584	72.5781	35.8197	19.0567	1910.65	1.00034	-61.6886	0.758555
216	USV	TRUE	0.733775	371.496	371.51	0.0144	73.0931	69.9536	75.2756	5.322	1.67994	16.0192	1.58839	-67.0112	0.725319
217	USV	TRUE	0.783385	371.715	371.742	0.0276	86.2114	77.0551	101.945	24.8896	8.33322	627.34	2.12323	-71.491	0.600111
218	USV	TRUE	0.715522	371.943	371.957	0.014	99.491	72.0674	101.496	29.4284	11.3536	2068.19	1.23762	-67.9015	0.709413
219	USV	TRUE	0.774085	372.138	372.14	0.0016	78.5839	77.5864	78.8689	1.28251	0.516259	-623.441	1.32433	-58.0682	0.840164
220	USV	TRUE	0.773523	372.309	372.329	0.02	73.6076	67.4177	75.567	8.14927	2.5027	-355.601	1.27545	-49.9169	0.874951
221	USV	TRUE	0.870198	372.518	372.531	0.0128	74.1762	68.6914	75.0966	6.40512	1.73352	-355.003	1.2053	-54.0868	0.873975
222	USV	TRUE	0.736716	372.739	372.752	0.0128	99.4386	97.5458	100.584	3.03813	1.00589	-139.897	1.11401	-71.8935	0.644426
223	USV	TRUE	0.890566	372.914	372.925	0.0112	79.7045	76.0775	80.135	4.05753	1.64165	-406.884	1.0557	-57.1227	0.851241
224	USV	TRUE	0.755875	373.126	373.136	0.0104	68.4696	56.5127	72.8708	16.3581	5.50995	-1643.41	1.00473	-63.2941	0.795797
225	USV	TRUE	0.828902	373.331	373.333	0.002	77.7193	77.7193	77.7193	4.26326e-14	1.49045e-14	8.24608e-12	1	-53.5126	0.839988
226	USV	TRUE	0.941941	373.535	373.549	0.014	77.2116	74.1315	78.1616	4.0301	0.942511	41.4749	1.21496	-57.907	0.86331
227	USV	TRUE	0.77074	379.841	379.854	0.0132	84.1245	79.1221	86.4104	7.28833	2.1159	-515.795	1.02926	-71.094	0.655897
228	USV	TRUE	0.71668	380.047	380.074	0.0268	66.2416	59.3749	93.2282	33.8532	11.6491	1107.92	2.22016	-70.5635	0.651444
229	USV	TRUE	0.687075	380.264	380.266	0.0028	93.9159	92.1124	94.9178	2.80549	0.995407	-1001.96	1.01443	-63.9219	0.772515
230	USV	TRUE	0.668263	380.463	380.477	0.0144	68.7962	67.2606	94.2375	26.9768	12.8351	2263.41	1.28956	-68.2405	0.713332
231	USV	TRUE	0.786384	380.666	380.672	0.0052	69.2062	66.7673	70.6086	3.84134	1.51319	-754.622	1.01708	-63.5641	0.762832
232	USV	TRUE	0.782305	380.854	380.867	0.0132	68.8518	66.098	71.8305	5.7325	2.03814	-216.655	1.40818	-72.5818	0.652338
233	USV	TRUE	0.884568	381.081	381.084	0.0032	93.88	92.5367	95.3421	2.80549	1.02486	-932.379	1.00679	-65.4353	0.769999
234	USV	TRUE	0.902074	381.464	381.477	0.0128	96.2583	94.8609	97.1245	2.26358	0.710801	71.3125	1.12982	-69.6712	0.715735
235	USV	TRUE	0.691203	382.627	382.635	0.0076	100.675	97.9584	101.202	3.24338	0.996277	356.559	1.14134	-65.7561	0.718165
236	USV	TRUE	0.751453	382.815	382.829	0.0136	73.3983	68.9896	73.903	4.91331	1.52018	-321.969	1.09535	-62.9761	0.779611
237	USV	TRUE	0.622192	383.579	383.588	0.0092	80.4566	73.9366	81.3547	7.41812	1.95036	-472.65	1.34752	-71.2608	0.662154
238	USV	TRUE	0.665808	383.743	383.745	0.002	73.9246	73.4615	74.0849	0.623441	0.243171	-311.721	1.01894	-60.5471	0.778158
239	USV	TRUE	0.824915	383.924	383.93	0.006	75.8258	74.8424	76.2303	1.3879	0.414991	-150.13	1.09339	-62.9298	0.769655
240	USV	TRUE	0.762279	384.129	384.131	0.0024	72.1021	71.1001	72.5697	1.46954	0.54063	-612.309	1.0207	-64.898	0.761267
241	USV	TRUE	0.823923	384.303	384.307	0.0044	74.3844	72.67	75.7575	3.08752	1.00468	-693.405	1.01018	-58.8508	0.837776
242	USV	TRUE	0.81213	384.51	384.524	0.014	74.2621	71.798	75.5185	3.72047	0.930003	70.4617	1.16029	-58.19	0.780779
243	USV	TRUE	0.808581	384.719	384.734	0.0148	94.2693	88.1681	95.6617	7.49355	2.82705	559.726	1.19471	-75.5177	0.592311
244	USV	TRUE	0.66442	384.937	384.939	0.0024	101.537	99.7338	104.41	4.67581	1.69808	-1948.25	1.00439	-73.4683	0.699047
245	USV	TRUE	0.755329	385.498	385.501	0.0028	70.9382	69.9871	71.0741	1.08704	0.501054	-397.685	1.01343	-68.2066	0.755895
246	USV	TRUE	0.763799	386.634	386.641	0.0072	76.6664	75.8554	77.1022	1.24676	0.402559	-56.8689	1.10713	-71.9371	0.662439
247	USV	TRUE	0.737938	387.004	387.008	0.0048	77.9697	77.1855	78.4252	1.23973	0.418487	-248.713	1.00221	-64.5953	0.76284
248	USV	TRUE	0.818739	387.207	387.215	0.008	70.9539	68.6788	71.0578	2.37899	0.742613	218.29	1.11414	-72.2634	0.600191
249	USV	TRUE	0.68798	388.975	388.98	0.0052	79.8896	78.1617	80.9258	2.76412	0.824995	-74.6633	1.52264	-67.9408	0.776478
250	USV	TRUE	0.808534	389.397	389.401	0.0044	79.8964	79.4733	80.1339	0.660551	0.208639	-77.5928	1.0479	-65.2979	0.725159
251	USV	TRUE	0.616843	392.794	392.811	0.0172	101.934	97.3625	108.74	11.3776	3.35752	302.35	1.88809	-79.3743	0.549274
252	USV	TRUE	0.660914	417.751	417.753	0.0016	83.6174	83.2166	83.8401	0.623441	0.249933	-389.651	1.00816	-67.8117	0.587567
253	USV	TRUE	0.988087	417.959	417.96	0.0016	84.9513	84.5772	85.3253	0.74813	0.295724	-467.581	1	-67.0988	0.703631
254	USV	TRUE	0.712895	418.127	418.133	0.0064	70.1795	69.5255	70.4976	0.972187	0.332555	-117.945	1.03633	-67.6667	0.708339
255	USV	TRUE	0.976608	418.337	418.339	0.0016	99.397	98.8359	101.205	2.36908	0.980806	1480.67	1.04112	-70.3187	0.714238
256	USV	TRUE	0.900031	422.351	422.521	0.17	71.0846	68.7063	93.2775	24.5712	11.8114	-149.671	1.00073	-66.5433	0.561762
257	USV	TRUE	0.812233	422.731	422.734	0.0032	97.0473	93.6554	98.1086	4.45315	1.50912	-1322.03	1.03137	-68.8157	0.674155
258	USV	TRUE	0.696337	422.878	422.882	0.0044	80.0698	79.6022	80.2405	0.638285	0.197049	31.6599	1.05872	-56.173	0.850273
259	USV	TRUE	0.982983	423.096	423.11	0.0136	74.585	70.7702	75.6538	4.88362	1.38847	-110.799	1.34194	-62.992	0.785382
260	USV	TRUE	0.853213	423.303	423.318	0.0152	72.0873	68.355	72.681	4.32601	1.34944	-271.821	1.07196	-61.6188	0.775425
261	USV	TRUE	0.641127	423.488	423.492	0.0036	73.3872	73.0617	73.6361	0.574354	0.207457	-105.434	1.04233	-60.7171	0.831146
262	USV	TRUE	0.974749	423.7	423.72	0.0192	74.1865	65.6716	74.9435	9.27196	2.37917	-242.832	1.28321	-58.2319	0.776111
263	USV	TRUE	0.895035	423.874	423.892	0.0184	73.3745	58.158	76.8316	18.6736	7.6491	-1055.27	1.08718	-67.1979	0.65285
264	USV	TRUE	0.670079	424.106	424.107	0.0016	106.247	103.468	107.957	4.48878	1.79186	-2805.49	1.00261	-77.4107	0.538231
265	USV	TRUE	0.664481	424.336	424.35	0.014	106.248	101.411	109.51	8.09813	2.912	346.861	1.34442	-76.7287	0.64504
266	USV	TRUE	0.718386	424.811	424.817	0.006	103.508	96.9461	107.262	10.3156	3.7862	-1689.03	1.00127	-79.8463	0.555581
267	USV	TRUE	0.623495	428.933	428.935	0.002	93.1201	91.9712	93.9128	1.94157	0.769943	-1019.14	1.0154	-69.825	0.69314
268	USV	TRUE	0.802503	429.314	429.327	0.0128	74.0829	73.3127	74.8403	1.52755	0.543456	43.3267	1.06237	-58.2339	0.754745
269	USV	TRUE	0.712928	429.549	429.552	0.0028	111.989	110.898	113.08	2.18204	0.763557	-779.302	1	-76.4395	0.611559
270	USV	TRUE	0.693129	429.743	429.756	0.0136	110.102	73.8959	117.477	43.5809	18.0376	85.4627	7.15732	-78.5274	0.405571
271	USV	TRUE	0.733957	429.933	429.943	0.0104	74.0244	72.5195	74.6043	2.08472	0.621633	63.6305	1.12095	-70.8126	0.718731
272	USV	TRUE	0.684071	433.865	433.867	0.0016	112.948	112.12	113.242	1.12219	0.460853	701.372	1.03705	-81.7914	0.474737
273	USV	TRUE	0.786527	435.489	435.496	0.0064	100.211	99.4264	100.678	1.25128	0.394059	-114.596	1.07559	-68.4752	0.709294
274	USV	TRUE	0.79553	456.585	456.587	0.0024	103.378	100.439	108.187	7.74849	2.81673	3228.54	1.00222	-77.3317	0.454022
275	USV	TRUE	0.77711	456.72	456.723	0.0032	69.9909	69.3155	70.6663	1.35079	0.481711	-439.13	1.00186	-57.2977	0.785326
276	USV	TRUE	0.829852	456.978	456.989	0.0112	65.9259	63.7142	67.4158	3.70164	1.0933	-322.713	1.01171	-57.582	0.792269
277	USV	TRUE	0.991364	457.182	457.219	0.0372	62.563	56.9397	64.4895	7.54973	2.95127	-205.194	1.05221	-58.7377	0.849592
278	USV	TRUE	0.631463	457.388	457.4	0.012	74.8993	74.4589	75.0172	0.558307	0.177851	-14.6796	1.02073	-73.2731	0.532446
279	USV	TRUE	0.611286	457.649	457.653	0.004	58.0501	56.1649	60.6701	4.50511	1.5917	-1189.87	1.01844	-68.102	0.785435
280	USV	TRUE	0.805297	457.812	457.814	0.002	65.5622	65.5622	65.5622	2.84217e-14	9.53293e-15	1.24319e-12	1	-63.7043	0.648293
281	USV	TRUE	0.751162	458.047	458.048	0.0016	64.0148	63.4359	64.1039	0.667973	0.276311	-389.651	1.07279	-53.4741	0.859359
282	USV	TRUE	0.854255	458.45	458.47	0.02	56.0179	50.9648	60.9568	9.99201	3.94978	-499.6	1	-56.7461	0.773119
283	USV	TRUE	0.816238	458.67	458.695	0.0248	84.8021	62.225	86.9261	24.701	9.51224	1064.36	1.3602	-68.3434	0.648676
284	USV	TRUE	0.808677	458.888	458.91	0.0216	66.0206	62.8803	87.1268	24.2465	11.0439	1208.9	1.38281	-69.2439	0.654326
285	USV	TRUE	0.673358	461.271	461.273	0.0024	95.122	92.0494	95.6861	3.63674	1.36837	-1447.27	1.12594	-72.1861	0.640072
286	USV	TRUE	0.747768	461.506	461.509	0.0032	94.0577	93.2675	96.4415	3.17398	1.23608	-992.204	1	-68.8635	0.637503
287	USV	TRUE	0.811491	461.709	461.711	0.0024	114.932	114.264	115.6	1.33595	0.480995	-556.644	1	-73.0739	0.655205
288	USV	TRUE	0.724885	461.925	461.93	0.0044	111.108	109.475	112.688	3.21369	1.00713	-697.038	1.00409	-69.484	0.728442
289	USV	TRUE	0.811864	462.129	462.132	0.0028	107.087	98.8632	109.425	10.5614	3.90821	-3746.3	1.11478	-66.9083	0.778412
290	USV	TRUE	0.600539	463.192	463.202	0.01	99.1505	91.51	101.131	9.62115	3.19152	-956.544	1.0018	-64.4899	0.777026
291	USV	TRUE	0.693803	463.426	463.427	0.0016	95.7323	94.8594	96.6051	1.74564	0.690023	-1091.02	1	-66.0919	0.728875
292	USV	TRUE	0.60171	463.693	463.698	0.0052	86.6586	86.2504	86.8737	0.623357	0.23442	21.0674	1.06114	-78.1925	0.40795
293	USV	TRUE	0.631664	467.222	467.223	0.0016	97.5645	96.5581	97.7338	1.17563	0.490049	701.372	1.10925	-75.8817	0.542
294	USV	TRUE	0.787497	471.271	471.283	0.0124	100.145	96.4158	101.035	4.61958	1.14455	-262.418	1.0928	-70.6189	0.656254
295	USV	TRUE	0.811595	471.721	471.727	0.006	97.0289	96.813	97.357	0.543998	0.205898	45.7998	1.03644	-66.0559	0.755599
296	USV	TRUE	0.892341	472.153	472.157	0.004	100.639	98.4721	102.807	4.3344	1.4882	-1121.05	1.00133	-61.9009	0.844992
297	USV	TRUE	0.735558	472.346	472.368	0.0224	100.255	93.7954	101.88	8.08433	3.5233	-306.888	1.12884	-67.7271	0.763168
298	USV	TRUE	0.715602	472.555	472.566	0.0116	68.1644	66.1228	68.7785	2.6557	0.85408	-13.4816	1.23345	-59.9633	0.765964
299	USV	TRUE	0.924445	475.972	476.217	0.245	89.5177	67.4836	93.3833	25.8997	12.3906	65.7888	1.50468	-72.9396	0.585529
300	USV	TRUE	0.864256	476.736	476.749	0.0128	71.6185	69.605	87.7749	18.1699	8.82191	1502.75	1.30657	-75.2019	0.60003
301	USV	TRUE	0.741454	476.997	477	0.0028	87.7419	86.3985	91.8759	5.47738	2.0338	-1989.78	1.04947	-71.9204	0.682905
302	USV	TRUE	0.62461	477.249	477.254	0.0052	110.389	100.183	112.452	12.2687	5.44352	-2377.67	1.00154	-80.7277	0.500499
303	USV	TRUE	0.625114	477.498	477.5	0.002	80.2097	79.9336	80.2364	0.302814	0.114253	-113.873	1.03232	-72.1755	0.648832
304	USV	TRUE	0.673472	483.187	483.194	0.0068	82.886	82.1042	91.3758	9.27156	3.94553	-1320.51	1.10714	-71.9697	0.58127
305	USV	TRUE	0.703184	483.467	483.473	0.006	86.056	83.9407	87.1544	3.21369	1.15149	-593.481	1.02578	-71.9551	0.63701
306	USV	TRUE	0.866076	483.575	483.586	0.0112	88.1412	87.3619	89.0838	1.72189	0.553198	6.40778	1.08462	-65.6187	0.763014
307	USV	TRUE	0.669749	484.041	484.043	0.0016	98.7555	98.4616	99.5838	1.12219	0.460853	-701.372	1.03705	-72.3526	0.726481
308	USV	TRUE	0.675193	484.311	484.313	0.0016	101.824	100.426	103.044	2.61845	1.03587	-1636.53	1.00044	-73.8854	0.644254
309	USV	TRUE	0.745259	484.79	484.808	0.018	108.545	101.172	110.043	8.87019	3.40095	44.6399	1.54095	-79.5479	0.496462
310	USV	TRUE	0.618246	488.158	488.159	0.0016	103.223	102.048	104.043	1.99501	0.792986	-1246.88	1.00415	-76.2928	0.599599
311	USV	TRUE	0.871943	488.401	488.403	0.0016	99.8881	99.4873	100.111	0.623441	0.249933	-389.651	1.00816	-70.7964	0.637055
312	USV	TRUE	0.984888	488.622	488.652	0.03	72.6417	70.3287	76.0779	5.7492	2.03626	-138.596	1.08392	-63.568	0.770342
313	USV	TRUE	0.977012	488.856	488.923	0.0664	66.5953	65.2049	76.9279	11.723	5.63685	-164.206	1.0085	-59.4012	0.84159
314	USV	TRUE	0.910268	488.921	488.968	0.0472	65.6572	63.2459	67.0451	3.79918	1.08527	4.21329	1.0868	-58.5049	0.865285
315	USV	TRUE	0.715173	489.17	489.175	0.0052	72.1398	70.9626	72.4974	1.53479	0.587975	-281.115	1.00689	-69.4333	0.489522
316	USV	TRUE	0.951265	489.479	489.489	0.0096	75.2444	74.7275	77.3994	2.67189	0.972996	-281.485	1.0401	-59.6643	0.840195
317	USV	TRUE	0.903059	489.706	489.715	0.0084	77.6904	76.2951	78.4029	2.10783	0.6162	-231.542	1.03089	-58.6644	0.855909
318	USV	TRUE	0.750115	490.5	490.503	0.0024	74.5589	74.225	74.5961	0.371096	0.138851	-139.161	1.01913	-63.7981	0.771555
319	USV	TRUE	0.640392	498.273	498.275	0.0016	106.575	105.043	107.038	1.99501	0.827256	-1246.88	1.0473	-76.7351	0.635474
320	USV	TRUE	0.781823	511.45	511.453	0.0024	89.3315	88.196	91.2687	3.07268	1.11877	1280.28	1.00937	-74.3283	0.649962
321	USV	TRUE	0.699557	541.978	541.992	0.014	97.8326	85.6013	100.9	15.2987	4.07721	-901.643	1.26333	-59.8309	0.849398
322	USV	TRUE	0.766612	542.235	542.237	0.002	92.7397	87.0397	93.951	6.91129	2.56566	-3068.86	1.03767	-63.293	0.849257
323	USV	TRUE	0.715842	542.498	542.502	0.004	95.1385	86.5439	98.0405	11.4966	3.68026	-2622.97	1.01714	-61.5464	0.860291
324	USV	TRUE	0.749863	555.826	555.831	0.0052	94.0971	92.3456	95.4999	3.15432	0.961956	-571.896	1.00855	-64.2804	0.713784
325	USV	TRUE	0.963819	556.014	556.016	0.002	74.9377	74.9377	74.9377	1.42109e-14	8.40726e-15	6.21595e-13	1	-54.5999	0.832003
326	USV	TRUE	0.940065	556.242	556.477	0.235	80.3379	76.086	91.9029	15.8169	5.33646	-13.2465	6.33452	-55.0174	0.794065
327	USV	TRUE	0.829153	556.466	556.476	0.0104	78.692	76.7846	79.3748	2.59025	0.717125	-45.0617	1.21193	-57.9822	0.858115
328	USV	TRUE	0.954075	556.706	556.715	0.0092	76.2879	74.1281	76.6812	2.55314	0.668388	-161.54	1.11412	-55.0894	0.859766
329	USV	TRUE	0.864479	556.886	556.923	0.0372	74.7506	70.9112	93.264	22.3528	5.99886	444.359	1.39522	-50.0055	0.87996
330	USV	TRUE	0.97962	557.087	557.104	0.0172	76.1348	68.4902	78.0199	9.52975	2.74421	-340.504	1.55014	-56.2063	0.879436
331	USV	TRUE	0.971936	558.65	558.653	0.0032	65.5956	64.6757	66.1957	1.52002	0.545042	-469.147	1.00158	-58.5856	0.836541
332	USV	TRUE	0.666932	559.727	559.752	0.0256	70.1274	62.4935	95.7403	33.2468	9.7587	877.954	1.65272	-64.9847	0.722209
333	USV	TRUE	0.823675	561.139	561.148	0.0092	68.9578	66.0484	69.9449	3.89651	1.16767	207.523	1.39115	-72.9795	0.653047
334	USV	TRUE	0.813978	562.423	562.429	0.006	98.695	97.8276	98.9011	1.07345	0.341809	-104.936	1.05317	-67.373	0.711325
335	USV	TRUE	0.9403	569.976	569.977	0.0016	96.5957	96.373	96.9965	0.623441	0.249933	-389.651	1.00816	-67.9798	0.761764
336	USV	TRUE	0.851234	571.635	571.643	0.0076	106.494	103.911	107.147	3.23596	0.965084	-104.409	1.42509	-68.2705	0.73003
337	USV	TRUE	0.612877	575.821	575.833	0.0124	94.4762	93.1026	97.4672	4.36456	1.52084	23.3643	1.3837	-76.6489	0.584199
