# Supplementary material for: Bazedoxifene reverses sexually dimorphic autistic-like abnormalities in biallelic MDGA1-mutant mice
Source: EMBO Mol Med. 2026 Mar 20;18(4):1358–98. doi: 10.1038/s44321-026-00402-y (PMC13084050; doi:10.1038/s44321-026-00402-y)
Supplement: Supplementary file 17 — Source data Fig. 3 [file 44321_2026_402_MOESM17_ESM.zip › Panel C/Batch2/P6/P6_KO_489.xlsx]

## Sheet: Sheet1
ID	Label	Accepted	Score	Begin Time (s)	End Time (s)	Call Length (s)	Principal Frequency (kHz)	Low Freq (kHz)	High Freq (kHz)	Delta Freq (kHz)	Frequency Standard Deviation (kHz)	Slope (kHz/s)	Sinuosity	Mean Power (dB/Hz)	Tonality
1	USV	TRUE	0.988419	32.6813	32.6841	0.0028	68.2543	67.7274	68.6477	0.920318	0.319888	325.151	1.0024	-59.5415	0.857745
2	USV	TRUE	0.960397	32.8813	32.8993	0.018	68.5223	66.5251	69.2793	2.75423	0.768878	-63.8424	1.08456	-53.9005	0.864396
3	USV	TRUE	0.748019	33.0661	33.0693	0.0032	66.9166	66.1151	67.6959	1.58087	0.554413	-505.618	1.0023	-64.3329	0.62963
4	USV	TRUE	0.683543	33.2464	33.2564	0.01	67.8918	64.0472	70.5785	6.53129	1.98241	-645.25	1.00866	-61.6984	0.791482
5	USV	TRUE	0.860483	33.4	33.412	0.012	64.8442	63.4786	65.4083	1.9297	0.589515	-16.6993	1.09986	-60.6641	0.710765
6	USV	TRUE	0.912487	33.61	33.6124	0.0024	88.3779	87.8138	92.9201	5.10628	1.90242	-1892.59	1.26929	-62.9699	0.805917
7	USV	TRUE	0.679016	33.7724	33.774	0.0016	86.9025	85.5221	87.3924	1.87032	0.768088	-1168.95	1.03658	-61.6841	0.830498
8	USV	TRUE	0.824407	33.9192	33.9216	0.0024	97.02	95.0828	98.1555	3.07268	1.11877	-1280.28	1.00937	-51.2174	0.891784
9	USV	TRUE	0.826862	34.2567	34.2655	0.0088	93.1618	86.7938	95.1434	8.34966	1.9426	-625.326	1.11152	-54.9217	0.857022
10	USV	TRUE	0.663498	34.4299	34.4319	0.002	91.1538	87.9831	91.5635	3.58033	1.3904	1588.5	1.18695	-63.2272	0.800902
11	USV	TRUE	0.681081	34.8631	34.8675	0.0044	102.26	98.6681	104.71	6.04144	2.05109	-1414.06	1.00486	-60.9178	0.861544
12	USV	TRUE	0.724653	35.0491	35.0515	0.0024	91.4632	89.4593	93.2668	3.80745	1.37147	-1586.44	1.00028	-59.5122	0.859482
13	USV	TRUE	0.850148	35.2227	35.2383	0.0156	100.028	97.853	104.826	6.9733	2.00058	41.2201	1.52911	-67.3954	0.776149
14	USV	TRUE	0.905603	35.5515	35.5555	0.004	98.5453	97.6168	99.7153	2.0985	0.728888	-504.524	1.00262	-61.2398	0.833939
15	USV	TRUE	0.807622	36.191	36.1994	0.0084	94.0657	93.421	94.3303	0.909247	0.280366	-50.1733	1.02826	-71.8633	0.585233
16	USV	TRUE	0.613374	36.5678	36.5702	0.0024	102.781	101.312	103.984	2.67189	0.963593	-1113.29	1.00144	-67.7546	0.785637
17	USV	TRUE	0.918024	36.763	36.7734	0.0104	96.002	93.2634	96.6552	3.39182	0.914792	-265.476	1.05878	-62.5497	0.796368
18	USV	TRUE	0.618028	50.0972	50.102	0.0048	80.0223	77.8255	81.3731	3.54768	1.16845	-742.396	1.01308	-72.2226	0.647377
19	USV	TRUE	0.72154	50.2784	50.2816	0.0032	100.963	99.7385	102.099	2.36017	0.856086	-779.302	1.00553	-69.4648	0.731269
20	USV	TRUE	0.884643	70.1517	70.1561	0.0044	93.8292	90.9569	94.3413	3.3844	1.17307	752.313	1.10752	-65.8806	0.787594
21	USV	TRUE	0.725905	80.6726	80.6838	0.0112	82.5546	79.6905	89.1461	9.45553	3.23731	-803.212	1.00691	-71.6871	0.643878
22	USV	TRUE	0.769456	88.7396	88.7424	0.0028	92.7681	91.1798	94.3564	3.17658	1.12562	-1148.63	1.00028	-74.7629	0.619975
23	USV	TRUE	0.996012	88.8004	88.8336	0.0332	67.8414	65.0582	69.4149	4.35667	1.34016	131.055	1.01875	-51.6631	0.872181
24	USV	TRUE	0.672332	88.9768	88.9824	0.0056	95.7292	93.948	96.4789	2.53088	0.837409	-456.316	1.03137	-72.5645	0.599833
25	USV	TRUE	0.661357	89.3803	89.3819	0.0016	98.5662	97.8983	99.7686	1.87032	0.749798	-1168.95	1.01167	-74.7851	0.638619
26	USV	TRUE	0.645993	89.5939	89.5983	0.0044	100.764	99.1903	103.417	4.22627	1.2391	-902.359	1.0326	-77.0359	0.561144
27	USV	TRUE	0.837614	89.7635	89.7739	0.0104	100.353	97.8142	100.387	2.57232	0.755052	-194.061	1.05913	-66.9461	0.717241
28	USV	TRUE	0.900632	101.123	101.125	0.002	56.7422	56.7422	56.7422	1.42109e-14	4.76647e-15	-2.48638e-12	1	-64.073	0.765442
29	USV	TRUE	0.631946	101.34	101.343	0.0036	85.3599	85.3228	85.7236	0.400784	0.137736	97.8344	1.01083	-72.8517	0.55035
30	USV	TRUE	0.79068	101.505	101.512	0.0072	98.5993	97.7458	99.3489	1.60314	0.461487	-203.712	1.00508	-63.4637	0.77302
31	USV	TRUE	0.744629	107.703	107.707	0.004	98.625	97.9348	99.2039	1.26915	0.395754	-296.877	1.00471	-56.6009	0.871642
32	USV	TRUE	0.796117	112.82	112.823	0.0024	100.301	100.034	100.434	0.400784	0.146947	166.993	1.00302	-62.8695	0.764461
33	USV	TRUE	0.711489	113.012	113.022	0.01	98.7422	95.3281	101.056	5.72837	1.88094	-627.572	1.01515	-65.249	0.783266
34	USV	TRUE	0.879357	115.452	115.464	0.0116	94.3395	88.4454	95.0966	6.65116	1.88521	559.083	1.04781	-63.2187	0.78032
35	USV	TRUE	0.721033	115.673	115.676	0.0024	81.3451	80.8107	81.7459	0.935162	0.33784	-389.651	1.00212	-64.2342	0.710368
36	USV	TRUE	0.868673	115.989	116.144	0.155	74.9981	69.2045	90.4957	21.2911	8.30742	-18.5483	10.6113	-58.7035	0.749774
37	USV	TRUE	0.703427	115.985	116.012	0.0264	73.8298	71.5884	99.8132	28.2249	10.0874	1088.04	1.34071	-54.4221	0.853773
38	USV	TRUE	0.709795	116.139	116.144	0.0052	72.9914	72.3924	73.3111	0.918723	0.271713	53.2063	1.07911	-56.2252	0.839261
39	USV	TRUE	0.816632	116.313	116.32	0.0076	70.3078	67.9571	71.1782	3.22111	1.04373	381.074	1.03839	-68.1921	0.714391
40	USV	TRUE	0.911644	120.816	120.821	0.0052	95.0428	85.424	96.2748	10.8508	3.20207	-1585.44	1.14169	-60.701	0.806146
41	USV	TRUE	0.785371	120.985	120.999	0.014	91.8371	86.3299	95.8064	9.47649	4.27881	-650.232	1.01808	-70.7365	0.703104
42	USV	TRUE	0.880504	121.218	121.22	0.002	89.6483	87.2614	90.9664	3.70502	1.39102	-1828.34	1.009	-70.6239	0.720564
43	USV	TRUE	0.798374	121.371	121.394	0.0224	67.1358	66.2229	90.4231	24.2002	11.1925	1195.55	1.28163	-68.1416	0.651341
44	USV	TRUE	0.938695	121.594	121.598	0.0048	101.176	100.62	101.562	0.942584	0.332697	25.4874	1.1379	-56.6469	0.872541
45	USV	TRUE	0.920998	128.761	128.768	0.0072	97.9905	96.6991	98.3691	1.66993	0.525391	201.531	1.05676	-59.3671	0.850142
46	USV	TRUE	0.95649	128.933	128.946	0.0132	58.8912	58.3715	59.3736	1.0021	0.331847	63.3359	1.01868	-56.8952	0.844942
47	USV	TRUE	0.764181	129.118	129.121	0.0036	97.1945	95.057	98.9757	3.91877	1.30435	-1074.83	1.00331	-64.7813	0.789853
48	USV	TRUE	0.710604	129.303	129.307	0.004	100.287	97.1175	102.766	5.64808	1.84374	-1385.88	1.0027	-60.5066	0.855231
49	USV	TRUE	0.730296	129.468	129.482	0.0136	108.19	106.894	109.005	2.1115	0.776336	81.5062	1.1016	-74.373	0.643142
50	USV	TRUE	0.630675	135.335	135.34	0.0048	92.3387	90.3126	94.402	4.08948	1.32188	-847.608	1.0039	-63.4765	0.806815
51	USV	TRUE	0.640616	141.628	141.629	0.0016	95.8717	95.4976	96.2457	0.74813	0.295724	467.581	1	-69.7521	0.70301
52	USV	TRUE	0.892933	149.258	149.272	0.0144	99.0892	97.4118	99.3564	1.94454	0.642945	125.981	1.02398	-65.6095	0.721533
53	USV	TRUE	0.855509	149.462	149.471	0.0088	92.3062	88.1645	92.7222	4.55775	1.7649	480.884	1.1936	-73.0109	0.645005
54	USV	TRUE	0.734033	149.659	149.662	0.0028	104.525	103.204	104.83	1.6254	0.595643	-565.48	1.07581	-75.9365	0.531088
55	USV	TRUE	0.653425	152.142	152.148	0.0056	96.514	95.2617	96.9444	1.68271	0.540599	298.876	1.00752	-68.8583	0.651637
56	USV	TRUE	0.617111	152.313	152.315	0.0028	99.2773	97.7706	101.185	3.41408	1.12748	-1141.56	1.01139	-66.3117	0.775032
57	USV	TRUE	0.829064	155.99	155.992	0.002	100.001	99.6846	100.29	0.605629	0.218335	-290.727	1.00254	-63.9556	0.778724
58	USV	TRUE	0.953705	156.167	156.177	0.01	99.3457	96.992	101.414	4.42192	1.69996	-443.799	1.04202	-64.2523	0.787179
59	USV	TRUE	0.810932	156.327	156.345	0.0184	106.616	96.9724	107.972	10.9997	2.70832	-177.694	1.42161	-68.5199	0.722809
60	USV	TRUE	0.797537	162.519	162.524	0.0056	99.3524	98.2836	100.547	2.26369	0.781721	-435.574	1.00732	-62.7903	0.807052
61	USV	TRUE	0.870321	162.701	162.709	0.0076	103.651	103.005	103.681	0.675395	0.203159	-65.0395	1.01275	-56.2157	0.862744
62	USV	TRUE	0.680894	169.029	169.035	0.0068	81.1312	80.5983	81.4598	0.861557	0.318929	-98.0805	1.01632	-73.7891	0.588335
63	USV	TRUE	0.693726	169.176	169.182	0.0064	97.9558	96.7386	98.3566	1.61798	0.584555	-276.867	1.02324	-62.9515	0.780492
64	USV	TRUE	0.778482	169.367	169.368	0.0016	95.0649	94.7888	95.1629	0.374065	0.153618	-233.791	1.01068	-63.0994	0.781444
65	USV	TRUE	0.785802	173.205	173.214	0.0092	88.2226	87.6734	90.1038	2.43039	0.677815	223.948	1.03196	-62.1613	0.78269
66	USV	TRUE	0.737772	173.395	173.406	0.0108	97.6916	93.1419	101.551	8.40904	2.62783	-797.846	1.00464	-63.4608	0.789665
67	USV	TRUE	0.749223	173.796	174.166	0.37	97.3684	91.9981	105.33	13.3323	4.78097	7.15316	2.61592	-67.1545	0.710151
68	USV	TRUE	0.783518	174.379	174.383	0.0048	85.9116	83.9597	89.9492	5.98949	1.81091	-1125.93	1.02997	-55.2563	0.867242
69	USV	TRUE	0.87571	174.527	174.539	0.0124	103.44	98.2426	104.149	5.90633	2.14304	-502.258	1.05719	-65.2006	0.771346
70	USV	TRUE	0.660537	174.865	174.881	0.016	103.848	100.745	105.668	4.92267	1.53331	-92.9426	1.20492	-64.058	0.790092
71	USV	TRUE	0.70256	175.239	175.243	0.0032	97.9756	96.8015	98.8642	2.06268	0.807295	-685.275	1.0107	-69.0514	0.700396
72	USV	TRUE	0.883994	177.95	177.951	0.0016	92.2068	91.1292	92.7501	1.62095	0.652809	-1013.09	1.01707	-68.5561	0.648466
73	USV	TRUE	0.800753	178.101	178.119	0.0184	96.4908	90.2226	103.004	12.7814	6.27956	-682.002	1.00145	-75.466	0.479374
74	USV	TRUE	0.619113	178.117	178.119	0.0016	90.7015	89.3745	91.4942	2.1197	0.847153	-1324.81	1.00811	-75.148	0.641615
75	USV	TRUE	0.773968	178.455	178.465	0.0104	101.58	99.608	105.003	5.39509	2.13893	-431.886	1.16982	-72.0582	0.707452
76	USV	TRUE	0.891041	179.327	179.333	0.0068	97.0104	96.1197	97.6635	1.54376	0.427656	-196.309	1.01102	-63.1132	0.69896
77	USV	TRUE	0.728391	179.485	179.495	0.0104	64.0563	61.3918	64.175	2.78322	0.77207	-177.505	1.10155	-62.1	0.702069
78	USV	TRUE	0.672203	179.661	179.665	0.0032	98.8531	96.9531	102.26	5.30667	1.885	-1699.31	1.01124	-67.1959	0.731226
79	USV	TRUE	0.748094	180.183	180.193	0.0108	71.206	69.0017	71.9408	2.93908	0.905706	-50.2716	1.28737	-58.4735	0.790992
80	USV	TRUE	0.807732	183.356	183.361	0.0052	96.7422	95.8368	97.0762	1.23946	0.40688	-233.016	1.02083	-69.0091	0.663372
81	USV	TRUE	0.789464	183.511	183.52	0.0088	101.855	100.39	102.564	2.17462	0.714651	-81.2101	1.165	-64.7939	0.770452
82	USV	TRUE	0.759747	183.693	183.704	0.0104	98.5604	97.3432	98.9018	1.5586	0.460208	69.5069	1.06147	-62.6051	0.776477
83	USV	TRUE	0.891007	187.432	187.453	0.0208	64.7315	57.9849	65.058	7.07309	2.35717	-301.528	1.1184	-64.9407	0.772536
84	USV	TRUE	0.720864	187.792	187.82	0.0284	86.9708	65.5221	90.471	24.9489	6.56529	778.91	1.25256	-64.556	0.784828
85	USV	TRUE	0.60764	187.98	187.996	0.0156	98.4175	87.833	100.021	12.1876	3.6737	-761.312	1.00429	-68.9816	0.692523
86	USV	TRUE	0.613564	188.174	188.176	0.002	104.481	103.003	105.007	2.00392	0.800491	-1019.14	1.08724	-73.2651	0.598543
87	USV	TRUE	0.826785	188.548	188.552	0.0044	99.809	97.9649	100.233	2.26758	1.08388	-514.846	1.00002	-70.7983	0.696737
88	USV	TRUE	0.60086	189.491	189.529	0.0384	53.5693	36.3949	64.5092	28.1142	6.39567	69.8445	8.90432	-96.1728	0.159469
89	USV	TRUE	0.848101	198.871	198.876	0.0056	104.937	104.52	105.716	1.19683	0.454202	198.447	1.00237	-59.4706	0.834577
90	USV	TRUE	0.825233	199.06	199.069	0.0096	96.4168	93.0119	98.41	5.3981	1.96898	-561.574	1.00022	-59.6275	0.833586
91	USV	TRUE	0.891897	202.903	202.908	0.0044	98.3915	97.4943	99.0687	1.57437	0.589742	369.073	1.00449	-64.3301	0.76573
92	USV	TRUE	0.820038	203.845	203.847	0.0024	105.664	105.53	105.931	0.400784	0.146947	166.993	1.00302	-64.7113	0.760895
93	USV	TRUE	0.647553	204.852	204.859	0.0064	97.7078	95.6711	102.414	6.74328	2.53323	-1041.73	1.0011	-62.6228	0.838771
94	USV	TRUE	0.717253	205.048	205.054	0.006	102.839	99.0312	104.961	5.93012	2.28679	-1176.32	1.07498	-68.5512	0.721257
95	USV	TRUE	0.782395	205.402	205.405	0.0024	100.521	99.1851	102.391	3.20627	1.15972	-1335.95	1.00352	-63.148	0.840015
96	USV	TRUE	0.742533	207.589	207.611	0.0216	67.4415	66.117	98.9633	32.8463	12.8183	1635.94	1.34568	-52.8171	0.848459
97	USV	TRUE	0.79116	209.188	209.195	0.0068	104.356	97.6489	105.38	7.73065	3.46804	-1275.25	1.04309	-63.231	0.775814
98	USV	TRUE	0.746178	210.118	210.13	0.0128	98.3778	90.1395	100.931	10.7915	3.52563	-843.706	1.02729	-55.6512	0.877588
99	USV	TRUE	0.871946	211.13	211.206	0.0752	96.917	82.5641	98.817	16.2529	6.27322	-99.2953	1.18209	-52.8028	0.860162
100	USV	TRUE	0.955371	211.477	211.485	0.0076	68.0405	66.8122	68.8532	2.04103	0.718298	152.205	1.27216	-60.3617	0.804347
101	USV	TRUE	0.863492	211.621	211.673	0.0524	64.4489	57.5771	66.6794	9.10227	2.69682	-26.9363	1.22114	-41.0865	0.919285
102	USV	TRUE	0.882681	211.815	211.836	0.0208	65.4045	63.6696	65.8961	2.22647	0.761538	54.8751	1.04119	-36.7242	0.926986
103	USV	TRUE	0.845094	212.004	212.023	0.0184	64.9245	63.6251	67.99	4.36486	1.38383	-3.36414	1.30043	-46.8517	0.920599
104	USV	TRUE	0.89586	212.208	212.229	0.0216	62.9126	53.4662	64.6493	11.1832	2.82073	-494.72	1.04003	-48.5985	0.875981
105	USV	TRUE	0.816734	212.403	212.404	0.0016	58.1878	57.787	58.4105	0.623441	0.249933	-389.651	1.00816	-55.2709	0.77259
106	USV	TRUE	0.956882	212.589	212.596	0.0072	64.5477	61.9797	65.7501	3.77034	1.09173	-471.129	1.03157	-59.662	0.864538
107	USV	TRUE	0.650229	212.77	212.771	0.0016	109.437	108.769	110.639	1.87032	0.749798	-1168.95	1.01167	-74.5087	0.65935
108	USV	TRUE	0.92292	213.153	213.164	0.0112	105.534	102.302	105.92	3.61825	0.940298	193.29	1.12564	-64.766	0.777528
109	USV	TRUE	0.777228	213.352	213.357	0.0052	105.588	103.659	106.219	2.56056	0.853337	-488.542	1.0459	-58.2269	0.85609
110	USV	TRUE	0.773129	213.541	213.553	0.0124	103.547	96.244	106.484	10.2398	3.48603	-855.164	1.24008	-66.6149	0.776529
111	USV	TRUE	0.797475	213.74	213.742	0.002	96.8204	95.6937	97.6175	1.92376	0.752375	-998.142	1.01032	-59.9652	0.851275
112	USV	TRUE	0.765463	213.918	213.931	0.0128	99.2676	93.1126	103.246	10.1331	3.32358	-773.808	1.01166	-62.5926	0.791939
113	USV	TRUE	0.934916	214.163	214.185	0.0216	103.927	85.0598	105.819	20.7595	6.37855	-996.675	1.00539	-60.1753	0.842287
114	USV	TRUE	0.945477	214.324	214.328	0.004	98.3599	96.4916	99.2259	2.73429	1.13348	-682.427	1.00023	-61.1978	0.831598
115	USV	TRUE	0.928794	214.494	214.512	0.0172	89.5445	83.414	101.019	17.6048	6.53509	-993.848	1.0194	-60.3489	0.849883
116	USV	TRUE	0.885648	214.694	214.699	0.0056	97.177	95.1731	98.5343	3.3612	1.09974	-590.553	1.01451	-56.7166	0.837172
117	USV	TRUE	0.802459	214.866	214.868	0.0028	95.8293	94.5528	96.4379	1.88517	0.677027	-676.809	1.02209	-63.6902	0.80326
118	USV	TRUE	0.700387	215.057	215.059	0.002	86.6382	85.6986	87.8806	2.18204	0.81933	-1091.02	1.00297	-61.6573	0.840393
119	USV	TRUE	0.753639	215.377	215.378	0.0016	106.297	105.878	107.25	1.37157	0.556377	857.232	1.02519	-70.4502	0.71318
120	USV	TRUE	0.616078	215.568	215.57	0.0024	100.355	99.6198	100.555	0.935162	0.354547	389.651	1.03377	-68.5815	0.702151
121	USV	TRUE	0.664259	215.75	215.759	0.0092	93.8069	91.8534	99.7495	7.89616	2.905	-821.901	1.00612	-73.1795	0.586899
122	USV	TRUE	0.664964	215.917	215.924	0.0072	100.842	97.2531	101.691	4.43804	1.9387	-624.131	1.00073	-69.5031	0.711182
123	USV	TRUE	0.88033	216.094	216.102	0.0088	98.0743	97.3655	98.6102	1.24472	0.364163	63.3647	1.06491	-68.0693	0.716537
124	USV	TRUE	0.818491	216.276	216.279	0.0036	108.082	106.664	109.121	2.45666	0.855646	-703.508	1.00577	-69.5252	0.701512
125	USV	TRUE	0.817125	216.443	216.459	0.0168	92.8497	89.9181	94.2187	4.30064	1.30458	-22.5034	1.32173	-69.8407	0.71716
126	USV	TRUE	0.76787	216.796	216.798	0.0016	110.264	109.542	111.163	1.62095	0.642088	-1013.09	1.00178	-68.276	0.782697
127	USV	TRUE	0.706359	219.538	219.54	0.002	94.4835	94.1941	94.7997	0.605629	0.218335	-290.727	1.00254	-75.4717	0.553374
128	USV	TRUE	0.751193	219.732	219.744	0.012	103.352	100.655	104.476	3.82061	1.27991	-134.287	1.30037	-60.7803	0.842134
129	USV	TRUE	0.890054	219.935	219.937	0.002	100.328	99.2593	101.753	2.49377	0.936758	-1246.88	1.00332	-67.532	0.7817
130	USV	TRUE	0.907351	220.13	220.335	0.205	101.751	96.7408	105.178	8.43738	3.44174	28.7523	1.99457	-71.8782	0.59763
131	USV	TRUE	0.619794	220.129	220.137	0.008	96.9417	92.6815	100.534	7.85239	2.27356	-912.679	1.01182	-67.4167	0.771105
132	USV	TRUE	0.674436	220.33	220.335	0.0056	102.445	99.8892	104.643	4.75361	1.4751	-801.256	1.01205	-67.8242	0.762859
133	USV	TRUE	0.602372	220.518	220.527	0.0088	99.9347	97.5389	109.16	11.6213	4.55656	-1349.42	1.00113	-65.7905	0.802743
134	USV	TRUE	0.936311	220.687	220.707	0.0204	100.917	98.7768	105.553	6.77657	2.00993	64.1475	1.29758	-67.6432	0.777087
135	USV	TRUE	0.608139	221.096	221.098	0.0024	107.426	106.157	108.361	2.20431	0.796673	-918.463	1.00367	-80.2261	0.483463
136	USV	TRUE	0.935242	221.311	221.318	0.0068	106.186	101.785	110.847	9.06183	4.65284	1405.54	1.00871	-72.4696	0.650264
137	USV	TRUE	0.770985	221.524	221.534	0.0108	96.8228	93.3419	101.511	8.16859	2.29678	-704.487	1.00725	-58.8153	0.843874
138	USV	TRUE	0.80626	222.046	222.048	0.0016	104.242	103.574	105.444	1.87032	0.749798	-1168.95	1.01167	-74.5187	0.637007
139	USV	TRUE	0.82838	222.643	222.649	0.0052	112.33	109.822	113.748	3.9262	1.30914	-773.185	1.01275	-70.6475	0.729615
140	USV	TRUE	0.778343	223.023	223.031	0.008	93.4301	88.2644	95.6075	7.34308	2.35195	-879.923	1.04562	-73.9232	0.60407
141	USV	TRUE	0.770858	224.081	224.089	0.0072	67.4122	66.5958	67.8632	1.26745	0.404878	-186.26	1.01504	-66.1244	0.603804
142	USV	TRUE	0.671126	228.388	228.389	0.0016	100.94	100.165	101.537	1.37157	0.543759	-857.232	1.00263	-69.7118	0.700494
143	USV	TRUE	0.74079	228.572	228.575	0.0028	98.6491	96.4522	102.583	6.13051	2.22318	-2238.95	1.00807	-74.8914	0.582896
144	USV	TRUE	0.678774	228.731	228.733	0.0024	75.1283	74.8536	75.195	0.341408	0.121048	-83.4966	1.03838	-62.5577	0.700283
145	USV	TRUE	0.909999	228.923	228.932	0.0088	73.219	68.3725	74.2729	5.90043	1.64709	479.436	1.24366	-66.7948	0.777515
146	USV	TRUE	0.748089	232.796	232.802	0.0064	99.3468	97.3057	100.965	3.65901	1.15501	-570.242	1.01181	-64.0622	0.792039
147	USV	TRUE	0.785603	232.986	232.996	0.0104	98.5642	95.4247	99.2116	3.78686	1.13278	-290.592	1.09939	-63.8799	0.793783
148	USV	TRUE	0.687631	233.205	233.216	0.0112	107.064	97.7939	108.767	10.9729	3.71478	-992.27	1.03254	-68.689	0.707931
149	USV	TRUE	0.612995	233.403	233.406	0.0032	101.954	101.01	103.673	2.66348	0.942304	-807.083	1.00859	-72.9886	0.637664
150	USV	TRUE	0.776156	244.183	244.19	0.0072	83.9837	82.4102	85.5645	3.15432	0.930675	-412.926	1.00468	-67.045	0.716513
151	USV	TRUE	0.612973	244.384	244.385	0.0016	99.5238	98.1967	100.316	2.1197	0.847153	-1324.81	1.00811	-73.338	0.631092
152	USV	TRUE	0.632899	244.547	244.589	0.0416	103.779	92.3489	112.002	19.6532	5.01007	141.098	5.61586	-93.2242	0.217543
153	USV	TRUE	0.807077	244.749	244.753	0.004	104.883	104.557	105.247	0.690239	0.218464	161.764	1.00822	-68.2634	0.670165
154	USV	TRUE	0.895818	259.469	259.479	0.0096	93.838	92.2321	94.2363	2.00417	0.573811	103.912	1.08318	-59.5024	0.842936
155	USV	TRUE	0.889823	259.67	259.68	0.0104	100.968	100.624	101.364	0.740706	0.241654	10.9427	1.0229	-59.7144	0.833989
156	USV	TRUE	0.938147	259.927	259.932	0.0048	102.082	101.804	102.2	0.396725	0.150388	-28.5392	1.02711	-59.4391	0.838633
157	USV	TRUE	0.765141	260.713	260.723	0.01	104.484	97.298	105.115	7.81726	2.12273	-774.089	1.02717	-63.0421	0.802728
158	USV	TRUE	0.828368	260.913	260.919	0.0056	101.404	101.167	101.434	0.267189	0.0667659	-20.7416	1.0083	-60.7209	0.798352
159	USV	TRUE	0.833795	261.304	261.313	0.0088	98.028	97.1522	98.1616	1.00938	0.325901	-80.8381	1.02995	-61.2866	0.793728
160	USV	TRUE	0.797618	274.387	274.405	0.018	100.056	97.2686	103.311	6.04209	1.75913	-138.79	1.32397	-50.5368	0.918614
161	USV	TRUE	0.947211	274.589	274.649	0.0596	87.8225	81.6079	98.789	17.1811	5.37432	-232.554	1.05555	-49.8417	0.916972
162	USV	TRUE	0.663285	274.827	274.839	0.012	98.8127	95.9626	99.8517	3.88909	1.13565	-89.6167	1.25221	-47.5839	0.924773
163	USV	TRUE	0.857159	275.058	275.059	0.0016	96.8875	96.4689	97.8405	1.37157	0.556377	-857.232	1.02519	-52.1997	0.917382
164	USV	TRUE	0.869044	275.245	275.257	0.012	102.277	98.15	103.014	4.86354	1.3609	188.291	1.3299	-59.3036	0.855537
165	USV	TRUE	0.820342	276.975	276.977	0.002	89.0525	88.5627	89.5157	0.952975	0.366077	-488.574	1.00178	-60.9347	0.85031
166	USV	TRUE	0.838356	281.689	281.704	0.0148	96.4038	90.9264	100.983	10.0567	3.11376	-698.638	1.01485	-54.2283	0.883794
167	USV	TRUE	0.718709	281.86	281.862	0.0024	98.3257	97.0565	99.2608	2.20431	0.796673	-918.463	1.00367	-53.0671	0.911001
168	USV	TRUE	0.83069	282.039	282.044	0.0048	99.7009	97.9271	102.655	4.72776	1.5863	-1008.99	1.01557	-50.7635	0.919878
169	USV	TRUE	0.740035	282.217	282.226	0.0088	108.959	103.318	113.063	9.74498	3.00896	-1104.23	1.00522	-58.3557	0.873882
170	USV	TRUE	0.968945	282.402	282.418	0.016	111.974	108.835	112.226	3.39182	0.910677	32.0054	1.16159	-63.6656	0.788223
171	USV	TRUE	0.926847	282.585	282.589	0.004	106.471	104.141	107.837	3.69612	1.29248	964.344	1.01311	-66.5814	0.788914
172	USV	TRUE	0.905521	282.796	282.806	0.0104	111.469	107.12	111.915	4.79456	1.40531	348.746	1.19351	-63.6158	0.804812
173	USV	TRUE	0.747064	288.472	288.477	0.0052	92.6553	91.1932	93.1526	1.95939	0.682978	-393.77	1.03397	-62.109	0.810395
174	USV	TRUE	0.793091	288.642	288.654	0.012	65.0555	62.8735	65.7087	2.83517	0.79421	75.3265	1.17318	-48.2321	0.870115
175	USV	TRUE	0.823004	288.822	288.889	0.0676	90.0328	69.6146	101.486	31.8716	13.2308	456.881	1.61792	-51.1268	0.86915
176	USV	TRUE	0.990799	289.113	289.121	0.0072	100.905	94.7452	105.522	10.7766	3.7903	-1660.17	1.02048	-49.4346	0.91768
177	USV	TRUE	0.801807	289.269	289.302	0.0336	65.9036	58.9048	102.075	43.1702	15.9657	1175.43	1.54316	-40.4232	0.923212
178	USV	TRUE	0.636072	289.475	289.482	0.0072	103.286	96.7472	107.605	10.8583	3.84921	-1681.78	1.02546	-59.4343	0.852131
179	USV	TRUE	0.82137	289.864	290.084	0.22	91.1695	90.0614	91.9945	1.93309	0.704487	0.676231	1.63719	-69.4341	0.562474
180	USV	TRUE	0.752236	290.071	290.079	0.008	93.7887	91.5844	94.8871	3.30276	1.07189	-421.724	1.01798	-63.9333	0.779866
181	USV	TRUE	0.694297	290.264	290.275	0.0116	93.3695	86.3891	96.8808	10.4918	2.96963	-743.187	1.061	-67.5031	0.708834
182	USV	TRUE	0.80678	290.47	290.477	0.0064	101.503	99.625	105.347	5.72201	2.06883	-972.29	1.02827	-72.772	0.642686
183	USV	TRUE	0.882831	290.679	290.68	0.0016	99.7571	99.4098	100.283	0.872818	0.347517	545.511	1.00577	-69.6769	0.691405
184	USV	TRUE	0.678335	291.638	291.677	0.0384	59.6918	49.3011	66.6239	17.3228	4.62303	-177.333	6.47775	-97.391	0.156172
185	USV	TRUE	0.848168	299.889	299.909	0.0196	100.423	94.8563	104.03	9.17349	2.99354	-211.783	1.53034	-65.9095	0.782171
186	USV	TRUE	0.61837	300.083	300.089	0.0056	86.1376	84.3861	91.7115	7.32544	2.43261	-1281.28	1.05563	-63.1729	0.797667
187	USV	TRUE	0.850115	300.505	300.507	0.002	86.2694	84.9	87.9059	3.00588	1.24779	-1486.11	1.01023	-52.7195	0.913526
188	USV	TRUE	0.85767	300.749	300.763	0.0132	97.8609	94.6769	99.9715	5.2946	1.5244	-444.9	1.03405	-59.8924	0.851634
189	USV	TRUE	0.931995	300.925	300.931	0.0064	98.4411	96.2961	102.33	6.03402	1.96138	-956.391	1.02358	-48.4115	0.925146
190	USV	TRUE	0.790475	301.136	301.139	0.0032	103.384	100.109	105.579	5.47005	2.44827	-1785.55	1.01295	-54.7359	0.912978
191	USV	TRUE	0.652483	301.353	301.358	0.0044	99.6004	98.5317	101.018	2.48634	0.775517	-534.197	1.00795	-62.6838	0.771411
192	USV	TRUE	0.787728	301.557	301.565	0.008	100.245	96.8373	104.802	7.96462	2.58875	-970.291	1.01344	-58.9649	0.838781
193	USV	TRUE	0.687624	301.746	301.762	0.016	107.042	101.349	108.669	7.31941	1.81621	-254.426	1.31198	-54.5465	0.871322
194	USV	TRUE	0.62357	302.149	302.153	0.0032	102.123	100.171	103.905	3.73323	1.29451	-1181.32	1.00054	-52.9324	0.917872
195	USV	TRUE	0.700019	302.359	302.369	0.0096	99.2172	94.0367	105.704	11.6673	3.63614	-1231.85	1.00532	-60.302	0.859015
196	USV	TRUE	0.817708	310.537	310.546	0.0084	99.6372	97.1483	100.104	2.95555	0.975801	-299.115	1.10519	-65.4217	0.787982
197	USV	TRUE	0.837412	310.728	310.73	0.0024	106.716	106.382	107.05	0.667973	0.240498	278.322	1	-70.4661	0.655924
198	USV	TRUE	0.785285	312.344	312.346	0.002	96.638	96.638	96.638	1.42109e-14	5.2093e-15	-2.31528e-12	1	-62.8022	0.778267
199	USV	TRUE	0.816085	318.855	318.86	0.0044	101.51	100.278	102.03	1.75157	0.62975	425.593	1.02398	-65.0157	0.778153
200	USV	TRUE	0.790987	340.883	340.909	0.0264	105.891	95.4258	107.226	11.8007	3.19039	-322.388	1.18442	-58.6254	0.855165
201	USV	TRUE	0.842268	341.086	341.094	0.008	100.899	97.5228	104.165	6.64216	2.06522	-868.049	1.00831	-59.6652	0.838698
202	USV	TRUE	0.751951	341.306	341.316	0.0104	95.7024	93.73	97.5797	3.84965	1.33922	-364.025	1.00384	-58.8581	0.786509
203	USV	TRUE	0.719752	341.52	341.526	0.0056	91.1348	87.0082	93.9328	6.92465	2.6671	-1465.63	1.04212	-63.0616	0.76982
204	USV	TRUE	0.678471	341.689	341.694	0.0056	111.213	109.217	111.933	2.71642	0.918969	-499.19	1.02729	-61.7202	0.838381
205	USV	TRUE	0.757301	347.729	347.732	0.0036	99.4956	99.2581	99.5253	0.267189	0.0806379	44.5315	1.01162	-59.7733	0.837228
206	USV	TRUE	0.872563	348.439	348.451	0.0116	103.313	98.875	104.308	5.43285	1.78861	-359.715	1.2984	-68.3597	0.720417
207	USV	TRUE	0.701728	348.981	348.988	0.0064	95.6853	94.4913	95.8107	1.31943	0.507776	214.163	1.01491	-71.1817	0.603353
208	USV	TRUE	0.932962	349.568	349.569	0.0016	102.282	101.107	103.102	1.99501	0.792986	1246.88	1.00415	-72.0611	0.71203
209	USV	TRUE	0.735029	349.921	349.927	0.0064	108.462	108.106	108.759	0.653129	0.193681	-35.245	1.02535	-58.5356	0.841188
210	USV	TRUE	0.760454	350.295	350.309	0.014	71.0545	69.2658	72.1701	2.90435	0.868039	-16.2322	1.19674	-59.6286	0.771066
211	USV	TRUE	0.83129	352.73	352.732	0.002	102.728	102.412	103.017	0.605629	0.218335	-290.727	1.00254	-66.7994	0.73605
212	USV	TRUE	0.809412	366.717	366.723	0.0052	102.188	101.36	102.947	1.58762	0.647248	337.865	1.03453	-65.1935	0.788345
213	USV	TRUE	0.704138	373.966	373.982	0.016	65.4143	60.4297	95.913	35.4833	13.4564	1990.71	1.43975	-68.7819	0.585913
214	USV	TRUE	0.758842	374.144	374.146	0.0024	112.287	112.087	112.488	0.400784	0.144299	-166.993	1	-71.5681	0.593447
215	USV	TRUE	0.776276	375.919	375.93	0.0108	104.204	100.001	104.473	4.4718	1.9004	456.477	1.06268	-63.381	0.774747
216	USV	TRUE	0.689589	400.397	400.403	0.006	106.533	105.572	107.166	1.59408	0.715863	295.987	1.01311	-67.4299	0.704953
217	USV	TRUE	0.711241	400.607	400.612	0.0048	94.4046	94.2077	94.6433	0.435632	0.145013	-9.69137	1.02846	-67.902	0.675358
218	USV	TRUE	0.756654	415.272	415.282	0.0104	71.3844	69.7664	72.4077	2.64129	0.770165	-101.748	1.13338	-64.4661	0.712078
219	USV	TRUE	0.872721	415.488	415.495	0.0072	96.2013	93.6852	101.53	7.84497	2.26999	-988.548	1.03602	-63.5034	0.771009
220	USV	TRUE	0.822599	416.483	416.486	0.0036	105.176	101.739	107.157	5.418	1.66191	-1336.17	1.01989	-65.1595	0.775934
221	USV	TRUE	0.821098	416.661	416.665	0.0036	110.794	110.616	110.972	0.356252	0.153426	117.626	1.01294	-69.0003	0.658252
222	USV	TRUE	0.911566	431.601	431.642	0.0412	93.2483	83.199	98.2484	15.0494	4.78302	-317.468	1.19999	-57.6096	0.866427
223	USV	TRUE	0.64538	431.807	431.812	0.0048	99.9024	97.2898	102.789	5.49964	1.80865	-1158.96	1.00475	-68.4757	0.7033
224	USV	TRUE	0.933794	445.724	445.729	0.0052	99.5307	97.2744	103.709	6.43481	2.11687	-1250.47	1.01181	-63.8505	0.797859
225	USV	TRUE	0.6132	448.672	448.674	0.002	113.429	112.824	113.706	0.881724	0.315942	-404.601	1.02986	-70.6289	0.675647
226	USV	TRUE	0.679038	487.533	487.535	0.002	103.533	101.81	105.56	3.74955	1.59481	-2092.35	1.02026	-78.6971	0.621991
227	USV	TRUE	0.978729	487.663	487.703	0.04	69.601	68.6436	69.6307	0.987116	0.268575	9.05293	1.0082	-53.1694	0.849142
228	USV	TRUE	0.822864	487.87	487.938	0.068	68.7106	66.549	97.661	31.112	11.6012	406.948	1.18904	-61.2525	0.694766
229	USV	TRUE	0.802353	488.185	488.249	0.064	92.2429	89.5121	101.623	12.1106	3.97822	-156.295	1.02824	-65.589	0.657487
230	USV	TRUE	0.69107	488.448	488.465	0.0176	98.0929	94.6829	108.135	13.452	5.098	-762.661	1.01541	-73.3892	0.544552
231	USV	TRUE	0.83717	499.483	499.511	0.0284	96.6173	83.4285	104.566	21.1376	6.26568	-701.162	1.05213	-52.7186	0.872297
232	USV	TRUE	0.698726	499.711	499.715	0.0036	101.034	98.83	104.382	5.5516	1.9328	-1584.47	1.00756	-70.1367	0.717709
233	USV	TRUE	0.643857	501.624	501.626	0.0024	105.36	104.224	105.634	1.41017	0.536333	-584.476	1.05977	-73.8196	0.603784
234	USV	TRUE	0.900686	547.802	547.805	0.0028	104.786	103.554	105.751	2.19689	0.774188	-788.137	1.00277	-67.8785	0.764567
