# Supplementary material for: Bazedoxifene reverses sexually dimorphic autistic-like abnormalities in biallelic MDGA1-mutant mice
Source: EMBO Mol Med. 2026 Mar 20;18(4):1358–98. doi: 10.1038/s44321-026-00402-y (PMC13084050; doi:10.1038/s44321-026-00402-y)
Supplement: Supplementary file 17 — Source data Fig. 3 [file 44321_2026_402_MOESM17_ESM.zip › Panel C/Batch2/P6/P6_KO_494.xlsx]

## Sheet: Sheet1
ID	Label	Accepted	Score	Begin Time (s)	End Time (s)	Call Length (s)	Principal Frequency (kHz)	Low Freq (kHz)	High Freq (kHz)	Delta Freq (kHz)	Frequency Standard Deviation (kHz)	Slope (kHz/s)	Sinuosity	Mean Power (dB/Hz)	Tonality
1	USV	TRUE	0.688293	8.80022	8.80222	0.002	78.4052	77.6526	78.5522	0.899537	0.348391	-425.594	1.05785	-68.7754	0.716964
2	USV	TRUE	0.602929	13.8535	13.8563	0.0028	79.1113	76.0237	80.1652	4.14143	1.54958	-1512.66	1.08164	-64.3941	0.797431
3	USV	TRUE	0.717172	13.9651	13.9679	0.0028	61.5922	61.2805	61.6738	0.393362	0.146665	-137.836	1.01178	-74.3821	0.551524
4	USV	TRUE	0.818198	14.145	14.1466	0.0016	78.4194	77.4931	78.9894	1.49626	0.597287	-935.162	1.00886	-70.4471	0.704413
5	USV	TRUE	0.978923	14.3422	14.3442	0.002	94.8767	91.3988	95.6026	4.20378	1.62388	-1993.1	1.04422	-62.2718	0.837159
6	USV	TRUE	0.790206	14.7162	14.7178	0.0016	79.7866	79.4392	80.312	0.872818	0.347517	-545.511	1.00577	-68.0113	0.673633
7	USV	TRUE	0.750642	14.851	14.917	0.066	77.7429	53.4822	78.1774	24.6952	6.97998	377.036	1.0525	-70.7784	0.44172
8	USV	TRUE	0.648652	15.2805	15.2893	0.0088	88.8444	86.0783	90.0633	3.98492	1.37538	-444.92	1.00283	-69.8407	0.654797
9	USV	TRUE	0.830874	20.2645	20.2665	0.002	82.6701	79.8112	83.7389	3.92768	1.46801	-1879.23	1.0185	-70.1976	0.703205
10	USV	TRUE	0.916719	20.4645	20.4709	0.0064	78.158	77.5346	78.5143	0.979694	0.323551	-156.306	1.01126	-73.5836	0.548269
11	USV	TRUE	0.728137	28.3588	28.3676	0.0088	77.6124	77.2838	77.9353	0.651455	0.209885	45.3262	1.01264	-74.4704	0.535352
12	USV	TRUE	0.776774	33.37	33.374	0.004	86.1212	84.4599	86.7198	2.25984	0.887578	-569.773	1.00092	-68.8263	0.643376
13	USV	TRUE	0.702329	33.5344	33.5372	0.0028	91.1307	89.4311	93.3647	3.93362	1.42726	-1450.81	1.00439	-69.8362	0.675102
14	USV	TRUE	0.949203	35.5879	35.5939	0.006	64.5477	64.3102	64.5774	0.267189	0.0647525	-18.3365	1.00784	-69.0953	0.653268
15	USV	TRUE	0.733069	35.9939	35.9959	0.002	78.5095	78.0597	79.2888	1.22907	0.457432	-602.448	1.01262	-69.4689	0.729934
16	USV	TRUE	0.755268	36.3814	36.3842	0.0028	90.6053	89.4103	91.6666	2.25626	0.807765	-823.48	1.00184	-66.7516	0.783489
17	USV	TRUE	0.608843	36.5646	36.5738	0.0092	96.0628	90.3257	99.5046	9.17888	2.8796	-949.527	1.0322	-73.0433	0.667627
18	USV	TRUE	0.725044	37.0758	37.0774	0.0016	62.9103	61.7792	63.1507	1.37157	0.580791	-857.232	1.07696	-65.9127	0.782373
19	USV	TRUE	0.93623	37.3301	37.3357	0.0056	86.0667	83.7139	87.3655	3.65159	1.10984	-610.122	1.02255	-65.8701	0.780645
20	USV	TRUE	0.727752	37.8429	37.8457	0.0028	86.4406	85.4164	87.732	2.31564	0.844523	-858.822	1.00555	-63.2796	0.83858
21	USV	TRUE	0.902694	38.5872	38.5924	0.0052	86.1539	84.3281	87.4156	3.08752	0.989535	-587.637	1.00957	-59.9441	0.861163
22	USV	TRUE	0.695502	39.3852	39.3872	0.002	100.17	99.3325	101.31	1.9772	0.803083	1061.12	1.01897	-76.658	0.574625
23	USV	TRUE	0.786943	54.2673	54.2701	0.0028	84.5806	84.0388	84.7514	0.712504	0.266659	-258	1.02258	-64.3416	0.782265
24	USV	TRUE	0.80791	54.4629	54.4917	0.0288	82.3411	62.1088	84.37	22.2612	9.2307	765.14	1.24053	-71.2442	0.656439
25	USV	TRUE	0.861407	54.6137	54.6513	0.0376	65.6786	64.8963	87.8024	22.9061	9.25449	673.974	1.12654	-63.2091	0.658948
26	USV	TRUE	0.994552	54.8341	54.8369	0.0028	76.1662	75.2793	76.3035	1.02423	0.364377	316.315	1.08774	-66.4373	0.715939
27	USV	TRUE	0.925126	54.9465	54.9829	0.0364	88.2635	64.3558	92.0661	27.7103	11.7399	685.969	1.22545	-62.3206	0.79712
28	USV	TRUE	0.630323	55.1049	55.1113	0.0064	66.237	65.9539	66.7238	0.769862	0.230805	82.1218	1.03502	-68.0228	0.69748
29	USV	TRUE	0.761976	56.4911	56.5011	0.01	64.4524	63.6573	64.9738	1.31645	0.412999	-37.5027	1.0869	-68.8678	0.60525
30	USV	TRUE	0.813808	56.8663	56.8707	0.0044	86.6562	86.5029	86.8732	0.370244	0.155138	18.1702	1.02734	-59.8165	0.832196
31	USV	TRUE	0.613277	57.8319	57.8415	0.0096	86.9017	83.7548	94.6201	10.8653	3.7234	-1169.99	1.00787	-63.9689	0.722103
32	USV	TRUE	0.810911	58.1786	58.1862	0.0076	85.0725	82.1557	87.1209	4.96527	1.61275	-678.492	1.01025	-65.9754	0.769034
33	USV	TRUE	0.761891	58.3786	58.3842	0.0056	86.515	84.7486	87.8138	3.06525	0.960257	-535.439	1.00415	-59.9837	0.783316
34	USV	TRUE	0.61947	64.311	64.3526	0.0416	41.7379	28.1557	49.1746	21.0189	5.45779	-11.468	5.84804	-95.1781	0.172519
35	USV	TRUE	0.897739	64.8498	64.8582	0.0084	76.592	74.0982	77.9057	3.80745	1.22138	-462.54	1.01791	-63.5032	0.807847
36	USV	TRUE	0.970766	68.4627	68.4707	0.008	76.5115	73.5501	81.076	7.52583	2.32028	-927.258	1.01216	-62.2057	0.773489
37	USV	TRUE	0.758994	68.7011	68.7079	0.0068	76.1709	74.6717	78.9647	4.29295	1.30418	-626.599	1.00165	-61.2303	0.846929
38	USV	TRUE	0.797553	68.9535	68.9587	0.0052	71.9242	71.4269	72.4214	0.994537	0.369138	-218.661	1.00728	-69.9513	0.651492
39	USV	TRUE	0.880013	69.1486	69.1582	0.0096	91.2357	90.1002	91.7107	1.61056	0.521932	-127.029	1.07417	-57.2487	0.770681
40	USV	TRUE	0.873277	72.0604	72.0688	0.0084	79.9242	77.4453	80.3176	2.87228	0.907506	-320.22	1.05055	-59.7125	0.852037
41	USV	TRUE	0.752763	72.2844	72.2952	0.0108	78.3913	73.9011	84.1656	10.2645	3.36061	-1017.51	1.01015	-66.8903	0.787261
42	USV	TRUE	0.872759	72.5016	72.5152	0.0136	74.3231	71.9109	77.4032	5.49222	1.66927	-406.381	1.00487	-57.4451	0.874438
43	USV	TRUE	0.697731	72.6796	72.6952	0.0156	90.7606	84.4079	91.8962	7.48826	2.2354	-467.203	1.0915	-61.2425	0.798832
44	USV	TRUE	0.799673	73.4947	73.4975	0.0028	88.3175	86.9593	89.1413	2.18204	0.771196	-779.302	1.00998	-70.4434	0.729144
45	USV	TRUE	0.80645	73.6331	73.6495	0.0164	64.3509	61.0927	65.5013	4.40862	1.17448	-119.285	1.13729	-59.705	0.85558
46	USV	TRUE	0.847317	73.9959	74.0039	0.008	61.3286	59.4063	61.8185	2.41212	0.684548	-71.2312	1.20196	-60.3016	0.864936
47	USV	TRUE	0.755061	74.2214	74.2262	0.0048	87.7753	87.1458	88.5068	1.361	0.523958	113.311	1.28357	-75.9295	0.584341
48	USV	TRUE	0.854919	74.3918	74.4046	0.0128	85.7215	84.1918	88.3379	4.14611	1.13875	145.544	1.14277	-71.6063	0.584818
49	USV	TRUE	0.795876	74.7438	74.7734	0.0296	63.2075	62.824	97.9852	35.1612	17.4012	1281.2	1.10334	-60.3311	0.71213
50	USV	TRUE	0.716485	75.425	75.4282	0.0032	86.1188	85.77	86.1485	0.378518	0.126336	-91.2278	1.01661	-69.0209	0.66375
51	USV	TRUE	0.841793	87.4349	87.4401	0.0052	88.6455	86.7754	89.4047	2.62928	0.990121	-524.052	1.0027	-51.4486	0.918306
52	USV	TRUE	0.841094	88.0613	88.0629	0.0016	52.339	52.0183	53.0158	0.997506	0.403004	-623.441	1.0194	-63.1396	0.838813
53	USV	TRUE	0.84279	88.2408	88.2552	0.0144	88.8382	83.1827	95.993	12.8102	3.96703	-913.25	1.00754	-55.886	0.87299
54	USV	TRUE	0.600347	90.0695	90.0879	0.0184	85.1719	74.7219	91.9481	17.2263	5.15369	-915.549	1.01118	-58.741	0.855771
55	USV	TRUE	0.779947	90.2503	90.2547	0.0044	64.7597	63.1417	65.9027	2.76095	0.887811	-611.789	1.00671	-44.9279	0.923241
56	USV	TRUE	0.933607	90.3851	90.3991	0.014	71.5039	69.5379	72.3805	2.8426	0.901117	-29.781	1.13643	-62.8711	0.800874
57	USV	TRUE	0.941038	90.5575	90.8025	0.245	70.5591	69.402	99.3961	29.9942	15.0434	130.54	1.09868	-65.0372	0.533862
58	USV	TRUE	0.66297	90.7963	90.7991	0.0028	97.2409	95.8085	98.5398	2.73127	0.939224	-957.781	1.00116	-63.7228	0.802373
59	USV	TRUE	0.69384	90.9923	90.9967	0.0044	84.9536	83.4469	86.0965	2.64963	0.852478	-588.823	1.00452	-68.412	0.730382
60	USV	TRUE	0.71561	93.5088	93.5316	0.0228	60.7193	52.5844	83.6877	31.1034	8.41258	709.32	1.73579	-55.5225	0.862637
61	USV	TRUE	0.892414	94.9976	95.0056	0.008	77.5603	74.9477	79.3712	4.42347	1.43122	-573.175	1.01405	-58.5577	0.876917
62	USV	TRUE	0.630251	97.1822	97.1902	0.008	87.2055	83.0492	92.6235	9.57428	2.74342	-1099	1.00708	-64.7405	0.802749
63	USV	TRUE	0.911867	97.3846	97.3942	0.0096	86.3832	82.801	92.1613	9.36029	3.20489	-913.254	1.01825	-60.8359	0.833106
64	USV	TRUE	0.845792	97.8674	97.8854	0.018	83.2728	80.7938	87.7259	6.93207	2.20996	-373.343	1.0419	-63.9457	0.793798
65	USV	TRUE	0.807429	98.1322	98.149	0.0168	66.6978	60.6571	68.0092	7.35212	2.31689	-451.952	1.05817	-51.7292	0.844673
66	USV	TRUE	0.908931	98.2767	98.6167	0.34	63.7639	61.6295	66.4662	4.83674	1.63511	6.9225	2.52429	-53.6865	0.794775
67	USV	TRUE	0.892305	98.6253	98.6561	0.0308	63.2163	59.8558	88.8019	28.9461	12.4959	1039.86	1.5126	-54.5361	0.845234
68	USV	TRUE	0.811351	98.7929	98.8041	0.0112	59.8241	57.4714	60.9523	3.48088	0.994878	-162.359	1.16911	-56.9125	0.806549
69	USV	TRUE	0.779102	98.9689	98.9873	0.0184	62.7789	60.4707	63.343	2.87228	0.763455	-3.69251	1.09295	-54.1715	0.852772
70	USV	TRUE	0.948733	99.188	99.2096	0.0216	85.8484	85.2843	86.6696	1.38531	0.504227	17.4072	1.02393	-69.0623	0.633126
71	USV	TRUE	0.923484	101.15	101.154	0.0048	86.2877	84.3209	86.3174	1.9965	0.674154	-361.819	1.10453	-48.3588	0.923176
72	USV	TRUE	0.93765	104.479	104.494	0.0148	80.5898	75.0457	88.4422	13.3966	4.61641	-1028.6	1.03111	-58.0133	0.867134
73	USV	TRUE	0.741953	104.656	104.692	0.0356	86.6063	76.4796	89.3376	12.858	3.14423	-396.573	1.02139	-57.0072	0.864119
74	USV	TRUE	0.894601	104.859	104.862	0.0028	94.1558	92.8569	94.9202	2.06329	0.704061	-708.617	1.01348	-56.591	0.850152
75	USV	TRUE	0.687538	107.771	107.774	0.0032	74.514	74.1578	74.8406	0.682817	0.227242	-207.195	1.00068	-59.7924	0.841476
76	USV	TRUE	0.743833	107.995	108.003	0.008	75.939	74.1801	77.3047	3.12463	0.907768	-363.361	1.00879	-54.1242	0.860699
77	USV	TRUE	0.760796	110.252	110.256	0.004	78.0697	76.1549	79.9475	3.7926	1.34277	-1008.88	1.00712	-58.8007	0.865933
78	USV	TRUE	0.783318	113.683	113.688	0.0056	76.8852	75.9495	77.4236	1.47406	0.501659	92.1351	1.14661	-67.6077	0.735783
79	USV	TRUE	0.839109	113.882	113.892	0.01	78.12	76.079	78.6173	2.5383	0.817951	-252.13	1.0289	-58.5754	0.798571
80	USV	TRUE	0.814249	114.271	114.283	0.012	76.8333	75.6235	77.2786	1.65509	0.45212	-85.1651	1.03561	-57.382	0.856917
81	USV	TRUE	0.816805	117.923	117.928	0.0056	83.2381	78.3916	86.2514	7.85981	2.96085	-1616.98	1.08935	-60.0113	0.854923
82	USV	TRUE	0.933956	118.124	118.151	0.0272	67.3914	64.5948	68.3267	3.73184	1.1886	-119.262	1.01922	-43.525	0.919477
83	USV	TRUE	0.822966	118.331	118.361	0.03	94.2567	74.6334	96.1854	21.5519	8.07714	-705.732	1.00779	-64.8557	0.766096
84	USV	TRUE	0.88071	119.473	119.477	0.0044	69.5716	68.7552	69.9798	1.22462	0.396391	-267.423	1.01671	-60.9865	0.844665
85	USV	TRUE	0.759899	119.673	119.678	0.0044	66.0359	64.6047	69.8343	5.22956	1.83246	-1196.14	1.00492	-64.0279	0.77018
86	USV	TRUE	0.799069	119.863	119.875	0.0124	70.9892	69.8685	71.7717	1.90326	0.574863	19.0207	1.09789	-62.4204	0.707669
87	USV	TRUE	0.767637	128.146	128.152	0.0064	62.8744	60.4845	63.7316	3.24709	0.979674	-466.505	1.04599	-57.1891	0.845451
88	USV	TRUE	0.859931	128.334	128.337	0.0036	95.9125	94.3539	97.1594	2.80549	0.999345	-779.302	1	-61.0935	0.832189
89	USV	TRUE	0.714889	128.535	128.538	0.0036	95.5862	94.3987	96.2467	1.84806	0.689675	-561.142	1.0198	-61.7405	0.741938
90	USV	TRUE	0.944138	128.964	128.994	0.03	63.7542	57.7305	86.1839	28.4534	10.0604	602.375	2.14836	-49.44	0.849884
91	USV	TRUE	0.643572	129.134	129.141	0.0072	78.2563	77.0243	78.6422	1.61798	0.540371	221.909	1.03718	-54.4677	0.877014
92	USV	TRUE	0.855902	129.899	129.907	0.008	94.9108	94.3616	95.6604	1.29884	0.40798	-162.198	1.00924	-66.0264	0.715034
93	USV	TRUE	0.842456	130.091	130.111	0.0196	64.5727	60.7208	65.2927	4.5719	1.23594	-126.978	1.11738	-45.8056	0.927698
94	USV	TRUE	0.865188	130.286	130.305	0.0184	64.7764	62.2664	79.7153	17.4489	7.84311	1033.56	1.35348	-56.8922	0.860282
95	USV	TRUE	0.983274	130.405	130.451	0.046	66.643	62.9977	68.8424	5.84469	1.75481	-81.8588	1.05863	-46.0309	0.868684
96	USV	TRUE	0.949999	130.599	130.648	0.0488	64.4277	61.2845	81.9931	20.7086	4.52698	192.338	1.2202	-50.1051	0.864435
97	USV	TRUE	0.82356	132.986	133.005	0.0188	86.2814	80.6482	91.9392	11.2911	3.64469	-599.826	1.01439	-61.7478	0.792901
98	USV	TRUE	0.703726	133.2	133.235	0.0352	94.6815	76.3473	96.4013	20.054	9.47836	-569.979	1.00221	-67.3711	0.664809
99	USV	TRUE	0.720891	133.387	133.41	0.0232	64.7469	64.4281	65.0782	0.650046	0.220223	3.40736	1.01126	-60.4215	0.763255
100	USV	TRUE	0.833124	133.63	133.676	0.0452	83.1577	63.1139	85.4273	22.3135	10.8998	470.484	1.0698	-66.1486	0.715389
101	USV	TRUE	0.848496	133.842	133.847	0.0056	89.1159	87.0229	92.2331	5.21019	1.79107	-994.206	1.01593	-67.0669	0.701604
102	USV	TRUE	0.799901	134.027	134.049	0.0224	86.9545	63.6383	94.8963	31.258	7.45137	648.97	1.65684	-66.3228	0.710395
103	USV	TRUE	0.807456	134.217	134.22	0.0028	66.4441	66.4441	66.4441	1.42109e-14	7.35482e-15	-2.07843e-12	1	-57.4659	0.763201
104	USV	TRUE	0.871626	134.439	134.451	0.0116	65.2596	64.846	65.5751	0.729077	0.262583	4.68905	1.04587	-65.8977	0.762509
105	USV	TRUE	0.665925	135.385	135.391	0.0056	54.768	54.2114	55.2133	1.00196	0.313965	-174.349	1.00642	-77.3405	0.498288
106	USV	TRUE	0.962289	135.565	135.567	0.002	60.0929	60.0929	60.0929	2.13163e-14	6.92551e-15	2.20698e-12	1	-65.6395	0.760301
107	USV	TRUE	0.969669	135.758	135.769	0.0108	60.5411	59.2115	60.8914	1.6799	0.631544	129.22	1.04003	-65.5684	0.770109
108	USV	TRUE	0.803187	135.929	135.931	0.0016	59.7714	59.3706	59.994	0.623441	0.249933	-389.651	1.00816	-69.0726	0.707444
109	USV	TRUE	0.700065	138.848	138.854	0.0068	85.1579	84.3341	85.5884	1.2543	0.365736	-14.6294	1.10366	-67.069	0.713015
110	USV	TRUE	0.686749	139.044	139.077	0.0324	79.4566	63.0901	87.9204	24.8303	10.7631	735.989	1.52297	-70.9558	0.594973
111	USV	TRUE	0.860591	139.747	139.757	0.0108	86.1538	77.5232	87.8397	10.3165	4.37127	-1124.32	1.04729	-62.1786	0.777454
112	USV	TRUE	0.850001	140.396	140.401	0.0056	83.4974	79.2595	84.7369	5.47738	1.59189	-818.598	1.07784	-65.4638	0.776567
113	USV	TRUE	0.866926	141.082	141.088	0.0064	62.5996	61.5828	62.7332	1.1504	0.329389	-106.963	1.06479	-56.0545	0.887198
114	USV	TRUE	0.955582	141.277	141.279	0.002	94.5344	87.7746	95.5676	7.79302	2.96153	-3473.46	1.03405	-65.8586	0.795703
115	USV	TRUE	0.884837	141.414	141.44	0.026	68.6273	64.9312	68.9687	4.03753	0.88066	-88.5667	1.04924	-55.8784	0.789145
116	USV	TRUE	0.894778	141.631	141.663	0.032	68.3808	63.6997	68.8993	5.19966	2.06313	-143.092	1.01338	-64.2852	0.711885
117	USV	TRUE	0.976873	141.805	141.836	0.0308	66.4415	64.0959	87.5652	23.4694	8.48772	733.113	1.1507	-57.3603	0.842204
118	USV	TRUE	0.771577	142.141	142.143	0.0024	87.0814	86.2873	93.5608	7.27348	2.72191	-2755.39	1.22357	-64.691	0.790663
119	USV	TRUE	0.913216	142.351	142.355	0.0044	83.3249	82.2413	83.8148	1.57345	0.541202	-366.684	1.01522	-59.0884	0.849982
120	USV	TRUE	0.977149	142.356	142.771	0.415	90.0322	80.9018	96.1028	15.201	6.26395	25.7252	1.92229	-65.1615	0.709638
121	USV	TRUE	0.711953	143.208	143.22	0.0116	91.5127	87.2203	93.435	6.2147	1.92627	-557.515	1.02102	-59.9675	0.84418
122	USV	TRUE	0.731142	144.169	144.177	0.008	76.9573	75.0424	80.1929	5.15044	1.68248	-649.439	1.02399	-73.5333	0.59931
123	USV	TRUE	0.879443	144.326	144.328	0.002	67.7048	67.6068	68.0076	0.400784	0.153333	-176.854	1.03234	-64.136	0.642492
124	USV	TRUE	0.823691	144.502	144.509	0.0072	71.6143	70.1513	72.2229	2.07156	0.719648	-303.589	1.01335	-69.0878	0.656881
125	USV	TRUE	0.720826	144.688	144.717	0.0288	64.2208	62.9234	82.7506	19.8273	8.28188	716.214	1.10308	-70.6383	0.600035
126	USV	TRUE	0.840351	145.397	145.425	0.0272	83.762	61.1817	92.234	31.0523	13.128	1122.49	1.69749	-71.1509	0.576602
127	USV	TRUE	0.9629	146.133	146.141	0.008	68.2329	66.6201	68.4509	1.83077	0.66614	207.625	1.04418	-60.5866	0.787787
128	USV	TRUE	0.643109	146.335	146.57	0.235	93.3042	85.576	99.4469	13.8709	5.38282	-42.1089	1.27511	-73.252	0.52498
129	USV	TRUE	0.708038	148.382	148.399	0.0172	93.9375	85.3503	94.175	8.82466	3.5983	-555.185	1.06372	-73.1421	0.538078
130	USV	TRUE	0.832367	160.889	160.898	0.0088	93.8472	88.8671	95.7398	6.8727	2.3173	-825.359	1.04352	-57.4707	0.869946
131	USV	TRUE	0.609432	164.746	164.75	0.0036	86.5372	85.2606	87.6727	2.41212	0.766036	-630.414	1.00604	-59.2726	0.841835
132	USV	TRUE	0.796951	165.081	165.114	0.0336	76.2715	58.6059	86.8378	28.2319	10.9747	595.112	1.73095	-61.2601	0.781304
133	USV	TRUE	0.833275	165.291	165.296	0.0056	96.7181	95.5598	97.2644	1.70463	0.679544	-314.357	1.00142	-61.3541	0.701275
134	USV	TRUE	0.874679	166.432	166.437	0.0048	87.1911	86.5196	87.7077	1.18806	0.428434	-238.723	1.00172	-67.4856	0.634517
135	USV	TRUE	0.849149	166.587	166.59	0.0024	65.4476	65.0468	65.648	0.601176	0.22042	-250.49	1.00609	-57.1548	0.77669
136	USV	TRUE	0.712327	166.758	166.768	0.01	70.7693	68.87	71.1485	2.27853	0.668562	-50.8053	1.2204	-60.4237	0.773274
137	USV	TRUE	0.751642	167.308	167.313	0.0044	68.2402	67.9326	68.7516	0.818963	0.285891	-181.147	1.00593	-66.4782	0.721412
138	USV	TRUE	0.976842	167.486	167.499	0.0128	74.6252	73.1882	74.7588	1.57054	0.502716	-127.468	1.0079	-64.6762	0.768323
139	USV	TRUE	0.978259	168.058	168.093	0.035	70.4582	66.6386	93.3948	26.7562	12.2723	781.025	1.00007	-68.5436	0.56847
140	USV	TRUE	0.939567	168.625	168.645	0.02	88.2083	58.1724	96.2619	38.0895	15.9096	1904.48	1.00008	-74.2933	0.447548
141	USV	TRUE	0.918903	168.905	168.949	0.044	79.7915	66.3859	81.2806	14.8947	7.20959	352.537	1.06472	-68.3063	0.64368
142	USV	TRUE	0.651513	169.68	169.7	0.0204	63.173	62.0441	85.0439	22.9999	8.35609	1116.89	1.12936	-69.5781	0.651343
143	USV	TRUE	0.879324	169.869	169.873	0.0048	68.3269	68.3269	68.3269	1.42109e-14	4.58653e-15	-4.58377e-12	1	-58.6691	0.707805
144	USV	TRUE	0.847193	170.034	170.038	0.0036	67.4958	67.1099	68.1341	1.02423	0.350673	-286.306	1.00645	-57.6164	0.784952
145	USV	TRUE	0.821813	170.217	170.262	0.0452	68.2656	64.2506	80.6454	16.3948	6.02811	281.089	1.15351	-60.0072	0.777254
146	USV	TRUE	0.976625	170.398	170.417	0.0192	67.4463	64.6037	69.324	4.72034	1.22617	-182.662	1.06428	-55.2144	0.850876
147	USV	TRUE	0.899379	170.739	170.752	0.0128	65.1366	61.3366	67.5191	6.18246	1.33157	-306.923	1.12125	-56.1734	0.854237
148	USV	TRUE	0.68315	171.578	171.585	0.0068	70.5531	69.7515	71.3844	1.63282	0.526218	94.0187	1.14675	-57.9787	0.808239
149	USV	TRUE	0.835442	172.103	172.106	0.0028	60.6458	60.0817	60.7126	0.630863	0.228793	-204.986	1.0346	-62.5956	0.786767
150	USV	TRUE	0.784154	172.317	172.334	0.0172	63.4642	62.9869	64.2918	1.30491	0.487475	49.3065	1.06136	-52.3194	0.849503
151	USV	TRUE	0.73356	172.737	172.75	0.0136	64.2581	62.8553	65.0351	2.17981	0.724647	7.18633	1.13653	-64.9266	0.721944
152	USV	TRUE	0.95901	173.357	173.367	0.01	64.4527	63.3097	65.2515	1.94176	0.615302	-163.753	1.03274	-57.0857	0.832443
153	USV	TRUE	0.818822	173.604	173.607	0.0032	96.1819	94.3784	96.7831	2.4047	0.807422	-705.083	1.03936	-59.4998	0.798193
154	USV	TRUE	0.912196	174.693	174.719	0.0264	67.7681	67.1224	68.691	1.56864	0.341173	3.8476	1.03234	-58.394	0.859657
155	USV	TRUE	0.900733	175.302	175.315	0.0132	84.3248	82.7588	89.7132	6.95434	2.14777	-468.204	1.02955	-68.1196	0.59422
156	USV	TRUE	0.887766	175.498	175.501	0.0032	87.4129	86.2328	88.4148	2.18204	0.691326	-626.225	1.01156	-62.7501	0.770913
157	USV	TRUE	0.784721	176.162	176.188	0.0264	64.9762	62.6934	90.1408	27.4474	6.91227	759.098	1.24041	-68.3807	0.54222
158	USV	TRUE	0.89939	178.014	178.017	0.0032	62.0371	61.5918	62.5047	0.912896	0.300794	-273.683	1.0038	-66.5695	0.742427
159	USV	TRUE	0.763428	178.25	178.252	0.002	62.4029	61.4232	63.6587	2.23548	0.867196	-1154	1.00506	-72.4505	0.597577
160	USV	TRUE	0.809787	178.622	178.631	0.0084	95.6829	94.4137	95.72	1.30626	0.431153	-142.969	1.02097	-61.6533	0.795023
161	USV	TRUE	0.844625	179.084	179.116	0.0316	62.1145	61.0839	84.2716	23.1877	8.70911	765.21	1.1883	-61.4263	0.726849
162	USV	TRUE	0.924158	181.736	181.742	0.006	63.4691	60.9388	63.704	2.76519	1.11621	-452.263	1.08109	-69.8334	0.712948
163	USV	TRUE	0.805831	181.914	181.92	0.006	61.7802	60.6489	62.9116	2.26269	1.01018	-386.935	1.00069	-66.7384	0.710168
164	USV	TRUE	0.859277	182.087	182.133	0.0464	84.3623	68.219	85.9047	17.6857	7.85027	358.952	1.08191	-65.074	0.719336
165	USV	TRUE	0.933735	182.284	182.314	0.0292	61.4371	61.0437	65.0469	4.00322	1.412	78.4554	1.09995	-50.7602	0.855923
166	USV	TRUE	0.794423	182.46	182.486	0.0264	60.5673	56.4727	62.7864	6.31375	1.81162	-259.506	1.01698	-44.5138	0.853643
167	USV	TRUE	0.85069	182.637	182.66	0.0236	60.7651	56.3777	61.8513	5.47361	1.38791	-202.231	1.01494	-46.4531	0.84914
168	USV	TRUE	0.80273	183.19	183.198	0.0084	100.554	96.5864	101.675	5.08872	1.79329	-598.376	1.00118	-66.7804	0.705128
169	USV	TRUE	0.75431	183.774	183.791	0.0168	87.2613	86.2542	87.5517	1.2975	0.427471	30.2111	1.0345	-75.4826	0.572563
170	USV	TRUE	0.739751	184.394	184.401	0.0072	98.5619	96.3354	100.598	4.26313	1.40804	-578.274	1.01493	-63.6735	0.772066
171	USV	TRUE	0.79467	184.965	184.979	0.014	66.9307	63.7284	67.7493	4.02093	1.26374	-136.712	1.21395	-56.703	0.839607
172	USV	TRUE	0.771984	185.738	185.75	0.012	70.0664	68.3445	70.6305	2.28595	0.805383	-9.45953	1.14348	-51.5783	0.84858
173	USV	TRUE	0.699159	185.92	185.925	0.0048	67.1575	65.9077	67.3907	1.48297	0.455938	-226.93	1.0986	-50.4864	0.917902
174	USV	TRUE	0.745101	186.017	186.02	0.0024	82.587	79.6479	84.4573	4.80941	1.74578	-2003.92	1.00397	-63.7459	0.82351
175	USV	TRUE	0.947077	186.159	186.163	0.0032	65.77	65.295	65.8962	0.601176	0.215619	-182.456	1.01803	-53.8773	0.853741
176	USV	TRUE	0.948284	186.326	186.356	0.0292	79.419	58.8244	93.2852	34.4608	12.8213	936.056	2.20253	-55.8013	0.85982
177	USV	TRUE	0.951505	186.478	186.535	0.0572	70.4066	63.8129	86.4	22.5871	6.02852	221.966	1.38164	-51.5259	0.845165
178	USV	TRUE	0.990646	186.654	186.665	0.0104	88.2182	87.9171	88.2474	0.330392	0.116455	27.3998	1.00098	-49.3571	0.918126
179	USV	TRUE	0.993994	186.826	186.849	0.0236	90.5435	83.8238	92.0032	8.17941	2.22236	281.162	1.09077	-56.9578	0.867303
180	USV	TRUE	0.954664	187.009	187.011	0.0024	91.4044	91.4044	91.4044	1.42109e-14	5.0243e-15	-4.3648e-12	1	-49.8041	0.926868
181	USV	TRUE	0.966407	188.94	189.17	0.23	83.1734	59.6212	95.9745	36.3533	10.7141	75.6905	1.53799	-63.6091	0.757909
182	USV	TRUE	0.985165	189.342	189.347	0.0044	65.5548	64.872	65.9333	1.06133	0.316211	-212.796	1.01153	-57.1678	0.772285
183	USV	TRUE	0.769285	189.531	189.564	0.0336	60.1174	58.4294	79.5119	21.0824	8.66576	646.065	1.19302	-56.3961	0.785907
184	USV	TRUE	0.860935	189.737	189.753	0.016	58.3045	56.7288	59.2972	2.56841	0.702766	22.6795	1.07465	-59.0305	0.716586
185	USV	TRUE	0.637967	190.489	190.491	0.002	85.8872	85.1213	86.956	1.8347	0.67271	-893.175	1.00595	-66.3766	0.696909
186	USV	TRUE	0.778413	190.799	190.817	0.018	67.1838	66.393	96.3002	29.9071	12.9164	1860.43	1.16017	-70.7702	0.527986
187	USV	TRUE	0.825886	191.154	191.165	0.0112	86.3606	85.4262	92.9249	7.4987	3.3498	-644.18	1.00679	-69.6579	0.668818
188	USV	TRUE	0.767037	191.497	191.502	0.0052	96.3502	91.8509	97.0633	5.21244	1.93441	-1029.15	1.02566	-61.6939	0.782198
189	USV	TRUE	0.678051	191.665	191.69	0.0248	84.2995	83.9518	86.9039	2.95212	1.15384	116.464	1.00525	-67.4088	0.70751
190	USV	TRUE	0.758413	196.539	196.545	0.0056	85.4337	78.3038	86.3748	8.07091	2.6271	-1460.95	1.01724	-67.7172	0.773734
191	USV	TRUE	0.926359	200.156	200.16	0.0044	86.5794	85.6845	87.0381	1.35352	0.514939	-316.672	1.00106	-59.5345	0.84626
192	USV	TRUE	0.774561	200.348	200.365	0.0172	64.4426	62.9753	85.7573	22.782	5.57513	1162.05	1.21735	-60.6745	0.782135
193	USV	TRUE	0.702661	200.569	200.577	0.0076	67.5751	64.547	68.4408	3.89383	1.31673	370.457	1.25696	-73.014	0.655862
194	USV	TRUE	0.868738	201.84	201.845	0.0048	95.5942	95.5119	95.8449	0.333001	0.13274	-57.2092	1.01543	-59.373	0.831672
195	USV	TRUE	0.710933	207.498	207.517	0.0196	65.9943	65.45	96.89	31.44	12.8829	2032.21	1.15147	-64.7299	0.658115
196	USV	TRUE	0.829157	207.696	207.718	0.0224	63.5549	58.6998	63.7473	5.04744	2.24775	-246.06	1.00747	-68.1901	0.628898
197	USV	TRUE	0.89749	207.952	207.962	0.01	82.0687	76.773	87.026	10.253	4.90735	-1096.88	1.01014	-64.5467	0.710177
198	USV	TRUE	0.936378	208.101	208.129	0.0276	68.6948	62.9647	69.9276	6.96285	1.69128	-137.502	1.08449	-53.1533	0.844229
199	USV	TRUE	0.96587	208.293	208.336	0.0432	83.0024	63.077	84.1759	21.0989	10.5621	597.133	1.0871	-57.5929	0.843826
200	USV	TRUE	0.826199	208.511	208.544	0.0332	67.3402	64.5452	68.0335	3.4883	1.60212	-111.549	1.02133	-50.2961	0.843645
201	USV	TRUE	0.856547	208.695	208.712	0.0172	65.6149	64.8172	68.1885	3.37131	1.22386	-32.1656	1.12486	-55.4894	0.842031
202	USV	TRUE	0.818931	209.178	209.219	0.0416	66.2094	64.288	90.5872	26.2992	10.9482	674.816	1.34271	-58.565	0.79824
203	USV	TRUE	0.93944	209.421	209.424	0.0024	91.457	90.1878	92.1917	2.00392	0.729994	-834.966	1.01187	-66.425	0.788327
204	USV	TRUE	0.848607	209.572	209.585	0.0128	62.4457	62.419	63.9116	1.49256	0.706409	-116.643	1.00313	-51.5338	0.838095
205	USV	TRUE	0.889526	209.756	209.776	0.02	93.4016	90.5137	95.2931	4.77942	1.47946	18.5871	1.22902	-65.8036	0.705352
206	USV	TRUE	0.748904	211.182	211.185	0.0032	95.5171	49.0262	101.455	52.4285	17.1098	11847.2	1.28843	-60.971	0.782021
207	USV	TRUE	0.976056	211.361	211.391	0.03	64.5929	61.8067	65.9705	4.16372	1.08128	-105.734	1.03218	-43.0134	0.921957
208	USV	TRUE	0.914658	211.615	211.622	0.0064	90.2006	87.7069	94.4311	6.72426	2.08345	-1013.51	1.01705	-50.2688	0.917634
209	USV	TRUE	0.850928	219.606	219.608	0.0024	99.8535	99.1855	100.521	1.33595	0.480995	-556.644	1	-61.6656	0.842207
210	USV	TRUE	0.819609	243.248	243.26	0.0124	89.0663	86.3029	90.0442	3.74134	0.970879	-298.889	1.00308	-48.0631	0.913586
211	USV	TRUE	0.715252	243.591	243.603	0.0116	90.0883	84.7965	95.8106	11.0141	3.68569	-1041.7	1.01754	-60.0093	0.849672
212	USV	TRUE	0.795578	243.821	243.856	0.0356	81.0288	74.6904	92.5101	17.8196	4.34974	-486.958	1.02092	-53.1655	0.853739
213	USV	TRUE	0.784042	252.163	252.17	0.0072	86.1264	84.9537	86.542	1.58829	0.471968	-187.338	1.04534	-59.3786	0.847191
214	USV	TRUE	0.896976	289.896	289.911	0.0152	88.2878	86.1676	91.9023	5.73473	1.55849	-353.134	1.03011	-58.9054	0.843536
215	USV	TRUE	0.911868	290.037	290.067	0.0308	64.8678	64.5697	86.1253	21.5556	11.2156	722.767	1.02857	-67.4548	0.718532
216	USV	TRUE	0.959962	290.209	290.238	0.0288	63.1006	60.4931	64.9109	4.41775	1.16369	-154.49	1.00882	-59.748	0.719688
217	USV	TRUE	0.811508	290.517	290.552	0.0348	65.4732	62.9234	94.2629	31.3394	6.63303	539.629	1.36571	-56.0271	0.781215
218	USV	TRUE	0.826453	290.735	290.739	0.004	68.3834	67.9158	68.5764	0.660551	0.224456	106.943	1.06425	-55.2595	0.839551
219	USV	TRUE	0.747526	302.869	302.871	0.002	72.2744	72.1008	72.4481	0.347346	0.151643	-197.847	1.00936	-68.8139	0.702362
220	USV	TRUE	0.764027	330.298	330.326	0.028	68.5952	65.8837	70.8043	4.92063	1.74119	-184.779	1.06532	-45.6651	0.91717
221	USV	TRUE	0.989935	330.689	330.698	0.0096	98.8295	92.0351	98.9518	6.91677	3.43176	749.901	1.02054	-62.1191	0.841534
222	USV	TRUE	0.939796	331.21	331.224	0.014	86.0133	84.0242	86.0578	2.03361	0.494601	-56.868	1.07684	-57.3351	0.863469
223	USV	TRUE	0.669011	346.278	346.304	0.026	86.7229	75.1373	90.3448	15.2075	5.30737	-664.127	1.07574	-61.7047	0.790659
224	USV	TRUE	0.799293	368.593	368.605	0.012	86.6686	79.588	87.147	7.55903	2.55947	-565.645	1.14693	-69.856	0.669023
225	USV	TRUE	0.893661	368.818	368.852	0.0336	62.5606	59.0603	95.3077	36.2474	13.4891	1032.08	2.2002	-66.461	0.657257
226	USV	TRUE	0.630802	413.505	413.514	0.0092	87.5681	80.8364	91.5611	10.7247	3.28719	-1125.42	1.04616	-57.8902	0.874666
227	USV	TRUE	0.687498	413.7	413.717	0.0164	86.059	78.6618	91.4428	12.7809	3.84357	-802.811	1.02603	-61.7789	0.76833
228	USV	TRUE	0.871262	423.722	423.739	0.0168	64.0153	60.7645	64.7724	4.00784	1.14666	-215.493	1.03155	-63.1197	0.652921
229	USV	TRUE	0.913405	423.958	423.965	0.0072	84.3009	79.0833	89.0583	9.97506	3.58809	-1573.58	1.02179	-60.8915	0.841869
230	USV	TRUE	0.632073	435.557	435.563	0.0064	83.0076	79.4376	84.3955	4.95784	1.72399	-829.009	1.04553	-66.6675	0.778097
