# Supplementary material for: Bazedoxifene reverses sexually dimorphic autistic-like abnormalities in biallelic MDGA1-mutant mice
Source: EMBO Mol Med. 2026 Mar 20;18(4):1358–98. doi: 10.1038/s44321-026-00402-y (PMC13084050; doi:10.1038/s44321-026-00402-y)
Supplement: Supplementary file 17 — Source data Fig. 3 [file 44321_2026_402_MOESM17_ESM.zip › Panel C/Batch2/P6/P6_KO_497.xlsx]

## Sheet: Sheet1
ID	Label	Accepted	Score	Begin Time (s)	End Time (s)	Call Length (s)	Principal Frequency (kHz)	Low Freq (kHz)	High Freq (kHz)	Delta Freq (kHz)	Frequency Standard Deviation (kHz)	Slope (kHz/s)	Sinuosity	Mean Power (dB/Hz)	Tonality
1	USV	TRUE	0.882399	19.7418	19.7668	0.025	55.7001	50.0303	91.3344	41.3041	15.1534	1173.9	1.30862	-46.7853	0.889455
2	USV	TRUE	0.758447	19.8926	19.899	0.0064	58.2762	56.7849	60.0713	3.28639	1.09942	-510.046	1.00257	-36.3339	0.921875
3	USV	TRUE	0.68806	20.0861	20.0945	0.0084	96.7025	88.2341	101.119	12.8845	3.13231	-1150.84	1.061	-60.4683	0.811002
4	USV	TRUE	0.79163	20.3011	20.6811	0.38	102.302	96.3031	108.085	11.7819	4.37377	27.0841	1.63981	-62.6982	0.797003
5	USV	TRUE	0.975194	36.0834	36.1034	0.02	79.764	77.1698	83.1855	6.01574	1.93751	97.1941	1.33943	-60.7411	0.850418
6	USV	TRUE	0.885459	36.2526	36.257	0.0044	75.3593	73.7561	76.8437	3.08752	1.00262	-693.405	1.0081	-61.1022	0.799915
7	USV	TRUE	0.960613	36.3694	36.3846	0.0152	69.0338	66.258	70.3697	4.11174	1.42838	-305.876	1.02273	-48.4541	0.843069
8	USV	TRUE	0.829989	36.5386	36.5466	0.008	65.1314	60.5001	66.7271	6.22699	1.75802	-680.624	1.07491	-51.8095	0.86412
9	USV	TRUE	0.940875	36.7194	36.7326	0.0132	54.6446	51.0004	59.7104	8.70993	2.60487	-609.12	1.02161	-39.6794	0.926609
10	USV	TRUE	0.825028	36.9166	36.9234	0.0068	57.1968	54.2206	60.2175	5.99691	2.17101	-1008.97	1.0413	-52.7461	0.868859
11	USV	TRUE	0.814074	37.1013	37.1149	0.0136	94.927	83.0409	97.9551	14.9142	4.72919	-1104.38	1.02181	-59.8906	0.788964
12	USV	TRUE	0.887446	37.3157	37.3285	0.0128	98.4046	96.7124	99.1642	2.45186	0.758082	-175.724	1.05226	-58.727	0.855465
13	USV	TRUE	0.913225	40.5903	40.6051	0.0148	78.1105	74.9636	80.3	5.33636	1.62976	-351.747	1.01384	-53.0554	0.846794
14	USV	TRUE	0.749158	40.7795	40.7847	0.0052	93.3394	86.1475	96.3527	10.2051	3.10507	-1777.02	1.02519	-58.2217	0.852038
15	USV	TRUE	0.609652	40.9815	40.9951	0.0136	102.449	93.3198	106.338	13.0181	4.59557	-1084.43	1.10684	-56.5986	0.873065
16	USV	TRUE	0.732449	41.1646	41.1722	0.0076	67.9594	65.3469	68.7747	3.42777	1.14264	-357.519	1.14099	-60.8754	0.772502
17	USV	TRUE	0.947309	41.3642	41.3686	0.0044	84.996	82.6729	89.1226	6.44965	2.0353	-1389.14	1.01498	-61.429	0.860961
18	USV	TRUE	0.702328	64.1334	64.1398	0.0064	85.4623	84.4297	87.635	3.20529	1.23739	-532.818	1.00628	-63.2055	0.764352
19	USV	TRUE	0.856263	69.3198	69.331	0.0112	80.0131	75.5254	83.0506	7.52527	2.08414	-632.206	1.01201	-65.8203	0.780976
20	USV	TRUE	0.768088	69.6726	69.679	0.0064	67.442	66.6116	67.6164	1.00478	0.327256	-136.085	1.03168	-50.9646	0.921567
21	USV	TRUE	0.703794	69.8758	69.9102	0.0344	66.7698	64.6305	87.3682	22.7377	9.06741	629.341	1.13127	-57.1994	0.849528
22	USV	TRUE	0.928309	70.0166	70.0618	0.0452	68.8162	65.6045	97.0539	31.4495	9.66609	524.261	1.29858	-56.7323	0.846125
23	USV	TRUE	0.938255	71.3744	71.3888	0.0144	98.4437	94.4655	98.9484	4.48284	1.2681	259.75	1.06773	-53.4127	0.886536
24	USV	TRUE	0.976292	71.5508	71.5736	0.0228	98.2244	93.3334	100.889	7.55552	2.18514	-311.148	1.1085	-55.3694	0.879338
25	USV	TRUE	0.689517	71.7008	71.7264	0.0256	64.6037	56.1844	96.7469	40.5624	13.6679	1247.29	1.89103	-58.1527	0.797096
26	USV	TRUE	0.703296	71.8924	71.904	0.0116	108.313	97.4918	112.054	14.5618	4.49189	-1203.47	1.0719	-59.001	0.852318
27	USV	TRUE	0.870242	72.0644	72.0688	0.0044	67.2359	65.8703	68.7128	2.8426	1.00239	-693.015	1.00648	-60.4458	0.845861
28	USV	TRUE	0.904723	72.2444	72.246	0.0016	98.027	97.3323	99.078	1.74564	0.695034	-1091.02	1.00602	-64.2587	0.76219
29	USV	TRUE	0.918811	72.4148	72.4212	0.0064	98.0061	97.5905	98.2288	0.638285	0.164334	-23.7679	1.03643	-50.6205	0.861791
30	USV	TRUE	0.953781	72.8816	72.8944	0.0128	98.8922	95.107	101.787	6.67973	2.03807	330.613	1.63808	-58.1212	0.868765
31	USV	TRUE	0.983519	73.036	73.054	0.018	91.8016	85.5078	92.7071	7.19926	2.28672	288.501	1.31938	-56.8543	0.876812
32	USV	TRUE	0.682832	73.2091	73.2207	0.0116	69.2525	67.2189	69.8754	2.65659	0.778282	-12.584	1.20389	-53.4765	0.845945
33	USV	TRUE	0.8053	74.3638	74.383	0.0192	96.2355	95.2855	102.997	7.71138	1.71878	-216.731	1.14883	-56.443	0.869782
34	USV	TRUE	0.911069	74.725	74.7266	0.0016	96.2391	94.636	97.1297	2.49377	0.99973	1558.6	1.00905	-73.3779	0.592595
35	USV	TRUE	0.839165	74.8942	74.9322	0.038	69.7481	69.1642	94.6555	25.4912	11.4533	592.459	1.37362	-60.1237	0.789554
36	USV	TRUE	0.885313	75.041	75.0574	0.0164	71.1732	68.4827	72.1876	3.70499	1.14776	-195.895	1.0784	-52.0582	0.846428
37	USV	TRUE	0.759409	75.2218	75.2402	0.0184	61.829	55.2872	64.3747	9.08751	2.7665	-531.18	1.03632	-48.9864	0.865859
38	USV	TRUE	0.754062	75.409	75.4178	0.0088	102.927	96.6774	109.015	12.3371	4.73118	-1615.49	1.02549	-66.2853	0.783481
39	USV	TRUE	0.68412	75.7622	75.7654	0.0032	108.377	102.098	109.69	7.59263	2.43297	-1952.89	1.10693	-65.308	0.78041
40	USV	TRUE	0.778139	80.1958	80.1978	0.002	84.5726	83.7933	85.0223	1.22907	0.457432	602.448	1.01262	-72.005	0.667664
41	USV	TRUE	0.786401	86.0666	86.0682	0.0016	96.726	96.0046	97.6256	1.62095	0.642088	1013.09	1.00178	-71.0502	0.709328
42	USV	TRUE	0.635543	90.1515	90.1567	0.0052	86.137	84.9532	87.8167	2.86355	1.05001	578.583	1.01232	-77.6438	0.508184
43	USV	TRUE	0.610283	97.1082	97.121	0.0128	107.341	102.368	108.897	6.52896	1.69555	-220.943	1.32313	-64.6859	0.790988
44	USV	TRUE	0.914177	97.2878	97.2922	0.0044	103.197	101.363	104.792	3.42893	1.22777	-847.552	1.01143	-62.218	0.844502
45	USV	TRUE	0.918513	97.4562	97.4706	0.0144	101.959	98.7691	104.834	6.06516	1.78326	132.9	1.40173	-67.3576	0.792937
46	USV	TRUE	0.903769	100.911	100.915	0.0044	88.5859	86.8715	90.3004	3.42893	1.12392	779.302	1	-64.6822	0.805307
47	USV	TRUE	0.688893	101.102	101.104	0.0024	93.4288	92.4937	94.03	1.53634	0.557485	-640.141	1.00745	-61.9258	0.842113
48	USV	TRUE	0.805143	101.31	101.316	0.0064	99.0706	96.874	100.352	3.47812	1.15285	-548.169	1.02057	-64.3159	0.782081
49	USV	TRUE	0.690622	101.52	101.522	0.0024	88.0926	87.4915	88.5602	1.06876	0.385797	445.315	1.00188	-68.8928	0.704879
50	USV	TRUE	0.976205	106.678	106.68	0.002	93.1357	85.9216	95.4157	9.49412	3.72526	-4598.2	1.2146	-65.6588	0.780342
51	USV	TRUE	0.851132	106.783	106.794	0.0116	73.6825	71.3238	74.818	3.49429	1.2353	-301.313	1.11835	-56.5901	0.841128
52	USV	TRUE	0.83285	106.944	106.946	0.002	56.9142	56.3086	58.5084	2.19986	0.862726	-1112.02	1.04361	-47.3097	0.914129
53	USV	TRUE	0.856648	107.117	107.143	0.026	62.4599	53.1528	63.7216	10.5688	3.68804	-424.321	1.14109	-45.4998	0.863875
54	USV	TRUE	0.731143	107.304	107.31	0.0064	58.2179	57.1755	59.6553	2.47981	0.874894	-366.196	1.01641	-45.9077	0.913943
55	USV	TRUE	0.650105	107.495	107.5	0.0044	60.9606	56.7005	63.3282	6.62778	2.2815	-1563.53	1.01175	-45.2866	0.922055
56	USV	TRUE	0.941892	107.836	108.006	0.17	81.6148	57.0725	95.9099	38.8374	16.2535	-144.639	7.89977	-70.8797	0.58205
57	USV	TRUE	0.857202	107.657	107.665	0.008	59.3732	55.9962	60.5013	4.50511	1.5679	-607.031	1.05686	-69.6231	0.719748
58	USV	TRUE	0.796574	107.834	107.856	0.0216	83.0252	55.0814	84.5979	29.5165	13.3297	1508.84	1.26161	-66.0328	0.713341
59	USV	TRUE	0.792626	107.998	108.011	0.0128	110.122	108.61	111.837	3.22641	1.19393	-219.583	1.08601	-71.4258	0.58166
60	USV	TRUE	0.841368	108.683	109.068	0.385	100.196	96.7161	100.208	3.4917	1.50983	8.69199	1.01472	-71.328	0.679492
61	USV	TRUE	0.738364	109.239	109.241	0.002	106.289	104.891	107.385	2.49377	0.935606	-1246.88	1.00205	-63.3405	0.840316
62	USV	TRUE	0.958791	109.434	109.436	0.0024	88.4356	87.0996	90.5731	3.47346	1.26164	-1447.27	1.00644	-61.6776	0.834031
63	USV	TRUE	0.830098	109.604	109.607	0.0032	105.032	99.3243	106.434	7.1102	2.59462	-2249.77	1.06483	-64.6572	0.799829
64	USV	TRUE	0.779153	114.425	114.432	0.0076	82.941	81.7535	83.2082	1.4547	0.405297	-128.656	1.05549	-65.3799	0.729666
65	USV	TRUE	0.911373	114.476	114.49	0.0144	83.0834	81.5619	83.3951	1.83321	0.505474	-77.0477	1.03811	-61.202	0.801636
66	USV	TRUE	0.920766	114.827	115.157	0.33	82.7041	77.4242	95.1487	17.7245	6.04978	-41.6837	3.19256	-69.8711	0.612515
67	USV	TRUE	0.783828	114.809	114.831	0.022	68.0244	67.5801	87.0164	19.4363	9.40615	909.801	1.03402	-66.1034	0.703399
68	USV	TRUE	0.767594	114.991	114.994	0.0028	95.6779	93.5775	96.9768	3.39924	1.19387	-1206.95	1.00806	-65.232	0.766531
69	USV	TRUE	0.807467	115.155	115.158	0.0024	99.6338	97.4963	101.504	4.00784	1.44405	-1669.93	1.00043	-65.5605	0.777829
70	USV	TRUE	0.776966	115.505	115.507	0.0024	99.9208	98.9857	101.457	2.4715	0.898574	-1029.79	1.00929	-64.3014	0.806433
71	USV	TRUE	0.68561	116.063	116.069	0.006	88.9538	87.5139	89.2135	1.69962	0.549185	221.348	1.08745	-71.4725	0.599261
72	USV	TRUE	0.971912	116.418	116.421	0.0032	93.9331	92.8273	94.9722	2.14494	0.755201	688.074	1.00456	-70.581	0.651477
73	USV	TRUE	0.985946	138.684	138.722	0.0372	94.0111	84.658	96.3267	11.6687	4.0646	32.0095	1.52962	-67.5076	0.718242
74	USV	TRUE	0.885814	139.064	139.067	0.0036	96.1262	95.4434	96.6606	1.2172	0.448918	367.722	1.01024	-67.5612	0.675623
75	USV	TRUE	0.64591	139.244	139.247	0.0032	69.5669	67.229	70.6209	3.39182	1.205	-1077.72	1.02383	-61.7997	0.769239
76	USV	TRUE	0.717885	139.42	139.425	0.0044	93.0878	91.1061	94.4682	3.36213	1.19307	-820.304	1.0188	-63.3	0.719677
77	USV	TRUE	0.742435	139.604	139.606	0.0016	97.2407	96.8933	97.7661	0.872818	0.347517	545.511	1.00577	-65.6349	0.687132
78	USV	TRUE	0.966708	140.067	140.072	0.0056	110.535	109.928	111.097	1.16896	0.421807	186.504	1.01511	-68.8865	0.690015
79	USV	TRUE	0.675731	140.239	140.244	0.0056	96.8406	96.541	96.9139	0.372911	0.129613	-24.6291	1.01555	-65.8643	0.641835
80	USV	TRUE	0.753728	140.412	140.42	0.0084	69.7797	68.4113	70.2645	1.85325	0.604888	-154.605	1.05885	-65.6225	0.761685
81	USV	TRUE	0.889677	140.593	140.595	0.0024	106.504	102.563	107.84	5.27699	1.9756	2198.74	1.026	-72.3778	0.718797
82	USV	TRUE	0.776259	140.781	140.786	0.0044	70.0651	69.4693	70.3713	0.901996	0.318455	-192.911	1.01768	-57.6914	0.781529
83	USV	TRUE	0.671125	148.598	148.602	0.0036	96.0203	95.7203	96.1772	0.456931	0.154075	43.9928	1.03833	-68.8667	0.588613
84	USV	TRUE	0.93936	148.778	148.785	0.0068	94.729	94.281	95.1117	0.830672	0.284434	34.0768	1.05334	-63.5634	0.759175
85	USV	TRUE	0.607676	148.95	148.954	0.004	95.9061	93.5682	98.5632	4.99495	1.59092	-1197.12	1.0021	-68.0766	0.73291
86	USV	TRUE	0.933852	149.105	149.121	0.0156	104.58	95.3385	106.766	11.427	3.91032	569.224	1.3658	-73.5497	0.652655
87	USV	TRUE	0.728736	166.75	166.752	0.002	80.5996	79.994	81.2053	1.21126	0.436354	-581.455	1.00442	-69.4984	0.685918
88	USV	TRUE	0.910444	166.951	166.953	0.002	94.0651	91.2284	98.3267	7.09833	2.64149	-3500.81	1.00142	-70.804	0.736657
89	USV	TRUE	0.765329	167.063	167.09	0.0276	62.3479	58.0141	64.6356	6.62143	1.5852	-94.4707	1.13193	-46.1923	0.855113
90	USV	TRUE	0.770096	167.265	167.28	0.0144	62.445	58.7638	63.0982	4.3344	1.05878	-203.087	1.08412	-43.6688	0.861014
91	USV	TRUE	0.797665	167.45	167.455	0.0052	57.624	55.2267	58.7967	3.56994	1.16343	-680.859	1.02467	-69.5074	0.589912
92	USV	TRUE	0.684938	167.642	167.648	0.006	107.301	94.9092	109.384	14.4749	6.36442	-2499.69	1.00382	-79.1265	0.428758
93	USV	TRUE	0.888671	167.814	167.82	0.006	68.3655	66.4803	69.2783	2.79806	0.918308	467.472	1.06207	-65.1078	0.798507
94	USV	TRUE	0.696541	169.493	169.495	0.0028	86.6544	85.1478	87.7603	2.61252	0.946329	961.316	1.00628	-73.3653	0.676864
95	USV	TRUE	0.690083	171.502	171.508	0.006	87.9103	86.1885	89.0459	2.85744	0.924681	481.606	1.01635	-69.3902	0.670255
96	USV	TRUE	0.871471	174.294	174.305	0.0108	96.9019	94.8015	97.4761	2.67462	0.709291	112.63	1.11383	-65.9642	0.720167
97	USV	TRUE	0.679212	178.546	178.553	0.0072	97.272	85.314	99.4702	14.1563	6.59195	-2117.77	1.00601	-68.3566	0.719527
98	USV	TRUE	0.91944	178.919	178.925	0.0056	95.3413	93.946	98.1098	4.16387	1.25816	750.353	1.00344	-72.0722	0.656787
99	USV	TRUE	0.74849	182.073	182.076	0.0024	109.276	108.408	110.345	1.93712	0.698686	-807.134	1.00174	-76.8098	0.593807
100	USV	TRUE	0.869184	182.251	182.262	0.0108	110.681	106.935	111.663	4.72776	1.77986	-409.081	1.01578	-74.6665	0.551511
101	USV	TRUE	0.656935	182.436	182.438	0.002	94.7555	94.2924	94.9158	0.623441	0.243171	311.721	1.01894	-73.9864	0.532531
102	USV	TRUE	0.668387	188.231	188.235	0.004	98.5452	97.1944	99.3616	2.1672	0.686476	510.594	1.01146	-75.9545	0.505371
103	USV	TRUE	0.700892	188.441	188.443	0.0016	97.2392	96.972	98.9759	2.00392	0.828933	-1168.95	1.15671	-78.2031	0.537525
104	USV	TRUE	0.801661	188.612	188.616	0.0032	98.6896	97.7767	99.365	1.58829	0.542898	493.249	1.00446	-71.8068	0.641846
105	USV	TRUE	0.916749	188.798	188.804	0.006	97.1927	95.0996	99.4656	4.36597	1.44742	714.281	1.01924	-72.0859	0.657521
106	USV	TRUE	0.686424	193.628	193.63	0.0016	96.9503	96.2734	97.2709	0.997506	0.403004	623.441	1.0194	-77.6874	0.544154
107	USV	TRUE	0.835899	193.82	193.821	0.0016	96.3368	95.8113	96.6841	0.872818	0.347517	545.511	1.00577	-73.5237	0.634835
108	USV	TRUE	0.722969	195.907	195.913	0.006	94.5825	94.1817	94.9342	0.752549	0.284995	5.20732	1.05106	-68.9568	0.699853
109	USV	TRUE	0.84752	197.091	197.093	0.0016	95.6481	95.4254	96.0488	0.623441	0.249933	389.651	1.00816	-71.0061	0.660045
110	USV	TRUE	0.648394	204.137	204.139	0.0016	109.095	108.997	109.371	0.374065	0.153618	-233.791	1.01068	-75.1844	0.532533
111	USV	TRUE	0.745387	204.321	204.325	0.004	111.028	110.679	111.058	0.378518	0.116421	-63.9297	1.01487	-74.673	0.490611
112	USV	TRUE	0.747636	207.237	207.239	0.002	86.2606	85.7708	86.7238	0.952975	0.366077	-488.574	1.00178	-65.7392	0.774281
113	USV	TRUE	0.665588	207.622	207.626	0.004	84.9016	83.6547	86.4231	2.76838	0.952038	-715.372	1.00717	-71.9843	0.551351
114	USV	TRUE	0.889146	207.8	207.804	0.004	85.3982	83.424	86.9048	3.48088	1.19414	-896.872	1.00621	-68.3306	0.717177
115	USV	TRUE	0.71901	207.967	207.969	0.0024	85.0552	83.6524	86.5915	2.93908	1.05855	-1224.62	1.00028	-72.0161	0.677864
116	USV	TRUE	0.61297	208.136	208.137	0.0016	85.7614	84.3542	86.0998	1.74564	0.733893	-1091.02	1.06812	-76.7917	0.593829
117	USV	TRUE	0.776005	208.29	208.293	0.0032	76.4235	75.1395	76.6536	1.51407	0.488751	-310.793	1.20184	-61.2163	0.723805
118	USV	TRUE	0.70341	208.327	208.822	0.495	85.5151	50.3789	101.69	51.3113	9.23769	18.7357	53.1197	-92.8435	0.189083
119	USV	TRUE	0.747794	208.458	208.475	0.0168	72.4303	72.3457	106.407	34.061	10.2441	2143.16	1.06879	-73.833	0.395013
120	USV	TRUE	0.779979	208.821	208.827	0.0056	96.9629	94.6176	98.4324	3.81487	1.23089	-680.63	1.01893	-70.0812	0.70467
121	USV	TRUE	0.814539	208.975	208.999	0.024	109.755	96.9006	110.55	13.6491	5.88312	511.506	1.08667	-80.9415	0.445459
122	USV	TRUE	0.805578	211.457	211.463	0.006	107.837	98.5285	108.059	9.5305	3.953	1788.18	1.14186	-76.7903	0.507895
123	USV	TRUE	0.834877	212.167	212.168	0.0016	93.4739	90.2588	94.3735	4.11471	1.71426	2571.7	1.0303	-76.3051	0.637804
124	USV	TRUE	0.607819	213.015	213.019	0.004	85.5287	84.5787	86.1373	1.5586	0.52289	389.651	1.01041	-66.9098	0.717944
125	USV	TRUE	0.834173	213.755	213.765	0.0096	105.635	104.861	106.284	1.4226	0.496883	-4.67185	1.1428	-72.4442	0.661782
126	USV	TRUE	0.771989	214.118	214.125	0.0076	86.394	85.9754	87.116	1.14055	0.502217	126.373	1.01819	-66.5733	0.754255
127	USV	TRUE	0.893945	218.385	218.399	0.0132	97.3921	94.1198	97.435	3.31521	0.920088	182.283	1.06977	-62.8345	0.719998
128	USV	TRUE	0.89597	218.585	218.595	0.01	108.108	107.099	108.644	1.54583	0.435674	58.1552	1.07196	-72.6359	0.58586
129	USV	TRUE	0.618439	219.113	219.122	0.0088	99.9509	95.7798	108.134	12.3537	4.15778	-1441.41	1.00827	-73.9663	0.606559
130	USV	TRUE	0.698829	219.306	219.311	0.0044	87.0686	86.3116	87.5362	1.22462	0.389509	-267.423	1.00474	-72.5234	0.594205
131	USV	TRUE	0.612362	219.663	219.666	0.0024	84.9344	83.8434	90.7458	6.90239	2.59871	-2755.39	1.10694	-76.4765	0.624756
132	USV	TRUE	0.672186	219.849	219.851	0.002	96.1965	95.0209	97.7017	2.6808	0.949748	-1255.79	1.01244	-74.7905	0.597121
133	USV	TRUE	0.786589	220.029	220.032	0.0024	95.8717	94.9365	96.8068	1.87032	0.673394	779.302	1	-73.4991	0.62003
134	USV	TRUE	0.73573	220.773	220.777	0.004	87.625	85.4875	94.3144	8.82697	3.69126	2219.5	1.00114	-75.42	0.583998
135	USV	TRUE	0.814863	226.351	226.354	0.0024	93.5508	92.6824	93.9516	1.26915	0.467169	528.812	1.01922	-68.658	0.698241
136	USV	TRUE	0.743937	227.14	227.144	0.004	87.8866	84.3241	92.9409	8.61685	3.63853	-2625.5	1.22079	-72.3485	0.58829
137	USV	TRUE	0.796161	227.289	227.326	0.0372	85.6714	68.4087	92.6617	24.253	8.62461	538.704	1.35841	-70.9387	0.642138
138	USV	TRUE	0.895534	236.467	236.471	0.004	96.8807	95.0549	98.1869	3.13205	1.08724	813.206	1.01713	-70.6278	0.725442
139	USV	TRUE	0.697479	236.653	236.659	0.006	85.1052	84.0186	85.5698	1.55118	0.526942	259.353	1.01905	-71.5031	0.589651
140	USV	TRUE	0.726879	236.834	236.838	0.004	107.788	107.377	108.028	0.650718	0.24245	-9.70894e-13	1.1085	-73.5198	0.59539
141	USV	TRUE	0.677831	237.002	237.029	0.0264	83.0957	70.0719	84.2591	14.1872	6.8015	511.387	1.07776	-74.949	0.606184
142	USV	TRUE	0.778545	237.391	237.396	0.0044	85.8983	83.9686	94.7275	10.7589	3.2433	-2230.83	1.01985	-70.5064	0.609726
143	USV	TRUE	0.792711	237.562	237.564	0.0024	83.4801	82.3445	84.816	2.4715	0.890816	-1029.79	1.00099	-69.4327	0.71975
144	USV	TRUE	0.8891	237.693	237.695	0.0016	70.2097	70.2097	70.2097	0	4.35117e-15	9.93014e-12	1	-67.1872	0.698367
145	USV	TRUE	0.914091	237.91	237.916	0.006	85.7453	84.0754	91.3488	7.27348	1.89815	-884.682	1.12501	-61.8114	0.783178
146	USV	TRUE	0.96813	238.046	238.051	0.0056	74.3897	73.7069	74.8944	1.18751	0.375565	-77.9302	1.1172	-59.4192	0.808142
147	USV	TRUE	0.919075	238.227	238.239	0.012	94.0433	83.7707	96.2787	12.5081	2.7505	-830.173	1.03688	-66.6967	0.720216
148	USV	TRUE	0.742079	238.37	238.41	0.04	76.0401	75.2808	87.0813	11.8005	2.6578	275.259	1.04857	-64.5141	0.718413
149	USV	TRUE	0.945	238.539	238.551	0.012	75.5458	74.5347	76.4497	1.91506	0.564661	-1.954	1.13646	-63.1654	0.770985
150	USV	TRUE	0.840066	238.73	238.733	0.0028	76.2708	75.4767	76.4267	0.950006	0.346573	-325.151	1.04488	-61.5688	0.770617
151	USV	TRUE	0.869289	238.922	238.927	0.0052	90.9478	88.3757	92.887	4.51135	2.22264	909.337	1.0189	-65.8323	0.7584
152	USV	TRUE	0.674017	239.124	239.127	0.0028	90.9331	85.953	93.2414	7.28833	2.791	-2779.69	1.03041	-69.0943	0.725689
153	USV	TRUE	0.788657	242.136	242.139	0.0036	82.1491	81.6203	82.6235	1.00317	0.365504	-280.248	1.00731	-68.2344	0.688352
154	USV	TRUE	0.810636	242.356	242.362	0.006	85.2449	83.2855	91.488	8.20249	2.52707	-1277.22	1.03075	-62.9141	0.772531
155	USV	TRUE	0.918255	242.512	242.521	0.0088	85.3117	84.2587	93.5932	9.33456	4.11119	-1093.95	1.00501	-64.3742	0.770571
156	USV	TRUE	0.815355	242.698	242.7	0.002	85.0436	83.9882	86.099	2.11079	0.756454	-1007.05	1.00618	-64.1313	0.779922
157	USV	TRUE	0.657953	242.834	242.854	0.02	85.3638	70.8011	99.2545	28.4534	15.188	-1530.54	1.12254	-73.9569	0.522726
158	USV	TRUE	0.945909	243.061	243.066	0.0048	86.2242	84.3539	87.7234	3.36955	1.11859	-716.297	1.00319	-63.1151	0.79288
159	USV	TRUE	0.801788	243.219	243.237	0.0176	71.0489	70.6328	99.2484	28.6156	9.94174	1579.15	1.06729	-71.9167	0.534716
160	USV	TRUE	0.777433	243.438	243.441	0.0028	100.457	99.2396	101.674	2.43439	0.838269	-855.288	1.0006	-73.8964	0.582936
161	USV	TRUE	0.957682	243.615	243.629	0.014	98.544	95.976	98.8111	2.83517	0.759744	115.216	1.07404	-64.6587	0.722075
162	USV	TRUE	0.775535	243.794	243.797	0.0024	71.0165	70.4821	72.0185	1.53634	0.561619	640.141	1.01473	-69.9276	0.569141
163	USV	TRUE	0.771309	246.906	246.918	0.0124	99.9892	95.0524	100.822	5.76968	2.377	-434.706	1.14529	-75.7144	0.595838
164	USV	TRUE	0.860798	248.61	248.614	0.004	99.1317	99.1317	99.1317	0	4.6998e-15	-4.83784e-13	1	-65.8127	0.695633
165	USV	TRUE	0.797737	249.999	250.015	0.0156	95.6504	94.6538	97.9087	3.25484	0.865626	22.4709	1.16911	-74.6977	0.608941
166	USV	TRUE	0.824109	250.2	250.205	0.0052	96.4542	95.9352	96.9288	0.993576	0.325676	184.261	1.01266	-66.1542	0.717544
167	USV	TRUE	0.777031	252.494	252.496	0.002	98.4298	97.4724	100.02	2.5472	0.991995	1309.86	1.01341	-74.3148	0.660393
168	USV	TRUE	0.742058	252.847	252.857	0.01	108.895	106.757	110.176	3.41882	1.17853	-376.12	1.07658	-73.187	0.631786
169	USV	TRUE	0.865398	253.2	253.212	0.012	108.862	97.9156	110.081	12.1655	5.0115	632.027	1.29155	-78.9639	0.520757
170	USV	TRUE	0.749038	255.422	255.426	0.0036	94.966	93.3332	95.2258	1.89259	0.653773	495.245	1.07044	-79.1813	0.454742
171	USV	TRUE	0.751313	255.619	255.62	0.0016	93.2071	92.6816	93.5544	0.872818	0.347517	-545.511	1.00577	-70.9673	0.718119
172	USV	TRUE	0.687806	255.804	255.807	0.0024	94.0565	92.9878	95.2589	2.27111	0.818164	-946.295	1.00054	-73.0767	0.625463
173	USV	TRUE	0.609715	256.153	256.161	0.0076	77.2886	76.8431	77.8041	0.961018	0.361507	28.4691	1.12404	-69.0413	0.639962
174	USV	TRUE	0.660109	256.364	256.371	0.0072	92.4735	86.968	97.1916	10.2236	4.81572	1591.33	1.02444	-77.5	0.504974
175	USV	TRUE	0.651946	257.946	257.948	0.0024	84.553	83.3506	85.4213	2.07072	0.748769	-862.798	1.00423	-65.0994	0.765796
176	USV	TRUE	0.894238	258.147	258.154	0.0072	86.7883	83.5764	94.2343	10.6579	4.52188	-1754.29	1.03704	-67.6852	0.704824
177	USV	TRUE	0.858461	258.317	258.328	0.0104	73.7462	70.7902	74.0707	3.28049	0.970593	-255.226	1.09382	-70.7099	0.660764
178	USV	TRUE	0.902273	258.525	258.534	0.0088	103.208	101.057	110.178	9.12088	4.29386	1021.27	1.01673	-72.2261	0.658545
179	USV	TRUE	0.685481	258.759	258.765	0.0056	111.137	108.742	112.52	3.77776	1.36025	-703.338	1.00849	-74.788	0.594264
180	USV	TRUE	0.62315	261.639	261.641	0.0024	95.2237	94.0213	96.2924	2.27111	0.818164	-946.295	1.00054	-68.238	0.713945
181	USV	TRUE	0.925932	261.851	261.867	0.0164	110.916	110.499	111.352	0.853042	0.284623	3.78737	1.0319	-75.8647	0.541708
182	USV	TRUE	0.906917	262.637	262.639	0.0016	103.109	102.379	105.621	3.2419	1.34747	2026.18	1.03592	-77.0183	0.590379
183	USV	TRUE	0.91984	264.054	264.058	0.0044	98.892	97.6303	99.8717	2.24142	0.710078	489.561	1.0088	-65.8256	0.784773
184	USV	TRUE	0.955075	264.81	264.814	0.0036	97.7615	96.5148	101.351	4.83665	1.88153	1363.78	1.00348	-73.4659	0.70531
185	USV	TRUE	0.965272	268.827	268.832	0.0048	111.262	110.72	111.396	0.675395	0.257806	-153.842	1.01264	-65.3333	0.720219
186	USV	TRUE	0.965127	268.994	269.002	0.008	107.343	106.323	107.68	1.35727	0.446394	150.923	1.04275	-66.9544	0.701785
187	USV	TRUE	0.909786	269.886	269.894	0.008	97.7023	93.8068	98.6088	4.80198	1.61275	609.278	1.05775	-67.4607	0.723958
188	USV	TRUE	0.762209	270.076	270.082	0.006	99.8614	96.8578	99.9259	3.06804	1.41444	514.809	1.04575	-71.3094	0.636567
189	USV	TRUE	0.868407	270.251	270.269	0.0176	108.499	101.073	109.642	8.56931	1.99869	95.5275	1.31418	-65.4225	0.779572
190	USV	TRUE	0.816178	270.934	270.948	0.0144	101.339	96.6316	102.496	5.86473	1.51516	165.589	1.28422	-59.3231	0.856225
191	USV	TRUE	0.874013	271.304	271.309	0.0048	109.683	109.307	109.897	0.589167	0.191675	63.4438	1.03658	-67.6095	0.692295
192	USV	TRUE	0.784285	271.479	271.484	0.0052	74.1076	71.5822	74.1709	2.58874	1.14321	-524.173	1.05279	-61.3319	0.704162
193	USV	TRUE	0.837116	271.651	271.679	0.028	91.5628	71.5937	96.3504	24.7567	11.0427	771.363	1.31285	-62.7404	0.755857
194	USV	TRUE	0.835827	271.894	271.907	0.0128	75.3295	74.3201	76.3944	2.07426	0.638157	116.747	1.03753	-55.0248	0.848786
195	USV	TRUE	0.763927	272.091	272.095	0.0044	85.9341	82.943	91.0701	8.127	3.26483	-2189.6	1.09638	-67.7544	0.719897
196	USV	TRUE	0.982167	272.201	272.261	0.0596	69.4216	59.2796	86.5721	27.2924	4.91023	71.8851	1.5171	-52.509	0.865807
197	USV	TRUE	0.769914	272.391	272.456	0.0648	69.6888	59.8794	99.6445	39.7651	7.91544	313.892	1.426	-54.4325	0.781882
198	USV	TRUE	0.828364	272.585	272.609	0.0244	70.5349	68.033	71.1417	3.10867	0.917906	-90.7139	1.04234	-49.9752	0.795403
199	USV	TRUE	0.993634	272.781	272.791	0.01	73.1586	64.5212	73.7808	9.2596	3.50899	-1041.35	1.50382	-57.9524	0.797175
200	USV	TRUE	0.928256	272.967	272.986	0.0188	68.4271	61.9478	72.5529	10.6051	3.14777	-406.597	1.11185	-55.8433	0.800986
201	USV	TRUE	0.987755	273.131	273.181	0.05	69.006	59.3009	72.4372	13.1363	3.62071	141.816	1.31936	-50.0233	0.861446
202	USV	TRUE	0.823187	273.342	273.369	0.0272	65.1466	58.7044	65.8752	7.17083	2.45321	-219.894	1.05283	-49.9696	0.853465
203	USV	TRUE	0.943186	273.54	273.555	0.0152	59.3575	58.979	64.0165	5.03753	1.12362	-306.222	1.07209	-52.223	0.87355
204	USV	TRUE	0.928427	273.758	273.763	0.0048	58.9122	55.8692	62.3708	6.5016	2.03173	-1295.98	1.01384	-62.008	0.787099
205	USV	TRUE	0.723775	273.955	273.957	0.002	96.3959	94.766	97.6962	2.93017	1.16781	-1549.7	1.0086	-75.0233	0.484415
206	USV	TRUE	0.838844	285.055	285.057	0.002	99.0155	98.2362	99.7948	1.5586	0.583176	-779.302	1	-64.5139	0.775833
207	USV	TRUE	0.674585	285.245	285.247	0.0024	83.7141	83.2465	83.9813	0.73477	0.267807	-306.154	1.00557	-74.6074	0.524212
208	USV	TRUE	0.712288	286.166	286.169	0.0024	100.658	99.9903	101.326	1.33595	0.480995	556.644	1	-72.6773	0.656193
209	USV	TRUE	0.888707	286.887	286.91	0.0224	111.165	98.8955	112.232	13.3363	4.68673	364.597	1.26086	-75.6009	0.590213
210	USV	TRUE	0.748927	287.109	287.111	0.002	111.534	110.754	111.983	1.22907	0.457432	-602.448	1.01262	-76.1881	0.563763
211	USV	TRUE	0.695572	287.286	287.288	0.002	108.875	104.36	109.73	5.3705	1.98458	2310.55	1.10298	-82.768	0.420148
212	USV	TRUE	0.92655	292.739	292.744	0.0056	100.15	97.4927	104.688	7.19542	2.56348	1326.66	1.00365	-73.8085	0.663987
213	USV	TRUE	0.814786	295.749	295.759	0.0096	101.047	96.9007	101.322	4.42128	1.96759	462.596	1.0564	-71.2155	0.640895
214	USV	TRUE	0.732374	327.188	327.196	0.0084	97.6906	92.7015	99.4944	6.79294	2.68264	-796.137	1.00262	-75.0021	0.655526
215	USV	TRUE	0.763381	327.439	327.44	0.0016	97.8605	96.5424	108.085	11.5426	4.70865	-6390.27	1.25775	-77.4495	0.55663
216	USV	TRUE	0.748253	327.597	327.599	0.0016	94.3947	93.7713	95.0181	1.24688	0.492874	-779.302	1	-71.9554	0.576847
217	USV	TRUE	0.634442	327.8	327.802	0.0024	77.9506	77.6834	79.0193	1.33595	0.509038	-556.644	1.05395	-65.0316	0.719614
218	USV	TRUE	0.752238	332.259	332.264	0.0044	93.0016	91.9848	93.9071	1.92228	0.608654	-421.311	1.00279	-70.218	0.664374
219	USV	TRUE	0.970315	332.477	332.481	0.0036	82.9937	81.4351	84.671	3.23596	1.09675	-905.25	1.00101	-68.6014	0.706539
220	USV	TRUE	0.90275	332.625	332.635	0.01	76.7571	74.6091	78.7013	4.09212	1.36585	-446.107	1.0643	-57.5001	0.848353
221	USV	TRUE	0.686042	332.84	332.843	0.0028	112.436	110.945	113.795	2.85002	1.00818	-1028.47	1.00058	-77.8081	0.443339
222	USV	TRUE	0.859049	333.033	333.04	0.0068	107.267	101.974	108.156	6.18153	2.3886	950.687	1.01942	-73.201	0.607379
223	USV	TRUE	0.654082	334.912	334.919	0.0072	100.006	97.1336	101.898	4.76487	1.54736	-683.5	1.00961	-68.7975	0.708539
224	USV	TRUE	0.646862	335.128	335.137	0.0092	97.6278	83.9221	99.5463	15.6242	7.33201	-1766.57	1.00265	-71.7397	0.653851
225	USV	TRUE	0.7956	335.482	335.485	0.0032	76.5348	76.5348	76.5348	1.42109e-14	5.5365e-15	1.76855e-12	1	-60.7341	0.694956
226	USV	TRUE	0.988302	336.508	336.521	0.0132	100.911	99.9669	101.902	1.93525	0.654265	-160.944	1.01292	-67.3183	0.699368
227	USV	TRUE	0.911158	340.917	340.93	0.0128	95.9447	95.3259	96.5916	1.26569	0.454667	-51.5946	1.02533	-68.3261	0.631811
228	USV	TRUE	0.78046	341.287	341.305	0.018	92.2681	63.1609	95.3186	32.1577	10.6925	1180.44	1.81569	-73.5421	0.539817
229	USV	TRUE	0.942577	341.435	341.47	0.0344	70.0266	65.098	70.4322	5.33427	1.43476	-41.5781	1.08576	-69.9023	0.534397
230	USV	TRUE	0.819459	341.624	341.636	0.012	75.9202	74.9331	76.4135	1.48044	0.477936	-4.46572	1.07506	-67.3949	0.715833
231	USV	TRUE	0.831534	341.852	341.854	0.0016	108.08	108.08	108.08	1.42109e-14	6.40475e-15	7.60486e-12	1	-70.868	0.584528
232	USV	TRUE	0.886076	342.434	342.444	0.01	109.888	100.968	110.063	9.09563	4.76356	922.463	1.01133	-71.2565	0.703197
233	USV	TRUE	0.774954	342.874	342.875	0.0016	99.435	99.1945	100.566	1.37157	0.580791	-857.232	1.07696	-72.409	0.622562
234	USV	TRUE	0.718808	343.048	343.053	0.0056	98.409	97.2809	99.9973	2.71642	0.863051	-479.907	1.00559	-68.9512	0.604741
235	USV	TRUE	0.922458	343.81	343.813	0.0036	97.7885	96.6827	98.271	1.58829	0.514108	411.579	1.02113	-69.8267	0.666337
236	USV	TRUE	0.910432	346.556	346.569	0.0132	111.937	103.194	112.003	8.80937	3.15664	698.135	1.07482	-76.1563	0.482738
237	USV	TRUE	0.6797	348.661	348.663	0.0024	97.1739	96.4392	97.7083	1.26915	0.45884	528.812	1.0035	-71.7121	0.674928
238	USV	TRUE	0.699346	348.873	348.878	0.0052	106.696	104.603	107.787	3.184	1.02921	-605.743	1.01847	-64.2407	0.78803
239	USV	TRUE	0.712195	349.071	349.075	0.0048	96.6608	93.9295	99.3772	5.44769	1.74411	-1119.2	1.00094	-64.8978	0.787822
240	USV	TRUE	0.895107	351.213	351.221	0.0072	95.3375	92.4839	96.5956	4.11174	1.33472	542.599	1.03298	-70.6388	0.662724
241	USV	TRUE	0.983759	352.327	352.346	0.0192	109.22	101.309	110.266	8.95714	2.06035	116.479	1.35183	-64.9568	0.775488
242	USV	TRUE	0.820004	355.943	355.947	0.0036	92.1682	86.2398	96.3493	10.1095	3.50398	-2524.76	1.00899	-73.8931	0.585628
243	USV	TRUE	0.682439	356.123	356.125	0.002	104.094	102.389	105.194	2.80549	1.05867	-1402.74	1.00603	-68.7207	0.77207
244	USV	TRUE	0.853757	356.323	356.493	0.17	61.923	45.8717	83.38	37.5084	13.1092	-102.453	4.32227	-69.6093	0.600772
245	USV	TRUE	0.811421	356.476	356.508	0.032	55.7369	51.9272	84.1061	32.1788	12.1531	975.533	1.33922	-66.6928	0.636836
246	USV	TRUE	0.699422	356.676	356.683	0.0068	98.257	93.9052	100.432	6.52643	1.88032	-1000.07	1.00332	-63.1698	0.769197
247	USV	TRUE	0.959153	356.875	356.877	0.002	99.8213	98.6501	101.019	2.36908	0.831115	-1099.93	1.01615	-62.3957	0.837436
248	USV	TRUE	0.612428	357.075	357.079	0.0036	99.4038	97.4889	101.556	4.06721	1.59908	-1303.11	1.03327	-74.2036	0.67088
249	USV	TRUE	0.956847	359.283	359.296	0.0124	101.163	99.2188	101.772	2.55314	0.822878	-165.796	1.09518	-56.6853	0.861789
250	USV	TRUE	0.96777	361.541	361.563	0.0228	109.987	100.622	110.551	9.9285	3.23814	129.482	1.28851	-69.8857	0.699819
251	USV	TRUE	0.704615	364.763	365.138	0.375	96.241	91.7664	103.341	11.5743	4.41231	13.455	2.89472	-68.4623	0.680022
252	USV	TRUE	0.695285	365.464	365.493	0.0284	73.0368	68.9548	95.3246	26.3699	9.71015	895.043	1.56125	-58.4852	0.800461
253	USV	TRUE	0.814228	365.633	365.666	0.0332	69.236	64.3618	93.9464	29.5846	8.13894	659.75	1.81518	-60.8075	0.774756
254	USV	TRUE	0.937963	365.805	365.816	0.0108	73.8589	70.2444	75.2542	5.0098	1.73237	-508.201	1.04866	-54.1112	0.871058
255	USV	TRUE	0.723735	365.989	366.015	0.0252	70.3991	67.1638	103.489	36.3255	11.142	1281.17	1.68524	-59.9428	0.778647
256	USV	TRUE	0.894161	366.178	366.199	0.0212	99.0525	97.0599	100.077	3.01657	0.989527	41.4844	1.14341	-66.3102	0.77083
257	USV	TRUE	0.807329	366.363	366.37	0.0072	107.49	104.18	108.811	4.63128	1.46834	-637.927	1.02581	-64.1812	0.801503
258	USV	TRUE	0.608891	366.558	366.56	0.002	94.7029	93.8702	95.2061	1.33595	0.556391	-728.409	1.03626	-65.3775	0.787305
259	USV	TRUE	0.871152	366.701	366.716	0.0144	65.2485	61.9458	70.0433	8.09753	2.13231	-461.376	1.06398	-64.9195	0.702031
260	USV	TRUE	0.693793	367.067	367.071	0.004	73.479	71.475	73.6719	2.19689	0.676365	-341.24	1.25421	-59.7008	0.790337
261	USV	TRUE	0.70382	367.233	367.256	0.0232	95.2054	73.8332	95.9957	22.1626	10.9938	947.553	1.06082	-64.635	0.762098
262	USV	TRUE	0.739548	367.45	367.454	0.004	98.8541	96.5681	101.133	4.56448	1.51561	-1142.3	1.00046	-68.5822	0.723943
263	USV	TRUE	0.76633	367.623	367.643	0.0196	98.2343	72.4548	101.9	29.4452	13.7672	1557.75	1.30335	-58.7418	0.836922
264	USV	TRUE	0.774971	367.789	367.8	0.0112	75.708	73.2189	76.1032	2.88431	0.948809	-214.091	1.06082	-59.1764	0.703326
265	USV	TRUE	0.836852	367.951	367.982	0.0308	73.4954	63.3769	76.7673	13.3904	5.75611	159.342	1.52828	-54.8657	0.848998
266	USV	TRUE	0.910484	368.154	368.155	0.0016	63.5335	63.0081	63.8809	0.872818	0.347517	-545.511	1.00577	-50.4978	0.918261
267	USV	TRUE	0.761526	368.315	368.331	0.0164	62.9415	62.4599	63.8868	1.4269	0.482121	-24.1785	1.08297	-52.9521	0.839672
268	USV	TRUE	0.818644	368.542	368.552	0.01	69.5566	53.5796	86.0205	32.4409	17.3688	3433.63	1.00703	-71.6681	0.572603
269	USV	TRUE	0.759187	368.728	368.736	0.0084	95.6058	93.7355	98.4854	4.74995	1.28422	-555.343	1.00151	-69.8914	0.537649
270	USV	TRUE	0.621514	368.939	368.945	0.0064	101.712	99.9468	110.07	10.1231	4.5013	-1750.04	1.01271	-72.0331	0.662796
271	USV	TRUE	0.976195	369.122	369.123	0.0016	63.2733	63.0507	63.6741	0.623441	0.249933	-389.651	1.00816	-50.3235	0.918184
272	USV	TRUE	0.847694	369.302	369.309	0.0064	63.3394	60.044	65.1281	5.08402	1.57137	-764.067	1.02658	-54.9306	0.874221
273	USV	TRUE	0.976319	369.485	369.503	0.018	65.0872	58.2442	67.8006	9.55635	2.86802	-440.076	1.11206	-55.3096	0.880099
274	USV	TRUE	0.949264	369.684	369.69	0.0056	107.161	105.425	107.926	2.50119	0.663818	-346.71	1.05312	-71.7621	0.609067
275	USV	TRUE	0.858362	369.88	369.882	0.0024	107.924	107.122	108.993	1.87032	0.67568	-779.302	1.00334	-67.1331	0.794119
276	USV	TRUE	0.72858	371.911	371.912	0.0016	108.583	108.058	108.931	0.872818	0.347517	545.511	1.00577	-78.9193	0.515449
277	USV	TRUE	0.672216	374.252	374.254	0.002	105.95	104.881	106.716	1.8347	0.67271	893.175	1.00595	-75.161	0.611253
278	USV	TRUE	0.651435	374.918	374.936	0.018	95.9203	93.6283	97.0736	3.44532	1.17241	-123.337	1.08346	-75.1136	0.607626
279	USV	TRUE	0.949195	375.14	375.145	0.0056	93.8932	92.4002	96.4675	4.06728	1.41324	702.84	1.00585	-71.1826	0.674683
280	USV	TRUE	0.695906	375.39	375.398	0.008	86.5027	84.6621	86.886	2.22394	0.671431	243.076	1.05989	-66.2209	0.723088
281	USV	TRUE	0.941911	377.201	377.218	0.0168	94.5477	93.5894	95.0114	1.422	0.338332	-63.8252	1.01547	-63.7476	0.708877
282	USV	TRUE	0.879828	377.37	377.396	0.026	70.5875	70.35	71.0861	0.736042	0.211495	6.07197	1.01037	-60.3556	0.718604
283	USV	TRUE	0.991464	377.574	377.599	0.0252	70.3899	60.198	71.106	10.908	3.07752	337.733	1.15227	-39.2132	0.921322
284	USV	TRUE	0.894379	377.745	377.779	0.034	66.4421	58.0141	67.759	9.7449	3.08651	136.203	1.20056	-47.6263	0.855151
285	USV	TRUE	0.833275	377.936	377.981	0.0448	66.225	64.9611	68.1508	3.18977	0.879609	10.3833	1.04756	-55.9256	0.864938
286	USV	TRUE	0.955222	378.137	378.174	0.0368	70.5298	68.2971	73.7448	5.44769	1.78712	-102.144	1.14723	-49.9759	0.858028
287	USV	TRUE	0.846205	378.331	378.347	0.0152	63.4442	59.1477	65.1884	6.04069	1.77727	308.287	1.12014	-54.8399	0.84904
288	USV	TRUE	0.912088	378.524	378.573	0.0488	67.3545	59.8056	69.4216	9.61592	2.12209	55.374	1.24564	-49.997	0.8749
289	USV	TRUE	0.913518	378.704	378.736	0.032	61.1127	58.9381	61.7955	2.85738	0.870036	-93.5114	1.02043	-47.9477	0.925393
290	USV	TRUE	0.994849	378.904	378.941	0.0376	61.823	58.9167	67.1716	8.25498	2.95188	115.183	1.27177	-52.0813	0.871794
291	USV	TRUE	0.9901	379.148	379.149	0.0016	67.0941	66.818	67.8601	1.04204	0.460853	77.9302	1.90797	-58.8904	0.851124
292	USV	TRUE	0.783885	379.339	379.381	0.042	61.3021	59.0614	65.9794	6.91806	1.92039	48.4216	1.12569	-55.3344	0.853511
293	USV	TRUE	0.884788	379.548	379.561	0.0132	60.0383	58.3778	65.8281	7.45025	2.19234	-574.649	1.00757	-52.5013	0.847932
294	USV	TRUE	0.824378	379.751	379.764	0.0136	58.6187	56.3328	65.3985	9.06572	2.93767	-628.243	1.01004	-56.1775	0.854965
295	USV	TRUE	0.795961	379.956	379.958	0.0028	67.8242	67.5615	67.9449	0.383367	0.153206	108.46	1.01794	-70.7972	0.630759
296	USV	TRUE	0.865674	383.618	383.622	0.004	99.8254	98.0219	100.345	2.32306	0.796496	576.717	1.03819	-71.0893	0.656849
297	USV	TRUE	0.742187	385.174	385.189	0.0148	59.5555	58.1181	71.0424	12.9243	4.65508	-907.464	1.01778	-69.557	0.700772
298	USV	TRUE	0.860722	385.375	385.381	0.0056	71.5493	70.1391	71.7719	1.63282	0.593662	-308.739	1.03662	-67.7288	0.720579
299	USV	TRUE	0.753439	385.588	385.59	0.002	106.082	105.628	107.4	1.77235	0.704376	-884.269	1.12022	-70.9638	0.698472
300	USV	TRUE	0.849828	385.789	385.806	0.0172	97.5236	84.5081	97.9133	13.4052	4.78878	-787.408	1.12539	-72.1853	0.590431
301	USV	TRUE	0.790065	385.994	386.001	0.0068	102.058	101.012	104.416	3.40339	1.50967	-555.323	1.03658	-71.4484	0.645654
302	USV	TRUE	0.642261	386.18	386.188	0.008	72.4385	70.0412	72.8453	2.8041	1.13528	-334.425	1.04918	-72.431	0.570915
303	USV	TRUE	0.649904	386.59	386.593	0.0024	76.0332	75.4989	76.1297	0.630863	0.237269	-250.49	1.03271	-64.7445	0.716676
304	USV	TRUE	0.734437	386.787	386.79	0.0032	77.1211	76.5496	77.2028	0.653129	0.223515	-170.086	1.03849	-61.1142	0.731649
305	USV	TRUE	0.69554	386.974	386.984	0.0108	70.4518	70.2765	74.4863	4.20986	1.65448	-361.584	1.15533	-65.0652	0.655713
306	USV	TRUE	0.879869	387.18	387.184	0.0036	88.7181	88.0501	89.0372	0.987116	0.375167	-301.15	1.01917	-68.789	0.713776
307	USV	TRUE	0.701086	387.387	387.39	0.0028	100.205	98.8172	101.593	2.7758	0.964466	-984.288	1.00013	-77.1516	0.599393
308	USV	TRUE	0.847657	387.56	387.568	0.0084	97.7826	89.7045	101.531	11.8262	3.47072	-1356.12	1.00534	-72.2623	0.666122
309	USV	TRUE	0.657085	387.752	387.756	0.004	100.382	97.3757	102.66	5.28441	1.6924	-1270.16	1.00382	-71.4912	0.646842
310	USV	TRUE	0.782685	387.927	387.936	0.0088	110.366	110.232	111.457	1.22462	0.37081	95.1209	1.03812	-68.6333	0.651217
311	USV	TRUE	0.903002	388.098	388.099	0.0016	102.914	101.498	104.865	3.36658	1.33661	2104.11	1.00174	-76.1933	0.646092
312	USV	TRUE	0.95609	390.561	390.582	0.0208	112.807	98.0946	113.372	15.2773	3.87216	483.349	1.25461	-74.3903	0.539806
313	USV	TRUE	0.856419	392.816	392.823	0.0068	101.299	97.7332	108.561	10.8278	3.5559	1555.09	1.00364	-79.4203	0.513065
314	USV	TRUE	0.735188	394.328	394.338	0.0096	99.5589	98.0217	101.302	3.28046	1.14147	270.719	1.07351	-74.9951	0.603423
315	USV	TRUE	0.660007	394.873	394.875	0.0016	94.1333	93.0646	95.5583	2.49377	0.989262	-1558.6	1.00209	-73.6384	0.617402
316	USV	TRUE	0.935284	395.058	395.071	0.0128	103.692	96.5102	104.102	7.59179	3.04908	577.875	1.09647	-73.7947	0.585271
317	USV	TRUE	0.863845	395.257	395.26	0.0028	96.5491	95.5174	97.3135	1.7961	0.614142	623.795	1.00486	-72.3104	0.634719
318	USV	TRUE	0.757167	395.77	395.775	0.0056	110.106	108.061	111.827	3.76575	1.34196	-666.579	1.00192	-74.4804	0.59401
319	USV	TRUE	0.889811	397.004	397.014	0.0096	86.8498	85.6994	87.0576	1.35821	0.404585	-46.8152	1.07187	-65.7104	0.728602
320	USV	TRUE	0.91937	397.204	397.207	0.0024	107.091	106.156	107.692	1.53634	0.557485	-640.141	1.00745	-68.9269	0.742674
321	USV	TRUE	0.768607	430.946	430.949	0.0032	91.735	90.4881	92.3956	1.90743	0.707121	-633.956	1.02852	-69.4647	0.647177
322	USV	TRUE	0.819761	431.143	431.165	0.0224	58.7535	57.999	92.3767	34.3777	15.9049	1587.84	1.39835	-67.9627	0.591663
323	USV	TRUE	0.659198	435.914	435.945	0.0312	62.9907	59.7658	84.4289	24.6631	10.3431	769.775	1.20486	-72.3668	0.592813
324	USV	TRUE	0.758743	436.112	436.118	0.0064	70.1712	68.5012	71.47	2.96877	0.900504	-442.314	1.01157	-68.5411	0.719303
325	USV	TRUE	0.879578	436.218	436.668	0.45	85.4173	60.5277	114.941	54.4136	10.9943	14.073	54.6068	-93.4528	0.188128
326	USV	TRUE	0.748677	436.326	436.33	0.004	69.4963	68.842	69.5332	0.691159	0.316947	-181.451	1.00866	-71.4165	0.632674
327	USV	TRUE	0.89263	436.552	436.554	0.002	106.822	106.724	107.125	0.400784	0.153333	-176.854	1.03234	-66.2894	0.694585
328	USV	TRUE	0.921709	436.996	437.002	0.006	87.479	86.6552	87.5903	0.935162	0.287869	92.8832	1.05367	-67.2545	0.715123
329	USV	TRUE	0.639669	437.197	437.204	0.0072	80.2179	79.8858	80.4703	0.584443	0.181414	-37.8471	1.02039	-75.9434	0.502732
330	USV	TRUE	0.715108	437.61	437.614	0.004	92.8911	84.8532	95.229	10.3758	3.86336	-2790.81	1.05897	-72.8598	0.600137
331	USV	TRUE	0.735361	437.76	437.785	0.0252	86.5587	76.5618	96.5608	19.999	10.3551	805.824	1.03538	-68.5426	0.636602
332	USV	TRUE	0.774744	437.986	437.989	0.0032	101.188	99.5404	102.286	2.74611	0.893602	-808.68	1.01091	-70.5544	0.610087
333	USV	TRUE	0.816232	438.15	438.159	0.0096	104.61	98.3549	111.74	13.3853	5.44245	-1530.57	1.0524	-74.3964	0.637487
334	USV	TRUE	0.903173	438.325	438.341	0.0156	108.83	98.2753	110.158	11.8825	3.71163	-638.834	1.17338	-70.8201	0.652685
335	USV	TRUE	0.781792	438.493	438.495	0.0016	78.8708	75.0055	79.5744	4.56893	1.84905	-2415.84	1.3526	-67.4979	0.695155
336	USV	TRUE	0.78482	438.69	438.711	0.0204	73.5865	73.4072	96.2688	22.8617	10.5706	1234.27	1.07497	-69.3984	0.603089
337	USV	TRUE	0.678596	438.9	438.903	0.0028	112.228	110.692	113.631	2.93908	0.98927	-1007.26	1.00409	-74.6836	0.638121
338	USV	TRUE	0.917661	439.101	439.113	0.0112	110.69	109.807	111.406	1.59834	0.5422	15.3764	1.14189	-73.1145	0.649774
339	USV	TRUE	0.77108	440.194	440.204	0.0092	114.4	107.575	114.897	7.32249	2.85969	723.461	1.21607	-80.0758	0.454277
340	USV	TRUE	0.714719	440.625	440.628	0.0032	71.0185	70.165	71.115	0.950006	0.33686	-273.683	1.04883	-72.1173	0.435883
341	USV	TRUE	0.846285	440.835	440.837	0.0016	99.7707	98.2388	100.234	1.99501	0.827256	1246.88	1.0473	-70.1769	0.729609
342	USV	TRUE	0.727877	441.779	441.79	0.0108	81.1486	66.8764	95.6628	28.7864	15.6698	2849.7	1.02128	-67.3656	0.71008
343	USV	TRUE	0.619291	441.982	441.984	0.0024	71.859	71.1242	72.5938	1.46954	0.529095	-612.309	1	-61.5588	0.843058
344	USV	TRUE	0.671083	444.271	444.275	0.0048	71.5062	70.9537	71.9264	0.972736	0.366229	213.052	1.01146	-68.1942	0.700591
345	USV	TRUE	0.898721	444.481	444.482	0.0016	108.483	107.557	109.053	1.49626	0.597287	935.162	1.00886	-78.3688	0.592326
346	USV	TRUE	0.939228	444.695	444.705	0.0096	106.229	97.2719	107.098	9.82662	4.04714	1171.98	1.07681	-70.7243	0.662524
347	USV	TRUE	0.822389	445.35	445.351	0.0016	77.2855	77.0094	77.3835	0.374065	0.153618	-233.791	1.01068	-63.5861	0.770793
348	USV	TRUE	0.909277	446.005	446.013	0.0076	109.495	107.907	111.291	3.3844	1.00484	-423.05	1.00611	-63.4234	0.794324
349	USV	TRUE	0.830601	446.198	446.204	0.006	57.7961	56.2626	62.2298	5.96722	2.0892	-1030.36	1.09148	-64.7514	0.664877
350	USV	TRUE	0.759725	446.394	446.4	0.0064	65.1354	63.0498	65.8701	2.82033	0.848758	-407.842	1.02856	-47.4078	0.84986
351	USV	TRUE	0.846136	446.57	446.59	0.02	63.6474	54.8969	69.6324	14.7355	5.54282	-595.013	1.1437	-58.4049	0.773955
352	USV	TRUE	0.778625	446.787	446.797	0.01	57.2084	55.8279	63.5111	7.68315	2.63709	-796.671	1.00816	-55.6407	0.847847
353	USV	TRUE	0.945475	446.989	447	0.0112	64.0806	56.8044	65.8294	9.02506	2.50108	-614.54	1.09746	-53.7219	0.85727
354	USV	TRUE	0.745017	447.182	447.189	0.0068	59.9727	58.6051	62.1377	3.53257	1.48425	-461.45	1.04225	-56.6572	0.839393
355	USV	TRUE	0.771758	447.362	447.376	0.014	67.9245	63.7521	69.213	5.46089	1.87044	-402.825	1.10255	-53.5817	0.851008
356	USV	TRUE	0.609361	447.554	447.557	0.0036	76.6345	75.7179	77.0984	1.38048	0.527452	-365.024	1.17845	-59.6631	0.775398
357	USV	TRUE	0.634296	448.172	448.18	0.0076	79.6922	75.6013	80.6273	5.026	1.92493	-723.563	1.46936	-68.7072	0.724007
358	USV	TRUE	0.709937	451.442	451.444	0.0028	98.8079	97.3309	100.418	3.08752	1.07387	-1095.62	1.00033	-60.8551	0.847563
359	USV	TRUE	0.79328	451.675	451.678	0.0032	100.782	99.298	106.586	7.28833	2.65946	-2303.89	1.07881	-64.7827	0.807503
360	USV	TRUE	0.86303	451.874	451.898	0.024	102.578	99.6496	106.662	7.01213	2.00938	-32.4465	1.31013	-57.8362	0.875879
361	USV	TRUE	0.662101	453.852	453.857	0.0056	100.974	95.9627	106.494	10.531	3.67889	-1989.28	1.00535	-63.5674	0.79957
362	USV	TRUE	0.746051	454.077	454.083	0.0064	99.1706	97.3597	101.353	3.99299	1.24117	-613.036	1.00776	-57.9989	0.871237
363	USV	TRUE	0.854524	455.044	455.06	0.016	107.582	99.7726	112.909	13.136	4.58534	-730.602	1.07316	-65.5104	0.769029
364	USV	TRUE	0.856327	455.251	455.256	0.0044	110.403	109.312	112.132	2.82033	0.982567	-675.369	1.01407	-64.9521	0.789904
365	USV	TRUE	0.645464	459.801	459.803	0.0016	88.9988	88.7761	89.3996	0.623441	0.249933	389.651	1.00816	-77.7998	0.534272
366	USV	TRUE	0.724913	468.918	468.928	0.0104	96.9291	91.5482	101.16	9.61139	2.86859	-902.06	1.00499	-59.9212	0.84605
367	USV	TRUE	0.966439	469.697	469.699	0.002	100.704	99.9385	102.762	2.8233	1.1058	1423.74	1.03925	-68.2217	0.783625
368	USV	TRUE	0.802398	500.732	500.734	0.002	66.184	66.0103	66.3576	0.347346	0.151643	-197.847	1.00936	-68.3389	0.697896
369	USV	TRUE	0.792223	500.894	500.919	0.0244	73.1722	68.0139	74.6046	6.59067	1.97342	-226.223	1.08823	-51.9889	0.854559
370	USV	TRUE	0.966101	501.102	501.14	0.0388	74.4623	69.0406	91.5056	22.465	5.69623	377.293	1.33472	-55.7031	0.868067
371	USV	TRUE	0.822247	501.318	501.334	0.0156	73.9993	72.2555	108.67	36.4142	13.6292	2080.5	1.18821	-60.9399	0.765055
372	USV	TRUE	0.782407	501.521	501.525	0.0044	77.2909	76.0741	79.5149	3.44085	1.45169	-775.048	1.00584	-57.6327	0.833149
373	USV	TRUE	0.8928	501.751	501.771	0.0196	74.1022	73.0398	106.968	33.928	17.0938	1826.43	1.14756	-63.5103	0.770893
374	USV	TRUE	0.911483	506.034	506.044	0.0096	94.7275	93.065	95.2863	2.22133	0.634809	-119.298	1.10614	-60.1917	0.843426
375	USV	TRUE	0.858893	506.204	506.225	0.0208	59.9762	58.707	60.3176	1.61056	0.463017	-9.19663	1.0348	-57.1044	0.716769
376	USV	TRUE	0.603956	506.401	506.42	0.0192	68.8287	59.2322	71.0465	11.8143	3.19832	-384.206	1.18266	-57.6976	0.775538
377	USV	TRUE	0.989518	506.576	506.608	0.0324	71.4742	67.1843	73.389	6.20473	1.44135	-64.6072	1.11066	-54.0441	0.775355
378	USV	TRUE	0.880268	506.804	506.812	0.0076	94.087	82.5555	96.0241	13.4686	4.17081	-1704.34	1.03039	-62.7991	0.789008
379	USV	TRUE	0.806409	507.004	507.018	0.0132	98.5296	58.8104	107.173	48.3622	20.2712	3582.7	1.4737	-73.2157	0.550594
380	USV	TRUE	0.841331	507.16	507.172	0.0116	64.5937	62.8013	64.9685	2.1672	0.703591	-174.964	1.03293	-51.2451	0.727795
381	USV	TRUE	0.841256	507.336	507.35	0.0132	69.4587	68.3838	73.5111	5.12736	1.56967	-273.49	1.24324	-39.6638	0.850488
382	USV	TRUE	0.924221	507.51	507.552	0.042	73.0324	62.5118	73.6562	11.1444	5.01541	-248.246	1.02307	-50.3211	0.846735
383	USV	TRUE	0.98853	507.734	507.742	0.0084	60.3207	57.9028	62.6662	4.76342	1.87047	-634.446	1.04315	-54.1426	0.870655
384	USV	TRUE	0.833876	507.92	507.949	0.0284	71.3662	59.1812	73.1962	14.015	4.25775	-458.598	1.27896	-50.0445	0.849577
385	USV	TRUE	0.824764	508.139	508.144	0.0048	96.5471	86.7299	96.944	10.2141	3.71797	-2219.37	1.04527	-64.3612	0.699997
386	USV	TRUE	0.765559	508.331	508.335	0.004	100.493	98.2071	102.397	4.19011	1.39288	-1044.07	1.00028	-66.6551	0.708484
387	USV	TRUE	0.784525	508.496	508.498	0.0016	42.7354	37.1066	62.4361	25.3295	10.1961	12313	1.57091	-66.0064	0.686243
388	USV	TRUE	0.950684	508.718	508.729	0.0112	66.1541	59.6888	66.5252	6.83638	2.2947	627.35	1.05021	-68.8395	0.704144
389	USV	TRUE	0.630633	509.297	509.316	0.0188	85.2288	69.2777	96.4671	27.1894	10.6844	1018.98	2.07843	-69.1977	0.632786
390	USV	TRUE	0.685394	509.519	509.521	0.0016	95.9505	95.149	96.3959	1.24688	0.499865	-779.302	1.01315	-64.7158	0.697574
391	USV	TRUE	0.745553	509.724	509.736	0.0124	96.4592	70.5167	97.8287	27.312	10.6468	2222.53	1.16263	-67.6924	0.716771
392	USV	TRUE	0.781242	509.901	509.93	0.0296	75.119	73.263	94.7337	21.4707	7.72236	680.594	1.13909	-58.8675	0.783519
393	USV	TRUE	0.978751	510.089	510.091	0.0024	75.4269	75.3601	75.6422	0.282033	0.100127	-83.4966	1.01988	-56.1207	0.859373
394	USV	TRUE	0.721324	510.314	510.316	0.0016	102.016	100.529	104.394	3.86534	1.54204	-2415.84	1.0031	-71.582	0.695232
395	USV	TRUE	0.699744	510.508	510.517	0.0092	75.2375	74.28	111.139	36.8592	10.8949	3881.82	1.07189	-68.6792	0.611334
396	USV	TRUE	0.671117	510.717	510.731	0.014	112.461	111.16	113.966	2.80644	0.877753	58.2225	1.19499	-78.0759	0.587681
397	USV	TRUE	0.831923	511.331	511.337	0.0052	111.312	110.34	112.834	2.49377	0.795702	-471.985	1.00757	-67.7225	0.593508
398	USV	TRUE	0.72219	512.126	512.138	0.0128	110.088	101.305	112.04	10.7349	4.06594	-844.296	1.00342	-65.0049	0.772556
399	USV	TRUE	0.87341	513.104	513.114	0.01	102.79	101.306	105.081	3.77552	1.23721	-27.1787	1.47369	-73.6729	0.648844
400	USV	TRUE	0.717721	514.831	514.844	0.0132	106.574	93.1009	110.067	16.9665	6.85097	-1421.69	1.01454	-65.7049	0.722908
401	USV	TRUE	0.756445	515.041	515.046	0.0056	92.6134	86.1564	95.122	8.96568	3.58253	-1919.43	1.16976	-64.5753	0.78679
402	USV	TRUE	0.968751	515.221	515.253	0.032	74.1836	71.8686	89.2781	17.4095	6.34416	468.764	1.34677	-62.3611	0.789828
403	USV	TRUE	0.703771	515.446	515.452	0.006	96.3164	87.1769	99.6563	12.4794	3.18213	-1607.48	1.03079	-64.3683	0.778303
404	USV	TRUE	0.715653	518	518.002	0.0024	93.8631	92.5939	95.1322	2.5383	0.913891	-1057.62	1	-59.6213	0.832476
405	USV	TRUE	0.868917	518.198	518.203	0.0052	72.4734	71.746	72.8964	1.1504	0.442063	-248.594	1.03911	-60.4431	0.711347
406	USV	TRUE	0.794036	518.404	518.424	0.0192	70.8981	68.795	99.9933	31.1983	12.9808	1895.87	1.36082	-60.2648	0.768683
407	USV	TRUE	0.673331	519.372	519.377	0.0048	108.026	107.396	108.071	0.675395	0.233811	-132.738	1.01468	-57.7465	0.850232
408	USV	TRUE	0.817129	519.561	519.564	0.0028	103.682	101.738	106.295	4.55706	1.64672	-1673.47	1.00384	-62.2898	0.845396
409	USV	TRUE	0.892309	520.108	520.111	0.0028	108.666	107.375	109.69	2.31564	0.844523	-858.822	1.00555	-75.0351	0.602624
410	USV	TRUE	0.74907	520.263	520.273	0.0108	72.7858	70.1913	74.197	4.00575	1.60554	-450.837	1.07422	-68.371	0.694315
411	USV	TRUE	0.924548	520.445	520.67	0.225	75.8175	72.3749	91.5121	19.1372	6.60898	22.8405	1.50039	-59.6824	0.748573
412	USV	TRUE	0.653745	520.656	520.659	0.0036	72.128	70.7723	72.8473	2.07507	0.856148	-533.517	1.02694	-56.7769	0.834256
413	USV	TRUE	0.79847	520.842	520.849	0.0068	72.747	70.1462	74.3523	4.20611	1.42543	-561.202	1.02146	-54.7244	0.843203
414	USV	TRUE	0.687311	521.814	521.822	0.008	106.48	99.7254	112.801	13.0761	6.09377	-1661.85	1.00072	-61.8195	0.836045
415	USV	TRUE	0.803611	522.011	522.014	0.0036	98.7117	96.8265	101.376	4.54964	1.53993	-1266.22	1.0038	-58.9295	0.862424
416	USV	TRUE	0.711983	522.218	522.219	0.0016	99.7955	99.1186	100.116	0.997506	0.403004	-623.441	1.0194	-61.3526	0.835141
417	USV	TRUE	0.695009	522.412	522.419	0.0068	99.7118	95.0107	111.454	16.4436	5.89429	-2529.84	1.0132	-66.5873	0.780945
418	USV	TRUE	0.795347	522.611	522.63	0.0192	100.38	99.0673	101.943	2.87589	0.889952	23.7794	1.14985	-65.3087	0.79681
419	USV	TRUE	0.664509	522.802	522.805	0.0036	74.3529	71.5697	74.6127	3.04299	1.03574	-729.372	1.19305	-69.1667	0.672049
420	USV	TRUE	0.772349	523.021	523.026	0.0052	98.6389	95.1951	103.374	8.17896	2.56479	-1524.19	1.00561	-63.9011	0.807903
421	USV	TRUE	0.799542	523.195	523.216	0.0208	74.909	74.4275	97.401	22.9735	11.4533	1119.42	1.05686	-63.839	0.689303
422	USV	TRUE	0.96417	523.37	523.382	0.012	76.7341	76.0426	77.0109	0.968329	0.24769	-30.2062	1.05564	-62.6165	0.797743
423	USV	TRUE	0.910706	523.534	523.544	0.0104	77.0246	76.4654	78.3903	1.92487	0.653573	-192.763	1.02487	-66.4235	0.722295
424	USV	TRUE	0.804162	523.718	523.733	0.0152	75.7536	74.3063	77.0634	2.75709	0.812575	-173.004	1.02762	-55.0612	0.782558
425	USV	TRUE	0.846395	523.893	523.917	0.024	75.018	71.659	99.6556	27.9967	10.7084	820.162	1.32158	-65.1067	0.645542
426	USV	TRUE	0.902969	524.056	524.068	0.0112	67.4326	53.6707	74.001	20.3303	4.95267	-1433.29	1.06012	-50.4282	0.857234
427	USV	TRUE	0.8935	524.223	524.236	0.0132	67.4232	66.1743	71.4831	5.30876	1.70492	-316.981	1.07918	-50.8913	0.846101
428	USV	TRUE	0.721307	524.408	524.417	0.0084	75.4705	69.058	77.9685	8.9105	3.15567	826.748	1.67413	-59.8991	0.723149
429	USV	TRUE	0.756975	524.612	524.632	0.02	99.6476	63.5777	111.212	47.6346	14.2304	1044.11	1.74326	-66.2737	0.650482
430	USV	TRUE	0.905098	526.747	526.749	0.002	99.5305	97.8071	101.387	3.58033	1.26753	-1681.38	1.00793	-67.8525	0.711615
431	USV	TRUE	0.955592	526.902	526.925	0.0228	73.7951	70.0841	75.2349	5.15081	1.36471	-160.942	1.10536	-54.092	0.863896
432	USV	TRUE	0.79951	527.108	527.132	0.024	75.7072	75.02	92.9243	17.9043	6.80388	734.735	1.1508	-58.037	0.84531
433	USV	TRUE	0.911583	527.305	527.309	0.0036	75.6512	75.1168	75.8664	0.749614	0.246083	-143.94	1.07097	-62.8653	0.793162
434	USV	TRUE	0.700109	531.932	531.943	0.0112	93.9346	88.1901	97.1261	8.93599	2.21961	-635.388	1.05203	-55.4563	0.882886
435	USV	TRUE	0.743625	532.152	532.156	0.004	93.1746	91.4453	94.5551	3.10979	1.05657	-793.471	1.00943	-57.3333	0.868527
436	USV	TRUE	0.759168	532.31	532.336	0.0256	74.1441	73.6659	95.1854	21.5195	9.32405	865.58	1.04232	-58.6489	0.780092
437	USV	TRUE	0.720915	532.517	532.529	0.0124	71.2913	67.8807	112.571	44.69	19.8301	4427.09	1.38063	-62.0609	0.720467
438	USV	TRUE	0.95083	532.877	532.881	0.0044	92.3513	87.052	94.1326	7.08051	2.64014	-1761.15	1.04248	-64.5103	0.802166
439	USV	TRUE	0.736365	533.067	533.069	0.0024	105.391	100.715	107.262	6.54613	2.42796	-2727.56	1.01269	-66.2676	0.796356
440	USV	TRUE	0.875044	533.255	533.256	0.0016	99.9049	99.237	101.107	1.87032	0.749798	-1168.95	1.01167	-59.3858	0.843579
441	USV	TRUE	0.912543	533.621	533.626	0.0052	86.2468	85.9128	86.2913	0.378518	0.133213	-8.71784e-13	1.03263	-65.7029	0.723742
442	USV	TRUE	0.87877	534.13	534.132	0.0016	84.7294	83.8299	85.4508	1.62095	0.642088	-1013.09	1.00178	-66.9169	0.704269
443	USV	TRUE	0.921425	534.294	534.297	0.0028	78.0697	77.4611	78.4111	0.950006	0.340271	-342.822	1.00711	-56.2288	0.839702
444	USV	TRUE	0.905868	534.49	534.496	0.006	78.9552	78.5544	79.5861	1.03165	0.286847	65.3784	1.0631	-53.9239	0.880329
445	USV	TRUE	0.826911	535.216	535.218	0.0016	74.9759	74.6374	77.0956	2.45814	0.997645	-1324.81	1.28621	-53.0821	0.91402
446	USV	TRUE	0.718843	535.6	535.611	0.0112	75.1302	73.3638	76.1396	2.7758	0.994706	-62.5745	1.2345	-54.1357	0.860987
447	USV	TRUE	0.778401	535.815	535.822	0.0072	110.491	108.918	111.961	3.04299	0.907801	-402.835	1.00486	-64.3463	0.726506
448	USV	TRUE	0.964262	535.995	536.008	0.0128	102.827	94.5061	103.412	8.90631	3.7697	715.585	1.05603	-63.8008	0.777026
449	USV	TRUE	0.916202	539.454	539.684	0.23	80.3614	70.1552	92.4793	22.3241	9.61579	-70.185	4.9536	-67.995	0.668732
450	USV	TRUE	0.814013	539.886	539.888	0.0016	110.769	110.145	111.392	1.24688	0.492874	-779.302	1	-67.4023	0.771089
451	USV	TRUE	0.975261	540.066	540.086	0.02	110.304	98.8232	111.296	12.4731	4.81079	579.479	1.13363	-68.5054	0.723149
452	USV	TRUE	0.675043	541.774	541.78	0.006	75.5272	74.2507	75.7721	1.52149	0.540215	-249.617	1.05641	-57.804	0.78329
453	USV	TRUE	0.924296	541.974	541.99	0.016	73.2172	70.0327	74.3676	4.33495	1.30863	-201.589	1.1476	-57.3477	0.871243
454	USV	TRUE	0.826088	542.183	542.187	0.0044	70.4879	69.2707	71.8239	2.55314	0.851196	-589.083	1.00584	-62.5862	0.712076
455	USV	TRUE	0.832847	542.741	542.771	0.0308	72.6573	67.32	82.6788	15.3588	3.88567	230.136	1.27231	-65.6221	0.723679
456	USV	TRUE	0.778668	543.114	543.141	0.0268	72.3803	66.2127	73.5948	7.38204	2.13035	-248.882	1.08773	-53.8425	0.857751
457	USV	TRUE	0.952664	543.301	543.531	0.23	80.9944	71.3532	95.587	24.2338	8.03394	18.0266	2.8209	-62.3563	0.75458
458	USV	TRUE	0.892878	543.692	543.735	0.0428	73.8744	69.3735	97.0785	27.705	10.2905	626.805	1.3649	-57.8862	0.783303
459	USV	TRUE	0.792898	543.879	543.895	0.0156	73.5791	71.2634	75.2045	3.94104	1.18738	-91.3256	1.26165	-59.5606	0.78778
460	USV	TRUE	0.840668	544.091	544.093	0.0024	74.4695	74.4695	74.4695	0	3.55271e-15	-3.78658e-12	1	-61.964	0.763286
461	USV	TRUE	0.783905	544.268	544.291	0.0228	73.8246	67.8648	75.3609	7.49614	1.8898	-202.593	1.15475	-54.3625	0.876654
462	USV	TRUE	0.905086	544.449	544.483	0.034	72.7278	66.3746	74.5536	8.17904	2.02493	-182.978	1.05586	-55.4078	0.785373
463	USV	TRUE	0.889136	544.635	544.644	0.0092	70.8354	70.2565	71.4413	1.18475	0.361625	-41.2157	1.04489	-55.9695	0.784562
464	USV	TRUE	0.794459	544.821	544.844	0.0224	74.7314	72.0595	75.0728	3.0133	0.805189	-39.0029	1.07156	-49.8519	0.85549
465	USV	TRUE	0.908451	545.02	545.053	0.0328	84.1008	72.5659	95.0152	22.4492	11.1965	688.571	1.06287	-63.3603	0.766118
466	USV	TRUE	0.836273	545.259	545.268	0.0096	98.1995	67.2549	99.1715	31.9166	15.607	3371.64	1.00683	-63.0147	0.766369
467	USV	TRUE	0.781573	545.408	545.435	0.0268	76.1874	74.1307	102.746	28.615	12.4635	1072.66	1.39968	-57.2475	0.850531
468	USV	TRUE	0.744526	545.614	545.642	0.028	75.4423	74.1955	102.665	28.4699	12.7479	970.916	1.38966	-62.3735	0.790604
469	USV	TRUE	0.713111	545.807	545.825	0.018	74.899	73.3476	79.6117	6.2641	2.17004	-322.324	1.34557	-50.4285	0.869497
470	USV	TRUE	0.75938	546.008	546.011	0.0028	75.9603	74.5131	77.942	3.42893	1.20512	-1224.62	1.00415	-55.5368	0.861672
471	USV	TRUE	0.850393	546.207	546.239	0.0316	94.8606	75.2031	103.604	28.4004	11.0735	819.423	1.64514	-56.7826	0.857597
472	USV	TRUE	0.944541	546.407	546.416	0.0084	78.5235	75.8917	79.0108	3.119	1.00475	-285.629	1.20299	-52.4397	0.854889
473	USV	TRUE	0.95051	546.611	546.65	0.0384	74.2633	73.7997	88.6609	14.8612	6.80231	390.146	1.05645	-64.8756	0.719946
474	USV	TRUE	0.702754	546.826	546.834	0.0076	75.2216	73.7354	118.271	44.5352	19.917	6197.33	1.07522	-70.7871	0.492957
475	USV	TRUE	0.917043	547.466	547.471	0.0048	113.262	112.579	114.123	1.54376	0.49598	-316.961	1.00445	-69.0589	0.670162
476	USV	TRUE	0.815236	547.657	547.66	0.0028	112.501	111.803	113.733	1.9297	0.697999	-703.315	1.0151	-67.4991	0.764183
477	USV	TRUE	0.831725	547.862	547.867	0.0052	74.0931	73.1839	74.4382	1.2543	0.382415	-184.569	1.06952	-59.7562	0.729835
478	USV	TRUE	0.764419	548.057	548.072	0.0148	76.1161	74.6681	77.5243	2.85624	0.772424	-77.6049	1.1127	-58.5919	0.791994
479	USV	TRUE	0.83392	548.247	548.273	0.0264	76.5308	76.2678	102.669	26.4014	12.422	1033.37	1.02479	-64.7962	0.737041
480	USV	TRUE	0.722831	548.457	548.464	0.0068	96.8237	94.7307	98.4621	3.73143	1.14055	477.33	1.0419	-75.7181	0.544577
481	USV	TRUE	0.672549	548.657	548.66	0.0032	72.6826	72.0889	73.3358	1.24688	0.427647	-389.651	1.00272	-68.0028	0.55911
482	USV	TRUE	0.793384	550.142	550.145	0.0024	112.8	112.332	114.403	2.07072	0.782018	-862.798	1.05532	-74.0963	0.651282
483	USV	TRUE	0.826842	550.344	550.349	0.0056	72.054	71.4082	73.0519	1.6437	0.498629	-279.704	1.00671	-64.4482	0.760356
484	USV	TRUE	0.867743	550.526	550.542	0.016	75.6053	71.4843	76.2195	4.73519	1.69498	-286.761	1.04462	-63.7961	0.780514
485	USV	TRUE	0.885361	550.717	550.722	0.0048	73.8497	72.87	77.8575	4.98753	1.76377	-1062.62	1.1	-63.3727	0.76293
486	USV	TRUE	0.688083	550.908	550.913	0.0044	75.7538	74.8594	76.1509	1.29141	0.420334	-181.136	1.14724	-62.2905	0.731581
487	USV	TRUE	0.819783	551.084	551.086	0.002	79.1858	78.3931	79.3906	0.997506	0.393399	-488.574	1.0672	-59.9211	0.799393
488	USV	TRUE	0.745352	551.266	551.274	0.008	71.3256	70.7883	71.9481	1.15981	0.454007	-134.013	1.03427	-61.9798	0.722452
489	USV	TRUE	0.777448	551.629	551.662	0.0328	87.6555	74.3377	97.7225	23.3848	10.3332	670.013	1.61962	-71.0274	0.592935
490	USV	TRUE	0.880186	551.802	551.815	0.0128	72.4847	71.6015	76.4257	4.82425	1.42554	-281.373	1.14743	-59.5359	0.791079
491	USV	TRUE	0.937472	552.006	552.008	0.002	104.222	100.927	105.611	4.68472	1.92142	-2475.95	1.06448	-75.0376	0.582846
492	USV	TRUE	0.73106	552.187	552.193	0.006	102.871	101.795	106.591	4.79584	2.15741	-796.719	1.00068	-71.8309	0.637358
493	USV	TRUE	0.957427	552.367	552.372	0.0052	105.08	104.649	105.364	0.715191	0.239006	-136.684	1.00387	-64.6658	0.76578
494	USV	TRUE	0.691249	553.613	553.615	0.0024	72.677	72.2094	73.2782	1.06876	0.385797	-445.315	1.00188	-69.9366	0.536176
495	USV	TRUE	0.808761	553.821	553.83	0.0088	109.529	107.881	110.739	2.85744	0.93391	-342.585	1.00722	-69.7162	0.655188
496	USV	TRUE	0.756703	554.66	554.663	0.0028	75.3842	74.8573	75.7776	0.920318	0.319888	-325.151	1.0024	-67.2522	0.565377
497	USV	TRUE	0.663369	558.124	558.127	0.0032	110.844	109.478	111.742	2.26369	0.786627	-712.814	1.0084	-79.6495	0.509173
498	USV	TRUE	0.845227	558.494	558.5	0.0056	76.9037	72.7888	77.2649	4.47611	1.93004	815.506	1.03543	-68.5596	0.708669
499	USV	TRUE	0.895659	559.151	559.165	0.0144	101.498	98.6916	109.353	10.6612	4.12885	635.849	1.06029	-77.8379	0.533223
500	USV	TRUE	0.664545	559.765	559.771	0.0064	87.3003	85.9124	88.0283	2.11588	0.753695	316.447	1.08086	-78.6216	0.497835
501	USV	TRUE	0.737185	561.408	561.412	0.0044	109.453	107.732	109.919	2.18702	0.828403	-509.241	1.00738	-72.4988	0.635293
502	USV	TRUE	0.722887	561.589	561.596	0.0072	73.9039	70.4015	73.9741	3.57257	1.29969	472.3	1.08772	-70.4433	0.659664
503	USV	TRUE	0.759255	564.641	564.643	0.002	76.8056	76.5027	76.9035	0.400784	0.153333	-176.854	1.03234	-69.8795	0.662731
504	USV	TRUE	0.773269	565.78	565.793	0.0124	72.1691	67.7062	72.9261	5.21993	1.45184	-351.611	1.10848	-64.8983	0.662375
505	USV	TRUE	0.748597	566.007	566.013	0.006	85.469	84.9499	85.7585	0.808529	0.239032	-40.0708	1.04353	-68.2571	0.696485
506	USV	TRUE	0.770438	567.198	567.202	0.0044	110.043	109.318	110.897	1.57912	0.571242	348.316	1.0094	-77.9772	0.490218
507	USV	TRUE	0.97284	567.912	568.312	0.4	79.6203	68.8207	110.27	41.449	16.0495	-9.50355	9.30596	-66.0187	0.587772
508	USV	TRUE	0.90956	567.907	567.912	0.0044	76.7773	75.4785	77.2746	1.7961	0.760218	-480.868	1.17652	-57.7322	0.85609
509	USV	TRUE	0.670388	568.866	568.874	0.008	105.625	100.14	107.332	7.19296	2.39829	-914.227	1.02259	-72.4446	0.649995
510	USV	TRUE	0.601612	569.623	569.626	0.0028	112.037	111.732	113.358	1.6254	0.595643	-565.48	1.07581	-78.4033	0.492949
511	USV	TRUE	0.645196	571.585	571.603	0.0172	98.7357	82.3552	105.29	22.9345	7.22724	-1281.62	1.01738	-71.0055	0.65428
512	USV	TRUE	0.691603	571.816	571.832	0.016	65.9551	62.9035	68.5884	5.68488	2.32296	-127.293	1.38267	-62.8301	0.716595
513	USV	TRUE	0.859357	571.984	571.996	0.012	71.0329	68.2005	72.6711	4.47055	1.26866	-224.173	1.24009	-58.1091	0.857312
514	USV	TRUE	0.698405	572.167	572.181	0.0136	72.8264	71.5103	74.0718	2.56146	0.760435	-102.801	1.07816	-54.8129	0.852043
515	USV	TRUE	0.972676	572.356	572.359	0.0032	73.594	73.0002	74.0096	1.00938	0.37002	-335.533	1.00503	-52.5858	0.837638
516	USV	TRUE	0.950082	572.541	572.548	0.0072	73.7939	72.1685	74.165	1.9965	0.510196	-156.969	1.0899	-55.6061	0.839986
517	USV	TRUE	0.841954	572.701	572.712	0.0108	74.3091	72.0595	74.7659	2.70642	0.901427	136.651	1.12175	-60.5675	0.758153
518	USV	TRUE	0.874119	572.881	572.938	0.0568	71.3397	69.934	101.102	31.1685	12.5797	559.043	1.04923	-63.5431	0.646567
519	USV	TRUE	0.951401	573.092	573.099	0.0064	61.1788	60.6975	67.9104	7.21291	2.9858	-1178.35	1.03582	-57.9755	0.792725
520	USV	TRUE	0.849555	573.457	573.494	0.0364	62.0846	58.9006	64.3519	5.45133	1.80177	47.787	1.11858	-54.5945	0.850431
521	USV	TRUE	0.833157	573.648	573.68	0.032	62.7419	53.5165	68.3893	14.8729	3.76275	-388.731	1.08256	-49.3827	0.856608
522	USV	TRUE	0.837385	573.846	573.895	0.0488	64.731	60.4508	65.6048	5.15407	1.02169	-32.7653	1.05066	-48.8855	0.86019
523	USV	TRUE	0.909502	574.066	574.092	0.0252	59.2999	53.6073	64.9269	11.3195	3.14205	-416.629	1.01324	-53.0903	0.848252
524	USV	TRUE	0.839301	574.277	574.304	0.0268	69.0318	58.9974	72.9425	13.9452	3.94992	-263.228	1.70849	-51.8137	0.865169
525	USV	TRUE	0.767158	574.496	574.503	0.0068	68.4	59.9496	69.5529	9.60325	4.16048	-1442.57	1.00333	-51.5894	0.912215
526	USV	TRUE	0.695732	574.727	574.729	0.002	98.0021	97.2094	99.151	1.94157	0.769943	-1019.14	1.0154	-82.9037	0.442644
527	USV	TRUE	0.77452	574.909	574.933	0.0244	97.7243	76.4828	98.5066	22.0238	9.59473	897.081	1.0651	-71.4025	0.640166
528	USV	TRUE	0.684101	575.127	575.159	0.0316	84.5465	67.2591	102.04	34.7808	16.5831	1259.57	2.02827	-71.7105	0.585966
529	USV	TRUE	0.815832	575.315	575.56	0.245	83.0828	78.2718	95.4958	17.224	7.1066	62.3345	1.06213	-78.326	0.419316
530	USV	TRUE	0.835474	575.773	575.775	0.0024	85.9124	85.237	89.987	4.75003	1.78315	-1864.76	1.14766	-72.9332	0.600391
531	USV	TRUE	0.863379	575.932	575.942	0.0096	76.185	74.4953	76.7822	2.28691	0.895475	-248.049	1.0821	-66.5082	0.598088
532	USV	TRUE	0.698914	576.123	576.125	0.0024	76.9167	74.7124	77.4585	2.74611	1.04536	-1141.12	1.07079	-65.3453	0.738957
533	USV	TRUE	0.766326	576.315	576.319	0.004	78.5432	76.0049	79.4115	3.40666	1.16875	-744.048	1.36072	-62.5184	0.787514
534	USV	TRUE	0.685725	576.547	576.55	0.0032	95.7991	93.9882	98.0851	4.0969	1.37667	-1252.45	1.00302	-68.6724	0.656599
535	USV	TRUE	0.861199	576.765	576.767	0.0024	97.1028	94.7648	98.5055	3.74065	1.36074	-1558.6	1.00707	-68.6947	0.715784
536	USV	TRUE	0.921711	576.993	576.995	0.002	94.9671	94.3615	95.5728	1.21126	0.436354	-581.455	1.00442	-62.4526	0.684949
537	USV	TRUE	0.970213	577.247	577.249	0.0016	97.052	96.8115	98.3345	1.52298	0.642088	-935.162	1.09744	-65.5482	0.774143
538	USV	TRUE	0.836021	577.461	577.469	0.0076	95.2486	93.8187	96.5549	2.73618	0.755149	-348.759	1.00572	-65.1713	0.768034
539	USV	TRUE	0.690575	577.699	577.702	0.0028	93.839	91.9539	94.789	2.83517	1.01742	-1019.63	1.02077	-75.0205	0.543323
540	USV	TRUE	0.782341	578.057	578.071	0.014	107.16	70.2273	107.874	37.6467	17.7299	3259.27	1.17601	-65.6219	0.605202
541	USV	TRUE	0.67198	583.04	583.049	0.0088	74.5724	71.1529	114.184	43.0313	21.0902	5897.5	1.06169	-73.9232	0.487543
542	USV	TRUE	0.740416	583.747	583.75	0.0028	98.9844	97.4481	100.654	3.20627	1.07327	-1092.08	1.00514	-64.7682	0.780468
543	USV	TRUE	0.946618	584.868	584.876	0.008	95.4047	93.8683	95.4344	1.56603	0.503888	170.029	1.03509	-63.023	0.774435
544	USV	TRUE	0.761321	586.384	586.614	0.23	99.7697	96.4686	106.552	10.0834	3.84207	-23.2704	1.85015	-68.8931	0.737858
545	USV	TRUE	0.861775	586.812	586.819	0.0068	109.589	109.415	110.647	1.23204	0.389075	-109.587	1.08144	-58.81	0.794397
546	USV	TRUE	0.669089	587.002	587.007	0.0052	97.6616	96.2366	104.655	8.41841	2.53979	-1568.52	1.0146	-62.1935	0.783389
547	USV	TRUE	0.824857	587.169	587.192	0.0232	73.3802	71.4781	104.258	32.7802	9.14215	1226.95	1.19676	-58.393	0.792974
548	USV	TRUE	0.888539	587.361	587.391	0.0296	74.7631	73.5534	99.6563	26.1029	10.674	811.061	1.68908	-62.643	0.792425
549	USV	TRUE	0.903578	587.559	587.564	0.0044	68.0003	67.1247	68.39	1.26528	0.398681	-287.695	1.00003	-57.8181	0.760601
550	USV	TRUE	0.761153	587.749	587.758	0.0092	74.2914	72.1761	74.8109	2.63478	0.824614	-217.962	1.13631	-58.0753	0.794597
551	USV	TRUE	0.744716	587.979	587.982	0.0028	103.785	102.337	104.564	2.22658	0.735493	-731.589	1.02873	-60.0902	0.853509
552	USV	TRUE	0.84483	589.205	589.222	0.0168	108.639	100.622	111.462	10.8403	3.94345	-634.422	1.01748	-68.4531	0.713501
553	USV	TRUE	0.870502	589.444	589.448	0.0044	100.563	98.4625	102.263	3.80002	1.23056	-851.575	1.00209	-67.4021	0.731039
554	USV	TRUE	0.751858	589.625	589.631	0.006	75.388	73.6513	75.6033	1.95197	0.57305	206.231	1.13002	-54.3352	0.838748
555	USV	TRUE	0.748363	589.836	589.839	0.0024	74.8366	74.4358	75.037	0.601176	0.22042	-250.49	1.00609	-57.7651	0.78162
556	USV	TRUE	0.914125	590.053	590.066	0.0124	107.019	96.8178	107.73	10.9121	4.5268	873.898	1.12952	-66.2423	0.761483
557	USV	TRUE	0.755538	591.786	591.789	0.0024	109.005	107.937	109.607	1.66993	0.60905	695.805	1.01283	-74.7407	0.59803
558	USV	TRUE	0.786464	597.395	597.405	0.0104	97.1708	96.4772	98.1463	1.66907	0.576114	-53.3914	1.06669	-73.2748	0.591017
559	USV	TRUE	0.876547	598.469	598.478	0.0096	96.8419	85.4637	97.1448	11.6812	5.25272	1280.67	1.07051	-68.908	0.694918
