# Supplementary material for: Bazedoxifene reverses sexually dimorphic autistic-like abnormalities in biallelic MDGA1-mutant mice
Source: EMBO Mol Med. 2026 Mar 20;18(4):1358–98. doi: 10.1038/s44321-026-00402-y (PMC13084050; doi:10.1038/s44321-026-00402-y)
Supplement: Supplementary file 17 — Source data Fig. 3 [file 44321_2026_402_MOESM17_ESM.zip › Panel C/Batch2/P6/P6_WT_208.xlsx]

## Sheet: Sheet1
ID	Label	Accepted	Score	Begin Time (s)	End Time (s)	Call Length (s)	Principal Frequency (kHz)	Low Freq (kHz)	High Freq (kHz)	Delta Freq (kHz)	Frequency Standard Deviation (kHz)	Slope (kHz/s)	Sinuosity	Mean Power (dB/Hz)	Tonality
1	USV	TRUE	0.604562	7.37429	7.38029	0.006	69.2099	66.0937	69.2396	3.14589	0.977793	470.798	1.09357	-72.9192	0.586646
2	USV	TRUE	0.911002	43.1917	43.2369	0.0452	99.0342	72.301	99.1536	26.8525	10.9205	601.993	1.0045	-61.7944	0.766576
3	USV	TRUE	0.898341	43.3385	43.3509	0.0124	71.2234	70.9264	71.3049	0.378518	0.123183	-6.01578	1.01464	-56.775	0.767497
4	USV	TRUE	0.786133	43.5389	43.5421	0.0032	83.1725	80.033	84.4342	4.4012	1.64984	1450.37	1.09278	-71.2462	0.729819
5	USV	TRUE	0.637784	46.6307	46.6327	0.002	85.3656	85.1919	85.5392	0.347346	0.151643	197.847	1.00936	-76.2152	0.515685
6	USV	TRUE	0.762721	47.3162	47.3186	0.0024	92.4136	90.2761	94.3507	4.07463	1.46763	-1697.76	1.00023	-73.9848	0.599544
7	USV	TRUE	0.892433	47.445	47.4634	0.0184	86.5795	85.1959	99.6464	14.4505	5.98614	-806.406	1.02768	-70.6909	0.649964
8	USV	TRUE	0.654985	47.6162	47.6178	0.0016	62.1948	61.9187	62.2928	0.374065	0.153618	-233.791	1.01068	-68.6642	0.521615
9	USV	TRUE	0.96146	52.9982	53.0078	0.0096	98.9571	95.1439	99.5566	4.41269	1.95359	562.825	1.13303	-68.2695	0.713894
10	USV	TRUE	0.76428	53.1314	53.1362	0.0048	95.7898	92.7463	97.3793	4.63302	1.58828	-969.068	1.00344	-71.5486	0.649363
11	USV	TRUE	0.686175	67.004	67.0056	0.0016	97.7401	97.2146	98.0874	0.872818	0.347517	-545.511	1.00577	-66.1377	0.757287
12	USV	TRUE	0.628936	67.2039	67.2111	0.0072	89.2777	88.4538	89.7527	1.29884	0.40853	-10.0912	1.10443	-68.3212	0.663827
13	USV	TRUE	0.885335	69.7822	69.787	0.0048	101.911	101.221	101.941	0.719926	0.23473	-123.053	1.02421	-69.1622	0.660974
14	USV	TRUE	0.657974	69.943	69.947	0.004	61.7723	60.4883	62.3883	1.90001	0.657945	-487.485	1.01496	-67.3523	0.726093
15	USV	TRUE	0.795514	70.1122	70.1158	0.0036	66.4436	65.0408	67.6088	2.56798	0.891868	-734.77	1.00389	-61.6621	0.775601
16	USV	TRUE	0.757405	70.2905	70.2993	0.0088	93.892	90.567	95.0787	4.5117	1.34586	473.265	1.06983	-73.3158	0.602994
17	USV	TRUE	0.982592	74.6498	74.6902	0.0404	97.3005	96.4989	100.002	3.5034	1.19029	76.2533	1.00448	-65.4525	0.720861
18	USV	TRUE	0.709679	74.7978	74.8074	0.0096	70.2566	69.8907	70.5957	0.704978	0.224145	7.72982	1.01958	-52.0962	0.840363
19	USV	TRUE	0.929016	74.9362	74.9578	0.0216	70.9647	69.1093	71.2913	2.18204	0.578192	-40.024	1.04159	-56.0618	0.879495
20	USV	TRUE	0.797113	75.1034	75.1082	0.0048	69.0282	68.6868	69.2805	0.593754	0.195143	-118.057	1.01773	-64.8494	0.592627
21	USV	TRUE	0.694729	75.2574	75.273	0.0156	70.2223	68.3816	70.9422	2.56056	0.79591	-43.153	1.1151	-52.2558	0.858228
22	USV	TRUE	0.883023	75.4562	75.4678	0.0116	71.1217	68.2406	71.2373	2.99677	1.23076	265.228	1.0504	-72.2094	0.599761
23	USV	TRUE	0.696894	87.6729	87.6801	0.0072	76.4427	58.6293	93.9963	35.367	18.5865	5263.57	1.00284	-66.2159	0.68797
24	USV	TRUE	0.69357	90.8335	90.8371	0.0036	84.8203	83.4176	85.9856	2.56798	0.891868	-734.77	1.00389	-72.1372	0.667174
25	USV	TRUE	0.649927	90.9891	90.9931	0.004	61.3355	58.3444	63.5769	5.23245	1.70922	-1284.84	1.0032	-68.4623	0.729139
26	USV	TRUE	0.857811	91.1682	91.1726	0.0044	101.24	72.2539	106.922	34.6678	9.29188	-3503.74	1.4431	-65.5869	0.654682
27	USV	TRUE	0.969573	102.507	102.517	0.01	67.3785	65.591	67.5257	1.93477	0.587069	111.193	1.07906	-60.768	0.844788
28	USV	TRUE	0.795234	102.81	102.812	0.0016	65.2097	64.5863	65.8331	1.24688	0.492874	-779.302	1	-67.2838	0.69546
29	USV	TRUE	0.816252	102.974	102.977	0.0024	95.5918	94.6566	96.861	2.20431	0.796673	-918.463	1.00367	-65.426	0.719792
30	USV	TRUE	0.727373	103.146	103.148	0.002	98.1826	97.6928	98.9753	1.28251	0.503743	665.428	1.01432	-71.1518	0.699336
31	USV	TRUE	0.835524	103.283	103.289	0.0056	60.7682	60.6346	61.0057	0.371096	0.14276	7.87889e-14	1.02021	-63.2355	0.809496
32	USV	TRUE	0.741407	217.705	217.718	0.0128	72.3619	71.9091	72.9927	1.0836	0.356733	39.8197	1.04735	-56.514	0.880678
33	USV	TRUE	0.936482	217.869	217.885	0.0156	71.2008	70.5943	71.5645	0.970176	0.319426	-68.4559	1.00683	-58.1076	0.844067
34	USV	TRUE	0.741288	217.933	217.937	0.0032	94.8871	94.4344	95.5699	1.13555	0.388562	-352.541	1.00359	-71.4812	0.610582
35	USV	TRUE	0.762875	218.089	218.096	0.0068	70.5128	70.1405	70.8027	0.66214	0.246052	1.71364e-12	1.06308	-62.8959	0.702199
36	USV	TRUE	0.756774	218.305	218.32	0.0152	64.1084	62.8108	97.0331	34.2223	9.22021	1158.2	1.21027	-68.0119	0.644605
37	USV	TRUE	0.854698	218.513	218.518	0.0048	97.5731	96.9942	98.1954	1.20118	0.360034	-244.979	1.00432	-73.9428	0.541091
38	USV	TRUE	0.711881	244.954	244.957	0.0028	96.3962	94.8004	97.4575	2.65705	0.903186	-913.603	1.00873	-60.6705	0.837331
39	USV	TRUE	0.808927	257.47	257.479	0.0092	97.7734	61.4648	100.764	39.2997	16.0446	4634.71	1.30372	-66.9228	0.583425
40	USV	TRUE	0.857664	288.219	288.225	0.006	98.1574	95.7973	99.4934	3.69612	1.21225	-624.642	1.02385	-65.414	0.787546
41	USV	TRUE	0.728726	320.015	320.017	0.002	71.6042	71.386	71.7957	0.40969	0.159561	-62.9803	1.1266	-51.1012	0.923041
42	USV	TRUE	0.850829	320.189	320.207	0.0184	71.5516	70.1415	72.3829	2.24142	0.759206	-123.456	1.02898	-54.9369	0.859057
43	USV	TRUE	0.840251	320.505	320.515	0.0096	73.503	71.8183	74.7202	2.90197	0.945955	-319.699	1.00802	-57.8468	0.859802
44	USV	TRUE	0.937188	320.752	320.762	0.01	71.6293	70.3824	71.993	1.61056	0.5241	-163.853	1.01535	-58.4515	0.853081
45	USV	TRUE	0.921498	404.388	404.392	0.004	105.047	102.405	108.149	5.74457	1.8381	-1381.83	1.00503	-65.2724	0.721916
46	USV	TRUE	0.746436	406.022	406.032	0.01	94.8458	93.7103	95.8498	2.13956	0.705947	102.028	1.09795	-74.2749	0.58767
47	USV	TRUE	0.646037	415.102	415.107	0.0044	104.729	103.289	105.449	2.15978	0.80146	-539.517	1.05218	-72.878	0.594579
48	USV	TRUE	0.610436	425.106	425.111	0.0052	85.2028	83.7308	85.674	1.9432	0.780184	-407.658	1.01277	-75.8318	0.50251
49	USV	TRUE	0.809259	425.302	425.322	0.02	99.2018	92.1962	101.213	9.01699	3.38734	-420.38	1.0074	-64.3449	0.772088
50	USV	TRUE	0.826965	425.923	425.924	0.0016	92.3657	91.7422	92.9891	1.24688	0.492874	-779.302	1	-71.9363	0.686045
51	USV	TRUE	0.638541	426.099	426.107	0.0076	99.3725	97.287	102.705	5.418	1.69852	-713.788	1.03052	-66.4369	0.725722
52	USV	TRUE	0.838322	427.058	427.06	0.002	100.197	100.023	100.37	0.347346	0.151643	-197.847	1.00936	-61.2763	0.844221
53	USV	TRUE	0.634214	429.437	429.442	0.0048	84.8162	84.4707	85.0653	0.594665	0.188287	-50.8831	1.04299	-75.8004	0.522882
54	USV	TRUE	0.628465	430.022	430.024	0.0016	85.7972	85.3964	86.0199	0.623441	0.249933	-389.651	1.00816	-73.315	0.596123
55	USV	TRUE	0.806239	430.186	430.192	0.0064	97.7491	95.2479	100.198	4.95042	1.56857	-776.255	1.00169	-66.4181	0.721146
56	USV	TRUE	0.924507	430.374	430.378	0.0032	94.5712	87.8024	97.2208	9.41842	3.57806	-3143.49	1.10107	-60.1393	0.8598
57	USV	TRUE	0.851649	430.483	430.54	0.0564	70.2952	67.6486	89.7148	22.0663	6.66282	349.764	1.10872	-55.8995	0.77128
58	USV	TRUE	0.836928	430.754	430.756	0.0028	87.5382	84.8069	90.403	5.59613	1.95499	-1995.08	1.00006	-57.6005	0.884041
59	USV	TRUE	0.848329	430.878	430.895	0.0168	72.2336	70.9646	72.5915	1.62691	0.542926	-85.6208	1.01026	-46.2997	0.917226
60	USV	TRUE	0.897779	431.079	431.315	0.2356	72.4201	66.583	99.4445	32.8616	7.79571	22.6966	1.20861	-48.7691	0.863135
61	USV	TRUE	0.802036	431.464	431.479	0.0152	98.9905	96.9256	100.349	3.42313	1.11265	67.88	1.33039	-61.4583	0.803481
62	USV	TRUE	0.747088	432.398	432.403	0.0052	68.4155	67.2465	68.7903	1.54376	0.459892	152.516	1.13651	-64.5719	0.69989
63	USV	TRUE	0.863527	435.839	435.852	0.0132	67.2584	65.2434	67.4996	2.25626	0.776319	-170.545	1.03603	-56.7119	0.861741
64	USV	TRUE	0.811728	436.043	436.066	0.0228	70.6156	65.6031	71.5656	5.96255	1.52068	-187.913	1.08352	-55.319	0.803775
65	USV	TRUE	0.861751	436.236	436.262	0.026	98.8292	67.1005	99.3858	32.2853	12.8963	1364.21	1.04984	-57.8757	0.779389
66	USV	TRUE	0.917025	436.386	436.405	0.0188	69.5836	68.5553	99.2921	30.7368	15.2347	1669.08	1.00457	-61.1376	0.75916
67	USV	TRUE	0.829831	436.58	436.584	0.0036	102.091	101.594	102.596	1.00196	0.353645	-291.254	1.00307	-56.1821	0.784673
68	USV	TRUE	0.644629	436.735	436.737	0.0024	98.7459	98.3452	100.282	1.93712	0.736305	-807.134	1.06313	-74.4738	0.483564
69	USV	TRUE	0.801063	440.101	440.108	0.0068	62.8772	61.2943	96.5668	35.2725	18.0085	5271.27	1.00143	-71.4707	0.569448
70	USV	TRUE	0.740735	440.273	440.291	0.018	59.7289	58.6083	70.9167	12.3084	5.9882	-690.541	1.00215	-61.7009	0.757875
71	USV	TRUE	0.652628	449.561	449.566	0.0048	81.5227	78.2226	82.6286	4.40601	1.80376	-960.113	1.00554	-76.2953	0.585056
72	USV	TRUE	0.919775	449.769	449.777	0.0084	70.4507	69.8313	70.8313	0.999962	0.348219	-124.48	1.0028	-53.2899	0.834256
73	USV	TRUE	0.828153	449.924	449.934	0.0104	72.6525	71.9993	72.6821	0.682817	0.227292	-61.872	1.0088	-56.3429	0.774216
74	USV	TRUE	0.805888	450.139	450.155	0.0156	74.1613	71.7566	74.7996	3.04299	0.970545	-67.9983	1.14755	-55.043	0.877407
75	USV	TRUE	0.610626	450.379	450.383	0.0044	69.6988	68.3283	71.1537	2.82537	0.963174	-624.103	1.00476	-72.2391	0.652113
76	USV	TRUE	0.694965	453.927	453.933	0.0056	86.1838	85.7533	86.3174	0.564066	0.183712	-69.5142	1.02506	-73.4014	0.501505
77	USV	TRUE	0.708779	454.114	454.116	0.002	94.4574	94.168	94.7736	0.605629	0.218335	-290.727	1.00254	-72.5421	0.58349
78	USV	TRUE	0.72944	457.999	458.004	0.0044	67.9375	67.1889	68.6862	1.49738	0.642787	-319.946	1.0036	-66.4608	0.636065
79	USV	TRUE	0.877701	458.23	458.281	0.0512	80.6008	65.4525	81.2539	15.8014	7.06206	308.281	1.03282	-70.3977	0.5849
80	USV	TRUE	0.966669	458.488	458.496	0.008	84.0795	79.4705	85.6381	6.16762	1.89547	-733.782	1.04362	-66.4021	0.723284
81	USV	TRUE	0.846609	458.66	458.672	0.012	72.5217	71.0893	72.7592	1.66993	0.467834	-57.4376	1.06086	-57.0518	0.880597
82	USV	TRUE	0.732988	459.087	459.097	0.0096	61.7114	60.4879	62.1165	1.62858	0.520211	-117.334	1.05477	-62.3498	0.708597
83	USV	TRUE	0.799226	459.267	459.293	0.026	70.8938	69.2981	71.8513	2.55314	0.781378	-95.8192	1.02483	-49.1127	0.867274
84	USV	TRUE	0.932707	459.456	459.476	0.0196	71.9512	69.9176	73.0199	3.10236	0.978024	-89.2462	1.0929	-47.9834	0.922603
85	USV	TRUE	0.804013	459.647	459.674	0.0272	72.445	67.4204	73.7216	6.30121	1.76123	-190.871	1.07349	-53.2374	0.863491
86	USV	TRUE	0.937598	459.866	459.883	0.0172	92.5715	62.8218	93.5397	30.7179	15.5838	1796.75	1.00322	-62.2475	0.766186
87	USV	TRUE	0.790042	460.046	460.075	0.0284	95.6756	64.7091	96.9273	32.2183	9.92768	1143.61	1.11625	-56.4277	0.799604
88	USV	TRUE	0.934644	460.222	460.241	0.0196	68.0369	64.7694	70.9537	6.18432	1.88834	-175.438	1.20626	-61.1962	0.854043
89	USV	TRUE	0.835903	460.393	460.395	0.002	93.599	93.2694	93.9285	0.659067	0.266714	353.708	1.00734	-59.4011	0.848324
90	USV	TRUE	0.813841	460.562	460.566	0.0044	64.2117	62.2746	65.7481	3.47346	1.07908	-742.322	1.01984	-66.6376	0.793233
91	USV	TRUE	0.802918	460.716	460.733	0.0164	71.4045	67.1815	72.1541	4.97269	1.47255	-261.911	1.06893	-48.8784	0.870857
92	USV	TRUE	0.916443	460.881	460.907	0.026	69.1318	66.9943	70.1634	3.16916	0.883984	-109.879	1.02314	-47.6404	0.870034
93	USV	TRUE	0.963604	461.061	461.074	0.0124	72.3827	71.4105	72.6921	1.28167	0.354931	-27.1788	1.03271	-49.7564	0.922764
94	USV	TRUE	0.745925	461.252	461.277	0.0252	71.5236	65.0433	96.9779	31.9346	13.4455	1061.22	1.59501	-67.8364	0.652809
95	USV	TRUE	0.859121	466.079	466.085	0.006	98.3526	98.0375	98.4166	0.379096	0.138466	0.7562	1.02308	-63.2985	0.761526
96	USV	TRUE	0.849001	468.078	468.085	0.0068	98.0928	96.9795	99.2061	2.22658	0.840307	-345.184	1.00237	-62.7283	0.794044
97	USV	TRUE	0.853357	468.277	468.487	0.21	90.1453	76.9325	104.706	27.773	9.38176	-47.4797	3.33603	-67.1943	0.678158
98	USV	TRUE	0.833336	468.643	468.672	0.0292	87.52	63.9545	95.3459	31.3914	12.3289	1029.08	1.56459	-63.1868	0.706965
99	USV	TRUE	0.854033	470.967	470.972	0.0052	64.5142	63.8388	64.8482	1.00938	0.315227	-71.1199	1.0943	-66.9289	0.736174
100	USV	TRUE	0.723917	471.343	471.351	0.008	68.028	65.8757	68.4734	2.59767	0.755731	-170.319	1.20751	-64.8049	0.80754
101	USV	TRUE	0.888547	472.471	472.483	0.0112	72.3804	71.273	72.7797	1.50665	0.473816	23.9042	1.0713	-58.639	0.851778
102	USV	TRUE	0.80655	472.854	472.865	0.0112	71.2371	69.4929	71.6824	2.18947	0.622009	-85.6172	1.09143	-56.2716	0.862087
103	USV	TRUE	0.739284	473.625	473.63	0.0052	85.4977	83.6126	86.7743	3.16174	1.01735	-604.356	1.00724	-63.4987	0.77006
104	USV	TRUE	0.765414	473.959	473.972	0.0128	73.0733	71.66	73.5112	1.85123	0.585472	-105.587	1.05884	-51.1911	0.917206
105	USV	TRUE	0.75393	474.338	474.345	0.0068	71.5737	71.1432	71.7073	0.564066	0.180314	-31.5183	1.02443	-53.2722	0.846986
106	USV	TRUE	0.781804	475.281	475.286	0.0044	72.7312	72.1561	73.1677	1.01168	0.344799	-219.103	1.00863	-50.2266	0.917136
107	USV	TRUE	0.947059	475.462	475.484	0.0224	70.5162	67.9269	71.1099	3.18302	0.979532	-147.926	1.00725	-55.7603	0.883648
108	USV	TRUE	0.976973	475.844	475.887	0.0428	71.8124	68.8708	73.1631	4.29232	0.868647	-19.8036	1.04304	-49.0056	0.857294
109	USV	TRUE	0.848983	476.043	476.418	0.375	74.3934	72.3239	95.6843	23.3605	11.5297	36.5215	5.29126	-56.0654	0.813535
110	USV	TRUE	0.889969	476.605	476.61	0.0044	100.663	99.1861	101.073	1.88658	0.681536	-440.874	1.01103	-59.2877	0.839034
111	USV	TRUE	0.784623	477.898	477.924	0.026	67.6771	63.3941	89.584	26.1899	11.1054	1114.93	1.49837	-62.7173	0.784655
112	USV	TRUE	0.948283	478.049	478.093	0.0432	70.1073	69.8612	87.8051	17.9439	7.65332	443.577	1.02504	-57.1252	0.831343
113	USV	TRUE	0.758931	478.256	478.258	0.002	61.1585	60.3792	62.2674	1.88814	0.719699	-956.156	1.00639	-63.7701	0.77044
114	USV	TRUE	0.860308	478.442	478.458	0.0156	70.4204	68.6045	99.7087	31.1043	11.8367	2137.34	1.15632	-58.6457	0.847298
115	USV	TRUE	0.890831	478.837	478.85	0.0132	95.0557	92.9627	95.6939	2.73127	0.801409	6.75854	1.13952	-63.3442	0.786184
116	USV	TRUE	0.619734	479.237	479.239	0.0024	96.1657	94.8298	96.6333	1.80353	0.673966	-751.47	1.04046	-73.2728	0.603471
117	USV	TRUE	0.785048	479.39	479.428	0.0376	94.4604	60.8303	97.9877	37.1574	15.6492	976.485	1.69699	-62.0299	0.717531
118	USV	TRUE	0.917838	479.558	479.594	0.0368	71.3024	60.412	99.24	38.8279	12.9811	448.292	1.82443	-57.8728	0.773164
119	USV	TRUE	0.911585	479.774	479.816	0.0424	68.8148	66.9251	102.456	35.5305	9.70882	381.21	1.37933	-57.3889	0.775105
120	USV	TRUE	0.969333	479.969	479.978	0.0088	72.4191	70.8879	73.4484	2.56056	0.935583	-332.342	1.033	-55.4413	0.855701
121	USV	TRUE	0.847716	480.119	480.122	0.0028	106.889	104.202	107.074	2.87228	1.02245	-804.041	1.28184	-63.7837	0.811693
122	USV	TRUE	0.948298	480.276	480.281	0.0052	72.3113	71.9732	72.3357	0.362526	0.146844	-75.7201	1.00394	-52.2879	0.917865
123	USV	TRUE	0.952381	480.438	480.442	0.0044	71.4566	71.1749	71.4849	0.310003	0.0867307	-39.4606	1.00955	-59.1914	0.832415
124	USV	TRUE	0.768962	480.624	480.627	0.0036	69.1196	67.7688	70.8786	3.10979	0.985687	-808.989	1.00999	-65.0475	0.693607
125	USV	TRUE	0.80916	480.784	480.792	0.008	70.7192	69.3756	70.9422	1.56654	0.465974	126.708	1.07831	-61.1958	0.692853
126	USV	TRUE	0.773658	483.476	483.479	0.0028	63.5311	62.4995	63.8948	1.39532	0.473871	-459.452	1.03905	-68.327	0.742684
127	USV	TRUE	0.969741	483.663	483.683	0.0204	70.8872	63.5766	72.3716	8.79498	2.46275	-302.653	1.25351	-57.8426	0.797971
128	USV	TRUE	0.807126	483.875	483.894	0.0188	72.7318	70.8994	73.0872	2.18782	0.596759	70.3032	1.0303	-54.8979	0.841443
129	USV	TRUE	0.957819	484.038	484.097	0.0584	74.3823	71.1735	91.3508	20.1773	7.16023	313.401	1.1992	-54.9416	0.84454
130	USV	TRUE	0.685351	484.249	484.256	0.0072	67.044	65.3799	67.3535	1.97359	0.599069	-87.7261	1.21807	-61.3547	0.707048
131	USV	TRUE	0.952611	485.448	485.514	0.0664	65.8558	62.7505	66.2788	3.52829	1.06862	39.2045	1.01167	-61.5485	0.785784
132	USV	TRUE	0.758674	485.699	485.723	0.024	73.5367	71.8333	98.1325	26.2991	3.97776	338.734	1.28862	-49.2618	0.877971
133	USV	TRUE	0.96835	485.947	485.974	0.0268	72.7887	69.9239	73.954	4.0301	1.19104	-78.2739	1.07913	-55.3598	0.879664
134	USV	TRUE	0.783724	486.852	486.877	0.0248	93.1999	93.068	103.237	10.1687	5.46257	411.958	1.00155	-75.2069	0.533805
135	USV	TRUE	0.887508	487.052	487.093	0.0412	72.2319	69.8629	96.4063	26.5435	8.50902	630.897	1.10807	-63.1056	0.724091
136	USV	TRUE	0.678911	487.487	487.497	0.0108	74.2761	69.5053	74.4007	4.89536	2.30761	-460.971	1.01888	-63.2074	0.715544
137	USV	TRUE	0.828786	488.419	488.437	0.018	74.2025	70.1424	74.5513	4.40894	1.23966	-76.8397	1.18388	-64.7465	0.777529
138	USV	TRUE	0.910896	490.913	490.935	0.0216	71.5918	67.7485	72.5121	4.76363	1.42277	-205.377	1.04268	-54.5969	0.85679
139	USV	TRUE	0.980507	491.114	491.175	0.0608	72.7318	70.8815	93.8325	22.951	5.68025	342.848	1.06668	-54.872	0.793123
140	USV	TRUE	0.843939	491.325	491.363	0.0384	70.9414	67.4605	73.5513	6.09079	1.75555	-102.055	1.04299	-56.5322	0.779383
141	USV	TRUE	0.982804	491.533	491.573	0.04	74.7637	70.9351	75.2904	4.35528	1.73732	-99.9713	1.00565	-55.1028	0.840299
142	USV	TRUE	0.928751	491.717	491.78	0.0636	71.4849	69.8966	97.2159	27.3193	7.07372	285.851	1.23737	-49.5467	0.859638
143	USV	TRUE	0.759315	491.902	491.992	0.09	74.2236	72.2987	95.8147	23.516	6.71672	256.942	1.03912	-47.6018	0.872008
144	USV	TRUE	0.966814	492.376	492.378	0.0016	63.7632	61.9374	65.0546	3.11721	1.2385	-1948.25	1.00228	-57.6833	0.858048
145	USV	TRUE	0.785109	492.508	492.545	0.0376	70.5498	69.0802	72.2053	3.12503	0.94855	-68.2614	1.023	-43.5033	0.885176
146	USV	TRUE	0.902852	492.711	492.728	0.0168	70.8355	64.6268	71.0841	6.45735	1.79607	-396.521	1.02663	-42.5261	0.921137
147	USV	TRUE	0.961182	492.893	492.93	0.0364	64.6368	59.9216	66.5196	6.59798	2.18567	-197.966	1.03009	-35.9123	0.921878
148	USV	TRUE	0.833946	493.09	493.123	0.0332	64.2825	57.7058	64.3468	6.641	3.58511	-200.739	1.00038	-50.6309	0.831323
149	USV	TRUE	0.762961	493.298	493.311	0.0124	73.315	71.0068	74.7559	3.74912	1.27376	-329.37	1.02571	-52.625	0.853568
150	USV	TRUE	0.802679	493.686	493.698	0.0116	76.6366	76.2851	77.2077	0.922572	0.343413	-2.73261	1.02267	-44.1108	0.91462
151	USV	TRUE	0.770852	493.947	493.949	0.0024	98.0575	97.8423	98.1243	0.282033	0.100127	-83.4966	1.01988	-57.921	0.846907
152	USV	TRUE	0.884784	494.097	494.105	0.008	99.4743	95.6742	102.324	6.65004	2.12664	-854.798	1.00445	-63.72	0.796294
153	USV	TRUE	0.830546	494.287	494.289	0.002	98.7194	98.4032	99.3383	0.935162	0.356582	-467.581	1.01392	-60.3829	0.763358
154	USV	TRUE	0.876768	496.816	496.831	0.0152	96.0946	94.0387	97.2673	3.22854	0.86255	-185.044	1.0145	-57.898	0.783246
155	USV	TRUE	0.819266	497.021	497.023	0.002	63.1702	62.6803	63.9628	1.28251	0.503743	-665.428	1.01432	-57.726	0.834804
156	USV	TRUE	0.912599	497.261	497.262	0.0016	95.3728	94.2951	98.4098	4.11471	1.68979	-2571.7	1.0173	-50.2239	0.936919
157	USV	TRUE	0.997822	497.389	497.408	0.0184	91.7029	87.2371	95.4287	8.1916	2.20337	406.093	1.04163	-56.7647	0.870937
158	USV	TRUE	0.843626	497.593	497.596	0.0028	103.607	101.477	107.608	6.13051	2.15563	2164.73	1.00718	-69.0834	0.772818
159	USV	TRUE	0.876105	497.941	497.943	0.0016	98.9989	96.7545	99.6402	2.88564	1.16158	-1402.74	1.50554	-66.2916	0.700843
160	USV	TRUE	0.864579	498.113	498.121	0.008	97.8875	97.4114	99.0146	1.60313	0.562271	228.207	1.02014	-53.3494	0.837075
161	USV	TRUE	0.746897	498.259	498.261	0.002	69.2363	68.7732	69.3966	0.623441	0.243171	311.721	1.01894	-63.1722	0.699572
162	USV	TRUE	0.888776	498.487	498.497	0.0092	97.8606	96.7844	98.3263	1.54193	0.472747	-164.347	1.03014	-64.5243	0.78315
163	USV	TRUE	0.673262	498.676	498.68	0.0044	99.1086	98.5366	101.08	2.54303	1.1031	-578.804	1.0001	-74.7841	0.578971
164	USV	TRUE	0.809506	498.863	498.864	0.0016	96.289	95.9951	97.1173	1.12219	0.460853	701.372	1.03705	-69.5771	0.703392
165	USV	TRUE	0.826506	498.998	499.062	0.0636	85.2088	50.6142	96.2805	45.6664	14.2415	522.506	1.86992	-73.5323	0.450607
166	USV	TRUE	0.907079	499.193	499.228	0.0356	69.7464	68.5493	91.1964	22.647	10.8567	641.26	1.12049	-64.2272	0.719586
167	USV	TRUE	0.788217	499.389	499.393	0.0036	101.089	100.191	102.106	1.91486	0.662469	-546.298	1.00197	-67.8706	0.706333
168	USV	TRUE	0.882782	499.569	499.57	0.0016	97.1166	96.8405	97.2146	0.374065	0.153618	-233.791	1.01068	-69.7349	0.623456
169	USV	TRUE	0.720071	501.54	501.555	0.0148	71.6056	70.8357	72.3192	1.48348	0.499265	-37.6818	1.07967	-70.9933	0.629437
170	USV	TRUE	0.626909	501.721	501.761	0.04	43.6266	32.7906	58.1291	25.3384	5.58174	-49.372	6.61612	-97.4343	0.156227
171	USV	TRUE	0.876005	506.552	506.558	0.0064	63.0026	62.3018	63.4237	1.12198	0.354461	-90.1532	1.0747	-71.9348	0.646696
172	USV	TRUE	0.708693	506.731	506.741	0.0104	62.3192	57.4883	62.6039	5.11558	2.29959	-476.01	1.05252	-73.3721	0.4848
173	USV	TRUE	0.616559	506.96	506.974	0.0136	83.7505	82.5139	92.1696	9.65568	4.37622	-729.482	1.00218	-72.4927	0.580282
174	USV	TRUE	0.767034	511.594	511.603	0.0088	61.8072	60.6717	61.9408	1.26915	0.33716	-74.5859	1.04955	-70.9277	0.654721
175	USV	TRUE	0.665039	511.805	511.823	0.0172	81.6618	79.6701	89.155	9.48488	3.62577	-509.238	1.0105	-76.0169	0.520508
176	USV	TRUE	0.800023	511.998	512.002	0.0044	61.2115	61.0333	61.4638	0.430471	0.14117	-13.6242	1.0313	-76.2033	0.460995
177	USV	TRUE	0.796195	512.492	512.509	0.0164	69.1019	66.2349	69.1178	2.88293	1.36832	-181.276	1.0025	-71.2929	0.547136
178	USV	TRUE	0.755925	512.655	512.715	0.0604	72.2526	61.7394	72.7068	10.9674	4.68407	-181.653	1.00007	-65.9533	0.571075
179	USV	TRUE	0.912268	512.946	512.955	0.0092	71.9441	70.7995	72.0289	1.2294	0.372146	-83.2057	1.03941	-61.0979	0.832739
180	USV	TRUE	0.695119	515.93	515.941	0.0116	100.901	92.6995	104.448	11.7489	4.02554	-1066.09	1.02434	-70.2346	0.657164
181	USV	TRUE	0.796903	516.182	516.192	0.01	64.0596	62.8495	64.9332	2.08374	0.75095	-136.712	1.08497	-68.6787	0.631847
182	USV	TRUE	0.771131	516.359	516.391	0.032	71.1573	66.5642	95.2503	28.686	11.9129	884.358	1.3915	-69.6962	0.60011
183	USV	TRUE	0.80742	516.631	516.633	0.0016	95.7463	94.6152	95.9868	1.37157	0.580791	-857.232	1.07696	-69.7751	0.660175
184	USV	TRUE	0.759513	516.887	516.894	0.0068	87.7299	84.5762	92.6402	8.06403	3.59292	-1187.11	1.00022	-72.7583	0.527821
185	USV	TRUE	0.653522	523.42	523.421	0.0016	85.119	84.745	85.4931	0.74813	0.295724	-467.581	1	-74.5423	0.580425
186	USV	TRUE	0.697132	532.194	532.196	0.002	94.8194	94.3296	95.6121	1.28251	0.503743	-665.428	1.01432	-70.7222	0.715212
187	USV	TRUE	0.856342	532.358	532.381	0.0236	89.672	60.9889	90.544	29.5552	14.2663	1333.11	1.07097	-70.5814	0.579424
188	USV	TRUE	0.948772	532.569	532.584	0.0148	63.8087	61.3446	65.1741	3.82956	1.28859	-212.485	1.0696	-69.6173	0.585163
189	USV	TRUE	0.711039	532.807	532.819	0.012	63.4679	60.658	70.2346	9.57663	4.07595	-715.373	1.09457	-81.3879	0.489419
190	USV	TRUE	0.900812	532.88	532.883	0.0028	101.432	100.994	101.603	0.608598	0.216448	-213.822	1.00844	-63.4751	0.764107
191	USV	TRUE	0.709672	547.157	547.165	0.0076	100.164	95.5353	101.288	5.75242	2.54975	-760.244	1.00072	-75.9529	0.582314
192	USV	TRUE	0.855624	547.4	547.402	0.002	69.3148	69.1411	69.4885	0.347346	0.151643	-197.847	1.00936	-62.6847	0.776003
193	USV	TRUE	0.897538	547.634	547.636	0.002	68.81	68.427	69.7986	1.37157	0.554485	-707.415	1.0753	-65.5526	0.779647
194	USV	TRUE	0.736266	551.954	551.955	0.0016	77.5001	77.2329	77.5891	0.356252	0.166622	2.54316e-11	1.17855	-69.8291	0.470668
195	USV	TRUE	0.945422	556.395	556.41	0.0148	69.4081	67.9683	70.5426	2.57427	0.875792	-188.252	1.00738	-63.6188	0.787038
196	USV	TRUE	0.921374	556.635	556.642	0.0072	69.7003	68.4164	71.3035	2.88713	0.958311	-403.805	1.01025	-62.7924	0.780471
197	USV	TRUE	0.826125	556.886	556.89	0.0048	75.1341	74.8966	75.2677	0.371096	0.136479	-48.6299	1.02282	-55.5816	0.771053
198	USV	TRUE	0.898925	557.218	557.226	0.008	101.001	99.2269	103.24	4.0134	1.3457	-545.779	1.01399	-69.7345	0.541044
199	USV	TRUE	0.88124	559.451	559.457	0.0068	70.7374	70.0488	71.2353	1.18642	0.362777	-161.528	1.00859	-61.0053	0.692324
200	USV	TRUE	0.857169	559.845	559.848	0.0028	65.7165	65.3936	65.787	0.393362	0.136623	-111.329	1.02237	-56.7143	0.858931
201	USV	TRUE	0.986461	559.96	560.03	0.07	70.6351	63.4863	74.7585	11.2722	3.99645	-124.302	1.32622	-56.4861	0.695438
202	USV	TRUE	0.825287	560.449	560.453	0.0032	102.912	100.812	105.347	4.53479	1.54918	-1413.26	1.0014	-58.8805	0.847086
203	USV	TRUE	0.980005	560.627	560.669	0.0424	78.9089	75.4757	99.8289	24.3532	9.01984	595.824	1.25931	-55.2198	0.866994
204	USV	TRUE	0.861192	567.455	567.501	0.046	84.2464	62.3227	86.315	23.9923	11.7756	577.614	1.09477	-62.7116	0.709487
205	USV	TRUE	0.989023	567.751	567.756	0.0052	60.8345	60.1077	62.0583	1.95058	0.772682	-406.273	1.00574	-55.0043	0.845477
206	USV	TRUE	0.915848	567.974	567.978	0.0036	62.1034	60.8453	62.4792	1.63386	0.643541	-471.35	1.0141	-55.9067	0.837854
207	USV	TRUE	0.719351	568.234	568.245	0.0116	96.6557	87.5369	101.856	14.3189	5.66702	-1319.19	1.00977	-67.0404	0.757826
208	USV	TRUE	0.714723	581.55	581.554	0.0036	84.7438	80.287	85.089	4.80198	1.57509	-923.242	1.36609	-58.462	0.865489
209	USV	TRUE	0.833878	581.979	581.989	0.01	84.7321	80.9395	86.7806	5.84105	1.69124	-544.135	1.01665	-59.4823	0.773973
210	USV	TRUE	0.836815	582.249	582.269	0.02	87.1799	83.5209	88.2784	4.75745	1.22522	-111.703	1.13928	-56.8527	0.873237
211	USV	TRUE	0.768363	582.521	582.523	0.0016	83.6224	83.3998	84.0232	0.623441	0.249933	-389.651	1.00816	-62.7479	0.82873
212	USV	TRUE	0.832545	584.62	584.629	0.0088	86.7422	84.2485	87.7071	3.45862	1.04772	-372.123	1.02891	-63.4024	0.798975
213	USV	TRUE	0.83742	584.703	584.712	0.0088	69.6422	69.3231	69.6942	0.371096	0.14559	-37.0913	1.01361	-55.3913	0.869122
214	USV	TRUE	0.81549	584.883	584.913	0.0304	72.8603	68.8821	74.2111	5.32894	1.65759	-177.052	1.0142	-47.4097	0.876885
215	USV	TRUE	0.964291	585.094	585.12	0.026	71.3524	70.3551	72.3058	1.95074	0.702021	-83.981	1.00674	-54.5444	0.852143
216	USV	TRUE	0.905045	585.376	585.41	0.0344	69.7637	65.0018	95.3204	30.3186	10.088	666.058	1.62164	-64.5413	0.702078
217	USV	TRUE	0.890166	585.669	585.688	0.0188	93.9294	91.6264	95.3777	3.75139	1.74385	173.979	1.03157	-63.7	0.753124
218	USV	TRUE	0.809737	593.605	593.607	0.0024	64.2356	64.102	64.5028	0.400784	0.146947	166.993	1.00302	-60.0674	0.847598
219	USV	TRUE	0.77233	593.753	593.791	0.0376	70.5837	69.6359	94.3368	24.701	9.4193	686.193	1.48531	-62.7256	0.710484
220	USV	TRUE	0.857575	593.946	593.955	0.0092	73.3095	72.8909	73.5727	0.681833	0.277265	-71.9866	1.01362	-56.6046	0.764122
221	USV	TRUE	0.816007	594.27	594.288	0.0184	73.3541	69.8658	74.0072	4.14143	1.03971	-91.7377	1.10684	-51.5231	0.860393
222	USV	TRUE	0.690044	595.928	595.937	0.0092	72.2406	71.9566	72.3444	0.387793	0.154256	-9.06866	1.01147	-53.3802	0.838533
223	USV	TRUE	0.957593	596.114	596.152	0.0384	72.3814	70.175	73.6558	3.48088	0.932333	-76.1597	1.01116	-51.4205	0.873862
224	USV	TRUE	0.913993	596.631	596.652	0.0208	71.0963	69.7398	71.1442	1.40445	0.66075	-68.2713	1.00006	-61.2295	0.764098
225	USV	TRUE	0.986601	596.902	596.909	0.0064	69.8666	68.2958	70.4833	2.18746	0.841373	-341.978	1.00397	-43.0247	0.911782
226	USV	TRUE	0.821606	597.089	597.146	0.0572	61.2267	57.3016	72.448	15.1463	5.96145	-251.296	1.05648	-56.9047	0.854713
227	USV	TRUE	0.881217	598.683	598.708	0.0244	65.5759	61.3199	93.3966	32.0767	11.9178	1256.96	1.88222	-61.5653	0.779477
228	USV	TRUE	0.720538	598.855	598.859	0.0044	73.2113	72.9132	73.2335	0.320274	0.0948625	-48.1834	1.00733	-42.5971	0.925248
229	USV	TRUE	0.911721	599.05	599.068	0.0184	74.3378	73.1206	74.7089	1.58829	0.453035	-47.2023	1.0394	-46.5243	0.876823
230	USV	TRUE	0.846452	599.275	599.29	0.0152	77.3028	75.336	79.4035	4.06757	1.16664	-99.0105	1.24855	-47.5737	0.922471
