# Supplementary material for: Bazedoxifene reverses sexually dimorphic autistic-like abnormalities in biallelic MDGA1-mutant mice
Source: EMBO Mol Med. 2026 Mar 20;18(4):1358–98. doi: 10.1038/s44321-026-00402-y (PMC13084050; doi:10.1038/s44321-026-00402-y)
Supplement: Supplementary file 17 — Source data Fig. 3 [file 44321_2026_402_MOESM17_ESM.zip › Panel C/Batch2/P6/P6_WT_440.xlsx]

## Sheet: Sheet1
ID	Label	Accepted	Score	Begin Time (s)	End Time (s)	Call Length (s)	Principal Frequency (kHz)	Low Freq (kHz)	High Freq (kHz)	Delta Freq (kHz)	Frequency Standard Deviation (kHz)	Slope (kHz/s)	Sinuosity	Mean Power (dB/Hz)	Tonality
1	USV	TRUE	0.657659	14.6626	14.6726	0.01	92.7942	91.5453	93.1523	1.60698	0.483243	36.0204	1.0702	-72.0226	0.595175
2	USV	TRUE	0.975631	14.817	14.8382	0.0212	64.6516	62.9002	65.2595	2.35926	0.669685	-70.4715	1.02017	-54.1676	0.848394
3	USV	TRUE	0.785477	14.9982	15.0342	0.036	64.1334	58.157	85.0518	26.8949	6.3186	529.753	1.44993	-52.0349	0.869943
4	USV	TRUE	0.702912	15.1629	15.1909	0.028	63.8099	62.7556	64.538	1.78245	0.629282	39.5936	1.06519	-54.6819	0.866234
5	USV	TRUE	0.983327	15.3109	15.3729	0.062	56.8525	51.3469	85.6781	34.3313	6.06345	132.925	1.58719	-45.3416	0.872978
6	USV	TRUE	0.998424	15.5153	15.5641	0.0488	80.8801	56.2302	89.9184	33.6882	15.5693	656.218	1.35963	-46.7424	0.921315
7	USV	TRUE	0.92365	15.6761	15.7221	0.046	55.2977	52.8516	56.9206	4.06905	1.02173	-19.7708	1.02497	-34.9611	0.920745
8	USV	TRUE	0.880799	15.8489	15.8521	0.0032	54.104	53.3099	54.6681	1.35821	0.469454	-426.76	1.00316	-52.5264	0.836979
9	USV	TRUE	0.895696	16.0289	16.0705	0.0416	102.415	53.245	103.595	50.35	21.7277	1433.64	1.11143	-66.1282	0.647625
10	USV	TRUE	0.887434	16.1904	16.2028	0.0124	54.4177	53.6756	54.895	1.2195	0.377168	-37.4433	1.04438	-63.7602	0.630502
11	USV	TRUE	0.917956	16.3544	16.3668	0.0124	56.6186	55.7461	56.993	1.24688	0.328451	8.83098	1.03226	-65.1965	0.576693
12	USV	TRUE	0.71293	18.0488	18.052	0.0032	87.5659	85.3096	88.2932	2.98361	1.07643	-937.018	1.07179	-60.9399	0.855962
13	USV	TRUE	0.791853	18.2507	18.2539	0.0032	89.1324	88.9139	89.2893	0.375462	0.157263	-11.7188	1.07119	-60.0462	0.830968
14	USV	TRUE	0.992479	18.6191	18.7941	0.175	95.594	91.9189	100.729	8.81035	3.34236	27.3245	3.73557	-60.9129	0.782486
15	USV	TRUE	0.936606	20.7137	20.7353	0.0216	80.1961	78.6375	84.4711	5.83363	1.15966	94.7005	1.12675	-56.3295	0.871804
16	USV	TRUE	0.749002	21.0057	21.0381	0.0324	84.4289	80.4581	100.978	20.5195	7.17887	-678.908	1.02234	-61.997	0.780801
17	USV	TRUE	0.983067	21.1897	21.1937	0.004	100.73	96.5437	102.184	5.64066	1.84454	-1339.66	1.02642	-61.8536	0.844185
18	USV	TRUE	0.62987	23.0699	23.0715	0.0016	88.0178	87.617	88.2404	0.623441	0.249933	-389.651	1.00816	-73.7929	0.581087
19	USV	TRUE	0.809179	23.2919	23.2951	0.0032	84.4273	82.5683	85.9761	3.40782	1.3313	-1059.25	1.00417	-69.4275	0.761598
20	USV	TRUE	0.920862	23.4525	23.6375	0.185	91.1136	84.9562	96.5172	11.5609	4.4043	-42.0383	1.28066	-63.9792	0.711006
21	USV	TRUE	0.871164	23.4451	23.4587	0.0136	96.2656	92.8886	97.3344	4.44573	1.29714	-142.768	1.23861	-58.5333	0.858854
22	USV	TRUE	0.782666	25.245	25.255	0.01	81.9775	78.4694	83.0858	4.61644	1.74104	-527.13	1.04487	-67.6985	0.727194
23	USV	TRUE	0.671515	25.4306	25.4342	0.0036	85.3638	82.6993	89.097	6.3977	2.12212	-1744.38	1.00385	-63.5143	0.835685
24	USV	TRUE	0.777629	25.6378	25.6554	0.0176	93.044	82.2229	97.3745	15.1516	4.6975	-845.774	1.26021	-64.7631	0.79406
25	USV	TRUE	0.815827	25.8134	25.8226	0.0092	100.659	96.4359	101.253	4.81683	1.60831	117.912	1.80676	-58.8849	0.869729
26	USV	TRUE	0.887088	25.981	25.9878	0.0068	96.8517	95.1186	97.2265	2.10783	0.774699	-322.383	1.07974	-59.1641	0.853382
27	USV	TRUE	0.619089	27.8028	27.8088	0.006	92.4614	92.0483	92.6646	0.616312	0.20995	-39.631	1.03971	-60.1485	0.853399
28	USV	TRUE	0.844603	27.9764	27.9888	0.0124	93.2451	91.0556	93.9279	2.87228	0.818512	-76.7834	1.1909	-58.2989	0.854708
29	USV	TRUE	0.835655	30.7474	30.9074	0.16	91.3752	82.985	96.0072	13.0222	5.02222	12.9101	4.58262	-61.869	0.823007
30	USV	TRUE	0.827367	31.0514	31.0766	0.0252	66.0299	62.1011	90.6121	28.511	10.9311	1152.08	1.87666	-51.9738	0.873402
31	USV	TRUE	0.89967	31.2323	31.5423	0.31	64.4423	62.7175	100.191	37.4734	16.8062	-100.828	3.00238	-57.3481	0.803182
32	USV	TRUE	0.859373	31.8389	31.8517	0.0128	97.5779	95.8682	101.033	5.16462	1.6062	-352.93	1.14061	-59.8611	0.838257
33	USV	TRUE	0.725411	36.3622	36.3662	0.004	92.1298	90.2446	93.7032	3.45862	1.16524	-877.136	1.00168	-72.5892	0.656827
34	USV	TRUE	0.70739	36.9482	36.953	0.0048	91.5319	89.914	93.1648	3.2508	1.05703	-677.046	1.00918	-69.8815	0.663447
35	USV	TRUE	0.764619	37.1585	37.1601	0.0016	89.4075	89.0067	89.6301	0.623441	0.249933	-389.651	1.00816	-62.5466	0.83881
36	USV	TRUE	0.896134	37.3321	37.3353	0.0032	99.967	99.5662	100.115	0.549222	0.185548	-91.2278	1.06663	-58.0765	0.838606
37	USV	TRUE	0.724429	52.6222	52.6566	0.0344	69.4749	59.7973	78.0365	18.2392	9.09985	561.688	1.08482	-73.3127	0.488196
38	USV	TRUE	0.890043	52.7782	52.819	0.0408	63.8823	62.5099	83.3618	20.8518	6.84582	503.381	1.1205	-64.0289	0.717022
39	USV	TRUE	0.683539	52.9526	52.9798	0.0272	81.826	61.4468	86.8698	25.423	11.4255	892.568	1.32351	-73.4256	0.541068
40	USV	TRUE	0.663781	87.3649	87.3669	0.002	77.1446	76.8685	77.1714	0.302814	0.114253	-113.873	1.03232	-64.9496	0.776558
41	USV	TRUE	0.831534	87.4857	87.4925	0.0068	68.4483	67.168	68.7341	1.56603	0.497246	192.173	1.06041	-51.1216	0.846086
42	USV	TRUE	0.833419	87.6785	87.6801	0.0016	79.8126	79.0912	80.7122	1.62095	0.642088	-1013.09	1.00178	-61.5361	0.832505
43	USV	TRUE	0.868633	87.8133	87.8329	0.0196	66.0998	64.6768	67.8229	3.14611	1.21062	-129.888	1.01156	-55.7917	0.830327
44	USV	TRUE	0.786619	87.9877	87.9945	0.0068	70.3341	70.0796	70.4729	0.393302	0.151792	-35.9101	1.01128	-47.8061	0.913222
45	USV	TRUE	0.831736	88.1357	88.1513	0.0156	71.1136	68.5307	72.3308	3.80002	1.25703	-143.422	1.19703	-51.102	0.883421
46	USV	TRUE	0.857071	88.3108	88.3124	0.0016	69.7171	69.4677	69.7884	0.320627	0.129065	-155.86	1.04572	-53.0858	0.837725
47	USV	TRUE	0.810492	88.5188	88.532	0.0132	92.0182	84.908	99.1136	14.2056	3.26404	-801.947	1.0418	-66.1293	0.711053
48	USV	TRUE	0.95018	88.7056	88.7276	0.022	92.7088	89.9454	98.8637	8.91826	2.42388	-223.008	1.17859	-67.954	0.717382
49	USV	TRUE	0.618311	90.3331	90.3811	0.048	50.4745	39.683	59.3066	19.6236	4.76269	14.3506	6.78593	-97.3004	0.160262
50	USV	TRUE	0.682107	99.6608	99.664	0.0032	91.1078	90.5363	91.1894	0.653129	0.223515	170.086	1.03849	-66.1204	0.69679
51	USV	TRUE	0.628887	109.042	109.045	0.0032	88.4994	87.2229	89.3678	2.14494	0.7577	-688.074	1.00621	-68.0822	0.727123
52	USV	TRUE	0.972042	117.234	117.25	0.0164	65.8393	64.2659	66.1882	1.92228	0.571724	-109.75	1.01282	-55.9878	0.850569
53	USV	TRUE	0.779645	117.451	117.491	0.0392	55.6586	48.3316	94.0751	45.7435	13.7874	738.236	1.39416	-69.3699	0.497563
54	USV	TRUE	0.767614	117.657	117.66	0.0032	82.4798	81.4716	86.7222	5.25061	1.98263	-1583.8	1.11975	-65.645	0.761069
55	USV	TRUE	0.839284	117.79	117.827	0.0372	62.0393	61.35	86.4895	25.1395	7.43263	754.485	1.11203	-64.8401	0.648956
56	USV	TRUE	0.714578	117.994	117.998	0.0036	80.4318	79.1626	81.5748	2.41212	0.831931	-686.415	1.00122	-74.0542	0.59765
57	USV	TRUE	0.889552	121.11	121.118	0.0076	59.3526	57.5024	60.7819	3.27954	1.11876	-169.695	1.5068	-67.4407	0.759898
58	USV	TRUE	0.716989	121.269	121.274	0.0048	64.0302	63.7482	64.1489	0.400784	0.142533	-15.8022	1.03239	-61.1289	0.725621
59	USV	TRUE	0.796037	121.476	121.522	0.0456	65.2038	62.9987	87.1902	24.1914	8.31916	501.98	1.296	-59.0699	0.78724
60	USV	TRUE	0.906781	121.672	121.681	0.0088	67.6063	66.9373	68.1035	1.16614	0.454258	56.4602	1.1123	-65.6062	0.761903
61	USV	TRUE	0.674976	121.877	121.88	0.0036	97.6012	95.8273	99.6496	3.82229	1.31106	1081.58	1.00114	-77.3658	0.542239
62	USV	TRUE	0.794808	125.697	125.7	0.0028	85.1985	83.6696	86.4602	2.79064	0.974578	-993.124	1.00141	-67.208	0.789788
63	USV	TRUE	0.857034	132.508	132.51	0.0016	79.2726	78.9965	79.3706	0.374065	0.153618	-233.791	1.01068	-67.221	0.707064
64	USV	TRUE	0.928539	132.69	132.709	0.0188	62.9546	60.4883	64.2465	3.75815	1.31913	-89.7224	1.15211	-63.2771	0.785531
65	USV	TRUE	0.952804	132.858	132.866	0.008	66.9348	65.0964	67.8425	2.74611	1.0558	-360.207	1.00205	-61.2658	0.838377
66	USV	TRUE	0.78709	133.048	133.09	0.0416	64.8155	62.3223	87.6331	25.3108	8.20035	534.875	1.36285	-63.5192	0.717603
67	USV	TRUE	0.886777	133.236	133.279	0.0432	64.8975	63.6283	87.2876	23.6593	9.11303	542.708	1.22388	-60.1613	0.781169
68	USV	TRUE	0.809662	133.439	133.442	0.0032	65.1078	63.9797	66.1394	2.15978	0.727826	-663.334	1.00317	-61.5576	0.784886
69	USV	TRUE	0.92504	136.947	136.953	0.0064	84.2197	82.1714	85.3795	3.20811	1.17183	-502.73	1.00397	-61.5005	0.838252
70	USV	TRUE	0.763961	137.111	137.125	0.0132	66.2074	63.6437	67.4163	3.77263	1.08272	-101.416	1.15286	-61.0189	0.778776
71	USV	TRUE	0.610761	137.315	137.323	0.008	78.8958	78.4076	79.1927	0.785065	0.243004	-13.6744	1.02897	-78.0969	0.441866
72	USV	TRUE	0.988785	147.828	147.852	0.0236	65.8772	64.8659	66.1671	1.3012	0.385026	-31.3539	1.01104	-47.2472	0.9183
73	USV	TRUE	0.959399	148.012	148.029	0.0168	67.9434	65.2743	69.6717	4.39737	1.39837	-127.337	1.21549	-59.2186	0.846135
74	USV	TRUE	0.889675	148.175	148.207	0.032	67.3322	64.2447	68.6904	4.44573	1.31522	-69.4943	1.08071	-54.5932	0.845721
75	USV	TRUE	0.840431	148.508	148.524	0.0152	66.8069	65.0331	67.8722	2.83913	0.840102	-108.07	1.10634	-57.6687	0.788438
76	USV	TRUE	0.919057	148.682	148.726	0.044	73.733	63.8434	83.457	19.6136	10.6413	449.635	1.00377	-62.7957	0.758743
77	USV	TRUE	0.853683	148.858	148.906	0.0488	70.0817	65.8079	89.9892	24.1813	9.04576	437.464	1.38599	-68.4434	0.649253
78	USV	TRUE	0.979661	149.042	149.074	0.0316	70.8017	68.245	82.8423	14.5974	6.17827	472.287	1.18519	-65.7209	0.769865
79	USV	TRUE	0.800895	149.249	149.275	0.0264	71.0411	68.4375	85.3206	16.8831	6.17904	555.794	1.32531	-70.0665	0.655831
80	USV	TRUE	0.723062	156.002	156.009	0.0076	79.8264	79.4833	84.5707	5.08742	2.13962	-699.576	1.02063	-72.0668	0.661305
81	USV	TRUE	0.603912	156.378	156.382	0.004	86.0905	82.3308	89.58	7.24918	3.50951	-1954.65	1.00806	-68.3068	0.762621
82	USV	TRUE	0.804328	156.565	156.568	0.0028	82.6287	81.8345	83.4228	1.58829	0.562823	574.315	1.00037	-66.3729	0.783866
83	USV	TRUE	0.794508	169.049	169.058	0.0096	92.2198	89.6697	93.8111	4.14143	1.46638	-430.983	1.05906	-67.5522	0.728492
84	USV	TRUE	0.770053	169.636	169.638	0.002	87.7691	86.7537	88.8111	2.05736	0.715785	-944.068	1.02365	-69.4469	0.728348
85	USV	TRUE	0.614635	169.807	169.81	0.0032	94.4727	92.2981	95.9126	3.61448	1.27624	1156.58	1.00865	-79.7228	0.505238
86	USV	TRUE	0.792464	170.001	170.015	0.0148	90.0019	87.7827	91.4964	3.71363	1.15268	55.5505	1.22609	-73.46	0.597367
87	USV	TRUE	0.759079	175.883	175.885	0.0016	82.9376	82.8664	83.187	0.320627	0.129065	-155.86	1.04572	-75.3213	0.568769
88	USV	TRUE	0.932172	190.404	190.434	0.0304	63.4214	61.6179	63.7851	2.1672	0.664639	6.08958	1.04233	-67.9654	0.72502
89	USV	TRUE	0.703226	190.609	190.615	0.0056	88.2064	86.3435	89.7873	3.44377	1.07104	-597.531	1.00276	-64.776	0.73722
90	USV	TRUE	0.936704	190.802	190.819	0.0164	103.194	102.913	103.689	0.77562	0.302706	16.4929	1.01907	-74.6239	0.579288
91	USV	TRUE	0.628746	190.988	190.993	0.0044	81.5473	81.3098	81.577	0.267189	0.0845777	-38.3869	1.01005	-76.5313	0.482354
92	USV	TRUE	0.832705	195.037	195.042	0.0048	89.3435	87.9853	90.0189	2.03361	0.695681	-439.402	1.01799	-64.1252	0.782496
93	USV	TRUE	0.787514	195.582	195.588	0.006	63.0431	62.6497	63.2138	0.564066	0.18222	-37.6008	1.02761	-56.8101	0.878657
94	USV	TRUE	0.868117	195.78	195.787	0.0064	63.0092	62.129	64.9281	2.79906	1.05655	-421.313	1.00655	-56.8373	0.837826
95	USV	TRUE	0.860226	195.961	195.963	0.0016	64.8713	64.6219	64.9425	0.320627	0.129065	-155.86	1.04572	-55.8854	0.83589
96	USV	TRUE	0.614207	196.171	196.174	0.0024	82.4716	81.6032	83.5403	1.93712	0.698686	-807.134	1.00174	-67.8174	0.723049
97	USV	TRUE	0.825749	196.333	196.335	0.0028	67.7057	67.3049	67.9728	0.667973	0.246149	-249.165	1.00352	-55.7101	0.831722
98	USV	TRUE	0.757673	196.727	196.755	0.0284	85.0774	67.7604	86.5058	18.7455	9.55897	666.639	1.01205	-71.2279	0.633124
99	USV	TRUE	0.675997	196.905	196.91	0.0052	71.7169	70.9308	72.1231	1.19223	0.384567	58.977	1.15843	-71.6822	0.65117
100	USV	TRUE	0.690782	197.095	197.105	0.0092	104.018	101.799	108.559	6.7601	2.68039	-744.464	1.00546	-78.1046	0.550288
101	USV	TRUE	0.807321	197.305	197.31	0.0044	88.0947	87.8684	88.1356	0.267189	0.0960602	-2.6293e-12	1.02494	-67.6515	0.662935
102	USV	TRUE	0.706859	204.802	204.812	0.0096	93.3374	90.6486	95.3808	4.73221	1.46447	-478.214	1.00518	-72.0815	0.636644
103	USV	TRUE	0.659921	204.975	204.976	0.0016	101.082	100.735	101.608	0.872818	0.347517	-545.511	1.00577	-73.279	0.638856
104	USV	TRUE	0.857274	205.152	205.162	0.0096	95.3732	93.9853	95.6033	1.61798	0.519954	-149.223	1.03762	-62.7346	0.786452
105	USV	TRUE	0.71693	213.062	213.064	0.0016	89.5497	89.2023	90.0751	0.872818	0.347517	-545.511	1.00577	-65.6733	0.766958
106	USV	TRUE	0.604588	213.588	213.596	0.008	91.2713	90.5303	96.6198	6.0895	3.07975	-757.424	1.00091	-67.8727	0.759127
107	USV	TRUE	0.647194	217.673	217.675	0.0016	102.225	101.825	102.448	0.623441	0.249933	-389.651	1.00816	-69.027	0.707258
108	USV	TRUE	0.985657	221.038	221.05	0.0116	94.4708	94.0363	97.1312	3.09494	0.840752	91.3711	1.14817	-64.4999	0.780592
109	USV	TRUE	0.80977	221.19	221.202	0.012	94.3451	92.6011	95.0734	2.47229	0.848449	80.9126	1.18331	-68.0044	0.763595
110	USV	TRUE	0.725889	221.364	221.368	0.0036	90.4647	85.5246	90.851	5.32634	2.05973	-1549.61	1.05438	-70.4104	0.712451
111	USV	TRUE	0.910115	221.536	221.876	0.34	90.8223	88.8045	91.2229	2.41837	1.14071	-6.24247	1.07379	-64.203	0.71124
112	USV	TRUE	0.836677	222.024	222.032	0.0072	80.643	80.0669	83.3653	3.29846	1.40185	444.415	1.01069	-75.0231	0.580378
113	USV	TRUE	0.727725	222.228	222.274	0.0464	46.2949	30.8276	63.0833	32.2557	7.9546	81.7967	9.06859	-96.3296	0.160995
114	USV	TRUE	0.861016	222.508	222.515	0.0072	93.694	92.9444	93.9018	0.957428	0.32085	-22.5262	1.0842	-58.5465	0.84632
115	USV	TRUE	0.698547	222.676	222.693	0.0168	81.6123	79.8037	95.457	15.6533	6.22318	-1002.88	1.0156	-61.7214	0.78795
116	USV	TRUE	0.664469	223.189	223.191	0.002	91.2355	90.906	91.5651	0.659067	0.266714	353.708	1.00734	-65.9733	0.744561
117	USV	TRUE	0.62363	223.92	223.932	0.0124	92.0317	79.9393	95.1238	15.1845	4.84975	-1213.54	1.0337	-64.4803	0.781527
118	USV	TRUE	0.745485	224.111	224.112	0.0016	94.601	93.9776	95.2244	1.24688	0.492874	-779.302	1	-61.2278	0.844905
119	USV	TRUE	0.945375	224.269	224.302	0.0332	68.1115	65.781	83.2372	17.4562	2.76361	322.635	1.14976	-55.751	0.864916
120	USV	TRUE	0.900131	224.623	224.632	0.0088	86.6638	86.4436	87.0148	0.571197	0.217609	16.0164	1.03404	-56.2481	0.83848
121	USV	TRUE	0.889639	224.63	224.632	0.0016	86.9391	86.5918	87.4646	0.872818	0.347517	-545.511	1.00577	-54.7383	0.919771
122	USV	TRUE	0.78304	224.975	224.984	0.0092	84.4914	81.5597	86.0604	4.50065	1.52126	388.326	1.28562	-70.002	0.708944
123	USV	TRUE	0.789918	225.71	225.712	0.0028	90.0001	89.8294	90.0966	0.267189	0.108283	9.36858e-13	1.03789	-63.0317	0.774694
124	USV	TRUE	0.962036	225.924	226.279	0.355	86.0532	86.0225	90.308	4.2855	1.56007	10.6379	1.03952	-61.1922	0.778815
125	USV	TRUE	0.774595	226.092	226.116	0.024	87.5323	81.7109	92.8364	11.1255	3.76125	-442.466	1.01405	-58.886	0.838592
126	USV	TRUE	0.870535	226.604	226.624	0.0196	91.7148	88.5723	93.0537	4.4814	1.57601	165.487	1.09136	-59.5961	0.766864
127	USV	TRUE	0.659698	229.121	229.127	0.0064	95.2265	94.5215	95.4462	0.924737	0.31937	-121.83	1.02291	-59.199	0.839697
128	USV	TRUE	0.872208	229.301	229.307	0.0064	88.5355	85.8042	91.3781	5.57386	1.66701	-824.324	1.00295	-58.8256	0.868372
129	USV	TRUE	0.743338	229.459	229.491	0.0324	67.1791	65.5309	91.8527	26.3217	8.71276	805.596	1.24719	-52.957	0.85267
130	USV	TRUE	0.833071	229.492	229.652	0.16	85.7541	61.5359	91.5934	30.0575	11.4997	-75.2788	17.7142	-67.9375	0.624697
131	USV	TRUE	0.832817	229.98	229.991	0.0108	94.9353	93.3841	95.774	2.38986	0.69307	-79.31	1.1532	-70.6182	0.650138
132	USV	TRUE	0.794926	232.283	232.291	0.008	86.4613	82.357	89.5637	7.20669	2.27645	-913.86	1.00572	-58.3785	0.861004
133	USV	TRUE	0.806101	232.483	232.838	0.355	89.9141	82.3095	96.0798	13.7702	5.11282	2.99485	3.85223	-66.2561	0.735894
134	USV	TRUE	0.803901	232.638	232.64	0.0028	67.5939	67.5123	67.9057	0.393362	0.146665	-137.836	1.01178	-54.9537	0.841249
135	USV	TRUE	0.6947	232.83	232.838	0.0076	89.3508	84.8679	91.4289	6.56098	1.98069	-816.746	1.02356	-60.0114	0.861256
136	USV	TRUE	0.885257	232.99	233.005	0.0144	95.9369	89.4502	96.7979	7.3477	2.61949	-513.103	1.10495	-56.0411	0.861117
137	USV	TRUE	0.748664	233.619	233.629	0.01	98.9387	90.0672	100.097	10.0294	2.8193	-991.931	1.1263	-64.6166	0.799269
138	USV	TRUE	0.830159	233.78	233.819	0.0392	67.3933	66.9183	93.1923	26.2741	11.1814	715.286	1.05179	-52.4445	0.842146
139	USV	TRUE	0.853009	233.959	233.977	0.018	65.434	63.8463	66.163	2.31673	0.72003	-41.5098	1.06414	-41.8203	0.920593
140	USV	TRUE	0.943301	234.173	234.257	0.0848	64.6428	64.0552	93.3415	29.2863	12.5478	356.643	1.02499	-59.8203	0.837464
141	USV	TRUE	0.797122	234.368	234.405	0.0368	64.999	58.5189	67.8479	9.32899	3.13029	-26.2093	1.36122	-41.0935	0.92338
142	USV	TRUE	0.938468	234.562	234.607	0.0456	65.0719	57.993	66.2241	8.23114	2.41498	7.4255	1.22149	-40.2751	0.921915
143	USV	TRUE	0.915518	234.751	234.753	0.002	58.5619	57.7692	59.0517	1.28251	0.503743	665.428	1.01432	-47.3784	0.929424
144	USV	TRUE	0.933421	234.998	235.009	0.0112	59.3605	58.9083	59.5693	0.661008	0.224738	-24.7853	1.01602	-41.0728	0.912518
145	USV	TRUE	0.878833	235.164	235.165	0.0016	59.0919	58.513	59.1809	0.667973	0.276311	389.651	1.07279	-42.3399	0.91443
146	USV	TRUE	0.786039	235.345	235.349	0.0044	58.7381	56.6608	59.0388	2.37805	0.945751	577.851	1.05176	-42.0502	0.922248
147	USV	TRUE	0.740772	235.554	235.557	0.0032	59.7611	59.4049	60.0877	0.682817	0.227242	-207.195	1.00068	-46.908	0.864343
148	USV	TRUE	0.802346	235.744	235.756	0.012	58.8454	57.4278	59.9718	2.54396	0.803501	-109.223	1.11563	-51.2922	0.852587
149	USV	TRUE	0.617674	235.994	235.999	0.0052	82.6988	82.2066	87.9168	5.71024	2.02201	-1141.12	1.02505	-66.7466	0.760803
150	USV	TRUE	0.689091	236.158	236.165	0.0068	61.8897	61.561	62.2041	0.643028	0.213082	-15.231	1.04183	-62.6291	0.706993
151	USV	TRUE	0.913365	236.338	236.346	0.008	63.3121	62.7035	63.5199	0.816411	0.217837	28.9941	1.03481	-63.4669	0.776416
152	USV	TRUE	0.616229	236.538	236.541	0.0036	96.7126	96.0781	96.8128	0.73477	0.257702	-188.472	1.0297	-68.8424	0.6542
153	USV	TRUE	0.796491	238.658	238.661	0.0028	91.2355	89.959	92.5121	2.55314	0.907506	-925.973	1.00049	-69.7609	0.728732
154	USV	TRUE	0.812953	239.474	239.476	0.002	93.8349	93.7369	94.1377	0.400784	0.153333	-176.854	1.03234	-63.2631	0.777353
155	USV	TRUE	0.735358	240.653	240.66	0.0072	91.2656	89.1207	91.3695	2.24884	0.710948	-275.49	1.05961	-66.5782	0.733931
156	USV	TRUE	0.833237	240.855	240.857	0.002	90.7299	89.9506	91.1797	1.22907	0.457432	-602.448	1.01262	-69.9656	0.627716
157	USV	TRUE	0.646575	251.032	251.034	0.002	92.519	92.2027	93.8026	1.59992	0.644957	-810.895	1.02979	-76.406	0.573617
158	USV	TRUE	0.813701	251.195	251.207	0.0116	104.943	103.715	105.449	1.73391	0.624598	-114.261	1.03233	-76.1494	0.524923
159	USV	TRUE	0.696155	251.411	251.418	0.0068	84.8287	83.0132	89.1528	6.13958	2.35995	-980.521	1.01243	-70.6329	0.659903
160	USV	TRUE	0.659697	251.599	251.6	0.0016	85.4108	84.3421	86.8358	2.49377	0.989262	-1558.6	1.00209	-73.5191	0.653362
161	USV	TRUE	0.60298	252.13	252.134	0.0044	101.02	99.0563	103.478	4.42129	1.73562	-1033.03	1.00896	-73.5455	0.651355
162	USV	TRUE	0.612817	252.328	252.331	0.0028	92.4602	91.9258	93.6625	1.73673	0.594333	-588.452	1.02679	-64.6548	0.76827
163	USV	TRUE	0.760281	253.559	253.564	0.0056	88.919	82.0755	90.0398	7.96426	2.71091	-1403.48	1.05159	-68.5179	0.671634
164	USV	TRUE	0.699602	253.728	253.736	0.0084	94.016	93.5168	97.067	3.55023	1.61202	-428.294	1.00077	-69.3447	0.64163
165	USV	TRUE	0.899718	253.945	253.946	0.0016	90.4197	90.1436	90.5177	0.374065	0.153618	-233.791	1.01068	-59.8904	0.776846
166	USV	TRUE	0.776961	254.473	254.476	0.0028	101.445	100.837	101.787	0.950006	0.340271	-342.822	1.00711	-68.066	0.712741
167	USV	TRUE	0.631707	257.436	257.439	0.0032	83.6989	82.0067	85.8883	3.88166	1.27797	-1161.22	1.00436	-72.515	0.676634
168	USV	TRUE	0.72892	274.51	274.523	0.0124	84.4974	83.3155	84.8665	1.55105	0.564946	-91.7267	1.02705	-66.7251	0.706945
169	USV	TRUE	0.671883	283.193	283.202	0.0088	82.907	80.174	89.8738	9.69978	3.74335	-1267.07	1.03626	-70.6743	0.658154
170	USV	TRUE	0.887875	284.375	284.379	0.0032	91.6809	90.6418	92.4602	1.81837	0.614962	559.737	1.0027	-70.5278	0.668017
171	USV	TRUE	0.838077	286.476	286.478	0.002	86.8462	85.4479	87.6121	2.16423	0.813798	-1070.03	1.01379	-66.2337	0.776276
172	USV	TRUE	0.827466	286.696	286.698	0.0024	86.9547	80.275	90.6285	10.3536	3.77972	-4313.99	1.00204	-63.2809	0.815692
173	USV	TRUE	0.994798	286.825	286.905	0.08	63.6524	60.8558	90.7903	29.9345	9.27826	385.619	1.28885	-57.2243	0.784085
174	USV	TRUE	0.965589	287.026	287.07	0.044	66.1697	64.0544	68.2033	4.14885	0.866587	-35.025	1.0974	-51.1568	0.86702
175	USV	TRUE	0.957636	287.225	287.239	0.014	67.1669	66.1501	69.3206	3.1705	0.753704	-193.007	1.01095	-56.5945	0.862355
176	USV	TRUE	0.759848	287.406	287.41	0.0044	64.4111	63.4908	64.4482	0.957428	0.307442	-172.183	1.04741	-62.6323	0.675383
177	USV	TRUE	0.936216	287.606	287.611	0.0052	68.132	66.6031	69.1859	2.58283	0.797062	-470.436	1.01786	-59.2346	0.785486
178	USV	TRUE	0.918863	287.798	287.822	0.0244	65.7499	61.6056	68.7084	7.10278	2.28034	-257.219	1.02855	-58.7252	0.781376
179	USV	TRUE	0.881029	287.99	287.994	0.004	68.9583	67.6741	69.6821	2.00795	0.78913	-533.36	1.00458	-59.0965	0.831783
180	USV	TRUE	0.811397	288.228	288.231	0.0028	91.251	90.5013	91.7334	1.23204	0.431106	-436.48	1.00563	-71.9547	0.553098
181	USV	TRUE	0.705182	288.568	288.6	0.032	66.3199	63.961	84.0296	20.0686	6.7462	501.369	1.2619	-69.5056	0.701452
182	USV	TRUE	0.909574	290.704	290.72	0.016	94.4715	91.7922	95.3176	3.52541	1.07403	-22.4694	1.19614	-62.6696	0.789751
183	USV	TRUE	0.607056	290.915	290.921	0.006	97.207	94.498	99.5449	5.04691	1.71078	-896.142	1.00603	-68.3614	0.710396
184	USV	TRUE	0.711525	293.786	293.79	0.0044	90.0454	88.7762	91.5372	2.76095	0.88395	-611.789	1.00324	-62.7705	0.792948
185	USV	TRUE	0.888465	297.602	297.611	0.0088	59.7333	58.1696	60.0788	1.90918	0.677865	-181.143	1.04106	-60.315	0.764137
186	USV	TRUE	0.763115	297.787	297.79	0.0024	62.7287	61.5263	63.8642	2.33791	0.841857	-974.127	1.00013	-62.553	0.771983
187	USV	TRUE	0.634122	297.997	298	0.0028	91.4885	90.0857	92.624	2.5383	0.900426	-917.137	1.00237	-59.9825	0.853214
188	USV	TRUE	0.835302	298.19	298.195	0.0052	90.1621	87.5867	92.8414	5.25472	1.66467	-994.619	1.00053	-59.5135	0.866717
189	USV	TRUE	0.894488	298.394	298.407	0.0124	89.9152	87.7896	92.691	4.90135	1.65776	-363.326	1.13135	-59.7224	0.848786
190	USV	TRUE	0.832496	299.437	299.447	0.0104	83.503	82.553	84.0833	1.5303	0.453544	47.718	1.05696	-63.9935	0.795002
191	USV	TRUE	0.702116	299.798	299.801	0.0024	90.5794	88.9763	91.8486	2.87228	1.03647	-1196.78	1.00186	-71.4942	0.658781
192	USV	TRUE	0.990742	300	300.025	0.0248	88.7091	69.6034	91.1035	21.5001	9.69558	957.397	1.25197	-56.9297	0.847685
193	USV	TRUE	0.854006	300.606	300.616	0.0104	94.2851	91.3185	95.517	4.19845	1.41991	-381.581	1.06663	-69.5089	0.695611
194	USV	TRUE	0.690392	304.393	304.406	0.0124	85.8963	81.8939	87.8611	5.96722	1.95831	-201.084	1.49242	-64.9076	0.800054
195	USV	TRUE	0.817437	304.925	304.933	0.0084	88.779	87.2018	89.1093	1.90743	0.53775	-147.412	1.07969	-58.3081	0.857803
196	USV	TRUE	0.753731	305.12	305.125	0.0048	88.963	87.8052	90.3212	2.51603	0.814523	-522.389	1.00384	-66.6292	0.653413
197	USV	TRUE	0.942027	305.302	305.309	0.0068	63.5499	62.8122	65.2995	2.48738	0.998935	-364.01	1.00006	-52.0718	0.912147
198	USV	TRUE	0.92656	305.483	305.493	0.0092	62.9307	60.4369	64.519	4.08206	1.24449	-437.474	1.01021	-51.898	0.874488
199	USV	TRUE	0.834919	305.66	305.703	0.0428	86.6164	63.7954	89.5674	25.7719	12.4981	608.704	1.11765	-56.2283	0.837248
200	USV	TRUE	0.86921	305.809	305.838	0.0288	65.1105	62.4421	65.8742	3.43209	0.99151	-93.997	1.0488	-51.491	0.849499
201	USV	TRUE	0.853608	306.025	306.037	0.012	91.2695	86.4459	93.6816	7.23569	1.73279	-596.931	1.00671	-58.3047	0.830068
202	USV	TRUE	0.94299	306.198	306.205	0.0076	92.4674	91.1431	93.2349	2.09182	0.779373	256.248	1.03307	-59.9169	0.840047
203	USV	TRUE	0.782326	307.289	307.3	0.0112	94.1492	92.6214	95.1952	2.57372	0.732804	-49.8349	1.16189	-65.8941	0.786519
204	USV	TRUE	0.794681	308.333	308.336	0.0028	83.1991	82.6054	84.728	2.12267	0.753692	-743.959	1.03312	-58.4872	0.843615
205	USV	TRUE	0.98801	308.515	308.53	0.0148	92.6724	90.7352	94.8915	4.15628	1.50054	-315.978	1.13762	-55.3673	0.853047
206	USV	TRUE	0.744415	308.878	308.88	0.0028	92.8804	91.4777	94.016	2.5383	0.900426	-917.137	1.00237	-58.6415	0.839751
207	USV	TRUE	0.993274	309.07	309.082	0.0112	92.399	86.8622	93.6162	6.75395	1.83315	498.183	1.09398	-57.9721	0.861722
208	USV	TRUE	0.822509	309.79	309.802	0.0124	93.8629	88.9941	95.3176	6.32348	1.96922	-423.475	1.2843	-57.7909	0.880286
209	USV	TRUE	0.801711	311.523	311.529	0.0056	93.8619	92.8032	94.4858	1.68265	0.55362	280.94	1.01103	-72.2344	0.596655
210	USV	TRUE	0.658456	312.015	312.019	0.0036	92.6272	90.4095	93.8139	3.40447	1.13142	-945.111	1.00017	-67.6389	0.764784
211	USV	TRUE	0.927424	312.193	312.221	0.0284	94.774	92.0982	101.354	9.25558	2.94318	-238.792	1.42676	-66.7884	0.776097
212	USV	TRUE	0.810394	313.69	313.7	0.0104	91.1818	89.8681	91.731	1.8629	0.521411	48.5506	1.0864	-58.3017	0.854463
213	USV	TRUE	0.826016	314.428	314.434	0.0056	85.8464	85.3714	86.0839	0.712504	0.232041	-106.226	1.02638	-58.1774	0.851204
214	USV	TRUE	0.713711	314.611	314.614	0.0032	90.9054	89.6807	91.9222	2.24142	0.826257	-749.923	1.01162	-67.8273	0.739118
215	USV	TRUE	0.752034	314.784	314.803	0.0188	97.7736	91.0129	99.6697	8.65678	3.53161	14.2818	1.55643	-65.3076	0.770217
216	USV	TRUE	0.691551	318.336	318.338	0.0024	81.1872	80.972	81.254	0.282033	0.100127	83.4966	1.01988	-65.9535	0.741914
217	USV	TRUE	0.853237	319.305	319.314	0.0096	91.5232	89.5712	92.0576	2.48634	0.671434	56.4351	1.17062	-57.8333	0.857293
218	USV	TRUE	0.756582	323.535	323.55	0.0152	95.8403	92.634	98.4421	5.80812	1.69995	-41.6846	1.39348	-64.4483	0.783626
219	USV	TRUE	0.714159	327.636	327.638	0.002	85.5612	84.7819	86.67	1.88814	0.719699	-956.156	1.00639	-54.9456	0.920658
220	USV	TRUE	0.643974	330.668	330.678	0.0096	90.5946	89.826	91.6257	1.7997	0.631524	71.1028	1.16649	-75.2161	0.595753
221	USV	TRUE	0.810181	330.852	330.859	0.0064	94.6677	91.8177	95.6919	3.87424	1.26398	603.668	1.03651	-68.3399	0.722502
222	USV	TRUE	0.870599	331.218	331.227	0.0096	84.91	83.3045	85.6976	2.39315	0.73461	96.9308	1.16182	-65.5365	0.769915
223	USV	TRUE	0.623391	336.249	336.252	0.0028	85.0691	84.0597	85.9449	1.88517	0.663715	-676.809	1.00091	-72.0559	0.644484
224	USV	TRUE	0.708648	336.45	336.453	0.0032	86.012	82.3011	87.3925	5.09144	1.81735	-1608.08	1.03343	-69.9922	0.713222
225	USV	TRUE	0.752963	336.837	336.844	0.0072	80.4031	78.7851	81.8874	3.10236	0.93591	-415.009	1.00545	-66.0459	0.733058
226	USV	TRUE	0.771488	337.166	337.182	0.0156	66.4867	65.2991	67.3498	2.05064	0.654716	-52.3811	1.05998	-67.4707	0.654642
227	USV	TRUE	0.731227	337.376	337.39	0.014	89.3567	60.1339	90.2115	30.0776	12.5579	2206.94	1.09857	-73.6303	0.476223
228	USV	TRUE	0.739576	337.776	337.795	0.0188	91.8378	90.648	97.4306	6.78257	2.69765	-13.8888	1.36073	-73.279	0.659831
229	USV	TRUE	0.618818	342.6	342.612	0.0116	88.1672	86.4852	89.0589	2.57366	0.743686	-61.9291	1.10812	-62.4509	0.78115
230	USV	TRUE	0.688953	342.846	342.848	0.002	87.913	86.8443	89.0085	2.16423	0.800947	-1070.03	1.0004	-63.4575	0.79537
231	USV	TRUE	0.790112	367.23	367.232	0.002	81.4305	81.1544	81.4572	0.302814	0.114253	-113.873	1.03232	-71.3762	0.582098
232	USV	TRUE	0.759628	368.043	368.044	0.0016	91.9391	91.5918	92.4646	0.872818	0.347517	545.511	1.00577	-74.8823	0.592638
233	USV	TRUE	0.653767	372.325	372.335	0.0108	77.4239	76.5436	79.9543	3.4107	1.56287	-312.413	1.00931	-76.2015	0.535235
234	USV	TRUE	0.614787	372.544	372.549	0.0056	86.522	82.054	89.5056	7.45161	2.91848	-1576.36	1.0911	-68.0674	0.733612
235	USV	TRUE	0.772654	372.963	372.974	0.0112	83.7157	82.2622	91.39	9.12776	3.61394	-942.26	1.05832	-70.8823	0.592328
236	USV	TRUE	0.773554	373.176	373.191	0.0156	88.3583	84.8817	91.2548	6.37319	2.19497	44.2971	1.59683	-72.3277	0.648381
237	USV	TRUE	0.838647	373.57	373.572	0.002	92.2865	91.7966	92.7496	0.952975	0.366077	488.574	1.00178	-73.0159	0.63513
238	USV	TRUE	0.777418	380.809	380.815	0.006	91.9633	91.6144	92.2453	0.630863	0.172555	-16.4265	1.03582	-64.8028	0.727424
239	USV	TRUE	0.788503	381.442	381.446	0.0036	81.1709	80.9334	81.2006	0.267189	0.0806379	-44.5315	1.01162	-65.9562	0.724232
240	USV	TRUE	0.808444	385.366	385.367	0.0016	89.4075	89.0067	89.6301	0.623441	0.249933	389.651	1.00816	-65.9188	0.768163
241	USV	TRUE	0.801031	385.991	385.997	0.006	80.6811	79.976	80.8889	0.912896	0.275377	-87.917	1.04423	-65.6022	0.737747
242	USV	TRUE	0.722855	386.208	386.218	0.01	87.1531	84.0238	90.6728	6.64903	2.60021	-629.25	1.03895	-65.0223	0.787531
243	USV	TRUE	0.77187	392.13	392.135	0.0052	94.6775	92.458	96.306	3.84806	1.6586	-754.95	1.00814	-69.7148	0.698318
244	USV	TRUE	0.73524	392.318	392.329	0.0108	92.6457	90.5453	93.4798	2.93448	0.857009	-121.629	1.13893	-73.0913	0.598691
245	USV	TRUE	0.790289	392.899	392.907	0.0084	92.2415	91.6403	92.5903	0.950006	0.282991	11.8809	1.05345	-61.7387	0.787405
246	USV	TRUE	0.867231	394.581	394.583	0.002	79.8464	79.3432	80.3496	1.00641	0.417923	-551.555	1.01934	-70.5322	0.655874
247	USV	TRUE	0.662928	394.993	394.994	0.0016	91.0417	90.4183	91.6652	1.24688	0.492874	-779.302	1	-66.7108	0.701124
248	USV	TRUE	0.90435	395.175	395.18	0.0052	98.427	95.5621	99.5551	3.99299	1.52354	-884.187	1.05267	-65.6118	0.780651
249	USV	TRUE	0.868175	395.789	395.796	0.0064	101.183	101.154	101.523	0.369241	0.144663	-62.7036	1.00666	-71.7096	0.582376
250	USV	TRUE	0.658601	395.979	395.993	0.0136	94.8685	91.1313	94.8755	3.74422	1.67287	-286.05	1.00516	-79.6321	0.399873
251	USV	TRUE	0.806321	396.576	396.59	0.0148	90.2376	86.312	90.4707	4.15879	1.66474	275.596	1.03859	-74.2557	0.544453
252	USV	TRUE	0.697938	403.148	403.15	0.002	89.962	88.9066	91.0174	2.11079	0.756454	-1007.05	1.00618	-71.8092	0.701074
253	USV	TRUE	0.628664	403.353	403.358	0.0056	91.4285	90.8273	91.577	0.749614	0.265705	11.1329	1.08388	-73.0243	0.59417
254	USV	TRUE	0.928296	403.773	403.776	0.0032	87.3099	85.6845	87.9408	2.25626	0.81813	725.184	1.03963	-72.2657	0.653964
255	USV	TRUE	0.93341	406.768	406.77	0.0024	80.0095	79.6087	80.5439	0.935162	0.33784	-389.651	1.00212	-68.0921	0.701403
256	USV	TRUE	0.618946	407.041	407.044	0.0032	82.2165	82.0012	82.2684	0.267189	0.105209	1.04921e-12	1.03429	-62.4733	0.729772
257	USV	TRUE	0.71447	407.237	407.239	0.002	80.9114	80.4617	81.6907	1.22907	0.457432	-602.448	1.01262	-72.4284	0.639146
258	USV	TRUE	0.902502	407.434	407.471	0.0376	86.4725	62.7529	86.5179	23.765	12.8609	634.444	1.00554	-62.8715	0.76253
259	USV	TRUE	0.608634	407.663	407.672	0.0096	95.0649	94.1743	95.5691	1.39485	0.469444	-41.4332	1.1007	-77.2615	0.493409
260	USV	TRUE	0.787096	408.234	408.244	0.01	93.6663	92.9829	94.2552	1.27231	0.404491	15.5814	1.06563	-74.5414	0.580575
261	USV	TRUE	0.773575	408.443	408.452	0.0088	92.0329	91.3212	92.5342	1.21302	0.36568	4.97826	1.0606	-71.9476	0.591496
262	USV	TRUE	0.66611	416.961	416.966	0.0056	87.5266	85.9828	88.3578	2.37501	0.868826	149.565	1.52221	-71.8001	0.659822
263	USV	TRUE	0.640064	418.381	418.384	0.0028	81.8181	80.4895	82.4786	1.98907	0.737736	738.658	1.02677	-72.7191	0.641761
264	USV	TRUE	0.749383	430.299	430.312	0.0132	91.9912	88.6884	92.4736	3.78518	1.10144	-247.515	1.06027	-54.4215	0.882596
265	USV	TRUE	0.773685	436.434	436.441	0.0072	92.2044	91.67	92.5756	0.905633	0.258152	-47.9474	1.04131	-62.9348	0.767152
266	USV	TRUE	0.611363	436.798	436.804	0.0064	93.1082	92.1495	93.2002	1.05063	0.324539	103.031	1.05714	-73.7294	0.532546
267	USV	TRUE	0.604048	437.345	437.347	0.002	80.1175	79.5252	80.2021	0.676879	0.261574	290.727	1.08263	-75.5982	0.591979
268	USV	TRUE	0.808291	437.502	437.507	0.0056	91.1616	90.559	91.6103	1.05136	0.291134	-50.3538	1.09152	-64.9006	0.765412
269	USV	TRUE	0.813155	448.401	448.405	0.004	87.965	87.2303	88.2174	0.987116	0.298934	-135.113	1.09865	-68.8112	0.69945
270	USV	TRUE	0.769418	449.181	449.185	0.0044	84.0019	82.9554	84.8109	1.85548	0.597343	-412.617	1.00553	-72.3222	0.608281
271	USV	TRUE	0.735301	449.393	449.398	0.0044	94.46	93.8491	95.1724	1.32329	0.557008	-313.097	1.00179	-72.9033	0.58086
272	USV	TRUE	0.791051	449.95	449.958	0.008	95.5895	95.3249	95.7318	0.406856	0.147401	8.78912	1.02191	-68.4041	0.688937
273	USV	TRUE	0.794477	450.317	450.32	0.0032	92.3248	91.494	93.7153	2.22124	0.869678	694.184	1	-75.7842	0.581392
274	USV	TRUE	0.722224	467.621	467.627	0.0064	88.3774	83.9009	88.4994	4.59848	1.6994	-712.693	1.10508	-73.9063	0.609765
275	USV	TRUE	0.774101	472.817	472.832	0.0156	96.176	93.3631	97.46	4.0969	1.21165	-90.5913	1.21092	-55.6293	0.886578
276	USV	TRUE	0.871719	473.04	473.047	0.0076	86.7249	84.7812	87.609	2.82775	0.951924	378.599	1.01929	-61.9936	0.77451
277	USV	TRUE	0.770472	473.653	473.669	0.0156	87.2425	82.9223	96.9398	14.0175	5.69024	-848.428	1.01682	-65.378	0.788673
278	USV	TRUE	0.703857	480.734	480.744	0.0104	91.1172	88.7125	92.5893	3.87682	1.23492	-438.437	1.05349	-64.6409	0.785991
279	USV	TRUE	0.948631	480.952	480.958	0.0056	90.7833	88.7497	91.7481	2.99846	0.918522	301.383	1.478	-52.4806	0.885698
280	USV	TRUE	0.993191	481.111	481.115	0.0036	103.392	102.197	103.421	1.22462	0.410543	-262.691	1.10364	-64.4169	0.777538
281	USV	TRUE	0.721486	483.05	483.052	0.002	81.7947	80.7259	82.5606	1.8347	0.67271	-893.175	1.00595	-64.9656	0.776808
282	USV	TRUE	0.763967	483.237	483.255	0.0176	95.5479	90.976	97.2401	6.2641	1.84236	-259.163	1.2077	-56.1022	0.8723
283	USV	TRUE	0.764376	486.336	486.362	0.0264	79.1109	78.2364	85.4752	7.23885	2.06729	-147.565	1.11159	-62.7064	0.765991
284	USV	TRUE	0.795762	487.667	487.67	0.0024	93.0673	92.1322	94.0025	1.87032	0.673394	-779.302	1	-68.6048	0.704664
285	USV	TRUE	0.840742	545.022	545.029	0.0068	91.2243	89.9367	92.5645	2.62782	0.866251	-339.652	1.02145	-74.9986	0.540914
286	USV	TRUE	0.962251	545.21	545.222	0.012	64.5092	63.2392	64.5197	1.28058	0.433	-97.7704	1.01001	-49.0398	0.920927
287	USV	TRUE	0.939748	545.403	545.423	0.02	65.3019	61.6249	68.1796	6.55476	2.59773	-327.738	1.00004	-60.5694	0.746925
288	USV	TRUE	0.689978	546.52	546.525	0.0048	79.8571	78.9664	80.243	1.27657	0.385171	238.766	1.01378	-71.9749	0.599697
289	USV	TRUE	0.987647	548.474	548.478	0.004	65.3661	65.3661	65.3661	2.84217e-14	5.72858e-15	-1.92975e-12	1	-46.6705	0.925931
290	USV	TRUE	0.831024	548.657	548.681	0.0236	66.0991	64.5267	66.4716	1.94481	0.518554	-38.3967	1.05481	-55.5374	0.844097
291	USV	TRUE	0.84538	548.873	548.88	0.0068	60.2731	57.0865	61.7919	4.70538	1.48486	-672.126	1.02356	-42.9343	0.922987
292	USV	TRUE	0.933177	549.061	549.076	0.0152	59.7871	55.889	61.6053	5.71631	1.81768	-382.549	1.02815	-42.992	0.918446
293	USV	TRUE	0.9807	549.261	549.263	0.0016	57.6178	56.6114	57.787	1.17563	0.490049	-701.372	1.10925	-47.424	0.923071
294	USV	TRUE	0.883513	549.427	549.483	0.056	61.052	57.6457	63.0798	5.43403	1.85803	-46.2139	1.13553	-42.1065	0.922221
295	USV	TRUE	0.820276	549.651	549.667	0.016	61.6286	56.2106	64.0704	7.85981	2.78952	-558.27	1.12084	-45.0441	0.882338
296	USV	TRUE	0.71697	549.864	549.868	0.0044	58.1508	57.6758	58.559	0.883209	0.264672	-181.526	1.00641	-59.1702	0.704525
297	USV	TRUE	0.915894	550.058	550.268	0.21	58.0163	51.4307	61.5646	10.1339	3.87824	22.5059	4.4815	-60.5157	0.722907
298	USV	TRUE	0.92968	550.26	550.273	0.0124	61.1447	59.8236	61.7459	1.92228	0.614034	-99.7933	1.0662	-59.475	0.864672
299	USV	TRUE	0.68242	550.486	550.492	0.006	61.9426	61.1336	62.1727	1.03907	0.304859	19.2097	1.09659	-58.0536	0.787774
300	USV	TRUE	0.913014	550.707	550.712	0.0048	61.4995	61.3065	61.7073	0.400784	0.143277	-12.8456	1.02573	-58.8653	0.848787
301	USV	TRUE	0.622786	557.281	557.285	0.0036	89.7865	89.1556	90.1576	1.00196	0.324591	-264.265	1.00766	-69.0718	0.673988
302	USV	TRUE	0.630228	558.345	558.358	0.0128	90.5698	85.2928	91.5078	6.21505	1.40942	-178.968	1.29618	-73.627	0.591611
303	USV	TRUE	0.614648	584.981	584.983	0.002	83.0765	82.3684	88.6028	6.23441	2.3636	-2694.16	1.09508	-73.0434	0.562844
