# Supplementary material for: Bazedoxifene reverses sexually dimorphic autistic-like abnormalities in biallelic MDGA1-mutant mice
Source: EMBO Mol Med. 2026 Mar 20;18(4):1358–98. doi: 10.1038/s44321-026-00402-y (PMC13084050; doi:10.1038/s44321-026-00402-y)
Supplement: Supplementary file 17 — Source data Fig. 3 [file 44321_2026_402_MOESM17_ESM.zip › Panel C/Batch2/P6/P6_WT_441.xlsx]

## Sheet: Sheet1
ID	Label	Accepted	Score	Begin Time (s)	End Time (s)	Call Length (s)	Principal Frequency (kHz)	Low Freq (kHz)	High Freq (kHz)	Delta Freq (kHz)	Frequency Standard Deviation (kHz)	Slope (kHz/s)	Sinuosity	Mean Power (dB/Hz)	Tonality
1	USV	TRUE	0.78763	59.2213	59.2237	0.0024	86.0031	82.9972	97.2918	14.2946	5.42701	-5956.09	1.01606	-60.1442	0.826146
2	USV	TRUE	0.765305	59.3689	59.4001	0.0312	88.8177	66.2408	90.6896	24.4488	11.4981	757.16	1.10481	-56.3936	0.844437
3	USV	TRUE	0.640257	59.5337	59.5353	0.0016	65.0152	64.7658	65.0865	0.320627	0.129065	-155.86	1.04572	-59.5669	0.738374
4	USV	TRUE	0.845249	59.6973	59.7085	0.0112	57.8731	54.9489	59.9735	5.02464	1.73063	-504.398	1.02132	-41.886	0.885478
5	USV	TRUE	0.876673	59.8657	59.8737	0.008	59.8844	57.079	60.597	3.51799	1.05552	-386.035	1.0622	-42.2778	0.856081
6	USV	TRUE	0.843051	60.0441	60.0469	0.0028	59.2016	56.8192	59.7138	2.89455	1.03622	-980.754	1.0704	-51.0588	0.885275
7	USV	TRUE	0.959394	60.2212	60.2452	0.024	58.0258	52.558	58.1348	5.57678	2.8376	-230.393	1.00599	-49.2167	0.770121
8	USV	TRUE	0.904914	60.4008	60.4176	0.0168	60.3669	59.5727	60.9743	1.40153	0.287417	-21.3033	1.03808	-41.5899	0.866752
9	USV	TRUE	0.761651	60.6028	60.6112	0.0084	60.6034	56.8183	60.6851	3.86682	1.00603	-210.253	1.29792	-46.8598	0.866913
10	USV	TRUE	0.88092	60.8168	60.8272	0.0104	55.5495	53.0934	57.1903	4.0969	1.29991	-353.126	1.0235	-47.5721	0.920669
11	USV	TRUE	0.841584	60.9816	60.992	0.0104	62.1968	61.5511	62.2265	0.675395	0.210058	-14.7147	1.03316	-56.8712	0.878571
12	USV	TRUE	0.787776	61.156	61.1632	0.0072	61.5099	59.9067	61.8513	1.94454	0.718105	-288.283	1.08887	-64.2653	0.667938
13	USV	TRUE	0.775244	61.3672	61.3712	0.004	70.9539	69.7812	71.3176	1.53634	0.55261	-386.277	1.07735	-62.8926	0.806267
14	USV	TRUE	0.812112	61.55	61.5552	0.0052	104.568	103.707	105.845	2.13751	0.745658	-441.237	1.01162	-67.5288	0.708699
15	USV	TRUE	0.834136	65.9109	65.9125	0.0016	92.6892	92.4398	92.7605	0.320627	0.129065	-155.86	1.04572	-64.9473	0.759117
16	USV	TRUE	0.691327	66.0965	66.1029	0.0064	89.7261	88.1007	90.9433	2.8426	0.849873	-418.347	1.01069	-63.1932	0.72288
17	USV	TRUE	0.609585	74.979	75.019	0.04	47.5599	36.0262	57.8021	21.7759	5.54207	29.0713	5.95209	-97.9663	0.147089
18	USV	TRUE	0.857439	88.518	88.5204	0.0024	81.4897	79.5526	87.301	7.74849	2.90369	-3228.54	1.01679	-62.8277	0.850911
19	USV	TRUE	0.755747	88.6908	88.6952	0.0044	79.3979	77.3123	81.7135	4.4012	1.39575	-966.147	1.00407	-58.9286	0.861144
20	USV	TRUE	0.857325	88.934	88.9396	0.0056	103.262	102.253	104.115	1.8629	0.579487	-322.986	1.00342	-64.0537	0.77
21	USV	TRUE	0.854544	98.6205	98.6281	0.0076	93.6383	91.7641	94.7776	3.01352	1.02024	-376.847	1.003	-63.8343	0.788749
22	USV	TRUE	0.686104	103.461	103.462	0.0016	54.2261	53.8253	54.4488	0.623441	0.249933	-389.651	1.00816	-83.0293	0.411614
23	USV	TRUE	0.788325	113.667	113.674	0.0072	90.5603	90.3228	90.6939	0.371096	0.143081	-3.08077e-13	1.01572	-61.647	0.791381
24	USV	TRUE	0.694108	115.314	115.318	0.0032	91.1726	90.9128	91.2913	0.378518	0.131156	37.1096	1.04149	-70.5453	0.623655
25	USV	TRUE	0.991683	248.719	248.964	0.245	65.9077	62.4954	84.7889	22.2935	7.69224	33.0576	1.5001	-65.2477	0.670928
26	USV	TRUE	0.849719	249.169	249.174	0.0044	67.8258	66.4899	68.8575	2.36759	0.820569	-566.505	1.00633	-56.3091	0.846518
27	USV	TRUE	0.706583	262.709	262.71	0.0016	86.7931	85.8401	87.2117	1.37157	0.556377	-857.232	1.02519	-66.7503	0.771376
28	USV	TRUE	0.653767	306.253	306.293	0.04	53.0682	39.6048	63.2659	23.6611	5.73789	130.455	6.67191	-97.5513	0.147106
29	USV	TRUE	0.950095	329.282	329.305	0.0232	86.7807	81.7037	94.9889	13.2852	5.67009	-557.941	1.02048	-63.3562	0.779037
30	USV	TRUE	0.727124	329.826	329.836	0.0092	93.6647	91.2748	96.4331	5.15824	1.64857	-581.766	1.01515	-58.0112	0.864346
31	USV	TRUE	0.740088	360.241	360.246	0.0044	64.108	63.1877	64.4272	1.23946	0.442325	-294.412	1.02519	-64.7061	0.792614
32	USV	TRUE	0.915861	360.468	360.48	0.012	92.3135	90.7327	94.4288	3.69612	1.07297	-293.218	1.00826	-62.3406	0.797514
33	USV	TRUE	0.715126	364.071	364.076	0.0052	96.6905	95.0205	97.1506	2.13009	0.849515	-478.836	1.07248	-71.3033	0.608095
34	USV	TRUE	0.818647	370.422	370.503	0.0816	76.8139	40.4613	102.687	62.2254	12.8651	-97.01	14.0381	-94.6101	0.168659
35	USV	TRUE	0.756572	392.997	393.004	0.0068	83.8286	82.2848	86.4114	4.12659	1.1946	-550.938	1.01653	-62.615	0.785813
36	USV	TRUE	0.956317	402.478	402.492	0.014	68.9504	68.0916	68.9774	0.885801	0.259792	-52.6553	1.00647	-59.2518	0.839981
37	USV	TRUE	0.602378	454.924	454.966	0.0416	70.9342	47.8075	81.8741	34.0666	7.16724	60.8981	9.86671	-96.9573	0.149992
38	USV	TRUE	0.677532	529.052	529.054	0.0024	90.2262	89.291	90.6937	1.40274	0.514313	-584.476	1.01687	-65.9886	0.768823
						0.0188158	75.5841
