# Supplementary material for: Bazedoxifene reverses sexually dimorphic autistic-like abnormalities in biallelic MDGA1-mutant mice
Source: EMBO Mol Med. 2026 Mar 20;18(4):1358–98. doi: 10.1038/s44321-026-00402-y (PMC13084050; doi:10.1038/s44321-026-00402-y)
Supplement: Supplementary file 17 — Source data Fig. 3 [file 44321_2026_402_MOESM17_ESM.zip › Panel C/Batch2/P6/P6_WT_443.xlsx]

## Sheet: Sheet1
ID	Label	Accepted	Score	Begin Time (s)	End Time (s)	Call Length (s)	Principal Frequency (kHz)	Low Freq (kHz)	High Freq (kHz)	Delta Freq (kHz)	Frequency Standard Deviation (kHz)	Slope (kHz/s)	Sinuosity	Mean Power (dB/Hz)	Tonality
1	USV	TRUE	0.772277	10.0693	10.0749	0.0056	94.5017	92.4384	96.2681	3.82971	1.35334	317.42	2.09512	-68.7502	0.664044
2	USV	TRUE	0.784833	10.1809	10.1917	0.0108	67.5217	65.8815	68.0709	2.18947	0.664542	85.2891	1.1418	-63.4577	0.79675
3	USV	TRUE	0.603705	10.3377	10.3433	0.0056	66.0259	64.7939	66.1966	1.40274	0.407322	-147.378	1.09282	-63.1545	0.811931
4	USV	TRUE	0.68867	10.5069	10.5125	0.0056	67.4475	65.3694	67.7592	2.38986	0.722778	-325.372	1.14312	-62.3595	0.736835
5	USV	TRUE	0.959218	27.5448	27.8248	0.28	77.8491	72.9679	89.5344	16.5665	6.46308	-7.97436	4.60304	-71.7981	0.529933
6	USV	TRUE	0.82778	27.9852	28.0092	0.024	82.9776	79.4773	89.9684	10.4911	4.06361	-414.798	1.07843	-66.9843	0.714735
7	USV	TRUE	0.852709	28.134	28.1696	0.0356	63.6137	63.2133	90.4423	27.229	11.1109	749.056	1.30613	-59.3714	0.778691
8	USV	TRUE	0.825423	28.3568	28.3584	0.0016	88.9578	87.5328	90.0266	2.49377	0.989262	-1558.6	1.00209	-61.2413	0.863237
9	USV	TRUE	0.893934	28.498	28.5008	0.0028	63.212	62.4624	63.6944	1.23204	0.431106	-436.48	1.00563	-59.4404	0.770643
10	USV	TRUE	0.882545	28.6912	28.6984	0.0072	83.4433	82.0095	89.4215	7.41195	2.82852	-1088.8	1.02533	-65.4765	0.717992
11	USV	TRUE	0.833328	28.8544	28.8968	0.0424	59.1052	55.79	92.7044	36.9144	9.69403	534.718	1.43717	-48.6315	0.857256
12	USV	TRUE	0.855299	29.0356	29.0388	0.0032	55.3328	54.4719	56.6985	2.22658	0.862868	-774.663	1.03721	-53.4636	0.849915
13	USV	TRUE	0.630606	29.2415	29.2435	0.002	82.715	82.2251	83.1781	0.952975	0.366077	-488.574	1.00178	-74.7741	0.630828
14	USV	TRUE	0.809899	29.3963	29.3995	0.0032	93.8714	92.8641	94.7957	1.93163	0.861146	-630.975	1.004	-73.5016	0.585835
15	USV	TRUE	0.670646	40.8899	40.8963	0.0064	65.9627	65.4952	66.3487	0.853521	0.247384	1.8191	1.05031	-73.7521	0.604303
16	USV	TRUE	0.652236	41.0795	41.0835	0.004	83.2463	81.1162	86.4452	5.32894	1.91239	-1428.72	1.01086	-68.1031	0.779845
17	USV	TRUE	0.951066	52.0483	52.0591	0.0108	77.8389	77.1635	77.876	0.712504	0.221905	-66.7131	1.00961	-61.846	0.785394
18	USV	TRUE	0.931317	52.261	52.265	0.004	81.1279	79.7029	81.8478	2.14494	0.670186	-490.859	1.02502	-68.7992	0.670906
19	USV	TRUE	0.956395	52.431	52.4374	0.0064	64.3664	64.1289	64.396	0.267189	0.0629095	-16.3264	1.00743	-60.9015	0.765413
20	USV	TRUE	0.881834	52.5926	52.6382	0.0456	65.6718	65.249	86.7987	21.5496	9.73752	486.745	1.02661	-58.1418	0.756641
21	USV	TRUE	0.919395	52.7678	52.7762	0.0084	60.1413	57.979	60.3687	2.38967	1.18968	-284.484	1	-41.5211	0.914343
22	USV	TRUE	0.941583	52.9574	52.9662	0.0088	58.4563	57.7357	63.5912	5.85547	2.28149	-780.619	1.12985	-42.787	0.916602
23	USV	TRUE	0.741142	53.1562	53.1702	0.014	57.4711	55.6611	58.7341	3.073	1.22588	-218.576	1.00368	-48.3674	0.840311
24	USV	TRUE	0.935059	53.3662	53.3846	0.0184	58.4149	56.8524	59.6989	2.84646	0.778457	109.052	1.06682	-47.0242	0.864276
25	USV	TRUE	0.753472	53.537	53.5474	0.0104	60.7713	58.6709	62.419	3.74807	1.24356	-388.133	1.01807	-52.0992	0.857339
26	USV	TRUE	0.719681	53.7162	53.7406	0.0244	92.4185	56.8513	92.8078	35.9565	16.2179	1503.33	1.04236	-68.1088	0.58121
27	USV	TRUE	0.804636	53.923	53.929	0.006	82.589	80.9858	88.6972	7.71138	2.11717	-989.408	1.0971	-70.8072	0.599474
28	USV	TRUE	0.602859	55.2296	55.232	0.0024	82.3729	80.9034	83.5753	2.67189	0.963593	-1113.29	1.00144	-69.1241	0.744178
29	USV	TRUE	0.960444	55.4082	55.6082	0.2	87.0473	63.2319	104.499	41.267	13.9506	97.5915	2.45194	-66.6995	0.659068
30	USV	TRUE	0.894706	55.4008	55.4148	0.014	70.2975	67.4178	70.5647	3.14689	1.01451	-211.839	1.03932	-58.5576	0.857002
31	USV	TRUE	0.917222	55.774	55.7792	0.0052	93.7695	86.3019	96.3711	10.0693	3.17626	1774.59	1.02846	-70.3525	0.728169
32	USV	TRUE	0.795586	57.8499	57.8583	0.0084	90.1706	89.421	90.7101	1.28909	0.395803	49.1088	1.08601	-65.3585	0.76873
33	USV	TRUE	0.83058	58.0219	58.0311	0.0092	94.3332	93.3059	94.8069	1.50106	0.427102	-36.5211	1.08832	-69.3234	0.721283
34	USV	TRUE	0.779445	58.2162	58.219	0.0028	95.3953	93.9014	98.0818	4.18032	1.58363	-1497.22	1.00235	-73.7268	0.630382
35	USV	TRUE	0.86418	64.2402	64.2426	0.0024	89.4815	83.3361	90.2831	6.94692	2.58308	-2560.56	1.28039	-64.8201	0.769651
36	USV	TRUE	0.772036	64.4254	64.4442	0.0188	81.8	79.8183	87.1552	7.33687	2.04399	-312.062	1.07122	-69.5068	0.593704
37	USV	TRUE	0.96355	64.6022	64.7772	0.175	89.6713	85.1283	92.0591	6.93081	2.64205	-19.2908	1.95388	-67.4553	0.642551
38	USV	TRUE	0.82264	66.2204	66.2228	0.0024	90.7662	90.4322	90.8033	0.371096	0.138851	139.161	1.01913	-66.3871	0.708946
39	USV	TRUE	0.662846	66.516	66.5228	0.0068	89.3221	88.0626	92.8868	4.82423	1.68718	-715.291	1.00047	-69.4826	0.719801
40	USV	TRUE	0.892561	66.696	66.7184	0.0224	84.4157	66.9379	85.4433	18.5054	8.46801	805.345	1.0885	-69.0053	0.69316
41	USV	TRUE	0.824264	68.4071	68.4111	0.004	92.6774	92.3286	92.7071	0.378518	0.116421	-63.9297	1.01487	-65.8603	0.727076
42	USV	TRUE	0.827	68.7723	68.7791	0.0068	92.9466	92.6797	93.2195	0.539764	0.194665	-40.4693	1.02135	-67.178	0.698495
43	USV	TRUE	0.605405	72.6168	72.6232	0.0064	90.7421	88.337	90.901	2.56405	1.04627	390.925	1.08772	-78.1407	0.436939
44	USV	TRUE	0.631626	72.8056	72.8164	0.0108	83.867	82.8651	85.0257	2.16064	0.710037	81.3153	1.17248	-77.3614	0.594466
45	USV	TRUE	0.610953	76.0246	76.0262	0.0016	91.9118	91.2349	92.2324	0.997506	0.403004	-623.441	1.0194	-74.1228	0.539084
46	USV	TRUE	0.703546	76.1841	76.1861	0.002	92.2124	91.255	93.8022	2.5472	0.991995	-1309.86	1.01341	-75.485	0.528306
47	USV	TRUE	0.8281	82.464	82.4688	0.0048	89.1429	88.8238	89.1875	0.363674	0.149328	85.5356	1.0104	-68.5799	0.656702
48	USV	TRUE	0.686089	86.1554	86.1582	0.0028	83.8603	81.5818	87.8756	6.29379	2.40085	-2410.36	1.019	-66.1152	0.791826
49	USV	TRUE	0.867733	88.1928	88.2004	0.0076	59.3138	56.1001	59.8631	3.76291	1.19545	182.953	1.5	-64.1532	0.806659
50	USV	TRUE	0.646546	93.7418	93.9118	0.17	77.3456	53.3494	91.2108	37.8615	16.447	-187.163	1.00134	-74.9569	0.442808
51	USV	TRUE	0.604548	97.0298	97.0342	0.0044	83.4152	81.1664	87.8684	6.702	2.19385	-1493.73	1.01379	-73.9428	0.659514
52	USV	TRUE	0.649906	97.2142	97.2162	0.002	85.7773	82.3216	87.2379	4.91628	2.01874	-2610.82	1.04819	-76.5601	0.594567
53	USV	TRUE	0.975822	97.4438	97.447	0.0032	64.4361	63.4992	64.7614	1.26222	0.475024	-220.677	1.24548	-68.8169	0.761522
54	USV	TRUE	0.906466	97.6426	97.8146	0.172	61.5989	54.8582	92.2059	37.3477	9.92686	-141.659	1.29804	-45.852	0.868509
55	USV	TRUE	0.642978	97.5486	97.5902	0.0416	41.1515	27.1464	49.3973	22.2509	5.07195	14.1529	6.5781	-96.7964	0.159118
56	USV	TRUE	0.743925	97.9426	97.985	0.0424	55.8989	54.6881	89.0497	34.3615	13.8862	826.774	1.25593	-53.3954	0.851468
57	USV	TRUE	0.786419	98.1486	98.1518	0.0032	91.9241	90.4917	93.4382	2.9465	1.0132	-924.648	1.00137	-69.1185	0.64576
58	USV	TRUE	0.637754	98.2905	98.3157	0.0252	108.3	107.994	109.183	1.18849	0.40622	-9.27262	1.02867	-79.6761	0.509379
59	USV	TRUE	0.839213	98.4641	98.4729	0.0088	93.1994	92.8138	93.6998	0.885992	0.305401	11.207	1.03696	-71.1614	0.583812
60	USV	TRUE	0.806184	98.6281	98.6317	0.0036	105.924	105.16	106.941	1.78126	0.599343	-492.996	1.00416	-73.6072	0.592625
61	USV	TRUE	0.607281	98.7965	98.7989	0.0024	80.5603	80.2932	80.6939	0.400784	0.146947	-166.993	1.00302	-73.9925	0.550977
62	USV	TRUE	0.717429	105.955	105.958	0.0028	93.1689	91.781	94.156	2.37501	0.808771	-819.946	1.00723	-67.1623	0.766302
63	USV	TRUE	0.890821	106.008	106.018	0.0092	79.7237	78.7217	80.2159	1.49423	0.411218	-47.8974	1.06817	-66.8379	0.727848
64	USV	TRUE	0.63995	112.69	112.696	0.006	93.286	90.4709	94.8372	4.3663	1.34933	-700.7	1.00907	-69.6076	0.702191
65	USV	TRUE	0.62282	113.059	113.063	0.0044	93.8953	90.8301	96.9903	6.16019	1.9301	-1336.46	1.00212	-64.6345	0.802221
66	USV	TRUE	0.878816	113.244	113.251	0.0068	98.9202	90.1767	102.044	11.8673	4.72264	2024.54	1.02618	-65.0879	0.785152
67	USV	TRUE	0.90271	116.262	116.269	0.0072	92.3544	91.0408	92.6663	1.62557	0.590717	232.566	1.0307	-47.92	0.918245
68	USV	TRUE	0.703079	127.37	127.41	0.04	39.7488	28.2893	52.277	23.9876	5.58421	-234.865	7.8342	-96.4167	0.164621
69	USV	TRUE	0.87358	130.772	130.775	0.0036	89.305	79.7381	90.4999	10.7618	3.77704	-2700.9	1.24142	-55.1408	0.863104
70	USV	TRUE	0.946257	130.957	131.142	0.185	81.5108	64.5252	88.9379	24.4127	10.9619	-109.68	1.23891	-58.5651	0.778584
71	USV	TRUE	0.847168	131.323	131.327	0.0044	66.9179	65.8788	67.4151	1.53634	0.506625	-344.367	1.01305	-55.033	0.834149
72	USV	TRUE	0.690809	145.65	145.653	0.0032	81.1409	79.9905	81.9202	1.9297	0.656834	-596.846	1.00496	-67.1176	0.765723
73	USV	TRUE	0.68011	145.835	145.837	0.002	93.6001	93.6001	93.6001	2.84217e-14	9.3996e-15	3.33611e-12	1	-61.5218	0.784426
74	USV	TRUE	0.825042	145.976	145.981	0.0056	54.522	53.7353	54.9673	1.23204	0.395603	-219.013	1.0067	-61.2253	0.647889
75	USV	TRUE	0.722278	146.2	146.204	0.004	52.5602	50.9211	53.3573	2.43625	0.879363	-607.702	1.00069	-60.8487	0.761478
76	USV	TRUE	0.779075	146.36	146.384	0.024	57.08	55.6368	93.2858	37.649	16.3285	1596.44	1.39658	-68.3756	0.587795
77	USV	TRUE	0.84949	146.579	146.58	0.0016	102.509	102.259	102.758	0.498753	0.197149	311.721	1	-67.2045	0.690944
78	USV	TRUE	0.894892	146.93	146.932	0.002	94.6905	94.6905	94.6905	2.84217e-14	5.94483e-15	-3.27331e-12	1	-58.406	0.832217
79	USV	TRUE	0.983358	147.785	147.789	0.0036	83.5691	81.8249	85.573	3.74807	1.19828	986.441	1.0053	-66.9446	0.784977
80	USV	TRUE	0.695204	150.006	150.01	0.004	80.1576	79.1779	81.1373	1.95939	0.676088	-509.076	1.00367	-62.7292	0.787573
81	USV	TRUE	0.893983	150.174	150.192	0.0184	89.11	87.1043	98.5613	11.457	3.77533	-528.048	1.09414	-67.5593	0.70349
82	USV	TRUE	0.909393	150.32	150.331	0.0104	67.9799	66.6143	68.1877	1.57345	0.414335	-66.1199	1.06082	-54.1996	0.865664
83	USV	TRUE	0.878867	150.496	150.512	0.016	69.1209	67.0057	69.6182	2.61252	0.720371	-27.4623	1.12524	-57.2889	0.7736
84	USV	TRUE	0.779259	150.711	150.734	0.0232	93.0054	84.3245	99.3249	15.0004	3.52283	149.78	1.56519	-70.3043	0.698185
85	USV	TRUE	0.811333	151.934	151.943	0.0096	87.8888	84.5765	88.0856	3.50907	1.21538	291.414	1.10771	-64.9667	0.767934
86	USV	TRUE	0.875888	152.165	152.175	0.0092	83.2804	78.7382	88.7429	10.0048	3.57472	-1239.72	1.0504	-58.8336	0.854759
87	USV	TRUE	0.927843	152.311	152.332	0.0212	64.9388	62.7779	87.5139	24.7361	9.61141	1180.73	1.51094	-54.1234	0.865609
88	USV	TRUE	0.947814	152.495	152.505	0.0096	90.8557	82.5365	94.1509	11.6144	4.21034	-1221.11	1.00272	-50.02	0.927076
89	USV	TRUE	0.936853	152.655	152.663	0.0072	90.2652	81.2771	92.9817	11.7045	4.12034	-1680.78	1.01699	-51.328	0.922758
90	USV	TRUE	0.905254	152.812	152.827	0.0152	62.304	56.2809	98.3018	42.0209	14.5192	2241	2.68301	-53.2945	0.838917
91	USV	TRUE	0.907599	152.986	153.021	0.0352	61.1674	58.7154	94.8802	36.1648	5.62256	63.2667	1.53385	-37.5814	0.926687
92	USV	TRUE	0.932009	153.172	153.209	0.0368	57.1732	56.0884	103.349	47.2607	9.90575	596.156	1.3884	-33.987	0.927312
93	USV	TRUE	0.681603	153.361	153.367	0.006	88.3957	84.6773	90.1441	5.46677	1.61465	-850.561	1.03596	-44.8064	0.931581
94	USV	TRUE	0.918126	153.542	153.548	0.0064	92.4128	88.4466	99.6462	11.1996	3.93034	-1606.43	1.01308	-61.5809	0.841705
95	USV	TRUE	0.845333	153.711	153.731	0.0196	57.9893	53.4274	59.6098	6.18246	1.31598	-48.0628	1.21127	-43.985	0.867101
96	USV	TRUE	0.939089	153.896	153.911	0.0152	60.6786	57.0652	61.836	4.77075	1.70526	-351.943	1.07547	-35.4746	0.925775
97	USV	TRUE	0.958536	154.054	154.084	0.0304	61.5099	55.7236	93.286	37.5624	6.67669	170.994	1.48747	-36.5834	0.93012
98	USV	TRUE	0.873988	154.224	154.257	0.0332	61.9075	60.1362	95.4921	35.3559	15.8694	1284.21	1.34724	-59.8996	0.767742
99	USV	TRUE	0.821604	154.742	154.764	0.0224	58.4277	57.0547	91.7966	34.7419	6.884	1020.56	1.1829	-61.2269	0.701807
100	USV	TRUE	0.901395	154.936	154.938	0.002	99.6057	96.2035	100.737	4.53331	1.81135	-2308.01	1.06501	-64.3376	0.834695
101	USV	TRUE	0.824396	155.1	155.116	0.0164	100.599	91.7388	101.077	9.33775	3.34112	479.02	1.24118	-60.4267	0.838399
102	USV	TRUE	0.827559	156.5	156.509	0.0084	103.015	98.864	103.342	4.47774	1.54601	-523.223	1.09442	-63.5403	0.788815
103	USV	TRUE	0.644971	159.469	159.478	0.0088	88.3245	86.602	98.6919	12.0899	5.22345	-1391.11	1.00164	-54.2044	0.915066
104	USV	TRUE	0.822296	164.145	164.148	0.0028	82.1707	81.9332	82.2004	0.267189	0.0891293	67.1507	1.01361	-70.4234	0.616719
105	USV	TRUE	0.775019	165.123	165.133	0.0104	70.4329	68.5403	71.0193	2.47892	0.726574	-176.044	1.07876	-54.6084	0.847985
106	USV	TRUE	0.838622	165.304	165.346	0.0416	69.666	65.5151	91.0307	25.5156	10.0591	626.366	1.45066	-59.7586	0.786495
107	USV	TRUE	0.891895	165.488	165.495	0.0072	70.6256	69.9319	72.0236	2.09167	0.907643	-309.804	1.017	-56.9401	0.836148
108	USV	TRUE	0.825194	165.67	165.679	0.0088	65.8079	63.5729	66.441	2.86809	0.881441	-257.699	1.10279	-65.6516	0.711284
109	USV	TRUE	0.794616	165.84	165.842	0.0016	70.4855	70.0847	70.7081	0.623441	0.249933	-389.651	1.00816	-61.4869	0.76916
110	USV	TRUE	0.605194	166.201	166.208	0.0072	80.3512	79.9539	80.6338	0.679844	0.224947	19.7611	1.04427	-71.3992	0.600917
111	USV	TRUE	0.972958	168.365	168.373	0.008	90.4937	88.2078	90.8448	2.63704	0.763001	223.415	1.11368	-59.2643	0.844081
112	USV	TRUE	0.633752	168.571	168.581	0.01	82.9021	76.9709	86.0821	9.11115	2.92026	-817.33	1.01367	-67.4711	0.780396
113	USV	TRUE	0.924954	169.259	169.279	0.0204	94.4697	90.1353	96.4513	6.31606	1.79444	14.8559	1.27841	-54.688	0.890586
114	USV	TRUE	0.736301	170.821	170.823	0.0016	99.4836	98.9136	100.41	1.49626	0.597287	-935.162	1.00886	-60.3117	0.84474
115	USV	TRUE	0.930481	170.82	171.325	0.505	84.5661	67.8113	98.3944	30.5831	9.59161	-28.1972	6.17784	-58.6402	0.810121
116	USV	TRUE	0.815459	171.447	171.461	0.014	71.6255	65.9329	72.9911	7.05825	1.92178	-349.203	1.28491	-52.5903	0.883848
117	USV	TRUE	0.756745	171.616	171.627	0.0112	71.4373	69.7564	71.9329	2.17657	0.739022	-114.663	1.14137	-52.7606	0.849609
118	USV	TRUE	0.771041	171.789	171.801	0.0116	69.993	68.286	70.2009	1.91486	0.5067	-49.2703	1.08544	-50.6117	0.86643
119	USV	TRUE	0.911937	171.96	171.966	0.0056	83.4545	80.8049	88.1749	7.36997	2.80596	1503.87	1.23543	-57.958	0.871459
120	USV	TRUE	0.791625	172.129	172.136	0.0072	92.1077	88.4162	95.5783	7.16215	2.55836	-973.978	1.00301	-60.3378	0.84508
121	USV	TRUE	0.962844	172.29	172.295	0.0052	94.0743	92.5875	94.6145	2.02698	0.703685	381.642	1.00348	-59.0119	0.83724
122	USV	TRUE	0.935923	172.65	172.825	0.175	100.494	94.4718	109.089	14.6173	6.14473	43.1821	7.5755	-59.2156	0.81939
123	USV	TRUE	0.695816	172.441	172.448	0.0064	66.542	64.6866	67.1209	2.43439	0.769758	-348.585	1.09031	-54.8773	0.849117
124	USV	TRUE	0.841129	172.641	172.652	0.0112	94.3897	91.1166	96.5272	5.41058	1.47362	-428.022	1.01864	-56.6414	0.870305
125	USV	TRUE	0.765052	172.802	172.826	0.0244	103.808	87.6728	107.456	19.7834	6.49979	-814.37	1.19866	-57.4046	0.867135
126	USV	TRUE	0.682806	173.719	173.722	0.0032	93.2125	91.5129	94.8157	3.30276	1.10075	-1003.51	1.00235	-60.9287	0.852233
127	USV	TRUE	0.809069	173.911	174.106	0.195	95.7936	81.8974	99.2518	17.3544	6.72361	-33.6537	1.68792	-64.4282	0.760825
128	USV	TRUE	0.679531	173.913	173.917	0.0044	92.9398	90.8839	94.9957	4.11174	1.37192	-951.096	1.00054	-59.4316	0.857339
129	USV	TRUE	0.70936	174.265	174.267	0.0016	87.4413	85.66	88.1538	2.49377	1.01694	-1558.6	1.02327	-68.1366	0.75809
130	USV	TRUE	0.672146	174.421	174.424	0.0032	94.6801	93.0324	97.8047	4.7723	1.64196	-1472.01	1.01439	-63.8398	0.83792
131	USV	TRUE	0.785276	174.577	174.585	0.0076	94.3547	92.6439	94.8482	2.20431	0.639875	-225.001	1.08647	-64.3245	0.767627
132	USV	TRUE	0.662659	176.448	176.45	0.002	92.3666	91.2979	93.4621	2.16423	0.800947	-1070.03	1.0004	-63.1991	0.832997
133	USV	TRUE	0.672719	176.621	176.816	0.195	75.1207	59.4101	108.304	48.8936	19.6205	194.331	1.39808	-67.1366	0.666619
134	USV	TRUE	0.679039	176.62	176.626	0.0064	63.8774	62.4511	64.3247	1.87355	0.555346	-139.127	1.14098	-58.6063	0.834732
135	USV	TRUE	0.923723	177.508	177.527	0.0196	100.818	95.3414	107.334	11.9927	3.4664	-613.148	1.03517	-62.6249	0.840189
136	USV	TRUE	0.743416	177.694	177.707	0.0128	93.2078	83.0323	103.101	20.0689	5.93123	-1513.2	1.03119	-59.0684	0.871673
137	USV	TRUE	0.73184	181.201	181.203	0.002	87.658	83.8104	88.4773	4.6669	1.75097	-2115.88	1.04177	-53.0834	0.914223
138	USV	TRUE	0.834642	181.402	181.408	0.0064	83.6466	81.9314	86.9222	4.99083	1.66525	-695.573	1.08192	-52.4854	0.914141
139	USV	TRUE	0.974149	181.546	181.576	0.0304	94.293	81.3955	99.4893	18.0938	4.76345	-390.2	1.39889	-50.2457	0.919213
140	USV	TRUE	0.893368	181.766	181.769	0.0036	103.787	102.584	104.104	1.52038	0.583332	-424.81	1.01739	-61.1134	0.83365
141	USV	TRUE	0.699658	181.952	181.967	0.0156	89.9268	80.976	100.451	19.4751	5.34523	-1131	1.02944	-58.4305	0.861455
142	USV	TRUE	0.604919	182.338	182.34	0.002	95.2363	94.457	96.0156	1.5586	0.583176	-779.302	1	-60.2642	0.847304
143	USV	TRUE	0.725244	183.069	183.088	0.0184	70.5107	63.4821	71.9431	8.46099	2.41132	-388.786	1.15744	-52.6356	0.862521
144	USV	TRUE	0.874428	183.232	183.252	0.0192	67.2148	61.4257	68.3577	6.93207	1.92886	-276.391	1.20725	-52.8217	0.868011
145	USV	TRUE	0.718595	183.757	183.784	0.0272	86.9016	80.9714	98.2443	17.2728	5.45561	-453.976	1.19125	-75.1487	0.495847
146	USV	TRUE	0.928448	183.897	183.906	0.0088	71.9031	69.7582	72.7492	2.99103	0.891696	-184.173	1.26214	-61.5281	0.789101
147	USV	TRUE	0.949936	184.07	184.075	0.0056	70.3959	69.1374	71.9168	2.77947	1.0551	-500.985	1.01193	-66.4581	0.708569
148	USV	TRUE	0.979635	184.268	184.275	0.0076	90.5141	89.6086	91.2414	1.63282	0.525843	-221.179	1.00671	-59.7872	0.795189
149	USV	TRUE	0.685377	185.849	185.857	0.0084	69.1891	65.861	71.1546	5.2936	1.45296	-590.886	1.02149	-68.1606	0.762185
150	USV	TRUE	0.735569	186.015	186.027	0.0116	67.356	65.5429	68.1351	2.59217	0.875587	-167.87	1.09825	-64.532	0.659227
151	USV	TRUE	0.670533	186.2	186.203	0.0032	96.1314	95.8891	96.2768	0.387683	0.142258	33.1213	1.05047	-66.1368	0.689887
152	USV	TRUE	0.61674	188.06	188.068	0.008	92.6561	87.6314	97.3022	9.67076	2.79108	-1122.4	1.0059	-60.0051	0.855705
153	USV	TRUE	0.93219	188.663	188.702	0.0388	79.7071	63.1686	88.7346	25.5659	9.43446	572.702	1.56287	-52.912	0.872098
154	USV	TRUE	0.920479	188.855	188.861	0.006	94.9979	94.398	96.4531	2.05506	0.871431	-327.046	1.02867	-50.1024	0.917494
155	USV	TRUE	0.780326	189.003	189.015	0.0116	97.2625	92.7608	99.4043	6.64343	1.96307	134.366	1.54875	-49.4682	0.921353
156	USV	TRUE	0.704039	189.511	189.52	0.0096	68.9612	67.41	69.5253	2.11525	0.635272	11.347	1.16733	-53.7936	0.842493
157	USV	TRUE	0.697797	189.694	189.695	0.0016	93.3067	92.6387	94.509	1.87032	0.749798	-1168.95	1.01167	-64.0829	0.839547
158	USV	TRUE	0.816566	189.861	189.888	0.0268	70.008	68.8628	92.8336	23.9708	9.58297	905.126	1.08232	-61.2122	0.720971
159	USV	TRUE	0.917488	190.2	190.207	0.0072	90.0315	88.1817	90.9343	2.75261	0.813552	183.646	1.26091	-69.8724	0.71766
160	USV	TRUE	0.921594	191.211	191.225	0.0136	71.2491	68.7554	72.7627	4.00732	1.16977	-136.61	1.22072	-56.3886	0.859547
161	USV	TRUE	0.82456	191.396	191.399	0.0028	68.0902	66.9398	68.5726	1.63282	0.604833	-600.822	1.03112	-55.3134	0.849712
162	USV	TRUE	0.840731	191.559	191.609	0.0504	70.1594	56.2605	83.6215	27.361	7.70185	151.22	1.5064	-62.9286	0.721872
163	USV	TRUE	0.812029	191.744	191.748	0.0044	68.1228	67.3658	68.7017	1.33595	0.420441	-290.389	1.00409	-54.6913	0.785243
164	USV	TRUE	0.84291	191.938	191.955	0.0172	90.3908	89.7932	96.7048	6.91157	2.61665	-426.057	1.07941	-68.1165	0.70104
165	USV	TRUE	0.719047	192.165	192.167	0.002	92.3147	89.1173	94.5769	5.45957	2.13993	-2838.57	1.00353	-71.7936	0.72533
166	USV	TRUE	0.775336	192.28	192.333	0.0532	61.7474	49.027	84.1444	35.1173	5.88124	-117.843	1.54773	-45.0982	0.872804
167	USV	TRUE	0.812339	192.646	192.856	0.21	60.2589	47.6392	78.5218	30.8825	9.66979	-22.2167	4.42295	-53.6975	0.800995
168	USV	TRUE	0.934554	192.846	193.401	0.555	58.4525	56.7692	64.3753	7.60605	2.73653	0.0622895	2.03424	-51.8052	0.809092
169	USV	TRUE	0.823713	193.385	193.402	0.0176	59.3299	57.0921	59.6626	2.57041	1.19466	154.983	1.00128	-46.4677	0.919022
170	USV	TRUE	0.877276	193.724	193.73	0.0064	63.2025	62.5123	63.4994	0.987116	0.310859	-126.018	1.0354	-69.7648	0.648754
171	USV	TRUE	0.686512	195.245	195.252	0.0064	91.1436	87.3584	95.3073	7.94888	2.5401	-1256.72	1.00102	-68.6715	0.736422
172	USV	TRUE	0.717422	195.445	195.45	0.0052	93.8747	90.6907	99.8048	9.11412	3.00824	-1772.78	1.00851	-70.1475	0.728473
173	USV	TRUE	0.839212	195.771	195.782	0.0108	71.5609	69.7432	71.8176	2.07434	0.601157	-145.369	1.04627	-58.8412	0.763215
174	USV	TRUE	0.850347	195.955	196.005	0.05	69.112	66.7324	92.3946	25.6622	9.71225	468.97	1.3777	-62.9764	0.713253
175	USV	TRUE	0.813411	196.133	196.185	0.0516	70.7952	66.58	95.4474	28.8674	10.0713	487.74	1.51543	-63.1995	0.70804
176	USV	TRUE	0.746382	196.31	196.317	0.0072	69.7194	69.3604	70.1002	0.739873	0.245094	-17.7621	1.0431	-59.268	0.769475
177	USV	TRUE	0.934497	196.513	196.543	0.0296	89.3423	68.064	93.1455	25.0816	12.0796	851.354	1.38944	-61.0417	0.829504
178	USV	TRUE	0.851917	196.685	196.721	0.0368	87.7234	70.1491	93.2534	23.1043	9.59494	582.038	1.57698	-60.2298	0.784348
179	USV	TRUE	0.949007	196.895	196.913	0.0176	93.0213	91.7373	94.2121	2.47481	0.720986	-18.6124	1.07732	-62.1439	0.841552
180	USV	TRUE	0.650724	197.096	197.098	0.0024	82.0289	80.7598	82.9641	2.20431	0.796673	-918.463	1.00367	-64.5751	0.712795
181	USV	TRUE	0.94787	197.239	197.275	0.0364	95.3466	65.7237	99.0895	33.3658	12.4539	889.475	1.21855	-64.9171	0.716261
182	USV	TRUE	0.813933	197.446	197.468	0.0212	97.3131	67.4493	99.0588	31.6095	14.6143	1543.34	1.16307	-65.0057	0.701376
183	USV	TRUE	0.707566	197.82	197.832	0.0124	89.9686	80.9213	92.3881	11.4669	3.86119	-945.803	1.06909	-64.1756	0.795591
184	USV	TRUE	0.836986	198.012	198.02	0.0072	93.6739	92.8724	95.3439	2.4715	0.738366	-320.738	1.01554	-61.3198	0.801018
185	USV	TRUE	0.60182	198.211	198.214	0.0028	96.324	94.0678	98.7139	4.64612	1.69473	-1726.48	1.002	-66.8206	0.799558
186	USV	TRUE	0.720508	198.599	198.602	0.0028	94.0528	92.9766	95.3962	2.41955	0.831527	-846.452	1.00276	-65.674	0.774699
187	USV	TRUE	0.905355	198.833	199.188	0.355	95.1981	90.5736	98.621	8.04742	3.25516	22.6872	1.00239	-74.2985	0.532382
188	USV	TRUE	0.625473	199.183	199.188	0.0048	98.894	94.8458	102.778	7.93184	3.76428	-1694.98	1.00099	-70.52	0.698487
189	USV	TRUE	0.608837	199.546	199.549	0.0024	81.8181	81.4841	81.8552	0.371096	0.138851	139.161	1.01913	-75.9944	0.47194
190	USV	TRUE	0.773565	200.278	200.28	0.0028	89.8623	88.5783	91.2799	2.70158	0.922332	-940.11	1.00204	-73.2398	0.594562
191	USV	TRUE	0.66632	200.456	200.462	0.006	92.8452	91.9323	95.9612	4.02897	1.18342	-657.974	1.00452	-66.9536	0.763252
192	USV	TRUE	0.714332	200.626	200.634	0.0076	95.6699	93.9257	96.1597	2.234	0.663847	121.625	1.22992	-69.5363	0.665382
193	USV	TRUE	0.818432	200.839	200.845	0.0064	91.2016	88.6634	93.0126	4.34925	1.35462	-664.744	1.01142	-68.2409	0.643877
194	USV	TRUE	0.640855	201.178	201.182	0.0036	107.129	105.715	108.269	2.5542	1.15802	-733.727	1.00612	-74.1811	0.627379
195	USV	TRUE	0.977694	207.609	207.616	0.0072	100.705	91.2236	102.448	11.2244	5.0548	-1820.5	1.03603	-48.8662	0.92226
196	USV	TRUE	0.728753	207.777	207.779	0.002	68.4872	67.9275	68.6137	0.68619	0.274392	-280.911	1.08375	-44.8122	0.914184
197	USV	TRUE	0.785303	208.165	208.174	0.0084	105.018	88.8321	106.287	17.4553	6.04979	-2187.81	1.01848	-61.5247	0.841152
198	USV	TRUE	0.753647	208.364	208.371	0.0072	101.23	91.6424	102.699	11.0568	3.79026	-1532.7	1.04045	-70.1123	0.588257
199	USV	TRUE	0.79549	208.564	208.57	0.0064	78.4974	77.4212	80.1228	2.70158	0.878643	-432.582	1.00598	-68.1812	0.706902
200	USV	TRUE	0.991789	208.617	208.629	0.0116	79.6216	78.4918	79.8591	1.36724	0.453523	111.547	1.01932	-58.6714	0.842444
201	USV	TRUE	0.816464	208.786	208.802	0.0164	67.653	64.0386	68.462	4.42347	1.21849	-210.049	1.08544	-52.2513	0.852774
202	USV	TRUE	0.943439	208.983	208.995	0.012	67.937	64.7752	68.8943	4.11905	1.17878	-163.002	1.21259	-58.2933	0.847574
203	USV	TRUE	0.85124	209.184	209.198	0.014	70.9094	65.6918	72.1047	6.41299	1.85408	-366.23	1.1711	-57.1985	0.848293
204	USV	TRUE	0.700646	210.342	210.35	0.0072	94.9997	92.818	95.4276	2.60956	0.802895	-275.715	1.11006	-60.2868	0.843889
205	USV	TRUE	0.868584	210.537	210.578	0.0412	66.1076	61.4914	85.5003	24.0089	8.88598	464.961	1.48863	-55.4153	0.856901
206	USV	TRUE	0.967033	210.932	210.952	0.02	92.4802	84.3867	96.1772	11.7906	4.77269	-589.528	1.00014	-54.0044	0.884206
207	USV	TRUE	0.986694	211.104	211.14	0.0368	81.9105	64.0011	91.3316	27.3304	9.42617	614.007	1.83826	-54.644	0.877768
208	USV	TRUE	0.775184	213.652	213.922	0.27	67.0288	56.8031	98.3956	41.5925	15.4926	-45.1187	2.34331	-65.8196	0.65628
209	USV	TRUE	0.835365	214.087	214.115	0.028	87.3603	65.1377	97.7949	32.6572	12.3823	858.313	2.29308	-62.3779	0.764334
210	USV	TRUE	0.941884	214.286	214.325	0.0392	68.4176	64.9669	88.8751	23.9082	8.219	565.657	1.32518	-57.0721	0.869164
211	USV	TRUE	0.928046	214.49	214.5	0.0092	72.2114	71.1	72.6957	1.59571	0.523717	20.6184	1.12556	-42.7133	0.921875
212	USV	TRUE	0.834977	214.734	214.94	0.206	90.5444	78.9662	102.256	23.29	6.55126	-49.5362	1.10454	-54.2586	0.867063
213	USV	TRUE	0.765729	215.114	215.117	0.0032	58.3277	57.6671	59.1367	1.46954	0.514149	-468.509	1.00177	-51.4845	0.834927
214	USV	TRUE	0.901107	215.514	215.516	0.0016	107.082	106.361	107.982	1.62095	0.642088	1013.09	1.00178	-63.2942	0.836233
215	USV	TRUE	0.853409	215.718	215.725	0.0064	80.8386	78.805	81.2765	2.4715	0.72147	277.094	1.14012	-56.6175	0.875019
216	USV	TRUE	0.643916	226.566	226.574	0.0072	91.4184	87.0618	94.6692	7.60747	2.25776	-998.704	1.00735	-65.6266	0.774361
217	USV	TRUE	0.793656	243.812	243.816	0.0044	87.2489	82.009	88.4364	6.42738	2.08712	-1343.86	1.0642	-65.4401	0.772762
218	USV	TRUE	0.954844	243.946	244.166	0.22	76.6986	64.8463	89.4859	24.6396	8.60517	43.9064	2.25152	-61.3463	0.745725
219	USV	TRUE	0.965963	244.319	244.355	0.036	69.8089	67.137	90.2545	23.1175	7.21179	585.475	1.4898	-59.3161	0.84358
220	USV	TRUE	0.773308	244.531	244.549	0.018	70.7294	67.3079	70.915	3.60705	0.808717	-80.6204	1.12088	-56.9253	0.791593
221	USV	TRUE	0.653202	244.739	244.764	0.0248	92.4842	91.5065	93.6158	2.10932	0.699054	2.48194	1.09942	-70.6559	0.715066
222	USV	TRUE	0.95121	247.5	247.502	0.0016	89.5349	88.8135	90.4345	1.62095	0.642088	-1013.09	1.00178	-53.4973	0.918745
223	USV	TRUE	0.732975	247.684	247.714	0.0308	92.85	64.5275	97.0102	32.4826	13.1072	870.387	2.08162	-56.6195	0.844161
224	USV	TRUE	0.837587	247.882	247.89	0.0084	71.471	71.4694	71.7819	0.312547	0.139403	-39.3179	1.00019	-43.6126	0.920701
225	USV	TRUE	0.928415	251.767	251.795	0.0284	92.0412	90.6011	93.8619	3.2608	1.04033	-1.91936	1.07618	-65.0818	0.78721
226	USV	TRUE	0.603784	251.974	251.977	0.0036	101.264	98.7774	103.446	4.66839	1.57277	-1295.46	1.00554	-73.7336	0.592355
227	USV	TRUE	0.906201	252.155	252.16	0.0044	55.2918	54.3101	55.9427	1.6326	0.615218	-404.768	1.00815	-71.0265	0.584979
228	USV	TRUE	0.876843	252.315	252.338	0.0232	67.1599	55.884	67.774	11.8899	3.80511	-407.07	1.13435	-62.1138	0.706482
229	USV	TRUE	0.789133	252.581	252.582	0.0016	88.5138	81.0325	89.7161	8.68365	3.52376	-4675.81	1.31952	-69.416	0.708995
230	USV	TRUE	0.953826	252.714	252.739	0.0248	66.9384	56.1221	67.774	11.6519	2.99275	-373.358	1.07615	-57.4815	0.713133
231	USV	TRUE	0.846036	252.926	252.93	0.0036	64.3876	61.9161	66.2208	4.30471	1.68964	-1374.63	1.03616	-61.6034	0.838806
232	USV	TRUE	0.875455	253.1	253.145	0.0456	65.278	56.1121	65.6164	9.50435	4.42903	-172.901	1.06686	-60.0238	0.772071
233	USV	TRUE	0.943342	253.329	253.332	0.0036	59.2388	56.2626	61.1388	4.8762	1.57952	-1288.94	1.01066	-51.8264	0.883212
234	USV	TRUE	0.878922	253.476	253.541	0.0644	83.482	56.34	84.9619	28.6219	9.56203	430.041	1.11125	-55.0626	0.870642
235	USV	TRUE	0.914096	253.66	253.675	0.0152	57.7692	55.0157	59.6989	4.68323	1.4948	-103.802	1.30785	-49.8378	0.872607
236	USV	TRUE	0.866052	253.862	253.879	0.0164	58.7286	55.7245	59.2183	3.49375	1.31738	-252.571	1.02049	-48.7446	0.840464
237	USV	TRUE	0.79946	254.048	254.071	0.0232	60.593	55.4063	62.0659	6.65964	2.051	-66.0238	1.238	-50.7256	0.856843
238	USV	TRUE	0.841948	254.236	254.27	0.034	56.7845	56.2345	83.4074	27.1729	10.0987	805.329	1.03936	-60.4023	0.766682
239	USV	TRUE	0.770987	254.432	254.44	0.0072	63.7441	62.3824	64.0743	1.69191	0.520799	219.009	1.03906	-73.3983	0.587079
240	USV	TRUE	0.745034	255.246	255.252	0.006	91.6463	90.9758	91.8887	0.912896	0.288821	96.0861	1.04091	-67.5735	0.708928
241	USV	TRUE	0.909814	255.652	255.66	0.0084	91.76	90.6181	92.7779	2.15978	0.787792	-258.695	1.00363	-64.3307	0.714573
242	USV	TRUE	0.884991	255.814	255.818	0.0044	67.8643	67.5606	68.0008	0.440155	0.149407	-60.1955	1.02022	-64.7515	0.697249
243	USV	TRUE	0.920952	256.014	256.057	0.0428	90.5578	67.162	93.9961	26.8342	10.8186	625.204	1.46215	-65.1429	0.711938
244	USV	TRUE	0.916436	256.231	256.236	0.0052	93.1943	90.8713	96.267	5.39574	1.71836	-1020.8	1.01582	-63.0438	0.798421
245	USV	TRUE	0.619895	256.413	256.423	0.01	92.593	90.2259	97.829	7.60311	2.33992	-672.921	1.02992	-67.4051	0.641172
246	USV	TRUE	0.671198	256.608	256.629	0.0212	92.8445	86.3604	100.682	14.3217	4.78843	-508.32	1.10253	-66.2844	0.773212
247	USV	TRUE	0.833339	256.83	256.833	0.0024	92.6702	92.1358	93.0709	0.935162	0.33784	-389.651	1.00212	-58.5804	0.838395
248	USV	TRUE	0.788334	257.215	257.223	0.0072	87.3269	84.0472	90.5465	6.49928	2.34295	-889.881	1.03321	-60.3005	0.84464
249	USV	TRUE	0.883614	257.622	257.645	0.0228	95.2897	90.7164	103.914	13.1972	4.59762	-336.532	1.59116	-56.0376	0.876308
250	USV	TRUE	0.649291	257.837	257.85	0.0132	91.2418	87.1294	101.083	13.9532	4.79962	-1031.46	1.03065	-58.9026	0.862152
251	USV	TRUE	0.606503	260.206	260.209	0.0028	88.5291	85.1076	90.4811	5.37347	1.85086	-1862.55	1.00637	-66.7239	0.778109
252	USV	TRUE	0.717943	260.605	260.613	0.0084	65.1923	64.9128	65.2802	0.36742	0.139979	35.203	1.0087	-52.6728	0.838219
253	USV	TRUE	0.607773	260.812	260.818	0.006	92.7887	90.0871	95.238	5.15081	1.59138	-834.475	1.01004	-67.3163	0.720339
254	USV	TRUE	0.703754	261.035	261.051	0.016	107.015	93.2232	108.715	15.4915	6.09213	-1036.19	1.01424	-69.4979	0.71977
255	USV	TRUE	0.742245	261.749	261.753	0.0036	92.2569	91.1733	93.5854	2.41212	0.982863	-796.395	1.05008	-66.7539	0.711321
256	USV	TRUE	0.775002	262.181	262.193	0.0112	91.323	88.6363	95.3234	6.68715	1.97047	-575.51	1.01264	-61.5712	0.808411
257	USV	TRUE	0.785774	262.336	262.389	0.0528	91.9496	65.0287	96.3346	31.3059	12.6445	584.832	1.1671	-59.7222	0.781033
258	USV	TRUE	0.82739	262.593	262.598	0.0048	87.3202	83.6537	88.3667	4.71292	1.50617	-919.89	1.04743	-58.7795	0.846292
259	USV	TRUE	0.916236	262.779	262.788	0.0088	96.5034	89.5565	101.135	11.5782	3.44594	-1260.86	1.01302	-56.6365	0.872067
260	USV	TRUE	0.825829	262.951	262.965	0.014	64.8193	62.8918	98.3701	35.4783	7.80346	1261.13	1.30395	-54.4407	0.841653
261	USV	TRUE	0.837914	263.159	263.163	0.004	91.172	88.938	92.7454	3.80745	1.25459	-941.066	1.0045	-58.421	0.844143
262	USV	TRUE	0.737077	263.311	263.356	0.0448	74.5154	70.8666	98.6868	27.8202	8.57733	473.83	1.76996	-52.4202	0.867723
263	USV	TRUE	0.720096	263.496	263.529	0.0332	71.2917	69.281	97.9031	28.6221	12.1453	957.521	1.29279	-53.5553	0.860952
264	USV	TRUE	0.841564	263.726	263.755	0.0284	91.9819	87.9123	101.356	13.4435	4.52822	-487.606	1.07887	-58.6468	0.849984
265	USV	TRUE	0.864708	263.895	263.917	0.022	72.8904	72.0151	97.3332	25.3181	10.0503	1171.16	1.18045	-46.4549	0.920879
266	USV	TRUE	0.668344	264.103	264.124	0.0204	93.1217	85.1506	104.618	19.4677	5.79691	-899.055	1.02242	-53.9492	0.873756
267	USV	TRUE	0.950086	264.493	264.51	0.0172	96.8871	89.8138	98.6683	8.85447	2.6623	413.913	1.44599	-59.0009	0.859907
268	USV	TRUE	0.777149	264.687	264.7	0.0128	90.2923	86.3958	93.9142	7.51841	2.12698	-548.991	1.00811	-66.7458	0.666832
269	USV	TRUE	0.735407	264.856	264.866	0.0096	57.4146	55.9724	60.3104	4.33805	1.41932	-139.098	1.52403	-54.0853	0.839243
270	USV	TRUE	0.903325	265.027	265.054	0.0272	58.7429	56.0102	59.4244	3.41418	0.878701	-27.7341	1.08946	-43.2304	0.921868
271	USV	TRUE	0.861875	265.232	265.24	0.0072	63.045	62.4237	63.0817	0.658016	0.244054	93.8988	1.00273	-39.6906	0.922738
272	USV	TRUE	0.864103	265.4	265.436	0.0368	57.3684	51.8317	58.8528	7.02114	2.21364	-187.57	1.08462	-48.1143	0.856029
273	USV	TRUE	0.87248	265.629	265.647	0.0184	54.7188	51.5125	57.7989	6.28637	1.97743	-341.318	1.01035	-51.9007	0.849881
274	USV	TRUE	0.779337	265.824	265.834	0.0092	62.8575	62.2412	62.9021	0.660868	0.205406	-47.1569	1.01832	-68.9757	0.65145
275	USV	TRUE	0.695542	269.015	269.021	0.0052	69.9378	69.2442	70.9056	1.66141	0.62062	-326.848	1.00219	-61.9931	0.774723
276	USV	TRUE	0.826346	269.219	269.221	0.002	72.1618	72.0638	72.4646	0.400784	0.153333	176.854	1.03234	-58.2247	0.762735
277	USV	TRUE	0.72294	272.296	272.3	0.004	87.1576	84.6534	89.3724	4.719	1.48334	-1132.6	1.01754	-62.5391	0.837829
278	USV	TRUE	0.609819	274.068	274.071	0.0032	93.1336	92.614	93.282	0.667973	0.217083	-115.968	1.08433	-64.3818	0.774639
279	USV	TRUE	0.97107	274.106	274.286	0.18	84.4645	60.6864	93.527	32.8407	15.0522	-156.048	1.19877	-54.4847	0.858131
280	USV	TRUE	0.957859	274.49	274.506	0.016	87.7666	79.0756	94.1198	15.0442	5.23142	-1072.75	1.05497	-51.0886	0.877526
281	USV	TRUE	0.970715	274.662	274.741	0.0788	93.5833	81.5821	97.3578	15.7757	3.64437	-128.002	1.14583	-52.4071	0.861522
282	USV	TRUE	0.871502	274.925	274.934	0.0088	89.1463	84.5373	92.2784	7.74106	2.15092	-786.177	1.01507	-49.1514	0.924042
283	USV	TRUE	0.842405	275.11	275.132	0.0216	103.22	93.6609	104.643	10.9821	4.08325	-296.068	1.61913	-58.5732	0.853186
284	USV	TRUE	0.648333	275.312	275.321	0.0084	97.645	88.4726	100.309	11.8361	5.25794	-1395.37	1.00444	-62.9807	0.836869
285	USV	TRUE	0.882181	278.278	278.289	0.0108	100.464	95.588	101.14	5.5516	1.64087	287.655	1.34297	-58.1037	0.853924
286	USV	TRUE	0.686577	279.221	279.233	0.012	94.5745	91.2062	105.94	14.7337	5.62674	-1229.8	1.00085	-75.4595	0.577601
287	USV	TRUE	0.750518	279.6	279.603	0.0036	80.5406	79.4941	81.5797	2.08556	0.734714	-605.674	1.0035	-64.5556	0.799325
288	USV	TRUE	0.670747	279.826	279.832	0.006	86.9229	80.3768	91.621	11.2442	4.17684	-2142.7	1.04183	-70.7877	0.658845
289	USV	TRUE	0.658384	280.026	280.035	0.0084	84.3175	80.4803	89.2085	8.72818	2.9241	-1113.29	1.02552	-67.2099	0.73413
290	USV	TRUE	0.874525	280.179	280.232	0.0532	64.0153	63.4278	92.1937	28.7659	10.1595	476.96	1.51877	-61.7382	0.713711
291	USV	TRUE	0.909881	280.368	280.416	0.048	76.4647	69.6406	89.6993	20.0587	7.72129	339.293	1.29402	-61.9552	0.796079
292	USV	TRUE	0.794589	280.561	280.574	0.0136	70.3464	66.8932	71.3707	4.47749	1.43196	-344.735	1.04598	-53.1532	0.854316
293	USV	TRUE	0.653189	280.807	280.809	0.0024	85.0356	83.2988	87.7075	4.40862	1.59914	-1836.93	1.00405	-65.6558	0.802209
294	USV	TRUE	0.866079	280.964	281.006	0.0416	83.1965	66.0246	88.4861	22.4616	10.141	536.465	1.19619	-68.8953	0.57491
295	USV	TRUE	0.786887	281.154	281.156	0.002	67.7017	66.7665	68.3073	1.54079	0.572725	-758.308	1.00852	-62.0031	0.77684
296	USV	TRUE	0.770052	281.338	281.382	0.0436	69.9816	67.8147	97.2466	29.4318	9.9391	492.503	1.66946	-64.5268	0.704692
297	USV	TRUE	0.919285	281.516	281.522	0.006	68.1648	67.1108	69.2706	2.15978	0.717245	-374.643	1.0135	-58.4074	0.770817
298	USV	TRUE	0.835054	281.706	281.724	0.0184	100.767	99.2512	107.759	8.50734	4.16443	424.246	1.04963	-78.0279	0.572975
299	USV	TRUE	0.753567	282.032	282.046	0.0148	72.0183	68.4082	72.9443	4.53618	1.25008	-223.646	1.11981	-62.2802	0.713445
300	USV	TRUE	0.985249	282.744	282.783	0.0388	67.3135	65.3042	85.0814	19.7772	4.74045	466.047	1.09755	-57.9678	0.835482
301	USV	TRUE	0.849031	284.781	284.784	0.0036	93.3263	91.9236	94.7291	2.80549	0.943781	-779.302	1	-62.1695	0.847957
302	USV	TRUE	0.738622	284.993	285.009	0.0168	86.2866	83.3104	93.5229	10.2125	2.35399	-617.244	1.0096	-58.6972	0.854174
303	USV	TRUE	0.860817	285.189	285.207	0.0176	88.978	82.1406	96.2275	14.0868	4.92934	-667.745	1.05098	-66.094	0.783215
304	USV	TRUE	0.886464	285.385	285.392	0.0068	92.054	88.4963	93.7363	5.24002	2.0128	-767.829	1.00366	-61.4299	0.789082
305	USV	TRUE	0.945713	285.586	285.61	0.024	93.0895	91.6021	94.9149	3.31284	1.03721	-13.9522	1.15951	-71.1997	0.731575
306	USV	TRUE	0.881963	287.515	287.523	0.0076	90.8617	89.6964	91.8918	2.19538	0.684088	-282.826	1.00709	-57.8191	0.769821
307	USV	TRUE	0.871271	287.709	287.712	0.0028	87.0528	84.3438	88.4259	4.08206	1.39281	-1390.73	1.01425	-65.1775	0.77517
308	USV	TRUE	0.725785	287.897	287.902	0.0048	93.4504	91.0902	96.9387	5.84847	1.87581	-1196.17	1.00598	-63.826	0.80049
309	USV	TRUE	0.914392	288.086	288.116	0.03	94.5103	91.8293	105.038	13.2092	5.37636	-81.7952	1.4953	-70.5739	0.659756
310	USV	TRUE	0.920004	288.67	288.87	0.2	92.3774	90.2191	96.8412	6.62208	2.61304	10.5997	3.36906	-70.3597	0.584192
311	USV	TRUE	0.725597	289.02	289.034	0.014	69.7663	68.9362	94.521	25.5848	12.8687	1994.56	1.16131	-63.1879	0.782706
312	USV	TRUE	0.683716	289.239	289.241	0.0024	90.0782	88.4751	91.6813	3.20627	1.15439	-1335.95	1	-66.332	0.784486
313	USV	TRUE	0.991521	289.262	289.285	0.0236	89.451	81.1721	89.837	8.66491	1.79514	-217.963	1.10376	-58.2195	0.852507
314	USV	TRUE	0.923723	289.472	289.479	0.0072	88.2746	81.8917	90.7386	8.84693	3.23082	-1380.09	1.06708	-62.5003	0.801065
315	USV	TRUE	0.780301	289.647	289.65	0.0032	94.4211	92.9961	96.618	3.6219	1.26382	-1144.21	1.00933	-62.4488	0.808582
316	USV	TRUE	0.773197	289.841	290.046	0.205	87.6155	80.6231	91.3936	10.7705	4.53092	20.8132	5.1446	-67.4688	0.667813
317	USV	TRUE	0.957169	291.003	291.044	0.0408	82.395	71.6831	90.7065	19.0234	8.06158	390.54	1.31444	-72.1177	0.591561
318	USV	TRUE	0.858343	291.25	291.252	0.002	93.0022	92.3788	93.9552	1.57642	0.603871	-800.295	1.00949	-65.0097	0.789221
319	USV	TRUE	0.730556	291.412	291.42	0.0076	93.8472	84.4979	98.0851	13.5872	4.29396	-1752.71	1.00972	-70.4166	0.72685
320	USV	TRUE	0.908846	291.611	291.617	0.0064	98.9556	98.1243	99.398	1.27363	0.385476	44.6916	1.10997	-63.8748	0.781571
321	USV	TRUE	0.804667	292.204	292.226	0.022	88.5468	69.5285	100.857	31.3286	13.0325	1095.21	2.03068	-71.2324	0.597933
322	USV	TRUE	0.823122	292.802	292.81	0.0088	66.6309	66.3247	66.8784	0.553639	0.196252	-44.0924	1.00834	-59.4173	0.764799
323	USV	TRUE	0.902333	292.954	292.958	0.0048	65.9374	65.3288	65.9671	0.638285	0.191668	-90.2253	1.02865	-61.956	0.805073
324	USV	TRUE	0.874709	293.171	293.185	0.014	86.5673	84.3616	91.56	7.19843	1.96145	-470.797	1.30211	-71.242	0.659989
325	USV	TRUE	0.926502	293.33	293.366	0.036	94.5522	88.4841	95.3789	6.89476	1.61116	-49.5821	1.13835	-71.8048	0.590038
326	USV	TRUE	0.656254	295.671	295.676	0.0044	92.7856	89.1949	93.8543	4.65935	1.73101	-1064.22	1.00867	-77.8187	0.558728
327	USV	TRUE	0.83365	295.881	295.883	0.0016	91.2887	90.4604	91.5826	1.12219	0.460853	-701.372	1.03705	-63.1111	0.761364
328	USV	TRUE	0.801358	296.07	296.219	0.1496	83.5273	73.8227	91.1456	17.3229	6.33066	-86.9479	1.0454	-66.2539	0.645143
329	USV	TRUE	0.760941	296.405	296.427	0.0216	93.6544	93.3388	94.3016	0.962834	0.379299	20.6587	1.02528	-72.9593	0.644643
330	USV	TRUE	0.629937	297.15	297.154	0.0044	93.082	92.3142	101.328	9.0138	3.45359	-2142.46	1.01551	-69.2898	0.711048
331	USV	TRUE	0.616698	301.682	301.694	0.012	81.1733	79.0506	89.5894	10.5387	3.45354	-893.902	1.00718	-69.9843	0.648102
332	USV	TRUE	0.919215	305.625	305.628	0.0028	88.2889	87.465	88.9791	1.51407	0.520378	-530.137	1.00186	-65.9019	0.788616
333	USV	TRUE	0.925463	305.795	305.804	0.0096	69.2481	67.273	72.9422	5.66923	2.11886	-595.531	1.00483	-66.1199	0.702051
334	USV	TRUE	0.694729	306.028	306.031	0.0032	94.7881	93.3408	96.2502	2.90939	1.08116	-981.858	1.01099	-78.5891	0.527374
335	USV	TRUE	0.789312	310.262	310.288	0.0268	69.6532	69.2171	81.1857	11.9687	5.17575	479.354	1.10254	-71.2448	0.583347
336	USV	TRUE	0.812303	310.502	310.504	0.0028	81.1663	79.7339	82.4652	2.73127	0.939224	-957.781	1.00116	-70.4373	0.65054
337	USV	TRUE	0.974955	310.686	310.698	0.012	73.0722	68.8491	75.7886	6.9395	1.90319	516.183	1.0228	-58.5178	0.866786
338	USV	TRUE	0.969668	310.869	310.877	0.008	69.2335	68.4435	69.6607	1.2172	0.394479	-71.8777	1.07959	-57.2147	0.838281
339	USV	TRUE	0.605525	332.669	332.671	0.0016	78.0009	77.4309	78.9272	1.49626	0.597287	-935.162	1.00886	-72.7919	0.698545
340	USV	TRUE	0.864757	332.835	332.841	0.0056	65.7985	64.6735	66.2471	1.57363	0.559261	-210.834	1.12765	-64.7817	0.645318
341	USV	TRUE	0.960817	333.031	333.037	0.0056	81.4986	79.5764	83.6658	4.08948	1.26019	-703.293	1.00329	-65.2078	0.777892
342	USV	TRUE	0.796937	333.284	333.285	0.0016	81.0019	80.7347	81.9816	1.24688	0.520276	-779.302	1.05662	-69.3653	0.767403
343	USV	TRUE	0.812718	336.63	336.634	0.004	79.6777	78.6609	80.932	2.27111	0.759243	-571.151	1.00225	-64.2638	0.799085
344	USV	TRUE	0.965354	336.822	336.855	0.0332	80.181	69.5501	84.1941	14.644	6.04082	399.488	1.19214	-62.8707	0.778914
345	USV	TRUE	0.901249	359.879	359.887	0.0084	80.0076	78.277	81.3719	3.09494	1.01489	-380.7	1.00673	-64.9743	0.698993
346	USV	TRUE	0.799815	360.061	360.075	0.0136	89.02	82.5144	91.3517	8.83727	3.24753	-601.991	1.01919	-70.9436	0.589939
347	USV	TRUE	0.897297	360.254	360.258	0.0044	89.6667	87.596	91.5	3.90393	1.31521	-910.872	1.00247	-69.4508	0.657347
348	USV	TRUE	0.882732	360.43	360.436	0.0056	72.8883	72.6063	73.2001	0.593754	0.159326	2.98202	1.03697	-57.9735	0.770745
349	USV	TRUE	0.924725	360.663	360.682	0.0184	74.549	71.788	75.1872	3.39924	0.887293	-81.9132	1.10122	-59.1917	0.792097
350	USV	TRUE	0.693271	360.914	360.925	0.0108	73.333	70.3939	76.0218	5.62791	1.25906	387.946	1.07521	-64.4224	0.664847
351	USV	TRUE	0.665542	390.869	390.874	0.0056	56.1244	55.3281	56.8666	1.53855	0.490122	-283.394	1.00478	-77.3594	0.494071
352	USV	TRUE	0.814579	391.088	391.091	0.0024	89.9158	88.4463	90.851	2.4047	0.872889	-1001.96	1.00779	-72.1707	0.617688
353	USV	TRUE	0.960148	391.248	391.256	0.008	74.9341	73.6867	75.341	1.65423	0.531244	-188.927	1.04252	-58.1229	0.758758
354	USV	TRUE	0.905151	391.469	391.523	0.054	88.2591	71.6376	89.7008	18.0632	7.37773	314.938	1.05507	-64.8674	0.767814
355	USV	TRUE	0.874506	391.694	391.701	0.0068	76.0285	74.4031	76.4879	2.08482	0.691597	-300.864	1.03781	-57.5967	0.838319
356	USV	TRUE	0.97116	391.922	391.941	0.0184	74.5467	71.2524	75.3641	4.11174	0.935275	45.4486	1.18101	-60.6807	0.781089
357	USV	TRUE	0.802094	392.496	392.504	0.0076	85.4528	83.5083	86.6849	3.17658	1.19411	2.45537	1.54289	-67.1495	0.773339
358	USV	TRUE	0.820149	393.398	393.409	0.0104	67.1975	65.0674	67.435	2.36759	0.561258	-103.796	1.09767	-55.5244	0.800849
359	USV	TRUE	0.805505	393.583	393.632	0.0496	68.3603	66.4677	90.8115	24.3438	3.72056	99.5997	1.15247	-54.5104	0.774893
360	USV	TRUE	0.90473	393.819	393.821	0.002	94.8506	93.2876	96.7165	3.42893	1.28482	-1714.46	1.00076	-60.2198	0.840513
361	USV	TRUE	0.823269	393.968	393.996	0.028	59.8474	48.1031	62.4747	14.3716	4.19282	-485.433	1.06813	-51.8124	0.865721
362	USV	TRUE	0.815119	394.188	394.2	0.0116	91.8439	79.5939	93.5922	13.9983	5.69656	-1286.23	1.01811	-65.3382	0.698447
363	USV	TRUE	0.74078	394.355	394.371	0.016	70.8183	68.6437	71.4863	2.8426	0.762748	15.61	1.13063	-55.9145	0.801052
364	USV	TRUE	0.901652	394.569	394.595	0.0256	90.0742	85.9917	90.8718	4.88015	1.56392	-134.181	1.13903	-72.0721	0.585847
365	USV	TRUE	0.777015	395.039	395.04	0.0016	107.08	106.831	107.329	0.498753	0.197149	-311.721	1	-75.6927	0.49387
366	USV	TRUE	0.976044	398.905	398.908	0.0032	103.275	103.275	103.275	0	3.32326e-15	-1.92439e-12	1	-58.9377	0.831374
367	USV	TRUE	0.85934	399.532	399.545	0.0124	64.7467	62.8292	92.6194	29.7902	12.5507	2685.99	1.41459	-54.5349	0.84726
368	USV	TRUE	0.897458	399.732	399.747	0.0156	91.1893	82.1723	99.7061	17.5338	4.74778	-940.971	1.03747	-49.8624	0.920178
369	USV	TRUE	0.733458	399.968	399.98	0.012	92.4998	82.7251	98.942	16.2169	3.62346	-957.188	1.0498	-48.1748	0.923022
370	USV	TRUE	0.769946	400.188	400.198	0.0096	91.655	81.6576	96.8206	15.163	3.67537	-1142.02	1.04857	-50.0445	0.919875
371	USV	TRUE	0.922474	400.36	400.395	0.0348	69.2947	68.3015	98.3799	30.0784	13.5153	948.078	1.33286	-45.286	0.922676
372	USV	TRUE	0.870358	400.531	400.558	0.0264	69.4185	68.753	70.0358	1.2828	0.316201	28.2661	1.00834	-42.3211	0.923057
373	USV	TRUE	0.80365	400.771	400.775	0.004	96.4848	93.1746	100.389	7.21411	2.5799	-1934.09	1.0068	-49.2468	0.929186
374	USV	TRUE	0.976493	403.079	403.684	0.605	65.3985	64.4512	88.2434	23.7922	9.42404	-38.6865	1.09523	-39.5856	0.813968
375	USV	TRUE	0.880466	403.069	403.078	0.0092	89.6527	80.7462	91.6269	10.8808	3.7556	-1231.93	1.02761	-58.8572	0.853875
376	USV	TRUE	0.957616	403.656	403.704	0.048	63.634	62.5102	64.5471	2.03686	0.686804	12.4371	1.02805	-41.0573	0.913005
377	USV	TRUE	0.855845	404.07	404.112	0.0424	65.2505	62.0879	65.8934	3.80552	0.961522	10.7556	1.08365	-36.0233	0.857702
378	USV	TRUE	0.831514	404.278	404.283	0.0052	60.5621	60.0007	62.1883	2.18764	0.949927	410.297	1.00283	-42.3766	0.913616
379	USV	TRUE	0.960623	404.466	404.493	0.0272	62.3604	61.3917	64.0877	2.69597	1.04858	-69.3341	1.03351	-40.7777	0.920763
380	USV	TRUE	0.932154	404.646	404.668	0.0224	62.2106	60.0758	62.462	2.38625	0.759856	74.0955	1.08284	-34.0856	0.931507
381	USV	TRUE	0.819112	404.834	404.885	0.0504	58.1359	53.9147	63.4203	9.50568	2.67877	-122.687	1.18844	-51.0544	0.87494
382	USV	TRUE	0.926698	404.865	405.245	0.38	62.58	51.7012	77.8204	26.1193	10.6516	21.9311	5.70374	-57.1103	0.783216
383	USV	TRUE	0.85762	405.474	405.478	0.0036	92.0834	91.1705	92.9963	1.82579	0.617939	-510.088	1.00143	-56.1089	0.835667
384	USV	TRUE	0.821902	405.832	405.889	0.0572	60.7821	60.0023	88.6641	28.6618	10.4876	413.268	1.29997	-57.9418	0.774011
385	USV	TRUE	0.619345	406.07	406.094	0.024	95.1889	88.212	102.019	13.8066	4.51185	-289.554	1.44701	-77.9032	0.532027
386	USV	TRUE	0.702795	407.184	407.188	0.0044	109.792	108.092	111.855	3.76291	1.29722	-896.469	1.0073	-70.9783	0.723123
387	USV	TRUE	0.743757	407.752	407.763	0.0112	66.8056	64.2896	67.1619	2.87228	0.767051	-107.106	1.14998	-49.72	0.931982
388	USV	TRUE	0.64996	409.96	409.974	0.0136	94.8759	90.3856	97.6223	7.23669	2.14577	-529.391	1.17791	-59.1808	0.8634
389	USV	TRUE	0.931315	410.15	410.6	0.45	74.925	63.5985	93.473	29.8744	10.4113	41.8566	2.5518	-51.8565	0.876644
390	USV	TRUE	0.898339	410.797	410.809	0.0112	79.3082	76.8219	79.6942	2.87228	0.815735	-172.761	1.08677	-55.5768	0.881359
391	USV	TRUE	0.973636	410.972	410.983	0.0104	71.7365	69.6681	72.1619	2.49377	0.747216	-173.887	1.07649	-43.6666	0.923355
392	USV	TRUE	0.789997	411.168	411.211	0.0432	89.822	64.9054	99.2773	34.3719	10.606	496.413	2.17666	-51.4405	0.870746
393	USV	TRUE	0.857766	411.349	411.39	0.0404	70.3118	65.3608	83.8342	18.4734	5.98344	362.031	1.4084	-53.0945	0.867546
394	USV	TRUE	0.950811	411.574	411.603	0.0288	94.1707	91.6588	95.8561	4.19727	1.34898	71.3148	1.11353	-62.0689	0.841917
395	USV	TRUE	0.829141	411.787	411.795	0.0084	97.4897	92.8064	100.948	8.14185	2.91377	1094.18	1.09504	-64.8487	0.801333
396	USV	TRUE	0.640716	413.002	413.004	0.002	92.1203	91.0649	93.1757	2.11079	0.756454	-1007.05	1.00618	-53.6738	0.919503
397	USV	TRUE	0.847216	413.618	413.638	0.0204	100.906	79.167	109.849	30.6822	9.48866	-1524.55	1.08559	-56.6403	0.8664
398	USV	TRUE	0.949077	413.801	413.805	0.004	66.1868	65.8424	66.5154	0.673009	0.231384	-159.649	1.0011	-52.1276	0.91717
399	USV	TRUE	0.839699	413.981	414.036	0.0544	77.8209	64.7832	79.9435	15.1603	6.23541	263.663	1.10797	-52.8348	0.846842
400	USV	TRUE	0.927184	414.209	414.215	0.006	90.6557	80.0795	98.5972	18.5177	5.71881	-2961.51	1.01048	-58.7784	0.874905
401	USV	TRUE	0.834964	414.39	414.413	0.0232	63.6398	62.9896	86.5988	23.6092	7.81071	977.539	1.52739	-52.1364	0.838379
402	USV	TRUE	0.866646	414.582	414.604	0.022	66.8348	65.4469	97.3381	31.8912	7.53208	668.993	1.25259	-50.9909	0.856404
403	USV	TRUE	0.941724	414.737	414.776	0.0388	63.4044	62.2762	65.4083	3.13205	0.963118	-58.2222	1.02854	-53.4294	0.864186
404	USV	TRUE	0.881762	414.944	414.98	0.0356	60.9503	58.7365	83.5527	24.8162	7.65622	670.328	1.35373	-59.6012	0.794952
405	USV	TRUE	0.670119	415.169	415.193	0.024	92.3815	80.0726	97.9331	17.8605	5.04387	-690.591	1.01311	-66.8309	0.721204
406	USV	TRUE	0.833423	415.173	415.598	0.425	88.8666	71.7575	100.843	29.0859	8.92616	-33.3582	2.38992	-69.1645	0.602945
407	USV	TRUE	0.81065	415.767	415.794	0.0268	100.905	93.9063	108.067	14.161	4.55437	175.273	1.7399	-72.9851	0.657969
408	USV	TRUE	0.787016	418.152	418.236	0.0832	50.7926	27.1167	66.1857	39.069	8.32626	-30.9624	9.28694	-96.1922	0.172034
409	USV	TRUE	0.669701	418.779	418.785	0.006	89.168	88.722	92.2757	3.55364	1.76479	-593.284	1.00009	-65.429	0.761001
410	USV	TRUE	0.979526	418.87	418.896	0.0264	81.3884	79.4126	81.518	2.10543	0.830538	4.73424	1.0239	-63.4787	0.774216
411	USV	TRUE	0.770311	419.06	419.085	0.0252	92.0563	81.6937	98.7833	17.0895	7.10477	-602.856	1.04419	-68.351	0.705312
412	USV	TRUE	0.788976	419.251	419.258	0.0072	90.1517	83.9767	93.165	9.18834	2.45994	-1051.18	1.03927	-68.411	0.69395
413	USV	TRUE	0.849924	419.644	419.647	0.0024	94.5002	93.899	95.4354	1.53634	0.557485	-640.141	1.00745	-68.3297	0.64513
414	USV	TRUE	0.859556	419.809	420.054	0.245	85.9834	68.2584	91.0663	22.8079	9.03048	-2.54106	3.07602	-70.6863	0.55202
415	USV	TRUE	0.741562	420.235	420.239	0.0036	85.2605	82.3734	88.541	6.16762	2.57189	-2063.29	1.10393	-66.1658	0.780489
416	USV	TRUE	0.945611	420.439	420.444	0.0056	88.0629	81.9101	89.7476	7.83755	2.74927	-1458.67	1.043	-64.4621	0.788189
417	USV	TRUE	0.836159	420.64	420.652	0.0128	91.1459	81.1486	94.5674	13.4188	4.14867	-1006.24	1.0611	-58.4573	0.849787
418	USV	TRUE	0.838715	420.813	420.849	0.0364	73.056	72.7072	92.1348	19.4276	8.86686	578.47	1.04945	-57.2396	0.769968
419	USV	TRUE	0.972885	421.05	421.245	0.195	91.3423	74.455	95.1596	20.7046	8.25692	-96.4892	1.00319	-62.609	0.714569
420	USV	TRUE	0.854579	421.633	421.642	0.0084	110.798	105.911	111.46	5.54905	2.63794	-662.857	1.00083	-75.4019	0.582227
421	USV	TRUE	0.613992	428.599	428.611	0.0116	106.105	93.6863	106.37	12.6838	6.59094	1110.71	1.12908	-81.2436	0.432966
422	USV	TRUE	0.850987	429.002	429.005	0.0028	92.1695	91.1066	92.6962	1.58964	0.647565	580.517	1.00117	-74.7375	0.573429
423	USV	TRUE	0.923961	430.101	430.118	0.0176	105.61	100.578	107.11	6.53129	1.86585	-356.469	1.0568	-67.4794	0.710373
424	USV	TRUE	0.835537	430.334	430.338	0.0044	106.989	106.017	107.739	1.72189	0.604337	-416.64	1.0069	-70.9049	0.650081
425	USV	TRUE	0.810789	432.685	432.689	0.004	93.8269	90.8432	96.1722	5.32894	1.74164	1309.63	1.00353	-65.289	0.800217
426	USV	TRUE	0.952297	432.848	432.883	0.0348	93.0299	91.8098	94.7603	2.95055	1.09274	-58.8434	1.03163	-67.7806	0.77297
427	USV	TRUE	0.719109	433.039	433.041	0.0028	94.3628	91.4831	98.8457	7.36255	2.71952	2749.65	1.00521	-77.4084	0.57195
428	USV	TRUE	0.922806	437.33	437.335	0.0056	89.5569	81.2392	89.9686	8.72941	3.22129	1577.52	1.07498	-64.4971	0.779449
429	USV	TRUE	0.61731	437.53	437.541	0.0116	89.7338	79.3951	92.7842	13.3891	4.71784	-1238.61	1.03234	-56.4392	0.86771
430	USV	TRUE	0.954448	447.187	447.188	0.0016	89.8458	89.2224	90.4693	1.24688	0.492874	779.302	1	-62.2456	0.836652
431	USV	TRUE	0.72787	461.152	461.156	0.0044	93.8823	90.7356	94.0085	3.27289	1.62271	765.235	1.02777	-77.7767	0.53064
432	USV	TRUE	0.7114	464.06	464.066	0.006	88.2859	79.8383	90.0048	10.1666	3.6087	-1715.9	1.02552	-63.5555	0.791717
433	USV	TRUE	0.743879	464.224	464.226	0.0016	91.4886	90.3397	92.4594	2.1197	0.83892	-1324.81	1.00085	-66.7453	0.738
434	USV	TRUE	0.967426	464.412	464.419	0.0068	61.6854	58.6721	63.0733	4.4012	1.47229	-669.811	1.03776	-38.9003	0.928012
435	USV	TRUE	0.97476	464.585	464.626	0.0416	63.0833	58.6524	64.5897	5.93727	1.62273	63.6531	1.1593	-42.4016	0.863019
436	USV	TRUE	0.722957	464.787	464.8	0.0132	58.0177	57.7139	58.1031	0.389199	0.146818	-4.56974	1.00677	-51.0258	0.841868
437	USV	TRUE	0.830156	465.005	465.013	0.0084	63.208	61.9759	63.6162	1.64024	0.50272	113.739	1.0854	-64.4082	0.605422
438	USV	TRUE	0.829141	465.4	465.402	0.0016	95.2262	93.4271	96.669	3.2419	1.28418	2026.18	1.00086	-80.1151	0.536512
439	USV	TRUE	0.764564	465.592	465.6	0.008	74.1947	73.0814	75.0631	1.98165	0.442888	126.896	1.08122	-57.8566	0.777015
440	USV	TRUE	0.673675	467.873	467.875	0.002	93.2205	92.125	94.2893	2.16423	0.800947	-1070.03	1.0004	-71.3491	0.73031
441	USV	TRUE	0.79027	470.296	470.3	0.0044	78.3128	77.794	79.3028	1.50886	0.464382	-334.749	1.00104	-72.0952	0.651869
442	USV	TRUE	0.767271	470.517	470.519	0.0016	103.382	102.981	103.604	0.623441	0.249933	389.651	1.00816	-72.3038	0.587874
443	USV	TRUE	0.688934	473.93	473.937	0.0068	74.863	72.2542	75.4604	3.20627	0.93262	-270.222	1.31532	-59.0367	0.84759
444	USV	TRUE	0.927363	474.018	474.022	0.0044	90.1491	88.3084	91.4108	3.10236	1.01135	697.687	1.00566	-64.6481	0.770015
445	USV	TRUE	0.878465	483.895	483.916	0.0216	66.8427	65.4332	92.4322	26.999	12.5723	1376.19	1.22724	-66.2003	0.648904
446	USV	TRUE	0.794617	488.059	488.065	0.006	88.916	84.8191	90.5785	5.75941	1.7288	-878.024	1.03132	-59.1802	0.850014
447	USV	TRUE	0.946644	488.228	488.251	0.0224	68.6943	67.4226	69.62	2.19739	0.648223	-99.3497	1.00802	-51.5046	0.840076
448	USV	TRUE	0.943138	488.427	488.481	0.0536	70.8234	64.9483	76.5532	11.6048	3.62197	-234.376	1.04119	-49.6147	0.863438
449	USV	TRUE	0.8342	488.647	488.696	0.0496	71.2236	65.7463	77.3319	11.5856	3.86806	-238.898	1.03481	-51.3844	0.845737
450	USV	TRUE	0.942228	488.889	488.932	0.0432	74.9694	69.8151	88.7129	18.8977	3.83177	137.969	1.3304	-57.6592	0.849102
451	USV	TRUE	0.878157	497.691	497.7	0.0092	71.4402	69.7878	72.1427	2.35495	0.724619	-162.903	1.12524	-57.1044	0.84092
452	USV	TRUE	0.910071	497.931	497.994	0.0628	72.2789	58.2584	88.4418	30.1834	7.0275	213.492	1.61807	-54.3695	0.854811
453	USV	TRUE	0.959541	498.172	498.225	0.0528	72.0082	67.5584	82.556	14.9976	3.54966	159.182	1.18114	-52.5489	0.8898
454	USV	TRUE	0.98806	498.419	498.629	0.21	74.0703	66.5385	74.8989	8.36039	3.95063	37.898	1.32509	-59.1821	0.725904
455	USV	TRUE	0.823059	498.418	498.423	0.0044	66.6122	65.0382	67.267	2.22876	1.04754	-495.152	1.01179	-60.4532	0.759763
456	USV	TRUE	0.778827	498.821	498.864	0.0432	69.846	68.8524	70.5217	1.66929	0.332731	11.1634	1.0304	-57.5742	0.770131
457	USV	TRUE	0.787483	499.039	499.053	0.0148	74.4582	72.5507	75.1107	2.55998	0.590703	-118.45	1.04978	-53.7471	0.840144
458	USV	TRUE	0.996442	499.309	499.315	0.0064	88.2523	84.764	90.0707	5.30667	1.71204	834.602	1.01486	-65.9109	0.777651
459	USV	TRUE	0.712676	503.574	503.582	0.0072	88.3927	85.3126	90.545	5.23245	1.50066	-660.681	1.01471	-60.0186	0.843658
460	USV	TRUE	0.903827	508.121	508.124	0.0032	82.7809	81.6231	84.0278	2.4047	0.775728	-705.083	1.00707	-69.0558	0.708464
461	USV	TRUE	0.953871	508.322	508.346	0.024	65.8082	62.6539	68.3113	5.65744	1.53662	-210.584	1.02418	-53.3275	0.853424
462	USV	TRUE	0.931721	508.515	508.567	0.052	80.3394	72.4378	88.6653	16.2275	8.65192	308.328	1.0129	-57.7604	0.830039
463	USV	TRUE	0.9573	508.741	508.763	0.0216	74.9702	70.3686	76.7218	6.35316	1.5851	-117.349	1.3462	-54.1028	0.877381
464	USV	TRUE	0.978696	520.03	520.033	0.0028	64.8859	64.3144	65.591	1.27657	0.45455	-462.987	1.00173	-57.991	0.83871
465	USV	TRUE	0.966204	520.271	520.274	0.0024	88.693	88.0919	89.2942	1.20235	0.432896	-500.98	1	-56.9079	0.831431
466	USV	TRUE	0.61238	520.779	520.784	0.0044	90.2738	87.743	92.3965	4.65354	1.51238	-1046.72	1.00265	-67.136	0.718592
467	USV	TRUE	0.859162	521.016	521.017	0.0016	92.0731	91.0577	93.8009	2.74314	1.09705	1714.46	1.00657	-73.4124	0.681958
468	USV	TRUE	0.782253	527.187	527.193	0.0064	91.4979	88.0912	95.1124	7.02114	2.14285	-1060.26	1.00238	-65.0063	0.79399
469	USV	TRUE	0.871696	527.367	527.371	0.0044	69.6905	69.6905	69.6905	1.42109e-14	4.79048e-15	-2.77267e-12	1	-57.7134	0.769168
470	USV	TRUE	0.876382	527.58	527.583	0.0028	68.2993	67.8555	68.4606	0.605015	0.247127	-206.839	1.01342	-58.8961	0.756976
471	USV	TRUE	0.843226	527.793	527.796	0.0028	69.2039	68.6296	70.2066	1.57703	0.666915	-572.462	1.01705	-62.1981	0.757753
472	USV	TRUE	0.646302	539.127	539.13	0.0028	83.3238	81.9285	86.5894	4.66097	1.67182	-1661.1	1.02088	-78.1758	0.550021
473	USV	TRUE	0.797451	539.332	539.349	0.0172	66.6124	65.5363	67.1246	1.58829	0.347978	-62.6365	1.01659	-62.5224	0.665217
474	USV	TRUE	0.888095	539.522	539.524	0.0024	70.1098	69.709	70.3102	0.601176	0.22042	-250.49	1.00609	-63.3704	0.706046
475	USV	TRUE	0.680634	539.789	539.796	0.0068	95.0408	93.3635	95.3822	2.01876	0.624524	267.81	1.04955	-72.6583	0.549675
476	USV	TRUE	0.681486	540.033	540.036	0.0028	81.7547	81.161	82.3485	1.18751	0.402234	409.973	1.00177	-69.0461	0.701723
477	USV	TRUE	0.660104	545.647	545.649	0.0016	84.0666	83.8261	85.1977	1.37157	0.580791	-857.232	1.07696	-81.5956	0.422996
478	USV	TRUE	0.738805	546.739	546.741	0.0016	93.1127	92.4269	95.0453	2.61845	1.07532	1636.53	1.02915	-76.8177	0.617813
479	USV	TRUE	0.658429	547.883	547.885	0.0016	93.2728	92.8097	94.8047	1.99501	0.827256	1246.88	1.0473	-69.8989	0.733463
480	USV	TRUE	0.768312	556.71	556.721	0.0104	68.3125	67.7534	68.6347	0.881269	0.300683	-55.0598	1.01627	-59.8843	0.764626
481	USV	TRUE	0.862778	556.904	556.918	0.0144	68.9764	65.6217	69.9853	4.36361	1.23628	-248.8	1.08026	-60.3063	0.852657
482	USV	TRUE	0.736611	557.365	557.368	0.0032	92.3063	90.102	93.6126	3.51057	1.21837	-1102.46	1.00845	-74.07	0.590526
483	USV	TRUE	0.789457	570.743	570.775	0.0316	76.4252	75.3485	95.9163	20.5678	8.9247	687.377	1.15165	-65.5198	0.657772
484	USV	TRUE	0.795711	574.298	574.303	0.0044	90.3718	90.1503	90.5668	0.416447	0.142494	-7.15306	1.02916	-67.4033	0.699202
485	USV	TRUE	0.916016	574.977	574.991	0.014	83.5282	79.9177	84.8755	4.95784	1.63583	358.173	1.08038	-63.7711	0.788658
486	USV	TRUE	0.786771	575.164	575.169	0.0056	93.0003	91.1746	95.2937	4.11917	1.24521	-692.16	1.00898	-58.8113	0.851729
487	USV	TRUE	0.910812	575.355	575.363	0.0084	94.4882	94.1542	96.0616	1.90743	0.546896	-190.158	1.03823	-62.6763	0.776076
488	USV	TRUE	0.741031	575.561	575.578	0.0176	93.1841	92.5485	95.3364	2.78793	0.873171	-144.331	1.02162	-59.0394	0.779065
489	USV	TRUE	0.850298	575.762	575.774	0.0116	69.1389	67.2558	69.826	2.57023	0.91072	-119.244	1.1309	-63.8574	0.782711
490	USV	TRUE	0.736369	575.991	576.023	0.0316	94.7796	93.2192	101.731	8.51135	2.66698	-258.597	1.00597	-75.3685	0.486297
491	USV	TRUE	0.885562	576.659	576.661	0.0024	67.8648	66.796	68.7331	1.93712	0.698686	-807.134	1.00174	-67.7098	0.641834
492	USV	TRUE	0.911954	577.118	577.123	0.0056	82.3793	81.9149	83.7952	1.88027	0.678293	-335.963	1.01136	-68.3661	0.699848
493	USV	TRUE	0.769102	577.326	577.337	0.0104	102.985	94.5003	112.188	17.688	8.6821	-1691.44	1.00004	-77.0598	0.519837
494	USV	TRUE	0.76578	580.814	580.83	0.0164	65.0544	63.2657	65.3958	2.13009	0.625358	-86.4698	1.03028	-61.1927	0.713913
495	USV	TRUE	0.726575	581.04	581.044	0.004	73.9251	73.4056	74.9419	1.53634	0.616413	418.664	1.15402	-60.8461	0.777877
496	USV	TRUE	0.775011	581.478	581.48	0.002	81.4178	80.7988	81.734	0.935162	0.356582	-467.581	1.01392	-66.0847	0.767691
497	USV	TRUE	0.819296	581.677	581.679	0.002	93.3692	92.3004	94.1351	1.8347	0.67271	-893.175	1.00595	-59.0756	0.83828
498	USV	TRUE	0.838054	581.86	581.866	0.0056	91.7509	90.8528	92.7751	1.92228	0.638666	-356.12	1.0035	-56.0173	0.842106
499	USV	TRUE	0.929442	582.785	582.803	0.018	103.143	91.8566	103.849	11.9921	4.94728	-725.012	1.09629	-68.5725	0.706151
500	USV	TRUE	0.870071	583.412	583.418	0.0052	92.383	87.4125	93.492	6.07949	2.51692	1187.51	1.00213	-69.9991	0.699756
501	USV	TRUE	0.824164	584.36	584.376	0.0164	93.602	92.821	94.2777	1.45678	0.527173	48.4038	1.03895	-62.0868	0.836262
502	USV	TRUE	0.851826	584.763	584.765	0.0016	66.1105	64.7033	66.449	1.74564	0.733893	-1091.02	1.06812	-63.4942	0.782149
503	USV	TRUE	0.867849	584.988	584.997	0.0092	94.055	82.7565	95.8132	13.0568	4.83366	-1450.97	1.00377	-65.1845	0.729648
504	USV	TRUE	0.895837	585.151	585.401	0.25	78.3566	61.6273	84.0037	22.3764	8.34337	57.5402	1.85366	-69.903	0.550445
505	USV	TRUE	0.864992	585.578	585.813	0.235	72.9487	68.8275	74.7956	5.96809	2.20755	7.95399	2.85976	-55.2466	0.745107
506	USV	TRUE	0.768457	585.802	585.81	0.0072	73.4685	72.074	73.7908	1.71679	0.532414	144.329	1.10119	-60.2163	0.77414
507	USV	TRUE	0.627382	595.125	595.129	0.004	91.3045	90.8369	91.5049	0.667973	0.262263	-190.608	1.01256	-64.0708	0.763843
508	USV	TRUE	0.828954	595.366	595.373	0.0072	104.351	102.569	106.013	3.44377	1.10315	-489.424	1.0039	-61.6737	0.776244
