# Supplementary material for: Bazedoxifene reverses sexually dimorphic autistic-like abnormalities in biallelic MDGA1-mutant mice
Source: EMBO Mol Med. 2026 Mar 20;18(4):1358–98. doi: 10.1038/s44321-026-00402-y (PMC13084050; doi:10.1038/s44321-026-00402-y)
Supplement: Supplementary file 17 — Source data Fig. 3 [file 44321_2026_402_MOESM17_ESM.zip › Panel C/Batch2/P6/P6_WT_446.xlsx]

## Sheet: Sheet1
ID	Label	Accepted	Score	Begin Time (s)	End Time (s)	Call Length (s)	Principal Frequency (kHz)	Low Freq (kHz)	High Freq (kHz)	Delta Freq (kHz)	Frequency Standard Deviation (kHz)	Slope (kHz/s)	Sinuosity	Mean Power (dB/Hz)	Tonality
1	USV	TRUE	0.746706	23.4311	23.4375	0.0064	99.299	98.8015	99.6392	0.837674	0.283524	-85.4494	1.04168	-70.1037	0.669959
2	USV	TRUE	0.826886	23.9351	23.9427	0.0076	70.2376	68.8052	70.4083	1.60314	0.45352	-100.14	1.0985	-64.2553	0.789438
3	USV	TRUE	0.769239	39.1352	39.144	0.0088	101.175	99.8458	103.603	3.75712	1.50316	-427.007	1.00439	-73.6334	0.586741
4	USV	TRUE	0.974195	102.513	102.532	0.0188	68.3676	66.052	68.6422	2.59028	0.818754	-140.739	1.01184	-57.5259	0.857491
5	USV	TRUE	0.80752	102.685	102.694	0.0096	102.106	100.936	102.664	1.72833	0.545071	-97.3474	1.06555	-73.904	0.582443
6	USV	TRUE	0.837723	102.867	102.87	0.0028	69.9116	69.6741	69.9413	0.267189	0.0891293	-67.1507	1.01361	-58.4194	0.838111
7	USV	TRUE	0.725038	116.254	116.256	0.0024	64.6456	63.9109	64.7644	0.853521	0.320263	-333.986	1.05796	-80.0398	0.451836
8	USV	TRUE	0.666556	116.416	116.421	0.0044	74.3008	74.0039	74.3824	0.378518	0.138887	-1.50722e-12	1.03856	-58.4369	0.85953
9	USV	TRUE	0.68301	116.589	116.594	0.0044	68.7941	68.4972	68.8758	0.378518	0.138887	-2.68805e-12	1.03856	-66.597	0.716136
10	USV	TRUE	0.623205	122.96	123.011	0.0512	49.5606	25.7659	68.1896	42.4237	10.7085	-138.492	14.4893	-97.667	0.149219
11	USV	TRUE	0.617154	128.738	128.743	0.0048	69.504	66.3862	70.006	3.61983	1.76176	-758.49	1.001	-75.7075	0.581256
12	USV	TRUE	0.75164	129.305	129.309	0.0036	94.5604	93.6846	94.9463	1.26173	0.414725	-330.838	1.02226	-71.4588	0.612633
13	USV	TRUE	0.786596	131.066	131.077	0.0112	90.9499	90.3265	91.5865	1.26004	0.337965	93.0283	1.01033	-69.0558	0.643376
14	USV	TRUE	0.941497	141.163	141.183	0.02	69.6792	66.9331	70.0206	3.08752	0.828277	-119.406	1.03617	-49.0846	0.87297
15	USV	TRUE	0.855117	141.328	141.342	0.0136	67.963	65.4619	68.6162	3.15432	0.85175	-193.568	1.02823	-50.016	0.867755
16	USV	TRUE	0.927333	141.513	141.515	0.002	102.324	102.128	102.431	0.302814	0.137361	-9.70347e-13	1.09531	-61.3061	0.846366
17	USV	TRUE	0.74171	142.484	142.487	0.0028	90.8518	90.1541	91.4159	1.26173	0.445911	-454.151	1.00193	-67.5931	0.731769
18	USV	TRUE	0.872582	142.653	142.678	0.0244	66.4899	61.9403	70.8091	8.86885	2.64272	-327.976	1.03175	-54.1965	0.853332
19	USV	TRUE	0.829266	142.851	142.88	0.0284	70.6161	65.6807	101.763	36.0826	9.27686	948.795	1.34253	-64.2342	0.716077
20	USV	TRUE	0.816212	143.01	143.046	0.036	70.5013	64.6647	87.91	23.2453	4.89273	332.675	1.31281	-65.4535	0.70903
21	USV	TRUE	0.625455	144.8	144.802	0.0024	82.3821	81.8478	82.4786	0.630863	0.237269	-250.49	1.03271	-74.5896	0.561391
22	USV	TRUE	0.7203	145.298	145.3	0.0024	99.8614	99.1267	100.062	0.935162	0.354547	-389.651	1.03377	-74.0244	0.507727
23	USV	TRUE	0.800122	176.395	176.398	0.0032	90.5441	89.416	91.791	2.37501	0.827173	-754.562	1.00095	-62.7547	0.778359
24	USV	TRUE	0.773242	176.594	176.602	0.0084	106.891	104.226	109.006	4.77972	1.56689	-601.234	1.01165	-70.2609	0.661543
25	USV	TRUE	0.916852	196.815	196.829	0.0136	70.6518	68.8467	70.6815	1.83479	0.671157	-138.525	1.0112	-56.331	0.863658
26	USV	TRUE	0.828225	197.007	197.012	0.0048	69.0523	68.5327	69.0968	0.564066	0.195696	-112.756	1.01031	-64.0644	0.784232
27	USV	TRUE	0.620484	197.233	197.237	0.0032	109.523	108.632	110.555	1.92228	0.667818	-609.216	1.0012	-80.1942	0.455836
28	USV	TRUE	0.732115	202.438	202.443	0.0048	68.9889	68.2987	69.0186	0.719926	0.23473	-123.053	1.02421	-63.9566	0.77942
29	USV	TRUE	0.741757	213.705	213.708	0.0032	71.4084	70.7924	71.5049	0.712504	0.261171	-219.565	1.02524	-64.1124	0.643609
30	USV	TRUE	0.714509	214.468	214.47	0.002	99.5735	98.6785	100.166	1.48735	0.52893	-695.328	1.01886	-67.1037	0.781262
31	USV	TRUE	0.799816	214.822	214.826	0.0032	96.6849	96.0317	97.2786	1.24688	0.427647	-389.651	1.00272	-64.4898	0.772488
32	USV	TRUE	0.721715	214.99	214.996	0.006	65.2224	64.8858	65.5435	0.6577	0.253766	-95.4997	1.00671	-74.0027	0.579872
33	USV	TRUE	0.814106	215.182	215.185	0.0036	102.405	101.64	103.184	1.54376	0.543872	-448.464	1.00201	-70.8746	0.650697
34	USV	TRUE	0.6567	215.419	215.421	0.0016	92.8066	92.1832	93.4301	1.24688	0.492874	-779.302	1	-60.8535	0.84985
35	USV	TRUE	0.61057	217.527	217.532	0.0044	92.9256	92.1685	93.1927	1.02423	0.354163	235.763	1.01793	-70.1797	0.652222
36	USV	TRUE	0.714687	219.149	219.154	0.0044	91.7683	91.3972	91.798	0.400784	0.129477	-72.2729	1.01017	-64.7787	0.715891
37	USV	TRUE	0.631269	219.343	219.358	0.0148	69.8668	68.8264	99.0348	30.2084	14.427	2279.59	1.18582	-66.912	0.664338
38	USV	TRUE	0.647782	219.551	219.554	0.0032	94.3498	91.9673	98.417	6.44965	2.51817	-2257.5	1.03559	-69.3729	0.706434
39	USV	TRUE	0.740696	219.706	219.722	0.0168	102.152	65.494	102.483	36.9891	18.6117	2246.91	1.02109	-76.3925	0.394588
40	USV	TRUE	0.845031	220.063	220.065	0.002	69.7421	69.2924	70.1919	0.899537	0.320169	-425.594	1.00633	-63.7311	0.768237
41	USV	TRUE	0.856852	220.221	220.224	0.0036	72.2229	72.1932	72.5717	0.378518	0.121109	-75.7936	1.01574	-58.054	0.851588
42	USV	TRUE	0.833082	220.382	220.386	0.0036	71.3435	70.9576	72.0486	1.09102	0.448233	-342.983	1.07944	-58.7936	0.714689
43	USV	TRUE	0.835124	220.551	220.557	0.006	72.3809	70.8149	72.8114	1.9965	0.653671	-323.126	1.05036	-59.4998	0.726344
44	USV	TRUE	0.807042	220.742	220.744	0.002	67.316	67.218	67.6188	0.400784	0.153333	-176.854	1.03234	-62.3051	0.697274
45	USV	TRUE	0.736785	220.944	220.953	0.0088	92.6443	87.5054	98.5395	11.0341	3.41849	-1213.22	1.01968	-67.0871	0.719101
46	USV	TRUE	0.634908	221.324	221.326	0.0028	91.8068	90.9014	92.7123	1.81095	0.620202	-632.63	1.00105	-72.1638	0.65703
47	USV	TRUE	0.728137	221.687	221.69	0.0028	92.4042	92.048	92.7605	0.712504	0.271919	275.671	1.00505	-74.06	0.537094
48	USV	TRUE	0.888116	221.87	221.877	0.0072	68.9835	67.6624	69.2424	1.58	0.542123	-162.635	1.07915	-68.2892	0.722125
49	USV	TRUE	0.792922	222.03	222.066	0.036	91.1862	69.0859	92.9809	23.895	8.6085	637.063	1.10989	-62.0684	0.797535
50	USV	TRUE	0.80966	222.237	222.239	0.002	89.4059	88.5732	89.9092	1.33595	0.556391	-728.409	1.03626	-66.4857	0.700343
51	USV	TRUE	0.798405	222.395	222.427	0.032	89.865	66.2152	95.942	29.7268	13.1291	1106.91	1.51332	-72.727	0.535033
52	USV	TRUE	0.823136	222.577	222.588	0.0108	95.7962	92.3765	97.7865	5.41006	1.594	-528.173	1.01136	-68.7401	0.709249
53	USV	TRUE	0.670308	224.677	224.681	0.0036	60.8516	58.5879	61.9797	3.39182	1.21078	-982.617	1.02616	-71.3063	0.724196
54	USV	TRUE	0.829734	227.619	227.638	0.0184	65.5327	63.0303	88.7024	25.6721	11.1424	1468.67	1.30556	-62.2698	0.787048
55	USV	TRUE	0.917213	227.785	228.14	0.355	80.6523	60.1505	96.5894	36.4389	12.5222	79.3462	3.79391	-62.3841	0.732242
56	USV	TRUE	0.921073	228.127	228.139	0.012	92.7163	90.6456	93.1616	2.51603	0.748169	-188.563	1.0407	-58.2786	0.850094
57	USV	TRUE	0.823187	229.385	229.387	0.0024	89.1594	88.8625	89.2633	0.400784	0.146947	-55.6644	1.07689	-59.2644	0.834079
58	USV	TRUE	0.784595	229.576	229.578	0.002	100.403	99.6242	100.853	1.22907	0.457432	-602.448	1.01262	-66.5415	0.765815
59	USV	TRUE	0.71256	229.751	229.753	0.0024	80.4561	80.1889	80.5897	0.400784	0.146947	-166.993	1.00302	-70.268	0.652878
60	USV	TRUE	0.709551	229.909	229.929	0.0204	68.2655	66.4315	96.7432	30.3117	8.47404	1264.98	1.20884	-58.7831	0.785146
61	USV	TRUE	0.836037	230.102	230.116	0.0144	72.6586	69.5488	72.9752	3.42641	1.24179	-39.7752	1.24334	-49.1562	0.926616
62	USV	TRUE	0.90809	230.292	230.295	0.0032	98.4415	95.161	99.629	4.468	1.50027	-1306.57	1.03244	-60.002	0.838576
63	USV	TRUE	0.969912	230.488	230.494	0.0056	71.5835	69.0165	72.004	2.9875	0.993968	384.251	1.26872	-36.481	0.920445
64	USV	TRUE	0.97567	230.617	230.672	0.0552	67.5935	63.0369	92.7538	29.7169	10.8775	502.733	1.69383	-41.132	0.855583
65	USV	TRUE	0.904048	230.818	230.829	0.0116	59.6197	53.1231	61.5207	8.39765	3.52229	-813.164	1.03692	-41.7242	0.921828
66	USV	TRUE	0.862328	230.986	230.987	0.0016	66.2302	65.1436	68.3855	3.2419	1.30562	-2026.18	1.00907	-40.1799	0.925125
67	USV	TRUE	0.875686	231.136	231.153	0.0172	63.2721	60.0519	69.7723	9.72041	3.49005	-595.656	1.08583	-39.5641	0.928762
68	USV	TRUE	0.827166	231.317	231.318	0.0016	75.456	75.1799	75.554	0.374065	0.153618	233.791	1.01068	-60.8164	0.761035
69	USV	TRUE	0.675208	233.358	233.391	0.0336	62.4599	32.6237	83.078	50.4542	11.5737	100.968	16.5062	-93.9683	0.174161
70	USV	TRUE	0.97496	233.616	233.623	0.0068	81.5615	79.9806	83.9736	3.99299	1.21396	-564.648	1.01112	-63.2352	0.723005
71	USV	TRUE	0.741513	233.779	233.795	0.0164	74.8145	69.545	76.4697	6.92465	2.20494	-413.751	1.13573	-58.5779	0.784679
72	USV	TRUE	0.737983	233.957	233.98	0.0232	68.5479	66.3008	69.7077	3.40693	0.916685	-47.2162	1.08523	-58.2286	0.767081
73	USV	TRUE	0.719296	234.664	234.666	0.002	61.6758	60.5669	62.1255	1.5586	0.602497	-779.302	1.03522	-75.4969	0.605474
74	USV	TRUE	0.627302	235.029	235.038	0.0088	59.8016	51.6355	60.0445	8.40893	3.8295	-1012.8	1.03421	-73.2778	0.644469
75	USV	TRUE	0.713582	235.216	235.227	0.0108	66.2175	64.4882	66.6925	2.20431	0.568709	-80.6276	1.10021	-57.4035	0.879622
76	USV	TRUE	0.977936	236.531	236.548	0.0168	69.7948	67.88	70.7523	2.87228	0.84862	-165.138	1.01393	-54.8551	0.874045
77	USV	TRUE	0.847847	236.712	236.722	0.01	72.8146	70.4323	73.1655	2.73322	0.943875	-272.016	1.00005	-58.737	0.760783
78	USV	TRUE	0.923454	236.893	236.896	0.0032	74.2961	73.7735	75.0789	1.30542	0.488013	-413.812	1.01439	-55.95	0.761506
79	USV	TRUE	0.74964	237.073	237.079	0.0056	64.8567	56.5613	68.0931	11.5318	4.75234	-2447.53	1.27872	-56.0383	0.865197
80	USV	TRUE	0.841751	237.229	237.244	0.0148	70.0691	65.4861	71.3606	5.8745	1.58999	-362.818	1.04087	-48.5954	0.864393
81	USV	TRUE	0.821189	237.408	237.42	0.0124	74.8795	70.3262	75.3063	4.98011	1.38055	-293.53	1.15026	-49.5497	0.874158
82	USV	TRUE	0.717755	237.592	237.607	0.0152	73.964	60.8737	74.3054	13.4317	2.67224	-569.271	1.15602	-50.9204	0.887422
83	USV	TRUE	0.750185	237.771	237.776	0.0052	73.9017	72.4099	74.2431	1.83321	0.710265	-399.234	1.05425	-61.5217	0.738834
84	USV	TRUE	0.709026	237.966	237.974	0.008	99.4411	98.7605	100.838	2.07782	0.894203	-234.55	1.01714	-77.9076	0.478387
85	USV	TRUE	0.664114	238.148	238.154	0.0056	76.8854	76.3436	77.019	0.675395	0.218505	-69.5142	1.03819	-57.0344	0.788429
86	USV	TRUE	0.930033	238.332	238.334	0.0016	77.0962	76.6954	77.3189	0.623441	0.249933	-389.651	1.00816	-52.1738	0.918884
87	USV	TRUE	0.62679	240.562	240.566	0.0044	61.9996	58.9094	62.8167	3.90731	1.57746	-903.638	1.00367	-80.3106	0.488016
88	USV	TRUE	0.678733	249.586	249.591	0.0048	60.1579	57.7681	62.3697	4.60159	1.47239	-944.562	1.00192	-68.9837	0.660492
89	USV	TRUE	0.807591	299.323	299.328	0.0048	90.7272	89.6511	91.603	1.95197	0.659394	-422.479	1.00301	-71.7202	0.634115
90	USV	TRUE	0.77226	323.052	323.059	0.0072	88.2615	80.1636	89.6569	9.49325	3.63168	-1453.5	1.0557	-64.6894	0.796692
91	USV	TRUE	0.746781	323.277	323.281	0.0044	97.9263	95.2099	98.7798	3.56994	1.21139	-793.964	1.10119	-67.9411	0.726136
92	USV	TRUE	0.844739	458.416	458.42	0.0044	64.2711	63.1281	65.3028	2.17462	0.760155	-525.503	1.00762	-66.1163	0.776706
93	USV	TRUE	0.885411	458.622	458.624	0.0016	62.7164	62.467	62.7877	0.320627	0.129065	-155.86	1.04572	-61.8479	0.758024
94	USV	TRUE	0.796195	458.86	458.865	0.0052	64.4381	64.2228	64.6062	0.383407	0.13408	5.79673	1.02476	-64.6586	0.580899
95	USV	TRUE	0.640334	464.272	464.278	0.006	57.8517	52.5822	60.8279	8.24575	3.17296	-1624.15	1.05644	-73.5716	0.667336
96	USV	TRUE	0.688724	464.502	464.505	0.0028	96.2514	95.9621	96.3656	0.403471	0.152551	-112.647	1.0229	-73.4911	0.530184
97	USV	TRUE	0.724761	478.904	478.907	0.0028	67.3405	67.014	67.3818	0.367794	0.156857	-132.42	1.0087	-67.3312	0.692434
98	USV	TRUE	0.954595	479.153	479.155	0.0016	71.5374	71.1366	71.76	0.623441	0.249933	389.651	1.00816	-58.756	0.834955
99	USV	TRUE	0.932282	479.356	479.368	0.0128	68.7447	66.602	70.9036	4.30164	1.36734	-334.525	1.00332	-55.5092	0.846575
100	USV	TRUE	0.769513	479.575	479.588	0.0128	62.8072	61.5052	91.6509	30.1458	14.879	2620.96	1.18002	-63.4569	0.76877
101	USV	TRUE	0.78326	479.838	479.841	0.0036	89.0164	88.5307	90.112	1.58129	0.514564	-438.655	1.0034	-64.9124	0.771222
102	USV	TRUE	0.901397	488.193	488.203	0.0092	89.0037	82.0865	90.9101	8.82364	2.69442	-797.494	1.09087	-64.1329	0.786211
103	USV	TRUE	0.738115	495.78	495.798	0.0176	66.4974	59.2035	66.5084	7.30488	3.02778	-388.687	1.04927	-56.2153	0.782459
104	USV	TRUE	0.8376	496.001	496.012	0.0108	99.7291	94.1255	101.897	7.77143	2.68526	-807.283	1.04958	-58.7906	0.858754
105	USV	TRUE	0.766716	496.358	496.364	0.006	65.3076	64.9652	65.6648	0.699681	0.223007	-95.6522	1.00639	-53.5353	0.834667
106	USV	TRUE	0.80369	496.584	496.586	0.0024	98.5622	95.2891	100.032	4.74261	1.74821	-1976.09	1.01414	-72.4148	0.611894
107	USV	TRUE	0.809424	496.765	496.767	0.0024	94.627	93.5582	98.3676	4.80941	1.81848	-2003.92	1.0415	-65.6087	0.778242
108	USV	TRUE	0.914194	496.94	496.967	0.0272	94.033	67.7946	97.1245	29.3299	14.4525	1082.74	1.15701	-57.613	0.846352
109	USV	TRUE	0.843551	497.148	497.154	0.0056	100.922	97.2782	101.82	4.54222	1.31985	-685.6	1.08577	-62.8507	0.738565
110	USV	TRUE	0.816039	501.405	501.412	0.0072	86.5817	82.1879	89.6321	7.44419	2.69184	-1181.03	1.03006	-63.9822	0.802976
111	USV	TRUE	0.772258	515.518	515.525	0.0064	98.5894	97.9669	98.6711	0.704218	0.235709	-86.3645	1.0141	-58.8766	0.838832
112	USV	TRUE	0.764885	515.737	515.74	0.0032	82.811	82.0094	83.5903	1.58087	0.554413	-505.618	1.0023	-68.6532	0.722639
113	USV	TRUE	0.758188	515.931	515.944	0.0132	89.3323	60.2568	90.1449	29.8881	15.1076	2412.85	1.0479	-67.8439	0.649677
114	USV	TRUE	0.950944	516.138	516.393	0.255	66.713	64.6082	91.0408	26.4326	12.6191	-75.6125	9.86781	-63.1215	0.540849
115	USV	TRUE	0.738667	516.535	516.538	0.0036	70.2387	69.734	70.402	0.667973	0.246411	-193.42	1.01419	-53.445	0.760304
116	USV	TRUE	0.79198	516.795	516.798	0.0036	92.1902	82.2003	98.0312	15.831	4.66217	-3701.74	1.02372	-59.3429	0.876314
117	USV	TRUE	0.863627	516.942	516.958	0.0164	69.3209	62.8689	70.2235	7.35457	3.09635	-440.475	1.00449	-63.3505	0.783269
118	USV	TRUE	0.819069	517.135	517.182	0.0464	69.9067	69.5533	82.4824	12.9291	6.48313	293.726	1.01449	-56.8832	0.829972
119	USV	TRUE	0.809779	517.339	517.348	0.0092	70.183	68.5223	72.2685	3.74621	1.18181	-394.725	1.0119	-50.9191	0.844
120	USV	TRUE	0.928226	517.748	517.758	0.0096	90.6977	83.1942	93.2063	10.0122	2.45772	-774.663	1.0755	-54.6132	0.863076
121	USV	TRUE	0.825589	517.94	517.954	0.0144	91.5639	83.9935	96.0245	12.0309	2.63846	-582.088	1.06797	-55.6162	0.856193
122	USV	TRUE	0.68734	524.888	524.89	0.0024	88.757	88.4898	89.2246	0.73477	0.267807	-306.154	1.00557	-66.9812	0.751263
123	USV	TRUE	0.85043	525.199	525.206	0.0068	81.2412	80.1872	82.4064	2.21915	0.641924	-299.251	1.00847	-57.8951	0.841135
124	USV	TRUE	0.925493	525.377	525.379	0.0016	66.3685	65.9677	66.5912	0.623441	0.249933	-389.651	1.00816	-69.4303	0.715906
125	USV	TRUE	0.655539	525.578	525.594	0.016	100.616	91.7813	102.808	11.0265	3.57389	-695.817	1.00807	-69.3752	0.592147
126	USV	TRUE	0.750305	525.775	525.786	0.0108	65.048	62.7159	66.4789	3.76291	1.27997	-353.477	1.02415	-65.5755	0.649994
127	USV	TRUE	0.880673	525.974	525.98	0.0056	67.6774	66.1411	68.9762	2.83517	0.910836	-508.468	1.00438	-58.8043	0.779276
128	USV	TRUE	0.829111	526.223	526.225	0.002	100.392	99.773	100.708	0.935162	0.356582	-467.581	1.01392	-68.6663	0.707031
129	USV	TRUE	0.814948	530.067	530.069	0.0016	91.1293	90.8532	91.2273	0.374065	0.153618	-233.791	1.01068	-63.4944	0.773254
130	USV	TRUE	0.934387	531.453	531.479	0.0264	71.3876	61.0319	93.38	32.3481	11.0714	857.186	2.19444	-57.5579	0.860646
131	USV	TRUE	0.792715	531.656	531.662	0.006	91.4446	88.4684	96.5212	8.05278	2.38842	-1236.9	1.01463	-56.097	0.888501
132	USV	TRUE	0.839054	531.853	531.86	0.0072	92.443	89.2186	97.3362	8.11755	2.54635	-1049.95	1.03802	-58.7381	0.835758
133	USV	TRUE	0.831458	532.013	532.051	0.0384	66.7558	65.1264	88.55	23.4236	10.029	598.217	1.32943	-56.3178	0.843054
134	USV	TRUE	0.920109	532.225	532.425	0.2	92.4086	84.217	100.862	16.6448	6.20606	-3.23557	2.83871	-64.5653	0.801491
135	USV	TRUE	0.849768	532.203	532.229	0.0264	90.8673	64.7784	97.5289	32.7505	11.4766	1088.6	1.70761	-60.1456	0.795246
136	USV	TRUE	0.830799	532.405	532.425	0.0196	92.975	81.9757	101.926	19.9501	6.47649	-1029.82	1.04069	-59.8564	0.849066
137	USV	TRUE	0.861184	532.623	532.631	0.0076	91.0169	90.6532	91.3563	0.703058	0.204663	2.36699	1.0337	-58.8393	0.841822
138	USV	TRUE	0.678954	532.825	532.834	0.0096	96.0144	91.3537	100.164	8.80982	3.55033	-1018.64	1.0224	-69.2397	0.716533
139	USV	TRUE	0.812307	533.017	533.027	0.0092	103.02	101.862	103.369	1.50665	0.463468	-138.661	1.02947	-66.2091	0.725926
140	USV	TRUE	0.756678	533.811	533.817	0.0052	96.3063	95.4083	96.3434	0.935162	0.309442	-156.023	1.02883	-70.2977	0.645738
141	USV	TRUE	0.724601	534.012	534.028	0.016	69.3142	64.9838	99.6806	34.6969	13.5519	2214.29	1.84335	-58.0669	0.844693
142	USV	TRUE	0.822066	535.855	535.858	0.0032	91.2359	90.4121	91.6738	1.26173	0.409923	-364.911	1.0164	-59.4058	0.840938
143	USV	TRUE	0.866142	536.004	536.022	0.0184	68.3934	67.6438	69.8704	2.22658	0.589875	-100.655	1.0149	-48.5479	0.886462
144	USV	TRUE	0.84573	536.177	536.217	0.0396	69.519	58.3119	74.1464	15.8346	3.68711	-323.526	1.08838	-51.4541	0.864822
145	USV	TRUE	0.787242	536.38	536.39	0.0096	66.2267	63.8697	69.0127	5.14304	1.86502	-534.702	1.01511	-48.5056	0.911269
146	USV	TRUE	0.759381	536.56	536.582	0.022	71.4799	68.2832	72.3965	4.11333	1.41249	-138.713	1.05264	-45.0178	0.9162
147	USV	TRUE	0.799048	536.752	536.773	0.0212	67.9721	59.8451	68.3951	8.55005	2.49929	-331.314	1.10232	-50.2869	0.881541
148	USV	TRUE	0.780026	536.97	536.975	0.0052	104.703	102.521	106.648	4.12659	1.40847	-839.574	1.00579	-71.3426	0.714089
149	USV	TRUE	0.738855	548.512	548.514	0.002	87.1971	86.734	87.3574	0.623441	0.243171	-311.721	1.01894	-69.261	0.652175
150	USV	TRUE	0.846826	548.665	548.705	0.04	88.7053	65.155	91.2373	26.0823	12.444	743.931	1.17579	-61.7443	0.712092
151	USV	TRUE	0.85625	548.877	548.881	0.0048	93.354	91.8474	95.6622	3.81487	1.194	-756.771	1.0192	-57.7818	0.844708
152	USV	TRUE	0.957909	549.11	549.117	0.0064	95.0946	93.9145	98.6348	4.72034	2.03559	952.844	1.14009	-56.3019	0.870676
153	USV	TRUE	0.870356	549.303	549.318	0.0148	92.0154	89.2322	99.7787	10.5466	4.08054	-773.158	1.0115	-58.6436	0.837378
154	USV	TRUE	0.888481	556.046	556.05	0.0044	92.866	91.3964	96.6289	5.23245	1.62129	-1078.51	1.03289	-64.2133	0.773208
155	USV	TRUE	0.674312	560.241	560.266	0.0244	102.32	94.7447	104.542	9.79696	2.88323	-324.584	1.13877	-66.2394	0.708591
156	USV	TRUE	0.882296	560.435	560.441	0.0056	67.7966	67.0734	68.0746	1.00115	0.338747	-148.384	1.04286	-63.7145	0.769614
157	USV	TRUE	0.782727	561.323	561.334	0.0108	100.703	99.4338	101.312	1.87789	0.629012	80.7864	1.07994	-73.974	0.599106
158	USV	TRUE	0.883769	561.698	561.71	0.0124	69.1674	66.9631	69.7463	2.78322	0.879542	-220.107	1.03338	-56.2444	0.871541
159	USV	TRUE	0.895985	561.906	561.92	0.014	66.3924	64.5341	66.7768	2.24265	0.773698	-100.574	1.052	-63.584	0.834361
160	USV	TRUE	0.809118	562.077	562.103	0.0256	67.5752	60.1766	71.2562	11.0796	3.54556	-431.59	1.07633	-55.1672	0.842829
161	USV	TRUE	0.882715	562.292	562.296	0.0036	64.0055	62.2243	65.0298	2.80549	0.954683	-779.302	1.01234	-57.277	0.840573
162	USV	TRUE	0.872503	562.468	562.473	0.0048	66.5216	64.3395	67.5978	3.25822	1.12091	-708.855	1.03194	-62.1243	0.772436
163	USV	TRUE	0.881551	562.67	562.694	0.0236	67.6179	65.5398	68.0632	2.52345	0.563413	-40.8618	1.042	-48.4887	0.850326
164	USV	TRUE	0.768712	562.855	562.897	0.042	68.328	54.2115	104.428	50.2167	16.6205	525.726	2.38956	-62.9411	0.718176
165	USV	TRUE	0.844866	563.048	563.06	0.012	67.1224	60.6719	71.0477	10.3758	3.32271	-855.955	1.01972	-56.9246	0.844325
166	USV	TRUE	0.768935	563.248	563.25	0.0024	92.677	92.2094	93.2782	1.06876	0.385797	-445.315	1.00188	-66.8725	0.707924
167	USV	TRUE	0.802557	566.082	566.087	0.0044	90.1525	88.8908	91.1322	2.24142	0.710078	-489.561	1.0088	-59.3752	0.857177
168	USV	TRUE	0.768623	566.255	566.258	0.0032	64.5741	62.8463	65.064	2.21767	0.818827	-719.184	1.00978	-57.1144	0.834854
169	USV	TRUE	0.821332	566.814	566.841	0.0276	67.411	62.0648	69.6106	7.54586	2.35898	-180.356	1.10987	-58.097	0.836805
170	USV	TRUE	0.872229	567.178	567.188	0.0096	66.0151	61.3986	68.0599	6.66123	2.13895	-683.361	1.04723	-60.9045	0.772073
171	USV	TRUE	0.831448	567.371	567.375	0.004	92.1113	91.2652	92.8238	1.5586	0.517541	-389.651	1.00308	-68.2301	0.708389
172	USV	TRUE	0.917191	568.846	568.859	0.0124	103.158	100.894	104.687	3.7926	1.17801	-311.915	1.00796	-61.761	0.795189
173	USV	TRUE	0.662971	569.05	569.055	0.0052	64.9297	61.9535	67.2379	5.28441	1.71468	-1021.62	1.00561	-63.3473	0.76266
