# Supplementary material for: Bazedoxifene reverses sexually dimorphic autistic-like abnormalities in biallelic MDGA1-mutant mice
Source: EMBO Mol Med. 2026 Mar 20;18(4):1358–98. doi: 10.1038/s44321-026-00402-y (PMC13084050; doi:10.1038/s44321-026-00402-y)
Supplement: Supplementary file 17 — Source data Fig. 3 [file 44321_2026_402_MOESM17_ESM.zip › Panel C/Batch2/P6/P6_WT_447.xlsx]

## Sheet: Sheet1
ID	Label	Accepted	Score	Begin Time (s)	End Time (s)	Call Length (s)	Principal Frequency (kHz)	Low Freq (kHz)	High Freq (kHz)	Delta Freq (kHz)	Frequency Standard Deviation (kHz)	Slope (kHz/s)	Sinuosity	Mean Power (dB/Hz)	Tonality
1	USV	TRUE	0.948337	18.3463	18.3867	0.0404	88.3033	79.6735	97.6276	17.954	6.36716	-436.932	1.16682	-68.243	0.704034
2	USV	TRUE	0.634183	18.7047	18.7243	0.0196	98.8374	80.9203	100.752	19.8314	8.38284	-1056.56	1.31531	-70.5526	0.706152
3	USV	TRUE	0.895975	49.0493	49.0581	0.0088	80.3922	79.2715	81.3571	2.08556	0.487263	-165.215	1.0314	-59.0923	0.801441
4	USV	TRUE	0.702573	49.2234	49.4134	0.19	86.9958	82.8439	90.2962	7.45234	2.91271	14.0807	3.79043	-73.873	0.593705
5	USV	TRUE	0.615111	49.562	49.5644	0.0024	86.9662	84.6436	87.3858	2.74213	1.01633	-1085.4	1.05642	-74.6901	0.636037
6	USV	TRUE	0.886511	61.1332	61.1364	0.0032	85.1639	81.2674	86.4257	5.15824	1.93898	-1690.03	1.11839	-67.4169	0.77322
7	USV	TRUE	0.843514	61.28	61.2928	0.0128	54.9389	52.6816	57.6056	4.92396	1.22126	-94.6484	1.53792	-62.2708	0.703262
8	USV	TRUE	0.756022	61.47	61.4764	0.0064	91.1724	90.6159	92.2103	1.59442	0.653365	-267.225	1.00785	-69.4466	0.64317
9	USV	TRUE	0.853058	61.634	61.6392	0.0052	93.6772	93.6772	93.6772	0	4.35117e-15	1.82075e-12	1	-73.9087	0.529744
10	USV	TRUE	0.669247	64.7078	64.7494	0.0416	35.4441	28.3636	42.7176	14.354	3.81659	-8.73803	4.21414	-96.9189	0.16116
11	USV	TRUE	0.844274	77.476	77.4824	0.0064	82.7046	80.4854	84.5672	4.08174	1.25958	-678.075	1.02764	-60.1317	0.848946
12	USV	TRUE	0.841573	77.6128	77.6192	0.0064	90.8055	90.1226	91.0578	0.935162	0.331857	-1.74511e-12	1.08807	-61.3269	0.79066
13	USV	TRUE	0.745496	79.2999	79.3023	0.0024	76.1577	75.3561	76.8257	1.46954	0.529823	-612.309	1.00127	-62.2572	0.833831
14	USV	TRUE	0.602283	79.4763	79.4955	0.0192	89.2878	77.344	90.8018	13.4579	2.77581	-466.126	1.23646	-58.0478	0.870834
15	USV	TRUE	0.987067	80.533	80.5458	0.0128	56.6222	55.0113	60.6276	5.61629	1.62096	112.256	1.61206	-55.2604	0.845623
16	USV	TRUE	0.664003	80.6946	80.7038	0.0092	94.9259	90.397	95.4097	5.01271	1.27226	-280.403	1.21346	-71.4628	0.650269
17	USV	TRUE	0.909276	80.7438	80.7482	0.0044	87.4196	86.952	87.5903	0.638285	0.197049	-31.6599	1.05872	-61.9027	0.795622
18	USV	TRUE	0.755574	80.891	80.897	0.006	69.0713	68.2672	69.479	1.21186	0.387429	63.5482	1.12993	-61.7849	0.768277
19	USV	TRUE	0.788109	81.0514	81.0706	0.0192	92.2642	66.256	93.8256	27.5696	13.7424	1624.82	1.15965	-70.6774	0.589075
20	USV	TRUE	0.605585	81.2593	81.2633	0.004	92.3841	91.0185	93.8685	2.85002	1.00591	-756.193	1.00535	-77.7024	0.484133
21	USV	TRUE	0.946379	81.3901	81.4037	0.0136	103.26	95.5782	103.563	7.98436	3.00006	507.008	1.11849	-73.6869	0.593186
22	USV	TRUE	0.812261	97.681	97.6842	0.0032	90.1607	81.0317	91.89	10.8583	3.96384	-3330.59	1.19026	-67.5971	0.727269
23	USV	TRUE	0.697311	97.853	97.8594	0.0064	87.6755	82.532	89.6969	7.16496	2.18197	-885.516	1.0737	-67.3658	0.640737
24	USV	TRUE	0.83306	98.041	98.0734	0.0324	56.3442	54.3371	83.8061	29.469	9.14961	870.859	1.14571	-66.5052	0.646454
25	USV	TRUE	0.713772	98.2401	98.2433	0.0032	82.6444	81.6795	84.2772	2.59767	0.915878	-828.781	1.01117	-69.8155	0.600916
26	USV	TRUE	0.774519	98.4001	98.4029	0.0028	94.4787	93.076	95.6143	2.5383	0.900426	-917.137	1.00237	-69.1139	0.651336
27	USV	TRUE	0.772505	98.5661	98.5677	0.0016	82.7637	81.8464	84.2154	2.36908	0.944761	-1480.67	1.00574	-72.3331	0.653629
28	USV	TRUE	0.876993	98.7049	98.7189	0.014	66.7779	64.2545	67.342	3.08752	0.956772	-90.429	1.205	-63.3815	0.796503
29	USV	TRUE	0.672603	98.8837	98.9069	0.0232	56.6644	56.0536	78.8028	22.7492	10.1227	1091.59	1.1275	-69.7021	0.592032
30	USV	TRUE	0.750313	99.0669	99.0717	0.0048	68.1501	67.3731	68.3298	0.956737	0.293202	98.5332	1.07782	-67.8351	0.71013
31	USV	TRUE	0.731032	101.037	101.047	0.01	87.1651	80.708	88.4417	7.73364	2.7372	-831.61	1.11588	-63.7465	0.80396
32	USV	TRUE	0.789287	101.285	101.29	0.0056	76.3635	76.0295	76.4823	0.452737	0.129219	17.4283	1.02472	-67.5409	0.70598
33	USV	TRUE	0.704458	108.168	108.171	0.0028	83.4433	81.996	84.2226	2.22658	0.801526	-805.809	1.0181	-70.3584	0.702935
34	USV	TRUE	0.814501	124.048	124.057	0.0088	78.2675	76.0558	80.2269	4.17112	1.28737	-473.698	1.00632	-58.1708	0.873039
35	USV	TRUE	0.783007	133.212	133.215	0.0028	80.1485	79.3544	80.9427	1.58829	0.562823	-574.315	1.00037	-71.1344	0.662304
36	USV	TRUE	0.703961	133.39	133.398	0.008	85.8644	81.3159	91.243	9.92706	4.24395	-1306.31	1.10975	-68.7292	0.700685
37	USV	TRUE	0.843732	134.593	134.603	0.01	91.3302	89.2595	92.2209	2.96135	0.947689	-178.608	1.20819	-63.1584	0.800506
38	USV	TRUE	0.708049	142.739	142.744	0.0052	90.7143	89.9016	90.8368	0.935162	0.299978	-132.371	1.05057	-75.4757	0.501209
39	USV	TRUE	0.643635	142.913	142.914	0.0016	51.1815	50.9054	51.2794	0.374065	0.153618	-233.791	1.01068	-72.212	0.639297
40	USV	TRUE	0.768383	143.077	143.093	0.0164	92.0647	91.5006	92.7961	1.29552	0.427959	24.524	1.05684	-71.9954	0.703108
41	USV	TRUE	0.641792	178.84	178.842	0.002	75.7549	75.7549	75.7549	0	3.8918e-15	-3.61551e-12	1	-69.1386	0.658867
42	USV	TRUE	0.732998	179.031	179.042	0.0112	88.2032	83.4754	89.361	5.88558	1.43664	-384.286	1.11562	-51.8907	0.862368
43	USV	TRUE	0.931306	179.228	179.246	0.0184	92.8331	88.8475	96.8121	7.9646	1.95213	116.533	1.42987	-59.3155	0.870975
44	USV	TRUE	0.806297	181.374	181.388	0.0144	91.7591	88.82	92.5903	3.77034	1.04561	-168.841	1.13008	-56.1176	0.876815
45	USV	TRUE	0.636035	181.824	181.864	0.04	45.1833	32.2988	56.2864	23.9876	5.98597	-258.385	7.29373	-97.7007	0.146734
46	USV	TRUE	0.939221	182.817	182.825	0.0076	54.508	54.4875	55.2015	0.713986	0.256886	-88.9021	1.00814	-68.2607	0.521967
47	USV	TRUE	0.881591	183.185	183.197	0.012	67.8262	66.211	68.1231	1.91208	0.68092	-162.951	1.02152	-59.1525	0.721879
48	USV	TRUE	0.877077	183.382	183.393	0.0112	94.6621	91.9457	97.5061	5.56041	1.63848	-90.7079	1.60152	-65.6473	0.800509
49	USV	TRUE	0.604253	183.735	183.738	0.0024	80.5327	80.1987	80.5698	0.371096	0.138851	139.161	1.01913	-66.9908	0.701372
50	USV	TRUE	0.876074	190.587	190.597	0.01	94.1587	92.9396	95.2006	2.26093	0.680422	58.9593	1.13293	-61.0623	0.837331
51	USV	TRUE	0.867949	214.944	214.957	0.0124	87.1178	77.9888	90.1162	12.1274	4.40406	-1137.11	1.0665	-63.6634	0.731675
52	USV	TRUE	0.620408	215.123	215.125	0.0016	88.3219	87.5203	88.7672	1.24688	0.499865	-779.302	1.01315	-68.3622	0.724308
53	USV	TRUE	0.879605	215.315	215.332	0.0176	63.1628	62.033	92.2151	30.182	13.8824	1802.56	1.70469	-59.9927	0.788347
54	USV	TRUE	0.933948	215.49	215.705	0.215	87.9046	83.7408	93.9121	10.1713	3.818	2.3701	2.90672	-68.0993	0.628158
55	USV	TRUE	0.727008	215.895	215.935	0.04	51.5637	38.1969	60.2474	22.0505	4.49761	-164.238	5.38257	-98.2832	0.148062
56	USV	TRUE	0.756995	216.028	216.062	0.0332	94.1445	78.3133	109.842	31.5283	12.4485	-988.367	1.04293	-71.8222	0.595193
57	USV	TRUE	0.747139	220.76	220.767	0.0068	80.106	79.2744	80.5264	1.252	0.38371	-139.534	1.04691	-69.4824	0.652853
58	USV	TRUE	0.643638	234.658	234.664	0.0064	91.5229	90.3068	91.5999	1.29307	0.528722	-220.334	1.01566	-73.7023	0.499797
59	USV	TRUE	0.713827	234.92	234.924	0.0036	79.8684	79.2338	79.9686	0.73477	0.257702	-188.472	1.0297	-73.2166	0.547632
60	USV	TRUE	0.719471	240.377	240.436	0.0592	53.1379	28.4823	68.056	39.5737	9.10324	138.091	12.1014	-95.873	0.167074
61	USV	TRUE	0.877231	271.957	271.968	0.0108	88.8165	87.6886	93.5721	5.88347	2.22657	-527.945	1.00246	-59.2947	0.837352
62	USV	TRUE	0.69117	272.134	272.143	0.0088	90.6779	87.5606	95.0271	7.46645	2.18341	-799.562	1.0086	-63.2024	0.798263
63	USV	TRUE	0.666316	272.301	272.323	0.022	87.3016	77.8535	94.9759	17.1224	5.17794	-789.149	1.01982	-54.9523	0.886464
64	USV	TRUE	0.625648	272.491	272.505	0.0136	86.197	78.9615	97.7241	18.7626	6.06648	-1289.73	1.02974	-59.1126	0.842538
65	USV	TRUE	0.715456	272.737	272.739	0.0016	81.8049	81.5288	81.9029	0.374065	0.153618	-233.791	1.01068	-65.0733	0.704475
66	USV	TRUE	0.853406	279.215	279.227	0.0116	92.1968	89.3073	92.5382	3.23093	0.897211	-222.654	1.07559	-70.0942	0.654735
67	USV	TRUE	0.676647	286.364	286.366	0.0024	86.39	85.1208	86.7908	1.66993	0.627756	-695.805	1.04626	-70.4687	0.713084
68	USV	TRUE	0.634531	299.264	299.31	0.0464	40.8324	29.655	50.8817	21.2267	4.94885	-39.482	7.87592	-97.7921	0.166985
69	USV	TRUE	0.813882	301.413	301.415	0.002	80.1041	79.8013	80.2021	0.400784	0.153333	-176.854	1.03234	-67.6307	0.696634
70	USV	TRUE	0.987281	301.774	301.994	0.22	93.7022	83.5185	102.415	18.8967	6.8106	44.1521	6.2578	-62.4674	0.773658
71	USV	TRUE	0.68282	301.98	301.992	0.0116	101.349	98.0759	101.839	3.76291	1.02467	-219.834	1.13099	-54.417	0.870934
72	USV	TRUE	0.654518	366.137	366.177	0.04	66.3708	51.1855	75.4552	24.2697	5.31882	-162.699	6.49727	-97.0827	0.159987
73	USV	TRUE	0.645065	366.23	366.316	0.0864	63.6325	30.0112	88.3772	58.366	12.8176	35.3391	17.7511	-95.4676	0.160495
74	USV	TRUE	0.872194	401.936	401.938	0.0024	84.5782	81.9731	87.9848	6.01176	2.17088	-2504.9	1.00096	-62.1522	0.845706
75	USV	TRUE	0.821411	402.115	402.166	0.0516	83.6954	77.8395	89.1291	11.2896	4.02703	-120.413	1.15285	-62.3688	0.79363
76	USV	TRUE	0.717484	402.416	402.418	0.0024	80.616	79.7476	81.6847	1.93712	0.698686	-807.134	1.00174	-61.0143	0.850186
77	USV	TRUE	0.664025	587.235	587.239	0.0036	70.7042	68.973	71.4713	2.49828	0.919678	-595.475	1.12735	-78.1791	0.539597
