# Supplementary material for: Bazedoxifene reverses sexually dimorphic autistic-like abnormalities in biallelic MDGA1-mutant mice
Source: EMBO Mol Med. 2026 Mar 20;18(4):1358–98. doi: 10.1038/s44321-026-00402-y (PMC13084050; doi:10.1038/s44321-026-00402-y)
Supplement: Supplementary file 17 — Source data Fig. 3 [file 44321_2026_402_MOESM17_ESM.zip › Panel C/Batch2/P6/P6_WT_486.xlsx]

## Sheet: Sheet1
ID	Label	Accepted	Score	Begin Time (s)	End Time (s)	Call Length (s)	Principal Frequency (kHz)	Low Freq (kHz)	High Freq (kHz)	Delta Freq (kHz)	Frequency Standard Deviation (kHz)	Slope (kHz/s)	Sinuosity	Mean Power (dB/Hz)	Tonality
1	USV	TRUE	0.793415	11.7568	11.7592	0.0024	89.8868	88.15	90.2282	2.07814	0.783496	-834.966	1.10455	-71.0813	0.711359
2	USV	TRUE	0.755193	11.916	11.9184	0.0024	92.729	89.8567	93.1075	3.2508	1.20825	1196.78	1.26096	-70.3671	0.725646
3	USV	TRUE	0.73834	12.0747	12.0771	0.0024	97.0223	96.4879	97.4231	0.935162	0.33784	-389.651	1.00212	-72.1822	0.615715
4	USV	TRUE	0.635957	14.2342	14.2358	0.0016	64.9956	64.39	67.3825	2.99252	1.2541	-1870.32	1.04952	-77.673	0.599513
5	USV	TRUE	0.746174	14.3726	14.3754	0.0028	65.9444	63.766	66.3637	2.59767	0.909827	-761.631	1.28723	-73.6804	0.628422
6	USV	TRUE	0.92602	14.5038	14.509	0.0052	65.9447	65.8556	66.2415	0.38594	0.155858	-83.1092	1.01157	-68.8752	0.657779
7	USV	TRUE	0.750294	14.6562	14.6598	0.0036	71.1369	70.2834	72.3763	2.09298	0.685579	-562.717	1.00586	-74.928	0.614627
8	USV	TRUE	0.82272	14.8818	14.885	0.0032	90.9202	89.2379	91.5117	2.27379	0.854258	523.532	1.27088	-67.2866	0.76825
9	USV	TRUE	0.619598	15.0418	15.0438	0.002	66.0148	65.5517	66.1751	0.623441	0.243171	311.721	1.01894	-76.605	0.602567
10	USV	TRUE	0.873801	33.0773	33.0789	0.0016	66.1779	65.5099	67.3803	1.87032	0.749798	-1168.95	1.01167	-74.7244	0.625486
11	USV	TRUE	0.828234	33.236	33.2396	0.0036	67.199	66.7982	67.7111	0.912896	0.311155	-255.044	1.00659	-69.9292	0.607496
12	USV	TRUE	0.96084	33.462	33.464	0.002	82.6802	80.3823	83.4639	3.08158	1.1862	-1516.62	1.03255	-68.6745	0.74542
13	USV	TRUE	0.877696	33.5992	33.6008	0.0016	68.3394	68.3394	68.3394	1.42109e-14	5.0243e-15	7.2656e-12	1	-75.4768	0.530128
14	USV	TRUE	0.704197	33.782	33.7924	0.0104	70.6087	70.4714	70.7877	0.316247	0.100968	-16.5866	1.00222	-73.3154	0.527957
15	USV	TRUE	0.733072	33.9604	33.9876	0.0272	72.0422	67.2163	72.1764	4.96007	2.26716	-177.833	1.00263	-72.7523	0.584795
16	USV	TRUE	0.765937	34.1551	34.1615	0.0064	72.0289	70.5018	72.3693	1.8675	0.709996	-305.055	1.00731	-70.3238	0.657584
17	USV	TRUE	0.849023	34.3699	34.3803	0.0104	76.6812	75.7015	77.1562	1.4547	0.347113	-37.1662	1.0503	-66.0213	0.728022
18	USV	TRUE	0.807186	34.8159	34.8199	0.004	97.2377	96.874	97.4678	0.593754	0.185086	-124.486	1.02771	-68.4131	0.647874
19	USV	TRUE	0.699595	69.2438	69.2554	0.0116	74.1766	73.6786	74.7063	1.02776	0.30057	-28.3868	1.04112	-76.2159	0.548461
20	USV	TRUE	0.766249	124.157	124.159	0.002	91.0274	87.6742	92.7864	5.11222	2.01269	-2640.72	1.01122	-69.4541	0.741547
21	USV	TRUE	0.733001	124.323	124.325	0.002	86.8851	86.8851	86.8851	1.42109e-14	5.94483e-15	-1.65336e-13	1	-67.4727	0.732488
22	USV	TRUE	0.682562	124.463	124.493	0.03	72.0838	70.3839	102.576	32.1916	12.0048	1111.55	1.12686	-72.652	0.451108
23	USV	TRUE	0.647369	129.07	129.071	0.0016	86.9932	85.6128	87.4831	1.87032	0.768088	1168.95	1.03658	-66.0461	0.796807
24	USV	TRUE	0.788467	129.228	129.229	0.0016	98.3381	97.8215	99.5672	1.74564	0.709855	-1091.02	1.02644	-66.0333	0.809888
25	USV	TRUE	0.901946	159.369	159.382	0.0136	68.3977	68.049	70.237	2.18795	0.842296	-160.616	1.00029	-74.6448	0.546736
26	USV	TRUE	0.903927	159.55	159.556	0.006	73.894	73.6483	74.9618	1.31347	0.606226	-222.818	1.00197	-73.6119	0.583783
27	USV	TRUE	0.789674	159.779	159.782	0.0032	70.4877	70.1315	70.8143	0.682817	0.227242	-207.195	1.00068	-68.3919	0.701098
28	USV	TRUE	0.782438	159.961	159.968	0.0064	72.2468	71.746	73.3756	1.62958	0.630614	-259.056	1.00194	-71.4866	0.598866
29	USV	TRUE	0.685425	160.18	160.185	0.0048	75.846	75.3265	75.9796	0.653129	0.230236	138.04	1.00997	-69.1402	0.653123
30	USV	TRUE	0.890802	174.38	174.382	0.0024	87.1337	86.3321	87.8017	1.46954	0.529823	-612.309	1.00127	-63.6502	0.782152
31	USV	TRUE	0.616124	193.42	193.423	0.0024	66.6159	64.8791	67.885	3.00588	1.0866	-1252.45	1.00324	-77.2743	0.581752
32	USV	TRUE	0.771216	193.634	193.64	0.006	97.4233	89.9532	97.9317	7.97857	2.42772	-926.485	1.35049	-61.6892	0.811945
33	USV	TRUE	0.765976	199.741	199.745	0.0036	71.7239	71.453	71.8389	0.38594	0.150201	-112.678	1.01169	-66.3519	0.710154
34	USV	TRUE	0.875827	199.909	199.911	0.0016	73.5729	73.1988	73.947	0.74813	0.295724	-467.581	1	-67.5197	0.776328
35	USV	TRUE	0.953233	200.148	200.15	0.0016	85.8629	85.2128	86.335	1.12219	0.445538	-701.372	1.00392	-66.8697	0.77955
36	USV	TRUE	0.812919	200.316	200.32	0.004	92.6774	89.3431	95.7416	6.39852	2.97148	-1659.33	1.00227	-65.5974	0.754587
37	USV	TRUE	0.67618	200.511	200.518	0.0068	93.3673	89.2482	95.1115	5.86332	1.95919	-885.46	1.04076	-66.115	0.727768
38	USV	TRUE	0.857507	212.711	212.713	0.0016	86.277	86.2058	86.5264	0.320627	0.129065	-155.86	1.04572	-65.0362	0.729142
39	USV	TRUE	0.764342	213.21	213.225	0.0156	70.8331	66.4675	71.6941	5.22656	1.01502	-265.289	1.02711	-76.6499	0.456323
40	USV	TRUE	0.90775	213.449	213.459	0.0096	86.516	84.2374	88.3566	4.11917	1.15115	-387.952	1.0166	-66.6282	0.726818
41	USV	TRUE	0.707579	217.587	217.589	0.0016	68.9243	68.9243	68.9243	1.42109e-14	6.64652e-15	9.93014e-12	1	-69.9998	0.657035
42	USV	TRUE	0.610807	217.998	218.001	0.0028	101.399	100.501	102.564	2.06329	0.771989	-782.836	1.01152	-70.6527	0.697952
43	USV	TRUE	0.698932	223.611	223.612	0.0016	90.0688	89.9709	90.3449	0.374065	0.153618	233.791	1.01068	-65.6608	0.711881
44	USV	TRUE	0.757484	241.34	241.342	0.0016	94.9015	94.3761	98.2236	3.84752	1.59514	-2259.98	1.14575	-60.4788	0.872613
45	USV	TRUE	0.785417	246.4	246.404	0.004	96.7087	95.9516	97.0532	1.10165	0.395485	-241.671	1.04638	-72.9142	0.604125
46	USV	TRUE	0.721527	246.58	246.583	0.0028	100.764	99.97	100.92	0.950006	0.346573	325.151	1.04488	-74.6378	0.531749
47	USV	TRUE	0.848845	246.773	246.777	0.0044	99.1062	98.9692	99.2182	0.248973	0.0865151	-34.8814	1.00663	-67.2451	0.695838
48	USV	TRUE	0.606262	256.28	256.285	0.0048	98.7181	96.4732	99.7329	3.25973	1.1908	-704.773	1.0079	-77.1527	0.534302
49	USV	TRUE	0.722778	257.517	257.529	0.0116	73.3522	71.6236	73.6453	2.02167	0.822848	-133.193	1.05304	-73.9518	0.599041
50	USV	TRUE	0.665706	257.671	257.673	0.0016	72.2334	71.9573	72.3313	0.374065	0.153618	-233.791	1.01068	-70.5756	0.630772
51	USV	TRUE	0.853657	257.83	257.833	0.0024	72.4267	71.1575	73.0278	1.87032	0.68756	-779.302	1.02172	-66.8951	0.790195
52	USV	TRUE	0.763811	258.187	258.192	0.0052	73.3351	72.8648	73.7552	0.890411	0.304713	-158.832	1.00798	-70.0636	0.632536
53	USV	TRUE	0.749049	258.38	258.391	0.0104	76.8886	75.8516	77.5912	1.73962	0.525801	-70.1363	1.0869	-61.4589	0.847393
54	USV	TRUE	0.60724	258.576	258.58	0.0036	76.2811	75.9445	76.3464	0.401878	0.146455	100.641	1.01106	-63.4112	0.758079
55	USV	TRUE	0.791803	258.777	258.78	0.0028	72.4752	72.1635	72.5568	0.393362	0.146665	137.836	1.01178	-67.3141	0.688092
56	USV	TRUE	0.642376	259.062	259.064	0.002	88.4692	88.2955	88.6428	0.347346	0.151643	-197.847	1.00936	-69.8967	0.664559
57	USV	TRUE	0.905656	259.929	259.936	0.0068	73.4467	71.8864	73.4638	1.57742	0.588802	-244.939	1.01564	-51.6338	0.923347
58	USV	TRUE	0.672395	261.066	261.072	0.006	98.8071	95.5638	101.472	5.90785	1.93866	-1016.2	1.00312	-65.5049	0.800401
59	USV	TRUE	0.810805	292.596	292.609	0.0132	72.741	71.1824	73.4535	2.27111	0.634172	-155.911	1.01437	-46.1223	0.928948
60	USV	TRUE	0.790783	292.762	292.773	0.0112	74.0856	71.5102	74.3824	2.87228	0.842253	-206.647	1.05983	-49.825	0.921758
61	USV	TRUE	0.888896	292.94	292.946	0.0064	72.7482	72.2516	73.2044	0.952788	0.332475	-147.46	1.00139	-49.991	0.919518
62	USV	TRUE	0.843673	298.356	298.358	0.0016	47.5271	39.7697	70.737	30.9672	14.4545	-77.9302	49.3388	-60.1855	0.771135
63	USV	TRUE	0.947941	298.569	298.572	0.0024	68.1451	66.4751	70.817	4.34182	1.57705	-1809.09	1.00496	-64.7763	0.813408
64	USV	TRUE	0.887713	298.711	298.76	0.0484	72.8804	71.0858	74.8023	3.71649	0.797286	-42.185	1.01302	-37.0904	0.926339
65	USV	TRUE	0.958309	298.918	298.94	0.022	71.7294	68.5995	73.6118	5.01226	1.86114	-246.374	1.02494	-41.0166	0.927996
66	USV	TRUE	0.635623	299.114	299.125	0.0116	73.6611	68.1072	73.8837	5.7765	2.01307	-514.038	1.05559	-46.4415	0.920883
67	USV	TRUE	0.826774	299.51	299.517	0.0072	73.8072	72.901	73.9197	1.01865	0.432382	-138.416	1.01409	-70.072	0.636498
68	USV	TRUE	0.798968	300.307	300.317	0.0092	31.2464	28.8183	75.5179	46.6997	22.9404	6318.85	1.07364	-68.7622	0.50379
69	USV	TRUE	0.816061	300.535	300.539	0.0044	71.6329	70.72	72.5013	1.78126	0.595139	-411.969	1.00379	-70.6844	0.655863
70	USV	TRUE	0.798888	300.739	300.747	0.0072	78.3621	76.304	78.5885	2.28445	0.72962	-282.126	1.07118	-65.2838	0.767479
71	USV	TRUE	0.812468	300.938	300.941	0.0036	71.1674	70.5328	71.2676	0.73477	0.257702	-188.472	1.0297	-74.3311	0.529249
72	USV	TRUE	0.726171	301.394	301.402	0.008	78.1319	77.7608	78.1616	0.400784	0.124958	-7.39782	1.01944	-63.4727	0.659731
73	USV	TRUE	0.744115	301.581	301.587	0.006	78.0782	76.5864	78.3305	1.74415	0.542561	-212.398	1.09616	-67.3155	0.720587
74	USV	TRUE	0.625874	302.691	302.693	0.0024	72.5418	71.6734	72.7496	1.07618	0.409082	-445.315	1.04725	-72.6215	0.640645
75	USV	TRUE	0.616558	303.104	303.11	0.006	67.3653	66.8903	68.4928	1.60252	0.479805	-244.841	1.01133	-77.5576	0.49029
76	USV	TRUE	0.790278	303.327	303.329	0.002	102.858	102.252	103.134	0.881724	0.315942	-404.601	1.02986	-70.6454	0.657016
77	USV	TRUE	0.632298	303.544	303.548	0.0048	74.7291	74.0834	75.9834	1.90001	0.570157	-355.702	1.02136	-70.1111	0.670049
78	USV	TRUE	0.700725	303.746	303.764	0.018	71.3676	70.4083	72.8726	2.46436	0.79229	-134.923	1.02137	-78.55	0.45244
79	USV	TRUE	0.675623	303.93	303.935	0.0056	72.5596	71.8857	73.3704	1.48469	0.46707	-259.008	1.00475	-78.731	0.434604
80	USV	TRUE	0.752956	304.189	304.191	0.0024	100.057	99.1889	100.458	1.26915	0.467169	-528.812	1.01922	-73.7656	0.579938
81	USV	TRUE	0.662602	320.358	320.36	0.002	98.7293	98.4532	98.756	0.302814	0.114253	-113.873	1.03232	-65.1799	0.795469
82	USV	TRUE	0.906472	320.487	320.505	0.0184	72.2489	70.3786	72.2526	1.87398	0.49985	-104.15	1.00287	-69.3102	0.661241
83	USV	TRUE	0.794604	320.646	320.65	0.0036	78.4121	77.1689	78.6607	1.49181	0.472287	-249.422	1.19906	-60.2411	0.847957
84	USV	TRUE	0.677558	321.077	321.081	0.0036	98.3524	96.9497	99.7552	2.80549	0.943781	-779.302	1	-65.728	0.799275
85	USV	TRUE	0.644451	321.276	321.279	0.0028	111.753	111.309	111.914	0.605015	0.247127	-206.839	1.01342	-76.5134	0.482651
86	USV	TRUE	0.617094	329.013	329.015	0.0028	72.2429	71.6789	72.3097	0.630863	0.228793	-204.986	1.0346	-69.8961	0.66988
87	USV	TRUE	0.65972	329.229	329.231	0.002	110.977	110.879	111.28	0.400784	0.153333	-176.854	1.03234	-72.1552	0.591335
88	USV	TRUE	0.659328	339.394	339.397	0.0024	108.729	106.925	109.263	2.33791	0.882117	-974.127	1.05447	-77.0137	0.606673
89	USV	TRUE	0.605225	343.812	343.815	0.0036	70.1724	68.265	71.7013	3.43635	1.1805	-972.722	1.00267	-69.5507	0.655687
90	USV	TRUE	0.637584	344.748	344.756	0.008	74.0752	72.6029	74.3303	1.72738	0.539361	-31.9379	1.14044	-72.519	0.5996
91	USV	TRUE	0.701853	346.323	346.325	0.002	100.731	99.9781	101.207	1.22907	0.45537	-602.448	1.00829	-76.996	0.49378
92	USV	TRUE	0.651862	347.108	347.118	0.0108	108.416	99.4903	108.676	9.18589	4.26808	-919.349	1.0669	-71.4213	0.661935
93	USV	TRUE	0.835499	348.518	348.524	0.006	101.824	101.1	102.11	1.00938	0.34666	-147.893	1.04217	-66.0528	0.722947
94	USV	TRUE	0.615435	352.987	352.992	0.0052	98.5861	95.2948	104.553	9.25789	3.30782	-1753.19	1.00098	-67.7994	0.771132
95	USV	TRUE	0.792301	366.495	366.502	0.0072	99.0703	97.9348	99.6047	1.66993	0.544068	236.46	1.01789	-62.876	0.787118
96	USV	TRUE	0.866695	368.95	368.964	0.0144	97.2618	94.8571	97.7071	2.85002	0.71871	-105.131	1.07118	-54.7244	0.876789
97	USV	TRUE	0.746638	369.142	369.148	0.006	100.759	96.9073	104.982	8.07505	2.53305	-1329.51	1.0006	-61.2413	0.859885
98	USV	TRUE	0.729159	369.364	369.367	0.0032	95.9519	94.7273	97.466	2.73869	0.902105	-821.05	1.00431	-62.519	0.837952
99	USV	TRUE	0.72279	371.711	371.717	0.0052	74.1612	72.5507	75.2671	2.71642	0.896073	532.258	1.00756	-64.3742	0.719569
100	USV	TRUE	0.695053	371.924	371.927	0.0028	71.8479	71.2727	71.9035	0.630863	0.223284	178.48	1.05608	-70.3328	0.666184
101	USV	TRUE	0.603737	372.217	372.221	0.004	88.5973	86.4598	89.5622	3.10236	0.982654	-366.542	1.76708	-55.3847	0.894358
102	USV	TRUE	0.744613	372.317	372.359	0.0412	72.9245	68.8796	73.5463	4.66669	0.921889	-54.8169	1.07178	-47.3259	0.924879
103	USV	TRUE	0.752827	372.527	372.55	0.0236	73.6534	72.9908	74.3159	1.32514	0.362562	-48.7454	1.00079	-42.2668	0.925291
104	USV	TRUE	0.7728	372.731	372.785	0.0536	81.2888	75.5051	89.2672	13.7621	6.32523	241.177	1.05763	-61.5522	0.781845
105	USV	TRUE	0.927295	372.93	372.934	0.0036	73.2763	72.451	73.4391	0.988079	0.398028	-280.549	1.00128	-60.013	0.831044
106	USV	TRUE	0.850931	373.122	373.127	0.0044	72.4383	71.6219	72.8984	1.27657	0.430603	-295.06	1.00715	-64.1258	0.767595
107	USV	TRUE	0.737557	373.328	373.331	0.0024	71.1661	70.4981	71.8341	1.33595	0.480995	-556.644	1	-72.0244	0.495665
108	USV	TRUE	0.658178	373.74	373.744	0.0032	72.8628	71.1112	73.8202	2.709	0.966347	-870.53	1.01743	-73.2468	0.666992
109	USV	TRUE	0.738109	373.922	373.926	0.0036	73.6772	73.341	73.7062	0.365192	0.126076	-82.0959	1.01191	-72.1196	0.59252
110	USV	TRUE	0.681138	375.156	375.158	0.002	101.482	100.427	102.537	2.11079	0.756454	-1007.05	1.00618	-75.0964	0.624052
111	USV	TRUE	0.674101	377.565	377.569	0.0032	91.0522	89.9612	92.544	2.58283	0.939705	-853.521	1.00837	-75.9261	0.57623
112	USV	TRUE	0.619666	377.981	377.985	0.0044	101.939	99.5419	104.077	4.53479	1.46024	-1010.78	1.00527	-76.2682	0.600524
113	USV	TRUE	0.709233	378.966	378.971	0.0056	100.835	97.9638	101.98	4.0157	1.51741	-783.175	1.02326	-73.0713	0.65527
114	USV	TRUE	0.867461	380.409	380.416	0.0072	109.312	108.975	110.608	1.63282	0.693711	-224.797	1.0018	-73.2853	0.574946
115	USV	TRUE	0.850764	381.165	381.168	0.0024	104.622	103.33	105.022	1.6922	0.600763	-500.98	1.35595	-60.7958	0.852998
116	USV	TRUE	0.662525	381.762	381.769	0.0064	72.5416	71.5619	73.154	1.59212	0.509213	-162.599	1.10852	-74.5978	0.601209
117	USV	TRUE	0.656361	388.149	388.151	0.0024	96.6472	96.4468	97.048	0.601176	0.22042	250.49	1.00609	-69.9804	0.647241
118	USV	TRUE	0.814133	412.279	412.287	0.0072	98.534	95.5759	99.7215	4.14561	1.31199	-573.236	1.02259	-68.746	0.720059
119	USV	TRUE	0.736945	423.169	423.175	0.006	78.34	75.516	78.8484	3.33244	0.982474	-384.794	1.23074	-63.749	0.800955
120	USV	TRUE	0.700665	423.395	423.397	0.0024	75.3248	74.8573	75.592	0.73477	0.267807	-306.154	1.00557	-71.439	0.635855
121	USV	TRUE	0.839061	423.594	423.609	0.0148	76.4939	74.7349	77.4569	2.72201	0.723871	-61.4554	1.10961	-60.3896	0.847813
122	USV	TRUE	0.667348	428.427	428.429	0.002	88.2106	87.9211	88.5267	0.605629	0.218335	-290.727	1.00254	-70.2502	0.671224
123	USV	TRUE	0.824121	430.366	430.372	0.0056	101.495	101.161	101.525	0.363674	0.144544	69.5142	1.0093	-61.7095	0.792974
124	USV	TRUE	0.682991	438.005	438.008	0.0032	99.8851	99.1133	101.043	1.9297	0.658797	-596.846	1.0076	-68.9422	0.71706
125	USV	TRUE	0.615087	438.591	438.593	0.0024	96.1649	94.9774	96.5806	1.60314	0.587786	-222.658	1.75447	-65.7363	0.781948
126	USV	TRUE	0.897446	438.7	438.705	0.0052	72.5107	71.7982	73.0896	1.29141	0.430511	-256.668	1.00546	-58.5638	0.84864
127	USV	TRUE	0.795253	438.913	438.917	0.004	97.4006	96.2428	98.6401	2.39728	0.840018	-631.707	1.00518	-70.8286	0.663788
128	USV	TRUE	0.639876	439.331	439.334	0.0032	69.5638	68.6212	69.8681	1.24688	0.458166	-402.021	1.03045	-64.892	0.78533
129	USV	TRUE	0.711758	440.679	440.683	0.004	98.6383	97.2726	99.8926	2.61994	0.84382	-635.08	1.00311	-69.9266	0.708855
130	USV	TRUE	0.704462	441.253	441.258	0.0048	68.7032	68.3977	68.7243	0.326565	0.108426	-56.9313	1.00383	-75.2792	0.520316
131	USV	TRUE	0.822624	443.937	443.941	0.0032	69.0017	68.4154	69.4396	1.02423	0.341847	-310.793	1.00221	-71.1233	0.642327
132	USV	TRUE	0.726052	444.309	444.311	0.0016	98.3187	96.7868	98.7818	1.99501	0.827256	-1246.88	1.0473	-73.8716	0.603513
133	USV	TRUE	0.771469	445.074	445.076	0.0016	95.8487	90.7365	96.5078	5.77129	2.35432	-3195.14	1.25676	-64.2125	0.804255
134	USV	TRUE	0.622569	445.404	445.409	0.0044	101.72	101.233	109.173	7.9408	3.91147	-1848.38	1.01396	-73.2773	0.580507
135	USV	TRUE	0.876108	445.727	445.74	0.0132	70.5803	70.2099	72.199	1.98907	0.598797	-104.11	1.02692	-70.2352	0.64277
136	USV	TRUE	0.875252	445.905	445.931	0.026	74.0622	70.9828	76.4602	5.47738	1.19305	-128.991	1.04669	-67.641	0.712175
137	USV	TRUE	0.797025	446.099	446.104	0.0048	80.6903	80.6903	80.6903	1.42109e-14	4.6998e-15	-1.05573e-12	1	-65.2399	0.728643
138	USV	TRUE	0.714041	446.285	446.295	0.01	83.564	79.9637	84.1281	4.16443	1.17621	280.509	1.15405	-64.1797	0.719293
139	USV	TRUE	0.826999	446.48	446.49	0.0096	78.2764	77.7123	78.7069	0.994537	0.385791	42.5761	1.05314	-63.8214	0.801271
140	USV	TRUE	0.849428	446.692	446.713	0.0204	99.2275	97.2803	100.265	2.98484	1.00858	37.7339	1.15425	-70.5063	0.668675
141	USV	TRUE	0.661074	447.546	447.55	0.004	101.118	100.316	101.793	1.47696	0.464402	348.83	1.00295	-70.6342	0.643545
142	USV	TRUE	0.610431	449.895	449.91	0.0152	99.7683	88.045	102.861	14.8156	5.17856	-932.917	1.01426	-72.2653	0.590139
143	USV	TRUE	0.775323	451.426	451.429	0.0024	76.2491	76.2491	76.2491	2.84217e-14	6.48634e-15	-7.77799e-12	1	-63.0971	0.77127
144	USV	TRUE	0.630289	451.858	451.864	0.0056	71.1503	71.0306	71.306	0.275478	0.107923	-10.1068	1.01624	-72.1531	0.644746
145	USV	TRUE	0.646298	452.067	452.068	0.0016	69.9339	69.7113	70.3347	0.623441	0.249933	-389.651	1.00816	-76.5269	0.533561
146	USV	TRUE	0.90621	452.302	452.307	0.0052	96.2404	92.8199	96.8018	3.98189	1.25842	458.149	1.34404	-73.7837	0.548814
147	USV	TRUE	0.818393	452.473	452.478	0.0052	101.761	101.108	102.043	0.935162	0.262686	-107.577	1.05591	-66.8114	0.698947
148	USV	TRUE	0.714138	452.712	452.715	0.0028	99.5049	93.5859	100.177	6.59067	2.37932	-2108.18	1.17761	-60.2921	0.805741
149	USV	TRUE	0.823701	452.891	452.893	0.0024	70.5305	66.7899	73.5364	6.74653	2.43382	-2811.05	1.00052	-73.3738	0.61415
150	USV	TRUE	0.883603	453.046	453.056	0.01	76.3822	75.8517	77.9403	2.08859	0.789915	-201.13	1.00127	-62.7243	0.711185
151	USV	TRUE	0.744667	453.278	453.329	0.0516	74.0093	73.5404	88.2951	14.7546	7.12312	283.308	1.01197	-62.3968	0.769077
152	USV	TRUE	0.873041	453.524	453.531	0.0068	93.5948	89.7379	95.5987	5.8608	2.19802	-808.45	1.0958	-66.5092	0.732988
153	USV	TRUE	0.816451	453.67	453.688	0.0176	61.3406	60.5836	61.8898	1.30626	0.389494	4.46146	1.02694	-51.7005	0.794334
154	USV	TRUE	0.926838	453.893	453.919	0.0256	64.1489	60.6458	66.0193	5.37347	1.37192	-173.91	1.04202	-56.1267	0.872353
155	USV	TRUE	0.96782	454.069	454.085	0.0164	66.9756	63.557	67.0202	3.46321	1.04302	-186.931	1.04627	-53.9955	0.863564
156	USV	TRUE	0.926973	454.313	454.324	0.0104	64.7803	63.114	65.0841	1.97005	0.708052	-180.093	1.03312	-56.5803	0.786574
157	USV	TRUE	0.788405	454.55	454.551	0.0016	87.6154	87.2146	87.838	0.623441	0.249933	-389.651	1.00816	-68.5402	0.711423
158	USV	TRUE	0.829611	458.966	458.973	0.0076	69.1544	67.6626	70.2603	2.59767	0.779616	-327.402	1.00623	-64.8967	0.709321
159	USV	TRUE	0.806235	459.197	459.208	0.0112	82.1323	68.5001	99.2363	30.7361	13.3727	2619.76	2.00577	-70.0407	0.69748
160	USV	TRUE	0.788802	459.407	459.409	0.002	73.7042	73.4014	73.8022	0.400784	0.153333	-176.854	1.03234	-60.4142	0.697319
161	USV	TRUE	0.647361	459.629	459.631	0.0016	67.4016	67.179	67.8024	0.623441	0.249933	-389.651	1.00816	-76.9391	0.506091
162	USV	TRUE	0.893645	459.767	459.769	0.0016	93.5616	91.2548	94.6214	3.36658	1.36233	-2104.11	1.01144	-63.8957	0.785713
163	USV	TRUE	0.782541	459.735	460.16	0.425	95.95	68.2338	101.179	32.9449	12.0192	33.6561	1.51102	-73.4715	0.448362
164	USV	TRUE	0.725815	460.109	460.112	0.0036	68.4301	68.059	68.8012	0.742192	0.237398	-195.669	1.00113	-71.7247	0.645072
165	USV	TRUE	0.855458	460.316	460.345	0.0292	89.0811	71.3325	94.3025	22.97	9.47523	660.278	1.3071	-70.2354	0.521051
166	USV	TRUE	0.690729	460.537	460.541	0.0036	95.9723	94.8172	96.8319	2.01469	0.780491	-577.705	1.00485	-71.3684	0.48789
167	USV	TRUE	0.768008	460.736	460.741	0.0044	74.236	74.213	74.6071	0.394052	0.132485	-71.6114	1.00941	-70.9442	0.577641
168	USV	TRUE	0.926171	460.935	460.942	0.0068	66.3711	65.4137	66.8313	1.41759	0.415697	-93.9281	1.08484	-66.5532	0.774649
169	USV	TRUE	0.65492	460.988	460.991	0.0028	66.0781	65.9074	66.1746	0.267189	0.108283	-2.57368e-12	1.03789	-67.9564	0.72316
170	USV	TRUE	0.873309	461.139	461.218	0.0788	65.5005	64.1222	98.5913	34.4691	5.26698	240.36	1.09374	-46.3593	0.861197
171	USV	TRUE	0.823252	461.336	461.571	0.235	67.5548	66.4837	68.0863	1.60256	0.586132	-0.673743	1.35655	-38.3608	0.919106
172	USV	TRUE	0.769866	461.747	461.754	0.0072	66.9648	64.2261	69.5105	5.28441	1.78862	-789.458	1.029	-49.8343	0.884401
173	USV	TRUE	0.976218	462.002	462.012	0.01	71.4425	70.98	71.6948	0.714805	0.265158	-73.6775	1.01651	-53.5771	0.857862
174	USV	TRUE	0.768867	462.214	462.24	0.0264	62.111	57.4557	97.7331	40.2774	9.10218	573.852	1.4112	-47.8359	0.879173
175	USV	TRUE	0.755184	462.404	462.406	0.002	70.1907	69.9725	70.3822	0.40969	0.159561	62.9803	1.1266	-56.4999	0.84085
176	USV	TRUE	0.983076	462.635	462.649	0.014	66.3141	65.833	66.7481	0.915182	0.279022	17.3179	1.02202	-41.3222	0.917986
177	USV	TRUE	0.780538	462.867	462.938	0.0704	62.9979	60.5425	64.319	3.77648	1.0578	-13.595	1.03866	-48.1839	0.863305
178	USV	TRUE	0.921097	463.098	463.114	0.0156	65.44	64.8383	65.7175	0.879223	0.307848	-55.458	1.00349	-43.3702	0.926991
179	USV	TRUE	0.790707	463.172	463.177	0.0052	84.1457	83.7647	84.7508	0.986107	0.300873	-164.339	1.00833	-64.5829	0.759564
180	USV	TRUE	0.897537	463.31	463.342	0.0328	65.6421	58.0675	65.9422	7.87466	3.54676	-243.597	1.01292	-54.6222	0.802814
181	USV	TRUE	0.946547	463.547	463.557	0.01	67.3247	66.3524	67.6957	1.34337	0.363721	62.6233	1.04043	-47.5381	0.858775
182	USV	TRUE	0.752011	463.794	463.796	0.002	66.1857	65.8561	66.5152	0.659067	0.266714	-353.708	1.00734	-48.7817	0.916022
183	USV	TRUE	0.747625	465.232	465.234	0.002	92.624	90.963	97.527	6.56395	2.61499	-3297.24	1.12137	-65.9645	0.786984
184	USV	TRUE	0.995138	465.426	465.446	0.0204	61.2741	58.3018	67.0248	8.723	3.03975	-477.997	1.04292	-59.2627	0.841883
185	USV	TRUE	0.803973	465.624	465.64	0.0156	66.7705	64.8889	68.2029	3.31407	0.991632	-80.4412	1.22174	-51.8361	0.845932
186	USV	TRUE	0.768907	465.851	465.854	0.0032	62.1446	60.8978	63.3915	2.49377	0.853682	-779.302	1	-61.0303	0.785535
187	USV	TRUE	0.913975	466.061	466.063	0.0024	62.3861	61.1838	63.0541	1.87032	0.682494	-779.302	1.01367	-60.5543	0.782677
188	USV	TRUE	0.659371	466.285	466.287	0.0016	59.0812	57.0773	60.1945	3.11721	1.24966	-1948.25	1.00688	-73.0853	0.577919
189	USV	TRUE	0.850985	466.497	466.505	0.0084	63.8099	59.718	66.0118	6.29379	2.35634	-794.66	1.06135	-69.1875	0.718587
190	USV	TRUE	0.612921	480.1	480.142	0.0416	38.4871	27.7847	50.7629	22.9783	5.35807	22.3394	6.83809	-96.2427	0.162332
191	USV	TRUE	0.738154	480.359	480.364	0.0052	104.529	103.037	105.008	1.97092	0.60027	186.876	1.24915	-74.7462	0.58059
192	USV	TRUE	0.622418	484.936	484.983	0.0464	37.3292	26.6417	46.9035	20.2618	4.38929	-18.7223	6.6832	-97.9347	0.152678
193	USV	TRUE	0.802352	495.51	495.518	0.0076	69.7999	69.2581	70.1636	0.905474	0.279634	-115.123	1.01602	-63.4383	0.722257
194	USV	TRUE	0.920606	495.689	495.705	0.0156	74.4043	73.2688	75.5325	2.26369	0.571203	-119.955	1.01429	-62.6626	0.794677
195	USV	TRUE	0.879205	495.886	495.915	0.0288	71.1096	65.4954	71.4552	5.95979	1.90032	-206.672	1.00216	-70.6284	0.59349
196	USV	TRUE	0.921298	496.08	496.085	0.0048	75.8597	75.4307	76.7018	1.27106	0.452247	-268.294	1.00181	-63.2678	0.771891
197	USV	TRUE	0.689219	496.288	496.291	0.0028	71.0073	70.6956	71.0889	0.393362	0.146665	-137.836	1.01178	-73.7905	0.591759
198	USV	TRUE	0.932378	496.513	496.52	0.0064	61.6347	60.8109	62.414	1.60314	0.521375	-257.721	1.00586	-55.7959	0.846319
199	USV	TRUE	0.790744	496.917	496.919	0.0024	79.4283	79.1027	80.0538	0.951114	0.406115	-389.651	1.05215	-53.6551	0.914402
200	USV	TRUE	0.971703	497.156	497.158	0.0028	79.5803	78.9643	80.5971	1.63282	0.594916	600.822	1.01223	-59.7044	0.863271
201	USV	TRUE	0.937079	498.126	498.144	0.0176	75.0099	71.627	76.0118	4.38479	1.3458	-259.497	1.00787	-65.5335	0.724639
202	USV	TRUE	0.861561	498.326	498.329	0.0036	77.4173	77.1852	77.7393	0.554029	0.206504	126.067	1.00932	-59.7083	0.832661
203	USV	TRUE	0.858462	498.526	498.528	0.0016	83.1059	83.1059	83.1059	0	5.0243e-15	7.94411e-12	1	-58.7664	0.837108
204	USV	TRUE	0.96102	498.733	498.741	0.0072	82.2152	77.9258	83.0094	5.0836	1.78585	736.667	1.01665	-60.1499	0.844339
205	USV	TRUE	0.636702	499.62	499.624	0.004	74.022	73.5322	74.2818	0.749614	0.232907	-97.8344	1.06728	-74.0219	0.585351
206	USV	TRUE	0.917766	499.823	499.83	0.0072	73.7462	72.0465	74.2805	2.234	0.68202	-289.26	1.03576	-67.2126	0.719972
207	USV	TRUE	0.673233	500.048	500.05	0.0024	68.6607	67.8591	68.9279	1.06876	0.400509	-445.315	1.03022	-73.4739	0.619432
208	USV	TRUE	0.8355	500.256	500.258	0.0024	76.3561	76.1409	76.4229	0.282033	0.100127	-83.4966	1.01988	-69.5668	0.621923
209	USV	TRUE	0.865944	502.013	502.02	0.0076	74.8256	72.5767	75.0705	2.49377	0.839156	312.223	1.07632	-62.306	0.811915
210	USV	TRUE	0.736649	502.69	502.692	0.0016	76.7677	76.5183	76.8389	0.320627	0.129065	-155.86	1.04572	-68.5821	0.635624
211	USV	TRUE	0.811665	503.114	503.125	0.0104	73.5141	72.1671	73.9179	1.75081	0.589973	-94.7811	1.06986	-66.668	0.771355
212	USV	TRUE	0.632387	503.359	503.362	0.0036	71.8634	71.6704	72.0563	0.38594	0.139739	1.80482e-12	1.0427	-68.7064	0.650346
213	USV	TRUE	0.75014	503.58	503.583	0.0028	75.2671	74.6436	75.6233	0.979694	0.357812	-360.493	1.00885	-68.3141	0.736165
214	USV	TRUE	0.684633	505.123	505.126	0.0028	67.5917	67.367	67.8681	0.501072	0.188635	-178.812	1.00005	-79.7466	0.449632
215	USV	TRUE	0.667228	505.276	505.364	0.088	78.771	49.3208	104.184	54.8628	12.4817	200.607	9.08826	-90.8759	0.207259
216	USV	TRUE	0.697423	506.094	506.1	0.006	72.9529	70.7764	73.4248	2.64842	0.894622	-409.498	1.03219	-76.3531	0.551915
217	USV	TRUE	0.885139	559.048	559.059	0.0112	74.9947	73.3247	75.6033	2.27853	0.718893	-204.606	1.014	-62.636	0.793594
218	USV	TRUE	0.87937	559.232	559.306	0.0736	74.8334	74.8316	96.2913	21.4597	8.99855	296.185	1.00222	-58.7316	0.766814
219	USV	TRUE	0.943374	559.444	559.504	0.06	74.8991	73.3679	93.1228	19.7549	4.081	187.816	1.13711	-61.0367	0.707158
220	USV	TRUE	0.975987	559.678	559.701	0.0228	74.3664	72.6667	74.7078	2.04103	0.381105	-14.6525	1.04154	-50.7271	0.886173
221	USV	TRUE	0.942525	559.948	559.951	0.0024	96.4515	90.1726	97.3718	7.19926	2.69758	-2783.22	1.1741	-61.9837	0.828143
222	USV	TRUE	0.951891	560.094	560.096	0.0024	68.7939	68.4599	69.1279	0.667973	0.240498	-278.322	1	-65.0074	0.775716
223	USV	TRUE	0.822186	560.3	560.311	0.0112	74.0807	73.8359	75.3782	1.54224	0.491183	-114.988	1.02038	-68.3714	0.646397
224	USV	TRUE	0.903015	560.5	560.518	0.0184	68.0063	67.3244	69.7662	2.44181	0.854827	-119.276	1.00401	-78.704	0.451312
225	USV	TRUE	0.644076	561.099	561.106	0.0068	71.2479	70.7609	71.4757	0.714743	0.216262	31.1427	1.03777	-67.404	0.721011
226	USV	TRUE	0.774188	561.311	561.314	0.0028	81.5324	80.4637	81.5695	1.10587	0.402097	-339.288	1.10567	-64.5465	0.77414
227	USV	TRUE	0.655732	564.96	564.963	0.0024	110.935	110.467	111.202	0.73477	0.267807	-306.154	1.00557	-77.289	0.516346
