# Supplementary material for: Bazedoxifene reverses sexually dimorphic autistic-like abnormalities in biallelic MDGA1-mutant mice
Source: EMBO Mol Med. 2026 Mar 20;18(4):1358–98. doi: 10.1038/s44321-026-00402-y (PMC13084050; doi:10.1038/s44321-026-00402-y)
Supplement: Supplementary file 17 — Source data Fig. 3 [file 44321_2026_402_MOESM17_ESM.zip › Panel C/Batch2/P6/P6_WT_488.xlsx]

## Sheet: Sheet1
ID	Label	Accepted	Score	Begin Time (s)	End Time (s)	Call Length (s)	Principal Frequency (kHz)	Low Freq (kHz)	High Freq (kHz)	Delta Freq (kHz)	Frequency Standard Deviation (kHz)	Slope (kHz/s)	Sinuosity	Mean Power (dB/Hz)	Tonality
1	USV	TRUE	0.922719	10.8473	10.9013	0.054	67.7224	67.3099	87.4176	20.1077	5.72954	323.612	1.24266	-59.0903	0.782916
2	USV	TRUE	0.824523	11.0217	11.0665	0.0448	71.1471	69.2414	71.8299	2.58859	0.530887	47.0945	1.00966	-48.2591	0.850898
3	USV	TRUE	0.975931	11.1768	11.2192	0.0424	69.6146	69.2732	72.7095	3.43635	0.806054	-42.0171	1.0206	-49.8615	0.846154
4	USV	TRUE	0.980643	11.3904	11.4172	0.0268	66.1472	64.0063	68.0782	4.07182	1.31233	-157.183	1.00346	-31.9957	0.926938
5	USV	TRUE	0.952224	11.5632	11.6052	0.042	65.874	63.0388	67.1492	4.1104	1.01007	-69.2638	1.01059	-35.7638	0.926507
6	USV	TRUE	0.990867	11.9436	11.9784	0.0348	65.6529	62.8457	65.9732	3.12751	0.780195	-64.5415	1.0111	-33.3536	0.93386
7	USV	TRUE	0.986679	12.1503	12.1695	0.0192	60.9532	56.1958	62.4821	6.28637	1.82612	-307.625	1.02222	-51.6588	0.85213
8	USV	TRUE	0.794016	12.3223	12.3255	0.0032	61.0942	60.8567	61.2204	0.363674	0.148289	-128.337	1.009	-62.1588	0.764194
9	USV	TRUE	0.885095	12.5183	12.5199	0.0016	60.7039	60.7039	60.7039	1.42109e-14	4.35117e-15	9.93014e-12	1	-63.6529	0.762942
10	USV	TRUE	0.867694	12.7015	12.7043	0.0028	60.1637	59.4661	60.7278	1.26173	0.445911	-454.151	1.00193	-70.4397	0.702155
11	USV	TRUE	0.835677	14.4366	14.4498	0.0132	65.9505	64.8184	66.7682	1.94986	0.604262	-157.507	1.00846	-67.7868	0.596944
12	USV	TRUE	0.981346	14.619	14.6594	0.0404	65.616	65.1949	79.9644	14.7695	6.34695	376.322	1.02035	-44.9715	0.916394
13	USV	TRUE	0.881261	14.7922	14.8482	0.056	67.3867	61.1388	67.7664	6.62767	1.64193	-95.913	1.0174	-39.1486	0.927084
14	USV	TRUE	0.928706	14.997	15.029	0.032	65.6008	56.956	67.3245	10.3684	2.60489	-245.663	1.06996	-45.5056	0.925525
15	USV	TRUE	0.652415	15.2037	15.2061	0.0024	62.2782	61.8774	62.4786	0.601176	0.22042	-250.49	1.00609	-73.411	0.600802
16	USV	TRUE	0.846728	21.6861	21.7097	0.0236	92.5106	69.4785	94.4938	25.0153	9.64409	1211.3	1.31929	-69.3717	0.644853
17	USV	TRUE	0.693951	21.8669	21.8693	0.0024	70.0147	69.6807	70.3487	0.667973	0.240498	-278.322	1	-67.3626	0.643619
18	USV	TRUE	0.774086	22.0397	22.0441	0.0044	70.5993	69.627	71.1411	1.51407	0.56741	-384.98	1.02379	-71.756	0.654272
19	USV	TRUE	0.952337	22.5964	22.604	0.0076	74.9632	73.8499	76.0764	2.22658	0.699279	-295.314	1.00292	-63.5491	0.764125
20	USV	TRUE	0.924459	22.7772	22.8196	0.0424	74.6922	74.1644	93.2823	19.1178	7.9569	459.914	1.07759	-63.6289	0.635221
21	USV	TRUE	0.833293	22.954	22.9664	0.0124	75.2256	73.7189	76.8213	3.10236	0.91473	-242.736	1.01035	-49.4385	0.889457
22	USV	TRUE	0.732694	23.1423	23.1491	0.0068	77.4102	76.0297	78.0604	2.03066	0.661804	158.639	1.23066	-56.6001	0.851812
23	USV	TRUE	0.638285	29.5591	29.5615	0.0024	67.805	67.3374	68.0722	0.73477	0.267807	-306.154	1.00557	-76.2324	0.538561
24	USV	TRUE	0.686837	30.4586	30.4622	0.0036	97.3266	95.9238	98.7293	2.80549	0.943781	-779.302	1	-74.1044	0.64157
25	USV	TRUE	0.843467	30.7954	30.7994	0.004	72.3528	70.9872	73.4958	2.50861	0.809244	-608.429	1.00347	-66.7545	0.777306
26	USV	TRUE	0.803064	30.9766	30.9826	0.006	72.2229	70.6642	73.4837	2.81944	0.983802	-533.248	1.05851	-66.82	0.7806
27	USV	TRUE	0.769688	50.8844	50.8936	0.0092	95.4288	92.0513	95.6344	3.58306	1.47205	-407.693	1.02673	-76.2471	0.497301
28	USV	TRUE	0.823681	51.8555	51.8619	0.0064	98.0724	97.7087	98.2156	0.506929	0.1466	-47.1613	1.01687	-73.9928	0.495021
29	USV	TRUE	0.805743	83.0672	83.0688	0.0016	85.3687	84.9679	85.5914	0.623441	0.249933	-389.651	1.00816	-67.2964	0.693821
30	USV	TRUE	0.772674	83.4632	83.4664	0.0032	93.4371	92.0937	95.0625	2.96877	0.974959	-887.538	1.00531	-70.4184	0.648065
31	USV	TRUE	0.709424	86.0298	86.0314	0.0016	74.2099	73.9606	74.4593	0.498753	0.197149	-311.721	1	-69.4387	0.690947
32	USV	TRUE	0.887309	86.1998	86.2154	0.0156	79.7563	78.2496	79.786	1.53634	0.42631	-69.3873	1.01695	-57.4425	0.810548
33	USV	TRUE	0.87143	86.4026	86.4074	0.0048	77.3396	76.9982	77.3693	0.371096	0.137307	75.8504	1.0076	-64.3059	0.735249
34	USV	TRUE	0.699942	86.475	86.4766	0.0016	98.3711	95.2539	98.9946	3.74065	1.58947	-2337.91	1.06268	-77.2755	0.572562
35	USV	TRUE	0.958093	86.5794	86.6022	0.0228	70.2407	68.4122	72.9248	4.51253	1.18481	91.2667	1.19564	-38.7128	0.929297
36	USV	TRUE	0.816503	86.7182	86.803	0.0848	68.1036	60.4634	68.6904	8.22705	1.66841	-22.4455	1.06185	-40.6304	0.924349
37	USV	TRUE	0.68091	86.9674	86.9914	0.024	65.5101	61.1757	69.2613	8.08561	2.66561	-348.735	1.03023	-38.1979	0.923697
38	USV	TRUE	0.878326	87.3081	87.3513	0.0432	72.2679	70.9273	74.4454	3.51811	1.04993	44.8142	1.03106	-37.6767	0.924852
39	USV	TRUE	0.983534	87.5501	87.5589	0.0088	75.8044	75.3992	76.9104	1.51128	0.459057	-160.667	1.00364	-40.4788	0.915519
40	USV	TRUE	0.881281	87.7277	87.7689	0.0412	79.6268	75.1963	80.2873	5.09105	1.60688	-104.618	1.04596	-51.6994	0.881496
41	USV	TRUE	0.801336	87.9349	87.9681	0.0332	66.2541	59.2462	73.5511	14.3049	3.30059	-182.271	1.37732	-42.4814	0.929553
42	USV	TRUE	0.977821	88.1041	88.1457	0.0416	64.6563	60.9606	67.1256	6.165	1.14371	-76.4425	1.02925	-37.9329	0.931353
43	USV	TRUE	0.830492	88.322	88.3264	0.0044	78.3809	64.0566	79.0044	14.9477	4.68982	-2483.75	1.18716	-60.4776	0.793318
44	USV	TRUE	0.880553	88.5312	88.5368	0.0056	65.586	64.9403	65.6157	0.675395	0.224379	-105.762	1.0144	-63.1431	0.796167
45	USV	TRUE	0.746727	93.426	93.428	0.002	71.002	70.6725	71.3316	0.659067	0.266714	-353.708	1.00734	-71.6141	0.638656
46	USV	TRUE	0.934296	93.6172	93.638	0.0208	73.1195	72.4678	74.6781	2.21027	0.557093	-85.7536	1.00932	-56.9026	0.792882
47	USV	TRUE	0.946264	93.8104	93.8212	0.0108	73.2194	72.3543	74.2471	1.8928	0.585828	-173.583	1.0015	-55.3963	0.762881
48	USV	TRUE	0.858685	93.9956	94.0032	0.0076	77.8969	76.9997	77.9128	0.913106	0.297062	-107.876	1.00807	-52.62	0.839548
49	USV	TRUE	0.728785	94.1972	94.1988	0.0016	98.5377	97.5402	99.5353	1.99501	0.788598	-1246.88	1	-66.0629	0.771424
50	USV	TRUE	0.770231	94.4016	94.4032	0.0016	108.205	107.404	108.65	1.24688	0.499865	-779.302	1.01315	-67.6449	0.771634
51	USV	TRUE	0.871703	97.7202	97.725	0.0048	94.258	93.5695	95.1998	1.63035	0.522379	-339.014	1.00894	-61.3526	0.842284
52	USV	TRUE	0.880512	97.8922	97.8974	0.0052	69.7479	68.8425	70.1487	1.30626	0.443212	-259.033	1.0108	-58.7794	0.844244
53	USV	TRUE	0.838962	98.069	98.0766	0.0076	72.2939	70.8777	73.0019	2.12425	0.65906	-291.228	1.0172	-54.6571	0.835721
54	USV	TRUE	0.615717	98.2497	98.2537	0.004	70.0428	68.6623	70.5698	1.90743	0.620912	-453.581	1.02273	-65.0231	0.697949
55	USV	TRUE	0.79781	98.4193	98.4389	0.0196	75.2369	72.4537	75.5783	3.12463	0.823948	-120.577	1.03252	-50.9789	0.858012
56	USV	TRUE	0.649256	98.8261	98.8301	0.004	94.8535	92.998	96.8277	3.82971	1.27489	-960.801	1.00046	-66.5298	0.802699
57	USV	TRUE	0.840884	98.9837	98.9905	0.0068	71.2991	70.4085	71.7073	1.29884	0.450819	-204.275	1.01417	-56.9749	0.781167
58	USV	TRUE	0.905252	99.1737	99.1809	0.0072	71.3375	69.8382	71.382	1.54376	0.495346	-190.854	1.03586	-58.8649	0.787838
59	USV	TRUE	0.82233	99.3612	99.3772	0.016	90.0785	86.1226	93.0324	6.90981	2.73475	-551.973	1.08154	-57.2268	0.861775
60	USV	TRUE	0.875189	104.252	104.268	0.0156	73.0152	72.3695	73.6757	1.30626	0.358216	-73.3961	1.01158	-59.2696	0.842023
61	USV	TRUE	0.872704	104.426	104.454	0.028	75.2121	72.3695	75.5386	3.16916	1.1418	-119.486	1.00559	-65.7098	0.711409
62	USV	TRUE	0.957378	104.602	104.634	0.0328	77.8735	76.3891	78.8532	2.46408	0.646781	-66.7218	1.01029	-49.0636	0.858941
63	USV	TRUE	0.973249	104.792	104.825	0.0332	73.6823	69.051	75.6565	6.60551	1.89733	-189.453	1.01418	-59.1094	0.793064
64	USV	TRUE	0.903136	104.978	104.985	0.0064	75.8336	75.8296	76.1456	0.316016	0.117741	-51.9107	1.00087	-56.7087	0.754525
65	USV	TRUE	0.716301	105.173	105.19	0.0168	77.1325	74.4161	77.8896	3.47346	0.893781	-90.9387	1.07865	-56.1738	0.850898
66	USV	TRUE	0.829606	105.362	105.37	0.008	79.8094	78.7021	79.999	1.29691	0.485013	-139.073	1.02712	-52.8908	0.910822
67	USV	TRUE	0.642822	105.396	105.399	0.0028	95.7218	94.9574	97.0207	2.06329	0.704061	-708.617	1.01348	-73.1942	0.645054
68	USV	TRUE	0.761555	105.551	105.559	0.008	73.7815	71.2135	74.1229	2.90939	0.892548	-322.203	1.06483	-64.7954	0.665258
69	USV	TRUE	0.673077	111.595	111.6	0.0056	88.1992	86.8496	88.5255	1.67592	0.651622	-313.965	1.00882	-70.6644	0.603099
70	USV	TRUE	0.738774	136.593	136.595	0.0016	74.7427	74.7427	74.7427	1.42109e-14	6.64652e-15	5.95808e-12	1	-59.2	0.765627
71	USV	TRUE	0.853141	136.77	136.777	0.0068	68.6805	68.1765	68.768	0.591491	0.181377	-40.5567	1.02249	-60.7766	0.83479
72	USV	TRUE	0.782888	143.606	143.609	0.0024	88.0365	87.7693	88.6377	0.868365	0.320263	361.819	1.01396	-72.1979	0.644323
73	USV	TRUE	0.6936	143.756	143.759	0.0024	65.5435	64.5415	66.0111	1.46954	0.54063	-612.309	1.0207	-71.48	0.488059
74	USV	TRUE	0.797627	143.954	144.154	0.2	99.4387	96.2743	104.699	8.42455	3.69324	32.9664	1.8879	-76.0963	0.453475
75	USV	TRUE	0.689371	144.758	144.761	0.0028	97.6379	96.1238	98.8848	2.76095	0.95752	-975.453	1.00193	-71.811	0.542017
76	USV	TRUE	0.64732	152.102	152.104	0.002	96.5082	96.005	97.0114	1.00641	0.417923	-551.555	1.01934	-76.4723	0.556693
77	USV	TRUE	0.708698	152.668	152.673	0.0056	63.2615	61.6955	63.6994	2.00392	0.683067	-362.415	1.03692	-77.6794	0.495555
78	USV	TRUE	0.789377	153.041	153.047	0.006	71.2877	70.7533	71.3174	0.564066	0.184685	-81.3137	1.00988	-69.9533	0.652102
79	USV	TRUE	0.778931	154.358	154.362	0.0036	96.1829	95.0629	97.4414	2.37847	0.790651	-642.054	1.00319	-74.3205	0.59347
80	USV	TRUE	0.811482	154.556	154.558	0.002	96.378	95.8882	97.1707	1.28251	0.503743	-665.428	1.01432	-72.5153	0.643149
81	USV	TRUE	0.795239	154.756	154.762	0.0052	71.792	71.041	72.2784	1.2374	0.576313	-235.274	1.00578	-74.0719	0.574728
82	USV	TRUE	0.862233	155.301	155.307	0.006	100.761	99.5142	100.798	1.28399	0.404731	-175.343	1.04392	-73.2341	0.551696
83	USV	TRUE	0.884987	157.857	157.872	0.0148	71.0169	69.861	71.3434	1.48246	0.410591	-71.2424	1.01874	-71.5854	0.595593
84	USV	TRUE	0.964738	158.22	158.239	0.0196	71.7137	68.025	72.0932	4.06826	1.18661	-178.247	1.05415	-61.6092	0.76993
85	USV	TRUE	0.827227	158.391	158.405	0.014	73.8472	73.8472	73.8472	2.84217e-14	7.55636e-15	7.13097e-14	1	-52.0092	0.834428
86	USV	TRUE	0.931055	158.572	158.576	0.0036	75.976	75.976	75.976	0	4.6998e-15	1.84603e-13	1	-56.0353	0.833738
87	USV	TRUE	0.827653	158.83	158.833	0.0028	95.069	93.8073	96.598	2.79064	0.974578	-993.124	1.00141	-63.8267	0.761231
88	USV	TRUE	0.938887	158.965	158.974	0.0092	73.0408	72.6177	73.2931	0.675395	0.238193	-72.5735	1.01879	-54.4063	0.779104
89	USV	TRUE	0.93156	159.159	159.224	0.0648	71.8737	64.5434	100.276	35.7323	4.87306	185.575	1.45729	-55.0501	0.786548
90	USV	TRUE	0.885537	159.354	159.403	0.0496	72.1452	66.6144	75.3869	8.77249	2.29769	-143.091	1.0418	-36.5124	0.924811
91	USV	TRUE	0.941176	159.559	159.586	0.0268	69.3675	66.5537	70.187	3.63332	0.683748	-41.9236	1.03787	-39.0107	0.922751
92	USV	TRUE	0.791261	159.788	159.834	0.0468	66.4681	61.8759	69.2401	7.36417	2.52934	-118.806	1.02293	-42.8107	0.914888
93	USV	TRUE	0.934991	159.96	160.006	0.046	68.9912	67.7888	69.318	1.52921	0.3454	-10.7565	1.00639	-36.6618	0.936328
94	USV	TRUE	0.827031	160.164	160.19	0.0256	66.981	66.1853	68.0093	1.82403	0.813789	-68.734	1.0012	-42.2669	0.914127
95	USV	TRUE	0.928394	160.355	160.364	0.0088	78.8326	77.1998	79.6342	2.43439	0.724499	-260.721	1.02773	-50.3924	0.849906
96	USV	TRUE	0.779814	161.951	161.959	0.0076	96.7813	93.8497	99.5052	5.6555	1.83507	-774.977	1.00313	-65.1918	0.796247
97	USV	TRUE	0.808376	163.228	163.236	0.008	71.8072	68.8659	72.4738	3.60792	1.53732	-465.635	1.00465	-71.7862	0.631375
98	USV	TRUE	0.967618	163.694	163.734	0.04	68.6104	66.9763	69.7151	2.73878	1.02684	-51.5792	1.84981	-39.9101	0.920552
99	USV	TRUE	0.803255	163.902	163.946	0.044	72.1084	71.1631	74.6759	3.51286	0.845704	-66.907	1.00709	-43.0589	0.921854
100	USV	TRUE	0.801561	164.363	164.377	0.014	74.7574	72.5048	74.775	2.27016	0.815298	-154.53	1.0198	-58.8804	0.768987
101	USV	TRUE	0.906447	166.744	166.746	0.0016	73.5114	73.4134	73.7874	0.374065	0.153618	-233.791	1.01068	-67.1907	0.706454
102	USV	TRUE	0.985194	166.928	166.963	0.0344	76.1928	72.7877	77.139	4.3513	1.21182	-115.495	1.01115	-53.3748	0.859589
103	USV	TRUE	0.745431	167.166	167.177	0.0112	76.3918	73.5769	77.4977	3.92079	1.04869	-334.357	1.00822	-51.2654	0.877385
104	USV	TRUE	0.739783	169.498	169.527	0.0288	72.3284	70.7243	96.6976	25.9734	8.44398	894.087	1.16239	-74.317	0.45132
105	USV	TRUE	0.933808	169.699	169.733	0.034	78.2958	77.7421	79.7728	2.03064	0.661437	-41.5875	1.01516	-63.105	0.725884
106	USV	TRUE	0.94166	169.947	170.013	0.0664	77.0275	75.7098	79.6218	3.91203	1.2254	-59.2948	1.00327	-60.4027	0.713426
107	USV	TRUE	0.970774	170.231	170.241	0.0104	76.3166	74.5205	77.7193	3.19885	0.974915	-293.889	1.00706	-52.4509	0.853706
108	USV	TRUE	0.890616	170.456	170.504	0.048	77.9839	76.5218	79.1393	2.61746	0.860725	-36.9095	1.02399	-55.7929	0.865818
109	USV	TRUE	0.630091	171.149	171.154	0.0052	101.988	97.7651	103.721	5.95552	2.1662	-1177.72	1.00229	-73.4824	0.636698
110	USV	TRUE	0.895483	173.822	173.836	0.014	81.1195	80.3848	82.5287	2.14396	0.690519	-9.6371	1.10412	-66.7811	0.71101
111	USV	TRUE	0.835949	174.091	174.103	0.012	79.1187	78.0196	80.8827	2.86309	1.13702	-231.519	1.00072	-61.8575	0.698387
112	USV	TRUE	0.879798	174.334	174.385	0.0512	81.7049	79.9392	82.7366	2.79734	0.76705	37.8614	1.03088	-43.7872	0.861999
113	USV	TRUE	0.948197	174.59	174.62	0.03	80.9865	79.0468	81.331	2.28418	0.805301	56.2013	1.02928	-52.7314	0.872689
114	USV	TRUE	0.90985	178.59	178.592	0.0024	96.3682	95.433	97.3033	1.87032	0.673394	-779.302	1	-66.9322	0.686422
115	USV	TRUE	0.723781	178.776	178.793	0.0176	79.5095	39.5383	79.9162	40.3779	13.9655	2403.33	1.09197	-63.4418	0.647572
116	USV	TRUE	0.772604	179.053	179.056	0.0028	76.2888	76.0513	76.3185	0.267189	0.0891293	-67.1507	1.01361	-64.2201	0.70184
117	USV	TRUE	0.645785	179.335	179.341	0.0052	58.5083	57.8626	59.154	1.29141	0.396746	-236.36	1.00255	-77.192	0.493499
118	USV	TRUE	0.917283	179.524	179.528	0.0044	79.6584	79.072	79.7474	0.675395	0.238459	-149.866	1.01455	-54.0514	0.836488
119	USV	TRUE	0.732784	179.784	179.794	0.01	79.677	76.1824	80.3376	4.15513	1.36396	-314.224	1.17518	-57.951	0.788408
120	USV	TRUE	0.890657	179.979	179.999	0.02	71.4542	66.9235	75.3568	8.43325	3.33677	-421.663	1.00001	-52.593	0.88662
121	USV	TRUE	0.89143	180.392	180.441	0.0488	71.9766	71.7024	102.137	30.435	15.03	642.21	1.07669	-61.6872	0.712779
122	USV	TRUE	0.756746	180.823	180.829	0.0064	64.9762	63.7442	66.1414	2.39728	0.844904	-416.164	1.00917	-54.8375	0.880209
123	USV	TRUE	0.694601	196.62	196.623	0.0036	97.1316	95.4914	98.5343	3.04299	0.999511	-823.833	1.00239	-66.2265	0.806526
124	USV	TRUE	0.780214	202.458	202.462	0.004	95.365	94.1181	97.2353	3.11721	0.983005	-779.302	1	-62.31	0.838356
125	USV	TRUE	0.730913	203.585	203.588	0.0032	96.4562	95.4468	97.3765	1.9297	0.654356	-596.846	1.00118	-64.1159	0.79907
126	USV	TRUE	0.904789	203.72	203.737	0.0168	76.6921	74.6956	76.9147	2.21915	0.672128	89.8789	1.05987	-64.3738	0.777564
127	USV	TRUE	0.850881	203.906	203.91	0.004	81.5994	81.5994	81.5994	1.42109e-14	4.89708e-15	-2.67796e-12	1	-64.9382	0.713856
128	USV	TRUE	0.757063	204.098	204.101	0.0028	78.8868	78.486	79.154	0.667973	0.246149	-249.165	1.00352	-74.0493	0.554692
129	USV	TRUE	0.818608	204.278	204.28	0.002	77.7146	77.4118	77.8126	0.400784	0.153333	-176.854	1.03234	-68.5851	0.711248
130	USV	TRUE	0.633366	204.485	204.488	0.0036	76.7734	76.1722	76.8105	0.638285	0.212122	142.366	1.03223	-72.6766	0.585445
131	USV	TRUE	0.84035	205.459	205.662	0.2028	101.319	95.9378	104.934	8.9961	2.61813	-11.4325	1.03076	-57.6541	0.84699
132	USV	TRUE	0.679282	208.997	209.012	0.0148	93.3351	85.8167	95.7472	9.93053	3.42919	-747.93	1.05762	-63.293	0.786237
133	USV	TRUE	0.794748	217.546	217.551	0.0056	75.3361	74.456	75.3958	0.939804	0.336091	-138.944	1.04021	-60.3115	0.833204
134	USV	TRUE	0.700749	217.757	217.767	0.0096	71.2339	68.8218	71.7009	2.87906	0.843115	-223.259	1.08323	-69.5709	0.544815
135	USV	TRUE	0.658924	217.935	217.999	0.064	80.9751	56.2007	115.947	59.7465	14.3557	123.755	13.2556	-92.9345	0.187147
136	USV	TRUE	0.823472	219.033	219.044	0.0104	107.057	106.656	107.517	0.860912	0.27492	-2.14442	1.02562	-67.4809	0.722535
137	USV	TRUE	0.731864	224.367	224.369	0.002	98.1739	97.0161	99.3317	2.31564	0.793111	-1036.95	1.04197	-73.3111	0.574244
138	USV	TRUE	0.768375	224.602	224.622	0.02	73.5148	73.0138	74.9435	1.9297	0.674691	77.8913	1.05197	-49.4928	0.843355
139	USV	TRUE	0.963683	224.776	224.823	0.0472	70.5506	62.1324	72.1283	9.99598	2.50184	-183.093	1.04104	-37.7888	0.928964
140	USV	TRUE	0.918131	224.98	225.012	0.0324	70.9877	68.1948	72.8506	4.65579	1.55209	83.8453	1.11839	-42.8462	0.925283
141	USV	TRUE	0.828879	225.348	225.394	0.0456	67.5239	65.9292	69.7012	3.77192	1.30978	-87.3803	1.00394	-36.7529	0.920994
142	USV	TRUE	0.946276	225.585	225.613	0.0284	71.028	65.2802	77.0625	11.7823	3.36911	-16.7814	1.42166	-37.6413	0.925044
143	USV	TRUE	0.797456	225.861	225.885	0.0236	67.9886	65.1646	88.4325	23.268	9.83619	991.463	1.19463	-46.3442	0.920662
144	USV	TRUE	0.855599	225.99	226.078	0.088	71.9036	61.2962	84.6757	23.3795	2.99665	91.459	1.27231	-40.7139	0.874026
145	USV	TRUE	0.988484	226.192	226.241	0.0488	69.2473	67.463	77.7716	10.3086	2.82803	141.113	1.05434	-40.4917	0.922532
146	USV	TRUE	0.84143	226.38	226.407	0.0264	65.9403	62.7624	70.3583	7.59587	2.58358	-236.329	1.03972	-45.2762	0.918622
147	USV	TRUE	0.967657	226.604	226.617	0.0128	64.7847	61.341	66.0532	4.71227	1.39729	-364.702	1.03107	-51.6822	0.85367
148	USV	TRUE	0.772642	226.795	226.824	0.0288	65.181	64.1933	95.912	31.7187	12.3437	1253.7	1.1174	-64.8958	0.631284
149	USV	TRUE	0.613055	227.214	227.217	0.0028	61.2837	60.9868	61.5806	0.593754	0.201156	204.986	1.00077	-77.3252	0.479595
150	USV	TRUE	0.796891	227.414	227.417	0.0028	77.4824	77.4824	77.4824	1.42109e-14	6.3221e-15	1.05955e-12	1	-59.4688	0.832809
151	USV	TRUE	0.784581	230.619	230.628	0.0088	99.0262	96.1465	101.468	5.32152	1.74096	-640.636	1.00696	-63.366	0.80424
152	USV	TRUE	0.739308	230.831	230.834	0.0032	95.1058	94.6308	95.232	0.601176	0.215619	-182.456	1.01803	-70.006	0.645497
153	USV	TRUE	0.799476	231.006	231.013	0.0072	69.4362	67.269	70.3194	3.05041	0.897682	-385.875	1.03653	-66.2626	0.647959
154	USV	TRUE	0.946602	231.174	231.237	0.0636	75.0306	74.3255	94.7064	20.3809	4.36522	189.898	1.07786	-61.3842	0.655469
155	USV	TRUE	0.726147	231.364	231.434	0.07	75.082	74.3612	97.3185	22.9573	10.0249	327.426	1.01431	-58.3505	0.768619
156	USV	TRUE	0.790577	231.79	231.824	0.034	72.2083	69.3738	72.938	3.56422	1.03222	-79.362	1.02503	-39.9092	0.922077
157	USV	TRUE	0.953016	232.024	232.088	0.0644	65.6782	62.0341	77.6572	15.6231	6.383	-243.361	1.01032	-50.1778	0.862962
158	USV	TRUE	0.950959	232.254	232.309	0.0556	74.9139	60.5229	75.1054	14.5825	5.30568	-234.155	1.05995	-47.2465	0.918283
159	USV	TRUE	0.961034	232.465	232.52	0.0548	77.0324	62.842	77.4737	14.6317	5.07738	-208.419	1.07017	-46.2203	0.914765
160	USV	TRUE	0.878826	232.702	232.729	0.0268	74.2772	72.9227	76.1846	3.26189	0.68658	-46.5298	1.08548	-43.7693	0.920142
161	USV	TRUE	0.84564	232.913	232.938	0.0244	75.908	62.9345	78.5651	15.6306	6.26641	-804.403	1.24439	-50.6535	0.862098
162	USV	TRUE	0.960678	261.179	261.207	0.028	74.3166	69.8857	76.2018	6.31606	1.55275	-180.66	1.03647	-59.7972	0.79055
163	USV	TRUE	0.729146	261.391	261.399	0.0076	96.5454	92.5078	98.3443	5.83656	2.21463	-769.14	1.00161	-72.3364	0.598971
164	USV	TRUE	0.901271	261.658	261.687	0.0284	78.6957	75.6305	79.6902	4.05979	1.03466	-116.291	1.01774	-47.4681	0.874855
165	USV	TRUE	0.744824	261.862	261.869	0.0068	77.5719	76.0504	77.9133	1.8629	0.563811	-218.905	1.06583	-58.907	0.782113
166	USV	TRUE	0.722187	262.7	262.703	0.0032	73.4304	72.6066	73.8683	1.26173	0.409923	-364.911	1.0164	-68.2007	0.72651
167	USV	TRUE	0.895759	262.927	262.945	0.018	78.0391	76.2133	79.6348	3.42151	1.10341	169.23	1.11441	-54.1069	0.885493
168	USV	TRUE	0.799425	263.352	263.355	0.0036	75.089	74.703	75.2597	0.556644	0.194864	-143.94	1.02473	-63.4135	0.786845
169	USV	TRUE	0.871947	269.428	269.475	0.0468	78.5616	78.2201	108.013	29.7924	7.41379	649.595	1.04808	-58.0516	0.713812
170	USV	TRUE	0.948541	269.616	269.649	0.0336	77.4574	76.1796	77.8471	1.66747	0.567726	2.13228	1.01155	-65.1205	0.703311
171	USV	TRUE	0.800177	280.275	280.278	0.0028	98.0198	97.3593	99.3484	1.98907	0.737736	-738.658	1.02677	-66.1386	0.730639
172	USV	TRUE	0.72035	280.489	280.493	0.0036	98.0515	96.9855	98.6922	1.70664	0.688001	-472.347	1.00106	-65.5712	0.636851
173	USV	TRUE	0.628087	310.19	310.201	0.0104	105.647	98.7271	109.481	10.7544	3.97388	-1171.84	1.02242	-73.116	0.603872
174	USV	TRUE	0.679646	329.374	329.377	0.0036	74.4456	73.8073	74.7202	0.912896	0.316897	-255.044	1.00992	-73.1762	0.539119
175	USV	TRUE	0.963621	329.543	329.565	0.022	79.8071	79.1837	80.7895	1.60585	0.465543	9.83628	1.03856	-59.1935	0.85497
176	USV	TRUE	0.898701	329.74	329.776	0.036	79.8474	75.5649	81.2278	5.66293	1.58969	-143.274	1.02263	-51.5391	0.88
177	USV	TRUE	0.968137	330.158	330.398	0.24	80.1982	79.2065	81.1733	1.96682	0.786158	5.46921	1.20047	-51.6003	0.83999
178	USV	TRUE	0.928459	329.955	329.977	0.022	80.3665	75.7547	80.797	5.04229	1.28013	-96.9746	1.10686	-59.632	0.792571
179	USV	TRUE	0.731725	330.567	330.582	0.0152	80.4636	75.6987	81.28	5.58128	1.80891	-308.697	1.17639	-58.6597	0.785225
180	USV	TRUE	0.780896	330.811	330.817	0.006	77.0527	75.1359	77.2265	2.09055	0.732888	-338.854	1.04828	-64.8689	0.641345
181	USV	TRUE	0.76685	373.281	373.284	0.0036	71.4063	70.5305	72.141	1.61056	0.526111	-433.62	1.00212	-67.8215	0.735466
182	USV	TRUE	0.611421	373.715	373.719	0.0036	102.382	101.754	108.201	6.44698	2.83063	-1846.87	1.02457	-75.4909	0.638368
183	USV	TRUE	0.877583	395.227	395.229	0.0028	75.2749	74.7776	75.7721	0.994537	0.362471	-369.329	1.0019	-57.8538	0.773281
184	USV	TRUE	0.961559	395.398	395.425	0.0264	75.2546	72.8179	75.6554	2.83754	0.917409	-111.973	1.00535	-62.9698	0.777012
185	USV	TRUE	0.901116	395.64	395.655	0.0144	75.7797	75.0843	77.9198	2.83554	1.30324	-203.601	1.00541	-56.2646	0.84098
186	USV	TRUE	0.782962	395.812	395.82	0.0072	74.579	72.8349	75.5958	2.76095	0.956905	-420.38	1.01967	-68.2393	0.724926
187	USV	TRUE	0.77001	396.034	396.042	0.0076	73.2487	72.2039	73.9753	1.77135	0.743527	-243.065	1.00823	-65.2653	0.636667
188	USV	TRUE	0.717423	396.288	396.29	0.002	112.962	112.513	113.412	0.899537	0.320169	-425.594	1.00633	-76.3027	0.544926
189	USV	TRUE	0.758242	399.057	399.06	0.0024	94.2215	93.2264	94.5071	1.28067	0.563356	-540.859	1.00781	-72.3663	0.519336
190	USV	TRUE	0.829568	399.256	399.265	0.0088	97.8331	93.8178	100.394	6.57582	1.95719	-715.57	1.01262	-66.053	0.779888
191	USV	TRUE	0.705968	399.467	399.471	0.0036	99.8066	95.3038	101.385	6.08141	2.36452	-1714.15	1.00257	-67.7362	0.762152
192	USV	TRUE	0.868981	436.084	436.088	0.0036	93.6775	92.9131	94.4569	1.54376	0.543872	-448.464	1.00201	-68.4451	0.704258
193	USV	TRUE	0.689939	436.28	436.282	0.002	98.5481	98.0583	99.0112	0.952975	0.366077	-488.574	1.00178	-69.9541	0.621521
194	USV	TRUE	0.885864	436.442	436.456	0.0136	78.4994	75.8646	79.1229	3.25822	0.892307	-131.479	1.10504	-62.8574	0.801223
195	USV	TRUE	0.675329	436.661	436.668	0.0072	74.9056	73.0946	75.2915	2.19689	0.611548	-182.846	1.13454	-67.8255	0.54699
196	USV	TRUE	0.901552	449.495	449.505	0.0092	70.6813	67.282	71.5645	4.28245	1.28102	-426.502	1.0468	-68.3173	0.730333
197	USV	TRUE	0.743795	449.9	449.903	0.0028	70.8711	69.8879	71.6311	1.74323	0.600482	-622.803	1.00003	-69.1355	0.585658
198	USV	TRUE	0.726481	450.131	450.133	0.0016	70.3624	69.5163	71.3866	1.87032	0.740483	-1168.95	1.00122	-69.902	0.642694
199	USV	TRUE	0.604114	455.381	455.383	0.002	96.4044	96.1283	96.4312	0.302814	0.114253	-113.873	1.03232	-70.3515	0.605018
200	USV	TRUE	0.633493	458.778	458.78	0.0024	97.3748	96.4396	98.1764	1.73673	0.62591	-723.637	1.00096	-67.9714	0.68372
201	USV	TRUE	0.891407	459.146	459.152	0.0056	74.3957	73.6164	74.6035	0.987116	0.346681	-183.693	1.0146	-58.8439	0.845347
202	USV	TRUE	0.753596	459.393	459.395	0.0016	112.986	112.461	113.333	0.872818	0.347517	-545.511	1.00577	-71.7672	0.656243
203	USV	TRUE	0.898616	484.37	484.381	0.0104	73.162	69.9241	74.8614	4.93739	1.64998	-453.314	1.00994	-69.0566	0.711314
204	USV	TRUE	0.807687	484.556	484.565	0.0092	73.4455	69.3411	74.5513	5.21019	1.67159	-562.582	1.05276	-74.7873	0.593356
205	USV	TRUE	0.646472	484.961	484.964	0.0032	112.6	111.212	113.379	2.1672	0.723038	-650.964	1.01305	-75.3385	0.43113
206	USV	TRUE	0.694401	485.511	485.514	0.0028	70.3556	68.3888	71.788	3.39924	1.18755	-1206.95	1.00335	-68.3452	0.715911
207	USV	TRUE	0.921713	485.678	485.692	0.014	75.8588	69.9479	77.8834	7.9355	2.76895	-455.122	1.09037	-61.5867	0.765217
208	USV	TRUE	0.672143	486.27	486.275	0.0044	99.9622	98.9664	108.067	9.10025	4.09395	-2133.84	1.00883	-73.1346	0.58949
209	USV	TRUE	0.761149	490.509	490.518	0.0084	109.146	108.384	111.102	2.71786	0.953843	-315.923	1.00417	-72.663	0.602881
210	USV	TRUE	0.606321	495.235	495.239	0.004	94.9088	92.801	96.5936	3.7926	1.38794	-1039.58	1.01415	-73.6477	0.6556
211	USV	TRUE	0.893673	495.427	495.43	0.0028	70.4754	70.2183	70.592	0.373706	0.143103	-132.61	1.01712	-70.9138	0.644894
212	USV	TRUE	0.637178	499.944	499.949	0.0044	97.9761	97.8087	98.1435	0.334806	0.168755	-83.7718	1.00073	-71.6738	0.575345
213	USV	TRUE	0.721736	501.563	501.581	0.018	100.22	70.2089	107.412	37.2034	17.2247	2314.83	1.49716	-66.3553	0.70463
214	USV	TRUE	0.656402	502.163	502.171	0.008	108.329	98.9807	109.895	10.9141	3.63672	-1377.18	1.01825	-66.9782	0.771868
215	USV	TRUE	0.757968	502.335	502.346	0.0112	76.9115	74.2099	77.6537	3.44377	1.06848	-296.31	1.04426	-56.5938	0.793007
216	USV	TRUE	0.780692	503.268	503.274	0.006	112.868	112.66	113.336	0.675395	0.229384	-22.7569	1.04701	-73.9401	0.543084
217	USV	TRUE	0.666806	503.572	503.58	0.0076	79.9983	78.6252	80.2655	1.64024	0.496165	46.1777	1.16604	-67.1273	0.726941
218	USV	TRUE	0.615609	510.19	510.192	0.0024	71.534	70.7325	72.202	1.46954	0.529823	-612.309	1.00127	-81.0243	0.46089
219	USV	TRUE	0.72129	510.361	510.365	0.004	75.3469	74.1594	76.2747	2.11525	0.888794	-646.551	1.09906	-73.31	0.600754
220	USV	TRUE	0.647363	512.823	512.825	0.0016	98.7577	98.3836	99.1317	0.74813	0.295724	-467.581	1	-73.8652	0.591705
221	USV	TRUE	0.792318	512.99	512.992	0.002	98.693	98.3635	99.0226	0.659067	0.266714	-353.708	1.00734	-69.0649	0.55747
222	USV	TRUE	0.96326	513.23	513.236	0.006	96.8652	95.5926	97.105	1.51235	0.639211	-255.798	1.00068	-68.7787	0.691292
223	USV	TRUE	0.819213	516.341	516.357	0.0152	76.4473	76.1479	76.7831	0.635212	0.20143	-8.78641	1.01584	-68.0157	0.728883
224	USV	TRUE	0.901146	516.523	516.53	0.0068	114.545	113.869	115.339	1.46954	0.462708	-216.415	1.00206	-71.3483	0.649449
225	USV	TRUE	0.647457	516.724	516.725	0.0016	108.793	108.473	109.47	0.997506	0.403004	-623.441	1.0194	-77.8526	0.553608
226	USV	TRUE	0.796887	517.154	517.16	0.0056	106.616	101.687	107.544	5.85705	1.96392	-1054.63	1.05273	-73.7526	0.595302
227	USV	TRUE	0.600546	517.338	517.348	0.0104	107.435	103.02	111.541	8.52043	4.08521	-826.713	1.00101	-76.7297	0.539991
228	USV	TRUE	0.759756	517.547	517.554	0.0072	108.287	99.286	109.192	9.90625	4.48665	-1504.25	1.02947	-72.3326	0.65724
229	USV	TRUE	0.833715	517.756	517.758	0.002	96.8491	96.0564	97.339	1.28251	0.503743	-665.428	1.01432	-68.9257	0.594134
230	USV	TRUE	0.626464	520.603	520.605	0.0016	97.5712	97.0457	97.9185	0.872818	0.347517	-545.511	1.00577	-73.7763	0.59705
231	USV	TRUE	0.78417	520.778	520.781	0.0036	74.8198	74.5995	74.8458	0.246315	0.0834662	-43.6469	1.00899	-71.0932	0.636189
232	USV	TRUE	0.63764	520.962	520.968	0.0056	73.5616	72.2465	73.8537	1.60711	0.539381	-249.554	1.09574	-73.0886	0.58912
233	USV	TRUE	0.641874	520.998	521.001	0.0024	97.7143	96.7124	98.5159	1.80353	0.650679	-751.47	1.00201	-77.1669	0.544662
234	USV	TRUE	0.623732	521.807	521.809	0.0016	107.092	106.842	107.163	0.320627	0.129065	-155.86	1.04572	-78.9978	0.471623
235	USV	TRUE	0.613275	522.611	522.613	0.0016	101.95	101.576	102.324	0.74813	0.295724	-467.581	1	-72.2097	0.663016
236	USV	TRUE	0.756347	523.024	523.026	0.0016	99.0255	98.7494	99.1235	0.374065	0.153618	-233.791	1.01068	-69.5996	0.707863
237	USV	TRUE	0.615071	525.499	525.502	0.0036	109.414	108.516	110.431	1.91486	0.662469	-546.298	1.00197	-76.6971	0.532845
238	USV	TRUE	0.846619	525.669	525.671	0.0024	73.8721	73.5382	74.2061	0.667973	0.240498	-278.322	1	-59.272	0.76419
239	USV	TRUE	0.722985	526.079	526.081	0.0016	74.9148	74.2112	75.084	0.872818	0.366946	-545.511	1.05325	-72.0636	0.653764
240	USV	TRUE	0.780574	526.345	526.347	0.0016	73.9112	73.5905	74.588	0.997506	0.403004	-623.441	1.0194	-60.6387	0.773539
241	USV	TRUE	0.939248	526.508	526.53	0.0216	77.8542	75.7238	78.8469	3.12305	0.951806	-121.112	1.01411	-58.7303	0.840379
242	USV	TRUE	0.772475	526.737	526.739	0.0028	77.668	76.666	78.1356	1.46954	0.50617	-503.63	1.02011	-64.3277	0.677365
243	USV	TRUE	0.70217	526.913	526.921	0.008	81.4434	80.5824	81.8293	1.24688	0.361997	-57.5681	1.06234	-69.5293	0.664306
244	USV	TRUE	0.671667	550.77	550.782	0.0116	100.687	98.9433	109.121	10.1781	3.54288	-891.787	1.01403	-68.2917	0.661671
245	USV	TRUE	0.845015	550.994	551.021	0.0268	72.4401	67.489	101.569	34.0798	13.5152	1312.42	1.90768	-64.3242	0.720803
246	USV	TRUE	0.964032	551.208	551.236	0.0276	76.3254	72.8099	77.409	4.59903	1.07566	-64.9665	1.06237	-53.2316	0.872513
247	USV	TRUE	0.858943	551.589	551.605	0.016	76.9356	75.3176	77.8199	2.5023	0.825061	-156.224	1.02714	-59.0307	0.845325
248	USV	TRUE	0.795771	551.768	551.886	0.118	78.5451	70.7534	78.8123	8.05891	3.19052	-59.9	1.00986	-53.7712	0.845523
249	USV	TRUE	0.98087	552.022	552.103	0.0808	75.1213	69.8943	78.2682	8.37388	1.84864	-42.6867	1.083	-47.6341	0.866594
250	USV	TRUE	0.91564	552.26	552.286	0.026	80.5406	76.4895	82.8928	6.40326	1.67341	-207.864	1.04979	-43.3362	0.922056
251	USV	TRUE	0.917822	552.473	552.504	0.0308	68.7421	63.2907	79.8088	16.518	6.23005	-555.322	1.05419	-43.8125	0.926159
252	USV	TRUE	0.911935	552.662	552.715	0.0528	77.5629	61.449	78.5203	17.0714	4.55566	-222.489	1.12613	-50.3139	0.86506
253	USV	TRUE	0.777222	552.871	552.919	0.0472	77.895	74.9435	79.8984	4.95488	1.19188	-33.2257	1.05295	-48.7233	0.849515
254	USV	TRUE	0.793925	553.066	553.121	0.0548	76.095	75.6009	96.9333	21.3325	8.57122	405.378	1.02279	-59.8794	0.698102
255	USV	TRUE	0.763798	553.269	553.28	0.0104	81.5885	78.8127	82.0338	3.22111	0.883253	-218.41	1.11318	-52.1506	0.852066
256	USV	TRUE	0.899469	555.139	555.141	0.0024	93.0782	92.4102	93.5458	1.13555	0.410963	-473.147	1.00398	-64.875	0.777233
257	USV	TRUE	0.872476	555.377	555.379	0.0016	101.194	100.348	102.219	1.87032	0.740483	-1168.95	1.00122	-62.8002	0.832917
258	USV	TRUE	0.735017	555.571	555.586	0.0156	102.957	67.4877	109.63	42.1419	12.3454	1937.78	1.59645	-63.2059	0.783464
259	USV	TRUE	0.921024	555.751	555.78	0.0292	76.7345	75.35	100.188	24.8377	11.165	938.776	1.31025	-57.6235	0.83881
260	USV	TRUE	0.79701	556.558	556.566	0.008	111.922	109.764	111.967	2.2026	0.714398	-236.626	1.04613	-74.9793	0.525318
261	USV	TRUE	0.781081	556.756	556.758	0.0024	101.359	99.842	104.071	4.22949	1.49932	-1657.63	1.01942	-66.7621	0.75614
262	USV	TRUE	0.646794	556.956	556.958	0.0016	110.326	109.703	110.95	1.24688	0.492874	-779.302	1	-67.3689	0.775333
263	USV	TRUE	0.724919	559.043	559.047	0.004	97.6473	96.1852	99.4286	3.24338	1.11672	-839.858	1.00414	-66.7751	0.785156
264	USV	TRUE	0.959996	559.191	559.261	0.0696	75.2223	45.633	96.4712	50.8382	13.4334	569.851	1.14893	-59.3061	0.721294
265	USV	TRUE	0.823843	559.6	559.65	0.05	69.3868	63.0181	77.8281	14.81	6.52533	-291.018	1.00011	-50.3458	0.88729
266	USV	TRUE	0.842528	559.83	559.861	0.0316	64.1009	63.7395	97.7893	34.0498	11.8376	784.447	1.48573	-55.6473	0.833598
267	USV	TRUE	0.737533	560.002	560.025	0.0228	72.9085	66.8324	77.2925	10.4601	4.71358	-461.803	1.03987	-53.2394	0.855711
268	USV	TRUE	0.89908	560.403	560.409	0.0064	63.8841	62.7931	64.4482	1.65509	0.535338	-261.814	1.0093	-59.011	0.728783
269	USV	TRUE	0.796367	562.294	562.699	0.405	103.684	101.397	114.097	12.6998	5.36351	20.8051	1.68088	-76.5406	0.439529
270	USV	TRUE	0.775904	562.69	562.696	0.006	114.866	113.82	115.356	1.53634	0.500295	-259.003	1.00973	-67.6206	0.717205
271	USV	TRUE	0.892738	574.563	574.983	0.42	86.6654	48.4007	114.462	66.0614	13.2253	-10.4833	20.8433	-92.8977	0.193526
272	USV	TRUE	0.653749	575.917	575.919	0.0016	111.769	111.092	112.09	0.997506	0.403004	-623.441	1.0194	-79.5651	0.443743
273	USV	TRUE	0.932424	576.293	576.303	0.0108	78.1059	76.1866	78.4694	2.28284	0.967107	-213.025	1.00493	-63.4858	0.650598
274	USV	TRUE	0.868231	576.537	576.543	0.0056	99.3662	97.5701	101.4	3.82971	1.20113	-669.762	1.00694	-65.4715	0.711537
275	USV	TRUE	0.754917	576.732	576.758	0.026	74.4695	67.5374	121.931	54.3941	14.3022	1262.98	2.71841	-67.7454	0.583806
276	USV	TRUE	0.706754	576.96	576.965	0.0048	97.6615	96.9982	98.8235	1.82528	0.640356	-384.227	1.00111	-72.0177	0.599156
277	USV	TRUE	0.773436	577.138	577.142	0.0036	76.7638	76.0068	76.9345	0.92774	0.336693	-259.992	1.02768	-58.064	0.774216
278	USV	TRUE	0.656093	581.664	581.669	0.0056	101.991	99.4226	105.887	6.46449	1.92359	-1064.65	1.0104	-71.4506	0.704862
279	USV	TRUE	0.620148	581.861	581.863	0.0016	74.48	74.2039	74.578	0.374065	0.153618	233.791	1.01068	-78.0658	0.467366
280	USV	TRUE	0.703805	582.043	582.069	0.0264	77.7918	77.0559	102.895	25.8389	12.4708	1072.35	1.09866	-72.1497	0.535205
281	USV	TRUE	0.628606	582.451	582.453	0.0016	103.693	102.971	104.592	1.62095	0.642088	-1013.09	1.00178	-70.9691	0.717208
282	USV	TRUE	0.819966	583.077	583.085	0.0084	109.845	107.698	111.923	4.22524	1.43993	-486.423	1.01215	-70.8557	0.701143
283	USV	TRUE	0.753677	583.316	583.326	0.01	112.377	110.822	112.915	2.09298	0.60649	-52.3182	1.13776	-68.0569	0.723467
284	USV	TRUE	0.654205	584.31	584.313	0.0028	100.783	99.6471	101.785	2.13751	0.738256	-752.795	1.00106	-62.2353	0.844965
285	USV	TRUE	0.836877	585.264	585.269	0.0056	108.028	106.773	108.057	1.28399	0.3968	-175.542	1.05609	-71.1368	0.643965
286	USV	TRUE	0.677128	585.49	585.493	0.0032	97.656	96.7653	98.9251	2.15978	0.730272	-663.334	1.00491	-68.0508	0.669227
287	USV	TRUE	0.777883	585.663	585.697	0.034	82.8127	80.0674	98.9274	18.86	6.30974	582.797	1.08342	-59.0444	0.78548
288	USV	TRUE	0.685994	585.844	585.846	0.0024	76.2933	75.4917	76.8277	1.33595	0.484191	-556.644	1.00583	-68.7716	0.602627
289	USV	TRUE	0.64453	586.04	586.049	0.0092	79.5222	76.6822	79.8441	3.16196	1.08107	-288.655	1.08464	-63.3676	0.697187
290	USV	TRUE	0.815807	586.246	586.257	0.0104	81.9338	80.1908	82.7291	2.5383	0.988113	-246.16	1.00223	-54.4493	0.772601
291	USV	TRUE	0.604912	586.458	586.469	0.0112	80.3445	78.7654	81.0027	2.23735	0.785143	-135.162	1.08041	-67.8404	0.710501
292	USV	TRUE	0.797272	586.648	586.68	0.032	102.189	75.7266	105.834	30.1077	11.0608	877.049	1.21021	-64.2063	0.764113
293	USV	TRUE	0.810871	586.829	586.834	0.0052	81.3221	79.7067	81.9159	2.20914	0.6653	-423.767	1.00293	-58.5118	0.761328
294	USV	TRUE	0.601996	588.909	588.912	0.0032	95.2695	94.0681	95.6202	1.55211	0.620458	-489.901	1.01284	-78.3773	0.483489
295	USV	TRUE	0.772501	589.095	589.1	0.0052	108.028	105.928	110.913	4.98478	1.59921	-944.346	1.00253	-67.5575	0.761374
296	USV	TRUE	0.821811	589.29	589.302	0.0116	83.5955	79.6396	84.6717	5.03206	1.59657	355.559	1.30457	-57.7976	0.864998
297	USV	TRUE	0.797994	589.487	589.49	0.0032	77.4984	75.5168	78.6933	3.17658	1.09018	-986.497	1.00847	-58.8315	0.83604
298	USV	TRUE	0.650066	589.94	589.942	0.002	107.315	106.851	107.804	0.952975	0.366077	488.574	1.00178	-77.0496	0.528623
299	USV	TRUE	0.875864	593.13	593.138	0.0076	101.265	99.3652	103.72	4.35477	1.21377	-587.229	1.00922	-69.0602	0.70629
300	USV	TRUE	0.65214	593.357	593.365	0.0076	99.9643	97.0807	103.975	6.89399	2.36613	-920.234	1.01067	-70.5989	0.703382
