# Supplementary material for: Bazedoxifene reverses sexually dimorphic autistic-like abnormalities in biallelic MDGA1-mutant mice
Source: EMBO Mol Med. 2026 Mar 20;18(4):1358–98. doi: 10.1038/s44321-026-00402-y (PMC13084050; doi:10.1038/s44321-026-00402-y)
Supplement: Supplementary file 17 — Source data Fig. 3 [file 44321_2026_402_MOESM17_ESM.zip › Panel C/Batch2/P6/P6_WT_490.xlsx]

## Sheet: Sheet1
ID	Label	Accepted	Score	Begin Time (s)	End Time (s)	Call Length (s)	Principal Frequency (kHz)	Low Freq (kHz)	High Freq (kHz)	Delta Freq (kHz)	Frequency Standard Deviation (kHz)	Slope (kHz/s)	Sinuosity	Mean Power (dB/Hz)	Tonality
1	USV	TRUE	0.802027	32.5865	32.9165	0.33	90.1318	88.4123	97.9195	9.5072	3.93062	-20.6686	1.39081	-75.9029	0.506312
2	USV	TRUE	0.610719	37.1049	37.1097	0.0048	92.5875	85.4995	94.3687	8.8692	3.12311	-1909.51	1.06492	-68.4877	0.718744
3	USV	TRUE	0.714754	37.2645	37.2857	0.0212	100.195	93.2814	105.229	11.9477	4.62603	-21.1191	1.68985	-71.5128	0.655473
4	USV	TRUE	0.742368	37.4649	37.4717	0.0068	97.2421	94.9116	100.27	5.35863	1.61317	-752.724	1.00509	-64.6644	0.77571
5	USV	TRUE	0.837363	37.6357	37.6449	0.0092	87.7498	86.6811	88.1729	1.49181	0.436541	-110.99	1.046	-65.1037	0.730958
6	USV	TRUE	0.630749	42.1269	42.1309	0.004	86.727	85.7251	87.3059	1.58087	0.548934	409.386	1.00829	-72.3634	0.609533
7	USV	TRUE	0.615548	51.6843	51.6939	0.0096	97.105	91.0197	103.19	12.1705	5.83897	-1292.94	1.00077	-74.7417	0.613638
8	USV	TRUE	0.683243	57.1735	57.1831	0.0096	83.2615	82.1396	83.7069	1.56721	0.49668	67.7671	1.08587	-67.7707	0.710731
9	USV	TRUE	0.6949	61.5124	61.5328	0.0204	88.9512	80.0833	92.4843	12.401	4.68123	-625.685	1.11365	-69.3192	0.647397
10	USV	TRUE	0.991329	61.6444	61.6768	0.0324	69.3006	66.1842	69.9537	3.76958	0.892729	23.6961	1.06434	-63.7007	0.781795
11	USV	TRUE	0.762993	61.8012	61.8064	0.0052	69.0881	66.9729	69.9342	2.96135	0.940858	-545.47	1.02667	-66.08	0.663162
12	USV	TRUE	0.772859	61.9588	61.9732	0.0144	70.1005	68.126	71.0057	2.87971	0.952578	-34.8889	1.13667	-65.9626	0.71644
13	USV	TRUE	0.812267	62.1291	62.1687	0.0396	70.0906	69.7169	84.6229	14.906	6.80284	425.222	1.03992	-67.7757	0.596995
14	USV	TRUE	0.819581	62.3171	62.3215	0.0044	92.4315	90.5463	94.0346	3.4883	1.12124	-775.669	1.00425	-69.015	0.66465
15	USV	TRUE	0.653436	62.4615	62.4691	0.0076	63.4703	62.6627	68.0583	5.39557	2.50726	-708.814	1.00121	-78.1638	0.54485
16	USV	TRUE	0.810235	62.6439	62.6507	0.0068	57.6671	56.5984	58.5577	1.95939	0.58693	-274.243	1.00557	-60.0942	0.716498
17	USV	TRUE	0.850619	62.8023	62.8043	0.002	85.1941	84.4415	90.4889	6.04738	2.30434	-2685.25	1.05277	-66.7979	0.796895
18	USV	TRUE	0.77538	62.9435	62.9523	0.0088	91.9893	84.2838	93.6296	9.34578	3.09404	-1070.34	1.00873	-65.2851	0.699607
19	USV	TRUE	0.859354	63.0899	63.0915	0.0016	97.3449	96.1871	99.9278	3.74065	1.51571	-2337.91	1.0106	-71.7251	0.700181
20	USV	TRUE	0.797945	63.2474	63.2494	0.002	95.1737	94.1806	96.4695	2.28892	0.918575	-1216.98	1.01296	-66.4112	0.763466
21	USV	TRUE	0.658914	66.9892	67.0308	0.0416	51.3728	41.3532	59.4775	18.1243	4.11518	-65.9044	5.58502	-96.6815	0.164924
22	USV	TRUE	0.730148	75.1714	75.1746	0.0032	98.6922	97.7719	98.7738	1.00196	0.348576	-261.313	1.07927	-67.5168	0.701692
23	USV	TRUE	0.710512	75.5186	75.5202	0.0016	97.0313	96.4078	101.084	4.67581	1.93418	-2727.56	1.15462	-68.6544	0.771828
24	USV	TRUE	0.883093	89.4527	89.4551	0.0024	85.5924	84.4569	85.7186	1.26173	0.472095	473.147	1.12835	-67.0967	0.732501
25	USV	TRUE	0.939959	89.5555	89.5923	0.0368	68.2601	57.9196	69.2918	11.3721	2.75607	-270.696	1.07428	-57.5582	0.866428
26	USV	TRUE	0.653517	89.7091	89.7143	0.0052	64.9927	64.5325	65.4065	0.873965	0.286538	-170.695	1.00238	-67.0122	0.6315
27	USV	TRUE	0.870765	89.8867	89.8967	0.01	69.9488	64.6191	70.2658	5.64669	1.56056	480.684	1.09921	-72.5159	0.631371
28	USV	TRUE	0.634286	90.0971	90.0987	0.0016	81.2522	80.5308	82.1518	1.62095	0.642088	-1013.09	1.00178	-77.1531	0.52697
29	USV	TRUE	0.795143	90.2679	90.2731	0.0052	80.6025	79.081	82.0126	2.93166	0.837458	-495.882	1.01442	-59.3532	0.773301
30	USV	TRUE	0.981942	90.3859	90.4055	0.0196	68.9645	56.4512	70.0852	13.6341	3.08166	-399.858	1.30972	-60.2741	0.783245
31	USV	TRUE	0.898055	90.5823	90.6103	0.028	69.2375	65.3159	84.4476	19.1317	6.41444	610.344	1.53248	-59.5486	0.787885
32	USV	TRUE	0.895193	90.7319	90.7691	0.0372	70.0407	62.2218	70.0852	7.86338	1.61757	-138.885	1.0453	-51.4208	0.856472
33	USV	TRUE	0.961899	90.9087	90.9151	0.0064	67.4919	66.2546	69.4367	3.18211	1.12665	-486.38	1.00382	-59.2074	0.837545
34	USV	TRUE	0.9745	91.0639	91.0795	0.0156	70.1573	66.668	70.8243	4.15628	1.27746	-132.703	1.26727	-57.5732	0.847707
35	USV	TRUE	0.808009	91.3994	91.415	0.0156	71.7076	69.0654	71.8263	2.76095	0.763944	19.7802	1.13957	-55.6369	0.773862
36	USV	TRUE	0.779509	91.561	91.5942	0.0332	71.1845	67.058	101.498	34.44	13.4359	1044.05	1.42815	-63.0473	0.717138
37	USV	TRUE	0.959741	91.7246	91.7642	0.0396	67.6962	66.479	69.0006	2.5216	0.885675	-21.9978	1.01725	-55.0566	0.862717
38	USV	TRUE	0.98227	91.899	91.9198	0.0208	71.197	66.8552	72.6369	5.78168	1.74614	-196.052	1.21827	-55.9496	0.85695
39	USV	TRUE	0.896624	92.0586	92.0754	0.0168	73.2152	71.4753	74.073	2.59767	0.710629	-6.11516	1.08094	-50.0408	0.858017
40	USV	TRUE	0.816361	92.2481	92.2885	0.0404	79.8345	63.5774	89.7614	26.184	6.20715	-0.18449	1.60234	-62.8224	0.797553
41	USV	TRUE	0.844643	92.4057	92.4549	0.0492	94.5487	90.429	100.484	10.0552	3.77755	-131.607	1.17282	-60.9394	0.841496
42	USV	TRUE	0.96941	92.6069	92.6133	0.0064	96.3579	82.4291	101.74	19.3109	6.30423	-1960.2	2.09184	-61.0787	0.86153
43	USV	TRUE	0.960998	92.7297	92.7785	0.0488	63.5435	57.601	72.3019	14.7009	4.18944	148.299	1.49227	-47.2143	0.775782
44	USV	TRUE	0.865388	92.9461	92.9681	0.022	64.0376	56.6046	65.8869	9.28225	3.21788	-345.396	1.0908	-46.1112	0.84497
45	USV	TRUE	0.796592	93.1297	93.1345	0.0048	62.7567	62.7462	63.0661	0.319959	0.109345	-62.4557	1.00286	-39.3261	0.924681
46	USV	TRUE	0.938443	93.3088	93.3376	0.0288	62.7567	61.4687	94.2614	32.7927	14.6095	1279.26	1.50165	-51.655	0.846827
47	USV	TRUE	0.786273	93.522	93.5292	0.0072	83.9562	80.7722	86.4203	5.64808	1.68223	-745.154	1.00519	-60.6819	0.790349
48	USV	TRUE	0.794017	93.6688	93.6776	0.0088	62.1855	61.7622	63.0954	1.33321	0.40959	-142.068	1.00132	-34.2394	0.923671
49	USV	TRUE	0.884827	93.8388	93.8512	0.0124	60.9711	55.85	62.8414	6.99145	2.11732	-374.809	1.422	-38.1533	0.930857
50	USV	TRUE	0.952198	93.9916	94.0104	0.0188	62.1323	60.2184	62.8017	2.58328	0.754276	-71.6962	1.05484	-38.3868	0.914691
51	USV	TRUE	0.935493	94.1716	94.1832	0.0116	103.593	95.934	105.338	9.40357	2.85291	523.448	1.50561	-53.8814	0.883482
52	USV	TRUE	0.909526	94.3684	94.378	0.0096	98.0031	96.1006	98.741	2.64036	0.795143	-53.7934	1.24224	-50.7969	0.916052
53	USV	TRUE	0.974442	96.3356	96.6806	0.345	85.9213	75.9034	94.2242	18.3207	6.46246	14.4856	4.37693	-57.6517	0.866142
54	USV	TRUE	0.868676	98.2097	98.2117	0.002	68.4199	67.3378	68.8964	1.5586	0.599135	-779.302	1.02713	-56.4661	0.836987
55	USV	TRUE	0.971841	98.3865	98.4033	0.0168	100.346	85.8063	102.641	16.8345	6.04131	-1078.08	1.01961	-58.8664	0.848711
56	USV	TRUE	0.823537	99.3728	99.376	0.0032	97.559	96.0073	98.1441	2.13681	0.970382	-665.043	1.00049	-54.2893	0.915679
57	USV	TRUE	0.823528	101.32	101.326	0.006	82.3662	81.5398	82.7267	1.18686	0.368572	-32.2781	1.1223	-71.6032	0.655644
58	USV	TRUE	0.826649	101.488	101.502	0.0136	60.4964	56.1286	64.2536	8.12497	2.92769	-400.373	1.85648	-61.2132	0.7851
59	USV	TRUE	0.883864	101.665	101.675	0.01	64.872	56.0919	67.1431	11.0512	3.42898	-1010.19	1.07892	-58.6602	0.838647
60	USV	TRUE	0.940369	101.802	101.839	0.0368	59.0312	54.6542	64.0287	9.37446	2.90023	-201.331	1.18866	-35.2181	0.925181
61	USV	TRUE	0.929533	101.992	102.011	0.0188	62.4377	49.8712	63.3908	13.5196	4.53662	-779.76	1.0436	-43.4108	0.918101
62	USV	TRUE	0.96536	102.137	102.172	0.0348	60.7083	56.3219	63.1628	6.84087	2.09332	-50.9207	1.12615	-42.0418	0.922334
63	USV	TRUE	0.876875	102.315	102.341	0.026	60.73	55.2544	63.5557	8.30124	2.79027	-198.123	1.22222	-38.5317	0.926732
64	USV	TRUE	0.964921	102.483	102.523	0.0396	57.3091	51.3667	62.9086	11.542	3.28166	-236.491	1.25335	-39.3464	0.922778
65	USV	TRUE	0.806717	102.672	102.68	0.0076	55.9503	54.7628	56.4104	1.64767	0.504734	-158.783	1.0839	-49.7702	0.861173
66	USV	TRUE	0.889133	102.821	102.865	0.0444	57.4575	53.7342	60.8009	7.06662	1.36751	-96.6715	1.09502	-37.1412	0.926052
67	USV	TRUE	0.922319	103.011	103.041	0.0304	54.7188	48.6625	59.3798	10.7173	2.59404	-264.503	1.03647	-40.502	0.924816
68	USV	TRUE	0.78536	103.17	103.207	0.0364	58.0787	56.1541	63.4834	7.32935	2.42217	7.9797	1.17931	-40.4399	0.925977
69	USV	TRUE	0.862765	103.352	103.357	0.0048	56.7355	56.2967	58.4498	2.15311	0.878014	-452.496	1.01116	-42.0726	0.913577
70	USV	TRUE	0.82669	103.529	103.553	0.024	56.9641	50.2091	58.7473	8.53817	3.58627	-351.637	1.00088	-45.0493	0.912769
71	USV	TRUE	0.803224	103.709	103.732	0.0228	54.2412	48.3464	88.1879	39.8415	15.6925	1810.07	1.60645	-56.2881	0.860564
72	USV	TRUE	0.746377	103.906	103.911	0.0052	48.759	46.3098	51.5793	5.26956	1.80853	-1077.89	1.00712	-54.2915	0.860557
73	USV	TRUE	0.739096	104.08	104.082	0.0024	52.3661	50.8297	53.7688	2.93908	1.05855	-1224.62	1.00028	-63.0514	0.779084
74	USV	TRUE	0.735425	104.23	104.249	0.0184	64.5117	55.5461	64.8903	9.3442	2.30891	-286.288	1.20349	-48.7045	0.860871
75	USV	TRUE	0.65006	104.983	104.985	0.002	82.6284	82.0094	82.9446	0.935162	0.356582	-467.581	1.01392	-78.0148	0.41289
76	USV	TRUE	0.735772	109.482	109.484	0.0016	82.4536	81.278	83.273	1.99501	0.792986	-1246.88	1.00415	-75.673	0.56617
77	USV	TRUE	0.741255	109.663	109.665	0.002	57.0143	56.6847	57.3438	0.659067	0.266714	-353.708	1.00734	-70.251	0.700189
78	USV	TRUE	0.879645	109.832	109.868	0.036	92.8796	65.7921	93.9783	28.1862	11.3502	775.721	1.08156	-72.2159	0.600924
79	USV	TRUE	0.802834	110.032	110.034	0.0028	57.8137	56.6559	64.5157	7.85981	2.84743	-2618.88	1.15108	-69.8862	0.723665
80	USV	TRUE	0.785315	110.184	110.195	0.0104	67.1055	66.3585	67.8381	1.4796	0.479163	-30.3739	1.10012	-69.7233	0.577719
81	USV	TRUE	0.781092	117.01	117.013	0.0028	83.4715	82.6774	83.9985	1.3211	0.483358	-489.493	1.00797	-66.2634	0.76908
82	USV	TRUE	0.820491	117.211	117.216	0.0052	79.3426	77.1605	81.6582	4.49768	1.49913	-894.953	1.00211	-64.1988	0.719509
83	USV	TRUE	0.875101	117.353	117.381	0.0276	62.4607	61.5645	80.8482	19.2837	6.07348	689.639	1.14912	-64.0011	0.711691
84	USV	TRUE	0.905355	117.563	117.571	0.0084	94.5452	93.9799	94.8793	0.899434	0.302063	19.7528	1.04702	-62.042	0.792212
85	USV	TRUE	0.773288	125.749	126.164	0.415	99.6941	81.4771	101.641	20.1639	7.60855	33.0672	1.68439	-68.5418	0.668304
86	USV	TRUE	0.796776	128.968	128.984	0.016	85.5976	82.5101	86.993	4.48284	1.47382	-74.4556	1.22028	-65.6221	0.770696
87	USV	TRUE	0.880029	132.272	132.274	0.0016	53.3549	53.257	53.631	0.374065	0.153618	-233.791	1.01068	-66.3103	0.762454
88	USV	TRUE	0.883674	132.396	132.423	0.0272	62.5004	54.8757	63.9893	9.11361	3.19098	-340.537	1.1695	-56.3807	0.860464
89	USV	TRUE	0.795123	132.56	132.606	0.0456	58.426	55.268	59.3442	4.0762	1.20218	-32.804	1.03143	-36.2676	0.917786
90	USV	TRUE	0.840253	132.789	132.79	0.0016	54.4943	53.666	54.7882	1.12219	0.460853	701.372	1.03705	-67.3475	0.76401
91	USV	TRUE	0.803776	133.042	133.045	0.0036	104.171	103.006	105.336	2.33048	0.838287	-690.239	1.00589	-62.3529	0.841613
92	USV	TRUE	0.956917	133.238	133.247	0.0096	95.3252	94.6795	95.7103	1.03078	0.29348	-62.1029	1.03689	-61.7462	0.777414
93	USV	TRUE	0.654144	135.215	135.226	0.0104	92.9067	83.9845	93.6906	9.70608	4.12097	-966.057	1.01992	-69.0879	0.691124
94	USV	TRUE	0.825372	135.456	135.457	0.0016	87.7655	85.2984	88.1306	2.83221	1.16814	-1636.53	1.1747	-78.4936	0.472325
95	USV	TRUE	0.813124	135.713	135.715	0.002	83.9252	82.906	84.8319	1.92587	0.74056	-958.331	1.00315	-59.9637	0.831006
96	USV	TRUE	0.817794	136.362	136.368	0.0064	96.5658	94.2864	96.9757	2.68923	1.10807	-409.651	1.01	-70.545	0.641014
97	USV	TRUE	0.667592	138.855	138.861	0.006	90.0219	85.1011	93.1096	8.00844	2.90917	-1602.45	1.05471	-66.5095	0.766203
98	USV	TRUE	0.886254	139.159	139.169	0.0096	70.5077	69.6646	71.3573	1.69269	0.645448	59.4562	1.08577	-67.5022	0.757387
99	USV	TRUE	0.829412	139.384	139.434	0.05	57.7833	56.2841	103.388	47.1035	15.3348	-958.587	1.03416	-64.7185	0.602913
100	USV	TRUE	0.978251	139.606	139.616	0.01	66.0298	65.5325	67.1273	1.59472	0.526838	-168.593	1.00503	-67.7166	0.63457
101	USV	TRUE	0.838619	139.822	139.868	0.0464	61.8364	56.4403	81.8443	25.404	10.5534	492.922	1.32276	-65.5642	0.715084
102	USV	TRUE	0.761966	140.032	140.076	0.044	65.2213	64.394	93.4705	29.0766	13.2557	674.422	1.2131	-72.4087	0.478482
103	USV	TRUE	0.831564	140.275	140.277	0.0024	66.796	66.5288	67.2636	0.73477	0.267807	-306.154	1.00557	-66.5203	0.6994
104	USV	TRUE	0.807185	146.129	146.134	0.0044	81.1138	79.7419	81.8111	2.06928	0.796812	-502.803	1.00653	-63.5725	0.762733
105	USV	TRUE	0.62013	146.309	146.317	0.0076	102.303	94.1261	103.718	9.5922	4.1364	-1267.34	1.00012	-74.1071	0.637884
106	USV	TRUE	0.830603	146.506	146.516	0.0104	104.482	97.1718	106.227	9.05474	2.83899	-801.889	1.09198	-68.2557	0.720471
107	USV	TRUE	0.665858	146.699	146.704	0.0048	99.6392	96.2235	102.151	5.92794	2.36291	-1210.4	1.01451	-71.3539	0.697052
108	USV	TRUE	0.742472	147.061	147.079	0.0184	100.935	95.6169	104.375	8.75765	2.94774	-187.746	1.64319	-65.6521	0.787582
109	USV	TRUE	0.828404	149.158	149.162	0.0032	80.6899	80.0294	81.4989	1.46954	0.514149	-468.509	1.00177	-75.4711	0.563114
110	USV	TRUE	0.719675	149.326	149.329	0.0032	93.8401	92.378	95.0944	2.71642	0.941593	-858.16	1.00249	-72.039	0.708101
111	USV	TRUE	0.853442	149.526	149.528	0.0016	86.835	85.882	87.2536	1.37157	0.556377	-857.232	1.02519	-66.4556	0.729986
112	USV	TRUE	0.859711	149.671	149.681	0.0096	55.3745	54.0448	61.4371	7.39223	2.22543	-671.976	1.08743	-68.9737	0.593275
113	USV	TRUE	0.74793	149.846	149.849	0.0024	65.0023	63.6663	66.3382	2.67189	0.961991	-1113.29	1	-71.4484	0.617802
114	USV	TRUE	0.735815	150.637	150.64	0.0028	97.5861	96.4951	98.6772	2.18204	0.763557	-779.302	1	-69.5024	0.722778
115	USV	TRUE	0.695204	151.209	151.212	0.0028	103.438	102.377	103.965	1.58829	0.573282	-574.315	1.01867	-65.1736	0.784433
116	USV	TRUE	0.612448	151.575	151.582	0.0068	99.1694	94.5233	104.914	10.3907	3.75957	-1738.29	1.02176	-64.8334	0.810076
117	USV	TRUE	0.682229	155.292	155.331	0.0396	76.2201	74.7642	89.9811	15.2169	5.42456	-348.704	1.02201	-74.6911	0.483714
118	USV	TRUE	0.927388	155.489	155.495	0.006	63.7016	57.8286	64.6475	6.81889	1.96035	-784.748	1.15548	-47.3847	0.921613
119	USV	TRUE	0.679736	155.648	155.7	0.052	61.2575	57.5243	63.789	6.26468	1.6808	25.297	1.10843	-34.9982	0.929368
120	USV	TRUE	0.835175	155.865	155.902	0.0376	58.2145	54.6743	59.6679	4.9936	1.19028	-48.8865	1.06164	-36.6946	0.921786
121	USV	TRUE	0.753843	158.627	158.629	0.0016	82.1756	81.7748	82.3982	0.623441	0.249933	-389.651	1.00816	-70.3596	0.477425
122	USV	TRUE	0.702683	158.819	158.823	0.0036	71.5567	70.8145	71.7571	0.942584	0.306956	-157.21	1.11832	-66.6951	0.71215
123	USV	TRUE	0.615505	159.049	159.052	0.0028	94.3138	92.7033	95.7908	3.08752	1.07387	-1095.62	1.00033	-71.8766	0.683757
124	USV	TRUE	0.675457	159.271	159.273	0.0028	81.499	80.6752	82.1893	1.51407	0.520378	-530.137	1.00186	-76.4556	0.453294
125	USV	TRUE	0.680266	159.461	159.466	0.0048	94.6252	92.2279	96.6068	4.37893	1.34455	-860.046	1.00759	-68.0109	0.734495
126	USV	TRUE	0.868184	159.657	159.676	0.0192	101.117	95.2335	102.258	7.02473	2.38917	8.73498	1.39647	-71.1909	0.649714
127	USV	TRUE	0.808583	163.233	163.234	0.0016	103.677	103.303	104.051	0.74813	0.295724	-467.581	1	-69.2678	0.689663
128	USV	TRUE	0.861642	164.002	164.007	0.0044	105.032	103.763	106.175	2.41212	0.804227	-557.163	1.00121	-68.9077	0.703333
129	USV	TRUE	0.890979	164.181	164.194	0.0136	67.1228	63.9513	67.9574	4.00609	1.0557	-134.496	1.1888	-72.6952	0.644936
130	USV	TRUE	0.826687	164.373	164.376	0.0036	97.2257	95.8378	102.785	6.94692	2.28082	-1752.7	1.0394	-71.1152	0.663868
131	USV	TRUE	0.758517	164.696	164.702	0.0056	103.801	98.0196	104.84	6.82075	1.96401	-954.512	1.10135	-60.4825	0.788651
132	USV	TRUE	0.773526	164.87	164.881	0.0108	104.717	97.8519	107.085	9.23287	2.61786	-737.724	1.0737	-61.8948	0.799375
133	USV	TRUE	0.746063	170.31	170.312	0.002	103.11	102.024	104.224	2.19986	0.832359	-1112.02	1.00038	-71.2055	0.65787
134	USV	TRUE	0.8294	170.488	170.494	0.0064	73.3552	73.1177	73.6967	0.57891	0.151093	-65.0782	1.01063	-64.8	0.643433
135	USV	TRUE	0.825813	170.645	170.651	0.0056	56.0176	54.0063	56.552	2.54572	0.867999	-462.611	1.03766	-52.3111	0.851304
136	USV	TRUE	0.675091	170.819	170.83	0.0104	56.1581	53.7836	58.3036	4.51995	1.70301	-451.914	1.03465	-59.2674	0.714204
137	USV	TRUE	0.885009	171.017	171.031	0.014	55.6891	55.3625	57.4481	2.08556	0.624337	-128.604	1.02116	-48.1997	0.853854
138	USV	TRUE	0.77854	171.194	171.204	0.0096	60.585	54.6669	62.1481	7.4813	3.24692	-954.145	1.24768	-50.7539	0.850818
139	USV	TRUE	0.616523	171.414	171.415	0.0016	85.8846	85.564	86.5615	0.997506	0.403004	-623.441	1.0194	-69.7859	0.705758
140	USV	TRUE	0.800968	174.634	174.64	0.0056	94.5197	92.3376	96.2245	3.88688	1.18954	-642.061	1.01319	-68.443	0.716228
141	USV	TRUE	0.769505	174.837	174.845	0.008	97.9574	94.9144	100.614	5.70004	1.66936	-671.395	1.00862	-65.3576	0.793768
142	USV	TRUE	0.648273	175.236	175.238	0.002	95.4182	94.3094	96.1975	1.88814	0.719699	-956.156	1.00639	-61.2376	0.833136
143	USV	TRUE	0.840443	175.419	175.429	0.0096	102.486	95.175	106.419	11.2442	3.81735	-1276.81	1.01955	-57.1779	0.877478
144	USV	TRUE	0.908711	175.943	176.288	0.345	98.5821	83.058	106.173	23.1149	6.76377	-1.44825	6.06248	-67.7212	0.681428
145	USV	TRUE	0.943918	176.272	176.292	0.0196	99.4699	96.182	101.697	5.51547	1.52708	-147.596	1.20828	-65.5777	0.77266
146	USV	TRUE	0.654345	176.592	176.595	0.0028	71.2712	71.1747	71.3529	0.178126	0.0810122	-70.685	1.01126	-62.6938	0.657497
147	USV	TRUE	0.933094	176.779	176.788	0.0092	71.3474	70.7017	71.7417	1.03993	0.306377	-53.0524	1.02801	-60.6476	0.846361
148	USV	TRUE	0.815367	176.944	176.954	0.01	72.2156	71.9336	72.6461	0.712504	0.212117	-50.0885	1.04119	-63.0539	0.65246
149	USV	TRUE	0.657821	177.116	177.131	0.0156	95.9918	86.9293	105.243	18.3136	8.90208	-1202.34	1.00148	-74.9826	0.531814
150	USV	TRUE	0.806026	177.261	177.268	0.0064	73.8015	73.2375	73.9018	0.664323	0.221444	2.25154	1.06323	-57.9812	0.761822
151	USV	TRUE	0.784484	177.428	177.447	0.0196	75.4456	66.6264	76.331	9.70462	3.05372	-451.557	1.25681	-62.5462	0.699642
152	USV	TRUE	0.808563	177.606	177.625	0.0184	72.8567	72.3738	98.6001	26.2262	13.3968	1537.19	1.03404	-67.9202	0.646863
153	USV	TRUE	0.704266	178.823	178.83	0.0064	105.039	103.302	106.709	3.40666	1.07522	-532.086	1.0022	-61.8981	0.791058
154	USV	TRUE	0.66615	179.011	179.013	0.002	105.487	104.142	106.529	2.38689	0.847357	-1120.92	1.01255	-70.9498	0.617863
155	USV	TRUE	0.896291	179.175	179.181	0.006	107.438	106.629	108.789	2.15978	0.659207	-342.554	1.00878	-66.4985	0.722505
156	USV	TRUE	0.707748	182.584	182.586	0.0016	93.7131	93.4905	94.1139	0.623441	0.249933	-389.651	1.00816	-69.2272	0.710401
157	USV	TRUE	0.683484	186.34	186.342	0.002	91.2653	89.3281	92.3207	2.99252	1.08112	-1411.65	1.01506	-62.3203	0.843672
158	USV	TRUE	0.622526	186.575	186.578	0.0024	104.991	104.323	105.792	1.46954	0.529823	-612.309	1.00127	-63.6077	0.769846
159	USV	TRUE	0.731864	186.774	186.789	0.0152	95.2959	92.5795	97.285	4.7055	1.59913	-36.6322	1.29946	-66.5806	0.711676
160	USV	TRUE	0.672543	186.985	186.991	0.0056	98.362	92.6649	104.817	12.1521	5.00917	-2367.71	1.02915	-71.5867	0.650121
161	USV	TRUE	0.89021	187.02	187.045	0.0256	86.0772	83.7695	92.2752	8.50574	2.93346	-65.3316	1.31716	-63.9459	0.788867
162	USV	TRUE	0.609631	187.195	187.211	0.0156	96.0849	83.0454	108.613	25.5678	8.55603	-1499.66	1.01592	-67.9754	0.715435
163	USV	TRUE	0.809283	187.384	187.386	0.002	83.7698	82.9504	84.892	1.94157	0.768541	-1019.14	1.01155	-70.1441	0.680793
164	USV	TRUE	0.866275	187.557	187.562	0.0048	97.5502	94.7744	103.54	8.76529	2.63533	-1620.49	1.03462	-67.756	0.737108
165	USV	TRUE	0.943904	187.919	187.92	0.0016	99.5582	99.2822	99.6562	0.374065	0.153618	-233.791	1.01068	-66.3819	0.692006
166	USV	TRUE	0.713984	188.285	188.288	0.0032	97.9627	97.3021	98.7717	1.46954	0.514149	-468.509	1.00177	-70.2279	0.669096
167	USV	TRUE	0.697441	188.481	188.484	0.0028	99.8902	99.2951	101.273	1.97767	0.755568	-709.912	1.01104	-67.2883	0.755833
168	USV	TRUE	0.79513	189.086	189.09	0.0032	105.88	103.832	107.484	3.65159	1.20565	-1094.73	1.00569	-61.3342	0.840597
169	USV	TRUE	0.782031	189.255	189.258	0.0028	99.1257	96.7507	102.97	6.21957	2.34801	-2366.18	1.01266	-64.0641	0.817907
170	USV	TRUE	0.826833	189.414	189.46	0.046	101.852	86.373	106.428	20.0552	8.693	-409.263	1.12936	-67.5986	0.713575
171	USV	TRUE	0.822242	189.601	189.603	0.002	104.474	103.218	105.124	1.90595	0.744743	-977.149	1.02218	-62.1939	0.781954
172	USV	TRUE	0.892555	189.767	189.771	0.004	106.536	104.977	107.857	2.87971	0.986188	-742.023	1.00358	-60.6088	0.841893
173	USV	TRUE	0.897003	189.927	189.941	0.0136	104.788	99.9791	110.236	10.2571	2.5148	-596.581	1.04333	-58.0508	0.873475
174	USV	TRUE	0.724436	190.621	190.63	0.0092	99.1367	98.4214	109.061	10.6392	4.80094	-1187.18	1.00719	-73.1496	0.656661
175	USV	TRUE	0.901893	190.986	190.989	0.0028	106.664	106.093	107.369	1.27657	0.45455	-462.987	1.00173	-61.0169	0.837123
176	USV	TRUE	0.769025	192.289	192.303	0.014	97.4309	92.5101	97.9281	5.418	1.65357	-341.577	1.10089	-66.2545	0.725363
177	USV	TRUE	0.8408	192.648	192.654	0.0052	68.9185	67.4489	70.195	2.74611	0.873589	-520.269	1.01016	-67.9881	0.601814
178	USV	TRUE	0.964782	196.273	196.275	0.002	107.769	107.32	108.549	1.22907	0.457432	-602.448	1.01262	-60.4605	0.839289
179	USV	TRUE	0.909858	199.433	199.496	0.0632	98.009	61.8717	103.575	41.7037	16.4549	598.687	1.31008	-68.9888	0.718384
180	USV	TRUE	0.986031	199.649	199.67	0.0204	68.3677	68.0189	68.7388	0.719926	0.153982	-2.71504	1.01299	-53.3646	0.840596
181	USV	TRUE	0.881745	199.828	199.858	0.0296	59.0797	56.8044	60.0216	3.21723	0.888969	-55.3264	1.02709	-36.7561	0.925958
182	USV	TRUE	0.822442	200.063	200.066	0.0036	94.7997	93.6567	96.2247	2.56798	0.891834	-734.77	1.00337	-64.847	0.717947
183	USV	TRUE	0.612316	200.257	200.261	0.0036	101.313	97.097	105.677	8.57974	3.59737	-2892.75	1.07562	-63.6098	0.796947
184	USV	TRUE	0.849944	200.489	200.493	0.004	105.825	97.698	107.591	9.89342	3.10355	-2093.99	1.05577	-59.8364	0.852231
185	USV	TRUE	0.709652	203.019	203.027	0.0072	99.6924	94.4748	104.851	10.3758	3.68001	-1618.4	1.01865	-65.6096	0.770009
186	USV	TRUE	0.845295	203.251	203.252	0.0016	80.0052	79.3283	80.3258	0.997506	0.403004	-623.441	1.0194	-64.1542	0.759255
187	USV	TRUE	0.866657	203.615	203.618	0.0028	85.5006	84.2314	87.0369	2.80549	0.983358	-1001.96	1.00184	-58.4779	0.84024
188	USV	TRUE	0.756499	203.807	203.812	0.0056	87.3306	82.9962	93.8916	10.8954	4.1832	-2281.31	1.03724	-64.0031	0.806466
189	USV	TRUE	0.809753	204.456	204.472	0.0164	97.374	94.8729	98.2795	3.40666	1.05957	-49.1437	1.17759	-52.698	0.881703
190	USV	TRUE	0.868495	206.819	206.827	0.0076	95.3806	94.2376	95.6033	1.36563	0.469276	30.7759	1.14189	-54.3055	0.880015
191	USV	TRUE	0.982378	214.567	214.569	0.0016	97.0633	96.5735	100.715	4.14143	1.69717	2337.91	1.21633	-72.5992	0.650351
192	USV	TRUE	0.957921	214.779	214.79	0.0116	66.2941	62.2714	67.2589	4.98753	1.4038	-306.465	1.29734	-59.8751	0.851296
193	USV	TRUE	0.744712	214.936	214.956	0.0204	67.3576	55.0453	68.8021	13.7568	3.58737	-434.577	1.24513	-65.0626	0.715433
194	USV	TRUE	0.81622	215.143	215.147	0.004	66.6926	64.1888	68.1963	4.00746	1.45907	-1011.25	1.00055	-63.9247	0.758139
195	USV	TRUE	0.795554	215.342	215.347	0.0052	74.3637	74.0282	74.3753	0.347104	0.150863	-72.13	1.00196	-53.9311	0.834146
196	USV	TRUE	0.660765	215.538	215.555	0.0168	72.9055	65.7206	74.3473	8.62665	3.5938	-568.221	1.1129	-67.7536	0.717498
197	USV	TRUE	0.894618	215.722	215.754	0.032	74.3696	73.147	95.3798	22.2328	8.51303	756.102	1.23185	-62.3567	0.725452
198	USV	TRUE	0.81205	215.935	215.954	0.0196	68.3799	39.513	70.8774	31.3644	13.0992	-638.974	4.69845	-70.9789	0.599723
199	USV	TRUE	0.925015	216.102	216.141	0.0392	76.8052	74.7644	86.6332	11.8688	4.5698	308.157	1.0736	-68.5613	0.697434
200	USV	TRUE	0.768927	216.323	216.338	0.0152	73.2402	71.8646	75.9812	4.11657	1.28079	58.3044	1.20128	-67.6282	0.652815
201	USV	TRUE	0.677912	216.535	216.56	0.0244	106.82	103.949	113.684	9.73439	3.81057	230.811	1.37532	-81.0387	0.496978
202	USV	TRUE	0.885672	216.729	216.733	0.0044	74.3242	73.512	77.0575	3.54541	1.55052	813.451	1.00083	-68.6219	0.720384
203	USV	TRUE	0.754989	223.813	223.834	0.0212	92.5907	84.5657	94.2228	9.6571	2.6797	-166.311	1.28957	-73.9028	0.590433
204	USV	TRUE	0.906142	224.055	224.065	0.0104	97.3273	94.7232	104.059	9.33576	2.85791	-666.534	1.15649	-70.0154	0.646058
205	USV	TRUE	0.765278	224.196	224.203	0.0072	73.7191	73.1936	74.0401	0.846565	0.264434	-45.2372	1.05304	-60.9386	0.712617
206	USV	TRUE	0.815653	224.397	224.399	0.002	70.4983	70.1653	71.4911	1.32583	0.563126	-670.562	1.01469	-65.4926	0.754567
207	USV	TRUE	0.820335	224.561	224.569	0.0088	71.8614	70.4042	72.5962	2.19197	0.702395	-249.983	1.00589	-60.6058	0.706501
208	USV	TRUE	0.829288	224.738	224.776	0.0384	85.6948	58.5602	92.4483	33.8881	14.7456	815.965	1.29091	-70.9767	0.598181
209	USV	TRUE	0.743041	224.92	224.96	0.0404	59.2934	57.7898	94.8296	37.0398	14.8587	995.034	1.4508	-68.9467	0.597755
210	USV	TRUE	0.785262	228.733	228.943	0.21	86.0887	82.3287	92.7604	10.4318	4.50016	38.7249	1.31597	-71.3586	0.541847
211	USV	TRUE	0.6824	228.732	228.74	0.008	84.358	83.5119	84.7804	1.26851	0.384122	-46.6426	1.07581	-64.7174	0.771371
212	USV	TRUE	0.653354	229.417	229.419	0.002	86.8324	85.4207	87.3088	1.88814	0.746716	-956.156	1.05201	-77.4196	0.553289
213	USV	TRUE	0.690024	229.597	229.601	0.0044	94.6514	92.937	96.3659	3.42893	1.12392	-779.302	1	-71.2701	0.644058
214	USV	TRUE	0.871545	229.804	229.806	0.002	83.1477	82.0389	83.927	1.88814	0.719699	-956.156	1.00639	-71.6594	0.591617
215	USV	TRUE	0.788899	229.941	229.96	0.0192	56.1781	53.9597	57.1903	3.23062	0.981724	-151.713	1.01031	-48.2838	0.841836
216	USV	TRUE	0.750624	230.128	230.151	0.0232	57.0846	55.0929	57.8509	2.75794	0.86189	17.459	1.09256	-44.5782	0.915641
217	USV	TRUE	0.872242	230.321	230.339	0.0176	59.1861	54.0211	61.8775	7.85633	2.7612	-511.683	1.074	-51.2852	0.867642
218	USV	TRUE	0.98987	230.507	230.555	0.048	72.0787	56.1419	73.3617	17.2198	5.67207	106.218	1.56134	-49.9699	0.859438
219	USV	TRUE	0.912009	230.731	230.741	0.01	74.0368	71.9599	75.2553	3.29533	1.08715	-304.288	1.0449	-54.0631	0.726695
220	USV	TRUE	0.816549	230.926	230.971	0.0448	58.1921	53.5014	60.5891	7.08773	1.9528	1.25418	1.16733	-49.6225	0.872705
221	USV	TRUE	0.961435	231.146	231.164	0.0176	57.3536	52.0692	59.595	7.52583	2.02011	-373.455	1.03158	-50.1015	0.877976
222	USV	TRUE	0.886189	231.41	231.412	0.002	86.0445	84.9892	87.0999	2.11079	0.756454	-1007.05	1.00618	-64.7631	0.737746
223	USV	TRUE	0.647684	231.569	231.575	0.006	61.0901	59.6241	61.4863	1.86213	0.702886	-325.161	1.00906	-76.0218	0.544653
224	USV	TRUE	0.668679	231.761	231.792	0.0304	68.4386	56.3874	81.0606	24.6732	12.6928	923.412	1.11551	-76.6205	0.395268
225	USV	TRUE	0.76934	231.941	231.949	0.008	55.9534	55.2754	57.168	1.89259	0.684234	-247.17	1.00243	-57.4398	0.780111
226	USV	TRUE	0.945083	232.111	232.141	0.03	61.2391	56.1788	62.9497	6.77087	2.34423	-247.264	1.19793	-43.4908	0.935323
227	USV	TRUE	0.770918	232.328	232.331	0.0028	59.9884	57.9399	61.636	3.69612	1.2856	-1309.44	1.00145	-51.0631	0.92734
228	USV	TRUE	0.673697	238.916	238.928	0.0116	95.7081	95.2805	96.1302	0.849768	0.313453	6.57471	1.06277	-73.3582	0.654484
229	USV	TRUE	0.614754	243.56	243.57	0.01	108.731	104.642	110.239	5.59675	2.5455	-571.404	1.00148	-80.1833	0.440181
230	USV	TRUE	0.862109	249.243	249.255	0.0124	75.4616	74.6954	75.9274	1.23204	0.372883	-52.0278	1.02734	-78.4427	0.451204
231	USV	TRUE	0.632192	263.998	264	0.0016	84.5477	84.5477	84.5477	1.42109e-14	7.53644e-15	9.93014e-12	1	-69.8249	0.657606
232	USV	TRUE	0.792199	266.523	266.538	0.0144	72.7833	71.0008	73.7197	2.71892	0.755916	-103.826	1.07657	-65.2291	0.64077
233	USV	TRUE	0.981012	266.702	266.705	0.0028	72.2413	71.8554	73.1616	1.30626	0.483866	480.658	1.02526	-69.1026	0.636323
234	USV	TRUE	0.859154	266.875	266.921	0.0456	71.9176	68.1893	95.0887	26.8994	10.4506	497.247	1.41611	-65.0801	0.697848
235	USV	TRUE	0.836697	267.077	267.095	0.0188	61.6614	58.0807	62.1556	4.07487	1.14271	-221.892	1.00141	-41.3685	0.91854
236	USV	TRUE	0.79775	267.262	267.269	0.0064	63.162	61.8522	63.618	1.76572	0.798844	-273.244	1.00238	-42.7442	0.915104
237	USV	TRUE	0.77372	267.434	267.439	0.0052	57.416	56.6293	58.9449	2.31564	0.754579	-443.032	1.01237	-51.9769	0.860031
238	USV	TRUE	0.791835	267.622	267.644	0.022	55.4878	50.4957	59.6989	9.20318	3.23081	-395.563	1.02758	-55.6666	0.78144
239	USV	TRUE	0.75068	267.805	267.821	0.0164	55.3413	50.8392	58.4743	7.63507	2.39498	-457.945	1.00596	-54.5675	0.846568
240	USV	TRUE	0.751627	267.985	268.005	0.02	57.2069	50.6052	59.3798	8.77461	2.17195	-400.341	1.00702	-49.9041	0.853624
241	USV	TRUE	0.771825	268.166	268.173	0.0076	60.4728	59.1625	63.4792	4.31671	1.65077	-573.073	1.00408	-42.6844	0.918272
242	USV	TRUE	0.781055	268.335	268.372	0.0368	59.6544	47.4155	65.1469	17.7314	4.41398	-173.145	1.50045	-48.0933	0.865945
243	USV	TRUE	0.907519	268.525	268.538	0.0136	73.0435	71.8263	74.6244	2.79806	0.731542	-156.073	1.06077	-48.2603	0.870415
244	USV	TRUE	0.932113	268.703	268.723	0.0208	73.7218	56.2654	74.3378	18.0724	8.61457	-996.677	1.07967	-56.8584	0.804506
245	USV	TRUE	0.73671	268.897	268.91	0.0124	76.6037	75.1861	77.7318	2.54572	0.748638	-156.279	1.14408	-55.3142	0.784021
246	USV	TRUE	0.858141	269.072	269.075	0.0028	75.8248	75.0306	76.3517	1.3211	0.483358	-489.493	1.00797	-54.3144	0.858151
247	USV	TRUE	0.786174	269.273	269.276	0.0036	72.0267	70.8912	73.0435	2.15236	0.716071	-590.83	1.00112	-55.9319	0.844567
248	USV	TRUE	0.850767	269.444	269.464	0.02	64.3653	61.7157	66.0318	4.3161	1.4092	88.7102	1.21776	-52.4388	0.843167
249	USV	TRUE	0.828575	269.648	269.652	0.004	62.0571	58.5539	63.3411	4.78714	1.84295	-1348.26	1.05458	-57.3993	0.846771
250	USV	TRUE	0.956783	269.803	269.822	0.0192	62.9661	60.6579	64.0837	3.42587	0.974079	-127.022	1.02126	-47.2751	0.917692
251	USV	TRUE	0.800563	269.987	270.002	0.0148	66.287	62.018	72.7094	10.6914	2.90635	-562.956	1.10796	-54.1579	0.853511
252	USV	TRUE	0.84424	270.194	270.196	0.0016	104.144	103.601	105.222	1.62095	0.652809	-1013.09	1.01707	-68.9283	0.672397
253	USV	TRUE	0.803247	276.229	276.257	0.0284	94.3901	92.4752	96.5872	4.11201	1.40445	-119.144	1.05883	-63.701	0.804509
254	USV	TRUE	0.831545	276.421	276.43	0.0092	76.1858	74.5901	76.7647	2.17462	0.749017	-156.909	1.22321	-61.2595	0.794213
255	USV	TRUE	0.816317	276.588	276.62	0.032	74.9501	74.6161	95.2919	20.6758	8.38252	706.936	1.12175	-59.6761	0.790868
256	USV	TRUE	0.795956	276.79	276.793	0.0028	94.9709	92.9372	96.2029	3.26565	1.11801	-1127.43	1.00968	-64.2026	0.79964
257	USV	TRUE	0.789109	276.941	276.943	0.0016	62.3649	62.0888	62.4628	0.374065	0.153618	-233.791	1.01068	-44.7	0.920342
258	USV	TRUE	0.797755	277.091	277.133	0.042	60.4559	56.8489	62.6988	5.84991	1.10756	-4.1045	1.14096	-46.9823	0.881242
259	USV	TRUE	0.810426	277.293	277.298	0.0052	59.4234	58.0735	60.5889	2.51536	0.828048	-473.052	1.01099	-43.656	0.919417
260	USV	TRUE	0.945512	277.674	277.697	0.0236	107.232	96.0366	108.41	12.3738	4.3526	499.367	1.08482	-68.0103	0.708262
261	USV	TRUE	0.807424	280.603	280.606	0.0028	82.8611	81.9408	83.5143	1.57345	0.556718	-565.48	1.00439	-71.2257	0.637494
262	USV	TRUE	0.686667	280.986	280.99	0.0048	105.889	105.183	106.096	0.912896	0.278026	112.756	1.0654	-72.481	0.596352
263	USV	TRUE	0.786196	281.443	281.446	0.0028	93.1445	92.098	93.9238	1.82579	0.630979	-641.466	1.0036	-64.5528	0.770921
264	USV	TRUE	0.643445	281.635	281.638	0.0024	94.5091	87.7625	95.37	7.60747	2.84737	-2894.55	1.21183	-70.6724	0.725964
265	USV	TRUE	0.603069	281.819	281.825	0.006	95.8144	85.3795	97.6611	12.2816	4.83666	-2128.95	1.01021	-70.59	0.709582
266	USV	TRUE	0.742015	282.183	282.191	0.0084	106.208	104.07	106.757	2.68674	0.788637	247.3	1.09621	-68.0388	0.708384
267	USV	TRUE	0.691486	282.771	282.776	0.0048	108.47	107.267	109.323	2.05587	0.681825	-435.018	1.00881	-68.3965	0.714185
268	USV	TRUE	0.816089	282.967	282.976	0.0092	103.72	102.406	104.263	1.85709	0.534575	78.3988	1.11523	-72.501	0.636568
269	USV	TRUE	0.693983	283.147	283.175	0.028	93.8561	83.6412	95.8702	12.229	4.41532	-161.072	1.31297	-78.4022	0.568258
270	USV	TRUE	0.645766	285.811	285.824	0.0124	84.1852	81.9779	92.287	10.309	3.18741	-708.209	1.0464	-66.3423	0.725095
271	USV	TRUE	0.876735	288.656	288.659	0.0032	85.2518	83.5521	87.0924	3.54026	1.16098	-1057.62	1.00337	-68.8633	0.741961
272	USV	TRUE	0.772243	288.877	288.899	0.022	93.4721	82.7165	101.783	19.0668	4.67102	-793.556	1.03954	-61.6912	0.790299
273	USV	TRUE	0.895635	289.083	289.089	0.0052	92.2219	88.548	93.3203	4.7723	1.48097	-837.862	1.05076	-62.0735	0.798603
274	USV	TRUE	0.894261	289.262	289.275	0.0128	94.3983	83.386	96.9069	13.5209	4.51147	-1098.58	1.03166	-61.9664	0.78975
275	USV	TRUE	0.93733	289.425	289.431	0.0056	75.535	74.6068	75.5667	0.959877	0.309374	-152.297	1.02352	-46.9812	0.919437
276	USV	TRUE	0.818428	289.608	289.641	0.0328	74.3395	72.913	85.6653	12.7523	2.46729	339.072	1.07032	-57.6056	0.78755
277	USV	TRUE	0.728846	289.805	289.817	0.012	69.9277	67.3671	72.7109	5.34378	1.56238	-426.678	1.0273	-63.1785	0.784943
278	USV	TRUE	0.90456	290.019	290.035	0.0164	72.0483	65.0468	106.784	41.7374	17.3301	2750.89	2.01026	-64.8825	0.65359
279	USV	TRUE	0.614554	292.742	292.751	0.0088	91.5819	85.2265	96.5403	11.3138	5.28812	-1373.03	1.0155	-75.2461	0.594925
280	USV	TRUE	0.603618	296.582	296.596	0.0144	98.4096	91.1696	98.8606	7.69103	2.63553	-545.578	1.08517	-68.2426	0.643557
281	USV	TRUE	0.799352	296.786	296.792	0.0056	95.618	93.7463	104.046	10.3001	3.58795	-1855.02	1.01089	-66.3101	0.782399
282	USV	TRUE	0.950925	296.997	297.187	0.19	85.0723	68.5272	90.6845	22.1573	7.65256	3.25872	11.7862	-65.9924	0.681071
283	USV	TRUE	0.677426	296.998	297	0.0024	84.7908	83.9893	86.06	2.07072	0.751852	-862.798	1.0084	-63.8608	0.838415
284	USV	TRUE	0.942117	297.154	297.185	0.0316	74.4751	72.5031	85.3846	12.8815	3.98084	381.135	1.11288	-56.178	0.870022
285	USV	TRUE	0.940773	297.378	297.387	0.0084	108.029	106.53	109.061	2.53088	0.706327	-269.176	1.01047	-64.3605	0.776844
286	USV	TRUE	0.755195	300.329	300.331	0.002	98.4453	97.9822	99.2647	1.28251	0.50588	-665.428	1.02121	-64.693	0.78137
287	USV	TRUE	0.828436	301.899	301.903	0.0032	85.6287	84.6193	86.7866	2.1672	0.714654	-650.964	1.003	-68.4824	0.578791
288	USV	TRUE	0.775325	301.676	301.678	0.0024	89.4447	88.4908	90.1203	1.62949	0.649143	-740.04	1.02284	-70.5609	0.696037
289	USV	TRUE	0.635721	302.084	302.088	0.004	93.2417	86.5694	94.9636	8.39419	2.65586	-1827.65	1.05075	-69.3901	0.709034
290	USV	TRUE	0.862701	302.213	302.262	0.0488	72.152	71.1006	97.2891	26.1885	13.1189	560.919	1.08186	-68.8405	0.660895
291	USV	TRUE	0.811096	302.387	302.391	0.0036	71.3291	70.9505	71.5072	0.556644	0.204554	-162.158	1.01019	-63.6486	0.593199
292	USV	TRUE	0.799477	302.55	302.616	0.0664	63.4467	28.917	97.082	68.1649	36.1525	1037.19	1.00535	-71.2189	0.603731
293	USV	TRUE	0.79543	302.76	302.787	0.0268	56.537	54.3178	63.3503	9.03248	2.77402	-315.104	1.12267	-48.5464	0.874416
294	USV	TRUE	0.75877	302.964	302.975	0.0108	57.9028	55.5575	64.9833	9.42584	3.73681	-1066.12	1.11231	-53.5356	0.864047
295	USV	TRUE	0.694796	303.183	303.185	0.002	91.7881	87.9405	92.937	4.99644	1.84257	-2292.74	1.02437	-71.1655	0.689755
296	USV	TRUE	0.959048	303.326	303.352	0.026	107.336	94.1805	108.219	14.038	5.81415	503.509	1.09221	-76.3381	0.545206
297	USV	TRUE	0.799876	303.495	303.5	0.0052	105.53	96.1476	106.466	10.318	4.05246	1790.65	1.54577	-76.248	0.599013
298	USV	TRUE	0.858029	303.651	303.653	0.002	97.5589	96.3298	98.4584	2.12861	0.774593	1028.04	1.00645	-76.0961	0.616047
299	USV	TRUE	0.72094	311.914	311.935	0.0204	105.889	93.5551	106.398	12.8426	5.36557	95.691	1.94339	-82.0412	0.400633
300	USV	TRUE	0.691193	312.481	312.486	0.0056	112.416	111.236	114.939	3.70354	1.35043	-739.144	1.044	-74.2891	0.59976
301	USV	TRUE	0.710269	312.669	312.681	0.0124	102.775	96.6667	111.938	15.2715	5.12412	-1259.45	1.10263	-80.4536	0.502763
302	USV	TRUE	0.816251	329.72	329.723	0.0032	112.338	111.655	112.583	0.92774	0.341308	-298.423	1.02399	-74.7898	0.528807
303	USV	TRUE	0.686501	330.229	330.25	0.0216	96.7373	72.5212	97.6391	25.1179	8.94422	1182.06	1.10803	-72.7854	0.492267
304	USV	TRUE	0.793692	330.564	330.614	0.05	71.485	69.5327	92.8258	23.2931	9.17349	447.451	1.05581	-69.7272	0.631725
305	USV	TRUE	0.819604	330.766	330.808	0.042	67.131	66.8203	92.2075	25.3872	12.4473	612.492	1.01465	-69.4165	0.589331
306	USV	TRUE	0.732141	330.99	330.992	0.0024	91.7942	91.1262	92.7961	1.66993	0.605239	-695.805	1.00647	-69.9351	0.599657
307	USV	TRUE	0.774566	331.125	331.146	0.0208	58.452	56.6559	60.5449	3.88893	1.1653	-106.827	1.09072	-45.4337	0.929132
308	USV	TRUE	0.81226	331.354	331.357	0.0036	86.017	85.3787	86.6404	1.26173	0.401687	-330.838	1.00238	-73.8135	0.489687
309	USV	TRUE	0.814606	348.507	348.509	0.002	96.0467	92.4397	107.571	15.1318	5.85509	-7032.16	1.30078	-69.5629	0.740451
310	USV	TRUE	0.818765	348.719	348.728	0.0084	83.6024	82.6895	93.2606	10.5712	3.13264	-1263.21	1.0288	-75.1093	0.437335
311	USV	TRUE	0.869989	348.919	348.929	0.01	71.5506	69.9697	72.9608	2.99103	0.936628	-298.728	1.00468	-63.1468	0.709408
312	USV	TRUE	0.754541	349.109	349.172	0.0628	75.433	74.2369	83.8495	9.61261	1.58792	129.047	1.01717	-62.0996	0.652357
313	USV	TRUE	0.799898	349.326	349.334	0.008	74.9065	74.0856	75.3161	1.23052	0.381272	-55.1355	1.075	-60.8625	0.757268
314	USV	TRUE	0.698434	349.509	349.51	0.0016	36.2516	35.1472	36.6435	1.49626	0.614471	-935.162	1.03875	-65.7025	0.662859
315	USV	TRUE	0.849578	349.759	349.762	0.0028	95.05	93.4098	96.4231	3.0133	1.03231	-1051.44	1.00224	-68.4412	0.662849
316	USV	TRUE	0.980902	349.905	349.912	0.0072	72.1892	71.4055	72.3586	0.953055	0.356631	131.083	1.00371	-57.2538	0.82956
317	USV	TRUE	0.926885	350.088	350.104	0.016	75.2489	69.7961	75.7336	5.93754	2.10641	-361.937	1.05786	-64.6668	0.772395
318	USV	TRUE	0.777448	350.296	350.298	0.0016	76.9795	76.5787	77.2021	0.623441	0.249933	-389.651	1.00816	-60.5585	0.771375
319	USV	TRUE	0.884635	350.5	350.535	0.0352	94.2447	76.075	97.3996	21.3246	9.79749	638.54	1.19245	-69.6064	0.592085
320	USV	TRUE	0.808938	350.694	350.704	0.01	72.9911	70.5048	73.5819	3.07708	0.87953	110.426	1.24173	-67.0703	0.768461
321	USV	TRUE	0.64213	350.89	350.895	0.0052	103.886	97.961	105.563	7.60156	2.91876	-1606.13	1.02966	-75.2691	0.607917
322	USV	TRUE	0.71234	351.255	351.261	0.006	99.5171	98.126	102.845	4.71905	1.55393	-774.729	1.02755	-72.0445	0.649515
323	USV	TRUE	0.781244	351.441	351.443	0.002	70.1193	69.3267	70.6092	1.28251	0.503743	-665.428	1.01432	-71.1968	0.701023
324	USV	TRUE	0.862189	351.601	351.612	0.0112	69.0726	67.7592	69.6296	1.87032	0.531343	-109.251	1.05734	-67.0515	0.699739
325	USV	TRUE	0.799408	351.78	351.797	0.0168	71.1834	70.2854	73.8461	3.56074	1.07886	-188.066	1.12724	-64.0378	0.768191
326	USV	TRUE	0.669006	352.021	352.024	0.0028	106.546	105.855	107.369	1.51407	0.520378	-530.137	1.00186	-77.1164	0.553547
327	USV	TRUE	0.646203	354.859	354.865	0.0056	94.6543	94.2619	94.8941	0.632246	0.239047	24.8678	1.08239	-79.8982	0.436318
328	USV	TRUE	0.664671	361.257	361.27	0.0128	96.946	91.8736	98.635	6.76137	2.19421	-517.035	1.05567	-73.4817	0.5918
329	USV	TRUE	0.603775	361.475	361.48	0.0052	94.898	92.6788	96.7369	4.05806	1.35362	-777.479	1.0083	-69.1746	0.710111
330	USV	TRUE	0.871404	361.921	361.927	0.0064	92.3943	91.9286	92.5336	0.605033	0.189296	35.33	1.03016	-64.0638	0.766586
331	USV	TRUE	0.957912	366.107	366.121	0.014	68.2675	67.3324	68.3566	1.02423	0.296579	-50.3487	1.01708	-65.8797	0.720135
332	USV	TRUE	0.948803	366.355	366.395	0.0396	66.928	58.6418	94.6122	35.9704	12.4638	741.411	1.69142	-66.4127	0.643766
333	USV	TRUE	0.922587	366.527	366.558	0.0304	68.4954	67.4267	69.0447	1.61798	0.467642	29.5566	1.04034	-63.0869	0.788655
334	USV	TRUE	0.950568	366.753	366.761	0.008	69.011	68.6053	71.3069	2.70158	0.809765	-251.985	1.14393	-56.4788	0.848795
335	USV	TRUE	0.984255	366.931	367.176	0.245	78.369	70.1913	94.0142	23.8229	7.9404	14.8664	2.32347	-72.8776	0.50604
336	USV	TRUE	0.848668	367.151	367.152	0.0016	69.9607	69.4352	70.308	0.872818	0.347517	-545.511	1.00577	-65.7454	0.760368
337	USV	TRUE	0.723956	385.107	385.14	0.0332	71.008	68.8928	93.6462	24.7534	9.27091	770.679	1.42241	-62.9081	0.718855
338	USV	TRUE	0.784636	389.288	389.29	0.002	93.2499	92.2569	93.8867	1.62985	0.654608	-863.275	1.02272	-69.1995	0.7072
339	USV	TRUE	0.808564	389.441	389.479	0.0376	78.857	69.5238	95.7038	26.18	11.8647	780.142	1.49752	-63.2595	0.710726
340	USV	TRUE	0.873246	389.607	389.651	0.044	71.2995	69.925	94.5423	24.6173	10.3184	562.138	1.46643	-65.828	0.651524
341	USV	TRUE	0.975398	389.797	389.834	0.0368	68.3991	66.9048	94.1225	27.2177	9.93486	785.948	1.12448	-70.0239	0.651432
342	USV	TRUE	0.755238	389.992	390.012	0.0196	100.184	99.2162	100.638	1.42195	0.557812	-23.6804	1.04767	-78.3616	0.580531
343	USV	TRUE	0.832942	390.191	390.193	0.002	99.0405	97.9851	100.096	2.11079	0.756454	-1007.05	1.00618	-69.4705	0.761943
344	USV	TRUE	0.939416	390.346	390.361	0.0148	67.1653	66.5312	67.2162	0.684968	0.215205	-25.3209	1.0128	-68.5819	0.651671
345	USV	TRUE	0.767497	392.917	393.287	0.37	94.7543	89.3919	98.6788	9.28688	3.59945	9.51378	2.70396	-71.0529	0.614223
346	USV	TRUE	0.630284	393.085	393.105	0.02	83.0394	68.3811	85.9483	17.5672	7.61082	892.267	1.39883	-72.3761	0.64574
347	USV	TRUE	0.878771	393.449	393.476	0.0276	97.6032	71.3177	100.165	28.8473	13.3339	1189.23	1.30834	-58.5396	0.783613
348	USV	TRUE	0.779893	393.606	393.613	0.0068	75.0154	74.652	75.4993	0.847259	0.26163	-73.96	1.04036	-54.2732	0.842974
349	USV	TRUE	0.932295	393.777	393.78	0.0024	72.4672	71.9996	72.7344	0.73477	0.267807	-306.154	1.00557	-56.5968	0.842614
350	USV	TRUE	0.82557	399.119	399.124	0.0048	84.3399	82.3657	86.3809	4.01526	1.35719	-870.139	1.00271	-65.4769	0.805866
351	USV	TRUE	0.82325	399.29	399.314	0.0236	86.8911	85.6417	96.7103	11.0685	4.38633	-345.786	1.2624	-68.7612	0.715454
352	USV	TRUE	0.698235	399.467	399.469	0.0016	96.1394	94.6609	96.9053	2.24439	0.902684	-1402.74	1.01271	-71.541	0.709492
353	USV	TRUE	0.714415	399.641	399.643	0.002	86.9923	86.5426	88.1012	1.5586	0.602497	-779.302	1.03522	-69.7093	0.66783
354	USV	TRUE	0.872083	399.987	400.004	0.0164	92.398	83.8034	96.3019	12.4985	4.22263	-840.044	1.04981	-55.9025	0.85377
355	USV	TRUE	0.867859	400.157	400.183	0.026	97.5999	72.2566	110.971	38.714	15.8032	433.048	4.12157	-68.8436	0.645005
356	USV	TRUE	0.803114	400.338	400.364	0.026	94.0127	68.9936	98.7372	29.7435	12.1471	1454.06	1.62236	-56.1932	0.849431
357	USV	TRUE	0.959911	400.52	400.539	0.0196	74.0059	72.1679	104.313	32.1448	12.4678	1642.34	1.28066	-53.0611	0.851323
358	USV	TRUE	0.93156	400.714	400.722	0.0076	98.212	95.2655	98.6944	3.42893	1.01333	241.631	1.27756	-56.1149	0.869412
359	USV	TRUE	0.727515	402.234	402.247	0.0132	86.728	82.7505	96.7185	13.9681	5.84298	-1170.29	1.02272	-64.636	0.799055
360	USV	TRUE	0.879882	402.605	402.62	0.0152	72.8278	70.4009	73.5255	3.12463	0.90935	-125.504	1.09659	-57.0608	0.868166
361	USV	TRUE	0.919849	402.819	402.821	0.002	95.8487	94.6642	97.336	2.67189	1.10458	-1456.82	1.01933	-59.3931	0.852771
362	USV	TRUE	0.996125	402.954	402.982	0.0272	70.1772	67.7197	71.4092	3.68947	1.01523	-26.525	1.07094	-46.3773	0.861113
363	USV	TRUE	0.987821	403.128	403.171	0.0424	67.3415	64.7536	69.5763	4.82262	1.53393	-69.9762	1.0383	-51.0554	0.914798
364	USV	TRUE	0.875046	403.328	403.379	0.0516	68.5892	58.4529	93.0467	34.5938	4.74917	32.6454	1.75259	-50.578	0.872829
365	USV	TRUE	0.751843	403.534	403.576	0.0416	70.8227	67.7366	88.7073	20.9707	8.46414	451.383	1.26113	-58.2849	0.843018
366	USV	TRUE	0.739221	403.727	403.732	0.0044	78.6161	78.1819	78.887	0.705083	0.233286	22.9664	1.07864	-64.4821	0.771113
367	USV	TRUE	0.69656	404.326	404.328	0.002	80.3268	78.9552	80.5049	1.5497	0.607512	716.321	1.12105	-74.1845	0.639039
368	USV	TRUE	0.868286	405.269	405.277	0.008	70.5349	68.0486	72.7045	4.65597	1.43323	-550.034	1.01266	-52.4972	0.853252
369	USV	TRUE	0.881896	405.449	405.489	0.0392	71.9284	66.9725	102.802	35.8298	13.4486	854.094	2.16204	-59.7539	0.793252
370	USV	TRUE	0.658693	405.663	405.666	0.0032	96.2979	94.9917	97.9308	2.93908	1.02842	-937.018	1.00233	-58.1887	0.844948
371	USV	TRUE	0.736571	405.835	405.837	0.002	69.5719	68.1336	70.3512	2.21767	0.861894	-1133.01	1.01961	-58.9851	0.855214
372	USV	TRUE	0.974432	406.046	406.048	0.0016	99.8041	98.8867	101.256	2.36908	0.944761	-1480.67	1.00574	-63.5918	0.762417
373	USV	TRUE	0.822868	406.174	406.199	0.0252	71.5643	65.9303	72.6999	6.76959	1.86331	217.989	1.13619	-56.9589	0.783062
374	USV	TRUE	0.983539	406.352	406.387	0.0352	70.2024	64.339	71.7279	7.38884	1.9319	72.5556	1.24873	-50.3814	0.872633
375	USV	TRUE	0.788969	406.581	406.583	0.0028	67.6027	66.6824	68.2558	1.57345	0.556718	-565.48	1.00439	-56.8662	0.779159
376	USV	TRUE	0.92591	406.766	406.769	0.0032	69.9788	69.6448	70.0604	0.415628	0.146357	-115.968	1.01517	-58.3126	0.763876
377	USV	TRUE	0.901177	406.931	406.978	0.0472	88.2586	74.0651	93.654	19.5889	6.64025	326.684	1.28039	-57.852	0.851306
378	USV	TRUE	0.819522	407.152	407.194	0.0428	85.2353	72.4407	94.7731	22.3325	8.10731	398.02	1.43438	-57.3088	0.849863
379	USV	TRUE	0.79044	409.608	409.615	0.0068	103.538	92.632	105.519	12.8867	4.91982	-2108.83	1.09171	-61.5896	0.7931
380	USV	TRUE	0.89046	409.77	409.801	0.0312	71.0248	69.4213	97.8863	28.465	9.71282	933.075	1.11089	-52.9307	0.834298
381	USV	TRUE	0.846732	409.953	409.969	0.0152	73.4637	72.8551	76.8333	3.97815	1.38231	-236.48	1.31893	-50.4581	0.870749
382	USV	TRUE	0.835863	410.18	410.186	0.006	92.2253	87.2778	94.5479	7.27005	2.74427	-1356.67	1.05108	-58.7304	0.835482
383	USV	TRUE	0.92711	410.34	410.367	0.0272	68.3959	56.1062	69.6517	13.5455	2.8704	-289.721	1.21241	-50.5957	0.856866
384	USV	TRUE	0.909338	410.51	410.548	0.038	70.8627	56.9169	74.6776	17.7607	4.70436	-432.025	1.14575	-51.0553	0.86882
385	USV	TRUE	0.845044	410.704	410.708	0.004	75.4884	74.5235	76.045	1.52149	0.582534	-404.495	1.12314	-45.2741	0.917555
386	USV	TRUE	0.820305	410.879	410.9	0.0212	71.4566	66.6026	74.0986	7.49591	1.90507	-272.044	1.20874	-53.2466	0.857171
387	USV	TRUE	0.867466	411.07	411.121	0.0508	69.3486	67.8131	104.012	36.1991	16.4348	654.594	1.44601	-66.871	0.722437
388	USV	TRUE	0.957309	411.311	411.313	0.0024	86.7545	85.5521	90.4951	4.943	1.85625	-2059.58	1.0315	-53.553	0.917626
389	USV	TRUE	0.878783	411.508	411.511	0.0024	87.589	86.3421	88.2124	1.87032	0.806869	-779.302	1	-51.7854	0.911362
390	USV	TRUE	0.979174	411.65	411.711	0.0612	97.1876	84.6223	108.401	23.779	5.00113	-318.143	1.25605	-50.706	0.878336
391	USV	TRUE	0.915299	411.849	411.861	0.0116	71.867	68.5568	72.6685	4.11174	1.23372	-322.288	1.06814	-52.2319	0.858628
392	USV	TRUE	0.783499	412.044	412.071	0.0268	99.5998	84.0508	112.826	28.7751	8.26224	-1175.03	1.0655	-57.3884	0.865952
393	USV	TRUE	0.954139	412.26	412.308	0.048	97.6485	67.236	104.667	37.4312	10.8242	496.418	1.79151	-54.525	0.864713
394	USV	TRUE	0.899417	412.499	412.503	0.004	103.721	97.6199	105.532	7.91177	2.57734	-1839.29	1.02612	-60.2294	0.854222
395	USV	TRUE	0.973749	412.667	412.692	0.0248	103.253	71.8334	106.982	35.1486	14.3923	1427.16	1.43285	-48.3086	0.914611
396	USV	TRUE	0.827738	412.887	412.891	0.004	102.067	97.2131	105.741	8.52779	3.56527	-2598.68	1.14165	-61.6659	0.846354
397	USV	TRUE	0.710562	413.084	413.087	0.0028	97.2482	96.1721	98.5916	2.41955	0.831527	-846.452	1.00276	-59.1414	0.845331
398	USV	TRUE	0.740933	413.242	413.637	0.395	78.3085	67.8403	102.03	34.1901	10.8514	27.593	6.09595	-58.2306	0.747821
399	USV	TRUE	0.671243	413.464	413.467	0.0032	95.0486	93.2747	97.5201	4.24534	1.59901	-1445.73	1.017	-61.071	0.846765
400	USV	TRUE	0.740163	413.628	413.638	0.0104	99.4975	97.5606	100.227	2.66657	0.837483	-190.408	1.08336	-60.3706	0.841218
401	USV	TRUE	0.847678	413.803	413.815	0.0116	105.244	96.3565	106.789	10.4326	3.85689	830.359	1.29641	-63.8276	0.79001
402	USV	TRUE	0.811372	414.004	414.011	0.0076	108.499	106.843	109.329	2.48629	0.829158	-327.896	1.02779	-69.6769	0.652095
403	USV	TRUE	0.844555	414.384	414.392	0.0088	101.832	95.1771	105.781	10.6038	3.92104	-1401.08	1.04392	-68.337	0.721391
404	USV	TRUE	0.848583	414.588	414.608	0.0192	95.8042	92.288	102.389	10.1011	2.89641	-412.01	1.0522	-56.578	0.837806
405	USV	TRUE	0.861295	416.7	416.711	0.0116	96.8504	88.1668	103.063	14.8958	3.84449	-1074.21	1.03695	-55.5508	0.874112
406	USV	TRUE	0.884012	417.364	417.369	0.0048	109.573	107.941	111.644	3.70354	1.22121	-781.443	1.0047	-65.8121	0.795554
407	USV	TRUE	0.830675	417.56	417.57	0.01	59.9046	59.3934	59.9413	0.547822	0.181513	18.5172	1.01294	-73.0373	0.534014
408	USV	TRUE	0.974376	417.737	417.752	0.0152	60.8849	58.8439	61.7459	2.90197	0.880623	-188.121	1.01292	-59.6574	0.854758
409	USV	TRUE	0.848822	417.955	418.125	0.1696	95.7351	60.4544	97.4527	36.9983	18.4446	-211.471	1.00947	-67.2915	0.701731
410	USV	TRUE	0.76011	418.304	418.336	0.032	59.2604	56.3527	59.3103	2.95765	0.800296	61.1066	1.0277	-61.8274	0.703727
411	USV	TRUE	0.710442	418.488	418.499	0.0108	60.9197	60.2666	61.4252	1.15862	0.358077	-36.365	1.04467	-64.9081	0.770022
412	USV	TRUE	0.968007	418.674	418.681	0.0068	63.0312	61.3464	63.3874	2.04103	0.554127	149.896	1.14636	-62.5254	0.762199
413	USV	TRUE	0.678799	418.885	418.893	0.0084	82.1566	81.5821	82.4143	0.832176	0.265617	22.4338	1.03833	-78.1229	0.511997
414	USV	TRUE	0.802436	421.284	421.287	0.0024	96.863	95.9278	97.3306	1.40274	0.514313	-584.476	1.01687	-65.7104	0.767048
415	USV	TRUE	0.882857	421.624	421.626	0.0016	72.2152	71.8145	72.4379	0.623441	0.249933	-389.651	1.00816	-56.0309	0.760039
416	USV	TRUE	0.841625	421.789	421.811	0.022	69.9127	66.8623	70.2894	3.42707	1.20392	-116.626	1.10737	-57.784	0.780764
417	USV	TRUE	0.897903	421.965	422.012	0.0464	68.5347	65.8099	71.1621	5.35218	1.67128	-76.6173	1.08067	-55.4651	0.868298
418	USV	TRUE	0.838927	422.136	422.168	0.0324	68.689	66.6134	70.6112	3.99783	1.16674	-108.797	1.06411	-56.994	0.782993
419	USV	TRUE	0.976358	422.314	422.329	0.0156	70.1812	67.4611	71.1721	3.71096	1.07114	-198.902	1.11787	-57.2888	0.797117
420	USV	TRUE	0.888432	422.515	422.552	0.0372	76.6284	68.6855	91.4538	22.7683	8.86126	483.83	1.55391	-65.4995	0.771471
421	USV	TRUE	0.836795	422.696	422.703	0.0072	76.6256	75.6859	77.7017	2.01582	0.740247	-289.198	1.15068	-58.1223	0.776856
422	USV	TRUE	0.971231	422.884	422.9	0.016	72.4435	70.839	75.7388	4.89987	1.53163	-289.493	1.20585	-55.4196	0.856398
423	USV	TRUE	0.836887	423.074	423.091	0.0168	71.7128	71.4865	104.863	33.3761	9.58084	2056.74	1.06266	-61.8632	0.662874
424	USV	TRUE	0.756482	425.1	425.123	0.0224	84.6861	66.5335	99.1338	32.6003	14.4681	1327.19	2.1835	-66.0359	0.702176
425	USV	TRUE	0.932626	425.268	425.284	0.0156	73.0431	69.488	74.5275	5.03948	1.76122	-357.022	1.0807	-59.4489	0.786037
426	USV	TRUE	0.753937	425.443	425.477	0.0344	96.4813	70.9921	104.05	33.0584	13.2048	1006.32	1.66067	-57.2327	0.791726
427	USV	TRUE	0.839159	425.615	425.64	0.0252	103.883	98.3835	107.649	9.26566	3.34821	7.43411	1.41091	-62.8556	0.788023
428	USV	TRUE	0.848481	425.813	425.821	0.008	103.462	96.5006	107.277	10.7766	3.54296	-1408.21	1.01463	-58.6415	0.863338
429	USV	TRUE	0.776	426.016	426.018	0.002	100.784	98.2061	103.942	5.73566	2.21623	-2952.44	1.00116	-61.8662	0.842429
430	USV	TRUE	0.832913	426.162	426.209	0.0468	87.1208	67.3171	105.317	37.9997	11.509	282.084	2.97875	-59.9561	0.795862
431	USV	TRUE	0.721034	426.366	426.375	0.0088	92.46	89.0682	93.0834	4.01526	1.1502	-188.903	1.37594	-56.1917	0.882486
432	USV	TRUE	0.919666	426.569	426.581	0.0116	95.7288	93.8436	99.8331	5.98949	1.68533	-465.839	1.02485	-55.4621	0.843649
433	USV	TRUE	0.798447	426.765	426.78	0.0152	94.3846	84.9959	99.2979	14.302	4.49819	-964.745	1.03285	-55.5509	0.857642
434	USV	TRUE	0.839446	426.905	426.963	0.0584	69.2224	61.7816	88.5511	26.7694	9.97528	213.18	1.54815	-66.637	0.711903
435	USV	TRUE	0.984671	427.123	427.136	0.0136	92.1056	88.3279	96.8407	8.5128	2.6199	-489.658	1.05912	-59.8207	0.842382
436	USV	TRUE	0.856376	427.293	427.309	0.0156	93.7258	88.679	109.538	20.8594	8.70599	-1270.23	1.01021	-65.5713	0.771666
437	USV	TRUE	0.914321	427.497	427.506	0.0092	94.4764	92.8325	95.6899	2.85744	0.905795	-308.71	1.00425	-53.4732	0.838024
438	USV	TRUE	0.911822	427.651	427.665	0.0136	102.752	98.5895	105.499	6.90981	2.06005	-426.442	1.05111	-60.8976	0.844843
439	USV	TRUE	0.834829	427.843	427.855	0.0112	94.012	91.7928	97.7526	5.9598	1.63916	-473.705	1.02004	-58.7226	0.798923
440	USV	TRUE	0.86634	428.198	428.201	0.0032	97.6788	95.6007	101.605	6.00433	1.90596	-1673.02	1.02806	-63.6087	0.798179
441	USV	TRUE	0.973709	428.397	428.405	0.008	84.2262	81.8734	87.1316	5.25814	1.627	-663.193	1.00377	-61.5833	0.784418
442	USV	TRUE	0.945301	428.564	428.583	0.0192	93.0919	86.8112	100.545	13.7336	4.48848	-515.03	1.08794	-61.9049	0.784991
443	USV	TRUE	0.956118	428.756	428.773	0.0168	84.2284	81.6827	88.9413	7.25864	1.78497	-342.228	1.03312	-62.1586	0.80254
444	USV	TRUE	0.772	430.294	430.299	0.0052	71.2039	70.1203	71.5379	1.41759	0.542808	-301.77	1.04725	-64.0426	0.651498
445	USV	TRUE	0.743379	430.484	430.496	0.0124	109.69	108.638	110.823	2.18567	0.724858	-26.0691	1.16641	-72.4791	0.546935
446	USV	TRUE	0.695092	430.895	430.898	0.0028	92.0563	88.8055	93.1696	4.36409	1.52228	-1484.38	1.02963	-62.079	0.845709
447	USV	TRUE	0.769398	431.107	431.116	0.0088	86.9383	85.6692	88.7864	3.11721	0.907252	-331.951	1.00989	-57.3241	0.775202
448	USV	TRUE	0.880881	431.269	431.277	0.008	78.133	76.5595	78.7861	2.22658	0.75011	-250.851	1.11703	-50.2763	0.883054
449	USV	TRUE	0.952382	431.488	431.492	0.0036	88.4059	87.4039	90.9293	3.52541	1.18916	-952.93	1.02802	-59.3971	0.854708
450	USV	TRUE	0.975347	431.628	431.638	0.0108	75.6161	74.4137	76.3583	1.94454	0.694966	-148.002	1.11577	-53.9861	0.867385
451	USV	TRUE	0.904053	431.844	431.849	0.0044	86.278	85.1424	87.5842	2.44181	0.785353	-543.539	1.00326	-63.1541	0.787308
452	USV	TRUE	0.838197	432.024	432.036	0.0116	92.5091	85.7701	98.7924	13.0223	3.89359	-1263.95	1.03189	-66.9251	0.709305
453	USV	TRUE	0.89403	432.227	432.232	0.0048	92.7193	91.8139	93.6248	1.81095	0.549423	-351.522	1.00336	-55.8993	0.841231
454	USV	TRUE	0.882694	432.401	432.405	0.0032	76.2024	74.9184	76.4325	1.51407	0.488751	-310.793	1.20184	-63.5228	0.790321
455	USV	TRUE	0.98037	432.613	432.639	0.026	101.512	94.9365	102.759	7.82271	2.50633	87.6658	1.29355	-64.6981	0.774657
456	USV	TRUE	0.840693	432.811	432.825	0.0136	95.2375	94.3191	96.0222	1.70312	0.549372	21.5067	1.06578	-64.7107	0.765548
457	USV	TRUE	0.739993	433.013	433.014	0.0016	112.019	111.343	112.34	0.997506	0.403004	-623.441	1.0194	-70.8076	0.555194
458	USV	TRUE	0.821274	433.218	433.22	0.0024	112.392	112.392	112.392	1.42109e-14	5.22945e-15	-3.20835e-12	1	-71.3776	0.640912
459	USV	TRUE	0.657086	437.771	437.774	0.0028	91.8791	91.3522	92.9405	1.58829	0.573282	-574.315	1.01867	-63.9615	0.771469
460	USV	TRUE	0.745102	438.062	438.067	0.0048	85.5702	84.3353	93.6267	9.29141	3.78317	-2054.29	1.02615	-67.6774	0.713394
461	USV	TRUE	0.837859	438.474	438.497	0.0224	96.6995	95.8038	97.9384	2.13456	0.824438	-37.0118	1.10847	-72.9177	0.64677
462	USV	TRUE	0.893464	438.723	438.729	0.006	110.182	108.186	111.585	3.39924	1.05647	-551.351	1.00904	-71.6684	0.637882
463	USV	TRUE	0.786903	442.91	443.15	0.24	87.2105	73.7731	99.1535	25.3804	8.62171	-39.631	5.18291	-67.7892	0.701818
464	USV	TRUE	0.839454	443.316	443.341	0.0248	86.8009	74.9881	97.2915	22.3034	9.82997	874.857	1.80355	-62.5595	0.779781
465	USV	TRUE	0.75851	443.541	443.544	0.0028	86.6776	85.2897	88.0655	2.7758	0.964466	-984.288	1.00013	-59.7698	0.84553
466	USV	TRUE	0.858711	443.74	443.744	0.004	87.3827	86.1729	89.2901	3.11721	1.04351	-779.302	1.01134	-61.0411	0.779296
467	USV	TRUE	0.863744	443.886	443.934	0.048	86.1781	72.4281	96.0704	23.6423	8.88571	399.022	1.37202	-62.9011	0.777333
468	USV	TRUE	0.800638	444.093	444.096	0.0032	72.3396	71.7236	73.6384	1.91486	0.695266	-621.586	1.02731	-60.774	0.772167
469	USV	TRUE	0.816684	444.273	444.307	0.034	88.3251	73.3936	90.4881	17.0944	5.91079	455.88	1.15445	-64.7576	0.780088
470	USV	TRUE	0.907543	444.489	444.494	0.0044	112.954	111.982	115.269	3.28791	1.13756	-769.959	1.03162	-72.1763	0.657366
471	USV	TRUE	0.899004	445.589	445.591	0.002	97.1437	96.6538	97.6068	0.952975	0.366077	488.574	1.00178	-64.6767	0.783682
472	USV	TRUE	0.935327	445.78	445.785	0.0052	98.4268	96.3042	98.5901	2.28595	0.745174	389.692	1.08636	-64.1527	0.778478
473	USV	TRUE	0.680096	445.99	445.996	0.006	94.2342	91.8814	96.8838	5.00238	1.58684	-831.965	1.00316	-56.7907	0.876901
474	USV	TRUE	0.741473	446.162	446.186	0.0236	103.977	71.4277	108.587	37.1596	8.41731	55.9686	2.10991	-61.5624	0.787491
475	USV	TRUE	0.788892	446.376	446.378	0.002	95.9623	94.4081	97.4363	3.02814	1.09117	-1453.64	1.00366	-71.6724	0.656563
476	USV	TRUE	0.855935	446.546	446.55	0.0048	73.477	72.4008	74.0633	1.66251	0.575772	-362.43	1.02106	-65.6398	0.6349
477	USV	TRUE	0.790875	446.74	446.748	0.008	75.0207	73.4172	75.3176	1.90045	0.530849	-135.978	1.09189	-64.4184	0.649961
478	USV	TRUE	0.667395	446.944	446.959	0.0152	111.373	95.7724	116.55	20.7776	6.22535	-1268.63	1.04768	-75.451	0.601108
479	USV	TRUE	0.71119	448.343	448.349	0.0056	104.117	98.4481	106.788	8.34015	3.49499	1412.85	1.15293	-79.0199	0.487244
480	USV	TRUE	0.687478	449.796	449.798	0.002	106.457	106.457	106.457	0	5.32907e-15	2.3956e-13	1	-76.4923	0.474229
481	USV	TRUE	0.866146	453.845	453.853	0.0072	99.745	98.704	107.571	8.86649	4.15599	1247.29	1.00058	-75.241	0.606932
482	USV	TRUE	0.64917	454.6	454.603	0.0028	109.996	109.707	111.57	1.8629	0.677506	-632.63	1.09241	-76.6369	0.537102
483	USV	TRUE	0.85812	478.306	478.321	0.0152	95.6603	92.6693	96.9273	4.25797	1.27519	-66.0126	1.22849	-62.6259	0.78543
484	USV	TRUE	0.921472	478.482	478.522	0.04	70.3411	66.5524	100.804	34.2517	14.6023	833.001	1.29146	-66.3142	0.587048
485	USV	TRUE	0.870376	478.874	478.876	0.0016	59.5602	59.3108	59.8096	0.498753	0.197149	-311.721	1	-63.3733	0.690382
486	USV	TRUE	0.846936	479.063	479.065	0.002	71.8869	70.8582	72.6395	1.78126	0.629706	-830.195	1.01819	-70.3119	0.723809
487	USV	TRUE	0.842502	479.248	479.273	0.0244	74.944	72.1498	96.9706	24.8207	7.65094	912.934	1.19997	-65.454	0.64042
488	USV	TRUE	0.916949	493.393	493.395	0.002	98.9887	96.9403	101.563	4.62237	1.70717	-2274.92	1.00095	-69.3916	0.709122
489	USV	TRUE	0.961844	493.515	493.546	0.0304	68.1211	66.1646	69.2623	3.09773	0.935103	-48.7294	1.05756	-64.2984	0.636471
490	USV	TRUE	0.820082	493.71	493.755	0.0456	60.352	57.2868	62.163	4.8762	1.3851	40.5759	1.06097	-43.9181	0.870554
491	USV	TRUE	0.957623	493.945	493.953	0.008	59.6631	58.6747	60.2941	1.6194	0.60216	206.544	1.02056	-41.7931	0.918774
492	USV	TRUE	0.72789	494.127	494.14	0.0128	58.7961	57.9113	59.7593	1.84798	0.571348	22.3985	1.11522	-70.4999	0.527245
493	USV	TRUE	0.778804	494.366	494.369	0.0036	58.1059	57.4527	58.759	1.30626	0.457036	-376.944	1.00261	-69.0472	0.728951
494	USV	TRUE	0.892563	506.685	506.714	0.0292	86.3405	66.3146	96.5316	30.217	12.147	893.772	1.76263	-71.1222	0.591988
495	USV	TRUE	0.982903	506.876	506.922	0.0452	70.0083	67.307	70.8098	3.50279	1.0865	-49.7969	1.02928	-68.3701	0.642371
496	USV	TRUE	0.850474	507.098	507.101	0.0032	68.1855	67.8515	68.2672	0.415628	0.146357	-115.968	1.01517	-68.9991	0.697863
497	USV	TRUE	0.735693	507.37	507.377	0.0064	77.3928	76.5021	77.7472	1.24506	0.360659	-168.939	1.01963	-59.4964	0.76162
498	USV	TRUE	0.623259	507.63	507.635	0.0048	97.8831	95.606	103.229	7.6233	2.65453	-1437.67	1.02243	-68.9278	0.763597
499	USV	TRUE	0.873111	509.835	509.838	0.0032	71.8467	71.6103	72.275	0.664682	0.223535	-207.643	1.00007	-60.4189	0.686218
500	USV	TRUE	0.878877	510.02	510.025	0.0056	71.0373	70.1712	71.549	1.37772	0.419828	223.483	1.00738	-66.7239	0.637465
501	USV	TRUE	0.944799	510.219	510.236	0.0168	71.5464	68.8673	74.0849	5.21761	1.84382	-314.374	1.00886	-70.6259	0.586864
502	USV	TRUE	0.941893	510.429	510.431	0.0028	76.334	76.0965	76.8313	0.73477	0.286483	-284.507	1.01607	-63.8589	0.723029
503	USV	TRUE	0.978614	510.648	510.651	0.0032	77.4584	76.7236	77.6216	0.898052	0.301389	-182.456	1.11854	-61.336	0.798645
504	USV	TRUE	0.842386	510.913	510.915	0.0016	85.8323	85.3069	86.1797	0.872818	0.347517	-545.511	1.00577	-74.6929	0.575542
505	USV	TRUE	0.838137	516.869	516.901	0.0316	81.7536	67.7706	81.9845	14.2139	7.59543	447.045	1.01059	-73.0122	0.570201
506	USV	TRUE	0.853045	517.1	517.104	0.0036	73.1689	72.6241	73.8532	1.22906	0.412187	-339.908	1.00492	-68.8365	0.695175
507	USV	TRUE	0.77459	517.377	517.388	0.0112	85.3605	83.1434	87.5617	4.4183	1.40615	-367.98	1.00661	-72.0476	0.585318
508	USV	TRUE	0.831968	518.714	518.72	0.0052	76.9633	76.7258	76.993	0.267189	0.0891293	-29.9608	1.00882	-61.1074	0.701398
509	USV	TRUE	0.727047	518.918	518.921	0.0028	98.35	96.3609	103.278	6.91723	2.43778	-2410.36	1.01191	-72.4759	0.657223
510	USV	TRUE	0.845828	526.441	526.45	0.0088	106.646	105.785	107.032	1.24688	0.342342	49.1372	1.04909	-66.0407	0.727534
511	USV	TRUE	0.938451	532.469	532.474	0.0048	97.9707	96.1597	104.049	7.8895	2.74166	-1692.46	1.03857	-61.2616	0.843832
512	USV	TRUE	0.842223	532.654	532.655	0.0016	96.9106	95.9666	101.15	5.18347	2.09042	-2649.63	1.43252	-62.1414	0.852417
513	USV	TRUE	0.713776	532.796	532.806	0.01	63.6251	57.1012	66.1263	9.02506	2.37445	729.962	1.08314	-50.1004	0.878988
514	USV	TRUE	0.757926	532.963	532.977	0.0144	55.5996	54.3824	55.6293	1.24688	0.314134	-46.9369	1.02043	-52.4506	0.800721
515	USV	TRUE	0.834928	533.149	533.186	0.0372	74.4935	72.5685	102.349	29.7801	11.347	759.15	1.51613	-63.1598	0.649203
516	USV	TRUE	0.867294	533.341	533.344	0.0024	111.392	110.924	111.993	1.06876	0.385797	-445.315	1.00188	-73.8005	0.582738
517	USV	TRUE	0.952325	533.518	533.522	0.004	106.033	105.473	106.308	0.83465	0.295635	-203.98	1.00099	-64.1241	0.764008
518	USV	TRUE	0.668591	533.883	533.886	0.0024	87.143	86.6754	87.4102	0.73477	0.267807	306.154	1.00557	-70.8012	0.639819
519	USV	TRUE	0.942425	540.409	540.602	0.1936	94.1243	93.6535	95.1531	1.49965	0.557936	3.12308	1.00478	-61.1639	0.765985
520	USV	TRUE	0.849339	540.771	540.786	0.0144	95.7316	94.4625	96.2066	1.74415	0.525982	-38.8081	1.08566	-61.9136	0.808918
521	USV	TRUE	0.697277	540.954	540.956	0.0016	84.1581	83.6326	84.5055	0.872818	0.347517	-545.511	1.00577	-72.0457	0.58149
522	USV	TRUE	0.833265	541.344	541.351	0.0072	86.5585	86.2245	86.603	0.378518	0.135967	16.9597	1.01964	-65.8847	0.704922
523	USV	TRUE	0.615502	547.35	547.356	0.0064	101.788	96.6859	102.891	6.20533	2.77056	-1027.25	1.0077	-72.7236	0.589281
524	USV	TRUE	0.827974	547.578	547.581	0.0032	72.4824	72.2449	72.5121	0.267189	0.0845777	-54.1182	1.01256	-61.8902	0.648142
525	USV	TRUE	0.798216	547.778	547.792	0.0136	87.3223	85.007	98.3039	13.2968	5.78932	-1013.22	1.00586	-71.8644	0.599541
526	USV	TRUE	0.728499	547.97	547.982	0.012	87.8107	87.3097	88.4752	1.16548	0.409658	-6.66711	1.04083	-68.7802	0.716166
527	USV	TRUE	0.938541	551.54	551.549	0.0088	83.0336	81.1411	84.1915	3.05041	0.85888	-311.215	1.01428	-67.428	0.71324
528	USV	TRUE	0.886394	551.685	551.705	0.0204	69.1068	67.809	69.7451	1.9361	0.511858	81.3536	1.02308	-54.2205	0.78336
529	USV	TRUE	0.915266	551.88	551.9	0.0204	71.2154	70.5029	71.6209	1.11801	0.329748	-15.0284	1.01725	-56.1097	0.779508
530	USV	TRUE	0.938178	552.078	552.105	0.0272	71.3791	69.3381	71.6166	2.27853	0.638026	-50.9602	1.01867	-55.8716	0.843139
531	USV	TRUE	0.785313	552.288	552.296	0.0076	69.4214	67.6328	70.4754	2.8426	0.970354	-402.765	1.0419	-55.7129	0.785208
532	USV	TRUE	0.920089	552.455	552.462	0.0064	71.7575	70.8891	72.5813	1.6922	0.592257	-289.328	1.02289	-60.7552	0.792317
533	USV	TRUE	0.761476	552.713	552.718	0.0044	91.9203	85.5449	94.043	8.4981	2.88757	-1928.53	1.02151	-65.522	0.789818
534	USV	TRUE	0.944055	552.894	552.922	0.028	90.6195	72.6547	102.212	29.5574	7.22094	487.635	1.81108	-64.0158	0.758597
535	USV	TRUE	0.770094	553.143	553.147	0.004	106.087	102.25	107.958	5.70746	1.78655	-1308.96	1.0193	-64.4126	0.781813
536	USV	TRUE	0.915191	555.211	555.466	0.255	96.8307	89.0163	107.052	18.0356	7.28947	-44.5379	1.10438	-69.4727	0.680644
537	USV	TRUE	0.647281	555.656	555.659	0.0028	105.025	103.209	106.861	3.65256	1.25683	-1243.07	1.01087	-63.1161	0.834523
538	USV	TRUE	0.805762	555.884	555.89	0.0064	104.601	97.4243	106.531	9.1067	3.28601	-1522.86	1.06855	-61.7173	0.800694
539	USV	TRUE	0.670267	558.418	558.436	0.0176	99.182	91.7021	103.958	12.2559	4.06564	-749.519	1.23716	-59.8168	0.84426
540	USV	TRUE	0.802328	558.646	558.648	0.002	69.1871	68.724	69.6769	0.952975	0.366077	-488.574	1.00178	-64.8953	0.763834
541	USV	TRUE	0.980088	558.819	558.836	0.0168	74.4858	73.4508	75.846	2.39521	0.907904	-49.3843	1.115	-50.0041	0.915609
542	USV	TRUE	0.863471	559.078	559.318	0.24	83.1545	69.9005	96.7052	26.8047	10.6965	92.4573	2.17187	-59.5266	0.752906
543	USV	TRUE	0.820888	559.517	559.519	0.002	68.2362	67.025	69.4475	2.42252	0.872709	-1162.91	1.00423	-59.9161	0.831153
544	USV	TRUE	0.857947	559.779	559.785	0.0052	71.9867	71.7017	72.1148	0.41311	0.153875	43.7382	1.02004	-61.4883	0.836691
545	USV	TRUE	0.849731	560.101	560.105	0.0048	81.8777	80.3191	82.8574	2.5383	0.846051	-538.191	1.00934	-56.7629	0.847683
546	USV	TRUE	0.800126	560.326	560.334	0.0084	67.2099	66.1189	67.4622	1.34337	0.408146	-123.231	1.03765	-54.1296	0.855512
547	USV	TRUE	0.872063	560.583	560.587	0.0044	70.238	70.238	70.238	2.84217e-14	9.08929e-15	-5.26361e-12	1	-52.4276	0.832211
548	USV	TRUE	0.747474	560.816	560.829	0.0128	69.8517	67.922	70.4752	2.55314	0.802477	-145.629	1.08421	-54.8013	0.800725
549	USV	TRUE	0.625478	561.095	561.098	0.0036	68.2764	68.0166	68.3951	0.378518	0.143865	1.61766e-12	1.04612	-58.892	0.834058
550	USV	TRUE	0.904515	565.462	565.478	0.0156	90.2067	83.8758	96.0478	12.172	4.18285	-875.362	1.07794	-55.1058	0.865689
551	USV	TRUE	0.684389	569.478	569.484	0.0056	87.1322	85.1876	91.1103	5.92269	1.72012	-932.048	1.03541	-65.5092	0.768344
552	USV	TRUE	0.905845	569.635	569.672	0.0372	69.0606	67.7173	95.877	28.1597	6.85306	652.431	1.13638	-53.3401	0.837098
553	USV	TRUE	0.836323	569.842	569.867	0.0256	71.6185	67.6701	73.3559	5.68583	1.61916	-68.788	1.12852	-56.0951	0.856083
554	USV	TRUE	0.842711	570.181	570.187	0.006	70.8125	68.7566	71.2652	2.50861	0.790393	176.271	1.38564	-66.6461	0.783534
555	USV	TRUE	0.832565	576.113	576.119	0.0052	88.3732	85.397	93.8283	8.4313	3.26794	-1884.35	1.16067	-63.735	0.783813
556	USV	TRUE	0.650494	576.327	576.331	0.0032	67.3179	65.596	68.78	3.184	1.06847	-974.127	1.00141	-66.7138	0.78077
557	USV	TRUE	0.757021	576.636	576.64	0.004	85.381	84.3864	86.9247	2.5383	0.860408	-644.189	1.0071	-66.8373	0.764266
558	USV	TRUE	0.623376	589.146	589.149	0.0024	95.5703	93.2992	97.8414	4.54222	1.63538	-1892.59	1	-71.8561	0.669327
559	USV	TRUE	0.652021	589.4	589.401	0.0016	85.54	84.97	86.4663	1.49626	0.597287	-935.162	1.00886	-71.2333	0.726083
560	USV	TRUE	0.984066	589.71	589.713	0.0036	84.3397	83.5901	85.0893	1.49923	0.487781	-402.358	1.00248	-58.4995	0.843575
561	USV	TRUE	0.690346	597.731	597.734	0.0028	84.8941	84.3159	86.1356	1.8197	0.80609	-646.74	1.00079	-63.6967	0.831709
562	USV	TRUE	0.631513	597.978	597.983	0.0052	94.9095	88.1407	97.5814	9.44068	2.60878	-1448.5	1.04909	-64.2585	0.772877
563	USV	TRUE	0.81973	598.158	598.189	0.0312	68.3076	65.9601	94.0486	28.0885	11.595	937.64	1.70994	-59.9184	0.783885
564	USV	TRUE	0.977481	598.361	598.414	0.0536	93.7059	86.0019	98.1624	12.1605	3.56346	-122.461	1.17952	-61.4118	0.775356
565	USV	TRUE	0.888324	598.622	598.832	0.21	88.5169	85.1657	93.7448	8.57914	2.97955	-22.7317	1.91008	-68.7269	0.67089
