# Supplementary material for: Bazedoxifene reverses sexually dimorphic autistic-like abnormalities in biallelic MDGA1-mutant mice
Source: EMBO Mol Med. 2026 Mar 20;18(4):1358–98. doi: 10.1038/s44321-026-00402-y (PMC13084050; doi:10.1038/s44321-026-00402-y)
Supplement: Supplementary file 17 — Source data Fig. 3 [file 44321_2026_402_MOESM17_ESM.zip › Panel C/Batch2/P6/P6_WT_491.xlsx]

## Sheet: Sheet1
ID	Label	Accepted	Score	Begin Time (s)	End Time (s)	Call Length (s)	Principal Frequency (kHz)	Low Freq (kHz)	High Freq (kHz)	Delta Freq (kHz)	Frequency Standard Deviation (kHz)	Slope (kHz/s)	Sinuosity	Mean Power (dB/Hz)	Tonality
1	USV	TRUE	0.63888	84.3927	84.3943	0.0016	95.586	94.9626	96.2095	1.24688	0.492874	-779.302	1	-72.8034	0.690691
2	USV	TRUE	0.604249	85.0183	85.0211	0.0028	98.6752	97.599	100.687	3.08752	1.09045	-1095.62	1.01482	-68.5917	0.776747
3	USV	TRUE	0.947211	89.4771	89.4791	0.002	73.708	73.4898	73.8995	0.40969	0.159561	62.9803	1.1266	-50.0758	0.913596
4	USV	TRUE	0.981715	89.6339	89.6635	0.0296	73.9779	72.1818	77.0803	4.89847	1.43925	154.542	1.16459	-50.0098	0.862032
5	USV	TRUE	0.931777	89.8387	89.8907	0.052	71.3662	68.2044	72.1553	3.95082	0.73315	-14.6076	1.07081	-39.9677	0.924079
6	USV	TRUE	0.987024	90.0467	90.0627	0.016	71.2346	70.4671	71.8462	1.37909	0.576379	-77.1918	1.00763	-41.4207	0.911662
7	USV	TRUE	0.985502	90.2659	90.2771	0.0112	68.5236	66.1962	70.2986	4.10243	1.22066	-369.918	1.00432	-40.5561	0.919835
8	USV	TRUE	0.994919	90.4595	90.5147	0.0552	69.2925	65.8141	96.8369	31.0228	8.60608	361.296	1.49643	-38.4209	0.925627
9	USV	TRUE	0.832204	90.6603	90.7239	0.0636	67.5109	62.2904	99.6611	37.3707	9.99002	469.229	1.33994	-40.1223	0.932154
10	USV	TRUE	0.736509	90.8847	90.9139	0.0292	68.3079	58.6153	70.5592	11.9439	2.1587	-183.117	1.26703	-37.0966	0.925912
11	USV	TRUE	0.892874	91.0799	91.1167	0.0368	69.6146	68.039	70.8707	2.83175	1.04428	48.7119	1.0307	-36.6088	0.92747
12	USV	TRUE	0.945143	91.301	91.3182	0.0172	65.661	63.3562	69.9709	6.61464	1.81555	-352.281	1.02395	-34.4848	0.92411
13	USV	TRUE	0.815842	91.5006	91.5582	0.0576	65.515	56.5	67.1497	10.6497	2.68205	-186.989	1.01394	-36.4622	0.920869
14	USV	TRUE	0.806729	91.7186	91.7682	0.0496	65.1975	61.4356	68.4185	6.98288	2.54292	58.3642	1.14127	-41.0377	0.923851
15	USV	TRUE	0.92715	91.9126	91.9346	0.022	58.4316	56.9991	58.8472	1.84806	0.409326	-14.1287	1.03951	-50.2133	0.846228
16	USV	TRUE	0.850622	92.1014	92.1054	0.004	66.454	66.1521	67.3509	1.19877	0.507388	-297.564	1.00031	-43.5547	0.917549
17	USV	TRUE	0.920534	92.3053	92.3345	0.0292	61.7548	53.7761	74.4685	20.6924	3.17909	-339.758	1.17456	-50.6329	0.852898
18	USV	TRUE	0.758398	92.6789	92.6857	0.0068	73.9553	72.7604	74.3041	1.54376	0.469483	-201.748	1.04703	-60.4869	0.729878
19	USV	TRUE	0.743164	92.8885	92.8901	0.0016	95.5763	94.3205	95.9415	1.62095	0.673737	-1013.09	1.05317	-65.3014	0.734007
20	USV	TRUE	0.679713	100.742	100.745	0.0024	72.1974	71.7298	72.4646	0.73477	0.267807	-306.154	1.00557	-65.9547	0.647085
21	USV	TRUE	0.78904	100.979	100.984	0.0052	97.0289	95.5148	97.3703	1.85548	0.533312	-120.219	1.24443	-66.5732	0.65866
22	USV	TRUE	0.775666	101.314	101.318	0.0044	72.6704	72.3082	73.0146	0.706379	0.217112	-140.587	1.00725	-70.6367	0.594731
23	USV	TRUE	0.682878	101.499	101.504	0.0048	71.5324	71.1984	71.577	0.378518	0.118828	19.9821	1.02865	-72.0977	0.601347
24	USV	TRUE	0.876547	108.473	108.475	0.0016	94.9637	94.7144	95.2131	0.498753	0.197149	-311.721	1	-57.9205	0.845959
25	USV	TRUE	0.871156	108.641	108.65	0.0088	58.4569	57.6702	59.0061	1.33595	0.406284	-148.218	1.00763	-47.4953	0.857303
26	USV	TRUE	0.878949	108.653	108.868	0.215	61.227	57.5099	63.9504	6.44041	2.72579	15.8558	3.2307	-42.8491	0.905744
27	USV	TRUE	0.849204	109.845	109.852	0.0064	75.5987	75.0336	76.0407	1.00714	0.356654	-165.637	1.00607	-64.138	0.764478
28	USV	TRUE	0.691539	110.248	110.25	0.002	98.6511	98.6511	98.6511	0	3.8918e-15	-5.07531e-13	1	-71.6525	0.592939
29	USV	TRUE	0.691996	120.652	120.654	0.0024	96.5691	95.5672	97.5711	2.00392	0.721493	-834.966	1	-63.0665	0.782883
30	USV	TRUE	0.659388	120.854	120.857	0.0028	96.1703	94.5969	97.7438	3.14689	1.10817	-1130.96	1.00009	-64.1146	0.795228
31	USV	TRUE	0.670069	142.157	142.159	0.0016	95.5319	93.8219	95.8526	2.03064	0.856118	-1246.88	1.09889	-69.796	0.658705
32	USV	TRUE	0.922911	142.292	142.295	0.0028	68.1218	67.5133	68.4633	0.950006	0.340271	-342.822	1.00711	-52.6761	0.849271
33	USV	TRUE	0.976744	142.465	142.519	0.054	69.6487	62.8546	70.9472	8.09257	2.38549	-113.134	1.08392	-42.1472	0.917387
34	USV	TRUE	0.904349	142.664	142.704	0.0396	60.7832	58.5029	62.7864	4.28355	1.3921	-84.0636	1.01462	-37.7635	0.922211
35	USV	TRUE	0.949561	142.831	142.844	0.0124	64.1918	61.2676	68.7032	7.43558	2.62561	-717.17	1.05513	-40.9762	0.924743
36	USV	TRUE	0.769959	143.024	143.064	0.0396	98.5969	59.034	98.9312	39.8972	19.3906	1045.49	1.02145	-49.9399	0.84313
37	USV	TRUE	0.827856	143.19	143.192	0.002	62.612	61.8193	63.1018	1.28251	0.503743	-665.428	1.01432	-55.1322	0.861865
38	USV	TRUE	0.603433	143.405	143.409	0.004	96.937	95.4081	98.8964	3.4883	1.14725	-862.967	1.00215	-70.977	0.58493
39	USV	TRUE	0.825233	143.598	143.605	0.0076	61.2877	58.4822	62.8908	4.40862	1.4387	-601.008	1.01623	-54.3914	0.854729
40	USV	TRUE	0.900424	143.773	143.774	0.0016	57.1296	56.9069	57.5304	0.623441	0.249933	-389.651	1.00816	-73.2278	0.590101
41	USV	TRUE	0.953038	143.965	143.972	0.0076	61.4977	58.6106	61.8762	3.26565	1.16769	-457.285	1.06831	-69.2982	0.72021
42	USV	TRUE	0.619802	145.228	145.321	0.0928	76.6209	24.4596	106.828	82.3685	15.6476	-18.784	13.6911	-92.3943	0.193341
43	USV	TRUE	0.737589	145.503	145.507	0.004	95.4948	95.1366	96.1124	0.975825	0.32243	-242.261	1.0012	-71.8137	0.532039
44	USV	TRUE	0.820789	145.844	145.849	0.0048	73.7718	73.2375	73.8758	0.638285	0.196261	-43.0227	1.0573	-73.5985	0.5496
45	USV	TRUE	0.67554	149.693	149.7	0.0068	105.542	97.2848	107.325	10.04	4.13194	-1566.04	1.00815	-74.3629	0.647817
46	USV	TRUE	0.693632	149.871	149.877	0.0056	68.625	67.4227	68.9813	1.5586	0.510464	-269.177	1.03098	-72.6899	0.608872
47	USV	TRUE	0.773191	150.267	150.269	0.002	103.17	102.074	104.238	2.16423	0.800947	-1070.03	1.0004	-72.5494	0.708121
48	USV	TRUE	0.774206	171.772	171.773	0.0016	96.1862	95.9368	96.2574	0.320627	0.129065	155.86	1.04572	-68.2162	0.600725
49	USV	TRUE	0.926506	171.98	171.982	0.002	68.3524	68.1787	68.5261	0.347346	0.151643	197.847	1.00936	-65.4722	0.756401
50	USV	TRUE	0.775956	172.204	172.206	0.0024	94.915	72.6938	101.283	28.5892	10.1137	7960.01	1.98784	-65.117	0.770314
51	USV	TRUE	0.852729	172.329	172.383	0.0536	71.2771	58.4223	72.7615	14.3392	4.78851	-234.519	1.05185	-46.423	0.877597
52	USV	TRUE	0.9715	172.514	172.567	0.0524	68.1559	59.0118	70.2346	11.2228	3.48972	-124.73	1.10704	-40.9004	0.9243
53	USV	TRUE	0.716166	172.752	172.797	0.0452	58.0809	57.363	85.8958	28.5328	5.86587	543.893	1.08986	-47.6637	0.847633
54	USV	TRUE	0.830686	172.932	172.941	0.0092	63.0413	61.7647	63.0709	1.30626	0.424522	-121.945	1.02457	-48.6071	0.861122
55	USV	TRUE	0.809198	173.12	173.122	0.0024	60.1836	60.1836	60.1836	7.10543e-15	4.10232e-15	-2.94733e-12	1	-63.8373	0.777741
56	USV	TRUE	0.714183	173.401	173.404	0.0032	83.2883	82.0191	84.1789	2.15978	0.730272	-663.334	1.00491	-70.9465	0.581822
57	USV	TRUE	0.883806	177.909	177.917	0.0076	97.0279	96.0705	97.6884	1.61798	0.477144	-198.662	1.01001	-56.8451	0.865371
58	USV	TRUE	0.923396	179.438	179.507	0.0696	67.1888	34.6758	68.4464	33.7706	11.5749	477.489	1.0433	-72.7435	0.525246
59	USV	TRUE	0.913641	179.697	179.718	0.0208	75.8615	74.6146	76.8115	2.19689	0.547069	80.3697	1.02552	-58.6078	0.720773
60	USV	TRUE	0.887659	179.866	179.875	0.0084	61.9245	59.744	62.83	3.08604	0.898466	-361.653	1.00367	-50.9942	0.923827
61	USV	TRUE	0.91581	180.051	180.081	0.0304	64.6827	60.8872	65.2802	4.39296	1.0562	-162.78	1.02406	-46.089	0.920491
62	USV	TRUE	0.870724	180.288	180.289	0.0016	61.8127	60.4589	62.4539	1.99501	0.806008	-1246.88	1.01819	-50.3653	0.917359
63	USV	TRUE	0.865028	180.504	180.517	0.0128	102.069	101.23	106.542	5.31284	1.53575	129.438	1.82249	-70.5415	0.656992
64	USV	TRUE	0.688744	180.653	180.657	0.004	60.0276	58.0385	62.0018	3.96331	1.31004	-987.453	1.00014	-56.9453	0.858992
65	USV	TRUE	0.679719	180.854	180.856	0.0016	59.3286	59.2307	59.6047	0.374065	0.153618	-233.791	1.01068	-64.6575	0.728077
66	USV	TRUE	0.698704	181.05	181.053	0.0024	74.3074	73.0382	75.1089	2.07072	0.751852	-862.798	1.0084	-65.5871	0.769327
67	USV	TRUE	0.879009	181.448	181.466	0.0176	100.477	99.7561	102.495	2.7392	0.763752	-63.1489	1.08354	-68.2154	0.704446
68	USV	TRUE	0.903744	181.824	181.844	0.02	106.391	104.657	108.017	3.36009	1.01595	21.4156	1.13933	-68.6909	0.77638
69	USV	TRUE	0.710181	182.023	182.025	0.002	105.82	105.041	106.599	1.5586	0.583176	-779.302	1	-68.7177	0.757855
70	USV	TRUE	0.605062	182.221	182.223	0.002	106.083	105.419	107.049	1.62985	0.652958	-863.275	1.0171	-70.1842	0.679589
71	USV	TRUE	0.785231	185.858	185.862	0.004	95.7938	95.3634	95.9423	0.57891	0.205694	-144.221	1.01358	-65.9581	0.703419
72	USV	TRUE	0.685878	197.475	197.488	0.0136	109.946	98.3435	110.197	11.8531	5.50244	-995.078	1.05217	-71.704	0.648576
73	USV	TRUE	0.81441	197.705	197.708	0.0024	99.9032	99.3688	100.304	0.935162	0.33784	389.651	1.00212	-70.2958	0.711879
74	USV	TRUE	0.900363	198.484	198.486	0.0016	104.423	103.496	104.993	1.49626	0.597287	-935.162	1.00886	-65.0601	0.706672
75	USV	TRUE	0.886263	198.666	198.668	0.002	93.3043	93.0861	93.8075	0.721411	0.294569	-374.701	1.0422	-68.3005	0.644086
76	USV	TRUE	0.848816	198.785	198.802	0.0172	59.4812	58.4761	61.0292	2.55314	0.699533	-126.077	1.00885	-54.7043	0.782176
77	USV	TRUE	0.816495	198.984	198.997	0.0128	75.1585	74.7509	75.536	0.785109	0.264486	-22.8027	1.03096	-64.8182	0.695064
78	USV	TRUE	0.783773	199.215	199.221	0.006	95.7644	94.6177	96.158	1.54034	0.552261	223.08	1.08615	-63.0681	0.698733
79	USV	TRUE	0.790458	199.387	199.39	0.0024	95.758	95.2904	96.3591	1.06876	0.385797	-445.315	1.00188	-67.1736	0.633979
80	USV	TRUE	0.809908	199.59	199.591	0.0016	108.892	108.491	109.114	0.623441	0.249933	-389.651	1.00816	-67.5244	0.644545
81	USV	TRUE	0.770347	199.757	199.762	0.0052	105.707	98.662	106.97	8.30797	3.60222	-1805.25	1.04515	-69.3896	0.729437
82	USV	TRUE	0.7771	200.414	200.418	0.004	93.6683	92.4289	94.5886	2.15978	0.794564	-594.428	1.01398	-66.7293	0.721873
83	USV	TRUE	0.692097	200.605	200.609	0.004	92.939	91.796	93.3546	1.5586	0.53311	-389.651	1.02019	-70.4735	0.671199
84	USV	TRUE	0.639252	200.767	200.769	0.0024	73.7145	73.3805	73.7516	0.371096	0.138851	-139.161	1.01913	-73.116	0.540767
85	USV	TRUE	0.782875	201.129	201.131	0.002	66.0298	65.2505	66.8091	1.5586	0.583176	-779.302	1	-72.0879	0.637972
86	USV	TRUE	0.780666	201.346	201.355	0.0084	95.7027	91.4425	98.2706	6.82817	2.01181	-764.047	1.01706	-60.1785	0.788185
87	USV	TRUE	0.734582	201.521	201.533	0.012	96.6506	93.3552	100.762	7.40708	2.1115	-578.857	1.00764	-66.8338	0.666884
88	USV	TRUE	0.885697	201.765	201.789	0.0232	87.3758	85.7652	93.87	8.10474	3.24792	-323.917	1.0705	-63.4716	0.785316
89	USV	TRUE	0.836413	201.975	202.021	0.046	79.1672	60.9097	97.4612	36.5515	19.1723	818.773	1.01565	-50.7456	0.848676
90	USV	TRUE	0.837697	202.167	202.17	0.0028	100.234	99.5437	101.726	2.18204	0.781082	-779.302	1.02519	-62.4448	0.832124
91	USV	TRUE	0.889361	202.362	202.366	0.0036	64.1555	61.9067	65.6547	3.74807	1.23573	-1013.43	1.00603	-48.3091	0.914957
92	USV	TRUE	0.738165	202.531	202.536	0.0048	76.2581	75.7587	76.4482	0.689503	0.224857	-102.63	1.03111	-56.0331	0.83805
93	USV	TRUE	0.790626	202.735	202.745	0.0092	107.608	98.598	111.431	12.8325	4.38637	-1491.26	1.03788	-69.911	0.733878
94	USV	TRUE	0.706626	202.912	202.915	0.0024	102.381	100.177	104.986	4.80941	1.73359	-2003.92	1.00052	-73.1507	0.615879
95	USV	TRUE	0.927193	203.083	203.113	0.03	59.8576	57.3487	96.2669	38.9182	16.2014	1092.15	1.63887	-57.7635	0.724891
96	USV	TRUE	0.811657	203.467	203.471	0.004	61.1565	59.9126	62.9177	3.00504	1.24043	-742.705	1.01086	-48.945	0.917264
97	USV	TRUE	0.818342	203.613	203.63	0.0176	61.5236	58.5325	63.1362	4.60365	1.51158	-224.298	1.08347	-53.0495	0.873396
98	USV	TRUE	0.851588	203.829	203.832	0.0032	107.342	105.752	109.098	3.34572	1.37589	-1008.44	1.0025	-73.0586	0.630488
99	USV	TRUE	0.678452	204.221	204.229	0.008	104.611	97.191	109.546	12.3549	5.18686	-1734.1	1.0197	-68.3847	0.710957
100	USV	TRUE	0.630348	204.402	204.408	0.006	74.041	72.0813	74.0939	2.01259	0.77385	-336.421	1.05015	-77.6532	0.488811
101	USV	TRUE	0.777757	204.783	204.788	0.0044	74.5602	74.3227	74.909	0.586332	0.145984	-86.2863	1.01699	-71.5378	0.578983
102	USV	TRUE	0.605915	204.981	204.984	0.0024	106.946	105.61	109.017	3.40666	1.23601	-1419.44	1.00569	-76.1157	0.518262
103	USV	TRUE	0.975163	204.974	205.344	0.37	75.4404	73.8509	77.5215	3.67057	1.53961	0.250566	1.40635	-68.2986	0.483676
104	USV	TRUE	0.876825	205.516	205.521	0.0052	74.9501	74.6161	75.2714	0.655215	0.23353	-24.5456	1.07079	-64.749	0.650305
105	USV	TRUE	0.645151	206.097	206.103	0.0064	98.2331	59.9216	111.662	51.7408	20.2362	8642.05	1.7179	-71.2104	0.601471
106	USV	TRUE	0.679649	206.516	206.522	0.0056	97.3255	96.5907	98.2384	1.64767	0.537663	-299.395	1.00524	-75.8938	0.414793
107	USV	TRUE	0.606151	206.704	206.706	0.0016	104.874	103.983	106.477	2.49377	0.99973	-1558.6	1.00905	-75.1335	0.58509
108	USV	TRUE	0.919791	206.921	206.931	0.0096	80.6644	78.6086	81.3769	2.76836	0.78219	-95.5957	1.22178	-65.6808	0.707805
109	USV	TRUE	0.917562	207.149	207.205	0.056	97.2659	72.6472	97.8745	25.2273	11.3069	468.403	1.04734	-64.2795	0.598716
110	USV	TRUE	0.772076	207.366	207.376	0.0104	91.5659	75.343	108.577	33.2336	16.8746	3410.01	1.00469	-75.4398	0.527246
111	USV	TRUE	0.746224	207.541	207.543	0.002	74.5614	73.4793	75.0379	1.5586	0.599135	-779.302	1.02713	-67.3778	0.640004
112	USV	TRUE	0.769115	208.285	208.289	0.0044	116.894	116.367	117.005	0.638285	0.199954	49.3065	1.06225	-71.9065	0.64058
113	USV	TRUE	0.766472	208.649	208.657	0.008	107.217	106.044	107.603	1.5586	0.474136	130.245	1.07052	-70.0436	0.65488
114	USV	TRUE	0.610945	210.362	210.366	0.0036	70.8534	69.7327	72.2339	2.50119	0.809757	-666.623	1.00364	-81.5045	0.417682
115	USV	TRUE	0.675525	210.516	210.596	0.08	74.8336	35.0373	99.6229	64.5856	15.283	-109.377	17.0269	-95.0478	0.16603
116	USV	TRUE	0.618158	210.908	210.912	0.0036	95.9369	94.5341	97.3396	2.80549	0.943781	-779.302	1	-74.5511	0.604006
117	USV	TRUE	0.626059	211.043	211.129	0.0864	82.8746	37.3486	112.666	75.3177	14.8413	47.9616	12.5551	-91.5147	0.193994
118	USV	TRUE	0.611142	211.356	211.36	0.0044	97.8309	96.4506	98.5197	2.06907	0.73463	-481.848	1.00153	-76.4153	0.533196
119	USV	TRUE	0.799671	211.537	211.553	0.0156	81.8726	77.1522	82.8374	5.68519	1.62837	-152.473	1.25193	-63.5375	0.792776
120	USV	TRUE	0.772458	211.759	211.761	0.0016	75.6958	74.7429	76.1144	1.37157	0.556377	-857.232	1.02519	-75.9145	0.482007
121	USV	TRUE	0.740495	212.187	212.189	0.002	81.9207	81.3742	82.2041	0.829906	0.346426	416.836	1.00156	-61.4286	0.686032
122	USV	TRUE	0.812859	212.395	212.4	0.0052	78.3873	75.7525	79.6713	3.91877	1.23555	-722.047	1.02218	-69.4638	0.597089
123	USV	TRUE	0.779059	212.588	212.617	0.0288	97.3065	74.4638	104.533	30.0695	13.4009	990.964	1.4474	-74.8067	0.406354
124	USV	TRUE	0.80633	212.817	212.82	0.0032	104.752	103.037	105.969	2.93166	1.04027	-944.749	1.00682	-70.678	0.544236
125	USV	TRUE	0.628485	214.68	214.682	0.002	106.963	106.183	107.742	1.5586	0.583176	-779.302	1	-73.8999	0.653301
126	USV	TRUE	0.77105	219.017	219.247	0.23	104.125	98.5579	109.433	10.8755	4.3187	-31.0446	1.55421	-73.1627	0.517818
127	USV	TRUE	0.838763	219.015	219.026	0.0108	107.817	97.8652	108.85	10.9847	4.35722	-1055.65	1.02179	-69.1274	0.700481
128	USV	TRUE	0.810821	219.241	219.247	0.0056	101.214	97.526	102.888	5.36241	2.00944	-972.677	1.00047	-66.9655	0.793745
129	USV	TRUE	0.651176	219.422	219.428	0.0056	97.5685	96.1198	101.87	5.75021	2.05407	-1037.15	1.01543	-68.1621	0.671583
130	USV	TRUE	0.690147	223.061	223.063	0.002	94.1708	93.7211	94.6206	0.899537	0.320169	-425.594	1.00633	-73.0614	0.603772
131	USV	TRUE	0.791079	223.267	223.275	0.0084	104.177	97.0867	106.086	8.99926	3.54863	-1170.09	1.01389	-69.8601	0.547775
132	USV	TRUE	0.877597	223.415	223.417	0.0016	65.7828	65.1059	66.1034	0.997506	0.403004	-623.441	1.0194	-49.5941	0.918769
133	USV	TRUE	0.611886	223.883	223.885	0.002	114.923	113.814	115.702	1.88814	0.719699	-956.156	1.00639	-76.6936	0.662115
134	USV	TRUE	0.854765	241.295	241.296	0.0016	95.6791	94.1384	97.7543	3.61596	1.43479	-2259.98	1.00134	-67.8476	0.782157
135	USV	TRUE	0.815418	241.415	241.437	0.0224	67.3243	65.7721	67.6685	1.89642	0.630249	-85.4744	1.00868	-42.6313	0.924046
136	USV	TRUE	0.804127	241.682	241.927	0.245	70.0649	56.4571	85.5222	29.0651	8.00274	-17.8272	3.67941	-50.3478	0.859078
137	USV	TRUE	0.984527	242.114	242.12	0.0064	66.3779	64.6205	68.0879	3.4674	1.17005	-556.455	1.00642	-46.661	0.918981
138	USV	TRUE	0.996632	242.339	242.344	0.0048	66.2417	61.3849	68.7377	7.35278	2.78131	-1483.35	1.00159	-49.4553	0.916774
139	USV	TRUE	0.941225	242.548	242.563	0.0152	62.7985	60.8466	66.3958	5.54928	1.53652	-348.569	1.00697	-57.1308	0.846439
140	USV	TRUE	0.970833	242.61	243.1	0.49	80.131	55.3366	100.891	45.554	10.7163	-6.98267	16.7852	-92.5734	0.186782
141	USV	TRUE	0.6484	243.12	243.122	0.0016	100.539	99.6128	101.109	1.49626	0.597287	-935.162	1.00886	-71.0542	0.588473
142	USV	TRUE	0.820034	245.352	245.355	0.0032	75.9139	75.5799	75.9956	0.415628	0.146357	-115.968	1.01517	-65.5203	0.637771
143	USV	TRUE	0.905137	245.796	245.827	0.0312	97.3937	84.893	98.9896	14.0966	5.72615	-433.699	1.0127	-70.5277	0.583695
144	USV	TRUE	0.992182	245.944	245.957	0.0128	62.6132	59.6296	65.812	6.18246	1.87934	-485.513	1.00385	-49.8151	0.87694
145	USV	TRUE	0.925417	246.152	246.156	0.004	65.2802	61.527	66.4158	4.88878	1.62092	-1259.31	1.02922	-52.1893	0.92131
146	USV	TRUE	0.726802	246.347	246.355	0.008	78.07	77.1868	78.5153	1.32852	0.460079	-15.4704	1.102	-52.8437	0.87057
147	USV	TRUE	0.72026	246.539	246.547	0.008	77.575	76.8922	77.8125	0.920318	0.275272	-61.7369	1.04858	-54.3416	0.812935
148	USV	TRUE	0.688743	246.737	246.747	0.0104	76.5099	74.5653	77.5097	2.94436	0.884291	-128.372	1.21559	-65.2802	0.722181
149	USV	TRUE	0.692722	246.959	246.961	0.002	98.0068	97.3833	98.9597	1.57642	0.603871	-800.295	1.00949	-68.3085	0.633543
150	USV	TRUE	0.755241	247.145	247.166	0.0216	97.147	96.0114	100.715	4.70381	1.25114	-206.078	1.00606	-65.056	0.590846
151	USV	TRUE	0.827244	247.358	247.361	0.0024	96.6271	96.4261	97.26	0.833865	0.327526	-352.891	1.00347	-67.7801	0.572557
152	USV	TRUE	0.701814	247.557	247.562	0.0048	96.2136	94.9784	97.1826	2.20417	0.837056	-467.06	1.00245	-73.9563	0.582538
153	USV	TRUE	0.827668	247.746	247.752	0.0056	109.202	108.824	110.123	1.29884	0.44764	-241.941	1.01745	-66.928	0.711048
154	USV	TRUE	0.648877	247.917	247.933	0.0156	100.112	73.5365	102.737	29.2001	7.96441	1554.02	1.3475	-76.283	0.515905
155	USV	TRUE	0.70323	248.33	248.332	0.0016	106.638	104.687	108.054	3.36658	1.33661	-2104.11	1.00174	-75.5134	0.56976
156	USV	TRUE	0.658135	248.537	248.54	0.0028	108.722	108.009	109.969	1.95939	0.71548	-720.987	1.01628	-69.9893	0.727536
157	USV	TRUE	0.606253	249.735	249.738	0.0028	86.3023	85.9016	86.5695	0.667973	0.246149	-249.165	1.00352	-73.7668	0.561307
158	USV	TRUE	0.89075	250.098	250.483	0.385	75.4858	72.7653	101.002	28.2366	11.7495	-46.9971	6.95578	-58.2376	0.701456
159	USV	TRUE	0.983517	250.465	250.491	0.0264	62.2761	57.6597	73.5288	15.8691	5.76394	-774.472	1.11111	-38.7099	0.92901
160	USV	TRUE	0.826062	250.676	250.699	0.0236	100.988	100.187	104.67	4.48284	0.976959	-97.7185	1.05718	-55.4333	0.855508
161	USV	TRUE	0.923701	250.833	250.866	0.0324	62.9698	58.6243	98.3637	39.7394	16.386	1299.93	1.58765	-49.9887	0.880213
162	USV	TRUE	0.928155	251.056	251.069	0.0136	97.0985	94.6047	98.8946	4.28987	1.13818	-274.699	1.01189	-54.4033	0.880746
163	USV	TRUE	0.832288	251.236	251.293	0.0572	66.7586	59.73	71.7676	12.0375	3.87423	-39.0264	1.23069	-45.2757	0.927967
164	USV	TRUE	0.998731	251.485	251.695	0.21	98.5847	63.4802	109.472	45.9917	17.4646	-62.2914	17.0924	-56.1933	0.762748
165	USV	TRUE	0.660819	251.474	251.483	0.0088	104.534	104.216	104.839	0.623441	0.172551	-20.3358	1.01476	-56.7202	0.852501
166	USV	TRUE	0.836983	251.887	251.953	0.066	63.6919	62.4991	104.636	42.1365	17.6339	675.786	1.07788	-43.2709	0.920151
167	USV	TRUE	0.662767	252.124	252.15	0.0256	69.7705	64.9165	76.3102	11.3937	3.35014	-13.0682	1.54764	-42.855	0.927596
168	USV	TRUE	0.98097	252.31	252.315	0.0044	61.9419	60.6393	63.7391	3.09979	1.20714	-720.019	1.00405	-45.0209	0.921319
169	USV	TRUE	0.662721	252.525	252.53	0.0052	99.2165	99.1742	99.8671	0.692849	0.298594	150.725	1.01016	-69.8751	0.631423
170	USV	TRUE	0.665738	252.687	252.714	0.0268	105.617	98.6771	106.642	7.96483	3.17575	-307.002	1.06158	-70.2151	0.529993
171	USV	TRUE	0.658957	252.866	252.874	0.0088	61.5018	56.5967	113.479	56.8826	19.0397	3964.99	1.3426	-72.6782	0.532616
172	USV	TRUE	0.776022	253.064	253.07	0.006	63.6879	62.6626	63.9688	1.30625	0.494164	-237.541	1.01714	-66.2623	0.581811
173	USV	TRUE	0.609388	254.04	254.043	0.0028	71.369	70.0107	72.1928	2.18204	0.771196	-779.302	1.00998	-74.4652	0.648374
174	USV	TRUE	0.752185	257.611	257.615	0.0036	101.28	99.7367	102.564	2.82775	0.93912	-774.354	1.00148	-69.8719	0.724056
175	USV	TRUE	0.83193	257.945	257.947	0.0024	84.2262	84.011	84.293	0.282033	0.100127	83.4966	1.01988	-61.133	0.839072
176	USV	TRUE	0.878172	258.277	258.332	0.055	68.7701	64.7856	95.8066	31.021	12.7496	512.75	1.66354	-52.8286	0.852186
177	USV	TRUE	0.723591	258.492	258.496	0.0032	64.1678	62.6389	69.378	6.7391	2.16914	-1798.27	1.06479	-46.1592	0.931736
178	USV	TRUE	0.819179	258.792	258.799	0.0072	98.4979	95.7848	106.322	10.5369	3.94784	-1581.21	1.00917	-61.5318	0.837945
179	USV	TRUE	0.932695	258.964	258.987	0.0228	59.8622	56.8343	67.529	10.6948	3.21425	-445.226	1.10018	-43.1229	0.920777
180	USV	TRUE	0.677477	259.185	259.194	0.0092	100.257	98.948	105.371	6.42319	2.89909	-753.224	1.00956	-75.3981	0.537506
181	USV	TRUE	0.891974	259.386	259.388	0.002	60.0047	59.1497	60.5836	1.43392	0.490855	-632.348	1.05371	-56.3245	0.809146
182	USV	TRUE	0.932089	259.566	259.585	0.0184	77.1793	62.7957	80.9811	18.1854	6.23636	-1071.75	1.21146	-39.8208	0.933981
183	USV	TRUE	0.638072	259.769	259.79	0.0204	80.4113	63.6229	84.0325	20.4096	6.82403	-805.615	1.40814	-40.3139	0.934788
184	USV	TRUE	0.690049	259.984	259.99	0.0068	75.8575	74.0428	76.0839	2.04103	0.57926	-178.042	1.14796	-63.8055	0.668207
185	USV	TRUE	0.770142	260.19	260.194	0.004	77.9129	76.6141	78.1207	1.50665	0.480919	-265.165	1.15801	-54.2264	0.849541
186	USV	TRUE	0.621508	260.404	260.409	0.0052	104.705	98.9899	109.811	10.8212	4.1559	-2439.12	1.03599	-68.701	0.781308
187	USV	TRUE	0.825589	260.601	260.806	0.205	96.5302	72.9571	114.295	41.3379	16.7013	129.191	1.01892	-70.9482	0.597955
188	USV	TRUE	0.7688	260.81	260.819	0.0092	98.9913	96.057	102.946	6.8891	2.26135	-689.076	1.01035	-73.2458	0.652558
189	USV	TRUE	0.792816	260.993	261.011	0.0176	112.774	100.379	113.991	13.6128	5.00874	-653.653	1.20179	-75.1936	0.596456
190	USV	TRUE	0.801672	263.131	263.137	0.006	75.2805	73.9891	75.659	1.66993	0.464495	-134.249	1.13395	-64.4649	0.769143
191	USV	TRUE	0.620389	263.231	263.271	0.04	35.1769	28.4526	46.1168	17.6642	4.22755	-78.461	5.25828	-97.8048	0.142817
192	USV	TRUE	0.727787	263.394	263.421	0.0272	72.9245	72.1533	100.297	28.1432	12.5375	1149.85	1.14272	-72.6797	0.450406
193	USV	TRUE	0.806723	263.827	263.847	0.02	69.57	58.122	96.7482	38.6262	15.6472	1358.91	1.84253	-54.7652	0.783426
194	USV	TRUE	0.910588	263.572	263.598	0.0256	72.62	71.0673	73.5255	2.45816	0.588575	-69.4082	1.02462	-68.8933	0.655204
195	USV	TRUE	0.965517	264.077	264.091	0.0136	64.7059	59.0829	68.2906	9.20772	2.93822	-660.955	1.08459	-45.3079	0.920002
196	USV	TRUE	0.826987	264.285	264.291	0.006	61.6098	61.2918	61.63	0.338217	0.15285	68.3402	1.00347	-49.7533	0.842138
197	USV	TRUE	0.951942	264.471	264.482	0.0108	64.4044	59.4243	69.3103	9.886	3.6598	-1092.96	1.0546	-52.5518	0.882486
198	USV	TRUE	0.935819	264.682	264.917	0.235	63.5547	61.101	65.773	4.67208	2.35982	13.1226	2.31281	-54.1497	0.770941
199	USV	TRUE	0.92063	264.678	264.681	0.0028	64.5937	64.0296	65.2913	1.26173	0.445911	-454.151	1.00193	-51.9016	0.916503
200	USV	TRUE	0.748845	264.718	264.725	0.0076	60.8071	60.1614	61.1485	0.987116	0.308726	56.2504	1.04584	-50.9115	0.846558
201	USV	TRUE	0.750076	265.119	265.126	0.0068	67.499	65.7919	68.3228	2.53088	0.821602	-377.147	1.0135	-50.7447	0.855695
202	USV	TRUE	0.761081	265.373	265.388	0.0144	98.9757	97.4023	106.436	9.03375	3.02314	-643.247	1.03084	-68.6976	0.494398
203	USV	TRUE	0.770573	265.581	265.59	0.0092	78.5339	76.7451	79.2189	2.47382	0.761162	52.4182	1.26929	-68.6555	0.729936
204	USV	TRUE	0.887543	268.191	268.195	0.0036	98.6838	97.4736	99.4011	1.92757	0.735418	-545.369	1.00064	-66.3655	0.765016
205	USV	TRUE	0.854771	269.026	269.029	0.0032	107.197	105.95	108.206	2.25626	0.796686	-725.184	1.00425	-68.9659	0.728204
206	USV	TRUE	0.776158	283.271	283.273	0.002	86.5858	85.9802	87.1914	1.21126	0.436354	-581.455	1.00442	-64.8936	0.759797
207	USV	TRUE	0.754101	283.488	283.491	0.0024	96.2381	95.0357	96.9729	1.93712	0.704184	-807.134	1.00968	-64.4037	0.723544
208	USV	TRUE	0.749468	283.804	284.019	0.215	94.4372	81.0295	110.138	29.1084	11.6771	59.5026	2.30357	-78.2335	0.405117
209	USV	TRUE	0.619732	283.804	283.808	0.0036	86.3318	85.2854	87.3709	2.08556	0.734714	-605.674	1.0035	-71.8972	0.667583
210	USV	TRUE	0.724566	284.247	284.252	0.0052	106.562	105.842	106.866	1.02423	0.325713	-136.286	1.0574	-68.8758	0.700572
211	USV	TRUE	0.63039	288.044	288.047	0.0028	96.9774	96.1535	97.6676	1.51407	0.520378	-530.137	1.00186	-75.6791	0.557411
212	USV	TRUE	0.643341	288.208	288.213	0.0044	76.8652	75.4773	77.1546	1.67735	0.506862	-217.857	1.21912	-68.3317	0.596611
213	USV	TRUE	0.733318	288.395	288.397	0.0016	79.5341	78.9107	80.1576	1.24688	0.492874	779.302	1	-71.7846	0.719361
214	USV	TRUE	0.601648	289.017	289.019	0.002	107.949	107.673	107.976	0.302814	0.114253	113.873	1.03232	-74.4985	0.560762
215	USV	TRUE	0.61724	296.538	296.542	0.0044	100.042	99.8158	100.083	0.267189	0.0960602	-1.56271e-12	1.02494	-71.7072	0.599709
216	USV	TRUE	0.705133	296.992	296.993	0.0016	108.456	108.456	108.456	1.42109e-14	5.25453e-15	6.06292e-12	1	-71.1389	0.652327
217	USV	TRUE	0.645832	297.564	297.567	0.0024	75.718	75.4211	75.8219	0.400784	0.146947	55.6644	1.07689	-64.5804	0.63534
218	USV	TRUE	0.806162	297.805	297.81	0.0056	110.591	108.386	111.621	3.23544	1.06075	558.776	1.03365	-74.2845	0.598986
219	USV	TRUE	0.731469	298.002	298.007	0.0056	111.355	110.447	111.941	1.49429	0.489338	199.015	1.11491	-73.7539	0.590497
220	USV	TRUE	0.898353	303.509	303.515	0.0056	94.8719	94.6344	95.2133	0.57891	0.160189	-80.9122	1.01104	-68.6893	0.638378
221	USV	TRUE	0.738055	306.567	306.574	0.0072	97.7047	95.5449	100.495	4.95042	1.56917	-695.87	1.00495	-73.2803	0.652686
222	USV	TRUE	0.968897	306.75	306.761	0.0108	77.1625	75.0638	78.1251	3.06131	1.06427	242.392	1.14029	-59.5299	0.83807
223	USV	TRUE	0.800071	306.956	306.959	0.0028	96.0009	95.2067	96.795	1.58829	0.562823	-574.315	1.00037	-70.2339	0.594587
224	USV	TRUE	0.668506	307.133	307.143	0.01	77.2616	75.5991	78.4617	2.86266	0.866995	86.851	1.28458	-65.3621	0.794991
225	USV	TRUE	0.729156	307.33	307.337	0.0068	75.9408	74.9054	76.1746	1.26915	0.356043	123.163	1.0608	-63.7279	0.774227
226	USV	TRUE	0.788034	314.928	314.931	0.0032	73.0684	70.1738	73.7809	3.60705	1.27429	1006.6	1.34787	-71.3151	0.712647
227	USV	TRUE	0.845863	315.417	315.428	0.0112	98.8405	96.6863	101.362	4.67581	1.6632	-443.102	1.0114	-71.211	0.648655
228	USV	TRUE	0.69973	317.045	317.047	0.0024	65.8195	64.0828	67.1555	3.07268	1.10942	-1280.28	1.00222	-71.0565	0.661558
229	USV	TRUE	0.80395	317.208	317.212	0.0044	76.7636	76.1072	76.8083	0.701195	0.261186	-151.517	1.01787	-66.4032	0.577131
230	USV	TRUE	0.787346	317.411	317.421	0.01	75.8572	73.4659	75.9671	2.50119	0.960365	-256.916	1.0234	-69.5071	0.491424
231	USV	TRUE	0.810558	317.564	317.644	0.0796	76.7303	75.3721	99.3301	23.958	4.19699	298.564	1.00444	-56.4462	0.783591
232	USV	TRUE	0.751038	318.763	319.388	0.625	83.219	38.8736	108.052	69.178	13.6512	16.1013	40.5904	-92.4945	0.189367
233	USV	TRUE	0.687869	319.23	319.242	0.012	98.6095	98.1873	99.0582	0.870888	0.278455	-42.1306	1.01006	-78.7643	0.406491
234	USV	TRUE	0.784178	323.803	323.805	0.0028	107.159	106.136	108.761	2.62515	0.903349	-935.801	1.001	-74.7456	0.633194
235	USV	TRUE	0.631783	323.984	323.986	0.0016	29.4561	29.3136	29.9548	0.641254	0.258129	311.721	1.14317	-70.1276	0.661097
236	USV	TRUE	0.760234	324.162	324.164	0.002	40.9363	40.9363	40.9363	7.10543e-15	3.64045e-15	1.86479e-12	1	-71.197	0.631939
237	USV	TRUE	0.86718	324.406	324.413	0.0072	96.4318	94.4756	99.8646	5.38901	1.97552	-739.201	1.00747	-71.4899	0.584367
238	USV	TRUE	0.926393	324.58	324.594	0.0148	98.4695	96.5547	103.079	6.52387	1.63568	-351.435	1.04008	-66.952	0.722638
239	USV	TRUE	0.726914	324.815	324.816	0.0016	101.135	100.511	101.758	1.24688	0.492874	-779.302	1	-69.169	0.63385
240	USV	TRUE	0.862957	324.984	324.988	0.004	73.1977	73.1977	73.1977	2.84217e-14	1.05391e-14	-4.74636e-12	1	-67.1037	0.631227
241	USV	TRUE	0.809343	325.205	325.215	0.01	103.519	99.7522	105.427	5.67437	1.68549	-592.457	1.0043	-64.4032	0.643512
242	USV	TRUE	0.775776	325.39	325.393	0.0024	103.028	99.8886	105.7	5.81136	2.09459	-2421.4	1.00036	-69.0466	0.698134
243	USV	TRUE	0.788208	325.555	325.567	0.012	77.1646	74.8415	77.5654	2.72385	0.743962	-133.625	1.09599	-60.7557	0.715343
244	USV	TRUE	0.872512	325.792	325.795	0.0028	100.997	99.951	102.445	2.49377	0.876505	-890.631	1.00454	-64.93	0.755156
245	USV	TRUE	0.616832	326.041	326.049	0.0076	97.3479	94.1729	100.492	6.31953	2.20984	-786.435	1.02977	-76.8015	0.485263
246	USV	TRUE	0.798304	326.09	326.56	0.47	85.7694	50.431	111.986	61.5555	12.4634	-10.2655	32.3798	-91.7844	0.188779
247	USV	TRUE	0.687704	326.196	326.202	0.0056	74.2172	73.2173	74.2346	1.01726	0.45387	-192.592	1.00892	-75.8863	0.538098
248	USV	TRUE	0.904123	326.243	326.254	0.0112	99.9373	96.6469	100.584	3.93711	1.59117	-349.782	1.021	-75.4824	0.531193
249	USV	TRUE	0.832444	326.504	326.959	0.455	82.722	40.1703	108.549	68.3786	13.4099	0.0709722	58.215	-92.8754	0.182872
250	USV	TRUE	0.774413	326.862	326.865	0.0036	104.885	102.977	106.701	3.72329	1.19302	-1009.16	1.00938	-76.4828	0.460624
251	USV	TRUE	0.670264	327.064	327.066	0.002	100.278	99.6543	101.213	1.5586	0.646398	-779.302	1	-73.4852	0.515895
252	USV	TRUE	0.860605	327.26	327.264	0.0044	101.034	100.018	101.878	1.85992	0.63448	47.6119	1.50753	-69.0307	0.640852
253	USV	TRUE	0.829888	327.415	327.433	0.018	73.3701	67.6997	80.3661	12.6664	3.70589	-724.487	1.05889	-56.2656	0.84577
254	USV	TRUE	0.930665	327.609	327.66	0.0504	73.1968	62.0098	79.0007	16.9908	5.7294	-163.745	1.3162	-60.9406	0.792295
255	USV	TRUE	0.978742	327.894	327.928	0.034	67.2368	57.9594	73.5899	15.6305	5.71688	-564.437	1.08814	-51.0585	0.86534
256	USV	TRUE	0.855501	328.319	328.539	0.22	64.6959	63.3284	65.6618	2.33346	0.975768	5.60931	1.55342	-43.3767	0.932042
257	USV	TRUE	0.961813	328.533	328.539	0.0052	65.1404	63.3295	66.9736	3.64416	1.11358	-664.466	1.00441	-44.1292	0.926539
258	USV	TRUE	0.798176	328.928	328.931	0.0032	77.2172	75.3395	77.7219	2.38244	0.857455	-708.175	1.2019	-65.7604	0.709138
259	USV	TRUE	0.669906	329.14	329.144	0.0036	107.651	106.16	110.689	4.52952	1.83182	-1258.66	1.00001	-77.1053	0.577788
260	USV	TRUE	0.711256	329.687	329.704	0.0168	77.5412	42.4958	78.5379	36.0422	11.6899	2172.37	1.14933	-72.0794	0.530068
261	USV	TRUE	0.654529	329.894	329.898	0.0044	71.8564	70.6794	73.8738	3.19434	1.19857	-715.603	1.00498	-79.4205	0.489022
262	USV	TRUE	0.766111	329.945	329.947	0.002	102.741	102.251	103.204	0.952975	0.366077	-488.574	1.00178	-66.6826	0.771364
263	USV	TRUE	0.919423	330.121	330.129	0.008	95.969	94.6702	97.0378	2.36759	0.729932	-293.238	1.0055	-65.1831	0.642574
264	USV	TRUE	0.894316	330.49	330.515	0.0252	98.4243	95.5771	102.722	7.14452	1.93028	-246.599	1.01725	-64.0325	0.581826
265	USV	TRUE	0.911	330.68	330.722	0.0424	99.14	75.805	105.519	29.7136	10.7935	681.918	1.50291	-66.7154	0.639881
266	USV	TRUE	0.72461	330.906	331.131	0.225	102.477	100.441	105.729	5.2878	2.03522	-10.0307	1.91495	-74.2575	0.552537
267	USV	TRUE	0.882323	331.326	331.332	0.006	105.673	101.368	108.033	6.66489	2.16967	-1125.13	1.01105	-64.6296	0.719111
268	USV	TRUE	0.895739	331.471	331.512	0.0416	46.1455	46.142	64.5353	18.3933	8.22494	448.307	1.00335	-74.2385	0.555455
269	USV	TRUE	0.672041	331.708	331.716	0.0088	102.477	100.162	103.071	2.90939	0.953443	-302.707	1.10128	-63.6488	0.788877
270	USV	TRUE	0.714658	332.86	332.862	0.0016	107.145	105.72	108.214	2.49377	0.989262	-1558.6	1.00209	-73.6086	0.706669
271	USV	TRUE	0.79493	333.081	333.089	0.0076	102.531	101.048	104.449	3.40093	1.38076	-448.886	1.00667	-72.7195	0.473411
272	USV	TRUE	0.858558	333.279	333.281	0.0024	61.8674	60.665	62.8025	2.13751	0.771594	-890.631	1.00251	-55.907	0.846577
273	USV	TRUE	0.852839	333.459	333.462	0.0032	72.299	69.7532	73.7091	3.95588	1.40346	-1260.18	1.02214	-65.5146	0.715623
274	USV	TRUE	0.717973	333.669	333.679	0.01	80.4409	77.4128	81.814	4.4012	1.55251	-186.5	1.58457	-55.0876	0.863743
275	USV	TRUE	0.611934	334.289	334.291	0.0024	79.5048	78.9704	80.2396	1.26915	0.45884	-528.812	1.0035	-68.4466	0.729988
276	USV	TRUE	0.664694	334.939	334.941	0.0028	100.821	100.072	101.304	1.23204	0.431106	-436.48	1.00563	-79.4007	0.447792
277	USV	TRUE	0.634475	335.131	335.141	0.0092	77.1412	75.6865	77.5643	1.87775	0.556296	-82.8351	1.11424	-73.029	0.587709
278	USV	TRUE	0.776379	336.279	336.284	0.0056	109.961	109.278	110.213	0.935162	0.303515	42.8748	1.08393	-70.2482	0.654555
279	USV	TRUE	0.689652	336.465	336.468	0.0028	96.8024	95.756	97.5817	1.82579	0.631103	-641.466	1.00408	-66.6594	0.690069
280	USV	TRUE	0.705312	336.658	336.663	0.0056	78.6336	78.2516	78.9711	0.719463	0.258237	-18.4582	1.09116	-64.9504	0.638652
281	USV	TRUE	0.7345	337.383	337.386	0.0036	106.59	105.098	107.339	2.24142	0.741481	-600.051	1.01913	-72.0548	0.655799
282	USV	TRUE	0.842936	341.498	341.504	0.006	76.8586	76.0057	77.2379	1.2322	0.403164	-146.483	1.06066	-72.601	0.608708
283	USV	TRUE	0.76796	341.709	341.717	0.0076	76.5958	76.397	76.7728	0.375765	0.153052	-6.31866	1.02747	-77.7868	0.486417
284	USV	TRUE	0.827791	342.191	342.193	0.002	107.573	106.504	108.009	1.50517	0.5573	-716.321	1.03335	-67.5365	0.763668
285	USV	TRUE	0.787433	342.36	342.362	0.002	79.4438	78.375	80.2097	1.8347	0.67271	893.175	1.00595	-65.2603	0.764272
286	USV	TRUE	0.95657	342.556	342.578	0.0216	104.119	75.8167	105.915	30.0985	15.0373	1541.08	1.17083	-68.601	0.576584
287	USV	TRUE	0.742673	342.77	342.779	0.0096	77.2915	76.0075	77.7368	1.72931	0.523235	4.62443	1.12309	-64.7478	0.78249
288	USV	TRUE	0.776064	342.984	342.989	0.0044	75.3102	74.9094	75.6145	0.705083	0.254506	-2.33554e-12	1.09188	-67.7179	0.72243
289	USV	TRUE	0.911396	343.17	343.2	0.0304	78.7205	77.1533	106.973	29.8192	13.282	1071.77	1.39073	-63.5641	0.710642
290	USV	TRUE	0.94584	345.034	345.045	0.0116	66.0168	61.2776	67.8648	6.58719	1.88738	-519.731	1.03054	-59.6288	0.78514
291	USV	TRUE	0.839351	345.251	345.261	0.01	100.798	98.5202	110.563	12.0426	4.71541	-1202.31	1.00097	-77.4806	0.53793
292	USV	TRUE	0.838103	345.451	345.454	0.0028	65.3072	64.1717	66.042	1.87032	0.659627	-667.973	1.00799	-49.2626	0.916432
293	USV	TRUE	0.731479	345.628	345.629	0.0016	64.4857	63.8355	64.9577	1.12219	0.445538	-701.372	1.00392	-46.5008	0.924566
294	USV	TRUE	0.792506	345.917	345.919	0.0016	61.4831	60.352	61.7236	1.37157	0.580791	-857.232	1.07696	-50.2995	0.920998
295	USV	TRUE	0.952797	346.107	346.342	0.235	66.0455	62.5383	77.0003	14.4619	5.19678	18.3944	5.52527	-56.9801	0.808675
296	USV	TRUE	0.729738	346.56	346.562	0.0024	76.0965	75.8813	76.1633	0.282033	0.100127	-83.4966	1.01988	-69.175	0.660983
297	USV	TRUE	0.894249	346.766	347.161	0.395	77.2229	76.5052	82.2445	5.73938	2.14695	-2.4255	1.68385	-55.5027	0.826842
298	USV	TRUE	0.667271	346.762	346.767	0.0044	77.9207	77.0953	78.9068	1.81145	0.567038	-372.613	1.00821	-49.3399	0.920606
299	USV	TRUE	0.623482	346.948	346.958	0.0092	81.063	79.2001	81.9613	2.76114	0.923503	-52.745	1.31237	-55.4771	0.869847
300	USV	TRUE	0.821897	347.15	347.153	0.0024	82.7532	81.8181	83.3544	1.53634	0.557485	-640.141	1.00745	-47.8335	0.922988
301	USV	TRUE	0.626364	347.343	347.348	0.0048	81.8608	80.0721	82.7366	2.66447	0.805905	-504.14	1.02942	-47.5301	0.887711
302	USV	TRUE	0.779247	347.541	347.543	0.002	77.5461	77.0562	78.0092	0.952975	0.366077	-488.574	1.00178	-61.5663	0.76809
303	USV	TRUE	0.67117	347.749	347.753	0.0044	79.8852	77.525	80.4938	2.96877	1.00063	-653.44	1.06006	-51.2366	0.884663
304	USV	TRUE	0.772149	347.967	347.972	0.0048	77.3257	63.5061	78.5994	15.0933	6.08938	-3317.16	1.02198	-57.3337	0.858788
305	USV	TRUE	0.826171	348.175	348.18	0.0048	63.7914	63.4871	64.17	0.682817	0.215649	-132.738	1.01695	-49.0522	0.842023
306	USV	TRUE	0.679002	348.363	348.369	0.0056	77.6073	74.0285	77.8114	3.78285	1.35269	-634.549	1.14929	-71.1362	0.657858
307	USV	TRUE	0.818255	348.561	348.571	0.0104	110.339	109.226	110.785	1.5586	0.444585	-64.2268	1.05315	-70.3578	0.650283
308	USV	TRUE	0.750549	349.867	349.872	0.0052	80.2767	79.6087	80.6329	1.02423	0.334196	-112.634	1.08982	-58.9132	0.85538
309	USV	TRUE	0.956845	349.866	349.887	0.0212	80.7455	79.699	101.107	21.408	8.65675	1104.98	1.17755	-61.7653	0.721998
310	USV	TRUE	0.751304	350.264	350.269	0.0048	75.1339	73.6914	76.6827	2.9913	1.22101	-680.149	1.04544	-65.376	0.651524
311	USV	TRUE	0.966903	350.479	350.524	0.0444	60.3797	55.3625	63.2075	7.84497	2.09577	-115.071	1.03899	-56.7867	0.849585
312	USV	TRUE	0.936125	350.675	350.915	0.24	63.285	60.1113	77.3709	17.2596	5.20845	8.95752	7.32291	-52.5121	0.87061
313	USV	TRUE	0.60007	351.071	351.082	0.0108	70.6784	63.1582	74.7961	11.6379	4.73716	-875.526	1.18764	-59.2091	0.841083
314	USV	TRUE	0.876416	351.275	351.286	0.0104	77.0945	69.4273	79.595	10.1677	4.24799	-1044.84	1.22499	-44.2904	0.917616
315	USV	TRUE	0.813102	351.484	351.515	0.0304	65.6993	64.2086	68.9575	4.74891	1.58454	-126.946	1.03326	-50.5794	0.849437
316	USV	TRUE	0.813848	351.7	351.72	0.0204	67.3649	67.0365	68.3681	1.3315	0.530182	-58.4137	1.00667	-41.9743	0.912487
317	USV	TRUE	0.819128	351.888	351.924	0.0364	66.386	59.8173	67.3556	7.53832	2.35156	-188.27	1.05036	-43.7443	0.917938
318	USV	TRUE	0.977591	352.079	352.119	0.04	67.3382	58.0884	69.4881	11.3997	3.37508	-237.82	1.07916	-39.1262	0.928802
319	USV	TRUE	0.668932	352.283	352.317	0.0344	65.8479	63.0572	75.4443	12.3871	3.2223	-279.61	1.29889	-40.5626	0.927553
320	USV	TRUE	0.808733	352.486	352.494	0.008	67.2226	60.622	72.5958	11.9739	3.22354	-1157.28	1.03287	-48.9839	0.923076
321	USV	TRUE	0.604985	352.668	352.679	0.0104	67.3666	64.479	74.1948	9.71581	2.49483	-751.975	1.06421	-41.6736	0.928624
322	USV	TRUE	0.612417	352.888	352.89	0.002	110.458	108.52	111.183	2.66299	0.972892	-1234.8	1.03576	-76.6264	0.603089
323	USV	TRUE	0.812083	353.08	353.084	0.004	76.2823	74.9537	76.4975	1.54376	0.471948	-163.282	1.26892	-65.1569	0.775656
324	USV	TRUE	0.909562	354.116	354.121	0.0048	112.703	111.107	113.779	2.67189	0.815226	-516.782	1.01921	-69.0453	0.713141
325	USV	TRUE	0.861848	354.302	354.305	0.0032	78.0152	77.7777	78.0449	0.267189	0.0845777	54.1182	1.01256	-66.3763	0.714442
326	USV	TRUE	0.913207	354.503	354.506	0.0024	109.244	107.374	109.779	2.4047	0.909238	1001.96	1.05738	-69.2462	0.762084
327	USV	TRUE	0.727107	354.907	354.912	0.0044	108.51	106.165	109.519	3.35471	1.06022	-711.44	1.03293	-66.2716	0.781308
328	USV	TRUE	0.816667	355.29	355.301	0.0116	114.738	109.221	115.235	6.01382	1.79155	366.934	1.19194	-77.7092	0.493372
329	USV	TRUE	0.72479	355.69	355.692	0.0016	78.792	78.2665	79.1393	0.872818	0.347517	-545.511	1.00577	-69.8045	0.713285
330	USV	TRUE	0.853751	355.882	355.892	0.0096	102.182	99.477	105.537	6.05974	1.9453	-670.919	1.00894	-61.6975	0.711945
331	USV	TRUE	0.784718	356.065	356.26	0.195	80.6896	80.3016	109.096	28.7944	12.0086	-75.7573	14.8339	-68.225	0.600912
332	USV	TRUE	0.797104	356.245	356.254	0.0088	80.7014	77.4209	81.6439	4.22307	1.17521	286.499	1.21619	-60.1419	0.852237
333	USV	TRUE	0.903198	356.84	356.842	0.0024	103.825	102.889	104.76	1.87032	0.673394	-779.302	1	-64.2145	0.690149
334	USV	TRUE	0.773251	357.772	357.78	0.0084	80.4309	77.5438	81.136	3.59221	1.08533	224.418	1.32633	-65.5415	0.782356
335	USV	TRUE	0.860673	357.976	357.98	0.004	104.206	100.55	106.497	5.94671	1.96055	-1533.63	1.0025	-66.9369	0.712016
336	USV	TRUE	0.980496	358.15	358.16	0.0108	81.7804	79.8655	82.6356	2.77011	0.80116	-77.9926	1.19904	-56.5633	0.852139
337	USV	TRUE	0.923334	358.363	358.364	0.0016	107.393	106.413	107.66	1.24688	0.520276	779.302	1.05662	-61.1172	0.836796
338	USV	TRUE	0.66756	358.564	358.568	0.0044	119.457	117.831	119.994	2.16233	0.750697	-448.588	1.06914	-80.3563	0.459813
339	USV	TRUE	0.695332	358.786	358.796	0.01	77.7887	75.7539	78.7983	3.04436	0.887361	-186.022	1.16553	-62.6672	0.724295
340	USV	TRUE	0.980313	358.991	359.221	0.23	84.3171	79.53	103.215	23.6854	9.38168	-34.5077	8.78429	-73.14	0.461667
341	USV	TRUE	0.762069	358.986	358.996	0.0096	81.7281	77.6861	82.9083	5.22222	1.4766	291.988	1.29561	-70.6212	0.716698
342	USV	TRUE	0.84091	359.214	359.221	0.0076	81.2041	77.7083	81.4638	3.75549	1.36411	481.507	1.10327	-66.9205	0.72854
343	USV	TRUE	0.690931	359.427	359.458	0.0304	102.732	75.2236	108.413	33.1896	11.9358	1001.42	1.63517	-70.72	0.5417
344	USV	TRUE	0.773188	359.661	359.663	0.0024	77.2913	77.076	77.3581	0.282033	0.100127	83.4966	1.01988	-69.5107	0.641845
345	USV	TRUE	0.836921	359.861	359.867	0.0056	80.9527	80.6487	81.1914	0.542728	0.216933	-6.1991e-13	1.06796	-61.2809	0.762486
346	USV	TRUE	0.757498	360.067	360.077	0.0096	82.9477	80.7211	83.5266	2.80549	0.899508	-150.28	1.27602	-64.099	0.661049
347	USV	TRUE	0.824896	360.281	360.293	0.0116	79.1788	76.3511	80.1362	3.78518	1.27114	-318.408	1.13073	-61.337	0.72455
348	USV	TRUE	0.710566	360.473	360.527	0.0548	80.9207	35.1558	104.075	68.9193	22.6643	1108.04	1.2716	-71.0387	0.591813
349	USV	TRUE	0.857836	360.707	360.719	0.0112	72.0442	70.8965	72.5605	1.66396	0.576722	-89.7379	1.05511	-45.8598	0.919241
350	USV	TRUE	0.852214	360.887	360.918	0.0316	70.8892	68.782	74.5359	5.75391	2.02434	-143.696	1.08454	-41.7826	0.927272
351	USV	TRUE	0.915203	361.089	361.137	0.0476	69.9048	58.5188	71.9216	13.4028	2.91588	-7.047	1.23772	-39.0968	0.926347
352	USV	TRUE	0.835696	361.28	361.338	0.0576	65.5866	53.5111	72.8409	19.3298	5.47245	-297.482	1.07767	-37.8663	0.930171
353	USV	TRUE	0.650361	361.524	361.526	0.0016	94.5335	94.2841	94.6047	0.320627	0.129065	-155.86	1.04572	-68.9164	0.655123
354	USV	TRUE	0.692532	362.82	362.822	0.002	106.297	104.23	107.205	2.97471	1.08093	-1390.66	1.02389	-68.0719	0.695102
355	USV	TRUE	0.838952	362.977	362.98	0.0032	71.5218	70.839	71.7668	0.92774	0.341308	-298.423	1.02399	-62.0461	0.641893
356	USV	TRUE	0.923542	363.172	363.245	0.0732	68.6338	56.339	74.9694	18.6304	4.78353	-128.557	1.15559	-38.5886	0.928605
357	USV	TRUE	0.827717	363.397	363.46	0.0628	68.1451	61.641	75.9675	14.3265	4.41814	-144.624	1.16849	-45.7583	0.922868
358	USV	TRUE	0.62753	363.616	363.689	0.0732	63.7068	53.7168	72.1254	18.4085	5.5179	-283.465	1.05474	-37.0657	0.929343
359	USV	TRUE	0.976893	363.83	363.904	0.0736	67.4548	54.6297	78.3703	23.7405	6.26733	-114.635	1.30687	-39.2231	0.928053
360	USV	TRUE	0.609122	364.056	364.129	0.0728	70.3955	55.461	76.76	21.299	5.38622	-114.319	1.33134	-38.7508	0.934625
361	USV	TRUE	0.821379	364.292	364.311	0.0196	75.0887	67.5777	75.935	8.35732	2.94849	-359.171	1.16177	-35.7421	0.932323
362	USV	TRUE	0.783661	364.492	364.508	0.0156	78.9736	75.3517	82.7588	7.40705	2.27412	-28.3181	1.68937	-43.8791	0.936431
363	USV	TRUE	0.808398	364.695	364.697	0.0024	80.72	80.1188	80.9872	0.868365	0.320263	-361.819	1.01396	-50.3069	0.913187
364	USV	TRUE	0.61063	364.922	364.924	0.0024	111.618	110.616	112.62	2.00392	0.721493	-834.966	1	-76.9412	0.586473
365	USV	TRUE	0.778637	369.323	369.326	0.0028	97.2512	96.3457	98.1567	1.81095	0.620202	-632.63	1.00105	-63.1453	0.7641
366	USV	TRUE	0.721806	369.516	369.522	0.0056	79.7332	78.5625	81.5857	3.02322	0.995505	510.46	1.02535	-59.9259	0.836919
367	USV	TRUE	0.974589	369.71	369.713	0.0032	72.9914	72.316	73.6668	1.35079	0.481711	-439.13	1.00186	-54.462	0.840732
368	USV	TRUE	0.795723	369.928	370.003	0.0748	70.068	63.9808	101.038	37.0572	6.77251	-0.315938	1.59416	-49.6773	0.859673
369	USV	TRUE	0.710541	370.137	370.149	0.012	66.9204	64.7903	67.7071	2.91682	0.908264	-238.078	1.03322	-41.6648	0.933734
370	USV	TRUE	0.800588	370.145	370.21	0.0656	74.1159	62.983	79.5933	16.6103	5.50996	-46.4274	1.22704	-37.027	0.928698
371	USV	TRUE	0.799401	370.391	370.398	0.0072	80.0856	75.6176	81.1395	5.52191	1.99179	-836.105	1.08353	-49.0991	0.926202
372	USV	TRUE	0.74506	370.648	370.654	0.006	73.3026	72.2562	73.4734	1.2172	0.423339	-11.5695	1.19632	-59.0815	0.853754
373	USV	TRUE	0.654	373.435	373.447	0.012	76.8764	73.7463	77.989	4.24272	1.30154	-84.4183	1.41506	-61.7517	0.792036
374	USV	TRUE	0.614215	373.681	373.684	0.0032	101.113	98.9979	106.405	7.40708	2.51364	-2234.31	1.01081	-72.2848	0.724428
375	USV	TRUE	0.827562	373.89	374.068	0.178	81.5119	77.2755	99.8869	22.6113	4.99095	-104.715	1.03625	-51.7821	0.85301
376	USV	TRUE	0.816767	374.703	374.73	0.0272	80.3091	76.331	101.917	25.5861	9.37962	945.793	1.47111	-56.9745	0.854659
377	USV	TRUE	0.794922	374.916	374.941	0.0252	79.3336	75.2341	102.213	26.9786	10.0539	1022.42	1.55655	-64.0396	0.775293
378	USV	TRUE	0.881305	375.129	375.132	0.0032	76.779	73.595	79.9705	6.37543	2.12224	-1935.88	1.00063	-62.3946	0.844275
379	USV	TRUE	0.72228	375.34	375.351	0.0108	79.4751	75.1927	80.8556	5.66293	1.71508	237.942	1.55386	-52.4987	0.890134
380	USV	TRUE	0.620231	375.564	375.568	0.0048	102.459	100.17	108.551	8.38138	2.94365	-1734.19	1.00859	-64.8492	0.836161
381	USV	TRUE	0.620699	376.024	376.029	0.0052	74.0258	72.7567	74.4711	1.71446	0.495065	148.765	1.18853	-68.0856	0.727308
382	USV	TRUE	0.85487	376.663	376.666	0.0032	75.6686	73.5452	78.2516	4.70647	1.65973	-1473.37	1.0001	-69.8031	0.706775
383	USV	TRUE	0.970703	376.865	376.907	0.0428	101.009	30.3379	104.63	74.2922	19.8415	1709.48	1.12871	-70.7861	0.576287
384	USV	TRUE	0.821283	377.123	377.125	0.002	69.485	67.5033	71.1905	3.68721	1.35481	-1807.34	1.001	-50.3753	0.918492
385	USV	TRUE	0.910192	377.354	377.36	0.006	83.4825	38.732	88.6147	49.8827	19.3363	-8489.04	1.54701	-57.7393	0.80311
386	USV	TRUE	0.81028	377.626	377.633	0.0072	107.119	106.54	107.759	1.21893	0.390721	-157.737	1.00611	-71.6528	0.596728
387	USV	TRUE	0.616695	384.119	384.147	0.028	75.4964	60.7818	77.0995	16.3177	4.98931	-502.823	1.19546	-36.7218	0.932973
388	USV	TRUE	0.827859	384.647	384.65	0.0032	109.399	108.006	112.041	4.03499	1.4128	1247.61	1.00065	-79.3771	0.578359
389	USV	TRUE	0.808551	385.28	385.292	0.0128	71.7583	69.4185	78.2049	8.78638	3.38986	-688.667	1.00234	-69.0024	0.588285
390	USV	TRUE	0.630457	386.084	386.131	0.0464	39.1402	28.794	48.477	19.6829	3.91808	81.1734	5.56509	-96.8325	0.146459
391	USV	TRUE	0.820298	386.789	386.794	0.0044	75.1491	73.5905	75.787	2.19652	0.81333	-531.044	1.04064	-62.0395	0.761032
392	USV	TRUE	0.605311	387.036	387.037	0.0016	79.0678	78.3909	79.3884	0.997506	0.403004	623.441	1.0194	-69.0893	0.723071
393	USV	TRUE	0.912467	394.469	394.482	0.0136	77.2931	75.6306	78.4137	2.78312	0.846021	194.459	1.02183	-48.4607	0.923126
394	USV	TRUE	0.770779	394.674	394.687	0.0128	77.9743	74.3524	79.2063	4.85394	1.35829	-41.2584	1.34403	-64.1218	0.798684
395	USV	TRUE	0.796779	394.93	394.935	0.0056	118.319	117.798	118.408	0.609633	0.189022	40.4437	1.03942	-75.2146	0.601462
396	USV	TRUE	0.905043	409.073	409.084	0.0108	71.5484	69.6701	71.6104	1.9403	0.713061	-168.948	1.02358	-57.8768	0.844807
397	USV	TRUE	0.789795	409.311	409.316	0.0044	79.5006	78.699	80.5565	1.85749	0.581331	424.894	1.0064	-52.9271	0.832548
398	USV	TRUE	0.709407	409.587	409.614	0.0268	76.6422	60.8493	81.4113	20.5619	7.03112	-568.213	1.38126	-47.2465	0.92025
399	USV	TRUE	0.773685	409.839	409.853	0.0132	82.0563	77.2543	86.4262	9.17181	2.85486	-566.333	1.0799	-60.1496	0.844716
400	USV	TRUE	0.990211	423.586	423.619	0.0324	76.6944	74.3713	77.5405	3.16916	0.873818	51.4569	1.04471	-49.4346	0.865608
401	USV	TRUE	0.894195	423.773	423.778	0.0052	77.661	74.7813	80.0954	5.3141	1.75576	-1047.96	1.00179	-59.9861	0.844411
402	USV	TRUE	0.942443	423.99	424.19	0.2	84.6426	83.5923	85.7962	2.20392	0.908696	3.24017	1.66402	-65.1412	0.593414
403	USV	TRUE	0.742122	423.985	423.996	0.0108	83.4471	79.7131	84.0845	4.37145	1.43331	311.39	1.13406	-65.9936	0.775265
404	USV	TRUE	0.699208	424.38	424.386	0.0064	77.3631	74.8174	78.6842	3.86682	1.1833	-575.062	1.02167	-60.9037	0.719576
405	USV	TRUE	0.648291	424.569	424.582	0.0124	75.7624	71.1673	76.1368	4.96944	1.79295	-370.329	1.08605	-63.1768	0.699758
406	USV	TRUE	0.686732	424.763	424.77	0.0072	83.5855	82.0684	83.9319	1.8635	0.720743	-238.691	1.05707	-60.3292	0.838729
407	USV	TRUE	0.943818	424.952	424.968	0.016	84.1799	80.0755	86.0057	5.93012	1.97969	397.076	1.05672	-57.7583	0.858834
408	USV	TRUE	0.938101	425.148	425.16	0.0116	83.8703	81.6215	84.5012	2.87971	0.698688	106.367	1.12987	-57.4805	0.859117
409	USV	TRUE	0.857867	425.356	425.361	0.0048	82.9109	79.623	83.8312	4.20823	1.44074	885.941	1.05464	-74.8683	0.600242
410	USV	TRUE	0.840732	425.552	425.558	0.0056	106.273	105.902	106.569	0.667845	0.219406	44.5379	1.03319	-64.5727	0.772995
411	USV	TRUE	0.69225	425.738	425.746	0.0076	79.6438	76.6676	80.312	3.64435	1.0486	253.225	1.27536	-72.8465	0.653012
412	USV	TRUE	0.90174	430.269	430.274	0.0048	103.868	100.454	105.546	5.09144	1.74613	-1103.09	1.01873	-70.2632	0.650582
413	USV	TRUE	0.824785	430.452	430.506	0.0536	68.9318	62.1099	73.0495	10.9396	4.41997	-259.687	1.07036	-39.4003	0.929481
414	USV	TRUE	0.823404	430.648	430.661	0.0128	74.4576	66.2868	77.9444	11.6576	3.44547	-798.645	1.02806	-43.4252	0.924365
415	USV	TRUE	0.83997	430.858	430.883	0.0252	74.2013	71.8189	78.0482	6.22927	1.95489	-256.861	1.01237	-59.002	0.699631
416	USV	TRUE	0.973148	431.07	431.073	0.0024	77.4619	75.9923	79.3322	3.33986	1.20537	-1391.61	1.00173	-60.1282	0.842604
417	USV	TRUE	0.852647	431.316	431.319	0.0028	82.8124	82.0034	83.3542	1.35079	0.501292	507.165	1.01069	-66.1705	0.779209
418	USV	TRUE	0.977384	438.503	438.524	0.0212	74.6615	69.2361	76.1904	6.95434	1.79595	-140.551	1.16526	-46.5707	0.883951
419	USV	TRUE	0.703918	438.714	438.753	0.0392	72.9487	67.219	73.394	6.17504	1.30733	-42.0314	1.08688	-34.1515	0.940532
420	USV	TRUE	0.973052	438.921	438.933	0.0128	75.604	71.6927	77.6747	5.98207	1.86804	-476.062	1.03996	-50.833	0.880355
421	USV	TRUE	0.861458	439.181	439.199	0.0176	81.3561	76.2572	82.7366	6.47934	1.64259	-175.061	1.22535	-51.8343	0.866173
422	USV	TRUE	0.639241	441.958	441.962	0.0044	95.9036	94.3524	96.4528	2.1004	0.687041	-457.642	1.03368	-57.8365	0.867169
423	USV	TRUE	0.873868	442.16	442.164	0.0032	100.062	98.9754	100.749	1.77379	0.613124	-542.644	1.00332	-55.0402	0.835279
424	USV	TRUE	0.954263	442.318	442.377	0.0596	74.872	71.4628	99.6118	28.149	12.5467	466.429	1.15047	-58.7157	0.787055
425	USV	TRUE	0.957363	448.423	448.653	0.23	97.3789	95.4358	97.6199	2.18413	1.07973	8.79068	1.05675	-61.6799	0.739624
426	USV	TRUE	0.770999	448.423	448.431	0.0076	94.028	89.1592	96.1061	6.94692	1.95314	-798.331	1.04278	-59.1219	0.87279
427	USV	TRUE	0.854841	448.847	448.853	0.006	67.9016	66.5495	68.39	1.84051	0.675769	-314.79	1.00495	-52.2774	0.840425
428	USV	TRUE	0.989322	449.034	449.059	0.0252	75.9596	72.1796	96.1524	23.9729	10.8825	1038.51	1.42604	-63.4799	0.766569
429	USV	TRUE	0.807787	459.054	459.057	0.0032	99.4434	99.4434	99.4434	1.42109e-14	4.86475e-15	-1.18424e-12	1	-61.8134	0.788144
430	USV	TRUE	0.687834	459.287	459.296	0.0092	97.6383	93.816	101.564	7.74849	2.3045	-814.249	1.00184	-59.5908	0.877515
431	USV	TRUE	0.844897	459.636	459.639	0.0028	97.8142	95.3575	99.2021	3.84456	1.38737	-1397.8	1.01294	-67.4447	0.720165
432	USV	TRUE	0.95062	459.843	459.853	0.0108	65.7986	58.8952	67.8608	8.96568	3.30187	-890.861	1.03608	-57.687	0.834755
433	USV	TRUE	0.977799	460.101	460.112	0.0108	95.6097	88.2323	98.8234	10.5911	2.55804	-741.969	1.06566	-58.7445	0.806106
434	USV	TRUE	0.766764	460.315	460.324	0.0096	97.3892	92.7356	103.052	10.3165	3.05439	-1035.87	1.00346	-63.7946	0.794446
435	USV	TRUE	0.952395	462.161	462.183	0.0224	75.0724	68.7044	76.8685	8.16411	2.20782	-237.798	1.15124	-49.9942	0.865706
436	USV	TRUE	0.945251	462.358	462.417	0.0592	77.2039	66.977	79.6045	12.6275	4.98405	-182.83	1.02212	-54.8037	0.836484
437	USV	TRUE	0.909393	462.576	462.587	0.0112	81.7276	77.7533	82.785	5.0317	1.52505	-348.779	1.23774	-59.5435	0.848088
438	USV	TRUE	0.813673	464.6	464.608	0.0076	102.911	99.7416	105.991	6.24926	2.1708	-911.055	1.01975	-66.1074	0.787706
439	USV	TRUE	0.824307	464.776	464.789	0.0128	78.158	72.8439	78.8111	5.96722	1.67144	-328.449	1.17265	-52.8368	0.87202
440	USV	TRUE	0.831419	464.967	464.979	0.012	76.7595	72.9594	77.6946	4.73519	1.4286	-268.581	1.21819	-55.1131	0.862324
441	USV	TRUE	0.873909	465.157	465.202	0.0448	80.3524	75.5829	97.9362	22.3533	8.24542	465.926	1.38499	-55.6788	0.844369
442	USV	TRUE	0.862454	465.363	465.366	0.0024	82.6466	80.9435	83.4294	2.48587	0.911186	1045.44	1.00783	-51.6128	0.924216
443	USV	TRUE	0.94874	467.161	467.164	0.0028	82.6456	82.0088	82.7362	0.72741	0.287945	258.878	1.02348	-49.5484	0.91258
444	USV	TRUE	0.682696	467.589	467.593	0.0032	82.4174	80.4061	83.5827	3.17658	1.0909	986.497	1.00894	-65.3784	0.79507
445	USV	TRUE	0.72561	467.788	467.79	0.002	69.4969	69.3989	69.7997	0.400784	0.153333	-176.854	1.03234	-69.8642	0.632358
446	USV	TRUE	0.767583	474.004	474.01	0.006	78.6495	75.2131	81.0022	5.7891	1.9609	1024.28	1.01199	-57.512	0.856054
447	USV	TRUE	0.928876	474.206	474.211	0.0052	76.4463	75.4649	78.4873	3.02237	1.00405	577.701	1.00209	-54.3695	0.91231
448	USV	TRUE	0.959203	474.403	474.633	0.23	82.0275	77.3797	108.394	31.0146	15.5093	126.722	1.07013	-64.7369	0.673078
449	USV	TRUE	0.917288	474.397	474.409	0.0124	80.1485	74.1887	81.3434	7.15473	2.18479	472.447	1.27054	-57.7425	0.877619
450	USV	TRUE	0.798256	474.626	474.631	0.0056	107.777	106.263	108.853	2.59025	0.889742	-493.955	1.01567	-65.0545	0.783235
451	USV	TRUE	0.871021	481.969	481.975	0.0064	95.462	94.0296	96.7386	2.709	0.85945	-424.987	1.00297	-56.9325	0.864353
452	USV	TRUE	0.752998	482.153	482.157	0.0044	97.4546	95.7549	99.555	3.80002	1.23056	-851.575	1.00209	-67.9208	0.784076
453	USV	TRUE	0.784962	482.565	482.569	0.0044	69.7943	68.77	70.8185	2.04845	0.721	-498.255	1.0067	-65.8698	0.782077
454	USV	TRUE	0.72528	482.738	482.745	0.0072	77.4564	74.3392	78.7117	4.37255	1.38296	-601.798	1.04755	-60.8966	0.788994
455	USV	TRUE	0.76885	482.93	482.932	0.0024	77.096	76.1608	78.3652	2.20431	0.796673	-918.463	1.00367	-59.3249	0.83913
456	USV	TRUE	0.760163	483.12	483.134	0.0144	81.0522	77.6826	82.3195	4.6369	1.19065	-30.0791	1.29875	-69.2484	0.728013
457	USV	TRUE	0.817173	483.324	483.328	0.0036	79.5768	76.6674	80.6233	3.95588	1.42077	1134.88	1.04921	-69.0722	0.73237
458	USV	TRUE	0.798083	484.692	484.698	0.006	72.8483	71.787	73.0709	1.28399	0.404718	52.6629	1.15183	-61.884	0.701191
459	USV	TRUE	0.756879	484.944	484.947	0.0032	108.629	107.115	109.497	2.38244	0.822538	742.192	1.01192	-68.8301	0.739804
460	USV	TRUE	0.733203	485.544	485.548	0.0044	72.6665	72.0713	72.8823	0.811011	0.274359	-106.598	1.05619	-66.0177	0.768712
461	USV	TRUE	0.791235	488.187	488.199	0.0128	99.7491	67.5642	105.151	37.5867	17.4107	3362.47	1.44339	-58.1927	0.845508
462	USV	TRUE	0.970185	488.338	488.402	0.0644	73.1593	64.4061	97.1454	32.7392	7.7554	192.776	1.55976	-49.7789	0.877214
463	USV	TRUE	0.92696	488.521	488.58	0.0592	81.7608	76.2516	102.234	25.982	9.38947	403.854	1.2035	-47.3581	0.916949
464	USV	TRUE	0.613922	488.731	488.759	0.0276	81.1673	75.1824	101.148	25.9656	7.11747	707.426	1.54313	-53.9083	0.879409
465	USV	TRUE	0.748257	488.941	488.945	0.0032	81.7254	80.7086	82.527	1.81837	0.616628	-559.737	1.00827	-61.6722	0.770051
466	USV	TRUE	0.685516	489.114	489.133	0.0188	79.148	74.9645	81.4656	6.50106	1.884	-161.351	1.27899	-72.1134	0.638956
467	USV	TRUE	0.852871	489.3	489.312	0.012	84.7758	82.2301	85.5456	3.31551	1.03552	127.305	1.21741	-65.8393	0.775809
468	USV	TRUE	0.773062	489.5	489.506	0.0056	87.6168	86.0953	88.0176	1.92228	0.590814	196.482	1.20113	-63.1273	0.731741
469	USV	TRUE	0.839019	489.736	489.739	0.0032	86.6086	86.334	86.7125	0.378518	0.141396	-3.22057e-12	1.05472	-62.2291	0.778179
470	USV	TRUE	0.80038	489.991	489.994	0.0036	108.705	106.939	109.855	2.91682	0.989255	810.564	1.00939	-72.7956	0.660874
471	USV	TRUE	0.976558	493.299	493.303	0.0044	81.0685	79.636	81.8626	2.22658	0.710217	484.89	1.01435	-65.0428	0.775483
472	USV	TRUE	0.700569	493.533	493.543	0.0108	74.4317	70.7042	76.8735	6.16936	1.8711	-575.164	1.00765	-64.1681	0.701668
473	USV	TRUE	0.688217	493.802	493.806	0.004	72.6704	71.8243	72.8114	0.987116	0.326853	83.6653	1.17006	-62.5014	0.781279
474	USV	TRUE	0.657994	494.231	494.235	0.0044	73.7904	73.2597	73.8758	0.616019	0.233275	-1.92936e-12	1.11018	-61.2917	0.715093
475	USV	TRUE	0.669044	494.809	494.816	0.0068	115.223	113.723	115.628	1.90467	0.636352	-258.017	1.06539	-75.0572	0.542312
476	USV	TRUE	0.710123	497.624	497.627	0.0032	68.7963	66.6885	69.6424	2.95392	1.02964	-912.278	1.03197	-64.7281	0.709621
477	USV	TRUE	0.942035	497.801	497.803	0.0028	78.3025	76.8553	79.7498	2.89455	1.03413	-1054.97	1.0008	-59.5872	0.833987
478	USV	TRUE	0.816421	498.309	498.317	0.008	77.8702	75.7104	78.2784	2.56798	0.773974	210.778	1.16679	-64.2611	0.799183
479	USV	TRUE	0.777483	498.521	498.531	0.0096	80.8888	79.0206	81.1999	2.17931	0.604594	-114.873	1.09217	-60.2064	0.839047
480	USV	TRUE	0.676638	498.723	498.727	0.0044	77.8553	75.4581	79.7925	4.3344	1.41442	-978.474	1.00408	-59.2158	0.838354
481	USV	TRUE	0.706686	498.927	498.937	0.0096	80.2559	76.8789	82.1215	5.24266	1.58908	60.1965	1.72287	-64.2663	0.7901
482	USV	TRUE	0.771675	501.714	501.726	0.012	76.1561	71.9776	77.4475	5.46996	1.62034	-87.5817	1.48088	-60.3955	0.791333
483	USV	TRUE	0.779744	501.938	501.96	0.022	79.2354	67.9123	83.0609	15.1486	4.38781	-597.538	1.32181	-55.5978	0.865773
484	USV	TRUE	0.715189	502.136	502.154	0.018	80.3537	73.8595	82.6618	8.80234	2.7308	-414.237	1.19315	-56.5335	0.848007
485	USV	TRUE	0.697948	502.33	502.342	0.012	75.6525	70.6056	78.9553	8.34966	2.46516	-672.799	1.01086	-59.4125	0.793861
486	USV	TRUE	0.728941	502.526	502.548	0.0224	81.5657	73.0157	83.7208	10.7051	3.10634	-338.513	1.19957	-56.7261	0.844304
487	USV	TRUE	0.76354	502.778	502.792	0.0144	73.694	68.8104	74.837	6.0266	1.65095	-161.385	1.31884	-59.2762	0.790098
488	USV	TRUE	0.792953	502.977	502.981	0.004	79.9417	77.203	81.5374	4.3344	1.43649	-1071.12	1.01013	-59.0158	0.847859
489	USV	TRUE	0.744415	503.181	503.186	0.0048	75.2623	74.375	75.6342	1.25921	0.419769	168.887	1.11095	-63.048	0.700608
490	USV	TRUE	0.803179	503.433	503.439	0.006	76.0537	74.3207	76.4285	2.10783	0.656639	212.234	1.22285	-60.5728	0.849243
491	USV	TRUE	0.707345	503.631	503.638	0.0068	77.46	75.8494	78.0834	2.234	0.774466	78.8148	1.3455	-60.1422	0.868356
492	USV	TRUE	0.845788	505.551	505.56	0.0088	107.078	104.354	107.538	3.184	0.930581	218.881	1.20365	-58.9685	0.86357
493	USV	TRUE	0.845838	514.845	514.852	0.0068	72.9126	70.8493	74.0482	3.19885	0.973602	-448.762	1.01895	-57.3512	0.767869
494	USV	TRUE	0.868104	515.054	515.104	0.05	72.2863	68.9388	73.9488	5.00997	1.5211	-99.7325	1.0286	-57.4211	0.780191
495	USV	TRUE	0.851223	515.303	515.306	0.0036	71.9577	70.9186	73.0042	2.08556	0.734714	-605.674	1.0035	-60.7454	0.763105
496	USV	TRUE	0.768002	515.539	515.547	0.008	78.1616	76.8331	78.8148	1.98165	0.628451	-18.6512	1.21912	-60.0756	0.847877
497	USV	TRUE	0.654353	518.106	518.114	0.0084	97.7789	93.8527	102.054	8.20122	2.56981	-989.094	1.00159	-67.2918	0.798564
498	USV	TRUE	0.73736	518.375	518.386	0.0112	79.4408	75.3006	80.3622	5.06163	1.56023	-358.662	1.16433	-60.8063	0.858303
499	USV	TRUE	0.684798	518.6	518.603	0.0028	75.0363	72.8059	75.8702	3.0643	1.36631	-1096.65	1.00013	-66.094	0.761167
500	USV	TRUE	0.830854	521.69	521.704	0.0136	99.7655	95.5721	105.235	9.66334	2.97869	-723.383	1.0109	-67.0511	0.714393
501	USV	TRUE	0.837246	524.61	524.625	0.0144	70.3741	59.8661	75.7847	15.9186	4.78446	-1088.4	1.02066	-66.1444	0.779481
502	USV	TRUE	0.780901	524.762	524.804	0.0416	76.7905	65.6068	79.3076	13.7009	3.45158	-234.343	1.07664	-55.5097	0.788035
503	USV	TRUE	0.993041	524.958	525.017	0.0584	78.8074	75.552	106.509	30.9574	10.5261	517.973	1.38763	-51.4468	0.860827
504	USV	TRUE	0.758328	525.16	525.198	0.0388	85.7604	76.7332	105.864	29.1304	8.77169	553.161	1.71263	-53.861	0.867459
505	USV	TRUE	0.773023	525.342	525.36	0.0176	80.3547	76.4731	83.8071	7.33406	2.39794	-346.155	1.11694	-49.3757	0.914188
506	USV	TRUE	0.759912	525.514	525.546	0.0312	81.5137	72.8041	106.877	34.0726	11.4562	706.322	1.98635	-58.2892	0.863642
507	USV	TRUE	0.847571	525.722	525.728	0.006	79.9668	76.3152	80.8055	4.49026	1.59721	747.158	1.24111	-56.9313	0.876946
508	USV	TRUE	0.890996	526.144	526.151	0.0072	81.7683	76.3726	83.0597	6.68715	2.21981	863.873	1.33523	-55.5463	0.89173
509	USV	TRUE	0.852848	547.69	547.692	0.0016	100.782	99.9357	101.806	1.87032	0.740483	-1168.95	1.00122	-55.2593	0.917558
510	USV	TRUE	0.657359	547.881	547.89	0.0084	99.6702	96.7088	104.687	7.97857	2.4582	-935.766	1.01448	-57.8433	0.844064
511	USV	TRUE	0.993023	548.127	548.188	0.0616	95.5066	93.7292	107.998	14.2685	3.68026	-142.092	1.14987	-54.1565	0.878391
512	USV	TRUE	0.810592	548.611	548.617	0.0056	99.6487	96.3385	105.393	9.05474	2.79356	-1541.37	1.00834	-60.195	0.86449
513	USV	TRUE	0.898149	550.063	550.066	0.0028	105.714	103.829	106.931	3.10236	1.09071	-1104.45	1.00717	-66.9282	0.767719
514	USV	TRUE	0.672113	550.238	550.245	0.0076	75.4325	71.7884	75.915	4.12659	1.32961	-497.408	1.12699	-66.618	0.656579
515	USV	TRUE	0.677849	550.419	550.425	0.006	77.7951	77.5676	77.9764	0.40876	0.163321	1.19009e-12	1.03711	-74.9251	0.579766
516	USV	TRUE	0.87026	551.64	551.648	0.0084	77.3839	74.7083	77.9442	3.23596	0.972887	262.177	1.24272	-57.8269	0.877305
517	USV	TRUE	0.631748	551.818	551.834	0.016	115.653	109.986	118.69	8.70453	2.51969	-422.238	1.36981	-81.7286	0.490166
518	USV	TRUE	0.921968	552.638	552.655	0.0172	77.5412	75.8713	79.01	3.13867	0.935586	-3.67378	1.20831	-58.6623	0.83642
519	USV	TRUE	0.857964	557.482	557.486	0.0044	96.6018	96.0228	97.3588	1.33595	0.420441	-290.389	1.00409	-53.3907	0.831593
520	USV	TRUE	0.988939	557.65	557.71	0.06	72.4397	70.7371	87.9508	17.2137	8.51908	284.132	1.03643	-49.872	0.912916
521	USV	TRUE	0.871901	557.831	557.877	0.0464	75.7072	73.3794	76.8991	3.51969	1.10155	-82.1572	1.01136	-43.4101	0.916656
522	USV	TRUE	0.976226	558.042	558.062	0.0196	73.9953	73.3534	75.5813	2.22789	0.662517	-105.296	1.00244	-42.9072	0.916969
523	USV	TRUE	0.704501	558.233	558.3	0.0668	73.9787	71.6602	76.2201	4.55989	0.955028	-16.4404	1.06529	-48.2945	0.855587
524	USV	TRUE	0.81576	558.451	558.464	0.0124	81.5906	72.3429	82.8895	10.5466	3.51197	-843.604	1.20191	-55.3749	0.866096
525	USV	TRUE	0.680013	558.668	558.679	0.0108	79.4559	77.7529	79.8264	2.07348	0.702028	-99.0685	1.05585	-56.378	0.835128
526	USV	TRUE	0.765015	558.871	558.876	0.0052	85.8905	84.7253	87.2413	2.51603	0.679107	391.486	1.04964	-61.1073	0.769925
527	USV	TRUE	0.778141	559.073	559.085	0.012	79.1038	77.7532	80.3216	2.56841	0.782672	-0.414601	1.16801	-59.8231	0.775582
528	USV	TRUE	0.879934	559.269	559.277	0.0084	80.4025	76.4911	80.499	4.00784	1.12184	317.014	1.17077	-54.3311	0.889646
529	USV	TRUE	0.635032	562.364	562.373	0.0092	99.2657	94.5602	104.892	10.3313	3.27661	-1155.69	1.00365	-65.8871	0.786773
530	USV	TRUE	0.719164	562.603	562.61	0.0064	117.455	116.707	117.977	1.27051	0.41074	42.1036	1.13946	-71.8124	0.437743
531	USV	TRUE	0.869691	562.808	562.823	0.0144	114.422	108.59	114.746	6.15679	2.20693	-417.115	1.03664	-65.2299	0.755918
532	USV	TRUE	0.601165	570.03	570.039	0.0092	74.0745	73.6717	75.4559	1.7842	0.716305	-124.9	1.15192	-67.0305	0.710203
533	USV	TRUE	0.768793	570.239	570.241	0.002	109.833	108.777	110.888	2.11079	0.756454	-1007.05	1.00618	-75.0483	0.648719
534	USV	TRUE	0.863398	583.75	583.792	0.042	73.9713	69.9486	74.9435	4.99495	1.20724	-86.412	1.02087	-47.9254	0.871186
535	USV	TRUE	0.647007	583.942	583.992	0.0504	75.2055	73.8615	76.6814	2.81988	0.821678	24.1187	1.01648	-41.6195	0.914838
536	USV	TRUE	0.905684	584.154	584.175	0.0216	74.9311	68.4287	77.066	8.63736	2.38104	-383.025	1.04975	-55.3966	0.837432
537	USV	TRUE	0.975193	584.377	584.592	0.215	79.0205	76.0324	81.4434	5.411	1.88921	10.4803	2.96427	-66.3948	0.664127
538	USV	TRUE	0.745577	584.791	584.799	0.0084	77.2109	73.9379	80.1129	6.17504	1.96226	-754.848	1.00212	-59.4342	0.807434
539	USV	TRUE	0.77013	585.006	585.012	0.006	78.3262	76.0625	80.7829	4.72034	1.47188	-770.352	1.00917	-57.683	0.851296
540	USV	TRUE	0.812287	585.232	585.238	0.0064	78.0056	76.5806	78.4509	1.87032	0.564971	32.6528	1.2287	-60.0582	0.853124
541	USV	TRUE	0.784283	589.658	589.663	0.0048	97.4558	95.155	99.289	4.13401	1.34984	-861.473	1.01775	-65.43	0.71883
542	USV	TRUE	0.699778	593.083	593.09	0.0068	96.2719	93.3996	98.8992	5.49964	1.65699	-774.668	1.00656	-61.9507	0.790308
543	USV	TRUE	0.862976	593.248	593.26	0.0124	75.0816	71.2816	76.9999	5.71836	1.78342	-460.485	1.09224	-55.9949	0.841563
544	USV	TRUE	0.955	593.471	593.476	0.0048	76.7489	73.6541	78.0505	4.39636	1.62299	-923.01	1.00226	-52.2497	0.914573
545	USV	TRUE	0.872754	593.678	593.686	0.0084	75.184	74.0633	75.4336	1.37032	0.41617	86.2807	1.05744	-51.4892	0.917111
546	USV	TRUE	0.932342	594.18	594.191	0.0112	103.525	98.3667	105.226	6.85889	2.38068	666.345	1.13393	-65.3369	0.790516
547	USV	TRUE	0.726392	597.593	597.598	0.0048	74.2264	73.358	74.5826	1.22462	0.362686	-90.2253	1.12911	-60.3491	0.844769
548	USV	TRUE	0.867399	598.077	598.08	0.0028	104.259	101.468	106.382	4.91331	1.78194	1811.3	1.00352	-70.4753	0.780617
