# Supplementary material for: Bazedoxifene reverses sexually dimorphic autistic-like abnormalities in biallelic MDGA1-mutant mice
Source: EMBO Mol Med. 2026 Mar 20;18(4):1358–98. doi: 10.1038/s44321-026-00402-y (PMC13084050; doi:10.1038/s44321-026-00402-y)
Supplement: Supplementary file 17 — Source data Fig. 3 [file 44321_2026_402_MOESM17_ESM.zip › Panel C/Batch2/P6/P6_WT_492.xlsx]

## Sheet: Sheet1
ID	Label	Accepted	Score	Begin Time (s)	End Time (s)	Call Length (s)	Principal Frequency (kHz)	Low Freq (kHz)	High Freq (kHz)	Delta Freq (kHz)	Frequency Standard Deviation (kHz)	Slope (kHz/s)	Sinuosity	Mean Power (dB/Hz)	Tonality
1	USV	TRUE	0.894536	11.6852	11.6952	0.01	82.2225	76.4779	86.1412	9.66334	3.35377	-1082.04	1.02778	-59.7232	0.863972
2	USV	TRUE	0.798544	11.8788	11.886	0.0072	88.6888	87.6008	89.1004	1.49957	0.419996	-23.0886	1.11477	-60.1648	0.83658
3	USV	TRUE	0.671467	12.0771	12.0871	0.01	84.7449	77.1894	90.0219	12.8325	4.15949	-1352.15	1.00837	-65.1523	0.794543
4	USV	TRUE	0.937591	12.2951	12.2975	0.0024	79.5626	78.6274	80.8317	2.20431	0.796673	-918.463	1.00367	-64.0126	0.84743
5	USV	TRUE	0.852081	22.5844	22.6224	0.038	61.0417	58.1369	84.4356	26.2988	8.83852	686.551	1.20156	-58.4251	0.79403
6	USV	TRUE	0.718089	22.7492	22.7752	0.026	64.0085	60.3075	64.6568	4.34931	1.22306	-119.785	1.08802	-43.1408	0.918601
7	USV	TRUE	0.958838	22.8968	22.92	0.0232	66.1747	58.9235	67.4736	8.55005	2.22656	-266.865	1.10847	-50.6822	0.876801
8	USV	TRUE	0.849495	23.0775	23.1007	0.0232	65.3873	60.0287	66.7084	6.67973	1.74023	-230.769	1.07144	-49.1065	0.865961
9	USV	TRUE	0.842893	23.2331	23.2707	0.0376	65.9121	62.4518	96.4796	34.0279	8.12665	631.678	1.3866	-51.2524	0.867829
10	USV	TRUE	0.862055	23.4035	23.4163	0.0128	65.7221	64.9272	66.1704	1.24316	0.458414	-54.3832	1.04663	-60.4768	0.833952
11	USV	TRUE	0.948508	23.9083	23.9287	0.0204	88.5664	86.5217	94.1319	7.61023	1.94125	239.284	1.1929	-61.1918	0.845383
12	USV	TRUE	0.850316	24.3291	24.3555	0.0264	64.3306	58.8585	68.5367	9.67819	2.40139	283.541	1.09662	-57.6493	0.782116
13	USV	TRUE	0.965345	24.4731	24.5207	0.0476	66.1561	61.8544	89.8327	27.9783	6.26611	423.832	1.18711	-58.2025	0.778447
14	USV	TRUE	0.874207	24.6507	24.7011	0.0504	62.6231	56.8821	83.544	26.662	5.12294	196.072	1.39659	-50.5084	0.855132
15	USV	TRUE	0.839034	24.8151	24.8351	0.02	64.4328	59.9277	66.1084	6.18066	1.69826	-185.644	1.21065	-54.0533	0.848542
16	USV	TRUE	0.869907	24.9919	25.0075	0.0156	68.3233	65.1838	69.6296	4.44573	1.257	-42.3523	1.21678	-54.3244	0.846767
17	USV	TRUE	0.988315	25.1974	25.2074	0.01	95.2208	94.9496	101.763	6.81344	2.35596	665.565	1.0697	-60.5152	0.829707
18	USV	TRUE	0.771666	32.5873	32.5945	0.0072	80.1528	79.2669	80.7038	1.43683	0.429416	-92.6622	1.10264	-65.6194	0.787381
19	USV	TRUE	0.769121	32.7569	32.7673	0.0104	63.0007	60.6257	63.7132	3.08752	0.981694	100.33	1.3103	-55.9674	0.855853
20	USV	TRUE	0.792069	32.9229	32.9245	0.0016	62.5339	62.2133	63.2108	0.997506	0.403004	623.441	1.0194	-57.6053	0.836098
21	USV	TRUE	0.796551	33.1284	33.1576	0.0292	69.0017	65.9736	71.6291	5.6555	1.29893	135.109	1.05181	-54.945	0.871553
22	USV	TRUE	0.769649	33.3184	33.3356	0.0172	65.6664	62.6086	68.3161	5.70746	1.19606	54.5974	1.37628	-48.6125	0.87506
23	USV	TRUE	0.875341	33.472	33.4812	0.0092	67.0694	65.1856	67.617	2.43139	0.869659	-262.774	1.00395	-50.1356	0.830859
24	USV	TRUE	0.982531	33.6668	33.718	0.0512	66.935	63.9306	83.7182	19.7876	4.2381	256.508	1.11361	-54.495	0.858936
25	USV	TRUE	0.982901	33.8676	33.882	0.0144	68.1394	65.3687	69.4085	4.03977	1.18423	-121.573	1.22481	-56.0216	0.864358
26	USV	TRUE	0.834952	34.0584	34.062	0.0036	66.7656	66.4054	66.9637	0.558305	0.191022	-75.4163	1.04783	-56.8365	0.835594
27	USV	TRUE	0.967914	34.2411	34.2535	0.0124	65.0994	64.9235	65.2197	0.296236	0.115692	9.5291	1.00735	-56.812	0.830268
28	USV	TRUE	0.918257	34.4383	34.4415	0.0032	96.2422	94.5277	97.9344	3.40666	1.15374	-1052.99	1.00061	-58.6613	0.850328
29	USV	TRUE	0.645222	34.9979	34.9995	0.0016	91.8148	90.7549	94.1215	3.36658	1.36233	2104.11	1.01144	-76.6398	0.632313
30	USV	TRUE	0.681915	35.1515	35.1531	0.0016	65.3265	63.8925	65.5758	1.68329	0.703964	-1013.09	1.11772	-68.3825	0.63793
31	USV	TRUE	0.698935	35.3075	35.3203	0.0128	67.0688	63.4692	67.7071	4.23792	1.23248	-4.16739	1.34598	-54.9105	0.870645
32	USV	TRUE	0.752574	37.8925	37.8997	0.0072	85.5568	84.9798	85.9474	0.967633	0.313063	-28.4758	1.07871	-65.1779	0.780325
33	USV	TRUE	0.675954	38.4884	38.494	0.0056	89.4895	89.1188	89.6927	0.57396	0.196356	-58.1142	1.02658	-62.6246	0.760716
34	USV	TRUE	0.772719	40.9523	40.9675	0.0152	56.6776	55.0507	57.019	1.96833	0.564028	-109.854	1.01643	-54.0004	0.773564
35	USV	TRUE	0.940427	41.0902	41.107	0.0168	63.4583	61.7771	64.959	3.18194	1.01084	-112.647	1.0748	-53.4796	0.839556
36	USV	TRUE	0.986274	41.2518	41.3058	0.054	76.7588	69.1048	78.8952	9.79037	3.75382	157.603	1.06629	-61.8211	0.78926
37	USV	TRUE	0.964267	41.4686	41.5006	0.032	78.8516	65.5051	88.8051	23.2999	6.41239	144.338	1.58583	-64.5624	0.772453
38	USV	TRUE	0.772342	41.6894	41.7106	0.0212	83.7343	79.7468	96.6782	16.9314	7.37108	-686.795	1.12171	-66.7351	0.77425
39	USV	TRUE	0.734595	45.7807	45.7847	0.004	75.2763	74.5415	75.5287	0.987116	0.298934	-135.113	1.09865	-65.5063	0.778052
40	USV	TRUE	0.953975	49.0441	49.0617	0.0176	76.8454	75.2685	78.7602	3.49176	1.29756	-244.224	1.02149	-59.6612	0.849244
41	USV	TRUE	0.927796	49.1568	49.1612	0.0044	96.1757	85.9928	99.0702	13.0774	5.47201	-3513.73	1.21403	-62.2179	0.795019
42	USV	TRUE	0.89155	49.2952	49.3464	0.0512	64.8967	63.4887	87.0089	23.5202	10.0993	460.779	1.11509	-60.7425	0.718908
43	USV	TRUE	0.792183	49.3948	49.4272	0.0324	66.9005	62.8258	67.3829	4.55706	1.31487	61.271	1.14733	-48.1285	0.876203
44	USV	TRUE	0.928127	49.555	49.82	0.265	86.586	65.7353	95.4658	29.7305	12.0747	84.0846	1.56722	-61.3483	0.785212
45	USV	TRUE	0.767728	49.81	49.822	0.012	89.5239	79.9571	93.6134	13.6563	4.02557	-1023.51	1.02524	-60.6695	0.840728
46	USV	TRUE	0.914339	50.0188	50.0388	0.02	89.7185	84.3797	91.8034	7.4237	3.24157	-313.083	1.08772	-66.6326	0.763824
47	USV	TRUE	0.825484	50.2192	50.2236	0.0044	100.481	99.1076	101.497	2.38986	0.847739	-584.152	1.00961	-62.8882	0.738449
48	USV	TRUE	0.77851	53.3722	53.3802	0.008	77.3342	76.258	77.5643	1.30626	0.419526	-116.269	1.06144	-62.0876	0.794284
49	USV	TRUE	0.766994	53.4654	53.475	0.0096	60.2025	58.7478	60.6033	1.85548	0.569815	90.4047	1.11311	-53.385	0.848481
50	USV	TRUE	0.770327	53.6462	53.6662	0.02	80.3023	78.2984	92.3973	14.0989	5.18075	-706.896	1.01091	-60.8865	0.764031
51	USV	TRUE	0.9811	53.8378	53.8794	0.0416	77.2091	63.8741	86.8071	22.933	8.23505	445.051	1.47061	-61.8799	0.789291
52	USV	TRUE	0.909442	54.0738	54.0922	0.0184	80.4062	75.8343	81.3933	5.55902	1.43551	-232.755	1.04507	-60.8881	0.788302
53	USV	TRUE	0.920549	54.2673	54.2717	0.0044	80.1989	78.8333	82.1509	3.3176	1.09709	-756.335	1.00888	-59.7237	0.846252
54	USV	TRUE	0.899636	54.4797	54.4885	0.0088	83.1087	81.4263	84.5663	3.14003	1.19768	-285.397	1.0815	-69.2363	0.755887
55	USV	TRUE	0.650505	69.0435	69.0487	0.0052	78.6881	78.244	79.0844	0.840408	0.273161	20.6146	1.08827	-73.8957	0.53926
56	USV	TRUE	0.718366	69.8682	69.8722	0.004	61.6422	58.9771	62.2104	3.23333	1.20282	-794.279	1.03632	-56.5987	0.83646
57	USV	TRUE	0.7491	70.4609	70.4709	0.01	85.4274	83.8798	85.7675	1.88776	0.669927	-91.6717	1.10785	-75.359	0.611431
58	USV	TRUE	0.719638	75.841	75.8494	0.0084	82.5552	76.3134	86.1549	9.84147	3.39577	-1292.53	1.01953	-59.43	0.864995
59	USV	TRUE	0.863283	76.0234	76.0622	0.0388	63.4531	58.0588	82.4525	24.3937	8.25933	535.287	1.56864	-50.9117	0.879006
60	USV	TRUE	0.710341	76.2629	76.2757	0.0128	80.5423	74.9239	86.3833	11.4594	3.83057	-984.583	1.01938	-57.2749	0.873602
61	USV	TRUE	0.776229	78.4515	78.4719	0.0204	60.7834	52.1814	61.4217	9.24029	2.33198	-193.713	1.30213	-52.1639	0.87893
62	USV	TRUE	0.844328	78.6159	78.6311	0.0152	64.5731	59.9122	66.5338	6.62167	1.8511	-251.192	1.37353	-57.7001	0.860595
63	USV	TRUE	0.840188	78.8711	78.8867	0.0156	80.0016	76.8915	85.2979	8.40633	2.70807	-125.536	1.58082	-71.5846	0.709776
64	USV	TRUE	0.822506	81.6481	81.6737	0.0256	60.3339	55.5171	102.431	46.914	8.46447	311.913	1.58975	-56.1051	0.842188
65	USV	TRUE	0.621386	81.8113	81.8169	0.0056	92.8735	89.372	96.006	6.63396	3.20643	-1207.83	1.00231	-62.5954	0.829219
66	USV	TRUE	0.895601	81.9841	82.0161	0.032	58.6347	55.1427	62.4607	7.31801	1.86743	-86.5219	1.23777	-52.0361	0.853343
67	USV	TRUE	0.807421	82.1353	82.1521	0.0168	67.712	63.9078	68.5309	4.62308	1.52594	-205.834	1.1766	-46.5656	0.920339
68	USV	TRUE	0.843764	82.532	82.5628	0.0308	65.8212	59.4235	66.3208	6.89727	2.42048	-212.686	1.04484	-53.7093	0.84109
69	USV	TRUE	0.913773	82.8796	82.8856	0.006	66.7683	66.7683	66.7683	1.42109e-14	7.94411e-15	-4.758e-13	1	-51.734	0.911636
70	USV	TRUE	0.826917	83.0424	83.0772	0.0348	67.5875	62.2437	68.4294	6.18576	1.63723	-116.816	1.07813	-51.4893	0.852398
71	USV	TRUE	0.920721	83.2612	83.2644	0.0032	81.2402	80.5871	82.9843	2.39728	0.819569	-717.452	1.04191	-64.9102	0.715153
72	USV	TRUE	0.977088	83.434	83.4364	0.0024	99.4174	99.4174	99.4174	0	3.24317e-15	5.6185e-14	1	-58.9181	0.832569
73	USV	TRUE	0.724205	100.503	100.505	0.0024	54.3403	54.3403	54.3403	7.10543e-15	4.35117e-15	-1.26883e-12	1	-60.9539	0.579547
74	USV	TRUE	0.784866	100.62	100.647	0.0272	64.8307	64.0967	65.8358	1.7391	0.67014	45.298	1.03712	-50.2069	0.914265
75	USV	TRUE	0.89078	100.817	100.846	0.0292	64.8568	56.522	66.6751	10.1532	2.35486	-215.65	1.16895	-50.6523	0.875642
76	USV	TRUE	0.819177	101.129	101.134	0.0048	64.3199	64.0921	64.8074	0.715256	0.301151	-156.197	1.00084	-53.6884	0.83209
77	USV	TRUE	0.978943	101.345	101.385	0.0396	68.4424	62.5144	69.4221	6.90771	1.59024	-36.3866	1.14904	-53.0772	0.875168
78	USV	TRUE	0.879136	101.521	101.582	0.0604	70.9371	65.4322	87.0534	21.6212	5.17974	171.932	1.4305	-50.2176	0.86509
79	USV	TRUE	0.995302	101.713	101.789	0.0752	69.0558	66.876	79.3011	12.4252	2.69698	136.589	1.03415	-50.191	0.866839
80	USV	TRUE	0.88892	101.939	101.983	0.044	67.0202	59.2828	87.8686	28.5858	3.35149	-125.457	1.52365	-50.7719	0.876948
81	USV	TRUE	0.817861	102.189	102.203	0.014	90.9849	89.4103	93.3191	3.9088	0.975658	-112.73	1.14369	-63.389	0.794531
82	USV	TRUE	0.843133	102.371	102.398	0.0272	89.1882	81.3474	93.1263	11.7789	2.17143	-117.407	1.39909	-62.7307	0.78193
83	USV	TRUE	0.617549	103.401	103.416	0.0152	89.8177	78.5874	96.8017	18.2143	5.95372	-1179.93	1.00652	-69.4618	0.716972
84	USV	TRUE	0.915284	103.751	103.775	0.0232	87.0563	84.4589	91.1087	6.64976	2.16386	138.477	1.21948	-67.1091	0.707634
85	USV	TRUE	0.852254	103.903	103.913	0.0092	65.2514	63.9981	65.2712	1.27308	0.524542	-139.571	1.00445	-46.208	0.918461
86	USV	TRUE	0.835426	104.065	104.092	0.0272	70.0131	62.3784	71.5123	9.13392	2.24019	-114.996	1.21515	-51.4341	0.877103
87	USV	TRUE	0.734989	104.236	104.245	0.0088	69.6218	67.6179	70.5273	2.90939	1.01437	-19.0498	1.37031	-55.9536	0.852479
88	USV	TRUE	0.897484	104.732	104.758	0.0268	68.2511	66.5515	69.0823	2.53088	0.419336	3.60772	1.07591	-48.1113	0.860148
89	USV	TRUE	0.825107	104.875	104.923	0.0476	67.033	63.6539	68.581	4.92715	1.13865	-63.9809	1.03097	-52.6742	0.840283
90	USV	TRUE	0.950861	105.06	105.09	0.03	66.7604	59.3459	70.3897	11.0438	3.16849	-273.478	1.1945	-52.5219	0.86481
91	USV	TRUE	0.800231	105.244	105.257	0.0132	70.6507	68.5505	71.3889	2.83841	0.721536	-77.5195	1.1054	-47.4596	0.921718
92	USV	TRUE	0.976102	105.432	105.434	0.0024	70.8989	70.8989	70.8989	1.42109e-14	6.64652e-15	-4.94303e-12	1	-49.5307	0.913811
93	USV	TRUE	0.919163	105.623	105.64	0.0168	84.0407	78.6301	84.9304	6.30035	2.02285	191.055	1.44316	-65.1648	0.793894
94	USV	TRUE	0.721657	105.814	105.826	0.0116	68.3658	66.2209	70.0199	3.79901	1.23118	-31.5602	1.46026	-64.7343	0.779424
95	USV	TRUE	0.722031	106.715	106.722	0.0072	62.8975	62.6308	63.2948	0.663989	0.25035	0.699553	1.0398	-61.6583	0.756345
96	USV	TRUE	0.735057	117.027	117.04	0.0132	61.2872	60.352	61.8897	1.53768	0.515618	-70.135	1.03545	-67.0633	0.634818
97	USV	TRUE	0.898429	117.209	117.211	0.0024	62.327	62.2717	62.6402	0.368537	0.165215	-157.023	1.00351	-51.1526	0.830879
98	USV	TRUE	0.812139	117.367	117.377	0.01	68.5064	64.5633	68.8316	4.2683	1.32098	381.692	1.12868	-59.5041	0.768758
99	USV	TRUE	0.967619	117.555	117.588	0.0332	63.7365	59.2485	67.5569	8.30846	2.7454	-265.893	1.14805	-60.7711	0.844325
100	USV	TRUE	0.613861	129.721	129.724	0.0032	86.5869	84.9319	87.9748	3.04299	1.08449	-986.497	1.00634	-73.6739	0.594929
101	USV	TRUE	0.830378	136.305	136.314	0.0092	77.8962	76.397	78.3045	1.90743	0.519045	-77.4945	1.10023	-67.5882	0.722207
102	USV	TRUE	0.969425	137.414	137.423	0.0088	67.1924	66.852	67.2189	0.366919	0.148286	-12.3133	1.00879	-48.4999	0.929697
103	USV	TRUE	0.962976	137.604	137.648	0.0444	65.2711	61.5395	67.7695	6.22995	1.9431	-107.181	1.01423	-52.4253	0.836674
104	USV	TRUE	0.998036	137.782	137.846	0.0632	68.2895	65.3077	70.8248	5.51712	1.24442	-36.3517	1.08276	-51.5745	0.85321
105	USV	TRUE	0.813141	138	138.012	0.0116	66.3861	63.9146	69.9412	6.0266	1.88423	-530.96	1.01307	-59.9676	0.736805
106	USV	TRUE	0.851242	138.238	138.264	0.026	64.2496	64.249	65.2334	0.984481	0.380249	-34.2322	1.00181	-55.2973	0.758866
107	USV	TRUE	0.831935	138.459	138.48	0.0204	65.8421	62.0552	68.1559	6.10071	1.56357	12.859	1.27938	-63.1499	0.781778
108	USV	TRUE	0.915799	138.698	138.71	0.0112	86.147	85.426	87.9198	2.49377	0.744906	-207.06	1.01564	-63.5365	0.771807
109	USV	TRUE	0.851066	142.348	142.355	0.0068	78.9684	77.1798	81.0763	3.89651	1.2538	-585.29	1.00636	-64.252	0.791028
110	USV	TRUE	0.944035	142.551	142.562	0.0108	90.7985	83.2199	92.1324	8.91251	4.08434	-817.424	1.00052	-62.4615	0.839636
111	USV	TRUE	0.826682	142.732	142.746	0.014	87.3017	84.3181	92.5861	8.26802	2.68217	-559.956	1.00799	-64.205	0.718538
112	USV	TRUE	0.844261	147	147.005	0.0052	75.7879	75.2884	77.2599	1.97157	0.752161	-383.774	1.00027	-71.1976	0.668396
113	USV	TRUE	0.819531	149.485	149.491	0.0056	65.5092	64.1668	65.7336	1.56682	0.675686	-287.88	1.00407	-60.5278	0.835763
114	USV	TRUE	0.986171	149.821	149.855	0.0336	68.6263	68.0563	72.7352	4.67884	1.86418	-127.144	1.00445	-54.36	0.836443
115	USV	TRUE	0.887856	151.331	151.373	0.042	67.1951	63.8414	84.8445	21.0031	6.87839	430.918	1.28667	-54.2734	0.84097
116	USV	TRUE	0.930414	151.596	151.604	0.008	65.2398	63.4659	65.6554	2.18947	0.718038	-275.286	1.0255	-66.7907	0.706287
117	USV	TRUE	0.777258	154.62	154.634	0.014	81.9482	77.5842	84.435	6.85087	2.24107	-626.733	1.06319	-59.6602	0.867691
118	USV	TRUE	0.934948	154.932	154.954	0.0224	63.9813	61.7012	83.3931	21.6918	10.0918	989.483	1.3121	-64.5965	0.797295
119	USV	TRUE	0.717476	156.229	156.234	0.0052	86.6231	84.9176	88.0639	3.14632	1.49561	-613.32	1.00338	-71.3239	0.686473
120	USV	TRUE	0.689474	156.454	156.459	0.0048	92.557	90.7015	93.5738	2.87228	0.947758	-601.4	1.01209	-72.7196	0.595408
121	USV	TRUE	0.748639	157.347	157.369	0.0216	65.7496	61.6527	66.9816	5.32894	1.56545	-236.179	1.03344	-48.5962	0.86322
122	USV	TRUE	0.839108	157.524	157.566	0.0424	86.9475	70.2556	94.2475	23.9919	8.8657	485.771	1.35784	-56.8267	0.853052
123	USV	TRUE	0.754547	158.061	158.079	0.018	85.7119	77.4439	91.1744	13.7306	4.26291	-786.129	1.01627	-59.3098	0.850223
124	USV	TRUE	0.883875	161.957	161.96	0.0028	90.1894	89.3804	90.7312	1.35079	0.501292	-507.165	1.01069	-67.7377	0.724911
125	USV	TRUE	0.68264	162.299	162.325	0.0264	73.3434	71.4405	73.9797	2.53922	0.755663	59.2452	1.03843	-43.6262	0.922826
126	USV	TRUE	0.897483	162.577	162.604	0.0264	71.2106	67.5293	72.1755	4.64612	1.21079	114.068	1.0735	-47.8617	0.871807
127	USV	TRUE	0.957021	162.865	162.91	0.0448	64.8497	62.1008	88.0509	25.9501	9.65016	601.4	1.1132	-56.9582	0.773531
128	USV	TRUE	0.908976	163.201	163.236	0.0348	92.1517	65.9021	98.3917	32.4896	11.7092	846.134	1.64063	-55.0623	0.85581
129	USV	TRUE	0.702165	165.368	165.449	0.0816	56.1067	26.6268	77.3779	50.7511	9.42815	-63.6966	12.283	-95.1084	0.162308
130	USV	TRUE	0.822185	165.573	165.584	0.0112	67.5835	64.9323	68.29	3.35772	0.955053	-123.858	1.14745	-64.6866	0.650474
131	USV	TRUE	0.968689	168.765	168.795	0.0304	84.892	80.585	92.0172	11.4322	2.23421	92.8158	1.37495	-62.094	0.77906
132	USV	TRUE	0.659873	169.33	169.339	0.0088	88.3012	80.5898	92.9473	12.3575	3.4551	-1250.54	1.01496	-69.11	0.711765
133	USV	TRUE	0.678967	169.657	169.661	0.004	88.6247	86.7617	90.6137	3.85198	1.2749	-960.801	1.00048	-67.5281	0.789937
134	USV	TRUE	0.81065	170.474	170.476	0.002	58.7538	57.4758	59.1235	1.64767	0.65359	-821.289	1.0879	-71.0065	0.713292
135	USV	TRUE	0.887101	171.144	171.146	0.002	65.2104	63.9324	65.58	1.64767	0.65359	-821.289	1.0879	-53.644	0.854042
136	USV	TRUE	0.957612	171.323	171.345	0.0216	69.0671	65.5491	69.7202	4.17112	1.0975	-109.443	1.06809	-59.9215	0.849862
137	USV	TRUE	0.808072	171.589	171.603	0.014	85.1738	82.4861	91.0296	8.54343	3.16769	-639.943	1.01315	-70.855	0.530215
138	USV	TRUE	0.8102	174.208	174.221	0.0124	63.8834	56.8845	64.8631	7.97857	2.20812	-521.391	1.11575	-54.5583	0.859815
139	USV	TRUE	0.929175	174.397	174.42	0.0224	71.4532	67.2078	72.4996	5.29183	1.60949	-132.728	1.18374	-54.0696	0.847131
140	USV	TRUE	0.783432	174.662	174.668	0.0056	93.6499	91.8241	94.9635	3.13947	1.02914	-573.343	1.00545	-62.4906	0.806302
141	USV	TRUE	0.885345	174.967	174.969	0.0016	79.7037	79.0268	80.0243	0.997506	0.403004	623.441	1.0194	-66.3763	0.78009
142	USV	TRUE	0.913812	180.125	180.148	0.0228	63.86	59.1991	65.5522	6.35316	1.8234	106.1	1.28041	-48.6181	0.883552
143	USV	TRUE	0.764079	180.321	180.365	0.044	79.7381	64.5351	87.771	23.2359	8.66177	460.933	1.33121	-57.1018	0.786978
144	USV	TRUE	0.859308	180.559	180.567	0.0072	61.4678	59.5307	63.4643	3.93362	1.2279	-544.535	1.00644	-62.1095	0.715404
145	USV	TRUE	0.759058	184.078	184.079	0.0016	42.8601	42.7176	43.3588	0.641254	0.258129	-311.721	1.14317	-70.2641	0.679878
146	USV	TRUE	0.923528	185.098	185.111	0.0136	96.9534	94.467	98.9083	4.44131	1.33396	-111.056	1.31659	-64.6385	0.795798
147	USV	TRUE	0.607781	185.193	185.199	0.006	85.8092	84.5906	86.1768	1.58613	0.48045	180.432	1.07687	-66.2512	0.586678
148	USV	TRUE	0.879566	185.365	185.378	0.0132	65.3544	62.4302	67.1431	4.71292	1.36353	-335.861	1.01497	-55.2317	0.778118
149	USV	TRUE	0.958723	185.575	185.628	0.0528	60.9377	55.3051	70.26	14.9548	5.24777	-245.722	1.25399	-37.1962	0.92698
150	USV	TRUE	0.742922	186.091	186.143	0.0528	93.7277	75.2196	100.524	25.3047	8.92067	-489.957	1.20465	-71.6032	0.653189
151	USV	TRUE	0.640329	187.85	187.854	0.004	80.4588	78.9045	84.5094	5.60491	2.2329	-1445.26	1.00395	-73.3391	0.695074
152	USV	TRUE	0.717122	188.038	188.049	0.0108	81.871	78.3307	87.2577	8.92699	2.80906	-880.041	1.01119	-64.9364	0.775034
153	USV	TRUE	0.655092	188.284	188.286	0.002	96.2535	95.1848	97.349	2.16423	0.800947	-1070.03	1.0004	-69.2438	0.635551
154	USV	TRUE	0.838285	188.529	188.53	0.0016	88.6409	88.0175	89.2643	1.24688	0.492874	-779.302	1	-58.9611	0.83466
155	USV	TRUE	0.98315	188.686	188.696	0.0096	69.4739	67.5141	70.5368	3.02273	0.966762	-328.053	1.00357	-46.0976	0.913908
156	USV	TRUE	0.932842	188.852	189.062	0.21	68.8271	61.5941	82.9182	21.3241	5.52007	-0.0823735	8.68423	-58.0807	0.783093
157	USV	TRUE	0.989023	189.226	189.251	0.0248	70.6408	68.3501	71.0277	2.67757	1.28659	-121.405	1.00348	-50.2779	0.912816
158	USV	TRUE	0.90528	189.419	189.422	0.0028	93.5683	91.8947	94.1658	2.27111	0.792968	-201.452	1.99933	-65.5944	0.814812
159	USV	TRUE	0.705987	190.166	190.169	0.0028	89.3628	88.2273	90.7656	2.5383	0.900426	-917.137	1.00237	-66.3452	0.7356
160	USV	TRUE	0.955123	190.345	190.371	0.0264	91.6207	90.0465	101.614	11.5673	2.77448	-46.658	1.46807	-68.865	0.72084
161	USV	TRUE	0.682643	192.513	192.522	0.0096	86.8139	78.9554	90.875	11.9196	3.81681	-1258.46	1.011	-66.195	0.774849
162	USV	TRUE	0.822057	192.681	192.685	0.004	67.4772	66.2006	68.9467	2.74611	0.924314	-695.636	1.00345	-57.2264	0.844492
163	USV	TRUE	0.733574	192.872	192.883	0.0104	66.2395	65.5035	101.599	36.0955	13.7	3631.46	1.07678	-67.8655	0.587208
164	USV	TRUE	0.914234	193.058	193.092	0.0336	70.5498	62.3708	72.1381	9.76725	2.7919	-216.698	1.12769	-53.1616	0.880645
165	USV	TRUE	0.92694	193.296	193.298	0.002	105.339	105.339	105.339	0	3.72612e-15	2.06152e-12	1	-69.0672	0.703991
166	USV	TRUE	0.655595	193.313	193.372	0.0592	40.3277	30.6644	50.4364	19.772	4.74388	-30.9206	5.16052	-97.0479	0.161273
167	USV	TRUE	0.684491	193.648	193.653	0.0048	92.9636	90.423	96.8312	6.40819	2.80818	-1407.66	1.01891	-76.4007	0.532946
168	USV	TRUE	0.683446	195.508	195.512	0.004	61.1239	59.4688	61.8735	2.4047	0.835725	-617.538	1.02197	-61.3354	0.841579
169	USV	TRUE	0.855219	203.828	203.834	0.006	99.026	97.742	99.36	1.61798	0.501611	-208.687	1.07409	-62.0844	0.805733
170	USV	TRUE	0.780248	204.185	204.188	0.0028	93.5895	92.2907	94.7548	2.46408	0.855809	-872.959	1.00058	-67.9563	0.637406
171	USV	TRUE	0.866733	204.348	204.352	0.0044	94.4941	92.3344	97.0005	4.6661	1.4741	-1080.31	1.00245	-69.5362	0.69855
172	USV	TRUE	0.897299	205.058	205.078	0.0196	94.2938	89.1652	97.4491	8.28392	2.36901	21.5023	1.4741	-66.8851	0.718634
173	USV	TRUE	0.624924	235.934	235.935	0.0016	78.8305	78.305	79.1779	0.872818	0.347517	-545.511	1.00577	-77.6148	0.548936
174	USV	TRUE	0.890631	236.053	236.066	0.0136	92.8142	91.1105	96.9037	5.79319	1.74988	-266.495	1.20997	-66.1264	0.781663
175	USV	TRUE	0.694952	236.489	236.519	0.0304	95.6396	73.251	96.1436	22.8925	10.9398	775.724	1.06696	-66.765	0.628565
176	USV	TRUE	0.628228	236.729	236.733	0.004	88.3813	86.4739	89.5911	3.11721	1.04351	-779.302	1.01134	-68.3023	0.660794
177	USV	TRUE	0.857526	236.982	236.988	0.006	90.0061	87.6607	92.8709	5.21019	1.64096	-860.615	1.00372	-62.4951	0.783797
178	USV	TRUE	0.959165	237.161	237.198	0.0368	68.4565	61.7027	75.137	13.4343	3.38163	-274.605	1.02516	-61.7115	0.770931
179	USV	TRUE	0.970145	260.455	260.462	0.0076	53.9291	53.2315	55.8292	2.59767	0.834974	-89.3421	1.35544	-61.6616	0.85061
180	USV	TRUE	0.757512	271.439	271.457	0.018	68.6906	66.7586	71.5976	4.83897	1.50527	308.307	1.01537	-44.0372	0.92075
181	USV	TRUE	0.837284	271.686	271.701	0.0152	67.1279	66.1202	68.0125	1.89232	0.668353	-132.433	1.00818	-53.2056	0.834633
182	USV	TRUE	0.725277	296.505	296.507	0.0016	97.8482	97.7503	98.1243	0.374065	0.153618	-233.791	1.01068	-67.2199	0.696371
183	USV	TRUE	0.847409	296.676	296.702	0.026	73.6029	69.3167	74.6159	5.29925	1.4583	-168.329	1.0572	-53.6968	0.84737
184	USV	TRUE	0.774151	296.906	296.916	0.0092	73.7934	73.6963	74.1543	0.458025	0.176031	-27.663	1.0123	-56.5423	0.767398
185	USV	TRUE	0.865163	297.48	297.5	0.02	62.1494	60.5834	64.304	3.72063	1.09452	-158.561	1.01843	-60.2101	0.704435
186	USV	TRUE	0.971661	297.682	297.694	0.012	71.8002	70.1076	72.3232	2.21563	0.54942	-76.3028	1.0628	-45.8467	0.919848
187	USV	TRUE	0.880117	297.928	297.944	0.0168	71.5247	68.029	73.4064	5.37745	1.7146	-197.676	1.25456	-54.5693	0.85087
188	USV	TRUE	0.877552	324.242	324.279	0.0372	74.1582	73.825	76.5848	2.75972	0.745471	28.485	1.02196	-45.0605	0.922638
189	USV	TRUE	0.663301	324.445	324.448	0.0028	62.5719	61.5031	62.609	1.10587	0.402097	-339.288	1.10567	-63.6203	0.810618
190	USV	TRUE	0.750471	324.491	324.506	0.0144	69.2311	67.8688	69.8134	1.94463	0.776093	169.289	1.01561	-51.0523	0.836715
191	USV	TRUE	0.866519	324.729	324.765	0.036	72.6589	61.2045	101.809	40.605	9.0226	425.759	1.79872	-60.4437	0.786092
192	USV	TRUE	0.886948	324.968	325.004	0.0364	72.0154	64.0356	101.703	37.667	9.78385	669.88	1.53295	-58.4355	0.785026
193	USV	TRUE	0.858256	326.645	326.659	0.0136	69.7812	64.1024	71.3621	7.2597	2.00294	-500.94	1.02802	-55.2989	0.839558
194	USV	TRUE	0.991784	327.656	327.675	0.0196	88.1284	85.4948	92.3499	6.85508	2.64331	314.679	1.07859	-70.111	0.661164
195	USV	TRUE	0.9382	328.089	328.093	0.004	98.1938	96.2823	98.6756	2.39334	0.959364	-612.659	1.0077	-62.3801	0.83727
196	USV	TRUE	0.947597	328.724	328.729	0.0044	88.8647	88.5307	88.9018	0.371096	0.14037	-85.8971	1.00787	-63.344	0.765771
197	USV	TRUE	0.886947	330.13	330.136	0.006	91.5162	91.1376	91.7908	0.653129	0.176521	-54.0818	1.02682	-66.1398	0.70017
198	USV	TRUE	0.899355	330.288	330.31	0.022	64.2863	60.3267	104.818	44.4915	18.1394	-605.609	5.75316	-73.3332	0.448909
199	USV	TRUE	0.840234	333.889	333.904	0.0152	97.018	94.2856	100.694	6.40877	2.13542	-380.261	1.03315	-74.8312	0.548673
200	USV	TRUE	0.70523	334.522	334.527	0.0056	96.1667	93.7769	97.9703	4.19339	1.48912	-826.749	1.02267	-64.8055	0.727829
201	USV	TRUE	0.877303	334.761	334.764	0.0032	96.1944	95.3038	97.1147	1.81095	0.626809	-572.106	1.00033	-59.8984	0.77977
202	USV	TRUE	0.964401	335.28	335.282	0.0016	97.6536	94.287	98.5264	4.2394	1.77435	2649.63	1.03463	-79.1336	0.569959
203	USV	TRUE	0.903702	336.054	336.059	0.0056	97.4211	96.1074	98.564	2.45666	0.834677	-465.659	1.00392	-64.7365	0.77569
204	USV	TRUE	0.75404	336.238	336.243	0.0052	78.8015	77.6437	79.2172	1.57345	0.473276	270.696	1.01938	-68.9965	0.656397
205	USV	TRUE	0.663294	338.545	338.549	0.0048	81.1465	79.7141	84.5531	4.83909	1.44621	-890.121	1.04331	-67.0909	0.726161
206	USV	TRUE	0.972317	338.746	338.751	0.0044	71.4305	71.4305	71.4305	2.84217e-14	5.80156e-15	-1.56212e-13	1	-50.1431	0.917504
207	USV	TRUE	0.770882	338.936	338.947	0.0116	68.4216	66.9338	68.8372	1.90345	0.527916	-77.2446	1.08048	-57.8462	0.769274
208	USV	TRUE	0.923397	340.208	340.222	0.014	69.8224	67.1959	70.5794	3.38359	1.02299	-256.986	1.01085	-54.3543	0.78413
209	USV	TRUE	0.791695	340.404	340.419	0.0148	66.8727	64.7097	67.1469	2.43719	0.751604	-141.704	1.0247	-58.3735	0.757521
210	USV	TRUE	0.787412	340.734	340.738	0.0036	92.2971	90.5853	93.0798	2.49449	0.881312	-689.656	1.00137	-68.3291	0.771771
211	USV	TRUE	0.731776	350.553	350.555	0.002	79.5096	79.2201	79.8258	0.605629	0.218335	-290.727	1.00254	-65.4728	0.632066
212	USV	TRUE	0.835849	353.789	353.791	0.0016	67.9758	67.6997	68.0738	0.374065	0.153618	-233.791	1.01068	-58.0532	0.771605
213	USV	TRUE	0.900452	353.943	353.984	0.0412	69.1964	64.9065	70.8515	5.94496	1.6705	-124.668	1.04961	-49.1144	0.859853
214	USV	TRUE	0.830187	354.162	354.17	0.0084	66.9128	66.2449	67.4249	1.18009	0.390527	-148.795	1.01007	-51.138	0.847044
215	USV	TRUE	0.956855	354.421	354.443	0.0224	67.6512	66.3598	68.9395	2.57967	0.772062	-110.812	1.01579	-51.3739	0.843209
216	USV	TRUE	0.981759	354.606	354.659	0.0528	71.5819	57.3912	72.5393	15.1481	3.70035	-191.336	1.20607	-53.9138	0.862872
217	USV	TRUE	0.919323	354.823	354.844	0.0208	75.3678	72.0799	76.7946	4.71465	1.24997	-167.932	1.09664	-49.6214	0.872895
218	USV	TRUE	0.8368	357.463	357.471	0.008	94.9574	93.6808	97.1541	3.47327	1.06293	-427.711	1.00291	-67.5631	0.721326
219	USV	TRUE	0.746886	357.738	357.744	0.0056	94.5727	94.3983	94.6558	0.257489	0.0903333	20.6548	1.00655	-63.0196	0.759142
220	USV	TRUE	0.810393	358.074	358.16	0.0864	49.2637	27.3393	72.049	44.7097	9.66189	29.4859	12.1182	-95.5172	0.157199
221	USV	TRUE	0.721955	358.454	358.468	0.0136	62.0263	53.7731	63.9361	10.163	3.07555	-495.899	1.28683	-63.928	0.779974
222	USV	TRUE	0.812536	358.612	358.637	0.0252	69.1005	66.9704	69.4493	2.47892	0.709423	-49.695	1.05508	-52.1054	0.855136
223	USV	TRUE	0.955162	358.814	358.843	0.0292	73.0175	68.4604	73.3886	4.92816	1.15216	-27.1157	1.18608	-51.3232	0.862501
224	USV	TRUE	0.691961	375.245	375.251	0.0056	94.3395	93.8645	94.4731	0.608598	0.186982	31.8745	1.03649	-65.9856	0.709117
225	USV	TRUE	0.992264	392.032	392.052	0.02	69.0709	67.3364	69.7937	2.45734	0.824224	-106.521	1.01715	-45.8129	0.913934
226	USV	TRUE	0.840726	392.198	392.209	0.0112	74.1604	73.3069	74.294	0.987116	0.346983	-32.5852	1.04363	-48.0951	0.844344
227	USV	TRUE	0.934967	392.432	392.492	0.0596	67.0376	65.1837	69.0166	3.83292	0.829149	-2.33201	1.02337	-44.3229	0.858031
228	USV	TRUE	0.880341	392.654	392.673	0.0188	67.8682	53.4571	72.0564	18.5993	8.12246	-1096.19	1.02014	-49.7071	0.859305
229	USV	TRUE	0.884351	392.841	392.879	0.0372	69.9805	53.7554	70.8406	17.0853	7.8709	-485.299	1.05288	-60.1004	0.721115
230	USV	TRUE	0.959639	393.087	393.105	0.018	62.1762	61.4835	64.2411	2.75759	0.601623	-1.34115	1.09866	-44.4994	0.922212
231	USV	TRUE	0.735253	393.252	393.26	0.008	60.4243	59.4223	64.1946	4.7723	1.10364	-380.735	1.1728	-49.5249	0.865442
232	USV	TRUE	0.881191	393.447	393.485	0.0384	74.015	69.7296	102.387	32.6571	14.3898	971.083	1.42784	-63.1308	0.710314
233	USV	TRUE	0.88153	393.667	393.676	0.0088	103.81	103.28	104.928	1.64767	0.659888	211.458	1.01584	-66.6357	0.711962
234	USV	TRUE	0.966719	394.019	394.026	0.0072	62.8327	62.6232	63.1715	0.548302	0.130799	-45.7433	1.00849	-66.6001	0.760108
235	USV	TRUE	0.899307	394.19	394.209	0.0192	70.1945	68.5822	70.9129	2.33069	0.754002	-68.0653	1.04118	-58.4365	0.771278
236	USV	TRUE	0.770432	394.389	394.403	0.014	70.846	69.0857	71.2913	2.20565	0.439901	-13.6097	1.05654	-56.8262	0.774827
237	USV	TRUE	0.879929	394.762	394.768	0.006	89.9113	88.6736	90.7388	2.06522	0.762633	-339.587	1.0028	-67.5896	0.717444
238	USV	TRUE	0.90972	395.299	395.324	0.0252	88.9876	87.6949	95.5158	7.82087	3.53414	-269.332	1.07533	-70.2877	0.693698
239	USV	TRUE	0.852638	395.639	395.672	0.0328	66.9981	63.8309	85.2137	21.3828	8.94114	588.389	1.3106	-68.8418	0.584869
240	USV	TRUE	0.633106	395.82	395.847	0.0272	74.5436	73.5433	95.3694	21.8261	4.49474	714.176	1.10124	-59.7146	0.711794
241	USV	TRUE	0.816798	396.032	396.035	0.0028	96.4002	94.2776	96.6823	2.4047	0.828626	-616.726	1.31462	-63.6187	0.737184
242	USV	TRUE	0.951175	397.096	397.116	0.0204	94.2454	63.0986	96.3147	33.2161	15.6229	1630.26	1.15895	-70.4607	0.650483
243	USV	TRUE	0.771673	397.246	397.279	0.0328	69.5228	69.2591	100.847	31.5874	10.259	1005.9	1.05658	-59.5537	0.71429
244	USV	TRUE	0.873869	397.452	397.457	0.0056	91.666	91.3686	100.339	8.97037	3.90874	1696.48	1.02072	-64.151	0.763783
245	USV	TRUE	0.788838	397.892	397.933	0.0408	86.8879	69.3298	87.8463	18.5165	8.45789	434.339	1.12543	-70.3049	0.534523
246	USV	TRUE	0.970044	398.094	398.11	0.016	98.9315	96.2956	101.223	4.92699	1.21487	36.0124	1.20036	-69.721	0.650373
247	USV	TRUE	0.863629	398.406	398.417	0.0104	69.0779	68.2411	69.77	1.52892	0.43804	-40.9743	1.06936	-68.019	0.72494
248	USV	TRUE	0.824806	398.748	398.756	0.008	88.0656	85.522	90.1437	4.62179	1.4513	-562.128	1.00348	-69.4192	0.602619
249	USV	TRUE	0.838193	399.568	399.572	0.0044	69.6249	68.5675	70.0401	1.47264	0.624598	334.351	1.00004	-66.5762	0.650256
250	USV	TRUE	0.629615	399.753	399.766	0.0124	68.3153	68.1866	68.4715	0.284956	0.111833	-8.04018	1.00754	-72.6226	0.519826
251	USV	TRUE	0.850707	399.944	399.945	0.0016	65.1836	65.1836	65.1836	1.42109e-14	5.89151e-15	6.16775e-12	1	-60.8891	0.699409
252	USV	TRUE	0.838169	400.107	400.13	0.0228	68.1698	64.7978	68.6747	3.87693	1.55228	-99.3472	1.06989	-66.5307	0.690991
253	USV	TRUE	0.879722	400.272	400.295	0.0228	68.5714	63.8792	70.0343	6.15507	2.03854	-222.06	1.09382	-66.6266	0.651865
254	USV	TRUE	0.917131	400.477	400.48	0.0032	67.8599	67.8599	67.8599	2.84217e-14	9.3996e-15	3.49093e-12	1	-60.3014	0.69161
255	USV	TRUE	0.94613	400.631	400.651	0.02	65.3914	63.9033	65.7621	1.85884	0.539274	1.09019	1.04648	-62.9622	0.697515
256	USV	TRUE	0.874214	400.829	400.835	0.006	66.9633	65.7461	67.9207	2.17462	0.696198	-364.547	1.00422	-59.8593	0.774754
257	USV	TRUE	0.989367	401.011	401.016	0.0044	73.3604	73.0042	73.4569	0.452737	0.1332	-68.2505	1.02322	-58.9542	0.851699
258	USV	TRUE	0.812313	401.163	401.168	0.0048	67.7868	67.3173	68.2915	0.974127	0.394448	231.686	1.01011	-62.0519	0.702401
259	USV	TRUE	0.889401	401.323	401.344	0.0208	67.7776	66.8626	69.0308	2.16821	0.703531	-19.51	1.03711	-65.2735	0.709236
260	USV	TRUE	0.808008	401.507	401.518	0.0116	69.1828	68.8096	69.5039	0.694352	0.212257	-0.707857	1.01706	-58.384	0.767343
261	USV	TRUE	0.855466	401.724	401.726	0.002	66.6375	66.3214	66.927	0.605629	0.218335	-290.727	1.00254	-61.0969	0.838615
262	USV	TRUE	0.833919	401.87	401.921	0.0504	88.8963	68.7351	90.6037	21.8686	10.4049	519.274	1.10672	-70.2372	0.593001
263	USV	TRUE	0.815027	402.061	402.098	0.0368	73.6194	66.1654	74.4643	8.29894	2.43197	-181.772	1.0525	-63.5127	0.654665
264	USV	TRUE	0.758453	404.503	404.533	0.03	68.1897	67.7374	99.2133	31.4759	8.60559	1045.39	1.08534	-64.7565	0.659043
265	USV	TRUE	0.619253	405.019	405.04	0.0212	93.4079	62.8948	93.6085	30.7136	15.7909	1460.39	1.01127	-75.867	0.480937
266	USV	TRUE	0.815694	407.375	407.377	0.002	84.8958	83.4574	86.2273	2.76986	1.01936	-1360.76	1.00121	-68.6558	0.710118
267	USV	TRUE	0.861027	407.554	407.56	0.0056	66.9633	64.0549	67.0319	2.97709	1.1693	-543.31	1.08225	-64.9881	0.664532
268	USV	TRUE	0.681709	411.013	411.052	0.0388	80.4745	60.4849	83.5229	23.038	10.4772	532.984	1.15078	-75.5735	0.528329
269	USV	TRUE	0.766697	411.191	411.193	0.002	64.691	64.4015	65.0071	0.605629	0.218335	-290.727	1.00254	-55.281	0.838437
270	USV	TRUE	0.977027	411.341	411.368	0.0272	65.2212	64.4375	66.8937	2.45618	0.999824	-67.4007	1.03285	-64.4451	0.780004
271	USV	TRUE	0.902596	411.522	411.569	0.0472	68.2265	67.0353	88.8558	21.8204	8.66238	495.2	1.04776	-62.7069	0.698174
272	USV	TRUE	0.861938	411.719	411.741	0.022	63.9596	60.0152	64.7023	4.68705	1.24324	-161.993	1.06262	-66.8487	0.713121
273	USV	TRUE	0.880547	411.887	411.893	0.0064	66.7591	66.5587	66.9817	0.42305	0.138556	-48.7518	1.02266	-56.7506	0.780696
274	USV	TRUE	0.811754	412.075	412.101	0.0268	69.8591	67.2985	71.0317	3.73323	1.11341	-17.4732	1.08449	-55.6632	0.788161
275	USV	TRUE	0.860398	412.445	412.459	0.0144	98.2235	97.7815	99.3949	1.61341	0.54974	-111.894	1.02101	-57.9109	0.711748
276	USV	TRUE	0.686018	412.745	412.75	0.0052	103.488	102.231	105.354	3.1223	1.13133	273.831	1.87711	-71.4533	0.67836
277	USV	TRUE	0.714581	413.245	413.264	0.0196	66.3565	66.25	94.6328	28.3828	13.7063	1500.21	1.02136	-69.845	0.482605
278	USV	TRUE	0.664492	415.39	415.414	0.0248	65.2618	65.2365	92.5244	27.2879	12.9885	1188.36	1.03469	-73.3404	0.446658
279	USV	TRUE	0.674217	416.051	416.055	0.0044	65.3873	65.1461	65.7109	0.564747	0.25023	46.4351	1.06413	-69.0182	0.699731
280	USV	TRUE	0.628163	416.276	416.277	0.0016	94.8327	94.5121	95.5096	0.997506	0.403004	-623.441	1.0194	-74.6168	0.601861
281	USV	TRUE	0.738728	416.474	416.485	0.0108	100.69	90.6931	101.204	10.5112	3.98356	-1020.47	1.05818	-75.1189	0.543088
282	USV	TRUE	0.891652	418.572	418.578	0.006	66.8704	65.1114	68.6591	3.54768	1.11639	-584.804	1.01435	-64.9144	0.792739
283	USV	TRUE	0.915608	418.751	418.774	0.0236	67.9769	66.6514	69.3533	2.70196	0.893999	-14.5781	1.09896	-65.702	0.797169
284	USV	TRUE	0.676064	418.947	418.952	0.0044	63.3497	62.0364	63.7395	1.70308	0.650651	401.235	1.00399	-71.6633	0.489362
285	USV	TRUE	0.648594	419.532	419.538	0.0064	101.885	100.66	102.783	2.12279	0.733932	-325.468	1.04492	-75.1558	0.542607
286	USV	TRUE	0.891208	419.862	419.874	0.0112	71.6156	69.8189	71.8145	1.99565	0.706099	-119.082	1.03197	-67.1648	0.769233
287	USV	TRUE	0.709361	420.066	420.068	0.002	67.0681	66.6184	67.5179	0.899537	0.320169	-425.594	1.00633	-67.0581	0.618819
288	USV	TRUE	0.869039	420.242	420.288	0.0464	67.1974	65.2016	91.2194	26.0177	9.4235	586.073	1.10925	-70.7243	0.588725
289	USV	TRUE	0.93323	420.43	420.458	0.0284	68.7168	64.927	69.1128	4.18573	0.833237	-49.2756	1.05708	-64.9508	0.710156
290	USV	TRUE	0.64205	420.641	420.643	0.002	93.7027	92.9234	94.482	1.5586	0.583176	-779.302	1	-81.5145	0.4629
291	USV	TRUE	0.862511	421.531	421.569	0.0376	99.4352	65.6444	99.9509	34.3066	15.9469	1095.19	1.39453	-62.9602	0.710917
292	USV	TRUE	0.848289	421.712	421.742	0.0296	66.1754	65.6277	96.983	31.3554	15.6455	1217.05	1.21081	-62.9273	0.704588
293	USV	TRUE	0.705233	421.905	421.907	0.0024	68.7293	68.3953	69.0633	0.667973	0.240498	-278.322	1	-67.1748	0.738982
294	USV	TRUE	0.76974	422.097	422.111	0.014	70.6736	68.7597	70.9045	2.14481	0.993007	-141.112	1.01208	-71.7449	0.640071
295	USV	TRUE	0.782015	423.26	423.262	0.002	62.366	61.9029	62.5263	0.623441	0.243171	-311.721	1.01894	-67.5441	0.589187
296	USV	TRUE	0.801341	426.744	426.746	0.0016	79.5722	79.403	80.5786	1.17563	0.490049	-701.372	1.10925	-69.3862	0.644513
297	USV	TRUE	0.777862	426.902	426.908	0.0056	68.7032	67.1658	69.0447	1.87883	0.637741	339.255	1.01619	-54.2035	0.852662
298	USV	TRUE	0.823132	427.099	427.106	0.0068	65.7259	64.5412	69.0355	4.49431	2.04906	-652.953	1.00948	-66.168	0.698952
299	USV	TRUE	0.849414	427.499	427.509	0.01	65.5835	64.0055	66.3734	2.36783	0.714862	104.565	1.11109	-67.3286	0.662092
300	USV	TRUE	0.656662	428.283	428.287	0.004	91.3675	90.3507	91.7683	1.41759	0.47959	-308.178	1.12	-67.7769	0.721014
301	USV	TRUE	0.848748	428.704	428.706	0.002	98.6285	97.3772	99.5236	2.14642	0.790073	-1049.04	1.00559	-68.9589	0.610939
302	USV	TRUE	0.733164	430.65	430.656	0.006	85.8982	81.6402	87.624	5.98384	2.19259	-1026.54	1.00196	-68.381	0.721747
303	USV	TRUE	0.88087	430.824	430.827	0.0036	68.952	68.6922	69.0707	0.378518	0.143865	1.33022e-12	1.04612	-66.4698	0.667821
304	USV	TRUE	0.909407	431.212	431.224	0.0124	88.8166	88.349	93.1851	4.83615	1.35802	-291.344	1.08045	-67.6201	0.702382
305	USV	TRUE	0.739291	431.586	431.604	0.0184	91.9026	89.3419	95.775	6.43306	1.97767	71.2479	1.44033	-74.0116	0.647978
306	USV	TRUE	0.790834	431.786	431.793	0.0064	94.7421	94.6382	96.6124	1.97423	0.699757	306.473	1.05582	-68.7299	0.537042
307	USV	TRUE	0.920627	432.107	432.116	0.0092	67.3617	66.92	67.657	0.737015	0.255026	-51.9635	1.01493	-66.1403	0.779276
308	USV	TRUE	0.74436	432.306	432.317	0.0112	65.6505	65.0667	66.8944	1.82774	0.659153	-146.539	1.00736	-67.0225	0.587069
309	USV	TRUE	0.885738	432.528	432.546	0.018	90.6564	89.6805	91.651	1.97049	0.602087	-42.2057	1.08077	-73.5778	0.584124
310	USV	TRUE	0.650385	432.714	432.716	0.002	94.8469	94.3704	95.929	1.5586	0.599135	-779.302	1.02713	-74.1397	0.630966
311	USV	TRUE	0.882069	433.337	433.341	0.0032	84.8979	83.8662	85.551	1.68478	0.613628	-555.098	1.01177	-69.4252	0.64956
312	USV	TRUE	0.657511	433.553	433.557	0.0036	89.4655	88.4784	90.9573	2.47892	0.789094	-644.583	1.01182	-76.1752	0.540412
313	USV	TRUE	0.840405	434.623	434.625	0.0016	92.303	92.205	92.5791	0.374065	0.153618	-233.791	1.01068	-68.5107	0.700169
314	USV	TRUE	0.824915	438.468	438.469	0.0016	61.7142	61.4381	61.8122	0.374065	0.153618	-233.791	1.01068	-60.0349	0.835433
315	USV	TRUE	0.867004	438.674	438.678	0.004	86.3693	85.6791	87.0595	1.38048	0.430343	-323.528	1.00248	-61.1465	0.728884
316	USV	TRUE	0.778729	438.905	438.913	0.008	90.2125	85.7345	94.1398	8.40533	3.50365	-1089.28	1.00324	-65.9844	0.705468
317	USV	TRUE	0.954555	439.076	439.346	0.27	66.3926	63.8379	92.4651	28.6272	12.5019	73.4716	1.24006	-63.4018	0.601059
318	USV	TRUE	0.976966	439.512	439.529	0.0172	66.9116	65.742	71.6407	5.89869	2.78539	-344.356	1.01141	-54.1249	0.834309
319	USV	TRUE	0.906677	439.697	439.699	0.0016	61.7963	61.6984	62.0724	0.374065	0.153618	-233.791	1.01068	-66.0148	0.763415
320	USV	TRUE	0.805957	440.295	440.318	0.0236	68.6137	67.7865	69.2029	1.41636	0.437071	23.9056	1.02866	-57.7413	0.831965
321	USV	TRUE	0.752904	440.512	440.538	0.026	69.4449	64.8187	70.6515	5.83283	1.76319	-114.367	1.12047	-60.6931	0.773767
322	USV	TRUE	0.90619	440.741	440.762	0.0212	66.6772	65.3487	67.6808	2.33212	0.660107	-20.8305	1.07908	-60.2677	0.782812
323	USV	TRUE	0.9328	442.502	442.505	0.0028	91.4674	86.8139	93.4491	6.6352	2.40528	-2390.92	1.01515	-63.379	0.810158
324	USV	TRUE	0.956746	442.63	442.662	0.0316	69.9641	65.9637	71.0329	5.06917	1.43577	-98.0999	1.10358	-53.0151	0.873324
325	USV	TRUE	0.892456	443.185	443.187	0.0028	86.4073	85.3163	87.4983	2.18204	0.763557	-779.302	1	-62.5775	0.76518
326	USV	TRUE	0.985018	443.397	443.417	0.02	71.1987	70.1077	71.696	1.58829	0.418614	-30.986	1.02617	-51.0971	0.848988
327	USV	TRUE	0.966824	443.585	443.63	0.0452	74.1248	70.5502	74.6443	4.09406	0.742658	-33.4145	1.03306	-49.6505	0.864106
328	USV	TRUE	0.806046	443.797	443.848	0.0504	72.1084	66.156	73.3849	7.22895	2.09792	-121.651	1.03891	-50.4127	0.859566
329	USV	TRUE	0.750383	444.019	444.048	0.0288	71.3537	65.5037	72.2977	6.79395	2.32607	-219.579	1.04702	-54.2031	0.840565
330	USV	TRUE	0.892255	444.291	444.319	0.028	65.4829	65.448	99.8153	34.3673	11.2865	1307.09	1.07479	-56.1952	0.766938
331	USV	TRUE	0.830354	451.867	451.88	0.0132	85.2184	78.6046	85.6024	6.99781	3.09346	-610.15	1.06553	-65.2491	0.765819
332	USV	TRUE	0.933302	463.186	463.206	0.0204	64.6741	60.1616	65.253	5.09144	1.73609	-229.797	1.18577	-61.4661	0.797736
333	USV	TRUE	0.757733	463.348	463.374	0.0256	70.8072	69.0945	70.9616	1.86712	0.599057	6.95156	1.03132	-43.0146	0.921809
334	USV	TRUE	0.806692	463.536	463.549	0.0128	68.3156	67.091	68.9687	1.87775	0.581429	-7.5658	1.08655	-49.3447	0.879778
335	USV	TRUE	0.75925	463.805	463.816	0.0108	92.8428	89.8605	99.3119	9.45141	3.71603	-897.334	1.01429	-66.5382	0.659184
336	USV	TRUE	0.718997	466.499	466.501	0.0024	91.1441	89.7414	92.0125	2.27111	0.825203	-946.295	1.00896	-67.8391	0.7716
337	USV	TRUE	0.972146	466.675	466.683	0.008	69.4285	68.467	70.0769	1.60995	0.487621	-78.592	1.10454	-47.9293	0.915103
338	USV	TRUE	0.900797	466.891	466.899	0.0084	68.3966	67.5068	68.7529	1.24612	0.407839	-142.45	1.02199	-52.6417	0.838332
339	USV	TRUE	0.94477	467.114	467.136	0.0224	71.1302	67.4935	72.469	4.97554	1.43287	-90.7038	1.15442	-55.5073	0.861309
340	USV	TRUE	0.768742	467.417	467.42	0.0032	97.4658	96.9901	98.5974	1.60731	0.664536	-507.763	1.00054	-64.1212	0.700018
341	USV	TRUE	0.888507	482.267	482.283	0.0156	58.9635	55.1819	59.884	4.70214	1.34066	-243.668	1.09563	-64.9963	0.790026
342	USV	TRUE	0.865863	482.666	482.691	0.025	67.8499	65.1135	68.2139	3.10038	1.20765	-112.367	1.13511	-54.2242	0.78589
343	USV	TRUE	0.93861	482.857	482.863	0.0064	70.7724	70.2179	72.1451	1.92719	0.793873	-318.078	1.00264	-52.556	0.843842
344	USV	TRUE	0.908236	494.453	494.477	0.024	88.2471	51.5344	93.8344	42.3	14.7574	1829.81	1.04273	-66.5111	0.58591
345	USV	TRUE	0.749577	494.641	494.644	0.0028	61.9111	61.2524	62.5699	1.31752	0.585812	-505.952	1.00804	-57.1693	0.835907
346	USV	TRUE	0.85496	494.906	494.91	0.004	78.5349	77.0401	79.4645	2.42448	0.838477	-610.6	1.00054	-59.9016	0.835898
347	USV	TRUE	0.885371	495.149	495.159	0.01	78.1869	77.0365	79.5451	2.50861	0.763698	-249.199	1.00613	-58.3096	0.718182
348	USV	TRUE	0.783609	495.408	495.414	0.0052	99.5883	99.2023	99.8109	0.608598	0.182158	23.6523	1.03537	-71.1972	0.591775
349	USV	TRUE	0.868776	495.646	495.664	0.0172	89.4254	87.0232	93.7518	6.72854	2.26125	-334.876	1.06957	-71.82	0.648336
350	USV	TRUE	0.729858	508.676	508.678	0.0016	100.11	100.11	100.11	5.68434e-14	1.87992e-14	2.31538e-11	1	-61.6243	0.714887
351	USV	TRUE	0.980271	508.801	508.847	0.0468	67.7443	63.4863	69.0208	5.53452	1.47715	-75.9079	1.09029	-48.8193	0.876991
352	USV	TRUE	0.956487	508.983	509.047	0.0648	68.9139	64.1501	70.6911	6.54106	1.81161	-32.5516	1.07465	-53.0936	0.849114
353	USV	TRUE	0.865284	509.25	509.276	0.026	68.8769	64.797	69.5003	4.70329	1.52744	-190.22	1.01301	-55.7879	0.77066
354	USV	TRUE	0.846333	509.477	509.521	0.044	67.0551	64.6216	68.9468	4.32526	1.06053	-86.0472	1.00873	-50.1655	0.84978
355	USV	TRUE	0.835386	509.711	509.735	0.0232	67.349	59.245	68.708	9.46295	2.97736	-372.31	1.11264	-54.4415	0.853904
356	USV	TRUE	0.686715	509.975	509.988	0.0136	68.5234	66.7421	69.2804	2.5383	0.723776	80.1183	1.1026	-49.4875	0.868944
357	USV	TRUE	0.995261	517.04	517.084	0.0444	90.5924	81.6487	91.6166	9.96796	3.17294	199.086	1.11756	-55.7748	0.862496
358	USV	TRUE	0.946607	517.193	517.25	0.0568	68.8087	57.8343	79.7806	21.9463	4.00109	-52.0205	1.36164	-51.2411	0.877594
359	USV	TRUE	0.990738	517.39	517.447	0.0576	68.9779	54.4903	71.2994	16.8091	3.41304	-84.3736	1.20086	-51.6732	0.868517
360	USV	TRUE	0.818929	517.676	517.69	0.0144	63.8134	57.155	66.9742	9.8192	3.28318	-612.217	1.0491	-56.6747	0.839081
361	USV	TRUE	0.957344	518.138	518.14	0.002	89.0949	88.9212	89.2685	0.347346	0.151643	-197.847	1.00936	-56.63	0.842729
362	USV	TRUE	0.907714	524.61	524.625	0.0148	102.781	100.252	103.785	3.53283	1.10742	-115.278	1.14836	-57.4143	0.859044
363	USV	TRUE	0.780217	524.837	524.839	0.002	98.9361	97.9831	99.5595	1.57642	0.603871	-800.295	1.00949	-61.141	0.799129
364	USV	TRUE	0.874715	526.93	526.934	0.004	96.4508	95.7457	96.9629	1.2172	0.388805	-291.816	1.0043	-52.8146	0.849434
365	USV	TRUE	0.812473	527.069	527.084	0.0156	71.0032	70.6876	71.007	0.319337	0.149514	-26.3943	1.00058	-43.0825	0.917069
366	USV	TRUE	0.956267	527.274	527.283	0.0092	69.6835	68.3759	71.1999	2.82401	0.959777	-304.361	1.00245	-43.599	0.915043
367	USV	TRUE	0.975714	527.489	527.519	0.03	71.2924	66.5455	72.5393	5.99385	1.7279	-127.01	1.13936	-53.1359	0.881493
368	USV	TRUE	0.772703	527.745	527.763	0.0176	70.6581	66.6948	71.9941	5.29925	1.61993	-162.407	1.28765	-49.6039	0.886372
369	USV	TRUE	0.909541	528.268	528.282	0.0144	66.069	65.6506	93.4131	27.7624	9.60126	2024.33	1.06738	-69.9232	0.580399
370	USV	TRUE	0.850609	533.492	533.494	0.002	87.8914	87.6426	87.9911	0.348448	0.165199	31.5933	1.10558	-60.9154	0.834124
371	USV	TRUE	0.685333	533.638	533.657	0.0184	65.2747	64.7329	87.9566	23.2237	9.40116	1410.93	1.08248	-68.3142	0.588453
372	USV	TRUE	0.977189	555.998	556.026	0.0272	62.7424	59.7959	64.4099	4.614	1.08558	-138.376	1.03902	-59.2369	0.853632
373	USV	TRUE	0.859654	556.351	556.354	0.0032	59.1895	58.8708	60.1808	1.30999	0.562639	-409.464	1.00003	-61.5663	0.757332
374	USV	TRUE	0.992286	559.151	559.157	0.0052	67.7168	67.4024	68.0954	0.693008	0.277804	-133.302	1	-42.7539	0.914632
375	USV	TRUE	0.979473	559.375	559.434	0.0588	66.0331	57.7629	79.3998	21.637	4.23981	84.9619	1.39346	-49.7826	0.862534
376	USV	TRUE	0.992759	559.609	559.614	0.0048	66.3984	66.3718	67.0104	0.638644	0.258789	-134.34	1.0047	-43.5915	0.916907
377	USV	TRUE	0.954111	559.801	559.828	0.0268	72.7499	69.0018	73.9757	4.97394	1.36943	-158.408	1.04537	-47.0985	0.919829
378	USV	TRUE	0.608451	583.742	583.745	0.0028	81.3176	80.1004	83.2027	3.10236	1.09071	-1104.45	1.00717	-66.207	0.798667
379	USV	TRUE	0.880956	595.364	595.37	0.006	85.4137	84.961	86.72	1.759	0.573107	-241.267	1.10905	-59.1564	0.853626
380	USV	TRUE	0.803634	596.272	596.292	0.0196	66.3192	61.6211	67.0836	5.46253	1.38707	-180.621	1.10421	-57.0895	0.876248
381	USV	TRUE	0.847475	596.463	596.504	0.0408	68.1381	66.7365	92.135	25.3984	11.7094	712.589	1.14579	-59.7473	0.765984
382	USV	TRUE	0.853094	597.949	597.953	0.0036	100.307	94.8632	101.714	6.85043	2.21231	1154.45	2.02049	-68.3616	0.732073
383	USV	TRUE	0.984003	598.069	598.108	0.0392	68.0901	65.9006	69.3332	3.43258	1.06307	-56.5878	1.01914	-42.5489	0.919028
384	USV	TRUE	0.966846	598.274	598.295	0.0208	70.8937	69.0264	71.7347	2.70821	0.688499	-119.788	1.01086	-42.9322	0.914698
385	USV	TRUE	0.9913	598.517	598.551	0.0344	66.147	64.2356	72.1846	7.94894	3.70283	-220.609	1.00904	-49.7953	0.915309
386	USV	TRUE	0.870061	598.749	598.752	0.0036	68.793	68.5841	68.9472	0.363077	0.162985	-3.59816e-12	1.07098	-54.5093	0.83159
