# Supplementary material for: Bazedoxifene reverses sexually dimorphic autistic-like abnormalities in biallelic MDGA1-mutant mice
Source: EMBO Mol Med. 2026 Mar 20;18(4):1358–98. doi: 10.1038/s44321-026-00402-y (PMC13084050; doi:10.1038/s44321-026-00402-y)
Supplement: Supplementary file 17 — Source data Fig. 3 [file 44321_2026_402_MOESM17_ESM.zip › Panel C/Batch2/P6/P6_WT_493.xlsx]

## Sheet: Sheet1
ID	Label	Accepted	Score	Begin Time (s)	End Time (s)	Call Length (s)	Principal Frequency (kHz)	Low Freq (kHz)	High Freq (kHz)	Delta Freq (kHz)	Frequency Standard Deviation (kHz)	Slope (kHz/s)	Sinuosity	Mean Power (dB/Hz)	Tonality
1	USV	TRUE	0.793369	0.050804	0.077204	0.0264	60.0626	55.5006	89.5747	34.074	14.6425	1364.12	1.66791	-62.1851	0.787253
2	USV	TRUE	0.722558	0.210804	0.216404	0.0056	57.9799	54.4842	60.6518	6.16762	2.0584	-1146.55	1.00726	-56.7556	0.869586
3	USV	TRUE	0.776905	0.358004	0.362404	0.0044	72.6724	72.3978	73.0806	0.682817	0.223746	-149.866	1.01381	-43.9644	0.834217
4	USV	TRUE	0.844426	0.506004	0.560804	0.0548	57.5988	48.3066	72.654	24.3475	5.51972	-262.43	1.43707	-38.3242	0.860913
5	USV	TRUE	0.826539	0.700404	0.734804	0.0344	50.1321	41.9308	94.2108	52.28	13.6052	735.316	2.39855	-51.4805	0.854961
6	USV	TRUE	0.87481	0.899604	0.911604	0.012	99.8155	92.0282	108.069	16.0409	4.97092	-1016.12	1.03841	-59.2974	0.845725
7	USV	TRUE	0.760757	1.08033	1.08433	0.004	108.28	104.755	108.532	3.77776	1.25507	-748.771	1.26207	-58.6273	0.798711
8	USV	TRUE	0.917943	3.61219	3.62699	0.0148	90.3285	89.2597	90.5511	1.29141	0.289419	29.7762	1.03162	-52.961	0.888006
9	USV	TRUE	0.901981	3.77099	3.78179	0.0108	98.4361	96.8552	99.0743	2.21915	0.586193	-97.0496	1.08941	-55.5024	0.878843
10	USV	TRUE	0.900551	5.26164	5.56164	0.3	72.8408	71.3727	98.8155	27.4428	9.93954	-92.0536	1.09896	-59.7949	0.726533
11	USV	TRUE	0.937224	5.72244	5.74404	0.0216	111.27	107.233	120.618	13.3855	3.38699	-420.659	1.23435	-67.7342	0.771945
12	USV	TRUE	0.63005	6.03284	6.03444	0.0016	105.209	104.96	105.28	0.320627	0.129065	155.86	1.04572	-71.9215	0.605318
13	USV	TRUE	0.662892	7.27229	7.28069	0.0084	99.1754	88.5328	102.597	14.0641	4.71224	-1716.02	1.00567	-60.2407	0.857592
14	USV	TRUE	0.946808	7.44069	7.45869	0.018	100.667	98.7295	103.316	4.58632	1.69648	-43.0942	1.33442	-69.904	0.707055
15	USV	TRUE	0.930719	7.93069	7.93869	0.008	96.3322	90.639	96.9408	6.30178	1.98588	549.241	1.33815	-57.4015	0.868479
16	USV	TRUE	0.785058	9.33335	9.33855	0.0052	91.5254	88.8906	93.1805	4.28987	1.35531	-802.954	1.00815	-60.8676	0.857512
17	USV	TRUE	0.797639	9.50455	9.51335	0.0088	88.5083	86.6231	88.8497	2.22658	0.644154	181.698	1.0938	-57.3577	0.860797
18	USV	TRUE	0.838671	14.881	14.8898	0.0088	80.5864	79.4731	81.0169	1.54376	0.425242	-88.5387	1.07146	-61.6657	0.788525
19	USV	TRUE	0.82445	15.0489	15.0641	0.0152	66.5837	62.6649	68.6099	5.94496	1.88346	-406.767	1.02226	-48.3757	0.869214
20	USV	TRUE	0.924585	15.1973	15.2229	0.0256	66.1344	62.3595	69.2157	6.85625	1.89226	-242.597	1.04169	-46.1316	0.918288
21	USV	TRUE	0.785162	15.3581	15.3845	0.0264	67.8374	65.4439	69.8279	4.38399	1.39977	-29.4081	1.18215	-52.0601	0.916852
22	USV	TRUE	0.970482	15.5357	15.5849	0.0492	74.536	65.7778	92.3061	26.5283	8.36312	377.132	1.75843	-56.8342	0.857358
23	USV	TRUE	0.895453	15.7369	15.7417	0.0048	55.0749	53.0116	59.0975	6.08598	1.84321	-1145.3	1.05309	-61.9081	0.796907
24	USV	TRUE	0.799467	15.9001	15.9069	0.0068	69.1215	67.6524	72.0276	4.37512	1.67684	-602.724	1.01141	-59.5902	0.760947
25	USV	TRUE	0.705849	16.0516	16.0628	0.0112	74.3424	72.3033	74.6318	2.32852	0.693553	-180.084	1.03836	-54.4032	0.714426
26	USV	TRUE	0.830058	16.2716	16.2856	0.014	90.5916	86.1014	101.123	15.022	5.34166	-1131.55	1.00679	-57.3042	0.855892
27	USV	TRUE	0.873286	16.4292	16.456	0.0268	72.2456	70.8961	89.1938	18.2977	4.97583	641.321	1.04931	-53.7928	0.835557
28	USV	TRUE	0.763321	22.442	22.4492	0.0072	80.7678	79.8846	81.2428	1.35821	0.409724	72.2661	1.08571	-56.7822	0.868305
29	USV	TRUE	0.857941	25.283	25.2846	0.0016	81.5638	81.1452	84.0041	2.85892	1.19399	-1714.46	1.12065	-60.4708	0.875004
30	USV	TRUE	0.819386	25.439	25.443	0.004	93.053	77.9643	104.676	26.7115	9.63444	-7223.22	1.00068	-58.9368	0.877788
31	USV	TRUE	0.803143	25.5726	25.5786	0.006	59.6769	56.1651	64.0858	7.92065	2.64732	-1206.45	1.04445	-42.0956	0.928061
32	USV	TRUE	0.841976	25.7662	25.7866	0.0204	59.0977	52.7223	66.4454	13.7231	3.91851	-560.109	1.04862	-38.2424	0.929376
33	USV	TRUE	0.784056	25.9482	25.9674	0.0192	61.5931	59.7922	91.1991	31.4069	11.4427	1560.51	1.16994	-40.824	0.917401
34	USV	TRUE	0.956011	26.1189	26.3253	0.2064	61.4344	56.8943	89.9155	33.0212	11.8075	93.9768	1.27094	-61.9436	0.716012
35	USV	TRUE	0.720623	26.121	26.1378	0.0168	60.9571	56.8416	61.5732	4.73154	1.34734	-192.326	1.12333	-58.1684	0.852796
36	USV	TRUE	0.974552	26.4789	26.4953	0.0164	58.5105	57.219	59.2618	2.04271	0.617846	96.5508	1.03155	-64.4752	0.640544
37	USV	TRUE	0.869632	29.5603	29.5687	0.0084	52.3074	50.7933	52.8937	2.1004	0.693726	-252.643	1.04712	-55.3025	0.796866
38	USV	TRUE	0.958059	29.7115	29.7163	0.0048	64.467	60.0732	66.3151	6.24184	2.04373	-1268.35	1.03575	-50.5299	0.888037
39	USV	TRUE	0.682948	29.8695	29.8839	0.0144	55.127	53.2892	60.5667	7.27747	1.81277	-485.518	1.00887	-34.2366	0.926172
40	USV	TRUE	0.940646	30.0355	30.0795	0.044	63.5138	52.1731	68.3215	16.1484	5.13746	45.6142	1.41679	-38.8602	0.867989
41	USV	TRUE	0.834767	30.209	30.2586	0.0496	58.0661	56.8786	98.4717	41.5931	11.0891	615.545	1.17074	-54.406	0.787909
42	USV	TRUE	0.849451	30.397	30.413	0.016	59.165	57.5693	60.4217	2.85236	0.988123	-142.67	1.05703	-59.8036	0.703409
43	USV	TRUE	0.802315	34.2007	34.2055	0.0048	82.1539	79.7937	85.323	5.52933	1.71351	-1094.84	1.00557	-65.7607	0.804526
44	USV	TRUE	0.860372	34.3747	34.3771	0.0024	54.0286	53.561	56.2329	2.67189	1.01009	-1085.46	1.09679	-60.3197	0.838239
45	USV	TRUE	0.95194	34.5195	34.5583	0.0388	64.6788	54.6804	67.9262	13.2458	2.77101	-159.278	1.18404	-54.1318	0.861205
46	USV	TRUE	0.861425	34.6951	34.7303	0.0352	65.3841	53.086	68.1245	15.0386	4.54379	-318.805	1.21794	-53.26	0.863211
47	USV	TRUE	0.84832	34.8955	34.8971	0.0016	70.1312	69.0357	71.4048	2.36908	0.937386	-1480.67	1.0006	-63.0019	0.759154
48	USV	TRUE	0.841432	35.0839	35.0919	0.008	55.7998	53.0385	97.8942	44.8557	21.8972	6728.11	1.13277	-62.0011	0.772951
49	USV	TRUE	0.93384	35.2491	35.2543	0.0052	55.0528	53.227	59.0384	5.81136	1.86057	-1080.34	1.02812	-56.4511	0.86505
50	USV	TRUE	0.861595	35.3827	35.3851	0.0024	64.0109	62.5413	67.6179	5.07659	1.88101	2115.25	1.01703	-60.3803	0.819279
51	USV	TRUE	0.773215	35.6099	35.6183	0.0084	86.6648	84.612	95.9608	11.3489	4.5633	-1344.25	1.00029	-61.9151	0.838219
52	USV	TRUE	0.905452	42.4525	42.5085	0.056	55.2114	53.247	88.5787	35.3317	13.8186	845.129	1.29363	-58.6327	0.764923
53	USV	TRUE	0.986671	42.6533	42.6761	0.0228	61.1981	58.786	61.8513	3.06525	0.867904	-100.998	1.05607	-47.4567	0.871809
54	USV	TRUE	0.958775	42.8209	42.8505	0.0296	56.51	51.8022	57.7717	5.96946	1.41559	-144.988	1.0483	-36.7461	0.925512
55	USV	TRUE	0.902093	42.9717	43.0145	0.0428	57.6334	53.4795	106.855	53.3753	12.7584	583.1	1.47389	-55.0244	0.783734
56	USV	TRUE	0.942717	43.1673	43.3423	0.175	54.2959	52.8477	55.6949	2.84713	1.00948	9.27279	1.74718	-54.9462	0.769421
57	USV	TRUE	0.81736	43.1357	43.1641	0.0284	56.2346	54.3477	58.3567	4.00898	1.12578	-31.5468	1.07445	-55.5148	0.779939
58	USV	TRUE	0.83211	50.8964	50.9076	0.0112	61.8821	55.5275	62.2453	6.71784	2.62322	642.051	1.11547	-51.6483	0.919481
59	USV	TRUE	0.815895	51.0436	51.076	0.0324	67.3763	66.0765	68.3263	2.2498	0.778314	5.61139	1.08945	-55.3355	0.869121
60	USV	TRUE	0.799717	51.2067	51.2403	0.0336	66.1465	59.7822	67.5859	7.80374	2.26936	-148.997	1.11457	-57.2154	0.787412
61	USV	TRUE	0.854772	51.3907	51.4163	0.0256	65.3978	62.775	68.3997	5.62467	1.77186	-44.1374	1.33602	-57.5951	0.855155
62	USV	TRUE	0.915144	51.5787	51.6103	0.0316	69.1413	61.3218	96.6661	35.3443	14.2959	896.554	1.75274	-65.9593	0.708963
63	USV	TRUE	0.991912	51.7459	51.7611	0.0152	75.3453	72.2875	76.5625	4.27503	1.10521	165.806	1.12741	-57.581	0.855513
64	USV	TRUE	0.736571	55.4228	55.4392	0.0164	65.3288	63.8957	66.7782	2.88245	0.790768	29.0323	1.11954	-50.6757	0.84591
65	USV	TRUE	0.739576	55.62	55.6276	0.0076	98.7218	98.2229	99.2269	1.00405	0.282339	-87.9906	1.01693	-60.7034	0.702027
66	USV	TRUE	0.677185	55.7928	55.8	0.0072	98.9994	90.586	101.805	11.2193	4.13315	-1598.73	1.00369	-63.0517	0.788598
67	USV	TRUE	0.692929	55.952	55.9756	0.0236	66.674	64.299	69.3409	5.04188	1.5678	-35.7941	1.29327	-56.935	0.863201
68	USV	TRUE	0.816266	56.1408	56.144	0.0032	68.113	65.9755	70.295	4.31956	1.45411	-1326.67	1.00133	-59.8839	0.84393
69	USV	TRUE	0.827415	66.0949	66.1229	0.028	90.1203	78.3582	93.6526	15.2944	4.91565	-522.715	1.21076	-56.9529	0.864925
70	USV	TRUE	0.927092	70.7901	70.7997	0.0096	89.3395	88.1669	89.7848	1.61798	0.511669	76.0461	1.08999	-53.235	0.88642
71	USV	TRUE	0.888645	71.0581	71.0605	0.0024	89.6384	89.6384	89.6384	0	3.55271e-15	5.22043e-13	1	-49.6962	0.924148
72	USV	TRUE	0.882621	74.8362	74.8566	0.0204	61.7795	55.8454	63.6162	7.77075	2.70373	-291.42	1.27241	-51.4486	0.869147
73	USV	TRUE	0.729814	75.0086	75.0306	0.022	55.158	53.8529	55.9522	2.09929	0.639604	-14.0548	1.07083	-37.4839	0.928921
74	USV	TRUE	0.619198	75.2154	75.2186	0.0032	108.608	104.162	110.389	6.22699	2.34617	1891.04	1.63361	-71.0857	0.663874
75	USV	TRUE	0.853366	75.3606	75.3662	0.0056	59.8896	57.7702	60.951	3.18076	1.33698	-695.445	1.15075	-33.1172	0.915765
76	USV	TRUE	0.93426	75.515	75.5362	0.0212	55.062	53.6223	56.0714	2.44913	0.705604	-99.9887	1.0053	-57.6983	0.698535
77	USV	TRUE	0.83507	75.701	75.7038	0.0028	56.8359	56.398	57.0066	0.608598	0.216448	-213.822	1.00844	-48.8058	0.840591
78	USV	TRUE	0.883551	75.8594	75.881	0.0216	58.2431	55.3411	59.843	4.50193	1.19823	-22.4615	1.17973	-55.53	0.787083
79	USV	TRUE	0.846374	80.7486	80.7698	0.0212	88.9265	76.71	90.9914	14.2814	4.78929	-501.472	1.2729	-64.3916	0.789362
80	USV	TRUE	0.90691	80.8222	80.8406	0.0184	63.008	56.9813	63.3939	6.41255	1.36124	-128.475	1.21313	-53.7421	0.798365
81	USV	TRUE	0.80105	80.9922	81.0518	0.0596	66.1583	61.3985	87.3521	25.9536	6.66724	319.204	1.0688	-50.6633	0.853123
82	USV	TRUE	0.840733	81.1781	81.1997	0.0216	71.2293	69.175	71.7057	2.5307	0.862716	-101.933	1.01353	-40.1346	0.914743
83	USV	TRUE	0.970525	81.3789	81.4073	0.0284	83.3526	56.9779	98.1443	41.1664	16.997	1463.22	2.69487	-53.8772	0.870784
84	USV	TRUE	0.982258	81.5129	81.5605	0.0476	71.5347	69.3379	99.5381	30.2002	11.9628	666.932	1.28948	-50.0439	0.853918
85	USV	TRUE	0.956905	81.6785	81.7193	0.0408	71.8075	65.6473	91.6278	25.9805	8.35541	560.714	1.35895	-52.5144	0.85392
86	USV	TRUE	0.954027	81.8565	81.9001	0.0436	73.9704	66.0512	93.9651	27.9138	10.2795	605.237	1.47281	-54.5415	0.864762
87	USV	TRUE	0.914181	82.0497	82.0581	0.0084	112.087	109.679	112.48	2.8014	1.15709	273.84	1.1547	-68.4648	0.754862
88	USV	TRUE	0.819588	87.9101	87.9193	0.0092	88.885	87.7354	89.0186	1.28315	0.353519	-123.979	1.0125	-57.9049	0.842922
89	USV	TRUE	0.661383	99.6988	99.7024	0.0036	78.9445	77.8238	80.325	2.50119	0.809757	-666.623	1.00364	-60.1173	0.845044
90	USV	TRUE	0.804831	99.699	99.864	0.165	78.9499	52.6	86.7552	34.1552	16.1311	-95.6318	20.7567	-62.7589	0.723494
91	USV	TRUE	0.703932	103.782	103.785	0.0024	51.5511	51.3358	51.6179	0.282033	0.100127	-83.4966	1.01988	-63.0558	0.649328
92	USV	TRUE	0.799855	103.985	103.999	0.0136	82.8007	56.8232	93.3568	36.5336	9.342	-261.556	2.14339	-63.906	0.782063
93	USV	TRUE	0.889533	104.292	104.465	0.1732	98.9943	98.0628	103.58	5.51719	1.89281	11.2796	1.03006	-57.9642	0.860491
94	USV	TRUE	0.990624	104.597	104.621	0.0236	107.597	100.034	109.289	9.25514	2.6061	268.092	1.13094	-59.6624	0.861857
95	USV	TRUE	0.972756	104.781	104.789	0.008	97.382	91.2886	99.037	7.74849	2.68356	895.643	1.54796	-58.1002	0.863941
96	USV	TRUE	0.811604	104.954	104.956	0.0028	68.6144	67.3452	70.1507	2.80549	0.983358	1001.96	1.00184	-58.7338	0.810532
97	USV	TRUE	0.608924	105.107	105.109	0.0016	88.82	88.1966	89.4434	1.24688	0.492874	-779.302	1	-69.6759	0.705625
98	USV	TRUE	0.971298	115.722	115.724	0.0016	81.1091	80.352	83.4692	3.11721	1.28795	-1948.25	1.03053	-62.1306	0.866172
99	USV	TRUE	0.821538	115.883	115.912	0.0292	60.3743	55.4606	80.8428	25.3822	11.7362	822.592	1.47436	-44.6968	0.925437
100	USV	TRUE	0.973499	116.044	116.076	0.0328	53.5387	48.6994	57.2318	8.53234	2.86536	-363.495	1.05733	-35.4815	0.924556
101	USV	TRUE	0.822953	116.251	116.288	0.0372	55.2877	53.5274	80.8795	27.3521	7.45753	608.284	1.17549	-56.2968	0.841071
102	USV	TRUE	0.846491	116.506	116.539	0.0332	58.7815	56.3768	95.4806	39.1039	12.9572	994.268	2.08288	-60.0202	0.71681
103	USV	TRUE	0.792186	125.864	125.869	0.0056	87.1585	84.9539	90.2368	5.28288	1.84178	-908.722	1.01144	-66.154	0.783747
104	USV	TRUE	0.995243	125.912	125.929	0.0176	66.3209	65.6093	66.5966	0.987379	0.339498	-55.5316	1.00788	-45.5582	0.924535
105	USV	TRUE	0.807002	126.089	126.094	0.0048	68.1535	67.7776	68.3875	0.609888	0.219704	18.5876	1.07974	-48.137	0.918469
106	USV	TRUE	0.852745	126.304	126.312	0.0076	98.4301	97.0719	99.536	2.46408	0.769661	-324.165	1.00829	-49.2078	0.867896
107	USV	TRUE	0.772886	126.486	126.488	0.002	100.486	99.5327	101.109	1.57642	0.603871	-800.295	1.00949	-49.1842	0.919414
108	USV	TRUE	0.826505	126.651	126.656	0.0052	103.532	100.582	104.048	3.46604	1.21754	613.98	1.23788	-59.3181	0.866034
109	USV	TRUE	0.837865	131.305	131.312	0.0072	63.1315	62.5559	63.5718	1.01597	0.341312	1.88845	1.08567	-52.2502	0.84403
110	USV	TRUE	0.811706	131.454	131.52	0.066	63.6539	57.6156	99.397	41.7814	15.6579	521.665	1.98674	-56.0605	0.858225
111	USV	TRUE	0.840232	131.725	131.741	0.0164	86.1506	76.4502	88.6593	12.2091	4.29952	-832.49	1.07888	-51.9363	0.866584
112	USV	TRUE	0.989784	131.891	131.94	0.0488	79.8727	65.1167	80.9532	15.8365	7.85145	360.548	1.06434	-54.5383	0.917243
113	USV	TRUE	0.933229	132.105	132.144	0.0388	88.8435	64.0776	97.4187	33.341	7.04429	244.147	1.6869	-55.1767	0.874585
114	USV	TRUE	0.796426	132.294	132.344	0.05	66.3998	63.9951	83.2309	19.2358	5.831	335.281	1.24719	-50.325	0.857248
115	USV	TRUE	0.951366	132.531	132.57	0.0392	80.3709	68.5788	86.1555	17.5767	5.85091	360.468	1.34185	-52.6883	0.917344
116	USV	TRUE	0.766633	135.108	135.112	0.0036	79.7066	77.4578	81.6734	4.21565	1.39114	-1147.47	1.00147	-61.4703	0.859149
117	USV	TRUE	0.813465	135.28	135.297	0.0164	64.191	63.5153	65.0147	1.49945	0.54375	54.4145	1.03941	-47.2478	0.913034
118	USV	TRUE	0.790784	135.442	135.473	0.0312	66.936	64.6649	68.9739	4.309	1.30689	-0.773838	1.16382	-56.6325	0.857706
119	USV	TRUE	0.941685	135.671	135.677	0.0056	66.5419	64.2411	67.774	3.53283	1.09287	-600.248	1.02273	-55.3984	0.847005
120	USV	TRUE	0.829383	135.903	135.919	0.016	66.0591	62.5913	66.7595	4.16812	1.06411	-167.078	1.09905	-54.1412	0.842962
121	USV	TRUE	0.83449	136.112	136.115	0.0024	73.4565	73.1893	73.5901	0.400784	0.146947	-166.993	1.00302	-58.2929	0.765607
122	USV	TRUE	0.755434	142.376	142.38	0.0044	81.1315	80.226	82.3486	2.12267	0.789696	-539.517	1.03515	-65.6543	0.795
123	USV	TRUE	0.753103	142.616	142.618	0.002	80.4864	79.7071	81.5952	1.88814	0.719699	-956.156	1.00639	-58.0186	0.83821
124	USV	TRUE	0.955847	142.778	142.792	0.0144	64.3228	61.1981	68.3974	7.19926	2.38664	-478.305	1.00843	-57.6734	0.858664
125	USV	TRUE	0.928529	142.94	142.964	0.0244	70.5368	68.2341	71.3049	3.07081	0.802053	24.3598	1.07127	-40.0552	0.916779
126	USV	TRUE	0.959027	143.154	143.179	0.0252	71.3988	68.6572	72.7745	4.11729	1.33944	-151.955	1.03199	-39.0418	0.916998
127	USV	TRUE	0.852266	143.369	143.421	0.052	68.7276	62.4821	69.7452	7.2631	1.71322	-10.8175	1.11194	-48.5436	0.852808
128	USV	TRUE	0.892843	143.556	143.591	0.0352	67.9591	60.0622	72.4037	12.3415	3.57263	-357.122	1.08961	-48.0625	0.867639
129	USV	TRUE	0.816772	143.779	143.826	0.0472	77.3413	66.1085	89.8275	23.719	8.8368	395.892	1.50178	-55.0178	0.864174
130	USV	TRUE	0.649155	144.019	144.032	0.0128	73.7333	69.5102	74.7427	5.23245	1.18721	20.5145	1.35792	-50.9968	0.881283
131	USV	TRUE	0.953532	144.189	144.201	0.012	74.9424	73.0228	75.2553	2.23242	0.772372	-82.7408	1.10157	-48.3096	0.871463
132	USV	TRUE	0.934152	144.614	144.631	0.0164	72.2696	64.9887	72.8114	7.82271	3.12414	-510.675	1.05145	-46.8066	0.921812
133	USV	TRUE	0.875447	144.835	144.843	0.0084	73.6262	72.95	73.6367	0.686737	0.242576	-76.8038	1.00563	-44.214	0.919569
134	USV	TRUE	0.917685	145.261	145.277	0.016	66.1624	64.3087	69.425	5.11626	2.0553	103.437	1.25203	-56.3064	0.840731
135	USV	TRUE	0.904525	145.927	145.933	0.0052	72.1599	71.8509	72.4709	0.619935	0.196371	-107.239	1.00488	-47.3704	0.913993
136	USV	TRUE	0.967773	146.113	146.121	0.0084	77.683	76.9631	78.5143	1.55118	0.462472	-5.59473	1.11438	-48.5325	0.923054
137	USV	TRUE	0.804249	147.346	147.359	0.0132	105.46	99.671	109.98	10.309	3.04997	-740.554	1.02276	-65.7226	0.79004
138	USV	TRUE	0.769235	147.543	147.557	0.014	71.2045	70.7292	104.146	33.417	15.5481	2673.55	1.0611	-54.0381	0.847137
139	USV	TRUE	0.890568	148.214	148.222	0.008	106.021	100.928	107.212	6.28396	2.34235	-796.094	1.0215	-67.3666	0.772051
140	USV	TRUE	0.668764	153.244	153.296	0.0528	54.5425	31.4158	73.216	41.8003	11.2783	-247.986	13.0423	-94.6558	0.170269
141	USV	TRUE	0.773771	155.827	155.83	0.0032	77.1451	76.5551	77.8184	1.26334	0.446498	-396.151	1.00042	-57.144	0.833133
142	USV	TRUE	0.714259	156.032	156.04	0.008	94.1074	87.7988	100.193	12.3946	4.61115	-1818.92	1.0524	-63.0344	0.789062
143	USV	TRUE	0.805683	156.223	156.243	0.02	63.3367	53.0437	110.693	57.6493	16.6114	-1953.29	1.27886	-63.4134	0.704088
144	USV	TRUE	0.767736	156.916	156.921	0.0044	101.538	100.507	102.793	2.28595	0.793583	-548.47	1.00789	-71.1815	0.65216
145	USV	TRUE	0.777222	157.064	157.077	0.0128	67.1564	65.4062	69.1306	3.72449	1.22846	-307.108	1.0058	-46.7964	0.914408
146	USV	TRUE	0.874006	157.259	157.299	0.0404	70.6759	53.3012	72.7615	19.4603	5.48617	-418.341	1.24122	-49.5207	0.88299
147	USV	TRUE	0.632041	157.47	157.482	0.0124	70.4059	66.9225	71.7245	4.80198	1.4182	-305.234	1.15971	-52.7828	0.860107
148	USV	TRUE	0.836794	159.452	159.464	0.012	57.1335	55.3286	59.0199	3.69124	1.27956	-288.237	1.16498	-66.2073	0.788319
149	USV	TRUE	0.67121	159.683	159.686	0.0028	102.791	73.923	107.322	33.3986	10.9899	-8033.35	1.33899	-61.4936	0.740608
150	USV	TRUE	0.891759	159.912	159.934	0.0216	70.0291	68.3571	70.5783	2.22122	0.791832	-111.083	1.01634	-43.2786	0.926462
151	USV	TRUE	0.89045	160.364	160.38	0.0156	66.5996	63.7327	69.0344	5.30162	1.76097	-308.457	1.03569	-49.9136	0.912615
152	USV	TRUE	0.765268	161.121	161.124	0.0032	61.8402	59.1089	63.5472	4.43831	1.49204	-1351.41	1.00589	-68.5142	0.715735
153	USV	TRUE	0.845216	162.445	162.448	0.0032	53.0409	52.7143	53.2784	0.564066	0.20164	182.456	1.00277	-66.0584	0.756098
154	USV	TRUE	0.92757	163.053	163.054	0.0016	69.6123	69.6123	69.6123	1.42109e-14	6.40475e-15	7.2656e-12	1	-52.9483	0.91932
155	USV	TRUE	0.745952	163.558	163.56	0.002	90.3673	89.588	91.4762	1.88814	0.719699	-956.156	1.00639	-61.0865	0.839111
156	USV	TRUE	0.606138	163.75	163.755	0.0056	95.6643	90.6206	101.136	10.5152	4.31596	-1912	1.00178	-63.0039	0.83055
157	USV	TRUE	0.960167	167.523	167.533	0.0096	67.9115	67.1322	68.3939	1.26173	0.367413	-82.1692	1.04833	-58.5931	0.849036
158	USV	TRUE	0.870172	167.691	167.714	0.0236	72.0268	70.5796	73.3999	2.82033	0.910857	-98.7668	1.06134	-52.3001	0.871458
159	USV	TRUE	0.845135	167.907	167.924	0.0172	73.6144	72.219	74.4085	2.18947	0.524577	82.9749	1.05368	-50.944	0.862006
160	USV	TRUE	0.963388	170.924	170.927	0.0032	69.5752	69.2714	69.667	0.395681	0.157972	124.84	1.00139	-50.3484	0.916922
161	USV	TRUE	0.917564	171.27	171.275	0.0048	75.5585	75.3305	75.7312	0.400784	0.133375	30.0773	1.03696	-45.3333	0.914951
162	USV	TRUE	0.844414	171.656	171.69	0.0332	67.0647	56.911	90.0345	33.1235	7.32541	250.53	1.71863	-52.036	0.87021
163	USV	TRUE	0.857796	171.906	171.913	0.0076	67.6696	65.6731	69.1762	3.50315	1.23122	-516.577	1.01364	-54.4474	0.851121
164	USV	TRUE	0.92018	172.07	172.106	0.0364	67.8078	63.1468	73.4396	10.2928	3.24872	-245.161	1.09819	-58.4614	0.844739
165	USV	TRUE	0.879734	172.269	172.281	0.0124	74.3478	73.8189	75.0479	1.22904	0.434145	-69.7475	1.02452	-46.9903	0.915309
166	USV	TRUE	0.937039	172.457	172.5	0.0424	70.5486	59.8091	74.0221	14.213	3.34006	-264.08	1.10431	-49.1809	0.868166
167	USV	TRUE	0.950505	172.645	172.661	0.0164	72.8693	70.7365	75.1988	4.46227	1.28966	-229.316	1.17908	-40.5237	0.924138
168	USV	TRUE	0.677948	172.875	172.895	0.02	71.9193	71.3626	72.4744	1.11185	0.375018	-19.9681	1.03714	-52.6458	0.916127
169	USV	TRUE	0.688551	182.097	182.11	0.0128	87.5004	79.8484	88.0199	8.17154	2.33436	-453.551	1.22173	-60.2327	0.806441
170	USV	TRUE	0.965474	182.266	182.316	0.0496	55.4874	45.6337	102.32	56.686	16.5278	870.913	2.66534	-53.2103	0.854678
171	USV	TRUE	0.764288	182.485	182.536	0.0512	65.9789	63.6815	70.5764	6.89488	2.00519	-76.0915	1.13635	-43.3222	0.92485
172	USV	TRUE	0.96164	182.734	182.777	0.0432	69.2626	64.1823	80.3995	16.2172	5.52078	299.992	1.27198	-47.3482	0.92666
173	USV	TRUE	0.81834	183.049	183.064	0.0148	92.1063	77.5816	100.857	23.2751	7.82011	-1728.8	1.03263	-57.25	0.880034
174	USV	TRUE	0.602875	197.806	197.812	0.006	89.0863	84.6629	92.3149	7.652	2.2149	-1147.83	1.01648	-57.9676	0.873374
175	USV	TRUE	0.723817	198.07	198.08	0.0104	69.7794	64.2831	70.091	5.80786	2.48723	-602.051	1.04976	-48.3738	0.926789
176	USV	TRUE	0.966385	198.311	198.35	0.0392	62.5718	59.168	65.8257	6.65773	2.19872	-126.784	1.06154	-47.1814	0.916883
177	USV	TRUE	0.988552	198.544	198.621	0.0772	71.3859	61.5707	93.3441	31.7734	8.84466	246.321	1.56349	-50.932	0.865466
178	USV	TRUE	0.909989	198.859	198.873	0.0144	104.986	93.334	108.222	14.8884	4.83348	-934.117	1.0309	-61.2208	0.842938
179	USV	TRUE	0.895547	201.266	201.293	0.0268	79.4645	77.2602	93.451	16.1908	5.97046	-584.809	1.0081	-58.4643	0.857146
180	USV	TRUE	0.832039	201.5	201.519	0.0192	70.837	67.7092	71.1549	3.44569	0.850766	-39.2749	1.07278	-57.6179	0.856169
181	USV	TRUE	0.737543	201.687	201.704	0.0176	73.7654	69.4458	74.4482	5.00238	1.46697	-192.51	1.166	-54.796	0.875482
182	USV	TRUE	0.84214	201.889	201.918	0.0292	72.4052	68.3158	72.7903	4.47455	0.982523	-68.0473	1.08519	-53.7398	0.853188
183	USV	TRUE	0.931946	202.089	202.133	0.044	70.738	54.6027	73.1547	18.552	5.72348	-354.346	1.24392	-61.923	0.710245
184	USV	TRUE	0.744174	202.312	202.325	0.0128	74.3343	72.078	75.0461	2.96803	0.746836	78.1828	1.1305	-58.5097	0.781899
185	USV	TRUE	0.613237	204.098	204.1	0.002	95.7408	93.9863	97.1391	3.15283	1.20109	-1600.59	1.00228	-67.2177	0.780638
186	USV	TRUE	0.848368	204.297	204.301	0.004	66.392	66.0209	66.4217	0.400784	0.13349	-83.6653	1.01054	-59.5436	0.843806
187	USV	TRUE	0.893222	204.501	204.513	0.0124	71.8074	70.0855	72.8687	2.78322	0.848221	49.0941	1.17783	-57.6122	0.87182
188	USV	TRUE	0.957428	204.908	204.926	0.0176	104.187	98.8753	106.331	7.45584	2.07617	-334.125	1.04956	-65.4599	0.704069
189	USV	TRUE	0.784831	205.074	205.076	0.002	65.925	65.4218	66.7578	1.33595	0.556391	-728.409	1.03626	-57.4977	0.834254
190	USV	TRUE	0.718507	205.26	205.264	0.0032	70.2651	69.7975	70.7104	0.912896	0.300794	-273.683	1.0038	-56.9924	0.785219
191	USV	TRUE	0.827294	205.655	205.676	0.0208	67.4665	60.2016	96.3195	36.1179	12.5317	1308.66	2.52825	-68.7856	0.650014
192	USV	TRUE	0.946227	205.911	205.913	0.0016	99.7987	99.3534	100.6	1.24688	0.499865	-779.302	1.01315	-70.423	0.719745
193	USV	TRUE	0.74682	206.33	206.338	0.0084	61.8623	60.3239	65.3758	5.05184	2.05119	-552.823	1.03576	-65.6732	0.692033
194	USV	TRUE	0.775327	206.509	206.527	0.0172	67.5013	65.3266	68.5357	3.20906	0.951538	-13.3332	1.16022	-62.4863	0.714349
195	USV	TRUE	0.932418	206.737	206.754	0.0168	107.425	104.367	112.569	8.20161	2.66852	185.392	1.47376	-73.2985	0.659941
196	USV	TRUE	0.845934	207.115	207.125	0.0108	67.5755	67.2397	67.8258	0.586054	0.215688	-31.0195	1.01592	-61.0886	0.757646
197	USV	TRUE	0.831351	207.777	207.954	0.1768	67.0169	66.7794	90.2649	23.4855	7.22515	-133.249	1.00643	-62.8409	0.583995
198	USV	TRUE	0.848424	208.161	208.169	0.0072	91.467	90.2256	95.6153	5.38971	1.92523	-755.578	1.00589	-67.5438	0.637023
199	USV	TRUE	0.833478	208.3	208.302	0.002	66.9017	66.4519	68.536	2.08408	0.810159	998.142	1.14382	-64.6391	0.727648
200	USV	TRUE	0.83235	208.471	208.482	0.0108	66.4253	65.7202	66.9597	1.23946	0.317325	75.9254	1.03491	-60.549	0.647667
201	USV	TRUE	0.926719	212.026	212.03	0.004	99.5622	98.5305	100.089	1.5586	0.523294	-389.651	1.00863	-66.2672	0.742677
202	USV	TRUE	0.725748	212.203	212.205	0.0016	97.9668	97.566	98.1894	0.623441	0.249933	-389.651	1.00816	-73.1899	0.536317
203	USV	TRUE	0.696627	212.394	212.428	0.034	97.2907	75.9931	98.8201	22.8269	9.83213	-678.289	1.00292	-72.2174	0.52581
204	USV	TRUE	0.72818	212.564	212.565	0.0016	66.8049	66.2794	67.1522	0.872818	0.347517	545.511	1.00577	-65.7066	0.700971
205	USV	TRUE	0.722828	212.754	212.78	0.0256	102.568	86.6964	103.417	16.7201	8.58748	-652.723	1.00006	-73.8008	0.581195
206	USV	TRUE	0.684874	212.938	212.964	0.026	64.3265	63.0783	87.0445	23.9662	10.3805	1013.04	1.28807	-73.8777	0.543169
207	USV	TRUE	0.891265	213.155	213.158	0.0028	99.8963	99.3323	100.594	1.26173	0.445911	-454.151	1.00193	-70.3191	0.499194
208	USV	TRUE	0.65118	213.332	213.334	0.0024	104.436	103.233	105.304	2.07072	0.748769	-862.798	1.00423	-77.0015	0.497163
209	USV	TRUE	0.696458	213.658	213.671	0.0132	67.5319	65.1062	68.3775	3.27133	1.08269	-121.805	1.16319	-66.8147	0.698273
210	USV	TRUE	0.645286	213.855	213.859	0.004	65.3265	64.2206	65.9573	1.73673	0.613495	-455.773	1.0203	-65.3823	0.667197
211	USV	TRUE	0.896161	214.065	214.072	0.0072	73.4549	72.876	73.8408	0.96485	0.261816	-0.520837	1.05918	-66.5946	0.721314
212	USV	TRUE	0.740128	214.819	214.834	0.0144	65.8157	61.4407	104.945	43.5042	18.4331	3203.76	1.43986	-74.4914	0.445146
213	USV	TRUE	0.687551	219.458	219.464	0.006	88.2697	84.526	89.4293	4.90337	1.66082	-798.196	1.02269	-74.3722	0.544548
214	USV	TRUE	0.674419	219.65	219.652	0.0016	90.4158	89.5876	90.7098	1.12219	0.460853	-701.372	1.03705	-72.9961	0.59296
215	USV	TRUE	0.943087	219.809	219.814	0.0044	75.1951	74.3602	75.3176	0.957428	0.297876	140.523	1.07595	-65.0319	0.730046
216	USV	TRUE	0.760477	219.984	220.001	0.0172	65.4475	63.3805	67.1558	3.77536	1.24733	-142.517	1.10256	-67.3387	0.645463
217	USV	TRUE	0.782678	220.171	220.186	0.0144	67.2321	64.6196	69.177	4.5574	1.61537	-258.956	1.12607	-73.3155	0.657654
218	USV	TRUE	0.764443	220.378	220.389	0.0116	66.7242	64.4039	67.2089	2.80493	0.701081	-55.0741	1.13676	-69.2611	0.640388
219	USV	TRUE	0.790728	220.576	220.588	0.0116	73.4518	72.2451	73.84	1.59485	0.492198	-16.9055	1.07386	-64.8453	0.772172
220	USV	TRUE	0.767976	220.794	220.801	0.0068	66.7129	65.8297	66.8762	1.04649	0.327821	-43.3903	1.08015	-64.5282	0.665276
221	USV	TRUE	0.763265	221.014	221.02	0.006	64.7204	63.8372	64.9357	1.09844	0.329028	-134.249	1.03852	-67.7031	0.541461
222	USV	TRUE	0.671424	221.246	221.248	0.0016	65.4673	65.1912	65.5653	0.374065	0.153618	-233.791	1.01068	-67.9132	0.610071
223	USV	TRUE	0.703599	221.47	221.474	0.0044	100.868	99.4275	101.679	2.25133	0.825491	-559.268	1.01317	-80.1185	0.451563
224	USV	TRUE	0.942978	221.645	221.654	0.0088	74.5223	66.6931	74.6829	7.98988	3.23579	973.285	1.07376	-69.8485	0.643156
225	USV	TRUE	0.772723	222.036	222.04	0.004	69.108	67.5123	70.0654	2.55314	0.849308	-628.164	1.04062	-70.3461	0.7248
226	USV	TRUE	0.631064	222.429	222.436	0.0064	99.0915	97.5635	100.717	3.15355	1.08317	-482.779	1.0081	-76.8183	0.545244
227	USV	TRUE	0.679709	222.607	222.617	0.01	70.028	65.6838	70.6811	4.99732	1.46479	-347.655	1.19189	-71.6957	0.663287
228	USV	TRUE	0.784786	224.329	224.331	0.002	65.8468	65.0942	65.9938	0.899537	0.348391	-425.594	1.05785	-67.7553	0.766322
229	USV	TRUE	0.797529	224.522	224.523	0.0016	64.7011	64.425	64.799	0.374065	0.153618	-233.791	1.01068	-66.2382	0.767059
230	USV	TRUE	0.614075	224.713	224.715	0.002	62.2585	60.78	62.7839	2.00392	0.800491	-1019.14	1.08724	-71.5289	0.725902
231	USV	TRUE	0.636042	224.745	224.761	0.0156	99.8819	88.9373	102.039	13.1013	3.81442	-819.034	1.0702	-77.4466	0.491624
232	USV	TRUE	0.849719	224.913	224.926	0.0132	65.1321	62.4676	66.2864	3.81882	1.32809	-315.551	1.05327	-65.7108	0.774527
233	USV	TRUE	0.795283	225.097	225.104	0.0072	63.7684	61.7793	65.1929	3.41357	1.16192	-504.265	1.01622	-63.0841	0.71054
234	USV	TRUE	0.976611	225.28	225.289	0.0088	66.0911	64.5877	67.5391	2.95149	1.25321	332.276	1.00545	-61.2948	0.833514
235	USV	TRUE	0.896467	225.48	225.495	0.0156	63.638	62.3534	67.1445	4.7911	1.82851	-289.342	1.00709	-66.8204	0.592096
236	USV	TRUE	0.77634	225.686	225.697	0.0108	63.3663	59.2185	66.862	7.64346	3.77528	-687.027	1.00658	-71.8723	0.571387
237	USV	TRUE	0.646818	226.744	226.75	0.0056	65.0761	61.6323	66.7906	5.15824	1.57773	-859.485	1.03918	-65.6859	0.710874
238	USV	TRUE	0.670573	230.225	230.232	0.0064	103.107	102.758	103.456	0.697661	0.146148	57.3926	1.01661	-71.2512	0.495384
239	USV	TRUE	0.883279	230.414	230.416	0.0024	65.6638	64.9958	66.1313	1.13555	0.410963	-473.147	1.00398	-58.1697	0.773747
240	USV	TRUE	0.872331	230.592	230.593	0.0016	65.7804	65.4597	66.4572	0.997506	0.403004	-623.441	1.0194	-60.8632	0.841917
241	USV	TRUE	0.846944	230.793	230.815	0.0216	66.7559	65.9246	67.3228	1.39817	0.44142	10.66	1.02568	-65.0533	0.643793
242	USV	TRUE	0.828239	231.364	231.367	0.0024	99.6129	98.8518	100.374	1.52217	0.58143	-613.393	1.00217	-68.5852	0.685657
243	USV	TRUE	0.652973	231.532	231.54	0.0084	100.647	100.135	106.678	6.54292	2.92416	-799.587	1.00728	-69.3874	0.696427
244	USV	TRUE	0.639094	235.73	235.732	0.002	91.2355	90.4562	91.6852	1.22907	0.457432	-602.448	1.01262	-67.9975	0.710812
245	USV	TRUE	0.795631	237.42	237.422	0.0024	99.7943	99.6202	99.9683	0.348156	0.160009	-165.909	1.00541	-69.3495	0.626131
246	USV	TRUE	0.654701	237.631	237.634	0.0028	90.0522	88.7682	91.069	2.3008	0.765006	-775.767	1.00974	-66.7924	0.72935
247	USV	TRUE	0.602196	238.564	238.577	0.0132	101.502	86.7531	104.825	18.0716	6.44778	-1438.73	1.00677	-71.206	0.65134
248	USV	TRUE	0.834978	238.765	238.769	0.0036	64.8198	63.2019	66.089	2.88713	0.943937	-775.478	1.00795	-63.8522	0.706042
249	USV	TRUE	0.967088	238.974	239.015	0.0404	65.864	64.4789	66.6507	2.17182	0.60327	18.1742	1.03399	-61.3545	0.787882
250	USV	TRUE	0.82478	239.215	239.223	0.0084	87.1374	83.5749	88.8073	5.23245	1.49271	-560.479	1.02658	-67.6769	0.587235
251	USV	TRUE	0.738877	239.401	239.42	0.0192	100.555	92.3011	102.053	9.7524	3.92772	-471.657	1.02342	-71.8174	0.597525
252	USV	TRUE	0.817257	239.555	239.573	0.018	66.7423	65.9701	67.3922	1.42206	0.455581	-12.7277	1.06861	-65.5821	0.710129
253	USV	TRUE	0.877324	239.763	239.8	0.0368	66.5614	65.2675	92.5644	27.2969	13.7372	749.313	1.08903	-69.9098	0.611434
254	USV	TRUE	0.832912	239.959	239.965	0.0052	66.115	64.9899	66.8975	1.90759	0.741924	-390.471	1.00379	-67.0848	0.53675
255	USV	TRUE	0.8289	242.802	242.805	0.0032	65.915	64.6384	66.7833	2.14494	0.7577	-688.074	1.00621	-63.0213	0.839607
256	USV	TRUE	0.636668	242.995	243.011	0.016	61.7755	60.5094	70.0465	9.5371	4.56065	-593.534	1.00796	-73.5317	0.485396
257	USV	TRUE	0.86734	243.207	243.225	0.018	68.3245	66.2095	70.007	3.79756	1.15702	-74.1501	1.10662	-67.3956	0.769038
258	USV	TRUE	0.73414	243.641	243.648	0.0072	68.3079	65.7424	68.538	2.79552	0.712357	-221.362	1.16633	-73.5575	0.602627
259	USV	TRUE	0.684482	245.197	245.204	0.0068	101.529	100.699	104.174	3.47542	1.43767	518.593	1.00184	-81.3653	0.410986
260	USV	TRUE	0.614894	246.354	246.363	0.0092	101.056	99.4055	107.133	7.72797	3.02096	-844.158	1.00577	-82.5888	0.405542
261	USV	TRUE	0.896449	246.538	246.547	0.0088	105.909	102.228	106.148	3.92089	1.49694	425.977	1.10945	-75.3924	0.529238
262	USV	TRUE	0.696752	246.736	246.748	0.0116	105.484	104.616	106.725	2.10847	0.657606	63.8376	1.13017	-76.7327	0.606117
263	USV	TRUE	0.685748	246.949	246.954	0.0052	105.365	101.936	105.988	4.05237	1.97887	-779.302	1	-73.996	0.627832
264	USV	TRUE	0.618463	247.547	247.558	0.0104	95.5926	91.5903	99.544	7.95363	4.15476	-808.287	1.01102	-75.3715	0.531048
265	USV	TRUE	0.613927	247.767	247.771	0.0044	96.0011	91.551	97.3516	5.80057	2.24525	-1371.28	1.01049	-70.7924	0.649918
266	USV	TRUE	0.970837	252.059	252.063	0.004	86.9904	84.2077	87.6453	3.43762	1.38333	-882.228	1.01047	-61.7165	0.839333
267	USV	TRUE	0.79892	252.233	252.257	0.024	94.3762	81.3754	99.9168	18.5414	5.48849	-704.994	1.03021	-69.3898	0.652464
268	USV	TRUE	0.712435	252.453	252.455	0.002	93.7188	93.2289	94.5114	1.28251	0.503743	-665.428	1.01432	-67.0789	0.637518
269	USV	TRUE	0.663659	252.678	252.684	0.006	89.2929	86.1305	91.896	5.7655	2.3521	-981.24	1.00292	-67.4383	0.713985
270	USV	TRUE	0.658145	252.869	252.877	0.008	107.23	102.303	109.169	6.86563	2.57861	-888.022	1.00629	-72.7629	0.659771
271	USV	TRUE	0.62372	255.541	255.543	0.0016	85.9276	85.5268	86.1502	0.623441	0.249933	-389.651	1.00816	-72.1247	0.594474
272	USV	TRUE	0.93987	255.721	255.896	0.175	79.6145	64.7578	88.9736	24.2158	10.3505	-68.4078	12.8198	-72.5559	0.561058
273	USV	TRUE	0.815963	255.714	255.725	0.0116	88.4292	82.391	90.0356	7.64458	2.12883	-509.42	1.09323	-68.4712	0.712593
274	USV	TRUE	0.801668	255.875	255.885	0.0096	71.2171	69.4545	71.9517	2.49724	0.840867	-184.379	1.10523	-67.1255	0.782895
275	USV	TRUE	0.693446	260.067	260.074	0.0072	91.9355	87.9183	94.923	7.00467	2.3764	-925.786	1.00502	-70.96	0.658755
276	USV	TRUE	0.826527	260.302	260.304	0.0024	78.7626	78.1614	79.4974	1.33595	0.481796	-556.644	1.00145	-73.0348	0.649165
277	USV	TRUE	0.904945	265.029	265.087	0.058	99.2108	88.1698	100.113	11.9428	4.1855	93.7061	1.13276	-75.8665	0.480999
278	USV	TRUE	0.906567	265.257	265.27	0.0132	63.6909	59.6352	66.5615	6.92632	3.15581	-512.353	1.01257	-62.0044	0.767946
279	USV	TRUE	0.92129	265.476	265.542	0.0656	68.3465	60.5276	88.7838	28.2563	8.32446	265.321	1.40464	-67.0992	0.660691
280	USV	TRUE	0.689723	265.758	265.76	0.0024	67.3878	65.5842	69.4585	3.87424	1.39599	-1614.27	1.00048	-70.9716	0.655306
281	USV	TRUE	0.837157	266.107	266.13	0.0224	89.6538	88.9652	90.1469	1.18165	0.405687	-16.6301	1.04095	-71.3133	0.706898
282	USV	TRUE	0.924368	271.016	271.018	0.0024	96.3438	94.5403	97.279	2.73869	1.00243	-1141.12	1.01549	-70.1284	0.709447
283	USV	TRUE	0.957545	271.177	271.206	0.0284	67.7348	67.2375	68.4741	1.23665	0.458213	9.78814	1.03674	-61.6013	0.836914
284	USV	TRUE	0.825735	271.422	271.438	0.0168	67.0071	66.2242	68.0946	1.87034	0.672719	-83.1418	1.02989	-64.5914	0.699909
285	USV	TRUE	0.852901	271.755	271.757	0.002	79.8223	79.5061	80.4413	0.935162	0.356582	-467.581	1.01392	-64.5963	0.696324
286	USV	TRUE	0.715403	272.085	272.093	0.008	80.3493	78.9688	85.6269	6.65806	1.9396	-784.243	1.02699	-68.2905	0.60871
287	USV	TRUE	0.730594	283.131	283.14	0.0092	86.0796	79.5837	88.0076	8.42388	3.48165	-1041.46	1.02163	-69.9015	0.703602
288	USV	TRUE	0.729151	296.337	296.342	0.0048	62.7685	58.3969	63.7778	5.38089	1.5284	-848.933	1.10262	-61.3204	0.763595
289	USV	TRUE	0.908288	296.516	296.55	0.034	61.7948	57.5939	63.7518	6.15784	1.51063	-38.6834	1.19284	-67.0835	0.784284
290	USV	TRUE	0.751551	296.771	296.772	0.0016	83.2155	81.933	83.456	1.52298	0.642088	-935.162	1.09744	-72.5859	0.579165
291	USV	TRUE	0.93497	296.937	297.152	0.215	81.5805	67.0174	98.637	31.6196	11.0398	-82.1709	5.11577	-76.1208	0.416883
292	USV	TRUE	0.819941	297.342	297.346	0.0044	75.4047	75.1897	75.4197	0.229956	0.0774456	-31.6621	1.00655	-59.9505	0.833787
293	USV	TRUE	0.685685	297.769	297.784	0.0144	70.6671	67.6899	73.7097	6.0198	2.17759	-371.153	1.08304	-73.6016	0.499899
294	USV	TRUE	0.76017	300.201	300.207	0.0052	62.8251	60.7692	66.1427	5.37347	2.00681	-1177.23	1.06258	-70.8494	0.653808
295	USV	TRUE	0.626763	300.489	300.504	0.0152	91.3613	90.2669	103.856	13.5888	5.85956	-899.696	1.00027	-77.0046	0.500263
296	USV	TRUE	0.625161	311.271	311.277	0.0064	92.0391	91.0658	92.6023	1.53653	0.570034	134.99	1.15373	-80.4597	0.499478
297	USV	TRUE	0.923476	311.471	311.489	0.018	89.7971	88.0486	91.5755	3.52688	0.977905	-182.842	1.00708	-69.3183	0.635415
298	USV	TRUE	0.79819	312.522	312.525	0.0028	91.0746	90.5328	91.2453	0.712504	0.266659	-258	1.02258	-72.014	0.594211
299	USV	TRUE	0.713528	317.809	317.817	0.0084	93.4282	91.6188	95.1402	3.52142	1.26582	-316.325	1.22854	-76.0926	0.58663
300	USV	TRUE	0.681293	318.058	318.068	0.01	103.491	102.808	104.402	1.59436	0.53274	51.9174	1.08545	-74.9419	0.575183
301	USV	TRUE	0.782458	318.377	318.379	0.0016	100.547	100.297	100.618	0.320627	0.129065	-155.86	1.04572	-75.8084	0.485493
302	USV	TRUE	0.685942	320.002	320.008	0.0052	60.3563	57.6338	61.3442	3.71037	1.24569	-131.3	2.02113	-74.1409	0.494469
303	USV	TRUE	0.775306	320.158	320.189	0.0308	64.7295	61.2957	93.8207	32.525	11.5341	696.898	1.38851	-70.0108	0.534538
304	USV	TRUE	0.932088	320.341	320.385	0.044	66.1109	59.1076	68.2007	9.09309	3.09401	-173.732	1.07235	-64.7392	0.784668
305	USV	TRUE	0.926471	320.595	320.617	0.0224	66.968	60.7336	68.8432	8.10957	2.82033	-356.138	1.02248	-63.1449	0.773839
306	USV	TRUE	0.607132	320.919	320.922	0.0032	80.4119	79.2763	81.6588	2.38244	0.813241	-742.192	1.0005	-70.0719	0.658152
307	USV	TRUE	0.93206	321.13	321.137	0.0072	72.8724	72.5235	73.0653	0.5418	0.128825	-30.0591	1.02016	-61.931	0.768373
308	USV	TRUE	0.616474	323.337	323.339	0.002	89.6505	89.1607	90.4432	1.28251	0.503743	-665.428	1.01432	-72.4598	0.65833
309	USV	TRUE	0.713093	323.378	323.385	0.0076	66.2583	65.3862	66.3956	1.00938	0.34372	-117.384	1.02923	-61.7936	0.652615
310	USV	TRUE	0.622651	323.588	323.601	0.0128	67.8529	60.1142	67.9234	7.80917	4.13657	-617.841	1.00954	-68.6249	0.630691
311	USV	TRUE	0.794444	323.804	323.809	0.0044	73.4969	73.1258	73.5266	0.400784	0.129477	-72.2729	1.01017	-60.0016	0.702592
312	USV	TRUE	0.907752	332.358	332.366	0.0084	63.9578	61.4046	65.2099	3.80526	1.15994	-429.552	1.04349	-68.4693	0.717064
313	USV	TRUE	0.820345	332.408	332.421	0.0136	89.8928	86.649	91.2617	4.61274	1.56494	-353.868	1.01961	-75.2776	0.53186
314	USV	TRUE	0.641926	332.636	332.641	0.0048	67.1469	65.0929	68.6009	3.50793	1.28299	-735.293	1.00254	-68.2275	0.623798
315	USV	TRUE	0.737209	332.971	332.986	0.0152	90.7758	85.4692	94.4423	8.9731	2.77126	-527.325	1.0125	-72.6503	0.486691
316	USV	TRUE	0.795607	356.542	356.55	0.0076	66.3171	63.4167	66.7073	3.29061	1.18311	-448.232	1.07422	-68.3365	0.717601
317	USV	TRUE	0.984203	356.727	356.737	0.0096	71.0907	69.5549	72.3696	2.81473	1.42523	294.639	1.0028	-58.3998	0.835895
318	USV	TRUE	0.820849	356.943	356.946	0.0028	72.029	71.9993	72.2665	0.267189	0.0891293	-67.1507	1.01361	-65.9983	0.663557
319	USV	TRUE	0.782425	357.211	357.213	0.002	72.4453	71.9822	72.6057	0.623441	0.243171	-311.721	1.01894	-62.4489	0.698093
320	USV	TRUE	0.809736	357.447	357.484	0.0372	69.2742	65.2599	71.1297	5.86986	1.94346	-120.075	1.05853	-69.3675	0.64175
321	USV	TRUE	0.828825	357.714	357.722	0.0072	75.6845	75.179	75.8515	0.672478	0.239075	-36.4973	1.04302	-62.06	0.77387
322	USV	TRUE	0.750954	367.431	367.434	0.0024	80.3858	79.985	80.9202	0.935162	0.33784	-389.651	1.00212	-74.5872	0.576465
323	USV	TRUE	0.694891	367.651	367.657	0.0056	90.004	87.59	91.4239	3.83389	1.5613	-683.04	1.00562	-80.5669	0.39356
324	USV	TRUE	0.730856	381.317	381.324	0.0064	65.8965	65.377	66.0153	0.638285	0.197936	-80.1313	1.01457	-68.5424	0.482145
325	USV	TRUE	0.781898	381.811	381.814	0.0036	68.7354	65.8159	70.3082	4.49226	1.81368	-1246.04	1.00017	-73.2513	0.578865
326	USV	TRUE	0.719126	384.355	384.358	0.0028	65.8666	65.3026	66.5643	1.26173	0.445911	-454.151	1.00193	-75.9398	0.552803
327	USV	TRUE	0.969689	485.784	485.802	0.018	71.2807	66.2514	71.3724	5.12101	2.73082	286.324	1.00128	-64.7077	0.627947
328	USV	TRUE	0.95804	486.113	486.12	0.0068	71.9246	71.4274	71.9692	0.5418	0.190732	74.3461	1.00813	-65.2959	0.593138
329	USV	TRUE	0.917949	486.376	486.414	0.0372	66.9524	64.9708	72.3598	7.389	2.50566	-187.602	1.02423	-62.4076	0.790293
330	USV	TRUE	0.994313	486.624	486.626	0.0028	70.7724	69.9486	71.4627	1.51407	0.520378	530.137	1.00186	-56.1129	0.855088
331	USV	TRUE	0.819442	486.901	486.904	0.0032	61.881	57.9919	63.6548	5.66293	1.99448	-1782.81	1.01718	-56.3169	0.874415
332	USV	TRUE	0.766486	487.125	487.127	0.002	62.7429	60.0398	65.1431	5.10331	2.16376	2841.75	1.0119	-74.4561	0.654206
333	USV	TRUE	0.747921	487.441	487.443	0.002	78.8206	78.0413	79.5999	1.5586	0.583176	-779.302	1	-74.4495	0.559046
334	USV	TRUE	0.766016	490.857	490.859	0.002	81.1555	80.3316	82.2554	1.92376	0.751122	-998.142	1.00745	-73.199	0.652814
335	USV	TRUE	0.787715	491.058	491.104	0.0468	105.781	89.227	107.185	17.9585	8.20536	-378.678	1.00464	-66.6452	0.691627
336	USV	TRUE	0.79645	491.353	491.36	0.0072	90.0413	88.713	91.8481	3.13506	1.08197	-435.238	1.00335	-63.9472	0.699037
337	USV	TRUE	0.768348	491.579	491.586	0.0068	97.4846	92.1959	104.503	12.3073	5.02055	-1665.48	1.0627	-71.2855	0.643065
338	USV	TRUE	0.87944	491.852	491.856	0.0032	91.1087	90.2181	92.3778	2.15978	0.730272	-663.334	1.00491	-70.274	0.58948
339	USV	TRUE	0.949857	499.81	499.835	0.0256	87.6154	85.1439	92.1118	6.96789	1.87307	-231.112	1.02748	-67.4496	0.592702
340	USV	TRUE	0.967083	500.018	500.333	0.315	90.3499	71.0464	95.0236	23.9771	9.22276	-18.7711	7.7226	-70.9271	0.554291
341	USV	TRUE	0.911737	500.633	500.639	0.006	96.818	94.7325	98.7477	4.01526	1.28733	-674.958	1.00536	-62.7833	0.727738
342	USV	TRUE	0.881665	500.738	500.744	0.0064	85.6112	84.4727	85.89	1.41734	0.497074	171.57	1.05794	-71.2839	0.624737
343	USV	TRUE	0.71852	500.956	500.969	0.0128	65.6457	62.9797	66.432	3.45223	1.19529	-248.748	1.0412	-75.0849	0.536823
344	USV	TRUE	0.98903	500.998	501.034	0.0368	103.812	97.0268	107.955	10.9279	3.64806	-265.092	1.1232	-69.2139	0.709795
345	USV	TRUE	0.728894	501.641	501.646	0.0048	100.388	99.0815	101.828	2.74663	0.908833	-586.566	1.00278	-70.8008	0.541254
346	USV	TRUE	0.693166	501.814	501.852	0.038	69.2691	68.9044	92.3025	23.3981	11.6946	639.036	1.02666	-75.0298	0.402173
347	USV	TRUE	0.673251	540.473	540.478	0.0052	98.1933	97.6622	100.061	2.3988	1.03918	-449.519	1.00146	-74.283	0.523039
348	USV	TRUE	0.80268	540.76	540.768	0.0076	99.3247	97.9033	100.583	2.67931	0.812751	-333.531	1.00606	-73.4891	0.541226
349	USV	TRUE	0.655118	541.042	541.048	0.006	100.815	99.2074	102.555	3.34795	1.18101	-584.055	1.00567	-78.1868	0.492879
350	USV	TRUE	0.779734	556.052	556.055	0.0032	88.7679	88.419	88.7975	0.378518	0.126336	-91.2278	1.01661	-73.3777	0.550792
351	USV	TRUE	0.872129	556.244	556.258	0.0148	90.7132	83.3434	96.5544	13.211	4.12594	-814.832	1.03737	-67.4684	0.720306
352	USV	TRUE	0.722555	556.68	556.683	0.0028	95.7202	94.2729	97.4347	3.16174	1.11829	1139.8	1.00151	-74.3669	0.579149
353	USV	TRUE	0.748292	556.92	556.957	0.0368	83.3023	78.6477	97.0327	18.385	6.73838	-485.089	1.00666	-70.4844	0.597387
354	USV	TRUE	0.836431	557.173	557.182	0.0096	88.9941	84.8304	90.6566	5.82621	1.64641	-542.186	1.04106	-68.1692	0.725409
355	USV	TRUE	0.98763	557.233	557.285	0.0516	89.787	86.5733	98.3327	11.7593	3.99949	177.482	1.07239	-68.1322	0.722538
356	USV	TRUE	0.912309	557.504	557.51	0.0056	88.6783	87.0985	90.5678	3.46938	1.16635	-594.586	1.00426	-67.0134	0.645778
357	USV	TRUE	0.955201	557.685	557.727	0.0416	71.5703	69.7405	88.8129	19.0724	7.74223	496.366	1.14409	-66.0812	0.713689
358	USV	TRUE	0.953052	573.877	573.89	0.0128	71.2211	69.446	71.705	2.25904	0.827096	-172.059	1.01293	-65.052	0.762803
359	USV	TRUE	0.854497	574.08	574.365	0.285	75.7115	72.915	99.2223	26.3073	7.61978	28.2981	1.47154	-61.1748	0.673171
360	USV	TRUE	0.852009	574.073	574.101	0.028	75.0167	73.0277	76.2107	3.18304	0.95609	-71.5511	1.02727	-58.3067	0.863977
361	USV	TRUE	0.833271	574.6	574.603	0.0024	97.8585	96.1218	99.1277	3.00588	1.0866	-1252.45	1.00324	-64.5496	0.775905
362	USV	TRUE	0.877519	574.842	574.845	0.0028	96.3172	95.0406	97.5937	2.55314	0.907506	-925.973	1.00049	-59.3607	0.838934
