# Supplementary material for: Bazedoxifene reverses sexually dimorphic autistic-like abnormalities in biallelic MDGA1-mutant mice
Source: EMBO Mol Med. 2026 Mar 20;18(4):1358–98. doi: 10.1038/s44321-026-00402-y (PMC13084050; doi:10.1038/s44321-026-00402-y)
Supplement: Supplementary file 17 — Source data Fig. 3 [file 44321_2026_402_MOESM17_ESM.zip › Panel C/Batch2/P6/P6_WT_495.xlsx]

## Sheet: Sheet1
ID	Label	Accepted	Score	Begin Time (s)	End Time (s)	Call Length (s)	Principal Frequency (kHz)	Low Freq (kHz)	High Freq (kHz)	Delta Freq (kHz)	Frequency Standard Deviation (kHz)	Slope (kHz/s)	Sinuosity	Mean Power (dB/Hz)	Tonality
1	USV	TRUE	0.719006	1.49793	1.49993	0.002	87.936	87.4462	88.3991	0.952975	0.366077	-488.574	1.00178	-69.8198	0.705017
2	USV	TRUE	0.734393	1.66553	1.66873	0.0032	89.2889	87.2998	91.9014	4.60159	1.68551	-1529.23	1.00909	-70.9554	0.709671
3	USV	TRUE	0.888422	8.87022	8.87422	0.004	57.5787	57.142	57.8004	0.658424	0.226546	99.0273	1.05076	-64.4583	0.83769
4	USV	TRUE	0.981429	9.02822	9.07822	0.05	64.1441	63.7171	78.5203	14.8033	7.22989	307.134	1.01169	-64.6358	0.642893
5	USV	TRUE	0.756665	9.19855	9.20215	0.0036	54.3486	52.9384	57.6959	4.75745	1.51389	-1194.7	1.03351	-68.0383	0.73003
6	USV	TRUE	0.939096	9.34855	9.35255	0.004	66.3935	65.8517	66.5419	0.690239	0.245962	-170.873	1.01811	-51.9281	0.837196
7	USV	TRUE	0.927319	9.50775	9.52015	0.0124	68.2645	66.6043	68.9989	2.39452	0.807285	83.4017	1.10519	-62.1378	0.855368
8	USV	TRUE	0.871201	9.68855	9.69175	0.0032	90.345	89.0675	90.9424	1.87485	0.704989	486.663	1.07503	-77.9809	0.546502
9	USV	TRUE	0.686744	9.84455	9.84615	0.0016	68.7844	68.5172	68.8734	0.356252	0.166622	7.13138e-12	1.17855	-67.3246	0.663328
10	USV	TRUE	0.921949	11.0852	11.1	0.0148	82.8684	80.8901	96.4304	15.5403	5.52753	1074.43	1.67231	-69.9838	0.646678
11	USV	TRUE	0.708318	11.22	11.2496	0.0296	88.1211	82.3694	92.0114	9.64202	4.31575	-280.235	1.06477	-77.8206	0.449522
12	USV	TRUE	0.893313	11.3812	11.388	0.0068	68.6052	67.7443	69.2138	1.46954	0.505146	9.6125	1.16177	-61.5945	0.714791
13	USV	TRUE	0.737931	13.3387	13.3403	0.0016	87.3403	86.414	87.9103	1.49626	0.597287	-935.162	1.00886	-70.7316	0.704123
14	USV	TRUE	0.632415	13.4775	13.4799	0.0024	78.3336	76.7972	78.5637	1.76642	0.653045	640.141	1.20228	-78.883	0.466231
15	USV	TRUE	0.740538	13.5823	13.5859	0.0036	63.0685	63.0685	63.0685	2.13163e-14	8.53966e-15	-1.04164e-12	1	-57.143	0.766852
16	USV	TRUE	0.933437	13.7559	13.7623	0.0064	90.3984	90.1585	91.386	1.22744	0.385844	121.26	1.06052	-68.5257	0.648844
17	USV	TRUE	0.926373	13.8995	13.9183	0.0188	89.9346	89.161	90.6675	1.50654	0.547538	-53.4407	1.02289	-71.2539	0.641975
18	USV	TRUE	0.949229	14.0566	14.0606	0.004	90.6619	90.2047	91.5651	1.36034	0.541818	373.282	1.0094	-67.4686	0.701802
19	USV	TRUE	0.729989	14.201	14.2026	0.0016	101.736	101.416	103.446	2.03064	0.856118	1246.88	1.09889	-77.7598	0.612701
20	USV	TRUE	0.831993	16.6636	16.6716	0.008	89.1437	87.9853	89.5513	1.56603	0.542927	-64.2009	1.15625	-68.482	0.718089
21	USV	TRUE	0.856022	16.842	16.8628	0.0208	84.5793	83.469	85.9863	2.51725	0.819193	-22.7301	1.10326	-70.4834	0.713563
22	USV	TRUE	0.953346	19.8658	19.8722	0.0064	60.6101	58.2593	60.9669	2.70758	0.967039	-402.123	1.06926	-67.3031	0.703477
23	USV	TRUE	0.865501	20.2125	20.2381	0.0256	63.7923	62.421	83.1813	20.7603	8.69189	864.216	1.21623	-60.3748	0.799576
24	USV	TRUE	0.860304	20.3693	20.3797	0.0104	62.7259	59.4825	63.3942	3.91164	1.15665	-169.069	1.32366	-63.5081	0.781796
25	USV	TRUE	0.907547	20.5453	20.5609	0.0156	85.7066	65.3634	86.2897	20.9263	10.7837	1433.21	1.05866	-68.3394	0.709055
26	USV	TRUE	0.615934	20.7441	20.7501	0.006	87.9137	81.3654	89.7343	8.3689	3.06026	-1381.19	1.01417	-71.8494	0.65855
27	USV	TRUE	0.874028	20.8985	20.9101	0.0116	68.1302	64.2337	70.9361	6.7024	2.16026	-576.821	1.04357	-57.0004	0.840859
28	USV	TRUE	0.848711	21.0505	21.0889	0.0384	71.5576	61.8132	87.8071	25.9939	7.68956	316.001	1.86613	-65.5632	0.714069
29	USV	TRUE	0.673102	21.2109	21.2409	0.03	67.7401	64.3884	93.0877	28.6993	11.0864	957.541	1.53794	-70.4713	0.581738
30	USV	TRUE	0.917108	21.3837	21.3937	0.01	69.1284	66.6381	69.6182	2.98008	0.797103	-150.781	1.16508	-65.3999	0.712291
31	USV	TRUE	0.894241	21.5377	21.5549	0.0172	68.3991	65.2151	69.9143	4.69914	1.2497	-142.593	1.14639	-56.3652	0.855657
32	USV	TRUE	0.937387	21.7109	21.7253	0.0144	60.8196	53.3885	63.0239	9.63543	2.79423	-582.432	1.06604	-37.0458	0.918753
33	USV	TRUE	0.974337	21.8761	21.8893	0.0132	56.5384	54.6532	56.8465	2.19324	0.79316	92.8823	1.09572	-37.2586	0.92119
34	USV	TRUE	0.808284	22.0393	22.0725	0.0332	57.6059	52.5664	61.3681	8.80163	2.80042	-89.4949	1.16987	-39.1304	0.933139
35	USV	TRUE	0.94635	22.2064	22.2228	0.0164	56.8178	55.6047	57.2304	1.62574	0.488733	37.303	1.05256	-66.1976	0.605416
36	USV	TRUE	0.819835	22.388	22.4016	0.0136	58.1848	57.961	59.0347	1.07371	0.386626	77.1752	1.02251	-61.533	0.603113
37	USV	TRUE	0.971853	22.5284	22.5392	0.0108	58.5215	57.4899	58.759	1.26915	0.30691	51.3985	1.04045	-63.9447	0.777621
38	USV	TRUE	0.740484	23.1955	23.1999	0.0044	62.5118	61.7548	62.779	1.02423	0.354163	235.763	1.01793	-68.1311	0.636902
39	USV	TRUE	0.757642	23.3491	23.3635	0.0144	58.3029	55.2028	58.4032	3.20036	1.17002	-225.983	1.01768	-72.1798	0.641788
40	USV	TRUE	0.853846	24.1103	24.1167	0.0064	56.2613	55.6255	56.4872	0.861639	0.291027	-90.0371	1.03106	-69.2701	0.69877
41	USV	TRUE	0.933817	26.4345	26.4417	0.0072	63.0986	61.8666	64.4865	2.61994	0.817201	-362.079	1.00794	-60.3025	0.849975
42	USV	TRUE	0.960679	26.5993	26.6025	0.0032	66.536	66.1987	67.8684	1.66964	0.722618	-548.77	1.01045	-61.7523	0.771029
43	USV	TRUE	0.816341	26.7645	26.7817	0.0172	61.6307	58.6454	63.2709	4.62543	1.46432	-274.342	1.01681	-60.6778	0.780217
44	USV	TRUE	0.780699	26.9269	26.9377	0.0108	66.0292	65.0619	66.0589	0.997052	0.318585	-72.668	1.02035	-56.1958	0.791954
45	USV	TRUE	0.888076	27.0992	27.1368	0.0376	69.997	67.3029	87.6966	20.3938	7.52502	517.658	1.20277	-63.5289	0.787729
46	USV	TRUE	0.956799	27.2956	27.2972	0.0016	91.7558	91.1324	92.3793	1.24688	0.492874	-779.302	1	-69.4064	0.702041
47	USV	TRUE	0.801131	27.5008	27.5032	0.0024	92.5409	91.539	94.2109	2.67189	0.97196	-1113.29	1.00945	-70.7113	0.724009
48	USV	TRUE	0.626419	28.0044	28.006	0.0016	87.7153	87.1453	88.6415	1.49626	0.597287	-935.162	1.00886	-70.6074	0.723497
49	USV	TRUE	0.645415	28.194	28.196	0.002	87.8465	87.183	88.8129	1.62985	0.652958	-863.275	1.0171	-66.4007	0.782387
50	USV	TRUE	0.806593	28.3892	28.3916	0.0024	86.9912	86.3233	87.7928	1.46954	0.529823	-612.309	1.00127	-65.8811	0.704277
51	USV	TRUE	0.781123	28.5592	28.562	0.0028	87.331	86.5072	88.0213	1.51407	0.520378	-530.137	1.00186	-64.7527	0.643382
52	USV	TRUE	0.70338	29.0448	29.0472	0.0024	88.5483	87.7468	89.2163	1.46954	0.529823	-612.309	1.00127	-70.0409	0.661447
53	USV	TRUE	0.704806	29.3815	29.3843	0.0028	86.4908	84.8357	87.6115	2.7758	0.970607	-984.288	1.00599	-72.5489	0.655788
54	USV	TRUE	0.778461	29.5515	29.5543	0.0028	60.6217	60.1765	61.7118	1.53524	0.53312	-528.672	1.01201	-63.3751	0.700153
55	USV	TRUE	0.893228	29.7147	29.7167	0.002	56.6394	56.1763	56.7997	0.623441	0.243171	-311.721	1.01894	-64.5064	0.783944
56	USV	TRUE	0.884133	29.8763	29.8795	0.0032	61.3029	60.7388	62.0971	1.35821	0.469454	-426.76	1.00316	-67.1132	0.592589
57	USV	TRUE	0.884506	30.1131	30.1175	0.0044	85.0237	81.6803	88.2234	6.54311	2.31789	-9.61716	3.90886	-68.2526	0.732908
58	USV	TRUE	0.839853	30.2586	30.2922	0.0336	80.6867	59.2928	83.6104	24.3176	9.19523	664.741	1.18436	-68.2368	0.718546
59	USV	TRUE	0.912815	30.407	30.4678	0.0608	61.8902	58.2184	81.6017	23.3834	4.25706	271.175	1.11167	-57.424	0.774243
60	USV	TRUE	0.877675	30.6926	30.6946	0.002	83.317	80.5694	86.3674	5.798	2.46674	-3237.44	1.01017	-63.9522	0.812894
61	USV	TRUE	0.741405	30.8342	30.8486	0.0144	88.1077	86.118	89.3323	3.2143	1.00646	-14.6909	1.21233	-69.9084	0.69849
62	USV	TRUE	0.886587	30.9934	31.0082	0.0148	86.93	85.6979	91.164	5.4661	1.89459	-355.05	1.00973	-62.9631	0.765036
63	USV	TRUE	0.954117	31.2965	31.2985	0.002	88.6875	86.9463	96.1821	9.23584	3.51376	-4327.83	1.01065	-65.5622	0.801186
64	USV	TRUE	0.978492	31.4417	31.4893	0.0476	82.0736	62.8605	84.1425	21.2821	10.3286	424.897	1.08055	-63.8373	0.772406
65	USV	TRUE	0.935633	31.6093	31.6541	0.0448	65.3693	62.0124	86.0848	24.0724	8.3616	481.767	1.39126	-59.1372	0.775623
66	USV	TRUE	0.871291	31.7937	31.7985	0.0048	65.2879	64.709	65.3176	0.608598	0.194648	-103.071	1.0171	-57.4118	0.76268
67	USV	TRUE	0.958486	32.1157	32.1385	0.0228	86.0458	82.7887	91.5826	8.79387	2.28706	187.203	1.37454	-58.8742	0.864012
68	USV	TRUE	0.809049	32.5745	32.5761	0.0016	98.2931	96.9393	101.428	4.48878	1.82259	-2805.49	1.00897	-64.799	0.823612
69	USV	TRUE	0.938318	32.6953	32.6985	0.0032	94.0126	91.8231	96.5806	4.75745	1.63566	1492.12	1.00068	-73.954	0.666078
70	USV	TRUE	0.951464	33.0097	33.0125	0.0028	108.567	106.482	108.924	2.44181	0.872607	770.466	1.20174	-63.9466	0.808066
71	USV	TRUE	0.87475	33.1436	33.1568	0.0132	63.1724	61.2204	63.8333	2.6129	0.775813	-65.0123	1.13184	-51.9085	0.846671
72	USV	TRUE	0.984452	33.3736	33.3828	0.0092	90.0575	88.677	97.3681	8.69107	2.72621	691.4	2.74892	-59.5134	0.848748
73	USV	TRUE	0.886829	33.5084	33.5356	0.0272	65.0083	59.9094	70.8733	10.9639	2.86598	-421.484	1.02315	-57.1198	0.80075
74	USV	TRUE	0.68054	35.1231	35.1343	0.0112	80.5349	77.1505	86.6951	9.54459	2.92339	-840.779	1.02133	-60.2823	0.779554
75	USV	TRUE	0.724217	35.2783	35.3183	0.04	63.5963	62.8986	88.5876	25.689	5.31912	385.072	1.16343	-52.2904	0.855837
76	USV	TRUE	0.821294	35.4603	35.4963	0.036	82.308	63.2033	84.7886	21.5853	10.3073	576.197	1.11112	-59.7756	0.833296
77	USV	TRUE	0.779169	35.6723	35.6739	0.0016	83.929	82.3258	84.8196	2.49377	0.99973	-1558.6	1.00905	-60.0858	0.829132
78	USV	TRUE	0.765281	35.8247	35.8615	0.0368	72.6664	68.0762	87.6452	19.569	6.14969	390.378	1.66747	-54.1246	0.882845
79	USV	TRUE	0.941872	36.4214	36.435	0.0136	97.4911	95.2719	100.66	5.38831	1.35751	315.235	1.03474	-67.0097	0.718049
80	USV	TRUE	0.78349	36.5638	36.5842	0.0204	65.036	62.636	65.7087	3.07268	0.902857	-34.1149	1.10296	-57.1978	0.765842
81	USV	TRUE	0.756243	36.773	36.7806	0.0076	80.327	78.6719	86.5728	7.9009	2.43353	-1032.61	1.01567	-60.3693	0.842355
82	USV	TRUE	0.950019	36.9358	36.9406	0.0048	60.7462	58.6818	62.0506	3.36874	1.20578	-703.451	1.0031	-64.2298	0.766706
83	USV	TRUE	0.978718	37.1529	37.1773	0.0244	54.4961	53.544	87.8892	34.3452	12.826	1438.59	1.09538	-61.1594	0.702498
84	USV	TRUE	0.711255	37.3021	37.3097	0.0076	67.1579	65.1021	67.7591	2.65705	0.719912	57.8408	1.26639	-58.1016	0.794646
85	USV	TRUE	0.901075	37.4961	37.5161	0.02	86.8658	82.9151	93.9185	11.0034	3.62229	-439.467	1.04458	-65.808	0.771605
86	USV	TRUE	0.830732	37.6809	37.6969	0.016	87.3506	84.167	94.9288	10.7618	3.82832	-630.286	1.00636	-68.3802	0.712356
87	USV	TRUE	0.622435	39.088	39.0904	0.0024	88.0798	87.1446	89.015	1.87032	0.673394	-779.302	1	-69.5013	0.691758
88	USV	TRUE	0.782695	39.5184	39.5212	0.0028	88.8488	88.0547	90.0437	1.98907	0.729714	-738.658	1.0124	-73.403	0.611404
89	USV	TRUE	0.626154	39.7204	39.722	0.0016	85.541	84.7662	86.1377	1.37157	0.543759	-857.232	1.00263	-74.1573	0.536067
90	USV	TRUE	0.656635	39.8604	39.8712	0.0108	66.5363	65.4416	66.6291	1.18751	0.38685	-95.7497	1.02353	-66.3623	0.717412
91	USV	TRUE	0.712432	40.056	40.0688	0.0128	67.4974	64.1538	68.3859	4.23212	1.39885	-261.355	1.11993	-65.9406	0.782285
92	USV	TRUE	0.969769	40.2507	40.2563	0.0056	65.6648	64.2199	67.1098	2.88989	1.42969	-538.339	1.00367	-67.7957	0.687362
93	USV	TRUE	0.939358	40.4891	40.4907	0.0016	29.4026	29.4026	29.4026	3.55271e-15	1.17757e-16	2.17222e-13	1	-66.0743	0.663528
94	USV	TRUE	0.86673	40.7699	40.7727	0.0028	75.2002	73.8568	76.2764	2.41955	0.831527	-846.452	1.00276	-74.4422	0.596315
95	USV	TRUE	0.95755	40.9399	40.9571	0.0172	91.9075	90.9798	93.7049	2.72512	0.840908	-114.127	1.06886	-71.2404	0.646985
96	USV	TRUE	0.658754	41.3314	41.3362	0.0048	66.7774	65.111	67.0825	1.97147	0.830343	-420.191	1.0849	-75.5045	0.531406
97	USV	TRUE	0.654474	46.2267	46.2291	0.0024	84.7439	83.408	85.4119	2.00392	0.734733	-834.966	1.01889	-68.1748	0.745995
98	USV	TRUE	0.811902	51.9043	51.9059	0.0016	85.6017	85.0852	86.8308	1.74564	0.709855	-1091.02	1.02644	-68.5428	0.631834
99	USV	TRUE	0.860479	52.2186	52.2338	0.0152	64.2509	62.1259	65.314	3.18815	1.00888	-103.923	1.08588	-68.3763	0.538175
100	USV	TRUE	0.856397	52.3674	52.379	0.0116	68.4115	66.9791	68.8143	1.83522	0.629303	49.7019	1.08133	-57.2383	0.776771
101	USV	TRUE	0.880137	52.5334	52.5766	0.0432	66.4409	65.4107	81.4557	16.045	7.26114	364.705	1.07485	-62.1686	0.773126
102	USV	TRUE	0.919977	52.749	52.751	0.002	83.7049	81.937	85.4728	3.5358	1.38076	-1840.42	1.00233	-71.0678	0.700879
103	USV	TRUE	0.723663	52.897	52.9038	0.0068	68.5379	64.208	68.6359	4.4279	1.92606	-681.14	1.05338	-69.9095	0.530336
104	USV	TRUE	0.892215	54.1545	54.1585	0.004	97.6016	96.5863	98.6591	2.07286	0.746186	190.41	1.64665	-71.1407	0.655014
105	USV	TRUE	0.92212	54.2641	54.2833	0.0192	65.6518	62.4687	67.2401	4.77138	1.41224	-166.657	1.23509	-57.6304	0.786671
106	USV	TRUE	0.818004	54.4225	54.4349	0.0124	66.7988	64.3838	67.8726	3.48872	1.12946	-32.1133	1.32753	-63.0318	0.699586
107	USV	TRUE	0.920684	54.5809	54.5945	0.0136	89.92	87.4865	101.905	14.418	6.78323	1051.66	1.0159	-73.4063	0.648356
108	USV	TRUE	0.661098	55.726	55.74	0.014	84.2735	76.8595	85.5005	8.64101	3.79264	-628.123	1.00624	-73.1109	0.603176
109	USV	TRUE	0.853891	55.8812	55.8992	0.018	64.5267	61.9294	65.7342	3.80477	1.05199	-140.957	1.08111	-59.3642	0.869047
110	USV	TRUE	0.880008	56.0948	56.098	0.0032	90.496	90.0717	90.6801	0.608406	0.211639	126.438	1.05831	-70.9848	0.639024
111	USV	TRUE	0.894741	57.8423	57.8795	0.0372	79.3782	63.93	88.2277	24.2977	7.53381	427.385	1.44959	-74.9676	0.49112
112	USV	TRUE	0.690907	58.0131	58.0167	0.0036	68.1971	67.1432	69.251	2.10783	0.763003	-627.715	1.00724	-63.3964	0.711704
113	USV	TRUE	0.942296	58.1826	58.2186	0.036	71.272	58.0449	72.9345	14.8896	2.54419	-235.346	1.10165	-54.6509	0.857348
114	USV	TRUE	0.919434	58.3718	58.3758	0.004	64.6918	62.7166	65.6339	2.91723	1.20869	-727.635	1.00043	-49.6223	0.916005
115	USV	TRUE	0.916525	58.5374	58.547	0.0096	63.0604	59.0672	64.8794	5.81223	1.70473	-587.145	1.0105	-46.4803	0.91525
116	USV	TRUE	0.87238	58.7074	58.7122	0.0048	55.3497	54.0954	57.0716	2.97619	1.10332	-699.883	1.02386	-46.2537	0.924841
117	USV	TRUE	0.709605	58.8742	58.8826	0.0084	59.2732	57.6109	59.4346	1.82366	0.731519	-229.648	1.01182	-53.8803	0.839142
118	USV	TRUE	0.701166	59.2013	59.2077	0.0064	58.9992	58.5012	59.0707	0.569493	0.177889	56.678	1.02081	-74.3586	0.536716
119	USV	TRUE	0.890669	62.1771	62.1903	0.0132	66.9959	61.425	67.1505	5.72555	2.31459	-448.977	1.03737	-59.8102	0.692711
120	USV	TRUE	0.832389	62.1767	62.1903	0.0136	67.0036	62.0863	67.2525	5.16627	1.53189	-346.411	1.06048	-59.8061	0.839685
121	USV	TRUE	0.7185	65.0154	65.0346	0.0192	64.0057	62.804	80.3641	17.5601	8.70798	949.807	1.14978	-71.2189	0.665925
122	USV	TRUE	0.896033	65.3909	65.4073	0.0164	63.7798	56.1524	64.1817	8.02937	2.78251	-471.02	1.09495	-63.2062	0.778537
123	USV	TRUE	0.893084	65.5877	65.5961	0.0084	63.2692	56.2756	63.4119	7.13634	3.17012	-833.905	1.07296	-65.6311	0.689943
124	USV	TRUE	0.938299	65.7981	65.8209	0.0228	62.8083	58.1325	65.0349	6.90239	1.67601	-240.454	1.03595	-55.5618	0.80144
125	USV	TRUE	0.820975	65.9537	65.9721	0.0184	65.0832	52.9757	66.4489	13.4732	2.98131	-412.495	1.34131	-56.7528	0.796016
126	USV	TRUE	0.764041	66.1792	66.1852	0.006	54.2456	52.3233	57.3777	5.05433	1.61077	-835.948	1.01546	-58.7845	0.786156
127	USV	TRUE	0.852917	66.344	66.3764	0.0324	68.5157	55.8837	68.8905	13.0068	4.57485	-422.584	1.02767	-58.9326	0.795931
128	USV	TRUE	0.807149	66.534	66.54	0.006	66.5147	66.0943	66.9746	0.880294	0.321126	130.203	1.00619	-47.513	0.91267
129	USV	TRUE	0.950308	66.7272	66.73	0.0028	80.5786	79.02	82.4044	3.3844	1.17523	-1198.11	1.0009	-61.9534	0.833597
130	USV	TRUE	0.973397	66.8688	66.8944	0.0256	68.2346	65.3252	69.1104	3.78518	0.929776	-70.7418	1.07882	-53.5956	0.87526
131	USV	TRUE	0.978864	67.056	67.0596	0.0036	68.2665	66.1955	69.7498	3.55425	1.24058	-966.296	1.00121	-50.6088	0.915089
132	USV	TRUE	0.967351	67.2591	67.2639	0.0048	89.6797	86.2137	90.4367	4.22307	1.52186	904.19	1.15174	-58.6402	0.859959
133	USV	TRUE	0.803916	67.7171	67.7363	0.0192	65.7769	53.0038	67.3058	14.302	4.219	-558.583	1.37846	-52.5443	0.88763
134	USV	TRUE	0.734703	68.2007	68.2071	0.0064	66.2072	64.9566	66.8067	1.85008	0.697171	-161.925	1.14715	-65.7257	0.689798
135	USV	TRUE	0.960722	68.7303	68.7435	0.0132	63.5961	54.6508	64.3383	9.68748	3.11361	-690.982	1.15151	-57.7629	0.846746
136	USV	TRUE	0.838102	68.9695	68.9823	0.0128	70.0774	68.4545	72.2447	3.79021	1.3122	-9.47809	1.28149	-55.2718	0.91314
137	USV	TRUE	0.738783	69.1642	69.1682	0.004	69.3623	66.0892	72.5314	6.44223	2.23161	1680.22	1.0018	-60.4543	0.853793
138	USV	TRUE	0.80849	69.359	69.373	0.014	72.1414	66.4265	73.893	7.46645	2.1976	363.335	1.40239	-61.0498	0.800891
139	USV	TRUE	0.825292	73.8379	73.8395	0.0016	86.4088	85.4558	86.8274	1.37157	0.556377	-857.232	1.02519	-65.6183	0.772885
140	USV	TRUE	0.625279	74.5238	74.5258	0.002	90.4694	89.6501	91.2621	1.61204	0.632277	-842.282	1.00543	-62.3301	0.836753
141	USV	TRUE	0.636483	83.0888	83.1304	0.0416	41.248	29.5511	48.6106	19.0595	4.11515	-54.5491	6.96745	-97.6249	0.148427
142	USV	TRUE	0.651686	100.631	100.633	0.002	96.1579	95.9842	96.3316	0.347346	0.151643	-197.847	1.00936	-72.0202	0.582639
143	USV	TRUE	0.600302	103.051	103.059	0.008	94.6068	92.0327	94.9165	2.88383	0.700149	147.814	1.14762	-75.5636	0.4984
144	USV	TRUE	0.887659	106.473	106.498	0.0248	67.7122	64.951	69.0398	4.08874	0.899741	-10.2714	1.05479	-57.4853	0.843962
145	USV	TRUE	0.796584	106.684	106.689	0.0052	86.4048	84.9947	86.5384	1.54376	0.665329	-310.793	1.00946	-74.4328	0.532415
146	USV	TRUE	0.689403	106.969	106.987	0.0172	86.4326	78.4169	89.4494	11.0325	3.38998	-597.409	1.01058	-74.4683	0.60015
147	USV	TRUE	0.876355	110.426	110.445	0.0188	65.4827	64.0984	65.9416	1.8432	0.639193	-71.2695	1.02243	-44.2198	0.915356
148	USV	TRUE	0.881469	110.651	110.656	0.0052	87.7739	86.193	88.9836	2.79064	0.884996	-526.386	1.00696	-64.5398	0.633302
149	USV	TRUE	0.71234	110.928	110.933	0.0052	86.5194	85.4729	87.937	2.46408	0.778932	-463.34	1.00528	-74.1479	0.604493
150	USV	TRUE	0.74841	121.871	121.879	0.0084	63.2416	61.4417	63.9207	2.47892	0.718454	-165.202	1.22297	-56.8742	0.801045
151	USV	TRUE	0.866129	122.364	122.368	0.004	79.9333	78.8423	80.9798	2.13751	0.696848	-524.764	1.00258	-66.7049	0.766076
152	USV	TRUE	0.625028	122.546	122.549	0.0032	88.6828	87.1984	89.8109	2.61252	0.889445	-808.68	1.00436	-70.6143	0.63873
153	USV	TRUE	0.769796	122.713	122.731	0.018	62.887	59.0046	72.316	13.3114	5.30885	-752.244	1.07203	-63.8124	0.760947
154	USV	TRUE	0.7774	125.505	125.522	0.0172	62.9578	54.9644	65.125	10.1606	3.65524	-51.0433	1.99634	-62.7064	0.790641
155	USV	TRUE	0.942385	132.365	132.385	0.02	63.7344	62.6041	63.8253	1.22121	0.472419	14.7237	1.01654	-48.2012	0.919689
156	USV	TRUE	0.774026	142.143	142.154	0.0112	65.8335	58.3819	67.2437	8.86177	2.12981	139.362	1.89341	-54.0281	0.873528
157	USV	TRUE	0.76896	142.326	142.354	0.0272	59.9381	52.1582	64.9685	12.8102	5.57831	-482.658	1.01708	-62.4641	0.702975
158	USV	TRUE	0.818436	142.608	142.64	0.032	66.0814	58.5853	66.7345	8.14921	2.17105	-200.172	1.0631	-43.7951	0.929797
159	USV	TRUE	0.760027	142.79	142.81	0.0196	68.2119	61.8181	71.8672	10.0492	3.11236	-506.988	1.18099	-46.8909	0.930565
160	USV	TRUE	0.93246	143.087	143.091	0.0044	82.5519	80.3687	83.1927	2.82392	1.10615	693.911	1.13867	-51.7372	0.918995
161	USV	TRUE	0.656528	151.898	151.902	0.0036	74.1928	73.8996	74.2782	0.378518	0.128218	-31.262	1.03799	-69.6799	0.668274
162	USV	TRUE	0.923103	152.681	152.716	0.0348	88.4591	77.9273	93.8659	15.9386	4.94189	-436.311	1.27522	-59.9899	0.856001
163	USV	TRUE	0.827265	152.813	152.844	0.0312	67.6866	61.9039	69.0505	7.14665	2.18567	-59.5574	1.21998	-47.3779	0.872244
164	USV	TRUE	0.811324	152.996	153.015	0.0188	55.6779	54.1227	55.7075	1.58487	0.435846	-62.1376	1.0155	-53.3488	0.772667
165	USV	TRUE	0.755255	153.267	153.293	0.026	80.2757	52.3432	85.0073	32.6641	9.93545	1150.13	1.2694	-72.7611	0.547202
166	USV	TRUE	0.607495	163.25	163.252	0.0016	87.3657	86.7422	87.9891	1.24688	0.492874	-779.302	1	-73.8052	0.641693
167	USV	TRUE	0.662622	164.348	164.352	0.0036	86.1858	85.7449	86.3485	0.603585	0.238893	-166.787	1.03141	-75.2959	0.538489
168	USV	TRUE	0.988666	170.647	170.682	0.0348	64.0019	59.0812	67.9578	8.87662	2.72272	158.359	1.2063	-55.1918	0.889342
169	USV	TRUE	0.961269	170.808	170.86	0.052	68.0263	52.2325	70.6412	18.4088	4.89592	-259.016	1.18626	-50.6438	0.869009
170	USV	TRUE	0.91312	171.042	171.067	0.0248	65.7425	62.2542	67.9542	5.70004	1.90573	-177.119	1.27329	-54.5536	0.884079
171	USV	TRUE	0.733704	178.785	178.787	0.0028	86.2452	85.9483	86.542	0.593754	0.201156	-204.986	1.00077	-65.3344	0.715173
172	USV	TRUE	0.868694	178.958	178.973	0.0148	80.6795	77.6142	87.3369	9.72272	3.78723	-716.574	1.0311	-66.3407	0.719212
173	USV	TRUE	0.796495	179.474	179.477	0.0032	81.3529	79.6384	82.1322	2.49377	0.881679	-779.302	1	-71.8506	0.719272
174	USV	TRUE	0.837305	179.685	179.699	0.0148	98.2718	90.1444	98.3264	8.18202	4.35496	-559.114	1.00797	-71.1889	0.568729
175	USV	TRUE	0.778518	187.619	187.638	0.0188	89.7291	81.2087	91.3258	10.1171	3.68969	-452.87	1.25236	-71.9185	0.643914
176	USV	TRUE	0.959958	187.806	187.811	0.0044	54.1134	52.6365	55.4197	2.78322	0.909627	-629.436	1.0054	-55.5179	0.853522
177	USV	TRUE	0.827932	187.974	187.981	0.0068	62.3782	55.3645	63.7439	8.37935	2.23167	-927.74	1.10745	-55.3147	0.840925
178	USV	TRUE	0.838835	188.285	188.292	0.0064	55.5723	53.7667	57.4798	3.71311	1.20191	-575.895	1.0084	-56.8852	0.837774
179	USV	TRUE	0.894922	188.487	188.49	0.0032	67.5673	66.7526	68.0113	1.25863	0.464823	-390.126	1.01964	-56.6615	0.830699
180	USV	TRUE	0.875634	192.486	192.507	0.0212	89.7235	87.0516	91.1672	4.11563	1.30926	0.7405	1.15918	-69.5605	0.713474
181	USV	TRUE	0.795268	192.665	192.7	0.035	65.7866	60.1232	91.9858	31.8626	10.9777	657.796	1.69032	-64.9722	0.645543
182	USV	TRUE	0.817177	208.086	208.112	0.026	64.486	54.9933	67.0836	12.0903	3.08841	-152.135	1.33562	-53.9813	0.874114
183	USV	TRUE	0.657277	213.033	213.035	0.002	91.4465	87.3496	95.5167	8.16708	3.26401	-4337.37	1.00132	-65.4549	0.820502
184	USV	TRUE	0.677374	213.211	213.222	0.0112	89.9843	87.2063	92.7327	5.52645	2.40546	-471.803	1.0037	-76.2834	0.535137
185	USV	TRUE	0.830063	213.506	213.535	0.0292	88.6434	46.6128	95.7101	49.0972	22.4844	1778.12	1.38686	-54.0177	0.857171
186	USV	TRUE	0.726327	213.711	213.722	0.0104	50.5603	47.6268	89.2887	41.6619	19.6633	4995.31	1.27287	-71.0928	0.479168
187	USV	TRUE	0.721866	213.97	213.976	0.0056	86.8568	85.2462	88.8458	3.59961	1.13806	-637.931	1.00282	-65.7261	0.645376
188	USV	TRUE	0.736449	214.185	214.211	0.0256	83.5406	80.857	99.9252	19.0682	5.6483	-769.602	1.00839	-71.7002	0.65677
189	USV	TRUE	0.850877	215.402	215.438	0.036	92.7368	88.7289	105.128	16.3996	4.92245	102.425	1.58126	-70.5094	0.711554
190	USV	TRUE	0.822271	215.638	215.873	0.235	94.5128	84.6725	101.326	16.6534	5.88819	31.2737	5.55159	-68.1813	0.630063
191	USV	TRUE	0.84627	215.854	215.875	0.0204	98.5787	94.1775	100.382	6.20473	1.82628	-266.527	1.10318	-68.1703	0.717438
192	USV	TRUE	0.807649	227.61	227.624	0.014	88.5938	81.0826	89.2135	8.13091	1.63292	-377.488	1.13908	-63.5758	0.803612
193	USV	TRUE	0.724027	227.849	227.862	0.0132	89.8842	80.8757	94.2705	13.3949	2.90203	-934.499	1.00743	-60.5098	0.798367
194	USV	TRUE	0.842952	228.121	228.145	0.0236	86.3817	78.752	87.9329	9.18092	3.33557	-438.628	1.05817	-61.0898	0.782859
195	USV	TRUE	0.88388	237.168	237.173	0.0048	58.2489	56.4609	59.5571	3.0962	1.11701	-94.9015	2.0499	-60.2459	0.848427
196	USV	TRUE	0.882545	237.316	237.318	0.0024	55.9664	55.1945	59.707	4.51253	1.64479	-1558.6	1.38438	-58.4902	0.847093
197	USV	TRUE	0.959557	237.482	237.503	0.0208	71.2555	64.0637	72.5321	8.46841	2.30268	-269.106	1.18234	-51.0786	0.878003
198	USV	TRUE	0.844087	237.696	237.911	0.215	65.9884	63.3202	69.2531	5.93288	2.07056	11.2989	3.18986	-58.6802	0.803839
199	USV	TRUE	0.769627	238.11	238.14	0.03	63.6615	61.0021	88.7644	27.7623	12.7324	915.539	1.28456	-64.9132	0.770212
200	USV	TRUE	0.747447	240.265	240.274	0.0088	89.7286	87.7395	91.8661	4.12659	1.32621	-488.127	1.00633	-65.1256	0.717629
201	USV	TRUE	0.837389	240.537	240.564	0.0268	88.9941	82.7003	92.819	10.1186	2.36802	-281.207	1.19235	-64.163	0.797046
202	USV	TRUE	0.686042	244.038	244.052	0.0144	95.953	85.6366	97.4226	11.786	3.96574	-835.446	1.07852	-66.6271	0.721986
203	USV	TRUE	0.876133	270.218	270.23	0.0112	78.1077	76.9944	79.8075	2.81315	0.777468	-224.541	1.01999	-67.6683	0.732184
204	USV	TRUE	0.995692	273.086	273.316	0.23	76.429	54.9728	101.64	46.6673	18.37	-56.7125	7.33447	-66.5984	0.609724
205	USV	TRUE	0.764573	279.008	279.012	0.0044	95.8869	93.5223	97.0386	3.51637	1.25358	-811.974	1.00659	-60.1801	0.83374
206	USV	TRUE	0.892531	293.573	293.585	0.0116	100.464	98.1336	101.399	3.26565	0.973282	-177.664	1.16449	-63.507	0.785143
207	USV	TRUE	0.663631	307.413	307.418	0.0048	88.3651	86.0296	89.291	3.26145	1.30437	-718.693	1.00685	-70.8085	0.629455
208	USV	TRUE	0.765121	307.63	307.636	0.0064	81.8441	81.4879	81.8887	0.400784	0.139764	-1.28822e-12	1.02209	-73.3958	0.54256
209	USV	TRUE	0.87308	307.997	307.999	0.002	89.7169	89.2271	90.8391	1.61204	0.648479	-842.282	1.04192	-64.0106	0.833029
210	USV	TRUE	0.752993	351.111	351.117	0.0068	62.7574	59.0836	64.7317	5.64808	1.73788	-805.075	1.01649	-58.2964	0.878837
211	USV	TRUE	0.930461	396.404	396.407	0.0032	87.023	85.6203	87.5351	1.91486	0.714895	-633.956	1.04136	-63.1315	0.797286
212	USV	TRUE	0.89305	402.179	402.195	0.0156	61.8279	57.0259	63.1339	6.10804	1.5167	-224.268	1.15988	-52.9617	0.850717
213	USV	TRUE	0.659531	402.372	402.386	0.014	96.4831	90.3064	101.825	11.5188	3.94604	-878.3	1.01709	-66.5685	0.726281
214	USV	TRUE	0.980984	402.545	402.576	0.0316	66.207	51.5264	70.3484	18.822	5.3644	-385.608	1.37556	-57.3839	0.861554
215	USV	TRUE	0.98301	402.752	402.783	0.0308	86.6406	81.1706	102.13	20.9595	7.41314	-619.678	1.01196	-62.0387	0.767319
216	USV	TRUE	0.678044	403.001	403.012	0.0104	97.1903	92.3438	100.374	8.03052	2.31808	-721.825	1.01411	-63.7742	0.776598
217	USV	TRUE	0.718828	403.21	403.221	0.0104	91.1166	90.5041	91.9674	1.46332	0.563588	-64.7655	1.05932	-67.7373	0.647111
218	USV	TRUE	0.914862	432.204	432.217	0.0132	105.728	104.466	106.27	1.80353	0.571331	45.2629	1.07974	-59.5548	0.707983
219	USV	TRUE	0.914014	452.146	452.147	0.0016	81.3026	80.3229	81.5698	1.24688	0.520276	779.302	1.05662	-71.4772	0.634494
220	USV	TRUE	0.920344	462.03	462.034	0.0036	98.9889	97.8608	99.642	1.78126	0.575249	-466.007	1.01825	-59.7853	0.849744
221	USV	TRUE	0.931998	462.405	462.432	0.0276	69.9165	63.7033	71.2154	7.5121	2.1915	-271.068	1.06941	-50.0199	0.857234
222	USV	TRUE	0.985177	462.622	462.678	0.056	64.9165	55.344	66.2005	10.8565	2.10977	-9.39484	1.14411	-58.7098	0.792902
223	USV	TRUE	0.98235	462.958	462.974	0.0152	55.332	54.5106	59.9212	5.41058	1.7674	-329.913	1.05501	-59.2177	0.762927
224	USV	TRUE	0.878651	519.238	519.248	0.0108	90.4977	88.5829	91.4477	2.86486	0.958732	-286.619	1.01493	-67.7439	0.663197
225	USV	TRUE	0.787374	519.482	519.484	0.0028	79.0208	78.286	79.4883	1.20235	0.414314	-418.808	1.00696	-72.4924	0.554222
226	USV	TRUE	0.961434	519.682	519.688	0.0052	91.0848	89.7118	92.9106	3.19885	1.01662	-605.172	1.00633	-58.9442	0.840875
227	USV	TRUE	0.607781	520.026	520.027	0.0016	91.2935	89.6904	94.6779	4.98753	2.01502	-3117.21	1.00572	-68.0522	0.74156
228	USV	TRUE	0.992818	520.123	520.166	0.0432	69.7583	64.9044	70.6044	5.70004	2.0498	-82.8703	1.10037	-54.1405	0.852374
229	USV	TRUE	0.991906	520.333	520.379	0.046	68.2304	64.8859	70.1633	5.27738	1.56707	79.9631	1.07206	-54.4008	0.842379
230	USV	TRUE	0.745585	520.587	520.632	0.0448	68.7927	66.8132	87.0548	20.2416	5.40413	420.915	1.08115	-59.5183	0.776923
231	USV	TRUE	0.686904	576.487	576.499	0.012	60.3665	53.3157	65.4283	12.1126	4.1448	-1128.42	1.0231	-59.7379	0.792623
