# Supplementary material for: Bazedoxifene reverses sexually dimorphic autistic-like abnormalities in biallelic MDGA1-mutant mice
Source: EMBO Mol Med. 2026 Mar 20;18(4):1358–98. doi: 10.1038/s44321-026-00402-y (PMC13084050; doi:10.1038/s44321-026-00402-y)
Supplement: Supplementary file 17 — Source data Fig. 3 [file 44321_2026_402_MOESM17_ESM.zip › Panel C/Batch2/P6/P6_WT_496.xlsx]

## Sheet: Sheet1
ID	Label	Accepted	Score	Begin Time (s)	End Time (s)	Call Length (s)	Principal Frequency (kHz)	Low Freq (kHz)	High Freq (kHz)	Delta Freq (kHz)	Frequency Standard Deviation (kHz)	Slope (kHz/s)	Sinuosity	Mean Power (dB/Hz)	Tonality
1	USV	TRUE	0.899053	0.072	0.0752	0.0032	88.3761	87.723	89.2073	1.48438	0.487989	-443.769	1.00378	-58.6646	0.761927
2	USV	TRUE	0.875096	0.320804	0.326804	0.006	87.2158	85.6604	88.5983	2.93788	0.97192	177.212	1.6082	-58.752	0.851843
3	USV	TRUE	0.72967	0.478804	0.487204	0.0084	90.8347	83.1159	95.5402	12.4243	3.16352	-1179.15	1.02776	-58.4029	0.860956
4	USV	TRUE	0.837447	0.626004	0.630004	0.004	92.7232	92.2248	93.5577	1.33293	0.634029	-350.46	1.01888	-58.6308	0.757797
5	USV	TRUE	0.770844	2.24746	2.24906	0.0016	66.3784	65.5056	67.2512	1.74564	0.690023	1091.02	1	-69.6511	0.670049
6	USV	TRUE	0.907618	3.71219	3.71859	0.0064	101.5	100.415	102.367	1.9521	0.674007	-312.332	1.00342	-67.8639	0.699187
7	USV	TRUE	0.941422	3.88259	3.88539	0.0028	93.3336	92.5543	94.3801	1.82579	0.631103	-641.466	1.00408	-63.9547	0.783056
8	USV	TRUE	0.715069	4.02779	4.03019	0.0024	95.4548	94.1857	96.8576	2.67189	0.962392	-1113.29	1.00036	-69.8482	0.721318
9	USV	TRUE	0.820952	4.59811	4.60691	0.0088	90.4558	89.4451	94.5506	5.10557	2.06521	-581.119	1.00009	-61.5435	0.837034
10	USV	TRUE	0.653681	4.77931	4.78451	0.0052	81.2412	79.8013	82.9779	3.17658	1.02539	-611.289	1.0058	-59.2768	0.840607
11	USV	TRUE	0.95514	4.92611	4.93491	0.0088	67.1849	66.2652	67.5114	1.24619	0.388822	-45.0018	1.0698	-61.1671	0.848915
12	USV	TRUE	0.867388	5.09604	5.10244	0.0064	64.1372	62.8013	64.345	1.54376	0.499314	-226.341	1.02989	-55.9958	0.855228
13	USV	TRUE	0.641471	5.13204	5.13404	0.002	87.6253	87.3492	87.652	0.302814	0.114253	113.873	1.03232	-64.0936	0.738254
14	USV	TRUE	0.915005	5.22964	5.29444	0.0648	57.4687	52.4106	63.0897	10.6791	3.24417	-84.4594	1.26359	-46.1469	0.864084
15	USV	TRUE	0.852166	5.41684	5.45924	0.0424	58.343	56.7419	60.817	4.0751	1.56052	49.4564	1.06085	-41.482	0.915866
16	USV	TRUE	0.758346	5.65044	5.65364	0.0032	56.9231	55.5649	58.0512	2.48634	0.868535	-791.672	1.00194	-45.1268	0.920362
17	USV	TRUE	0.857512	5.78124	5.80924	0.028	60.2577	56.4827	60.6206	4.13791	1.77886	136.119	1.01563	-40.9489	0.916307
18	USV	TRUE	0.857409	5.98204	5.98764	0.0056	57.2891	56.8607	58.0114	1.15073	0.412375	-203.734	1.0079	-42.3981	0.914876
19	USV	TRUE	0.830505	6.15157	6.16517	0.0136	53.9985	53.2712	55.7501	2.47892	0.806725	-186.679	1.01025	-53.7663	0.766803
20	USV	TRUE	0.790447	6.31197	6.31637	0.0044	59.452	58.836	59.6895	0.853521	0.256983	158.17	1.03952	-60.1214	0.792874
21	USV	TRUE	0.749845	6.48117	6.48677	0.0056	61.0976	60.6704	61.3655	0.695102	0.237189	-86.9815	1.03105	-40.5964	0.916417
22	USV	TRUE	0.75355	7.03117	7.03437	0.0032	95.8087	94.2575	97.8275	3.56994	1.35601	1226.16	1.019	-71.9766	0.656098
23	USV	TRUE	0.873966	7.20509	7.21149	0.0064	98.4104	96.3916	99.1229	2.73127	0.849277	-405.977	1.03084	-60.5697	0.837885
24	USV	TRUE	0.954986	7.55989	7.56429	0.0044	89.9282	87.4419	91.2642	3.82229	1.27171	-869.221	1.01636	-60.3148	0.851171
25	USV	TRUE	0.868355	7.99549	8.00309	0.0076	70.5084	69.6103	71.0057	1.39532	0.422033	23.4097	1.11887	-68.8607	0.705536
26	USV	TRUE	0.990989	10.4521	10.6521	0.2	80.3842	60.1461	96.4428	36.2967	11.9511	-38.6152	8.46223	-63.6002	0.747598
27	USV	TRUE	0.820097	11.0197	11.0229	0.0032	99.026	94.8252	100.547	5.7223	1.90765	-1679.21	1.0204	-65.0878	0.757784
28	USV	TRUE	0.931384	13.1207	13.1299	0.0092	93.373	90.4895	93.7329	3.24338	0.988355	299.087	1.09394	-62.6693	0.792278
29	USV	TRUE	0.657486	18.6451	18.6551	0.01	90.0743	87.5657	93.3548	5.7891	1.63922	-532.742	1.01008	-58.3131	0.843275
30	USV	TRUE	0.860175	18.6457	18.9757	0.33	65.2288	63.8414	94.6143	30.7729	12.8688	-86.3852	1.3191	-56.6444	0.73535
31	USV	TRUE	0.854064	19.1714	19.1814	0.01	94.3987	93.5568	95.1154	1.55863	0.485597	-153.243	1.02618	-66.2218	0.700284
32	USV	TRUE	0.881793	19.4006	19.4294	0.0288	94.8863	81.6678	102.247	20.5787	7.14359	-681.636	1.02842	-68.0673	0.71499
33	USV	TRUE	0.849214	20.3749	20.3853	0.0104	90.1702	87.1495	94.0815	6.93207	1.9147	-599.055	1.01191	-60.6648	0.778493
34	USV	TRUE	0.689464	22.1276	22.1472	0.0196	97.1656	88.5068	99.2093	10.7024	4.29117	-628.43	1.13439	-65.9451	0.725716
35	USV	TRUE	0.859993	22.3044	22.3204	0.016	86.8108	82.4987	88.1913	5.69261	1.71866	50.2822	1.3645	-58.7138	0.861046
36	USV	TRUE	0.792606	23.4619	23.4639	0.002	66.7177	66.4282	66.7934	0.365159	0.147066	176.854	1.02105	-54.2155	0.839074
37	USV	TRUE	0.910978	23.5771	23.6219	0.0448	67.5606	67.2293	89.6328	22.4035	8.32997	523.3	1.12364	-53.2451	0.843465
38	USV	TRUE	0.965659	23.7311	23.7643	0.0332	67.6997	65.5588	69.6443	4.08549	1.10149	-103.03	1.04192	-49.5967	0.859245
39	USV	TRUE	0.835674	23.8903	23.9375	0.0472	66.3093	55.3015	67.2879	11.9865	4.87981	-240.673	1.05841	-60.4503	0.765397
40	USV	TRUE	0.988827	24.1023	24.1063	0.004	89.0693	87.1841	90.6427	3.45862	1.16524	-877.136	1.00168	-56.1543	0.87315
41	USV	TRUE	0.73025	24.2251	24.2619	0.0368	71.9241	69.7367	97.9043	28.1676	11.6682	783.492	1.32256	-54.6643	0.862569
42	USV	TRUE	0.781587	24.3831	24.4303	0.0472	68.2787	66.5839	94.5212	27.9373	11.4401	640.118	1.31894	-57.731	0.785627
43	USV	TRUE	0.900912	24.5419	24.5495	0.0076	71.0854	69.9053	71.1893	1.28399	0.364295	48.2425	1.09409	-51.254	0.853232
44	USV	TRUE	0.835549	24.7115	24.7283	0.0168	68.1403	64.3403	69.0458	4.7055	1.34877	-165.732	1.15042	-58.0808	0.792814
45	USV	TRUE	0.786595	24.8731	24.9015	0.0284	73.1095	69.1017	74.3564	5.25472	1.37695	5.29353	1.18914	-52.4337	0.86677
46	USV	TRUE	0.794112	25.0651	25.0795	0.0144	96.3188	66.6855	100.793	34.1071	15.4102	2663.75	1.59657	-62.5366	0.773748
47	USV	TRUE	0.843337	25.5466	25.5718	0.0252	92.1994	66.4317	95.5317	29.1	5.32452	659.388	1.33261	-63.0178	0.730465
48	USV	TRUE	0.908564	25.7144	25.9194	0.205	76.6336	68.5978	90.8409	22.2431	9.45758	96.9282	1.00308	-63.981	0.678392
49	USV	TRUE	0.906105	26.0777	26.0805	0.0028	82.3278	81.2219	83.1665	1.94454	0.700348	712.151	1.00468	-70.3929	0.708265
50	USV	TRUE	0.652473	26.2585	26.2621	0.0036	108.042	107.018	109.304	2.28595	0.749587	-617.144	1.00365	-70.5879	0.650362
51	USV	TRUE	0.842317	26.4477	26.6527	0.205	69.8169	66.8236	91.4592	24.6356	9.95068	50.2448	1.28762	-62.1952	0.678203
52	USV	TRUE	0.763292	26.7757	26.8169	0.0412	64.1592	58.8652	98.2911	39.4259	14.6802	839.761	1.84894	-63.8183	0.704286
53	USV	TRUE	0.743433	26.9337	26.9417	0.008	69.4736	68.6614	69.6443	0.982883	0.261043	65.4861	1.03232	-48.9858	0.839998
54	USV	TRUE	0.961039	27.1104	27.116	0.0056	89.1123	87.5984	89.1771	1.57868	0.726754	288.189	1.01322	-64.2756	0.764275
55	USV	TRUE	0.746195	27.2716	27.2772	0.0056	67.1695	65.9597	67.4663	1.50665	0.463352	-213.645	1.07575	-58.2238	0.778299
56	USV	TRUE	0.978336	27.4292	27.4468	0.0176	91.795	90.5462	93.7178	3.17152	0.948214	177.489	1.00541	-62.9708	0.771625
57	USV	TRUE	0.861754	27.754	27.7684	0.0144	103.007	93.7537	103.166	9.41253	2.91275	490.672	1.17885	-72.4995	0.59408
58	USV	TRUE	0.875541	27.8976	27.9032	0.0056	56.4482	56.2059	56.5888	0.382936	0.150529	-59.0399	1.0093	-61.6472	0.629378
59	USV	TRUE	0.901724	28.0668	28.1104	0.0436	54.8533	49.605	55.253	5.64796	2.09659	-119.791	1.00792	-72.0324	0.404308
60	USV	TRUE	0.604946	28.4036	28.4104	0.0068	101.09	99.6134	101.447	1.83321	0.50916	111.903	1.15377	-68.2658	0.715523
61	USV	TRUE	0.793804	28.5592	28.5644	0.0052	53.8012	53.6631	54.0447	0.381543	0.150415	65.8778	1.00962	-69.7238	0.475415
62	USV	TRUE	0.883799	28.732	28.738	0.006	99.4494	95.8795	99.7463	3.86682	1.38426	643.633	1.11919	-65.753	0.771647
63	USV	TRUE	0.831434	28.9076	28.9108	0.0032	105.117	105.079	105.436	0.356952	0.168065	-114.259	1.00142	-66.1462	0.689818
64	USV	TRUE	0.762636	30.1822	30.187	0.0048	98.7847	98.3839	98.9925	0.608598	0.188679	40.0661	1.04158	-66.321	0.71098
65	USV	TRUE	0.876178	30.3966	30.5626	0.166	88.4328	88.3342	96.8714	8.53718	4.49792	50.9943	1.00017	-64.5625	0.634393
66	USV	TRUE	0.740139	30.3914	30.3982	0.0068	88.7554	88.0651	88.7851	0.719926	0.207729	-69.9683	1.02067	-62.261	0.787706
67	USV	TRUE	0.820536	30.695	30.7186	0.0236	100.465	99.2132	101.49	2.27712	0.735525	-45.6046	1.03044	-73.3737	0.591142
68	USV	TRUE	0.947423	30.8742	30.8818	0.0076	90.9222	89.6085	91.1746	1.56603	0.481161	156.586	1.05549	-61.6097	0.797817
69	USV	TRUE	0.705159	31.0406	31.043	0.0024	83.9406	83.7253	84.0074	0.282033	0.100127	-83.4966	1.01988	-63.0458	0.78254
70	USV	TRUE	0.884064	33.0053	33.0093	0.004	99.5613	97.639	101.12	3.48088	1.10229	-827.207	1.00895	-61.7526	0.845638
71	USV	TRUE	0.867663	33.1476	33.1756	0.028	67.029	63.9044	67.6821	3.77776	0.779833	-56.8666	1.06514	-49.4791	0.855625
72	USV	TRUE	0.810149	33.3172	33.37	0.0528	63.5055	53.3532	68.8525	15.4993	4.35011	-67.9882	1.32808	-39.4372	0.920066
73	USV	TRUE	0.809329	33.5088	33.5248	0.016	59.326	55.8001	61.7301	5.92999	1.8435	-293.268	1.05938	-40.6266	0.917979
74	USV	TRUE	0.800576	33.6688	33.7	0.0312	58.8602	55.5557	59.6255	4.06976	0.88137	-89.7274	1.02116	-32.6267	0.930165
75	USV	TRUE	0.783757	33.8236	33.8612	0.0376	56.1874	54.9045	59.3226	4.4181	1.07826	-85.8016	1.06723	-35.1188	0.923681
76	USV	TRUE	0.895684	34.0152	34.0276	0.0124	59.5736	56.7851	60.5212	3.73607	1.54418	-272.223	1.02294	-40.5252	0.918847
77	USV	TRUE	0.854645	34.3411	34.3451	0.004	68.82	67.5508	69.9481	2.39728	0.913879	-681.636	1.02478	-65.1039	0.809388
78	USV	TRUE	0.881808	34.4883	34.4951	0.0068	109.59	108.447	113.219	4.7723	1.38961	-607.694	1.06171	-60.1418	0.724852
79	USV	TRUE	0.811869	34.7903	34.7971	0.0068	117.894	116.494	118.132	1.63754	0.626309	232.159	1.03033	-70.6684	0.476263
80	USV	TRUE	0.892458	36.3842	36.3902	0.006	57.881	57.5174	58.742	1.22462	0.366841	185.657	1.0145	-58.5888	0.706854
81	USV	TRUE	0.832592	36.669	36.6778	0.0088	58.2134	57.7384	58.4212	0.682817	0.227324	-54.6743	1.0198	-57.346	0.703759
82	USV	TRUE	0.842637	36.827	36.8546	0.0276	55.6911	54.5926	55.9286	1.33595	0.330358	-26.5062	1.01167	-55.2962	0.725618
83	USV	TRUE	0.815632	36.9962	37.0026	0.0064	56.3134	55.8755	57.0556	1.18009	0.407945	-199.601	1.00849	-53.7503	0.767264
84	USV	TRUE	0.897388	37.1385	37.1569	0.0184	58.2887	56.3071	59.0458	2.73869	0.776379	62.6266	1.051	-44.4776	0.866213
85	USV	TRUE	0.94191	37.3057	37.3353	0.0296	58.7341	57.3981	59.3575	1.95939	0.619618	68.2141	1.00991	-42.1062	0.870726
86	USV	TRUE	0.898016	37.4641	37.4985	0.0344	56.5223	54.0731	57.7776	3.70446	0.876734	-54.4588	1.03288	-35.7393	0.92309
87	USV	TRUE	0.903161	37.6553	37.6673	0.012	56.1067	53.9618	58.1032	4.14143	1.28602	-353.162	1.00588	-47.4549	0.863519
88	USV	TRUE	0.806576	37.8149	37.8533	0.0384	56.745	53.343	58.5856	5.24258	1.40814	-106.704	1.05714	-44.8816	0.870888
89	USV	TRUE	0.795066	38.0173	38.0209	0.0036	67.9669	61.495	69.8494	8.35438	3.0404	-2400.51	1.13187	-48.1385	0.916444
90	USV	TRUE	0.818102	38.2024	38.2068	0.0044	58.9237	58.2261	59.7327	1.50665	0.517514	357.991	1.00317	-68.6602	0.720158
91	USV	TRUE	0.800608	38.5956	38.608	0.0124	92.4267	90.2372	93.9199	3.68268	1.11256	-45.7162	1.2736	-69.1639	0.718991
92	USV	TRUE	0.754593	47.9326	47.9434	0.0108	87.2357	85.8998	87.681	1.78126	0.509374	-3.41238	1.11131	-54.3943	0.885298
93	USV	TRUE	0.858134	48.1053	48.1245	0.0192	97.3268	91.3259	100.663	9.33678	3.16947	-508.897	1.01972	-55.5323	0.855743
94	USV	TRUE	0.6727	50.5472	50.5508	0.0036	91.3633	91.0508	92.048	0.997177	0.382373	-278.098	1.00012	-76.0527	0.511404
95	USV	TRUE	0.806667	50.7552	50.7572	0.002	90.2097	89.9336	90.4858	0.552191	0.182612	227.747	1.03518	-73.244	0.553611
96	USV	TRUE	0.84176	51.052	51.0596	0.0076	80.7272	79.7475	80.9796	1.23204	0.385033	34.6821	1.09183	-65.0066	0.775186
97	USV	TRUE	0.838386	51.1927	51.2019	0.0092	64.2546	64.0515	64.4698	0.41834	0.146005	-8.65624	1.00698	-58.575	0.758124
98	USV	TRUE	0.853115	51.3679	51.4007	0.0328	71.7812	70.4954	91.5559	21.0606	9.69092	657.817	1.00667	-64.2842	0.702633
99	USV	TRUE	0.974232	51.5911	51.5991	0.008	88.0722	87.3374	88.3691	1.03165	0.284033	73.906	1.03301	-62.3362	0.775221
100	USV	TRUE	0.878899	51.7843	51.7863	0.002	94.072	92.509	94.7267	2.21767	0.873159	-1133.01	1.03499	-65.2289	0.723428
101	USV	TRUE	0.883044	51.9195	51.9267	0.0072	91.0299	86.255	91.3211	5.06606	1.74081	726.669	1.04874	-68.3622	0.699579
102	USV	TRUE	0.661729	54.9161	54.9181	0.002	56.5069	55.683	57.6068	1.92376	0.751122	-998.142	1.00745	-74.3774	0.543172
103	USV	TRUE	0.82476	55.0929	55.1085	0.0156	69.5212	68.8768	69.5385	0.661754	0.24365	-40.6766	1.00066	-47.9378	0.915672
104	USV	TRUE	0.818593	55.308	55.316	0.008	89.792	87.831	92.41	4.57895	1.6119	-573.159	1.00215	-64.9618	0.70014
105	USV	TRUE	0.822175	55.4996	55.5088	0.0092	70.1985	66.9773	70.9301	3.95281	1.29686	432.797	1.05778	-63.5778	0.702169
106	USV	TRUE	0.740281	55.6936	55.7084	0.0148	71.258	69.3728	71.9776	2.60478	0.876376	4.57375	1.16136	-65.5042	0.700082
107	USV	TRUE	0.810788	55.9364	55.9532	0.0168	91.591	88.2949	92.5966	4.30171	1.74135	-236.584	1.06021	-76.5538	0.519125
108	USV	TRUE	0.837607	56.1147	56.1187	0.004	67.0427	66.6791	67.3693	0.690239	0.218464	161.764	1.00822	-58.1213	0.727698
109	USV	TRUE	0.847246	77.4904	77.5076	0.0172	94.6648	89.0836	99.4508	10.3671	2.89303	-600.201	1.02819	-67.0081	0.719884
110	USV	TRUE	0.699783	77.6588	77.6616	0.0028	84.8145	83.8645	86.0317	2.1672	0.756919	-770.466	1.00273	-60.9637	0.836025
111	USV	TRUE	0.849659	77.882	77.8848	0.0028	86.3098	84.7363	87.8832	3.14689	1.10817	1130.96	1.00009	-66.0301	0.791202
112	USV	TRUE	0.959197	85.6022	85.6394	0.0372	64.9105	63.0921	68.9925	5.90043	1.7396	121.595	1.0439	-56.4009	0.880422
113	USV	TRUE	0.919875	85.7882	85.7966	0.0084	66.9913	66.6577	67.9669	1.3092	0.555657	-155.841	1.0017	-52.3839	0.836038
114	USV	TRUE	0.990902	86.0426	86.0518	0.0092	63.9441	63.7789	64.2319	0.453022	0.150705	-26.2317	1.00863	-58.5815	0.834778
115	USV	TRUE	0.812522	86.1954	86.2298	0.0344	83.2644	65.9283	87.8078	21.8795	8.30941	571.555	1.22733	-65.7659	0.704574
116	USV	TRUE	0.806894	86.4054	86.4454	0.04	68.0152	65.5511	91.0887	25.5376	10.4934	658.329	1.17919	-67.5154	0.643294
117	USV	TRUE	0.795795	88.1473	88.1605	0.0132	62.1827	55.9968	62.4611	6.4643	2.38814	15.1855	1.701	-61.5679	0.717903
118	USV	TRUE	0.948431	88.386	88.3904	0.0044	84.8679	82.1589	87.6066	5.44769	2.0206	-1387.46	1.01881	-64.6556	0.775454
119	USV	TRUE	0.867356	88.7468	88.7492	0.0024	92.4746	91.5394	93.7438	2.20431	0.796673	-918.463	1.00367	-64.0331	0.778294
120	USV	TRUE	0.724328	88.9088	88.9204	0.0116	92.1975	90.1936	98.0205	7.82693	2.36055	-647.414	1.02617	-66.1806	0.719491
121	USV	TRUE	0.876776	89.1252	89.1372	0.012	80.8809	80.1612	81.4185	1.25728	0.39204	-1.75071	1.04212	-71.4263	0.645893
122	USV	TRUE	0.943445	95.3283	95.3355	0.0072	90.4601	89.1093	91.655	2.54572	0.715527	-315.106	1.01083	-58.6854	0.848514
123	USV	TRUE	0.981368	95.4747	95.5147	0.04	65.8799	65.4118	68.3784	2.96665	1.01502	51.2717	1.07409	-59.8335	0.784672
124	USV	TRUE	0.769312	95.7163	95.7447	0.0284	79.0591	53.4749	79.172	25.6971	13.3065	907.669	1.0149	-69.4303	0.57462
125	USV	TRUE	0.637201	95.9479	95.9499	0.002	55.4158	55.113	55.5138	0.400784	0.153333	-176.854	1.03234	-78.0826	0.454602
126	USV	TRUE	0.738457	96.1802	96.1834	0.0032	92.7696	91.8493	94.0165	2.1672	0.718308	-650.964	1.00849	-67.6019	0.701674
127	USV	TRUE	0.871739	96.393	96.3974	0.0044	96.9132	94.4269	97.5104	3.08347	1.47189	-699.121	1.00016	-73.9714	0.630589
128	USV	TRUE	0.919438	98.137	98.1466	0.0096	89.8984	87.7312	90.9968	3.26565	0.979009	-326.85	1.01262	-63.8693	0.773269
129	USV	TRUE	0.700577	98.3325	98.3397	0.0072	91.0584	88.5127	94.428	5.91527	1.83092	-811.529	1.00561	-70.6334	0.599746
130	USV	TRUE	0.783711	99.1093	99.1485	0.0392	65.1575	64.8118	86.9155	22.1037	10.0755	745.843	1.2214	-61.5609	0.769393
131	USV	TRUE	0.973471	102.008	102.043	0.0348	85.0911	79.3638	86.3139	6.95011	2.23563	-200.769	1.06187	-61.5606	0.771288
132	USV	TRUE	0.878348	102.232	102.277	0.0448	68.3802	68.3752	83.152	14.7768	6.16896	348.237	1.00965	-55.7493	0.832085
133	USV	TRUE	0.862746	102.436	102.485	0.0488	67.3882	64.44	90.2914	25.8513	9.82442	510.505	1.43135	-63.7403	0.707326
134	USV	TRUE	0.894804	102.683	102.685	0.002	90.2108	89.4315	90.6605	1.22907	0.457432	-602.448	1.01262	-59.7076	0.84663
135	USV	TRUE	0.8073	103.081	103.091	0.0096	90.3578	85.4376	91.9234	6.48578	2.30243	-642.888	1.0113	-66.7188	0.708349
136	USV	TRUE	0.828034	103.332	103.341	0.0084	80.1131	79.8672	80.2879	0.420716	0.142385	-29.1521	1.00988	-67.6033	0.696676
137	USV	TRUE	0.884289	104.337	104.347	0.01	83.7072	83.44	84.4494	1.00938	0.300936	-54.2117	1.02525	-58.4394	0.770666
138	USV	TRUE	0.779194	104.494	104.5	0.0052	85.7712	83.4184	88.9626	5.54418	1.9562	-1161	1.01145	-60.1175	0.791608
139	USV	TRUE	0.762138	104.681	104.684	0.0028	67.5568	66.592	67.8537	1.26173	0.465426	-454.151	1.03671	-59.2412	0.778275
140	USV	TRUE	0.826496	105.197	105.199	0.0016	88.4521	86.2611	88.746	2.48486	1.0183	-1402.74	1.20935	-67.3957	0.719681
141	USV	TRUE	0.938956	105.32	105.335	0.0152	68.8982	66.7142	69.8631	3.14889	1.13195	-249.726	1.01847	-50.3985	0.919821
142	USV	TRUE	0.796717	105.501	105.515	0.0144	67.768	66.9111	68.1864	1.27522	0.400377	-41.4515	1.02668	-53.9101	0.839734
143	USV	TRUE	0.907696	105.7	105.72	0.02	92.5109	90.2249	98.1935	7.96864	2.16636	-350.736	1.04732	-68.0146	0.71317
144	USV	TRUE	0.744701	106.316	106.327	0.0108	69.3381	66.8666	70.2654	3.39878	1.11747	-262.794	1.12843	-55.5043	0.846743
145	USV	TRUE	0.687387	106.604	106.605	0.0016	65.3506	64.8251	65.6979	0.872818	0.347517	545.511	1.00577	-57.6369	0.836407
146	USV	TRUE	0.861958	106.782	106.787	0.0048	64.0642	61.6744	65.467	3.7926	1.27271	-809.071	1.01921	-65.8427	0.718211
147	USV	TRUE	0.787834	106.999	107.005	0.0064	90.4891	84.5219	92.8196	8.29771	2.41439	-1150.08	1.03415	-63.4549	0.78085
148	USV	TRUE	0.838815	107.364	107.368	0.004	65.941	63.6328	67.2325	3.59963	1.19543	-889.618	1.01415	-70.2166	0.707486
149	USV	TRUE	0.934036	107.531	107.541	0.01	69.5381	67.0963	69.642	2.54572	0.656524	96.282	1.15742	-56.8901	0.87517
150	USV	TRUE	0.84158	107.719	107.721	0.0024	68.3915	68.3915	68.3915	1.42109e-14	7.10543e-15	-2.83496e-12	1	-60.2159	0.840732
151	USV	TRUE	0.835984	110.531	110.537	0.0056	91.3094	90.5524	92.0887	1.53634	0.474025	-264.605	1.00549	-70.3633	0.652415
152	USV	TRUE	0.863404	114.832	114.835	0.0028	88.679	87.9294	89.1614	1.23204	0.431106	436.48	1.00563	-68.9711	0.712492
153	USV	TRUE	0.850293	114.971	114.996	0.0252	69.5749	68.4839	69.946	1.46212	0.310521	13.7459	1.03284	-48.9279	0.853474
154	USV	TRUE	0.773357	115.213	115.226	0.0128	94.3274	90.8453	97.9939	7.14853	2.37173	-630.64	1.01839	-72.4025	0.545819
155	USV	TRUE	0.613992	119.284	119.286	0.0016	91.5212	91.5212	91.5212	1.42109e-14	5.0243e-15	7.2656e-12	1	-71.6377	0.575877
156	USV	TRUE	0.795262	123.677	123.681	0.0032	80.2516	79.6802	80.8231	1.14298	0.3735	-340.171	1.0022	-63.1382	0.70132
157	USV	TRUE	0.621717	124.273	124.276	0.0032	79.0519	78.0202	79.8535	1.83321	0.590153	-534.997	1.00828	-78.5333	0.475779
158	USV	TRUE	0.925236	124.481	124.484	0.0024	69.7442	69.477	69.8778	0.400784	0.146947	-166.993	1.00302	-60.3954	0.733681
159	USV	TRUE	0.742771	124.688	124.692	0.0044	66.0819	64.9463	66.8018	1.85548	0.666036	-457.253	1.01698	-71.1404	0.595889
160	USV	TRUE	0.744887	124.986	124.988	0.0016	89.0938	88.4169	89.4145	0.997506	0.403004	-623.441	1.0194	-73.1876	0.588307
161	USV	TRUE	0.746186	125.333	125.346	0.0128	81.2807	78.7119	82.7619	4.05002	1.25878	209.332	1.26194	-71.5892	0.653399
162	USV	TRUE	0.95732	125.529	125.532	0.0028	69.4194	67.5862	69.9909	2.4047	0.894888	-867.658	1.084	-61.7122	0.781423
163	USV	TRUE	0.947963	125.731	125.773	0.0416	69.1359	68.6284	70.2636	1.63524	0.519572	-25.6975	1.0085	-62.1701	0.645876
164	USV	TRUE	0.842154	125.994	125.996	0.0016	69.1248	68.4212	69.294	0.872818	0.366946	-545.511	1.05325	-45.6213	0.914661
165	USV	TRUE	0.875324	126.171	126.174	0.0028	70.8615	70.8318	71.099	0.267189	0.0891293	-67.1507	1.01361	-45.9871	0.930101
166	USV	TRUE	0.935577	126.343	126.388	0.0456	72.0298	69.6874	85.2692	15.5819	6.69656	320.774	1.11193	-60.9796	0.779759
167	USV	TRUE	0.663136	126.591	126.594	0.0032	90.5786	89.777	91.3727	1.59571	0.527554	-480.879	1.00249	-60.2266	0.767791
168	USV	TRUE	0.645546	126.78	126.795	0.0144	90.5261	81.6397	95.7819	14.1423	4.74554	-969.691	1.02446	-68.0875	0.705189
169	USV	TRUE	0.669631	128.074	128.083	0.0092	101.967	98.0359	104.285	6.24938	2.19029	-699.056	1.00288	-59.7236	0.840502
170	USV	TRUE	0.922274	128.248	128.253	0.0044	103.105	102.474	104.136	1.66251	0.541471	-372.004	1.00535	-60.8842	0.771012
171	USV	TRUE	0.666811	130.139	130.152	0.0132	95.6282	88.5629	98.4933	9.93041	3.69522	-773.499	1.003	-59.1805	0.850412
172	USV	TRUE	0.8177	130.324	130.333	0.0092	102.555	101.746	104.822	3.07633	0.906285	-340.935	1.00591	-58.7984	0.840878
173	USV	TRUE	0.71821	130.507	130.513	0.0056	91.1572	89.6032	92.6936	3.0904	0.981729	-568.688	1.00353	-59.7909	0.838532
174	USV	TRUE	0.889348	131.703	131.71	0.0068	107.436	106.694	107.926	1.23204	0.378909	32.2459	1.09475	-67.8697	0.731171
175	USV	TRUE	0.99103	131.845	131.877	0.0316	68.5783	65.8545	70.2779	4.42347	1.45689	-105.681	1.09257	-57.3015	0.87541
176	USV	TRUE	0.843072	132.002	132.003	0.0016	68.0317	66.9808	68.7264	1.74564	0.695034	1091.02	1.00602	-62.4917	0.762543
177	USV	TRUE	0.974673	132.155	132.175	0.02	69.5253	68.4936	70.7721	2.27853	0.601045	-71.1564	1.07873	-56.999	0.861541
178	USV	TRUE	0.96927	132.313	132.32	0.0068	100.215	98.152	100.75	2.59767	0.715975	-200.292	1.2021	-58.813	0.849016
179	USV	TRUE	0.761135	132.449	132.466	0.0172	69.9282	66.8927	71.0193	4.12659	1.25347	-145.81	1.12287	-50.5955	0.878216
180	USV	TRUE	0.843547	132.619	132.65	0.0312	67.8684	64.484	69.3824	4.89847	1.31723	35.2717	1.10716	-48.671	0.878984
181	USV	TRUE	0.874663	132.803	132.806	0.0024	92.7045	91.5689	93.5061	1.93712	0.70089	-807.134	1.00488	-58.9481	0.84728
182	USV	TRUE	0.915447	132.99	133.003	0.0132	65.6068	64.8798	92.6474	27.7676	12.9631	2170.51	1.0765	-61.6166	0.767768
183	USV	TRUE	0.814659	133.643	133.646	0.0028	89.2066	88.071	89.9414	1.87032	0.659627	-667.973	1.00799	-61.3325	0.780024
184	USV	TRUE	0.864436	133.812	133.818	0.0056	93.1099	90.4879	96.2066	5.71876	2.32689	-1060.59	1.00366	-67.6143	0.711236
185	USV	TRUE	0.799418	134.164	134.166	0.0016	90.5758	90.2018	90.9499	0.74813	0.295724	-467.581	1	-65.8052	0.695213
186	USV	TRUE	0.964333	134.321	134.496	0.175	90.7525	85.1269	93.9308	8.80392	3.34125	26.0865	3.23079	-72.116	0.579509
187	USV	TRUE	0.712479	134.294	134.302	0.008	64.2655	62.6533	65.2356	2.58232	1.0063	-346.437	1.01089	-68.7179	0.712643
188	USV	TRUE	0.839834	135.071	135.076	0.0052	71.265	70.7927	71.9866	1.19395	0.433257	-218.637	1.00351	-65.5928	0.631661
189	USV	TRUE	0.741996	135.239	135.262	0.0224	92.0897	69.0925	93.89	24.7976	12.2078	1151.97	1.15136	-69.0415	0.596939
190	USV	TRUE	0.715891	135.4	135.412	0.012	71.2711	70.8375	73.654	2.81652	0.963807	-186.143	1.06172	-54.7898	0.841042
191	USV	TRUE	0.796094	135.555	135.558	0.0024	103.627	103.386	103.699	0.312699	0.121788	-88.2228	1.02292	-63.7879	0.762468
192	USV	TRUE	0.678401	136.136	136.143	0.0076	106.386	104.327	108.124	3.79732	1.223	-470.881	1.01166	-68.6294	0.700845
193	USV	TRUE	0.787312	137.632	137.643	0.0104	64.4546	63.6906	64.8227	1.13211	0.382033	-64.8702	1.03291	-61.1622	0.848891
194	USV	TRUE	0.774278	137.795	137.806	0.0112	70.6777	69.1302	71.4486	2.31836	0.773007	-211.91	1.03004	-53.5393	0.83425
195	USV	TRUE	0.829628	137.949	137.952	0.0024	94.8194	92.9491	96.8233	3.87424	1.39516	1614.27	1.00012	-73.9468	0.681847
196	USV	TRUE	0.689259	139.183	139.193	0.01	68.16	66.0077	68.635	2.62736	0.698311	-97.4999	1.18185	-58.0056	0.778074
197	USV	TRUE	0.647124	139.505	139.508	0.0036	106.483	106.065	106.654	0.589289	0.221049	157.14	1.0059	-77.9688	0.485151
198	USV	TRUE	0.887778	140.369	140.391	0.022	92.5107	90.0595	94.0353	3.97577	1.30431	-106.96	1.09184	-72.2942	0.640435
199	USV	TRUE	0.736327	140.547	140.551	0.0044	93.0518	92.114	93.4673	1.35327	0.523495	-330.251	1.03891	-65.7678	0.764783
200	USV	TRUE	0.862907	140.695	140.709	0.0132	87.3326	85.6919	87.9927	2.3008	0.653764	-91.8714	1.05995	-66.8356	0.715475
201	USV	TRUE	0.846238	140.856	140.882	0.026	67.1358	65.8569	95.0671	29.2102	10.501	1172.4	1.22284	-65.3122	0.65361
202	USV	TRUE	0.891015	141.037	141.041	0.0036	90.7589	89.6159	91.3972	1.78126	0.604331	492.996	1.00976	-68.1583	0.694583
203	USV	TRUE	0.946414	143.097	143.099	0.002	87.879	84.0137	88.7162	4.70253	1.77429	-2157.87	1.03648	-66.4803	0.742343
204	USV	TRUE	0.878141	143.251	143.253	0.0016	65.0264	64.7503	65.1244	0.374065	0.153618	-233.791	1.01068	-58.918	0.754442
205	USV	TRUE	0.694385	143.465	143.467	0.002	87.3827	87.0531	87.7122	0.659067	0.266714	-353.708	1.00734	-66.8978	0.662171
206	USV	TRUE	0.863613	145.28	145.302	0.022	59.5276	53.6529	60.6065	6.9536	1.91598	-166.754	1.1437	-59.1397	0.778394
207	USV	TRUE	0.768678	145.441	145.472	0.0312	63.7583	59.8619	65.4655	5.60364	1.5403	-175.574	1.0139	-52.2142	0.852309
208	USV	TRUE	0.815846	145.631	145.642	0.0108	65.9664	64.5414	66.4786	1.93712	0.483873	30.0716	1.0872	-49.6815	0.847333
209	USV	TRUE	0.853302	146.067	146.069	0.0016	57.3037	56.9029	57.5263	0.623441	0.249933	-389.651	1.00816	-59.8167	0.771705
210	USV	TRUE	0.814775	146.248	146.252	0.0036	72.1468	71.5085	72.4214	0.912896	0.316897	-255.044	1.00992	-58.1237	0.777756
211	USV	TRUE	0.754635	146.463	146.465	0.002	68.6661	68.3499	69.2851	0.935162	0.356582	-467.581	1.01392	-59.7589	0.771516
212	USV	TRUE	0.905507	146.654	146.665	0.0116	68.9189	64.9927	72.7115	7.7188	2.23799	-634.042	1.01115	-59.5047	0.795678
213	USV	TRUE	0.893741	146.841	146.878	0.0372	67.6871	64.8135	69.8678	5.05433	1.33104	-92.7233	1.0186	-57.6064	0.769521
214	USV	TRUE	0.973677	147.019	147.047	0.0284	69.2395	66.6864	71.0035	4.31717	0.992143	-17.2382	1.07886	-60.0518	0.78307
215	USV	TRUE	0.927358	147.225	147.245	0.0204	71.1078	65.2965	74.3578	9.06129	2.20194	-359.533	1.04555	-52.7153	0.885569
216	USV	TRUE	0.83519	147.428	147.449	0.0212	75.2612	67.0154	78.9053	11.8899	3.63404	-553.139	1.18006	-56.2355	0.878287
217	USV	TRUE	0.628332	149.116	149.145	0.0284	101.964	94.0164	105.868	11.8512	3.28627	-426.349	1.00614	-76.1713	0.445008
218	USV	TRUE	0.918501	149.334	149.346	0.0116	98.6904	97.3099	100.477	3.1673	0.89693	-267.451	1.00535	-65.5769	0.713601
219	USV	TRUE	0.612602	152.49	152.569	0.0784	40.0605	28.4229	50.7481	22.3251	4.9199	81.0392	7.39662	-97.4992	0.14238
220	USV	TRUE	0.650361	152.705	152.707	0.0024	63.9813	63.3133	65.05	1.73673	0.63082	-723.637	1.00873	-76.3646	0.603254
221	USV	TRUE	0.98881	152.938	152.97	0.032	68.1969	64.9164	70.2009	5.28441	1.37757	-77.9767	1.07123	-56.2275	0.873647
222	USV	TRUE	0.811749	153.123	153.167	0.0448	69.8967	67.2453	71.8116	4.56634	1.13369	-50.085	1.06847	-54.0815	0.856194
223	USV	TRUE	0.980113	153.352	153.361	0.0096	68.5315	67.9478	68.6559	0.708074	0.265823	-54.6847	1.00905	-47.2699	0.914844
224	USV	TRUE	0.992396	153.587	153.652	0.0652	62.2231	52.7345	81.1	28.3655	5.16505	-157.741	1.46417	-59.5205	0.773856
225	USV	TRUE	0.990815	153.828	153.83	0.002	71.0537	69.6821	72.069	2.38689	0.84863	1120.92	1.01332	-64.603	0.773402
226	USV	TRUE	0.721871	165.308	165.31	0.0024	92.4276	91.8932	92.8284	0.935162	0.33784	-389.651	1.00212	-65.3182	0.624641
227	USV	TRUE	0.821415	165.444	165.456	0.0116	67.352	66.717	67.6707	0.953697	0.369169	-86.3708	1.0007	-46.6803	0.915383
228	USV	TRUE	0.823147	165.671	165.682	0.0112	72.5727	70.3474	73.19	2.8426	0.854941	183.619	1.09404	-57.8727	0.767663
229	USV	TRUE	0.77895	165.942	165.951	0.0092	68.3133	66.7547	68.6547	1.90001	0.564646	36.1207	1.13335	-64.2499	0.796385
230	USV	TRUE	0.85945	166.144	166.152	0.0076	66.0097	63.835	66.3949	2.55987	0.819681	309.124	1.05234	-55.0439	0.831228
231	USV	TRUE	0.735566	166.324	166.363	0.0384	45.2446	31.3953	55.4423	24.047	5.89443	39.5644	7.94539	-96.9337	0.165085
232	USV	TRUE	0.7798	192.388	192.4	0.0116	64.768	63.3356	65.2133	1.87775	0.492169	67.2596	1.08918	-56.175	0.879136
233	USV	TRUE	0.916642	192.564	192.592	0.0284	69.8533	68.5189	70.6262	2.10729	0.729223	66.3259	1.01455	-45.7498	0.917656
234	USV	TRUE	0.820161	192.746	192.798	0.0524	63.6655	53.8017	67.0053	13.2036	2.34731	-127.416	1.10051	-56.7375	0.781995
235	USV	TRUE	0.626333	197.209	197.211	0.002	80.989	80.8153	81.1627	0.347346	0.151643	-197.847	1.00936	-78.6479	0.430135
236	USV	TRUE	0.767041	197.447	197.456	0.0084	52.9131	51.8889	54.1377	2.24884	0.728547	-279.59	1.00696	-64.3605	0.722293
237	USV	TRUE	0.662079	197.727	197.736	0.0096	92.8117	85.0745	97.8958	12.8212	3.52886	-1222.8	1.01098	-76.2511	0.54975
238	USV	TRUE	0.788483	197.96	197.978	0.0184	104.484	93.3574	104.582	11.2249	5.50868	-657.542	1.03014	-73.8481	0.490562
239	USV	TRUE	0.982694	198.211	198.224	0.0128	102.069	99.0743	102.366	3.29138	0.937312	238.021	1.0416	-69.8543	0.631933
240	USV	TRUE	0.754951	198.626	198.629	0.0024	97.5992	97.5992	97.5992	1.42109e-14	3.24317e-15	5.6185e-14	1	-68.8818	0.644918
241	USV	TRUE	0.875866	206.107	206.124	0.0168	69.1078	67.5618	69.4618	1.90001	0.592425	-102.074	1.01658	-51.0837	0.84509
242	USV	TRUE	0.876308	219.383	219.387	0.0036	85.742	84.2761	86.3468	2.07072	0.714073	-176.102	1.73542	-68.0405	0.655029
243	USV	TRUE	0.839433	219.582	219.584	0.002	87.6051	86.5764	88.6872	2.11079	0.756636	-1007.05	1.00643	-68.7935	0.694898
244	USV	TRUE	0.934607	219.838	219.845	0.0072	67.2091	65.6876	67.2537	1.56603	0.518669	-199.611	1.03529	-49.2002	0.92771
245	USV	TRUE	0.976649	219.993	220.015	0.0216	56.069	54.5401	56.7073	2.1672	0.606916	-49.0176	1.03747	-56.4877	0.78919
246	USV	TRUE	0.780758	220.229	220.246	0.0172	70.3202	66.2752	72.5839	6.30863	1.7078	-259.022	1.19119	-50.1622	0.884847
247	USV	TRUE	0.775982	240.127	240.131	0.0032	92.937	92.0389	93.835	1.7961	0.655759	-596.846	1.00534	-65.2211	0.779512
248	USV	TRUE	0.863419	240.635	240.644	0.0096	93.355	90.5272	97.2886	6.76137	2.08503	-704.926	1.00763	-57.1892	0.868026
249	USV	TRUE	0.953398	241.131	241.138	0.0076	89.7931	88.7318	91.7562	3.02438	0.906851	-392.651	1.0017	-59.9107	0.844273
250	USV	TRUE	0.868654	244.753	244.76	0.0072	91.9633	90.4344	94.457	4.02268	1.23299	-541.475	1.01024	-65.6551	0.775403
251	USV	TRUE	0.916225	245.045	245.056	0.0116	99.4403	98.8118	101.574	2.76243	1.30664	228.844	1.01014	-76.5318	0.525461
252	USV	TRUE	0.643963	307.128	307.131	0.0036	53.8976	53.148	54.4098	1.26173	0.436629	-357.827	1.00677	-79.8214	0.450018
253	USV	TRUE	0.757959	307.159	307.17	0.0112	86.3175	81.5444	87.2673	5.72284	1.93926	-492.873	1.00524	-67.2581	0.786351
254	USV	TRUE	0.759574	307.403	307.405	0.0028	90.9436	90.3944	91.8936	1.49923	0.517774	-521.302	1.0116	-63.576	0.759986
255	USV	TRUE	0.637733	314.638	314.644	0.0068	92.3697	90.3623	95.354	4.99169	1.85773	-723.232	1.00062	-67.9016	0.759402
256	USV	TRUE	0.809118	316.752	316.763	0.0108	92.9644	90.1663	95.1858	5.01948	1.41913	-429.186	1.02105	-69.1362	0.647478
257	USV	TRUE	0.654381	320.935	320.952	0.0172	92.2534	86.2694	97.4094	11.14	3.97047	-637.228	1.00232	-71.9723	0.580952
258	USV	TRUE	0.831854	321.185	321.192	0.0068	68.1709	66.5274	68.3045	1.77703	0.57681	-235.206	1.04372	-60.646	0.704011
259	USV	TRUE	0.824967	321.392	321.416	0.0232	99.076	98.6373	107.268	8.63051	4.22442	-383.698	1.00406	-75.6838	0.474694
260	USV	TRUE	0.737694	378.332	378.337	0.0048	91.408	90.3419	92.0634	1.72153	0.679988	-377.279	1.00873	-74.4729	0.537581
261	USV	TRUE	0.821409	379.409	379.416	0.0072	93.1035	90.6617	95.3078	4.64612	1.57056	-696.456	1.01025	-65.0646	0.798174
262	USV	TRUE	0.942288	412.7	412.73	0.0292	65.2357	62.445	66.2154	3.77034	0.775163	-72.2858	1.05511	-52.1823	0.867402
263	USV	TRUE	0.887492	412.896	412.933	0.0368	63.702	53.1059	68.7735	15.6677	4.98457	-322.487	1.08525	-59.6044	0.76993
264	USV	TRUE	0.753146	413.21	413.226	0.0164	53.4013	51.6158	87.8901	36.2744	16.93	2608.01	1.33401	-61.2691	0.729709
265	USV	TRUE	0.974652	457.069	457.072	0.0028	89.3652	89.1277	89.3949	0.267189	0.0891293	-67.1507	1.01361	-59.1686	0.84768
266	USV	TRUE	0.87058	457.238	457.248	0.0096	77.8456	77.592	79.4956	1.90356	0.779299	-191.974	1.00129	-71.3337	0.6447
267	USV	TRUE	0.825907	457.306	457.35	0.0444	55.2247	53.1843	90.4558	37.2716	19.3794	835.082	1.00652	-64.4955	0.696434
268	USV	TRUE	0.723772	457.474	457.606	0.1324	61.2743	57.0832	86.1736	29.0903	5.04572	55.9853	1.14742	-36.8128	0.925514
269	USV	TRUE	0.893121	457.804	457.811	0.0076	54.3095	53.9884	54.3154	0.327016	0.159895	-44.9703	1.00026	-60.5945	0.761842
270	USV	TRUE	0.921896	458.173	458.186	0.0128	55.9434	54.0249	85.201	31.1761	14.2453	2762.22	1.41146	-70.4851	0.594199
271	USV	TRUE	0.869398	462.3	462.309	0.0088	81.589	81.3461	82.9506	1.60448	0.547574	-180.886	1.00007	-64.1659	0.76731
272	USV	TRUE	0.870647	466.203	466.233	0.03	68.0413	65.4733	68.3827	2.90939	0.496824	-17.3921	1.06989	-53.7607	0.866908
273	USV	TRUE	0.795046	466.443	466.446	0.0032	88.5718	86.8277	89.648	2.82033	1.00199	-907.639	1.00949	-71.8412	0.596269
274	USV	TRUE	0.709671	466.651	466.659	0.0084	103.538	101.517	104.462	2.94456	0.991704	-344.917	1.00311	-69.9471	0.58916
275	USV	TRUE	0.769869	560.852	560.857	0.0052	90.5343	89.7123	90.7569	1.04463	0.360096	66.9452	1.1038	-61.3801	0.837481
276	USV	TRUE	0.991421	561.033	561.054	0.0212	90.8777	87.4339	91.798	4.36409	1.18383	137.747	1.0671	-56.8008	0.858465
277	USV	TRUE	0.738038	565.986	565.989	0.0024	81.1483	80.9479	81.3487	0.400784	0.144299	-166.993	1	-66.3198	0.574697
