# Supplementary material for: Bazedoxifene reverses sexually dimorphic autistic-like abnormalities in biallelic MDGA1-mutant mice
Source: EMBO Mol Med. 2026 Mar 20;18(4):1358–98. doi: 10.1038/s44321-026-00402-y (PMC13084050; doi:10.1038/s44321-026-00402-y)
Supplement: Supplementary file 17 — Source data Fig. 3 [file 44321_2026_402_MOESM17_ESM.zip › Panel C/Batch2/P6/P6_WT_497.xlsx]

## Sheet: Sheet1
ID	Label	Accepted	Score	Begin Time (s)	End Time (s)	Call Length (s)	Principal Frequency (kHz)	Low Freq (kHz)	High Freq (kHz)	Delta Freq (kHz)	Frequency Standard Deviation (kHz)	Slope (kHz/s)	Sinuosity	Mean Power (dB/Hz)	Tonality
1	USV	TRUE	0.732293	5.72484	5.72644	0.0016	88.7131	88.4905	89.1139	0.623441	0.249933	-389.651	1.00816	-69.2528	0.72271
2	USV	TRUE	0.732633	5.88724	5.89164	0.0044	84.2519	82.1886	87.4879	5.29925	2.12418	1441.83	1.05814	-75.2212	0.604308
3	USV	TRUE	0.750296	14.069	14.1054	0.0364	54.072	53.7461	79.3613	25.6153	12.8684	724.513	1.06456	-73.22	0.471014
4	USV	TRUE	0.955086	14.2166	14.2646	0.048	60.8799	60.3288	86.1609	25.832	9.46174	566.644	1.0568	-63.1423	0.648761
5	USV	TRUE	0.900525	14.4202	14.4262	0.006	87.6749	85.1531	88.7638	3.61064	1.55082	-622.956	1.00574	-61.5685	0.774127
6	USV	TRUE	0.864267	14.5458	14.5822	0.0364	67.4513	66.1506	90.9325	24.7819	11.4104	781.903	1.08234	-65.6749	0.650141
7	USV	TRUE	0.905443	14.7218	14.7246	0.0028	97.9294	97.588	98.8052	1.2172	0.433096	-427.644	1.02348	-59.8797	0.839125
8	USV	TRUE	0.775632	17.6272	17.6288	0.0016	80.7564	80.1062	81.2284	1.12219	0.445538	-701.372	1.00392	-66.2758	0.649553
9	USV	TRUE	0.981287	17.8164	17.8204	0.004	62.3927	62.0655	62.4111	0.34558	0.158473	-90.7257	1.00229	-61.1705	0.759135
10	USV	TRUE	0.953192	17.9496	17.9552	0.0056	66.6048	64.5891	66.9806	2.3915	0.93906	-436.706	1.00772	-61.6171	0.759966
11	USV	TRUE	0.86827	18.1187	18.3151	0.1964	66.3908	64.3194	88.6438	24.3243	9.31651	13.2976	1.17989	-68.5526	0.527261
12	USV	TRUE	0.845673	18.4659	18.4771	0.0112	75.6218	75.3601	76.0574	0.697247	0.22892	0.158846	1.02414	-72.6645	0.59184
13	USV	TRUE	0.835931	23.5795	23.5823	0.0028	80.5602	80.0406	80.9461	0.905474	0.311266	316.315	1.0022	-66.4227	0.723531
14	USV	TRUE	0.797827	24.0051	24.0119	0.0068	81.045	80.5774	81.2528	0.675395	0.240888	35.1565	1.04003	-69.1661	0.646252
15	USV	TRUE	0.737783	24.2011	24.2111	0.01	82.0018	80.9014	83.4319	2.53056	0.906456	6.35952	1.19557	-67.8058	0.732068
16	USV	TRUE	0.839665	24.3843	24.3959	0.0116	81.1941	80.0815	81.6375	1.55593	0.483847	23.1476	1.07165	-68.4365	0.724269
17	USV	TRUE	0.897192	24.5803	24.5843	0.004	82.1579	81.8313	82.3805	0.549222	0.188124	80.2917	1.05581	-68.3809	0.657894
18	USV	TRUE	0.798803	27.1308	27.1408	0.01	89.1822	82.9301	89.7315	6.80135	1.72344	441.264	1.19536	-67.1281	0.718092
19	USV	TRUE	0.622171	28.6848	28.6864	0.0016	81.4044	80.781	82.0279	1.24688	0.492874	-779.302	1	-62.1813	0.833974
20	USV	TRUE	0.923813	28.7296	28.7368	0.0072	70.6375	70.0337	72.5069	2.47323	1.05801	-340.574	1.00083	-66.9122	0.763741
21	USV	TRUE	0.850949	28.8668	28.9028	0.036	63.0596	60.9091	75.4614	14.5523	6.33991	394.12	1.09687	-70.7027	0.590375
22	USV	TRUE	0.809492	29.0528	29.0716	0.0188	80.7313	79.8354	85.8005	5.96513	1.93524	-155.97	1.19804	-62.7467	0.792281
23	USV	TRUE	0.866481	29.1947	29.2191	0.0244	63.2762	62.5449	96.5974	34.0525	16.0491	1400.88	1.05182	-65.8431	0.68824
24	USV	TRUE	0.755788	29.3611	29.3627	0.0016	80.3363	80.1137	80.7371	0.623441	0.249933	389.651	1.00816	-61.2711	0.833371
25	USV	TRUE	0.81412	31.6245	31.6345	0.01	63.2898	61.3375	67.3334	5.99598	2.35992	-564.78	1.03755	-69.473	0.662039
26	USV	TRUE	0.897231	32.9817	32.9949	0.0132	85.2184	81.7752	87.668	5.89283	1.89738	119.303	1.57987	-75.0209	0.596356
27	USV	TRUE	0.632188	33.1456	33.1624	0.0168	92.2918	90.3645	96.0971	5.7326	1.87761	4.66127	1.40148	-69.6773	0.713074
28	USV	TRUE	0.935814	33.632	33.6452	0.0132	85.5939	83.4554	88.203	4.74757	1.82394	275.579	1.09856	-73.9934	0.64762
29	USV	TRUE	0.823503	33.9608	33.9748	0.014	92.5108	90.0647	95.3434	5.27868	1.94231	-425.471	1.06239	-68.1142	0.70991
30	USV	TRUE	0.876514	34.1299	34.1467	0.0168	97.8719	86.3438	99.2703	12.9266	4.00573	-102.199	1.95665	-69.5286	0.649341
31	USV	TRUE	0.911433	34.4475	34.4527	0.0052	81.4679	78.0941	82.1597	4.06561	1.31485	567.305	1.3801	-73.221	0.658892
32	USV	TRUE	0.764615	39.8876	39.8928	0.0052	82.7482	81.5013	82.7853	1.28399	0.406515	-197.211	1.05697	-70.8119	0.656335
33	USV	TRUE	0.93021	40.0284	40.03	0.0016	81.1656	80.0167	82.1364	2.1197	0.83892	-1324.81	1.00085	-61.0059	0.848337
34	USV	TRUE	0.757477	40.1847	40.1863	0.0016	80.0293	79.4504	80.1184	0.667973	0.276311	-389.651	1.07279	-62.2347	0.770534
35	USV	TRUE	0.926167	40.3271	40.3739	0.0468	67.1864	61.6927	79.8455	18.1528	7.92597	351.331	1.15179	-68.6086	0.646792
36	USV	TRUE	0.625117	40.4987	40.5079	0.0092	65.8911	64.2965	66.4457	2.14922	0.600383	-81.8706	1.13253	-66.6738	0.736249
37	USV	TRUE	0.835863	43.0505	43.0521	0.0016	79.3788	79.3788	79.3788	1.42109e-14	6.64652e-15	9.93014e-12	1	-66.3896	0.702947
38	USV	TRUE	0.89253	45.3927	45.3979	0.0052	87.7869	85.924	88.4942	2.57019	0.787666	-462.859	1.04248	-60.5742	0.842114
39	USV	TRUE	0.747852	48.9453	48.9613	0.016	56.1188	52.9719	60.0109	7.03896	2.01222	-387.099	1.35541	-69.8038	0.712191
40	USV	TRUE	0.886056	49.0945	49.1281	0.0336	66.1721	64.0428	81.9034	17.8606	6.53026	463.131	1.37905	-64.1775	0.69858
41	USV	TRUE	0.953437	49.2316	49.254	0.0224	62.7676	58.9379	64.8026	5.86473	2.01664	-235.122	1.09163	-71.9717	0.6538
42	USV	TRUE	0.92162	49.4168	49.4404	0.0236	61.1616	61.0611	63.7684	2.70723	1.29699	-110.475	1.01464	-68.1951	0.692707
43	USV	TRUE	0.842684	49.5864	49.6012	0.0148	70.0023	65.9944	70.3585	4.36409	1.63677	-307.199	1.03219	-63.0496	0.795146
44	USV	TRUE	0.792109	49.7408	49.7512	0.0104	67.0614	65.8819	67.3915	1.50955	0.564326	-130.035	1.00579	-61.8512	0.698225
45	USV	TRUE	0.767467	49.934	49.9396	0.0056	83.9067	79.1513	85.1478	5.99652	2.47566	-1073.49	1.00005	-68.2915	0.707252
46	USV	TRUE	0.763806	50.0788	50.0888	0.01	70.4335	69.1461	71.2167	2.07058	0.71704	-37.1736	1.18057	-69.1061	0.707962
47	USV	TRUE	0.899978	53.1918	53.1962	0.0044	89.4643	86.6291	90.3104	3.68127	1.28613	854.818	1.04777	-70.6552	0.657407
48	USV	TRUE	0.68128	53.3782	53.385	0.0068	86.0373	85.0118	91.6683	6.65656	2.83138	-1019.22	1.00592	-66.5203	0.774352
49	USV	TRUE	0.707886	53.5782	53.581	0.0028	94.3276	92.3608	96.0272	3.66643	1.34208	-1365.99	1.00365	-69.5017	0.717316
50	USV	TRUE	0.621327	60.7804	60.7968	0.0164	88.0782	82.4216	92.6519	10.2303	3.14127	-297.758	1.54357	-66.1832	0.760947
51	USV	TRUE	0.811594	73.6139	73.6155	0.0016	55.4809	55.1336	58.0994	2.9658	1.20901	-1636.53	1.25376	-67.2399	0.647636
52	USV	TRUE	0.95148	73.7487	73.7863	0.0376	67.7295	63.5905	95.1966	31.6061	9.18754	801.238	1.11222	-58.2287	0.7808
53	USV	TRUE	0.820858	73.8823	73.9043	0.022	65.5366	61.2788	66.2637	4.98489	1.63601	-177.632	1.07249	-64.6031	0.656583
54	USV	TRUE	0.878438	74.0375	74.0515	0.014	66.8982	65.5566	67.5124	1.95574	0.55655	-37.2795	1.06752	-55.4831	0.850955
55	USV	TRUE	0.864908	74.207	74.2202	0.0132	66.6282	64.6028	67.2847	2.68191	0.96035	-140.599	1.05879	-57.6019	0.840525
56	USV	TRUE	0.989571	74.3834	74.393	0.0096	68.9089	67.9027	70.7272	2.82456	0.958067	-234.537	1.15303	-59.0703	0.850963
57	USV	TRUE	0.983475	74.5458	74.561	0.0152	96.2339	87.9065	98.3522	10.4456	3.17052	481.779	1.29875	-64.6179	0.778981
58	USV	TRUE	0.851618	77.0149	77.0421	0.0272	85.6188	80.6378	89.6769	9.03912	2.78519	6.35505	1.35197	-68.795	0.721299
59	USV	TRUE	0.929672	77.1684	77.2116	0.0432	63.4801	62.2882	78.1671	15.879	7.36715	492.069	1.16577	-66.7067	0.712076
60	USV	TRUE	0.97783	77.3688	77.3916	0.0228	78.4267	77.9072	79.0979	1.19068	0.381591	-32.2349	1.01323	-63.3101	0.761434
61	USV	TRUE	0.891642	77.5376	77.5692	0.0316	68.9532	66.7995	86.8233	20.0238	7.9119	612.601	1.23157	-65.8821	0.722302
62	USV	TRUE	0.700122	77.7372	77.7388	0.0016	98.0777	97.6591	99.0307	1.37157	0.556377	-857.232	1.02519	-71.9927	0.645333
63	USV	TRUE	0.81732	79.8931	79.8983	0.0052	83.9476	81.9585	85.1425	3.184	1.16864	-688.607	1.03158	-64.7779	0.719247
64	USV	TRUE	0.987571	80.0203	80.0247	0.0044	67.1957	66.7281	67.6039	0.875787	0.309032	-212.796	1.00435	-54.1337	0.847591
65	USV	TRUE	0.804617	80.2206	80.2238	0.0032	83.0371	80.7585	86.2804	5.52191	1.96608	-1785.9	1.00417	-63.669	0.77092
66	USV	TRUE	0.75834	80.387	80.397	0.01	89.1593	85.8347	90.4878	4.65315	1.16737	-462.193	1.00163	-61.4981	0.790306
67	USV	TRUE	0.98637	80.561	80.563	0.002	92.6266	90.6004	93.7711	3.17064	1.23071	1621.58	1.01175	-75.4376	0.676415
68	USV	TRUE	0.816986	83.2564	83.272	0.0156	89.5554	82.3813	90.6913	8.31004	2.77865	-418.116	1.19424	-67.6762	0.725199
69	USV	TRUE	0.933474	83.374	83.406	0.032	63.1065	61.8221	93.9196	32.0975	11.09	907.324	1.10916	-64.4173	0.717267
70	USV	TRUE	0.686083	83.536	83.5648	0.0288	67.7925	67.4289	85.9668	18.5379	9.55639	660.514	1.0378	-65.2416	0.770314
71	USV	TRUE	0.98204	83.5374	83.9124	0.375	77.9275	65.595	94.4069	28.8119	10.7752	66.0466	2.09441	-67.3315	0.572484
72	USV	TRUE	0.721634	83.6896	83.7268	0.0372	66.9388	61.6207	87.5321	25.9114	8.64176	554.199	1.7659	-64.4666	0.724166
73	USV	TRUE	0.814354	83.8968	83.9108	0.014	86.5275	86.078	91.8639	5.78591	2.64033	-414.783	1.00011	-64.6417	0.68924
74	USV	TRUE	0.786847	99.8668	99.8908	0.024	84.9096	79.6501	89.089	9.43893	2.96783	-278.515	1.09634	-64.0656	0.791598
75	USV	TRUE	0.915971	100.024	100.025	0.0016	86.7892	84.4112	88.2765	3.86534	1.54204	-2415.84	1.0031	-59.1507	0.867822
76	USV	TRUE	0.845869	100.174	100.208	0.034	57.6975	56.8118	58.6571	1.84529	0.459802	-21.0448	1.02593	-63.1126	0.713834
77	USV	TRUE	0.919742	100.367	100.418	0.0508	66.9816	62.2326	85.4145	23.1819	8.24856	413.721	1.32566	-62.333	0.776309
78	USV	TRUE	0.826223	100.61	100.621	0.0108	101.197	96.539	101.894	5.35546	2.07728	457.171	1.14069	-71.9777	0.590773
79	USV	TRUE	0.920867	112.191	112.209	0.018	84.5712	82.7306	86.5494	3.81886	1.08057	-41.3376	1.19854	-60.9186	0.769271
80	USV	TRUE	0.72401	112.341	112.343	0.002	81.8281	78.6574	88.5434	9.886	4.08211	-5305.61	1.01806	-61.6687	0.860473
81	USV	TRUE	0.878762	112.339	112.669	0.33	66.1394	62.0625	84.0937	22.0312	8.31993	-33.8589	4.12632	-67.0382	0.553729
82	USV	TRUE	0.979405	112.803	112.829	0.026	62.4424	61.6575	65.6347	3.97719	1.00365	-41.4705	1.06401	-63.8433	0.767291
83	USV	TRUE	0.802383	113.011	113.013	0.0016	96.8195	96.6503	97.5231	0.872818	0.366946	-545.511	1.05325	-64.0626	0.788504
84	USV	TRUE	0.678873	113.174	113.177	0.0024	97.0696	94.1973	98.4055	4.20823	1.54843	-1753.43	1.01472	-75.3468	0.582774
85	USV	TRUE	0.907965	114.068	114.07	0.0016	93.7287	93.4793	93.7999	0.320627	0.129065	-155.86	1.04572	-59.8842	0.835585
86	USV	TRUE	0.73219	115.939	115.952	0.0136	78.2585	77.3358	80.2074	2.87163	0.996384	-97.3778	1.12532	-68.1032	0.722347
87	USV	TRUE	0.987234	116.118	116.168	0.0496	63.5644	61.6144	89.4488	27.8344	7.15515	523.283	1.13051	-56.3347	0.771568
88	USV	TRUE	0.729757	116.305	116.309	0.0044	87.3514	86.0229	88.7319	2.709	0.94325	-652.402	1.00523	-60.5694	0.833776
89	USV	TRUE	0.84434	116.466	116.473	0.0072	72.8474	69.6165	72.8952	3.27865	1.31571	470.804	1.06234	-62.3636	0.777096
90	USV	TRUE	0.859341	118.544	118.547	0.0024	77.2301	76.8293	77.7645	0.935162	0.33784	389.651	1.00212	-67.7148	0.714459
91	USV	TRUE	0.914043	118.692	118.745	0.0532	64.601	63.2918	85.4992	22.2074	6.28097	398.727	1.21673	-55.6592	0.799367
92	USV	TRUE	0.77675	118.883	118.93	0.0472	81.1386	75.3834	87.5168	12.1334	3.87884	-148.768	1.34763	-75.3122	0.538631
93	USV	TRUE	0.953441	119.063	119.068	0.0048	68.0062	65.8019	69.9505	4.14863	1.74333	-878.697	1.00156	-65.9716	0.765088
94	USV	TRUE	0.843424	119.231	119.286	0.0544	68.0167	66.7903	84.4855	17.6952	7.4451	355.062	1.19771	-59.0911	0.769842
95	USV	TRUE	0.9448	119.448	119.455	0.0072	88.5466	83.9599	92.3763	8.41646	2.5643	-1136.14	1.00428	-59.5799	0.85474
96	USV	TRUE	0.868812	119.601	119.625	0.0236	64.0184	54.4533	80.995	26.5417	11.9264	702.014	1.72221	-68.5584	0.643232
97	USV	TRUE	0.970288	119.777	119.78	0.0032	85.614	84.0405	87.0984	3.05783	1.05389	-961.757	1.00049	-59.927	0.860197
98	USV	TRUE	0.789163	119.922	119.932	0.0096	68.286	67.4102	68.3305	0.920318	0.262626	78.5725	1.01425	-62.132	0.661678
99	USV	TRUE	0.925442	120.933	120.935	0.0016	86.2352	84.7657	87.8829	3.11721	1.23289	1948.25	1.00024	-64.2364	0.842648
100	USV	TRUE	0.742895	121.691	121.698	0.0068	67.21	64.7608	67.7592	2.99846	0.993822	-434.094	1.06175	-67.5428	0.659216
101	USV	TRUE	0.619037	122.975	122.976	0.0016	87.467	87.1464	88.1439	0.997506	0.403004	-623.441	1.0194	-72.9763	0.686928
102	USV	TRUE	0.897411	123.143	123.147	0.004	83.7462	81.3786	85.5719	4.19339	1.50493	-1128.3	1.01105	-68.4017	0.734151
103	USV	TRUE	0.804573	123.286	123.309	0.0232	63.5605	62.1067	85.8886	23.7819	12.6133	1018.43	1.00379	-72.5053	0.63995
104	USV	TRUE	0.864107	123.466	123.483	0.0168	94.4863	93.9047	96.5833	2.67865	0.960725	-92.5921	1.06782	-72.4208	0.598299
105	USV	TRUE	0.614417	123.622	123.625	0.0024	86.2059	85.3375	87.4082	2.07072	0.748769	-862.798	1.00423	-64.1008	0.810672
106	USV	TRUE	0.682514	123.939	123.955	0.0164	95.9462	88.465	96.596	8.13106	3.4322	-65.0207	1.60078	-71.8106	0.60069
107	USV	TRUE	0.681376	124.097	124.103	0.0064	63.4815	60.4915	66.7667	6.27525	2.34777	-931.881	1.0173	-66.563	0.713901
108	USV	TRUE	0.86895	124.257	124.29	0.0332	65.19	60.4127	81.1897	20.777	7.81564	556.135	1.33665	-62.4984	0.77037
109	USV	TRUE	0.804514	124.425	124.443	0.0188	64.9582	63.7443	66.0439	2.29962	0.787749	13.0103	1.16554	-71.0148	0.696076
110	USV	TRUE	0.882281	125.186	125.189	0.0032	87.7809	83.3129	89.154	5.84105	1.95707	1703.95	1.02566	-72.0687	0.674783
111	USV	TRUE	0.756297	125.336	125.341	0.0052	82.2931	80.2743	82.7903	2.51603	1.00428	567.247	1.0772	-74.9839	0.551807
112	USV	TRUE	0.909918	125.708	125.731	0.0224	77.4824	77.1113	79.0447	1.93338	0.658954	-76.3463	1.00499	-70.1882	0.64532
113	USV	TRUE	0.774055	125.861	125.863	0.0024	65.2595	62.7212	67.063	4.34182	1.57068	-1809.09	1.00256	-73.1584	0.660768
114	USV	TRUE	0.918929	126.019	126.035	0.0168	66.3401	63.5023	68.8678	5.3655	2.63259	-344.63	1.00904	-65.7005	0.763431
115	USV	TRUE	0.929929	126.199	126.225	0.0252	87.5594	80.8505	87.9157	7.06511	2.33196	-283.629	1.03075	-67.4516	0.645909
116	USV	TRUE	0.652074	126.764	126.766	0.0024	80.1655	79.03	81.1675	2.13751	0.770094	-890.631	1.00062	-73.1999	0.673176
117	USV	TRUE	0.766703	126.893	126.926	0.0328	63.7791	60.669	83.1624	22.4933	6.36627	477.149	1.29614	-61.9301	0.77023
118	USV	TRUE	0.848655	127.091	127.093	0.0016	70.6518	70.6518	70.6518	1.42109e-14	6.64652e-15	5.95808e-12	1	-64.1893	0.778288
119	USV	TRUE	0.779274	127.296	127.298	0.0024	84.0948	83.2264	85.5643	2.33791	0.850968	-974.127	1.01067	-65.1983	0.788676
120	USV	TRUE	0.798949	127.464	127.472	0.008	69.3017	67.5362	69.4755	1.93929	0.800256	-261.127	1.01299	-56.8838	0.837696
121	USV	TRUE	0.790291	127.637	127.639	0.0016	66.9999	66.4744	67.3472	0.872818	0.347517	-545.511	1.00577	-62.8911	0.83633
122	USV	TRUE	0.919235	127.812	127.828	0.016	68.146	66.0131	69.4791	3.46604	1.08988	-157.696	1.22091	-64.9902	0.784038
123	USV	TRUE	0.79099	128.685	128.694	0.0084	84.1474	82.857	85.6998	2.84283	0.942313	19.3161	1.38159	-71.0001	0.723811
124	USV	TRUE	0.772432	129.047	129.055	0.0088	65.1764	63.9815	65.8741	1.89259	0.60299	-22.2768	1.1563	-65.8224	0.776153
125	USV	TRUE	0.841824	130.577	130.579	0.0016	86.4516	85.9617	87.832	1.87032	0.768088	1168.95	1.03658	-69.4752	0.727251
126	USV	TRUE	0.755287	133.99	134.002	0.0124	83.497	81.6158	86.1776	4.56179	1.38029	160.432	1.34273	-71.7028	0.726171
127	USV	TRUE	0.872945	134.335	134.342	0.0064	79.9461	78.4172	80.2133	1.7961	0.632144	275.775	1.06377	-67.3116	0.7286
128	USV	TRUE	0.924273	136.482	136.491	0.0092	83.631	82.206	83.9279	1.72189	0.462837	-42.9342	1.10753	-55.8079	0.872303
129	USV	TRUE	0.900007	136.69	136.708	0.018	87.5996	80.7714	88.0449	7.27348	1.74369	148.121	1.32444	-61.9934	0.802697
130	USV	TRUE	0.742761	138.256	138.262	0.006	80.8261	79.8389	90.2456	10.4067	4.35681	1771.52	1.00154	-75.882	0.549005
131	USV	TRUE	0.748511	138.645	138.646	0.0016	80.2737	79.953	80.9505	0.997506	0.403004	623.441	1.0194	-70.4866	0.703163
132	USV	TRUE	0.830929	141.401	141.403	0.0028	76.8629	76.039	77.5531	1.51407	0.520378	530.137	1.00186	-66.3525	0.645012
133	USV	TRUE	0.982928	141.528	141.548	0.0196	65.4041	63.3111	66.8365	3.52541	1.11637	-171.887	1.07839	-58.0701	0.862029
134	USV	TRUE	0.919591	141.703	141.737	0.034	66.4627	58.5233	70.3904	11.8671	3.4135	-244.571	1.24893	-63.7249	0.782206
135	USV	TRUE	0.95941	141.891	141.909	0.018	67.2786	63.8348	69.4617	5.62691	1.65226	-65.8	1.34078	-64.782	0.790617
136	USV	TRUE	0.870837	142.101	142.105	0.0032	66.3118	65.102	67.6774	2.57541	0.953436	-865.891	1.01045	-64.8678	0.770062
137	USV	TRUE	0.81475	142.289	142.31	0.0212	96.6291	83.3859	96.8036	13.4177	5.37449	604.544	1.07825	-74.0135	0.544089
138	USV	TRUE	0.669309	142.464	142.472	0.0072	63.8276	62.9518	64.555	1.60314	0.442746	-194.825	1.01045	-63.7661	0.656045
139	USV	TRUE	0.865473	144.833	144.837	0.0036	82.7697	80.9216	84.4916	3.56994	1.11528	916.045	1.00867	-71.8363	0.669024
140	USV	TRUE	0.801229	145.204	145.206	0.0024	79.545	78.877	80.0125	1.13555	0.410963	473.147	1.00398	-69.6122	0.721608
141	USV	TRUE	0.677001	147.1	147.116	0.016	79.3865	78.4416	80.4196	1.97806	0.691132	69.9456	1.07033	-77.4838	0.553403
142	USV	TRUE	0.933894	147.288	147.289	0.0016	85.4086	83.0306	86.8959	3.86534	1.54204	2415.84	1.0031	-72.7258	0.724892
143	USV	TRUE	0.967503	149.98	150.016	0.0368	64.7019	62.9616	65.4351	2.47349	0.682515	-19.64	1.02943	-58.4686	0.838122
144	USV	TRUE	0.806249	150.174	150.176	0.0016	83.056	81.6221	83.3054	1.68329	0.703964	-1013.09	1.11772	-68.7584	0.695731
145	USV	TRUE	0.88755	150.353	150.355	0.0024	80.74	80.072	81.7419	1.66993	0.605239	-695.805	1.00647	-64.4143	0.795062
146	USV	TRUE	0.860127	150.491	150.505	0.0136	66.5255	65.3717	67.2687	1.89693	0.589582	-38.7519	1.11431	-67.3843	0.722622
147	USV	TRUE	0.720739	153.734	153.736	0.0016	76.9391	76.8412	77.2152	0.374065	0.153618	-233.791	1.01068	-75.4758	0.528365
148	USV	TRUE	0.745594	160.346	160.352	0.0064	82.7044	81.9075	83.0082	1.10068	0.37266	-123.496	1.05311	-60.7492	0.840987
149	USV	TRUE	0.943214	160.543	160.544	0.0016	82.8126	79.357	84.8432	5.48628	2.1941	-3428.93	1.00225	-70.6933	0.734032
150	USV	TRUE	0.993158	160.68	160.694	0.014	67.5606	66.0136	67.9021	1.88843	0.47106	-96.3827	1.02843	-57.01	0.858125
151	USV	TRUE	0.759034	160.866	160.873	0.0068	65.4295	63.5209	65.7783	2.25747	0.649545	-281.443	1.05061	-59.317	0.764771
152	USV	TRUE	0.954337	161.06	161.094	0.0336	83.4712	67.1259	86.997	19.8711	7.76529	552.497	1.39598	-68.536	0.717294
153	USV	TRUE	0.717043	161.473	161.476	0.0032	80.8042	79.8468	82.0808	2.234	0.841735	-762.293	1.0153	-71.4955	0.641999
154	USV	TRUE	0.820382	163.455	163.473	0.018	82.3295	79.8135	84.3071	4.49358	1.4124	-65.1817	1.24235	-63.9786	0.784877
155	USV	TRUE	0.620736	163.701	163.703	0.002	84.7103	81.4595	86.26	4.8005	1.90398	-2484.86	1.02004	-72.5577	0.659155
156	USV	TRUE	0.775567	163.951	163.955	0.0044	64.5361	64.23	64.894	0.663954	0.227353	-135.752	1.00768	-64.4393	0.686035
157	USV	TRUE	0.857637	164.167	164.17	0.0028	91.332	89.9293	92.4676	2.5383	0.900426	917.137	1.00237	-72.0729	0.66418
158	USV	TRUE	0.681984	165.748	165.765	0.0168	83.4576	79.9483	86.5317	6.58336	2.1522	-50.705	1.55899	-68.984	0.716796
159	USV	TRUE	0.953732	165.935	165.957	0.022	66.5733	65.3339	66.9147	1.58087	0.333652	25.9818	1.0389	-55.633	0.872483
160	USV	TRUE	0.937261	166.114	166.158	0.044	67.4007	63.2717	84.1668	20.8951	4.09884	155.895	1.26666	-62.2764	0.785357
161	USV	TRUE	0.741719	166.714	166.716	0.002	69.327	68.5878	69.7634	1.17563	0.414719	-539.468	1.02759	-71.7251	0.688503
162	USV	TRUE	0.789127	166.913	166.928	0.0148	107.818	101.504	109.34	7.83631	2.64545	-517.689	1.00207	-70.4433	0.705136
163	USV	TRUE	0.659738	170.799	170.8	0.0016	89.7425	89.511	91.4882	1.9772	0.806008	1091.02	1.23199	-70.8543	0.721264
164	USV	TRUE	0.847006	176.142	176.145	0.0024	88.3694	87.5011	88.7702	1.26915	0.467169	528.812	1.01922	-69.8697	0.655454
165	USV	TRUE	0.905159	180.907	180.938	0.0312	78.6391	77.7077	78.8506	1.14284	0.546354	-35.4969	1.00036	-68.059	0.697137
166	USV	TRUE	0.897491	181.132	181.138	0.0056	87.7464	85.0003	88.5702	3.56994	1.07321	-565.789	1.06186	-61.1198	0.802593
167	USV	TRUE	0.891154	181.288	181.311	0.0224	90.7141	89.7554	91.1681	1.41267	0.580239	27.4255	1.04082	-69.6766	0.687194
168	USV	TRUE	0.613427	181.506	181.509	0.0028	98.5123	96.7681	99.8556	3.08752	1.07661	1095.62	1.0025	-70.3335	0.710495
169	USV	TRUE	0.961267	181.878	181.883	0.0048	92.4892	90.6009	92.592	1.99113	0.856793	431.186	1.03835	-63.1021	0.764254
170	USV	TRUE	0.976173	182.255	182.261	0.006	89.2878	84.7307	91.6182	6.88754	2.19753	1135.34	1.0213	-61.1567	0.85215
171	USV	TRUE	0.655254	183.189	183.191	0.0016	94.1788	92.1927	97.0556	4.86284	1.93346	3039.28	1.00129	-69.7791	0.762947
172	USV	TRUE	0.68367	184.414	184.417	0.0028	89.8089	89.5492	89.9574	0.408206	0.145426	-44.1781	1.06482	-65.9651	0.714549
173	USV	TRUE	0.810056	184.75	184.755	0.0044	100.282	98.1474	101.098	2.95101	1.25234	-670.404	1.00001	-70.4008	0.629006
174	USV	TRUE	0.719373	184.921	185.111	0.19	95.7545	72.712	117.753	45.0409	15.2825	-79.7582	7.95378	-75.7221	0.422161
175	USV	TRUE	0.824881	185.089	185.106	0.0172	83.8539	66.3078	100.289	33.9814	13.7872	-1492.3	5.22101	-73.0714	0.54202
176	USV	TRUE	0.779606	185.288	185.315	0.0276	98.021	67.8379	101.738	33.8996	13.9964	-52.9934	3.26068	-71.5765	0.58865
177	USV	TRUE	0.816269	185.476	185.507	0.0312	97.0412	96.3265	97.8636	1.53701	0.538808	23.8248	1.0331	-76.244	0.580706
178	USV	TRUE	0.866252	185.663	185.673	0.01	109.434	100.064	110.605	10.5416	4.25471	984.895	1.27549	-72.3899	0.6432
179	USV	TRUE	0.630109	185.845	185.846	0.0016	98.129	95.377	99.9904	4.61347	1.83549	2883.42	1.00158	-74.5958	0.632204
180	USV	TRUE	0.925508	186.074	186.081	0.0072	96.9761	95.566	97.3621	1.7961	0.534445	-216.766	1.05258	-61.7408	0.798649
181	USV	TRUE	0.841656	186.263	186.267	0.0048	100.581	99.1337	101.909	2.7758	0.883717	-565.412	1.00876	-64.5315	0.666912
182	USV	TRUE	0.806125	186.431	186.448	0.0168	73.3793	72.6179	101.133	28.5148	10.5468	1764.33	1.05802	-66.9512	0.637427
183	USV	TRUE	0.824794	186.653	186.662	0.0092	91.5754	89.8119	101.738	11.9262	6.04081	1278.04	1.00727	-78.1912	0.523511
184	USV	TRUE	0.826106	186.847	186.864	0.0172	68.2663	66.3258	70.6548	4.32901	1.42349	-38.5784	1.26027	-75.8351	0.584606
185	USV	TRUE	0.855418	187.05	187.055	0.0048	88.2525	87.9037	88.3045	0.400784	0.130165	35.7843	1.0255	-65.3375	0.717894
186	USV	TRUE	0.73744	187.238	187.25	0.0128	96.7464	87.1514	98.4647	11.3133	4.91311	768.558	1.27677	-83.239	0.39372
187	USV	TRUE	0.724786	188.151	188.163	0.0124	88.3569	76.895	92.293	15.398	5.11465	-1246.07	1.01221	-68.7786	0.723203
188	USV	TRUE	0.873285	188.374	188.378	0.004	87.0684	86.696	87.3604	0.664419	0.209192	-163.016	1.00145	-66.1183	0.630607
189	USV	TRUE	0.86014	188.532	188.548	0.0168	91.722	87.0702	94.9878	7.9176	2.59975	235.154	1.308	-74.1016	0.58828
190	USV	TRUE	0.742775	188.95	188.953	0.0032	77.2036	76.4856	78.5164	2.03082	0.796401	635.547	1.00031	-80.9578	0.443506
191	USV	TRUE	0.841674	190.503	190.513	0.01	79.1317	78.5528	79.1547	0.601866	0.166034	12.5885	1.02002	-75.2394	0.491982
192	USV	TRUE	0.642049	194.495	194.507	0.012	100.787	99.2673	101.821	2.55332	0.808307	-58.2801	1.13475	-70.0209	0.713335
193	USV	TRUE	0.613187	194.706	194.709	0.0024	89.7122	88.2427	90.3802	2.13751	0.787424	-890.631	1.02417	-68.2413	0.716129
194	USV	TRUE	0.854467	195.796	195.802	0.0056	93.1135	92.5494	93.44	0.890631	0.253478	-41.9471	1.06731	-60.3872	0.806042
195	USV	TRUE	0.946394	196.37	196.381	0.0108	90.8226	85.3351	91.2991	5.96396	2.74804	545.164	1.0675	-65.1314	0.773634
196	USV	TRUE	0.996955	208.871	209.091	0.22	65.8744	64.2785	90.2572	25.9787	13.6999	-117.629	1.00012	-65.0831	0.658693
197	USV	TRUE	0.866994	209.278	209.304	0.026	90.0967	89.6217	90.2303	0.608598	0.202627	11.2306	1.00738	-62.1103	0.64199
198	USV	TRUE	0.869906	209.515	209.526	0.0112	99.0338	91.4381	99.4346	7.99652	2.36963	604.197	1.15015	-70.326	0.649867
199	USV	TRUE	0.939741	210.913	210.917	0.0036	98.6384	98.015	99.2767	1.26173	0.401687	-330.838	1.00238	-68.6324	0.658548
200	USV	TRUE	0.895949	220.529	220.531	0.0024	86.4137	85.8793	87.1484	1.26915	0.45884	528.812	1.0035	-64.2559	0.783076
201	USV	TRUE	0.985912	220.717	220.738	0.0212	90.4881	87.4377	91.8534	4.41573	1.36387	117.258	1.09348	-58.779	0.843009
202	USV	TRUE	0.875018	221.072	221.075	0.0028	92.444	88.5208	93.1705	4.64971	1.70757	1627.22	1.02916	-66.4467	0.780777
203	USV	TRUE	0.836732	224.961	224.963	0.0028	86.6791	85.8552	88.0373	2.18204	0.771441	779.302	1.01105	-65.0069	0.788834
204	USV	TRUE	0.851997	225.135	225.147	0.0128	98.4124	89.7425	100.883	11.1403	4.5827	-932.066	1.00777	-68.4595	0.697888
205	USV	TRUE	0.695007	225.331	225.338	0.0064	90.1549	89.4932	94.2226	4.72947	1.77263	751.137	1.00639	-78.0041	0.527151
206	USV	TRUE	0.819309	225.554	225.556	0.002	100.679	99.8998	101.788	1.88814	0.719699	-956.156	1.00639	-71.7226	0.645714
207	USV	TRUE	0.908656	226.406	226.423	0.0168	99.5341	90.5816	99.8882	9.30665	2.8383	479.541	1.15681	-71.5036	0.538726
208	USV	TRUE	0.976027	240.749	240.752	0.0032	88.221	87.3007	88.6737	1.37306	0.456705	406.659	1.01737	-63.4692	0.768244
209	USV	TRUE	0.672106	240.929	240.932	0.0028	89.5238	86.3695	91.8766	5.50707	1.91062	1942.07	1.00205	-75.7727	0.610432
210	USV	TRUE	0.760384	262.504	262.535	0.0304	58.6942	56.547	81.3826	24.8356	6.32231	732.896	1.20597	-63.012	0.717649
211	USV	TRUE	0.993825	262.718	262.773	0.0548	64.0956	59.5533	65.3573	5.80394	1.52551	9.62125	1.08812	-53.3205	0.871953
212	USV	TRUE	0.607098	263.241	263.243	0.0016	80.7784	80.5558	81.1792	0.623441	0.249933	-389.651	1.00816	-68.9498	0.693777
213	USV	TRUE	0.949688	264.113	264.124	0.0112	90.3695	87.6993	91.2094	3.51011	1.04795	145.856	1.15568	-68.1859	0.717595
214	USV	TRUE	0.814514	264.313	264.319	0.006	87.3248	85.1576	87.6216	2.46408	0.719484	298.023	1.12804	-73.1971	0.593443
215	USV	TRUE	0.600515	268.634	268.637	0.0028	78.4858	78.2241	78.8856	0.661484	0.251208	229.52	1.00296	-68.1434	0.694089
216	USV	TRUE	0.901932	294.937	294.939	0.0016	90.3339	88.7664	95.8202	7.05379	2.83942	-3428.93	1.56281	-64.6662	0.793305
217	USV	TRUE	0.874369	295.114	295.141	0.0264	63.5925	61.585	66.5174	4.93241	1.45533	-162.718	1.01476	-63.1755	0.765873
218	USV	TRUE	0.968934	295.389	295.399	0.01	89.3157	85.0141	89.8954	4.88125	2.15789	-471.64	1.00818	-63.3894	0.776244
219	USV	TRUE	0.930867	298.069	298.349	0.28	97.3958	95.7625	100.613	4.85065	1.8486	-9.20762	1.57956	-68.4681	0.585516
220	USV	TRUE	0.915922	304.35	304.386	0.036	98.3088	86.7899	100.144	13.3538	6.49336	345.915	1.03502	-65.4046	0.776593
221	USV	TRUE	0.749743	304.513	304.523	0.0104	69.776	68.5662	70.3675	1.80132	0.506727	-11.4043	1.1053	-63.0067	0.790807
222	USV	TRUE	0.904709	304.701	304.708	0.0072	74.017	72.9051	74.4326	1.52747	0.543143	-217.758	1.08691	-66.7024	0.721423
223	USV	TRUE	0.904302	304.868	304.87	0.002	72.8856	72.7253	73.3488	0.623441	0.243171	-311.721	1.01894	-61.6862	0.768538
224	USV	TRUE	0.928928	305.044	305.076	0.0324	60.5898	58.2498	70.1466	11.8968	4.77472	-326.832	1.14383	-65.9144	0.781057
225	USV	TRUE	0.957432	305.213	305.235	0.0216	70.3032	67.9404	71.0236	3.08316	1.16877	-124.992	1.03121	-59.2897	0.846432
226	USV	TRUE	0.771311	305.44	305.441	0.0016	81.2619	80.5494	83.0432	2.49377	1.01694	-1558.6	1.02327	-66.8427	0.794869
227	USV	TRUE	0.857503	305.581	305.613	0.032	65.5354	57.5591	71.2544	13.6953	3.27253	-383.85	1.0736	-63.1319	0.717284
228	USV	TRUE	0.957464	305.779	305.787	0.008	77.7536	76.9623	79.1133	2.15098	0.737945	138.431	1.13299	-60.6431	0.839655
229	USV	TRUE	0.853524	307.325	307.327	0.002	92.8593	91.7327	93.986	2.2533	0.881729	1175	1.00412	-72.8737	0.662187
230	USV	TRUE	0.836891	307.494	307.501	0.0068	69.0169	68.3551	69.3493	0.994208	0.380932	-74.5	1.08975	-68.7998	0.62935
231	USV	TRUE	0.742657	307.849	307.85	0.0016	81.9322	80.7566	82.7516	1.99501	0.792986	1246.88	1.00415	-76.5637	0.602682
232	USV	TRUE	0.796324	308.515	308.526	0.0104	90.8949	83.8886	96.8161	12.9275	3.86494	1051.72	1.05467	-71.168	0.660139
233	USV	TRUE	0.770487	308.692	308.694	0.0024	88.3562	87.9109	88.4453	0.534378	0.192398	111.329	1.10554	-59.7033	0.845738
234	USV	TRUE	0.731614	312.944	312.948	0.004	87.1632	81.2565	93.8806	12.6242	5.9628	3325.95	1.00203	-79.1578	0.531723
235	USV	TRUE	0.64824	313.498	313.508	0.0092	103.044	88.3654	103.169	14.8035	6.69668	1597.63	1.05754	-79.6348	0.439217
236	USV	TRUE	0.723529	314.052	314.054	0.002	91.7932	90.6843	92.5725	1.88814	0.719699	956.156	1.00639	-74.1813	0.609233
237	USV	TRUE	0.711413	318.69	318.691	0.0016	90.1613	89.7605	90.3839	0.623441	0.249933	-389.651	1.00816	-64.4443	0.776776
238	USV	TRUE	0.785356	318.898	319.096	0.1984	97.7371	91.5414	99.7411	8.19969	2.96271	33.5464	1.02485	-72.5078	0.608181
239	USV	TRUE	0.907948	319.235	319.263	0.0284	67.7313	66.7344	97.9893	31.2549	12.5586	313.753	3.64601	-62.8752	0.709155
240	USV	TRUE	0.681772	319.927	319.932	0.0052	89.1951	87.3396	91.4217	4.08206	1.28057	-762.745	1.0058	-62.86	0.803885
241	USV	TRUE	0.884809	320.075	320.094	0.0192	100.385	96.6072	102.758	6.15044	1.72776	-122.244	1.34166	-56.6407	0.864628
242	USV	TRUE	0.769775	320.433	320.438	0.0044	100.327	99.5997	100.817	1.2172	0.401381	-276.116	1.00722	-62.5265	0.776702
243	USV	TRUE	0.712867	320.791	320.805	0.0144	100.51	88.7677	100.825	12.0578	4.24242	-879.236	1.08861	-57.1788	0.841535
244	USV	TRUE	0.817707	321.676	321.701	0.0248	67.1542	65.5613	90.7709	25.2096	5.07583	750.401	1.14125	-59.26	0.777485
245	USV	TRUE	0.897184	321.86	321.89	0.03	99.855	88.6775	103.954	15.2766	4.71804	169.851	1.70511	-64.2352	0.771017
246	USV	TRUE	0.875077	322.066	322.083	0.0168	101.286	98.1021	102.474	4.37151	1.36599	-259.837	1.04529	-57.1327	0.856546
247	USV	TRUE	0.930455	322.295	322.299	0.0032	97.7604	95.8975	98.7401	2.8426	0.970195	-870.53	1.01681	-64.8816	0.764381
248	USV	TRUE	0.792435	322.481	322.485	0.004	64.9505	63.8001	65.2548	1.4547	0.486768	-338.203	1.05953	-54.9759	0.83169
249	USV	TRUE	0.734912	323.437	323.439	0.002	95.1972	93.8122	96.2526	2.44033	0.890537	-1183.9	1.00446	-61.9381	0.842253
250	USV	TRUE	0.917918	325.422	325.435	0.0128	76.0245	74.8518	76.1581	1.30626	0.370493	-4.09917	1.05268	-55.7778	0.856906
251	USV	TRUE	0.86702	325.608	325.617	0.0088	76.9244	75.2915	78.9802	3.68869	1.09086	-400.468	1.00504	-57.8329	0.871429
252	USV	TRUE	0.955199	325.791	325.841	0.0504	61.4429	54.5685	82.3109	27.7425	8.86786	417.147	1.42261	-59.9212	0.839976
253	USV	TRUE	0.843589	325.982	325.989	0.0076	70.0669	70.0022	70.2387	0.236454	0.0714259	-18.9696	1.00282	-44.8585	0.919086
254	USV	TRUE	0.835746	326.182	326.221	0.0396	83.9182	65.2769	90.1018	24.8249	9.3849	593.561	1.66759	-53.3977	0.869293
255	USV	TRUE	0.986769	326.375	326.411	0.036	87.3739	67.2688	91.7294	24.4606	9.2265	628.564	1.4995	-58.021	0.841429
256	USV	TRUE	0.803201	326.568	326.572	0.004	70.5227	70.2216	70.7764	0.554743	0.207921	-37.2278	1.04993	-53.9077	0.842772
257	USV	TRUE	0.946871	326.741	326.755	0.0132	72.741	69.4159	74.0546	4.6387	1.23255	-142.831	1.37332	-45.1272	0.925636
258	USV	TRUE	0.977414	326.919	326.93	0.0116	66.88	65.7738	67.3803	1.60641	0.554641	-131.405	1.01865	-47.1362	0.91461
259	USV	TRUE	0.850154	327.143	327.152	0.0092	80.836	76.9395	86.3282	9.38873	3.29877	-1148.01	1.04295	-54.9144	0.880938
260	USV	TRUE	0.757174	327.274	327.297	0.0232	68.6913	64.3997	71.0056	6.60594	1.90891	-119.469	1.15531	-47.0406	0.916946
261	USV	TRUE	0.937276	327.456	327.466	0.01	68.5533	67.1093	68.8497	1.74035	0.541533	75.3667	1.09678	-46.5763	0.918421
262	USV	TRUE	0.819037	327.638	327.672	0.034	68.2705	65.915	83.5241	17.6091	6.17955	475.022	1.21271	-55.0822	0.854057
263	USV	TRUE	0.872897	327.835	327.863	0.0272	88.9884	76.7422	90.4876	13.7454	4.439	-457.275	1.19834	-54.9887	0.876555
264	USV	TRUE	0.92669	328.019	328.05	0.0304	66.7868	64.9276	97.9139	32.9864	11.5348	-291.988	2.96957	-62.4226	0.781917
265	USV	TRUE	0.612257	330.703	330.708	0.0052	75.9164	75.2781	75.9535	0.675395	0.229074	118.18	1.0146	-62.492	0.79085
266	USV	TRUE	0.788526	332.359	332.361	0.0016	85.8756	84.2457	86.6148	2.36908	0.959342	-1480.67	1.01779	-74.3511	0.645063
267	USV	TRUE	0.657629	332.577	332.579	0.002	81.1885	79.9194	84.0786	4.15924	1.65569	-2152.15	1.02729	-75.5704	0.538435
268	USV	TRUE	0.706405	332.727	332.743	0.0168	88.3354	66.0469	102.716	36.6694	14.5152	-1752.93	2.06359	-77.6338	0.452637
269	USV	TRUE	0.804277	334.074	334.077	0.0028	99.0819	98.4734	99.4234	0.950006	0.340271	-342.822	1.00711	-68.1619	0.718293
270	USV	TRUE	0.609274	335.724	335.726	0.002	77.5461	77.0562	78.0092	0.952975	0.366077	488.574	1.00178	-72.8429	0.633485
271	USV	TRUE	0.742665	335.927	335.952	0.0256	68.4828	67.9987	87.2022	19.2035	8.85506	730.126	1.29411	-65.4368	0.703823
272	USV	TRUE	0.880492	337.297	337.298	0.0016	99.7545	99.4339	100.431	0.997506	0.403004	623.441	1.0194	-70.4669	0.702558
273	USV	TRUE	0.959379	341.41	341.414	0.004	93.7116	87.8083	95.814	8.00563	2.99782	2063.34	1.00328	-72.0191	0.711622
274	USV	TRUE	0.85216	349.218	349.224	0.006	88.7523	88.1736	89.0095	0.835945	0.280371	79.5026	1.04364	-68.1162	0.703272
275	USV	TRUE	0.828445	357.571	357.584	0.0128	80.2988	77.9905	81.1746	3.184	0.889393	-67.9371	1.15486	-62.3448	0.810365
276	USV	TRUE	0.860851	357.817	357.821	0.004	81.5411	80.3919	81.9238	1.53185	0.595522	-374.76	1.00161	-60.0749	0.834078
277	USV	TRUE	0.715937	371.276	371.287	0.0108	80.1567	77.2126	85.352	8.13943	2.46213	-732.224	1.02978	-63.031	0.788723
278	USV	TRUE	0.818975	371.458	371.475	0.0168	66.8108	65.1737	67.4149	2.24117	0.514155	24.7519	1.05679	-60.0543	0.700776
279	USV	TRUE	0.85836	371.683	371.691	0.0084	91.1236	88.5779	96.5268	7.94888	2.38043	-895.743	1.02238	-61.5594	0.78865
280	USV	TRUE	0.848573	371.943	371.947	0.0032	70.7698	69.8791	72.0389	2.15978	0.730272	-663.334	1.00491	-77.7541	0.526685
281	USV	TRUE	0.920514	373.952	373.957	0.0048	89.4973	88.6571	90.1873	1.53018	0.528504	303.346	1.01609	-58.5271	0.836398
282	USV	TRUE	0.983108	379.63	379.638	0.008	66.702	65.2114	66.7324	1.52097	0.664678	197.948	1.01004	-55.2755	0.843705
283	USV	TRUE	0.934626	380.106	380.111	0.0048	94.4427	90.5641	95.8431	5.279	2.11114	-1094.7	1.00019	-61.264	0.834686
284	USV	TRUE	0.750221	380.608	380.623	0.0156	79.8502	77.7647	86.0369	8.2722	1.89834	-455.769	1.02522	-60.0861	0.790462
285	USV	TRUE	0.949314	380.801	380.81	0.0088	79.2399	78.6625	79.6097	0.947146	0.272565	0.860622	1.04373	-59.1535	0.837718
286	USV	TRUE	0.88139	383.195	383.205	0.01	89.7608	86.8217	90.2655	3.44377	0.926026	154.592	1.21754	-55.81	0.878997
287	USV	TRUE	0.955704	385.468	385.471	0.0032	82.4592	80.7448	85.9475	5.20277	1.83198	-1645.19	1.01358	-62.4135	0.849337
288	USV	TRUE	0.94095	385.642	385.657	0.0148	92.5745	91.8101	93.621	1.81095	0.323731	-37.3614	1.03707	-60.332	0.663413
289	USV	TRUE	0.798038	391.916	391.925	0.0088	78.221	76.5808	78.7999	2.21915	0.652179	32.7826	1.20261	-50.9763	0.916326
290	USV	TRUE	0.931378	395.513	395.515	0.0024	90.4861	89.1502	91.6217	2.4715	0.890816	1029.79	1.00099	-61.4055	0.851617
291	USV	TRUE	0.867967	395.731	395.74	0.0088	87.055	85.9037	87.4772	1.57345	0.419037	-69.115	1.07592	-63.1398	0.778652
292	USV	TRUE	0.842736	407.95	407.96	0.0104	82.7143	80.4061	83.9315	3.52541	1.08883	24.7624	1.32071	-59.2242	0.85983
293	USV	TRUE	0.832717	408.193	408.199	0.0056	91.8377	90.0558	91.9324	1.87663	0.797191	-342.327	1.0265	-68.0627	0.694577
294	USV	TRUE	0.923364	408.424	408.43	0.006	86.6217	85.7205	86.7033	0.982853	0.31564	127.794	1.03555	-63.3103	0.775269
295	USV	TRUE	0.811491	408.657	408.661	0.0036	78.1912	78.0094	78.3879	0.378518	0.127634	-14.8438	1.03856	-70.4751	0.610363
296	USV	TRUE	0.671188	411.08	411.083	0.0028	93.6674	90.3275	96.3393	6.01176	2.12898	2168.26	1.00099	-76.519	0.651954
297	USV	TRUE	0.80226	411.694	411.709	0.0156	90.1744	88.0963	91.8148	3.71854	1.11168	-103.679	1.1737	-74.6354	0.589635
298	USV	TRUE	0.77653	415.612	415.618	0.0056	88.4292	84.221	91.6355	7.4145	2.2595	-1258.74	1.00478	-62.7262	0.840127
299	USV	TRUE	0.787412	434.784	434.79	0.0056	80.0801	77.7942	84.6743	6.88012	2.00793	-1090.23	1.02937	-66.3798	0.758613
300	USV	TRUE	0.755821	434.986	434.997	0.0112	81.6414	80.0234	89.3721	9.34874	3.16717	-855.607	1.01232	-71.328	0.655411
301	USV	TRUE	0.730441	435.182	435.197	0.0152	89.946	88.4405	100.131	11.6903	5.80515	763.071	1.00687	-79.7522	0.440833
302	USV	TRUE	0.836544	439.167	439.182	0.0152	81.1617	77.7402	83.2473	5.50707	1.5452	-181.725	1.28296	-65.4238	0.785119
303	USV	TRUE	0.824724	439.389	439.412	0.0228	67.9967	64.3182	69.2291	4.91088	0.954776	-113.583	1.08575	-56.2668	0.838403
304	USV	TRUE	0.883192	439.624	439.664	0.0396	81.016	69.3965	84.1753	14.7788	6.77613	332.183	1.11157	-57.4063	0.837845
305	USV	TRUE	0.98111	439.834	439.874	0.0396	64.0717	63.6922	66.8624	3.17017	0.980076	-88.0288	1.00251	-46.5701	0.917127
306	USV	TRUE	0.984587	440.046	440.109	0.0624	64.2929	59.0308	67.4101	8.37935	1.68473	-84.8032	1.0618	-50.8897	0.85824
307	USV	TRUE	0.955985	440.29	440.344	0.0544	68.7902	64.8265	87.9786	23.1521	7.86029	357.784	1.39057	-52.2799	0.872302
308	USV	TRUE	0.89077	443.817	443.819	0.002	85.0026	84.5395	85.1629	0.623441	0.243171	-311.721	1.01894	-61.1151	0.847987
309	USV	TRUE	0.650142	453.328	453.334	0.006	77.1061	75.2729	78.917	3.64416	1.20104	-630.099	1.00445	-65.04	0.803092
310	USV	TRUE	0.655699	455.881	455.887	0.0056	78.5343	77.332	79.0465	1.71446	0.535201	289.919	1.01554	-66.7315	0.732369
311	USV	TRUE	0.78946	457.621	457.625	0.0036	75.4007	75.1038	75.6085	0.504691	0.17108	-86.3642	1.05015	-64.9978	0.773391
312	USV	TRUE	0.824418	457.801	457.849	0.048	60.2778	55.9543	76.1068	20.1525	5.15107	306.574	1.19759	-59.5697	0.795362
313	USV	TRUE	0.929978	458.078	458.096	0.018	81.8317	77.1398	88.7604	11.6206	3.69961	-724.5	1.02464	-58.8714	0.849017
314	USV	TRUE	0.888221	458.374	458.654	0.28	84.0609	80.7733	88.0926	7.31926	2.63289	7.40543	3.0313	-63.5708	0.771516
315	USV	TRUE	0.964375	461.122	461.165	0.0432	65.2642	55.7419	66.2142	10.4723	1.56061	-69.5835	1.19058	-53.8678	0.864256
316	USV	TRUE	0.890998	461.322	461.324	0.002	90.57	89.8842	97.6416	7.75739	3.01032	-3431.47	1.0509	-58.318	0.893824
317	USV	TRUE	0.812426	461.466	461.519	0.0524	66.0057	62.9608	68.9948	6.03402	1.84438	-83.3839	1.07161	-52.9862	0.848668
318	USV	TRUE	0.958616	461.718	461.783	0.0648	67.5377	65.0736	80.1999	15.1262	1.78764	-20.0245	1.10453	-41.9963	0.861837
319	USV	TRUE	0.964086	461.91	461.96	0.05	65.5307	63.8473	65.86	2.01268	0.542098	-23.3017	1.01185	-46.647	0.923021
320	USV	TRUE	0.854813	462.143	462.196	0.0528	67.1004	63.7661	78.9772	15.2111	4.72273	230.23	1.15265	-50.3207	0.85796
321	USV	TRUE	0.837104	464.613	464.616	0.0036	80.188	79.1786	81.9618	2.78322	0.928239	-757.261	1.0117	-61.5556	0.855566
322	USV	TRUE	0.839963	465.063	465.081	0.0188	90.8212	77.2391	97.5381	20.299	6.06338	-1053.78	1.03377	-57.0628	0.874411
323	USV	TRUE	0.974133	469.978	470.198	0.22	83.4489	62.0945	96.9374	34.8429	13.9721	-119.966	1.46368	-54.394	0.869118
324	USV	TRUE	0.787954	474.719	474.747	0.028	86.7803	76.4044	89.2147	12.8102	4.17259	-396.065	1.46838	-54.5267	0.875738
325	USV	TRUE	0.878471	475.433	475.439	0.006	80.4175	79.56	85.53	5.97	2.52385	-1024.57	1.00246	-52.9436	0.912576
326	USV	TRUE	0.900817	475.922	475.952	0.03	65.4766	55.9172	66.1371	10.22	1.70466	-91.0157	1.21956	-46.6108	0.880258
327	USV	TRUE	0.992452	476.085	476.123	0.0376	63.7038	52.8826	66.1946	13.3119	3.73162	-224.545	1.19015	-56.469	0.862096
328	USV	TRUE	0.984871	476.264	476.315	0.0512	67.4454	53.7445	69.8353	16.0907	2.87461	-164.594	1.21441	-44.8836	0.878226
329	USV	TRUE	0.842005	476.47	476.531	0.0612	65.963	55.9716	83.4082	27.4366	3.78458	-133.777	1.52369	-47.9433	0.85879
330	USV	TRUE	0.965448	476.669	476.689	0.02	69.5915	67.5663	70.3975	2.83122	0.957299	-32.7915	1.07466	-48.6502	0.917462
331	USV	TRUE	0.963367	476.876	476.897	0.0208	66.9111	61.3298	68.1877	6.85786	1.96635	-283.705	1.08667	-60.7558	0.849717
332	USV	TRUE	0.977205	477.092	477.347	0.255	69.7419	66.6477	86.3382	19.6905	5.76695	21.252	2.0373	-52.1786	0.873861
333	USV	TRUE	0.954313	477.521	477.533	0.012	67.5659	64.2409	67.9667	3.7258	1.0516	155.793	1.22243	-54.1259	0.866414
334	USV	TRUE	0.967388	477.748	477.782	0.034	91.0304	82.3319	99.2012	16.8693	4.19222	-95.0655	1.61704	-62.4971	0.786987
335	USV	TRUE	0.643862	480.905	480.91	0.0052	98.7498	97.681	98.9279	1.24688	0.433942	-239.948	1.02778	-59.0982	0.84429
336	USV	TRUE	0.797513	481.931	481.943	0.0124	90.1049	83.6404	96.4952	12.8548	3.41328	-904.295	1.01669	-57.0942	0.881064
337	USV	TRUE	0.846814	482.285	482.31	0.0252	81.5564	77.9882	89.0103	11.0221	3.81375	-35.9712	1.57802	-58.7202	0.868794
338	USV	TRUE	0.712513	482.727	482.737	0.0104	74.3476	70.9294	74.6886	3.75923	1.32494	291.499	1.0984	-75.8502	0.542555
339	USV	TRUE	0.762676	487.049	487.051	0.0016	91.7683	91.1449	92.3917	1.24688	0.492874	-779.302	1	-67.3041	0.778801
340	USV	TRUE	0.97209	487.587	487.588	0.0016	92.5854	91.3831	93.2534	1.87032	0.749798	-1168.95	1.01167	-70.5303	0.708973
341	USV	TRUE	0.966255	488.689	488.693	0.0048	81.2845	80.4865	86.2178	5.7313	2.5874	-1224.99	1.00474	-67.8644	0.762304
342	USV	TRUE	0.679143	488.882	488.907	0.0252	95.9014	86.4157	97.0941	10.6784	4.26325	-47.642	1.46305	-64.6209	0.766777
343	USV	TRUE	0.713719	490.091	490.098	0.0072	89.2203	88.2786	89.5752	1.29663	0.436022	-163.513	1.03845	-58.8283	0.841147
344	USV	TRUE	0.889433	490.549	490.568	0.0196	79.8334	77.2303	82.9275	5.69716	1.2028	-209.943	1.02894	-69.4988	0.653966
345	USV	TRUE	0.75237	490.779	490.789	0.0096	65.2733	62.542	65.9783	3.43635	1.03262	-312.763	1.09805	-62.3813	0.717771
346	USV	TRUE	0.955012	491.038	491.057	0.0192	65.8343	62.7839	66.2744	3.49056	0.630141	-53.9131	1.10221	-49.5682	0.858137
347	USV	TRUE	0.832124	491.225	491.285	0.06	65.1993	58.4241	65.9084	7.48434	3.27806	-118.549	1.0126	-55.0945	0.843784
348	USV	TRUE	0.954998	491.502	491.528	0.026	81.6248	64.4191	88.4768	24.0577	9.65886	856.921	1.63517	-58.9436	0.85307
349	USV	TRUE	0.912301	491.762	491.804	0.0416	81.6773	64.6199	91.1386	26.5187	11.2228	722.391	1.63052	-56.5256	0.851488
350	USV	TRUE	0.848942	492.038	492.056	0.0184	65.6659	64.2869	89.8961	25.6092	11.0927	1511.23	1.29864	-56.0593	0.842479
351	USV	TRUE	0.839027	493.012	493.017	0.0044	86.3816	86.224	86.567	0.343013	0.129075	4.25383	1.03303	-60.4241	0.836311
352	USV	TRUE	0.652091	493.561	493.575	0.014	89.7713	87.6389	91.6892	4.05028	1.48321	-54.3002	1.25307	-62.1247	0.795092
353	USV	TRUE	0.737308	493.775	493.779	0.0044	95.921	91.3736	96.686	5.31237	2.36267	-1235.54	1.00669	-68.538	0.705598
354	USV	TRUE	0.86177	500.739	500.752	0.0132	62.0294	60.6192	62.5067	1.88747	0.495274	-63.9783	1.05349	-57.8231	0.717667
355	USV	TRUE	0.960904	500.912	500.936	0.0244	63.7165	60.525	64.5774	4.05237	1.26888	-169.312	1.01821	-57.1363	0.846162
356	USV	TRUE	0.971999	501.087	501.094	0.0068	65.9371	65.2542	66.4833	1.22909	0.397245	-174.261	1.00632	-53.7713	0.839255
357	USV	TRUE	0.955695	501.348	501.359	0.0112	89.2761	81.5843	94.2266	12.6422	3.52422	-982.858	1.02041	-58.134	0.854712
358	USV	TRUE	0.900143	501.528	501.568	0.04	72.6063	68.825	93.6915	24.8665	9.43071	617.822	1.31053	-55.2181	0.844719
359	USV	TRUE	0.869284	501.747	501.771	0.024	90.9788	68.0673	91.7454	23.678	9.42739	987.985	1.06697	-59.6463	0.834475
360	USV	TRUE	0.787039	501.958	501.966	0.0076	91.3217	88.3752	93.8675	5.49222	1.74258	-735.719	1.00655	-58.1519	0.857567
361	USV	TRUE	0.915174	505.301	505.315	0.014	90.3429	87.8784	91.9116	4.03324	1.23954	75.1533	1.22383	-58.99	0.835372
362	USV	TRUE	0.861414	505.709	505.731	0.0216	92.9493	85.0821	96.6751	11.593	4.13189	-238.022	1.71401	-63.0719	0.78429
363	USV	TRUE	0.855751	505.912	505.914	0.0028	54.2503	53.5007	54.7327	1.23204	0.431106	436.48	1.00563	-59.8002	0.769263
364	USV	TRUE	0.927009	506.184	506.221	0.0364	79.0212	78.776	86.2997	7.52375	3.56538	-211.445	1.00109	-54.3538	0.831036
365	USV	TRUE	0.943407	506.378	506.38	0.002	60.5881	59.693	61.1803	1.48735	0.52893	-695.328	1.01886	-60.6952	0.779179
366	USV	TRUE	0.828776	506.524	506.55	0.026	57.3016	50.147	59.0708	8.92375	2.32877	-239.366	1.12055	-54.2784	0.78595
367	USV	TRUE	0.962328	506.732	506.75	0.018	54.1676	48.5343	103.813	55.2785	17.5448	-2395.24	2.20631	-60.038	0.717378
368	USV	TRUE	0.893102	506.95	506.963	0.0132	55.652	54.0859	57.5668	3.48088	0.988132	-247.021	1.01159	-54.7949	0.776749
369	USV	TRUE	0.813835	507.131	507.152	0.0212	54.4547	53	101.885	48.8848	11.1321	-1705.14	1.09048	-59.2843	0.712813
370	USV	TRUE	0.643097	507.342	507.348	0.006	54.3662	53.958	55.8506	1.89259	0.623982	-309.265	1.03707	-61.2184	0.644447
371	USV	TRUE	0.793269	507.539	507.562	0.0232	56.6026	54.1873	57.2822	3.09494	0.869188	-100.493	1.03515	-58.2801	0.703674
372	USV	TRUE	0.839985	507.726	507.738	0.012	54.5645	51.8626	56.5533	4.69065	1.37653	-369.462	1.01215	-59.3418	0.715888
373	USV	TRUE	0.779593	507.915	507.92	0.0048	58.1113	57.2058	58.2523	1.04649	0.344015	168.522	1.06355	-70.3626	0.651903
374	USV	TRUE	0.84912	508.494	508.553	0.0592	64.6579	60.9897	90.2119	29.2222	10.4102	444.214	1.47132	-63.7692	0.726039
375	USV	TRUE	0.923443	508.675	508.738	0.0632	65.8668	56.4018	81.4259	25.0241	8.35934	274.966	1.37165	-54.4596	0.856125
376	USV	TRUE	0.958329	508.857	508.904	0.0468	57.7167	52.4397	67.3887	14.949	4.17347	-268.648	1.03737	-57.4661	0.850456
377	USV	TRUE	0.773604	509.08	509.106	0.0264	70.1844	60.8402	72.6039	11.7637	3.59105	-390.138	1.26244	-58.7419	0.791957
378	USV	TRUE	0.922334	509.315	509.565	0.25	75.5299	64.8372	92.4949	27.6578	10.0017	36.6213	2.39415	-61.8656	0.741694
379	USV	TRUE	0.975151	509.307	509.329	0.0212	67.0726	64.2894	68.0746	3.78518	1.11475	-165.037	1.04362	-57.1264	0.865501
380	USV	TRUE	0.893863	509.927	509.937	0.0104	68.9577	67.3737	69.2232	1.84941	0.732418	-147.563	1.03116	-56.4713	0.836413
381	USV	TRUE	0.849217	510.16	510.178	0.018	67.6644	64.5051	96.8096	32.3045	6.96612	776.898	1.37022	-54.0539	0.853164
382	USV	TRUE	0.989494	511.41	511.655	0.245	87.7256	65.3985	94.8723	29.4738	12.4815	84.9546	1.52335	-62.97	0.7444
383	USV	TRUE	0.947504	512.496	512.514	0.018	65.2754	62.9672	65.9286	2.96135	0.826876	-65.8833	1.1291	-55.6948	0.852927
384	USV	TRUE	0.910085	512.756	512.758	0.0016	89.4604	88.837	90.0839	1.24688	0.492874	-779.302	1	-56.6763	0.838267
385	USV	TRUE	0.800814	513.964	513.975	0.0108	89.9373	87.9259	91.0362	3.11026	0.931098	-185.109	1.14323	-63.5669	0.78364
386	USV	TRUE	0.685413	516.001	516.016	0.0156	93.4916	88.9568	95.978	7.02114	2.37481	-36.1627	1.5904	-59.6759	0.863896
387	USV	TRUE	0.716325	516.246	516.248	0.002	86.186	85.3933	86.6758	1.28251	0.503743	-665.428	1.01432	-59.5385	0.842842
388	USV	TRUE	0.84599	516.447	516.503	0.0564	81.7201	74.6395	97.2358	22.5963	5.91755	-416.58	1.15409	-50.5172	0.87928
389	USV	TRUE	0.940132	517.13	517.146	0.0168	95.396	87.4694	97.0882	9.61881	2.92785	90.0337	1.68906	-53.7969	0.857519
390	USV	TRUE	0.994005	517.37	517.395	0.025	90.0527	86.8709	91.1504	4.27943	1.6682	-152.662	1.47702	-50.484	0.889052
391	USV	TRUE	0.917385	517.562	517.564	0.002	79.509	79.0459	79.9989	0.952975	0.366077	488.574	1.00178	-63.2337	0.83615
392	USV	TRUE	0.600297	522.377	522.393	0.016	85.9863	77.6441	87.5322	9.88812	3.46689	-254.803	1.91093	-59.1135	0.848344
393	USV	TRUE	0.854299	522.612	522.638	0.0264	62.3929	59.2683	98.3851	39.1168	12.7106	-1369.58	1.6008	-56.9755	0.777792
394	USV	TRUE	0.808222	522.805	522.835	0.03	62.4489	58.7225	66.6879	7.96535	1.99458	-248.604	1.03224	-50.6105	0.839233
395	USV	TRUE	0.968663	523.009	523.028	0.0192	63.0663	61.8003	64.7211	2.92084	0.936955	-144.541	1.00133	-51.1166	0.917004
396	USV	TRUE	0.859242	523.235	523.475	0.24	63.1253	61.8651	65.1653	3.30021	1.21006	4.88683	1.90928	-50.2273	0.802059
397	USV	TRUE	0.928343	523.686	523.741	0.0556	90.1064	74.743	101.094	26.3512	7.05314	-587.905	1.16368	-54.7144	0.881582
398	USV	TRUE	0.888453	527.225	527.314	0.0896	86.2909	76.1536	92.5674	16.4138	4.9908	-63.0504	1.27017	-58.9154	0.846352
399	USV	TRUE	0.887885	527.509	527.744	0.235	60.1423	57.9108	86.5358	28.625	13.8847	-119.353	1.00026	-50.4721	0.860125
400	USV	TRUE	0.909027	527.97	528.029	0.0588	56.8838	54.7596	98.4359	43.6763	9.84633	-64.3774	2.04576	-58.966	0.700648
401	USV	TRUE	0.94763	535.518	535.53	0.012	78.3005	76.9719	78.538	1.56603	0.420242	51.527	1.05028	-58.154	0.857324
402	USV	TRUE	0.821224	535.788	535.82	0.032	82.7763	73.9219	87.8829	13.961	4.79716	-336.912	1.50278	-56.9918	0.879294
403	USV	TRUE	0.974575	541.834	541.843	0.0088	90.6716	86.6935	95.7928	9.09928	2.91415	-1004.75	1.01702	-55.9514	0.86582
404	USV	TRUE	0.952976	542.047	542.049	0.0024	81.8539	80.7429	82.4946	1.7517	0.753082	726.961	1.00076	-55.35	0.911631
405	USV	TRUE	0.916058	542.346	542.36	0.0136	80.0596	77.5288	81.0839	3.5551	1.04386	-3.84609	1.22083	-57.1795	0.880404
406	USV	TRUE	0.978889	542.673	542.707	0.0332	75.1579	73.3099	75.6033	2.29337	0.605973	-12.8742	1.06886	-57.9935	0.864144
407	USV	TRUE	0.759465	542.899	542.927	0.0276	87.7274	76.1637	95.095	18.9313	6.3071	-479.124	1.88308	-59.0029	0.852117
408	USV	TRUE	0.858344	543.14	543.168	0.028	78.2627	75.6427	87.5211	11.8783	3.9065	-431.112	1.29058	-58.2455	0.861092
409	USV	TRUE	0.86099	553.112	553.115	0.0032	72.1523	71.9725	72.3479	0.375413	0.143279	108.46	1.00398	-64.9305	0.76202
410	USV	TRUE	0.856663	576.961	576.979	0.0172	77.8427	74.4657	78.8372	4.37151	1.33485	-218.625	1.09591	-56.2456	0.881119
411	USV	TRUE	0.978704	577.177	577.182	0.0052	81.2225	79.508	83.8585	4.35048	1.27678	814.005	1.00142	-53.5866	0.916056
412	USV	TRUE	0.885082	577.375	577.403	0.0276	78.315	74.4705	79.7326	5.26214	1.56159	-156.758	1.08525	-54.4291	0.867608
413	USV	TRUE	0.946134	577.995	578.007	0.012	78.9275	76.2927	79.4471	3.15432	0.953832	247.011	1.03192	-57.0002	0.863481
