# Supplementary material for: Bazedoxifene reverses sexually dimorphic autistic-like abnormalities in biallelic MDGA1-mutant mice
Source: EMBO Mol Med. 2026 Mar 20;18(4):1358–98. doi: 10.1038/s44321-026-00402-y (PMC13084050; doi:10.1038/s44321-026-00402-y)
Supplement: Supplementary file 17 — Source data Fig. 3 [file 44321_2026_402_MOESM17_ESM.zip › Panel C/Batch2/P9/P9_KO_207.xlsx]

## Sheet: Sheet1
ID	Label	Accepted	Score	Begin Time (s)	End Time (s)	Call Length (s)	Principal Frequency (kHz)	Low Freq (kHz)	High Freq (kHz)	Delta Freq (kHz)	Frequency Standard Deviation (kHz)	Slope (kHz/s)	Sinuosity	Mean Power (dB/Hz)	Tonality
1	USV	TRUE	0.855017	0.336004	0.486004	0.15	96.4717	94.034	99.0878	5.05381	2.01734	-2.26589	3.46292	-68.103	0.574708
2	USV	TRUE	0.683067	0.334404	0.336404	0.002	97.6145	94.1544	99.89	5.73566	2.22855	-2952.44	1.0033	-65.919	0.772956
3	USV	TRUE	0.760725	0.479604	0.484004	0.0044	97.922	94.7714	98.6531	3.88166	1.20923	-286.756	1.94337	-62.8691	0.849942
4	USV	TRUE	0.801104	0.924004	0.928404	0.0044	66.6808	64.5841	68.2579	3.67385	1.22574	10.3803	2.28178	-66.6092	0.799915
5	USV	TRUE	0.677102	1.76553	1.76953	0.004	86.5424	82.876	86.7354	3.8594	1.32842	-865.835	1.16737	-64.3984	0.775604
6	USV	TRUE	0.779305	1.89793	1.90753	0.0096	65.2425	64.5901	69.0358	4.44573	1.94542	466.896	1.42572	-69.8399	0.668087
7	USV	TRUE	0.920743	2.06946	2.07346	0.004	93.0858	90.935	94.0789	3.14398	1.05403	-142.779	2.05271	-66.2377	0.775859
8	USV	TRUE	0.861778	3.45339	3.61839	0.165	64.996	61.8989	79.5933	17.6945	7.4866	-45.3826	7.56273	-64.2863	0.639246
9	USV	TRUE	0.755083	3.78979	3.79219	0.0024	89.7357	86.5963	94.6787	8.08247	2.93407	-3367.7	1.00173	-65.8171	0.788412
10	USV	TRUE	0.811355	3.95419	3.95699	0.0028	64.4231	63.7737	64.642	0.868365	0.275705	107.795	1.18423	-63.9557	0.817782
11	USV	TRUE	0.803067	10.1281	10.1397	0.0116	86.0725	83.4074	86.6291	3.22169	0.987868	-234.898	1.08984	-70.5865	0.645597
12	USV	TRUE	0.812344	10.3029	10.3065	0.0036	60.7105	60.2021	60.8255	0.623441	0.213858	-157.21	1.02197	-70.0133	0.651297
13	USV	TRUE	0.902976	10.5005	10.5085	0.008	83.1539	76.8379	85.8629	9.02506	3.3726	-1318.02	1.07947	-68.5668	0.721491
14	USV	TRUE	0.718688	10.6721	10.6773	0.0052	95.0538	91.1128	97.8073	6.69457	2.07736	-1233.26	1.00779	-62.5778	0.785685
15	USV	TRUE	0.810251	18.1095	18.1143	0.0048	96.5645	96.1017	96.8022	0.700421	0.24535	93.1894	1.04051	-64.0162	0.760424
16	USV	TRUE	0.992904	18.4403	18.6103	0.17	82.0574	59.3168	89.111	29.7941	12.0151	70.1273	1.88141	-60.2287	0.769173
17	USV	TRUE	0.775776	19.987	19.9906	0.0036	64.7552	64.4063	64.7848	0.378518	0.121109	-75.7936	1.01574	-70.9407	0.638977
18	USV	TRUE	0.771445	20.1453	20.1521	0.0068	68.1242	67.4752	68.1802	0.704978	0.243692	100.158	1.00668	-59.9191	0.837347
19	USV	TRUE	0.761911	20.4477	20.4505	0.0028	67.1282	66.8313	67.4251	0.593754	0.201156	-204.986	1.00077	-60.1868	0.761796
20	USV	TRUE	0.716735	20.6245	20.6293	0.0048	62.1952	60.7479	62.7518	2.00392	0.704127	-438.281	1.0311	-62.2339	0.799458
21	USV	TRUE	0.88092	20.7777	20.7825	0.0048	66.7422	66.6903	67.0243	0.333986	0.11587	-38.333	1.03202	-66.4714	0.712433
22	USV	TRUE	0.805094	31.8657	31.8689	0.0032	87.8238	87.1113	88.1281	1.0168	0.361566	323.163	1.01111	-60.7163	0.834305
23	USV	TRUE	0.682506	38.0149	38.0169	0.002	76.3806	75.6013	76.8303	1.22907	0.457432	-602.448	1.01262	-58.397	0.840376
24	USV	TRUE	0.831249	57.9887	57.9963	0.0076	89.4021	86.8193	91.1908	4.37151	1.41742	595.205	1.01881	-63.9596	0.80111
25	USV	TRUE	0.753445	58.4462	58.4498	0.0036	96.1208	93.903	97.3075	3.40447	1.13142	945.111	1.00017	-78.6512	0.550247
26	USV	TRUE	0.950458	63.691	63.697	0.006	65.0365	64.3092	65.2666	0.957428	0.260311	-41.53	1.06361	-56.0773	0.774964
27	USV	TRUE	0.87383	63.9022	63.905	0.0028	94.2318	92.3095	96.822	4.51253	1.54833	-1572.74	1.00311	-51.5198	0.92199
28	USV	TRUE	0.823836	64.0442	64.0614	0.0172	62.6003	58.5554	62.9417	4.38636	1.03643	-94.5268	1.1435	-46.9249	0.924808
29	USV	TRUE	0.860471	64.2574	64.2626	0.0052	98.0148	96.3152	99.5118	3.1966	1.03392	-620.848	1.01244	-66.546	0.768637
30	USV	TRUE	0.621395	95.2479	95.2495	0.0016	96.2202	65.6715	106.017	40.3456	16.2486	-19092.9	1.64124	-70.8784	0.633438
31	USV	TRUE	0.893928	98.9673	98.9689	0.0016	83.9087	83.6326	84.0067	0.374065	0.153618	-233.791	1.01068	-70.468	0.643562
32	USV	TRUE	0.60963	99.1657	99.1729	0.0072	85.9646	83.8642	88.0873	4.22307	1.37813	-611.267	1.00865	-66.0577	0.723098
33	USV	TRUE	0.875981	99.342	99.35	0.008	63.0152	61.2191	63.3269	2.10783	0.66625	-244.776	1.05039	-60.9746	0.844902
34	USV	TRUE	0.703409	104.575	104.647	0.072	43.2074	29.5065	55.0825	25.5759	5.35938	4.17167	6.41127	-96.0242	0.146487
35	USV	TRUE	0.784798	106.162	106.239	0.0768	51.4903	34.9988	66.9576	31.9588	7.82069	-40.2939	11.1012	-97.0108	0.1588
36	USV	TRUE	0.98536	123.673	123.699	0.0256	54.4074	53.8509	63.7544	9.9035	4.28052	378.95	1.04506	-64.4118	0.795189
37	USV	TRUE	0.829816	123.806	123.847	0.0408	68.1338	64.3565	99.2107	34.8542	11.353	689.752	1.80895	-57.1002	0.786558
38	USV	TRUE	0.9694	124.023	124.05	0.0272	78.1825	75.613	89.0778	13.4648	5.03399	-442.585	1.17515	-62.8418	0.779442
39	USV	TRUE	0.88538	128.26	128.272	0.0124	64.0482	61.1388	65.2414	4.10262	1.13197	-328.299	1.05184	-51.9428	0.868546
40	USV	TRUE	0.856592	128.645	128.653	0.0084	63.5252	62.7183	63.968	1.24964	0.37777	-9.84075	1.09098	-67.5228	0.587073
41	USV	TRUE	0.619435	140.661	140.669	0.008	95.5214	94.1879	95.5417	1.35384	0.483147	-170.036	1.01658	-75.8845	0.496844
42	USV	TRUE	0.884655	140.838	140.848	0.01	97.7156	96.3945	101.194	4.79929	1.62734	-488.807	1.00438	-72.0936	0.672513
43	USV	TRUE	0.658992	147.617	147.66	0.0432	52.484	44.6613	62.5482	17.8868	3.44851	-36.574	5.40258	-95.3276	0.169257
44	USV	TRUE	0.892012	156.349	156.359	0.0092	66.2491	65.0097	66.6202	1.61056	0.373572	-110.99	1.02975	-57.5985	0.858894
45	USV	TRUE	0.681168	156.527	156.533	0.0052	86.3314	85.0144	88.9427	3.92828	1.5394	-741.168	1.00068	-66.4673	0.763835
46	USV	TRUE	0.628282	156.712	156.755	0.0432	45.4894	34.5346	54.2769	19.7423	5.14284	-10.2341	7.0978	-98.0138	0.153472
47	USV	TRUE	0.719432	169.61	169.619	0.0092	94.6143	89.1073	95.7796	6.67231	2.01041	-658.308	1.07073	-67.3961	0.735231
48	USV	TRUE	0.860585	181.137	181.145	0.0084	90.4443	88.3365	92.7057	4.36914	1.36127	-496.768	1.00623	-62.8719	0.765485
49	USV	TRUE	0.607158	181.557	181.56	0.0032	92.2497	90.9137	93.7341	2.82033	0.995387	-907.639	1.00185	-70.5626	0.654621
50	USV	TRUE	0.818281	181.93	181.935	0.0056	63.3783	62.2056	63.9943	1.78868	0.634033	-347.107	1.01522	-58.8508	0.810512
51	USV	TRUE	0.613865	182.18	182.182	0.0024	84.9738	84.6398	85.0109	0.371096	0.138851	139.161	1.01913	-61.7328	0.825537
52	USV	TRUE	0.86683	182.352	182.354	0.002	91.1696	89.2859	92.314	3.02814	1.10455	-1453.64	1.00964	-56.8607	0.856047
53	USV	TRUE	0.755525	182.508	182.512	0.004	64.1522	63.3135	64.6346	1.3211	0.474328	-352.373	1.01092	-64.1691	0.798526
54	USV	TRUE	0.858817	186.734	186.741	0.0076	82.9774	82.6571	84.756	2.09887	0.982302	276.375	1.00002	-72.5733	0.57576
55	USV	TRUE	0.665311	200.595	200.601	0.0056	94.9137	92.8002	97.4876	4.68749	1.81814	-830.501	1.00241	-74.6734	0.632679
56	USV	TRUE	0.848355	200.763	200.768	0.0052	96.8903	94.211	99.1985	4.98753	1.67712	-1000.65	1.00356	-69.9807	0.644854
57	USV	TRUE	0.601956	201.29	201.297	0.0076	96.2499	89.2118	97.8812	8.66941	3.2259	-1200.11	1.01649	-73.3654	0.651256
58	USV	TRUE	0.943517	213.185	213.197	0.0124	65.6942	62.6624	66.3362	3.67385	1.14626	-271.371	1.06831	-58.1567	0.860588
59	USV	TRUE	0.923646	215.004	215.013	0.0088	76.6846	76.6	76.9513	0.351301	0.147248	2.83938	1.00552	-50.3699	0.917956
60	USV	TRUE	0.837861	216.074	216.076	0.0016	65.1712	64.7971	65.5452	0.74813	0.295724	-467.581	1	-56.1952	0.839572
61	USV	TRUE	0.983062	218.878	218.882	0.004	87.0502	86.0853	87.3841	1.29884	0.416506	190.608	1.19105	-65.7964	0.734385
62	USV	TRUE	0.714758	219.19	219.205	0.0144	69.4715	66.2059	70.0059	3.80002	1.07244	-100.164	1.17884	-53.1972	0.860256
63	USV	TRUE	0.766678	219.367	219.38	0.0136	63.9363	63.0011	98.5631	35.562	14.8719	2696.66	1.0942	-64.0497	0.701084
64	USV	TRUE	0.639535	257.835	257.91	0.0752	53.4497	33.5886	71.5295	37.9409	7.95345	-66.768	10.4899	-95.2281	0.155945
65	USV	TRUE	0.777413	262.267	262.274	0.0076	91.8106	91.0036	92.82	1.8164	0.60406	-33.4632	1.22854	-63.8724	0.716567
66	USV	TRUE	0.697832	262.446	262.449	0.0032	95.8292	93.6991	96.2002	2.50119	0.893956	737.553	1.16065	-66.8266	0.745168
67	USV	TRUE	0.716205	263.398	263.401	0.0032	83.7514	76.2775	84.9909	8.71334	3.14528	-2631.69	1.1432	-60.6741	0.791189
68	USV	TRUE	0.730741	263.581	263.592	0.0108	62.5742	61.8989	63.5003	1.60141	0.523368	-17.0888	1.06865	-49.4415	0.853851
69	USV	TRUE	0.753397	263.764	263.765	0.0016	82.0679	81.7918	82.1659	0.374065	0.153618	-233.791	1.01068	-64.1548	0.740663
70	USV	TRUE	0.777285	263.928	263.954	0.0252	77.9335	57.2839	84.2279	26.944	10.7778	864.997	1.5245	-63.513	0.741475
71	USV	TRUE	0.944191	264.112	264.116	0.0032	83.3452	76.606	85.9799	9.37389	3.64573	-3134.22	1.25181	-53.5192	0.89111
72	USV	TRUE	0.800336	264.262	264.299	0.0368	51.5348	48.0242	70.2807	22.2565	8.32789	-545.495	1.04099	-63.1343	0.725805
73	USV	TRUE	0.867869	264.653	264.655	0.0016	75.1989	74.6288	76.1251	1.49626	0.597287	-935.162	1.00886	-75.9144	0.48886
74	USV	TRUE	0.732747	265.036	265.045	0.0092	52.2822	49.1553	54.1377	4.98245	1.6488	-556.088	1.00653	-72.8055	0.653365
75	USV	TRUE	0.756167	281.945	281.948	0.0024	76.5651	74.0268	77.5671	3.54026	1.31404	-1475.11	1.02674	-67.6874	0.674807
76	USV	TRUE	0.855119	282.13	282.135	0.0052	84.7776	81.7494	90.5222	8.77271	2.63121	-1537.32	1.02295	-62.6223	0.802598
77	USV	TRUE	0.896402	282.338	282.349	0.0116	82.8558	73.4225	87.1457	13.7231	4.54776	-1255.21	1.06364	-62.8888	0.802195
78	USV	TRUE	0.840667	282.561	282.575	0.0132	76.1205	74.0943	79.119	5.02464	1.22808	-298.873	1.02961	-61.9607	0.78263
79	USV	TRUE	0.743435	289.387	289.391	0.0044	60.9647	60.3636	61.2319	0.868365	0.248815	-126.899	1.07551	-72.7985	0.592698
80	USV	TRUE	0.87111	289.547	289.548	0.0016	89.7331	86.9989	90.8642	3.86534	1.57323	-2415.84	1.01267	-72.2821	0.710996
81	USV	TRUE	0.815944	290.445	290.455	0.0096	83.1817	80.9254	83.8497	2.92424	0.841358	2.44067	1.26696	-63.2408	0.808785
82	USV	TRUE	0.647685	318.589	318.6	0.0108	82.2261	74.115	82.9417	8.82672	3.81572	-939.773	1.04352	-71.5116	0.591801
83	USV	TRUE	0.921426	334.255	334.257	0.002	59.2254	57.6178	59.6217	2.00392	0.732863	-881.088	1.09847	-68.3151	0.732732
84	USV	TRUE	0.664257	334.516	334.518	0.0024	84.4325	83.2301	85.5012	2.27111	0.818164	-946.295	1.00054	-72.497	0.542364
85	USV	TRUE	0.840548	388.582	388.679	0.0976	63.7661	32.0448	84.4436	52.3988	11.6436	-43.4324	16.3822	-96.7999	0.154815
