# Supplementary material for: Bazedoxifene reverses sexually dimorphic autistic-like abnormalities in biallelic MDGA1-mutant mice
Source: EMBO Mol Med. 2026 Mar 20;18(4):1358–98. doi: 10.1038/s44321-026-00402-y (PMC13084050; doi:10.1038/s44321-026-00402-y)
Supplement: Supplementary file 17 — Source data Fig. 3 [file 44321_2026_402_MOESM17_ESM.zip › Panel C/Batch2/P9/P9_KO_209.xlsx]

## Sheet: Sheet1
ID	Label	Accepted	Score	Begin Time (s)	End Time (s)	Call Length (s)	Principal Frequency (kHz)	Low Freq (kHz)	High Freq (kHz)	Delta Freq (kHz)	Frequency Standard Deviation (kHz)	Slope (kHz/s)	Sinuosity	Mean Power (dB/Hz)	Tonality
1	USV	TRUE	0.782676	4.45451	4.46051	0.006	81.7844	78.5484	85.4954	6.94692	2.12089	-1111.6	1.00619	-71.4457	0.714717
2	USV	TRUE	0.616252	4.63291	4.63491	0.002	81.7162	81.7162	81.7162	1.42109e-14	5.72858e-15	2.2813e-13	1	-73.0361	0.536021
3	USV	TRUE	0.797232	5.09884	5.19564	0.0968	79.0341	75.1785	81.255	6.07656	1.63026	-2.82826	1.04942	-65.9419	0.769657
4	USV	TRUE	0.835193	5.30724	5.34524	0.038	64.6271	53.0631	80.2352	27.1722	8.25403	394.003	1.73006	-56.9395	0.845631
5	USV	TRUE	0.892307	5.46364	5.47124	0.0076	66.9514	66.2166	67.1205	0.903895	0.300487	-105.981	1.00967	-40.8382	0.923468
6	USV	TRUE	0.810091	5.58964	5.64804	0.0584	75.6244	65.4811	78.7614	13.2803	4.82979	189.767	1.15851	-52.7107	0.857615
7	USV	TRUE	0.900324	5.76364	5.78444	0.0208	67.7196	65.7757	68.1055	2.32975	0.909621	-108.309	1.05962	-57.3758	0.856274
8	USV	TRUE	0.733219	8.16982	8.17182	0.002	85.0156	84.1205	85.6079	1.48735	0.52893	695.328	1.01886	-63.1243	0.832865
9	USV	TRUE	0.839372	8.36142	8.36422	0.0028	90.785	89.9314	91.6385	1.70704	0.634129	-645	1.00629	-64.4452	0.710987
10	USV	TRUE	0.72627	11.24	11.242	0.002	89.072	88.7826	89.3882	0.605629	0.218335	290.727	1.00254	-66.0522	0.569682
11	USV	TRUE	0.845109	11.4072	11.4224	0.0152	93.4444	90.5202	95.687	5.16685	1.40544	15.365	1.26783	-65.295	0.77345
12	USV	TRUE	0.985678	17.1624	17.2296	0.0672	89.7377	61.2274	91.7268	30.4994	10.8351	449.831	1.08164	-67.8331	0.669912
13	USV	TRUE	0.931639	17.3528	17.366	0.0132	62.8215	60.1369	63.2149	3.07802	0.999813	-214.753	1.0618	-57.6631	0.787509
14	USV	TRUE	0.810151	17.4932	17.4952	0.002	63.1722	62.9985	63.3459	0.347346	0.151643	-197.847	1.00936	-51.4	0.840388
15	USV	TRUE	0.725684	17.6904	17.692	0.0016	91.7707	90.3546	93.7212	3.36658	1.33661	-2104.11	1.00174	-68.4306	0.73512
16	USV	TRUE	0.7578	17.8284	17.8332	0.0048	69.6769	68.6453	69.7363	1.09102	0.368992	-198.903	1.04587	-61.1763	0.800166
17	USV	TRUE	0.857536	22.0932	22.114	0.0208	65.3801	59.7023	65.8254	6.12309	1.63224	-196.055	1.11792	-60.3561	0.788918
18	USV	TRUE	0.968817	22.2904	22.3228	0.0324	59.8884	59.1922	62.5799	3.38769	1.38149	-95.3922	1.00424	-62.0653	0.767393
19	USV	TRUE	0.92664	22.4612	22.4944	0.0332	61.1474	60.6817	61.1811	0.499455	0.183758	-6.07224	1.00376	-56.3783	0.841956
20	USV	TRUE	0.914583	22.6704	22.6832	0.0128	63.9114	62.7759	64.4458	1.66993	0.360584	-60.7372	1.07925	-53.9096	0.861575
21	USV	TRUE	0.812836	22.8328	22.8564	0.0236	58.9474	51.468	61.0497	9.5817	3.14837	-418.681	1.18194	-43.5176	0.875542
22	USV	TRUE	0.906661	23.0068	23.0364	0.0296	52.5905	50.8194	52.6441	1.82476	0.635667	-50.6376	1.01067	-67.0814	0.770019
23	USV	TRUE	0.685688	23.2251	23.2271	0.002	54.2096	53.4169	54.4145	0.997506	0.393399	-488.574	1.0672	-67.0456	0.791359
24	USV	TRUE	0.957355	23.3795	23.3935	0.014	65.3079	64.124	66.0285	1.90445	0.729617	-88.3048	1.06414	-66.9192	0.768832
25	USV	TRUE	0.977484	23.5767	23.6035	0.0268	70.7036	66.1088	71.0317	4.9229	1.37604	-103.779	1.07143	-56.9142	0.854618
26	USV	TRUE	0.943916	24.0387	24.0583	0.0196	63.6908	57.1217	65.5643	8.44258	2.58889	-449.287	1.02581	-54.5293	0.873113
27	USV	TRUE	0.949775	24.1871	24.2199	0.0328	66.3531	61.9444	69.0608	7.11637	1.97928	-90.012	1.12442	-55.0079	0.863616
28	USV	TRUE	0.795622	25.2482	25.265	0.0168	57.5346	53.8958	57.876	3.98018	1.10861	-151.283	1.06948	-59.4934	0.711186
29	USV	TRUE	0.943938	25.4238	25.4434	0.0196	65.6282	60.5888	66.1882	5.59935	1.4281	-176.555	1.11746	-54.8501	0.86426
30	USV	TRUE	0.95616	25.567	25.5862	0.0192	65.6915	64.6895	66.3743	1.68478	0.457753	22.5801	1.04156	-49.8214	0.873486
31	USV	TRUE	0.820657	25.7366	25.7674	0.0308	68.6126	66.3322	88.7867	22.4546	9.29332	771.006	1.23892	-60.5815	0.764412
32	USV	TRUE	0.982903	25.9198	25.9214	0.0016	83.4176	83.4176	83.4176	0	5.0243e-15	7.94411e-12	1	-65.2768	0.760317
33	USV	TRUE	0.831382	26.0829	26.0941	0.0112	66.6757	64.5622	67.2892	2.72706	0.848239	-166.759	1.08871	-65.4934	0.780476
34	USV	TRUE	0.918627	32.7833	32.7857	0.0024	79.1743	76.9699	80.5102	3.54026	1.28736	1475.11	1.00719	-77.114	0.593311
35	USV	TRUE	0.734465	32.9645	32.9705	0.006	78.8257	74.1647	81.9874	7.82271	2.59243	-1350.52	1.00838	-68.965	0.742721
36	USV	TRUE	0.789024	33.1288	33.1512	0.0224	87.3213	64.2928	88.4628	24.1699	11.319	1070.48	1.09708	-72.0895	0.582265
37	USV	TRUE	0.869437	35.3867	35.3959	0.0092	82.0427	80.1576	82.6788	2.52125	0.828453	-70.0015	1.26445	-66.6426	0.770795
38	USV	TRUE	0.608522	36.0743	36.0847	0.0104	84.0707	80.6121	85.3176	4.7055	1.44167	-277.744	1.35421	-61.4056	0.843133
39	USV	TRUE	0.990229	37.2073	37.2453	0.038	84.7291	79.0439	87.878	8.83415	2.54181	-19.789	1.20739	-58.5935	0.863971
40	USV	TRUE	0.933869	38.2754	38.5204	0.245	72.0851	62.5712	84.9814	22.4102	11.1143	85.4788	1.40752	-60.8575	0.739411
41	USV	TRUE	0.879997	38.2736	38.2752	0.0016	63.4697	63.4697	63.4697	1.42109e-14	6.64652e-15	9.93014e-12	1	-52.1176	0.915386
42	USV	TRUE	0.903338	38.5064	38.5168	0.0104	82.1888	78.6114	86.4044	7.79302	2.30979	-736.75	1.00168	-60.7928	0.855158
43	USV	TRUE	0.684781	40.7939	40.8007	0.0068	90.8496	83.7941	92.8238	9.02975	2.79026	-1218.35	1.04214	-71.169	0.705885
44	USV	TRUE	0.987341	40.8335	40.8531	0.0196	65.8006	62.748	66.0975	3.34944	1.15195	178.848	1.01797	-47.2787	0.918197
45	USV	TRUE	0.821975	41.0059	41.0395	0.0336	78.4764	59.6944	80.0167	20.3222	9.49212	714.546	1.14665	-65.5416	0.71752
46	USV	TRUE	0.744824	42.6601	42.6745	0.0144	64.2719	62.7281	64.7884	2.0603	0.718129	-94.003	1.04528	-50.6795	0.917967
47	USV	TRUE	0.796824	42.8141	42.8213	0.0072	66.4713	66.1266	66.4777	0.351164	0.124277	-37.4841	1.00336	-46.4943	0.917369
48	USV	TRUE	0.682461	43.0805	43.0821	0.0016	94.4604	93.837	95.0839	1.24688	0.492874	779.302	1	-69.3624	0.628497
49	USV	TRUE	0.941224	43.2037	43.2209	0.0172	79.6317	73.8327	92.9173	19.0846	7.03825	-1173.43	1.01839	-67.2411	0.721397
50	USV	TRUE	0.938653	43.3693	43.3745	0.0052	73.5924	72.6016	73.893	1.29141	0.376305	-124.297	1.12069	-59.8796	0.851766
51	USV	TRUE	0.825814	44.3132	44.3252	0.012	89.0663	87.5968	90.8031	3.20627	1.04851	32.8001	1.23128	-63.7023	0.794832
52	USV	TRUE	0.907551	44.4512	44.4636	0.0124	68.3912	67.0346	68.7016	1.66702	0.450575	50.1946	1.04711	-41.616	0.917581
53	USV	TRUE	0.989683	44.622	44.6652	0.0432	88.0307	69.7479	89.802	20.054	9.31902	511.484	1.17262	-56.2791	0.851286
54	USV	TRUE	0.948637	44.9608	44.9792	0.0184	90.799	88.158	93.4581	5.30009	1.48298	108.25	1.17218	-69.0805	0.721372
55	USV	TRUE	0.756402	47.2138	47.2166	0.0028	74.223	73.4882	74.9577	1.46954	0.494452	-503.63	1.00325	-68.0407	0.746721
56	USV	TRUE	0.956149	47.3906	47.3958	0.0052	67.5627	67.2718	67.6685	0.396725	0.149047	-25.7925	1.02554	-44.271	0.927512
57	USV	TRUE	0.980475	48.7525	48.7641	0.0116	90.4027	86.4987	91.8574	5.35863	1.80453	-458.807	1.00844	-59.0056	0.853486
58	USV	TRUE	0.850965	48.9197	48.9549	0.0352	67.9064	60.0843	69.2704	9.18611	3.45181	-236.592	1.07124	-56.9748	0.793341
59	USV	TRUE	0.888319	49.1336	49.1448	0.0112	63.0203	60.6712	64.6702	3.99897	1.09865	-334.474	1.01732	-53.5115	0.847762
60	USV	TRUE	0.772272	49.2976	49.3048	0.0072	71.6206	71.0194	72.0363	1.0168	0.31431	-48.3401	1.06793	-56.5065	0.795757
61	USV	TRUE	0.700829	49.5096	49.5152	0.0056	70.6429	66.4421	72.7211	6.27895	2.0425	1122.37	1.02365	-63.7321	0.785416
62	USV	TRUE	0.957997	49.6884	49.7212	0.0328	73.3421	68.221	75.6429	7.42192	2.15577	-113.414	1.2039	-52.3224	0.885598
63	USV	TRUE	0.963093	49.8928	49.8984	0.0056	75.4957	74.1672	75.6442	1.47696	0.448362	124.715	1.15624	-47.1411	0.923638
64	USV	TRUE	0.864318	61.1868	61.1968	0.01	77.9444	75.6807	78.5901	2.90939	0.874218	52.6005	1.27196	-59.6997	0.855274
65	USV	TRUE	0.830225	61.368	61.3856	0.0176	81.0932	79.8049	82.2762	2.47131	0.749311	-25.3123	1.14259	-67.9695	0.767761
66	USV	TRUE	0.776374	62.3295	62.3419	0.0124	82.7107	73.7249	83.2695	9.54459	3.88092	-813.069	1.10878	-71.7557	0.659951
67	USV	TRUE	0.770209	62.5283	62.5363	0.008	81.4702	79.637	85.1988	5.56182	1.57325	-726.178	1.00705	-66.1772	0.765323
68	USV	TRUE	0.996832	63.1291	63.1591	0.03	65.3034	62.0013	79.6015	17.6002	6.3428	271.212	3.32176	-53.4522	0.85336
69	USV	TRUE	0.905879	63.1218	63.1426	0.0208	66.631	61.9329	68.0857	6.15277	1.66299	-93.5236	1.2248	-47.2067	0.886053
70	USV	TRUE	0.860827	63.3718	63.4066	0.0348	55.0303	51.6385	80.4718	28.8333	4.95481	337.705	1.27273	-53.293	0.838071
71	USV	TRUE	0.939555	63.5194	63.5722	0.0528	56.1232	52.2408	64.7474	12.5066	4.73664	-213.434	1.17149	-58.2077	0.775024
72	USV	TRUE	0.714658	63.7002	63.7302	0.03	65.6786	50.1854	67.4747	17.2893	4.4484	-387.699	1.28065	-55.0389	0.87982
73	USV	TRUE	0.933894	63.855	63.8958	0.0408	68.0529	65.1973	79.8675	14.6702	3.48972	230.328	1.15133	-53.5022	0.878482
74	USV	TRUE	0.774211	64.0194	64.0538	0.0344	67.2761	66.0292	80.3404	14.3111	3.03033	342.148	1.07238	-52.8786	0.856593
75	USV	TRUE	0.798725	65.4961	65.5049	0.0088	91.2997	87.5293	93.645	6.11566	1.76199	-639.004	1.01846	-58.1964	0.857381
76	USV	TRUE	0.70302	67.0672	67.0716	0.0044	88.1778	86.1956	90.5779	4.3823	1.4654	-950.863	1.00448	-53.4667	0.911938
77	USV	TRUE	0.923848	68.5187	68.5303	0.0116	93.028	85.4509	93.4783	8.02738	2.87558	637.484	1.1671	-72.173	0.602274
78	USV	TRUE	0.759183	89.3087	89.3227	0.014	59.3042	53.4379	81.7747	28.3369	9.85393	1682.24	1.90559	-56.2779	0.85482
79	USV	TRUE	0.68657	89.4671	89.4879	0.0208	85.9661	71.82	89.8998	18.0798	6.65556	-903.469	1.00849	-57.3356	0.843971
80	USV	TRUE	0.639198	92.0638	92.0818	0.018	87.232	80.8343	89.6995	8.86525	2.86794	-321.742	1.46733	-55.8801	0.872283
81	USV	TRUE	0.912837	92.1546	92.1918	0.0372	66.3712	64.8149	68.0657	3.2508	1.10083	38.0031	1.09146	-52.9993	0.861488
82	USV	TRUE	0.754799	92.3577	92.3701	0.0124	89.7964	84.8719	90.5126	5.64066	1.5965	-372.314	1.12226	-57.9437	0.862801
83	USV	TRUE	0.991985	92.4129	92.4181	0.0052	85.5942	82.4102	87.2938	4.88362	1.5942	939.24	1.01501	-57.8222	0.854672
84	USV	TRUE	0.845944	92.7121	92.7145	0.0024	60.5252	60.31	60.592	0.282033	0.100127	83.4966	1.01988	-57.6469	0.763209
85	USV	TRUE	0.788286	93.4256	93.4544	0.0288	94.3805	93.1927	98.6531	5.46036	1.56613	-178.498	1.03221	-67.0904	0.586138
86	USV	TRUE	0.863249	130.054	130.065	0.0104	82.1948	79.6713	89.806	10.1346	2.57432	-1000.52	1.00454	-69.5609	0.707883
87	USV	TRUE	0.733638	132.036	132.04	0.0032	87.3233	81.46	91.2569	9.79694	3.78992	-3414.08	1.01187	-73.4426	0.617885
88	USV	TRUE	0.767414	132.162	132.177	0.0152	68.1	66.3707	68.8644	2.49377	0.713739	122.74	1.04806	-53.9741	0.863201
89	USV	TRUE	0.813568	132.405	132.414	0.0088	90.226	88.8232	92.1779	3.35471	0.960683	-351.019	1.0087	-61.9668	0.710464
90	USV	TRUE	0.975871	156.085	156.092	0.0064	62.2115	60.3749	62.5134	2.13855	0.979668	-335.212	1.00031	-60.7959	0.831213
91	USV	TRUE	0.887037	156.279	156.291	0.0128	66.5048	65.0205	66.8388	1.81828	0.608824	-140.069	1.01716	-49.0509	0.846887
92	USV	TRUE	0.923174	156.397	156.401	0.004	65.2702	64.669	65.8788	1.20977	0.433876	-325.721	1.00436	-55.5667	0.855617
93	USV	TRUE	0.68967	156.587	156.619	0.0316	89.2451	76.5083	89.8216	13.3133	4.87515	-389.707	1.10533	-65.8168	0.652238
94	USV	TRUE	0.767901	163.516	163.534	0.0176	80.8904	75.6843	82.5997	6.91542	2.46576	-354.485	1.10976	-72.2723	0.59441
95	USV	TRUE	0.858721	163.627	163.635	0.0076	67.1014	65.1866	69.3651	4.17854	1.20483	7.75674	1.67032	-54.3858	0.872268
96	USV	TRUE	0.950852	163.913	163.938	0.0256	64.8425	52.8428	66.3233	13.4805	5.09567	-381.987	1.21198	-66.3839	0.767704
97	USV	TRUE	0.801551	166.04	166.059	0.0184	92.6445	87.947	94.606	6.65909	2.07217	-145.687	1.40919	-58.388	0.852399
98	USV	TRUE	0.733818	381.727	381.733	0.0056	79.709	79.2563	80.0019	0.745655	0.299776	-38.1571	1.07143	-71.0489	0.644605
99	USV	TRUE	0.799581	388.224	388.227	0.0032	62.0138	61.9755	62.3324	0.356952	0.168065	-114.259	1.00142	-52.102	0.831415
100	USV	TRUE	0.798564	388.47	388.487	0.0176	64.3908	61.0138	65.2518	4.23792	1.09635	-125.449	1.12486	-54.2268	0.876517
101	USV	TRUE	0.81089	490.77	490.775	0.0052	76.601	74.3448	78.835	4.49026	1.52141	-907.677	1.00394	-73.5533	0.66281
102	USV	TRUE	0.856018	508.946	508.948	0.002	89.5357	88.4937	89.9989	1.50517	0.553912	716.321	1.02792	-69.8429	0.711981
103	USV	TRUE	0.630479	556.456	556.458	0.0024	87.8856	87.2176	88.6872	1.46954	0.529823	-612.309	1.00127	-66.641	0.719219
