# Supplementary material for: Bazedoxifene reverses sexually dimorphic autistic-like abnormalities in biallelic MDGA1-mutant mice
Source: EMBO Mol Med. 2026 Mar 20;18(4):1358–98. doi: 10.1038/s44321-026-00402-y (PMC13084050; doi:10.1038/s44321-026-00402-y)
Supplement: Supplementary file 17 — Source data Fig. 3 [file 44321_2026_402_MOESM17_ESM.zip › Panel C/Batch2/P9/P9_KO_442.xlsx]

## Sheet: Sheet1
ID	Label	Accepted	Score	Begin Time (s)	End Time (s)	Call Length (s)	Principal Frequency (kHz)	Low Freq (kHz)	High Freq (kHz)	Delta Freq (kHz)	Frequency Standard Deviation (kHz)	Slope (kHz/s)	Sinuosity	Mean Power (dB/Hz)	Tonality
1	USV	TRUE	0.654521	0.0124	0.014	0.0016	93.1319	93.1319	93.1319	1.42109e-14	7.53644e-15	1.39022e-11	1	-63.5247	0.785442
2	USV	TRUE	0.777829	0.138004	0.143204	0.0052	92.3102	90.1133	94.0914	3.97815	1.34302	-800.915	1.00512	-57.6602	0.866942
3	USV	TRUE	0.800619	0.281604	0.286804	0.0052	93.9146	92.4673	95.206	2.73869	0.851736	-508.442	1.00351	-57.0525	0.849487
4	USV	TRUE	0.65728	0.435204	0.436804	0.0016	91.2789	90.6288	91.751	1.12219	0.445538	-701.372	1.00392	-66.5017	0.772321
5	USV	TRUE	0.815479	0.584404	0.586404	0.002	93.0554	92.6057	93.5052	0.899537	0.320169	-425.594	1.00633	-63.0202	0.778335
6	USV	TRUE	0.740411	0.754804	0.758004	0.0032	90.7697	89.5228	92.0165	2.49377	0.853682	-779.302	1	-57.7915	0.863817
7	USV	TRUE	0.963582	0.898004	0.926004	0.028	95.7642	92.2684	99.0447	6.77621	2.09694	-187.99	1.35632	-63.1466	0.799822
8	USV	TRUE	0.772823	1.24273	1.24433	0.0016	85.7478	82.595	90.3256	7.73067	3.07393	-4831.67	1.00056	-62.8016	0.842826
9	USV	TRUE	0.83614	1.36593	1.36753	0.0016	95.1035	94.8274	95.2014	0.374065	0.153618	-233.791	1.01068	-76.3817	0.571084
10	USV	TRUE	0.624951	1.51313	1.51473	0.0016	95.9585	94.4622	96.386	1.92376	0.774388	935.162	1.43137	-72.8918	0.576008
11	USV	TRUE	0.716603	1.81033	1.81273	0.0024	86.1716	85.1696	87.9751	2.80549	1.02374	-1168.95	1.01218	-64.4469	0.762691
12	USV	TRUE	0.949033	1.95593	1.97953	0.0236	97.3406	60.8487	98.086	37.2372	19.0463	1706.47	1.07303	-58.2755	0.769883
13	USV	TRUE	0.933717	3.11899	3.13179	0.0128	97.653	93.8734	99.2045	5.33113	2.33306	349.753	1.21828	-70.9945	0.705356
14	USV	TRUE	0.974677	5.21484	5.21804	0.0032	84.1839	82.3135	84.8073	2.49377	0.970849	-779.302	1	-53.4429	0.912109
15	USV	TRUE	0.962031	5.35804	5.37724	0.0192	92.7799	91.6099	95.4541	3.84414	1.55361	-120.673	1.07038	-52.8177	0.913758
16	USV	TRUE	0.911658	5.50444	5.50924	0.0048	94.2589	93.1847	95.1761	1.99145	0.71668	-420.76	1.00133	-63.9927	0.772499
17	USV	TRUE	0.967199	5.68044	5.68444	0.004	104.653	102.753	105.269	2.51603	0.769478	-194.994	1.59916	-69.1682	0.720539
18	USV	TRUE	0.854006	6.80437	6.83037	0.026	85.7236	79.4715	86.6473	7.17575	2.30187	-175.766	1.10193	-67.1609	0.710065
19	USV	TRUE	0.782907	8.57262	8.77262	0.2	84.5456	79.0536	86.2974	7.24375	3.39383	-31.7128	1.14967	-69.2386	0.545036
20	USV	TRUE	0.654732	8.57622	8.57902	0.0028	86.3286	85.4083	86.9817	1.57345	0.556718	-565.48	1.00439	-59.5302	0.85117
21	USV	TRUE	0.783178	8.76982	8.77302	0.0032	79.3708	78.599	80.2615	1.66251	0.657783	-592.207	1.02694	-66.9598	0.766737
22	USV	TRUE	0.989386	9.12535	9.29035	0.165	86.2512	82.2997	92.5053	10.2056	3.94195	30.4955	5.02609	-70.2042	0.598515
23	USV	TRUE	0.876474	9.09022	9.09182	0.0016	91.7372	90.1875	92.9307	2.74314	1.08752	1714.46	1.00153	-72.736	0.694003
24	USV	TRUE	0.926791	9.70895	9.71095	0.002	89.8219	87.8447	90.8906	3.04596	1.1245	-1474.63	1.01077	-71.0808	0.731249
25	USV	TRUE	0.758962	9.85455	9.86095	0.0064	88.3129	85.9973	92.5954	6.59809	2.1428	1046.94	1.01822	-72.34	0.663558
26	USV	TRUE	0.938735	10.7133	10.7297	0.0164	90.4669	87.7182	95.0886	7.3704	2.08268	230.666	1.28849	-70.0017	0.70603
27	USV	TRUE	0.860743	11.3488	11.3504	0.0016	85.2047	84.8395	86.4605	1.62095	0.673737	1013.09	1.05317	-77.7782	0.579735
28	USV	TRUE	0.640321	11.818	11.8204	0.0024	78.3466	76.6767	79.7494	3.07268	1.10768	-1280.28	1.00097	-67.4922	0.764891
29	USV	TRUE	0.773822	11.964	11.9752	0.0112	87.2161	78.2356	91.0384	12.8028	3.9944	-1053.53	1.01639	-62.5271	0.765853
30	USV	TRUE	0.902525	12.1095	12.3211	0.2116	92.2395	75.7999	99.6715	23.8716	6.49588	-15.6966	1.08589	-63.2201	0.718985
31	USV	TRUE	0.927158	13.0771	13.0915	0.0144	91.2651	81.5053	94.9093	13.404	4.08218	-913.888	1.03623	-55.9144	0.872399
32	USV	TRUE	0.670998	13.2103	13.2127	0.0024	95.9172	94.7149	96.7856	2.07072	0.748769	862.798	1.00423	-58.8728	0.839628
33	USV	TRUE	0.833572	13.4135	13.4599	0.0464	79.3041	73.9158	94.8753	20.9595	7.65885	-397.776	1.03542	-59.2256	0.794707
34	USV	TRUE	0.848853	13.5883	13.6011	0.0128	98.6102	93.9121	101.148	7.23637	2.41139	-232.109	1.76112	-65.4398	0.794615
35	USV	TRUE	0.757391	13.6423	13.6591	0.0168	54.137	53.9772	81.029	27.0518	13.0045	1679.8	1.02449	-59.8908	0.717595
36	USV	TRUE	0.979504	13.7815	13.8271	0.0456	94.4447	82.5548	102.567	20.0123	5.34758	-282.393	1.25442	-57.4113	0.868923
37	USV	TRUE	0.931835	13.9911	13.9947	0.0036	76.4413	74.7787	78.846	4.06721	1.35226	-1110.14	1.00491	-57.7503	0.847335
38	USV	TRUE	0.903715	14.147	14.1738	0.0268	92.7393	86.4503	93.0075	6.55721	2.12164	-213.256	1.03819	-65.1844	0.573305
39	USV	TRUE	0.695433	14.4926	14.501	0.0084	92.974	89.4411	93.6048	4.1637	1.21188	-427.714	1.10359	-61.6166	0.776773
40	USV	TRUE	0.602708	14.7162	14.7246	0.0084	80.7059	80.0649	85.035	4.97013	2.15439	-592.566	1.00043	-73.6801	0.581018
41	USV	TRUE	0.693913	15.2453	15.2553	0.01	86.6568	83.8513	87.3693	3.51799	1.01377	213.98	1.21036	-64.0165	0.785568
42	USV	TRUE	0.940901	19.8686	19.8746	0.006	83.0831	81.8187	83.7255	1.90676	0.678227	-341.954	1.01036	-59.5343	0.8419
43	USV	TRUE	0.910922	20.0697	20.0897	0.02	85.0105	78.4596	87.8011	9.3415	2.91454	-429.434	1.03479	-69.0923	0.592412
44	USV	TRUE	0.918898	22.6308	22.6558	0.025	84.9345	76.614	93.3778	16.7637	6.58674	-701.855	1.00002	-69.9135	0.606697
45	USV	TRUE	0.75799	22.4512	22.4604	0.0092	77.8888	76.4151	77.9927	1.57763	0.557889	-115.053	1.08029	-68.5091	0.709116
46	USV	TRUE	0.83416	22.8096	22.8184	0.0088	87.1591	86.7222	87.3314	0.609292	0.21762	-47.5941	1.01194	-66.9054	0.714305
47	USV	TRUE	0.96627	22.9692	22.9828	0.0136	93.7181	91.5435	94.0447	2.50119	0.703559	134.707	1.04216	-66.129	0.707118
48	USV	TRUE	0.830616	25.0818	25.0946	0.0128	73.9909	71.1409	74.5253	3.3844	0.985216	-79.8129	1.22449	-62.9732	0.80722
49	USV	TRUE	0.847437	31.7897	31.7969	0.0072	77.3311	76.3362	78.8841	2.54787	1.03199	-379.605	1.00671	-67.7727	0.701247
50	USV	TRUE	0.719747	31.8509	31.8621	0.0112	71.5486	70.4387	72.6834	2.24466	0.878749	171.382	1.02429	-77.4543	0.478793
51	USV	TRUE	0.858616	33.836	33.8488	0.0128	77.7965	74.0909	81.2551	7.16424	2.12062	-586.684	1.00461	-58.5871	0.845271
52	USV	TRUE	0.918829	34.1807	34.1883	0.0076	83.7702	80.4601	84.4085	3.94846	1.18279	459.071	1.06909	-57.2919	0.864696
53	USV	TRUE	0.746939	42.3741	42.3797	0.0056	74.0539	73.1558	74.1875	1.03165	0.343211	174.349	1.02007	-62.5558	0.788775
54	USV	TRUE	0.934043	62.7947	62.8023	0.0076	81.1184	80.9848	81.6328	0.647977	0.206689	45.1983	1.02168	-55.1185	0.840655
55	USV	TRUE	0.966983	63.1222	63.1726	0.0504	81.2151	73.7115	83.078	9.36646	3.22069	-185.293	1.05751	-61.4096	0.659275
56	USV	TRUE	0.82357	63.2994	63.3038	0.0044	56.4189	54.9751	56.879	1.90397	0.749679	-457.993	1.00896	-51.4282	0.834704
57	USV	TRUE	0.93012	63.4838	63.5546	0.0708	89.0934	82.9327	95.7416	12.8089	4.63117	114.389	1.17106	-62.8265	0.805458
58	USV	TRUE	0.947256	63.6714	63.6922	0.0208	84.853	83.2201	87.3948	4.17464	1.37314	-191.205	1.07262	-61.4534	0.777429
59	USV	TRUE	0.772763	63.8562	63.8594	0.0032	86.9031	84.402	88.3875	3.98557	1.33824	1210.7	1.00842	-69.5703	0.731046
60	USV	TRUE	0.997609	131.919	132.104	0.185	84.6307	81.4112	91.554	10.1427	4.02644	36.5956	3.82105	-58.0432	0.80806
61	USV	TRUE	0.799464	132.245	132.254	0.0088	84.0807	81.3061	86.7749	5.46875	1.83621	671.257	1.0849	-59.6317	0.78812
62	USV	TRUE	0.689835	161.275	161.277	0.0024	72.8237	72.7866	73.1577	0.371096	0.138851	-139.161	1.01913	-64.103	0.572429
63	USV	TRUE	0.8536	161.49	161.94	0.45	83.725	76.8802	84.5674	7.68718	2.48552	-6.73499	1.44453	-60.3909	0.802891
64	USV	TRUE	0.904043	211.646	211.711	0.0656	83.1294	48.8296	90.124	41.2943	17.8608	-231.566	2.15372	-59.1783	0.79585
65	USV	TRUE	0.957342	211.852	212.307	0.455	66.3695	57.4549	76.8229	19.368	6.57973	27.4037	1.20445	-52.0913	0.850996
66	USV	TRUE	0.617999	226.798	226.848	0.0496	48.4027	28.1854	61.9849	33.7994	6.40402	65.6889	9.02673	-97.8008	0.153672
67	USV	TRUE	0.804551	303.616	303.618	0.0016	68.7834	68.4361	69.3089	0.872818	0.347517	-545.511	1.00577	-73.3545	0.636968
68	USV	TRUE	0.632868	375.658	375.743	0.0848	65.3693	34.4495	90.871	56.4214	11.0222	-96.9383	14.3273	-94.4055	0.151538
69	USV	TRUE	0.642437	397.378	397.42	0.0416	37.2847	29.0612	45.2559	16.1946	4.10319	55.447	5.60889	-98.296	0.139503
70	USV	TRUE	0.642193	492.146	492.189	0.0432	78.5598	46.7495	107.758	61.0082	14.3563	152.311	19.9524	-95.7829	0.151207
71	USV	TRUE	0.602006	504.543	504.585	0.0416	83.3006	58.4669	103.874	45.4073	10.1931	267.325	13.5751	-95.5725	0.157361
72	USV	TRUE	0.660409	581.965	582.008	0.0432	55.6762	37.3886	72.6873	35.2987	7.41842	35.4923	11.9542	-96.7893	0.151251
73	USV	TRUE	0.92079	599.433	599.444	0.0108	88.4976	84.5343	89.6332	5.09886	1.53343	-439.364	1.0484	-62.1476	0.789746
