# Supplementary material for: Bazedoxifene reverses sexually dimorphic autistic-like abnormalities in biallelic MDGA1-mutant mice
Source: EMBO Mol Med. 2026 Mar 20;18(4):1358–98. doi: 10.1038/s44321-026-00402-y (PMC13084050; doi:10.1038/s44321-026-00402-y)
Supplement: Supplementary file 17 — Source data Fig. 3 [file 44321_2026_402_MOESM17_ESM.zip › Panel C/Batch2/P9/P9_KO_444.xlsx]

## Sheet: Sheet1
ID	Label	Accepted	Score	Begin Time (s)	End Time (s)	Call Length (s)	Principal Frequency (kHz)	Low Freq (kHz)	High Freq (kHz)	Delta Freq (kHz)	Frequency Standard Deviation (kHz)	Slope (kHz/s)	Sinuosity	Mean Power (dB/Hz)	Tonality
1	USV	TRUE	0.902527	1.06113	1.06393	0.0028	79.3243	76.1848	82.3302	6.14535	2.20393	2247.78	1.0005	-72.3283	0.695794
2	USV	TRUE	0.614114	8.54902	8.55262	0.0036	77.9015	76.2984	81.4566	5.15824	1.80894	-1464.59	1.01703	-60.3936	0.851103
3	USV	TRUE	0.676843	8.64622	8.69262	0.0464	52.3957	35.073	67.6849	32.6119	6.78281	127.812	9.9074	-93.8048	0.173168
4	USV	TRUE	0.714365	9.71575	9.72855	0.0128	94.1116	83.9818	94.7202	10.7385	3.32759	-728.218	1.21229	-67.5987	0.715594
5	USV	TRUE	0.972211	10.7741	10.7765	0.0024	78.5817	77.3126	80.3853	3.07268	1.11185	1280.28	1.004	-72.4002	0.713362
6	USV	TRUE	0.833301	10.9373	10.9449	0.0076	92.5958	91.1604	92.8798	1.71938	0.638053	-190.966	1.04656	-65.3104	0.760928
7	USV	TRUE	0.889527	13.3527	13.3555	0.0028	87.284	86.8758	89.095	2.21915	0.805211	-761.631	1.09335	-67.8293	0.716141
8	USV	TRUE	0.754151	18.1007	18.1035	0.0028	89.3267	89.0892	89.3564	0.267189	0.0891293	-67.1507	1.01361	-63.7549	0.761498
9	USV	TRUE	0.821896	18.2755	18.2875	0.012	91.8353	89.6087	92.4736	2.86486	0.783359	-4.20476	1.18383	-62.6662	0.795454
10	USV	TRUE	0.713566	20.2309	20.2677	0.0368	43.3262	28.2597	48.1207	19.8611	4.25265	179.746	5.17678	-93.4939	0.180509
11	USV	TRUE	0.721535	21.9061	21.9081	0.002	107.084	103.401	107.578	4.17706	1.62635	-1900.22	1.14834	-61.5608	0.858704
12	USV	TRUE	0.620727	22.826	22.832	0.006	82.3828	81.5609	82.9263	1.36537	0.468344	-147.606	1.09572	-66.4505	0.768906
13	USV	TRUE	0.77596	23.012	23.016	0.004	75.9499	74.9999	76.8999	1.90001	0.719199	-537.415	1.01663	-66.5094	0.767624
14	USV	TRUE	0.968885	23.2255	23.2303	0.0048	95.2148	89.5173	95.6893	6.172	2.61419	1356.07	1.11065	-68.9487	0.717338
15	USV	TRUE	0.61555	24.8423	24.8543	0.012	62.6353	60.9376	63.076	2.13847	0.745333	-182.679	1.00504	-38.2853	0.91433
16	USV	TRUE	0.791623	24.9895	25.0163	0.0268	65.5747	60.263	69.0098	8.74684	3.11548	-318.33	1.03139	-42.8972	0.916249
17	USV	TRUE	0.927209	25.1498	25.173	0.0232	70.744	67.1172	72.1375	5.02034	1.29399	-177.886	1.05954	-41.0962	0.927611
18	USV	TRUE	0.963552	25.3486	25.3882	0.0396	69.134	60.1519	75.3116	15.1598	4.06693	-10.1327	1.29529	-42.0263	0.917201
19	USV	TRUE	0.813951	25.5214	25.569	0.0476	65.1799	60.293	78.2442	17.9512	4.84529	176.987	1.31722	-51.5318	0.857444
20	USV	TRUE	0.771201	25.691	25.697	0.006	69.5625	69.5625	69.5625	2.84217e-14	9.68307e-15	3.53276e-12	1	-39.0144	0.91963
21	USV	TRUE	0.854868	25.8702	25.8854	0.0152	69.3562	67.924	70.9076	2.98361	0.749886	-153.261	1.02226	-47.9506	0.858328
22	USV	TRUE	0.718682	26.0514	26.0746	0.0232	65.7946	60.77	67.0563	6.28637	1.47246	-131.184	1.11842	-49.781	0.859151
23	USV	TRUE	0.955685	26.2385	26.2469	0.0084	70.442	68.3176	71.9486	3.63099	1.1923	-433.471	1.00347	-72.0391	0.596959
24	USV	TRUE	0.660866	27.314	27.326	0.012	75.6862	74.95	76.5782	1.62817	0.587436	81.8424	1.04212	-74.4	0.596855
25	USV	TRUE	0.955581	27.5044	27.5112	0.0068	73.5593	72.1752	73.8483	1.67312	0.70942	-246.397	1.00001	-60.7658	0.833955
26	USV	TRUE	0.785018	27.7096	27.7144	0.0048	60.5571	59.2286	61.7446	2.51603	0.817577	-522.389	1.01384	-52.9852	0.842957
27	USV	TRUE	0.789193	28.3164	28.318	0.0016	84.1677	83.945	84.5684	0.623441	0.249933	389.651	1.00816	-76.5791	0.535018
28	USV	TRUE	0.881039	28.486	28.4968	0.0108	89.191	87.7067	89.7913	2.08458	0.582053	38.3775	1.12915	-69.0882	0.69995
29	USV	TRUE	0.899127	30.107	30.1458	0.0388	81.0746	75.8941	84.8795	8.98535	3.02887	-269.936	1.09939	-62.1149	0.774367
30	USV	TRUE	0.967327	31.3397	31.3581	0.0184	85.0844	83.5109	91.6755	8.16454	2.31978	-308.85	1.45278	-65.0849	0.776254
31	USV	TRUE	0.674998	31.9841	31.9929	0.0088	84.3309	83.0984	85.5672	2.4688	0.787771	-63.7478	1.25555	-65.6801	0.804471
32	USV	TRUE	0.984643	33.4524	33.4548	0.0024	85.3578	84.2222	86.3597	2.13751	0.770094	890.631	1.00062	-66.9927	0.769495
33	USV	TRUE	0.947047	33.6136	33.6256	0.012	86.1201	84.2099	88.5832	4.37332	1.35377	-21.0432	1.44482	-63.0989	0.836649
34	USV	TRUE	0.820757	33.8368	33.8528	0.016	64.3153	57.4872	64.6568	7.16958	1.79036	-285.747	1.15369	-46.9483	0.871828
35	USV	TRUE	0.931391	34	34.008	0.008	61.6952	56.4909	63.5961	7.10525	2.41142	-828.699	1.01809	-48.768	0.919095
36	USV	TRUE	0.723263	34.1863	34.2167	0.0304	77.4391	76.1551	93.4267	17.2716	7.28089	-568.192	1.07002	-57.355	0.783139
37	USV	TRUE	0.803484	34.3435	34.3479	0.0044	60.879	60.3075	60.9161	0.608598	0.199791	-117.557	1.01747	-55.2782	0.713797
38	USV	TRUE	0.910187	34.8403	34.8539	0.0136	91.0173	89.9907	96.8188	6.82817	2.66754	504.651	1.21401	-70.672	0.593491
39	USV	TRUE	0.962042	36.3486	36.3638	0.0152	93.8972	82.5548	94.0977	11.5429	4.84072	776.96	1.09948	-59.963	0.845402
40	USV	TRUE	0.866276	37.3789	37.3829	0.004	75.263	75.263	75.263	1.42109e-14	7.2809e-15	2.03882e-13	1	-57.2316	0.755759
41	USV	TRUE	0.950211	37.5165	37.5293	0.0128	66.4713	64.1594	66.8189	2.65955	0.906939	131.599	1.10434	-48.8958	0.914864
42	USV	TRUE	0.743831	37.6973	37.7625	0.0652	66.1263	56.2365	75.7217	19.4852	4.95153	137.284	1.2812	-51.6301	0.859973
43	USV	TRUE	0.760438	37.9089	37.9209	0.012	62.2696	59.3082	62.8114	3.50315	1.00219	-230.087	1.09534	-50.7291	0.863172
44	USV	TRUE	0.904352	38.0828	38.1028	0.02	77.7125	73.6305	81.3465	7.716	2.28927	-377.268	1.14025	-56.6721	0.877284
45	USV	TRUE	0.915135	47.0727	47.1151	0.0424	54.4693	51.3127	76.9279	25.6152	11.1178	672.368	1.37558	-64.5818	0.715181
46	USV	TRUE	0.903586	47.2442	47.2558	0.0116	68.1666	67.5209	68.5896	1.06876	0.251516	-34.7567	1.06834	-48.5492	0.8726
47	USV	TRUE	0.766387	47.419	47.4314	0.0124	67.2729	63.9998	67.7479	3.74807	1.26371	-285.173	1.0952	-59.7362	0.771343
48	USV	TRUE	0.615508	47.6758	47.6778	0.002	81.5046	79.8703	81.9544	2.08408	0.810159	-998.142	1.14382	-68.4839	0.774041
49	USV	TRUE	0.868653	49.3828	49.3948	0.012	77.5094	77.1105	78.3596	1.24908	0.409788	73.1908	1.03695	-68.3398	0.697599
50	USV	TRUE	0.699633	49.522	49.5284	0.0064	64.9216	64.6098	65.2927	0.682817	0.241597	-115.604	1.01098	-48.0652	0.833608
51	USV	TRUE	0.889103	49.694	49.7116	0.0176	60.4949	54.7577	62.6324	7.87466	2.23271	-395.728	1.15084	-52.2515	0.853223
52	USV	TRUE	0.960409	49.9424	49.9784	0.036	73.233	62.1852	75.5575	13.3723	6.03697	361.738	1.11494	-59.3607	0.848237
53	USV	TRUE	0.913493	50.1228	50.168	0.0452	66.5367	60.0042	76.5507	16.5465	5.50351	234.041	1.2176	-63.2474	0.763279
54	USV	TRUE	0.61298	50.388	50.4012	0.0132	94.4033	77.1727	95.7095	18.5368	5.87241	-1442.84	1.01137	-74.7888	0.528385
55	USV	TRUE	0.880921	90.4999	90.5043	0.0044	66.5087	66.1376	66.5384	0.400784	0.129477	72.2729	1.01017	-55.6691	0.801031
56	USV	TRUE	0.906302	90.6983	90.7023	0.004	59.6642	58.1535	59.966	1.81254	0.663093	-460.118	1.00803	-63.3654	0.686908
57	USV	TRUE	0.754176	90.9415	90.9795	0.038	92.1968	74.3916	93.5096	19.118	8.1727	-504.849	1.10753	-74.6244	0.587707
58	USV	TRUE	0.855536	94.92	94.9392	0.0192	68.834	67.2308	69.9027	2.67189	0.61174	-89.6216	1.07956	-45.9696	0.878615
59	USV	TRUE	0.693357	95.3167	95.5217	0.205	90.7309	80.1276	96.3379	16.2102	6.16343	-56.9229	1.03471	-73.0488	0.551666
60	USV	TRUE	0.714584	146.227	146.259	0.032	50.7629	34.0042	65.0872	31.083	8.98462	331.078	10.181	-97.0722	0.158097
61	USV	TRUE	0.876538	150.132	150.166	0.034	63.6544	56.611	65.164	8.55302	2.24912	-196.598	1.10424	-45.9851	0.927244
62	USV	TRUE	0.75861	150.362	150.364	0.0024	90.0386	87.4335	91.3077	3.87424	1.42226	-1614.27	1.01405	-71.6756	0.600919
63	USV	TRUE	0.894975	153.614	153.634	0.0196	62.8622	58.5485	64.9543	6.40581	2.12506	-236.711	1.08041	-60.611	0.767224
64	USV	TRUE	0.826727	153.828	153.834	0.006	62.662	61.2482	63.2075	1.95926	0.744155	-351.812	1.01326	-58.424	0.770391
65	USV	TRUE	0.857122	201.722	201.726	0.004	78.5304	76.2518	80.3858	4.13401	1.44889	-1087.48	1.01102	-63.621	0.836103
66	USV	TRUE	0.658768	299.617	299.619	0.0028	82.792	81.7677	83.7939	2.02618	0.740483	-720.007	1.0029	-74.1779	0.628518
67	USV	TRUE	0.89959	334.283	334.298	0.0152	81.812	73.1209	87.4342	14.3133	4.20132	-989.848	1.02646	-56.3259	0.877259
68	USV	TRUE	0.754472	334.479	334.488	0.0084	75.6262	72.0711	80.8438	8.77271	2.98037	-1136.32	1.02077	-55.864	0.863559
69	USV	TRUE	0.856505	490.438	490.46	0.0216	60.4744	53.3568	61.1894	7.83265	2.05536	-244.104	1.16432	-54.2722	0.790796
70	USV	TRUE	0.808321	490.577	490.596	0.0188	69.8122	67.0285	70.1759	3.14741	0.671192	-142.353	1.01771	-40.4864	0.839459
71	USV	TRUE	0.914001	490.762	490.798	0.0364	63.7241	61.925	80.6152	18.6902	4.52293	214.213	1.27684	-41.5154	0.915726
72	USV	TRUE	0.931082	490.945	490.972	0.0272	64.3273	59.7317	68.8556	9.12391	2.93546	-348.335	1.02761	-40.3265	0.917548
73	USV	TRUE	0.877787	491.174	491.198	0.0244	66.9499	59.4737	68.277	8.80331	2.76261	-342.001	1.07394	-43.4071	0.921415
74	USV	TRUE	0.897532	491.449	491.463	0.0136	83.4942	81.4903	85.9805	4.49026	1.3553	-313.757	1.00784	-67.2585	0.647064
75	USV	TRUE	0.904534	491.696	491.705	0.0092	82.0868	79.6509	82.5157	2.86486	0.89748	-274.19	1.08151	-62.9321	0.791131
76	USV	TRUE	0.625124	493.545	493.55	0.0052	73.6847	73.0946	73.7329	0.638285	0.186139	-55.379	1.04511	-56.5353	0.85924
77	USV	TRUE	0.748631	521.338	521.358	0.0204	80.201	77.0439	90.5822	13.5383	4.97753	-624.056	1.01152	-57.2542	0.8391
78	USV	TRUE	0.658473	557.261	557.264	0.0028	69.4174	69.4174	69.4174	1.42109e-14	3.00259e-15	1.23877e-13	1	-70.0915	0.640536
