# Supplementary material for: Bazedoxifene reverses sexually dimorphic autistic-like abnormalities in biallelic MDGA1-mutant mice
Source: EMBO Mol Med. 2026 Mar 20;18(4):1358–98. doi: 10.1038/s44321-026-00402-y (PMC13084050; doi:10.1038/s44321-026-00402-y)
Supplement: Supplementary file 17 — Source data Fig. 3 [file 44321_2026_402_MOESM17_ESM.zip › Panel C/Batch2/P9/P9_KO_445.xlsx]

## Sheet: Sheet1
ID	Label	Accepted	Score	Begin Time (s)	End Time (s)	Call Length (s)	Principal Frequency (kHz)	Low Freq (kHz)	High Freq (kHz)	Delta Freq (kHz)	Frequency Standard Deviation (kHz)	Slope (kHz/s)	Sinuosity	Mean Power (dB/Hz)	Tonality
1	USV	TRUE	0.828788	0.664004	0.668404	0.0044	95.6863	95.241	95.9461	0.705083	0.247422	-167.512	1.00888	-61.8642	0.786311
2	USV	TRUE	0.858495	0.868404	0.926004	0.0576	69.5103	66.7008	99.8808	33.18	11.0773	514.7	1.22827	-48.7827	0.846065
3	USV	TRUE	0.956234	1.10473	1.11993	0.0152	82.9145	79.9573	95.4353	15.478	6.20209	-1189.73	1.07582	-54.4404	0.847967
4	USV	TRUE	0.939235	1.22553	1.27753	0.052	67.8212	57.6521	91.3346	33.6825	8.69516	306.536	1.90618	-50.6378	0.877453
5	USV	TRUE	0.856685	1.39113	1.42033	0.0292	69.3019	68.3738	93.3564	24.9825	6.99956	858.642	1.07223	-53.5694	0.845532
6	USV	TRUE	0.888951	1.54793	1.57553	0.0276	94.555	92.2838	105.339	13.0552	4.0253	-428.1	1.15631	-55.0539	0.875141
7	USV	TRUE	0.816995	5.85244	5.98604	0.1336	64.1372	61.2588	64.6411	3.38236	1.17723	21.4648	1.00258	-60.2888	0.719972
8	USV	TRUE	0.887813	6.13637	6.14437	0.008	71.2979	70.424	71.6789	1.25493	0.420869	-112.941	1.03483	-61.7814	0.70775
9	USV	TRUE	0.945079	6.29557	6.29797	0.0024	65.9767	65.1084	66.9787	1.87032	0.673966	-779.302	1.00083	-56.2027	0.843379
10	USV	TRUE	0.937074	6.45997	6.95997	0.5	78.7289	61.6529	88.6578	27.0048	10.9162	8.24914	2.79611	-69.4139	0.603798
11	USV	TRUE	0.848898	6.45597	6.48837	0.0324	66.9906	65.9795	96.7516	30.7721	12.523	1021.93	1.09105	-61.6034	0.702581
12	USV	TRUE	0.686242	6.62677	6.63637	0.0096	60.8625	53.1107	86.977	33.8662	7.51444	360.363	1.76414	-69.033	0.547419
13	USV	TRUE	0.820188	6.96037	6.96397	0.0036	79.3205	78.1998	83.1205	4.92073	1.72364	-1364.06	1.04024	-66.963	0.726091
14	USV	TRUE	0.835063	7.07989	7.09029	0.0104	69.199	67.0911	69.6443	2.55314	0.871023	-250.694	1.04533	-57.8058	0.717143
15	USV	TRUE	0.631925	7.43309	7.44029	0.0072	78.0563	58.3066	98.8069	40.5003	21.2073	6006.66	1.00219	-72.3137	0.480682
16	USV	TRUE	0.886312	7.58829	7.59829	0.01	70.0598	68.6069	70.2009	1.59396	0.380903	-128.075	1.02224	-65.9257	0.721064
17	USV	TRUE	0.686485	7.76909	7.77069	0.0016	64.8296	63.9835	65.8539	1.87032	0.740483	-1168.95	1.00122	-69.065	0.707814
18	USV	TRUE	0.920792	7.91309	7.93509	0.022	97.4961	94.3652	99.602	5.23683	1.69396	-195.184	1.06456	-70.86	0.639217
19	USV	TRUE	0.641663	8.22462	8.25062	0.026	69.9782	68.1813	90.3609	22.1796	9.0057	868.656	1.16852	-70.403	0.599733
20	USV	TRUE	0.700546	8.39462	8.39742	0.0028	70.585	70.3178	70.9858	0.667973	0.246149	-249.165	1.00352	-61.3225	0.706886
21	USV	TRUE	0.681348	8.58782	8.59902	0.0112	78.7221	62.8109	95.1448	32.3339	17.382	3042.07	1.00854	-71.9759	0.58086
22	USV	TRUE	0.652834	8.74622	8.74982	0.0036	70.2876	69.8312	70.4917	0.660551	0.218613	-90.6374	1.07564	-69.4123	0.552542
23	USV	TRUE	0.756073	9.64135	9.64495	0.0036	86.1954	85.1934	87.3235	2.13009	0.690126	-568.789	1.00269	-62.8035	0.777731
24	USV	TRUE	0.723629	9.88095	9.89375	0.0128	93.2327	86.7647	93.8576	7.09293	3.18657	-550.204	1.00831	-71.8866	0.580956
25	USV	TRUE	0.727849	10.0513	10.0605	0.0092	101.883	97.0313	106.16	9.12896	3.92395	-1078.89	1.01194	-65.5581	0.639428
26	USV	TRUE	0.703764	10.2673	10.2697	0.0024	91.2538	90.6526	92.189	1.53634	0.557485	-640.141	1.00745	-70.0323	0.596762
27	USV	TRUE	0.732436	10.8389	10.8445	0.0056	96.4028	95.1114	96.6552	1.54376	0.521654	271.099	1.03332	-68.3149	0.674438
28	USV	TRUE	0.788347	13.1559	13.1787	0.0228	93.1861	65.3418	93.8389	28.4971	13.6275	1268.05	1.05414	-69.354	0.588598
29	USV	TRUE	0.917609	13.3115	13.3283	0.0168	71.8333	69.7774	72.2829	2.50553	0.735304	47.4381	1.11534	-67.5299	0.714329
30	USV	TRUE	0.866224	14.3598	14.3622	0.0024	83.8897	83.0214	84.2905	1.26915	0.467169	-528.812	1.01922	-64.2422	0.762495
31	USV	TRUE	0.847536	16.824	16.8296	0.0056	94.2519	94.2297	94.55	0.320274	0.0833741	-29.8957	1.0064	-66.2329	0.534198
32	USV	TRUE	0.689552	16.9428	16.9452	0.0024	66.9629	65.2739	67.1193	1.84537	0.777065	-801.357	1.05349	-68.7993	0.625459
33	USV	TRUE	0.809237	17.082	17.0996	0.0176	70.7671	67.4056	71.207	3.80144	1.07458	194.476	1.0382	-63.3596	0.655764
34	USV	TRUE	0.7798	17.2676	17.296	0.0284	69.0579	67.6578	93.8812	26.2234	9.67312	989.303	1.20185	-64.4618	0.653722
35	USV	TRUE	0.790691	17.4648	17.4776	0.0128	94.2379	92.6564	97.3606	4.70421	1.80264	-363.032	1.01347	-74.7224	0.541219
36	USV	TRUE	0.780023	18.4927	18.4963	0.0036	64.2729	62.9444	65.3343	2.38986	0.874939	-718.352	1.01069	-66.6637	0.795503
37	USV	TRUE	0.90352	18.6631	18.6783	0.0152	70.2414	69.9204	71.2369	1.31643	0.516751	-69.0573	1.01683	-49.3813	0.919027
38	USV	TRUE	0.954469	18.8363	18.8459	0.0096	94.415	94.0381	94.9521	0.914056	0.262253	13.1132	1.03256	-67.5239	0.693156
39	USV	TRUE	0.807649	20.8617	20.8765	0.0148	94.6482	85.8171	95.911	10.0938	3.89194	-733.337	1.08422	-63.2596	0.714957
40	USV	TRUE	0.956216	20.9945	21.0369	0.0424	69.0278	58.3477	72.2786	13.9309	3.87252	-300.288	1.05024	-52.9028	0.875941
41	USV	TRUE	0.749738	21.1573	21.1769	0.0196	70.4148	67.1362	73.1628	6.0266	1.94687	-217.176	1.17621	-57.9684	0.782211
42	USV	TRUE	0.726236	21.3637	21.3757	0.012	66.1356	62.5114	100.229	37.7177	11.2599	2395.84	1.33252	-70.0073	0.597852
43	USV	TRUE	0.858804	21.6185	21.6325	0.014	89.1301	86.6289	97.7247	11.0958	4.28162	-878.282	1.02684	-70.2212	0.658
44	USV	TRUE	0.805506	22.0485	22.0585	0.01	96.4588	94.44	97.0599	2.61994	0.816498	-255.999	1.02527	-61.1203	0.808281
45	USV	TRUE	0.887724	22.2028	22.2384	0.0356	70.9125	66.6266	96.3948	29.7682	8.66506	712.853	1.34147	-50.3472	0.869389
46	USV	TRUE	0.823624	23.0264	23.0308	0.0044	69.3103	68.3974	69.9486	1.55118	0.555156	-380.309	1.01755	-55.5319	0.775975
47	USV	TRUE	0.840179	23.2143	23.2483	0.034	64.8121	60.9733	91.3863	30.4131	11.5235	878.062	1.40389	-65.4765	0.715488
48	USV	TRUE	0.826775	23.4095	23.4151	0.0056	58.8721	56.3487	60.4753	4.12659	1.36871	-758.56	1.01018	-68.1738	0.726827
49	USV	TRUE	0.741649	23.7267	23.7667	0.04	67.6471	52.9969	96.8403	43.8433	13.4348	507.836	3.30909	-69.7318	0.49125
50	USV	TRUE	0.71006	23.8831	23.9023	0.0192	69.8309	69.1006	93.3137	24.2131	9.82145	1332.35	1.09275	-56.9645	0.768501
51	USV	TRUE	0.609536	24.0559	24.0627	0.0068	61.2385	56.9338	65.0756	8.14185	2.6243	-1226.42	1.00446	-61.2749	0.781
52	USV	TRUE	0.891078	24.1947	24.2119	0.0172	71.2252	67.4919	72.4498	4.95784	1.47309	-222.778	1.10666	-50.6277	0.863342
53	USV	TRUE	0.790481	24.3467	24.3687	0.022	65.3786	57.5426	97.144	39.6014	11.5501	1052.24	1.73127	-59.7512	0.804801
54	USV	TRUE	0.707467	26.7897	26.7929	0.0032	94.8917	93.0807	96.9327	3.85198	1.32187	1206.06	1.00047	-63.1604	0.807638
55	USV	TRUE	0.650264	27.5008	27.5488	0.048	41.4707	30.9019	49.6645	18.7626	4.94227	13.2395	5.68173	-97.7326	0.145327
56	USV	TRUE	0.829719	40.1475	40.1631	0.0156	65.9253	63.5479	66.1577	2.60981	0.705842	-124.959	1.03914	-48.8658	0.848048
57	USV	TRUE	0.924919	40.2811	40.3171	0.036	70.5001	65.7263	70.8118	5.08549	1.59626	150.64	1.03035	-50.5825	0.876038
58	USV	TRUE	0.938639	40.4827	40.4863	0.0036	82.6026	78.9213	84.1463	5.22503	1.65294	-1297.71	1.03948	-61.3212	0.837312
59	USV	TRUE	0.837856	40.6471	40.6983	0.0512	76.6555	70.6996	77.1175	6.41782	3.30579	119.006	1.00801	-55.8563	0.832905
60	USV	TRUE	0.742824	43.0621	43.0757	0.0136	67.1505	60.9681	67.4622	6.49418	1.98101	-373.736	1.15674	-55.3459	0.786233
61	USV	TRUE	0.85346	43.2085	43.2405	0.032	69.192	61.8388	95.719	33.8801	12.4997	920.465	1.70092	-57.6792	0.793589
62	USV	TRUE	0.729839	43.3981	43.4073	0.0092	110.305	108.711	110.788	2.07676	0.592461	102.113	1.10696	-60.0835	0.712666
63	USV	TRUE	0.775371	44.4264	44.4292	0.0028	91.4862	91.386	91.5344	0.148438	0.0559289	-8.83562	1.0108	-70.2359	0.590478
64	USV	TRUE	0.77431	44.7428	44.748	0.0052	83.8849	82.3553	84.3485	1.99326	0.801094	-399.655	1.00276	-75.4731	0.502681
65	USV	TRUE	0.878347	46.1747	46.1819	0.0072	93.5532	92.6807	93.9176	1.23698	0.432844	33.8128	1.08139	-67.1456	0.69127
66	USV	TRUE	0.624764	49.0065	49.0105	0.004	96.3931	95.1462	97.9653	2.81909	0.912751	-721.573	1.00245	-52.5738	0.916005
67	USV	TRUE	0.879099	77.2404	77.2456	0.0052	57.5496	55.5531	57.9207	2.36759	0.837531	-469.946	1.05647	-52.5667	0.920794
68	USV	TRUE	0.651191	97.7274	97.7338	0.0064	79.0496	76.9824	79.2893	2.30694	0.994242	362.276	1.03922	-73.6534	0.572788
69	USV	TRUE	0.75339	97.885	97.8894	0.0044	109.915	107.09	110.787	3.69612	1.19845	-474.121	1.72685	-75.003	0.664208
70	USV	TRUE	0.653699	135.475	135.477	0.002	98.4052	97.9554	99.1845	1.22907	0.457432	-602.448	1.01262	-73.9455	0.580987
71	USV	TRUE	0.791063	223.753	223.755	0.0024	88.5813	88.1805	89.1156	0.935162	0.33784	-389.651	1.00212	-65.0797	0.771996
72	USV	TRUE	0.742432	294.555	294.598	0.0432	41.4261	30.1003	47.7793	17.679	4.66796	-9.05456	5.70652	-97.2574	0.152783
73	USV	TRUE	0.893943	295.418	295.426	0.0076	92.9269	92.3028	93.219	0.916209	0.222256	2.10885	1.05089	-62.8673	0.777863
74	USV	TRUE	0.785405	295.592	295.611	0.0196	72.7307	68.9993	73.3838	4.38446	0.991032	-179.55	1.02403	-48.3829	0.846715
75	USV	TRUE	0.93888	295.797	295.801	0.0032	67.6585	66.7381	68.5491	1.81095	0.626809	-572.106	1.00033	-66.6004	0.701661
76	USV	TRUE	0.815942	296.119	296.124	0.0048	94.4468	93.2077	94.7808	1.57313	0.486694	-327.953	1.00756	-64.2438	0.650774
77	USV	TRUE	0.701433	315.024	315.028	0.004	85.7284	84.3515	86.8124	2.46089	0.93265	-644.441	1.00814	-73.1234	0.630234
78	USV	TRUE	0.692297	344.307	344.318	0.0108	69.0689	66.5677	69.8631	3.29533	0.953676	-153.567	1.17456	-58.7173	0.871021
79	USV	TRUE	0.654417	425.669	425.671	0.0024	62.7942	62.193	63.3953	1.20235	0.432896	-500.98	1	-72.1929	0.539409
80	USV	TRUE	0.882728	427.635	427.637	0.002	63.2377	62.0977	64.0749	1.9772	0.803083	-1061.12	1.01897	-57.3309	0.86169
81	USV	TRUE	0.861707	427.801	427.812	0.0104	63.8951	61.8178	65.9295	4.11174	1.26148	-366.699	1.01237	-54.162	0.838927
82	USV	TRUE	0.828982	428.001	428.006	0.0052	64.6857	63.7654	64.7599	0.994537	0.358103	-191.665	1.02441	-61.249	0.647088
83	USV	TRUE	0.831271	428.217	428.253	0.0368	61.1651	56.9209	92.1419	35.221	15.5738	858.674	1.68393	-64.1719	0.730245
84	USV	TRUE	0.885844	483.869	483.88	0.0116	83.7844	75.7984	86.4489	10.6505	3.48397	-948.148	1.04452	-55.6355	0.879885
85	USV	TRUE	0.775284	499.164	499.169	0.0048	75.5593	74.5371	76.644	2.10696	0.697617	-412.17	1.00677	-63.6989	0.691653
86	USV	TRUE	0.707819	505.641	505.644	0.0036	91.0913	89.6663	91.9968	2.33048	0.843629	-690.239	1.01421	-61.0793	0.837521
87	USV	TRUE	0.862626	505.848	505.852	0.0044	60.8741	59.6049	61.1932	1.58829	0.536791	-349.038	1.04446	-65.8961	0.774275
88	USV	TRUE	0.609916	505.973	506.013	0.04	40.0011	30.1448	47.1262	16.9814	3.99988	69.2573	5.34264	-96.4807	0.161522
89	USV	TRUE	0.899431	529.97	529.976	0.0064	96.371	94.4962	96.4081	1.91187	0.655795	-281.561	1.0519	-64.2184	0.770988
90	USV	TRUE	0.813553	545.42	545.422	0.0016	68.3499	68.0738	68.4479	0.374065	0.153618	233.791	1.01068	-58.4321	0.772834
91	USV	TRUE	0.960018	558.886	558.89	0.004	98.8663	97.9738	99.5277	1.55394	0.559751	-387.704	1.00162	-60.0911	0.835262
92	USV	TRUE	0.630794	567.159	567.202	0.0432	37.73	31.5847	44.2762	12.6915	2.74582	-41.4671	4.00251	-97.1388	0.149781
93	USV	TRUE	0.724929	584.41	584.412	0.0028	97.6602	95.1441	99.3746	4.2305	1.45903	1479.08	1.00424	-73.4505	0.558343
