# Supplementary material for: Bazedoxifene reverses sexually dimorphic autistic-like abnormalities in biallelic MDGA1-mutant mice
Source: EMBO Mol Med. 2026 Mar 20;18(4):1358–98. doi: 10.1038/s44321-026-00402-y (PMC13084050; doi:10.1038/s44321-026-00402-y)
Supplement: Supplementary file 17 — Source data Fig. 3 [file 44321_2026_402_MOESM17_ESM.zip › Panel C/Batch2/P9/P9_KO_448.xlsx]

## Sheet: Sheet1
ID	Label	Accepted	Score	Begin Time (s)	End Time (s)	Call Length (s)	Principal Frequency (kHz)	Low Freq (kHz)	High Freq (kHz)	Delta Freq (kHz)	Frequency Standard Deviation (kHz)	Slope (kHz/s)	Sinuosity	Mean Power (dB/Hz)	Tonality
1	USV	TRUE	0.904697	3.93259	3.94579	0.0132	90.8588	88.1795	91.9017	3.72221	1.06589	124.937	1.14474	-64.6909	0.794095
2	USV	TRUE	0.696137	5.57484	5.58164	0.0068	79.0077	77.084	79.9206	2.83665	0.910409	-418.358	1.00599	-72.1874	0.596259
3	USV	TRUE	0.864594	10.7445	10.7489	0.0044	61.5098	60.7527	62.0887	1.33595	0.420441	-290.389	1.00409	-64.1186	0.722553
4	USV	TRUE	0.638451	11.5988	11.608	0.0092	86.9629	84.6992	91.2738	6.5746	1.94178	-697.291	1.00647	-61.5025	0.849436
5	USV	TRUE	0.918964	11.7836	11.7976	0.014	80.675	75.5348	86.4086	10.8738	4.77847	-764.56	1.0007	-59.8355	0.838549
6	USV	TRUE	0.77432	11.9636	11.97	0.0064	77.545	75.4917	79.1408	3.64903	1.21449	-582.006	1.00939	-66.689	0.765282
7	USV	TRUE	0.817756	12.1179	12.1447	0.0268	86.2359	81.6838	97.3954	15.7116	4.72379	-561.23	1.12327	-59.1216	0.854417
8	USV	TRUE	0.870422	12.4407	12.4575	0.0168	88.3394	81.8371	94.6898	12.8527	3.65896	-642.281	1.03323	-63.7506	0.765961
9	USV	TRUE	0.787666	12.5979	12.6099	0.012	91.5407	81.3801	92.8745	11.4945	5.63369	-955.507	1.00053	-62.6865	0.830609
10	USV	TRUE	0.65745	12.7579	12.7771	0.0192	90.2918	78.7404	94.8608	16.1204	6.17819	-817.07	1.01018	-60.7008	0.851873
11	USV	TRUE	0.849085	17.5872	17.5888	0.0016	72.5649	72.4669	72.8409	0.374065	0.153618	-233.791	1.01068	-57.0484	0.84
12	USV	TRUE	0.83769	17.7372	17.7396	0.0024	84.4733	80.3319	85.3788	5.04691	1.91031	-2059.58	1.07856	-49.5989	0.932836
13	USV	TRUE	0.829757	18.1175	18.1199	0.0024	78.2463	76.9103	78.4541	1.54376	0.569799	-556.644	1.18283	-40.4825	0.938239
14	USV	TRUE	0.82754	18.2227	18.2583	0.0356	61.406	50.8544	62.6819	11.8276	5.33151	-308.705	1.05755	-44.3007	0.916807
15	USV	TRUE	0.862287	18.4631	18.4667	0.0036	85.9874	84.3397	86.7741	2.43439	0.842091	-681.467	1.02326	-55.5964	0.836052
16	USV	TRUE	0.800467	18.5095	18.5543	0.0448	65.9863	40.6182	82.8044	42.1862	9.43594	48.0367	14.2343	-95.2311	0.163703
17	USV	TRUE	0.856045	18.6227	18.6471	0.0244	93.0867	53.5515	100.5	46.9483	16.4393	1557.37	1.87846	-61.3918	0.782472
18	USV	TRUE	0.962327	18.7759	18.8003	0.0244	52.9245	51.8737	95.2465	43.3728	17.6905	2015.3	1.53199	-48.427	0.866348
19	USV	TRUE	0.887068	18.9631	18.9683	0.0052	99.0453	98.433	99.576	1.14298	0.43885	172.254	1.1755	-51.1093	0.871554
20	USV	TRUE	0.806673	21.4753	21.4789	0.0036	87.5103	86.397	88.2451	1.84806	0.585712	-478.152	1.01042	-65.8171	0.768057
21	USV	TRUE	0.77309	21.7841	21.8089	0.0248	60.3922	59.7266	87.9178	28.1912	11.1102	1180.98	1.07481	-65.0173	0.643825
22	USV	TRUE	0.911563	22.0173	22.0409	0.0236	53.9522	46.5793	55.3051	8.72579	3.04308	-389.927	1.01092	-50.8435	0.838303
23	USV	TRUE	0.727769	22.1836	22.1892	0.0056	58.9419	57.9993	59.0458	1.04649	0.331743	-134.058	1.05732	-48.9683	0.872955
24	USV	TRUE	0.629544	22.3472	22.3488	0.0016	50.8592	50.6098	51.1086	0.498753	0.197149	-311.721	1	-78.7022	0.520856
25	USV	TRUE	0.657022	26.7869	26.7897	0.0028	78.0798	78.0798	78.0798	1.42109e-14	5.20064e-15	-1.32014e-12	1	-70.8668	0.60586
26	USV	TRUE	0.732094	31.5421	31.5461	0.004	81.3599	80.7142	81.7755	1.06133	0.331177	-245.429	1.00816	-69.1092	0.669379
27	USV	TRUE	0.823342	31.9237	31.9301	0.0064	81.4044	79.972	82.0576	2.08556	0.623306	-301.061	1.0268	-66.3459	0.733508
28	USV	TRUE	0.73217	32.0841	32.0857	0.0016	86.5335	85.7052	86.8274	1.12219	0.460853	-701.372	1.03705	-74.2344	0.582667
29	USV	TRUE	0.758336	32.2505	32.2521	0.0016	85.7708	85.1474	86.3942	1.24688	0.492874	-779.302	1	-63.4175	0.776594
30	USV	TRUE	0.743981	32.4237	32.4297	0.006	87.4642	86.2137	88.8633	2.64963	0.880348	-444.653	1.0175	-72.6765	0.587871
31	USV	TRUE	0.710092	34.4439	34.4615	0.0176	59.2051	58.8785	60.1996	1.32113	0.372895	-27.7701	1.04412	-45.3948	0.860158
32	USV	TRUE	0.800377	34.6251	34.6475	0.0224	60.8641	53.7317	61.9552	8.22349	3.23	-395.577	1.03007	-45.9125	0.842428
33	USV	TRUE	0.791759	34.8239	34.8467	0.0228	50.8371	43.9051	91.5835	47.6784	10.94	429.19	1.68097	-54.7564	0.783795
34	USV	TRUE	0.881253	34.9615	35.0563	0.0948	55.8164	54.3365	65.9579	11.6215	5.5469	131.091	1.00176	-53.0613	0.839117
35	USV	TRUE	0.752496	35.1871	35.2151	0.028	77.2977	54.2973	93.2912	38.9938	19.3058	1642.53	1.91992	-53.5962	0.841795
36	USV	TRUE	0.983646	35.3551	35.3955	0.0404	52.9375	47.3586	76.6914	29.3328	7.67036	329.61	1.52921	-45.1346	0.875648
37	USV	TRUE	0.852771	35.5475	35.5515	0.004	51.8895	50.3198	52.1838	1.86406	0.761932	-467.296	1.00795	-37.8237	0.914884
38	USV	TRUE	0.792272	35.6959	35.7507	0.0548	79.6187	50.8311	85.0197	34.1886	12.2747	537.26	1.50053	-41.144	0.918349
39	USV	TRUE	0.981192	35.8655	35.9547	0.0892	55.2754	54.0261	83.208	29.1819	11.8287	337.651	1.28668	-46.8224	0.864197
40	USV	TRUE	0.841162	36.0843	36.1011	0.0168	53.3977	48.0786	55.6327	7.55405	2.20683	-456.406	1.02342	-38.5987	0.919149
41	USV	TRUE	0.941403	36.267	36.2686	0.0016	54.937	54.6876	55.0083	0.320627	0.129065	-155.86	1.04572	-38.8773	0.913045
42	USV	TRUE	0.934587	36.4314	36.4546	0.0232	50.8316	45.5033	101.117	55.6134	20.3905	1543.13	5.40302	-66.2319	0.654551
43	USV	TRUE	0.80503	37.9073	37.9213	0.014	82.69	79.8671	90.809	10.9419	4.38317	-753.001	1.02083	-67.5649	0.720449
44	USV	TRUE	0.780149	38.0565	38.0653	0.0088	62.5737	61.2333	63.5192	2.28595	0.74904	-249.824	1.01699	-52.6953	0.84847
45	USV	TRUE	0.87817	38.2196	38.2552	0.0356	59.8221	59.4018	82.6137	23.2119	11.3736	663.623	1.10577	-60.7862	0.768417
46	USV	TRUE	0.992773	38.4028	38.4284	0.0256	87.8778	86.4482	90.0104	3.5622	1.11569	-86.9625	1.04567	-60.8294	0.837503
47	USV	TRUE	0.856862	38.5922	38.9222	0.33	86.8264	84.2504	90.7589	6.50853	2.60327	-9.30209	1.55364	-65.5276	0.740623
48	USV	TRUE	0.84369	38.5656	38.6004	0.0348	83.5475	59.356	89.8535	30.4976	12.6261	868.771	1.50215	-63.0438	0.780934
49	USV	TRUE	0.852813	39.0688	39.0728	0.004	90.3266	88.6047	92.3528	3.74807	1.28861	-969.91	1.00238	-58.1081	0.847104
50	USV	TRUE	0.986103	39.2338	39.4488	0.215	86.6556	78.6571	93.4438	14.7867	4.60549	35.8919	2.69961	-68.947	0.646538
51	USV	TRUE	0.732355	39.8004	39.8156	0.0152	94.0987	82.4189	94.8311	12.4121	5.58231	-838.872	1.01618	-66.6134	0.72956
52	USV	TRUE	0.952615	39.9708	39.9836	0.0128	89.7889	89.1762	91.6954	2.51917	0.785878	-166.682	1.01318	-58.5893	0.836994
53	USV	TRUE	0.657434	40.4687	40.4707	0.002	97.4461	96.9696	98.5282	1.5586	0.599135	-779.302	1.02713	-72.3064	0.546091
54	USV	TRUE	0.671537	40.6427	40.6495	0.0068	93.7765	88.9107	95.4054	6.49463	2.81657	-971.439	1.0016	-74.9084	0.484046
55	USV	TRUE	0.758311	40.8475	40.8491	0.0016	90.4311	89.5315	91.1525	1.62095	0.642088	-1013.09	1.00178	-72.6103	0.613919
56	USV	TRUE	0.804166	41.0167	41.0323	0.0156	86.7213	76.1669	92.6675	16.5006	5.39849	-1047.27	1.00266	-69.0215	0.655197
57	USV	TRUE	0.739668	41.197	41.199	0.002	83.5649	81.7435	84.8073	3.06377	1.12789	-1495.62	1.00449	-73.06	0.615488
58	USV	TRUE	0.732749	41.4938	41.4962	0.0024	86.9765	86.3085	87.7781	1.46954	0.529823	-612.309	1.00127	-68.9612	0.693771
59	USV	TRUE	0.741238	53.2434	53.2458	0.0024	53.6587	53.3915	53.9259	0.534378	0.192398	-222.658	1	-62.3752	0.800877
60	USV	TRUE	0.744134	53.5506	53.5542	0.0036	80.7065	79.0011	83.2224	4.22126	1.43238	-1181.95	1.03043	-73.054	0.55397
61	USV	TRUE	0.638722	53.7446	53.7498	0.0052	79.2208	77.9294	81.0391	3.10979	0.949857	-563.821	1.00762	-73.4404	0.598505
62	USV	TRUE	0.788875	74.9962	75.0182	0.022	80.6517	79.1677	91.6327	12.465	5.90439	-558.514	1.00119	-69.2513	0.58793
63	USV	TRUE	0.914137	77.4832	77.486	0.0028	68.5214	60.1495	92.7911	32.6416	12.1093	11217.7	1.35731	-63.7438	0.786022
64	USV	TRUE	0.867589	77.8664	77.8788	0.0124	54.9597	53.3937	57.9968	4.60312	1.2644	-377.676	1.01365	-50.4564	0.846285
65	USV	TRUE	0.721759	78.068	78.0984	0.0304	53.7274	47.3854	110.936	63.5508	20.5235	639.707	3.84454	-70.8253	0.531993
66	USV	TRUE	0.878324	85.0407	85.0423	0.0016	93.928	88.4417	94.8275	6.38582	2.59015	-3428.93	1.32388	-65.6657	0.789031
67	USV	TRUE	0.717825	85.4078	85.4138	0.006	87.826	85.7627	89.0877	3.32502	1.06648	-555.553	1.01015	-63.3035	0.729693
68	USV	TRUE	0.773463	85.6042	85.6158	0.0116	89.7058	87.9927	90.3694	2.37667	0.958256	-178.137	1.0534	-64.526	0.75781
69	USV	TRUE	0.654127	88.3712	88.3744	0.0032	86.0871	85.523	86.5324	1.00938	0.369739	-335.533	1.00541	-75.9164	0.510427
70	USV	TRUE	0.847251	88.5936	88.6016	0.008	87.0263	85.1114	88.8521	3.74065	1.13782	-458.087	1.00354	-63.7972	0.79317
71	USV	TRUE	0.695321	88.826	88.8304	0.0044	89.4236	87.871	90.3492	2.47819	0.916895	-561.47	1.00238	-69.6807	0.691285
72	USV	TRUE	0.651038	91.975	91.9774	0.0024	89.6346	89.5678	89.8498	0.282033	0.100127	-83.4966	1.01988	-75.5061	0.488263
73	USV	TRUE	0.791142	92.1126	92.115	0.0024	90.6397	88.235	92.1092	3.87424	1.40837	-1614.27	1.00629	-71.7037	0.704117
74	USV	TRUE	0.601578	92.4733	92.4789	0.0056	81.6363	79.6621	85.9336	6.27152	2.3842	-1289.56	1.09736	-66.9208	0.782018
75	USV	TRUE	0.674618	94.0404	94.0456	0.0052	94.2964	93.8199	94.6417	0.821817	0.250909	0.623674	1.08599	-71.1766	0.651756
76	USV	TRUE	0.80821	99.6304	99.632	0.0016	84.658	79.2964	86.0563	6.75989	2.72186	-3351	1.51279	-70.0539	0.654039
77	USV	TRUE	0.744065	103.221	103.227	0.0056	88.4969	87.2723	89.1426	1.87032	0.623411	-342.137	1.02077	-60.2512	0.778256
78	USV	TRUE	0.846154	114.776	114.779	0.0036	87.2577	86.5007	88.4156	1.91486	0.665851	-546.298	1.00669	-68.1017	0.561801
79	USV	TRUE	0.628322	115.061	115.098	0.0368	38.1308	29.6104	45.0332	15.4228	3.72727	-92.2887	4.2931	-97.0581	0.150446
80	USV	TRUE	0.724911	127.248	127.25	0.002	76.7683	76.4922	76.795	0.302814	0.114253	-113.873	1.03232	-57.8149	0.857858
81	USV	TRUE	0.967782	127.733	127.735	0.002	87.6128	87.3367	87.8889	0.552191	0.182612	-227.747	1.03518	-60.8362	0.764458
82	USV	TRUE	0.807778	132.284	132.289	0.0056	53.1357	52.8166	53.1877	0.371096	0.133211	39.429	1.01961	-71.8902	0.579005
83	USV	TRUE	0.965404	157.983	157.986	0.0024	86.7601	84.6894	92.7051	8.01568	2.99623	-3339.86	1.01407	-61.0505	0.875807
84	USV	TRUE	0.637305	158.148	158.15	0.0016	54.9759	52.6068	55.3856	2.77877	1.12578	-1480.67	1.31532	-76.4195	0.566982
85	USV	TRUE	0.783067	158.41	158.413	0.0036	54.9435	53.187	56.4801	3.29307	1.11011	-909.876	1.01309	-45.6835	0.920756
86	USV	TRUE	0.824202	158.915	158.917	0.0024	96.8851	96.5511	97.219	0.667973	0.240498	-278.322	1	-63.8566	0.772942
87	USV	TRUE	0.706668	159.093	159.095	0.0016	95.3585	94.9577	95.5812	0.623441	0.249933	-389.651	1.00816	-67.1779	0.640204
88	USV	TRUE	0.879397	169.374	169.554	0.18	86.3813	78.611	94.9302	16.3191	6.46976	62.9509	4.22176	-61.2204	0.757695
89	USV	TRUE	0.665529	169.365	169.382	0.0172	83.9034	77.1347	86.1746	9.0399	3.21541	-604.989	1.07069	-55.6735	0.881984
90	USV	TRUE	0.743654	176.842	176.847	0.0044	84.0541	80.7068	85.4197	4.71292	1.46784	-974.841	1.03981	-62.8938	0.83393
91	USV	TRUE	0.881181	177.029	177.032	0.0024	85.3673	84.4321	86.3024	1.87032	0.673394	-779.302	1	-61.0161	0.847777
92	USV	TRUE	0.612915	177.256	177.271	0.0144	85.6606	76.6504	89.3864	12.736	4.32381	-967.467	1.05944	-65.5344	0.784073
93	USV	TRUE	0.832366	219.522	219.532	0.0092	58.645	52.0018	59.2239	7.22214	2.89968	-889.4	1.39523	-59.1962	0.701054
94	USV	TRUE	0.822154	219.713	219.716	0.0028	84.1096	75.7822	86.7147	10.9325	4.06563	-3970.73	1.02951	-59.2099	0.859178
95	USV	TRUE	0.72748	219.838	219.84	0.0028	68.4865	68.3232	69.1099	0.786724	0.29333	-275.671	1.04144	-68.5914	0.578857
96	USV	TRUE	0.656266	219.971	219.974	0.0032	86.3436	77.9939	91.2421	13.2481	4.5892	-4156.28	1.00123	-66.5676	0.754904
97	USV	TRUE	0.841814	220.114	220.153	0.0392	53.219	51.3687	88.3219	36.9532	16.3267	936.659	1.08581	-70.8037	0.476002
98	USV	TRUE	0.602482	220.346	220.348	0.0016	41.8715	41.8715	41.8715	7.10543e-15	4.52884e-15	9.00191e-12	1	-79.4814	0.412363
99	USV	TRUE	0.720109	220.588	220.59	0.002	77.8062	77.49	78.0957	0.605629	0.218335	-290.727	1.00254	-69.9421	0.663481
100	USV	TRUE	0.815427	220.756	220.761	0.0048	50.1557	49.3226	50.5483	1.22576	0.48344	-249.92	1.00163	-68.2536	0.520351
101	USV	TRUE	0.679415	220.965	221	0.0352	77.9601	69.2737	89.8758	20.6022	8.40181	453.375	1.54183	-73.591	0.486286
102	USV	TRUE	0.759776	272.835	272.842	0.0072	87.9538	85.6382	89.6237	3.98557	1.36031	-599.45	1.01923	-67.5478	0.730519
103	USV	TRUE	0.895754	273.066	273.084	0.018	84.8775	78.465	87.5568	9.09185	3.63228	-581.15	1.04073	-63.6517	0.789081
104	USV	TRUE	0.816847	310.096	310.105	0.0092	90.9641	85.5386	95.3133	9.77467	2.98448	-1052.56	1.00687	-58.4778	0.864632
105	USV	TRUE	0.834	310.302	310.314	0.0112	91.5473	87.4949	94.7016	7.20669	2.07891	-607.327	1.00974	-63.7458	0.809825
106	USV	TRUE	0.860815	310.533	310.535	0.0016	93.5063	93.2302	93.6043	0.374065	0.153618	233.791	1.01068	-63.4939	0.766998
107	USV	TRUE	0.780711	340.371	340.375	0.0032	78.2319	77.4526	79.0334	1.58087	0.554413	-505.618	1.0023	-71.4724	0.672521
108	USV	TRUE	0.941141	340.584	340.592	0.0084	78.233	77.0861	79.0197	1.93363	0.667245	-247.64	1.00563	-63.7192	0.707621
109	USV	TRUE	0.770863	340.828	340.83	0.002	75.7816	75.3318	76.2313	0.899537	0.320169	-425.594	1.00633	-62.0695	0.762174
110	USV	TRUE	0.683201	341.013	341.018	0.0052	87.7404	86.3599	88.3045	1.94454	0.700591	-407.961	1.02038	-68.8101	0.7012
