# Supplementary material for: Bazedoxifene reverses sexually dimorphic autistic-like abnormalities in biallelic MDGA1-mutant mice
Source: EMBO Mol Med. 2026 Mar 20;18(4):1358–98. doi: 10.1038/s44321-026-00402-y (PMC13084050; doi:10.1038/s44321-026-00402-y)
Supplement: Supplementary file 17 — Source data Fig. 3 [file 44321_2026_402_MOESM17_ESM.zip › Panel C/Batch2/P9/P9_KO_483.xlsx]

## Sheet: Sheet1
ID	Label	Accepted	Score	Begin Time (s)	End Time (s)	Call Length (s)	Principal Frequency (kHz)	Low Freq (kHz)	High Freq (kHz)	Delta Freq (kHz)	Frequency Standard Deviation (kHz)	Slope (kHz/s)	Sinuosity	Mean Power (dB/Hz)	Tonality
1	USV	TRUE	0.807331	0.214404	0.219204	0.0048	81.4451	78.5283	83.835	5.30667	1.7894	646.767	2.33743	-65.4043	0.741314
2	USV	TRUE	0.978863	0.396004	0.401204	0.0052	79.8936	78.9094	81.5612	2.65183	0.881295	234.989	1.61006	-64.2178	0.836341
3	USV	TRUE	0.928709	0.543604	0.558804	0.0152	68.8866	66.9621	69.9331	2.97103	0.753389	-45.3399	1.21525	-65.2473	0.788593
4	USV	TRUE	0.875419	2.32926	2.68426	0.355	86.6205	83.5196	96.0139	12.4943	5.46274	24.7514	1.56285	-67.575	0.67883
5	USV	TRUE	0.831865	2.33426	2.33626	0.002	80.9781	80.4615	82.4298	1.96829	0.796438	-1019.14	1.0732	-61.7426	0.856575
6	USV	TRUE	0.713903	4.53211	4.53611	0.004	83.723	83.0078	84.0281	1.02021	0.336295	-123.141	1.13982	-70.5543	0.705697
7	USV	TRUE	0.626007	9.69055	9.69575	0.0052	91.2294	90.8164	91.4527	0.636286	0.211406	-40.9437	1.05737	-75.5735	0.550634
8	USV	TRUE	0.853654	10.0245	10.0305	0.006	70.2057	69.1411	70.8808	1.73969	0.515955	-252.407	1.02018	-64.119	0.784081
9	USV	TRUE	0.986982	10.0993	10.1369	0.0376	61.2149	58.0105	67.5747	9.56413	2.5945	-88.309	1.17201	-68.3646	0.733281
10	USV	TRUE	0.878595	10.2845	10.2881	0.0036	53.7945	52.7628	54.5886	1.82579	0.656421	-539.101	1.00925	-66.7061	0.774711
11	USV	TRUE	0.816791	10.3881	10.3901	0.002	54.8722	54.4091	55.0325	0.623441	0.243171	311.721	1.01894	-63.0976	0.646597
12	USV	TRUE	0.804369	10.5285	10.5349	0.0064	50.4099	49.5119	51.7087	2.19689	0.677172	-332.395	1.01397	-72.3154	0.459852
13	USV	TRUE	0.85205	14.2646	14.2694	0.0048	83.792	78.7687	88.2087	9.44001	4.24646	2340.75	1.03466	-72.3117	0.606571
14	USV	TRUE	0.63253	18.5591	18.5619	0.0028	65.0071	63.07	66.5435	3.47346	1.22867	-1251.12	1.0021	-72.1715	0.596651
15	USV	TRUE	0.640017	21.5617	21.5633	0.0016	81.4691	80.8456	82.0925	1.24688	0.492874	779.302	1	-74.7766	0.584562
16	USV	TRUE	0.786067	28.9808	28.9932	0.0124	64.4201	61.0098	66.424	5.4142	1.4499	-383.045	1.02723	-46.1711	0.920668
17	USV	TRUE	0.845525	29.1555	29.1783	0.0228	68.2119	53.8579	71.8189	17.961	4.38605	-611.955	1.08961	-52.6167	0.85645
18	USV	TRUE	0.754435	29.3767	29.3847	0.008	70.047	66.9668	73.8321	6.86528	2.27953	-879.217	1.00215	-55.3941	0.85398
19	USV	TRUE	0.861367	29.5559	29.5575	0.0016	64.8079	63.8817	65.378	1.49626	0.597287	-935.162	1.00886	-59.9957	0.833877
20	USV	TRUE	0.642175	31.1861	31.1949	0.0088	99.0179	97.3311	99.65	2.31888	0.796989	-188.664	1.11185	-63.3881	0.775574
21	USV	TRUE	0.742752	34.3123	34.3375	0.0252	81.589	79.3151	97.0683	17.7532	6.57273	-731.655	1.01424	-67.0651	0.647247
22	USV	TRUE	0.83253	34.4955	34.4971	0.0016	82.8761	81.1661	85.6549	4.48878	1.79186	-2805.49	1.00261	-59.9776	0.868985
23	USV	TRUE	0.773494	34.6595	34.6615	0.002	81.7227	80.32	84.4436	4.12362	1.60919	-2110.16	1.01415	-60.8844	0.854034
24	USV	TRUE	0.873403	34.7935	34.8223	0.0288	70.5088	64.8571	70.5534	5.69632	1.95598	-200.077	1.01639	-47.2897	0.793253
25	USV	TRUE	0.83708	35.0075	35.0311	0.0236	96.007	78.1498	100.959	22.8093	7.43099	-973.535	1.2356	-57.3651	0.856318
26	USV	TRUE	0.83203	35.1879	35.2007	0.0128	90.6701	80.3759	99.7249	19.3489	6.24918	-1571.42	1.009	-60.81	0.848045
27	USV	TRUE	0.808652	35.3715	35.3855	0.014	94.2495	80.9571	98.005	17.0479	5.97783	-1265.18	1.00507	-60.5857	0.834571
28	USV	TRUE	0.898239	38.1268	38.1328	0.006	85.3953	84.5616	88.7982	4.23656	1.91243	-706.394	1.00001	-61.079	0.759646
29	USV	TRUE	0.786166	38.3176	38.3192	0.0016	60.9256	60.2487	61.2462	0.997506	0.403004	-623.441	1.0194	-57.5844	0.830671
30	USV	TRUE	0.779414	38.4704	38.4784	0.008	65.9924	61.1237	66.7198	5.59613	1.72814	-627.417	1.12285	-60.7153	0.784734
31	USV	TRUE	0.775476	38.6388	38.6448	0.006	70.3993	70.2448	70.5633	0.318483	0.137691	-36.3923	1.0105	-55.9436	0.837656
32	USV	TRUE	0.879351	38.8116	38.8468	0.0352	68.353	67.6505	97.1385	29.488	11.9383	826.342	1.0695	-59.2229	0.779035
33	USV	TRUE	0.959194	38.9664	39.0048	0.0384	66.6939	64.5404	82.7552	18.2148	6.25302	470.73	1.11606	-55.3108	0.860216
34	USV	TRUE	0.780455	41.2902	41.2934	0.0032	92.8479	91.3042	93.4565	2.15236	0.759841	-675.704	1.0286	-68.6962	0.702436
35	USV	TRUE	0.914803	41.483	41.4862	0.0032	95.0167	92.8421	97.0281	4.18596	1.44863	1322.03	1.00067	-66.8407	0.778173
36	USV	TRUE	0.925656	43.5253	43.5445	0.0192	69.7092	63.731	91.4011	27.6702	7.25211	767.751	1.5065	-66.0185	0.72062
37	USV	TRUE	0.755266	43.8789	43.8865	0.0076	69.1897	67.876	69.6869	1.81095	0.563559	-58.7615	1.18585	-58.4107	0.870682
38	USV	TRUE	0.617241	44.0929	44.0969	0.004	98.9239	97.5583	100.067	2.50861	0.809244	-608.429	1.00347	-69.556	0.70479
39	USV	TRUE	0.742641	44.2804	44.2836	0.0032	82.9169	81.0391	86.4052	5.36605	1.78474	-1600.35	1.0096	-69.5375	0.740358
40	USV	TRUE	0.949434	44.4232	44.4464	0.0232	70.1393	65.3149	73.9477	8.63285	2.87696	-108.826	1.39235	-59.6075	0.866569
41	USV	TRUE	0.779579	44.584	44.5868	0.0028	73.8076	73.4848	73.8781	0.393362	0.136623	-111.329	1.02237	-60.6804	0.718251
42	USV	TRUE	0.621277	44.7684	44.7764	0.008	95.3741	88.9542	99.9238	10.9696	3.96073	-1570.75	1.02916	-69.0159	0.725914
43	USV	TRUE	0.636522	45.12	45.1236	0.0036	90.0727	88.6254	91.4977	2.87228	1.02903	-847.448	1.00573	-63.0907	0.792275
44	USV	TRUE	0.995462	45.2791	45.2871	0.008	67.7218	65.1687	68.8822	3.71347	1.2902	-456.353	1.00429	-49.1411	0.914661
45	USV	TRUE	0.991484	45.4167	45.4275	0.0108	73.5308	72.5142	74.0836	1.56941	0.441664	-134.313	1.00814	-47.4416	0.841946
46	USV	TRUE	0.96668	45.6027	45.6063	0.0036	93.2212	84.0403	96.6724	12.6321	4.64032	-3704.89	1.05063	-64.1808	0.817821
47	USV	TRUE	0.91815	45.7399	45.7755	0.0356	75.3548	60.2737	96.7932	36.5195	12.5504	449.585	1.86747	-61.6469	0.711283
48	USV	TRUE	0.939441	45.9043	45.9179	0.0136	75.6801	74.2717	75.7242	1.45254	0.594157	-108.989	1.00871	-54.0689	0.775495
49	USV	TRUE	0.97279	46.0935	46.1527	0.0592	74.3701	73.0863	86.4112	13.325	5.00427	179.347	1.13411	-62.4427	0.788136
50	USV	TRUE	0.714812	46.3135	46.3199	0.0064	63.1072	60.8833	70.2182	9.33482	3.85222	-1431.19	1.00209	-69.4898	0.702397
51	USV	TRUE	0.827145	46.6867	46.6895	0.0028	69.3125	68.5242	69.4749	0.950691	0.357046	-349.145	1.01389	-67.8951	0.577201
52	USV	TRUE	0.779018	47.147	47.1502	0.0032	87.9171	86.865	88.9886	2.1236	0.830762	-658.245	1.01018	-64.4249	0.756692
53	USV	TRUE	0.719541	47.5426	47.5454	0.0028	88.5531	86.5863	90.6535	4.06721	1.42702	-1456.11	1.00022	-74.1308	0.643801
54	USV	TRUE	0.747409	47.7126	47.7194	0.0068	70.5507	67.5714	71.2676	3.69617	1.32198	-543.015	1.02267	-67.6479	0.65143
55	USV	TRUE	0.853705	47.9134	47.941	0.0276	78.6801	62.3256	83.5242	21.1986	7.00926	599.943	1.75265	-71.4848	0.65027
56	USV	TRUE	0.746753	48.4605	48.4681	0.0076	67.1024	64.017	98.4673	34.4503	15.4996	5273.54	1.31937	-69.001	0.670198
57	USV	TRUE	0.87582	49.714	49.7232	0.0092	97.8218	95.6546	98.2523	2.59767	0.74537	-84.4486	1.2471	-63.1026	0.79777
58	USV	TRUE	0.651063	51.8591	51.8975	0.0384	50.7272	33.8646	58.1343	24.2697	5.23483	-38.5128	6.63795	-95.8255	0.181718
59	USV	TRUE	0.933947	68.0775	68.0967	0.0192	65.534	62.4984	66.2539	3.75549	1.23266	-195.083	1.03767	-51.9754	0.847294
60	USV	TRUE	0.875148	68.2395	68.4387	0.1992	71.8524	65.9295	87.6034	21.6739	6.74003	-2.39164	1.11422	-50.7069	0.853732
61	USV	TRUE	0.94667	68.5975	68.6087	0.0112	75.8801	75.1826	76.6732	1.49069	0.501711	-86.5472	1.0411	-48.6167	0.91455
62	USV	TRUE	0.905351	68.8075	68.8387	0.0312	69.7941	63.6085	86.576	22.9675	7.43553	602.211	1.79308	-68.2647	0.717424
63	USV	TRUE	0.879572	75.789	75.8102	0.0212	61.3315	54.0506	62.7343	8.68365	2.67854	-30.0922	1.56146	-48.8375	0.888199
64	USV	TRUE	0.817149	114.805	114.935	0.1304	64.6604	60.8869	97.5754	36.6885	8.98297	180.974	1.14382	-56.9145	0.80128
65	USV	TRUE	0.876218	129.981	130.018	0.0368	67.4072	61.1156	69.6994	8.58383	2.39599	-91.9984	1.18219	-45.4775	0.925448
66	USV	TRUE	0.692184	130.394	130.396	0.002	89.4047	88.7857	89.7208	0.935162	0.356582	-467.581	1.01392	-68.5737	0.689619
67	USV	TRUE	0.949634	130.568	130.571	0.0036	103.128	101.525	103.521	1.9965	0.612489	271.912	1.34271	-58.5929	0.863444
68	USV	TRUE	0.681993	142.27	142.308	0.0384	55.4765	45.6202	68.3313	22.7111	5.14738	-59.5065	7.80374	-97.1608	0.151389
69	USV	TRUE	0.916458	168.843	168.875	0.032	65.8957	53.8276	69.5107	15.6831	3.75498	-368.611	1.20172	-48.0785	0.873883
70	USV	TRUE	0.830521	169.055	169.08	0.0248	64.1388	56.1232	67.6123	11.4891	2.34848	-291.416	1.08123	-53.8657	0.853647
71	USV	TRUE	0.748956	169.258	169.267	0.0088	66.1131	60.8361	67.8572	7.02114	2.19701	-782.694	1.04436	-63.4309	0.728389
72	USV	TRUE	0.841508	169.503	169.51	0.0064	62.2567	59.095	65.5512	6.45618	2.11795	-1016.31	1.01859	-63.2316	0.770508
73	USV	TRUE	0.76068	191.367	191.388	0.0208	70.8441	63.1056	72.1232	9.01763	2.69713	-355.957	1.12086	-43.1358	0.931032
74	USV	TRUE	0.63529	210.412	210.451	0.0384	42.8512	28.1706	48.9371	20.7665	4.84615	12.0291	5.12088	-98.212	0.150218
75	USV	TRUE	0.911812	346.988	346.99	0.002	84.7946	83.2315	86.99	3.75846	1.42276	-1891.32	1.00284	-51.7594	0.927042
76	USV	TRUE	0.770944	347.196	347.22	0.024	88.5078	80.8929	92.8051	11.9122	3.67247	-510.931	1.02065	-56.1719	0.864923
77	USV	TRUE	0.923754	348.306	348.316	0.0096	86.4029	84.6662	87.7774	3.11112	1.16953	-353.38	1.01051	-59.6459	0.837267
78	USV	TRUE	0.777878	348.615	348.631	0.016	101.548	100.214	102.49	2.27586	0.653171	100.667	1.04774	-58.8041	0.84521
79	USV	TRUE	0.793192	572.687	572.694	0.0076	63.7889	63.0986	64.1229	1.02423	0.339791	-138.729	1.0092	-55.4517	0.85277
80	USV	TRUE	0.923747	574.564	574.593	0.0296	66.4076	63.3341	75.1551	11.821	4.23866	359.664	1.19223	-42.4389	0.926649
81	USV	TRUE	0.85316	574.979	574.987	0.0084	67.9502	64.3506	68.4994	4.14885	1.2937	-440.496	1.11307	-52.7043	0.884368
82	USV	TRUE	0.776604	578.596	578.608	0.0124	70.3412	66.4224	71.6475	5.22503	1.50929	-348.658	1.20505	-54.6042	0.863522
83	USV	TRUE	0.647308	591.468	591.473	0.0048	80.6386	78.3526	85.8116	7.45903	2.42768	-1515.07	1.01933	-67.7574	0.72878
