# Supplementary material for: Bazedoxifene reverses sexually dimorphic autistic-like abnormalities in biallelic MDGA1-mutant mice
Source: EMBO Mol Med. 2026 Mar 20;18(4):1358–98. doi: 10.1038/s44321-026-00402-y (PMC13084050; doi:10.1038/s44321-026-00402-y)
Supplement: Supplementary file 17 — Source data Fig. 3 [file 44321_2026_402_MOESM17_ESM.zip › Panel C/Batch2/P9/P9_KO_484.xlsx]

## Sheet: Sheet1
ID	Label	Accepted	Score	Begin Time (s)	End Time (s)	Call Length (s)	Principal Frequency (kHz)	Low Freq (kHz)	High Freq (kHz)	Delta Freq (kHz)	Frequency Standard Deviation (kHz)	Slope (kHz/s)	Sinuosity	Mean Power (dB/Hz)	Tonality
1	USV	TRUE	0.895202	1.10273	1.17953	0.0768	68.1708	40.1307	88.8779	48.7472	8.72845	27.3296	10.975	-94.5335	0.165623
2	USV	TRUE	0.692754	31.0194	31.023	0.0036	91.9065	90.8823	93.0792	2.19689	0.773062	-636.936	1.00455	-69.605	0.563317
3	USV	TRUE	0.704932	46.8895	46.8923	0.0028	82.6734	82.2355	83.5121	1.27657	0.460996	-462.987	1.0132	-72.9917	0.60699
4	USV	TRUE	0.712981	62.8651	62.8687	0.0036	79.0926	78.7141	79.2707	0.556644	0.204554	-162.158	1.01019	-67.4539	0.707609
5	USV	TRUE	0.601677	64.5542	64.599	0.0448	83.2609	45.0974	106.506	61.409	12.4599	-188.825	16.3033	-96.3196	0.153051
6	USV	TRUE	0.959962	73.2615	73.2639	0.0024	54.9168	54.3824	55.3176	0.935162	0.33784	-389.651	1.00212	-65.4345	0.779956
7	USV	TRUE	0.685	73.4111	73.4207	0.0096	63.3494	54.4809	63.5918	9.11084	3.97172	-999.548	1.03072	-66.274	0.639282
8	USV	TRUE	0.729394	117.752	117.757	0.0048	89.5602	89.2114	89.5899	0.378518	0.108388	-47.2026	1.01328	-65.4643	0.717621
9	USV	TRUE	0.825911	118.117	118.132	0.0152	69.0126	64.594	72.2219	7.62793	2.57651	-544.203	1.03101	-52.308	0.916657
10	USV	TRUE	0.829541	118.398	118.401	0.0024	67.3407	67.3407	67.3407	1.42109e-14	8.07543e-15	-2.33282e-12	1	-44.353	0.916486
11	USV	TRUE	0.831376	118.556	118.559	0.0036	66.9106	66.161	67.6602	1.49923	0.487781	-402.358	1.00248	-55.0332	0.838433
12	USV	TRUE	0.68126	118.806	118.808	0.0016	64.9527	64.5519	65.1754	0.623441	0.249933	-389.651	1.00816	-59.9992	0.782769
13	USV	TRUE	0.642769	120.294	120.337	0.0432	40.773	28.6456	50.0949	21.4494	5.54303	-159.93	6.90297	-97.7734	0.153586
14	USV	TRUE	0.923891	123.863	123.875	0.012	91.3101	89.4398	91.7109	2.27111	0.66967	-163.432	1.03458	-56.6192	0.856382
15	USV	TRUE	0.613793	126.458	126.462	0.0044	82.08	81.8691	82.0842	0.215076	0.072372	31.8077	1.00555	-63.8616	0.764588
16	USV	TRUE	0.858856	126.638	126.641	0.0032	93.8886	92.9386	94.5195	1.58087	0.556497	-505.618	1.00526	-61.5156	0.834948
17	USV	TRUE	0.634016	202.911	202.951	0.04	35.7558	29.6253	42.3019	12.6766	3.17352	35.6453	4.13139	-98.8329	0.132667
18	USV	TRUE	0.629978	541.828	541.889	0.0608	35.9785	28.1854	43.059	14.8735	3.85502	48.906	5.79585	-99.1864	0.157113
