# Supplementary material for: Bazedoxifene reverses sexually dimorphic autistic-like abnormalities in biallelic MDGA1-mutant mice
Source: EMBO Mol Med. 2026 Mar 20;18(4):1358–98. doi: 10.1038/s44321-026-00402-y (PMC13084050; doi:10.1038/s44321-026-00402-y)
Supplement: Supplementary file 17 — Source data Fig. 3 [file 44321_2026_402_MOESM17_ESM.zip › Panel C/Batch2/P9/P9_KO_485.xlsx]

## Sheet: Sheet1
ID	Label	Accepted	Score	Begin Time (s)	End Time (s)	Call Length (s)	Principal Frequency (kHz)	Low Freq (kHz)	High Freq (kHz)	Delta Freq (kHz)	Frequency Standard Deviation (kHz)	Slope (kHz/s)	Sinuosity	Mean Power (dB/Hz)	Tonality
1	USV	TRUE	0.817428	1.0256	1.0288	0.0032	92.3061	91.0369	92.7662	1.72931	0.579742	360.272	1.3475	-66.8342	0.680624
2	USV	TRUE	0.784386	1.15633	1.16313	0.0068	88.1331	85.5286	90.9392	5.41063	2.29869	-819.163	1.00183	-69.4265	0.715857
3	USV	TRUE	0.633124	1.34233	1.34713	0.0048	96.2604	90.7289	98.91	8.18109	2.58908	-1772.59	1.00255	-70.3161	0.70955
4	USV	TRUE	0.87839	3.29779	3.35019	0.0524	91.1011	79.7275	94.1435	14.416	4.5635	-267.48	1.08078	-74.6586	0.596492
5	USV	TRUE	0.846618	3.50979	3.51499	0.0052	100.863	100.551	101.234	0.682817	0.208079	-118.18	1.01603	-66.2268	0.648621
6	USV	TRUE	0.686417	4.76531	4.76771	0.0024	102.117	100.499	102.579	2.08026	0.886204	801.357	1.15416	-70.8725	0.65728
7	USV	TRUE	0.6485	4.89771	4.89971	0.002	97.3135	95.8529	97.3581	1.50517	0.599829	-632.348	1.21078	-69.2764	0.716251
8	USV	TRUE	0.953962	12.2151	12.2623	0.0472	93.5356	89.5213	96.4452	6.92391	2.58101	-116.566	1.10036	-70.9262	0.711082
9	USV	TRUE	0.938636	12.3943	12.4011	0.0068	98.5343	93.1312	99.1281	5.99691	1.65419	526.696	1.37494	-64.8482	0.803282
10	USV	TRUE	0.637154	12.7419	12.7471	0.0052	80.1393	78.1947	82.6924	4.49768	1.33672	-792.759	1.01148	-68.3827	0.764441
11	USV	TRUE	0.920677	12.9087	12.9123	0.0036	87.7828	86.2391	89.3266	3.08752	1.08773	-896.928	1.00274	-66.1466	0.77875
12	USV	TRUE	0.862004	13.2763	13.2807	0.0044	90.8219	89.3153	91.1411	1.82579	0.597536	380.698	1.06431	-61.037	0.83935
13	USV	TRUE	0.633184	13.6195	13.6211	0.0016	88.9262	83.3153	90.3958	7.08051	2.85089	3506.86	1.51585	-73.3959	0.643443
14	USV	TRUE	0.799608	13.9171	13.9191	0.002	88.0152	88.0152	88.0152	1.42109e-14	6.7408e-15	1.86479e-12	1	-66.1269	0.761833
15	USV	TRUE	0.690228	17.3424	17.3644	0.022	93.8209	91.9166	95.0182	3.10155	1.08145	51.9289	1.15785	-76.4647	0.586988
16	USV	TRUE	0.621304	17.496	17.5056	0.0096	95.242	91.0819	101.403	10.321	4.18504	-1038.43	1.02327	-69.8686	0.707412
17	USV	TRUE	0.603351	24.5663	24.5699	0.0036	87.8552	87.2207	87.9554	0.73477	0.257702	188.472	1.0297	-75.4602	0.508425
18	USV	TRUE	0.837067	31.1857	31.1945	0.0088	77.8664	77.0835	79.237	2.15351	0.733393	-229.896	1.00684	-70.0431	0.659316
19	USV	TRUE	0.77056	31.4825	31.4841	0.0016	90.5059	89.6063	91.2273	1.62095	0.642088	1013.09	1.00178	-74.2569	0.649081
20	USV	TRUE	0.718687	31.9577	31.9637	0.006	96.9352	95.102	97.2469	2.14494	0.659763	-94.3566	1.3723	-67.8281	0.730253
21	USV	TRUE	0.641897	38.4804	38.488	0.0076	96.3578	88.6776	98.5298	9.85223	3.7673	-1427.53	1.01742	-79.6029	0.489605
22	USV	TRUE	0.883699	46.9207	46.9227	0.002	63.069	61.7508	63.8082	2.05736	0.727553	-944.068	1.03195	-69.1188	0.77098
23	USV	TRUE	0.864571	47.1046	47.117	0.0124	94.0085	88.9913	95.5522	6.56098	2.0408	80.1502	1.6261	-70.5568	0.641236
24	USV	TRUE	0.768196	50.3452	50.3516	0.0064	85.445	82.6973	85.8641	3.16686	0.889887	131.503	1.42157	-69.8654	0.713536
25	USV	TRUE	0.748225	62.9335	62.9351	0.0016	98.4479	97.7265	99.3474	1.62095	0.642088	-1013.09	1.00178	-72.1894	0.635912
26	USV	TRUE	0.781806	101.959	101.981	0.0224	97.9351	49.3525	98.9394	49.5869	18.4292	2267.39	1.00341	-72.1129	0.484177
27	USV	TRUE	0.822775	102.147	102.152	0.0048	54.1351	53.8956	55.4586	1.56304	0.689816	-326.648	1.00288	-58.8011	0.759162
28	USV	TRUE	0.819261	102.412	102.422	0.0096	86.7558	77.1412	88.2922	11.151	3.41836	-1157.21	1.02603	-67.5141	0.712876
29	USV	TRUE	0.658475	124.875	124.877	0.0016	54.6279	54.5299	54.904	0.374065	0.153618	-233.791	1.01068	-65.9748	0.703217
30	USV	TRUE	0.889616	125.057	125.085	0.0272	83.0459	37.9893	87.1281	49.1388	15.1792	1725.72	1.28352	-67.8473	0.714573
31	USV	TRUE	0.788853	125.269	125.309	0.04	81.5085	78.8433	97.0533	18.2101	4.56034	-202.406	1.13127	-63.4288	0.701671
32	USV	TRUE	0.983765	128.329	128.342	0.0136	90.659	86.9109	91.2528	4.34182	1.2858	229.012	1.13793	-59.5474	0.843552
33	USV	TRUE	0.911449	128.501	128.557	0.056	91.8101	80.2158	98.5646	18.3488	5.52163	-308.065	1.14985	-65.6341	0.705877
34	USV	TRUE	0.691466	128.757	128.763	0.006	80.5489	78.404	83.3173	4.91331	1.5225	-797.638	1.00532	-66.5242	0.776268
35	USV	TRUE	0.62444	132.029	132.044	0.0152	100.095	88.3434	100.889	12.5452	4.60317	-784.617	1.22289	-79.359	0.455047
36	USV	TRUE	0.674628	134.46	134.475	0.0152	100.064	85.9794	100.88	14.9011	6.26709	-955.188	1.21182	-75.204	0.588176
37	USV	TRUE	0.809714	137.997	138.001	0.0044	62.4838	61.8328	64.2193	2.3865	0.944483	-542.378	1	-63.5908	0.704986
38	USV	TRUE	0.904128	138.146	138.151	0.0052	70.9617	70.2084	71.2029	0.994537	0.337074	-150.477	1.05653	-51.917	0.852574
39	USV	TRUE	0.752793	138.381	138.408	0.0276	83.3155	60.5731	86.9492	26.3761	7.63625	855.704	1.28963	-67.656	0.657753
40	USV	TRUE	0.693944	138.596	138.607	0.0116	91.7457	81.9032	95.1194	13.2162	4.25694	-1037.99	1.02681	-71.065	0.653744
41	USV	TRUE	0.651259	141.487	141.49	0.0028	88.0724	86.8923	89.1188	2.22658	0.790155	-805.809	1.00103	-67.2984	0.660257
42	USV	TRUE	0.8073	141.64	141.645	0.0044	56.1095	55.1916	57.0759	1.88433	0.709572	-419.612	1.01098	-63.7383	0.631119
43	USV	TRUE	0.841731	141.805	141.833	0.028	59.8938	54.5105	79.8962	25.3858	8.31204	713.783	1.51656	-65.8536	0.761029
44	USV	TRUE	0.911967	141.995	141.996	0.0016	68.3225	68.0464	70.2107	2.16423	0.891854	-1246.88	1.17513	-70.8308	0.701514
45	USV	TRUE	0.75546	142.215	142.221	0.006	87.7733	84.8862	90.1038	5.21761	1.60261	-838.732	1.00521	-66.4864	0.65306
46	USV	TRUE	0.645702	145	145.024	0.024	81.3987	76.311	89.5954	13.2844	4.32871	-397.987	1.22942	-77.5296	0.539777
47	USV	TRUE	0.732067	145.208	145.226	0.0184	91.1223	81.3031	97.9134	16.6103	5.18067	-931.169	1.04223	-57.4708	0.855537
48	USV	TRUE	0.730112	145.404	145.41	0.006	91.7311	88.9924	97.06	8.06763	2.82598	-1459.23	1.01824	-59.0918	0.840854
49	USV	TRUE	0.635445	145.615	145.625	0.0104	97.7844	92.0399	98.5266	6.48676	1.86686	-304.568	1.64484	-59.6521	0.841772
50	USV	TRUE	0.819137	148.037	148.045	0.0076	82.1599	80.6161	82.5903	1.97423	0.632217	-142.886	1.14556	-64.5843	0.782036
51	USV	TRUE	0.725336	191.861	191.865	0.004	81.9025	81.1455	82.0213	0.875787	0.271047	-94.2921	1.10697	-70.4871	0.50477
52	USV	TRUE	0.741679	194.598	194.604	0.006	88.4008	86.5898	88.8164	2.22658	0.655147	-247.543	1.16115	-70.3984	0.661659
53	USV	TRUE	0.985433	194.792	194.795	0.0032	94.8967	90.6885	96.2253	5.53675	2.00327	-1761.16	1.04296	-70.8291	0.696892
54	USV	TRUE	0.74264	195.024	195.03	0.0056	83.5482	81.396	84.3634	2.96747	0.975977	-519.818	1.00326	-64.2275	0.774792
55	USV	TRUE	0.652262	197.984	198.024	0.04	42.4801	29.1354	53.7317	24.5962	5.90348	28.8904	7.71472	-97.7844	0.147295
56	USV	TRUE	0.659139	218.085	218.092	0.0068	79.1556	77.7257	79.9154	2.18962	0.798069	-317.876	1.0332	-73.1082	0.532574
57	USV	TRUE	0.658084	218.314	218.316	0.0016	88.8398	87.771	90.2648	2.49377	0.989262	-1558.6	1.00209	-77.5942	0.603309
58	USV	TRUE	0.793065	286.284	286.286	0.002	81.0208	80.1124	85.8124	5.70004	2.11653	2487.4	1.07358	-72.5075	0.669324
59	USV	TRUE	0.817056	286.495	286.497	0.002	70.0955	67.8512	70.7012	2.85002	1.109	1351.85	1.18892	-57.1254	0.866785
60	USV	TRUE	0.865511	286.663	286.681	0.0184	65.6212	52.7145	67.0462	14.3317	5.73568	-920.265	1.09706	-58.584	0.783052
61	USV	TRUE	0.964077	287.01	287.059	0.0492	79.0558	78.5265	81.8235	3.29693	0.931245	-32.1909	1.02678	-63.8937	0.642221
62	USV	TRUE	0.794195	288.337	288.342	0.0048	78.5773	77.7534	79.3269	1.57345	0.475376	-304.115	1.00457	-64.5692	0.707902
63	USV	TRUE	0.680542	350.793	350.869	0.0768	42.0496	26.3448	56.4926	30.1478	8.21664	4.1533	7.74268	-95.4534	0.156491
64	USV	TRUE	0.926795	354.013	354.042	0.0292	83.1727	77.9109	86.3231	8.41221	2.26613	-183.494	1.12608	-64.4851	0.780394
65	USV	TRUE	0.85456	354.317	354.328	0.0112	80.7738	78.2652	81.4863	3.22111	0.895415	-124.363	1.19399	-63.7986	0.803583
66	USV	TRUE	0.815059	456.294	456.3	0.006	91.3658	90.3699	91.9481	1.57821	0.473033	49.392	1.21053	-69.8711	0.703652
67	USV	TRUE	0.630155	487.071	487.111	0.04	63.7642	49.7442	73.9768	24.2326	6.16434	-7.43294	9.18162	-97.2481	0.155295
