# Supplementary material for: Bazedoxifene reverses sexually dimorphic autistic-like abnormalities in biallelic MDGA1-mutant mice
Source: EMBO Mol Med. 2026 Mar 20;18(4):1358–98. doi: 10.1038/s44321-026-00402-y (PMC13084050; doi:10.1038/s44321-026-00402-y)
Supplement: Supplementary file 17 — Source data Fig. 3 [file 44321_2026_402_MOESM17_ESM.zip › Panel C/Batch2/P9/P9_KO_489.xlsx]

## Sheet: Sheet1
ID	Label	Accepted	Score	Begin Time (s)	End Time (s)	Call Length (s)	Principal Frequency (kHz)	Low Freq (kHz)	High Freq (kHz)	Delta Freq (kHz)	Frequency Standard Deviation (kHz)	Slope (kHz/s)	Sinuosity	Mean Power (dB/Hz)	Tonality
1	USV	TRUE	0.72414	0.345204	0.356004	0.0108	85.6123	79.0587	90.0729	11.0141	3.63604	-1098.76	1.01318	-66.2529	0.790365
2	USV	TRUE	0.76949	0.497204	0.525204	0.028	92.7162	80.6398	101.009	20.3687	6.28744	-514.192	1.60546	-62.9819	0.796602
3	USV	TRUE	0.993469	0.703204	1.0182	0.315	81.5398	60.6088	85.2814	24.6726	12.0106	67.2759	1.36147	-52.8517	0.843768
4	USV	TRUE	0.783697	0.984804	1.0296	0.0448	79.7463	59.0296	92.6106	33.581	10.2221	410.351	1.76234	-58.1157	0.860692
5	USV	TRUE	0.907299	1.13913	1.16433	0.0252	91.5364	87.9145	103.414	15.4999	4.04197	-256.297	1.79148	-59.8481	0.855913
6	USV	TRUE	0.788952	2.15946	2.16546	0.006	89.5793	88.8111	89.7463	0.935162	0.299008	-62.9772	1.07854	-62.1168	0.796064
7	USV	TRUE	0.817921	2.45346	2.46106	0.0076	92.7721	90.9463	93.7869	2.84059	0.958081	-432.912	1.04633	-59.9267	0.852405
8	USV	TRUE	0.701928	6.16637	6.17037	0.004	86.2893	84.6713	86.4229	1.75157	0.621831	416.302	1.08803	-64.2853	0.786994
9	USV	TRUE	0.705197	6.60157	6.64317	0.0416	56.4926	32.3862	69.006	36.6198	9.06103	126.116	12.3265	-96.113	0.164277
10	USV	TRUE	0.71582	6.95997	6.99837	0.0384	41.3816	29.269	50.1989	20.9298	5.16856	15.5411	5.94514	-97.0433	0.158847
11	USV	TRUE	0.850554	9.17775	9.18255	0.0048	80.7202	79.9241	80.8879	0.963795	0.391347	-217.486	1.00673	-68.6053	0.708318
12	USV	TRUE	0.913461	10.0305	10.0741	0.0436	60.4584	59.1283	86.7575	27.6292	11.6929	627.82	1.00082	-57.4009	0.832893
13	USV	TRUE	0.757031	10.1785	10.2173	0.0388	98.0392	78.4526	101.881	23.4286	7.97292	-659.318	1.24959	-69.1148	0.712288
14	USV	TRUE	0.810354	10.4007	10.7057	0.305	68.0336	64.0823	84.6543	20.572	9.08623	-57.0164	1.43748	-61.3518	0.696022
15	USV	TRUE	0.787701	10.6953	10.7001	0.0048	66.5986	65.6826	66.9589	1.27631	0.440345	245.602	1.00878	-53.2018	0.834169
16	USV	TRUE	0.748508	10.8429	10.8481	0.0052	65.1451	63.7498	65.4939	1.74415	0.451918	205.938	1.11001	-60.9839	0.722878
17	USV	TRUE	0.940039	14.3178	14.3202	0.0024	89.707	88.8386	90.1078	1.26915	0.467169	528.812	1.01922	-64.9049	0.769803
18	USV	TRUE	0.613383	15.1801	15.2185	0.0384	39.5855	30.6866	47.9723	17.2857	3.92961	120.617	4.61989	-96.567	0.145282
19	USV	TRUE	0.892665	20.0489	20.0617	0.0128	96.8594	90.8921	97.9281	7.03598	1.96532	382.004	1.27474	-59.3418	0.84678
20	USV	TRUE	0.803124	24.9847	24.9931	0.0084	87.5276	87.1337	87.9742	0.840505	0.293956	3.93948	1.03646	-61.5091	0.841875
21	USV	TRUE	0.943816	25.0439	25.0543	0.0104	78.1884	77.003	78.2784	1.27543	0.391446	111.297	1.01354	-58.8943	0.838389
22	USV	TRUE	0.782454	25.2114	25.2954	0.084	83.3832	71.9545	99.7521	27.7976	7.77018	-150.179	1.6807	-62.9248	0.784546
23	USV	TRUE	0.805398	25.4126	25.4282	0.0156	59.846	56.8158	60.2809	3.46515	1.05313	-178.595	1.04861	-56.8984	0.769464
24	USV	TRUE	0.98503	25.557	25.5658	0.0088	64.4189	63.8771	64.8939	1.0168	0.311157	-5.14769e-13	1.04541	-58.3828	0.72047
25	USV	TRUE	0.814264	25.7362	25.789	0.0528	60.3525	59.024	79.5057	20.4817	5.76085	359.99	1.14943	-54.8749	0.789021
26	USV	TRUE	0.889008	25.9018	25.9446	0.0428	61.405	60.8929	86.4534	25.5605	10.7212	643.783	1.25965	-59.0909	0.766421
27	USV	TRUE	0.967987	26.0813	26.0857	0.0044	67.5373	65.8154	68.6061	2.79064	0.873421	598.165	1.01619	-56.8874	0.851261
28	USV	TRUE	0.723839	28.1084	28.1124	0.004	78.8597	78.8597	78.8597	0	9.79416e-15	-7.35427e-13	1	-66.4929	0.651493
29	USV	TRUE	0.905868	32.4091	32.4291	0.02	94.0336	85.0407	96.346	11.3052	4.55244	-449.64	1.51402	-63.3044	0.793947
30	USV	TRUE	0.870827	32.2505	32.2561	0.0056	84.0798	81.6083	86.3131	4.70486	1.42979	861.971	1.01007	-62.712	0.840501
31	USV	TRUE	0.943502	32.5861	32.5985	0.0124	91.1632	90.2583	92.1981	1.9398	0.791415	111.669	1.05894	-64.7964	0.828733
32	USV	TRUE	0.923529	33.8128	33.8532	0.0404	53.1821	52.3021	97.1484	44.8462	22.2614	1389.69	1.21187	-59.4695	0.76155
33	USV	TRUE	0.750532	34.1407	34.1511	0.0104	90.8741	86.6456	91.2006	4.55504	1.25745	202.652	1.24911	-57.0436	0.865998
34	USV	TRUE	0.793228	36.3518	36.355	0.0032	78.2609	77.3926	79.5375	2.14494	0.7577	-688.074	1.00621	-63.745	0.693973
35	USV	TRUE	0.763621	36.477	36.4842	0.0072	65.06	62.7295	65.5944	2.86486	0.908622	357.619	1.09288	-54.737	0.848297
36	USV	TRUE	0.665636	36.641	36.6454	0.0044	100.173	98.7476	101.716	2.96877	1.01634	-701.709	1.01395	-69.5204	0.710126
37	USV	TRUE	0.955822	36.7962	36.807	0.0108	65.2233	63.3975	65.5647	2.1672	0.638998	-142.264	1.05232	-61.1031	0.769676
38	USV	TRUE	0.752278	36.9606	37.0074	0.0468	62.4542	61.9124	80.2077	18.2953	8.43439	386.689	1.10277	-62.952	0.772698
39	USV	TRUE	0.899421	37.1161	37.1273	0.0112	68.9864	65.0528	69.3575	4.30471	1.07418	224.678	1.16936	-60.6172	0.793133
40	USV	TRUE	0.832943	37.2805	37.2825	0.002	66.3784	66.3517	66.6545	0.302814	0.114253	113.873	1.03232	-64.2266	0.639955
41	USV	TRUE	0.683792	40.3171	40.3331	0.016	80.6755	76.9497	93.8001	16.8504	5.6995	-1062.27	1.00469	-59.2183	0.854691
42	USV	TRUE	0.823425	40.4771	40.4891	0.012	95.4235	92.7294	95.8243	3.09494	0.884846	90.8138	1.23755	-56.5689	0.874193
43	USV	TRUE	0.914849	40.8187	40.8215	0.0028	87.026	86.3398	87.4394	1.09961	0.419922	389.651	1.01647	-51.2315	0.916881
44	USV	TRUE	0.970328	40.9715	40.9899	0.0184	89.6645	88.1059	91.2565	3.15064	0.969371	-33.8055	1.18295	-54.9212	0.919958
45	USV	TRUE	0.896104	41.143	41.1614	0.0184	89.0968	82.1721	90.6851	8.51294	2.44526	414.876	1.08003	-57.7808	0.851031
46	USV	TRUE	0.97744	42.9473	42.9601	0.0128	86.0215	78.1172	90.0813	11.9641	3.56404	-901.074	1.02032	-55.437	0.859362
47	USV	TRUE	0.730728	43.1589	43.1613	0.0024	79.789	78.867	81.0582	2.19115	0.87272	-918.192	1.00531	-53.0089	0.911998
48	USV	TRUE	0.765239	43.2813	43.3333	0.052	65.2618	63.4212	92.8806	29.4594	10.0739	454.275	1.51773	-52.3913	0.858277
49	USV	TRUE	0.732903	43.4821	43.5061	0.024	87.5424	80.0908	99.4735	19.3828	4.68705	-731.179	1.01688	-56.5628	0.874597
50	USV	TRUE	0.756768	43.6613	43.6637	0.0024	94.7206	93.5851	96.1902	2.60509	0.940507	-1085.46	1.00242	-70.3246	0.696505
51	USV	TRUE	0.980481	43.8349	43.8369	0.002	91.524	90.2816	93.4522	3.17064	1.22478	1621.58	1.00848	-65.1841	0.839869
52	USV	TRUE	0.901542	44.0181	44.0217	0.0036	86.256	84.8458	87.2802	2.43439	0.828281	681.467	1.00367	-65.4448	0.778927
53	USV	TRUE	0.661757	44.1736	44.1788	0.0052	81.933	81.1018	82.1483	1.04649	0.324426	118.18	1.06861	-77.4316	0.496159
54	USV	TRUE	0.808562	45.5359	45.5379	0.002	96.0806	95.6174	96.2409	0.623441	0.243171	-311.721	1.01894	-71.6697	0.601847
55	USV	TRUE	0.869993	45.6959	45.7031	0.0072	95.5142	94.4454	96.0398	1.59432	0.454157	-51.9099	1.13379	-59.6011	0.842257
56	USV	TRUE	0.917336	45.8623	45.8643	0.002	106.327	105.548	106.777	1.22907	0.457432	-602.448	1.01262	-60.1806	0.833586
57	USV	TRUE	0.717749	46.5131	46.5287	0.0156	91.9749	88.1741	96.3051	8.13099	2.60396	-12.5394	1.59406	-74.5371	0.638587
58	USV	TRUE	0.787677	46.7163	46.7199	0.0036	97.2468	96.8149	97.4056	0.590777	0.246844	-151.008	1.01123	-68.4196	0.695371
59	USV	TRUE	0.856124	46.9175	46.9239	0.0064	88.9497	87.7755	89.3338	1.55827	0.519774	228.542	1.06126	-68.0747	0.689945
60	USV	TRUE	0.652965	47.1015	47.1059	0.0044	90.6386	88.1745	92.9394	4.76487	1.54593	-1069.69	1.00607	-71.1828	0.667242
61	USV	TRUE	0.624617	47.2574	47.2606	0.0032	107.369	106.969	107.458	0.489847	0.162045	-103.598	1.03476	-73.7521	0.536928
62	USV	TRUE	0.807659	47.4394	47.4442	0.0048	87.9934	85.5738	92.2016	6.62778	2.21442	-1405.99	1.01057	-69.3394	0.697197
63	USV	TRUE	0.732492	47.5842	47.5922	0.008	65.9932	65.4291	66.4682	1.03907	0.316308	-119.787	1.023	-62.3974	0.644754
64	USV	TRUE	0.742562	47.7782	47.7842	0.006	87.0148	85.523	88.1356	2.61252	0.819898	-428.561	1.00668	-63.1233	0.811172
65	USV	TRUE	0.848212	48.6797	48.6913	0.0116	91.5059	88.9676	92.0848	3.11721	0.939929	-209.275	1.0968	-56.2745	0.84799
66	USV	TRUE	0.863081	48.8537	48.8677	0.014	93.1077	87.4394	94.8561	7.4167	2.20928	194.929	1.51936	-69.7157	0.713492
67	USV	TRUE	0.739367	49.0581	49.0657	0.0076	95.9816	93.1019	98.0152	4.91331	1.45311	-610.69	1.01022	-72.9441	0.647786
68	USV	TRUE	0.764443	70.3433	70.3453	0.002	65.4174	65.1012	66.0364	0.935162	0.356582	467.581	1.01392	-54.7822	0.838245
69	USV	TRUE	0.916041	70.5041	70.5217	0.0176	67.1414	64.1207	68.2398	4.11917	1.10241	-130.739	1.16165	-56.16	0.880665
70	USV	TRUE	0.696231	70.5641	70.5805	0.0164	55.586	48.8915	104.676	55.7847	16.0879	2172.79	5.68606	-65.9742	0.590002
71	USV	TRUE	0.864307	70.7369	70.7701	0.0332	93.0717	65.2416	95.0327	29.7911	11.1886	894.384	1.26884	-60.1979	0.841078
72	USV	TRUE	0.925731	70.9573	70.9645	0.0072	99.9461	91.0621	100.525	9.46295	3.23101	-1299.03	1.12287	-59.5517	0.846797
73	USV	TRUE	0.974958	71.124	71.1292	0.0052	92.1712	88.2956	94.585	6.28946	2.12708	1213	1.00174	-62.0378	0.834954
74	USV	TRUE	0.833191	73.4419	73.4827	0.0408	68.6864	64.9056	69.3439	4.43831	1.50516	99.1199	1.17853	-54.1344	0.771334
75	USV	TRUE	0.8964	73.7135	73.7179	0.0044	62.6439	61.4267	63.5568	2.13009	0.675647	-466.595	1.00413	-55.4803	0.834715
76	USV	TRUE	0.786166	87.5597	87.5737	0.014	84.8299	79.7164	88.5234	8.80697	3.22401	-634.218	1.03233	-70.6425	0.650456
77	USV	TRUE	0.963693	87.9613	87.9853	0.024	62.1847	59.4757	62.9118	3.43615	0.823374	71.3278	1.04566	-47.3354	0.922121
78	USV	TRUE	0.726596	88.2156	88.2448	0.0292	63.4709	61.5657	97.7419	36.1763	4.75246	127.464	1.36377	-52.966	0.794687
79	USV	TRUE	0.823465	88.458	88.4784	0.0204	64.7104	63.2038	65.1561	1.95234	0.542132	-37.552	1.06562	-54.7527	0.84167
80	USV	TRUE	0.831212	88.662	88.6688	0.0068	67.4173	66.4981	67.7729	1.2748	0.382793	186.32	1.00322	-50.1541	0.832776
81	USV	TRUE	0.913386	88.9088	88.914	0.0052	99.6153	98.22	100.662	2.44181	0.75453	-449.149	1.00473	-57.8429	0.843525
82	USV	TRUE	0.661034	93.8056	93.8096	0.004	83.5881	83.3283	83.7069	0.378518	0.141566	7.62491e-13	1.04242	-63.4763	0.793147
83	USV	TRUE	0.717527	93.9804	93.9836	0.0032	92.1968	92.1968	92.1968	1.42109e-14	6.15348e-15	-1.37347e-12	1	-73.0161	0.524464
84	USV	TRUE	0.849139	100.361	100.365	0.004	93.3137	93.0465	93.4473	0.400784	0.145291	19.7356	1.03795	-67.3387	0.662247
85	USV	TRUE	0.945807	102.502	102.516	0.0144	95.6309	88.6395	97.2786	8.63912	2.57393	557.322	1.06915	-58.2742	0.855896
86	USV	TRUE	0.844925	110.231	110.247	0.016	87.5915	80.9637	88.2149	7.25122	1.81387	-266.223	1.21817	-55.735	0.866528
87	USV	TRUE	0.871767	111.579	111.594	0.0144	79.6384	77.4341	80.6329	3.19885	1.00189	-212.575	1.04944	-55.3559	0.884608
88	USV	TRUE	0.77069	111.741	111.751	0.01	98.641	97.0676	99.241	2.17346	0.698485	14.1806	1.18715	-48.5187	0.920102
89	USV	TRUE	0.845416	112.703	112.709	0.006	94.4362	93.2413	94.6885	1.44727	0.412604	-148.056	1.08274	-50.6635	0.916386
90	USV	TRUE	0.817375	112.898	112.948	0.05	95.2543	82.4027	111.46	29.0577	8.38167	-493.415	1.00033	-58.119	0.81703
91	USV	TRUE	0.867235	113.288	113.306	0.0176	66.7723	63.8919	99.191	35.2992	14.8509	2119.53	1.5412	-61.6474	0.760363
92	USV	TRUE	0.922078	113.482	113.485	0.0032	89.9438	89.0605	93.4469	4.38636	1.59847	1371.51	1.12957	-70.1855	0.738211
93	USV	TRUE	0.730237	114.922	114.959	0.0364	91.7224	82.3599	97.2771	14.9172	5.72971	-425.598	1.09177	-69.7615	0.655893
94	USV	TRUE	0.888102	115.097	115.113	0.0168	94.1664	60.1478	94.3265	34.1788	18.2596	2055.49	1.00808	-62.0181	0.758808
95	USV	TRUE	0.856753	115.253	115.262	0.0096	99.722	94.9136	104.255	9.34186	2.77644	-1005.83	1.00419	-66.9872	0.730385
96	USV	TRUE	0.672638	116.342	116.347	0.0052	87.0769	86.6354	87.3994	0.764013	0.263112	33.825	1.09255	-64.076	0.774175
97	USV	TRUE	0.765857	141.396	141.403	0.0064	82.5771	81.1744	82.9927	1.81837	0.685333	-315.022	1.05852	-59.1563	0.853645
98	USV	TRUE	0.807159	141.575	141.577	0.0028	90.0857	88.6236	92.6166	3.99299	1.40053	-1411.93	1.00877	-59.4188	0.837411
99	USV	TRUE	0.872116	141.726	141.73	0.004	91.8689	90.5999	92.825	2.22509	0.993064	565.398	1.01536	-53.2017	0.912709
100	USV	TRUE	0.915892	144.349	144.371	0.0216	80.6197	76.842	83.1877	6.34574	2.00754	-236.754	1.20436	-56.6441	0.877266
101	USV	TRUE	0.972598	146.944	146.975	0.0312	88.2487	82.9272	92.019	9.09185	2.29564	-225.063	1.20247	-55.4314	0.873142
102	USV	TRUE	0.813	147.103	147.117	0.0136	62.9763	60.8536	63.5255	2.67189	0.65353	134.53	1.05405	-49.6055	0.850298
103	USV	TRUE	0.884681	147.293	147.351	0.0584	62.6529	59.7948	65.4204	5.62552	1.37084	-48.094	1.02515	-51.3378	0.84671
104	USV	TRUE	0.706522	147.587	147.59	0.0028	84.6976	83.28	85.5808	2.3008	0.840968	-849.987	1.01347	-70.7071	0.71361
105	USV	TRUE	0.960693	147.787	147.8	0.0136	92.6052	87.87	93.5997	5.72972	1.72791	339.584	1.20055	-63.2859	0.792983
106	USV	TRUE	0.756718	150.033	150.035	0.002	82.157	81.3777	82.6068	1.22907	0.457432	-602.448	1.01262	-69.1007	0.725441
107	USV	TRUE	0.932682	164.347	164.357	0.0096	82.9213	79.3513	86.211	6.85966	2.21224	-792.39	1.02262	-58.5375	0.850302
108	USV	TRUE	0.808013	169.908	169.918	0.01	78.6799	75.3401	81.8862	6.54613	1.87593	-611.452	1.00599	-58.4072	0.855457
109	USV	TRUE	0.691828	172.191	172.208	0.0168	82.3347	74.8757	86.7879	11.9122	3.728	-735.201	1.01946	-57.4494	0.8728
110	USV	TRUE	0.770989	175.183	175.197	0.0136	82.8074	76.4319	87.1177	10.6858	3.4003	-838.561	1.02151	-57.3406	0.870415
111	USV	TRUE	0.933081	175.412	175.429	0.0168	91.3237	85.9057	95.2382	9.33251	2.86643	-507.838	1.42187	-60.3747	0.839365
112	USV	TRUE	0.821102	175.646	175.661	0.0144	80.7389	77.8147	89.476	11.6613	3.36261	-824.9	1.01439	-57.2481	0.843692
113	USV	TRUE	0.783804	175.965	175.985	0.02	81.2241	78.6709	82.4182	3.74726	1.03182	-171.279	1.01353	-55.6634	0.841898
114	USV	TRUE	0.762052	179.555	179.57	0.0152	80.4733	76.7326	81.5123	4.77972	1.3087	-190.483	1.16906	-58.0159	0.873074
115	USV	TRUE	0.692784	184.62	184.632	0.0116	81.8321	78.5441	86.7081	8.16394	2.65758	-761.287	1.01316	-59.0351	0.848519
116	USV	TRUE	0.82426	196.363	196.376	0.0124	92.9788	86.0616	98.2781	12.2165	3.87544	-1027.94	1.01187	-53.9927	0.86456
117	USV	TRUE	0.729362	196.541	196.55	0.0088	73.0519	70.5114	74.2893	3.77786	1.23794	386.085	1.03428	-42.4896	0.917326
118	USV	TRUE	0.977338	196.753	196.784	0.0316	76.7887	72.5878	87.5801	14.9923	5.05777	-525.323	1.04719	-53.231	0.856759
119	USV	TRUE	0.960704	196.993	197.004	0.0112	106.796	102.097	109.312	7.21411	2.34325	-676.766	1.0387	-62.9329	0.787818
120	USV	TRUE	0.901221	197.458	197.47	0.0124	81.1333	79.3743	81.6676	2.29337	0.733271	-66.4745	1.12603	-65.7958	0.77345
121	USV	TRUE	0.79364	205.203	205.211	0.0084	82.3215	80.2582	82.9747	2.71642	0.805272	145.149	1.21626	-68.0403	0.722033
122	USV	TRUE	0.928922	214.919	214.936	0.0168	91.3398	86.3708	92.3047	5.9339	1.76617	320.233	1.09589	-63.2359	0.787434
123	USV	TRUE	0.794188	215.156	215.166	0.0096	91.0979	86.6591	95.7577	9.09861	3.12971	-969.351	1.00101	-63.6477	0.760042
124	USV	TRUE	0.708627	221.658	221.672	0.014	97.6168	90.4695	102.602	12.1327	3.89567	-853.218	1.00375	-68.5931	0.711774
125	USV	TRUE	0.928222	221.848	221.868	0.02	78.7357	75.0989	84.8732	9.77425	2.62265	-459.813	1.01237	-57.571	0.844927
126	USV	TRUE	0.735807	222.13	222.139	0.0088	78.823	76.6056	81.25	4.64438	1.33122	-497.008	1.01292	-65.9434	0.592173
127	USV	TRUE	0.756868	230.633	230.645	0.012	99.3846	96.824	102.586	5.76223	1.60022	-419.353	1.0233	-67.54	0.601151
128	USV	TRUE	0.889472	230.771	231.201	0.43	67.3195	50.7639	87.9892	37.2253	13.457	53.3134	3.06902	-58.0148	0.788711
129	USV	TRUE	0.828568	230.771	230.78	0.0092	69.6667	65.1853	70.722	5.53675	1.5921	486.387	1.10446	-53.9415	0.851538
130	USV	TRUE	0.828372	231.389	231.391	0.0016	97.5746	97.2985	97.6725	0.374065	0.153618	-233.791	1.01068	-54.6773	0.856972
131	USV	TRUE	0.614544	231.557	231.562	0.0052	88.9832	86.9644	91.7664	4.80198	1.4944	-889.407	1.00621	-60.3934	0.855647
132	USV	TRUE	0.725569	231.765	231.775	0.0104	90.8026	88.4647	91.8565	3.39182	1.08702	-25.5893	1.33195	-63.8424	0.782443
133	USV	TRUE	0.822173	249.552	249.555	0.0032	82.0286	80.6927	83.2755	2.58283	0.937754	-853.521	1.00575	-61.2645	0.841719
134	USV	TRUE	0.812818	258.71	258.722	0.0112	83.9945	80.0312	86.6979	6.66673	2.16153	-626.149	1.01429	-65.0479	0.783378
135	USV	TRUE	0.892215	258.919	258.933	0.014	93.3668	90.43	95.2375	4.80751	1.75951	151.011	1.41585	-67.2918	0.763038
136	USV	TRUE	0.89614	263.548	263.555	0.0068	92.9387	90.1968	96.2475	6.05071	2.55523	910.26	1.00285	-70.7172	0.68971
137	USV	TRUE	0.848945	263.77	263.784	0.0148	90.8723	85.7252	92.2253	6.50019	2.19629	-427.428	1.10468	-66.371	0.763683
138	USV	TRUE	0.821541	263.948	263.971	0.0232	63.288	58.82	64.1489	5.32894	1.14587	76.7503	1.14006	-52.5651	0.852747
139	USV	TRUE	0.999367	264.126	264.173	0.0464	66.7669	62.9267	67.6009	4.67425	1.11233	-13.8028	1.03444	-41.9831	0.917575
140	USV	TRUE	0.743197	264.346	264.358	0.0116	66.7181	65.2856	67.2483	1.96269	0.58576	-95.7998	1.06877	-51.4033	0.836116
141	USV	TRUE	0.940727	264.624	264.627	0.0036	88.1269	86.9468	89.3144	2.36759	0.881303	-723.3	1.01359	-65.5285	0.770494
142	USV	TRUE	0.919242	264.812	264.835	0.0228	105.94	97.5089	108.389	10.8801	2.39996	-482.446	1.00582	-66.5232	0.717379
143	USV	TRUE	0.908337	265.023	265.045	0.0216	96.7274	89.8398	98.1821	8.34224	2.26396	-260.677	1.29224	-57.3013	0.863926
144	USV	TRUE	0.610172	311.493	311.533	0.04	44.3652	31.5253	53.8653	22.34	4.93472	100.501	7.14003	-97.7704	0.146307
145	USV	TRUE	0.771344	366.191	366.211	0.0204	82.5945	77.0503	88.9304	11.8801	3.15478	-655.049	1.0282	-68.0116	0.72178
146	USV	TRUE	0.840648	366.399	366.407	0.0084	86.7041	81.3903	87.9955	6.6052	2.15042	-765.483	1.03419	-59.7834	0.837826
147	USV	TRUE	0.899772	473.794	473.812	0.018	88.2599	84.6826	91.3029	6.62035	1.72542	-317.225	1.03242	-58.2438	0.849478
148	USV	TRUE	0.746107	478.311	478.315	0.0032	77.8848	77.536	77.9145	0.378518	0.126336	-91.2278	1.01661	-69.532	0.659387
149	USV	TRUE	0.628276	483.114	483.154	0.04	37.8339	28.6011	43.7715	15.1704	3.9249	1.30586	4.42982	-97.8558	0.140049
150	USV	TRUE	0.630571	485.458	485.498	0.04	37.0621	28.8089	42.2129	13.404	3.15284	-76.8273	4.37256	-98.5666	0.137437
151	USV	TRUE	0.602277	554.471	554.515	0.0448	37.73	29.5956	45.6121	16.0165	4.05021	34.3095	5.17533	-98.9826	0.142236
