# Supplementary material for: Bazedoxifene reverses sexually dimorphic autistic-like abnormalities in biallelic MDGA1-mutant mice
Source: EMBO Mol Med. 2026 Mar 20;18(4):1358–98. doi: 10.1038/s44321-026-00402-y (PMC13084050; doi:10.1038/s44321-026-00402-y)
Supplement: Supplementary file 17 — Source data Fig. 3 [file 44321_2026_402_MOESM17_ESM.zip › Panel C/Batch2/P9/P9_KO_494.xlsx]

## Sheet: Sheet1
	Label	Accepted	Score	Begin Time (s)	End Time (s)	Call Length (s)	Principal Frequency (kHz)	Low Freq (kHz)	High Freq (kHz)	Delta Freq (kHz)	Frequency Standard Deviation (kHz)	Slope (kHz/s)	Sinuosity	Mean Power (dB/Hz)	Tonality
1	USV	TRUE	0.650358	0.885604	0.891604	0.006	89.0406	87.0915	89.9216	2.83009	1.00368	-280.108	1.2413	-61.242	0.850361
2	USV	TRUE	0.93604	1.19813	1.35813	0.16	89.8768	59.9559	98.6755	38.7196	17.4953	202.848	1.58355	-66.9647	0.629673
3	USV	TRUE	0.990196	1.51273	1.51633	0.0036	91.2578	90.2113	91.5695	1.35821	0.505214	-398.985	1.03599	-67.6231	0.722603
4	USV	TRUE	0.940477	1.81953	1.82833	0.0088	84.7941	84.2523	86.5456	2.29337	0.686914	-238.847	1.02985	-67.2708	0.713438
5	USV	TRUE	0.739685	2.14066	2.14226	0.0016	90.7026	89.1262	91.7447	2.61845	1.04255	-1636.53	1.00414	-58.5082	0.865389
6	USV	TRUE	0.964294	2.28266	2.28706	0.0044	86.3632	83.6022	87.0311	3.42893	1.0915	429.875	1.70323	-56.9988	0.873923
7	USV	TRUE	0.950458	2.56706	2.74706	0.18	64.8163	59.6732	98.7048	39.0316	16.1898	-66.8502	21.4798	-57.6684	0.776276
8	USV	TRUE	0.637484	3.01146	3.03666	0.0252	64.4695	62.5769	65.4344	2.85744	0.650544	-75.9795	1.04131	-49.0233	0.861649
9	USV	TRUE	0.661409	3.20739	3.21019	0.0028	86.2123	82.442	91.3186	8.87662	3.08053	-3131.34	1.00082	-64.282	0.734758
10	USV	TRUE	0.976852	3.35939	3.36219	0.0028	75.475	72.2613	83.2309	10.9696	4.03665	-4006.07	1.01154	-57.2876	0.892609
11	USV	TRUE	0.891546	3.53459	3.53619	0.0016	76.5882	73.5512	77.6659	4.11471	1.68979	-2571.7	1.0173	-53.9326	0.933763
12	USV	TRUE	0.861128	3.68819	3.69019	0.002	82.6668	80.792	86.3852	5.59316	2.12549	-2784.49	1.00602	-53.2444	0.928708
13	USV	TRUE	0.947886	3.87819	3.88219	0.004	76.432	74.443	78.0574	3.61448	1.22752	-923.523	1.00281	-53.2356	0.916588
14	USV	TRUE	0.897665	4.07211	4.07411	0.002	82.8984	81.1261	85.606	4.47987	1.60122	-2106.98	1.00734	-60.9067	0.8678
15	USV	TRUE	0.819977	4.24531	4.25571	0.0104	75.0655	68.8979	83.4152	14.5173	4.40893	-1377.07	1.02121	-64.459	0.796569
16	USV	TRUE	0.873499	4.58511	4.82011	0.235	75.5678	67.7553	88.3799	20.6246	7.60889	32.5832	8.46936	-71.5135	0.626725
17	USV	TRUE	0.634186	5.26044	5.26444	0.004	93.3549	91.3732	93.8276	2.4544	0.895942	-627.437	1.00342	-69.8191	0.708355
18	USV	TRUE	0.795521	5.42444	5.43364	0.0092	95.9372	45.9403	99.5331	53.5928	22.2527	5582.75	1.43516	-76.8953	0.40403
19	USV	TRUE	0.852556	5.76804	5.77684	0.0088	70.572	67.5484	77.2544	9.70608	2.86154	-1000.92	1.02503	-71.8728	0.649585
20	USV	TRUE	0.689945	5.90524	5.93324	0.028	55.5257	54.6178	85.5834	30.9655	14.583	1114.13	1.11584	-76.031	0.396423
21	USV	TRUE	0.822286	6.06997	6.08397	0.014	55.7647	55.3491	56.6097	1.26059	0.403488	-27.9276	1.04199	-68.1217	0.529327
22	USV	TRUE	0.675061	6.40597	6.41077	0.0048	91.946	91.4724	92.675	1.20268	0.456504	-222.419	1.01981	-74.2287	0.550736
23	USV	TRUE	0.744068	6.94037	6.94237	0.002	83.2613	81.3643	84.4459	3.08158	1.14745	-1516.62	1.00692	-75.9182	0.54821
24	USV	TRUE	0.964254	7.38429	7.39949	0.0152	96.0649	94.6634	101.889	7.22579	3.10079	442.953	1.02491	-73.1705	0.696566
25	USV	TRUE	0.818087	11.4744	11.4792	0.0048	80.9972	79.665	81.8243	2.15925	0.671749	-442.87	1.00475	-66.7711	0.770868
26	USV	TRUE	0.867215	11.6252	11.6644	0.0392	61.1119	59.3515	79.1106	19.7591	7.7877	516.428	1.1343	-61.2581	0.708964
27	USV	TRUE	0.935937	11.7752	11.8208	0.0456	63.3975	60.27	87.0594	26.7894	6.28203	402.956	1.17909	-61.4478	0.718421
28	USV	TRUE	0.834931	11.94	11.9748	0.0348	63.0685	49.3379	63.4085	14.0706	5.94492	-451.657	1.04456	-39.1393	0.846956
29	USV	TRUE	0.793572	12.0923	12.1403	0.048	59.6842	51.2306	91.9749	40.7444	14.1056	165.415	1.54814	-59.9788	0.780166
30	USV	TRUE	0.777337	12.3299	12.3355	0.0056	83.6898	78.7517	89.1319	10.3802	3.91283	-2013.49	1.00915	-65.967	0.779263
31	USV	TRUE	0.884347	12.5143	12.5171	0.0028	80.4243	79.2071	82.3095	3.10236	1.09071	-1104.45	1.00717	-62.9095	0.827263
32	USV	TRUE	0.777112	12.6899	12.7087	0.0188	55.4047	54.6686	79.2029	24.5343	6.26704	1066.86	1.17528	-57.9593	0.724404
33	USV	TRUE	0.975316	13.3935	13.6235	0.23	92.1629	88.1006	97.1916	9.091	3.09192	19.6169	2.74935	-68.2498	0.514704
34	USV	TRUE	0.860698	14.1394	14.145	0.0056	64.2235	63.2587	64.5798	1.3211	0.464795	-248.436	1.02114	-68.4754	0.592903
35	USV	TRUE	0.623269	14.5406	14.5446	0.004	88.7765	83.5663	90.2906	6.72426	2.2117	-1584.58	1.03964	-74.0303	0.593527
36	USV	TRUE	0.805246	14.9622	14.965	0.0028	79.2238	75.8097	80.7676	4.95784	1.70285	-1689.37	1.01481	-55.18	0.917183
37	USV	TRUE	0.880452	15.1245	15.1265	0.002	87.6716	83.6326	89.012	5.37941	2.00272	-2532.57	1.01501	-54.6302	0.916216
38	USV	TRUE	0.760377	15.2869	15.3073	0.0204	81.3166	72.7369	88.6791	15.9423	4.38789	-718.917	1.01501	-55.9884	0.863937
39	USV	TRUE	0.923088	15.4649	15.4701	0.0052	85.3221	82.4349	87.3334	4.89847	1.6877	-1002.2	1.01022	-57.9958	0.857788
40	USV	TRUE	0.858122	15.6637	15.6769	0.0132	72.197	69.1614	73.5552	4.39378	1.29674	-317.079	1.02055	-56.8145	0.867026
41	USV	TRUE	0.82067	15.8697	15.8733	0.0036	86.17	81.7539	86.6227	4.86878	1.63649	-1169.96	1.10883	-53.3429	0.867416
42	USV	TRUE	0.86375	17.1356	17.1644	0.0288	70.4137	58.5687	84.0303	25.4616	12.6061	913.903	1.13372	-66.715	0.671249
43	USV	TRUE	0.995478	17.1558	17.5808	0.425	84.1388	46.3139	91.9622	45.6483	21.5778	-97.2799	1.15157	-70.5026	0.580049
44	USV	TRUE	0.692144	17.3612	17.3844	0.0232	74.0732	47.957	76.5099	28.5529	13.6505	1309.55	1.20876	-70.1595	0.598452
45	USV	TRUE	0.912506	17.5608	17.574	0.0132	48.5512	47.1113	49.0707	1.95939	0.695438	-163.323	1.00995	-66.0826	0.581175
46	USV	TRUE	0.769005	50.5084	50.5184	0.01	63.7337	61.7891	63.9415	2.15236	0.692069	-177.301	1.06066	-52.789	0.850093
47	USV	TRUE	0.762202	51.7739	52.0139	0.24	77.9253	75.2383	80.4998	5.2615	2.10682	-3.13933	2.38758	-60.4522	0.811215
48	USV	TRUE	0.811846	52.2598	52.2618	0.002	93.0175	92.0601	95.489	3.42893	1.32815	-1714.46	1.02543	-50.7702	0.932749
49	USV	TRUE	0.732833	136.123	136.135	0.0112	77.8072	75.5938	78.4077	2.81391	0.946811	-233.299	1.05578	-68.4961	0.710842
50	USV	TRUE	0.871913	145.085	145.106	0.0204	64.4189	58.5852	65.7919	7.20669	2.09639	-318.637	1.04859	-51.1265	0.858827
51	USV	TRUE	0.821303	198.954	198.961	0.0064	86.323	84.2003	87.7109	3.51057	1.1519	-564.512	1.02526	-62.8081	0.793253
52	USV	TRUE	0.678288	199.98	199.983	0.0028	82.6301	81.7435	84.1764	2.43282	0.824285	-821.664	1.01631	-73.0505	0.639653
53	USV	TRUE	0.891544	200.248	200.27	0.0216	81.9705	77.2565	89.1571	11.9006	3.33983	-558.938	1.02322	-72.406	0.538498
54	USV	TRUE	0.606623	249.801	249.859	0.0576	86.5936	25.051	110.091	85.0404	17.5096	-86.9897	22.8348	-96.3043	0.157471
55	USV	TRUE	0.695878	403.572	403.577	0.0052	78.6442	76.3806	79.7724	3.39182	1.05988	-620.75	1.02635	-61.693	0.842738
56	USV	TRUE	0.634	505.159	505.201	0.0416	35.6667	28.5714	42.3019	13.7306	3.74298	-99.9128	5.14802	-96.3788	0.154499
57	USV	TRUE	0.687894	542.396	542.449	0.0528	66.4786	38.5128	84.2615	45.7487	10.853	297.776	13.8667	-93.6071	0.16462
58	USV	TRUE	0.782607	547.02	547.026	0.0056	67.8277	66.4547	69.0895	2.63478	0.753466	-418.345	1.01598	-69.936	0.597445
59	USV	TRUE	0.819851	549.753	549.763	0.0092	83.1791	76.8482	88.8495	12.0012	3.95633	-1396.05	1.01208	-64.9022	0.78739
60	USV	TRUE	0.612245	591.514	591.562	0.048	36.1269	28.3339	43.7269	15.3931	3.90623	-131.097	5.30558	-97.6197	0.145793
