# Supplementary material for: Bazedoxifene reverses sexually dimorphic autistic-like abnormalities in biallelic MDGA1-mutant mice
Source: EMBO Mol Med. 2026 Mar 20;18(4):1358–98. doi: 10.1038/s44321-026-00402-y (PMC13084050; doi:10.1038/s44321-026-00402-y)
Supplement: Supplementary file 17 — Source data Fig. 3 [file 44321_2026_402_MOESM17_ESM.zip › Panel C/Batch2/P9/P9_KO_497.xlsx]

## Sheet: Sheet1
ID	Label	Accepted	Score	Begin Time (s)	End Time (s)	Call Length (s)	Principal Frequency (kHz)	Low Freq (kHz)	High Freq (kHz)	Delta Freq (kHz)	Frequency Standard Deviation (kHz)	Slope (kHz/s)	Sinuosity	Mean Power (dB/Hz)	Tonality
1	USV	TRUE	0.715177	1.94433	1.95873	0.0144	86.2972	81.7513	86.8433	5.09206	1.54908	-220.103	1.15375	-64.4529	0.784651
2	USV	TRUE	0.759658	2.08546	2.08866	0.0032	58.01	56.5033	58.5295	2.02618	0.74563	-658.696	1.04363	-66.0048	0.609244
3	USV	TRUE	0.648194	2.28186	2.28506	0.0032	81.747	80.4036	83.3724	2.96877	0.974959	-887.538	1.00531	-67.0181	0.743718
4	USV	TRUE	0.783218	2.41026	2.42506	0.0148	104.755	64.9237	106.392	41.4683	18.0102	-2807.09	1.12513	-79.4054	0.454948
5	USV	TRUE	0.922901	2.57426	2.63586	0.0616	61.2472	60.5431	78.6864	18.1433	9.13893	290.997	1.00268	-65.7465	0.695556
6	USV	TRUE	0.768679	2.74506	2.79426	0.0492	61.7843	61.1305	83.4522	22.3217	7.93687	456.114	1.08412	-59.0519	0.726319
7	USV	TRUE	0.950946	2.93626	2.95546	0.0192	63.3211	62.0756	64.5083	2.43268	0.87815	-58.1355	1.07952	-54.1594	0.85466
8	USV	TRUE	0.968853	3.11619	3.63119	0.515	75.9203	51.6752	97.1681	45.4929	12.5106	53.7933	2.27391	-64.031	0.731736
9	USV	TRUE	0.608319	3.46059	3.46259	0.002	87.9518	86.3442	88.3927	2.04845	0.804815	-998.142	1.12576	-64.4188	0.786957
10	USV	TRUE	0.699967	4.26411	4.27571	0.0116	90.4077	87.9065	92.8533	4.94681	1.47022	-98.8579	1.37699	-71.624	0.714258
11	USV	TRUE	0.608188	4.43051	4.43971	0.0092	97.9558	96.3749	99.0169	2.642	0.824654	-59.9281	1.32166	-72.6405	0.646986
12	USV	TRUE	0.736367	5.09904	5.27904	0.18	84.0904	69.6395	95.3291	25.6896	9.18765	-41.2607	9.54154	-77.4742	0.507506
13	USV	TRUE	0.631233	5.07684	5.09524	0.0184	97.3187	92.9472	99.3312	6.38406	1.85244	-127.228	1.28085	-72.1092	0.651516
14	USV	TRUE	0.88413	5.78204	5.78524	0.0032	95.3048	93.9391	95.5571	1.61798	0.527322	315.432	1.25461	-69.0264	0.728627
15	USV	TRUE	0.855564	6.27037	6.27277	0.0024	66.9761	66.7089	67.1097	0.400784	0.146947	-166.993	1.00302	-59.6003	0.847329
16	USV	TRUE	0.808391	16.9732	16.9752	0.002	88.4425	85.1472	89.6627	4.5155	1.81277	-2299.1	1.11828	-71.0356	0.648029
17	USV	TRUE	0.758819	17.1064	17.1132	0.0068	55.0973	52.7743	57.1083	4.33403	1.41176	-626.446	1.01209	-41.4647	0.932604
18	USV	TRUE	0.767988	17.246	17.2936	0.0476	57.1012	50.1098	57.8137	7.70395	1.96515	-92.8669	1.06673	-40.8547	0.860194
19	USV	TRUE	0.777133	17.4728	17.4772	0.0044	51.6981	49.9242	53.5387	3.61448	1.18922	-823.937	1.00457	-41.56	0.929856
20	USV	TRUE	0.765582	17.6504	17.6524	0.002	80.0038	78.8059	83.3481	4.54222	1.60522	-1968.93	1.08304	-66.1323	0.749154
21	USV	TRUE	0.714742	17.8388	17.8416	0.0028	76.2785	75.6699	77.2879	1.61798	0.586352	-591.987	1.01282	-69.4491	0.63823
22	USV	TRUE	0.92594	18.0088	18.0108	0.002	90.1964	88.8249	92.2003	3.37549	1.24522	1651.48	1.00394	-69.6424	0.732137
23	USV	TRUE	0.871954	19.7966	19.8114	0.0148	90.9126	89.4217	92.4751	3.05334	0.973669	27.7102	1.19907	-71.7302	0.703646
24	USV	TRUE	0.738569	19.9022	19.9074	0.0052	89.6008	86.0978	91.5097	5.41185	1.81757	1039.01	1.00025	-66.1501	0.764753
25	USV	TRUE	0.749796	20.0542	20.0654	0.0112	54.5786	50.89	56.2308	5.3408	1.7491	-459.369	1.01234	-55.5257	0.776855
26	USV	TRUE	0.857416	20.1937	20.2053	0.0116	55.9731	54.7782	56.2403	1.46212	0.348238	34.7815	1.05621	-48.922	0.8084
27	USV	TRUE	0.818498	20.3857	20.3897	0.004	56.8341	56.5227	56.8392	0.316485	0.127033	-82.1665	1.00301	-37.9781	0.91548
28	USV	TRUE	0.892654	20.5717	20.5733	0.0016	91.2569	90.7404	92.486	1.74564	0.709855	-1091.02	1.02644	-67.681	0.740306
29	USV	TRUE	0.762681	20.7021	20.7045	0.0024	103.242	101.038	104.645	3.60705	1.30933	1502.94	1.00571	-72.8265	0.583699
30	USV	TRUE	0.707165	21.8121	21.8153	0.0032	85.7765	84.6484	86.7859	2.13751	0.769172	-700.444	1.00462	-59.505	0.844244
31	USV	TRUE	0.634884	21.9769	21.9877	0.0108	89.9721	86.7101	102.101	15.3908	6.55246	-1528.98	1.00963	-64.4795	0.787319
32	USV	TRUE	0.862234	22.1532	22.1752	0.022	92.014	80.1077	96.4152	16.3075	5.44396	-653.301	1.05258	-66.752	0.775874
33	USV	TRUE	0.869541	22.4876	22.4912	0.0036	82.2763	80.6542	83.1359	2.48175	0.833964	-713.303	1.00477	-63.4457	0.830805
34	USV	TRUE	0.737051	24.2019	24.2119	0.01	85.4147	84.4452	86.4803	2.03508	0.641141	35.1961	1.18126	-71.2567	0.710894
35	USV	TRUE	0.637752	24.3839	24.3887	0.0048	88.7554	87.5302	89.6609	2.13061	0.658771	-424.534	1.00377	-71.0981	0.64952
36	USV	TRUE	0.752408	24.5735	24.5827	0.0092	89.0173	85.2911	89.1562	3.86511	1.30653	353.238	1.10623	-73.3398	0.591673
37	USV	TRUE	0.686352	24.7919	24.8039	0.012	91.8415	89.3626	94.0392	4.67664	1.34546	-63.9332	1.413	-60.1693	0.859643
38	USV	TRUE	0.60604	24.9939	25.0011	0.0072	91.1858	89.8869	91.8092	1.92228	0.647082	2.73439	1.24916	-64.3164	0.787183
39	USV	TRUE	0.698905	25.1678	25.171	0.0032	100.902	99.6521	101.604	1.95162	0.807252	-615.588	1.00445	-64.7427	0.75408
40	USV	TRUE	0.774751	25.3398	25.361	0.0212	87.6194	61.0356	93.5002	32.4646	10.7082	973.593	1.89565	-70.5767	0.634976
41	USV	TRUE	0.675278	25.5154	25.517	0.0016	93.2743	92.0986	94.0937	1.99501	0.792986	-1246.88	1.00415	-73.2528	0.595444
42	USV	TRUE	0.741355	25.9182	25.9262	0.008	91.5585	91.2273	91.8567	0.629393	0.260667	23.7638	1.05994	-69.3726	0.761837
43	USV	TRUE	0.632139	26.1021	26.1049	0.0028	87.0878	86.3085	88.1343	1.82579	0.631103	-641.466	1.00408	-70.0609	0.649669
44	USV	TRUE	0.843584	26.2821	26.2913	0.0092	92.7572	90.7607	93.44	2.67931	0.763411	-70.1856	1.20972	-67.4996	0.719524
45	USV	TRUE	0.78672	26.4797	26.4817	0.002	95.4652	92.8957	96.6898	3.79409	1.48038	-1933.3	1.01951	-76.3046	0.634527
46	USV	TRUE	0.793823	28.0252	28.0332	0.008	90.146	88.3991	90.9547	2.55559	0.829758	-294.495	1.10365	-64.2592	0.774519
47	USV	TRUE	0.747522	28.58	28.5848	0.0048	83.4598	80.5659	86.9482	6.38226	2.49831	-1274.6	1.0156	-73.5631	0.694435
48	USV	TRUE	0.904892	28.7606	28.7856	0.025	80.9383	57.7911	93.6652	35.8742	11.9678	385.145	3.11487	-74.859	0.515575
49	USV	TRUE	0.719948	30.0343	30.0383	0.004	85.4047	83.8386	86.6219	2.78322	0.865666	-647.563	1.01027	-70.1516	0.707389
50	USV	TRUE	0.785193	30.452	30.677	0.225	89.9453	87.8547	98.4225	10.5678	3.92441	-22.1921	1.40704	-71.7608	0.596422
51	USV	TRUE	0.916644	30.803	30.8466	0.0436	87.2104	81.2654	96.031	14.7656	4.40072	-333.879	1.10282	-67.7958	0.717643
52	USV	TRUE	0.787371	31.0214	31.0246	0.0032	88.4312	87.8597	88.7652	0.905474	0.317768	-286.053	1.00701	-61.2783	0.782144
53	USV	TRUE	0.893869	31.1805	31.1905	0.01	90.5427	86.5938	96.3861	9.79231	3.78274	-939.65	1.0152	-67.5293	0.727178
54	USV	TRUE	0.936146	32.3659	32.7659	0.4	96.09	91.9099	96.6591	4.74913	2.17452	10.355	1.16034	-68.4665	0.624991
55	USV	TRUE	0.804408	32.7477	32.7609	0.0132	96.0196	93.3997	101.048	7.64849	2.40366	-544.492	1.00923	-62.2323	0.795384
56	USV	TRUE	0.950568	33.8532	33.8932	0.04	89.0894	85.2818	91.1364	5.85455	2.14705	-101.186	1.06575	-66.3817	0.721975
57	USV	TRUE	0.814181	34.0364	34.0568	0.0204	62.5123	61.9439	62.9986	1.05465	0.427376	-16.2597	1.05083	-60.5118	0.835097
58	USV	TRUE	0.919916	34.2075	34.2159	0.0084	64.0209	63.4154	65.9043	2.48886	0.975028	-286.132	1.00323	-54.0824	0.84085
59	USV	TRUE	0.674262	34.4107	34.4135	0.0028	88.9395	88.1899	90.0899	1.90001	0.677018	-685.644	1.00899	-62.0287	0.774693
60	USV	TRUE	0.928935	34.5687	34.5995	0.0308	90.6083	87.1026	92.2794	5.17682	1.44269	-100.658	1.1094	-60.661	0.854023
61	USV	TRUE	0.701291	34.7547	34.7599	0.0052	86.1894	82.3597	86.516	4.15628	1.19322	522.389	1.26159	-73.9443	0.593314
62	USV	TRUE	0.692904	36.4282	36.447	0.0188	89.4937	85.9705	96.6515	10.681	4.28406	-529.521	1.26152	-69.623	0.704151
63	USV	TRUE	0.651169	36.8198	36.8226	0.0028	87.5476	86.4566	88.6386	2.18204	0.763557	-779.302	1	-67.9121	0.770354
64	USV	TRUE	0.884249	36.961	36.9838	0.0228	100.846	89.9798	108.929	18.949	8.72206	-871.542	1.03146	-65.6785	0.692534
65	USV	TRUE	0.834764	37.1534	37.1694	0.016	93.2412	90.3538	94.2609	3.9071	1.71722	-221.339	1.0185	-65.1388	0.761417
66	USV	TRUE	0.810549	37.3261	37.3285	0.0024	87.4151	86.7471	87.8826	1.13555	0.410963	-473.147	1.00398	-60.6918	0.840808
67	USV	TRUE	0.765047	37.4885	37.5193	0.0308	101.978	88.3815	104.474	16.0924	5.69929	-526.232	1.17396	-67.4072	0.713472
68	USV	TRUE	0.979259	37.9705	37.9945	0.024	98.0837	96.6865	99.7536	3.06716	1.01307	32.1981	1.14799	-65.3635	0.778531
69	USV	TRUE	0.732165	38.7408	38.752	0.0112	90.5725	83.7874	92.9772	9.18983	2.4101	-812.335	1.00619	-65.3241	0.790754
70	USV	TRUE	0.730347	39.5862	39.9562	0.37	88.1271	85.2558	90.6488	5.39298	2.01409	-3.22722	1.77837	-72.8605	0.569494
71	USV	TRUE	0.802142	41.3442	41.3562	0.012	89.7018	85.6271	91.0022	5.37503	1.64053	-406.006	1.12217	-63.5914	0.787889
72	USV	TRUE	0.688315	41.6222	41.6286	0.0064	91.5223	87.3191	94.0439	6.72482	2.73055	-1092.08	1.01097	-63.4984	0.770515
73	USV	TRUE	0.788336	41.8026	41.8094	0.0068	88.824	86.6864	91.7334	5.04691	1.53205	-714.274	1.00697	-60.6157	0.785063
74	USV	TRUE	0.753602	43.9877	43.9977	0.01	94.9617	91.518	96.2512	4.7332	1.53586	-428.871	1.12032	-64.4978	0.792472
75	USV	TRUE	0.648362	44.5292	44.5408	0.0116	96.946	94.3001	98.1447	3.84456	1.20769	-77.9112	1.27367	-57.5871	0.846631
76	USV	TRUE	0.611857	44.7268	44.7284	0.0016	70.9598	70.7371	71.3606	0.623441	0.249933	389.651	1.00816	-73.745	0.630441
77	USV	TRUE	0.763709	45.0432	45.0592	0.016	88.985	84.9623	90.5645	5.6022	1.68299	-188.727	1.26527	-59.1029	0.844879
78	USV	TRUE	0.833158	45.2355	45.2455	0.01	81.8965	77.3172	87.8563	10.5391	3.68119	-1184.63	1.02943	-60.0119	0.840475
79	USV	TRUE	0.736166	45.3895	45.4259	0.0364	75.9394	50.0328	80.1487	30.1159	13.3898	897.751	1.40551	-58.8655	0.792069
80	USV	TRUE	0.884968	45.5539	45.5671	0.0132	53.6386	52.1334	53.6588	1.52541	0.584006	-110.662	1.01048	-50.1733	0.832587
81	USV	TRUE	0.809627	45.7203	45.7231	0.0028	55.1639	53.0992	57.684	4.58478	1.72594	-1636	1.00019	-62.357	0.829556
82	USV	TRUE	0.752739	45.8791	45.8883	0.0092	63.0822	59.3638	64.0322	4.66839	1.53537	-516.808	1.0591	-56.8322	0.791075
83	USV	TRUE	0.63363	46.0679	46.0819	0.014	84.3193	80.1376	93.0294	12.8919	3.83631	-790.682	1.02012	-62.6088	0.776515
84	USV	TRUE	0.709969	46.2427	46.2691	0.0264	79.494	77.2377	95.0652	17.8275	6.62637	-693.633	1.06487	-64.0257	0.77968
85	USV	TRUE	0.953062	46.4023	46.4175	0.0152	91.9199	88.7062	94.0574	5.35121	1.67649	-105.368	1.3814	-57.9037	0.857444
86	USV	TRUE	0.780383	48.2329	48.2401	0.0072	81.1588	77.8338	84.8624	7.02856	2.35252	-1040.83	1.00931	-59.9348	0.855002
87	USV	TRUE	0.751908	48.9585	48.9753	0.0168	87.7897	79.1134	89.2147	10.1012	2.78587	-120.844	1.83099	-63.2906	0.794948
88	USV	TRUE	0.838525	49.5836	49.5884	0.0048	80.9724	80.1708	81.3286	1.15782	0.350503	-79.9284	1.13228	-58.7994	0.85143
89	USV	TRUE	0.629468	49.7392	49.7472	0.008	72.1483	70.4338	73.1633	2.72954	0.83078	-122.692	1.23599	-78.8183	0.503031
90	USV	TRUE	0.708483	50.9572	50.9668	0.0096	81.859	79.1871	83.595	4.40793	1.50251	110.455	1.57116	-74.5348	0.599396
91	USV	TRUE	0.739891	51.1475	51.1607	0.0132	103.506	93.8864	103.89	10.004	4.40069	-837.962	1.10358	-71.2588	0.590143
92	USV	TRUE	0.709543	51.3435	51.3451	0.0016	94.9904	93.8148	95.8098	1.99501	0.792986	-1246.88	1.00415	-73.3417	0.675286
93	USV	TRUE	0.601547	51.9211	51.9383	0.0172	97.6083	94.4911	100.98	6.48923	2.00466	-59.282	1.44135	-68.1405	0.72019
94	USV	TRUE	0.86378	52.5298	52.5382	0.0084	90.321	89.0816	90.5511	1.46954	0.410762	34.1551	1.09945	-62.4828	0.785583
95	USV	TRUE	0.821897	52.7378	52.7482	0.0104	91.395	89.9997	92.4884	2.48866	0.759191	-77.0333	1.17774	-65.8217	0.781467
96	USV	TRUE	0.857866	52.9278	52.9434	0.0156	94.5348	91.3451	95.8794	4.53436	1.42812	-38.713	1.31627	-64.556	0.786564
97	USV	TRUE	0.845079	54.6605	54.6621	0.0016	100.191	98.7397	101.109	2.36908	0.944761	1480.67	1.00574	-63.1376	0.848456
98	USV	TRUE	0.640585	55.6588	55.6652	0.0064	80.9242	80.0113	81.3547	1.34337	0.402169	-91.6371	1.10833	-71.5835	0.601013
99	USV	TRUE	0.873099	55.802	55.8084	0.0064	88.2653	86.7908	89.2286	2.43789	0.77972	131.322	1.40597	-66.9746	0.731618
100	USV	TRUE	0.840831	55.9492	55.9644	0.0152	88.6775	85.1078	97.2946	12.1868	4.76255	-798.084	1.00547	-70.1827	0.664173
101	USV	TRUE	0.804799	56.1335	56.1423	0.0088	87.5957	85.1932	93.6347	8.44145	3.10846	-946.354	1.00213	-64.2412	0.776253
102	USV	TRUE	0.977112	56.4539	56.4879	0.034	93.7967	89.6052	100.6	10.995	4.31771	-295.491	1.3251	-63.9618	0.783881
103	USV	TRUE	0.696404	56.6147	56.6255	0.0108	77.9406	75.9772	81.6204	5.64315	1.913	390.38	1.36232	-76.8638	0.542645
104	USV	TRUE	0.841385	57.5239	57.7089	0.185	88.6	66.2517	104.342	38.0908	13.3061	126.929	1.69264	-73.301	0.457606
105	USV	TRUE	0.710416	57.5283	57.5303	0.002	68.5865	68.5865	68.5865	2.84217e-14	8.25576e-15	1.86479e-12	1	-65.464	0.639955
106	USV	TRUE	0.87697	57.6955	57.7123	0.0168	99.4567	90.6169	100.823	10.2066	1.89257	-357.049	1.13957	-69.5742	0.650277
107	USV	TRUE	0.908026	57.8691	57.8831	0.014	90.054	89.293	90.2321	0.939105	0.284523	-22.6336	1.0215	-72.0785	0.592349
108	USV	TRUE	0.825923	58.1854	58.2018	0.0164	96.6674	67.9138	98.1329	30.2191	13.9124	2185.43	1.22226	-66.9786	0.657824
109	USV	TRUE	0.906236	70.4401	70.4485	0.0084	64.1006	63.7764	64.4643	0.687885	0.183212	28.0956	1.01815	-58.4244	0.840703
110	USV	TRUE	0.852454	70.6221	70.6245	0.0024	57.0419	54.1028	59.8474	5.74457	2.06847	-2393.57	1.00003	-67.7882	0.746758
111	USV	TRUE	0.899929	70.8413	70.8437	0.0024	59.2981	52.752	61.3688	8.61685	3.2389	-3590.35	1.01692	-63.8717	0.800411
112	USV	TRUE	0.893885	71.0393	71.0685	0.0292	59.256	54.6372	66.7423	12.1052	3.87037	-407.49	1.09818	-40.8368	0.929168
113	USV	TRUE	0.833593	71.274	71.3016	0.0276	89.966	88.9008	90.6191	1.7183	0.534696	10.2717	1.03285	-54.6247	0.791945
114	USV	TRUE	0.979501	71.5008	71.5504	0.0496	63.3104	61.3955	90.0124	28.6169	11.3224	592.685	1.13464	-63.0998	0.650739
115	USV	TRUE	0.880357	71.6908	71.7092	0.0184	66.0879	65.0346	66.4214	1.38675	0.426448	25.968	1.0398	-64.3073	0.718823
116	USV	TRUE	0.649489	75.5906	75.6082	0.0176	85.5597	83.767	86.5888	2.82178	0.912399	-51.4761	1.16402	-66.6249	0.783126
117	USV	TRUE	0.848097	75.7762	75.7782	0.002	63.1443	62.365	63.5941	1.22907	0.457432	602.448	1.01262	-56.051	0.845243
118	USV	TRUE	0.846093	75.9498	75.965	0.0152	62.3668	58.8043	63.9551	5.15081	1.59827	-338.459	1.02231	-55.9985	0.776995
119	USV	TRUE	0.858513	76.1653	76.1725	0.0072	87.4866	83.5975	90.6038	7.00629	2.1732	-963.45	1.00698	-63.9667	0.727105
120	USV	TRUE	0.835536	77.56	77.5648	0.0048	90.7007	88.4518	93.2835	4.83167	1.55946	-1000.43	1.00122	-59.4528	0.853815
121	USV	TRUE	0.795452	77.7304	77.7328	0.0024	85.2625	82.7242	86.5984	3.87424	1.4171	-1614.27	1.011	-66.5225	0.73181
122	USV	TRUE	0.705423	77.8944	77.9048	0.0104	87.1437	79.6246	93.2512	13.6266	4.78175	-1293.41	1.00683	-62.5316	0.781448
123	USV	TRUE	0.835026	78.0604	78.0864	0.026	66.394	63.1916	91.5031	28.3114	9.52132	850.783	2.05698	-61.8146	0.785485
124	USV	TRUE	0.856175	78.2779	78.2799	0.002	98.7565	98.1509	99.3621	1.21126	0.436354	-581.455	1.00442	-60.5152	0.836902
125	USV	TRUE	0.833758	79.6223	79.6255	0.0032	88.7347	87.755	90.2414	2.48634	0.873094	-791.672	1.00834	-61.6673	0.765328
126	USV	TRUE	0.667809	79.8619	79.8667	0.0048	87.9315	86.2171	90.4327	4.21565	1.30684	-833.743	1.01083	-61.4011	0.789591
127	USV	TRUE	0.876338	80.737	80.749	0.012	95.2655	91.0275	96.8256	5.79806	1.76904	-172.297	1.5512	-66.6863	0.778675
128	USV	TRUE	0.742559	81.8017	81.8037	0.002	88.0152	87.7391	88.0419	0.302814	0.114253	-113.873	1.03232	-67.167	0.704147
129	USV	TRUE	0.80348	82.1787	82.5237	0.345	83.9368	55.7582	101.167	45.4089	14.2073	34.3261	11.1763	-66.2536	0.676703
130	USV	TRUE	0.897353	82.5096	82.5236	0.014	93.8677	92.1235	94.3872	2.26369	0.659202	-34.4637	1.12428	-58.8462	0.804267
131	USV	TRUE	0.63588	82.9928	82.9948	0.002	95.7805	94.3555	96.8493	2.49377	0.936758	-1246.88	1.00332	-70.1634	0.712562
132	USV	TRUE	0.959347	83.164	83.1788	0.0148	99.8106	98.6741	102.434	3.76027	1.32211	-179.287	1.10187	-67.6412	0.697648
133	USV	TRUE	0.937474	83.3128	83.3248	0.012	88.6758	79.2196	88.9279	9.70828	4.1783	915.525	1.06922	-67.2793	0.721347
134	USV	TRUE	0.669641	83.8472	83.8584	0.0112	90.1822	89.6567	90.8058	1.14905	0.39795	29.0799	1.08523	-74.0662	0.647593
135	USV	TRUE	0.730186	85.751	85.7582	0.0072	84.6476	82.0277	85.1226	3.09494	0.881021	-262.046	1.24413	-66.8206	0.736925
136	USV	TRUE	0.967824	85.9222	86.1272	0.205	82.2393	67.1053	87.7494	20.6441	7.42116	49.2315	1.10707	-73.2395	0.543355
137	USV	TRUE	0.741203	86.3154	86.327	0.0116	88.5249	87.7903	89.1869	1.39665	0.467576	6.44737	1.11532	-70.8799	0.70484
138	USV	TRUE	0.656251	89.048	89.0508	0.0028	88.692	87.4006	89.7162	2.31564	0.844523	-858.822	1.00555	-60.7112	0.862976
139	USV	TRUE	0.816584	89.2459	89.2583	0.0124	96.2235	88.8449	96.3571	7.51215	1.68802	388.711	1.15873	-62.7533	0.760969
140	USV	TRUE	0.825603	89.4615	89.4699	0.0084	85.9369	82.6044	86.7755	4.17112	1.30522	-70.3846	1.65204	-59.8476	0.866538
141	USV	TRUE	0.957983	125.155	125.192	0.0372	86.4924	83.0022	88.9909	5.98872	1.16444	-15.8392	1.12636	-66.4781	0.710565
142	USV	TRUE	0.75865	125.349	125.389	0.0404	94.3733	86.3289	111.885	25.5566	10.1276	-552.652	1.22445	-63.0946	0.790217
143	USV	TRUE	0.837275	125.572	125.585	0.0132	54.6277	53.4219	54.7202	1.29832	0.461265	-100.858	1.00778	-58.1379	0.699928
144	USV	TRUE	0.868467	125.771	125.801	0.03	59.4153	52.0807	82.7419	30.6612	11.1641	377.555	4.40858	-61.9799	0.692871
145	USV	TRUE	0.657737	126.499	126.509	0.01	79.2224	77.5896	89.2342	11.6447	4.36039	-1209.04	1.01119	-67.3794	0.710716
146	USV	TRUE	0.934245	126.959	126.96	0.0016	89.431	89.431	89.431	1.42109e-14	3.97205e-15	1.33533e-11	1	-62.4897	0.772553
147	USV	TRUE	0.884055	127.132	127.159	0.0268	92.2364	78.5365	94.5533	16.0167	4.19145	-264.35	1.28019	-67.6628	0.78014
148	USV	TRUE	0.753207	127.321	127.331	0.01	62.2436	61.5391	62.684	1.14493	0.412375	-71.7698	1.03626	-54.9912	0.83087
149	USV	TRUE	0.748991	135.748	135.968	0.22	82.7043	51.676	94.8795	43.2036	15.5736	67.0241	1.44267	-75.6904	0.522319
150	USV	TRUE	0.84568	138.209	138.231	0.0216	64.6757	54.3812	65.6757	11.2945	4.15357	-500.303	1.20289	-59.0084	0.787243
151	USV	TRUE	0.831907	138.396	138.397	0.0016	63.6367	63.3606	63.7347	0.374065	0.153618	-233.791	1.01068	-54.8564	0.836054
152	USV	TRUE	0.947414	138.6	138.624	0.024	66.7943	66.4677	67.1443	0.676584	0.244874	-20.8784	1.00328	-52.0005	0.835513
153	USV	TRUE	0.993716	138.779	138.837	0.058	67.2072	65.2202	96.7291	31.5089	10.8545	247.552	1.63209	-67.1514	0.644896
154	USV	TRUE	0.629655	143.215	143.223	0.0076	75.8722	68.657	76.7007	8.04368	3.33299	-1095.27	1.00863	-78.189	0.538538
155	USV	TRUE	0.643505	143.327	143.329	0.0016	81.1483	79.7144	88.6919	8.97756	3.79096	-5533.04	1.04848	-72.8782	0.673608
156	USV	TRUE	0.855354	143.458	143.491	0.0332	54.1617	50.8861	59.2863	8.40026	2.84822	-168.589	1.1098	-41.7413	0.918581
157	USV	TRUE	0.838467	143.724	143.728	0.004	52.8856	51.8911	53.7688	1.87775	0.621533	-467.75	1.00332	-43.0854	0.920465
158	USV	TRUE	0.787361	143.936	143.937	0.0016	55.0649	54.7888	55.1629	0.374065	0.153618	233.791	1.01068	-62.7109	0.635351
159	USV	TRUE	0.991742	145.428	145.853	0.425	92.9454	82.8934	94.7893	11.8959	3.78325	-8.04584	2.55704	-64.6193	0.716839
160	USV	TRUE	0.841316	145.63	145.638	0.0084	62.7945	54.6271	63.0869	8.45986	3.35996	-1055.38	1.02325	-62.2943	0.768638
161	USV	TRUE	0.763527	145.847	145.855	0.0084	89.6847	87.5992	97.0522	9.453	3.2627	-1153.45	1.00561	-63.545	0.789035
162	USV	TRUE	0.853995	146.011	146.033	0.0224	91.9005	85.4213	99.4654	14.0441	4.61876	-556.736	1.33537	-68.916	0.723809
163	USV	TRUE	0.671201	152.067	152.069	0.002	76.7286	75.9493	77.1783	1.22907	0.457432	-602.448	1.01262	-75.3124	0.592511
164	USV	TRUE	0.828044	152.221	152.227	0.0068	58.5175	56.9589	62.1053	5.14639	1.58522	-766.319	1.01631	-61.2555	0.846973
165	USV	TRUE	0.762595	152.395	152.432	0.0372	63.9299	61.1588	95.7144	34.5557	12.9326	799.479	1.95365	-59.8922	0.78959
166	USV	TRUE	0.813005	152.565	152.592	0.0268	77.3919	63.8595	90.2459	26.3863	13.8514	1155.04	1.09681	-56.0548	0.832588
167	USV	TRUE	0.762313	152.741	152.755	0.014	60.6726	51.7092	89.9635	38.2542	16.4106	2563.09	1.77985	-62.9108	0.771311
168	USV	TRUE	0.918385	152.913	152.925	0.012	52.3198	45.9784	55.3386	9.36022	3.61329	-806.779	1.01362	-44.0279	0.9209
169	USV	TRUE	0.960652	153.073	153.121	0.0476	55.4536	47.757	58.9477	11.1907	2.96509	-101.42	1.12122	-41.001	0.872538
170	USV	TRUE	0.768474	153.278	153.28	0.0016	105.195	101.989	106.977	4.98753	1.99946	3117.21	1.00331	-74.0206	0.640319
171	USV	TRUE	0.800042	153.473	153.502	0.0284	101.922	49.6784	106.201	56.5228	26.2831	-1931.83	1.20218	-71.9658	0.61645
172	USV	TRUE	0.891145	153.684	153.686	0.002	90.5761	89.9126	91.5424	1.62985	0.652958	-863.275	1.0171	-57.3752	0.841246
173	USV	TRUE	0.800627	156.89	156.898	0.0084	82.4138	81.1108	82.681	1.57026	0.529444	-61.6999	1.12933	-74.8505	0.543452
174	USV	TRUE	0.867541	157.038	157.075	0.0372	90.5357	82.6925	91.7712	9.07872	3.70378	-107.475	1.16586	-68.7678	0.713034
175	USV	TRUE	0.937083	157.258	157.301	0.0432	94.5076	92.5251	97.5718	5.0467	1.67549	52.6009	1.13904	-55.4838	0.862934
176	USV	TRUE	0.982652	157.471	157.701	0.23	96.5665	90.3889	100.299	9.90997	3.76248	19.9672	3.38411	-61.9802	0.80632
177	USV	TRUE	0.96912	159.148	159.177	0.0288	78.4555	77.3723	79.5421	2.16986	0.694702	20.0915	1.08595	-67.4702	0.783518
178	USV	TRUE	0.789657	159.296	159.298	0.002	90.0056	88.8968	90.7849	1.88814	0.719699	-956.156	1.00639	-56.779	0.835684
179	USV	TRUE	0.813834	159.468	159.47	0.0028	93.246	91.4202	94.8046	3.3844	1.1753	-1198.11	1.00102	-58.3239	0.846436
180	USV	TRUE	0.878498	159.689	159.702	0.0124	96.4618	89.5891	99.7571	10.168	2.96	-761.998	1.03181	-55.0671	0.85579
181	USV	TRUE	0.642389	162.541	162.581	0.04	82.6178	49.3676	116.714	67.3465	13.8037	143.896	18.289	-95.954	0.158037
182	USV	TRUE	0.858109	171.204	171.214	0.0104	68.5429	67.9247	68.9909	1.06626	0.301554	-43.9766	1.0277	-73.7216	0.533925
183	USV	TRUE	0.913207	171.386	171.388	0.0016	53.3896	52.8641	53.7369	0.872818	0.347517	-545.511	1.00577	-63.9282	0.764891
184	USV	TRUE	0.949011	171.58	171.582	0.0024	96.0748	88.8607	98.1455	9.28482	3.50973	-3868.68	1.0207	-64.1725	0.80706
185	USV	TRUE	0.821509	171.746	171.775	0.0284	104.873	88.5436	106.536	17.9923	6.62055	-700.361	1.14344	-62.9231	0.788036
186	USV	TRUE	0.864232	177.122	177.134	0.0124	80.0381	76.0574	80.4809	4.42347	1.46977	341.165	1.06444	-66.6416	0.71995
187	USV	TRUE	0.881546	177.293	177.297	0.0036	86.5717	85.5698	87.6999	2.13009	0.690126	-568.789	1.00269	-59.4012	0.836622
188	USV	TRUE	0.701914	177.457	177.474	0.0176	88.0873	85.3115	97.1918	11.8803	3.47561	-662.02	1.02364	-60.3083	0.787583
189	USV	TRUE	0.648532	181.135	181.175	0.04	69.4297	47.4163	84.4517	37.0354	8.82263	-21.1021	8.67729	-96.4535	0.162756
190	USV	TRUE	0.871233	185.229	185.235	0.006	78.6381	76.983	79.974	2.99103	0.963993	-505.018	1.00427	-66.0008	0.781643
191	USV	TRUE	0.693705	185.469	185.471	0.0016	78.8197	78.2229	79.5945	1.37157	0.543759	-857.232	1.00263	-65.1183	0.761495
192	USV	TRUE	0.911251	185.937	186.004	0.0672	77.9819	76.6532	79.6456	2.99242	0.886645	-14.4732	1.03169	-64.2431	0.765842
193	USV	TRUE	0.763229	186.205	186.208	0.0028	96.7144	94.228	98.1319	3.90393	1.3501	-1358.92	1.00949	-71.8443	0.70577
194	USV	TRUE	0.602216	186.443	186.459	0.0156	79.8551	77.4949	96.8231	19.3282	7.87295	-1297.68	1.00762	-68.5812	0.710632
195	USV	TRUE	0.901386	186.645	186.648	0.0024	80.0015	78.3984	80.4691	2.07072	0.782018	862.798	1.05532	-69.5299	0.762158
196	USV	TRUE	0.855739	186.867	186.874	0.0064	80.0019	77.137	81.4863	4.34925	1.37213	666.654	1.02336	-68.862	0.730462
197	USV	TRUE	0.977289	189.749	189.791	0.0424	61.4678	60.4807	93.9919	33.5112	10.89	747.838	1.42115	-50.7593	0.875456
198	USV	TRUE	0.853878	189.952	189.956	0.0036	66.4269	65.9185	66.5419	0.623441	0.213858	-157.21	1.02197	-50.2085	0.837381
199	USV	TRUE	0.955929	190.097	190.099	0.002	62.1346	62.0366	62.4374	0.400784	0.153333	-176.854	1.03234	-50.9688	0.8329
200	USV	TRUE	0.896056	190.283	190.328	0.0444	64.3153	57.2789	100.676	43.3973	5.97384	143.185	1.50757	-53.9585	0.781544
201	USV	TRUE	0.873866	190.466	190.491	0.025	55.6068	50.3482	56.9829	6.63469	2.63105	-260.265	1.13701	-47.134	0.875363
202	USV	TRUE	0.907913	190.726	190.729	0.0032	78.523	76.5265	80.0742	3.54768	1.15661	-1049.89	1.00656	-70.0955	0.709847
203	USV	TRUE	0.836128	192.362	192.37	0.008	69.8873	68.5143	70.349	1.83472	0.562838	-213.458	1.02189	-67.4618	0.704934
204	USV	TRUE	0.708625	194.498	194.51	0.0116	86.3358	76.2919	92.163	15.8711	5.00452	-1425.28	1.00709	-69.351	0.717611
205	USV	TRUE	0.993011	194.633	194.66	0.0272	62.4896	59.2239	63.066	3.84214	1.16725	-40.2902	1.11795	-62.2218	0.802541
206	USV	TRUE	0.789016	194.828	194.836	0.0076	55.5595	54.4216	55.6042	1.18262	0.413393	-150.897	1.00997	-39.3552	0.92211
207	USV	TRUE	0.753397	195.046	195.088	0.0424	87.5678	81.7878	109.046	27.2579	11.8541	-570.888	1.14782	-67.1391	0.726336
208	USV	TRUE	0.928524	195.265	195.279	0.014	68.4866	66.3981	69.4069	3.00877	0.897179	-5.77597	1.17243	-55.0034	0.861093
209	USV	TRUE	0.88955	195.478	195.487	0.0092	69.6299	66.267	70.4457	4.1787	1.32565	-374.883	1.14689	-58.862	0.856805
210	USV	TRUE	0.924831	195.705	195.711	0.006	66.2985	65.2595	66.5509	1.29141	0.384457	-144.564	1.06345	-59.3839	0.794121
211	USV	TRUE	0.63964	197.336	197.338	0.0016	73.4014	73.1787	73.8022	0.623441	0.249933	389.651	1.00816	-78.5111	0.496271
212	USV	TRUE	0.788507	197.521	197.536	0.0148	90.0614	89.3862	91.192	1.80586	0.702719	35.017	1.14157	-63.5534	0.832898
213	USV	TRUE	0.669545	197.717	197.723	0.006	90.2863	87.941	94.3609	6.41996	2.05271	-1065.81	1.01416	-60.2949	0.846777
214	USV	TRUE	0.829884	197.861	197.864	0.0036	66.7352	66.2623	67.5201	1.25786	0.51583	340.682	1.00449	-54.3616	0.832635
215	USV	TRUE	0.835288	198.059	198.067	0.008	87.6519	83.0781	90.757	7.67893	3.15262	-916.086	1.01123	-59.237	0.832102
216	USV	TRUE	0.865678	198.187	198.226	0.0396	59.0342	51.8111	79.5807	27.7695	10.258	584.058	1.75232	-58.931	0.840795
217	USV	TRUE	0.904555	198.359	198.396	0.0372	66.6266	64.3776	96.1359	31.7582	12.9675	1047	1.38624	-56.9876	0.77725
218	USV	TRUE	0.892548	202.476	202.499	0.0228	99.9547	93.8768	101.282	7.40509	2.76664	-278.817	1.09693	-64.7771	0.705218
219	USV	TRUE	0.807456	202.671	202.692	0.0212	65.6142	61.2427	66.8388	5.59613	1.5652	-159.696	1.18859	-49.7979	0.857307
220	USV	TRUE	0.757112	203.131	203.142	0.0104	88.2487	80.7674	88.9018	8.13443	2.38879	601.479	1.24512	-64.1613	0.798373
221	USV	TRUE	0.941718	204.264	204.278	0.014	60.3088	54.1931	61.0658	6.8727	1.95461	-240.092	1.32277	-55.9258	0.781563
222	USV	TRUE	0.858786	204.452	204.459	0.0064	61.4577	59.9288	63.3341	3.40532	1.02032	-560.234	1.00749	-53.7197	0.837179
223	USV	TRUE	0.653041	204.57	204.624	0.0548	53.7351	50.5254	58.8353	8.30986	2.23222	-95.3322	1.1203	-39.3574	0.928868
224	USV	TRUE	0.982521	204.794	204.806	0.0112	58.7044	52.47	60.8109	8.34089	1.97653	-539.021	1.10404	-37.5016	0.927006
225	USV	TRUE	0.616356	204.94	204.982	0.0412	55.1569	53.4793	57.6179	4.13856	1.55574	-73.8375	1.03302	-36.2232	0.920882
226	USV	TRUE	0.757693	205.144	205.186	0.0428	55.6659	55.202	77.7053	22.5033	9.56219	534.124	1.0296	-56.1058	0.769159
227	USV	TRUE	0.976111	205.374	205.393	0.0192	95.2804	92.3027	96.9463	4.64362	1.24091	32.8161	1.35739	-66.5997	0.728653
228	USV	TRUE	0.75457	207.876	208.276	0.4	89.5181	70.5143	105.136	34.6215	10.5939	-22.8399	6.92275	-65.6445	0.707175
229	USV	TRUE	0.716871	208.263	208.275	0.0112	104.307	96.8638	108.895	12.0309	3.99568	-1096.3	1.02765	-66.0592	0.791093
230	USV	TRUE	0.934644	208.495	208.507	0.012	95.7998	91.8588	96.5123	4.65354	1.29841	231.621	1.2315	-63.3201	0.802044
231	USV	TRUE	0.916731	208.715	208.736	0.0204	92.2707	89.5591	95.4285	5.86933	1.70981	6.61724	1.34878	-64.8147	0.7965
232	USV	TRUE	0.674078	209.171	209.189	0.018	100.991	92.3813	104.123	11.7415	3.16794	-349.299	1.60423	-55.8369	0.885126
233	USV	TRUE	0.794812	209.346	209.388	0.0424	94.9091	75.8652	103.646	27.7803	10.3199	-708.264	1.17294	-62.5156	0.789379
234	USV	TRUE	0.817916	209.735	209.755	0.0204	62.3697	59.9134	93.8353	33.9218	11.3325	1296.08	2.42686	-59.9625	0.778168
235	USV	TRUE	0.70219	209.948	209.963	0.0148	78.9944	77.6838	95.6255	17.9416	7.6535	-1254.41	1.02535	-63.5148	0.761754
236	USV	TRUE	0.896297	212.973	212.976	0.0036	79.6777	79.2547	80.5145	1.25989	0.461941	-387.732	1.01589	-61.5178	0.841199
237	USV	TRUE	0.733045	213.187	213.202	0.0152	87.3684	85.4907	89.5324	4.04171	1.28033	32.8021	1.35175	-70.1493	0.708684
238	USV	TRUE	0.647738	217.858	217.868	0.01	98.4596	86.1936	100.967	14.7737	5.82955	-1542.14	1.01041	-66.1877	0.726164
239	USV	TRUE	0.794514	218.892	218.906	0.014	79.3459	53.4996	80.4585	26.9589	13.6644	2043.03	1.08056	-67.3447	0.77976
240	USV	TRUE	0.677521	219.075	219.082	0.0072	103.581	102.052	104.031	1.97889	0.522301	-121.651	1.14872	-67.804	0.717938
241	USV	TRUE	0.983408	223.75	223.805	0.0552	87.9141	76.6667	89.3138	12.6471	4.2185	-169.434	1.0984	-64.5073	0.778054
242	USV	TRUE	0.748107	223.844	223.853	0.0088	54.4956	53.5061	54.555	1.04881	0.389011	59.2183	1.08394	-52.724	0.844867
243	USV	TRUE	0.910978	223.984	224.015	0.0308	62.1293	57.0824	64.6376	7.55518	2.05903	-121.364	1.17996	-54.0895	0.85928
244	USV	TRUE	0.88073	224.185	224.215	0.0296	57.5466	52.4919	82.5193	30.0274	12.3336	1017.21	1.58184	-61.0837	0.793162
245	USV	TRUE	0.645977	224.424	224.428	0.004	101.679	100.12	103.475	3.35471	1.08494	-816.58	1.00223	-63.6585	0.786222
246	USV	TRUE	0.761419	224.633	224.641	0.0076	100.503	98.614	100.863	2.24884	0.663358	205.526	1.10885	-63.7977	0.786031
247	USV	TRUE	0.848056	224.863	224.866	0.0024	92.742	91.8068	93.6772	1.87032	0.673394	779.302	1	-68.0803	0.774923
248	USV	TRUE	0.86046	227.719	227.722	0.0024	85.9932	84.6572	86.9951	2.33791	0.8446	-974.127	1.00319	-64.3536	0.799343
249	USV	TRUE	0.82412	227.871	227.913	0.0412	58.3927	56.9382	86.2726	29.3343	11.5749	688.884	1.51746	-56.5165	0.787203
250	USV	TRUE	0.816029	228.053	228.067	0.0148	62.8252	61.3334	63.2185	1.88517	0.507151	-97.3929	1.02082	-47.6104	0.848509
251	USV	TRUE	0.715688	228.252	228.288	0.0356	64.3115	62.9814	85.7966	22.8151	8.2199	572.166	1.37753	-55.0001	0.83426
252	USV	TRUE	0.623587	231.33	231.345	0.0144	80.1528	78.9379	81.2693	2.33138	0.739505	-41.1556	1.10337	-61.6312	0.840315
253	USV	TRUE	0.93591	231.599	231.608	0.0092	78.4822	75.6396	79.7588	4.11917	1.2753	441.798	1.0233	-63.5885	0.798034
254	USV	TRUE	0.838625	233.706	233.718	0.0124	77.1014	77.047	77.401	0.354012	0.148856	-17.9706	1.00483	-65.8505	0.692855
255	USV	TRUE	0.893625	233.868	233.887	0.0196	62.0759	59.9513	62.7864	2.83517	0.873595	5.26901	1.08989	-54.5451	0.792195
256	USV	TRUE	0.852921	234.049	234.124	0.0744	89.535	61.4931	94.1931	32.7	10.4107	306.016	1.46067	-57.8088	0.719958
257	USV	TRUE	0.810341	234.276	234.313	0.0376	67.2187	63.1858	92.9896	29.8038	6.98195	460.248	1.2996	-51.2885	0.855957
258	USV	TRUE	0.692024	234.535	234.555	0.02	90.7073	77.2217	99.0422	21.8204	7.24198	-1160.43	1.01414	-64.3096	0.788213
259	USV	TRUE	0.826337	237.154	237.16	0.006	73.6514	72.2524	74.0113	1.759	0.494306	-225.877	1.08554	-72.8888	0.582543
260	USV	TRUE	0.803676	237.552	237.573	0.0204	91.5589	86.6159	97.5271	10.9112	3.29911	-77.649	1.6251	-67.5716	0.784485
261	USV	TRUE	0.712428	245.383	245.395	0.0128	78.6278	75.8891	86.2125	10.3235	2.86025	-779.473	1.00652	-63.7357	0.77926
262	USV	TRUE	0.77726	245.57	245.576	0.0064	92.8442	91.8614	92.9021	1.04069	0.372542	139.386	1.03654	-58.4869	0.846857
263	USV	TRUE	0.647451	245.818	245.827	0.0088	95.1042	93.2487	95.7721	2.52345	0.769737	87.1452	1.21232	-60.1452	0.84266
264	USV	TRUE	0.830387	246.074	246.314	0.24	89.9051	76.3652	99.529	23.1638	8.32322	-16.6181	2.35377	-68.0894	0.670451
265	USV	TRUE	0.661701	246.739	246.757	0.0172	88.0316	79.2732	89.8743	10.6011	3.26348	-453.048	1.33354	-68.4611	0.717625
266	USV	TRUE	0.846753	249.272	249.28	0.0084	61.6387	58.9074	62.7923	3.88485	1.25302	-468.453	1.03522	-53.9856	0.835165
267	USV	TRUE	0.89134	249.467	249.474	0.0068	65.577	62.8086	66.7645	3.95588	1.24222	-567.176	1.03209	-54.9057	0.840992
268	USV	TRUE	0.691704	249.754	249.762	0.008	102.305	100.94	108.445	7.5048	2.38127	-939.324	1.00054	-74.4291	0.655677
269	USV	TRUE	0.644505	250.014	250.249	0.235	83.1756	75.1887	102.745	27.556	8.76527	41.7668	8.00472	-76.0153	0.50858
270	USV	TRUE	0.852988	250.429	250.441	0.0112	60.8517	53.3387	65.1614	11.8227	3.3692	-923.633	1.06693	-69.2359	0.639592
271	USV	TRUE	0.802562	250.623	250.626	0.0028	69.1092	68.7122	69.6289	0.91675	0.348243	-314.923	1.00863	-52.4355	0.911678
272	USV	TRUE	0.807618	251.107	251.11	0.0024	89.4438	87.5735	91.3809	3.80745	1.37091	1586.44	1.00003	-76.4605	0.601997
273	USV	TRUE	0.812213	251.505	251.508	0.0032	88.6531	87.1019	90.2562	3.15432	1.1228	1023.61	1.00268	-75.0713	0.595249
274	USV	TRUE	0.803944	251.732	251.734	0.0024	89.3299	88.1944	90.2651	2.07072	0.746706	862.798	1.00151	-75.6692	0.603536
275	USV	TRUE	0.795885	252.723	252.732	0.0096	98.9293	87.6009	102.015	14.4146	6.32328	-1535.43	1.02407	-69.7921	0.696397
276	USV	TRUE	0.896991	252.996	253.004	0.008	88.8756	88.1207	89.3675	1.24684	0.412898	-97.3337	1.05019	-65.1168	0.765727
277	USV	TRUE	0.640545	269.914	269.963	0.0496	53.3309	31.5253	68.4716	36.9463	7.76095	-117.845	10.2306	-97.339	0.155276
278	USV	TRUE	0.869245	280.503	280.517	0.014	79.4936	78.8649	79.8891	1.02423	0.333863	3.24312	1.02318	-65.0997	0.640137
279	USV	TRUE	0.626648	281.044	281.046	0.0024	96.9292	94.9253	98.4656	3.54026	1.27834	-1475.11	1.00197	-76.6354	0.606412
280	USV	TRUE	0.717841	288.493	288.499	0.0056	82.4834	79.2506	86.0145	6.76382	2.24517	-1216.09	1.00447	-74.9055	0.486368
281	USV	TRUE	0.943937	288.727	288.731	0.0032	65.141	64.8302	65.215	0.384713	0.134956	-91.1128	1.01906	-54.1191	0.91503
282	USV	TRUE	0.664624	288.941	288.957	0.0164	88.6074	79.6689	96.1623	16.4934	7.62986	-1048.93	1.00332	-72.8969	0.546917
283	USV	TRUE	0.883983	289.218	289.22	0.002	79.3957	78.9325	79.8855	0.952975	0.366077	-488.574	1.00178	-65.863	0.643108
284	USV	TRUE	0.65079	289.773	289.791	0.018	79.854	76.3672	91.0707	14.7035	4.28764	-856.162	1.01848	-65.1061	0.697547
285	USV	TRUE	0.654596	290.009	290.032	0.0232	86.0135	78.3848	95.7239	17.3391	4.73394	-785.333	1.01215	-66.8997	0.710609
286	USV	TRUE	0.637321	290.41	290.439	0.0288	89.8333	86.7835	95.8954	9.11188	2.55787	-36.0057	1.36877	-76.5367	0.54553
287	USV	TRUE	0.795899	290.641	290.651	0.0104	78.9091	77.2243	79.4583	2.234	0.64385	-3.86275	1.1493	-68.0295	0.721125
288	USV	TRUE	0.885623	290.821	290.828	0.0068	93.9255	90.9084	98.7418	7.83345	2.94082	-1170.98	1.00502	-60.4963	0.839712
289	USV	TRUE	0.854009	291.036	291.066	0.0296	95.9175	92.4218	98.4524	6.03058	1.57639	32.8104	1.20528	-64.3068	0.717581
290	USV	TRUE	0.859111	295.025	295.045	0.0196	94.5549	85.4445	96.7345	11.2901	3.59816	-554.744	1.17999	-68.4083	0.723393
291	USV	TRUE	0.720021	295.215	295.234	0.0188	81.4949	46.508	101.029	54.5214	19.4572	2056.05	2.25109	-68.5296	0.585034
292	USV	TRUE	0.782451	321.352	321.354	0.0016	87.935	87.4096	88.2824	0.872818	0.347517	-545.511	1.00577	-66.6279	0.768834
293	USV	TRUE	0.711855	321.515	321.524	0.0084	88.248	83.1788	90.8531	7.67427	2.46587	-919.233	1.0383	-67.9277	0.719239
294	USV	TRUE	0.822297	322.227	322.241	0.0132	62.3985	57.641	64.1501	6.50903	1.55002	-371.595	1.08951	-50.0447	0.849325
295	USV	TRUE	0.81964	322.441	322.476	0.0348	83.5637	59.9595	88.8459	28.8865	13.7658	878.612	1.27069	-59.5629	0.763091
296	USV	TRUE	0.82126	322.671	322.704	0.0332	63.4673	62.7046	86.0338	23.3292	11.3422	700.105	1.16318	-59.2615	0.775381
297	USV	TRUE	0.715082	322.962	322.967	0.0052	97.029	94.2384	99.5822	5.34378	1.67057	-997.637	1.00168	-60.8369	0.843295
298	USV	TRUE	0.810933	400.291	400.531	0.24	82.946	79.335	87.5825	8.24757	3.21959	12.4342	3.43112	-66.8873	0.722326
299	USV	TRUE	0.642729	400.791	400.81	0.0196	91.3067	83.3369	96.7483	13.4114	4.31108	-664.711	1.00617	-63.3069	0.77531
300	USV	TRUE	0.885742	423.275	423.288	0.0136	73.6703	70.4291	74.7984	4.3693	1.30745	-316.491	1.03262	-66.8699	0.729071
301	USV	TRUE	0.970176	423.462	423.476	0.014	79.9132	76.5288	81.2788	4.75003	1.56864	-351.003	1.08415	-58.6168	0.844557
302	USV	TRUE	0.972964	423.702	423.727	0.0248	87.1461	82.0102	88.2149	6.20473	1.77306	-180.024	1.07649	-55.8378	0.846776
303	USV	TRUE	0.619372	439.242	439.282	0.04	84.0111	35.5757	109.854	74.2786	16.669	-457.51	10.8186	-95.3652	0.156917
304	USV	TRUE	0.616007	445.439	445.482	0.0432	64.2504	32.5959	81.7364	49.1405	11.0135	-29.3945	9.24527	-96.3381	0.154559
305	USV	TRUE	0.741799	470.025	470.032	0.0072	77.8968	75.5886	79.1214	3.53283	1.04554	-456.578	1.01439	-66.4527	0.70426
306	USV	TRUE	0.924742	470.284	470.494	0.21	86.3875	81.929	92.2781	10.3491	4.29602	30.9164	3.74646	-64.3076	0.780731
307	USV	TRUE	0.851122	470.496	470.506	0.01	77.7219	73.9277	79.8372	5.90947	1.73198	-581.523	1.00354	-64.9499	0.797931
308	USV	TRUE	0.771612	470.745	470.762	0.0176	88.4099	82.5466	91.1882	8.64164	2.61274	-501.523	1.03493	-58.5531	0.839376
309	USV	TRUE	0.742043	545.071	545.084	0.0132	80.1803	76.3098	81.2528	4.943	1.42261	-283.485	1.17759	-57.6535	0.875933
310	USV	TRUE	0.628888	558.984	559.027	0.0432	60.6382	49.8022	69.0695	19.2673	4.59132	-26.0336	6.48763	-97.4212	0.156302
311	USV	TRUE	0.660009	596.17	596.21	0.04	50.941	32.1191	66.7497	34.6307	7.86305	-119.25	11.9188	-97.6584	0.143409
