# Supplementary material for: Bazedoxifene reverses sexually dimorphic autistic-like abnormalities in biallelic MDGA1-mutant mice
Source: EMBO Mol Med. 2026 Mar 20;18(4):1358–98. doi: 10.1038/s44321-026-00402-y (PMC13084050; doi:10.1038/s44321-026-00402-y)
Supplement: Supplementary file 17 — Source data Fig. 3 [file 44321_2026_402_MOESM17_ESM.zip › Panel C/Batch2/P9/P9_WT_208.xlsx]

## Sheet: Sheet1
ID	Label	Accepted	Score	Begin Time (s)	End Time (s)	Call Length (s)	Principal Frequency (kHz)	Low Freq (kHz)	High Freq (kHz)	Delta Freq (kHz)	Frequency Standard Deviation (kHz)	Slope (kHz/s)	Sinuosity	Mean Power (dB/Hz)	Tonality
1	USV	TRUE	0.744947	0.162004	0.170404	0.0084	92.0261	89.7451	95.2948	5.54969	1.91112	-665.464	1.00596	-72.5803	0.654082
2	USV	TRUE	0.703535	0.354004	0.437204	0.0832	42.4504	27.9479	53.2196	25.2716	5.86056	38.6348	7.68629	-96.9236	0.165126
3	USV	TRUE	0.973236	0.569404	0.974404	0.405	64.2009	62.3026	68.4629	6.1603	2.09561	9.75509	1.5093	-51.0988	0.860635
4	USV	TRUE	0.91029	0.966404	0.972804	0.0064	67.6517	66.5904	68.6091	2.01876	0.660267	-326.528	1.00264	-51.0048	0.921284
5	USV	TRUE	0.787033	1.72553	1.77953	0.054	65.7079	62.7992	83.5354	20.7361	4.76817	310.533	1.08468	-48.1458	0.878293
6	USV	TRUE	0.867587	1.89873	1.96313	0.0644	65.9367	65.1022	82.5618	17.4596	4.3272	264.874	1.01695	-56.2706	0.837897
7	USV	TRUE	0.768897	2.12586	2.16106	0.0352	62.4524	61.4723	87.0428	25.5705	10.9534	776.117	1.13906	-63.1218	0.656322
8	USV	TRUE	0.817576	2.36526	2.54026	0.175	58.1309	50.047	88.4756	38.4286	15.1276	-136.224	9.66535	-53.0615	0.779435
9	USV	TRUE	0.764565	2.71226	2.71506	0.0028	51.607	50.7312	51.9484	1.2172	0.433096	-427.644	1.02348	-60.3525	0.728272
10	USV	TRUE	0.903846	2.91386	2.91586	0.002	55.3785	54.5992	55.8283	1.22907	0.457432	602.448	1.01262	-72.9901	0.597293
11	USV	TRUE	0.819509	4.86891	4.87051	0.0016	61.3939	61.2959	61.67	0.374065	0.153618	-233.791	1.01068	-62.2914	0.702276
12	USV	TRUE	0.937806	5.00771	5.02891	0.0212	68.9912	65.9333	69.3326	3.39924	0.861932	-83.2466	1.05678	-54.5909	0.799651
13	USV	TRUE	0.662696	5.23844	5.24204	0.0036	86.7428	84.969	88.5166	3.54768	1.18083	-974.971	1.00019	-66.1286	0.78637
14	USV	TRUE	0.946518	5.34284	5.35204	0.0092	91.6532	90.9579	92.7442	1.78632	0.635071	131.521	1.10893	-46.9796	0.920154
15	USV	TRUE	0.78824	5.49044	5.50204	0.0116	54.7355	53.496	54.8245	1.32852	0.370008	-87.866	1.02393	-46.2741	0.866044
16	USV	TRUE	0.787908	5.72804	5.73164	0.0036	57.3861	56.8666	57.5568	0.690239	0.274841	215.461	1.01898	-65.9073	0.724242
17	USV	TRUE	0.970616	5.89884	5.91204	0.0132	53.8075	51.6552	54.4607	2.80549	0.901374	-216.358	1.01832	-62.4571	0.800636
18	USV	TRUE	0.719746	6.00244	6.00484	0.0024	77.2963	76.3092	77.5412	1.23204	0.436444	-306.154	1.33097	-70.1816	0.510461
19	USV	TRUE	0.883657	6.12637	6.13957	0.0132	58.5724	57.0247	59.4538	2.42917	0.834623	-170.076	1.00289	-48.3362	0.917912
20	USV	TRUE	0.807861	10.0029	10.0109	0.008	66.3893	65.0827	69.177	4.09435	1.53023	-541.271	1.00552	-66.0569	0.661648
21	USV	TRUE	0.906155	10.1969	10.2081	0.0112	61.1264	59.2709	62.7518	3.48088	1.07258	-313.978	1.00763	-54.4664	0.875177
22	USV	TRUE	0.841211	10.4277	10.4409	0.0132	89.7501	83.7058	93.1939	9.48804	2.72654	-686.819	1.01217	-57.7756	0.796865
23	USV	TRUE	0.979807	10.6307	10.8257	0.195	88.0102	57.1694	91.9092	34.7398	13.0848	-172.133	1.0002	-57.5885	0.765407
24	USV	TRUE	0.744508	15.6945	15.7009	0.0064	77.5085	77.5085	77.5085	1.42109e-14	5.5365e-15	1.73472e-12	1	-74.7719	0.477051
25	USV	TRUE	0.931364	16.32	16.3736	0.0536	82.48	68.3451	84.0245	15.6794	5.8181	273.564	1.04161	-57.9237	0.831148
26	USV	TRUE	0.72944	16.8368	16.8416	0.0048	83.9708	83.1024	84.7493	1.64682	0.500852	-340.523	1.00848	-67.3591	0.704541
27	USV	TRUE	0.889357	20.2085	20.2425	0.034	66.1857	65.6482	93.1477	27.4995	12.0187	860.92	1.09778	-61.0612	0.702653
28	USV	TRUE	0.955823	20.3873	20.3985	0.0112	66.5075	63.6237	66.8712	3.24744	1.06617	-285.769	1.01864	-65.0978	0.705493
29	USV	TRUE	0.736151	20.4213	20.4613	0.04	61.6452	49.8592	71.3234	21.4642	4.7907	-76.6593	6.53155	-97.6126	0.150452
30	USV	TRUE	0.867155	20.4901	20.4941	0.004	67.08	66.7089	67.1097	0.400784	0.13349	-83.6653	1.01054	-63.6236	0.777736
31	USV	TRUE	0.810348	20.6397	20.6465	0.0068	62.6772	61.6912	63.5901	1.89886	0.583416	-293.716	1.00429	-70.6274	0.660604
32	USV	TRUE	0.845665	20.7037	20.7141	0.0104	74.1578	71.9683	74.8109	2.8426	0.847956	-255.044	1.02929	-71.8547	0.592846
33	USV	TRUE	0.85082	20.8773	20.8797	0.0024	66.3326	65.7982	66.7334	0.935162	0.33784	-389.651	1.00212	-65.9501	0.775745
34	USV	TRUE	0.649758	21.0065	21.0081	0.0016	80.4296	80.4296	80.4296	0	3.76822e-15	6.9511e-12	1	-70.8758	0.648833
35	USV	TRUE	0.868158	21.1873	21.1921	0.0048	55.988	54.9934	56.5446	1.55118	0.518694	-329.603	1.00806	-60.6662	0.720316
36	USV	TRUE	0.936001	21.4457	21.4513	0.0056	89.8402	87.5394	91.7861	4.24664	1.37445	-758.2	1.01572	-71.595	0.647652
37	USV	TRUE	0.919243	21.6305	21.6329	0.0024	89.987	89.5195	90.2542	0.73477	0.267807	-306.154	1.00557	-67.831	0.702038
38	USV	TRUE	0.638546	22.0293	22.0357	0.0064	87.0589	85.6395	88.4673	2.8278	0.995905	-476.438	1.03955	-75.8115	0.524472
39	USV	TRUE	0.658139	22.638	22.6428	0.0048	87.0387	85.4282	88.2337	2.80549	0.997324	-636.572	1.01636	-80.1163	0.458826
40	USV	TRUE	0.918636	23.9923	23.9951	0.0028	96.5751	96.1373	96.7459	0.608598	0.216448	-213.822	1.00844	-63.9681	0.768124
41	USV	TRUE	0.85222	24.5243	24.5323	0.008	93.31	92.717	94.3434	1.62635	0.651879	-223.207	1.01519	-65.6121	0.759982
42	USV	TRUE	0.694473	27.8228	27.8248	0.002	59.7943	59.6206	59.9679	0.347346	0.151643	-197.847	1.00936	-70.9929	0.659013
43	USV	TRUE	0.670661	27.8768	27.9484	0.0716	33.375	32.1373	98.7243	66.5869	35.0869	929.705	1.00004	-74.7449	0.497947
44	USV	TRUE	0.886861	28.1632	28.1676	0.0044	69.3343	68.0577	69.7202	1.66251	0.661924	-438.828	1.04842	-70.6855	0.59888
45	USV	TRUE	0.72887	28.3904	28.3956	0.0052	66.2754	65.8369	67.4917	1.6548	0.5863	-318.457	1.00103	-69.3832	0.542324
46	USV	TRUE	0.77205	28.6944	28.6964	0.002	63.5865	63.3104	63.6132	0.302814	0.114253	-113.873	1.03232	-64.8992	0.766769
47	USV	TRUE	0.823537	32.9189	32.9221	0.0032	59.4695	58.5566	60.1449	1.58829	0.542898	-493.249	1.00446	-66.6063	0.780697
48	USV	TRUE	0.633702	33.6156	33.6556	0.04	38.3832	28.3339	47.6457	19.3118	5.26813	92.0707	4.85972	-95.143	0.149566
49	USV	TRUE	0.863942	39.1704	39.172	0.0016	63.0792	62.8298	63.1504	0.320627	0.129065	-155.86	1.04572	-61.3385	0.833997
50	USV	TRUE	0.976877	39.286	39.3116	0.0256	65.8588	64.1741	66.7495	2.57541	0.679274	45.3441	1.03633	-57.0794	0.86938
51	USV	TRUE	0.710809	51.4635	51.4651	0.0016	93.8929	92.744	94.8637	2.1197	0.83892	-1324.81	1.00085	-76.2716	0.648261
52	USV	TRUE	0.656766	69.4386	69.4402	0.0016	94.195	93.3667	94.4889	1.12219	0.460853	701.372	1.03705	-65.6887	0.775859
53	USV	TRUE	0.642763	72.79	72.7932	0.0032	92.6528	92.3188	92.7344	0.415628	0.146357	-115.968	1.01517	-77.9238	0.404912
54	USV	TRUE	0.843336	74.0491	74.0511	0.002	70.3435	68.6067	70.9313	2.32455	0.901162	1082.12	1.24956	-67.3635	0.731749
55	USV	TRUE	0.754794	74.4918	74.497	0.0052	86.6217	84.4248	88.4994	4.07463	1.47464	-875.379	1.01667	-70.4411	0.711901
56	USV	TRUE	0.758135	75.645	75.6478	0.0028	93.1594	92.2169	93.3524	1.13555	0.400798	342.822	1.11348	-63.5007	0.793917
57	USV	TRUE	0.831086	81.2169	81.2189	0.002	83.5604	83.2309	83.89	0.659067	0.266714	-353.708	1.00734	-64.4069	0.772416
58	USV	TRUE	0.642628	84.1792	84.1808	0.0016	81.1468	81.0488	81.4229	0.374065	0.153618	-233.791	1.01068	-72.3588	0.598089
59	USV	TRUE	0.78127	108.311	108.316	0.0048	58.028	56.603	59.0374	2.43439	0.767118	-489.561	1.00541	-62.4762	0.709144
60	USV	TRUE	0.641554	123.235	123.237	0.0016	85.2035	82.7187	86.0853	3.36658	1.38256	-2104.11	1.0224	-68.0136	0.773825
61	USV	TRUE	0.978893	123.595	123.76	0.165	87.9227	85.0041	91.455	6.4509	2.53566	-25.2229	1.55834	-62.4014	0.71516
62	USV	TRUE	0.765423	123.756	123.758	0.002	84.9424	83.4105	86.1981	2.78767	1.03599	-1381.75	1.00125	-58.7632	0.867772
63	USV	TRUE	0.89755	123.897	123.904	0.0068	67.7518	67.0838	68.0709	0.987116	0.299173	-125.307	1.02918	-67.3006	0.704278
64	USV	TRUE	0.774469	123.991	123.993	0.0024	82.8575	81.9224	83.4587	1.53634	0.557485	-640.141	1.00745	-67.0054	0.775588
65	USV	TRUE	0.814964	124.13	124.198	0.0684	70.2481	69.5636	86.5908	17.0272	6.82643	235.776	1.06192	-63.1641	0.724345
66	USV	TRUE	0.784258	137.002	137.013	0.0108	66.2411	64.9489	66.5371	1.58815	0.413088	-81.0217	1.04555	-48.5907	0.924829
67	USV	TRUE	0.639799	141.902	141.904	0.0024	81.8052	81.1373	82.2728	1.13555	0.410963	-473.147	1.00398	-69.0948	0.714043
68	USV	TRUE	0.717659	157.857	157.866	0.0084	75.3635	73.1569	82.3716	9.21468	4.12447	-1238.9	1.02698	-71.3361	0.665968
69	USV	TRUE	0.935444	160.224	160.238	0.0144	67.386	63.2458	70.7816	7.5358	2.41372	545.172	1.01931	-45.7081	0.925071
70	USV	TRUE	0.852099	160.38	160.391	0.0108	92.2032	91.2849	93.2088	1.92396	0.588548	-64.7973	1.1419	-68.9256	0.705584
71	USV	TRUE	0.872857	164.638	164.651	0.0128	92.5062	90.9796	92.8499	1.87032	0.590465	-135.813	1.01715	-76.4819	0.451269
72	USV	TRUE	0.821389	166.73	166.738	0.0072	65.2243	63.9729	65.5772	1.6043	0.617351	231.646	1.00283	-58.4026	0.769401
73	USV	TRUE	0.658512	166.908	166.912	0.0036	92.6943	92.1656	93.1687	1.00317	0.365504	-280.248	1.00731	-74.657	0.529288
74	USV	TRUE	0.684808	170.498	170.538	0.04	36.8542	29.5065	45.2262	15.7196	3.84201	34.6954	5.41584	-96.0796	0.134678
75	USV	TRUE	0.87688	201	201.016	0.0164	69.7389	67.2946	70.394	3.09942	0.968182	-163.958	1.02001	-53.9159	0.8427
76	USV	TRUE	0.940013	201.277	201.285	0.0076	64.1913	63.2932	64.8444	1.55118	0.432712	-179.41	1.01289	-58.5894	0.852432
77	USV	TRUE	0.663751	201.319	201.323	0.0044	87.4071	85.7824	89.2997	3.51726	1.66321	-828.758	1.00546	-74.5394	0.57912
78	USV	TRUE	0.663395	215.49	215.498	0.008	92.3268	90.1076	94.7908	4.68323	1.5167	-610.188	1.0071	-67.4673	0.724488
79	USV	TRUE	0.845529	226.485	226.557	0.072	41.7824	28.8237	51.5051	22.6814	4.90427	-8.42647	5.68082	-94.6763	0.176915
80	USV	TRUE	0.703474	226.867	226.877	0.0104	76.9769	72.3011	80.4503	8.14927	2.67906	-839.214	1.01053	-58.8607	0.860958
81	USV	TRUE	0.741592	227.147	227.155	0.0076	85.5864	82.0239	89.1192	7.09536	2.27187	-958.823	1.00343	-66.4053	0.793701
82	USV	TRUE	0.828106	231.822	231.826	0.0036	93.3303	93.0963	94.3872	1.29088	0.491137	-378.561	1.02533	-74.0352	0.566432
83	USV	TRUE	0.804615	232.562	232.565	0.0028	61.605	60.8703	62.7406	1.87032	0.659627	-667.973	1.00799	-63.4937	0.763069
84	USV	TRUE	0.813153	232.933	232.939	0.0064	60.3914	59.2782	60.525	1.24688	0.407733	-181.546	1.02365	-62.7836	0.666525
85	USV	TRUE	0.781379	233.12	233.14	0.02	64.0546	61.1749	64.0843	2.90939	1.00817	-140.479	1.01892	-61.4071	0.663539
86	USV	TRUE	0.785665	235.527	235.529	0.002	62.6383	62.4646	62.812	0.347346	0.151643	-197.847	1.00936	-64.6061	0.644128
87	USV	TRUE	0.804983	235.685	235.691	0.0056	64.8691	64.1491	65.1362	0.987116	0.33082	-162.951	1.03391	-52.4191	0.847249
88	USV	TRUE	0.83098	235.869	235.883	0.014	64.6049	63.9293	64.9531	1.02374	0.337313	-29.6259	1.01692	-61.0901	0.696148
89	USV	TRUE	0.90688	242.367	242.372	0.0052	94.1795	92.8658	95.122	2.25626	0.707245	17.78	1.43481	-66.2869	0.660824
90	USV	TRUE	0.799259	244.994	244.999	0.0048	64.3142	62.8521	64.9599	2.10783	0.72151	-450.821	1.03528	-61.4448	0.711378
91	USV	TRUE	0.941043	245.533	245.763	0.23	69.0159	61.9764	90.6347	28.6584	11.766	83.0566	1.26153	-69.8016	0.504992
92	USV	TRUE	0.623755	248.053	248.162	0.1088	48.5512	28.037	65.6958	37.6588	8.39618	-21.7802	12.2355	-96.5367	0.152828
93	USV	TRUE	0.83104	248.932	248.935	0.0024	70.2615	70.1279	70.5287	0.400784	0.146947	-166.993	1.00302	-61.0033	0.779341
94	USV	TRUE	0.736101	249.385	249.388	0.0036	92.3267	90.2522	92.5679	2.31564	0.77697	-504.466	1.22082	-61.3693	0.857237
95	USV	TRUE	0.700632	251.273	251.312	0.0384	44.096	33.4975	53.7742	20.2767	4.67089	133.092	6.64889	-98.1209	0.14865
96	USV	TRUE	0.651727	262.892	263.004	0.112	52.3957	24.9049	75.4037	50.4988	10.3208	-17.103	13.1937	-95.2462	0.152289
97	USV	TRUE	0.930342	263.275	263.28	0.0048	89.7867	89.5566	90.8851	1.32852	0.408503	123.053	1.16153	-59.8839	0.838815
98	USV	TRUE	0.754849	263.667	263.677	0.0096	64.7074	62.3843	65.2418	2.85744	0.874276	-278.108	1.03869	-61.6776	0.706715
99	USV	TRUE	0.765107	314.712	314.724	0.012	63.7115	60.037	64.0968	4.05979	1.61707	-345.538	1.05787	-65.3319	0.778066
100	USV	TRUE	0.946229	314.816	314.818	0.0016	69.4778	68.7653	71.259	2.49377	1.01694	1558.6	1.02327	-60.388	0.84121
101	USV	TRUE	0.903082	315.947	315.964	0.0168	69.879	67.4154	71.2897	3.87424	1.29149	3.17981	1.21929	-64.6039	0.782593
102	USV	TRUE	0.855896	373.975	373.998	0.0224	67.4326	65.3536	67.4622	2.10863	0.563021	-66.4342	1.01364	-46.9102	0.861807
103	USV	TRUE	0.850367	405.134	405.144	0.01	88.8772	84.6541	90.2354	5.58128	1.64047	-508.56	1.04416	-55.4472	0.848064
104	USV	TRUE	0.727968	413.711	413.788	0.0768	72.415	41.6437	83.3549	41.7112	8.54509	150.633	7.88374	-90.8367	0.204023
105	USV	TRUE	0.876925	413.988	413.996	0.008	68.5756	67.9819	70.5369	2.55505	0.979736	-346.356	1.00904	-65.3978	0.652255
106	USV	TRUE	0.950225	414.359	414.381	0.0224	65.2941	61.9927	65.6721	3.67943	1.36217	-168.356	1.00076	-60.0137	0.833645
107	USV	TRUE	0.761936	432.545	432.547	0.002	91.8475	91.3844	92.3373	0.952975	0.366077	-488.574	1.00178	-70.4391	0.653256
108	USV	TRUE	0.970767	432.661	432.667	0.006	69.7553	67.2987	70.2971	2.99846	0.939175	461.905	1.0699	-51.7445	0.891856
109	USV	TRUE	0.834324	432.821	432.831	0.0092	66.3234	64.7202	67.8226	3.10236	0.841802	-294.989	1.01241	-56.5301	0.871268
110	USV	TRUE	0.874465	482.487	482.495	0.0084	68.2808	66.8358	69.1804	2.34465	0.818337	-297.581	1.00484	-47.748	0.912814
111	USV	TRUE	0.828529	482.671	482.713	0.042	66.4957	65.6262	79.7206	14.0944	4.69448	335.769	1.0544	-62.2584	0.778534
112	USV	TRUE	0.947836	482.909	482.921	0.012	68.8164	66.9906	69.7367	2.74611	0.775132	-203.04	1.02394	-57.7211	0.8594
113	USV	TRUE	0.71041	483.262	483.263	0.0016	85.7269	85.2014	86.0743	0.872818	0.347517	-545.511	1.00577	-73.0656	0.635928
114	USV	TRUE	0.622152	519.091	519.132	0.0416	82.755	42.8399	108.672	65.8324	14.8185	64.9878	20.997	-95.9491	0.152741
115	USV	TRUE	0.631139	540.817	540.867	0.0496	39.9714	27.0128	47.052	20.0392	4.15816	7.61494	6.01029	-97.5875	0.165576
116	USV	TRUE	0.649208	542.004	542.044	0.04	37.255	30.5011	41.1144	10.6133	2.26318	6.18263	3.51845	-95.9942	0.171572
117	USV	TRUE	0.92402	543.873	543.879	0.0056	66.4381	65.8592	66.8166	0.957428	0.329511	-181.771	1.00758	-56.0777	0.857418
118	USV	TRUE	0.92191	544.135	544.142	0.0068	67.3811	66.5647	68.1678	1.60314	0.50745	-237.134	1.00447	-55.2204	0.842942
