# Supplementary material for: Bazedoxifene reverses sexually dimorphic autistic-like abnormalities in biallelic MDGA1-mutant mice
Source: EMBO Mol Med. 2026 Mar 20;18(4):1358–98. doi: 10.1038/s44321-026-00402-y (PMC13084050; doi:10.1038/s44321-026-00402-y)
Supplement: Supplementary file 17 — Source data Fig. 3 [file 44321_2026_402_MOESM17_ESM.zip › Panel C/Batch2/P9/P9_WT_440.xlsx]

## Sheet: Sheet1
ID	Label	Accepted	Score	Begin Time (s)	End Time (s)	Call Length (s)	Principal Frequency (kHz)	Low Freq (kHz)	High Freq (kHz)	Delta Freq (kHz)	Frequency Standard Deviation (kHz)	Slope (kHz/s)	Sinuosity	Mean Power (dB/Hz)	Tonality
1	USV	TRUE	0.690225	1.74473	1.74913	0.0044	96.4211	93.2297	98.5289	5.29925	2.18421	1428.72	1.30059	-73.8294	0.607595
2	USV	TRUE	0.832707	1.90873	1.91073	0.002	83.4829	81.7461	85.5491	3.80299	1.65097	2155.33	1.02847	-76.2417	0.593862
3	USV	TRUE	0.634683	2.03713	2.03913	0.002	96.8472	95.4089	98.9447	3.5358	1.38903	-1840.42	1.00804	-79.8317	0.557384
4	USV	TRUE	0.914157	2.19586	2.21146	0.0156	87.965	86.8227	94.051	7.22833	2.02106	62.9202	1.589	-73.9463	0.586286
5	USV	TRUE	0.802212	4.61051	4.61891	0.0084	92.9844	92.2791	93.4447	1.16569	0.367185	-37.2394	1.09123	-74.8945	0.600784
6	USV	TRUE	0.764567	4.84211	4.84531	0.0032	87.4078	83.0586	94.7407	11.6821	4.70917	4157.82	1.11098	-79.6675	0.460704
7	USV	TRUE	0.656914	5.16564	5.17044	0.0048	84.7014	83.6252	86.1858	2.56056	0.80484	-512.704	1.00994	-73.2381	0.603471
8	USV	TRUE	0.910767	5.53364	5.53684	0.0032	85.9392	84.2196	86.6575	2.4379	0.854609	-470.483	1.42169	-71.8562	0.554055
9	USV	TRUE	0.646455	5.65444	5.65964	0.0052	60.0336	59.2023	60.3808	1.17847	0.402315	-183.205	1.05933	-72.8501	0.546184
10	USV	TRUE	0.848885	5.82604	5.86884	0.0428	64.5765	64.293	79.3094	15.0163	5.16295	360.947	1.01471	-67.6869	0.579545
11	USV	TRUE	0.701762	6.02764	6.04724	0.0196	94.3113	84.4435	95.4283	10.9848	4.62811	-552.03	1.02267	-71.2738	0.584378
12	USV	TRUE	0.850887	6.18477	6.19637	0.0116	64.6881	61.0157	65.3189	4.3033	1.27978	-235.33	1.1555	-64.8627	0.716564
13	USV	TRUE	0.73487	6.35717	6.36917	0.012	61.6199	60.7515	62.0003	1.24875	0.381678	-34.6811	1.03583	-68.4364	0.601197
14	USV	TRUE	0.841193	6.53277	6.54317	0.0104	61.9548	59.8339	63.4484	3.61448	1.2777	-235.901	1.36109	-59.1898	0.798187
15	USV	TRUE	0.786217	6.76797	6.77717	0.0092	80.3166	79.0761	83.3739	4.29785	1.40927	427.083	1.02672	-77.7496	0.537122
16	USV	TRUE	0.68479	7.31149	7.31309	0.0016	94.5981	94.0281	95.5243	1.49626	0.597287	-935.162	1.00886	-78.3028	0.547621
17	USV	TRUE	0.785016	8.20742	8.21622	0.0088	89.5548	86.9274	90.0372	3.10979	0.956192	271.942	1.13654	-72.8828	0.597139
18	USV	TRUE	0.666461	17.412	17.414	0.002	88.3022	85.8663	89.8564	3.99002	1.36235	1741.18	1.06809	-76.558	0.577294
19	USV	TRUE	0.62185	22.6692	22.7124	0.0432	113.767	109.076	120.12	11.0438	2.55795	-54.6166	3.87312	-98.4078	0.157292
20	USV	TRUE	0.625144	35.0587	35.0923	0.0336	44.3002	28.5064	55.7003	27.1939	6.82122	-161.296	7.83364	-97.8059	0.155179
21	USV	TRUE	0.922059	41.7946	41.7982	0.0036	85.8233	84.3167	87.471	3.15432	1.03639	855.095	1.00139	-73.0499	0.677935
22	USV	TRUE	0.732725	41.9526	41.9618	0.0092	92.6143	84.0364	94.1998	10.1634	4.13381	-1177.55	1.01202	-72.7159	0.584337
23	USV	TRUE	0.778409	42.9337	42.9397	0.006	81.0858	80.7097	81.2891	0.579484	0.214369	-36.8152	1.04267	-66.0514	0.759443
24	USV	TRUE	0.874793	43.1229	43.1329	0.01	87.1333	82.0235	87.4599	5.43635	1.96848	-556.189	1.08348	-67.7811	0.650271
25	USV	TRUE	0.738752	45.086	45.0904	0.0044	82.8244	82.4853	84.4571	1.97189	0.884909	-463.67	1.00292	-65.2253	0.761068
26	USV	TRUE	0.641762	55.13	55.132	0.002	78.4033	77.7977	78.6794	0.881724	0.315942	404.601	1.02986	-75.7442	0.571873
27	USV	TRUE	0.847712	92.1929	92.2089	0.016	85.3529	80.8328	86.4482	5.61538	2.15306	-354.404	1.00132	-68.0239	0.706298
28	USV	TRUE	0.850066	104.627	104.668	0.0408	63.0156	60.818	87.5803	26.7622	5.87071	517.27	1.1433	-57.2549	0.775973
29	USV	TRUE	0.880427	104.782	104.792	0.0104	64.8296	62.9518	65.7441	2.79232	0.799339	-167.557	1.15135	-57.3718	0.868379
30	USV	TRUE	0.807511	104.844	104.863	0.0188	60.0695	59.3841	60.7005	1.31644	0.347724	-46.2143	1.01183	-52.9055	0.838389
31	USV	TRUE	0.806313	105.01	105.012	0.002	66.133	65.3537	66.9123	1.5586	0.583176	-779.302	1	-61.4829	0.763061
32	USV	TRUE	0.876366	105.178	105.181	0.0032	70.8831	69.8874	71.2184	1.33101	0.568456	-433.385	1.00385	-60.0765	0.832122
33	USV	TRUE	0.752111	105.383	105.385	0.0024	97.2315	95.1608	97.8772	2.71642	0.972753	-862.798	1.43708	-75.7889	0.547593
34	USV	TRUE	0.616772	105.784	105.79	0.006	76.1467	75.0705	76.3174	1.24688	0.412852	-198.373	1.02318	-66.2941	0.727474
35	USV	TRUE	0.644162	105.987	105.989	0.002	87.7419	87.2654	88.824	1.5586	0.599135	-779.302	1.02713	-72.5582	0.629426
36	USV	TRUE	0.650074	106.158	106.165	0.0076	93.3412	63.7721	94.2549	30.4828	12.1508	4145.08	1.14035	-70.4033	0.630048
37	USV	TRUE	0.821832	106.329	106.354	0.0244	65.1971	62.9371	93.6679	30.7308	13.434	1146.56	1.21013	-68.0102	0.5831
38	USV	TRUE	0.882176	118.004	118.009	0.0048	82.3624	80.6183	83.8542	3.23596	0.990618	-632.596	1.00942	-68.6929	0.726587
39	USV	TRUE	0.780753	118.228	118.246	0.0184	63.3144	61.1352	64.2793	3.14414	0.82798	-64.7849	1.11356	-53.9829	0.848522
40	USV	TRUE	0.721658	119.268	119.269	0.0016	91.3816	90.1793	92.0496	1.87032	0.749798	-1168.95	1.01167	-69.0852	0.651085
41	USV	TRUE	0.90124	119.392	119.423	0.0304	66.1721	63.3592	68.9945	5.63537	1.70618	-156.192	1.06443	-54.4267	0.848456
42	USV	TRUE	0.937377	119.585	119.603	0.018	65.4121	62.9925	68.8856	5.89301	1.50286	-269.148	1.03522	-56.1173	0.879388
43	USV	TRUE	0.883952	119.771	119.785	0.0136	93.9981	93.5133	94.4979	0.984611	0.357307	49.1157	1.01453	-68.7405	0.707324
44	USV	TRUE	0.777799	119.947	119.965	0.0176	88.9455	86.7959	90.5724	3.77641	1.38686	-138.135	1.13314	-73.5698	0.641294
45	USV	TRUE	0.922649	132.035	132.051	0.0164	63.0043	59.3676	63.4348	4.06721	1.1695	-118.305	1.18303	-55.6497	0.887519
46	USV	TRUE	0.708081	132.218	132.221	0.0032	58.0966	57.6662	58.2896	0.623441	0.213891	-78.8579	1.09829	-68.7383	0.694856
47	USV	TRUE	0.692619	132.357	132.359	0.0024	75.4143	75.0135	76.2826	1.26915	0.467169	-528.812	1.01922	-74.16	0.545687
48	USV	TRUE	0.915722	132.517	132.52	0.0024	91.5009	90.8997	92.4361	1.53634	0.557485	-640.141	1.00745	-65.8525	0.704711
49	USV	TRUE	0.984241	132.696	132.701	0.0056	88.4122	85.7607	92.7172	6.95644	2.85228	-1459.56	1.0381	-66.9878	0.698312
50	USV	TRUE	0.76526	139.572	139.574	0.0024	71.3952	70.9944	71.5956	0.601176	0.22042	-250.49	1.00609	-69.8007	0.663103
51	USV	TRUE	0.832121	139.774	139.809	0.0348	84.9162	83.0631	92.3497	9.28661	2.97338	-141.418	1.29623	-67.0268	0.643201
52	USV	TRUE	0.862405	139.932	139.947	0.0144	64.2381	62.2204	64.4618	2.24142	0.711214	-136.219	1.03107	-56.365	0.795797
53	USV	TRUE	0.974436	140.157	140.187	0.0296	70.0901	68.4795	77.2587	8.77915	2.41372	-249.986	1.05757	-62.1782	0.770908
54	USV	TRUE	0.904571	140.385	140.438	0.0536	78.9845	54.8207	79.6443	24.8236	8.54009	447.459	1.23756	-59.7506	0.773665
55	USV	TRUE	0.778574	140.597	140.607	0.0108	63.0158	59.1044	66.3037	7.19926	1.99693	-604.661	1.01149	-58.1817	0.856033
56	USV	TRUE	0.856274	140.772	140.787	0.0144	60.2536	54.1602	64.6928	10.5326	3.17178	-709.79	1.01937	-62.6296	0.775937
57	USV	TRUE	0.896332	140.966	140.975	0.0096	63.9366	62.623	64.6046	1.98165	0.629249	-91.4209	1.13714	-55.7573	0.847786
58	USV	TRUE	0.852763	141.245	141.247	0.0024	78.4467	77.1775	80.2502	3.07268	1.11185	-1280.28	1.004	-69.4065	0.699949
59	USV	TRUE	0.611825	141.659	141.67	0.0104	92.2529	87.2209	93.1276	5.90675	1.50351	240.678	1.30577	-74.7976	0.54314
60	USV	TRUE	0.742383	142.671	142.679	0.008	95.2857	93.4599	97.8193	4.35938	1.33067	-608.45	1.03456	-71.394	0.669841
61	USV	TRUE	0.669581	143.312	143.327	0.0156	83.0799	82.2724	84.4948	2.22237	0.747671	7.608	1.08516	-69.3433	0.731611
62	USV	TRUE	0.841272	238.198	238.209	0.0104	86.3033	84.5564	86.7198	2.16342	0.778478	203.372	1.00611	-71.8984	0.589309
63	USV	TRUE	0.632365	322.087	322.127	0.04	35.8745	29.321	43.0144	13.6934	3.00432	-34.515	4.52153	-99.0301	0.16933
64	USV	TRUE	0.840878	369.416	369.418	0.002	94.2745	93.9984	94.3013	0.302814	0.114253	-113.873	1.03232	-66.8996	0.707451
