# Supplementary material for: Bazedoxifene reverses sexually dimorphic autistic-like abnormalities in biallelic MDGA1-mutant mice
Source: EMBO Mol Med. 2026 Mar 20;18(4):1358–98. doi: 10.1038/s44321-026-00402-y (PMC13084050; doi:10.1038/s44321-026-00402-y)
Supplement: Supplementary file 17 — Source data Fig. 3 [file 44321_2026_402_MOESM17_ESM.zip › Panel C/Batch2/P9/P9_WT_441.xlsx]

## Sheet: Sheet1
ID	Label	Accepted	Score	Begin Time (s)	End Time (s)	Call Length (s)	Principal Frequency (kHz)	Low Freq (kHz)	High Freq (kHz)	Delta Freq (kHz)	Frequency Standard Deviation (kHz)	Slope (kHz/s)	Sinuosity	Mean Power (dB/Hz)	Tonality
1	USV	TRUE	0.778695	1.0852	1.0892	0.004	92.3691	91.048	93.8164	2.76838	0.950395	-715.372	1.00386	-61.5229	0.803776
2	USV	TRUE	0.774795	1.256	1.2596	0.0036	95.1093	90.6376	95.6919	5.05433	1.73546	1244.41	1.20576	-74.0366	0.615532
3	USV	TRUE	0.975979	1.4032	1.408	0.0048	98.014	96.7191	99.2138	2.49467	1.03311	259.21	1.59315	-68.5783	0.762094
4	USV	TRUE	0.889079	2.5536	2.5552	0.0016	94.7956	94.4483	95.3211	0.872818	0.347517	545.511	1.00577	-68.6856	0.708061
5	USV	TRUE	0.827296	2.84	2.844	0.004	94.1181	92.3517	96.5154	4.1637	1.40267	1053.58	1.006	-77.095	0.591418
6	USV	TRUE	0.706857	4.34199	4.34719	0.0052	85.2932	83.9869	85.3822	1.39532	0.459767	-235.055	1.05295	-69.5043	0.651168
7	USV	TRUE	0.916796	4.63839	4.65519	0.0168	98.6808	96.4225	101.412	4.9896	1.9174	225.851	1.2203	-70.5957	0.713432
8	USV	TRUE	0.972432	4.77719	4.78879	0.0116	100.833	97.0554	101.797	4.74126	1.41364	374.508	1.05154	-64.97	0.77415
9	USV	TRUE	0.955367	4.91759	4.92119	0.0036	97.3968	95.8753	98.6808	2.80549	0.94516	779.302	1.0019	-66.2774	0.773847
10	USV	TRUE	0.681729	5.27199	5.27439	0.0024	102.389	101.721	103.391	1.66993	0.605239	-695.805	1.00647	-70.1014	0.642999
11	USV	TRUE	0.647257	5.42439	5.45559	0.0312	81.7407	58.5176	82.8563	24.3387	10.1971	770.346	1.06816	-75.1192	0.48798
12	USV	TRUE	0.792371	5.60259	5.84259	0.24	92.074	87.2568	96.1864	8.92959	2.90286	2.76198	2.73353	-77.4557	0.461577
13	USV	TRUE	0.808553	5.82959	5.84439	0.0148	93.8906	75.9597	94.9836	19.0239	4.67353	-1120.92	1.04231	-72.3456	0.64438
14	USV	TRUE	0.636201	5.99399	6.00679	0.0128	84.9059	75.1326	91.5038	16.3712	5.29707	-1287.53	1.00508	-75.8739	0.50007
15	USV	TRUE	0.780292	6.16198	6.17598	0.014	86.8526	56.74	91.1956	34.4557	13.8756	2305.02	1.34206	-69.8401	0.644751
16	USV	TRUE	0.905884	7.76878	7.78758	0.0188	88.3434	86.9246	88.9074	1.98281	0.716274	64.9585	1.06168	-72.4514	0.645081
17	USV	TRUE	0.654792	9.89797	9.89997	0.002	79.0019	78.5522	79.4517	0.899537	0.320169	-425.594	1.00633	-68.8653	0.729189
18	USV	TRUE	0.809062	15.4148	15.4308	0.016	88.9666	60.8212	90.663	29.8417	10.7773	1841.1	1.20147	-68.9705	0.703652
19	USV	TRUE	0.79508	15.594	15.6228	0.0288	63.2302	60.4025	83.382	22.9795	7.0235	637.063	1.73725	-65.966	0.727688
20	USV	TRUE	0.733296	15.9672	15.9688	0.0016	86.5628	86.2155	87.0883	0.872818	0.347517	-545.511	1.00577	-73.715	0.642628
21	USV	TRUE	0.697895	24.2539	24.2647	0.0108	90.057	84.4692	90.1487	5.67952	2.38799	-572.602	1.04372	-70.6586	0.644651
22	USV	TRUE	0.754098	92.4969	92.4997	0.0028	84.6567	83.8477	85.1985	1.35079	0.501292	-507.165	1.01069	-69.8784	0.702282
23	USV	TRUE	0.752876	92.6929	92.6957	0.0028	95.0604	92.3588	103.789	11.4298	4.26704	-4119.17	1.1035	-64.4585	0.824733
24	USV	TRUE	0.864614	92.9573	92.9601	0.0028	84.3972	76.8713	85.5105	8.63912	3.09564	-2841.54	1.04115	-63.8559	0.81801
25	USV	TRUE	0.657806	93.0953	93.1021	0.0068	91.9867	90.3316	92.3058	1.97423	0.65757	-230.547	1.12012	-66.5638	0.712064
26	USV	TRUE	0.700237	104.85	104.855	0.0056	92.3385	91.4393	94.9329	3.49365	1.46014	-624.848	1.0002	-67.2218	0.634279
27	USV	TRUE	0.60739	230.182	230.222	0.04	35.2363	29.3729	44.0535	14.6806	4.04148	112.754	3.93682	-97.8035	0.146904
28	USV	TRUE	0.893058	240.736	240.743	0.0076	76.1051	74.5475	79.1389	4.59146	1.8993	-601.457	1.00036	-55.0339	0.912305
29	USV	TRUE	0.857131	240.873	240.88	0.0072	72.3546	71.5011	72.7332	1.23204	0.381448	-147.722	1.03639	-59.8724	0.839877
30	USV	TRUE	0.874609	241.133	241.14	0.0076	84.7072	84.3343	85.8392	1.5049	0.585606	-188.143	1.01238	-51.0875	0.913767
31	USV	TRUE	0.930436	241.336	241.34	0.0044	80.6864	75.6321	83.6923	8.06021	2.98368	-2039.21	1.0197	-50.7523	0.9278
32	USV	TRUE	0.97144	241.547	241.557	0.0104	83.6537	78.54	87.5503	9.01021	2.45554	-768.438	1.01454	-60.7967	0.786101
33	USV	TRUE	0.626906	241.732	241.759	0.0268	83.4922	73.4874	99.7685	26.281	9.01694	-1001.38	1.00579	-59.7854	0.851836
