# Supplementary material for: Bazedoxifene reverses sexually dimorphic autistic-like abnormalities in biallelic MDGA1-mutant mice
Source: EMBO Mol Med. 2026 Mar 20;18(4):1358–98. doi: 10.1038/s44321-026-00402-y (PMC13084050; doi:10.1038/s44321-026-00402-y)
Supplement: Supplementary file 17 — Source data Fig. 3 [file 44321_2026_402_MOESM17_ESM.zip › Panel C/Batch2/P9/P9_WT_443.xlsx]

## Sheet: Sheet1
ID	Label	Accepted	Score	Begin Time (s)	End Time (s)	Call Length (s)	Principal Frequency (kHz)	Low Freq (kHz)	High Freq (kHz)	Delta Freq (kHz)	Frequency Standard Deviation (kHz)	Slope (kHz/s)	Sinuosity	Mean Power (dB/Hz)	Tonality
1	USV	TRUE	0.742456	5.20684	5.21204	0.0052	90.6155	89.5463	91.1726	1.62631	0.536545	-138.358	1.17641	-62.8012	0.836359
2	USV	TRUE	0.894289	7.13069	7.13229	0.0016	95.1592	94.2151	96.4595	2.24439	0.891076	-1402.74	1.00292	-61.41	0.837808
3	USV	TRUE	0.860089	7.27629	7.29429	0.018	83.9748	80.8576	87.3295	6.47192	1.86185	-295.073	1.21973	-61.2518	0.801734
4	USV	TRUE	0.996088	11.3104	11.8754	0.565	85.5095	78.8077	97.4322	18.6245	7.64717	29.1444	1.42278	-57.1373	0.851172
5	USV	TRUE	0.790543	11.3052	11.3072	0.002	82.3244	81.3488	83.8945	2.54564	0.980675	1274.26	1.00015	-55.0271	0.916062
6	USV	TRUE	0.928143	11.8616	11.8764	0.0148	97.4853	87.9994	102.546	14.547	3.8386	-696.81	1.06654	-56.0126	0.865087
7	USV	TRUE	0.824109	12.0152	12.0192	0.004	107.774	105.933	108.672	2.73869	0.893671	343.939	1.72905	-58.2516	0.8736
8	USV	TRUE	0.991646	12.2967	12.3187	0.022	66.3527	64.3046	96.4467	32.1421	12.4391	1564.4	1.30855	-52.0468	0.849821
9	USV	TRUE	0.951257	12.4675	12.4715	0.004	96.325	95.4047	96.6961	1.29141	0.440716	224.513	1.18403	-48.4469	0.932289
10	USV	TRUE	0.76972	12.9155	12.9263	0.0108	87.5151	86.2497	88.3033	2.05357	0.700012	-99.2933	1.12631	-63.6406	0.836054
11	USV	TRUE	0.659923	13.0887	13.1031	0.0144	92.0146	86.3041	99.198	12.894	4.86437	-946.999	1.03853	-71.9655	0.59734
12	USV	TRUE	0.719777	15.1829	15.5379	0.355	91.1813	82.4562	99.4678	17.0116	7.83915	41.6126	1.39712	-69.0856	0.610069
13	USV	TRUE	0.688925	15.1785	15.1885	0.01	85.0669	83.1446	85.4083	2.26369	0.595412	-120.001	1.08954	-63.6525	0.783727
14	USV	TRUE	0.987383	15.6723	15.7023	0.03	70.9837	62.1622	91.3674	29.2052	10.7863	973.507	1.00007	-65.1503	0.66206
15	USV	TRUE	0.899956	18.7927	18.8415	0.0488	68.5567	66.1829	86.3667	20.1838	7.79115	378.522	1.14761	-53.6173	0.854645
16	USV	TRUE	0.79814	19.0099	19.0215	0.0116	63.8659	62.0458	65.2705	3.22466	1.12192	-266.791	1.0129	-43.9777	0.918406
17	USV	TRUE	0.912378	19.25	19.64	0.39	85.0991	61.3306	89.9723	28.6418	13.9035	21.6076	6.3854	-56.0609	0.757828
18	USV	TRUE	0.728082	19.247	19.259	0.012	85.3469	76.749	88.902	12.153	2.64522	-797.678	1.02755	-60.3128	0.859762
19	USV	TRUE	0.741439	19.4354	19.4526	0.0172	62.5992	61.6937	62.9703	1.27657	0.3331	-56.8073	1.01954	-45.199	0.87959
20	USV	TRUE	0.874767	19.6334	19.645	0.0116	87.275	85.323	89.3902	4.06721	1.14698	-324.542	1.00842	-62.9462	0.795783
21	USV	TRUE	0.874475	20.5401	20.6697	0.1296	65.0427	61.9472	95.3238	33.3766	10.3739	-104.145	1.34563	-49.6976	0.859005
22	USV	TRUE	0.766999	20.8061	20.8397	0.0336	63.5555	60.0823	84.391	24.3087	9.88012	693.527	1.50503	-56.0695	0.877167
23	USV	TRUE	0.827665	20.9617	21.0013	0.0396	66.7223	61.352	89.7451	28.3932	10.108	633.948	1.74131	-53.0368	0.881125
24	USV	TRUE	0.739894	21.9553	21.9809	0.0256	82.3808	77.1035	88.9489	11.8454	3.70943	-364.989	1.03663	-57.2878	0.867114
25	USV	TRUE	0.789133	22.1044	22.1072	0.0028	66.0292	65.7917	66.0589	0.267189	0.0891293	-67.1507	1.01361	-50.9461	0.83551
26	USV	TRUE	0.710185	25.411	25.4326	0.0216	88.609	77.6176	94.6184	17.0008	5.95544	-728.971	1.17739	-60.8024	0.844932
27	USV	TRUE	0.94976	25.4368	25.7818	0.345	69.3256	59.1385	83.7561	24.6176	8.4374	-58.6444	2.30218	-57.8445	0.782436
28	USV	TRUE	0.84846	25.9514	25.9538	0.0024	82.4514	76.306	85.0565	8.75045	3.23533	-3646.02	1.00673	-66.8794	0.784498
29	USV	TRUE	0.861128	26.0833	26.0929	0.0096	60.8371	58.759	61.2528	2.49377	0.826681	-267.389	1.0284	-56.341	0.793475
30	USV	TRUE	0.726388	26.2889	26.2965	0.0076	76.4198	74.6768	79.1003	4.42347	1.1894	-463.936	1.03604	-63.9418	0.719496
31	USV	TRUE	0.985376	26.4457	26.4501	0.0044	106.583	103.829	107.05	3.22111	1.20667	779.302	1.10297	-73.5013	0.64355
32	USV	TRUE	0.811807	27.8092	27.8164	0.0072	84.8512	82.1817	87.3871	5.20541	2.41776	-745.28	1.00213	-71.2363	0.63072
33	USV	TRUE	0.928965	28.15	28.1736	0.0236	91.2439	86.4317	93.6412	7.20953	2.59186	-278.911	1.04703	-67.6415	0.712266
34	USV	TRUE	0.987353	28.3452	28.3472	0.002	95.3748	93.6336	96.4035	2.76986	1.03223	-1360.76	1.00966	-62.9065	0.838187
35	USV	TRUE	0.893321	28.7644	28.7676	0.0032	79.7502	76.2916	82.244	5.95238	2.16354	-1963.72	1.00504	-66.6805	0.727693
36	USV	TRUE	0.961584	28.908	28.914	0.006	64.4696	63.3335	64.9687	1.63517	0.655957	-277.966	1.00089	-57.742	0.759785
37	USV	TRUE	0.805449	29.0692	29.102	0.0328	67.8696	63.894	92.6585	28.7645	10.4319	776.42	1.46155	-58.5182	0.774334
38	USV	TRUE	0.974048	29.2499	29.2971	0.0472	62.5341	58.6877	81.0638	22.3761	7.53687	425.188	1.14067	-63.3778	0.710823
39	USV	TRUE	0.98064	29.4803	29.4819	0.0016	58.5441	57.3684	59.3634	1.99501	0.792986	-1246.88	1.00415	-47.6721	0.927587
40	USV	TRUE	0.756651	29.6535	29.6731	0.0196	58.6153	57.1903	60.8906	3.70034	1.01829	-7.95145	1.10577	-50.3405	0.857133
41	USV	TRUE	0.759626	29.8295	29.8411	0.0116	77.0912	76.8151	77.4178	0.602689	0.222362	11.789	1.01614	-72.6046	0.643339
42	USV	TRUE	0.736037	31.4465	31.4569	0.0104	94.053	88.8604	96.9934	8.13297	2.89224	-742.317	1.01122	-73.5257	0.529968
43	USV	TRUE	0.607482	32.0589	32.0677	0.0088	64.1833	62.1456	98.7512	36.6056	18.3077	4624.94	1.02534	-70.9287	0.536024
44	USV	TRUE	0.816133	32.2337	32.2657	0.032	58.7783	58.4617	83.5424	25.0807	11.3391	793.067	1.02853	-60.9501	0.75817
45	USV	TRUE	0.913966	32.4137	32.4169	0.0032	97.401	96.451	97.6459	1.19493	0.435435	-360.272	1.08434	-66.5391	0.714252
46	USV	TRUE	0.711899	33.3192	33.3212	0.002	94.4708	94.3728	94.7736	0.400784	0.153333	-176.854	1.03234	-77.8101	0.473889
47	USV	TRUE	0.758214	34.6003	34.6079	0.0076	84.4101	83.4527	84.8063	1.35361	0.441164	52.0535	1.11364	-73.1746	0.595953
48	USV	TRUE	0.76916	35.1431	35.1739	0.0308	87.7098	62.0844	91.9926	29.9082	12.1105	973.431	1.69886	-73.132	0.543783
49	USV	TRUE	0.767059	37.5029	37.5049	0.002	87.8463	87.8463	87.8463	1.42109e-14	6.92551e-15	2.20698e-12	1	-65.6237	0.718779
50	USV	TRUE	0.833243	38.0601	38.0621	0.002	91.8573	88.7713	92.8236	4.05237	1.60395	-2017.28	1.11251	-69.7451	0.689966
51	USV	TRUE	0.868253	38.1954	38.3904	0.195	60.8741	58.4234	93.088	34.6646	14.7377	173.012	1.24629	-65.3014	0.587199
52	USV	TRUE	0.88433	40.1179	40.1199	0.002	83.8585	83.0792	84.3082	1.22907	0.457432	-602.448	1.01262	-71.024	0.653282
53	USV	TRUE	0.87068	40.2615	40.2639	0.0024	84.846	84.3117	84.9648	0.653129	0.237269	-222.658	1.06785	-69.84	0.662253
54	USV	TRUE	0.682112	41.3874	41.3898	0.0024	83.9516	83.3504	84.8868	1.53634	0.557485	-640.141	1.00745	-65.9291	0.785706
55	USV	TRUE	0.600901	42.4469	42.4589	0.012	89.1673	87.2715	96.039	8.76741	4.01792	713.184	1.02034	-82.2647	0.408263
56	USV	TRUE	0.810579	42.6145	42.6465	0.032	79.2238	61.7093	80.6088	18.8995	9.53482	589.365	1.0595	-66.2125	0.70144
57	USV	TRUE	0.899579	43.5977	43.6049	0.0072	65.6642	64.9814	65.6939	0.712504	0.231629	-89.4537	1.0096	-63.1384	0.79335
58	USV	TRUE	0.76618	43.6825	43.6893	0.0068	80.9748	76.3574	81.5495	5.19206	2.05965	-775.934	1.0284	-72.0406	0.651485
59	USV	TRUE	0.719307	43.7173	43.7557	0.0384	42.1776	28.5658	53.5108	24.9451	5.50317	-25.2901	7.5496	-97.0829	0.160671
60	USV	TRUE	0.882053	43.8285	43.8389	0.0104	63.8357	63.3445	67.7754	4.43095	1.77038	-383.659	1.03509	-71.845	0.493182
61	USV	TRUE	0.79056	44.0645	44.0669	0.0024	56.512	56.191	56.5734	0.38242	0.15586	-153.371	1.01608	-61.8773	0.703477
62	USV	TRUE	0.736165	44.3096	44.3388	0.0292	67.0396	63.4102	91.3915	27.9813	9.1822	900.059	1.27661	-68.8972	0.64131
63	USV	TRUE	0.828381	45.2395	45.2999	0.0604	61.9041	50.5055	91.7442	41.2386	17.6767	320.954	1.65654	-66.5851	0.66487
64	USV	TRUE	0.74202	45.5511	45.5947	0.0436	91.2146	61.2486	94.1929	32.9443	10.7237	573.587	1.4912	-69.6752	0.598682
65	USV	TRUE	0.607993	46.2715	46.2731	0.0016	84.8092	84.7113	85.0853	0.374065	0.153618	-233.791	1.01068	-76.4183	0.538879
66	USV	TRUE	0.738276	47.2098	47.2134	0.0036	79.3317	75.3925	80.7935	5.40101	2.01102	-1563	1.02415	-74.2812	0.556359
67	USV	TRUE	0.724109	50.1508	50.1592	0.0084	81.1319	79.5948	81.7255	2.13067	0.797962	-270.413	1.01784	-74.7656	0.528299
68	USV	TRUE	0.869122	50.462	50.478	0.016	67.2748	65.6478	67.904	2.25623	0.856408	-127.855	1.03143	-73.3071	0.590082
69	USV	TRUE	0.871697	50.7928	50.824	0.0312	67.587	65.754	93.8044	28.0504	13.5775	989.435	1.17749	-68.6765	0.578389
70	USV	TRUE	0.78356	51.4475	51.4491	0.0016	91.3816	90.865	92.6107	1.74564	0.709855	-1091.02	1.02644	-76.1302	0.445471
71	USV	TRUE	0.886674	52.7814	52.8198	0.0384	62.1061	59.872	85.1923	25.3203	10.3083	626.698	1.44435	-64.4873	0.722731
72	USV	TRUE	0.628486	53.1618	53.1662	0.0044	81.8196	81.1588	83.5443	2.38551	0.875844	-541.53	1.00229	-66.5773	0.76832
73	USV	TRUE	0.941064	53.3442	53.3478	0.0036	82.2319	81.1854	83.0334	1.84806	0.684663	-561.142	1.01221	-64.6969	0.724727
74	USV	TRUE	0.807742	56.4439	56.4455	0.0016	64.6003	64.351	64.6716	0.320627	0.129065	-155.86	1.04572	-56.5868	0.770388
75	USV	TRUE	0.854677	56.5583	56.5627	0.0044	61.0899	57.4383	97.4053	39.967	12.6317	6913.29	1.23612	-51.8168	0.807838
76	USV	TRUE	0.76333	56.7515	56.7551	0.0036	86.7437	85.2297	90.5215	5.29183	1.79501	-1436.93	1.02641	-73.5037	0.599377
77	USV	TRUE	0.90089	56.9495	56.9739	0.0244	57.3911	54.2583	59.2446	4.98633	1.42351	-205.548	1.02774	-40.7282	0.927638
78	USV	TRUE	0.709038	57.1655	57.1683	0.0028	58.6727	58.1309	58.8434	0.712504	0.266659	-258	1.02258	-49.2937	0.864754
79	USV	TRUE	0.835876	57.6175	57.6235	0.006	95.241	91.634	96.9035	5.26956	1.75628	-905.202	1.03828	-74.6839	0.605203
80	USV	TRUE	0.940212	58.0519	58.0723	0.0204	95.9499	91.3706	97.1212	5.75066	1.72442	158.443	1.13961	-72.1702	0.656952
81	USV	TRUE	0.611253	71.3664	71.3824	0.016	90.8648	89.1866	91.8955	2.70888	0.960065	-96.0596	1.10181	-79.1717	0.529061
82	USV	TRUE	0.807369	78.3887	78.3935	0.0048	74.6229	52.6042	95.0069	42.4026	21.6264	9695.71	1.00132	-62.0229	0.766609
83	USV	TRUE	0.8903	79.0359	79.0615	0.0256	82.1354	60.9853	92.2825	31.2972	11.616	961.102	1.79592	-67.7063	0.644136
84	USV	TRUE	0.646754	81.4301	81.4457	0.0156	78.7814	77.4576	83.7087	6.25111	2.24195	-391.239	1.00956	-75.4851	0.533719
85	USV	TRUE	0.810929	81.7369	81.7569	0.02	78.0703	74.713	79.4292	4.71623	1.95394	-71.9424	5.36279	-70.0294	0.536636
86	USV	TRUE	0.721385	81.9229	81.9253	0.0024	66.8345	66.5673	67.3021	0.73477	0.267807	-306.154	1.00557	-73.8148	0.621175
87	USV	TRUE	0.628141	82.318	82.3248	0.0068	76.3687	75.6641	77.4989	1.83484	0.73017	-276.453	1.00842	-76.6503	0.491936
88	USV	TRUE	0.768419	84.3719	84.3835	0.0116	92.7237	81.1176	94.2097	13.092	5.79491	-1127.34	1.00237	-70.3927	0.652623
89	USV	TRUE	0.659812	85.3014	85.3862	0.0848	53.2567	28.9573	70.3419	41.3846	9.19123	58.2356	12.886	-96.5098	0.159326
90	USV	TRUE	0.64794	85.4898	85.4914	0.0016	90.7232	89.8504	91.596	1.74564	0.690023	-1091.02	1	-75.0776	0.545727
91	USV	TRUE	0.807451	86.7886	86.791	0.0024	85.4179	85.2843	85.6851	0.400784	0.146947	-166.993	1.00302	-62.6577	0.762861
92	USV	TRUE	0.734862	87.1278	87.1562	0.0284	87.2878	85.3238	89.9845	4.66067	2.18897	149.498	1.01467	-73.4846	0.586381
93	USV	TRUE	0.623878	91.5894	91.5934	0.004	93.5865	92.0502	94.5365	2.48634	0.856001	-638.623	1.01518	-62.0181	0.84946
94	USV	TRUE	0.650497	91.7418	91.7438	0.002	63.2144	62.1723	64.9956	2.8233	1.07954	-1423.74	1.01246	-62.476	0.790858
95	USV	TRUE	0.939773	91.9022	91.9058	0.0036	92.9545	91.5518	94.3573	2.80549	0.943781	-779.302	1	-63.2249	0.73499
96	USV	TRUE	0.830771	92.039	92.0554	0.0164	62.3411	60.8567	65.1853	4.32856	1.28756	-251.432	1.04596	-41.7966	0.876095
97	USV	TRUE	0.814613	92.2361	92.2621	0.026	64.5915	62.7669	65.8297	3.06273	1.04205	-85.1664	1.02349	-47.9774	0.842367
98	USV	TRUE	0.733658	92.4397	92.4441	0.0044	60.2608	58.6502	60.9362	2.28595	0.808664	-548.47	1.02449	-49.8406	0.856562
99	USV	TRUE	0.62776	92.6993	92.7041	0.0048	90.713	87.3361	92.4201	5.08402	1.71932	-1087.09	1.01726	-65.3182	0.708913
100	USV	TRUE	0.930645	92.9265	92.9337	0.0072	92.6968	90.7745	95.2128	4.43831	1.3843	-613.741	1.01017	-60.901	0.733943
101	USV	TRUE	0.887383	93.1141	93.1217	0.0076	80.3636	76.6527	84.8613	8.20865	2.84173	-1193.2	1.01336	-57.8784	0.861537
102	USV	TRUE	0.984291	94.4074	94.5874	0.18	90.7167	81.284	92.472	11.188	5.32101	55.4323	1.3373	-72.8577	0.545751
103	USV	TRUE	0.974109	94.4084	94.4116	0.0032	78.4147	77.2272	80.5003	3.27307	1.16032	-1048.35	1.01114	-67.5511	0.731244
104	USV	TRUE	0.654956	94.574	94.5792	0.0052	93.8602	92.6876	95.0329	2.34533	0.722221	-431.042	1.00277	-65.8964	0.722526
105	USV	TRUE	0.981647	94.6648	94.6868	0.022	81.8534	79.4905	82.9155	3.42495	0.784974	8.29417	1.08935	-66.9347	0.714048
106	USV	TRUE	0.695178	95.2823	95.2995	0.0172	95.0067	89.093	100.2	11.1072	5.0847	-669.655	1.00722	-67.6657	0.690986
107	USV	TRUE	0.733262	95.9719	95.9775	0.0056	94.7535	93.1652	95.6442	2.47892	0.830547	-459.165	1.01163	-67.2452	0.724645
108	USV	TRUE	0.655517	96.1503	96.1547	0.0044	90.7123	90.0109	92.1746	2.16365	0.681214	-491.607	1.00002	-68.6157	0.706294
109	USV	TRUE	0.710503	96.291	96.2994	0.0084	63.9096	62.6627	64.7805	2.1178	0.764459	-218.964	1.07766	-65.0159	0.641045
110	USV	TRUE	0.887439	97.645	97.6474	0.0024	63.6033	63.2025	63.8037	0.601176	0.22042	-250.49	1.00609	-65.0187	0.643032
111	USV	TRUE	0.600519	100.491	100.498	0.0068	84.9049	83.6158	85.2285	1.61271	0.668906	-201.059	1.05281	-74.158	0.471054
112	USV	TRUE	0.93864	100.612	100.616	0.004	92.4206	89.1401	93.4819	4.34182	1.6934	-1227.82	1.06469	-64.6154	0.773642
113	USV	TRUE	0.686501	100.79	100.797	0.0068	87.6014	85.3154	89.9096	4.59417	1.502	-701.98	1.00973	-65.1531	0.790161
114	USV	TRUE	0.727495	100.972	100.986	0.014	59.313	56.6114	62.1036	5.49222	1.61344	-382.592	1.00478	-50.8613	0.858144
115	USV	TRUE	0.738741	101.192	101.201	0.0088	50.8223	44.8848	100.408	55.5234	19.2641	5432.76	2.08851	-57.1916	0.795392
116	USV	TRUE	0.826163	101.423	101.429	0.006	95.5345	93.9387	96.336	2.39728	0.756478	-389.378	1.03087	-75.4026	0.494324
117	USV	TRUE	0.692185	102.937	102.939	0.0024	85.8192	84.7504	87.0215	2.27111	0.818164	-946.295	1.00054	-63.25	0.84872
118	USV	TRUE	0.632724	103.666	103.684	0.018	92.5245	81.1067	95.0554	13.9487	4.50638	-789.249	1.01702	-62.7303	0.783339
119	USV	TRUE	0.908972	103.861	103.863	0.002	56.1839	54.1354	58.838	4.70253	1.64173	-2157.87	1.01321	-47.3192	0.920307
120	USV	TRUE	0.765847	104.005	104.04	0.0348	57.4426	45.9535	98.698	52.7445	13.3395	682.823	3.16112	-51.9072	0.857432
121	USV	TRUE	0.847112	104.196	104.206	0.0096	57.409	53.9638	58.6781	4.7143	1.40576	-564.981	1.02967	-38.0504	0.915843
122	USV	TRUE	0.773519	104.377	104.397	0.02	57.1843	54.1339	58.4706	4.33666	1.27291	-131.003	1.07752	-35.1668	0.925377
123	USV	TRUE	0.620066	104.577	104.579	0.0016	78.1164	77.5909	78.4637	0.872818	0.347517	-545.511	1.00577	-70.3683	0.705892
124	USV	TRUE	0.625396	110.545	110.55	0.0052	95.2281	92.9644	97.6699	4.7055	1.43368	-853.603	1.01488	-65.3524	0.774484
125	USV	TRUE	0.934287	110.658	110.662	0.0044	78.3873	76.8213	80.792	3.97073	1.38032	-947.203	1.0203	-67.5045	0.702754
126	USV	TRUE	0.746325	110.834	110.845	0.0112	92.3407	89.7356	95.1165	5.38089	1.67773	-471.725	1.00764	-56.941	0.853875
127	USV	TRUE	0.648038	129.586	129.588	0.0024	91.5129	90.4441	92.3145	1.87032	0.67568	-779.302	1.00334	-66.9825	0.630676
128	USV	TRUE	0.735009	133.35	133.354	0.004	90.5217	89.2235	92.0063	2.78281	1.05306	-711.748	1.00457	-71.1915	0.643101
129	USV	TRUE	0.68768	147.875	147.909	0.034	53.0798	52.7384	82.7511	30.0127	10.3404	921.519	1.02772	-66.0119	0.59108
130	USV	TRUE	0.800528	148.054	148.071	0.0176	63.3343	62.0429	64.6629	2.61994	0.722148	-118.463	1.05783	-59.3517	0.709483
131	USV	TRUE	0.780061	148.281	148.295	0.0144	67.0936	63.917	67.5529	3.63585	0.994403	-167.176	1.08952	-53.1367	0.839538
132	USV	TRUE	0.779569	148.518	148.526	0.008	93.3831	92.722	94.8402	2.11823	0.740903	-255.383	1.00257	-62.5953	0.652822
133	USV	TRUE	0.762481	151.357	151.359	0.002	82.2109	78.3055	86.1164	7.81083	3.30136	-4340.55	1.00509	-68.888	0.712975
134	USV	TRUE	0.630825	151.532	151.609	0.0764	60.7427	60.2311	82.1429	21.9117	10.1274	279.698	1.09162	-45.1049	0.927651
135	USV	TRUE	0.945086	151.755	151.771	0.0156	62.662	61.7919	63.1254	1.33353	0.485869	-62.9039	1.01254	-42.7501	0.916873
136	USV	TRUE	0.806627	152.013	152.015	0.002	80.8318	78.8725	82.1322	3.25971	1.30746	-1726.55	1.01451	-66.1776	0.844584
137	USV	TRUE	0.712832	152.233	152.251	0.018	90.4827	77.4052	94.8542	17.4489	6.20644	-1058.33	1.01501	-54.9287	0.86643
138	USV	TRUE	0.757626	154.285	154.287	0.002	77.2104	76.2574	78.1634	1.90595	0.731966	-977.149	1.00163	-62.2702	0.837773
139	USV	TRUE	0.932842	154.287	154.847	0.56	70.3902	59.9592	85.6798	25.7207	10.6389	-7.7665	3.16925	-57.9332	0.796706
140	USV	TRUE	0.776182	156.784	156.79	0.006	86.4241	83.6557	90.6398	6.98403	2.30223	-1200.82	1.00736	-58.4213	0.848289
141	USV	TRUE	0.901583	156.947	156.987	0.04	79.4169	64.7073	85.7848	21.0776	9.35849	525.591	1.27897	-54.4445	0.851824
142	USV	TRUE	0.981706	157.125	157.173	0.0484	65.1315	63.646	83.8633	20.2173	7.86278	394.396	1.25247	-53.9768	0.873204
143	USV	TRUE	0.909085	157.329	157.334	0.0048	94.6679	93.4433	95.8925	2.44923	0.800639	-513.825	1.00213	-48.1452	0.918694
144	USV	TRUE	0.900763	157.531	157.716	0.185	92.7174	86.8978	95.1505	8.25273	2.89545	-13.6933	1.81719	-59.9718	0.851118
145	USV	TRUE	0.715098	157.885	157.914	0.0284	89.9956	85.4757	100.438	14.9626	5.62872	-478.091	1.0165	-58.2983	0.852376
146	USV	TRUE	0.754424	158.06	158.107	0.0468	70.1402	65.1971	100.614	35.4165	13.5181	884.541	2.03358	-51.6474	0.872974
147	USV	TRUE	0.885856	158.438	158.446	0.008	94.6532	94.0595	94.9798	0.920318	0.248828	-58.797	1.02784	-56.9371	0.84963
148	USV	TRUE	0.783773	160.835	160.842	0.0076	83.2617	80.1148	83.8481	3.73323	1.06873	133.65	1.51493	-58.9164	0.867594
149	USV	TRUE	0.668014	161.04	161.044	0.0044	86.6588	84.7439	89.917	5.17308	1.66981	-1145.34	1.01089	-61.4953	0.844156
150	USV	TRUE	0.863576	161.193	161.203	0.01	67.7105	65.1722	68.4156	3.24338	1.04194	-177.593	1.23657	-53.2229	0.883488
151	USV	TRUE	0.877502	161.583	161.788	0.205	89.6415	84.2739	108.463	24.1893	9.53577	25.2447	9.15485	-67.5638	0.729206
152	USV	TRUE	0.796901	164.116	164.128	0.0116	92.8351	89.287	93.4974	4.2104	1.2266	120.851	1.28628	-59.0363	0.857097
153	USV	TRUE	0.773276	164.495	164.505	0.0096	94.1113	91.0089	98.3269	7.31801	2.23869	-757.264	1.00918	-66.0356	0.786545
154	USV	TRUE	0.750615	164.714	164.733	0.0188	94.9049	86.1619	99.885	13.7231	3.90661	-686.707	1.01673	-56.9817	0.862475
155	USV	TRUE	0.858017	167.465	167.469	0.004	95.8754	95.3779	95.9512	0.573251	0.217299	-139.825	1.00978	-48.3	0.919519
156	USV	TRUE	0.974549	167.842	168.057	0.215	94.7098	89.9184	99.5561	9.63763	3.48336	15.8721	4.25545	-61.2081	0.797169
157	USV	TRUE	0.980612	174.447	174.456	0.0088	86.3675	82.5823	91.3625	8.78013	2.76043	-1014.3	1.00443	-58.895	0.869914
158	USV	TRUE	0.813166	174.664	174.679	0.0152	79.0523	74.7253	80.6554	5.93012	1.97142	-404.006	1.11662	-64.3098	0.795353
159	USV	TRUE	0.774861	181.7	181.711	0.0112	92.3865	86.1818	94.4795	8.29771	2.42443	-673.421	1.0497	-56.2711	0.870901
160	USV	TRUE	0.898765	181.872	181.886	0.014	92.0104	84.9595	94.467	9.50748	2.83739	-646.744	1.03607	-55.3088	0.871041
161	USV	TRUE	0.656084	205.998	206.022	0.0244	101.431	61.0049	102.096	41.0913	20.6848	-1694.23	1.04082	-71.822	0.532458
162	USV	TRUE	0.90346	206.228	206.23	0.0016	89.4935	86.5811	90.4464	3.86534	1.59514	-2415.84	1.02287	-52.2705	0.93238
163	USV	TRUE	0.90646	206.592	206.597	0.0052	66.8759	66.1411	67.3212	1.18009	0.405491	-239.133	1.00633	-57.4909	0.721121
164	USV	TRUE	0.87986	206.813	206.818	0.0048	78.6368	76.7563	85.4874	8.73113	3.79449	-1826.4	1.00061	-64.7728	0.764133
165	USV	TRUE	0.759529	206.979	207.037	0.058	70.4306	66.496	79.0955	12.5996	3.47952	162.051	1.10607	-57.6525	0.848284
166	USV	TRUE	0.887073	207.22	207.262	0.0424	87.0077	66.9625	93.6588	26.6963	8.55576	388.994	1.63635	-62.067	0.790707
167	USV	TRUE	0.897725	208.703	208.908	0.205	92.8972	86.3937	111.793	25.3993	8.31506	-34.7388	1.69144	-67.8461	0.65178
168	USV	TRUE	0.897929	209.104	209.117	0.0136	94.0476	84.3925	100.408	16.0156	4.80133	-1123.61	1.0088	-57.9576	0.843191
169	USV	TRUE	0.929894	209.343	209.355	0.0124	96.7629	93.4972	97.6164	4.11917	1.13135	162.048	1.20602	-55.7051	0.876334
170	USV	TRUE	0.639344	210.216	210.218	0.0028	78.4672	77.0422	81.3617	4.31956	1.53126	-1532.1	1.01516	-62.9137	0.841574
171	USV	TRUE	0.726705	210.382	210.396	0.014	93.8146	89.6351	105.087	15.4524	5.84083	-1111.98	1.00321	-62.4641	0.782065
172	USV	TRUE	0.703681	220.947	220.962	0.0144	86.3446	80.3328	87.2797	6.94692	1.73809	-295.425	1.25153	-57.2534	0.854358
173	USV	TRUE	0.850591	221.181	221.191	0.01	77.4102	75.2059	81.9821	6.77621	1.99964	-566.681	1.08594	-65.7746	0.776026
174	USV	TRUE	0.795463	221.342	221.349	0.0064	58.0661	53.42	61.7919	8.37193	3.16099	-1535.68	1.06217	-56.106	0.84785
175	USV	TRUE	0.992385	221.533	221.56	0.0264	62.951	58.008	64.8654	6.85741	1.74382	-221.804	1.09674	-53.3595	0.8448
176	USV	TRUE	0.913475	221.798	221.814	0.0156	86.5605	46.5044	97.0786	50.5743	17.2793	2050.05	2.28269	-65.2261	0.724911
177	USV	TRUE	0.887	226.935	227.12	0.185	54.1173	50.9415	87.9108	36.9693	15.8385	-200.205	1.00003	-49.1663	0.871667
178	USV	TRUE	0.767752	227.481	227.487	0.0056	106.096	103.951	106.438	2.48634	0.749776	363.807	1.11999	-64.9561	0.786229
179	USV	TRUE	0.697537	227.717	227.719	0.002	93.9106	93.1313	94.3604	1.22907	0.457432	-602.448	1.01262	-58.769	0.839356
180	USV	TRUE	0.989531	231.863	231.888	0.0248	94.3727	64.7563	101.715	36.9583	15.3522	1856.55	1.74786	-60.456	0.781426
181	USV	TRUE	0.634279	232.042	232.046	0.0032	105.268	103.428	106.931	3.50315	1.22198	-1114.83	1.00078	-67.8559	0.757574
182	USV	TRUE	0.942424	233.244	233.261	0.0176	92.8962	91.001	94.4175	3.41648	1.02648	101.165	1.10749	-71.7995	0.665307
183	USV	TRUE	0.645397	233.57	233.574	0.004	94.1562	92.9167	94.7351	1.81837	0.605607	-446.665	1.01826	-69.7085	0.637807
184	USV	TRUE	0.776725	233.757	233.76	0.0028	97.5749	96.8847	98.3987	1.51407	0.520378	-530.137	1.00186	-63.333	0.705151
185	USV	TRUE	0.730537	233.918	233.923	0.0044	74.6272	73.9592	74.9389	0.979694	0.341516	-185.808	1.07611	-71.2715	0.649768
186	USV	TRUE	0.895756	234.717	234.726	0.0088	104.108	100.939	104.746	3.80745	1.17735	-375.753	1.13078	-62.5985	0.794729
187	USV	TRUE	0.720716	234.897	234.899	0.0024	95.5739	94.9728	96.0415	1.06876	0.385797	-445.315	1.00188	-66.3811	0.700217
188	USV	TRUE	0.714248	235.07	235.08	0.0096	94.7999	61.9125	96.9689	35.0565	15.4327	4030.67	1.17209	-63.4999	0.759076
189	USV	TRUE	0.830052	235.418	235.424	0.006	92.7273	89.907	94.8871	4.98011	1.49523	-782.085	1.00904	-64.6278	0.703247
190	USV	TRUE	0.844003	305.833	305.841	0.008	69.7552	68.1669	71.3731	3.20627	1.01328	-407.772	1.00427	-55.5763	0.886999
191	USV	TRUE	0.866448	306.031	306.045	0.014	73.6735	71.1482	75.214	4.06579	1.28993	-308.293	1.00704	-44.2993	0.915738
192	USV	TRUE	0.774149	309.753	309.758	0.0056	91.0743	90.2133	91.3118	1.09844	0.341483	155.131	1.04273	-67.0564	0.707567
193	USV	TRUE	0.735242	310.034	310.043	0.0088	94.8163	92.2038	97.4937	5.2899	1.611	-587.768	1.00575	-61.7068	0.84713
194	USV	TRUE	0.619274	328.857	328.911	0.0544	60.5895	37.2253	76.4873	39.262	9.43338	38.1405	12.3142	-97.0055	0.154376
195	USV	TRUE	0.82247	477.875	477.89	0.0148	64.1321	58.7141	64.5774	5.86332	1.7314	-319.49	1.12333	-56.2608	0.881978
196	USV	TRUE	0.765329	541.812	541.821	0.0084	90.1384	86.999	91.6451	4.64612	1.41737	-536.444	1.0219	-57.1747	0.846183
197	USV	TRUE	0.810684	542.056	542.063	0.0068	91.8851	90.0147	95.314	5.29925	2.30547	-779.302	1	-53.8015	0.911467
198	USV	TRUE	0.6907	564.267	564.315	0.048	51.1192	26.2706	70.8466	44.5761	9.3883	-86.6288	12.3198	-97.3109	0.151959
