# Supplementary material for: Bazedoxifene reverses sexually dimorphic autistic-like abnormalities in biallelic MDGA1-mutant mice
Source: EMBO Mol Med. 2026 Mar 20;18(4):1358–98. doi: 10.1038/s44321-026-00402-y (PMC13084050; doi:10.1038/s44321-026-00402-y)
Supplement: Supplementary file 17 — Source data Fig. 3 [file 44321_2026_402_MOESM17_ESM.zip › Panel C/Batch2/P9/P9_WT_446.xlsx]

## Sheet: Sheet1
ID	Label	Accepted	Score	Begin Time (s)	End Time (s)	Call Length (s)	Principal Frequency (kHz)	Low Freq (kHz)	High Freq (kHz)	Delta Freq (kHz)	Frequency Standard Deviation (kHz)	Slope (kHz/s)	Sinuosity	Mean Power (dB/Hz)	Tonality
1	USV	TRUE	0.903886	1.80673	1.81353	0.0068	97.2261	94.3612	98.8292	4.468	1.46598	-324.565	1.57248	-57.4947	0.873265
2	USV	TRUE	0.789228	1.94953	1.95153	0.002	98.642	96.5758	100.708	4.13253	1.78212	-2332.18	1.02019	-58.6014	0.865788
3	USV	TRUE	0.886828	2.09866	2.11226	0.0136	96.886	96.0109	100.761	4.75003	1.52736	246.354	1.1576	-58.6527	0.851704
4	USV	TRUE	0.751714	2.27666	2.29586	0.0192	60.0019	54.3167	107.844	53.5269	8.30122	317.23	1.47245	-55.9153	0.777892
5	USV	TRUE	0.839418	4.31171	4.31811	0.0064	95.1523	93.7644	96.3695	2.60509	0.813098	-402.021	1.004	-73.9363	0.543445
6	USV	TRUE	0.756925	5.28844	5.31164	0.0232	62.6003	57.7093	62.63	4.92073	1.08052	-55.0729	1.13363	-47.9731	0.874851
7	USV	TRUE	0.864446	5.46684	5.48884	0.022	63.612	58.4092	66.603	8.1938	3.11169	-451.066	1.17052	-56.8934	0.8812
8	USV	TRUE	0.894934	5.67484	5.67844	0.0036	83.7791	82.1165	85.4638	3.34729	1.13437	-936.512	1.0006	-57.8084	0.838583
9	USV	TRUE	0.851875	5.83004	5.83444	0.0044	80.9738	76.4019	84.0242	7.62231	2.85439	-1953.19	1.01617	-62.3909	0.849284
10	USV	TRUE	0.787447	6.02404	6.02604	0.002	79.9154	77.15	83.6427	6.4927	2.77767	-3633.14	1.01419	-61.3946	0.846623
11	USV	TRUE	0.878037	6.18877	6.19037	0.0016	96.2984	95.1673	96.5388	1.37157	0.580791	-857.232	1.07696	-61.1866	0.779579
12	USV	TRUE	0.726579	6.35957	6.36157	0.002	84.1157	82.7085	90.9735	8.26505	3.14234	-3818.26	1.01548	-66.7831	0.762944
13	USV	TRUE	0.787192	6.51357	6.51517	0.0016	98.0602	95.7178	98.363	2.64517	1.08176	-1480.67	1.22507	-70.8693	0.662136
14	USV	TRUE	0.947011	6.66397	6.66837	0.0044	69.487	64.5661	70.2634	5.69731	2.24522	1353.69	1.16189	-65.6433	0.789924
15	USV	TRUE	0.813188	7.84189	7.85269	0.0108	77.4793	76.9418	92.546	15.6043	7.70446	-1485.4	1.00765	-71.9447	0.644608
16	USV	TRUE	0.929757	7.98869	7.99269	0.004	66.5573	65.1446	66.7204	1.57581	0.600293	413.818	1.01297	-70.8281	0.695762
17	USV	TRUE	0.93281	8.16342	8.17062	0.0072	70.0926	69.9293	70.6269	0.697661	0.229886	88.5748	1.03019	-63.2191	0.789455
18	USV	TRUE	0.609501	8.32982	8.33182	0.002	66.2871	66.1135	66.4608	0.347346	0.151643	-197.847	1.00936	-78.2853	0.4649
19	USV	TRUE	0.712866	9.18175	9.18335	0.0016	73.6914	73.6202	73.9408	0.320627	0.129065	-155.86	1.04572	-65.9757	0.71758
20	USV	TRUE	0.603758	11.6188	11.6216	0.0028	93.6144	92.4046	94.0226	1.61798	0.603273	-591.987	1.045	-71.7341	0.600421
21	USV	TRUE	0.803394	11.8404	11.856	0.0156	64.4781	61.9398	65.1238	3.184	0.842008	-36.3298	1.13105	-55.6029	0.777268
22	USV	TRUE	0.799942	11.994	11.9988	0.0048	62.9654	62.9209	63.2994	0.378518	0.136062	-3.92702e-12	1.03535	-54.1938	0.772707
23	USV	TRUE	0.737978	12.1955	12.2007	0.0052	99.6517	56.1697	106.206	50.0365	22.3498	9741.27	1.00035	-72.1663	0.535912
24	USV	TRUE	0.879037	18.6271	18.6419	0.0148	62.7692	59.085	63.0809	3.9959	1.43264	-309.225	1.03006	-62.7236	0.648567
25	USV	TRUE	0.877551	18.8251	18.8339	0.0088	63.9256	61.235	65.2871	4.05208	1.42154	-439.264	1.01162	-59.1389	0.780417
26	USV	TRUE	0.946627	18.9847	18.9879	0.0032	70.8331	70.8331	70.8331	1.42109e-14	3.07674e-15	-2.66454e-12	1	-64.3166	0.743067
27	USV	TRUE	0.707819	19.3394	19.3434	0.004	61.039	60.4081	61.4843	1.07618	0.373121	279.334	1.00589	-62.894	0.657578
28	USV	TRUE	0.948973	20.3309	20.3413	0.0104	62.1338	58.5342	63.8037	5.26956	1.7684	-543.764	1.03531	-57.9814	0.874967
29	USV	TRUE	0.84656	20.4813	20.4997	0.0184	69.1721	62.6334	72.4155	9.78209	2.75902	-488.84	1.03011	-51.6917	0.872214
30	USV	TRUE	0.878912	20.6405	20.6685	0.028	67.7303	59.1431	72.176	13.0329	3.27597	-380.166	1.04441	-49.3382	0.877296
31	USV	TRUE	0.874849	20.8273	20.8469	0.0196	70.6406	62.8476	73.2086	10.361	2.4159	-388.784	1.07605	-51.3403	0.851657
32	USV	TRUE	0.784798	21.0297	21.0317	0.002	69.6905	69.361	70.0201	0.659067	0.266714	-353.708	1.00734	-60.6793	0.843175
33	USV	TRUE	0.640534	36.7954	36.7974	0.002	90.969	86.2219	92.6345	6.41254	2.52514	3111.48	1.2461	-75.0811	0.63258
34	USV	TRUE	0.993644	39.7456	39.7616	0.016	89.4073	88.4212	96.427	8.00581	2.82013	476.612	1.23184	-65.0815	0.780743
35	USV	TRUE	0.755178	39.9028	39.9292	0.0264	86.7177	58.6128	91.2698	32.657	9.98805	1088.62	1.57592	-65.9837	0.710686
36	USV	TRUE	0.724873	41.607	41.6102	0.0032	68.5604	68.5604	68.5604	0	3.07674e-15	-2.66454e-12	1	-68.4329	0.665584
37	USV	TRUE	0.807482	41.7598	41.7634	0.0036	68.0277	68.0277	68.0277	1.42109e-14	4.58653e-15	6.18325e-13	1	-63.1935	0.779883
38	USV	TRUE	0.943417	55.164	55.1656	0.0016	62.1608	61.76	62.3835	0.623441	0.249933	389.651	1.00816	-50.9194	0.921482
39	USV	TRUE	0.837991	55.312	55.3208	0.0088	96.1834	94.9588	97.0312	2.07241	0.628169	-104.698	1.14867	-66.1673	0.785052
40	USV	TRUE	0.679065	55.766	55.784	0.018	62.6727	59.8845	64.0004	4.11597	1.56119	-299.573	1.02599	-59.688	0.773738
41	USV	TRUE	0.710155	55.9248	55.9292	0.0044	67.9245	67.9245	67.9245	0	4.28473e-15	-2.65737e-12	1	-48.6364	0.845268
42	USV	TRUE	0.979712	56.088	56.0996	0.0116	66.7124	63.4663	67.0612	3.59485	1.10045	-297.195	1.04103	-59.9653	0.847469
43	USV	TRUE	0.707855	56.2535	56.2651	0.0116	106.686	92.7666	106.839	14.0723	6.23945	1259.66	1.01514	-75.5131	0.51861
44	USV	TRUE	0.812153	56.4135	56.4155	0.002	99.8792	98.6679	100.271	1.60314	0.613334	707.415	1.24555	-75.3747	0.57566
45	USV	TRUE	0.665422	57.5411	57.5719	0.0308	61.9633	61.9336	96.4381	34.5045	13.217	1167.29	1.03703	-71.4749	0.405661
46	USV	TRUE	0.664273	59.0718	59.0806	0.0088	68.582	64.3812	69.6751	5.29392	1.6772	-551.617	1.11901	-54.1107	0.847668
47	USV	TRUE	0.91543	59.2393	59.2469	0.0076	69.0597	67.9034	69.0968	1.19342	0.409009	155.809	1.01849	-66.6894	0.706791
48	USV	TRUE	0.709822	60.602	60.6096	0.0076	93.2929	91.2592	93.7975	2.5383	0.795505	-317.022	1.03909	-77.5887	0.449874
49	USV	TRUE	0.680364	60.9748	60.9784	0.0036	54.3997	52.1211	57.695	5.57386	1.85887	-1525.54	1.00458	-63.6147	0.782619
50	USV	TRUE	0.642147	62.6919	62.6955	0.0036	94.4879	93.8256	95.8628	2.03719	0.744058	-549.638	1.00696	-75.9826	0.540537
51	USV	TRUE	0.926801	67.8887	67.9131	0.0244	90.7488	84.2843	91.7731	7.48872	2.6127	-285.502	1.07123	-64.3658	0.719033
52	USV	TRUE	0.805153	68.0867	68.1063	0.0196	86.4947	83.8342	88.5041	4.66981	1.4209	-133.172	1.10801	-65.5323	0.782335
53	USV	TRUE	0.793877	68.2991	68.3155	0.0164	60.651	55.434	98.9862	43.5522	10.6735	1047.92	1.40572	-59.8416	0.775419
54	USV	TRUE	0.967874	68.4775	68.4815	0.004	95.5335	95.0956	96.6839	1.58829	0.518626	375.482	1.02786	-64.4881	0.786357
55	USV	TRUE	0.796783	68.6375	68.6615	0.024	64.4179	54.5828	97.2992	42.7163	14.0329	801.063	1.92093	-58.2102	0.787038
56	USV	TRUE	0.81194	71.3388	71.3492	0.0104	95.9799	94.2724	97.0316	2.75921	0.927978	-267.887	1.00109	-79.7192	0.408693
57	USV	TRUE	0.697334	82.7856	82.7888	0.0032	86.6664	85.7758	87.9355	2.15978	0.730272	-663.334	1.00491	-69.144	0.706329
58	USV	TRUE	0.639588	83.1272	83.164	0.0368	43.2816	31.7554	51.8911	20.1357	4.35491	8.64508	6.34474	-94.5507	0.173819
59	USV	TRUE	0.853608	83.254	83.258	0.004	94.7114	94.3077	96.4383	2.13057	0.723179	538.735	1.00906	-72.8538	0.5736
60	USV	TRUE	0.616008	83.4472	83.4492	0.002	98.0277	97.2484	99.1366	1.88814	0.719699	-956.156	1.00639	-68.8748	0.754618
61	USV	TRUE	0.715935	83.6444	83.6492	0.0048	91.3663	85.7017	91.6149	5.91319	2.41324	1283.34	1.10602	-75.2241	0.540064
62	USV	TRUE	0.797511	84.6107	84.6135	0.0028	94.1466	93.2262	94.7997	1.57345	0.556718	565.48	1.00439	-70.3508	0.696892
63	USV	TRUE	0.671351	84.9607	84.9651	0.0044	108.555	95.4881	109.726	14.238	5.1782	-2909.59	1.26036	-78.4175	0.490884
64	USV	TRUE	0.859975	85.9998	86.0026	0.0028	95.7938	95.0145	97.2411	2.22658	0.801526	805.809	1.0181	-72.4698	0.643981
65	USV	TRUE	0.802096	86.1378	86.1514	0.0136	70.5346	68.6049	71.3956	2.79064	0.801274	-142.399	1.10432	-48.6104	0.928712
66	USV	TRUE	0.760375	89.2047	89.2143	0.0096	94.4157	91.7958	94.9204	3.12463	0.910882	-271.143	1.077	-69.5024	0.655286
67	USV	TRUE	0.893789	90.5719	90.5743	0.0024	64.3358	62.8219	65.7878	2.96589	0.986895	-1113.8	1.04247	-59.2617	0.829338
68	USV	TRUE	0.732843	90.7479	90.7511	0.0032	93.1051	92.3437	93.268	0.924278	0.344031	291.672	1.01968	-69.1975	0.633819
69	USV	TRUE	0.969774	90.9031	90.9143	0.0112	94.2597	92.6576	94.5566	1.89896	0.588847	-154.655	1.0238	-59.4237	0.843512
70	USV	TRUE	0.749136	96.2742	96.2802	0.006	79.7236	77.2558	79.9277	2.67189	0.870234	380.592	1.13042	-58.7848	0.860706
71	USV	TRUE	0.893633	96.4668	96.7018	0.235	69.3012	61.6429	98.139	36.4961	14.3918	134.118	1.44276	-57.851	0.781023
72	USV	TRUE	0.929942	96.6846	96.705	0.0204	97.3503	95.5987	99.7565	4.15777	1.27582	-183.11	1.08711	-60.687	0.844474
73	USV	TRUE	0.857521	139.108	139.126	0.0172	86.3413	76.2544	92.8721	16.6177	6.43853	-972.052	1.02511	-67.5553	0.718156
74	USV	TRUE	0.884472	157.908	157.913	0.0052	84.4304	83.9034	84.6159	0.712504	0.245975	-139.304	1.00937	-67.1055	0.702602
75	USV	TRUE	0.712637	158.114	158.12	0.0064	87.443	86.6118	87.6657	1.05391	0.358938	10.5053	1.11871	-65.4223	0.713236
76	USV	TRUE	0.839101	162.433	162.446	0.0124	94.5028	91.0739	95.2941	4.22023	1.4765	-348.873	1.06015	-61.0866	0.846406
77	USV	TRUE	0.97473	162.538	162.559	0.0208	73.0288	71.6792	76.3746	4.69541	1.5704	179.32	1.1148	-43.9684	0.921769
78	USV	TRUE	0.700462	162.935	162.941	0.0068	94.4827	92.4888	95.648	3.15922	0.934103	-448.656	1.01366	-64.0508	0.777623
79	USV	TRUE	0.860945	174.479	174.481	0.0024	67.7294	67.3954	67.7665	0.371096	0.138851	-139.161	1.01913	-49.5607	0.835553
80	USV	TRUE	0.816744	174.875	174.884	0.0096	98.0986	96.3693	100.964	4.59417	1.36279	-456.705	1.0154	-60.4922	0.80766
81	USV	TRUE	0.716362	195.822	195.835	0.0128	69.5166	68.3047	70.3441	2.03941	0.658798	-85.4819	1.08587	-49.0953	0.915133
82	USV	TRUE	0.762125	196.023	196.031	0.008	68.694	67.5477	70.852	3.3043	1.34033	-413.052	1	-46.0707	0.913088
83	USV	TRUE	0.670943	219.237	219.276	0.0384	50.9868	34.8812	60.6798	25.7986	6.27974	-12.052	8.6379	-97.7249	0.147337
84	USV	TRUE	0.745736	256.222	256.229	0.0064	70.4643	69.1622	70.7304	1.56817	0.560082	-237.004	1.0097	-45.1728	0.913503
85	USV	TRUE	0.792849	256.394	256.399	0.0052	71.7913	71.7801	72.116	0.335854	0.159222	68.0297	1.00091	-49.3685	0.835686
86	USV	TRUE	0.898031	256.569	256.619	0.05	68.1651	67.3663	72.7542	5.38792	2.57242	-108.837	1.00041	-45.4648	0.844413
87	USV	TRUE	0.754323	309.007	309.013	0.006	94.3652	92.9105	96.525	3.61448	1.10447	-575.144	1.01184	-60.0452	0.855392
88	USV	TRUE	0.885306	309.27	309.272	0.0024	95.6161	94.7477	96.0169	1.26915	0.467169	-528.812	1.01922	-61.1005	0.833017
89	USV	TRUE	0.661482	309.874	309.879	0.0048	84.6677	83.1759	85.4767	2.3008	0.806065	-510.971	1.01976	-64.7994	0.789021
90	USV	TRUE	0.62436	458.758	458.799	0.0416	55.2458	33.6331	70.3568	36.7237	8.48263	143.999	9.34329	-96.9141	0.149525
91	USV	TRUE	0.691335	505.226	505.266	0.04	104.224	93.4025	117.182	23.7798	4.79921	91.544	7.28106	-97.4	0.158618
