# Supplementary material for: Bazedoxifene reverses sexually dimorphic autistic-like abnormalities in biallelic MDGA1-mutant mice
Source: EMBO Mol Med. 2026 Mar 20;18(4):1358–98. doi: 10.1038/s44321-026-00402-y (PMC13084050; doi:10.1038/s44321-026-00402-y)
Supplement: Supplementary file 17 — Source data Fig. 3 [file 44321_2026_402_MOESM17_ESM.zip › Panel C/Batch2/P9/P9_WT_447.xlsx]

## Sheet: Sheet1
ID	Label	Accepted	Score	Begin Time (s)	End Time (s)	Call Length (s)	Principal Frequency (kHz)	Low Freq (kHz)	High Freq (kHz)	Delta Freq (kHz)	Frequency Standard Deviation (kHz)	Slope (kHz/s)	Sinuosity	Mean Power (dB/Hz)	Tonality
1	USV	TRUE	0.855398	0.413204	0.414804	0.0016	93.545	91.4164	94.783	3.36658	1.34696	2104.11	1.00519	-69.1662	0.759583
2	USV	TRUE	0.765607	0.721604	0.724004	0.0024	96.5661	95.4306	96.6923	1.26173	0.472095	473.147	1.12835	-67.3391	0.737272
3	USV	TRUE	0.914763	0.846004	0.872804	0.0268	94.6677	93.7587	97.8032	4.04447	1.36581	-10.8253	1.107	-72.047	0.652572
4	USV	TRUE	0.960243	1.0232	1.034	0.0108	94.9036	94.2059	95.438	1.23204	0.401173	104.069	1.03505	-65.9389	0.713765
5	USV	TRUE	0.606745	1.15753	1.16473	0.0072	99.1303	92.3348	100.696	8.36164	3.16337	-1081.21	1.01682	-73.8118	0.603849
6	USV	TRUE	0.786028	1.34033	1.34273	0.0024	94.0441	92.9085	94.9124	2.00392	0.723628	-834.966	1.00289	-65.8875	0.705832
7	USV	TRUE	0.905772	1.50593	1.51153	0.0056	98.9358	96.1709	99.2856	3.11468	0.994985	-453.279	1.08892	-65.1482	0.776568
8	USV	TRUE	0.920516	1.66473	1.66633	0.0016	94.5856	94.3362	94.6569	0.320627	0.129065	-155.86	1.04572	-66.4712	0.704057
9	USV	TRUE	0.95134	1.81833	1.82873	0.0104	93.6343	93.4264	94.7698	1.34337	0.389338	85.6489	1.03031	-63.8353	0.776111
10	USV	TRUE	0.843188	1.97953	1.98753	0.008	94.0611	93.7642	94.6549	0.890631	0.253483	7.42192	1.04735	-65.6874	0.730706
11	USV	TRUE	0.665883	2.76266	2.76506	0.0024	92.4118	90.7419	94.0818	3.33986	1.20249	-1391.61	1	-70.9505	0.716299
12	USV	TRUE	0.689815	3.38779	3.39139	0.0036	92.4133	90.8696	93.8087	2.93908	1.00922	-832.605	1.0019	-65.6986	0.765964
13	USV	TRUE	0.798246	3.54939	3.58619	0.0368	94.2072	87.8204	96.751	8.93064	2.35941	-94.7701	1.13252	-77.5077	0.5819
14	USV	TRUE	0.6806	3.72859	3.73219	0.0036	68.353	68.1155	68.3827	0.267189	0.0806379	-44.5315	1.01162	-64.591	0.599391
15	USV	TRUE	0.725889	3.89379	3.89739	0.0036	90.0759	88.5767	91.2486	2.67189	0.884875	-725.999	1.01299	-70.3551	0.592403
16	USV	TRUE	0.693649	4.05811	4.05971	0.0016	89.7281	88.9355	91.0552	2.1197	0.847153	-1324.81	1.00811	-74.7659	0.561915
17	USV	TRUE	0.651926	4.39611	4.40731	0.0112	88.5195	86.5527	90.2452	3.69247	1.06908	53.2627	1.34442	-79.1907	0.508776
18	USV	TRUE	0.750716	4.74851	4.75011	0.0016	88.9962	87.491	92.1045	4.61347	1.86177	2883.42	1.00606	-80.7734	0.485208
19	USV	TRUE	0.760048	5.27164	5.30764	0.036	94.3827	85.6692	95.1426	9.47337	4.58645	-276.244	1.00668	-79.2113	0.397103
20	USV	TRUE	0.709578	5.81044	5.81244	0.002	94.2887	93.2333	95.3441	2.11079	0.756454	-1007.05	1.00618	-69.5331	0.705415
21	USV	TRUE	0.798957	8.12882	8.32382	0.195	88.2536	77.2492	95.8419	18.5927	6.82447	60.2111	4.83862	-67.7469	0.669358
22	USV	TRUE	0.864526	8.12062	8.12782	0.0072	76.5965	74.7843	76.765	1.98067	0.967019	-263.239	1.02547	-63.4134	0.838623
23	USV	TRUE	0.949025	8.50142	8.52662	0.0252	89.9768	81.7162	93.1751	11.459	4.13175	-555.891	1.05075	-61.6723	0.79837
24	USV	TRUE	0.699724	8.68382	8.68822	0.0044	88.102	85.9793	89.6309	3.65159	1.16822	-806.291	1.00493	-62.568	0.777823
25	USV	TRUE	0.825827	8.85342	8.86822	0.0148	84.3344	82.7831	86.3968	3.61372	1.07227	-48.8317	1.25357	-70.1775	0.727603
26	USV	TRUE	0.728753	9.06335	9.06495	0.0016	83.5865	82.963	84.2099	1.24688	0.492874	779.302	1	-68.0117	0.766717
27	USV	TRUE	0.987767	9.89215	9.89455	0.0024	87.416	82.2726	91.691	9.41842	3.39582	-3924.34	1.0002	-68.4845	0.721721
28	USV	TRUE	0.719142	10.1921	10.1969	0.0048	93.3657	91.5622	95.0728	3.51057	1.06554	-678.78	1.01777	-61.1793	0.796433
29	USV	TRUE	0.937666	10.3885	10.3945	0.006	83.0859	81.7318	88.7951	7.06321	2.89106	-1210.15	1.00473	-65.6707	0.771718
30	USV	TRUE	0.8662	10.5653	10.5669	0.0016	91.431	90.2999	91.6715	1.37157	0.580791	-857.232	1.07696	-60.5202	0.844627
31	USV	TRUE	0.973844	10.7397	10.7773	0.0376	90.3196	89.003	91.7911	2.7881	0.879794	-46.9401	1.05919	-70.4289	0.653234
32	USV	TRUE	0.979641	10.9489	10.9573	0.0084	92.9681	90.7712	95.1353	4.36409	1.43052	-549.059	1.01957	-63.6348	0.808756
33	USV	TRUE	0.966924	11.1076	11.1204	0.0128	61.2687	60.105	61.3956	1.29055	0.406222	65.5217	1.01999	-54.8917	0.843762
34	USV	TRUE	0.927769	11.2804	11.2956	0.0152	60.565	59.3975	61.5424	2.14491	0.599327	-35.2741	1.06271	-60.3061	0.773446
35	USV	TRUE	0.83031	11.4472	11.4608	0.0136	60.6653	58.9238	61.0515	2.12767	0.676124	-148.481	1.0092	-58.6226	0.709852
36	USV	TRUE	0.908683	11.6448	11.666	0.0212	86.8171	83.6343	96.9121	13.2777	4.33939	-636.052	1.00843	-63.7903	0.778155
37	USV	TRUE	0.759758	13.1291	13.1319	0.0028	88.5456	87.4768	88.5827	1.10587	0.402097	-339.288	1.10567	-73.685	0.577914
38	USV	TRUE	0.926166	13.2871	13.2891	0.002	65.0408	65.0408	65.0408	1.42109e-14	7.10543e-15	8.31548e-13	1	-62.297	0.755096
39	USV	TRUE	0.90267	13.6603	13.6663	0.006	100.279	99.908	100.44	0.532177	0.203648	-49.3229	1.03019	-66.3701	0.756452
40	USV	TRUE	0.937084	13.8171	13.8187	0.0016	90.6272	89.2289	91.8473	2.61845	1.03587	1636.53	1.00044	-71.6421	0.709089
41	USV	TRUE	0.82916	14.321	14.323	0.002	84.4943	84.1915	84.5923	0.400784	0.153333	176.854	1.03234	-68.9676	0.642619
42	USV	TRUE	0.839821	14.469	14.4738	0.0048	58.946	57.8624	60.5417	2.67931	0.931944	-593.244	1.01315	-61.8309	0.805314
43	USV	TRUE	0.880885	14.6734	14.6762	0.0028	105.46	101.712	106.336	4.62386	1.66483	-1503.82	1.27969	-71.2724	0.676315
44	USV	TRUE	0.825173	14.8138	14.8214	0.0076	66.0966	65.6056	66.6519	1.04627	0.359297	-24.3574	1.09862	-65.6776	0.644844
45	USV	TRUE	0.773892	15.9997	16.0185	0.0188	95.3814	93.8816	96.2834	2.40182	0.810053	-4.7987	1.10933	-72.3448	0.650101
46	USV	TRUE	0.846889	16.1836	16.2152	0.0316	104.849	91.8234	105.992	14.1681	6.40699	-471.254	1.09729	-68.578	0.648455
47	USV	TRUE	0.743669	16.3884	16.3916	0.0032	85.8295	84.6123	87.6924	3.0801	1.022	-924.648	1.00817	-74.377	0.558315
48	USV	TRUE	0.725351	16.5704	16.5736	0.0032	88.5266	86.9012	89.7438	2.8426	0.956744	-870.53	1.00324	-61.1964	0.839127
49	USV	TRUE	0.991522	16.726	16.732	0.006	102.327	94.9082	103.711	8.80244	3.53409	1628.75	1.05547	-72.7307	0.637048
50	USV	TRUE	0.975541	16.938	16.942	0.004	94.7447	93.6834	94.9525	1.26915	0.412195	227.887	1.12698	-57.2251	0.873734
51	USV	TRUE	0.856594	17.0796	17.1184	0.0388	97.0449	79.8834	100.192	20.3086	8.38763	-522.47	1.00631	-64.3833	0.708408
52	USV	TRUE	0.970501	17.2932	17.3012	0.008	72.6296	71.2499	73.1417	1.89187	0.524514	-238.127	1.00191	-55.9845	0.848074
53	USV	TRUE	0.844376	17.472	17.4904	0.0184	91.3015	82.6473	93.3351	10.6877	3.64352	-579.172	1.00712	-62.4355	0.714704
54	USV	TRUE	0.923207	17.6428	17.646	0.0032	105.12	104.348	106.04	1.6922	0.595569	-542.728	1.00218	-67.5036	0.696305
55	USV	TRUE	0.83833	18.6783	18.6847	0.0064	94.2228	92.0407	95.3028	3.26211	1.05178	-512.915	1.05145	-60.747	0.844955
56	USV	TRUE	0.964659	18.8639	18.8811	0.0172	91.3992	88.6919	93.7167	5.0248	1.38549	-56.1334	1.25052	-62.9505	0.80523
57	USV	TRUE	0.696158	19.0279	19.0371	0.0092	67.3449	66.6699	67.6168	0.946939	0.317724	50.262	1.03491	-63.8535	0.652491
58	USV	TRUE	0.885135	19.2154	19.2178	0.0024	89.9604	88.4908	91.0959	2.60509	0.940507	-1085.46	1.00242	-66.4031	0.749061
59	USV	TRUE	0.989027	19.3662	19.3758	0.0096	63.2838	61.3988	64.0107	2.61189	0.927998	-254.34	1.06331	-62.7805	0.841362
60	USV	TRUE	0.826281	19.5618	19.5726	0.0108	85.3965	84.0047	93.3036	9.29891	4.37947	-921.341	1.00979	-66.3505	0.648285
61	USV	TRUE	0.743673	19.777	19.7894	0.0124	61.7189	57.7929	93.6373	35.8445	12.6003	2969.16	1.13406	-54.8108	0.795376
62	USV	TRUE	0.807953	19.9178	19.9774	0.0596	56.1364	47.4665	57.4872	10.0207	2.34011	-131.219	1.08806	-45.8716	0.866503
63	USV	TRUE	0.983425	20.1377	20.1553	0.0176	54.9182	53.0379	55.1844	2.14652	0.521304	13.2632	1.0494	-37.5986	0.918064
64	USV	TRUE	0.645731	20.4973	20.5033	0.006	94.3976	85.8953	95.4281	9.53282	4.35967	1650.87	1.05311	-76.7191	0.529453
65	USV	TRUE	0.786977	20.6825	20.6857	0.0032	94.8017	93.3106	95.126	1.81543	0.839452	-574.222	1.00419	-68.8679	0.580337
66	USV	TRUE	0.84853	21.0373	21.0409	0.0036	94.7126	91.8561	95.2707	3.4146	1.29413	-928.912	1.04693	-73.1579	0.63989
67	USV	TRUE	0.908922	21.5517	21.5537	0.002	93.5824	90.9238	93.9074	2.98361	1.15743	1276.78	1.24064	-70.4894	0.714706
68	USV	TRUE	0.809678	22.0901	22.0973	0.0072	84.9183	79.7917	89.6006	9.80885	4.46692	-1377.24	1.00084	-71.355	0.641673
69	USV	TRUE	0.863987	22.2616	22.2692	0.0076	96.1832	91.3161	99.0533	7.73717	2.79467	-976.242	1.00334	-70.9497	0.727946
70	USV	TRUE	0.957434	22.2684	22.4684	0.2	92.3117	85.3545	94.8353	9.4808	3.86062	32.3923	3.32266	-69.9373	0.642112
71	USV	TRUE	0.887181	22.4416	22.4724	0.0308	90.5029	63.6525	92.3072	28.6547	11.6095	917.457	1.2247	-69.2792	0.603831
72	USV	TRUE	0.794277	22.632	22.6432	0.0112	93.8975	92.8435	94.3428	1.49923	0.484635	-130.578	1.0242	-66.4935	0.729306
73	USV	TRUE	0.7635	22.8352	22.8528	0.0176	92.3464	90.3536	101.572	11.2188	4.62452	-635.41	1.0018	-66.7168	0.697417
74	USV	TRUE	0.62608	23.0444	23.0524	0.008	92.5761	88.9913	95.3519	6.36059	1.94011	-778.482	1.00903	-61.7492	0.782997
75	USV	TRUE	0.826368	23.2347	23.2367	0.002	90.7047	89.3064	91.4707	2.16423	0.813798	-1070.03	1.01379	-61.616	0.835841
76	USV	TRUE	0.691414	23.4235	23.4391	0.0156	91.0587	86.5411	93.4734	6.93227	2.55401	-80.4107	1.61418	-71.627	0.655095
77	USV	TRUE	0.809936	23.6631	23.6807	0.0176	79.6953	75.4522	92.008	16.5558	6.30087	-971.122	1.01421	-64.412	0.706171
78	USV	TRUE	0.751117	23.8751	23.8975	0.0224	88.6701	75.6404	91.4714	15.831	6.27249	-709.883	1.01515	-63.6734	0.717433
79	USV	TRUE	0.859532	24.0707	24.0791	0.0084	91.4063	89.3115	91.8516	2.54016	0.81249	-279.731	1.03143	-65.0672	0.657072
80	USV	TRUE	0.768415	24.2951	24.3135	0.0184	92.8997	89.43	94.6762	5.24618	2.24339	-277.697	1.00121	-70.275	0.589911
81	USV	TRUE	0.883903	24.6747	24.7095	0.0348	63.8481	62.3117	92.9667	30.655	11.843	885.683	1.08777	-67.0393	0.695201
82	USV	TRUE	0.67862	27.1064	27.1096	0.0032	87.963	86.063	89.8631	3.80002	1.42412	-1292.65	1.01009	-63.5814	0.844128
83	USV	TRUE	0.83988	28.3828	28.3996	0.0168	92.4081	81.2901	94.6495	13.3595	4.0801	-347.369	2.0859	-56.537	0.87778
84	USV	TRUE	0.948511	35.8367	35.8515	0.0148	85.9772	75.6399	89.662	14.0221	4.04696	-946.941	1.00014	-51.0256	0.914735
85	USV	TRUE	0.866065	35.9699	35.9951	0.0252	62.5136	60.9813	89.2171	28.2358	9.80489	1175.87	1.27996	-52.9441	0.847922
86	USV	TRUE	0.947737	36.1314	36.133	0.0016	63.0077	62.5624	63.8093	1.24688	0.499865	779.302	1.01315	-48.7302	0.917419
87	USV	TRUE	0.987183	36.3558	36.3814	0.0256	69.514	58.7745	70.7461	11.9716	3.60424	-317.487	1.45163	-53.8583	0.863745
88	USV	TRUE	0.723121	36.5434	36.5486	0.0052	63.7109	62.5308	63.7851	1.2543	0.436095	229.509	1.03824	-68.2802	0.547887
89	USV	TRUE	0.793545	36.7386	36.7438	0.0052	62.2951	60.3951	62.3693	1.97423	0.64815	-326.075	1.08923	-68.3922	0.71987
90	USV	TRUE	0.733368	39.6772	39.6968	0.0196	58.7266	53.1231	59.3575	6.23441	1.67294	-233.777	1.11633	-51.412	0.862982
91	USV	TRUE	0.734681	39.7512	39.8184	0.0672	50.8668	29.0315	69.2583	40.2268	10.2132	-0.890005	11.8748	-94.7421	0.157735
92	USV	TRUE	0.959555	39.8492	39.8684	0.0192	60.8864	59.2757	61.5839	2.30821	0.695078	-91.3455	1.02048	-52.9726	0.843426
93	USV	TRUE	0.780868	40.042	40.046	0.004	65.8207	65.2121	65.8504	0.638285	0.204718	-120.944	1.03114	-53.4392	0.835693
94	USV	TRUE	0.786665	40.2467	40.2491	0.0024	91.1379	89.802	92.2735	2.4715	0.890816	-1029.79	1.00099	-53.4811	0.911995
95	USV	TRUE	0.977515	40.4155	40.4595	0.044	65.787	59.0101	79.1336	20.1235	4.91976	259.153	1.44253	-54.3792	0.873401
96	USV	TRUE	0.709644	40.6355	40.6411	0.0056	65.8981	61.445	66.6255	5.1805	1.67607	-863.262	1.08324	-53.9287	0.862677
97	USV	TRUE	0.932262	46.4969	46.7719	0.275	79.6752	67.1091	99.3199	32.2108	10.572	55.2404	5.70405	-65.8489	0.741221
98	USV	TRUE	0.974936	47.0127	47.0795	0.0668	79.002	75.6096	80.0162	4.40662	1.23304	-0.887631	1.08076	-58.8095	0.790742
99	USV	TRUE	0.778999	70.5161	70.5257	0.0096	71.197	69.0372	72.5033	3.46604	1.09437	-367.556	1.01076	-68.4736	0.71119
100	USV	TRUE	0.914731	70.8389	70.8493	0.0104	59.2007	56.6698	59.4085	2.73869	0.8557	-241.7	1.04285	-51.659	0.846265
101	USV	TRUE	0.7662	76.8673	76.8773	0.01	67.2066	62.9612	68.1443	5.18305	1.64325	-483.737	1.07592	-72.0983	0.643117
102	USV	TRUE	0.603938	87.6081	87.6277	0.0196	80.6626	69.7079	81.2267	11.5188	4.1187	-618.606	1.10128	-68.4034	0.718346
103	USV	TRUE	0.960971	87.7705	87.8045	0.034	57.9377	48.5473	70.5493	22.0019	6.79646	330.102	1.54039	-55.6064	0.862343
104	USV	TRUE	0.820758	88.0409	88.0569	0.016	73.7201	69.5341	75.0709	5.53675	1.56039	-309.099	1.03365	-58.6868	0.860352
105	USV	TRUE	0.966241	88.1073	88.1093	0.002	74.6766	73.2783	75.4426	2.16423	0.813798	1070.03	1.01379	-64.0791	0.839406
106	USV	TRUE	0.985225	88.3936	88.43	0.0364	75.1906	74.5603	76.0055	1.44522	0.565908	-14.1031	1.04107	-68.7913	0.698335
107	USV	TRUE	0.935954	88.9896	89.0184	0.0288	92.8593	85.2222	94.9152	9.69303	2.90644	-302.132	1.14308	-56.3484	0.875766
108	USV	TRUE	0.86933	89.3523	89.3619	0.0096	73.6511	71.6991	74.9277	3.22854	1.10126	368.156	1.02612	-56.8115	0.870691
109	USV	TRUE	0.790012	533.576	533.583	0.0068	77.8463	74.3951	80.6963	6.30121	2.15617	-1003.45	1.01605	-69.8985	0.712442
110	USV	TRUE	0.928328	534.174	534.187	0.0132	61.585	59.9076	62.0451	2.13751	0.731116	-161.307	1.01511	-53.0869	0.794429
111	USV	TRUE	0.839635	534.335	534.362	0.0272	83.6545	43.7839	99.5968	55.8128	15.6916	778.207	2.82021	-57.5172	0.843587
112	USV	TRUE	0.813547	534.625	534.628	0.0024	89.8873	87.4826	92.292	4.80941	1.73158	2003.92	1	-52.3656	0.917519
113	USV	TRUE	0.780226	534.788	534.826	0.038	83.8147	61.9587	104.857	42.8985	14.3072	360.104	2.82272	-54.3436	0.858929
114	USV	TRUE	0.753142	534.819	535.056	0.2364	75.4055	59.6096	106.087	46.4776	16.5156	123.867	1.11596	-54.4617	0.862047
115	USV	TRUE	0.753676	535.214	535.262	0.048	65.8423	62.6947	78.6087	15.914	5.536	301.018	1.17677	-48.372	0.917267
116	USV	TRUE	0.720464	536.192	536.2	0.0084	57.0541	47.1459	58.6944	11.5485	4.58015	-1605.41	1.21658	-61.6932	0.716876
117	USV	TRUE	0.77063	557.683	557.7	0.0168	76.3972	71.7362	79.9078	8.17154	2.50349	-496.886	1.00972	-58.3048	0.868556
118	USV	TRUE	0.614253	558.821	558.835	0.0144	93.2143	80.3381	94.8108	14.4727	5.20946	-1060.18	1.24055	-56.2432	0.868573
119	USV	TRUE	0.808701	559.023	559.033	0.01	79.6199	76.215	80.3176	4.1026	1.35516	-104.887	1.49683	-59.459	0.86299
