# Supplementary material for: Bazedoxifene reverses sexually dimorphic autistic-like abnormalities in biallelic MDGA1-mutant mice
Source: EMBO Mol Med. 2026 Mar 20;18(4):1358–98. doi: 10.1038/s44321-026-00402-y (PMC13084050; doi:10.1038/s44321-026-00402-y)
Supplement: Supplementary file 17 — Source data Fig. 3 [file 44321_2026_402_MOESM17_ESM.zip › Panel C/Batch2/P9/P9_WT_486.xlsx]

## Sheet: Sheet1
ID	Label	Accepted	Score	Begin Time (s)	End Time (s)	Call Length (s)	Principal Frequency (kHz)	Low Freq (kHz)	High Freq (kHz)	Delta Freq (kHz)	Frequency Standard Deviation (kHz)	Slope (kHz/s)	Sinuosity	Mean Power (dB/Hz)	Tonality
1	USV	TRUE	0.953616	0.123204	0.143204	0.02	91.3072	81.8183	94.6471	12.8288	4.13248	-115.634	1.78142	-72.2665	0.642
2	USV	TRUE	0.740585	0.436804	0.450004	0.0132	83.4323	81.9945	85.195	3.20049	0.956295	22.9493	1.29996	-69.9395	0.6418
3	USV	TRUE	0.996189	0.612804	0.614404	0.0016	77.6003	77.6003	77.6003	2.84217e-14	9.05768e-15	1.67764e-11	1	-64.9464	0.7686
4	USV	TRUE	0.897908	0.717204	0.721204	0.004	62.8653	62.2567	63.0063	0.749614	0.239935	-110.317	1.06865	-67.0388	0.648856
5	USV	TRUE	0.860187	0.956804	0.958404	0.0016	80.314	80.314	80.314	1.42109e-14	6.40475e-15	7.94411e-12	1	-58.7548	0.855258
6	USV	TRUE	0.885527	1.11353	1.11513	0.0016	87.6262	85.1146	88.3565	3.2419	1.34747	-2026.18	1.03592	-65.9166	0.786036
7	USV	TRUE	0.781321	1.26833	1.27393	0.0056	99.6492	89.6168	107.594	17.9773	8.18259	3399.36	1.00356	-71.9062	0.647875
8	USV	TRUE	0.884402	2.21866	2.23906	0.0204	93.1989	90.3311	97.2364	6.90524	1.78196	112.361	1.34343	-68.5384	0.722035
9	USV	TRUE	0.621428	2.37866	2.38186	0.0032	83.1841	81.8407	84.765	2.92424	1.05169	-957.119	1.00537	-70.9724	0.663748
10	USV	TRUE	0.949423	2.56466	2.56666	0.002	81.1449	81.1449	81.1449	1.42109e-14	4.76647e-15	-2.48638e-12	1	-68.0817	0.733218
11	USV	TRUE	0.946593	2.71026	2.71666	0.0064	92.2875	88.5616	99.4417	10.8801	3.37867	209.981	3.33871	-64.0216	0.803003
12	USV	TRUE	0.671884	3.33739	3.34019	0.0028	82.1743	80.3782	83.4361	3.05783	1.06191	-1077.95	1.00458	-72.0664	0.678564
13	USV	TRUE	0.846784	3.53499	3.54539	0.0104	87.9124	84.5726	90.896	6.32348	1.85552	-583.287	1.00655	-63.504	0.77326
14	USV	TRUE	0.863845	3.70019	3.72259	0.0224	68.8186	64.7624	92.0792	27.3168	11.7621	1261.11	1.61327	-58.9316	0.848145
15	USV	TRUE	0.946658	4.20011	4.20371	0.0036	89.0587	86.7394	90.0792	3.33986	1.0318	332.862	1.99464	-60.0595	0.859316
16	USV	TRUE	0.930654	4.36371	4.36611	0.0024	91.2421	90.255	91.487	1.23204	0.436444	-306.154	1.33097	-56.9713	0.880006
17	USV	TRUE	0.975192	4.51531	4.53371	0.0184	85.0184	82.9562	93.2282	10.2721	4.08175	597.131	1.45694	-58.0673	0.858551
18	USV	TRUE	0.958619	4.67931	4.71651	0.0372	84.3897	77.8578	93.0575	15.1997	4.21324	-205.69	1.30891	-63.1676	0.838347
19	USV	TRUE	0.660313	6.71837	6.72677	0.0084	90.2048	87.729	91.4172	3.68821	1.12639	-256.386	1.31074	-72.4734	0.650962
20	USV	TRUE	0.712412	7.06749	7.07549	0.008	89.9852	88.152	91.3269	3.1749	1.12394	-432.975	1.02626	-76.1013	0.493902
21	USV	TRUE	0.650826	7.12789	7.12949	0.0016	84.7482	83.9199	85.0421	1.12219	0.460853	-701.372	1.03705	-79.6596	0.499661
22	USV	TRUE	0.820003	7.63829	7.65509	0.0168	93.7353	88.4053	94.6974	6.29207	2.89644	365.247	1.05932	-74.7165	0.550394
23	USV	TRUE	0.871051	8.01869	8.02109	0.0024	97.212	97.0265	97.3604	0.333986	0.138851	-4.49458e-12	1.07756	-67.9064	0.711309
24	USV	TRUE	0.838618	8.17902	8.18662	0.0076	90.6204	87.1511	91.3724	4.22124	1.48207	-306.99	1.30767	-72.5185	0.651414
25	USV	TRUE	0.872286	8.32702	8.32862	0.0016	97.6319	95.6814	99.048	3.36658	1.33661	-2104.11	1.00174	-73.3986	0.67845
26	USV	TRUE	0.69776	8.94062	8.94222	0.0016	102.132	102.132	102.132	1.42109e-14	6.40475e-15	7.94411e-12	1	-73.4095	0.541521
27	USV	TRUE	0.685595	12.6343	12.6439	0.0096	92.2956	91.3946	92.7662	1.37154	0.513013	68.0269	1.10007	-74.3324	0.660819
28	USV	TRUE	0.738351	16.7936	16.798	0.0044	82.6551	81.4899	82.8704	1.38048	0.439894	-244.456	1.09862	-70.9545	0.645744
29	USV	TRUE	0.604322	18.4071	18.4091	0.002	80.7289	80.3993	81.0584	0.659067	0.266714	-353.708	1.00734	-73.9789	0.606364
30	USV	TRUE	0.987855	18.5435	18.5451	0.0016	83.4668	82.3981	84.8918	2.49377	0.989262	-1558.6	1.00209	-67.2242	0.770265
31	USV	TRUE	0.664087	18.6599	18.6651	0.0052	83.032	81.0801	86.5278	5.44769	1.8255	-1074.79	1.02225	-77.6233	0.546401
32	USV	TRUE	0.743103	19.2198	19.2262	0.0064	92.6868	91.4467	101.161	9.71455	4.84305	-1517.01	1.00001	-80.804	0.43839
33	USV	TRUE	0.794896	19.4086	19.4154	0.0068	100.462	92.7495	101.998	9.24893	3.0029	-1323.48	1.05458	-75.1632	0.597769
34	USV	TRUE	0.605986	19.5974	19.6194	0.022	81.2947	80.2591	84.4224	4.16329	1.67791	154.243	1.05782	-72.7775	0.652173
35	USV	TRUE	0.945007	19.9374	19.9414	0.004	89.4897	86.8847	92.2507	5.36605	1.76609	-1330.72	1.00062	-62.9682	0.786099
36	USV	TRUE	0.979029	20.1397	20.1413	0.0016	101.797	99.9623	102.207	2.24439	0.947695	-1402.74	1.07026	-62.6394	0.844421
37	USV	TRUE	0.757201	22.534	22.5676	0.0336	65.4159	64.9927	89.0148	24.0221	10.3645	748.002	1.0373	-67.2652	0.639524
38	USV	TRUE	0.709886	25.345	25.347	0.002	102.223	101.92	102.321	0.400784	0.153333	-176.854	1.03234	-71.7295	0.539485
39	USV	TRUE	0.659776	30.371	30.3746	0.0036	83.4192	82.5286	84.1837	1.65509	0.582208	-479.726	1.0034	-74.4078	0.593188
40	USV	TRUE	0.628343	30.5746	30.5762	0.0016	82.6267	82.1012	82.9741	0.872818	0.347517	-545.511	1.00577	-74.847	0.430738
41	USV	TRUE	0.603903	30.8766	30.9198	0.0432	37.7152	28.8979	44.959	16.061	3.44675	-42.6093	5.41922	-97.6259	0.14292
42	USV	TRUE	0.697183	30.993	31.0038	0.0108	62.2438	60.7889	62.8983	2.10932	0.734379	83.985	1.12928	-73.3686	0.705554
43	USV	TRUE	0.657983	31.1969	31.2021	0.0052	86.0185	83.2947	86.7548	3.46017	1.15276	647.141	1.07685	-72.275	0.643498
44	USV	TRUE	0.919762	36.7714	36.7766	0.0052	66.3243	63.8181	67.3522	3.53409	1.13233	-351.193	1.6286	-70.1782	0.665138
45	USV	TRUE	0.625116	37.1473	37.1501	0.0028	66.1337	65.6142	66.5197	0.905474	0.311266	-316.315	1.0022	-72.0203	0.533474
46	USV	TRUE	0.793312	37.3165	37.3457	0.0292	52.2776	50.5178	73.0211	22.5033	10.5623	-1012.52	1.12291	-60.2293	0.786036
47	USV	TRUE	0.676764	43.6409	43.6425	0.0016	92.2387	91.1165	93.3609	2.24439	0.887173	1402.74	1	-80.2058	0.442966
48	USV	TRUE	0.764382	46.3359	46.3503	0.0144	85.5094	84.3979	91.3197	6.92177	3.0842	428.038	1.13688	-75.6989	0.584378
49	USV	TRUE	0.77906	46.4751	46.4843	0.0092	64.4235	54.1807	65.7001	11.5194	3.78668	-1272.47	1.0686	-74.0921	0.599702
50	USV	TRUE	0.889796	46.6919	46.7039	0.012	57.1427	56.1078	58.3754	2.26762	0.687453	-11.281	1.15783	-69.5473	0.705995
51	USV	TRUE	0.843222	46.8971	46.9015	0.0044	83.9756	82.0826	85.8325	3.74989	1.42749	-865.021	1.00159	-72.9577	0.522638
52	USV	TRUE	0.797337	47.1342	47.137	0.0028	92.4329	90.3325	94.1326	3.80002	1.4248	-1445.51	1.00883	-70.0356	0.619656
53	USV	TRUE	0.751703	54.3293	54.3381	0.0088	55.8618	53.9248	57.8455	3.92065	1.47593	91.1144	1.60034	-73.008	0.701891
54	USV	TRUE	0.964208	61.5268	61.5288	0.002	58.3181	57.9118	58.5637	0.651905	0.251303	326.464	1.00018	-63.5924	0.829414
55	USV	TRUE	0.879626	61.6852	61.6888	0.0036	64.1022	62.9667	65.119	2.15236	0.716071	-590.83	1.00112	-63.5979	0.777258
56	USV	TRUE	0.778807	61.8016	61.8056	0.004	79.8478	77.9775	80.9017	2.92424	0.913764	-331.119	1.75964	-64.6875	0.813991
57	USV	TRUE	0.787733	61.904	61.9392	0.0352	69.3877	66.3069	70.6413	4.3344	0.940745	0.929294	1.09969	-52.9641	0.852465
58	USV	TRUE	0.746353	62.09	62.1044	0.0144	67.4546	65.9183	68.3453	2.42697	0.66171	2.59978	1.0891	-53.9402	0.85937
59	USV	TRUE	0.99785	62.2831	62.2847	0.0016	68.3782	68.1021	68.4762	0.374065	0.153618	233.791	1.01068	-58.7322	0.763673
60	USV	TRUE	0.919712	62.4767	62.5091	0.0324	67.1837	55.1823	68.3638	13.1815	3.55727	-400.716	1.00215	-66.8833	0.723997
61	USV	TRUE	0.823383	62.7319	62.7399	0.008	70.4719	69.9642	70.8881	0.923918	0.375724	39.6063	1.10381	-70.4093	0.692895
62	USV	TRUE	0.948526	63.549	63.5546	0.0056	67.8094	67.3995	68.1136	0.714088	0.246869	-26.2189	1.07448	-59.5543	0.771047
63	USV	TRUE	0.787064	63.8214	63.8234	0.002	62.6767	62.0711	62.9528	0.881724	0.315942	-404.601	1.02986	-70.9976	0.588859
64	USV	TRUE	0.880445	93.4944	93.498	0.0036	67.2573	66.6458	67.693	1.04721	0.363633	-52.7974	1.25845	-75.3802	0.618831
65	USV	TRUE	0.656464	93.9124	93.914	0.0016	62.7817	62.1582	63.4051	1.24688	0.492874	-779.302	1	-75.306	0.618236
66	USV	TRUE	0.770117	101.009	101.013	0.004	80.2711	79.759	80.7387	0.979694	0.339062	-254.538	1.00479	-72.2931	0.589962
67	USV	TRUE	0.617718	101.193	101.196	0.0028	89.8167	88.9929	91.1749	2.18204	0.771196	-779.302	1.00998	-72.2754	0.591502
68	USV	TRUE	0.901452	113.042	113.048	0.0064	65.6341	64.2388	66.8653	2.62654	0.815879	-410.942	1.00827	-60.3347	0.76996
69	USV	TRUE	0.625673	113.253	113.267	0.0144	72.0194	66.0757	72.4647	6.38898	1.84587	-439.02	1.07136	-64.7047	0.661705
70	USV	TRUE	0.725185	113.497	113.501	0.004	103.007	102.767	103.132	0.364451	0.124901	25.5756	1.02867	-75.7247	0.486475
71	USV	TRUE	0.75967	126.585	126.589	0.0044	68.1317	67.7865	68.3803	0.593754	0.207041	-4.08213e-12	1.06653	-64.5175	0.784449
72	USV	TRUE	0.674316	129.119	129.127	0.0084	81.0558	80.7491	82.03	1.28096	0.486298	-160.632	1.00812	-76.9475	0.478554
73	USV	TRUE	0.870733	129.282	129.308	0.026	72.2882	71.8122	72.853	1.04073	0.303975	-3.17907	1.02358	-54.5378	0.842318
74	USV	TRUE	0.762125	129.704	129.71	0.0064	66.7169	64.1088	67.1302	3.02141	1.04466	-468.829	1.08868	-70.8542	0.585429
75	USV	TRUE	0.762425	153.896	153.9	0.0032	93.0407	91.2001	94.013	2.81291	1.01801	115.968	2.43175	-73.8249	0.672585
76	USV	TRUE	0.636698	538.617	538.657	0.04	37.307	28.4675	42.2722	13.8048	3.51226	58.6671	4.08876	-97.5427	0.142954
77	USV	TRUE	0.697506	549.498	549.538	0.04	35.4292	28.5268	44.7957	16.2689	4.66307	98.6964	5.86842	-97.9588	0.152403
78	USV	TRUE	0.601677	549.805	549.847	0.0416	108.437	98.447	120.045	21.5978	5.03206	-59.9113	7.60657	-98.3582	0.15858
