# Supplementary material for: Bazedoxifene reverses sexually dimorphic autistic-like abnormalities in biallelic MDGA1-mutant mice
Source: EMBO Mol Med. 2026 Mar 20;18(4):1358–98. doi: 10.1038/s44321-026-00402-y (PMC13084050; doi:10.1038/s44321-026-00402-y)
Supplement: Supplementary file 17 — Source data Fig. 3 [file 44321_2026_402_MOESM17_ESM.zip › Panel C/Batch2/P9/P9_WT_488.xlsx]

## Sheet: Sheet1
ID	Label	Accepted	Score	Begin Time (s)	End Time (s)	Call Length (s)	Principal Frequency (kHz)	Low Freq (kHz)	High Freq (kHz)	Delta Freq (kHz)	Frequency Standard Deviation (kHz)	Slope (kHz/s)	Sinuosity	Mean Power (dB/Hz)	Tonality
1	USV	TRUE	0.643503	10.9089	10.9229	0.014	82.0266	78.3454	88.2388	9.89342	3.26281	-765.036	1.0177	-56.7176	0.869974
2	USV	TRUE	0.852541	11.0632	11.0728	0.0096	97.2794	91.3864	98.1106	6.72426	1.72918	186.904	1.61814	-54.0584	0.886499
3	USV	TRUE	0.835704	11.2384	11.2448	0.0064	88.8886	87.4636	89.3339	1.87032	0.599139	22.8752	1.28985	-59.1397	0.854272
4	USV	TRUE	0.898033	37.7757	37.7945	0.0188	80.3656	76.7585	82.1097	5.35121	1.80883	-278.237	1.12817	-63.1202	0.802119
5	USV	TRUE	0.885312	38.418	38.4296	0.0116	86.4249	84.3245	87.3803	3.05582	0.839062	73.6407	1.14324	-60.0377	0.857027
6	USV	TRUE	0.714468	60.9864	61.0124	0.026	96.338	82.4622	99.8517	17.3896	5.78312	-678.192	1.06416	-55.9362	0.868262
7	USV	TRUE	0.828044	76.7557	76.7937	0.038	64.652	59.0485	65.6169	6.5684	1.36869	-42.1931	1.12006	-52.034	0.845731
8	USV	TRUE	0.670266	76.9749	76.9841	0.0092	83.8904	78.5837	88.4326	9.84889	3.19562	-1127.05	1.00425	-64.2766	0.800879
9	USV	TRUE	0.79085	77.1229	77.1609	0.038	66.3025	60.4441	84.4714	24.0274	7.75398	451.079	1.66893	-63.6108	0.788059
10	USV	TRUE	0.748073	77.302	77.3256	0.0236	85.1117	65.4294	87.3334	21.9039	6.99767	828.736	1.38583	-60.229	0.786904
11	USV	TRUE	0.842668	86.593	86.6042	0.0112	84.2356	79.5227	85.438	5.91527	1.74085	-323.329	1.3311	-57.7627	0.879383
12	USV	TRUE	0.92473	94.1662	94.5962	0.43	85.6833	69.5866	105.479	35.8927	7.75863	-1.96862	15.4065	-93.3675	0.18329
13	USV	TRUE	0.65059	97.5974	97.6138	0.0164	77.3452	74.7466	89.4717	14.7251	5.62213	-963.607	1.02252	-70.5168	0.536013
14	USV	TRUE	0.622246	97.759	97.7698	0.0108	100.744	92.1715	104.833	12.6616	3.77092	-1178.66	1.02113	-70.9939	0.655329
15	USV	TRUE	0.696619	97.951	97.9574	0.0064	66.3379	61.5958	66.7647	5.16888	1.79936	-795.057	1.13118	-70.9544	0.700749
16	USV	TRUE	0.75715	99.3864	99.4276	0.0412	68.7168	66.5571	100.666	34.1088	9.04741	712.096	1.19609	-48.5525	0.865786
17	USV	TRUE	0.907176	99.5344	99.5736	0.0392	68.3018	58.8737	99.9184	41.0448	11.6953	621.132	2.18774	-52.8426	0.868828
18	USV	TRUE	0.844899	99.6896	99.7688	0.0792	71.2029	57.9662	92.3817	34.4155	7.42044	129.602	1.62186	-52.1798	0.847269
19	USV	TRUE	0.794908	99.8792	99.9276	0.0484	66.7672	59.3159	100.011	40.6948	13.4169	692.455	2.36705	-62.2494	0.779582
20	USV	TRUE	0.719959	100.048	100.083	0.0348	75.4965	74.0061	99.3323	25.3262	8.41259	742.955	1.21996	-50.7835	0.864711
21	USV	TRUE	0.606942	124.979	125.035	0.056	88.7928	39.8379	107.63	67.7918	13.8983	-136.469	19.3233	-96.5793	0.154207
22	USV	TRUE	0.882871	168.298	168.311	0.0128	89.0055	80.9156	100.799	19.8833	6.07948	-1540.33	1.04592	-57.4445	0.852901
23	USV	TRUE	0.643272	168.477	168.486	0.0088	79.9686	76.8068	83.969	7.16215	2.00765	-734.712	1.0123	-58.6091	0.883207
24	USV	TRUE	0.714421	168.649	168.655	0.006	97.0735	93.5852	98.2334	4.64815	1.39356	-711.354	1.06459	-50.7137	0.919518
25	USV	TRUE	0.862736	170.063	170.068	0.0044	80.4972	80.0593	80.6679	0.608598	0.194379	62.9306	1.04797	-59.811	0.845859
26	USV	TRUE	0.920433	175.801	175.837	0.0356	54.703	45.5488	107.428	61.8796	18.908	1318	1.97113	-63.4788	0.634558
27	USV	TRUE	0.894157	175.995	176.016	0.0212	96.1595	79.6604	98.6978	19.0374	6.7403	-997.632	1.02236	-65.5337	0.707576
28	USV	TRUE	0.792026	176.243	176.248	0.0048	95.722	91.4646	96.806	5.34139	1.79324	-1124.35	1.00197	-66.2777	0.765354
29	USV	TRUE	0.889818	176.614	176.622	0.0072	88.8774	86.4801	89.6047	3.12463	0.955057	402.835	1.05624	-62.485	0.80559
30	USV	TRUE	0.612267	199.319	199.399	0.08	79.1428	50.1677	96.4508	46.2831	8.5333	31.4631	11.8144	-96.6246	0.155228
31	USV	TRUE	0.774835	226.241	226.249	0.0084	90.9108	90.3838	91.0963	0.712504	0.214406	-39.6031	1.01996	-55.6332	0.868314
32	USV	TRUE	0.722747	229.405	229.413	0.0088	74.5853	73.3526	74.9428	1.59017	0.59033	165.198	1.03979	-42.9747	0.91739
33	USV	TRUE	0.754535	229.586	229.614	0.0284	101.155	90.6382	105.319	14.6806	4.34682	-454.833	1.26776	-55.4262	0.877887
34	USV	TRUE	0.761276	258.549	258.554	0.0052	89.8458	88.6212	90.6994	2.07814	0.679348	403.638	1.00513	-64.3656	0.776148
35	USV	TRUE	0.912691	281.915	281.94	0.025	90.8775	82.7926	100.013	17.2205	6.27182	-668.983	1.00001	-59.8627	0.839668
36	USV	TRUE	0.681015	517.205	517.236	0.0312	61.7984	60.1248	87.774	27.6492	10.4087	955.881	1.12608	-64.5611	0.654629
37	USV	TRUE	0.852644	517.582	517.607	0.0252	64.3527	62.3559	65.1291	2.77322	0.801111	28.8358	1.10643	-60.1422	0.769456
38	USV	TRUE	0.983761	517.782	517.808	0.026	88.297	48.4636	101.285	52.8218	7.56521	-345.087	2.33291	-65.5385	0.666276
39	USV	TRUE	0.749376	517.974	517.976	0.0024	89.4177	88.6162	90.0857	1.46954	0.529823	-612.309	1.00127	-63.8345	0.832504
40	USV	TRUE	0.621828	525.324	525.325	0.0016	85.4152	85.1391	85.5132	0.374065	0.153618	-233.791	1.01068	-64.5296	0.764464
41	USV	TRUE	0.66403	527.979	527.982	0.0028	78.345	78.1743	78.8868	0.712504	0.266659	-258	1.02258	-79.5029	0.414508
42	USV	TRUE	0.950877	548.58	548.591	0.0104	87.5346	86.9482	88.2174	1.26915	0.265677	-73.7888	1.02425	-62.2361	0.78809
43	USV	TRUE	0.954704	549.712	549.729	0.0172	62.916	61.7061	67.9703	6.26421	1.70025	237.016	1.19961	-57.975	0.866201
44	USV	TRUE	0.920823	549.834	549.863	0.0288	70.5611	67.058	71.2232	4.16525	0.894378	54.0419	1.07432	-43.8211	0.931054
45	USV	TRUE	0.887155	549.982	550.03	0.0472	67.1526	64.1444	98.1688	34.0244	11.5446	678.343	1.74089	-51.0607	0.853568
46	USV	TRUE	0.939071	550.167	550.176	0.0088	107.948	106.063	108.943	2.87971	0.943059	-12.266	1.30743	-59.2006	0.863808
47	USV	TRUE	0.672778	554.201	554.206	0.0056	100.741	99.6661	100.914	1.24818	0.365278	-130.649	1.07029	-74.3178	0.519957
48	USV	TRUE	0.890092	554.338	554.339	0.0016	100.971	97.8363	102.325	4.48878	1.82259	2805.49	1.00897	-69.5218	0.659977
49	USV	TRUE	0.908656	554.484	554.497	0.0128	83.7032	79.6058	86.5255	6.9197	2.23699	-558.399	1.03493	-66.6331	0.765723
50	USV	TRUE	0.831875	582.952	582.975	0.0232	62.7237	60.5904	86.2418	25.6515	10.2161	1148.67	1.55185	-55.8124	0.838748
51	USV	TRUE	0.871759	583.127	583.159	0.0324	83.3535	78.8113	91.6141	12.8028	3.71702	-384.353	1.02188	-54.7173	0.865942
