# Supplementary material for: Bazedoxifene reverses sexually dimorphic autistic-like abnormalities in biallelic MDGA1-mutant mice
Source: EMBO Mol Med. 2026 Mar 20;18(4):1358–98. doi: 10.1038/s44321-026-00402-y (PMC13084050; doi:10.1038/s44321-026-00402-y)
Supplement: Supplementary file 17 — Source data Fig. 3 [file 44321_2026_402_MOESM17_ESM.zip › Panel C/Batch2/P9/P9_WT_490.xlsx]

## Sheet: Sheet1
ID	Label	Accepted	Score	Begin Time (s)	End Time (s)	Call Length (s)	Principal Frequency (kHz)	Low Freq (kHz)	High Freq (kHz)	Delta Freq (kHz)	Frequency Standard Deviation (kHz)	Slope (kHz/s)	Sinuosity	Mean Power (dB/Hz)	Tonality
1	USV	TRUE	0.781	1.98033	1.98193	0.0016	80.6296	80.398	80.7276	0.329533	0.134335	77.9302	1.10407	-65.5705	0.757813
2	USV	TRUE	0.778133	2.11746	2.12906	0.0116	86.4193	84.2966	87.4836	3.18698	1.06304	-190.004	1.13727	-69.7811	0.708297
3	USV	TRUE	0.991148	2.26386	2.42886	0.165	87.9144	75.893	99.311	23.418	7.91252	-30.5621	2.85016	-73.6909	0.54325
4	USV	TRUE	0.838515	2.26306	2.27466	0.0116	95.9125	94.0051	97.113	3.10791	1.04211	-214.27	1.10214	-65.5543	0.791056
5	USV	TRUE	0.718415	2.42426	2.43506	0.0108	86.5031	84.7291	87.5503	2.82119	0.870996	-134.586	1.17012	-71.4984	0.653877
6	USV	TRUE	0.969998	2.64706	2.64866	0.0016	76.6119	76.6119	76.6119	1.42109e-14	5.75605e-15	9.04196e-12	1	-69.0795	0.703852
7	USV	TRUE	0.960501	2.78506	2.80986	0.0248	79.4218	77.9931	87.1506	9.15752	3.07468	-334.883	1.09825	-65.2373	0.780934
8	USV	TRUE	0.700876	4.15491	4.16331	0.0084	79.8201	78.0166	80.5178	2.50119	0.721647	-116.169	1.21512	-57.2777	0.877404
9	USV	TRUE	0.643949	6.85597	6.85757	0.0016	82.714	82.4379	82.812	0.374065	0.153618	233.791	1.01068	-74.2684	0.574843
10	USV	TRUE	0.659696	6.99637	6.99917	0.0028	93.2468	92.7829	93.4064	0.623441	0.212411	-137.836	1.0833	-72.0232	0.576221
11	USV	TRUE	0.683276	7.13109	7.14069	0.0096	97.0419	94.9365	98.1017	3.16522	0.990558	-185.755	1.23191	-67.5307	0.775233
12	USV	TRUE	0.749855	7.28709	7.29869	0.0116	96.0866	94.2979	96.4874	2.18947	0.658889	-72.9891	1.12106	-65.0725	0.71689
13	USV	TRUE	0.71027	9.30215	9.30895	0.0068	84.3635	82.3039	84.5899	2.28595	0.666058	-209.905	1.16107	-73.3602	0.597077
14	USV	TRUE	0.772549	9.47215	9.47855	0.0064	96.7944	95.8295	97.2248	1.39532	0.469117	-171.541	1.0984	-63.7802	0.773555
15	USV	TRUE	0.986906	17.556	17.5672	0.0112	84.197	82.1719	88.8949	6.72302	2.34492	568.984	1.01362	-62.0669	0.836797
16	USV	TRUE	0.87359	17.7516	17.7596	0.008	86.7238	81.3049	90.0034	8.69849	2.76085	-1026.82	1.00501	-66.4297	0.774829
17	USV	TRUE	0.914075	17.9368	17.9436	0.0068	89.9352	86.3393	94.3178	7.97857	2.60606	595.822	3.00037	-59.3289	0.852817
18	USV	TRUE	0.730266	19.871	19.8818	0.0108	78.3008	74.241	80.713	6.47192	2.01637	-607.627	1.01427	-55.2378	0.872902
19	USV	TRUE	0.817161	20.0182	20.0466	0.0284	99.2677	77.2066	102.152	24.9451	10.4517	-1006.81	1.23429	-61.5656	0.785722
20	USV	TRUE	0.892492	20.1829	20.1973	0.0144	109.796	104.942	110.434	5.49222	1.46595	70.1194	1.37155	-64.8402	0.773844
21	USV	TRUE	0.70708	20.3653	20.3709	0.0056	97.6901	95.0405	100.095	5.05433	1.74461	-972.669	1.00742	-70.116	0.652067
22	USV	TRUE	0.75162	20.6953	20.7037	0.0084	63.7257	61.5585	64.4382	2.87971	0.853904	-269.679	1.13672	-66.6242	0.607464
23	USV	TRUE	0.665152	20.8661	20.8681	0.002	98.6772	98.6772	98.6772	1.42109e-14	5.26953e-15	-1.24319e-12	1	-74.1352	0.549246
24	USV	TRUE	0.60122	21.0401	21.0469	0.0068	66.2541	61.5435	67.0838	5.54037	2.32005	-948.034	1.08734	-75.4166	0.594973
25	USV	TRUE	0.735866	21.2009	21.2141	0.0132	65.2153	60.9774	67.8513	6.87389	1.89773	-272.708	1.42145	-68.4068	0.657277
26	USV	TRUE	0.623184	26.1169	26.1217	0.0048	75.9948	74.9029	77.1275	2.22458	0.813619	-456.451	1.00872	-77.6488	0.501653
27	USV	TRUE	0.807942	27.5188	27.534	0.0152	84.5459	78.2829	85.7585	7.47559	2.65612	-61.0562	1.64034	-69.2885	0.715701
28	USV	TRUE	0.638574	27.8636	27.87	0.0064	88.3365	85.3752	96.513	11.1379	4.41964	-1812.99	1.00678	-68.9587	0.714675
29	USV	TRUE	0.650802	30.2746	30.2886	0.014	89.0736	78.0998	89.9903	11.8905	4.77	-860.853	1.12128	-78.539	0.486881
30	USV	TRUE	0.783484	32.2221	32.2261	0.004	76.0265	74.4159	77.4515	3.03557	1.04738	-788.41	1.00245	-60.7815	0.871393
31	USV	TRUE	0.621399	32.3945	32.4021	0.0076	94.026	93.0165	98.2903	5.27377	2.41168	-680.834	1.00614	-60.418	0.838782
32	USV	TRUE	0.894175	32.5745	32.5777	0.0032	88.8204	88.5532	88.9837	0.430471	0.147731	-61.8493	1.05205	-63.5549	0.797895
33	USV	TRUE	0.623704	32.9181	32.9333	0.0152	98.3896	90.2059	99.6632	9.45739	3.10158	161.971	1.65416	-68.8435	0.711899
34	USV	TRUE	0.62743	33.1048	33.1124	0.0076	90.001	86.0748	94.4616	8.38677	2.77038	-1166.58	1.00722	-64.7763	0.775601
35	USV	TRUE	0.658796	33.5972	33.5996	0.0024	84.7941	83.9925	85.462	1.46954	0.529823	-612.309	1.00127	-74.3223	0.613321
36	USV	TRUE	0.990271	36.8886	37.0486	0.16	70.2799	55.3247	96.8359	41.5112	16.25	209.975	1.74406	-64.4805	0.664589
37	USV	TRUE	0.732562	37.0434	37.0514	0.008	94.8633	87.8105	96.9854	9.17494	3.24534	957.918	1.23252	-69.9392	0.667039
38	USV	TRUE	0.645157	38.8648	38.8728	0.008	95.4677	89.1787	95.8331	6.65439	1.91306	548.148	1.25382	-74.9273	0.538908
39	USV	TRUE	0.678871	39.0292	39.0348	0.0056	86.9724	85.4929	92.7288	7.23589	3.22994	-1293.76	1.00008	-74.3048	0.577219
40	USV	TRUE	0.646448	39.2008	39.2048	0.004	100.963	99.531	101.958	2.42697	0.822832	-617.538	1.00498	-71.1982	0.572482
41	USV	TRUE	0.648494	39.3624	39.3796	0.0172	62.2598	57.8044	69.1059	11.3015	4.43081	-613.977	1.06956	-69.9314	0.659933
42	USV	TRUE	0.904809	39.5188	39.5604	0.0416	69.9531	65.4958	87.9528	22.457	8.64204	532.16	1.41051	-71.6747	0.595007
43	USV	TRUE	0.719067	39.7076	39.7144	0.0068	95.3411	87.1264	97.8349	10.7084	3.4789	-1512.61	1.02081	-71.2186	0.648611
44	USV	TRUE	0.746723	44.9048	44.9156	0.0108	89.5028	85.9997	91.0169	5.01722	1.53857	-278.542	1.39715	-64.2884	0.791453
45	USV	TRUE	0.814067	45.1231	45.1299	0.0068	76.2311	73.9378	77.9827	4.04495	1.25138	-584.716	1.00503	-62.3454	0.733167
46	USV	TRUE	0.735936	45.4871	45.4907	0.0036	96.451	95.2783	97.2377	1.95939	0.724184	-592.404	1.01462	-60.8267	0.846426
47	USV	TRUE	0.731619	49.2448	49.2512	0.0064	76.0281	75.1449	76.0578	0.912896	0.288161	-119.333	1.0204	-60.7815	0.804402
48	USV	TRUE	0.712669	62.0796	62.084	0.0044	75.2284	74.8944	75.2655	0.371096	0.14037	85.8971	1.00787	-72.2504	0.592637
49	USV	TRUE	0.735566	64.8626	64.8698	0.0072	60.4195	56.2113	61.1035	4.89222	1.50623	-410.085	1.26867	-65.9658	0.666219
50	USV	TRUE	0.828678	65.021	65.0326	0.0116	62.3621	60.1652	62.6836	2.51846	0.655814	-107.046	1.08661	-62.4789	0.839742
51	USV	TRUE	0.984654	65.2093	65.2373	0.028	64.4125	59.425	65.7336	6.30863	1.51829	-135.302	1.09679	-57.2195	0.8553
52	USV	TRUE	0.932838	65.3853	65.4285	0.0432	69.3607	67.1051	76.0686	8.96358	3.2146	179.168	1.07995	-63.5568	0.775807
53	USV	TRUE	0.985689	65.6209	65.6369	0.016	78.0031	74.2773	88.0703	13.793	4.08464	-887.589	1.01255	-62.5479	0.802978
54	USV	TRUE	0.939305	65.7953	65.8037	0.0084	77.6009	73.9864	82.7888	8.8024	2.71098	-1038.67	1.00512	-64.084	0.803575
55	USV	TRUE	0.948211	65.9345	65.9661	0.0316	76.5848	65.1851	80.2248	15.0397	3.55677	338.637	1.24846	-60.1382	0.85767
56	USV	TRUE	0.9022	66.1021	66.1469	0.0448	73.9499	56.6457	76.8002	20.1545	7.40617	372.789	1.34497	-58.989	0.844338
57	USV	TRUE	0.822807	66.3308	66.3352	0.0044	79.8865	77.2221	84.0354	6.81332	2.3782	-1635.81	1.00697	-59.9231	0.850834
58	USV	TRUE	0.832142	66.4776	66.5004	0.0228	69.6495	67.037	70.4362	3.39924	0.869131	-39.1577	1.1131	-52.853	0.867318
59	USV	TRUE	0.898821	66.6992	66.7024	0.0032	77.443	75.9364	78.8977	2.96135	0.986714	-899.908	1.00239	-67.3276	0.764295
60	USV	TRUE	0.913016	66.8404	66.8576	0.0172	69.0823	65.8464	69.8839	4.03753	1.02863	-81.4058	1.18817	-55.2752	0.861342
61	USV	TRUE	0.863276	67.0128	67.0224	0.0096	72.1138	66.8177	72.3829	5.56518	2.0373	584.408	1.10663	-59.991	0.796343
62	USV	TRUE	0.69196	79.9047	79.9123	0.0076	89.1175	87.212	89.1725	1.96059	0.907562	-271.673	1.01066	-69.551	0.637617
63	USV	TRUE	0.655767	81.8825	81.9225	0.04	44.4278	30.0367	53.9279	23.8912	5.02424	-23.6525	5.06468	-97.3144	0.154886
64	USV	TRUE	0.846865	118.081	118.088	0.0064	76.7806	76.2692	78.4157	2.14649	0.905904	-330.357	1.00024	-73.2194	0.582261
65	USV	TRUE	0.989071	120.972	121.002	0.0304	66.2359	64.4259	66.6812	2.25532	0.562575	-58.0561	1.0139	-58.327	0.852271
66	USV	TRUE	0.656799	121.682	121.696	0.0144	99.1967	86.39	99.9241	13.5341	5.1311	-1001.58	1.0289	-80.0482	0.440096
67	USV	TRUE	0.775641	124.011	124.018	0.0064	85.4302	84.6904	85.838	1.14768	0.373605	-151.799	1.02586	-73.3774	0.544292
68	USV	TRUE	0.791231	124.454	124.468	0.0136	89.3098	86.92	92.2655	5.3455	1.69007	-200.908	1.38779	-74.2902	0.65352
69	USV	TRUE	0.907117	124.671	124.901	0.23	82.3234	76.7495	95.1476	18.3981	7.9071	-66.4445	1.28811	-78.2077	0.45736
70	USV	TRUE	0.662493	125.096	125.101	0.0048	85.1883	83.2512	86.8063	3.5551	1.11733	-713.748	1.01145	-63.6483	0.714394
71	USV	TRUE	0.779022	125.307	125.557	0.25	83.9994	74.9324	97.6851	22.7527	8.52616	-67.0245	1.23439	-76.2194	0.461311
72	USV	TRUE	0.711098	125.749	125.751	0.002	88.2617	87.4824	89.041	1.5586	0.583176	-779.302	1	-73.3089	0.644752
73	USV	TRUE	0.64889	143.25	143.252	0.0024	84.307	83.0378	85.4425	2.4047	0.866237	-1001.96	1.00047	-67.1282	0.764159
74	USV	TRUE	0.849068	147.408	147.413	0.0048	69.3993	68.1119	70.9103	2.79838	1.09813	548.844	1.05539	-48.8591	0.914567
75	USV	TRUE	0.796982	147.589	147.601	0.0112	66.8	65.7807	67.1447	1.364	0.520638	-1.50245	1.04517	-62.2329	0.634801
76	USV	TRUE	0.786927	147.873	147.887	0.0144	87.2672	86.0277	100.469	14.4416	4.95586	-1039.37	1.00908	-72.1472	0.486926
77	USV	TRUE	0.889028	148.089	148.112	0.0232	90.7573	88.4247	92.0139	3.5892	0.953489	-64.972	1.06912	-62.7595	0.702132
78	USV	TRUE	0.829953	148.292	148.334	0.0412	67.0319	63.2025	82.5384	19.3359	7.04201	392.238	1.29318	-60.4387	0.796759
79	USV	TRUE	0.799923	149.409	149.413	0.004	80.3216	78.7036	82.8822	4.17854	1.37314	-1024.73	1.01254	-66.3209	0.777069
80	USV	TRUE	0.82713	149.623	149.636	0.0132	83.6891	76.7502	90.3909	13.6407	4.99354	-1022.17	1.00578	-66.1122	0.755836
81	USV	TRUE	0.777188	149.837	149.851	0.0144	81.7971	79.4295	90.7962	11.3666	3.86917	-793.134	1.00477	-67.5566	0.716172
82	USV	TRUE	0.684702	150.053	150.058	0.0048	80.6903	79.1911	82.9095	3.71838	1.19762	-763.5	1.00819	-62.526	0.847842
83	USV	TRUE	0.671395	150.279	150.289	0.0092	77.0264	75.1285	81.9122	6.78364	2.29441	-701.25	1.01098	-68.331	0.595262
84	USV	TRUE	0.763489	150.525	150.538	0.0124	83.4509	79.6657	84.9791	5.31341	1.80918	-144.291	1.5375	-68.9561	0.722174
85	USV	TRUE	0.623205	155.992	156.031	0.0384	53.1404	43.6849	65.3569	21.672	5.1527	-275.164	6.77929	-97.7056	0.154858
86	USV	TRUE	0.696456	156.73	156.738	0.0076	83.433	78.2685	85.1326	6.86413	1.85076	-899.842	1.00153	-60.8076	0.836404
87	USV	TRUE	0.632849	156.962	156.967	0.0044	80.4771	79.0001	82.1322	3.13205	0.988616	-684.062	1.00349	-69.7897	0.73253
88	USV	TRUE	0.750315	157.179	157.182	0.0036	57.6347	55.8757	58.1394	2.26369	0.790931	-622.092	1.05178	-62.408	0.71269
89	USV	TRUE	0.918307	157.366	157.391	0.0252	69.6809	61.0004	89.4872	28.4868	7.59255	663.405	1.60642	-63.8457	0.777714
90	USV	TRUE	0.616367	158.465	158.475	0.0104	93.7433	87.5539	97.7215	10.1676	4.20841	-1019.75	1.13674	-77.0045	0.542064
91	USV	TRUE	0.60458	162.19	162.232	0.0416	63.3004	33.6572	80.2075	46.5503	11.465	298.933	12.8867	-96.5883	0.154697
92	USV	TRUE	0.868887	171.321	171.324	0.0024	78.1439	77.6763	78.4111	0.73477	0.267807	-306.154	1.00557	-62.1317	0.757851
93	USV	TRUE	0.826296	171.512	171.514	0.002	78.6545	77.7015	79.6075	1.90595	0.731966	-977.149	1.00163	-68.4401	0.712401
94	USV	TRUE	0.664316	171.745	171.747	0.0024	78.4822	77.547	79.4174	1.87032	0.673394	-779.302	1	-67.3281	0.774319
95	USV	TRUE	0.808057	194.206	194.211	0.0052	77.4823	77.1604	77.8014	0.640917	0.253317	18.8515	1.10504	-71.2469	0.580982
96	USV	TRUE	0.836771	194.392	194.422	0.03	75.0127	73.7873	77.6471	3.85983	1.05451	-100.872	1.01934	-72.8945	0.59753
97	USV	TRUE	0.670767	194.641	194.651	0.01	76.4727	74.1169	78.1396	4.02268	1.09008	-340.377	1.01817	-72.2277	0.597913
98	USV	TRUE	0.6108	209.164	209.169	0.0048	76.8333	75.0669	78.5329	3.46604	1.07464	-688.465	1.00375	-70.0579	0.724639
99	USV	TRUE	0.819164	209.36	209.367	0.0072	49.4967	48.4399	51.253	2.81314	1.03079	-382.231	1.00255	-74.2314	0.551741
100	USV	TRUE	0.72673	263.578	263.58	0.0024	82.7731	81.1032	84.443	3.33986	1.20249	-1391.61	1	-71.9683	0.658486
101	USV	TRUE	0.814227	316.379	316.385	0.0056	76.2683	75.7327	76.6928	0.960102	0.343424	-169.458	1.00737	-67.6827	0.711762
102	USV	TRUE	0.905994	318.027	318.03	0.0024	78.3655	78.0315	78.6994	0.667973	0.240498	-278.322	1	-68.2878	0.693453
103	USV	TRUE	0.658621	334.578	334.583	0.0044	69.295	67.87	69.6438	1.77384	0.596374	-384.98	1.06061	-77.4221	0.50879
104	USV	TRUE	0.806811	340.64	340.642	0.002	78.899	77.0821	80.0836	3.00143	1.24415	-1633.67	1.02711	-68.0537	0.743108
105	USV	TRUE	0.69998	340.822	340.826	0.0036	76.4696	75.3044	77.6349	2.33048	0.838287	-690.239	1.00589	-68.1573	0.770671
106	USV	TRUE	0.816681	369.181	369.188	0.0064	75.8614	74.6348	77.1286	2.49377	0.871297	-389.651	1.00117	-65.9656	0.772012
107	USV	TRUE	0.83451	369.72	369.722	0.0024	74.956	74.3548	75.2232	0.868365	0.320263	-361.819	1.01396	-68.6097	0.541192
108	USV	TRUE	0.848175	369.952	369.96	0.008	75.9743	74.3845	77.1588	2.77427	0.970957	-351.164	1.00959	-65.4822	0.757587
109	USV	TRUE	0.677321	420.309	420.36	0.0512	56.7527	43.512	68.1973	24.6853	6.76947	-299.461	5.96104	-95.2862	0.165115
110	USV	TRUE	0.836614	427.043	427.062	0.0192	61.7484	59.8558	62.4076	2.55179	0.743868	-92.9607	1.04281	-45.2576	0.9225
111	USV	TRUE	0.715466	427.243	427.247	0.004	97.5731	96.8829	97.9145	1.03165	0.351681	-259.599	1.00922	-69.3025	0.655219
112	USV	TRUE	0.73665	427.45	427.452	0.002	85.355	84.1704	86.2634	2.09298	0.74502	-986.055	1.01233	-70.2895	0.71677
113	USV	TRUE	0.664407	430.618	430.623	0.0048	96.2949	94.9812	97.2004	2.21915	0.687234	-436.853	1.01204	-67.3753	0.727916
114	USV	TRUE	0.715837	431.079	431.086	0.0068	78.4891	76.552	80.8539	4.30184	1.25621	-629.004	1.00156	-61.3595	0.771328
115	USV	TRUE	0.698182	431.474	431.48	0.0064	84.5217	83.5939	84.8847	1.29078	0.376399	-107.934	1.09004	-68.838	0.70325
116	USV	TRUE	0.627106	445.264	445.266	0.002	77.8857	77.2667	78.2019	0.935162	0.356582	-467.581	1.01392	-65.686	0.760254
117	USV	TRUE	0.910417	446.03	446.036	0.0056	50.7962	45.2892	102.297	57.0078	20.0449	9087.55	1.24418	-69.4968	0.578685
118	USV	TRUE	0.977468	446.167	446.174	0.0072	65.7051	64.7717	65.7239	0.952121	0.380903	-116.988	1.01227	-43.1512	0.917496
119	USV	TRUE	0.816792	446.334	446.376	0.0412	66.783	64.0298	70.5184	6.48867	2.12215	-151.667	1.00849	-42.1266	0.914386
120	USV	TRUE	0.978421	446.524	446.543	0.0192	65.9863	63.8249	67.2915	3.46658	1.03634	-177.983	1.00963	-50.5663	0.842428
121	USV	TRUE	0.838983	446.71	446.733	0.0236	63.7858	57.967	64.3054	6.33832	1.63869	-204.847	1.06802	-47.7094	0.872776
122	USV	TRUE	0.798726	446.974	446.977	0.0032	60.5771	59.8841	61.1229	1.23875	0.48985	-381.617	1.01362	-46.8809	0.912203
123	USV	TRUE	0.681329	447.184	447.198	0.0132	103.385	99.7078	104.636	4.92816	1.52653	-331.537	1.14115	-56.9243	0.859725
124	USV	TRUE	0.724323	449.813	449.825	0.0112	86.6319	81.4089	86.8642	5.45534	2.34791	-490.595	1.07845	-71.8932	0.638709
125	USV	TRUE	0.790812	450.004	450.364	0.36	81.8665	63.6469	87.428	23.781	9.50701	-57.0184	1.34594	-66.5755	0.696226
126	USV	TRUE	0.851005	450.355	450.56	0.205	79.7623	58.944	95.8432	36.8992	13.1049	107.998	1.92605	-64.889	0.791887
127	USV	TRUE	0.668108	452.033	452.044	0.0108	78.9321	74.0485	85.5888	11.5403	3.43141	-1053	1.00384	-58.6999	0.870609
128	USV	TRUE	0.636889	452.251	452.256	0.0048	80.6045	78.1553	84.4045	6.24926	2.08765	-1330.34	1.00583	-65.9779	0.774043
129	USV	TRUE	0.650425	452.429	452.44	0.0108	94.4431	86.175	97.7087	11.5337	3.68103	-1087.01	1.03041	-65.8514	0.798642
130	USV	TRUE	0.628721	452.606	452.614	0.0084	88.0898	82.6932	89.4292	6.736	2.92153	-783.126	1.00121	-68.6126	0.7722
131	USV	TRUE	0.623052	460.653	460.655	0.0024	51.6383	51.1707	51.9723	0.801568	0.28993	-333.986	1.00236	-77.6009	0.503067
132	USV	TRUE	0.697873	460.868	460.871	0.0032	88.8608	87.2651	90.4565	3.19143	1.05476	-961.757	1.00186	-62.047	0.84238
133	USV	TRUE	0.715922	466.03	466.039	0.0096	75.7838	72.8225	84.0333	11.2109	2.57205	-965.295	1.02186	-67.8348	0.654655
134	USV	TRUE	0.808463	466.229	466.239	0.01	72.8854	70.5698	74.6444	4.07463	1.26315	-411.669	1.00681	-64.6487	0.788374
135	USV	TRUE	0.717872	466.514	466.522	0.0076	78.5966	75.2641	85.9962	10.7321	3.7857	-1547.02	1.04639	-68.8274	0.721557
136	USV	TRUE	0.646675	466.727	466.737	0.01	87.1108	76.7541	92.18	15.426	4.97915	-1567.44	1.01205	-65.9223	0.787793
137	USV	TRUE	0.75231	475.393	475.396	0.0032	57.7295	57.492	57.7592	0.267189	0.0845777	-54.1182	1.01256	-51.5701	0.849013
138	USV	TRUE	0.787458	475.6	475.608	0.008	73.2895	68.9699	75.7387	6.76879	2.06984	-822.195	1.01624	-60.072	0.786764
139	USV	TRUE	0.674902	475.844	475.857	0.0132	77.3861	73.7939	89.6843	15.8903	5.62848	-1269.31	1.02018	-66.5096	0.717623
140	USV	TRUE	0.747234	476.087	476.096	0.0096	75.6051	72.9109	76.0578	3.14689	0.957987	-256.57	1.106	-63.4043	0.796666
141	USV	TRUE	0.886119	476.86	476.875	0.0148	64.9114	60.7922	65.8243	5.03206	1.55472	-319.937	1.0776	-59.4084	0.864345
142	USV	TRUE	0.619702	477.04	477.044	0.004	100.262	98.5919	101.472	2.87971	0.989448	-742.023	1.00718	-75.4926	0.548725
143	USV	TRUE	0.714937	477.311	477.561	0.25	79.5334	62.4436	89.9633	27.5198	11.0744	79.8868	2.66211	-71.0436	0.607343
144	USV	TRUE	0.623619	477.127	477.129	0.0016	61.6901	61.6901	61.6901	7.10543e-15	5.0243e-15	3.29355e-12	1	-70.7447	0.68601
145	USV	TRUE	0.669165	479.344	479.353	0.0088	95.1498	88.1287	97.3319	9.20318	3.28862	-1151.7	1.06304	-59.4402	0.846315
146	USV	TRUE	0.672267	480.152	480.161	0.0084	87.5091	85.361	94.4105	9.04951	2.89146	-1068.83	1.00254	-62.6776	0.837106
147	USV	TRUE	0.677302	480.597	480.606	0.0084	74.5325	73.2188	75.0966	1.87775	0.567438	-68.0168	1.13148	-63.2049	0.809018
148	USV	TRUE	0.693725	485.232	485.24	0.0084	89.171	87.4714	89.7499	2.27853	0.649764	-79.4577	1.18852	-65.5085	0.74257
149	USV	TRUE	0.767357	486.079	486.084	0.0048	78.8537	78.3045	79.2248	0.920318	0.298124	52.7079	1.09962	-69.6934	0.657439
150	USV	TRUE	0.80587	486.945	486.953	0.0088	86.607	84.4918	86.993	2.50119	0.721232	-203.846	1.09857	-58.4317	0.855308
151	USV	TRUE	0.902848	487.076	487.116	0.0396	61.8092	56.7472	85.0463	28.2991	8.49831	545.589	1.5473	-55.1818	0.853265
152	USV	TRUE	0.837572	487.307	487.31	0.0028	82.2834	80.4502	83.5823	3.13205	1.10482	-1122.12	1.00447	-57.8254	0.859867
153	USV	TRUE	0.921068	487.469	487.479	0.0104	65.5475	63.0463	66.1922	3.1459	0.946322	-253.977	1.08793	-47.9293	0.917995
154	USV	TRUE	0.702309	487.684	487.687	0.0032	89.1148	87.1925	94.9484	7.75591	2.87785	-2518.81	1.08442	-66.0703	0.774374
155	USV	TRUE	0.721275	488.043	488.06	0.0164	94.8084	77.2998	98.5491	21.2493	6.70304	-1299.63	1.01109	-61.3051	0.838516
156	USV	TRUE	0.761452	488.244	488.253	0.0092	75.8183	73.0128	78.9504	5.93754	1.72632	-609.227	1.00419	-58.5432	0.880784
157	USV	TRUE	0.780307	490.157	490.165	0.008	79.4179	78.0783	80.5386	2.4603	0.760755	-293.038	1.00439	-66.2064	0.647884
158	USV	TRUE	0.719284	495.014	495.019	0.0048	88.2975	85.427	88.6326	3.20558	1.57279	-676.397	1.00493	-73.3856	0.570125
159	USV	TRUE	0.984603	495.167	495.17	0.0028	60.5617	60.0644	61.0589	0.994537	0.362471	-369.329	1.0019	-65.5206	0.699661
160	USV	TRUE	0.980493	495.374	495.38	0.006	61.7298	60.4309	62.7095	2.27853	0.765286	-400.238	1.00616	-62.7836	0.798733
161	USV	TRUE	0.896745	495.558	495.574	0.0156	63.4207	61.1613	67.1796	6.01832	1.74751	-394.321	1.01992	-69.733	0.639695
162	USV	TRUE	0.707883	495.808	495.812	0.0048	64.3901	62.2377	65.9041	3.66643	1.25663	-801.833	1.008	-69.7984	0.640697
163	USV	TRUE	0.871985	505.88	505.907	0.0268	66.3321	53.6547	77.246	23.5914	12.4121	869.311	1.10572	-71.0733	0.631247
164	USV	TRUE	0.73635	506.124	506.13	0.006	74.2338	72.9207	76.025	3.10427	1.0347	-513.018	1.00124	-66.9084	0.69805
165	USV	TRUE	0.911553	506.342	506.346	0.0036	73.3729	72.1037	74.0186	1.91486	0.640122	-519.31	1.01479	-70.0218	0.721517
166	USV	TRUE	0.8419	506.385	506.415	0.0304	52.1764	46.8371	53.6724	6.83524	2.40218	-177.898	1.05945	-79.1899	0.49713
167	USV	TRUE	0.971393	506.552	506.594	0.0424	61.1096	59.3478	74.8383	15.4904	6.70614	353.659	1.08978	-67.4795	0.703207
168	USV	TRUE	0.868678	507.049	507.059	0.0096	76.6996	75.0519	78.7777	3.7258	1.1083	-375.763	1.00534	-69.8998	0.591133
169	USV	TRUE	0.729962	528.062	528.076	0.014	85.1078	77.6265	86.0578	8.4313	2.68316	-566.908	1.12328	-57.1856	0.869992
