# Supplementary material for: Bazedoxifene reverses sexually dimorphic autistic-like abnormalities in biallelic MDGA1-mutant mice
Source: EMBO Mol Med. 2026 Mar 20;18(4):1358–98. doi: 10.1038/s44321-026-00402-y (PMC13084050; doi:10.1038/s44321-026-00402-y)
Supplement: Supplementary file 17 — Source data Fig. 3 [file 44321_2026_402_MOESM17_ESM.zip › Panel C/Batch2/P9/P9_Wt_491.xlsx]

## Sheet: Sheet1
ID	Label	Accepted	Score	Begin Time (s)	End Time (s)	Call Length (s)	Principal Frequency (kHz)	Low Freq (kHz)	High Freq (kHz)	Delta Freq (kHz)	Frequency Standard Deviation (kHz)	Slope (kHz/s)	Sinuosity	Mean Power (dB/Hz)	Tonality
1	USV	TRUE	0.7347	3.03826	3.03986	0.0016	101.146	101.074	101.395	0.320627	0.129065	155.86	1.04572	-69.8411	0.702785
2	USV	TRUE	0.929482	3.49939	3.52739	0.028	95.8272	94.055	97.2316	3.17656	0.937814	59.7285	1.06588	-63.9304	0.798143
3	USV	TRUE	0.907674	3.68619	3.69299	0.0068	93.2275	91.7357	101.271	9.53534	3.53748	1518.66	1.0423	-69.4378	0.708283
4	USV	TRUE	0.936951	3.84179	3.84499	0.0032	106.178	101.762	107.417	5.6555	2.0541	1765.8	1.11829	-73.508	0.687437
5	USV	TRUE	0.769478	7.55989	7.56509	0.0052	88.3059	87.4078	88.343	0.935162	0.309442	-156.023	1.02883	-69.6492	0.655633
6	USV	TRUE	0.815907	7.74189	7.74509	0.0032	101.724	101.011	102.154	1.14298	0.410426	98.959	1.34532	-65.4438	0.776117
7	USV	TRUE	0.658905	7.87269	7.87629	0.0036	93.3486	91.5525	94.1428	2.59025	0.937664	756.811	1.03328	-76.7941	0.569344
8	USV	TRUE	0.707426	8.94582	8.94742	0.0016	86.859	86.2355	87.4824	1.24688	0.492874	-779.302	1	-67.3697	0.766589
9	USV	TRUE	0.764797	9.22335	9.22935	0.006	67.4771	64.1521	68.1599	4.00784	1.13389	-272.865	1.48787	-54.5909	0.847694
10	USV	TRUE	0.926194	9.37055	9.39135	0.0208	64.1003	60.8221	64.971	4.14885	1.52305	-190.032	1.02438	-60.0358	0.84736
11	USV	TRUE	0.955086	9.57975	9.58295	0.0032	83.0022	80.8425	83.7147	2.87228	0.931279	-419.029	1.69928	-65.2814	0.78446
12	USV	TRUE	0.908382	9.70975	9.75015	0.0404	67.4937	66.1027	95.6442	29.5414	12.6971	709.38	1.23872	-61.3002	0.794635
13	USV	TRUE	0.780642	9.91975	9.92295	0.0032	98.7967	97.2529	99.4053	2.15236	0.759841	-675.704	1.0286	-57.9102	0.854452
14	USV	TRUE	0.834132	11.2948	11.3028	0.008	90.9114	87.7348	92.5145	4.77972	1.49241	-590.693	1.0241	-63.7907	0.792683
15	USV	TRUE	0.615436	11.472	11.4752	0.0032	86.2026	84.8444	87.4421	2.59767	0.908621	-828.781	1.0012	-63.3619	0.830846
16	USV	TRUE	0.978228	11.6076	11.6272	0.0196	104.56	100.5	107.229	6.72862	1.96314	138.855	1.28405	-65.8435	0.792566
17	USV	TRUE	0.885102	11.942	11.9472	0.0052	97.6996	96.4281	99.5228	3.09467	1.00739	574.156	1.00346	-69.9328	0.694629
18	USV	TRUE	0.617406	15.0074	15.0218	0.0144	100.339	90.6497	101.645	10.9949	3.26073	-588.745	1.23573	-65.9906	0.786845
19	USV	TRUE	0.825139	15.7293	15.7381	0.0088	100.61	99.2597	101.175	1.91486	0.634839	-32.3242	1.18192	-58.5233	0.851972
20	USV	TRUE	0.711731	17.8896	17.9008	0.0112	90.9242	89.1504	91.7109	2.56056	0.768667	-32.6674	1.15925	-56.3347	0.870343
21	USV	TRUE	0.873953	18.0623	18.0647	0.0024	95.0402	93.3035	97.2445	3.94104	1.42226	-1642.1	1.0014	-72.504	0.628201
22	USV	TRUE	0.97549	18.2479	18.2595	0.0116	101.07	99.6057	101.253	1.64728	0.781992	7.11784	1.06693	-61.732	0.832145
23	USV	TRUE	0.918519	18.4683	18.4887	0.0204	99.8583	98.5885	102.708	4.11983	1.23245	134.754	1.08632	-65.6515	0.768298
24	USV	TRUE	0.900941	18.6087	18.6219	0.0132	101.979	100.139	103.687	3.54851	1.0598	-72.8122	1.23726	-69.1221	0.732101
25	USV	TRUE	0.931889	18.7851	18.7939	0.0088	91.367	88.8502	94.1205	5.27029	1.78235	630.376	1.02241	-65.7256	0.775432
26	USV	TRUE	0.834725	24.4495	24.4515	0.002	71.6385	71.4648	71.8122	0.347346	0.151643	-197.847	1.00936	-61.0796	0.833635
27	USV	TRUE	0.649633	26.9665	27.0065	0.04	41.0996	26.1964	54.7411	28.5447	6.85787	40.8266	10.2894	-96.0511	0.152222
28	USV	TRUE	0.664408	27.51	27.5156	0.0056	101.131	99.9231	101.439	1.51626	0.418	216.093	1.06315	-69.3589	0.664129
29	USV	TRUE	0.794867	29.2651	29.2727	0.0076	107.644	100.512	108.559	8.04744	3.23117	1000.62	1.19219	-72.085	0.660156
30	USV	TRUE	0.956823	29.3879	29.3919	0.004	68.0648	63.7304	68.8664	5.13597	1.74112	-1064.71	1.3956	-51.6217	0.875825
31	USV	TRUE	0.717506	29.5583	29.5611	0.0028	97.4839	90.2327	100.46	10.2274	3.60075	-3564.29	1.00584	-50.2988	0.928694
32	USV	TRUE	0.95372	29.6983	29.7327	0.0344	60.8864	58.6227	63.5711	4.94837	1.34261	-45.164	1.07678	-39.8351	0.921513
33	USV	TRUE	0.775893	30.111	30.1354	0.0244	99.7757	89.4137	101.667	12.2536	5.68013	-490.927	1.00561	-71.8108	0.539859
34	USV	TRUE	0.628848	33.276	33.3	0.024	64.5975	60.3225	101.649	41.3263	13.4597	1068.33	5.07544	-67.1906	0.589651
35	USV	TRUE	0.733977	33.9848	33.9904	0.0056	104.015	101.833	106.219	4.38636	1.41721	-792.091	1.00094	-72.3604	0.658954
36	USV	TRUE	0.759658	35.1815	35.1843	0.0028	62.742	60.3299	64.219	3.88909	1.33775	-1350.08	1.00779	-68.9935	0.795063
37	USV	TRUE	0.89508	36.869	36.9178	0.0488	69.1544	67.651	71.0445	3.39342	1.19625	-45.7836	1.03885	-60.5085	0.77424
38	USV	TRUE	0.726185	37.1089	37.1105	0.0016	70.376	70.1534	70.7768	0.623441	0.249933	-389.651	1.00816	-67.597	0.596494
39	USV	TRUE	0.612077	37.4873	37.5657	0.0784	68.338	27.9925	89.4905	61.498	13.3062	120.882	16.2521	-95.5712	0.168878
40	USV	TRUE	0.864501	40.6767	40.6851	0.0084	65.5493	63.538	66.0317	2.49377	0.776068	-280.931	1.03335	-59.7743	0.846189
41	USV	TRUE	0.920866	40.8359	40.8383	0.0024	67.0006	65.7314	67.9357	2.20431	0.796673	-918.463	1.00367	-64.0468	0.844009
42	USV	TRUE	0.824089	41.0567	41.0627	0.006	101.009	98.4634	101.239	2.7758	0.818765	307.137	1.18553	-73.2159	0.609975
43	USV	TRUE	0.791981	43.9941	44.0037	0.0096	92.7087	90.2001	93.7329	3.53283	1.0939	104.606	1.37241	-62.9696	0.811675
44	USV	TRUE	0.762644	44.3592	44.3712	0.012	99.5754	96.3543	100.614	4.26018	1.32502	-74.1818	1.38449	-68.78	0.718705
45	USV	TRUE	0.719034	44.5576	44.5592	0.0016	91.3002	91.3002	91.3002	0	4.52884e-15	8.3882e-12	1	-65.8862	0.778538
46	USV	TRUE	0.685775	46.3455	46.3479	0.0024	96.859	96.859	96.859	1.42109e-14	5.0243e-15	-4.3648e-12	1	-71.5614	0.592381
47	USV	TRUE	0.661438	46.5303	46.5403	0.01	106.702	104.79	107.921	3.1312	1.01944	-108.56	1.23474	-80.8524	0.519417
48	USV	TRUE	0.858725	48.0973	48.1017	0.0044	88.5362	88.0315	88.7217	0.690239	0.263677	172.183	1.01581	-65.3643	0.730285
49	USV	TRUE	0.837896	48.2345	48.2485	0.014	68.1043	62.3396	68.6089	6.26936	1.95862	-421.352	1.0867	-65.7174	0.776444
50	USV	TRUE	0.846833	48.4577	48.4617	0.004	90.4267	89.6994	91.5994	1.90001	0.650926	487.485	1.00652	-67.9047	0.672908
51	USV	TRUE	0.737802	50.2276	50.2356	0.008	96.6156	96.0302	97.8733	1.84308	0.576382	10.5939	1.17118	-80.1063	0.484131
52	USV	TRUE	0.76211	52.4966	52.4982	0.0016	95.5841	95.308	95.6821	0.374065	0.153618	-233.791	1.01068	-64.7926	0.755736
53	USV	TRUE	0.903753	54.5749	54.5765	0.0016	67.6873	67.4646	68.0881	0.623441	0.249933	-389.651	1.00816	-62.5997	0.77326
54	USV	TRUE	0.616874	54.7733	54.7777	0.0044	98.5472	97.4487	99.282	1.83321	0.640055	-439.606	1.0172	-70.1346	0.645348
55	USV	TRUE	0.663195	54.9461	54.9481	0.002	99.7709	98.6443	100.568	1.92376	0.752375	-998.142	1.01032	-69.6041	0.647857
56	USV	TRUE	0.676118	72.1432	72.1472	0.004	84.4146	78.879	88.2916	9.41265	3.95828	-2745.88	1.21288	-71.0935	0.667158
57	USV	TRUE	0.8208	72.3296	72.3392	0.0096	65.4748	63.5154	66.2086	2.6932	0.928774	-230.87	1.08607	-59.8482	0.768127
58	USV	TRUE	0.948383	72.572	72.5736	0.0016	85.643	85.2423	85.8657	0.623441	0.249933	-389.651	1.00816	-67.7781	0.708277
59	USV	TRUE	0.699962	83.9676	83.9808	0.0132	61.8	59.514	63.8559	4.34182	1.41155	-319.56	1.00659	-65.4389	0.65301
60	USV	TRUE	0.631216	84.1827	84.1915	0.0088	98.2363	96.103	104.33	8.22703	3.39605	-941.226	1.00279	-77.6893	0.542369
61	USV	TRUE	0.676237	86.8498	86.853	0.0032	78.7032	78.7032	78.7032	1.42109e-14	4.52884e-15	4.44089e-13	1	-71.4467	0.58318
62	USV	TRUE	0.65301	87.2073	87.2237	0.0164	87.6774	63.4884	88.1494	24.6609	11.5458	1526.38	1.05746	-76.9682	0.533331
63	USV	TRUE	0.642659	87.4117	87.4613	0.0496	93.675	79.8479	102.678	22.8298	4.64335	-4.81501	5.49743	-92.3398	0.224865
64	USV	TRUE	0.926071	92.9001	92.9121	0.012	70.8354	67.6553	70.8503	3.19504	1.40004	-282.748	1.01366	-68.4876	0.591638
65	USV	TRUE	0.823347	92.9985	93.0013	0.0028	89.2596	88.2391	89.6938	1.4547	0.515043	155.507	1.55991	-66.5058	0.798692
66	USV	TRUE	0.865559	93.1685	93.1793	0.0108	68.9684	68.3826	69.0503	0.667777	0.223072	-31.7871	1.01625	-54.5163	0.840168
67	USV	TRUE	0.992998	93.3496	93.3652	0.0156	54.5837	53.5913	65.511	11.9196	4.98357	-819.508	1.03034	-50.7635	0.862849
68	USV	TRUE	0.821807	93.5552	93.588	0.0328	67.2053	66.4308	100.21	33.7792	16.1807	1169.89	1.18707	-60.9926	0.715344
69	USV	TRUE	0.709579	93.7656	93.7692	0.0036	88.9918	87.5742	90.0309	2.45666	0.855646	-703.508	1.00577	-67.475	0.718458
70	USV	TRUE	0.946872	93.9552	93.9816	0.0264	62.0974	61.3435	89.5944	28.251	11.9806	1078.18	1.07378	-57.7654	0.833728
71	USV	TRUE	0.834532	94.168	94.1748	0.0068	88.1055	85.2332	89.0406	3.80745	1.12806	-506.782	1.04146	-58.1778	0.791437
72	USV	TRUE	0.631515	94.59	94.5928	0.0028	89.7139	88.1182	91.4432	3.32502	1.14019	-1162.77	1.00107	-63.8126	0.833429
73	USV	TRUE	0.976247	97.5454	97.5562	0.0108	63.4692	57.4278	66.214	8.78621	2.73145	-805.187	1.04098	-40.3911	0.925462
74	USV	TRUE	0.755103	97.7158	97.7178	0.002	54.6993	54.4537	55.1056	0.651905	0.251303	-326.464	1.00018	-42.798	0.9125
75	USV	TRUE	0.819559	97.959	97.9622	0.0032	88.0523	86.1819	89.6851	3.50315	1.22915	-1119.47	1.00403	-66.4201	0.716228
76	USV	TRUE	0.679879	98.1594	98.1754	0.016	97.4741	88.2041	98.0233	9.8192	3.33678	-593.943	1.13115	-68.4216	0.550522
77	USV	TRUE	0.941898	98.3153	98.3169	0.0016	35.6103	35.3609	35.6816	0.320627	0.129065	155.86	1.04572	-63.4539	0.769458
78	USV	TRUE	0.680319	98.5557	98.5629	0.0072	101.27	99.2968	102.404	3.10753	0.922423	-370.878	1.03263	-68.0077	0.657857
79	USV	TRUE	0.830063	101.644	101.648	0.004	79.4434	78.7532	79.7848	1.03165	0.351681	-259.599	1.00922	-67.8077	0.697379
80	USV	TRUE	0.664777	101.799	101.807	0.0076	100.962	91.9498	102.014	10.0643	4.18943	-1324.81	1	-78.8589	0.475574
81	USV	TRUE	0.629416	101.984	101.991	0.0068	96.5947	93.311	101.66	8.34939	3.17516	-1225.38	1.00308	-75.1763	0.585958
82	USV	TRUE	0.775918	102.201	102.216	0.0156	90.8965	88.425	100.355	11.9303	3.92628	-754.164	1.00649	-69.1233	0.716554
83	USV	TRUE	0.888215	102.382	102.389	0.0072	64.0699	62.348	65.6776	3.3296	1.08772	-511.739	1.02071	-58.4652	0.781703
84	USV	TRUE	0.874918	102.564	102.569	0.0056	66.824	64.9017	68.0634	3.16174	1.05974	-586.133	1.02408	-58.9171	0.780401
85	USV	TRUE	0.97317	106.703	106.707	0.004	93.2791	89.9393	94.2366	4.29729	1.5353	1069.77	1.21914	-64.363	0.788239
86	USV	TRUE	0.936976	106.844	107.094	0.25	61.7472	51.5905	62.6835	11.093	4.06434	-32.7789	1.18727	-47.2912	0.894745
87	USV	TRUE	0.849131	107.229	107.241	0.0128	56.0647	54.1517	56.6525	2.50075	0.768521	-133.268	1.04657	-52.396	0.839991
88	USV	TRUE	0.893478	107.485	107.487	0.0024	84.2288	83.2937	84.5109	1.2172	0.436444	-389.651	1.20028	-67.6374	0.635839
89	USV	TRUE	0.770026	109.789	109.793	0.0036	80.6438	79.6196	81.8165	2.19689	0.773062	-636.936	1.00455	-71.2246	0.659322
90	USV	TRUE	0.765025	109.942	109.951	0.0092	64.666	61.9941	65.7351	3.74102	1.20832	-415.462	1.02555	-58.0131	0.766573
91	USV	TRUE	0.618748	110.14	110.15	0.0096	93.789	87.0264	100.437	13.4106	6.99467	-1446.46	1.00423	-72.6218	0.583424
92	USV	TRUE	0.687656	110.204	110.244	0.04	45.241	30.9019	53.6723	22.7705	5.6488	91.6076	7.32045	-96.514	0.161508
93	USV	TRUE	0.627191	110.372	110.375	0.0024	78.5544	78.2872	78.8216	0.534378	0.192398	222.658	1	-69.2339	0.66287
94	USV	TRUE	0.872265	112.643	112.651	0.008	68.1861	67.6325	68.549	0.91649	0.338135	-89.0631	1.02364	-55.6237	0.837827
95	USV	TRUE	0.7861	112.794	112.796	0.0016	68.3133	67.9392	68.6874	0.74813	0.295724	467.581	1	-57.2951	0.829906
96	USV	TRUE	0.866733	112.989	112.992	0.0024	107.214	105.41	107.563	2.15236	0.811064	862.798	1.10858	-68.1786	0.718207
97	USV	TRUE	0.868198	113.141	113.149	0.008	93.5816	91.1324	94.5465	3.41408	0.976571	-371.506	1.03673	-61.5485	0.778422
98	USV	TRUE	0.88956	116.125	116.133	0.008	62.3264	61.4654	62.7717	1.30626	0.478858	-188.584	1.01079	-67.2158	0.725405
99	USV	TRUE	0.809769	116.36	116.365	0.0048	83.6402	81.6753	84.6002	2.92491	0.895787	-532.156	1.04312	-65.2412	0.701712
100	USV	TRUE	0.684811	116.756	116.764	0.008	89.5204	87.6352	93.0755	5.44027	1.69679	-670.865	1.0225	-59.9978	0.804354
101	USV	TRUE	0.607766	116.939	116.952	0.0128	97.2164	88.3101	103.399	15.0888	5.05666	-1298.91	1.01382	-65.545	0.790637
102	USV	TRUE	0.807597	117.15	117.152	0.002	81.872	81.3688	82.3752	1.00641	0.417923	551.555	1.01934	-66.2905	0.77447
103	USV	TRUE	0.91365	123.743	123.748	0.0044	100.211	97.9625	100.345	2.38244	0.831688	506.559	1.1178	-63.0855	0.809765
104	USV	TRUE	0.862171	123.92	123.922	0.0024	89.0443	86.9068	90.1798	3.27307	1.1967	-1363.78	1.0126	-73.6352	0.644625
105	USV	TRUE	0.759598	124.227	124.311	0.0848	45.5082	26.6714	59.0458	32.3744	8.03204	32.8052	9.33284	-95.9898	0.17029
106	USV	TRUE	0.648727	124.463	124.51	0.0464	34.4198	28.8831	42.584	13.7009	3.73229	35.3499	5.06104	-96.3703	0.17932
107	USV	TRUE	0.605269	124.761	124.806	0.0448	37.4925	29.1354	56.0622	26.9267	6.11881	-107.641	4.24562	-95.254	0.17432
108	USV	TRUE	0.764245	154.691	154.696	0.0048	67.8029	67.3623	68.3629	1.00063	0.401829	213.322	1.00291	-51.395	0.918564
109	USV	TRUE	0.885571	154.844	154.882	0.0376	70.5237	66.7682	72.112	5.34378	1.33774	-116.446	1.02668	-47.5894	0.874156
110	USV	TRUE	0.756508	155.228	155.232	0.004	100.446	98.9393	101.382	2.44248	0.92714	-627.914	1.00102	-75.405	0.594524
111	USV	TRUE	0.628913	155.422	155.428	0.0052	100.434	98.1313	101.919	3.78725	1.17825	-705.763	1.00973	-75.3343	0.552743
112	USV	TRUE	0.778999	157.689	157.693	0.004	101.421	97.6287	101.614	3.98557	1.25091	-675.226	1.33205	-70.1763	0.659676
113	USV	TRUE	0.995718	157.825	157.856	0.0304	71.5099	70.545	71.8513	1.30626	0.318082	-29.2902	1.00963	-50.9306	0.870876
114	USV	TRUE	0.998121	158.058	158.066	0.008	64.4179	62.2517	64.8869	2.63521	0.871535	-286.105	1.05944	-45.2931	0.916726
115	USV	TRUE	0.914508	158.236	158.284	0.048	67.5911	56.5594	71.7568	15.1973	5.69397	-140.459	1.41211	-41.7826	0.929564
116	USV	TRUE	0.861799	158.445	158.457	0.012	67.0891	64.0165	67.9074	3.89094	1.26572	-289.449	1.0574	-58.1932	0.780722
117	USV	TRUE	0.939503	158.451	158.836	0.385	74.2574	55.5273	93.0938	37.5665	12.4915	67.2351	2.93394	-63.7963	0.703823
118	USV	TRUE	0.961354	158.637	158.641	0.004	53.5532	52.7071	54.1544	1.44727	0.483514	-362.999	1.00389	-60.2756	0.856431
119	USV	TRUE	0.772209	158.664	158.67	0.006	78.2639	76.5123	79.6815	3.16916	0.97552	-511.13	1.00391	-66.4271	0.770593
120	USV	TRUE	0.673669	159.025	159.035	0.01	96.3811	91.735	98.964	7.22895	2.05527	-660.564	1.01908	-58.7925	0.850811
121	USV	TRUE	0.679725	164.2	164.202	0.0016	86.1709	86.1709	86.1709	1.42109e-14	2.51215e-15	5.40916e-12	1	-75.4594	0.478445
122	USV	TRUE	0.862897	164.521	164.525	0.004	70.888	69.8341	71.3482	1.51407	0.502725	-16.362	1.38518	-61.5124	0.788198
123	USV	TRUE	0.754397	164.71	164.787	0.0764	59.9826	32.5049	88.1973	55.6924	28.994	735.352	1.00186	-67.0311	0.665003
124	USV	TRUE	0.816093	164.921	164.928	0.0068	95.216	91.5273	98.4371	6.90981	2.23083	-1043.74	1.00151	-63.2842	0.790474
125	USV	TRUE	0.971379	165.075	165.102	0.0268	69.2361	63.2498	91.1224	27.8726	4.78861	199.415	1.47691	-54.611	0.85501
126	USV	TRUE	0.915738	165.283	165.305	0.0216	88.4549	82.9213	95.6987	12.7773	4.44177	-685.294	1.09757	-55.458	0.856047
127	USV	TRUE	0.643957	165.844	165.852	0.0076	95.2045	93.4232	95.7982	2.37501	0.703337	-114.091	1.24886	-57.0491	0.869922
128	USV	TRUE	0.889887	166.295	166.3	0.0052	86.0881	83.906	87.4463	3.54026	1.13859	-672.54	1.02034	-63.6739	0.781179
129	USV	TRUE	0.723731	166.459	166.463	0.0044	65.1558	64.6515	65.278	0.626447	0.19995	-48.2173	1.05774	-69.1968	0.584286
130	USV	TRUE	0.850238	166.634	166.668	0.0332	67.2525	65.1076	95.0612	29.9536	12.896	1031.56	1.654	-71.7719	0.538155
131	USV	TRUE	0.781008	166.819	166.825	0.006	71.073	70.9321	71.1943	0.262224	0.117379	1.61291e-12	1.02273	-66.5127	0.689438
132	USV	TRUE	0.832781	167.254	167.258	0.0036	86.1287	84.3251	87.4943	3.16916	1.1212	-920.093	1.01399	-67.1879	0.718672
133	USV	TRUE	0.794289	167.437	167.462	0.0248	93.4335	62.7053	99.1313	36.426	15.1126	1119.92	1.6068	-66.6587	0.652924
134	USV	TRUE	0.732759	168.684	168.688	0.004	103.144	101.601	103.694	2.09298	0.756224	-542.981	1.0729	-69.2861	0.655853
135	USV	TRUE	0.774328	168.853	168.865	0.0116	91.1403	86.8107	94.4208	7.61004	2.20952	-649.92	1.00269	-61.6871	0.777681
136	USV	TRUE	0.797411	168.989	169.029	0.04	80.376	66.949	96.967	30.018	12.752	792.559	1.41904	-60.5208	0.787832
137	USV	TRUE	0.992268	169.219	169.223	0.004	99.2937	98.2174	99.8042	1.58682	0.564667	-382.938	1.02381	-65.7123	0.760922
138	USV	TRUE	0.666441	171.276	171.282	0.0052	97.6674	94.1717	101.438	7.26606	2.29479	-1370.45	1.00198	-70.469	0.73432
139	USV	TRUE	0.753337	171.832	171.836	0.0036	98.4398	96.074	100.57	4.49611	1.52784	-1187.51	1.00586	-64.0597	0.837226
140	USV	TRUE	0.852637	171.996	172.005	0.0092	93.544	90.8498	94.1229	3.27307	0.942334	44.9349	1.34189	-60.5357	0.84137
141	USV	TRUE	0.949302	172.179	172.196	0.0168	92.7904	67.619	97.5819	29.9629	10.4946	1530.64	1.72199	-64.1682	0.791691
142	USV	TRUE	0.851877	172.342	172.356	0.014	68.2599	66.8685	96.3176	29.449	6.89911	1393.59	1.19164	-58.0151	0.844996
143	USV	TRUE	0.882734	172.539	172.547	0.0088	96.5549	91.6711	96.7033	5.03217	1.80172	-579.702	1.08741	-64.3143	0.782515
144	USV	TRUE	0.807415	173.339	173.348	0.0088	90.8675	88.4657	92.7779	4.31214	1.59674	-528.524	1.03005	-70.9815	0.651368
145	USV	TRUE	0.759582	173.487	173.512	0.0252	63.9269	59.8206	102.119	42.2981	12.0996	1148.75	1.45269	-65.9872	0.699041
146	USV	TRUE	0.83426	173.671	173.675	0.004	94.6193	93.0311	95.5397	2.50861	0.882617	-658.358	1.01504	-64.0211	0.716255
147	USV	TRUE	0.824217	173.835	173.84	0.0052	88.6094	86.6574	90.7766	4.11917	1.28212	-763.561	1.00905	-64.3826	0.7313
148	USV	TRUE	0.857848	173.967	174.009	0.042	66.7671	64.8596	89.4806	24.621	10.8648	627.803	1.13628	-59.5515	0.778485
149	USV	TRUE	0.868777	174.174	174.181	0.0068	102.364	98.29	103.243	4.95334	1.57339	-736.099	1.00096	-64.3825	0.704552
150	USV	TRUE	0.636707	177.664	177.671	0.0068	100.244	91.7326	101.824	10.091	3.1984	-1485.95	1.0062	-73.9498	0.661558
151	USV	TRUE	0.783751	178.307	178.313	0.006	98.6808	96.3577	100.829	4.47079	1.52185	-747.933	1.03817	-61.6227	0.84731
152	USV	TRUE	0.853009	178.734	178.759	0.0248	88.8234	81.6835	92.9129	11.2294	2.63552	-349.171	1.04317	-60.1778	0.718455
153	USV	TRUE	0.709701	178.919	178.94	0.0216	92.4932	86.9184	101.154	14.2352	4.97636	-563.035	1.02497	-56.3031	0.860468
154	USV	TRUE	0.780491	179.116	179.12	0.0036	93.7593	92.7014	94.006	1.30458	0.494567	-332.905	1.0634	-61.9198	0.835167
155	USV	TRUE	0.654402	180.96	181.005	0.0448	39.7043	28.7495	45.4488	16.6993	4.00119	-3.06057	5.54491	-97.2026	0.152827
156	USV	TRUE	0.738698	181.558	181.603	0.0448	37.8191	28.1557	45.6121	17.4564	4.30884	-111.237	5.03827	-96.9577	0.153459
157	USV	TRUE	0.970937	186.043	186.068	0.0248	67.0553	61.5045	67.4475	5.94305	1.87722	-190.42	1.04862	-59.4667	0.854067
158	USV	TRUE	0.982935	186.731	186.961	0.23	87.5534	64.9703	96.4692	31.499	11.7973	65.811	2.05229	-62.3934	0.800826
159	USV	TRUE	0.982512	187.184	187.194	0.01	93.9444	91.2775	94.514	3.23644	1.50069	-313.636	1.01022	-54.7495	0.830853
160	USV	TRUE	0.83158	187.42	187.427	0.0072	81.6855	79.9743	83.7389	3.76464	1.18391	-465.518	1.02157	-70.3465	0.697884
161	USV	TRUE	0.980417	205.657	205.709	0.052	68.1624	63.9616	69.3054	5.34378	1.90798	-91.755	1.06139	-55.37	0.853931
162	USV	TRUE	0.984102	205.844	205.891	0.0468	65.874	64.6568	66.2931	1.63633	0.436897	-12.4974	1.015	-51.2579	0.848043
163	USV	TRUE	0.811886	206.064	206.119	0.0556	96.7445	85.34	97.7042	12.3642	4.12642	-95.6014	1.10499	-68.3658	0.591069
164	USV	TRUE	0.844466	206.279	206.281	0.0016	70.4333	69.6585	71.0301	1.37157	0.543759	857.232	1.00263	-66.8513	0.775604
165	USV	TRUE	0.748081	206.488	206.49	0.0016	103.613	102.989	104.236	1.24688	0.492874	-779.302	1	-71.2295	0.703697
166	USV	TRUE	0.828539	206.702	206.72	0.018	95.128	82.1916	98.7351	16.5435	5.34943	-830.375	1.02472	-65.9077	0.714303
167	USV	TRUE	0.934104	206.869	206.931	0.0612	74.9348	73.7102	86.895	13.1848	4.48838	210.505	1.03491	-59.6818	0.784716
168	USV	TRUE	0.880842	223.161	223.165	0.004	100.976	100.308	101.57	1.26173	0.410055	57.0139	1.24675	-69.0031	0.715817
169	USV	TRUE	0.854297	223.282	223.299	0.0168	68.4922	63.7867	68.8633	5.07659	1.48846	-250.535	1.08113	-62.9835	0.727252
170	USV	TRUE	0.758512	223.476	223.487	0.0108	65.3395	63.536	69.2391	5.70318	1.47696	-512.693	1.00131	-63.4455	0.697669
171	USV	TRUE	0.87929	223.749	223.751	0.0016	82.3828	81.4655	83.8346	2.36908	0.944761	-1480.67	1.00574	-65.6442	0.762581
172	USV	TRUE	0.917443	223.954	223.987	0.0324	81.4032	80.1415	91.5963	11.4549	3.77358	-352.219	1.00112	-65.9547	0.700092
173	USV	TRUE	0.693365	224.907	224.916	0.0092	92.3896	90.586	94.07	3.48401	1.02275	-68.5038	1.40081	-73.4108	0.661143
174	USV	TRUE	0.859352	232.102	232.111	0.0096	65.3954	63.0724	66.1228	3.05041	0.902821	-291.938	1.03087	-59.6477	0.854954
175	USV	TRUE	0.971171	232.902	232.908	0.006	98.6921	93.5339	99.3823	5.84847	1.93918	864.272	1.27943	-61.9605	0.80432
176	USV	TRUE	0.909689	233.037	233.08	0.0428	96.0673	86.766	102.716	15.9497	5.44838	-394.593	1.02622	-56.4564	0.788855
177	USV	TRUE	0.98981	233.245	233.276	0.0304	104.645	101.528	107.74	6.2115	1.44007	-149.267	1.03536	-60.2864	0.841418
178	USV	TRUE	0.758275	239.798	239.8	0.0024	97.2862	95.6163	98.6222	3.00588	1.08446	-1252.45	1.00163	-67.2982	0.773725
179	USV	TRUE	0.988665	239.951	239.958	0.0064	103.925	99.7169	106.18	6.46283	2.04729	-254.608	1.96264	-71.1536	0.708812
180	USV	TRUE	0.999235	240.127	240.397	0.27	82.4504	58.0548	104.298	46.2427	15.1871	103.079	2.27714	-61.842	0.750562
181	USV	TRUE	0.800376	240.385	240.41	0.0256	87.8742	85.0654	88.7425	3.67712	0.960069	-58.2482	1.11942	-55.1696	0.883744
182	USV	TRUE	0.830823	240.534	240.554	0.02	99.4733	61.905	102.277	40.3719	14.8365	2155.9	1.37036	-59.2589	0.773669
183	USV	TRUE	0.774591	241.174	241.177	0.0028	92.9983	92.2042	93.1542	0.950006	0.346573	-325.151	1.04488	-58.9407	0.847825
184	USV	TRUE	0.941887	241.972	241.975	0.0028	95.1379	91.4343	95.9097	4.47542	1.6351	1540.93	1.10452	-65.5448	0.785092
185	USV	TRUE	0.829478	242.265	242.268	0.0032	69.8818	67.9669	70.8318	2.86486	0.933596	-833.42	1.02134	-55.9669	0.858865
186	USV	TRUE	0.759913	242.427	242.441	0.014	74.7549	70.1236	75.6678	5.54418	1.68078	-226.041	1.27354	-55.1138	0.847383
187	USV	TRUE	0.805645	242.645	242.658	0.0128	108.316	102.126	112.031	9.90494	2.84223	736.715	1.05385	-66.0232	0.782642
188	USV	TRUE	0.967322	248.652	248.702	0.05	67.7888	61.7484	70.2677	8.51932	2.40297	-84.8196	1.16909	-51.8929	0.863273
189	USV	TRUE	0.977631	248.888	248.89	0.002	61.8989	59.8282	64.2724	4.44425	1.89774	-2488.04	1.01681	-46.4763	0.92533
190	USV	TRUE	0.950562	249.055	249.06	0.0052	68.2109	66.8824	69.9207	3.03826	0.987956	-611.341	1.00591	-42.4651	0.927273
191	USV	TRUE	0.947001	249.288	249.338	0.05	85.7493	80.6451	87.2485	6.60346	1.7249	-31.825	1.16876	-57.6274	0.795347
192	USV	TRUE	0.978914	249.515	249.52	0.0052	95.7576	91.3638	99.001	7.63716	2.62648	1562.11	1.00607	-67.3927	0.711821
193	USV	TRUE	0.789535	249.676	249.687	0.0116	94.8792	91.4023	98.5793	7.177	2.35325	-545.898	1.01903	-69.6695	0.710501
194	USV	TRUE	0.668536	249.901	249.91	0.0084	90.5368	88.763	92.5707	3.80767	1.17739	-438.682	1.00668	-69.2841	0.606199
195	USV	TRUE	0.61269	251.112	251.115	0.0032	96.3395	94.6398	97.475	2.83517	0.980933	-887.538	1.01126	-70.9827	0.693058
196	USV	TRUE	0.80768	251.316	251.321	0.0052	87.1207	85.7846	88.8514	3.06676	1.0674	-590.105	1.00187	-61.757	0.84257
197	USV	TRUE	0.613618	251.489	251.491	0.0028	100.382	99.4618	101.035	1.57345	0.556718	-565.48	1.00439	-63.6736	0.768214
198	USV	TRUE	0.785831	253.061	253.079	0.0184	92.4892	88.5763	95.7845	7.20824	2.46246	-341.166	1.10488	-59.656	0.85521
199	USV	TRUE	0.870231	253.226	253.251	0.0248	93.0254	87.1659	99.6569	12.4911	3.72617	-503.274	1.00561	-62.5406	0.77848
200	USV	TRUE	0.784838	253.442	253.448	0.0052	99.5076	96.3161	101.897	5.58128	1.7803	-1059.62	1.00579	-61.3261	0.845222
201	USV	TRUE	0.892069	253.671	253.682	0.0112	103.006	101.135	103.733	2.59767	0.870795	-23.3626	1.1983	-58.6715	0.865407
202	USV	TRUE	0.735323	254.072	254.083	0.0112	102.325	99.1853	103.304	4.11917	1.18138	82.9299	1.31962	-57.3686	0.880926
203	USV	TRUE	0.681526	257.362	257.367	0.0048	90.3971	87.8365	94.1748	6.33832	2.08988	-1334.52	1.00406	-61.7543	0.840114
204	USV	TRUE	0.718512	257.535	257.545	0.0104	88.2992	84.7219	91.2677	6.54587	1.88047	-587.948	1.01024	-61.211	0.841761
205	USV	TRUE	0.605339	261.113	261.118	0.0048	101.625	99.3315	104.264	4.93269	1.51044	-1005.9	1.00053	-67.3503	0.791001
206	USV	TRUE	0.797969	263.984	263.99	0.0068	90.2745	88.4858	90.6679	2.18204	0.715516	-312.885	1.03858	-69.3859	0.661615
207	USV	TRUE	0.709141	264.18	264.188	0.008	100.928	98.4712	101.433	2.96135	0.863147	-205.404	1.23031	-63.6466	0.80765
208	USV	TRUE	0.84569	264.389	264.42	0.0312	93.6177	86.5588	104.884	18.3254	6.37562	-538.37	1.01729	-58.8815	0.846414
209	USV	TRUE	0.670204	264.616	264.619	0.0024	107.853	106.317	109.056	2.73869	0.988482	-1141.12	1.00212	-67.4033	0.716009
210	USV	TRUE	0.719587	270.96	270.962	0.002	60.6108	60.308	60.7088	0.400784	0.153333	176.854	1.03234	-67.7139	0.715293
211	USV	TRUE	0.669854	279.092	279.095	0.0036	93.5901	91.9647	94.5557	2.59099	0.899444	-747.299	1.02709	-72.4185	0.641004
212	USV	TRUE	0.831525	279.325	279.333	0.0076	92.401	91.31	92.5643	1.2543	0.405658	-57.8966	1.10575	-67.1039	0.719914
213	USV	TRUE	0.771162	303.632	303.634	0.002	60.794	60.6204	60.9677	0.347346	0.151643	-197.847	1.00936	-59.8677	0.761611
214	USV	TRUE	0.82923	303.8	303.826	0.026	74.8289	70.1971	75.1473	4.95022	1.68634	-194.939	1.01309	-48.1357	0.91343
215	USV	TRUE	0.725436	305.979	305.999	0.0208	72.1389	65.7932	73.267	7.47387	2.34743	-285.367	1.17912	-47.6827	0.924887
216	USV	TRUE	0.855158	306.474	306.492	0.018	68.0362	64.9112	68.8894	3.97815	1.09052	-177.468	1.07057	-58.5874	0.85859
217	USV	TRUE	0.88953	306.663	306.669	0.0056	60.6474	59.2447	61.7013	2.45666	0.837827	-465.659	1.01022	-65.6913	0.638328
218	USV	TRUE	0.847159	306.912	306.929	0.0168	92.0148	88.7636	95.2661	6.50254	3.36085	-383.169	1.00034	-70.3326	0.697037
219	USV	TRUE	0.707019	308.304	308.308	0.0032	93.3899	91.3415	96.2028	4.86136	1.69441	-1541.59	1.00252	-66.8295	0.789486
220	USV	TRUE	0.707432	308.496	308.5	0.004	66.5416	65.8908	67.0716	1.18082	0.447398	-283.944	1.01361	-59.4322	0.781228
221	USV	TRUE	0.944112	308.856	308.866	0.01	75.1625	71.6037	76.0317	4.42801	1.30204	-269.874	1.38709	-47.8522	0.917312
222	USV	TRUE	0.844208	311.119	311.126	0.0072	102.486	100.935	103.362	2.42697	0.825809	-180.372	1.29605	-57.1296	0.880707
223	USV	TRUE	0.959085	311.323	311.329	0.0064	96.0257	93.0124	97.8441	4.83167	1.58701	777.346	1.01595	-64.5661	0.795577
224	USV	TRUE	0.722521	311.743	311.769	0.0264	89.0564	65.0582	89.9875	24.9293	10.2492	999.475	1.138	-68.1157	0.650773
225	USV	TRUE	0.706216	312.799	312.802	0.0028	65.5884	64.0595	66.8501	2.79064	0.974578	-993.124	1.00141	-61.6835	0.770259
226	USV	TRUE	0.820649	315.835	315.845	0.0092	66.6086	62.4672	67.0836	4.61644	1.36976	-430.149	1.11062	-64.9978	0.787207
227	USV	TRUE	0.838343	327.314	327.328	0.0136	85.6819	81.7312	89.3834	7.65217	2.15363	-513.023	1.00754	-66.0923	0.724836
228	USV	TRUE	0.847722	327.588	327.646	0.0576	86.5382	79.2179	88.2481	9.03025	2.66882	-126.765	1.08105	-67.0157	0.64692
229	USV	TRUE	0.821184	333.483	333.489	0.006	59.9427	58.065	60.5958	2.53088	0.839327	-425.178	1.03762	-61.8778	0.848782
230	USV	TRUE	0.993415	350.849	350.9	0.0508	63.4312	60.4847	65.5004	5.01574	1.36442	-36.8262	1.0533	-58.6413	0.855481
231	USV	TRUE	0.827055	351.105	351.111	0.0068	62.2413	59.1909	65.3894	6.19854	1.92136	-925.001	1.00754	-63.8309	0.779233
232	USV	TRUE	0.9686	353.18	353.197	0.0168	65.1263	59.545	66.3519	6.80695	1.84813	-312.969	1.12398	-58.8478	0.863708
233	USV	TRUE	0.86731	353.402	353.424	0.0216	65.976	56.6689	72.8635	16.1946	5.01779	-777.326	1.01682	-63.858	0.78538
234	USV	TRUE	0.785787	364.014	364.044	0.03	71.1692	70.7536	73.6481	2.89455	0.919532	73.9266	1.07459	-47.8551	0.865136
235	USV	TRUE	0.949365	364.212	364.266	0.0536	74.1533	67.4614	74.6681	7.20669	2.451	-93.7885	1.04956	-57.8653	0.853731
236	USV	TRUE	0.719371	364.42	364.439	0.0196	68.8043	63.0709	71.8621	8.79119	2.71825	-482.489	1.05789	-62.7537	0.786224
237	USV	TRUE	0.615838	364.611	364.616	0.0056	102.526	98.5939	104.19	5.59636	2.11128	1028.67	1.04119	-79.2917	0.483594
238	USV	TRUE	0.900019	364.8	364.807	0.0076	94.5104	92.4321	94.8377	2.40562	0.866183	214.312	1.19683	-72.4369	0.631491
239	USV	TRUE	0.759745	557.44	557.445	0.0044	96.6649	95.8866	98.2225	2.33596	0.76851	-525.608	1.00273	-59.6498	0.838667
240	USV	TRUE	0.688384	557.642	557.644	0.0024	88.7299	87.3271	89.0639	1.73673	0.628983	-584.476	1.25846	-61.215	0.790084
241	USV	TRUE	0.800277	558.241	558.294	0.0524	90.7873	83.4203	93.9787	10.5584	3.21895	-166.381	1.03302	-70.8242	0.541383
