# Supplementary material for: Bazedoxifene reverses sexually dimorphic autistic-like abnormalities in biallelic MDGA1-mutant mice
Source: EMBO Mol Med. 2026 Mar 20;18(4):1358–98. doi: 10.1038/s44321-026-00402-y (PMC13084050; doi:10.1038/s44321-026-00402-y)
Supplement: Supplementary file 17 — Source data Fig. 3 [file 44321_2026_402_MOESM17_ESM.zip › Panel C/Batch2/P9/P9_Wt_492.xlsx]

## Sheet: Sheet1
ID	Label	Accepted	Score	Begin Time (s)	End Time (s)	Call Length (s)	Principal Frequency (kHz)	Low Freq (kHz)	High Freq (kHz)	Delta Freq (kHz)	Frequency Standard Deviation (kHz)	Slope (kHz/s)	Sinuosity	Mean Power (dB/Hz)	Tonality
1	USV	TRUE	0.711866	7.20189	7.21309	0.0112	88.2077	86.5271	92.1135	5.58645	1.72927	-71.627	1.6404	-67.0056	0.774147
2	USV	TRUE	0.655549	7.39309	7.39469	0.0016	96.3659	96.1165	96.6153	0.498753	0.197149	311.721	1	-64.3103	0.751119
3	USV	TRUE	0.990093	7.66869	7.67029	0.0016	63.5063	63.2302	63.6043	0.374065	0.153618	-233.791	1.01068	-45.5557	0.911293
4	USV	TRUE	0.967342	7.81429	7.84029	0.026	62.5696	50.2879	65.1318	14.8438	4.71598	-480.892	1.22143	-53.8546	0.849579
5	USV	TRUE	0.842456	8.00749	8.03109	0.0236	55.1122	52.7594	59.6992	6.93975	2.37365	88.9861	1.53042	-56.5817	0.876024
6	USV	TRUE	0.85832	8.16862	8.18302	0.0144	61.0149	59.2188	61.7569	2.53812	0.74543	-108.669	1.06317	-51.9527	0.840087
7	USV	TRUE	0.917427	8.35022	8.35302	0.0028	96.4801	95.9012	97.9942	2.09298	0.737555	726.288	1.03475	-68.2908	0.736051
8	USV	TRUE	0.780996	10.9069	10.9141	0.0072	75.7838	74.6894	75.9694	1.28001	0.387533	-153.831	1.02761	-62.7954	0.593045
9	USV	TRUE	0.763701	11.0401	11.0741	0.034	92.8405	83.8019	93.7579	9.956	4.03654	-284.666	1.07587	-66.3039	0.653708
10	USV	TRUE	0.629542	11.3852	11.4252	0.04	56.4843	37.8701	64.3515	26.4814	6.44063	-26.0915	8.1669	-97.2602	0.155399
11	USV	TRUE	0.645342	13.0875	13.0935	0.006	78.1595	77.0054	78.564	1.5586	0.490745	-110.674	1.16058	-59.2812	0.857959
12	USV	TRUE	0.663758	19.5894	19.5934	0.004	82.2634	80.7271	82.5157	1.78868	0.564299	-329.095	1.16661	-65.5562	0.76792
13	USV	TRUE	0.893053	22.3732	22.39	0.0168	83.6807	79.7545	86.1487	6.39426	1.88163	-151.184	1.38028	-57.3934	0.881253
14	USV	TRUE	0.752733	22.4768	22.4936	0.0168	57.218	51.9336	58.2274	6.29379	2.17522	-388.082	1.10843	-46.4771	0.877
15	USV	TRUE	0.988918	22.6208	22.6536	0.0328	63.8585	62.2652	84.0552	21.79	7.9507	689.083	1.22612	-47.2791	0.919672
16	USV	TRUE	0.972058	22.7808	22.8324	0.0516	63.5735	59.526	76.473	16.947	5.00428	250.538	1.20821	-44.8479	0.916363
17	USV	TRUE	0.813439	22.9416	22.9612	0.0196	63.4832	58.8083	64.6378	5.82951	1.79556	-282.821	1.04692	-42.7084	0.916602
18	USV	TRUE	0.992822	23.1217	23.3017	0.18	65.887	57.6615	86.0159	28.3545	9.91231	-56.8808	8.62339	-61.7835	0.775583
19	USV	TRUE	0.793373	23.1124	23.128	0.0156	66.6215	61.9828	68.4678	6.48505	1.88107	-218.001	1.35992	-59.4235	0.864271
20	USV	TRUE	0.945289	23.4623	23.4851	0.0228	90.9024	87.2446	93.8188	6.57416	1.96096	-153.76	1.26093	-65.6083	0.782295
21	USV	TRUE	0.778448	24.0611	24.0631	0.002	94.9198	94.6351	94.9638	0.328707	0.136815	-147.435	1.02314	-68.8893	0.625772
22	USV	TRUE	0.731216	24.2343	24.2427	0.0084	85.8335	83.3422	86.264	2.92182	0.844221	-226.562	1.15274	-70.1055	0.655983
23	USV	TRUE	0.952637	25.5202	25.5266	0.0064	90.263	85.3336	91.5081	6.17449	2.01055	-414.13	1.64025	-63.5888	0.783249
24	USV	TRUE	0.894532	25.6182	25.6442	0.026	65.9186	59.5992	68.1065	8.50727	2.29843	-281.162	1.11733	-43.9697	0.919508
25	USV	TRUE	0.897227	25.8078	25.8154	0.0076	62.336	57.6602	63.6274	5.96722	2.08676	-834.938	1.11837	-55.5152	0.870054
26	USV	TRUE	0.762248	26.0382	26.0458	0.0076	77.0909	75.985	77.4323	1.44727	0.428957	90.207	1.08244	-64.6423	0.78696
27	USV	TRUE	0.966563	27.45	27.4736	0.0236	66.1574	61.9086	67.2004	5.29183	1.47097	29.381	1.14172	-57.5588	0.85485
28	USV	TRUE	0.899427	27.8666	28.0416	0.175	62.5655	61.6097	66.9189	5.30921	2.61364	-28.3141	1.06501	-56.2033	0.7759
29	USV	TRUE	0.895728	27.7544	27.756	0.0016	80.7033	80.4539	80.7745	0.320627	0.129065	155.86	1.04572	-71.2768	0.714438
30	USV	TRUE	0.915806	28.0312	28.0408	0.0096	61.3527	60.2542	62.3921	2.13782	0.58701	-218.603	1.01569	-55.2977	0.834947
31	USV	TRUE	0.877195	28.2164	28.2208	0.0044	60.9429	59.8518	62.3753	2.52345	0.840671	-580.13	1.00742	-62.0471	0.739756
32	USV	TRUE	0.889735	28.436	28.444	0.008	94.5486	93.5471	96.5612	3.01412	1.08702	153.749	1.43292	-60.8158	0.800564
33	USV	TRUE	0.940919	28.6104	28.6132	0.0028	84.7474	83.8196	86.4767	2.65705	0.983692	987.822	1.02552	-64.9195	0.81799
34	USV	TRUE	0.90979	30.5742	30.5822	0.008	54.1449	52.7719	56.2231	3.45119	1.26533	-500.498	1.03398	-59.9959	0.843307
35	USV	TRUE	0.908065	30.7094	30.7278	0.0184	61.953	60.2608	64.7228	4.46204	1.29014	-246.327	1.00521	-53.1183	0.854521
36	USV	TRUE	0.7087	30.8898	30.8954	0.0056	70.1793	68.4723	70.4094	1.93712	0.617222	277.394	1.10903	-54.6785	0.843547
37	USV	TRUE	0.630654	31.0705	31.0721	0.0016	88.0942	87.3728	88.9937	1.62095	0.642088	1013.09	1.00178	-80.6254	0.511993
38	USV	TRUE	0.722345	31.4249	31.4341	0.0092	85.2618	83.1021	87.8298	4.72776	1.42649	-502.9	1.00609	-64.0103	0.791774
39	USV	TRUE	0.741163	31.5801	31.5837	0.0036	62.6387	61.1988	63.418	2.21915	0.809347	-658.977	1.01964	-67.284	0.661598
40	USV	TRUE	0.87419	31.9849	31.9865	0.0016	72.5398	71.6669	72.6555	0.9886	0.403004	545.511	1.14964	-61.0595	0.787816
41	USV	TRUE	0.628815	40.5679	40.5699	0.002	83.9108	82.5927	85.2023	2.60955	0.895297	-1171.82	1.0384	-61.4146	0.847961
42	USV	TRUE	0.972812	41.4994	41.5118	0.0124	84.8757	82.3523	87.0874	4.73519	1.27189	331.177	1.03651	-56.4073	0.865942
43	USV	TRUE	0.955414	41.657	41.671	0.014	84.608	81.6837	86.0478	4.36409	1.33365	-172.371	1.25337	-58.5198	0.859101
44	USV	TRUE	0.983915	41.815	41.8478	0.0328	94.6438	90.7721	96.0466	5.27443	1.36786	35.7439	1.09305	-59.5766	0.845439
45	USV	TRUE	0.64895	43.3441	43.3457	0.0016	91.6127	91.39	92.0135	0.623441	0.249933	-389.651	1.00816	-71.4749	0.543712
46	USV	TRUE	0.854251	44.0793	44.0845	0.0052	88.1532	84.1891	89.0215	4.83241	1.98855	1040.14	1.04054	-70.5625	0.654076
47	USV	TRUE	0.931639	44.2196	44.224	0.0044	90.7597	90.642	90.9562	0.314237	0.118104	44.5542	1.01957	-67.9673	0.707513
48	USV	TRUE	0.615745	44.3968	44.3992	0.0024	86.9129	84.3746	87.2543	2.87971	1.06943	1057.62	1.25403	-72.3661	0.672768
49	USV	TRUE	0.958785	44.9208	44.9436	0.0228	91.7557	82.0645	94.9027	12.8382	4.07817	93.4213	1.8484	-65.2659	0.792418
50	USV	TRUE	0.970286	53.0146	53.031	0.0164	89.4748	87.9053	94.5426	6.63726	2.30719	426.018	1.27184	-47.2863	0.92374
51	USV	TRUE	0.809132	53.143	53.1574	0.0144	60.352	56.1364	61.2278	5.09144	1.45171	-313.193	1.06263	-55.4412	0.777847
52	USV	TRUE	0.822577	53.3138	53.3506	0.0368	80.236	58.2073	86.4411	28.2338	10.0239	609.761	1.75272	-54.0144	0.873122
53	USV	TRUE	0.868704	53.5014	53.5306	0.0292	85.1219	61.1601	90.4991	29.339	9.65154	839.646	1.59834	-56.0224	0.857356
54	USV	TRUE	0.771233	53.8642	53.8978	0.0336	67.2122	63.5806	92.3655	28.7849	11.2039	854.266	1.70327	-52.167	0.858463
55	USV	TRUE	0.978202	54.047	54.1042	0.0572	67.5437	57.0414	81.8815	24.84	8.78882	365.81	1.35545	-52.7662	0.866614
56	USV	TRUE	0.764837	54.2637	54.2773	0.0136	94.3311	92.6667	95.1351	2.46836	0.755097	-100.104	1.07439	-63.0286	0.768564
57	USV	TRUE	0.919952	54.5029	54.5165	0.0136	76.4502	74.9473	76.87	1.92269	0.774569	-138.981	1.00611	-68.0275	0.700978
58	USV	TRUE	0.964122	54.7117	54.7281	0.0164	84.9874	84.6534	85.3437	0.690239	0.214124	10.9065	1.02276	-59.4124	0.783483
59	USV	TRUE	0.845031	54.9025	54.9041	0.0016	75.7549	75.7549	75.7549	0	4.35117e-15	7.05593e-12	1	-66.4504	0.696905
60	USV	TRUE	0.906083	63.2686	63.273	0.0044	82.8265	82.5515	82.9613	0.40981	0.147606	-20.4184	1.04001	-62.171	0.757884
61	USV	TRUE	0.959178	63.4362	63.4406	0.0044	92.487	91.2178	93.3925	2.17462	0.762735	-525.503	1.00928	-58.5422	0.835053
62	USV	TRUE	0.693159	71.1824	71.2232	0.0408	76.6283	45.6121	98.9906	53.3785	16.4535	410.541	4.01882	-51.7899	0.863281
63	USV	TRUE	0.959802	71.3276	71.3748	0.0472	64.8052	55.2754	97.6695	42.394	12.374	691.582	2.13436	-47.3575	0.882344
64	USV	TRUE	0.837701	71.5296	71.5408	0.0112	75.1719	72.5965	75.4094	2.81291	0.813521	-178.556	1.07814	-58.8455	0.784117
65	USV	TRUE	0.803569	71.6124	71.66	0.0476	86.0603	60.9826	93.8663	32.8838	11.9483	556.188	1.36547	-44.9006	0.93309
66	USV	TRUE	0.789361	71.7964	71.8112	0.0148	93.4613	87.9914	97.0313	9.0399	2.30639	-512.778	1.03184	-54.6764	0.864958
67	USV	TRUE	0.86443	72.1612	72.17	0.0088	63.9751	62.6448	64.5003	1.85548	0.567992	-125.072	1.0925	-51.9281	0.841175
68	USV	TRUE	0.771044	72.376	72.384	0.008	83.7893	81.2214	87.055	5.83363	1.81834	-730.336	1.00852	-57.2972	0.848811
69	USV	TRUE	0.785142	72.5276	72.5516	0.024	69.0474	57.4989	71.9568	14.4579	4.51969	-596.331	1.1991	-55.6794	0.862328
70	USV	TRUE	0.77608	73.9567	73.9699	0.0132	94.4698	90.7106	95.7174	5.00677	1.59459	-328.838	1.1282	-68.2803	0.719497
71	USV	TRUE	0.769828	75.3798	75.3822	0.0024	52.1942	51.957	52.5621	0.605164	0.253605	-248.57	1.01969	-64.0323	0.568379
72	USV	TRUE	0.88499	75.5458	75.559	0.0132	69.3368	68.3579	69.624	1.26602	0.372142	-81.2742	1.01474	-43.7762	0.920922
73	USV	TRUE	0.948008	75.7022	75.721	0.0188	62.9614	58.8645	65.3887	6.5242	2.04266	-338.107	1.07782	-43.9553	0.92086
74	USV	TRUE	0.882456	75.9234	75.927	0.0036	79.5164	77.8687	82.6782	4.80941	1.60654	-1305.81	1.01163	-64.5362	0.788051
75	USV	TRUE	0.889715	76.077	76.1042	0.0272	94.2928	59.2338	94.9308	35.6969	17.6566	1515.38	1.10679	-54.8096	0.830724
76	USV	TRUE	0.740263	80.8294	80.8322	0.0028	84.0298	83.1095	84.6829	1.57345	0.556718	-565.48	1.00439	-70.5345	0.663076
77	USV	TRUE	0.837964	80.9226	80.9554	0.0328	84.4186	80.6469	87.9737	7.32682	2.2609	-78.2567	1.3012	-53.327	0.865988
78	USV	TRUE	0.883112	81.063	81.0678	0.0048	63.9091	62.5731	64.4657	1.89259	0.668938	-418.299	1.02733	-60.6556	0.786406
79	USV	TRUE	0.952899	81.4593	81.4745	0.0152	95.794	89.1382	97.1522	8.01403	2.88518	-532.929	1.01269	-73.5588	0.587066
80	USV	TRUE	0.822398	81.6237	81.6329	0.0092	67.1418	65.1982	67.409	2.21074	0.606259	-168.966	1.06349	-52.4962	0.840632
81	USV	TRUE	0.762992	81.7989	81.8089	0.01	96.3791	92.1082	98.4944	6.38622	2.07477	-623.314	1.00239	-69.697	0.646993
82	USV	TRUE	0.779847	81.9369	81.9573	0.0204	91.4959	82.444	93.4008	10.9569	3.4552	137.942	1.50832	-75.4438	0.541871
83	USV	TRUE	0.822082	82.9444	82.95	0.0056	85.8277	84.4547	86.0578	1.60314	0.491226	-172.427	1.13754	-57.569	0.85297
84	USV	TRUE	0.92029	83.4326	83.4576	0.025	85.2319	78.7999	100.75	21.95	10.5036	-144.209	18.3909	-59.0169	0.79399
85	USV	TRUE	0.86021	83.2804	83.2844	0.004	81.0466	80.6309	81.3434	0.712504	0.242046	181.5	1.00262	-63.8224	0.776585
86	USV	TRUE	0.698752	83.7632	83.7648	0.0016	79.4002	78.3849	81.128	2.74314	1.09705	1714.46	1.00657	-70.2169	0.764217
87	USV	TRUE	0.766998	84.3607	84.3623	0.0016	91.5453	91.2692	91.6433	0.374065	0.153618	-233.791	1.01068	-65.8599	0.76863
88	USV	TRUE	0.608634	86.2886	86.3286	0.04	44.6918	29.3581	57.8286	28.4705	6.84575	-120.507	7.75271	-94.3438	0.175559
89	USV	TRUE	0.877634	87.5169	87.5457	0.0288	87.0989	80.409	93.9166	13.5076	4.63535	-518.486	1.01773	-65.5524	0.712986
90	USV	TRUE	0.867401	87.6885	87.6949	0.0064	85.3212	84.2822	85.8556	1.57345	0.508672	26.8317	1.1756	-58.1729	0.868248
91	USV	TRUE	0.979639	88.3102	88.5902	0.28	69.1527	63.0361	88.3441	25.308	12.2013	-67.6387	3.06525	-64.6446	0.727275
92	USV	TRUE	0.662446	89.0732	89.0844	0.0112	84.5228	82.382	86.0772	3.69529	1.28648	-208.303	1.28723	-74.681	0.598568
93	USV	TRUE	0.756861	89.2619	89.2699	0.008	95.8584	94.8573	96.2624	1.40514	0.426399	46.2946	1.09845	-66.4214	0.71405
94	USV	TRUE	0.689675	89.5983	89.6007	0.0024	85.1391	84.8719	85.4063	0.534378	0.192398	-222.658	1	-67.0946	0.718947
95	USV	TRUE	0.746213	94.9868	94.9972	0.0104	78.002	75.2256	82.1165	6.89094	2.35348	-187.467	1.85835	-57.7732	0.867101
96	USV	TRUE	0.932908	98.9805	99.0001	0.0196	82.4241	80.8462	82.7706	1.92439	0.761091	84.9831	1.01197	-65.4254	0.760946
97	USV	TRUE	0.807072	99.1441	99.1549	0.0108	84.078	82.3115	85.2153	2.90381	0.88399	-10.3016	1.28476	-65.4333	0.791014
98	USV	TRUE	0.972035	99.31	99.3364	0.0264	93.2156	85.2074	93.8842	8.67684	2.70788	215.141	1.11622	-70.0862	0.65436
99	USV	TRUE	0.817064	101.806	101.815	0.0092	95.0095	92.486	95.2915	2.80549	0.780068	181.676	1.13097	-55.7737	0.872867
100	USV	TRUE	0.759815	103.222	103.233	0.0116	94.3347	89.6143	95.448	5.83363	1.61376	-16.5858	1.63909	-62.2975	0.79793
101	USV	TRUE	0.972644	104.444	104.609	0.165	83.5919	82.5669	87.0264	4.45946	2.11876	-24.2716	1.1053	-58.7668	0.691843
102	USV	TRUE	0.827221	115.772	115.778	0.0064	83.9797	83.5121	84.1875	0.675395	0.229224	20.8742	1.04408	-58.0599	0.85731
103	USV	TRUE	0.963661	117.96	117.991	0.0312	84.4432	83.3773	90.314	6.93667	1.43657	81.252	1.13389	-55.1616	0.861267
104	USV	TRUE	0.839561	118.099	118.123	0.024	62.6231	60.6466	95.6932	35.0466	15.2845	1507.52	1.91204	-52.8759	0.852369
105	USV	TRUE	0.933972	118.217	118.34	0.1236	63.0864	62.1846	74.9728	12.7881	6.24845	101.046	1.00076	-53.335	0.841494
106	USV	TRUE	0.816155	118.473	118.475	0.0024	93.3184	92.4501	93.7192	1.26915	0.467169	-528.812	1.01922	-66.2391	0.705356
107	USV	TRUE	0.955797	118.732	118.753	0.0212	95.2329	91.2162	97.1369	5.92071	1.78602	-67.9713	1.26136	-58.6871	0.84108
108	USV	TRUE	0.857555	118.93	118.959	0.0288	84.7753	76.3779	95.237	18.8591	6.25258	-572.631	1.05957	-61.047	0.779625
109	USV	TRUE	0.949978	119.295	119.312	0.0168	94.6717	90.9014	97.3733	6.47192	1.99231	-394.725	1.00789	-56.2388	0.859719
110	USV	TRUE	0.794915	119.492	119.502	0.0096	93.2482	89.9677	95.742	5.77425	1.64467	-556.459	1.01045	-56.8131	0.864922
111	USV	TRUE	0.78197	137.909	137.926	0.0164	93.2475	85.7068	99.1701	13.4634	4.04053	-814.977	1.0085	-66.8945	0.729281
112	USV	TRUE	0.893193	143.5	143.509	0.0092	73.8854	72.4715	74.0932	1.62165	0.522794	-183.216	1.01307	-67.3931	0.701305
113	USV	TRUE	0.639352	154.3	154.332	0.032	45.7714	33.7033	53.3418	19.6384	3.80535	-165.131	4.61444	-98.3077	0.155469
114	USV	TRUE	0.847834	156.522	156.532	0.01	85.4757	82.4624	92.5957	10.1333	3.15765	-992.023	1.00216	-69.3341	0.710342
115	USV	TRUE	0.802305	156.744	156.821	0.0768	59.6745	38.5517	78.2293	39.6776	8.26255	102.494	10.7273	-95.8593	0.161731
116	USV	TRUE	0.68259	158.684	158.688	0.0044	82.4768	81.3116	82.6698	1.35821	0.468029	295.06	1.04812	-58.1742	0.852558
117	USV	TRUE	0.664172	162.222	162.299	0.0768	63.2169	25.855	81.1631	55.3082	10.8488	-81.1997	14.6841	-95.99	0.160876
118	USV	TRUE	0.713889	164.387	164.435	0.048	44.2557	31.1783	48.887	17.7087	4.45475	132.519	5.83504	-95.2384	0.16973
119	USV	TRUE	0.616544	176.431	176.469	0.0384	36.3941	28.705	43.3558	14.6509	3.43779	-31.2227	4.22985	-97.3804	0.134396
120	USV	TRUE	0.63323	176.605	176.645	0.04	47.8251	34.4211	59.5962	25.1752	5.89721	-99.6934	6.64978	-96.1965	0.15306
121	USV	TRUE	0.784098	177.426	177.544	0.1184	66.3341	29.9519	90.9897	61.0379	13.3024	-38.8628	14.9622	-93.4623	0.169296
122	USV	TRUE	0.633405	178.861	178.901	0.04	49.2501	35.6977	58.9431	23.2455	5.56139	30.2036	7.00196	-96.8709	0.14904
123	USV	TRUE	0.755768	179.565	179.645	0.08	46.6957	28.4823	60.3224	31.84	7.09767	87.6553	9.28536	-96.344	0.161188
124	USV	TRUE	0.642549	179.912	180.018	0.1056	68.4419	34.4644	98.7085	64.2442	13.3627	0.657551	16.0766	-93.8398	0.16715
125	USV	TRUE	0.773991	180.167	180.173	0.006	84.3522	84.1666	84.5377	0.371096	0.154262	73.346	1.00866	-57.3867	0.854485
126	USV	TRUE	0.811753	180.543	180.605	0.0624	65.8802	65.6039	84.2683	18.6644	9.21865	296.879	1.03612	-43.6324	0.916691
127	USV	TRUE	0.988576	181.433	181.468	0.0348	65.1854	60.7196	68.246	7.52639	2.14875	44.9035	1.24245	-46.344	0.923913
128	USV	TRUE	0.97935	181.605	181.712	0.1068	73.8138	59.5782	97.8972	38.3189	10.9543	17.8352	1.5085	-52.1671	0.856137
129	USV	TRUE	0.850583	181.87	181.979	0.1084	76.0865	57.481	94.523	37.042	11.2959	30.2966	1.46776	-51.3992	0.855461
130	USV	TRUE	0.612408	181.959	181.975	0.0164	75.5328	74.2711	76.528	2.25687	0.66475	-27.5515	1.08499	-50.4709	0.928221
131	USV	TRUE	0.628325	188.918	188.968	0.0496	41.3371	28.6753	50.2434	21.5681	5.10489	131.914	6.60255	-98.1021	0.154565
132	USV	TRUE	0.862132	189.345	189.347	0.002	92.0551	91.7256	92.3846	0.659067	0.266714	-353.708	1.00734	-56.8043	0.82984
133	USV	TRUE	0.816615	189.531	189.54	0.0084	88.2135	86.2764	88.7998	2.52345	0.815332	-299.517	1.0284	-52.3632	0.869174
134	USV	TRUE	0.767121	192.935	193.014	0.0784	45.9535	33.4698	63.2021	29.7322	5.457	-9.98867	7.97202	-94.1035	0.167239
135	USV	TRUE	0.844918	202.435	202.445	0.01	92.7478	90.7513	93.3045	2.55314	0.759535	-44.5188	1.25668	-62.0435	0.803217
136	USV	TRUE	0.725437	204.346	204.351	0.0044	79.8719	78.6178	79.9229	1.30511	0.486508	-278.894	1.05598	-77.6921	0.463378
137	USV	TRUE	0.612264	206.96	207	0.04	40.9511	27.5768	48.566	20.9892	4.47188	-125.899	5.48942	-96.3244	0.164538
138	USV	TRUE	0.86578	224.795	224.814	0.0192	82.3632	79.6728	91.9959	12.3231	3.50211	-324.507	1.50136	-68.8456	0.598431
139	USV	TRUE	0.791073	224.623	224.632	0.0084	75.5231	74.7214	76.6662	1.94483	0.838099	-229.976	1.00323	-71.9471	0.602032
140	USV	TRUE	0.600113	225.731	225.773	0.0416	60.5636	47.6643	74.9621	27.2978	6.1672	45.2317	8.87406	-97.2157	0.151172
141	USV	TRUE	0.600529	292.843	292.888	0.0448	62.2669	29.2097	78.7436	49.5339	11.2271	-189.693	17.3814	-96.8312	0.153466
142	USV	TRUE	0.641942	362.029	362.069	0.04	51.4947	35.9384	64.7058	28.7674	6.11946	92.4905	9.35903	-97.4937	0.152519
