# Supplementary material for: Bazedoxifene reverses sexually dimorphic autistic-like abnormalities in biallelic MDGA1-mutant mice
Source: EMBO Mol Med. 2026 Mar 20;18(4):1358–98. doi: 10.1038/s44321-026-00402-y (PMC13084050; doi:10.1038/s44321-026-00402-y)
Supplement: Supplementary file 17 — Source data Fig. 3 [file 44321_2026_402_MOESM17_ESM.zip › Panel C/Batch2/P9/P9_WT_495.xlsx]

## Sheet: Sheet1
ID	Label	Accepted	Score	Begin Time (s)	End Time (s)	Call Length (s)	Principal Frequency (kHz)	Low Freq (kHz)	High Freq (kHz)	Delta Freq (kHz)	Frequency Standard Deviation (kHz)	Slope (kHz/s)	Sinuosity	Mean Power (dB/Hz)	Tonality
1	USV	TRUE	0.734962	25.0195	25.0211	0.0016	76.6255	76.6255	76.6255	0	2.51215e-15	5.40916e-12	1	-74.876	0.43243
2	USV	TRUE	0.812618	26.1393	26.1413	0.002	88.0277	87.7516	88.3038	0.552191	0.182612	-227.747	1.03518	-72.9663	0.616287
3	USV	TRUE	0.657809	29.1271	29.1303	0.0032	96.2929	94.3781	96.7308	2.35275	0.861978	737.553	1.09712	-72.3364	0.641387
4	USV	TRUE	0.732024	31.0925	31.1133	0.0208	99.4844	88.7979	104.382	15.5839	5.80497	-676.748	1.47446	-75.4981	0.488426
5	USV	TRUE	0.704244	32.3261	32.3285	0.0024	79.6846	79.4174	79.9517	0.534378	0.192398	-222.658	1	-70.1241	0.640332
6	USV	TRUE	0.895618	32.5229	32.5385	0.0156	77.4307	74.7291	78.7631	4.034	1.03078	-215.33	1.02504	-61.9568	0.803185
7	USV	TRUE	0.830254	32.7345	32.7365	0.002	94.9241	94.648	94.9508	0.302814	0.114253	113.873	1.03232	-64.9454	0.748463
8	USV	TRUE	0.995875	37.3681	37.3697	0.0016	92.4586	92.4586	92.4586	4.26326e-14	1.50729e-14	2.02796e-11	1	-57.6737	0.849186
9	USV	TRUE	0.789846	37.5181	37.5289	0.0108	76.5811	73.5827	82.0288	8.44615	2.61526	-781.668	1.01613	-57.9743	0.86379
10	USV	TRUE	0.923227	39.7012	39.7092	0.008	77.1843	75.6772	77.2056	1.52846	0.628447	-204.579	1.01625	-63.0405	0.709336
11	USV	TRUE	0.900239	39.8944	39.9068	0.0124	84.6976	81.4913	85.5511	4.05979	1.15955	84.6121	1.25394	-62.364	0.795372
12	USV	TRUE	0.961955	44.7088	44.7104	0.0016	98.5928	97.2301	100.846	3.61596	1.44443	2259.98	1.00398	-69.5588	0.745295
13	USV	TRUE	0.792216	46.9827	46.9847	0.002	83.6018	82.1545	83.8645	1.71001	0.636696	746.221	1.1196	-68.5373	0.688973
14	USV	TRUE	0.870074	47.1118	47.1382	0.0264	79.7109	77.9791	82.3917	4.41251	1.50966	120.27	1.07622	-70.9331	0.693846
15	USV	TRUE	0.983988	47.4534	47.4682	0.0148	88.6794	88.4998	91.9884	3.48867	1.50252	233.667	1.01385	-62.3427	0.842553
16	USV	TRUE	0.906615	47.6038	47.6062	0.0024	105.208	104.741	105.475	0.73477	0.267807	306.154	1.00557	-67.9762	0.695531
17	USV	TRUE	0.804926	51.0884	51.0916	0.0032	96.5529	94.4154	97.4732	3.05783	1.04504	493.249	2.12226	-75.5211	0.600684
18	USV	TRUE	0.902188	51.2175	51.2319	0.0144	90.0278	86.4133	90.8493	4.43602	1.52754	232.815	1.11367	-74.8454	0.584804
19	USV	TRUE	0.642084	52.4186	52.4202	0.0016	81.2778	80.877	81.5005	0.623441	0.249933	389.651	1.00816	-71.8572	0.649839
20	USV	TRUE	0.835018	53.1618	53.1682	0.0064	92.609	92.2714	92.7888	0.517334	0.182345	36.6316	1.03052	-70.939	0.710168
21	USV	TRUE	0.805233	53.3346	53.3366	0.002	95.5705	95.4992	95.6952	0.195939	0.0790105	20.9934	1.03415	-65.8477	0.760293
22	USV	TRUE	0.722049	53.4774	53.4858	0.0084	84.9968	83.7608	88.2031	4.44227	1.35115	-400.332	1.08166	-65.8061	0.78232
23	USV	TRUE	0.767941	53.653	53.655	0.002	95.889	94.4729	97.0023	2.52939	0.9675	1288.87	1.00305	-72.6887	0.599149
24	USV	TRUE	0.601024	53.8042	53.8086	0.0044	61.9361	55.441	98.2314	42.7904	16.7055	9455.41	1.35852	-76.8585	0.502018
25	USV	TRUE	0.685123	53.9698	53.9726	0.0028	91.1425	90.0069	92.5452	2.5383	0.900426	-917.137	1.00237	-73.2906	0.548746
26	USV	TRUE	0.775323	54.1501	54.1561	0.006	89.9109	88.6945	92.8363	4.14184	1.7288	-695.192	1.00158	-65.4646	0.669952
27	USV	TRUE	0.912382	54.3139	54.6639	0.35	87.9044	59.1342	106.296	47.1615	12.9775	62.4149	2.83959	-70.1184	0.560041
28	USV	TRUE	0.820009	54.8113	54.8129	0.0016	73.3008	73.3008	73.3008	2.84217e-14	6.8798e-15	1.01398e-11	1	-57.5729	0.784505
29	USV	TRUE	0.692143	56.5139	56.5179	0.004	92.8074	91.3378	94.6406	3.30276	1.10432	-830.749	1.00251	-69.3821	0.710497
30	USV	TRUE	0.760687	56.7075	56.7167	0.0092	83.3272	77.9166	89.4559	11.5393	2.99577	-1069.66	1.01992	-68.0265	0.710512
31	USV	TRUE	0.738323	56.9071	56.9223	0.0152	67.5706	57.6036	68.1492	10.5455	3.33302	-639.841	1.11484	-67.9937	0.648975
32	USV	TRUE	0.864736	57.0823	57.1335	0.0512	63.3144	57.7832	90.6662	32.883	8.04003	402.864	1.29393	-61.8112	0.718355
33	USV	TRUE	0.910131	61.806	61.8076	0.0016	97.3239	94.9726	98.9627	3.99002	1.58597	2493.77	1.00171	-71.2636	0.721742
34	USV	TRUE	0.731593	62.9727	62.9803	0.0076	92.054	89.8719	92.7368	2.86486	0.885081	309.684	1.17381	-63.0948	0.787412
35	USV	TRUE	0.913153	63.1266	63.1506	0.024	93.5239	88.6646	98.1749	9.51032	2.50208	-142.924	1.52265	-63.8204	0.78794
36	USV	TRUE	0.681924	63.5198	63.5278	0.008	82.1354	80.4877	85.1273	4.63952	1.56614	-588.196	1.00448	-74.1218	0.598345
37	USV	TRUE	0.764203	63.7122	63.7198	0.0076	85.6271	83.2224	88.8408	5.61839	1.72056	-724.614	1.01735	-66.776	0.773338
38	USV	TRUE	0.622418	63.979	63.9806	0.0016	79.4715	78.4383	81.9296	3.49127	1.41971	-2182.04	1.01397	-71.2277	0.70927
39	USV	TRUE	0.90904	64.2014	64.2174	0.016	58.2511	51.402	60.4628	9.06079	2.89045	-588.643	1.06797	-56.7769	0.841897
40	USV	TRUE	0.983598	64.3958	64.3974	0.0016	59.9513	59.3278	60.5747	1.24688	0.492874	779.302	1	-54.617	0.852385
41	USV	TRUE	0.768779	64.591	64.615	0.024	61.8605	60.4602	85.2622	24.802	9.46349	1086.19	1.3724	-58.2262	0.783558
42	USV	TRUE	0.774935	64.7878	64.8126	0.0248	55.1781	52.3883	69.6735	17.2851	6.7568	-703.235	1.00548	-63.287	0.701569
43	USV	TRUE	0.886745	64.983	65.0078	0.0248	96.9384	62.4815	97.531	35.0494	17.5774	1468.78	1.03235	-65.5825	0.649288
44	USV	TRUE	0.859263	65.1541	65.1585	0.0044	62.3916	58.1017	64.5884	6.48676	1.96379	1327.25	1.02374	-66.2617	0.715352
45	USV	TRUE	0.855329	65.3329	65.3393	0.0064	102.15	99.9011	102.98	3.07856	1.0615	-11.1426	1.71146	-61.7997	0.771315
46	USV	TRUE	0.760445	66.5232	66.5332	0.01	69.6849	64.8681	70.8279	5.9598	1.57575	463.115	1.08816	-63.3371	0.79085
47	USV	TRUE	0.795506	67.6659	67.6763	0.0104	88.8503	83.9535	89.756	5.80242	1.76365	-279.94	1.44295	-74.1381	0.607322
48	USV	TRUE	0.793059	74.671	74.7138	0.0428	85.3663	77.9833	92.5295	14.5462	4.47246	-292.265	1.10792	-63.7476	0.776569
49	USV	TRUE	0.830899	74.8606	74.9106	0.05	61.0678	57.5869	89.2605	31.6736	10.8848	549.235	1.76522	-56.3856	0.792566
50	USV	TRUE	0.800116	75.065	75.0882	0.0232	88.5696	73.5267	109.018	35.4916	12.2952	-1675.44	1.02321	-63.5452	0.795556
51	USV	TRUE	0.881987	76.4853	76.5157	0.0304	54.1736	52.0749	95.0334	42.9585	18.3154	1739.65	1.34297	-54.7074	0.853269
52	USV	TRUE	0.904735	77.3088	77.3272	0.0184	97.2902	91.3824	103.22	11.838	3.2279	-582.41	1.02158	-56.4383	0.863375
53	USV	TRUE	0.771671	77.8176	77.8236	0.006	78.421	75.8456	81.1523	5.30667	1.76604	-926.048	1.00428	-73.1573	0.65129
54	USV	TRUE	0.808743	78.0108	78.0324	0.0216	91.1105	76.9457	93.6266	16.6809	6.08569	-781.939	1.01666	-64.5882	0.765397
55	USV	TRUE	0.908229	78.2379	78.2751	0.0372	82.4445	76.0913	88.5443	12.453	3.47737	-337.081	1.02425	-61.9141	0.78047
56	USV	TRUE	0.935406	78.4643	78.4847	0.0204	75.1154	73.3045	75.7982	2.49377	0.60345	-86.2215	1.03032	-66.0823	0.71624
57	USV	TRUE	0.833244	78.6787	78.6843	0.0056	81.8027	79.9245	83.4525	3.52799	1.2836	-629.324	1.00006	-64.1853	0.75452
58	USV	TRUE	0.915412	81.3393	81.3521	0.0128	73.6888	69.7275	74.1341	4.40655	1.46556	-316.714	1.0745	-66.0729	0.720589
59	USV	TRUE	0.991162	81.4081	81.4405	0.0324	91.2557	90.1061	93.0909	2.98488	1.14928	49.4521	1.06456	-53.1464	0.912749
60	USV	TRUE	0.92041	81.5981	81.6089	0.0108	90.2179	88.8819	92.1401	3.25822	0.769995	-208.206	1.07028	-49.7094	0.856679
61	USV	TRUE	0.819912	81.7553	81.7569	0.0016	99.6986	97.9708	100.714	2.74314	1.09705	-1714.46	1.00657	-58.9412	0.839905
62	USV	TRUE	0.974055	81.9637	81.9757	0.012	88.3959	79.222	92.0359	12.8139	4.63466	-862.405	1.16988	-46.7889	0.924129
63	USV	TRUE	0.876978	82.1065	82.1469	0.0404	55.9503	54.2727	90.0759	35.8031	13.9742	838.128	1.66342	-58.3741	0.76161
64	USV	TRUE	0.762566	83.222	83.2268	0.0048	82.8868	81.8255	83.1095	1.28399	0.397471	175.761	1.10045	-65.3704	0.771757
65	USV	TRUE	0.905402	85.0371	85.0403	0.0032	98.8204	96.4157	99.8001	3.3844	1.13182	-728.276	1.73807	-58.0053	0.877318
66	USV	TRUE	0.763165	85.389	85.3918	0.0028	85.2126	84.463	85.6951	1.23204	0.431106	-436.48	1.00563	-56.3235	0.836274
67	USV	TRUE	0.657665	86.8862	86.8894	0.0032	82.3693	80.4767	83.7869	3.31018	1.08624	-986.497	1.00536	-74.788	0.633239
68	USV	TRUE	0.979142	90.9651	90.9703	0.0052	60.1071	57.1235	61.5247	4.4012	1.40477	-820.489	1.03037	-54.441	0.848136
69	USV	TRUE	0.767971	91.1251	91.1523	0.0272	66.8077	62.8554	69.3326	6.47715	2.06611	-222.21	1.02201	-42.6907	0.917879
70	USV	TRUE	0.97453	91.3106	91.3578	0.0472	52.5557	51.8819	79.5903	27.7085	8.62137	487.134	1.29377	-56.6143	0.766583
71	USV	TRUE	0.748407	93.3136	93.3172	0.0036	81.1709	78.6772	82.4772	3.80002	1.27441	-1030.52	1.02566	-62.1095	0.838211
72	USV	TRUE	0.676344	93.4936	93.4964	0.0028	62.8344	61.7434	63.9254	2.18204	0.763557	-779.302	1	-49.2902	0.912809
73	USV	TRUE	0.939295	93.6712	93.676	0.0048	92.0726	92.0468	92.7236	0.676832	0.31805	-148.564	1.00464	-59.3025	0.832732
74	USV	TRUE	0.696936	94.726	94.7308	0.0048	88.6971	88.1819	88.8996	0.717718	0.25155	-45.4025	1.08557	-65.0506	0.763816
75	USV	TRUE	0.849438	95.7775	95.7887	0.0112	88.416	84.5863	89.5886	5.00238	1.55906	-385.83	1.15862	-60.0584	0.855716
76	USV	TRUE	0.768195	96.0339	96.0407	0.0068	93.6943	86.2427	97.331	11.0884	3.30339	-1511.5	1.03363	-57.8344	0.864156
77	USV	TRUE	0.94763	96.2258	96.235	0.0092	91.5319	89.5726	91.7991	2.22658	0.640297	168.962	1.07138	-56.2864	0.846731
78	USV	TRUE	0.66601	98.9761	98.9785	0.0024	69.8535	66.5804	70.9222	4.34182	1.62901	1809.09	1.03432	-80.2257	0.562992
79	USV	TRUE	0.640914	99.0929	99.0993	0.0064	50.996	50.1871	51.4117	1.22462	0.388479	-150.712	1.07478	-60.5481	0.733051
80	USV	TRUE	0.969685	99.284	99.3104	0.0264	93.1204	92.0974	94.4924	2.395	0.771763	-47.0635	1.03061	-61.6917	0.775762
81	USV	TRUE	0.695161	102.625	102.631	0.006	90.8629	85.876	93.159	7.28291	2.57922	-1224.51	1.00711	-66.0249	0.776457
82	USV	TRUE	0.653438	102.815	102.817	0.002	91.4438	90.375	91.8802	1.50517	0.5573	-716.321	1.03335	-62.088	0.836615
83	USV	TRUE	0.976409	102.995	103.03	0.0348	89.3036	82.6253	90.3476	7.72228	3.15767	-201.496	1.04809	-68.2879	0.762327
84	USV	TRUE	0.807067	106.332	106.339	0.0072	69.7588	67.547	70.0705	2.52345	0.814765	-306.219	1.09645	-68.6576	0.717033
85	USV	TRUE	0.971141	106.674	106.884	0.21	63.0111	56.6258	93.2391	36.6133	14.6794	153.813	1.72594	-58.418	0.82225
86	USV	TRUE	0.795837	106.526	106.529	0.0028	84.3728	83.1927	87.9576	4.76487	1.75937	-1722.95	1.0476	-63.6267	0.796397
87	USV	TRUE	0.694939	107.113	107.114	0.0016	95.1308	94.8815	95.2021	0.320627	0.129065	-155.86	1.04572	-69.8492	0.680213
88	USV	TRUE	0.783439	123.075	123.078	0.0036	82.6066	81.3375	83.2523	1.91486	0.640122	-519.31	1.01479	-66.8257	0.763675
89	USV	TRUE	0.897656	123.29	123.301	0.0116	81.7033	77.2873	85.3594	8.07215	2.20649	-596.95	1.02579	-64.2885	0.772999
90	USV	TRUE	0.679367	160.764	160.767	0.0036	74.9964	74.488	75.1114	0.623441	0.213858	-157.21	1.02197	-71.8174	0.615616
91	USV	TRUE	0.79273	166.047	166.053	0.0056	75.47	74.8318	76.665	1.83321	0.607785	-334.119	1.00997	-71.1313	0.579425
92	USV	TRUE	0.757164	187.96	187.962	0.0024	89.314	87.0429	90.9171	3.87424	1.40178	-1614.27	1.00308	-69.9919	0.601063
93	USV	TRUE	0.824216	188.102	188.11	0.008	64.4605	62.0755	66.8301	4.75466	1.59887	-574.189	1.00595	-48.9732	0.913139
94	USV	TRUE	0.869029	188.311	188.333	0.022	69.0811	64.508	70.2118	5.70385	1.54852	212.075	1.04471	-41.454	0.923551
95	USV	TRUE	0.927074	190.69	190.695	0.0048	91.418	89.9188	92.9395	3.02072	1.04485	-669.094	1.00532	-64.2881	0.76531
96	USV	TRUE	0.913726	194.673	194.701	0.0284	91.1005	90.054	92.0205	1.96654	0.685752	-44.3054	1.02523	-54.5225	0.842732
97	USV	TRUE	0.897458	194.854	194.865	0.0108	83.3117	73.3886	92.3812	18.9927	6.6701	-2002.81	1.03487	-57.3877	0.869287
98	USV	TRUE	0.952106	195.057	195.06	0.0032	92.0053	91.3962	93.2477	1.85151	0.64132	-566.089	1.00224	-52.0078	0.915221
99	USV	TRUE	0.637523	198.338	198.357	0.0192	84.2893	74.951	85.2032	10.2522	4.46204	-666.313	1.05059	-58.7635	0.702433
100	USV	TRUE	0.79068	198.516	198.544	0.028	95.5788	64.413	96.5169	32.1038	13.5287	1158.6	1.08223	-50.3618	0.914179
101	USV	TRUE	0.83148	198.696	198.723	0.0272	89.6755	77.3855	90.3731	12.9877	3.61908	-443.469	1.06419	-56.7299	0.778113
102	USV	TRUE	0.761669	198.924	198.958	0.034	96.5608	88.7529	98.4756	9.72272	2.7556	-130.615	1.27847	-55.3022	0.861527
103	USV	TRUE	0.742352	213.403	213.417	0.0132	56.3677	52.5454	56.8501	4.30471	1.08809	-186.795	1.14892	-52.4821	0.858449
104	USV	TRUE	0.872588	300.125	300.127	0.0024	90.7051	89.7699	91.6402	1.87032	0.673394	-779.302	1	-60.3148	0.841522
105	USV	TRUE	0.646409	301.796	301.838	0.0416	45.5299	34.7236	58.5479	23.8244	5.60329	175.242	7.3563	-94.841	0.141724
106	USV	TRUE	0.848262	304.889	304.902	0.0132	84.3492	83.4886	90.2535	6.76487	2.90902	-477.526	1.09074	-66.1753	0.780788
107	USV	TRUE	0.904837	306.303	306.313	0.01	90.2282	87.6008	90.8219	3.22111	0.874256	-190.141	1.13176	-56.7352	0.871487
108	USV	TRUE	0.952366	319.301	319.318	0.0172	94.5968	94.1993	94.8875	0.688185	0.247184	14.592	1.00813	-59.3724	0.836288
109	USV	TRUE	0.607715	320.72	320.725	0.0052	84.8849	83.7568	85.4119	1.65509	0.565655	-59.4569	1.30687	-73.6453	0.614345
110	USV	TRUE	0.788457	321.02	321.028	0.0076	90.3489	88.538	90.72	2.18204	0.675764	30.5805	1.30504	-62.9565	0.784745
111	USV	TRUE	0.955314	321.174	321.213	0.0384	92.0525	88.4645	94.2273	5.76276	1.63606	14.0584	1.13249	-65.4433	0.770078
112	USV	TRUE	0.703958	321.579	321.584	0.0052	73.9929	73.3769	74.0968	0.719926	0.243243	-87.299	1.04112	-66.1687	0.701586
113	USV	TRUE	0.631479	321.77	321.778	0.008	83.9889	82.3421	86.1428	3.80063	1.4691	-499.094	1.00465	-74.8704	0.531329
114	USV	TRUE	0.71167	322.674	322.678	0.004	78.6122	77.009	79.7552	2.74611	0.864553	-645.707	1.01148	-72.2671	0.67069
115	USV	TRUE	0.688536	324.698	324.701	0.0028	81.348	80.0492	82.1125	2.06329	0.704061	-708.617	1.01348	-67.2005	0.705665
116	USV	TRUE	0.715482	324.852	324.867	0.0144	96.6069	88.6813	97.6319	8.95062	3.72163	-625.423	1.01232	-69.1711	0.702493
117	USV	TRUE	0.758148	325.015	325.041	0.0256	63.8086	59.8374	67.1108	7.27348	2.18993	-272.017	1.06364	-54.3844	0.845188
118	USV	TRUE	0.600074	328.645	328.729	0.0832	81.9673	56.0945	100.418	44.3237	8.1704	-29.6728	11.7925	-95.4425	0.150853
119	USV	TRUE	0.815454	329.39	329.419	0.0284	58.0063	56.7241	84.3824	27.6583	12.2369	1087.8	1.53005	-53.7671	0.8751
120	USV	TRUE	0.707841	329.596	329.618	0.0228	62.3727	51.2917	64.1761	12.8845	4.72778	-623.025	1.10673	-51.4882	0.873341
121	USV	TRUE	0.975941	333.118	333.158	0.04	59.0109	56.3708	87.8421	31.4713	12.2191	665.213	1.59613	-61.2613	0.79451
122	USV	TRUE	0.718343	335.829	335.835	0.006	80.0414	79.0171	80.5535	1.53634	0.54071	-158.807	1.18576	-62.629	0.80808
123	USV	TRUE	0.998606	335.883	335.933	0.05	90.9996	81.1483	93.9535	12.8051	3.80576	99.7948	1.61803	-56.8279	0.855338
124	USV	TRUE	0.954861	336.065	336.104	0.0384	85.6943	82.5615	91.5097	8.94819	3.16365	-26.4874	1.12038	-62.535	0.767642
125	USV	TRUE	0.973176	336.501	336.53	0.0292	93.9853	92.1906	94.4758	2.28525	0.565765	8.18765	1.02818	-56.9854	0.848345
126	USV	TRUE	0.803852	336.671	336.676	0.0052	92.9314	92.4267	93.9853	1.5586	0.523284	-307.316	1.01112	-59.3619	0.842343
127	USV	TRUE	0.673914	338.316	338.318	0.0016	96.4658	95.2189	96.8221	1.60314	0.645323	779.302	1.38617	-74.6647	0.570687
128	USV	TRUE	0.681289	338.932	338.933	0.0016	107.17	106.921	107.241	0.320627	0.129065	-155.86	1.04572	-71.835	0.589544
129	USV	TRUE	0.986105	340.612	340.654	0.0428	91.9379	58.7288	104.974	46.2448	17.7789	-83.8403	3.54547	-55.696	0.848766
130	USV	TRUE	0.841037	340.967	340.976	0.0084	83.5696	81.7958	83.8962	2.1004	0.586193	-109.799	1.14746	-64.1799	0.787571
131	USV	TRUE	0.937352	342.618	342.646	0.028	92.0087	83.8446	95.4631	11.6185	3.78806	-406.307	1.23176	-57.5343	0.857561
132	USV	TRUE	0.875278	343.131	343.171	0.04	80.8336	65.5149	94.3775	28.8626	10.0333	154.797	4.70862	-62.2312	0.747652
133	USV	TRUE	0.843217	343.314	343.322	0.008	81.5777	80.037	82.8555	2.81847	0.868976	-326.931	1.01058	-66.8197	0.764949
134	USV	TRUE	0.925233	343.45	343.468	0.0184	65.5501	53.2371	66.2403	13.0032	5.11879	-823.328	1.10677	-58.3444	0.842231
135	USV	TRUE	0.816064	343.597	343.629	0.0316	62.4254	55.6492	65.0347	9.38554	3.39797	-223.73	1.14306	-56.9845	0.868671
136	USV	TRUE	0.838915	343.785	343.79	0.0048	64.5575	64.2013	64.8618	0.660551	0.220922	29.6673	1.06129	-59.2882	0.714325
137	USV	TRUE	0.840497	343.948	343.953	0.0048	59.1489	57.5235	60.0247	2.50119	0.755284	-474.575	1.0186	-61.6159	0.84389
138	USV	TRUE	0.842739	344.104	344.116	0.012	64.9044	62.7297	65.6169	2.88713	0.823081	-123.195	1.17636	-55.5451	0.850127
139	USV	TRUE	0.775388	344.301	344.308	0.0072	63.8356	63.0266	64.2215	1.19493	0.384624	-48.3401	1.10334	-52.754	0.858422
140	USV	TRUE	0.904602	344.627	344.639	0.0116	85.3764	85.0544	85.7072	0.652803	0.240473	36.8604	1.02809	-66.7703	0.766657
141	USV	TRUE	0.764726	345.454	345.494	0.04	89.3445	75.229	92.1989	16.9699	6.40695	-512.789	1.1264	-69.3463	0.542834
142	USV	TRUE	0.695003	347.85	347.854	0.004	89.4988	89.0204	89.7495	0.729068	0.267693	-153.165	1.02261	-64.6864	0.764152
143	USV	TRUE	0.660414	350.603	350.606	0.0032	79.6677	79.2669	79.8162	0.549222	0.185548	-91.2278	1.06663	-64.656	0.775653
144	USV	TRUE	0.893467	355.268	355.453	0.185	76.2759	51.7441	90.3763	38.6322	12.8459	-97.3717	4.56269	-64.6692	0.731519
145	USV	TRUE	0.796549	355.77	355.775	0.0048	75.2595	73.9829	75.92	1.93712	0.697513	440.422	1.01567	-59.4316	0.858901
146	USV	TRUE	0.854356	359.421	359.454	0.0336	89.187	72.8291	89.756	16.9269	5.5997	-540.508	1.12945	-55.385	0.865925
147	USV	TRUE	0.864746	359.609	359.623	0.0148	85.0626	80.3532	88.2724	7.91919	2.60726	-439.632	1.0404	-58.2627	0.80385
148	USV	TRUE	0.985814	359.764	359.788	0.0236	88.7818	84.581	89.2271	4.64612	1.16811	-105.58	1.0694	-60.0218	0.795105
149	USV	TRUE	0.974015	359.948	359.958	0.0104	95.6642	93.6866	95.706	2.01936	0.779086	194.694	1.02533	-59.1934	0.837489
150	USV	TRUE	0.625648	360.107	360.11	0.0024	69.5732	69.0834	69.7068	0.623441	0.22042	-166.993	1.10143	-75.4415	0.530132
151	USV	TRUE	0.661169	362.543	362.549	0.0064	76.3747	75.4059	76.8379	1.43206	0.453879	-61.4953	1.14736	-68.8378	0.709662
152	USV	TRUE	0.793019	362.616	362.626	0.0104	51.8989	50.2376	52.2941	2.05646	0.649533	-169.84	1.04262	-55.1674	0.772999
153	USV	TRUE	0.906478	362.872	362.875	0.0028	85.986	83.5999	86.821	3.22111	1.11354	844.685	1.61836	-61.5751	0.83737
154	USV	TRUE	0.98222	363.004	363.007	0.0032	84.2959	82.4626	86.9381	4.47542	1.4391	-1294.2	1.01399	-67.7728	0.793547
155	USV	TRUE	0.977747	363.18	363.206	0.0256	96.7439	83.993	98.7414	14.7484	5.23995	-609.66	1.05844	-58.6101	0.850104
156	USV	TRUE	0.823055	363.34	363.37	0.0308	91.7568	83.6298	94.54	10.9102	3.01834	-248.373	1.2382	-54.5871	0.869786
157	USV	TRUE	0.838364	363.58	363.594	0.0132	89.6012	85.5266	90.618	5.09144	1.63432	-294.229	1.26039	-55.7903	0.855808
158	USV	TRUE	0.889642	363.754	363.782	0.028	88.4005	81.0954	91.6438	10.5484	3.48874	-274.06	1.40299	-56.4005	0.863933
159	USV	TRUE	0.766583	363.952	363.96	0.008	88.5746	86.1739	91.1692	4.99532	1.59907	-656.632	1.00368	-64.6363	0.760705
160	USV	TRUE	0.979176	364.15	364.152	0.0016	73.0277	73.0277	73.0277	1.42109e-14	4.35117e-15	7.05593e-12	1	-58.6375	0.839876
161	USV	TRUE	0.71434	364.324	364.326	0.002	78.1681	75.9015	80.3546	4.45315	1.71359	2287.01	1.00084	-69.0679	0.759674
162	USV	TRUE	0.740008	364.869	364.878	0.0092	74.2916	71.3896	77.8021	6.41254	1.78032	-626.346	1.01158	-57.423	0.855856
163	USV	TRUE	0.984091	368.061	368.084	0.0228	91.2531	82.6957	93.2033	10.5076	3.66381	-455.369	1.10561	-56.5671	0.860548
164	USV	TRUE	0.801451	368.256	368.264	0.008	83.8071	82.115	86.4716	4.35667	1.44445	-576.813	1.01068	-65.0508	0.779116
165	USV	TRUE	0.830583	368.495	368.51	0.0144	82.5192	77.6704	86.5692	8.8988	2.63667	-612.868	1.0211	-70.1649	0.65138
166	USV	TRUE	0.786311	368.966	368.971	0.0052	79.7419	76.3575	81.7607	5.40316	1.96693	-1157.25	1.0469	-70.0076	0.730138
167	USV	TRUE	0.671366	369.123	369.152	0.0292	103.147	85.9059	106.375	20.469	7.78225	-711.06	1.15839	-68.9769	0.659414
168	USV	TRUE	0.822045	369.313	369.323	0.0096	64.8221	62.885	65.809	2.92393	0.883267	58.7752	1.32558	-63.0551	0.776486
169	USV	TRUE	0.779508	369.508	369.51	0.002	85.7586	83.6255	88.1944	4.56893	1.65961	-2211.94	1.00143	-64.2383	0.776025
170	USV	TRUE	0.838179	369.667	369.706	0.0388	65.5508	64.035	78.9824	14.9474	4.18847	348.827	1.13802	-60.7126	0.711376
171	USV	TRUE	0.743784	370.156	370.169	0.0132	93.279	91.2668	93.7329	2.46617	0.802123	-129.87	1.10926	-62.6648	0.793046
172	USV	TRUE	0.695242	375.758	375.76	0.002	84.7386	82.9841	85.4779	2.49377	0.962024	1246.88	1.03106	-75.7675	0.591028
173	USV	TRUE	0.68648	375.93	375.934	0.004	91.7394	91.3431	93.274	1.93083	0.772896	-493.803	1.00602	-72.9371	0.588347
174	USV	TRUE	0.989919	388.167	388.197	0.03	81.5971	72.8915	81.9418	9.05037	3.61224	299.967	1.03173	-69.4875	0.639336
175	USV	TRUE	0.63776	388.363	388.37	0.0072	69.6401	69.3514	73.1163	3.7649	1.91292	-526.952	1.00188	-78.8659	0.485062
176	USV	TRUE	0.766105	421.396	421.399	0.0032	90.3951	88.213	91.5158	3.30276	1.12303	-1003.51	1.02045	-70.4977	0.706488
177	USV	TRUE	0.926934	421.597	421.608	0.0112	89.898	88.5146	91.3524	2.83785	1.04512	-199.585	1.03235	-69.2981	0.64064
178	USV	TRUE	0.609499	449.205	449.254	0.0496	63.4613	33.7439	74.802	41.0581	8.4328	40.8951	9.20235	-97.0581	0.152897
179	USV	TRUE	0.600793	484.744	484.788	0.0432	53.5452	42.7834	65.3312	22.5478	4.41153	10.0297	6.87671	-97.9172	0.162997
180	USV	TRUE	0.635084	491.802	491.807	0.0052	89.7861	89.236	90.7797	1.54367	0.663547	-326.932	1.02426	-76.336	0.452799
181	USV	TRUE	0.766253	492.04	492.047	0.0068	67.7608	66.4898	68.0896	1.5998	0.6057	-254.759	1.00975	-56.5443	0.781986
182	USV	TRUE	0.92811	492.267	492.296	0.0292	70.2917	68.4614	71.8607	3.39925	1.06762	48.8703	1.1141	-48.0794	0.914683
183	USV	TRUE	0.822782	492.504	492.524	0.02	88.6173	81.4345	91.7711	10.3365	5.14095	-519.383	1.01083	-70.9495	0.521876
184	USV	TRUE	0.682248	494.924	494.964	0.04	45.6418	35.3253	57.4426	22.1173	4.52625	-25.0119	6.43621	-96.9514	0.167425
185	USV	TRUE	0.750208	495.643	495.72	0.0768	77.7342	34.9542	107.251	72.2969	17.6935	-63.5846	19.325	-93.9892	0.172868
186	USV	TRUE	0.931347	496.052	496.128	0.0756	58.9267	52.6044	80.4428	27.8384	8.33148	-219.552	1.46977	-55.7908	0.852582
187	USV	TRUE	0.696597	496.286	496.33	0.0444	74.2239	54.2839	103.983	49.6995	19.0785	21.6244	2.31814	-67.0493	0.694081
188	USV	TRUE	0.878172	496.782	496.787	0.0044	84.1578	81.7382	90.0285	8.29029	2.585	-1729.23	1.0195	-69.1046	0.64625
189	USV	TRUE	0.742207	497.033	497.059	0.026	76.6104	74.1198	90.3421	16.2223	7.1255	-677.712	1.0854	-67.4438	0.584189
190	USV	TRUE	0.626468	499.61	499.618	0.008	83.1267	81.5829	83.7493	2.16634	0.711151	-32.6091	1.27575	-70.4816	0.706789
191	USV	TRUE	0.750424	504.316	504.326	0.0104	76.0627	72.1068	80.6346	8.52779	2.90255	-906.761	1.02451	-69.243	0.726101
192	USV	TRUE	0.946835	504.767	504.776	0.0092	82.1526	77.603	84.5128	6.90981	2.01471	-701.791	1.02723	-59.4415	0.846109
193	USV	TRUE	0.830678	504.965	505.2	0.235	88.3142	82.7923	92.4047	9.61238	2.89442	-4.15046	2.31792	-73.0586	0.561081
194	USV	TRUE	0.973131	505.713	505.723	0.01	85.1974	84.2063	92.594	8.38765	3.15038	733.365	1.58216	-62.2443	0.794804
195	USV	TRUE	0.810794	506.042	506.048	0.0056	82.0887	80.8195	83.1129	2.29337	0.725997	-405.157	1.0039	-51.922	0.838267
196	USV	TRUE	0.769048	506.26	506.277	0.0168	88.9948	75.3238	89.3065	13.9827	5.07634	-909.272	1.11241	-55.4729	0.857706
197	USV	TRUE	0.789326	506.488	506.504	0.016	91.396	82.6905	96.163	13.4725	4.53874	-823.351	1.02028	-62.3779	0.781062
198	USV	TRUE	0.789912	506.668	506.676	0.008	94.5119	93.2873	96.2116	2.92424	0.888841	-355.939	1.00542	-63.7767	0.715017
199	USV	TRUE	0.735331	508.386	508.396	0.0108	80.4476	73.6844	81.5906	7.90611	2.7972	-765.557	1.0126	-67.4369	0.709855
200	USV	TRUE	0.925774	508.587	508.59	0.0024	85.58	84.3109	87.6508	3.33986	1.21398	-1391.61	1.00728	-66.6565	0.786742
201	USV	TRUE	0.780173	508.807	508.834	0.0276	64.0554	58.839	102.242	43.4034	17.1866	1439.3	1.79901	-61.563	0.724252
202	USV	TRUE	0.961119	509.015	509.056	0.0404	54.7002	53.4423	90.0317	36.5894	15.9827	900.343	1.23964	-59.166	0.720561
203	USV	TRUE	0.969936	509.209	509.235	0.0256	53.5828	53.3168	96.7435	43.4267	19.196	1901.06	1.18384	-56.0532	0.767674
204	USV	TRUE	0.75663	509.611	509.624	0.0132	89.2065	75.2299	91.0991	15.8692	5.78425	-1207.14	1.07572	-62.3915	0.724818
205	USV	TRUE	0.838233	509.755	509.864	0.1092	86.8012	57.6362	92.1641	34.5279	16.5543	295.727	1.07971	-55.479	0.843082
206	USV	TRUE	0.994384	510.033	510.054	0.0216	86.2323	50.2882	91.4054	41.1171	11.9789	1445.46	2.14996	-63.8766	0.740035
207	USV	TRUE	0.954794	510.196	510.227	0.0304	58.7275	56.1529	90.4926	34.3397	13.8333	1095.41	1.326	-49.8433	0.86188
208	USV	TRUE	0.832167	510.407	510.409	0.0024	56.1616	55.8544	56.2675	0.413179	0.153826	144.534	1.0262	-40.3293	0.916781
209	USV	TRUE	0.777546	510.553	510.59	0.0372	53.6237	51.0717	56.8992	5.82751	1.95369	98.7246	1.21965	-44.9198	0.841549
210	USV	TRUE	0.794089	510.754	510.765	0.0112	51.7719	50.7848	53.0114	2.22658	0.671087	-193.473	1.02016	-48.5467	0.850963
211	USV	TRUE	0.817739	510.939	510.975	0.036	57.8731	52.2102	58.4669	6.25668	2.13197	-160.29	1.05212	-45.6735	0.796434
212	USV	TRUE	0.851634	511.138	511.175	0.0368	57.252	54.961	95.9921	41.0311	8.47609	251.746	1.61344	-54.905	0.715538
213	USV	TRUE	0.613701	511.336	511.345	0.0084	55.1352	54.9794	55.3293	0.349899	0.131646	-9.58856	1.01757	-77.7984	0.480015
214	USV	TRUE	0.806765	511.503	511.506	0.0032	97.1242	96.3894	105.036	8.64654	3.00291	2409.03	1.10165	-74.7706	0.610186
215	USV	TRUE	0.622291	512.425	512.429	0.004	84.6436	82.2799	89.4783	7.19834	2.43749	-1433.32	1.07199	-75.257	0.553593
216	USV	TRUE	0.755378	512.626	512.627	0.0016	92.7877	92.3869	93.0103	0.623441	0.249933	-389.651	1.00816	-66.0243	0.636613
217	USV	TRUE	0.893865	513.152	513.158	0.0056	64.7633	63.6524	65.2173	1.56487	0.543922	271.647	1.00174	-66.3276	0.778344
218	USV	TRUE	0.743156	513.341	513.366	0.0252	85.6807	64.2145	88.4749	24.2604	11.231	1011.69	1.31115	-65.7674	0.728329
219	USV	TRUE	0.988917	513.531	513.557	0.026	94.3267	91.1946	94.5413	3.34666	0.920997	89.9905	1.04437	-62.7931	0.78605
220	USV	TRUE	0.8674	513.718	513.72	0.0016	88.0155	87.116	88.7369	1.62095	0.642088	-1013.09	1.00178	-65.5688	0.769144
221	USV	TRUE	0.901746	514.551	514.582	0.0312	59.4053	53.683	61.5153	7.83237	1.33506	48.5413	1.23519	-46.7023	0.850844
222	USV	TRUE	0.764199	514.739	514.747	0.0076	56.2821	54.5305	56.8016	2.27111	0.788235	-308.121	1.06081	-58.6945	0.790994
223	USV	TRUE	0.840962	514.929	515.03	0.1008	60.3149	59.2619	79.5657	20.3038	6.24308	195.018	1.01552	-62.631	0.655807
224	USV	TRUE	0.769638	515.152	515.181	0.0288	74.6251	54.3603	76.4083	22.048	10.0206	740.556	1.10308	-69.4134	0.693245
225	USV	TRUE	0.849704	515.327	515.364	0.0376	60.9301	57.41	93.0679	35.658	13.805	981.572	1.39463	-67.2045	0.585798
226	USV	TRUE	0.909642	515.497	515.549	0.052	60.2128	58.1522	87.8225	29.6703	11.0276	558.748	1.21263	-68.2935	0.594336
227	USV	TRUE	0.876025	515.705	515.741	0.0368	82.8647	60.3497	88.5263	28.1766	12.7833	775.418	1.23409	-69.5448	0.644497
228	USV	TRUE	0.915098	515.858	515.861	0.0032	58.5355	57.9714	59.0995	1.12813	0.400096	-364.911	1.00098	-63.1897	0.711316
229	USV	TRUE	0.877319	516.076	516.079	0.0036	92.4846	92.0838	92.9967	0.912896	0.311155	-255.044	1.00659	-67.4744	0.646946
230	USV	TRUE	0.933941	516.401	516.415	0.014	97.33	97.0207	98.3159	1.29529	0.27593	-50.427	1.01244	-61.1512	0.766067
231	USV	TRUE	0.807253	519.238	519.256	0.0172	85.7036	52.0714	89.6225	37.5511	18.6875	2297.27	1.2273	-56.664	0.838625
232	USV	TRUE	0.883943	519.415	519.439	0.024	60.3595	56.8201	80.9885	24.1684	10.1914	982.084	1.61432	-57.8691	0.849722
233	USV	TRUE	0.894577	519.585	519.621	0.0356	76.0288	50.8134	76.5128	25.6994	11.0194	727.75	1.0362	-55.6708	0.835321
234	USV	TRUE	0.621867	519.678	519.72	0.0416	46.8698	34.0151	55.4644	21.4494	5.40435	-87.5429	7.2661	-96.5439	0.160157
235	USV	TRUE	0.906331	519.75	519.758	0.0084	62.8938	61.9449	63.3664	1.42159	0.463919	-46.3101	1.10501	-43.451	0.91342
236	USV	TRUE	0.74987	519.923	519.97	0.0468	62.0561	55.9026	88.9171	33.0145	10.4592	543.583	1.79394	-52.3768	0.863328
237	USV	TRUE	0.884916	521.775	521.777	0.0016	79.0025	79.0025	79.0025	0	6.64652e-15	9.93014e-12	1	-73.7648	0.600196
238	USV	TRUE	0.971223	522.058	522.064	0.006	93.0781	89.3635	95.3416	5.97819	2.06934	-798.878	1.07397	-57.1772	0.840684
239	USV	TRUE	0.949428	522.214	522.216	0.0016	100.337	94.4415	102.671	8.22943	3.35795	-5143.39	1.00409	-63.9327	0.801105
240	USV	TRUE	0.728912	522.357	522.359	0.002	84.098	83.8797	84.2894	0.40969	0.159561	-62.9803	1.1266	-68.8348	0.709083
241	USV	TRUE	0.824626	523.817	523.822	0.0052	91.6993	89.9899	92.154	2.1641	0.771954	-409.509	1.00193	-62.4087	0.766525
242	USV	TRUE	0.741392	524.002	524.013	0.0116	57.5179	56.2742	58.2043	1.93004	0.74102	-32.0489	1.11027	-65.0924	0.634292
243	USV	TRUE	0.907655	524.191	524.242	0.0512	60.59	57.9783	69.9487	11.9704	3.11945	188.951	1.06149	-65.3923	0.719243
244	USV	TRUE	0.796409	524.426	524.432	0.0056	87.8044	86.9824	90.5422	3.55973	1.37135	-642.069	1.00034	-58.6344	0.83748
245	USV	TRUE	0.912827	524.57	524.586	0.016	57.5386	54.0651	58.3698	4.30471	1.21669	-200.531	1.13133	-50.3156	0.84153
246	USV	TRUE	0.772713	524.784	524.827	0.0428	65.395	58.4595	91.3628	32.9033	11.2772	571.885	2.19565	-53.7346	0.858791
247	USV	TRUE	0.830796	524.986	524.994	0.0084	91.8395	91.5228	95.2901	3.76735	1.58251	-449.799	1.00178	-45.8515	0.912351
248	USV	TRUE	0.991304	525.147	525.176	0.0288	92.9189	90.96	96.1978	5.2378	1.33112	-85.9018	1.08535	-47.8055	0.922568
249	USV	TRUE	0.933568	525.458	525.505	0.0472	94.7888	85.2739	105.462	20.1876	5.57909	-348.841	1.46142	-54.0864	0.878681
250	USV	TRUE	0.912364	525.634	525.667	0.0324	72.5817	61.951	81.521	19.57	6.51287	414.338	1.68597	-56.5459	0.882597
251	USV	TRUE	0.989581	525.725	525.729	0.004	85.042	84.1387	85.7653	1.62662	0.568742	-120.555	1.44271	-53.4601	0.913925
252	USV	TRUE	0.756764	525.897	525.916	0.0192	89.7878	51.3631	93.4373	42.0742	13.0222	-139.216	2.46335	-57.5639	0.847254
253	USV	TRUE	0.899907	526.06	526.102	0.0416	62.8018	58.9578	81.0729	22.1151	6.21631	406.198	1.43365	-51.0912	0.86141
254	USV	TRUE	0.91897	526.261	526.277	0.016	92.4868	82.5043	96.4353	13.9309	4.16494	-826.959	1.04417	-57.5406	0.861167
255	USV	TRUE	0.893586	526.401	526.443	0.042	81.4253	74.3384	105.627	31.289	13.9855	-660.599	1.10976	-71.9661	0.71522
256	USV	TRUE	0.800467	526.591	526.624	0.0328	84.3332	74.4398	95.2967	20.8568	6.74577	-640.356	1.01233	-60.5165	0.786172
257	USV	TRUE	0.864652	526.787	526.801	0.0132	102.609	97.2433	104.229	6.98574	2.61088	-547.806	1.0147	-67.1743	0.698313
258	USV	TRUE	0.983282	526.989	526.992	0.0032	95.6682	94.3917	96.6257	2.234	0.841735	-762.293	1.0153	-64.4069	0.795354
259	USV	TRUE	0.94302	527.267	527.288	0.0208	95.0205	94.0571	101.379	7.32234	2.67282	-297.751	1.06091	-67.5476	0.706927
260	USV	TRUE	0.823081	527.428	527.434	0.0064	69.4121	68.1133	69.6942	1.58087	0.590178	228.115	1.09457	-60.0047	0.72021
261	USV	TRUE	0.829021	527.607	527.623	0.0156	75.809	72.8714	76.9602	4.08876	1.19306	-162.333	1.12658	-69.5949	0.702921
262	USV	TRUE	0.713183	529.068	529.071	0.0028	91.0743	89.2633	92.3508	3.08752	1.07906	-1095.62	1.00456	-71.7327	0.638848
263	USV	TRUE	0.606855	534.71	534.711	0.0016	93.5468	92.1129	96.2276	4.11471	1.65241	-2571.7	1.00522	-71.1231	0.714914
264	USV	TRUE	0.954706	534.767	534.77	0.0028	90.2393	88.933	90.744	1.81095	0.641654	-632.63	1.03329	-62.835	0.77051
265	USV	TRUE	0.834449	537.516	537.524	0.008	75.0282	74.4897	77.2016	2.7119	0.945945	-288.595	1.05027	-59.7202	0.831976
266	USV	TRUE	0.627994	538.64	538.646	0.006	76.7419	75.2414	77.3439	2.10255	0.707367	-283.585	1.08877	-70.9135	0.660201
267	USV	TRUE	0.882248	538.862	538.878	0.0156	72.6818	69.5416	75.73	6.18844	1.771	-353.45	1.0234	-65.7574	0.713979
268	USV	TRUE	0.855732	540.52	540.529	0.0096	85.3786	82.87	85.8833	3.0133	0.900356	-266.29	1.07352	-62.9453	0.806875
269	USV	TRUE	0.617502	543.913	543.919	0.006	79.2262	76.5469	80.2579	3.71096	1.1626	-431.345	1.47709	-72.3693	0.662219
270	USV	TRUE	0.628457	547.472	547.479	0.0068	77.6698	75.8737	77.9964	2.12267	0.726765	284.737	1.09586	-70.507	0.660952
271	USV	TRUE	0.96241	547.674	547.689	0.0152	90.0075	86.3311	90.4083	4.07714	0.983261	-192.026	1.06591	-58.4331	0.845354
272	USV	TRUE	0.68314	549.552	549.56	0.008	80.0352	75.3736	80.7268	5.35321	1.8345	-578.793	1.1581	-71.8091	0.661709
273	USV	TRUE	0.613591	549.711	549.727	0.0164	83.5287	81.712	84.109	2.39698	1.00618	-111.109	1.05291	-60.6747	0.830416
274	USV	TRUE	0.766224	559.808	559.812	0.0036	78.3528	76.9129	78.9465	2.03361	0.768353	-614.445	1.05143	-72.2022	0.65697
275	USV	TRUE	0.676801	559.949	559.951	0.0028	52.265	51.7232	53.7271	2.00392	0.75027	-738.658	1.0535	-65.693	0.729656
276	USV	TRUE	0.849768	560.147	560.187	0.0396	87.8695	51.3678	91.5237	40.1559	18.8077	1077.74	1.35649	-68.4598	0.593576
277	USV	TRUE	0.613079	565.844	565.852	0.0076	71.4684	69.7099	72.0219	2.31195	0.778209	-291.311	1.01609	-78.6261	0.437862
278	USV	TRUE	0.989645	599.857	599.861	0.004	87.9692	84.206	88.6469	4.44095	1.79202	1166.21	1.01743	-62.7726	0.83238
