# Supplementary material for: Bazedoxifene reverses sexually dimorphic autistic-like abnormalities in biallelic MDGA1-mutant mice
Source: EMBO Mol Med. 2026 Mar 20;18(4):1358–98. doi: 10.1038/s44321-026-00402-y (PMC13084050; doi:10.1038/s44321-026-00402-y)
Supplement: Supplementary file 17 — Source data Fig. 3 [file 44321_2026_402_MOESM17_ESM.zip › Panel C/Batch2/P9/P9_WT_496.xlsx]

## Sheet: Sheet1
ID	Label	Accepted	Score	Begin Time (s)	End Time (s)	Call Length (s)	Principal Frequency (kHz)	Low Freq (kHz)	High Freq (kHz)	Delta Freq (kHz)	Frequency Standard Deviation (kHz)	Slope (kHz/s)	Sinuosity	Mean Power (dB/Hz)	Tonality
1	USV	TRUE	0.80838	4.44651	4.46331	0.0168	63.5856	61.9771	64.1385	2.16145	0.721022	89.5311	1.05313	-64.4802	0.642554
2	USV	TRUE	0.888319	4.64251	4.64971	0.0072	91.0205	89.9666	92.1857	2.21915	0.627427	-121.039	1.27609	-65.1466	0.785472
3	USV	TRUE	0.991153	4.75451	4.78891	0.0344	96.5225	94.4771	98.622	4.14487	1.27099	-25.5771	1.07781	-68.7217	0.710608
4	USV	TRUE	0.822775	4.92171	4.92371	0.002	89.433	88.2885	91.8956	3.60705	1.48066	-1924.4	1.04437	-65.2875	0.818213
5	USV	TRUE	0.965941	5.06764	5.07004	0.0024	99.9469	97.4754	100.481	3.00588	1.13723	-1224.62	1.09297	-64.2681	0.79264
6	USV	TRUE	0.793162	5.47204	5.48244	0.0104	99.5609	97.7795	99.8567	2.07722	0.901817	191.962	1.02336	-76.3083	0.52344
7	USV	TRUE	0.830804	5.62444	5.63324	0.0088	97.3561	96.7188	102.75	6.03094	1.91501	561.759	1.87188	-77.2647	0.526324
8	USV	TRUE	0.932517	5.91244	5.91764	0.0052	99.447	96.3335	101.158	4.82425	1.67887	360.412	2.43962	-71.1781	0.732521
9	USV	TRUE	0.733458	7.93829	7.94069	0.0024	93.7025	92.9009	94.3705	1.46954	0.529823	-612.309	1.00127	-66.4812	0.769082
10	USV	TRUE	0.783299	8.08062	8.09942	0.0188	95.6676	89.6781	96.5656	6.88754	2.03334	-326.655	1.08546	-56.3097	0.849476
11	USV	TRUE	0.986948	8.59342	8.60942	0.016	103.64	99.8174	105.866	6.04888	1.91155	413.415	1.05455	-59.9924	0.842204
12	USV	TRUE	0.827534	8.75622	8.75902	0.0028	85.1931	84.1726	85.4047	1.23204	0.424039	-272.137	1.24424	-58.9671	0.855398
13	USV	TRUE	0.71707	9.98175	9.98935	0.0076	82.7739	80.2213	83.8968	3.67552	1.563	-478.006	1.04088	-68.3354	0.718049
14	USV	TRUE	0.943394	11.0077	11.0101	0.0024	93.3779	93.3779	93.3779	0	0	1.18569e-12	1	-50.3472	0.917512
15	USV	TRUE	0.728458	13.6703	13.6747	0.0044	91.8405	90.6308	91.9147	1.28399	0.42729	253.799	1.05728	-69.5375	0.659336
16	USV	TRUE	0.796897	13.8667	13.8743	0.0076	93.9288	93.5874	94.5819	0.994537	0.308034	25.2792	1.05125	-59.388	0.715065
17	USV	TRUE	0.908306	14.0475	14.0491	0.0016	93.968	93.8968	94.2174	0.320627	0.129065	-155.86	1.04572	-64.5696	0.743171
18	USV	TRUE	0.890645	14.3374	14.3674	0.03	72.0558	59.6371	96.058	36.4209	13.3323	1214.03	1.00002	-64.0213	0.636845
19	USV	TRUE	0.93563	14.5062	14.5118	0.0056	62.6942	62.2267	63.2435	1.0168	0.356368	-196.482	1.00945	-62.0101	0.793283
20	USV	TRUE	0.714388	14.6558	14.6594	0.0036	66.4218	62.1739	67.1925	5.01864	1.91423	1411.75	1.14874	-70.3641	0.580008
21	USV	TRUE	0.691972	14.9326	14.9342	0.0016	86.0791	85.0816	87.0766	1.99501	0.788598	1246.88	1	-77.0244	0.590556
22	USV	TRUE	0.732156	15.0993	15.1009	0.0016	60.5996	60.5996	60.5996	1.42109e-14	7.94411e-15	7.2656e-12	1	-71.1318	0.448566
23	USV	TRUE	0.786107	15.2505	15.2613	0.0108	63.3224	62.0042	63.3439	1.3397	0.452405	-82.5354	1.03179	-64.8597	0.701445
24	USV	TRUE	0.923159	15.3687	15.8687	0.5	80.3883	52.4392	100.115	47.6761	11.6084	25.6612	29.9052	-92.8908	0.181438
25	USV	TRUE	0.743645	15.7425	15.7477	0.0052	79.0835	77.484	79.4137	1.9297	0.682914	-362.206	1.10021	-64.6109	0.794434
26	USV	TRUE	0.67711	16.588	16.5952	0.0072	86.284	85.4396	86.417	0.977431	0.336059	-98.3838	1.03327	-70.5032	0.647295
27	USV	TRUE	0.697861	23.5499	23.5623	0.0124	91.3655	85.6506	93.414	7.76333	2.67225	-675.162	1.13221	-67.6226	0.733297
28	USV	TRUE	0.615179	25.8142	25.8182	0.004	94.9469	94.6983	95.9759	1.27765	0.507444	-320.159	1.00002	-78.3527	0.49554
29	USV	TRUE	0.920193	30.5942	30.6292	0.035	80.6127	65.1488	96.9824	31.8336	15.0706	1032.12	1.00009	-66.2623	0.456333
30	USV	TRUE	0.833975	30.4778	30.4846	0.0068	86.7144	86.2022	87.2413	1.03907	0.348391	-159.123	1.01556	-70.0918	0.605481
31	USV	TRUE	0.645958	32.1161	32.1185	0.0024	88.7874	88.1195	89.4554	1.33595	0.480995	556.644	1	-67.6068	0.655213
32	USV	TRUE	0.742318	32.1161	32.1197	0.0036	88.7402	87.7159	89.2597	1.54376	0.55177	448.464	1.0139	-67.4879	0.720741
33	USV	TRUE	0.692574	32.3117	32.3165	0.0048	84.6476	83.4898	85.7683	2.27853	0.772419	-495.169	1.00389	-63.0902	0.781846
34	USV	TRUE	0.899845	32.4769	32.5001	0.0232	81.255	75.0206	86.1906	11.17	3.50013	-506.434	1.01305	-52.3715	0.872498
35	USV	TRUE	0.901802	32.6445	32.6581	0.0136	83.2353	77.7356	88.7423	11.0067	2.75367	-663.482	1.02858	-48.1497	0.92462
36	USV	TRUE	0.949524	32.7793	32.8141	0.0348	62.1221	54.6272	84.1301	29.5028	10.3625	726.706	1.79177	-52.8044	0.875061
37	USV	TRUE	0.918668	32.9333	32.9689	0.0356	63.0802	58.526	93.8494	35.3235	13.8521	1031.17	1.46868	-56.4749	0.79766
38	USV	TRUE	0.783518	33.0932	33.1052	0.012	67.229	65.0767	67.5779	2.50119	0.735744	-168.375	1.04013	-52.0698	0.840212
39	USV	TRUE	0.777339	33.27	33.2812	0.0112	60.4568	56.1373	104.899	48.762	10.665	1676.54	1.32853	-59.5494	0.724035
40	USV	TRUE	0.803728	36.1186	36.1218	0.0032	93.0015	91.7323	93.8921	2.15978	0.730272	-663.334	1.00491	-66.4976	0.713092
41	USV	TRUE	0.983644	36.347	36.3622	0.0152	76.8482	73.8444	83.8487	10.0043	3.05644	-682.068	1.03144	-58.463	0.778968
42	USV	TRUE	0.877775	36.7514	36.7554	0.004	81.4394	79.3621	82.8202	3.45812	1.17946	-845.858	1.00285	-67.191	0.759187
43	USV	TRUE	0.737833	36.9226	36.9254	0.0028	91.0238	89.2203	91.7586	2.5383	0.925169	-917.137	1.03672	-60.3399	0.837067
44	USV	TRUE	0.995696	37.1237	37.1273	0.0036	78.7008	76.734	80.6899	3.95588	1.41023	-1161.87	1.00421	-57.8003	0.839562
45	USV	TRUE	0.93368	37.2981	37.3017	0.0036	92.3522	89.9698	93.7327	3.76291	1.22473	-997.461	1.01157	-59.097	0.832906
46	USV	TRUE	0.860369	37.6301	37.6325	0.0024	98.473	98.0722	98.6734	0.601176	0.22042	-250.49	1.00609	-59.9413	0.841632
47	USV	TRUE	0.820968	37.9437	37.9621	0.0184	94.7739	61.6247	98.3331	36.7083	12.2724	1468.66	1.4121	-62.3161	0.713372
48	USV	TRUE	0.876163	38.1068	38.114	0.0072	64.6982	62.4503	65.9005	3.45023	1.08677	-496.904	1.02227	-61.1715	0.714915
49	USV	TRUE	0.784165	38.3056	38.3108	0.0052	62.3789	59.8442	63.3809	3.53667	1.13241	-728.453	1.02221	-61.7953	0.763549
50	USV	TRUE	0.711959	38.4668	38.4688	0.002	60.6648	60.4911	60.8385	0.347346	0.151643	-197.847	1.00936	-63.4333	0.639186
51	USV	TRUE	0.710977	41.9134	41.9162	0.0028	94.4713	94.0334	94.642	0.608598	0.216448	-213.822	1.00844	-64.9976	0.742153
52	USV	TRUE	0.949061	42.1281	42.1317	0.0036	83.0935	81.2232	83.8357	2.61252	0.872139	-697.886	1.02899	-54.7237	0.838252
53	USV	TRUE	0.915506	42.3189	42.3369	0.018	98.8615	93.6544	100.61	6.95605	2.02689	-320.878	1.14175	-49.1037	0.919041
54	USV	TRUE	0.877367	42.4941	42.5101	0.016	89.9485	86.8505	90.6169	3.76634	1.05565	84.1706	1.14017	-55.8423	0.840113
55	USV	TRUE	0.739956	46.3415	46.3583	0.0168	63.0617	58.5863	64.175	5.58871	1.47789	-206.459	1.17944	-50.962	0.873657
56	USV	TRUE	0.805691	46.5019	46.5111	0.0092	66.9537	66.063	67.0576	0.994537	0.341866	17.2156	1.06058	-53.631	0.850126
57	USV	TRUE	0.73577	46.6947	46.7031	0.0084	99.9977	94.8124	102.35	7.53724	2.76062	886.22	1.01038	-75.3659	0.437926
58	USV	TRUE	0.910208	52.535	52.5626	0.0276	85.0596	83.5364	87.019	3.48261	1.25436	-131.173	1.05778	-56.6687	0.843343
59	USV	TRUE	0.956268	52.7142	52.7722	0.058	93.5979	77.7452	96.634	18.8887	6.32836	-295.18	1.11391	-62.8228	0.780167
60	USV	TRUE	0.808249	52.8846	52.887	0.0024	95.0709	94.5365	95.1674	0.630863	0.237269	-250.49	1.03271	-69.6787	0.552727
61	USV	TRUE	0.834251	53.0666	53.0754	0.0088	59.5152	58.8249	60.1238	1.29884	0.485946	-176.326	1.01112	-54.4815	0.775022
62	USV	TRUE	0.732653	53.4526	53.4578	0.0052	90.9795	87.8177	93.9037	6.08598	2.19236	-1298.02	1.01759	-61.3404	0.833668
63	USV	TRUE	0.813083	53.635	53.645	0.01	85.0029	78.6275	92.4545	13.827	3.67225	-1182.09	1.02205	-55.9532	0.878181
64	USV	TRUE	0.755233	53.7666	53.7718	0.0052	67.1617	66.9878	68.2907	1.30286	0.533264	-253.203	1.00019	-51.3375	0.832643
65	USV	TRUE	0.889176	53.9322	53.9374	0.0052	59.2168	57.5543	60.9387	3.3844	1.0839	-646.931	1.00446	-63.9862	0.716707
66	USV	TRUE	0.749421	54.1114	54.1334	0.022	93.3778	77.887	93.8809	15.9938	7.33271	-741.32	1.00795	-67.5655	0.656422
67	USV	TRUE	0.893687	54.2637	54.2757	0.012	62.4119	59.3238	62.8039	3.48012	1.46289	-301.652	1.0056	-58.7389	0.76924
68	USV	TRUE	0.689029	54.4549	54.4585	0.0036	81.5494	80.9554	81.9787	1.02334	0.38777	270.242	1.01895	-64.4086	0.758642
69	USV	TRUE	0.765892	54.6397	54.6457	0.006	74.9461	74.2262	75.2133	0.987116	0.333915	167.321	1.01143	-68.8593	0.669714
70	USV	TRUE	0.720221	56.6063	56.6083	0.002	83.2102	82.8806	83.5397	0.659067	0.266714	-353.708	1.00734	-70.2234	0.656573
71	USV	TRUE	0.912795	60.0677	60.0741	0.0064	60.0445	58.1977	61.9986	3.80088	1.31573	-589.078	1.00605	-72.085	0.58515
72	USV	TRUE	0.849896	60.2644	60.2684	0.004	80.8832	78.1964	83.659	5.46253	1.96481	-1475.11	1.00733	-71.8792	0.654813
73	USV	TRUE	0.899088	60.4392	60.46	0.0208	90.639	88.0986	95.9399	7.84128	3.16152	-312.762	1.26447	-67.9467	0.701616
74	USV	TRUE	0.825319	60.5844	60.5924	0.008	62.6878	62.162	63.3159	1.15387	0.401701	-126.529	1.01822	-61.3946	0.699524
75	USV	TRUE	0.862186	61.9108	61.9224	0.0116	62.5663	60.2061	63.3827	3.17658	1.07904	-295.927	1.02221	-57.7718	0.861986
76	USV	TRUE	0.854713	62.2587	62.2679	0.0092	72.1568	70.4279	72.4971	2.0692	0.733194	-204.959	1.04196	-44.8565	0.915785
77	USV	TRUE	0.816154	64.767	64.771	0.004	95.9427	94.7552	97.2341	2.47892	0.826764	-622.598	1.00233	-59.3169	0.844601
78	USV	TRUE	0.912675	64.9986	65.011	0.0124	90.2693	87.3673	92.1915	4.82425	1.26941	-329.198	1.0418	-62.2444	0.79777
79	USV	TRUE	0.944272	65.1725	65.2093	0.0368	93.1439	84.2822	97.1369	12.8548	3.71318	-241.855	1.21718	-55.489	0.854017
80	USV	TRUE	0.87538	65.3805	65.4089	0.0284	61.5314	58.5298	89.3664	30.8366	10.7274	1072.46	1.30338	-54.009	0.850813
81	USV	TRUE	0.904186	66.6208	66.6316	0.0108	97.2114	96.664	97.6289	0.96485	0.333826	-15.2308	1.03441	-63.3383	0.77961
82	USV	TRUE	0.730223	67.1252	67.1268	0.0016	60.4034	59.5751	60.6973	1.12219	0.460853	-701.372	1.03705	-65.4257	0.692792
83	USV	TRUE	0.844758	67.3983	67.4043	0.006	84.0614	80.6235	86.3344	5.71088	1.77129	-878.216	1.0232	-66.1038	0.734223
84	USV	TRUE	0.846255	67.5671	67.5699	0.0028	82.3457	79.414	83.6742	4.26018	1.50276	-1496.75	1.01705	-66.4622	0.764074
85	USV	TRUE	0.71195	68.3935	68.4011	0.0076	93.821	91.4263	94.8136	3.38723	0.966994	-277.761	1.29431	-71.0744	0.659159
86	USV	TRUE	0.649704	72.856	72.8644	0.0084	74.7421	71.4394	78.3863	6.94692	2.05183	-788.605	1.00489	-66.6558	0.73189
87	USV	TRUE	0.70955	74.0811	74.0891	0.008	61.2231	59.6867	61.5645	1.87775	0.556911	-164.969	1.07865	-60.0853	0.701974
88	USV	TRUE	0.860541	74.2358	74.2666	0.0308	65.9793	64.3267	97.563	33.2363	16.7014	1123.47	1.00792	-69.1385	0.558106
89	USV	TRUE	0.973347	74.735	74.777	0.042	61.7655	53.3423	62.2953	8.95306	1.88565	-18.5603	1.28376	-65.5245	0.782531
90	USV	TRUE	0.84182	74.8914	74.9198	0.0284	65.8105	62.1899	92.5257	30.3358	12.4166	979.766	1.74091	-63.5897	0.724151
91	USV	TRUE	0.939212	75.0698	75.0718	0.002	93.7716	92.302	94.9383	2.63627	1.06906	-1414.83	1.01362	-64.2864	0.788827
92	USV	TRUE	0.889581	75.223	75.2274	0.0044	92.5255	91.3009	93.5126	2.21173	0.727444	-503.186	1.00442	-58.6157	0.78958
93	USV	TRUE	0.765166	75.3518	75.397	0.0452	61.7314	60.7109	81.2731	20.5621	8.5208	456.738	1.05976	-65.4468	0.650582
94	USV	TRUE	0.976641	75.5266	75.5398	0.0132	68.1895	66.3523	68.564	2.21173	0.788321	169.445	1.02971	-57.409	0.851381
95	USV	TRUE	0.814943	75.657	75.6858	0.0288	63.2748	61.9276	63.6323	1.70476	0.418158	9.76408	1.03684	-63.9501	0.643902
96	USV	TRUE	0.97176	75.8094	75.8234	0.014	67.7515	66.933	68.8994	1.9664	0.889329	128.951	1.00472	-61.1721	0.839497
97	USV	TRUE	0.867003	75.9698	75.9898	0.02	65.6289	63.868	67.0571	3.18911	0.92544	-93.9547	1.08561	-66.4255	0.769697
98	USV	TRUE	0.795767	76.1182	76.1274	0.0092	63.2869	63.1533	65.077	1.92378	0.746763	225.023	1.00918	-58.4701	0.768142
99	USV	TRUE	0.750531	77.1964	77.2132	0.0168	65.6085	61.4225	66.9047	5.48214	1.7199	-155.856	1.17482	-62.8514	0.772648
100	USV	TRUE	0.937993	77.3676	77.412	0.0444	64.1056	62.7765	83.3486	20.5721	8.94234	444.749	1.19752	-59.3524	0.78767
101	USV	TRUE	0.954299	77.5588	77.592	0.0332	63.6767	58.7752	82.5575	23.7824	7.74265	595.873	1.39382	-51.8866	0.876793
102	USV	TRUE	0.872959	77.6952	77.746	0.0508	63.0523	62.3747	92.4927	30.118	10.701	636.082	1.19732	-57.3902	0.776154
103	USV	TRUE	0.891304	77.8988	77.912	0.0132	97.0718	95.2868	99.636	4.34925	1.27983	258.14	1.41794	-58.3959	0.854126
104	USV	TRUE	0.857048	78.0412	78.0684	0.0272	63.3455	63.2788	94.4421	31.1633	15.6454	1217.2	1.03343	-52.8838	0.852388
105	USV	TRUE	0.741479	78.2027	78.2287	0.026	62.1016	54.2238	101.836	47.6123	14.924	881.669	1.50571	-67.9414	0.641302
106	USV	TRUE	0.803087	78.3559	78.3607	0.0048	66.0685	65.0814	67.256	2.17462	0.698809	-446.539	1.00869	-52.3861	0.841679
107	USV	TRUE	0.720939	78.5267	78.5395	0.0128	69.108	67.8611	69.5979	1.73673	0.461879	108.427	1.03424	-53.1683	0.876364
108	USV	TRUE	0.747068	78.6723	78.6771	0.0048	59.8622	58.9567	60.6192	1.66251	0.546869	-349.585	1.0069	-69.9539	0.46358
109	USV	TRUE	0.812719	78.9947	78.9971	0.0024	94.2986	92.4951	95.6346	3.13947	1.13451	1308.11	1.00285	-69.9804	0.723586
110	USV	TRUE	0.791145	79.9075	79.9143	0.0068	71.7656	69.6578	72.0848	2.42697	0.822876	-358.037	1.05084	-54.9942	0.836399
111	USV	TRUE	0.779444	80.0815	80.0931	0.0116	67.8631	62.6338	68.0709	5.43717	1.45601	-367.592	1.11197	-56.7577	0.80096
112	USV	TRUE	0.727939	80.2698	80.2766	0.0068	94.4674	94.1877	94.7357	0.548029	0.190964	-36.9617	1.02024	-67.3433	0.704287
113	USV	TRUE	0.851099	81.5597	81.5881	0.0284	96.8868	81.5977	102.372	20.7738	6.16535	-700.648	1.0097	-57.9304	0.848402
114	USV	TRUE	0.882461	81.8197	81.8301	0.0104	75.7069	74.3502	76.1751	1.82494	0.803865	-175.836	1.00047	-48.9131	0.910986
115	USV	TRUE	0.896507	82.0265	82.0361	0.0096	86.4064	82.7994	88.4475	5.64808	1.56801	-522.86	1.01879	-54.8331	0.887352
116	USV	TRUE	0.907866	82.2572	82.2644	0.0072	60.0412	58.8537	61.1025	2.24884	0.752128	-332.782	1.00898	-62.8459	0.779389
117	USV	TRUE	0.648375	82.464	82.4676	0.0036	86.4821	84.7083	88.4934	3.78518	1.23655	-1019.5	1.00207	-74.3102	0.655027
118	USV	TRUE	0.993327	82.6308	82.8608	0.23	62.9529	61.4076	64.7532	3.34567	1.35799	-4.57008	1.82959	-57.933	0.776437
119	USV	TRUE	0.746214	94.0044	94.0084	0.004	94.4067	83.2738	97.279	14.0052	4.58234	-3246.75	1.06876	-66.01	0.742454
120	USV	TRUE	0.704601	94.3768	94.3924	0.0156	92.6265	85.6355	95.8552	10.2197	3.99109	-683.2	1.00389	-66.5413	0.704943
121	USV	TRUE	0.92225	94.564	94.5736	0.0096	96.7099	93.9901	97.5678	3.5777	1.57462	358.534	1.00612	-70.1648	0.703521
122	USV	TRUE	0.729004	96.9362	96.9418	0.0056	85.6104	83.7531	86.2659	2.51276	0.995925	-454.481	1.00055	-67.9246	0.652396
123	USV	TRUE	0.684287	97.1066	97.109	0.0024	85.5495	84.8147	85.7499	0.935162	0.354547	-389.651	1.03377	-78.4001	0.469573
124	USV	TRUE	0.759126	97.2654	97.2738	0.0084	108.998	107.537	109.522	1.98513	0.555469	106.732	1.12944	-74.7899	0.535382
125	USV	TRUE	0.842743	97.4346	97.443	0.0084	104.798	61.0227	105.579	44.556	21.0361	6075.22	1.04093	-65.3808	0.652162
126	USV	TRUE	0.781176	99.1237	99.1257	0.002	93.6775	93.2144	93.8378	0.623441	0.243171	-311.721	1.01894	-73.2252	0.592951
127	USV	TRUE	0.857497	99.252	99.2692	0.0172	71.4255	67.5958	72.3904	4.79456	1.01273	-36.3904	1.17991	-42.2003	0.885732
128	USV	TRUE	0.870093	99.7752	100.13	0.355	96.4201	59.3391	98.8956	39.5565	17.4521	-100.227	1.20154	-66.927	0.639274
129	USV	TRUE	0.621427	99.5868	99.5912	0.0044	95.9899	95.129	96.9622	1.83321	0.635398	-439.606	1.00279	-65.6453	0.723958
130	USV	TRUE	0.764387	99.9516	99.9532	0.0016	96.9417	96.6924	97.1911	0.498753	0.197149	-311.721	1	-60.5451	0.696983
131	USV	TRUE	0.974222	100.274	100.294	0.02	58.7415	45.4207	88.8774	43.4567	17.6363	1506.79	1.88419	-70.6105	0.565315
132	USV	TRUE	0.82915	100.596	100.603	0.0064	50.911	50.77	51.1485	0.378518	0.146824	-40.0656	1.02344	-72.634	0.591932
133	USV	TRUE	0.940027	100.776	100.783	0.0068	97.0255	94.8732	98.2423	3.36912	1.19311	470.972	1.10934	-71.7383	0.711595
134	USV	TRUE	0.650846	100.961	100.966	0.0044	93.4267	91.4711	93.564	2.09298	0.670013	354.358	1.17631	-72.4713	0.604249
135	USV	TRUE	0.771147	101.625	101.662	0.0368	42.3168	27.3393	53.7465	26.4072	5.41501	6.4652	7.39702	-95.9765	0.171052
136	USV	TRUE	0.846217	101.942	101.962	0.02	64.3921	60.4733	66.8264	6.35316	1.65347	-271.783	1.01912	-60.4865	0.725769
137	USV	TRUE	0.757167	102.287	102.296	0.0084	67.7079	65.4594	68.0199	2.56056	0.778298	-247.167	1.08215	-52.3662	0.84689
138	USV	TRUE	0.613737	102.49	102.495	0.0044	96.3784	95.1538	97.603	2.44923	0.985148	-671.347	1.04514	-76.1946	0.546864
139	USV	TRUE	0.785511	102.623	102.649	0.0256	67.9472	64.8522	70.739	5.88678	1.54385	-76.2203	1.20645	-58.0405	0.772105
140	USV	TRUE	0.943574	102.819	102.839	0.0196	66.5866	61.1537	68.1006	6.94692	1.93733	-306.413	1.0573	-57.5761	0.784212
141	USV	TRUE	0.797441	103.564	103.565	0.0016	72.9618	72.3828	73.0508	0.667973	0.276311	-389.651	1.07279	-60.6212	0.843878
142	USV	TRUE	0.806487	104.675	104.682	0.0068	95.6106	94.3879	96.043	1.65509	0.508593	-186.247	1.08194	-66.0622	0.708193
143	USV	TRUE	0.842943	105.737	105.74	0.0028	93.3578	92.6453	94.6047	1.95939	0.71548	720.987	1.01628	-69.6814	0.726124
144	USV	TRUE	0.90946	106.227	106.236	0.0088	93.0389	88.942	94.0037	5.06175	1.55175	535.321	1.09068	-67.6188	0.720404
145	USV	TRUE	0.863072	110.382	110.392	0.0104	99.3115	95.2591	100.172	4.91331	1.34897	265.51	1.27998	-64.8994	0.793333
146	USV	TRUE	0.83463	110.527	110.533	0.0064	68.0898	67.2288	68.6539	1.42501	0.477031	217.655	1.04707	-59.8876	0.712778
147	USV	TRUE	0.857051	110.752	110.766	0.0136	77.6898	76.4424	78.9462	2.50385	0.639647	-183.406	1.00348	-59.6065	0.777558
148	USV	TRUE	0.79764	110.953	110.957	0.004	59.5356	52.6184	60.9903	8.37193	2.92578	-2093.15	1.03949	-54.5782	0.859989
149	USV	TRUE	0.851435	111.08	111.106	0.0252	66.3949	60.6828	67.8284	7.14562	2.30485	-320.926	1.04814	-56.719	0.783658
150	USV	TRUE	0.900695	111.257	111.283	0.026	60.4576	56.2704	64.0646	7.7942	2.05839	-257.905	1.06441	-57.9225	0.788163
151	USV	TRUE	0.992818	111.427	111.518	0.0908	65.3986	62.499	77.3376	14.8386	5.53084	142.694	1.05035	-57.1812	0.78232
152	USV	TRUE	0.812851	111.647	111.687	0.04	62.0596	57.9154	85.4516	27.5362	5.24013	145.453	1.40156	-61.2919	0.769418
153	USV	TRUE	0.911404	114.131	114.142	0.0104	95.7274	94.1836	97.3602	3.17658	0.921196	-289.219	1.00607	-60.5496	0.712717
154	USV	TRUE	0.945223	114.287	114.302	0.0144	67.4178	66.5272	67.7592	1.23204	0.324222	-23.3849	1.04437	-58.3475	0.854603
155	USV	TRUE	0.750436	114.478	114.482	0.0044	64.3538	63.6599	64.5442	0.884323	0.315345	-172.959	1.02616	-57.1171	0.761229
156	USV	TRUE	0.850741	114.63	114.651	0.0212	68.4399	63.9109	69.2326	5.32166	1.38882	-171.296	1.08988	-53.4699	0.83997
157	USV	TRUE	0.979801	114.826	114.829	0.0028	94.0535	93.148	94.959	1.81095	0.620202	-632.63	1.00105	-68.8717	0.70326
158	USV	TRUE	0.762415	114.955	114.962	0.0076	64.3269	63.4158	64.5979	1.18208	0.391043	-56.7992	1.09245	-61.4978	0.703718
159	USV	TRUE	0.875761	115.119	115.141	0.022	64.9373	63.2727	66.0506	2.77791	0.753676	-89.0261	1.06793	-56.2415	0.77714
160	USV	TRUE	0.622738	115.302	115.319	0.0168	71.9512	65.4793	72.7082	7.22895	2.29763	-419.543	1.0719	-56.3108	0.80078
161	USV	TRUE	0.760016	115.514	115.524	0.0096	82.9815	81.6233	83.9018	2.27853	0.487853	-120.592	1.08595	-66.7995	0.714941
162	USV	TRUE	0.946079	115.674	115.676	0.002	97.0285	96.2491	97.8078	1.5586	0.583176	779.302	1	-67.6251	0.716901
163	USV	TRUE	0.818984	115.796	115.798	0.002	66.7813	65.6992	66.9728	1.2736	0.498862	602.448	1.09694	-67.0338	0.653215
164	USV	TRUE	0.918624	117.148	117.15	0.002	94.9911	94.8931	95.2939	0.400784	0.153333	-176.854	1.03234	-60.6313	0.759769
165	USV	TRUE	0.987135	117.493	117.511	0.0184	87.8845	86.5375	92.4587	5.92124	2.31304	-326.609	1.07396	-65.1513	0.769249
166	USV	TRUE	0.918691	117.645	117.661	0.0168	63.978	61.3695	64.8263	3.45674	1.10841	-170.591	1.03299	-58.7717	0.758234
167	USV	TRUE	0.747577	120.107	120.118	0.0112	86.8632	86.5119	87.1726	0.660616	0.234698	-7.26271	1.03537	-69.8795	0.681772
168	USV	TRUE	0.873735	120.29	120.309	0.0192	95.3764	93.6696	98.1849	4.51534	1.52293	-112.124	1.16647	-69.6523	0.709376
169	USV	TRUE	0.607015	122.392	122.406	0.014	85.831	79.969	97.3778	17.4087	5.06771	-1154.88	1.02263	-67.3787	0.661886
170	USV	TRUE	0.99868	122.558	122.664	0.1068	81.3782	57.7997	82.3617	24.562	10.9728	165.393	1.07845	-66.4158	0.647669
171	USV	TRUE	0.722125	122.821	122.825	0.0044	93.7901	92.8624	94.5397	1.67735	0.544612	-376.286	1.00513	-62.3097	0.69889
172	USV	TRUE	0.752191	122.932	122.935	0.0028	92.3169	86.6169	98.017	11.4001	4.03124	-4113.86	1.00003	-69.284	0.733588
173	USV	TRUE	0.834477	123.104	123.107	0.0028	94.1357	93.1189	95.1525	2.03361	0.679003	-690.946	1.0058	-64.6879	0.702174
174	USV	TRUE	0.874347	123.329	123.509	0.18	86.5756	62.1	95.3261	33.2261	13.5807	52.8114	4.08055	-67.5915	0.611283
175	USV	TRUE	0.783142	123.658	123.665	0.0068	69.9062	69.2692	71.1809	1.91175	0.684602	-272.128	1.00335	-54.9931	0.773801
176	USV	TRUE	0.899579	124.072	124.075	0.0024	93.8982	93.5642	94.2322	0.667973	0.240498	-278.322	1	-71.6255	0.599577
177	USV	TRUE	0.868036	124.633	124.636	0.0028	67.581	67.4103	68.1228	0.712504	0.266659	-258	1.02258	-61.9397	0.735174
178	USV	TRUE	0.856118	124.825	125	0.175	55.0138	53.7204	97.6828	43.9624	21.7793	-254.955	1.00025	-56.4365	0.723033
179	USV	TRUE	0.785917	125.138	125.147	0.0088	55.9513	55.6173	57.1908	1.57345	0.423377	122.165	1.06417	-60.6865	0.658076
180	USV	TRUE	0.915152	126.565	126.572	0.0076	95.7587	95.4396	96.115	0.675395	0.204205	-3.15292	1.03443	-56.128	0.860085
181	USV	TRUE	0.906965	126.894	126.916	0.022	103.056	97.5439	108.14	10.5964	3.42688	-560.672	1.03833	-62.2226	0.780986
182	USV	TRUE	0.867752	127.091	127.109	0.018	86.4151	76.6989	88.1769	11.478	2.89135	-594.335	1.02313	-61.6984	0.759941
183	USV	TRUE	0.770991	127.259	127.29	0.0312	87.2825	76.8711	96.1903	19.3193	6.48031	-578.394	1.02308	-54.2257	0.854895
184	USV	TRUE	0.816128	127.484	127.493	0.0092	83.7237	75.9678	89.1194	13.1516	4.1975	-1464.49	1.01725	-64.7021	0.715525
185	USV	TRUE	0.779566	127.667	127.674	0.0072	61.7919	58.5708	63.0239	4.45315	1.17582	-487.568	1.07148	-57.0231	0.78197
186	USV	TRUE	0.747073	127.818	127.843	0.0256	68.063	63.8028	69.4731	5.67035	1.68121	-208.283	1.0356	-48.9501	0.877907
187	USV	TRUE	0.760138	148.356	148.362	0.0068	90.3463	87.0216	91.9495	4.92782	1.67739	-788.922	1.01867	-70.5187	0.549274
188	USV	TRUE	0.784561	159.749	159.75	0.0016	58.9523	58.6049	59.4778	0.872818	0.347517	-545.511	1.00577	-58.2494	0.836009
189	USV	TRUE	0.888497	160.005	160.018	0.0132	94.0093	93.7437	94.7897	1.04605	0.301375	-28.5763	1.01453	-69.1272	0.637983
190	USV	TRUE	0.688728	175.394	175.405	0.0104	83.0147	80.438	83.267	2.82909	0.708885	-209.803	1.05835	-64.6387	0.709021
191	USV	TRUE	0.904313	175.744	175.752	0.0076	100.465	99.1965	100.87	1.67316	0.452067	-76.0437	1.10128	-69.5532	0.703376
192	USV	TRUE	0.788976	196.338	196.359	0.0212	67.3429	64.864	68.5675	3.70354	0.935603	-145.854	1.02773	-44.7774	0.883817
193	USV	TRUE	0.737935	196.585	196.587	0.002	94.0926	93.6428	94.5424	0.899537	0.320169	-425.594	1.00633	-73.4925	0.583522
194	USV	TRUE	0.79586	202.001	202.007	0.0056	68.2044	67.4474	69.0234	1.57596	0.500252	-275.747	1.01375	-56.261	0.774548
195	USV	TRUE	0.611701	202.231	202.233	0.002	94.5222	94.0724	94.972	0.899537	0.320169	-425.594	1.00633	-74.3866	0.489973
196	USV	TRUE	0.65003	229.4	229.453	0.0528	70.6388	38.68	87.2639	48.5839	10.9879	107.578	15.4086	-96.5144	0.15615
197	USV	TRUE	0.742384	431.67	431.673	0.0032	89.6308	87.9386	90.8851	2.9465	1.01215	-920.009	1.00497	-68.2497	0.741386
198	USV	TRUE	0.676697	433.843	433.884	0.0416	54.2809	31.1394	70.5052	39.3659	9.53961	-157.383	11.4314	-96.8237	0.15396
199	USV	TRUE	0.797945	452.942	452.949	0.0068	74.2221	72.5857	75.9842	3.39851	1.28856	-451.528	1.03348	-75.0345	0.594388
