# Supplementary material for: Bazedoxifene reverses sexually dimorphic autistic-like abnormalities in biallelic MDGA1-mutant mice
Source: EMBO Mol Med. 2026 Mar 20;18(4):1358–98. doi: 10.1038/s44321-026-00402-y (PMC13084050; doi:10.1038/s44321-026-00402-y)
Supplement: Supplementary file 17 — Source data Fig. 3 [file 44321_2026_402_MOESM17_ESM.zip › Panel C/Batch2/P9/P9_WT_497.xlsx]

## Sheet: Sheet1
ID	Label	Accepted	Score	Begin Time (s)	End Time (s)	Call Length (s)	Principal Frequency (kHz)	Low Freq (kHz)	High Freq (kHz)	Delta Freq (kHz)	Frequency Standard Deviation (kHz)	Slope (kHz/s)	Sinuosity	Mean Power (dB/Hz)	Tonality
1	USV	TRUE	0.760721	0.092004	0.145604	0.0536	75.5929	70.6282	93.4544	22.8262	7.40372	-400.994	1.02441	-66.1947	0.641678
2	USV	TRUE	0.790881	0.431604	0.434004	0.0024	66.0189	65.6181	66.2193	0.601176	0.22042	-250.49	1.00609	-46.2324	0.883813
3	USV	TRUE	0.936747	3.46659	3.47499	0.0084	70.5698	67.5074	70.7405	3.23311	1.1912	377.592	1.07453	-59.8838	0.845677
4	USV	TRUE	0.739758	4.75131	4.76531	0.014	82.8339	79.3716	84.6144	5.24281	1.59398	-222.083	1.24248	-65.3775	0.772379
5	USV	TRUE	0.787342	5.09764	5.10044	0.0028	81.8702	80.089	83.6515	3.56252	1.20681	-1229.92	1.00239	-73.4575	0.64106
6	USV	TRUE	0.69071	12.1171	12.3183	0.2012	82.5613	78.483	95.9418	17.4588	4.57469	54.9157	1.05279	-58.9197	0.792175
7	USV	TRUE	0.664601	12.1175	12.1251	0.0076	82.3153	79.9255	82.7978	2.87228	0.862295	-263.757	1.22702	-57.5698	0.877473
8	USV	TRUE	0.938187	12.4635	12.4651	0.0016	95.5234	93.8668	96.1112	2.24439	0.921706	-1402.74	1.03298	-50.0646	0.925597
9	USV	TRUE	0.819413	12.7371	12.7807	0.0436	74.075	56.7406	81.4177	24.6771	9.62375	577.117	1.44404	-54.9651	0.859191
10	USV	TRUE	0.797737	12.8987	12.9003	0.0016	80.6249	77.4186	82.4062	4.98753	1.99946	3117.21	1.00331	-69.5176	0.712377
11	USV	TRUE	0.975022	17.0476	17.0864	0.0388	80.5762	70.2816	83.1951	12.9135	4.16288	-298.504	1.1694	-57.6112	0.8524
12	USV	TRUE	0.982521	17.2132	17.228	0.0148	80.712	78.393	88.4031	10.0101	2.37774	644.315	1.0097	-47.6015	0.916306
13	USV	TRUE	0.837365	17.362	17.3824	0.0204	86.6449	80.2175	90.882	10.6645	3.52783	-130.164	1.77677	-58.3922	0.871166
14	USV	TRUE	0.789404	19.071	19.0758	0.0048	76.7514	75.3557	76.9303	1.57456	0.627701	-208.386	1.14215	-67.5584	0.769005
15	USV	TRUE	0.87158	20.2993	20.3157	0.0164	84.2507	79.9088	85.4604	5.5516	1.58615	56.2012	1.31218	-56.9605	0.879606
16	USV	TRUE	0.744794	24.5111	24.5267	0.0156	81.4102	78.2114	82.9201	4.70871	1.35786	-125.679	1.21904	-66.1751	0.779079
17	USV	TRUE	0.752969	25.4238	25.4326	0.0088	85.3335	83.8962	86.2119	2.31564	0.682892	-13.3304	1.19699	-59.1818	0.845266
18	USV	TRUE	0.715978	25.7314	25.7386	0.0072	85.658	83.8386	87.7329	3.89428	1.22747	141.246	1.68908	-67.424	0.784908
19	USV	TRUE	0.786848	26.0554	26.0594	0.004	100.67	99.2866	101.57	2.28325	0.866933	-22.4502	1.91033	-70.5533	0.694614
20	USV	TRUE	0.98187	26.2473	26.2489	0.0016	94.4949	94.2456	94.5662	0.320627	0.129065	155.86	1.04572	-64.7371	0.803786
21	USV	TRUE	0.747423	29.5979	29.6059	0.008	91.4572	89.8015	92.6454	2.84392	0.856484	7.42069	1.34731	-60.3473	0.846847
22	USV	TRUE	0.761384	37.0086	37.0198	0.0112	87.6349	85.0298	88.9551	3.92535	1.1898	-50.5693	1.43843	-66.5803	0.773343
23	USV	TRUE	0.930322	37.3681	37.4073	0.0392	88.0755	71.9313	93.6048	21.6736	6.37359	-426.568	1.77141	-58.0669	0.861207
24	USV	TRUE	0.871499	38.0885	38.0929	0.0044	72.0433	70.5886	72.2288	1.64024	0.5092	-298.823	1.09919	-61.6116	0.77444
25	USV	TRUE	0.997468	38.3056	38.34	0.0344	80.3211	73.7457	87.1122	13.3665	4.19071	159.75	1.46735	-60.1641	0.854147
26	USV	TRUE	0.959691	38.4904	38.5648	0.0744	87.0463	70.9351	89.5601	18.625	7.71118	-255.162	1.04996	-64.7742	0.720931
27	USV	TRUE	0.95311	38.6964	38.7308	0.0344	89.2875	86.1607	95.6732	9.51252	3.60626	-191.095	1.15132	-67.0615	0.712757
28	USV	TRUE	0.973087	38.8644	39.048	0.1836	93.1905	79.837	104.36	24.5227	7.22149	80.8687	1.12485	-66.3602	0.663757
29	USV	TRUE	0.69609	40.1795	40.1851	0.0056	83.3629	81.0843	86.9402	5.8559	1.83873	-1018.92	1.01037	-62.3026	0.778076
30	USV	TRUE	0.935422	40.3265	40.5665	0.24	76.9688	54.9231	90.7682	35.8451	11.5833	91.1	1.20859	-63.7136	0.729932
31	USV	TRUE	0.85401	41.1754	41.1906	0.0152	81.9809	76.4287	91.5992	15.1705	5.13504	-1014.48	1.01684	-65.4751	0.782615
32	USV	TRUE	0.942276	42.007	42.0166	0.0096	90.941	87.4008	99.4975	12.0967	3.37517	-1219.5	1.00693	-64.5853	0.792035
33	USV	TRUE	0.912361	42.2941	42.3161	0.022	62.8628	55.6361	96.8504	41.2143	18.4939	1683.51	1.5954	-62.6837	0.775625
34	USV	TRUE	0.803153	43.9901	44.0153	0.0252	60.6125	57.5175	61.0578	3.54026	0.875426	-69.3773	1.05359	-49.7107	0.853201
35	USV	TRUE	0.780367	44.148	44.1628	0.0148	89.085	80.1038	90.9472	10.8434	4.23563	-765.325	1.0317	-62.4136	0.779462
36	USV	TRUE	0.850275	44.504	44.5212	0.0172	79.4549	74.8087	81.3693	6.56053	1.89893	-103.496	1.40531	-65.1856	0.784618
37	USV	TRUE	0.907918	47.5758	47.589	0.0132	84.0539	78.0257	84.4992	6.47346	1.8924	403.797	1.1422	-62.5813	0.794885
38	USV	TRUE	0.843335	48.2097	48.2173	0.0076	79.7368	76.2005	80.1339	3.9334	1.28177	420.161	1.17712	-69.9084	0.649974
39	USV	TRUE	0.823432	54.5161	54.5221	0.006	74.197	73.7411	74.429	0.6879	0.24132	-93.2225	1.01565	-50.0933	0.914779
40	USV	TRUE	0.988235	57.4099	57.4251	0.0152	79.3806	75.781	81.4117	5.63071	1.71025	383.358	1.01506	-46.3656	0.921964
41	USV	TRUE	0.67858	57.5895	57.6019	0.0124	79.1233	75.9397	90.033	14.0933	5.16554	-1122.87	1.00098	-48.7961	0.919982
42	USV	TRUE	0.914682	58.8398	58.8478	0.008	72.9694	72.038	73.3591	1.32112	0.435409	-165.655	1.03621	-59.4278	0.847463
43	USV	TRUE	0.918608	72.0432	72.0576	0.0144	73.8169	72.2647	75.0516	2.78687	1.30087	-182.711	1.01236	-61.0922	0.835115
44	USV	TRUE	0.63047	72.1996	72.22	0.0204	59.0606	52.1681	81.6163	29.4482	11.0975	1277.78	1.79573	-55.8597	0.841842
45	USV	TRUE	0.980166	72.3884	72.4036	0.0152	83.871	75.8182	89.1554	13.3372	4.24689	-924.007	1.0207	-57.0643	0.87412
46	USV	TRUE	0.61104	72.7564	72.758	0.0016	76.4704	76.1764	77.2986	1.12219	0.460853	701.372	1.03705	-66.926	0.774189
47	USV	TRUE	0.772689	83.821	83.841	0.02	82.3081	81.2461	85.0831	3.83693	1.56869	-191.847	1.00224	-59.1079	0.726065
48	USV	TRUE	0.908328	83.8196	83.8452	0.0256	81.7695	74.3625	86.6086	12.2462	2.71887	-348.026	1.06312	-57.883	0.856762
49	USV	TRUE	0.825416	83.972	83.988	0.016	85.3378	81.0727	90.1971	9.1244	3.64692	-569.964	1.01085	-61.3775	0.786198
50	USV	TRUE	0.764858	89.2547	89.2643	0.0096	94.031	85.4612	95.7978	10.3367	4.33092	1172.17	1.05001	-74.0006	0.600655
51	USV	TRUE	0.847446	89.5383	89.5399	0.0016	93.1052	92.8558	93.1765	0.320627	0.129065	155.86	1.04572	-67.8098	0.720404
52	USV	TRUE	0.862674	90.5739	90.5935	0.0196	73.2524	69.962	78.0024	8.0404	2.11649	-172.335	1.32875	-61.1681	0.786448
53	USV	TRUE	0.864962	92.4565	92.4621	0.0056	93.7442	93.3582	94.0113	0.653129	0.183404	-57.4536	1.02802	-61.0951	0.791695
54	USV	TRUE	0.944489	92.6253	92.6309	0.0056	87.3243	86.6909	87.394	0.703095	0.240987	91.324	1.03389	-63.0549	0.767388
55	USV	TRUE	0.79717	94.1432	94.1512	0.008	71.1449	69.2597	71.4863	2.22658	0.664467	-225.694	1.07413	-57.4916	0.861684
56	USV	TRUE	0.693525	94.5488	94.5628	0.014	92.5377	88.3517	93.7252	5.37347	1.57883	8.11922	1.44182	-54.9096	0.869594
57	USV	TRUE	0.809371	94.7228	94.7432	0.0204	93.1787	90.3973	96.4483	6.05096	1.88492	-98.2261	1.26434	-48.6446	0.917301
58	USV	TRUE	0.967976	94.948	94.966	0.018	88.1657	85.2222	88.6136	3.39144	1.26729	-174.068	1.02207	-60.9535	0.836866
59	USV	TRUE	0.603568	95.14	95.1488	0.0088	78.1925	76.9159	78.7862	1.87032	0.563491	37.5863	1.12486	-53.6248	0.855023
60	USV	TRUE	0.798139	95.3287	95.3627	0.034	61.2881	59.8779	70.7881	10.9102	4.39657	-315.711	1.03648	-66.9927	0.658177
61	USV	TRUE	0.804184	108.863	108.888	0.025	78.0105	70.3438	87.3359	16.9921	6.58509	-701.692	1.00002	-54.9678	0.893541
62	USV	TRUE	0.988278	109.065	109.069	0.0032	79.4483	75.3514	81.0217	5.67035	2.00162	1770.44	1.02727	-62.3909	0.846079
63	USV	TRUE	0.844128	114.058	114.123	0.0652	69.622	53.3508	81.2216	27.8707	7.22633	226.672	1.42625	-57.6727	0.797533
64	USV	TRUE	0.8018	114.287	114.303	0.016	80.2694	76.9819	89.1154	12.1334	4.7525	-738.246	1.00849	-63.7005	0.797126
65	USV	TRUE	0.959001	114.485	114.493	0.0088	91.0028	86.9371	92.5094	5.5723	1.63459	-596.26	1.02933	-67.6814	0.658071
66	USV	TRUE	0.914472	116.638	116.657	0.0192	88.4091	77.5834	90.9994	13.416	3.16866	-643.733	1.03032	-57.1363	0.861627
67	USV	TRUE	0.98645	116.989	117	0.0112	79.6248	79.2281	80.1598	0.931762	0.228586	35.8047	1.02556	-56.0121	0.848393
68	USV	TRUE	0.746037	117.16	117.172	0.0128	79.3567	75.438	79.7798	4.34182	1.37856	-317.311	1.05341	-63.2699	0.78884
69	USV	TRUE	0.759913	120.166	120.17	0.004	82.0078	78.6798	82.5819	3.90215	1.46759	-964.013	1.04548	-50.7797	0.914453
70	USV	TRUE	0.943177	125.522	125.538	0.016	92.9079	89.8603	93.7054	3.84506	1.1291	116.512	1.10917	-67.4515	0.732072
71	USV	TRUE	0.892121	133.184	133.201	0.0168	76.4188	73.5391	77.5915	4.05237	1.20961	-176.842	1.12184	-46.7354	0.926648
72	USV	TRUE	0.985597	133.388	133.4	0.0112	73.4176	70.9164	73.759	2.8426	0.873184	187.222	1.08824	-58.7339	0.849854
73	USV	TRUE	0.800498	133.811	133.833	0.0216	60.3361	51.3333	62.4685	11.1352	3.33587	-351.785	1.21244	-54.1724	0.867378
74	USV	TRUE	0.74477	134.002	134.026	0.0232	58.1883	53.5199	61.9356	8.41574	2.45014	-275.631	1.09379	-58.6887	0.789779
75	USV	TRUE	0.910823	134.204	134.206	0.0024	104.837	101.831	105.542	3.71096	1.40919	-1530.77	1.07346	-70.6374	0.67144
76	USV	TRUE	0.98607	136.505	136.59	0.0852	85.0673	72.6952	90.5795	17.8844	4.63964	45.1837	1.31396	-54.8311	0.86302
77	USV	TRUE	0.763228	138.451	138.452	0.0016	72.7569	71.7772	73.0241	1.24688	0.520276	-779.302	1.05662	-67.4453	0.773229
78	USV	TRUE	0.983674	138.621	138.645	0.0236	91.1098	89.5925	91.5201	1.92757	0.574625	65.7335	1.01509	-63.4799	0.778382
79	USV	TRUE	0.821781	140.501	140.513	0.012	82.3732	80.3794	82.8868	2.50738	0.787215	104.481	1.11633	-58.4129	0.850392
80	USV	TRUE	0.832242	140.672	140.703	0.0312	55.1419	50.6864	57.4705	6.78404	2.31527	-228.901	1.04797	-53.9751	0.844376
81	USV	TRUE	0.851771	140.913	141.002	0.0884	62.0542	53.5066	63.482	9.97544	2.27206	-17.518	1.33648	-51.7275	0.866679
82	USV	TRUE	0.917257	141.121	141.183	0.0628	64.7699	55.1555	77.9882	22.8327	6.01437	127.371	1.31709	-54.2355	0.866316
83	USV	TRUE	0.966761	141.352	141.49	0.1384	67.6701	63.6919	78.8645	15.1726	3.72104	-86.1447	1.02281	-50.7749	0.858378
84	USV	TRUE	0.945607	142.075	142.096	0.0212	84.6187	80.5229	86.6973	6.17443	1.58255	124.337	1.19172	-69.487	0.709901
85	USV	TRUE	0.615436	145.209	145.249	0.04	83.0334	34.0933	109.337	75.2434	13.5239	110.29	12.2728	-95.8015	0.149948
86	USV	TRUE	0.968397	149.722	149.73	0.008	94.2314	93.7732	95.314	1.54084	0.533239	172.816	1.00854	-63.5347	0.777655
87	USV	TRUE	0.900514	171.71	171.718	0.008	75.6422	74.1281	76.043	1.91486	0.525438	144.486	1.0816	-57.2512	0.855743
88	USV	TRUE	0.893896	171.891	171.904	0.0132	92.867	91.2792	93.2113	1.93213	0.737179	-104.987	1.03739	-68.1355	0.702353
89	USV	TRUE	0.858669	199.839	199.848	0.0084	81.4614	80.7349	82.907	2.17211	0.789048	-246.558	1.00231	-64.7778	0.778381
90	USV	TRUE	0.820945	210.979	210.989	0.0096	83.9172	81.6016	88.7934	7.19184	2.19646	-720.097	1.02515	-58.8113	0.836731
91	USV	TRUE	0.9072	215.392	215.398	0.0056	87.1097	85.5614	87.535	1.97356	0.847412	-370.914	1.00264	-57.2826	0.833033
92	USV	TRUE	0.619865	247.125	247.131	0.006	80.5484	79.3921	80.9092	1.51714	0.580943	-160.26	1.10467	-75.3045	0.593576
93	USV	TRUE	0.811106	247.249	247.251	0.002	80.495	76.9503	81.5371	4.58675	1.76748	2232.94	1.02798	-74.4749	0.652522
94	USV	TRUE	0.859906	322.515	322.523	0.0084	81.3851	79.0546	82.2005	3.14585	0.979857	-354.794	1.03399	-61.5414	0.776903
95	USV	TRUE	0.744027	475.158	475.164	0.0068	63.1077	61.4006	63.5901	2.18947	0.766226	-341.799	1.03181	-68.5719	0.731693
96	USV	TRUE	0.733989	486.902	486.911	0.0092	69.0407	66.918	70.1988	3.28082	1.03002	-271.127	1.13353	-75.6075	0.594342
97	USV	TRUE	0.79209	487.071	487.077	0.0056	70.2061	68.5881	72.0467	3.45862	1.14659	-640.008	1.00323	-73.1426	0.63367
98	USV	TRUE	0.951461	487.22	487.224	0.0036	81.9276	80.6528	82.2204	1.5676	0.614004	445.874	1.0213	-65.7221	0.766187
99	USV	TRUE	0.725254	487.357	487.367	0.01	77.941	77.397	78.8675	1.47054	0.506009	107.632	1.02094	-70.9923	0.654181
100	USV	TRUE	0.747362	494.222	494.261	0.0384	38.6355	29.5808	47.0816	17.5009	4.12428	77.3801	6.13813	-97.7753	0.168574
101	USV	TRUE	0.914396	494.612	494.618	0.0056	77.5115	76.1162	79.3522	3.23596	1.07708	-599.718	1.00654	-55.3872	0.846574
