# Supplementary material for: Bazedoxifene reverses sexually dimorphic autistic-like abnormalities in biallelic MDGA1-mutant mice
Source: EMBO Mol Med. 2026 Mar 20;18(4):1358–98. doi: 10.1038/s44321-026-00402-y (PMC13084050; doi:10.1038/s44321-026-00402-y)
Supplement: Supplementary file 17 — Source data Fig. 3 [file 44321_2026_402_MOESM17_ESM.zip › Panel C/Summary_AllBatches.xlsx]

## Sheet: Sheet2
	Mouse ID	Genotype	P3	P6	P9	P12
	471	Control	60	32	67	14
	469	Control	7	258	148	22
	479	Control	20	248	176	70
	473	Control	132	148	395	14
	475	Control	231	114	143	23
	433	Control	4	148	98	44
	429	Control	24	154	172	73
	434	Control	1	109	104	130
	431	Control	17	304	117	5
	430	Control	11	75	142	2
	441	Control	16	38	33	52
	440	Control	52	303	64	64
	443	Control	88	508	198	73
	447	Control	55	77	119	20
	446	Control	26	173	91	166
	495	Control	45	231	278	2
	496	Control	88	277	199	39
	492	Control	67	386	142	3
	497	Control	31	413	101	11
	493	Control	22	362	111	15
	208	Control	21	230	118	93
	486	Control	32	227	278	24
	490	Control	24	565	169	11
	488	Control	34	300	151	16
	491	Control	34	548	241	22
		Average	45.68	249.12	154.2	40.32
		SEM	9.84306	30.2723	15.8278	8.35738
	466	M1-cKO	2	356	126	2
	468	M1-cKO	5	45	26	1
	465	M1-cKO	7	65	53	2
	467	M1-cKO	2	23	166	9
	472	M1-cKO	13	230	85	25
	474	M1-cKO	27	68	142	19
	432	M1-cKO	9	161	46	12
	442	M1-cKO	14	36	73	22
	448	M1-cKO	42	178	110	35
	444	M1-cKO	7	56	78	5
	445	M1-cKO	31	70	93	11
	494	M1-cKO	22	230	60	18
	209	M1-cKO	16	88	85	10
	207	M1-cKO	9	113	103	33
	497	M1-cKO	44	559	311	11
	489	M1-cKO	32	234	151	5
	485	M1-cKO	19	337	67	82
	484	M1-cKO	9	17	68	4
	483	M1-cKO	12	152	83	9
		Average	16.9474	158.842	101.368	16.5789
		SEM	2.80455	31.2842	14.2587	4.1029
