# Supplementary material for: Bazedoxifene reverses sexually dimorphic autistic-like abnormalities in biallelic MDGA1-mutant mice
Source: EMBO Mol Med. 2026 Mar 20;18(4):1358–98. doi: 10.1038/s44321-026-00402-y (PMC13084050; doi:10.1038/s44321-026-00402-y)
Supplement: Supplementary file 17 — Source data Fig. 3 [file 44321_2026_402_MOESM17_ESM.zip › Panel E and F/Quantification_data_Batch1.xlsx]

## Sheet: Analysis
			In zone	In zone	In zone	In zone	In zone	In zone	In zone	In zone	In zone	In zone	In zone	In zone	In zone	In zone	In zone
			Arena / any of Nose-point, Tail-base	Arena / any of Nose-point, Tail-base	Arena / any of Nose-point, Tail-base	Zone 4 / any of Nose-point, Tail-base	Zone 4 / any of Nose-point, Tail-base	Zone 4 / any of Nose-point, Tail-base	Zone 5 / any of Nose-point, Tail-base	Zone 5 / any of Nose-point, Tail-base	Zone 5 / any of Nose-point, Tail-base	Zone 6 / any of Nose-point, Tail-base	Zone 6 / any of Nose-point, Tail-base	Zone 6 / any of Nose-point, Tail-base	Zone 7 / any of Nose-point, Tail-base	Zone 7 / any of Nose-point, Tail-base	Zone 7 / any of Nose-point, Tail-base
			Frequency	Cumulative Duration	Latency to First	Frequency	Cumulative Duration	Latency to First	Frequency	Cumulative Duration	Latency to First	Frequency	Cumulative Duration	Latency to First	Frequency	Cumulative Duration	Latency to First
Genotype	Mouse ID			s	s		s	s		s	s		s	s		s	s		Exploration time	Exploration time
Control	361	sociability	4	594.233	0	10	3.26663	37.533	21	6.13327	37.033	68	39.9996	81.0325	103	63.5327	57.9661		9.3999	103.532
Control	361	social novelty	15	594.633	0	27	33.0331	42.5996	47	20.1998	42.2662	15	6.2666	11.3332	52	40.7663	4.46662		53.2329	47.0329
Control	359	sociability	2	599.967	0	46	35.133	10.9666	90	40.0996	10.7666	16	9.7999	61.1327	37	10.8666	60.8661		75.2326	20.6665
Control	359	social novelty	1	600	0	43	29.1997	20.5665	66	29.633	20.1331	31	27.6997	7.83325	67	25.3664	7.46659		58.8327	53.0661
Control	358	sociability	2	599.8	0	80	93.5991	2.56664	165	47.6995	2.03331	36	28.5724	66.6327	74	19.0998	66.066		141.299	47.6722
Control	358	social novelty	1	600	0	59	42.4722	0	119	28.1664	0.733326	79	64.466	32.833	155	56.5661	30.433		70.6386	121.032
Control	357	sociability	5	598.233	0	37	11.6332	53.8661	95	56.0994	53.6995	98	43.1662	0	206	118.565	0.066666		67.7326	161.731
Control	357	social novelty	5	598.567	0	26	7.63326	11.7332	87	74.0386	11.4332	69	30.033	23.0664	134	79.9992	18.8331		81.6719	110.032
Mdga1-KO	373	sociability	2	599.8	0	21	18.5998	102.132	43	11.5999	44.4662	74	93.0657	0	141	54.3995	0.799992		30.1997	147.465
Mdga1-KO	373	social novelty	2	599.967	0	50	54.3995	0	96	22.3331	5.53328	50	58.8054	71.4993	92	33.833	34.6663		76.7326	92.6384
Mdga1-KO	381	sociability	8	594.333	0	97	67.9993	47.2662	172	105.332	46.2329	33	12.9999	3.26663	87	51.6995	2.59997		173.331	64.6994
Mdga1-KO	381	social novelty	6	595.733	0	61	32.6663	59.9661	98	50.2328	59.7994	94	75.6992	0	190	122.105	2.33331		82.8991	197.804
Mdga1-KO	357	sociability	7	599.1	0	1	0.166665	562.194	11	5.59994	42.8662	2	1.66665	90.0991	24	14.9665	59.2661		5.76661	16.6332
Mdga1-KO	357	social novelty	12	597.333	0	4	1.16665	202.665	35	20.8998	3.06664	6	1.96665	36.7996	37	17.8998	34.5663		22.0664	19.8665
Mdga1-KO	397	sociability		600	0	26	17.2998	56.8661	64	35.633	56.6994	42	44.3996	0	100	69.0326	1.96665		52.9328	113.432
Mdga1-KO	397	social novelty		594.067	0	45	20.8665	30.933	77	46.8662	28.433	37	19.8331	179.198	82	56.7661	91.5658		67.7327	76.5992
Mdga1-KO	324	sociability	6	599	0	130	126.632	3.99996	244	66.666	0	35	19.4665	43.4996	77	24.0664	43.3996		193.298	43.5329
Mdga1-KO	324	social novelty	3	599.2	0	77	66.7327	29.0664	128	37.7663	28.933	91	96.105	0	144	59.5327	0.633327		104.499	155.638
