# Supplementary material for: Bazedoxifene reverses sexually dimorphic autistic-like abnormalities in biallelic MDGA1-mutant mice
Source: EMBO Mol Med. 2026 Mar 20;18(4):1358–98. doi: 10.1038/s44321-026-00402-y (PMC13084050; doi:10.1038/s44321-026-00402-y)
Supplement: Supplementary file 17 — Source data Fig. 3 [file 44321_2026_402_MOESM17_ESM.zip › Panel E and F/Quantification_data_Batch2.xlsx]

## Sheet: Analysis
			In zone	In zone	In zone	In zone	In zone	In zone	In zone	In zone	In zone	In zone	In zone	In zone	In zone	In zone	In zone
			Arena / any of Nose-point, Tail-base	Arena / any of Nose-point, Tail-base	Arena / any of Nose-point, Tail-base	Zone 4 / any of Nose-point, Tail-base	Zone 4 / any of Nose-point, Tail-base	Zone 4 / any of Nose-point, Tail-base	Zone 5 / any of Nose-point, Tail-base	Zone 5 / any of Nose-point, Tail-base	Zone 5 / any of Nose-point, Tail-base	Zone 6 / any of Nose-point, Tail-base	Zone 6 / any of Nose-point, Tail-base	Zone 6 / any of Nose-point, Tail-base	Zone 7 / any of Nose-point, Tail-base	Zone 7 / any of Nose-point, Tail-base	Zone 7 / any of Nose-point, Tail-base
			Frequency	Cumulative Duration	Latency to First	Frequency	Cumulative Duration	Latency to First	Frequency	Cumulative Duration	Latency to First	Frequency	Cumulative Duration	Latency to First	Frequency	Cumulative Duration	Latency to First
Mouse ID	Genotype			s	s		s	s		s	s		s	s		s	s		Exploration time	Exploration time
362	WT	sociability	5	598.067	0	108	61.0661	0	183	135.365	0.066666	27	8.66658	42.5996	49	29.333	42.2662		196.431	37.9996
362	WT	social novelty	8	597.533	0	24	11.0999	62.8327	86	80.2052	5.83327	61	26.3664	19.7331	120	75.6326	11.8665		91.3051	101.999
364	WT	sociability	1	600	0	25	12.2665	66.9327	41	11.3666	66.666	112	75.1326	1.33332	165	87.4325	0		23.6331	162.565
364	WT	social novelty	6	595.433	0	107	65.7387	7.86659	158	113.299	7.53326	36	18.6665	126.899	89	43.2662	126.732		179.038	61.9327
320	Mdga1-KO	sociability	1	600	0	60	72.8326	16.2665	131	48.9328	16.0332	49	35.2663	66.2327	104	38.7996	66.0327		121.765	74.0659
320	Mdga1-KO	social novelty	3	598.467	0	77	67.066	97.7324	123	37.9996	97.4657	60	35.7056	0.066666	121	69.766	0		105.066	105.472
321	Mdga1-KO	sociability	1	600	0	36	26.1664	92.4991	73	26.3391	92.3657	36	30.433	45.9329	62	34.333	44.4996		52.5055	64.766
321	Mdga1-KO	social novelty	1	600	0	32	11.9666	23.9331	64	29.033	23.7664	31	19.1998	76.3326	53	25.0664	7.0666		40.9996	44.2662
372	Mdga1-KO	sociability	4	598.967	0	7	1.79998	121.232	29	15.4665	19.3665	13	5.69994	1.49998	32	16.6665	1.33332		17.2665	22.3664
372	Mdga1-KO	social novelty	9	598.133	0	22	48.3328	14.3999	35	14.3665	14.1999	24	20.2998	46.4995	45	18.1665	46.3329		62.6993	38.4663
365	Mdga1-KO	sociability	3	599.033	0	136	91.1324	6.53327	237	171.932	5.99994	37	19.1665	83.0325	85	30.933	82.9325		263.064	50.0995
365	Mdga1-KO	social novelty	6	596.9	0	47	36.4996	30.0997	94	50.6328	29.833	112	46.2995	4.29996	170	107.466	0		87.1324	153.766
378	Mdga1-KO	sociability	10	594.9	0	78	59.4994	41.2663	139	80.7325	41.1329	33	33.0997	5.79994	79	34.4997	3.49996		140.232	67.5994
378	Mdga1-KO	social novelty	10	597.1	0	71	60.2054	18.9331	116	66.2993	18.8665	65	43.7996	10.3332	136	70.1326	0		126.505	113.932
364	Mdga1-KO	sociability	5	598.9	0	17	6.03327	86.4658	41	22.4998	86.3325	53	54.8661	0.33333	105	53.9995	0.233331		28.5331	108.866
364	Mdga1-KO	social novelty	12	596.167	0	28	16.1998	37.3663	80	46.6662	23.4998	41	28.7664	139.065	90	35.5996	138.932		62.866	64.366
380	Mdga1-KO	sociability	3	598.967	0	110	78.7325	16.9665	222	161.698	16.5332	22	7.13326	160.432	52	26.2331	106.099		240.43	33.3664
380	Mdga1-KO	social novelty	9	592.1	0	77	33.433	85.1991	199	143.765	84.2325	36	19.8665	0.533328	81	46.8329	0.366663		177.198	66.6994
