# Supplementary material for: Bazedoxifene reverses sexually dimorphic autistic-like abnormalities in biallelic MDGA1-mutant mice
Source: EMBO Mol Med. 2026 Mar 20;18(4):1358–98. doi: 10.1038/s44321-026-00402-y (PMC13084050; doi:10.1038/s44321-026-00402-y)
Supplement: Supplementary file 17 — Source data Fig. 3 [file 44321_2026_402_MOESM17_ESM.zip › Panel E and F/Quantification_data_Batch3.xlsx]

## Sheet: Analysis
			In zone	In zone	In zone	In zone	In zone	In zone	In zone	In zone	In zone	In zone	In zone	In zone	In zone	In zone	In zone
			Arena / any of Nose-point, Tail-base	Arena / any of Nose-point, Tail-base	Arena / any of Nose-point, Tail-base	Zone 4 / any of Nose-point, Tail-base	Zone 4 / any of Nose-point, Tail-base	Zone 4 / any of Nose-point, Tail-base	Zone 5 / any of Nose-point, Tail-base	Zone 5 / any of Nose-point, Tail-base	Zone 5 / any of Nose-point, Tail-base	Zone 6 / any of Nose-point, Tail-base	Zone 6 / any of Nose-point, Tail-base	Zone 6 / any of Nose-point, Tail-base	Zone 7 / any of Nose-point, Tail-base	Zone 7 / any of Nose-point, Tail-base	Zone 7 / any of Nose-point, Tail-base
			Frequency	Cumulative Duration	Latency to First	Frequency	Cumulative Duration	Latency to First	Frequency	Cumulative Duration	Latency to First	Frequency	Cumulative Duration	Latency to First	Frequency	Cumulative Duration	Latency to First
Mouse ID	Genotype			s	s		s	s		s	s		s	s		s	s		Exploration time O1	Exploration time O1
201	WT	sociability	7	599.367	0	23	15.4332	254.431	47	19.8331	27.2997	185	88.5324	60.1327	262	73.1659	59.8661		35.2663	161.698
201	WT	social novelty	7	593.5	0	58	38.8663	14.3332	95	50.0662	12.1665	43	23.4331	0	76	32.1997	0.033333		88.9325	55.6328
204	WT	sociability	8	596	0	10	7.39993	196.665	36	28.4997	196.465	23	23.4331	81.9325	127	131.199	14.8665		35.8996	154.632
204	WT	social novelty	7	594.867	0	47	22.9331	13.3332	80	66.6993	13.1332	13	12.2332	123.432	75	81.2325	114.099		89.6324	93.4657
239	WT	sociability	30	511.868	0	50	18.6998	0.566661	137	121.899	0	22	6.09994	100.666	59	35.1056	43.6329		140.599	41.2055
239	WT	social novelty	32	572.167	0	44	20.1998	191.331	104	69.266	49.4995	129	29.9664	0	182	144.065	1.93331		89.4658	174.031
238	WT	sociability	7	592.7	0	37	11.9332	61.0661	71	46.4995	60.5327	48	23.6664	8.26658	127	120.165	0		58.4327	143.831
238	WT	social novelty	12	592.7	0	34	16.8998	0.366663	85	48.1662	0	34	14.2999	21.4331	87	80.3325	21.2331		65.066	94.6324
231	WT	sociability	7	594.633	0	56	37.0996	24.1664	102	83.1658	23.1664	21	7.03326	131.432	40	26.4331	44.8996		120.265	33.4664
231	WT	social novelty	4	595.367	0	45	24.1998	27.7664	63	23.0998	27.5664	41	25.4997	44.4662	56	35.5663	44.2662		47.2996	61.066
233	WT	sociability	9	596.3	0	20	7.29993	135.165	50	34.9663	134.965	118	42.8662	3.1333	183	125.365	1.46665		42.2662	168.231
233	WT	social novelty	7	596	0	100	78.8659	0.133332	183	83.5658	0	33	23.2998	78.9325	72	46.5055	73.1326		162.432	69.8053
232	WT	sociability	17	580.267	0	150	108.499	24.0331	279	149.299	23.5998	28	9.03324	7.29993	53	33.733	5.16662		257.798	42.7662
232	WT	social novelty	15	336.697	0	34	26.1664	67.4327	64	37.7996	67.2327	72	25.4664	13.8665	116	70.4326	12.9665		63.966	95.899
202	Mdga1-KO	sociability	8	596.867	0	105	45.1329	1.16665	173	77.1659	0	29	30.1997	25.0664	80	63.1994	24.9664		122.299	93.3991
202	Mdga1-KO	social novelty	6	596.867	0	49	26.8997	52.9328	89	29.1664	52.7995	42	37.9663	24.1664	87	59.6054	23.5331		56.0661	97.5717
203	Mdga1-KO	sociability	8	596.733	0	38	12.7665	66.4993	82	109.699	60.2327	25	14.2665	13.8665	78	53.3995	0		122.465	67.666
203	Mdga1-KO	social novelty	4	599.367	0	42	13.5665	66.2993	70	69.066	61.2661	43	22.2331	6.06661	96	102.699	3.4333		82.6325	124.932
240	Mdga1-KO	sociability	14	569	0	41	15.0332	69.1326	85	54.3328	68.9326	72	40.6996	5.19995	112	121.699	5.03328		69.366	162.399
240	Mdga1-KO	social novelty	20	574	0	56	14.9998	0.066666	96	60.9327	0	74	28.6997	42.9996	90	63.866	42.8329		75.9325	92.5657
238	Mdga1-KO	sociability	5	592.1	0	98	33.333	0.033333	142	62.866	0	27	4.83329	19.3665	53	45.3722	19.0331		96.199	50.2055
238	Mdga1-KO	social novelty	13	592.2	0	64	23.9998	83.5658	93	42.0996	37.133	24	9.13324	1.76665	50	41.6329	1.53332		66.0994	50.7661
