# Supplementary material for: Bazedoxifene reverses sexually dimorphic autistic-like abnormalities in biallelic MDGA1-mutant mice
Source: EMBO Mol Med. 2026 Mar 20;18(4):1358–98. doi: 10.1038/s44321-026-00402-y (PMC13084050; doi:10.1038/s44321-026-00402-y)
Supplement: Supplementary file 17 — Source data Fig. 3 [file 44321_2026_402_MOESM17_ESM.zip › Panel H and I/Batch1/Mdag1-KO_237.xlsx]

## Sheet: Sheet1
ID	Accepted	Score	Begin Time (s)	End Time (s)	Call Length (s)	Principal Frequency (kHz)	Low Freq (kHz)	High Freq (kHz)	Delta Freq (kHz)	Frequency Standard Deviation (kHz)	Slope (kHz/s)	Sinuosity	Mean Power (dB/Hz)	Tonality
1	TRUE	0.417442	13.4363	13.4383	0.002	107.662	107.36	107.76	0.400784	0.153333	176.854	1.03234	-75.617	0.514668
2	TRUE	0.609105	15.8557	15.8585	0.0028	79.1387	78.9291	79.4389	0.509809	0.17924	-59.2027	1.10624	-77.4852	0.53252
3	TRUE	0.325035	16.1168	16.1184	0.0016	80.4102	79.3325	80.9535	1.62095	0.652809	1013.09	1.01707	-80.9666	0.558461
4	TRUE	0.399854	16.2056	16.208	0.0024	76.4799	75.6115	77.5487	1.93712	0.698686	807.134	1.00174	-79.6664	0.537134
5	TRUE	0.521474	16.3032	16.3056	0.0024	75.6418	74.1723	76.3766	2.20431	0.808206	918.463	1.01872	-81.5369	0.50984
6	TRUE	0.987823	16.6568	16.6584	0.0016	80.8978	80.6484	81.1471	0.498753	0.197149	311.721	1	-75.705	0.655935
7	TRUE	0.466993	17.58	17.5816	0.0016	84.7109	82.9653	85.2097	2.24439	0.903452	-1091.02	1.46414	-75.3991	0.665603
8	TRUE	0.743344	18.6379	18.6471	0.0092	75.4432	72.583	76.717	4.13399	1.12447	76.3909	1.5724	-79.5666	0.505682
9	TRUE	0.929382	19.1362	19.1422	0.006	80.4102	78.9867	82.9549	3.96815	1.51104	636.194	1.23165	-76.894	0.650206
10	TRUE	0.834908	20.8205	20.8381	0.0176	74.5574	73.1743	77.5424	4.36811	1.49308	-182.601	1.09962	-83.3405	0.514182
11	TRUE	0.973728	23.2567	23.3111	0.0544	72.6201	64.9912	76.8976	11.9063	3.68632	-25.1895	1.14348	-79.1322	0.492568
12	TRUE	0.340423	23.4135	23.4171	0.0036	76.5776	74.6842	76.6641	1.97984	0.889378	-568.794	1.0675	-77.8684	0.593269
13	TRUE	0.946928	23.4955	23.5211	0.0256	78.4994	71.2764	78.8385	7.56209	3.58388	338.582	1.01216	-80.9084	0.479275
14	TRUE	0.876526	23.7099	23.7367	0.0268	76.6231	69.6187	76.77	7.15127	3.22389	271.512	1.0015	-74.6185	0.636897
15	TRUE	0.561933	24.2807	24.2959	0.0152	78.8906	77.7605	80.59	2.82946	0.77246	-212.73	1.00654	-69.0037	0.592357
16	TRUE	0.487548	24.6423	24.6699	0.0276	84.4899	78.0334	88.5349	10.5016	3.48541	253.215	1.33054	-79.6144	0.501677
17	TRUE	0.498748	24.7751	24.7771	0.002	78.0919	77.9316	78.5551	0.623441	0.243171	-311.721	1.01894	-64.1002	0.774473
18	TRUE	0.603602	24.9167	24.9235	0.0068	79.8896	78.7514	81.9741	3.22274	1.05125	363.698	1.09889	-64.3511	0.77999
19	TRUE	0.473975	25.0435	25.0451	0.0016	80.7791	80.503	80.877	0.374065	0.153618	-233.791	1.01068	-76.1875	0.613361
20	TRUE	0.508529	25.3386	25.3406	0.002	78.7685	75.8918	80.1044	4.21268	1.70067	-2215.13	1.02721	-73.7601	0.638067
21	TRUE	0.634532	25.4194	25.4214	0.002	75.4185	74.9687	76.8569	1.88814	0.750855	956.156	1.06302	-72.7951	0.719968
22	TRUE	0.647778	25.6974	25.711	0.0136	72.8574	72.2923	76.0729	3.78061	1.22999	273.558	1.00804	-77.7374	0.598458
23	TRUE	0.922118	25.787	25.805	0.018	75.8416	75.179	77.2497	2.07073	0.894209	-97.591	1.0132	-72.7662	0.704677
24	TRUE	0.570338	25.8826	25.8842	0.0016	78.0393	76.5787	78.2353	1.65657	0.678869	935.162	1.18769	-73.9861	0.62692
25	TRUE	0.941419	26.0226	26.0266	0.004	76.285	75.5986	76.5642	0.965613	0.378583	241.94	1.00003	-75.6972	0.623215
26	TRUE	0.507736	27.4752	27.4784	0.0032	78.805	78.7131	79.1088	0.395681	0.157972	124.84	1.00139	-78.2027	0.536065
27	TRUE	0.748749	27.6448	27.6488	0.004	75.3187	74.3687	77.4117	3.04299	0.982419	-724.312	1.03284	-78.0786	0.502044
28	TRUE	0.606588	27.826	27.854	0.028	70.9186	70.5669	76.1712	5.60426	2.6724	247.185	1.0183	-75.0632	0.584128
29	TRUE	0.751964	28.5704	28.5764	0.006	78.5751	75.4877	79.5708	4.08312	1.58957	-638.738	1.01459	-79.1611	0.530901
30	TRUE	0.287805	28.8088	28.8116	0.0028	69.6632	69.5927	69.9861	0.393362	0.136623	-111.329	1.02237	-79.393	0.500204
31	TRUE	0.691741	31.2217	31.2869	0.0652	80.8118	71.2625	83.4403	12.1778	4.75514	-44.8797	1.17652	-77.9702	0.449488
32	TRUE	0.403943	31.4401	31.4469	0.0068	71.2556	70.9253	71.7949	0.869673	0.27895	109.031	1.00659	-80.4393	0.536904
33	TRUE	0.427149	35.4007	35.4023	0.0016	76.4938	75.9149	76.5829	0.667973	0.276311	-389.651	1.07279	-77.0818	0.545205
34	TRUE	0.871272	35.5251	35.5447	0.0196	75.9507	73.9988	77.2592	3.26036	0.913443	21.3084	1.1743	-75.8211	0.525284
35	TRUE	0.693394	40.6807	40.6823	0.0016	74.1626	73.3878	74.7594	1.37157	0.543759	857.232	1.00263	-70.2104	0.744144
36	TRUE	0.855025	41.6442	41.6462	0.002	70.5724	70.5724	70.5724	0	1.53837e-15	-8.1774e-14	1	-72.387	0.690131
37	TRUE	0.973692	42.8273	42.8309	0.0036	75.5063	73.4281	77.7922	4.36409	1.34667	-1101.82	1.01763	-76.6209	0.511212
38	TRUE	0.488804	42.9485	42.9525	0.004	78.8564	77.231	80.7861	3.5551	1.09717	-820.46	1.02076	-74.9274	0.646272
39	TRUE	0.534922	43.1085	43.1297	0.0212	79.8117	76.9526	81.6855	4.73283	1.87052	-195.389	1.1209	-77.5989	0.540169
40	TRUE	0.528192	43.1985	43.2005	0.002	76.7685	76.6705	77.0713	0.400784	0.153333	176.854	1.03234	-70.059	0.76338
41	TRUE	0.561635	43.2977	43.3021	0.0044	70.8163	70.4007	71.6401	1.23946	0.485672	-317.378	1.07623	-73.9313	0.665686
42	TRUE	0.633959	43.3693	43.3853	0.016	80.8717	78.0439	82.5326	4.48867	1.07368	82.8503	1.17221	-79.7293	0.537235
43	TRUE	0.565801	43.4733	43.4749	0.0016	79.0951	78.9704	79.1307	0.160314	0.0645323	-77.9302	1.01238	-71.3409	0.700898
44	TRUE	0.668032	43.7413	43.7477	0.0064	70.8911	69.5815	72.4834	2.9019	1.02675	-310.67	1.58209	-77.3458	0.580271
45	TRUE	0.760731	43.9365	43.9441	0.0076	76.9156	75.3268	78.8725	3.5457	1.38825	496.274	1.00806	-72.0509	0.645087
46	TRUE	0.391875	44.3364	44.35	0.0136	71.4758	69.7029	73.3164	3.61354	1.08566	-215.449	1.05888	-69.1414	0.723324
47	TRUE	0.557913	44.482	44.5112	0.0292	70.771	67.9207	73.7526	5.83191	2.06753	-159.136	1.04012	-63.7978	0.702458
48	TRUE	0.995517	44.5928	44.5996	0.0068	76.2642	74.5051	76.7411	2.23598	0.928987	-367.763	1.01374	-66.9753	0.7242
49	TRUE	0.90468	44.7108	44.7124	0.0016	76.7006	76.0416	79.9425	3.90096	1.57543	-2026.18	1.38614	-72.6639	0.667044
50	TRUE	0.96265	44.99	44.9916	0.0016	74.909	71.3198	76.1826	4.86284	1.99703	-3039.28	1.01359	-65.0109	0.709116
51	TRUE	0.356514	45.0972	45.1284	0.0312	75.9977	66.303	79.5495	13.2465	4.17915	203.589	1.51016	-71.1448	0.546372
52	TRUE	0.883169	45.2199	45.2227	0.0028	70.0371	69.1019	72.3601	3.25822	1.24271	-1222.85	1.07863	-67.8877	0.66766
53	TRUE	0.992435	45.3987	45.4019	0.0032	77.8744	77.7259	79.099	1.37306	0.481636	-402.021	1.0597	-66.794	0.730736
54	TRUE	0.766668	45.8287	45.8323	0.0036	81.5447	79.9193	82.4205	2.50119	0.793162	639.635	1.02302	-74.0795	0.63707
55	TRUE	0.379686	46.0567	46.0615	0.0048	72.1057	71.9573	72.3432	0.38594	0.146451	63.6165	1.02568	-67.6626	0.72083
56	TRUE	0.96204	46.2435	46.2791	0.0356	78.5211	78.0964	83.3423	5.24583	2.31423	-141.494	1.02173	-70.9522	0.546656
57	TRUE	0.618728	46.4307	46.4343	0.0036	69.2429	65.9402	71.373	5.43285	2.13795	-1735.16	1.04114	-70.2353	0.649449
58	TRUE	0.265055	50.7984	50.802	0.0036	70.0155	69.5655	71.4167	1.85113	0.651206	-507.051	1.00629	-77.9095	0.53502
59	TRUE	0.360858	51.0136	51.0156	0.002	78.0928	77.5896	78.596	1.00641	0.417923	551.555	1.01934	-77.953	0.61843
60	TRUE	0.871744	51.1727	51.1803	0.0076	71.2126	70.9811	71.5094	0.528257	0.158055	-7.7471	1.03141	-72.4888	0.548555
61	TRUE	0.9933	51.4527	51.4555	0.0028	48.1059	48.0762	48.3434	0.267189	0.0891293	-67.1507	1.01361	-70.01	0.590485
62	TRUE	0.634093	51.5359	51.5447	0.0088	87.147	86.4739	93.5656	7.09179	3.04228	799.535	1.09753	-73.8551	0.481715
63	TRUE	0.995383	51.7123	51.7403	0.028	76.4797	73.1237	84.0107	10.887	3.0272	-83.3434	1.63681	-70.9662	0.658724
64	TRUE	0.599041	51.9099	51.9131	0.0032	85.9836	84.3359	88.0395	3.70354	1.35436	1230.8	1.00778	-75.219	0.722503
65	TRUE	0.863536	51.9815	51.9871	0.0056	73.3875	72.9422	74.8524	1.91015	0.589693	317.879	1.01738	-72.2413	0.712407
66	TRUE	0.900983	52.1438	52.1634	0.0196	79.2662	79.0208	110.583	31.5619	12.9088	1780.32	1.05314	-73.5492	0.596499
67	TRUE	0.514611	53.9478	53.9498	0.002	66.0924	65.9321	66.5555	0.623441	0.243171	-311.721	1.01894	-76.6876	0.501789
68	TRUE	0.451398	54.1817	54.1833	0.0016	70.0793	70.0793	70.0793	1.42109e-14	3.76822e-15	7.66965e-12	1	-74.6795	0.648828
69	TRUE	0.969884	54.3081	54.3117	0.0036	63.0722	62.7122	64.7532	2.04103	0.60603	305.873	1.26949	-71.218	0.619815
70	TRUE	0.804433	54.3857	54.3885	0.0028	69.5131	69.1865	70.2404	1.05391	0.407096	404.671	1.02448	-74.5015	0.601836
71	TRUE	0.866656	55.168	55.1712	0.0032	75.4713	69.4818	78.2471	8.76529	3.41824	-2990.42	1.15732	-71.9199	0.66943
72	TRUE	0.725652	55.2836	55.3184	0.0348	65.5428	63.3981	69.8898	6.49173	1.12238	31.9729	1.15906	-68.7122	0.583344
73	TRUE	0.364456	55.8684	55.8704	0.002	62.7431	62.7431	62.7431	1.42109e-14	8.25576e-15	-6.21595e-13	1	-67.6341	0.577038
74	TRUE	0.963023	55.992	55.9948	0.0028	76.1315	74.5751	76.2151	1.64006	0.773439	606.57	1.04429	-75.5149	0.574197
75	TRUE	0.978535	56.1147	56.1643	0.0496	75.0485	53.2786	83.6122	30.3336	12.9274	268.725	1.55212	-76.0005	0.447296
76	TRUE	0.687988	56.3275	56.3315	0.004	67.8556	65.9036	73.0138	7.1102	2.28369	-1163.22	2.11518	-63.7013	0.698777
77	TRUE	0.704241	56.4199	56.4407	0.0208	72.1745	69.6074	72.6785	3.07112	1.34557	-140.819	1.01559	-66.1265	0.632527
78	TRUE	0.478901	56.5607	56.5627	0.002	73.4755	72.1618	75.8045	3.64268	1.50296	-1966.39	1.03245	-65.5695	0.780759
79	TRUE	0.56048	56.7071	56.7087	0.0016	81.8054	81.5471	83.3907	1.84361	0.766279	-1091.02	1.13753	-71.3831	0.763812
80	TRUE	0.779688	56.7707	56.7735	0.0028	71.2355	70.9238	71.5473	0.623441	0.218159	222.658	1	-60.1743	0.846665
81	TRUE	0.960308	56.8515	56.8647	0.0132	79.9598	54.1872	83.1903	29.0031	10.466	1030.61	5.3595	-72.9006	0.537662
82	TRUE	0.902732	56.9883	56.9967	0.0084	82.1225	78.7758	83.0287	4.25289	1.44654	-335.24	1.15332	-69.8453	0.687152
83	TRUE	0.823525	57.0739	57.0863	0.0124	77.9254	73.7338	82.3145	8.58063	3.04066	-670.347	1.02682	-76.0085	0.59816
84	TRUE	0.771597	57.2719	57.2747	0.0028	77.3395	77.269	77.6624	0.393362	0.136623	111.329	1.02237	-68.94	0.708282
85	TRUE	0.510074	57.4731	57.5159	0.0428	67.8619	67.5853	73.8418	6.25648	3.01593	145.324	1.00739	-66.2618	0.704971
86	TRUE	0.886615	57.7203	57.7227	0.0024	63.6394	62.9046	64.9085	2.00392	0.729994	-834.966	1.01187	-71.6743	0.580042
87	TRUE	0.843069	57.9803	57.9823	0.002	66.8132	66.4213	68.0244	1.60314	0.613334	-707.415	1.24555	-77.9165	0.579817
88	TRUE	0.558491	58.0763	58.0811	0.0048	79.0864	78.3888	82.5822	4.19339	1.40854	-849.035	1.0869	-80.793	0.536506
89	TRUE	0.429087	58.7242	58.7266	0.0024	76.9076	74.9037	77.4271	2.52345	0.91051	-834.966	1.36495	-74.911	0.591569
90	TRUE	0.418899	58.8434	58.8766	0.0332	72.1555	69.7517	80.4252	10.6735	4.67687	-226.654	1.35495	-79.725	0.449284
91	TRUE	0.409998	58.9718	58.9878	0.016	79.9861	73.6991	82.674	8.9749	3.49484	436.678	1.29407	-79.7533	0.486419
92	TRUE	0.654384	59.0562	59.0586	0.0024	66.0352	65.8496	66.1168	0.267189	0.100127	-27.8322	1.0391	-78.0729	0.576874
93	TRUE	0.765609	59.1649	59.1729	0.008	82.3054	78.9707	84.9595	5.98881	1.94971	-776.579	1.02336	-68.0462	0.702735
94	TRUE	0.646491	59.2765	59.2781	0.0016	75.3922	75.1428	75.6416	0.498753	0.197149	311.721	1	-76.8979	0.61824
95	TRUE	0.661164	59.4545	59.4809	0.0264	77.7588	76.0827	84.0229	7.94019	2.14211	219.238	1.08999	-81.1727	0.495702
96	TRUE	0.49079	59.5889	59.5929	0.004	78.391	78.1564	80.9455	2.78911	1.35335	-712.904	1.01548	-67.2746	0.763734
97	TRUE	0.53925	59.7093	59.7193	0.01	73.6242	69.6065	74.7966	5.19009	1.80039	-569.891	1.04859	-76.1081	0.549004
98	TRUE	0.800164	59.8149	59.8165	0.0016	65.2358	65.2358	65.2358	1.42109e-14	5.0243e-15	7.94411e-12	1	-77.9244	0.5349
99	TRUE	0.99503	60.4676	60.5356	0.068	64.5785	61.9093	72.0553	10.146	3.68745	74.7769	1.09944	-72.2933	0.546987
100	TRUE	0.579422	60.9348	60.9508	0.016	91.683	80.1313	91.881	11.7498	5.85878	743.619	1.03099	-76.7391	0.562439
101	TRUE	0.279676	61.042	61.044	0.002	68.6511	68.6244	68.9272	0.302814	0.114253	113.873	1.03232	-66.4562	0.814519
102	TRUE	0.857803	61.774	61.7772	0.0032	85.4296	85.4296	85.4296	0	2.66454e-15	-1.55431e-12	1	-75.5638	0.588045
103	TRUE	0.901301	62.096	62.1016	0.0056	70.2427	69.0136	72.2435	3.22992	1.09219	-528.206	1.04665	-70.1516	0.671663
104	TRUE	0.884461	62.2067	62.2119	0.0052	77.5531	71.4266	78.2883	6.86173	3.01152	-1396.51	1.02984	-65.1833	0.604298
105	TRUE	0.896847	62.7671	62.7695	0.0024	78.2009	77.8001	78.4013	0.601176	0.22042	-250.49	1.00609	-63.8834	0.796249
106	TRUE	0.366856	62.8711	62.8747	0.0036	80.7616	79.402	81.3173	1.91532	0.777856	-534.018	1.00124	-67.5182	0.701938
107	TRUE	0.554353	62.9743	62.9759	0.0016	77.2496	77.1783	77.4989	0.320627	0.129065	155.86	1.04572	-64.2945	0.784624
108	TRUE	0.909457	63.0859	63.0887	0.0028	72.05	71.5156	72.5843	1.06876	0.338329	339.288	1.0184	-70.2706	0.717023
109	TRUE	0.937739	63.1754	63.181	0.0056	70.781	70.7403	76.3907	5.65041	2.28977	1079.57	1.07467	-66.4602	0.704756
110	TRUE	0.919906	63.2822	63.2862	0.004	81.7485	80.7767	82.7841	2.00738	0.827644	525.906	1.00307	-76.1991	0.603585
111	TRUE	0.306997	63.4054	63.4074	0.002	76.988	76.6852	77.086	0.400784	0.153333	-176.854	1.03234	-68.3219	0.677647
112	TRUE	0.707721	63.5058	63.5082	0.0024	74.9724	74.2673	76.9392	2.67189	0.981435	-361.819	2.43229	-74.277	0.681496
113	TRUE	0.466981	63.671	63.6726	0.0016	67.0465	66.619	68.5428	1.92376	0.774388	-935.162	1.43137	-73.0972	0.551039
114	TRUE	0.944486	63.7778	63.7946	0.0168	76.835	76.2636	76.9466	0.683008	0.217626	1.26317	1.00619	-69.7171	0.763779
115	TRUE	0.861565	63.8294	63.899	0.0696	72.4087	64.4832	77.8912	13.4079	3.16296	-64.0563	1.15979	-65.839	0.69756
116	TRUE	0.841455	64.5946	64.5982	0.0036	92.3077	92.1319	92.5477	0.415767	0.141767	25.0654	1.0452	-77.3487	0.592629
117	TRUE	0.511393	64.779	64.7946	0.0156	70.6915	69.4121	71.655	2.24285	0.680827	33.8199	1.2398	-72.9534	0.606342
118	TRUE	0.542874	64.9294	64.9682	0.0388	70.1338	65.5809	75.6329	10.052	3.38308	20.4096	1.37983	-71.8008	0.590853
119	TRUE	0.497616	65.1166	65.1262	0.0096	68.5686	66.2725	71.5756	5.30315	1.76837	-469.772	1.12952	-72.279	0.598335
120	TRUE	0.676924	65.3129	65.3257	0.0128	69.8598	67.9969	77.7463	9.74935	2.75068	587.762	1.37849	-70.0582	0.659998
121	TRUE	0.788113	65.5277	65.5325	0.0048	71.5472	69.7835	73.4099	3.62646	1.45031	729.842	1.07908	-71.5241	0.65255
122	TRUE	0.966608	65.6237	65.6397	0.016	66.1363	65.8284	78.4209	12.5925	5.99982	912.276	1.07159	-67.9888	0.706774
123	TRUE	0.43535	65.8477	65.8537	0.006	89.3115	89.0697	89.8367	0.766978	0.280643	-89.6932	1.02892	-77.2053	0.624491
124	TRUE	0.77067	65.9709	65.9789	0.008	75.3308	74.8993	75.6277	0.728447	0.2948	47.7055	1.03778	-66.4205	0.713081
125	TRUE	0.826032	66.0909	66.0997	0.0088	91.4408	90.6156	91.5138	0.89818	0.36458	-44.5944	1.04525	-77.2155	0.491886
126	TRUE	0.675847	66.6064	66.6088	0.0024	105.113	104.801	106.583	1.78126	0.673394	-723.637	1.08653	-75.4657	0.666955
127	TRUE	0.38475	67.0336	67.04	0.0064	84.1839	83.8796	84.3768	0.497269	0.138607	5.37231	1.03253	-77.802	0.541806
128	TRUE	0.757607	67.3335	67.3579	0.0244	68.5009	64.0041	71.0231	7.01896	1.92946	174.97	1.14693	-76.669	0.422261
129	TRUE	0.557357	67.6027	67.6043	0.0016	78.2623	78.2623	78.2623	2.84217e-14	7.53644e-15	1.39022e-11	1	-67.7966	0.679976
130	TRUE	0.605318	67.7995	67.8359	0.0364	75.8591	67.0018	77.6752	10.6733	4.11926	107.882	1.24137	-75.3044	0.587119
131	TRUE	0.585469	68.2771	68.3383	0.0612	76.7352	71.741	82.6531	10.9121	2.95494	-79.3758	1.17951	-69.2347	0.588122
132	TRUE	0.272325	68.4475	68.4591	0.0116	83.2719	82.8812	84.2097	1.32852	0.469438	46.8521	1.08765	-62.4	0.853306
133	TRUE	0.917472	69.0179	69.0255	0.0076	74.7546	68.4179	78.5357	10.1179	3.89907	-1189.85	2.05013	-67.3815	0.709031
134	TRUE	0.490999	69.5006	69.5834	0.0828	73.7625	66.4402	76.8474	10.4071	2.49609	-17.0184	1.12447	-77.0085	0.447042
135	TRUE	0.39369	69.7238	69.7486	0.0248	76.1587	75.7301	77.4361	1.70599	0.800771	68.4424	1.00664	-74.6325	0.544126
136	TRUE	0.750847	70.0062	70.0262	0.02	78.5132	77.9667	81.1497	3.18298	1.35032	149.904	1.02008	-79.4274	0.489411
137	TRUE	0.788248	70.8933	70.9141	0.0208	71.0335	69.2565	83.7243	14.4679	5.61217	487.086	1.39049	-73.2765	0.597559
138	TRUE	0.587685	71.0377	71.0425	0.0048	77.392	76.5844	78.6331	2.04872	0.966764	-429.993	1.0365	-76.9966	0.644843
139	TRUE	0.993388	71.2176	71.22	0.0024	75.2701	74.0678	76.4725	2.4047	0.865792	-1001.96	1	-78.5072	0.527999
140	TRUE	0.390381	71.4192	71.4312	0.012	70.7822	70.2986	72.1966	1.898	0.896665	184.242	1.00896	-78.9131	0.542098
141	TRUE	0.575552	71.7832	71.7848	0.0016	70.1579	69.8818	70.2559	0.374065	0.153618	-233.791	1.01068	-68.2533	0.684554
142	TRUE	0.828878	71.9364	72.022	0.0856	67.9653	65.4972	71.6323	6.13507	2.08983	-37.1254	1.02893	-70.4828	0.59903
143	TRUE	0.843278	72.1236	72.1276	0.004	81.5337	81.0884	82.2239	1.13555	0.470339	-320.829	1.1103	-75.6806	0.653304
144	TRUE	0.845626	72.7012	72.724	0.0228	69.0886	68.8449	84.771	15.9261	7.04137	-708.29	1.00267	-75.5728	0.539918
145	TRUE	0.893282	72.8636	72.8656	0.002	77.7352	76.8268	80.0152	3.18846	1.27112	-1642.58	1.04491	-73.3467	0.708966
146	TRUE	0.89633	73.2359	73.3115	0.0756	72.5651	68.9366	75.8258	6.8893	2.83419	-41.5648	1.10216	-78.8498	0.472539
147	TRUE	0.846331	73.4459	73.4491	0.0032	80.7048	80.1407	82.486	2.34533	0.864461	-737.553	1.1381	-71.3935	0.73718
148	TRUE	0.795141	73.5763	73.6411	0.0648	77.1448	76.3707	78.1319	1.76122	0.512795	16.5397	1.00622	-74.3009	0.647793
149	TRUE	0.478765	73.8495	73.8515	0.002	75.1859	74.892	78.2229	3.33096	1.25679	-1252.61	1.30239	-69.2973	0.757478
150	TRUE	0.459809	73.9571	73.9587	0.0016	82.1707	82.1707	82.1707	1.42109e-14	6.40475e-15	7.60486e-12	1	-72.8404	0.675701
151	TRUE	0.42933	74.2166	74.2382	0.0216	76.7895	71.5376	78.7454	7.20781	1.89013	243.926	1.17612	-71.6212	0.610717
152	TRUE	0.591939	74.335	74.3406	0.0056	79.0709	78.7369	79.5236	0.786724	0.200565	-40.8868	1.06098	-62.9954	0.78883
153	TRUE	0.830186	74.4742	74.4974	0.0232	68.3111	64.5077	68.4456	3.93781	1.3228	-153.923	1.03432	-65.7447	0.71134
154	TRUE	0.78557	74.6718	74.6738	0.002	72.6389	71.6103	73.062	1.45173	0.517284	653.341	1.05485	-63.5779	0.854244
155	TRUE	0.845457	74.9522	74.9598	0.0076	72.385	72.1995	78.1525	5.95302	1.9098	818.532	1.04045	-74.4466	0.654845
156	TRUE	0.593815	75.4374	75.5158	0.0784	69.1165	65.1299	76.8912	11.7613	3.4054	-105.468	1.08158	-75.3389	0.577605
157	TRUE	0.624222	75.6578	75.6858	0.028	74.154	69.2994	79.0597	9.76034	3.82913	215.144	1.50257	-79.2542	0.528108
158	TRUE	0.786475	75.7626	75.7858	0.0232	83.592	79.575	85.3336	5.75864	1.87446	-14.4407	1.21171	-79.9186	0.578839
159	TRUE	0.577886	76.4113	76.4237	0.0124	70.5195	65.7524	76.0563	10.3038	3.19717	-776.186	1.16707	-65.7929	0.710252
160	TRUE	0.934646	76.5049	76.5125	0.0076	78.5239	76.892	78.7235	1.83157	0.857603	246.553	1.0043	-69.4969	0.758438
161	TRUE	0.615339	76.7165	76.8053	0.0888	69.4185	68.4833	70.5674	2.08404	0.753217	-7.01185	1.0301	-59.4861	0.733638
162	TRUE	0.327492	76.9913	76.9933	0.002	107.413	106.504	107.707	1.20235	0.46	530.561	1.18181	-74.5371	0.605846
163	TRUE	0.653523	77.182	77.1848	0.0028	82.0271	79.8896	83.8975	4.00784	1.46879	1494.99	1.00336	-81.0888	0.594027
164	TRUE	0.631435	77.2984	77.3004	0.002	105.961	105.685	107.448	1.76345	0.672191	-809.201	1.0884	-72.5187	0.715973
165	TRUE	0.865565	77.4924	77.4944	0.002	101.82	99.8878	102.007	2.1197	0.799773	-797.114	1.29046	-80.7788	0.549681
166	TRUE	0.834863	78.5847	78.6235	0.0388	78.449	71.9134	79.0611	7.1477	2.68933	29.1501	1.1756	-70.9311	0.476563
167	TRUE	0.839336	79.0315	79.0383	0.0068	103.309	102.367	106.399	4.03243	1.61607	625.443	1.40504	-79.0323	0.545123
168	TRUE	0.499257	79.4971	79.4987	0.0016	82.742	82.742	82.742	1.42109e-14	4.6998e-15	3.08388e-12	1	-76.929	0.595825
169	TRUE	0.813684	81.1566	81.1594	0.0028	69.2205	68.7566	69.3801	0.623441	0.212411	137.836	1.0833	-72.2775	0.666272
170	TRUE	0.946006	81.4061	81.4241	0.018	77.9669	76.7318	79.2488	2.51692	0.818248	60.7131	1.12258	-76.8435	0.605471
171	TRUE	0.448294	81.8537	81.8565	0.0028	74.067	73.9965	74.3899	0.393362	0.136623	111.329	1.02237	-71.8538	0.541698
172	TRUE	0.948134	82.2084	82.21	0.0016	76.8485	76.7505	77.1246	0.374065	0.153618	-233.791	1.01068	-74.5676	0.636509
173	TRUE	0.613069	82.4312	82.4576	0.0264	77.3923	76.4923	82.0459	5.55354	2.263	-179.817	1.09186	-73.049	0.595752
174	TRUE	0.718954	82.6604	82.708	0.0476	79.0429	71.7664	80.9875	9.22109	2.8039	-152.602	1.0504	-72.1334	0.592805
175	TRUE	0.869956	82.8352	82.8392	0.004	75.4439	71.5028	79.1845	7.68169	3.21282	-2324.75	1.24081	-74.6406	0.561638
176	TRUE	0.891466	83.3576	83.3608	0.0032	79.5251	79.0825	79.9144	0.831985	0.291461	133.947	1.14596	-76.2972	0.638375
177	TRUE	0.524198	83.7176	83.7192	0.0016	74.385	73.5033	76.8698	3.36658	1.38256	2104.11	1.0224	-75.5621	0.678962
178	TRUE	0.914571	84.6795	84.6887	0.0092	74.9183	70.9975	77.6634	6.66588	2.34604	721.012	1.03623	-70.4127	0.707171
179	TRUE	0.979023	84.8035	84.8223	0.0188	106.755	102.245	110.074	7.82955	2.93244	-334.956	1.1379	-70.3222	0.649915
180	TRUE	0.597138	84.9975	85.0075	0.01	78.1414	76.6481	81.8646	5.21645	1.54057	158.003	1.39992	-63.6428	0.719798
181	TRUE	0.452881	85.0879	85.0999	0.012	88.1953	82.2265	88.7715	6.54506	2.46951	411.068	1.16586	-82.0523	0.503336
182	TRUE	0.633539	85.4058	85.4078	0.002	85.0023	84.9755	85.2784	0.302814	0.114253	-113.873	1.03232	-69.9988	0.658717
183	TRUE	0.403582	85.6346	85.6366	0.002	86.3016	85.8385	86.4619	0.623441	0.243171	-311.721	1.01894	-62.6756	0.665968
184	TRUE	0.715801	86.2878	86.291	0.0032	77.6381	77.0221	79.2412	2.21915	0.677462	-569.014	1.09061	-74.5868	0.597097
185	TRUE	0.942438	86.3794	86.4858	0.1064	75.108	63.6696	83.9307	20.2611	7.03597	145.331	1.16528	-75.345	0.477298
186	TRUE	0.884476	86.6022	86.6038	0.0016	79.2334	79.0108	79.6342	0.623441	0.249933	389.651	1.00816	-65.108	0.715082
187	TRUE	0.964123	87.0078	87.0138	0.006	78.3079	78.0564	79.4244	1.36804	0.533087	245.194	1.01075	-76.1725	0.589807
188	TRUE	0.683636	88.0189	88.0209	0.002	66.4837	63.2997	67.2185	3.91877	1.41966	1657.21	1.14397	-78.4012	0.616761
189	TRUE	0.457267	88.2056	88.208	0.0024	78.4227	69.7391	79.3876	9.6485	3.61014	-3618.19	1.24709	-69.5208	0.60377
190	TRUE	0.693579	88.4852	88.4876	0.0024	86.9509	86.9138	87.2849	0.371096	0.138851	-139.161	1.01913	-76.7505	0.553995
191	TRUE	0.534205	88.5912	88.6064	0.0152	88.9526	84.8019	88.972	4.17009	1.87307	286.305	1.0084	-83.0051	0.470672
192	TRUE	0.394313	88.7868	88.7892	0.0024	85.0537	84.7865	85.1872	0.400784	0.146947	-166.993	1.00302	-78.0399	0.514952
193	TRUE	0.612472	88.9988	89.0216	0.0228	85.5175	81.2653	85.8446	4.57931	1.80002	189.193	1.02417	-77.9974	0.532915
194	TRUE	0.930794	89.6107	89.6131	0.0024	72.5549	72.2729	75.0932	2.82033	1.05527	-1057.62	1.22712	-71.1769	0.609566
195	TRUE	0.42511	89.8483	89.8691	0.0208	68.0867	64.929	77.0158	12.0868	3.44606	-421.437	1.20782	-66.4419	0.706742
196	TRUE	0.807796	90.1795	90.1847	0.0052	66.5344	65.5399	70.1712	4.63128	1.52334	865.918	1.06968	-70.6968	0.607605
197	TRUE	0.945018	90.5267	90.5315	0.0048	76.9765	76.8132	77.2437	0.430471	0.141977	-22.5308	1.03032	-65.4595	0.668595
198	TRUE	0.858643	90.8067	90.8099	0.0032	80.2293	79.873	80.7934	0.920318	0.293411	-261.313	1.01297	-57.278	0.782974
199	TRUE	0.956911	90.9659	90.9679	0.002	85.375	85.1835	85.5932	0.40969	0.159561	-62.9803	1.1266	-67.2413	0.573613
200	TRUE	0.680233	91.4878	91.4918	0.004	71.2559	70.9847	71.8335	0.848784	0.280459	-211.767	1.00008	-66.5468	0.704349
201	TRUE	0.920268	92.0702	92.101	0.0308	88.6215	87.8225	93.817	5.99454	2.73815	157.104	1.16677	-81.6733	0.489893
202	TRUE	0.874195	97.5238	97.5254	0.0016	79.3196	78.5358	81.5283	2.99252	1.22894	-1870.32	1.02557	-66.3747	0.78352
203	TRUE	0.865387	97.6502	97.6522	0.002	80.4282	78.8606	81.6127	2.75205	1.00785	-1339.76	1.00399	-73.9728	0.70559
204	TRUE	0.962979	97.7494	97.7582	0.0088	85.0015	83.4154	86.0428	2.62736	1.0644	309.093	1.01008	-72.1086	0.652825
205	TRUE	0.833181	97.9434	97.945	0.0016	78.6788	77.5477	78.9193	1.37157	0.580791	857.232	1.07696	-73.352	0.578406
206	TRUE	0.952188	98.1518	98.177	0.0252	85.3845	72.4314	89.5441	17.1128	5.53405	375.544	1.9795	-84.1345	0.422863
207	TRUE	0.785606	98.3389	98.3449	0.006	78.4414	75.822	79.4734	3.6514	1.25157	-563.486	1.02216	-74.2725	0.56954
208	TRUE	0.427819	98.6709	98.6729	0.002	77.1834	76.8672	77.8024	0.935162	0.356582	467.581	1.01392	-66.6858	0.735718
209	TRUE	0.566677	98.8225	98.8585	0.036	76.5657	76.2105	79.081	2.87049	1.42739	-71.6174	1.01047	-71.1302	0.627126
210	TRUE	0.90707	98.9565	98.9613	0.0048	76.2309	75.6289	76.3024	0.673528	0.239874	135.831	1.01172	-69.3883	0.637227
211	TRUE	0.935733	99.1289	99.1609	0.032	77.3681	77.1691	77.6815	0.512453	0.209593	12.4098	1.00151	-63.9984	0.698321
212	TRUE	0.766117	99.2924	99.3344	0.042	78.6147	74.9288	80.144	5.21521	1.32036	69.9534	1.09645	-71.3225	0.597883
213	TRUE	0.856651	99.5804	99.5824	0.002	82.1968	82.1968	82.1968	0	4.76647e-15	-2.48638e-12	1	-71.3101	0.600622
214	TRUE	0.512801	99.9208	99.9224	0.0016	83.9142	83.4956	84.8672	1.37157	0.556377	-857.232	1.02519	-71.4243	0.646434
215	TRUE	0.732436	100.124	100.127	0.0032	75.9634	71.963	77.0025	5.03948	1.85886	-1615.81	1.07508	-58.5097	0.793972
216	TRUE	0.752346	100.267	100.273	0.0064	79.9216	79.0349	81.6373	2.60242	0.887409	-362.542	1.01395	-69.2281	0.766739
217	TRUE	0.698959	100.376	100.38	0.004	88.3579	85.7441	89.9598	4.21565	1.79413	-1040.74	1.02931	-66.216	0.83442
218	TRUE	0.882687	100.71	100.726	0.0164	69.4999	68.8331	72.0539	3.2208	1.50065	-188.541	1.00887	-63.4807	0.712819
219	TRUE	0.807663	100.814	100.832	0.018	77.3737	63.548	78.0827	14.5347	6.06943	815.526	1.11516	-70.978	0.609294
220	TRUE	0.551081	100.92	100.923	0.0032	81.9236	81.9236	81.9236	0	3.66205e-15	-2.59052e-12	1	-64.7478	0.766514
221	TRUE	0.994627	101.097	101.099	0.0024	83.5608	83.0932	83.8948	0.801568	0.28993	-333.986	1.00236	-69.19	0.687198
222	TRUE	0.444967	129.1	129.107	0.0072	66.3154	65.7645	66.6111	0.846576	0.227323	-31.3843	1.03154	-77.3461	0.493022
223	TRUE	0.742011	129.305	129.312	0.0068	69.1859	68.7791	69.3193	0.540177	0.183865	-16.6186	1.02786	-74.4573	0.589537
224	TRUE	0.437228	129.505	129.511	0.0068	68.9858	67.152	69.5689	2.41688	0.797561	-342.381	1.01835	-73.5452	0.612975
225	TRUE	0.640794	129.728	129.729	0.0016	79.864	79.3652	81.6096	2.24439	0.903452	1091.02	1.46414	-83.3544	0.486527
226	TRUE	0.882044	130.709	130.712	0.0028	71.1259	69.5673	76.0838	6.51645	2.4271	-2339.67	1.12443	-71.6727	0.611154
227	TRUE	0.830105	130.821	130.827	0.006	69.6973	67.0725	71.7325	4.65998	1.27214	580.848	1.13361	-74.5448	0.539169
228	TRUE	0.977256	131.988	132.048	0.06	68.3802	66.0697	78.7497	12.68	5.99388	-193.102	1.02136	-76.8181	0.455179
229	TRUE	0.992874	132.563	132.565	0.002	105.618	104.313	109.122	4.80941	1.92098	-2404.07	1.19252	-79.3509	0.4934
230	TRUE	0.857111	133.178	133.186	0.0084	71.3404	68.2716	74.4092	6.13756	2.90789	-749.614	1.00145	-72.7938	0.585372
231	TRUE	0.41893	133.985	133.992	0.0064	81.8152	81.4626	85.6853	4.22264	2.00158	-683.651	1.0073	-73.4109	0.633902
232	TRUE	0.395294	134.062	134.07	0.0088	72.6037	71.4608	74.4416	2.98084	1.07113	245.448	1.21155	-76.5488	0.654521
233	TRUE	0.838989	134.148	134.153	0.0052	83.5376	82.313	84.3837	2.07072	0.798123	458.691	1.09442	-77.4747	0.601242
234	TRUE	0.362935	134.518	134.519	0.0016	110.004	108.374	110.743	2.36908	0.959342	-1480.67	1.01779	-78.938	0.590131
235	TRUE	0.468269	135.071	135.073	0.002	77.2499	75.7447	78.7818	3.03705	1.27196	-1675.66	1.01813	-79.038	0.620596
236	TRUE	0.63346	136.313	136.322	0.0084	83.5145	80.9093	84.0404	3.13119	1.3468	368.92	1.00058	-80.2503	0.547673
237	TRUE	0.484783	136.827	136.834	0.0072	82.7494	82.7123	83.4248	0.712504	0.23488	89.8519	1.0096	-78.0584	0.534554
238	TRUE	0.742656	137.102	137.104	0.0016	82.1352	82.0373	82.4113	0.374065	0.153618	-233.791	1.01068	-75.5666	0.440556
239	TRUE	0.65784	137.466	137.468	0.0016	76.8336	76.7623	77.0829	0.320627	0.129065	-155.86	1.04572	-74.971	0.654825
240	TRUE	0.732527	137.537	137.539	0.002	85.3456	84.9671	86.7662	1.79907	0.69792	-842.282	1.16994	-84.3553	0.488424
241	TRUE	0.735794	137.925	137.944	0.0188	76.5968	70.2558	76.942	6.68611	2.68783	-367.104	1.23739	-74.4522	0.542508
242	TRUE	0.947523	139.26	139.268	0.008	80.7252	79.2678	82.2974	3.02952	1.06306	153.299	1.37932	-67.0351	0.661195
243	TRUE	0.689365	140.801	140.844	0.0432	69.6864	68.7359	71.5951	2.85921	0.953605	37.2606	1.02333	-66.3242	0.700532
244	TRUE	0.851954	141.071	141.079	0.0088	68.6779	67.5943	69.4943	1.90001	0.638307	123.961	1.28323	-61.832	0.722926
245	TRUE	0.92974	141.321	141.354	0.0336	67.9282	64.2081	78.606	14.3979	4.41045	121.007	1.26105	-71.9286	0.528755
246	TRUE	0.492543	141.561	141.581	0.0204	72.8469	70.6722	77.4978	6.82554	2.18304	290.696	1.08921	-74.0372	0.532749
247	TRUE	0.445999	141.681	141.687	0.006	104.215	103.818	105.816	1.99774	0.869311	-342.204	1.00128	-80.7782	0.505426
248	TRUE	0.897369	141.78	141.783	0.0024	72.0235	71.6227	74.5618	2.93908	1.08411	1057.62	1.28199	-76.4945	0.600595
249	TRUE	0.732257	141.985	141.988	0.0036	76.0592	74.5526	77.0463	2.49377	0.920889	-746.465	1.05159	-76.7784	0.622465
250	TRUE	0.530026	142.491	142.502	0.0108	75.7401	73.3912	76.688	3.29677	1.10746	197.754	1.15736	-83.2956	0.458892
251	TRUE	0.831884	142.585	142.589	0.004	83.4176	80.9461	83.8629	2.91682	0.879027	-447.508	1.2997	-73.6697	0.64621
252	TRUE	0.488146	142.806	142.809	0.0032	76.0172	75.8096	76.1949	0.385307	0.146194	61.5238	1.04022	-74.1678	0.521461
253	TRUE	0.649718	143.025	143.066	0.0412	81.7064	80.0833	82.5989	2.51562	0.836282	-21.1884	1.06114	-78.5043	0.494561
254	TRUE	0.409788	143.19	143.214	0.0236	79.042	77.1474	79.6673	2.51998	0.744981	101.14	1.00108	-77.7005	0.487034
255	TRUE	0.569232	143.584	143.588	0.0044	63.0787	62.2401	64.192	1.95197	0.544952	-363.051	1.04226	-69.3787	0.556203
256	TRUE	0.897264	143.749	143.762	0.0124	68.6515	65.3093	70.384	5.07461	1.86333	-424.848	1.00926	-70.6365	0.662448
257	TRUE	0.860249	143.898	143.9	0.0024	71.0017	70.2757	72.4398	2.164	0.933321	-901.431	1	-68.8072	0.75876
258	TRUE	0.98169	144.041	144.097	0.0556	75.5462	72.0829	80.2378	8.15491	2.22221	-1.64841	1.14563	-70.7064	0.663522
259	TRUE	0.942938	144.342	144.346	0.0044	72.6738	70.784	74.5516	3.76757	1.29674	-815.352	1.01333	-61.6947	0.848886
260	TRUE	0.479344	144.428	144.445	0.0172	83.3133	82.8086	83.6399	0.831255	0.18775	4.78068	1.03247	-70.987	0.707244
261	TRUE	0.71645	144.566	144.572	0.0056	84.6783	84.4523	84.8531	0.400784	0.145603	-22.4071	1.02399	-72.3219	0.658866
262	TRUE	0.870468	145.182	145.188	0.0056	71.8592	68.9821	75.8996	6.91745	2.05441	-1049.27	1.06919	-70.3666	0.706796
263	TRUE	0.998163	145.33	145.332	0.002	77.0158	76.7264	77.332	0.605629	0.218335	-290.727	1.00254	-69.7381	0.646689
264	TRUE	0.87818	145.518	145.534	0.016	67.0931	66.294	83.1935	16.8994	8.51965	1060.83	1.00219	-67.123	0.705182
265	TRUE	0.418369	146.68	146.682	0.002	81.6465	81.5486	81.8781	0.329533	0.151355	1.65871e-13	1.11758	-73.9494	0.648593
266	TRUE	0.547811	147.224	147.261	0.0368	66.0368	63.1637	69.203	6.03921	2.27083	103.536	1.11674	-78.7712	0.55333
267	TRUE	0.941685	147.526	147.529	0.0032	80.5872	80.2532	81.3962	1.14298	0.388036	-340.171	1.0247	-69.9754	0.65835
268	TRUE	0.90609	147.741	147.742	0.0016	67.327	66.4987	67.6209	1.12219	0.460853	-701.372	1.03705	-73.6859	0.521142
269	TRUE	0.386364	148.051	148.057	0.0056	83.4676	81.7158	84.3568	2.64097	0.9667	-406.244	1.15716	-78.5085	0.569494
270	TRUE	0.531013	148.31	148.375	0.0644	76.2341	73.5871	78.8394	5.25235	2.5784	6.94432	1.03089	-67.929	0.53244
271	TRUE	0.61838	172.648	172.649	0.0016	64.2465	63.7211	64.5939	0.872818	0.347517	-545.511	1.00577	-76.6187	0.657519
272	TRUE	0.41365	172.737	172.847	0.1104	67.3118	34.21	100.577	66.3668	15.3859	14.3093	14.5646	-90.4393	0.205267
273	TRUE	0.981123	173.308	173.36	0.0516	78.8483	75.3667	86.6955	11.3288	4.44665	-168.294	1.10866	-82.0211	0.489871
274	TRUE	0.393931	195.345	195.347	0.0016	81.3243	81.0482	81.4223	0.374065	0.153618	-233.791	1.01068	-78.6456	0.564227
275	TRUE	0.309751	195.826	195.828	0.0016	78.0511	77.8285	78.4519	0.623441	0.249933	-389.651	1.00816	-78.1945	0.543481
276	TRUE	0.576678	236.362	236.384	0.022	68.0358	64.4921	78.6307	14.1386	5.6446	561.471	1.41328	-74.6812	0.548614
277	TRUE	0.842724	236.584	236.585	0.0016	74.4826	74.4114	74.732	0.320627	0.129065	155.86	1.04572	-78.5424	0.538488
278	TRUE	0.95447	252.574	252.59	0.0152	76.3908	63.8706	76.8254	12.9548	6.36331	-900.95	1.01514	-70.8203	0.541511
279	TRUE	0.501932	300.043	300.075	0.0312	68.1638	65.1763	74.364	9.18776	2.88776	5.88455	1.46382	-73.1826	0.595055
280	TRUE	0.844523	333.3	333.324	0.0244	70.9187	70.652	82.6493	11.9973	3.23785	325.787	1.16992	-83.7886	0.410009
281	TRUE	0.435137	334.119	334.128	0.0084	76.5664	74.9864	77.1935	2.20716	0.786243	191.165	1.07415	-77.5643	0.608282
282	TRUE	0.919913	339.878	339.881	0.0028	83.6158	82.406	84.1576	1.75157	0.602085	-597.288	1.02461	-77.1435	0.634271
283	TRUE	0.433212	342.087	342.091	0.004	75.1278	73.302	76.0926	2.79064	0.963538	-715.372	1.0227	-66.3112	0.769491
284	TRUE	0.501474	342.194	342.211	0.0176	76.0506	73.3211	78.6755	5.35437	1.60213	290.865	1.00211	-79.4816	0.484772
285	TRUE	0.789065	342.382	342.387	0.0048	80.5638	76.3566	82.3233	5.96675	1.9225	1275.74	1.00226	-79.9906	0.510395
286	TRUE	0.423119	342.706	342.714	0.0084	84.8907	83.8071	85.9743	2.1672	0.67287	170.461	1.1754	-81.2057	0.493602
287	TRUE	0.415376	407.688	407.718	0.03	76.739	71.1309	79.4487	8.31778	3.30398	199.109	1.09676	-80.2403	0.467191
288	TRUE	0.642205	408.875	408.877	0.002	83.5744	83.285	83.8906	0.605629	0.218335	290.727	1.00254	-70.1769	0.603971
289	TRUE	0.686214	409.83	409.831	0.0016	72.2875	72.2875	72.2875	0	4.6998e-15	3.08388e-12	1	-79.5577	0.446559
290	TRUE	0.759335	410.362	410.366	0.004	79.0511	78.71	79.7484	1.03839	0.404665	-280.854	1.02177	-79.5803	0.467211
291	TRUE	0.507578	412.649	412.659	0.0096	75.8647	74.7509	81.2869	6.53598	2.79884	720.372	1.22688	-84.541	0.450868
292	TRUE	0.825749	414.99	414.993	0.0028	81.1934	79.375	82.0766	2.70158	1.0151	-1014.33	1.03617	-71.2147	0.723546
293	TRUE	0.710801	415.226	415.243	0.0172	83.1743	80.6314	84.7915	4.16016	1.47281	228.176	1.04053	-84.2345	0.453767
294	TRUE	0.413116	415.51	415.516	0.0068	81.4457	79.5309	83.3606	3.82971	1.52356	-686.7	1.11464	-73.193	0.65417
295	TRUE	0.500573	416.357	416.379	0.0224	78.1778	75.1372	79.6576	4.5204	1.2889	-88.6605	1.22087	-74.6187	0.6491
296	TRUE	0.713982	583.852	583.892	0.04	38.7691	30.4269	45.523	15.0962	3.57007	-81.6675	5.30738	-99.7817	0.166769
297	TRUE	0.488413	589.069	589.07	0.0016	84.8078	84.5584	84.879	0.320627	0.129065	-155.86	1.04572	-79.6129	0.4843
					0.0133226
