# Supplementary material for: Bazedoxifene reverses sexually dimorphic autistic-like abnormalities in biallelic MDGA1-mutant mice
Source: EMBO Mol Med. 2026 Mar 20;18(4):1358–98. doi: 10.1038/s44321-026-00402-y (PMC13084050; doi:10.1038/s44321-026-00402-y)
Supplement: Supplementary file 17 — Source data Fig. 3 [file 44321_2026_402_MOESM17_ESM.zip › Panel H and I/Batch1/Mdag1-KO_238.xlsx]

## Sheet: Sheet1
ID	Accepted	Score	Begin Time (s)	End Time (s)	Call Length (s)	Principal Frequency (kHz)	Low Freq (kHz)	High Freq (kHz)	Delta Freq (kHz)	Frequency Standard Deviation (kHz)	Slope (kHz/s)	Sinuosity	Mean Power (dB/Hz)	Tonality
1	TRUE	0.424727	37.0674	37.0742	0.0068	113.067	111.862	114.329	2.46688	0.758319	-165.212	1.34847	-75.1477	0.605478
2	TRUE	0.459986	37.6165	37.6237	0.0072	111.21	110.384	111.722	1.33811	0.629917	193.079	1.00541	-77.5086	0.503805
3	TRUE	0.493384	38.9368	38.9392	0.0024	71.2491	70.8484	72.0507	1.20235	0.44084	-500.98	1.01501	-71.9356	0.653758
4	TRUE	0.662339	39.658	39.6616	0.0036	84.3211	83.9277	84.7961	0.868365	0.299855	-136.293	1.17863	-75.768	0.611162
5	TRUE	0.5887	40.2327	40.2371	0.0044	107.566	105.432	108.156	2.72385	0.937589	-542.501	1.27901	-67.6227	0.738333
6	FALSE	0.353994	50.544	50.5856	0.0416	55.9579	37.7742	76.0119	38.2377	10.2136	-1.9255	11.8368	-98.6953	0.167794
7	TRUE	0.977517	54.7261	54.7281	0.002	84.0025	80.9654	84.2964	3.33096	1.25679	-1252.61	1.30239	-75.9965	0.567763
8	TRUE	0.390625	56.118	56.1236	0.0056	115.551	115.496	118.726	3.23013	1.29456	-616.692	1.04031	-82.0051	0.404187
9	TRUE	0.500731	56.2151	56.2175	0.0024	72.076	71.6085	72.6104	1.00196	0.361014	417.483	1.0005	-80.1968	0.529925
10	TRUE	0.33902	56.3123	56.3147	0.0024	80.8608	80.4601	82.2636	1.80353	0.681929	751.47	1.05492	-75.8412	0.669815
11	TRUE	0.603346	57.0979	57.0999	0.002	71.8549	70.176	72.5006	2.32455	0.890406	947.249	1.525	-79.4672	0.53363
12	TRUE	0.458831	65.6909	65.6945	0.0036	82.3563	81.2504	83.1801	1.9297	0.559973	-447.339	1.03968	-74.055	0.58193
13	TRUE	0.479975	65.9897	65.9993	0.0096	80.6553	78.4594	85.3692	6.90981	2.2399	595.187	1.05264	-74.0201	0.581193
14	TRUE	0.353851	84.4383	84.4403	0.002	74.3128	67.2724	83.1702	15.8978	6.69356	8794.98	1.00168	-71.6157	0.558571
15	TRUE	0.522562	86.951	86.9698	0.0188	82.8129	71.0877	83.0994	12.0118	6.05833	805.364	1.08625	-83.4904	0.41127
16	TRUE	0.498498	87.5849	87.5889	0.004	80.3265	80.3265	80.3265	0	2.51215e-15	1.48704e-13	1	-70.975	0.596434
17	TRUE	0.966901	149.266	149.27	0.0044	83.0615	81.3182	83.4026	2.08433	0.727072	-460.901	1.04592	-80.1135	0.545596
18	FALSE	0.892913	195.09	195.127	0.0368	82.8195	71.6866	96.5352	24.8486	5.47079	131.059	7.40465	-98.7846	0.160866
19	FALSE	0.864257	477.884	477.886	0.0016	40.6246	40.6246	40.6246	7.10543e-15	1.98603e-15	6.67663e-12	1	-80.073	0.506774
					0.00848421
