# Supplementary material for: Bazedoxifene reverses sexually dimorphic autistic-like abnormalities in biallelic MDGA1-mutant mice
Source: EMBO Mol Med. 2026 Mar 20;18(4):1358–98. doi: 10.1038/s44321-026-00402-y (PMC13084050; doi:10.1038/s44321-026-00402-y)
Supplement: Supplementary file 17 — Source data Fig. 3 [file 44321_2026_402_MOESM17_ESM.zip › Panel H and I/Batch1/Mdga1-KO_234.xlsx]

## Sheet: Sheet1
ID	Accepted	Score	Begin Time (s)	End Time (s)	Call Length (s)	Principal Frequency (kHz)	Low Freq (kHz)	High Freq (kHz)	Delta Freq (kHz)	Frequency Standard Deviation (kHz)	Slope (kHz/s)	Sinuosity	Mean Power (dB/Hz)	Tonality
1	TRUE	0.614734	12.5407	12.5427	0.002	76.7495	75.5383	77.1414	1.60314	0.613334	-707.415	1.24555	-72.3827	0.716003
2	TRUE	0.662305	12.7267	12.7407	0.014	78.736	76.4039	79.9251	3.5212	1.29171	-107.576	1.1327	-71.2735	0.66658
3	TRUE	0.987704	12.8895	12.8911	0.0016	72.8542	68.9889	74.2258	5.23691	2.15065	-3273.07	1.01213	-74.489	0.619117
4	TRUE	0.785232	13.0911	13.1419	0.0508	77.05	76.4247	77.3172	0.892471	0.32114	10.0922	1.00305	-72.1171	0.600726
5	TRUE	0.656146	13.4987	13.5123	0.0136	70.5481	69.3745	78.2915	8.917	4.12626	672.158	1.16218	-73.0388	0.64398
6	TRUE	0.97138	13.6011	13.6331	0.032	80.7111	77.9686	88.8332	10.8646	4.85221	169.555	1.29282	-81.3088	0.40484
7	TRUE	0.537217	14.0087	14.0591	0.0504	66.9882	64.7742	75.3202	10.546	4.64913	-187.981	1.02001	-77.1481	0.496035
8	TRUE	0.517318	14.1898	14.2122	0.0224	76.2736	74.5721	77.7247	3.15265	1.28957	105.455	1.0821	-76.9692	0.549778
9	TRUE	0.934125	14.5094	14.5114	0.002	75.6709	74.7268	78.0132	3.28643	1.32702	-1675.66	1.1562	-78.3594	0.536127
10	TRUE	0.68658	14.9426	14.9498	0.0072	82.058	81.6667	83.018	1.35134	0.530547	-134.618	1.05918	-71.1485	0.762862
11	TRUE	0.663228	15.0385	15.0641	0.0256	69.3442	67.9725	69.5161	1.54354	0.751806	-67.34	1.00647	-80.3887	0.548652
12	TRUE	0.512124	15.1521	15.1609	0.0088	76.6722	76.5238	76.9023	0.378518	0.144434	25.522	1.02249	-66.9495	0.774487
13	TRUE	0.502435	15.2745	15.2761	0.0016	77.5483	77.4593	78.1272	0.667973	0.276311	-389.651	1.07279	-71.232	0.764989
14	TRUE	0.911561	15.3785	15.3801	0.0016	81.692	81.5941	81.9681	0.374065	0.153618	233.791	1.01068	-73.3467	0.734525
15	TRUE	0.664324	15.4957	15.5121	0.0164	71.4431	69.6341	71.9593	2.32518	0.907101	-116.731	1.02025	-76.9617	0.581215
16	TRUE	0.928769	15.8269	16.0669	0.24	80.2534	79.4529	80.7264	1.27354	0.592315	-5.14516	1.00435	-70.8168	0.605043
17	TRUE	0.432887	16.0628	16.068	0.0052	80.1304	79.1893	81.0703	1.88105	0.668373	-254.479	1.29857	-64.8301	0.842334
18	TRUE	0.892521	16.3016	16.306	0.0044	69.4137	67.8774	74.8021	6.92465	2.61228	-1742.08	1.0578	-70.7926	0.746887
19	TRUE	0.407797	16.5268	16.5504	0.0236	77.8764	74.213	79.725	5.51195	1.98643	177.844	1.11501	-65.8335	0.795598
20	TRUE	0.956546	16.6824	16.6888	0.0064	79.0168	78.7722	79.1592	0.387011	0.132015	-33.1099	1.01103	-63.7653	0.697324
21	TRUE	0.992662	16.962	16.9708	0.0088	79.7052	75.0003	80.4407	5.44047	1.99962	-630.234	1.00649	-65.217	0.769645
22	TRUE	0.894867	17.5772	17.5792	0.002	74.8871	72.9901	75.2701	2.28001	0.84321	-994.962	1.11363	-72.3384	0.683403
23	TRUE	0.612846	17.9168	17.9188	0.002	74.2248	74.1269	74.5276	0.400784	0.153333	-176.854	1.03234	-63.517	0.743148
24	TRUE	0.615295	18.1363	18.1391	0.0028	79.4621	71.5652	80.2488	8.68365	3.14164	-2800.89	1.09505	-72.4015	0.685086
25	TRUE	0.54551	18.2415	18.2439	0.0024	79.8619	78.5928	80.9975	2.4047	0.866237	-1001.96	1.00047	-75.5382	0.612266
26	TRUE	0.678398	18.9903	18.9919	0.0016	74.6229	74.3468	74.7208	0.374065	0.153618	-233.791	1.01068	-64.5112	0.782776
27	TRUE	0.624426	19.0986	19.1462	0.0476	77.6497	76.738	78.793	2.05495	0.780939	-29.1721	1.01448	-73.3589	0.591015
28	TRUE	0.606364	19.7042	19.7058	0.0016	102.779	102.503	102.877	0.374065	0.153618	-233.791	1.01068	-78.6261	0.607711
29	TRUE	0.704983	19.9098	19.9118	0.002	79.482	78.7873	80.1767	1.38938	0.606571	-791.389	1.04644	-60.1872	0.857779
30	TRUE	0.554411	20.1109	20.1125	0.0016	74.5317	73.8904	75.8854	1.99501	0.806008	-1246.88	1.01819	-62.6203	0.845899
31	TRUE	0.763236	20.2929	20.2945	0.0016	75.7157	75.4664	75.787	0.320627	0.129065	-155.86	1.04572	-66.1162	0.742025
32	TRUE	0.982176	20.4045	20.4797	0.0752	70.1077	68.5799	71.2352	2.65525	0.756561	-19.0041	1.01746	-66.1312	0.697602
33	TRUE	0.351002	20.8701	20.8797	0.0096	76.7518	70.5048	81.0194	10.5146	3.52151	-1226.54	1.11796	-68.8889	0.736998
34	TRUE	0.921986	21.1225	21.1241	0.0016	69.7597	68.1387	73.8744	5.73566	2.34102	-3584.79	1.00783	-58.0406	0.858383
35	TRUE	0.701193	21.2377	21.2397	0.002	79.1511	77.8908	83.3771	5.48628	2.09775	-2412.97	1.39169	-58.2523	0.867851
36	TRUE	0.315587	21.4221	21.4241	0.002	104.148	103.512	104.482	0.970787	0.388846	509.568	1.02048	-74.8056	0.5916
37	TRUE	0.95472	21.5449	21.5561	0.0112	67.5892	66.4542	67.9554	1.50121	0.424495	-58.189	1.14921	-56.6352	0.844452
38	TRUE	0.583635	21.6773	21.6789	0.0016	74.1793	72.9948	76.6107	3.61596	1.45877	-2259.98	1.00867	-65.2877	0.803193
39	TRUE	0.784481	21.8409	21.8429	0.002	74.1221	68.9698	75.3734	6.40363	2.47378	-2952.44	1.23236	-66.5493	0.784392
40	TRUE	0.708393	21.9453	21.9477	0.0024	72.4054	67.8631	76.146	8.28286	2.98682	-3451.19	1.00029	-63.4576	0.806511
41	TRUE	0.821562	22.0777	22.0801	0.0024	66.9576	66.5865	70.2974	3.71096	1.38851	-1391.61	1.24321	-69.6875	0.745212
42	TRUE	0.518635	22.3372	22.34	0.0028	70.5611	69.9673	71.1549	1.18751	0.402234	-409.973	1.00177	-69.7395	0.661893
43	TRUE	0.599347	22.4356	22.4384	0.0028	75.4574	73.7429	81.818	8.07505	2.97998	-2843.3	1.12686	-63.8896	0.812431
44	TRUE	0.570688	22.5424	22.5444	0.002	75.5315	73.8972	76.1505	2.2533	0.912302	-1175	1.06173	-60.7521	0.869638
45	TRUE	0.705755	22.6624	22.6648	0.0024	73.5803	73.0025	75.8007	2.79815	1.11282	-1191.01	1.01143	-65.6442	0.774388
46	TRUE	0.605114	22.8904	22.892	0.0016	73.5254	70.9248	75.4136	4.48878	1.78215	-2805.49	1.0011	-79.0181	0.626988
47	TRUE	0.428781	23.3275	23.3415	0.014	69.2846	66.5938	76.3007	9.70688	3.98018	-745.267	1.02554	-79.8463	0.512863
48	TRUE	0.648062	23.6391	23.6467	0.0076	98.8051	98.5612	99.2051	0.643936	0.235172	47.4372	1.02454	-74.8107	0.652439
49	TRUE	0.735863	23.9407	23.9451	0.0044	68.1839	67.553	68.7999	1.24688	0.412311	-285.069	1.00528	-70.807	0.73913
50	TRUE	0.589907	24.0223	24.0279	0.0056	80.7007	80.6608	81.3377	0.67686	0.340019	-123.048	1.00092	-64.8791	0.758826
51	TRUE	0.751954	24.3659	24.3683	0.0024	82.6694	81.4671	84.4061	2.93908	1.064	-1224.62	1.00455	-76.4432	0.662013
52	TRUE	0.474571	24.4591	24.4639	0.0048	79.9481	77.4766	80.8907	3.41408	1.08641	-669.604	1.06637	-67.0067	0.801249
53	TRUE	0.464487	24.6927	24.6963	0.0036	76.7593	75.5421	79.587	4.04495	1.52332	-1197.18	1.17197	-67.3525	0.772396
54	TRUE	0.695793	24.8119	24.8139	0.002	74.8714	73.9986	77.2939	3.29533	1.27023	-1477.81	1.38619	-73.3689	0.732692
55	TRUE	0.727136	24.9875	24.9895	0.002	74.4721	73.5904	75.1134	1.52298	0.687407	-875.363	1.11097	-76.1857	0.521426
56	TRUE	0.9392	25.2282	25.3432	0.115	72.7837	67.5822	78.7617	11.1795	4.40377	63.5027	2.59729	-76.6147	0.483368
57	TRUE	0.92983	25.6822	25.6838	0.0016	78.3661	78.2948	78.6155	0.320627	0.129065	-155.86	1.04572	-71.8657	0.712046
58	TRUE	0.389903	25.7914	25.793	0.0016	77.5976	75.9855	80.1002	4.11471	1.63976	-2571.7	1.00245	-75.3802	0.675657
59	TRUE	0.412821	26.1937	26.1957	0.002	79.3665	79.2685	79.6693	0.400784	0.153333	176.854	1.03234	-77.482	0.586678
60	TRUE	0.512607	26.2933	26.3021	0.0088	81.6255	78.6938	81.9669	3.27307	0.988126	-235.235	1.17448	-71.4989	0.729913
61	TRUE	0.759627	26.4209	26.4261	0.0052	75.181	73.5432	79.3349	5.79173	2.12269	-1122.66	1.00299	-71.8838	0.703525
62	TRUE	0.958937	27.4748	27.5898	0.115	76.1704	70.491	81.3508	10.8598	4.35385	-17.0431	3.73179	-76.2085	0.498564
63	TRUE	0.512706	27.7884	27.7904	0.002	75.5214	75.4947	75.7975	0.302814	0.114253	-113.873	1.03232	-70.5891	0.716994
64	TRUE	0.91041	29.058	29.0704	0.0124	69.4434	68.4756	71.6561	3.1805	0.743334	-166.576	1.0617	-77.1864	0.595928
65	TRUE	0.651159	29.2739	29.2795	0.0056	73.6519	71.2466	74.9894	3.74282	1.10853	-593.85	1.04022	-75.985	0.653986
66	TRUE	0.23686	30.2494	30.2562	0.0068	79.805	78.0979	80.0563	1.95837	0.923495	-295.256	1.00125	-70.9587	0.704027
67	TRUE	0.499418	30.5038	30.5094	0.0056	74.0546	70.7473	76.0363	5.28899	1.91622	-1128.64	1.13789	-67.1924	0.77292
68	TRUE	0.666593	30.6262	30.6626	0.0364	76.1371	75.2109	76.7015	1.49053	0.402347	-24.8751	1.00687	-66.0605	0.781593
69	TRUE	0.518147	30.7842	30.7858	0.0016	75.6152	74.4574	75.7933	1.33595	0.552622	-779.302	1.13675	-58.6605	0.864088
70	TRUE	0.276311	30.871	30.8734	0.0024	86.132	84.2617	86.7332	2.4715	0.928126	-1029.79	1.04767	-74.776	0.658451
71	TRUE	0.983267	31.2777	31.2889	0.0112	81.1477	78.9586	81.4863	2.52768	1.13166	241.443	1.01096	-83.5006	0.436384
72	TRUE	0.695176	31.4065	31.4365	0.03	81.1846	78.429	82.2149	3.78584	1.27206	-35.4096	1.06787	-79.7279	0.552974
73	TRUE	0.977088	31.7093	31.7641	0.0548	82.2748	66.2419	98.373	32.1311	7.32344	-67.9537	1.82275	-79.7924	0.404138
74	TRUE	0.658871	31.8745	31.8781	0.0036	77.2842	75.6366	77.7741	2.13751	0.764752	-606.798	1.0442	-70.6788	0.734006
75	TRUE	0.824551	32.0669	32.1473	0.0804	68.0644	65.1587	78.43	13.2713	4.11599	-152.664	1.01597	-76.0235	0.583768
76	TRUE	0.67246	32.2245	32.2261	0.0016	76.0667	76.0667	76.0667	0	5.0243e-15	7.2656e-12	1	-75.7685	0.576192
77	TRUE	0.805869	32.3169	32.3237	0.0068	81.8329	81.8032	83.5127	1.70947	0.5435	-215.992	1.04845	-76.8769	0.57988
78	TRUE	0.853089	32.4013	32.4049	0.0036	74.3486	71.4759	74.6477	3.17182	1.51853	-901.763	1.01811	-74.5472	0.640276
79	TRUE	0.846598	32.5045	32.5181	0.0136	73.95	70.1717	75.1584	4.98672	2.10538	16.6457	1.46594	-73.722	0.656314
80	TRUE	0.853847	32.6197	32.6381	0.0184	81.3811	68.5055	82.1626	13.6571	6.67207	713.789	1.06497	-81.7202	0.529419
81	TRUE	0.39172	32.7253	32.7277	0.0024	77.4564	76.3208	78.1911	1.87032	0.678528	-779.302	1.00758	-71.2651	0.771357
82	TRUE	0.979618	32.8317	32.8333	0.0016	81.2551	80.4803	81.8519	1.37157	0.543759	-857.232	1.00263	-74.5359	0.646002
83	TRUE	0.363866	32.9713	32.9805	0.0092	67.4233	65.8408	67.8049	1.96412	0.660028	-196.846	1.0309	-80.2555	0.500299
84	TRUE	0.425067	33.0565	33.0605	0.004	78.5604	75.6213	78.7534	3.13205	1.07043	-683.491	1.19333	-69.6687	0.725735
85	TRUE	0.888831	33.1516	33.1684	0.0168	77.7442	68.5337	78.7713	10.2376	4.79663	573.812	1.1094	-75.6179	0.689889
86	TRUE	0.481736	33.8276	33.8348	0.0072	105.91	103.397	107.578	4.18162	1.31092	397.239	1.36467	-80.5277	0.553886
87	TRUE	0.742338	34.1068	34.1092	0.0024	77.7166	76.0467	81.3904	5.34378	1.96856	-2226.58	1.01166	-78.4226	0.51363
88	TRUE	0.955598	34.2331	34.2351	0.002	70.4773	70.0008	72.2007	2.19986	0.850758	-1019.14	1.21019	-77.6847	0.637073
89	TRUE	0.786808	34.3399	34.3439	0.004	78.2118	77.1653	79.0579	1.89259	0.788743	-562.885	1.1334	-74.2225	0.656502
90	TRUE	0.566119	34.4551	34.4571	0.002	74.8998	73.2923	75.2962	2.00392	0.732863	-881.088	1.09847	-74.333	0.69638
91	TRUE	0.832716	34.5575	34.5687	0.0112	72.7168	71.67	73.9857	2.31575	0.879349	146.165	1.0803	-77.968	0.65276
92	TRUE	0.650297	35.2715	35.2819	0.0104	100.413	99.237	105.251	6.01357	2.9572	547.279	1.03247	-73.0113	0.646249
93	TRUE	0.977241	35.3775	35.3803	0.0028	74.7636	74.6472	76.9993	2.35205	1.00998	891.393	1.05784	-70.8416	0.707413
94	TRUE	0.722937	35.5507	35.5719	0.0212	77.7673	76.2424	79.7038	3.46136	1.47459	126.605	1.05957	-70.3823	0.76145
95	TRUE	0.933696	35.6587	35.6671	0.0084	73.2835	71.747	73.5973	1.85036	0.68025	-200.152	1.03955	-61.7922	0.852363
96	TRUE	0.941473	35.7715	35.7735	0.002	70.9637	70.8657	71.026	0.160314	0.0686229	62.9803	1.02386	-57.6925	0.849588
97	TRUE	0.77831	35.8459	35.8659	0.02	79.0776	76.9265	80.5535	3.627	1.1625	-35.5862	1.16715	-75.2351	0.66347
98	TRUE	0.833209	36.0579	36.0687	0.0108	80.2685	79.4962	85.7999	6.30366	2.92433	-585.325	1.00011	-72.6728	0.720098
99	TRUE	0.268699	36.1598	36.1618	0.002	80.0538	79.6041	80.5036	0.899537	0.320169	-425.594	1.00633	-73.7576	0.688488
100	TRUE	0.929742	36.2546	36.2586	0.004	83.2688	82.3856	83.9219	1.53634	0.438087	-319.986	1.02485	-73.3136	0.67006
101	TRUE	0.889946	36.3714	36.3814	0.01	73.4898	70.5537	73.8108	3.2571	1.03874	60.3205	1.26067	-62.359	0.851596
102	TRUE	0.645037	36.5062	36.5114	0.0052	71.8686	68.9295	72.7073	3.77776	1.44843	-817.064	1.12112	-63.348	0.804608
103	TRUE	0.572858	37.0933	37.1005	0.0072	70.3172	66.2649	73.286	7.02114	2.09694	627.673	2.00425	-69.35	0.792025
104	TRUE	0.590279	37.2201	37.2285	0.0084	76.7832	71.2976	77.1023	5.80473	1.71723	554.961	1.1697	-54.7308	0.86021
105	TRUE	0.73564	37.3781	37.3829	0.0048	64.6708	62.8599	65.9326	3.07268	1.01912	-650.947	1.00635	-63.5252	0.780434
106	TRUE	0.605615	37.4597	37.4817	0.022	77.039	76.7832	77.4363	0.653129	0.223032	-10.0093	1.02062	-70.7816	0.696577
107	TRUE	0.710742	37.6013	37.6037	0.0024	81.0743	79.8719	81.8758	2.00392	0.726287	-834.966	1.00658	-65.1182	0.817664
108	TRUE	0.708802	37.7165	37.7233	0.0068	80.1544	76.3245	80.7276	4.40313	1.45626	-548.667	1.26397	-66.671	0.797729
109	TRUE	0.671689	37.8369	37.8409	0.004	79.8779	79.0912	80.1154	1.02423	0.301009	111.835	1.11409	-67.5557	0.793105
110	TRUE	0.935031	37.9645	37.9697	0.0052	76.1132	74.2577	76.9296	2.67189	0.823104	-473.453	1.04137	-69.57	0.730356
111	TRUE	0.486039	38.0393	38.0433	0.004	72.2184	67.4945	75.1134	7.61892	2.51975	-1888.96	1.00251	-69.3962	0.723726
112	TRUE	0.576948	38.362	38.3652	0.0032	77.7367	75.9555	79.4067	3.45119	1.34936	-1070.59	1.00793	-77.3912	0.644584
113	TRUE	0.669794	38.548	38.5504	0.0024	76.0323	75.112	79.5058	4.39378	1.58388	-1447.27	1.46842	-72.1967	0.671345
114	TRUE	0.849409	38.6588	38.7056	0.0468	68.6162	68.4429	77.0735	8.63064	4.21345	-200.117	1.00663	-75.7729	0.571663
115	TRUE	0.955072	38.8412	38.8764	0.0352	75.5258	69.9785	78.6377	8.65919	2.68221	60.5409	1.33619	-78.3507	0.547681
116	TRUE	0.730256	38.93	38.9316	0.0016	74.1558	73.4077	74.3696	0.961881	0.387194	-467.581	1.24253	-69.9051	0.738691
117	TRUE	0.934255	39.0228	39.0296	0.0068	71.5958	69.5231	77.2706	7.74743	3.26934	1274.98	1.02439	-76.124	0.593634
118	TRUE	0.967102	39.158	39.1668	0.0088	70.7988	67.7526	76.3309	8.57832	3.37618	-957.869	1.01739	-73.7312	0.693653
119	TRUE	0.726008	39.2504	39.2632	0.0128	76.6196	71.2993	77.8505	6.55118	2.2661	463.066	1.22203	-77.6284	0.605063
120	TRUE	0.477114	39.3472	39.3552	0.008	79.4181	76.0741	80.6534	4.57931	1.6934	-497.738	1.15253	-81.5417	0.539799
121	TRUE	0.980885	40.9043	40.9107	0.0064	70.4728	68.8507	71.8329	2.98224	1.26229	521.76	1.04055	-56.0964	0.85646
122	TRUE	0.354739	41.0359	41.0563	0.0204	82.4306	73.047	85.7011	12.654	4.22704	-450.377	1.47416	-71.797	0.657328
123	TRUE	0.984237	41.2714	41.273	0.0016	75.4277	75.1516	75.5256	0.374065	0.153618	233.791	1.01068	-68.8609	0.714459
124	TRUE	0.58423	41.4238	41.4278	0.004	71.1223	70.6284	71.6076	0.979176	0.328165	-245.376	1.00211	-61.9543	0.83782
125	TRUE	0.994808	41.5342	41.5378	0.0036	69.6179	68.8312	70.7906	1.95939	0.724184	-592.404	1.01462	-60.9116	0.852505
126	TRUE	0.666543	41.7198	41.7514	0.0316	77.0567	70.7693	78.0741	7.30479	3.43678	-245.667	1.01167	-65.7011	0.771415
127	TRUE	0.624197	42.0094	42.0126	0.0032	76.8817	74.6774	78.4181	3.74065	1.28093	-1164.31	1.00365	-59.8715	0.858903
128	TRUE	0.842251	42.1321	42.1373	0.0052	80.4644	78.2527	82.1121	3.8594	1.30017	768.781	1.0473	-63.9188	0.782047
129	TRUE	0.802894	42.3389	42.3501	0.0112	76.1381	74.5124	79.017	4.50459	1.67752	421.873	1.16511	-65.9041	0.789203
130	TRUE	0.548553	43.0357	43.0477	0.012	75.9102	66.8909	79.9375	13.0466	4.92709	1010.04	1.12607	-74.3403	0.649244
131	TRUE	0.544154	43.1609	43.1629	0.002	78.9231	78.843	79.7514	0.908443	0.34276	341.62	1.1659	-78.6147	0.578669
132	TRUE	0.728478	43.2593	43.2609	0.0016	79.4428	79.1222	80.1197	0.997506	0.403004	-623.441	1.0194	-67.2201	0.851318
133	TRUE	0.761924	44.1152	44.12	0.0048	78.7247	78.5054	80.2774	1.77198	0.590099	-318.807	1.0761	-58.4952	0.847505
134	TRUE	0.579568	44.3052	44.3144	0.0092	78.3655	76.4061	80.4139	4.00784	1.19347	413.95	1.08128	-59.9986	0.849969
135	TRUE	0.511947	44.4248	44.43	0.0052	77.6846	77.5956	78.271	0.675395	0.254319	138.488	1.01272	-70.4117	0.664877
136	TRUE	0.62285	44.5652	44.5676	0.0024	77.5096	77.5096	77.5096	2.84217e-14	8.07543e-15	-3.61802e-12	1	-64.5629	0.696906
137	TRUE	0.381821	44.6736	44.688	0.0144	77.8168	69.9724	81.2131	11.2407	4.29924	779.421	1.57078	-71.714	0.707574
138	TRUE	0.717412	44.7804	44.7908	0.0104	71.2259	69.5263	74.7202	5.19385	1.43705	539.277	1.02878	-71.7822	0.708271
139	TRUE	0.730935	44.8792	44.8812	0.002	77.2502	77.1522	77.553	0.400784	0.153333	176.854	1.03234	-70.0969	0.694636
140	TRUE	0.563138	44.9788	44.9804	0.0016	77.0917	76.5662	77.439	0.872818	0.347517	-545.511	1.00577	-71.5669	0.705459
141	TRUE	0.725604	45.08	45.0816	0.0016	70.5208	70.2714	70.592	0.320627	0.129065	-155.86	1.04572	-76.4075	0.543304
142	TRUE	0.822229	45.4347	45.4411	0.0064	81.0518	79.3373	82.5213	3.184	0.998418	30.288	1.53189	-67.7995	0.787142
143	TRUE	0.701772	45.5527	45.5559	0.0032	82.2666	81.6729	82.9198	1.24688	0.427647	389.651	1.00272	-74.4927	0.666223
144	TRUE	0.317795	45.6739	45.6771	0.0032	70.878	69.4898	71.236	1.74618	0.625596	-518.108	1.10944	-78.662	0.598758
145	TRUE	0.592206	46.0235	46.0975	0.074	77.4024	76.9152	79.6358	2.72055	1.24538	-32.8097	1.00178	-61.8312	0.840164
146	TRUE	0.846746	46.1967	46.2071	0.0104	78.112	76.1503	79.3377	3.18746	1.37412	355.044	1.03772	-65.8098	0.79285
147	TRUE	0.996326	46.3587	46.3603	0.0016	82.9891	82.7397	83.2385	0.498753	0.197149	311.721	1	-62.3924	0.844597
148	TRUE	0.599095	46.5639	46.5723	0.0084	79.4099	78.2302	79.581	1.35079	0.373181	-56.3283	1.08293	-68.3043	0.781356
149	TRUE	0.660403	46.6651	46.6671	0.002	82.0024	81.134	82.8707	1.73673	0.758214	-989.236	1.04722	-72.5097	0.712615
150	TRUE	0.759929	46.7683	46.7703	0.002	82.0018	82.0018	82.0018	1.42109e-14	5.50384e-15	-9.00996e-13	1	-68.5217	0.725778
151	TRUE	0.856596	46.8787	46.8863	0.0076	76.7419	76.4041	76.8887	0.484529	0.18131	-54.1294	1.0123	-77.124	0.605445
152	TRUE	0.523552	46.9939	46.9959	0.002	78.6675	77.6834	80.3375	2.65408	1.09608	-1435.82	1.03647	-70.4517	0.762453
153	TRUE	0.50507	47.1194	47.1222	0.0028	77.4738	75.6851	82.4687	6.78364	2.37825	-2330.84	1.01479	-73.8904	0.706294
154	TRUE	0.568033	47.243	47.249	0.006	83.1804	81.1537	85.7091	4.55539	1.86208	-657.866	1.05342	-79.4771	0.640822
155	TRUE	0.63729	47.345	47.3634	0.0184	77.7147	75.2278	81.8797	6.65194	2.44567	-297.795	1.05931	-66.4292	0.786143
156	TRUE	0.452475	47.4814	47.483	0.0016	77.5221	77.5221	77.5221	0	4.35117e-15	9.93014e-12	1	-62.55	0.76584
157	TRUE	0.36046	47.5834	47.6082	0.0248	77.2036	71.1789	79.3606	8.18166	2.39152	50.7681	1.43102	-72.1957	0.709939
158	TRUE	0.770196	47.7186	47.7246	0.006	82.5783	79.1547	84.8869	5.73212	1.82245	-912.3	1.02575	-67.1478	0.783361
159	TRUE	0.609369	47.8482	47.8502	0.002	77.2883	77.128	77.7514	0.623441	0.243171	-311.721	1.01894	-66.5672	0.796942
160	TRUE	0.473545	47.953	47.9662	0.0132	77.2562	72.5655	77.901	5.33553	2.12225	408.81	1.13938	-65.103	0.786129
161	TRUE	0.935384	48.0926	48.1002	0.0076	74.8857	72.2983	77.6238	5.32556	2.16514	-684.391	1.00856	-65.4615	0.767884
162	TRUE	0.640555	48.4329	48.4393	0.0064	74.6744	67.2153	76.1216	8.90631	2.93869	-1317.39	1.22052	-60.8761	0.795211
163	TRUE	0.74163	48.5229	48.5877	0.0648	70.1643	68.8402	75.5678	6.72758	3.14448	-95.1045	1.01308	-61.6725	0.841761
164	TRUE	0.509372	48.7281	48.7301	0.002	112.125	109.226	114.561	5.33488	2.01767	2691.61	1.00069	-81.4497	0.603271
165	TRUE	0.781184	48.8605	48.8665	0.006	70.7179	68.6732	71.5084	2.83517	1.01144	404.822	1.36456	-66.619	0.795097
166	TRUE	0.745699	49.0505	49.0553	0.0048	67.6156	66.8083	73.535	6.72662	3.06197	1447.84	1.00744	-76.5186	0.635073
167	TRUE	0.988739	50.2136	50.2696	0.056	77.8046	74.8238	79.9822	5.15849	1.59551	-17.2329	1.07312	-74.0135	0.648116
168	TRUE	0.706541	51.1755	51.1795	0.004	75.4955	70.6432	75.9196	5.27637	2.02214	-1359.95	1.04381	-74.4724	0.669162
169	TRUE	0.419344	51.4747	51.4855	0.0108	78.0925	71.1847	78.3699	7.18521	3.64797	729.159	1.03182	-73.9765	0.589761
170	TRUE	0.985096	51.6115	51.6243	0.0128	69.4384	62.8943	69.9202	7.0259	2.96691	-530.285	1.0264	-68.5122	0.649331
171	TRUE	0.689333	51.7999	51.8443	0.0444	71.8958	67.8951	76.617	8.72189	3.99273	-84.6686	1.14652	-62.5022	0.780158
172	TRUE	0.99354	51.9363	51.9471	0.0108	103.325	99.5845	105.434	5.8498	1.95663	518.293	1.17859	-66.5103	0.782521
173	TRUE	0.70132	52.2354	52.239	0.0036	100.776	100.435	101.63	1.19493	0.351708	262.691	1.05482	-67.4441	0.776458
174	TRUE	0.649762	52.3634	52.4418	0.0784	75.1971	66.1138	76.9784	10.8646	4.09807	-60.4087	1.13946	-66.1493	0.650693
175	TRUE	0.723667	52.5478	52.5666	0.0188	66.9346	66.4721	68.3981	1.92602	0.78722	-6.98427	1.0338	-68.9239	0.719719
176	TRUE	0.54382	52.6606	52.663	0.0024	75.3786	75.3786	75.3786	1.42109e-14	3.55271e-15	-3.78658e-12	1	-65.8452	0.784502
177	TRUE	0.488471	52.8326	52.8386	0.006	76.1058	70.4665	78.0528	7.58624	2.28673	803.21	1.61943	-76.2385	0.599658
178	TRUE	0.711083	53.4542	53.4714	0.0172	107.599	104.635	110.303	5.66789	1.81666	-18.9717	1.49473	-79.2768	0.59473
179	TRUE	0.521045	53.5738	53.6006	0.0268	76.2036	73.3393	78.5375	5.19822	1.80142	-106.951	1.13326	-68.4653	0.77069
180	TRUE	0.754159	53.6534	53.6662	0.0128	72.0164	70.7296	74.2341	3.50456	1.0919	110.46	1.28093	-71.0822	0.723185
181	TRUE	0.836846	53.7702	53.7762	0.006	71.1598	68.6903	73.0919	4.40165	1.62981	-684.763	1.01327	-71.781	0.726319
182	TRUE	0.951786	53.8646	53.8698	0.0052	74.5422	68.3878	75.0772	6.68941	2.94239	-1359.46	1.04079	-71.6129	0.728898
183	TRUE	0.976137	54.8797	54.8925	0.0128	72.2216	71.8816	77.2827	5.40109	2.65129	-426.84	1.00053	-74.8185	0.577454
184	TRUE	0.809967	55.4076	55.4096	0.002	80.1865	79.5229	80.3512	0.828286	0.311237	311.721	1.16072	-74.8464	0.665941
185	TRUE	0.919143	55.6316	55.6452	0.0136	76.8465	75.852	78.7859	2.93392	0.933574	-222.918	1.04933	-65.3304	0.795668
186	TRUE	0.969733	56.3347	56.3551	0.0204	77.3318	74.9555	79.7562	4.80076	2.06018	-193.55	1.12685	-73.2466	0.582183
187	TRUE	0.772397	56.5771	56.5847	0.0076	72.2931	68.8901	74.8699	5.97979	1.86189	-439.409	1.76498	-69.668	0.730767
188	TRUE	0.426799	56.7095	56.7111	0.0016	80.537	80.439	80.8131	0.374065	0.153618	233.791	1.01068	-66.7083	0.78428
189	TRUE	0.565325	56.8111	56.8167	0.0056	75.882	72.0078	76.2531	4.24534	1.48055	657.37	1.25104	-68.9779	0.730012
190	TRUE	0.993948	57.0095	57.0131	0.0036	79.8311	79.5212	80.1083	0.587091	0.189826	139.652	1.01559	-71.8607	0.694871
191	TRUE	0.814243	57.1199	57.1239	0.004	76.3788	75.2284	77.0541	1.82579	0.559391	-412.76	1.0169	-63.2199	0.846448
192	TRUE	0.945451	57.2119	57.2279	0.016	79.3627	74.7166	80.7284	6.01176	2.10831	-66.1262	1.42304	-59.6977	0.856068
193	TRUE	0.465104	57.3255	57.3271	0.0016	78.6974	77.6197	79.2407	1.62095	0.652809	-1013.09	1.01707	-63.8528	0.846052
194	TRUE	0.941604	57.4199	57.4235	0.0036	82.5998	79.5122	83.3271	3.81487	1.29116	-998.586	1.08367	-65.344	0.841505
195	TRUE	0.798549	57.5195	57.5239	0.0044	79.5291	78.5345	80.1674	1.63282	0.560605	-385.629	1.00694	-63.0796	0.852628
196	TRUE	0.394969	57.7983	57.8071	0.0088	76.872	76.3684	77.0576	0.689219	0.259791	-94.08	1.01057	-71.8101	0.654918
197	TRUE	0.853057	57.8987	57.9051	0.0064	72.739	67.4589	72.8266	5.36769	2.41843	880.825	1.07485	-73.6751	0.700811
198	TRUE	0.726267	58.6974	58.701	0.0036	70.9332	70.8107	71.3599	0.549222	0.172605	103.907	1.03026	-70.6407	0.730171
199	TRUE	0.892441	59.015	59.0194	0.0044	85.0336	82.7922	85.464	2.67189	0.810596	-489.951	1.10225	-72.7663	0.709938
200	TRUE	0.841416	59.4409	59.4449	0.004	81.8112	81.0245	82.0784	1.05391	0.426258	-297.552	1.05654	-65.2163	0.802786
201	TRUE	0.950329	59.5633	59.5673	0.004	75.2787	74.2322	76.1322	1.90001	0.647721	-487.485	1.00285	-64.6782	0.811748
202	TRUE	0.668211	59.8361	59.8405	0.0044	76.3031	75.0466	77.1372	2.09055	0.750429	462.782	1.0037	-70.0723	0.649412
203	TRUE	0.51952	61.2356	61.242	0.0064	109.652	107.88	111.761	3.88052	1.34795	599.228	1.00662	-80.2655	0.541232
204	TRUE	0.919489	61.326	61.328	0.002	74.5317	73.9439	76.3486	2.4047	0.92	-1061.12	1.32829	-67.8646	0.717539
205	TRUE	0.658596	61.416	61.4244	0.0084	77.1336	75.8458	78.0134	2.16765	0.714417	-247.621	1.00282	-69.8565	0.695817
206	TRUE	0.659718	61.5504	61.5532	0.0028	79.1987	78.4714	80.1932	1.72189	0.573131	579.617	1.01152	-69.3613	0.739482
207	TRUE	0.898804	61.6728	61.6756	0.0028	108.97	108.258	109.282	1.02423	0.389269	-387	1.02143	-79.1787	0.542548
208	TRUE	0.87945	61.788	61.794	0.006	81.1254	79.1049	85.035	5.93012	2.10823	1051	1.02648	-79.7564	0.492973
209	TRUE	0.848044	61.92	61.9308	0.0108	79.4739	77.4351	83.8625	6.42738	2.78915	666.834	1.04595	-76.4218	0.602997
210	TRUE	0.969755	62.0848	62.1036	0.0188	81.0814	80.8337	83.5974	2.76369	0.780591	-33.8288	1.07431	-72.1863	0.647748
211	TRUE	0.563038	62.5583	62.5807	0.0224	77.4779	69.3765	79.4242	10.0477	2.43149	362.795	1.04754	-76.934	0.59114
212	TRUE	0.950282	62.7707	62.8135	0.0428	70.0436	66.7934	73.1839	6.39057	2.29923	87.6319	1.13117	-75.2713	0.665447
213	TRUE	0.975685	62.9555	62.9587	0.0032	72.5355	70.7818	73.2281	2.44635	1.02503	-646.74	1.17156	-77.9671	0.639523
214	TRUE	0.492636	63.0491	63.0519	0.0028	77.1499	76.8382	77.2315	0.393362	0.146665	137.836	1.01178	-70.7074	0.704212
215	TRUE	0.3596	63.0982	63.167	0.0688	85.5796	60.8497	97.3507	36.501	6.33814	54.5324	7.06324	-94.6111	0.211142
216	TRUE	0.672787	63.521	63.5282	0.0072	82.5606	82.5606	82.5606	0	3.97205e-15	-1.41208e-13	1	-70.9553	0.702825
217	TRUE	0.740823	63.6238	63.6482	0.0244	79.2755	77.1015	81.5932	4.49168	1.3698	-19.4973	1.21885	-75.7986	0.664492
218	TRUE	0.686102	67.3371	67.3427	0.0056	76.5599	74.9526	76.6995	1.7469	0.737212	-305.726	1.04625	-77.3627	0.581617
219	TRUE	0.877143	67.5067	67.5087	0.002	68.2375	68.1396	68.5403	0.400784	0.153333	-176.854	1.03234	-72.8662	0.546013
220	TRUE	0.864038	67.9319	67.9343	0.0024	79.901	79.8718	80.463	0.591194	0.266972	-244.259	1.02674	-74.3312	0.634966
221	TRUE	0.920302	68.0031	68.0495	0.0464	79.3334	79.166	82.9245	3.75846	1.48169	-79.3997	1.00089	-78.535	0.532499
222	TRUE	0.367743	68.2631	68.2659	0.0028	76.104	71.4727	76.5493	5.07659	1.73419	-1346.55	1.30003	-72.636	0.682387
223	TRUE	0.506925	68.5659	68.5675	0.0016	81.5377	80.4868	82.2324	1.74564	0.695034	-1091.02	1.00602	-74.6262	0.71808
224	TRUE	0.988009	68.7211	68.7227	0.0016	80.2338	80.0557	81.3917	1.33595	0.552622	779.302	1.13675	-77.6227	0.620084
225	TRUE	0.292157	68.7619	68.7635	0.0016	72.0727	69.5879	72.9545	3.36658	1.38256	-2104.11	1.0224	-73.1587	0.728288
226	TRUE	0.937585	68.9339	68.9371	0.0032	77.4191	75.6601	77.753	2.09298	0.684006	-547.367	1.11176	-64.0332	0.793922
227	TRUE	0.395688	70.5125	70.5185	0.006	83.9628	83.9331	84.5417	0.608598	0.180682	-72.3637	1.01561	-70.1681	0.717103
228	TRUE	0.42053	70.5969	70.5985	0.0016	77.1578	77.0865	77.4071	0.320627	0.129065	155.86	1.04572	-77.0867	0.598744
229	TRUE	0.305352	79.4191	79.4255	0.0064	78.4604	76.9285	78.7355	1.80703	0.828339	283.699	1.00062	-77.0854	0.584044
230	TRUE	0.918068	83.4792	83.4848	0.0056	68.8056	68.1986	70.2863	2.0878	0.818183	404.782	1.01979	-75.8178	0.583391
231	TRUE	0.928925	83.6576	83.6592	0.0016	75.7054	74.9305	76.3021	1.37157	0.543759	857.232	1.00263	-74.1457	0.710977
232	TRUE	0.805359	83.7756	83.778	0.0024	69.0823	68.1472	69.8171	1.66993	0.602686	695.805	1.00231	-70.7786	0.659586
233	TRUE	0.744335	83.8836	83.8852	0.0016	68.5219	68.5219	68.5219	1.42109e-14	3.97205e-15	1.33533e-11	1	-70.5611	0.639992
234	TRUE	0.875643	92.8433	92.8449	0.0016	73.2599	72.681	73.3489	0.667973	0.276311	389.651	1.07279	-74.3492	0.588768
235	TRUE	0.405027	92.9193	92.9425	0.0232	70.7637	68.0215	75.3363	7.31481	2.87189	-92.426	1.25345	-80.3634	0.541548
236	TRUE	0.576545	93.0585	93.1297	0.0712	76.7408	70.1473	88.7	18.5528	5.87343	37.4265	1.49534	-80.3171	0.439608
237	TRUE	0.515389	93.6844	93.6864	0.002	68.7128	67.4748	71.7409	4.26612	1.49449	-1855.06	1.07757	-68.9149	0.759164
238	TRUE	0.997713	93.832	93.8336	0.0016	74.3372	74.0611	74.4352	0.374065	0.153618	233.791	1.01068	-72.6758	0.640015
239	TRUE	0.325193	94.1548	94.1656	0.0108	75.4251	74.6281	77.4438	2.81575	1.18664	-244.275	1.09002	-76.6713	0.443465
240	TRUE	0.971111	94.492	94.4936	0.0016	76.2491	75.6257	76.8726	1.24688	0.492874	-779.302	1	-79.9583	0.534183
241	TRUE	0.779348	95.4059	95.4255	0.0196	78.7069	78.4612	84.1529	5.69172	2.6946	286.732	1.04871	-71.108	0.65638
242	TRUE	0.979548	95.7607	95.7659	0.0052	68.8627	65.6828	71.3806	5.69785	2.07539	-952.779	1.03451	-70.5775	0.634663
243	TRUE	0.912359	95.9095	95.9147	0.0052	76.4827	74.8869	76.5123	1.6254	0.536874	-264.579	1.07675	-70.4747	0.734929
244	TRUE	0.722545	95.9855	95.9975	0.012	78.9091	77.2218	80.1015	2.87975	0.983037	-85.094	1.15445	-74.4511	0.649762
245	TRUE	0.831823	96.0891	96.0999	0.0108	72.009	70.9396	79.1192	8.17964	2.88233	-658.573	1.21131	-75.2586	0.643139
246	TRUE	0.581778	96.8634	96.8666	0.0032	83.2537	80.8156	84.1843	3.36874	1.29588	1100.19	1.026	-78.1665	0.546297
247	TRUE	0.656129	97.0914	97.1106	0.0192	102.597	97.9828	104.837	6.85415	2.04665	-218.072	1.20855	-71.7788	0.652971
248	TRUE	0.625022	97.5822	97.5842	0.002	75.4145	71.5403	75.5749	4.03456	1.59033	-1678.2	1.20151	-70.5963	0.615048
249	TRUE	0.399157	98.2645	98.2685	0.004	106.982	106.536	107.293	0.757036	0.239291	-97.8344	1.07016	-73.6588	0.606289
250	TRUE	0.460058	98.4617	98.4633	0.0016	100.586	100.586	100.586	1.42109e-14	4.25955e-15	6.44221e-12	1	-77.9145	0.573385
251	TRUE	0.654123	98.7909	98.7969	0.006	105.848	104.725	107.747	3.0218	1.03611	-188.851	1.49414	-79.6361	0.548946
252	TRUE	0.666025	98.9033	98.9209	0.0176	107.915	104.15	108.086	3.9364	1.68303	200.405	1.02688	-80.6033	0.55034
253	TRUE	0.748046	105.655	105.659	0.0036	79.7141	78.3856	80.8868	2.50119	0.911664	-749.614	1.00893	-75.0999	0.52711
254	TRUE	0.914722	105.76	105.766	0.006	75.5699	71.3506	76.3204	4.96977	2.45458	-825.102	1.00047	-71.4718	0.638836
255	TRUE	0.627193	105.849	105.852	0.0028	85.9648	83.2521	92.9897	9.73759	3.55154	-3557.88	1.00131	-82.181	0.540363
256	TRUE	0.762192	105.946	105.954	0.0076	105.497	103.662	107.703	4.04102	1.46954	562.821	1.02057	-77.8877	0.583723
257	TRUE	0.402755	106.063	106.08	0.0168	77.2022	76.2956	93.9755	17.6799	7.02668	1084.28	1.007	-75.742	0.609288
258	TRUE	0.675158	106.19	106.192	0.002	78.5865	78.5598	78.8626	0.302814	0.114253	-113.873	1.03232	-66.2784	0.775843
259	TRUE	0.997718	106.323	106.336	0.0124	75.507	74.6266	77.7167	3.09011	1.05591	-214.772	1.02546	-76.1411	0.58155
260	TRUE	0.970607	106.557	106.564	0.0068	76.7422	75.2133	78.6126	3.39924	0.999743	-465.498	1.02819	-71.7119	0.725014
261	TRUE	0.396218	106.72	106.721	0.0016	80.4562	80.1355	81.133	0.997506	0.403004	-623.441	1.0194	-71.0918	0.651532
262	TRUE	0.543934	107.004	107.029	0.0244	82.7382	79.7397	85.4592	5.7195	2.04835	146.376	1.19036	-80.5873	0.540272
263	TRUE	0.510916	107.111	107.113	0.0024	108.482	107.814	110.152	2.33791	0.867127	-974.127	1.03194	-80.9479	0.600477
264	TRUE	0.505846	107.212	107.215	0.0028	76.4691	75.7269	77.2112	1.48438	0.580891	586.685	1.01873	-73.6424	0.671034
265	TRUE	0.726215	113.317	113.359	0.0424	68.6703	68.3029	80.4817	12.1788	6.10649	283.906	1.01064	-70.0256	0.58858
266	TRUE	0.966607	113.523	113.525	0.0016	102.803	100.167	103.658	3.49127	1.44154	2182.04	1.02637	-71.4048	0.747398
267	TRUE	0.649523	113.632	113.643	0.0104	106.896	106.533	107.283	0.750743	0.242439	38.5087	1.0177	-77.5483	0.584881
268	TRUE	0.554717	113.763	113.766	0.0032	76.7037	76.674	76.9412	0.267189	0.0845777	-54.1182	1.01256	-70.6543	0.591224
269	TRUE	0.342668	113.935	113.95	0.0156	65.7511	64.0341	67.9453	3.9113	1.39789	-187.433	1.06894	-75.0009	0.674808
270	TRUE	0.646859	114.563	114.575	0.012	65.8628	62.783	67.1023	4.31927	1.44788	-363.764	1.01855	-72.3806	0.651394
271	TRUE	0.516578	114.725	114.727	0.002	76.5864	76.0832	77.0896	1.00641	0.417923	-551.555	1.01934	-70.8733	0.756143
272	TRUE	0.833323	114.923	114.925	0.002	69.7157	68.5445	69.7736	1.22907	0.486377	-518.474	1.18028	-76.4021	0.589366
273	TRUE	0.641501	116.989	117.005	0.0156	73.6037	64.016	74.0226	10.0066	4.46359	-673.024	1.0831	-80.0768	0.496603
274	TRUE	0.950109	123.291	123.341	0.05	65.6831	63.4986	69.9355	6.43695	2.50404	104.992	1.03339	-61.1789	0.838538
275	TRUE	0.366051	123.427	123.429	0.0016	85.121	85.023	85.3971	0.374065	0.153618	-233.791	1.01068	-72.7037	0.597389
276	TRUE	0.515903	124.169	124.19	0.0212	68.9509	65.8992	70.9268	5.02754	1.57091	-95.2287	1.27113	-70.1684	0.727304
277	TRUE	0.900473	124.325	124.333	0.0076	72.9317	66.4726	74.0356	7.56306	3.38221	-1008.07	1.00161	-74.5766	0.442745
278	TRUE	0.82224	124.605	124.61	0.0052	66.9758	64.816	68.334	3.51799	1.11132	-658.349	1.01104	-73.1491	0.590804
279	TRUE	0.430434	127.659	127.66	0.0016	68.7913	68.5687	69.1921	0.623441	0.249933	389.651	1.00816	-72.2264	0.668952
280	TRUE	0.919785	128.073	128.081	0.0084	83.4697	80.7201	85.0207	4.30059	1.96825	-537.223	1.03531	-71.1976	0.711817
281	TRUE	0.702206	130.696	130.698	0.0016	75.5226	75.2732	75.7719	0.498753	0.197149	311.721	1	-69.9596	0.703969
282	TRUE	0.860333	131.087	131.09	0.0036	63.1882	62.9288	63.3173	0.388492	0.152738	77.9302	1.01684	-70.3381	0.688538
283	TRUE	0.978479	131.597	131.608	0.0108	78.6312	77.9906	78.9288	0.938253	0.261555	-72.3048	1.00395	-74.0837	0.641303
284	TRUE	0.429275	131.726	131.734	0.0084	77.3651	77.2653	77.5464	0.281116	0.101492	-12.1327	1.00923	-68.6865	0.692844
285	TRUE	0.49101	132.284	132.286	0.002	76.7025	76.1993	76.9207	0.721411	0.294569	-374.701	1.0422	-77.9399	0.561531
286	TRUE	0.739631	132.438	132.444	0.0056	77.6826	76.2873	80.8592	4.5719	1.49595	-813.093	1.03518	-75.1081	0.664374
287	TRUE	0.584442	132.624	132.64	0.0156	67.4194	65.039	80.4126	15.3737	5.40422	888.304	1.28693	-78.5329	0.590411
288	TRUE	0.444393	132.769	132.775	0.0064	71.6042	70.8315	75.0034	4.17189	1.94396	-753.608	1.03711	-57.8712	0.771384
289	TRUE	0.624928	132.877	132.879	0.0016	78.9036	78.004	82.5195	4.5155	1.81877	-2259.98	1.47693	-59.8281	0.859099
290	TRUE	0.903738	136.539	136.551	0.0128	76.5994	76.2497	76.6136	0.363835	0.137534	-27.7018	1.00499	-78.9407	0.529304
291	TRUE	0.668251	136.64	136.643	0.0028	72.1635	70.6791	73.9151	3.23596	1.16213	-1183.97	1.00237	-77.3113	0.651635
292	TRUE	0.492664	136.756	136.757	0.0016	64.5736	64.3064	65.5533	1.24688	0.520276	-779.302	1.05662	-72.8569	0.661718
293	TRUE	0.512611	136.855	136.875	0.02	66.8348	62.506	70.1137	7.60763	2.82273	367.102	1.01748	-79.0201	0.600992
294	TRUE	0.307469	136.964	136.967	0.0036	72.7272	71.0498	74.8276	3.77776	1.57372	-1257	1.12745	-73.1447	0.727006
295	TRUE	0.828372	137.057	137.078	0.0212	65.8756	60.6271	77.3928	16.7657	7.32395	-812.199	1.01591	-79.0706	0.453627
296	TRUE	0.622479	137.247	137.249	0.0016	68.0432	67.5712	68.6934	1.12219	0.445538	-701.372	1.00392	-69.4802	0.763812
297	TRUE	0.964365	137.445	137.447	0.0024	81.3779	79.5076	83.8494	4.34182	1.56822	-1809.09	1.00169	-77.0953	0.658431
298	TRUE	0.326464	137.56	137.584	0.024	80.4451	77.8156	83.0876	5.27201	1.8604	127.571	1.18794	-72.5425	0.643599
299	TRUE	0.882959	137.715	137.717	0.0024	75.0359	74.7688	75.3031	0.534378	0.192398	222.658	1	-70.3989	0.694067
300	TRUE	0.671619	137.902	137.906	0.004	78.3189	77.4877	78.8162	1.32852	0.474382	-352.373	1.01594	-71.2738	0.731784
301	TRUE	0.402891	137.993	138.021	0.028	81.8496	79.5001	91.3126	11.8125	4.8143	440.639	1.01565	-76.7968	0.549874
302	TRUE	0.445848	143.19	143.192	0.002	71.3007	70.851	71.7505	0.899537	0.320169	425.594	1.00633	-68.242	0.606408
303	TRUE	0.55795	148.962	148.978	0.0156	72.8948	67.3301	73.5374	6.2073	2.34555	-214.114	1.24505	-73.3156	0.592417
304	TRUE	0.498425	149.164	149.185	0.0208	71.6009	66.0913	78.6052	12.5139	4.60329	228.922	1.61853	-71.3459	0.580608
305	TRUE	0.889653	153.258	153.276	0.0184	75.0713	71.0077	83.5102	12.5025	4.70148	451.335	1.40117	-82.3821	0.499916
306	TRUE	0.777064	153.812	153.824	0.012	68.4417	62.2678	70.1417	7.87389	3.03582	472.967	1.33838	-82.4535	0.452919
307	TRUE	0.514857	153.897	153.915	0.0176	73.944	72.0174	74.9679	2.9505	1.03598	-115.309	1.07346	-68.0846	0.64071
308	TRUE	0.985711	154.334	154.426	0.0928	74.6885	67.5546	76.1059	8.55128	3.75733	-81.0464	1.01735	-66.5622	0.720549
309	TRUE	0.583902	154.502	154.504	0.002	77.923	77.2594	78.5598	1.30032	0.516087	686.422	1.00807	-78.7867	0.547419
310	TRUE	0.695922	154.626	154.628	0.0016	83.0911	79.9739	83.7146	3.74065	1.51112	-1948.25	1.37827	-75.281	0.661147
311	TRUE	0.73662	154.883	154.885	0.002	70.5355	70.2327	71.444	1.21126	0.457464	-581.455	1.04041	-70.3568	0.697546
312	TRUE	0.707788	155.002	155.004	0.002	78.7973	77.0606	79.3851	2.32455	0.901162	-1082.12	1.24956	-58.7438	0.853998
313	TRUE	0.717746	174.662	174.672	0.0096	79.7003	78.8458	81.3094	2.4636	0.906753	186.903	1.14906	-80.2859	0.5897
314	TRUE	0.316894	175.572	175.575	0.0036	69.3607	66.5033	69.8877	3.3844	1.17253	-882.309	1.12353	-80.8156	0.530911
315	TRUE	0.817391	176.245	176.284	0.0384	71.006	70.6537	74.2859	3.63215	1.67109	91.4433	1.00379	-73.8531	0.524429
316	TRUE	0.961619	177.029	177.034	0.0048	76.9572	76.4538	82.2031	5.74932	2.45902	-1256.78	1.02795	-73.1456	0.725425
317	TRUE	0.27508	177.138	177.142	0.0036	79.6218	78.7905	81.21	2.41955	0.765205	-616.469	1.02611	-69.0431	0.786246
318	TRUE	0.829735	177.234	177.236	0.002	85.3525	85.3258	85.6286	0.302814	0.114253	113.873	1.03232	-73.4251	0.63949
319	TRUE	0.725496	177.322	177.33	0.0072	85.0295	83.7251	85.3933	1.66822	0.745431	236.496	1.00175	-78.2985	0.536972
320	TRUE	0.504163	178.469	178.471	0.002	90.8605	90.7625	91.1633	0.400784	0.153333	-176.854	1.03234	-80.4744	0.503242
321	TRUE	0.698922	178.57	178.571	0.0016	80.8717	80.8717	80.8717	1.42109e-14	4.25955e-15	5.51399e-12	1	-77.0434	0.599189
322	TRUE	0.402848	178.885	178.892	0.0068	80.7564	80.6963	82.5487	1.85232	0.772621	-278.485	1.03021	-78.4082	0.608575
323	TRUE	0.640297	179.013	179.068	0.0552	81.8869	75.2368	83.6831	8.44623	1.3478	-135.485	1.00786	-75.7249	0.447664
324	TRUE	0.510402	182.258	182.26	0.002	81.1592	78.9994	82.1077	3.1083	1.07841	-1336.58	1.10194	-73.8408	0.720613
325	TRUE	0.758805	182.343	182.406	0.0632	75.8296	72.9135	77.7465	4.83305	1.3726	31.8519	1.02475	-75.9577	0.581064
326	TRUE	0.932334	182.586	182.589	0.0024	81.5511	81.3358	81.6179	0.282033	0.100127	83.4966	1.01988	-77.9565	0.588671
327	TRUE	0.929617	182.664	182.666	0.0024	81.3094	80.3742	82.4449	2.07072	0.746706	862.798	1.00151	-80.5461	0.560075
328	TRUE	0.641853	182.813	182.819	0.0056	78.7755	78.4489	79.1688	0.719926	0.196879	65.1406	1.03713	-73.4902	0.649737
329	TRUE	0.399287	203.954	203.967	0.0132	67.677	66.4925	76.8448	10.3523	5.00002	832.657	1.04746	-83.2421	0.485109
330	TRUE	0.497046	204.54	204.542	0.002	69.7812	68.5967	70.0306	1.43392	0.531451	632.348	1.10015	-74.6303	0.63978
331	TRUE	0.961024	245.897	245.898	0.0016	68.8525	66.2608	69.28	3.01924	1.25631	-1792.39	1.13358	-73.9076	0.580729
332	TRUE	0.797634	246.375	246.409	0.0336	69.2787	67.4008	70.4981	3.09727	1.07255	32.6596	1.09722	-74.2918	0.654379
333	TRUE	0.906559	246.994	246.995	0.0016	72.4329	68.1044	73.1276	5.02316	2.0851	-2961.35	1.13467	-72.7313	0.655967
334	TRUE	0.441262	248.612	248.615	0.0024	72.8283	72.6279	73.2291	0.601176	0.22042	250.49	1.00609	-75.9834	0.647063
335	TRUE	0.337013	250.361	250.391	0.03	77.5093	64.3056	78.6968	14.3911	4.84174	-450.869	1.05538	-70.004	0.54753
336	TRUE	0.453941	250.742	250.743	0.0016	83.9889	83.3655	84.6123	1.24688	0.492874	-779.302	1	-76.8345	0.645726
337	TRUE	0.877111	250.909	250.912	0.0024	78.7586	77.8423	79.3853	1.54299	0.566816	-655.44	1.00139	-74.5698	0.694639
338	TRUE	0.613206	253.5	253.503	0.0024	75.4018	71.728	77.7397	6.01176	2.18222	-2504.9	1.00283	-73.1677	0.619241
339	TRUE	0.932931	365.821	365.823	0.0016	80.4426	79.8726	81.3688	1.49626	0.597287	-935.162	1.00886	-70.0178	0.784099
340	TRUE	0.763133	367.207	367.209	0.002	85.9916	85.0074	86.6729	1.66548	0.687978	-905.262	1.02793	-75.0838	0.523628
341	TRUE	0.350031	367.293	367.296	0.0028	85.1836	85.1836	85.1836	1.42109e-14	4.45356e-15	-4.59225e-13	1	-78.72	0.501667
342	TRUE	0.977928	367.374	367.375	0.0016	81.5957	81.1237	82.2458	1.12219	0.445538	701.372	1.00392	-79.4356	0.602072
343	TRUE	0.618982	367.464	367.467	0.0028	81.7426	80.4215	83.3309	2.90939	1.04454	-1063.81	1.00318	-66.2076	0.814552
344	TRUE	0.342685	367.552	367.554	0.002	83.5359	83.2464	83.8521	0.605629	0.218335	-290.727	1.00254	-71.4855	0.633801
345	TRUE	0.533225	367.641	367.648	0.0068	74.5537	70.6275	83.4378	12.8102	3.25987	-1429.54	1.05049	-66.0367	0.788668
346	TRUE	0.509251	367.918	367.92	0.0024	80.7995	80.5323	81.0667	0.534378	0.192398	-222.658	1	-66.4784	0.740498
347	TRUE	0.830846	368.001	368.003	0.0016	78.8318	78.5824	78.9031	0.320627	0.129065	-155.86	1.04572	-70.7101	0.703591
348	TRUE	0.794097	368.441	368.445	0.0036	99.7377	69.0332	111.865	42.8319	16.4948	-12420.7	1.49049	-72.6979	0.625304
349	TRUE	0.55367	368.535	368.537	0.0024	75.6907	74.8223	76.8263	2.00392	0.723628	-834.966	1.00289	-66.5037	0.742514
350	TRUE	0.509813	368.622	368.625	0.0028	80.9141	78.6727	83.1555	4.48284	1.59696	-1629.29	1.00045	-64.0304	0.79545
351	TRUE	0.87996	368.767	368.783	0.016	82.5891	69.36	86.9031	17.5431	7.20033	1012.85	1.41966	-77.9116	0.532953
352	TRUE	0.759881	368.862	368.882	0.02	78.5569	63.0217	92.8187	29.797	10.3937	1006.48	2.20724	-73.8286	0.590642
353	TRUE	0.6486	369.149	369.151	0.002	102.656	74.7702	105.354	30.5843	11.5396	-11501.2	1.2149	-68.4544	0.646491
354	TRUE	0.968616	369.238	369.24	0.0016	99.9932	99.6191	102.238	2.61845	1.06168	-1402.74	1.3014	-65.704	0.626964
355	TRUE	0.596509	369.319	369.321	0.0016	71.3249	69.4991	72.6163	3.11721	1.2385	1948.25	1.00228	-68.2458	0.653695
356	TRUE	0.594152	369.432	369.434	0.002	80.7185	80.2554	81.2083	0.952975	0.366077	-488.574	1.00178	-61.7923	0.817586
357	TRUE	0.437869	369.536	369.537	0.0016	76.4465	76.3575	77.0255	0.667973	0.276311	-389.651	1.07279	-67.7278	0.624681
358	TRUE	0.370958	369.621	369.623	0.0016	78.639	77.9888	79.111	1.12219	0.445538	-701.372	1.00392	-66.7318	0.676265
359	TRUE	0.484047	370.061	370.063	0.002	74.236	73.2474	75.2246	1.9772	0.800141	-1061.12	1.01269	-77.0119	0.686509
360	TRUE	0.444804	370.158	370.16	0.002	80.8852	79.3221	82.1187	2.79658	1.23441	-1603.77	1.05092	-67.889	0.769779
361	TRUE	0.952236	372.367	372.387	0.02	87.3147	77.5377	89.2815	11.7438	4.50845	-520.67	1.12415	-77.1274	0.608168
362	TRUE	0.345869	372.681	372.684	0.0032	77.8825	77.5262	78.0977	0.571488	0.187945	170.086	1.00292	-75.3872	0.609882
363	TRUE	0.983932	380.596	380.602	0.0064	83.9969	80.375	86.3274	5.95238	1.88263	-920.873	1.02601	-76.8999	0.60347
364	TRUE	0.956523	380.742	380.744	0.0024	76.5203	73.5145	77.8563	4.34182	1.60131	-1809.09	1.01617	-74.4682	0.565173
365	TRUE	0.657584	380.97	380.975	0.0048	75.113	74.8236	76.4564	1.63282	0.513311	-298.814	1.05693	-73.1831	0.584005
366	TRUE	0.863289	381.114	381.115	0.0016	59.6005	59.5293	59.8499	0.320627	0.129065	-155.86	1.04572	-74.788	0.578929
367	TRUE	0.790839	381.258	381.263	0.0044	76.9148	75.0876	78.6435	3.5559	1.70695	-850.396	1.00604	-75.513	0.64518
368	TRUE	0.948499	381.348	381.375	0.0276	71.2048	52.9796	74.4387	21.4591	9.68356	699.148	1.16849	-81.4791	0.533806
369	TRUE	0.620195	381.533	381.54	0.0064	84.4004	84.1673	84.6462	0.478907	0.176971	60.0095	1.00499	-70.8727	0.724086
370	TRUE	0.446433	381.708	381.712	0.004	78.2773	76.1121	79.49	3.37794	1.28315	786.747	1.0224	-82.0596	0.53742
371	TRUE	0.835717	399.48	399.484	0.0044	82.4469	80.0296	82.9566	2.92702	1.1969	-683.358	1.00878	-76.5566	0.640259
372	TRUE	0.907866	399.581	399.584	0.0032	70.8615	70.0376	71.4478	1.41017	0.405913	-344.81	1.06162	-67.7482	0.661452
373	TRUE	0.813603	399.703	399.709	0.0064	77.5302	76.1263	78.2707	2.14432	0.71334	-156.571	1.464	-73.3823	0.589749
374	TRUE	0.766687	399.845	399.873	0.0284	71.1732	70.923	71.3248	0.401859	0.12619	-9.66546	1.00043	-69.4904	0.64299
375	TRUE	0.664218	399.949	399.969	0.0196	65.9429	63.3604	69.9087	6.5483	2.48661	276.508	1.04709	-78.2744	0.500763
376	TRUE	0.747358	400.05	400.055	0.0052	77.835	76.3846	78.774	2.3894	0.680855	-362.34	1.0393	-72.4827	0.70035
377	TRUE	0.873028	400.144	400.147	0.0028	99.6126	97.6382	100.525	2.88644	1.08312	-1010.83	1.04816	-79.8574	0.49831
378	TRUE	0.991503	400.211	400.221	0.0104	77.879	77.6835	81.6954	4.01193	1.96749	389.651	1.00539	-79.8784	0.559783
379	TRUE	0.829181	400.304	400.307	0.0032	93.1582	92.6497	93.3225	0.672851	0.272343	148.63	1.06055	-77.3095	0.578951
380	TRUE	0.915711	406.294	406.298	0.004	82.547	81.9384	82.9256	0.987116	0.385787	277.816	1.03465	-69.785	0.736609
381	TRUE	0.958488	406.469	406.471	0.002	73.625	73.625	73.625	1.42109e-14	4.89708e-15	-2.87985e-12	1	-74.9553	0.657049
382	TRUE	0.796758	406.642	406.644	0.002	74.7552	74.7552	74.7552	1.42109e-14	4.20363e-15	-1.24319e-12	1	-75.0499	0.648774
383	TRUE	0.490538	409.033	409.034	0.0016	68.6647	68.4153	70.0986	1.68329	0.703964	-1013.09	1.11772	-74.3161	0.640869
384	TRUE	0.387607	409.119	409.19	0.0716	64.3399	53.8836	79.6847	25.8011	10.6292	-123.714	1.3724	-77.8114	0.482987
385	TRUE	0.837736	409.253	409.278	0.0252	73.8363	63.1146	74.5513	11.4367	5.62593	-433.32	1.04114	-81.1661	0.49138
386	TRUE	0.750935	409.378	409.402	0.0244	80.4583	72.8364	82.1331	9.29668	3.3395	205.96	1.19587	-82.7402	0.473766
387	TRUE	0.594612	409.478	409.481	0.0028	79.9329	78.7231	81.8107	3.08752	1.15878	1169.84	1.01866	-81.966	0.563423
388	TRUE	0.927481	409.693	409.724	0.0308	77.5901	77.1968	77.8452	0.64841	0.222066	10.6983	1.00556	-82.1663	0.536537
389	TRUE	0.428016	409.809	409.819	0.01	77.7061	76.5202	78.013	1.49282	0.713309	147.36	1.00181	-76.4314	0.638188
390	TRUE	0.586469	410.075	410.077	0.0016	76.5087	76.5087	76.5087	2.84217e-14	7.94411e-15	7.2656e-12	1	-79.038	0.534555
391	TRUE	0.5229	410.437	410.509	0.0716	76.2722	70.3074	82.2569	11.9494	6.37573	164.358	1.00313	-73.4812	0.527714
392	TRUE	0.647335	411.223	411.225	0.0016	66.8404	65.2283	69.343	4.11471	1.63976	2571.7	1.00245	-72.6978	0.732962
393	TRUE	0.693113	411.429	411.445	0.016	68.9245	67.9007	71.3238	3.42307	1.28509	-179.353	1.03196	-73.3631	0.722849
394	TRUE	0.976254	411.545	411.574	0.0288	75.0738	68.5422	77.8154	9.27314	3.43626	246.948	1.16142	-75.628	0.590254
395	TRUE	0.946249	411.709	411.747	0.0376	77.5113	69.1132	79.4929	10.3798	3.97785	-289.972	1.00731	-71.3954	0.650986
396	TRUE	0.601505	411.919	411.921	0.0024	75.945	75.0767	76.8134	1.73673	0.625294	-723.637	1	-69.4159	0.760789
397	TRUE	0.623736	412.044	412.048	0.0036	70.0088	68.4873	72.228	3.74065	1.47055	-1195.38	1.03764	-67.122	0.714572
398	TRUE	0.41035	412.164	412.167	0.0032	71.4691	70.0515	71.9589	1.90743	0.715457	-633.956	1.041	-76.625	0.671306
399	TRUE	0.820705	413.709	413.715	0.0064	78.5803	78.3	79.0996	0.799603	0.254135	-37.3309	1.04983	-78.7679	0.550859
400	TRUE	0.602188	413.785	413.824	0.0392	76.0405	62.4372	79.8828	17.4457	4.39465	308.281	1.25612	-82.0161	0.444878
401	TRUE	0.821882	413.996	414	0.0036	104.618	100.286	106.347	6.06135	2.28661	-1658.09	1.10954	-79.3956	0.588646
402	TRUE	0.988256	414.237	414.241	0.004	75.777	74.1145	77.588	3.47346	1.07932	809.327	1.01052	-75.5841	0.664501
403	TRUE	0.239905	414.354	414.355	0.0016	71.2517	70.851	71.4744	0.623441	0.249933	-389.651	1.00816	-80.9042	0.53691
404	TRUE	0.87775	419.696	419.71	0.0136	84.5574	67.4037	84.5943	17.1906	6.47992	1333.25	1.0396	-79.1385	0.4383
405	TRUE	0.724678	419.795	419.821	0.0264	75.7832	72.9941	78.6011	5.60705	1.90012	183.607	1.0082	-80.8733	0.491496
406	TRUE	0.39556	421.23	421.233	0.0032	86.1569	85.4718	87.1738	1.70201	0.613985	-66.3236	1.58754	-87.8439	0.409019
407	TRUE	0.974704	429.743	429.745	0.0024	85.8378	85.8007	86.1718	0.371096	0.138851	-139.161	1.01913	-73.3367	0.652849
408	TRUE	0.623699	430.032	430.044	0.0112	83.673	83.4827	84.3967	0.914073	0.440447	-80.2923	1.00089	-79.1965	0.524671
409	TRUE	0.523908	430.174	430.178	0.004	85.1127	81.5623	85.4444	3.88212	1.67718	991.349	1.04423	-77.6335	0.584302
410	TRUE	0.975875	461.523	461.53	0.0072	76.1829	69.5003	76.31	6.80962	2.57152	-975.085	1.08531	-77.3719	0.533455
411	TRUE	0.905647	462.105	462.115	0.0096	83.8571	80.7852	84.4731	3.68794	1.13655	361.187	1.09374	-73.4733	0.659278
412	TRUE	0.931043	462.193	462.198	0.0048	82.3195	82.1603	84.6372	2.47692	1.06563	535.779	1.05425	-72.5421	0.699105
					0.0116039
