# Supplementary material for: Bazedoxifene reverses sexually dimorphic autistic-like abnormalities in biallelic MDGA1-mutant mice
Source: EMBO Mol Med. 2026 Mar 20;18(4):1358–98. doi: 10.1038/s44321-026-00402-y (PMC13084050; doi:10.1038/s44321-026-00402-y)
Supplement: Supplementary file 17 — Source data Fig. 3 [file 44321_2026_402_MOESM17_ESM.zip › Panel H and I/Batch1/Mdga1-KO_240.xlsx]

## Sheet: Sheet1
ID	Accepted	Score	Begin Time (s)	End Time (s)	Call Length (s)	Principal Frequency (kHz)	Low Freq (kHz)	High Freq (kHz)	Delta Freq (kHz)	Frequency Standard Deviation (kHz)	Slope (kHz/s)	Sinuosity	Mean Power (dB/Hz)	Tonality
1	TRUE	0.684412	0.174804	0.176804	0.002	93.0783	91.6666	97.6606	5.99394	2.3277	-2808.67	1.27323	-78.1793	0.509084
2	TRUE	0.540029	0.447604	0.458004	0.0104	67.8217	64.6722	70.2763	5.60407	2.02168	330.744	1.52336	-78.2947	0.551962
3	TRUE	0.982628	0.562004	0.563604	0.0016	106.331	106.26	106.581	0.320627	0.129065	-155.86	1.04572	-74.0869	0.485249
4	TRUE	0.38259	0.730004	0.742804	0.0128	101.301	94.0785	108.301	14.2227	5.20307	1219.7	1.12628	-73.0535	0.536575
5	TRUE	0.526546	0.818404	0.820804	0.0024	91.2656	90.7312	91.3621	0.630863	0.237269	250.49	1.03271	-69.8386	0.604224
6	TRUE	0.582221	0.914004	0.916004	0.002	94.4451	93.6168	96.5559	2.93908	1.20226	1549.7	1.0625	-71.0363	0.734447
7	TRUE	0.421908	1.0092	1.0152	0.006	92.6059	91	97.6157	6.61569	2.58044	1081.1	1.0054	-70.9749	0.667534
8	TRUE	0.475893	1.12113	1.12313	0.002	104.262	104.012	105.998	1.98611	0.748384	860.095	1.13914	-69.303	0.655696
9	TRUE	0.709966	1.48993	1.50273	0.0128	66.191	63.6609	66.6005	2.93957	1.21355	210.647	1.03308	-70.6211	0.707466
10	TRUE	0.51983	1.75753	1.76913	0.0116	66.4219	64.7694	102.122	37.3522	19.5441	3238.81	1.00045	-80.8577	0.391696
11	TRUE	0.835345	2.48066	2.48426	0.0036	94.4429	92.3722	95.8679	3.49572	1.35562	1098.67	1.05999	-82.4194	0.453068
12	TRUE	0.712409	2.87306	2.87506	0.002	74.6384	73.4539	74.8878	1.43392	0.531451	-632.348	1.10015	-79.0219	0.591669
13	TRUE	0.958487	2.97986	2.98346	0.0036	65.9502	65.3809	65.9829	0.601983	0.258764	-161.85	1.01769	-72.4938	0.694679
14	TRUE	0.58713	3.08579	3.09139	0.0056	73.6041	66.1696	75.7368	9.56727	3.55323	-1709.27	1.00979	-79.1188	0.573706
15	TRUE	0.795547	3.30019	3.30339	0.0032	68.3505	68.2921	68.5683	0.276134	0.113926	-64.2723	1.01	-70.9928	0.68534
16	TRUE	0.782195	3.41179	3.42459	0.0128	65.3336	65.2341	66.8291	1.59504	0.724831	-161.971	1.01886	-65.1064	0.771049
17	TRUE	0.57298	3.53299	3.54139	0.0084	66.4823	65.7939	66.7495	0.955533	0.268469	-65.6907	1.04315	-71.7467	0.717796
18	TRUE	0.968681	3.63779	3.63939	0.0016	70.3093	69.9174	71.4137	1.49626	0.614471	-935.162	1.03875	-76.1023	0.726111
19	TRUE	0.422815	3.75859	3.76939	0.0108	65.05	63.6973	66.8944	3.19706	1.09407	-298.709	1.09162	-67.3979	0.721993
20	TRUE	0.528283	3.90139	3.90859	0.0072	68.5118	67.8493	70.2076	2.35825	0.908166	294.512	1.02189	-71.0787	0.723681
21	TRUE	0.945197	4.02099	4.07819	0.0572	63.4578	62.6814	76.3942	13.7128	5.36301	-231.523	1.01991	-79.568	0.490763
22	TRUE	0.641629	4.21571	4.21811	0.0024	63.5473	63.1229	64.8893	1.76639	0.677119	-737.781	1.13059	-77.8716	0.581452
23	TRUE	0.751512	4.40251	4.40411	0.0016	66.9011	65.9214	67.1683	1.24688	0.520276	-779.302	1.05662	-74.2801	0.592308
24	TRUE	0.544856	4.51731	4.51891	0.0016	74.5477	74.5477	74.5477	1.42109e-14	7.53644e-15	9.93014e-12	1	-74.4821	0.647675
25	TRUE	0.963872	4.65011	4.65371	0.0036	65.3344	64.8372	65.8391	1.00196	0.353645	-291.254	1.00307	-59.2985	0.834928
26	TRUE	0.831248	4.70131	4.70491	0.0036	65.6768	65.0311	66.0553	1.02423	0.350114	286.306	1.00533	-57.4422	0.865494
27	TRUE	0.448293	4.88651	4.89091	0.0044	63.6955	62.7604	65.3432	2.58283	0.852684	-580.519	1.04339	-58.5176	0.855301
28	TRUE	0.597148	5.04891	5.07251	0.0236	63.9535	52.5514	68.6887	16.1372	4.60316	-674.609	1.05259	-57.5219	0.861979
29	TRUE	0.494817	5.19884	5.22324	0.0244	54.0055	52.5989	64.647	12.048	5.74432	-469.929	1.02389	-63.8801	0.768851
30	TRUE	0.956659	5.37484	5.37724	0.0024	65.0552	64.7212	65.5227	0.801568	0.28993	-333.986	1.00236	-53.208	0.843343
31	TRUE	0.529306	5.48524	5.49404	0.0088	64.6123	64.2709	65.592	1.3211	0.491168	-136.062	1.05475	-54.346	0.857961
32	TRUE	0.870891	5.61964	5.62684	0.0072	63.306	61.5024	65.6068	4.10432	1.14743	-505.96	1.0362	-61.2875	0.782819
33	TRUE	0.645499	5.72004	5.72444	0.0044	65.3628	64.7839	66.0085	1.22462	0.38651	267.423	1.00489	-64.5662	0.844974
34	TRUE	0.884789	5.83444	5.88404	0.0496	63.5744	52.3743	66.083	13.7087	5.14327	-263.46	1.02204	-63.1216	0.783971
35	TRUE	0.975702	6.02404	6.07964	0.0556	63.5222	59.9268	64.7765	4.84968	1.7017	-56.0545	1.05073	-65.665	0.721151
36	TRUE	0.972552	6.21237	6.21437	0.002	67.1856	67.0876	67.4884	0.400784	0.153333	-176.854	1.03234	-67.4042	0.724773
37	TRUE	0.845001	6.38237	6.40637	0.024	42.5187	41.4441	66.8483	25.4042	11.2551	1201.91	1.32718	-71.2813	0.535326
38	TRUE	0.58806	6.58157	6.60597	0.0244	44.3392	44.1017	63.5363	19.4347	6.63938	837.202	1.03953	-68.0413	0.595584
39	TRUE	0.707183	6.74677	6.74837	0.0016	63.7275	63.6117	64.6003	0.9886	0.403004	-545.511	1.14964	-70.6235	0.59845
40	TRUE	0.638927	6.83557	6.90997	0.0744	65.5039	64.3485	75.254	10.9055	4.62696	-135.212	1.02302	-76.1626	0.528305
41	TRUE	0.937116	7.02277	7.02757	0.0048	68.4067	65.5938	74.2849	8.69107	3.64694	-2226.27	1.18681	-77.7234	0.590023
42	TRUE	0.919445	7.14069	7.14829	0.0076	66.2261	64.2039	67.0762	2.87228	0.997729	-389.304	1.0378	-69.5501	0.733792
43	TRUE	0.39878	7.25469	7.25949	0.0048	64.7535	64.135	65.5771	1.44209	0.508447	-298.619	1.00155	-70.9047	0.663452
44	TRUE	0.506789	7.36229	7.36869	0.0064	63.625	63.625	63.625	7.10543e-15	2.90078e-15	-1.52902e-12	1	-68.6179	0.772391
45	TRUE	0.893841	7.44629	7.45149	0.0052	68.8475	68.6456	69.5784	0.932859	0.296228	-63.3848	1.14424	-73.77	0.530388
46	TRUE	0.875445	7.57189	7.59309	0.0212	79.7917	79.4964	83.1318	3.63534	1.56686	200.926	1.01409	-76.3211	0.639301
47	TRUE	0.949609	7.67949	7.71709	0.0376	67.2974	65.074	77.8017	12.7276	5.7052	-227.168	1.17271	-79.2444	0.489809
48	TRUE	0.983067	7.82349	7.85709	0.0336	67.8814	65.8933	72.6186	6.72528	2.13611	81.8035	1.18147	-77.5094	0.578693
49	TRUE	0.914843	7.97229	7.99509	0.0228	82.5528	73.1029	91.3198	18.2169	4.50026	-145.94	1.93742	-75.513	0.549567
50	TRUE	0.82568	8.09502	8.12182	0.0268	74.5443	65.3098	80.9584	15.6486	4.47153	339.742	1.64912	-71.4438	0.671991
51	TRUE	0.577774	8.45222	8.46542	0.0132	62.4644	50.2805	66.1115	15.831	4.25496	-891	1.12012	-65.5812	0.72287
52	TRUE	0.689464	8.59502	8.66582	0.0708	65.5934	65.2505	66.1215	0.870994	0.306194	6.96234	1.00368	-61.7018	0.758278
53	TRUE	0.738388	8.75782	8.80702	0.0492	71.4207	64.4486	73.9563	9.5077	2.80349	-31.7726	1.21458	-66.8045	0.730476
54	TRUE	0.548319	9.19535	9.21855	0.0232	72.3783	70.2679	73.8393	3.57144	1.23189	46.6166	1.20526	-68.853	0.700105
55	TRUE	0.53397	9.32775	9.34895	0.0212	76.0692	67.1092	78.1222	11.0129	3.81078	-271.422	1.38129	-71.6236	0.678443
56	TRUE	0.606069	9.53215	9.53735	0.0052	64.1794	61.9416	64.4766	2.53503	0.949155	-498.172	1.0112	-66.1063	0.69368
57	TRUE	0.928535	9.73335	9.74175	0.0084	65.6734	62.3833	66.4007	4.01742	1.40325	-493.41	1.01092	-64.1856	0.725127
58	TRUE	0.759036	9.84055	9.87055	0.03	66.4322	65.3358	66.7385	1.40271	0.609522	-38.4441	1.00458	-71.2749	0.693759
59	TRUE	0.938117	10.0733	10.0825	0.0092	67.1764	66.1424	70.7172	4.57475	1.37124	-333.166	1.18257	-69.679	0.635935
60	TRUE	0.757023	10.1981	10.2001	0.002	63.599	63.3229	63.6257	0.302814	0.114253	-113.873	1.03232	-73.9296	0.584427
61	TRUE	0.958763	10.2797	10.3225	0.0428	71.384	62.9646	76.879	13.9144	4.91053	-15.818	1.49435	-75.1623	0.593027
62	TRUE	0.474712	10.5145	10.5205	0.006	62.431	61.1379	62.4657	1.32785	0.638084	-232.622	1.00804	-65.8421	0.689988
63	TRUE	0.944281	10.6669	10.6893	0.0224	42.6663	39.8833	43.1713	3.28802	1.33754	137.645	1.01146	-71.415	0.701331
64	TRUE	0.955551	10.8937	10.8969	0.0032	77.0873	75.5435	78.9131	3.36955	1.22003	1110.2	1.00512	-76.1141	0.605118
65	TRUE	0.999693	10.9433	11.0369	0.0936	66.6195	64.3951	67.214	2.81887	0.996028	25.2806	1.00338	-69.3915	0.695681
66	TRUE	0.47808	11.1876	11.1892	0.0016	64.4614	63.7578	64.6306	0.872818	0.366946	-545.511	1.05325	-64.8788	0.808178
67	TRUE	0.724953	11.2732	11.3084	0.0352	77.0229	76.4767	77.3645	0.887789	0.29454	12.716	1.01318	-68.138	0.769659
68	TRUE	0.991504	11.3944	11.444	0.0496	63.8584	61.5506	67.8107	6.26006	1.80045	15.5704	1.10714	-70.0846	0.648114
69	TRUE	0.95239	11.5452	11.5668	0.0216	64.8543	63.7052	79.3804	15.6752	6.29259	-761.214	1.39762	-66.592	0.720248
70	TRUE	0.957649	11.7408	11.7672	0.0264	65.0607	65.0236	67.2454	2.22182	0.773735	89.2172	1.00207	-62.1679	0.839676
71	TRUE	0.540569	12.2447	12.2735	0.0288	71.1252	64.1081	75.9518	11.8437	3.86499	407.662	1.11403	-68.7592	0.652098
72	TRUE	0.57845	12.6595	12.6919	0.0324	72.9525	63.4376	76.528	13.0904	3.80666	-61.6821	1.53012	-60.754	0.71535
73	TRUE	0.406536	13.0007	13.0051	0.0044	64.2263	63.3505	65.7478	2.39728	0.747862	-508.246	1.02406	-61.2457	0.737866
74	TRUE	0.878783	13.1399	13.1415	0.0016	72.0029	67.4518	72.8758	5.42394	2.29279	-3351	1.06095	-70.2319	0.706656
75	TRUE	0.786485	13.3635	13.4587	0.0952	39.9658	38.8303	66.2707	27.4404	11.8678	-286.291	1.00402	-67.1318	0.656039
76	TRUE	0.425311	13.6771	13.6795	0.0024	61.9472	61.2124	62.6152	1.40274	0.505236	-584.476	1.00034	-71.7477	0.646398
77	TRUE	0.766347	13.7019	13.7475	0.0456	52.7536	50.5467	58.5238	7.97707	2.59201	1.35733	1.13038	-77.0986	0.543459
78	TRUE	0.979814	13.9303	13.9323	0.002	63.7453	63.6474	64.0482	0.400784	0.153333	-176.854	1.03234	-68.5789	0.626757
79	TRUE	0.454414	14.0886	14.0934	0.0048	64.9406	63.5379	67.3973	3.8594	1.17124	-634.941	1.48138	-75.4882	0.500989
80	TRUE	0.772345	14.247	14.2486	0.0016	66.1313	66.1313	66.1313	0	4.6998e-15	1.07535e-11	1	-73.4412	0.714947
81	TRUE	0.630557	14.3362	14.339	0.0028	65.1967	65.0705	65.449	0.378518	0.140583	26.5069	1.06429	-74.7802	0.549859
82	TRUE	0.955727	14.5446	14.5466	0.002	64.2626	64.089	64.4363	0.347346	0.151643	-197.847	1.00936	-74.7027	0.624492
83	TRUE	0.418801	14.6402	14.681	0.0408	76.2943	70.9802	81.3115	10.3313	3.58673	-110.525	1.36961	-74.2905	0.585081
84	TRUE	0.911808	14.7834	14.8194	0.036	69.2431	68.8678	72.2492	3.38143	1.34984	-64.1194	1.06422	-72.3896	0.660991
85	TRUE	0.466582	15.0658	15.0678	0.002	65.4805	65.1776	65.5784	0.400784	0.153333	-176.854	1.03234	-67.793	0.756674
86	TRUE	0.626114	15.2061	15.2085	0.0024	64.6676	64.3039	66.6047	2.3008	0.866237	-918.463	1.11611	-69.0791	0.711957
87	TRUE	0.630605	15.3421	15.4197	0.0776	63.7142	41.8915	74.7903	32.8988	13.6669	-219.941	1.38692	-74.7445	0.539766
88	TRUE	0.919308	15.5681	15.5709	0.0028	64.7811	62.3871	65.23	2.84294	1.11205	-1036.25	1.05684	-72.0773	0.71155
89	TRUE	0.98459	15.7189	15.7689	0.05	73.916	64.9012	79.1237	14.2225	4.27583	-252.511	1.13889	-72.5741	0.639805
90	TRUE	0.706399	17.5472	17.5492	0.002	64.3427	64.2447	64.6455	0.400784	0.153333	-176.854	1.03234	-68.3629	0.709425
91	TRUE	0.382562	17.7316	17.7504	0.0188	62.4896	53.1825	64	10.8176	4.34086	-635.777	1.07792	-72.7102	0.596441
92	TRUE	0.600318	17.8924	17.9316	0.0392	61.9377	61.522	65.828	4.30595	2.10524	-106.904	1.0013	-67.342	0.640522
93	TRUE	0.962877	18.0368	18.0448	0.008	62.7641	61.7324	63.6696	1.93712	0.663321	-263.743	1.01953	-65.1115	0.794519
94	TRUE	0.501497	18.1395	18.1655	0.026	68.5323	62.9256	73.887	10.9614	5.86216	-424.544	1.00117	-69.3996	0.700426
95	TRUE	0.49214	18.2563	18.2615	0.0052	65.7405	64.8276	66.8389	2.01134	0.696168	407.961	1.04423	-66.1574	0.792631
96	TRUE	0.959812	18.4559	18.4627	0.0068	64.2112	63.5506	67.0463	3.49572	1.26232	563.729	1.06433	-71.7264	0.728385
97	TRUE	0.936247	18.5807	18.5895	0.0088	64.8759	63.0431	65.1006	2.05752	0.81048	-210.817	1.02204	-62.6425	0.765693
98	TRUE	0.921802	18.7331	18.7383	0.0052	63.7773	63.2422	65.5776	2.33542	0.819893	-449.825	1.01269	-64.6922	0.778389
99	TRUE	0.537368	18.9883	18.9923	0.004	63.8211	63.8211	63.8211	2.13163e-14	6.64652e-15	1.84045e-13	1	-67.2341	0.633506
100	TRUE	0.782193	19.1174	19.119	0.0016	65.7174	65.4858	67.463	1.9772	0.806008	1091.02	1.23199	-63.5933	0.864631
101	TRUE	0.77016	20.4181	20.4245	0.0064	75.2924	74.0261	79.8687	5.84252	2.42811	903.02	1.00098	-75.9035	0.669307
102	TRUE	0.345289	20.7261	20.7293	0.0032	62.308	60.2058	62.4099	2.20419	0.949098	735.115	1.0443	-79.7576	0.528596
103	TRUE	0.467994	21.0857	21.1025	0.0168	62.8233	62.5484	64.1851	1.63676	0.582356	-3.46026	1.07115	-67.8087	0.641844
104	TRUE	0.948599	21.2537	21.2573	0.0036	64.5743	63.3557	64.6533	1.29753	0.465131	-323.327	1.07931	-66.0291	0.722025
105	TRUE	0.75598	21.4093	21.4125	0.0032	75.2662	74.3682	77.4483	3.0801	1.03429	920.009	1.02449	-74.7008	0.630531
106	TRUE	0.656519	21.5493	21.5529	0.0036	79.747	76.2231	80.1549	3.93179	1.56355	1095.91	1.13281	-74.9951	0.58569
107	TRUE	0.88608	21.9453	21.9857	0.0404	74.888	74.2323	76.674	2.44167	0.957203	37.7147	1.03573	-70.1071	0.712632
108	TRUE	0.525294	22.184	22.186	0.002	72.8774	72.5835	73.7858	1.20235	0.46	530.561	1.18181	-68.4549	0.787921
109	TRUE	0.921567	22.33	22.3324	0.0024	74.9594	74.425	76.6812	2.25626	0.801018	667.973	1.46727	-66.0281	0.790738
110	TRUE	0.590098	22.4436	22.4464	0.0028	66.9016	66.5997	66.9208	0.321106	0.139005	117.429	1.00705	-68.6323	0.76459
111	TRUE	0.90198	22.7188	22.7608	0.042	67.6748	65.1265	70.5855	5.45897	1.74159	-10.5306	1.07069	-71.3978	0.707513
112	TRUE	0.937012	22.906	22.9088	0.0028	63.1586	62.7355	63.5816	0.846099	0.277079	-280.973	1.00507	-66.3949	0.660772
113	TRUE	0.916685	23.0524	23.058	0.0056	77.7628	75.9747	81.6813	5.7066	2.48659	1087.06	1.01312	-72.5893	0.584495
114	TRUE	0.78232	23.2535	23.2835	0.03	50.5904	40.2518	63.1473	22.8955	11.3573	808.076	1.18023	-75.5357	0.534368
115	TRUE	0.921772	23.4539	23.4575	0.0036	65.1304	64.6183	65.7687	1.1504	0.364771	299.576	1.00499	-61.566	0.732608
116	TRUE	0.890296	23.6011	23.6359	0.0348	75.4751	65.8952	78.3492	12.454	5.11041	-316.106	1.10497	-68.8672	0.718692
117	TRUE	0.502726	23.8727	23.8751	0.0024	75.3368	75.1364	75.7376	0.601176	0.22042	-250.49	1.00609	-61.5377	0.832601
118	TRUE	0.530437	23.9979	24.0023	0.0044	75.393	73.9401	76.1817	2.24157	0.825116	483.541	1.05056	-61.3709	0.783916
119	TRUE	0.981444	24.2435	24.2799	0.0364	63.9643	61.3944	65.6197	4.2253	0.809579	-58.3414	1.03248	-58.4032	0.7686
120	TRUE	0.545366	24.5531	24.5559	0.0028	66.9903	66.6043	67.5098	0.905474	0.311266	-316.315	1.0022	-53.6443	0.83807
121	TRUE	0.986629	24.7547	24.8607	0.106	67.6449	63.7135	75.9649	12.2514	3.89318	-20.9128	1.13496	-65.9847	0.781212
122	TRUE	0.798938	24.9695	25.0523	0.0828	67.7571	63.6532	84.9055	21.2523	6.49144	-242.653	1.02157	-68.964	0.645511
123	TRUE	0.995078	25.1846	25.1894	0.0048	66.976	64.2489	67.0726	2.82376	1.02982	-612.644	1.05	-65.2337	0.779503
124	TRUE	0.609415	25.343	25.3454	0.0024	64.6933	64.2257	65.3613	1.13555	0.410963	-473.147	1.00398	-58.8307	0.851492
125	TRUE	0.701737	25.455	25.4702	0.0152	63.7939	63.2595	64.1353	0.875787	0.233305	-1.75031	1.01894	-63.4419	0.783247
126	TRUE	0.507259	25.613	25.6198	0.0068	66.3051	64.4615	67.0289	2.56741	1.10809	351.583	1.01167	-52.4319	0.91337
127	TRUE	0.645728	25.8194	25.8242	0.0048	64.0518	63.3318	65.8479	2.51603	0.836272	-522.389	1.02235	-54.0482	0.926407
128	TRUE	0.977852	26.4977	26.5549	0.0572	72.1016	70.0879	75.2883	5.20041	1.70093	6.3855	1.05299	-82.5954	0.48458
129	TRUE	0.946859	26.6581	26.6601	0.002	65.9735	65.6707	66.0715	0.400784	0.153333	176.854	1.03234	-79.8296	0.53127
130	TRUE	0.533487	26.9569	27.0481	0.0912	64.1951	45.2692	79.0241	33.7549	8.93433	-186.598	3.55178	-90.5373	0.258984
131	TRUE	0.55098	27.0712	27.0776	0.0064	64.0171	63.5274	64.6665	1.13909	0.333623	-135.872	1.03592	-79.806	0.547457
132	TRUE	0.726336	27.2024	27.206	0.0036	65.7887	65.2803	65.9037	0.623441	0.213858	-157.21	1.02197	-66.0584	0.740402
133	TRUE	0.59157	27.3768	27.3956	0.0188	63.89	63.1847	64.9098	1.72505	0.645287	-81.9249	1.02384	-71.9483	0.65997
134	TRUE	0.55998	27.6104	27.612	0.0016	63.8472	63.8472	63.8472	1.42109e-14	7.74296e-15	9.93014e-12	1	-70.7048	0.583441
135	TRUE	0.938289	27.7288	27.7592	0.0304	68.1205	65.2233	70.9891	5.76576	1.78369	-45.5476	1.192	-71.8489	0.64946
136	TRUE	0.800105	27.8564	27.8952	0.0388	68.8461	65.8627	77.5268	11.6641	3.37365	-203.198	1.13985	-74.1913	0.596046
137	TRUE	0.966921	33.504	33.5068	0.0028	67.4439	67.2064	67.4736	0.267189	0.0891293	67.1507	1.01361	-64.8581	0.627858
138	TRUE	0.991629	33.772	33.7988	0.0268	102.1	71.4795	103.222	31.7425	16.6866	1161.15	1.05339	-75.4152	0.577409
139	TRUE	0.907855	33.942	33.9436	0.0016	65.4481	65.0473	65.6707	0.623441	0.249933	-389.651	1.00816	-56.8315	0.838854
140	TRUE	0.558088	34.1628	34.1664	0.0036	61.3221	60.0645	64.5423	4.47783	1.72555	-1215.71	1.0025	-65.1306	0.770468
141	TRUE	0.927147	34.3179	34.3199	0.002	64.2792	62.8453	64.7691	1.92376	0.748485	905.262	1.21036	-69.6541	0.715772
142	TRUE	0.932678	34.4391	34.5083	0.0692	67.3603	62.6759	70.776	8.10012	3.09822	-31.3439	1.11317	-70.0716	0.592429
143	TRUE	0.555687	34.6643	34.7147	0.0504	70.7121	60.0005	72.0537	12.0532	4.67945	-167.157	1.09789	-67.4003	0.638764
144	TRUE	0.765836	34.8675	34.8715	0.004	65.2668	64.7685	66.1014	1.33293	0.634029	-350.46	1.01888	-61.0402	0.83584
145	TRUE	0.88638	37.1985	37.2173	0.0188	74.64	72.1776	75.2691	3.09147	1.053	-123.995	1.09131	-68.9073	0.716503
146	TRUE	0.575281	37.4121	37.4329	0.0208	76.4393	70.9808	85.8404	14.8596	4.53376	-499.281	1.78297	-70.7356	0.652977
147	TRUE	0.935886	37.8457	37.8473	0.0016	77.2594	76.734	77.6068	0.872818	0.347517	-545.511	1.00577	-66.3814	0.718331
148	TRUE	0.825726	38.0729	38.0745	0.0016	71.3015	71.2124	71.8804	0.667973	0.276311	389.651	1.07279	-73.9831	0.663474
149	TRUE	0.801354	38.432	38.4984	0.0664	67.7621	67.114	73.1102	5.99613	1.48556	68.1283	1.03451	-77.2557	0.438168
150	TRUE	0.704901	38.6672	38.6796	0.0124	79.6016	68.0794	80.0791	11.9997	4.88118	1021.65	1.0329	-84.1811	0.457424
151	TRUE	0.919162	39.0736	39.0876	0.014	71.2373	70.9562	77.5894	6.63321	2.51606	-434.384	1.10289	-75.7416	0.60049
152	TRUE	0.793948	39.1864	39.2028	0.0164	75.5033	74.8799	77.2119	2.33201	0.732381	-126.454	1.03447	-69.5142	0.71269
153	TRUE	0.55519	39.278	39.3584	0.0804	69.8406	68.5764	73.4184	4.84198	1.95598	-50.68	1.01237	-71.4328	0.640813
154	TRUE	0.532896	39.4556	39.462	0.0064	70.0031	69.3861	70.2718	0.885743	0.310318	-71.5177	1.13053	-72.1188	0.729728
155	TRUE	0.954141	39.5828	39.6328	0.05	78.2911	63.4544	91.0549	27.6005	10.6518	-536.166	1.08513	-72.65	0.538584
156	TRUE	0.603141	39.8056	39.8124	0.0068	62.6834	62.2085	63.4967	1.28811	0.430983	-126.463	1.04191	-72.66	0.709697
157	TRUE	0.824528	39.9684	39.9712	0.0028	64.7699	64.4582	65.0816	0.623441	0.218159	-222.658	1	-57.5824	0.770993
158	TRUE	0.725254	40.2323	40.2359	0.0036	64.2528	63.1692	65.715	2.54572	0.935508	-766.707	1.01467	-60.8737	0.813466
159	TRUE	0.600393	40.3731	40.3843	0.0112	67.1274	64.3371	67.3447	3.00762	1.09278	-185.768	1.08438	-62.2701	0.699302
160	TRUE	0.860248	40.4695	40.4751	0.0056	72.6131	66.0075	76.1162	10.1087	3.95302	2137.38	1.23643	-60.6106	0.779147
161	TRUE	0.483769	44.9248	44.944	0.0192	81.0618	79.5398	83.6528	4.11299	1.62255	-155.177	1.13881	-72.4685	0.661037
162	TRUE	0.877297	45.0696	45.0712	0.0016	78.5572	78.388	79.2608	0.872818	0.366946	-545.511	1.05325	-67.8808	0.770696
163	TRUE	0.345705	49.7336	49.7364	0.0028	78.4196	77.2766	79.5626	2.28595	0.824972	841.151	1.00188	-78.2074	0.565286
164	TRUE	0.853946	50.0604	50.0632	0.0028	67.8327	67.8327	67.8327	0	3.67741e-15	1.17812e-12	1	-66.5514	0.774568
165	TRUE	0.978094	50.14	50.142	0.002	69.5732	69.3996	69.7469	0.347346	0.151643	197.847	1.00936	-64.6252	0.767974
166	TRUE	0.963813	50.468	50.4776	0.0096	81.5517	72.4273	83.5251	11.0978	4.66681	1165.49	1.0035	-77.6657	0.548232
167	TRUE	0.975562	50.6268	50.6572	0.0304	64.2427	63.4491	84.456	21.0069	10.6946	-715.127	1.00611	-65.3842	0.66476
168	TRUE	0.871642	50.7132	50.7148	0.0016	74.1871	71.3015	75.2915	3.99002	1.63128	2493.77	1.01489	-71.4356	0.714114
169	TRUE	0.833621	50.92	51.0012	0.0812	61.2635	52.6726	68.9638	16.2911	5.47908	-201.061	1.00995	-63.2065	0.714805
170	TRUE	0.714306	51.0748	51.0784	0.0036	65.2093	64.0589	66.189	2.13009	0.691475	568.789	1.00996	-67.72	0.788295
171	TRUE	0.681766	51.4543	51.4571	0.0028	61.7316	57.4714	62.9859	5.51449	2.05678	-1970.34	1.14423	-71.1013	0.747247
172	TRUE	0.487546	51.6039	51.6303	0.0264	71.0593	64.0308	81.8871	17.8564	5.51626	-596.24	1.22373	-69.5254	0.646316
173	TRUE	0.96449	52.1183	52.1643	0.046	61.0883	53.8864	62.4747	8.58828	3.04915	-177.356	1.00839	-69.7159	0.602475
174	TRUE	0.337862	52.2462	52.2494	0.0032	66.4529	62.3856	66.8536	4.468	1.47401	1088.55	1.3043	-68.3583	0.659455
175	TRUE	0.912878	52.4946	52.499	0.0044	62.3068	60.7354	63.4682	2.73278	1.17719	-659.718	1.01206	-62.4002	0.770953
176	TRUE	0.874965	52.6998	52.7218	0.022	85.1399	83.0543	90.4051	7.35077	2.70907	415.14	1.1471	-70.7201	0.593601
177	TRUE	0.538938	52.7762	52.781	0.0048	73.923	73.2476	74.5836	1.33595	0.533365	-330.214	1.0428	-66.9423	0.724117
178	TRUE	0.440383	52.9038	52.9418	0.038	70.7289	64.4306	76.4349	12.0043	3.5908	-181.454	1.32553	-73.4964	0.591462
179	TRUE	0.979315	53.2434	53.3042	0.0608	64.7618	62.8417	71.1629	8.32123	3.02041	-40.5049	1.09699	-67.4629	0.640016
180	TRUE	0.567295	53.5946	53.6002	0.0056	64.5913	63.8324	66.1577	2.32532	1.05477	-458.931	1.02287	-69.6139	0.676184
181	TRUE	0.749993	53.6922	53.6978	0.0056	66.2036	62.7235	68.9789	6.25531	2.20608	-146.71	2.12398	-72.9302	0.656482
182	TRUE	0.423326	53.9466	53.949	0.0024	64.8294	64.7329	65.3638	0.630863	0.237269	-250.49	1.03271	-73.0101	0.6428
183	TRUE	0.939313	54.1898	54.1926	0.0028	63.9236	63.4412	64.6732	1.23204	0.431106	-436.48	1.00563	-60.8708	0.780992
184	TRUE	0.70859	54.4097	54.4125	0.0028	70.3487	68.2603	71.3069	3.04657	1.2407	-1052.65	1.02813	-66.9844	0.762378
185	TRUE	0.421071	54.5093	54.6029	0.0936	68.7031	63.6762	78.8179	15.1417	4.18931	-142.258	1.01362	-58.5008	0.77453
186	TRUE	0.976753	54.7221	54.7881	0.066	67.4708	63.1927	74.8576	11.6648	4.26363	-102.169	1.1283	-67.0748	0.702591
187	TRUE	0.392594	55.0041	55.0577	0.0536	61.8566	46.3559	64.273	17.917	8.28041	326.221	1.064	-69.0545	0.646156
188	TRUE	0.979759	55.2492	55.252	0.0028	67.9684	67.2522	69.0736	1.82138	0.693536	645.86	1.02113	-71.1449	0.630488
189	TRUE	0.391259	55.484	55.4888	0.0048	67.95	66.7857	69.1143	2.32853	1.00645	-507.022	1.00249	-76.8918	0.650145
190	TRUE	0.964138	55.6264	55.6312	0.0048	65.5722	64.033	65.8769	1.8439	0.820513	-388.909	1.00136	-68.7577	0.635412
191	TRUE	0.786099	55.7576	55.798	0.0404	64.9931	62.6062	66.667	4.06079	1.28448	-21.5418	1.05974	-78.1606	0.651414
192	TRUE	0.438549	56.0004	56.0124	0.012	45.7878	45.4485	46.0868	0.638373	0.211493	-28.6644	1.01201	-63.4986	0.632723
193	TRUE	0.862884	56.2031	56.2047	0.0016	50.974	50.6979	51.072	0.374065	0.153618	233.791	1.01068	-66.3438	0.555785
194	TRUE	0.988272	56.5083	56.5363	0.028	42.7692	42.4391	48.7748	6.33568	2.98071	-233.41	1.00216	-62.9245	0.701385
195	TRUE	0.937657	56.9191	56.9235	0.0044	66.3334	65.9828	67.9814	1.99862	0.746268	-299.581	1.23672	-74.5567	0.584902
196	TRUE	0.798809	57.1447	57.2099	0.0652	47.1714	42.4125	66.0686	23.6561	9.94249	292.213	1.21315	-70.2337	0.445128
197	TRUE	0.99364	57.4463	57.4543	0.008	63.8347	62.321	65.3485	3.02756	1.27665	-372.665	1.00058	-65.2435	0.653291
198	TRUE	0.965978	57.6467	57.6531	0.0064	71.0872	66.9457	75.7228	8.7771	3.05702	-1396.92	1.09532	-64.9863	0.668592
199	TRUE	0.829702	58.2814	58.2866	0.0052	39.3552	39.2068	40.7728	1.56603	0.626543	331.621	1.0948	-65.4707	0.591157
200	TRUE	0.98597	58.5406	58.5814	0.0408	63.8054	61.5451	65.0852	3.54015	1.3437	-85.7542	1.02187	-70.5143	0.540772
201	TRUE	0.567097	58.7846	58.8022	0.0176	48.8988	48.8943	50.5115	1.61722	0.749925	-96.2667	1.00091	-64.1786	0.537261
202	TRUE	0.746246	59.1034	59.1098	0.0064	63.5322	61.3205	67.7072	6.38673	1.73276	-962.867	1.01384	-71.3418	0.70028
203	TRUE	0.454947	59.2581	59.3089	0.0508	69.6662	69.5056	78.6656	9.16	2.99449	-162.708	1.02878	-68.4219	0.705983
204	TRUE	0.56162	59.5089	59.5189	0.01	67.5999	65.7087	73.9025	8.1938	2.12082	-405.622	1.25388	-62.7247	0.719358
205	TRUE	0.810677	60.0165	60.0957	0.0792	71.4085	63.0642	78.7501	15.6859	5.26809	-111.431	1.18283	-78.0049	0.488623
206	TRUE	0.898651	60.3796	60.4452	0.0656	58.0701	56.2644	65.5678	9.30335	3.83975	-164.937	1.02068	-77.4699	0.48957
207	TRUE	0.98644	60.5784	60.632	0.0536	65.0589	61.3357	77.5801	16.2444	6.40206	14.2046	1.39148	-79.0964	0.529578
208	TRUE	0.887113	60.644	60.6756	0.0316	42.8752	36.1871	44.5553	8.36822	2.7938	-186.453	1.068	-78.7158	0.604308
209	TRUE	0.959785	60.8944	60.9336	0.0392	63.9591	62.6431	65.77	3.1269	1.01019	-28.4502	1.03133	-69.8591	0.667149
210	TRUE	0.467067	60.934	60.9784	0.0444	64.7877	64.0846	66.7331	2.64853	0.896861	26.8183	1.05159	-72.9958	0.672249
211	TRUE	0.579333	61.2216	61.2272	0.0056	66.4258	64.912	66.4906	1.57868	0.726754	-288.189	1.01322	-66.8869	0.630506
212	TRUE	0.61223	61.3336	61.3384	0.0048	72.0601	70.7323	73.3394	2.60713	0.967718	585.147	1.03599	-77.9355	0.594767
213	TRUE	0.978684	61.4536	61.4736	0.02	65.0745	63.6658	73.719	10.0532	4.0034	-495.721	1.00081	-72.7912	0.540317
214	TRUE	0.869694	61.6524	61.6648	0.0124	68.9345	65.1715	70.0524	4.88086	1.49802	-332.062	1.17286	-66.2981	0.715863
215	TRUE	0.952437	61.8468	61.85	0.0032	64.5974	63.5732	65.7255	2.15236	0.740391	-675.704	1.00125	-64.5865	0.737106
216	TRUE	0.450292	62.0276	62.04	0.0124	66.923	66.0992	68.0363	1.93712	0.621309	148.007	1.01291	-62.0875	0.855112
217	TRUE	0.933967	62.122	62.1264	0.0044	64.601	63.4225	65.6351	2.21264	0.826158	-518.512	1.00169	-60.5059	0.871089
218	TRUE	0.582196	62.2355	62.2863	0.0508	66.4871	64.9823	74.9653	9.98303	4.38288	189.118	1.03291	-62.9951	0.783725
219	TRUE	0.606782	63.0203	63.0223	0.002	65.4064	65.2327	65.58	0.347346	0.151643	-197.847	1.00936	-68.5192	0.590159
220	TRUE	0.953047	63.3126	63.3142	0.0016	73.4361	73.0353	73.6587	0.623441	0.249933	389.651	1.00816	-70.6235	0.589662
221	TRUE	0.915643	63.551	63.555	0.004	74.3864	73.763	77.9267	4.1637	1.43141	-1003.65	1.08782	-69.208	0.716254
222	TRUE	0.563387	64.2238	64.2606	0.0368	73.726	72.6576	75.8935	3.23596	1.32682	-78.4066	1.0211	-66.5558	0.662271
223	TRUE	0.510078	64.6586	64.7234	0.0648	65.884	64.0068	65.8865	1.87972	0.965218	29.2011	1.00001	-74.2047	0.438353
224	TRUE	0.54916	64.8402	64.8554	0.0152	66.9206	66.5826	68.1943	1.61171	0.61652	71.4542	1.02768	-80.2512	0.527651
225	TRUE	0.802345	64.9686	64.971	0.0024	64.5677	64.0333	64.9685	0.935162	0.33784	-389.651	1.00212	-73.4104	0.61775
226	TRUE	0.992681	65.1658	65.1686	0.0028	64.3412	63.9553	64.8608	0.905474	0.311266	-316.315	1.0022	-68.0714	0.720227
227	TRUE	0.946251	65.3385	65.3401	0.0016	73.4939	72.7457	73.7076	0.961881	0.387194	-467.581	1.24253	-69.7338	0.693279
228	TRUE	0.609678	65.4469	65.4789	0.032	69.6995	63.7045	72.1168	8.41233	3.17628	267.848	1.1689	-72.5062	0.70693
229	TRUE	0.861859	65.8513	65.9193	0.068	74.9185	62.8575	87.3373	24.4797	6.42883	-206.523	1.51847	-73.7694	0.580396
230	TRUE	0.899352	66.1269	66.1337	0.0068	64.9844	63.4417	67.44	3.99826	1.29971	-562.405	1.06093	-65.2502	0.717066
231	TRUE	0.48775	66.2712	66.3644	0.0932	67.1332	65.3476	68.4425	3.09488	1.15813	-2.82432	1.03149	-65.9295	0.786087
232	TRUE	0.938399	66.508	66.5528	0.0448	46.6901	46.5355	66.0167	19.4811	5.83724	446.401	1.01203	-58.4749	0.758109
233	TRUE	0.889981	66.7152	66.7196	0.0044	79.0164	78.7864	79.3305	0.544086	0.165781	-90.9444	1.0135	-73.0701	0.704004
234	TRUE	0.622201	66.8436	66.8632	0.0196	70.3459	67.9374	77.7177	9.78033	3.76054	495.669	1.00047	-81.9448	0.53522
235	TRUE	0.980044	66.9476	66.956	0.0084	63.7626	62.7205	64.9502	2.22975	0.905935	-238.19	1.07119	-71.5158	0.646576
236	TRUE	0.545525	67.0424	67.044	0.0016	47.4023	47.1262	47.5002	0.374065	0.153618	233.791	1.01068	-67.1483	0.765129
237	TRUE	0.963578	67.1899	67.1931	0.0032	73.0731	70.9744	75.521	4.54661	1.96011	-216.919	3.55916	-75.738	0.588454
238	TRUE	0.692345	67.4795	67.4871	0.0076	75.119	75.0893	76.9944	1.90503	0.53674	217.038	1.03299	-67.2493	0.705875
239	TRUE	0.924953	68.0407	68.0735	0.0328	65.9521	64.3754	74.232	9.85662	3.93451	-244.009	1.13652	-71.6676	0.580457
240	TRUE	0.433663	68.1575	68.1691	0.0116	66.2046	62.8909	68.8077	5.91682	2.45947	505.474	1.0092	-80.5536	0.447083
241	TRUE	0.448928	68.3071	68.3199	0.0128	84.3009	82.7195	84.7345	2.01497	0.782357	156.567	1.03006	-78.6336	0.537474
242	TRUE	0.382896	68.4055	68.4099	0.0044	66.3981	66.309	66.8731	0.564066	0.199185	126.899	1.01024	-68.0352	0.785587
243	TRUE	0.862577	68.4943	68.5379	0.0436	67.8627	66.0449	70.5479	4.50302	1.36196	56.2883	1.08063	-71.6488	0.657409
244	TRUE	0.826394	68.6143	68.7043	0.09	73.1965	67.3069	76.6308	9.32387	2.8037	56.277	1.0771	-72.015	0.641903
245	TRUE	0.993058	68.8835	68.9675	0.084	58.5422	38.664	83.9733	45.3094	16.2141	472.476	2.22034	-75.8207	0.484222
246	TRUE	0.661197	69.2422	69.2438	0.0016	65.2871	64.7616	65.6345	0.872818	0.347517	-545.511	1.00577	-63.0504	0.789953
247	TRUE	0.97154	69.393	69.4078	0.0148	82.9079	79.5708	86.8511	7.28033	2.2818	-442.379	1.0112	-70.0705	0.537179
248	TRUE	0.782772	70.1401	70.1717	0.0316	60.0182	46.2249	62.5432	16.3183	7.46049	-525.778	1.12961	-74.0858	0.502514
249	TRUE	0.443781	70.3717	70.3869	0.0152	48.3133	47.6864	48.3133	0.626925	0.186121	-28.7257	1.00148	-60.5559	0.641284
250	TRUE	0.572226	70.5293	70.5393	0.01	46.8727	46.8145	47.0685	0.253994	0.0991835	3.16245	1.0075	-71.2577	0.508972
251	TRUE	0.966916	70.7065	70.7833	0.0768	49.1322	47.1668	66.2231	19.0563	5.40697	153.414	1.06203	-63.9072	0.633726
252	TRUE	0.570786	71.0985	71.1001	0.0016	68.4829	68.4116	68.7322	0.320627	0.129065	-155.86	1.04572	-64.1236	0.830502
253	TRUE	0.979832	71.232	71.2368	0.0048	67.5605	66.1032	67.71	1.60679	0.67264	-321.086	1.06417	-67.578	0.768853
254	TRUE	0.869406	71.4768	71.4796	0.0028	63.9294	63.3802	65.488	2.10783	0.792127	-774	1.07249	-65.5905	0.650618
255	TRUE	0.972061	71.6728	71.6912	0.0184	45.6063	44.3156	45.6244	1.30877	0.621344	-78.3612	1.00135	-69.2235	0.63454
256	TRUE	0.998728	72.0092	72.0136	0.0044	65.1827	63.2724	65.9319	2.65957	0.990829	607.656	1.00443	-68.4651	0.648854
257	TRUE	0.795442	72.2704	72.2856	0.0152	50.2818	50.0876	51.2601	1.17248	0.527666	-63.4929	1.00737	-59.637	0.699041
258	TRUE	0.628681	72.5176	72.556	0.0384	51.9919	49.7776	54.2318	4.4542	1.24638	-96.7039	1.00787	-57.5381	0.704823
259	TRUE	0.894892	72.864	72.876	0.012	68.039	66.1263	71.5295	5.40316	1.76235	-390.786	1.06301	-69.6746	0.647791
260	TRUE	0.659381	73.036	73.0516	0.0156	67.5455	67.2444	68.3486	1.10422	0.302903	47.9899	1.02034	-67.973	0.781356
261	TRUE	0.995332	73.1228	73.126	0.0032	44.2916	43.9034	45.1808	1.27737	0.577694	-395.51	1.00169	-65.8661	0.636935
262	TRUE	0.53865	73.7191	73.8003	0.0812	77.1408	65.0004	82.5189	17.5185	6.61185	-167.594	1.13681	-71.1283	0.643341
263	TRUE	0.535378	74.357	74.4014	0.0444	68.261	66.1841	68.8333	2.64918	1.08098	49.2737	1.00962	-71.6778	0.722585
264	TRUE	0.856026	74.7674	74.7722	0.0048	78.8824	75.2271	81.6952	6.46804	2.2653	852.964	1.9482	-79.7565	0.529187
265	TRUE	0.852938	75.017	75.0714	0.0544	74.879	64.0075	78.9069	14.8993	5.76025	-228.53	1.16948	-78.0954	0.533218
266	TRUE	0.409889	75.2022	75.205	0.0028	74.872	74.5492	74.9425	0.393362	0.136623	111.329	1.02237	-75.1274	0.577886
267	TRUE	0.95254	75.6386	75.6426	0.004	81.4044	81.3457	81.6252	0.279518	0.103145	-53.1655	1.00713	-74.5179	0.541159
268	TRUE	0.492193	75.7226	75.7338	0.0112	47.6995	47.6157	49.5573	1.94162	0.978101	-187.83	1.00303	-73.2347	0.665437
269	TRUE	0.767561	75.883	75.9094	0.0264	50.4047	47.8945	50.4344	2.53987	0.930403	-101.78	1.00498	-68.4235	0.70357
270	TRUE	0.953083	76.2865	76.3029	0.0164	64.0927	41.5609	65.2482	23.6874	8.08276	1451.85	1.12163	-74.93	0.574191
271	TRUE	0.540927	76.4077	76.4305	0.0228	66.8742	65.0863	70.3556	5.26931	1.44362	39.8294	1.19014	-75.5164	0.592448
272	TRUE	0.48177	76.5389	76.5977	0.0588	68.4419	65.4411	73.6364	8.1953	2.8005	87.7267	1.09886	-71.7089	0.605942
273	TRUE	0.692684	79.1499	79.1607	0.0108	57.589	52.736	61.3662	8.63014	3.12914	-597.025	1.24948	-78.7418	0.578688
274	TRUE	0.700589	79.2955	79.2991	0.0036	60.9013	60.2184	62.638	2.41955	0.945568	-749.164	1.08544	-70.7036	0.661709
275	TRUE	0.335205	80.2186	80.2202	0.0016	64.298	64.0754	64.6988	0.623441	0.249933	-389.651	1.00816	-70.0608	0.711558
276	TRUE	0.326775	80.5066	80.513	0.0064	67.2999	66.9732	67.4914	0.518131	0.145934	49.2753	1.00854	-75.0086	0.657764
277	TRUE	0.423851	80.6334	80.6462	0.0128	64.8835	62.2156	65.0264	2.81074	1.28555	-223.667	1.00339	-75.0868	0.532147
278	TRUE	0.900436	80.7782	80.7862	0.008	63.7312	62.8258	63.9552	1.12943	0.403694	-97.0013	1.03313	-73.7026	0.597749
279	TRUE	0.669161	81.0558	81.0586	0.0028	74.7951	73.333	75.7229	2.38986	0.894703	903	1.01975	-79.9543	0.609571
280	TRUE	0.366524	81.1458	81.159	0.0132	77.372	71.3927	78.0862	6.69353	1.97903	-393.495	1.21945	-67.4279	0.718712
281	TRUE	0.719705	81.2909	81.2989	0.008	73.8931	72.9134	76.7507	3.83733	1.29308	-499.188	1.00719	-66.8517	0.703363
282	TRUE	0.792371	81.6669	81.6897	0.0228	73.4259	72.4805	74.3906	1.91011	0.915601	78.8354	1.00315	-62.0444	0.759621
283	TRUE	0.7749	81.9073	81.9433	0.036	73.8612	70.2778	75.2395	4.9617	1.72549	57.8705	1.31002	-74.3421	0.600789
284	TRUE	0.486386	82.9152	82.9788	0.0636	64.511	61.3178	65.9691	4.65132	1.40896	-31.4831	1.06075	-68.8913	0.713671
285	TRUE	0.982137	83.118	83.12	0.002	63.314	62.7083	64.2491	1.54079	0.572725	-758.308	1.00852	-68.652	0.78915
286	TRUE	0.715426	83.4356	83.5044	0.0688	64.7699	63.5891	73.9431	10.354	3.86271	135.803	1.02399	-66.6199	0.710755
287	TRUE	0.933844	83.9636	84.0724	0.1088	37.8191	37.543	65.5622	28.0192	11.3535	257.475	1.00058	-76.5769	0.486056
288	TRUE	0.954341	84.1568	84.1584	0.0016	67.5038	66.6755	67.7977	1.12219	0.460853	-701.372	1.03705	-75.1078	0.532857
289	TRUE	0.877239	84.2987	84.3811	0.0824	55.9588	45.1095	64.9612	19.8517	9.90507	252.237	1.02975	-71.175	0.480459
290	TRUE	0.86997	84.5807	84.5991	0.0184	48.1059	45.6863	48.1117	2.42533	1.1002	-144.403	1.00567	-71.7132	0.449986
291	TRUE	0.595472	84.6871	84.6995	0.0124	66.2542	66.0675	66.657	0.589532	0.207499	-30.3311	1.00714	-75.9051	0.653048
292	TRUE	0.97486	85.2046	85.2314	0.0268	44.3691	44.3615	44.9962	0.634638	0.34142	23.7839	1.00001	-74.6472	0.530201
293	TRUE	0.999391	85.5022	85.6414	0.1392	65.5497	63.3742	68.6533	5.27912	1.15471	22.6138	1.00552	-55.0167	0.856846
294	TRUE	0.847287	86.1114	86.153	0.0416	77.9452	38.8229	79.2133	40.3904	15.2598	-767.269	2.23602	-76.8005	0.529645
295	TRUE	0.633738	86.3634	86.3754	0.012	66.8402	65.6729	71.025	5.35213	1.74971	380.317	1.11823	-76.8409	0.593285
296	TRUE	0.993126	86.5006	86.5126	0.012	63.8252	62.239	66.1875	3.94846	1.05229	-179.82	1.11903	-73.8724	0.602886
297	TRUE	0.824463	86.8102	86.8386	0.0284	77.6183	74.0773	81.0214	6.94407	2.35084	-136.07	1.32575	-69.0672	0.655389
298	TRUE	0.914064	87.095	87.1146	0.0196	65.0175	61.5738	67.7088	6.13508	2.82301	-285.411	1.0169	-69.2494	0.64498
299	TRUE	0.901845	87.3585	87.3685	0.01	66.1708	64.3252	67.9966	3.67137	1.14119	-412.222	1.09787	-66.6287	0.727077
300	TRUE	0.912952	87.4705	87.4793	0.0088	80.7135	75.6736	82.2194	6.5458	2.91682	696.847	1.0491	-75.8459	0.530225
301	TRUE	0.777071	87.5601	87.5869	0.0268	49.0106	48.6736	49.3502	0.676629	0.17796	-5.87406	1.00716	-51.6454	0.771417
302	TRUE	0.394855	87.7705	87.7721	0.0016	68.1478	67.5244	71.265	3.74065	1.51112	-1948.25	1.37827	-72.931	0.680541
303	TRUE	0.811413	87.8749	87.8853	0.0104	69.2737	68.7767	77.311	8.53427	4.11622	994.953	1.09751	-67.7494	0.659468
304	TRUE	0.996239	87.9965	88.0189	0.0224	68.2603	64.4492	76.6805	12.2313	5.0046	-555.935	1.02374	-66.4694	0.799363
305	TRUE	0.953323	88.2841	88.3617	0.0776	65.7988	65.5013	69.4731	3.97181	1.38148	-28.9563	1.00741	-63.1598	0.761738
306	TRUE	0.929357	88.3568	88.362	0.0052	65.2505	64.8794	65.6216	0.742192	0.197184	110.758	1.01039	-63.4551	0.730301
307	TRUE	0.909726	88.6208	88.6388	0.018	47.8593	47.2536	50.9559	3.70233	1.80206	-197.552	1.00732	-59.6206	0.70302
308	TRUE	0.903549	88.8452	88.862	0.0168	51.449	49.3816	54.7677	5.38611	1.89003	-282.884	1.01514	-53.8078	0.850804
309	TRUE	0.993677	89.0476	89.0632	0.0156	53.5684	49.7879	55.2532	5.46526	1.71472	-348.288	1.01975	-56.6369	0.726301
310	TRUE	0.603733	89.5163	89.5183	0.002	72.6511	70.5536	73.7599	3.20627	1.26809	-1663.57	1.02112	-70.7397	0.646145
311	TRUE	0.413538	89.6523	89.6755	0.0232	46.2348	43.1979	49.9705	6.77269	2.43659	-311.006	1.00212	-67.8475	0.64634
312	TRUE	0.563125	89.7803	89.8131	0.0328	63.5769	63.289	64.9513	1.66233	0.393634	-44.4309	1.00741	-71.4799	0.715043
313	TRUE	0.799356	90.9335	90.9359	0.0024	72.1064	71.5052	72.6407	1.13555	0.409082	-473.147	1.00044	-73.4439	0.544257
314	TRUE	0.561136	91.303	91.3118	0.0088	69.0633	65.2252	73.6913	8.46606	3.71845	1008.4	1.15726	-74.254	0.585806
315	TRUE	0.533538	92.3973	92.4017	0.0044	76.965	73.7943	78.078	4.28373	1.7914	1028.53	1.00852	-66.5376	0.647655
316	TRUE	0.967822	92.5725	92.6089	0.0364	65.4793	63.806	71.0811	7.27509	2.19412	-52.8467	1.06261	-72.3884	0.639155
317	TRUE	0.830074	92.7717	92.7737	0.002	66.68	65.5979	67.1565	1.5586	0.599135	-779.302	1.02713	-68.6417	0.729456
318	TRUE	0.801459	92.9317	92.9389	0.0072	69.3713	68.8979	70.1152	1.21728	0.484426	126.953	1.09539	-69.5738	0.768078
319	TRUE	0.936234	95.4595	95.4751	0.0156	59.6503	56.606	60.1624	3.55636	1.30857	24.5673	1.15014	-73.6522	0.537149
320	TRUE	0.66943	95.6223	95.6315	0.0092	60.0496	57.0443	60.8052	3.7609	1.3374	-408.222	1.03743	-69.9564	0.638341
321	TRUE	0.983413	95.7707	95.7735	0.0028	64.7347	62.6157	65.1169	2.50119	0.886839	-770.466	1.22954	-67.5864	0.615725
322	TRUE	0.983726	95.9995	96.0183	0.0188	69.9184	65.144	70.1574	5.01348	2.16528	-263.739	1.01579	-65.8669	0.756547
323	TRUE	0.331644	96.1207	96.1763	0.0556	63.0573	61.7126	63.7711	2.05847	0.702516	21.3213	1.01573	-69.0118	0.698004
324	TRUE	0.892076	96.283	96.2858	0.0028	63.7474	63.2204	64.1408	0.920318	0.319888	325.151	1.0024	-64.6889	0.81865
325	TRUE	0.631816	96.3934	96.4194	0.026	66.0212	65.5961	66.3142	0.718122	0.280125	-9.09398	1.01815	-63.2986	0.709605
326	TRUE	0.750185	96.6366	96.7282	0.0916	46.0724	44.9388	77.1497	32.2109	13.4632	327.288	1.23878	-63.8874	0.592354
327	TRUE	0.575017	96.8218	96.8294	0.0076	71.1428	68.6152	72.2852	3.66997	1.31352	490.067	1.00051	-70.9713	0.652881
328	TRUE	0.791038	96.8678	96.9446	0.0768	44.717	44.3796	75.3159	30.9364	9.01044	286.747	1.16934	-66.2258	0.483527
329	TRUE	0.33597	97.0834	97.0862	0.0028	77.2296	76.4948	78.3652	1.87032	0.659627	667.973	1.00799	-64.7792	0.736362
330	TRUE	0.923814	97.8666	97.8814	0.0148	77.8316	75.6075	77.882	2.27448	0.945275	153.467	1.00882	-78.9699	0.502051
331	TRUE	0.977905	97.9134	97.9166	0.0032	67.8672	64.9553	69.9004	4.94509	1.93258	1541.58	1.0006	-78.7889	0.577379
332	TRUE	0.528593	98.4217	98.4517	0.03	75.7135	71.1359	76.0769	4.94102	1.95864	134.198	1.04598	-71.5607	0.648898
333	TRUE	0.925023	98.5233	98.5393	0.016	72.5528	43.3586	75.9449	32.5863	15.2297	-1879.69	1.20463	-70.9589	0.524779
334	TRUE	0.774809	98.6905	98.7893	0.0988	71.1012	63.6061	73.6819	10.0758	3.44431	-91.4775	1.04407	-63.5112	0.716191
335	TRUE	0.965516	98.9565	98.9645	0.008	66.8354	65.7404	68.9471	3.20662	1.13228	-316.796	1.10792	-69.0266	0.641666
336	TRUE	0.955214	99.1729	99.2229	0.05	46.7784	45.7895	67.0486	21.2591	8.31348	433.907	1.10192	-60.6131	0.717388
337	TRUE	0.436757	99.4344	99.4488	0.0144	63.3003	60.9085	68.3304	7.42192	2.88378	-483.088	1.01061	-58.5491	0.843412
338	TRUE	0.777256	99.5552	99.5616	0.0064	73.7636	72.2411	75.4846	3.2435	1.16604	-380.864	1.52471	-55.0412	0.853114
339	TRUE	0.95961	99.798	99.8024	0.0044	64.9733	64.053	66.4726	2.41955	0.765955	-525.892	1.00918	-56.8836	0.862524
340	TRUE	0.454677	99.9872	100.002	0.0152	46.9955	45.3052	47.4981	2.19283	0.79196	-139.222	1.02861	-62.924	0.650217
341	TRUE	0.622923	100.407	100.41	0.0032	70.0119	69.8486	71.0287	1.18009	0.41387	323.163	1.0931	-59.9125	0.854117
342	TRUE	0.730437	111.953	111.961	0.008	81.4946	80.2153	81.7313	1.516	0.615	191.4	1.00009	-85.1333	0.405031
343	TRUE	0.846573	114.079	114.156	0.0772	64.2541	63.6903	64.5639	0.873565	0.316795	-2.31881	1.00718	-62.6774	0.768214
344	TRUE	0.903066	114.361	114.414	0.0532	65.817	65.6168	68.7962	3.17938	1.2321	56.983	1.00266	-60.1396	0.694298
345	TRUE	0.964488	114.534	114.54	0.006	73.4319	71.6803	77.4249	5.74457	2.49037	-1227.35	1.17168	-66.0137	0.769321
346	TRUE	0.461131	114.721	114.765	0.044	74.4395	69.1173	74.9582	5.84084	1.71314	108.403	1.10258	-67.9169	0.645288
347	TRUE	0.995265	115.078	115.08	0.002	47.1173	46.1287	47.5002	1.37157	0.554485	-707.415	1.0753	-61.7033	0.638421
348	TRUE	0.572334	115.388	115.406	0.0176	44.5725	44.4413	45.1299	0.68869	0.279554	24.8509	1.01245	-66.731	0.646043
349	TRUE	0.996649	116.187	116.233	0.046	66.0697	64.6732	67.2236	2.55039	1.0623	-29.1153	1.00719	-72.4778	0.544087
350	TRUE	0.771543	116.285	116.315	0.03	47.475	46.1141	47.5121	1.39804	0.412985	-24.2831	1.01284	-70.7667	0.707926
351	TRUE	0.996623	116.524	116.545	0.0208	67.738	64.238	75.7888	11.5508	3.81836	-483.172	1.06597	-73.3748	0.486317
352	TRUE	0.988782	116.82	116.822	0.0024	66.6528	66.3188	67.3208	1.00196	0.367366	-417.483	1.01249	-77.3234	0.587567
353	TRUE	0.631038	117.399	117.408	0.0092	49.2569	49.0336	49.4339	0.400305	0.141502	-19.1974	1.01006	-71.7814	0.584016
354	TRUE	0.495094	117.862	117.88	0.0176	50.1179	50.0905	51.7426	1.65207	0.417813	-58.9785	1.03071	-59.9452	0.593414
355	TRUE	0.566844	118.057	118.073	0.0156	51.1024	50.7767	51.1816	0.404878	0.135045	4.36452	1.00642	-66.4273	0.708296
356	TRUE	0.943329	118.735	118.739	0.0036	68.0637	65.7481	69.229	3.48088	1.37101	-1104.74	1.0552	-73.2836	0.644355
357	TRUE	0.997938	119.232	119.234	0.0024	64.6363	63.7011	66.373	2.67189	0.976314	1113.29	1.01393	-69.6141	0.682615
358	TRUE	0.993493	119.371	119.389	0.0176	48.0874	46.127	48.1096	1.98263	0.750866	-104.709	1.00507	-65.8258	0.527808
359	TRUE	0.822113	119.575	119.621	0.0464	49.5325	47.5156	50.1428	2.62719	0.827398	-35.5666	1.01895	-64.2939	0.637449
360	TRUE	0.563324	119.985	120.007	0.022	52.8289	51.53	54.738	3.20799	0.986222	-128.856	1.06154	-43.7567	0.843922
361	TRUE	0.44136	120.394	120.484	0.0896	69.8923	67.039	71.4922	4.45315	1.30973	-13.588	1.05036	-59.7198	0.855123
362	TRUE	0.879939	120.78	120.784	0.004	72.0062	68.5773	74.3664	5.7891	2.41788	-1763.38	1.13981	-67.9896	0.781356
363	TRUE	0.734665	121.06	121.079	0.0196	64.8119	48.6955	65.7741	17.0786	8.37093	838.148	1.07266	-72.2724	0.590825
364	TRUE	0.990377	121.206	121.286	0.0792	49.8073	48.9862	65.7674	16.7812	6.96192	275.681	1.04107	-67.95	0.600675
365	TRUE	0.541025	121.465	121.478	0.0136	49.4975	47.9161	50.5383	2.6222	0.987718	-188.563	1.0034	-72.0649	0.666479
366	TRUE	0.302773	121.513	121.514	0.0016	47.1707	47.1707	47.1707	1.42109e-14	6.40475e-15	7.60486e-12	1	-67.3513	0.667008
367	TRUE	0.76648	121.666	121.674	0.008	73.924	67.2614	75.5395	8.27814	3.54154	1054.23	1.0018	-74.571	0.650968
368	TRUE	0.905131	121.735	121.761	0.0256	56.1692	49.9749	56.234	6.25908	2.06633	-247.378	1.0244	-66.0788	0.56976
369	TRUE	0.252979	121.908	121.918	0.0096	51.8359	51.7263	52.0628	0.336514	0.11418	27.227	1.00674	-70.5101	0.582087
370	TRUE	0.840703	122.153	122.17	0.0168	47.5102	46.8367	49.6776	2.84085	1.21241	-164.336	1.00534	-59.2579	0.703122
371	TRUE	0.693269	122.494	122.515	0.0208	77.0885	76.7326	77.6531	0.920479	0.31922	14.3378	1.02173	-60.8911	0.774474
372	TRUE	0.898093	122.946	122.957	0.0104	47.6668	46.9469	47.8738	0.926914	0.316182	46.016	1.03505	-65.877	0.708354
373	TRUE	0.628614	123.162	123.17	0.0084	66.9139	65.1958	67.7321	2.53633	0.805088	-275.814	1.01277	-58.8211	0.760372
374	TRUE	0.906349	123.805	123.807	0.0016	74.4062	74.3171	74.9851	0.667973	0.276311	-389.651	1.07279	-65.9537	0.793655
375	TRUE	0.683593	123.916	123.919	0.0032	81.4192	80.1723	82.4286	2.25626	0.796686	-725.184	1.00425	-70.0636	0.720989
376	TRUE	0.749834	125.227	125.237	0.0096	63.1443	61.1552	67.7904	6.6352	2.45064	-798.884	1.15505	-57.8064	0.779631
377	TRUE	0.812212	125.363	125.398	0.0348	66.3562	60.8973	68.2562	7.35893	2.94132	176.681	1.09982	-66.7844	0.715893
378	TRUE	0.5512	125.718	125.754	0.0364	73.7894	63.123	75.1391	12.0162	4.63996	-395.645	1.07669	-70.3405	0.631651
379	TRUE	0.458498	125.939	125.969	0.0304	46.0687	45.0842	46.6405	1.55623	0.445341	20.2153	1.00926	-60.8597	0.647119
380	TRUE	0.687589	126.116	126.135	0.0188	71.6756	66.4759	78.1888	11.713	5.04905	610.191	1.66847	-76.6944	0.545661
381	TRUE	0.477661	126.222	126.233	0.0112	64.7744	63.8551	65.7927	1.93757	0.839568	-185.392	1.00594	-69.9902	0.447769
382	TRUE	0.988294	126.413	126.468	0.0552	74.2427	74.063	74.3528	0.289705	0.112027	1.42965	1.00159	-65.8469	0.651462
383	TRUE	0.448222	126.67	126.678	0.008	53.7809	52.7003	54.7178	2.01756	0.751545	-200.044	1.04871	-56.5327	0.840675
384	TRUE	0.798062	126.902	126.912	0.01	66.7503	66.2969	67.9895	1.69257	0.655433	0.240212	1.12969	-75.0225	0.497551
385	TRUE	0.870735	127.537	127.544	0.0064	96.7981	92.5762	99.9349	7.35872	2.46821	1121.75	1.01012	-70.28	0.779217
386	TRUE	0.570106	127.57	127.628	0.058	70.3419	65.1101	71.1762	6.06604	2.3043	25.2817	1.10293	-59.2419	0.769555
387	TRUE	0.887299	127.78	127.787	0.0076	66.7501	65.8062	67.8102	2.00408	0.605525	26.8159	1.17444	-65.9224	0.783214
388	TRUE	0.750762	127.791	127.901	0.1096	45.7762	45.4274	73.9786	28.5512	12.3983	235.609	1.211	-65.4271	0.581844
389	TRUE	0.750283	128.035	128.037	0.002	70.0015	69.5383	70.1618	0.623441	0.243171	311.721	1.01894	-69.5204	0.7419
390	TRUE	0.693635	135.043	135.103	0.0596	58.575	53.7025	71.7567	18.0542	7.13071	245.076	1.18604	-68.9343	0.646723
391	TRUE	0.849728	135.289	135.391	0.1016	65.4563	54.6929	67.137	12.4441	5.0407	109.981	1.02288	-72.3186	0.543703
392	TRUE	0.989087	135.574	135.609	0.0352	63.518	62.5299	73.6593	11.1294	3.80281	-292.296	1.09259	-59.1852	0.712897
393	TRUE	0.370209	135.947	135.954	0.0068	65.52	64.5396	66.0138	1.47419	0.471044	-198.928	1.00606	-75.5704	0.558752
394	TRUE	0.302923	136.217	136.24	0.0232	64.6623	63.8384	74.9496	11.1112	5.284	-483.871	1.00434	-69.1256	0.659221
395	TRUE	0.424172	136.357	136.36	0.0028	62.6897	60.6115	64.0998	3.4883	1.24199	-1259.96	1.00534	-74.9215	0.636128
396	TRUE	0.376908	136.675	136.681	0.0056	78.9006	74.0365	79.2568	5.22037	1.9662	941.349	1.09706	-67.0975	0.659011
397	TRUE	0.412886	136.764	136.766	0.0016	62.9891	62.6151	63.3632	0.74813	0.295724	-467.581	1	-72.1849	0.732929
398	TRUE	0.89275	136.814	136.843	0.0288	50.6246	50.2949	66.0896	15.7947	6.62623	-593.118	1.05814	-58.0206	0.711108
399	TRUE	0.362032	136.959	137.009	0.05	70.4836	69.9811	78.2203	8.23923	4.00795	158.376	1.00785	-74	0.642406
400	TRUE	0.679643	137.077	137.091	0.0144	66.2685	65.9463	68.2057	2.2594	0.930191	-169.643	1.01951	-71.128	0.657952
401	TRUE	0.688156	137.179	137.223	0.0448	68.9926	67.4026	72.9079	5.50529	1.91691	-76.4941	1.1287	-66.0653	0.721684
402	TRUE	0.655922	138.308	138.31	0.0024	67.328	64.7897	68.33	3.54026	1.31404	1475.11	1.02674	-73.8972	0.657217
403	TRUE	0.874227	138.546	138.642	0.0952	62.9261	61.6871	66.3699	4.6828	1.67545	-29.8209	1.02989	-69.0169	0.653525
404	TRUE	0.472538	138.718	138.758	0.04	64.8351	63.9879	66.1879	2.20002	0.734033	-24.6196	1.03688	-73.9125	0.548287
405	TRUE	0.582946	138.944	138.947	0.0028	64.0308	63.3925	64.5354	1.14298	0.378482	-383.466	1.00713	-59.1595	0.784008
406	TRUE	0.359045	138.975	139.009	0.034	64.1991	64.1693	67.3306	3.16131	1.7072	93.3017	1.00009	-66.7792	0.71708
407	TRUE	0.485787	139.218	139.22	0.0028	49.6894	49.6894	49.6894	0	2.51215e-15	-6.96352e-13	1	-52.2511	0.76346
408	TRUE	0.352437	139.466	139.494	0.028	47.8608	44.6772	48.1356	3.45836	1.03771	-123.304	1.00064	-65.5436	0.773842
409	TRUE	0.620484	139.642	139.644	0.0016	66.0927	66.0927	66.0927	1.42109e-14	5.89151e-15	6.16775e-12	1	-70.1633	0.633748
410	TRUE	0.938107	139.816	139.818	0.002	75.1995	75.1995	75.1995	2.84217e-14	1.31018e-14	-2.03012e-12	1	-64.9741	0.635868
411	TRUE	0.898497	140.085	140.102	0.0168	85.0014	80.8954	87.571	6.6756	2.76998	414.631	1.18922	-74.6654	0.538616
412	TRUE	0.625534	140.245	140.297	0.0516	65.5945	46.6191	72.6546	26.0355	11.9702	-462.534	1.18006	-77.3468	0.479425
413	TRUE	0.744363	140.478	140.485	0.0072	49.7552	49.7552	49.7552	1.42109e-14	5.61733e-15	9.34248e-13	1	-65.2665	0.762905
414	TRUE	0.37596	141.336	141.357	0.0212	49.0942	48.4898	49.7849	1.29504	0.486538	-56.6948	1.00566	-65.6042	0.711125
415	TRUE	0.945684	141.645	141.646	0.0016	65.2897	64.7375	65.4856	0.74813	0.307235	-467.581	1.02779	-68.6718	0.669325
416	TRUE	0.849142	141.869	141.87	0.0016	65.1083	65.0371	65.3577	0.320627	0.129065	-155.86	1.04572	-59.0804	0.706847
417	TRUE	0.75878	142.039	142.053	0.014	66.5054	66.0384	67.6102	1.57179	0.437768	-7.77057	1.0392	-68.3934	0.792296
418	TRUE	0.779818	142.322	142.324	0.0028	48.5735	48.3879	48.759	0.371096	0.145223	-146.671	1.00266	-53.17	0.714527
419	TRUE	0.667584	142.526	142.529	0.0028	54.223	54.0374	54.4085	0.371096	0.145223	146.671	1.00266	-61.2984	0.771846
420	TRUE	0.916548	142.826	142.885	0.0588	48.9313	46.3683	64.9434	18.5751	8.42223	304.397	1.07616	-64.4095	0.532907
421	TRUE	0.981832	143.56	143.598	0.038	74.9527	74.7115	82.0669	7.35538	3.38774	-192.43	1.0019	-77.492	0.484746
422	TRUE	0.745702	143.812	143.835	0.0232	45.5634	45.1107	46.4235	1.31283	0.337674	23.2306	1.01768	-64.1077	0.596285
423	TRUE	0.488391	144.004	144.018	0.0144	50.8933	50.2721	50.9138	0.641668	0.326805	-47.4759	1.00016	-69.3468	0.645253
424	TRUE	0.853482	144.857	144.862	0.0048	82.3938	77.4605	83.1918	5.7313	2.5874	-1224.99	1.00474	-78.5207	0.572017
425	TRUE	0.844355	145.002	145.072	0.0708	66.0292	64.6156	69.9238	5.30816	1.96847	-56.7853	1.02964	-76.6096	0.396864
426	TRUE	0.903086	145.304	145.326	0.0224	66.8882	65.9601	67.774	1.81389	0.554671	40.8468	1.02848	-59.7481	0.587367
427	TRUE	0.579789	145.349	145.386	0.0364	49.8158	47.4578	50.2158	2.75807	0.886495	-36.8273	1.0116	-60.7992	0.710555
428	TRUE	0.748026	145.815	145.818	0.0028	50.781	50.781	50.781	7.10543e-15	3.00259e-15	1.23877e-13	1	-65.1199	0.668727
429	TRUE	0.348878	146.105	146.122	0.0176	50.2857	50.0407	52.4625	2.42183	1.18612	-138.613	1.00024	-68.4961	0.613494
430	TRUE	0.797295	146.162	146.165	0.0024	76.5167	76.1159	77.3851	1.26915	0.467169	-528.812	1.01922	-69.1656	0.665796
431	TRUE	0.679631	146.369	146.38	0.0112	47.4824	46.8451	47.4917	0.646572	0.216407	-45.8923	1.00483	-76.6479	0.490057
432	TRUE	0.435758	147.469	147.482	0.0136	69.8118	67.4535	71.0573	3.60381	1.12999	-102.709	1.35583	-73.4164	0.545779
433	TRUE	0.998703	148.205	148.22	0.0148	71.188	66.1411	71.7914	5.65023	2.67024	-414.246	1.05347	-71.0289	0.595046
434	TRUE	0.996666	148.446	148.45	0.0036	66.7286	65.0948	67.9584	2.86354	0.985508	754.789	1.01705	-71.0745	0.509437
435	TRUE	0.998939	148.689	148.691	0.0016	67.6562	67.2554	67.8788	0.623441	0.249933	-389.651	1.00816	-70.83	0.634453
436	TRUE	0.828993	149.534	149.536	0.0024	97.2802	97.0724	98.1486	1.07618	0.409082	445.315	1.04725	-71.3121	0.663591
437	TRUE	0.886647	149.614	149.619	0.0048	89.0743	88.5526	90.0427	1.49013	0.584251	301.021	1.00441	-66.7088	0.703552
438	TRUE	0.555077	150.633	150.665	0.032	75.8984	71.3414	78.2537	6.91236	2.84213	176.548	1.0974	-64.3726	0.715417
439	TRUE	0.564055	151.521	151.528	0.0072	64.8162	64.2023	64.9497	0.747406	0.261887	-102.592	1.01237	-71.4035	0.706996
440	TRUE	0.977543	151.577	151.615	0.0372	65.7984	63.3806	76.617	13.2364	4.96875	331.657	1.03527	-74.1577	0.579636
441	TRUE	0.659128	151.919	151.965	0.0464	44.6112	44.2961	46.1236	1.82748	0.584126	-36.0718	1.00079	-71.0481	0.44307
442	TRUE	0.985792	152.229	152.233	0.0036	48.6328	48.3508	49.0633	0.712504	0.299443	-230.304	1.03982	-69.5376	0.551858
443	TRUE	0.727154	153.013	153.044	0.0316	51.1546	49.6344	51.7401	2.1058	0.77098	-24.1377	1.0105	-65.9956	0.450789
444	TRUE	0.53452	153.269	153.282	0.0128	47.8255	47.6001	48.7561	1.15605	0.532575	-88.135	1.00056	-76.8469	0.514317
445	TRUE	0.41835	153.318	153.352	0.0336	64.7892	64.2318	67.3649	3.1331	1.02227	-72.126	1.01393	-72.6995	0.70857
446	TRUE	0.961395	153.674	153.676	0.002	68.2564	67.9758	69.3741	1.39829	0.545359	-665.428	1.12134	-68.8082	0.602713
447	TRUE	0.653514	153.846	153.853	0.0064	74.2734	73.2736	74.9401	1.66654	0.59499	-250.445	1.01479	-64.9523	0.663355
448	TRUE	0.975101	155.354	155.358	0.0044	48.1222	47.2565	48.7731	1.51662	0.580217	-381.632	1.00802	-66.8034	0.538645
449	TRUE	0.403036	155.468	155.472	0.004	75.9696	73.7774	76.0375	2.26012	1.11397	-583.603	1.03033	-71.5118	0.578998
450	TRUE	0.960648	155.618	155.676	0.0584	71.5473	47.5683	76.8164	29.248	14.2632	18.3386	1.5564	-77.6963	0.438199
451	TRUE	0.312952	155.887	155.913	0.0256	52.0062	48.883	52.1578	3.2748	1.68315	-127.934	1	-65.9132	0.547776
452	TRUE	0.975281	156.795	156.905	0.1096	77.1309	71.733	80.058	8.32499	3.04372	-55.896	1.04119	-74.663	0.481117
453	TRUE	0.661939	157.392	157.421	0.0284	81.1002	67.4975	81.2817	13.7843	6.58724	492.129	1.00379	-70.5336	0.653267
454	TRUE	0.948549	159.749	159.756	0.0072	67.6788	63.2323	70.2384	7.00614	2.69904	902.286	1.01175	-69.0127	0.638643
455	TRUE	0.846431	161.325	161.33	0.0048	44.9361	44.6096	45.2033	0.593754	0.179422	-49.7513	1.03652	-64.2446	0.538251
456	TRUE	0.514739	161.423	161.444	0.0212	47.1822	45.8867	48.134	2.24728	0.780417	-116.002	1.02192	-74.9061	0.542588
457	TRUE	0.887853	161.608	161.626	0.0176	52.4848	52.4403	52.8041	0.363827	0.150763	-19.1006	1.00313	-58.348	0.719363
458	TRUE	0.493133	161.951	162.011	0.0604	50.2897	48.4741	52.1626	3.68851	1.27711	-53.1168	1.0129	-62.8757	0.597231
459	TRUE	0.496172	162.86	162.865	0.0052	91.457	90.0065	93.5034	3.49688	1.40897	586.69	1.10243	-74.1975	0.695516
460	TRUE	0.954723	163.009	163.049	0.0404	91.435	73.1143	92.9955	19.8812	8.51841	-501.453	1.06328	-60.5299	0.493444
461	TRUE	0.922197	165.282	165.286	0.0036	70.1451	70.1451	70.1451	1.42109e-14	8.70234e-15	-2.45668e-12	1	-75.3521	0.478677
462	TRUE	0.994336	167.278	167.346	0.0672	73.6777	66.7579	81.8386	15.0807	4.98716	156.579	1.0895	-74.6796	0.538326
463	TRUE	0.907394	167.386	167.398	0.0124	50.4337	47.3843	50.774	3.38966	1.32497	-272.373	1.00592	-70.4937	0.668942
464	TRUE	0.992399	167.764	167.77	0.006	70.5052	68.1451	71.7076	3.56252	1.40338	713.378	1.08015	-68.6797	0.593032
465	TRUE	0.52251	167.95	167.991	0.0416	52.6678	51.4917	54.3814	2.88969	0.898132	-41.4764	1.02098	-64.8151	0.439728
466	TRUE	0.998271	168.187	168.205	0.0176	53.5536	50.2758	56.0325	5.75672	1.67252	-286.845	1.02825	-58.7863	0.704697
467	TRUE	0.478618	168.503	168.558	0.0552	54.457	50.6941	54.611	3.91686	1.73811	-65.8047	1.00287	-63.244	0.713359
468	TRUE	0.626248	168.761	168.78	0.0192	50.9211	50.2211	53.3627	3.14154	1.23815	-150.668	1.00331	-58.4132	0.649202
469	TRUE	0.563503	176.139	176.144	0.0048	65.1427	63.688	65.2466	1.5586	0.622775	-359.678	1.08179	-80.8783	0.453143
470	TRUE	0.830909	176.332	176.336	0.004	64.0275	63.9013	65.4822	1.58087	0.489761	246.948	1.2112	-58.921	0.724717
471	TRUE	0.781911	176.632	176.652	0.0208	66.0452	63.9123	72.4124	8.50006	2.65554	-434.512	1.02761	-69.69	0.587643
472	TRUE	0.826001	177.196	177.199	0.0032	66.6132	64.9699	67.3187	2.34881	0.926747	-737.689	1.00399	-67.8956	0.63105
473	TRUE	0.561018	178.542	178.619	0.0768	49.978	49.6906	65.1478	15.4572	7.59239	209.952	1.01785	-66.7789	0.538988
474	TRUE	0.909992	178.859	178.907	0.0484	92.0017	74.551	92.8416	18.2906	8.37139	447.731	1.05099	-79.0656	0.406099
475	TRUE	0.3878	179.012	179.017	0.0048	46.519	46.0225	46.9757	0.953196	0.330262	-207.929	1.00278	-76.2519	0.549226
476	TRUE	0.949423	179.823	179.825	0.0016	67.299	64.636	72.9901	8.35411	3.37733	-5221.32	1.00237	-69.4897	0.492423
477	TRUE	0.59217	180.332	180.387	0.0552	48.7032	48.0786	65.1519	17.0733	5.51776	297.166	1.03391	-56.7414	0.5891
478	TRUE	0.688703	180.567	180.6	0.0332	51.8351	47.8411	52.156	4.31495	2.03171	-156.788	1.00775	-61.0799	0.766446
479	TRUE	0.540905	181.904	181.93	0.0252	54.9775	52.7213	55.2839	2.56262	0.944694	-93.9039	1.01064	-59.5452	0.720932
480	TRUE	0.995659	182.124	182.138	0.0144	52.9004	49.866	55.5642	5.6982	3.01791	-404.444	1.00551	-60.6199	0.770197
481	TRUE	0.533811	182.379	182.43	0.0512	72.9814	68.057	76.0883	8.03129	2.87932	-24.7766	1.1523	-75.2993	0.498435
482	TRUE	0.813821	182.587	182.598	0.0108	50.6201	50.3746	50.7766	0.40202	0.153389	-23.945	1.00508	-61.4404	0.577188
483	TRUE	0.98904	182.821	182.852	0.0312	91.1451	29.284	92.63	63.3459	30.2566	2099.6	1.00727	-71.2434	0.600053
484	TRUE	0.488976	183.084	183.104	0.0196	49.9487	49.6332	49.9503	0.31711	0.160611	16.5167	1.00001	-68.8658	0.64744
485	TRUE	0.834285	186.609	186.617	0.008	39.6937	38.9959	40.067	1.07105	0.33661	-111.983	1.0091	-75.0418	0.583296
486	TRUE	0.851745	186.693	186.736	0.0428	70.4228	68.0148	72.6426	4.62774	1.50596	-67.6697	1.04417	-77.6834	0.462921
487	TRUE	0.620615	186.815	186.817	0.002	50.2087	49.7189	50.6719	0.952975	0.366077	488.574	1.00178	-68.3961	0.630045
488	TRUE	0.538484	187.3	187.32	0.02	92.2845	75.0276	93.4206	18.393	8.49013	-910.383	1.00994	-78.5318	0.478882
489	TRUE	0.909328	189.394	189.396	0.0016	81.2232	81.0273	81.6864	0.659067	0.268669	155.86	1.3419	-71.6571	0.583632
490	TRUE	0.748849	189.632	189.648	0.016	45.6121	45.2781	45.7589	0.480797	0.150442	-22.9499	1.00622	-62.16	0.542639
491	TRUE	0.775125	190.105	190.139	0.0332	68.6048	65.9142	70.9528	5.03862	1.53651	16.8379	1.16006	-82.1724	0.440293
492	TRUE	0.960236	191.416	191.486	0.0704	103.597	81.0799	103.986	22.9062	9.13063	327.681	1.04197	-73.913	0.578999
493	TRUE	0.725039	197.339	197.351	0.012	73.5737	71.0841	73.9269	2.84286	0.745669	-118.622	1.12202	-68.9983	0.653881
494	TRUE	0.45129	216.066	216.079	0.0132	54.6706	52.9818	60.6796	7.69784	2.67994	-573.906	1.00168	-72.9483	0.532645
495	TRUE	0.970686	216.381	216.402	0.0204	52.6943	52.4391	65.3844	12.9453	4.24697	671.792	1.02541	-76.1525	0.538902
496	TRUE	0.95274	216.783	216.843	0.0592	69.9044	51.9334	73.0014	21.068	9.08617	-360.766	1.01274	-72.4874	0.446201
497	TRUE	0.689324	218.713	218.715	0.0024	77.3288	76.4604	77.4624	1.00196	0.375669	-389.651	1.07534	-62.2932	0.640867
498	TRUE	0.98819	219.251	219.253	0.002	73.9036	72.1714	74.4247	2.2533	0.869335	-1040.13	1.23005	-67.2772	0.666394
499	TRUE	0.846551	219.466	219.476	0.01	51.3949	50.058	53.6	3.54209	1.31962	-324.042	1.22332	-71.2066	0.499731
500	TRUE	0.677702	219.684	219.686	0.002	54.1443	53.325	54.937	1.61204	0.632277	-842.282	1.00543	-65.9947	0.571074
501	TRUE	0.982016	220.208	220.23	0.022	46.5411	45.8941	47.8694	1.97528	0.838838	-83.091	1.00279	-66.7445	0.54131
502	TRUE	0.636531	220.958	220.962	0.0032	90.3934	89.9927	91.002	1.00938	0.371154	210.288	1.25459	-71.63	0.590162
503	TRUE	0.616055	221.261	221.266	0.0044	49.8503	48.7494	49.9752	1.22582	0.516531	-291.749	1.01045	-67.3789	0.710482
504	TRUE	0.86931	221.615	221.618	0.0028	73.8348	72.4989	74.3692	1.87032	0.674841	-667.973	1.03309	-70.3561	0.73196
505	TRUE	0.405471	222.123	222.129	0.0056	68.4845	68.1431	68.8333	0.690239	0.186619	-96.4187	1.01266	-61.9047	0.59353
506	TRUE	0.990494	222.333	222.363	0.03	70.1522	65.3984	76.8928	11.4944	2.98848	-315.266	1.04246	-58.4382	0.716334
507	TRUE	0.425895	222.573	222.593	0.0204	74.5737	71.6288	82.901	11.2722	4.17435	-469.091	1.04118	-62.2926	0.710218
508	TRUE	0.402277	222.772	222.796	0.0236	92.0283	90.3462	96.0058	5.65957	1.85809	-214.257	1.01569	-74.0851	0.479474
509	TRUE	0.298584	223.5	223.502	0.002	71.6096	70.4874	72.046	1.5586	0.625205	-770.395	1.1626	-74.5558	0.572931
510	TRUE	0.786429	223.997	224.008	0.0108	68.564	65.6112	69.0259	3.41474	1.35546	-330.363	1.00775	-71.08	0.60129
511	TRUE	0.94024	224.455	224.458	0.0024	65.5325	65.1318	67.0689	1.93712	0.736305	-807.134	1.06313	-70.2057	0.733476
512	TRUE	0.861416	224.587	224.633	0.046	82.7789	73.987	84.8965	10.9095	5.02226	-212.887	1.06723	-74.4562	0.393777
513	TRUE	0.368239	226.072	226.124	0.0512	67.4515	65.9052	77.7203	11.8151	4.02799	-221.994	1.07069	-72.1089	0.537378
514	TRUE	0.729825	226.255	226.256	0.0016	72.5794	70.9674	72.7843	1.81689	0.742355	1013.09	1.21069	-64.8505	0.713749
515	TRUE	0.860923	236.193	236.3	0.1072	68.4574	48.9168	74.4184	25.5016	7.52878	-197.639	1.08166	-74.8512	0.406891
516	TRUE	0.661504	256.829	256.85	0.0208	105.703	104.4	107.665	3.26446	1.31629	151.621	1.03288	-83.9714	0.412216
517	TRUE	0.591045	274.681	274.761	0.0796	70.8945	64.5585	71.7214	7.16291	3.43802	-23.7671	1.02855	-74.2435	0.583211
518	TRUE	0.384019	275.296	275.356	0.0604	66.246	65.1201	71.5646	6.44446	3.06938	109.776	1.01304	-77.6544	0.435445
519	TRUE	0.382278	275.581	275.583	0.002	78.1289	77.9507	78.5029	0.552191	0.204606	197.847	1.10035	-67.5365	0.78442
520	TRUE	0.809295	275.722	275.736	0.014	75.032	74.1831	75.7207	1.53763	0.591937	64.345	1.06612	-74.3268	0.575366
521	TRUE	0.57689	275.946	275.948	0.002	71.6688	71.4506	71.8603	0.40969	0.159561	-62.9803	1.1266	-77.7043	0.577303
522	TRUE	0.548584	276.069	276.102	0.0328	78.2063	73.2001	78.8395	5.63936	1.6011	19.4352	1.11618	-71.0823	0.592171
523	TRUE	0.784153	276.215	276.223	0.008	71.1495	62.8493	74.5753	11.726	5.24841	-1574.97	1.02238	-76.7621	0.528648
524	TRUE	0.79295	276.482	276.498	0.0168	78.0756	65.2668	79.2203	13.9535	5.3189	-884.809	1.31635	-74.1364	0.594114
525	TRUE	0.66197	276.84	276.842	0.0016	68.107	67.4836	73.0945	5.61097	2.29067	-3117.21	1.24935	-73.0347	0.592589
526	TRUE	0.879206	276.927	276.934	0.0064	68.8322	68.4883	75.1912	6.70286	3.40392	-1064.35	1.0099	-70.6726	0.635288
527	TRUE	0.623361	277.613	277.683	0.0708	65.347	65.1543	65.5143	0.359991	0.155215	2.73649	1.00111	-66.414	0.696244
528	TRUE	0.605966	277.726	277.779	0.0528	65.3433	62.1075	75.3104	13.2028	3.86412	-191.425	1.19852	-66.5666	0.704708
529	TRUE	0.563542	277.994	277.996	0.0024	70.1836	68.5805	70.9852	2.4047	0.881679	-1001.96	1.01831	-80.3631	0.588289
530	TRUE	0.762565	282.79	282.81	0.02	69.0033	68.6407	80.5258	11.8851	4.67697	443.425	1.19318	-80.5006	0.491841
531	TRUE	0.516961	283.412	283.439	0.0264	64.8001	64.6528	69.96	5.30715	2.49161	200.362	1.00611	-75.7078	0.541418
532	TRUE	0.763206	284.441	284.473	0.0312	66.7872	64.0394	76.3422	12.3028	5.24367	-68.1874	1.3767	-73.2152	0.53353
533	TRUE	0.996409	284.765	284.767	0.002	73.9262	72.0292	76.1261	4.0969	1.74626	-2290.19	1.01846	-64.8711	0.699465
534	TRUE	0.712016	285.466	285.469	0.0032	75.4901	75.3417	75.8167	0.475003	0.168226	128.337	1.02673	-71.3854	0.539732
535	TRUE	0.670964	285.824	285.826	0.002	65.5998	65.5018	65.9026	0.400784	0.153333	176.854	1.03234	-66.1486	0.774009
536	TRUE	0.967351	286.373	286.458	0.0852	68.9426	63.7179	69.9384	6.22052	1.78819	20.1188	1.03161	-72.1055	0.485839
537	TRUE	0.991835	287.057	287.069	0.0116	66.7812	64.9014	71.5601	6.65865	2.28907	-574.558	1.02176	-67.3586	0.592634
538	TRUE	0.864308	288.097	288.108	0.0112	71.4556	70.456	73.348	2.89197	1.03773	73.7947	1.23832	-77.8489	0.539115
539	TRUE	0.757499	288.441	288.448	0.0068	48.286	47.9755	48.2886	0.313027	0.1394	49.0027	1.00037	-66.6229	0.440076
540	TRUE	0.824541	288.671	288.682	0.0116	48.7913	47.1346	49.425	2.29036	0.765508	-153.737	1.01745	-74.5538	0.529214
541	TRUE	0.514447	290.037	290.044	0.0064	69.7314	68.1803	71.2824	3.10207	1.48597	-481.189	1.0001	-73.7248	0.434535
542	TRUE	0.899404	290.286	290.365	0.0796	54.1176	52.1265	62.7565	10.63	2.96834	113.611	1.01905	-69.1846	0.498552
543	TRUE	0.706484	290.541	290.564	0.0236	50.5922	44.5087	50.8628	6.35412	2.94258	-276.165	1.00114	-76.821	0.596846
544	TRUE	0.998752	291.052	291.059	0.0076	65.8234	65.3575	66.6262	1.2687	0.561228	-173.111	1.0046	-66.1553	0.588131
545	TRUE	0.998257	291.336	291.345	0.0088	70.6843	69.2941	72.4087	3.11456	1.22807	-366.574	1.05598	-60.9293	0.706413
546	TRUE	0.958567	292.277	292.28	0.0032	68.3565	68.0253	68.9649	0.939541	0.407449	-295.559	1.00978	-68.0516	0.531438
547	TRUE	0.824288	292.703	292.718	0.0152	74.4569	72.6104	75.9278	3.31746	1.59023	58.0175	1.15766	-76.038	0.598864
548	TRUE	0.538117	292.748	292.778	0.0292	45.7086	45.2781	49.3524	4.07423	1.21515	-137.197	1.00323	-75.6919	0.486593
549	TRUE	0.580636	293.012	293.04	0.0276	51.9309	47.8547	51.942	4.08723	1.8764	-160.069	1.00302	-72.4197	0.590193
550	TRUE	0.978958	293.065	293.068	0.0032	73.2672	71.8421	73.6086	1.76642	0.580068	-303.062	1.38547	-71.5944	0.7346
551	TRUE	0.74041	293.113	293.128	0.0152	65.1267	63.3177	70.292	6.97436	2.38387	423.672	1.01593	-76.0815	0.652015
552	TRUE	0.990879	293.354	293.356	0.0016	46.7788	46.5027	46.8768	0.374065	0.153618	-233.791	1.01068	-66.2778	0.633251
553	TRUE	0.826227	293.942	293.944	0.002	65.7582	65.0189	66.5241	1.50517	0.538361	-716.321	1.0073	-62.0025	0.666888
554	TRUE	0.905046	294.105	294.175	0.0704	48.4003	46.6455	76.7514	30.1059	11.9629	-439.518	1.12004	-66.4509	0.544398
555	TRUE	0.830665	295.065	295.134	0.0692	76.1241	66.6595	77.6278	10.9683	4.45224	-148.579	1.0086	-68.2293	0.584481
556	TRUE	0.991379	295.6	295.669	0.0692	69.6722	66.7769	80.968	14.1911	5.03202	-60.3492	1.17793	-73.7161	0.493374
557	TRUE	0.944552	296.335	296.391	0.0568	50.5746	50.5726	70.5237	19.9511	8.92197	354.872	1.00173	-57.3873	0.688739
558	TRUE	0.7525	296.566	296.581	0.0156	68.48	68.3316	68.7401	0.408474	0.149328	-11.5185	1.00578	-65.8523	0.527936
559	TRUE	0.977358	298.002	298.02	0.0176	69.2739	65.9181	79.6411	13.723	5.21867	-642.167	1.05659	-67.2988	0.453843
560	TRUE	0.904827	298.821	298.836	0.0148	48.2536	47.1549	48.4787	1.32377	0.616267	-87.0755	1.00126	-72.7607	0.412139
561	TRUE	0.959112	302.191	302.204	0.0132	77.9091	74.0948	80.5675	6.47269	3.06061	-446.685	1.02918	-69.394	0.58025
562	TRUE	0.857133	302.519	302.533	0.0136	76.2236	65.8868	76.4995	10.6126	5.35656	-828.588	1.01955	-71.5767	0.547243
563	TRUE	0.967488	302.85	302.95	0.1	65.0045	29.5826	74.9269	45.3442	18.5594	244.434	1.48078	-75.5194	0.446921
564	TRUE	0.423169	303.467	303.469	0.0024	82.1165	81.5153	82.918	1.40274	0.50676	-584.476	1.00306	-72.4241	0.578584
565	TRUE	0.919209	305.016	305.02	0.0044	67.2143	66.3228	67.7534	1.43057	0.632755	-307.268	1.04023	-71.7526	0.629629
566	TRUE	0.962176	305.139	305.201	0.062	79.4858	45.6123	85.8162	40.2039	14.8607	-582.4	1.28259	-75.8422	0.49817
567	TRUE	0.172982	305.562	305.563	0.0016	66.2877	66.2877	66.2877	1.42109e-14	5.0243e-15	7.94411e-12	1	-71.7522	0.639545
568	TRUE	0.834656	305.703	305.709	0.006	73.2478	72.0879	73.4353	1.34732	0.627825	205.747	1.02821	-75.8613	0.520305
569	TRUE	0.441067	305.79	305.795	0.0052	67.653	66.9833	67.9737	0.990355	0.405617	-195.226	1.0004	-72.5376	0.702791
570	TRUE	0.658187	306.034	306.046	0.012	75.43	69.6861	77.4589	7.77286	2.69688	645.555	1.03069	-80.0884	0.495911
571	TRUE	0.752018	306.116	306.119	0.0032	70.2141	68.0469	71.127	3.0801	1.03365	-920.009	1.02333	-72.8367	0.655015
572	TRUE	0.959532	308.367	308.511	0.144	61.8513	21.7877	88.9858	67.1981	13.1085	160.102	6.8188	-80.287	0.244789
573	TRUE	0.696775	319.141	319.177	0.036	65.574	65.3934	66.0206	0.627237	0.294278	15.7728	1.00075	-76.4329	0.605271
574	TRUE	0.735549	319.41	319.411	0.0016	65.2899	65.1919	65.566	0.374065	0.153618	-233.791	1.01068	-75.7213	0.587283
575	TRUE	0.567674	320.019	320.021	0.002	64.6271	64.351	64.6538	0.302814	0.114253	-113.873	1.03232	-70.1856	0.55166
576	TRUE	0.975338	331.311	331.313	0.0016	65.4171	65.0431	65.7912	0.74813	0.295724	-467.581	1	-77.2062	0.614024
577	TRUE	0.998007	333.748	333.797	0.0488	70.854	65.5154	74.3069	8.79143	2.87562	-131.33	1.05503	-71.2729	0.495776
578	TRUE	0.536168	334.097	334.11	0.0128	65.6809	65.5076	73.0438	7.5362	3.31265	-604.344	1.00546	-68.2797	0.488564
579	TRUE	0.556062	334.93	334.981	0.0508	47.434	47.1771	74.1671	26.9899	13.1137	501.155	1.13229	-70.2952	0.451419
580	TRUE	0.919432	335.133	335.215	0.0816	63.7045	50.0036	88.464	38.4604	7.50371	94.0856	5.54838	-88.8777	0.22953
581	TRUE	0.949797	335.586	335.587	0.0016	65.741	65.5183	66.1418	0.623441	0.249933	-389.651	1.00816	-64.63	0.599999
582	TRUE	0.798248	336.385	336.39	0.0052	71.7592	70.4974	72.9986	2.50119	0.823107	-489.357	1.01475	-72.7058	0.500972
583	TRUE	0.326046	336.611	336.614	0.0024	79.1281	78.9945	79.1949	0.200392	0.0734733	83.4966	1.00081	-79.4498	0.540919
584	TRUE	0.917599	336.904	336.919	0.0148	75.3542	62.3136	75.4886	13.1751	5.60634	-932.599	1.05046	-78.5004	0.531814
585	TRUE	0.685134	337.297	337.306	0.0088	46.859	46.8566	47.1706	0.313984	0.110159	-37.7039	1.00036	-68.4788	0.661316
586	TRUE	0.515488	337.332	337.352	0.0204	44.6948	43.4282	45.0152	1.587	0.558938	-65.2282	1.01233	-78.5375	0.5391
587	TRUE	0.458633	337.6	337.604	0.0036	48.7492	48.4019	49.079	0.677129	0.272725	-175.034	1.01154	-62.9981	0.691258
588	TRUE	0.892329	338.219	338.252	0.0332	85.5685	84.4011	90.4098	6.00867	1.9398	-180.12	1.0429	-76.4839	0.532062
589	TRUE	0.661718	338.286	338.383	0.0968	83.226	63.4095	93.366	29.9565	9.68394	-195.93	1.20718	-68.9198	0.651637
590	TRUE	0.976735	340.411	340.428	0.0164	65.6253	62.9683	66.6694	3.70109	1.2744	-214.917	1.15471	-77.3451	0.441147
591	TRUE	0.889272	341.269	341.271	0.0016	73.0439	72.6431	73.2665	0.623441	0.249933	389.651	1.00816	-67.7763	0.640351
592	TRUE	0.967895	341.608	341.616	0.0084	66.0793	63.6961	68.4413	4.74519	2.30663	-632.314	1.02173	-71.903	0.452195
593	TRUE	0.55847	343.419	343.447	0.0276	80.2947	77.6891	81.2597	3.57066	1.28475	-76.8527	1.05973	-74.5934	0.534552
594	TRUE	0.547427	343.629	343.631	0.0016	49.041	49.041	49.041	2.13163e-14	7.53644e-15	1.39022e-11	1	-65.311	0.717084
595	TRUE	0.950751	397.358	397.363	0.0056	64.5241	64.0397	65.2718	1.23205	0.576485	216.094	1.00551	-65.0528	0.759069
596	TRUE	0.981936	398.58	398.621	0.0404	65.9132	64.1514	76.1819	12.0305	4.58462	270.174	1.06212	-67.6288	0.657672
597	TRUE	0.965619	399.143	399.147	0.0044	64.6271	64.6271	64.6271	2.84217e-14	7.42138e-15	-6.43925e-12	1	-55.7129	0.701436
598	TRUE	0.841683	399.733	399.745	0.0116	48.0798	47.1937	48.097	0.903232	0.299032	-66.0771	1.01149	-67.9903	0.659936
599	TRUE	0.744958	401.444	401.45	0.006	48.4002	48.0836	48.759	0.675395	0.236656	-116.823	1.01075	-60.2877	0.640072
600	TRUE	0.684061	442.487	442.508	0.0208	69.3767	68.7572	70.5493	1.79214	0.607225	59.8691	1.01687	-67.2526	0.647707
601	TRUE	0.705565	444.641	444.651	0.0108	83.3768	75.9877	84.2308	8.24305	2.99357	682.144	1.06562	-67.7188	0.6596
602	TRUE	0.921576	444.891	444.918	0.0272	67.8958	67.6503	78.1447	10.4944	4.68868	387.786	1.0183	-67.716	0.590141
603	TRUE	0.427215	445.307	445.318	0.0116	74.952	74.9504	75.5747	0.624273	0.27881	56.2119	1.00027	-67.7246	0.576564
604	TRUE	0.72696	446.444	446.48	0.036	66.4555	66.1625	72.4672	6.30468	2.28463	171.734	1.01562	-70.1589	0.707887
605	TRUE	0.995752	446.734	446.774	0.04	67.1203	66.1786	67.6085	1.42988	0.5558	22.7858	1.03117	-68.2313	0.64764
606	TRUE	0.990661	447.528	447.553	0.0252	69.3191	66.0863	69.5458	3.45947	1.49018	-125.004	1.01292	-65.4534	0.705254
607	TRUE	0.998499	448.546	448.548	0.002	38.3	31.3531	39.9566	8.60349	3.15666	3794.09	1.03627	-61.7279	0.602761
608	TRUE	0.962331	453.038	453.04	0.002	85.4257	84.5173	85.7196	1.20235	0.46	530.561	1.18181	-75.8054	0.529071
609	TRUE	0.966379	454.579	454.596	0.0168	81.3949	76.7549	89.9071	13.1522	4.93337	-741.233	1.01355	-70.7586	0.589765
610	TRUE	0.791999	454.929	454.934	0.0044	78.7427	77.3474	80.4498	3.10236	0.947126	-651.494	1.01983	-64.02	0.731767
611	TRUE	0.433265	456.569	456.577	0.0084	46.126	46.037	46.4081	0.371096	0.15377	51.3538	1.00664	-70.1233	0.652798
612	TRUE	0.942528	457.12	457.124	0.0032	73.4611	73.3497	74.1142	0.764458	0.247007	-145.346	1.08449	-65.6837	0.596364
613	TRUE	0.706981	457.368	457.402	0.034	55.0107	43.4629	67.2016	23.7387	12.2513	765.744	1.06743	-69.7751	0.406323
614	TRUE	0.565721	458.641	458.663	0.022	66.1004	65.9276	69.0783	3.1507	1.27144	-146.946	1.00162	-73.8256	0.445606
615	TRUE	0.957313	459.204	459.298	0.0944	66.9167	48.1393	78.2871	30.1478	6.55956	37.0393	3.87216	-87.9668	0.232491
616	TRUE	0.935477	460.055	460.06	0.0048	64.6858	64.3393	65.4094	1.07016	0.361732	-16.7679	1.16914	-70.638	0.646301
617	TRUE	0.880739	460.991	461.061	0.0708	56.0547	47.1304	64.9791	17.8487	9.73171	253.808	1.00037	-75.0368	0.479812
618	TRUE	0.49886	461.297	461.311	0.0132	77.3724	68.9872	78.8076	9.82047	2.84313	705.937	1.03681	-76.9031	0.537552
619	TRUE	0.578714	463.294	463.298	0.0044	64.9826	64.8554	65.2066	0.351248	0.130502	-58.6669	1.01314	-74.7893	0.494597
620	TRUE	0.963702	463.87	463.878	0.0088	80.1599	79.5591	81.5249	1.96574	0.796068	-230.519	1.02905	-75.2126	0.547764
621	TRUE	0.993385	531.105	531.155	0.05	74.4703	63.9837	76.1676	12.1839	4.28708	80.8295	1.24341	-68.85	0.548806
622	TRUE	0.70062	531.423	531.439	0.016	69.0832	64.1427	75.1068	10.9641	3.1624	-638.979	1.05693	-60.5204	0.591677
623	TRUE	0.62263	531.583	531.597	0.0132	76.7815	75.12	77.019	1.89901	0.58763	-145.418	1.00056	-65.9623	0.674961
624	TRUE	0.984324	533.729	533.807	0.0776	74.3657	71.2047	77.0975	5.89283	1.96756	-34.5261	1.07889	-69.9641	0.594674
625	TRUE	0.945221	534.726	534.736	0.0104	45.9637	45.0647	47.0612	1.9965	0.61743	-164.922	1.01446	-67.2721	0.545349
626	TRUE	0.929782	535.018	535.059	0.0412	65.2495	44.4994	66.1321	21.6327	10.836	533.132	1.00525	-72.4142	0.485448
627	TRUE	0.928393	535.336	535.342	0.0064	78.1588	76.9972	78.7152	1.71799	0.677329	-271.05	1.11051	-65.2994	0.649305
628	TRUE	0.486231	536.266	536.27	0.0032	64.4865	64.2182	66.7168	2.49867	1.17646	799.81	1.02012	-73.7531	0.431243
629	TRUE	0.814661	537.106	537.126	0.0204	69.435	69.0413	71.8335	2.79217	1.1784	120.492	1.02015	-63.3378	0.68924
630	TRUE	0.652777	537.466	537.471	0.0052	64.5408	63.0622	64.9166	1.85432	0.818333	-357.843	1.00046	-63.8333	0.478902
631	TRUE	0.94177	537.647	537.753	0.1064	66.9418	39.3564	88.9639	49.6075	10.0641	-157.327	1.64244	-73.6227	0.444435
632	TRUE	0.569479	538.225	538.227	0.002	49.5086	49.0054	50.0118	1.00641	0.417923	-551.555	1.01934	-63.9642	0.581957
633	TRUE	0.666821	538.503	538.508	0.0052	50.1315	49.7867	50.1448	0.358022	0.129887	-65.1541	1.00377	-70.6991	0.660916
634	TRUE	0.981604	538.57	538.605	0.0352	69.0813	43.6999	70.1198	26.4199	10.6624	800.856	1.09998	-75.3823	0.40234
635	TRUE	0.744749	538.754	538.761	0.0072	48.8184	48.6699	49.0495	0.379529	0.0985494	-39.1246	1.01039	-70.71	0.585169
636	TRUE	0.660966	539.857	539.874	0.0168	47.7942	45.6802	48.1949	2.51471	0.874064	-147.817	1.03088	-79.127	0.548675
637	TRUE	0.322374	540.631	540.633	0.002	79.9377	79.9377	79.9377	1.42109e-14	8.40726e-15	6.21595e-13	1	-69.2254	0.638706
638	TRUE	0.554376	541.319	541.33	0.0104	62.4752	45.5291	69.2709	23.7418	7.57148	-744.974	4.3467	-75.2498	0.445089
639	TRUE	0.96203	541.468	541.551	0.0828	48.1789	47.1413	75.1804	28.0391	11.528	-35.2124	1.25462	-64.4621	0.587762
640	TRUE	0.988639	541.756	541.758	0.0024	46.5324	46.1984	46.5695	0.371096	0.138851	-139.161	1.01913	-62.1261	0.484215
641	TRUE	0.865687	542.148	542.151	0.0024	76.7702	75.3007	78.3733	3.07268	1.10664	-1280.28	1.00024	-57.4351	0.787257
642	TRUE	0.935932	542.511	542.545	0.0344	66.2498	63.4555	74.6633	11.2078	3.76183	-307.759	1.02467	-60.9376	0.718636
643	TRUE	0.928658	542.74	542.773	0.0328	77.2491	68.9107	80.9081	11.9975	4.97291	345.986	1.18285	-55.8707	0.773406
644	TRUE	0.842875	546.278	546.283	0.0056	79.6469	78.0491	82.0834	4.03436	1.42565	675.27	1.12973	-66.9729	0.59605
645	TRUE	0.65653	546.575	546.577	0.002	74.96	74.3544	75.1559	0.801568	0.306667	-353.708	1.10504	-62.7435	0.746921
646	TRUE	0.891774	547.681	547.695	0.0136	77.8565	74.4679	81.363	6.89514	3.58809	-511.099	1.00055	-64.8696	0.530491
647	TRUE	0.516433	548.737	548.739	0.0016	75.0497	74.6578	76.1541	1.49626	0.614471	935.162	1.03875	-68.8907	0.717558
648	TRUE	0.998861	548.849	548.949	0.1004	70.6106	38.7547	73.7541	34.9994	13.5903	334.127	1.01234	-73.6052	0.567796
649	TRUE	0.889996	549.243	549.256	0.0132	67.3213	64.7479	67.6601	2.91221	1.30387	-218.098	1.00042	-71.9398	0.549198
650	TRUE	0.97997	549.39	549.499	0.1096	74.6758	65.5133	75.7716	10.2583	5.1692	-86.2383	1.01252	-74.6181	0.484299
651	TRUE	0.956924	572.494	572.501	0.0076	77.1767	76.5512	81.9588	5.40752	1.8811	725.603	1.0027	-79.6695	0.50781
652	TRUE	0.854729	572.641	572.658	0.0164	77.3935	71.0236	78.4238	7.4002	3.11229	-422.337	1.10827	-80.0013	0.443483
653	TRUE	0.990294	573.851	573.856	0.0052	73.5984	70.5233	77.1059	6.58263	2.4049	1372.79	1.02181	-69.9382	0.729099
654	TRUE	0.531508	573.992	574.024	0.0324	65.7614	62.956	67.4681	4.51205	1.3593	-27.5698	1.17886	-74.5468	0.658215
655	TRUE	0.886078	574.223	574.25	0.0264	65.9839	63.8618	67.1407	3.27886	1.1658	-118.322	1.00136	-60.5403	0.781186
					0.0225142
