# Supplementary material for: Bazedoxifene reverses sexually dimorphic autistic-like abnormalities in biallelic MDGA1-mutant mice
Source: EMBO Mol Med. 2026 Mar 20;18(4):1358–98. doi: 10.1038/s44321-026-00402-y (PMC13084050; doi:10.1038/s44321-026-00402-y)
Supplement: Supplementary file 17 — Source data Fig. 3 [file 44321_2026_402_MOESM17_ESM.zip › Panel H and I/Batch1/WT_204.xlsx]

## Sheet: Sheet1
ID	Accepted	Score	Begin Time (s)	End Time (s)	Call Length (s)	Principal Frequency (kHz)	Low Freq (kHz)	High Freq (kHz)	Delta Freq (kHz)	Frequency Standard Deviation (kHz)	Slope (kHz/s)	Sinuosity	Mean Power (dB/Hz)	Tonality
1	TRUE	0.539307	0.703204	0.708404	0.0052	75.8613	75.4019	77.8734	2.4715	0.722786	144.825	1.32682	-77.6658	0.583643
2	TRUE	0.550881	2.02626	2.03706	0.0108	79.23	77.0703	79.7946	2.7243	1.25338	266.327	1.05518	-76.7962	0.549663
3	TRUE	0.606008	2.22986	2.24986	0.02	79.6299	77.001	80.2572	3.25622	1.22285	122.071	1.04231	-79.8045	0.479374
4	TRUE	0.985588	3.39819	3.40259	0.0044	83.0188	82.1876	85.4012	3.21369	1.26506	-825.235	1.15191	-74.3715	0.602594
5	TRUE	0.737028	3.71299	3.71939	0.0064	78.2863	77.9319	78.8525	0.920656	0.2629	120.614	1.01019	-71.7254	0.703892
6	TRUE	0.761855	4.14931	4.16891	0.0196	74.9114	74.5707	81.5982	7.02746	2.85024	-356.073	1.00452	-69.981	0.529193
7	TRUE	0.990568	4.29931	4.30131	0.002	78.4697	78.4697	78.4697	1.42109e-14	6.7408e-15	1.86479e-12	1	-68.3665	0.705345
8	TRUE	0.989332	4.38811	4.39011	0.002	76.1837	74.2689	77.7958	3.5269	1.2289	1618.4	1.01781	-78.2798	0.660066
9	TRUE	0.768189	4.47091	4.48131	0.0104	73.958	70.8257	75.1094	4.28376	1.30557	380.469	1.01702	-78.4375	0.563824
10	TRUE	0.539523	5.07971	5.08211	0.0024	68.3562	66.3523	69.3582	3.00588	1.1021	1252.45	1.0163	-83.3777	0.493467
11	TRUE	0.878851	5.54484	5.54644	0.0016	78.5096	77.6546	78.6699	1.01532	0.428059	623.441	1.08105	-80.1644	0.529347
12	TRUE	0.830173	5.90564	5.93764	0.032	77.4329	75.1404	81.6676	6.52719	2.14209	-47.2719	1.17293	-80.2567	0.44818
13	TRUE	0.601066	6.23237	6.23997	0.0076	79.1904	76.7975	81.0008	4.20328	1.68234	-499.924	1.02689	-76.1401	0.537074
14	TRUE	0.98176	6.48237	6.49037	0.008	74.2544	72.2848	74.6056	2.32078	0.658498	194.656	1.08794	-75.9421	0.599502
15	TRUE	0.968467	6.58837	6.59637	0.008	77.9294	75.8438	79.833	3.98919	1.22308	505.681	1.04147	-73.504	0.648907
16	TRUE	0.99963	6.69237	6.69677	0.0044	72.8894	72.1488	73.9991	1.85027	0.658498	426.722	1.02949	-75.8013	0.589182
17	TRUE	0.569319	6.79117	6.79317	0.002	77.6523	75.7018	77.8037	2.10189	0.829342	944.068	1.15004	-80.5925	0.54342
18	TRUE	0.374076	7.88629	7.88829	0.002	79.7812	79.7545	80.0573	0.302814	0.114253	113.873	1.03232	-76.8857	0.600566
19	TRUE	0.383893	7.98869	7.99229	0.0036	79.7419	77.5747	84.0318	6.45707	2.63925	2062.84	1.2386	-82.3698	0.486749
20	TRUE	0.361311	8.07822	8.08502	0.0068	70.5794	70.1972	72.3521	2.15492	0.862166	305.872	1.0028	-74.8799	0.631972
21	TRUE	0.534281	8.18142	8.18382	0.0024	71.8438	70.7082	72.0442	1.33595	0.502174	528.812	1.09001	-71.5935	0.733281
22	TRUE	0.570245	8.27182	8.28182	0.01	80.134	74.0962	81.1096	7.01338	2.8605	735.413	1.0542	-74.5119	0.671628
23	TRUE	0.853508	8.47222	8.47422	0.002	73.9479	73.752	76.2903	2.5383	0.980293	1087.84	1.16923	-76.4285	0.637491
24	TRUE	0.69281	8.56382	8.57062	0.0068	73.2563	69.9478	74.6175	4.66972	1.91322	632.245	1.399	-75.6848	0.609304
25	TRUE	0.774573	8.68622	8.68782	0.0016	75.5339	75.1598	75.908	0.74813	0.295724	467.581	1	-71.2591	0.70461
26	TRUE	0.651449	8.78182	8.79182	0.01	75.5732	73.1422	81.8894	8.74713	3.37799	841.897	1.00284	-76.2379	0.652849
27	TRUE	0.721674	8.88622	8.93502	0.0488	70.0419	69.8346	76.4839	6.64927	3.52931	-133.592	1.00288	-73.3986	0.635784
28	TRUE	0.280794	9.40215	9.40495	0.0028	80.1536	79.5004	80.8067	1.30626	0.471428	480.658	1.00159	-64.9887	0.801083
29	TRUE	0.612989	10.0393	10.0413	0.002	68.4185	66.5259	69.0731	2.5472	1.02105	-1309.86	1.0546	-73.4262	0.576151
30	TRUE	0.433348	10.1169	10.1253	0.0084	80.7806	79.4249	83.7642	4.33934	1.10964	413.39	1.1165	-74.2619	0.670875
31	TRUE	0.888823	10.2629	10.3385	0.0756	74.9852	65.6717	77.2909	11.6192	4.32219	127.261	1.26794	-69.9156	0.594276
32	TRUE	0.938387	10.6217	10.6277	0.006	76.2943	76.0926	76.6864	0.593754	0.172507	39.5051	1.03535	-68.8311	0.594417
33	TRUE	0.99451	10.9265	10.9313	0.0048	78.5119	76.9162	80.9871	4.07097	1.25186	853.116	1.01002	-76.605	0.613285
34	TRUE	0.876396	11.0693	11.1205	0.0512	68.5473	67.3583	68.9021	1.54376	0.484328	-0.152317	1.02206	-68.0524	0.64823
35	TRUE	0.94836	11.254	11.2596	0.0056	66.7249	64.5354	69.2632	4.72776	1.69824	-938.608	1.03485	-62.3282	0.854514
36	TRUE	0.664154	11.342	11.3448	0.0028	70.3099	68.536	70.9185	2.38244	0.895264	876.494	1.06744	-57.6775	0.837435
37	TRUE	0.94846	11.5036	11.524	0.0204	67.6429	59.5826	71.5777	11.9951	3.49619	-426.211	1.2587	-60.849	0.868169
38	TRUE	0.672122	11.604	11.606	0.002	78.1721	77.4952	78.5373	1.04204	0.442743	572.548	1.05111	-63.4623	0.840713
39	TRUE	0.937877	11.7496	11.7584	0.0088	84.8671	80.3337	85.1811	4.84747	1.81922	554.555	1.06764	-66.4602	0.773175
40	TRUE	0.507056	11.8464	11.8508	0.0044	75.1113	74.7893	75.5675	0.778213	0.273721	-150.148	1.01113	-54.4467	0.831538
41	TRUE	0.428843	11.958	11.9704	0.0124	73.188	71.2219	74.542	3.32003	1.15092	240.307	1.05428	-73.4392	0.708672
42	TRUE	0.897742	12.0479	12.0579	0.01	74.7716	70.0216	79.8037	9.78209	2.68275	869.405	1.02709	-69.9896	0.799799
43	TRUE	0.98932	12.1339	12.1579	0.024	69.5371	67.0585	77.7326	10.6741	3.58317	-417.817	1.31822	-61.8605	0.850649
44	TRUE	0.896912	12.2351	12.2379	0.0028	68.6892	68.3451	70.1676	1.82247	0.727498	667.21	1.00779	-62.8138	0.842194
45	TRUE	0.383665	12.4243	12.4267	0.0024	80.9146	78.8439	81.4044	2.56056	0.972753	1057.62	1.07753	-77.4597	0.666278
46	TRUE	0.605609	12.5103	12.5147	0.0044	76.382	75.3949	77.5769	2.18204	0.805857	552.492	1.03098	-69.6055	0.768914
47	TRUE	0.553498	12.6239	12.6271	0.0032	72.0777	70.3038	75.9445	5.64066	2.02542	1815.28	1.01796	-77.7432	0.652437
48	TRUE	0.838732	12.7163	12.7351	0.0188	71.6724	66.2964	73.2458	6.94948	2.42636	341.444	1.01132	-72.1684	0.726402
49	TRUE	0.273091	12.9127	12.9323	0.0196	77.0815	76.2195	91.5163	15.2968	5.9104	796.663	1.02518	-75.6807	0.591719
50	TRUE	0.770575	13.0143	13.0335	0.0192	81.3224	72.3846	82.4079	10.0233	3.69769	481.906	1.13403	-76.8076	0.596566
51	TRUE	0.790715	13.1551	13.1763	0.0212	71.5224	70.6198	74.9642	4.3444	1.02243	157.942	1.04471	-71.4649	0.718834
52	TRUE	0.992999	13.2591	13.2663	0.0072	73.8028	73.2761	75.5618	2.28566	0.793815	280.734	1.05497	-64.1957	0.85341
53	TRUE	0.752334	13.3531	13.3587	0.0056	77.4335	75.3628	79.1999	3.83713	1.61962	863.461	1.14725	-70.4532	0.718071
54	TRUE	0.948002	13.4695	13.5195	0.05	73.5942	71.5213	75.5868	4.06546	1.22153	-0.423898	1.0361	-68.4751	0.771464
55	TRUE	0.329303	13.6119	13.6175	0.0056	72.9727	71.8519	77.5659	5.71399	1.74342	1032.44	1.00779	-74.4565	0.618579
56	TRUE	0.896143	13.7271	13.7351	0.008	78.3578	76.2447	80.1517	3.90704	1.11959	473.571	1.01699	-66.9276	0.785559
57	TRUE	0.739656	13.9295	13.9311	0.0016	82.8479	81.7792	84.2729	2.49377	0.989262	1558.6	1.00209	-72.1561	0.625229
58	TRUE	0.888827	14.1422	14.1638	0.0216	71.1213	69.4406	72.4232	2.98266	1.18406	99.3854	1.06687	-70.649	0.701801
59	TRUE	0.51192	14.341	14.349	0.008	69.1421	68.1915	72.3007	4.10912	1.81637	509.802	1.0045	-73.9381	0.715641
60	TRUE	0.807019	14.4354	14.4374	0.002	72.4809	72.1647	72.7703	0.605629	0.218335	290.727	1.00254	-71.4642	0.684517
61	TRUE	0.732437	14.525	14.5266	0.0016	77.4373	76.894	78.5149	1.62095	0.652809	1013.09	1.01707	-63.319	0.838613
62	TRUE	0.670856	14.623	14.625	0.002	77.1726	76.7228	78.2814	1.5586	0.602497	779.302	1.03522	-66.2101	0.774011
63	TRUE	0.861228	14.7158	14.7318	0.016	75.1744	67.4182	76.9779	9.55972	3.40737	617.556	1.01763	-74.7468	0.664106
64	TRUE	0.882857	14.875	14.969	0.094	77.2765	64.7024	77.4825	12.7801	6.88675	134.595	1.00149	-70.5879	0.583862
65	TRUE	0.359508	15.3045	15.3065	0.002	68.6765	67.7948	68.7478	0.952975	0.373414	404.601	1.13695	-76.4102	0.586545
66	TRUE	0.626889	15.3945	15.4077	0.0132	69.4717	66.5697	70.0737	3.50397	0.951236	-152.266	1.13171	-67.1137	0.729614
67	TRUE	0.942949	15.5453	15.5761	0.0308	68.7025	64.0931	81.2606	17.1676	6.83137	-560.696	1.1827	-67.7628	0.716995
68	TRUE	0.92654	15.6553	15.7369	0.0816	68.9905	66.93	87.0725	20.1425	6.38968	-196.343	1.17491	-71.4342	0.545887
69	TRUE	0.662429	15.9829	15.9869	0.004	81.1547	79.773	81.7887	2.01561	0.935719	492.742	1.01137	-77.5013	0.589196
70	TRUE	0.559916	16.4604	16.4724	0.012	78.9286	76.9551	79.5168	2.56167	0.797806	132.859	1.06946	-71.123	0.726469
71	TRUE	0.918429	16.886	16.9672	0.0812	77.8017	76.8255	81.7998	4.97434	1.43151	11.3464	1.01827	-79.5612	0.487123
72	TRUE	0.870503	17.0548	17.0784	0.0236	72.6134	66.9633	77.6214	10.6581	2.84674	-362.598	1.05788	-84.5632	0.400141
73	TRUE	0.307214	17.1644	17.1732	0.0088	60.894	60.6672	61.1163	0.449111	0.142168	-7.83948	1.02235	-79.3773	0.492008
74	TRUE	0.525529	17.276	17.3312	0.0552	69.2537	54.9269	70.0232	15.0963	5.089	-144.031	1.10303	-68.5119	0.695503
75	TRUE	0.744132	17.4044	17.4324	0.028	69.2237	60.256	69.759	9.50306	2.0161	-159.999	1.10503	-67.7649	0.708192
76	TRUE	0.607349	17.5096	17.53	0.0204	70.4432	70.4135	71.4897	1.07618	0.258508	17.8527	1.01924	-76.2334	0.592526
77	TRUE	0.99475	17.6	17.6092	0.0092	83.4628	67.5625	83.7857	16.2232	8.46569	-1790.77	1.01003	-73.6953	0.639677
78	TRUE	0.981962	17.696	17.702	0.006	71.1762	70.8941	71.2652	0.371096	0.152944	72.2	1.00866	-71.1796	0.665294
79	TRUE	0.826153	17.9828	17.9848	0.002	79.2268	76.9111	79.4494	2.5383	0.973548	1087.84	1.16423	-73.9938	0.667651
80	TRUE	0.979941	18.0651	18.0675	0.0024	71.1148	70.8476	71.8496	1.00196	0.373611	417.483	1.02449	-69.0737	0.800038
81	TRUE	0.75378	18.3959	18.4119	0.016	76.7808	72.9709	79.4601	6.48924	1.87657	276.17	1.27235	-76.3579	0.593321
82	TRUE	0.505845	18.4787	18.4859	0.0072	76.8982	73.3472	78.0863	4.73913	1.47379	431.697	1.30993	-79.7122	0.549037
83	TRUE	0.503937	18.7279	18.7395	0.0116	69.2199	68.994	73.9695	4.97551	1.85798	293.297	1.14719	-75.611	0.598452
84	TRUE	0.918161	18.8535	18.8555	0.002	71.5216	71.2321	71.8378	0.605629	0.218335	290.727	1.00254	-69.8113	0.73883
85	TRUE	0.640148	18.9711	18.9763	0.0052	75.5208	74.9659	76.5238	1.55788	0.553344	237.195	1.11075	-65.6748	0.778625
86	TRUE	0.42389	19.697	19.7038	0.0068	87.4279	85.3173	88.528	3.2107	1.34306	-98.5658	1.61331	-78.5683	0.536769
87	TRUE	0.90858	19.769	19.7966	0.0276	75.3422	69.2212	84.9254	15.7041	5.77168	-416.926	1.39305	-78.225	0.498736
88	TRUE	0.474848	19.9662	19.9678	0.0016	76.1962	75.9201	76.2942	0.374065	0.153618	-233.791	1.01068	-70.8875	0.602586
89	TRUE	0.533035	20.0905	20.1081	0.0176	77.1847	72.1051	81.2434	9.13831	3.46659	506.315	1.06832	-72.9101	0.593369
90	TRUE	0.745129	20.1969	20.2001	0.0032	77.5637	77.4338	77.69	0.256167	0.101981	7.56034	1.02865	-70.8115	0.6939
91	TRUE	0.867731	20.2433	20.2977	0.0544	67.054	66.7385	78.3253	11.5868	4.36904	-225.291	1.04723	-79.3314	0.489472
92	TRUE	0.449954	20.4381	20.4469	0.0088	75.9198	74.0834	75.9888	1.90544	0.736289	189.207	1.03263	-73.4068	0.505802
93	TRUE	0.991493	20.6161	20.6445	0.0284	75.7401	73.1855	78.1585	4.97299	1.56392	-73.7283	1.17316	-82.4451	0.412515
94	TRUE	0.567711	21.0881	21.0909	0.0028	79.0102	78.9	79.0472	0.147212	0.0515532	-29.3573	1.00587	-72.6682	0.572891
95	TRUE	0.684474	21.2849	21.3181	0.0332	67.8552	65.444	70.6818	5.23785	1.73329	-108.277	1.05092	-74.1115	0.648988
96	TRUE	0.694037	21.8025	21.8161	0.0136	79.1076	76.4719	80.8829	4.41102	1.89037	386.465	1.09998	-77.3701	0.586409
97	TRUE	0.574449	21.9757	22.0297	0.054	66.6155	64.8946	80.7269	15.8323	7.53816	310.248	1.04987	-63.76	0.703816
98	TRUE	0.952829	22.134	22.1368	0.0028	74.9119	74.5927	75.7209	1.12813	0.431366	422.343	1.04211	-70.6181	0.731725
99	TRUE	0.986071	23.01	23.0148	0.0048	77.2539	74.5024	77.5969	3.09447	1.51594	652.116	1.0039	-77.2628	0.528614
100	TRUE	0.863647	23.3227	23.3247	0.002	79.703	79.703	79.703	1.42109e-14	4.76647e-15	-3.27331e-12	1	-70.6815	0.650183
101	TRUE	0.897476	23.6895	23.6999	0.0104	76.6294	72.1386	79.0108	6.8722	2.54247	663.305	1.00213	-75.486	0.639985
102	TRUE	0.784541	23.7703	23.7731	0.0028	73.6859	71.6375	76.5359	4.89847	1.77524	-1802.47	1.00418	-79.0401	0.539587
103	TRUE	0.694277	23.9751	24.0115	0.0364	74.6695	61.5851	78.5692	16.9841	4.75414	-383.367	1.28083	-82.821	0.461427
104	TRUE	0.705641	24.0215	24.0547	0.0332	66.2926	61.9232	69.7671	7.84391	1.76303	-40.5256	1.35513	-79.2302	0.5337
105	TRUE	0.998615	24.2431	24.2715	0.0284	80.8558	79.1461	83.7122	4.56615	1.4694	-101.389	1.09438	-75.4812	0.660969
106	TRUE	0.993742	24.4283	24.4311	0.0028	87.9705	87.4213	88.2526	0.831255	0.274704	-272.137	1.01432	-74.3744	0.582297
107	TRUE	0.357284	24.5243	24.5863	0.062	79.487	61.2879	81.4165	20.1286	8.22197	-303.789	1.04382	-71.7953	0.631728
108	TRUE	0.99649	24.6887	24.6903	0.0016	61.1664	60.8547	62.725	1.87032	0.794735	-1168.95	1.08341	-70.4219	0.778465
109	TRUE	0.944471	24.8043	24.8099	0.0056	77.0883	76.6284	80.002	3.37361	1.43125	618.529	1.00643	-71.7082	0.715559
110	TRUE	0.497778	24.8967	24.9007	0.004	77.456	77.3075	77.6861	0.378518	0.15678	-106.943	1.01449	-67.9496	0.766418
111	TRUE	0.71544	25.0846	25.0894	0.0048	79.7997	79.6661	81.9595	2.29337	0.723863	399.948	1.12843	-72.8098	0.661886
112	TRUE	0.627499	25.303	25.3102	0.0072	75.869	74.8111	77.6897	2.87859	1.17853	-456.232	1.03227	-71.5102	0.667043
113	TRUE	0.66003	25.3906	25.3962	0.0056	68.1873	65.7381	70.5327	4.79456	1.53939	855.973	1.02302	-72.6753	0.736696
114	TRUE	0.912876	25.4862	25.4914	0.0052	73.0959	72.4778	73.8783	1.40051	0.480305	263.463	1.00347	-70.4315	0.71333
115	TRUE	0.511468	25.593	25.6014	0.0084	76.3741	76.0686	77.8399	1.77127	0.761258	220.735	1.03576	-71.4138	0.737955
116	TRUE	0.667158	25.7566	25.7794	0.0228	68.0158	68.0147	68.6757	0.661078	0.213577	-20.7735	1.00325	-68.2226	0.706232
117	TRUE	0.987671	25.8518	25.8598	0.008	70.2482	70.2439	70.5596	0.31574	0.0938695	36.5659	1.00094	-62.8764	0.838865
118	TRUE	0.753343	25.939	25.9426	0.0036	82.2427	81.0849	82.5693	1.48438	0.52679	412.254	1.04413	-76.375	0.596406
119	TRUE	0.984471	26.0426	26.0478	0.0052	77.3023	73.874	79.9965	6.12245	1.9959	1272.28	1.01621	-81.1306	0.583139
120	TRUE	0.987665	26.1705	26.2309	0.0604	76.1596	75.3775	77.623	2.24553	0.884597	-27.5482	1.00705	-73.5175	0.578622
121	TRUE	0.869213	26.3381	26.3425	0.0044	76.6231	72.6227	77.8403	5.21761	1.64163	1067.1	1.05518	-73.2976	0.665224
122	TRUE	0.987343	26.4501	26.4761	0.026	76.9472	76.3936	77.3853	0.991615	0.305301	18.6373	1.01332	-72.8298	0.541307
123	TRUE	0.958847	26.6353	26.7185	0.0832	75.1231	72.4424	78.5717	6.12933	1.92923	8.32443	1.10521	-71.4838	0.650779
124	TRUE	0.619463	26.8301	26.8717	0.0416	75.5231	73.0546	78.2919	5.23733	1.43512	42.9382	1.09536	-69.0367	0.716789
125	TRUE	0.77825	27.2812	27.2848	0.0036	68.3434	65.7457	71.5348	5.7891	1.75867	-1434.01	1.01332	-66.8186	0.802086
126	TRUE	0.732891	27.4336	27.4356	0.002	81.1347	79.0818	82.582	3.50018	1.35441	1798.44	1.0049	-72.5251	0.721201
127	TRUE	0.920691	27.5672	27.6416	0.0744	78.9345	78.3746	81.0553	2.68075	1.05859	-30.4886	1.00619	-74.7048	0.589189
128	TRUE	0.740685	27.7304	27.7348	0.0044	84.177	79.7925	85.0046	5.21202	2.33384	-1222.11	1.00482	-75.9627	0.648871
129	TRUE	0.986852	27.848	27.8864	0.0384	91.5323	90.0758	105.877	15.8016	6.78898	422.683	1.17928	-79.1768	0.539756
130	TRUE	0.607038	29.8823	29.8839	0.0016	76.3138	76.3138	76.3138	1.42109e-14	7.53644e-15	1.39022e-11	1	-81.9679	0.445062
131	TRUE	0.670172	31.2265	31.2317	0.0052	83.4673	79.2651	84.167	4.90194	1.99622	948.104	1.00016	-76.0343	0.589862
132	TRUE	0.73016	31.4469	31.4577	0.0108	76.9494	75.8155	82.6566	6.84107	2.58624	649.294	1.00843	-72.5052	0.717044
133	TRUE	0.692395	31.6585	31.6629	0.0044	75.5372	74.9124	80.0554	5.143	2.49386	1183.02	1.00394	-76.7798	0.591694
134	TRUE	0.802324	31.7717	31.7921	0.0204	80.3846	74.4739	82.6233	8.14943	2.98375	287.66	1.25474	-74.009	0.589841
135	TRUE	0.994866	31.8889	31.8965	0.0076	78.9179	75.1391	79.1253	3.98619	1.79382	546.57	1.01482	-74.1578	0.652019
136	TRUE	0.912351	32.0781	32.0801	0.002	67.5607	67.3425	68.0639	0.721411	0.294569	-374.701	1.0422	-70.9411	0.71841
137	TRUE	0.480864	32.1437	32.1477	0.004	78.2499	77.3074	78.9476	1.64024	0.66843	482.594	1.08267	-71.0697	0.717412
138	TRUE	0.518369	32.2265	32.2429	0.0164	66.7137	66.331	67.7082	1.37713	0.549636	-74.2325	1.00314	-70.7032	0.700655
139	TRUE	0.59322	32.3109	32.3125	0.0016	73.1693	72.7329	74.8526	2.1197	0.887173	1324.81	1.05854	-77.2846	0.568447
140	TRUE	0.969234	32.5693	32.5769	0.0076	77.2734	76.9664	78.8613	1.89488	0.719925	-275.965	1.01651	-80.9306	0.509155
141	TRUE	0.993452	32.6713	32.7337	0.0624	77.295	71.1878	80.4242	9.23636	2.38916	68.4209	1.10394	-72.8307	0.600281
142	TRUE	0.849042	32.8265	32.8305	0.004	75.5082	73.2222	75.8496	2.62736	1.03241	-722.119	1.13634	-72.3674	0.708288
143	TRUE	0.562232	32.9241	32.9689	0.0448	73.9316	73.6606	74.9774	1.31675	0.448041	-23.9026	1.00336	-68.0519	0.655803
144	TRUE	0.850203	33.1024	33.3008	0.1984	76.5744	75.317	84.8048	9.48779	3.41359	-5.55162	1.01262	-73.5094	0.548081
145	TRUE	0.998675	33.0985	33.1081	0.0096	74.5634	73.0345	78.5629	5.5284	2.01731	656.166	1.09915	-75.3577	0.658417
146	TRUE	0.930306	33.5794	34.0594	0.48	79.7985	74.9827	81.6185	6.63575	2.07352	9.61531	1.22924	-76.3667	0.465354
147	TRUE	0.281176	34.1627	34.1795	0.0168	70.8465	70.8447	72.4042	1.55956	0.697028	-95.8449	1.00053	-80.8305	0.499771
148	TRUE	0.51558	34.2991	34.3215	0.0224	70.6012	66.6837	70.9558	4.27211	2.08619	186.726	1.00346	-85.4556	0.423536
149	TRUE	0.728766	34.4491	34.4539	0.0048	76.8607	75.7326	77.0949	1.36226	0.503626	251.6	1.08313	-77.2825	0.580142
150	TRUE	0.963102	34.5959	34.6419	0.046	76.0524	68.0672	77.4382	9.37098	3.76382	-180.561	1.01697	-76.0076	0.498964
151	TRUE	0.537045	34.7427	34.7507	0.008	74.3839	71.6235	76.3567	4.73317	1.62942	529.303	1.02567	-77.7587	0.582534
152	TRUE	0.578988	34.9331	35.0119	0.0788	76.9576	74.0982	81.6219	7.52364	2.40208	-17.2379	1.05358	-74.1636	0.534272
153	TRUE	0.890394	35.1735	35.1923	0.0188	74.9998	72.2831	87.6336	15.3505	4.60138	724.889	1.09382	-71.2363	0.664605
154	TRUE	0.992061	35.2983	35.3227	0.0244	76.859	74.3652	79.2117	4.84656	1.24225	196.011	1.03204	-64.2515	0.790865
155	TRUE	0.73571	35.4131	35.4179	0.0048	76.1349	75.4372	77.4114	1.97423	0.690391	438.281	1.01332	-59.6557	0.856827
156	TRUE	0.614479	35.5339	35.5731	0.0392	76.8437	75.1745	83.6058	8.43133	2.64641	-120.746	1.22443	-67.2589	0.718319
157	TRUE	0.963147	35.6779	35.6827	0.0048	76.9	75.256	77.4794	2.22342	0.834893	467.236	1.00075	-65.5462	0.778149
158	TRUE	0.740084	35.8115	35.8779	0.0664	65.5384	62.7963	74.1924	11.396	4.89434	98.7573	1.14016	-72.204	0.650474
159	TRUE	0.741086	35.9947	36.0067	0.012	67.9348	64.4465	68.4469	4.00042	1.55371	-223.214	1.28545	-72.4901	0.710103
160	TRUE	0.900362	36.1026	36.1066	0.004	77.2104	77.2104	77.2104	1.42109e-14	5.50384e-15	-4.85169e-12	1	-69.4711	0.692025
161	TRUE	0.698585	36.257	36.261	0.004	69.5895	67.7192	70.6805	2.96135	0.899083	663.25	1.02337	-81.1916	0.532347
162	TRUE	0.566411	36.4234	36.4306	0.0072	74.6391	72.8473	74.8797	2.03236	0.647917	164.992	1.11718	-80.6878	0.557155
163	TRUE	0.628467	36.5158	36.5178	0.002	73.1231	72.9049	73.3146	0.40969	0.159561	-62.9803	1.1266	-72.0984	0.692504
164	TRUE	0.512955	37.2789	37.2821	0.0032	71.3483	70.9419	71.4721	0.530204	0.187835	-121.057	1.03346	-77.3139	0.573432
165	TRUE	0.998156	37.6593	37.6633	0.004	71.7788	70.4428	72.4096	1.96681	0.836051	600.164	1.10166	-74.8401	0.672864
166	TRUE	0.848816	37.7553	37.7589	0.0036	73.5747	72.4837	74.5395	2.05587	0.86745	698.56	1.0663	-76.1143	0.652724
167	TRUE	0.994334	37.8733	37.8825	0.0092	75.6894	74.475	76.8509	2.37589	0.836651	193.532	1.06794	-76.4872	0.643144
168	TRUE	0.409706	38.192	38.2004	0.0084	71.0553	68.3872	72.2618	3.87458	1.11247	-214.794	1.38201	-70.3371	0.642921
169	TRUE	0.49547	38.3192	38.3268	0.0076	75.2449	72.4189	78.2525	5.83363	2.13187	853.716	1.04146	-77.7133	0.602056
170	TRUE	0.826938	38.4228	38.43	0.0072	75.8678	72.6102	77.1507	4.54051	1.51295	620.518	1.00323	-78.2217	0.580761
171	TRUE	0.987965	38.6124	38.6208	0.0084	68.9144	68.3683	82.3505	13.9822	7.22969	1686	1.00551	-82.5752	0.439333
172	TRUE	0.772701	38.7496	38.7668	0.0172	72.2901	69.2833	75.5503	6.26702	3.30162	-367.201	1.00161	-74.3453	0.633557
173	TRUE	0.954903	39.288	39.312	0.024	74.7552	73.1353	75.3995	2.26419	0.757454	82.2454	1.0036	-71.9926	0.660067
174	TRUE	0.361439	39.3796	39.3868	0.0072	77.8053	76.1046	82.2602	6.15553	1.65705	613.586	1.13397	-73.4297	0.661715
175	TRUE	0.857439	39.4884	39.49	0.0016	76.9751	76.6545	77.652	0.997506	0.403004	623.441	1.0194	-70.6143	0.6517
176	TRUE	0.672958	39.7472	39.7796	0.0324	61.12	54.6776	72.0165	17.3389	4.01329	486.554	1.09577	-73.5449	0.532826
177	TRUE	0.857311	39.9336	39.9428	0.0092	77.1055	72.278	77.2837	5.00565	1.53926	559.738	1.04191	-66.4917	0.763226
178	TRUE	0.965904	40.0596	40.0732	0.0136	80.8666	75.7296	85.5535	9.82389	3.56617	665.105	1.12291	-70.7388	0.704856
179	TRUE	0.852759	40.1659	40.1855	0.0196	76.5481	69.4212	81.9624	12.5412	4.70473	757.909	1.1696	-68.4495	0.715055
180	TRUE	0.677038	40.2815	40.2939	0.0124	78.2968	75.2824	78.9392	3.65677	1.7255	308.144	1.01519	-67.6648	0.637398
181	TRUE	0.646988	40.4147	40.4179	0.0032	74.7343	74.1406	75.1499	1.00938	0.37002	335.533	1.00503	-63.6261	0.804626
182	TRUE	0.966163	40.5363	40.5499	0.0136	75.6598	69.9687	78.0002	8.03149	3.34393	572.743	1.0483	-69.2832	0.78345
183	TRUE	0.95686	40.9215	40.9543	0.0328	77.5176	70.1314	79.0688	8.93741	3.37265	-87.7168	1.24618	-73.721	0.533595
184	TRUE	0.896148	41.0842	41.087	0.0028	78.2337	77.41	79.7099	2.2999	0.8758	805.99	1.00404	-81.5106	0.531069
185	TRUE	0.444186	41.2418	41.277	0.0352	70.8977	64.9968	84.9982	20.0014	6.912	327.208	2.03334	-79.2083	0.544328
186	TRUE	0.987906	41.5314	41.5414	0.01	73.9516	73.4639	79.4809	6.01704	2.89685	607.315	1.00065	-75.824	0.635389
187	TRUE	0.615731	41.7858	41.797	0.0112	75.7258	75.5869	77.1759	1.58907	0.686827	109.36	1.02881	-78.579	0.4751
188	TRUE	0.874594	41.921	41.929	0.008	77.0721	76.858	83.9311	7.07312	3.60846	-883.033	1.0502	-78.6117	0.486672
189	TRUE	0.981816	42.2689	42.2709	0.002	72.137	71.0059	72.5289	1.52298	0.596144	728.409	1.16064	-79.7426	0.531332
190	TRUE	0.501394	42.7701	42.7829	0.0128	66.0079	65.7246	66.9257	1.20109	0.397148	-31.4452	1.03636	-72.5674	0.530258
191	TRUE	0.880358	43.4961	43.5117	0.0156	87.6695	79.4304	88.8791	9.44876	4.02274	624.591	1.0365	-72.2879	0.71241
192	TRUE	0.684493	43.6117	43.6133	0.0016	73.9863	73.7636	74.3871	0.623441	0.249933	389.651	1.00816	-61.617	0.779926
193	TRUE	0.702359	43.7273	43.7453	0.018	84.6971	81.4523	85.6993	4.24702	1.38506	183.164	1.11695	-63.9951	0.79169
194	TRUE	0.942943	43.8929	43.9025	0.0096	81.2828	78.1241	84.1285	6.00433	2.15425	586.159	1.03127	-60.1043	0.839307
195	TRUE	0.698903	44.1209	44.1369	0.016	80.1955	79.1564	81.6305	2.47401	0.787108	-132.918	1.00889	-67.7938	0.592633
196	TRUE	0.586707	44.2348	44.2628	0.028	75.0166	74.9476	86.1123	11.1647	5.69658	405.282	1.00305	-74.9593	0.538674
197	TRUE	0.523947	44.3464	44.364	0.0176	76.2305	73.1911	76.8979	3.70685	1.66175	-210.51	1.02548	-73.1055	0.705047
198	TRUE	0.498496	44.4948	44.5348	0.04	80.1395	71.8314	85.108	13.2766	4.74537	-165.745	1.31067	-74.616	0.488578
199	TRUE	0.926543	44.5964	44.618	0.0216	67.7488	62.79	68.5446	5.75457	2.29986	-202.891	1.07052	-71.2596	0.655846
200	TRUE	0.486001	44.7592	44.77	0.0108	83.0958	81.403	85.3789	3.97589	1.39878	98.341	1.41369	-79.42	0.542517
201	TRUE	0.893293	44.8524	44.868	0.0156	74.0952	73.5777	86.7116	13.1339	6.94222	844.32	1.00055	-79.7968	0.524544
202	TRUE	0.500927	44.896	44.9212	0.0252	65.1058	62.0214	65.7649	3.74354	1.28825	109.908	1.07636	-71.039	0.712017
203	TRUE	0.422213	45.1139	45.1271	0.0132	74.9745	73.6051	85.0911	11.4859	5.0101	919.774	1.00907	-79.6736	0.590841
204	TRUE	0.846081	45.2255	45.2335	0.008	85.3545	84.8157	85.7287	0.91303	0.311624	25.2091	1.08364	-74.1021	0.717622
205	TRUE	0.632658	45.3059	45.3171	0.0112	74.7383	73.3911	75.1064	1.71526	0.464508	-79.071	1.08225	-77.4993	0.591871
206	TRUE	0.807728	45.6747	45.6771	0.0024	77.6032	77.0688	77.6997	0.630863	0.237269	250.49	1.03271	-72.3806	0.721125
207	TRUE	0.717137	45.7791	45.7807	0.0016	83.6791	82.0849	87.9452	5.86035	2.39929	3662.72	1.00877	-80.7865	0.581
208	TRUE	0.928511	46.0131	46.0483	0.0352	77.6746	76.6459	79.4764	2.83054	1.06081	-23.0504	1.07092	-78.5185	0.577047
209	TRUE	0.582066	46.0999	46.1171	0.0172	68.6239	68.4649	72.7528	4.28793	1.97134	-284.316	1.01783	-80.4942	0.533617
210	TRUE	0.702314	46.2235	46.2855	0.062	71.7773	69.0303	77.7299	8.69965	2.5849	-59.8998	1.18629	-74.617	0.647718
211	TRUE	0.727156	46.4103	46.4143	0.004	78.5329	74.8819	79.3736	4.49167	1.89594	1135.58	1.01002	-75.4458	0.645033
212	TRUE	0.484414	46.6419	46.6443	0.0024	82.2641	80.5274	84.2013	3.67385	1.32339	1530.77	1.00032	-71.1918	0.672909
213	TRUE	0.810605	46.8607	46.8691	0.0084	74.3397	73.4456	75.1651	1.71955	0.418175	27.1713	1.13722	-79.3637	0.455481
214	TRUE	0.391469	46.9739	46.9763	0.0024	74.3804	73.5121	75.85	2.33791	0.850968	-974.127	1.01067	-69.9523	0.728329
215	TRUE	0.838082	47.357	47.3926	0.0356	68.7425	66.0781	74.2574	8.1793	2.58003	-112.478	1.33695	-74.7956	0.583221
216	TRUE	0.412803	47.4746	47.4766	0.002	70.7674	70.4379	71.0969	0.659067	0.266714	353.708	1.00734	-73.9883	0.699384
217	TRUE	0.937405	47.741	47.7514	0.0104	77.1535	73.9796	78.3338	4.35425	1.58412	388.933	1.01062	-77.2965	0.486574
218	TRUE	0.961715	47.9246	47.9266	0.002	70.4818	70.4818	70.4818	0	3.64045e-15	1.86479e-12	1	-80.9894	0.486218
219	TRUE	0.453994	48.0726	48.0742	0.0016	78.1328	78.0348	78.4088	0.374065	0.153618	233.791	1.01068	-74.7214	0.655594
220	TRUE	0.662405	48.1749	48.1873	0.0124	76.9236	73.6533	78.5193	4.86604	1.67976	409.682	1.13258	-73.7148	0.661095
221	TRUE	0.998755	48.2753	48.2805	0.0052	76.454	76.2248	77.0454	0.82055	0.324498	80.1809	1.06336	-74.8659	0.6558
222	TRUE	0.683175	48.3553	48.3765	0.0212	65.4399	65.1925	77.6899	12.4974	5.59215	-657.677	1.0735	-70.1103	0.656327
223	TRUE	0.566291	48.4557	48.4677	0.012	80.5106	78.5458	81.2604	2.71459	0.944864	180.431	1.07374	-71.9664	0.638648
224	TRUE	0.738352	48.9973	49.0037	0.0064	81.0631	80.9473	85.5798	4.63249	2.06228	746.009	1.09331	-75.0361	0.638799
225	TRUE	0.841267	49.0521	49.0709	0.0188	78.6348	66.4314	81.4732	15.0418	4.21743	-532.838	1.50274	-78.8366	0.544357
226	TRUE	0.48814	49.2632	49.2672	0.004	101.712	101.482	101.885	0.402541	0.158391	24.9086	1.0377	-79.9159	0.462315
227	TRUE	0.581884	49.3704	49.3752	0.0048	105.552	105.255	106.777	1.52149	0.555224	-289.638	1.22424	-79.5921	0.497608
228	TRUE	0.985726	49.5068	49.5112	0.0044	77.7156	76.8822	78.5197	1.63746	0.652873	-417.685	1.02475	-78.7542	0.434023
229	TRUE	0.650063	49.7596	49.7612	0.0016	110.103	109.88	110.504	0.623441	0.249933	-389.651	1.00816	-81.0299	0.486787
230	TRUE	0.454162	49.8072	49.8372	0.03	70.4679	68.6383	75.5923	6.95401	2.38155	-28.7425	1.26926	-77.3193	0.497157
231	TRUE	0.366951	50.1112	50.1268	0.0156	80.9682	77.3644	87.5434	10.179	3.47184	662.102	1.00762	-74.8108	0.659261
232	TRUE	0.450955	50.2508	50.2828	0.032	69.9471	66.7445	74.4542	7.70967	2.81111	141.518	1.29906	-69.7627	0.643593
233	TRUE	0.509668	50.5536	50.558	0.0044	68.0711	63.9087	71.1524	7.24362	3.05633	-1911.78	1.03698	-68.0595	0.730126
234	TRUE	0.971274	50.6576	50.6672	0.0096	75.2201	71.6494	75.5466	3.89721	1.52089	-412.228	1.12204	-66.9248	0.656782
235	TRUE	0.555221	51.0136	51.0236	0.01	78.138	77.8079	80.2209	2.41298	1.09805	239.498	1.0003	-67.3056	0.766297
236	TRUE	0.365269	51.1167	51.1279	0.0112	75.5091	74.8964	76.2068	1.31039	0.459597	-99.5908	1.0273	-70.296	0.66208
237	TRUE	0.470227	51.3783	51.3855	0.0072	77.3318	70.6722	82.5243	11.8521	4.38835	1588.57	1.02681	-73.7011	0.676784
238	TRUE	0.613903	51.5787	51.5919	0.0132	82.2828	78.8917	82.8921	4.00042	1.70795	339.44	1.01445	-65.5321	0.776913
239	TRUE	0.817426	51.7203	51.7219	0.0016	79.9105	79.287	80.5339	1.24688	0.492874	779.302	1	-69.4115	0.768892
240	TRUE	0.640192	51.8119	51.8207	0.0088	78.5798	75.5091	80.1686	4.65953	1.83657	479.181	1.06908	-73.538	0.542608
241	TRUE	0.774711	51.9151	51.9443	0.0292	72.7668	71.7884	73.6141	1.82569	0.454884	-33.375	1.04252	-71.347	0.710501
242	TRUE	0.542828	52.101	52.1242	0.0232	77.0039	75.2403	79.7049	4.46465	1.80652	173.438	1.05426	-75.5166	0.54744
243	TRUE	0.933669	52.1998	52.2166	0.0168	76.1571	65.466	96.739	31.273	10.4053	-430.886	4.4219	-78.501	0.49474
244	TRUE	0.840149	52.6938	52.7706	0.0768	70.4124	69.5335	78.7782	9.2447	3.74555	-88.6162	1.03917	-77.931	0.467598
245	TRUE	0.995376	52.9358	52.941	0.0052	73.5449	72.8325	73.8035	0.970966	0.375328	175.835	1.00337	-76.6962	0.581593
246	TRUE	0.747364	53.513	53.5146	0.0016	80.2607	80.2607	80.2607	0	3.20237e-15	3.6328e-12	1	-77.0956	0.64342
247	TRUE	0.73102	53.6006	53.605	0.0044	88.4595	79.5216	89.1943	9.67273	4.74544	2245.06	1.00773	-79.2187	0.520387
248	TRUE	0.979936	53.9094	53.9238	0.0144	81.4153	75.363	86.3138	10.9507	3.27283	701.469	1.08803	-80.4505	0.541778
249	TRUE	0.886111	54.1901	54.2217	0.0316	74.3957	71.0608	78.5744	7.51361	2.57444	170.847	1.05694	-73.3257	0.613971
250	TRUE	0.978465	54.3121	54.3145	0.0024	79.1012	77.9656	80.9047	2.93908	1.06726	1224.62	1.00724	-73.8284	0.656799
251	TRUE	0.878789	54.4081	54.4665	0.0584	71.2381	68.1394	79.0015	10.8621	4.66864	-179.018	1.06475	-68.2548	0.654335
252	TRUE	0.931883	54.5781	54.5913	0.0132	76.4086	75.511	77.4377	1.92671	0.548806	42.064	1.07546	-72.1944	0.66485
253	TRUE	0.511536	54.6945	54.6981	0.0036	76.5393	75.8639	77.6006	1.73673	0.649415	529.88	1.01697	-75.6405	0.669404
254	TRUE	0.601225	54.8513	54.8661	0.0148	70.7173	70.6457	74.9994	4.35369	2.0494	302.845	1.00502	-68.0015	0.693853
255	TRUE	0.437544	54.9893	55.0329	0.0436	66.0648	63.823	67.3164	3.49341	1.29031	-51.2321	1.0236	-73.2283	0.700835
256	TRUE	0.685784	55.1248	55.1292	0.0044	77.7923	76.9853	77.9837	0.998402	0.356445	228.09	1.01975	-68.3174	0.711561
257	TRUE	0.953674	55.5176	55.5312	0.0136	67.2324	66.5736	67.4084	0.834767	0.329782	52.2591	1.00573	-67.6296	0.720948
258	TRUE	0.526944	55.7312	55.7936	0.0624	73.1806	69.1174	77.2931	8.17573	2.56623	-87.7867	1.08295	-70.5154	0.658104
259	TRUE	0.418051	55.93	55.9396	0.0096	79.2768	76.3763	85.4297	9.05347	3.18362	917.535	1.03328	-77.0518	0.605469
260	TRUE	0.673438	56.0444	56.1308	0.0864	70.2594	68.5969	74.7049	6.10801	1.7785	-47.1663	1.03217	-65.8596	0.723124
261	TRUE	0.996152	56.2347	56.2363	0.0016	68.992	68.894	69.2681	0.374065	0.153618	233.791	1.01068	-63.7599	0.704498
262	TRUE	0.500724	56.4847	56.4939	0.0092	78.6106	78.2369	78.7961	0.559169	0.165855	-47.0895	1.0129	-72.0862	0.655906
263	TRUE	0.734543	56.7467	56.7483	0.0016	83.4984	83.3648	83.5429	0.178126	0.0833109	1.30998e-11	1.04906	-81.4008	0.498453
264	TRUE	0.382186	56.8379	56.8399	0.002	80.4158	80.113	80.5138	0.400784	0.153333	176.854	1.03234	-73.3418	0.648805
265	TRUE	0.999314	57.0587	57.0651	0.0064	82.0948	80.0768	82.5937	2.5169	1.05279	391.706	1.00009	-73.7648	0.699422
266	TRUE	0.415099	57.1875	57.1947	0.0072	82.5176	80.6328	86.5036	5.87079	1.81568	743.928	1.02162	-77.0345	0.584125
267	TRUE	0.591366	57.3519	57.3543	0.0024	76.0754	75.6449	76.209	0.564066	0.200254	166.993	1.07187	-74.2391	0.607926
268	TRUE	0.674971	59.4353	59.4401	0.0048	84.8201	84.5678	84.9537	0.38594	0.157045	-90.837	1.01233	-69.4003	0.727076
269	TRUE	0.531788	59.5517	59.5613	0.0096	83.7024	80.4738	86.052	5.57818	1.8828	549.654	1.04353	-72.7091	0.659947
270	TRUE	0.511747	59.6613	59.6633	0.002	74.1315	73.5125	74.4476	0.935162	0.356582	467.581	1.01392	-68.6955	0.758927
271	TRUE	0.96166	59.7721	59.7757	0.0036	74.5922	72.6165	77.0699	4.45334	1.60213	1221.86	1.02167	-71.108	0.783998
272	TRUE	0.731475	60.2368	60.2432	0.0064	76.0385	69.7848	78.0195	8.23461	3.06445	-1312.74	1.00992	-72.6389	0.63458
273	TRUE	0.991191	60.412	60.508	0.096	80.3215	77.7758	82.0644	4.28867	1.26967	4.04745	1.04384	-75.4455	0.551846
274	TRUE	0.882816	60.7772	60.78	0.0028	76.4449	75.9624	77.5953	1.63282	0.539741	526.603	1.04159	-78.3384	0.510128
275	TRUE	0.509874	60.9144	60.9216	0.0072	78.2899	77.4491	79.7516	2.30247	0.849411	-300.811	1.00802	-80.8859	0.454394
276	TRUE	0.947611	61.092	61.0936	0.0016	69.3011	69.0517	69.3723	0.320627	0.129065	155.86	1.04572	-65.6725	0.642998
277	TRUE	0.901594	61.1896	61.318	0.1284	70.1856	67.6795	84.9045	17.2249	5.02954	-54.055	1.25481	-79.5316	0.487078
278	TRUE	0.540212	61.3992	61.4152	0.016	69.4976	67.7871	70.0149	2.22782	0.859562	110.239	1.05203	-71.1213	0.713551
279	TRUE	0.846107	61.5196	61.5664	0.0468	71.4948	70.583	78.1342	7.55116	3.25251	154.67	1.01716	-74.6999	0.601204
280	TRUE	0.487119	61.6596	61.6668	0.0072	73.4714	73.4422	74.4794	1.03722	0.461266	-152.885	1.00541	-76.1338	0.593334
281	TRUE	0.690017	61.7396	61.752	0.0124	86.2504	80.2714	89.6993	9.4279	3.8999	719.497	1.00869	-78.111	0.521051
282	TRUE	0.625507	61.9268	61.936	0.0092	79.0601	78.5786	83.6255	5.04687	1.90674	496.645	1.13483	-76.4965	0.538463
283	TRUE	0.913194	62.046	62.0488	0.0028	70.7067	70.6614	71.0237	0.362346	0.167018	132.562	1.00217	-69.4539	0.693757
284	TRUE	0.9436	62.2227	62.2315	0.0088	79.4174	77.1175	79.4381	2.32057	0.917048	279.779	1.02152	-66.7913	0.784992
285	TRUE	0.808804	62.3379	62.3419	0.004	67.9498	66.8291	68.3877	1.5586	0.554834	-403.82	1.03298	-63.9993	0.77803
286	TRUE	0.889896	62.5111	62.5287	0.0176	80.2225	78.6491	83.2595	4.61037	1.35932	243.234	1.11846	-67.5729	0.783666
287	TRUE	0.761845	62.6231	62.6315	0.0084	76.7553	75.6049	78.4326	2.82775	0.731671	268.819	1.03817	-64.8142	0.783628
288	TRUE	0.981895	62.7295	62.7379	0.0084	83.0001	80.7516	85.9985	5.24689	2.21056	486.469	1.19577	-74.9913	0.70062
289	TRUE	0.955145	62.8567	62.8603	0.0036	79.1925	78.146	79.7121	1.56603	0.545566	443.516	1.01277	-64.3792	0.84245
290	TRUE	0.978553	62.9755	62.9855	0.01	78.4705	78.0434	80.3453	2.30183	0.972921	212.545	1.00418	-69.197	0.711633
291	TRUE	0.900636	63.2262	63.2306	0.0044	110.605	110.255	111.099	0.843638	0.286589	101.241	1.08577	-81.0041	0.436612
292	TRUE	0.996362	63.3558	63.3606	0.0048	80.7082	79.3598	80.7377	1.37794	0.603517	303.417	1.02355	-74.8623	0.637689
293	TRUE	0.784132	63.6082	63.6182	0.01	81.4329	78.7661	83.4093	4.64316	1.1757	442.517	1.02047	-77.8933	0.611137
294	TRUE	0.561963	64.6074	64.6098	0.0024	78.6045	78.2037	78.8049	0.601176	0.22042	-250.49	1.00609	-70.7961	0.644436
295	TRUE	0.91435	64.8534	64.9798	0.1264	71.7048	40.5031	108.399	67.8957	11.1569	158.462	8.12585	-91.2098	0.22588
296	TRUE	0.949767	65.0286	65.0406	0.012	76.634	74.9307	93.4547	18.5239	8.21462	1545.26	1.00018	-81.4464	0.435692
297	TRUE	0.990238	65.6365	65.6397	0.0032	77.204	76.2021	78.6216	2.41955	0.757737	680.343	1.02077	-72.5893	0.720377
298	TRUE	0.591624	66.2792	66.2884	0.0092	77.6908	73.3111	80.1936	6.88243	2.33528	772.533	1.0092	-79.4049	0.522276
299	TRUE	0.419994	66.3988	66.418	0.0192	80.93	74.3777	81.2534	6.87567	2.7063	359.225	1.00059	-83.104	0.435614
300	TRUE	0.779274	66.5444	66.57	0.0256	82.0408	80.2576	82.522	2.26444	0.785931	61.0207	1.04143	-74.657	0.649717
301	TRUE	0.598275	66.7192	66.7228	0.0036	73.6681	73.079	76.6795	3.60043	1.49577	1014.77	1.02347	-80.7588	0.525132
302	TRUE	0.666209	66.8188	66.8272	0.0084	76.437	75.9922	77.9206	1.92838	0.813907	238.675	1.0015	-71.957	0.695273
303	TRUE	0.587476	66.9264	66.9912	0.0648	75.3767	74.8459	81.1803	6.33448	2.34751	20.9665	1.06777	-70.1801	0.595516
304	TRUE	0.824261	67.08	67.0984	0.0184	72.1369	71.9099	77.4499	5.54002	2.33516	-312.041	1.0352	-72.5931	0.663746
305	TRUE	0.473305	67.2015	67.2095	0.008	66.9238	65.4109	68.6691	3.25822	1.18505	328.071	1.3376	-72.4509	0.648198
306	TRUE	0.940472	67.6531	67.7491	0.096	79.4984	78.0129	87.7773	9.76444	3.96933	92.6576	1.00618	-70.6556	0.597281
307	TRUE	0.971277	67.8759	67.8787	0.0028	69.9928	67.2393	70.8761	3.63674	1.30535	-1274.1	1.04008	-68.7345	0.750631
308	TRUE	0.871763	67.9919	67.9963	0.0044	71.5182	71.2693	73.008	1.73868	0.717818	-432.197	1.0278	-62.4501	0.710737
309	TRUE	0.998242	68.1239	68.1315	0.0076	73.6473	73.2539	74.2405	0.986545	0.268797	129.058	1.00656	-66.3335	0.772598
310	TRUE	0.958781	68.2431	68.2731	0.03	82.7946	78.5995	84.0262	5.42673	2.05785	146.124	1.05761	-76.5757	0.503198
311	TRUE	0.588727	68.4551	68.4583	0.0032	73.5406	72.6279	76.4708	3.84288	1.40367	1127.08	1.08228	-74.6246	0.586417
312	TRUE	0.747227	68.5611	68.6195	0.0584	72.1821	70.9879	72.7907	1.80282	0.592231	-10.9315	1.01385	-68.7931	0.722635
313	TRUE	0.608748	68.7203	68.7311	0.0108	77.4898	75.0796	83.6211	8.54157	3.87058	831.899	1.01145	-78.5996	0.608246
314	TRUE	0.834769	68.8335	68.8403	0.0068	73.3915	73.3732	73.9704	0.597214	0.183981	60.3547	1.01378	-73.8519	0.592363
315	TRUE	0.953142	68.9807	68.9831	0.0024	83.1459	80.808	84.7491	3.94104	1.42713	1642.1	1.00355	-75.9167	0.661752
316	TRUE	0.848809	69.2858	69.3754	0.0896	77.5307	75.3025	79.2361	3.93364	1.77363	-43.9982	1.00014	-76.4885	0.523383
317	TRUE	0.676811	69.4866	69.4886	0.002	80.6127	80.439	80.7863	0.347346	0.151643	197.847	1.00936	-72.6879	0.640866
318	TRUE	0.8077	69.6262	69.6282	0.002	76.4588	74.3881	77.0154	2.62736	0.970345	-1192.81	1.06138	-73.3921	0.6066
319	TRUE	0.995961	69.7822	69.7846	0.0024	80.718	80.4211	80.8219	0.400784	0.146947	55.6644	1.07689	-76.6385	0.597048
320	TRUE	0.659533	70.3841	70.3865	0.0024	83.2672	83	83.5343	0.534378	0.192398	222.658	1	-73.4752	0.650871
321	TRUE	0.635127	70.4709	70.4857	0.0148	79.1196	69.7536	83.462	13.7084	5.51447	-741.526	1.55264	-74.8684	0.639626
322	TRUE	0.476908	70.9321	70.9489	0.0168	67.9452	67.1348	82.9938	15.859	7.03087	-994.723	1.01412	-74.9037	0.640357
323	TRUE	0.884585	71.0329	71.0401	0.0072	80.9244	79.0156	81.66	2.64444	0.936288	368.293	1.03597	-75.5201	0.665425
324	TRUE	0.485593	71.3252	71.3752	0.05	78.8522	77.2056	85.9507	8.74508	3.07998	-44.3666	1.10689	-73.1216	0.654504
325	TRUE	0.726628	71.5348	71.5484	0.0136	77.1636	76.596	85.076	8.48002	4.11376	638.666	1.00302	-77.3685	0.596003
326	TRUE	0.995534	71.822	71.8304	0.0084	81.7282	79.8573	82.5781	2.72079	1.23862	283.321	1.0464	-78.8657	0.569561
327	TRUE	0.891694	71.9484	71.9676	0.0192	82.9522	75.888	83.4087	7.52066	2.47504	371.213	1.0639	-73.5637	0.655596
328	TRUE	0.992132	72.0484	72.05	0.0016	78.1698	77.8492	78.8467	0.997506	0.403004	623.441	1.0194	-77.466	0.615197
329	TRUE	0.988068	72.2164	72.2264	0.01	67.8285	67.2345	68.3541	1.11965	0.404696	-66.7177	1.04472	-73.7697	0.636891
330	TRUE	0.681913	72.3056	72.3128	0.0072	81.3151	78.8078	83.2443	4.43653	1.71434	565.497	1.03215	-80.0132	0.521683
331	TRUE	0.454158	72.4336	72.4404	0.0068	79.6749	77.0348	81.2354	4.20059	1.54921	644.987	1.00728	-77.2296	0.59887
332	TRUE	0.979417	72.594	72.5976	0.0036	82.165	80.3911	84.0947	3.70354	1.24291	-1025.35	1.0033	-75.2272	0.584893
333	TRUE	0.573418	73.06	73.0768	0.0168	84.1317	83.1938	84.2947	1.1009	0.303697	7.64121	1.03767	-80.8503	0.484622
334	TRUE	0.984819	73.3315	73.3331	0.0016	84.1056	83.4199	88.2827	4.86284	2.02258	2883.42	1.12538	-71.408	0.777957
335	TRUE	0.965279	73.5131	73.5279	0.0148	75.042	73.4463	80.8831	7.43677	2.22949	458.932	1.09553	-71.3296	0.720106
336	TRUE	0.876644	73.6791	73.6867	0.0076	82.1323	81.8939	83.7568	1.8629	0.65865	163.009	1.16485	-68.7821	0.784164
337	TRUE	0.642809	73.7831	73.7847	0.0016	76.5635	76.1627	76.7861	0.623441	0.249933	-389.651	1.00816	-64.4982	0.843049
338	TRUE	0.756468	73.9647	73.9799	0.0152	77.0724	76.9713	78.2642	1.29286	0.548304	14.5347	1.03216	-65.5284	0.834524
339	TRUE	0.793572	74.1579	74.1683	0.0104	79.856	76.1237	82.9707	6.84697	2.59817	560.315	1.04228	-74.7283	0.633497
340	TRUE	0.881333	74.255	74.2578	0.0028	81.2307	79.0264	83.8358	4.80941	1.7167	1749.45	1.00118	-77.1618	0.604161
341	TRUE	0.974871	74.3646	74.3722	0.0076	80.2892	78.9829	83.0946	4.11174	1.26667	515.879	1.03947	-66.7297	0.769888
342	TRUE	0.903677	74.657	74.6594	0.0024	81.116	80.3813	82.0512	1.66993	0.602686	695.805	1.00231	-70.9367	0.772968
343	TRUE	0.995796	74.7686	74.7702	0.0016	81.2028	80.6596	82.2805	1.62095	0.652809	1013.09	1.01707	-77.2671	0.657965
344	TRUE	0.487204	74.8498	74.8546	0.0048	81.4104	80.1042	84.0452	3.94104	1.22352	767.374	1.02684	-70.5874	0.732505
345	TRUE	0.987325	75.0562	75.0622	0.006	78.8158	76.4853	82.3338	5.84847	1.95004	1011.62	1.04222	-72.7325	0.72612
346	TRUE	0.482558	75.1506	75.1554	0.0048	77.0969	72.5472	77.2973	4.75003	1.68636	952.616	1.14812	-63.2453	0.795135
347	TRUE	0.526308	75.2366	75.2414	0.0048	78.3145	77.6911	78.6337	0.942584	0.289489	175.761	1.02392	-61.7734	0.85096
348	TRUE	0.918677	75.3502	75.3522	0.002	83.9113	82.6555	84.5615	1.90595	0.744743	977.149	1.02218	-73.9092	0.707026
349	TRUE	0.539102	75.7474	75.7578	0.0104	75.2491	73.9054	76.382	2.47662	0.883764	236.737	1.03401	-75.8997	0.634947
350	TRUE	0.796915	75.8922	75.8974	0.0052	80.4835	79.6053	83.281	3.67574	1.49803	758.908	1.01057	-77.7267	0.596502
351	TRUE	0.874695	80.1854	80.187	0.0016	68.9398	68.8419	69.2159	0.374065	0.153618	-233.791	1.01068	-74.159	0.608888
352	TRUE	0.914646	80.4794	80.4878	0.0084	63.7522	62.7716	64.978	2.20645	0.78906	227.599	1.01788	-68.2909	0.655757
353	TRUE	0.581808	80.6154	80.6226	0.0072	72.7276	71.475	78.4135	6.93846	3.02222	1104.88	1.03663	-67.033	0.77723
354	TRUE	0.921095	80.7278	80.7394	0.0116	67.5625	64.2566	69.1652	4.90857	1.35707	284.517	1.17828	-67.2351	0.704675
355	TRUE	0.947512	80.837	80.8502	0.0132	69.5763	66.7795	73.771	6.99145	2.43038	541.597	1.36534	-63.7933	0.791479
356	TRUE	0.665915	81.7749	81.7777	0.0028	82.6973	80.582	84.8125	4.2305	1.52323	1553.3	1.00108	-74.7065	0.731252
357	TRUE	0.977364	81.8473	81.8645	0.0172	75.4433	70.9939	78.5953	7.6014	2.62947	462.376	1.07146	-67.519	0.787478
358	TRUE	0.702389	82.1197	82.1253	0.0056	72.7489	72.5106	74.8431	2.33247	1.05937	422.519	1.00947	-72.8768	0.587795
359	TRUE	0.952488	82.3208	82.3872	0.0664	82.8445	71.1174	87.9475	16.83	5.3365	-180.67	1.14318	-74.1227	0.658931
360	TRUE	0.717786	82.5664	82.568	0.0016	81.1513	79.3701	81.8638	2.49377	1.01694	-1558.6	1.02327	-78.7444	0.59551
361	TRUE	0.974692	82.642	82.6892	0.0472	79.4574	76.0027	83.3195	7.31683	2.2965	72.8099	1.09266	-77.8633	0.498543
362	TRUE	0.956915	82.7724	82.816	0.0436	78.8298	68.1978	78.9535	10.7557	4.02615	249.361	1.00442	-72.3079	0.593115
363	TRUE	0.975354	83.2492	83.2948	0.0456	82.8322	70.546	83.9996	13.4535	5.20561	212.23	1.07032	-78.9674	0.47426
364	TRUE	0.912701	83.8768	83.9028	0.026	82.5041	80.7897	83.5477	2.75803	1.01878	-66.0414	1.05188	-76.4487	0.643564
365	TRUE	0.83292	84.0208	84.0396	0.0188	81.2036	75.5247	81.8336	6.30885	2.47358	-242.649	1.25378	-71.8632	0.584044
366	TRUE	0.958676	84.2487	84.3555	0.1068	76.9769	74.3137	78.9978	4.68419	1.73351	9.93559	1.00412	-67.95	0.69101
367	TRUE	0.678448	84.7695	84.7827	0.0132	105.244	105.053	108.391	3.33781	1.43272	-253.458	1.00001	-77.7851	0.593548
368	TRUE	0.82791	85.0219	85.0379	0.016	81.1213	80.2586	82.8091	2.55052	0.925964	167.686	1.00393	-74.5568	0.635555
369	TRUE	0.989651	85.855	85.9218	0.0668	69.5747	68.4189	82.8425	14.4235	6.34537	200.633	1.02427	-76.4282	0.485294
370	TRUE	0.691297	87.109	87.1114	0.0024	110.011	109.529	112.015	2.48634	0.945414	1029.79	1.07465	-80.7342	0.554596
371	TRUE	0.993728	87.7561	87.8045	0.0484	67.2771	67.0953	67.4722	0.376952	0.126638	3.22251	1.00167	-78.7497	0.457993
372	TRUE	0.998644	87.9881	88.0409	0.0528	76.634	71.6656	82.4832	10.8176	4.89094	191.489	1.05389	-77.3475	0.540779
373	TRUE	0.648822	88.0389	88.0917	0.0528	81.2221	69.8837	82.7576	12.8739	4.32267	-54.6639	1.23704	-79.0063	0.551215
374	TRUE	0.982045	88.2224	88.2556	0.0332	77.0308	73.5853	78.0307	4.44539	1.32061	-65.8008	1.08048	-72.3819	0.605165
375	TRUE	0.655845	89.2171	89.2259	0.0088	112.117	110.611	112.435	1.824	0.917343	203.283	1.00364	-83.2779	0.433998
376	TRUE	0.739826	89.4307	89.4383	0.0076	107.969	107.636	110.836	3.19978	1.21745	-426.162	1.02838	-79.0273	0.601219
377	TRUE	0.828235	89.5631	89.5815	0.0184	82.134	78.2154	84.5424	6.32698	1.58926	-286.407	1.07546	-77.1054	0.547384
378	TRUE	0.993615	89.7751	89.7811	0.006	78.4689	77.4723	82.4836	5.0113	2.28948	987.395	1.04476	-77.2272	0.546303
379	TRUE	0.819184	92.2129	92.2241	0.0112	90.1915	88.1376	90.4339	2.2963	0.877756	176.611	1.0444	-75.6336	0.592817
380	TRUE	0.995091	92.2841	92.2933	0.0092	72.5737	71.4569	82.3284	10.8715	5.1424	1187.7	1.06916	-74.4064	0.635831
381	TRUE	0.303537	92.6805	92.6993	0.0188	64.6782	58.5745	68.5941	10.0196	3.13073	-526.674	1.03706	-71.372	0.717873
382	TRUE	0.868623	92.8689	92.9313	0.0624	66.7539	65.8039	88.3664	22.5625	7.29158	-358.031	1.00215	-75.2596	0.586655
383	TRUE	0.678471	93.0501	93.0701	0.02	78.2016	76.9373	79.4503	2.51299	0.797535	44.9552	1.11413	-78.0052	0.60057
384	TRUE	0.916899	93.3652	93.382	0.0168	85.9264	81.4449	88.4515	7.00663	2.49952	311.219	1.20766	-71.5132	0.719634
385	TRUE	0.877129	93.4828	93.4948	0.012	87.9218	84.7154	88.4561	3.74069	0.971463	317.768	1.00274	-77.607	0.53725
386	TRUE	0.932548	93.8432	93.8504	0.0072	80.6212	78.4088	84.8733	6.46449	2.43925	-959.013	1.00503	-73.5442	0.714063
387	TRUE	0.888871	93.9808	94	0.0192	87.1013	85.2459	90.9479	5.702	1.8662	246.161	1.11618	-76.9172	0.659491
388	TRUE	0.65023	94.1912	94.2024	0.0112	71.0646	70.7456	71.4142	0.668663	0.208423	8.73249	1.01864	-68.3303	0.70574
389	TRUE	0.7521	94.7556	94.7692	0.0136	76.7808	76.4245	76.8105	0.38594	0.15027	-20.4693	1.00497	-80.3291	0.457966
390	TRUE	0.981421	94.9432	95.038	0.0948	82.8716	74.1354	91.8758	17.7404	7.40608	95.3009	1.07251	-77.1799	0.529679
391	TRUE	0.834134	95.1448	95.1468	0.002	86.4576	85.9544	86.6758	0.721411	0.294569	374.701	1.0422	-74.7536	0.601676
392	TRUE	0.987446	95.3471	95.3511	0.004	81.6282	80.5001	84.0478	3.54768	1.13206	834.629	1.02476	-70.3092	0.650575
393	TRUE	0.990998	97.1078	97.113	0.0052	83.2343	83.1316	91.414	8.28243	3.65935	1709.12	1.03869	-79.2939	0.532504
394	TRUE	0.786129	97.1718	97.2026	0.0308	83.2254	69.347	85.1774	15.8304	7.4448	463.755	1.10517	-76.3378	0.544231
395	TRUE	0.997951	97.3346	97.375	0.0404	71.7613	71.5788	78.6522	7.07343	3.1035	-174.009	1.00385	-77.9305	0.499036
396	TRUE	0.706943	97.4834	97.489	0.0056	86.5621	84.2929	86.9629	2.67003	0.701043	-282.009	1.16257	-77.2693	0.599038
397	TRUE	0.706812	97.7582	97.7634	0.0052	83.2796	83.0276	83.642	0.614441	0.206072	-74.1274	1.02628	-78.9996	0.489937
398	TRUE	0.649475	98.4057	98.4073	0.0016	82.4955	81.8187	82.8162	0.997506	0.403004	623.441	1.0194	-81.9644	0.548033
399	TRUE	0.843149	98.8025	98.8133	0.0108	80.6999	77.9107	81.3822	3.47152	0.900321	-314.604	1.00475	-79.8905	0.534837
400	TRUE	0.432838	99.3436	99.3456	0.002	72.7146	72.4118	72.8126	0.400784	0.153333	176.854	1.03234	-79.8012	0.544587
401	TRUE	0.972466	102.516	102.551	0.0356	83.0665	80.1406	84.3499	4.20924	1.59199	-10.8414	1.07554	-79.2738	0.489986
402	TRUE	0.993563	102.981	102.983	0.002	69.558	69.3665	69.6426	0.276095	0.113871	83.9737	1.064	-75.0261	0.575482
403	TRUE	0.444979	103.996	103.997	0.0016	72.9462	70.9067	73.2312	2.32455	0.954991	-1324.81	1.19269	-82.2334	0.533819
404	TRUE	0.614881	105.182	105.184	0.002	74.1317	74.105	74.4078	0.302814	0.114253	-113.873	1.03232	-72.9181	0.605801
405	TRUE	0.972354	105.342	105.344	0.0016	78.599	78.2249	78.973	0.74813	0.295724	467.581	1	-68.9945	0.758475
406	TRUE	0.711376	105.599	105.605	0.006	83.2712	82.5031	83.8679	1.36476	0.475189	-148.644	1.09936	-71.6041	0.763182
407	TRUE	0.587933	105.859	105.865	0.006	81.9149	80.9314	82.231	1.29959	0.488784	-128.055	1.09994	-70.8238	0.77267
408	TRUE	0.887243	106.14	106.147	0.0076	82.9811	82.803	84.421	1.61798	0.573031	222.602	1.02596	-68.0481	0.774679
409	TRUE	0.956987	106.265	106.268	0.0024	78.949	77.8134	82.8232	5.0098	1.89144	2087.42	1.03804	-73.0248	0.686808
410	TRUE	0.944716	106.392	106.394	0.002	76.7547	76.4252	77.0842	0.659067	0.266714	-353.708	1.00734	-71.001	0.759802
411	TRUE	0.639681	106.511	106.515	0.004	73.026	72.8628	76.8854	4.02268	1.36643	882.028	1.16175	-74.9825	0.599684
412	TRUE	0.783407	106.967	106.977	0.0092	82.6768	81.9866	83.4116	1.42501	0.304042	-75.5745	1.05181	-73.9783	0.658757
413	TRUE	0.777104	107.148	107.165	0.0168	85.7761	83.1601	86.4325	3.27238	1.2712	-234.561	1.09288	-76.4723	0.642033
414	TRUE	0.906483	107.333	107.335	0.0016	89.9513	89.9513	89.9513	2.84217e-14	1.26857e-14	1.46608e-11	1	-80.3495	0.476916
415	TRUE	0.964178	107.426	107.469	0.0428	81.5451	80.1017	83.068	2.96629	0.953162	1.97749	1.06501	-77.1188	0.616337
416	TRUE	0.434689	107.752	107.759	0.0072	72.6638	71.365	73.3169	1.95197	0.624395	-271.877	1.01183	-79.5913	0.542018
417	TRUE	0.687799	110.29	110.301	0.0112	76.2135	74.4527	76.6143	2.16156	0.774204	-198.584	1.02939	-81.0938	0.4509
418	TRUE	0.904277	110.497	110.5	0.0024	65.7778	64.8426	66.9133	2.07072	0.746706	-862.798	1.00151	-73.215	0.591731
419	TRUE	0.859865	110.586	110.59	0.0044	78.6098	77.3035	79.8567	2.55314	0.817829	566.505	1.00212	-70.8201	0.773493
420	TRUE	0.807717	110.852	110.936	0.0832	80.5576	78.8922	85.5986	6.70635	1.99244	-19.7268	1.06325	-77.8685	0.589664
421	TRUE	0.635157	110.979	110.985	0.006	63.717	62.0729	64.9916	2.91868	1.48117	-514.399	1.01482	-77.8256	0.634
422	TRUE	0.970482	111.065	111.099	0.034	79.0535	77.3553	83.4892	6.13387	2.12408	-9.04487	1.22129	-76.17	0.654338
423	TRUE	0.849312	111.198	111.2	0.0016	84.8228	84.7249	85.0989	0.374065	0.153618	233.791	1.01068	-73.9393	0.562277
424	TRUE	0.957735	111.99	111.998	0.0084	77.1615	76.7961	77.3831	0.587007	0.185129	-47.6011	1.00712	-70.3777	0.587567
425	TRUE	0.914835	112.188	112.19	0.0024	80.21	78.2729	81.2787	3.00588	1.09719	-1252.45	1.01189	-74.4419	0.552466
426	TRUE	0.53345	112.289	112.297	0.0076	68.1807	66.6765	68.6596	1.9831	0.779274	-230.608	1.08831	-74.39	0.533076
427	TRUE	0.244181	112.463	112.465	0.0024	81.3735	81.1063	81.6407	0.534378	0.192398	-222.658	1	-70.3995	0.681056
428	TRUE	0.779757	112.69	112.696	0.006	82.7093	82.3964	82.7766	0.380267	0.153976	-40.1653	1.01353	-68.9513	0.761454
429	TRUE	0.785642	112.779	112.781	0.0016	76.7808	76.7808	76.7808	1.42109e-14	4.25955e-15	5.51399e-12	1	-76.1362	0.599433
430	TRUE	0.532241	113.722	113.724	0.002	109.547	109.043	109.765	0.721411	0.294569	374.701	1.0422	-79.2311	0.566505
431	TRUE	0.534574	113.895	113.903	0.0076	83.7546	80.9883	84.8109	3.82261	1.14131	240.106	1.39692	-62.69	0.787105
432	TRUE	0.737118	114.107	114.108	0.0016	80.6296	79.8102	81.8052	1.99501	0.792986	1246.88	1.00415	-66.7766	0.83256
433	TRUE	0.623531	114.217	114.232	0.0152	77.7942	76.645	78.1342	1.48921	0.53035	83.8635	1.04104	-67.6875	0.72522
434	TRUE	0.719249	114.316	114.318	0.0016	77.5477	77.4764	77.7971	0.320627	0.129065	155.86	1.04572	-70.4613	0.694145
435	TRUE	0.265927	114.93	114.936	0.006	77.7113	77.2387	78.5505	1.31175	0.586098	-269.811	1.02067	-78.5645	0.49728
436	TRUE	0.525259	116.496	116.501	0.0048	81.7232	81.1598	83.713	2.5532	0.97191	-542.393	1.00405	-77.5333	0.583766
437	TRUE	0.654434	116.679	116.754	0.0744	83.7706	76.4119	88.3455	11.9336	5.16832	-166.76	1.06499	-76.4369	0.535226
438	TRUE	0.564401	116.737	116.778	0.0408	77.7148	76.4406	80.5376	4.09694	1.55845	117.39	1.02348	-77.6367	0.601007
439	TRUE	0.560893	116.891	116.914	0.0232	73.319	68.6712	76.3885	7.71726	3.02619	-349.581	1.03442	-78.4289	0.483616
440	TRUE	0.426179	117.078	117.08	0.0016	79.9867	79.4612	80.3341	0.872818	0.347517	545.511	1.00577	-79.2309	0.574535
441	TRUE	0.95695	117.298	117.3	0.0016	66.3831	63.8448	66.962	3.11721	1.31462	-1948.25	1.05738	-74.1886	0.607814
442	TRUE	0.589313	117.385	117.388	0.0024	78.3578	76.8883	79.2262	2.33791	0.850968	974.127	1.01067	-79.3802	0.604724
443	TRUE	0.503003	117.495	117.497	0.0016	77.0522	76.8028	77.1234	0.320627	0.129065	155.86	1.04572	-76.873	0.580359
444	TRUE	0.976462	117.638	117.691	0.0532	84.5776	83.7001	85.6424	1.94231	0.770522	23.9135	1.01801	-78.9416	0.549042
445	TRUE	0.604512	117.994	118.053	0.0588	69.2621	68.0447	82.9208	14.8761	6.92727	-256.993	1.0049	-72.3633	0.548373
446	TRUE	0.441183	118.214	118.217	0.0032	80.2743	80.2743	80.2743	1.42109e-14	5.14837e-15	-2.88685e-12	1	-74.6732	0.638606
447	TRUE	0.318772	118.214	118.22	0.0064	80.69	80.4468	81.3449	0.898052	0.234282	46.12	1.05984	-75.1137	0.6485
448	TRUE	0.872984	118.315	118.325	0.0092	76.5473	76.5176	77.193	0.675395	0.199441	52.8026	1.01139	-75.3583	0.581553
449	TRUE	0.429986	118.41	118.421	0.0108	78.3042	77.8403	78.538	0.697661	0.233024	56.6902	1.02512	-71.0061	0.708525
450	TRUE	0.315284	119.038	119.047	0.0096	79.8937	77.9887	80.3874	2.39878	1.02425	241.291	1.00376	-73.1216	0.639597
451	TRUE	0.756735	119.346	119.348	0.0016	79.5905	79.2431	80.1159	0.872818	0.347517	545.511	1.00577	-72.9252	0.623379
452	TRUE	0.563077	119.525	119.526	0.0016	81.3649	80.884	83.6271	2.74314	1.16158	1714.46	1.06866	-79.8478	0.559603
453	TRUE	0.934059	120.147	120.151	0.004	83.6732	81.9958	84.5044	2.50861	0.822462	608.429	1.01753	-77.5235	0.599885
454	TRUE	0.656728	120.351	120.365	0.0136	77.2598	73.6089	81.0004	7.39146	2.8463	648.084	1.10593	-76.9791	0.641716
455	TRUE	0.90319	120.506	120.51	0.004	77.6513	76.2041	79.915	3.71096	1.44068	1067.91	1.03568	-74.1566	0.673976
456	TRUE	0.659759	120.733	120.755	0.0224	80.7636	72.7806	83.9188	11.1382	3.71114	-373.521	1.36936	-79.4256	0.551747
457	TRUE	0.77736	120.823	120.866	0.0432	77.199	74.2763	83.2008	8.92445	3.04016	98.7676	1.2034	-79.707	0.542649
458	TRUE	0.565473	120.948	120.95	0.0016	78.6278	78.3072	79.3047	0.997506	0.403004	623.441	1.0194	-72.0785	0.556705
459	TRUE	0.843494	121.602	121.61	0.008	83.2353	82.0604	83.8736	1.81318	0.52651	204.563	1.02027	-78.2808	0.545791
460	TRUE	0.981142	121.794	121.796	0.0016	81.2461	80.97	81.344	0.374065	0.153618	233.791	1.01068	-77.9242	0.600442
461	TRUE	0.997579	121.974	121.984	0.0096	79.7848	79.2908	80.8084	1.51759	0.590975	148.908	1.00268	-72.3199	0.696736
462	TRUE	0.909468	122.164	122.168	0.0036	85.3461	84.507	85.796	1.28896	0.443549	204.637	1.20312	-77.6029	0.630327
463	TRUE	0.997822	123.021	123.031	0.01	75.2207	72.8586	79.7832	6.92465	2.44539	705.097	1.02003	-75.9973	0.653155
464	TRUE	0.994196	123.132	123.135	0.0036	79.7847	79.369	80.3116	0.942584	0.377477	306.098	1.01684	-70.1359	0.739336
465	TRUE	0.591855	123.236	123.241	0.0044	78.6641	77.5286	79.7997	2.27111	0.785998	544.188	1.003	-67.1573	0.790898
466	TRUE	0.876813	123.454	123.461	0.0068	84.0049	82.3802	85.5199	3.13976	1.54293	466.656	1.00076	-73.4672	0.692084
467	TRUE	0.975916	124.135	124.139	0.0036	78.7437	77.9644	79.5081	1.54376	0.543872	448.464	1.00201	-74.1683	0.638682
468	TRUE	0.539564	124.225	124.229	0.0048	80.0176	78.4916	82.0468	3.55516	1.14748	691.258	1.01471	-66.52	0.712152
469	TRUE	0.954613	124.703	124.707	0.0048	81.2428	80.5377	82.6233	2.08556	0.638452	401.069	1.01951	-67.5198	0.786189
470	TRUE	0.685158	127.717	127.748	0.0308	81.0782	80.1048	87.2624	7.15758	2.23415	209.599	1.03694	-78.0894	0.579175
471	TRUE	0.947986	128.528	128.539	0.0116	79.8723	72.6278	82.5196	9.89174	4.17482	-805.749	1.04163	-75.6348	0.57143
472	TRUE	0.914187	128.771	128.843	0.0716	80.3832	70.4851	85.8484	15.3634	5.85686	-155.111	1.086	-71.2406	0.649839
473	TRUE	0.861141	128.945	128.973	0.028	80.7975	80.0937	81.3417	1.24803	0.513082	25.5416	1.01406	-73.5622	0.69626
474	TRUE	0.560775	129.041	129.046	0.0056	78.6992	77.4227	81.2524	3.82971	1.24991	682.419	1.02379	-70.6363	0.72774
475	TRUE	0.74541	129.338	129.347	0.0088	79.7273	78.7643	82.186	3.42168	1.4552	384.992	1.00472	-78.4417	0.619944
476	TRUE	0.509989	129.526	129.53	0.0044	78.5083	78.1469	78.8696	0.722706	0.32187	180.295	1.00231	-79.0897	0.525854
477	TRUE	0.706837	129.613	129.619	0.0064	78.1905	77.7858	80.8304	3.04463	1.22353	469.348	1.0249	-80.2749	0.549395
478	TRUE	0.992004	130.102	130.108	0.006	85.4479	84.9847	86.9897	2.00503	0.815484	341.992	1.00085	-74.87	0.663308
479	TRUE	0.560472	140.975	140.979	0.0044	71.9962	71.2614	73.0353	1.77384	0.546723	-376.027	1.00607	-74.1858	0.66243
480	TRUE	0.767842	141.975	141.977	0.002	77.456	77.0196	78.1953	1.17563	0.414719	539.468	1.02759	-76.7012	0.625127
481	TRUE	0.739029	142.324	142.326	0.0024	82.9185	82.6291	84.1877	1.5586	0.591057	-640.141	1.071	-76.7989	0.62141
482	TRUE	0.336077	142.639	142.646	0.0076	93.9467	93.546	94.385	0.839008	0.293685	7.54449	1.0408	-75.9646	0.599025
483	TRUE	0.451225	142.823	142.826	0.0032	81.4517	80.049	81.8525	1.80353	0.674936	-579.838	1.09267	-70.8361	0.657601
484	TRUE	0.859203	143.273	143.275	0.002	85.7164	85.3869	86.0459	0.659067	0.266714	-353.708	1.00734	-77.841	0.604119
485	TRUE	0.438103	143.567	143.569	0.0024	71.1729	69.3026	72.1081	2.80549	1.02863	-1168.95	1.01705	-73.9698	0.64957
486	TRUE	0.447167	143.751	143.764	0.0128	78.8652	77.7789	80.673	2.89411	1.18062	217.827	1.04031	-78.1159	0.501735
487	TRUE	0.538126	149.873	149.875	0.0016	80.4979	80.0972	80.7206	0.623441	0.249933	389.651	1.00816	-73.9708	0.706945
488	TRUE	0.876533	150.673	150.674	0.0016	74.3553	72.396	74.8897	2.49377	1.04055	-1558.6	1.04977	-66.7965	0.708252
489	TRUE	0.538768	150.953	151.003	0.0508	70.2265	65.6795	75.2414	9.56188	3.98102	150.778	1.09849	-71.5994	0.726429
490	TRUE	0.47405	151.157	151.167	0.0108	80.0776	68.8893	82.2151	13.3259	4.76078	-1261.7	1.00215	-72.4607	0.711523
491	TRUE	0.99581	151.251	151.262	0.0104	81.6107	80.0343	89.0203	8.98608	3.46223	-899.906	1.01095	-69.4045	0.765698
492	TRUE	0.998755	151.359	151.367	0.008	81.8751	80.2673	84.302	4.03474	1.39441	-547.013	1.03272	-70.3419	0.727918
493	TRUE	0.671299	151.434	151.441	0.0064	86.1297	84.0863	90.1972	6.11095	2.6019	-900.143	1.11811	-73.4886	0.639703
494	TRUE	0.855487	151.549	151.627	0.0784	70.3286	65.6992	81.5857	15.8865	4.65853	128.435	1.14036	-59.4122	0.777428
495	TRUE	0.518732	151.713	151.74	0.0276	80.2353	76.7938	82.0665	5.27267	1.89824	-174.643	1.00844	-58.069	0.844162
496	TRUE	0.442406	151.848	151.864	0.016	78.2349	74.6903	79.98	5.28973	1.28626	-210.355	1.07908	-67.1366	0.787606
497	TRUE	0.552422	152.052	152.063	0.0108	79.9209	79.1683	80.3963	1.22802	0.502422	-81.2353	1.03642	-77.0392	0.548695
498	TRUE	0.400541	152.266	152.281	0.0144	83.7768	81.4317	92.5948	11.1631	4.01666	-825.298	1.13146	-79.6103	0.542551
499	TRUE	0.942417	153.608	153.754	0.1456	80.6477	38.7138	108.079	69.3653	12.4508	-67.8546	10.0614	-93.9078	0.206888
500	TRUE	0.359577	153.995	154.022	0.0264	80.4341	79.6136	84.6964	5.08285	1.56965	-167.708	1.03637	-79.9357	0.545769
501	TRUE	0.437071	154.287	154.293	0.006	83.7679	83.7508	84.4355	0.684618	0.239656	-102.493	1.01339	-73.7165	0.648315
502	TRUE	0.957534	155.871	155.88	0.0096	81.8329	80.5865	81.8626	1.27607	0.373372	117.065	1.01791	-76.6998	0.534722
503	TRUE	0.883928	155.964	156.02	0.0568	81.3262	80.7144	94.6111	13.8967	4.94645	231.167	1.07024	-80.2128	0.445106
504	TRUE	0.754607	156.37	156.372	0.0024	78.7353	78.0673	79.4033	1.33595	0.480995	-556.644	1	-76.0497	0.608733
505	TRUE	0.400692	156.749	156.758	0.0092	110.231	103.391	111.012	7.62096	2.54298	-719.338	1.2545	-78.8758	0.586782
506	TRUE	0.860227	157.595	157.614	0.0192	69.2493	68.9191	84.0093	15.0902	6.22323	971.531	1.11815	-75.6549	0.546051
507	TRUE	0.572784	157.924	157.928	0.0036	87.477	87.4437	87.7962	0.352425	0.168726	-100.196	1.00098	-77.9996	0.572122
508	TRUE	0.893666	158.016	158.019	0.0024	78.1933	77.5921	78.3492	0.757036	0.267807	-194.825	1.14957	-71.8085	0.717418
509	TRUE	0.57233	158.395	158.41	0.0144	91.4929	90.699	92.0202	1.32123	0.47317	-40.7918	1.07641	-80.6539	0.484918
510	TRUE	0.91179	158.484	158.487	0.0032	78.5363	76.1613	81.5942	5.43285	1.89155	1716.32	1.00696	-79.159	0.601072
511	TRUE	0.564866	158.825	158.829	0.0032	79.488	75.6805	79.7626	4.08206	1.40067	1063.81	1.17602	-74.2275	0.679089
512	TRUE	0.512938	159.333	159.34	0.0072	70.7415	69.9981	71.1541	1.15606	0.42069	131.386	1.05119	-77.6322	0.599068
513	TRUE	0.994282	159.48	159.482	0.0028	103.651	103.028	103.815	0.786724	0.29333	275.671	1.04144	-76.0932	0.528672
514	TRUE	0.817352	159.648	159.651	0.0032	68.9492	68.9492	68.9492	1.42109e-14	3.4399e-15	1.17282e-12	1	-73.5889	0.685667
515	TRUE	0.894945	160.3	160.384	0.084	73.7684	72.6458	79.9109	7.26506	3.28079	73.5343	1.00663	-77.7743	0.485758
516	TRUE	0.945904	160.675	160.682	0.0076	81.8347	77.6992	83.2523	5.55308	1.89425	783.198	1.02443	-79.4128	0.542563
517	TRUE	0.726589	160.86	160.877	0.0172	77.5692	75.8999	77.7783	1.87842	0.94105	-108.491	1.0004	-78.2196	0.533503
518	TRUE	0.914158	161.447	161.453	0.006	81.5155	79.2331	82.063	2.82986	1.11477	-493.489	1.00647	-78.5368	0.537412
519	TRUE	0.655816	161.669	161.672	0.0032	80.9212	80.0469	81.2413	1.19433	0.49423	-349.795	1.03329	-82.1072	0.432723
520	TRUE	0.519773	161.793	161.795	0.002	80.2498	79.9603	80.566	0.605629	0.218335	290.727	1.00254	-72.9212	0.657305
521	TRUE	0.932779	162.125	162.135	0.0092	70.4518	68.4412	72.4289	3.9877	1.28424	-416.311	1.00778	-75.9078	0.643497
522	TRUE	0.319957	162.476	162.485	0.0088	82.0726	81.1227	82.1091	0.98638	0.511398	113.482	1.0005	-74.9226	0.633181
523	TRUE	0.675354	164.599	164.624	0.0256	70.1089	63.522	71.0789	7.55691	3.27028	267.87	1.05873	-83.2453	0.484796
524	TRUE	0.931934	164.762	164.829	0.0668	67.6667	63.5583	69.2645	5.70619	1.56333	-3.01064	1.09355	-69.6071	0.652695
525	TRUE	0.680671	164.958	164.968	0.0108	72.6396	69.7078	77.8103	8.10244	2.74611	-800.871	1.07064	-73.5592	0.540083
526	TRUE	0.391582	165.086	165.106	0.0204	70.6238	70.0772	70.6654	0.588209	0.23197	22.7247	1.0039	-62.8627	0.760424
527	TRUE	0.535	165.256	165.261	0.0056	72.1168	65.2171	75.013	9.79592	3.41842	1719.21	1.05919	-68.2183	0.639078
528	TRUE	0.733204	165.595	165.624	0.0288	74.7517	70.9201	76.872	5.95185	2.16127	115.263	1.17802	-66.1253	0.718509
529	TRUE	0.516535	166.11	166.126	0.0168	84.0904	81.6556	86.1932	4.53759	1.74405	171.724	1.11925	-81.8028	0.526802
530	TRUE	0.989759	166.224	166.288	0.0636	81.0367	78.2237	82.6918	4.46801	1.2983	-51.9175	1.01937	-73.2325	0.588038
531	TRUE	0.633786	166.606	166.669	0.0628	76.6268	76.4237	79.0621	2.63836	0.921573	41.7205	1.00119	-68.2461	0.577598
532	TRUE	0.435427	166.815	166.817	0.002	79.9636	79.5004	80.4534	0.952975	0.366077	488.574	1.00178	-76.8011	0.594294
533	TRUE	0.560266	166.964	166.969	0.0052	85.5319	83.222	87.072	3.85008	1.30545	744.367	1.00443	-80.8549	0.545248
534	TRUE	0.772168	167.012	167.023	0.0108	103.718	101.633	113.234	11.601	4.67206	-1138.96	1.03986	-83.9994	0.486941
535	TRUE	0.873218	167.175	167.259	0.084	80.5014	78.3685	83.5695	5.20106	1.58881	21.7789	1.02909	-72.2479	0.584181
536	TRUE	0.660442	167.514	167.521	0.0064	71.9136	70.0939	72.3494	2.25551	0.94903	-387.371	1.0144	-64.7903	0.729301
537	TRUE	0.842174	168.046	168.103	0.0576	79.5157	75.6661	80.3549	4.68879	1.38868	39.9162	1.03079	-82.7977	0.412783
538	TRUE	0.9674	168.44	168.486	0.046	76.3746	72.0549	76.6418	4.58692	1.43573	95.2707	1.00417	-67.7175	0.666303
539	TRUE	0.5165	168.63	168.647	0.0172	85.3856	83.2708	86.8481	3.57737	1.25151	-156.917	1.07702	-72.1978	0.702282
540	TRUE	0.889867	168.74	168.755	0.0152	79.2276	78.7626	81.6246	2.86203	0.902082	-104.044	1.05893	-67.1773	0.774547
541	TRUE	0.607905	168.868	168.883	0.0148	79.9375	79.6436	80.3156	0.671957	0.18561	26.8667	1.01647	-75.9061	0.60202
542	TRUE	0.456899	168.96	168.977	0.0168	83.4183	82.1679	83.6719	1.50406	0.415231	-55.0701	1.03065	-80.0455	0.449718
543	TRUE	0.899505	169.051	169.056	0.0048	94.0964	92.572	94.2894	1.71736	0.633925	-321.5	1.10529	-76.6145	0.594242
544	TRUE	0.335402	169.567	169.576	0.0088	83.7851	83.4489	85.7273	2.27848	0.704403	200.197	1.0487	-78.7499	0.600628
545	TRUE	0.956693	169.859	169.865	0.006	81.6137	81.0852	83.35	2.26477	0.97751	412.926	1.00728	-76.0353	0.581963
546	TRUE	0.989442	170.257	170.267	0.01	80.2713	79.5361	84.0613	4.52523	1.39863	347.38	1.09961	-77.0835	0.542007
547	TRUE	0.783766	175.659	175.69	0.0308	77.2225	76.6139	77.2858	0.671913	0.264865	16.4256	1.00178	-71.8924	0.651875
548	TRUE	0.403862	177.851	177.855	0.0044	70.2028	67.5334	71.3924	3.85897	1.41886	-845.535	1.00539	-80.6517	0.4096
549	TRUE	0.854597	184.26	184.305	0.0456	61.6605	56.4628	62.3997	5.93693	1.79435	-9.44504	1.10324	-73.7056	0.595115
550	TRUE	0.523215	184.839	184.846	0.0068	70.1576	69.8162	70.1872	0.371096	0.123168	-44.1945	1.00623	-77.4823	0.539781
551	TRUE	0.423064	185.264	185.266	0.002	61.4698	61.1536	61.7592	0.605629	0.218335	290.727	1.00254	-73.9023	0.502598
552	TRUE	0.862266	185.998	186.005	0.0068	53.9366	53.5529	55.0659	1.51298	0.51159	152.039	1.07526	-72.7711	0.712067
553	TRUE	0.507633	188.917	188.926	0.0092	83.4618	79.602	85.7826	6.18057	1.97622	-582.193	1.03181	-71.1184	0.547705
554	TRUE	0.542463	189.071	189.103	0.0316	103.596	101.327	112.396	11.0686	2.57761	285.899	1.03316	-80.8626	0.534019
555	TRUE	0.843025	189.366	189.371	0.0044	105.443	105.414	105.681	0.267189	0.0741405	31.6599	1.01005	-75.4576	0.537458
556	TRUE	0.929748	189.601	189.651	0.0504	80.7795	80.6638	93.7462	13.0824	4.96363	-215.444	1.01828	-79.5374	0.485233
557	TRUE	0.507696	190.177	190.223	0.0468	102.422	98.0157	106.464	8.44839	4.08748	171.181	1.00981	-82.902	0.45622
558	TRUE	0.796686	192.5	192.503	0.0024	69.2702	69.0847	69.3519	0.267189	0.100127	27.8322	1.0391	-63.7847	0.656713
559	TRUE	0.916457	192.757	192.776	0.0188	78.8905	78.3156	80.0358	1.72016	0.6016	72.2405	1.03182	-73.5821	0.702283
560	TRUE	0.777944	192.864	192.866	0.002	79.5466	79.5199	79.8227	0.302814	0.114253	-113.873	1.03232	-70.353	0.717448
561	TRUE	0.994382	193.02	193.12	0.0996	79.109	72.0404	92.0556	20.0151	7.48014	192.309	1.06983	-76.0183	0.532459
562	TRUE	0.992338	193.247	193.369	0.1216	77.4502	69.1839	77.63	8.44615	2.93093	-68.8148	1.00018	-66.3368	0.584846
563	TRUE	0.656233	193.426	193.463	0.0364	63.6792	61.3116	74.4242	13.1126	5.26818	350.088	1.01542	-71.3007	0.642905
564	TRUE	0.464678	194	194.007	0.0068	75.0898	74.6806	75.2892	0.608533	0.216783	63.2263	1.01174	-77.0538	0.599579
565	TRUE	0.990333	194.633	194.715	0.082	71.3177	71.0162	82.2976	11.2814	5.17458	120.784	1.02528	-77.1636	0.535998
566	TRUE	0.517664	194.882	194.899	0.0164	84.8874	65.9616	90.0339	24.0723	7.25762	-648.844	1.66494	-73.3081	0.445987
567	TRUE	0.967252	196.076	196.085	0.0096	69.1203	68.1891	79.2644	11.0753	5.3619	1160.74	1.00273	-82.779	0.446181
568	TRUE	0.352928	196.406	196.414	0.008	70.6121	70.2021	70.8811	0.679014	0.182945	14.7783	1.04108	-70.7472	0.725878
569	TRUE	0.848675	196.547	196.579	0.032	78.15	77.6895	82.3693	4.6798	1.16514	138.695	1.02221	-77.1732	0.54975
570	TRUE	0.643196	197.009	197.019	0.0092	111.086	109.713	112.114	2.40083	0.98578	-258.042	1.00031	-79.1263	0.586354
571	TRUE	0.707707	197.295	197.298	0.0036	80.5802	78.6111	83.6262	5.01508	1.94094	1398.16	1.05662	-80.7352	0.584563
572	TRUE	0.610693	197.426	197.428	0.002	67.6258	67.4521	67.7995	0.347346	0.151643	-197.847	1.00936	-66.1283	0.712255
573	TRUE	0.548963	198.887	198.89	0.0024	66.4454	66.4082	66.7793	0.371096	0.138851	-139.161	1.01913	-71.3988	0.721294
574	TRUE	0.996316	200.07	200.129	0.0596	74.5143	71.6998	79.5165	7.81666	3.14251	17.8698	1.07325	-78.5623	0.542757
575	TRUE	0.74138	200.805	200.807	0.0024	68.0537	68.0537	68.0537	1.42109e-14	3.24317e-15	5.6185e-14	1	-67.3717	0.724411
576	TRUE	0.858514	200.891	200.893	0.0028	77.5867	76.993	78.1805	1.18751	0.402234	-409.973	1.00177	-61.7903	0.858657
577	TRUE	0.987881	201.212	201.215	0.0024	83.9198	82.4503	85.8569	3.40666	1.23038	1419.44	1.00222	-75.7322	0.655672
578	TRUE	0.92848	202.236	202.254	0.018	85.731	79.8532	91.2358	11.3826	6.0894	645.744	1.00538	-78.8252	0.478884
579	TRUE	0.985243	202.659	202.679	0.0208	79.4041	73.624	80.2073	6.58332	2.57492	326.971	1.01058	-82.9239	0.486025
580	TRUE	0.996551	202.903	202.968	0.0656	84.8034	80.258	91.5371	11.2791	4.74009	-46.2566	1.19471	-74.9462	0.482161
581	TRUE	0.521481	203.089	203.111	0.0216	73.7789	71.8804	79.2545	7.37404	2.76792	277.293	1.04725	-78.4671	0.556668
582	TRUE	0.931773	203.193	203.223	0.0304	80.4895	73.8468	91.1871	17.3403	7.07255	-555.442	1.03908	-79.2895	0.442978
583	TRUE	0.755628	204.307	204.356	0.0488	74.4387	68.8426	81.0452	12.2026	4.32144	168.658	1.17781	-74.5908	0.542336
584	TRUE	0.465581	204.532	204.577	0.0452	74.3414	69.4736	76.7333	7.25968	1.52639	-92.7088	1.04998	-65.995	0.597256
585	TRUE	0.420609	204.797	204.801	0.0044	82.7171	81.4182	83.9046	2.48634	0.870923	-602.447	1.00582	-71.1422	0.736351
586	TRUE	0.677965	204.964	204.966	0.002	78.2761	77.4211	78.855	1.43392	0.490855	-632.348	1.05371	-69.1967	0.715542
587	TRUE	0.940402	205.198	205.199	0.0016	84.0176	83.6168	84.2402	0.623441	0.249933	389.651	1.00816	-71.993	0.70928
588	TRUE	0.863455	206.117	206.132	0.0144	74.9098	70.4753	75.8628	5.38751	2.03149	361.635	1.08621	-70.41	0.704328
589	TRUE	0.52477	206.316	206.356	0.0404	72.5851	69.9776	77.6845	7.70693	2.35676	-138.311	1.10816	-68.4166	0.643536
590	TRUE	0.614757	206.522	206.527	0.0048	83.2872	83.2359	83.6216	0.385708	0.115119	-51.7456	1.01201	-78.2342	0.546832
591	TRUE	0.554489	206.846	206.849	0.0032	81.6861	80.6619	83.2299	2.56798	0.974275	-878.261	1.02708	-79.1968	0.588035
592	TRUE	0.760201	207.153	207.158	0.0052	79.6032	78.7454	80.9558	2.2104	0.809284	442.088	1.008	-82.2913	0.495623
593	TRUE	0.559966	209.179	209.182	0.0032	78.3405	75.9155	78.6614	2.74593	1.13426	-895.795	1.01861	-78.8585	0.522776
594	TRUE	0.832538	209.492	209.529	0.0376	77.6988	68.3528	79.6219	11.2692	3.46925	-172.567	1.15076	-82.5868	0.49949
595	TRUE	0.967102	209.956	209.961	0.0052	83.8052	83.535	84.0651	0.530028	0.164355	-34.83	1.02904	-76.1422	0.586067
596	TRUE	0.986148	210.357	210.359	0.0016	82.6325	82.0625	83.5588	1.49626	0.597287	-935.162	1.00886	-73.343	0.600734
597	TRUE	0.979733	210.564	210.652	0.088	100.82	78.9553	113.913	34.9572	7.84549	-53.5859	3.80885	-91.0861	0.238355
598	TRUE	0.476157	212.048	212.05	0.002	69.6654	69.2023	70.1553	0.952975	0.366077	488.574	1.00178	-80.6443	0.544295
599	TRUE	0.505688	213.197	213.206	0.0088	80.026	79.1642	80.7276	1.56333	0.566136	-163.581	1.00289	-77.991	0.534582
600	TRUE	0.370871	213.292	213.328	0.036	74.7559	70.3354	78.1628	7.82733	3.30365	164.642	1.16064	-73.5282	0.546794
601	TRUE	0.934777	214.045	214.047	0.0016	84.4804	83.9282	84.6763	0.74813	0.307235	467.581	1.02779	-70.5039	0.634432
602	TRUE	0.819038	214.348	214.351	0.0024	86.2002	85.8182	87.8916	2.07336	0.867845	901.696	1.07456	-80.9293	0.522967
603	TRUE	0.42299	214.425	214.477	0.0516	81.9951	70.014	82.6995	12.6855	6.40352	254.535	1.0213	-76.6408	0.52606
604	TRUE	0.919297	214.791	214.825	0.034	83.3367	79.1013	84.7139	5.61268	2.11345	172.315	1.05905	-78.0935	0.491746
605	TRUE	0.672653	214.963	214.971	0.008	117.656	117.292	118.458	1.16602	0.371462	97.884	1.03527	-78.7361	0.601865
606	TRUE	0.584262	215.081	215.084	0.0032	84.3491	83.8148	85.2917	1.47696	0.505059	-456.139	1.00811	-73.547	0.682276
607	TRUE	0.853528	215.423	215.445	0.022	81.6554	77.8033	82.4031	4.5998	1.96074	159.787	1.05215	-84.1792	0.437389
608	TRUE	0.379115	215.574	215.586	0.0116	84.5345	84.2886	87.4412	3.15261	0.695064	127.466	1.07691	-73.4395	0.586224
609	TRUE	0.904869	215.745	215.833	0.0876	87.0942	83.9672	95.2395	11.2724	3.79545	54.8498	1.13118	-77.5695	0.540985
610	TRUE	0.536422	216.046	216.047	0.0016	92.2684	91.9744	93.0966	1.12219	0.460853	701.372	1.03705	-79.2418	0.600873
611	TRUE	0.821819	216.212	216.215	0.0024	90.4003	90.1999	90.8011	0.601176	0.22042	250.49	1.00609	-75.8123	0.639928
612	TRUE	0.568757	219.093	219.094	0.0016	76.7528	76.4767	76.8507	0.374065	0.153618	-233.791	1.01068	-74.5865	0.589062
613	TRUE	0.814919	219.285	219.296	0.0116	81.6444	80.0666	84.1431	4.0765	1.5534	280.817	1.0794	-80.5859	0.52715
614	TRUE	0.28979	219.329	219.352	0.0228	72.8749	70.3325	73.2435	2.91095	1.05652	-123.367	1.00162	-82.0419	0.438705
615	TRUE	0.763321	219.518	219.523	0.0048	84.2979	83.7045	87.5751	3.87062	1.41592	800.045	1.0593	-76.2363	0.602202
616	TRUE	0.802492	219.979	219.996	0.0164	72.1501	69.8937	72.6093	2.71557	1.12607	-162.608	1.00023	-71.634	0.634458
617	TRUE	0.349686	220.24	220.242	0.002	70.9888	70.7928	71.0956	0.302814	0.137361	1.39332e-12	1.09531	-58.6011	0.725693
618	TRUE	0.405993	221.323	221.358	0.0352	80.272	73.0639	80.4653	7.40141	3.59909	-223.606	1.01099	-75.6126	0.543008
619	TRUE	0.950812	223.556	223.65	0.094	77.6872	76.9864	85.6549	8.66852	3.25599	-86.3221	1.00927	-70.1804	0.599613
620	TRUE	0.449249	224.758	224.791	0.0332	81.4	78.5608	83.8592	5.2984	1.76375	44.7046	1.08214	-81.294	0.501497
621	TRUE	0.900457	224.917	224.951	0.034	82.9531	76.9155	83.2908	6.37525	2.72436	-142.182	1.09093	-79.536	0.55669
622	TRUE	0.970331	225.029	225.039	0.01	79.4998	74.8184	83.1174	8.29898	3.88843	821.159	1.00826	-75.7784	0.650044
623	TRUE	0.69504	225.811	225.83	0.0188	78.0244	75.8268	80.0158	4.18905	1.39987	256.434	1.03204	-75.2329	0.651862
624	TRUE	0.995877	225.957	226.005	0.048	78.4901	76.8118	89.237	12.4251	4.30214	243.871	1.00745	-71.4516	0.689203
625	TRUE	0.997164	226.16	226.162	0.0024	82.1839	80.9816	83.9207	2.93908	1.064	1224.62	1.00455	-71.8857	0.723488
626	TRUE	0.534309	226.416	226.43	0.0132	79.2897	78.2743	79.4234	1.14907	0.440532	87.3602	1.00505	-76.3515	0.589824
627	TRUE	0.601503	226.566	226.573	0.0064	73.1573	72.5807	74.503	1.92228	0.77763	357.628	1.04444	-76.9728	0.543894
628	TRUE	0.495419	227.08	227.083	0.0024	81.3948	81.1944	81.9292	0.73477	0.273506	306.154	1.01543	-76.9194	0.610748
629	TRUE	0.813825	227.146	227.158	0.0116	76.7238	75.9106	77.1947	1.28413	0.492754	50.5262	1.08721	-73.1673	0.635654
630	TRUE	0.643223	227.248	227.264	0.0164	68.6499	65.598	68.8523	3.25423	1.28579	204.67	1.00996	-81.0366	0.48066
631	TRUE	0.777397	227.379	227.394	0.0148	84.9726	83.1392	92.9745	9.83525	3.62772	413.505	1.36944	-81.7629	0.479573
632	TRUE	0.451204	227.439	227.452	0.0128	113.88	113.232	115.568	2.33592	0.986997	-56.958	1.11723	-82.7378	0.445977
633	TRUE	0.996967	227.827	227.926	0.0984	84.2012	79.8381	90.5275	10.6893	4.71119	93.2632	1.027	-76.1464	0.546927
634	TRUE	0.432191	228.92	228.925	0.0052	78.7679	78.7679	78.7679	1.42109e-14	3.82489e-15	2.36772e-13	1	-78.5109	0.487623
635	TRUE	0.588574	251.111	251.115	0.0048	79.6488	79.1556	80.1417	0.986091	0.35637	56.1283	1.1561	-81.9895	0.488889
636	TRUE	0.981675	252.032	252.04	0.0084	68.2789	68.2222	68.875	0.652761	0.279333	-72.3834	1.00365	-62.1468	0.762911
637	TRUE	0.902805	252.161	252.241	0.0808	72.0835	69.4122	84.8686	15.4564	6.45819	-141.978	1.22681	-73.7519	0.538312
638	TRUE	0.710151	252.431	252.456	0.0252	66.7227	62.4473	69.3204	6.87316	2.52133	155.226	1.19377	-82.322	0.460669
639	TRUE	0.979741	253.039	253.093	0.0536	80.901	75.2438	81.2922	6.04834	2.78106	104.777	1.02989	-72.9223	0.596037
640	TRUE	0.95506	253.358	253.443	0.0852	79.7812	72.4595	85.0589	12.5994	4.3949	98.7368	1.11662	-77.5724	0.495866
641	TRUE	0.821899	253.678	253.682	0.0048	67.3159	67.0636	67.6425	0.57891	0.171119	-103.071	1.01118	-58.7292	0.63486
642	TRUE	0.463945	255.058	255.152	0.0944	73.0392	66.9226	77.263	10.3404	3.35888	-45.2504	1.08819	-77.5525	0.496745
643	TRUE	0.824874	255.381	255.412	0.0316	75.9646	67.81	83.5414	15.7314	4.2017	-117.292	1.72051	-67.768	0.48194
644	TRUE	0.871282	256.189	256.195	0.0056	66.8903	65.3598	68.134	2.77422	1.22404	-598.339	1.04899	-67.446	0.597191
645	TRUE	0.462827	256.454	256.505	0.0508	92.9877	92.4755	93.5454	1.06985	0.368396	-1.93352	1.00733	-73.5006	0.452883
646	TRUE	0.705189	257.912	257.922	0.01	74.3653	72.3417	75.0504	2.70868	0.795676	-95.8442	1.21231	-76.2812	0.598447
647	TRUE	0.398614	257.954	257.997	0.0428	71.8567	67.7162	73.8769	6.16065	1.98841	34.5026	1.06866	-80.5825	0.499864
648	TRUE	0.479109	258.149	258.182	0.0332	100.766	88.5088	101.45	12.9412	5.58065	-390.658	1.05662	-86.2568	0.445919
649	TRUE	0.736379	258.2	258.204	0.0044	65.6876	65.5837	65.9473	0.363589	0.149145	-21.748	1.02862	-77.3246	0.538508
650	TRUE	0.805505	258.462	258.467	0.0044	79.8317	76.2476	82.3164	6.06874	2.87403	1427.84	1.01725	-83.2356	0.488514
651	TRUE	0.554915	258.532	258.538	0.0056	73.6904	70.1835	75.5607	5.37722	1.84275	-884.352	1.09192	-77.2361	0.561042
652	TRUE	0.673627	260.093	260.096	0.0032	82.7817	82.4329	83.1305	0.697661	0.20615	182.456	1.01082	-74.7511	0.502217
653	TRUE	0.914094	260.426	260.46	0.034	75.3418	73.2618	77.4148	4.15297	1.69131	72.253	1.14411	-70.6378	0.645126
654	TRUE	0.937516	261.181	261.192	0.0108	76.819	76.3062	79.7802	3.47403	1.32102	-303.964	1.01474	-72.7442	0.653878
655	TRUE	0.406151	261.604	261.611	0.0072	78.2395	76.1094	78.7442	2.63478	0.671534	122.266	1.21567	-73.9467	0.605751
656	TRUE	0.884891	261.837	261.903	0.0652	77.1086	76.557	82.4133	5.8563	2.55761	44.8374	1.02937	-75.643	0.440942
657	TRUE	0.712397	262.021	262.024	0.0032	78.9183	78.5726	78.9369	0.364331	0.147868	-113.994	1.00755	-74.9933	0.591694
658	TRUE	0.68938	268.096	268.1	0.0044	80.9461	78.9422	83.3285	4.38636	1.72853	1166.62	1.12309	-77.6642	0.611925
659	TRUE	0.641763	268.433	268.435	0.002	83.3304	79.9415	84.3502	4.40862	1.70995	2080.26	1.23653	-79.4274	0.574136
660	TRUE	0.930113	268.816	268.821	0.0052	82.9161	79.5513	83.4208	3.86954	1.3413	820.795	1.12256	-79.4136	0.539684
661	TRUE	0.491043	268.908	268.91	0.0016	82.1707	82.1707	82.1707	1.42109e-14	6.40475e-15	7.60486e-12	1	-76.1749	0.649711
662	TRUE	0.955126	269.228	269.231	0.0028	76.8208	75.3513	77.4888	2.13751	0.755775	-752.795	1.02466	-69.0772	0.757323
663	TRUE	0.43763	269.427	269.435	0.0084	77.3924	76.621	78.8076	2.18662	0.752752	-234.831	1.02772	-72.3516	0.600662
664	TRUE	0.976005	269.501	269.516	0.0152	75.3586	71.6904	78.7326	7.04215	2.29783	392.504	1.0839	-70.8146	0.717063
665	TRUE	0.493294	269.874	269.88	0.0064	83.144	82.4976	83.523	1.02538	0.354139	60.4205	1.08137	-70.6013	0.657663
666	TRUE	0.796682	271.296	271.298	0.0016	83.8728	83.8015	84.1222	0.320627	0.129065	-155.86	1.04572	-72.9735	0.701719
667	TRUE	0.6501	272.441	272.463	0.0224	78.1144	76.9084	83.4174	6.50903	2.21796	278.917	1.07084	-67.8982	0.653909
668	TRUE	0.982989	273.907	273.909	0.002	73.3404	72.8772	73.8302	0.952975	0.366077	488.574	1.00178	-71.9618	0.717676
669	TRUE	0.89534	273.978	273.98	0.0016	61.0014	60.752	61.0726	0.320627	0.129065	155.86	1.04572	-67.2576	0.726898
670	TRUE	0.548136	274.83	274.842	0.012	72.7055	55.2325	75.6701	20.4377	7.55814	-1529.26	1.54216	-68.6041	0.722762
671	TRUE	0.915935	274.848	274.906	0.0576	76.1624	63.3136	79.0156	15.702	5.37533	118.877	1.27832	-54.6755	0.776032
672	TRUE	0.988185	274.968	275.002	0.0332	65.6292	63.882	70.1599	6.27782	2.34315	-152.279	1.0516	-65.254	0.791564
673	TRUE	0.690997	275.323	275.326	0.0024	64.6748	63.6729	65.4764	1.80353	0.650679	751.47	1.00201	-70.0003	0.593408
674	TRUE	0.690064	275.817	275.854	0.0368	75.9333	74.6057	82.5075	7.90187	3.45373	-209.226	1.01248	-67.2207	0.660477
675	TRUE	0.793774	277.365	277.378	0.0128	63.5436	63.188	67.2982	4.11015	2.03238	-321.466	1.00006	-76.7182	0.546119
676	TRUE	0.863643	277.625	277.627	0.0016	77.8047	77.2792	78.152	0.872818	0.347517	-545.511	1.00577	-77.3316	0.587477
677	TRUE	0.704364	277.722	277.728	0.006	71.51	70.8123	72.9953	2.18303	0.576064	-297.412	1.04327	-70.4404	0.652783
678	TRUE	0.988674	278.133	278.137	0.0036	68.3341	68.0744	68.8537	0.779302	0.249908	-201.741	1.00688	-62.9589	0.812775
679	TRUE	0.996592	279.103	279.109	0.0068	77.6195	75.8807	78.5985	2.71779	1.08776	453.139	1.02055	-79.7663	0.495737
680	TRUE	0.920392	279.343	279.355	0.012	64.5452	63.0782	68.9833	5.90502	2.30154	-520.774	1.02636	-67.498	0.585985
681	TRUE	0.801776	279.665	279.67	0.0052	74.4635	73.7045	76.6681	2.96359	1.2595	543.96	1.00453	-77.3405	0.481858
682	TRUE	0.92457	279.665	279.741	0.076	69.3576	68.3269	81.0027	12.6757	3.78366	-37.9702	1.11522	-76.9186	0.498873
683	TRUE	0.583042	279.893	279.916	0.0236	84.7681	83.4017	87.543	4.14128	1.19958	146.521	1.06873	-76.4995	0.59513
684	TRUE	0.678091	280.526	280.528	0.002	76.6255	76.3494	76.6522	0.302814	0.114253	-113.873	1.03232	-74.1832	0.583302
685	TRUE	0.454518	280.581	280.592	0.0112	80.3777	75.5512	86.846	11.2948	3.50171	-897.117	1.01982	-76.6965	0.596026
686	TRUE	0.623922	281.527	281.538	0.0112	81.2019	80.2648	81.6493	1.38443	0.471563	82.307	1.03692	-70.5851	0.671938
687	TRUE	0.795102	281.97	281.98	0.0096	64.4432	64.3104	66.2657	1.95534	0.821466	207.574	1.00622	-68.2944	0.76373
688	TRUE	0.967153	282.185	282.226	0.0412	44.4776	44.1189	44.6751	0.556224	0.167429	-8.54511	1.00033	-68.0625	0.498451
689	TRUE	0.982884	282.32	282.327	0.0068	63.5169	62.0683	64.0112	1.94289	0.696727	-292.789	1.00439	-65.5249	0.586924
690	TRUE	0.493323	282.497	282.5	0.0028	103.444	103.34	103.838	0.497269	0.16942	102.493	1.05861	-71.8459	0.707811
691	TRUE	0.690158	283.099	283.105	0.0068	85.2113	81.2217	86.4561	5.23443	1.73148	750.022	1.0044	-80.2294	0.459051
692	TRUE	0.912764	283.667	283.719	0.0524	83.1613	81.0687	85.029	3.9603	0.97575	-18.3816	1.07218	-78.264	0.544402
693	TRUE	0.681894	284.993	284.998	0.0044	65.8956	63.5621	67.6055	4.04343	1.84155	-1111.51	1.18648	-71.124	0.660017
694	TRUE	0.880817	285.309	285.312	0.0024	75.0595	74.1244	75.9279	1.80353	0.649492	751.47	1.00022	-78.7873	0.55396
695	TRUE	0.52789	285.364	285.366	0.0024	76.0288	75.1678	76.2959	1.12813	0.400509	-333.986	1.21612	-67.3263	0.657038
696	TRUE	0.854962	285.861	285.864	0.0032	75.8108	73.3838	76.0112	2.62736	0.897189	-663.334	1.21307	-70.7223	0.607772
697	TRUE	0.596248	286.01	286.025	0.0152	68.0809	68.0147	69.4007	1.38602	0.414153	-45.5997	1.04622	-70.6281	0.588126
698	TRUE	0.778811	286.56	286.563	0.0028	85.031	83.9103	85.4318	1.52149	0.57715	560.178	1.0713	-77.3237	0.644647
699	TRUE	0.86775	286.65	286.653	0.0028	84.7221	82.6013	85.8589	3.25759	1.08851	1062.7	1.05595	-76.6595	0.640424
700	TRUE	0.411608	286.98	286.987	0.0076	75.7295	74.5111	77.3505	2.83939	0.697252	-40.9265	1.40229	-68.3907	0.696532
701	TRUE	0.847864	287.326	287.342	0.016	82.2182	82.1933	82.294	0.100729	0.0422246	5.73302	1.00006	-77.3484	0.63141
702	TRUE	0.994949	287.412	287.448	0.0364	77.4642	69.7182	88.6153	18.8971	6.15641	518.289	1.35992	-78.9202	0.536524
703	TRUE	0.71329	287.515	287.527	0.0116	75.9413	69.468	76.0677	6.59969	3.28108	-576.293	1.01455	-64.8951	0.705229
704	TRUE	0.416322	287.656	287.663	0.0072	107.749	107.364	109.209	1.84446	0.727698	241.346	1.00559	-75.8841	0.636181
705	TRUE	0.228289	287.686	287.693	0.0076	74.5883	73.9539	75.293	1.33905	0.402609	138.984	1.11123	-71.2793	0.585364
706	TRUE	0.838598	287.794	287.797	0.0032	81.0133	78.2894	82.082	3.7926	1.22586	-1082.36	1.04416	-79.4089	0.644162
707	TRUE	0.839685	287.954	288.011	0.0572	111.271	101.9	119.576	17.6762	5.28473	-187.919	1.2597	-81.3545	0.488669
708	TRUE	0.566942	288.182	288.194	0.0116	105.73	103.927	107.163	3.23597	1.19563	231.539	1.04309	-84.1658	0.457278
709	TRUE	0.981722	288.24	288.326	0.0856	82.0352	77.7727	82.5176	4.74485	2.39786	51.3111	1.00432	-76.6401	0.433554
710	TRUE	0.994091	289.142	289.144	0.0024	88.9468	87.6777	89.882	2.20431	0.796673	-918.463	1.00367	-68.9677	0.786767
711	TRUE	0.814097	289.161	289.173	0.012	75.2392	71.0595	78.5329	7.4734	2.14076	-607.801	1.00729	-63.6562	0.85838
712	TRUE	0.78076	291.055	291.082	0.0276	67.927	62.3612	71.1143	8.75309	2.28206	-230.545	1.09158	-74.1841	0.444594
713	TRUE	0.612207	292.968	292.992	0.024	81.3559	81.1588	85.1548	3.99606	1.11262	-102.494	1.04112	-77.3327	0.59922
714	TRUE	0.832991	293.58	293.683	0.1028	66.6964	65.57	77.0521	11.4821	4.89584	-103.592	1.00876	-75.3891	0.539721
715	TRUE	0.960362	293.929	293.94	0.0112	69.0032	68.1422	76.9351	8.79284	2.43413	-820.15	1.02986	-76.5751	0.557807
716	TRUE	0.803602	294.225	294.23	0.0052	68.2425	66.9727	68.9448	1.97209	0.739533	-374.223	1.01317	-77.5561	0.533883
717	TRUE	0.811113	299.074	299.093	0.0192	74.616	66.2285	80.4753	14.2468	4.09711	-763.677	1.00601	-80.471	0.397938
718	TRUE	0.810809	299.326	299.337	0.0112	82.1182	78.1178	83.6916	5.5738	2.05964	500.615	1.0059	-74.8857	0.670311
719	TRUE	0.789817	299.877	299.922	0.0452	69.9274	65.3074	71.3346	6.0272	2.21529	120.889	1.0162	-68.5857	0.654795
720	TRUE	0.492713	300.047	300.053	0.006	66.6311	63.8405	68.6389	4.79849	1.68054	-877.362	1.03732	-82.9841	0.490001
721	TRUE	0.639636	300.197	300.217	0.02	71.8605	70.6827	75.7009	5.01821	1.51525	-198.737	1.07387	-76.2428	0.584677
722	TRUE	0.793998	300.296	300.307	0.0108	67.0447	64.8557	74.9541	10.0984	3.55166	-878.411	1.01523	-78.5445	0.543363
723	TRUE	0.90705	301.369	301.371	0.0028	80.2568	77.7601	80.5948	2.83474	1.22212	1055.66	1.09137	-76.8465	0.627682
724	TRUE	0.935193	301.732	301.734	0.0024	82.1454	80.6759	82.7466	2.07072	0.767083	862.798	1.03077	-71.819	0.737404
725	TRUE	0.73501	301.904	301.917	0.0128	80.0355	79.1185	80.6021	1.48356	0.52341	-79.7776	1.03529	-83.9689	0.454056
726	TRUE	0.650634	302.233	302.245	0.0124	109.534	103.413	110.055	6.64268	2.8819	471.938	1.17205	-82.5652	0.492297
727	TRUE	0.483113	302.273	302.315	0.0424	75.617	72.003	75.8394	3.83638	1.99372	-86.9273	1.00293	-68.0594	0.693623
728	TRUE	0.800347	302.377	302.423	0.0452	77.2739	71.2691	82.7771	11.508	3.68631	-0.515213	1.2539	-73.1907	0.714247
729	TRUE	0.999304	303.212	303.23	0.018	75.6816	75.0796	77.0399	1.96026	0.771226	72.5708	1.03222	-60.5817	0.833059
730	TRUE	0.724317	303.656	303.683	0.0268	113.422	111.374	116.909	5.53501	2.35811	155.503	1.09129	-78.4459	0.638088
731	TRUE	0.990023	303.877	303.904	0.0272	79.1605	74.7287	83.5104	8.78172	3.17699	145.886	1.36931	-58.1369	0.849682
732	TRUE	0.445089	304.04	304.043	0.0032	79.4739	78.086	81.077	2.99103	0.941754	-850.428	1.01731	-61.4726	0.865614
733	TRUE	0.368909	304.194	304.198	0.0044	73.1821	72.9743	73.3751	0.400784	0.147519	-13.6242	1.06113	-63.449	0.810273
734	TRUE	0.75142	304.236	304.258	0.0224	84.3393	81.156	84.6027	3.44671	1.50726	148.974	1.01108	-69.4742	0.710422
735	TRUE	0.796316	304.689	304.693	0.0044	82.5193	82.2013	82.842	0.640739	0.228593	-25.1979	1.12075	-61.6932	0.709283
736	TRUE	0.58852	308.746	308.789	0.0424	75.5324	72.0771	78.9883	6.91122	1.79718	101.166	1.10291	-62.5663	0.713135
737	TRUE	0.99396	309.108	309.11	0.0024	74.2202	73.4451	75.2068	1.76169	0.683616	-705.783	1.03609	-60.8162	0.707639
738	TRUE	0.672083	309.194	309.244	0.05	72.3116	67.3763	75.649	8.27265	2.82046	46.3837	1.19722	-67.8092	0.714496
739	TRUE	0.524091	309.373	309.454	0.0804	75.2123	71.892	79.5814	7.68937	2.42392	-39.8085	1.05595	-62.8451	0.701422
740	TRUE	0.692764	309.824	309.886	0.0616	78.8132	68.2275	80.0522	11.8247	4.52236	176.219	1.02758	-66.2907	0.649854
741	TRUE	0.676325	310.173	310.204	0.0312	83.0406	76.031	87.5806	11.5496	3.95902	276.995	1.15654	-69.5179	0.712524
742	TRUE	0.933842	310.725	310.743	0.0176	74.6975	74.0733	76.4822	2.40887	0.626319	-59.9517	1.05696	-69.7841	0.71813
743	TRUE	0.555188	310.873	310.881	0.0088	94.568	92.2182	94.5934	2.3752	1.04323	-288.699	1.01537	-69.9602	0.703059
744	TRUE	0.958775	316.336	316.341	0.0048	66.8306	66.5278	67.0301	0.502318	0.162741	54.7645	1.03574	-68.3715	0.567345
745	TRUE	0.990642	316.795	316.833	0.0376	83.7977	77.741	84.6169	6.87594	2.80285	149.796	1.04033	-71.2866	0.645599
746	TRUE	0.961987	321.577	321.579	0.0016	72.9412	72.8432	73.2173	0.374065	0.153618	-233.791	1.01068	-71.5621	0.588686
747	TRUE	0.869403	321.661	321.72	0.0596	80.3728	73.884	84.5825	10.6985	3.35324	111.635	1.16355	-74.9533	0.648716
748	TRUE	0.962598	321.788	321.791	0.0036	80.5091	79.4529	83.6479	4.19495	1.75263	1163.29	1.00153	-75.0477	0.636166
749	TRUE	0.898114	321.966	321.981	0.0148	80.7303	70.5022	84.873	14.3709	5.36521	-1129.82	1.02607	-70.9361	0.7155
750	TRUE	0.377248	322.173	322.179	0.006	77.4495	76.93	79.9339	3.00398	1.05925	-528.547	1.04632	-71.4572	0.642945
751	TRUE	0.490963	322.256	322.261	0.0048	76.4028	75.3025	78.1187	2.81621	0.890599	-528.271	1.02817	-73.5604	0.714779
752	TRUE	0.861178	322.361	322.362	0.0016	81.9265	81.3743	82.1225	0.74813	0.307235	-467.581	1.02779	-66.5427	0.723767
753	TRUE	0.48721	322.502	322.508	0.006	78.0416	77.3432	78.2986	0.955412	0.369964	125.158	1.03039	-71.5402	0.699029
754	TRUE	0.759215	322.833	322.841	0.0076	66.6204	66.5252	69.5794	3.05423	0.946717	-267.016	1.14893	-76.6859	0.495129
755	TRUE	0.903037	322.995	323.023	0.028	65.0105	63.8372	78.5408	14.7036	5.88829	-580.35	1.18069	-78.1082	0.492278
756	TRUE	0.270324	323.239	323.242	0.0032	78.0853	76.4896	79.1838	2.69416	0.988369	-895.269	1.01328	-74.5077	0.639261
757	TRUE	0.774518	323.331	323.373	0.0424	81.0316	80.2607	84.0357	3.77496	1.51318	69.4112	1.02399	-78.7226	0.581287
758	TRUE	0.716638	323.532	323.545	0.0136	75.8249	74.7374	78.6109	3.87351	1.25657	-228.444	1.11226	-79.7964	0.448248
759	TRUE	0.58798	323.809	323.811	0.002	81.1968	80.8806	82.1453	1.2647	0.503641	644.435	1.04832	-72.7152	0.7275
760	TRUE	0.956103	324.016	324.103	0.0868	70.4568	69.6543	79.8761	10.2217	4.9852	-111.909	1.00946	-74.7238	0.538465
761	TRUE	0.360891	324.199	324.216	0.0176	79.4735	75.9923	84.1552	8.16288	3.09786	475.351	1.01846	-77.9556	0.591619
762	TRUE	0.887797	324.616	324.617	0.0016	71.284	71.0613	71.6847	0.623441	0.249933	-389.651	1.00816	-70.0973	0.706646
763	TRUE	0.750727	324.839	324.913	0.0736	49.9762	27.8589	68.6201	40.7612	8.83831	-28.2968	10.0689	-96.1592	0.168797
764	TRUE	0.778024	325.044	325.052	0.0088	69.1978	68.5651	77.6247	9.05956	4.06452	-1079.05	1.01512	-71.2619	0.609091
765	TRUE	0.881208	325.12	325.124	0.0032	75.0019	73.8441	76.1003	2.25626	0.795004	-725.184	1.00156	-76.0795	0.668357
766	TRUE	0.414501	325.493	325.502	0.0092	88.8074	87.611	92.748	5.13701	2.16375	-460.088	1.56149	-80.8321	0.543933
767	TRUE	0.740135	326.561	326.584	0.0228	83.437	80.8825	85.9921	5.10959	2.20039	186.618	1.05658	-79.4942	0.593901
768	TRUE	0.595503	326.667	326.669	0.0028	81.1888	81.1072	81.3744	0.267189	0.110013	-1.04393e-12	1.04133	-69.5565	0.730991
769	TRUE	0.654325	326.945	326.955	0.0092	73.869	73.137	74.426	1.28905	0.462994	61.6107	1.05673	-67.4257	0.788376
770	TRUE	0.822386	327.494	327.498	0.004	83.9203	82.139	87.1934	5.05433	1.60163	1181.1	1.02989	-72.8427	0.734173
771	TRUE	0.876606	328.138	328.143	0.0052	81.5675	79.8605	83.5418	3.68127	1.0572	626.296	1.01716	-72.3321	0.718071
772	TRUE	0.520859	328.341	328.356	0.0148	69.0679	63.7651	70.789	7.02384	2.80558	380.943	1.17844	-63.8701	0.765357
773	TRUE	0.79194	328.967	328.977	0.0096	76.3674	75.8563	78.4596	2.60324	0.984094	277.692	1.01702	-69.629	0.714297
774	TRUE	0.541486	330.102	330.12	0.0176	85.3608	79.8356	85.5017	5.66613	1.85004	332.818	1.01975	-77.1623	0.591957
775	TRUE	0.948058	330.413	330.418	0.0048	82.7203	80.1078	84.1527	4.04495	1.35243	-857.293	1.02015	-75.7777	0.639199
776	TRUE	0.492353	330.544	330.546	0.0016	78.4814	78.2053	78.5794	0.374065	0.153618	-233.791	1.01068	-75.787	0.54626
777	TRUE	0.616901	330.703	330.719	0.016	81.6966	80.9684	82.5168	1.54844	0.5683	-26.953	1.08182	-72.0476	0.707092
778	TRUE	0.606761	330.971	330.973	0.002	69.8408	68.9269	71.3863	2.45935	1.02268	-1232.38	1.00044	-79.4521	0.575593
779	TRUE	0.486216	331.189	331.213	0.0236	80.545	78.2835	81.6045	3.32104	1.02334	43.719	1.05984	-68.9779	0.654031
780	TRUE	0.70253	331.287	331.301	0.0144	81.6846	81.3534	82.9666	1.61322	0.597669	74.3459	1.03141	-74.9848	0.649107
781	TRUE	0.857264	331.379	331.387	0.0084	83.2818	82.8012	86.3343	3.53316	1.51065	403.92	1.0087	-81.0847	0.499939
782	TRUE	0.549404	331.623	331.631	0.008	82.8411	82.2493	84.4388	2.18955	0.960171	274.732	1.00122	-73.3521	0.585448
783	TRUE	0.635045	332.069	332.072	0.0028	83.9119	82.1455	84.3869	2.24142	0.819747	788.137	1.07748	-71.0756	0.769603
784	TRUE	0.782019	332.158	332.25	0.092	70.2986	65.8854	81.6078	15.7224	3.577	-42.4792	1.18896	-66.1638	0.709322
785	TRUE	0.890258	332.372	332.394	0.0224	76.6098	71.3476	79.2003	7.85264	2.16229	121.658	1.26038	-67.1023	0.703958
786	TRUE	0.584621	335.947	335.956	0.0088	82.021	81.6939	82.6884	0.994521	0.360744	-81.5054	1.0364	-81.7128	0.456236
787	TRUE	0.979839	336.229	336.234	0.0048	83.5291	79.6135	84.3193	4.70576	2.06024	1132.53	1.10182	-81.45	0.489011
788	TRUE	0.613415	336.396	336.402	0.0064	70.4663	70.3228	70.6939	0.371096	0.137735	9.54652	1.01522	-81.1771	0.443232
789	TRUE	0.912057	336.575	336.581	0.0064	77.3958	74.7968	80.7322	5.93537	2.16635	984.318	1.0133	-74.2867	0.59122
790	TRUE	0.882349	336.75	336.77	0.0208	75.2774	73.4353	78.3288	4.89352	1.35685	-26.2816	1.21409	-71.4375	0.54524
791	TRUE	0.584411	336.9	336.902	0.0024	76.0153	75.5477	76.6164	1.06876	0.385797	445.315	1.00188	-66.6723	0.769161
792	TRUE	0.954358	337.116	337.124	0.008	75.8302	67.9629	76.2087	8.24576	2.4684	-705.502	1.22875	-68.7427	0.657719
793	TRUE	0.811122	339.914	339.922	0.0084	75.4745	73.7354	75.9694	2.234	0.867047	290.508	1.01264	-70.9774	0.486901
794	TRUE	0.610568	340.376	340.403	0.0272	74.6316	73.8448	78.2181	4.37327	1.5216	122.264	1.03762	-65.8466	0.599217
795	TRUE	0.981038	340.691	340.731	0.04	107.501	104.907	108.674	3.76747	1.42511	74.5167	1.02209	-79.9338	0.495487
796	TRUE	0.448585	341.483	341.485	0.0024	81.3385	81.2198	81.8729	0.653129	0.237269	-222.658	1.06785	-79.4547	0.542471
797	TRUE	0.4653	341.59	341.599	0.0092	82.6387	81.2712	83.233	1.96186	0.808557	158.657	1.14018	-83.6286	0.454063
798	TRUE	0.710021	341.992	342.006	0.014	77.3641	75.8151	77.6496	1.83448	0.683851	124.35	1.02443	-71.0287	0.584952
799	TRUE	0.935658	342.387	342.389	0.002	65.8229	64.9278	67.0742	2.14642	0.790073	-1049.04	1.00559	-76.4968	0.505438
800	TRUE	0.99641	342.765	342.776	0.0108	70.8201	70.5671	74.2977	3.73064	1.69477	-351.943	1.00207	-76.9381	0.572149
801	TRUE	0.539596	345.747	345.754	0.0072	81.0878	77.3543	81.5283	4.17403	2.10635	580.452	1.00005	-78.6326	0.637732
802	TRUE	0.575363	346.812	346.827	0.0144	81.1762	77.8294	84.3413	6.51199	3.46752	464.524	1.01157	-84.0216	0.441732
803	TRUE	0.424145	347.1	347.124	0.024	78.9456	77.656	79.0769	1.42091	0.508111	-12.1463	1.02774	-76.2877	0.481947
804	TRUE	0.91838	351.537	351.549	0.012	80.866	79.441	87.301	7.86005	2.69145	-676.551	1.00706	-73.1166	0.580037
805	TRUE	0.587379	359.216	359.283	0.0676	78.4913	74.9273	81.1499	6.2226	2.08245	-63.1041	1.0488	-79.5203	0.547622
806	TRUE	0.483977	359.588	359.631	0.0428	81.3785	69.8458	81.3805	11.5347	5.15801	-273.156	1.00149	-69.5272	0.710129
807	TRUE	0.528156	359.947	359.949	0.002	66.3709	64.0642	70.6549	6.59067	2.70551	-3537.08	1.01751	-75.5868	0.668783
808	TRUE	0.612992	360.016	360.051	0.0348	76.6501	72.7889	78.0453	5.25641	1.5809	-47.5108	1.10006	-74.2881	0.652462
809	TRUE	0.932443	360.227	360.23	0.0028	65.8174	65.7568	67.6481	1.89134	0.881277	682.893	1.07704	-71.7624	0.623114
810	TRUE	0.962172	360.397	360.423	0.0264	66.0299	61.5542	70.7132	9.15902	2.92375	-215	1.26871	-63.2121	0.77902
811	TRUE	0.918102	360.897	360.907	0.0096	76.2751	73.0169	78.5017	5.4848	1.49015	-461.458	1.26918	-68.1628	0.663962
812	TRUE	0.949844	361.383	361.421	0.0384	72.6812	67.6489	73.4741	5.82523	2.91014	139.941	1.01382	-68.8242	0.69878
813	TRUE	0.983276	361.623	361.625	0.002	76.5371	76.0874	77.3164	1.22907	0.457432	-602.448	1.01262	-66.6202	0.760089
814	TRUE	0.813994	361.736	361.742	0.0064	70.1274	68.3535	71.4633	3.10979	0.94485	388.605	1.38627	-59.1534	0.774143
815	TRUE	0.88553	362.068	362.085	0.0172	69.6272	69.2569	83.1601	13.9032	5.57742	827.875	1.06069	-65.8937	0.5783
816	TRUE	0.721666	363.7	363.815	0.1152	75.0489	71.3263	86.224	14.8977	3.21615	-8.61765	1.121	-64.8726	0.714271
817	TRUE	0.820458	364.024	364.082	0.058	79.2222	76.3149	79.6933	3.37841	1.01058	-54.8584	1.03094	-74.203	0.486158
818	TRUE	0.59967	366.463	366.508	0.0448	100.27	87.1038	106.965	19.8611	5.52605	-160.67	3.51294	-94.2153	0.240368
819	TRUE	0.668883	366.676	366.686	0.01	93.3471	92.9626	94.5441	1.58153	0.465626	108.885	1.05241	-80.1794	0.544173
820	TRUE	0.787041	366.743	366.751	0.0076	78.8793	76.7462	81.0964	4.35021	1.97258	-571.047	1.00014	-71.5204	0.708172
821	TRUE	0.820785	366.868	366.875	0.0064	82.7768	78.679	83.6745	4.99543	2.15618	-785.928	1.0018	-73.8328	0.60214
822	TRUE	0.967958	370.112	370.116	0.0032	71.2984	71.1348	71.4733	0.338417	0.152168	-115.428	1.01387	-73.4801	0.5296
823	TRUE	0.585213	383.288	383.292	0.004	74.8073	74.8073	74.8073	0	6.15348e-15	-4.33866e-12	1	-70.4659	0.576018
824	TRUE	0.968526	383.655	383.676	0.0212	65.9965	64.8888	66.8662	1.97747	0.689458	-64.9043	1.01676	-75.1436	0.601804
825	TRUE	0.930974	383.957	383.96	0.0028	74.2024	71.846	74.6069	2.76095	0.996638	-899.466	1.18801	-67.9659	0.732206
826	TRUE	0.969568	385.284	385.349	0.0652	69.6955	67.6931	74.5504	6.8573	2.38723	-17.2457	1.08142	-71.4741	0.582937
827	TRUE	0.87654	385.593	385.626	0.0336	74.7553	68.8857	77.0507	8.16504	1.69715	130.694	1.09017	-77.8424	0.491977
828	TRUE	0.692742	385.937	385.959	0.0216	67.7023	67.6929	69.2451	1.5522	0.725509	-74.9775	1.00121	-64.1862	0.707812
829	TRUE	0.976673	417.774	417.801	0.0264	69.3654	62.5999	74.5644	11.9645	4.3007	-290.513	1.38934	-70.6385	0.6411
830	TRUE	0.943744	418.026	418.083	0.0568	65.8138	54.957	67.698	12.741	4.4923	-41.9296	1.21594	-62.0538	0.701632
831	TRUE	0.967265	418.532	418.586	0.0548	73.7871	65.527	81.4474	15.9204	5.00334	-1.88172	1.45436	-65.457	0.57239
832	TRUE	0.65039	419.057	419.06	0.0036	81.9854	81.6885	82.6162	0.92774	0.320018	148.888	1.14339	-71.7951	0.651005
833	TRUE	0.841368	419.474	419.551	0.0772	70.5919	65.891	82.1658	16.2748	6.42253	-8.87509	1.2771	-69.2749	0.490836
834	TRUE	0.468082	419.686	419.708	0.0212	76.9095	64.6511	77.2018	12.5508	4.68699	-685.02	1.11554	-70.3869	0.55161
835	TRUE	0.93634	420.135	420.138	0.0032	75.6268	72.7768	77.4749	4.69808	1.90931	1702.4	1.06267	-68.3738	0.721702
836	TRUE	0.998173	420.461	420.466	0.0048	68.1999	66.7823	70.1667	3.3844	1.031	-235.809	1.82851	-68.5396	0.659738
837	TRUE	0.659266	420.727	420.828	0.1012	78.6253	68.1667	81.4693	13.3026	4.14894	-41.0019	1.15966	-63.3437	0.708934
838	TRUE	0.955826	421.078	421.079	0.0016	78.5917	78.0573	79.8831	1.82579	0.749798	-389.651	2.40903	-62.9017	0.759522
839	TRUE	0.817118	421.247	421.257	0.0108	85.5915	84.7454	88.6798	3.93446	1.25008	-360.436	1.0778	-71.8971	0.71348
840	TRUE	0.818386	421.526	421.602	0.076	71.6382	68.8912	75.3853	6.49418	1.56562	-12.8602	1.17065	-69.4844	0.601802
841	TRUE	0.655966	421.81	421.82	0.01	72.7688	70.1291	73.356	3.22693	1.2056	244.139	1.14942	-66.3371	0.700145
842	TRUE	0.356834	422.082	422.109	0.0272	76.4156	72.3932	76.7941	4.40083	1.14571	-137.447	1.03389	-63.6738	0.590287
843	TRUE	0.699564	422.247	422.276	0.0288	69.3576	68.9858	69.6355	0.649739	0.213864	4.12256	1.00423	-67.6827	0.780357
844	TRUE	0.964337	422.9	422.918	0.018	73.0659	71.0409	77.3434	6.30257	1.6695	-302.304	1.13858	-59.6569	0.722508
845	TRUE	0.964085	423.165	423.168	0.0032	66.067	65.258	66.7276	1.46954	0.514149	-468.509	1.00177	-58.9476	0.784799
846	TRUE	0.70816	423.397	423.404	0.0068	68.4238	66.0488	71.5261	5.47738	1.76511	-822.922	1.01331	-59.726	0.859746
847	TRUE	0.751252	423.607	423.668	0.0608	79.0458	70.3844	81.4602	11.0758	2.0875	54.0343	1.24866	-61.9269	0.71186
848	TRUE	0.986872	423.927	423.965	0.0384	66.362	65.335	78.6398	13.3048	5.70407	331.421	1.04156	-70.1685	0.657267
849	TRUE	0.984401	424.247	424.252	0.0044	87.8551	86.638	89.8739	3.23596	1.04193	-714.684	1.01225	-74.1781	0.661618
850	TRUE	0.607091	424.507	424.589	0.082	73.667	72.6682	83.3677	10.6996	3.8172	-124.961	1.0086	-74.685	0.412582
851	TRUE	0.542892	424.699	424.707	0.008	81.7902	81.7054	82.0576	0.35213	0.150225	-47.2975	1.00589	-77.4741	0.501535
852	TRUE	0.968913	425.071	425.077	0.006	81.409	73.0305	82.6773	9.64685	4.12286	1647.2	1.00386	-73.8094	0.707769
853	TRUE	0.826846	426.202	426.26	0.0588	78.7772	73.5889	82.0306	8.44171	2.95196	-97.3784	1.06753	-69.58	0.587539
854	TRUE	0.395363	426.41	426.413	0.0028	72.4451	72.1223	72.5156	0.393362	0.136623	111.329	1.02237	-64.4922	0.648728
855	TRUE	0.71481	426.773	426.785	0.0124	83.1927	79.2591	90.6518	11.3926	2.94576	751.155	1.06274	-65.4477	0.656013
856	TRUE	0.451735	432.598	432.6	0.0016	107.71	106.329	108.199	1.87032	0.768088	1168.95	1.03658	-76.0375	0.638508
857	TRUE	0.72806	432.693	432.762	0.0692	86.731	61.2459	89.307	28.061	10.7335	-385.906	1.46727	-64.9227	0.58339
858	TRUE	0.960246	432.933	432.956	0.0232	80.4688	79.3578	81.2357	1.87783	0.722292	54.6855	1.03235	-65.2907	0.836132
859	TRUE	0.600644	433.42	433.423	0.0024	72.6132	71.4108	73.6819	2.27111	0.818164	-946.295	1.00054	-68.059	0.704445
860	TRUE	0.993609	433.523	433.566	0.0428	68.3522	64.7204	85.1742	20.4538	7.97773	438.051	1.19861	-67.8854	0.645568
861	TRUE	0.797585	433.657	433.684	0.0272	65.794	64.3666	78.3534	13.9869	7.19038	503.804	1.0686	-73.8389	0.569443
862	TRUE	0.928694	434.085	434.091	0.0056	82.8591	82.1392	84.8482	2.709	0.916874	-494.817	1.03899	-66.4021	0.796153
863	TRUE	0.745462	434.195	434.207	0.012	79.6893	79.3776	80.4416	1.06406	0.242038	-35.5442	1.03798	-67.1911	0.7615
864	TRUE	0.813152	434.272	434.279	0.0068	85.599	84.6698	87.163	2.49322	0.744064	-314.5	1.05701	-69.1488	0.774049
865	TRUE	0.736587	434.544	434.569	0.0248	83.6314	80.3344	89.9976	9.66312	3.05692	-427.93	1.13826	-71.4392	0.713276
866	TRUE	0.91677	434.657	434.659	0.0016	72.2575	69.3362	72.6494	3.31315	1.35774	-1870.32	1.21499	-75.8361	0.690648
867	TRUE	0.88194	442.572	442.574	0.0016	79.1053	78.8827	79.5061	0.623441	0.249933	389.651	1.00816	-73.3286	0.496854
868	TRUE	0.62395	442.691	442.704	0.0132	72.3592	71.9633	82.0743	10.111	5.04995	-772.143	1.007	-75.8442	0.585471
869	TRUE	0.922376	442.885	442.909	0.024	74.7349	71.1888	82.378	11.1892	3.59344	-481.026	1.01083	-70.9921	0.70765
870	TRUE	0.77138	443.021	443.039	0.0176	72.17	69.6729	75.5511	5.87816	1.49496	67.8165	1.79739	-72.207	0.596591
871	TRUE	0.934277	443.87	443.88	0.01	70.7703	70.3123	71.6903	1.37803	0.497695	-128.607	1.02361	-57.6175	0.76346
872	TRUE	0.414591	444.011	444.048	0.0364	81.1002	78.1245	83.2418	5.11736	2.31849	-121.308	1.03057	-60.347	0.645548
873	TRUE	0.892873	444.18	444.269	0.0896	101.973	83.665	102.5	18.835	9.74875	-205.757	1.00624	-69.8397	0.694986
874	TRUE	0.748638	444.468	444.477	0.0088	72.6528	71.2055	73.64	2.43442	0.944834	324.938	1.07543	-64.0446	0.651598
875	TRUE	0.733624	444.979	444.981	0.0016	69.9781	69.8802	70.2542	0.374065	0.153618	-233.791	1.01068	-68.0223	0.61931
876	TRUE	0.47975	445.168	445.173	0.0052	77.5655	76.8791	77.7587	0.879596	0.361497	169.026	1.00075	-68.914	0.707864
877	TRUE	0.657133	445.821	445.89	0.0688	81.4974	70.6246	83.2027	12.5781	3.48942	122.596	1.1197	-65.1539	0.792146
878	TRUE	0.968466	446.163	446.166	0.0024	83.3358	83.0264	83.8188	0.792354	0.315252	-87.2353	1.29452	-57.0377	0.829976
879	TRUE	0.461981	446.354	446.472	0.1184	69.2583	24.4003	105.7	81.2997	20.5574	-105.644	12.5224	-83.9609	0.240756
880	TRUE	0.846392	447.024	447.048	0.0248	80.3557	80.0872	81.6189	1.53173	0.747258	-55.9633	1.00297	-74.1012	0.572895
881	TRUE	0.47965	447.19	447.254	0.0632	78.7815	78.7518	83.5197	4.7679	2.09073	75.2297	1.00202	-67.71	0.601657
882	TRUE	0.878015	477.189	477.254	0.0644	63.8822	62.7224	64.3133	1.59093	0.518676	-8.94653	1.01264	-71.3143	0.630295
883	TRUE	0.712204	477.357	477.358	0.0016	55.7682	53.8623	56.6054	2.74314	1.11275	-1714.46	1.0167	-76.8366	0.646231
884	TRUE	0.446441	479.671	479.685	0.014	72.3936	71.8195	75.6004	3.78091	1.68187	119.5	1.23951	-81.0113	0.487566
885	TRUE	0.771382	479.849	479.863	0.014	63.356	61.7457	64.9111	3.16535	0.888241	134.249	1.20491	-69.0872	0.716648
886	TRUE	0.914727	481.525	481.58	0.0548	75.3328	74.6977	82.7325	8.03476	3.01555	64.2821	1.12241	-68.5478	0.730302
887	TRUE	0.49198	481.576	481.684	0.1084	67.9616	63.2649	81.1492	17.8844	5.39023	-99.0141	1.17887	-66.7182	0.713849
888	TRUE	0.428903	482.113	482.116	0.0032	62.6951	61.3592	65.894	4.53479	1.38887	1185.96	1.07193	-71.3596	0.679731
889	TRUE	0.960887	483.595	483.612	0.0168	68.7597	67.4254	73.3394	5.91394	1.91109	-345.276	1.00299	-64.9681	0.69591
890	TRUE	0.8844	483.858	483.862	0.0036	70.5052	69.3623	74.1717	4.80941	1.70854	-1359.79	1.05088	-70.5988	0.607386
891	TRUE	0.993336	484.282	484.284	0.0016	67.1208	66.8715	67.3702	0.498753	0.197149	-311.721	1	-68.3259	0.636728
892	TRUE	0.504314	484.513	484.528	0.0144	76.5129	65.6255	79.7925	14.1669	5.32606	873.883	1.06555	-72.2736	0.60926
893	TRUE	0.848279	485.399	485.403	0.004	66.6014	65.9112	67.8409	1.9297	0.636743	-473.316	1.01237	-68.7629	0.653778
894	TRUE	0.451227	485.576	485.581	0.0052	71.5042	70.8252	71.7462	0.920995	0.305164	-161.067	1.01014	-68.7931	0.610364
895	TRUE	0.675466	485.999	486.004	0.0048	83.6056	82.6005	83.9126	1.31205	0.529716	-274.672	1.00009	-79.6068	0.493663
896	TRUE	0.462884	498.787	498.809	0.022	80.7926	73.5712	81.7568	8.18567	3.58547	351.498	1.13956	-70.0051	0.60714
897	TRUE	0.606286	502.232	502.236	0.0036	77.0572	76.0939	77.1098	1.01582	0.423116	-292.238	1.02798	-77.5816	0.552571
898	TRUE	0.391365	502.266	502.275	0.0088	80.6677	76.9909	80.9953	4.0044	1.8392	382.598	1.16303	-75.3634	0.629547
899	TRUE	0.69718	502.38	502.391	0.0104	74.6935	72.9696	76.3611	3.39155	1.19707	-242.569	1.09114	-65.3399	0.759727
900	TRUE	0.879731	502.506	502.513	0.0072	64.4115	61.1091	64.9615	3.85239	1.33471	511.281	1.087	-67.5609	0.633044
901	TRUE	0.411933	502.654	502.656	0.002	74.2859	72.1484	75.7376	3.58924	1.44075	1903.4	1.01294	-65.7075	0.771081
902	TRUE	0.845634	503.084	503.101	0.0168	69.1772	68.9238	72.1536	3.22974	1.57768	-194.981	1.00042	-69.5115	0.481014
903	TRUE	0.942179	526.018	526.092	0.0736	70.9038	63.8297	78.1815	14.3518	7.18565	227.394	1.10537	-72.4378	0.496964
904	TRUE	0.926266	526.088	526.096	0.0084	77.7504	75.0887	82.6711	7.58242	2.11304	712.23	1.07578	-77.8915	0.548477
905	TRUE	0.576328	526.528	526.544	0.0164	78.6656	78.5284	78.9143	0.38594	0.125919	11.7095	1.00466	-74.4091	0.600383
906	TRUE	0.644027	527.096	527.114	0.018	75.4146	74.2762	76.8387	2.56255	0.629991	19.259	1.09877	-81.0189	0.497924
907	TRUE	0.489845	527.325	527.335	0.0096	78.4157	77.8253	80.2869	2.46157	0.834813	-268.857	1.01834	-72.746	0.593232
908	TRUE	0.529959	527.496	527.499	0.0024	79.262	78.4604	79.9299	1.46954	0.529823	-612.309	1.00127	-72.8621	0.5985
909	TRUE	0.885786	527.58	527.582	0.0016	79.6633	79.6633	79.6633	0	2.51215e-15	3.97205e-12	1	-75.6809	0.641477
910	TRUE	0.992687	527.669	527.67	0.0016	77.1608	76.76	77.3835	0.623441	0.249933	-389.651	1.00816	-76.7316	0.710519
911	TRUE	0.935775	528.958	528.963	0.0052	77.2428	75.5967	77.4831	1.88638	0.848876	366.559	1.00398	-76.2436	0.637118
912	TRUE	0.539285	529.133	529.15	0.0172	81.946	78.8441	83.1262	4.28216	1.56463	195.897	1.08811	-77.7841	0.590877
913	TRUE	0.445644	529.266	529.268	0.0016	77.082	76.984	77.3581	0.374065	0.153618	233.791	1.01068	-73.7108	0.639887
914	TRUE	0.922459	529.448	529.449	0.0016	71.4472	71.3492	71.7233	0.374065	0.153618	-233.791	1.01068	-68.8395	0.580466
915	TRUE	0.907725	529.637	529.639	0.0024	81.4001	81.1997	81.8009	0.601176	0.22042	250.49	1.00609	-70.4006	0.715092
916	TRUE	0.538087	544.503	544.564	0.0612	80.6705	76.2964	82.7184	6.42209	2.06824	44.7754	1.09194	-73.1495	0.53487
917	TRUE	0.762739	544.717	544.726	0.0092	77.5211	74.9167	78.4199	3.50315	1.26178	-182.704	1.62058	-70.0871	0.656569
918	TRUE	0.858388	544.837	544.896	0.0592	76.7053	73.419	77.9077	4.48866	1.19837	-18.1981	1.10826	-74.2901	0.601142
919	TRUE	0.918525	547.299	547.301	0.0024	67.2766	64.0703	70.8837	6.81332	2.45449	-2838.88	1.00015	-69.9822	0.603283
920	TRUE	0.564886	547.514	547.53	0.0156	44.3131	44.011	44.3428	0.331743	0.115719	-13.1298	1.00695	-71.9228	0.60187
921	TRUE	0.546804	548.148	548.172	0.024	78.9872	74.0858	79.6846	5.59875	1.86054	-184.656	1.05415	-72.4785	0.529634
922	TRUE	0.768804	548.216	548.26	0.044	74.0084	71.4043	81.125	9.72074	3.40727	-240.318	1.00293	-74.0782	0.598425
923	TRUE	0.792203	548.488	548.529	0.0404	76.0983	69.1822	76.4529	7.27072	2.88834	-117.912	1.15413	-74.3667	0.529777
924	TRUE	0.749637	548.857	548.866	0.0096	79.6509	77.5992	80.5415	2.9423	1.01673	-308.132	1.00688	-79.7359	0.592993
925	TRUE	0.857617	549.175	549.191	0.0156	77.5707	75.1545	78.146	2.99144	0.984207	128.666	1.06954	-81.416	0.489495
926	TRUE	0.996357	549.442	549.52	0.078	90.0305	80.8146	90.3074	9.49278	3.29294	115.509	1.035	-73.2417	0.496298
927	TRUE	0.667574	549.767	549.773	0.006	73.8627	70.6342	75.1764	4.54222	1.11813	153.35	1.59563	-71.8106	0.663097
928	TRUE	0.935004	550.493	550.496	0.0024	68.1979	67.7455	68.3599	0.614333	0.246355	-250.761	1.01537	-67.3118	0.629119
929	TRUE	0.806111	550.748	550.787	0.0392	73.0246	69.1429	77.1802	8.03727	3.28101	165.918	1.12222	-76.6927	0.495467
930	TRUE	0.462956	550.924	550.938	0.0132	85.9026	85.3746	88.9293	3.55474	1.12553	-265.104	1.02033	-67.6009	0.772879
931	TRUE	0.666413	551.213	551.23	0.0172	80.2476	76.4606	80.3544	3.89381	1.31127	155.861	1.08933	-65.0229	0.711939
932	TRUE	0.967107	551.967	552.014	0.0472	76.4255	68.764	82.3282	13.5642	4.07098	47.7461	1.28563	-80.0732	0.44715
933	TRUE	0.727223	552.183	552.188	0.0048	77.0478	69.6697	77.6151	7.94541	2.90908	-1537.63	1.11062	-69.1099	0.641967
934	TRUE	0.998095	552.843	552.865	0.022	82.2163	81.2619	84.5417	3.2798	1.12316	-110.159	1.06264	-69.7983	0.641688
935	TRUE	0.365775	553.063	553.085	0.0224	109.432	108.103	115.127	7.02423	1.81591	151.703	1.1759	-83.156	0.494843
936	TRUE	0.767439	574.766	574.777	0.0112	79.2158	78.2427	79.8505	1.60775	0.501077	-26.2472	1.10301	-79.7411	0.571388
937	TRUE	0.753543	575.895	575.906	0.0112	67.7929	66.2788	71.8757	5.59684	1.60209	-382.092	1.34572	-72.7114	0.540044
938	TRUE	0.609153	576.001	576.015	0.014	54.7161	49.8009	55.2198	5.41882	1.44249	232.986	1.19247	-73.2683	0.597618
939	TRUE	0.837833	576.568	576.57	0.002	67.5207	63.927	70.1258	6.19879	2.68281	-3498.27	1.02067	-70.0256	0.64348
940	TRUE	0.907464	576.633	576.635	0.0016	66.8213	66.7233	67.0974	0.374065	0.153618	-233.791	1.01068	-68.9849	0.791241
941	TRUE	0.721827	576.835	576.935	0.1004	71.9915	67.7087	76.5536	8.84493	2.30227	-16.9892	1.12484	-66.6348	0.590814
942	TRUE	0.68646	577.05	577.052	0.002	78.1326	77.7318	80.6085	2.87674	1.1221	-1339.76	1.13128	-76.0108	0.612519
943	TRUE	0.630866	577.247	577.279	0.032	74.0742	68.1718	74.2808	6.10902	1.71129	-75.035	1.06225	-59.0979	0.776433
944	TRUE	0.984927	577.481	577.512	0.0312	76.5778	65.3515	79.9473	14.5959	4.5187	351.739	1.43585	-73.6715	0.581943
945	TRUE	0.540403	577.554	577.609	0.0544	63.1326	49.5911	64.7997	15.2086	6.29149	-280.729	1.06773	-75.1162	0.491748
946	TRUE	0.998288	578.045	578.09	0.0448	71.8065	69.2113	74.1508	4.9395	2.61951	108.649	1.00088	-71.6023	0.52556
947	TRUE	0.910031	578.714	578.72	0.0052	69.7882	64.8823	72.6011	7.7188	2.55128	-1387.74	1.31177	-75.346	0.591029
948	TRUE	0.906889	578.828	578.885	0.0572	71.0407	67.702	75.7589	8.05693	3.18104	59.1671	1.18242	-79.6658	0.536051
949	TRUE	0.982965	579.06	579.064	0.0036	67.4892	67.1181	68.0087	0.890631	0.317348	-259.992	1.00698	-66.1529	0.664322
950	TRUE	0.697619	579.866	579.926	0.0608	72.6824	70.6463	79.5231	8.87687	2.46475	53.0998	1.42276	-74.8784	0.599909
951	TRUE	0.534021	580.174	580.177	0.0024	78.404	78.404	78.404	0	3.32326e-15	-2.47152e-12	1	-74.5573	0.562295
952	TRUE	0.913495	587.678	587.758	0.08	52.557	23.8193	77.6431	53.8238	10.8302	65.9609	14.01	-97.4904	0.160749
					0.0195786
