# Supplementary material for: Bazedoxifene reverses sexually dimorphic autistic-like abnormalities in biallelic MDGA1-mutant mice
Source: EMBO Mol Med. 2026 Mar 20;18(4):1358–98. doi: 10.1038/s44321-026-00402-y (PMC13084050; doi:10.1038/s44321-026-00402-y)
Supplement: Supplementary file 17 — Source data Fig. 3 [file 44321_2026_402_MOESM17_ESM.zip › Panel H and I/Batch1/WT_206.xlsx]

## Sheet: Sheet1
ID	Accepted	Score	Begin Time (s)	End Time (s)	Call Length (s)	Principal Frequency (kHz)	Low Freq (kHz)	High Freq (kHz)	Delta Freq (kHz)	Frequency Standard Deviation (kHz)	Slope (kHz/s)	Sinuosity	Mean Power (dB/Hz)	Tonality
1	TRUE	0.54602	3.72579	3.74499	0.0192	70.6174	68.5548	71.9058	3.35091	1.2062	-97.1502	1.1218	-68.1062	0.626752
2	TRUE	0.617393	4.09371	4.10451	0.0108	71.0689	66.3708	75.9822	9.61139	2.03361	-563.6	1.38374	-67.7444	0.600706
3	TRUE	0.585108	4.35651	4.36571	0.0092	68.3338	67.8217	69.41	1.58829	0.377387	21.1108	1.10533	-65.6416	0.659657
4	TRUE	0.917512	4.85291	4.87811	0.0252	76.9084	64.6646	77.0289	12.3643	5.09286	511.989	1.01608	-76.682	0.545029
5	TRUE	0.544325	5.05291	5.05691	0.004	75.6261	75.3886	78.3054	2.91682	0.994427	-663.756	1.12562	-71.8911	0.611643
6	TRUE	0.504799	5.26924	5.28124	0.012	68.5275	66.9594	71.6607	4.70133	1.76779	331.179	1.19928	-75.3912	0.597218
7	TRUE	0.606904	5.38204	5.39364	0.0116	72.9283	69.6404	74.9304	5.28996	1.25182	-141.642	1.43037	-66.8869	0.727744
8	TRUE	0.750211	5.46284	5.50564	0.0428	98.6861	78.5516	99.4383	20.8868	8.42672	505.626	1.03494	-75.9986	0.548528
9	TRUE	0.941893	5.59564	5.59804	0.0024	75.9627	75.6956	76.4971	0.801568	0.293893	-333.986	1.00942	-63.5975	0.772023
10	TRUE	0.99494	5.70604	5.70764	0.0016	62.937	62.937	62.937	1.42109e-14	4.35117e-15	9.93014e-12	1	-70.5225	0.492815
11	TRUE	0.647467	5.96124	5.99644	0.0352	75.3062	42.819	75.67	32.851	14.5695	940.293	1.022	-76.3771	0.440677
12	TRUE	0.911664	6.19317	6.19557	0.0024	69.3917	68.3155	76.7394	8.42388	3.15642	-3256.37	1.17162	-70.467	0.698353
13	TRUE	0.755376	6.28237	6.30077	0.0184	75.2766	67.5733	76.044	8.47073	3.52295	457.035	1.0835	-67.8261	0.70438
14	TRUE	0.965894	6.37357	6.43037	0.0568	68.5875	66.8272	76.9748	10.1476	4.57523	127.473	1.17063	-74.5432	0.597932
15	TRUE	0.545439	6.50517	6.51717	0.012	70.2302	67.2985	73.9435	6.64495	1.94922	-282.005	1.47317	-71.3611	0.725073
16	TRUE	0.585319	6.66037	6.72477	0.0644	76.0124	69.7438	77.1301	7.38637	2.99437	102.234	1.02421	-76.7346	0.524837
17	TRUE	0.675237	6.81917	6.82117	0.002	65.9867	64.682	66.6057	1.92376	0.765163	-998.142	1.03668	-74.5715	0.593321
18	TRUE	0.948561	6.91797	6.92037	0.0024	68.0264	67.6924	68.0635	0.371096	0.138851	-139.161	1.01913	-63.9832	0.798958
19	TRUE	0.787693	7.01837	7.02597	0.0076	68.0573	64.9067	70.1503	5.24363	1.40756	-663.646	1.01895	-65.6333	0.733643
20	TRUE	0.769955	7.12669	7.12909	0.0024	67.9795	66.4432	68.6475	2.20431	0.813911	-918.463	1.02679	-74.2444	0.621003
21	TRUE	0.786941	7.21349	7.23069	0.0172	63.6826	63.1012	66.9703	3.86907	1.73834	222.137	1.00575	-76.3706	0.584133
22	TRUE	0.434631	7.42229	7.43629	0.014	69.6769	69.039	70.3149	1.27585	0.682395	-94.2287	1.00029	-74.062	0.585566
23	TRUE	0.647811	7.51949	7.52909	0.0096	74.8232	68.8732	76.1244	7.25122	2.71979	-187.437	2.33205	-72.7255	0.648572
24	TRUE	0.706583	7.61669	7.62189	0.0052	74.6817	72.545	75.3497	2.80464	0.837164	-441.908	1.10317	-69.9779	0.65806
25	TRUE	0.849457	7.70869	7.71189	0.0032	59.5493	59.3044	59.9947	0.690239	0.276471	-244.305	1.01729	-74.0217	0.608508
26	TRUE	0.827754	7.80069	7.80509	0.0044	67.3602	65.917	68.1295	2.21257	0.847213	-454.735	1.23138	-71.9126	0.651761
27	TRUE	0.571733	7.89789	7.95669	0.0588	62.4131	57.7544	68.0444	10.2901	3.7133	-122.445	1.0682	-71.3088	0.647333
28	TRUE	0.801757	8.02389	8.04709	0.0232	70.8842	70.5321	74.6396	4.10754	1.55471	149.102	1.07807	-67.2377	0.788237
29	TRUE	0.757466	8.14782	8.15342	0.0056	76.0519	75.0894	76.1637	1.07431	0.445999	179.753	1.02795	-76.7803	0.57962
30	TRUE	0.666985	8.23462	8.24182	0.0072	75.0348	74.0068	75.1981	1.19133	0.38723	17.7912	1.18454	-69.0856	0.768891
31	TRUE	0.68366	8.34142	8.34462	0.0032	71.9917	68.5155	77.6309	9.11535	3.27472	-3046.65	1.00354	-72.4873	0.67723
32	TRUE	0.556875	8.42182	8.44862	0.0268	79.0361	77.0468	83.9379	6.89108	2.05797	-36.1109	1.31848	-73.675	0.650355
33	TRUE	0.498972	8.52622	8.56102	0.0348	68.0193	65.6545	79.6896	14.0352	5.69673	-408.929	1.04522	-66.4318	0.703047
34	TRUE	0.517233	8.65342	8.73942	0.086	68.5675	65.4528	69.4656	4.01278	1.47288	-3.88977	1.037	-71.9581	0.600538
35	TRUE	0.95713	8.88342	8.89262	0.0092	66.0441	66.0167	67.4468	1.43009	0.647245	185.501	1.01267	-62.2185	0.774279
36	TRUE	0.884071	9.05655	9.08055	0.024	104.175	101.941	108.09	6.14965	2.35398	168.748	1.20976	-76.2643	0.58828
37	TRUE	0.743588	9.27095	9.30135	0.0304	73.1329	68.5833	93.3108	24.7275	11.1533	-755.249	1.37899	-65.8867	0.719679
38	TRUE	0.548654	9.38535	9.44015	0.0548	75.4967	67.7092	76.9472	9.238	3.39309	-116.193	1.10782	-62.1734	0.652687
39	TRUE	0.425254	9.54935	9.55095	0.0016	66.0875	65.8827	67.6996	1.81689	0.742355	-1013.09	1.21069	-64.2356	0.810141
40	TRUE	0.465108	9.92655	9.98575	0.0592	67.7052	63.5142	68.5142	4.99995	1.64165	-70.546	1.02327	-66.7935	0.664477
41	TRUE	0.673813	10.0953	10.1113	0.016	67.6759	66.1872	69.3053	3.11809	1.13336	-128.626	1.20544	-71.6766	0.58066
42	TRUE	0.91919	10.2565	10.2581	0.0016	70.9585	70.5933	72.2143	1.62095	0.673737	-1013.09	1.05317	-65.7993	0.841257
43	TRUE	0.451584	10.3997	10.4097	0.01	67.7348	66.1411	69.6369	3.49572	1.34139	-373.298	1.0157	-64.8374	0.720848
44	TRUE	0.451779	10.5181	10.5217	0.0036	64.5347	64.0448	65.0245	0.979694	0.326396	-269.213	1.00255	-65.461	0.732313
45	TRUE	0.858605	10.5841	10.5933	0.0092	79.552	78.7504	84.5321	5.78168	1.74909	567.067	1.11359	-70.0077	0.656234
46	TRUE	0.968542	10.7477	10.8197	0.072	74.0397	67.8398	78.1655	10.3256	4.15954	170.771	1.00945	-73.852	0.637638
47	TRUE	0.518023	10.9065	10.9313	0.0248	63.5215	61.5353	67.9722	6.43684	2.30914	243.091	1.02055	-69.1885	0.714877
48	TRUE	0.636528	11.234	11.236	0.002	64.8096	64.3599	65.5889	1.22907	0.457432	-602.448	1.01262	-56.0235	0.862147
49	TRUE	0.996487	11.3416	11.3464	0.0048	105.057	104.604	106.196	1.59192	0.601736	279.452	1.30461	-62.5911	0.797721
50	TRUE	0.813083	11.4416	11.4644	0.0228	70.401	61.1803	70.6302	9.4499	4.81401	425.763	1.0133	-67.3371	0.670333
51	TRUE	0.849879	11.56	11.5616	0.0016	63.7988	63.0239	64.3955	1.37157	0.543759	857.232	1.00263	-65.8009	0.729817
52	TRUE	0.6528	11.7056	11.7308	0.0252	71.6075	69.3316	75.8112	6.47962	1.76999	2.34956	1.20296	-66.6455	0.650631
53	TRUE	0.813796	11.9892	12.0112	0.022	64.8594	64.8469	65.796	0.949113	0.32472	-34.392	1.01753	-65.0928	0.698188
54	TRUE	0.507162	12.1067	12.1091	0.0024	68.7688	68.65	69.3032	0.653129	0.237269	-222.658	1.06785	-67.4244	0.743995
55	TRUE	0.861891	12.2283	12.2299	0.0016	73.975	73.7523	74.3757	0.623441	0.249933	389.651	1.00816	-67.3724	0.642042
56	TRUE	0.772094	12.3599	12.3787	0.0188	64.9001	62.2983	66.7193	4.42103	2.08865	229.126	1.00978	-76.5989	0.606367
57	TRUE	0.60508	12.4655	12.4691	0.0036	72.1521	72.115	72.5157	0.400784	0.137736	-97.8344	1.01083	-71.7902	0.703544
58	TRUE	0.998395	12.5459	12.5559	0.01	67.1095	66.1016	69.3108	3.20919	1.13731	319.346	1.00871	-68.6689	0.774639
59	TRUE	0.710157	12.6395	12.6423	0.0028	68.274	68.0221	68.2748	0.252672	0.10338	-66.3643	1.01607	-66.8122	0.763396
60	TRUE	0.525985	12.7423	12.7563	0.014	76.2488	75.0741	77.1509	2.07675	0.669895	-100.29	1.14236	-73.4459	0.71086
61	TRUE	0.530845	12.8103	12.8167	0.0064	79.7082	78.1576	82.0292	3.87152	1.33161	-572.891	1.01235	-75.4865	0.634178
62	TRUE	0.55464	12.8891	12.8927	0.0036	80.742	80.2113	81.102	0.890631	0.241898	123.024	1.11536	-73.0049	0.71051
63	TRUE	0.5623	12.9875	13.0163	0.0288	77.983	77.7803	79.4912	1.7109	0.591329	-34.2847	1.02388	-73.4884	0.591909
64	TRUE	0.416431	13.0835	13.0963	0.0128	66.3159	65.9863	66.5906	0.604246	0.204743	43.443	1.00973	-69.9371	0.586573
65	TRUE	0.745293	13.1967	13.2263	0.0296	65.7322	65.391	78.8212	13.4302	4.97199	458.911	1.00098	-71.2174	0.642354
66	TRUE	0.669446	13.2919	13.3119	0.02	76.673	75.8677	77.2223	1.35456	0.421792	49.732	1.01947	-73.0179	0.642741
67	TRUE	0.644331	13.4263	13.4307	0.0044	67.9441	66.9607	68.497	1.53634	0.482278	-30.6219	1.31348	-76.797	0.614861
68	TRUE	0.551391	13.5295	13.5335	0.004	89.5237	84.6686	90.181	5.51236	2.28228	-1438.52	1.02673	-76.1196	0.587769
69	TRUE	0.870059	13.6559	13.6583	0.0024	67.3003	66.2316	67.5378	1.30626	0.474539	445.315	1.18395	-75.1536	0.685196
70	TRUE	0.458908	13.8263	13.8403	0.014	77.1707	75.9147	77.4568	1.54215	0.331845	62.6753	1.01435	-77.3509	0.548459
71	TRUE	0.562592	13.9019	13.9119	0.01	69.5484	67.1556	69.7237	2.56811	0.850034	-185.441	1.13689	-71.3159	0.637619
72	TRUE	0.590298	14.0019	14.0035	0.0016	77.1707	76.9213	77.4201	0.498753	0.197149	311.721	1	-74.1838	0.652344
73	TRUE	0.760375	14.0926	14.1374	0.0448	74.3668	60.5954	81.6251	21.0296	9.55446	-259.095	1.54517	-79.1523	0.447785
74	TRUE	0.509791	14.2102	14.2134	0.0032	65.5026	64.8495	66.0963	1.24688	0.427647	-389.651	1.00272	-69.7179	0.766503
75	TRUE	0.605508	14.3262	14.3286	0.0024	76.4847	75.3491	77.0858	1.73673	0.635084	-723.637	1.01573	-71.1651	0.698941
76	TRUE	0.967713	14.4054	14.407	0.0016	68.0761	67.8534	68.4769	0.623441	0.249933	-389.651	1.00816	-65.2103	0.771924
77	TRUE	0.66449	14.5066	14.5126	0.006	64.5228	64.1859	64.8916	0.705681	0.185154	78.4699	1.01143	-72.3252	0.652817
78	TRUE	0.811277	14.7102	14.7122	0.002	69.0976	66.9913	69.6721	2.6808	1.02498	-1175	1.31643	-71.2352	0.658159
79	TRUE	0.861966	14.7878	14.8526	0.0648	77.3409	67.6149	79.4774	11.8626	2.67655	-82.6471	1.16011	-72.4529	0.597131
80	TRUE	0.506887	14.9458	14.9534	0.0076	72.1371	71.088	76.7378	5.64984	1.72579	719.808	1.02031	-75.7967	0.646659
81	TRUE	0.510398	15.0749	15.0797	0.0048	72.2329	71.7757	72.4749	0.699163	0.198475	61.5972	1.04553	-70.1417	0.660228
82	TRUE	0.787922	15.1649	15.1669	0.002	77.4303	77.4303	77.4303	1.42109e-14	4.76647e-15	-3.27331e-12	1	-72.9279	0.648765
83	TRUE	0.863723	15.2857	15.2913	0.0056	75.411	75.2095	75.8274	0.617931	0.210274	-43.9484	1.04251	-69.9137	0.710325
84	TRUE	0.944567	15.4177	15.4277	0.01	75.1322	74.7607	76.4795	1.71882	0.728195	-176.033	1.00229	-67.9616	0.763055
85	TRUE	0.336778	15.6249	15.6273	0.0024	76.7976	76.3968	76.998	0.601176	0.22042	-250.49	1.00609	-72.362	0.649684
86	TRUE	0.90614	15.7445	15.7597	0.0152	64.3316	59.7281	68.031	8.30291	3.08909	-615.984	1.03721	-68.7937	0.650233
87	TRUE	0.478382	15.8737	15.8889	0.0152	64.4201	58.8733	67.2701	8.3968	2.03607	-470.894	1.04872	-62.2421	0.804936
88	TRUE	0.399656	15.9593	15.9921	0.0328	78.2622	77.1273	78.4451	1.31782	0.484728	-34.1204	1.00314	-69.7395	0.690255
89	TRUE	0.679582	16.0464	16.0548	0.0084	81.2095	78.4708	82.0942	3.62343	1.24625	295.928	1.19779	-78.5225	0.597148
90	TRUE	0.683107	16.158	16.1836	0.0256	73.9372	64.7197	75.1647	10.445	3.91394	105.56	1.37874	-68.7986	0.719517
91	TRUE	0.925025	16.2716	16.2808	0.0092	63.328	62.405	64.0614	1.6564	0.398585	-114.581	1.03038	-51.5485	0.838936
92	TRUE	0.919007	16.6752	16.6792	0.004	82.3669	80.8402	84.8834	4.04317	1.51652	-954.456	1.01405	-75.284	0.650794
93	TRUE	0.997166	16.798	16.8188	0.0208	72.7293	66.024	79.6203	13.5963	6.62754	-656.126	1.00262	-69.3267	0.643427
94	TRUE	0.767625	16.9432	16.9796	0.0364	68.2327	66.253	79.4185	13.1656	4.80746	-153.121	1.46314	-69.6583	0.640539
95	TRUE	0.406951	17.1116	17.1284	0.0168	71.6937	71.592	73.0663	1.47425	0.6932	88.6858	1.0026	-72.038	0.64949
96	TRUE	0.665115	17.288	17.2928	0.0048	67.6067	66.9387	68.0223	1.0836	0.384675	164.546	1.19734	-63.2785	0.769399
97	TRUE	0.73314	17.364	17.4032	0.0392	79.5527	77.2708	84.705	7.43421	2.56615	143.376	1.06314	-80.7014	0.48534
98	TRUE	0.690782	17.4756	17.4804	0.0048	64.2547	63.9207	64.2762	0.355578	0.139118	-75.671	1.00683	-72.2615	0.594973
99	TRUE	0.86494	17.5644	17.5688	0.0044	78.9804	78.7318	80.4388	1.70704	0.560667	-299.083	1.144	-69.2859	0.784531
100	TRUE	0.480942	17.6792	17.6936	0.0144	76.0998	62.6857	77.8861	15.2004	5.06345	837.045	1.27156	-68.0289	0.700009
101	TRUE	0.347713	17.7648	17.7696	0.0048	64.7295	64.4845	64.8631	0.378518	0.144472	-28.6478	1.02946	-69.2949	0.668699
102	TRUE	0.991623	17.8812	17.8848	0.0036	69.0796	68.7307	69.1093	0.378518	0.121109	-75.7936	1.01574	-66.3447	0.694055
103	TRUE	0.85681	17.9944	17.9976	0.0032	70.6742	69.4306	73.2397	3.80907	1.54054	-1177.11	1.00038	-69.529	0.773531
104	TRUE	0.856914	18.4371	18.4479	0.0108	66.796	65.6783	76.5257	10.8474	3.39987	-889.196	1.07294	-70.7136	0.593747
105	TRUE	0.744554	18.5215	18.5251	0.0036	77.6729	76.6069	78.3136	1.70664	0.688001	-472.347	1.00106	-76.3985	0.647881
106	TRUE	0.734783	18.7239	18.7843	0.0604	63.6306	63.338	70.4855	7.1475	2.5653	-118.208	1.00352	-68.8216	0.643954
107	TRUE	0.528634	18.9355	18.9443	0.0088	76.4229	76.1601	78.734	2.57395	0.820741	198.334	1.14025	-76.8663	0.592264
108	TRUE	0.607588	19.0195	19.0235	0.004	65.152	64.1419	65.4984	1.35645	0.634474	335.484	1.00173	-76.9735	0.5697
109	TRUE	0.562951	19.1178	19.1242	0.0064	63.6326	63.3061	63.8263	0.520229	0.164948	39.8432	1.01526	-69.1394	0.632773
110	TRUE	0.534434	19.3142	19.3366	0.0224	78.4144	75.572	79.6117	4.0397	1.0003	96.0624	1.07363	-77.4942	0.592472
111	TRUE	0.944406	19.5418	19.561	0.0192	84.5218	77.5154	86.0669	8.55147	3.70065	413.653	1.01316	-80.0991	0.551579
112	TRUE	0.588965	19.6766	19.679	0.0024	79.0082	78.4738	79.409	0.935162	0.33784	-389.651	1.00212	-67.7516	0.796372
113	TRUE	0.951845	20.4609	20.4789	0.018	69.0386	67.0439	72.9247	5.88083	2.08677	55.0923	1.28064	-69.3584	0.65079
114	TRUE	0.581017	20.5981	20.6225	0.0244	64.4173	63.4094	69.5235	6.11412	2.01512	-8.86531	1.38718	-69.1966	0.648541
115	TRUE	0.999036	20.8073	20.8705	0.0632	65.5548	55.9335	77.6697	21.7361	6.54291	224.695	1.25085	-74.6395	0.531229
116	TRUE	0.83315	20.9969	21.0001	0.0032	67.1357	65.8368	67.8853	2.04845	0.692589	626.225	1.01011	-69.225	0.648964
117	TRUE	0.838866	21.2749	21.2825	0.0076	65.1737	64.7876	68.3302	3.54258	1.36291	-479.907	1.03783	-65.7198	0.706558
118	TRUE	0.564931	21.3965	21.3985	0.002	67.743	67.2799	68.2328	0.952975	0.366077	-488.574	1.00178	-66.1073	0.777171
119	TRUE	0.64802	21.5281	21.5305	0.0024	69.9778	67.9739	70.2005	2.22658	0.833109	834.966	1.20468	-73.1821	0.672858
120	TRUE	0.661974	21.6037	21.6069	0.0032	67.2229	66.9854	67.2525	0.267189	0.0845777	-54.1182	1.01256	-64.9292	0.833894
121	TRUE	0.959633	21.6917	21.7273	0.0356	73.7849	68.8979	87.741	18.8431	6.06482	429.619	1.11035	-71.2853	0.650227
122	TRUE	0.743795	21.8029	21.8085	0.0056	69.7065	69.5397	73.8388	4.29915	1.4664	681.778	1.16081	-68.7735	0.698949
123	TRUE	0.552665	21.9149	21.9361	0.0212	79.8384	75.5415	80.1861	4.64466	1.84609	-216.875	1.02342	-69.9552	0.709897
124	TRUE	0.518713	22.0085	22.0221	0.0136	69.55	67.0482	73.4597	6.41152	2.77368	-433.444	1.02361	-66.489	0.76204
125	TRUE	0.569483	22.1128	22.1196	0.0068	67.8463	67.7837	68.1624	0.37875	0.11209	-33.3505	1.00821	-66.5841	0.782486
126	TRUE	0.96152	22.3312	22.3328	0.0016	68.302	67.9279	68.676	0.74813	0.295724	-467.581	1	-69.9069	0.663639
127	TRUE	0.852166	22.5052	22.5068	0.0016	73.6764	71.8417	74.0861	2.24439	0.947695	-1402.74	1.07026	-72.9921	0.691493
128	TRUE	0.378769	22.6192	22.644	0.0248	70.2785	70.2197	71.2142	0.994537	0.413196	-40.9301	1.0071	-70.3052	0.653606
129	TRUE	0.963012	22.736	22.7376	0.0016	75.8592	75.4852	76.2333	0.74813	0.295724	-467.581	1	-61.382	0.854036
130	TRUE	0.566037	22.8032	22.8112	0.008	67.7531	67.1249	68.4002	1.27532	0.435304	-77.4217	1.06078	-67.2755	0.714411
131	TRUE	0.947016	22.9012	22.916	0.0148	65.8842	64.9155	65.9138	0.99834	0.300889	50.8924	1.00797	-67.2761	0.709192
132	TRUE	0.381859	23.0232	23.0328	0.0096	70.3331	68.9883	72.1579	3.16969	0.838277	-209.397	1.08146	-66.8376	0.713389
133	TRUE	0.819568	23.1615	23.1955	0.034	72.2806	66.2064	78.7666	12.5603	6.40509	-374.216	1.02533	-73.528	0.585503
134	TRUE	0.632594	23.3043	23.3207	0.0164	77.1542	75.6663	77.9855	2.31921	0.607521	-3.52287	1.12046	-69.6839	0.717544
135	TRUE	0.495337	23.3911	23.3943	0.0032	68.0814	67.5619	68.2299	0.667973	0.217083	115.968	1.08433	-64.0528	0.795562
136	TRUE	0.613354	23.4891	23.4923	0.0032	75.4237	74.4217	75.6686	1.24688	0.439071	-347.903	1.10767	-59.392	0.853279
137	TRUE	0.512023	23.5707	23.5751	0.0044	66.8824	66.6263	67.8287	1.20235	0.453796	284.68	1.05753	-72.4502	0.664633
138	TRUE	0.519313	23.6627	23.6735	0.0108	77.8522	76.3299	80.147	3.81717	1.56942	305.133	1.04432	-76.3554	0.64083
139	TRUE	0.865397	23.8603	23.8739	0.0136	76.7543	76.0485	78.5653	2.51681	0.81052	190.64	1.02366	-75.7153	0.596499
140	TRUE	0.749578	24.1679	24.1959	0.028	72.5426	67.9959	74.9758	6.97985	1.60719	123.942	1.10466	-72.1069	0.65494
141	TRUE	0.487395	24.2995	24.3015	0.002	76.6888	76.386	76.7868	0.400784	0.153333	176.854	1.03234	-64.1864	0.765169
142	TRUE	0.368349	24.3923	24.4267	0.0344	77.7626	72.4163	80.5969	8.1806	2.60598	-157.271	1.07324	-80.0849	0.487382
143	TRUE	0.632651	24.4951	24.5151	0.02	74.4056	71.3924	76.0607	4.6683	1.3232	86.004	1.2054	-71.4347	0.657113
144	TRUE	0.888481	25.0315	25.1003	0.0688	69.0781	67.3585	75.4547	8.09628	3.46405	30.7878	1.04475	-66.8396	0.696855
145	TRUE	0.828387	25.399	25.407	0.008	82.6662	81.9834	84.0021	2.01876	0.724489	-34.1216	1.37117	-71.849	0.656343
146	TRUE	0.936939	26.1085	26.1661	0.0576	70.4819	69.559	82.8138	13.2548	6.21141	-225.653	1.03607	-66.3478	0.765787
147	TRUE	0.514385	26.2357	26.2373	0.0016	74.7621	72.972	79.5804	6.60848	2.70651	4130.3	1.00727	-76.1813	0.65201
148	TRUE	0.526216	26.3669	26.3753	0.0084	77.7328	77.5065	77.9779	0.471383	0.177009	38.5999	1.0237	-67.736	0.653593
149	TRUE	0.851686	27.1052	27.1132	0.008	92.1183	83.5979	107.34	23.7426	6.18608	2850.81	1.04816	-77.6071	0.589588
150	TRUE	0.71047	27.2192	27.2364	0.0172	74.2117	72.6384	75.8638	3.22541	0.961411	27.9903	1.14239	-70.7437	0.779349
151	TRUE	0.620414	27.3452	27.4468	0.1016	67.0608	63.1796	69.7482	6.56857	1.69633	-37.2317	1.03367	-62.5069	0.794272
152	TRUE	0.836586	27.5288	27.596	0.0672	62.5594	60.0289	64.6562	4.62728	1.47729	20.5367	1.07717	-68.8134	0.728012
153	TRUE	0.866222	27.702	27.8112	0.1092	65.4813	61.6071	78.0261	16.419	4.86959	-73.1355	1.1875	-72.6212	0.537615
154	TRUE	0.796548	27.8124	27.856	0.0436	68.7798	61.1654	71.0313	9.86585	3.69473	169.568	1.14586	-72.5465	0.660526
155	TRUE	0.839892	27.9932	27.9972	0.004	69.7002	67.3203	73.0662	5.74597	2.46819	-1372.2	1.00695	-68.2947	0.763578
156	TRUE	0.81732	28.0924	28.0976	0.0052	70.4949	67.5348	71.344	3.80923	1.36859	717.005	1.02189	-69.0132	0.712392
157	TRUE	0.992595	28.1956	28.3088	0.1132	67.7971	66.1572	70.0458	3.88857	1.44083	24.3545	1.00558	-67.5805	0.660011
158	TRUE	0.428718	28.426	28.4552	0.0292	65.6594	60.7601	70.8958	10.1357	3.33231	-314.407	1.02614	-68.9826	0.653413
159	TRUE	0.47192	28.5876	28.5896	0.002	66.7033	66.0576	67.3223	1.2647	0.482601	-644.435	1.00122	-67.2014	0.705134
160	TRUE	0.652957	28.6564	28.6812	0.0248	77.398	68.8963	78.4402	9.5439	4.25979	336.011	1.14801	-80.5481	0.555573
161	TRUE	0.656632	28.7576	28.7612	0.0036	77.8848	77.536	77.9145	0.378518	0.121109	75.7936	1.01574	-73.634	0.602748
162	TRUE	0.662478	28.8444	28.8504	0.006	76.2077	76.0125	76.4377	0.425268	0.156956	0.0100386	1.01617	-69.88	0.724439
163	TRUE	0.47015	29.1535	29.1555	0.002	68.6775	68.2144	68.8378	0.623441	0.243171	-311.721	1.01894	-69.284	0.725757
164	TRUE	0.82899	29.2607	29.2803	0.0196	69.6732	66.1061	69.9581	3.852	1.65612	187.741	1.01509	-68.7494	0.731883
165	TRUE	0.866882	29.4531	29.4547	0.0016	68.3802	68.3802	68.3802	1.42109e-14	1.00486e-14	6.58709e-12	1	-63.5493	0.711878
166	TRUE	0.544468	29.5579	29.5603	0.0024	69.7329	69.5177	69.7997	0.282033	0.100127	83.4966	1.01988	-66.0484	0.768051
167	TRUE	0.959914	29.6555	29.6651	0.0096	68.642	68.2664	70.2184	1.95197	0.755232	223.642	1.02608	-68.3675	0.717641
168	TRUE	0.998122	29.7467	29.7567	0.01	68.9219	68.0535	70.2133	2.15978	0.631864	176.033	1.01562	-64.4117	0.836697
169	TRUE	0.555132	29.8351	29.8539	0.0188	78.4256	76.9157	80.0678	3.15209	1.22723	116.623	1.07803	-78.4142	0.636166
170	TRUE	0.413718	29.9487	29.9515	0.0028	65.56	65.56	65.56	1.42109e-14	3.67741e-15	1.17812e-12	1	-70.6743	0.630915
171	TRUE	0.783795	30.0726	30.0794	0.0068	80.2061	78.9191	80.4733	1.55417	0.547612	214.076	1.01651	-77.9801	0.54051
172	TRUE	0.386575	30.181	30.1858	0.0048	76.2397	75.0408	76.9193	1.87853	0.805948	386.209	1.00755	-62.4063	0.846249
173	TRUE	0.979063	30.2902	30.295	0.0048	68.7596	67.7276	69.827	2.09936	0.764951	462.856	1.09458	-71.2404	0.730647
174	TRUE	0.500525	30.4998	30.5126	0.0128	78.7872	78.3737	80.0001	1.6264	0.734356	-159.062	1.01348	-72.8231	0.649812
175	TRUE	0.606945	30.595	30.6046	0.0096	78.078	74.3935	80.1414	5.74786	2.22666	511.76	1.04551	-78.931	0.549094
176	TRUE	0.613609	30.8246	30.851	0.0264	70.8099	70.5491	82.2279	11.6788	5.22676	-445.83	1.02374	-65.0006	0.705385
177	TRUE	0.502312	31.2257	31.2321	0.0064	60.527	60.5037	61.495	0.991348	0.478909	162.595	1.00387	-64.6774	0.691145
178	TRUE	0.954306	31.3289	31.3441	0.0152	79.6109	77.3187	80.1642	2.8455	1.38245	171.513	1.01426	-70.1377	0.693117
179	TRUE	0.488387	31.4189	31.4429	0.024	67.093	64.6304	67.3771	2.7467	0.964539	89.7161	1.04806	-62.7065	0.779076
180	TRUE	0.516672	31.9781	32.0117	0.0336	65.2614	62.5501	68.3118	5.76166	2.03315	-80.2161	1.08517	-63.4146	0.765183
181	TRUE	0.973677	32.1465	32.1557	0.0092	65.7744	65.3519	66.8033	1.4514	0.476855	54.2612	1.11401	-61.0347	0.768145
182	TRUE	0.513423	32.3269	32.3309	0.004	70.2499	70.0359	70.4565	0.420627	0.139793	49.7897	1.03003	-68.8936	0.774978
183	TRUE	0.935656	32.4177	32.4473	0.0296	77.4597	76.596	78.4535	1.85753	0.751325	59.5156	1.02585	-71.9028	0.705902
184	TRUE	0.463975	32.5169	32.5241	0.0072	83.3865	83.159	83.624	0.464944	0.148522	-42.4229	1.02625	-75.1577	0.596464
185	TRUE	0.826612	32.6177	32.6213	0.0036	69.223	69.0448	69.6015	0.556644	0.204554	162.158	1.01019	-65.9015	0.72647
186	TRUE	0.706364	32.7373	32.7397	0.0024	70.4307	70.4307	70.4307	1.42109e-14	5.42686e-15	-2.2474e-13	1	-65.325	0.794231
187	TRUE	0.508195	32.8577	32.8605	0.0028	76.8851	76.8851	76.8851	1.42109e-14	4.45356e-15	-1.79439e-12	1	-72.1165	0.680968
188	TRUE	0.699441	33.1216	33.1256	0.004	70.241	69.6769	70.9684	1.29141	0.541883	395.386	1.04754	-66.3784	0.812126
189	TRUE	0.539668	33.3368	33.406	0.0692	70.0005	60.8864	70.5943	9.70787	2.80583	-137.663	1.00085	-69.5388	0.587733
190	TRUE	0.44441	33.5736	33.5856	0.012	79.6816	77.881	83.7565	5.87546	2.61493	461.42	1.0434	-80.7449	0.551633
191	TRUE	0.471767	33.7012	33.724	0.0228	70.0573	68.6545	77.3849	8.73041	3.8673	398.545	1.09819	-70.8984	0.705142
192	TRUE	0.983737	33.7964	33.8112	0.0148	78.8416	73.4278	79.3031	5.87525	1.94606	371.88	1.12349	-75.6954	0.604849
193	TRUE	0.991695	33.9176	33.922	0.0044	69.1016	67.6759	69.6169	1.94104	0.750668	423.972	1.00554	-75.2869	0.693837
194	TRUE	0.991286	34.0196	34.0928	0.0732	74.6831	68.1801	79.4709	11.2907	4.14856	152.367	1.02657	-72.1605	0.596234
195	TRUE	0.696284	34.1967	34.2115	0.0148	76.7806	76.1941	78.7297	2.53558	0.790812	165.265	1.00661	-77.0486	0.581815
196	TRUE	0.470809	34.3899	34.4103	0.0204	70.1286	69.7343	82.2301	12.4958	6.00694	636.726	1.04869	-73.3156	0.605747
197	TRUE	0.844707	34.4807	34.4823	0.0016	70.9512	70.8087	71.4499	0.641254	0.258129	311.721	1.14317	-68.0397	0.760927
198	TRUE	0.463907	34.5871	34.5915	0.0044	69.6934	68.4124	71.1851	2.77272	1.02612	619.585	1.02547	-69.8245	0.783844
199	TRUE	0.994913	34.6811	34.6883	0.0072	68.5284	66.68	69.7381	3.05814	1.16212	515.063	1.06129	-73.8091	0.66167
200	TRUE	0.903787	34.7863	34.7931	0.0068	80.6775	78.5233	82.9548	4.43157	1.7692	685.131	1.00828	-80.2067	0.480385
201	TRUE	0.272223	35.3315	35.3359	0.0044	83.7567	80.233	85.117	4.88395	1.96457	-1169.86	1.00732	-78.5122	0.592742
202	TRUE	0.997656	35.5387	35.5415	0.0028	71.3834	71.042	71.5912	0.549222	0.179084	178.48	1.00669	-64.4304	0.785025
203	TRUE	0.855371	35.7559	35.7995	0.0436	66.7931	66.5363	81.0071	14.4708	6.22423	-333.682	1.00924	-69.373	0.583389
204	TRUE	0.702964	35.9495	35.9511	0.0016	66.8893	66.7913	67.1654	0.374065	0.153618	233.791	1.01068	-66.9198	0.692269
205	TRUE	0.555558	36.069	36.075	0.006	68.9212	68.086	69.9327	1.84671	0.7377	308.512	1.14355	-68.3611	0.783973
206	TRUE	0.587781	36.3398	36.3478	0.008	83.1083	82.731	84.0123	1.28136	0.396841	100.458	1.09864	-78.4769	0.532823
207	TRUE	0.966607	36.465	36.4734	0.0084	68.7501	65.9407	69.4587	3.51799	1.21635	383.75	1.02897	-61.2565	0.786496
208	TRUE	0.952692	36.5954	36.6114	0.016	63.8926	60.3029	67.6778	7.37492	2.01203	284.379	1.46024	-62.9937	0.79793
209	TRUE	0.287189	37.3841	37.3981	0.014	70.1254	67.0964	74.4488	7.35244	3.51862	-481.866	1.05683	-73.2255	0.64184
210	TRUE	0.579319	37.4301	37.4485	0.0184	66.7778	61.3763	69.3491	7.9728	3.19136	406.508	1.0408	-76.2871	0.545368
211	TRUE	0.849569	37.6157	37.6213	0.0056	65.6522	65.246	67.4408	2.19482	0.986409	-430.343	1.01118	-71.1985	0.648
212	TRUE	0.997299	37.7253	37.7853	0.06	73.5481	69.2614	78.3027	9.04128	4.78419	147.465	1.00305	-70.6921	0.695842
213	TRUE	0.63867	37.8893	37.8937	0.0044	65.8949	65.1441	67.8854	2.74124	1.018	-656.067	1.01307	-71.57	0.728636
214	TRUE	0.375542	38.0033	38.0073	0.004	67.441	66.2442	67.7454	1.50123	0.540753	-377.952	1.00275	-67.3883	0.650162
215	TRUE	0.40339	38.1948	38.272	0.0772	67.7717	66.4692	70.4463	3.97705	1.44397	-43.8614	1.00276	-68.0424	0.692411
216	TRUE	0.471114	38.3872	38.394	0.0068	71.8634	71.7001	72.3755	0.675395	0.199379	-78.0106	1.02906	-61.8559	0.804606
217	TRUE	0.565831	38.5072	38.5092	0.002	70.69	70.5297	71.1531	0.623441	0.243171	311.721	1.01894	-64.0102	0.781593
218	TRUE	0.915827	38.5912	38.6224	0.0312	81.2597	77.5644	86.0437	8.47928	3.38487	-276.282	1.01756	-75.4999	0.585081
219	TRUE	0.354963	38.7316	38.7336	0.002	70.1287	69.1534	70.4359	1.28251	0.507907	644.435	1.06171	-69.001	0.75805
220	TRUE	0.998153	38.8316	38.8348	0.0032	66.6569	65.3824	66.8102	1.42781	0.67226	457.034	1.01379	-69.1394	0.771657
221	TRUE	0.899625	38.9684	38.9972	0.0288	76.4923	76.0447	77.9377	1.89302	0.484647	-1.75838	1.05819	-73.675	0.711884
222	TRUE	0.898902	39.0928	39.0972	0.0044	69.3296	68.9966	70.3019	1.30525	0.572781	300.206	1.00199	-62.1019	0.839418
223	TRUE	0.665941	39.2088	39.2136	0.0048	69.6363	69.1574	70.051	0.893598	0.348285	152.181	1.03125	-65.9827	0.841143
224	TRUE	0.44614	39.3488	39.3648	0.016	81.0525	76.9194	94.4734	17.554	6.7347	1157.31	1.02071	-78.5077	0.595614
225	TRUE	0.550244	39.7804	39.7892	0.0088	79.5146	78.9431	80.4275	1.48438	0.488386	-116.078	1.11326	-57.9416	0.852691
226	TRUE	0.925568	40.1207	40.1227	0.002	68.1058	67.6026	68.324	0.721411	0.294569	-374.701	1.0422	-69.7043	0.700996
227	TRUE	0.837644	40.2967	40.3359	0.0392	67.91	66.8369	69.1631	2.32613	0.948564	-47.4392	1.00786	-69.94	0.657151
228	TRUE	0.328179	40.4759	40.4819	0.006	67.4519	67.2033	67.5892	0.38594	0.148287	51.244	1.02115	-66.7555	0.765789
229	TRUE	0.585199	40.7999	40.8467	0.0468	76.4588	66.1051	77.1458	11.0407	2.73504	226.164	1.02572	-67.0398	0.768166
230	TRUE	0.643697	40.9443	40.9487	0.0044	72.6178	71.3338	73.0112	1.67735	0.713188	457.901	1.11204	-66.193	0.783694
231	TRUE	0.783263	41.0387	41.0527	0.014	83.9284	82.0684	87.02	4.9516	1.65082	276.84	1.08079	-78.632	0.52737
232	TRUE	0.924524	41.2458	41.2778	0.032	73.068	64.7709	74.8996	10.1286	4.54526	270.18	1.09172	-69.5107	0.706374
233	TRUE	0.506788	41.3522	41.3738	0.0216	80.0364	78.9231	83.2352	4.31205	1.54217	195.061	1.03685	-79.5352	0.532637
234	TRUE	0.456495	41.4938	41.4962	0.0024	69.1746	68.7738	69.375	0.601176	0.22042	250.49	1.00609	-71.9015	0.657086
235	TRUE	0.989578	41.5922	41.5938	0.0016	67.0522	66.8028	67.1234	0.320627	0.129065	155.86	1.04572	-74.5527	0.647925
236	TRUE	0.705184	41.7022	41.7318	0.0296	69.3187	65.5336	76.5771	11.0435	3.10111	369.797	1.02893	-72.6473	0.653145
237	TRUE	0.765638	42.1313	42.1389	0.0076	70.9178	70.6714	71.0963	0.42492	0.142062	-13.7477	1.01095	-59.7968	0.84719
238	TRUE	0.891273	42.2557	42.2601	0.0044	69.0546	68.1492	70.3089	2.15978	0.659409	-452.971	1.01043	-66.0364	0.712169
239	TRUE	0.522279	42.4233	42.4337	0.0104	69.9594	69.7515	70.4344	0.682817	0.255508	61.3623	1.02398	-63.8632	0.783311
240	TRUE	0.84722	42.5601	42.5617	0.0016	70.4471	69.8771	71.3734	1.49626	0.597287	-935.162	1.00886	-62.4425	0.838103
241	TRUE	0.787666	42.7193	42.7445	0.0252	70.4032	61.7188	72.0318	10.313	3.89313	-398.187	1.00828	-70.0853	0.658299
242	TRUE	0.819373	42.8257	42.8429	0.0172	79.8334	79.6498	80.1842	0.534402	0.1553	17.8965	1.00181	-74.2739	0.585149
243	TRUE	0.934786	42.9749	42.9765	0.0016	70.6642	70.4149	70.9136	0.498753	0.197149	311.721	1	-59.4825	0.84742
244	TRUE	0.884843	43.1057	43.1097	0.004	77.5855	77.2589	78.1866	0.92774	0.280554	199.042	1.02836	-57.0985	0.850998
245	TRUE	0.52312	43.2053	43.2333	0.028	76.5994	67.5372	77.4204	9.88318	4.06664	375.306	1.06507	-64.7792	0.793224
246	TRUE	0.807545	43.3701	43.3745	0.0044	78.8222	78.6657	79.075	0.409274	0.146781	-81.2382	1.00648	-62.0143	0.77442
247	TRUE	0.991595	43.4993	43.5057	0.0064	71.5062	67.7922	72.543	4.75084	2.15816	739.221	1.00114	-68.8973	0.777394
248	TRUE	0.367323	43.6217	43.6397	0.018	77.6943	77.0598	78.4738	1.41407	0.52545	55.9427	1.02508	-62.1345	0.844465
249	TRUE	0.807335	43.7681	43.7737	0.0056	73.3433	71.7772	76.171	4.39378	1.47242	-807.266	1.04634	-66.7702	0.725439
250	TRUE	0.911749	43.8489	43.8749	0.026	77.2482	70.1706	85.6782	15.5076	5.02244	593.385	1.00111	-75.7344	0.597854
251	TRUE	0.97368	44.2044	44.2068	0.0024	66.9648	65.4284	67.3656	1.93712	0.736305	-807.134	1.06313	-68.1256	0.65839
252	TRUE	0.895627	44.3504	44.3796	0.0292	64.6745	60.7408	69.7585	9.01763	2.45228	-276.095	1.02291	-62.6868	0.786497
253	TRUE	0.686069	44.5808	44.656	0.0752	75.0201	65.8846	77.1883	11.3037	4.79476	-87.9208	1.11583	-62.0073	0.782169
254	TRUE	0.558771	44.7884	44.7912	0.0028	73.4697	73.4697	73.4697	1.42109e-14	5.0243e-15	-1.3927e-12	1	-57.7083	0.878219
255	TRUE	0.891839	44.8984	44.9024	0.004	82.3018	80.9469	82.7167	1.76984	0.730906	471.073	1.0112	-70.5383	0.618774
256	TRUE	0.432199	46.6211	46.6327	0.0116	84.1321	80.8935	84.7535	3.85998	1.38627	348.035	1.01661	-71.8486	0.696054
257	TRUE	0.591623	46.7267	46.7359	0.0092	78.5371	78.2226	79.4697	1.24709	0.389121	-129.825	1.00192	-71.2435	0.721514
258	TRUE	0.993068	46.9115	46.9131	0.0016	82.1832	82.1832	82.1832	1.42109e-14	2.94575e-15	7.05593e-12	1	-71.6008	0.73342
259	TRUE	0.43795	49.1292	49.1328	0.0036	68.0203	63.7527	69.0074	5.25472	1.6544	-1207.75	1.13335	-72.1784	0.649151
260	TRUE	0.846099	49.2068	49.2272	0.0204	64.3253	63.1329	65.8226	2.68972	0.891199	71.727	1.09627	-72.0412	0.729482
261	TRUE	0.970305	49.3196	49.3732	0.0536	71.2366	61.7497	76.7665	15.0169	5.61115	228.662	1.03521	-67.8564	0.725188
262	TRUE	0.939583	49.5872	49.6212	0.034	66.2067	65.7128	66.9894	1.27658	0.431046	-27.46	1.00703	-57.4085	0.835555
263	TRUE	0.445372	49.7352	49.7388	0.0036	66.6417	66.4004	67.7067	1.30626	0.405282	-293.953	1.06524	-63.0082	0.789201
264	TRUE	0.757488	49.8292	49.8336	0.0044	65.2346	65.2346	65.2346	1.42109e-14	1.51488e-15	-1.53938e-12	1	-62.9999	0.846314
265	TRUE	0.832364	49.9856	50.0284	0.0428	68.0047	63.8933	68.3203	4.42707	2.17624	-100.231	1.00148	-68.1287	0.700733
266	TRUE	0.514109	50.1468	50.15	0.0032	71.4313	71.0156	72.3071	1.29141	0.453998	335.533	1.1704	-64.9378	0.777234
267	TRUE	0.395104	50.2524	50.2824	0.03	79.913	77.5945	80.2902	2.69565	1.00571	-90.4206	1.00555	-71.6525	0.701508
268	TRUE	0.94568	50.3988	50.4488	0.05	80.7618	66.9492	81.8919	14.9427	6.09295	-297.267	1.00087	-72.17	0.526441
269	TRUE	0.239192	50.7832	50.7908	0.0076	68.2288	65.5702	68.7661	3.1959	1.35456	-367.795	1.09818	-74.5327	0.636082
270	TRUE	0.951494	50.8764	50.8804	0.004	66.248	65.8992	66.2777	0.378518	0.116421	63.9297	1.01487	-72.8381	0.671139
271	TRUE	0.980943	51.0116	51.0148	0.0032	73.541	73.5111	73.8689	0.357836	0.157557	115.386	1.0052	-64.6969	0.766107
272	TRUE	0.642438	51.1867	51.2223	0.0356	75.2239	69.4388	81.0528	11.6141	6.09257	319.302	1.01542	-81.2169	0.483947
273	TRUE	0.994199	51.2899	51.2923	0.0024	65.4436	64.8424	65.9112	1.06876	0.385797	-445.315	1.00188	-70.845	0.71325
274	TRUE	0.533098	51.6355	51.6383	0.0028	68.5901	67.4026	69.2432	1.84064	0.646383	650.302	1.01334	-76.9801	0.622713
275	TRUE	0.371989	51.7719	51.7915	0.0196	78.5773	76.4967	81.1873	4.69058	1.63107	-227.967	1.10807	-73.6356	0.590318
276	TRUE	0.991619	51.8703	51.8719	0.0016	70.2308	69.4292	70.6761	1.24688	0.499865	779.302	1.01315	-68.6925	0.765941
277	TRUE	0.996539	52.0051	52.0491	0.044	81.822	79.1077	106.781	27.6731	9.39923	-465.157	1.23286	-74.2556	0.532357
278	TRUE	0.970745	52.1798	52.2206	0.0408	81.9059	73.9164	89.0724	15.156	4.52427	300.346	1.03465	-78.8769	0.582526
279	TRUE	0.711649	52.3534	52.3626	0.0092	68.9134	67.0802	70.5759	3.49572	1.16271	-406.447	1.04819	-57.0935	0.861868
280	TRUE	0.700997	52.5106	52.5154	0.0048	64.5166	63.2623	65.4461	2.18376	0.700743	-463.043	1.00632	-55.782	0.850352
281	TRUE	0.99917	52.6642	52.6734	0.0092	68.315	66.6789	70.8723	4.19339	1.09643	341.961	1.0621	-61.9547	0.799897
282	TRUE	0.698886	52.8154	52.8226	0.0072	68.6759	67.0654	70.8802	3.81487	1.22857	-541.247	1.01306	-61.9978	0.722688
283	TRUE	0.915368	52.9206	52.9254	0.0048	65.6873	64.999	66.5286	1.52965	0.656498	311.17	1.01825	-65.0849	0.763937
284	TRUE	0.591861	53.1294	53.1342	0.0048	69.8434	69.2644	70.4371	1.17266	0.421317	-171.683	1.17555	-66.4593	0.718791
285	TRUE	0.692131	53.3222	53.331	0.0088	67.4303	66.1315	69.3121	3.1806	0.94938	334.944	1.00999	-69.5722	0.722494
286	TRUE	0.999151	53.4274	53.4322	0.0048	68.4144	66.6533	68.8067	2.15341	0.893981	496.813	1.02615	-66.5558	0.785806
287	TRUE	0.865523	53.6166	53.6218	0.0052	69.9118	69.4545	70.9878	1.53336	0.6967	359.62	1.03347	-74.8598	0.610519
288	TRUE	0.346574	53.8118	53.8166	0.0048	68.4798	68.2126	68.8509	0.638285	0.201292	63.0048	1.04333	-67.5022	0.787168
289	TRUE	0.49528	54.8621	54.8805	0.0184	69.1494	67.6215	69.7555	2.13397	0.868863	-89.1423	1.02794	-72.9907	0.707787
290	TRUE	0.932929	54.9917	55.0073	0.0156	76.5284	74.5455	77.3541	2.80854	0.807539	196.726	1.03118	-74.4782	0.660443
291	TRUE	0.812582	55.2412	55.2556	0.0144	96.3945	96.2112	96.6303	0.419068	0.154298	-7.62071	1.01377	-81.6721	0.500752
292	TRUE	0.925959	55.4644	55.47	0.0056	76.9749	76.386	77.4175	1.03151	0.446871	184.199	1.00061	-70.014	0.692057
293	TRUE	0.440155	55.724	55.7268	0.0028	72.2931	72.1224	72.8349	0.712504	0.266659	-258	1.02258	-69.9498	0.676524
294	TRUE	0.761988	55.8536	55.9116	0.058	66.1561	64.7126	69.9654	5.25274	1.35821	-77.5112	1.00881	-68.6723	0.657296
295	TRUE	0.848775	56.062	56.0636	0.0016	70.6382	70.6382	70.6382	1.42109e-14	5.89151e-15	6.16775e-12	1	-70.9691	0.722515
296	TRUE	0.455652	56.2007	56.2031	0.0024	68.2113	68.0109	68.4117	0.400784	0.144299	-166.993	1	-61.7669	0.723208
297	TRUE	0.856168	56.3499	56.3543	0.0044	78.8741	78.696	79.1265	0.430471	0.14117	13.6242	1.0313	-63.5512	0.803672
298	TRUE	0.936652	56.4687	56.4723	0.0036	72.1245	72.0094	72.2989	0.289455	0.111312	-68.1467	1.02383	-65.9316	0.707148
299	TRUE	0.468727	56.5555	56.5603	0.0048	72.259	71.6059	72.3035	0.697661	0.261346	148.54	1.0186	-66.7659	0.785098
300	TRUE	0.978744	56.6719	56.6807	0.0088	70.8479	70.1948	74.0616	3.86682	0.999412	-323.921	1.11062	-61.2578	0.79069
301	TRUE	0.507675	56.8843	56.8923	0.008	74.8602	74.3852	75.3946	1.00938	0.294517	-94.3885	1.04795	-60.664	0.850485
302	TRUE	0.921775	56.9867	57.0019	0.0152	70.3236	69.7105	72.3298	2.61936	0.713527	95.1096	1.04825	-65.4686	0.777409
303	TRUE	0.582651	57.1031	57.1051	0.002	68.8053	68.8053	68.8053	0	2.57993e-16	5.82746e-14	1	-73.2093	0.616305
304	TRUE	0.821132	57.2027	57.2411	0.0384	68.1607	67.1371	72.1494	5.01225	2.07765	-115.611	1.01961	-65.7729	0.716938
305	TRUE	0.284135	57.3195	57.3211	0.0016	79.1416	78.9189	79.5424	0.623441	0.249933	389.651	1.00816	-76.6685	0.590713
306	TRUE	0.519934	57.4619	57.4643	0.0024	71.0205	70.7533	71.2877	0.534378	0.192398	-222.658	1	-60.3664	0.784742
307	TRUE	0.649401	58.1119	58.1267	0.0148	78.6562	76.8379	79.4178	2.5799	0.823987	-134.935	1.08758	-65.9995	0.71783
308	TRUE	0.620196	58.1778	58.1794	0.0016	77.4283	77.1522	77.5263	0.374065	0.153618	-233.791	1.01068	-62.6672	0.78565
309	TRUE	0.416469	58.3942	58.3958	0.0016	70.5358	70.4379	70.8119	0.374065	0.153618	233.791	1.01068	-69.4647	0.709744
310	TRUE	0.36058	58.527	58.5358	0.0088	76.6964	76.0469	77.4155	1.36859	0.440182	136.485	1.06466	-60.8884	0.799172
311	TRUE	0.980608	58.8574	58.8622	0.0048	83.5235	83.0863	83.8504	0.764113	0.291014	-91.2818	1.11163	-74.985	0.596939
312	TRUE	0.792194	58.9898	59.0066	0.0168	79.0944	68.595	80.9376	12.3426	5.8797	-747.497	1.00623	-75.7265	0.595652
313	TRUE	0.429097	59.0862	59.0918	0.0056	79.3674	78.6359	79.8314	1.19554	0.387119	-72.1153	1.10826	-80.7676	0.529301
314	TRUE	0.71285	59.2329	59.2793	0.0464	69.1291	67.2629	71.7153	4.45232	1.54353	-77.097	1.01926	-73.714	0.644272
315	TRUE	0.459051	59.3845	59.4097	0.0252	67.9594	67.1059	68.7424	1.63647	0.456785	23.8104	1.02842	-74.6834	0.657989
316	TRUE	0.605428	59.6737	59.6857	0.012	73.0688	70.1325	73.5755	3.44297	1.60395	285.603	1.00096	-64.3978	0.779133
317	TRUE	0.581351	59.7757	59.7889	0.0132	85.4105	85.1388	86.3435	1.20469	0.518196	-74.5687	1.0141	-75.0033	0.579383
318	TRUE	0.335487	59.8861	59.8893	0.0032	70.0669	70.0372	70.3044	0.267189	0.0845777	54.1182	1.01256	-72.2071	0.660315
319	TRUE	0.981637	59.9985	60.0021	0.0036	73.3595	72.3575	74.7919	2.43439	0.829368	681.467	1.00875	-68.2729	0.778393
320	TRUE	0.869446	60.0977	60.1097	0.012	109.022	95.2861	111.898	16.6118	5.77367	1370.07	1.0316	-81.1683	0.549183
321	TRUE	0.870524	60.2788	60.2816	0.0028	70.788	70.1498	72.3615	2.21173	0.804263	796.973	1.036	-75.1186	0.672867
322	TRUE	0.998819	62.0632	62.074	0.0108	81.2629	79.9644	87.389	7.4246	3.30894	719.979	1.00583	-73.8337	0.701215
323	TRUE	0.456152	62.1931	62.1979	0.0048	84.2813	83.9069	84.6179	0.71098	0.211281	19.6278	1.07032	-69.0638	0.717659
324	TRUE	0.50913	62.3207	62.3243	0.0036	80.3277	79.2961	81.9976	2.70158	0.963092	788.073	1.01159	-72.8991	0.738266
325	TRUE	0.667685	62.5527	62.5859	0.0332	71.7098	70.7532	74.8827	4.12952	1.22924	38.7685	1.0652	-77.6124	0.585423
326	TRUE	0.997504	62.6891	62.7311	0.042	66.7929	65.8941	80.1455	14.2513	3.83191	254.39	1.18395	-64.0117	0.707687
327	TRUE	0.678503	62.9547	62.9591	0.0044	84.7337	84.6484	85.6355	0.987116	0.302588	126.899	1.0964	-67.2904	0.725716
328	TRUE	0.473781	63.0819	63.0971	0.0152	78.5779	77.2105	84.3724	7.16184	2.49638	391.145	1.15255	-70.0562	0.716225
329	TRUE	0.740111	63.2466	63.2514	0.0048	80.7633	75.0633	85.8102	10.7469	3.3477	2141.24	1.00434	-78.9629	0.604036
330	TRUE	0.4658	63.3314	63.333	0.0016	76.9464	75.7174	77.463	1.74564	0.709855	1091.02	1.02644	-70.7808	0.760039
331	TRUE	0.635688	63.4806	63.4866	0.006	79.8601	78.7468	81.2035	2.45666	0.810266	423.704	1.01356	-70.2697	0.716733
332	TRUE	0.990206	63.5714	63.573	0.0016	78.3514	73.8715	81.2281	7.35661	2.93202	4597.88	1.00089	-76.7139	0.65769
333	TRUE	0.492154	63.6974	63.699	0.0016	79.3923	78.564	79.6862	1.12219	0.460853	701.372	1.03705	-71.9558	0.639055
334	TRUE	0.527827	64.0622	64.0818	0.0196	77.8055	77.1709	79.4096	2.23865	0.702604	67.8462	1.04041	-71.4222	0.593642
335	TRUE	0.748956	64.3866	64.3898	0.0032	84.2204	81.3333	84.8661	3.53283	1.23659	1065.35	1.05701	-67.8518	0.773112
336	TRUE	0.885308	64.5362	64.5414	0.0052	82.2537	79.3146	84.7252	5.41058	1.8103	-1079.52	1.00597	-66.6234	0.789698
337	TRUE	0.519431	64.7486	64.7502	0.0016	84.2603	84.0109	84.3315	0.320627	0.129065	155.86	1.04572	-75.737	0.659791
338	TRUE	0.773535	64.9646	64.9714	0.0068	82.257	80.2095	83.875	3.66546	1.14168	592.396	1.02828	-75.2728	0.651244
339	TRUE	0.337302	65.1425	65.1457	0.0032	84.4045	84.2783	84.642	0.363674	0.148289	128.337	1.009	-75.6949	0.552997
340	TRUE	0.93096	65.3457	65.3477	0.002	71.4643	70.5425	74.5503	4.00784	1.55752	1903.4	1.2192	-72.9448	0.66318
341	TRUE	0.975404	65.4745	65.4789	0.0044	71.4381	70.9829	71.6466	0.663741	0.264825	-174.509	1.01	-67.4853	0.646113
342	TRUE	0.941761	65.6153	65.6197	0.0044	78.1957	77.1418	78.8785	1.73673	0.528814	-295.45	1.37712	-71.2519	0.637585
343	TRUE	0.837592	65.6997	65.7017	0.002	81.6395	81.0027	82.303	1.30032	0.516087	-686.422	1.00807	-68.3961	0.800596
344	TRUE	0.991776	65.8077	65.8105	0.0028	71.9063	69.2418	72.4629	3.22111	1.11302	-793.439	1.54877	-70.2888	0.717171
345	TRUE	0.899408	66.0105	66.0325	0.022	82.0088	70.6732	83.259	12.5858	5.98042	571.01	1.11945	-67.8476	0.76836
346	TRUE	0.945866	66.2576	66.2964	0.0388	72.6288	68.0808	72.9506	4.86988	1.63057	-121.428	1.01164	-76.0627	0.537255
347	TRUE	0.494536	66.5736	66.58	0.0064	82.0144	81.6388	82.2348	0.595967	0.24272	67.8983	1.01767	-69.7887	0.707242
348	TRUE	0.381145	66.6752	66.6864	0.0112	80.7634	80.3532	83.7953	3.44206	1.44423	283.534	1.05438	-77.011	0.588443
349	TRUE	0.991013	66.86	66.862	0.002	74.885	74.1903	75.9093	1.71892	0.7433	968.243	1.05345	-69.1248	0.790931
350	TRUE	0.492691	67.1459	67.1667	0.0208	79.1836	77.3112	85.9016	8.59043	2.99925	474.498	1.09847	-75.09	0.650096
351	TRUE	0.96674	67.3579	67.3631	0.0052	80.4251	78.8294	82.904	4.07463	1.47085	854.01	1.10224	-67.0059	0.790147
352	TRUE	0.795245	68.1771	68.1899	0.0128	81.3433	79.007	82.6347	3.62762	0.929555	259.678	1.12403	-68.984	0.715614
353	TRUE	0.668723	68.2879	68.2915	0.0036	73.4985	73.1793	74.3149	1.13555	0.327799	136.743	1.14848	-67.1672	0.78434
354	TRUE	0.941335	68.5715	68.5899	0.0184	66.6838	65.8409	85.703	19.8621	9.14883	-1069.51	1.0866	-72.0562	0.659371
355	TRUE	0.716464	68.7703	68.7859	0.0156	71.6028	67.9164	72.7023	4.78594	1.78159	217.153	1.2716	-71.3829	0.660717
356	TRUE	0.975404	68.9751	68.9791	0.004	68.9403	68.5766	69.1703	0.593754	0.185086	-124.486	1.02771	-66.7299	0.667842
357	TRUE	0.323371	69.1063	69.1263	0.02	77.6019	70.0711	77.9772	7.90603	4.09891	384.741	1.02436	-68.8517	0.76644
358	TRUE	0.812771	69.2338	69.2366	0.0028	77.4013	77.2343	77.5683	0.333986	0.122389	79.5206	1.03617	-57.9828	0.856205
359	TRUE	0.608691	69.3342	69.353	0.0188	69.7582	67.7061	82.8304	15.1242	6.71708	804.355	1.00816	-65.835	0.785004
360	TRUE	0.999464	69.9394	69.9422	0.0028	82.2375	81.8367	82.5047	0.667973	0.246149	249.165	1.00352	-70.0798	0.690977
361	TRUE	0.841251	70.0366	70.0414	0.0048	79.9994	79.7144	83.8274	4.11302	2.03649	874.113	1.01352	-75.6276	0.61455
362	TRUE	0.462445	70.1997	70.2377	0.038	82.8498	74.2277	86.4184	12.1907	4.22629	256.013	1.19843	-72.6569	0.589064
363	TRUE	0.938349	70.3149	70.3177	0.0028	83.3505	82.3411	84.8943	2.55314	0.913943	925.973	1.00819	-69.2813	0.72944
364	TRUE	0.839822	70.4349	70.4469	0.012	75.1268	74.1877	75.5137	1.32604	0.450025	-76.6822	1.03754	-59.4288	0.775214
365	TRUE	0.618271	70.6353	70.7329	0.0976	72.0257	72.0162	79.9154	7.8992	3.80643	82.0679	1.00017	-71.3704	0.658862
366	TRUE	0.614147	70.8165	70.8189	0.0024	81.8162	81.7049	82.8182	1.11329	0.416554	417.483	1.11096	-73.5342	0.527886
367	TRUE	0.80943	71.0061	71.0213	0.0152	66.9153	66.1341	76.1525	10.0183	4.74423	-631.593	1.09319	-70.6868	0.712667
368	TRUE	0.608803	71.3752	71.3796	0.0044	68.7397	66.8474	69.1405	2.29307	0.799969	-508.802	1.02842	-66.8591	0.709159
369	TRUE	0.690331	71.4928	71.5192	0.0264	67.3293	65.302	71.5715	6.26949	2.1233	-235.528	1.00106	-66.348	0.770059
370	TRUE	0.424444	71.6116	71.628	0.0164	72.3689	72.0265	73.8471	1.82066	0.565043	-84.8978	1.04098	-70.7066	0.639679
371	TRUE	0.925595	71.9892	72.0088	0.0196	86.4211	78.9099	92.1343	13.2243	4.49367	657.851	1.01952	-75.6927	0.647217
372	TRUE	0.828935	72.1284	72.1312	0.0028	80.4733	78.9812	80.834	1.85281	0.838845	670.842	1.00669	-77.5344	0.582484
373	TRUE	0.502352	72.2864	72.3204	0.034	72.1099	69.5658	73.6968	4.13098	0.897082	-64.2992	1.04984	-62.2525	0.78389
374	TRUE	0.979574	72.5364	72.5664	0.03	75.3775	73.3675	77.5596	4.19211	1.48286	-71.3545	1.11005	-70.6834	0.769957
375	TRUE	0.922103	72.5896	72.6472	0.0576	69.343	66.2194	71.5489	5.32958	1.69034	50.8615	1.07174	-60.6524	0.778971
376	TRUE	0.648493	72.7744	72.7824	0.008	67.5391	65.5129	70.6043	5.09144	1.653	-661.467	1.02915	-57.1955	0.867241
377	TRUE	0.632531	72.894	72.8956	0.0016	67.3521	67.3521	67.3521	0	3.76822e-15	7.66965e-12	1	-61.7703	0.713421
378	TRUE	0.845355	72.9904	72.9932	0.0028	66.7155	66.2572	67.9194	1.66213	0.740682	594.519	1.00008	-65.7874	0.695152
379	TRUE	0.528478	73.0516	73.058	0.0064	72.7896	71.4477	73.1388	1.69109	0.708686	278.383	1.09687	-65.5442	0.780116
380	TRUE	0.631974	73.1387	73.1471	0.0084	66.4139	65.2264	67.2822	2.05587	0.524819	87.4412	1.17136	-66.0183	0.662583
381	TRUE	0.698963	73.3239	73.3259	0.002	70.8078	69.5297	71.1774	1.64767	0.65359	-821.289	1.0879	-62.6071	0.778313
382	TRUE	0.415441	73.4139	73.4155	0.0016	80.8717	80.8717	80.8717	1.42109e-14	4.25955e-15	5.51399e-12	1	-73.83	0.638764
383	TRUE	0.435469	73.5779	73.5831	0.0052	72.1499	68.6771	75.4892	6.8121	3.05201	-1390.37	1.00495	-64.9916	0.763103
384	TRUE	0.927493	73.7339	73.7395	0.0056	82.321	81.0259	82.3637	1.33785	0.616933	244.365	1.01127	-76.4679	0.589721
385	TRUE	0.40539	73.8423	73.8443	0.002	109.768	109.634	111.148	1.51407	0.571266	-569.367	1.25324	-71.1194	0.742331
386	TRUE	0.785912	73.9483	73.9515	0.0032	72.7376	72.0251	75.0162	2.99103	1.08824	949.387	1.0733	-74.1119	0.677862
387	TRUE	0.746418	74.0323	74.0351	0.0028	70.4523	68.7081	71.1573	2.44923	0.93228	920.672	1.06107	-75.4805	0.662307
388	TRUE	0.388727	74.147	74.149	0.002	68.7293	68.3998	69.0588	0.659067	0.266714	-353.708	1.00734	-71.9439	0.707909
389	TRUE	0.406332	74.4242	74.4278	0.0036	83.684	82.8157	84.1665	1.35079	0.450301	367.048	1.00876	-75.6984	0.659228
390	TRUE	0.840594	74.637	74.6422	0.0052	84.4308	81.3864	85.1922	3.80579	1.41302	-436.038	1.43866	-80.9753	0.593477
391	TRUE	0.947838	75.2922	75.3642	0.072	77.8932	76.3416	85.1952	8.85351	3.50537	31.2001	1.07868	-75.3526	0.594222
392	TRUE	0.70466	75.595	75.6046	0.0096	70.4255	67.5128	71.7046	4.19182	1.49549	-397.868	1.0107	-69.7398	0.668978
393	TRUE	0.617953	75.6894	75.7122	0.0228	83.819	83.2854	84.7817	1.4964	0.429635	-33.6324	1.02236	-76.3329	0.596181
394	TRUE	0.462373	75.8818	75.893	0.0112	86.3217	85.7033	86.9684	1.26516	0.449725	-55.1795	1.03632	-79.3519	0.531712
395	TRUE	0.598466	78.6123	78.6363	0.024	84.6054	83.9615	85.7236	1.76207	0.669399	-55.2444	1.01379	-77.1548	0.644518
396	TRUE	0.526185	78.9167	78.9607	0.044	78.4107	78.1339	84.4977	6.3638	2.06455	-145.163	1.00787	-62.6323	0.776099
397	TRUE	0.793427	79.5423	79.5459	0.0036	70.4446	68.0399	70.7193	2.67931	0.905354	-654.029	1.13807	-67.2723	0.731355
398	TRUE	0.576798	79.9219	80.0055	0.0836	70.6275	64.3196	73.9563	9.63671	3.40592	98.567	1.0667	-75.0016	0.539335
399	TRUE	0.555844	80.1075	80.1255	0.018	76.6215	76.1936	77.5323	1.33874	0.42683	-1.82923	1.0332	-73.0339	0.661704
400	TRUE	0.943551	80.6578	80.7042	0.0464	75.8356	73.9324	75.9003	1.96791	0.902303	-39.1301	1.00141	-72.011	0.601418
401	TRUE	0.493036	80.847	80.9014	0.0544	70.0596	65.1527	78.1025	12.9498	5.34327	-224.825	1.05687	-74.6681	0.581728
402	TRUE	0.365366	81.0106	81.0394	0.0288	78.1798	72.7916	78.3664	5.57473	2.98628	-193.297	1.00005	-70.5881	0.696367
403	TRUE	0.815852	81.1722	81.1738	0.0016	68.9367	68.9367	68.9367	1.42109e-14	4.35117e-15	7.05593e-12	1	-70.958	0.59805
404	TRUE	0.746992	81.4337	81.4765	0.0428	72.2498	72.248	82.224	9.97596	4.46098	-236.243	1.00116	-68.8216	0.6625
405	TRUE	0.475092	81.5605	81.5785	0.018	74.2598	73.874	79.7162	5.84218	1.72946	60.9839	1.25331	-72.576	0.657018
406	TRUE	0.98667	81.7417	81.7865	0.0448	81.5744	81.1513	95.6922	14.5408	4.80383	285.605	1.21075	-70.4962	0.656757
407	TRUE	0.945997	81.8753	81.8877	0.0124	79.1972	76.4011	83.4823	7.08112	2.79714	552.688	1.00339	-67.3552	0.667564
408	TRUE	0.533106	82.19	82.23	0.04	70.0276	69.0092	79.024	10.0148	4.82989	253.339	1.00024	-68.711	0.698056
409	TRUE	0.549504	82.3512	82.36	0.0088	69.3183	66.2167	77.1866	10.9699	4.12078	-1308.69	1.12044	-71.0964	0.65036
410	TRUE	0.98089	82.4288	82.4304	0.0016	67.8431	65.5541	68.2527	2.69861	1.13192	-1636.53	1.10773	-71.0468	0.722719
411	TRUE	0.677457	82.5708	82.5756	0.0048	77.1506	74.5739	77.5634	2.98948	0.920576	385.775	1.28366	-72.1917	0.670952
412	TRUE	0.328719	83.0508	83.0528	0.002	68.5352	67.9162	68.8514	0.935162	0.356582	-467.581	1.01392	-74.0456	0.611666
413	TRUE	0.886655	83.2964	83.3012	0.0048	68.768	68.3057	69.5258	1.22009	0.470874	-259.189	1.00285	-67.0617	0.771363
414	TRUE	0.800087	83.4636	83.4756	0.012	77.1801	76.5747	78.4336	1.85892	0.627456	32.0562	1.09132	-65.6336	0.792002
415	TRUE	0.760161	83.5296	83.5624	0.0328	77.9785	77.746	79.3198	1.57386	0.659227	-42.3338	1.01137	-72.4873	0.585571
416	TRUE	0.701786	83.6296	83.708	0.0784	92.8515	78.0967	114.227	36.1299	10.0387	203.836	5.37113	-92.2586	0.248441
417	TRUE	0.583313	83.734	83.7856	0.0516	73.4871	72.2267	80.8906	8.66398	2.7675	-115.258	1.1691	-73.3515	0.587941
418	TRUE	0.255026	83.9264	83.9308	0.0044	72.2085	71.7205	72.3195	0.59904	0.207981	103.235	1.02292	-71.3186	0.692894
419	TRUE	0.534562	84.0352	84.0464	0.0112	67.2748	66.6257	67.7139	1.08823	0.397889	-82.8824	1.02871	-70.5582	0.650458
420	TRUE	0.914713	84.1735	84.2483	0.0748	69.243	67.6745	72.0376	4.36308	1.72908	53.2439	1.00798	-75.401	0.52707
421	TRUE	0.929692	84.4795	84.4847	0.0052	69.8806	69.2497	70.3927	1.14298	0.312215	179.676	1.01885	-80.1806	0.540425
422	TRUE	0.59753	84.6715	84.6767	0.0052	73.4142	71.2692	76.0613	4.7921	1.83881	-862.56	1.04068	-71.9574	0.704772
423	TRUE	0.98735	84.8611	84.8775	0.0164	69.5305	68.1324	72.6166	4.48419	1.46514	-223.962	1.06633	-62.458	0.834868
424	TRUE	0.822016	85.0131	85.0195	0.0064	73.239	69.6458	77.2224	7.57657	2.89041	-1365.64	1.06886	-78.4277	0.583756
425	TRUE	0.569294	85.1131	85.1147	0.0016	69.3633	69.0872	69.4612	0.374065	0.153618	233.791	1.01068	-73.1053	0.635211
426	TRUE	0.843666	85.293	85.3342	0.0412	68.7341	67.6737	72.6756	5.00194	1.18186	-12.3019	1.10443	-62.4222	0.774701
427	TRUE	0.6513	85.4518	85.467	0.0152	69.8366	66.844	75.9062	9.06217	3.11677	-614.868	1.08364	-69.5274	0.655353
428	TRUE	0.795106	85.5714	85.5766	0.0052	76.5659	75.1335	77.553	2.41955	0.793074	-466.439	1.04115	-60.9607	0.865695
429	TRUE	0.964346	85.663	85.6682	0.0052	69.7301	68.7579	70.5466	1.78868	0.534929	318.164	1.00523	-63.6338	0.775879
430	TRUE	0.768302	85.7674	85.7782	0.0108	86.6537	86.6243	87.6012	0.976906	0.511685	-91.3898	1.00027	-77.3284	0.575545
431	TRUE	0.868324	85.9774	86.0514	0.074	68.5984	67.245	71.6232	4.37824	1.05975	-3.10666	1.02865	-63.4412	0.776128
432	TRUE	0.920785	86.179	86.1806	0.0016	76.7466	76.043	76.9158	0.872818	0.366946	-545.511	1.05325	-65.4922	0.76433
433	TRUE	0.887725	86.2958	86.2998	0.004	68.8982	68.8982	68.8982	1.42109e-14	6.92551e-15	-2.29448e-13	1	-66.807	0.638602
434	TRUE	0.769278	86.4166	86.4202	0.0036	77.2048	76.4477	77.3755	0.92774	0.336693	-259.992	1.02768	-60.9557	0.803373
435	TRUE	0.889616	86.9114	86.9322	0.0208	94.3267	82.654	94.6755	12.0215	4.2128	572.335	1.04046	-75.1899	0.596692
436	TRUE	0.9739	87.1474	87.1502	0.0028	81.1633	78.9813	84.4141	5.43285	2.10623	2120.55	1.0172	-75.6085	0.639246
437	TRUE	0.826487	87.2869	87.2893	0.0024	66.1079	65.9076	67.2435	1.33595	0.502174	528.812	1.09001	-68.2138	0.717423
438	TRUE	0.652937	87.3285	87.3917	0.0632	66.9038	64.2966	68.7601	4.46357	1.43874	-4.40239	1.1496	-65.3862	0.713765
439	TRUE	0.731261	87.5229	87.5289	0.006	74.9057	71.1739	76.5886	5.41463	2.23552	-1061.05	1.16262	-66.0891	0.800797
440	TRUE	0.623844	87.6357	87.6569	0.0212	74.6444	68.5947	76.2178	7.62319	3.24642	321.21	1.41455	-71.4145	0.65774
441	TRUE	0.7467	87.7305	87.7369	0.0064	89.2653	87.2829	89.294	2.01113	0.909137	332.93	1.01921	-79.1303	0.523172
442	TRUE	0.804962	87.7833	87.8453	0.062	67.65	63.2263	76.5408	13.3145	5.36565	-180.887	1.02527	-64.9482	0.771473
443	TRUE	0.540415	88.1029	88.1077	0.0048	69.1108	68.1682	69.3483	1.18009	0.374131	-204.307	1.06433	-64.9637	0.729938
444	TRUE	0.482174	88.3172	88.3384	0.0212	68.835	66.9273	70.3279	3.40065	0.99241	8.76594	1.19728	-70.5584	0.589814
445	TRUE	0.771101	88.8196	88.8284	0.0088	81.3025	78.1906	83.1447	4.95408	1.60283	537.708	1.00973	-79.3146	0.551217
446	TRUE	0.555279	89.4419	89.4611	0.0192	69.9604	69.1443	71.289	2.14463	0.811047	-84.2843	1.02464	-72.9524	0.560535
447	TRUE	0.899628	89.5503	89.5519	0.0016	73.8423	73.308	75.8017	2.49377	1.04055	1558.6	1.04977	-74.2649	0.694439
448	TRUE	0.473259	89.6779	89.6855	0.0076	66.6855	63.671	69.1503	5.47932	1.89573	686.337	1.03701	-70.1845	0.740022
449	TRUE	0.455442	89.9379	89.9395	0.0016	74.9062	72.6975	75.69	2.99252	1.22894	1870.32	1.02557	-70.3354	0.735214
450	TRUE	0.612406	90.0535	90.1375	0.084	67.6253	65.3427	69.8926	4.54989	1.57815	-49.2289	1.00652	-61.7296	0.775913
451	TRUE	0.955221	90.2747	90.2775	0.0028	79.4157	78.4509	81.4494	2.99846	1.04541	1042.6	1.02021	-68.99	0.750926
452	TRUE	0.679238	90.5223	90.6179	0.0956	71.526	69.8603	75.647	5.78669	2.05409	41.6231	1.04323	-69.0619	0.58588
453	TRUE	0.652978	90.9267	90.9443	0.0176	77.0952	75.2803	77.8597	2.57941	0.89441	-131.393	1.01184	-78.528	0.492107
454	TRUE	0.441583	91.6022	91.6118	0.0096	67.6445	67.2771	68.034	0.756892	0.233972	-42.2752	1.01675	-73.3549	0.638825
455	TRUE	0.95878	92.4861	92.5393	0.0532	75.2126	75.0955	84.1894	9.09391	4.77444	172.57	1.00108	-77.2632	0.533336
456	TRUE	0.443539	92.6865	92.6949	0.0084	69.6148	69.1219	72.0385	2.91655	1.05567	351.261	1.003	-78.4551	0.542987
457	TRUE	0.512242	92.9509	92.9525	0.0016	74.482	74.482	74.482	1.42109e-14	4.52884e-15	8.3882e-12	1	-74.7089	0.642174
458	TRUE	0.7381	93.0385	93.0445	0.006	82.347	82.1466	84.5285	2.38187	0.903953	-382.408	1.06764	-76.1954	0.603025
459	TRUE	0.648031	93.9652	93.9864	0.0212	65.7417	63.7076	67.2395	3.53186	1.22859	-111.177	1.05633	-69.4422	0.716381
460	TRUE	0.991204	94.4128	94.4544	0.0416	81.6751	79.0843	87.6053	8.52094	2.27986	21.181	1.19573	-66.1419	0.774473
461	TRUE	0.732481	94.5916	94.6056	0.014	74.0822	71.7844	76.1697	4.38532	1.22747	-276.405	1.0182	-68.293	0.780537
462	TRUE	0.611295	94.8224	94.8352	0.0128	81.6636	80.2832	84.7363	4.45315	1.82202	433.948	1.12626	-61.7011	0.860616
463	TRUE	0.560812	96.0063	96.0107	0.0044	67.6381	66.8628	68.0925	1.22967	0.467938	-254.679	1.03064	-68.5732	0.783506
464	TRUE	0.41305	96.3214	96.3474	0.026	84.6259	82.2618	86.697	4.43523	2.04752	164.277	1.00097	-73.8361	0.591847
465	TRUE	0.845704	96.9026	96.9174	0.0148	71.8029	70.591	74.3489	3.75793	1.62244	228.567	1.02737	-72.3606	0.585567
466	TRUE	0.825607	97.145	97.157	0.012	71.8576	71.1254	72.8808	1.7554	0.631651	92.0548	1.05923	-71.3334	0.636584
467	TRUE	0.939479	97.443	97.4746	0.0316	78.2619	74.3702	78.8922	4.52204	2.20212	134.19	1.00705	-74.6532	0.541078
468	TRUE	0.567027	97.5774	97.607	0.0296	80.4626	78.6011	81.1905	2.58944	0.810412	-27.3082	1.05127	-77.8209	0.596755
469	TRUE	0.423026	97.6954	97.7006	0.0052	79.3128	77.3905	80.4409	3.05041	1.14619	-671.317	1.0355	-75.4984	0.610885
470	TRUE	0.883586	97.7686	97.7778	0.0092	85.9824	85.5282	88.6528	3.12462	1.17849	346.002	1.01286	-80.4629	0.589552
471	TRUE	0.473829	98.0158	98.0182	0.0024	77.7011	77.3671	77.7382	0.371096	0.138851	-139.161	1.01913	-75.612	0.590423
472	TRUE	0.648146	98.2173	98.2229	0.0056	68.9204	68.1631	70.6054	2.44237	0.929872	-463.364	1.01405	-70.7729	0.737893
473	TRUE	0.402432	98.3205	98.3237	0.0032	82.7542	82.5999	83.2632	0.663276	0.237517	-85.1179	1.1168	-80.3871	0.537415
474	TRUE	0.771996	99.1345	99.1393	0.0048	77.5976	75.9729	77.8371	1.8642	0.736379	-405.115	1.01485	-74.3618	0.654968
475	TRUE	0.974286	100.779	100.781	0.002	68.0039	67.7278	68.0306	0.302814	0.114253	-113.873	1.03232	-67.4634	0.585685
476	TRUE	0.989274	100.916	100.927	0.0108	80.1411	77.6102	80.5896	2.9794	0.814251	203.831	1.05947	-70.6249	0.696634
477	TRUE	0.738297	101.203	101.205	0.0016	79.2528	79.0925	80.1078	1.01532	0.428059	-623.441	1.08105	-62.7191	0.791995
478	TRUE	0.980833	101.507	101.516	0.0084	72.6163	70.0288	77.139	7.1102	2.13013	747.015	1.0435	-64.7976	0.803396
479	TRUE	0.884324	101.617	101.621	0.0036	80.9691	80.264	81.8672	1.60314	0.665079	-490.297	1.24594	-63.381	0.72513
480	TRUE	0.700234	102.171	102.175	0.0044	76.3997	76.0934	76.7487	0.655336	0.240137	-5.95536	1.1057	-67.5428	0.634826
481	TRUE	0.514921	102.349	102.398	0.0496	77.4962	68.9711	78.6164	9.64531	3.21681	174.557	1.15897	-56.3802	0.856326
482	TRUE	0.88165	102.657	102.66	0.0032	74.5472	71.8902	75.3043	3.41408	1.14679	-344.81	2.38947	-62.8412	0.801382
483	TRUE	0.372416	102.768	102.776	0.008	71.053	70.8155	71.9437	1.12813	0.29946	105.064	1.01717	-56.9311	0.847739
484	TRUE	0.964035	102.861	102.87	0.0092	70.5616	68.862	71.9421	3.0801	1.11287	381.967	1.02414	-59.6361	0.849109
485	TRUE	0.787092	103.073	103.075	0.002	79.3526	79.0498	79.4506	0.400784	0.153333	176.854	1.03234	-55.2931	0.839248
486	TRUE	0.972146	109.113	109.116	0.0024	77.2273	72.8187	77.8953	5.07659	1.87588	-1836.93	1.30905	-67.7967	0.739394
487	TRUE	0.769636	109.236	109.249	0.0128	54.8097	53.4886	55.4536	1.96505	0.612821	-110.654	1.04365	-56.626	0.779785
488	TRUE	0.988347	109.388	109.391	0.0028	72.228	71.8346	74.3358	2.50119	0.895442	-796.973	1.2045	-71.4871	0.664698
489	TRUE	0.978391	109.664	109.746	0.0816	72.9769	67.9206	85.8665	17.9459	4.31745	-96.8163	1.33939	-74.3838	0.533406
490	TRUE	0.60121	109.86	109.902	0.0424	55.2416	51.0941	61.8103	10.7163	2.62938	-192.446	1.0193	-75.8931	0.542272
491	TRUE	0.444158	109.993	109.995	0.002	81.8188	79.1826	82.2909	3.1083	1.21681	-1474.63	1.09792	-71.8782	0.720069
492	TRUE	0.874923	110.421	110.433	0.012	68.5311	66.9319	69.9281	2.99621	1.15761	200.324	1.04118	-81.2192	0.488086
493	TRUE	0.922097	111.36	111.367	0.0072	78.661	76.8756	79.154	2.27837	0.800568	317.432	1.00212	-72.7297	0.591548
494	TRUE	0.90421	111.65	111.652	0.0024	64.6419	64.6048	64.9759	0.371096	0.138851	-139.161	1.01913	-65.1781	0.602381
495	TRUE	0.856295	111.774	111.82	0.046	66.5143	65.5078	67.1196	1.61184	0.4713	6.99334	1.02368	-70.3947	0.601092
496	TRUE	0.516439	111.982	112.016	0.034	65.3268	59.4049	65.3284	5.92355	2.64871	-177.167	1.00086	-72.0194	0.7001
497	TRUE	0.813743	112.169	112.171	0.0024	78.4063	77.7385	79.002	1.26352	0.489034	526.6	1.00194	-76.5838	0.574548
498	TRUE	0.969159	112.241	112.283	0.0428	54.9929	53.0065	74.5625	21.5559	9.71292	-551.136	1.03007	-77.6596	0.444196
499	TRUE	0.607701	112.445	112.468	0.0236	94.831	91.5783	95.6712	4.09293	1.45729	120.134	1.05226	-78.6523	0.482208
500	TRUE	0.793062	112.58	112.583	0.0024	55.665	54.997	56.4666	1.46954	0.529823	-612.309	1.00127	-77.162	0.575149
501	TRUE	0.407024	112.778	112.788	0.01	70.1917	68.2492	70.2464	1.9972	0.960162	-208.685	1.00407	-73.8358	0.635197
502	TRUE	0.990351	113.128	113.132	0.0044	79.157	78.3857	79.6135	1.22786	0.469526	-288.484	1.0023	-74.3401	0.59679
503	TRUE	0.519004	113.246	113.248	0.0016	76.5889	76.4909	76.865	0.374065	0.153618	-233.791	1.01068	-75.14	0.632754
504	TRUE	0.830482	113.543	113.575	0.0316	69.2858	67.316	69.9243	2.60828	0.923387	75.3672	1.02871	-77.3106	0.585372
505	TRUE	0.739554	113.815	113.829	0.0136	70.2034	67.9448	71.0398	3.09508	1.04106	134.959	1.10493	-63.7828	0.721868
506	TRUE	0.688227	114.498	114.517	0.0196	70.3099	68.6724	73.5941	4.92167	1.913	137.988	1.2555	-65.6297	0.722569
507	TRUE	0.37429	115.348	115.35	0.0024	75.4793	75.1453	76.1472	1.00196	0.367366	-417.483	1.01249	-70.5647	0.732526
508	TRUE	0.616684	115.506	115.543	0.0376	79.2102	71.3375	80.5173	9.17986	3.20534	196.32	1.05576	-73.6554	0.647239
509	TRUE	0.40956	115.638	115.642	0.004	74.4554	71.9839	75.0121	3.02814	1.17968	841.545	1.0894	-66.1843	0.705685
510	TRUE	0.287786	116.525	116.527	0.002	69.5725	69.2697	69.6705	0.400784	0.153333	176.854	1.03234	-64.1603	0.804677
511	TRUE	0.495015	116.772	116.779	0.0072	68.512	68.0058	70.7257	2.71993	0.709561	-130.524	1.172	-69.2727	0.65144
512	TRUE	0.525684	117.022	117.024	0.002	75.6779	75.6511	75.9539	0.302814	0.114253	113.873	1.03232	-76.7032	0.615873
513	TRUE	0.966013	117.159	117.166	0.0068	79.8016	76.8438	79.9012	3.05741	1.17677	-421.47	1.13567	-80.9101	0.485709
514	TRUE	0.888366	117.309	117.319	0.0096	66.6016	63.4033	67.8188	4.41549	1.65116	-491.695	1.1625	-73.8007	0.669363
515	TRUE	0.412883	117.487	117.534	0.0468	66.7294	63.569	70.6814	7.11247	2.6671	103.736	1.07588	-74.4638	0.654441
516	TRUE	0.956279	117.617	117.62	0.0024	81.2002	80.7995	81.4006	0.601176	0.22042	-250.49	1.00609	-75.406	0.540812
517	TRUE	0.929626	117.844	117.862	0.018	80.8972	78.34	81.8126	3.47263	1.25434	29.4723	1.10907	-71.8598	0.718428
518	TRUE	0.989843	118.102	118.13	0.0284	104.943	66.0537	105.728	39.6746	18.7704	1400.41	1.04663	-65.9423	0.695722
519	TRUE	0.969251	118.459	118.467	0.0088	75.7153	74.8915	77.8431	2.95161	0.927319	-330.238	1.00439	-64.5044	0.661225
520	TRUE	0.433736	118.803	118.806	0.0028	74.5104	69.7752	75.2971	5.52191	1.99729	-1830.74	1.15739	-74.9441	0.670786
521	TRUE	0.959019	120.662	120.664	0.0016	77.275	76.6516	77.8984	1.24688	0.492874	779.302	1	-71.4583	0.648681
522	TRUE	0.69306	120.936	120.954	0.0184	82.2986	64.2008	84.5964	20.3956	7.94914	-1068.58	1.20731	-75.2451	0.595289
523	TRUE	0.480965	121.202	121.209	0.0072	65.8222	61.6672	66.7321	5.06489	2.00234	702.079	1.0018	-74.052	0.713561
524	TRUE	0.98919	121.353	121.382	0.0296	79.4995	70.3271	80.3783	10.0512	4.50235	319.843	1.04727	-72.6849	0.691754
525	TRUE	0.582933	121.595	121.617	0.022	69.5431	69.4214	80.4208	10.9994	5.61886	499.662	1.01482	-75.1904	0.589035
526	TRUE	0.75579	124.602	124.605	0.0036	77.3285	77.1355	78.1894	1.05391	0.353354	-255.044	1.0625	-70.6704	0.643614
527	TRUE	0.93824	124.883	124.91	0.0268	79.3931	71.0986	81.7719	10.6733	3.59588	171.906	1.37074	-73.2656	0.701397
528	TRUE	0.612929	125.068	125.084	0.0156	68.8786	64.758	79.6729	14.9149	5.85296	605.988	1.6331	-75.0835	0.598472
529	TRUE	0.468472	125.164	125.168	0.0036	70.4038	69.6694	71.0405	1.37113	0.573862	436.632	1.03825	-72.8704	0.65745
530	TRUE	0.329755	125.342	125.393	0.0504	69.9408	67.6862	72.2617	4.57551	1.43724	10.0918	1.10093	-70.8939	0.649096
531	TRUE	0.518063	125.497	125.498	0.0016	68.3655	68.1161	68.6148	0.498753	0.197149	-311.721	1	-64.6359	0.771316
532	TRUE	0.9996	125.725	125.735	0.0108	69.6806	65.4715	70.1798	4.70828	2.01576	446.883	1.00314	-72.7938	0.719903
533	TRUE	0.970722	126.159	126.193	0.0344	68.3044	67.912	68.8722	0.960123	0.314606	17.4378	1.00498	-71.1685	0.601387
534	TRUE	0.44827	126.259	126.267	0.0088	70.386	65.3711	71.2988	5.92773	2.43519	-703.358	1.00769	-66.7713	0.713512
535	TRUE	0.524615	126.344	126.349	0.0048	79.0199	78.8942	79.2955	0.401331	0.148547	67.9378	1.00709	-73.5444	0.630972
536	TRUE	0.462905	126.572	126.62	0.048	80.3727	75.4209	83.5259	8.10499	2.4335	-131.072	1.05369	-75.7775	0.442967
537	TRUE	0.898748	126.753	126.812	0.0588	75.3389	70.0072	77.7696	7.76244	2.42471	-94.7131	1.08003	-75.6397	0.60056
538	TRUE	0.807528	126.908	126.931	0.0232	82.115	80.2446	82.5157	2.27111	0.969628	109.008	1.00669	-74.0409	0.651705
539	TRUE	0.872104	127.166	127.168	0.0016	79.937	79.6876	80.0083	0.320627	0.129065	155.86	1.04572	-71.1754	0.632566
540	TRUE	0.488338	127.394	127.397	0.0036	71.1467	70.4045	71.31	0.905474	0.313053	237.951	1.03076	-72.5414	0.64765
541	TRUE	0.999224	127.486	127.502	0.016	70.6903	67.9532	70.72	2.76683	1.07637	195.154	1.01267	-73.1391	0.64373
542	TRUE	0.715185	127.757	127.762	0.0056	70.3408	69.5912	71.2166	1.6254	0.542431	-302.244	1.00483	-65.3078	0.715734
543	TRUE	0.853144	127.873	127.92	0.0468	78.681	72.7322	79.5123	6.78009	2.75805	131.614	1.01873	-68.9285	0.720023
544	TRUE	0.646473	128.337	128.359	0.0216	88.2422	79.1939	88.3748	9.18089	3.74336	441.593	1.01021	-82.59	0.476781
545	TRUE	0.62716	128.641	128.643	0.0016	76.225	76.0113	76.9732	0.961881	0.387194	-467.581	1.24253	-77.5894	0.618471
546	TRUE	0.653908	128.967	128.984	0.0176	83.0976	81.1714	83.4462	2.27488	0.919156	-129.385	1.01378	-78.1885	0.597874
547	TRUE	0.674884	129.076	129.079	0.0032	95.0797	94.3078	96.9055	2.59767	0.926278	828.781	1.02425	-80.0742	0.541938
548	TRUE	0.380121	129.321	129.33	0.0092	86.122	84.1114	88.812	4.70057	1.4158	419.721	1.0538	-80.2301	0.550435
549	TRUE	0.278068	129.519	129.522	0.0032	84.3267	84.297	84.6755	0.378518	0.126336	-91.2278	1.01661	-78.8038	0.561563
550	TRUE	0.977503	129.617	129.62	0.0028	68.816	67.7324	70.9684	3.23596	1.18187	1183.97	1.02527	-71.8082	0.679642
551	TRUE	0.984008	130.023	130.027	0.004	79.3267	79.0892	79.3564	0.267189	0.0771893	37.2783	1.01078	-73.8188	0.600212
552	TRUE	0.880494	130.255	130.289	0.0344	76.6268	68.3894	77.5813	9.19186	2.8272	-256.471	1.03261	-76.254	0.595912
553	TRUE	0.670815	130.563	130.573	0.01	78.8201	78.5408	82.9263	4.38543	1.26052	434.929	1.03014	-77.9136	0.597283
554	TRUE	0.351019	130.711	130.725	0.0132	78.629	77.761	79.0298	1.26882	0.55409	-104.251	1.01796	-73.3248	0.658572
555	TRUE	0.742217	131.005	131.019	0.014	81.3972	80.4769	81.991	1.51407	0.474414	-90.6726	1.06456	-67.2577	0.765179
556	TRUE	0.474732	133.588	133.594	0.0056	77.386	75.2796	77.888	2.60843	0.812371	256.882	1.2602	-68.6091	0.696806
557	TRUE	0.787677	133.725	133.735	0.0104	80.7716	79.6685	82.6019	2.93346	0.698196	133.676	1.135	-75.5563	0.661979
558	TRUE	0.568067	133.845	133.876	0.0312	82.307	75.5474	84.8607	9.31331	3.57722	233.381	1.16292	-74.8239	0.635672
559	TRUE	0.89426	133.914	133.944	0.0304	71.1377	68.6243	71.1453	2.521	1.28598	84.0757	1.00021	-70.2459	0.703665
560	TRUE	0.449481	134.089	134.103	0.014	56.5506	54.0229	64.4269	10.404	4.6141	-725.959	1.00206	-71.8648	0.659417
561	TRUE	0.910052	134.194	134.229	0.0344	65.9234	63.9574	72.225	8.2676	3.50713	215.498	1.03851	-68.8497	0.665417
562	TRUE	0.655048	134.641	134.644	0.0036	65.4711	64.3578	66.2059	1.84806	0.585712	478.152	1.01042	-68.433	0.79997
563	TRUE	0.787667	134.801	134.807	0.0064	69.8742	69.8742	69.8742	1.42109e-14	1.3293e-14	-2.46428e-12	1	-63.1659	0.716156
564	TRUE	0.318454	134.913	134.916	0.0036	68.9582	68.6568	69.0425	0.385708	0.133252	-76.2416	1.01674	-67.7359	0.632999
565	TRUE	0.998906	135.195	135.211	0.0168	77.2425	62.7544	77.7532	14.9988	6.9668	911.952	1.08304	-78.4378	0.531367
566	TRUE	0.726223	135.41	135.504	0.0944	70.0405	69.1159	77.173	8.05709	2.61546	77.0798	1.01159	-73.0922	0.580177
567	TRUE	0.960698	135.499	135.561	0.0616	75.6292	73.8372	77.902	4.06476	1.40897	-15.2398	1.04333	-78.2804	0.591597
568	TRUE	0.906844	135.861	135.924	0.0636	71.7906	70.1523	77.4128	7.2605	2.27231	-87.3639	1.0146	-69.9421	0.582902
569	TRUE	0.9648	136.087	136.204	0.1172	69.6205	68.2166	82.1561	13.9395	5.65999	-101.45	1.02955	-68.1508	0.707694
570	TRUE	0.704731	136.307	136.359	0.0516	72.3011	67.937	72.3604	4.42347	1.19378	85.8495	1.00338	-62.9962	0.801501
571	TRUE	0.906608	136.54	136.563	0.0232	105.637	95.6162	106.086	10.4694	4.93739	505.909	1.05216	-79.9778	0.535032
572	TRUE	0.509768	136.664	136.711	0.0464	109.885	93.9425	114.917	20.9743	4.67524	-165.714	3.39144	-94.013	0.239815
573	TRUE	0.490982	138.839	138.848	0.0096	78.711	78.5038	80.2998	1.79608	0.794591	187.856	1.00003	-75.6808	0.548058
574	TRUE	0.972198	139.019	139.116	0.0972	67.0527	55.8381	78.7163	22.8782	6.3095	-109.303	1.21143	-76.1666	0.598237
575	TRUE	0.799875	139.221	139.284	0.0628	68.4498	62.5896	77.1653	14.5757	5.08115	61.9732	1.39969	-74.9742	0.526478
576	TRUE	0.811258	139.453	139.455	0.002	84.509	83.5204	84.892	1.37157	0.554485	707.415	1.0753	-80.5243	0.461517
577	TRUE	0.865099	139.665	139.783	0.118	67.1056	65.0102	67.5148	2.50463	0.918398	9.77323	1.00446	-65.9825	0.657861
578	TRUE	0.507587	139.912	139.917	0.0048	81.8761	81.1515	84.653	3.50149	1.52361	-733.177	1.00177	-77.2585	0.528517
579	TRUE	0.975932	139.997	140.063	0.066	84.9145	78.768	86.7378	7.96987	3.33198	-57.0148	1.12205	-77.7949	0.443012
580	TRUE	0.59087	140.151	140.153	0.002	73.6441	73.221	76.6054	3.3844	1.30787	-1453.64	1.2537	-73.6591	0.70979
581	TRUE	0.500554	140.251	140.253	0.0016	71.538	71.3777	72.393	1.01532	0.428059	-623.441	1.08105	-76.1379	0.679287
582	TRUE	0.441736	140.321	140.335	0.0136	77.4153	75.7699	78.7618	2.99188	1.16737	-229.286	1.01161	-81.4742	0.49553
583	TRUE	0.500347	140.408	140.409	0.0016	82.0038	81.9058	82.2799	0.374065	0.153618	233.791	1.01068	-74.2696	0.589727
584	TRUE	0.749189	140.757	140.773	0.0156	84.5936	82.5912	85.8575	3.26634	1.05282	125.468	1.09772	-72.5881	0.726623
585	TRUE	0.690288	140.879	140.915	0.0356	75.1675	66.3938	77.0005	10.6067	4.5013	280.926	1.06362	-78.7923	0.534991
586	TRUE	0.822471	141.026	141.034	0.0084	66.081	64.322	67.2552	2.93322	1.07074	286.41	1.14443	-78.1301	0.450437
587	TRUE	0.945648	141.358	141.387	0.0296	76.2404	71.5457	78.3057	6.75997	2.16639	-124.557	1.10738	-80.5514	0.526044
588	TRUE	0.989278	142.133	142.165	0.032	70.6305	69.6994	78.9026	9.20318	3.93038	-279.965	1.01276	-69.6068	0.723643
589	TRUE	0.749993	142.316	142.381	0.0652	77.0754	72.5465	77.297	4.75047	1.83258	2.25534	1.02289	-79.3174	0.534734
590	TRUE	0.935616	142.413	142.439	0.0264	70.3843	69.6996	72.7313	3.03175	1.45196	-114.789	1.00001	-70.1876	0.625034
591	TRUE	0.659071	143.533	143.536	0.0036	68.8466	68.097	69.3587	1.26173	0.436629	-357.827	1.00677	-69.445	0.736418
592	TRUE	0.596351	143.775	143.854	0.0792	76.2175	74.0085	83.9587	9.95019	3.65849	-103.48	1.03638	-73.3195	0.530497
593	TRUE	0.426735	143.922	143.974	0.0516	70.4222	66.8527	71.4819	4.62922	1.62171	-76.5909	1.01739	-78.1731	0.535482
594	TRUE	0.826171	144.124	144.129	0.0044	87.5731	87.5135	87.7899	0.276402	0.102168	-47.5818	1.00606	-74.0512	0.577136
595	TRUE	0.994036	144.299	144.34	0.0408	85.8629	84.2963	87.1927	2.89634	0.837649	13.3053	1.06823	-78.8412	0.452823
596	TRUE	0.994966	144.826	144.837	0.0108	85.3605	81.2777	87.02	5.7423	2.19747	574.533	1.02461	-77.4299	0.580398
597	TRUE	0.717488	145.148	145.19	0.0416	73.4624	62.8829	75.4934	12.6105	5.25773	-271.884	1.07592	-79.8337	0.548282
598	TRUE	0.8486	145.315	145.446	0.1312	62.7567	25.3503	84.4139	59.0637	13.1443	-74.1667	8.75506	-90.9355	0.215536
599	TRUE	0.584855	146.446	146.449	0.0028	76.8212	75.5966	77.3853	1.78868	0.693517	-689.178	1.04533	-69.7607	0.720685
600	TRUE	0.705635	146.729	146.73	0.0016	72.9109	72.5368	73.285	0.74813	0.295724	467.581	1	-76.7838	0.646215
601	TRUE	0.437654	146.809	146.822	0.0128	83.535	81.0209	83.7426	2.72172	1.1834	-211.793	1.02731	-78.7802	0.544405
602	TRUE	0.809088	150.303	150.307	0.0044	80.6968	80.4593	80.964	0.504691	0.152499	-41.0022	1.03172	-73.4502	0.647979
603	TRUE	0.910293	152.084	152.086	0.002	73.0825	72.793	73.3986	0.605629	0.218335	-290.727	1.00254	-67.0323	0.591196
604	TRUE	0.885445	152.501	152.553	0.0524	68.3655	67.8952	69.2834	1.38817	0.418052	10.0849	1.01603	-69.9149	0.60823
605	TRUE	0.531716	152.686	152.695	0.0088	80.8654	78.5109	84.4488	5.93788	1.94075	677.685	1.0087	-71.44	0.597902
606	TRUE	0.957213	154.321	154.324	0.0036	67.49	66.4732	67.8686	1.39532	0.480247	384.141	1.02058	-68.4925	0.644596
607	TRUE	0.570812	154.619	154.622	0.0024	68.4709	68.4709	68.4709	1.42109e-14	5.80156e-15	-6.60163e-12	1	-60.0907	0.762326
608	TRUE	0.646159	154.97	154.977	0.0064	61.1193	54.703	87.8231	33.1201	12.3119	-2048.85	12.1177	-78.2604	0.504212
609	TRUE	0.372426	155.152	155.155	0.0028	73.1781	72.614	73.2449	0.630863	0.228793	204.986	1.0346	-71.1247	0.70785
610	TRUE	0.843842	155.205	155.246	0.0404	67.0523	64.0947	69.175	5.08026	1.56544	-66.3799	1.03886	-65.7513	0.788464
611	TRUE	0.991208	155.428	155.44	0.0116	66.8201	64.2791	81.4982	17.2192	4.8598	-908.327	1.51772	-74.363	0.585548
612	TRUE	0.907432	155.562	155.569	0.0064	61.3327	56.4424	64.0933	7.6509	3.04942	-1112.64	1.03518	-73.4487	0.637427
613	TRUE	0.507818	155.723	155.728	0.0048	90.0035	89.8439	91.6274	1.78349	0.637129	292.238	1.14675	-75.7115	0.652287
614	TRUE	0.659833	155.811	155.827	0.016	82.7895	79.9388	83.1062	3.16741	1.57292	-185.069	1.01793	-81.0833	0.533141
615	TRUE	0.615151	155.894	155.938	0.0432	76.515	75.5109	77.3895	1.87863	0.59603	-34.4803	1.00934	-81.5789	0.408526
616	TRUE	0.831998	156.278	156.28	0.0024	67.6344	67.1594	69.5715	2.41212	0.918101	-1001.96	1.07168	-68.1753	0.719827
617	TRUE	0.483747	156.391	156.395	0.0044	79.541	78.8062	80.3425	1.53634	0.497519	344.367	1.00246	-73.3835	0.660102
618	TRUE	0.55457	161.218	161.251	0.0332	69.8197	69.0622	69.8717	0.809429	0.400557	-23.2052	1.00022	-59.4787	0.697495
619	TRUE	0.652294	161.681	161.763	0.0816	75.7868	64.0788	77.9815	13.9028	5.58172	-155.042	1.04416	-65.9942	0.645803
620	TRUE	0.984412	162.037	162.101	0.0648	69.4964	66.8897	74.7826	7.89289	2.98196	-105.554	1.00329	-66.4137	0.626588
621	TRUE	0.682936	162.151	162.227	0.0756	64.2602	63.8656	65.0542	1.1886	0.514588	-13.0406	1.00156	-60.4019	0.701595
622	TRUE	0.885203	164.893	164.896	0.0032	83.532	79.3905	84.5117	5.12113	1.78895	1553.96	1.03992	-79.1557	0.546932
623	TRUE	0.932267	167.028	167.043	0.0148	79.5834	78.7424	81.1269	2.38446	0.999459	119.251	1.06669	-80.2136	0.576137
624	TRUE	0.802718	167.895	167.9	0.0044	63.5572	62.3063	64.0646	1.75832	0.826942	-391.058	1.00846	-76.1284	0.392789
625	TRUE	0.877029	168.048	168.058	0.01	75.8337	72.5282	112.89	40.3621	9.40699	-1518.59	1.38791	-80.3116	0.442334
626	TRUE	0.721426	168.886	168.888	0.0016	76.8185	76.5424	76.9165	0.374065	0.153618	-233.791	1.01068	-72.0465	0.629036
627	TRUE	0.696466	168.975	168.977	0.0024	82.8108	82.2764	83.078	0.801568	0.293893	-333.986	1.00942	-78.6968	0.4564
628	TRUE	0.983305	194.2	194.215	0.0156	83.5871	57.8558	83.8035	25.9477	11.0205	1730.2	1.07581	-71.7045	0.607881
629	TRUE	0.893868	194.287	194.295	0.008	80.8156	79.5889	81.8155	2.22658	0.741856	282.051	1.01531	-79.0979	0.489951
630	TRUE	0.95781	205.014	205.021	0.0068	75.7252	72.2644	76.742	4.4776	1.45623	618.842	1.04779	-79.2061	0.558509
631	TRUE	0.782587	207.15	207.152	0.0024	78.3616	78.2948	78.5769	0.282033	0.100127	83.4966	1.01988	-75.2164	0.589883
632	TRUE	0.815701	207.322	207.338	0.016	79.509	77.0318	80.4209	3.38916	1.1679	217.05	1.01894	-81.7045	0.510239
633	TRUE	0.578592	207.515	207.523	0.0072	71.3192	69.0251	71.368	2.34291	1.00623	344.426	1.02676	-72.806	0.658295
634	TRUE	0.995149	207.831	207.832	0.0016	75.6419	75.2411	75.8646	0.623441	0.249933	-389.651	1.00816	-75.1915	0.659223
635	TRUE	0.691341	207.895	207.938	0.0424	64.2977	56.1914	79.8947	23.7032	8.38258	408.898	1.46836	-78.7347	0.588557
636	TRUE	0.628622	208.033	208.039	0.0064	64.2504	60.7027	66.8629	6.16019	2.00483	-981.904	1.03586	-69.9764	0.730763
637	TRUE	0.884522	260.47	260.515	0.0452	69.8782	67.8404	76.8713	9.03098	2.68364	27.8304	1.14743	-75.0945	0.581819
638	TRUE	0.931696	268.213	268.237	0.0244	70.8195	70.7734	74.27	3.49658	1.87775	-143.988	1.00028	-78.0797	0.488077
639	TRUE	0.78302	268.301	268.314	0.0132	85.6681	77.1951	86.7647	9.56964	4.45035	747.54	1.00891	-80.0597	0.502379
640	TRUE	0.974911	274.774	274.778	0.0036	63.4804	62.6788	64.6605	1.98165	0.753553	-614.445	1.02318	-79.8164	0.45278
641	TRUE	0.436632	280.602	280.622	0.0196	83.9932	82.5154	86.0779	3.56252	1.0586	-115.65	1.05552	-75.7229	0.654687
642	TRUE	0.338653	282.32	282.324	0.0032	70.2912	70.1872	70.5658	0.378518	0.141396	3.88137e-13	1.05472	-77.1181	0.55567
643	TRUE	0.750327	305.981	305.987	0.0056	70.8364	70.054	71.107	1.05294	0.319557	-73.2019	1.0729	-78.8174	0.588397
644	TRUE	0.608232	332.532	332.535	0.0024	79.1236	78.3221	79.324	1.00196	0.381778	-417.483	1.04046	-67.1768	0.66919
645	TRUE	0.779349	338.975	338.977	0.002	75.1039	74.7877	75.3933	0.605629	0.218335	290.727	1.00254	-73.6837	0.707155
646	TRUE	0.98497	339.115	339.117	0.002	81.6516	81.0459	82.2572	1.21126	0.436354	581.455	1.00442	-72.1274	0.660117
647	TRUE	0.779086	339.25	339.256	0.006	81.1315	78.7714	82.4675	3.69612	1.34044	-689.748	1.04081	-70.3231	0.712029
648	TRUE	0.889354	339.357	339.414	0.0572	72.6149	68.6777	75.9673	7.28963	2.35989	78.8989	1.05521	-72.5453	0.583261
649	TRUE	0.991584	339.532	339.563	0.0304	78.5254	63.9	80.3643	16.4644	5.73667	513.961	1.25058	-67.8215	0.713028
650	TRUE	0.80455	339.633	339.636	0.0028	76.4576	76.3401	76.7469	0.406856	0.147401	42.7015	1.06446	-68.1351	0.765564
651	TRUE	0.977665	339.781	339.783	0.0028	82.3439	81.1341	85.5576	4.42347	1.61514	1593.95	1.03486	-73.8705	0.654162
652	TRUE	0.565055	340.027	340.04	0.0128	77.9656	77.5038	83.0712	5.56738	2.42202	443.801	1.08048	-73.9138	0.487534
653	TRUE	0.969956	355.133	355.189	0.0568	80.0021	67.4918	84.1993	16.7075	5.79113	-268.914	1.1483	-80.7364	0.447313
654	TRUE	0.854699	355.281	355.299	0.0184	74.6662	69.0389	78.4527	9.41377	3.42009	-489.862	1.00415	-79.0733	0.499904
655	TRUE	0.749904	355.534	355.586	0.0516	71.2404	63.4566	79.4137	15.9571	4.71725	118.981	1.20113	-79.5781	0.491675
656	TRUE	0.672186	357.94	357.956	0.0156	78.543	77.2637	79.5802	2.31647	0.809245	34.0284	1.19048	-83.85	0.511402
657	TRUE	0.932206	358.047	358.077	0.0296	75.6064	75.3826	78.5238	3.14121	1.24598	-107.513	1.00289	-77.3063	0.499585
658	TRUE	0.832226	358.254	358.269	0.0152	75.7221	69.063	77.8837	8.82072	2.74148	-463.58	1.33671	-71.5878	0.64995
659	TRUE	0.857802	358.423	358.429	0.006	69.4952	69.1868	69.5075	0.320658	0.11717	51.5299	1.00177	-76.3162	0.547213
660	TRUE	0.487282	358.56	358.565	0.0044	74.3887	73.8022	75.5136	1.71143	0.716568	-436.841	1.02266	-75.4638	0.593371
661	TRUE	0.60269	358.664	358.699	0.0352	69.7219	68.2226	72.5966	4.37402	1.45011	14.969	1.20022	-75.5839	0.605079
662	TRUE	0.614794	358.893	358.905	0.012	69.7057	65.3025	71.5285	6.22601	1.62665	-179.61	1.39675	-71.8553	0.599306
663	TRUE	0.945225	359.109	359.125	0.0164	70.2044	69.7503	79.1936	9.44329	4.10934	-608.909	1.03579	-71.9948	0.65384
664	TRUE	0.779704	359.366	359.372	0.006	79.5312	79.4846	83.8727	4.38814	1.95153	-781.369	1.04536	-71.6098	0.635348
665	TRUE	0.603032	359.645	359.647	0.0016	81.923	81.6023	82.5998	0.997506	0.403004	623.441	1.0194	-73.8724	0.700142
666	TRUE	0.65286	359.915	359.929	0.0136	74.0389	71.8569	77.2816	5.42471	1.75701	-76.3652	1.63987	-73.868	0.581629
667	TRUE	0.476131	360.4	360.428	0.0284	73.6709	73.5943	76.5382	2.94391	1.34095	95.5738	1.05536	-72.8733	0.582835
668	TRUE	0.744344	360.779	360.783	0.004	76.5473	76.1984	76.577	0.378518	0.116421	-63.9297	1.01487	-73.4139	0.606106
669	TRUE	0.549401	361.033	361.037	0.0044	74.6396	73.0712	75.7524	2.68121	0.986923	605.815	1.0113	-74.0106	0.669533
670	TRUE	0.428772	361.123	361.125	0.002	75.1861	75.0881	75.4889	0.400784	0.153333	176.854	1.03234	-68.5443	0.670657
671	TRUE	0.906249	361.271	361.273	0.002	106.248	103.732	107.197	3.46455	1.36248	1756.45	1.03347	-73.6719	0.704335
672	TRUE	0.987114	361.387	361.401	0.0144	70.6506	69.3889	71.8159	2.42697	0.559369	-94.4764	1.0496	-67.5375	0.788083
673	TRUE	0.396551	362.011	362.012	0.0016	73.625	73.0016	74.2485	1.24688	0.492874	779.302	1	-78.7433	0.598327
674	TRUE	0.897938	364.49	364.496	0.006	75.8384	74.115	76.0848	1.9698	0.613441	127.8	1.1956	-76.1476	0.532024
675	TRUE	0.935523	364.641	364.643	0.002	81.1849	78.5888	83.8079	5.2191	2.08135	-2766.68	1.00275	-82.2889	0.504933
676	TRUE	0.792884	364.73	364.733	0.0028	83.3262	79.9901	83.9905	4.00042	1.43523	1286.47	1.24984	-79.9635	0.55794
677	TRUE	0.908422	365.029	365.034	0.0052	76.1969	75.1281	77.107	1.97883	0.686429	-410.436	1.03474	-73.4654	0.54215
678	TRUE	0.617897	365.184	365.197	0.0132	68.9788	68.657	74.3736	5.71663	2.47305	461.224	1.07147	-79.2808	0.544689
679	TRUE	0.910782	365.347	365.352	0.0052	84.1082	82.8425	84.8139	1.9714	0.648561	-342.845	1.02002	-80.6964	0.495063
680	TRUE	0.511213	365.413	365.421	0.0076	75.7685	74.2767	76.3717	2.09501	0.614438	60.1893	1.20432	-74.8311	0.599386
681	TRUE	0.49767	365.659	365.662	0.0036	73.4283	71.9513	75.7365	3.78518	1.4193	-1158.49	1.02008	-79.3923	0.543833
682	TRUE	0.445525	365.887	365.893	0.006	70.3931	66.6451	71.0537	4.40862	1.80858	-876.223	1.26596	-71.7671	0.492158
683	TRUE	0.582055	366.128	366.173	0.0456	71.9668	70.0671	80.1161	10.049	3.21624	180.033	1.04755	-77.4873	0.579308
684	TRUE	0.83225	369.073	369.08	0.0064	74.0585	73.9088	74.3017	0.392977	0.148884	-32.4199	1.01707	-69.9631	0.573725
685	TRUE	0.790736	378.691	378.738	0.0472	55.1791	53.7787	70.9838	17.2052	6.05724	-438.245	1.11285	-70.663	0.592985
686	TRUE	0.870739	378.977	379.013	0.0356	72.1353	67.8867	81.9828	14.0961	4.13752	292.977	1.20003	-65.7338	0.70638
687	TRUE	0.763333	395.043	395.046	0.0032	53.8886	53.1093	55.039	1.9297	0.656834	596.846	1.00496	-77.094	0.64568
688	TRUE	0.387147	397.851	397.89	0.0392	55.5233	53.7637	63.1019	9.33823	3.80835	213.773	1.03883	-82.2519	0.533504
689	TRUE	0.979715	397.926	397.93	0.004	54.4161	53.2731	54.8763	1.60314	0.651576	-455.942	1.10853	-80.6863	0.539335
690	TRUE	0.995631	398.203	398.209	0.006	64.9475	62.6967	65.9177	3.22096	1.16099	-515.436	1.02861	-74.9052	0.551369
691	TRUE	0.332355	398.907	398.913	0.006	76.8101	76.4395	77.6248	1.18531	0.38821	-189.679	1.00323	-77.6691	0.576665
692	TRUE	0.911449	398.992	399.005	0.0128	81.1039	78.8391	81.8964	3.05738	1.32415	-245.537	1.02743	-76.9747	0.582231
693	TRUE	0.368228	399.099	399.103	0.0044	87.0133	86.6264	87.7482	1.12173	0.425821	-74.8123	1.25283	-80.229	0.574496
694	TRUE	0.654472	399.202	399.211	0.0092	79.2677	78.4415	80.8802	2.43876	0.801932	-236.138	1.0054	-69.6069	0.765675
695	TRUE	0.798366	399.441	399.476	0.0348	80.5343	72.1561	81.6303	9.47421	3.33715	-243.45	1.01628	-79.664	0.493049
696	TRUE	0.592056	399.671	399.709	0.0376	64.8808	51.9459	67.5395	15.5935	5.89394	-0.581868	1.59568	-80.5883	0.493376
697	TRUE	0.831288	400.005	400.041	0.036	64.7241	58.5593	69.7145	11.1552	3.76061	-201.037	1.0918	-80.2472	0.393119
698	TRUE	0.473428	400.286	400.292	0.006	79.8859	78.0299	80.5308	2.50083	1.05536	-424.491	1.00078	-81.9255	0.492433
699	TRUE	0.530599	400.846	400.849	0.0032	74.7552	74.4212	75.0891	0.667973	0.256298	-231.935	1.00479	-75.4761	0.588276
700	TRUE	0.299497	400.967	400.97	0.0032	65.0051	63.6247	65.8067	2.18204	0.711896	630.863	1.03786	-83.9152	0.445807
701	TRUE	0.641526	426.664	426.669	0.0044	76.3402	75.4678	77.6691	2.20124	0.817842	441.209	1.09331	-81.8696	0.482939
702	TRUE	0.756328	426.758	426.76	0.0016	73.7177	73.6197	73.9937	0.374065	0.153618	233.791	1.01068	-76.9801	0.610663
703	TRUE	0.920583	426.945	426.957	0.0112	78.6622	75.3432	80.1254	4.78217	1.98766	445.908	1.09265	-79.8681	0.529388
704	TRUE	0.993549	427.034	427.037	0.0028	72.5822	71.1497	73.0646	1.91486	0.723291	698.014	1.09816	-81.2333	0.552502
705	TRUE	0.5896	427.137	427.143	0.0064	80.5224	73.5796	80.7681	7.18846	3.66737	1145.71	1.01598	-86.0301	0.426573
706	TRUE	0.958165	427.9	427.902	0.002	79.8332	79.5304	79.9312	0.400784	0.153333	-176.854	1.03234	-79.503	0.527681
707	TRUE	0.967085	428.055	428.059	0.0036	84.8623	84.6925	85.032	0.339486	0.16739	-105.434	1.00142	-81.5595	0.399008
708	TRUE	0.551911	428.122	428.134	0.0116	74.3708	71.8621	74.7616	2.89958	1.08393	251.515	1.09564	-84.1551	0.455904
709	TRUE	0.871349	428.251	428.265	0.0144	79.7955	71.4938	81.0172	9.52341	4.44273	-648.237	1.00134	-81.0997	0.496004
710	TRUE	0.442818	428.565	428.593	0.0284	79.9741	72.0181	81.4071	9.389	3.33098	-229.557	1.08127	-83.4781	0.44015
711	TRUE	0.484454	428.872	428.878	0.0064	77.5049	75.5758	77.8752	2.29945	0.778719	324.238	1.03409	-82.8114	0.46495
712	TRUE	0.741008	429.274	429.28	0.006	71.6243	71.5947	72.8586	1.26391	0.347056	160.187	1.0324	-70.8009	0.712608
713	TRUE	0.448071	429.721	429.723	0.002	65.2867	64.7835	65.5049	0.721411	0.294569	-374.701	1.0422	-83.2387	0.46714
714	TRUE	0.491173	430.564	430.569	0.0052	70.7663	70.3936	70.9659	0.572297	0.214861	-94.5892	1.00749	-78.1818	0.568694
715	TRUE	0.473639	432.79	432.794	0.004	82.0317	80.7044	84.5362	3.83179	1.47642	947.17	1.00168	-87.3192	0.404634
716	TRUE	0.759384	433.17	433.201	0.0308	78.8205	76.4526	80.5368	4.08416	1.46584	85.7862	1.07462	-81.1435	0.409476
717	TRUE	0.589556	433.478	433.75	0.272	77.656	26.4892	117.497	91.0076	16.7089	-6.41684	16.6049	-96.9917	0.186822
718	TRUE	0.339476	434.006	434.015	0.0096	76.0312	73.8846	76.743	2.85844	0.939386	-264.881	1.11041	-76.0218	0.639792
719	TRUE	0.373117	434.21	434.214	0.0044	77.0185	76.844	77.5194	0.675395	0.225991	118.206	1.03671	-70.2702	0.646771
720	TRUE	0.52786	434.352	434.363	0.0108	77.5395	71.4791	77.6508	6.17176	2.45709	-635.481	1.05343	-74.7971	0.529491
721	TRUE	0.543382	434.441	434.455	0.014	71.9878	71.3487	72.6124	1.26374	0.398323	-23.7992	1.03655	-73.7845	0.650808
722	TRUE	0.250242	434.618	434.624	0.0056	71.5307	70.6593	71.8501	1.19079	0.440646	-176.532	1.09657	-72.9279	0.629942
723	TRUE	0.350007	434.715	434.725	0.0096	69.4418	68.8388	69.8567	1.01784	0.41954	-111.502	1.02711	-70.5288	0.700324
724	TRUE	0.497186	434.988	434.991	0.0032	69.8868	69.2336	70.9184	1.68478	0.613628	555.098	1.01177	-71.9429	0.72312
725	TRUE	0.435723	435.843	435.851	0.0076	78.036	77.8976	81.4652	3.56761	1.48946	-478.718	1.0739	-76.3152	0.536776
726	TRUE	0.767734	436.022	436.06	0.0384	77.7826	76.5184	79.4574	2.93898	1.05002	38.5013	1.05779	-77.6076	0.656222
727	TRUE	0.561671	436.198	436.23	0.032	74.544	70.665	79.7706	9.10558	3.37204	208.977	1.15398	-70.8907	0.645881
728	TRUE	0.545586	436.319	436.322	0.0024	63.9091	63.063	67.5161	4.45315	1.69103	-1836.93	1.06798	-71.1615	0.728868
729	TRUE	0.757515	436.434	436.442	0.0084	66.8367	64.6807	66.8728	2.1921	1.02442	270.106	1.01157	-78.8733	0.582035
730	TRUE	0.849201	436.815	436.818	0.0024	69.2243	69.0907	69.4915	0.400784	0.146947	166.993	1.00302	-72.1214	0.479603
731	TRUE	0.948264	438.472	438.512	0.04	81.5559	72.9686	83.2271	10.2585	3.93645	-224.209	1.0536	-80.6418	0.432455
732	TRUE	0.621395	438.766	438.778	0.012	82.651	73.5611	87.9967	14.4356	4.3416	1125.9	1.01231	-82.3786	0.501155
733	TRUE	0.544797	438.875	438.879	0.0032	68.5876	68.5876	68.5876	2.84217e-14	5.4751e-15	-2.51651e-12	1	-71.1694	0.595788
734	TRUE	0.849574	438.969	438.981	0.0124	85.0797	74.7982	86.2779	11.4798	5.13082	926.502	1.00312	-79.1931	0.6157
735	TRUE	0.857159	439.492	439.587	0.0956	75.8416	74.0907	76.9556	2.86486	1.17842	-3.40435	1.01516	-66.2341	0.653114
736	TRUE	0.688165	439.792	439.826	0.0336	66.0168	61.9425	66.041	4.09849	1.96933	-122.466	1.00184	-63.7579	0.697669
737	TRUE	0.81692	440.18	440.184	0.004	63.038	62.2142	65.8287	3.61448	1.27107	-916.607	1.07058	-66.7669	0.81102
738	TRUE	0.774091	440.408	440.41	0.0024	69.6888	65.4806	70.1935	4.71292	1.76358	-1781.26	1.23074	-71.7618	0.652296
739	TRUE	0.821743	440.609	440.671	0.062	71.2391	69.1409	77.6461	8.50519	3.24441	-106.415	1.07629	-75.1324	0.59753
740	TRUE	0.798111	440.968	440.972	0.004	77.4567	77.1895	77.5903	0.400784	0.134748	46.387	1.03044	-76.5442	0.492247
741	TRUE	0.676832	441.156	441.22	0.064	81.6465	72.8002	82.9144	10.1141	3.55101	-120.596	1.08383	-76.7297	0.484645
742	TRUE	0.747324	441.285	441.324	0.0392	67.93	67.2999	75.7283	8.42839	3.69783	206.073	1.02169	-74.0168	0.660633
743	TRUE	0.527834	441.528	441.598	0.0696	75.2957	70.8786	77.2103	6.33172	2.32575	-63.8989	1.02212	-65.1484	0.653261
744	TRUE	0.946374	441.86	441.87	0.0096	75.7741	74.059	79.787	5.728	2.14045	-540.874	1.01551	-66.6401	0.7027
745	TRUE	0.410112	442.053	442.06	0.0068	66.2404	65.5029	68.7177	3.21484	1.2233	-467.025	1.00272	-64.227	0.776682
746	TRUE	0.89135	442.214	442.216	0.0016	83.5805	80.9888	84.008	3.01924	1.25631	-1792.39	1.13358	-79.8861	0.557961
747	TRUE	0.9479	442.91	442.957	0.0468	64.1529	63.6705	79.4575	15.787	8.50874	336.207	1.00102	-74.2595	0.572631
748	TRUE	0.607782	443.059	443.087	0.028	80.3006	79.2316	80.6655	1.43394	0.478061	13.1042	1.01345	-78.8218	0.530444
749	TRUE	0.998751	443.158	443.169	0.0112	76.8241	76.4233	78.442	2.01876	0.817948	-186.145	1.03054	-66.0588	0.715149
750	TRUE	0.994355	443.457	443.5	0.0428	76.321	64.4446	76.5089	12.0643	5.33329	-282.516	1.00004	-68.3108	0.515408
751	TRUE	0.540216	443.589	443.601	0.012	67.7366	67.3558	70.8097	3.45391	1.41585	259.473	1.02282	-77.8663	0.60593
752	TRUE	0.613758	443.661	443.665	0.004	70.3261	70.1776	70.5562	0.378518	0.15678	106.943	1.01449	-68.9388	0.78317
753	TRUE	0.70905	443.927	443.978	0.0512	77.8996	74.2373	78.4862	4.24891	1.4153	-44.3041	1.02963	-68.1125	0.640288
754	TRUE	0.693194	444.691	444.698	0.0068	76.5044	75.0558	77.0004	1.94454	0.585668	-243.103	1.03413	-77.0798	0.549318
755	TRUE	0.641377	444.821	444.825	0.004	76.6078	75.2644	76.7933	1.52892	0.475389	-289.624	1.12641	-72.8999	0.61434
756	TRUE	0.531002	445.03	445.037	0.0072	82.1972	82.0404	82.7121	0.671742	0.240222	-74.9665	1.01518	-82.1357	0.450722
757	TRUE	0.766048	541.992	542.031	0.0396	73.2623	69.3974	82.1683	12.7709	4.30227	276.719	1.14552	-80.0257	0.495989
758	TRUE	0.788309	567.292	567.294	0.0016	83.9876	83.4087	84.0767	0.667973	0.276311	-389.651	1.07279	-81.1604	0.535981
759	TRUE	0.51939	567.758	567.763	0.0052	70.7839	70.6197	75.969	5.34937	2.3341	-1094.4	1.02915	-65.347	0.702967
760	TRUE	0.497616	567.88	567.903	0.0224	69.3307	67.853	72.8041	4.95116	1.59654	152.403	1.1143	-65.3062	0.709136
761	TRUE	0.868284	568.149	568.15	0.0016	69.7793	69.5032	69.8773	0.374065	0.153618	-233.791	1.01068	-73.527	0.604464
762	TRUE	0.96722	568.33	568.365	0.0352	77.2457	70.6302	78.6085	7.97831	3.30208	94.0166	1.19527	-80.7073	0.526722
763	TRUE	0.515375	568.598	568.602	0.0044	63.5213	62.7041	64.3385	1.63447	0.601942	-378.066	1.00114	-77.9686	0.578084
764	TRUE	0.567601	568.674	568.682	0.0088	76.8369	73.7933	77.1092	3.31588	1.2688	305.462	1.09373	-69.1942	0.764682
765	TRUE	0.457827	568.881	568.902	0.0208	82.3884	79.8453	88.1	8.25465	3.24692	-321.38	1.09703	-79.8927	0.47729
766	TRUE	0.807772	569.002	569.007	0.0052	73.2933	72.5422	77.1195	4.57736	1.82332	-1000.51	1.10018	-70.5346	0.701949
767	TRUE	0.699709	569.137	569.14	0.0024	74.1568	74.09	74.758	0.667973	0.249933	-250.49	1.05346	-62.5131	0.706901
768	TRUE	0.845616	569.429	569.437	0.008	74.8952	74.8817	75.2122	0.330494	0.170404	-41.8696	1.00008	-74.1923	0.525205
769	TRUE	0.603772	569.67	569.672	0.0024	68.6794	67.7443	75.092	7.3477	2.75304	-2838.88	1.17516	-74.346	0.515378
770	TRUE	0.973896	569.82	569.822	0.0024	74.258	71.3857	74.7998	3.41408	1.28556	-1363.78	1.1203	-74.6746	0.658408
771	TRUE	0.687707	590.701	590.709	0.008	64.1153	62.4527	65.6442	3.19143	0.798193	-289.455	1.08478	-76.1397	0.598986
772	TRUE	0.950633	591.057	591.073	0.0156	70.1597	68.8136	70.4431	1.62955	0.537109	53.1797	1.04888	-61.6002	0.768122
773	TRUE	0.801178	591.144	591.206	0.062	71.1217	66.0974	87.0219	20.9245	7.6775	64.7134	1.45276	-68.621	0.653011
					0.0177232
