# Supplementary material for: Bazedoxifene reverses sexually dimorphic autistic-like abnormalities in biallelic MDGA1-mutant mice
Source: EMBO Mol Med. 2026 Mar 20;18(4):1358–98. doi: 10.1038/s44321-026-00402-y (PMC13084050; doi:10.1038/s44321-026-00402-y)
Supplement: Supplementary file 17 — Source data Fig. 3 [file 44321_2026_402_MOESM17_ESM.zip › Panel H and I/Batch1/WT_208.xlsx]

## Sheet: Sheet1
ID	Accepted	Score	Begin Time (s)	End Time (s)	Call Length (s)	Principal Frequency (kHz)	Low Freq (kHz)	High Freq (kHz)	Delta Freq (kHz)	Frequency Standard Deviation (kHz)	Slope (kHz/s)	Sinuosity	Mean Power (dB/Hz)	Tonality
1	TRUE	0.518913	2.59346	2.60546	0.012	78.5116	77.4764	80.0282	2.55174	0.981063	211.527	1.02063	-81.5406	0.452408
2	TRUE	0.673706	7.12909	7.13109	0.002	108.743	108.36	109.732	1.37157	0.554485	-707.415	1.0753	-80.452	0.500348
3	TRUE	0.538379	7.22829	7.23989	0.0116	71.5967	71.4063	78.2244	6.81818	3.58231	-593.468	1.00476	-77.703	0.589972
4	TRUE	0.642945	7.75549	7.75829	0.0028	104.247	101.597	104.544	2.9465	1.03909	816.411	1.32661	-75.2576	0.597504
5	TRUE	0.988046	7.84109	7.84709	0.006	75.4865	74.6688	80.5735	5.90474	2.43185	1033.63	1.07678	-73.1678	0.699454
6	TRUE	0.763979	7.92069	7.92269	0.002	68.7679	68.4383	69.0974	0.659067	0.266714	353.708	1.00734	-66.9465	0.778599
7	TRUE	0.974213	8.09982	8.10142	0.0016	75.4932	75.324	76.1968	0.872818	0.366946	-545.511	1.05325	-62.1099	0.846118
8	TRUE	0.849521	8.26982	8.27222	0.0024	66.8498	64.9794	67.9185	2.93908	1.07123	1224.62	1.01067	-79.8735	0.575058
9	TRUE	0.985701	8.35542	8.36542	0.01	62.4172	54.9982	65.0563	10.0581	4.62932	1081.41	1.01015	-72.1977	0.707975
10	TRUE	0.627905	8.45942	8.46142	0.002	68.8893	67.0724	69.4771	2.4047	0.92	-1061.12	1.32829	-77.5206	0.637325
11	TRUE	0.539714	8.54262	8.54662	0.004	106.904	103.46	107.698	4.23792	1.35768	924.367	1.101	-71.2102	0.559543
12	TRUE	0.853201	8.62022	8.62942	0.0092	73.9511	67.6059	77.8744	10.2685	3.71388	1055.42	1.01135	-73.9852	0.713129
13	TRUE	0.719261	8.72622	8.74502	0.0188	66.6871	65.716	69.9395	4.2235	1.71269	-204.017	1.00849	-73.7568	0.639253
14	TRUE	0.933954	8.84262	8.84422	0.0016	67.8095	67.5691	68.9406	1.37157	0.580791	-857.232	1.07696	-68.2604	0.713785
15	TRUE	0.413802	8.95182	8.95702	0.0052	67.6638	66.9884	75.3219	8.33353	3.10177	-1637.55	1.0676	-68.9275	0.718515
16	TRUE	0.431373	9.05942	9.06702	0.0076	64.6163	63.7342	68.8442	5.11008	2.13842	-678.783	1.00152	-66.9426	0.711971
17	TRUE	0.998631	9.23335	9.23615	0.0028	68.0572	66.8474	71.4044	4.55706	1.62837	-1599.25	1.03163	-71.7546	0.682472
18	TRUE	0.462396	9.31215	9.31615	0.004	79.4042	79.2268	79.86	0.633194	0.187514	80.7738	1.04475	-68.8232	0.711607
19	TRUE	0.484711	9.43415	9.43655	0.0024	106.781	106.247	106.9	0.653129	0.237269	222.658	1.06785	-72.9304	0.669203
20	TRUE	0.572035	12.7851	12.8055	0.0204	76.0048	75.6292	104.591	28.9615	14.4732	1453.38	1.0122	-77.362	0.493041
21	TRUE	0.82832	13.0719	13.0735	0.0016	69.4925	69.2164	69.5905	0.374065	0.153618	233.791	1.01068	-78.4249	0.487525
22	TRUE	0.566771	13.1791	13.1807	0.0016	74.7943	74.1175	75.115	0.997506	0.403004	623.441	1.0194	-76.8719	0.649777
23	TRUE	0.84092	13.4119	13.4139	0.002	82.7954	81.7667	83.2184	1.45173	0.517284	-653.341	1.05485	-76.0916	0.577275
24	TRUE	0.734388	13.8711	13.8963	0.0252	77.6262	72.9673	80.8311	7.86388	2.64189	152.168	1.1835	-80.5777	0.526752
25	TRUE	0.57477	14.025	14.1194	0.0944	56.7005	28.6011	82.0983	53.4972	12.515	-85.9019	4.27618	-92.8333	0.222683
26	TRUE	0.791377	14.4802	14.4882	0.008	69.4076	63.6137	72.5253	8.91159	3.81316	1065.8	1.14512	-78.3001	0.561657
27	TRUE	0.415943	14.585	14.5894	0.0044	70.4101	66.7362	76.2883	9.55201	4.0567	2666.83	1.29391	-72.6454	0.676029
28	TRUE	0.841196	14.671	14.6726	0.0016	76.638	76.3886	76.8873	0.498753	0.197149	311.721	1	-73.496	0.664654
29	TRUE	0.65353	14.7774	14.7914	0.014	71.6564	67.9538	74.2127	6.25898	1.88066	-98.8606	1.69808	-78.1525	0.598364
30	TRUE	0.928979	15.0126	15.0142	0.0016	71.1853	71.0874	71.4614	0.374065	0.153618	233.791	1.01068	-78.7731	0.569662
31	TRUE	0.753519	16.1532	16.1552	0.002	81.6503	80.871	82.1001	1.22907	0.457432	602.448	1.01262	-78.3728	0.581112
32	TRUE	0.344397	16.6288	16.634	0.0052	64.048	62.6229	64.4815	1.85856	0.671528	-245.825	1.15908	-79.3218	0.511892
33	TRUE	0.713285	17.1148	17.1376	0.0228	71.3525	70.2868	71.485	1.19818	0.515279	-52.8707	1.00029	-78.03	0.478407
34	TRUE	0.525441	17.2444	17.246	0.0016	76.4336	76.3356	76.7097	0.374065	0.153618	233.791	1.01068	-66.218	0.708072
35	TRUE	0.602135	18.5115	18.5503	0.0388	63.9068	63.3403	69.2344	5.89415	2.7577	155.536	1.0121	-82.1965	0.447031
36	TRUE	0.35281	19.3198	19.3258	0.006	70.2781	69.8556	75.7021	5.84646	2.08218	921.472	1.10245	-78.56	0.547003
37	TRUE	0.426911	19.555	19.5786	0.0236	70.1856	69.7232	70.5408	0.817634	0.278636	11.6217	1.01939	-79.1103	0.605939
38	TRUE	0.399597	19.8998	19.9018	0.002	77.3241	77.1281	77.4309	0.302814	0.137361	-1.42649e-12	1.09531	-83.1492	0.482215
39	TRUE	0.902546	19.9734	19.9814	0.008	77.3345	77.1633	80.1351	2.97186	1.07258	295.397	1.13476	-78.8329	0.580078
40	TRUE	0.432337	20.3473	20.3489	0.0016	78.4803	78.2042	78.5782	0.374065	0.153618	-233.791	1.01068	-74.2621	0.629339
41	TRUE	0.99367	20.8369	20.8401	0.0032	68.9985	68.8283	69.4705	0.642257	0.243506	213.213	1.00452	-73.2553	0.644534
42	TRUE	0.990431	21.2049	21.2093	0.0044	71.0272	69.4974	71.2221	1.72474	0.562586	-321.604	1.13924	-76.1111	0.606303
43	TRUE	0.497977	21.9345	21.9473	0.0128	76.6522	66.1161	81.0788	14.9627	4.95184	-419.61	1.82777	-70.4888	0.54575
44	TRUE	0.895558	22.1696	22.1712	0.0016	105.292	104.864	106.788	1.92376	0.774388	-935.162	1.43137	-80.0196	0.50935
45	TRUE	0.820579	22.4988	22.5044	0.0056	69.2836	68.0294	74.3965	6.36718	2.10006	-951.109	1.06206	-73.0759	0.62493
46	TRUE	0.564305	23.0615	23.0979	0.0364	76.105	70.1673	77.3657	7.19841	2.49628	-185.301	1.03492	-76.6104	0.524075
47	TRUE	0.529643	23.1671	23.1775	0.0104	69.3255	69.0852	75.8411	6.7559	2.04831	523.996	1.12533	-79.1699	0.514323
48	TRUE	0.545165	23.3491	23.3623	0.0132	76.5165	74.078	84.2723	10.1943	4.05537	816.951	1.07851	-79.9442	0.544745
49	TRUE	0.530312	23.6479	23.6527	0.0048	78.6214	77.5081	78.9925	1.48438	0.540786	239.479	1.3188	-71.5107	0.73145
50	TRUE	0.670723	23.7303	23.7539	0.0236	78.598	74.7447	79.01	4.26531	1.72741	148.494	1.04345	-78.5646	0.550045
51	TRUE	0.905977	23.8331	23.8691	0.036	77.6513	72.171	83.702	11.531	4.0276	197.788	1.2633	-78.5049	0.590456
52	TRUE	0.434483	23.9987	24.0859	0.0872	54.2833	53.0858	70.7174	17.6316	5.91792	-198.581	1.00255	-72.104	0.58238
53	TRUE	0.5188	24.2087	24.2179	0.0092	66.6652	66.2883	68.0753	1.78707	0.478266	-121.463	1.05164	-72.9946	0.588393
54	TRUE	0.652125	24.2871	24.2923	0.0052	75.6899	75.474	81.3757	5.90169	2.5313	1146.24	1.11082	-76.853	0.542729
55	TRUE	0.512945	24.4135	24.4175	0.004	70.4184	70.0547	70.7449	0.690239	0.218464	161.764	1.00822	-70.3739	0.714127
56	TRUE	0.926347	24.5139	24.5159	0.002	74.8318	72.6942	76.613	3.91877	1.56753	2080.26	1.00612	-76.1474	0.696088
57	TRUE	0.945105	24.6167	24.6903	0.0736	55.1422	53.4364	67.9726	14.5362	6.09061	-247.312	1.11517	-75.8839	0.495928
58	TRUE	0.520661	24.8015	24.8059	0.0044	79.1299	77.5647	80.4305	2.86582	0.997433	-610.474	1.00705	-75.4075	0.638815
59	TRUE	0.425153	25.4658	25.4762	0.0104	62.4589	56.7887	64.8729	8.08415	3.04015	-781.45	1.04891	-82.1054	0.407953
60	TRUE	0.791498	25.557	25.5658	0.0088	71.6883	70.7345	74.9526	4.21807	1.70992	-475.477	1.00766	-71.5146	0.653474
61	TRUE	0.872794	25.6674	25.673	0.0056	53.8618	53.4016	56.6302	3.22854	0.999922	352.939	1.33708	-66.5899	0.726837
62	TRUE	0.481069	25.7626	25.7674	0.0048	65.6422	65.1078	65.7677	0.659913	0.197972	-58.7885	1.04356	-71.8596	0.715198
63	TRUE	0.980299	25.8758	25.8934	0.0176	82.2916	71.1694	100.813	29.644	10.2154	402.258	4.27797	-72.0195	0.600539
64	TRUE	0.979216	26.3969	26.3985	0.0016	74.7072	74.3599	75.2327	0.872818	0.347517	-545.511	1.00577	-68.1783	0.559093
65	TRUE	0.782338	28.4976	28.4992	0.0016	65.9007	65.8294	66.15	0.320627	0.129065	-155.86	1.04572	-61.2477	0.766891
66	TRUE	0.746898	29.3279	29.3295	0.0016	82.3396	82.0279	83.8982	1.87032	0.794735	1168.95	1.08341	-76.0229	0.648455
67	TRUE	0.655355	29.8787	29.8847	0.006	75.1329	72.6134	76.2123	3.59885	1.25562	-493.304	1.04553	-71.4715	0.653462
68	TRUE	0.597598	30.5138	30.5302	0.0164	64.774	64.1789	65.368	1.18905	0.401606	-25.6913	1.05191	-72.1524	0.698248
69	TRUE	0.524108	30.775	30.7774	0.0024	69.4695	68.9351	70.0039	1.06876	0.384796	-445.315	1	-70.9365	0.74298
70	TRUE	0.409771	30.9542	30.9566	0.0024	69.5061	67.9698	69.7362	1.76642	0.653045	-640.141	1.20228	-70.1101	0.729413
71	TRUE	0.665466	31.4881	31.4905	0.0024	65.8708	65.2696	66.0118	0.742192	0.281838	-306.154	1.03007	-77.3794	0.535815
72	TRUE	0.296405	31.7141	31.7157	0.0016	63.4474	63.0466	63.67	0.623441	0.249933	-389.651	1.00816	-77.7286	0.474906
73	TRUE	0.741644	32.4701	32.5025	0.0324	69.2111	67.7869	78.2572	10.4703	4.42008	-162.619	1.32459	-74.817	0.605606
74	TRUE	0.496981	32.6937	32.6953	0.0016	68.9915	68.5907	69.2141	0.623441	0.249933	389.651	1.00816	-78.3281	0.590409
75	TRUE	0.962389	32.8521	32.8553	0.0032	69.4358	68.9921	71.1105	2.11835	0.837089	-670.842	1.00147	-69.6651	0.698551
76	TRUE	0.906909	33.0145	33.0173	0.0028	75.5251	74.6345	77.0837	2.44923	0.858414	-864.124	1.01512	-67.318	0.738626
77	TRUE	0.930258	33.2852	33.3316	0.0464	56.4787	53.8312	67.2379	13.4067	4.72035	-252.397	1.06241	-70.6845	0.710606
78	TRUE	0.790831	33.49	33.4924	0.0024	70.8736	69.404	74.681	5.27699	1.9611	-2198.74	1.01874	-73.2422	0.611811
79	TRUE	0.560618	33.564	33.5996	0.0356	67.6537	66.6555	78.0302	11.3748	4.02552	-306.226	1.00713	-74.8424	0.625551
80	TRUE	0.574544	33.7164	33.7184	0.002	67.3562	67.0757	68.5541	1.47845	0.565881	-644.435	1.20507	-68.9929	0.744159
81	TRUE	0.412081	33.9032	33.9084	0.0052	63.6993	61.4579	64.3005	2.8426	0.751525	-372.646	1.11907	-66.8966	0.534119
82	TRUE	0.507519	34.1383	34.1407	0.0024	66.018	65.35	66.8196	1.46954	0.529823	-612.309	1.00127	-65.9951	0.798356
83	TRUE	0.806146	34.2347	34.2375	0.0028	74.3849	74.1029	74.9341	0.831255	0.274704	-272.137	1.01432	-68.7214	0.723483
84	TRUE	0.706212	34.4459	34.4503	0.0044	68.1265	67.273	68.8019	1.52892	0.394307	170.886	1.18992	-72.6463	0.666029
85	TRUE	0.435189	34.8579	34.8599	0.002	70.5475	70.2536	73.5845	3.33096	1.25679	1252.61	1.30239	-68.3738	0.636952
86	TRUE	0.987063	34.9675	34.9691	0.0016	67.4669	66.9414	67.8142	0.872818	0.347517	545.511	1.00577	-67.4782	0.736629
87	TRUE	0.982576	35.3691	35.3759	0.0068	85.0319	77.3131	89.2079	11.8948	3.73831	-1575.5	1.02014	-78.4929	0.539673
88	TRUE	0.866544	35.6343	35.6503	0.016	60.4528	59.1645	61.6295	2.46493	0.873673	-110.596	1.03151	-75.6328	0.557178
89	TRUE	0.871225	35.7919	35.7999	0.008	66.8888	62.3377	68.2288	5.8911	2.1571	-748.885	1.00401	-74.4411	0.651763
90	TRUE	0.551226	35.8487	35.8543	0.0056	67.2898	67.2453	68.5738	1.32852	0.531165	-256.52	1.06467	-69.2705	0.738661
91	TRUE	0.470091	35.9923	35.9967	0.0044	76.389	74.4689	76.7592	2.29029	0.746935	-485.555	1.12546	-76.1754	0.453303
92	TRUE	0.43881	36.107	36.1462	0.0392	62.2746	61.7747	69.0195	7.24475	3.71226	183.437	1.00324	-82.1228	0.47878
93	TRUE	0.939556	36.235	36.249	0.014	69.2938	69.1236	91.1654	22.0418	11.0709	1618.77	1.01763	-81.4443	0.447637
94	TRUE	0.840273	36.4458	36.4482	0.0024	70.0234	69.9566	70.2386	0.282033	0.100127	83.4966	1.01988	-78.7685	0.501346
95	TRUE	0.574918	36.7842	36.7862	0.002	75.7263	74.7822	78.1577	3.37549	1.28182	-1651.48	1.02135	-76.1732	0.659951
96	TRUE	0.595153	37.2837	37.2925	0.0088	80.7462	80.6418	84.0982	3.45642	1.05475	-363.416	1.0337	-79.4588	0.455731
97	TRUE	0.79339	37.5525	37.5557	0.0032	76.6155	75.6135	77.8995	2.28595	0.748198	680.343	1.00756	-82.5948	0.451284
98	TRUE	0.893184	37.6897	37.7297	0.04	76.8826	75.7718	78.442	2.67019	0.905723	-10.6434	1.10301	-74.0575	0.60719
99	TRUE	0.807999	38.1032	38.1104	0.0072	69.1857	68.8085	69.4866	0.678185	0.193252	39.5638	1.02707	-77.8317	0.528422
100	TRUE	0.720149	38.1936	38.2024	0.0088	70.7415	70.499	77.8124	7.31344	3.0026	855.277	1.11057	-79.9891	0.492026
101	TRUE	0.641734	38.3476	38.35	0.0024	95.716	94.5137	98.2543	3.74065	1.37512	-1558.6	1.01583	-79.4853	0.488715
102	TRUE	0.877162	38.53	38.532	0.002	69.0562	68.7667	69.3723	0.605629	0.218335	-290.727	1.00254	-65.2939	0.645623
103	TRUE	0.931284	38.8116	38.8544	0.0428	74.0037	71.4467	75.8513	4.40468	1.77167	61.7084	1.10751	-67.2125	0.715856
104	TRUE	0.574117	39.0172	39.036	0.0188	69.8208	69.1281	71.6573	2.52919	0.902198	-92.3811	1.03613	-67.7402	0.592605
105	TRUE	0.619619	39.5516	39.5536	0.002	72.4555	71.0973	74.1165	3.01924	1.25565	1654.66	1.01852	-74.6683	0.721044
106	TRUE	0.805474	40.0808	40.088	0.0072	95.9314	82.881	96.6979	13.8169	5.08488	1867.16	1.11428	-76.7546	0.549021
107	TRUE	0.721619	40.1663	40.1683	0.002	67.7681	67.492	67.7948	0.302814	0.114253	113.873	1.03232	-68.7024	0.654571
108	TRUE	0.920666	40.3587	40.3735	0.0148	54.1497	52.7061	62.4251	9.719	4.72012	717.867	1.03425	-78.3603	0.606465
109	TRUE	0.96851	40.4539	40.4611	0.0072	53.3822	53.0887	53.6338	0.545103	0.1692	-57.4272	1.01855	-74.0395	0.553246
110	TRUE	0.719059	41.2054	41.2074	0.002	79.3136	79.14	79.4873	0.347346	0.151643	-197.847	1.00936	-75.7828	0.577184
111	TRUE	0.356811	41.3782	41.381	0.0028	67.8892	67.7333	68.6834	0.950006	0.346573	-325.151	1.04488	-72.3402	0.582981
112	TRUE	0.748696	41.5386	41.5438	0.0052	64.2615	62.3909	64.8543	2.46338	1.08174	-473.147	1.00008	-74.4849	0.499494
113	TRUE	0.649593	41.751	41.765	0.014	67.1001	66.7886	70.6142	3.8256	1.09006	210.269	1.10647	-73.1044	0.589778
114	TRUE	0.397979	42.1917	42.1957	0.004	65.7224	65.2079	66.4666	1.25872	0.457427	-302.171	1.02149	-69.369	0.63553
115	TRUE	0.403596	42.4297	42.4477	0.018	74.9688	68.9247	78.5643	9.63963	3.93338	483.37	1.07744	-79.8501	0.498443
116	TRUE	0.339266	42.5317	42.5397	0.008	79.6062	77.3178	79.9401	2.62229	0.936442	351.338	1.04756	-78.0186	0.605647
117	TRUE	0.971727	42.6877	42.6893	0.0016	81.8478	81.7588	82.4267	0.667973	0.276311	-389.651	1.07279	-75.0537	0.669467
118	TRUE	0.947659	42.7977	42.8037	0.006	84.9261	81.0627	85.1413	4.07863	1.30023	690.129	1.04752	-71.1767	0.733631
119	TRUE	0.280059	43.0045	43.0065	0.002	73.1059	72.8298	73.382	0.552191	0.182612	-227.747	1.03518	-80.2477	0.480087
120	TRUE	0.502324	43.1453	43.1469	0.0016	66.3541	66.2828	66.6035	0.320627	0.129065	-155.86	1.04572	-74.8043	0.556647
121	TRUE	0.746458	43.2717	43.2737	0.002	69.6123	69.6123	69.6123	1.42109e-14	5.94483e-15	-1.65336e-13	1	-69.6156	0.620418
122	TRUE	0.63662	43.4033	43.4057	0.0024	76.0729	74.6034	76.8745	2.27111	0.829398	-946.295	1.01427	-75.8655	0.547861
123	TRUE	0.921629	43.5929	43.5989	0.006	71.7799	68.7072	76.3444	7.63716	3.09511	1562.21	1.09896	-68.4776	0.733517
124	TRUE	0.890562	43.9653	43.9669	0.0016	77.7759	76.6982	78.3191	1.62095	0.652809	-1013.09	1.01707	-70.2844	0.731697
125	TRUE	0.585489	44.0741	44.0805	0.0064	69.7929	68.6065	70.3351	1.72865	0.578095	255.254	1.02646	-76.7777	0.600253
126	TRUE	0.365417	44.2756	44.2816	0.006	68.5854	68.5557	69.5316	0.975904	0.27578	133.578	1.01726	-65.427	0.768719
127	TRUE	0.914213	44.3636	44.3652	0.0016	55.5985	55.5985	55.5985	7.10543e-15	3.32326e-15	4.96507e-12	1	-77.3008	0.579336
128	TRUE	0.870422	44.4664	44.4732	0.0068	56.6821	54.9899	58.1591	3.16916	1.18055	540.445	1.05965	-76.1142	0.654745
129	TRUE	0.836159	44.6528	44.68	0.0272	78.2015	72.7109	78.8723	6.16139	2.45584	233.991	1.04134	-69.4864	0.703353
130	TRUE	0.391964	44.8	44.8044	0.0044	74.1859	70.7569	75.3585	4.60159	1.32012	-755.816	1.60319	-70.9132	0.665909
131	TRUE	0.932204	44.8844	44.8964	0.012	70.6312	67.3276	78.8987	11.5711	4.13039	1066.28	1.05884	-79.4516	0.600978
132	TRUE	0.538154	44.9564	45.0036	0.0472	65.7341	58.809	78.3049	19.4959	6.6418	-185.949	1.30923	-72.7085	0.474935
133	TRUE	0.639845	45.1575	45.1591	0.0016	73.1444	72.895	73.3938	0.498753	0.197149	311.721	1	-81.1052	0.54614
134	TRUE	0.952386	45.4343	45.4363	0.002	103.314	99.9828	104.391	4.40862	1.68667	1945.39	1.40148	-80.1619	0.440366
135	TRUE	0.550045	45.5223	45.5247	0.0024	69.4597	69.2445	69.5265	0.282033	0.100127	83.4966	1.01988	-71.5111	0.695804
136	TRUE	0.294848	45.7371	45.7447	0.0076	69.8253	69.7517	70.0881	0.336359	0.123494	-33.9112	1.00275	-77.4745	0.555282
137	TRUE	0.573426	46.4775	46.4815	0.004	70.0315	67.9299	71.5928	3.66288	1.29465	857.859	1.02724	-81.3352	0.542462
138	TRUE	0.959441	46.5811	46.5847	0.0036	73.1432	72.067	73.3955	1.32852	0.423444	315.994	1.0576	-78.1619	0.539611
139	TRUE	0.581358	46.6623	46.6867	0.0244	65.2403	59.665	65.8543	6.18939	2.91151	246.874	1.0009	-78.6186	0.601615
140	TRUE	0.491032	47.7046	47.707	0.0024	82.5675	81.2984	82.7827	1.48438	0.557485	584.476	1.10355	-75.6459	0.666474
141	TRUE	0.460566	55.7228	55.7368	0.014	69.3929	67.8654	74.2901	6.42469	2.58736	369.345	1.25227	-79.1685	0.527528
142	TRUE	0.38466	56.0512	56.0528	0.0016	79.0044	78.9065	79.2805	0.374065	0.153618	-233.791	1.01068	-72.8841	0.601766
143	TRUE	0.834917	56.1315	56.1375	0.006	66.3906	64.1316	68.3306	4.19891	1.87468	717.664	1.00322	-70.7957	0.694857
144	TRUE	0.471653	56.2299	56.2319	0.002	78.8336	78.7534	79.6619	0.908443	0.34276	-341.62	1.1659	-62.4143	0.779355
145	TRUE	0.572523	56.6207	56.6231	0.0024	65.5776	64.5088	66.1787	1.66993	0.60905	-695.805	1.01283	-70.4146	0.711736
146	TRUE	0.504301	57.2379	57.2403	0.0024	71.4935	71.0259	71.7607	0.73477	0.267807	306.154	1.00557	-66.6294	0.718614
147	TRUE	0.41289	57.3135	57.3179	0.0044	71.0963	70.5916	74.0503	3.45862	0.988396	547.042	1.16485	-74.5292	0.642543
148	TRUE	0.986502	57.5123	57.5183	0.006	76.375	71.0848	79.5863	8.50143	3.0107	1406.14	1.00843	-75.5969	0.654792
149	TRUE	0.85613	58.187	58.191	0.004	69.5738	69.2354	69.5998	0.364451	0.123782	-63.2199	1.01281	-79.6753	0.442788
150	TRUE	0.455856	58.3062	58.3086	0.0024	77.6995	77.1651	77.8999	0.73477	0.273506	-306.154	1.01543	-68.3166	0.748128
151	TRUE	0.737092	58.4102	58.4118	0.0016	81.859	81.859	81.859	1.42109e-14	4.35117e-15	9.93014e-12	1	-74.3538	0.659542
152	TRUE	0.911957	58.5768	59.0718	0.495	74.3273	42.6051	99.2598	56.6547	12.2265	-3.97039	54.0951	-93.0268	0.207649
153	TRUE	0.954366	59.2213	59.2425	0.0212	74.1957	70.9009	80.3989	9.49803	3.49098	453.768	1.00293	-78.494	0.540658
154	TRUE	0.739636	59.4425	59.4717	0.0292	70.1758	67.3897	79.497	12.1073	4.02824	376.156	1.02322	-81.6022	0.472998
155	TRUE	0.653068	59.6881	59.6905	0.0024	75.8395	74.9044	77.4426	2.5383	0.924379	-1057.62	1.01082	-72.8063	0.665096
156	TRUE	0.702024	59.7673	59.7693	0.002	68.8087	68.8087	68.8087	2.84217e-14	8.40726e-15	-2.48638e-12	1	-78.7668	0.432796
157	TRUE	0.844235	60.276	60.2776	0.0016	64.8627	62.9745	65.1388	2.16423	0.891854	1246.88	1.17513	-80.8787	0.609529
158	TRUE	0.638092	60.3776	60.382	0.0044	70.4973	69.5119	72.5487	3.03682	1.04198	654.946	1.01387	-78.5451	0.595936
159	TRUE	0.396757	60.596	60.5992	0.0032	74.4024	72.0645	76.6587	4.59417	1.69628	-1541.59	1.00693	-79.1962	0.54805
160	TRUE	0.381964	60.8008	60.8056	0.0048	66.7964	66.368	68.3751	2.00708	0.872506	-419.942	1.00088	-73.9214	0.640074
161	TRUE	0.832291	60.954	60.9596	0.0056	55.0653	54.3168	56.2008	1.88403	0.667532	-387.155	1.03598	-72.1423	0.65795
162	TRUE	0.881993	61.2124	61.2176	0.0052	66.0444	63.7881	67.269	3.48088	1.22004	-714.707	1.04438	-76.9356	0.597792
163	TRUE	0.9684	61.2888	61.2908	0.002	65.0039	64.5408	65.8233	1.28251	0.50588	665.428	1.02121	-73.2061	0.706446
164	TRUE	0.544447	61.4372	61.442	0.0048	70.9499	69.369	74.7573	5.38831	2.31834	-1405.07	1.23282	-75.7682	0.599674
165	TRUE	0.340889	61.5696	61.5824	0.0128	67.4625	66.1219	67.8037	1.68173	0.677019	-123.811	1.00093	-69.3346	0.604573
166	TRUE	0.655894	61.7256	61.8184	0.0928	71.2897	50.9536	82.6155	31.6619	7.04987	-76.4163	5.79206	-92.6454	0.22925
167	TRUE	0.896019	61.912	61.914	0.002	66.8979	65.553	67.9399	2.38689	0.847357	-1120.92	1.01255	-76.7854	0.623239
168	TRUE	0.61019	62.0012	62.0048	0.0036	70.233	69.4834	74.6491	5.16566	1.72605	-1288.72	1.1005	-71.9345	0.669078
169	TRUE	0.951163	62.4311	62.4535	0.0224	78.2936	76.732	78.921	2.18905	0.774689	39.1729	1.03285	-75.6802	0.41497
170	TRUE	0.648992	62.5287	62.5551	0.0264	71.9187	71.652	79.8241	8.17212	3.85598	-350.69	1.05673	-72.1829	0.657594
171	TRUE	0.81955	62.6467	62.6795	0.0328	66.058	63.7852	68.7908	5.00556	1.86835	112.73	1.0235	-78.4516	0.588781
172	TRUE	0.988893	62.8451	62.8535	0.0084	76.0667	73.9597	78.5047	4.54493	1.46319	565.777	1.02687	-78.0891	0.611698
173	TRUE	0.986115	62.9651	62.9783	0.0132	71.4169	71.14	72.3598	1.2198	0.522349	-92.9091	1.01181	-67.945	0.713485
174	TRUE	0.556319	63.0967	63.1247	0.028	77.3364	72.0749	79.2645	7.18962	3.03067	64.0941	1.20924	-70.6698	0.646659
175	TRUE	0.765383	64.2658	64.2682	0.0024	76.8642	75.7287	77.8662	2.13751	0.770094	890.631	1.00062	-74.5489	0.655457
176	TRUE	0.602511	68.9763	68.9895	0.0132	85.1995	76.2494	101.381	25.1318	9.04973	1852.89	1.04517	-83.8795	0.443999
177	TRUE	0.567232	69.9174	69.9202	0.0028	77.8162	76.7475	78.3506	1.60314	0.581984	-583.151	1.01964	-71.1962	0.727095
178	TRUE	0.851771	70.1989	70.2017	0.0028	71.3647	71.2942	71.6875	0.393362	0.136623	-111.329	1.02237	-77.5932	0.548446
179	TRUE	0.47373	70.2889	70.3109	0.022	74.2478	74.0361	74.6126	0.576493	0.250139	10.7951	1.00239	-73.7621	0.631471
180	TRUE	0.476318	71.0961	71.0981	0.002	78.7418	78.6883	79.294	0.605629	0.228506	227.747	1.09972	-72.5249	0.681356
181	TRUE	0.81789	77.7864	77.794	0.0076	79.9307	71.1584	80.7927	9.63433	3.90812	1404.5	1.3464	-81.1185	0.480631
182	TRUE	0.367729	185.168	185.206	0.0384	111.637	107.866	120.469	12.6024	3.13893	-38.3134	4.09171	-101.325	0.148676
183	TRUE	0.782971	215.426	215.471	0.0448	49.8458	32.4489	55.917	23.4681	5.54348	-14.7695	6.42981	-96.0935	0.182836
					0.0134918
