# Supplementary material for: Bazedoxifene reverses sexually dimorphic autistic-like abnormalities in biallelic MDGA1-mutant mice
Source: EMBO Mol Med. 2026 Mar 20;18(4):1358–98. doi: 10.1038/s44321-026-00402-y (PMC13084050; doi:10.1038/s44321-026-00402-y)
Supplement: Supplementary file 17 — Source data Fig. 3 [file 44321_2026_402_MOESM17_ESM.zip › Panel H and I/Batch1/WT_230.xlsx]

## Sheet: Sheet1
ID	Accepted	Score	Begin Time (s)	End Time (s)	Call Length (s)	Principal Frequency (kHz)	Low Freq (kHz)	High Freq (kHz)	Delta Freq (kHz)	Frequency Standard Deviation (kHz)	Slope (kHz/s)	Sinuosity	Mean Power (dB/Hz)	Tonality
1	TRUE	0.42819	22.7376	22.74	0.0024	86.0281	85.4269	86.6293	1.20235	0.432896	-500.98	1	-78.2412	0.575548
2	TRUE	0.738192	22.8172	22.822	0.0048	81.3316	78.7795	81.5215	2.74201	1.35766	582.742	1.01143	-81.8901	0.432103
3	TRUE	0.630416	23.3491	23.3511	0.002	86.5944	85.6859	86.8883	1.20235	0.46	530.561	1.18181	-76.3184	0.589884
4	TRUE	0.874257	23.5055	23.5075	0.002	79.4446	79.4446	79.4446	2.84217e-14	7.45224e-15	-2.87985e-12	1	-65.1337	0.720772
5	TRUE	0.5461	24.0571	24.0595	0.0024	108.327	108.193	108.594	0.400784	0.146947	-166.993	1.00302	-74.916	0.57413
6	TRUE	0.98627	24.2315	24.2487	0.0172	83.6426	81.9206	85.6716	3.751	1.11906	106.16	1.11832	-75.2148	0.596613
7	TRUE	0.506868	24.3535	24.3551	0.0016	86.4691	86.4691	86.4691	1.42109e-14	3.87148e-15	4.96507e-12	1	-71.1392	0.644944
8	TRUE	0.914941	24.4471	24.4491	0.002	86.5089	84.5228	87.0076	2.48486	0.89062	1024.86	1.18962	-74.57	0.714159
9	TRUE	0.860341	24.6739	24.7227	0.0488	73.7477	66.7548	80.5094	13.7546	4.94399	-99.2023	1.40697	-73.0524	0.642092
10	TRUE	0.39689	24.9011	24.9035	0.0024	68.4716	67.7369	68.9392	1.20235	0.436444	-500.98	1.00665	-69.1271	0.580649
11	TRUE	0.51253	25.0586	25.0974	0.0388	69.1521	67.7124	74.5712	6.85883	2.73612	-161.886	1.01157	-71.1548	0.578886
12	TRUE	0.305794	25.2578	25.2778	0.02	64.9604	63.5806	72.0666	8.48598	3.5225	-376.3	1.03196	-65.0295	0.768082
13	TRUE	0.350566	25.3822	25.3926	0.0104	81.1108	77.8452	85.8462	8.00108	2.50001	782.876	1.01899	-62.6448	0.842946
14	TRUE	0.68765	25.4786	25.5106	0.032	82.7658	82.4502	85.6326	3.18246	1.53408	95.0037	1.00207	-70.4128	0.698471
15	TRUE	0.975196	25.7718	25.8186	0.0468	72.237	67.7245	79.4821	11.7576	4.81462	127.038	1.16823	-77.1197	0.542101
16	TRUE	0.574032	25.9422	25.9438	0.0016	84.2609	84.2609	84.2609	0	1.98603e-15	6.67663e-12	1	-74.1627	0.619305
17	TRUE	0.464984	26.111	26.115	0.004	71.2133	70.8867	71.2652	0.378518	0.125068	26.6514	1.03426	-75.2272	0.603318
18	TRUE	0.846714	26.3713	26.3885	0.0172	78.0653	77.6717	84.1504	6.47876	3.27049	377.21	1.00015	-75.1717	0.587494
19	TRUE	0.711757	27.1472	27.1568	0.0096	72.3521	72.3287	75.2214	2.89268	1.16963	-308.536	1.03148	-76.6096	0.533062
20	TRUE	0.671656	27.4876	27.4924	0.0048	69.1549	67.9966	69.9383	1.94176	0.728678	-373.66	1.00919	-80.3764	0.582686
21	TRUE	0.81916	27.6416	27.6436	0.002	73.0106	72.4985	75.3129	2.81439	1.025	1201.72	1.13479	-73.3526	0.68366
22	TRUE	0.996996	28.2936	28.2972	0.0036	70.9023	70.4347	75.9938	5.55902	1.90667	-1347.64	1.22822	-65.3921	0.738472
23	TRUE	0.400116	28.4068	28.4084	0.0016	77.3475	75.7889	80.153	4.36409	1.74953	-2727.56	1.00414	-68.0035	0.773748
24	TRUE	0.943607	28.7916	28.8196	0.028	73.2254	68.6832	102.505	33.8217	13.5565	-714.312	1.78723	-73.6219	0.485608
25	TRUE	0.949447	29.0911	29.1147	0.0236	76.0147	71.9681	81.2263	9.25821	3.17109	236.477	1.38045	-78.0886	0.523234
26	TRUE	0.86671	29.4627	29.4759	0.0132	77.1418	75.3935	78.5695	3.17592	1.13907	135.322	1.18827	-71.452	0.687077
27	TRUE	0.927248	29.9359	29.9867	0.0508	79.426	70.4726	80.6987	10.2261	4.88901	188.658	1.01148	-74.0674	0.5394
28	TRUE	0.46326	30.7858	30.827	0.0412	77.9852	76.9409	79.7038	2.76284	1.04175	44.6111	1.02844	-77.9258	0.586464
29	TRUE	0.523128	30.9202	30.979	0.0588	73.9031	71.9163	78.7246	6.80837	2.59793	60.9057	1.09797	-67.1019	0.629596
30	TRUE	0.918311	31.0585	31.0841	0.0256	77.8218	74.4659	81.0578	6.59189	2.42957	272.372	1.00826	-75.8721	0.594459
31	TRUE	0.758714	31.1589	31.1625	0.0036	74.8029	74.5951	76.6436	2.04845	0.683713	491.646	1.11326	-78.1639	0.587091
32	TRUE	0.344187	31.7881	31.7897	0.0016	80.4528	79.7581	81.5037	1.74564	0.695034	-1091.02	1.00602	-74.3087	0.734436
33	TRUE	0.476973	32.1057	32.1133	0.0076	85.0856	82.0749	86.0707	3.99587	1.55102	510.427	1.00322	-81.3984	0.499518
34	TRUE	0.91871	32.2717	32.2953	0.0236	78.746	73.5927	79.1709	5.57815	2.90667	241.254	1.01523	-76.3326	0.51996
35	TRUE	0.722442	32.5685	32.5705	0.002	87.7541	87.1618	87.8387	0.676879	0.261574	290.727	1.08263	-65.1215	0.811641
36	TRUE	0.504542	32.8133	32.8405	0.0272	75.0328	74.5187	79.7627	5.24403	2.39661	187.046	1.0029	-76.9809	0.605587
37	TRUE	0.995702	32.9405	32.9821	0.0416	79.7877	75.2543	79.8442	4.58996	2.20446	111.223	1.00015	-69.0058	0.686005
38	TRUE	0.828081	36.0579	36.0599	0.002	69.8852	67.5428	70.6689	3.12611	1.20702	-1435.82	1.30334	-77.6469	0.632911
39	TRUE	0.751251	36.1886	36.1958	0.0072	67.6456	67.6066	68.9896	1.38296	0.615021	-203.847	1.00926	-74.6359	0.651824
40	TRUE	0.682274	36.5086	36.5106	0.002	75.5064	72.0731	77.2922	5.2191	1.80279	-583.999	3.2441	-82.2438	0.512481
41	TRUE	0.67885	36.897	36.9046	0.0076	74.3721	73.9596	74.8545	0.894935	0.349459	114.91	1.0262	-77.4188	0.590863
42	TRUE	0.293864	37.0146	37.0166	0.002	79.1171	78.6273	79.5803	0.952975	0.366077	-488.574	1.00178	-78.9941	0.550966
43	TRUE	0.854707	37.1345	37.1377	0.0032	69.2813	68.1676	69.8429	1.67531	0.709939	-541.21	1.00704	-68.409	0.696792
44	TRUE	0.718668	37.5849	37.5897	0.0048	67.291	66.5014	68.6549	2.15346	0.71058	49.293	1.50416	-64.7596	0.768884
45	TRUE	0.770028	37.6729	37.6773	0.0044	68.4922	67.2509	69.0764	1.82552	0.678132	-417.787	1.02255	-69.9882	0.644479
46	TRUE	0.730948	37.7793	37.7901	0.0108	70.9225	66.718	72.2987	5.58073	1.9499	-517.215	1.00586	-69.6573	0.649457
47	TRUE	0.957918	37.8753	37.8877	0.0124	73.343	70.0763	76.895	6.81868	2.57087	-350.792	1.46782	-75.9801	0.597105
48	TRUE	0.701421	37.9821	37.9837	0.0016	77.7852	75.9327	78.9253	2.99252	1.19457	-1870.32	1.00485	-74.9387	0.711082
49	TRUE	0.990797	38.3204	38.3276	0.0072	73.8316	73.7182	76.4564	2.73824	1.27366	401.331	1.01751	-77.1376	0.535864
50	TRUE	0.88146	38.4768	38.4784	0.0016	77.1968	77.1968	77.1968	0	5.0243e-15	7.94411e-12	1	-81.8711	0.466098
51	TRUE	0.661899	38.8048	38.86	0.0552	71.0107	70.6229	71.7162	1.09334	0.386559	-7.09598	1.00831	-77.6149	0.446675
52	TRUE	0.687916	38.9736	38.9944	0.0208	75.7598	67.1264	77.3477	10.2213	3.67589	228.534	1.6963	-81.0861	0.492387
53	TRUE	0.513605	40.4579	40.4595	0.0016	78.7751	77.644	79.0156	1.37157	0.580791	-857.232	1.07696	-77.7091	0.569666
54	TRUE	0.851585	40.6503	40.6571	0.0068	70.6513	70.4052	70.8094	0.404131	0.149546	23.6369	1.01568	-77.1055	0.544795
55	TRUE	0.459309	40.9547	40.9595	0.0048	68.7388	68.0337	71.4404	3.40666	1.37455	-834.558	1.14155	-66.6776	0.706637
56	TRUE	0.472651	41.0347	41.0447	0.01	73.1914	70.7789	75.5515	4.77258	1.50888	-412.496	1.14063	-73.7978	0.667207
57	TRUE	0.62673	41.3834	41.3854	0.002	70.6157	70.5177	70.9185	0.400784	0.153333	-176.854	1.03234	-63.847	0.706144
58	TRUE	0.410539	41.507	41.5294	0.0224	68.2843	65.3691	69.2396	3.87049	1.48675	64.7023	1.21561	-64.9114	0.775892
59	TRUE	0.419418	41.6522	41.6558	0.0036	77.8317	75.479	78.2177	2.73869	0.825907	-387.514	1.45227	-71.521	0.658066
60	TRUE	0.678227	41.865	41.8694	0.0044	66.0785	65.6373	68.3622	2.72482	1.30913	-621.753	1.00044	-68.5461	0.640063
61	TRUE	0.790701	41.9602	41.9978	0.0376	73.5196	73.1669	74.6587	1.49181	0.48473	-16.8731	1.02291	-73.2359	0.659016
62	TRUE	0.522533	42.0993	42.1045	0.0052	79.2706	78.2002	79.3143	1.11411	0.43959	219.138	1.0211	-78.2594	0.541068
63	TRUE	0.937948	42.3897	42.3921	0.0024	84.7023	84.4351	84.8359	0.400784	0.146947	166.993	1.00302	-76.9234	0.561387
64	TRUE	0.811761	43.2729	43.2845	0.0116	74.4169	73.8508	75.313	1.46228	0.534427	-127.465	1.02953	-76.9491	0.45687
65	TRUE	0.725476	43.3545	43.3761	0.0216	73.5672	66.6493	76.9786	10.3293	3.90513	290.55	1.58551	-71.884	0.720155
66	TRUE	0.812666	43.4629	43.5433	0.0804	75.4852	57.0049	75.4864	18.4815	8.10817	232.648	1.00126	-73.8649	0.476734
67	TRUE	0.477186	43.9873	44.0225	0.0352	72.2489	71.4073	74.007	2.59961	0.626439	10.1329	1.06628	-76.7513	0.533795
68	TRUE	0.399718	44.1372	44.1436	0.0064	77.9249	73.0487	78.3776	5.32894	1.71658	-776.846	1.13359	-73.8466	0.600488
69	TRUE	0.521651	44.2996	44.3076	0.008	70.1045	67.3904	75.0996	7.70921	2.74806	656.224	2.43065	-74.5388	0.638113
70	TRUE	0.848714	44.7892	44.8476	0.0584	72.079	70.8107	74.6356	3.82498	1.06782	24.0882	1.01643	-81.4957	0.476258
71	TRUE	0.654985	45.3023	45.3047	0.0024	84.1317	84.0872	84.5325	0.445315	0.166622	166.993	1.0267	-80.503	0.525096
72	TRUE	0.751614	45.4187	45.4283	0.0096	67.8317	67.2016	69.0567	1.85516	0.632436	-1.02402	1.22925	-75.8596	0.648464
73	TRUE	0.401573	45.5751	45.5807	0.0056	87.0566	86.1077	87.1964	1.08868	0.376261	-154.183	1.03786	-80.3739	0.464675
74	TRUE	0.522019	45.7195	45.7215	0.002	82.4795	81.0011	83.005	2.00392	0.800491	-1019.14	1.08724	-71.2475	0.700148
75	TRUE	0.834366	46.7011	46.7031	0.002	106.819	105.1	108.208	3.1083	1.34809	-1759.63	1.03613	-78.4792	0.528038
76	TRUE	0.94085	46.8875	46.8955	0.008	69.4773	67.9953	69.8015	1.80621	0.618304	-167.236	1.08294	-69.045	0.597276
77	TRUE	0.99657	47.3186	47.3394	0.0208	72.7003	63.9105	81.2373	17.3268	9.27499	846.144	1.00272	-77.2113	0.554087
78	TRUE	0.55884	47.4758	47.5086	0.0328	77.2395	71.3741	80.7448	9.37068	3.64556	-247.805	1.02075	-76.2792	0.544318
79	TRUE	0.701413	47.645	47.6466	0.0016	80.2798	79.5762	80.449	0.872818	0.366946	-545.511	1.05325	-70.8947	0.714261
80	TRUE	0.947197	47.7826	47.7978	0.0152	86.1016	69.5846	89.2317	19.6471	9.28685	1368.83	1.33374	-79.1374	0.55144
81	TRUE	0.442652	48.081	48.083	0.002	82.8452	82.5691	82.8719	0.302814	0.114253	-113.873	1.03232	-73.718	0.702522
82	TRUE	0.823923	48.1993	48.2949	0.0956	72.1349	71.2591	84.3811	13.122	2.97273	134.476	1.00418	-74.7527	0.453694
83	TRUE	0.950589	49.5108	49.5668	0.056	74.3635	72.4157	76.5839	4.16815	1.56299	-46.9776	1.04748	-76.8519	0.646645
84	TRUE	0.639983	49.9696	49.9736	0.004	77.9366	76.8085	79.4284	2.61994	0.845907	-635.08	1.00456	-66.9046	0.785345
85	TRUE	0.969968	50.0532	50.0564	0.0032	83.6395	82.6598	85.1461	2.48634	0.873094	791.672	1.00834	-75.106	0.702126
86	TRUE	0.5543	50.1556	50.1572	0.0016	70.3707	69.0614	70.5577	1.49626	0.615599	857.232	1.163	-78.1151	0.607878
87	TRUE	0.915011	50.2904	50.2924	0.002	73.4312	73.1017	73.7607	0.659067	0.266714	353.708	1.00734	-73.8123	0.598358
88	TRUE	0.415793	50.402	50.4124	0.0104	79.3334	71.5013	82.411	10.9097	3.4077	-1088	1.13244	-77.8063	0.593234
89	TRUE	0.670355	50.504	50.5352	0.0312	71.7814	70.2081	73.6946	3.48649	1.0926	-4.96124	1.11476	-75.62	0.659985
90	TRUE	0.726979	50.6456	50.6472	0.0016	87.4949	87.1208	87.869	0.74813	0.295724	467.581	1	-78.8204	0.542331
91	TRUE	0.792339	50.7856	50.7892	0.0036	76.4174	75.8124	77.6663	1.85394	0.695708	-514.888	1.00271	-74.4726	0.65525
92	TRUE	0.736072	51.0932	51.0992	0.006	108.838	107.87	109.136	1.26591	0.433042	157.407	1.05421	-82.512	0.446638
93	TRUE	0.63863	51.3223	51.3371	0.0148	79.7606	75.4888	81.2388	5.75007	2.0359	293.715	1.13646	-81.3574	0.498492
94	TRUE	0.710116	51.4747	51.4867	0.012	78.5083	76.5968	81.8599	5.26308	1.72782	417.979	1.00732	-75.181	0.591658
95	TRUE	0.974745	51.7211	51.7367	0.0156	84.5262	79.0746	95.1293	16.0547	4.85306	-904.845	1.0263	-75.9622	0.594539
96	TRUE	0.909209	52.0075	52.0091	0.0016	78.0906	77.6008	79.4711	1.87032	0.768088	-1168.95	1.03658	-70.9408	0.682874
97	TRUE	0.494335	52.1246	52.1486	0.024	70.0057	68.2321	81.3091	13.077	5.62508	-538.876	1.01874	-72.4094	0.54067
98	TRUE	0.566575	55.6492	55.6568	0.0076	81.4429	78.3339	84.5935	6.25965	2.34699	-818.422	1.00044	-77.3018	0.535094
99	TRUE	0.765622	56.3239	56.3267	0.0028	79.8033	79.5064	80.1002	0.593754	0.201156	-204.986	1.00077	-77.4536	0.551525
100	TRUE	0.599102	56.3975	56.4279	0.0304	81.3896	77.6322	81.797	4.16479	1.47964	131.2	1.04	-79.2428	0.544262
101	TRUE	0.73019	56.5087	56.5135	0.0048	76.9689	73.1169	80.1158	6.99887	2.26622	-1421.18	1.13317	-75.9299	0.654098
102	TRUE	0.764981	56.6051	56.6071	0.002	82.5334	82.0302	82.7516	0.721411	0.294569	-374.701	1.0422	-78.2507	0.610305
103	TRUE	0.788105	57.9591	57.9607	0.0016	71.9366	71.6872	72.0078	0.320627	0.129065	-155.86	1.04572	-73.1352	0.646854
104	TRUE	0.988418	60.1804	60.1884	0.008	82.0065	77.5341	83.4502	5.91611	2.84056	-693.299	1.04544	-78.0223	0.630017
105	TRUE	0.881717	60.4912	60.494	0.0028	82.5282	82.4466	82.8399	0.393362	0.146665	137.836	1.01178	-72.8387	0.678677
106	TRUE	0.769378	60.7336	60.738	0.0044	74.4123	69.1428	76.6241	7.4813	2.74474	-1844.06	1.06708	-79.5569	0.550192
107	TRUE	0.399297	60.8876	60.8896	0.002	83.924	83.7636	84.3871	0.623441	0.243171	311.721	1.01894	-76.3989	0.598674
108	TRUE	0.844941	62.0212	62.0328	0.0116	77.3211	75.4471	79.4104	3.96331	1.49492	356.96	1.09639	-74.3747	0.547938
109	TRUE	0.850509	62.3295	62.3315	0.002	82.9755	82.9755	82.9755	0	5.50384e-15	2.96828e-12	1	-71.6256	0.670991
110	TRUE	0.538825	62.5435	62.5771	0.0336	69.6944	67.1554	72.4831	5.32763	1.9168	-25.4474	1.11421	-77.4085	0.644034
111	TRUE	0.885396	62.8707	62.8931	0.0224	71.9251	70.8114	74.463	3.65159	0.870314	-76.9166	1.07017	-72.029	0.540138
112	TRUE	0.860994	67.7023	67.7047	0.0024	66.9227	66.3216	67.0638	0.742192	0.281838	-306.154	1.03007	-74.0484	0.598466
113	TRUE	0.990835	68.2687	68.3275	0.0588	72.1615	68.9552	79.3067	10.3515	4.23726	141.061	1.11389	-80.6531	0.450359
114	TRUE	0.821868	68.5511	68.5571	0.006	70.2498	64.5804	71.1311	6.55076	2.78776	-1142.15	1.04279	-73.6304	0.692825
115	TRUE	0.986166	69.0127	69.0159	0.0032	65.3084	64.5662	66.3771	1.81095	0.629487	572.106	1.00426	-75.2703	0.663453
116	TRUE	0.972387	69.1898	69.1926	0.0028	71.5885	70.5865	73.5256	2.93908	1.00668	-1007.26	1.0166	-76.3791	0.493527
117	TRUE	0.866073	69.2834	69.2882	0.0048	85.982	85.9631	86.3166	0.353439	0.143312	-75.1566	1.00306	-78.621	0.552072
118	TRUE	0.406237	69.5202	69.5326	0.0124	110.023	108.786	117.66	8.87328	4.12824	745.098	1.00698	-84.6521	0.437308
119	TRUE	0.443544	69.6318	69.6338	0.002	88.5995	88.0785	89.1205	1.04204	0.454928	593.542	1.04038	-72.2153	0.717346
120	TRUE	0.618554	73.9411	73.9427	0.0016	70.8717	70.8717	70.8717	1.42109e-14	4.25955e-15	5.51399e-12	1	-72.9441	0.531258
121	TRUE	0.814621	74.0399	74.0895	0.0496	104.356	95.9095	112.312	16.4024	4.02192	122.32	2.34905	-92.3704	0.257528
122	TRUE	0.668641	74.1035	74.1163	0.0128	85.8483	85.4948	86.4623	0.967411	0.375894	-29.0692	1.03501	-81.1837	0.543647
123	TRUE	0.737618	75.0158	75.1502	0.1344	72.1686	42.0059	99.8969	57.891	8.49879	54.4483	7.68932	-94.9577	0.196243
124	TRUE	0.286191	75.5458	75.551	0.0052	85.0167	83.0432	85.26	2.21678	1.00746	-434.589	1.00664	-77.0988	0.584968
125	TRUE	0.896924	75.729	75.7774	0.0484	68.1054	64.7477	78.9834	14.2357	5.22281	242.576	1.12089	-73.9362	0.644865
126	TRUE	0.994553	76.2537	76.3301	0.0764	69.6571	68.1655	71.4348	3.2693	1.22105	27.588	1.01878	-74.534	0.531881
127	TRUE	0.858421	77.6712	77.6788	0.0076	79.091	78.7508	86.1829	7.43206	2.91097	1001.75	1.09423	-81.3266	0.496813
128	TRUE	0.614817	77.8312	77.8344	0.0032	69.9056	69.3415	70.2618	0.920318	0.293411	-261.313	1.01297	-72.5117	0.714017
129	TRUE	0.791884	78.2379	78.2623	0.0244	79.4981	79.3954	86.046	6.65057	2.47779	-261.521	1.03023	-78.1047	0.579865
130	TRUE	0.191978	78.7307	78.7375	0.0068	46.339	45.8856	46.5671	0.681495	0.30329	-113.573	1.00483	-78.8709	0.505793
131	TRUE	0.986698	79.0215	79.0251	0.0036	65.921	65.535	66.4257	0.890631	0.284212	-233.003	1.00331	-65.498	0.779085
132	TRUE	0.91356	79.1883	79.3227	0.1344	75.6268	46.2657	99.9856	53.7199	8.03901	-12.3198	6.19144	-91.541	0.214614
133	TRUE	0.946862	79.3987	79.4283	0.0296	78.4326	75.0275	87.198	12.1705	3.23171	-311.056	1.15281	-78.3672	0.498727
134	TRUE	0.934187	79.7979	79.8359	0.038	69.7906	66.9898	70.5437	3.55389	1.26951	-14.5882	1.06726	-80.5526	0.507006
135	TRUE	0.768306	80.0751	80.0775	0.0024	76.8456	76.0724	77.3284	1.25599	0.50463	-528.541	1.00954	-79.4976	0.474947
136	TRUE	0.858343	80.6514	80.6754	0.024	77.3103	73.81	82.6627	8.85275	3.02647	-266.85	1.16235	-79.9107	0.501297
137	TRUE	0.82346	80.7978	80.8098	0.012	77.4178	76.9968	77.4667	0.469884	0.125522	13.5289	1.01128	-76.1804	0.599838
138	TRUE	0.766301	80.9078	80.9626	0.0548	71.357	69.9161	78.3014	8.38524	3.67205	-146.561	1.06111	-67.5937	0.721759
139	TRUE	0.698955	81.045	81.0474	0.0024	73.469	71.799	74.8049	3.00588	1.08446	1252.45	1.00163	-76.7834	0.647346
140	TRUE	0.70651	81.2217	81.2421	0.0204	71.544	70.2222	75.2168	4.99459	1.25186	-234.097	1.00367	-74.7001	0.649467
141	TRUE	0.6419	81.3337	81.3357	0.002	80.9254	80.6359	81.2415	0.605629	0.218335	290.727	1.00254	-74.5803	0.664552
142	TRUE	0.726185	81.4281	81.4645	0.0364	69.2741	69.0254	70.5263	1.50094	0.482614	-19.2706	1.00417	-74.8393	0.508692
143	TRUE	0.501621	81.7025	81.7121	0.0096	104.428	102.191	105.941	3.75094	1.55347	333.725	1.08722	-80.3709	0.535143
144	TRUE	0.440172	82.668	82.6732	0.0052	76.2559	76.037	76.7124	0.675395	0.237626	-97.3006	1.03833	-74.2911	0.651143
145	TRUE	0.965586	82.8776	82.8796	0.002	68.7062	67.7977	69.009	1.21126	0.457464	-581.455	1.04041	-72.0379	0.644895
146	TRUE	0.821553	83.1324	83.1348	0.0024	66.1115	65.5771	66.2079	0.630863	0.237269	-250.49	1.03271	-69.1132	0.659775
147	TRUE	0.924376	83.5656	83.6312	0.0656	64.8014	49.6989	66.574	16.8752	8.18157	253.13	1.03108	-76.7626	0.499755
148	TRUE	0.991008	83.804	83.8384	0.0344	70.5402	65.6808	71.5273	5.84651	2.05541	-151.48	1.01819	-73.2623	0.596811
149	TRUE	0.790287	84.012	84.0952	0.0832	49.703	30.9849	76.1399	45.155	9.33724	184.024	7.77048	-93.8034	0.20974
150	TRUE	0.269553	84.124	84.2152	0.0912	88.1023	65.9998	98.0625	32.0627	5.48483	-51.697	4.74776	-93.6726	0.221372
151	TRUE	0.331073	84.2451	84.2615	0.0164	71.245	71.1151	73.6611	2.54604	0.994197	141.939	1.01936	-77.7521	0.526601
152	TRUE	0.710603	85.771	85.7738	0.0028	80.1536	79.8567	80.4504	0.593754	0.201156	-204.986	1.00077	-78.0747	0.541565
153	TRUE	0.870722	86.2554	86.259	0.0036	67.8023	67.7691	68.1215	0.352425	0.168726	-100.196	1.00098	-71.2428	0.69708
154	TRUE	0.663956	86.3366	86.345	0.0084	71.5611	70.1202	72.3611	2.24095	0.707591	65.8821	1.15662	-78.6713	0.60888
155	TRUE	0.502037	86.4414	86.4498	0.0084	68.2976	65.5712	70.1011	4.52989	1.45892	-549.585	1.02661	-73.8477	0.668217
156	TRUE	0.898287	86.5814	86.6058	0.0244	83.4697	75.3992	84.4346	9.0354	3.46213	364.897	1.03531	-66.8562	0.796239
157	TRUE	0.723297	86.9634	86.9686	0.0052	92.937	92.5881	93.2858	0.697661	0.162136	-82.3752	1.01766	-82.734	0.407275
158	TRUE	0.927803	87.5731	88.0331	0.46	70.4816	32.374	106.415	74.0408	15.0516	-44.1561	16.658	-94.5582	0.197888
159	TRUE	0.881589	88.1801	88.1825	0.0024	67.167	66.499	67.835	1.33595	0.480995	-556.644	1	-75.9048	0.553676
160	TRUE	0.840529	88.538	88.5412	0.0032	69.5865	68.7654	71.265	2.49955	0.931482	-814.875	1.01257	-81.4652	0.419179
161	TRUE	0.522574	88.6472	88.6576	0.0104	76.5475	75.1967	77.7107	2.51403	0.729686	-16.3044	1.18298	-78.132	0.60242
162	TRUE	0.821638	88.7712	88.7736	0.0024	83.6484	81.4515	84.3609	2.90939	1.03647	-890.631	1.50971	-74.6134	0.645001
163	TRUE	0.629915	90.8275	90.8343	0.0068	78.336	74.5886	80.5734	5.98474	2.15258	-894.785	1.0414	-79.2066	0.535106
164	TRUE	0.450589	91.0307	91.0395	0.0088	78.0853	77.2921	86.0882	8.79608	4.19355	-1009.7	1.00091	-73.9595	0.712489
165	TRUE	0.450099	91.1595	91.1691	0.0096	76.5543	75.3574	78.4065	3.04907	1.05695	318.682	1.00112	-82.9802	0.477222
166	TRUE	0.740412	91.223	91.2254	0.0024	65.9298	65.4622	67.5998	2.13751	0.80916	890.631	1.0588	-69.6972	0.710573
167	TRUE	0.559708	91.3162	91.3806	0.0644	75.0739	70.5361	79.9707	9.43462	3.41592	86.7483	1.1345	-75.0851	0.584207
168	TRUE	0.80195	91.527	91.5474	0.0204	69.3896	67.5225	73.9473	6.42485	2.31405	289.357	1.03077	-72.3645	0.663538
169	TRUE	0.985095	91.6914	91.7174	0.026	81.7792	65.9057	83.6442	17.7385	3.89666	-194.618	1.3157	-64.4908	0.768563
170	TRUE	0.979951	91.7662	91.8086	0.0424	78.0005	66.1758	87.1441	20.9683	4.58298	94.3327	1.69079	-66.7969	0.776664
171	TRUE	0.584574	91.8962	91.9054	0.0092	84.0489	82.5057	84.4321	1.92642	0.66471	-178.389	1.02195	-77.3989	0.57798
172	TRUE	0.966583	92.1274	92.1738	0.0464	82.3764	79.4113	82.5197	3.10846	1.4701	-66.3304	1.0001	-74.379	0.533918
173	TRUE	0.889028	92.6429	92.6453	0.0024	84.8401	84.1053	85.9089	1.80353	0.653045	-751.47	1.00562	-69.2373	0.751627
174	TRUE	0.743844	93.4736	93.508	0.0344	76.7273	72.2702	79.7109	7.44075	2.35319	-195.552	1.00689	-77.7587	0.481798
175	TRUE	0.710648	94.6164	94.6228	0.0064	76.7902	76.4448	78.4683	2.02347	0.855129	-318.133	1.00017	-79.893	0.453201
176	TRUE	0.754867	94.7696	94.7712	0.0016	79.3026	78.9552	79.828	0.872818	0.347517	545.511	1.00577	-76.4395	0.607991
177	TRUE	0.813208	95.1471	95.2127	0.0656	77.1322	60.5516	94.5143	33.9627	6.84057	3.64945	4.26569	-91.1815	0.241474
178	TRUE	0.991407	95.2663	95.2851	0.0188	77.6248	66.0772	81.8798	15.8026	4.15315	434.415	1.44059	-80.7996	0.412118
179	TRUE	0.847002	95.4951	95.5331	0.038	78.8456	76.497	84.0175	7.5205	2.43014	-195.31	1.03777	-77.3906	0.40291
180	TRUE	0.716164	96.2802	96.2874	0.0072	75.3693	74.9784	80.7718	5.79345	2.43411	807.035	1.00686	-80.108	0.44196
181	TRUE	0.355175	96.5506	96.5554	0.0048	84.7396	84.2126	86.8251	2.61252	0.850388	515.66	1.04848	-79.2332	0.541925
182	TRUE	0.781406	96.9718	96.9742	0.0024	77.0662	76.2646	77.4002	1.13555	0.420241	-473.147	1.02178	-71.9417	0.592657
183	TRUE	0.80828	97.2422	97.2446	0.0024	74.9139	71.908	76.7174	4.80941	1.74953	-2003.92	1.00514	-73.6371	0.609838
184	TRUE	0.711799	97.5382	97.5418	0.0036	66.8215	66.6096	68.524	1.91435	0.853451	-559.371	1.02146	-76.1694	0.531665
185	TRUE	0.995172	97.6366	97.6458	0.0092	76.7486	72.7637	80.1114	7.3477	2.76495	867.418	1.02273	-75.9171	0.651035
186	TRUE	0.995638	97.707	97.7606	0.0536	71.22	68.013	75.0303	7.01737	2.83783	-97.4749	1.03374	-79.402	0.537242
187	TRUE	0.836127	97.7922	97.795	0.0028	79.8645	79.1668	80.9629	1.7961	0.693906	-698.014	1.02594	-72.2429	0.720409
188	TRUE	0.871836	98.0366	98.0386	0.002	77.7057	76.0403	79.3712	3.33096	1.36908	-1810.52	1.01128	-71.176	0.629931
189	TRUE	0.618563	98.3085	98.3245	0.016	67.0613	66.7088	69.8585	3.14965	1.09793	191.912	1.00086	-83.2962	0.438962
190	TRUE	0.941054	98.8293	98.8313	0.002	81.562	81.562	81.562	1.42109e-14	9.53293e-15	-3.30672e-13	1	-71.0235	0.547402
191	TRUE	0.805463	98.9681	98.9705	0.0024	82.5085	80.1038	83.7109	3.60705	1.32252	-1502.94	1.01397	-74.259	0.645625
192	TRUE	0.526638	99.1313	99.1349	0.0036	85.6094	84.5852	86.1067	1.52149	0.558987	-453.412	1.01728	-67.8493	0.729981
193	TRUE	0.687119	99.4924	99.5016	0.0092	75.7559	71.9237	81.7767	9.85305	4.10563	1052.67	1.0336	-82.959	0.494213
194	TRUE	0.592628	99.6328	99.6404	0.0076	74.0625	69.2387	76.9751	7.73641	2.99135	-1032.2	1.08346	-70.7774	0.705847
195	TRUE	0.528514	99.7268	99.7316	0.0048	79.6942	71.6636	80.2731	8.60943	2.8581	1582.05	1.14571	-71.9	0.724433
196	TRUE	0.956836	99.8544	99.8636	0.0092	75.5371	70.2195	77.8287	7.60914	2.8746	-791.796	1.06694	-72.2832	0.644172
197	TRUE	0.399533	100.212	100.214	0.002	85.3529	84.8897	85.5132	0.623441	0.243171	311.721	1.01894	-74.0943	0.584386
198	TRUE	0.774571	100.336	100.338	0.0024	87.1486	85.4787	87.3342	1.85548	0.694257	-695.805	1.18248	-73.8288	0.654879
199	TRUE	0.980597	100.664	100.665	0.0016	82.2808	81.4525	85.6474	4.19487	1.68979	-2104.11	1.46817	-68.8847	0.788012
200	TRUE	0.915407	101.63	101.633	0.0028	69.763	68.8798	70.5127	1.63282	0.589948	-600.822	1.00323	-67.7267	0.680337
201	TRUE	0.797721	101.766	101.767	0.0016	73.5693	70.8707	75.7336	4.86284	1.92627	-3039.28	1.00045	-63.9465	0.842264
202	TRUE	0.831847	101.863	101.875	0.0116	87.3708	86.7437	87.7456	1.00196	0.266296	-68.8282	1.02316	-72.0055	0.663449
203	TRUE	0.810577	102.087	102.088	0.0016	80.8372	80.7659	81.0866	0.320627	0.129065	155.86	1.04572	-67.0298	0.53931
204	TRUE	0.406092	102.356	102.384	0.028	71.5211	65.3914	71.7734	6.382	2.65212	-233.075	1.00467	-69.0273	0.608218
205	TRUE	0.925759	121.83	121.832	0.0024	71.93	71.1952	72.5311	1.33595	0.481796	-556.644	1.00145	-71.7861	0.771406
206	TRUE	0.803969	121.906	121.912	0.0064	75.5236	74.3035	75.7217	1.41819	0.625616	-213.53	1.00525	-81.1412	0.491067
207	TRUE	0.746363	122.861	122.864	0.0028	73.4659	72.6866	76.5609	3.87424	1.29803	-701.548	1.92866	-72.937	0.739763
208	TRUE	0.490942	123.046	123.048	0.002	103.9	102.003	104.283	2.28001	0.84321	-994.962	1.11363	-80.9192	0.48847
209	TRUE	0.499129	123.535	123.555	0.02	82.952	79.3722	83.762	4.38976	1.84674	-174.573	1.25037	-76.4334	0.603364
210	TRUE	0.375293	124.189	124.191	0.0016	73.5052	73.2647	74.7877	1.52298	0.642088	935.162	1.09744	-79.3867	0.665474
211	TRUE	0.978907	177.929	177.965	0.036	63.4183	56.3255	83.0607	26.7351	11.1984	626.257	1.32598	-79.2995	0.42288
212	TRUE	0.435035	178.729	178.77	0.0416	68.3652	66.3109	80.7522	14.4412	4.5838	284.738	1.15438	-78.7825	0.493521
213	TRUE	0.794074	178.908	178.977	0.0688	76.9636	51.4721	77.7238	26.2517	10.6918	-376.99	1.01318	-81.1828	0.488396
214	TRUE	0.666103	179.107	179.108	0.0016	75.1444	74.8951	75.2157	0.320627	0.129065	-155.86	1.04572	-77.6457	0.474225
215	TRUE	0.971927	182.286	182.406	0.12	71.418	47.3562	99.4135	52.0574	8.52709	-41.1504	5.89585	-90.3717	0.230003
216	TRUE	0.456314	182.552	182.567	0.0156	72.4487	71.445	74.6272	3.18221	1.0989	-198.507	1.02232	-77.8217	0.582984
217	TRUE	0.85617	182.818	182.82	0.002	79.4174	79.0878	79.7469	0.659067	0.266714	353.708	1.00734	-82.0208	0.466263
218	TRUE	0.865882	183.043	183.066	0.0228	76.636	76.3291	79.5615	3.23233	0.828747	83.2225	1.04866	-79.7094	0.44801
219	TRUE	0.628775	183.182	183.187	0.0052	80.9385	80.5897	81.7029	1.11329	0.3441	17.5353	1.13217	-77.3694	0.607468
220	TRUE	0.417895	183.304	183.314	0.0096	82.2337	81.7884	83.7032	1.91486	0.551436	-135.792	1.08211	-78.3553	0.551873
221	TRUE	0.955589	183.429	183.461	0.0324	80.2037	76.942	84.4536	7.51154	1.75054	-64.3714	1.09562	-78.3248	0.541256
222	TRUE	0.611647	183.885	183.941	0.0564	73.038	68.1488	74.5786	6.42976	2.54355	92.2294	1.03207	-74.3307	0.637608
223	TRUE	0.806225	184.477	184.522	0.0444	77.4066	66.6736	78.4928	11.8192	5.78583	-259.855	1.00245	-72.6237	0.657007
224	TRUE	0.907768	184.644	184.646	0.002	71.9508	71.8706	72.7791	0.908443	0.34276	-341.62	1.1659	-67.7918	0.72643
225	TRUE	0.901525	184.796	184.799	0.0032	66.6772	63.137	71.1675	8.03052	2.58483	-2336.36	1.00569	-73.6383	0.665027
226	TRUE	0.519282	184.971	184.988	0.0168	82.7932	80.8867	84.1078	3.22111	1.08056	-170.619	1.01172	-74.0977	0.654199
227	TRUE	0.453342	185.16	185.164	0.004	81.6791	81.4119	81.8127	0.400784	0.134748	46.387	1.03044	-75.0467	0.451171
228	TRUE	0.917189	189.071	189.079	0.0076	78.3991	76.9741	80.3511	3.37697	1.04501	-436.582	1.02151	-77.3991	0.611099
229	TRUE	0.878847	189.53	189.615	0.0848	73.1423	71.6302	74.1443	2.51406	0.927354	-7.2557	1.04162	-78.8686	0.490477
230	TRUE	0.812332	189.921	189.923	0.002	75.5884	74.3549	77.1514	2.79658	1.23441	-1603.77	1.05092	-75.7733	0.589041
231	TRUE	0.735666	190.069	190.072	0.0028	77.1748	76.3658	77.7166	1.35079	0.501198	-507.165	1.01003	-72.4858	0.578371
232	TRUE	0.91825	190.963	190.966	0.0028	86.2657	85.7573	87.7612	2.00392	0.609589	-369.329	1.40503	-79.932	0.555816
233	TRUE	0.436231	191.587	191.601	0.0144	92.1632	86.351	92.3617	6.01065	2.16606	-348.557	1.05284	-77.4938	0.527473
234	TRUE	0.930719	192.571	192.573	0.0016	76.8834	76.3936	78.2639	1.87032	0.768088	-1168.95	1.03658	-76.5901	0.601937
235	TRUE	0.818386	305.529	305.565	0.0368	75.9588	63.861	82.2822	18.4212	4.69523	-102.571	5.1816	-98.3798	0.180662
236	TRUE	0.46793	312.408	312.448	0.04	47.389	37.7553	59.2195	21.4642	5.20624	39.567	6.24102	-96.4744	0.176133
					0.0194288
