# Supplementary material for: Bazedoxifene reverses sexually dimorphic autistic-like abnormalities in biallelic MDGA1-mutant mice
Source: EMBO Mol Med. 2026 Mar 20;18(4):1358–98. doi: 10.1038/s44321-026-00402-y (PMC13084050; doi:10.1038/s44321-026-00402-y)
Supplement: Supplementary file 17 — Source data Fig. 3 [file 44321_2026_402_MOESM17_ESM.zip › Panel H and I/Batch1/WT_232.xlsx]

## Sheet: Sheet1
ID	Accepted	Score	Begin Time (s)	End Time (s)	Call Length (s)	Principal Frequency (kHz)	Low Freq (kHz)	High Freq (kHz)	Delta Freq (kHz)	Frequency Standard Deviation (kHz)	Slope (kHz/s)	Sinuosity	Mean Power (dB/Hz)	Tonality
1	TRUE	0.974844	2.19026	2.21386	0.0236	70.0008	68.6798	80.8088	12.1291	3.42173	474.811	1.11504	-81.7381	0.501151
2	TRUE	0.748101	2.79466	2.80306	0.0084	87.3043	84.9874	87.5154	2.52797	0.793881	255.579	1.07462	-84.7172	0.404064
3	TRUE	0.420811	3.24819	3.24979	0.0016	84.7657	84.4896	84.8637	0.374065	0.153618	-233.791	1.01068	-80.3102	0.505273
4	TRUE	0.832046	3.69299	3.71779	0.0248	84.5248	69.1364	85.9995	16.8631	6.92542	657.478	1.33643	-82.7801	0.421858
5	TRUE	0.964229	7.02557	7.07517	0.0496	77.2453	67.1759	85.3742	18.1982	6.78394	211.369	1.2561	-82.1468	0.408595
6	TRUE	0.917733	7.31549	7.31709	0.0016	80.6714	79.8965	81.2681	1.37157	0.543759	-857.232	1.00263	-80.7642	0.505236
7	TRUE	0.987063	8.35982	8.36142	0.0016	111.717	111.628	112.296	0.667973	0.276311	-389.651	1.07279	-75.1787	0.57219
8	TRUE	0.438091	8.47502	8.51742	0.0424	77.6212	75.9144	116.317	40.4029	13.8232	-960.778	1.00366	-74.8802	0.524611
9	TRUE	0.608639	8.61102	8.61262	0.0016	69.0198	68.245	69.6165	1.37157	0.543759	-857.232	1.00263	-68.6088	0.66677
10	TRUE	0.647752	8.68542	8.69382	0.0084	91.4113	86.7277	93.797	7.06925	2.46065	-346.317	1.54514	-75.242	0.627452
11	TRUE	0.592325	9.11175	9.13015	0.0184	62.8607	62.7149	83.0398	20.3249	9.14302	1139.87	1.0418	-75.3181	0.545019
12	TRUE	0.481193	9.50295	9.50615	0.0032	72.3135	72.3135	72.3135	1.42109e-14	4.35117e-15	-3.10862e-12	1	-64.0691	0.787131
13	TRUE	0.584753	9.88295	9.89295	0.01	82.0223	79.9531	84.0633	4.11024	1.40625	480.683	1.03767	-72.7917	0.657663
14	TRUE	0.40311	9.97615	9.98695	0.0108	81.98	79.4318	83.6178	4.18596	1.37528	400.366	1.015	-72.5014	0.708088
15	TRUE	0.402514	10.0717	10.0753	0.0036	83.5815	80.68	84.5547	3.87469	1.3018	1079.83	1.00494	-78.9546	0.547122
16	TRUE	0.418567	10.6873	10.6957	0.0084	67.6966	67.2355	68.52	1.28446	0.560605	-160.542	1.01008	-83.2575	0.396901
17	TRUE	0.730882	11.1888	11.1968	0.008	80.6183	78.3488	82.9707	4.62196	2.20703	601.593	1.00342	-77.0669	0.59044
18	TRUE	0.778543	11.3792	11.3848	0.0056	80.4318	80.1133	80.4517	0.33843	0.17001	-61.5238	1.00024	-79.525	0.480446
19	TRUE	0.900696	11.8748	11.8932	0.0184	69.3952	66.6769	79.0457	12.3688	4.30553	554.759	1.30035	-81.8263	0.493551
20	TRUE	0.984643	12.2211	12.2271	0.006	70.3433	68.1093	71.5456	3.43635	1.12512	-581.584	1.04889	-74.8924	0.672073
21	TRUE	0.684913	13.1203	13.1243	0.004	76.922	76.4989	77.7161	1.2172	0.417549	-305.986	1.02488	-77.1864	0.607608
22	TRUE	0.929698	14.2794	14.2814	0.002	85.9269	85.82	86.1228	0.302814	0.137361	4.22142e-12	1.09531	-78.1315	0.509019
23	TRUE	0.378936	14.549	14.5546	0.0056	67.1766	66.2314	69.387	3.15561	1.39501	557.325	1.00703	-75.0302	0.644646
24	TRUE	0.940318	14.757	14.7598	0.0028	81.7517	80.861	82.2415	1.38048	0.522973	-524.836	1.02163	-73.0866	0.682024
25	TRUE	0.524816	14.9706	14.9766	0.006	74.7668	73.3492	78.2551	4.90589	1.47504	-752.616	1.03173	-70.249	0.724434
26	TRUE	0.700414	15.1953	15.1969	0.0016	81.1709	80.7969	81.545	0.74813	0.295724	-467.581	1	-71.1098	0.762373
27	TRUE	0.656224	15.4165	15.4245	0.008	72.3985	71.9664	72.7546	0.788229	0.238115	-32.4266	1.03686	-76.2241	0.603743
28	TRUE	0.403388	15.5401	15.5449	0.0048	72.5996	72.5471	72.7145	0.167418	0.0592221	13.1198	1.00615	-76.3663	0.577217
29	TRUE	0.459825	15.6905	15.6981	0.0076	84.4844	84.1347	84.6757	0.541003	0.18313	-14.244	1.03342	-81.2706	0.528549
30	TRUE	0.280306	15.7817	15.7869	0.0052	79.286	78.707	79.8871	1.18009	0.401306	-239.133	1.0045	-74.4154	0.644539
31	TRUE	0.983477	15.9041	15.9125	0.0084	74.5895	72.036	77.9634	5.92746	2.10129	198.799	1.99177	-79.4148	0.588328
32	TRUE	0.901241	16.2884	16.2916	0.0032	78.5822	78.2981	78.7072	0.409133	0.14756	-34.0472	1.05574	-71.0373	0.687934
33	TRUE	0.969481	16.4592	16.7692	0.31	81.4519	81.0758	87.2478	6.17195	2.25071	16.8353	1.17581	-75.427	0.450349
34	TRUE	0.976593	17.4884	17.4948	0.0064	78.7362	78.2166	80.1538	1.93712	0.741705	352.223	1.04177	-71.2418	0.660482
35	TRUE	0.418312	20.3297	20.3369	0.0072	79.2948	79.0699	81.8609	2.79095	1.04547	-361.848	1.03067	-79.384	0.529517
36	TRUE	0.655325	22.0788	22.0832	0.0044	82.6902	82.2135	83.1334	0.919821	0.353746	200.898	1.00482	-79.4861	0.542071
37	TRUE	0.489645	23.0847	23.0903	0.0056	85.4941	85.1824	85.5683	0.38594	0.127132	-28.8925	1.02641	-75.555	0.499007
38	TRUE	0.740207	23.8751	23.8863	0.0112	103.846	103.545	104.18	0.634505	0.215108	28.2859	1.01687	-83.5568	0.495261
39	TRUE	0.680171	23.9971	24.0003	0.0032	74.0908	72.072	74.2096	2.13751	0.722241	-494.795	1.23361	-68.066	0.727099
40	TRUE	0.48407	24.1199	24.1215	0.0016	84.4676	84.2627	84.8951	0.632348	0.255426	-233.791	1.23524	-74.3955	0.547368
41	TRUE	0.862972	24.2023	24.2359	0.0336	80.2113	79.7669	91.8822	12.1153	5.00543	344.623	1.0269	-77.3181	0.541326
42	TRUE	0.301839	24.7819	24.7931	0.0112	76.0318	72.7729	77.7456	4.97269	1.59261	-333.643	1.07892	-78.8932	0.59974
43	TRUE	0.40711	25.0303	25.0335	0.0032	80.0977	78.4426	80.402	1.95939	0.682714	-564.375	1.08794	-75.6668	0.581131
44	TRUE	0.500858	25.1354	25.1374	0.002	71.7173	71.6906	71.9934	0.302814	0.114253	-113.873	1.03232	-66.774	0.719013
45	TRUE	0.740606	25.3442	25.3498	0.0056	82.3928	81.1617	82.886	1.72432	0.741166	-269.364	1.04059	-72.1	0.694951
46	TRUE	0.940074	25.5046	25.5334	0.0288	96.1445	82.0344	96.7287	14.6942	4.9284	472.606	1.08086	-79.3284	0.538283
47	TRUE	0.476986	25.745	25.7502	0.0052	107.408	104.662	108.982	4.31956	1.51688	-879.702	1.0966	-75.4143	0.652962
48	TRUE	0.691384	26.5573	26.5589	0.0016	70.2997	70.0504	70.371	0.320627	0.129065	155.86	1.04572	-80.383	0.452789
49	TRUE	0.521678	27.9896	28.0008	0.0112	80.4597	79.463	80.7651	1.30212	0.456402	82.053	1.01674	-80.3168	0.52761
50	TRUE	0.707719	28.7076	28.7112	0.0036	70.4197	69.4103	72.5201	3.10979	1.25724	-982.168	1.18308	-73.8394	0.616259
51	TRUE	0.883746	29.1055	29.1431	0.0376	71.533	70.8613	80.8519	9.99064	3.47213	122.767	1.1658	-80.408	0.450017
52	TRUE	0.928898	29.2423	29.2463	0.004	71.3358	70.9499	72.1671	1.2172	0.394121	-291.816	1.00943	-73.9872	0.667704
53	TRUE	0.692058	29.5219	29.5323	0.0104	77.2529	72.1493	82.6751	10.5258	3.87335	-1027.42	1.05951	-70.6802	0.721604
54	TRUE	0.5047	29.6199	29.6239	0.004	81.67	80.5419	82.0856	1.54376	0.427703	-157.885	1.20628	-64.2838	0.806292
55	TRUE	0.990786	29.7351	29.7419	0.0068	73.0962	71.0084	75.4934	4.48508	1.33821	-682.203	1.05713	-57.4787	0.853098
56	TRUE	0.525837	29.8783	29.9051	0.0268	79.6116	77.6729	88.2645	10.5916	2.82188	313.269	1.08646	-68.3626	0.783683
57	TRUE	0.484249	29.9903	30.0059	0.0156	86.6718	79.3483	88.8241	9.47588	2.96856	590.748	1.00864	-76.3785	0.64951
58	TRUE	0.320923	30.1122	30.1218	0.0096	80.0034	76.7749	80.3522	3.57737	0.824826	-197.28	1.13454	-71.2147	0.604781
59	TRUE	0.973103	30.2194	30.2278	0.0084	104.404	99.2743	106.69	7.41576	2.67865	946.832	1.01562	-78.1017	0.607917
60	TRUE	0.977181	30.3414	30.3434	0.002	82.7611	82.1733	83.0817	0.908443	0.412084	-2.13974e-12	1.62761	-77.9196	0.580691
61	TRUE	0.562432	30.4834	30.4854	0.002	72.2363	71.7732	72.7261	0.952975	0.366077	488.574	1.00178	-66.8185	0.745492
62	TRUE	0.908933	30.647	30.6494	0.0024	76.7808	76.7808	76.7808	1.42109e-14	2.99005e-15	1.28697e-12	1	-63.2711	0.797766
63	TRUE	0.596348	30.7834	30.7874	0.004	80.1587	78.9341	82.8603	3.9262	1.2051	-866.003	1.06771	-74.121	0.604334
64	TRUE	0.596443	30.9714	30.9778	0.0064	83.333	82.6663	83.5434	0.877078	0.333609	119.403	1.01236	-78.0235	0.576268
65	TRUE	0.42037	31.1973	31.2097	0.0124	86.4044	83.0954	87.072	3.97666	1.2331	-271.445	1.06754	-82.9019	0.43551
66	TRUE	0.763561	32.1629	32.1645	0.0016	73.5428	73.427	74.4156	0.9886	0.403004	545.511	1.14964	-74.2659	0.694842
67	TRUE	0.443307	32.4665	32.4697	0.0032	84.2702	83.8249	84.5151	0.690239	0.249228	219.565	1.01693	-76.5466	0.634839
68	TRUE	0.941281	33.9856	34.0048	0.0192	81.9906	81.4156	82.9322	1.51657	0.610175	59.8283	1.01392	-71.9841	0.709275
69	TRUE	0.715096	34.0947	34.1131	0.0184	85.3452	73.6147	86.2948	12.68	6.40659	688.07	1.0003	-75.1494	0.593803
70	TRUE	0.621793	34.2039	34.2075	0.0036	78.1319	78.1319	78.1319	1.42109e-14	5.0243e-15	1.87244e-12	1	-67.2854	0.713848
71	TRUE	0.79505	35.2019	35.2039	0.002	85.0147	84.7386	85.0415	0.302814	0.114253	-113.873	1.03232	-75.5241	0.600498
72	TRUE	0.812837	35.4731	35.4799	0.0068	83.5359	80.6012	84.9022	4.30107	1.63755	-652.121	1.01639	-76.5485	0.44977
73	TRUE	0.782775	35.7499	35.7555	0.0056	79.1986	79.1764	79.4258	0.2494	0.0831145	-27.8645	1.01303	-74.6264	0.453659
74	TRUE	0.545075	35.8423	35.8455	0.0032	74.6737	71.6678	75.0745	3.40666	1.11659	-766.932	1.31575	-69.2189	0.730315
75	TRUE	0.461947	35.9423	35.9439	0.0016	72.082	71.7346	72.6074	0.872818	0.347517	545.511	1.00577	-77.6068	0.525874
76	TRUE	0.982327	36.0391	36.0491	0.01	79.7161	75.1293	80.2059	5.07659	1.8622	521.514	1.21597	-69.4254	0.733519
77	TRUE	0.317191	36.1274	36.1626	0.0352	82.4871	81.9901	83.1893	1.19921	0.463102	-14.9893	1.01583	-77.8739	0.55871
78	TRUE	0.86771	36.2442	36.2526	0.0084	80.4657	79.8005	81.2375	1.437	0.415748	-109.324	1.09216	-68.1672	0.798864
79	TRUE	0.933179	36.3534	36.3674	0.014	79.147	78.4327	79.6313	1.19855	0.398271	37.8851	1.04557	-67.5324	0.783089
80	TRUE	0.551584	36.4394	36.455	0.0156	86.0692	83.2217	87.0934	3.87168	1.44156	193.185	1.04962	-79.5512	0.491962
81	TRUE	0.587792	36.5366	36.5638	0.0272	86.7644	84.07	88.1774	4.10739	1.30942	22.5741	1.08493	-82.0916	0.486996
82	TRUE	0.937349	36.665	36.6754	0.0104	76.7994	75.4707	78.2515	2.78072	1.07672	197.877	1.09236	-78.1576	0.578412
83	TRUE	0.91017	36.7806	36.7822	0.0016	71.7547	71.3806	72.1288	0.74813	0.295724	467.581	1	-76.92	0.652926
84	TRUE	0.712542	37.2109	37.2133	0.0024	75.9238	74.3875	77.0594	2.67189	0.965592	1113.29	1.00328	-76.2991	0.607035
85	TRUE	0.390212	37.6361	37.6401	0.004	76.8177	74.9919	78.5099	3.51799	1.47385	1054.59	1.24473	-74.7108	0.674362
86	TRUE	0.384014	37.7341	37.7437	0.0096	72.4801	71.802	73.471	1.66896	0.437963	87.7657	1.05113	-81.5302	0.490067
87	TRUE	0.82499	37.8649	37.8721	0.0072	73.2247	73.1012	73.4293	0.328188	0.106606	13.3868	1.00526	-79.1258	0.503774
88	TRUE	0.960769	37.9705	37.9725	0.002	80.21	79.7469	80.3703	0.623441	0.243171	311.721	1.01894	-71.5132	0.715035
89	TRUE	0.949414	38.0984	38.1584	0.06	74.1947	71.393	83.6014	12.2084	5.34991	192.474	1.07925	-78.0749	0.485928
90	TRUE	0.436382	38.2624	38.282	0.0196	84.9801	84.9471	86.2421	1.29497	0.541464	-67.791	1.00206	-78.3162	0.490048
91	TRUE	0.314647	38.5024	38.5488	0.0464	76.9976	70.6293	79.7724	9.14303	3.24368	-200.504	1.03113	-75.9862	0.599865
92	TRUE	0.895252	39.0008	39.008	0.0072	79.1883	74.5756	79.4918	4.91616	2.32817	739.556	1.07388	-70.654	0.712818
93	TRUE	0.648227	39.12	39.1236	0.0036	78.4232	77.7701	79.2322	1.46212	0.61537	495.245	1.04687	-74.6158	0.601077
94	TRUE	0.877612	39.244	39.2464	0.0024	85.1748	82.1689	86.6443	4.47542	1.64268	-1864.76	1.01178	-80.304	0.541122
95	TRUE	0.428967	39.9852	40.0104	0.0252	70.8289	68.1051	76.4737	8.36856	3.43057	310.888	1.0244	-77.399	0.609987
96	TRUE	0.444867	40.2655	40.2863	0.0208	78.6093	74.7214	79.2175	4.49603	1.68538	220.232	1.09432	-74.3727	0.647009
97	TRUE	0.709962	40.4115	40.4131	0.0016	81.4312	81.1907	82.5623	1.37157	0.580791	-857.232	1.07696	-76.3669	0.646057
98	TRUE	0.756147	40.4807	40.4903	0.0096	84.3313	83.6196	87.2547	3.63507	1.11466	-330.955	1.03273	-78.2288	0.540854
99	TRUE	0.562767	41.211	41.2134	0.0024	77.87	76.2669	78.1966	1.9297	0.728408	779.302	1.09593	-79.4093	0.546285
100	TRUE	0.961426	41.3238	41.3262	0.0024	79.6085	79.5417	79.8238	0.282033	0.100127	83.4966	1.01988	-62.2687	0.790054
101	TRUE	0.643601	41.6278	41.6346	0.0068	84.9917	83.6736	85.9843	2.31065	0.77725	139.074	1.34462	-78.7705	0.634742
102	TRUE	0.487199	41.9338	41.9414	0.0076	79.1986	78.23	80.1078	1.87775	0.520934	110.715	1.18087	-70.2383	0.727758
103	TRUE	0.981023	42.0618	42.0658	0.004	78.9137	77.4887	79.6262	2.13751	0.777252	-574.693	1.02519	-69.6781	0.651994
104	TRUE	0.45512	42.2265	42.2361	0.0096	81.2564	72.9272	82.2288	9.30167	3.77549	1019.75	1.01888	-64.874	0.711036
105	TRUE	0.953921	42.3565	42.4229	0.0664	71.7197	70.3639	72.4562	2.09229	0.718611	-22.6711	1.00651	-67.1096	0.787873
106	TRUE	0.950415	42.5105	42.5121	0.0016	72.8461	72.3474	72.9886	0.641254	0.258129	-311.721	1.14317	-68.1257	0.679599
107	TRUE	0.903479	42.9381	42.9585	0.0204	83.7731	83.1793	85.3862	2.20686	0.785422	92.2438	1.05694	-74.5187	0.648336
108	TRUE	0.797514	43.2509	43.2525	0.0016	108.714	108.073	110.068	1.99501	0.806008	-1246.88	1.01819	-77.578	0.667358
109	TRUE	0.562114	43.3345	43.3973	0.0628	80.5185	73.4998	90.7633	17.2635	4.18584	-76.9984	1.17624	-76.0338	0.484313
110	TRUE	0.877775	43.8325	43.8729	0.0404	79.6113	76.3304	86.4078	10.0774	3.59563	151.494	1.1724	-79.6879	0.49161
111	TRUE	0.934637	46.4103	46.4135	0.0032	80.3004	80.3004	80.3004	1.42109e-14	4.6998e-15	-1.03621e-12	1	-79.5819	0.511395
112	TRUE	0.877291	47.1904	47.6854	0.495	82.5822	68.6195	100.342	31.7222	7.95959	13.0057	27.9439	-94.1449	0.193736
113	TRUE	0.251613	47.7294	47.7438	0.0144	74.5324	73.1082	74.5401	1.43192	0.467367	82.0637	1.0177	-78.0256	0.594272
114	TRUE	0.744077	47.9554	47.957	0.0016	83.2048	82.8664	84.612	1.74564	0.733893	-1091.02	1.06812	-75.4693	0.70284
115	TRUE	0.551685	48.3781	48.3813	0.0032	75.4369	75.0871	76.0075	0.920418	0.413405	-281.252	1.00627	-70.9158	0.696624
116	TRUE	0.500724	48.5913	48.5937	0.0024	70.7365	70.4693	71.0037	0.534378	0.192398	-222.658	1	-75.3671	0.587748
117	TRUE	0.597146	48.8777	48.8953	0.0176	81.5308	80.5634	82.094	1.53057	0.502864	-16.5225	1.05046	-73.4761	0.719218
118	TRUE	0.710146	49.1128	49.12	0.0072	80.729	79.1743	81.3896	2.21529	0.652572	275.72	1.02441	-66.5991	0.768528
119	TRUE	0.880244	49.2516	49.254	0.0024	80.6771	80.2095	81.0111	0.801568	0.28993	333.986	1.00236	-72.0427	0.653785
120	TRUE	0.814405	49.5476	49.5508	0.0032	79.8165	72.5876	80.8853	8.29771	2.81545	-2317.8	1.07361	-80.4045	0.618638
121	TRUE	0.694165	49.6244	49.6292	0.0048	72.3725	70.7391	74.2725	3.53347	1.05508	704.938	1.03021	-70.9203	0.727069
122	TRUE	0.304667	50.042	50.0576	0.0156	85.6884	84.2181	86.2755	2.05746	0.80649	120.775	1.00217	-81.5008	0.461234
123	TRUE	0.377949	61.1732	61.1804	0.0072	73.0308	72.1619	74.0354	1.87355	0.697154	-222.064	1.03154	-74.2833	0.649397
124	TRUE	0.851334	61.3992	61.404	0.0048	73.8769	70.9501	77.9033	6.95319	2.57769	-1049.26	1.42999	-82.0848	0.541868
125	TRUE	0.804988	61.8364	61.8432	0.0068	78.8458	78.5439	84.0286	5.48465	2.09261	770.503	1.02715	-81.2522	0.523424
126	TRUE	0.833935	65.2897	65.2913	0.0016	77.9637	77.8924	78.2131	0.320627	0.129065	155.86	1.04572	-78.2916	0.593845
127	TRUE	0.402794	68.1703	68.1787	0.0084	84.7887	84.707	85.8648	1.15782	0.30676	-83.9209	1.06068	-74.0957	0.591818
128	TRUE	0.674739	68.4091	68.4247	0.0156	89.7939	76.2337	90.3138	14.0801	4.8244	934.082	1.00869	-73.838	0.564751
129	TRUE	0.751372	68.5383	68.5403	0.002	85.1687	84.8659	85.7476	0.881724	0.312948	404.601	1.02463	-78.2398	0.593393
130	TRUE	0.656184	68.6535	68.6627	0.0092	84.2569	81.4812	86.7272	5.24602	2.07775	594.245	1.06982	-78.956	0.5881
131	TRUE	0.572914	68.8675	68.8699	0.0024	84.4277	83.2922	86.1645	2.87228	1.04166	-1196.78	1.0062	-81.9469	0.530644
132	TRUE	0.525037	69.0647	69.0711	0.0064	81.6307	80.9006	81.8887	0.988052	0.351936	-159.599	1.00112	-75.8588	0.586015
133	TRUE	0.609271	69.2002	69.2086	0.0084	83.2487	80.4324	83.3378	2.90541	1.07051	-370.536	1.05934	-73.681	0.664895
134	TRUE	0.569069	69.3354	69.3378	0.0024	84.7255	84.4583	85.3266	0.868365	0.320263	361.819	1.01396	-79.6154	0.547087
135	TRUE	0.613171	70.5289	70.5305	0.0016	80.5593	80.2387	81.2362	0.997506	0.403004	623.441	1.0194	-79.825	0.548684
136	TRUE	0.793042	70.6545	70.6561	0.0016	82.3657	82.3657	82.3657	1.42109e-14	7.53644e-15	1.01398e-11	1	-69.7047	0.778621
137	TRUE	0.661754	71.0313	71.0481	0.0168	82.2221	82.0297	82.3668	0.337065	0.122815	-1.49451	1.0076	-76.9702	0.532754
138	TRUE	0.484336	71.6	71.624	0.024	84.1908	83.8224	86.724	2.90161	1.13149	126.547	1.0219	-77.2391	0.528738
139	TRUE	0.891064	72.0756	72.0904	0.0148	78.1415	77.5009	82.0924	4.59156	1.99032	-302.077	1.00242	-72.9182	0.658715
140	TRUE	0.754055	72.2292	72.2324	0.0032	80.5214	80.4939	80.749	0.255044	0.0858499	-53.3131	1.01072	-73.6844	0.524971
141	TRUE	0.511041	72.3548	72.38	0.0252	82.6842	81.6656	106.255	24.589	12.4253	1032.74	1.02481	-77.3798	0.579706
142	TRUE	0.976142	72.9268	72.9376	0.0108	86.2811	84.0515	106.315	22.2631	9.84722	2163.65	1.00911	-78.5625	0.522577
143	TRUE	0.456256	73.1312	73.136	0.0048	69.6404	69.0912	71.2584	2.1672	0.901256	539.109	1.12091	-77.5943	0.50357
144	TRUE	0.910539	73.2811	73.2867	0.0056	73.993	71.4399	76.5749	5.13496	1.73073	-353.983	2.21509	-82.3126	0.497326
145	TRUE	0.89277	73.3167	73.4463	0.1296	76.1904	27.5026	98.7531	71.2504	15.8957	42.3368	14.4482	-90.5394	0.209461
146	TRUE	0.524484	73.9995	74.0075	0.008	85.8019	85.4875	87.0815	1.59401	0.66545	-198.124	1.00007	-81.4789	0.484847
147	TRUE	0.947715	75.7042	75.7058	0.0016	82.0559	81.9579	82.332	0.374065	0.153618	-233.791	1.01068	-77.9587	0.550228
148	TRUE	0.407896	76.2945	76.2973	0.0028	80.9687	80.657	81.0504	0.393362	0.146665	-137.836	1.01178	-70.9362	0.708668
149	TRUE	0.71939	76.4241	76.4261	0.002	83.8448	83.542	83.9427	0.400784	0.153333	-176.854	1.03234	-75.651	0.552201
150	TRUE	0.912146	76.5133	76.5153	0.002	83.7077	80.5326	85.4311	4.89847	1.82132	2388.8	1.00623	-79.9936	0.611675
151	TRUE	0.45719	82.6276	82.6332	0.0056	84.1391	83.5253	85.1216	1.59626	0.581035	66.816	1.23601	-76.7399	0.608185
152	TRUE	0.625206	84.2667	84.2683	0.0016	84.8303	84.5542	84.9283	0.374065	0.153618	-233.791	1.01068	-74.1185	0.661557
153	TRUE	0.885394	84.9399	84.9427	0.0028	72.269	68.7436	73.0483	4.30471	1.58138	-1477.32	1.18154	-64.3733	0.817623
154	TRUE	0.907099	85.1758	85.1946	0.0188	56.2383	54.6998	56.6366	1.9368	0.68305	-84.1943	1.01463	-60.1738	0.708486
155	TRUE	0.714322	85.5918	85.6014	0.0096	75.3903	72.3243	75.8382	3.51394	1.6484	-418.998	1.01777	-67.117	0.600304
156	TRUE	0.558886	85.959	85.9614	0.0024	83.2858	81.9498	83.6198	1.66993	0.636297	-695.805	1.06256	-65.6753	0.590415
157	TRUE	0.986173	86.1878	86.1966	0.0088	79.6639	75.8524	82.7291	6.87676	2.00992	-732.457	1.05904	-67.1548	0.653106
158	TRUE	0.705872	86.3874	86.4094	0.022	57.2282	55.9366	78.1976	22.261	10.3534	1111.08	1.22822	-62.7204	0.719312
159	TRUE	0.891182	86.6942	86.6958	0.0016	76.3834	75.0029	76.8732	1.87032	0.768088	-1168.95	1.03658	-66.2805	0.66193
160	TRUE	0.438877	86.8882	86.8914	0.0032	83.1013	82.7747	84.4372	1.66251	0.585428	-463.87	1.16264	-60.2475	0.770402
161	TRUE	0.981256	87.0646	87.0918	0.0272	59.303	58.3998	60.8764	2.47666	0.765706	-84.2369	1.03569	-61.7619	0.776357
162	TRUE	0.578405	87.2253	87.2685	0.0432	59.17	55.9711	71.8651	15.894	6.02086	-347.607	1.08207	-64.8354	0.657435
163	TRUE	0.505331	87.5053	87.5077	0.0024	82.1153	81.7145	83.5181	1.80353	0.681929	-751.47	1.05492	-71.7422	0.618169
164	TRUE	0.913316	87.5721	87.5777	0.0056	71.8341	71.8341	71.8341	2.84217e-14	5.61733e-15	-3.22818e-12	1	-59.814	0.728614
165	TRUE	0.525508	87.8729	87.8757	0.0028	84.7999	84.221	85.7796	1.5586	0.551567	-556.644	1.0105	-67.1592	0.782015
166	TRUE	0.862429	88.0273	88.0301	0.0028	87.5334	87.5038	87.7709	0.267189	0.0891293	67.1507	1.01361	-77.4009	0.586351
167	TRUE	0.636239	92.6105	92.6125	0.002	82.1422	81.8394	82.2402	0.400784	0.153333	176.854	1.03234	-80.2344	0.52023
168	TRUE	0.802751	92.7757	92.7777	0.002	75.1182	74.6551	75.2785	0.623441	0.243171	311.721	1.01894	-77.0474	0.543031
169	TRUE	0.93641	92.9185	92.9205	0.002	82.6656	82.3895	83.2712	0.881724	0.315942	-404.601	1.02986	-78.7254	0.526106
170	TRUE	0.706971	93.1824	93.204	0.0216	86.4016	81.6804	86.5572	4.87673	2.49776	-226.632	1.00061	-74.3084	0.589398
171	TRUE	0.56116	94.562	94.5676	0.0056	80.0729	77.9428	81.5944	3.65159	0.963434	-507.54	1.08437	-74.439	0.606103
172	TRUE	0.821471	94.6668	94.6704	0.0036	80.852	79.2637	82.2696	3.00588	1.28362	-1014.1	1.17071	-61.7832	0.787344
173	TRUE	0.940294	96.2774	96.285	0.0076	77.6043	73.666	77.7692	4.10318	1.78082	-561.097	1.00818	-71.7431	0.487297
174	TRUE	0.388527	96.3882	96.391	0.0028	76.3637	76.1114	78.0856	1.97423	0.712195	-655.603	1.09423	-69.7046	0.740263
175	TRUE	0.626235	96.711	96.7126	0.0016	71.9626	71.7132	72.0339	0.320627	0.129065	-155.86	1.04572	-68.6366	0.695045
176	TRUE	0.992518	116.458	116.49	0.032	88.3915	84.4539	90.9547	6.50087	1.73283	191.276	1.01252	-70.0542	0.703729
177	TRUE	0.930902	121.437	121.438	0.0016	86.949	86.6996	87.0203	0.320627	0.129065	155.86	1.04572	-72.7059	0.622824
178	TRUE	0.322733	145.817	145.826	0.0088	84.2691	83.7828	86.7192	2.93639	0.868402	198.593	1.17643	-79.0764	0.536472
179	TRUE	0.726643	148.588	148.59	0.0024	80.2903	80.2532	80.6243	0.371096	0.138851	-139.161	1.01913	-78.7391	0.405357
180	TRUE	0.875898	149.13	149.146	0.0156	84.3979	79.6262	84.7518	5.12562	1.8368	-330.31	1.00009	-79.8113	0.593811
181	TRUE	0.980295	150.313	150.319	0.0052	69.6698	68.1119	69.7041	1.59214	0.588008	-313.112	1.03585	-69.119	0.530272
182	TRUE	0.398664	150.604	150.611	0.0072	85.4391	83.6478	86.1328	2.48506	0.649151	-305.903	1.02143	-77.9644	0.539157
183	TRUE	0.925377	151.615	151.623	0.008	69.9303	63.7997	70.3761	6.5764	2.79836	717.177	1.11689	-78.9495	0.575228
184	TRUE	0.295062	151.807	151.834	0.0268	68.663	67.0937	68.7988	1.70513	0.733744	-62.7272	1.00019	-79.0015	0.480638
185	TRUE	0.891774	152.028	152.041	0.0128	74.2456	70.3469	75.268	4.92111	1.83216	-267.808	1.25472	-77.6814	0.439552
186	TRUE	0.558135	152.435	152.482	0.0468	75.2567	68.5264	76.3514	7.82502	2.7579	-150.927	1.03398	-80.8182	0.451809
187	TRUE	0.212877	153.057	153.178	0.1216	70.9522	27.1331	89.9226	62.7895	12.0436	-75.8589	9.32595	-90.0521	0.209958
188	TRUE	0.296691	153.746	153.752	0.0052	84.153	82.8903	84.5833	1.69306	0.665765	-351.761	1.12728	-71.6046	0.71829
189	TRUE	0.947298	154.058	154.06	0.0024	78.2634	78.2634	78.2634	2.84217e-14	1.00486e-14	-8.72961e-12	1	-72.3542	0.504779
190	TRUE	0.529632	155.104	155.135	0.0308	69.2076	68.3877	70.1026	1.71495	0.534351	6.44513	1.01946	-80.6928	0.453329
191	TRUE	0.819158	159.789	159.798	0.0092	77.9346	72.3695	78.5952	6.22566	2.46396	739.221	1.06169	-79.3564	0.54742
192	TRUE	0.806297	160.221	160.224	0.0032	81.7283	81.6021	81.9658	0.363674	0.148289	128.337	1.009	-74.5207	0.611494
193	TRUE	0.56449	162.849	162.875	0.0264	89.3015	88.6718	89.6011	0.929295	0.278013	21.1808	1.00777	-73.1052	0.70858
194	TRUE	0.492628	163.576	163.582	0.006	82.4042	80.0582	82.6491	2.59097	0.9097	-434.535	1.05651	-71.7784	0.706799
195	TRUE	0.776799	166.32	166.322	0.0016	86.0556	85.7795	86.1536	0.374065	0.153618	-233.791	1.01068	-72.0465	0.47549
196	TRUE	0.980941	167.722	167.796	0.0744	79.2175	74.9757	107.79	32.8141	11.8916	188.035	1.22918	-79.0261	0.44843
197	TRUE	0.85785	168.566	168.607	0.0412	68.1059	66.5564	70.2876	3.7312	0.911642	49.9152	1.01458	-79.5965	0.41192
198	TRUE	0.362251	170.722	170.725	0.0028	86.0153	85.4215	87.945	2.52345	0.931393	-908.302	1.05963	-78.7542	0.564352
199	TRUE	0.987125	175.811	175.814	0.0028	84.6413	84.092	86.1999	2.10783	0.792127	774	1.07249	-81.3501	0.527326
200	TRUE	0.583589	187.883	187.902	0.0192	75.9464	66.212	78.3132	12.1012	5.55341	-639.572	1.0121	-77.8779	0.455324
201	TRUE	0.633764	191.563	191.588	0.0244	74.8387	72.6678	75.7788	3.11103	0.962833	33.364	1.13055	-73.6457	0.663592
202	TRUE	0.656304	192.59	192.613	0.0232	71.633	70.8941	73.2692	2.37501	0.853836	-93.3059	1.06205	-76.3456	0.590519
203	TRUE	0.484039	201.613	201.621	0.008	86.5	84.7791	86.8408	2.06176	0.701896	-155.249	1.0905	-82.8695	0.406955
204	TRUE	0.790782	213.992	213.993	0.0016	77.966	77.8947	78.2153	0.320627	0.129065	-155.86	1.04572	-70.0438	0.575836
205	TRUE	0.83553	216.469	216.471	0.002	80.2233	79.9472	80.25	0.302814	0.114253	-113.873	1.03232	-78.972	0.432568
206	TRUE	0.980118	433.192	433.237	0.0444	66.6158	65.7759	80.6493	14.8734	7.01045	334.278	1.02684	-70.2813	0.542626
207	TRUE	0.531759	576.435	576.438	0.0024	84.4434	84.4434	84.4434	1.42109e-14	5.61733e-15	-1.47366e-12	1	-80.2922	0.523804
					0.0158831
