# Supplementary material for: Bazedoxifene reverses sexually dimorphic autistic-like abnormalities in biallelic MDGA1-mutant mice
Source: EMBO Mol Med. 2026 Mar 20;18(4):1358–98. doi: 10.1038/s44321-026-00402-y (PMC13084050; doi:10.1038/s44321-026-00402-y)
Supplement: Supplementary file 17 — Source data Fig. 3 [file 44321_2026_402_MOESM17_ESM.zip › Panel H and I/Batch1/WT_233.xlsx]

## Sheet: Sheet1
ID	Accepted	Score	Begin Time (s)	End Time (s)	Call Length (s)	Principal Frequency (kHz)	Low Freq (kHz)	High Freq (kHz)	Delta Freq (kHz)	Frequency Standard Deviation (kHz)	Slope (kHz/s)	Sinuosity	Mean Power (dB/Hz)	Tonality
1	TRUE	0.705372	0.452381	0.462381	0.01	108.369	105.124	120.276	15.1518	6.87149	1565.16	1.01325	-79.1747	0.451509
2	TRUE	0.300606	0.545651	0.547251	0.0016	104.028	102.416	104.233	1.81689	0.742355	1013.09	1.21069	-80.672	0.538003
3	TRUE	0.480628	0.635944	0.637544	0.0016	101.553	100.912	102.907	1.99501	0.806008	1246.88	1.01819	-79.7319	0.54284
4	TRUE	0.380469	2.06913	2.07153	0.0024	83.82	83.82	83.82	1.42109e-14	4.10232e-15	-2.94733e-12	1	-74.56	0.612386
5	TRUE	0.755585	3.01306	3.02466	0.0116	78.0595	76.8786	79.1075	2.22892	0.933626	-178.868	1.02778	-73.1771	0.638578
6	TRUE	0.726006	3.09196	3.10876	0.0168	77.5887	76.1118	79.7714	3.65964	1.30753	-161.999	1.06781	-73.7629	0.612415
7	TRUE	0.550798	3.32339	3.32499	0.0016	78.5713	77.645	79.1413	1.49626	0.597287	-935.162	1.00886	-70.6778	0.542034
8	TRUE	0.995465	3.39859	3.41979	0.0212	77.0677	75.9963	83.8379	7.84163	3.48703	-327.869	1.13044	-70.3881	0.66022
9	TRUE	0.952603	3.50098	3.50258	0.0016	75.0061	73.3584	76.4756	3.11721	1.23289	1948.25	1.00024	-68.7562	0.762332
10	TRUE	0.751342	3.69859	3.70219	0.0036	101.309	100.901	102.17	1.26915	0.452295	13.2695	1.36473	-72.5157	0.723341
11	TRUE	0.79246	3.97299	3.97499	0.002	104.027	102.923	104.134	1.21126	0.457013	-455.494	1.21742	-73.0345	0.668463
12	TRUE	0.729324	4.24011	4.24171	0.0016	100.836	100.551	101.833	1.28251	0.516259	-623.441	1.32433	-80.8416	0.552242
13	TRUE	0.995782	4.32491	4.33771	0.0128	74.7928	73.0758	78.297	5.22123	1.69526	344.823	1.04269	-78.9903	0.579429
14	TRUE	0.919917	4.40611	4.42211	0.016	104.565	83.6816	105.233	21.5509	8.30512	1402.26	1.07741	-78.675	0.538627
15	TRUE	0.92587	4.49811	4.50811	0.01	68.3901	65.6428	79.1498	13.507	6.11449	1480.48	1.01797	-80.1145	0.592777
16	TRUE	0.713518	4.87571	4.87771	0.002	74.0172	72.2805	74.605	2.32455	0.901162	1082.12	1.24956	-79.3402	0.608381
17	TRUE	0.456941	5.08124	5.09284	0.0116	72.9852	66.7476	77.1516	10.4039	3.76824	-782.705	1.15375	-74.6092	0.663334
18	TRUE	0.753742	5.18044	5.18564	0.0052	70.3361	67.9017	71.3306	3.42893	1.08746	-586.087	1.24221	-78.8789	0.595667
19	TRUE	0.636101	5.50284	5.50524	0.0024	71.3513	67.6775	72.3533	4.67581	1.68348	-1530.77	1.48728	-82.1486	0.432736
20	TRUE	0.652914	5.63924	5.64164	0.0024	74.8458	74.8458	74.8458	1.42109e-14	5.0243e-15	-3.93523e-12	1	-77.8444	0.574039
21	TRUE	0.930025	5.72604	5.73564	0.0096	75.335	72.7174	81.5518	8.83439	3.85963	957.319	1.03332	-81.5893	0.499498
22	TRUE	0.592174	6.12557	6.13437	0.0088	75.4388	75.0232	81.5904	6.56717	2.03771	699.592	1.08857	-76.1717	0.60881
23	TRUE	0.340496	6.89677	6.89837	0.0016	75.1444	74.8238	75.8213	0.997506	0.403004	623.441	1.0194	-69.3166	0.71799
24	TRUE	0.812874	7.10469	7.10669	0.002	102.039	101.803	103.513	1.71001	0.642582	746.221	1.12584	-76.8601	0.634565
25	TRUE	0.869221	7.80629	7.80949	0.0032	69.8715	67.5924	73.4744	5.88205	2.27921	-1923.61	1.03447	-70.1564	0.696921
26	TRUE	0.908299	7.89229	7.89509	0.0028	72.4948	72.4243	72.8177	0.393362	0.136623	-111.329	1.02237	-64.5263	0.767507
27	TRUE	0.674305	7.99629	7.99789	0.0016	72.6473	71.9526	73.6982	1.74564	0.695034	-1091.02	1.00602	-74.0304	0.614516
28	TRUE	0.399396	8.19182	8.19342	0.0016	100.276	98.7444	100.739	1.99501	0.827256	1246.88	1.0473	-75.8422	0.687105
29	TRUE	0.789468	8.28422	8.29982	0.0156	86.178	75.9194	86.6333	10.7139	4.7958	697.938	1.06501	-79.1042	0.493228
30	TRUE	0.386387	8.52182	8.52382	0.002	72.4983	70.2984	72.5785	2.28001	0.907861	-994.962	1.1788	-73.2204	0.732633
31	TRUE	0.487839	8.62702	8.62862	0.0016	73.9364	73.0903	74.9607	1.87032	0.740483	-1168.95	1.00122	-73.7466	0.717698
32	TRUE	0.392003	8.72742	8.74222	0.0148	74.0396	67.6696	75.5298	7.86012	3.16386	-521.742	1.09609	-75.6164	0.527627
33	TRUE	0.802862	8.84062	8.84822	0.0076	75.4602	73.5973	76.4993	2.90197	0.864537	163.45	1.44547	-72.4889	0.659603
34	TRUE	0.808182	8.95062	8.97982	0.0292	65.4215	65.075	77.5324	12.4574	6.06894	-451.387	1.08655	-71.8444	0.583468
35	TRUE	0.668943	9.07855	9.09375	0.0152	79.3703	75.3954	104.279	28.8832	11.7417	1902.83	1.04222	-79.0569	0.512136
36	TRUE	0.954926	9.19375	9.19535	0.0016	75.8487	75.7507	76.1248	0.374065	0.153618	233.791	1.01068	-69.009	0.722234
37	TRUE	0.829351	9.47935	9.48895	0.0096	77.5304	76.9632	78.0534	1.09028	0.377558	64.3383	1.04517	-77.6848	0.644554
38	TRUE	0.992844	9.67375	9.67535	0.0016	71.9738	71.3236	72.4458	1.12219	0.445538	701.372	1.00392	-73.2569	0.639327
39	TRUE	0.413638	9.74295	9.76895	0.026	74.3343	61.5993	77.5807	15.9814	5.78751	525.694	1.28394	-75.8001	0.651274
40	TRUE	0.891146	10.1477	10.1513	0.0036	82.6875	82.3572	85.2814	2.92424	0.921908	459.709	1.47607	-73.431	0.662779
41	TRUE	0.475588	10.5589	10.6017	0.0428	63.963	62.4669	66.7754	4.30845	1.34002	-58.5315	1.02822	-65.3669	0.7138
42	TRUE	0.947261	10.7061	10.7385	0.0324	67.3435	65.3933	69.1853	3.79193	1.18345	85.9493	1.15623	-57.7984	0.796287
43	TRUE	0.916266	11.3132	11.318	0.0048	68.0804	66.466	69.0837	2.61767	0.977616	-593.398	1.01688	-71.4319	0.578597
44	TRUE	0.53452	11.402	11.408	0.006	66.474	64.9251	67.9745	3.04941	1.17245	-457.344	1.373	-73.2844	0.709284
45	TRUE	0.938387	11.4908	11.5	0.0092	106.122	84.6573	106.385	21.728	9.63301	2540.31	1.0394	-71.001	0.600634
46	TRUE	0.750561	11.6796	11.684	0.0044	90.788	90.2546	91.8179	1.56329	0.609574	241.949	1.1571	-81.2463	0.530371
47	TRUE	0.447743	12.1523	12.1635	0.0112	83.3278	76.5464	85.0412	8.49477	3.16833	683.405	1.0502	-75.0003	0.680029
48	TRUE	0.509289	12.4611	12.4663	0.0052	68.5227	67.788	72.4447	4.65671	1.66734	883.273	1.03832	-76.2527	0.630623
49	TRUE	0.972903	12.5699	12.5755	0.0056	68.244	67.412	71.9682	4.55612	1.78132	816.866	1.02126	-77.8167	0.643916
50	TRUE	0.726544	12.6675	12.6955	0.028	79.7894	71.2059	81.2367	10.0308	4.71158	-348.36	1.13908	-75.0306	0.592835
51	TRUE	0.815739	12.7903	12.7923	0.002	70.7779	69.8071	72.6304	2.8233	1.08402	1423.74	1.01403	-80.8477	0.538126
52	TRUE	0.999302	13.0159	13.0179	0.002	69.9509	68.6194	70.0711	1.45173	0.569375	653.341	1.12866	-70.2788	0.772024
53	TRUE	0.776736	13.2223	13.2255	0.0032	79.2409	78.9737	81.5194	2.54572	0.867234	692.713	1.12514	-71.7568	0.723284
54	TRUE	0.886446	13.4551	13.4583	0.0032	80.2236	75.0402	82.1127	7.07243	2.70682	-2244.64	1.00367	-70.2368	0.721906
55	TRUE	0.950684	13.5431	13.5455	0.0024	79.8198	79.8198	79.8198	0	3.07674e-15	-1.87515e-12	1	-67.3743	0.770373
56	TRUE	0.717963	13.6663	13.6727	0.0064	64.8697	64.3897	65.9826	1.59288	0.519541	-230.406	1.01073	-71.2487	0.645898
57	TRUE	0.700766	13.8355	13.8383	0.0028	66.2429	65.9311	66.9554	1.02423	0.389269	-387	1.02143	-61.2407	0.768256
58	TRUE	0.51028	13.9431	13.9571	0.014	66.2183	65.8843	73.729	7.84462	2.98134	554.85	1.03287	-72.4346	0.661182
59	TRUE	0.592221	14.0646	14.0706	0.006	68.2358	67.4046	68.4585	1.05391	0.316125	115.64	1.08983	-65.9337	0.707942
60	TRUE	0.979757	14.8278	14.833	0.0052	69.3304	67.3358	69.965	2.62922	1.15447	-504.956	1.00009	-81.5472	0.447503
61	TRUE	0.581374	14.9322	14.9342	0.002	77.2367	76.0655	77.2946	1.22907	0.486377	518.474	1.18028	-75.9848	0.667448
62	TRUE	0.834169	15.2153	15.2169	0.0016	79.1562	77.1612	79.459	2.29783	0.933677	-1246.88	1.26966	-73.576	0.655534
63	TRUE	0.907676	15.3213	15.3233	0.002	77.041	75.3577	77.2904	1.93267	0.725553	-797.114	1.20448	-78.3099	0.59145
64	TRUE	0.613674	15.4137	15.4153	0.0016	75.0504	74.9613	75.3176	0.356252	0.166622	2.1065e-12	1.17855	-70.8597	0.631241
65	TRUE	0.703261	15.5425	15.5441	0.0016	74.4689	74.2195	74.5401	0.320627	0.129065	155.86	1.04572	-70.4695	0.632631
66	TRUE	0.960692	15.6329	15.6417	0.0088	77.5819	76.8307	80.8351	4.00439	1.66745	533.98	1.05869	-77.7635	0.602785
67	TRUE	0.600033	15.8485	15.8509	0.0024	105.547	105.547	105.547	0	3.55271e-15	5.22043e-13	1	-72.3516	0.581749
68	TRUE	0.595661	15.9485	15.9561	0.0076	72.2197	66.3083	76.1657	9.8574	4.41186	1364.8	1.02504	-78.3925	0.546188
69	TRUE	0.97697	16.0864	16.088	0.0016	74.8078	74.5584	74.879	0.320627	0.129065	155.86	1.04572	-68.5699	0.620888
70	TRUE	0.683392	16.1716	16.1848	0.0132	81.5788	76.0439	90.2089	14.165	5.28656	874.607	2.11128	-74.5356	0.633624
71	TRUE	0.641948	16.4344	16.4364	0.002	68.0492	66.1254	69.5365	3.41112	1.27177	-1693.47	1.00223	-74.3112	0.667947
72	TRUE	0.651613	16.5176	16.5284	0.0108	100.829	91.4064	102.309	10.9022	3.19481	679.732	1.51142	-76.1901	0.541244
73	TRUE	0.344886	16.6228	16.6252	0.0024	76.573	75.6378	78.0425	2.4047	0.872889	-1001.96	1.00779	-73.3957	0.625323
74	TRUE	0.740761	16.7092	16.7148	0.0056	80.606	79.5759	82.0351	2.45918	0.803084	-225.546	1.32513	-73.489	0.722286
75	TRUE	0.48035	16.8092	16.816	0.0068	76.8441	75.9609	77.4453	1.48438	0.325839	78.5468	1.1328	-71.2929	0.722978
76	TRUE	0.98891	16.9016	16.9124	0.0108	90.5424	76.6105	90.6976	14.0871	4.92883	1375.15	1.07016	-75.014	0.647608
77	TRUE	0.75342	17.0192	17.022	0.0028	105.84	104.281	106.233	1.95197	0.732617	689.178	1.13569	-74.7393	0.677095
78	TRUE	0.469951	17.1156	17.1176	0.002	68.9794	67.2026	70.2308	3.02814	1.09721	1453.64	1.00609	-75.8147	0.696883
79	TRUE	0.707669	17.4848	17.5032	0.0184	71.3759	69.8565	71.7767	1.92013	0.552575	-67.5597	1.03338	-69.6043	0.588125
80	TRUE	0.988495	17.572	17.5768	0.0048	69.4857	67.534	70.7784	3.24443	1.09151	677.764	1.00312	-73.4058	0.695362
81	TRUE	0.631462	17.8852	17.8888	0.0036	82.1986	81.1521	82.6959	1.54376	0.579238	-463.308	1.04271	-74.4431	0.647922
82	TRUE	0.743965	18.3771	18.3787	0.0016	67.133	67.035	67.4091	0.374065	0.153618	-233.791	1.01068	-69.4631	0.712084
83	TRUE	0.951288	18.4675	18.4779	0.0104	78.097	71.437	78.2138	6.77677	3.17807	743.712	1.04802	-64.0943	0.737471
84	TRUE	0.499857	18.6811	18.6827	0.0016	80.3525	80.1032	80.6019	0.498753	0.197149	311.721	1	-77.7082	0.632234
85	TRUE	0.534971	19.1814	19.2102	0.0288	68.971	65.1729	72.746	7.57312	2.3565	117.767	1.20363	-69.8185	0.708917
86	TRUE	0.348665	19.3146	19.3274	0.0128	78.6757	67.8099	78.966	11.1561	5.04289	-914.969	1.06015	-74.5154	0.542116
87	TRUE	0.660261	19.4322	19.4394	0.0072	99.5741	97.3781	105.111	7.7325	2.73419	991.278	1.02329	-79.6771	0.52563
88	TRUE	0.784195	19.9274	19.929	0.0016	73.1804	72.1829	73.4654	1.28251	0.516259	623.441	1.32433	-73.7289	0.583744
89	TRUE	0.787564	20.1733	20.2049	0.0316	73.1639	61.9756	79.9379	17.9622	4.50124	-582.888	1.18142	-70.8657	0.647504
90	TRUE	0.758807	20.2981	20.3097	0.0116	82.9785	76.8252	91.9332	15.108	6.61897	1438.4	1.01812	-73.8907	0.558243
91	TRUE	0.540784	20.8069	20.8713	0.0644	69.0691	68.354	74.0575	5.70357	2.46168	-80.2018	1.00902	-73.4855	0.543641
92	TRUE	0.450162	21.0753	21.0777	0.0024	79.218	78.6169	80.8212	2.20431	0.820517	918.463	1.03663	-77.2175	0.578884
93	TRUE	0.463263	21.4321	21.4353	0.0032	74.5035	73.6085	74.5371	0.928584	0.44023	292.971	1.0279	-68.4274	0.758303
94	TRUE	0.40777	21.6553	21.6577	0.0024	74.4451	73.072	74.779	1.70704	0.605239	-417.483	1.51462	-71.1784	0.733577
95	TRUE	0.999388	21.7361	21.7417	0.0056	67.918	67.3422	69.6494	2.30723	0.9522	439.546	1.00472	-71.8944	0.709159
96	TRUE	0.60153	21.9765	21.9869	0.0104	62.5887	57.6287	65.6431	8.01441	3.2095	-798.916	1.05234	-66.8876	0.790001
97	TRUE	0.459918	22.0748	22.0768	0.002	77.8417	76.9733	80.4379	3.46455	1.37431	-1756.45	1.05366	-68.7977	0.733899
98	TRUE	0.71152	22.2556	22.26	0.0044	82.9623	82.4334	83.4657	1.03234	0.391366	203.902	1.12987	-73.3107	0.637708
99	TRUE	0.863262	22.702	22.7056	0.0036	76.9126	75.7299	81.6506	5.92073	2.06267	1456.3	1.24906	-76.6634	0.599033
100	TRUE	0.330623	22.8392	22.844	0.0048	68.7792	68.4625	69.1504	0.687885	0.234138	-137.371	1.00231	-73.4417	0.581837
101	TRUE	0.44584	23.1135	23.1163	0.0028	72.6977	72.0772	72.9593	0.882045	0.316442	299.655	1.00675	-78.1972	0.571383
102	TRUE	0.801116	23.2079	23.2171	0.0092	89.3671	87.7895	89.9342	2.14472	0.713919	-184.234	1.10598	-81.0696	0.529921
103	TRUE	0.897788	23.6807	23.6827	0.002	84.1951	83.6919	84.4133	0.721411	0.294569	374.701	1.0422	-69.7945	0.771785
104	TRUE	0.493902	23.8911	23.9163	0.0252	70.3751	70.057	70.5186	0.46153	0.195272	14.3934	1.00198	-78.0929	0.59443
105	TRUE	0.712273	24.2019	24.2167	0.0148	69.6653	68.1191	70.4445	2.32544	0.981673	125.986	1.04761	-79.1348	0.595828
106	TRUE	0.383493	24.3083	24.3403	0.032	74.3408	73.8374	76.9237	3.08635	0.895518	100.591	1.01744	-75.8331	0.592676
107	TRUE	0.964825	24.4507	24.4523	0.0016	81.9992	81.7766	82.4	0.623441	0.249933	-389.651	1.00816	-66.6549	0.687142
108	TRUE	0.582981	24.5799	24.5819	0.002	73.1081	68.7751	74.9917	6.2166	2.3829	-3096.21	1.00813	-75.2011	0.667017
109	TRUE	0.448569	24.6967	24.7011	0.0044	64.4956	63.1596	65.3714	2.21173	0.731788	-503.186	1.00996	-72.7366	0.702564
110	FALSE	0.463508	24.7907	24.7943	0.0036	82.0277	78.9773	84.091	5.1137	2.12736	-1706.14	1.08764	-75.199	0.553466
111	TRUE	0.348535	25.0766	25.0786	0.002	76.0667	76.0399	76.3427	0.302814	0.114253	-113.873	1.03232	-74.7995	0.584799
112	TRUE	0.933887	25.3582	25.361	0.0028	68.6958	67.4749	74.1695	6.69457	2.45729	-2277.82	1.2238	-66.1432	0.796261
113	TRUE	0.833433	25.5462	25.5482	0.002	71.2266	69.1604	73.952	4.79159	2.05367	-2685.89	1.02142	-55.5464	0.882481
114	TRUE	0.877203	25.6262	25.6818	0.0556	76.7275	64.1353	79.6972	15.562	4.45807	-12.0203	1.36241	-62.125	0.771865
115	TRUE	0.407158	25.8758	25.8786	0.0028	77.0923	75.0958	78.5544	3.45862	1.22266	1242.29	1.0049	-73.8177	0.589104
116	TRUE	0.885345	26.2253	26.2429	0.0176	64.8823	64.5537	65.7971	1.24343	0.383962	37.9921	1.01592	-68.2636	0.765865
117	TRUE	0.914961	26.3217	26.3289	0.0072	76.2015	73.5227	76.8165	3.29386	1.01767	-378.829	1.06411	-77.8238	0.538747
118	TRUE	0.415294	26.8237	26.8273	0.0036	75.2883	74.748	78.2784	3.53044	1.42493	1025.48	1.06828	-80.3322	0.545471
119	TRUE	0.658451	27.3584	27.3764	0.018	76.3352	75.5518	79.127	3.57524	1.2485	76.3619	1.1963	-70.2004	0.659489
120	TRUE	0.420516	27.4624	27.464	0.0016	75.7954	75.6974	76.0715	0.374065	0.153618	-233.791	1.01068	-68.5318	0.769011
121	TRUE	0.551405	27.5944	27.6016	0.0072	82.2754	80.8105	82.4887	1.67821	0.488088	-47.6769	1.20656	-67.3034	0.70796
122	TRUE	0.986647	27.7808	27.7888	0.008	75.637	75.3253	75.638	0.3127	0.127248	41.7545	1.0003	-71.8695	0.596096
123	TRUE	0.95688	27.8976	27.9068	0.0092	75.073	72.5569	77.6362	5.07934	1.94902	473.034	1.06642	-76.0244	0.489237
124	TRUE	0.960525	28.0856	28.0976	0.012	69.7074	69.1483	78.4098	9.26153	4.4206	-826.427	1.03394	-61.1533	0.844046
125	TRUE	0.564419	28.2044	28.2064	0.002	76.8562	75.5514	77.4751	1.92376	0.765163	-998.142	1.03668	-57.1536	0.858711
126	TRUE	0.992046	28.292	28.2988	0.0068	85.7987	85.4721	103.957	18.4845	6.03018	2739.12	1.07453	-72.9325	0.662531
127	TRUE	0.595363	28.4108	28.4164	0.0056	101.376	101.088	105.874	4.78643	1.89814	878.05	1.08661	-76.0781	0.604464
128	TRUE	0.877924	28.5664	28.5784	0.012	72.9677	72.8104	77.4217	4.61134	1.78288	373.089	1.05919	-64.4408	0.709321
129	TRUE	0.541421	28.712	28.7144	0.0024	73.0919	72.7653	74.695	1.9297	0.728408	779.302	1.09593	-70.0173	0.693993
130	TRUE	0.709594	28.8296	28.834	0.0044	68.5845	65.2817	72.2138	6.93207	2.16227	-1493.47	1.00987	-68.4546	0.779075
131	TRUE	0.799575	29.0096	29.0132	0.0036	71.7262	68.491	72.8476	4.35662	2.01295	1202.35	1.00099	-78.9929	0.591047
132	TRUE	0.972168	29.0899	29.1019	0.012	74.316	72.1729	78.5582	6.38534	2.37487	513.523	1.00667	-74.829	0.653647
133	TRUE	0.714609	29.1939	29.1979	0.004	81.0068	78.2415	82.5686	4.32708	1.77758	-1149.55	1.01109	-72.0559	0.662732
134	TRUE	0.460157	29.3135	29.3151	0.0016	71.0624	69.2901	75.1504	5.86035	2.37896	-3662.72	1.0057	-76.9504	0.598134
135	TRUE	0.580069	29.4043	29.4391	0.0348	64.6512	64.1785	73.8804	9.70189	4.64877	-278.173	1.00005	-73.2153	0.572263
136	TRUE	0.779162	29.5627	29.5643	0.0016	75.4031	74.9132	76.7835	1.87032	0.768088	-1168.95	1.03658	-71.2776	0.645635
137	TRUE	0.706135	29.7883	29.7911	0.0028	78.8316	76.5382	82.8617	6.32348	2.19246	-2205.37	1.00594	-73.2186	0.685112
138	TRUE	0.322784	29.8939	29.8959	0.002	76.5212	76.5212	76.5212	1.42109e-14	4.76647e-15	-3.27331e-12	1	-68.0015	0.73975
139	TRUE	0.778104	30.0698	30.0722	0.0024	76.0769	75.7857	77.8865	2.10081	0.86057	904.284	1.03206	-74.3523	0.695033
140	TRUE	0.863005	30.1838	30.1854	0.0016	80.272	78.9005	81.6436	2.74314	1.08432	-1714.46	1	-76.8263	0.640319
141	TRUE	0.663181	30.3866	30.3894	0.0028	76.8677	75.2719	79.7993	4.52737	1.50971	1507.36	1.01576	-77.1559	0.642569
142	TRUE	0.506029	30.5482	30.5634	0.0152	79.5365	78.6879	79.9647	1.27675	0.538281	-68.8798	1.00856	-67.7402	0.708051
143	TRUE	0.99773	30.7546	30.7822	0.0276	78.1497	67.2666	81.5675	14.3009	5.86034	-415.048	1.19568	-74.4987	0.542907
144	TRUE	0.821358	30.8906	30.8922	0.0016	79.8458	79.5965	81.2798	1.68329	0.703964	-1013.09	1.11772	-67.1154	0.724875
145	TRUE	0.790425	31.047	31.053	0.006	65.7811	61.1721	70.1378	8.96568	3.29781	-1677.3	1.14229	-64.0124	0.797638
146	TRUE	0.98177	31.1389	31.1517	0.0128	80.3952	78.1122	83.1051	4.99294	1.63507	-243.133	1.25256	-70.7465	0.77142
147	TRUE	0.976433	31.2753	31.3065	0.0312	79.848	79.4403	80.3673	0.927047	0.30653	-7.54319	1.01941	-72.265	0.663841
148	TRUE	0.75674	31.4253	31.4269	0.0016	82.0718	80.6646	82.4102	1.74564	0.733893	1091.02	1.06812	-71.5577	0.64664
149	TRUE	0.906968	31.8121	31.8161	0.004	78.8345	76.8528	81.9517	5.09886	1.74867	1307.61	1.00804	-72.7181	0.783054
150	TRUE	0.880988	32.0149	32.0169	0.002	67.3511	66.2556	68.4199	2.16423	0.800947	1070.03	1.0004	-65.3183	0.787594
151	TRUE	0.631216	32.1205	32.1261	0.0056	78.5373	73.4101	78.6817	5.27156	2.18615	931.187	1.07904	-61.9639	0.699388
152	TRUE	0.888674	32.2381	32.2501	0.012	77.2092	75.9964	79.8533	3.8569	1.05711	111.808	1.29666	-73.084	0.705487
153	TRUE	0.60648	32.4685	32.4757	0.0072	80.8504	79.5243	81.3798	1.85555	0.586274	194.045	1.07704	-74.2851	0.669372
154	TRUE	0.740516	32.5793	32.5809	0.0016	70.9661	69.3184	74.9294	5.61097	2.28308	-3506.86	1.00696	-69.7597	0.71616
155	TRUE	0.523294	32.7085	32.7129	0.0044	73.4275	70.6294	77.658	7.02856	2.6287	-1786.58	1.0602	-72.7171	0.585819
156	TRUE	0.511869	32.9477	32.9505	0.0028	75.6039	72.4941	78.3129	5.81879	2.16662	2201.84	1.00344	-68.9842	0.677328
157	TRUE	0.582271	33.1376	33.1404	0.0028	81.7553	81.6291	82.0076	0.378518	0.140583	-26.5069	1.06429	-70.0372	0.588593
158	TRUE	0.829272	33.2432	33.2516	0.0084	82.9074	82.673	83.6963	1.02334	0.400456	107.904	1.01171	-80.0386	0.542347
159	TRUE	0.940124	33.4092	33.4128	0.0036	78.5825	76.8012	80.245	3.44377	0.995799	-794.82	1.08205	-65.5984	0.745276
160	TRUE	0.571932	35.1619	35.1711	0.0092	98.33	92.3141	108.034	15.7194	6.06941	1866.42	1.01709	-83.87	0.450962
161	TRUE	0.604628	35.5083	35.5107	0.0024	80.6634	76.5887	83.2685	6.67973	2.4243	-2783.22	1.00233	-69.0663	0.729636
162	TRUE	0.834582	36.107	36.1098	0.0028	75.6695	75.5599	75.8104	0.250498	0.101697	-24.1021	1.0335	-69.247	0.634545
163	TRUE	0.856224	36.291	36.3254	0.0344	68.9482	67.2256	73.1837	5.95809	1.96852	-67.5929	1.16594	-59.8518	0.848228
164	TRUE	0.907164	36.4086	36.4142	0.0056	69.8595	66.0431	72.3978	6.35472	1.9121	1073.84	1.03112	-65.3161	0.729979
165	TRUE	0.405146	36.5554	36.589	0.0336	71.7676	68.1958	75.6651	7.46936	3.12897	-189.94	1.05448	-71.0631	0.671693
166	TRUE	0.920227	36.6646	36.7174	0.0528	71.8266	67.7798	74.9127	7.1329	2.58097	-106.1	1.10675	-70.2542	0.579995
167	TRUE	0.827878	36.7942	36.8254	0.0312	83.7888	70.4383	84.3093	13.8709	6.97226	444.394	1.00001	-73.1185	0.579458
168	TRUE	0.491368	36.9002	36.9102	0.01	82.0916	75.5909	89.0935	13.5027	6.74565	1567.91	1.06113	-79.1442	0.501445
169	TRUE	0.901985	37.0122	37.0318	0.0196	73.0668	69.9991	78.6109	8.61186	2.75941	-47.9078	1.68817	-74.5999	0.596024
170	TRUE	0.752857	37.1225	37.1253	0.0028	71.469	71.3985	71.7918	0.393362	0.136623	111.329	1.02237	-69.6823	0.718584
171	TRUE	0.532568	37.5093	37.5145	0.0052	104.615	103.055	105.031	1.97597	0.702813	323.899	1.08482	-77.7118	0.512322
172	TRUE	0.623912	37.6669	37.6689	0.002	63.5347	63.0983	64.6034	1.50517	0.5573	-716.321	1.03335	-63.7907	0.764604
173	TRUE	0.913844	37.7845	37.7877	0.0032	74.6031	71.1044	75.5588	4.45437	2.04395	1400.4	1.00084	-73.1392	0.631891
174	TRUE	0.862848	38.8344	38.8488	0.0144	72.1681	70.5877	74.6529	4.06521	1.91333	-253.347	1.03613	-79.9565	0.533102
175	TRUE	0.805718	39.118	39.1552	0.0372	70.9317	66.7059	75.1918	8.48599	3.48871	-165.279	1.0814	-75.7537	0.579958
176	TRUE	0.606717	39.4288	39.4312	0.0024	69.4764	68.5412	70.6787	2.13751	0.771594	890.631	1.00251	-71.9908	0.731169
177	TRUE	0.414247	39.6336	39.6396	0.006	84.6758	83.7933	86.423	2.62975	0.904781	-90.2095	1.54759	-84.0161	0.441998
178	TRUE	0.927513	39.76	39.7616	0.0016	87.2614	87.2614	87.2614	1.42109e-14	4.6998e-15	5.61883e-12	1	-78.617	0.478373
179	TRUE	0.912745	40.8779	40.8935	0.0156	117.859	117.156	119.821	2.66518	0.691379	-53.0393	1.20528	-79.5074	0.534746
180	TRUE	0.847443	41.0003	41.0991	0.0988	103.335	77.6242	103.935	26.3111	12.0396	-265.508	1.01264	-66.845	0.644591
181	TRUE	0.733225	41.6298	41.6326	0.0028	80.9982	79.9443	81.9186	1.97423	0.647065	-655.603	1.01322	-78.5277	0.60421
182	TRUE	0.704509	41.7322	41.8014	0.0692	73.6554	67.0657	76.9655	9.89985	3.41733	-110.905	1.02764	-72.654	0.597564
183	TRUE	0.950751	41.9966	42.0682	0.0716	72.9017	65.8894	73.3324	7.443	2.95233	45.9039	1.12206	-74.852	0.568121
184	TRUE	0.591255	42.1833	42.1989	0.0156	74.4181	73.7724	79.6137	5.8413	1.64153	-379.877	1.00205	-75.9058	0.543006
185	TRUE	0.825268	42.3325	42.3341	0.0016	74.4936	74.2175	74.5916	0.374065	0.153618	-233.791	1.01068	-74.982	0.618156
186	TRUE	0.921076	42.4333	42.4349	0.0016	76.5591	76.3097	76.6303	0.320627	0.129065	-155.86	1.04572	-70.6282	0.708463
187	TRUE	0.900118	42.5789	42.6125	0.0336	72.7928	68.7031	73.906	5.20291	2.05114	-130.837	1.049	-75.7416	0.639744
188	TRUE	0.957297	42.7941	42.7965	0.0024	77.0558	75.7199	77.7238	2.00392	0.734733	-834.966	1.01889	-70.6849	0.65145
189	TRUE	0.558942	42.8629	42.8661	0.0032	76.159	75.2609	78.7121	3.45119	1.14355	983.405	1.05162	-81.0101	0.585305
190	TRUE	0.437494	42.9893	42.9913	0.002	75.6966	74.5388	77.6204	3.08158	1.14969	-1516.62	1.00866	-75.5227	0.650002
191	TRUE	0.540595	43.4093	43.4113	0.002	65.8347	65.5452	66.1509	0.605629	0.218335	-290.727	1.00254	-70.7253	0.770283
192	TRUE	0.514942	43.5033	43.5153	0.012	80.5937	76.2621	81.0229	4.76074	2.35809	453.459	1.0546	-72.9339	0.65683
193	TRUE	0.599328	44.0621	44.0681	0.006	77.0947	76.4638	77.7998	1.33595	0.485356	114.952	1.20735	-73.2215	0.592348
194	TRUE	0.58054	44.1664	44.168	0.0016	81.8596	81.3074	82.0556	0.74813	0.307235	-467.581	1.02779	-71.1628	0.66421
195	TRUE	0.861621	44.4684	44.47	0.0016	76.3138	76.3138	76.3138	1.42109e-14	7.53644e-15	1.39022e-11	1	-76.4126	0.546108
196	TRUE	0.660748	44.6412	44.6536	0.0124	76.4444	69.4158	77.5268	8.11094	2.43829	-301.933	1.35373	-69.6689	0.718503
197	TRUE	0.705598	44.7388	44.8056	0.0668	69.7253	67.0604	75.5767	8.51629	3.02492	-57.0621	1.18778	-71.9572	0.706345
198	TRUE	0.985246	44.8032	44.8048	0.0016	67.2541	66.6841	69.2491	2.56502	1.03252	1246.88	1.488	-70.7231	0.695587
199	TRUE	0.541189	44.9076	44.9408	0.0332	75.3597	75.0386	75.5514	0.512743	0.180411	6.17328	1.00598	-73.2576	0.690148
200	TRUE	0.620475	45.0124	45.0376	0.0252	80.7413	80.7413	80.7413	0	1.58882e-15	-9.97625e-14	1	-71.4345	0.688888
201	TRUE	0.423189	45.1395	45.1419	0.0024	76.6387	76.1043	76.9059	0.801568	0.293893	-333.986	1.00942	-69.3309	0.705037
202	TRUE	0.642829	45.2183	45.2263	0.008	77.667	77.003	77.8748	0.871844	0.296761	92.228	1.03788	-74.7265	0.662194
203	TRUE	0.522269	45.2503	45.2519	0.0016	108.785	108.117	109.987	1.87032	0.749798	1168.95	1.01167	-83.8703	0.511997
204	TRUE	0.822599	45.5555	45.6651	0.1096	79.9633	73.6265	83.4062	9.77969	3.4368	38.0528	1.10916	-79.8185	0.488951
205	TRUE	0.863526	45.8331	45.8387	0.0056	65.8314	61.5745	73.5953	12.0208	3.95379	-1663.82	1.05129	-74.4502	0.644769
206	TRUE	0.745655	45.9839	45.9859	0.002	66.297	63.6563	67.1832	3.5269	1.39452	-1747.54	1.15056	-71.8716	0.735941
207	TRUE	0.980145	46.1251	46.1271	0.002	64.3914	63.4161	65.0104	1.59423	0.62103	821.289	1.01448	-63.2299	0.780822
208	TRUE	0.989245	46.2735	46.3027	0.0292	75.6992	71.7498	81.1589	9.40908	4.69272	299.027	1.07889	-72.2783	0.691493
209	TRUE	0.920317	46.9863	46.9935	0.0072	72.8994	72.767	73.7664	0.999438	0.413956	-155.317	1.01406	-73.2927	0.704777
210	TRUE	0.855704	47.289	47.2906	0.0016	67.8588	67.8588	67.8588	0	4.25955e-15	6.44221e-12	1	-77.057	0.581987
211	TRUE	0.64972	47.4814	47.5014	0.02	76.2412	65.4381	78.1931	12.755	3.00596	-575.689	1.23563	-81.349	0.487421
212	TRUE	0.926555	47.6086	47.6566	0.048	79.2692	65.2891	81.4589	16.1698	5.51103	-325.92	1.10794	-77.4725	0.445453
213	TRUE	0.86333	47.9326	47.9346	0.002	78.1526	76.7053	79.4039	2.69861	0.961574	-1276.78	1.00831	-72.1593	0.641183
214	TRUE	0.964602	48.1965	48.2013	0.0048	78.781	75.6471	80.3784	4.73124	2.03184	-975.504	1.00708	-68.6807	0.699048
215	TRUE	0.589138	48.3537	48.3953	0.0416	71.5391	65.332	77.4561	12.124	5.77376	-273.477	1.00844	-66.5152	0.766905
216	TRUE	0.752208	48.5077	48.5389	0.0312	72.5308	72.1351	74.4269	2.29178	0.960342	41.7529	1.06076	-69.6515	0.723744
217	TRUE	0.934818	49.3936	49.398	0.0044	91.2327	90.9014	92.2696	1.36816	0.463164	281.059	1.05871	-68.8519	0.714418
218	TRUE	0.844865	49.8024	49.8248	0.0224	64.533	64.268	75.0188	10.7508	4.58456	492.969	1.00416	-74.9106	0.617319
219	TRUE	0.57532	50.1768	50.1824	0.0056	99.6308	98.634	100.249	1.61467	0.529114	72.6386	1.29184	-77.2568	0.607334
220	TRUE	0.345736	50.9732	50.9748	0.0016	82.5725	82.3231	82.6437	0.320627	0.129065	155.86	1.04572	-74.8642	0.641726
221	TRUE	0.622641	52.3122	52.3206	0.0084	80.6311	78.018	84.733	6.71492	2.73197	861.239	1.02015	-76.541	0.591235
222	TRUE	0.539495	52.401	52.4246	0.0236	82.3994	81.4654	84.2638	2.79845	0.986792	82.0286	1.02538	-78.0643	0.552241
223	TRUE	0.599969	52.6134	52.6222	0.0088	84.9922	81.5068	86.3808	4.87396	2.25872	553.059	1.0001	-82.21	0.484152
224	TRUE	0.565523	52.9194	52.9214	0.002	76.5339	76.2177	77.1529	0.935162	0.356582	467.581	1.01392	-75.9804	0.650492
225	TRUE	0.851163	53.1302	53.1374	0.0072	77.3222	75.7504	81.0607	5.31034	1.86555	660.468	1.0374	-80.6872	0.544855
226	TRUE	0.458227	53.2614	53.279	0.0176	65.7541	65.203	70.2242	5.02123	1.85009	232.516	1.11965	-74.0482	0.611839
227	TRUE	0.807567	53.361	53.3626	0.0016	73.2312	70.497	76.8561	6.3591	2.52227	-3974.44	1.00045	-76.8901	0.653596
228	TRUE	0.821438	53.7358	53.741	0.0052	75.2186	71.5373	77.2299	5.69261	1.94772	1141.67	1.04366	-78.0169	0.600038
229	TRUE	0.967874	54.3089	54.3265	0.0176	75.7212	74.7119	77.4951	2.78322	0.887984	94.8406	1.09559	-64.4911	0.777401
230	TRUE	0.460029	54.5053	54.5213	0.016	77.0054	75.6695	78.8687	3.19918	0.896393	-113.117	1.12909	-66.3511	0.786952
231	TRUE	0.998142	54.6325	54.6553	0.0228	105.257	77.6058	106.463	28.8572	14.1209	-1342.19	1.10898	-75.0463	0.539761
232	TRUE	0.788021	54.7657	54.7713	0.0056	71.8707	71.0195	73.0156	1.9961	0.772833	344.944	1.03398	-65.7666	0.704679
233	TRUE	0.992425	55.0077	55.0297	0.022	65.805	64.3668	69.2456	4.87875	1.40855	33.9919	1.28801	-72.1534	0.722382
234	TRUE	0.938804	55.3232	55.3272	0.004	73.6016	72.3399	75.0266	2.68674	0.924619	-693.781	1.01597	-65.3301	0.720491
235	TRUE	0.948906	55.486	55.4884	0.0024	68.4605	66.7238	70.1972	3.47346	1.25059	-1447.27	1	-75.4594	0.678008
236	TRUE	0.669259	55.5788	55.6052	0.0264	76.1311	71.4927	77.9836	6.4909	2.66569	188.341	1.10879	-77.9124	0.649412
237	TRUE	0.765295	55.692	55.694	0.002	78.0016	78.0016	78.0016	1.42109e-14	5.2093e-15	-2.31528e-12	1	-74.3989	0.62394
238	TRUE	0.871071	56.9987	57.0003	0.0016	75.8723	75.3201	76.0683	0.74813	0.307235	467.581	1.02779	-78.4961	0.653366
239	TRUE	0.58232	57.4463	57.4495	0.0032	70.1487	69.4155	73.9054	4.48994	2.08358	-1423.84	1.00541	-74.3629	0.63724
240	TRUE	0.638854	57.7419	57.7487	0.0068	70.2549	70.2389	70.9121	0.67318	0.287405	-104.639	1.00339	-76.442	0.584982
241	TRUE	0.651091	57.9611	57.9643	0.0032	74.293	74.0097	75.0188	1.0091	0.398066	82.0318	1.25894	-65.3935	0.785528
242	TRUE	0.542983	58.2426	58.2506	0.008	81.9375	81.512	82.8184	1.30647	0.380217	32.4835	1.10644	-77.5792	0.607424
243	TRUE	0.575748	58.4726	58.4774	0.0048	76.2949	75.3598	76.9035	1.54376	0.492692	310.334	1.02472	-69.3081	0.73521
244	TRUE	0.695826	58.6858	58.6878	0.002	72.5164	70.2275	74.3689	4.14143	1.6004	-2131.15	1.00264	-74.2359	0.73901
245	TRUE	0.437038	58.7782	58.805	0.0268	74.8859	71.7003	77.6603	5.96007	1.64646	41.7361	1.26909	-71.9197	0.719119
246	TRUE	0.545655	58.8786	58.8886	0.01	81.2694	80.7541	81.9356	1.18148	0.419549	19.3588	1.04533	-85.202	0.461423
247	TRUE	0.300137	59.0874	59.0898	0.0024	75.5046	74.703	77.3081	2.60509	0.960788	-1085.46	1.02432	-67.0964	0.806103
248	TRUE	0.481114	59.3977	59.3993	0.0016	78.2022	77.7035	78.701	0.997506	0.394299	623.441	1	-73.1383	0.71502
249	TRUE	0.585939	59.7021	59.7053	0.0032	105.475	105.148	106.811	1.66251	0.585428	463.87	1.16264	-78.7038	0.539237
250	TRUE	0.631954	60.3556	60.36	0.0044	88.0798	88.0798	88.0798	0	2.51215e-15	4.22653e-12	1	-76.8095	0.588084
251	TRUE	0.953139	60.488	60.496	0.008	66.3091	65.995	74.7162	8.72119	3.44853	1107.1	1.16159	-79.3739	0.590559
252	TRUE	0.477593	60.7988	60.8012	0.0024	79.9365	79.9365	79.9365	1.42109e-14	4.4704e-15	-3.67421e-12	1	-74.3693	0.628701
253	TRUE	0.640769	60.8876	60.9156	0.028	72.365	67.8756	74.6023	6.72674	1.94062	-46.1849	1.23086	-80.6771	0.550102
254	TRUE	0.634758	61.1472	61.2044	0.0572	66.564	64.5849	71.3221	6.73718	1.84321	40.0138	1.09817	-68.9938	0.707079
255	TRUE	0.407618	61.298	61.3	0.002	70.8592	70.8592	70.8592	1.42109e-14	8.25576e-15	1.86479e-12	1	-70.7591	0.718234
256	TRUE	0.486474	61.3932	61.3964	0.0032	79.4049	79.4049	79.4049	0	4.16593e-15	-4.44089e-13	1	-71.2732	0.677202
257	TRUE	0.638093	61.6908	61.6952	0.0044	74.7346	72.2817	74.9313	2.64963	0.781034	289.87	1.37976	-67.5634	0.782834
258	TRUE	0.572108	62.0836	62.0856	0.002	89.9607	89.7647	90.0675	0.302814	0.137361	-1.0367e-12	1.09531	-82.0055	0.519118
259	TRUE	0.758194	62.1959	62.1991	0.0032	70.7553	70.5327	70.8889	0.356252	0.132767	74.2192	1.0402	-71.8492	0.679068
260	TRUE	0.800692	62.9943	62.9979	0.0036	103.267	102.536	104.102	1.56603	0.500663	1.12453	1.42106	-78.9247	0.598579
261	TRUE	0.562608	64.1662	64.1738	0.0076	67.1137	63.6031	71.0844	7.4813	1.4571	419.004	1.31676	-70.3258	0.720675
262	TRUE	0.620151	64.5418	64.5442	0.0024	67.8235	66.2203	68.8254	2.60509	0.946229	-1085.46	1.0081	-78.6366	0.598368
263	TRUE	0.383367	64.6498	64.6538	0.004	73.2689	72.6263	76.3194	3.69312	1.42384	959.552	1.04876	-76.6504	0.652482
264	TRUE	0.719782	64.765	64.7666	0.0016	82.6853	78.1966	83.4335	5.23691	2.12336	-2805.49	1.32667	-77.803	0.616591
265	TRUE	0.63716	65.4945	65.5017	0.0072	75.9916	72.8391	80.2536	7.4145	2.24339	-920.711	1.04645	-70.7164	0.722139
266	TRUE	0.391808	65.5881	65.5997	0.0116	84.1099	83.6503	84.3489	0.698651	0.288797	-55.5542	1.00545	-81.7484	0.44708
267	TRUE	0.775949	65.8105	65.8121	0.0016	84.4055	82.3571	86.0977	3.74065	1.48097	-2337.91	1.00052	-80.607	0.590168
268	TRUE	0.871552	66.238	66.242	0.004	79.8764	77.3352	81.1972	3.86196	1.40738	-973.091	1.00021	-72.8406	0.713511
269	TRUE	0.484222	66.4692	66.4712	0.002	76.7302	76.4407	77.0463	0.605629	0.218335	-290.727	1.00254	-67.511	0.78212
270	TRUE	0.967931	67.004	67.0112	0.0072	65.7028	63.7414	65.7293	1.98795	0.639103	222.949	1.07235	-68.627	0.718672
271	TRUE	0.938574	70.8493	70.8541	0.0048	77.2741	75.441	79.6921	4.25108	1.30705	768.1	1.03195	-76.7668	0.615476
272	TRUE	0.496943	71.2056	71.2104	0.0048	75.9086	73.6227	78.3727	4.75003	1.57401	1007.97	1.0065	-76.5274	0.661061
273	TRUE	0.458148	71.3956	71.4008	0.0052	79.3837	77.852	80.0702	2.21819	0.727648	-417.483	1.00429	-72.175	0.713989
274	TRUE	0.476999	74.2154	74.2194	0.004	97.4748	97.1186	97.7123	0.593754	0.197132	106.943	1.04725	-79.3674	0.443053
275	TRUE	0.652977	74.3998	74.4074	0.0076	75.0553	74.7115	80.0113	5.29981	1.98171	728.146	1.0671	-80.3847	0.491548
276	TRUE	0.482921	74.6114	74.6506	0.0392	80.3792	66.6344	81.903	15.2686	6.1453	-348.447	1.07541	-74.4154	0.581745
277	TRUE	0.878347	74.7514	74.755	0.0036	83.9829	83.0603	84.3831	1.32288	0.459007	-176.604	1.26636	-75.4317	0.608973
278	TRUE	0.827777	74.9078	74.9526	0.0448	66.3502	62.3842	72.837	10.4528	3.22584	-124.397	1.15487	-73.2834	0.591767
279	TRUE	0.773237	75.0558	75.0574	0.0016	74.8445	72.5823	77.8193	5.23691	2.07676	3273.07	1.00061	-75.6411	0.60859
280	TRUE	0.984301	75.2038	75.2846	0.0808	66.3025	65.6583	75.6362	9.97782	2.85732	-89.4871	1.01182	-72.4141	0.64658
281	TRUE	0.957143	75.445	75.447	0.002	72.6634	71.6525	73.6475	1.99501	0.817915	-1082.12	1.01701	-68.7706	0.76643
282	TRUE	0.557291	75.5306	75.6086	0.078	70.404	66.1031	76.5618	10.4587	3.67782	-109.899	1.03192	-72.4583	0.701812
283	TRUE	0.964591	75.6902	75.7034	0.0132	73.7666	72.8037	74.1253	1.32165	0.43341	74.8959	1.01001	-70.2145	0.768693
284	TRUE	0.617012	75.7918	75.8614	0.0696	72.7066	69.3966	83.1836	13.787	3.76509	-4.2721	1.16909	-73.2075	0.592338
285	TRUE	0.432996	75.9282	75.9574	0.0292	82.4719	81.0766	82.815	1.7384	0.659259	50.926	1.00364	-72.8183	0.600459
286	TRUE	0.944541	76.1302	76.1318	0.0016	63.2663	61.8413	64.3351	2.49377	0.989262	-1558.6	1.00209	-67.165	0.760963
287	TRUE	0.666655	76.2397	76.2413	0.0016	76.9863	76.8081	78.1441	1.33595	0.552622	-779.302	1.13675	-66.5937	0.786112
288	TRUE	0.671209	76.3261	76.3389	0.0128	79.9058	77.3811	82.0681	4.68695	1.75539	304.529	1.02869	-75.4528	0.609061
289	TRUE	0.999369	76.4181	76.4201	0.002	63.746	61.466	68.2615	6.79551	2.43028	-3143.93	1.0078	-70.347	0.712181
290	TRUE	0.3478	76.5813	76.6185	0.0372	76.5835	60.9492	76.9259	15.9767	6.7721	-452.743	1.02201	-69.0535	0.712686
291	TRUE	0.892644	76.7417	76.7665	0.0248	80.1523	80.0091	81.4924	1.48335	0.767877	-57.843	1.00057	-67.863	0.764855
292	TRUE	0.968131	76.8485	76.8549	0.0064	80.2346	78.0012	84.641	6.63979	3.1585	1033.94	1.00035	-76.9516	0.625374
293	TRUE	0.950946	77.0273	77.0789	0.0516	64.3442	63.1939	64.689	1.49503	0.65174	-24.3722	1.00245	-72.4508	0.642668
294	TRUE	0.368275	77.1748	77.1764	0.0016	71.4009	70.6349	72.8793	2.24439	0.902684	-1402.74	1.01271	-78.4024	0.608815
295	TRUE	0.82345	77.3472	77.3504	0.0032	64.9127	62.9533	66.8127	3.8594	1.31885	-1202.97	1.00211	-71.5136	0.710645
296	TRUE	0.940497	77.4828	77.4872	0.0044	71.4274	64.7328	75.2051	10.4723	3.74679	-2537.34	1.0784	-67.5333	0.743903
297	TRUE	0.88309	77.6012	77.6056	0.0044	70.79	66.7011	71.751	5.04989	2.0525	-1173.85	1.00564	-68.2186	0.778717
298	TRUE	0.832565	77.6788	77.7568	0.078	61.16	60.8307	70.5498	9.71919	3.25183	-75.897	1.02936	-65.0445	0.649718
299	TRUE	0.89094	77.8396	77.8412	0.0016	80.3631	80.087	80.461	0.374065	0.153618	-233.791	1.01068	-71.3825	0.70517
300	TRUE	0.463742	78.0892	78.0928	0.0036	82.0976	81.7651	82.1448	0.379643	0.153738	109.104	1.00473	-71.81	0.610825
301	TRUE	0.735368	78.6575	78.6651	0.0076	67.0021	66.3624	67.4919	1.12952	0.385562	131.091	1.03153	-75.9237	0.456883
302	TRUE	0.846345	78.7675	78.7695	0.002	82.4099	79.3194	83.4875	4.16815	1.63646	-2008.37	1.24648	-77.2719	0.626101
303	TRUE	0.637477	78.8639	78.8655	0.0016	75.628	74.6305	76.6255	1.99501	0.788598	1246.88	1	-79.6874	0.590841
304	TRUE	0.336968	78.9971	79.0003	0.0032	70.8985	69.6813	72.8876	3.20627	1.32511	-1155.04	1.16432	-70.9764	0.735001
305	TRUE	0.430281	79.0935	79.0975	0.004	48.6772	48.6772	48.6772	7.10543e-15	4.49387e-15	-3.06348e-12	1	-71.5707	0.635551
306	TRUE	0.921102	79.2071	79.2195	0.0124	73.6802	65.0063	75.2847	10.2784	4.35315	-839.045	1.0044	-73.3548	0.716626
307	TRUE	0.966906	79.3907	79.3935	0.0028	73.5952	67.7912	75.3764	7.5852	2.81522	2737.28	1.05717	-77.2373	0.644542
308	TRUE	0.868412	79.4959	79.4975	0.0016	69.5087	69.4374	69.7581	0.320627	0.129065	155.86	1.04572	-72.7486	0.706083
309	TRUE	0.91543	79.5987	79.6003	0.0016	80.0296	79.8871	80.5284	0.641254	0.258129	311.721	1.14317	-72.4049	0.720152
310	TRUE	0.836969	79.7039	79.7059	0.002	72.6988	72.2089	74.1327	1.92376	0.748485	-905.262	1.21036	-75.6162	0.655537
311	TRUE	0.471834	79.9071	79.9091	0.002	72.2878	71.8247	72.4481	0.623441	0.243171	311.721	1.01894	-70.7629	0.765568
312	TRUE	0.888454	79.9939	80.0139	0.02	75.2803	68.9084	78.3836	9.47518	2.9614	361.907	1.26487	-73.0245	0.710947
313	TRUE	0.457391	80.0979	80.0995	0.0016	74.549	74.2106	76.5618	2.35126	0.980098	1402.74	1.12994	-74.0161	0.667917
314	TRUE	0.660026	80.197	80.1998	0.0028	73.7066	68.7339	75.6659	6.93207	2.63998	-2606.51	1.0475	-72.708	0.72131
315	TRUE	0.577287	80.3002	80.303	0.0028	75.4284	73.1964	76.0383	2.84189	1.02407	-1004.59	1.01799	-75.7526	0.716769
316	TRUE	0.603224	80.3882	80.4134	0.0252	72.7818	69.9528	75.0034	5.05062	2.10724	169.029	1.14322	-73.4077	0.708984
317	TRUE	0.918031	80.7158	80.7174	0.0016	71.6815	71.254	73.1778	1.92376	0.774388	-935.162	1.43137	-65.9042	0.764026
318	TRUE	0.636416	81.2073	81.2193	0.012	77.9992	77.6652	78.0437	0.378518	0.146127	-13.6274	1.00777	-80.3812	0.448529
319	TRUE	0.748197	81.3393	81.3453	0.006	81.5597	80.9144	82.3839	1.4695	0.520547	28.3982	1.23595	-77.3751	0.544411
320	TRUE	0.56195	81.7913	81.8061	0.0148	104.52	91.5442	105.462	13.9181	5.08271	993.198	1.02141	-76.3059	0.65317
321	TRUE	0.992098	81.9109	81.9393	0.0284	84.7704	70.4636	94.3999	23.9363	8.2874	-159.248	2.40792	-76.8602	0.604177
322	TRUE	0.993249	82.1368	82.14	0.0032	70.2567	68.4532	72.0194	3.56623	1.39599	1104.64	1.01146	-75.8281	0.64599
323	TRUE	0.94402	82.3416	82.3432	0.0016	67.2849	67.0622	67.6857	0.623441	0.249933	-389.651	1.00816	-66.0418	0.734914
324	TRUE	0.734513	82.458	82.4596	0.0016	77.0141	76.5154	77.1566	0.641254	0.258129	-311.721	1.14317	-68.2121	0.790876
325	TRUE	0.414763	82.6376	82.6392	0.0016	76.4592	74.3751	79.612	5.23691	2.0851	-3273.07	1.00143	-68.1783	0.777725
326	TRUE	0.529787	82.7164	82.726	0.0096	76.2352	75.0166	77.0219	2.00526	0.572048	199.089	1.00392	-73.4722	0.666235
327	TRUE	0.39273	82.856	82.858	0.002	73.8091	72.1882	73.916	1.72782	0.681729	-767.215	1.15155	-73.6055	0.686097
328	TRUE	0.857521	82.9944	82.9976	0.0032	69.9701	69.1388	70.6232	1.48438	0.487989	-443.769	1.00378	-72.656	0.540693
329	TRUE	0.553408	83.2144	83.2344	0.02	83.0223	81.9715	85.9256	3.95413	1.60005	167.697	1.02925	-80.705	0.544199
330	TRUE	0.918386	83.6256	83.6312	0.0056	80.4957	79.6014	82.5068	2.90537	1.10946	565.966	1.03121	-82.9449	0.493795
331	TRUE	0.695833	83.8484	83.8692	0.0208	87.7693	87.665	92.4501	4.78508	2.2617	244.039	1.01292	-82.7916	0.433897
332	TRUE	0.815699	84.1048	84.1224	0.0176	77.1077	74.0135	77.3182	3.30468	1.57356	159.744	1.04144	-71.5957	0.754216
333	TRUE	0.768056	84.3615	84.3675	0.006	66.2187	65.8757	66.7376	0.861847	0.285398	74.6384	1.10664	-82.1834	0.500006
334	TRUE	0.984235	84.5659	84.5815	0.0156	67.4445	62.6474	71.5933	8.94594	2.7087	-569.228	1.01531	-67.1619	0.801283
335	TRUE	0.898306	84.6935	84.7415	0.048	75.0017	69.3815	79.6811	10.2996	5.25602	209.907	1.00548	-73.4047	0.718323
336	TRUE	0.704246	85.169	85.1802	0.0112	82.9564	82.7735	85.0394	2.26589	0.642359	102.399	1.06645	-73.3102	0.611959
337	TRUE	0.994395	85.4042	85.4514	0.0472	77.9557	69.5753	81.5382	11.9629	3.94466	-45.7505	1.2094	-71.4399	0.705207
338	TRUE	0.68115	85.9566	85.985	0.0284	81.0455	75.2948	81.0963	5.80142	2.9644	-207.858	1.00097	-65.6514	0.692321
339	TRUE	0.486642	86.1054	86.107	0.0016	68.117	67.6005	69.3461	1.74564	0.709855	1091.02	1.02644	-77.6639	0.634479
340	TRUE	0.849306	86.4702	86.4826	0.0124	80.0821	67.6441	81.5733	13.9292	5.04928	1031.57	1.42315	-79.7548	0.536027
341	TRUE	0.514875	86.6406	86.6558	0.0152	86.002	79.7008	87.5161	7.81528	2.08581	367.374	1.11796	-71.5575	0.71344
342	TRUE	0.477082	86.7378	86.7562	0.0184	107.972	105.092	114.591	9.49945	3.30727	466.098	1.14655	-78.1355	0.606653
343	TRUE	0.437843	86.873	86.875	0.002	66.1063	66.1063	66.1063	1.42109e-14	5.50384e-15	1.86479e-12	1	-58.8078	0.851858
344	TRUE	0.726896	87.3289	87.3681	0.0392	68.2296	62.3458	74.5547	12.2089	4.11048	33.255	1.4479	-82.8301	0.44794
345	TRUE	0.62398	87.4933	87.4957	0.0024	68.3693	68.154	68.4361	0.282033	0.100127	-83.4966	1.01988	-70.5126	0.701883
346	TRUE	0.958281	87.5781	87.6013	0.0232	82.6479	82.2389	103.919	21.6798	7.00201	831.929	1.13632	-77.6673	0.495817
347	TRUE	0.789902	87.6917	87.6997	0.008	86.9401	86.3493	95.1302	8.78086	4.36787	1231.89	1.05545	-75.0746	0.593241
348	TRUE	0.586888	87.7493	87.7713	0.022	69.3509	67.5667	74.0382	6.47149	1.79139	98.0689	1.18612	-73.3926	0.656201
349	TRUE	0.863121	87.8849	87.8869	0.002	73.7182	71.9949	74.8092	2.81439	0.952474	1201.72	1.1076	-71.8056	0.617214
350	TRUE	0.686193	88.1916	88.2228	0.0312	79.9311	69.9377	83.1195	13.1818	5.23755	380.32	1.14215	-69.5249	0.730469
351	TRUE	0.475739	88.3	88.3144	0.0144	85.4666	82.2495	86.0349	3.78546	1.62178	231.26	1.04965	-83.5963	0.490276
352	TRUE	0.774261	88.3356	88.3872	0.0516	71.6484	70.7533	74.7689	4.0156	1.55888	20.6014	1.07829	-77.2752	0.605336
353	TRUE	0.508731	88.4592	88.5224	0.0632	68.4401	62.6096	73.0706	10.461	3.55437	-118.698	1.08122	-71.6966	0.602245
354	TRUE	0.911914	88.646	88.6488	0.0028	71.4873	70.9901	71.7248	0.73477	0.286483	284.507	1.01607	-75.0444	0.659967
355	TRUE	0.421074	88.7444	88.7864	0.042	76.8891	72.5989	80.0294	7.43044	2.18926	110.313	1.10705	-68.7307	0.767345
356	TRUE	0.725848	88.9672	88.9712	0.004	65.5973	64.3834	65.9658	1.58243	0.66267	398.262	1.00242	-67.6813	0.774264
357	TRUE	0.995879	89.3691	89.3723	0.0032	73.2883	72.5683	80.7028	8.13443	2.92725	-2407.49	1.11874	-68.2113	0.722583
358	TRUE	0.817523	89.4519	89.5487	0.0968	68.0148	47.576	71.6149	24.0389	9.18611	-47.6161	1.18207	-67.9142	0.69539
359	TRUE	0.901108	89.6283	89.6339	0.0056	69.7756	67.7174	73.917	6.19966	2.01447	1036.01	1.0484	-69.0369	0.773493
360	TRUE	0.443395	89.7467	89.7519	0.0052	70.6044	69.5133	75.714	6.20071	2.20887	1180.33	1.05353	-73.2092	0.715113
361	TRUE	0.60397	89.8479	89.8539	0.006	66.701	65.0693	67.2142	2.14493	0.96331	-355.627	1.00101	-66.6923	0.701168
362	TRUE	0.988571	89.9339	89.9803	0.0464	72.5487	68.7765	77.7117	8.93522	3.64934	155.162	1.09263	-68.2062	0.782662
363	TRUE	0.510576	90.5007	90.5527	0.052	75.9451	69.8302	76.5726	6.74243	2.40383	-102.102	1.04436	-81.5386	0.405016
364	TRUE	0.450765	90.7503	90.7599	0.0096	76.9026	75.1025	77.7955	2.69302	0.97623	217.794	1.0583	-72.923	0.713297
365	TRUE	0.468423	90.8559	90.8611	0.0052	66.3108	65.1876	68.1969	3.00932	1.10154	-547.778	1.01543	-76.4739	0.671763
366	TRUE	0.403366	91.2666	91.2718	0.0052	72.5834	71.8412	73.0658	1.22462	0.430087	251.938	1.01734	-65.1895	0.662834
367	TRUE	0.367962	91.4678	91.473	0.0052	80.8384	80.3625	82.3495	1.98699	0.872661	-381.699	1.00005	-80.1139	0.470022
368	TRUE	0.777565	92.9381	92.9517	0.0136	77.5286	72.6562	79.0527	6.39652	2.95976	435.277	1.04457	-76.2097	0.519581
369	TRUE	0.913351	93.184	93.2108	0.0268	73.4989	70.2637	74.3325	4.06873	1.28005	-0.0456856	1.10219	-66.1203	0.71736
370	TRUE	0.991506	93.4848	93.4968	0.012	75.149	66.8144	75.6388	8.82446	2.67153	696.104	1.16078	-77.0952	0.538122
371	TRUE	0.267362	93.678	93.698	0.02	71.6081	65.2986	74.463	9.16441	4.21174	-457.269	1.00037	-70.6308	0.642261
372	TRUE	0.497376	94.0804	94.084	0.0036	75.7419	73.0011	76.7066	3.70557	1.48543	1037.14	1.1301	-76.1802	0.588122
373	TRUE	0.722595	94.168	94.1716	0.0036	67.9309	66.5281	70.4543	3.9262	1.16667	-921.893	1.05429	-68.0435	0.800169
374	TRUE	0.843972	94.3532	94.3548	0.0016	65.342	65.244	65.6181	0.374065	0.153618	233.791	1.01068	-58.7197	0.84203
375	TRUE	0.995959	94.5128	94.5144	0.0016	83.7803	83.1569	84.4038	1.24688	0.492874	779.302	1	-68.9758	0.775808
376	TRUE	0.80339	95.008	95.0352	0.0272	84.2172	82.4741	87.0433	4.56914	1.91957	146.274	1.04872	-72.7174	0.715819
377	TRUE	0.996817	95.3515	95.3535	0.002	82.4564	81.7795	83.1332	1.35376	0.569363	749.402	1.02771	-65.8505	0.771067
378	TRUE	0.752329	95.4923	95.4951	0.0028	74.5069	70.0575	74.8001	4.74261	1.69103	1399.56	1.21361	-61.2102	0.858528
379	TRUE	0.723455	101.211	101.231	0.02	80.0728	76.5263	81.4232	4.89695	1.43977	18.246	1.24942	-72.4413	0.593161
380	TRUE	0.901978	101.446	101.47	0.024	64.8955	54.4995	76.6535	22.154	8.53243	514.789	1.81554	-76.6074	0.48897
381	TRUE	0.79236	102.086	102.089	0.0024	79.8265	77.2882	80.6949	3.40666	1.27471	1419.44	1.03747	-77.3418	0.491932
382	TRUE	0.817553	105.978	105.981	0.0028	78.6529	77.547	79.4916	1.94454	0.700348	712.151	1.00468	-76.0088	0.663533
383	TRUE	0.925186	116.744	116.748	0.0036	73.1705	71.8345	74.5064	2.67189	1.14022	901.426	1.15641	-76.2834	0.595303
384	TRUE	0.938422	118.741	118.757	0.0156	66.5374	66.0197	67.8125	1.79271	0.755011	110.318	1.02888	-78.6465	0.449369
385	TRUE	0.729213	118.969	118.987	0.018	45.6145	45.0263	45.9252	0.898912	0.290435	13.0584	1.02618	-75.7537	0.441003
386	TRUE	0.905684	119.209	119.216	0.0064	63.5087	53.6696	65.5562	11.8866	5.43225	-1861.12	1.00015	-77.618	0.588582
387	TRUE	0.634	119.446	119.483	0.0372	69.976	67.4325	76.8465	9.414	3.01735	-62.3909	1.15204	-65.8863	0.762406
388	TRUE	0.927456	119.471	119.569	0.0988	67.3116	63.709	76.1109	12.4019	4.50339	-44.0809	1.13068	-65.4084	0.707432
389	TRUE	0.663199	119.587	119.628	0.0412	65.1355	52.4549	68.6567	16.2018	5.22309	136.253	1.59171	-70.1142	0.705353
390	TRUE	0.998044	119.761	119.826	0.0652	68.4633	63.5191	77.7629	14.2439	4.46759	-134.009	1.13951	-64.7478	0.774198
391	TRUE	0.646408	119.897	119.899	0.0024	66.9279	64.6568	67.4771	2.82033	1.07267	-1168.95	1.07325	-60.5541	0.857222
392	TRUE	0.964836	120.067	120.068	0.0016	69.2794	68.8786	69.5021	0.623441	0.249933	-389.651	1.00816	-59.564	0.766358
393	TRUE	0.431649	120.492	120.495	0.0036	74.672	71.8813	76.8392	4.95784	1.69802	-1397.12	1.00833	-61.6371	0.815776
394	TRUE	0.8875	120.521	120.538	0.0168	74.5676	73.8553	76.2114	2.35613	0.742204	79.7931	1.04266	-62.2743	0.841797
395	TRUE	0.958225	120.786	120.79	0.004	90.9304	89.9804	93.2683	3.28791	1.10603	-809.664	1.03681	-69.6398	0.663354
396	TRUE	0.952311	121.098	121.124	0.0252	86.9797	83.8992	89.8775	5.97831	2.91968	226.763	1.0153	-78.8212	0.559535
397	TRUE	0.932575	121.227	121.23	0.0036	65.2596	64.3689	67.4416	3.07268	1.13368	912.896	1.03488	-73.9066	0.578024
398	TRUE	0.940724	121.483	121.486	0.0028	73.5408	72.1381	75.4779	3.33986	1.15397	1171.6	1.00482	-66.4429	0.747681
399	TRUE	0.606762	121.754	121.796	0.0424	49.015	46.8167	49.0197	2.20296	0.952283	-54.4254	1.00017	-73.742	0.541685
400	TRUE	0.589883	121.911	121.92	0.0092	73.1573	72.796	75.9279	3.13189	1.59697	-338.182	1.00097	-75.2304	0.629804
401	TRUE	0.248875	122.046	122.048	0.0016	105.827	105.329	106.326	0.997506	0.394299	623.441	1	-78.2959	0.554717
402	TRUE	0.899254	122.63	122.633	0.0036	70.9857	69.0188	74.0732	5.05433	2.04313	-1646.09	1.07021	-76.0096	0.592791
403	TRUE	0.488799	122.896	122.921	0.0256	64.8807	63.0422	82.5226	19.4804	6.96588	-694.339	1.0854	-71.0178	0.645926
404	TRUE	0.657357	122.994	123.018	0.024	84.6467	84.0617	92.2114	8.14978	3.17733	-324.063	1.02119	-80.3004	0.438851
405	TRUE	0.729481	123.172	123.193	0.0204	71.0606	70.5687	94.8673	24.2986	7.76941	925.779	1.30218	-74.9948	0.485921
406	TRUE	0.931702	123.492	123.503	0.0104	78.6109	72.3459	82.5729	10.227	3.5732	-1039.66	1.02258	-68.4797	0.724047
407	TRUE	0.554146	123.797	123.803	0.0056	63.0177	59.8012	63.9757	4.1746	1.29369	-737.931	1.00238	-66	0.785072
408	TRUE	0.51901	124.054	124.068	0.0144	89.6532	86.3653	91.6349	5.26956	1.37982	-222.039	1.10917	-74.2858	0.539854
409	TRUE	0.866873	124.305	124.332	0.0268	70.9999	70.7841	83.3815	12.5975	3.0471	-6.88678	1.32727	-64.3179	0.69407
410	TRUE	0.692746	124.424	124.435	0.0108	73.4053	72.5069	75.079	2.57213	1.00152	-237.379	1.11679	-71.0374	0.659309
411	TRUE	0.616774	124.561	124.574	0.0136	79.6977	78.871	84.5705	5.6995	1.7272	298.367	1.10145	-78.7785	0.590725
412	TRUE	0.886463	124.732	124.751	0.0188	75.7465	74.7857	79.1236	4.33785	1.33502	-198.856	1.03636	-75.1457	0.648751
413	TRUE	0.574995	124.843	124.849	0.0056	75.1696	74.9554	75.3134	0.358063	0.138539	-30.6968	1.01554	-75.7406	0.562915
414	TRUE	0.791335	125.133	125.145	0.0116	83.7029	83.1548	84.0637	0.908954	0.279264	6.97583	1.08713	-77.6359	0.548394
415	TRUE	0.770854	125.479	125.483	0.0036	74.899	72.8654	76.3908	3.52541	1.33567	-1091.92	1.02237	-70.9137	0.719057
416	TRUE	0.869406	125.739	125.742	0.0032	74.4409	69.863	75.3998	5.53676	2.15798	-1772.37	1.11768	-73.9967	0.586343
417	TRUE	0.8107	125.947	126.011	0.064	48.4188	47.074	72.8561	25.7822	12.8506	423.408	1.11649	-75.5035	0.444656
418	TRUE	0.51715	126.235	126.308	0.0732	49.928	48.3335	51.3708	3.03738	1.05684	-61.7182	1.00835	-68.6784	0.653662
419	TRUE	0.92722	126.598	126.679	0.0816	50.4009	49.9324	65.1325	15.2001	7.50002	180.481	1.01572	-72.9756	0.531928
420	TRUE	0.802619	126.83	126.838	0.008	93.676	93.6323	97.0869	3.45466	1.43844	461.59	1.04406	-74.1175	0.642991
421	TRUE	0.930108	126.985	127.009	0.024	79.3255	77.1597	83.4865	6.32684	1.69426	6.93094	1.21232	-76.4843	0.650162
422	TRUE	0.565814	127.135	127.15	0.0156	84.3253	81.9369	91.7282	9.79134	4.10385	653.872	1.51394	-76.5339	0.593792
423	TRUE	0.470222	127.193	127.213	0.02	46.0592	45.6396	46.8787	1.23911	0.394689	-25.0579	1.01442	-71.0427	0.708587
424	TRUE	0.953997	127.447	127.463	0.0164	47.7597	47.57	47.8564	0.286423	0.10331	6.30687	1.00473	-68.8919	0.575718
425	TRUE	0.78888	127.789	127.829	0.04	48.3661	47.4296	49.0186	1.58899	0.500183	-35.3006	1.00654	-70.3165	0.707977
426	TRUE	0.998008	128.289	128.336	0.0464	68.6039	66.2817	70.5948	4.31306	1.39317	-11.9537	1.14495	-73.3689	0.645871
427	TRUE	0.911359	128.472	128.528	0.0564	52.0814	47.0835	52.6275	5.54397	2.49882	-113.414	1.00536	-64.3069	0.630829
428	TRUE	0.758431	128.569	128.579	0.01	65.2869	63.8968	66.2966	2.3998	0.732217	-235.547	1.00451	-74.3701	0.496852
429	TRUE	0.790222	128.845	128.89	0.0456	51.7575	50.479	52.7702	2.2912	0.621246	-15.5953	1.01166	-62.4257	0.651288
430	TRUE	0.942669	128.936	128.938	0.002	68.0394	66.9306	68.4892	1.5586	0.602497	-779.302	1.03522	-74.0997	0.766887
431	TRUE	0.675617	129.106	129.108	0.002	50.5996	50.5729	50.8757	0.302814	0.114253	-113.873	1.03232	-72.2437	0.636501
432	TRUE	0.448588	129.531	129.54	0.0088	47.6253	47.6253	47.6253	1.42109e-14	4.54465e-15	-5.76068e-13	1	-71.8717	0.663913
433	TRUE	0.770012	129.772	129.821	0.0484	50.601	49.041	50.9097	1.86865	0.450131	-34.2127	1.00172	-68.511	0.653907
434	TRUE	0.82842	129.906	129.909	0.0028	64.015	64.015	64.015	1.42109e-14	3.28917e-15	-1.05736e-12	1	-71.7835	0.651652
435	TRUE	0.972049	130.091	130.193	0.102	51.5348	48.8967	68.6127	19.7159	6.46878	131.41	1.05846	-68.5299	0.590057
436	TRUE	0.729606	130.371	130.375	0.0044	56.0973	38.7155	90.527	51.8115	17.7789	-554.894	29.4738	-78.1738	0.438345
437	TRUE	0.63725	130.403	130.421	0.0188	64.8276	64.6212	69.3982	4.77701	2.08608	-271.567	1.0068	-77.4941	0.602039
438	TRUE	0.970785	131.913	131.916	0.0032	90.8326	90.6614	91.0038	0.342376	0.166118	120.662	1.0021	-78.1106	0.530861
439	TRUE	0.774561	131.975	132.029	0.054	79.218	57.2494	81.4813	24.2319	9.22403	415.737	1.13161	-80.403	0.415583
440	TRUE	0.807571	132.212	132.22	0.0088	68.4567	65.5743	70.8206	5.24632	2.53792	-657.977	1.0252	-71.365	0.591314
441	TRUE	0.526255	133.013	133.09	0.0776	71.8041	70.3681	79.9331	9.56505	4.60027	121.827	1.00221	-77.1674	0.442705
442	TRUE	0.956167	133.224	133.226	0.0016	80.8367	79.857	81.1039	1.24688	0.520276	-779.302	1.05662	-75.5274	0.549345
443	TRUE	0.801027	133.731	133.735	0.0044	74.2533	71.4998	75.5299	4.0301	1.39265	-942.532	1.04537	-71.7154	0.592817
444	TRUE	0.932767	133.951	133.97	0.0196	41.3967	38.3852	77.7325	39.3474	14.6964	1319.65	1.44965	-79.9686	0.401565
445	TRUE	0.7935	134.243	134.251	0.008	47.326	47.326	47.326	0	2.38323e-15	-3.68359e-13	1	-65.6026	0.587306
446	TRUE	0.458866	136.153	136.155	0.0016	70.8262	68.5818	71.4674	2.88564	1.16158	-1402.74	1.50554	-75.6853	0.662755
447	TRUE	0.996463	136.403	136.429	0.0252	81.1213	78.8528	84.8492	5.99645	1.57121	-79.7203	1.14165	-78.8912	0.493722
448	TRUE	0.996867	136.88	136.917	0.0376	67.9075	66.6755	68.3868	1.71132	0.577837	-13.0015	1.02296	-68.8072	0.716634
449	TRUE	0.990378	137.079	137.086	0.0076	68.6246	65.8001	69.2579	3.45785	1.61159	-453.339	1.00068	-70.1115	0.658982
450	TRUE	0.766331	137.308	137.312	0.004	85.3091	83.8841	86.2443	2.36017	0.970802	-655.828	1.354	-66.2618	0.78064
451	TRUE	0.99234	137.797	137.799	0.002	78.65	78.5965	80.3867	1.79017	0.713537	746.221	1.23079	-76.6077	0.656649
452	TRUE	0.648678	138.161	138.172	0.0112	74.3917	71.4544	75.3734	3.91907	1.20689	-287.252	1.07432	-77.6865	0.584313
453	TRUE	0.61996	138.347	138.361	0.0144	83.2946	79.819	85.1448	5.32587	1.98539	-372.002	1.02663	-77.9913	0.589414
454	TRUE	0.843325	138.509	138.524	0.0152	80.0468	77.5088	82.0136	4.50479	1.33802	277.492	1.02909	-74.5024	0.598271
455	TRUE	0.593642	138.826	138.856	0.0304	75.547	74.2999	76.1562	1.85623	0.560861	-6.24451	1.02975	-83.4662	0.461839
456	TRUE	0.707253	139.281	139.296	0.0156	79.8922	79.2916	83.6468	4.35522	1.7391	-305.68	1.04726	-77.6841	0.452602
457	TRUE	0.623242	139.756	139.813	0.0568	68.5172	60.9892	76.9241	15.9349	5.20985	-286.392	1.04398	-75.0452	0.586491
458	TRUE	0.648812	140.301	140.303	0.002	81.8074	81.6337	81.9811	0.347346	0.151643	197.847	1.00936	-75.8318	0.577041
459	TRUE	0.5931	140.821	140.862	0.0404	63.906	62.9795	65.2847	2.30523	0.523789	-20.7773	1.03129	-74.6023	0.64153
460	TRUE	0.509093	141.241	141.277	0.0364	67.5205	65.2823	67.9041	2.62178	1.18213	-69.4527	1.00297	-76.2337	0.626317
461	TRUE	0.861977	141.387	141.397	0.0104	67.5231	66.3879	70.5899	4.20197	1.41354	226.969	1.2531	-78.8968	0.578716
462	TRUE	0.911155	141.734	141.865	0.1304	44.0567	43.7302	79.7731	36.0429	10.536	241.658	1.04317	-67.231	0.584911
463	TRUE	0.696823	143.043	143.047	0.004	73.9817	72.7399	74.9831	2.24329	0.844334	-583.765	1.00575	-73.9486	0.532489
464	TRUE	0.807662	143.78	143.8	0.02	65.0946	61.5617	78.8196	17.2579	6.40818	767.87	1.38595	-80.8421	0.403018
465	TRUE	0.877405	144.607	144.622	0.0148	83.4229	81.7892	84.3769	2.58763	0.902726	-117.621	1.07881	-74.2335	0.44905
466	TRUE	0.989514	144.814	144.84	0.026	64.835	62.4437	72.4202	9.97651	3.80449	-390.507	1.00058	-69.8273	0.690414
467	TRUE	0.997648	145.769	145.773	0.0044	92.162	89.3096	94.1516	4.84199	1.55919	-1007.83	1.01698	-73.1352	0.545719
468	TRUE	0.499196	146.209	146.245	0.036	82.5942	80.0199	84.7605	4.74057	1.64763	-69.5704	1.05274	-74.4734	0.601978
469	TRUE	0.441509	147.157	147.166	0.0092	77.6417	76.3287	78.215	1.88625	0.763384	-192.048	1.0036	-74.8585	0.644334
470	TRUE	0.462363	148.715	148.717	0.0016	62.5276	61.824	65.1906	3.36658	1.40744	2104.11	1.04179	-77.2028	0.671282
471	TRUE	0.380477	149.058	149.061	0.0024	83.8352	83.6497	83.9837	0.333986	0.138851	-4.49785e-12	1.07756	-75.9349	0.599357
472	TRUE	0.886534	149.304	149.306	0.0024	65.7496	64.6808	67.8203	3.13947	1.14937	1308.11	1.01432	-73.9279	0.577483
473	TRUE	0.824514	149.699	149.766	0.0668	80.6992	66.9711	82.1169	15.1458	7.26496	212.587	1.01986	-79.5539	0.538352
474	TRUE	0.97965	150.17	150.201	0.0316	65.9252	64.7415	66.7752	2.03364	0.792573	-33.2893	1.03471	-71.6949	0.647236
475	TRUE	0.858538	150.293	150.297	0.0044	66.624	64.5328	67.1063	2.57349	1.13471	594.977	1.00159	-72.1136	0.709345
476	TRUE	0.559317	150.727	150.746	0.0192	48.4371	47.7432	49.0806	1.33739	0.479161	-21.1103	1.01791	-73.1765	0.668944
477	TRUE	0.80661	150.907	150.922	0.0148	65.9729	65.4869	67.1365	1.64961	0.606364	-67.6749	1.02586	-79.1818	0.583969
478	TRUE	0.973647	151.139	151.14	0.0016	67.8722	67.2933	67.9613	0.667973	0.276311	-389.651	1.07279	-75.0308	0.595591
479	TRUE	0.300926	151.347	151.351	0.0044	67.1322	67.1322	67.1322	1.42109e-14	3.55271e-15	-1.39852e-12	1	-68.0319	0.695874
480	TRUE	0.956915	152.109	152.19	0.0804	48.3634	45.8755	72.1629	26.2874	8.29916	301.761	1.04007	-72.5667	0.441839
481	TRUE	0.964844	152.367	152.41	0.0428	51.4542	49.8936	52.4794	2.58579	0.70609	-25.9702	1.01471	-67.0414	0.596992
482	TRUE	0.383579	152.762	152.767	0.0044	79.7738	79.4101	80.7312	1.3211	0.351353	-198.913	1.09179	-67.5496	0.775189
483	TRUE	0.826585	153.528	153.565	0.0376	78.0651	77.4332	79.6502	2.21705	0.782091	-43.2186	1.00686	-77.8198	0.446239
484	TRUE	0.662416	154.376	154.388	0.0124	73.2095	71.5767	79.2044	7.62779	2.29528	-611.244	1.01038	-67.9394	0.664365
485	TRUE	0.484988	154.41	154.414	0.004	73.4148	70.6446	73.9301	3.28549	1.56557	828.227	1.00204	-70.7	0.626032
486	TRUE	0.455649	154.607	154.624	0.0172	104.918	94.5942	107.337	12.7431	3.67807	768.753	1.0794	-81.8976	0.492289
487	TRUE	0.954658	155.326	155.329	0.0028	78.1819	77.6772	78.8202	1.14298	0.378482	-383.466	1.00713	-75.7116	0.668948
488	TRUE	0.507397	155.614	155.658	0.0432	81.176	80.8655	82.5091	1.6436	0.736367	-33.2037	1.0023	-73.2434	0.641163
489	TRUE	0.727967	156.827	156.846	0.0192	75.1382	74.3821	77.074	2.6919	0.859662	72.8316	1.05227	-65.2997	0.793397
490	TRUE	0.921166	157.782	157.785	0.0024	66.6755	62.3337	67.8111	5.47738	2.08166	-2282.24	1.04467	-69.0436	0.733943
491	TRUE	0.611032	157.934	157.968	0.0336	75.4034	75.2679	75.9735	0.705589	0.257105	-4.37756	1.01271	-63.9116	0.731527
492	TRUE	0.625667	158.053	158.055	0.0028	82.8492	81.4167	83.8808	2.46408	0.85925	-872.959	1.00434	-71.5118	0.794683
493	TRUE	0.968383	158.486	158.522	0.036	66.1208	65.0891	74.4199	9.33078	2.5548	247.179	1.06184	-69.1027	0.71061
494	TRUE	0.980001	158.909	158.968	0.0584	88.9178	81.5753	91.0888	9.51345	3.41936	-142.646	1.05803	-75.6105	0.544414
495	TRUE	0.410991	158.964	158.999	0.0356	82.1465	76.7842	92.0591	15.2749	6.4577	369.781	1.04867	-79.3759	0.582471
496	TRUE	0.703355	159.121	159.127	0.0068	92.7502	91.4845	94.4821	2.99758	1.19795	-437.636	1.00106	-70.0383	0.70779
497	TRUE	0.509148	159.674	159.68	0.006	70.9841	70.7347	72.3768	1.6421	0.746257	-275.429	1.00104	-71.9444	0.706749
498	TRUE	0.359586	159.891	159.917	0.0256	75.077	73.2488	77.1977	3.94891	1.30872	-163.505	1.02727	-76.8408	0.586252
499	TRUE	0.48307	160.311	160.314	0.0028	78.8354	78.0858	79.3178	1.23204	0.431106	-436.48	1.00563	-74.4409	0.678511
500	TRUE	0.632256	160.436	160.493	0.0572	49.8174	49.4554	50.1557	0.700346	0.182345	-3.76262	1.00493	-65.9092	0.5843
501	TRUE	0.92352	160.836	160.876	0.0392	76.7656	65.1466	77.2674	12.1208	6.28979	-309.01	1.00045	-74.0733	0.418406
502	TRUE	0.527456	161.674	161.677	0.0032	67.5741	67.0803	67.9848	0.904507	0.367718	-268.989	1.00255	-68.392	0.698355
503	TRUE	0.472954	162.778	162.813	0.0356	85.6699	84.959	91.0869	6.12788	2.37998	-17.458	1.10376	-78.1152	0.491796
504	TRUE	0.344177	163.23	163.244	0.014	70.5558	70.1842	71.0976	0.913384	0.338377	-43.3626	1.01404	-77.8894	0.584746
505	TRUE	0.916307	163.852	163.853	0.0016	68.5635	66.9693	70.3358	3.36658	1.33141	-2104.11	1.00019	-69.5441	0.795077
506	TRUE	0.992745	164.247	164.257	0.01	84.632	83.9986	86.7433	2.74468	1.04901	248.002	1.01075	-79.4402	0.554291
507	TRUE	0.734607	164.52	164.526	0.0056	70.925	70.9133	71.2781	0.364799	0.147123	67.691	1.00195	-74.2266	0.645692
508	TRUE	0.799083	164.602	164.612	0.0108	79.5466	79.5037	81.6891	2.18537	0.825312	188.55	1.03132	-80.8764	0.5055
509	TRUE	0.966802	165.802	165.804	0.002	63.7806	63.4644	64.3996	0.935162	0.356582	-467.581	1.01392	-78.4278	0.458314
510	TRUE	0.969196	167.014	167.016	0.0016	76.4697	76.3985	76.7191	0.320627	0.129065	-155.86	1.04572	-75.837	0.608423
511	TRUE	0.967722	167.238	167.24	0.002	76.5076	76.5076	76.5076	1.42109e-14	3.3704e-15	9.32393e-13	1	-71.3998	0.70708
512	TRUE	0.995351	171.476	171.544	0.068	74.8552	54.5755	76.1309	21.5554	7.40514	-329.29	1.02846	-64.8453	0.712646
513	TRUE	0.777414	171.749	171.763	0.014	64.568	63.8874	66.308	2.42062	0.975689	-169.403	1.00804	-65.4305	0.697515
514	TRUE	0.621083	171.938	171.94	0.0016	95.7706	95.067	95.9399	0.872818	0.366946	545.511	1.05325	-81.1039	0.499594
515	TRUE	0.964841	173.043	173.075	0.0316	80.4021	80.0095	82.7193	2.70986	1.16469	96.233	1.01243	-72.5052	0.7094
516	TRUE	0.431298	173.331	173.332	0.0016	76.2883	76.2171	76.5377	0.320627	0.129065	-155.86	1.04572	-73.434	0.587135
517	TRUE	0.324132	174.705	174.707	0.0016	69.2106	68.5337	69.5312	0.997506	0.403004	-623.441	1.0194	-78.6937	0.586529
518	TRUE	0.575864	177.586	177.596	0.01	62.4142	60.1812	69.5018	9.32058	4.02424	922.147	1.03032	-81.6888	0.415682
519	TRUE	0.822964	177.702	177.708	0.0052	52.4439	51.1451	52.4736	1.32852	0.411966	-187.587	1.0751	-73.6155	0.648423
520	TRUE	0.719946	177.708	177.775	0.0672	72.9023	50.6223	74.3109	23.6886	9.85273	336.255	1.06967	-79.9754	0.500283
521	TRUE	0.896505	177.875	177.889	0.0144	83.3776	81.5571	83.7882	2.23108	0.907593	-158.812	1.00861	-80.1327	0.521039
522	TRUE	0.991498	178.466	178.468	0.0024	69.2287	66.6236	71.9673	5.34378	1.92418	-2226.58	1.00004	-66.4678	0.680981
523	TRUE	0.622878	178.608	178.627	0.0196	80.1142	77.3504	81.1089	3.75853	1.30358	105.677	1.06421	-77.5449	0.485748
524	TRUE	0.939369	178.703	178.706	0.0024	70.7978	70.3971	70.9982	0.601176	0.22042	-250.49	1.00609	-66.0267	0.789611
525	TRUE	0.50741	178.993	178.997	0.004	72.8117	69.2232	74.7242	5.50108	1.94309	1254.61	1.04627	-79.6371	0.567805
526	TRUE	0.771559	179.081	179.1	0.0188	67.0626	66.9444	73.8485	6.9041	3.02538	-377.731	1.02478	-73.7636	0.713726
527	TRUE	0.719848	181.499	181.502	0.0028	78.8407	78.054	81.2306	3.17658	1.17301	-1148.63	1.05588	-78.3712	0.45791
528	TRUE	0.275962	182.008	182.012	0.004	76.6119	76.5902	76.8605	0.270244	0.104136	-39.1905	1.015	-76.639	0.578475
529	TRUE	0.712768	183.292	183.337	0.0452	76.6338	75.9734	79.1612	3.18784	1.10759	30.5658	1.06608	-73.3073	0.706846
530	TRUE	0.834263	185.076	185.083	0.0072	74.6742	71.8281	76.936	5.10792	2.41927	-709.433	1.00179	-71.616	0.579048
531	TRUE	0.987006	185.188	185.261	0.0732	75.8817	63.549	79.3898	15.8408	5.89239	-169.193	1.06744	-68.1433	0.640171
532	TRUE	0.541756	186.317	186.325	0.0084	66.5082	65.906	67.2537	1.34769	0.450571	33.6598	1.1076	-70.4227	0.717414
533	TRUE	0.432962	186.541	186.561	0.0204	75.3626	74.9887	76.1096	1.12094	0.479088	-41.7124	1.01315	-80.1354	0.534621
534	TRUE	0.637681	187.049	187.055	0.006	74.6145	71.1262	76.7149	5.58871	2.2485	-1145.98	1.08712	-73.304	0.658713
535	TRUE	0.974959	187.804	187.891	0.0868	67.2339	61.8122	68.9786	7.16641	2.77765	-28.9716	1.02706	-77.5415	0.544623
536	TRUE	0.540612	188.156	188.16	0.0044	47.7942	47.7942	47.7942	1.42109e-14	4.88274e-15	5.46335e-13	1	-72.239	0.577024
537	TRUE	0.199205	189.17	189.173	0.0028	49.3862	49.3305	49.4418	0.111329	0.0407965	-26.5069	1.00415	-78.6058	0.582979
538	TRUE	0.550092	189.311	189.324	0.0136	54.2338	53.9431	55.5951	1.65202	0.559199	116.773	1.0136	-68.9402	0.585643
539	TRUE	0.597513	189.455	189.591	0.136	49.8723	28.5565	103.325	74.7684	18.8828	-42.1182	6.61768	-88.1398	0.228452
540	TRUE	0.344771	189.695	189.714	0.0192	70.0733	67.253	70.4145	3.16148	1.5075	-181.819	1.00812	-74.6009	0.594301
541	TRUE	0.555473	190.288	190.306	0.018	69.8203	68.1193	71.5208	3.40154	1.76359	-186.722	1.0062	-78.8875	0.523187
542	TRUE	0.850881	191.296	191.303	0.0068	71.7977	71.1515	75.5096	4.35818	1.68124	566.3	1.07891	-63.9107	0.784021
543	TRUE	0.614579	191.751	191.753	0.0024	79.8569	79.4115	80.0795	0.667973	0.254519	55.6644	1.22415	-78.5028	0.458785
544	TRUE	0.855105	193.772	193.79	0.018	62.2495	61.0206	63.4784	2.45784	1.30542	138.181	1.00392	-76.0311	0.454954
545	TRUE	0.661958	194.655	194.677	0.0228	85.0898	83.9929	94.1575	10.1646	4.36013	434.644	1.00489	-80.732	0.548938
546	TRUE	0.906945	195.39	195.46	0.0696	70.3526	66.8659	72.307	5.44108	1.84321	-42.9202	1.04773	-74.7909	0.547173
547	TRUE	0.801358	195.663	195.668	0.0056	84.3568	84.1872	84.6626	0.475423	0.163849	-33.8206	1.03006	-75.8139	0.579319
548	TRUE	0.87938	203.651	203.657	0.006	74.2155	71.5214	79.4343	7.91295	2.86824	1447.17	1.02648	-82.687	0.491492
549	TRUE	0.682872	203.819	203.85	0.0304	90.0051	69.9864	93.703	23.7166	8.31757	-490.731	2.15286	-80.275	0.44858
550	TRUE	0.82419	204.14	204.142	0.0016	76.8447	76.5954	76.916	0.320627	0.129065	155.86	1.04572	-79.2692	0.497856
551	TRUE	0.920885	241.245	241.258	0.0128	68.385	67.9881	73.0145	5.02638	2.22357	353.212	1.08317	-83.2462	0.476886
552	TRUE	0.643509	241.789	241.814	0.0256	68.1359	62.0796	75.0321	12.9524	4.57871	-374.287	1.43365	-81.2678	0.506577
553	TRUE	0.505176	242.03	242.036	0.0064	62.0913	60.2754	63.7142	3.4388	1.19416	-553.909	1.01832	-74.5592	0.545983
554	TRUE	0.442992	242.236	242.242	0.0052	61.9708	59.3273	67.0227	7.69541	2.74762	-1257.09	1.16486	-80.8964	0.449433
555	TRUE	0.713762	242.772	242.806	0.0344	70.9486	68.9011	74.152	5.2509	1.5693	-90.8508	1.06281	-75.9817	0.601478
556	TRUE	0.617411	243.474	243.48	0.006	81.6872	80.1973	87.1739	6.97661	2.41606	-1127.36	1.06473	-80.8634	0.553801
557	TRUE	0.322312	243.617	243.646	0.0288	65.0238	61.9366	70.3279	8.39128	2.40257	32.4759	1.26897	-68.9282	0.727611
558	TRUE	0.715953	243.957	243.96	0.0024	69.1707	68.9184	70.9074	1.98907	0.736305	-723.637	1.21802	-63.7696	0.798048
559	TRUE	0.990108	244.193	244.195	0.002	81.4453	81.4453	81.4453	2.84217e-14	1.05391e-14	-2.48638e-12	1	-66.7285	0.580709
560	TRUE	0.483729	244.358	244.375	0.0176	80.7055	76.0455	81.7817	5.73619	2.35487	-328.03	1.00336	-67.5709	0.601709
561	TRUE	0.858731	244.643	244.668	0.0256	68.0959	65.156	78.37	13.214	5.16074	-445.542	1.08252	-62.9921	0.777815
562	TRUE	0.91323	244.858	244.865	0.0068	81.2197	80.1666	84.6037	4.4371	1.58672	-666.66	1.00667	-65.3397	0.838922
563	TRUE	0.923065	245.058	245.067	0.0088	78.3954	74.7067	84.1527	9.44602	3.15803	-1168.55	1.08239	-68.9092	0.724029
564	TRUE	0.975408	245.583	245.585	0.0028	69.0374	65.2522	70.2249	4.97269	1.86817	-1791.86	1.15883	-73.8089	0.644355
565	TRUE	0.885638	245.658	245.735	0.0764	68.9401	65.773	73.5953	7.82231	2.60239	65.2872	1.03507	-73.4671	0.490979
566	TRUE	0.949653	245.992	245.997	0.0048	66.7459	65.5287	73.2994	7.77075	2.25584	-1225.13	1.17615	-68.8307	0.644626
567	TRUE	0.498284	246.233	246.261	0.0288	106.07	105.976	106.901	0.925073	0.363368	-15.3672	1.01994	-82.0572	0.532624
568	TRUE	0.655947	246.432	246.454	0.0224	74.3957	73.965	78.6112	4.64626	1.6536	-196.798	1.05157	-67.6066	0.76089
569	TRUE	0.462566	246.846	246.875	0.0288	46.5044	45.0164	47.9145	2.89815	1.0897	117.097	1.02788	-59.3673	0.536817
570	TRUE	0.943975	247.644	247.646	0.002	65.5244	64.7451	66.9628	2.21767	0.861894	1133.01	1.01961	-74.6547	0.567967
571	TRUE	0.859969	248.106	248.17	0.0632	88.785	81.7777	92.3169	10.5392	4.06578	-105.812	1.11438	-74.0465	0.598695
572	TRUE	0.736228	248.372	248.376	0.0036	71.6703	68.991	73.0656	4.07463	1.37773	-1121.16	1.01396	-71.2394	0.654704
573	TRUE	0.648464	248.536	248.552	0.0168	83.6387	82.7718	84.6199	1.84818	0.559802	-55.6318	1.05264	-79.0169	0.547327
574	TRUE	0.987274	248.737	248.78	0.0428	87.781	71.1624	92.5449	21.3826	7.91274	536.392	1.11096	-78.4456	0.444085
575	TRUE	0.759573	249.142	249.162	0.0204	90.3112	88.303	92.3529	4.04993	1.36085	-151.147	1.15178	-80.9687	0.497152
576	TRUE	0.913226	249.192	249.265	0.0732	75.7728	71.0987	90.2858	19.187	5.57399	109.469	1.23331	-77.1237	0.536054
577	TRUE	0.733078	249.5	249.503	0.0028	72.9111	72.646	74.4801	1.83408	0.72122	-669.183	1.0563	-64.2884	0.693444
578	TRUE	0.51675	249.754	249.761	0.0068	84.9294	84.6359	86.2466	1.61072	0.425296	65.0407	1.13715	-75.1785	0.585967
579	TRUE	0.720633	249.811	249.824	0.0128	76.4474	68.5115	84.0622	15.5508	4.583	1231.47	1.11615	-69.6827	0.720566
580	TRUE	0.976189	250.049	250.051	0.002	67.6638	67.3877	67.6905	0.302814	0.114253	113.873	1.03232	-66.2629	0.768611
581	TRUE	0.985832	250.099	250.104	0.0044	70.6419	66.0254	74.9392	8.91373	2.92696	-2021.05	1.00811	-72.7816	0.673135
582	TRUE	0.859572	250.242	250.287	0.0452	64.5175	64.3966	72.3485	7.95187	4.16497	-176.254	1.00019	-72.7755	0.640419
583	TRUE	0.977466	250.325	250.336	0.0108	47.3488	45.5348	47.8132	2.27838	0.728461	-179.926	1.03998	-60.3541	0.796497
584	TRUE	0.818045	250.505	250.567	0.0624	47.7434	47.4039	49.6967	2.29274	0.797881	-34.4015	1.00221	-56.3779	0.699713
585	TRUE	0.972832	250.589	250.601	0.0124	48.648	48.521	48.785	0.263923	0.079163	14.0227	1.00253	-59.3231	0.693825
586	TRUE	0.996908	251.509	251.659	0.1504	81.2872	48.5788	100.985	52.4062	9.18906	-7.26605	4.16035	-86.492	0.260362
587	TRUE	0.433543	253.241	253.243	0.0024	64.4365	63.9798	65.8661	1.8863	0.679818	-759.846	1.02563	-69.3676	0.758398
588	TRUE	0.377912	253.46	253.48	0.0196	65.4006	64.9746	67.1456	2.17098	0.808219	-103.91	1.0102	-65.9663	0.760215
589	TRUE	0.518637	253.78	253.801	0.0204	68.7562	63.5759	73.5425	9.96658	3.25672	-459.437	1.01418	-69.1884	0.658409
590	TRUE	0.927254	254.05	254.065	0.0148	81.8336	77.0835	83.5109	6.42738	1.74089	-123.399	1.52962	-70.6176	0.65152
591	TRUE	0.539831	254.227	254.233	0.006	80.9053	79.121	83.6048	4.48371	1.46583	727.7	1.02368	-81.4589	0.547383
592	TRUE	0.66084	254.414	254.42	0.0064	79.8942	76.72	84.0014	7.28144	2.2358	1083.03	1.04925	-82.843	0.460855
593	TRUE	0.518034	254.693	254.707	0.014	86.5094	75.7912	89.1678	13.3766	5.03479	1033.77	1.0267	-76.1681	0.543356
594	TRUE	0.975398	254.818	254.823	0.0056	70.832	69.4823	72.3358	2.85344	1.00651	-455.581	1.02228	-70.6012	0.583956
595	TRUE	0.67861	255.075	255.102	0.0272	48.925	46.9442	49.041	2.09675	0.934915	-77.7648	1.00162	-60.9898	0.775935
596	TRUE	0.962065	255.515	255.525	0.0108	46.9994	46.3481	47.0315	0.683394	0.23275	55.7336	1.00863	-59.5011	0.763315
597	TRUE	0.977718	259.303	259.32	0.0172	72.457	60.5093	78.9208	18.4116	6.71148	-788.658	1.61848	-72.4129	0.614259
598	TRUE	0.722375	259.434	259.439	0.0048	83.0903	81.9399	86.5489	4.60901	1.72733	1065.68	1.0657	-76.472	0.654678
599	TRUE	0.333045	263.283	263.328	0.0452	71.2243	68.4398	71.686	3.24614	0.977757	-41.099	1.02018	-67.5899	0.701522
600	TRUE	0.887649	263.466	263.467	0.0016	59.0963	58.9983	59.3723	0.374065	0.153618	-233.791	1.01068	-69.9639	0.626648
601	TRUE	0.519135	263.796	263.822	0.0268	68.6136	67.291	71.4597	4.16868	1.56218	-125.102	1.02891	-68.5205	0.689886
602	TRUE	0.723162	297.046	297.048	0.0024	65.1536	64.7899	67.7587	2.96877	1.11185	1141.12	1.18393	-81.9425	0.489093
603	TRUE	0.412244	297.757	297.772	0.0152	62.2985	62.0239	68.5934	6.56947	3.0689	-450.744	1.01289	-77.8218	0.548991
604	TRUE	0.815926	298.346	298.381	0.0352	73.3616	61.1794	73.998	12.8187	6.43837	-393.588	1.06145	-65.7622	0.700481
605	TRUE	0.977179	298.507	298.558	0.0504	64.373	55.8806	78.8776	22.997	5.11883	70.5744	1.94237	-78.1312	0.48455
606	TRUE	0.997691	298.776	298.778	0.0016	72.0161	71.3392	72.3367	0.997506	0.403004	-623.441	1.0194	-64.8663	0.744468
607	TRUE	0.53771	299.22	299.242	0.0224	73.7254	71.774	79.6119	7.83795	3.28263	342.246	1.10888	-60.7575	0.698954
608	TRUE	0.450292	299.39	299.391	0.0016	55.3823	54.9815	55.605	0.623441	0.249933	-389.651	1.00816	-65.9192	0.636301
609	TRUE	0.958745	299.613	299.656	0.0428	73.7401	72.6082	74.7238	2.11567	0.65819	22.5438	1.03251	-68.0499	0.537322
610	TRUE	0.685672	300.279	300.285	0.0064	71.5175	70.0764	71.8478	1.77136	0.572182	206.314	1.07986	-74.6992	0.543251
611	TRUE	0.998692	300.728	300.733	0.0048	70.9278	68.7903	72.6052	3.81487	1.37408	-864.43	1.09136	-68.5109	0.730313
612	TRUE	0.964081	300.813	300.821	0.0076	62.1453	58.1617	68.3519	10.1902	3.51132	1304.25	1.00508	-78.5044	0.536365
613	TRUE	0.528282	300.942	300.948	0.0064	73.3871	73.029	73.7081	0.679118	0.237262	54.9069	1.04093	-71.8216	0.703669
614	TRUE	0.998954	301.292	301.297	0.0052	74.0296	73.2261	75.406	2.17991	0.905212	-458.481	1.01357	-62.5698	0.717901
615	TRUE	0.500227	301.734	301.736	0.002	84.4038	84.4038	84.4038	1.42109e-14	4.12788e-15	9.32393e-13	1	-74.671	0.606527
616	TRUE	0.970192	301.972	301.979	0.0072	64.7937	62.1086	69.5506	7.44204	3.07793	-827.607	1.26019	-68.3384	0.774515
617	TRUE	0.49194	302.016	302.019	0.0028	66.0966	63.061	69.533	6.47192	2.48553	2516.38	1.00611	-71.7573	0.657768
618	TRUE	0.976143	302.914	302.986	0.0724	66.4558	66.4353	78.3254	11.8901	6.27672	-164.44	1.00069	-72.0918	0.524166
619	TRUE	0.873386	303.234	303.239	0.0052	65.3989	63.8783	65.7707	1.89236	0.916382	360.645	1.00141	-70.8207	0.630155
620	TRUE	0.711425	303.656	303.664	0.0084	70.5871	64.2099	72.6709	8.46099	3.21241	-1172.2	1.08033	-70.9289	0.657365
621	TRUE	0.828408	303.849	303.866	0.0172	70.0149	67.4588	81.2445	13.7856	4.62893	833.498	1.01442	-78.8724	0.59304
622	TRUE	0.966169	304	304.003	0.0028	74.9117	74.6445	75.3124	0.667973	0.246149	-249.165	1.00352	-57.537	0.770226
623	TRUE	0.998128	304.048	304.053	0.0044	63.9369	60.367	65.5475	5.1805	1.76534	-1199.44	1.02531	-60.4878	0.86898
624	TRUE	0.516674	304.303	304.305	0.0024	72.5685	70.8986	75.1736	4.27503	1.55141	-1781.26	1.0045	-65.7399	0.7956
625	TRUE	0.977117	304.654	304.661	0.0064	82.4188	81.0488	84.283	3.23421	0.888042	378.886	1.0618	-68.38	0.772411
626	TRUE	0.650271	305.332	305.363	0.0312	67.0814	64.6826	71.1073	6.42467	2.12766	49.6323	1.22567	-60.9348	0.775404
627	TRUE	0.459382	305.52	305.566	0.0464	77.14	75.6066	80.5588	4.95221	1.8542	96.0042	1.02914	-70.1172	0.703947
628	TRUE	0.50451	306.506	306.519	0.0128	70.885	66.2936	73.8525	7.5589	2.27532	-565.69	1.01487	-75.8639	0.633142
629	TRUE	0.358434	306.665	306.669	0.0044	99.3007	98.3924	99.3837	0.9913	0.330184	-212.476	1.02502	-81.1255	0.440108
630	TRUE	0.881357	306.709	306.783	0.0748	74.9437	65.0123	78.9303	13.918	5.14829	-178.354	1.08877	-74.4781	0.591571
631	TRUE	0.997315	307.072	307.133	0.0612	63.35	61.5599	65.2096	3.64969	1.20471	7.16888	1.07991	-75.8127	0.643513
632	TRUE	0.933427	307.309	307.42	0.1116	61.9708	45.2434	68.71	23.4667	9.19658	185.154	1.07451	-73.2851	0.537284
633	TRUE	0.819895	307.453	307.465	0.0124	64.6885	62.4244	65.0466	2.62227	1.13308	211.916	1.00121	-72.8977	0.606366
634	TRUE	0.617717	311.257	311.296	0.0388	63.9075	60.5536	65.9894	5.43578	1.16237	50.0433	1.07443	-60.7868	0.851529
635	TRUE	0.836952	311.361	311.411	0.0496	53.9357	52.7259	62.1787	9.45275	2.97024	120.334	1.22933	-60.049	0.779519
636	TRUE	0.820758	311.597	311.631	0.0332	63.185	62.0153	66.2368	4.22149	1.14959	-66.2528	1.13187	-61.1328	0.766888
637	TRUE	0.956248	311.817	311.824	0.0068	71.859	70.5824	74.093	3.51057	1.00533	461.63	1.02578	-61.1541	0.806251
638	TRUE	0.652731	311.935	311.937	0.002	56.5802	54.3403	58.0275	3.68721	1.36641	-1807.34	1.0053	-68.248	0.788158
639	TRUE	0.917723	311.976	311.979	0.0028	63.7068	61.4653	64.6493	3.184	1.21839	1205.18	1.06322	-68.8506	0.71997
640	TRUE	0.548651	312.276	312.283	0.0064	64.3539	62.4648	66.2613	3.7965	1.22845	-572.054	1.01409	-64.415	0.773903
641	TRUE	0.66429	312.645	312.681	0.036	77.0988	76.488	79.0623	2.57425	1.0708	-59.6965	1.00789	-78.2973	0.491274
642	TRUE	0.988865	312.969	313.04	0.0704	76.3138	74.4339	76.9321	2.49819	0.650755	30.9112	1.00113	-73.2853	0.584749
643	TRUE	0.607822	313.061	313.063	0.0024	66.3491	66.0174	68.2287	2.21122	0.991292	942.141	1.02714	-74.1748	0.625024
644	TRUE	0.925945	313.533	313.535	0.002	64.6518	64.1887	65.1417	0.952975	0.366077	-488.574	1.00178	-70.3666	0.667802
645	TRUE	0.568075	313.688	313.698	0.01	92.9127	92.8523	94.4082	1.55591	0.691054	154.237	1.01417	-74.6996	0.652885
646	TRUE	0.984253	314.276	314.278	0.002	70.1054	68.9209	70.3548	1.43392	0.531451	632.348	1.10015	-69.385	0.725507
647	TRUE	0.988281	314.276	314.278	0.0016	69.5523	68.4301	69.7393	1.30923	0.530841	701.372	1.21969	-69.5309	0.716321
648	TRUE	0.973937	314.579	314.581	0.0024	46.5473	46.5473	46.5473	1.42109e-14	4.10232e-15	-2.94733e-12	1	-66.0786	0.544714
649	TRUE	0.985266	314.903	314.974	0.0712	44.8562	43.7063	46.4504	2.7441	0.869677	-15.6512	1.01209	-73.3925	0.578311
650	TRUE	0.392566	315.671	315.678	0.0064	105.829	103.765	105.997	2.2323	0.795778	-364.016	1.00895	-80.6076	0.509103
651	TRUE	0.898363	315.79	315.807	0.0168	100.293	98.6941	100.549	1.85522	0.778318	-107.174	1.00053	-78.5751	0.455162
652	TRUE	0.837415	319.27	319.274	0.004	64.0795	63.8123	64.2947	0.482425	0.161568	80.2917	1.04282	-68.489	0.592862
653	TRUE	0.480544	319.438	319.478	0.0408	74.3602	73.8764	74.6244	0.748083	0.261825	-7.04958	1.00325	-71.0462	0.644073
654	TRUE	0.352997	319.726	319.78	0.054	78.6239	78.4536	91.6801	13.2265	5.91584	-261.449	1.04659	-67.1325	0.586247
655	TRUE	0.945368	320.802	320.825	0.0224	89.2451	84.2225	89.4229	5.20041	2.26763	231.382	1.00873	-74.5885	0.480496
656	TRUE	0.976419	321.035	321.084	0.0484	73.7314	68.3485	78.953	10.6045	3.78361	181.107	1.02863	-71.0635	0.641323
657	TRUE	0.617568	321.899	321.926	0.0268	82.472	81.6461	85.2162	3.57009	1.2251	-102.933	1.09203	-71.69	0.663426
658	TRUE	0.616984	322.041	322.046	0.0048	74.9112	72.937	76.93	3.99299	1.33202	854.337	1.00205	-68.7079	0.780196
659	TRUE	0.839499	322.282	322.287	0.0044	83.6093	82.1422	84.5041	2.36189	0.763305	503.293	1.0257	-77.9263	0.606333
660	TRUE	0.688571	322.567	322.569	0.002	75.7293	75.6447	76.3215	0.676879	0.261574	290.727	1.08263	-72.0725	0.695955
661	TRUE	0.590484	336.158	336.236	0.0784	74.4544	69.1001	76.9462	7.84612	2.58436	-79.0721	1.02704	-76.0157	0.473148
662	TRUE	0.52037	336.382	336.397	0.0148	78.1752	77.8367	78.4983	0.661692	0.236604	-36.2639	1.01031	-70.0815	0.591998
663	TRUE	0.927123	336.75	336.752	0.0028	73.1699	72.9844	73.3555	0.371096	0.145223	146.671	1.00266	-69.1802	0.756615
664	TRUE	0.655481	338.553	338.686	0.1328	70.204	37.7702	103.439	65.6692	12.7528	-10.3718	7.10507	-86.669	0.287727
665	TRUE	0.319875	339.184	339.189	0.0048	82.3203	82.2146	82.4164	0.20176	0.0708475	7.65028	1.00785	-78.33	0.460061
666	TRUE	0.849539	339.285	339.288	0.0036	81.0705	80.9286	81.1795	0.250897	0.0993729	-1.22909e-12	1.01531	-72.9564	0.724069
667	TRUE	0.778185	339.418	339.42	0.0016	70.2206	69.2943	73.2843	3.99002	1.65451	2493.77	1.0264	-75.4787	0.627603
668	TRUE	0.623853	340.239	340.244	0.0044	72.6311	71.9534	72.7085	0.75502	0.353459	163.175	1.01449	-83.6523	0.473044
669	TRUE	0.986024	340.645	340.646	0.0016	75.8071	75.5577	76.0564	0.498753	0.197149	-311.721	1	-68.924	0.785421
670	TRUE	0.617458	340.892	340.91	0.018	77.6118	74.8041	79.2142	4.41011	1.58508	236.294	1.00952	-81.2369	0.408965
671	TRUE	0.996153	341.097	341.115	0.018	73.0226	69.8012	73.5846	3.78343	1.2864	-201.95	1.00886	-69.2997	0.596519
672	TRUE	0.805214	341.619	341.655	0.036	61.0296	53.1565	64.9447	11.7882	4.5919	-307.788	1.01287	-79.8532	0.490752
673	TRUE	0.775814	341.851	341.852	0.0016	46.8329	46.8329	46.8329	7.10543e-15	4.6998e-15	3.08388e-12	1	-73.6482	0.709195
674	TRUE	0.651032	341.92	341.943	0.0224	64.0862	63.4114	68.148	4.73663	1.85539	232.341	1.04796	-76.5611	0.645432
675	TRUE	0.401194	342.56	342.58	0.02	71.8837	69.1616	76.4495	7.28794	2.781	-366.885	1.00786	-81.3802	0.406254
676	TRUE	0.417458	342.845	342.856	0.0108	94.2066	90.7802	97.1483	6.36805	2.26133	-513.063	1.04757	-77.4679	0.606569
677	TRUE	0.614414	344.202	344.207	0.0048	76.4087	75.086	76.7604	1.67443	0.803333	-345.714	1.00129	-76.1897	0.524934
678	TRUE	0.975705	344.493	344.541	0.048	64.7049	63.9479	65.603	1.65509	0.587015	-6.26747	1.02002	-56.9557	0.845175
679	TRUE	0.933329	344.75	344.754	0.004	75.1972	67.7456	77.639	9.89342	3.15265	-2257.28	1.07698	-65.7702	0.79159
680	TRUE	0.47557	348.039	348.08	0.0412	63.8249	62.9069	68.6925	5.78558	2.43166	-25.951	1.09355	-73.2454	0.589518
681	TRUE	0.985063	348.222	348.226	0.0036	65.8218	65.1687	66.8683	1.69962	0.607117	-496.819	1.01005	-65.5897	0.76838
682	TRUE	0.725118	348.27	348.285	0.0152	57.4015	52.5696	68.0772	15.5076	6.3704	1100.79	1.01424	-67.7372	0.698554
683	TRUE	0.914026	348.553	348.569	0.016	65.0809	61.5258	68.6211	7.09536	1.71029	-285.264	1.16542	-59.9459	0.796484
684	TRUE	0.843606	348.695	348.782	0.0868	77.8509	72.4147	83.8641	11.4494	3.6314	-82.3627	1.08943	-73.178	0.587026
685	TRUE	0.440528	348.894	348.898	0.0044	77.963	77.8181	80.7057	2.88765	1.04261	616.949	1.14608	-72.0545	0.649197
686	TRUE	0.789985	349.053	349.063	0.0096	74.5338	65.1558	86.197	21.0411	7.6707	-2234.61	1.01554	-73.4991	0.605509
687	TRUE	0.651533	349.061	349.111	0.05	65.8194	64.9009	66.5539	1.65299	0.47639	1.51285	1.02133	-71.4768	0.61155
688	TRUE	0.379711	349.477	349.486	0.0084	93.625	93.2749	93.6433	0.368402	0.142378	-46.2572	1.00713	-72.2019	0.649049
689	TRUE	0.987351	350.032	350.111	0.0788	75.3808	70.3418	78.015	7.67316	2.48073	-52.558	1.09591	-75.2484	0.598369
690	TRUE	0.989272	350.402	350.435	0.0328	73.7894	69.29	78.5638	9.27384	2.68088	107.2	1.30705	-77.5037	0.533291
691	TRUE	0.371592	351.165	351.169	0.004	65.5122	65.0446	66.0243	0.979694	0.339062	-254.538	1.00479	-71.8358	0.664101
692	TRUE	0.355723	368.844	368.887	0.0432	56.6933	41.1667	68.0489	26.8822	6.11903	106.415	6.93582	-98.656	0.171248
693	TRUE	0.62848	371.289	371.295	0.0064	74.5332	74.1355	76.066	1.93047	0.758221	-335.542	1.01723	-73.8941	0.658952
694	TRUE	0.749773	371.76	371.784	0.024	83.9132	76.4712	84.0632	7.59199	3.55792	319.922	1.01769	-81.0408	0.43064
695	TRUE	0.592758	423.17	423.189	0.0184	79.3815	77.7941	83.9298	6.13571	2.19659	129.553	1.19812	-75.0317	0.547179
696	TRUE	0.436821	438.639	438.641	0.0016	66.1724	64.3377	66.5821	2.24439	0.947695	-1402.74	1.07026	-75.9364	0.601757
697	TRUE	0.597772	439.064	439.095	0.0312	77.4069	74.3348	77.8622	3.52744	0.97386	96.8461	1.02553	-79.0529	0.485562
698	TRUE	0.710859	439.818	439.826	0.008	67.4323	65.9182	71.1467	5.22845	1.69517	627.119	1.01149	-81.3063	0.475137
699	TRUE	0.42955	440.35	440.356	0.0064	65.225	63.3785	70.7362	7.35768	2.1949	639.719	1.5787	-77.3985	0.538299
700	TRUE	0.751559	441.134	441.143	0.0092	74.9769	73.0028	75.2052	2.20234	0.916741	-228.301	1.0298	-66.894	0.712321
701	TRUE	0.995646	441.624	441.628	0.004	68.7573	68.4456	71.9932	3.54768	1.24016	-833.954	1.16959	-72.4938	0.64389
702	TRUE	0.896589	441.788	441.79	0.0028	68.6765	64.7429	70.0718	5.32894	1.9422	1910.26	1.03087	-69.2143	0.738105
703	TRUE	0.988099	442.023	442.026	0.0028	63.2169	62.6899	65.8888	3.19885	1.1701	-1081.48	1.18234	-66.6275	0.644928
704	TRUE	0.907733	442.352	442.362	0.01	65.0771	64.6158	83.0216	18.4058	8.80742	1911.16	1.04669	-73.166	0.498506
705	TRUE	0.591343	442.673	442.682	0.0088	67.4622	64.5009	74.8229	10.322	3.31332	-1133.54	1.05144	-61.2026	0.718163
706	TRUE	0.488449	442.916	442.965	0.0488	64.4562	61.5743	81.341	19.7667	7.24335	358.327	1.16262	-70.9201	0.544833
707	TRUE	0.545474	443.241	443.251	0.0108	75.1536	71.633	76.0007	4.36764	1.55562	316.206	1.1337	-66.0598	0.584612
708	TRUE	0.52868	443.414	443.423	0.0092	78.2152	76.5131	80.1062	3.59314	1.40822	-376.145	1.0064	-70.2485	0.713347
709	TRUE	0.492836	443.655	443.657	0.0016	74.5247	74.4268	74.8008	0.374065	0.153618	-233.791	1.01068	-74.5325	0.596502
710	TRUE	0.467839	443.861	443.864	0.0024	70.1082	69.9078	71.2437	1.33595	0.502174	-528.812	1.09001	-75.77	0.573064
711	TRUE	0.945553	443.971	443.974	0.0032	71.6666	68.1928	72.7578	4.565	1.71022	1374.03	1.15781	-78.7191	0.528812
712	TRUE	0.350961	444.325	444.336	0.0104	45.5309	44.3049	46.6918	2.38685	0.941951	-211.434	1.0254	-77.7927	0.584
713	TRUE	0.911718	444.375	444.385	0.0104	64.0702	63.5511	66.605	3.05386	1.25335	-301.791	1.00357	-73.6763	0.579243
714	FALSE	0.504239	444.443	444.49	0.0464	61.6812	41.1077	66.5797	25.472	6.9429	329.125	2.59877	-87.4934	0.251254
715	TRUE	0.988858	444.76	444.84	0.08	65.87	63.889	75.5075	11.6185	4.56346	90.8519	1.07546	-76.443	0.492127
716	TRUE	0.855227	444.871	444.875	0.0048	44.8486	44.6079	45.0695	0.461624	0.14674	44.4776	1.02885	-76.0815	0.641633
717	TRUE	0.994522	445.227	445.23	0.0028	76.014	73.2085	76.7488	3.54026	1.31999	-1240.52	1.20371	-70.1852	0.701822
718	TRUE	0.973891	445.426	445.569	0.1432	65.4876	65.1011	89.7021	24.601	9.07411	-175.198	1.0174	-65.0248	0.602389
719	TRUE	0.711273	471.242	471.281	0.0396	76.0307	67.1717	76.6735	9.50187	2.57901	-146.36	1.13494	-73.5563	0.476556
720	TRUE	0.806126	471.863	471.871	0.008	73.5023	73.2091	74.7663	1.55726	0.442366	97.7438	1.08427	-71.4852	0.633353
721	TRUE	0.984324	482.655	482.699	0.0436	52.2384	51.2153	87.2568	36.0415	16.176	-381.89	1.87007	-78.8757	0.451791
722	TRUE	0.56737	482.813	482.815	0.0016	63.6117	63.3713	64.8943	1.52298	0.642088	-935.162	1.09744	-74.4705	0.536028
723	TRUE	0.707364	491.848	491.888	0.04	73.209	61.7347	87.37	25.6353	5.07696	48.1301	6.56533	-98.5085	0.154872
