# Supplementary material for: Bazedoxifene reverses sexually dimorphic autistic-like abnormalities in biallelic MDGA1-mutant mice
Source: EMBO Mol Med. 2026 Mar 20;18(4):1358–98. doi: 10.1038/s44321-026-00402-y (PMC13084050; doi:10.1038/s44321-026-00402-y)
Supplement: Supplementary file 17 — Source data Fig. 3 [file 44321_2026_402_MOESM17_ESM.zip › Panel H and I/Batch1/WT_236.xlsx]

## Sheet: Sheet1
ID	Accepted	Score	Begin Time (s)	End Time (s)	Call Length (s)	Principal Frequency (kHz)	Low Freq (kHz)	High Freq (kHz)	Delta Freq (kHz)	Frequency Standard Deviation (kHz)	Slope (kHz/s)	Sinuosity	Mean Power (dB/Hz)	Tonality
1	TRUE	0.883301	0.120804	0.122804	0.002	78.3008	78.3008	78.3008	2.84217e-14	6.92551e-15	2.20698e-12	1	-68.6123	0.724729
2	TRUE	0.904971	0.204804	0.223204	0.0184	74.0367	69.5936	75.5193	5.92571	2.80092	292.24	1.15303	-75.0439	0.523291
3	TRUE	0.797945	0.311604	0.320804	0.0092	72.2131	71.2779	72.5692	1.2913	0.446495	106.045	1.03886	-73.5403	0.665091
4	TRUE	0.76042	0.395604	0.410404	0.0148	71.5082	71.2319	74.7487	3.51681	1.05325	-185.097	1.08334	-79.4186	0.54344
5	TRUE	0.431959	0.601204	0.603204	0.002	77.3005	77.1268	77.4742	0.347346	0.151643	-197.847	1.00936	-73.0386	0.57728
6	TRUE	0.691102	0.887204	0.889204	0.002	72.4538	71.8481	72.6497	0.801568	0.306667	353.708	1.10504	-74.3359	0.572548
7	TRUE	0.578767	1.15513	1.15953	0.0044	71.7459	71.5974	73.7795	2.18204	0.756529	452.841	1.12112	-71.3634	0.704513
8	TRUE	0.822786	1.27273	1.27473	0.002	71.8953	71.4589	73.5162	2.05736	0.764235	-944.068	1.06373	-65.4026	0.740469
9	TRUE	0.418422	1.37193	1.37433	0.0024	78.5993	77.9314	79.1337	1.20235	0.433786	-500.98	1.00166	-65.4434	0.785463
10	TRUE	0.590082	1.51193	1.51393	0.002	66.4182	65.5988	67.2109	1.61204	0.632277	-842.282	1.00543	-60.5508	0.769094
11	TRUE	0.744586	1.63433	1.65273	0.0184	68.8487	65.1326	73.2812	8.1486	2.49059	-409.323	1.20062	-62.3354	0.72864
12	TRUE	0.991097	1.77993	1.78193	0.002	76.3013	75.9718	76.6308	0.659067	0.266714	-353.708	1.00734	-54.1285	0.84267
13	TRUE	0.505557	1.91113	1.92073	0.0096	67.3997	67.2906	79.7829	12.4923	5.78262	1354.15	1.06289	-64.9024	0.71073
14	TRUE	0.506097	1.98593	1.98913	0.0032	104.456	66.6191	107.588	40.969	13.7565	-10035.1	1.17848	-65.1976	0.667519
15	TRUE	0.564363	2.09946	2.12266	0.0232	76.3827	71.8682	81.7215	9.85326	3.92714	300.196	1.55797	-63.2359	0.780571
16	TRUE	0.594111	2.21826	2.22026	0.002	78.436	78.2178	81.3083	3.09049	1.19998	-1315.59	1.17809	-58.799	0.858224
17	TRUE	0.466246	2.31786	2.32066	0.0028	79.6087	79.3712	80.8853	1.51407	0.548258	-512.466	1.07594	-62.7635	0.817391
18	TRUE	0.657911	2.39626	2.42666	0.0304	71.3239	68.4324	72.5895	4.15706	1.03612	-75.0837	1.03424	-67.4544	0.708762
19	TRUE	0.680366	2.51986	2.52146	0.0016	81.8481	80.4677	82.338	1.87032	0.768088	-1168.95	1.03658	-70.8765	0.663609
20	TRUE	0.569678	2.62466	2.62626	0.0016	81.2517	80.851	81.4744	0.623441	0.249933	389.651	1.00816	-66.7601	0.689473
21	TRUE	0.976295	2.71106	2.73906	0.028	79.9766	70.2396	83.1273	12.8878	4.27288	370.988	1.19214	-70.6775	0.71827
22	TRUE	0.321478	2.85826	2.86266	0.0044	76.1505	73.2516	79.9973	6.74565	2.59705	-1466.58	1.01624	-72.2538	0.646165
23	TRUE	0.474189	2.93946	3.02146	0.082	68.4813	67.1827	86.1451	18.9624	5.50317	-178.944	1.11589	-72.249	0.537515
24	TRUE	0.940762	3.13739	3.13979	0.0024	78.9596	78.4252	80.6815	2.25626	0.801018	-667.973	1.46727	-69.9756	0.678271
25	TRUE	0.634449	3.21539	3.24339	0.028	92.3856	77.9822	106.529	28.547	14.8765	-1067.41	1.02515	-73.6412	0.551153
26	TRUE	0.806626	3.35459	3.37939	0.0248	78.2304	64.3309	104.381	40.0504	14.7183	-313.658	3.49732	-76.8884	0.489958
27	TRUE	0.945485	3.44819	3.47379	0.0256	65.5515	60.4152	97.4429	37.0277	15.6077	-1286.65	1.49108	-76.7658	0.484632
28	TRUE	0.795896	3.54299	3.54499	0.002	66.7422	66.7155	67.0183	0.302814	0.114253	-113.873	1.03232	-75.0302	0.630923
29	TRUE	0.536457	3.62899	3.63939	0.0104	66.9604	66.6486	68.9873	2.33867	0.906881	-223.865	1.03323	-73.6845	0.663968
30	TRUE	0.549894	4.06891	4.07451	0.0056	77.4712	75.7196	78.1243	2.4047	0.762397	403.302	1.07231	-74.0279	0.662749
31	TRUE	0.513946	4.62451	4.63011	0.0056	72.7364	72.3505	74.1762	1.82579	0.696479	317.552	1.24811	-78.6874	0.597682
32	TRUE	0.977691	4.89251	4.91171	0.0192	78.4609	67.9606	78.7322	10.7715	4.99921	-584.977	1.01258	-76.8167	0.602872
33	TRUE	0.673503	4.98811	5.02011	0.032	67.3066	66.9808	69.8354	2.85457	1.42059	85.565	1.00171	-75.3307	0.498434
34	TRUE	0.502123	5.12484	5.12724	0.0024	72.8218	71.3523	75.6941	4.34182	1.5902	-1809.09	1.01058	-70.7798	0.753221
35	TRUE	0.820429	5.23884	5.25244	0.0136	67.0724	64.3931	69.5429	5.14979	1.66966	-360.576	1.05639	-70.9154	0.593177
36	TRUE	0.62478	5.33044	5.34324	0.0128	90.9182	90.6753	91.2606	0.585312	0.177002	-12.5032	1.01925	-73.6283	0.658571
37	TRUE	0.826842	5.37964	5.38204	0.0024	67.5081	64.569	68.9777	4.40862	1.61641	-1836.93	1.01118	-78.9992	0.580751
38	TRUE	0.899209	5.45804	5.48764	0.0296	70.6731	65.783	76.2924	10.5094	3.58431	-186.975	1.259	-76.1905	0.59632
39	TRUE	0.637227	5.57044	5.57324	0.0028	64.9477	64.6509	65.5118	0.860943	0.290249	-289.808	1.01028	-66.7945	0.775812
40	TRUE	0.726392	5.72884	5.79204	0.0632	66.9924	65.4868	67.1257	1.63885	0.635327	-24.151	1.00119	-65.4381	0.696596
41	TRUE	0.462137	5.91964	5.92524	0.0056	64.873	64.6355	65.2145	0.57891	0.160189	-80.9122	1.01104	-63.3661	0.708933
42	TRUE	0.667288	5.99964	6.03084	0.0312	60.2868	59.2403	64.8059	5.56558	1.57894	-129.221	1.05009	-76.8432	0.654814
43	TRUE	0.558506	6.10837	6.11477	0.0064	74.7796	71.1075	79.3812	8.27372	2.4384	-1185.13	1.12719	-69.4262	0.726289
44	TRUE	0.775509	6.19437	6.19597	0.0016	67.1166	66.5912	67.464	0.872818	0.347517	545.511	1.00577	-67.2447	0.784362
45	TRUE	0.415437	6.29157	6.29437	0.0028	85.7997	85.4582	86.0075	0.549222	0.179084	-178.48	1.00669	-75.9397	0.586895
46	TRUE	0.573071	6.38557	6.39317	0.0076	74.7291	74.0611	74.7588	0.697661	0.227468	-73.0752	1.01549	-62.3497	0.844393
47	TRUE	0.856808	6.65197	6.65397	0.002	80.3278	79.8646	81.6993	1.8347	0.700197	893.175	1.04199	-75.9435	0.551239
48	TRUE	0.534168	6.84717	6.84917	0.002	67.8209	67.7496	68.7026	0.952975	0.373414	404.601	1.13695	-73.3721	0.639597
49	TRUE	0.552255	7.02117	7.03757	0.0164	80.7032	79.7383	82.5018	2.76348	0.807931	39.5817	1.21661	-79.175	0.534027
50	TRUE	0.790436	7.21149	7.21629	0.0048	74.5407	72.1294	75.5402	3.41077	1.398	745.061	1.00326	-77.7054	0.619436
51	TRUE	0.894927	7.31349	7.31989	0.0064	68.3238	66.8786	71.7922	4.91357	1.65473	731.958	1.06914	-79.6151	0.600074
52	TRUE	0.888497	7.39949	7.41109	0.0116	80.6005	78.4551	82.3818	3.92663	1.29515	-78.2125	1.34443	-78.3544	0.602077
53	TRUE	0.606243	7.50949	7.51909	0.0096	75.3575	74.1622	76.7753	2.61313	0.980636	-219.371	1.12412	-62.9145	0.847183
54	TRUE	0.645438	7.69869	7.70069	0.002	65.3898	65.087	65.4877	0.400784	0.153333	-176.854	1.03234	-63.946	0.743253
55	TRUE	0.419519	7.78749	7.82789	0.0404	70.3382	66.0254	91.7772	25.7518	10.3013	-614.791	1.0737	-73.2306	0.5908
56	TRUE	0.815729	7.95989	8.00389	0.044	65.1679	63.7573	65.2362	1.4789	0.615474	27.0513	1.00642	-71.3401	0.576791
57	TRUE	0.70394	8.13302	8.16582	0.0328	65.9606	64.6841	75.8986	11.2145	4.9172	-354.33	1.00636	-70.7309	0.595224
58	TRUE	0.934154	8.36142	8.36302	0.0016	66.819	66.5963	67.2198	0.623441	0.249933	-389.651	1.00816	-63.9751	0.835484
59	TRUE	0.638581	8.46142	8.52942	0.068	66.6878	62.7703	78.9021	16.1317	5.27166	-196.466	1.2229	-69.5762	0.650633
60	TRUE	0.663036	9.44175	9.46415	0.0224	79.3984	76.1699	80.2297	4.05979	1.34914	-119.177	1.09708	-67.5613	0.713124
61	TRUE	0.50034	9.59975	9.60175	0.002	72.7817	72.755	73.0578	0.302814	0.114253	-113.873	1.03232	-59.248	0.700831
62	TRUE	0.440308	9.66375	9.67575	0.012	62.4308	57.9205	63.241	5.32057	2.0426	-434.545	1.05398	-72.6945	0.585643
63	TRUE	0.764418	9.78495	9.78655	0.0016	79.1962	78.3679	79.4901	1.12219	0.460853	-701.372	1.03705	-53.8239	0.871053
64	TRUE	0.766802	9.87815	9.91975	0.0416	73.1158	65.6823	77.0436	11.3613	4.52958	219.874	1.0657	-67.0306	0.727039
65	TRUE	0.504456	10.0509	10.0529	0.002	73.7815	71.5727	73.9952	2.42252	0.914026	-910.988	1.29829	-68.4342	0.759728
66	TRUE	0.542997	10.1777	10.1793	0.0016	74.807	74.5843	75.2078	0.623441	0.249933	-389.651	1.00816	-61.2441	0.744545
67	TRUE	0.708681	10.3005	10.3029	0.0024	75.6233	75.2893	75.6604	0.371096	0.138851	-139.161	1.01913	-70.0689	0.632133
68	TRUE	0.785294	10.5729	10.5761	0.0032	77.3657	77.3211	78.1895	0.868365	0.293427	-199.464	1.08613	-69.5005	0.70796
69	TRUE	0.384644	10.7113	10.7653	0.054	66.7429	66.402	77.6733	11.2713	4.7199	-220.403	1.01521	-68.9161	0.548329
70	TRUE	0.461139	11.096	11.0976	0.0016	77.2892	77.218	77.5386	0.320627	0.129065	-155.86	1.04572	-67.0899	0.714909
71	TRUE	0.894602	11.3736	11.3812	0.0076	73.6051	71.6235	74.5559	2.93241	0.884229	-122.555	1.69859	-75.1853	0.654472
72	TRUE	0.834374	11.4596	11.4708	0.0112	83.988	83.4028	85.0225	1.61973	0.47255	-73.7083	1.04849	-79.0813	0.535794
73	TRUE	0.688843	11.5632	11.5656	0.0024	76.7041	76.2365	77.0381	0.801568	0.28993	-333.986	1.00236	-67.0614	0.704095
74	TRUE	0.38668	11.8224	11.8352	0.0128	67.1787	66.9044	69.4393	2.53485	1.16741	182.496	1.01918	-75.5155	0.641563
75	TRUE	0.758451	12.3695	12.3811	0.0116	79.9083	74.05	80.215	6.16496	3.04727	535.839	1.00543	-78.9635	0.600213
76	TRUE	0.988579	12.7771	12.7971	0.02	66.9035	65.9843	74.6088	8.62446	3.35041	-442.752	1.00923	-76.4235	0.590937
77	TRUE	0.358285	12.9139	12.9195	0.0056	67.5863	65.9016	68.9223	3.02072	1.10511	-612.176	1.03671	-75.3039	0.597453
78	TRUE	0.503442	13.0371	13.0399	0.0028	72.9897	71.8244	74.1549	2.33048	0.851735	-867.658	1.00357	-71.8978	0.612867
79	TRUE	0.867189	13.1511	13.1699	0.0188	64.4804	63.1332	71.7982	8.66499	2.96478	-450.211	1.12616	-75.4308	0.595008
80	TRUE	0.928623	13.3115	13.3151	0.0036	67.657	67.2559	71.4656	4.2097	1.44446	-955.208	1.22058	-69.511	0.634042
81	TRUE	0.429082	13.4679	13.4707	0.0028	68.354	68.2835	68.6769	0.393362	0.136623	-111.329	1.02237	-65.9577	0.692894
82	TRUE	0.766431	13.5695	13.5739	0.0044	65.3132	65.0906	65.6398	0.549222	0.18549	72.9952	1.04201	-73.5251	0.697961
83	TRUE	0.956341	13.6947	13.7015	0.0068	72.8963	68.814	108.744	39.9296	13.5097	-5847.13	1.02335	-77.8134	0.508728
84	TRUE	0.580195	14.2422	14.2478	0.0056	72.6421	70.0147	77.8226	7.80786	2.14398	-1118.85	1.12143	-68.4635	0.733518
85	TRUE	0.427222	14.385	14.3878	0.0028	72.6482	71.6277	75.0714	3.44377	1.18222	-821.713	1.86906	-67.7832	0.758172
86	TRUE	0.566343	14.5354	14.5374	0.002	75.4581	74.6209	76.2686	1.64767	0.666836	-884.269	1.01368	-55.6418	0.849648
87	TRUE	0.844007	14.6846	14.6878	0.0032	73.2105	72.5797	75.1105	2.53088	0.935067	-804.041	1.12604	-63.1016	0.809971
88	TRUE	0.962842	14.7914	14.799	0.0076	81.0237	75.8878	85.4101	9.52233	2.65214	-1115.16	1.01851	-69.2559	0.800613
89	TRUE	0.62597	15.5873	15.5933	0.006	70.7111	70.1423	72.7897	2.64741	0.981027	442.784	1.01577	-69.4625	0.648544
90	TRUE	0.99693	15.6921	15.6957	0.0036	78.0501	77.59	79.3712	1.78126	0.658906	495.245	1.13736	-69.8124	0.657483
91	TRUE	0.527861	15.8545	15.8585	0.004	71.5831	70.8411	77.0505	6.20945	2.01287	-1223.95	1.12169	-73.3943	0.641639
92	TRUE	0.99552	16.116	16.1468	0.0308	83.518	78.8824	85.4638	6.58141	2.54284	-161.901	1.10759	-77.5077	0.537405
93	TRUE	0.479269	16.2304	16.2772	0.0468	101.839	75.6503	102.388	26.7381	12.0523	-569.935	1.02354	-73.9793	0.547094
94	TRUE	0.902783	16.4716	16.474	0.0024	70.05	69.5157	71.7719	2.25626	0.801018	-667.973	1.46727	-67.6813	0.711931
95	TRUE	0.871974	16.5612	16.6	0.0388	71.3475	67.0517	76.1567	9.10507	3.81917	-199.125	1.05813	-70.1496	0.654624
96	TRUE	0.874469	16.8516	16.868	0.0164	64.9116	58.7514	65.3302	6.57879	1.89333	-286.116	1.17457	-65.422	0.774587
97	TRUE	0.998344	16.9532	16.972	0.0188	71.1834	67.1299	71.8662	4.7363	0.946873	203.374	1.01706	-69.9947	0.717887
98	TRUE	0.503989	17.054	17.0876	0.0336	82.0382	69.3786	82.5381	13.1595	5.08142	-415.01	1.04574	-76.2221	0.489782
99	TRUE	0.995206	17.1836	17.2248	0.0412	76.8662	76.6219	86.9436	10.3218	5.07954	-268.544	1.01571	-74.1664	0.491389
100	TRUE	0.611063	17.3536	17.3556	0.002	77.4404	77.0085	77.6141	0.605629	0.225366	-113.873	1.19359	-63.6582	0.763936
101	TRUE	0.61567	17.432	17.4496	0.0176	82.102	81.9834	90.1328	8.14945	3.28617	-476.611	1.00875	-75.137	0.574483
102	TRUE	0.488988	17.5388	17.576	0.0372	85.6076	83.1033	85.9262	2.82286	0.998548	39.1913	1.03667	-76.04	0.600852
103	TRUE	0.942571	17.6784	17.6804	0.002	76.3938	75.6413	76.8703	1.22907	0.45537	-602.448	1.00829	-60.495	0.838749
104	TRUE	0.889143	17.7824	17.786	0.0036	76.5484	75.4871	76.6226	1.13555	0.360739	-209.388	1.12182	-62.9992	0.788216
105	TRUE	0.74608	17.8712	17.8796	0.0084	72.5695	70.9664	74.955	3.98864	1.47015	152.217	1.61645	-68.2924	0.772885
106	TRUE	0.76229	17.946	17.9608	0.0148	69.3833	68.6116	71.1275	2.51591	0.829209	218.764	1.02066	-67.6414	0.770405
107	TRUE	0.823712	18.1231	18.1247	0.0016	66.9335	66.7108	67.3343	0.623441	0.249933	389.651	1.00816	-72.8571	0.724994
108	TRUE	0.917025	18.3155	18.3211	0.0056	75.5294	72.9837	78.09	5.10628	1.31534	-707.932	1.06184	-65.5907	0.798822
109	TRUE	0.81466	18.5059	18.5091	0.0032	73.755	73.5398	75.0835	1.54376	0.552694	-451.5	1.11285	-63.6442	0.859464
110	TRUE	0.762389	18.6859	18.6935	0.0076	65.9126	64.3071	65.9421	1.63508	0.799477	224.851	1.00576	-75.6953	0.715121
111	TRUE	0.524404	18.9691	18.9743	0.0052	71.9583	69.4171	72.1876	2.77048	1.18909	-537.426	1.08374	-72.8513	0.718864
112	TRUE	0.81387	19.0867	19.1287	0.042	73.5804	68.6606	74.6075	5.94688	1.51134	97.6535	1.02337	-68.3094	0.711124
113	TRUE	0.81158	19.2334	19.2738	0.0404	74.9631	66.9202	75.9801	9.05994	3.82526	224.09	1.06156	-67.1995	0.72327
114	TRUE	0.596719	19.385	19.3878	0.0028	76.0632	74.6308	76.5456	1.91486	0.723291	-698.014	1.09816	-66.9966	0.734542
115	TRUE	0.85332	19.5102	19.5186	0.0084	65.9172	63.1207	66.4735	3.35273	1.41569	-396.303	1.00286	-69.6161	0.71268
116	TRUE	0.993854	19.6058	19.639	0.0332	88.0767	80.3191	101.076	20.7565	5.71982	336.855	1.86663	-76.8917	0.535677
117	TRUE	0.584349	19.8406	19.8422	0.0016	83.0241	82.2582	84.5025	2.24439	0.902684	1402.74	1.01271	-70.3721	0.692466
118	TRUE	0.989153	19.9902	20.0518	0.0616	72.9693	69.8753	76.522	6.64673	2.04811	-23.4907	1.11388	-61.655	0.791573
119	TRUE	0.784778	20.2249	20.2281	0.0032	74.7599	70.9376	75.7693	4.83167	1.64681	-1382.33	1.06787	-59.7782	0.814621
120	TRUE	0.789603	20.4517	20.4565	0.0048	74.6021	70.4607	75.9603	5.49964	2.29426	-1380.7	1.2377	-66.7557	0.734587
121	TRUE	0.640534	20.5537	20.6357	0.082	70.13	68.1114	72.7062	4.59481	1.73573	22.1704	1.07681	-69.5809	0.595346
122	TRUE	0.753051	20.7341	20.7681	0.034	91.7488	74.8952	107.798	32.9025	17.1611	-978.381	1.00284	-74.1064	0.549261
123	TRUE	0.57444	20.9261	20.9309	0.0048	66.877	66.5504	67.2555	0.705083	0.249904	-146.705	1.02839	-67.8952	0.597194
124	TRUE	0.591975	21.0693	21.1125	0.0432	76.9892	75.826	85.8187	9.99263	3.89343	-255.473	1.01844	-75.4768	0.488674
125	TRUE	0.961915	21.2637	21.2653	0.0016	78.8425	77.9875	81.835	3.84752	1.54878	-1870.32	1.53605	-69.7444	0.778558
126	TRUE	0.464249	21.3661	21.4193	0.0532	72.1463	67.6232	76.9884	9.3652	4.76533	-208.602	1.01015	-70.0946	0.575747
127	TRUE	0.743917	21.5693	21.5745	0.0052	74.6244	69.5185	76.2323	6.7138	2.64306	-1393.08	1.01245	-68.667	0.716382
128	TRUE	0.943241	21.6973	21.6993	0.002	72.6402	72.5422	72.943	0.400784	0.153333	-176.854	1.03234	-65.5877	0.779855
129	TRUE	0.662445	21.8333	21.8357	0.0024	71.6477	71.581	71.863	0.282033	0.100127	-83.4966	1.01988	-60.3439	0.727551
130	TRUE	0.59009	21.9753	21.9805	0.0052	75.7782	69.2098	76.7505	7.54067	2.27111	-1163.61	1.1438	-63.1241	0.664179
131	TRUE	0.898803	22.1172	22.12	0.0028	69.6794	69.1042	69.7351	0.630863	0.223284	-178.48	1.05608	-57.1191	0.787139
132	TRUE	0.555651	22.2252	22.2956	0.0704	68.9572	67.5793	73.9572	6.37785	2.87185	-80.9884	1.00466	-59.5026	0.772403
133	TRUE	0.578798	22.436	22.4388	0.0028	68.4561	68.4561	68.4561	1.42109e-14	2.92656e-15	-6.26899e-13	1	-61.3724	0.76454
134	TRUE	0.883275	22.568	22.5752	0.0072	74.139	68.2177	75.5653	7.34759	2.27455	-996.643	1.01401	-61.557	0.772323
135	TRUE	0.938791	22.676	22.7032	0.0272	73.938	65.0794	74.3618	9.28239	4.01523	335.671	1.0236	-66.8979	0.783707
136	TRUE	0.743326	22.8228	22.8248	0.002	86.3266	85.8634	86.4869	0.623441	0.243171	-311.721	1.01894	-74.2403	0.607713
137	TRUE	0.99489	22.94	22.9416	0.0016	81.5988	81.4028	82.151	0.74813	0.307235	467.581	1.02779	-71.823	0.711987
138	TRUE	0.617913	23.06	23.1348	0.0748	69.3334	66.9993	74.3767	7.37739	2.65289	28.0175	1.12961	-68.6542	0.653105
139	TRUE	0.92688	23.2431	23.2487	0.0056	73.8744	68.8969	75.3599	6.46304	2.8757	-1151.8	1.00022	-70.1468	0.763936
140	TRUE	0.598412	23.3319	23.3363	0.0044	71.5635	71.2555	71.6563	0.400784	0.132579	-40.613	1.02776	-63.392	0.790959
141	TRUE	0.683565	23.4199	23.4359	0.016	65.1332	63.8818	65.7719	1.89018	0.459177	-88.4007	1.01639	-71.4813	0.719053
142	TRUE	0.424486	23.4911	23.4983	0.0072	68.1508	66.9268	68.7445	1.8177	0.623613	-268.29	1.02481	-68.8913	0.714034
143	TRUE	0.813448	24.0399	24.0455	0.0056	72.6428	70.9821	74.0932	3.11105	1.24367	-472.564	1.04924	-70.4457	0.780952
144	TRUE	0.759975	24.1255	24.1671	0.0416	64.4727	63.5432	65.6722	2.12896	0.61639	-8.71206	1.01617	-68.9088	0.639598
145	TRUE	0.649024	24.4227	24.4763	0.0536	65.442	60.1327	74.0206	13.8879	4.42834	-256.169	1.00473	-68.4853	0.722744
146	TRUE	0.933749	24.5487	24.5567	0.008	65.528	64.9444	66.2813	1.33692	0.508334	153.28	1.08795	-69.308	0.776252
147	TRUE	0.474042	24.6667	24.6691	0.0024	81.0393	79.7702	81.2546	1.48438	0.557485	584.476	1.10355	-75.7384	0.639375
148	TRUE	0.615077	24.7687	24.7703	0.0016	74.329	73.9549	74.703	0.74813	0.295724	-467.581	1	-59.1478	0.840454
149	TRUE	0.622481	24.9419	24.9435	0.0016	83.3518	82.7284	83.9753	1.24688	0.492874	779.302	1	-77.0234	0.647604
150	TRUE	0.648798	25.4414	25.4458	0.0044	73.2501	72.7974	75.3951	2.59767	0.93097	533.029	1.22556	-71.6056	0.737728
151	TRUE	0.414065	25.5814	25.583	0.0016	74.6381	70.1493	75.9206	5.77129	2.32316	-2805.49	1.55762	-67.2619	0.717388
152	TRUE	0.713061	25.687	25.6886	0.0016	68.0277	68.0277	68.0277	1.42109e-14	4.35117e-15	7.05593e-12	1	-63.7818	0.686457
153	TRUE	0.582506	25.8026	25.8562	0.0536	71.4203	68.0703	76.2803	8.21005	2.43923	-18.9157	1.40353	-62.9939	0.769847
154	TRUE	0.693731	26.0154	26.0174	0.002	76.0797	75.906	76.2534	0.347346	0.151643	-197.847	1.00936	-67.2678	0.736317
155	TRUE	0.749134	26.1285	26.1317	0.0032	75.2994	74.4385	77.1029	2.66447	0.831143	-726.73	1.04497	-70.9664	0.716885
156	TRUE	0.572546	26.2457	26.2533	0.0076	68.8216	66.6173	77.5043	10.887	3.66565	-1425.2	1.01463	-67.0885	0.730405
157	TRUE	0.800877	26.3537	26.3665	0.0128	66.8775	66.0047	67.3051	1.30038	0.382519	50.4082	1.0324	-68.5173	0.790706
158	TRUE	0.952793	26.4793	26.5017	0.0224	66.8306	62.9991	71.4248	8.42571	2.67396	-352.731	1.04138	-65.4962	0.729561
159	TRUE	0.729926	26.7293	26.7705	0.0412	71.7474	71.1128	79.3039	8.19105	2.69543	108.888	1.11805	-61.2653	0.778054
160	TRUE	0.844908	26.8661	26.8925	0.0264	80.4045	71.3892	82.0768	10.6876	4.76508	426.552	1.03248	-62.3962	0.728514
161	TRUE	0.774482	27.0209	27.0229	0.002	69.9641	69.6747	70.2803	0.605629	0.218335	-290.727	1.00254	-60.0733	0.772836
162	TRUE	0.581959	27.1536	27.1624	0.0088	101.091	100.908	101.279	0.371096	0.122645	-22.7172	1.01839	-61.0565	0.79156
163	TRUE	0.379624	27.6212	27.6228	0.0016	70.1006	68.631	74.242	5.61097	2.30426	-3506.86	1.01087	-70.4849	0.709491
164	TRUE	0.769222	27.7776	27.8232	0.0456	68.5827	65.4497	72.8522	7.4025	2.03431	-103.467	1.06213	-71.6209	0.546963
165	TRUE	0.879834	27.9308	27.9328	0.002	76.1076	76.0097	76.4104	0.400784	0.153333	-176.854	1.03234	-65.7173	0.771896
166	TRUE	0.806768	28.0132	28.0196	0.0064	66.4951	66.4654	67.1408	0.675395	0.242388	-103.006	1.01227	-72.2556	0.710413
167	TRUE	0.557638	28.1096	28.1276	0.018	70.5465	68.737	79.9983	11.2613	4.35969	545.986	1.16566	-73.2161	0.594359
168	TRUE	0.638307	28.2132	28.2324	0.0192	70.3378	68.0929	71.772	3.67904	1.49898	-162.338	1.0211	-73.1782	0.696642
169	TRUE	0.830687	28.3036	28.312	0.0084	67.7048	66.4094	68.3245	1.91513	0.707948	-212.899	1.00962	-66.9149	0.713392
170	TRUE	0.880223	28.41	28.4128	0.0028	73.416	70.1355	75.3605	5.22503	1.98506	-1996.85	1.01805	-67.6726	0.802538
171	TRUE	0.546267	28.508	28.51	0.002	77.0276	75.8252	78.5327	2.70752	1.1408	-1498.8	1.02614	-67.9826	0.814762
172	TRUE	0.566188	28.7368	28.7392	0.0024	73.3116	73.1026	73.8161	0.713517	0.301488	-304.799	1.03071	-75.389	0.688617
173	TRUE	0.694739	28.8208	28.8476	0.0268	66.9371	66.3138	66.9373	0.623587	0.278811	23.7609	1.00002	-69.7256	0.692112
174	TRUE	0.613497	28.9572	28.9616	0.0044	68.5271	68.0615	69.3287	1.26719	0.419414	-133.5	1.15012	-71.3599	0.705859
175	TRUE	0.938462	29.0488	29.0624	0.0136	74.5695	74.2642	74.964	0.699819	0.278677	20.9315	1.02557	-67.3337	0.783836
176	TRUE	0.525804	29.2043	29.2283	0.024	66.2205	65.8819	67.9469	2.065	0.856282	9.82704	1.0466	-67.4744	0.701622
177	TRUE	0.973799	29.3319	29.3455	0.0136	76.5478	67.0849	84.1405	17.0556	4.90514	-896.399	1.07721	-72.4576	0.731497
178	TRUE	0.848782	29.4487	29.4511	0.0024	74.8374	72.2991	76.5073	4.20823	1.52585	-1753.43	1.00406	-68.4259	0.788648
179	TRUE	0.648767	29.5531	29.5815	0.0284	67.3525	66.9168	75.6352	8.71839	3.88489	-314.038	1.02648	-68.7495	0.699028
180	TRUE	0.695914	29.6395	29.6779	0.0384	67.602	66.975	69.0664	2.09141	0.779798	22.1077	1.02295	-70.4454	0.712375
181	TRUE	0.989085	29.8199	29.8219	0.002	67.6326	67.5547	67.8552	0.300588	0.122866	-117.801	1.02847	-66.3148	0.764434
182	TRUE	0.944853	29.9155	29.9743	0.0588	70.9123	67.0141	73.6488	6.63467	1.60666	-11.1607	1.13062	-69.768	0.661759
183	TRUE	0.492732	30.1126	30.1146	0.002	77.8279	76.3806	79.4088	3.02814	1.09167	-1453.64	1.004	-72.0081	0.659193
184	TRUE	0.899969	30.849	30.8926	0.0436	89.2074	87.1709	95.6068	8.43588	3.40027	175.869	1.08849	-64.4142	0.636501
185	TRUE	0.47754	31.0818	31.0842	0.0024	78.1074	76.905	79.9777	3.07268	1.11497	-1280.28	1.00636	-56.6242	0.860827
186	TRUE	0.597832	31.5237	31.5277	0.004	105.033	70.6248	111.134	40.5088	15.1954	10098.9	1.35628	-76.1678	0.452581
187	TRUE	0.758396	31.6241	31.6317	0.0076	81.3145	81.0083	81.6581	0.649755	0.200426	20.5405	1.03941	-68.8536	0.763207
188	TRUE	0.979218	32.1137	32.1429	0.0292	75.115	71.3589	77.5558	6.1969	2.44796	-149.782	1.12683	-69.7075	0.686916
189	TRUE	0.642645	32.3189	32.3237	0.0048	75.0338	69.3709	78.0026	8.63169	2.15989	-1201.27	1.17221	-72.0784	0.664816
190	TRUE	0.863131	32.5533	32.5549	0.0016	61.4213	60.7177	61.5905	0.872818	0.366946	-545.511	1.05325	-72.8998	0.650715
191	TRUE	0.65383	32.7445	32.7633	0.0188	68.6745	63.1029	69.6417	6.53878	2.13381	-321.367	1.01025	-73.1046	0.648574
192	TRUE	0.999394	32.8785	32.8889	0.0104	68.4725	66.1634	69.9534	3.78994	1.225	312.212	1.02735	-69.1807	0.78137
193	TRUE	0.678535	32.9645	32.9757	0.0112	66.0138	65.9681	66.628	0.659816	0.289617	-59.8479	1.01172	-65.388	0.834994
194	TRUE	0.865588	33.2548	33.2592	0.0044	78.571	78.3743	79.3095	0.935162	0.309242	-167.512	1.05585	-66.133	0.790439
195	TRUE	0.963578	33.3604	33.3624	0.002	73.5462	72.8871	73.8757	0.9886	0.407165	530.561	1.03178	-64.779	0.840092
196	TRUE	0.85221	33.5724	33.5792	0.0068	78.953	78.6482	79.4567	0.808499	0.29143	17.2707	1.09228	-71.8874	0.767279
197	TRUE	0.890109	34.0544	34.056	0.0016	74.9211	74.8321	75.1883	0.356252	0.166622	1.09933e-11	1.17855	-59.4469	0.844067
198	TRUE	0.752803	34.2583	34.2835	0.0252	97.3387	90.8863	105.167	14.2807	4.15004	480.37	1.23969	-68.1884	0.72179
199	TRUE	0.736454	34.4983	34.5071	0.0088	64.967	63.0002	66.3021	3.30191	1.1921	-358.795	1.09889	-61.9304	0.795885
200	TRUE	0.747704	34.6099	34.6139	0.004	74.7222	73.276	76.2809	3.00485	1.16033	-75.2813	2.24752	-63.3179	0.694511
201	TRUE	0.716343	34.7787	34.7899	0.0112	66.943	65.2591	67.8431	2.58408	0.989653	-200.121	1.01773	-62.3611	0.77013
202	TRUE	0.912787	34.8819	34.8847	0.0028	65.5078	65.4781	65.7453	0.267189	0.0891293	-67.1507	1.01361	-62.8489	0.848768
203	TRUE	0.631581	35.0059	35.0147	0.0088	77.3346	77.326	78.2517	0.92569	0.260694	-89.573	1.00733	-73.8643	0.658973
204	TRUE	0.663579	35.1243	35.1359	0.0116	73.4993	71.7748	76.2131	4.43831	1.94743	450.909	1.03622	-69.9178	0.657629
205	TRUE	0.867754	35.2543	35.2575	0.0032	78.3694	75.846	79.1784	3.33244	1.24112	-1073.09	1.13114	-73.6172	0.717054
206	TRUE	0.403006	35.4315	35.4387	0.0072	65.9453	65.7528	66.2154	0.462513	0.181514	-60.1326	1.00391	-71.9579	0.586678
207	TRUE	0.542942	35.5379	35.5399	0.002	65.9004	65.7544	66.1332	0.378748	0.145877	-189.56	1.00003	-68.7333	0.76564
208	TRUE	0.775096	35.8255	35.8475	0.022	68.4323	68.0612	75.6531	7.59184	3.05063	-339.885	1.1375	-77.2157	0.405858
209	TRUE	0.518732	35.9919	35.9995	0.0076	76.1029	68.9513	77.2459	8.29452	2.32713	-1096.19	1.05586	-73.9821	0.66206
210	TRUE	0.610993	36.1494	36.2566	0.1072	64.6737	61.0505	73.1409	12.0904	3.64725	-68.1446	1.03186	-60.468	0.777677
211	TRUE	0.574174	36.4746	36.4814	0.0068	86.1116	85.503	88.5534	3.05041	0.753496	-105.201	1.30194	-65.7985	0.70863
212	TRUE	0.45311	37.0086	37.0222	0.0136	93.7011	93.349	93.7032	0.354235	0.146175	-19.4877	1.00156	-76.9463	0.527164
213	TRUE	0.95327	37.1594	37.1878	0.0284	68.8893	67.6957	70.8371	3.14144	0.976176	-11.1536	1.04157	-71.875	0.5219
214	TRUE	0.629843	37.4093	37.4113	0.002	67.5611	67.2583	68.4696	1.21126	0.457464	-581.455	1.04041	-68.4215	0.700989
215	TRUE	0.443045	37.5849	37.5893	0.0044	64.1782	63.4435	64.9798	1.53634	0.497519	-344.367	1.00246	-69.5022	0.709409
216	TRUE	0.619325	37.7421	37.7637	0.0216	64.7009	64.3627	69.9515	5.58874	2.41728	-251.383	1.0089	-72.9223	0.595873
217	TRUE	0.621153	37.8345	37.8649	0.0304	75.2303	66.2878	76.6379	10.3501	4.63436	324.727	1.08112	-76.1046	0.660061
218	TRUE	0.437229	37.9425	37.9873	0.0448	66.859	65.0389	68.9497	3.91084	1.06091	-7.76939	1.02907	-72.987	0.649359
219	TRUE	0.99731	38.0725	38.0825	0.01	73.4894	70.3127	75.9298	5.6171	2.24349	-576.202	1.06824	-77.0396	0.609005
220	TRUE	0.634626	38.146	38.1852	0.0392	65.2757	64.6753	68.3345	3.65914	1.59207	-111.308	1.01139	-72.3201	0.652516
221	TRUE	0.916428	38.2872	38.2956	0.0084	67.929	66.17	73.6142	7.44419	2.50393	-894.821	1.11096	-69.354	0.727587
222	TRUE	0.458746	38.3684	38.4152	0.0468	70.7922	70.4129	71.7049	1.29209	0.501754	-15.2212	1.00432	-66.1407	0.76898
223	TRUE	0.599662	38.6532	38.656	0.0028	67.0958	66.695	67.363	0.667973	0.246149	-249.165	1.00352	-60.1576	0.789239
224	TRUE	0.731583	38.8124	38.8144	0.002	74.0303	73.1219	74.3332	1.21126	0.457464	-581.455	1.04041	-64.4583	0.799675
225	TRUE	0.665286	38.8884	38.8964	0.008	67.4929	66.6542	69.5072	2.85297	1.01961	-407.436	1.03413	-69.122	0.657581
226	TRUE	0.623207	38.9732	39.0692	0.096	74.5406	65.9284	81.4704	15.542	3.63535	-109.306	1.09591	-68.5018	0.651573
227	TRUE	0.909126	39.1676	39.178	0.0104	75.468	70.7358	80.3665	9.63071	2.93905	-900.142	1.03364	-66.1467	0.793636
228	TRUE	0.91896	39.2692	39.2724	0.0032	74.7166	74.1303	74.7463	0.616019	0.209468	-145.346	1.04719	-61.122	0.840737
229	TRUE	0.75013	39.3864	39.388	0.0016	75.6124	74.7129	76.3338	1.62095	0.642088	-1013.09	1.00178	-64.8221	0.780353
230	TRUE	0.861038	39.6828	39.69	0.0072	73.8075	71.6477	78.612	6.96428	2.07516	-891.455	1.0198	-60.5243	0.86917
231	TRUE	0.497971	39.758	39.7724	0.0144	88.3269	79.7644	88.8904	9.126	3.61314	585.585	1.17686	-73.1703	0.709942
232	TRUE	0.365766	39.9944	40.0216	0.0272	75.2648	73.8969	76.301	2.40406	0.73821	19.9981	1.05681	-63.1565	0.71124
233	TRUE	0.464988	40.1267	40.1283	0.0016	79.1819	78.9058	79.2799	0.374065	0.153618	-233.791	1.01068	-73.615	0.655622
234	TRUE	0.850156	40.2115	40.2367	0.0252	72.4189	70.0406	80.422	10.3814	3.54925	363.65	1.16886	-70.3398	0.716582
235	TRUE	0.941421	40.4457	40.6557	0.21	73.2116	70.6301	82.0841	11.454	4.22895	-23.6709	1.95436	-73.7172	0.540604
236	TRUE	0.883554	41.4698	41.4926	0.0228	71.007	68.9465	74.7774	5.83092	2.05999	247.938	1.07521	-77.9089	0.60354
237	TRUE	0.827774	41.5798	41.5926	0.0128	75.5692	73.8301	77.2275	3.39734	1.34589	252.119	1.03262	-73.0402	0.709217
238	TRUE	0.506742	41.9814	41.9966	0.0152	86.0775	84.4343	87.561	3.12662	1.19798	162.762	1.037	-81.6096	0.532602
239	TRUE	0.88529	43.5497	43.5541	0.0044	95.2618	94.026	95.6069	1.58087	0.578443	353.32	1.10237	-83.4345	0.459226
240	TRUE	0.506289	43.6801	43.6861	0.006	62.9198	62.5952	63.2893	0.694148	0.22851	109.315	1.00975	-80.4348	0.497897
241	TRUE	0.572548	43.7597	43.7793	0.0196	75.0821	70.8828	77.2821	6.39928	1.79181	-132.442	1.20702	-71.3751	0.716498
242	TRUE	0.422594	43.8845	43.9021	0.0176	73.9857	70.7938	74.916	4.12212	1.61489	179.819	1.16019	-72.7308	0.716625
243	TRUE	0.873592	44.0988	44.102	0.0032	79.3788	79.3788	79.3788	0	4.86475e-15	-2.96059e-12	1	-73.9005	0.600078
244	TRUE	0.537259	44.2144	44.2172	0.0028	78.1723	77.9422	78.3282	0.38594	0.135814	-70.685	1.05019	-65.5501	0.794537
245	TRUE	0.544069	44.3428	44.3924	0.0496	71.2771	67.6228	74.3149	6.69214	1.71575	-125.862	1.07593	-65.4408	0.709119
246	TRUE	0.519891	44.516	44.5368	0.0208	73.2069	69.2261	74.8763	5.65016	2.35477	-254.606	1.10765	-67.9995	0.658031
247	TRUE	0.439264	44.8244	44.826	0.0016	65.2338	64.7084	65.5812	0.872818	0.347517	-545.511	1.00577	-60.2198	0.772472
248	TRUE	0.970659	45.0264	45.0392	0.0128	91.9886	89.754	94.556	4.80198	1.5262	319.428	1.17104	-76.3312	0.650798
249	TRUE	0.72009	45.1491	45.2083	0.0592	76.9151	70.5328	79.5989	9.06606	2.77435	-69.9684	1.14764	-64.1853	0.777696
250	TRUE	0.527877	45.3483	45.4595	0.1112	70.5139	67.1038	72.2665	5.16274	1.63533	21.0261	1.03777	-60.5255	0.785431
251	TRUE	0.919122	45.5451	45.5727	0.0276	72.3521	66.986	76.7607	9.77467	3.26425	361.668	1.09059	-60.567	0.857418
252	TRUE	0.379634	45.6795	45.6811	0.0016	79.9607	79.6846	80.0586	0.374065	0.153618	233.791	1.01068	-62.6987	0.782071
253	TRUE	0.664916	46.2279	46.2307	0.0028	76.7976	76.3003	77.9629	1.66251	0.622225	-618.493	1.03297	-75.7298	0.648555
254	TRUE	0.638203	46.3683	46.3711	0.0028	71.8482	70.6384	74.1268	3.4883	1.25431	-1259.96	1.01744	-69.0627	0.734647
255	TRUE	0.813644	46.4823	46.5055	0.0232	75.7849	74.0162	76.2095	2.19326	0.902515	80.3633	1.01316	-70.5106	0.650142
256	TRUE	0.883179	46.6551	46.6575	0.0024	67.0699	66.6691	67.8047	1.13555	0.414699	473.147	1.01108	-65.2725	0.720766
257	TRUE	0.960751	46.7855	46.7923	0.0068	73.4281	71.909	73.4569	1.54796	0.593937	-223.421	1.02849	-67.0933	0.768826
258	TRUE	0.887721	46.8975	46.9019	0.0044	73.8255	68.0797	74.2979	6.21818	3.05064	-1443.26	1.01232	-69.2282	0.753447
259	TRUE	0.91523	46.9703	47.0219	0.0516	69.0182	66.324	78.3107	11.9867	3.5541	-173.851	1.12974	-64.8161	0.790267
260	TRUE	0.505516	47.1099	47.1135	0.0036	74.1826	70.2119	78.6877	8.47583	2.63847	-2163.15	1.0082	-72.8699	0.737573
261	TRUE	0.616897	47.187	47.2054	0.0184	68.4556	66.7133	69.2571	2.54381	0.648566	-72.2961	1.17525	-68.9715	0.793951
262	TRUE	0.457668	47.2906	47.299	0.0084	68.4162	67.6068	68.6165	1.00973	0.338633	-97.8638	1.02173	-72.1162	0.709507
263	TRUE	0.799029	47.3846	47.397	0.0124	92.3661	65.4914	94.5556	29.0642	12.1701	-2836.79	1.581	-75.9248	0.497366
264	TRUE	0.512376	47.4786	47.4818	0.0032	73.66	72.4131	74.365	1.95197	0.637729	564.375	1.0367	-65.8988	0.810895
265	TRUE	0.671483	47.6834	47.7026	0.0192	76.5344	71.8458	78.0782	6.23237	2.16296	275.632	1.18721	-69.9807	0.654969
266	TRUE	0.592775	47.879	47.8962	0.0172	74.953	72.4261	78.8935	6.46743	2.00504	269.693	1.26196	-69.7989	0.779503
267	TRUE	0.348124	48.0046	48.0146	0.01	75.383	73.9349	79.8658	5.93091	2.26763	-519.586	1.18126	-73.6291	0.656575
268	TRUE	0.917382	48.1117	48.1161	0.0044	74.5018	73.9303	74.5389	0.608598	0.199791	-117.557	1.01747	-65.7124	0.773674
269	TRUE	0.730568	48.2197	48.2221	0.0024	67.5988	67.4652	67.866	0.400784	0.146947	166.993	1.00302	-71.7457	0.585992
270	TRUE	0.685921	48.3141	48.3317	0.0176	68.0612	67.1852	68.9995	1.81432	0.512666	81.1086	1.04923	-68.4946	0.78255
271	TRUE	0.634753	48.4169	48.4269	0.01	66.0887	65.6731	67.2094	1.53634	0.483626	-159.988	1.02638	-68.9381	0.767541
272	TRUE	0.783251	48.5845	48.6385	0.054	66.262	63.2993	68.8719	5.5726	1.74231	30.9628	1.04844	-63.8669	0.710764
273	TRUE	0.589784	48.7857	48.7897	0.004	70.8631	69.2612	71.0658	1.8046	0.774312	-459.616	1.0221	-69.1119	0.710403
274	TRUE	0.999638	48.8941	48.9089	0.0148	81.1319	79.1598	81.6504	2.49056	0.803812	132.271	1.0518	-68.2535	0.766552
275	TRUE	0.934462	49.0317	49.0393	0.0076	82.8869	78.7047	83.6403	4.93558	1.81992	710.663	1.18252	-72.7591	0.607149
276	TRUE	0.996051	49.306	49.3076	0.0016	79.0185	77.5401	79.7845	2.24439	0.902684	1402.74	1.01271	-70.4111	0.725457
277	TRUE	0.833954	49.6372	49.6476	0.0104	71.42	69.0884	74.2849	5.19655	1.56528	-502.433	1.0374	-64.625	0.795027
278	TRUE	0.452188	50.1012	50.1068	0.0056	81.052	79.8039	81.7648	1.96093	0.86442	-343.445	1.0132	-80.3792	0.535947
279	TRUE	0.787708	50.2576	50.2592	0.0016	78.2079	76.3376	82.572	6.23441	2.53243	-3896.51	1.0053	-75.277	0.68124
280	TRUE	0.448718	50.384	50.3864	0.0024	74.4474	71.7755	75.4494	3.67385	1.36753	-1530.77	1.0292	-76.0259	0.639039
281	TRUE	0.770815	50.484	50.4856	0.0016	74.1937	73.597	74.9686	1.37157	0.543759	857.232	1.00263	-70.3991	0.715095
282	TRUE	0.957029	50.5828	50.6476	0.0648	63.866	63.5097	70.7162	7.20648	1.59937	-116.337	1.00971	-65.8953	0.784563
283	TRUE	0.574873	50.7792	50.7844	0.0052	68.6533	66.8446	69.3474	2.50282	0.931622	-510.098	1.01265	-61.2654	0.775937
284	TRUE	0.621224	51.3635	51.3883	0.0248	97.7478	94.1356	102.096	7.96048	3.3304	315.274	1.00643	-72.2781	0.712447
285	TRUE	0.782812	52.0135	52.0155	0.002	108.947	107.958	109.241	1.28251	0.487973	509.568	1.28459	-79.0628	0.557131
286	TRUE	0.553704	52.1706	52.1722	0.0016	71.3931	71.3931	71.3931	2.84217e-14	9.3996e-15	6.16775e-12	1	-74.9876	0.545825
287	TRUE	0.978032	52.4442	52.449	0.0048	72.4126	71.3609	74.9683	3.6074	1.33762	522.995	1.5665	-76.5366	0.479591
288	TRUE	0.994202	52.6566	52.6694	0.0128	70.7666	68.8639	74.5749	5.71099	1.85	-417.899	1.01829	-70.3704	0.63759
289	TRUE	0.55643	52.757	52.7606	0.0036	68.0661	67.5204	68.3485	0.828066	0.334549	229.866	1.00001	-67.7575	0.777577
290	TRUE	0.699327	52.8662	52.8734	0.0072	77.9759	77.5454	78.3618	0.816411	0.231901	-38.0536	1.03683	-64.9857	0.795588
291	TRUE	0.557608	52.949	52.9786	0.0296	76.7322	75.8199	78.3502	2.53026	0.863861	-42.8288	1.05575	-77.8779	0.540271
292	TRUE	0.593424	53.0498	53.0602	0.0104	69.9887	69.1677	70.6418	1.47412	0.51112	-159.681	1.03184	-72.1382	0.712425
293	TRUE	0.881055	53.4546	53.4578	0.0032	68.0933	67.8403	68.1597	0.319428	0.129382	-66.4261	1.02953	-72.4992	0.572833
294	TRUE	0.618508	55.2264	55.238	0.0116	75.8275	73.9828	77.0618	3.07893	0.90948	195.263	1.03417	-71.423	0.703015
295	TRUE	0.563667	55.2896	55.302	0.0124	74.3248	73.6384	74.8646	1.22611	0.500852	-51.9686	1.03916	-69.5239	0.691542
296	TRUE	0.948922	55.5988	55.6004	0.0016	77.1995	75.828	77.4578	1.62985	0.659157	-857.232	1.27757	-72.6075	0.692699
297	TRUE	0.901679	55.6984	55.7012	0.0028	69.3913	69.1538	69.421	0.267189	0.0891293	67.1507	1.01361	-67.4506	0.762959
298	TRUE	0.410006	55.7848	55.7948	0.01	85.5965	85.4429	85.7262	0.283315	0.111304	-9.84085	1.00937	-75.8538	0.630355
299	TRUE	0.750385	55.9592	55.9628	0.0036	76.0287	75.1677	76.8896	1.72189	0.563404	-464.882	1.00149	-61.5646	0.851625
300	TRUE	0.628699	56.6003	56.6023	0.002	76.7162	76.3866	77.0457	0.659067	0.266714	-353.708	1.00734	-67.8016	0.774448
301	TRUE	0.774335	56.8987	56.9019	0.0032	69.2874	69.0499	69.614	0.564066	0.20164	182.456	1.00277	-68.707	0.652323
302	TRUE	0.716149	57.0079	57.0159	0.008	77.0635	75.1998	77.9189	2.71905	1.2389	298.745	1.04679	-69.5328	0.695132
303	TRUE	0.606475	57.1307	57.1335	0.0028	67.1619	66.4865	68.238	1.75157	0.666602	-671.507	1.02195	-72.8808	0.705782
304	TRUE	0.419237	57.2975	57.3091	0.0116	79.2224	78.281	79.2521	0.971116	0.309938	-89.4992	1.00393	-79.2481	0.495299
305	TRUE	0.627428	57.5063	57.5091	0.0028	74.184	73.2934	74.9411	1.64767	0.598769	-609.658	1.00352	-72.0077	0.736681
306	TRUE	0.965124	57.8747	57.8831	0.0084	76.9416	76.6116	77.4851	0.873465	0.268121	-94.2802	1.00411	-59.5087	0.830739
307	TRUE	0.859139	58.1778	58.1926	0.0148	67.6154	65.9974	76.581	10.5837	3.39434	-649.136	1.19112	-66.8232	0.715493
308	TRUE	0.982154	58.2914	58.323	0.0316	71.745	67.5127	75.0898	7.57714	2.64562	-153.084	1.19922	-69.6254	0.71875
309	TRUE	0.480901	58.4638	58.477	0.0132	67.8603	67.6516	76.2841	8.63252	4.55897	-659.65	1.00456	-71.5638	0.640876
310	TRUE	0.83969	58.5866	58.5922	0.0056	76.9998	75.2482	80.9186	5.67035	1.75744	-941.457	1.07271	-71.4852	0.727358
311	TRUE	0.544271	58.6654	58.671	0.0056	73.1213	72.5134	74.3638	1.85038	0.796988	327.834	1.0178	-73.7746	0.728766
312	TRUE	0.985584	58.7678	58.7738	0.006	74.4393	72.7471	76.2428	3.49572	1.13378	591.407	1.02164	-71.2309	0.713541
313	TRUE	0.909134	58.8758	58.8774	0.0016	74.8054	74.5293	74.9033	0.374065	0.153618	233.791	1.01068	-63.5814	0.804653
314	TRUE	0.752939	59.0054	59.0394	0.034	70.52	68.0512	78.9042	10.853	4.79552	293.073	1.03356	-68.8324	0.70121
315	TRUE	0.616366	59.5065	59.6093	0.1028	77.7305	63.5809	84.7014	21.1206	6.93088	-122.743	1.11866	-74.1532	0.586192
316	TRUE	0.992414	59.6845	59.6873	0.0028	76.4827	76.4827	76.4827	1.42109e-14	5.0243e-15	-2.64028e-12	1	-66.9782	0.730358
317	TRUE	0.79173	59.8513	59.8821	0.0308	76.9786	72.6274	82.1921	9.56471	3.10774	288.019	1.04205	-69.0077	0.724235
318	TRUE	0.615758	60.0041	60.0089	0.0048	71.3691	70.523	71.5918	1.06876	0.380458	-229.692	1.02317	-65.7816	0.770963
319	TRUE	0.989976	60.464	60.5272	0.0632	67.3873	66.1751	78.6529	12.4778	3.49547	197.608	1.01598	-62.4161	0.764258
320	TRUE	0.663133	60.756	60.7644	0.0084	77.1981	70.8199	77.8773	7.05736	3.37401	854.665	1.0013	-69.6187	0.776724
321	TRUE	0.351145	60.8576	60.8808	0.0232	66.4974	63.6796	67.8001	4.12047	1.07965	-149.427	1.01634	-60.9358	0.776749
322	TRUE	0.478231	61.0104	61.016	0.0056	70.0941	69.4855	73.6714	4.18596	1.18747	-531.86	1.1967	-67.9323	0.647516
323	TRUE	0.94705	61.1164	61.1292	0.0128	67.3459	64.8745	67.9917	3.11721	0.846547	-158.587	1.06543	-67.6118	0.658146
324	TRUE	0.95682	61.2716	61.2792	0.0076	69.7868	68.6364	73.097	4.46057	1.25075	-498.245	1.05547	-68.9017	0.78644
325	TRUE	0.830618	61.3568	61.4004	0.0436	73.8583	73.376	81.2493	7.87337	2.16949	177.136	1.0125	-68.8841	0.724263
326	TRUE	0.708397	61.5432	61.5456	0.0024	75.8645	74.5953	76.7996	2.20431	0.796673	-918.463	1.00367	-73.488	0.677813
327	TRUE	0.866467	61.682	61.7	0.018	69.6873	67.2252	74.38	7.15473	2.66706	-389.139	1.01676	-69.6203	0.661029
328	TRUE	0.973083	61.8324	61.834	0.0016	78.9547	78.4382	80.1838	1.74564	0.709855	-1091.02	1.02644	-64.4168	0.837417
329	TRUE	0.651818	62.066	62.0832	0.0172	77.6279	76.2693	77.7689	1.49964	0.708899	81.1608	1.00368	-70.4052	0.645296
330	TRUE	0.829339	62.2299	62.2471	0.0172	72.9821	72.5036	75.5926	3.08899	1.06349	183.687	1.00094	-68.7927	0.700861
331	TRUE	0.489227	62.3667	62.3691	0.0024	81.1581	79.7553	81.6925	1.93712	0.720424	-807.134	1.03531	-73.398	0.698539
332	TRUE	0.672328	62.5003	62.5023	0.002	71.9357	71.6195	72.2251	0.605629	0.218335	-290.727	1.00254	-70.8206	0.663821
333	TRUE	0.829382	62.6135	62.6251	0.0116	75.539	70.1995	81.2744	11.075	3.92424	-952.326	1.0035	-70.9825	0.583712
334	TRUE	0.865572	62.7039	62.7287	0.0248	73.3968	71.4944	75.9573	4.46289	1.27932	-28.159	1.15412	-71.0066	0.653355
335	TRUE	0.798969	62.8623	62.8707	0.0084	70.6017	69.3548	73.5779	4.22307	1.08072	-398.399	1.06302	-61.8825	0.720378
336	TRUE	0.533296	62.9967	62.9983	0.0016	73.6406	73.5426	73.9167	0.374065	0.153618	233.791	1.01068	-71.0999	0.647206
337	TRUE	0.981978	63.1815	63.1867	0.0052	77.7062	76.9931	80.9787	3.98558	1.69582	-791.563	1.00859	-67.9269	0.653717
338	TRUE	0.724298	63.6794	63.6826	0.0032	104.335	103.942	105.998	2.05587	0.721173	613.855	1.06694	-77.9974	0.603822
339	TRUE	0.785702	63.8058	63.8094	0.0036	70.8707	69.2082	74.3219	5.1137	1.92503	-1557.48	1.03591	-71.8868	0.708558
340	TRUE	0.914487	63.995	63.9974	0.0024	71.4709	69.3334	72.5397	3.20627	1.17557	-1335.95	1.01552	-73.238	0.610366
341	TRUE	0.682114	64.1694	64.193	0.0236	82.1681	82.133	90.5859	8.45294	2.85978	235.365	1.21181	-76.0531	0.600975
342	TRUE	0.755316	64.507	64.5346	0.0276	102.235	98.8622	106.22	7.35817	2.64554	236.764	1.06956	-66.4963	0.783957
343	TRUE	0.785614	64.6858	64.6874	0.0016	76.2699	75.495	76.8666	1.37157	0.543759	-857.232	1.00263	-63.8194	0.720318
344	TRUE	0.868717	64.8742	64.879	0.0048	74.0173	71.7375	74.9315	3.19393	1.26222	-710.266	1.00875	-68.9352	0.663302
345	TRUE	0.919953	65.075	65.0798	0.0048	67.7479	65.9369	70.353	4.41604	1.24303	-777.161	1.03278	-65.3135	0.789366
346	TRUE	0.367168	65.1489	65.1505	0.0016	72.3543	71.3568	73.3518	1.99501	0.788598	1246.88	1	-78.8705	0.61451
347	TRUE	0.963428	65.2857	65.2889	0.0032	70.6537	70.3271	70.8912	0.564066	0.20164	182.456	1.00277	-59.4223	0.782169
348	TRUE	0.541248	65.3921	65.4069	0.0148	76.392	72.4323	77.0595	4.62718	1.62966	207.381	1.0869	-72.6374	0.64535
349	TRUE	0.95729	65.5305	65.5321	0.0016	73.4354	73.3374	73.7115	0.374065	0.153618	-233.791	1.01068	-65.3852	0.776517
350	TRUE	0.680974	65.6301	65.6321	0.002	77.6002	77.137	78.09	0.952975	0.366077	488.574	1.00178	-71.0933	0.645284
351	TRUE	0.971995	65.7101	65.7157	0.0056	75.031	73.8373	76.4348	2.59755	0.967746	-482.183	1.01015	-61.8498	0.725523
352	TRUE	0.889408	65.9385	65.9753	0.0368	64.4193	64.3153	75.5079	11.1925	4.78788	-332.054	1.00971	-57.9714	0.759791
353	TRUE	0.411184	66.1397	66.1625	0.0228	71.381	66.5142	76.1385	9.62427	3.36511	-460.556	1.07862	-61.2928	0.780484
354	TRUE	0.705185	66.246	66.2504	0.0044	107.861	107.743	108.096	0.353063	0.120154	-2.29109	1.02476	-61.6334	0.778897
355	TRUE	0.831159	66.5848	66.6388	0.054	72.3654	70.129	74.0873	3.95823	1.62785	23.6918	1.05989	-65.4489	0.724587
356	TRUE	0.969626	66.8496	66.8796	0.03	70.8361	70.5591	74.5724	4.01329	1.14125	116.928	1.0148	-69.5738	0.774017
357	TRUE	0.738825	67.0084	67.0268	0.0184	74.5818	66.6338	76.9791	10.3453	2.93136	-590.155	1.03135	-77.9707	0.551034
358	TRUE	0.963344	67.1108	67.128	0.0172	74.0005	72.6198	81.3814	8.76159	3.06548	494.507	1.08354	-75.96	0.643778
359	TRUE	0.96266	67.3403	67.4151	0.0748	71.064	70.7026	74.8038	4.10119	1.35923	29.5674	1.03655	-72.9734	0.724223
360	TRUE	0.919488	67.5111	67.6007	0.0896	75.0997	71.3425	80.1336	8.7911	2.25169	-16.0753	1.12207	-73.7574	0.59747
361	TRUE	0.74381	67.8219	67.8247	0.0028	73.7209	72.667	75.5764	2.90939	1.0561	1063.81	1.0174	-81.6164	0.533348
362	TRUE	0.785422	67.9855	67.9899	0.0044	76.5453	74.7376	78.4516	3.71405	1.67411	835.254	1.00043	-77.8206	0.548674
363	TRUE	0.659293	68.0647	68.0667	0.002	50.106	49.9323	50.2797	0.347346	0.151643	-197.847	1.00936	-71.6691	0.638998
364	TRUE	0.885339	68.6411	68.6791	0.038	73.4497	65.8651	74.264	8.39886	3.33118	-212.16	1.01377	-72.0342	0.638168
365	TRUE	0.977589	68.8595	68.8647	0.0052	77.2092	75.5619	83.8426	8.28077	3.14857	-1638.03	1.01848	-73.5757	0.557112
366	TRUE	0.335719	68.9495	68.9531	0.0036	78.2857	78.1781	79.514	1.33595	0.439647	290.804	1.11614	-70.4361	0.604598
367	TRUE	0.683652	69.0327	69.0939	0.0612	72.5435	70.4935	75.2282	4.73475	1.75556	-15.5999	1.10917	-71.7991	0.657804
368	TRUE	0.654044	69.1698	69.1794	0.0096	77.3383	75.4019	81.5826	6.18068	2.51435	710.595	1.07058	-80.2467	0.49356
369	TRUE	0.996478	69.2982	69.3142	0.016	70.6143	68.5457	75.3375	6.79181	2.62654	-453.98	1.02602	-67.3679	0.706612
370	TRUE	0.887125	69.5282	69.5326	0.0044	78.4764	77.7193	82.8479	5.12855	2.17259	-1399.53	1.14144	-69.4174	0.647185
371	TRUE	0.734028	70.4385	70.4401	0.0016	95.9505	95.8793	96.1999	0.320627	0.129065	-155.86	1.04572	-79.3462	0.481558
372	TRUE	0.978692	70.6977	70.7153	0.0176	76.3784	71.9808	82.5008	10.52	3.58303	609.03	1.04206	-68.4355	0.699282
373	TRUE	0.494351	71.236	71.2388	0.0028	70.9546	70.8544	71.0028	0.148438	0.0559289	-8.83562	1.0108	-60.5028	0.801551
374	TRUE	0.951454	71.4964	71.5024	0.006	74.8545	69.9337	80.985	11.0512	3.3952	-1748.35	1.08616	-80.0725	0.4393
375	TRUE	0.848521	71.6256	71.7464	0.1208	71.2987	67.9788	81.6473	13.6684	3.37438	-33.0259	1.04506	-61.5193	0.786647
376	TRUE	0.630232	71.882	71.9024	0.0204	73.6981	70.8881	77.0587	6.17059	2.32672	-261.655	1.15789	-57.0007	0.837771
377	TRUE	0.934282	72.5868	72.5968	0.01	70.1151	68.146	72.3054	4.15946	1.04021	-259.962	1.10015	-66.4813	0.707143
378	TRUE	0.719843	72.8288	72.8304	0.0016	69.2227	68.9466	69.3207	0.374065	0.153618	-233.791	1.01068	-66.729	0.653879
379	TRUE	0.641861	72.958	72.96	0.002	76.5858	76.3721	78.7946	2.42252	0.914026	-910.988	1.29829	-75.892	0.634516
380	TRUE	0.482274	73.058	73.062	0.004	77.2366	76.6131	78.1717	1.5586	0.460224	339.722	1.01726	-63.9241	0.848845
381	TRUE	0.966852	73.2295	73.2315	0.002	78.3925	77.9294	78.8823	0.952975	0.366077	-488.574	1.00178	-64.4568	0.797158
382	TRUE	0.84171	73.7095	73.7963	0.0868	70.3211	66.6338	75.0393	8.40553	3.11823	-73.7241	1.02472	-63.6895	0.760309
383	TRUE	0.549506	73.8859	73.8899	0.004	78.9608	75.8139	80.1706	4.35667	1.71202	1230.86	1.15197	-77.8219	0.615083
384	TRUE	0.999652	74.0291	74.0547	0.0256	67.4116	63.6522	67.7502	4.09797	1.94236	-150.725	1.01187	-62.2415	0.69781
385	TRUE	0.973749	74.149	74.1514	0.0024	76.3389	75.5596	76.8287	1.26915	0.502174	-55.6644	1.69045	-80.5412	0.528014
386	TRUE	0.513511	74.4346	74.445	0.0104	83.6772	82.884	84.1578	1.27379	0.532823	104.115	1.0232	-75.5958	0.586936
387	TRUE	0.863527	74.5018	74.6182	0.1164	67.7072	51.6081	75.416	23.8079	6.38149	39.4309	1.1689	-74.8338	0.541168
388	TRUE	0.80385	74.8198	74.8218	0.002	72.916	72.0209	74.4969	2.47595	0.931114	-1225.89	1.01224	-67.169	0.70285
389	TRUE	0.9492	74.929	75.0058	0.0768	73.2549	69.6931	76.0569	6.36388	2.54812	-49.6946	1.02487	-68.241	0.611271
390	TRUE	0.568767	75.1074	75.1402	0.0328	77.9382	75.3702	80.4348	5.06454	1.62422	50.1425	1.0767	-60.187	0.858328
391	TRUE	0.778734	75.7794	75.7958	0.0164	98.0857	92.5078	98.3715	5.86361	2.75293	379.972	1.03271	-74.4132	0.636149
392	TRUE	0.629773	77.0025	77.0457	0.0432	86.146	83.896	87.3483	3.4524	1.09629	-40.813	1.04463	-76.8109	0.492558
393	TRUE	0.460995	77.3888	77.406	0.0172	80.5189	71.4517	80.89	9.43829	3.90509	-584.407	1.14536	-75.0731	0.596317
394	TRUE	0.552809	77.4868	77.5052	0.0184	81.1609	68.5456	81.5786	13.033	6.0546	708.534	1.04928	-75.8958	0.58864
395	TRUE	0.983699	77.5928	77.5984	0.0056	107.299	105.028	107.535	2.50651	1.02049	470.562	1.01816	-71.0631	0.710139
396	TRUE	0.683033	77.6796	77.6828	0.0032	69.8053	69.0705	74.5479	5.47738	1.81791	-1433.36	1.11173	-73.3372	0.669572
397	TRUE	0.892486	77.8336	77.8444	0.0108	68.1674	65.8357	68.8486	3.01287	1.10212	-276.819	1.02164	-65.5545	0.709649
398	TRUE	0.750924	78.0436	78.0848	0.0412	104.37	102.259	106.8	4.54091	1.28438	28.6381	1.10674	-73.485	0.605473
399	TRUE	0.792249	78.9955	79.0091	0.0136	76.117	66.4906	80.7583	14.2677	5.68923	-968.872	1.08551	-81.6789	0.530353
400	TRUE	0.55167	79.2771	79.2791	0.002	71.6255	71.6255	71.6255	0	4.49387e-15	-1.97885e-12	1	-75.7719	0.49094
401	TRUE	0.422792	79.6799	79.6939	0.014	69.0057	68.9119	73.1205	4.20859	1.32813	-250.389	1.11801	-71.3819	0.714352
402	TRUE	0.409257	79.7835	79.7911	0.0076	71.336	70.6458	73.2079	2.56211	0.988223	-276.919	1.32374	-74.7234	0.667428
403	TRUE	0.842815	80.0419	80.0491	0.0072	75.8588	75.3195	76.2923	0.97287	0.310852	-115.257	1.0401	-71.3539	0.494902
404	TRUE	0.829952	80.4866	80.5146	0.028	71.8086	67.4997	73.3918	5.89211	1.94854	-218.991	1.05437	-76.9733	0.450941
405	TRUE	0.694104	80.6506	80.6678	0.0172	69.6633	69.3421	71.0958	1.75365	0.50855	44.6744	1.02868	-68.974	0.769863
406	TRUE	0.351739	80.7398	80.7562	0.0164	79.7156	77.1846	82.0282	4.84355	1.61899	163.1	1.25153	-80.9218	0.513122
407	TRUE	0.68229	80.8546	80.8566	0.002	79.7052	78.7478	81.954	3.20627	1.28214	-1663.57	1.03765	-77.0254	0.585942
408	TRUE	0.513412	80.9554	80.9642	0.0088	75.1384	72.5705	75.4191	2.84857	1.22257	308.021	1.05187	-72.5824	0.583812
409	TRUE	0.838893	81.1829	81.1933	0.0104	78.5762	76.0406	82.5422	6.5016	2.25103	-587.665	1.03579	-71.5383	0.639322
410	TRUE	0.918448	81.3329	81.3381	0.0052	78.1341	77.8154	78.1558	0.340434	0.169878	66.7144	1.0003	-63.4937	0.756312
411	TRUE	0.968958	81.5581	81.5617	0.0036	69.525	69.1242	70.0371	0.912896	0.311155	-255.044	1.00659	-66.7638	0.67076
412	TRUE	0.582366	81.7945	81.7973	0.0028	76.8556	75.6681	80.047	4.37893	1.41585	-1344.78	1.09347	-69.9564	0.766156
413	TRUE	0.410021	82.0737	82.1005	0.0268	83.0445	73.1018	90.1005	16.9987	6.19703	424.183	1.44372	-76.2629	0.54267
414	TRUE	0.460068	82.3304	82.3408	0.0104	107.647	107.553	108.107	0.554217	0.229122	-42.9096	1.0041	-65.1824	0.765559
415	TRUE	0.917489	82.4068	82.4104	0.0036	74.6234	69.4132	76.2488	6.83559	2.15754	-1667.46	1.04552	-56.873	0.874074
416	TRUE	0.473907	83.0088	83.0156	0.0068	68.9365	68.6245	69.3483	0.723786	0.248107	8.08503	1.06121	-76.7391	0.551289
417	TRUE	0.687132	83.1256	83.1272	0.0016	68.0045	67.9333	68.2539	0.320627	0.129065	-155.86	1.04572	-67.7329	0.705646
418	TRUE	0.985636	83.2464	83.2524	0.006	75.921	70.3694	84.2038	13.8345	4.30259	-2186.14	1.06518	-70.948	0.711261
419	TRUE	0.697598	83.3964	83.402	0.0056	76.691	75.7309	77.5076	1.77679	0.736096	375.29	1.03663	-65.4665	0.784781
420	TRUE	0.866006	83.49	83.52	0.03	75.2481	71.4307	75.6388	4.20805	1.30566	118.82	1.0395	-75.372	0.564222
421	TRUE	0.715169	84.122	84.1284	0.0064	102.621	102.369	104.051	1.68202	0.444156	154.789	1.09944	-74.7048	0.663265
422	TRUE	0.487163	84.2343	84.2367	0.0024	76.4528	76.386	76.668	0.282033	0.100127	-83.4966	1.01988	-74.1591	0.516417
423	TRUE	0.793737	84.3551	84.3603	0.0052	75.56	74.84	75.7975	0.957428	0.246977	-120.219	1.03413	-67.4739	0.805151
424	TRUE	0.442848	84.4303	84.4851	0.0548	72.2171	70.1851	72.3658	2.1807	0.943868	-41.1253	1.00016	-69.6379	0.692218
425	TRUE	0.548369	84.6435	84.6455	0.002	71.1727	70.2643	71.4755	1.21126	0.457464	-581.455	1.04041	-64.888	0.766836
426	TRUE	0.656714	84.8455	84.8631	0.0176	75.888	69.839	76.3317	6.49262	1.87919	-282.076	1.08838	-66.2433	0.708655
427	TRUE	0.834375	84.9711	84.9735	0.0024	77.7239	76.2544	78.0728	1.81837	0.690917	-751.47	1.07187	-63.9032	0.773843
428	TRUE	0.99051	85.2687	85.3937	0.125	74.6025	72.5319	79.7015	7.16963	2.32511	-12.351	2.16086	-65.9286	0.686272
429	TRUE	0.681811	86.345	86.3534	0.0084	75.0113	74.4208	76.3553	1.9345	0.662047	203.126	1.07693	-72.9683	0.719623
430	TRUE	0.996559	86.4462	86.4514	0.0052	86.3031	86.1488	86.5255	0.376729	0.111985	21.7447	1.02083	-79.0205	0.52756
431	TRUE	0.570673	86.5302	86.5466	0.0164	73.8786	72.7219	76.365	3.64306	1.01403	180.995	1.08366	-66.7774	0.793451
432	TRUE	0.872601	86.6374	86.6554	0.018	75.5288	73.7253	76.8328	3.10753	1.01959	126.447	1.06054	-61.9551	0.857395
433	TRUE	0.513791	86.7566	86.7738	0.0172	77.5735	74.1879	81.1783	6.99036	2.16702	204.823	1.37721	-65.4343	0.781259
434	TRUE	0.744781	86.9042	86.9058	0.0016	68.7534	68.4773	68.8514	0.374065	0.153618	-233.791	1.01068	-65.073	0.688058
435	TRUE	0.702062	87.0018	87.0034	0.0016	95.5494	95.2021	96.0749	0.872818	0.347517	-545.511	1.00577	-82.682	0.497332
436	TRUE	0.968728	87.2049	87.2133	0.0084	74.3522	70.6083	78.1697	7.5614	2.61017	-976.987	1.05326	-71.0133	0.707656
437	TRUE	0.991436	87.5101	87.5137	0.0036	73.3661	69.9669	74.5239	4.55706	1.63683	-1302.21	1.05934	-67.0816	0.782303
438	TRUE	0.934287	87.6709	87.7129	0.042	73.5334	69.7408	76.2882	6.54746	2.28552	62.5937	1.14032	-63.4202	0.787333
439	TRUE	0.827104	87.8393	87.8477	0.0084	52.5266	51.9811	52.7484	0.767304	0.247357	-8.39672	1.04444	-59.5371	0.718936
440	TRUE	0.535162	88.0613	88.0797	0.0184	53.7534	51.8985	56.3183	4.41987	1.4196	-202.411	1.01361	-57.7296	0.783198
441	TRUE	0.971044	88.2308	88.2324	0.0016	72.9465	71.8154	75.6808	3.86534	1.57323	-2415.84	1.01267	-68.4207	0.701673
442	TRUE	0.75898	88.8668	88.8688	0.002	79.7672	79.451	80.0567	0.605629	0.218335	-290.727	1.00254	-68.6257	0.798052
443	TRUE	0.981272	89.1956	89.2292	0.0336	67.182	66.94	67.4093	0.469292	0.170024	-8.8834	1.00154	-67.3753	0.641193
444	TRUE	0.435203	89.3655	89.4051	0.0396	72.528	67.4996	74.7922	7.29258	2.57586	71.1027	1.16472	-70.8815	0.69862
445	TRUE	0.890219	89.5767	89.5807	0.004	66.9906	65.8329	67.566	1.73304	0.61666	-425.831	1.00181	-72.0689	0.699184
446	TRUE	0.919702	89.6819	89.7007	0.0188	76.5662	73.5165	76.9884	3.47187	1.25687	-38.1162	1.16614	-69.9961	0.704711
447	TRUE	0.99408	89.8795	89.8823	0.0028	72.977	71.7561	73.1737	1.41759	0.495656	401.137	1.176	-71.399	0.655919
448	TRUE	0.578975	89.9759	89.9779	0.002	70.4117	70.1935	74.1123	3.91877	1.54077	-1657.21	1.18879	-66.3976	0.786924
449	TRUE	0.35894	90.0819	90.0839	0.002	73.0673	72.7378	73.3969	0.659067	0.266714	353.708	1.00734	-65.81	0.770087
450	TRUE	0.621483	90.2227	90.2271	0.0044	74.4688	73.5411	74.8274	1.28628	0.542961	232.142	1.16065	-68.7703	0.64269
451	TRUE	0.951874	90.8415	90.8543	0.0128	69.3176	67.0025	108.708	41.7058	20.2718	-3902.19	1.26423	-73.3028	0.584448
452	TRUE	0.938012	90.9483	90.9499	0.0016	67.4248	66.1334	69.2506	3.11721	1.2385	1948.25	1.00228	-67.3894	0.767703
453	TRUE	0.3205	91.0895	91.0931	0.0036	72.399	69.7865	76.4662	6.67973	2.34015	1918	1.00625	-71.0843	0.656037
454	TRUE	0.478789	91.1974	91.2054	0.008	107.443	101.402	107.747	6.34518	2.32403	823.494	1.06227	-73.8231	0.660741
455	TRUE	0.655785	91.3138	91.3442	0.0304	80.3873	69.1171	82.7275	13.6104	6.19808	432.852	1.1431	-72.451	0.69504
456	TRUE	0.579773	91.617	91.6194	0.0024	73.7388	73.338	74.2732	0.935162	0.33784	-389.651	1.00212	-68.8097	0.572337
457	TRUE	0.515115	91.8698	91.8738	0.004	78.1897	75.7256	83.1253	7.39966	2.26774	-1641.43	1.05256	-67.9003	0.784885
458	TRUE	0.597965	92.1042	92.1266	0.0224	71.6185	65.1306	76.7261	11.5955	4.07675	-543.713	1.08823	-63.0659	0.700787
459	TRUE	0.5557	92.2721	92.3041	0.032	76.5311	71.1138	81.465	10.3511	3.3391	-314.295	1.05437	-61.1946	0.779785
460	TRUE	0.55052	92.6625	92.6685	0.006	73.5983	71.764	74.976	3.21199	1.14747	-474.301	1.0166	-66.982	0.706949
461	TRUE	0.886074	92.8481	92.8597	0.0116	64.5309	64.193	64.8763	0.683362	0.229396	-60.0794	1.00476	-68.1492	0.700341
462	TRUE	0.369606	92.9853	92.9885	0.0032	81.2553	77.4763	82.6745	5.19817	2.05947	-1691.38	1.10576	-69.3537	0.764944
463	TRUE	0.538898	93.2484	93.2524	0.004	83.6213	82.571	85.3138	2.74283	0.931828	-71.223	1.89424	-67.7472	0.80858
464	TRUE	0.975584	93.392	93.3964	0.0044	77.7482	75.9298	82.1642	6.23441	2.17076	-1448.44	1.10429	-68.0619	0.797463
465	TRUE	0.806644	93.6364	93.6396	0.0032	73.8748	71.6482	75.2033	3.5551	1.42592	-1263.27	1.09375	-67.7706	0.731498
466	TRUE	0.705781	94.2416	94.2452	0.0036	78.7624	77.2261	80.9667	3.74065	1.25245	-1029.4	1.00531	-72.8695	0.710457
467	TRUE	0.491322	94.566	94.5788	0.0128	86.7699	85.8051	87.5141	1.70907	0.497605	-83.2105	1.07011	-61.1772	0.858798
468	TRUE	0.969775	97.183	97.237	0.054	76.1805	72.0531	76.7149	4.66183	1.62613	-71.1418	1.05363	-74.3364	0.66763
469	TRUE	0.688971	97.317	97.337	0.02	54.9757	53.6791	55.6219	1.94283	0.639089	30.0248	1.07152	-67.7037	0.693287
470	TRUE	0.713328	97.579	97.5826	0.0036	68.2674	67.4051	69.4148	2.00972	0.809199	-553.641	1.00629	-71.5742	0.583738
471	TRUE	0.68004	97.8638	97.8662	0.0024	53.5479	53.5479	53.5479	1.42109e-14	5.98011e-15	-2.94733e-12	1	-64.2305	0.671764
472	TRUE	0.983938	98.153	98.157	0.004	74.7105	74.3143	76.539	2.22468	0.940703	-562.949	1.01114	-65.6064	0.707165
473	TRUE	0.969079	98.4577	98.4661	0.0084	76.6558	73.8509	77.5242	3.6733	1.26882	-402.222	1.03153	-67.8965	0.716824
474	TRUE	0.814652	98.5297	98.5341	0.0044	68.5353	68.3311	68.7274	0.396267	0.136013	8.9251	1.02484	-73.4212	0.707789
475	TRUE	0.886165	98.8117	98.8233	0.0116	66.3431	65.3711	67.323	1.95197	0.841431	-173.311	1.0054	-62.3448	0.645826
476	TRUE	0.702981	99.1585	99.1605	0.002	79.6406	77.6678	81.0344	3.36658	1.13131	-1429.46	1.11815	-71.6531	0.692178
477	TRUE	0.596067	99.5032	99.524	0.0208	72.3526	67.0269	75.9283	8.90136	3.35067	-436.64	1.01199	-71.7634	0.597586
478	TRUE	0.993389	99.6768	99.6828	0.006	68.518	68.1617	69.1785	1.0168	0.28819	-138.834	1.01812	-62.3915	0.775128
479	TRUE	0.731787	100.041	100.07	0.0284	79.8001	78.5939	104.638	26.0442	12.9537	-996.001	1.07731	-72.5304	0.586445
480	TRUE	0.989668	100.624	100.626	0.0016	71.6898	71.4671	72.0906	0.623441	0.249933	-389.651	1.00816	-67.2764	0.701086
481	TRUE	0.396892	100.874	100.876	0.0024	73.5347	73.2675	73.6683	0.400784	0.146947	-166.993	1.00302	-66.6142	0.622541
482	TRUE	0.633545	101.433	101.448	0.0156	75.2892	74.7696	77.4044	2.63478	0.830105	-88.8266	1.0924	-66.9538	0.787105
483	TRUE	0.72671	101.538	101.547	0.0092	103.499	100.816	105.065	4.24853	1.76609	449.462	1.0069	-81.0812	0.534267
484	TRUE	0.500573	101.612	101.637	0.0252	69.1677	66.9308	70.0142	3.08346	0.91138	58.9116	1.05071	-64.913	0.792592
485	TRUE	0.521046	101.763	101.765	0.002	77.2708	75.2045	80.1564	4.95191	1.84545	-2451.78	1.00205	-62.1398	0.845984
486	TRUE	0.373712	102.217	102.228	0.0112	77.3591	76.6842	78.1203	1.4361	0.443004	58.2801	1.03635	-69.3929	0.57692
487	TRUE	0.81693	102.907	102.909	0.0024	71.7601	71.6785	71.9457	0.267189	0.100127	-27.8322	1.0391	-71.9419	0.637057
488	TRUE	0.977223	103.149	103.157	0.0072	77.071	73.5354	77.8637	4.32832	1.62607	-609.052	1.00146	-62.5372	0.849973
489	TRUE	0.870635	103.829	103.879	0.0492	74.3142	71.4753	75.4155	3.94021	1.31489	38.3267	1.03933	-65.5137	0.771678
490	TRUE	0.956965	104.052	104.055	0.0028	73.6902	73.1929	74.1875	0.994537	0.362471	-369.329	1.0019	-76.4974	0.651243
491	TRUE	0.717373	105.072	105.074	0.002	81.5991	80.4769	82.0889	1.61204	0.648479	842.282	1.04192	-76.753	0.661519
492	TRUE	0.86466	105.244	105.267	0.0232	84.839	83.4464	85.7843	2.3379	0.809071	-62.9977	1.04416	-79.9915	0.438954
493	TRUE	0.893226	107.019	107.021	0.002	80.3627	79.2138	80.8259	1.61204	0.651797	842.282	1.05311	-79.5345	0.621601
494	TRUE	0.992306	107.224	107.281	0.0572	87.2361	79.3017	91.2996	11.9979	3.92162	149.303	1.08739	-77.7182	0.588814
495	TRUE	0.592326	107.39	107.413	0.0228	108.086	103.723	111.388	7.66509	3.34848	334.633	1.00103	-80.9049	0.483862
496	TRUE	0.508777	107.565	107.567	0.0028	71.1194	68.9076	71.8764	2.96877	1.1112	-1090.32	1.06117	-75.3956	0.655089
497	TRUE	0.939024	107.82	107.827	0.0072	69.2578	69.0314	69.4473	0.415916	0.124107	5.31299	1.02093	-72.0327	0.729251
498	TRUE	0.98466	116.415	116.428	0.0136	101.259	99.9782	101.266	1.28812	0.576206	99.183	1.00134	-71.332	0.505848
499	TRUE	0.813532	116.676	116.739	0.0624	70.1133	66.9728	76.4648	9.49203	2.65219	43.7173	1.19984	-67.7867	0.647313
500	TRUE	0.807488	116.865	116.91	0.0448	77.1172	71.6008	77.4136	5.81286	2.12961	-97.6749	1.0613	-71.584	0.578932
501	TRUE	0.63623	116.944	116.974	0.0308	63.9209	61.2382	71.1354	9.89715	3.88232	213.53	1.15013	-73.5597	0.646976
502	TRUE	0.708026	117.54	117.572	0.0316	72.1071	68.0655	79.0475	10.9821	3.73034	292.354	1.13664	-75.1059	0.58931
503	TRUE	0.880477	117.822	117.827	0.0044	74.8909	69.307	75.3567	6.04972	2.96716	-1403.87	1.01228	-73.807	0.651334
504	TRUE	0.614335	118.076	118.078	0.002	78.4001	78.0082	79.6114	1.60314	0.613334	-707.415	1.24555	-68.9784	0.64796
505	TRUE	0.700578	118.403	118.405	0.002	73.952	71.8857	75.6887	3.80299	1.65097	-2155.33	1.02847	-68.6927	0.728002
506	TRUE	0.885857	118.582	118.643	0.0612	68.9513	63.6186	77.385	13.7664	3.09924	-112.886	1.06248	-62.159	0.772645
507	TRUE	0.981228	118.878	118.879	0.0016	69.2099	68.9606	69.4593	0.498753	0.197149	-311.721	1	-65.5295	0.712881
508	TRUE	0.945928	119.083	119.085	0.0016	76.5308	76.4417	76.7979	0.356252	0.166622	2.36981e-12	1.17855	-68.7469	0.715814
509	TRUE	0.860215	119.195	119.277	0.0828	70.8508	70.1732	74.7444	4.57115	1.69773	22.3731	1.02712	-70.749	0.435972
510	TRUE	0.477435	119.441	119.443	0.0016	47.0906	46.8145	47.1885	0.374065	0.153618	-233.791	1.01068	-73.3218	0.553489
511	TRUE	0.976398	119.809	119.871	0.0624	73.3895	70.2007	76.0897	5.88898	1.73262	5.61393	1.11449	-74.9287	0.530776
512	TRUE	0.941947	119.865	119.941	0.0756	75.6723	72.2395	76.5461	4.30654	1.62368	-15.0868	1.02696	-74.115	0.638882
513	TRUE	0.921833	120.125	120.154	0.0292	51.7955	51.4737	53.0947	1.621	0.760052	-56.5607	1.00032	-69.4915	0.651892
514	TRUE	0.621739	120.198	120.208	0.0096	52.4178	52.307	52.6543	0.347215	0.129978	-10.7868	1.00908	-63.2332	0.704443
515	TRUE	0.894939	120.498	120.5	0.002	81.8723	81.5562	82.8209	1.2647	0.503641	-644.435	1.04832	-69.577	0.756318
516	TRUE	0.904654	120.604	120.63	0.0264	81.594	77.4507	82.7548	5.30404	1.83126	158.549	1.07327	-69.8924	0.709663
517	TRUE	0.993133	121.06	121.12	0.0592	83.3793	48.5386	91.2054	42.6668	19.0007	-485.12	2.1863	-75.0616	0.436566
518	TRUE	0.996915	121.172	121.185	0.0128	69.8808	65.747	71.051	5.30399	1.83625	-423.461	1.02496	-67.4289	0.646927
519	TRUE	0.985121	121.406	121.409	0.0028	78.0311	76.5764	80.2873	3.71096	1.30173	-1318.27	1.0057	-66.1289	0.800838
520	TRUE	0.605671	121.646	121.658	0.0128	76.5542	73.2746	80.3324	7.05784	1.96103	-459.619	1.04283	-66.8588	0.787348
521	TRUE	0.75089	122.441	122.456	0.0148	77.2313	75.2271	79.6089	4.38176	1.2766	-186.773	1.17453	-69.4101	0.713736
522	TRUE	0.508885	122.599	122.605	0.006	75.4836	73.0955	79.5035	6.40801	2.15961	983.103	1.01248	-77.7094	0.612973
523	TRUE	0.999253	122.754	122.783	0.0296	72.3766	70.4161	75.5738	5.15768	1.75402	100.94	1.13349	-71.7108	0.643652
524	TRUE	0.920235	123.252	123.256	0.0048	74.2244	71.79	110.295	38.5049	12.2408	-6214.33	1.18708	-75.0596	0.562038
525	TRUE	0.871482	124.362	124.463	0.1008	50.4596	50.3183	66.3611	16.0428	8.23024	159.356	1.00099	-68.8293	0.579584
526	TRUE	0.787301	124.638	124.654	0.016	76.3331	72.8128	77.7808	4.96803	1.35741	-200.915	1.13811	-70.8676	0.716975
527	TRUE	0.894556	125.015	125.019	0.004	76.6839	74.4147	78.1011	3.68646	1.32007	-912.068	1.00075	-64.9492	0.725109
528	TRUE	0.968419	125.197	125.2	0.0024	78.7666	78.4326	78.8037	0.371096	0.138851	139.161	1.01913	-66.2711	0.670504
529	TRUE	0.945995	125.32	125.327	0.0072	66.505	65.3294	67.4624	2.13308	0.881406	-313.302	1.003	-65.7501	0.640437
530	TRUE	0.972109	125.49	125.542	0.052	68.2212	68.0326	76.2481	8.2155	3.52707	-149.517	1.01622	-63.8774	0.631139
531	TRUE	0.941912	125.666	125.699	0.0332	56.3774	53.9093	70.048	16.1387	7.07223	476.404	1.17334	-75.0001	0.539966
532	TRUE	0.992269	125.787	125.827	0.0396	81.5348	77.4645	83.0388	5.57437	1.46028	80.7039	1.08183	-59.9815	0.854549
533	TRUE	0.799273	125.989	125.991	0.002	81.9498	77.6837	83.1344	5.45066	1.94564	-2193.5	1.25781	-72.0367	0.536179
534	TRUE	0.787686	126.052	126.083	0.0316	73.0511	70.1782	74.5679	4.3897	1.34648	-8.76399	1.11103	-71.8836	0.636412
535	TRUE	0.904553	126.243	126.249	0.0056	77.31	71.3392	79.0294	7.69017	3.72882	-1349.42	1.00744	-74.3047	0.584262
536	TRUE	0.752835	126.51	126.514	0.0048	74.5648	69.8742	75.8637	5.98949	1.78596	-1051.71	1.07278	-66.8365	0.770988
537	TRUE	0.339842	126.719	126.73	0.0116	56.5907	56.5727	58.5074	1.93463	0.738303	-173.126	1.00506	-58.9198	0.647044
538	TRUE	0.881331	127.024	127.029	0.0052	74.901	72.6788	77.0492	4.37048	1.7158	-813.642	1.02818	-72.4937	0.612754
539	TRUE	0.764022	127.122	127.139	0.0168	80.3767	79.9816	83.153	3.17137	1.28198	182.698	1.02385	-75.4695	0.544962
540	TRUE	0.54532	127.278	127.28	0.0016	76.6349	76.3588	76.7328	0.374065	0.153618	233.791	1.01068	-77.5189	0.462438
541	TRUE	0.484411	127.498	127.504	0.006	74.991	74.912	80.446	5.53401	2.56983	-937.673	1.05553	-71.1536	0.71769
542	TRUE	0.702539	127.64	127.642	0.002	74.5602	74.2307	74.8897	0.659067	0.266714	353.708	1.00734	-64.2436	0.723424
543	TRUE	0.579521	127.862	127.881	0.0184	68.3078	63.6128	73.5479	9.93509	3.45869	-474.2	1.04983	-66.0419	0.655739
544	TRUE	0.364097	127.978	128.006	0.0272	80.2951	78.8604	83.4833	4.62289	1.50627	80.7127	1.13223	-63.3907	0.777308
545	TRUE	0.813498	128.166	128.21	0.0448	75.2148	70.7023	78.4391	7.73683	2.53335	-108.045	1.08302	-64.2087	0.652576
546	TRUE	0.984223	128.471	128.472	0.0016	71.233	71.0103	71.6337	0.623441	0.249933	389.651	1.00816	-72.4407	0.496992
547	TRUE	0.974913	128.531	128.614	0.0836	75.5377	72.9297	77.3994	4.46968	1.83246	36.8008	1.03192	-76.4532	0.439615
548	TRUE	0.924248	128.823	128.827	0.0032	72.9994	72.3637	74.2803	1.91656	0.709487	-607.428	1.00847	-75.6555	0.58095
549	TRUE	0.483091	128.989	129.005	0.0164	75.738	75.4235	75.7443	0.320879	0.170664	19.7028	1.00001	-74.1864	0.693438
550	TRUE	0.452695	129.077	129.089	0.012	59.1496	57.5882	59.1921	1.60395	0.671511	149.613	1.04029	-73.3253	0.592373
551	TRUE	0.409666	129.429	129.492	0.0624	74.5562	59.5471	74.9116	15.3644	4.35886	231.751	1.09257	-71.5918	0.665591
552	TRUE	0.643296	129.704	129.713	0.0088	77.2403	76.8926	77.5721	0.679584	0.198859	-67.7803	1.00427	-71.1325	0.502103
553	TRUE	0.879799	129.834	129.88	0.0464	80.1758	78.6217	81.2943	2.67266	0.99895	37.7071	1.01915	-71.7388	0.591055
554	TRUE	0.888227	130.298	130.3	0.0016	62.0086	61.5099	62.5074	0.997506	0.394299	-623.441	1	-73.5627	0.502809
555	TRUE	0.968134	130.417	130.468	0.0516	77.343	74.9592	81.6735	6.71434	2.617	-115.139	1.004	-69.1742	0.483687
556	TRUE	0.490194	130.602	130.608	0.0056	73.8871	73.396	74.4244	1.02834	0.381168	118.089	1.04935	-72.1531	0.764966
557	TRUE	0.737226	131.084	131.085	0.0016	80.7674	80.7674	80.7674	1.42109e-14	3.76822e-15	6.9511e-12	1	-72.4527	0.710808
558	TRUE	0.950902	131.21	131.258	0.048	52.8845	52.4403	77.5056	25.0654	12.2932	575.864	1.08672	-64.9452	0.662112
559	TRUE	0.71208	131.392	131.4	0.008	64.1372	62.439	64.9833	2.54435	0.754858	-338.145	1.01164	-64.14	0.669903
560	TRUE	0.778764	131.895	131.898	0.0028	77.4967	76.8213	77.9049	1.0836	0.350119	-348.123	1.02044	-65.8712	0.804734
561	TRUE	0.998341	132.089	132.121	0.032	76.2201	72.7309	78.0385	5.30761	1.81594	119.664	1.08879	-71.6106	0.665624
562	TRUE	0.995084	132.381	132.398	0.0168	78.0349	76.4828	80.4376	3.95482	1.31782	-142.704	1.13687	-67.4848	0.711091
563	TRUE	0.860251	132.655	132.717	0.062	84.1368	72.116	85.0059	12.8899	4.58179	204.031	1.07833	-66.0894	0.782092
564	TRUE	0.698918	134.222	134.228	0.006	86.7813	86.211	87.4338	1.22279	0.395668	74.8896	1.13878	-73.9555	0.591566
565	TRUE	0.968373	135.963	136.134	0.1708	74.1018	73.5856	77.3521	3.7665	1.75081	-19.811	1.00158	-72.5586	0.596678
566	TRUE	0.464317	136.559	136.6	0.0412	74.7963	67.9898	77.4534	9.46355	3.18078	-182.821	1.18371	-73.6513	0.594351
567	TRUE	0.467857	136.758	136.76	0.0016	80.8913	77.5603	82.7972	5.23691	2.09672	-3273.07	1.00271	-70.7059	0.774436
568	TRUE	0.949376	136.888	136.89	0.0016	82.3736	81.7502	83.6205	1.87032	0.763557	-779.302	1.69622	-74.7707	0.68303
569	TRUE	0.909163	137.185	137.215	0.0296	74.7333	66.9715	78.7924	11.8208	4.75779	-371.473	1.07643	-72.8652	0.598658
570	TRUE	0.646994	137.759	137.776	0.0172	71.2888	71.2888	71.2888	2.84217e-14	6.15348e-15	2.61225e-13	1	-65.1417	0.638727
571	TRUE	0.903955	138.104	138.113	0.0092	71.9069	70.5593	72.3798	1.82051	0.678889	-199.692	1.002	-73.26	0.665244
572	TRUE	0.692184	138.49	138.533	0.0428	75.0293	72.8096	79.7807	6.9711	2.35168	12.8324	1.18479	-62.3808	0.777997
573	TRUE	0.916833	138.678	138.692	0.014	92.6874	90.9028	100.31	9.40755	3.93232	612.195	1.01338	-73.4212	0.698823
574	TRUE	0.48517	138.846	138.875	0.0292	106.156	105.24	107.4	2.16011	0.822638	41.4807	1.05168	-76.4525	0.540695
575	TRUE	0.656121	138.982	138.99	0.0076	106.924	106.894	108.861	1.96681	0.526676	-165.403	1.08919	-63.134	0.793455
576	TRUE	0.875843	139.258	139.26	0.0024	77.9123	76.4428	79.7158	3.27307	1.18048	-1363.78	1.00127	-75.5473	0.571099
577	TRUE	0.979935	139.642	139.645	0.0024	69.5776	69.3624	69.6444	0.282033	0.100127	83.4966	1.01988	-64.0424	0.55619
578	TRUE	0.376801	139.761	139.81	0.0488	75.2151	45.9022	81.5427	35.6405	12.5193	653.779	1.28361	-70.276	0.496386
579	TRUE	0.659904	141.436	141.437	0.0016	72.5992	71.1653	72.8486	1.68329	0.703964	1013.09	1.11772	-77.5515	0.566094
580	TRUE	0.496213	141.72	141.724	0.004	67.1707	67.1478	67.3979	0.250101	0.0775979	-37.5372	1.00886	-76.6544	0.526266
581	TRUE	0.977277	142.072	142.081	0.0092	70.3651	70.0376	74.6164	4.57879	1.68367	-498.332	1.02305	-74.1989	0.477752
582	TRUE	0.508049	142.621	142.642	0.0204	74.1794	70.5959	75.8099	5.21401	1.7263	-222.855	1.01959	-70.2994	0.586503
583	TRUE	0.467648	142.722	142.748	0.0256	80.5628	76.2978	81.6389	5.34111	2.13949	-156.809	1.0911	-73.9137	0.556006
584	TRUE	0.523032	142.814	142.818	0.004	81.966	81.6695	82.7377	1.0682	0.354551	267.673	1.00016	-72.5285	0.59734
585	TRUE	0.435936	142.937	142.94	0.0032	77.05	76.0109	77.4804	1.46954	0.52574	-468.509	1.02156	-70.9561	0.746954
586	TRUE	0.795732	146.766	146.769	0.0032	72.5211	71.972	73.4442	1.47219	0.578297	440.705	1.00386	-76.9726	0.64687
587	TRUE	0.638061	147.126	147.128	0.0016	71.4713	71.4713	71.4713	2.84217e-14	1.06581e-14	1.58882e-11	1	-71.8684	0.487132
588	TRUE	0.54745	147.257	147.29	0.0328	75.6114	75.5401	83.1197	7.57956	3.28633	-229.971	1.02757	-79.7527	0.439183
589	TRUE	0.493215	147.555	147.564	0.0088	84.2224	84.0078	84.5791	0.571267	0.144419	-12.61	1.01911	-76.3827	0.58207
590	TRUE	0.692784	149.179	149.18	0.0016	76.4436	76.3724	76.693	0.320627	0.129065	-155.86	1.04572	-72.0488	0.711623
591	TRUE	0.545851	149.395	149.4	0.0052	71.6476	71.4472	71.989	0.5418	0.182915	6.93256	1.04667	-66.742	0.650376
592	TRUE	0.54688	149.53	149.546	0.016	64.7752	62.8773	65.4527	2.57541	0.946064	-152.456	1.00373	-67.0887	0.658781
593	TRUE	0.724009	149.735	149.739	0.0036	84.9755	84.1348	86.559	2.42421	0.795124	640.842	1.01122	-75.5798	0.664447
594	TRUE	0.929143	149.829	149.836	0.0072	77.4468	77.1128	78.6417	1.52892	0.526248	185.255	1.07049	-70.1142	0.719199
595	TRUE	0.755938	149.938	149.941	0.0032	79.0142	78.747	81.9013	3.15432	1.06308	-805.588	1.15236	-73.2616	0.602798
596	TRUE	0.443351	150.025	150.044	0.0188	78.1708	76.9236	107.171	30.2475	12.0572	-1818.7	1.07626	-73.7724	0.587843
597	TRUE	0.662367	150.975	151.027	0.0524	70.7968	63.8089	72.8366	9.02768	2.89911	38.3051	1.11976	-74.4573	0.541074
598	TRUE	0.849476	151.135	151.153	0.0184	70.485	69.8803	79.7563	9.876	4.76205	-533.92	1.00358	-81.0638	0.468723
599	TRUE	0.512674	151.573	151.579	0.0064	84.2609	83.0321	84.3762	1.34406	0.493767	187.323	1.0358	-77.1896	0.612607
600	TRUE	0.390576	151.801	151.831	0.0292	82.4641	78.5143	82.4901	3.9758	1.90259	-138.025	1.00141	-67.179	0.626749
601	TRUE	0.71609	151.987	152.07	0.0824	68.2759	67.8858	72.7454	4.85966	1.77663	-53.172	1.03717	-68.034	0.651387
602	TRUE	0.770319	152.066	152.109	0.0432	68.3133	67.4726	70.8493	3.37673	1.09189	10.7202	1.02196	-68.7346	0.791322
603	TRUE	0.722728	152.269	152.274	0.0044	74.5617	70.8879	77.3746	6.48676	2.29738	-1576.77	1.02825	-70.3529	0.730711
604	TRUE	0.487043	152.348	152.349	0.0016	88.5083	88.5083	88.5083	1.42109e-14	5.0243e-15	3.29355e-12	1	-74.0109	0.651928
605	TRUE	0.346929	152.429	152.436	0.0068	95.6686	93.4183	96.2879	2.86961	0.991119	-418.21	1.00446	-80.4085	0.485872
606	TRUE	0.755076	152.521	152.536	0.0152	76.1832	75.4264	79.8276	4.40126	2.00572	294.709	1.02139	-66.4192	0.723449
607	TRUE	0.727167	153.324	153.349	0.0248	84.8719	84.8716	85.1836	0.312055	0.0756026	12.7492	1.00004	-79.1824	0.500951
608	TRUE	0.679139	153.524	153.526	0.002	73.9396	73.4898	74.3894	0.899537	0.320169	-425.594	1.00633	-69.682	0.646338
609	TRUE	0.509683	153.574	153.578	0.0044	70.924	69.354	71.626	2.27194	0.794407	205.035	1.53547	-69.0995	0.76533
610	TRUE	0.73294	153.667	153.669	0.002	83.7405	83.4377	83.8385	0.400784	0.153333	-176.854	1.03234	-77.0851	0.589419
611	TRUE	0.479557	153.774	153.792	0.0184	80.4164	75.5249	80.7493	5.22444	2.11783	-321.551	1.03703	-66.8058	0.784576
612	TRUE	0.76198	153.894	153.906	0.0112	74.0399	70.7079	81.2442	10.5363	3.03763	-824.952	1.02761	-68.3233	0.780576
613	TRUE	0.898607	154.345	154.351	0.006	81.4973	81.3804	81.8188	0.438474	0.146392	46.2662	1.01019	-78.0853	0.544265
614	TRUE	0.834675	156.208	156.226	0.018	77.9695	75.6257	78.1373	2.51158	0.975884	-138.244	1.00132	-73.2196	0.608045
615	TRUE	0.979917	156.628	156.631	0.0032	76.3166	75.4334	79.56	4.12659	1.3631	715.906	1.92267	-73.356	0.555053
616	TRUE	0.309346	156.868	156.872	0.004	79.1196	77.8579	79.5575	1.69962	0.559497	-402.133	1.03623	-77.6453	0.453317
617	TRUE	0.749756	157.546	157.552	0.0056	82.8814	82.4762	83.8206	1.3444	0.468678	151.478	1.0985	-78.6297	0.596313
618	TRUE	0.615166	157.625	157.641	0.0164	72.0811	70.6114	82.1583	11.5469	4.84144	-653.947	1.12275	-79.1395	0.437084
619	TRUE	0.398055	157.803	157.842	0.0384	49.041	48.7288	49.4284	0.699626	0.174743	9.27621	1.00152	-82.8504	0.398183
620	TRUE	0.713413	158.14	158.142	0.002	81.9833	81.5335	83.6176	2.08408	0.810159	-998.142	1.14382	-73.8654	0.607894
621	TRUE	0.984998	158.623	158.664	0.0404	51.0863	50.7889	58.1987	7.40981	3.32276	-183.865	1.00002	-77.8635	0.5811
622	TRUE	0.938885	158.718	158.763	0.0456	77.7388	70.97	79.5868	8.61685	2.9214	-160.074	1.06373	-71.7737	0.651249
623	TRUE	0.814485	158.897	158.961	0.0636	50.5214	50.4917	60.3383	9.84655	3.91943	-159.504	1.00128	-66.2592	0.664057
624	TRUE	0.989639	159.106	159.111	0.0044	50.9011	50.3798	52.2847	1.90488	0.699035	-449.85	1.0128	-73.8585	0.497888
625	TRUE	0.909694	159.377	159.383	0.006	76.5851	71.7348	78.2242	6.48938	2.22272	-921.452	1.07441	-73.0959	0.715807
626	TRUE	0.505435	159.457	159.459	0.002	83.0684	82.2	83.3578	1.15782	0.417505	518.474	1.06066	-79.2121	0.593525
627	TRUE	0.505455	159.508	159.554	0.0464	72.9817	70.6403	83.1052	12.4649	4.08683	-244.023	1.06251	-74.0295	0.648928
628	TRUE	0.866659	159.75	159.755	0.0056	80.1912	77.3115	81.7721	4.46057	1.5889	-871.347	1.0545	-76.9884	0.655676
629	TRUE	0.68351	159.879	159.886	0.0072	82.4002	81.7545	84.8965	3.14194	1.06464	-443.261	1.00455	-68.6335	0.775541
630	TRUE	0.578101	160.231	160.24	0.0092	83.7504	81.9312	84.6232	2.69199	0.862388	-216.07	1.1043	-77.3117	0.599964
631	TRUE	0.604035	160.485	160.499	0.0136	88.132	82.9787	88.3075	5.32881	2.65757	411.208	1.00788	-80.7637	0.448838
632	TRUE	0.707468	160.572	160.574	0.0028	69.8763	68.8298	71.5907	2.76095	0.965549	-975.453	1.00953	-70.2816	0.727223
633	TRUE	0.93844	160.846	160.85	0.0036	77.4639	77.2835	77.5568	0.273292	0.0940466	-42.0487	1.01289	-51.7707	0.769239
634	TRUE	0.772823	161.103	161.122	0.0184	71.401	68.7035	76.5378	7.83425	2.65588	-342.276	1.11055	-70.3756	0.600598
635	TRUE	0.667601	163.275	163.285	0.01	78.2604	75.0134	79.1349	4.12152	1.82474	-380.633	1.01181	-70.1296	0.699944
636	TRUE	0.888325	163.408	163.419	0.0108	101.214	96.2679	108.547	12.2791	4.45986	1225.84	1.11384	-84.8643	0.441951
637	TRUE	0.922448	163.571	163.575	0.0036	81.9051	81.534	82.5286	0.994537	0.349309	-181.95	1.1533	-66.9231	0.820404
638	TRUE	0.46898	163.875	163.913	0.0376	71.4998	69.3474	81.0409	11.6935	4.05252	-231.524	1.20948	-72.2377	0.654998
639	TRUE	0.915262	164.106	164.108	0.002	74.2987	72.9805	74.7529	1.77235	0.704376	884.269	1.12022	-72.0216	0.736834
640	TRUE	0.986354	164.315	164.426	0.1108	70.1126	50.0028	75.674	25.6712	11.1757	305.984	1.1061	-61.4712	0.69725
641	TRUE	0.995407	164.63	164.672	0.0424	75.7913	74.2987	77.1771	2.87845	0.741868	-26.9601	1.02254	-66.5222	0.651689
642	TRUE	0.928567	164.764	164.774	0.01	79.3338	78.9121	79.6159	0.703856	0.234618	21.8575	1.03107	-76.2834	0.547486
643	TRUE	0.533479	164.858	164.859	0.0016	74.5357	74.3398	75.0879	0.74813	0.307235	-467.581	1.02779	-71.3693	0.701513
644	TRUE	0.955798	164.946	164.953	0.0068	77.0083	76.3848	78.0552	1.67031	0.570982	249.936	1.00432	-71.2704	0.717591
645	TRUE	0.861286	165.152	165.177	0.0248	75.954	71.5747	76.5185	4.94383	1.65333	-153.81	1.0795	-63.2492	0.765229
646	TRUE	0.645212	173.783	173.839	0.0556	77.4132	62.2703	96.9089	34.6385	12.6183	-428.877	1.58534	-77.1759	0.472559
647	TRUE	0.910113	173.989	174.004	0.0148	89.1292	75.9644	93.6148	17.6504	6.87909	-941.099	1.89045	-75.1831	0.534266
648	TRUE	0.592224	174.181	174.189	0.008	62.9779	52.3614	65.745	13.3837	4.16364	-1642.08	1.00089	-70.8746	0.714019
649	TRUE	0.756193	174.297	174.331	0.0336	82.7256	63.739	82.7781	19.0391	6.95649	383.264	1.57595	-69.2595	0.642182
650	TRUE	0.440987	174.429	174.432	0.0028	94.367	94.137	94.5229	0.38594	0.135814	70.685	1.05019	-73.0296	0.656568
651	TRUE	0.983103	174.545	174.641	0.096	83.8185	75.9713	90.1291	14.1578	4.28475	116.493	1.07074	-72.1543	0.588071
652	TRUE	0.406179	179.292	179.296	0.0036	80.3585	77.3972	81.8503	4.45315	1.53756	-1245.98	1.02328	-78.8421	0.547593
653	TRUE	0.576358	179.477	179.479	0.0024	75.8076	75.251	78.5909	3.33986	1.20249	695.805	2.23291	-71.1522	0.746375
654	TRUE	0.465225	183.739	183.753	0.0148	76.9574	75.9496	77.4526	1.50297	0.30173	-35.6782	1.04378	-81.3667	0.447839
655	TRUE	0.988586	184.037	184.052	0.0148	68.6744	61.7725	88.8374	27.0649	10.5559	-1664.69	2.02616	-74.0131	0.545291
656	TRUE	0.635788	184.21	184.212	0.0024	74.2516	72.6485	74.6672	2.01876	0.728408	-667.973	1.31109	-76.5142	0.543149
657	TRUE	0.468264	184.303	184.306	0.0032	87.4303	87.4303	87.4303	1.42109e-14	5.5365e-15	3.4826e-12	1	-75.4285	0.530724
658	TRUE	0.684846	184.431	184.445	0.0144	84.8506	83.51	87.082	3.57197	1.39457	174.319	1.08754	-81.4752	0.508466
659	TRUE	0.324321	185.647	185.658	0.0112	81.1783	80.087	84.0647	3.97774	1.50478	337.588	1.00512	-79.3626	0.528364
660	TRUE	0.880474	208.504	208.506	0.002	80.0062	79.4941	81.9434	2.44923	0.956712	-1175	1.15961	-73.8122	0.581574
661	TRUE	0.930695	208.597	208.658	0.0612	74.9738	62.9769	95.2519	32.275	12.7895	433.758	1.13714	-76.1508	0.521145
662	TRUE	0.953968	208.862	208.864	0.002	73.184	70.5967	75.4418	4.84503	2.10551	-2748.87	1.02022	-74.7672	0.589287
663	TRUE	0.671883	209.088	209.113	0.0248	73.6611	72.3347	78.0593	5.72457	1.94768	-114.93	1.16915	-76.3742	0.589766
664	TRUE	0.736101	209.32	209.359	0.0388	72.4132	69.6311	80.9378	11.3067	4.29421	130.197	1.35289	-78.0411	0.591873
665	TRUE	0.859998	209.468	209.47	0.002	74.8343	74.5181	75.7828	1.2647	0.503641	-644.435	1.04832	-69.0701	0.683293
666	TRUE	0.306534	209.684	209.686	0.0016	80.1318	77.923	80.9156	2.99252	1.22894	-1870.32	1.02557	-72.3095	0.708784
667	TRUE	0.927877	221.786	221.806	0.0204	66.1215	62.7828	67.0016	4.21881	1.04853	-208.752	1.00635	-68.7911	0.649241
668	TRUE	0.935656	222.329	222.347	0.0184	105.407	101.821	107.546	5.72532	2.04416	-214.958	1.14806	-79.4545	0.529889
669	TRUE	0.633279	222.467	222.469	0.0016	66.0033	65.9143	66.5822	0.667973	0.276311	-389.651	1.07279	-73.1839	0.630756
670	TRUE	0.501794	222.609	222.649	0.0404	69.9092	68.493	70.9149	2.42186	0.643353	-48.8597	1.00426	-74.028	0.443709
671	TRUE	0.348143	222.784	222.808	0.024	68.0132	67.9378	70.0454	2.10768	1.05826	-85.8676	1.00148	-73.6184	0.590972
672	TRUE	0.666724	223	223.018	0.0176	70.495	68.986	75.6993	6.71326	2.87304	-322.205	1.08742	-75.0949	0.626303
673	TRUE	0.880035	223.114	223.118	0.0044	69.2684	66.8256	70.3741	3.5485	1.32297	-591.013	1.11886	-55.0409	0.833428
674	TRUE	0.496723	223.287	223.291	0.004	68.278	66.0143	70.1112	4.0969	1.24888	933.981	1.01114	-68.1727	0.792592
675	TRUE	0.736362	223.469	223.471	0.0016	64.8645	64.4191	65.666	1.24688	0.499865	779.302	1.01315	-67.4791	0.706896
676	TRUE	0.99963	223.823	223.833	0.01	79.3303	71.6485	80.9085	9.26003	3.56531	921.917	1.00044	-73.1168	0.692318
677	TRUE	0.523443	224.04	224.069	0.0288	74.0373	69.7883	75.5103	5.72193	1.82099	-107.795	1.19398	-71.3259	0.637301
678	TRUE	0.801696	224.179	224.247	0.0684	75.3261	73.6504	80.5042	6.85374	3.10237	-66.1656	1.04814	-71.7523	0.633264
679	TRUE	0.47002	224.416	224.42	0.0044	76.0748	75.1095	77.3891	2.27954	0.705454	-332.316	1.17135	-74.7109	0.657336
680	TRUE	0.811579	224.758	224.779	0.0208	69.7206	66.5947	73.2332	6.63842	2.58248	-258.65	1.03992	-71.2216	0.70307
681	TRUE	0.810229	224.862	224.864	0.0024	73.4556	72.1865	74.1236	1.93712	0.708551	-807.134	1.01626	-63.7859	0.781248
682	TRUE	0.910841	224.998	225.008	0.0104	80.7691	78.7132	86.4874	7.77417	2.6745	-774.379	1.01218	-65.9552	0.775141
683	TRUE	0.627377	225.131	225.134	0.0032	84.3765	83.3819	86.1577	2.7758	0.854062	754.562	1.03782	-78.261	0.535363
684	TRUE	0.92162	225.187	225.199	0.0116	76.8926	76.2881	82.987	6.69888	3.02026	-580.852	1.00034	-66.6048	0.717833
685	TRUE	0.542574	225.408	225.412	0.0044	80.2955	80.0061	82.96	2.95392	1.08752	-692.626	1.1042	-73.114	0.619054
686	TRUE	0.744095	225.67	225.673	0.0032	73.2242	72.2965	73.9813	1.68478	0.710887	629.317	1.06821	-72.3115	0.641326
687	TRUE	0.962468	225.799	225.826	0.0272	70.7987	70.2422	78.8941	8.6519	2.50077	49.0793	1.29304	-64.7114	0.716344
688	TRUE	0.651897	226.026	226.034	0.008	81.3115	77.2369	82.3869	5.14996	1.76334	2.37455	1.7006	-71.0958	0.614243
689	TRUE	0.753688	236.249	236.25	0.0016	68.9389	68.0482	70.542	2.49377	0.99973	-1558.6	1.00905	-71.4852	0.729358
690	TRUE	0.522636	236.481	236.482	0.0016	72.4023	72.0638	73.8095	1.74564	0.733893	1091.02	1.06812	-72.2222	0.580395
691	TRUE	0.779327	236.665	236.682	0.0164	68.1181	65.3459	72.7692	7.42332	2.46622	-188.525	1.43364	-76.8466	0.500716
692	TRUE	0.438434	271.17	271.176	0.006	59.7291	59.3131	61.1329	1.81982	0.539393	-196.672	1.13563	-78.5754	0.474776
693	TRUE	0.691692	275.479	275.499	0.0204	101.204	99.3872	102.456	3.06924	0.915478	-71.2335	1.28719	-74.1553	0.641261
694	TRUE	0.99595	277.95	277.955	0.0048	73.9575	66.5806	75.2598	8.67926	3.80266	-2070.25	1.17818	-67.1333	0.603479
695	TRUE	0.666054	279.269	279.285	0.0156	68.3152	67.8308	69.1055	1.27467	0.398764	53.2288	1.01635	-74.9543	0.64739
696	TRUE	0.896208	279.453	279.455	0.0028	81.5779	81.4154	81.7654	0.350039	0.144981	-16.9413	1.06082	-69.6861	0.758491
697	TRUE	0.526214	279.784	279.79	0.006	75.0095	67.8081	75.7699	7.96181	2.67327	-1133.25	1.2524	-81.5534	0.481774
698	TRUE	0.709122	280.574	280.589	0.0148	84.1487	81.788	84.2184	2.43034	1.18878	-167.551	1.00217	-72.0083	0.626625
699	TRUE	0.887716	280.68	280.684	0.004	76.8171	74.8874	78.7097	3.82229	1.19037	-892.992	1.01363	-75.9301	0.550531
700	TRUE	0.809065	281.079	281.172	0.0928	48.477	27.8737	69.4958	41.6221	11.6457	269.016	4.16897	-87.4917	0.216623
701	TRUE	0.668087	281.329	281.375	0.0464	74.663	68.4819	78.5126	10.0307	2.64639	-176.28	1.01838	-71.6996	0.590832
702	TRUE	0.986237	281.594	281.6	0.0064	49.5012	48.707	50.3085	1.60141	0.561298	-281.124	1.00716	-70.4063	0.480558
703	TRUE	0.957579	282.278	282.281	0.0028	82.3872	80.9399	82.4985	1.5586	0.555671	-482.425	1.12525	-73.6977	0.612483
704	TRUE	0.993447	283.213	283.218	0.0052	79.6862	77.9791	81.267	3.28791	1.29393	-760.625	1.05567	-71.7779	0.715228
705	TRUE	0.541612	283.319	283.353	0.034	78.6403	76.8939	84.5739	7.67995	2.91205	-31.2484	1.19784	-75.964	0.637376
706	TRUE	0.994274	283.557	283.626	0.0688	76.7189	50.1461	78.195	28.0489	11.5036	402.609	1.10061	-75.1997	0.489802
707	TRUE	0.456003	283.657	283.672	0.0148	53.3537	50.8093	56.467	5.65777	2.22253	367.288	1.00813	-76.0501	0.522564
708	TRUE	0.961077	283.912	283.927	0.0148	78.1727	77.5196	83.9632	6.44358	2.35887	-457.145	1.04749	-69.2989	0.594548
709	TRUE	0.304323	284.029	284.039	0.0096	75.3696	73.5953	79.6145	6.01918	2.20339	-653.5	1.05977	-75.3911	0.599501
710	TRUE	0.983781	284.192	284.203	0.0116	78.0637	77.3617	82.1785	4.81683	1.41112	-335.524	1.0673	-76.6087	0.598242
711	TRUE	0.82823	284.572	284.58	0.0084	73.0321	71.2758	74.9332	3.65748	1.72764	-474.335	1.00952	-71.1174	0.545221
712	TRUE	0.818091	285.169	285.172	0.0036	67.8037	67.557	68.1619	0.604928	0.212303	-18.8541	1.08212	-68.8362	0.494021
713	TRUE	0.926391	285.418	285.426	0.008	74.9148	72.8977	76.4488	3.55107	1.46521	-489.284	1.01503	-66.4766	0.77856
714	TRUE	0.931602	286.33	286.334	0.0032	73.6069	72.8509	75.3753	2.52443	1.14232	-782.231	1.00216	-71.6422	0.528244
715	TRUE	0.775891	286.6	286.629	0.0292	49.9183	49.451	54.7887	5.33762	1.30758	-173.047	1.00715	-67.0863	0.586016
716	TRUE	0.690212	286.734	286.736	0.002	73.0027	72.6732	73.3323	0.659067	0.266714	353.708	1.00734	-67.1701	0.651547
717	TRUE	0.919653	286.982	286.991	0.0092	74.6299	73.9212	77.8629	3.94171	1.63506	-413.603	1.00515	-68.4157	0.576308
718	TRUE	0.599331	287.356	287.36	0.004	81.4678	77.5194	82.685	5.16566	2.08575	-1474.6	1.20303	-64.2512	0.789988
719	TRUE	0.867456	287.465	287.476	0.0104	80.2852	78.9047	83.3356	4.43089	1.48658	456.247	1.06825	-59.1471	0.870037
720	TRUE	0.480405	287.872	287.881	0.0092	77.3551	75.532	81.1375	5.60541	2.08181	-598.094	1.04468	-66.8765	0.763388
721	TRUE	0.736202	288.13	288.196	0.066	52.9229	52.7673	74.5682	21.8009	10.5256	348.628	1.0089	-64.2851	0.693923
722	TRUE	0.439488	288.594	288.599	0.0052	71.0705	70.6641	74.2425	3.57837	1.52362	-714.36	1.01493	-68.9076	0.581834
723	TRUE	0.422924	288.773	288.775	0.0024	81.3025	81.2654	81.6365	0.371096	0.138851	-139.161	1.01913	-62.6612	0.781759
724	TRUE	0.539091	290.327	290.335	0.0072	64.3155	63.3209	64.933	1.61206	0.588836	-249.929	1.01573	-72.618	0.707973
725	TRUE	0.913781	290.554	290.597	0.0424	79.6683	67.0691	81.5699	14.5008	5.58473	-258.989	1.11531	-75.5173	0.601067
726	TRUE	0.994758	290.815	290.827	0.0112	73.7961	72.0059	76.0849	4.079	1.5919	-271.981	1.12371	-68.0025	0.63677
727	TRUE	0.463669	291.041	291.049	0.0076	71.9684	68.6137	78.0766	9.46295	2.56549	-621.46	1.95256	-63.3782	0.790775
728	TRUE	0.57403	292.527	292.53	0.0024	71.5099	71.5099	71.5099	2.84217e-14	1.00486e-14	-7.87045e-12	1	-67.5843	0.592277
729	TRUE	0.945575	293.096	293.108	0.0128	74.4723	67.3961	76.0474	8.6513	3.01178	281.645	1.37218	-72.083	0.635436
730	TRUE	0.385809	293.393	293.413	0.0204	75.7125	74.3062	80.1568	5.85059	2.18025	-253.249	1.02819	-74.3456	0.631031
731	TRUE	0.62327	297.272	297.313	0.0416	70.6437	66.4206	77.4757	11.0551	3.77754	107.67	1.29478	-69.9636	0.599152
732	TRUE	0.8925	297.925	297.956	0.0308	76.4894	74.7319	79.9465	5.21461	2.49937	-183.991	1.03715	-73.3295	0.439004
733	TRUE	0.970152	297.979	298.103	0.1244	69.0087	67.9653	74.1227	6.15741	2.64211	-50.5357	1.00013	-77.6497	0.439881
734	TRUE	0.533038	298.689	298.734	0.0444	49.8973	49.5341	50.2097	0.675565	0.175708	-14.299	1.00093	-67.0075	0.644122
735	TRUE	0.930816	299.429	299.431	0.002	78.8321	77.2112	79.8207	2.60955	0.906812	1171.82	1.04278	-77.3954	0.66117
736	TRUE	0.541529	299.575	299.577	0.002	105.274	105.23	106.735	1.50517	0.599829	-632.348	1.21078	-71.316	0.730518
737	TRUE	0.514606	300.367	300.383	0.016	76.9285	76.5062	84.6311	8.12487	4.0839	508.391	1.00003	-84.1996	0.434016
738	TRUE	0.774551	300.54	300.577	0.0372	71.368	70.9889	74.7364	3.74743	1.35602	-61.2768	1.06398	-64.6968	0.700958
739	TRUE	0.793739	300.803	300.816	0.0132	70.4097	66.1449	73.0823	6.93739	2.18686	-396.68	1.52129	-64.7115	0.703893
740	TRUE	0.927694	301.027	301.111	0.0836	78.6795	67.5118	78.8441	11.3322	5.49088	-129.007	1.0072	-75.9446	0.482807
741	TRUE	0.572225	302.097	302.116	0.0196	83.808	83.5832	84.1835	0.600275	0.19962	-23.8027	1.00207	-78.1558	0.477374
742	TRUE	0.998872	302.261	302.263	0.002	68.4856	66.8379	69.8839	3.04596	1.10686	-1474.63	1.00269	-71.5463	0.701633
743	TRUE	0.984212	302.392	302.396	0.0044	66.7381	64.4266	68.0073	3.58065	1.13844	-784.518	1.01241	-73.6184	0.553658
744	TRUE	0.611483	302.548	302.55	0.0016	69.6063	69.0096	70.3812	1.37157	0.543759	857.232	1.00263	-73.8031	0.720794
745	TRUE	0.515475	302.595	302.657	0.062	70.809	68.6244	75.2465	6.62212	1.53385	2.74169	1.10874	-63.654	0.708462
746	TRUE	0.865699	302.852	302.858	0.006	70.0156	67.9879	72.5995	4.61159	1.26232	-559.233	1.14645	-65.4504	0.663356
747	TRUE	0.953759	303.057	303.143	0.086	71.0531	70.679	71.1151	0.436115	0.177648	4.57271	1.00006	-75.9383	0.472799
748	TRUE	0.9711	303.279	303.292	0.0124	101.495	99.0783	105.171	6.09308	1.86559	-445.762	1.01772	-79.4937	0.564617
749	TRUE	0.857341	316.328	316.339	0.0108	86.2603	84.7119	90.2932	5.58128	1.99605	497.096	1.07542	-70.2062	0.719823
750	TRUE	0.544815	337.007	337.012	0.0048	84.2832	84.0389	85.6988	1.65987	0.592792	292.449	1.11369	-79.3079	0.538309
751	TRUE	0.586294	337.827	337.83	0.0024	80.9311	80.3299	81.6658	1.33595	0.481796	556.644	1.00145	-78.7267	0.590966
752	TRUE	0.467632	352.394	352.398	0.004	66.7736	64.0523	70.979	6.92674	2.0111	-1562.71	1.04151	-76.1648	0.598301
753	TRUE	0.494468	352.633	352.635	0.002	76.1471	74.4906	76.3074	1.81689	0.685519	-683.241	1.27641	-71.7844	0.507899
754	TRUE	0.663553	352.792	352.88	0.088	73.7263	65.4965	102.711	37.215	6.79177	-88.5343	1.28753	-74.1685	0.447766
755	TRUE	0.55856	353.365	353.378	0.0132	68.7832	66.7421	70.9184	4.17631	1.39046	1.9132	1.38296	-72.3811	0.594659
756	TRUE	0.689654	353.589	353.596	0.0064	81.9361	79.0444	82.2877	3.24338	0.865096	-231.369	1.29028	-77.0156	0.501171
757	TRUE	0.398802	353.682	353.706	0.024	68.1319	67.5493	70.8978	3.3485	1.11341	-21.2151	1.10565	-77.3441	0.593585
758	TRUE	0.908095	353.795	353.799	0.004	69.6994	67.6361	72.5717	4.93558	1.60514	-1204.38	1.00463	-78.0394	0.603071
759	TRUE	0.919487	355.099	355.103	0.0032	83.2422	82.3145	85.3723	3.05783	1.07743	-961.757	1.0251	-73.2467	0.678212
760	TRUE	0.851405	356.381	356.389	0.0076	79.99	79.1325	80.7937	1.66125	0.591752	-178.269	1.03252	-78.4706	0.566217
761	TRUE	0.474363	356.676	356.678	0.002	77.1057	76.5134	77.6712	1.15782	0.396642	518.474	1.03256	-72.6596	0.569258
762	TRUE	0.355306	356.843	356.909	0.0664	70.7737	69.8601	86.1479	16.2878	7.51109	-243.003	1.0002	-77.476	0.413359
763	TRUE	0.52331	357.179	357.183	0.004	84.9209	84.4594	87.1177	2.65829	0.98621	-662.211	1.03939	-75.4176	0.543524
764	TRUE	0.766707	369.817	369.825	0.008	78.1753	72.4314	79.531	7.09955	3.05433	-990.431	1.02457	-78.3511	0.45866
765	TRUE	0.694668	369.954	369.955	0.0016	74.5309	74.237	75.3592	1.12219	0.460853	-701.372	1.03705	-72.5536	0.634189
766	TRUE	0.999347	370.13	370.132	0.0016	80.9169	80.4003	82.1459	1.74564	0.709855	-1091.02	1.02644	-70.2484	0.65415
767	TRUE	0.796875	370.372	370.376	0.0036	72.0199	71.6488	72.5394	0.890631	0.317348	-259.992	1.00698	-81.2243	0.448431
768	TRUE	0.560711	370.494	370.496	0.0016	82.6534	82.3862	83.6331	1.24688	0.520276	-779.302	1.05662	-72.1295	0.623599
769	TRUE	0.995363	370.593	370.666	0.0732	75.338	64.5158	79.8249	15.3091	5.44368	52.2283	1.18469	-67.6993	0.695051
770	TRUE	0.791024	370.947	370.952	0.0056	71.6205	70.4885	72.0434	1.55491	0.480235	125.306	1.13881	-63.1574	0.77325
771	TRUE	0.651811	371.113	371.115	0.002	82.4994	81.3104	84.0446	2.73424	0.992522	-1318.77	1.00481	-70.9355	0.745263
772	TRUE	0.987073	373.96	373.961	0.0016	74.8648	72.7095	75.9514	3.2419	1.30562	2026.18	1.00907	-79.1885	0.622209
773	TRUE	0.984345	374.378	374.38	0.002	72.665	71.7699	74.139	2.36908	0.841271	1099.93	1.02194	-75.2357	0.530289
774	TRUE	0.868537	393.571	393.61	0.0392	61.4912	54.7276	68.6891	13.9616	6.55032	-371.283	1.01873	-77.3101	0.480048
775	TRUE	0.558298	393.849	393.867	0.018	91.0744	82.7839	92.3926	9.60868	4.39351	477.109	1.11519	-82.2297	0.511712
776	TRUE	0.537347	393.964	393.975	0.0116	91.3393	79.3398	95.4539	16.1141	6.93793	-1399.68	1.0049	-80.0648	0.548772
777	TRUE	0.980179	394.089	394.149	0.0604	77.8143	75.4744	78.1361	2.66173	1.00429	29.8954	1.01938	-76.413	0.485844
778	TRUE	0.949462	394.397	394.465	0.0672	72.951	72.0688	73.8153	1.74646	0.445495	11.8182	1.00401	-72.9312	0.546381
779	TRUE	0.470872	394.859	394.861	0.0016	65.4047	65.1553	65.654	0.498753	0.197149	-311.721	1	-81.6686	0.435411
780	TRUE	0.670956	429.484	429.485	0.0016	72.4042	72.4042	72.4042	0	4.25955e-15	6.44221e-12	1	-73.6072	0.590806
781	TRUE	0.938503	451.374	451.784	0.41	83.0178	60.2408	106.076	45.8348	11.4149	-0.182546	25.9266	-94.9117	0.202606
782	TRUE	0.639833	452.376	452.378	0.0024	106.364	104.426	107.165	2.73869	1.0139	-1141.12	1.0282	-80.8601	0.485283
783	TRUE	0.892745	452.462	452.49	0.0276	102.664	96.202	104.385	8.18277	2.6861	243.791	1.10175	-76.9513	0.598688
784	TRUE	0.396485	452.569	452.584	0.0148	90.3445	89.8441	96.0806	6.23645	2.07764	453.954	1.05584	-77.4073	0.587659
785	TRUE	0.814145	452.666	452.682	0.0152	77.347	77.0759	80.9238	3.84783	1.5671	236.852	1.04236	-78.553	0.496757
786	TRUE	0.581965	452.923	452.93	0.0064	81.7075	79.3127	83.5302	4.21757	1.42843	579.571	1.02865	-63.3365	0.765293
787	TRUE	0.488725	453.137	453.178	0.0412	78.8961	76.3056	81.1603	4.85476	1.19018	-32.2013	1.20731	-69.7441	0.636975
788	TRUE	0.572142	453.404	453.407	0.0032	83.8685	82.1541	84.1357	1.98165	0.660104	-510.257	1.14472	-68.9826	0.672952
789	TRUE	0.579802	453.57	453.591	0.0212	79.9945	70.8392	81.9692	11.1299	2.79229	-427.026	1.20477	-64.6686	0.65396
790	TRUE	0.359563	453.716	453.724	0.0076	81.2238	69.1402	83.0793	13.9391	4.95567	-2029.02	1.08638	-78.3407	0.544932
791	TRUE	0.947836	454.006	454.015	0.0084	76.5091	76.2186	76.6866	0.467925	0.183629	37.8254	1.01066	-76.4101	0.628413
792	TRUE	0.92248	454.13	454.135	0.0052	74.869	72.343	75.1	2.75702	1.16055	-516.252	1.11595	-74.2182	0.645185
793	TRUE	0.524827	454.338	454.34	0.0016	64.6143	64.5163	64.8904	0.374065	0.153618	233.791	1.01068	-71.1589	0.777054
794	TRUE	0.491871	454.443	454.453	0.0096	74.5719	73.9395	75.3029	1.36341	0.435196	-106.392	1.0465	-68.2327	0.735544
795	TRUE	0.683952	454.553	454.555	0.002	72.6899	72.6899	72.6899	1.42109e-14	4.12788e-15	-1.49696e-12	1	-79.785	0.54452
796	TRUE	0.989394	454.602	454.604	0.002	72.561	72.4764	73.1533	0.676879	0.261574	-290.727	1.08263	-67.4273	0.763007
797	TRUE	0.693469	454.731	454.744	0.0132	103.836	103.239	107.034	3.79532	1.862	284.558	1.00432	-82.3174	0.499556
798	TRUE	0.373888	454.866	454.91	0.044	73.1529	72.2489	81.1849	8.93599	2.8846	-100.001	1.24118	-76.2894	0.596425
799	TRUE	0.958876	455.233	455.253	0.0192	80.5874	79.477	81.3476	1.87062	0.50948	9.88154	1.06962	-66.6414	0.718541
800	TRUE	0.967638	455.539	455.576	0.0372	79.6422	78.7608	84.9376	6.17684	1.29765	-99.4189	1.02701	-75.8719	0.539179
801	TRUE	0.489837	456.871	456.877	0.006	81.9271	81.3605	82.584	1.22359	0.406579	188.171	1.00753	-79.2096	0.521446
802	TRUE	0.319065	465.35	465.357	0.0072	105.862	100.467	106.229	5.76214	1.80272	-540.607	1.24275	-76.4646	0.54731
803	TRUE	0.777536	465.549	465.557	0.0084	80.2618	78.7516	80.348	1.59641	0.53664	-133.422	1.05424	-80.0355	0.455996
804	TRUE	0.898025	465.854	465.928	0.074	78.4467	67.8519	81.794	13.9421	5.587	-149.392	1.04092	-74.0727	0.537274
805	TRUE	0.448963	466.001	466.004	0.0032	80.0428	79.0408	81.7424	2.70158	0.973261	878.261	1.01894	-75.7436	0.549832
806	TRUE	0.413836	466.099	466.111	0.0116	93.4042	77.217	116.305	39.0878	17.3431	-3526.07	1.06338	-75.2975	0.5372
807	TRUE	0.612913	466.2	466.226	0.0264	79.9934	66.2991	82.2184	15.9193	4.11739	-652.57	1.02306	-73.1504	0.704018
808	TRUE	0.500288	466.327	466.34	0.0132	70.8119	67.1572	75.9893	8.83209	3.08985	-552.44	1.0639	-71.3157	0.677106
809	TRUE	0.533166	466.438	466.444	0.0056	72.0615	71.4677	76.8189	5.35121	2.16533	-1072.34	1.54231	-67.2091	0.73113
810	TRUE	0.57646	466.923	466.925	0.0024	75.2169	74.2818	75.4841	1.20235	0.454619	-500.98	1.04207	-78.2747	0.642059
811	TRUE	0.762021	467.383	467.393	0.01	101.642	100.745	105.389	4.6437	2.22177	459.259	1.00743	-83.2151	0.509025
812	TRUE	0.910831	467.491	467.5	0.0096	83.15	82.1843	85.501	3.31668	1.16898	301.859	1.17807	-75.9483	0.597578
813	TRUE	0.676385	467.723	467.734	0.0108	88.2495	87.4034	94.5735	7.17013	2.31368	-706.429	1.04427	-80.6149	0.481603
814	TRUE	0.600662	467.805	467.816	0.0112	83.9387	83.5642	86.1141	2.54997	1.08723	-233.643	1.05416	-75.1022	0.673229
815	TRUE	0.910823	467.909	467.926	0.0172	76.5248	73.6096	111.369	37.7591	13.501	1624.85	1.14456	-79.6186	0.47599
816	TRUE	0.696573	468.015	468.022	0.0072	78.3172	76.7763	80.3636	3.58736	1.46852	466.739	1.02376	-78.5848	0.497034
817	TRUE	0.903476	468.121	468.124	0.0028	74.6924	73.1709	77.0154	3.84456	1.38021	-1397.8	1.00818	-74.9761	0.607747
818	TRUE	0.985437	468.219	468.231	0.0116	76.4538	74.1018	76.6318	2.53006	0.6084	29.2669	1.10636	-71.6576	0.711958
819	TRUE	0.584183	468.463	468.465	0.002	78.6403	78.4578	79.5354	1.07766	0.413292	467.581	1.14626	-71.4512	0.738436
820	TRUE	0.445138	468.495	468.498	0.0028	103.915	103.299	105.518	2.21915	0.844908	-827.014	1.08115	-79.5906	0.551346
821	TRUE	0.326929	468.656	468.659	0.0036	69.501	64.814	69.7867	4.97269	1.74196	-1228.67	1.18824	-69.2196	0.642582
822	TRUE	0.944483	469.575	469.6	0.025	72.5369	68.2988	77.5685	9.26973	3.46247	-369.549	1.00002	-70.9449	0.551861
823	TRUE	0.551397	469.777	469.799	0.0216	80.1815	80.1781	84.5466	4.36849	1.64947	-210.231	1.00314	-76.5139	0.592622
824	TRUE	0.851897	470.266	470.279	0.0132	83.6522	83.4336	84.7816	1.34799	0.451868	46.1053	1.02701	-80.9541	0.501662
825	TRUE	0.677804	470.376	470.383	0.0072	79.3399	79.239	79.518	0.279032	0.100802	-14.0421	1.01077	-72.1968	0.695209
826	TRUE	0.773682	470.569	470.57	0.0016	77.0959	77.0959	77.0959	2.84217e-14	1.3293e-14	1.98603e-11	1	-70.4426	0.531043
827	TRUE	0.817684	471.126	471.151	0.0248	98.6465	97.6799	108.332	10.6517	3.76779	411.308	1.05033	-84.1955	0.437558
828	TRUE	0.262537	472.827	472.829	0.0016	82.1024	81.8797	82.5032	0.623441	0.249933	389.651	1.00816	-82.1804	0.493175
829	TRUE	0.611965	473.284	473.298	0.0144	110.784	99.0043	112.959	13.9545	4.59633	-905.201	1.05865	-82.0603	0.445296
830	TRUE	0.562535	473.384	473.388	0.0044	77.5396	77.2056	77.9181	0.712504	0.230232	-158.17	1.005	-73.7141	0.662842
831	TRUE	0.873221	473.543	473.549	0.006	82.0387	79.4114	83.1149	3.70354	1.22161	626.006	1.02844	-79.4488	0.536985
832	TRUE	0.619847	473.694	473.697	0.0024	65.6109	64.4753	67.214	2.73869	0.99082	1141.12	1.00421	-76.9062	0.552001
833	TRUE	0.799284	473.811	473.829	0.018	81.5148	75.0235	84.0609	9.03736	3.48738	403.516	1.44309	-74.9122	0.663175
834	TRUE	0.770581	473.975	473.978	0.0024	70.7926	69.9985	75.602	5.60355	2.1034	-2198.74	1.1459	-73.9092	0.73124
835	TRUE	0.636097	474.056	474.058	0.002	70.6121	70.6121	70.6121	1.42109e-14	4.76647e-15	-3.27331e-12	1	-72.276	0.699331
836	TRUE	0.58161	474.24	474.242	0.0016	71.5087	71.1347	71.8828	0.74813	0.295724	-467.581	1	-71.263	0.796517
837	TRUE	0.654643	474.323	474.333	0.0104	72.2303	71.4382	72.8774	1.4391	0.362724	13.2205	1.06192	-73.6725	0.651927
838	TRUE	0.964504	474.413	474.803	0.39	79.3869	74.0443	80.988	6.94371	2.3239	14.0007	1.42313	-74.1564	0.45867
839	TRUE	0.587495	474.789	474.808	0.0188	80.9655	77.1769	81.8937	4.71677	1.21221	120.955	1.08738	-75.2745	0.658412
840	TRUE	0.982693	474.881	474.908	0.0272	73.3088	72.4458	76.5441	4.09827	1.30982	-93.3976	1.09783	-77.8877	0.661488
841	TRUE	0.571072	474.999	475.006	0.0068	78.092	77.3264	81.6635	4.3371	1.99645	637.803	1	-73.2802	0.7079
842	TRUE	0.961405	475.305	475.312	0.0072	79.3595	75.7319	79.842	4.11012	1.74287	638.719	1.0275	-83.2946	0.448611
843	TRUE	0.959522	476.001	476.003	0.0024	86.7812	86.1132	88.1171	2.00392	0.734733	-834.966	1.01889	-79.4712	0.546829
844	TRUE	0.916829	476.103	476.107	0.0036	83.2673	82.6662	83.3045	0.638285	0.212122	142.366	1.03223	-71.7982	0.690942
845	TRUE	0.992912	476.213	476.217	0.0032	84.7295	83.4306	86.9635	3.53283	1.437	-1258.63	1.1459	-74.9273	0.668783
846	TRUE	0.821676	476.316	476.322	0.006	80.6669	78.8817	85.4161	6.53438	2.08095	-1039.87	1.03787	-69.2088	0.732018
847	TRUE	0.462258	476.495	476.501	0.0068	71.207	69.3425	74.9848	5.64223	1.58133	-686.128	1.12391	-71.482	0.606617
848	TRUE	0.545467	477.061	477.064	0.0028	87.4313	87.3608	87.7542	0.393362	0.136623	-111.329	1.02237	-72.0129	0.64685
849	TRUE	0.556122	477.353	477.358	0.0056	69.0833	68.005	71.2516	3.2466	1.13483	-555.086	1.02058	-59.9263	0.83918
850	TRUE	0.610983	478.244	478.248	0.004	90.7952	90.5719	91.2074	0.635502	0.20714	-56.3849	1.06742	-83.4928	0.417041
851	TRUE	0.734766	505.966	505.98	0.014	75.0212	73.3525	75.2957	1.94322	0.66744	-107.538	1.03524	-72.5081	0.539971
852	TRUE	0.73381	506.584	506.587	0.0032	79.5638	77.1591	81.2041	4.04495	1.66401	-1478.2	1.0781	-82.5157	0.453664
853	TRUE	0.507184	507.102	507.106	0.004	68.28	64.339	69.4452	5.10628	1.5778	-1102.32	1.05608	-76.7707	0.667693
854	TRUE	0.464632	507.367	507.431	0.064	72.8595	50.3117	84.5119	34.2002	7.08348	-1.95141	6.25829	-93.5041	0.222068
855	TRUE	0.508239	508.038	508.044	0.006	77.1502	76.4719	77.8969	1.42501	0.445952	82.312	1.12267	-72.6075	0.71394
856	TRUE	0.666855	508.362	508.378	0.0168	72.9855	72.1985	73.6238	1.42533	0.390925	59.2069	1.0177	-74.4422	0.498869
857	TRUE	0.843663	515.207	515.226	0.0192	69.8238	66.7357	70.7508	4.0151	1.45251	-168.991	1.0278	-74.8075	0.647666
858	TRUE	0.951157	515.335	515.351	0.0164	71.7575	62.9652	78.8147	15.8495	5.12076	-947.849	1.00885	-75.0182	0.58341
859	TRUE	0.465583	515.488	515.495	0.0064	83.4825	81.0665	84.0823	3.01583	0.99658	-408.497	1.05301	-76.9908	0.509359
860	TRUE	0.973166	538.73	538.731	0.0016	74.7822	74.2656	76.0113	1.74564	0.709855	-1091.02	1.02644	-74.5425	0.531739
