# Supplementary material for: Bazedoxifene reverses sexually dimorphic autistic-like abnormalities in biallelic MDGA1-mutant mice
Source: EMBO Mol Med. 2026 Mar 20;18(4):1358–98. doi: 10.1038/s44321-026-00402-y (PMC13084050; doi:10.1038/s44321-026-00402-y)
Supplement: Supplementary file 17 — Source data Fig. 3 [file 44321_2026_402_MOESM17_ESM.zip › Panel H and I/Batch1/WT_239.xlsx]

## Sheet: Sheet1
ID	Accepted	Score	Begin Time (s)	End Time (s)	Call Length (s)	Principal Frequency (kHz)	Low Freq (kHz)	High Freq (kHz)	Delta Freq (kHz)	Frequency Standard Deviation (kHz)	Slope (kHz/s)	Sinuosity	Mean Power (dB/Hz)	Tonality
1	TRUE	0.324169	368.666	368.705	0.0384	40.5447	30.9111	54.2753	23.3642	6.0076	-132.794	6.11576	-99.9563	0.161421
2	TRUE	0.660238	390.651	390.694	0.0432	51.2768	25.7009	78.3669	52.666	13.8675	-197.003	7.47246	-98.2678	0.167682
3	TRUE	0.912524	394.861	394.862	0.0016	59.2031	57.5198	59.6395	2.1197	0.887173	-1324.81	1.05854	-81.5845	0.45149
