# Supplementary material for: Bazedoxifene reverses sexually dimorphic autistic-like abnormalities in biallelic MDGA1-mutant mice
Source: EMBO Mol Med. 2026 Mar 20;18(4):1358–98. doi: 10.1038/s44321-026-00402-y (PMC13084050; doi:10.1038/s44321-026-00402-y)
Supplement: Supplementary file 17 — Source data Fig. 3 [file 44321_2026_402_MOESM17_ESM.zip › Panel H and I/Batch2/Mdga1-KO_000.xlsx]

## Sheet: Sheet1
ID	Accepted	Score	Begin Time (s)	End Time (s)	Call Length (s)	Principal Frequency (kHz)	Low Freq (kHz)	High Freq (kHz)	Delta Freq (kHz)	Frequency Standard Deviation (kHz)	Slope (kHz/s)	Sinuosity	Mean Power (dB/Hz)	Tonality
1	TRUE	0.707076	7.41189	7.43549	0.0236	74.3026	73.9244	85.1493	11.2249	5.23424	472.535	1.02961	-73.1892	0.534337
2	TRUE	0.858476	7.66469	7.69669	0.032	72.225	69.0424	79.1874	10.145	4.53079	290.32	1.02996	-70.9242	0.605754
3	TRUE	0.763043	7.83229	7.84509	0.0128	75.372	75.2214	76.1977	0.976364	0.491553	-73.2772	1.001	-69.796	0.630626
4	TRUE	0.805178	7.97469	7.98349	0.0088	74.7627	70.6757	75.0624	4.38671	1.90841	-444.602	1.14127	-65.9087	0.6261
5	TRUE	0.987531	8.77902	8.85542	0.0764	71.752	69.3823	75.9721	6.5898	2.06463	50.2805	1.05656	-72.0478	0.550738
6	TRUE	0.588887	9.09895	9.10135	0.0024	67.494	67.0933	68.83	1.73673	0.654814	-723.637	1.05064	-65.7647	0.673234
7	TRUE	0.988448	9.35455	9.35815	0.0036	78.7948	78.6531	79.1606	0.507488	0.218282	12.4357	1.07241	-68.8348	0.594995
8	TRUE	0.908991	9.44415	9.46535	0.0212	68.206	67.9419	78.1787	10.2368	5.0708	488.356	1.01993	-68.7882	0.616983
9	TRUE	0.902199	9.65855	9.66055	0.002	70.7438	70.6458	71.0466	0.400784	0.153333	-176.854	1.03234	-65.9777	0.651962
10	TRUE	0.521998	9.96455	9.98295	0.0184	72.2354	71.8993	72.4376	0.538318	0.162411	-18.6951	1.00406	-70.0378	0.591202
11	TRUE	0.508424	10.3181	10.3237	0.0056	68.2262	67.8585	69.295	1.43649	0.437218	70.4935	1.15082	-73.4282	0.539332
12	TRUE	0.994411	14.857	14.8726	0.0156	81.5109	78.9207	83.8934	4.97269	1.61935	-333.593	1.08571	-56.8332	0.793757
13	TRUE	0.547305	16.0752	16.0848	0.0096	71.637	69.9969	71.9528	1.95592	0.73396	171.89	1.04376	-72.2191	0.498704
14	TRUE	0.778452	16.2284	16.2312	0.0028	73.5344	72.2504	74.5512	2.3008	0.765006	775.767	1.00974	-66.6018	0.591304
15	TRUE	0.662183	16.3216	16.3248	0.0032	68.9753	68.7378	69.005	0.267189	0.0845777	-54.1182	1.01256	-67.8631	0.603612
16	TRUE	0.994266	16.5148	16.5188	0.004	73.2303	71.3997	76.9964	5.59669	1.92784	1347.43	1.00375	-72.542	0.595377
17	TRUE	0.523423	16.6072	16.6116	0.0044	75.3092	72.2885	77.9069	5.61839	1.89789	1314.15	1.00203	-64.234	0.793449
18	TRUE	0.979585	16.7164	16.7352	0.0188	107.244	80.6355	108.411	27.7759	12.3042	-1504.86	1.00226	-58.909	0.717454
19	TRUE	0.717479	16.8824	16.9392	0.0568	77.4694	67.6685	81.7284	14.06	5.30946	-214.415	1.03383	-54.0689	0.777891
20	TRUE	0.406557	17.0344	17.0396	0.0052	72.397	71.9442	73.4138	1.46954	0.409245	226.98	1.04034	-59.1961	0.784795
21	TRUE	0.964819	17.7644	17.818	0.0536	69.4234	67.4801	79.3534	11.8733	2.43952	-63.5511	1.06118	-66.1533	0.579625
22	TRUE	0.591722	17.914	17.916	0.002	110.002	109.134	111.2	2.06626	0.89427	-1166.09	1.04991	-70.1258	0.610462
23	TRUE	0.400335	18.2895	18.2927	0.0032	72.6357	71.708	73.0885	1.38048	0.538281	476.24	1.04324	-73.2119	0.547373
24	TRUE	0.429109	19.8106	19.8122	0.0016	79.007	78.6953	80.5656	1.87032	0.794735	-1168.95	1.08341	-67.1115	0.554531
25	TRUE	0.698016	20.6413	20.6569	0.0156	63.7824	63.0339	82.7975	19.7636	9.21897	-1289.61	1.00448	-74.6842	0.456615
26	TRUE	0.793845	22.1896	22.1916	0.002	68.5729	68.5729	68.5729	1.42109e-14	4.12788e-15	5.07531e-13	1	-72.1718	0.552622
27	TRUE	0.79021	22.5028	22.506	0.0032	72.3685	71.092	72.7099	1.61798	0.573358	-493.249	1.0558	-68.4396	0.644132
28	TRUE	0.485066	22.5976	22.6044	0.0068	73.0315	72.1866	76.2019	4.01526	1.33342	556.963	1.03441	-68.8311	0.646008
29	TRUE	0.985219	23.1072	23.1092	0.002	72.897	72.7367	73.3601	0.623441	0.243171	311.721	1.01894	-69.3042	0.610037
30	TRUE	0.880465	24.3487	24.3503	0.0016	75.8228	75.52	76.4818	0.961881	0.387194	-311.721	1.48534	-59.4024	0.769443
31	TRUE	0.932244	24.5635	24.6187	0.0552	60.9554	50.7705	68.0953	17.3248	6.66745	332.992	1.06602	-66.7137	0.662619
32	TRUE	0.699936	25.5138	25.5258	0.012	68.4908	67.7576	68.732	0.974431	0.318202	24.8132	1.01759	-66.6052	0.48026
33	TRUE	0.455621	28.3252	28.3288	0.0036	69.0771	68.6738	69.2111	0.537353	0.189347	-105.122	1.02992	-70.5133	0.534664
34	TRUE	0.932905	28.6992	28.7028	0.0036	69.3712	67.5009	72.6814	5.1805	1.93278	-1566.48	1.04991	-65.6435	0.744145
35	TRUE	0.968838	28.9036	28.9056	0.002	67.3315	65.8442	68.5962	2.75205	1.00504	-1339.76	1.0023	-63.9893	0.786929
36	TRUE	0.823186	29.1195	29.1375	0.018	76.3815	75.6966	100.075	24.3783	12.9665	1359.7	1.001	-73.5211	0.455591
37	TRUE	0.939054	30.5734	30.603	0.0296	86.8082	72.9166	87.343	14.4264	7.4285	498.814	1.02393	-71.6838	0.541358
38	TRUE	0.526715	30.705	30.7094	0.0044	73.4937	73.4151	74.4373	1.02212	0.415214	-248.575	1.01296	-71.8466	0.525978
39	TRUE	0.527693	30.7826	30.8042	0.0216	81.327	79.4477	82.0043	2.55665	0.818644	-93.3956	1.02846	-66.0243	0.649371
40	TRUE	0.578964	30.9826	30.9894	0.0068	82.7528	82.5583	82.9242	0.365944	0.128596	-12.7607	1.03336	-67.3921	0.631284
41	TRUE	0.249163	31.1733	31.1825	0.0092	78.3915	78.347	78.7329	0.38594	0.128917	11.6976	1.01455	-62.4587	0.725615
42	TRUE	0.947418	31.4733	31.4757	0.0024	73.0018	72.4674	73.1205	0.653129	0.237269	-222.658	1.06785	-66.278	0.658808
43	TRUE	0.444604	33.7064	33.7152	0.0088	64.9951	64.8214	72.8554	8.03399	4.18225	-927.535	1.01303	-72.5386	0.492422
44	TRUE	0.634871	34.0852	34.0944	0.0092	66.0746	65.8681	66.588	0.719926	0.265946	27.9774	1.02853	-63.7851	0.605132
45	TRUE	0.407234	34.4607	34.4627	0.002	102.143	100.865	104.33	3.46455	1.33086	1756.45	1.00855	-66.9885	0.726717
46	TRUE	0.413617	37.6453	37.6481	0.0028	78.9557	78.3211	79.1078	0.786724	0.280515	249.165	1.05648	-70.74	0.551166
47	TRUE	0.705285	37.7493	37.7553	0.006	79.9762	79.7387	80.284	0.545353	0.122703	59.6648	1.00813	-59.8231	0.773013
48	TRUE	0.996198	37.8885	37.8929	0.0044	77.2253	76.8661	77.5559	0.689849	0.240105	-1.30396	1.09629	-68.1841	0.664606
49	TRUE	0.594486	38.7244	38.7436	0.0192	73.0681	69.6863	76.6562	6.96989	3.5395	367.383	1.00093	-72.3651	0.52978
50	TRUE	0.945227	45.2231	45.2259	0.0028	56.4625	54.4363	57.9543	3.51799	1.25695	-1277.63	1.0041	-65.5718	0.647956
51	TRUE	0.769674	45.3775	45.3791	0.0016	68.1438	67.8231	68.8206	0.997506	0.403004	623.441	1.0194	-65.311	0.705759
52	TRUE	0.736754	46.9275	46.9391	0.0116	70.4083	70.0762	70.6871	0.61092	0.224305	-36.2685	1.00935	-73.9162	0.502684
53	TRUE	0.973571	47.6098	47.6118	0.002	75.4623	70.9201	76.9319	6.01176	2.3	-2652.81	1.41741	-69.665	0.544813
54	TRUE	0.463313	48.6073	48.6089	0.0016	54.133	54.0439	54.7119	0.667973	0.276311	389.651	1.07279	-64.018	0.58265
55	TRUE	0.890358	49.25	49.334	0.084	69.8997	68.5666	88.4863	19.9197	6.03308	135.433	1.10928	-67.9264	0.48139
56	TRUE	0.417859	49.3508	49.3524	0.0016	74.5217	74.5217	74.5217	0	5.61733e-15	4.86023e-12	1	-67.5161	0.655945
57	TRUE	0.279624	50.1104	50.1376	0.0272	77.9938	76.9816	83.01	6.0284	1.88396	184.343	1.08155	-72.9194	0.547293
58	TRUE	0.981888	50.2932	50.2948	0.0016	69.1592	66.7011	70.1924	3.49127	1.41971	-2182.04	1.01397	-72.4083	0.584881
59	TRUE	0.408906	51.5887	51.5915	0.0028	65.3473	64.3973	66.5645	2.1672	0.756919	770.466	1.00273	-72.5302	0.556542
60	TRUE	0.772104	52.229	52.2542	0.0252	72.62	70.8536	74.3327	3.47907	0.967614	-106.741	1.03641	-74.1502	0.49793
61	TRUE	0.968428	53.1786	53.187	0.0084	74.3736	73.6585	75.5915	1.93293	0.649708	199.541	1.06677	-67.3628	0.610913
62	TRUE	0.584885	55.5608	55.5624	0.0016	75.8911	74.5374	76.5324	1.99501	0.806008	-1246.88	1.01819	-69.9428	0.683692
63	TRUE	0.488944	61.5228	61.5312	0.0084	74.7828	73.5285	75.2505	1.72198	0.562854	-15.6962	1.14246	-69.4856	0.591835
64	TRUE	0.842429	63.0415	63.0563	0.0148	73.2238	72.7264	81.0927	8.36622	3.01826	573.426	1.00121	-73.422	0.501837
65	TRUE	0.583276	151.235	151.243	0.0072	69.211	67.8254	69.4147	1.58927	0.690703	-200.939	1.02792	-62.482	0.713702
66	TRUE	0.378162	151.547	151.556	0.0092	71.4549	70.5218	71.803	1.28124	0.488387	-136.146	1.005	-66.2398	0.656564
67	TRUE	0.984627	153.569	153.599	0.0296	64.685	54.3403	65.2146	10.8743	4.25263	356.216	1.05802	-69.5216	0.487565
68	TRUE	0.895541	154.769	154.798	0.0284	71.7906	68.2617	72.5442	4.28254	1.73602	124.665	1.05773	-76.9222	0.483703
69	FALSE	0.447094	157.715	157.755	0.04	56.2721	42.8384	67.4792	24.6408	5.97818	147.226	8.34709	-90.2079	0.164663
70	TRUE	0.458664	162.513	162.514	0.0016	76.7181	75.9967	77.6176	1.62095	0.642088	1013.09	1.00178	-72.4619	0.57594
71	TRUE	0.555117	453.977	454.005	0.028	48.5896	47.2634	51.8558	4.59245	1.5317	-133.51	1.04119	-72.7857	0.442251
					0.0137859
