# Supplementary material for: Bazedoxifene reverses sexually dimorphic autistic-like abnormalities in biallelic MDGA1-mutant mice
Source: EMBO Mol Med. 2026 Mar 20;18(4):1358–98. doi: 10.1038/s44321-026-00402-y (PMC13084050; doi:10.1038/s44321-026-00402-y)
Supplement: Supplementary file 17 — Source data Fig. 3 [file 44321_2026_402_MOESM17_ESM.zip › Panel H and I/Batch2/Mdga1-KO_268.xlsx]

## Sheet: Sheet1
ID	Accepted	Score	Begin Time (s)	End Time (s)	Call Length (s)	Principal Frequency (kHz)	Low Freq (kHz)	High Freq (kHz)	Delta Freq (kHz)	Frequency Standard Deviation (kHz)	Slope (kHz/s)	Sinuosity	Mean Power (dB/Hz)	Tonality
1	TRUE	0.474796	31.4813	31.4833	0.002	101.935	101.744	102.02	0.276095	0.113871	-83.9737	1.064	-68.9708	0.49455
2	TRUE	0.821209	31.7233	31.7281	0.0048	78.2503	77.1962	80.2234	3.0272	1.07162	-566.12	1.01866	-65.1509	0.579759
3	TRUE	0.65365	31.9457	31.9561	0.0104	83.8157	81.1705	83.9302	2.75964	1.17917	267.97	1.0242	-71.8716	0.503774
4	TRUE	0.368549	32.5337	32.5353	0.0016	70.0494	69.4972	70.2453	0.74813	0.307235	-467.581	1.02779	-67.8169	0.550763
5	TRUE	0.584764	32.6357	32.6469	0.0112	75.5616	72.8951	78.4075	5.51237	1.68613	489.139	1.00561	-65.8769	0.539709
6	TRUE	0.7745	33.1128	33.134	0.0212	77.0059	75.1698	81.7844	6.61457	2.50369	242.776	1.16916	-72.9289	0.524188
7	TRUE	0.725131	33.3712	33.3752	0.004	77.7552	73.9991	80.7956	6.79646	2.73464	-1548.33	1.13933	-66.1957	0.579798
8	TRUE	0.757187	33.4892	33.492	0.0028	73.2029	72.2158	76.6912	4.47542	1.66063	-1597.48	1.10528	-61.9283	0.734403
9	TRUE	0.457181	33.6688	33.6712	0.0024	80.0421	79.5078	80.1609	0.653129	0.237269	-222.658	1.06785	-59.2589	0.701868
10	TRUE	0.575759	33.772	33.7752	0.0032	79.8991	78.6968	82.7491	4.05237	1.56524	-1379.24	1.09938	-63.1178	0.660902
11	TRUE	0.413053	33.966	33.9708	0.0048	77.3809	77.1211	77.5368	0.415628	0.117453	-32.216	1.02968	-64.9156	0.615154
12	TRUE	0.838413	34.1659	34.1727	0.0068	72.1316	70.3134	72.6437	2.33033	0.762681	-290.779	1.12198	-70.3236	0.551883
13	TRUE	0.596102	34.2791	34.2907	0.0116	75.8069	68.3732	78.3413	9.96809	3.68417	-800.596	1.01679	-66.5628	0.647207
14	TRUE	0.896677	34.4011	34.4095	0.0084	79.0468	78.7902	81.0537	2.26348	0.865427	-291.47	1.0142	-62.9152	0.635071
15	TRUE	0.782301	37.0838	37.0866	0.0028	71.0029	69.4938	73.0042	3.51031	1.49726	-1294.48	1.00633	-75.7422	0.437113
16	TRUE	0.966504	37.9861	37.9905	0.0044	76.8449	75.9135	78.8377	2.92424	0.946864	36.7203	1.87677	-66.8924	0.718797
17	TRUE	0.886128	38.2464	38.2648	0.0184	81.1954	80.7911	90.0647	9.27358	3.7462	522.699	1.03168	-64.1915	0.70775
18	TRUE	0.50801	38.3632	38.38	0.0168	80.3455	79.594	81.8634	2.26937	0.791899	-92.6839	1.04485	-61.8334	0.745228
19	TRUE	0.635706	38.4704	38.4932	0.0228	82.8068	79.1743	88.1705	8.99622	3.57171	340.636	1.1293	-62.1455	0.662209
20	TRUE	0.949342	38.678	38.682	0.004	79.7356	79.1715	81.6059	2.43439	0.77512	553.439	1.0572	-70.1439	0.545751
21	TRUE	0.964524	38.8	38.802	0.002	77.666	77.0025	81.3844	4.3819	1.71557	2077.08	1.09069	-69.0575	0.630309
22	TRUE	0.961522	39.0012	39.0296	0.0284	74.9858	54.1115	78.2761	24.1646	11.2212	758.836	1.18696	-67.7477	0.646764
23	TRUE	0.971309	39.272	39.2736	0.0016	84.5061	83.758	84.7199	0.961881	0.387194	-467.581	1.24253	-55.9629	0.793924
24	TRUE	0.938776	39.3724	39.3764	0.004	78.7698	77.6846	79.3549	1.67031	0.736912	491.8	1.03024	-63.9895	0.664139
25	TRUE	0.960914	39.804	39.8456	0.0416	82.7929	80.4931	85.3296	4.8365	1.58543	-58.5133	1.08986	-73.6909	0.446056
26	TRUE	0.873439	40.0268	40.0356	0.0088	69.2779	69.0742	69.414	0.339747	0.115359	8.11435	1.01041	-66.3984	0.672775
27	TRUE	0.645853	40.3443	40.3839	0.0396	70.2176	67.9087	72.973	5.06437	1.64922	31.2462	1.13011	-71.5725	0.580547
28	TRUE	0.450431	40.8683	40.8699	0.0016	77.2235	76.5466	77.5441	0.997506	0.403004	-623.441	1.0194	-65.704	0.650469
29	TRUE	0.991318	40.9487	40.9615	0.0128	69.7622	67.9344	76.099	8.16459	2.97653	638.335	1.0201	-70.2765	0.533503
30	TRUE	0.621346	41.0675	41.0691	0.0016	67.7391	67.6233	68.6119	0.9886	0.403004	-545.511	1.14964	-62.8579	0.665314
31	TRUE	0.476994	41.1654	41.195	0.0296	78.6606	74.9831	80.6394	5.65622	1.88871	-151.561	1.14018	-67.765	0.5473
32	TRUE	0.586604	41.2914	41.293	0.0016	76.2772	76.1792	76.5533	0.374065	0.153618	-233.791	1.01068	-60.4514	0.796279
33	TRUE	0.523995	42.2197	42.2245	0.0048	77.1483	76.7475	78.4248	1.67735	0.513881	-315.738	1.02897	-70.8764	0.556169
34	TRUE	0.722026	42.5989	42.6041	0.0052	80.119	77.8256	81.4847	3.65901	1.2432	726.125	1.05435	-70.5184	0.487989
35	TRUE	0.873724	43.4421	43.4781	0.036	81.2786	74.9763	82.0953	7.11902	2.47747	-185.351	1.00796	-64.8413	0.614383
36	TRUE	0.618475	44.2852	44.3228	0.0376	63.8569	59.0533	66.4584	7.40512	3.33602	198.496	1.0317	-69.9037	0.578229
37	TRUE	0.596247	44.404	44.4472	0.0432	72.9128	70.9728	82.5332	11.5604	5.0247	253.143	1.15514	-71.5849	0.452698
38	TRUE	0.952341	44.5492	44.596	0.0468	75.7353	65.3679	78.2176	12.8497	4.33708	-1.6107	1.21797	-73.7349	0.411313
39	TRUE	0.956046	44.754	44.7576	0.0036	76.9042	76.4292	78.0546	1.6254	0.542628	-328.139	1.25042	-63.2752	0.558716
40	TRUE	0.568879	44.86	44.8624	0.0024	79.6493	77.5785	81.9204	4.34182	1.56379	1809.09	1.00018	-59.5668	0.725565
41	TRUE	0.680083	45.046	45.0476	0.0016	81.9249	81.8358	82.5038	0.667973	0.276311	389.651	1.07279	-63.0633	0.693999
42	TRUE	0.485192	45.9431	45.9459	0.0028	76.3649	73.9527	78.2426	4.28987	1.42164	-1440.21	1.00851	-65.994	0.711166
43	TRUE	0.629466	46.0611	46.0643	0.0032	82.086	81.5739	83.4888	1.91486	0.714895	633.956	1.04136	-59.9373	0.708492
44	TRUE	0.924474	46.1515	46.1619	0.0104	80.9174	69.5845	82.7844	13.1999	5.53118	1165.9	1.36134	-69.0081	0.59975
45	TRUE	0.812528	46.2611	46.2651	0.004	71.7441	71.519	71.9454	0.426362	0.157501	30.9917	1.05301	-67.8244	0.645945
46	TRUE	0.684174	46.3531	46.3551	0.002	76.5473	76.5205	76.8234	0.302814	0.114253	113.873	1.03232	-68.4529	0.549098
47	TRUE	0.995972	46.5583	46.5603	0.002	71.5994	71.5994	71.5994	1.42109e-14	4.76647e-15	-2.48638e-12	1	-66.5388	0.629269
48	TRUE	0.935767	46.6451	46.6711	0.026	67.8633	63.7749	73.9005	10.1256	3.21846	207.241	1.296	-62.331	0.716039
49	TRUE	0.926956	46.7727	46.7759	0.0032	78.1043	77.9855	78.364	0.378518	0.131156	37.1096	1.04149	-60.1774	0.731459
50	TRUE	0.893427	46.8743	46.8795	0.0052	68.803	68.3704	69.6929	1.32257	0.474411	-147.131	1.13791	-67.5196	0.637813
51	TRUE	0.939692	47.0071	47.0091	0.002	68.4682	68.152	68.7577	0.605629	0.218335	-290.727	1.00254	-69.0577	0.586218
52	TRUE	0.800896	47.0922	47.1058	0.0136	78.2947	77.0538	79.5178	2.46408	0.83852	-148.414	1.01124	-71.1201	0.497274
53	TRUE	0.700391	47.2898	47.3002	0.0104	75.5404	73.0243	76.4414	3.41712	1.14512	136.256	1.49882	-70.461	0.598777
54	TRUE	0.984864	47.6242	47.6262	0.002	78.4198	77.2753	78.9853	1.71001	0.592166	-746.221	1.07644	-60.5444	0.774241
55	TRUE	0.971997	47.9222	47.9922	0.07	78.2709	75.4256	81.0581	5.63255	2.33309	41.2365	1.1066	-66.8593	0.537614
56	TRUE	0.832359	48.0986	48.1058	0.0072	77.4118	72.873	80.238	7.36496	2.00957	-713.429	1.5032	-65.9408	0.600964
57	TRUE	0.532434	48.3085	48.3789	0.0704	68.0973	64.5636	71.1802	6.6166	2.1659	-51.008	1.0723	-58.0098	0.725493
58	TRUE	0.512073	48.4841	48.4857	0.0016	71.5087	71.5087	71.5087	2.84217e-14	7.94411e-15	7.2656e-12	1	-61.7521	0.637278
59	TRUE	0.43771	48.5765	48.5789	0.0024	71.5038	71.437	71.719	0.282033	0.100127	-83.4966	1.01988	-63.7438	0.62693
60	TRUE	0.255354	48.6813	48.6829	0.0016	74.4956	73.8721	74.8073	0.935162	0.381778	389.651	1.35606	-58.3663	0.717
61	TRUE	0.974101	48.7625	48.7645	0.002	68.0966	63.7058	69.2723	5.56644	2.16554	2661.71	1.17144	-63.3687	0.714941
62	TRUE	0.548597	48.8837	48.8917	0.008	78.219	77.905	78.5827	0.677695	0.253078	-95.804	1.01045	-62.7415	0.662371
63	TRUE	0.843521	48.9997	49.0017	0.002	73.6093	70.3229	75.8715	5.54863	1.93096	2520.48	1.01563	-61.7756	0.693612
64	TRUE	0.977354	49.1129	49.1157	0.0028	67.8333	64.8052	68.9912	4.18596	1.4756	1452.58	1.02732	-62.3688	0.665642
65	TRUE	0.735386	49.2488	49.2536	0.0048	76.2782	73.7819	78.3638	4.58184	1.89657	1054.34	1.01552	-69.6059	0.593391
66	TRUE	0.517203	49.5704	49.5852	0.0148	68.0634	65.8234	71.7042	5.88083	1.54354	-112.351	1.40511	-60.3214	0.729855
67	TRUE	0.495225	49.8996	49.9024	0.0028	73.0519	71.5304	75.9094	4.37893	1.71834	-1715.88	1.04245	-68.5025	0.61092
68	TRUE	0.761133	50.0468	50.0748	0.028	73.9214	73.7067	80.4172	6.71048	3.37155	248.45	1.00544	-70.079	0.505387
69	TRUE	0.824264	50.2084	50.2112	0.0028	74.898	73.948	75.0167	1.06876	0.356517	-268.603	1.13869	-68.6921	0.601884
70	TRUE	0.776744	50.2704	50.2736	0.0032	75.7417	75.4745	78.2503	2.7758	0.950425	-754.562	1.13778	-66.6618	0.604034
71	TRUE	0.743421	50.3724	50.374	0.0016	81.2896	81.1917	81.5657	0.374065	0.153618	-233.791	1.01068	-65.6814	0.656538
72	TRUE	0.986029	50.5584	50.56	0.0016	64.9388	64.5647	65.3129	0.74813	0.295724	-467.581	1	-60.7489	0.660078
73	TRUE	0.957898	50.692	50.6952	0.0032	76.3305	72.5898	78.2973	5.70746	1.88925	-1699.31	1.01012	-59.2282	0.727803
74	TRUE	0.727847	50.9104	50.9128	0.0024	79.5939	79.3267	79.8611	0.534378	0.192398	222.658	1	-55.1541	0.774713
75	TRUE	0.953218	51.5415	51.5491	0.0076	82.9007	80.9335	83.7248	2.79132	1.18186	356.051	1.00309	-71.1874	0.54818
76	TRUE	0.382724	51.8551	51.8843	0.0292	76.7248	74.0416	84.3718	10.3303	4.27952	-302.027	1.06168	-69.2107	0.554347
77	TRUE	0.693776	51.9327	51.9403	0.0076	65.746	60.3163	66.2421	5.9258	3.01469	783.514	1.00091	-69.5811	0.590614
78	TRUE	0.801464	52.0471	52.0511	0.004	71.9757	71.9757	71.9757	1.42109e-14	3.55271e-15	-1.56843e-12	1	-59.9503	0.721992
79	TRUE	0.793601	52.1174	52.119	0.0016	67.6011	67.2538	68.1266	0.872818	0.347517	545.511	1.00577	-67.8704	0.659666
80	TRUE	0.535026	52.2162	52.2234	0.0072	79.7667	78.6322	80.4104	1.77822	0.519785	-152.042	1.09957	-60.9386	0.72861
81	TRUE	0.710291	52.3126	52.317	0.0044	73.0724	71.6177	73.5919	1.97423	0.786172	521.221	1.06588	-59.1725	0.778994
82	TRUE	0.923925	52.4194	52.437	0.0176	75.5805	69.6025	78.324	8.72158	2.68702	-373.145	1.35021	-63.1506	0.719292
83	TRUE	0.519476	52.5002	52.5122	0.012	67.9492	61.9735	68.7966	6.82305	3.10694	656.132	1.16626	-71.8154	0.485645
84	TRUE	0.381362	52.7202	52.7226	0.0024	72.555	71.0855	74.2918	3.20627	1.15572	-1335.95	1.00086	-72.8151	0.562138
85	TRUE	0.608786	52.7854	52.805	0.0196	69.4057	68.6223	94.2192	25.5969	11.9224	-1306.2	1.07137	-71.1973	0.508422
86	TRUE	0.583075	52.8918	52.8938	0.002	87.547	86.9414	88.1527	1.21126	0.436354	-581.455	1.00442	-71.2225	0.583989
87	TRUE	0.844297	53.0114	53.0154	0.004	79.5709	78.1088	81.4635	3.35471	1.02588	-766.651	1.01456	-66.7342	0.663391
88	TRUE	0.911931	53.0894	53.0926	0.0032	77.4848	77.4254	78.7911	1.36563	0.470548	-332.44	1.14715	-61.341	0.733192
89	TRUE	0.33774	53.1646	53.1674	0.0028	83.1059	83.1059	83.1059	1.42109e-14	3.28917e-15	-1.05736e-12	1	-70.4887	0.482913
90	TRUE	0.473566	53.2866	53.2886	0.002	77.47	77.1404	77.7995	0.659067	0.266714	-353.708	1.00734	-59.9765	0.742032
91	TRUE	0.963734	53.9174	53.923	0.0056	83.9491	83.5817	84.1738	0.592059	0.174797	-43.7684	1.0479	-65.9377	0.643844
92	TRUE	0.633075	55.4516	55.4592	0.0076	86.9224	86.8837	88.0073	1.12367	0.343456	-118.687	1.05018	-60.1764	0.661572
93	TRUE	0.956001	56.0112	56.0156	0.0044	59.7352	57.4977	66.6735	9.17588	3.58484	-2179.04	1.06276	-72.8567	0.452107
94	TRUE	0.410788	56.1987	56.2075	0.0088	60.2527	53.4455	65.4664	12.0208	4.3472	-1323.3	1.00481	-65.3207	0.643884
95	TRUE	0.828837	56.3495	56.3523	0.0028	68.9912	68.0263	69.956	1.9297	0.689423	703.315	1.00087	-49.6854	0.847518
96	TRUE	0.865282	56.4655	56.5459	0.0804	68.5102	66.2079	75.4004	9.19258	2.49775	-21.4852	1.13698	-50.4456	0.771565
97	TRUE	0.882864	56.8091	56.8171	0.008	80.6431	74.0409	81.557	7.51608	3.55408	943.365	1.00118	-65.903	0.53491
98	TRUE	0.415159	57.1843	57.1903	0.006	78.2198	71.4831	78.7186	7.2355	3.13732	-1291.45	1.13022	-63.0944	0.64163
99	TRUE	0.686411	57.2519	57.2539	0.002	77.9357	77.6329	78.0336	0.400784	0.153333	-176.854	1.03234	-55.3421	0.809567
100	TRUE	0.958245	57.3775	57.3799	0.0024	76.3663	73.4003	76.7526	3.35226	1.27372	-1289.86	1.19254	-59.614	0.698978
101	TRUE	0.54254	57.4579	57.4723	0.0144	79.3926	76.1862	80.6565	4.47039	1.42546	-33.0298	1.25833	-64.7026	0.643534
102	TRUE	0.280065	57.6931	57.6947	0.0016	66.574	66.5027	66.8234	0.320627	0.129065	-155.86	1.04572	-72.1318	0.479692
103	TRUE	0.29194	59.6733	59.6757	0.0024	81.1481	80.7473	81.3485	0.601176	0.22042	-250.49	1.00609	-68.2791	0.620687
104	TRUE	0.981705	59.8613	59.9033	0.042	86.0181	83.1983	96.1914	12.9931	5.79372	273.72	1.04809	-74.1691	0.452509
105	TRUE	0.887491	60.3928	60.4004	0.0076	78.9624	76.298	80.6621	4.36409	1.30789	549.669	1.01644	-64.0789	0.727667
106	TRUE	0.946636	60.5772	60.58	0.0028	70.0896	69.6962	70.6166	0.920318	0.319888	325.151	1.0024	-56.4639	0.668778
107	TRUE	0.912881	60.6952	60.6972	0.002	111.001	110.684	111.29	0.605629	0.218335	-290.727	1.00254	-69.8289	0.588205
108	TRUE	0.509393	61.1696	61.1756	0.006	67.8687	67.3047	68.2695	0.96485	0.316802	-6.60333	1.08743	-63.908	0.65557
109	TRUE	0.537243	61.2556	61.2884	0.0328	66.7178	64.9588	70.1842	5.22545	1.63422	52.691	1.17404	-73.0569	0.616258
110	TRUE	0.400162	61.5356	61.5556	0.02	69.9812	68.8954	72.5127	3.61725	1.0432	-53.376	1.12497	-71.229	0.535807
111	TRUE	0.941019	61.6156	61.6272	0.0116	71.2825	68.8895	81.0243	12.1348	5.15557	1219.17	1.07753	-69.8597	0.538223
112	TRUE	0.448864	62.5795	62.5851	0.0056	80.5624	79.9127	81.0805	1.1678	0.370586	82.3966	1.13841	-65.7299	0.70583
113	TRUE	0.379099	62.6839	62.6891	0.0052	78.028	76.128	78.4808	2.35275	0.822017	459.588	1.05519	-64.9789	0.666859
114	TRUE	0.613364	62.8035	62.8051	0.0016	77.6395	77.0873	77.8354	0.74813	0.307235	-467.581	1.02779	-70.0841	0.544273
115	TRUE	0.545463	63.8214	63.8238	0.0024	74.4787	73.6772	76.0819	2.4047	0.881679	-1001.96	1.01831	-65.5353	0.729608
116	TRUE	0.601331	63.9426	63.9442	0.0016	76.8726	76.2491	77.496	1.24688	0.492874	-779.302	1	-66.2975	0.654082
117	TRUE	0.720875	64.2434	64.245	0.0016	78.9486	78.6279	79.6254	0.997506	0.403004	623.441	1.0194	-63.6214	0.72011
118	TRUE	0.404551	64.3614	64.3638	0.0024	79.1277	78.1258	80.7977	2.67189	0.97196	1113.29	1.00945	-66.953	0.642258
119	TRUE	0.832987	64.723	64.8162	0.0932	76.7305	66.5079	78.1054	11.5975	5.38344	-46.3025	1.10397	-66.1106	0.528598
120	TRUE	0.789811	64.9398	64.9694	0.0296	70.9471	66.5606	75.3246	8.76397	4.13505	275.553	1.03176	-67.6966	0.639089
121	TRUE	0.616257	65.0842	65.0882	0.004	75.9371	75.2917	76.2601	0.968387	0.315327	14.5347	1.162	-62.7216	0.700361
122	TRUE	0.938791	65.2201	65.2233	0.0032	67.7475	67.5558	69.3406	1.78476	0.840325	-571.293	1.01699	-72.7595	0.430268
123	TRUE	0.92476	65.3729	65.4129	0.04	72.1008	68.1641	79.1894	11.0253	3.85528	227.114	1.03574	-69.7178	0.595082
124	TRUE	0.687328	65.6385	65.6401	0.0016	79.7726	79.5767	80.3248	0.74813	0.307235	-467.581	1.02779	-64.181	0.659319
125	TRUE	0.538789	65.7605	65.7641	0.0036	79.7812	79.7812	79.7812	0	5.0243e-15	1.532e-12	1	-56.3755	0.794375
126	TRUE	0.412897	66.0705	66.0725	0.002	83.8734	83.7755	84.1762	0.400784	0.153333	-176.854	1.03234	-62.5338	0.659121
127	TRUE	0.983133	66.2112	66.2272	0.016	71.8407	70.3792	83.0784	12.6992	5.88219	886.151	1.11924	-65.3398	0.548329
128	TRUE	0.706311	66.344	66.346	0.002	79.1839	79.1571	79.46	0.302814	0.114253	113.873	1.03232	-63.6401	0.709323
129	TRUE	0.883501	68.6219	68.6239	0.002	118.65	118.057	118.734	0.676879	0.261574	-290.727	1.08263	-66.8826	0.648476
130	TRUE	0.869374	68.7035	68.7059	0.0024	72.9942	71.5247	73.9962	2.4715	0.895134	1029.79	1.00552	-60.2541	0.71662
131	TRUE	0.397712	68.9619	69.0267	0.0648	68.3697	66.7932	75.877	9.08372	2.19637	76.8799	1.10454	-52.7525	0.772926
132	TRUE	0.996117	69.2978	69.3002	0.0024	68.8938	68.3595	69.6286	1.26915	0.45884	-528.812	1.0035	-53.1827	0.849441
133	TRUE	0.821602	69.3998	69.4422	0.0424	68.2483	63.7803	74.189	10.4087	2.73344	-24.4433	1.2236	-58.4202	0.78091
134	TRUE	0.997663	69.6042	69.607	0.0028	68.6647	68.3084	69.021	0.712504	0.271919	-275.671	1.00505	-47.3033	0.83983
135	TRUE	0.612307	69.6838	69.707	0.0232	70.617	68.7392	72.1502	3.41101	0.831155	-56.4049	1.06294	-55.6125	0.774078
136	TRUE	0.960306	69.7778	69.7814	0.0036	71.6477	68.7532	74.1712	5.418	1.85893	1533.19	1.0016	-59.1713	0.784754
137	TRUE	0.710032	70.8417	70.8441	0.0024	79.1594	78.8922	79.627	0.73477	0.267807	-306.154	1.00557	-60.6454	0.75086
138	TRUE	0.487821	71.1221	71.1249	0.0028	73.625	73.2539	73.9961	0.742192	0.290446	-293.343	1.00868	-65.8446	0.682751
139	TRUE	0.564274	71.3796	71.3812	0.0016	79.4174	79.0433	79.7914	0.74813	0.295724	467.581	1	-66.939	0.597688
140	TRUE	0.805362	71.4976	71.5112	0.0136	84.5675	79.831	90.0419	10.211	3.15994	-754.823	1.10252	-75.2746	0.406343
141	TRUE	0.980196	72.3228	72.3248	0.002	71.7302	70.0513	76.5084	6.45707	2.48321	-2913.63	1.40172	-70.2168	0.550892
142	TRUE	0.79512	72.8048	72.808	0.0032	106.875	103.936	110.022	6.08598	1.92111	1741.06	1.00645	-76.6672	0.550317
143	TRUE	0.522961	72.8484	72.8688	0.0204	77.5723	77.3375	80.1566	2.8191	0.947355	-98.3081	1.02425	-75.9881	0.445458
144	TRUE	0.819201	72.9388	72.9404	0.0016	66.5037	65.7021	66.949	1.24688	0.499865	779.302	1.01315	-70.8957	0.634785
145	TRUE	0.896615	73.5319	73.5775	0.0456	67.6361	67.1723	69.2767	2.10445	0.749687	-35.452	1.01544	-64.341	0.661695
146	TRUE	0.475195	73.6663	73.6683	0.002	68.0986	67.7067	69.3098	1.60314	0.613334	707.415	1.24555	-64.7729	0.713872
147	TRUE	0.454996	73.7827	73.7863	0.0036	83.2276	82.0029	83.7174	1.71446	0.652381	-500.193	1.119	-60.2065	0.664032
148	TRUE	0.599431	74.1799	74.1815	0.0016	70.56	69.9365	71.1834	1.24688	0.492874	779.302	1	-71.4619	0.55738
149	TRUE	0.441059	74.6006	74.6174	0.0168	69.663	65.5348	74.3853	8.85045	3.48566	-517.437	1.00071	-74.0472	0.480932
150	TRUE	0.935232	74.8114	74.8758	0.0644	67.3227	66.0928	77.7437	11.6509	3.95388	94.5024	1.06076	-67.0863	0.529642
151	TRUE	0.948002	75.065	75.0686	0.0036	66.0763	65.4327	68.5708	3.13806	1.24157	-893.997	1.01335	-72.0407	0.448363
152	TRUE	0.968509	75.2302	75.3198	0.0896	71.2105	70.1638	71.6231	1.45926	0.527644	8.75329	1.00315	-67.0345	0.434966
153	TRUE	0.460736	75.6042	75.6074	0.0032	77.4953	76.382	79.3136	2.93166	1.04633	944.749	1.01734	-68.0435	0.668704
154	TRUE	0.841091	75.8866	75.891	0.0044	68.7296	67.6581	71.034	3.37584	1.32126	757.763	1.00174	-73.5683	0.545876
155	TRUE	0.831727	76.0038	76.009	0.0052	70.1386	68.2678	71.6436	3.37576	1.06852	590.511	1.05294	-70.4607	0.600941
156	TRUE	0.725366	76.1485	76.1513	0.0028	68.9999	67.8792	69.5863	1.70704	0.643601	645	1.02674	-61.3828	0.740915
157	TRUE	0.325573	76.8361	76.8401	0.004	71.5084	71.3748	71.7755	0.400784	0.134748	46.387	1.03044	-73.633	0.41093
158	TRUE	0.491948	77.0449	77.0541	0.0092	71.0379	67.4315	73.5883	6.15679	2.56725	672.182	1.00061	-69.0992	0.590379
159	TRUE	0.587443	77.334	77.3368	0.0028	69.5289	69.4472	69.8406	0.393362	0.146665	-137.836	1.01178	-68.6024	0.545009
160	TRUE	0.894438	77.38	77.3856	0.0056	47.6243	47.1427	48.5191	1.37634	0.508352	145.68	1.13514	-70.0793	0.582384
161	TRUE	0.45071	77.658	77.66	0.002	74.8719	73.6874	75.1213	1.43392	0.531451	632.348	1.10015	-74.7675	0.476228
162	TRUE	0.725882	77.868	77.8712	0.0032	83.1576	83.0315	83.3951	0.363674	0.148289	128.337	1.009	-69.8865	0.538971
163	TRUE	0.410509	77.9768	77.9784	0.0016	82.9812	80.5498	84.1657	3.61596	1.45877	2259.98	1.00867	-68.0377	0.645559
164	TRUE	0.356663	78.1511	78.1591	0.008	77.7442	72.5653	78.4455	5.88019	2.78157	738.286	1.00142	-68.2076	0.613079
165	TRUE	0.83822	78.5095	78.5111	0.0016	78.7913	78.5687	79.1921	0.623441	0.249933	389.651	1.00816	-72.1163	0.522124
166	TRUE	0.581987	78.7119	78.7171	0.0052	78.2288	77.1259	78.9222	1.79634	0.647433	343.601	1.01569	-76.2543	0.425876
167	TRUE	0.721918	78.9639	78.9655	0.0016	79.4336	79.0328	79.6562	0.623441	0.249933	-389.651	1.00816	-61.1852	0.782927
168	TRUE	0.858224	79.2911	79.2931	0.002	77.5878	77.138	79.5783	2.44033	0.953955	1183.9	1.06828	-66.6571	0.616993
169	TRUE	0.925934	79.5811	79.5891	0.008	73.0683	71.508	75.6743	4.16636	1.8796	559.883	1.06598	-71.7683	0.533478
170	TRUE	0.978732	85.4458	85.4486	0.0028	79.4845	78.0743	81.6962	3.6219	1.32427	1339.48	1.01067	-71.5357	0.530088
171	TRUE	0.712159	85.591	85.5934	0.0024	85.8592	85.4362	88.3307	2.89455	1.08731	-1141.12	1.14015	-60.2526	0.73968
172	TRUE	0.905268	85.6666	85.673	0.0064	79.3255	79.2405	84.784	5.54356	2.01671	832.452	1.14334	-66.1224	0.66051
173	TRUE	0.596174	91.2162	91.2186	0.0024	73.1848	70.2458	75.4559	5.21019	1.88101	-2170.91	1.00111	-64.9137	0.662888
174	TRUE	0.631443	91.3354	91.3794	0.044	75.6545	66.2154	87.9461	21.7307	7.83606	-409.491	1.02689	-62.5412	0.592762
175	TRUE	0.56476	91.5358	91.5386	0.0028	66.1499	65.8382	66.8624	1.02423	0.389269	387	1.02143	-62.5427	0.683894
176	TRUE	0.719929	91.6886	91.6978	0.0092	65.6782	65.3306	66.1385	0.807936	0.24499	13.0727	1.03977	-64.5078	0.71438
177	TRUE	0.72585	91.8034	91.805	0.0016	77.145	76.5571	78.8015	2.24439	0.921706	-1402.74	1.03298	-63.5062	0.715096
178	TRUE	0.510731	91.9374	91.9502	0.0128	73.5779	70.7943	75.3228	4.5285	1.66204	-143.539	1.45762	-69.1933	0.586644
179	TRUE	0.441445	92.1797	92.2117	0.032	75.0911	72.0467	77.3289	5.28222	2.0634	120.157	1.09916	-71.2962	0.448809
180	TRUE	0.919585	93.3848	93.3872	0.0024	75.3814	70.0673	76.5392	6.47192	2.31145	-1447.27	2.50491	-65.1032	0.670236
181	TRUE	0.968979	93.4708	93.488	0.0172	77.3199	75.7946	80.6159	4.82127	1.53165	30.6899	1.30747	-66.3376	0.664542
182	TRUE	0.661035	93.5812	93.5832	0.002	79.8588	79.2799	81.0433	1.76345	0.628678	-809.201	1.03747	-60.3619	0.786291
183	TRUE	0.947684	93.6604	93.6848	0.0244	75.9997	74.2332	80.2433	6.01003	1.99085	-253.651	1.08178	-66.7452	0.654543
184	TRUE	0.955557	93.8736	93.8784	0.0048	82.3039	80.0106	83.0461	3.03557	0.987475	608.434	1.03942	-58.6535	0.793539
185	TRUE	0.878269	93.964	93.9688	0.0048	84.3873	83.5144	86.7104	3.196	1.14175	689.425	1.05124	-62.1372	0.727041
186	TRUE	0.374405	94.1208	94.134	0.0132	71.0392	70.843	71.3781	0.535058	0.204199	-32.1945	1.00314	-63.7985	0.640308
187	TRUE	0.501585	94.3388	94.3444	0.0056	78.0714	77.7228	78.535	0.812195	0.267994	27.6409	1.08877	-71.3314	0.536111
188	TRUE	0.987886	94.5388	94.5404	0.0016	79.2271	77.4993	80.2424	2.74314	1.09705	-1714.46	1.00657	-59.0295	0.673746
189	TRUE	0.481602	94.7476	94.7504	0.0028	71.0512	70.8805	71.4891	0.608598	0.216448	213.822	1.00844	-65.4938	0.680798
190	TRUE	0.986932	95.2763	95.2779	0.0016	72.389	71.8368	72.5849	0.74813	0.307235	-467.581	1.02779	-72.4502	0.457131
191	TRUE	0.689811	95.3871	95.4067	0.0196	79.2099	68.3286	79.9408	11.6122	4.89696	577.448	1.0979	-73.8909	0.465264
192	TRUE	0.769775	95.8667	95.8691	0.0024	64.7996	64.1984	66.0687	1.87032	0.68756	-779.302	1.02172	-67.0919	0.642206
193	TRUE	0.83355	96.1055	96.1075	0.002	74.7014	73.882	75.1645	1.28251	0.50588	665.428	1.02121	-68.5513	0.572563
194	TRUE	0.952599	96.9418	97.0262	0.0844	72.1002	66.7094	77.8588	11.1493	3.98913	77.3136	1.04514	-72.7425	0.44602
195	TRUE	0.581698	97.787	97.795	0.008	76.691	75.9785	78.0045	2.02594	0.599906	239.767	1.01484	-59.0713	0.717568
196	TRUE	0.956497	98.1154	98.159	0.0436	77.6713	68.9571	79.6212	10.6641	3.85098	198.094	1.16291	-67.4977	0.496005
197	TRUE	0.97693	99.37	99.3744	0.0044	74.0529	73.14	75.656	2.51603	0.89247	611.4	1.01675	-58.9819	0.718067
198	TRUE	0.94214	99.5404	99.542	0.0016	78.9214	77.0421	79.91	2.86783	1.15258	-1792.39	1.00927	-65.7829	0.722973
199	TRUE	0.697957	99.656	99.6612	0.0052	78.4975	77.0226	81.0646	4.04197	1.38275	-731.23	1.00795	-62.9714	0.725829
200	TRUE	0.98028	99.7768	99.7788	0.002	82.42	81.9791	84.0276	2.04845	0.804815	-998.142	1.12576	-58.3533	0.834175
201	TRUE	0.56316	99.9184	99.922	0.0036	78.4208	76.4318	79.9126	3.48088	1.16958	962.826	1.0029	-69.0871	0.645023
202	TRUE	0.806668	100.058	100.062	0.0032	69.3029	68.8279	69.3623	0.534378	0.169155	-108.236	1.04501	-63.4627	0.598707
203	TRUE	0.459162	100.193	100.2	0.0076	75.1788	73.4654	76.9331	3.46777	1.12319	302.481	1.32524	-72.7047	0.550902
204	TRUE	0.998588	100.31	100.315	0.0044	75.4377	72.9588	77.7385	4.77972	1.72886	-1192.96	1.01104	-65.7778	0.60276
205	TRUE	0.42742	100.513	100.518	0.0052	73.3939	71.9363	74.343	2.40675	0.960341	461.242	1.00437	-63.8236	0.693466
206	TRUE	0.932628	100.638	100.641	0.0028	78.2876	77.7087	79.4009	1.6922	0.564512	561.945	1.02377	-59.5278	0.786686
207	TRUE	0.968887	101.08	101.087	0.0072	74.012	68.7448	74.3964	5.65165	2.87772	792.558	1.00361	-66.7575	0.642812
208	TRUE	0.488728	101.381	101.394	0.0136	83.1705	79.7492	85.1157	5.36652	1.06053	277.208	1.04872	-66.0575	0.65222
209	TRUE	0.47877	101.528	101.531	0.0036	84.3761	81.9733	85.6027	3.62941	1.46668	1007.77	1.00002	-66.7226	0.703553
210	TRUE	0.85123	101.681	101.683	0.0016	85.4327	85.0853	85.9582	0.872818	0.347517	545.511	1.00577	-66.6195	0.649069
211	TRUE	0.987351	103.103	103.133	0.0304	68.5995	64.2519	75.4175	11.1656	4.75378	294.674	1.18627	-70.6485	0.588502
212	TRUE	0.776414	103.298	103.302	0.0044	66.3172	64.6027	67.6012	2.99846	0.928139	-638.389	1.02261	-67.7672	0.666075
213	TRUE	0.464036	103.447	103.453	0.0052	75.2843	72.1849	76.3527	4.16779	1.50399	-553.001	1.39034	-69.4314	0.600684
214	TRUE	0.912765	103.659	103.703	0.0432	64.7086	63.9661	66.6671	2.70099	1.02048	-44.2466	1.00449	-69.1162	0.435241
215	TRUE	0.599638	107.255	107.257	0.0024	80.5471	80.4135	80.8143	0.400784	0.146947	166.993	1.00302	-68.9248	0.528064
216	TRUE	0.774456	108.633	108.657	0.0244	73.6622	66.779	77.9604	11.1814	3.79793	104.015	1.78874	-68.4271	0.531846
217	TRUE	0.972282	108.829	108.831	0.0016	79.4332	79.4332	79.4332	2.84217e-14	1.50729e-14	2.78044e-11	1	-56.4762	0.715631
218	TRUE	0.799812	108.972	108.993	0.0212	72.6613	66.4744	77.5561	11.0817	3.9049	330.862	1.31872	-67.7965	0.534202
219	TRUE	0.403638	109.305	109.307	0.002	76.9757	76.1251	77.4967	1.37157	0.592674	770.395	1.05451	-64.2968	0.64726
220	TRUE	0.899158	109.386	109.387	0.0016	72.907	71.9808	73.477	1.49626	0.597287	-935.162	1.00886	-70.5397	0.597257
221	TRUE	0.966466	109.606	109.637	0.0312	90.2653	88.9795	92.1138	3.13436	1.37203	-76.3523	1.02616	-69.1847	0.539895
222	TRUE	0.859935	115.428	115.431	0.0028	81.5733	81.5733	81.5733	1.42109e-14	6.714e-15	1.88199e-12	1	-62.0471	0.656045
223	TRUE	0.454404	116.208	116.21	0.0016	89.9989	89.8118	91.1211	1.30923	0.530841	701.372	1.21969	-73.0212	0.526762
224	TRUE	0.99626	124.113	124.115	0.0016	73.9719	73.7849	75.2811	1.49626	0.615599	-857.232	1.163	-68.1392	0.640351
225	TRUE	0.878991	124.365	124.383	0.018	75.7827	74.8563	77.6927	2.83631	1.03789	142.156	1.01387	-69.7873	0.47398
226	TRUE	0.734099	124.591	124.593	0.0024	66.0875	65.2859	67.0226	1.73673	0.62591	723.637	1.00096	-72.9186	0.52915
227	TRUE	0.521821	125.236	125.307	0.0712	77.3902	77.1483	78.3532	1.20496	0.456345	-10.2502	1.0032	-61.1058	0.66295
228	TRUE	0.591273	125.42	125.437	0.0176	87.7919	82.717	88.5927	5.87565	2.80961	-325.246	1.04788	-70.6003	0.597439
229	TRUE	0.786944	126.604	126.672	0.068	80.0071	66.2813	84.1467	17.8654	7.53711	-213.732	1.26072	-71.9823	0.448169
230	TRUE	0.788575	126.791	126.812	0.0208	76.8502	62.9783	80.0801	17.1018	7.74908	-815.791	1.01497	-70.7786	0.553228
231	TRUE	0.329169	126.835	126.841	0.0064	55.9244	53.6946	58.8376	5.14296	1.67685	738.589	1.0377	-68.3246	0.592053
232	TRUE	0.827295	127.929	127.931	0.002	83.7796	82.6708	84.2294	1.5586	0.602497	779.302	1.03522	-74.521	0.525537
233	TRUE	0.329871	128.503	128.505	0.0024	78.6109	78.1434	78.8781	0.73477	0.267807	-306.154	1.00557	-65.9551	0.558546
234	TRUE	0.522674	129.73	129.791	0.0616	81.4381	75.7992	84.9214	9.12218	2.72392	-50.8545	1.1644	-69.6368	0.538328
235	TRUE	0.572672	130.021	130.052	0.0308	67.305	64.2931	70.0228	5.7297	2.19825	91.8914	1.21364	-63.2196	0.667073
236	TRUE	0.390184	134.289	134.292	0.0024	64.8956	62.9585	66.8995	3.94104	1.419	-1642.1	1.00003	-68.1688	0.658575
237	TRUE	0.582186	141.581	141.587	0.006	65.9298	65.5796	66.2088	0.629176	0.19637	-60.3783	1.02378	-72.4368	0.493895
238	TRUE	0.635311	141.705	141.713	0.0084	67.1249	66.3337	67.3579	1.02414	0.286361	105.459	1.01433	-66.3378	0.576795
239	TRUE	0.718217	141.911	141.913	0.0028	64.8944	62.7346	67.7221	4.98753	1.82655	-1855.48	1.00453	-66.8527	0.667995
240	TRUE	0.840904	142.462	142.464	0.002	66.443	66.443	66.443	1.42109e-14	3.72612e-15	3.10798e-13	1	-60.5728	0.761687
241	TRUE	0.982308	142.587	142.59	0.0024	71.4674	70.7995	71.935	1.13555	0.410963	-473.147	1.00398	-65.0226	0.650149
242	TRUE	0.976938	142.682	142.684	0.002	80.7052	80.6072	81.008	0.400784	0.153333	-176.854	1.03234	-60.8845	0.736851
243	TRUE	0.943757	142.854	142.856	0.002	82.4453	81.3053	83.2825	1.9772	0.803083	-1061.12	1.01897	-69.0641	0.620351
244	TRUE	0.948585	144.747	144.751	0.0044	106.313	105.207	107.419	2.21173	0.8314	571.436	1.01858	-66.8271	0.608431
245	TRUE	0.972947	144.834	144.838	0.0032	82.7954	82.543	83.1294	0.586332	0.170372	145.346	1.01704	-59.4042	0.769191
246	TRUE	0.914614	146.651	146.657	0.0052	86.8777	85.1092	87.6501	2.54089	1.02994	523.137	1.0059	-67.8583	0.608227
247	TRUE	0.888387	147.267	147.269	0.0024	86.0811	85.2796	86.7491	1.46954	0.529823	612.309	1.00127	-70.2107	0.613495
248	TRUE	0.944861	150.443	150.463	0.02	68.6943	66.0595	69.9444	3.88494	0.984881	41.0789	1.19746	-59.9526	0.70796
249	TRUE	0.979925	150.63	150.709	0.0792	68.3266	66.1325	82.49	16.3575	6.00862	114.343	1.33421	-65.8072	0.53478
250	TRUE	0.991254	150.821	150.825	0.0036	71.0475	68.8952	71.7971	2.90197	1.11828	-859.593	1.19224	-61.4722	0.669984
251	TRUE	0.42216	169.264	169.266	0.0024	84.4025	84.0685	84.4396	0.371096	0.138851	139.161	1.01913	-64.2246	0.588877
252	TRUE	0.562957	169.446	169.453	0.0068	80.4963	76.5393	80.7663	4.22705	1.7994	696.108	1.06732	-57.818	0.719045
253	TRUE	0.966159	169.605	169.619	0.0148	79.7189	77.2276	82.9862	5.75858	2.01427	-222.463	1.36763	-63.7038	0.647693
254	TRUE	0.799059	169.831	169.833	0.002	81.4964	80.873	82.7789	1.90595	0.747451	977.149	1.02879	-61.818	0.782227
255	TRUE	0.54605	184.612	184.623	0.0104	72.6392	66.224	73.2069	6.98287	3.159	681.403	1.13981	-73.2841	0.463447
256	TRUE	0.309615	185.248	185.249	0.0016	83.1705	82.9211	83.4199	0.498753	0.197149	-311.721	1	-70.6646	0.586155
257	TRUE	0.557472	185.334	185.336	0.0016	83.3578	82.2713	85.5132	3.2419	1.30562	-2026.18	1.00907	-69.5808	0.64123
258	FALSE	0.930354	186.129	186.132	0.0036	75.7742	73.4449	76.7403	3.29539	1.146	-601.296	1.47869	-68.8617	0.580712
259	TRUE	0.991232	186.734	186.738	0.0032	68.5394	65.0926	69.1162	4.02352	1.4821	-1250.58	1.0356	-61.3687	0.635485
260	TRUE	0.896203	186.868	186.878	0.01	83.3151	83.0999	86.1918	3.09194	1.18605	-318.583	1.15806	-71.2423	0.555073
261	TRUE	0.472444	186.949	186.959	0.01	83.5802	67.8831	85.0928	17.2098	7.80957	1962.83	1.19025	-66.026	0.591209
262	TRUE	0.342671	187.037	187.041	0.0036	78.5674	78.3262	80.1965	1.87032	0.6016	356.477	1.21646	-68.9356	0.59298
263	TRUE	0.998011	187.132	187.133	0.0016	81.1672	80.9446	81.568	0.623441	0.249933	389.651	1.00816	-67.7813	0.586182
264	TRUE	0.802671	187.224	187.227	0.0032	82.4544	81.3337	83.2559	1.92228	0.67082	609.216	1.00582	-62.5863	0.718049
265	TRUE	0.679486	188.694	188.718	0.0236	64.1076	61.4803	66.1902	4.70997	1.72111	143.068	1.08482	-71.8474	0.552033
266	TRUE	0.68608	188.865	188.868	0.0036	66.6197	65.5435	67.9556	2.41212	0.904149	740.393	1.01719	-69.8573	0.602184
267	TRUE	0.547297	189.476	189.507	0.0312	67.1864	66.6131	67.462	0.848867	0.333176	-8.3803	1.01314	-69.7049	0.541892
268	TRUE	0.616039	189.685	189.695	0.0108	80.4987	79.9088	82.4243	2.51551	1.04941	-243.043	1.22867	-65.333	0.662727
269	TRUE	0.934036	189.784	189.787	0.0028	80.8978	80.779	81.8478	1.06876	0.356517	-268.603	1.13869	-66.7715	0.666688
270	TRUE	0.790852	190.617	190.62	0.0024	65.8592	64.7237	66.594	1.87032	0.678528	-779.302	1.00758	-68.7552	0.571003
271	TRUE	0.98122	195.828	195.831	0.0032	65.46	64.2297	68.2284	3.9987	1.6937	1292.59	1.00402	-75.6789	0.478868
272	TRUE	0.883612	196.124	196.127	0.0024	56.2997	55.6317	56.7673	1.13555	0.410963	-473.147	1.00398	-56.6348	0.666787
273	TRUE	0.683173	196.273	196.276	0.0024	79.7295	78.7943	80.9318	2.13751	0.771594	890.631	1.00251	-66.4871	0.641139
274	TRUE	0.948233	196.377	196.379	0.002	72.1186	72.0918	72.3947	0.302814	0.114253	113.873	1.03232	-68.5088	0.497427
275	TRUE	0.488403	214.939	214.957	0.018	64.7703	64.615	65.2334	0.618428	0.278431	30.2408	1.0009	-62.883	0.63712
276	TRUE	0.551076	215.054	215.075	0.0208	87.4439	76.7857	87.4559	10.6702	4.60472	534.151	1.01811	-69.9558	0.540624
277	TRUE	0.513693	215.216	215.247	0.0312	70.2578	66.6537	74.0534	7.39966	2.43837	-134.779	1.25209	-67.0263	0.607298
278	TRUE	0.545127	215.314	215.34	0.026	72.685	62.6328	77.1818	14.549	5.22645	389.552	1.57552	-66.0273	0.642958
279	TRUE	0.469055	215.465	215.471	0.006	64.692	62.6564	66.9768	4.32042	1.52524	-692.881	1.0066	-61.5497	0.723266
280	TRUE	0.872136	215.535	215.564	0.0288	67.6385	52.5902	67.6482	15.058	6.81448	536.275	1.02715	-73.806	0.538291
281	TRUE	0.997052	216.706	216.727	0.0216	75.601	64.144	76.5481	12.4041	5.05158	605.683	1.09081	-68.3542	0.598029
282	TRUE	0.805786	216.907	216.915	0.008	78.1077	77.2238	80.8843	3.66049	1.33021	3.6655	1.47872	-71.4568	0.593243
283	TRUE	0.620996	223.662	223.671	0.0088	85.6249	73.4424	85.9182	12.4758	6.13469	1473.19	1.01839	-72.7192	0.526741
284	TRUE	0.93557	255.407	255.412	0.0052	66.5605	65.54	67.2285	1.68849	0.734733	-318.082	1.01363	-68.3099	0.406239
285	TRUE	0.764282	255.557	255.559	0.0016	74.4093	73.7057	74.5785	0.872818	0.366946	545.511	1.05325	-64.201	0.592739
286	TRUE	0.36927	255.971	256.003	0.0324	66.4168	65.0937	69.2171	4.12344	0.993999	16.7213	1.12861	-59.9219	0.649236
287	TRUE	0.621483	256.179	256.185	0.0064	65.6513	59.7548	68.531	8.77624	2.77777	-1391.78	1.00511	-61.5284	0.66728
288	TRUE	0.971534	256.295	256.305	0.01	73.5707	62.1685	74.4829	12.3145	5.90751	1222.91	1.16673	-69.7658	0.595282
289	TRUE	0.456194	256.387	256.389	0.002	70.1528	69.9613	70.371	0.40969	0.159561	-62.9803	1.1266	-62.4898	0.72687
290	TRUE	0.928569	257.036	257.06	0.024	66.7063	63.8115	68.38	4.56848	1.38612	32.0364	1.1395	-70.4498	0.593055
291	TRUE	0.920079	257.181	257.184	0.0028	74.2264	73.8999	76.0242	2.12437	0.861705	-784.639	1.01568	-69.196	0.642479
292	TRUE	0.737769	257.978	257.994	0.016	55.3823	53.6046	55.8617	2.25712	0.736729	69.2386	1.06632	-72.4016	0.538075
293	TRUE	0.725901	259.475	259.48	0.0048	72.0591	71.6656	76.273	4.60734	1.88667	-1013.17	1.05984	-70.2566	0.544116
294	TRUE	0.7067	259.78	259.791	0.0112	60.1394	57.1257	77.5441	20.4184	9.44341	-1786.61	1.00393	-70.8091	0.586337
295	TRUE	0.716804	259.92	259.962	0.0424	64.9117	60.8816	66.2475	5.36587	1.71862	-54.251	1.09431	-56.9938	0.725841
296	TRUE	0.449845	260.171	260.177	0.0064	67.9298	65.7292	68.7735	3.04438	1.15387	-474.607	1.00082	-62.8771	0.552767
297	TRUE	0.860475	260.378	260.412	0.034	68.3246	62.1076	68.5989	6.49133	3.1882	185.558	1.00804	-70.147	0.596687
298	TRUE	0.56523	260.454	260.468	0.014	56.5473	56.5473	56.5473	0	3.55271e-15	4.0352e-13	1	-70.6589	0.595727
299	TRUE	0.873459	260.623	260.627	0.0044	64.7158	61.4265	67.9276	6.50109	2.72982	-1427.59	1.05529	-67.6842	0.597648
300	TRUE	0.486481	260.778	260.792	0.014	75.8018	70.6449	76.4013	5.75642	2.7144	429.248	1.06437	-64.06	0.656279
301	TRUE	0.500508	260.957	260.961	0.0032	63.0092	62.6975	63.2764	0.57891	0.218814	-153.077	1.06326	-70.6564	0.528949
302	TRUE	0.594852	263.025	263.028	0.0032	76.8384	76.6603	81.2842	4.62386	1.66264	-1334.4	1.14174	-61.4981	0.663187
303	TRUE	0.64728	263.099	263.107	0.008	82.7308	82.6359	84.2373	1.60144	0.576494	194.825	1.02193	-69.8904	0.558479
304	TRUE	0.363909	263.317	263.33	0.0124	81.7271	81.1345	84.3325	3.19797	1.19954	-255.321	1.05062	-72.5462	0.484526
305	TRUE	0.519692	263.409	263.413	0.004	81.2299	80.1315	82.8479	2.71642	1.11806	817.423	1.09486	-61.9799	0.731375
306	TRUE	0.88611	263.883	263.912	0.0292	79.3443	65.1528	83.421	18.2682	7.07032	514.54	1.34525	-68.7536	0.5577
307	TRUE	0.971547	265.113	265.116	0.0028	80.3922	80.3922	80.3922	1.42109e-14	4.84153e-15	-3.35348e-13	1	-53.3644	0.790923
308	TRUE	0.978756	265.666	265.675	0.0084	87.1193	84.6318	89.714	5.08219	2.19288	710.647	1.07957	-65.1974	0.66416
309	TRUE	0.516545	276.608	276.611	0.0032	87.4897	85.983	88.0092	2.02618	0.74563	658.696	1.04363	-65.9268	0.681411
310	TRUE	0.381838	278.039	278.041	0.0016	76.1573	76.1573	76.1573	1.42109e-14	5.75605e-15	9.04196e-12	1	-66.4825	0.604194
311	TRUE	0.699637	278.222	278.228	0.0064	79.4079	79.2547	81.8743	2.61963	1.22208	416.487	1.01388	-75.9633	0.462461
312	TRUE	0.395668	278.63	278.644	0.0136	79.9981	74.7134	84.0521	9.33871	3.21813	533.476	1.1416	-76.895	0.442608
313	TRUE	0.59685	280.036	280.041	0.0048	81.0803	77.7794	84.2615	6.48209	3.02872	-1657.72	1.09411	-68.6961	0.587282
314	TRUE	0.958513	280.448	280.45	0.002	70.9015	70.7055	71.5071	0.801568	0.306667	-353.708	1.10504	-67.5816	0.599281
315	TRUE	0.902194	280.604	280.608	0.0032	70.0127	69.0405	76.3288	7.28833	2.54208	-2030.2	1.29914	-68.5434	0.55382
316	TRUE	0.490096	280.699	280.702	0.0032	73.5304	72.7733	74.844	2.07072	0.654173	-584.476	1.0223	-70.9288	0.608951
317	TRUE	0.924686	280.795	280.797	0.002	73.7816	73.2027	74.0844	0.881724	0.312948	404.601	1.02463	-72.2287	0.584446
318	TRUE	0.396032	281.063	281.066	0.0028	84.3005	84.23	84.6234	0.393362	0.136623	111.329	1.02237	-58.1817	0.775988
319	TRUE	0.375391	281.156	281.165	0.0088	82.7402	80.4114	83.6234	3.21197	0.93599	343.564	1.01804	-65.2851	0.66736
320	TRUE	0.394604	281.326	281.327	0.0016	81.4846	81.3866	81.7607	0.374065	0.153618	-233.791	1.01068	-66.5584	0.637916
321	TRUE	0.583915	281.426	281.428	0.0024	80.0039	78.4008	80.6051	2.20431	0.820517	-918.463	1.03663	-63.7082	0.720246
322	TRUE	0.880737	281.876	281.881	0.0048	77.5705	72.9122	80.966	8.05386	2.70304	-1100.45	2.38144	-71.5662	0.547792
323	TRUE	0.541637	282.171	282.18	0.0084	71.4595	68.3652	73.4838	5.11863	1.50168	448.982	1.18488	-66.4934	0.651117
324	TRUE	0.93715	282.463	282.493	0.0304	83.0152	66.2992	87.7554	21.4561	6.48032	405.029	1.4943	-75.1739	0.404208
325	TRUE	0.476128	282.697	282.701	0.0048	80.7289	80.6992	80.9664	0.267189	0.0714213	27.2205	1.0094	-67.1673	0.56042
326	TRUE	0.949378	282.82	282.859	0.0388	69.3191	67.2593	71.3976	4.13833	1.51991	-69.6711	1.05628	-64.8271	0.657703
327	TRUE	0.36431	283.519	283.521	0.002	80.8831	80.6204	82.6599	2.03954	0.782487	-923.075	1.10468	-71.4153	0.556364
328	TRUE	0.603855	283.597	283.615	0.0176	86.6233	85.9022	86.8776	0.975353	0.358459	42.9671	1.00614	-74.8982	0.438925
329	TRUE	0.918017	297.764	297.785	0.0208	66.2187	57.8516	92.7794	34.9279	11.0652	390.861	3.67612	-74.138	0.494606
330	TRUE	0.796186	297.971	298.006	0.0352	72.2684	65.7479	76.9195	11.1715	4.67549	236.659	1.16776	-67.9627	0.600693
331	TRUE	0.858313	298.081	298.082	0.0016	74.1473	74.0493	74.4234	0.374065	0.153618	-233.791	1.01068	-67.3238	0.587523
332	TRUE	0.705966	298.138	298.168	0.0296	69.2681	66.7909	78.4997	11.7088	4.84915	230.54	1.41392	-70.6808	0.49439
333	TRUE	0.618169	298.757	298.765	0.008	81.4121	81.2162	82.5219	1.30569	0.483077	-142.225	1.02852	-69.2767	0.578522
334	TRUE	0.878241	298.931	298.933	0.002	66.1717	65.7219	67.2805	1.5586	0.602497	779.302	1.03522	-61.3909	0.798203
335	TRUE	0.485921	299.104	299.106	0.0016	67.0253	66.8026	67.4261	0.623441	0.249933	-389.651	1.00816	-66.5624	0.601132
336	TRUE	0.540421	299.25	299.265	0.0156	72.8918	72.2892	74.1614	1.87222	0.758456	98.57	1.01528	-72.7119	0.470156
337	TRUE	0.536051	300.668	300.674	0.006	66.1577	64.4609	68.5253	4.06442	1.5713	673.422	1.00644	-72.9177	0.540479
338	TRUE	0.538027	306.779	306.785	0.006	98.8035	95.8843	99.1301	3.24575	1.04697	488.011	1.1245	-72.3962	0.505573
339	TRUE	0.32055	346.529	346.583	0.0544	78.6614	70.5047	86.3428	15.8381	6.69421	219.677	1.19609	-74.6791	0.413101
340	TRUE	0.948151	347.164	347.167	0.0036	68.5819	63.8048	69.0667	5.26188	1.87302	-1475.7	1.0487	-72.0397	0.556789
341	TRUE	0.557418	347.501	347.508	0.0068	70.2955	67.6453	75.8532	8.20787	3.33345	-1327.13	1.15383	-72.8968	0.539348
342	TRUE	0.759463	350.988	350.994	0.006	66.051	65.3532	73.3366	7.98331	3.56842	1395.02	1.0246	-65.2467	0.714173
343	TRUE	0.937767	353.059	353.061	0.002	81.2781	80.2361	82.4003	2.16423	0.80129	-1070.03	1.00099	-74.9879	0.526075
344	TRUE	0.669999	353.193	353.197	0.0044	89.2632	88.9517	89.2673	0.315544	0.127115	75.5038	1.00217	-64.4014	0.629006
345	TRUE	0.980265	353.313	353.36	0.0468	77.0093	75.2381	78.1887	2.9506	1.04267	-37.4607	1.02861	-68.1198	0.557359
346	TRUE	0.489722	353.581	353.583	0.0024	75.2751	68.5953	77.279	8.68365	3.27407	-3618.19	1.01966	-71.7701	0.5389
347	TRUE	0.82645	354.301	354.303	0.002	85.3898	85.087	85.9687	0.881724	0.312948	404.601	1.02463	-73.1485	0.521211
348	TRUE	0.270149	358.149	358.16	0.0116	77.3891	74.7449	78.7387	3.99374	1.31853	-73.5296	1.30769	-73.2983	0.493672
349	TRUE	0.868573	361.777	361.778	0.0016	90.1085	90.0105	90.3846	0.374065	0.153618	-233.791	1.01068	-67.3995	0.610043
350	TRUE	0.322113	363.717	363.752	0.0352	82.7837	82.0492	85.4317	3.38254	1.16042	-3.50913	1.06751	-71.6319	0.496421
351	TRUE	0.847184	367.322	367.323	0.0016	68.3369	67.9451	69.4413	1.49626	0.614471	-935.162	1.03875	-68.018	0.600004
352	TRUE	0.351386	389.1	389.103	0.0032	84.6115	84.3962	85.6728	1.27657	0.45842	-389.651	1.0494	-62.559	0.664098
353	TRUE	0.808799	394.222	394.232	0.0096	80.1474	74.7476	81.1884	6.44086	2.41435	675.483	1.24085	-68.987	0.604916
354	TRUE	0.983791	394.493	394.501	0.0088	65.1727	60.8083	69.1856	8.37726	2.86731	-901.4	1.02187	-72.8211	0.506249
355	TRUE	0.433057	394.615	394.627	0.0124	74.4756	70.4557	79.8408	9.38508	3.599	-573.251	1.13902	-73.729	0.477501
356	TRUE	0.69588	394.813	394.816	0.0028	87.2303	85.7014	88.3584	2.65705	1.05716	-1062.04	1.03287	-60.4429	0.738167
357	TRUE	0.959494	394.914	394.937	0.0232	70.5516	66.8125	83.049	16.2366	6.41652	568.686	1.478	-70.0595	0.578844
358	TRUE	0.385368	395.01	395.011	0.0016	75.1496	73.8404	75.3367	1.49626	0.615599	857.232	1.163	-69.4043	0.574545
359	TRUE	0.614194	398.823	398.825	0.002	81.4067	81.38	81.6828	0.302814	0.114253	-113.873	1.03232	-47.8196	0.804578
360	TRUE	0.546464	399.205	399.216	0.0108	74.5268	74.0834	85.4432	11.3598	5.23131	1157.99	1.08836	-69.1096	0.586838
361	TRUE	0.79176	404.296	404.337	0.0412	63.896	63.6781	66.4565	2.77838	0.989403	-64.8477	1.00051	-66.2931	0.689059
362	TRUE	0.756014	404.427	404.429	0.002	77.7035	75.2186	77.9439	2.72533	1.02828	-1024.86	1.302	-67.2001	0.649097
363	TRUE	0.845698	404.571	404.573	0.002	77.1853	76.7222	77.6751	0.952975	0.366077	-488.574	1.00178	-57.8431	0.809299
364	TRUE	0.593367	404.657	404.664	0.0076	77.663	72.3297	80.9446	8.6149	2.91801	-795.908	1.11881	-68.1886	0.637176
365	TRUE	0.576688	404.739	404.744	0.0052	73.5944	70.8048	79.3756	8.57088	3.69833	1773.82	1.01244	-68.3479	0.594006
366	TRUE	0.415142	405.216	405.227	0.0104	77.8399	77.1309	79.2833	2.15236	0.552966	-83.6333	1.12876	-63.0575	0.652821
367	TRUE	0.954354	405.308	405.708	0.4	82.6125	49.4391	98.8519	49.4129	10.3292	-18.2384	16.681	-84.0766	0.221515
368	TRUE	0.272427	406.022	406.024	0.0016	86.253	83.1893	87.1793	3.99002	1.65451	-2493.77	1.0264	-71.2287	0.54972
369	TRUE	0.428783	406.232	406.273	0.0408	68.9893	66.6197	71.3958	4.77606	1.52925	64.1733	1.07134	-68.1587	0.591938
370	TRUE	0.956871	406.445	406.446	0.0016	66.3134	65.9127	68.1838	2.27111	0.916419	-1168.95	1.3601	-66.1241	0.680864
371	TRUE	0.713196	406.597	406.599	0.002	81.4327	79.1571	82.1942	3.03705	1.06145	-1252.61	1.18619	-61.9831	0.744349
372	TRUE	0.601029	406.684	406.697	0.0132	84.2839	77.9887	92.1113	14.1226	5.92559	1006.25	1.06537	-71.0282	0.501139
373	TRUE	0.929785	410.372	410.396	0.0236	68.9247	63.8261	72.103	8.277	2.84421	-381.035	1.08565	-68.5142	0.593426
374	TRUE	0.726708	410.535	410.542	0.0064	77.6873	75.9505	83.5357	7.5852	2.6948	313.885	3.38102	-63.8957	0.65759
375	TRUE	0.647659	410.657	410.669	0.012	65.2447	63.6002	71.5285	7.92826	3.19907	-630.489	1.02079	-66.1093	0.65937
376	TRUE	0.960348	410.875	410.877	0.0016	67.759	66.6992	70.0657	3.36658	1.36233	-2104.11	1.01144	-54.6297	0.800648
377	TRUE	0.663932	411.013	411.014	0.0016	66.1271	64.1053	67.9707	3.86534	1.52848	-2415.84	1.00011	-56.1601	0.852429
378	TRUE	0.737159	411.149	411.161	0.0124	68.8688	67.1116	71.3102	4.19861	1.55298	-245.883	1.18895	-58.3622	0.71726
379	TRUE	0.988958	411.247	411.264	0.0168	86.9032	73.9719	111.619	37.647	13.4681	692.943	5.84081	-63.7642	0.560792
380	TRUE	0.754666	414.092	414.095	0.0032	64.3508	62.0648	66.3547	4.28987	1.51032	1376.15	1.00266	-70.112	0.65105
381	TRUE	0.513272	414.913	414.918	0.0052	81.9903	80.23	82.1659	1.93591	0.69031	306.154	1.13485	-63.6322	0.610252
382	TRUE	0.782231	415.126	415.135	0.0088	63.9241	60.5238	69.7339	9.21018	4.27006	1035.86	1.05241	-67.672	0.641275
383	TRUE	0.372166	416.179	416.196	0.0164	66.3183	65.4159	80.7033	15.2873	5.99833	929.872	1.16095	-75.619	0.436192
384	TRUE	0.632914	416.792	416.795	0.0032	86.5679	86.3749	87.5262	1.15133	0.463399	369.566	1.00359	-74.944	0.448664
385	TRUE	0.805613	417.251	417.27	0.0192	88.0307	86.2596	88.203	1.94338	0.922133	105.153	1.00164	-72.1175	0.485004
386	TRUE	0.880019	418.729	418.829	0.1	73.7108	66.0962	81.0408	14.9446	3.58741	97.5197	1.08907	-71.3392	0.402648
387	TRUE	0.679429	419.418	419.444	0.0264	79.7721	79.0371	86.4932	7.45609	3.58578	270.613	1.01218	-68.2536	0.634562
388	TRUE	0.877884	421.834	421.837	0.0024	79.0852	78.6473	81.6903	3.04299	1.14264	-1196.78	1.1449	-64.3031	0.601936
389	TRUE	0.729962	422.128	422.131	0.0032	81.7952	81.6097	82.6265	1.0168	0.36092	298.423	1.05544	-67.8608	0.616475
390	TRUE	0.551671	423.965	423.97	0.0044	67.0934	64.7183	67.4785	2.76026	1.30468	-651.521	1.0141	-68.0466	0.570934
391	TRUE	0.672819	424.323	424.34	0.0164	77.6492	77.2775	85.6656	8.38815	3.69461	531.368	1.05478	-62.3504	0.725346
392	TRUE	0.673895	479.912	479.915	0.0032	79.3388	78.9009	80.1626	1.26173	0.409923	364.911	1.0164	-66.9852	0.619151
393	TRUE	0.814358	480.016	480.029	0.0132	86.0647	79.2356	86.5806	7.34498	3.11821	642.107	1.04839	-65.0495	0.653239
394	TRUE	0.824331	482.157	482.161	0.0036	76.9408	76.7315	78.309	1.57748	0.696119	457.635	1.01299	-69.7258	0.547402
395	TRUE	0.459623	482.56	482.571	0.0108	75.0062	72.8043	75.7379	2.93355	1.36858	-258.764	1.01463	-72.8221	0.486433
396	TRUE	0.613651	483.295	483.298	0.0024	79.2609	78.3258	80.1961	1.87032	0.673394	779.302	1	-68.3232	0.64557
397	TRUE	0.697796	483.383	483.401	0.0184	76.3709	73.6671	80.803	7.13595	2.49072	36.4558	1.3897	-67.4864	0.639425
398	TRUE	0.556628	483.485	483.499	0.0144	73.6108	72.5457	82.9436	10.3978	4.9411	-721.14	1.00013	-64.6208	0.705993
399	TRUE	0.578689	483.786	483.788	0.002	74.5589	74.2561	74.6569	0.400784	0.153333	-176.854	1.03234	-63.5811	0.633787
400	TRUE	0.766261	484.076	484.078	0.002	77.4706	75.8229	79.4478	3.62487	1.46888	-1945.39	1.00896	-61.006	0.768721
401	TRUE	0.850857	484.204	484.206	0.002	83.9373	83.1402	84.7344	1.59423	0.61547	821.289	1.00242	-65.9671	0.593885
402	TRUE	0.799757	591.47	591.481	0.0112	68.2453	67.8664	72.578	4.71168	1.351	293.343	1.11497	-66.8224	0.543575
403	FALSE	0.402424	597.371	597.411	0.04	41.6785	30.1448	47.4231	17.2782	3.55275	-27.6783	5.5939	-88.9458	0.179108
					0.0126352
