# Supplementary material for: Bazedoxifene reverses sexually dimorphic autistic-like abnormalities in biallelic MDGA1-mutant mice
Source: EMBO Mol Med. 2026 Mar 20;18(4):1358–98. doi: 10.1038/s44321-026-00402-y (PMC13084050; doi:10.1038/s44321-026-00402-y)
Supplement: Supplementary file 17 — Source data Fig. 3 [file 44321_2026_402_MOESM17_ESM.zip › Panel H and I/Batch2/Mdga1-KO_270.xlsx]

## Sheet: Sheet1
ID	Accepted	Score	Begin Time (s)	End Time (s)	Call Length (s)	Principal Frequency (kHz)	Low Freq (kHz)	High Freq (kHz)	Delta Freq (kHz)	Frequency Standard Deviation (kHz)	Slope (kHz/s)	Sinuosity	Mean Power (dB/Hz)	Tonality
1	TRUE	0.540149	36.4582	36.4606	0.0024	81.1729	76.8979	82.1675	5.26956	2.00023	-2170.91	1.0639	-70.3602	0.616518
2	TRUE	0.602521	40.7787	40.7803	0.0016	90.8816	90.6589	91.2823	0.623441	0.249933	389.651	1.00816	-70.4467	0.584415
3	TRUE	0.797935	42.4605	42.4637	0.0032	70.4452	69.9925	71.6104	1.61798	0.603132	-530.358	1.04951	-70.6704	0.536234
4	TRUE	0.585338	50.1776	50.18	0.0024	78.3095	78.2427	78.5247	0.282033	0.100127	-83.4966	1.01988	-64.3152	0.662044
5	TRUE	0.91013	51.8651	51.8679	0.0028	81.5004	79.734	84.202	4.468	1.67805	-1694.67	1.01407	-70.2223	0.466235
6	TRUE	0.606623	53.0802	53.0822	0.002	84.3652	84.3652	84.3652	1.42109e-14	5.2093e-15	-2.31528e-12	1	-64.4734	0.684421
7	TRUE	0.876308	64.8046	64.839	0.0344	77.4064	68.889	77.854	8.96506	3.38687	183.148	1.24416	-65.2089	0.658077
8	TRUE	0.457357	69.0783	69.0803	0.002	84.8598	84.3699	85.982	1.61204	0.648479	-842.282	1.04192	-67.5447	0.653629
9	TRUE	0.976809	79.3011	79.3031	0.002	81.7175	81.6195	82.0203	0.400784	0.153333	-176.854	1.03234	-65.2943	0.665309
10	TRUE	0.796248	85.779	85.7806	0.0016	77.0467	76.4767	79.0417	2.56502	1.03252	-1246.88	1.488	-70.5421	0.538892
11	TRUE	0.482772	88.0505	88.0521	0.0016	84.3016	82.6806	84.6311	1.95048	0.787717	1013.09	1.3237	-61.9067	0.772491
12	TRUE	0.42387	88.882	89.0116	0.1296	82.3451	51.4105	108.159	56.748	11.5627	-22.5603	12.1529	-87.4173	0.193012
13	TRUE	0.405836	89.0752	89.078	0.0028	112.06	110.175	114.613	4.43831	1.50643	-1528.56	1.00421	-67.2996	0.741079
14	TRUE	0.99014	160.051	160.06	0.0092	81.5916	79.1982	85.4939	6.29569	2.07075	-516.172	1.10544	-74.4919	0.459083
15	TRUE	0.383683	245.989	245.999	0.01	82.3631	81.1184	84.4858	3.36743	1.17256	-330.492	1.12374	-68.231	0.605838
					0.01384
