# Supplementary material for: Bazedoxifene reverses sexually dimorphic autistic-like abnormalities in biallelic MDGA1-mutant mice
Source: EMBO Mol Med. 2026 Mar 20;18(4):1358–98. doi: 10.1038/s44321-026-00402-y (PMC13084050; doi:10.1038/s44321-026-00402-y)
Supplement: Supplementary file 17 — Source data Fig. 3 [file 44321_2026_402_MOESM17_ESM.zip › Panel H and I/Batch2/Mdga1-KO_299.xlsx]

## Sheet: Sheet1
ID	Accepted	Score	Begin Time (s)	End Time (s)	Call Length (s)	Principal Frequency (kHz)	Low Freq (kHz)	High Freq (kHz)	Delta Freq (kHz)	Frequency Standard Deviation (kHz)	Slope (kHz/s)	Sinuosity	Mean Power (dB/Hz)	Tonality
1	TRUE	0.777289	7.69909	7.70069	0.0016	68.5486	68.4773	68.798	0.320627	0.129065	-155.86	1.04572	-66.2011	0.59246
2	TRUE	0.789405	7.82949	7.84029	0.0108	63.2266	60.3232	83.7023	23.3791	7.93107	1518.66	2.48159	-68.7914	0.490172
3	TRUE	0.642636	8.02269	8.02429	0.0016	71.9738	71.6977	72.0718	0.374065	0.153618	233.791	1.01068	-63.4058	0.688213
4	TRUE	0.531224	8.12382	8.13182	0.008	73.8657	70.6896	76.7602	6.07066	2.08132	-915.9	1.13133	-55.8675	0.774455
5	TRUE	0.549905	8.21182	8.21422	0.0024	69.4563	69.1891	69.5899	0.400784	0.146947	166.993	1.00302	-52.5813	0.839032
6	TRUE	0.47094	8.32422	8.32662	0.0024	56.0004	54.6645	57.136	2.4715	0.890816	-1029.79	1.00099	-65.466	0.725807
7	TRUE	0.965701	8.41062	8.45742	0.0468	64.8623	64.2742	79.2339	14.9597	7.60895	310.439	1.01611	-62.6271	0.695259
8	TRUE	0.819538	8.53142	8.53742	0.006	83.4297	82.76	85.884	3.12403	1.03577	-408.798	1.1175	-60.5566	0.663248
9	TRUE	0.718677	8.72502	8.73102	0.006	84.193	83.3885	86.1996	2.8111	0.895078	-184.991	1.47977	-66.8668	0.670893
10	TRUE	0.835909	8.83222	8.84902	0.0168	93.2971	87.3529	106.276	18.9228	8.50073	1148.74	1.06655	-68.0209	0.551361
11	TRUE	0.664515	9.23775	9.25975	0.022	66.7578	66.4963	67.953	1.45661	0.46702	-23.3831	1.02913	-53.0947	0.718581
12	TRUE	0.846515	9.43175	9.43415	0.0024	69.3841	68.8497	69.7848	0.935162	0.33784	-389.651	1.00212	-57.9578	0.760184
13	TRUE	0.652564	9.90615	9.93135	0.0252	77.0702	68.24	79.2096	10.9696	4.91616	-428.305	1.00662	-60.4587	0.709427
14	TRUE	0.67464	10.0689	10.0709	0.002	69.2905	68.8407	70.0698	1.22907	0.457432	602.448	1.01262	-52.208	0.775668
15	TRUE	0.816955	10.2665	10.2685	0.002	70.7834	70.4005	71.772	1.37157	0.554485	-707.415	1.0753	-50.7466	0.79468
16	TRUE	0.822293	10.3853	10.3905	0.0052	82.0095	80.9036	84.2287	3.32502	1.04221	-611.289	1.01746	-54.6182	0.790914
17	TRUE	0.983514	10.5389	10.5409	0.002	71.1587	70.13	72.4902	2.36017	0.989641	-1300.96	1.02775	-65.2104	0.575067
18	TRUE	0.647623	10.6501	10.6533	0.0032	64.2954	63.4047	64.8891	1.48438	0.493108	-443.769	1.01453	-64.3327	0.653188
19	TRUE	0.587314	10.7897	10.7929	0.0032	75.9008	73.3996	77.8231	4.42347	1.51011	-1376.15	1.00245	-59.6522	0.75988
20	TRUE	0.954051	10.8777	10.9081	0.0304	82.6533	76.8062	89.1234	12.3172	3.52633	190.81	1.39907	-66.3727	0.612373
21	TRUE	0.922829	11.0073	11.0117	0.0044	71.915	71.3547	71.993	0.638285	0.195492	72.2729	1.05233	-55.3939	0.704079
22	TRUE	0.949791	11.134	11.2356	0.1016	66.5654	60.8381	68.0596	7.22153	2.36642	3.9846	1.07698	-56.4838	0.714225
23	TRUE	0.616921	11.308	11.3236	0.0156	78.1857	76.4267	79.1444	2.71772	0.776905	73.6998	1.07262	-60.7613	0.715521
24	TRUE	0.592006	11.416	11.4196	0.0036	75.1443	74.3491	75.9206	1.57148	0.601725	471.53	1.01426	-67.7438	0.630207
25	TRUE	0.982555	11.6332	11.6376	0.0044	67.3663	67.0838	68.0695	0.985705	0.385608	-248.927	1.01389	-57.4962	0.792568
26	TRUE	0.670666	11.7188	11.7416	0.0228	83.503	81.8802	89.9558	8.07559	2.62205	202.944	1.45613	-66.2643	0.597165
27	TRUE	0.503346	11.91	11.9236	0.0136	72.1636	71.8107	77.1833	5.37262	2.42783	-414.916	1.0076	-64.8804	0.609915
28	TRUE	0.999503	11.9828	11.9852	0.0024	78.0277	77.6937	78.3616	0.667973	0.240498	-278.322	1	-64.3791	0.699593
29	TRUE	0.518361	12.1083	12.1099	0.0016	74.3092	74.2112	74.5408	0.329533	0.134335	-77.9302	1.10407	-55.9768	0.762753
30	TRUE	0.984793	12.3083	12.3359	0.0276	69.2856	53.9094	70.156	16.2466	7.5796	-604.666	1.00852	-60.0824	0.647431
31	TRUE	0.995258	12.7299	12.7367	0.0068	83.0682	78.6884	83.8846	5.19621	1.94681	851.617	1.06656	-62.8962	0.661428
32	TRUE	0.995085	12.8487	12.8539	0.0052	81.3811	81.2408	88.4994	7.25864	2.31809	926.937	1.26419	-65.3653	0.596862
33	TRUE	0.969278	12.9607	13.0239	0.0632	66.129	64.8618	78.3525	13.4907	6.16621	-199.109	1.01931	-69.5536	0.532862
34	TRUE	0.920504	13.1215	13.1235	0.002	71.5076	71.5076	71.5076	0	3.3704e-15	9.32393e-13	1	-50.276	0.807898
35	TRUE	0.939001	13.2291	13.2887	0.0596	69.8209	67.4277	70.3992	2.97156	0.771237	-42.521	1.00309	-62.4565	0.545546
36	TRUE	0.994762	13.5855	13.5875	0.002	78.1985	77.4058	78.4033	0.997506	0.393399	-488.574	1.0672	-66.311	0.599896
37	TRUE	0.608781	13.6823	13.6931	0.0108	71.477	69.0268	71.8588	2.832	0.752462	-253.643	1.00819	-70.8518	0.541526
38	TRUE	0.528639	13.7835	13.7927	0.0092	71.553	71.3447	71.9075	0.562772	0.214915	-50.882	1.01124	-62.4105	0.646965
39	TRUE	0.814262	13.9075	13.9859	0.0784	71.4137	66.8759	79.5106	12.6348	4.55926	-187.274	1.02502	-63.2141	0.644085
40	TRUE	0.810692	14.1266	14.1482	0.0216	71.8802	65.599	72.6718	7.07282	3.16516	308.206	1.05646	-58.4488	0.700803
41	TRUE	0.546888	14.3646	14.3706	0.006	77.2403	71.1463	77.6485	6.50217	2.26605	-975.068	1.17535	-63.3876	0.649186
42	TRUE	0.704346	14.455	14.4966	0.0416	67.1959	66.386	68.1284	1.74238	0.547518	-1.98025	1.04222	-63.6359	0.600097
43	TRUE	0.488647	14.6178	14.6218	0.004	81.6654	78.0785	85.6354	7.55694	2.54608	1855.08	1.01289	-71.2834	0.55503
44	TRUE	0.723623	14.8282	14.8406	0.0124	66.082	65.3198	80.4527	15.1329	5.50376	1070.56	1.33181	-64.5804	0.526818
45	TRUE	0.549885	14.907	14.935	0.028	69.6603	63.8254	76.4501	12.6247	5.44655	-454.817	1.02586	-61.5392	0.71196
46	TRUE	0.959716	15.2889	15.3161	0.0272	91.8044	73.8205	96.437	22.6165	9.12256	608.079	1.47477	-74.1956	0.455159
47	TRUE	0.624911	15.5397	15.5429	0.0032	76.2472	75.3194	76.6999	1.38048	0.538281	476.24	1.04324	-60.6537	0.660186
48	TRUE	0.997088	15.8093	15.8117	0.0024	89.8248	86.3068	90.6709	4.36409	1.54818	1057.62	2.11245	-62.4032	0.722151
49	TRUE	0.735282	15.9993	16.0777	0.0784	74.4936	68.3926	89.2333	20.8407	7.75323	-86.5974	1.21957	-62.4698	0.581198
50	TRUE	0.617452	16.214	16.2184	0.0044	67.0347	65.5313	68.6682	3.13688	1.27784	-799.383	1.04254	-64.4006	0.713688
51	TRUE	0.974824	16.3068	16.326	0.0192	79.4639	74.9582	81.6973	6.7391	2.65031	352.742	1.17716	-58.9847	0.781434
52	TRUE	0.990319	16.5796	16.6172	0.0376	85.8906	77.1007	94.283	17.1822	5.85929	376.751	1.22863	-65.8322	0.646532
53	TRUE	0.975036	16.7312	16.7388	0.0076	78.4589	77.6425	86.6047	8.96222	3.12287	1285.89	1.05866	-63.0823	0.64236
54	TRUE	0.761846	17.4224	17.424	0.0016	53.9393	53.5386	54.162	0.623441	0.249933	-389.651	1.00816	-65.503	0.697262
55	TRUE	0.957855	17.534	17.5368	0.0028	80.1837	79.8609	80.2542	0.393362	0.136623	-111.329	1.02237	-58.9052	0.709893
56	TRUE	0.568046	17.6332	17.6364	0.0032	77.7027	76.5449	79.1871	2.6422	0.840883	759.201	1.01509	-71.0157	0.566413
57	TRUE	0.816213	17.712	17.7648	0.0528	76.494	66.4402	80.0949	13.6547	5.36251	-146.5	1.13382	-66.5643	0.59365
58	TRUE	0.578983	18.082	18.1168	0.0348	68.1235	66.7578	76.783	10.0252	4.62863	-273.144	1.01858	-59.6252	0.663793
59	TRUE	0.69715	18.2643	18.2815	0.0172	66.9004	65.2608	68.5359	3.27509	1.07619	-143.518	1.05845	-62.9508	0.590906
60	TRUE	0.979686	18.4071	18.4247	0.0176	68.2026	66.3042	69.2135	2.90939	0.826573	-124.245	1.05936	-57.3471	0.797258
61	TRUE	0.729084	18.5051	18.5403	0.0352	72.0381	71.6157	75.4687	3.85301	1.47476	-102.062	1.01064	-61.9141	0.703737
62	TRUE	0.927897	18.6707	18.6927	0.022	69.5844	66.3236	78.9374	12.6137	4.97923	431.679	1.27188	-73.1854	0.532289
63	TRUE	0.513164	18.7199	18.7567	0.0368	79.3174	66.4547	84.3575	17.9027	7.33739	-131.418	1.56825	-69.2846	0.547159
64	TRUE	0.608794	18.9439	18.9455	0.0016	54.8904	54.3382	57.7315	3.3933	1.43672	-2104.11	1.07475	-66.9501	0.652334
65	TRUE	0.846642	19.0479	19.0927	0.0448	66.3258	66.0341	74.4852	8.45116	2.72348	191.447	1.00671	-68.0197	0.493492
66	TRUE	0.918865	19.4578	19.463	0.0052	68.9549	67.953	70.5209	2.56798	0.864591	-511.949	1.01492	-62.5155	0.724577
67	TRUE	0.691743	19.655	19.6578	0.0028	66.5967	65.951	67.9103	1.95939	0.720413	-720.987	1.02631	-68.3465	0.647601
68	TRUE	0.523974	19.7406	19.785	0.0444	56.8296	55.8798	67.1368	11.2571	5.83868	-243.038	1.01277	-72.1546	0.529125
69	TRUE	0.941454	19.9614	19.9662	0.0048	67.0047	65.4374	67.2142	1.77675	0.783988	-369.664	1.01141	-64.9041	0.577854
70	TRUE	0.492663	20.3789	20.3817	0.0028	68.9161	68.8345	69.1017	0.267189	0.110013	-1.04393e-12	1.04133	-73.2699	0.505787
71	TRUE	0.657516	20.5429	20.5601	0.0172	70.0027	66.5793	70.9532	4.37391	1.66583	-266.027	1.02111	-71.6083	0.442013
72	TRUE	0.477951	20.8653	20.8685	0.0032	68.3449	66.5933	69.8367	3.24338	0.979943	-875.168	1.03411	-58.8381	0.715552
73	TRUE	0.599174	21.1269	21.1393	0.0124	73.6348	73.1815	75.9257	2.74421	0.850445	32.2177	1.26719	-60.8044	0.714932
74	TRUE	0.584432	21.2713	21.3313	0.06	65.7753	62.3829	68.152	5.76904	1.64442	-30.8609	1.09425	-58.43	0.708395
75	TRUE	0.586189	21.4265	21.4781	0.0516	66.7917	65.1737	75.3713	10.1976	3.5382	181.669	1.00812	-55.1375	0.772769
76	TRUE	0.889815	24.0811	24.0831	0.002	78.8178	78.2523	79.9623	1.71001	0.592166	746.221	1.07644	-70.5531	0.570805
77	TRUE	0.764283	24.1787	24.1835	0.0048	71.0376	70.0621	71.8805	1.81837	0.69822	401.905	1.03359	-72.8591	0.540538
78	TRUE	0.443083	24.5507	24.5599	0.0092	70.7611	66.6513	71.3802	4.72887	1.62173	-526.123	1.00197	-67.7632	0.571374
79	TRUE	0.965549	25.0127	25.0835	0.0708	59.6249	59.5081	65.7286	6.22053	3.11953	-90.748	1.00325	-66.3942	0.487202
80	TRUE	0.620997	25.1786	25.1846	0.006	85.0795	83.8746	86.7808	2.90614	1.25678	455.673	1.04543	-67.9151	0.588513
81	TRUE	0.982756	25.309	25.317	0.008	90.619	88.7657	93.3501	4.58442	1.36778	399.146	1.09812	-62.3345	0.709149
82	TRUE	0.959212	25.483	25.4866	0.0036	66.0818	65.3173	66.8611	1.54376	0.543872	-448.464	1.00201	-58.2985	0.603572
83	TRUE	0.436317	25.6422	25.649	0.0068	75.8644	70.8616	76.1255	5.26394	2.33341	874.09	1.11574	-67.1389	0.494399
84	TRUE	0.942379	25.7686	25.7702	0.0016	64.9943	63.6851	65.1814	1.49626	0.615599	-857.232	1.163	-70.8454	0.559211
85	TRUE	0.847878	25.8534	25.8914	0.038	75.8304	68.6055	94.0132	25.4077	10.1797	-578.223	1.33892	-68.7616	0.482588
86	TRUE	0.611473	25.9514	25.953	0.0016	65.8493	65.4486	66.072	0.623441	0.249933	-389.651	1.00816	-59.4859	0.7619
87	TRUE	0.420797	26.0386	26.045	0.0064	73.6329	73.5059	77.4295	3.92354	1.70962	632.62	1.06992	-67.676	0.574998
88	TRUE	0.58319	26.1685	26.1705	0.002	67.7681	67.7681	67.7681	1.42109e-14	5.26953e-15	-1.24319e-12	1	-65.0277	0.658306
89	TRUE	0.499094	26.2549	26.2569	0.002	78.5077	78.334	78.6814	0.347346	0.151643	197.847	1.00936	-63.6837	0.649594
90	TRUE	0.788575	26.3805	26.3825	0.002	67.7935	66.9118	67.8648	0.952975	0.373414	404.601	1.13695	-65.054	0.611948
91	TRUE	0.516826	26.8965	26.8997	0.0032	77.1178	76.8952	77.2514	0.356252	0.132767	-74.2192	1.0402	-62.6253	0.711867
92	TRUE	0.402432	27.2972	27.3152	0.018	66.7145	64.3822	67.4982	3.11593	0.776077	54.7114	1.16598	-65.9932	0.534928
93	TRUE	0.90163	27.7296	27.744	0.0144	78.8737	78.1221	84.8969	6.77479	3.26188	592.101	1.07341	-67.2872	0.585327
94	TRUE	0.480348	27.8404	27.8436	0.0032	89.5278	89.5139	89.8326	0.318717	0.139203	-104.443	1.00443	-62.0964	0.626459
95	TRUE	0.988004	28.068	28.0724	0.0044	83.1489	81.0139	83.5403	2.52638	0.976842	-594.004	1.02207	-63.6567	0.712092
96	TRUE	0.513449	30.9698	30.979	0.0092	86.6036	84.9777	87.5071	2.5294	1.0853	241.198	1.03615	-59.076	0.764233
97	TRUE	0.620198	32.2973	32.3057	0.0084	79.2854	75.9084	82.6865	6.77807	2.25816	759.461	1.07548	-72.0702	0.547124
98	TRUE	0.781755	32.6949	32.7049	0.01	77.038	70.3422	78.5829	8.24069	3.54712	909.419	1.0881	-66.3434	0.654454
99	TRUE	0.904081	37.7625	37.7805	0.018	77.2337	69.4751	78.9227	9.44756	3.78057	-535.103	1.15835	-59.6249	0.64551
100	TRUE	0.808095	37.8873	37.8889	0.0016	112.601	109.43	113.118	3.68721	1.53256	-2182.04	1.13452	-61.6374	0.718517
101	TRUE	0.968951	37.9653	37.9677	0.0024	70.8545	69.7857	71.2552	1.46954	0.547011	612.309	1.03269	-65.797	0.635951
102	TRUE	0.97139	79.4619	79.4639	0.002	76.7228	71.9312	77.3017	5.3705	2.03945	-2310.55	1.11272	-65.9062	0.626388
103	TRUE	0.467776	79.7639	79.7739	0.01	78.3937	75.8322	79.5738	3.74164	1.16477	-434.346	1.04617	-68.2544	0.582152
104	TRUE	0.59245	79.8507	79.8615	0.0108	70.0869	69.8527	73.7848	3.93201	1.68903	392.569	1.08069	-72.1502	0.452952
105	TRUE	0.928191	80.5538	80.5574	0.0036	76.2805	75.0485	77.2231	2.17462	0.817571	-668.873	1.01823	-64.0724	0.610927
106	TRUE	0.960616	80.6854	80.6874	0.002	75.0295	75.0295	75.0295	1.42109e-14	7.78361e-15	-1.01506e-12	1	-51.0299	0.779715
107	TRUE	0.637279	80.8946	80.8986	0.004	69.4161	68.3696	70.0396	1.66993	0.499107	-366.373	1.0228	-58.0033	0.76405
108	TRUE	0.844022	80.983	80.9874	0.0044	68.1053	67.3186	69.2409	1.92228	0.714161	489.561	1.01959	-58.7499	0.805105
109	TRUE	0.863094	81.085	81.1262	0.0412	76.2131	54.3	77.6177	23.3177	10.2384	-553.946	1.05865	-59.4211	0.691105
110	TRUE	0.880225	81.5281	81.6325	0.1044	67.4599	65.6414	68.27	2.62866	0.89776	6.48679	1.01571	-63.9677	0.547748
111	TRUE	0.552373	85.6298	85.6442	0.0144	71.2448	70.1002	72.9232	2.82302	0.789722	133.18	1.05549	-63.4604	0.721272
112	TRUE	0.548728	86.655	86.6762	0.0212	91.9751	80.4021	92.5169	12.1148	3.90693	617.105	1.09116	-72.6828	0.444526
					0.016775
