# Supplementary material for: Bazedoxifene reverses sexually dimorphic autistic-like abnormalities in biallelic MDGA1-mutant mice
Source: EMBO Mol Med. 2026 Mar 20;18(4):1358–98. doi: 10.1038/s44321-026-00402-y (PMC13084050; doi:10.1038/s44321-026-00402-y)
Supplement: Supplementary file 17 — Source data Fig. 3 [file 44321_2026_402_MOESM17_ESM.zip › Panel H and I/Batch2/Mdga1-KO_994.xlsx]

## Sheet: Sheet1
ID	Accepted	Score	Begin Time (s)	End Time (s)	Call Length (s)	Principal Frequency (kHz)	Low Freq (kHz)	High Freq (kHz)	Delta Freq (kHz)	Frequency Standard Deviation (kHz)	Slope (kHz/s)	Sinuosity	Mean Power (dB/Hz)	Tonality
1	TRUE	0.847392	14.971	14.981	0.01	79.1387	77.3814	81.4062	4.02476	1.26375	-382.658	1.02092	-70.8038	0.578119
2	TRUE	0.497476	15.2041	15.2185	0.0144	68.8245	68.398	70.4731	2.07511	0.630246	-80.8915	1.09556	-73.0186	0.494818
3	TRUE	0.624626	20.8173	20.8397	0.0224	71.3397	65.9895	71.6018	5.61232	2.37003	-254.646	1.01205	-68.4335	0.54367
4	TRUE	0.951437	21.4189	21.4445	0.0256	70.7079	69.2188	76.7763	7.55749	3.234	262.126	1.08171	-68.8812	0.534942
5	TRUE	0.738534	22.9468	22.952	0.0052	67.664	65.6675	70.0316	4.36409	1.64987	-975.779	1.04912	-67.9173	0.665311
6	TRUE	0.62186	23.0892	23.0932	0.004	67.5751	66.9665	68.7923	1.82579	0.762732	-525.607	1.19045	-65.4313	0.608307
7	TRUE	0.494694	23.2959	23.3043	0.0084	88.4441	77.984	89.695	11.711	4.86201	1429.26	1.00445	-70.0078	0.593953
8	TRUE	0.877404	23.6443	23.6507	0.0064	75.56	71.1101	77.319	6.20884	2.26868	1095.71	1.04711	-70.997	0.604206
9	TRUE	0.981836	25.0619	25.1007	0.0388	67.2175	64.1999	69.987	5.78709	2.05067	-151.478	1.0011	-66.8349	0.474129
10	TRUE	0.630021	25.3282	25.3298	0.0016	85.5752	85.4594	86.448	0.9886	0.403004	-545.511	1.14964	-66.3638	0.655112
11	TRUE	0.57502	25.3738	25.3778	0.004	68.4538	68.0975	68.8174	0.719926	0.204052	147.595	1.01311	-58.093	0.809105
12	TRUE	0.779745	25.615	25.6454	0.0304	69.6048	68.6701	76.9771	8.30703	3.63295	233.845	1.10306	-66.5977	0.579365
13	TRUE	0.981209	25.8902	25.8922	0.002	76.0667	75.4788	77.8034	2.32455	0.901162	-1082.12	1.24956	-67.3653	0.609191
14	TRUE	0.983441	26.3033	26.3505	0.0472	75.0355	74.7349	75.6997	0.964794	0.344823	-10.4194	1.00536	-61.8459	0.720207
15	TRUE	0.987667	26.4833	26.5241	0.0408	75.3502	67.5855	82.7128	15.1274	7.91475	-373.796	1.0014	-63.385	0.596222
16	TRUE	0.770299	26.6661	26.6773	0.0112	67.9089	67.3448	69.5417	2.19689	0.638041	-50.7286	1.11205	-62.4927	0.733092
17	TRUE	0.97928	27.0592	27.0608	0.0016	66.9094	66.66	66.9806	0.320627	0.129065	-155.86	1.04572	-63.3832	0.523316
18	TRUE	0.97654	27.274	27.276	0.002	76.6404	76.0615	76.9432	0.881724	0.312948	-404.601	1.02463	-64.6463	0.671223
19	TRUE	0.926719	27.4532	27.4552	0.002	80.4928	79.7046	83.0979	3.3933	1.31807	1672.48	1.03817	-71.579	0.633601
20	TRUE	0.451416	27.7336	27.746	0.0124	75.785	74.9092	77.7592	2.85002	0.945242	-224.586	1.03267	-63.1238	0.713946
21	TRUE	0.723852	27.8876	27.8896	0.002	72.9485	72.1825	75.558	3.37549	1.30587	1651.48	1.0392	-74.6216	0.489844
22	TRUE	0.382747	28.8172	28.8312	0.014	72.2439	71.7246	73.0149	1.29022	0.52485	-68.7959	1.01554	-74.7648	0.441143
23	TRUE	0.397527	29.8455	29.8483	0.0028	65.5215	65.1987	65.592	0.393362	0.136623	-111.329	1.02237	-67.8481	0.582053
24	TRUE	0.946524	29.9747	29.9763	0.0016	68.7554	68.7554	68.7554	1.42109e-14	6.8798e-15	1.01398e-11	1	-67.7821	0.541139
25	TRUE	0.319703	30.8186	30.8218	0.0032	77.4042	77.3003	78.7031	1.40274	0.462022	307.7	1.16468	-69.7681	0.596451
26	TRUE	0.338028	31.8209	31.8289	0.008	73.1336	72.8812	75.4863	2.60509	0.712889	233.164	1.11208	-68.6079	0.606812
27	TRUE	0.50311	32.1317	32.1337	0.002	76.4169	75.4639	77.3699	1.90595	0.731966	977.149	1.00163	-64.8477	0.721728
28	FALSE	0.909817	32.5057	32.5081	0.0024	68.7534	67.9518	69.0874	1.13555	0.420241	-473.147	1.02178	-72.147	0.462472
29	TRUE	0.713856	32.6265	32.6281	0.0016	72.4656	72.2964	73.1692	0.872818	0.366946	545.511	1.05325	-62.6886	0.78604
30	TRUE	0.680852	34.9091	34.9107	0.0016	74.4966	74.265	76.2422	1.9772	0.806008	-1091.02	1.23199	-67.0664	0.663044
31	TRUE	0.623258	35.1559	35.1883	0.0324	80.1499	75.5193	80.2242	4.70484	1.99801	145.064	1.00784	-64.7108	0.664105
32	TRUE	0.71182	35.4151	35.4199	0.0048	77.2606	76.519	78.2411	1.72212	0.634616	-375.171	1.03908	-68.0466	0.637592
33	TRUE	0.503304	42.5349	42.5365	0.0016	86.1447	84.7553	88.2466	3.49127	1.39007	-2182.04	1.00279	-70.9435	0.562204
34	TRUE	0.734693	43.2581	43.2681	0.01	70.1478	68.7803	78.4221	9.64174	4.36618	1040.48	1.0107	-73.4678	0.498422
35	TRUE	0.294552	43.6937	43.7013	0.0076	69.3119	68.9903	69.3559	0.365664	0.134545	34.6858	1.00386	-67.3332	0.646522
36	TRUE	0.418701	43.8645	43.8665	0.002	72.0757	71.8797	75.2997	3.42002	1.34392	1492.44	1.14243	-72.398	0.548182
37	TRUE	0.633383	44.118	44.1196	0.0016	78.2411	77.8403	78.4637	0.623441	0.249933	-389.651	1.00816	-60.6596	0.632701
38	TRUE	0.34499	44.5668	44.5688	0.002	74.8743	72.8035	76.3393	3.5358	1.38757	-1840.42	1.00657	-64.1056	0.753748
39	TRUE	0.960928	44.6792	44.73	0.0508	81.6146	73.9746	83.7945	9.81989	3.1443	51.2841	1.21109	-69.624	0.598554
40	TRUE	0.762011	44.8196	44.8228	0.0032	70.9464	70.8279	71.0988	0.270941	0.102956	-3.64569	1.02751	-62.9181	0.702867
41	TRUE	0.892732	45.5235	45.5251	0.0016	72.6123	71.9354	72.9329	0.997506	0.403004	-623.441	1.0194	-68.6963	0.564341
42	TRUE	0.737303	45.7171	45.7203	0.0032	82.0938	80.8746	82.1495	1.27487	0.556812	417.77	1.05133	-69.7801	0.577596
43	TRUE	0.939625	49.1224	49.1324	0.01	66.3788	64.3377	66.6459	2.30822	0.720449	-210.489	1.048	-61.2781	0.659637
44	FALSE	0.934079	49.1968	49.1984	0.0016	46.1554	45.8793	46.2534	0.374065	0.153618	-233.791	1.01068	-66.7041	0.451604
45	TRUE	0.544132	50.086	50.09	0.004	66.5777	66.1101	67.0898	0.979694	0.339062	254.538	1.00479	-63.7459	0.609287
46	TRUE	0.386078	50.3912	50.4072	0.016	66.704	66.4013	68.2893	1.88796	0.822809	-106.264	1.00276	-62.172	0.720694
47	TRUE	0.413927	50.71	50.7328	0.0228	69.2985	68.7727	73.3374	4.56469	1.94626	182.763	1.00864	-67.8453	0.66537
48	TRUE	0.558136	51.2231	51.2279	0.0048	65.6526	65.3261	66.9515	1.6254	0.466498	73.3017	1.26249	-54.3959	0.813045
49	TRUE	0.612563	51.3063	51.3355	0.0292	67.1152	65.0184	72.0987	7.08031	2.92872	181.589	1.09611	-75.2422	0.412926
50	TRUE	0.789592	52.1662	52.175	0.0088	69.8978	69.5638	71.2882	1.72436	0.73691	199.438	1.02654	-68.6125	0.601899
51	TRUE	0.546961	52.6558	52.6658	0.01	60.7814	60.0055	60.912	0.906499	0.292761	-56.3159	1.02486	-66.5749	0.4546
52	TRUE	0.467026	52.7414	52.7746	0.0332	77.0758	69.9241	77.6497	7.72555	2.99093	223.609	1.01986	-67.3999	0.578563
53	TRUE	0.391683	52.943	52.9558	0.0128	69.6384	69.6258	71.4279	1.80208	0.697	-149.125	1.00607	-69.9134	0.544554
54	TRUE	0.65025	53.6982	53.7026	0.0044	74.4595	71.1925	77.9583	6.76575	2.55915	1681.71	1.01043	-74.7087	0.535279
55	TRUE	0.900156	54.029	54.0306	0.0016	65.3414	64.9228	66.2943	1.37157	0.556377	-857.232	1.02519	-62.3086	0.768401
56	TRUE	0.989359	54.1593	54.1609	0.0016	66.9961	65.1258	68.8665	3.74065	1.47862	-2337.91	1	-66.8962	0.600957
57	TRUE	0.511647	54.4993	54.5057	0.0064	62.4166	62.2768	63.149	0.872278	0.320767	-118.744	1.01951	-63.4013	0.664472
58	TRUE	0.845037	54.6917	54.7101	0.0184	66.2156	65.9712	70.1727	4.20152	1.21173	-132.203	1.12336	-68.8525	0.599281
59	TRUE	0.919144	57.6431	57.6467	0.0036	66.5341	66.3708	67.0388	0.667973	0.246411	-193.42	1.01419	-58.5495	0.652639
60	TRUE	0.993743	57.9667	57.9771	0.0104	72.6082	72.3055	78.2993	5.99379	2.82636	588.674	1.01156	-68.9579	0.574788
61	TRUE	0.911887	58.9242	58.9258	0.0016	84.4329	84.3349	84.709	0.374065	0.153618	-233.791	1.01068	-71.0436	0.547199
62	TRUE	0.93147	59.8245	59.8269	0.0024	76.1088	75.1068	76.7768	1.66993	0.605239	695.805	1.00647	-72.5142	0.536278
63	TRUE	0.726642	59.9341	59.9361	0.002	79.0796	79.0529	79.3557	0.302814	0.114253	-113.873	1.03232	-63.8928	0.699435
64	TRUE	0.876022	60.1088	60.1172	0.0084	78.9399	76.7489	85.2032	8.45434	2.5521	915.089	1.03884	-74.2623	0.49528
65	TRUE	0.404742	61.176	61.1776	0.0016	66.7142	65.9661	66.928	0.961881	0.387194	-467.581	1.24253	-59.1119	0.71138
66	TRUE	0.550649	61.4592	61.4612	0.002	74.3128	73.1817	75.7467	2.56502	1.00044	1330.86	1.00543	-70.4976	0.626715
67	TRUE	0.889268	61.5376	61.5552	0.0176	72.1622	70.8256	74.1826	3.35703	1.13518	-37.2432	1.20927	-72.0183	0.587858
68	TRUE	0.433362	61.7412	61.7444	0.0032	70.6177	70.1724	71.1818	1.00938	0.369739	335.533	1.00541	-63.6484	0.725511
69	TRUE	0.999634	62.0492	62.062	0.0128	71.7419	69.8122	72.6325	2.82033	0.888302	221.87	1.01594	-57.0199	0.805834
70	TRUE	0.49	62.1603	62.1635	0.0032	75.2923	73.3849	77.3927	4.00784	1.29572	1178.23	1.00727	-66.3861	0.711848
71	TRUE	0.854759	62.3863	62.4303	0.044	69.5429	68.0213	77.4546	9.43336	3.80104	-175.963	1.05147	-54.101	0.847645
72	TRUE	0.870379	62.5055	62.5155	0.01	81.1671	69.7592	86.08	16.3208	6.3234	1886.25	1.02468	-64.6176	0.728612
73	TRUE	0.933783	62.5947	62.6055	0.0108	73.9474	69.6574	98.1306	28.4733	10.1725	-174.997	6.83545	-69.8618	0.587934
74	TRUE	0.506166	63.0327	63.0351	0.0024	64.579	64.0447	64.9798	0.935162	0.33784	-389.651	1.00212	-53.231	0.849759
75	TRUE	0.518031	63.2594	63.2762	0.0168	70.905	70.5042	71.2173	0.713148	0.274443	29.9543	1.00611	-66.1768	0.690632
76	TRUE	0.2644	63.397	63.399	0.002	80.2879	79.2459	81.33	2.08408	0.909857	-1187.08	1.04505	-64.3919	0.750797
77	TRUE	0.610142	63.4762	63.4818	0.0056	77.7569	76.0721	80.7034	4.63128	1.81146	980.423	1.19662	-74.9196	0.490527
78	TRUE	0.674729	63.5702	63.573	0.0028	77.8848	77.8848	77.8848	1.42109e-14	3.55271e-15	-3.35348e-13	1	-60.7276	0.729621
79	TRUE	0.945813	64.1166	64.1322	0.0156	84.7108	76.4536	87.083	10.6294	4.37509	726.737	1.02042	-77.5174	0.407649
80	TRUE	0.656476	64.4302	64.4322	0.002	78.3786	77.7151	79.0154	1.30032	0.516087	-686.422	1.00807	-61.137	0.7628
81	TRUE	0.889548	64.5254	64.5278	0.0024	73.542	72.6068	73.7646	1.15782	0.419322	389.651	1.16455	-55.9607	0.848073
82	TRUE	0.981495	64.613	64.6278	0.0148	78.4606	71.6762	78.5789	6.90264	2.77749	482.274	1.01059	-69.9237	0.591617
83	TRUE	0.646309	64.8894	64.8918	0.0024	66.3433	65.3414	67.6793	2.33791	0.8446	974.127	1.00319	-62.8004	0.621488
84	TRUE	0.608466	65.0098	65.0338	0.024	83.7148	77.9095	84.4907	6.58126	3.02496	269.14	1.03087	-68.9273	0.571714
85	TRUE	0.933973	65.2489	65.2833	0.0344	69.5213	64.1834	70.9433	6.75991	2.06445	35.6575	1.16516	-65.7384	0.643994
86	TRUE	0.499645	65.5285	65.5409	0.0124	89.3599	70.8472	90.1566	19.3094	8.00847	1500.26	1.12654	-71.6498	0.481713
87	TRUE	0.44015	65.6445	65.6521	0.0076	74.4653	74.3095	74.9663	0.656811	0.232113	81.0254	1.01648	-70.8706	0.542187
88	TRUE	0.549095	66.6032	66.6096	0.0064	70.7017	69.7121	70.7522	1.04006	0.476299	-171.949	1.00482	-66.1618	0.578718
89	TRUE	0.71297	67.2003	67.2019	0.0016	76.4044	75.5316	77.2773	1.74564	0.690023	1091.02	1	-72.4068	0.537252
90	TRUE	0.306663	68.2895	68.3039	0.0144	53.3748	52.3957	64.6945	12.2987	5.35321	-857.569	1.02164	-67.3193	0.599628
91	TRUE	0.966914	68.3951	68.4095	0.0144	70.5985	69.9157	74.3614	4.44573	1.21728	241.309	1.08159	-63.0038	0.731701
92	TRUE	0.353337	68.6267	68.6299	0.0032	67.8801	64.742	68.2562	3.51416	1.44865	-1117.88	1.0602	-69.9891	0.587327
93	TRUE	0.918599	69.1019	69.1039	0.002	79.327	78.8639	79.4873	0.623441	0.243171	311.721	1.01894	-71.85	0.476793
94	TRUE	0.770894	69.5938	69.5962	0.0024	76.1706	76.037	76.4377	0.400784	0.146947	-166.993	1.00302	-59.5008	0.789486
95	TRUE	0.931294	69.9038	69.9098	0.006	66.4583	63.4396	66.7216	3.28201	1.5582	-571.751	1.00875	-57.764	0.768032
96	TRUE	0.818053	69.9894	70.0146	0.0252	66.434	65.7925	66.7055	0.912932	0.30396	22.4163	1.00609	-59.0844	0.708851
97	TRUE	0.780324	70.113	70.1146	0.0016	81.5745	81.5745	81.5745	1.42109e-14	7.74296e-15	9.93014e-12	1	-63.0397	0.631537
98	TRUE	0.853963	70.5841	70.5981	0.014	79.8702	74.5174	80.2394	5.72202	2.52632	438.288	1.01384	-77.3281	0.409569
99	TRUE	0.415011	71.3576	71.3632	0.0056	82.8711	81.3724	83.8338	2.4614	0.776384	360.079	1.03678	-69.4011	0.576086
100	TRUE	0.708768	71.6636	71.672	0.0084	81.92	79.2193	82.3611	3.14179	1.03468	268.978	1.13356	-72.9562	0.548303
101	TRUE	0.805566	72.2956	72.3284	0.0328	66.9066	65.3295	70.1498	4.82025	2.22722	-122.768	1.05737	-66.706	0.655023
102	TRUE	0.865925	72.6072	72.6172	0.01	82.4096	76.9175	84.4246	7.50708	2.20006	610.713	1.05082	-70.0315	0.602163
103	TRUE	0.974237	72.9464	73.0056	0.0592	75.7928	75.5725	76.7366	1.16408	0.426506	9.83745	1.008	-71.256	0.455037
104	TRUE	0.989682	73.5771	73.5791	0.002	71.8845	71.4347	72.3343	0.899537	0.320169	-425.594	1.00633	-66.994	0.5402
105	TRUE	0.784372	73.7019	73.7095	0.0076	74.1327	72.3644	75.6904	3.32595	1.34816	416.982	1.03948	-70.8532	0.580888
106	TRUE	0.642412	73.9719	73.9759	0.004	82.8374	78.3077	86.2862	7.9785	3.49565	1948.71	1.00262	-74.7374	0.537554
107	TRUE	0.466415	74.3246	74.3278	0.0032	74.0037	73.8553	74.5604	0.705083	0.248887	-194.825	1.04297	-65.9572	0.609294
108	TRUE	0.980692	75.1638	75.1698	0.006	65.176	63.7153	71.4841	7.76883	3.11141	-1246.91	1.01271	-65.3104	0.69655
109	TRUE	0.879372	75.3558	75.3582	0.0024	85.6278	84.7018	87.4253	2.72351	1.05062	1087.9	1.01812	-73.8187	0.523244
110	TRUE	0.570999	76.7189	76.7265	0.0076	77.729	77.5434	78.7755	1.23204	0.349267	82.9246	1.0525	-56.8728	0.810905
111	TRUE	0.786674	76.8529	76.8549	0.002	81.5866	81.4263	82.0497	0.623441	0.243171	-311.721	1.01894	-58.6144	0.733532
112	TRUE	0.333681	77.1796	77.186	0.0064	74.3395	72.8329	77.5978	4.76487	1.69927	824.097	1.03271	-65.2446	0.656255
113	TRUE	0.49576	77.2644	77.2676	0.0032	75.2134	74.5564	76.8379	2.28154	0.967489	738.557	1.00362	-69.2899	0.635243
114	TRUE	0.990401	77.73	77.7388	0.0088	80.1519	77.9877	83.4695	5.48185	1.76256	586.002	1.03599	-72.6341	0.49676
115	TRUE	0.701564	77.9248	77.9568	0.032	66.6997	65.6309	78.5349	12.904	4.23147	415.709	1.02687	-66.9199	0.592113
116	TRUE	0.915808	78.0328	78.0424	0.0096	75.3874	72.8544	79.0402	6.18573	2.94653	604.234	1.06184	-71.6575	0.547119
117	TRUE	0.618516	78.4975	78.4999	0.0024	67.3749	66.1058	67.8425	1.73673	0.647113	-723.637	1.03655	-71.5231	0.563225
118	TRUE	0.602135	79.0063	79.0079	0.0016	76.7267	76.4506	76.8247	0.374065	0.153618	-233.791	1.01068	-71.6293	0.495616
119	TRUE	0.418932	79.6155	79.6211	0.0056	77.2574	75.9399	77.5246	1.58464	0.465884	275.128	1.01033	-69.7327	0.579389
120	TRUE	0.525269	80.8714	80.8734	0.002	78.3658	78.1609	79.1584	0.997506	0.393399	488.574	1.0672	-69.8285	0.602092
121	TRUE	0.591615	81.4485	81.4505	0.002	103.665	102.681	104.676	1.99501	0.817915	-1082.12	1.01701	-69.8024	0.621358
122	TRUE	0.98148	81.5525	81.5637	0.0112	104.014	98.1492	109.25	11.1008	5.80547	1016.59	1.00821	-73.3046	0.551225
123	TRUE	0.935408	82.0705	82.0865	0.016	76.75	70.3649	80.0578	9.69296	3.49814	700.888	1.04679	-77.3821	0.411275
124	TRUE	0.743603	82.4264	82.428	0.0016	78.82	78.82	78.82	1.42109e-14	5.89151e-15	6.16775e-12	1	-66.124	0.586604
125	TRUE	0.713098	82.8492	82.8852	0.036	82.6931	80.9768	84.8501	3.87329	1.34504	58.9027	1.06453	-73.7404	0.488728
126	TRUE	0.808695	84.104	84.1128	0.0088	75.2208	74.8052	77.4351	2.62994	0.603745	217.255	1.05751	-56.5964	0.642346
127	TRUE	0.914095	84.2711	84.2731	0.002	75.6387	74.7882	76.4893	1.7011	0.720888	-947.249	1.03154	-53.8673	0.802845
128	TRUE	0.958679	84.3459	84.3787	0.0328	76.1965	70.8812	81.5805	10.6994	4.31108	279.72	1.03803	-70.9781	0.552364
129	TRUE	0.724491	86.817	86.819	0.002	79.3027	78.5635	80.0687	1.50517	0.538361	-716.321	1.0073	-70.7467	0.5527
130	TRUE	0.904218	88.2264	88.2376	0.0112	75.56	75.5541	76.8551	1.30108	0.548623	123.314	1.00296	-69.8995	0.531247
131	TRUE	0.811517	88.3708	88.3724	0.0016	83.3803	83.2913	83.9593	0.667973	0.276311	-389.651	1.07279	-70.5943	0.491061
132	TRUE	0.561239	88.4896	88.4952	0.0056	76.522	74.6252	78.1015	3.47624	1.60717	-667.393	1.0123	-67.5858	0.456285
133	TRUE	0.996188	88.8168	88.8208	0.004	72.3858	72.0889	72.8014	0.712504	0.242046	181.5	1.00262	-58.7121	0.775459
134	TRUE	0.999428	88.9292	88.934	0.0048	77.5081	75.8608	78.3839	2.52311	0.904272	609.506	1.04835	-59.2447	0.72858
135	TRUE	0.641314	89.0196	89.0224	0.0028	80.4691	78.1757	83.8312	5.6555	2.00134	2030.43	1.00304	-65.9597	0.734475
136	TRUE	0.868737	89.1124	89.126	0.0136	77.5663	74.314	80.4038	6.08975	2.22306	376.055	1.05675	-65.2148	0.600987
137	TRUE	0.889183	89.2083	89.2123	0.004	75.2482	74.3205	75.8272	1.50665	0.453081	334.155	1.01677	-55.2849	0.784846
138	TRUE	0.492497	89.3295	89.3355	0.006	75.1463	73.559	76.5194	2.96041	0.872855	484.54	1.02781	-68.3074	0.641759
139	TRUE	0.529099	89.4407	89.4491	0.0084	73.9361	72.7767	74.8854	2.10869	0.637064	200.964	1.02303	-66.5784	0.660389
140	TRUE	0.392167	90.0047	90.0419	0.0372	76.491	73.4526	84.3108	10.8582	5.17101	292.849	1.01067	-69.2504	0.526573
141	TRUE	0.721389	90.5735	90.5871	0.0136	71.4316	69.5603	71.4356	1.87534	0.7069	-145.446	1.00257	-69.8493	0.545818
142	FALSE	0.902175	100.485	100.487	0.0016	80.6369	80.1381	80.7794	0.641254	0.258129	-311.721	1.14317	-61.0719	0.72281
143	TRUE	0.748191	100.613	100.617	0.004	67.9868	66.8836	69.1273	2.24372	0.780919	-99.8029	1.72782	-69.7921	0.567017
144	TRUE	0.545942	101.105	101.111	0.0056	70.9906	70.8941	71.2766	0.382488	0.135983	-41.9291	1.01823	-67.7649	0.5889
145	TRUE	0.522246	102.613	102.616	0.0028	65.6059	65.0419	66.3036	1.26173	0.445911	454.151	1.00193	-72.5848	0.564192
146	TRUE	0.647845	102.699	102.701	0.0024	66.4001	65.8657	67.1348	1.26915	0.45884	528.812	1.0035	-72.2803	0.556634
147	TRUE	0.531862	103.255	103.264	0.0088	72.8866	71.7066	73.6808	1.97423	0.69832	11.1769	1.14669	-71.8828	0.541466
148	TRUE	0.598374	105.428	105.466	0.038	65.1764	65.0321	66.7917	1.7596	0.621764	26.0874	1.01582	-61.8855	0.705846
149	TRUE	0.396627	105.877	105.879	0.0024	67.3525	67.0853	67.486	0.400784	0.146947	166.993	1.00302	-69.0294	0.555147
150	FALSE	0.986264	191.075	191.185	0.1104	46.8738	27.9034	87.4569	59.5535	13.031	48.7621	12.9181	-86.4002	0.180182
151	TRUE	0.98747	213.913	213.923	0.0096	82.5135	80.3997	84.7772	4.37754	1.39733	439.106	1.01338	-67.3133	0.659105
152	TRUE	0.801201	216.388	216.39	0.0016	77.2973	77.0747	77.6981	0.623441	0.249933	-389.651	1.00816	-66.3956	0.631284
153	TRUE	0.648141	216.538	216.54	0.002	80.4683	79.2838	81.6261	2.34236	0.969171	-1279.96	1.01844	-69.9105	0.634465
154	TRUE	0.64543	217.415	217.419	0.0044	74.7237	72.6822	79.0015	6.3193	2.58039	1537.82	1.00493	-70.2466	0.582223
155	TRUE	0.714982	222.024	222.026	0.0016	77.623	76.7502	80.9896	4.2394	1.77435	-2649.63	1.03463	-67.7435	0.656616
156	TRUE	0.841316	222.724	222.727	0.0024	76.0274	75.4262	76.4949	1.06876	0.385797	445.315	1.00188	-72.4919	0.562625
157	TRUE	0.720626	225.857	225.866	0.0088	75.509	71.4863	80.3629	8.87662	2.61158	-959.239	1.00875	-59.287	0.796426
158	TRUE	0.877914	226.034	226.048	0.0136	73.8181	68.9666	75.2456	6.27895	2.75695	-514.731	1.02011	-59.2449	0.708202
159	TRUE	0.759891	306.447	306.451	0.004	85.3353	85.174	86.4325	1.25848	0.484652	-180.006	1.18956	-68.6079	0.521847
160	TRUE	0.358434	325.234	325.236	0.002	70.8204	70.2549	72.9535	2.69861	1.02479	-1276.78	1.0502	-75.2547	0.529413
161	TRUE	0.885146	325.474	325.49	0.0152	65.8365	62.3556	66.512	4.15634	1.90795	-262.268	1.0031	-63.2801	0.645226
162	TRUE	0.677968	328.998	329.001	0.0032	70.1576	70.1279	70.3951	0.267189	0.0845777	54.1182	1.01256	-66.22	0.564949
163	TRUE	0.895322	330.141	330.158	0.0176	58.9103	58.1528	59.4577	1.30482	0.410288	70.2608	1.01178	-70.5155	0.545535
164	TRUE	0.743479	330.655	330.657	0.002	104.533	104.23	104.631	0.400784	0.153333	176.854	1.03234	-67.4458	0.606198
165	TRUE	0.614605	333.699	333.704	0.0044	72.9574	71.8738	73.759	1.88517	0.581795	-398.993	1.01319	-73.1519	0.487766
166	TRUE	0.957804	333.889	333.903	0.014	74.8239	73.8874	75.9997	2.11226	0.689982	109.734	1.0561	-65.9282	0.603204
167	TRUE	0.376542	336.334	336.336	0.002	76.2747	75.8249	76.7244	0.899537	0.320169	-425.594	1.00633	-69.1486	0.625072
168	TRUE	0.985188	337.19	337.191	0.0016	78.884	78.5633	79.5608	0.997506	0.403004	623.441	1.0194	-69.2257	0.609702
169	TRUE	0.899827	338.505	338.509	0.0048	69.9382	69.5592	70.8732	1.31404	0.543229	315.365	1.01199	-71.6609	0.548161
170	TRUE	0.916367	340.007	340.01	0.0032	75.2084	74.0299	76.3039	2.27401	1.02668	751.636	1.00644	-68.0685	0.690626
171	TRUE	0.967327	340.131	340.136	0.0048	77.1956	77.166	77.8042	0.638285	0.191668	-90.2253	1.02865	-63.8557	0.702276
172	TRUE	0.929821	380.642	380.644	0.002	65.1742	65.0674	65.3702	0.302814	0.137361	-4.39559e-13	1.09531	-65.5862	0.660847
173	TRUE	0.955402	381.098	381.155	0.0572	104.598	101.352	105.68	4.32845	1.80131	59.5464	1.02413	-63.6873	0.715147
174	TRUE	0.324685	385.352	385.354	0.0016	67.6078	67.5098	67.8393	0.329533	0.134335	-77.9302	1.10407	-72.2376	0.470761
175	TRUE	0.376233	395.136	395.157	0.0208	69.0696	68.2075	70.6843	2.47684	0.863442	-68.6498	1.03076	-69.2038	0.59401
176	TRUE	0.467523	395.26	395.263	0.0036	80.4858	79.1993	82.6895	3.49019	1.21257	861.82	1.0405	-68.1193	0.633658
177	TRUE	0.443637	410.566	410.601	0.0348	69.156	68.7442	71.2923	2.54806	1.25162	74.1359	1.00002	-69.2994	0.572625
178	FALSE	0.869077	485.592	485.669	0.0768	53.8781	28.8663	74.8822	46.0159	9.58316	109.438	10.4709	-85.7898	0.180501
179	TRUE	0.85373	533.579	533.607	0.028	79.5429	74.0479	81.1327	7.08488	3.16111	226.877	1.05875	-72.1686	0.546174
					0.0110458
