# Supplementary material for: Bazedoxifene reverses sexually dimorphic autistic-like abnormalities in biallelic MDGA1-mutant mice
Source: EMBO Mol Med. 2026 Mar 20;18(4):1358–98. doi: 10.1038/s44321-026-00402-y (PMC13084050; doi:10.1038/s44321-026-00402-y)
Supplement: Supplementary file 17 — Source data Fig. 3 [file 44321_2026_402_MOESM17_ESM.zip › Panel H and I/Batch2/Mdga1-KO_996.xlsx]

## Sheet: Sheet1
ID	Accepted	Score	Begin Time (s)	End Time (s)	Call Length (s)	Principal Frequency (kHz)	Low Freq (kHz)	High Freq (kHz)	Delta Freq (kHz)	Frequency Standard Deviation (kHz)	Slope (kHz/s)	Sinuosity	Mean Power (dB/Hz)	Tonality
1	TRUE	0.912259	9.03815	9.04335	0.0052	111.138	100.606	113.059	12.4526	5.53838	2417.43	1.00234	-74.2587	0.591538
2	TRUE	0.965408	9.21335	9.21535	0.002	110.014	109.711	110.923	1.21126	0.457464	-581.455	1.04041	-69.2484	0.649916
3	TRUE	0.469606	9.46935	9.47415	0.0048	102.608	98.2736	107.269	8.99537	3.14812	1975.27	1.12687	-69.4206	0.599164
4	TRUE	0.405208	10.0865	10.0913	0.0048	79.25	75.7349	81.0464	5.31151	1.71501	1025.74	1.03121	-69.2423	0.591863
5	FALSE	0.863309	10.1777	10.1801	0.0024	77.1466	76.2115	80.7537	4.54222	1.72712	1892.59	1.05201	-68.1925	0.671363
6	TRUE	0.904289	10.8569	10.8649	0.008	75.6297	75.4165	77.8832	2.46676	0.991073	305.115	1.13292	-68.4962	0.587495
7	TRUE	0.83921	12.1447	12.1515	0.0068	83.6862	83.6701	84.0039	0.33378	0.170263	-49.8453	1.00013	-73.8945	0.461879
8	TRUE	0.968688	12.3351	12.3367	0.0016	74.46	74.3887	74.7093	0.320627	0.129065	-155.86	1.04572	-57.4251	0.716155
9	TRUE	0.968496	12.4059	12.4383	0.0324	65.3538	61.4347	75.7564	14.3217	6.46475	427.84	1.01885	-72.8831	0.557216
10	TRUE	0.824158	12.7887	12.8111	0.0224	67.1625	66.1503	67.9084	1.7581	0.60331	53.1363	1.04414	-65.7089	0.591285
11	TRUE	0.404451	12.9031	12.9095	0.0064	66.2989	65.0446	66.6552	1.61056	0.667709	-310.384	1.04518	-64.204	0.658156
12	TRUE	0.385295	13.2047	13.2063	0.0016	64.3931	64.3218	64.6425	0.320627	0.129065	-155.86	1.04572	-65.7436	0.599083
13	TRUE	0.683727	13.2807	13.2839	0.0032	64.2036	63.1868	66.868	3.68127	1.37815	1213.79	1.08034	-71.679	0.599942
14	TRUE	0.966149	13.5091	13.5111	0.002	63.2244	62.3694	63.4738	1.10438	0.390201	-455.494	1.12019	-65.4774	0.608109
15	TRUE	0.447904	13.5659	13.6067	0.0408	62.4944	62.3161	62.9335	0.617468	0.230384	5.9858	1.00542	-67.4763	0.600985
16	TRUE	0.676654	13.8655	13.8695	0.004	64.3153	63.9665	64.345	0.378518	0.116421	63.9297	1.01487	-64.0632	0.554319
17	TRUE	0.763428	13.9759	13.9783	0.0024	78.3843	77.0483	78.5327	1.48438	0.555406	-556.644	1.1516	-61.3811	0.686858
18	TRUE	0.545845	14.0614	14.0802	0.0188	70.645	63.3127	71.6291	8.31635	4.08916	-406.698	1.07868	-63.1558	0.702478
19	TRUE	0.726576	14.5154	14.5178	0.0024	70.8842	70.283	71.4853	1.20235	0.432896	-500.98	1	-65.064	0.692528
20	TRUE	0.983167	15.0741	15.1245	0.0504	64.9741	63.0619	82.7584	19.6965	8.92514	369.255	1.15916	-69.0532	0.584798
21	TRUE	0.519949	15.2409	15.2449	0.004	65.4446	60.3153	65.9057	5.59036	2.01886	-1325.83	1.18518	-71.574	0.54992
22	TRUE	0.854104	15.3361	15.3437	0.0076	88.8346	83.0812	90.293	7.21181	2.89588	-963.404	1.35283	-67.2525	0.562658
23	TRUE	0.980179	15.4429	15.4449	0.002	86.5486	85.7648	88.9711	3.20627	1.22667	-1414.83	1.37129	-71.099	0.498719
24	TRUE	0.485861	15.6157	15.6273	0.0116	76.1568	72.1508	80.1628	8.01202	4.26323	-718.927	1.00812	-71.4028	0.525477
25	TRUE	0.712944	30.257	30.261	0.004	72.618	70.958	73.9065	2.94847	0.975993	699.574	1.00539	-68.6485	0.587028
26	TRUE	0.517835	30.3478	30.3498	0.002	71.6277	70.8262	74.4778	3.65159	1.41426	1705.56	1.23513	-69.2389	0.59875
27	TRUE	0.886087	30.425	30.4282	0.0032	71.0494	69.7729	72.2815	2.50861	0.833137	759.201	1.00575	-67.6347	0.705717
28	TRUE	0.727556	36.4746	36.4854	0.0108	80.9058	77.9609	86.7764	8.81545	3.40524	827.676	1.10181	-71.4943	0.548996
29	TRUE	0.976524	36.6682	36.6706	0.0024	73.026	72.0241	73.8276	1.80353	0.650679	751.47	1.00201	-68.317	0.679693
30	FALSE	0.346486	79.0331	79.0731	0.04	36.1714	28.9573	44.3949	15.4376	3.59456	-12.5896	5.29225	-91.7029	0.168356
31	TRUE	0.79121	98.3113	98.3157	0.0044	74.8768	74.4088	78.8658	4.45693	2.01717	1051.22	1.01706	-70.1386	0.631177
32	TRUE	0.521481	98.8805	98.8865	0.006	77.5633	77.2486	77.6153	0.366629	0.14095	39.9045	1.013	-69.636	0.548835
33	TRUE	0.53073	99.0769	99.0849	0.008	74.5694	73.9989	77.1075	3.10867	1.22531	358.938	1.16627	-75.6586	0.46531
34	FALSE	0.994783	152.591	152.681	0.0896	44.5285	27.1167	69.0208	41.9042	8.84005	50.6141	10.4414	-88.7476	0.177937
35	FALSE	0.41728	230.299	230.339	0.04	57.0957	45.6289	70.2622	24.6334	5.55966	209.023	5.63795	-87.5439	0.189655
					0.0130857
