# Supplementary material for: Bazedoxifene reverses sexually dimorphic autistic-like abnormalities in biallelic MDGA1-mutant mice
Source: EMBO Mol Med. 2026 Mar 20;18(4):1358–98. doi: 10.1038/s44321-026-00402-y (PMC13084050; doi:10.1038/s44321-026-00402-y)
Supplement: Supplementary file 17 — Source data Fig. 3 [file 44321_2026_402_MOESM17_ESM.zip › Panel H and I/Batch2/Mdga1-KO_999.xlsx]

## Sheet: Sheet1
ID	Accepted	Score	Begin Time (s)	End Time (s)	Call Length (s)	Principal Frequency (kHz)	Low Freq (kHz)	High Freq (kHz)	Delta Freq (kHz)	Frequency Standard Deviation (kHz)	Slope (kHz/s)	Sinuosity	Mean Power (dB/Hz)	Tonality
1	TRUE	0.866622	3.67299	3.67459	0.0016	74.0542	73.9829	74.3035	0.320627	0.129065	-155.86	1.04572	-65.0954	0.63209
2	TRUE	0.460451	4.33331	4.34051	0.0072	76.9232	76.5818	79.2834	2.70158	0.694045	258.14	1.09677	-69.893	0.553222
3	TRUE	0.383815	4.61211	4.61411	0.002	109.471	109.373	109.774	0.400784	0.153333	-176.854	1.03234	-72.067	0.446651
4	TRUE	0.372139	5.18924	5.19244	0.0032	75.8192	75.6559	76.0864	0.430471	0.147731	-61.8493	1.05205	-67.6864	0.603399
5	TRUE	0.671589	5.48524	5.48684	0.0016	104.847	104.571	104.945	0.374065	0.153618	233.791	1.01068	-67.3487	0.459577
6	TRUE	0.92088	5.68164	5.68324	0.0016	68.8292	67.7248	69.2211	1.49626	0.614471	935.162	1.03875	-68.2464	0.540644
7	TRUE	0.870522	6.59197	6.60397	0.012	106.201	106.128	110.809	4.68181	1.7867	348.514	1.31353	-65.608	0.647738
8	TRUE	0.484202	6.70397	6.70717	0.0032	105.418	104.609	106.078	1.46954	0.514149	468.509	1.00177	-61.6059	0.737665
9	TRUE	0.969531	7.34549	7.36509	0.0196	102.406	63.2493	104.404	41.1548	13.0569	-1250.35	1.27426	-65.2447	0.541388
10	TRUE	0.628104	7.69469	7.71989	0.0252	75.3596	64.8934	76.8724	11.979	5.30436	-476.931	1.00533	-68.2397	0.539879
11	TRUE	0.619415	7.82469	7.84309	0.0184	104.361	103.703	105.005	1.30168	0.39239	13.8529	1.05231	-69.5016	0.605294
12	TRUE	0.72084	7.95469	7.96149	0.0068	68.4521	68.0335	68.7861	0.75265	0.218968	-69.4913	1.03085	-73.2459	0.490835
13	TRUE	0.991298	8.04262	8.04662	0.004	78.6708	63.8047	113.504	49.6994	18.4677	-7699.94	1.66531	-69.6775	0.433776
14	TRUE	0.849316	8.14582	8.15142	0.0056	68.6897	67.6727	70.0271	2.35441	0.900867	414.679	1.00687	-63.6576	0.723963
15	TRUE	0.421482	8.32622	8.33542	0.0092	85.1143	82.775	88.1423	5.36728	2.18532	602.835	1.00872	-72.63	0.496037
16	TRUE	0.555894	8.42862	8.43782	0.0092	74.4334	68.4317	75.1269	6.69528	3.23045	833.857	1.03427	-66.8949	0.63931
17	TRUE	0.873903	8.62982	8.63622	0.0064	71.275	70.9558	77.0544	6.09867	3.02765	938.955	1.08077	-75.1234	0.437098
18	TRUE	0.603371	8.73542	8.74622	0.0108	77.5922	77.126	78.3552	1.22914	0.461904	-73.2599	1.04096	-64.8384	0.628677
19	TRUE	0.997033	9.22655	9.22815	0.0016	92.6219	92.1231	93.1206	0.997506	0.394299	623.441	1	-65.2428	0.533059
20	TRUE	0.934612	9.33735	9.33895	0.0016	95.622	95.3637	97.2073	1.84361	0.766279	1091.02	1.13753	-67.3767	0.620367
21	TRUE	0.875832	9.47095	9.47255	0.0016	108.581	108.438	109.08	0.641254	0.258129	-311.721	1.14317	-61.7058	0.553147
22	TRUE	0.656862	9.54695	9.55895	0.012	88.0129	83.6426	94.1333	10.4906	3.95836	758.681	1.07079	-74.5369	0.506714
23	TRUE	0.988107	9.66255	9.67295	0.0104	118.871	107.407	119.215	11.8076	4.92048	1206.48	1.03727	-75.419	0.498138
24	TRUE	0.424213	9.82095	9.82255	0.0016	73.3922	69.6515	74.1937	4.54222	1.83284	-2337.91	1.41245	-64.0608	0.643735
25	TRUE	0.36517	9.89415	9.90055	0.0064	86.1759	85.6806	87.3827	1.70208	0.620236	182.594	1.12652	-68.2875	0.601828
26	TRUE	0.807891	10.1913	10.2521	0.0608	76.3926	67.4111	83.3216	15.9105	5.04432	-4.2712	1.27596	-72.4387	0.444616
27	TRUE	0.374336	10.6189	10.6253	0.0064	77.6486	75.7105	79.4439	3.73344	1.08874	-417.438	1.09009	-65.3439	0.549675
28	TRUE	0.953959	10.7845	10.8381	0.0536	80.0138	68.302	81.2027	12.9007	4.9449	227.225	1.02732	-66.0697	0.594644
29	TRUE	0.665557	11.0101	11.0393	0.0292	71.1569	65.9557	74.9762	9.02058	3.69336	236.875	1.18536	-68.1652	0.553874
30	TRUE	0.627274	11.15	11.228	0.078	74.5771	66.4818	75.4849	9.00309	4.59462	-108.106	1.00949	-67.5311	0.576623
31	TRUE	0.948579	11.4088	11.4136	0.0048	63.5271	62.9408	64.2322	1.29141	0.472322	-299.426	1.01417	-62.0536	0.714973
32	TRUE	0.977303	11.5648	11.5932	0.0284	69.1503	65.5513	71.3101	5.75876	1.97375	-143.056	1.18625	-74.2898	0.491326
33	TRUE	0.917955	11.7008	11.7024	0.0016	102.651	102.402	102.901	0.498753	0.197149	311.721	1	-72.0563	0.488955
34	TRUE	0.92769	11.812	11.8264	0.0144	89.8185	75.6883	96.3603	20.672	7.13654	1421.77	1.00078	-74.5766	0.394436
35	TRUE	0.940049	11.9112	11.918	0.0068	78.3657	77.6936	82.2565	4.56286	1.66938	698.416	1.02104	-71.0541	0.45403
36	TRUE	0.779803	12.0252	12.0712	0.046	70.5134	64.5606	100.653	36.0927	10.5978	-19.017	2.72428	-69.7251	0.445276
37	TRUE	0.521744	12.1719	12.1751	0.0032	76.3891	72.3145	76.634	4.31956	1.48341	-1117.93	1.1827	-63.2609	0.599648
38	TRUE	0.990292	12.6387	12.6447	0.006	103.417	101.317	105.777	4.46057	1.39324	729.804	1.01413	-62.9144	0.732041
39	TRUE	0.896663	12.7439	12.7459	0.002	83.9617	83.8548	85.0661	1.21126	0.457013	-455.494	1.21742	-65.7413	0.665194
40	TRUE	0.574344	12.8535	12.8835	0.03	107.788	104.644	117.384	12.7398	4.43126	271.546	1.62306	-76.1102	0.461331
41	TRUE	0.75664	13.0959	13.1043	0.0084	80.9098	76.5405	84.2939	7.75344	2.91013	-912.378	1.02645	-67.5657	0.641829
42	TRUE	0.976668	13.3771	13.4103	0.0332	87.3534	75.7889	93.9766	18.1877	7.22666	375.49	1.30276	-76.882	0.491243
43	TRUE	0.849289	13.5111	13.5199	0.0088	67.6261	66.5039	68.0689	1.56503	0.473502	87.9352	1.09657	-69.6699	0.550234
44	TRUE	0.813747	13.6467	13.6639	0.0172	67.6253	66.9243	78.0573	11.133	5.86572	-644.698	1.00105	-70.0927	0.483767
45	TRUE	0.817501	13.8259	13.8291	0.0032	75.955	75.0792	77.6769	2.59767	0.92316	-828.781	1.02168	-57.6139	0.710719
46	TRUE	0.984316	13.9851	13.9871	0.002	105.253	103.534	106.972	3.43783	1.47888	-1936.49	1.02447	-65.5313	0.663894
47	TRUE	0.970996	14.1338	14.149	0.0152	103.292	96.0655	109.27	13.2045	4.67173	906.617	1.20898	-66.6672	0.654901
48	TRUE	0.764267	14.243	14.245	0.002	73.7544	73.2646	74.2175	0.952975	0.366077	-488.574	1.00178	-63.7936	0.72835
49	TRUE	0.365624	14.3466	14.3514	0.0048	77.6349	76.1266	78.2191	2.09251	0.775472	434.123	1.00049	-59.6833	0.705534
50	TRUE	0.702034	14.4514	14.4554	0.004	77.4065	76.5381	78.0373	1.49923	0.561009	-418.495	1.01548	-61.7166	0.599604
51	TRUE	0.851575	14.6134	14.6154	0.002	70.3745	68.7402	70.8242	2.08408	0.810159	-998.142	1.14382	-65.9949	0.667126
52	TRUE	0.621735	14.7226	14.7454	0.0228	64.6468	62.2789	68.844	6.56507	2.32919	-188.726	1.10496	-67.2579	0.594781
53	TRUE	0.551399	14.873	14.8762	0.0032	70.3742	70.1738	73.2836	3.10979	1.09148	-870.53	1.13766	-64.0631	0.650854
54	TRUE	0.969013	15.0905	15.1257	0.0352	81.16	69.2725	105.966	36.6932	11.5138	-20.6372	2.78972	-70.9245	0.450642
55	TRUE	0.958256	15.2769	15.2805	0.0036	75.6982	75.5275	76.2177	0.690239	0.274841	215.461	1.01898	-61.0932	0.603058
56	TRUE	0.49073	15.3557	15.3617	0.006	64.7093	64.0365	67.2266	3.1901	0.995197	529.511	1.00135	-69.4295	0.585052
57	TRUE	0.57699	15.4405	15.4621	0.0216	80.144	78.7857	84.0034	5.21761	1.22085	110.286	1.1494	-69.3645	0.592745
58	TRUE	0.580133	15.6353	15.6385	0.0032	66.374	65.9287	66.8416	0.912896	0.300794	273.683	1.0038	-66.2439	0.666014
59	TRUE	0.774259	15.8085	15.8209	0.0124	76.2561	75.8475	76.4141	0.566622	0.203492	-19.5701	1.0148	-69.3604	0.642402
60	TRUE	0.816675	15.9273	15.9421	0.0148	66.7939	65.9912	70.407	4.41585	1.80453	-207.583	1.22097	-71.3651	0.549465
61	TRUE	0.673093	16.1008	16.11	0.0092	66.9187	64.0912	69.4574	5.36625	1.92823	573.326	1.01998	-69.3259	0.59809
62	TRUE	0.747288	16.2088	16.2144	0.0056	75.0023	73.6069	75.121	1.51407	0.407026	-144.993	1.12245	-70.3066	0.546634
63	TRUE	0.576335	16.4972	16.5068	0.0096	77.5346	77.5075	81.8977	4.3902	1.54244	-484.653	1.03456	-70.8687	0.451649
64	TRUE	0.950001	16.5796	16.588	0.0084	81.332	78.1845	82.2419	4.05735	1.25574	276.256	1.31861	-67.5458	0.6423
65	TRUE	0.986155	17.2576	17.3136	0.056	89.8728	87.6321	103.834	16.2023	6.8336	268.692	1.01555	-67.5465	0.56098
66	TRUE	0.596767	17.4124	17.418	0.0056	86.5941	86.435	86.9664	0.531379	0.203496	-53.3206	1.0321	-66.4443	0.574672
67	TRUE	0.956531	17.604	17.6056	0.0016	73.4709	73.4709	73.4709	2.84217e-14	1.1783e-14	9.4613e-12	1	-56.575	0.706376
68	TRUE	0.969556	17.6788	17.718	0.0392	77.0472	71.3406	82.88	11.5394	3.91367	-178.661	1.23248	-65.5735	0.664138
69	TRUE	0.594617	17.8448	17.8468	0.002	74.1081	74.0101	74.4109	0.400784	0.153333	176.854	1.03234	-55.3705	0.649592
70	TRUE	0.972616	18.0128	18.0448	0.032	86.8517	84.327	102.596	18.2688	8.78861	562.98	1.14157	-62.65	0.696251
71	TRUE	0.869769	18.2519	18.2591	0.0072	69.2376	67.7903	72.42	4.62966	1.36098	-617.18	1.01841	-56.0872	0.782269
72	TRUE	0.779243	18.3335	18.4067	0.0732	69.9803	64.375	70.6613	6.28631	2.56708	61.3578	1.02109	-57.18	0.841183
73	TRUE	0.873616	18.4895	18.5155	0.026	66.4261	65.7433	67.8396	2.09624	0.694647	-2.62795	1.05845	-64.0816	0.712764
74	TRUE	0.720756	18.5979	18.6543	0.0564	65.4507	64.5452	75.5742	11.029	4.32205	-272.722	1.06366	-53.1321	0.713781
75	TRUE	0.999194	18.7315	18.7407	0.0092	68.82	65.8823	69.1466	3.26425	1.13846	329.159	1.08492	-57.9497	0.7747
76	TRUE	0.981706	18.8259	18.8395	0.0136	67.3552	66.2388	69.3567	3.11798	1.3172	208.113	1.01754	-53.3489	0.841622
77	TRUE	0.605781	18.9087	18.9123	0.0036	89.2456	88.0645	90.8219	2.75746	1.11027	759.679	1.00698	-71.7337	0.542787
78	TRUE	0.738794	18.9955	18.9987	0.0032	84.9032	80.5688	87.1966	6.62778	2.2158	1974.54	1.01171	-69.5954	0.674341
79	TRUE	0.883838	19.095	19.097	0.002	69.3146	68.4195	70.2364	1.81689	0.654584	872.182	1.00491	-56.2017	0.853041
80	TRUE	0.701367	19.7538	19.7626	0.0088	74.5567	70.9043	74.9834	4.07914	0.937099	-90.7394	1.28074	-66.0619	0.65417
81	TRUE	0.768964	19.853	19.8586	0.0056	69.4444	67.1788	69.8904	2.7116	0.948346	483.004	1.03858	-73.03	0.490974
82	TRUE	0.689218	19.9466	19.9534	0.0068	67.4546	64.6388	68.6641	4.02531	1.452	607.679	1.01871	-75.9233	0.457338
83	TRUE	0.632899	20.0502	20.0522	0.002	91.7434	91.6632	92.5717	0.908443	0.34276	341.62	1.1659	-63.9451	0.650293
84	TRUE	0.869814	20.5233	20.5297	0.0064	74.0662	73.6558	77.8517	4.1959	1.82826	677.368	1.01029	-66.5697	0.634984
85	TRUE	0.623676	20.9777	20.9809	0.0032	90.5567	88.9981	92.6126	3.61448	1.26603	1151.94	1.00359	-65.5443	0.69881
86	TRUE	0.423343	21.0673	21.0817	0.0144	74.0402	65.7521	79.4006	13.6485	4.5766	-617.541	2.14701	-68.331	0.651767
87	TRUE	0.41752	21.1769	21.1825	0.0056	69.9229	69.0026	70.7022	1.69962	0.621289	340.083	1.04164	-65.9953	0.651546
88	TRUE	0.992505	21.2869	21.2909	0.004	75.2486	73.8385	76.2951	2.45666	0.87118	653.298	1.01017	-59.3129	0.775671
89	TRUE	0.837037	21.3793	21.3877	0.0084	75.2113	69.2812	78.0762	8.79498	2.97507	1120.92	1.04768	-66.0986	0.654686
90	TRUE	0.771531	21.4997	21.5033	0.0036	65.6283	63.955	66.079	2.12396	0.83768	592.269	1.00009	-66.9517	0.688331
91	TRUE	0.688219	21.6057	21.6125	0.0068	71.7509	67.9846	75.3291	7.34452	3.43723	1132.71	1.00453	-66.3585	0.562717
92	TRUE	0.924028	22.2288	22.2492	0.0204	77.0505	76.878	79.9366	3.05854	1.62001	-149.303	1.0002	-61.6824	0.703877
93	TRUE	0.933	22.4416	22.4528	0.0112	103.425	90.7881	104.4	13.6121	6.68547	1221.95	1.0023	-58.4498	0.772404
94	TRUE	0.98991	22.5316	22.5368	0.0052	82.0911	81.8359	82.7028	0.866959	0.306415	104.371	1.04588	-56.3124	0.780279
95	TRUE	0.931766	22.8368	22.8452	0.0084	93.7104	90.2914	93.9291	3.63778	1.43686	447.422	1.04473	-69.8113	0.547241
96	TRUE	0.732306	22.9824	22.984	0.0016	67.4402	66.8434	68.215	1.37157	0.543759	-857.232	1.00263	-62.4342	0.719414
97	TRUE	0.79726	23.2535	23.2599	0.0064	65.8147	65.0365	66.8393	1.80274	0.654068	-269.488	1.00146	-58.9046	0.697388
98	TRUE	0.898609	23.4303	23.4479	0.0176	67.1446	65.6157	78.8506	13.2349	4.70036	-715.507	1.03872	-59.0298	0.785127
99	TRUE	0.844187	23.5243	23.5659	0.0416	65.527	64.4108	68.4447	4.03393	1.42788	-64.567	1.04979	-61.144	0.713473
100	TRUE	0.9992	23.5907	23.5967	0.006	66.5135	65.3184	68.6106	3.2922	1.0266	-471.686	1.05626	-65.1132	0.716223
101	TRUE	0.73661	23.6763	23.6879	0.0116	79.7311	77.7272	80.3248	2.59767	0.902057	186.63	1.16255	-68.9611	0.596266
102	TRUE	0.967516	23.7759	23.7791	0.0032	75.6616	75.2608	75.951	0.690239	0.248939	-74.2192	1.14461	-62.1176	0.720365
103	TRUE	0.989733	23.8723	23.8815	0.0092	64.3691	62.9333	66.0885	3.15519	1.09196	366.459	1.00534	-69.4497	0.592242
104	TRUE	0.97676	23.9899	23.9967	0.0068	74.8108	73.9499	75.4639	1.51407	0.463078	-193.284	1.09485	-62.8922	0.588351
105	TRUE	0.862723	24.3507	24.3527	0.002	75.8247	75.3616	77.2319	1.87032	0.653313	506.387	1.50263	-59.7817	0.707184
106	TRUE	0.466006	24.4355	24.4375	0.002	69.2869	68.7837	69.5051	0.721411	0.294569	374.701	1.0422	-64.6676	0.626726
107	TRUE	0.933169	24.5687	24.5707	0.002	78.82	78.4905	79.1495	0.659067	0.266714	353.708	1.00734	-64.735	0.684277
108	TRUE	0.88563	24.6771	24.6787	0.0016	68.056	67.6819	68.4301	0.74813	0.295724	467.581	1	-62.3405	0.613003
109	TRUE	0.345663	24.9723	24.9855	0.0132	79.4683	63.5426	80.9326	17.39	5.75698	-991.693	1.28111	-71.7775	0.527626
110	TRUE	0.86303	25.1302	25.1318	0.0016	75.4991	74.8489	75.9711	1.12219	0.445538	-701.372	1.00392	-60.3036	0.736419
111	TRUE	0.925104	25.3838	25.4038	0.02	82.602	81.5164	83.535	2.01858	0.653988	38.719	1.08279	-72.34	0.501771
112	TRUE	0.658387	25.6154	25.6174	0.002	74.7808	74.1886	74.8654	0.676879	0.261574	-290.727	1.08263	-56.876	0.796631
113	TRUE	0.946339	25.7058	25.719	0.0132	67.9503	64.6106	71.0139	6.4033	2.07007	490.708	1.0004	-70.9496	0.528552
114	TRUE	0.307554	25.843	25.8446	0.0016	72.2509	71.9035	72.7763	0.872818	0.347517	-545.511	1.00577	-64.6627	0.664823
115	TRUE	0.961804	25.947	25.9498	0.0028	62.7789	62.3262	63.3653	1.03907	0.390516	395.836	1.00737	-70.5346	0.57706
116	TRUE	0.556441	26.0278	26.0366	0.0088	78.9829	59.0532	79.9217	20.8685	10.0622	2646.73	1.04491	-73.6434	0.437063
117	TRUE	0.978924	26.1093	26.1249	0.0156	68.82	64.1433	68.8497	4.70638	1.40177	315.482	1.01422	-58.777	0.779638
118	TRUE	0.50562	26.3125	26.3309	0.0184	84.4238	77.2737	86.3784	9.10467	4.1373	461.22	1.02814	-78.7614	0.408665
119	TRUE	0.941231	26.4225	26.4557	0.0332	69.3329	66.4683	77.7665	11.2981	4.69404	-152.293	1.28061	-72.1208	0.494123
120	TRUE	0.563633	26.7457	26.7473	0.0016	86.4945	85.9245	87.4207	1.49626	0.597287	935.162	1.00886	-72.7036	0.542385
121	TRUE	0.473721	26.8889	26.8913	0.0024	77.336	77.0762	78.6719	1.59571	0.601405	-640.141	1.09213	-67.762	0.666886
122	TRUE	0.311801	27.0621	27.0641	0.002	71.4693	70.788	72.4534	1.66548	0.687978	-905.262	1.02793	-66.3599	0.613646
123	TRUE	0.5594	27.1724	27.2064	0.034	75.7624	67.1447	76.4084	9.26367	1.95726	233.881	1.04262	-64.6651	0.587579
124	TRUE	0.973945	27.3372	27.3476	0.0104	79.0535	74.4402	79.3046	4.86443	1.95537	-460.025	1.09151	-66.9341	0.49291
125	TRUE	0.556153	27.474	27.4952	0.0212	74.7716	63.9721	75.9283	11.9563	4.70492	623.51	1.1282	-76.7633	0.398423
126	TRUE	0.531704	27.7452	27.762	0.0168	70.8484	67.8215	71.2929	3.47145	0.874202	226.164	1.01293	-63.4887	0.64528
127	TRUE	0.349417	27.9144	27.916	0.0016	78.7188	78.6208	78.9949	0.374065	0.153618	-233.791	1.01068	-64.62	0.64843
128	TRUE	0.9973	28.0248	28.028	0.0032	75.8219	75.6067	76.1782	0.571488	0.187945	170.086	1.00292	-66.8939	0.639499
129	TRUE	0.818663	28.1456	28.1472	0.0016	72.9469	71.5397	73.2853	1.74564	0.733893	-1091.02	1.06812	-71.2478	0.541629
130	TRUE	0.420461	28.2824	28.294	0.0116	73.4027	67.4406	74.31	6.86948	2.74222	539.273	1.14156	-66.5149	0.64713
131	TRUE	0.51572	28.808	28.81	0.002	81.9502	81.1175	82.783	1.66548	0.684541	905.262	1.01873	-65.8156	0.654524
132	TRUE	0.959259	28.9428	28.9632	0.0204	80.0581	77.1691	85.545	8.3759	2.7894	446.446	1.09717	-63.6426	0.714879
133	TRUE	0.514481	29.0612	29.0916	0.0304	85.8723	79.1149	86.0935	6.97854	3.06399	-226.699	1.02051	-62.2221	0.75781
134	TRUE	0.995298	29.2855	29.2935	0.008	83.6394	81.9052	84.4224	2.51718	0.798464	-6.40922	1.28068	-65.2552	0.645645
135	TRUE	0.838014	29.4111	29.4343	0.0232	81.6841	74.9478	86.8678	11.92	4.25401	-209.779	1.65717	-69.0873	0.596467
136	TRUE	0.975309	29.5835	29.6259	0.0424	69.488	64.3588	74.4906	10.1318	3.66783	-129.895	1.36635	-71.9104	0.493296
137	TRUE	0.509739	29.8259	29.8335	0.0076	73.6585	73.3691	74.3636	0.994537	0.36406	101.758	1.08016	-57.6365	0.806624
138	TRUE	0.938666	29.9379	29.9727	0.0348	77.0965	76.509	77.5641	1.05503	0.337143	-2.0624	1.01296	-65.7822	0.639685
139	TRUE	0.776386	30.0654	30.0854	0.02	78.0512	76.4166	78.5862	2.16959	0.976236	94.87	1.00936	-66.4756	0.634218
140	TRUE	0.7973	30.563	30.5674	0.0044	85.0927	80.2688	88.0589	7.79011	2.97184	-1470.97	1.2607	-62.35	0.700611
141	TRUE	0.764461	30.729	30.7314	0.0024	74.4401	71.9018	74.9448	3.04299	1.14769	-1224.62	1.10956	-61.0187	0.724816
142	TRUE	0.595453	30.957	30.9658	0.0088	67.8339	67.5555	70.9033	3.34776	1.25736	390.771	1.01897	-69.0384	0.548043
143	TRUE	0.764124	31.0734	31.0754	0.002	67.3541	66.7618	68.5787	1.81689	0.670247	-872.182	1.02253	-66.8884	0.598301
144	TRUE	0.845342	31.1397	31.1485	0.0088	67.426	66.7844	68.7186	1.93429	0.617115	-10.5446	1.27557	-69.7049	0.60757
145	TRUE	0.83411	31.2329	31.2701	0.0372	64.214	63.4632	66.3284	2.86517	1.0903	-62.8337	1.01074	-59.9539	0.65319
146	TRUE	0.839452	31.3993	31.4021	0.0028	73.9151	70.3822	76.6463	6.2641	2.44643	-2466.91	1.01146	-64.2017	0.714763
147	TRUE	0.62644	31.4673	31.4785	0.0112	68.6746	66.6747	69.2489	2.57419	0.947524	195.785	1.04056	-65.2275	0.71017
148	TRUE	0.601009	31.6701	31.6745	0.0044	67.9795	66.7846	69.0334	2.24884	0.944386	-630.474	1.10309	-60.3558	0.715826
149	TRUE	0.674713	31.7913	31.8165	0.0252	79.7463	76.7722	79.7734	3.00128	1.47676	-123.229	1.00101	-59.6779	0.666374
150	TRUE	0.832274	31.8973	31.9901	0.0928	70.6368	67.6879	82.1131	14.4252	5.32194	-84.8372	1.17123	-66.6712	0.539111
151	TRUE	0.479669	32.0793	32.1549	0.0756	71.8135	70.0513	82.0158	11.9645	3.09668	-22.7988	1.09229	-63.5784	0.590084
152	TRUE	0.466463	32.2285	32.2709	0.0424	71.755	68.9715	76.1154	7.14391	2.85675	144.733	1.03574	-59.3989	0.711155
153	TRUE	0.456271	32.6873	32.6937	0.0064	77.5656	77.2794	78.6255	1.3461	0.517231	-183.864	1.06528	-62.9441	0.708237
154	TRUE	0.949397	32.8057	32.8121	0.0064	80.0929	78.5566	80.4344	1.87775	0.679826	311.066	1.05409	-51.6241	0.864438
155	TRUE	0.968221	34.1387	34.1463	0.0076	82.3583	77.6548	86.3502	8.69539	3.3992	1247.62	1.02604	-64.5214	0.59923
156	TRUE	0.878071	34.7795	34.7811	0.0016	76.1565	75.257	76.8779	1.62095	0.642088	1013.09	1.00178	-66.5958	0.587409
157	TRUE	0.465098	34.8803	34.8819	0.0016	83.7815	83.7815	83.7815	1.42109e-14	7.94411e-15	7.2656e-12	1	-68.4924	0.582456
158	TRUE	0.583873	34.9643	34.9691	0.0048	78.2315	74.3275	83.1448	8.81724	2.77707	1768.93	1.01805	-73.8156	0.546978
159	TRUE	0.388297	35.2823	35.2851	0.0028	80.8998	79.8087	82.3916	2.58283	0.859239	869.425	1.01146	-65.3566	0.673963
160	TRUE	0.954496	35.6903	35.6979	0.0076	78.7947	73.6967	86.6776	12.9809	4.95424	1807.22	1.01384	-63.2553	0.708117
161	TRUE	0.952096	35.9251	35.9355	0.0104	82.852	76.5959	83.5791	6.98323	3.39213	672.609	1.00024	-68.5438	0.644333
162	TRUE	0.349675	36.0375	36.0439	0.0064	81.38	79.967	83.6034	3.63643	1.39139	644.893	1.02549	-63.7801	0.721814
163	TRUE	0.957158	36.1762	36.1954	0.0192	82.3135	80.9773	83.8667	2.88941	1.48361	146.885	1.00345	-64.988	0.646557
164	TRUE	0.940214	36.2998	36.3082	0.0084	80.2345	77.5945	84.5433	6.9488	2.81669	818.746	1.02003	-62.6587	0.661133
165	TRUE	0.795615	36.4218	36.4242	0.0024	80.8308	80.0292	83.3023	3.27307	1.2285	1363.78	1.04252	-60.619	0.784176
166	TRUE	0.749241	36.531	36.5426	0.0116	82.0797	79.9007	88.046	8.14534	1.97016	530.769	1.07808	-60.4898	0.717631
167	TRUE	0.396149	36.6438	36.6658	0.022	106.582	104.509	109.531	5.02181	1.61918	184.973	1.09383	-72.3556	0.545074
168	TRUE	0.767023	36.7698	36.775	0.0052	85.7451	82.3709	88.5767	6.20576	2.05821	1167.39	1.06261	-65.8688	0.666118
169	TRUE	0.93816	36.857	36.8834	0.0264	112.564	82.0955	113.06	30.965	14.6789	1181.26	1.03804	-66.6964	0.551506
170	TRUE	0.811614	37.0846	37.0898	0.0052	69.1609	66.2812	70.9273	4.64612	1.61818	-953.595	1.02522	-51.8074	0.858228
171	TRUE	0.497332	37.2481	37.2501	0.002	64.4461	64.1567	64.7623	0.605629	0.218335	-290.727	1.00254	-54.1563	0.767349
172	TRUE	0.994817	37.4085	37.4105	0.002	76.3277	75.8646	76.488	0.623441	0.243171	311.721	1.01894	-64.4503	0.601384
173	TRUE	0.370524	37.6441	37.7333	0.0892	71.6195	64.4425	76.9462	12.5037	5.22165	-145.482	1.02238	-63.6352	0.661971
174	TRUE	0.771817	37.8285	37.8341	0.0056	76.0148	71.4738	76.9223	5.44844	2.13672	1022.78	1.01808	-59.0063	0.709448
175	TRUE	0.504394	38.0645	38.0849	0.0204	69.4275	66.6598	71.0992	4.43939	1.42762	89.3553	1.12245	-65.9398	0.582687
176	TRUE	0.797288	38.1628	38.188	0.0252	67.7391	65.9966	77.047	11.0503	4.98958	387.748	1.08353	-70.1961	0.577083
177	TRUE	0.909188	38.3316	38.334	0.0024	75.8811	75.4934	76.2017	0.708282	0.303305	-290.784	1.0045	-64.62	0.629632
178	TRUE	0.865669	38.5156	38.5176	0.002	71.56	71.2438	72.179	0.935162	0.356582	467.581	1.01392	-66.8176	0.598247
179	TRUE	0.529626	38.6088	38.6112	0.0024	76.4678	76.1338	76.5049	0.371096	0.138851	-139.161	1.01913	-58.892	0.722401
180	TRUE	0.499781	38.6664	38.676	0.0096	63.5934	59.9266	65.6539	5.72724	1.85319	538.004	1.02531	-65.59	0.721953
181	TRUE	0.990345	38.9988	39.0032	0.0044	76.0395	75.5111	77.3096	1.7985	0.658763	407.781	1.00073	-70.6141	0.557964
182	TRUE	0.38353	39.2	39.202	0.002	71.2611	71.0874	71.4347	0.347346	0.151643	-197.847	1.00936	-57.0026	0.788223
183	TRUE	0.311084	39.28	39.282	0.002	63.8064	63.5303	63.8331	0.302814	0.114253	113.873	1.03232	-65.0335	0.713658
184	TRUE	0.982151	39.3752	39.3772	0.002	76.664	76.6373	76.9401	0.302814	0.114253	113.873	1.03232	-64.6717	0.588222
185	TRUE	0.629062	39.4996	39.504	0.0044	68.4076	66.2033	70.1221	3.91877	1.19019	814.206	1.03098	-63.5092	0.72668
186	TRUE	0.938929	39.754	39.7572	0.0032	70.9311	70.5154	71.5248	1.00938	0.37002	335.533	1.00503	-63.6998	0.596238
187	TRUE	0.695064	39.8028	39.83	0.0272	68.6881	62.52	71.9576	9.43759	4.00049	257.81	1.21559	-61.4265	0.764831
188	TRUE	0.998533	39.9208	39.9232	0.0024	83.95	83.2152	84.8183	1.60314	0.577862	-667.973	1.0011	-61.7947	0.782899
189	TRUE	0.53632	40.9363	40.9571	0.0208	105.912	91.8866	106.81	14.923	5.75217	741.838	1.03766	-69.0363	0.538713
190	TRUE	0.951869	41.0083	41.0271	0.0188	82.4633	65.184	90.3264	25.1425	10.722	1401.21	1.10379	-68.4718	0.597662
191	TRUE	0.391965	41.2134	41.249	0.0356	69.2971	64.858	72.5108	7.65278	2.72217	-164.386	1.09506	-69.548	0.551478
192	TRUE	0.758763	41.5126	41.5434	0.0308	65.4517	63.7473	66.4268	2.6795	1.00409	-55.7995	1.01921	-64.9238	0.64947
193	TRUE	0.931262	41.7798	41.8218	0.042	65.6022	62.4338	66.4577	4.02384	1.70056	80.4879	1.01329	-63.6012	0.698691
194	TRUE	0.985331	41.9034	41.9706	0.0672	79.7534	77.8222	82.9027	5.08058	1.66203	28.515	1.05327	-66.5623	0.500252
195	TRUE	0.786257	42.1517	42.1537	0.002	80.6655	78.2519	80.9505	2.69861	1.06493	1255.79	1.10866	-66.3487	0.684862
196	TRUE	0.491915	42.2669	42.3245	0.0576	72.0407	60.4614	78.58	18.1186	6.14784	-119.119	1.26847	-62.6639	0.711671
197	TRUE	0.987963	42.4213	42.4393	0.018	82.7295	76.5734	84.7647	8.19124	3.55656	-413.353	1.1999	-66.9904	0.596502
198	TRUE	0.873161	42.5421	42.5925	0.0504	83.7104	80.5486	84.0075	3.45886	1.33113	65.1644	1.00246	-59.1007	0.700405
199	TRUE	0.790728	42.7149	42.7177	0.0028	77.53	76.6765	78.3835	1.70704	0.634142	645	1.00636	-60.5346	0.77123
200	TRUE	0.433622	42.8041	42.8553	0.0512	81.8072	80.8154	86.4179	5.60251	1.86337	-61.8374	1.15316	-68.3162	0.585678
201	TRUE	0.413501	42.8941	42.9669	0.0728	73.6141	61.0272	76.6576	15.6305	6.31511	-213.226	1.03634	-59.4693	0.70688
202	TRUE	0.559493	43.0933	43.0957	0.0024	76.2873	73.749	77.3561	3.60705	1.33413	-1502.94	1.02251	-61.7072	0.655117
203	TRUE	0.543932	43.2113	43.2153	0.004	71.2184	70.7372	73.2018	2.46457	0.91684	-638.531	1.03921	-60.4531	0.775978
204	TRUE	0.484391	43.3153	43.3205	0.0052	79.3156	78.4473	79.6793	1.23204	0.393533	197.945	1.0687	-51.9041	0.852014
205	TRUE	0.695449	43.3725	43.3985	0.026	65.3136	54.9823	66.4863	11.504	4.26511	408.549	1.19907	-59.4087	0.803594
206	TRUE	0.568546	43.5761	43.6193	0.0432	66.3406	52.9264	69.1758	16.2494	6.02504	-320.845	1.08901	-59.9126	0.732831
207	TRUE	0.63779	43.7393	43.7489	0.0096	70.7641	69.6294	76.7819	7.15257	2.24709	750.386	1.00369	-61.7078	0.6452
208	TRUE	0.86782	44.0121	44.0325	0.0204	78.9802	72.8854	79.1947	6.30934	2.82855	317.741	1.04406	-55.2909	0.795519
209	TRUE	0.749097	44.5964	44.6084	0.012	76.8974	76.4152	78.2978	1.88256	0.50081	126.615	1.04014	-62.9533	0.659903
210	TRUE	0.569334	44.7212	44.7908	0.0696	71.8578	69.2323	74.3386	5.10628	1.85855	-24.4786	1.08873	-57.2537	0.719438
211	TRUE	0.434763	44.9028	44.9044	0.0016	72.085	71.0786	72.2543	1.17563	0.490049	701.372	1.10925	-57.3445	0.785409
212	TRUE	0.446867	45.2523	45.2571	0.0048	89.5341	89.5341	89.5341	1.42109e-14	4.35117e-15	-1.38847e-12	1	-63.5001	0.702444
213	TRUE	0.6046	47.1486	47.1514	0.0028	81.1726	80.2151	81.9964	1.78126	0.680343	689.178	1.01401	-70.609	0.555417
214	TRUE	0.502455	47.2534	47.255	0.0016	80.4435	78.7335	83.2223	4.48878	1.79186	2805.49	1.00261	-69.9696	0.631548
215	TRUE	0.684488	47.349	47.3586	0.0096	96.4564	80.7108	106.891	26.1802	8.82006	2818.97	1.00748	-70.9106	0.583254
216	TRUE	0.954984	47.5442	47.5482	0.004	77.5188	74.3232	80.444	6.1208	2.66544	1488.87	1.00115	-69.4662	0.587158
217	TRUE	0.668924	47.6566	47.6586	0.002	76.727	75.9076	77.1901	1.28251	0.50588	665.428	1.02121	-61.1571	0.704092
218	TRUE	0.799024	48.3329	48.3913	0.0584	72.7428	68.5518	81.2668	12.715	4.1747	-87.5659	1.21574	-64.8594	0.648057
219	TRUE	0.602683	48.7749	48.7765	0.0016	64.0566	63.3352	64.9561	1.62095	0.642088	-1013.09	1.00178	-62.8504	0.774097
220	TRUE	0.933534	48.8369	48.8417	0.0048	65.8261	65.2249	65.9671	0.742192	0.251098	-111.635	1.04749	-63.0635	0.722418
221	TRUE	0.995561	49.0429	49.0457	0.0028	74.2311	72.8061	77.2593	4.45315	1.4303	-1388.96	1.06725	-59.3235	0.789823
222	TRUE	0.627822	49.1456	49.1976	0.052	69.5514	66.8699	75.3589	8.48905	2.92977	-116.821	1.05065	-59.4193	0.705049
223	TRUE	0.970287	49.266	49.2892	0.0232	76.473	64.4937	83.4189	18.9252	6.12448	236.046	2.20182	-66.4705	0.641772
224	TRUE	0.503644	49.4768	49.4784	0.0016	79.264	79.166	79.5401	0.374065	0.153618	-233.791	1.01068	-59.0817	0.789593
225	TRUE	0.970556	49.642	49.6484	0.0064	74.2243	66.0513	77.0268	10.9755	4.4031	-1913.45	1.03104	-64.4186	0.719506
226	TRUE	0.711325	49.7508	49.7536	0.0028	76.926	75.6197	77.4307	1.81095	0.641654	632.63	1.03329	-53.4777	0.851691
227	TRUE	0.855186	49.8844	49.9012	0.0168	66.646	66.0047	83.4049	17.4002	6.89037	1052.16	1.03881	-69.7402	0.542649
228	TRUE	0.518196	50	50.0032	0.0032	82.6448	81.3089	87.6918	6.38285	2.20376	1918.88	1.02694	-69.323	0.652104
229	TRUE	0.926346	50.1168	50.1204	0.0036	81.3409	79.76	84.4136	4.65354	1.71705	1394.42	1.02181	-69.0659	0.623842
230	TRUE	0.987499	50.3548	50.3576	0.0028	103.427	100.339	105.98	5.64066	2.06008	2095.81	1.00271	-71.5301	0.557171
231	TRUE	0.847283	50.3888	50.4392	0.0504	71.9766	64.9909	74.2757	9.28482	3.18794	-129.218	1.05512	-62.8464	0.727739
232	TRUE	0.801939	50.6204	50.622	0.0016	67.547	66.9236	68.1705	1.24688	0.492874	-779.302	1	-52.6827	0.856734
233	TRUE	0.908189	50.7808	50.7836	0.0028	70.0999	67.7768	73.2245	5.44769	2.02697	-2055.17	1.00636	-59.1298	0.775235
234	TRUE	0.790892	50.9596	50.9888	0.0292	69.7482	66.6087	72.778	6.16925	1.86943	73.3918	1.22575	-54.3834	0.846101
235	TRUE	0.743105	51.1903	51.2035	0.0132	67.5102	65.0832	77.0549	11.9717	3.65804	-872.352	1.01525	-54.1134	0.770821
236	TRUE	0.877884	51.2943	51.3147	0.0204	73.9884	71.2036	89.0519	17.8483	6.93348	824.811	1.01003	-71.8663	0.482699
237	TRUE	0.825493	51.5395	51.5435	0.004	68.1363	66.2808	70.682	4.4012	1.43938	-1078.03	1.00818	-61.8388	0.718043
238	TRUE	0.854331	51.7951	51.8031	0.008	78.5711	78.4004	79.9125	1.51217	0.523258	-198.553	1.02008	-68.6013	0.582345
239	TRUE	0.616987	51.9927	51.9947	0.002	78.8197	78.6594	79.2828	0.623441	0.243171	311.721	1.01894	-58.5032	0.788928
240	TRUE	0.519553	52.1119	52.1167	0.0048	71.3905	71.2569	71.6428	0.38594	0.157045	-90.837	1.01233	-64.0767	0.714494
241	TRUE	0.992562	52.2554	52.2586	0.0032	74.7439	73.7049	75.8795	2.17462	0.767135	-504.072	1.57915	-66.8087	0.665057
242	TRUE	0.972366	52.409	52.4306	0.0216	74.9624	63.4515	77.618	14.1665	3.83869	-651.269	1.00814	-63.5898	0.714737
243	TRUE	0.713713	52.6442	52.6554	0.0112	64.3276	61.4762	67.8308	6.35461	1.57846	-459.718	1.03309	-49.6111	0.846071
244	TRUE	0.61834	52.7954	52.8006	0.0052	69.2443	67.9556	69.8388	1.8832	0.61724	-324.283	1.07764	-50.7086	0.855787
245	TRUE	0.997035	52.8946	52.9078	0.0132	80.7513	79.5037	81.853	2.34926	0.80389	-51.1374	1.12439	-61.4111	0.702395
246	TRUE	0.476849	53.161	53.163	0.002	72.0954	72.0242	72.9771	0.952975	0.373414	-404.601	1.13695	-53.4095	0.785491
247	TRUE	0.824818	53.5678	53.5694	0.0016	82.5731	81.0145	82.8848	1.87032	0.794735	1168.95	1.08341	-68.8152	0.648269
248	TRUE	0.337189	53.787	53.8158	0.0288	80.2677	78.7499	84.38	5.63006	2.28478	-116.361	1.12855	-69.357	0.409208
249	TRUE	0.540418	53.8822	53.8978	0.0156	62.4548	50.8357	64.4822	13.6465	5.43198	904.005	1.02233	-75.2345	0.487624
250	TRUE	0.971951	54.2057	54.2073	0.0016	75.4505	75.2457	77.0625	1.81689	0.742355	-1013.09	1.21069	-67.2943	0.638814
251	TRUE	0.89006	54.2841	54.2953	0.0112	77.7117	66.4842	78.7863	12.3021	5.8752	-1166.03	1.24268	-77.4274	0.444192
252	TRUE	0.961156	54.3965	54.3989	0.0024	66.6491	66.3151	67.7178	1.40274	0.527635	-584.476	1.04242	-60.8556	0.71708
253	TRUE	0.919587	54.5665	54.6185	0.052	64.6366	62.5387	67.0042	4.46549	1.44549	50.7607	1.03833	-61.4997	0.712396
254	TRUE	0.894906	54.7833	54.7861	0.0028	70.565	69.192	73.9346	4.74261	1.79674	-1779.49	1.04826	-65.6301	0.641008
255	TRUE	0.543851	54.8577	54.8593	0.0016	72.3921	71.8043	74.0486	2.24439	0.921706	-1402.74	1.03298	-67.5456	0.703708
256	TRUE	0.763146	55.4904	55.5892	0.0988	75.2553	70.238	76.4725	6.23443	1.86591	-53.0135	1.0113	-51.7915	0.833595
257	TRUE	0.690921	55.732	55.7344	0.0024	75.7537	73.7498	76.4217	2.67189	1.00127	1113.29	1.04403	-57.7855	0.785273
258	TRUE	0.971655	55.8156	55.8336	0.018	74.0535	66.2489	74.4236	8.17473	3.48277	356.979	1.2073	-44.0595	0.863392
259	TRUE	0.808654	55.9436	56.0096	0.066	73.9192	72.6073	74.6812	2.07389	0.914826	25.0385	1.01469	-52.8301	0.787156
260	TRUE	0.499343	56.1103	56.1119	0.0016	71.8967	71.3712	72.2441	0.872818	0.347517	545.511	1.00577	-54.6114	0.780082
261	TRUE	0.990798	56.2315	56.2351	0.0036	67.3085	65.8241	69.8319	4.00784	1.41562	-1149.95	1.0367	-53.5867	0.858068
262	TRUE	0.875143	56.4011	56.4119	0.0108	70.8954	68.9879	72.7286	3.74065	1.09267	331.001	1.00728	-51.3368	0.851966
263	TRUE	0.726448	56.4927	56.5007	0.008	64.5359	63.6605	65.8227	2.16219	0.778609	97.1213	1.2544	-66.0097	0.6397
264	TRUE	0.98695	56.6523	56.6547	0.0024	71.0121	70.6781	71.0492	0.371096	0.138851	-139.161	1.01913	-54.8002	0.702883
265	TRUE	0.963381	56.7779	56.7851	0.0072	69.8067	66.7321	72.9012	6.16913	2.38328	775.68	1.13526	-60.7635	0.776744
266	TRUE	0.770678	57.7139	57.7203	0.0064	80.987	76.8837	85.0269	8.14324	2.88013	1152.46	1.02113	-61.4086	0.713199
267	TRUE	0.78393	57.8367	57.8419	0.0052	80.044	77.6736	84.7368	7.0632	2.5843	1423.18	1.00565	-64.5743	0.599791
268	TRUE	0.513295	57.9135	57.9391	0.0256	67.8604	63.9216	68.5136	4.59201	1.64468	160.312	1.04143	-66.5383	0.608887
269	TRUE	0.612694	58.1431	58.1447	0.0016	65.0036	64.9145	65.5825	0.667973	0.276311	-389.651	1.07279	-54.082	0.853251
270	TRUE	0.711761	58.2658	58.2986	0.0328	74.0644	67.9027	78.6613	10.7586	3.80477	-251.819	1.09781	-59.6185	0.716066
271	TRUE	0.992205	58.3734	58.3894	0.016	68.5749	68.4001	77.07	8.66993	4.60781	-545.756	1.00323	-60.6933	0.694977
272	TRUE	0.319141	58.5938	58.5962	0.0024	70.0816	69.3914	75.9598	6.5684	2.45779	-2477.07	1.23624	-50.4968	0.811223
273	TRUE	0.897233	58.7158	58.7174	0.0016	78.3692	78.0842	79.3667	1.28251	0.516259	-623.441	1.32433	-50.8287	0.854295
274	TRUE	0.414279	58.8082	58.8118	0.0036	82.5094	80.6837	83.2368	2.55314	0.951591	-743.092	1.13475	-45.1594	0.878316
275	TRUE	0.861477	58.981	58.9922	0.0112	78.9822	72.4985	81.2415	8.74302	3.64641	911.674	1.04135	-51.1331	0.860436
276	TRUE	0.510127	59.0938	59.1138	0.02	77.5527	73.4038	79.2539	5.85014	1.76484	88.9288	1.3053	-58.3972	0.81014
277	TRUE	0.662976	59.2045	59.2213	0.0168	71.0638	70.0855	71.8554	1.76989	0.597184	-18.739	1.07515	-59.6954	0.772947
278	TRUE	0.928679	59.3217	59.3465	0.0248	79.7696	68.4136	88.5772	20.1636	6.02605	341.999	2.28676	-71.2236	0.537292
279	TRUE	0.998855	59.4793	59.5069	0.0276	69.1452	63.5577	70.1016	6.54391	1.83159	-218.706	1.0161	-64.3804	0.71629
280	TRUE	0.491466	59.6361	59.6389	0.0028	65.9117	65.7505	66.3555	0.605015	0.247127	206.839	1.01342	-60.6368	0.698006
281	TRUE	0.955046	59.7041	59.7065	0.0024	64.5064	64.0611	66.8443	2.78322	1.04831	-1113.29	1.11775	-67.6964	0.668349
282	TRUE	0.504847	59.9165	59.9569	0.0404	67.2614	65.564	79.5001	13.9361	5.13018	-333.858	1.05621	-64.2788	0.646286
283	TRUE	0.945487	60.0633	60.0797	0.0164	76.7368	73.5378	80.0917	6.55392	2.10929	-227.267	1.24982	-66.0648	0.707862
284	TRUE	0.598574	60.4288	60.4556	0.0268	80.2195	67.4187	92.4093	24.9906	13.4864	946.552	1.00876	-68.563	0.531966
285	TRUE	0.996045	60.7384	60.7672	0.0288	69.875	67.9178	76.0932	8.17549	3.6711	228.5	1.2392	-64.1467	0.706072
286	TRUE	0.939646	60.8532	60.8572	0.004	76.94	76.6715	77.2572	0.585757	0.197393	-60.2031	1.06799	-59.1108	0.764945
287	TRUE	0.930721	60.966	60.9692	0.0032	76.2868	75.7734	76.4536	0.68021	0.265238	-212.902	1.00001	-56.0994	0.836492
288	TRUE	0.522202	62.3343	62.3515	0.0172	78.2234	77.2741	84.0106	6.73651	2.34515	-353.037	1.0888	-60.2646	0.706424
289	TRUE	0.904796	62.5371	62.5391	0.002	67.3905	66.6112	67.8403	1.22907	0.457432	602.448	1.01262	-54.802	0.857079
290	TRUE	0.708022	62.6251	62.6463	0.0212	71.9704	70.2384	74.6322	4.39378	1.73608	177.565	1.05945	-65.592	0.666812
291	TRUE	0.892943	62.7919	62.7951	0.0032	64.6544	63.4891	66.406	2.91682	1.07037	969.488	1.01377	-61.1505	0.694625
292	TRUE	0.958528	63.0127	63.0783	0.0656	70.2206	67.5841	73.4072	5.8231	1.83297	37.3637	1.08421	-51.3042	0.856529
293	TRUE	0.938262	63.3098	63.3666	0.0568	73.903	63.2724	75.7517	12.4793	5.22537	-274.568	1.07349	-53.7396	0.777543
294	TRUE	0.968414	63.5846	63.639	0.0544	77.5542	61.2816	79.9848	18.7032	7.37329	-187.073	1.41113	-63.201	0.592792
295	TRUE	0.664557	64.1562	64.1822	0.026	77.6845	76.9263	83.3112	6.38485	2.84074	-135.92	1.18878	-68.3982	0.580809
296	TRUE	0.82134	64.2686	64.3018	0.0332	76.8371	72.8186	78.1466	5.32807	1.4982	158.209	1.02515	-67.9673	0.595192
297	TRUE	0.97045	64.4382	64.4726	0.0344	74.7379	64.6248	75.1884	10.5636	4.18071	303.177	1.01595	-54.5773	0.795248
298	TRUE	0.882649	65.119	65.121	0.002	83.9224	82.6978	86.3583	3.66049	1.25537	-1564.33	1.10919	-63.3385	0.677109
299	TRUE	0.951595	65.7157	65.7185	0.0028	74.807	72.5803	76.9324	4.35207	1.63874	1550.6	1.00156	-66.3825	0.643823
300	TRUE	0.976554	65.8189	65.8245	0.0056	70.3241	68.0233	76.8735	8.85017	2.43163	1471.55	1.01295	-61.4024	0.768826
301	TRUE	0.70395	65.9149	65.9197	0.0048	71.0957	70.3275	73.4066	3.07913	1.05904	652.585	1.01099	-65.1787	0.702795
302	TRUE	0.967243	66.7088	66.7108	0.002	78.5335	76.4004	79.099	2.69861	1.02479	1276.78	1.0502	-63.364	0.77908
303	TRUE	0.99807	66.976	66.9776	0.0016	69.3801	69.2911	69.959	0.667973	0.276311	389.651	1.07279	-61.2329	0.650402
304	TRUE	0.454924	67.1228	67.1648	0.042	66.4706	65.8999	75.1714	9.2715	4.50798	-211.245	1.01699	-61.0586	0.689286
305	TRUE	0.727286	67.3243	67.3855	0.0612	63.2078	54.9701	64.7584	9.78832	3.73641	-115.739	1.04799	-62.1496	0.70884
306	TRUE	0.365289	67.7599	67.7615	0.0016	76.8868	76.6464	78.0179	1.37157	0.580791	-857.232	1.07696	-60.0957	0.529895
307	TRUE	0.721019	68.0163	68.0219	0.0056	69.47	67.0657	70.747	3.68126	1.56215	664.774	1.01921	-61.7529	0.643892
308	TRUE	0.845746	69.4862	69.4878	0.0016	79.4721	79.0713	79.6948	0.623441	0.249933	389.651	1.00816	-72.414	0.523081
309	TRUE	0.55034	69.8334	69.843	0.0096	79.1477	75.3309	80.4817	5.15075	2.14386	501.501	1.02526	-69.9831	0.539144
310	TRUE	0.66565	69.9298	69.9374	0.0076	75.0741	74.0637	79.4759	5.41213	1.89067	791.677	1.07932	-62.7436	0.696478
311	TRUE	0.463346	70.0422	70.0442	0.002	79.855	79.3785	81.5784	2.19986	0.850758	1019.14	1.21019	-59.2431	0.763967
312	TRUE	0.893075	70.1821	70.1909	0.0088	74.2002	68.1108	85.1734	17.0626	5.77726	1950.87	1.00256	-64.9653	0.705715
313	TRUE	0.830667	70.3557	70.3597	0.004	100.197	67.1472	107.619	40.4717	16.0151	-11406.3	1.07475	-56.6656	0.778956
314	TRUE	0.873175	70.4393	70.5273	0.088	75.7125	65.9913	77.9296	11.9383	3.12539	-104.59	1.04592	-51.5069	0.781655
315	TRUE	0.971786	70.6117	70.6241	0.0124	78.278	77.0841	81.9648	4.8807	1.46509	317.971	1.0917	-59.9157	0.637317
316	TRUE	0.563468	70.8669	70.8693	0.0024	73.4263	73.07	75.0294	1.95939	0.711808	-667.973	1.27512	-58.8216	0.720485
317	TRUE	0.505176	70.9401	70.9513	0.0112	80.0327	79.3913	80.7116	1.32025	0.462727	0.930306	1.10117	-68.1311	0.639358
318	TRUE	0.723423	71.1548	71.1584	0.0036	78.7931	77.3309	79.2681	1.93712	0.627885	487.373	1.05219	-56.7618	0.725113
319	TRUE	0.828816	71.3628	71.3676	0.0048	78.4027	76.7699	78.4473	1.67735	0.636124	365.591	1.07124	-59.4184	0.731807
320	TRUE	0.584855	71.5516	71.5548	0.0032	77.6642	75.3188	79.7572	4.43831	1.48236	1351.41	1.00143	-64.6318	0.729749
321	TRUE	0.699236	71.6552	71.6808	0.0256	73.871	73.0026	74.8446	1.84194	0.412585	-18.146	1.03068	-59.3699	0.774646
322	TRUE	0.631307	71.8296	71.8712	0.0416	56.2258	55.8893	75.1362	19.2468	7.82392	-482.78	1.04287	-48.9984	0.849588
323	TRUE	0.991392	72.006	72.018	0.012	74.1153	68.1406	84.3946	16.254	4.91551	1332.33	1.02304	-58.7843	0.780803
324	TRUE	0.777987	72.1048	72.2444	0.1396	72.4012	65.2642	76.5077	11.2435	3.638	-53.5863	1.04535	-55.1033	0.774053
325	TRUE	0.96873	72.3176	72.3636	0.046	78.0315	72.1162	80.5422	8.42604	3.30594	-165.367	1.05955	-56.8504	0.78692
326	TRUE	0.495479	72.586	72.5876	0.0016	70.6477	69.1426	73.756	4.61347	1.86177	-2883.42	1.00606	-58.6452	0.780984
327	TRUE	0.846616	72.6984	72.7492	0.0508	65.1224	62.3169	73.1735	10.8566	2.79732	-24.7001	1.16286	-54.0273	0.773294
328	TRUE	0.700383	72.8968	72.9032	0.0064	67.4945	67.0566	68.0734	1.0168	0.337086	-165.22	1.0084	-56.2991	0.734502
329	TRUE	0.590008	73.0812	73.0876	0.0064	67.1182	66.6877	69.8717	3.184	0.929368	404.931	1.08876	-55.9988	0.787103
330	FALSE	0.212853	74.0383	74.0831	0.0448	65.2703	53.1726	71.4008	18.2282	3.93386	-104.609	4.60378	-88.453	0.187389
331	TRUE	0.665149	75.5478	75.5506	0.0028	77.3727	77.2465	77.6473	0.400784	0.164531	-3.18264e-12	1.08794	-60.9471	0.718069
332	TRUE	0.721298	75.845	75.8518	0.0068	79.5659	78.7004	81.8662	3.16579	1.29828	448.385	1.00889	-69.403	0.634304
333	TRUE	0.450114	75.9482	75.9554	0.0072	75.5504	74.1282	81.6675	7.53926	3.27762	1040.7	1.00075	-69.0308	0.647625
334	TRUE	0.988269	76.073	76.0746	0.0016	78.376	77.8505	78.7233	0.872818	0.347517	545.511	1.00577	-63.168	0.658665
335	TRUE	0.99078	76.1558	76.1734	0.0176	69.677	68.6972	72.0912	3.39399	1.28003	-140.42	1.06843	-60.363	0.649964
336	TRUE	0.666414	76.3597	76.3625	0.0028	79.7307	77.4225	82.3061	4.88362	1.84004	-1867.85	1.00571	-63.3468	0.673941
337	TRUE	0.439479	76.5925	76.6193	0.0268	83.8723	82.1999	84.6053	2.4054	0.796843	-63.5464	1.0206	-64.0286	0.605375
338	TRUE	0.609997	76.7105	76.7385	0.028	82.9893	82.3458	85.4071	3.06127	1.16306	58.8409	1.04708	-63.4494	0.71872
339	TRUE	0.695073	76.8665	76.8685	0.002	82.3804	82.3804	82.3804	1.42109e-14	9.53293e-15	1.24319e-12	1	-64.9212	0.652831
340	TRUE	0.36163	77.0685	77.0701	0.0016	78.1081	76.9859	78.2952	1.30923	0.530841	-701.372	1.21969	-60.8003	0.772767
341	TRUE	0.375773	77.1357	77.1373	0.0016	82.0645	81.7884	82.1625	0.374065	0.153618	-233.791	1.01068	-62.8891	0.712377
342	TRUE	0.568713	77.3228	77.3252	0.0024	75.4422	75.2937	75.4941	0.200392	0.0734733	27.8322	1.02026	-60.3853	0.710291
343	TRUE	0.985932	77.5368	77.5384	0.0016	66.535	66.4459	67.1139	0.667973	0.276311	389.651	1.07279	-61.4111	0.63491
344	TRUE	0.454551	77.8524	77.856	0.0036	78.0258	77.8626	78.9239	1.06133	0.406789	-313.295	1.04033	-66.9193	0.546923
345	TRUE	0.981236	77.9576	77.9768	0.0192	79.4009	75.3861	82.9392	7.55306	2.61828	418.872	1.16117	-69.4803	0.59663
346	TRUE	0.977231	78.0652	78.0772	0.012	77.2109	68.5566	81.1461	12.5896	4.38221	992.232	1.01849	-67.153	0.651348
347	TRUE	0.530795	78.2399	78.2931	0.0532	69.8686	67.9597	73.2741	5.31438	1.92416	-48.9694	1.09702	-71.0792	0.596511
348	FALSE	0.950978	78.2745	78.7745	0.5	82.5163	42.7196	104.627	61.9076	10.9279	18.2685	17.5452	-84.6734	0.218374
349	TRUE	0.837558	78.9351	78.9371	0.002	86.8971	86.2425	88.4602	2.21767	0.873159	1133.01	1.03499	-68.078	0.606106
350	TRUE	0.832677	79.2259	79.2275	0.0016	76.8987	76.8987	76.8987	1.42109e-14	7.53644e-15	1.39022e-11	1	-62.9595	0.707718
351	TRUE	0.984542	79.3703	79.3727	0.0024	89.518	85.7774	93.5927	7.81528	2.81468	-3256.37	1.00006	-72.0326	0.546148
352	TRUE	0.890173	79.7979	79.7995	0.0016	76.7073	73.6702	77.7849	4.11471	1.68979	-2571.7	1.0173	-65.8489	0.628194
353	TRUE	0.848918	79.9527	79.9559	0.0032	74.2788	71.9854	76.7206	4.73519	1.6725	-1524.59	1.00222	-63.7305	0.665567
354	TRUE	0.859897	80.2486	80.4738	0.2252	76.7018	75.8306	80.3985	4.56783	1.831	-13.3336	1.00379	-67.2096	0.476134
355	TRUE	0.861942	80.9078	80.9378	0.03	70.5472	67.3569	72.8596	5.50274	1.9896	-183.425	1.0002	-61.3999	0.51742
356	TRUE	0.995032	81.5805	81.5849	0.0044	78.4989	78.0462	80.3915	2.34533	0.913775	-601.669	1.06976	-58.4121	0.722136
357	TRUE	0.933775	83.2396	83.2584	0.0188	77.1136	70.2749	77.9582	7.68331	2.52148	-384.934	1.06874	-67.5975	0.507833
358	TRUE	0.761843	83.3428	83.3444	0.0016	76.4404	76.2177	76.8412	0.623441	0.249933	-389.651	1.00816	-65.8794	0.635199
359	TRUE	0.821397	83.5284	83.5324	0.004	73.5426	73.3753	75.163	1.78765	0.650064	425.713	1.09335	-66.4804	0.606796
360	TRUE	0.909632	83.6312	83.6488	0.0176	74.2521	73.0685	108.19	35.1213	11.3261	2022.73	1.00742	-67.8867	0.514658
361	TRUE	0.600787	83.7524	83.7644	0.012	90.3347	75.3911	105.525	30.1342	15.0697	2727.84	1.00962	-68.2323	0.602022
362	TRUE	0.776057	84.138	84.1532	0.0152	75.308	74.0174	76.1846	2.1672	0.63901	66.1599	1.11634	-63.2458	0.719796
363	TRUE	0.516362	84.2507	84.2531	0.0024	82.7058	78.8984	83.8414	4.943	1.86434	2059.58	1.0371	-65.1841	0.683782
364	TRUE	0.577635	84.4587	84.4751	0.0164	110.115	97.3364	111.638	14.3017	4.82241	863.683	1.14127	-73.4326	0.525249
365	TRUE	0.819358	84.8955	84.9095	0.014	75.6071	74.3816	85.4137	11.032	4.74763	667.608	1.21915	-69.7051	0.533818
366	TRUE	0.640204	85.1231	85.1707	0.0476	83.1577	75.9548	84.8358	8.88104	3.53457	-155.474	1.04796	-68.6367	0.548407
367	TRUE	0.833669	85.4838	85.5086	0.0248	72.3439	65.0849	74.0036	8.91867	3.75511	128.528	1.42547	-68.6963	0.638823
368	TRUE	0.677402	85.7094	85.7714	0.062	66.2241	65.7486	81.298	15.5495	7.4254	-249.415	1.00045	-68.2568	0.533899
369	TRUE	0.619396	85.9378	85.975	0.0372	80.8965	78.0699	82.7677	4.6978	1.31944	-42.1578	1.11217	-70.73	0.49477
370	TRUE	0.987733	86.163	86.167	0.004	77.2521	76.2649	79.4415	3.17658	1.26385	-921.836	1.07111	-65.5462	0.55456
371	TRUE	0.956638	86.315	86.3166	0.0016	81.9221	77.7718	82.6614	4.88956	2.04985	-2961.35	1.09152	-62.9497	0.789772
372	TRUE	0.816436	86.4594	86.4722	0.0128	72.1982	69.7122	79.3078	9.59559	4.2618	-756.735	1.03174	-63.9909	0.715168
373	TRUE	0.693932	87.0446	87.0482	0.0036	76.4545	74.4283	80.0912	5.66293	1.69199	-1324.7	1.11066	-64.0909	0.654567
374	TRUE	0.614525	87.2074	87.211	0.0036	76.4974	76.2461	76.7487	0.502582	0.170747	91.1493	1.0253	-60.0477	0.638982
375	TRUE	0.892239	87.6321	87.6365	0.0044	81.5711	78.6009	84.4867	5.88576	2.48262	1301.67	1.04862	-72.8714	0.537201
376	TRUE	0.885796	87.9217	87.9249	0.0032	82.0913	79.3897	83.3752	3.98557	1.52499	1354.5	1.07016	-64.0201	0.7393
377	TRUE	0.507474	88.1728	88.1892	0.0164	85.4409	80.2372	87.2291	6.99185	2.97187	-382.494	1.17174	-71.5129	0.494204
378	TRUE	0.364496	88.2844	88.286	0.0016	77.9096	77.3307	77.9987	0.667973	0.276311	-389.651	1.07279	-68.7444	0.66331
379	TRUE	0.64696	88.446	88.4476	0.0016	76.7573	75.9824	77.354	1.37157	0.543759	-857.232	1.00263	-60.4708	0.766647
380	TRUE	0.828437	88.5308	88.544	0.0132	77.6502	76.4795	79.8304	3.35092	1.03059	97.6253	1.15031	-73.1434	0.49057
381	TRUE	0.996453	88.6032	88.6048	0.0016	73.351	73.0749	73.449	0.374065	0.153618	-233.791	1.01068	-67.9521	0.596559
382	TRUE	0.928711	89.5675	89.6067	0.0392	99.1654	90.0346	106.801	16.7667	8.36892	421.807	1.01179	-73.7455	0.446122
383	TRUE	0.518638	89.6839	89.7151	0.0312	65.9571	65.4946	70.6726	5.17795	2.37841	161.101	1.00227	-61.3357	0.763743
384	TRUE	0.815477	89.8759	89.9063	0.0304	66.4988	65.8558	68.2239	2.36819	0.830892	-35.3625	1.02538	-60.0113	0.65287
385	TRUE	0.957042	90.0523	90.0591	0.0068	77.7412	75.9751	79.8442	3.86908	1.26175	-487	1.03978	-58.4187	0.787968
386	TRUE	0.988115	90.4267	90.4771	0.0504	77.6204	68.2623	77.938	9.67568	4.85098	208.455	1.04581	-64.2799	0.650768
387	TRUE	0.897011	90.7591	90.7763	0.0172	89.923	84.6245	91.4101	6.7856	2.1164	362.421	1.0349	-73.2483	0.492311
388	TRUE	0.435022	90.9019	90.9043	0.0024	77.3613	77.1832	78.1332	0.950006	0.33784	222.658	1.24417	-66.2641	0.595576
389	TRUE	0.617812	90.9975	91.0003	0.0028	80.2647	78.4463	81.6823	3.23596	1.16366	1183.97	1.00362	-59.9673	0.799247
390	TRUE	0.457265	91.0807	91.0927	0.012	91.8253	89.0679	92.2271	3.15923	0.89176	-166.232	1.0873	-71.2256	0.537963
391	TRUE	0.776562	91.2506	91.2522	0.0016	80.6958	79.3688	81.4885	2.1197	0.847153	-1324.81	1.00811	-63.6898	0.698752
392	TRUE	0.799977	91.3758	91.3782	0.0024	84.0427	83.7458	84.1466	0.400784	0.146947	-55.6644	1.07689	-67.9938	0.539777
393	TRUE	0.641692	91.6882	91.6966	0.0084	78.4036	78.2847	78.6667	0.382048	0.147912	8.63189	1.01238	-69.1789	0.591658
394	TRUE	0.900932	91.783	91.7898	0.0068	75.1437	70.0414	78.897	8.85565	2.97946	1253.44	1.0217	-64.7934	0.70927
395	TRUE	0.961073	92.0058	92.0518	0.046	75.3936	74.6474	99.9661	25.3187	10.856	-551.574	1.00038	-62.6594	0.653168
396	TRUE	0.550737	92.5449	92.5953	0.0504	74.4087	71.8435	83.7761	11.9325	5.61251	-202.781	1.06222	-65.6803	0.6357
397	TRUE	0.988241	92.9449	92.9473	0.0024	83.1532	82.5742	88.0294	5.45511	2.04126	-2059.58	1.23403	-62.5383	0.725799
398	TRUE	0.497061	93.0625	93.0641	0.0016	77.4794	77.2033	77.5773	0.374065	0.153618	233.791	1.01068	-67.1117	0.577411
399	TRUE	0.964939	93.204	93.2068	0.0028	97.4895	96.2426	99.4043	3.16174	1.05676	1065.58	1.01256	-61.2408	0.74501
400	TRUE	0.687377	93.4128	93.4168	0.004	83.596	81.9278	84.4469	2.51914	0.972791	684.487	1.02897	-64.1694	0.719155
401	TRUE	0.96715	93.6624	93.664	0.0016	77.2109	76.7834	80.5775	3.79409	1.54833	-2104.11	1.2499	-59.4432	0.756844
402	TRUE	0.878249	93.798	93.7996	0.0016	92.1484	90.6877	92.3443	1.65657	0.678869	-935.162	1.18769	-63.0803	0.694896
403	TRUE	0.9492	93.934	93.936	0.002	76.3551	75.8519	76.8583	1.00641	0.417923	551.555	1.01934	-59.1759	0.719394
404	TRUE	0.671535	94.342	94.3536	0.0116	81.8171	70.0488	81.8711	11.8223	5.55033	1062.64	1.03163	-62.5978	0.657358
405	TRUE	0.552208	94.5188	94.568	0.0492	76.8368	75.3106	80.5948	5.28415	1.39097	50.3902	1.07937	-56.7086	0.729501
406	TRUE	0.282689	94.7104	94.7552	0.0448	90.2872	76.6457	105.19	28.5447	7.26075	-89.4295	6.60551	-87.276	0.201209
407	TRUE	0.92011	95.154	95.1704	0.0164	80.1023	67.9165	81.0283	13.1118	6.3953	-968.823	1.17973	-69.412	0.486991
408	TRUE	0.928423	95.4395	95.4543	0.0148	66.753	61.8829	69.4521	7.56922	3.2407	516.061	1.04264	-69.2655	0.592096
409	TRUE	0.469399	95.5639	95.5659	0.002	76.7671	75.0883	78.1164	3.02814	1.09351	1453.64	1.00452	-66.3776	0.63779
410	TRUE	0.634022	95.6399	95.6455	0.0056	73.8612	72.6217	76.3549	3.73323	1.16423	-618.736	1.08364	-59.7993	0.722487
411	TRUE	0.804392	96.1303	96.1339	0.0036	77.7805	77.543	77.8102	0.267189	0.0806379	44.5315	1.01162	-66.41	0.656631
412	TRUE	0.527203	96.2554	96.2638	0.0084	82.4564	81.6399	83.4908	1.85084	0.591059	1.28891	1.33288	-64.3802	0.728014
413	TRUE	0.711193	96.483	96.485	0.002	84.8739	84.4196	86.192	1.77235	0.704376	-884.269	1.12022	-58.7762	0.791796
414	TRUE	0.982715	96.5786	96.625	0.0464	75.545	72.6739	80.8055	8.13161	1.86582	-129.305	1.07573	-65.8491	0.648364
415	TRUE	0.941057	96.7774	96.779	0.0016	80.9778	80.4256	81.1737	0.74813	0.307235	-467.581	1.02779	-63.4812	0.718163
416	TRUE	0.872257	98.4921	98.5033	0.0112	76.5342	75.0306	81.3332	6.30256	2.81369	-552.911	1.24842	-64.9321	0.709605
417	TRUE	0.972541	98.7101	98.7121	0.002	81.0564	80.8071	82.241	1.43392	0.531451	-632.348	1.10015	-63.1539	0.585722
418	TRUE	0.353417	99.0977	99.0993	0.0016	78.625	78.625	78.625	1.42109e-14	4.6998e-15	5.61883e-12	1	-66.9341	0.55916
419	TRUE	0.837528	99.2944	99.2972	0.0028	85.7289	85.1351	86.3226	1.18751	0.402234	-409.973	1.00177	-63.865	0.709754
420	TRUE	0.758928	99.4208	99.4248	0.004	84.1819	82.319	86.3268	4.00784	1.36571	-1026.92	1.00738	-59.237	0.783927
421	TRUE	0.813144	99.6712	99.68	0.0088	78.9548	70.2042	80.6181	10.4139	3.88988	-1339.82	1.08815	-55.8069	0.574742
422	TRUE	0.95225	99.9732	99.9756	0.0024	72.4615	71.5931	72.8623	1.26915	0.467169	-528.812	1.01922	-54.7184	0.788543
423	TRUE	0.985136	100.02	100.022	0.0024	71.0462	70.3114	72.115	1.80353	0.653045	751.47	1.00562	-62.7713	0.728886
424	TRUE	0.378974	100.895	100.9	0.0056	82.0248	76.6152	83.1757	6.5605	2.62742	1150.97	1.00117	-68.6179	0.521747
425	TRUE	0.821117	101.684	101.691	0.0068	78.4344	77.5809	79.4364	1.85548	0.570906	261.452	1.03045	-48.031	0.854402
426	TRUE	0.892366	101.793	101.802	0.0088	67.8228	65.8581	76.5902	10.7321	3.63973	-1137.26	1.03065	-61.6777	0.713942
427	TRUE	0.9019	101.895	101.97	0.0752	77.1515	73.3915	79.4961	6.10462	2.23963	-56.4359	1.0289	-56.8153	0.767308
428	TRUE	0.608227	101.968	101.971	0.0024	73.6006	72.7322	74.6693	1.93712	0.698686	807.134	1.00174	-60.2267	0.780406
429	TRUE	0.381965	102.127	102.129	0.0024	105.677	104.408	106.412	2.00392	0.729994	-834.966	1.01187	-63.1099	0.675358
430	TRUE	0.711091	102.325	102.335	0.0104	80.414	78.8145	82.5849	3.77038	1.68962	357.01	1.03933	-62.5112	0.644407
431	TRUE	0.423404	103.665	103.667	0.002	82.9233	81.4671	84.0499	2.58283	1.01777	1351.85	1.00794	-71.6068	0.561034
432	TRUE	0.636872	104.312	104.327	0.0144	76.7422	67.9515	77.1171	9.16567	4.13549	-667.919	1.021	-66.0914	0.555746
433	TRUE	0.821415	104.478	104.48	0.002	81.9497	80.6939	82.2881	1.59423	0.63583	800.295	1.07494	-63.1257	0.70729
434	TRUE	0.599982	104.608	104.61	0.0024	87.4283	86.4263	87.9627	1.53634	0.561619	640.141	1.01473	-70.284	0.575611
435	TRUE	0.893961	104.726	104.728	0.0024	80.8877	79.1509	81.9564	2.80549	1.01959	-1168.95	1.00826	-60.7536	0.765089
436	TRUE	0.975198	104.807	104.863	0.0556	85.6472	81.085	93.1519	12.0669	2.77311	84.9485	1.11865	-68.453	0.594467
437	TRUE	0.920082	104.916	104.918	0.0016	71.4171	71.1499	73.2874	2.13751	0.869791	-1168.95	1.25162	-66.5058	0.659066
438	TRUE	0.826627	105.452	105.454	0.002	70.4681	69.8358	73.2202	3.3844	1.23158	-1450.46	1.12271	-62.6774	0.683947
439	TRUE	0.633919	105.56	105.565	0.0056	78.2458	77.224	79.9715	2.7475	1.0133	-489.703	1.00207	-61.5675	0.712795
440	TRUE	0.466728	106.375	106.399	0.024	74.7937	72.0385	76.4391	4.40067	1.06153	-38.6005	1.22158	-73.0072	0.495
441	TRUE	0.85106	106.607	106.614	0.0076	76.6707	76.2281	77.8768	1.64871	0.554025	-192.854	1.03357	-56.2347	0.725867
442	TRUE	0.955348	106.724	106.835	0.1108	63.6383	63.3812	80.5371	17.156	7.97825	-123.76	1.0402	-61.7969	0.690514
443	TRUE	0.406556	107.013	107.029	0.0156	76.9616	76.7752	78.091	1.31588	0.497494	-62.6431	1.02914	-61.7955	0.740391
444	TRUE	0.886235	107.118	107.123	0.0044	73.6447	71.5396	75.7897	4.25011	1.70943	961.409	1.07306	-71.1564	0.537164
445	TRUE	0.583769	110.144	110.146	0.002	76.8553	74.2592	77.0735	2.81439	1.08665	-1201.72	1.17214	-58.6517	0.778937
446	TRUE	0.72786	110.412	110.415	0.0028	68.7356	68.3534	69.2217	0.868365	0.317449	47.7124	1.29305	-58.7566	0.660094
447	TRUE	0.962223	110.694	110.707	0.0132	66.5786	62.8973	69.7469	6.84957	1.58931	494.741	1.02048	-56.8967	0.786238
448	TRUE	0.579348	111.42	111.422	0.0016	74.5994	74.5281	74.8488	0.320627	0.129065	155.86	1.04572	-63.88	0.705762
449	TRUE	0.682853	111.618	111.62	0.0016	68.7162	67.5851	68.9567	1.37157	0.580791	-857.232	1.07696	-61.3179	0.583659
450	TRUE	0.575536	111.925	111.927	0.0024	92.9017	92.1892	95.9743	3.78518	1.43656	1558.6	1.07513	-69.927	0.635508
451	TRUE	0.679138	112.071	112.073	0.0024	69.5325	68.2634	70.2005	1.93712	0.708551	807.134	1.01626	-66.4394	0.613221
452	TRUE	0.706658	112.147	112.149	0.0016	70.1321	68.9565	73.4453	4.48878	1.84341	-2805.49	1.0153	-66.813	0.654624
453	TRUE	0.979803	112.296	112.401	0.1052	86.9129	65.648	109.125	43.4766	15.3365	132.307	1.46482	-69.9894	0.402958
454	TRUE	0.967378	112.787	112.835	0.0484	74.018	68.2189	75.0837	6.86476	2.32908	87.6838	1.15241	-69.6162	0.587021
455	TRUE	0.622087	113.01	113.013	0.0028	82.4321	80.3614	84.2356	3.87424	1.38872	-1415.47	1.00145	-69.7835	0.685326
456	TRUE	0.551374	113.211	113.225	0.0136	77.7531	75.296	84.7063	9.41026	3.15431	-511.429	1.35014	-68.2427	0.602077
457	TRUE	0.647114	113.302	113.326	0.0236	78.4443	77.0008	84.5601	7.55934	3.02764	-244.843	1.31261	-67.5027	0.645723
458	TRUE	0.550649	113.579	113.581	0.0024	81.8814	77.8736	83.017	5.14339	1.9457	-2143.08	1.03991	-64.9638	0.722468
459	TRUE	0.942739	113.693	113.747	0.054	72.9398	69.2858	77.0872	7.80134	2.07318	39.4311	1.108	-67.4797	0.489331
460	TRUE	0.931927	113.929	113.998	0.0688	68.3461	68.2713	69.3757	1.10435	0.534003	15.2337	1.00019	-65.5603	0.493719
461	TRUE	0.896628	114.581	114.599	0.0176	76.3704	74.4826	80.2347	5.75207	1.86488	-178.892	1.24986	-71.1767	0.524793
462	TRUE	0.911803	115.334	115.338	0.004	77.0599	74.9002	78.4775	3.57737	1.21575	-901.932	1.04842	-65.5372	0.610842
463	TRUE	0.771563	115.968	115.976	0.0076	78.0883	74.855	82.9645	8.10948	2.71715	1025.53	1.02731	-70.5092	0.597203
464	TRUE	0.985485	116.102	116.106	0.0044	81.6887	79.002	85.8824	6.88043	2.15199	-1542.9	1.00455	-66.0784	0.651732
465	TRUE	0.526799	116.224	116.263	0.0384	75.0391	66.7265	78.715	11.9885	3.77528	-169.134	1.27309	-71.034	0.586112
466	TRUE	0.763669	117.724	117.726	0.002	109.501	109.207	110.329	1.12219	0.444486	551.555	1.10143	-68.1631	0.657068
467	TRUE	0.722938	117.835	117.838	0.0024	73.2684	72.6524	76.1407	3.4883	1.31931	1419.44	1.09262	-64.5407	0.679203
468	TRUE	0.438521	117.93	117.936	0.0056	77.6463	77.2349	80.2443	3.00936	1.14007	483.839	1.05026	-64.6954	0.708917
469	TRUE	0.613974	118.041	118.045	0.0044	77.7196	75.4707	79.6789	4.20823	1.40792	973.414	1.00851	-58.6301	0.789285
470	TRUE	0.375932	118.141	118.143	0.002	77.7408	76.9081	78.244	1.33595	0.556391	728.409	1.03626	-68.8914	0.667386
471	TRUE	0.985274	118.2	118.23	0.03	81.9793	69.1626	90.9028	21.7403	8.22376	490.842	1.50852	-57.7609	0.688589
472	TRUE	0.965854	118.294	118.37	0.076	78.0807	74.8807	91.0276	16.1469	5.75751	-12.086	1.24588	-63.6142	0.707964
473	TRUE	0.937799	118.548	118.567	0.0196	70.314	66.8828	70.3437	3.46086	0.951313	-141.065	1.04851	-47.5057	0.722134
474	TRUE	0.804066	118.64	118.651	0.0112	80.2807	77.4679	106.729	29.2613	12.9834	2790.13	1.00795	-61.4477	0.719161
475	TRUE	0.947746	123.423	123.425	0.0016	69.7676	69.5182	70.017	0.498753	0.197149	311.721	1	-66.0355	0.635116
476	TRUE	0.997569	123.511	123.586	0.0744	83.0577	76.9262	113.052	36.1256	13.4367	369.911	1.21967	-72.095	0.449837
477	TRUE	0.947375	123.693	123.707	0.0132	74.9744	73.8513	77.2791	3.42774	1.21563	-183.091	1.13109	-69.6388	0.545639
478	TRUE	0.670442	123.989	123.991	0.0016	65.2614	65.1901	65.5107	0.320627	0.129065	155.86	1.04572	-60.0432	0.578598
479	TRUE	0.683707	124.13	124.131	0.0016	63.9235	63.398	64.2708	0.872818	0.347517	-545.511	1.00577	-66.6763	0.534713
480	TRUE	0.532717	124.231	124.236	0.0056	84.1196	83.5333	84.4165	0.883209	0.292427	28.5611	1.08236	-59.0224	0.731054
481	TRUE	0.602509	124.355	124.393	0.0376	69.0122	62.9378	80.4609	17.5231	7.91741	-469.865	1.00041	-67.5351	0.5246
482	TRUE	0.789893	124.454	124.456	0.002	76.7016	75.3033	77.138	1.8347	0.704413	893.175	1.05003	-68.4576	0.663318
483	TRUE	0.798548	124.539	124.541	0.002	80.8511	78.5355	81.0738	2.5383	0.973548	-1087.84	1.16423	-55.1855	0.8454
484	TRUE	0.545364	125.049	125.054	0.0052	80.8055	79.0836	84.4645	5.38089	1.96445	1147.54	1.03524	-64.3828	0.732151
485	TRUE	0.906049	125.31	125.342	0.032	69.938	69.8985	82.2286	12.3301	5.9314	-391.685	1.00455	-69.4325	0.526141
486	TRUE	0.636825	125.503	125.532	0.0292	77.4943	74.7713	77.9616	3.19029	1.54744	97.8	1.0136	-65.9423	0.635673
487	TRUE	0.827004	125.741	125.751	0.01	77.3446	69.2475	77.7961	8.54868	3.09677	887.566	1.01042	-69.7466	0.540649
488	TRUE	0.689661	125.876	125.883	0.0068	79.4258	78.6978	79.8535	1.15566	0.320105	90.4539	1.05361	-64.8215	0.702819
489	TRUE	0.978542	125.881	125.943	0.062	79.2851	74.5395	81.3812	6.8417	1.45628	-15.7365	1.09682	-67.6711	0.538563
490	TRUE	0.518702	126.075	126.077	0.0016	79.5236	79.1762	80.0491	0.872818	0.347517	-545.511	1.00577	-66.6639	0.649462
491	TRUE	0.339382	126.195	126.209	0.0136	98.6529	80.5582	102.726	22.1675	9.05149	-1621.7	1.00337	-73.3602	0.480989
492	TRUE	0.613663	126.816	126.821	0.0056	78.7921	77.8861	81.376	3.4899	1.22005	496.338	1.2417	-71.803	0.595848
493	TRUE	0.41119	126.999	127.014	0.0152	74.3501	70.4219	79.4373	9.01533	4.2616	-591.759	1.00947	-65.4588	0.642576
494	TRUE	0.908286	127.498	127.5	0.0024	74.4341	69.3575	76.1708	6.81332	2.54943	-2838.88	1.01859	-67.1743	0.547193
495	TRUE	0.49423	127.622	127.664	0.0416	79.9526	69.7306	80.5834	10.8529	4.7738	-242.074	1.22566	-69.4478	0.486738
496	TRUE	0.761859	127.732	127.736	0.0044	77.2012	76.9326	78.1528	1.22018	0.433516	-268.513	1.03165	-70.5813	0.491184
497	TRUE	0.432105	128.022	128.024	0.0016	70.0662	69.8169	70.1375	0.320627	0.129065	-155.86	1.04572	-68.3251	0.581437
498	TRUE	0.959741	128.24	128.293	0.0532	70.2776	65.3175	77.2358	11.9183	4.34604	-12.2991	1.17684	-66.4165	0.584525
499	TRUE	0.994794	128.498	128.501	0.0024	76.518	76.3176	76.9187	0.601176	0.22042	-250.49	1.00609	-51.6219	0.861412
500	TRUE	0.943301	128.634	128.642	0.008	77.7423	77.5257	79.1495	1.62374	0.753195	-213.607	1.00124	-63.7801	0.640681
501	TRUE	0.533809	128.708	128.744	0.0364	76.618	70.0352	80.1026	10.0673	2.211	84.9446	1.26827	-60.3769	0.712707
502	TRUE	0.987544	128.893	128.909	0.0164	80.8369	79.7854	82.2737	2.48834	0.809334	-86.1163	1.07583	-59.8188	0.772777
503	TRUE	0.953702	129.03	129.049	0.0184	78.71	77.9884	83.0704	5.08195	1.68027	189.725	1.1037	-62.1467	0.65737
504	FALSE	0.998594	129.089	129.095	0.0056	78.7342	77.9062	79.4507	1.54454	0.530542	-72.4838	1.29069	-63.5437	0.641215
505	TRUE	0.976519	129.329	129.376	0.0472	71.0736	67.0723	78.3966	11.3243	3.48347	-10.6328	1.26662	-66.3048	0.54493
506	TRUE	0.850017	129.507	129.515	0.0084	83.8164	81.1471	88.4835	7.33641	2.02719	-786.013	1.02628	-72.5567	0.505459
507	TRUE	0.58214	130.085	130.118	0.0332	78.1796	72.7187	79.9307	7.21201	1.99173	-51.1989	1.09064	-66.316	0.648071
508	TRUE	0.765312	130.397	130.399	0.002	77.424	77.1301	78.3324	1.20235	0.46	-530.561	1.18181	-64.4066	0.539243
509	TRUE	0.926308	130.768	130.77	0.0016	74.3795	73.7026	74.7001	0.997506	0.403004	-623.441	1.0194	-68.3033	0.607143
510	TRUE	0.523198	131.015	131.058	0.0428	95.7293	86.1959	96.0896	9.89371	3.40614	230.196	1.00777	-67.8477	0.546235
511	TRUE	0.728467	131.424	131.436	0.012	66.4647	64.2547	68.3649	4.11027	1.51815	327.667	1.0114	-64.5276	0.654185
512	TRUE	0.694666	131.587	131.61	0.0224	66.794	66.6352	67.2781	0.642939	0.190173	-18.8795	1.01074	-62.2088	0.721688
513	TRUE	0.88083	131.881	131.968	0.0868	69.9362	68.4992	77.6339	9.13467	4.29983	-99.2842	1.00957	-65.6665	0.490261
514	TRUE	0.791098	132.37	132.372	0.0016	78.2926	78.1946	78.5687	0.374065	0.153618	-233.791	1.01068	-67.25	0.459075
515	TRUE	0.815355	132.683	132.691	0.008	104.055	96.9201	107.104	10.1838	3.89584	1222.92	1.00372	-72.2566	0.539492
516	TRUE	0.973072	132.947	133.025	0.078	83.7128	81.7371	84.0641	2.32703	1.10513	-26.7037	1.00145	-64.5543	0.588375
517	TRUE	0.878405	133.176	133.184	0.0072	68.0494	65.5573	72.6323	7.07502	2.21634	944.244	1.01959	-68.8783	0.658937
518	TRUE	0.702085	133.341	133.345	0.004	78.3139	76.9238	79.704	2.78024	1.22708	-685.876	1.00031	-63.8321	0.699296
519	TRUE	0.907187	133.447	133.449	0.0024	81.3453	80.9446	81.5457	0.601176	0.22042	-250.49	1.00609	-62.2496	0.604678
520	TRUE	0.970924	133.692	133.727	0.0348	76.501	75.7042	82.8077	7.10354	3.38402	-196.944	1.00745	-67.4565	0.592973
521	TRUE	0.973878	134.082	134.089	0.0072	76.408	76.0369	77.9591	1.92228	0.559846	227.736	1.0452	-65.8314	0.487261
522	TRUE	0.879312	134.255	134.266	0.0112	106.273	106.157	106.531	0.373658	0.155796	-17.3239	1.00747	-73.3386	0.536386
523	TRUE	0.990553	134.369	134.372	0.0028	77.05	76.5082	79.3285	2.82033	0.94043	-862.357	1.11575	-57.1815	0.787395
524	TRUE	0.993038	134.546	134.573	0.0268	76.0814	74.8029	99.7013	24.8984	11.6596	955.855	1.01202	-63.6225	0.714327
525	TRUE	0.990199	134.663	134.665	0.0024	76.8127	76.2116	78.0819	1.87032	0.68756	-779.302	1.02172	-57.3215	0.729202
526	TRUE	0.903798	134.873	134.875	0.002	74.602	74.1388	75.0918	0.952975	0.366077	-488.574	1.00178	-57.7588	0.708719
527	TRUE	0.500914	135.519	135.553	0.034	74.8214	69.1313	77.2877	8.15639	3.24687	197.325	1.09061	-71.0255	0.59259
528	TRUE	0.437894	135.99	136.005	0.0148	71.8325	66.0794	74.9317	8.85237	3.59444	-612.021	1.03303	-59.6072	0.781732
529	TRUE	0.842918	136.13	136.137	0.0072	80.8163	79.3393	83.1691	3.82971	1.36824	601.143	1.0261	-61.442	0.702418
530	TRUE	0.438351	136.557	136.563	0.006	72.9639	72.3675	73.3496	0.982146	0.339953	128.292	1.02329	-63.5057	0.594673
531	TRUE	0.608065	136.793	136.799	0.0052	69.9053	67.8728	70.6845	2.81166	1.03526	527.81	1.00313	-67.7135	0.655329
532	TRUE	0.941853	137.072	137.1	0.028	74.1959	72.4001	74.7426	2.3425	0.987133	28.0273	1.02423	-58.596	0.649986
533	TRUE	0.751314	137.284	137.297	0.0136	78.7743	71.3943	92.6413	21.247	7.74203	-1089.73	2.91995	-63.8497	0.649989
534	TRUE	0.895112	137.542	137.573	0.0316	80.1439	68.9067	80.5298	11.6231	4.69281	343.652	1.19416	-65.3294	0.659329
535	TRUE	0.908079	137.703	137.706	0.0028	75.3962	74.3274	77.8009	3.47346	1.13233	-1102.69	1.05405	-54.0661	0.847506
536	TRUE	0.466199	137.884	137.887	0.0032	76.1063	73.8723	77.895	4.02268	1.28004	-1158.13	1.01124	-59.784	0.798772
537	TRUE	0.269075	138.013	138.016	0.0032	83.1877	82.6682	84.4643	1.7961	0.67083	-596.846	1.03509	-57.9314	0.781534
538	TRUE	0.708649	138.095	138.136	0.0408	75.2018	68.9516	84.2823	15.3307	5.85783	-129.017	1.38503	-62.0661	0.715506
539	TRUE	0.920079	138.193	138.195	0.0016	71.1751	70.8278	71.7006	0.872818	0.347517	545.511	1.00577	-60.4765	0.704397
540	TRUE	0.979837	138.412	138.413	0.0016	83.5387	82.5857	83.9573	1.37157	0.556377	-857.232	1.02519	-66.506	0.662337
541	TRUE	0.935187	138.617	138.621	0.004	71.9477	70.5746	73.4024	2.82775	1.19446	860.437	1.17595	-70.3149	0.545535
542	TRUE	0.714781	138.851	138.89	0.0388	71.0468	70.0596	75.078	5.01832	1.64705	121.705	1.07202	-60.1661	0.722646
543	TRUE	0.986101	139.057	139.063	0.006	68.2702	66.1698	69.5171	3.34729	1.09538	568.268	1.01593	-55.2648	0.842443
544	TRUE	0.662076	139.168	139.216	0.0476	73.3436	69.8034	75.3056	5.50224	1.59159	-22.2846	1.09938	-49.0423	0.856832
545	TRUE	0.970947	139.346	139.351	0.0056	78.9905	77.1302	82.4598	5.32958	1.77185	913.679	1.02892	-59.6655	0.784742
546	TRUE	0.920315	139.511	139.538	0.0276	81.0756	47.9226	83.3842	35.4616	17.4715	1294.93	1.11982	-59.6167	0.618029
547	TRUE	0.761223	139.694	139.696	0.0024	72.3737	71.8987	74.3108	2.41212	0.918101	-1001.96	1.07168	-53.9036	0.850394
548	TRUE	0.850611	139.861	139.882	0.0208	69.2885	66.3049	76.5026	10.1977	2.74888	-420.006	1.05368	-48.4515	0.855197
549	TRUE	0.998501	139.985	140.053	0.068	74.5271	70.1431	82.6536	12.5105	4.60403	36.2595	1.1321	-60.0309	0.712187
550	TRUE	0.92762	140.163	140.164	0.0016	72.9702	72.3824	74.6267	2.24439	0.921706	-1402.74	1.03298	-57.0752	0.840543
551	TRUE	0.938063	140.248	140.257	0.0092	70.4064	68.8012	75.9559	7.15473	2.58394	728.526	1.01381	-54.1936	0.857
552	TRUE	0.893168	140.351	140.383	0.032	84.282	67.2283	86.2381	19.0097	3.50573	-69.1327	1.45822	-63.8412	0.658777
553	TRUE	0.789918	140.461	140.492	0.0304	82.2642	81.578	85.6358	4.05779	1.52314	-101.048	1.06549	-57.2522	0.769521
554	TRUE	0.755159	140.85	140.887	0.0372	73.3465	72.3371	74.7841	2.44693	0.779727	4.2839	1.05164	-63.0267	0.65602
555	TRUE	0.348851	141.064	141.075	0.0112	50.9944	48.3181	51.0395	2.72145	1.0161	-223.147	1.02983	-70.9024	0.505397
556	TRUE	0.802826	141.322	141.328	0.006	79.7513	76.8105	81.1825	4.37204	1.78483	-776.972	1.00915	-61.5776	0.616775
557	TRUE	0.744858	141.455	141.457	0.002	76.4842	75.0725	81.1645	6.09191	2.33872	-2766.68	1.3237	-64.382	0.697178
558	TRUE	0.985138	141.583	141.597	0.0148	76.663	74.135	78.7152	4.58023	1.87227	302.23	1.00466	-63.9431	0.70082
559	TRUE	0.456244	142.718	142.723	0.0056	77.7407	77.587	80.0179	2.43084	1.01745	454.188	1.03189	-69.2411	0.601073
560	TRUE	0.669903	142.814	142.824	0.0104	77.0668	76.5836	77.2356	0.652044	0.211908	-3.3976	1.02611	-69.3554	0.551225
561	TRUE	0.644818	143.858	143.865	0.0072	78.4915	77.2056	78.5117	1.30608	0.414504	169.23	1.01488	-63.5072	0.699235
562	TRUE	0.990177	144.44	144.444	0.004	82.5547	81.7605	84.9742	3.21369	1.05351	752.313	1.05656	-63.0212	0.725615
563	TRUE	0.940526	144.648	144.656	0.0076	80.5207	79.0612	81.6414	2.58014	0.793194	-374.956	1.02097	-56.1119	0.857332
564	TRUE	0.982695	145.437	145.442	0.0044	81.058	80.8204	81.588	0.767589	0.245093	102.291	1.05553	-63.2235	0.63935
565	TRUE	0.542663	145.562	145.585	0.0224	79.1169	77.8626	83.5914	5.72882	1.91873	247.767	1.03355	-62.5826	0.711282
566	TRUE	0.790774	147.683	147.689	0.0068	68.425	64.9492	69.4637	4.51446	1.90432	734.288	1.01604	-69.6524	0.503086
567	TRUE	0.462793	148.06	148.099	0.0392	75.2876	74.1387	76.9694	2.83074	0.754535	-25.497	1.02526	-69.5305	0.528764
568	TRUE	0.257592	148.392	148.394	0.002	67.0612	66.233	67.3552	1.12219	0.444486	-551.555	1.10143	-66.5456	0.667884
569	TRUE	0.510478	148.731	148.733	0.0016	80.4704	80.4704	80.4704	1.42109e-14	8.33185e-15	9.93014e-12	1	-62.3067	0.698433
570	TRUE	0.99235	148.834	148.882	0.0484	71.6255	65.4115	76.9258	11.5144	2.91682	-106.026	1.1184	-68.1459	0.600989
571	TRUE	0.827098	148.966	148.968	0.0016	80.108	79.7072	80.3307	0.623441	0.249933	389.651	1.00816	-71.6313	0.557164
572	TRUE	0.837541	149.048	149.062	0.0144	71.2498	70.2929	76.9986	6.70571	2.00508	-361.537	1.27236	-72.7654	0.554508
573	TRUE	0.615188	149.151	149.157	0.0056	75.1325	74.891	77.0361	2.14513	1.06322	385.549	1.00083	-70.2459	0.592384
574	TRUE	0.977602	149.249	149.251	0.002	81.1564	80.6665	81.6195	0.952975	0.366077	488.574	1.00178	-70.0733	0.589117
575	TRUE	0.860051	149.372	149.448	0.0764	72.7678	72.0825	73.1414	1.05884	0.354019	4.21851	1.01275	-65.547	0.548397
576	TRUE	0.489745	149.792	149.83	0.0372	74.7481	70.495	76.1222	5.62713	1.75883	118.45	1.05526	-63.159	0.718069
577	TRUE	0.952846	149.932	149.937	0.0048	82.4445	82.1745	82.8479	0.673423	0.260078	-57.0072	1.09231	-64.2341	0.679535
578	TRUE	0.9029	150.054	150.057	0.0032	87.1477	86.3377	91.3548	5.01718	2.1586	1630.09	1.01502	-70.356	0.604067
579	TRUE	0.649595	150.254	150.28	0.0264	85.6864	78.6134	88.8741	10.2607	3.8311	282.524	1.2462	-66.5223	0.657008
580	TRUE	0.991652	150.42	150.423	0.0036	74.1625	73.6817	75.9502	2.26847	0.974511	-645.889	1.004	-65.7789	0.64815
581	TRUE	0.913213	150.546	150.549	0.0024	80.0408	80.0408	80.0408	0	5.0243e-15	-4.3648e-12	1	-55.9298	0.794655
582	TRUE	0.86177	150.669	150.672	0.0028	84.4567	82.7051	85.6739	2.96877	0.907228	876.494	1.1253	-62.097	0.728013
583	TRUE	0.723732	152.09	152.093	0.0028	66.7057	65.2881	67.1881	1.90001	0.698585	-685.644	1.04543	-66.0005	0.64621
584	TRUE	0.730094	152.427	152.437	0.01	74.6514	64.4718	77.5237	13.0519	4.35863	-1257.61	1.0202	-65.8356	0.598835
585	TRUE	0.601617	152.616	152.618	0.002	73.3802	73.3802	73.3802	1.42109e-14	9.53293e-15	-3.30672e-13	1	-66.059	0.571923
586	TRUE	0.391744	152.896	152.899	0.0032	74.0812	73.5542	76.2781	2.72385	0.970053	841.151	1.05778	-73.4302	0.495074
587	TRUE	0.979459	152.997	152.999	0.002	76.5865	73.5583	77.5661	4.00784	1.53333	-1768.54	1.39417	-64.119	0.591011
588	TRUE	0.945985	153.318	153.353	0.0352	69.0641	65.2644	74.2042	8.93983	2.88786	-200.537	1.0169	-60.4527	0.642667
589	TRUE	0.9843	153.486	153.497	0.0116	75.8792	75.3433	79.4045	4.0612	1.10647	235.087	1.12713	-64.6802	0.651931
590	TRUE	0.898902	153.626	153.628	0.0016	82.7948	82.7235	83.0442	0.320627	0.129065	-155.86	1.04572	-56.8938	0.771639
591	TRUE	0.635957	154.055	154.071	0.016	72.5902	72.1891	78.8561	6.667	2.59721	443.868	1.07235	-70.6934	0.52439
592	TRUE	0.884471	154.171	154.176	0.0052	83.5758	79.9353	83.735	3.79967	1.27106	572.745	1.18419	-54.0975	0.844246
593	TRUE	0.916331	154.276	154.294	0.018	76.3276	74.3654	76.9186	2.55321	0.886807	78.7856	1.06485	-63.9047	0.671009
594	TRUE	0.888608	154.398	154.4	0.002	75.2103	74.431	75.9896	1.5586	0.583176	779.302	1	-64.9923	0.672989
595	TRUE	0.964016	154.61	154.612	0.0016	75.7425	75.4931	75.9918	0.498753	0.197149	-311.721	1	-62.6433	0.667076
596	TRUE	0.814085	154.724	154.726	0.0016	81.5628	80.9037	83.6469	2.74314	1.13437	-1714.46	1.03545	-61.3351	0.785652
597	TRUE	0.631522	154.901	154.908	0.0068	73.9909	69.885	76.1393	6.25426	2.78585	-982.605	1.05215	-61.2137	0.624597
598	TRUE	0.991877	154.959	154.976	0.0172	67.8868	67.2945	76.4674	9.17288	2.46876	362.281	1.09305	-61.9736	0.721064
599	TRUE	0.998141	155.124	155.132	0.008	81.2476	81.1289	81.4703	0.341408	0.130275	14.173	1.02933	-57.5131	0.766758
600	TRUE	0.887619	155.256	155.267	0.0104	67.8759	67.5182	76.0336	8.5154	4.00174	-888.45	1.26836	-67.1621	0.602752
601	TRUE	0.986539	155.511	155.514	0.0028	73.9757	73.5526	75.0667	1.51407	0.537488	-530.137	1.02997	-65.3459	0.659006
602	TRUE	0.588284	155.786	155.788	0.0016	77.2763	77.1872	77.8552	0.667973	0.276311	-389.651	1.07279	-59.8701	0.785062
603	TRUE	0.813803	155.922	155.949	0.0264	76.9063	75.5543	81.3049	5.75054	2.49636	196.882	1.05196	-62.8066	0.588179
604	TRUE	0.574985	156.066	156.082	0.016	73.6954	72.1915	73.9741	1.78261	0.87899	-109.27	1.00149	-70.195	0.534813
605	TRUE	0.800193	156.452	156.472	0.0196	76.7613	72.9139	81.6834	8.76953	2.75683	-247.529	1.25268	-69.2582	0.597467
606	TRUE	0.615743	156.851	156.853	0.002	79.9794	78.1847	82.1569	3.97221	1.62047	-2143.24	1.00984	-67.0499	0.695503
607	TRUE	0.496985	157	157.002	0.0016	77.5438	77.0005	78.6215	1.62095	0.652809	-1013.09	1.01707	-68.308	0.660399
608	TRUE	0.904815	157.376	157.379	0.0036	113.415	113.105	113.693	0.587091	0.189826	139.652	1.01559	-70.8899	0.577245
609	TRUE	0.946206	157.435	157.488	0.0536	77.1806	77.0603	78.217	1.15674	0.558495	-19.7758	1.00044	-59.3966	0.690927
610	TRUE	0.586087	157.596	157.597	0.0016	84.1375	83.5943	85.2152	1.62095	0.652809	1013.09	1.01707	-70.7846	0.63666
611	TRUE	0.537286	158.812	158.857	0.0456	65.8603	64.8514	77.9029	13.0515	5.66488	-253.19	1.11102	-61.4206	0.702273
612	TRUE	0.948514	159.309	159.327	0.0184	84.6005	77.416	84.7247	7.30876	3.86873	396.203	1.01107	-69.2294	0.519011
613	TRUE	0.979991	159.517	159.52	0.0028	81.7437	81.4208	83.7884	2.36759	0.851707	-761.631	1.17632	-65.0665	0.622252
614	TRUE	0.776515	166.052	166.089	0.0372	76.5724	76.2681	80.4257	4.15757	1.55785	108.623	1.017	-71.9577	0.495811
615	TRUE	0.632536	166.873	166.897	0.024	67.9845	67.3645	70.2716	2.90708	1.01882	113.089	1.01728	-70.2046	0.589132
616	TRUE	0.609784	167.126	167.131	0.0048	73.1818	72.4415	73.5202	1.07873	0.463924	-223.051	1.00108	-67.6205	0.489367
617	TRUE	0.44669	167.231	167.234	0.0028	78.3323	77.3749	82.9265	5.5516	2.03275	1896.12	1.16741	-71.7945	0.515183
618	TRUE	0.985443	167.651	167.657	0.006	79.1795	76.8006	79.6585	2.85783	1.29699	-477.203	1.00011	-67.4415	0.579012
619	TRUE	0.932191	167.825	167.827	0.0016	70.4103	69.9116	70.9091	0.997506	0.394299	-623.441	1	-70.6974	0.564023
620	TRUE	0.527908	168.078	168.081	0.0024	73.444	71.4401	75.3144	3.87424	1.39516	-1614.27	1.00012	-64.8315	0.718249
621	TRUE	0.58578	168.251	168.258	0.0072	85.2219	82.9976	85.8747	2.87715	1.30829	391.052	1.01166	-70.6562	0.539855
622	TRUE	0.932366	168.398	168.409	0.0112	72.1019	71.4855	72.3817	0.896203	0.297948	64.6878	1.01795	-69.4792	0.594762
623	TRUE	0.797157	168.731	168.735	0.0048	69.9004	66.991	71.4886	4.49768	1.55384	-969.641	1.10812	-64.2146	0.659955
624	TRUE	0.347934	168.812	168.824	0.012	75.3451	73.508	78.2254	4.7174	1.51859	294.892	1.1661	-70.3571	0.591611
625	TRUE	0.789727	168.977	168.994	0.0168	78.234	72.8131	80.8827	8.06959	3.00302	394.241	1.09004	-69.9528	0.54828
626	TRUE	0.710738	169.079	169.081	0.0024	76.0786	75.6111	76.3458	0.73477	0.267807	-306.154	1.00557	-59.0326	0.728378
627	TRUE	0.569327	169.251	169.253	0.0028	74.7123	71.2389	75.2912	4.05237	1.45929	-1341.25	1.13314	-66.313	0.559989
628	TRUE	0.635142	169.383	169.39	0.0076	76.0783	73.3296	80.5792	7.24961	2.40078	1006.56	1.00705	-67.2608	0.6561
629	TRUE	0.767474	169.49	169.491	0.0016	87.2478	87.2478	87.2478	0	3.76822e-15	6.9511e-12	1	-66.7804	0.648266
630	TRUE	0.998978	169.593	169.603	0.01	78.2463	74.5164	80.1463	5.62989	1.53241	540.255	1.00636	-67.6337	0.651448
631	TRUE	0.975572	169.952	169.963	0.0112	77.1671	76.0792	82.6579	6.57865	2.65729	-552.268	1.0157	-67.5608	0.536715
632	TRUE	0.565452	170.089	170.091	0.0016	76.972	76.5	77.6222	1.12219	0.445538	701.372	1.00392	-65.2311	0.70682
633	TRUE	0.49107	170.211	170.215	0.004	76.4604	76.1338	76.5123	0.378518	0.125068	-26.6514	1.03426	-61.8628	0.662776
634	TRUE	0.871264	170.298	170.3	0.0024	78.8238	78.6086	78.8906	0.282033	0.100127	83.4966	1.01988	-64.5707	0.625961
635	TRUE	0.775542	170.386	170.389	0.0024	79.2349	79.2349	79.2349	0	2.61473e-15	-8.21109e-13	1	-64.4371	0.700254
636	TRUE	0.940048	170.868	170.87	0.0016	85.8854	85.7429	86.3842	0.641254	0.258129	311.721	1.14317	-63.7688	0.694285
637	TRUE	0.79062	171.03	171.051	0.0212	71.0087	69.5524	76.0794	6.52702	2.78737	276.514	1.08205	-59.7342	0.790624
638	TRUE	0.751372	171.122	171.132	0.01	77.2199	76.7078	88.9369	12.2291	3.14479	1100.66	1.07204	-65.0976	0.651432
639	TRUE	0.790278	171.239	171.242	0.0028	80.9365	77.2701	83.1334	5.86332	2.13344	2154.12	1.00707	-69.5017	0.673387
640	TRUE	0.436394	171.486	171.494	0.0076	78.23	78.1086	83.0548	4.94613	2.08847	657.646	1.07637	-73.7642	0.507608
641	TRUE	0.570787	172.17	172.202	0.0316	75.2057	74.2558	79.6246	5.36884	1.8057	-170.119	1.0121	-64.3895	0.644879
642	TRUE	0.843742	173.822	173.829	0.0068	79.6641	78.8848	82.0459	3.1611	0.911785	469.273	1.00104	-69.5117	0.574607
643	TRUE	0.703381	173.918	173.943	0.0256	80.5237	77.9578	82.8251	4.86724	1.75233	116.517	1.12224	-71.5528	0.509212
644	TRUE	0.983631	174.134	174.136	0.0024	80.7582	79.0882	81.4261	2.33791	0.867127	974.127	1.03194	-70.3639	0.622717
645	TRUE	0.403407	174.242	174.245	0.0024	77.7023	77.7023	77.7023	0	2.61473e-15	-2.09812e-12	1	-64.6972	0.649613
646	TRUE	0.962446	174.459	174.516	0.0568	80.32	79.1407	80.3269	1.18624	0.583682	-20.3087	1.00035	-64.4907	0.650577
647	TRUE	0.444313	174.59	174.593	0.0028	77.2658	75.7888	79.9451	4.15628	1.57767	-1583.34	1.026	-62.0089	0.711107
648	TRUE	0.715783	174.699	174.701	0.002	75.8456	75.5695	76.1217	0.552191	0.182612	-227.747	1.03518	-61.6007	0.740823
649	TRUE	0.515282	174.862	174.864	0.0016	75.3582	73.7996	75.6699	1.87032	0.794735	-1168.95	1.08341	-65.1248	0.714369
650	TRUE	0.892986	175	175.015	0.0148	80.6899	79.5281	82.0981	2.56998	1.00854	-131.727	1.04749	-67.6295	0.583825
651	TRUE	0.880192	175.227	175.229	0.0016	78.3357	78.113	78.7364	0.623441	0.249933	389.651	1.00816	-69.5536	0.613615
652	TRUE	0.798147	178.768	178.77	0.002	79.7178	79.2681	80.4971	1.22907	0.457432	-602.448	1.01262	-60.6258	0.751756
653	TRUE	0.99077	179.492	179.545	0.0536	77.3119	75.9054	92.0873	16.1819	7.45162	283.84	1.03275	-71.8177	0.485478
654	TRUE	0.925739	180.424	180.462	0.0376	67.8665	67.6815	73.3542	5.67269	2.47671	149.262	1.00375	-69.1164	0.438357
655	TRUE	0.947874	180.636	180.66	0.024	79.4277	74.3295	83.9376	9.60806	3.09566	282.109	1.17553	-66.2541	0.662556
656	TRUE	0.91293	180.955	180.957	0.0016	82.8724	82.4983	83.2464	0.74813	0.295724	-467.581	1	-55.8	0.779774
657	TRUE	0.896523	181.043	181.058	0.0144	71.8945	71.5341	78.7087	7.17465	3.35764	571.058	1.09128	-64.6132	0.710754
658	TRUE	0.944141	187.596	187.64	0.0436	71.3528	70.6317	76.8212	6.18954	2.92387	137.977	1.0015	-61.5322	0.646053
659	TRUE	0.894127	187.732	187.864	0.1312	72.1188	35.5881	100.96	65.3723	11.3986	-62.454	6.13644	-77.6579	0.230175
660	TRUE	0.977039	188.31	188.314	0.0036	76.859	76.833	77.0793	0.246315	0.0834662	-43.6469	1.00899	-67.6089	0.479416
661	TRUE	0.868991	188.81	188.812	0.0024	71.4404	71.1732	71.7076	0.534378	0.192398	-222.658	1	-51.3544	0.802638
662	TRUE	0.700432	189.234	189.314	0.0796	75.3174	72.3264	80.9141	8.5877	2.75279	-28.9236	1.10836	-67.3745	0.53306
663	TRUE	0.581306	189.421	189.423	0.0024	83.82	83.82	83.82	1.42109e-14	4.10232e-15	-2.94733e-12	1	-66.4739	0.596421
664	TRUE	0.907458	189.572	189.579	0.0076	91.5593	88.5865	94.1885	5.60203	2.4299	754.651	1.00218	-60.8396	0.714674
665	TRUE	0.443947	189.693	189.701	0.008	76.7376	74.0202	80.2273	6.20712	2.86535	-802.761	1.36728	-68.297	0.675481
666	TRUE	0.702678	189.823	189.825	0.0016	81.7291	80.3486	82.219	1.87032	0.768088	1168.95	1.03658	-67.8114	0.630938
667	TRUE	0.757622	189.908	189.91	0.0024	70.1326	69.7986	70.4666	0.667973	0.240498	-278.322	1	-55.4399	0.70187
668	TRUE	0.671233	192.435	192.437	0.0016	74.8319	74.4935	76.9516	2.45814	0.997645	1324.81	1.28621	-65.332	0.72412
669	TRUE	0.391617	195.723	195.727	0.004	72.8539	72.5639	73.2501	0.686267	0.238222	105.486	1.0551	-61.6645	0.697901
670	TRUE	0.796867	195.853	195.953	0.1	69.7533	62.1197	82.1337	20.014	5.44626	24.6881	1.21292	-55.1294	0.782893
671	TRUE	0.699231	196.035	196.13	0.0956	70.4104	66.7832	77.1962	10.413	2.99978	-61.7454	1.1185	-59.7293	0.713987
672	TRUE	0.869754	196.385	196.435	0.0504	65.2409	62.9985	74.7433	11.7448	4.61823	232.662	1.13475	-64.8097	0.58733
673	TRUE	0.639146	196.998	197.003	0.0048	76.1674	72.2754	77.2867	5.01137	1.95631	1074.4	1.00895	-72.4139	0.536018
674	TRUE	0.847797	197.668	197.72	0.052	80.8298	74.0998	81.9231	7.82335	3.46779	-97.9334	1.08049	-68.9845	0.586614
675	TRUE	0.832924	198.448	198.476	0.0276	80.0522	78.5372	91.6178	13.0806	6.52789	458.256	1.01966	-72.3444	0.506019
676	TRUE	0.911579	198.591	198.606	0.0152	68.9275	67.1759	71.7107	4.53479	1.22824	114.675	1.18438	-56.8136	0.793484
677	TRUE	0.981509	198.814	198.818	0.0032	72.4065	70.9147	74.0987	3.184	1.36112	1209.15	1.07797	-64.1957	0.587699
678	TRUE	0.923754	199.207	199.218	0.0112	86.9545	85.3265	90.8067	5.48019	1.7899	360.585	1.66165	-71.4987	0.533398
679	TRUE	0.962573	199.272	199.296	0.0236	74.5674	67.699	75.176	7.47703	3.04953	329.342	1.01301	-64.8897	0.536672
680	TRUE	0.7463	199.387	199.39	0.0032	86.4255	82.9156	89.2981	6.38252	3.02144	2199.58	1.01506	-75.3623	0.477391
681	TRUE	0.79787	199.548	199.578	0.03	80.8012	77.6698	82.1829	4.5131	1.97385	126.778	1.04031	-65.7011	0.650388
682	TRUE	0.89139	200.65	200.684	0.034	76.4332	75.5087	77.1025	1.59377	0.540196	-32.4226	1.00847	-72.6319	0.44772
683	TRUE	0.90327	200.733	200.735	0.0024	73.82	73.8003	74.1225	0.32228	0.123481	112.657	1.01878	-70.2356	0.479029
684	TRUE	0.944274	201.211	201.24	0.0288	68.5008	67.063	70.6893	3.62622	1.10612	-79.0293	1.02475	-65.7086	0.652581
685	TRUE	0.449248	201.371	201.375	0.004	80.6735	79.8942	82.3063	2.41212	0.921312	-676.576	1.05341	-62.2684	0.73684
686	TRUE	0.914417	201.506	201.53	0.0244	70.2495	67.1593	72.345	5.18576	2.14578	255.323	1.05744	-62.5755	0.714256
687	TRUE	0.989944	201.62	201.623	0.0028	81.3981	81.3164	81.7098	0.393362	0.146665	137.836	1.01178	-61.6721	0.643711
688	TRUE	0.902685	202.127	202.132	0.0048	80.0601	79.2704	85.4103	6.13991	2.99517	-1289.2	1.00152	-71.7775	0.485015
689	TRUE	0.630996	202.261	202.305	0.0432	79.8891	76.2956	83.5094	7.21375	3.49634	125.33	1.104	-72.0309	0.475625
690	TRUE	0.938926	202.441	202.473	0.0316	79.8057	74.8312	82.7875	7.95628	2.69776	-193.672	1.10364	-67.7818	0.598084
691	TRUE	0.903454	202.607	202.657	0.05	84.9657	71.3851	86.0777	14.6926	4.77551	278.939	1.03594	-60.6991	0.719195
692	TRUE	0.406545	202.987	202.995	0.0088	72.9588	72.3634	74.6784	2.31502	0.806634	-195.877	1.07793	-70.0183	0.583363
693	TRUE	0.792637	203.107	203.12	0.0136	74	72.3295	75.5547	3.22516	1.13405	251.569	1.01097	-61.7648	0.666636
694	TRUE	0.946407	203.256	203.263	0.0076	83.8181	83.2525	84.1131	0.860566	0.291904	94.7383	1.01069	-61.116	0.691749
695	TRUE	0.449401	203.478	203.481	0.0028	84.0707	82.7793	84.8278	2.04845	0.641887	-625.562	1.07198	-60.624	0.743852
696	TRUE	0.984376	204.241	204.248	0.0068	73.2538	71.1934	80.0016	8.80821	3.57832	1416.04	1.01365	-70.3784	0.552799
697	TRUE	0.320189	204.334	204.343	0.0092	70.0174	69.3574	80.1715	10.814	3.26387	1170.06	1.03487	-65.0734	0.7093
698	TRUE	0.855808	205.045	205.048	0.0028	67.3164	67.0195	67.6133	0.593754	0.201156	204.986	1.00077	-61.7005	0.782572
699	TRUE	0.505804	205.334	205.364	0.0304	76.3215	74.8978	77.4297	2.53193	0.71574	26.3369	1.06619	-57.464	0.783377
700	TRUE	0.895547	205.447	205.5	0.0528	77.9539	71.4659	94.1449	22.679	5.91642	54.9583	1.43748	-66.5349	0.641568
701	TRUE	0.94283	205.686	205.692	0.006	76.0114	75.5922	76.285	0.69283	0.303484	-98.6458	1.00932	-59.0638	0.686268
702	TRUE	0.597041	206.179	206.181	0.002	76.2215	74.5872	77.8291	3.2419	1.2815	-1705.56	1.00423	-72.1355	0.630837
703	TRUE	0.843192	206.739	206.753	0.0144	79.9165	79.5264	81.3315	1.80513	0.80243	-10.223	1.0498	-70.6954	0.528169
704	TRUE	0.808059	206.843	206.85	0.0076	83.383	80.5666	86.2675	5.70092	1.65918	-730.758	1.01004	-70.0757	0.533487
705	TRUE	0.592827	207.016	207.019	0.0036	76.4991	75.2003	82.0878	6.88754	2.17008	-1616.63	1.1008	-64.5045	0.686028
706	TRUE	0.88742	207.097	207.107	0.0092	78.7499	78.5998	83.1094	4.50957	2.19597	497.241	1.01346	-75.0776	0.442737
707	FALSE	0.770425	207.95	208.42	0.47	78.59	54.8566	112.173	57.3161	12.1306	-12.4885	67.8678	-86.2401	0.203003
708	TRUE	0.5843	208.851	208.855	0.0044	78.3091	77.9603	82.8068	4.84651	1.67095	1031.02	1.12242	-69.9829	0.620618
709	TRUE	0.392148	210.368	210.375	0.0068	69.4236	69.0153	69.7151	0.69986	0.22783	39.861	1.04303	-68.4146	0.595682
710	TRUE	0.253039	210.522	210.53	0.0084	67.0182	65.2439	67.3516	2.10778	0.937961	-249.228	1.00038	-62.0525	0.766606
711	TRUE	0.509113	210.628	210.63	0.002	74.7429	74.1372	76.0075	1.87032	0.715992	935.162	1.02394	-71.9599	0.591316
712	TRUE	0.947316	210.946	210.981	0.0344	74.423	71.4674	81.5916	10.1242	3.58072	-154.704	1.34363	-73.9727	0.449027
713	TRUE	0.638014	211.199	211.205	0.006	77.6004	75.549	80.1743	4.62534	1.61306	-724.778	1.32927	-67.4036	0.592652
714	TRUE	0.99809	211.324	211.332	0.0076	78.1373	73.3906	80.3894	6.99887	2.25007	774.119	1.04391	-64.1195	0.72806
715	TRUE	0.806689	211.536	211.579	0.0432	69.985	69.2725	77.3433	8.07074	3.509	181.188	1.00231	-68.8297	0.503402
716	TRUE	0.449707	211.772	211.785	0.0132	70.4764	69.7331	70.9832	1.25009	0.430066	-13.6646	1.04445	-74.5592	0.420416
717	TRUE	0.9596	212.005	212.019	0.0148	75.1674	70.2547	76.1787	5.92398	1.77774	-427.033	1.00862	-71.4691	0.48404
718	TRUE	0.623023	212.295	212.297	0.002	74.8664	71.3929	75.6947	4.30175	1.57833	-1897.04	1.06734	-68.8276	0.619229
719	TRUE	0.793452	212.491	212.499	0.0076	73.9724	71.4935	74.581	3.08752	1.0458	-389.316	1.11425	-59.8999	0.784449
720	TRUE	0.509476	212.7	212.71	0.0096	76.2877	76.2647	80.9741	4.70932	1.76827	486.09	1.08175	-65.8917	0.583682
721	TRUE	0.526085	212.954	212.963	0.0084	80.2798	77.0944	80.555	3.46061	1.59333	-444.911	1.08317	-60.7442	0.714211
722	TRUE	0.527119	213.063	213.068	0.0052	75.7179	74.8362	79.6162	4.78003	2.15534	932.688	1.0009	-71.3317	0.596041
723	TRUE	0.262886	213.471	213.499	0.0288	83.4216	71.3752	83.7341	12.3589	5.87204	432.502	1.00102	-71.5876	0.535793
724	TRUE	0.758273	213.635	213.637	0.0024	83.2595	82.458	84.8627	2.4047	0.881679	1001.96	1.01831	-73.3564	0.573633
725	TRUE	0.859603	213.851	213.859	0.008	84.5745	79.4235	87.9029	8.47932	3.22271	945.953	1.01729	-73.8356	0.45625
726	TRUE	0.943458	213.984	214.006	0.022	86.6542	81.7369	91.5549	9.81808	3.61953	303.766	1.19896	-72.0503	0.611713
727	TRUE	0.991553	214.067	214.099	0.0312	76.7423	70.3989	79.546	9.14708	3.34377	207.921	1.17361	-60.4632	0.792552
728	TRUE	0.912997	214.511	214.521	0.01	81.7004	80.6972	83.3414	2.64418	0.901854	-38.1324	1.25124	-56.987	0.779812
729	TRUE	0.558985	214.694	214.718	0.024	79.5382	78.3245	81.8814	3.55683	1.32561	130.24	1.02481	-59.4349	0.701691
730	TRUE	0.847398	214.906	214.907	0.0016	88.1724	88.0745	88.4485	0.374065	0.153618	-233.791	1.01068	-70.7446	0.548842
731	TRUE	0.982557	214.993	215.027	0.034	79.9755	79.6188	95.5506	15.9318	7.79258	487.413	1.04356	-64.4827	0.605221
732	TRUE	0.707844	215.284	215.3	0.0152	72.4909	71.4412	75.1034	3.66221	0.955512	24.3025	1.17247	-72.9716	0.539226
733	TRUE	0.526696	217.674	217.676	0.002	72.1055	70.8051	73.0762	2.27111	0.901923	1195.99	1.0115	-67.6628	0.678379
734	TRUE	0.98915	218.413	218.517	0.104	75.291	69.9572	82.192	12.2348	3.52985	75.9108	1.0692	-69.9291	0.499918
735	TRUE	0.691947	220.13	220.14	0.01	86.2427	83.7572	88.2038	4.44659	1.39371	373.899	1.04176	-69.6807	0.593728
736	TRUE	0.824455	220.518	220.531	0.0132	74.465	69.8515	83.121	13.2695	4.31864	-971.39	1.01133	-66.8733	0.6381
737	TRUE	0.950491	220.636	220.68	0.0432	76.0395	74.9155	93.0035	18.088	5.24074	408.428	1.02274	-72.6766	0.500512
738	TRUE	0.876469	221.142	221.144	0.0016	84.6914	84.344	85.2168	0.872818	0.347517	545.511	1.00577	-66.6873	0.667368
739	TRUE	0.927701	221.281	221.298	0.0172	82.2615	77.0804	85.2579	8.17742	3.25881	436.359	1.08458	-66.4485	0.666036
740	TRUE	0.95003	224.097	224.151	0.0544	83.7177	83.2149	84.213	0.99811	0.398624	-1.78755	1.01964	-74.2193	0.479151
741	TRUE	0.962868	224.511	224.573	0.062	76.0233	73.7297	80.2363	6.50666	2.32254	-66.9049	1.06265	-71.9084	0.442013
742	TRUE	0.950096	224.823	224.857	0.0344	80.5667	71.7819	86.5629	14.781	3.20321	-281.015	1.11268	-70.1783	0.488871
743	TRUE	0.945256	225.03	225.034	0.004	80.0011	79.1998	82.8434	3.64357	1.47439	949.339	1.01503	-69.8093	0.550212
744	TRUE	0.802001	227.414	227.416	0.002	80.5094	80.2199	80.8255	0.605629	0.218335	290.727	1.00254	-74.0302	0.521187
745	TRUE	0.901321	227.511	227.513	0.002	82.0311	81.2919	82.7971	1.50517	0.538361	-716.321	1.0073	-67.559	0.548281
746	TRUE	0.530662	227.755	227.757	0.0028	69.8311	68.9776	70.6846	1.70704	0.634142	-645	1.00636	-62.2893	0.595008
747	TRUE	0.860138	227.93	227.943	0.0124	76.5286	74.4825	77.9894	3.50696	0.775583	-228.894	1.01445	-64.0516	0.527931
748	TRUE	0.406708	228.185	228.207	0.022	82.7856	82.4006	87.6233	5.2227	1.71232	-185.006	1.06272	-65.8432	0.657547
749	TRUE	0.550117	228.271	228.28	0.0096	77.955	77.5313	80.9774	3.44611	1.43335	-363.609	1.00035	-72.7031	0.484629
750	TRUE	0.836215	228.431	228.447	0.0168	81.42	80.6505	82.521	1.87052	0.702701	74.7062	1.04719	-63.8129	0.737483
751	TRUE	0.981347	228.603	228.637	0.0344	72.0336	71.8939	82.335	10.4411	5.07523	317.892	1.01538	-63.6113	0.662599
752	TRUE	0.846932	228.756	228.758	0.002	86.5082	86.3345	86.6818	0.347346	0.151643	-197.847	1.00936	-62.469	0.715244
753	TRUE	0.33808	228.984	228.986	0.002	79.5246	76.8127	80.295	3.48237	1.33139	-1528.7	1.35248	-60.2406	0.741664
754	TRUE	0.824075	229.253	229.257	0.0044	65.7685	65.3974	65.7982	0.400784	0.129477	72.2729	1.01017	-57.3682	0.775034
755	TRUE	0.978009	229.376	229.378	0.002	94.0937	93.2119	94.1649	0.952975	0.373414	-404.601	1.13695	-57.2086	0.644468
756	TRUE	0.674596	229.55	229.555	0.0048	67.1802	66.2154	68.0857	1.87032	0.607476	-389.651	1.00333	-55.3949	0.80141
757	TRUE	0.560664	229.743	229.746	0.0036	75.7995	72.4967	78.2487	5.75199	2.43308	-1918.68	1.22794	-55.1392	0.802465
758	TRUE	0.995315	229.848	229.859	0.0108	85.4019	77.9739	92.3368	14.3629	5.25214	1276.42	1.21862	-64.6733	0.664025
759	TRUE	0.996822	230.694	230.753	0.0596	85.7929	61.7559	88.5082	26.7523	9.53634	-272.166	1.29495	-70.3022	0.479413
760	TRUE	0.997768	230.817	230.825	0.008	78.652	71.0997	81.8462	10.7465	3.79034	1299.3	1.00552	-67.7596	0.583148
761	TRUE	0.8419	231.001	231.018	0.0164	78.833	76.6926	79.6628	2.97015	0.875546	164.862	1.04878	-62.3968	0.657727
762	TRUE	0.935012	231.048	231.095	0.0468	75.9164	73.6814	78.2217	4.54036	1.2472	-42.5134	1.06617	-65.0228	0.664276
763	TRUE	0.331686	231.176	231.185	0.0084	80.0041	79.5735	81.4843	1.91074	0.74873	186.801	1.06117	-64.6873	0.713159
764	TRUE	0.605387	231.302	231.304	0.0016	70.5891	70.2418	71.1146	0.872818	0.347517	-545.511	1.00577	-63.4824	0.652896
765	TRUE	0.994076	231.529	231.532	0.0028	75.3979	74.344	76.5854	2.24142	0.73151	-740.425	1.01602	-58.7348	0.743561
766	TRUE	0.598215	231.637	231.658	0.0212	84.9187	80.2671	86.1154	5.84835	2.3274	-327.413	1.03086	-63.0991	0.661088
767	TRUE	0.722692	231.952	231.968	0.0152	81.2429	79.8649	81.8918	2.02695	0.652716	81.1568	1.04801	-67.3524	0.608437
768	TRUE	0.978542	232.258	232.354	0.0956	78.5876	76.196	82.8758	6.67978	2.1791	-33.4051	1.05632	-71.6192	0.45303
769	TRUE	0.594269	232.57	232.598	0.0276	76.5961	76.4046	76.9371	0.532517	0.203713	-14.732	1.00172	-70.3567	0.558545
770	TRUE	0.963582	232.941	232.951	0.0104	78.1237	76.5326	89.0071	12.4744	5.15552	-1267.14	1.01091	-72.2355	0.540453
771	TRUE	0.968321	233.196	233.197	0.0016	81.3863	81.1993	82.6955	1.49626	0.615599	857.232	1.163	-71.1771	0.580365
772	TRUE	0.441126	234.21	234.212	0.0024	83.2222	82.0867	85.293	3.20627	1.17064	1335.95	1.01153	-70.4329	0.603486
773	TRUE	0.741747	234.337	234.346	0.0084	86.2857	82.1711	86.9953	4.82425	1.62072	-531.304	1.18286	-58.1671	0.785056
774	TRUE	0.951581	234.426	234.428	0.0024	80.5767	77.17	83.449	6.27895	2.26341	2616.23	1.00036	-67.4095	0.657657
775	TRUE	0.501463	234.826	234.829	0.0032	78.2222	75.773	80.8867	5.1137	1.72184	1570.97	1.00042	-68.6404	0.66593
776	TRUE	0.897219	235.09	235.095	0.0052	79.9677	77.5111	83.2408	5.72972	1.77672	1057.66	1.00423	-57.3407	0.789619
777	TRUE	0.547283	235.355	235.388	0.0336	82.7444	77.8251	84.6364	6.81129	2.96395	187.086	1.04299	-61.3295	0.707362
778	TRUE	0.835583	235.975	235.978	0.0024	71.8758	70.7403	73.2118	2.4715	0.890816	1029.79	1.00099	-67.514	0.658337
779	TRUE	0.995324	236.13	236.157	0.0276	86.257	75.6373	87.447	11.8097	5.68981	-410.208	1.01823	-65.2806	0.547988
780	TRUE	0.49058	236.283	236.299	0.016	73.5111	71.0614	76.3788	5.31735	1.75123	223.647	1.11294	-73.723	0.529638
781	TRUE	0.986841	236.585	236.589	0.004	70.6686	68.6424	72.3905	3.74807	1.28861	969.91	1.00238	-67.2586	0.638008
782	TRUE	0.312938	236.755	236.77	0.0148	70.6124	69.3046	70.915	1.61039	0.704917	-120.27	1.00499	-65.2371	0.602621
783	TRUE	0.773551	236.87	236.878	0.008	78.5645	78.3333	79.044	0.710719	0.29836	-67.8966	1.01513	-68.2291	0.529516
784	TRUE	0.5121	237.413	237.415	0.0016	82.6128	82.3634	82.8622	0.498753	0.197149	311.721	1	-56.224	0.697126
785	TRUE	0.795503	237.852	237.862	0.01	70.1202	69.4373	70.7288	1.29141	0.278809	81.3493	1.01888	-55.9167	0.719672
786	TRUE	0.621338	238.016	238.02	0.004	78.0793	76.7063	79.7196	3.0133	0.902374	-668.816	1.03944	-54.9823	0.807177
787	TRUE	0.670974	238.082	238.104	0.022	86.6428	82.5039	87.0887	4.58483	1.87124	205.233	1.00028	-67.925	0.616693
788	TRUE	0.834528	238.182	238.184	0.002	78.2227	78.0045	78.7259	0.721411	0.294569	374.701	1.0422	-71.2759	0.621865
789	TRUE	0.584411	238.322	238.335	0.0128	72.4296	71.7192	74.3551	2.63586	0.93248	163.252	1.14208	-55.3178	0.772491
790	TRUE	0.91487	238.435	238.455	0.02	71.1276	70.7848	74.5871	3.80236	1.32518	170.042	1.03767	-60.1571	0.720879
791	TRUE	0.680665	238.553	238.555	0.002	73.651	73.1478	73.8692	0.721411	0.294569	-374.701	1.0422	-65.8282	0.592719
792	TRUE	0.888336	239.825	239.857	0.032	67.4727	66.8095	81.8644	15.0549	4.25578	-424.596	1.1708	-65.2812	0.487093
793	TRUE	0.800217	240.219	240.227	0.008	84.1175	80.7349	89.3942	8.65933	3.37553	-1042.92	1.01749	-68.0952	0.602722
794	TRUE	0.775955	240.326	240.34	0.0144	77.7019	77.0769	79.0347	1.95772	0.651429	54.2522	1.06132	-69.731	0.59566
795	TRUE	0.537455	244.25	244.252	0.002	74.8964	73.8009	75.6356	1.8347	0.674312	-893.175	1.00821	-65.8514	0.714644
796	TRUE	0.916578	244.392	244.468	0.0764	78.7467	69.1035	82.2218	13.1183	4.94958	122.119	1.07433	-70.8121	0.40593
797	TRUE	0.843407	244.651	244.675	0.0248	71.276	67.5105	75.2479	7.73736	3.48361	311.32	1.00209	-66.1255	0.696525
798	TRUE	0.579367	247.295	247.303	0.008	75.5703	72.468	78.5391	6.07113	1.81889	694.817	1.26176	-60.3599	0.654588
799	TRUE	0.561207	247.416	247.421	0.0048	71.9019	70.0167	76.9637	6.94692	2.28651	1428.92	1.02332	-67.6653	0.670456
800	TRUE	0.28508	253.254	253.255	0.0016	69.4391	68.21	69.9556	1.74564	0.709855	1091.02	1.02644	-77.5935	0.483384
801	TRUE	0.878226	253.435	253.44	0.0048	77.5138	77.3962	78.0448	0.648555	0.246284	-86.18	1.0439	-59.943	0.691458
802	TRUE	0.992695	253.679	253.689	0.0096	78.9913	68.5593	79.8747	11.3154	4.37074	1245.29	1.01807	-66.9836	0.607785
803	TRUE	0.991635	256.275	256.277	0.0016	85.8331	85.8331	85.8331	1.42109e-14	5.0243e-15	7.94411e-12	1	-65.3595	0.576505
804	TRUE	0.507599	256.367	256.371	0.004	97.6622	97.5434	97.9219	0.378518	0.141566	-5.82206e-13	1.04242	-69.6711	0.541323
805	TRUE	0.822901	256.724	256.762	0.0376	66.0441	64.5894	74.6994	10.11	3.28164	-349.172	1.08529	-64.7507	0.537613
806	TRUE	0.627845	257.186	257.222	0.0364	73.0756	69.5332	74.0003	4.46707	1.49561	101.903	1.03106	-62.2357	0.721685
807	TRUE	0.967659	257.343	257.407	0.0648	78.1814	72.7241	82.2715	9.54735	4.6207	29.8158	1.06833	-69.9869	0.539222
808	TRUE	0.914211	257.702	257.748	0.046	78.479	70.1945	79.1502	8.95575	3.92765	-189.087	1.00293	-63.5388	0.651357
809	TRUE	0.454882	258.237	258.241	0.0036	74.6986	70.5794	76.3611	5.78168	1.86729	-1492.03	1.03447	-57.4266	0.713165
810	TRUE	0.558635	258.429	258.432	0.0024	76.4606	75.5922	76.8614	1.26915	0.467169	-528.812	1.01922	-59.7724	0.729251
811	TRUE	0.999322	258.64	258.691	0.0508	67.2461	65.1966	71.0815	5.8849	2.48371	93.4426	1.03361	-62.5559	0.596067
812	TRUE	0.778614	258.839	258.87	0.0312	76.9516	72.171	81.0008	8.8298	2.5024	164.539	1.19588	-50.2309	0.866392
813	TRUE	0.790697	258.946	258.958	0.0116	74.7654	74.1374	77.2606	3.1232	0.864415	-149.024	1.12043	-58.735	0.768391
814	TRUE	0.919563	259.14	259.144	0.0032	70.9081	69.7874	75.1238	5.33636	1.90325	1649.83	1.04899	-66.3707	0.608675
815	TRUE	0.823325	259.284	259.31	0.0256	71.1199	71.1073	79.7378	8.63042	3.21252	-344.648	1.03752	-62.0737	0.596892
816	TRUE	0.992355	260.396	260.398	0.002	79.3519	78.4613	82.0595	3.59815	1.34534	1702.38	1.02676	-69.8823	0.588684
817	TRUE	0.519049	260.557	260.559	0.0024	76.33	76.1148	76.3968	0.282033	0.100127	83.4966	1.01988	-72.3339	0.486978
818	TRUE	0.934019	262.228	262.247	0.0188	77.8181	77.4087	78.8799	1.47118	0.550197	-32.3315	1.04413	-69.1532	0.529968
819	TRUE	0.968375	262.467	262.516	0.0492	76.1791	70.1811	79.6589	9.47783	2.76341	-88.7322	1.07568	-73.8128	0.485701
820	TRUE	0.391168	263.285	263.309	0.024	77.2797	72.9717	80.2711	7.29936	2.19308	51.3236	1.2932	-75.0185	0.486138
821	TRUE	0.874411	263.435	263.466	0.0308	88.1202	84.2679	88.9397	4.67174	1.56524	60.5317	1.13406	-74.1647	0.490463
822	TRUE	0.864453	263.727	263.75	0.0232	76.1612	75.8311	81.8972	6.06611	2.67646	255.511	1.02078	-61.5937	0.694036
823	TRUE	0.86334	273.147	273.166	0.0188	102.054	79.5431	102.71	23.1669	10.2526	-1255.42	1.10644	-65.5446	0.628113
824	TRUE	0.646054	273.383	273.388	0.0048	64.8831	64.23	65.2691	1.03907	0.335507	-211.545	1.00898	-62.3339	0.656818
825	TRUE	0.443228	273.581	273.603	0.0224	66.0091	64.9626	69.2259	4.26327	1.03163	-80.0271	1.10805	-64.9606	0.593924
826	TRUE	0.786577	273.731	273.739	0.0076	69.9688	69.768	70.4238	0.655845	0.244647	52.4663	1.02181	-56.409	0.639279
827	TRUE	0.798117	273.859	273.861	0.0016	116.871	116.871	116.871	1.42109e-14	4.52884e-15	9.00191e-12	1	-69.3087	0.604028
828	TRUE	0.833622	273.94	273.944	0.004	78.0379	76.9739	78.8316	1.8577	0.824856	459.833	1.00515	-66.4916	0.641902
829	TRUE	0.934277	277.929	277.992	0.0632	69.8565	69.7531	74.9115	5.15846	2.61778	81.573	1.00118	-59.6604	0.594579
830	TRUE	0.640118	287.172	287.187	0.0148	70.4627	70.3687	73.7132	3.34452	1.64737	-229.623	1.01644	-71.159	0.529676
831	TRUE	0.905488	289.203	289.238	0.0352	78.9497	76.4007	84.7957	8.39497	2.84191	-77.0806	1.21628	-74.0122	0.45254
832	TRUE	0.790038	289.404	289.43	0.0264	83.4554	77.2356	89.3136	12.0781	4.90999	351.605	1.21544	-76.8132	0.445518
833	TRUE	0.872439	289.505	289.511	0.0064	83.2269	80.4616	83.5972	3.13561	1.44569	494.557	1.00481	-74.2604	0.489011
834	FALSE	0.426456	293.451	293.481	0.0304	61.3335	52.5162	71.4718	18.9556	4.42344	96.8096	6.47051	-90.9896	0.166845
835	TRUE	0.755357	294.721	294.739	0.0184	66.3009	65.2255	98.2678	33.0422	15.5164	1823.13	1.00267	-65.9387	0.53283
836	TRUE	0.739061	294.868	294.875	0.0076	78.4964	76.0026	80.9827	4.98011	1.34719	-555.751	1.03917	-66.5548	0.597536
837	TRUE	0.623887	294.979	294.984	0.0048	106.072	102.299	107.393	5.09408	2.16192	1149.21	1.01068	-66.3039	0.614684
838	TRUE	0.838377	295.053	295.059	0.006	73.1203	71.7561	73.3575	1.60136	0.530964	116.086	1.18138	-64.12	0.723771
839	TRUE	0.519377	295.239	295.25	0.0112	109.287	95.3656	111.098	15.7327	4.36549	-1406.14	1.00996	-68.2888	0.66563
840	TRUE	0.66739	295.306	295.311	0.0052	79.7193	77.4556	83.1185	5.66293	1.89823	1128.13	1.00852	-60.9815	0.814649
841	TRUE	0.901631	295.393	295.421	0.0284	77.9121	77.311	83.0303	5.71931	2.37353	180.264	1.01201	-60.0419	0.776871
842	TRUE	0.597997	295.492	295.494	0.002	94.8042	93.8691	98.4914	4.62237	1.81417	2274.92	1.04019	-71.6983	0.588355
843	TRUE	0.831161	295.585	295.587	0.002	113.794	113.175	115.651	2.47595	0.959763	-1225.89	1.04238	-67.2628	0.720498
844	TRUE	0.732647	295.682	295.701	0.0196	112.645	100.041	115.989	15.9476	5.70216	-694.443	1.39205	-63.5375	0.662407
845	TRUE	0.755583	295.783	295.787	0.0032	98.7112	98.3476	101.769	3.42151	1.2092	957.119	1.22453	-63.6624	0.721851
846	TRUE	0.935827	296.052	296.054	0.002	71.4815	71.2321	72.6661	1.43392	0.531451	632.348	1.10015	-65.5292	0.719357
847	TRUE	0.977052	296.292	296.301	0.0092	75.4275	71.8362	76.7346	4.89847	1.84912	592.958	1.05782	-57.4858	0.775458
848	TRUE	0.994474	296.387	296.396	0.0092	78.8473	77.3629	84.9778	7.61489	2.17352	721.249	1.105	-66.5908	0.647769
849	TRUE	0.510179	296.582	296.586	0.0036	77.1289	75.3071	80.7277	5.42052	2.19083	1505.34	1	-71.9702	0.637933
850	TRUE	0.876949	296.759	296.764	0.0052	75.165	73.5513	77.0203	3.46894	1.19516	683.601	1.01839	-71.6301	0.588347
851	TRUE	0.764207	297.371	297.379	0.008	79.3536	78.8853	85.4743	6.58901	3.14397	839.28	1.00552	-71.2949	0.593655
852	TRUE	0.790995	297.49	297.492	0.002	77.8224	77.0876	79.7773	2.6897	1.09019	1393.84	1.08704	-71.196	0.636305
853	TRUE	0.359117	297.699	297.702	0.0024	75.8015	74.9999	78.273	3.27307	1.2285	1363.78	1.04252	-67.0819	0.713199
854	TRUE	0.998409	297.863	297.865	0.002	74.7056	73.9129	75.1955	1.28251	0.503743	665.428	1.01432	-61.6541	0.64418
855	TRUE	0.983988	297.986	297.993	0.0076	101.255	92.7861	103.247	10.4605	3.76852	-1326.21	1.0031	-66.5528	0.693446
856	TRUE	0.704426	298.06	298.07	0.0096	88.94	78.6332	101.833	23.1994	10.2407	2534.6	1.00428	-65.4463	0.706959
857	TRUE	0.809499	298.172	298.182	0.0108	79.9577	77.5064	81.9394	4.43303	1.31428	-361.972	1.03864	-66.251	0.665851
858	TRUE	0.695885	299.668	299.67	0.0016	79.7772	78.7708	82.3867	3.61596	1.47768	-2259.98	1.0167	-61.9353	0.773892
859	TRUE	0.966874	299.781	299.792	0.0112	69.3982	67.6675	70.326	2.65849	0.831939	244.685	1.10001	-59.7377	0.580118
860	TRUE	0.979584	300.001	300.046	0.0444	83.2436	82.9606	84.535	1.57443	0.685631	29.8131	1.00614	-65.896	0.636897
861	TRUE	0.702718	300.17	300.198	0.028	70.59	70.1218	71.4004	1.27861	0.43004	12.1321	1.02405	-63.0387	0.589429
862	TRUE	0.943223	300.35	300.358	0.008	72.739	71.7218	82.705	10.9832	5.21916	1384.29	1.00405	-69.4265	0.583456
863	TRUE	0.47834	300.472	300.5	0.028	68.8949	68.0557	79.7267	11.6709	5.12395	412.329	1.00201	-64.8277	0.639904
864	TRUE	0.90558	300.57	300.573	0.0024	80.7746	80.359	83.1793	2.82033	1.05965	1113.29	1.1376	-68.3374	0.63734
865	TRUE	0.826238	300.627	300.706	0.0792	69.5692	65.3488	79.4408	14.0921	5.82629	-167.825	1.04104	-62.6134	0.646507
866	TRUE	0.731783	300.984	301.007	0.0228	64.5233	63.6974	69.2818	5.58438	2.45981	-229.87	1.01088	-68.7601	0.59004
867	TRUE	0.641002	301.185	301.244	0.0588	73.1396	66.0776	77.6472	11.5697	4.38493	-146.386	1.05357	-66.3927	0.637215
868	TRUE	0.959317	301.356	301.421	0.0652	72.71	71.6691	84.7703	13.1012	4.2517	184.321	1.03976	-71.4146	0.544379
869	TRUE	0.959477	301.494	301.524	0.0304	79.7059	70.1405	80.1879	10.0474	4.94746	322.78	1.02128	-70.0212	0.532819
870	TRUE	0.397952	301.723	301.729	0.006	74.3277	72.6509	78.6637	6.01272	2.37997	-1108.34	1.02628	-63.4039	0.707269
871	TRUE	0.808197	301.889	301.891	0.002	74.4685	73.4265	75.4839	2.05736	0.715785	-944.068	1.02365	-64.3629	0.752033
872	TRUE	0.704569	302.044	302.093	0.0496	73.7775	73.2456	80.8392	7.59364	2.23744	-54.0925	1.14354	-68.3855	0.536818
873	TRUE	0.415338	302.311	302.349	0.0384	79.1311	65.8258	81.9931	16.1673	5.8758	-329.73	1.12692	-70.453	0.578283
874	TRUE	0.732597	302.494	302.497	0.0028	71.0686	69.9776	73.0948	3.11721	1.1073	-1113.29	1.01446	-68.4054	0.664323
875	TRUE	0.8122	302.688	302.756	0.068	64.9956	64.0374	73.77	9.73257	2.16051	-90.1614	1.06304	-66.1113	0.658462
876	TRUE	0.493003	302.957	303.014	0.0572	70.5971	69.6489	79.7185	10.0696	4.56129	92.0941	1.10285	-64.8035	0.527738
877	TRUE	0.31228	303.209	303.233	0.0244	68.7343	68.4225	71.0105	2.58799	0.782538	-55.8164	1.02312	-64.5737	0.581567
878	TRUE	0.64075	303.326	303.328	0.0016	76.7683	76.5189	77.0177	0.498753	0.197149	311.721	1	-62.0512	0.706855
879	TRUE	0.989504	303.428	303.56	0.132	68.8267	67.9056	84.3292	16.4236	8.326	-118.777	1.00776	-63.9053	0.645769
880	TRUE	0.96331	303.646	303.648	0.002	76.1696	74.8337	76.8465	2.01283	0.849439	-1103.11	1.06084	-64.184	0.68775
881	TRUE	0.405372	303.836	303.897	0.0612	68.7679	68.0398	79.8491	11.8093	2.83564	-101.034	1.09218	-61.4665	0.711579
882	TRUE	0.676113	303.969	303.985	0.016	68.9333	68.2006	70.1222	1.92154	0.777273	92.6929	1.0243	-75.9242	0.499632
883	TRUE	0.445846	304.038	304.045	0.0068	46.5076	46.1457	46.5373	0.391622	0.143278	-58.2119	1.00911	-59.0189	0.58748
884	FALSE	0.821721	304.244	304.326	0.082	72.9149	35.8107	74.9284	39.1177	12.5087	-229.747	1.25318	-62.0705	0.633794
885	TRUE	0.533786	304.422	304.425	0.0024	77.0042	75.1858	86.6898	11.504	4.33119	-4592.31	1.09662	-57.6978	0.809031
886	TRUE	0.715688	304.497	304.499	0.002	74.2494	72.7754	74.4854	1.71001	0.642582	746.221	1.12584	-64.9235	0.655677
887	TRUE	0.842456	304.64	304.731	0.0908	67.7292	64.5378	68.5636	4.02579	1.19481	-11.5606	1.03771	-56.9589	0.801476
888	TRUE	0.995846	304.831	304.854	0.0236	76.2719	76.0239	92.5689	16.545	5.24443	642.803	1.12363	-58.9435	0.758007
889	TRUE	0.983642	304.947	304.972	0.0252	100.027	65.5623	101.214	35.6516	15.7787	1411.48	1.08557	-63.3574	0.638065
890	TRUE	0.695939	305.101	305.105	0.0036	72.4212	71.3822	74.581	3.19885	1.23981	-989.814	1.09633	-61.7749	0.809765
891	TRUE	0.22985	305.203	305.204	0.0016	60.7784	60.5558	61.1792	0.623441	0.249933	-389.651	1.00816	-69.3181	0.593965
892	TRUE	0.649967	305.619	305.621	0.0024	81.3233	80.5217	83.6612	3.13947	1.17459	-1308.11	1.03912	-55.2062	0.799852
893	TRUE	0.986346	305.74	305.748	0.0076	74.5373	71.2481	78.1264	6.87832	2.18096	831.735	1.01874	-64.7068	0.641007
894	TRUE	0.831145	305.891	305.913	0.022	78.5603	76.5712	80.9551	4.38385	1.58406	48.0316	1.171	-62.2669	0.666298
895	TRUE	0.996656	306.107	306.209	0.1016	87.6536	79.8477	90.8353	10.9876	3.40126	-35.8035	1.13734	-73.6107	0.447657
896	TRUE	0.991034	306.365	306.368	0.0032	74.6372	72.8559	75.5872	2.73127	0.923209	-833.42	1.01504	-64.7118	0.644858
897	TRUE	0.92091	306.586	306.599	0.0128	82.1643	78.0942	82.7774	4.68322	2.40044	358.306	1.00815	-68.6572	0.635472
898	TRUE	0.748394	306.673	306.675	0.0024	73.1247	72.1895	73.9263	1.73673	0.62591	-723.637	1.00096	-58.3782	0.774852
899	TRUE	0.651462	306.867	306.882	0.0148	73.1866	70.5151	78.0429	7.52775	2.24212	459.705	1.01431	-62.3986	0.71538
900	TRUE	0.912733	307.075	307.139	0.0644	74.9749	74.5069	87.0315	12.5246	6.57045	-193.851	1.00085	-64.356	0.646981
901	TRUE	0.615996	307.252	307.254	0.0016	80.588	78.9937	82.3603	3.36658	1.33141	2104.11	1.00019	-69.5724	0.645948
902	TRUE	0.996948	307.306	307.32	0.0144	78.2487	75.3226	79.0328	3.71016	1.38653	210.031	1.09226	-61.7073	0.768338
903	TRUE	0.783973	307.425	307.427	0.002	82.6517	82.1351	84.896	2.76095	1.06654	1288.87	1.17492	-72.4267	0.587097
904	TRUE	0.991896	307.547	307.584	0.0376	68.2504	63.1669	72.0988	8.93195	3.37426	-194.94	1.0411	-70.8471	0.499683
905	TRUE	0.869961	307.713	307.715	0.0024	82.3478	82.0806	84.2181	2.13751	0.791818	-779.302	1.22669	-59.4448	0.818791
906	TRUE	0.753028	307.875	307.888	0.0128	80.5446	79.5234	82.4521	2.92871	0.866128	167.885	1.0521	-62.405	0.723389
907	TRUE	0.899266	307.991	307.999	0.008	79.2051	78.4134	84.9774	6.56398	2.4654	823.54	1.00047	-65.2143	0.655559
908	TRUE	0.940911	308.229	308.322	0.0932	77.6457	66.4338	82.7068	16.273	4.58018	-142.667	1.14624	-62.8361	0.648563
909	TRUE	0.966547	308.434	308.436	0.002	83.2487	82.6431	83.8543	1.21126	0.436354	-581.455	1.00442	-55.6115	0.846821
910	TRUE	0.809882	308.568	308.57	0.002	69.7808	69.4647	70.0703	0.605629	0.218335	290.727	1.00254	-63.4355	0.655527
911	TRUE	0.54009	308.682	308.692	0.01	82.9499	80.3893	84.2572	3.86799	1.04798	166.695	1.25744	-59.7667	0.778798
912	TRUE	0.798936	308.798	308.807	0.0088	84.4096	79.9318	84.9242	4.99241	1.52329	464.245	1.15611	-51.9481	0.855024
913	TRUE	0.676459	312.092	312.142	0.05	76.1049	74.4024	76.6503	2.24795	0.962624	6.46883	1.01264	-65.4874	0.587741
914	TRUE	0.513772	312.253	312.265	0.012	74.7587	70.8974	75.0713	4.1738	1.04723	167.424	1.29296	-67.7448	0.55041
915	TRUE	0.666501	312.663	312.669	0.006	73.8373	72.6609	74.2692	1.60826	0.592406	-249.582	1.07672	-70.1521	0.540899
916	TRUE	0.987894	312.906	312.956	0.0504	77.6494	77.576	84.9636	7.3876	2.76905	-148.001	1.00143	-62.0144	0.723511
917	TRUE	0.992154	313.108	313.11	0.0016	75.9629	75.7135	76.0341	0.320627	0.129065	-155.86	1.04572	-66.6706	0.584331
918	TRUE	0.959073	313.284	313.333	0.0496	78.4001	78.2157	79.6792	1.46344	0.601518	-26.9284	1.00132	-69.026	0.496679
919	TRUE	0.994452	313.636	313.638	0.0016	80.6366	80.1467	82.017	1.87032	0.768088	-1168.95	1.03658	-59.1585	0.816512
920	TRUE	0.9953	313.783	313.796	0.0128	77.4426	64.9712	78.704	13.7328	4.84665	1074.16	1.00001	-72.9429	0.490077
921	TRUE	0.987709	314.248	314.256	0.0072	77.2329	74.3825	78.828	4.44542	1.88517	591.234	1.0399	-66.034	0.644398
922	TRUE	0.949478	315.727	315.734	0.0064	72.3652	66.6909	78.5016	11.8107	4.25097	1864.76	1.01783	-75.5776	0.490907
923	TRUE	0.894933	315.875	315.877	0.002	75.1279	73.6762	76.17	2.49377	0.938202	1246.88	1.00511	-70.1161	0.613683
924	TRUE	0.85589	316.061	316.064	0.0024	66.3826	65.4474	66.6646	1.2172	0.436444	389.651	1.20028	-62.9552	0.631964
925	TRUE	0.975355	316.414	316.417	0.0028	74.6392	73.1252	77.89	4.76487	1.6575	-1648.73	1.01637	-68.3545	0.614601
926	TRUE	0.985762	316.493	316.562	0.0696	67.6218	64.2491	68.5486	4.29942	1.64247	50.9899	1.01259	-59.8672	0.661618
927	TRUE	0.784452	316.634	316.638	0.0036	76.6119	76.5822	76.8494	0.267189	0.0806379	44.5315	1.01162	-66.2353	0.594552
928	TRUE	0.977913	316.799	316.804	0.0052	76.5934	76.2891	77.0282	0.739109	0.246935	86.6045	1.0371	-65.203	0.58238
929	TRUE	0.936144	316.85	316.852	0.0016	76.1441	75.868	76.242	0.374065	0.153618	233.791	1.01068	-68.8791	0.481824
930	TRUE	0.514559	317.268	317.333	0.0648	74.3948	64.8205	78.4908	13.6703	3.82171	-168.064	1.10502	-58.2151	0.721842
931	TRUE	0.926439	317.333	317.39	0.0576	69.4498	64.2474	82.5727	18.3253	6.90675	293.772	1.17814	-63.9917	0.704524
932	TRUE	0.69958	317.572	317.574	0.0024	73.0164	69.2758	74.0852	4.80941	1.81848	-2003.92	1.0415	-71.4436	0.504588
933	TRUE	0.966476	317.656	317.692	0.036	79.0943	64.4319	80.5272	16.0953	7.88872	437.542	1.00619	-71.0591	0.45299
934	TRUE	0.63795	317.787	317.789	0.0016	70.4809	69.2073	71.5764	2.36908	0.937386	-1480.67	1.0006	-59.3751	0.775931
935	TRUE	0.887437	318.005	318.013	0.0076	76.0527	67.7566	76.8665	9.10991	4.21867	1254.53	1.01308	-69.8431	0.49065
936	TRUE	0.661841	318.289	318.291	0.0028	77.9101	77.3387	78.6152	1.27657	0.45455	-462.987	1.00173	-58.0466	0.809271
937	TRUE	0.66481	320.629	320.632	0.0028	76.5252	75.976	78.0838	2.10783	0.792127	774	1.07249	-71.4235	0.556724
938	TRUE	0.973668	320.736	320.823	0.0868	102.527	68.3363	110.338	42.0019	18.6621	-253.092	1.43682	-74.0141	0.411949
939	TRUE	0.96703	320.906	321.051	0.1456	78.026	70.935	91.5327	20.5977	7.66749	2.19363	1.11568	-70.1656	0.479174
940	TRUE	0.902889	321.172	321.174	0.002	85.5991	84.7307	86.4674	1.73673	0.758214	989.236	1.04722	-64.8676	0.614389
941	TRUE	0.586565	321.269	321.27	0.0016	75.308	72.4045	77.1427	4.73815	1.88952	-2961.35	1.00212	-61.504	0.786362
942	TRUE	0.765189	321.345	321.422	0.0772	80.6554	79.6505	81.6499	1.99934	0.798464	-2.85448	1.03658	-69.9474	0.577425
943	TRUE	0.680007	321.512	321.534	0.022	75.7013	73.723	81.7946	8.07166	2.47995	111.98	1.30981	-61.2809	0.724136
944	TRUE	0.680136	322.881	322.889	0.0076	81.8845	77.6225	86.1465	8.52397	4.27605	1142.64	1.00094	-74.1929	0.530271
945	TRUE	0.575238	323.761	323.767	0.006	82.3078	79.7344	83.0058	3.2714	1.3191	568.328	1.03476	-68.6001	0.630322
946	TRUE	0.964972	323.878	323.88	0.002	81.379	80.141	83.8817	3.74065	1.42906	1870.32	1.01248	-66.7085	0.697681
947	TRUE	0.813688	324.566	324.573	0.0068	77.3318	75.6248	81.1689	5.54418	1.53403	685.436	1.05577	-64.942	0.65218
948	TRUE	0.927553	324.685	324.689	0.0036	83.5784	80.5674	87.704	7.13658	2.7978	2035.86	1.00361	-75.3267	0.528975
949	TRUE	0.879253	324.838	324.839	0.0016	67.7681	67.394	68.1421	0.74813	0.295724	467.581	1	-59.5467	0.671861
950	TRUE	0.989163	324.931	324.961	0.03	91.7921	80.6091	104.972	24.3633	9.75474	1135.14	1.21923	-68.7049	0.590162
951	TRUE	0.868167	326.108	326.113	0.0052	74.5462	72.9619	79.3929	6.43094	2.53961	1349.2	1.017	-70.0668	0.665045
952	TRUE	0.986787	326.277	326.283	0.0064	74.6577	73.8562	81.2535	7.39734	3.03373	1231.82	1.0267	-70.494	0.60054
953	TRUE	0.885488	326.45	326.472	0.022	79.291	72.8191	97.4896	24.6705	9.64724	1313.56	1.05397	-62.4382	0.710464
954	TRUE	0.529593	326.561	326.563	0.0028	85.0063	82.8391	89.1775	6.33832	2.21075	2214.21	1.00825	-68.1029	0.621024
955	TRUE	0.723264	330.222	330.223	0.0016	81.0307	80.6299	81.2534	0.623441	0.249933	389.651	1.00816	-69.6423	0.590061
956	TRUE	0.581476	334.013	334.016	0.0032	88.8773	86.4503	90.1019	3.65159	1.22567	-1094.73	1.01835	-70.4608	0.539106
957	TRUE	0.886199	335.3	335.355	0.0552	80.6657	73.7112	84.4359	10.7247	2.89793	-107.569	1.1546	-75.1921	0.446242
958	TRUE	0.945158	335.685	335.707	0.022	79.3829	76.791	82.0969	5.30591	2.12023	-208.977	1.05875	-67.4531	0.600398
959	TRUE	0.59649	338.338	338.34	0.002	83.8069	80.1286	84.3858	4.25721	1.67312	2014.1	1.07621	-69.2876	0.634279
960	TRUE	0.464528	338.565	338.575	0.01	81.2869	80.7451	83.6857	2.94055	0.859221	260.507	1.06019	-60.9809	0.709172
961	TRUE	0.984162	338.712	338.714	0.002	70.8931	70.3052	72.7099	2.4047	0.92	1061.12	1.32829	-65.9044	0.637214
962	TRUE	0.969549	339.053	339.064	0.0108	82.5421	65.9095	87.2179	21.3083	4.33799	-142.913	1.86395	-65.1994	0.532414
963	TRUE	0.972394	339.18	339.186	0.006	67.4783	66.7856	70.1641	3.37848	1.45879	586.126	1.00343	-70.2489	0.54389
964	FALSE	0.631215	342.152	342.19	0.0384	57.8435	45.1817	74.2311	29.0494	7.23739	-1.68254	6.98171	-89.299	0.169135
965	TRUE	0.759239	352.309	352.311	0.002	73.8618	72.8197	73.9954	1.17563	0.457961	-539.468	1.09728	-56.2499	0.783592
966	TRUE	0.75956	352.383	352.386	0.0028	71.9252	69.7209	73.9959	4.27503	1.55012	1579.81	1.0017	-68.6533	0.72852
967	TRUE	0.978897	352.511	352.518	0.0068	84.171	83.4621	85.9745	2.51248	0.755915	363.74	1.03691	-57.4209	0.786671
968	TRUE	0.836107	378.139	378.145	0.0052	82.0318	80.0758	84.0107	3.93485	1.47286	-710.507	1.10018	-63.6175	0.652335
969	TRUE	0.94592	382.161	382.165	0.0032	69.1241	68.2038	70.0147	1.81095	0.626809	572.106	1.00033	-65.657	0.709733
970	TRUE	0.642285	383.651	383.669	0.018	76.465	66.7648	79.1091	12.3443	5.19402	-617.005	1.05662	-75.4205	0.447569
971	TRUE	0.933186	384.263	384.273	0.0104	73.7606	73.4392	75.1073	1.66815	0.536944	68.2351	1.05968	-70.6236	0.447127
972	TRUE	0.579217	384.589	384.627	0.0376	81.0511	77.1113	88.8272	11.716	4.5261	-227.884	1.17306	-76.3611	0.408342
973	TRUE	0.760554	384.813	384.86	0.0472	71.9869	69.6186	79.4955	9.87687	3.67167	96.7188	1.11797	-77.8883	0.402447
974	TRUE	0.934564	384.989	385.001	0.012	74.1115	72.8131	76.037	3.22388	1.01272	-105.077	1.28951	-68.2209	0.533033
975	TRUE	0.522915	385.774	385.799	0.0252	77.8924	68.0275	78.4552	10.4277	2.94562	-435.998	1.02006	-66.1041	0.594916
976	TRUE	0.499097	385.865	385.88	0.0148	78.6749	78.41	80.4311	2.0211	0.843188	-116.305	1.01977	-70.6644	0.591041
977	TRUE	0.543973	386.055	386.056	0.0016	68.8546	68.0531	69.3	1.24688	0.499865	-779.302	1.01315	-66.2255	0.65954
978	TRUE	0.755981	386.171	386.172	0.0016	65.8958	65.2457	66.3678	1.12219	0.445538	-701.372	1.00392	-68.0098	0.535961
979	TRUE	0.55203	386.276	386.278	0.002	63.3132	62.4805	63.8164	1.33595	0.556391	728.409	1.03626	-67.4183	0.62167
980	TRUE	0.913874	386.433	386.438	0.0048	74.249	74.0837	74.4144	0.330688	0.157691	-85.1924	1.00358	-57.3658	0.741142
981	TRUE	0.742023	393.881	393.899	0.0184	82.5049	80.2883	82.9057	2.61734	0.959192	-103.643	1.06857	-71.3213	0.453238
982	TRUE	0.495716	393.985	393.988	0.0036	70.7214	70.1203	70.7585	0.638285	0.212122	142.366	1.03223	-60.3677	0.725273
983	TRUE	0.511978	394.166	394.173	0.0064	69.2391	68.7959	69.7872	0.991332	0.370444	-152.508	1.01017	-63.0756	0.647099
984	TRUE	0.668196	394.302	394.305	0.0028	72.4505	71.7334	73.1742	1.44082	0.551888	485.729	1.02972	-65.3058	0.573249
985	TRUE	0.866859	394.654	394.674	0.0204	60.6414	60.051	70.1741	10.1231	4.61326	483.381	1.05222	-61.3058	0.703727
986	TRUE	0.705104	394.8	394.801	0.0016	72.1199	70.1427	73.3846	3.2419	1.29226	-2026.18	1.00365	-55.7897	0.759087
987	TRUE	0.531953	395.088	395.089	0.0016	74.9781	73.6956	75.2186	1.52298	0.642088	-935.162	1.09744	-56.2497	0.814915
988	TRUE	0.522226	395.222	395.225	0.0032	74.4806	70.3466	75.5494	5.20277	1.69553	-1427.17	1.08992	-57.9692	0.739512
989	TRUE	0.363096	395.293	395.297	0.0044	75.7565	75.0911	76.3172	1.22612	0.458829	-287.365	1.00387	-66.4007	0.59288
990	TRUE	0.813738	395.386	395.388	0.0024	76.1465	75.4117	76.3469	0.935162	0.336697	306.154	1.13181	-58.6038	0.735109
991	TRUE	0.953925	395.466	395.468	0.0016	74.1735	74.0132	75.0285	1.01532	0.428059	623.441	1.08105	-67.2824	0.631402
992	TRUE	0.659734	399.159	399.167	0.0072	64.7385	63.916	66.7774	2.86133	1.03875	170.511	1.49288	-68.8701	0.631915
993	TRUE	0.929546	399.294	399.319	0.0248	69.2383	67.5862	72.5124	4.92618	1.38634	39.9243	1.19564	-67.2606	0.584504
994	TRUE	0.643908	400.388	400.391	0.0028	71.8872	71.4865	72.1544	0.667973	0.246149	249.165	1.00352	-67.6953	0.547385
995	TRUE	0.656679	400.983	400.985	0.0016	77.9571	74.1808	78.5092	4.32846	1.78371	-2493.77	1.17803	-69.0517	0.559397
996	TRUE	0.990142	401.402	401.426	0.0236	81.8205	76.65	84.5403	7.89039	2.82407	410.85	1.04988	-75.1827	0.404666
997	TRUE	0.914563	401.494	401.501	0.0068	84.3343	81.9147	84.4085	2.49377	0.708832	195.456	1.19461	-63.9349	0.6488
998	TRUE	0.654435	405.449	405.453	0.0032	82.6782	82.3639	82.7353	0.371421	0.137833	89.1223	1.01759	-70.6225	0.526407
999	TRUE	0.596581	405.63	405.634	0.0044	104.408	103.945	105.765	1.8204	0.706426	399.745	1.00395	-66.5302	0.629557
1000	TRUE	0.988232	405.781	405.789	0.008	73.6918	70.907	83.4203	12.5134	4.72529	1697.67	1.01646	-61.8232	0.716215
1001	TRUE	0.987212	405.877	405.879	0.002	76.0552	74.9464	76.8345	1.88814	0.719699	956.156	1.00639	-68.8401	0.527399
1002	TRUE	0.966407	406.202	406.205	0.0032	79.3857	78.2575	80.3951	2.13751	0.769172	700.444	1.00462	-68.1819	0.655585
1003	TRUE	0.592799	406.879	406.881	0.002	79.6633	79.6366	79.9394	0.302814	0.114253	113.873	1.03232	-71.5992	0.530914
1004	TRUE	0.488215	406.948	406.951	0.0028	74.6999	73.2694	77.8587	4.58927	1.76064	1627.99	1.00032	-75.116	0.534567
1005	TRUE	0.430178	407.034	407.037	0.0028	70.4307	70.4307	70.4307	1.42109e-14	5.69702e-15	-2.37749e-12	1	-67.8309	0.59327
1006	TRUE	0.709905	407.78	407.816	0.0356	77.6417	73.6375	86.5388	12.9013	4.52646	292.532	1.09952	-69.0918	0.597211
1007	TRUE	0.9703	408.978	408.98	0.0016	84.5427	84.3735	85.5491	1.17563	0.490049	-701.372	1.10925	-73.5949	0.564672
1008	TRUE	0.927498	409.071	409.075	0.0036	78.6958	77.2708	80.3509	3.0801	1.03963	-856.895	1.00417	-69.0692	0.660627
1009	TRUE	0.780877	409.206	409.209	0.0028	70.6115	70.1885	71.0346	0.846099	0.277079	280.973	1.00507	-63.789	0.699437
1010	TRUE	0.26983	409.359	409.365	0.0056	80.3363	78.3853	80.8937	2.50843	1.02745	-450.039	1.00252	-64.5328	0.641298
1011	TRUE	0.594699	409.473	409.502	0.0292	78.7141	77.0534	85.9499	8.89652	3.8294	309.849	1.03483	-70.9965	0.491033
1012	TRUE	0.705991	409.594	409.602	0.0072	82.084	80.4105	86.6433	6.23281	2.38077	919.467	1.01584	-65.0066	0.607315
1013	TRUE	0.438277	411.557	411.562	0.0056	75.1179	75.1179	75.1179	1.42109e-14	1.77636e-15	-2.04223e-13	1	-71.9267	0.528983
1014	TRUE	0.792554	411.7	411.705	0.0052	75.6926	75.6926	75.6926	2.84217e-14	7.85535e-15	2.77008e-12	1	-65.9902	0.435537
1015	TRUE	0.859002	412.149	412.168	0.0196	82.1932	77.5656	86.6193	9.05373	2.65896	218.421	1.43665	-73.5484	0.442872
1016	TRUE	0.456242	412.8	412.802	0.0016	79.7433	79.6721	79.9927	0.320627	0.129065	-155.86	1.04572	-63.4154	0.653321
1017	TRUE	0.844235	412.933	412.941	0.008	81.475	76.6265	82.3	5.67344	2.35901	-698.499	1.01366	-72.6956	0.415439
1018	TRUE	0.994364	414.871	414.882	0.0116	76.8453	76.8386	80.5703	3.73162	1.85512	-330.699	1.01041	-65.6765	0.574236
1019	TRUE	0.461661	426.608	426.625	0.0164	79.5565	78.9077	84.6173	5.7096	2.78323	351.149	1.00116	-66.074	0.653889
1020	TRUE	0.566749	432.956	432.957	0.0016	72.4419	72.1659	72.5399	0.374065	0.153618	233.791	1.01068	-64.0337	0.524939
1021	TRUE	0.445647	433.185	433.192	0.0072	68.3394	68.2429	68.6214	0.378518	0.114585	-20.6334	1.0205	-62.7607	0.601556
1022	TRUE	0.978602	433.29	433.31	0.02	91.7765	72.1299	117.637	45.5068	11.6511	145.551	3.67107	-68.9662	0.588087
1023	TRUE	0.82881	433.705	433.706	0.0016	76.0505	75.8278	76.4512	0.623441	0.249933	389.651	1.00816	-70.5102	0.566813
1024	TRUE	0.691407	433.805	433.832	0.0268	78.6177	72.998	79.2912	6.29319	2.66918	-235.931	1.04132	-71.2366	0.592893
1025	TRUE	0.720353	433.999	434.002	0.0028	62.5793	61.8816	63.1434	1.26173	0.445911	-454.151	1.00193	-64.9516	0.709019
1026	TRUE	0.803035	434.778	434.78	0.002	84.264	83.1062	84.5401	1.43392	0.526111	-632.348	1.09358	-70.0758	0.578054
1027	TRUE	0.599372	434.942	434.944	0.0016	73.8069	73.5575	73.8781	0.320627	0.129065	-155.86	1.04572	-58.7845	0.699466
1028	TRUE	0.72575	435.072	435.074	0.002	76.6178	75.7494	78.2254	2.47595	0.933723	-1225.89	1.01568	-65.6573	0.650791
1029	TRUE	0.762802	435.324	435.347	0.0228	75.2431	70.2981	76.4089	6.11078	2.77655	-246.625	1.02063	-70.4357	0.590229
1030	TRUE	0.989495	435.707	435.71	0.0032	75.9389	75.0854	77.0893	2.00392	0.770944	-695.805	1.0227	-60.389	0.729054
1031	TRUE	0.965033	435.822	435.838	0.016	77.2109	76.7622	81.1666	4.40439	1.26793	175.248	1.13778	-66.8423	0.485175
1032	TRUE	0.981827	436.12	436.151	0.0312	81.0734	80.6089	81.5143	0.9054	0.289518	-10.1738	1.01448	-64.4682	0.651176
1033	TRUE	0.835328	436.441	436.443	0.0016	106.77	106.672	107.046	0.374065	0.153618	233.791	1.01068	-69.5299	0.57732
1034	TRUE	0.442263	436.704	436.706	0.0016	81.7068	81.6088	81.9829	0.374065	0.153618	-233.791	1.01068	-57.2339	0.773734
1035	TRUE	0.981718	437.025	437.027	0.002	77.8403	77.4484	78.9714	1.52298	0.596144	728.409	1.16064	-70.2422	0.600798
1036	TRUE	0.567756	437.496	437.498	0.002	103.744	102.635	105.842	3.20627	1.26809	1663.57	1.02112	-71.6786	0.595812
1037	TRUE	0.633834	438.629	438.633	0.0036	75.2535	73.346	78.3113	4.96527	1.68577	1381.15	1.00673	-65.1169	0.71883
1038	TRUE	0.9807	443.924	443.933	0.0088	103.378	76.8642	103.892	27.0281	11.7773	3255.92	1.02297	-73.523	0.410976
1039	TRUE	0.909685	444.082	444.109	0.0272	76.2508	69.3886	83.3969	14.0084	5.3834	-440.929	1.35967	-70.7042	0.481582
1040	TRUE	0.66095	444.273	444.295	0.0224	65.4931	64.9129	68.0353	3.12238	1.52021	-136.075	1.00124	-51.4891	0.758097
1041	TRUE	0.913669	444.396	444.409	0.0124	79.7997	71.9231	105.848	33.9248	12.0474	2809.21	1.01032	-67.1344	0.664646
1042	TRUE	0.930237	456.954	456.99	0.0368	74.8641	74.5161	76.9192	2.40309	1.10699	-55.4569	1.00476	-65.6538	0.572023
1043	TRUE	0.57125	457.796	457.869	0.0728	74.8921	72.0495	86.9276	14.8782	3.88806	165.96	1.21462	-61.196	0.591344
1044	TRUE	0.521919	457.959	457.962	0.0028	78.6647	76.5791	79.3549	2.7758	1.04109	1014.33	1.08274	-55.6317	0.752844
1045	TRUE	0.723276	458.092	458.119	0.0272	73.8906	73.2179	81.3846	8.1667	2.54017	249.992	1.12673	-58.8594	0.791491
1046	TRUE	0.683732	458.204	458.209	0.0044	78.2616	72.8915	81.0299	8.13841	2.66857	1740.72	1.00757	-68.1734	0.672746
1047	TRUE	0.393907	471.946	471.96	0.0144	70.1316	64.4296	70.9057	6.47605	2.54157	-371.445	1.12627	-70.5562	0.533737
1048	TRUE	0.92144	472.523	472.543	0.0192	67.5956	62.5153	68.3446	5.82929	2.53357	278.576	1.05594	-67.2894	0.654121
1049	TRUE	0.88054	472.835	472.858	0.0228	74.9673	72.0318	79.2919	7.26003	2.57107	-13.7708	1.32787	-73.1151	0.448839
1050	TRUE	0.442432	472.98	472.986	0.0068	81.3169	79.9898	86.9532	6.9634	2.90077	-1049.34	1.00566	-67.6758	0.530429
1051	TRUE	0.290716	473.183	473.184	0.0016	76.6145	76.2137	76.8371	0.623441	0.249933	389.651	1.00816	-71.8513	0.547835
1052	TRUE	0.993073	478.993	478.996	0.0024	77.1671	76.4991	78.1691	1.66993	0.605239	695.805	1.00647	-62.1447	0.653869
1053	TRUE	0.931582	479.168	479.173	0.0052	90.4293	89.1028	91.1531	2.05037	0.855077	448.804	1.11555	-70.0989	0.542978
1054	TRUE	0.760083	479.284	479.291	0.0064	75.8099	74.1326	78.0514	3.91877	1.44918	-708.175	1.04545	-68.6485	0.600258
1055	TRUE	0.668307	479.684	479.741	0.0576	70.858	70.5115	73.8316	3.32008	1.26959	-51.67	1.00293	-57.3981	0.651102
1056	TRUE	0.947493	479.85	479.853	0.0024	83.1852	81.7157	85.2559	3.54026	1.28075	1475.11	1.00331	-67.4637	0.643754
1057	TRUE	0.953431	480.012	480.017	0.0048	69.2822	68.2802	69.4157	1.13555	0.371084	-118.209	1.11528	-60.4524	0.722652
1058	TRUE	0.736377	480.144	480.148	0.0044	72.7538	70.0819	74.9136	4.83167	1.73247	-1192.83	1.01501	-60.9786	0.728712
1059	TRUE	0.720367	480.241	480.26	0.0192	67.618	66.1538	68.691	2.53719	0.896411	19.013	1.10396	-59.514	0.642639
1060	TRUE	0.997909	480.44	480.461	0.0208	71.3724	71.0868	73.1286	2.04183	0.837882	-88.2122	1.01527	-60.6951	0.662284
1061	TRUE	0.987418	480.568	480.577	0.0092	79.748	73.4033	83.9748	10.5715	3.41683	1077.15	1.02096	-60.8017	0.785376
1062	TRUE	0.93933	480.667	480.669	0.002	77.7674	76.476	79.6645	3.18846	1.23858	1642.58	1.00676	-69.9857	0.654973
1063	TRUE	0.962132	480.772	480.788	0.0156	73.9235	67.1426	91.3596	24.217	6.80741	1538.93	1.00141	-71.8977	0.584692
1064	TRUE	0.568076	480.866	480.869	0.0028	76.9338	75.776	79.0268	3.2508	1.18528	1192.81	1.01764	-60.0052	0.798744
1065	TRUE	0.86109	481.13	481.134	0.004	77.3435	77.0986	77.7665	0.667973	0.286448	204.778	1.02453	-43.9238	0.80323
1066	TRUE	0.736809	481.2	481.202	0.002	74.7791	73.3363	76.1952	2.85892	1.09798	1465.72	1.00123	-60.1635	0.776816
1067	TRUE	0.925812	481.294	481.328	0.0344	75.367	68.9665	79.4692	10.5027	4.02832	26.6219	1.29239	-63.6113	0.699963
1068	TRUE	0.60011	481.428	481.459	0.0308	78.0191	77.4506	84.282	6.8314	2.47135	-148.667	1.17592	-59.8746	0.713041
1069	TRUE	0.592062	481.692	481.709	0.0168	75.698	73.6308	75.839	2.20819	0.944686	121.922	1.03614	-55.0987	0.657152
1070	TRUE	0.750355	481.915	481.921	0.006	77.4302	76.0503	79.3844	3.3341	1.41737	678.584	1.06782	-63.9053	0.698201
1071	TRUE	0.614288	509.331	509.365	0.0336	78.9203	76.4936	83.5256	7.03198	2.18753	-36.7816	1.17068	-64.4904	0.54275
1072	TRUE	0.779997	525.835	525.841	0.006	79.3491	79.0385	79.7529	0.714392	0.220167	-73.7697	1.03618	-67.4171	0.600838
1073	TRUE	0.950507	526.015	526.021	0.0052	79.8704	77.6248	81.1997	3.57488	1.17634	478.62	1.42607	-69.2435	0.580611
1074	TRUE	0.463998	526.29	526.296	0.0064	70.3404	70.1	72.5081	2.40813	0.917976	-368.776	1.06161	-69.5868	0.600139
1075	TRUE	0.973207	526.531	526.556	0.0248	71.4925	71.2569	76.4113	5.15445	2.39822	-212.875	1.00305	-61.9257	0.650037
1076	TRUE	0.645367	526.624	526.626	0.002	83.1584	83.0738	83.7507	0.676879	0.261574	290.727	1.08263	-68.5957	0.587934
1077	TRUE	0.549867	526.839	526.841	0.002	78.4037	77.9138	79.1963	1.28251	0.503743	-665.428	1.01432	-68.6818	0.60072
1078	TRUE	0.80161	526.901	526.905	0.0032	81.8978	80.7216	85.4544	4.73287	1.6487	1428.24	1.02318	-72.486	0.591766
1079	TRUE	0.503224	526.99	526.995	0.0056	78.3334	76.181	80.9162	4.73519	1.45433	809.652	1.01251	-68.756	0.66835
1080	TRUE	0.678885	527.091	527.099	0.0072	87.7681	87.5012	87.9172	0.416056	0.112359	-17.726	1.01498	-68.1004	0.575918
1081	TRUE	0.502997	527.186	527.242	0.056	74.6666	71.8923	76.3885	4.49621	1.4868	-13.1643	1.04579	-65.6334	0.542612
1082	TRUE	0.899869	527.241	527.311	0.0692	69.6978	67.8245	74.7942	6.96971	2.83505	-65.7237	1.0758	-69.011	0.490176
1083	TRUE	0.967315	527.635	527.637	0.0024	76.2651	75.33	78.3358	3.00588	1.10768	1252.45	1.02163	-66.3118	0.615152
1084	TRUE	0.791996	527.762	527.817	0.0556	76.0749	71.292	82.9334	11.6414	3.74547	136.272	1.15403	-58.3587	0.698482
1085	TRUE	0.642288	528.311	528.335	0.0236	78.5595	77.2197	85.0107	7.79096	3.41231	44.5083	1.31058	-71.3513	0.538429
1086	TRUE	0.631324	528.623	528.624	0.0016	84.4068	83.9348	85.057	1.12219	0.445538	701.372	1.00392	-67.3353	0.668913
1087	TRUE	0.499238	528.891	528.904	0.0132	70.5696	68.3082	71.9539	3.64563	1.21392	-259.062	1.01488	-69.8428	0.596457
1088	TRUE	0.990351	531.016	531.143	0.1264	71.7951	49.3809	105.788	56.4066	11.7876	-3.46976	5.59701	-82.6027	0.223016
1089	TRUE	0.989266	531.264	531.273	0.0088	74.9203	73.1185	75.894	2.77549	1.22194	333.95	1.0306	-70.5666	0.599402
1090	TRUE	0.867951	534	534.061	0.0616	67.3562	64.22	73.3019	9.08188	3.72327	-135.109	1.02407	-64.3732	0.537084
1091	TRUE	0.254758	534.187	534.205	0.0184	68.1969	66.545	68.4848	1.9398	0.659285	44.8104	1.05004	-66.9998	0.59695
1092	TRUE	0.737963	534.638	534.666	0.0276	74.2108	69.5867	74.9375	5.3508	2.45328	185.092	1.01063	-70.5518	0.499828
1093	TRUE	0.710907	537.029	537.047	0.0188	69.1699	68.4128	71.002	2.58915	0.847434	124.184	1.04664	-61.7841	0.709046
1094	TRUE	0.938148	537.473	537.489	0.016	71.993	70.9624	72.5273	1.56498	0.523882	1.41038	1.06487	-72.6125	0.502666
1095	TRUE	0.890095	541.071	541.078	0.0072	71.6579	67.9536	76.5512	8.59762	3.63729	1116.91	1.00906	-73.505	0.495644
1096	TRUE	0.689291	541.625	541.628	0.0028	83.4046	82.6847	84.7925	2.10783	0.809208	-809.343	1.03707	-71.6216	0.403535
1097	FALSE	0.787798	561.9	561.953	0.0528	59.7215	44.1058	71.5372	27.4314	5.6922	-109.923	7.65473	-91.1703	0.168066
1098	TRUE	0.767527	574.505	574.51	0.0056	72.0272	70.7953	72.6806	1.88529	0.717456	299.731	1.02662	-57.5691	0.690982
1099	TRUE	0.689496	574.715	574.722	0.0076	119.704	108.537	120.458	11.9207	3.06573	-1263.94	1.15678	-71.3701	0.653444
1100	TRUE	0.557773	574.747	574.749	0.002	82.4164	81.9265	83.209	1.28251	0.503743	665.428	1.01432	-58.0468	0.849054
1101	TRUE	0.95676	574.864	574.906	0.0416	78.7665	76.0342	87.3599	11.3258	3.23722	-100.226	1.40585	-59.8731	0.778364
1102	TRUE	0.81854	575.035	575.038	0.0036	79.2681	78.2067	80.0548	1.84806	0.684904	-561.142	1.0129	-58.1638	0.734364
1103	TRUE	0.989395	575.202	575.204	0.002	81.5366	80.2808	82.1867	1.90595	0.744743	977.149	1.02218	-62.3801	0.707265
1104	TRUE	0.993962	575.747	575.812	0.0644	71.1391	60.605	74.5645	13.9595	4.5133	139.463	1.19164	-63.251	0.596365
1105	TRUE	0.861248	575.963	575.965	0.0024	75.9432	73.7389	76.2475	2.50861	0.930615	-918.463	1.24319	-55.2667	0.792513
1106	TRUE	0.93183	576.041	576.066	0.0248	82.4226	80.1805	83.9732	3.79273	1.58673	124.543	1.02946	-66.6539	0.655225
1107	TRUE	0.875713	576.543	576.553	0.01	70.8179	67.8915	74.1161	6.22462	3.13823	621	1.00262	-73.07	0.521422
1108	TRUE	0.292791	591.971	591.987	0.0164	73.2661	72.4935	74.1205	1.62692	0.4893	-90.7167	1.00441	-68.9053	0.474669
1109	TRUE	0.947723	592.061	592.066	0.0056	118.178	117.747	119.41	1.66251	0.619558	324.179	1.08864	-68.727	0.541534
1110	TRUE	0.776181	592.18	592.187	0.0064	83.996	82.4118	87.3211	4.90924	1.6931	-732.898	1.00591	-67.2506	0.640577
1111	TRUE	0.789883	594.389	594.392	0.0036	82.0666	79.2018	84.0557	4.85394	1.55332	1270.95	1.00931	-72.2256	0.613561
					0.0173429
