# Supplementary material for: Bazedoxifene reverses sexually dimorphic autistic-like abnormalities in biallelic MDGA1-mutant mice
Source: EMBO Mol Med. 2026 Mar 20;18(4):1358–98. doi: 10.1038/s44321-026-00402-y (PMC13084050; doi:10.1038/s44321-026-00402-y)
Supplement: Supplementary file 18 — Source data Fig. 4 [file 44321_2026_402_MOESM18_ESM.zip]

Archive with 249 entries (221 files):
- Panel O/
- Panel O/Quantification_data_Batch1 and 2.xlsx
- Panel O/readme.txt
- Panel P/
- Panel P/Quantification_data_Batch1 and 2.xlsx
- Panel P/readme.txt
- Panel Q/
- Panel Q/Quantification_data_batch1-3.xlsx
- Panel Q/readme.txt
- Panel R-V/
- Panel R-V/Quantification_data_batch1-3.xlsx
- Panel R-V/readme.txt
- Figure 4 (Numerical value).xlsx
- Panel C/
- Panel C/Batch1/
- Panel C/Batch1/P12/
- Panel C/Batch1/P12/P12_het_756.xlsx
- Panel C/Batch1/P12/P12_het_758.xlsx
- Panel C/Batch1/P12/P12_het_759.xlsx
- Panel C/Batch1/P12/P12_het_760.xlsx
- Panel C/Batch1/P12/P12_het_763.xlsx
- Panel C/Batch1/P12/P12_het_765.xlsx
- Panel C/Batch1/P12/P12_het_768.xlsx
- Panel C/Batch1/P12/P12_het_769.xlsx
- Panel C/Batch1/P12/P12_het_770.xlsx
- Panel C/Batch1/P12/P12_het_771.xlsx
- Panel C/Batch1/P12/P12_het_772.xlsx
- Panel C/Batch1/P12/P12_homo_757.xlsx
- Panel C/Batch1/P12/P12_homo_764.xlsx
- Panel C/Batch1/P12/P12_homo_767.xlsx
- Panel C/Batch1/P12/P12_homo_773.xlsx
- Panel C/Batch1/P12/P12_homo_no tag.xlsx
- Panel C/Batch1/P12/P12_WT_761.xlsx
- Panel C/Batch1/P12/P12_WT_762.xlsx
- Panel C/Batch1/P12/P12_WT_766.xlsx
- Panel C/Batch1/P12/P12_WT_774.xlsx
- Panel C/Batch1/P3/
- Panel C/Batch1/P3/P3_het_756.xlsx
- Panel C/Batch1/P3/P3_het_758.xlsx
- Panel C/Batch1/P3/P3_het_759.xlsx
- Panel C/Batch1/P3/P3_het_760.xlsx
- Panel C/Batch1/P3/P3_het_763.xlsx
- Panel C/Batch1/P3/P3_het_768.xlsx
- Panel C/Batch1/P3/P3_het_769.xlsx
- Panel C/Batch1/P3/P3_het_770.xlsx
- Panel C/Batch1/P3/P3_het_771.xlsx
- Panel C/Batch1/P3/P3_het_772.xlsx
- Panel C/Batch1/P3/P3_homo_757.xlsx
- Panel C/Batch1/P3/P3_homo_764.xlsx
- Panel C/Batch1/P3/P3_homo_767.xlsx
- Panel C/Batch1/P3/P3_homo_773.xlsx
- Panel C/Batch1/P3/P3_homo_no tag.xlsx
- Panel C/Batch1/P3/P3_WT_761.xlsx
- Panel C/Batch1/P3/P3_WT_762.xlsx
- Panel C/Batch1/P3/P3_WT_766.xlsx
- Panel C/Batch1/P3/P3_WT_774.xlsx
- Panel C/Batch1/P6/
- Panel C/Batch1/P6/P6_het_756.xlsx
- Panel C/Batch1/P6/P6_het_758.xlsx
- Panel C/Batch1/P6/P6_het_759.xlsx
- Panel C/Batch1/P6/P6_het_760.xlsx
- Panel C/Batch1/P6/P6_het_763.xlsx
- Panel C/Batch1/P6/P6_het_765.xlsx
- Panel C/Batch1/P6/P6_het_768.xlsx
- Panel C/Batch1/P6/P6_het_769.xlsx
- Panel C/Batch1/P6/P6_het_770.xlsx
- Panel C/Batch1/P6/P6_het_771.xlsx
- Panel C/Batch1/P6/P6_het_772.xlsx
- Panel C/Batch1/P6/P6_homo_757.xlsx
- Panel C/Batch1/P6/P6_homo_764.xlsx
- Panel C/Batch1/P6/P6_homo_767.xlsx
- Panel C/Batch1/P6/P6_homo_773.xlsx
- Panel C/Batch1/P6/P6_homo_no tag.xlsx
- Panel C/Batch1/P6/P6_WT_761.xlsx
- Panel C/Batch1/P6/P6_WT_762.xlsx
- Panel C/Batch1/P6/P6_WT_766.xlsx
- Panel C/Batch1/P6/P6_WT_774.xlsx
- Panel C/Batch1/P9/
- Panel C/Batch1/P9/P9_het_756.xlsx
- Panel C/Batch1/P9/P9_het_758.xlsx
- Panel C/Batch1/P9/P9_het_759.xlsx
- Panel C/Batch1/P9/P9_het_760.xlsx
- Panel C/Batch1/P9/P9_het_763.xlsx
- Panel C/Batch1/P9/P9_het_765.xlsx
- Panel C/Batch1/P9/P9_het_768.xlsx
- Panel C/Batch1/P9/P9_het_769.xlsx
- Panel C/Batch1/P9/P9_het_770.xlsx
- Panel C/Batch1/P9/P9_het_771.xlsx
- Panel C/Batch1/P9/P9_het_772.xlsx
- Panel C/Batch1/P9/P9_homo_757.xlsx
- Panel C/Batch1/P9/P9_homo_764.xlsx
- Panel C/Batch1/P9/P9_homo_767.xlsx
- Panel C/Batch1/P9/P9_homo_773.xlsx
- Panel C/Batch1/P9/P9_homo_no tag.xlsx
- Panel C/Batch1/P9/P9_WT_761.xlsx
- Panel C/Batch1/P9/P9_wt_762.xlsx
- Panel C/Batch1/P9/P9_WT_766.xlsx
- Panel C/Batch1/P9/P9_WT_774.xlsx
- Panel C/Batch2/
- Panel C/Batch2/P12/
- Panel C/Batch2/P12/P12_het_776.xlsx
- Panel C/Batch2/P12/P12_het_779.xlsx
- Panel C/Batch2/P12/P12_het_780.xlsx
- Panel C/Batch2/P12/P12_homo_784.xlsx
- Panel C/Batch2/P12/P12_homo_785.xlsx
- Panel C/Batch2/P12/P12_homo_786.xlsx
- Panel C/Batch2/P12/P12_homo_787.xlsx
- Panel C/Batch2/P12/P12_homo_788.xlsx
- Panel C/Batch2/P12/P12_homo_789.xlsx
- Panel C/Batch2/P12/P12_homo_790.xlsx
- Panel C/Batch2/P12/P12_WT_777.xlsx
- Panel C/Batch2/P12/P12_WT_778.xlsx
- Panel C/Batch2/P12/P12_WT_781.xlsx
- Panel C/Batch2/P12/P12_WT_782.xlsx
- Panel C/Batch2/P12/P12_WT_783.xlsx
- Panel C/Batch2/P3/
- Panel C/Batch2/P3/P3_het_776.xlsx
- Panel C/Batch2/P3/P3_het_780.xlsx
- Panel C/Batch2/P3/P3_homo_784.xlsx
- Panel C/Batch2/P3/P3_homo_785.xlsx
- Panel C/Batch2/P3/P3_homo_787.xlsx
- Panel C/Batch2/P3/P3_homo_788.xlsx
- Panel C/Batch2/P3/P3_homo_789.xlsx
- Panel C/Batch2/P3/P3_homo_790.xlsx
- Panel C/Batch2/P3/P3_WT_777.xlsx
- Panel C/Batch2/P3/P3_WT_778.xlsx
- Panel C/Batch2/P3/P3_WT_779.xlsx
- Panel C/Batch2/P3/P3_WT_781.xlsx
- Panel C/Batch2/P3/P3_WT_782.xlsx
- Panel C/Batch2/P3/P3_WT_783.xlsx
- Panel C/Batch2/P3/P3_WT_786.xlsx
- Panel C/Batch2/P6/
- Panel C/Batch2/P6/P6_het_776.xlsx
- Panel C/Batch2/P6/P6_het_779.xlsx
- Panel C/Batch2/P6/P6_Het_780.xlsx
- Panel C/Batch2/P6/P6_homo_784.xlsx
- Panel C/Batch2/P6/P6_homo_785.xlsx
- Panel C/Batch2/P6/P6_homo_786.xlsx
- Panel C/Batch2/P6/P6_homo_787.xlsx
- Panel C/Batch2/P6/P6_homo_788.xlsx
- Panel C/Batch2/P6/P6_homo_789.xlsx
- Panel C/Batch2/P6/P6_homo_790.xlsx
- Panel C/Batch2/P6/P6_WT_777.xlsx
- Panel C/Batch2/P6/P6_WT_778.xlsx
- Panel C/Batch2/P6/P6_WT_781.xlsx
- Panel C/Batch2/P6/P6_WT_782.xlsx
- Panel C/Batch2/P6/P6_Wt_783.xlsx
- Panel C/Batch2/P9/
- Panel C/Batch2/P9/P9_het_776.xlsx
- Panel C/Batch2/P9/P9_het_779.xlsx
- Panel C/Batch2/P9/P9_het_780.xlsx
- Panel C/Batch2/P9/P9_homo_784.xlsx
- Panel C/Batch2/P9/P9_homo_785.xlsx
- Panel C/Batch2/P9/P9_homo_786.xlsx
- Panel C/Batch2/P9/P9_homo_787.xlsx
- Panel C/Batch2/P9/P9_homo_788.xlsx
- Panel C/Batch2/P9/P9_homo_789.xlsx
- Panel C/Batch2/P9/P9_homo_790.xlsx
- Panel C/Batch2/P9/P9_WT_777.xlsx
- Panel C/Batch2/P9/P9_WT_778.xlsx
- Panel C/Batch2/P9/P9_WT_781.xlsx
- Panel C/Batch2/P9/P9_WT_782.xlsx
- Panel C/Batch2/P9/P9_WT_783.xlsx
- Panel C/readme.txt
- Panel C/Summary_AllBatches.xlsx
- Panel E and F/
- Panel E and F/Quantification_data_Batch1.xlsx
- Panel E and F/Quantification_data_Batch2.xlsx
- Panel E and F/readme.txt
- Panel G and I/
- Panel G and I/Batch1/
- Panel G and I/Batch1/Mdga1-KI_604.xlsx
- Panel G and I/Batch1/Mdga1-KI_605.xlsx
- Panel G and I/Batch1/Mdga1-KI_606.xlsx
- Panel G and I/Batch1/Mdga1-KI_608.xlsx
- Panel G and I/Batch1/Mdga1-KI_609.xlsx
- Panel G and I/Batch1/Mdga1-KI_610.xlsx
- Panel G and I/Batch1/Mdga1_KI_notag.xlsx
- Panel G and I/Batch1/WT_567.xlsx
- Panel G and I/Batch1/WT_568.xlsx
- Panel G and I/Batch1/WT_619.xlsx
- Panel G and I/Batch1/WT_620.xlsx
- Panel G and I/Batch1/WT_621.xlsx
- Panel G and I/Batch2/
- Panel G and I/Batch2/Mdga1-KI_502.xlsx
- Panel G and I/Batch2/Mdga1-KI_506.xlsx
- Panel G and I/Batch2/Mdga1-KI_507.xlsx
- Panel G and I/Batch2/Mdga1-KI_508.xlsx
- Panel G and I/Batch2/Mdga1-KI_509.xlsx
- Panel G and I/Batch2/Mdga1-KI_510.xlsx
- Panel G and I/Batch2/Mdga1-KI_511.xlsx
- Panel G and I/Batch2/WT_571.xlsx
- Panel G and I/Batch2/WT_572.xlsx
- Panel G and I/Batch2/WT_573.xlsx
- Panel G and I/Batch2/WT_574.xlsx
- Panel G and I/Batch2/WT_575.xlsx
- Panel G and I/readme.txt
- Panel G and I/Summary_AllBatches.xlsx
- Panel J/
- Panel J/Batch1/
- Panel J/Batch1/Mdga1-KI_604.xlsx
- Panel J/Batch1/Mdga1-KI_605.xlsx
- Panel J/Batch1/Mdga1-KI_606.xlsx
- Panel J/Batch1/Mdga1-KI_608.xlsx
- Panel J/Batch1/Mdga1-KI_609.xlsx
- Panel J/Batch1/Mdga1-KI_610.xlsx
- Panel J/Batch1/Mdga1-KI_notag.xlsx
- Panel J/Batch1/WT_567.xlsx
- Panel J/Batch1/WT_568.xlsx
- Panel J/Batch1/WT_619.xlsx
- Panel J/Batch1/WT_620.xlsx
- Panel J/Batch1/WT_621.xlsx
- Panel J/Batch2/
- Panel J/Batch2/Mdga1-KI_502.xlsx
- Panel J/Batch2/Mdga1-KI_506.xlsx
- Panel J/Batch2/Mdga1-KI_507.xlsx
- Panel J/Batch2/Mdga1-KI_509.xlsx
- Panel J/Batch2/Mdga1-KI_510.xlsx
- Panel J/Batch2/Mdga1-KI_511.xlsx
- Panel J/Batch2/Mdga1_KI_508.xlsx
- Panel J/Batch2/WT_571.xlsx
- Panel J/Batch2/WT_572.xlsx
- Panel J/Batch2/WT_573.xlsx
- Panel J/Batch2/WT_574.xlsx
- Panel J/Batch2/WT_575.xlsx
- Panel J/readme.txt
- Panel L/
- Panel L/Batch1/
- Panel L/Batch1/ASR_Session1.xlsx
- Panel L/Batch1/ASR_Session2.xlsx
- Panel L/Batch1/ASR_Session3.xlsx
- Panel L/Batch2/
- Panel L/Batch2/ASR_Session1.xlsx
- Panel L/Batch2/ASR_Session2.xlsx
- Panel L/Batch2/ASR_Session3.xlsx
- Panel L/Batch2/ASR_Session4.xlsx
- Panel L/readme.txt
- Panel M/
- Panel M/Batch1/
- Panel M/Batch1/PPI_Session1.xlsx
- Panel M/Batch1/PPI_Session2.xlsx
- Panel M/Batch1/PPI_Session3.xlsx
- Panel M/Batch2/
- Panel M/Batch2/PPI_Session1.xlsx
- Panel M/Batch2/PPI_Session2.xlsx
- Panel M/Batch2/PPI_Session3.xlsx
- Panel M/Batch2/PPI_Session4.xlsx
- Panel M/readme.txt
- Panel M/Summary_AllBatches.xlsx
