# Supplementary material for: Bazedoxifene reverses sexually dimorphic autistic-like abnormalities in biallelic MDGA1-mutant mice
Source: EMBO Mol Med. 2026 Mar 20;18(4):1358–98. doi: 10.1038/s44321-026-00402-y (PMC13084050; doi:10.1038/s44321-026-00402-y)
Supplement: Supplementary file 18 — Source data Fig. 4 [file 44321_2026_402_MOESM18_ESM.zip › Panel O/Quantification_data_Batch1 and 2.xlsx]

## Sheet: Analysis
			In zone	In zone	In zone	In zone	In zone	In zone	In zone	In zone	In zone	In zone	In zone	In zone	Distance moved
			Zone 1 / any of Nose-point, Tail-base	Zone 1 / any of Nose-point, Tail-base	Zone 1 / any of Nose-point, Tail-base	Zone 2 / any of Nose-point, Tail-base	Zone 2 / any of Nose-point, Tail-base	Zone 2 / any of Nose-point, Tail-base	Zone 3 / any of Nose-point, Tail-base	Zone 3 / any of Nose-point, Tail-base	Zone 3 / any of Nose-point, Tail-base	Zone 4 / any of Nose-point, Tail-base	Zone 4 / any of Nose-point, Tail-base	Zone 4 / any of Nose-point, Tail-base	Center-point
			Frequency	Cumulative Duration	Latency to First	Frequency	Cumulative Duration	Latency to First	Frequency	Cumulative Duration	Latency to First	Frequency	Cumulative Duration	Latency to First	Total
Batch	Mouse ID	Genotype		s	s		s	s		s	s		s	s	cm		Exploration time_O1	Exploration time_O2
1	306	WT	4	0.899991	360.363	23	14.6332	25.4664	13	5.03328	85.5658	32	10.2332	85.3991	3494.5		15.5332	15.2665
1	305	WT	0	0	-	6	4.93329	13.5332	0	0	-	6	4.59995	24.6998	3648.38		4.93329	4.59995
1	306	WT	7	1.99998	67.266	21	9.5999	31.4664	8	0.99999	92.2657	22	7.66659	11.6665	3619.43		11.5999	8.66658
1	303	WT	4	1.73332	143.865	26	19.2998	22.7331	7	2.63331	15.2998	20	10.5332	15.1665	3794.33		21.0332	13.1665
1	302	WT	18	2.96664	9.53324	41	15.1332	9.36657	8	3.19997	167.165	33	18.0665	0.899991	4611.82		18.0998	21.2665
1	301	WT	31	12.4333	4.29996	51	15.1665	4.06663	37	11.7332	45.7995	61	18.7332	45.6662	4614.4		27.5998	30.4664
2	314	WT	9	1.36665	103.599	43	30.3997	2.73331	16	2.36664	10.6999	55	23.6331	10.5666	4423.86		31.7663	25.9997
2	315	WT	0	0	-	9	11.1666	8.16658	0	0.299997	-	4	8.93325	0.99999	2974.75		11.1666	9.23325
2	313	WT	0	0.066666	-	10	13.4665	32.833	2	4.16662	456.662	10	10.1111	2.66664	3682.95		13.5332	14.2777
1	400	Mdga1-KI	21	5.19995	111.799	61	22.8998	9.29991	43	10.4999	34.8663	81	19.6331	1.16665	5467.42		28.0998	30.133
1	324	Mdga1-KI	40	8.09992	38.3996	86	37.6996	10.0666	36	9.9999	18.3665	64	17.1665	17.4998	4739.11		45.7995	27.1664
1	323	Mdga1-KI	12	1.79998	152.998	34	13.3332	36.1996	25	8.03325	12.6999	57	15.2332	12.3999	3996.37		15.1332	23.2664
1	399	Mdga1-KI	8	1.69998	72.5993	21	12.5665	72.4326	11	3.73329	27.3331	29	10.3332	19.9998	4899.25		14.2665	14.0665
1	325	Mdga1-KI	0	0.066666	-	20	13.6665	15.5998	3	1.23332	326.33	16	8.69991	24.6664	3306.33		13.7332	9.93323
2	263	Mdga1-KI	1	0.133332	541.328	18	10.9665	89.3658	4	0.866658	163.198	29	14.6331	4.26662	4001.8		11.0999	15.4998
2	264	Mdga1-KI	6	3.2333	175.532	23	10.4332	13.0665	15	5.93327	11.7332	42	16.1332	11.4666	3056.5		13.6665	22.0664
2	262	Mdga1-KI	0	0	-	14	8.56658	33.2663	5	2.76664	84.6658	19	9.93324	71.6326	5107.93		8.56658	12.6999
