# Supplementary material for: Bazedoxifene reverses sexually dimorphic autistic-like abnormalities in biallelic MDGA1-mutant mice
Source: EMBO Mol Med. 2026 Mar 20;18(4):1358–98. doi: 10.1038/s44321-026-00402-y (PMC13084050; doi:10.1038/s44321-026-00402-y)
Supplement: Supplementary file 18 — Source data Fig. 4 [file 44321_2026_402_MOESM18_ESM.zip › Panel P/Quantification_data_Batch1 and 2.xlsx]

## Sheet: Analysis
			In zone	In zone	In zone	In zone	In zone	In zone	In zone	In zone	In zone	In zone	In zone	In zone	Distance moved
			Zone 1 / any of Nose-point, Tail-base	Zone 1 / any of Nose-point, Tail-base	Zone 1 / any of Nose-point, Tail-base	Zone 2 / any of Nose-point, Tail-base	Zone 2 / any of Nose-point, Tail-base	Zone 2 / any of Nose-point, Tail-base	Zone 3 / any of Nose-point, Tail-base	Zone 3 / any of Nose-point, Tail-base	Zone 3 / any of Nose-point, Tail-base	Zone 4 / any of Nose-point, Tail-base	Zone 4 / any of Nose-point, Tail-base	Zone 4 / any of Nose-point, Tail-base	Center-point
			Frequency	Cumulative Duration	Latency to First	Frequency	Cumulative Duration	Latency to First	Frequency	Cumulative Duration	Latency to First	Frequency	Cumulative Duration	Latency to First	Total
Batch	Mouse ID	Genotype		s	s		s	s		s	s		s	s	cm		Exploration time_O1	Exploration time_O2	Discrimination index
1	304	WT	24	8.43325	143.265	81	97.1324	6.9666	4	2.43331	380.963	9	2.8333	124.365	2719.13		105.566	5.26661	90.4963
1	305	WT	3	1.63332	499.895	13	6.9666	112.566	0	0	-	12	4.39996	23.6998	2710.2		8.59992	4.39996	32.3077
1	306	WT	0	0	-	6	5.99994	80.7992	0	0	-	3	0.933324	94.3324	2430.63		5.99994	0.933324	73.0769
1	302	WT	1	0.733326	185.565	17	10.0666	120.832	3	0.566661	323.263	17	5.73328	59.5661	3529.84		10.7999	6.29994	26.3159
1	303	WT	0	0	-	14	12.1999	49.6995	1	0.066666	93.9657	7	2.16664	57.1994	2321.65		12.1999	2.23331	69.0532
1	301	WT	5	1.76665	122.799	20	7.79992	18.5331	6	0.799992	65.6327	14	4.06663	64.866	2853.6		9.56657	4.86662	32.5635
2	262	WT	0	0	-	7	13.4665	102.766	6	1.39998	166.698	15	10.1666	19.0331	3193.62		13.4665	11.5665	7.58991
2	notag	WT	0	0	-	8	7.46659	159.632	0	0	-	7	1.76665	82.0992	2079.07		7.46659	1.76665	61.7328
2	264	WT	55	10.6332	53.1995	141	63.9994	52.9328	32	7.09993	4.59995	49	10.1999	4.36662	3136.44		74.6326	17.2998	62.364
2	263	WT	40	8.59991	296.797	141	74.9659	29.5664	4	0.633327	237.131	17	10.3332	55.6994	3477.68		83.5658	10.9665	76.7984
1	325	Mdga1-KI	5	0.799992	229.264	19	10.1666	55.1661	4	1.06666	160.265	13	4.09996	41.1663	2767.36		10.9666	5.16662	35.9505
1	399	Mdga1-KI	2	0.533328	398.496	22	26.5664	70.0993	12	4.86662	139.632	25	8.46658	1.33332	3704.28		27.0997	13.3332	34.0478
1	323	Mdga1-KI	38	10.3999	231.164	125	71.3326	20.2331	15	4.13329	141.965	31	6.2666	85.0991	3372.58		81.7325	10.3999	77.424
1	324	Mdga1-KI	77	17.5332	62.7994	130	117.199	14.8999	24	6.23327	45.4329	49	17.4998	44.8329	3989.14		134.732	23.7331	70.0463
1	400	Mdga1-KI	41	9.8999	27.2664	102	56.6994	27.1331	15	3.56663	104.566	27	6.13327	104.266	2647.32		66.5993	9.6999	74.574
2	314	Mdga1-KI	77	12.3999	154.098	217	91.0991	143.732	3	0.199998	216.964	19	7.66659	149.565	2324.93		103.499	7.86659	85.8725
2	313	Mdga1-KI	0	0	-	9	8.93324	122.732	4	0.299997	365.63	13	4.16662	47.3662	3661.54		8.93324	4.46662	33.3334
