# Supplementary material for: Bazedoxifene reverses sexually dimorphic autistic-like abnormalities in biallelic MDGA1-mutant mice
Source: EMBO Mol Med. 2026 Mar 20;18(4):1358–98. doi: 10.1038/s44321-026-00402-y (PMC13084050; doi:10.1038/s44321-026-00402-y)
Supplement: Supplementary file 18 — Source data Fig. 4 [file 44321_2026_402_MOESM18_ESM.zip › Panel P/readme.txt]

This source data file includes raw behavioral data for the Noble object recognition test, corresponding to Panel P of the main figure 4.
Batch1 and 2 correspond to behavioral testing sessions conducted on different dates.

For each test phase, exploration time was calculated as the sum of the time spent in two zones:
- **Zone1 and Zone2** or **Zone3 and Zone4** depending on the object's side.
- **Zone1 and Zone3** represent the area directly occupied by the object.
- **Zone2 and Zone4** represent the surrounding 1 cm perimeter around each object.

The total exploration time for each object (i.e., Zone1+Zone2 and Zone3+Zone4) is provided in the final two columns of the data 
sheet and was used for figure quantification. The discrimination index, calculated from these values, is included in the last column.
