# Supplementary material for: Bazedoxifene reverses sexually dimorphic autistic-like abnormalities in biallelic MDGA1-mutant mice
Source: EMBO Mol Med. 2026 Mar 20;18(4):1358–98. doi: 10.1038/s44321-026-00402-y (PMC13084050; doi:10.1038/s44321-026-00402-y)
Supplement: Supplementary file 18 — Source data Fig. 4 [file 44321_2026_402_MOESM18_ESM.zip › Panel Q/Quantification_data_batch1-3.xlsx]

## Sheet: Analysis
	Food
	Genotype	Mouse ID	Before	After	Comsuption	Genotype	Mouse ID	Before	After	Comsuption
	WT	61	80.4	73.5	6.9	Mdga1-KI	919	81.5	75.2	6.3
	WT	63	79.3	72.8	6.5	Mdga1-KI	920	82.1	73.3	8.8
	WT	56	70.5	65.8	4.7	Mdga1-KI	33	71.2	66.6	4.6
	WT	58	70.8	65.1	5.7	Mdga1-KI	35	73.3	68.2	5.1
	WT	55	65.8	59.9	5.9	Mdga1-KI	notag1	66.6	58.9	7.7
	WT	57	65.1	59.6	5.5	Mdga1-KI	notag2	68.2	63.5	4.7
				average	5.86667				average	6.2
	Water
	Genotype	Mouse ID	Before	After	Comsuption	Genotype	Mouse ID	Before	After	Comsuption
	WT	61	307.8	300.4	7.4	Mdga1-KI	919	310.9	304.4	6.5
	WT	63	306.5	301.8	4.7	Mdga1-KI	920	303.8	296	7.8
	WT	56	297.4	292.3	5.1	Mdga1-KI	33	298.4	293.7	4.7
	WT	58	296.8	290.7	6.1	Mdga1-KI	35	292	286.7	5.3
	WT	55	292.3	287.2	5.1	Mdga1-KI	notag1	293.7	286	7.7
	WT	57	290.7	285	5.7	Mdga1-KI	notag2	286.7	281.3	5.4
				average	5.68333				average	6.23333
