# Supplementary material for: Bazedoxifene reverses sexually dimorphic autistic-like abnormalities in biallelic MDGA1-mutant mice
Source: EMBO Mol Med. 2026 Mar 20;18(4):1358–98. doi: 10.1038/s44321-026-00402-y (PMC13084050; doi:10.1038/s44321-026-00402-y)
Supplement: Supplementary file 18 — Source data Fig. 4 [file 44321_2026_402_MOESM18_ESM.zip › Panel Q/readme.txt]

This source data file includes raw behavioral data for the Laboras test, corresponding to Panel Q of the main figure 4.
Session 1,2 and 3 correspond to behavioral testing sessions conducted on different dates.

Water and food consumption were measured manually, and the values in the 'Consumption' column were used for the figure.
