# Supplementary material for: Bazedoxifene reverses sexually dimorphic autistic-like abnormalities in biallelic MDGA1-mutant mice
Source: EMBO Mol Med. 2026 Mar 20;18(4):1358–98. doi: 10.1038/s44321-026-00402-y (PMC13084050; doi:10.1038/s44321-026-00402-y)
Supplement: Supplementary file 18 — Source data Fig. 4 [file 44321_2026_402_MOESM18_ESM.zip › Panel R-V/Quantification_data_batch1-3.xlsx]

## Sheet: Batch1
WINDOW	T-BEGIN	T-END	SESSION	CAGE	ANIMAL	Genotype	CODE	UNDEF_D	CLIMB_D	LOCOM_D	IMMOB_D	REAR_D	GROOM_D	DRINK_D	EAT_D	TOTAL_D	UNDEF_F	CLIMB_F	LOCOM_F	IMMOB_F	REAR_F	GROOM_F	DRINK_F	EAT_F	TOTAL_F	SPD_MAX	T_SPD_MX	SPD_LAVG	SPD_AVG	DISTANCE
								[s]	[s]	[s]	[s]	[s]	[s]	[s]	[s]	[s]	[counts]	[counts]	[counts]	[counts]	[counts]	[counts]	[counts]	[counts]	[counts]	[mm/s]	[s]	[mm/s]	[mm/s]	[m]
1	000:00:00	002:00:00	5	1	61	WT	0	3259.9	1258.82	1077.42	170.84	203.42	1032.85	4.94	191.81	7200	1532	91	1328	24	193	108	2	54	3332	216	3519	71	5.63107	40.544
2	002:00:00	004:00:00	5	1	61	WT	0	1207.94	152.79	114.26	4971.1	61.1	651.31	0	41.5	7200	358	8	162	121	50	73	0	14	786	154	10872	71	0.777118	5.595
3	004:00:00	006:00:00	5	1	61	WT	0	1669.85	822.96	257.24	2987.16	96.69	1246.97	21.2	97.93	7200	631	31	367	147	67	107	5	33	1388	253	17178	74	1.88361	13.562
4	006:00:00	008:00:00	5	1	61	WT	0	1741.56	4001.85	546.03	34.65	160.95	414.11	8.34	292.51	7200	835	79	719	25	145	66	3	67	1939	240	26975	78	3.73986	26.927
5	008:00:00	010:00:00	5	1	61	WT	0	1687.88	3823.56	464.31	124.59	121.98	664.45	4.77	308.46	7200	764	106	624	86	144	79	2	119	1924	239	30272	79	3.14389	22.636
6	010:00:00	012:00:00	5	1	61	WT	0	2421.1	2617.13	552.89	126.45	200.3	782.29	16.88	482.96	7200	947	135	772	104	180	100	5	167	2410	283	41839	78	3.94353	28.393
7	012:00:00	014:00:00	5	1	61	WT	0	1735.47	539.56	274.08	3368.64	67.93	1145.36	4.28	64.68	7200	526	24	357	107	76	86	1	18	1195	246	45468	78	1.81138	13.042
8	014:00:00	016:00:00	5	1	61	WT	0	2383.36	1775.01	520.29	707.52	155.35	1378.58	12.4	267.49	7200	857	77	672	83	149	145	3	106	2092	221	53705	77	3.3732	24.287
9	016:00:00	018:00:00	5	1	61	WT	0	3198.49	842.37	856.2	203.18	225.55	1706.53	2.66	165.02	7200	1324	55	1117	21	192	183	1	80	2973	286	61222	78	5.42279	39.044
10	018:00:00	020:00:00	5	1	61	WT	0	1108.64	115.08	171.75	5072.78	22.83	648.9	0	60.02	7200	448	7	266	174	22	71	0	72	1060	191	66251	72	0.963618	6.938
11	020:00:00	022:00:00	5	1	61	WT	0	1409.24	39.22	176.41	4418.24	31.77	908.92	0	216.2	7200	467	2	250	218	31	107	0	128	1203	207	74196	73	0.965778	6.954
12	022:00:00	024:00:00	5	1	61	WT	0	363.52	9.32	6.09	6434.8	0	262.12	0	124.15	7200	175	1	8	273	0	64	0	168	689	121	79228	75	0.039465	0.284
1	000:00:00	002:00:00	5	2	919	Mdga1-KI	0	1744.9	528.56	457.73	3724.19	76.14	549.52	2.32	116.64	7200	790	43	597	108	81	61	1	26	1707	178	1280	74	2.51789	18.129
2	002:00:00	004:00:00	5	2	919	Mdga1-KI	0	1069.83	0	69	5452.56	37.81	395	0	175.8	7200	279	0	90	154	25	40	0	37	625	138	9213	65	0.208659	1.502
3	004:00:00	006:00:00	5	2	919	Mdga1-KI	0	1793.5	0	99.09	4303.36	110.26	777.29	3.3	113.2	7200	386	0	133	170	48	72	1	30	840	178	20022	67	0.375807	2.706
4	006:00:00	008:00:00	5	2	919	Mdga1-KI	0	3556.86	666.08	420.26	1023.64	184.25	1062	59.58	227.33	7200	926	24	616	159	122	128	10	59	2044	279	23030	71	2.50472	18.034
5	008:00:00	010:00:00	5	2	919	Mdga1-KI	0	2358.34	263.79	191.8	3382.39	106.54	753.81	36.22	107.11	7200	565	7	324	150	75	100	12	40	1273	204	35162	68	1.3696	9.861
6	010:00:00	012:00:00	5	2	919	Mdga1-KI	0	3149.42	96.55	174.52	2268.84	68.71	1286.51	48.64	106.81	7200	526	3	279	102	60	145	15	47	1177	224	41609	67	1.01909	7.337
7	012:00:00	014:00:00	5	2	919	Mdga1-KI	0	859.99	36.79	48.46	5854.27	77.95	239.22	8.47	74.85	7200	210	1	57	115	23	31	2	18	457	212	43534	79	0.596836	4.297
8	014:00:00	016:00:00	5	2	919	Mdga1-KI	0	2986.98	611.58	349.36	1182.76	188.97	1263.03	49.91	567.41	7200	827	30	551	140	125	128	11	110	1922	224	53698	72	2.89313	20.831
9	016:00:00	018:00:00	5	2	919	Mdga1-KI	0	3011.49	1221.28	502.53	268.76	156.72	1338.75	77.94	622.53	7200	952	31	723	144	123	142	20	129	2264	225	59734	73	3.38055	24.34
10	018:00:00	020:00:00	5	2	919	Mdga1-KI	0	2617.06	486.98	199.82	2042.97	53.69	1677.6	39.03	82.85	7200	539	10	276	102	41	164	7	24	1163	179	70398	68	1.17858	8.486
11	020:00:00	022:00:00	5	2	919	Mdga1-KI	0	1854.86	139.8	122.03	3829.24	19.2	1219.29	2.47	13.11	7200	443	3	172	153	14	128	1	9	923	139	77358	65	0.480325	3.458
12	022:00:00	024:00:00	5	2	919	Mdga1-KI	0	603.33	0	12.2	6427.88	6.17	144.08	0	6.34	7200	171	0	20	127	4	26	0	1	349	93	81770	63	0.081905	0.59
1	000:00:00	002:00:00	5	3	63	WT	0	2241.12	652.99	749.72	2194.96	366.76	822.44	3.63	168.38	7200	1272	49	1065	233	287	83	3	134	3126	237	1026	72	4.88663	35.184
2	002:00:00	004:00:00	5	3	63	WT	0	1636.34	293.19	208.09	4364.12	98.84	474.29	12.09	113.04	7200	652	15	325	279	65	55	2	27	1420	189	9220	68	1.24684	8.977
3	004:00:00	006:00:00	5	3	63	WT	0	1805.81	671.49	212.45	3097.6	101.22	1136.4	2.69	172.34	7200	665	19	343	252	85	123	1	90	1578	180	15141	69	1.48435	10.687
4	006:00:00	008:00:00	5	3	63	WT	0	2563.4	1699.37	554.57	732.26	233.94	957.55	13.82	445.09	7200	1042	73	836	91	171	115	4	134	2466	271	23671	74	4.10643	29.566
5	008:00:00	010:00:00	5	3	63	WT	0	1598.49	1141.87	260.4	3304.23	85.3	489.42	30.18	290.11	7200	660	56	376	227	74	67	8	68	1536	275	35980	77	1.97704	14.235
6	010:00:00	012:00:00	5	3	63	WT	0	2575.59	1484.7	418.99	1204.18	161.99	1106.18	31.53	216.84	7200	996	94	694	141	142	130	15	86	2298	233	39607	76	3.04167	21.9
7	012:00:00	014:00:00	5	3	63	WT	0	2070.85	530.69	241.16	2874.44	165.77	1037.44	36.48	243.17	7200	726	36	351	313	96	108	13	130	1773	276	49405	72	2.00707	14.451
8	014:00:00	016:00:00	5	3	63	WT	0	1893.68	357.95	208	3455.94	116.28	968.41	14.32	185.42	7200	694	24	313	308	93	104	2	70	1608	226	57349	77	1.63376	11.763
9	016:00:00	018:00:00	5	3	63	WT	0	3346.15	815.92	599.18	135.7	208.23	1789.23	28.79	276.8	7200	1185	52	918	46	160	202	8	64	2635	240	58529	75	4.26679	30.721
10	018:00:00	020:00:00	5	3	63	WT	0	1253.7	71.12	72.55	4913.96	29.57	725.18	0	133.92	7200	439	3	110	419	17	102	0	196	1286	130	65700	69	0.410526	2.956
11	020:00:00	022:00:00	5	3	63	WT	0	1725.85	72.03	95.94	3848.18	16.26	1083.12	0	358.62	7200	464	3	109	431	12	168	0	266	1453	204	74280	70	0.597728	4.304
12	022:00:00	024:00:00	5	3	63	WT	0	1091.3	2.32	77.72	4505.52	15.35	1114.37	0	393.42	7200	415	1	93	591	10	181	0	487	1778	133	84038	68	0.45978	3.31
1	000:00:00	002:00:00	5	4	920	Mdga1-KI	0	3232.66	1404.45	1160.84	6.54	368.35	681.25	2.26	343.65	7200	1644	87	1531	5	319	98	1	70	3755	230	3545	74	7.60343	54.745
2	002:00:00	004:00:00	5	4	920	Mdga1-KI	0	1419.55	275.02	164.72	3930.94	88.88	1033.46	0	287.43	7200	535	12	195	371	46	81	0	137	1377	219	12897	73	1.32136	9.514
3	004:00:00	006:00:00	5	4	920	Mdga1-KI	0	1341.32	206.97	129.75	4638.74	72.45	541.55	0	269.22	7200	588	11	235	470	59	89	0	223	1675	200	18069	72	0.995212	7.166
4	006:00:00	008:00:00	5	4	920	Mdga1-KI	0	2787.15	2023.73	746.47	75.07	437.62	932.57	0	197.39	7200	1407	149	1188	29	304	63	0	65	3205	232	23571	79	6.39695	46.058
5	008:00:00	010:00:00	5	4	920	Mdga1-KI	0	2529.51	1492.97	569.72	974.22	370.69	911.62	1.77	349.5	7200	1165	88	940	110	216	83	2	95	2699	246	34133	77	4.81228	34.648
6	010:00:00	012:00:00	5	4	920	Mdga1-KI	0	2671.24	1857.73	589	82.84	176.61	1416.65	5.4	400.53	7200	1042	94	867	33	200	112	3	79	2430	282	36781	76	4.21178	30.325
7	012:00:00	014:00:00	5	4	920	Mdga1-KI	0	2975.1	1117.47	616.04	710.58	278.64	1369.17	0	133	7200	1149	69	897	108	191	144	0	84	2642	245	46737	78	4.02585	28.986
8	014:00:00	016:00:00	5	4	920	Mdga1-KI	0	1602.57	0	157.03	4441.55	176.54	676.87	0	145.44	7200	605	0	219	385	84	63	0	128	1484	267	57558	70	0.99002	7.128
9	016:00:00	018:00:00	5	4	920	Mdga1-KI	0	3457.73	0	612.74	978.26	339.91	1535.63	1.24	274.49	7200	1304	0	922	185	235	140	1	61	2848	280	60663	80	4.45847	32.101
10	018:00:00	020:00:00	5	4	920	Mdga1-KI	0	1643.23	347.75	257.62	3981.83	97.34	769.19	2.88	100.16	7200	613	15	332	252	60	78	1	78	1429	223	70808	73	1.56438	11.264
11	020:00:00	022:00:00	5	4	920	Mdga1-KI	0	1105.77	0	75.3	5035.56	4	946.02	0	33.35	7200	438	0	68	317	8	82	0	20	933	117	72564	66	0.336821	2.425
12	022:00:00	024:00:00	5	4	920	Mdga1-KI	0	1258.27	18.4	143.61	5157.62	86.87	328.85	0	206.38	7200	506	2	190	288	53	40	0	45	1124	223	86318	74	1.0173	7.325

## Sheet: Batch2
WINDOW	T-BEGIN	T-END	SESSION	CAGE	ANIMAL	Genotype	CODE	UNDEF_D	CLIMB_D	LOCOM_D	IMMOB_D	REAR_D	GROOM_D	DRINK_D	EAT_D	TOTAL_D	UNDEF_F	CLIMB_F	LOCOM_F	IMMOB_F	REAR_F	GROOM_F	DRINK_F	EAT_F	TOTAL_F	SPD_MAX	T_SPD_MX	SPD_LAVG	SPD_AVG	DISTANCE
								[s]	[s]	[s]	[s]	[s]	[s]	[s]	[s]	[s]	[counts]	[counts]	[counts]	[counts]	[counts]	[counts]	[counts]	[counts]	[counts]	[mm/s]	[s]	[mm/s]	[mm/s]	[m]
1	000:00:00	002:00:00	6	1	56	WT	0	3030.46	380.39	673.06	1652.16	162.71	1095.23	0	205.99	7200	1166	20	925	105	109	156	0	86	2567	176	3817	69	3.62777	26.12
2	002:00:00	004:00:00	6	1	56	WT	0	899.35	20.44	28.18	5790.2	20.33	193.61	0	247.89	7200	218	1	44	237	14	44	0	126	684	176	10545	72	0.32097	2.311
3	004:00:00	006:00:00	6	1	56	WT	0	1747.24	269.6	133.49	3703.18	74.16	781.2	0	491.13	7200	431	10	205	211	38	95	0	128	1118	225	20399	72	1.25196	9.014
4	006:00:00	008:00:00	6	1	56	WT	0	2688.8	1895.56	453.99	747.68	317.92	520.06	3.43	572.56	7200	937	50	751	89	167	70	1	97	2162	222	27407	74	3.80622	27.405
5	008:00:00	010:00:00	6	1	56	WT	0	2509.15	1104.35	286.38	2218.96	123.11	366.88	211.36	379.81	7200	667	26	433	135	91	68	25	81	1526	214	29290	72	2.12286	15.285
6	010:00:00	012:00:00	6	1	56	WT	0	2713.84	533.31	274.87	1584.22	298.91	953.52	181.44	659.89	7200	731	18	510	145	168	149	29	209	1959	215	40840	72	2.81928	20.299
7	012:00:00	014:00:00	6	1	56	WT	0	2075.93	37.67	224.78	3974.38	34.65	688.58	24.77	139.24	7200	538	2	356	115	21	88	5	45	1170	220	44365	74	1.06295	7.653
8	014:00:00	016:00:00	6	1	56	WT	0	1687.5	0	99.8	4259.78	89.67	491.66	9.39	562.2	7200	372	0	161	226	58	73	3	176	1069	235	54564	70	0.636723	4.584
9	016:00:00	018:00:00	6	1	56	WT	0	4532.74	134.33	550.97	509.62	176.75	1067.68	19.69	208.22	7200	1055	6	784	68	120	162	4	64	2263	246	63774	73	3.03723	21.868
10	018:00:00	020:00:00	6	1	56	WT	0	1880.3	243.9	252.12	4210.05	86.67	366.36	23.15	137.45	7200	505	7	381	84	61	57	5	56	1156	215	69068	75	1.60332	11.544
11	020:00:00	022:00:00	6	1	56	WT	0	1857.13	20.09	134.78	4338.65	31.4	642.19	0	175.76	7200	407	1	201	139	22	89	0	48	907	196	73246	74	0.756522	5.447
12	022:00:00	024:00:00	6	1	56	WT	0	1106.25	0	47.47	5599.89	26.04	318.01	0	102.34	7200	169	0	54	68	15	52	0	21	379	148	80824	66	0.336181	2.421
1	000:00:00	002:00:00	6	2	33	Mdga1-KI	0	3558.85	1003.73	1575.62	2.3	414.37	374.77	0	270.36	7200	2125	73	2103	2	442	74	0	98	4917	231	3085	75	10.3357	74.417
2	002:00:00	004:00:00	6	2	33	Mdga1-KI	0	2208.83	378.4	311.64	3042.29	166.83	1000.14	0	91.87	7200	706	16	489	99	84	96	0	28	1518	273	7250	69	2.08759	15.031
3	004:00:00	006:00:00	6	2	33	Mdga1-KI	0	2481.18	1970.59	544.47	678.61	395.58	1025.71	18.03	85.83	7200	976	57	803	36	243	79	16	47	2257	203	21143	73	3.98834	28.716
4	006:00:00	008:00:00	6	2	33	Mdga1-KI	0	2309.22	2344.83	575.72	573.05	271.12	799.62	2.19	324.25	7200	971	76	858	49	217	75	1	125	2372	230	28666	78	4.51407	32.501
5	008:00:00	010:00:00	6	2	33	Mdga1-KI	0	2586.34	2377.06	580.26	28.83	322.3	806.59	2.31	496.31	7200	1061	65	974	20	235	78	2	119	2554	220	31481	76	4.72748	34.038
6	010:00:00	012:00:00	6	2	33	Mdga1-KI	0	1414.62	272.2	210.41	4213.22	69.04	768.34	2.08	250.09	7200	482	10	319	141	44	79	1	78	1154	185	36198	72	1.4853	10.694
7	012:00:00	014:00:00	6	2	33	Mdga1-KI	0	1755.79	253.45	175.52	3626.29	37.55	858.37	7.1	485.93	7200	445	9	236	138	32	113	3	87	1063	207	45199	70	1.26738	9.125
8	014:00:00	016:00:00	6	2	33	Mdga1-KI	0	916.99	124.84	43.12	5030.11	31.98	980.84	0	72.12	7200	280	4	71	170	23	49	0	32	629	166	54531	74	0.441233	3.177
9	016:00:00	018:00:00	6	2	33	Mdga1-KI	0	2477.88	359.02	346.37	2789.09	65.75	943.16	7.33	211.4	7200	755	17	530	120	76	142	12	64	1716	250	58354	73	2.18644	15.742
10	018:00:00	020:00:00	6	2	33	Mdga1-KI	0	1529.55	0	92.28	4567.92	44.26	958.11	2.4	5.48	7200	390	0	142	146	26	98	1	2	805	129	67845	66	0.56715	4.083
11	020:00:00	022:00:00	6	2	33	Mdga1-KI	0	1061.79	0	31.66	5305.99	8.08	627.32	10.53	154.63	7200	274	0	45	183	5	85	6	36	634	150	75424	66	0.262547	1.89
12	022:00:00	024:00:00	6	2	33	Mdga1-KI	0	1460.43	250.46	166.77	4081.95	102.58	882.1	4.82	250.89	7200	499	8	282	134	66	83	2	43	1117	250	81870	72	1.34037	9.651
1	000:00:00	002:00:00	6	3	58	WT	0	2968.47	838.6	699.14	960.24	208.54	1192.08	2.01	330.92	7200	1156	43	992	53	177	123	1	85	2630	248	343	69	4.14531	29.846
2	002:00:00	004:00:00	6	3	58	WT	0	605.9	0	3.32	6082.84	0	507.94	0	0	7200	193	0	3	152	0	44	0	0	392	65	10572	56	0.007915	0.057
3	004:00:00	006:00:00	6	3	58	WT	0	1592.98	569.29	198.91	3826.84	85.29	608.23	0	318.46	7200	478	16	290	149	54	70	0	75	1132	193	17455	70	1.34967	9.718
4	006:00:00	008:00:00	6	3	58	WT	0	2331.48	1729.98	332.3	1010.09	181.35	1245.8	5.72	363.28	7200	678	46	487	74	124	99	3	87	1598	279	22748	71	2.64243	19.025
5	008:00:00	010:00:00	6	3	58	WT	0	2073.95	1038.85	230.32	2509.9	143.25	700.71	40.7	462.32	7200	612	28	376	132	95	70	8	79	1400	225	33207	71	2.169	15.617
6	010:00:00	012:00:00	6	3	58	WT	0	1600.5	466.82	170.58	3465.21	219.63	502.92	46.17	728.17	7200	468	13	262	135	125	77	9	178	1267	217	41099	73	2.22995	16.056
7	012:00:00	014:00:00	6	3	58	WT	0	2107.63	407.64	216.77	2886.95	55.53	1098.37	16.8	410.31	7200	512	11	284	155	37	130	5	107	1241	185	45649	67	1.37155	9.875
8	014:00:00	016:00:00	6	3	58	WT	0	1513.73	714.92	155.91	3419.25	117.75	786.17	10.24	482.03	7200	464	21	213	250	89	139	3	232	1411	216	56884	72	1.41953	10.221
9	016:00:00	018:00:00	6	3	58	WT	0	2718.69	687.66	337.86	1716.17	76.09	1487.24	5.45	170.84	7200	723	30	486	115	58	171	1	95	1679	244	59334	69	1.80735	13.013
10	018:00:00	020:00:00	6	3	58	WT	0	664.57	0	0	5846.93	0	558.09	0	130.41	7200	193	0	0	284	0	76	0	176	729	0	0	0	0	0
11	020:00:00	022:00:00	6	3	58	WT	0	2137.93	149.48	144.13	3343.74	54.11	1153.53	11.2	205.88	7200	494	5	219	177	30	132	3	63	1123	160	74547	65	0.857892	6.177
12	022:00:00	024:00:00	6	3	58	WT	0	1261.24	172.31	80.32	4557.49	67.35	588.23	9.98	463.08	7200	347	6	122	173	33	79	2	83	845	218	82190	67	0.800017	5.76
1	000:00:00	002:00:00	6	4	35	Mdga1-KI	0	2759.15	2380.83	1172.25	26.77	362.06	333.92	0	165.02	7200	1767	136	1636	18	371	51	0	59	4038	253	1951	75	7.4228	53.444
2	002:00:00	004:00:00	6	4	35	Mdga1-KI	0	1698.09	260.58	242.96	3634.79	46.66	1247.78	0	69.14	7200	592	14	326	146	39	114	0	22	1253	204	7485	70	1.3485	9.709
3	004:00:00	006:00:00	6	4	35	Mdga1-KI	0	1508.47	4015.94	441.17	34.41	273.49	632.09	0	294.43	7200	785	71	638	30	171	56	0	80	1831	226	15519	76	3.37023	24.266
4	006:00:00	008:00:00	6	4	35	Mdga1-KI	0	1601.82	3876.32	442.87	30.95	174.17	577.16	16.65	480.06	7200	783	85	679	24	158	81	4	113	1927	181	22558	77	3.43747	24.75
5	008:00:00	010:00:00	6	4	35	Mdga1-KI	0	1678.25	3476.61	473.77	53.26	297.02	594.86	50.69	575.54	7200	863	98	751	28	229	67	9	138	2183	239	34582	81	4.66124	33.561
6	010:00:00	012:00:00	6	4	35	Mdga1-KI	0	2837.46	1602.94	637.73	314.74	234.34	1222.19	13.61	336.99	7200	1215	75	1012	29	214	130	5	82	2762	240	39625	79	4.97397	35.813
7	012:00:00	014:00:00	6	4	35	Mdga1-KI	0	1117.56	128.96	78.48	4659.12	45.07	952.83	0	217.98	7200	324	5	93	260	22	139	0	195	1038	232	49963	82	0.612611	4.411
8	014:00:00	016:00:00	6	4	35	Mdga1-KI	0	2365.07	162.16	236.28	3069.85	73.13	937.43	7.77	348.31	7200	710	6	358	294	66	106	2	97	1639	241	51567	82	2.19854	15.829
9	016:00:00	018:00:00	6	4	35	Mdga1-KI	0	2181.99	875.01	263.35	2575.58	124.88	948.99	26.89	203.31	7200	693	34	387	236	84	104	3	102	1643	247	58792	76	1.78545	12.855
10	018:00:00	020:00:00	6	4	35	Mdga1-KI	0	1496.74	296.33	200.01	3822.7	108.84	1141.24	9.52	124.62	7200	536	12	266	197	59	182	2	120	1374	187	69397	76	1.18781	8.552
11	020:00:00	022:00:00	6	4	35	Mdga1-KI	0	592.56	0	1.19	6128.27	0	477.98	0	0	7200	225	0	1	198	0	42	0	0	466	0	0	0	0	0
12	022:00:00	024:00:00	6	4	35	Mdga1-KI	0	1191.79	133.86	138.04	4638.65	101.75	854.44	9.98	131.49	7200	459	7	240	150	47	54	1	28	986	211	80198	77	1.14445	8.24

## Sheet: Batch3
WINDOW	T-BEGIN	T-END	SESSION	CAGE	ANIMAL	Genotype	CODE	UNDEF_D	CLIMB_D	LOCOM_D	IMMOB_D	REAR_D	GROOM_D	DRINK_D	EAT_D	TOTAL_D	UNDEF_F	CLIMB_F	LOCOM_F	IMMOB_F	REAR_F	GROOM_F	DRINK_F	EAT_F	TOTAL_F	SPD_MAX	T_SPD_MX	SPD_LAVG	SPD_AVG	DISTANCE
								[s]	[s]	[s]	[s]	[s]	[s]	[s]	[s]	[s]	[counts]	[counts]	[counts]	[counts]	[counts]	[counts]	[counts]	[counts]	[counts]	[mm/s]	[s]	[mm/s]	[mm/s]	[m]
1	000:00:00	002:00:00	8	1	55	WT	0	3234.65	385.88	770.68	1559.27	134.62	825.38	0	289.52	7200	1209	34	989	80	122	136	0	88	2658	183	1358	71	4.1896	30.165
2	002:00:00	004:00:00	8	1	55	WT	0	1038.88	29.52	49.64	5384.13	33.94	466.21	0	197.68	7200	264	3	73	183	15	67	0	80	685	193	10994	74	0.435797	3.138
3	004:00:00	006:00:00	8	1	55	WT	0	2442.34	1066.31	453.38	1999.94	133.28	570.35	2.63	531.77	7200	840	40	638	117	84	109	1	139	1968	255	15565	73	2.91466	20.986
4	006:00:00	008:00:00	8	1	55	WT	0	2675.73	1765.53	522.46	1158.04	105.25	511.35	0	461.64	7200	978	96	707	127	96	73	0	67	2144	249	25470	74	3.47278	25.004
5	008:00:00	010:00:00	8	1	55	WT	0	2840.08	1485.51	570.92	1541.63	159.99	365.7	0	236.17	7200	1049	88	747	178	117	45	0	66	2290	239	29765	73	3.93907	28.361
6	010:00:00	012:00:00	8	1	55	WT	0	3313.18	1934.97	750.73	277.29	251.78	374.97	19.08	278	7200	1249	85	985	126	147	78	4	95	2769	254	37395	76	5.06984	36.503
7	012:00:00	014:00:00	8	1	55	WT	0	2475.86	598.8	368.25	1901.6	110.38	781.63	66.21	897.27	7200	637	23	447	144	67	80	10	122	1530	210	48357	73	2.7719	19.958
8	014:00:00	016:00:00	8	1	55	WT	0	1991.54	220.81	167.44	4011.12	80	499.86	26.84	202.39	7200	456	9	250	143	53	71	4	43	1029	185	56876	73	1.39734	10.061
9	016:00:00	018:00:00	8	1	55	WT	0	2537.16	598.25	328.01	2341.56	158.2	676.39	33.79	526.64	7200	642	32	423	93	91	113	13	97	1504	240	61192	74	2.43252	17.514
10	018:00:00	020:00:00	8	1	55	WT	0	1880.97	383.42	273.78	3865.27	45.69	583.6	11.23	156.04	7200	562	10	386	122	41	69	1	47	1238	246	67505	74	1.51475	10.906
11	020:00:00	022:00:00	8	1	55	WT	0	1006.19	52.54	30.66	5606.87	10.09	477	0	16.65	7200	190	2	37	114	7	46	0	7	403	193	74016	78	0.271167	1.952
12	022:00:00	024:00:00	8	1	55	WT	0	1876.41	272.94	318.58	3622.95	104.85	742.54	7.74	253.99	7200	668	16	502	138	76	79	10	82	1571	242	80944	77	2.19456	15.801
1	000:00:00	002:00:00	8	2	notag1	Mdga1-KI	0	2856	1835.05	913.89	4.74	306.89	1046.73	0.89	235.81	7200	1452	80	1298	6	260	118	1	92	3307	216	2304	74	6.20224	44.656
2	002:00:00	004:00:00	8	2	notag1	Mdga1-KI	0	2020.65	551.76	242.22	3142.2	64.66	980.85	16.57	181.09	7200	713	20	376	246	47	124	3	84	1613	166	8530	71	1.30391	9.388
3	004:00:00	006:00:00	8	2	notag1	Mdga1-KI	0	2102.81	1313.47	330.43	1415.9	94.08	1485.1	58.4	399.81	7200	707	32	467	129	81	153	13	119	1701	217	15556	74	2.26755	16.326
4	006:00:00	008:00:00	8	2	notag1	Mdga1-KI	0	2726.08	1345.57	535.66	1106.58	215.46	794.31	73.23	403.11	7200	1242	44	853	254	170	104	16	108	2791	246	25950	82	4.05439	29.192
5	008:00:00	010:00:00	8	2	notag1	Mdga1-KI	0	2513.72	2401.61	634.66	337.07	328.63	689.95	43.99	250.37	7200	1225	122	951	97	251	126	12	147	2931	291	32927	84	5.52909	39.809
6	010:00:00	012:00:00	8	2	notag1	Mdga1-KI	0	1443.35	4536.13	442.03	6.65	157.99	469.59	59.53	84.73	7200	732	83	601	6	153	64	14	60	1713	248	40172	89	3.45176	24.853
7	012:00:00	014:00:00	8	2	notag1	Mdga1-KI	0	2063.44	2468.15	563.43	450.33	360.37	1048.2	41.85	204.23	7200	1054	60	939	50	232	106	12	114	2567	295	47103	83	4.81668	34.68
8	014:00:00	016:00:00	8	2	notag1	Mdga1-KI	0	1330.01	509.55	168.37	3820.37	147.27	1021.77	16.85	185.81	7200	607	23	294	281	64	99	3	127	1498	215	55449	79	1.40478	10.114
9	016:00:00	018:00:00	8	2	notag1	Mdga1-KI	0	1779.13	458.79	234.12	3286.71	148.15	1047.13	34.22	211.75	7200	610	17	328	181	72	94	8	63	1373	225	58819	75	1.90431	13.711
10	018:00:00	020:00:00	8	2	notag1	Mdga1-KI	0	1360.94	159.17	103	4348.51	55.56	893.78	22.11	256.93	7200	472	4	162	316	28	81	5	112	1180	204	68992	70	0.897953	6.465
11	020:00:00	022:00:00	8	2	notag1	Mdga1-KI	0	761.71	64.73	51.5	5709.52	38.62	440.55	6.77	126.6	7200	408	2	89	329	24	47	1	73	973	198	74497	76	0.51546	3.711
12	022:00:00	024:00:00	8	2	notag1	Mdga1-KI	0	1724.94	60.01	133.9	3925.62	19.15	1230.47	0	105.91	7200	562	2	241	263	16	126	0	73	1283	187	81931	69	0.682125	4.911
1	000:00:00	002:00:00	8	3	57	WT	0	3130.61	1320.19	1229.63	6.11	301.15	849.43	4.2	358.68	7200	1697	87	1631	6	326	155	2	149	4053	267	1073	75	7.48252	53.874
2	002:00:00	004:00:00	8	3	57	WT	0	1491.2	354.32	159.34	4099.2	53.85	808.43	0	233.66	7200	462	15	250	149	33	87	0	63	1059	216	13668	70	0.975991	7.027
3	004:00:00	006:00:00	8	3	57	WT	0	2407.51	837.49	263.22	1608.16	106.04	1717.41	26.04	234.13	7200	690	34	427	129	87	159	7	87	1620	182	17228	70	1.82744	13.158
4	006:00:00	008:00:00	8	3	57	WT	0	2565.82	1685.75	458	856.95	147.05	968.58	64.64	453.21	7200	953	64	715	143	129	123	9	135	2271	290	25004	73	3.08046	22.179
5	008:00:00	010:00:00	8	3	57	WT	0	2275.86	1764.49	415.41	1278.45	226.46	933.59	29.52	276.22	7200	863	67	685	59	180	91	5	80	2030	245	29443	76	3.10138	22.33
6	010:00:00	012:00:00	8	3	57	WT	0	2733.83	1767.87	487.86	74.28	269.79	791.89	85.61	988.87	7200	843	62	708	83	162	108	19	203	2188	266	37775	76	4.69975	33.838
7	012:00:00	014:00:00	8	3	57	WT	0	1482.65	108.27	102.21	4731.09	36.84	635.69	11.36	91.89	7200	396	4	140	184	16	73	4	28	845	147	43434	69	0.73069	5.261
8	014:00:00	016:00:00	8	3	57	WT	0	1123.21	522.36	102.44	4293.33	61.32	679.39	20.55	397.4	7200	386	17	187	225	43	88	5	168	1119	256	50448	71	1.00167	7.212
9	016:00:00	018:00:00	8	3	57	WT	0	3348.9	1341.87	769.86	108.7	266.96	1045.74	47.68	270.29	7200	1235	54	1052	76	225	131	14	97	2884	248	60659	77	5.15466	37.114
10	018:00:00	020:00:00	8	3	57	WT	0	1988.49	737.32	293.61	2819.42	162.45	884.94	0	313.77	7200	682	30	455	167	96	100	0	95	1625	239	71926	76	2.38412	17.166
11	020:00:00	022:00:00	8	3	57	WT	0	1880.52	650.87	272.99	3474.85	151.86	594.5	0	174.41	7200	622	30	407	178	114	67	0	70	1488	214	72104	76	2.24231	16.145
12	022:00:00	024:00:00	8	3	57	WT	0	1539.86	417.22	181.69	3858.75	96.29	696.27	16.21	393.71	7200	505	18	265	211	55	86	4	117	1261	154	82508	71	1.33281	9.596
1	000:00:00	002:00:00	8	4	notag2	Mdga1-KI	0	3943.33	92.01	657.68	177.99	137.7	1663.97	0	527.32	7200	1151	13	916	64	114	266	0	182	2706	204	2332	72	3.19539	23.007
2	002:00:00	004:00:00	8	4	notag2	Mdga1-KI	0	2713.66	0	123.98	3114.12	32.67	890.16	0	325.41	7200	733	0	173	526	15	113	0	97	1657	167	9905	69	0.43026	3.098
3	004:00:00	006:00:00	8	4	notag2	Mdga1-KI	0	2767.87	0	206.74	1840.86	51.77	1642.36	0	690.4	7200	735	0	288	387	31	222	0	194	1857	205	16556	71	0.824297	5.935
4	006:00:00	008:00:00	8	4	notag2	Mdga1-KI	0	3379.01	535.77	576.94	1130.02	131.49	939.02	0	507.75	7200	1088	34	735	302	106	148	0	187	2600	230	24821	72	3.15742	22.733
5	008:00:00	010:00:00	8	4	notag2	Mdga1-KI	0	3808.76	611.13	648.35	47.06	112.34	1261.96	89.67	620.73	7200	1121	43	907	51	115	171	17	114	2539	215	34923	73	4.29014	30.889
6	010:00:00	012:00:00	8	4	notag2	Mdga1-KI	0	2920.68	520.74	398.48	1463.95	75.65	1575.51	102.91	142.08	7200	1012	37	612	233	89	172	27	64	2246	229	36794	73	2.3781	17.122
7	012:00:00	014:00:00	8	4	notag2	Mdga1-KI	0	1798.59	90.92	67.76	4047.37	22.36	796.8	0	376.2	7200	743	5	91	720	20	77	0	168	1824	206	47487	73	0.750187	5.401
8	014:00:00	016:00:00	8	4	notag2	Mdga1-KI	0	2388.71	708.05	313.06	619.17	177.04	1610.42	87.35	1296.2	7200	774	42	526	144	123	161	22	169	1961	246	55687	76	3.85395	27.748
9	016:00:00	018:00:00	8	4	notag2	Mdga1-KI	0	2896.97	1277.83	607.76	21.74	325.65	1615.83	69.67	384.55	7200	1150	56	943	19	225	163	16	119	2691	259	59454	75	5.05648	36.407
10	018:00:00	020:00:00	8	4	notag2	Mdga1-KI	0	2285.56	187.02	162.31	3532.32	12.22	920.13	0	100.44	7200	825	9	261	564	17	94	0	102	1872	166	64810	69	0.740973	5.335
11	020:00:00	022:00:00	8	4	notag2	Mdga1-KI	0	1952.94	0	13.56	4070.68	2.71	1108.77	0	51.34	7200	643	0	19	547	3	137	0	66	1415	110	73196	70	0.076343	0.55
12	022:00:00	024:00:00	8	4	notag2	Mdga1-KI	0	2282.63	682.25	125.38	2795.72	37.87	948.84	0	327.31	7200	671	20	191	475	39	120	0	145	1661	199	82710	75	1.05522	7.598
