# Supplementary material for: Bazedoxifene reverses sexually dimorphic autistic-like abnormalities in biallelic MDGA1-mutant mice
Source: EMBO Mol Med. 2026 Mar 20;18(4):1358–98. doi: 10.1038/s44321-026-00402-y (PMC13084050; doi:10.1038/s44321-026-00402-y)
Supplement: Supplementary file 18 — Source data Fig. 4 [file 44321_2026_402_MOESM18_ESM.zip › Panel R-V/readme.txt]

This source data file includes raw behavioral data for the Laboras test, corresponding to Panel R-V of the main figure 4.
Batch 1,2 and 3 correspond to behavioral testing sessions conducted on different dates.

The following columns were used as data for each panel:
LOCOM_D for Panel R
CLIMB_D for Panel S
REAR_D for Panel T
GROOM_D for Panel U
UNDEF_D for Panel V.
