# Supplementary material for: Bazedoxifene reverses sexually dimorphic autistic-like abnormalities in biallelic MDGA1-mutant mice
Source: EMBO Mol Med. 2026 Mar 20;18(4):1358–98. doi: 10.1038/s44321-026-00402-y (PMC13084050; doi:10.1038/s44321-026-00402-y)
Supplement: Supplementary file 18 — Source data Fig. 4 [file 44321_2026_402_MOESM18_ESM.zip › Figure 4 (Numerical value).xlsx]

## Sheet: Figure 4
Figure		Isolation-induced ultrasonic vocalization				Figure	Three-chamber test													Figure	Ultrasonic vocalization																												Figure
4C		P3	P6	P9	P12		Exploartion time (s)				Discrimination index(%) index (%)			Exploartion time (s)				Discrimination index(%) index (%)			Number of calls			Call Length (s)			Complex		Complex Trill		Downward Ramp		Flat		Inverted-U		Short		Split		Step Down		Step Up		Trill		Upward Ramp
	Control	72	324	128	34	4E	Ctrl-S1	Ctrl-E	M1 KI-S1	M1 KI-E	Ctrl	M1 KI	4F	Ctrl-S2	Ctrl-S1	M1 KI-S2	M1 KI-S1	Ctrl	M1 KI	4H	Ctrl	M1 KI	4I	Ctrl	M1 KI	4J	Ctrl	M1 KI	Ctrl	M1 KI	Ctrl	M1 KI	Ctrl	M1 KI	Ctrl	M1 KI	Ctrl	M1 KI	Ctrl	M1 KI	Ctrl	M1 KI	Ctrl	M1 KI	Ctrl	M1 KI	Ctrl	M1 KI	4L
		34	259	140	63		102.466	32.4997	128.532	53.1328	51.8399	41.5044		58.5661	58.1055	76.6326	37.6663	0.39478	34.0916		1076	473		0.02426	0.01224		14.8699	18.1818	45.4461	32.7696	2.32342	14.5877	0	1.2685	14.2193	9.93657	0	2.11416	1.20818	0	1.30112	0	4.27509	12.4736	5.94796	1.69133	10.4089	6.97674
		68	127	162	39		249.498	28.1664	203.198	39.1329	79.7119	67.7029		120.565	91.1658	136.698	64.8327	13.8853	35.6599		506	863		0.015384	0.021374		12.6482	16.6078	44.664	51.0012	11.8577	6.12485	2.7668	1.06007	9.88142	9.42285	1.58103	0	0	0	0	0	11.8577	6.24264	2.17391	5.7715	2.56917	3.76914
		22	394	55	44		155.365	20.7665	171.965	45.8662	76.4194	57.8883		95.699	60.7327	108.065	158.098	22.3524	-18.7978		248	422		0.019854	0.013678		16.9355	13.0332	48.7903	41.9431	1.20968	9.95261	0	1.65877	10.0807	9.47867	1.6129	2.36967	0	0	0	0	6.04839	15.4028	8.46774	2.36967	6.85484	3.79147
		69	110	97	11		176.038	67.4993	298.264	34.3997	44.5676	79.3186		143.732	62.172	122.738	47.6995	39.6107	44.0268		446	854		0.021811	0.022678		13.2287	18.6183	49.5516	41.1007	8.29596	7.49414	1.12108	0	12.5561	16.2764	1.12108	0	0	0	0	0	6.27803	5.8548	2.24215	4.56675	5.60538	6.08899
		28	122	79	99		73.2993	37.9996	220.898	41.6329	31.7161	68.2834		60.4661	34.233	104.732	83.1325	27.7016	11.4975		370	115		0.02169	0.010141		14.3243	11.3043	55.946	31.3043	2.16216	11.3043	1.62162	3.47826	8.10811	5.21739	0	7.82609	0	0	0	0	4.05405	25.2174	7.56757	0	6.21622	4.34783
		68	217	118	21		120.132	43.0662	225.764	23.7331	47.2222	80.9753		49.9995	110.532	178.999	62.5994	37.7077	48.1789		251	638		0.019381	0.022217		21.9123	12.6959	40.6375	55.1724	13.5458	3.29154	2.39044	0	9.16335	9.71787	0	0	1.19522	0	0	1.41066	5.57769	7.21003	2.78884	3.44828	2.78884	7.05329
		34	61	122	44		117.166	107.266	227.703	76.3659	4.4113	49.7707		141.865	46.9662	155.865	64.8994	50.2559	41.2049		359	427		0.0229123	0.019758		14.7632	16.8618	48.468	29.9766	3.34262	7.02576	1.11421	0	8.91365	21.7799	0	0	3.34262	0	0	2.10773	6.68524	4.91803	3.06407	3.74707	10.3064	13.5831
		33	169	79	15		105.038	68.2653	285.97	63.1994	21.2188	63.8002		183.365	17.4665	185.171	117.499	82.6058	22.3583		550	291		0.0170818	0.016789		15.4545	19.9313	50.1818	39.1753	7.63636	4.811	0	0	10.1818	16.8385	0	0	0	1.71821	0	1.71821	7.27273	5.49828	5.27273	4.12371	4	6.18557
	Average	47.5556	198.111	108.889	41.1111		259.697	94.7384	190.704	109.899	46.5412	26.8811		137.799	57.5326	167.498	102.832	41.0922	23.921		701	1337		0.016696	0.022143		14.8359	17.8011	49.2154	45.9237	8.27389	3.44054	0	0	10.4137	12.2663	0	0	0	0	1.14123	0	5.70613	3.44054	3.99429	6.88108	6.4194	10.2468
	SD	20.9411	109.855	33.9869	28.8791				158.765	116.066		15.5365				138.132	122.799		5.87604		802	332		0.015739	0.014026		15.4806	15.0602	48.1898	31.6265	6.49189	6.3253	0.998752	0	10.362	12.3494	0.499376	0	0.62422	4.81928	0.249688	1.80723	6.36704	5.12048	4.49438	2.40964	6.2422	20.4819
	SEM	6.98035	36.6183	11.329	10.2103																	636			0.017418			16.6667		39.9371		6.28931		0		12.5786		0		1.57233		1.88679		5.18868		2.20126		13.6792
	Het	12	91	68	39																	1380			0.017678			14.5652		41.3043		2.31884		0		14.4203		3.18841		0		4.42029		3.98551		6.5942		9.2029
		38	82	177	51																	1042			0.019042			17.6583		30.9981		5.85413		0		20.1535		1.15163		1.2476		4.70249		3.83877		5.08637		9.30902
		64	191	152	83																	516			0.018228			18.0233		31.5892		2.32558		0		16.6667		2.90698		0		5.81395		3.68217		3.29457		15.6977
		22	138	60	7
		52	232	116	19
		125	113	129	12
		42	119	70	15
		30	113	281	25																																												Average
		12	254	32	4																																												SD
			164	100	6																																												SEM
		55	80	59	91	Average	150.967	55.5852	211.176	60.3427	44.8498	55.1661	Average	110.229	59.8785	137.453	86.2059	35.0674	24.8017	Average	530.9	666.143	Average	0.0194809	0.0176721	Average	15.4453	16.2149	48.109	38.8444	6.51395	6.51041	1.00129	0.533257	10.388	13.3645	0.481438	1.39692	0.637024	0.668387	0.269203	1.70481	6.41221	7.71955	4.60136	3.72753	6.14114	9.31527	Figure
		11	112	5	77	SD	65.9222	30.5566	53.0787	31.4476	24.0718	21.7229	SD	46.5339	27.7996	35.1121	38.1221	23.5088	20.6349	SD	262.799	383.249	SD	0.00315119	0.00394443	SD	2.56485	2.52339	4.00558	7.96749	4.21937	3.50522	1.02572	1.02288	1.78406	4.59423	0.690367	2.21803	1.07461	1.35737	0.509132	1.98021	2.15881	6.09718	2.19844	1.94669	2.68813	4.96376	4L
		5	68	15	80	SEM	21.9741	10.1855	16.785	9.94459	8.02394	6.86937	SEM	15.5113	9.26653	11.1034	12.0553	7.83626	6.52534	SEM	83.1044	102.428	SEM	0.000996495	0.00105419	SEM	0.811075	0.674405	1.26668	2.1294	1.33428	0.936808	0.324363	0.273375	0.56417	1.22786	0.218313	0.592795	0.33982	0.362773	0.161002	0.529233	0.682675	1.62954	0.695207	0.520274	0.850062	1.32662
	Average	39	135.154	97.2308	39.1538	Adjusted P Value	P-value = 0.0039		P-value = 0.0020		N.S		Adjusted P Value	P-value = 0.0391		P-value = 0.0371		N.S		Adjusted P Value	P-value = 0.0220		Adjusted P Value	P-value = 0.0155		Adjusted P Value	N.S		P-value =0.0327		N.S		N.S		N.S		N.S		N.S		P-value =0.0377		N.S		N.S		N.S
	SD	33.3358	58.8555	75.5371	33.1005
	SEM	9.6232	16.3236	20.9502	9.18042
	homo	147	192	96	58
		50	82	162	22
		6	81	49	20
		12	120	32	12
		15	116	114	32
		6	61	16	82
		14	42	98	17
		22	92	22	24
		5	33	8	2																																												Average
		10	65	35	75																																												SD
		43	79	4	18																																												SEM
		11	163	10	11																																												Adjusted P Value
	Average	28.4167	93.8333	53.8333	31.0833
	SD	40.0397	47.1185	51.2158	26.0854
	SEM	11.5585	13.6019	14.7847	7.5302
	Adjusted P Value	P6 : P-value = 0.0278
		P9 : P-value = 0.0023
[truncated: 98 more columns]
