# Supplementary material for: Bazedoxifene reverses sexually dimorphic autistic-like abnormalities in biallelic MDGA1-mutant mice
Source: EMBO Mol Med. 2026 Mar 20;18(4):1358–98. doi: 10.1038/s44321-026-00402-y (PMC13084050; doi:10.1038/s44321-026-00402-y)
Supplement: Supplementary file 18 — Source data Fig. 4 [file 44321_2026_402_MOESM18_ESM.zip › Panel C/Batch1/P12/P12_het_756.xlsx]

## Sheet: Sheet1
ID	Label	Accepted	Score	Begin Time (s)	End Time (s)	Call Length (s)	Principal Frequency (kHz)	Low Freq (kHz)	High Freq (kHz)	Delta Freq (kHz)	Frequency Standard Deviation (kHz)	Slope (kHz/s)	Sinuosity	Mean Power (dB/Hz)	Tonality
1	USV	TRUE	0.773182	28.8216	28.824	0.0024	92.7653	92.2977	93.0325	0.73477	0.267807	-306.154	1.00557	-63.1292	0.788413
2	USV	FALSE	0.650455	60.1064	60.1448	0.0384	59.4992	41.6569	72.918	31.2611	7.50078	164.474	9.62603	-93.2103	0.153902
3	USV	TRUE	0.941518	104.747	104.754	0.0072	100.611	100.581	100.96	0.378518	0.0914138	23.2749	1.00983	-55.7484	0.863609
4	USV	FALSE	0.638122	178.853	178.898	0.0448	99.8952	91.7905	112.854	21.0634	5.50837	-20.0876	7.10927	-92.5251	0.162623
5	USV	TRUE	0.971496	219.151	219.166	0.0152	100.727	97.1455	102.192	5.04654	1.71248	-299.155	1.13197	-66.5469	0.696607
