# Supplementary material for: Bazedoxifene reverses sexually dimorphic autistic-like abnormalities in biallelic MDGA1-mutant mice
Source: EMBO Mol Med. 2026 Mar 20;18(4):1358–98. doi: 10.1038/s44321-026-00402-y (PMC13084050; doi:10.1038/s44321-026-00402-y)
Supplement: Supplementary file 18 — Source data Fig. 4 [file 44321_2026_402_MOESM18_ESM.zip › Panel C/Batch1/P12/P12_het_758.xlsx]

## Sheet: Sheet1
ID	Label	Accepted	Score	Begin Time (s)	End Time (s)	Call Length (s)	Principal Frequency (kHz)	Low Freq (kHz)	High Freq (kHz)	Delta Freq (kHz)	Frequency Standard Deviation (kHz)	Slope (kHz/s)	Sinuosity	Mean Power (dB/Hz)	Tonality
5	USV	TRUE	0.984485	179.246	179.257	0.0112	83.5586	80.788	84.4309	3.64285	0.861104	78.9934	1.21118	-62.1614	0.76667
17	USV	TRUE	0.771553	232.561	232.569	0.0076	95.0507	91.9666	109.771	17.8042	5.58368	1591.51	1.59066	-69.3427	0.600439
18	USV	TRUE	0.778791	236.393	236.396	0.0024	73.3197	67.7087	78.7971	11.0884	3.99236	-4620.15	1	-67.8866	0.699345
19	USV	TRUE	0.662652	236.756	236.767	0.0108	87.0881	87.0692	93.3132	6.24409	2.7881	605.398	1.01909	-69.8853	0.571993
20	USV	TRUE	0.780836	237.123	237.126	0.0024	108.749	105.877	111.622	5.74457	2.06828	2393.57	1	-73.3615	0.608224
21	USV	TRUE	0.919538	237.396	237.4	0.0036	87.0226	86.1172	88.6258	2.50861	1.00415	435.194	2.11751	-69.4943	0.678449
22	USV	TRUE	0.991719	237.646	237.796	0.15	80.2392	56.4231	99.5776	43.1545	20.0292	277.046	1.02027	-50.6902	0.806568
23	USV	TRUE	0.601056	237.822	237.83	0.0076	73.2692	69.3058	75.6219	6.31606	2.40629	-994.593	1.05908	-58.6785	0.846135
24	USV	TRUE	0.959653	237.975	237.979	0.0044	83.9895	83.4996	84.4793	0.979694	0.354222	-244.456	1.00591	-52.5132	0.842913
25	USV	TRUE	0.848858	239.32	239.329	0.0092	90.5362	87.3039	92.2766	4.97269	1.81698	-260.042	1.71347	-60.4405	0.787083
26	USV	TRUE	0.898802	264.021	264.025	0.0036	94.0019	93.5492	94.2172	0.667973	0.242091	22.0409	1.1255	-56.5931	0.841405
27	USV	TRUE	0.864139	264.083	264.121	0.038	60.6042	58.7031	63.0953	4.39219	1.17645	-93.988	1.00971	-48.4843	0.834203
28	USV	TRUE	0.96679	264.313	264.324	0.0116	79.582	78.0499	79.9066	1.85664	0.576915	135.853	1.02626	-60.6068	0.772542
29	USV	TRUE	0.738595	273.389	273.393	0.0036	45.8971	45.5892	45.9599	0.370675	0.137385	-73.8451	1.01649	-68.7286	0.480872
30	USV	TRUE	0.892156	279.487	279.489	0.0024	64.5407	63.5536	64.7856	1.23204	0.436444	-306.154	1.33097	-57.2337	0.773252
31	USV	TRUE	0.82522	286.168	286.169	0.0016	72.7592	71.7795	73.0264	1.24688	0.520276	-779.302	1.05662	-70.4477	0.517154
32	USV	TRUE	0.746943	286.398	286.402	0.0044	80.1798	79.8718	80.2466	0.374819	0.118741	77.154	1.00554	-60.5702	0.763871
33	USV	TRUE	0.886905	289.707	289.713	0.006	72.1635	71.6736	72.2525	0.57891	0.188591	-90.5365	1.01367	-60.4451	0.763333
34	USV	TRUE	0.85575	292.338	292.354	0.016	71.1079	69.2886	72.1544	2.86586	1.06448	-157.615	1.06003	-62.7527	0.778945
35	USV	TRUE	0.976195	292.57	292.635	0.0644	83.5472	42.8539	93.293	50.4391	17.1746	-213.308	2.50509	-61.4817	0.631263
36	USV	TRUE	0.745205	292.795	292.846	0.0512	83.0405	71.4475	86.3804	14.9329	3.29234	109.504	3.38281	-86.1888	0.236647
37	USV	TRUE	0.873487	301.47	301.497	0.0268	87.0675	83.4035	88.4422	5.03877	2.16222	-169.164	1.01417	-65.0316	0.638695
38	USV	TRUE	0.780011	304.605	304.611	0.0056	85.568	84.1018	86.0504	1.9486	0.668564	-371.097	1.01117	-72.2712	0.499542
39	USV	TRUE	0.84627	306.78	306.782	0.002	82.1322	82.1322	82.1322	1.42109e-14	7.78361e-15	-2.48638e-12	1	-62.8435	0.740795
40	USV	TRUE	0.795072	313.023	313.034	0.0112	85.8723	84.4992	86.9795	2.48034	0.717271	-221.899	1.01147	-64.8298	0.658397
41	USV	TRUE	0.862943	317.437	317.462	0.0244	61.0079	52.4696	61.8216	9.35197	2.36602	-384.248	1.01953	-53.9151	0.773587
42	USV	TRUE	0.965748	317.701	317.708	0.0072	83.4307	81.8127	84.9299	3.11721	1.00716	-447.073	1.00286	-57.4239	0.773224
43	USV	TRUE	0.626648	318.109	318.111	0.0016	78.9844	74.745	80.73	5.98504	2.43661	3740.65	1.00641	-54.9166	0.793479
51	USV	TRUE	0.830217	351.3	351.304	0.004	81.9918	80.1889	82.2983	2.1094	1.00781	-532.931	1.0028	-59.8008	0.753255
52	USV	TRUE	0.696804	363.109	363.114	0.0052	71.6381	69.8049	72.8924	3.08752	1.02571	-608.271	1.01224	-68.9993	0.643762
53	USV	TRUE	0.810813	384.732	384.734	0.002	48.146	47.8565	48.4621	0.605629	0.218335	-290.727	1.00254	-62.3673	0.646278
54	USV	TRUE	0.866705	384.948	384.992	0.0436	78.7484	69.7812	79.1792	9.39793	3.42542	-212.463	1.00064	-73.0419	0.477013
55	USV	TRUE	0.746735	390.87	390.877	0.0068	83.5232	82.8886	83.9054	1.0168	0.296035	84.3296	1.04811	-69.5532	0.548899
56	USV	TRUE	0.643751	391.084	391.088	0.0044	86.1204	84.9849	87.538	2.55314	0.820279	566.505	1.00651	-72.4122	0.502875
57	USV	TRUE	0.803197	392.938	393.148	0.21	85.0165	83.5947	86.5098	2.91504	1.17627	-2.49445	1.89251	-69.1129	0.447562
58	USV	TRUE	0.946723	395.782	395.816	0.0348	90.5765	86.145	90.8504	4.70534	1.16852	-104.486	1.04862	-61.6306	0.704942
59	USV	TRUE	0.985686	395.976	395.977	0.0016	90.3331	88.3203	90.6715	2.35126	0.980098	1402.74	1.12994	-59.7498	0.84286
61	USV	TRUE	0.834241	401.319	401.325	0.0056	87.1635	86.3174	87.5494	1.23204	0.381404	-120.805	1.09657	-62.9756	0.716081
62	USV	TRUE	0.917776	407.686	407.688	0.002	95.1946	93.0259	95.9917	2.9658	1.18267	-1477.81	1.18203	-47.1353	0.923846
63	USV	TRUE	0.949982	420.059	420.065	0.006	83.3337	82.6713	84.4068	1.7355	0.600669	-274.701	1.00229	-63.9591	0.689621
64	USV	TRUE	0.955462	442.286	442.29	0.0036	109.235	108.182	110.289	2.10783	0.763003	627.715	1.00724	-62.7056	0.771158
65	USV	TRUE	0.905022	452.884	452.886	0.0016	92.7836	92.6857	93.0597	0.374065	0.153618	-233.791	1.01068	-44.3169	0.92646
66	USV	TRUE	0.813482	453.167	453.169	0.0016	88.2722	87.2747	88.5572	1.28251	0.516259	623.441	1.32433	-58.6163	0.841456
67	USV	TRUE	0.690626	456.083	456.085	0.0024	98.2968	92.8195	100.635	7.81528	2.88851	3256.37	1.00794	-68.9051	0.615012
68	USV	TRUE	0.749835	457.025	457.027	0.0016	86.5662	86.4682	86.8423	0.374065	0.153618	-233.791	1.01068	-57.9515	0.693759
69	USV	TRUE	0.686979	457.15	457.153	0.0024	66.0058	65.7906	66.0726	0.282033	0.100127	83.4966	1.01988	-53.0403	0.763576
70	USV	TRUE	0.947236	457.276	457.278	0.002	92.0829	87.7099	93.7306	6.02066	2.24016	-2865.29	1.00964	-65.5284	0.732892
74	USV	TRUE	0.780568	473.74	473.752	0.012	83.8151	80.0673	84.4687	4.40141	1.46745	271.077	1.18122	-66.9955	0.661142
75	USV	TRUE	0.842262	474.02	474.026	0.006	72.464	71.5808	72.5382	0.957428	0.272697	72.3637	1.06836	-68.2063	0.587282
76	USV	TRUE	0.774535	501.556	501.562	0.006	48.7032	48.4212	48.822	0.400784	0.0913429	-9.38655	1.02061	-62.2237	0.733399
77	USV	TRUE	0.968869	501.71	501.712	0.0016	94.1667	92.7773	96.2686	3.49127	1.39007	2182.04	1.00279	-68.1884	0.709931
78	USV	TRUE	0.663486	501.839	501.842	0.0028	83.7337	82.3087	84.3423	2.03361	0.735814	182.014	1.97313	-75.6997	0.476864
79	USV	TRUE	0.632122	502.08	502.081	0.0016	88.3648	88.1154	88.4361	0.320627	0.129065	-155.86	1.04572	-65.3826	0.718024
80	USV	TRUE	0.81633	502.378	502.386	0.0076	89.4103	88.3416	89.8759	1.53431	0.45734	-39.4592	1.13743	-60.8603	0.776566
81	USV	TRUE	0.788331	502.519	502.525	0.0056	83.7032	83.4657	83.7329	0.267189	0.0897815	-1.91656	1.0171	-69.461	0.534475
82	USV	TRUE	0.832166	503.303	503.308	0.0052	84.6532	83.6736	84.9947	1.3211	0.481862	274.774	1.02637	-68.654	0.540801
84	USV	TRUE	0.646256	532.732	532.734	0.002	89.6897	87.6189	92.0632	4.44425	1.89774	2488.04	1.01681	-75.5249	0.485816
85	USV	TRUE	0.921559	532.998	533.002	0.0044	62.5085	62.5085	62.5085	0	4.79048e-15	-1.18336e-12	1	-55.2899	0.794786
86	USV	TRUE	0.963281	533.141	533.145	0.004	96.0835	94.421	96.2765	1.85548	0.59322	329.095	1.1965	-57.6321	0.800381
87	USV	TRUE	0.766619	533.28	533.285	0.0056	88.9431	87.4899	89.5046	2.01479	0.667074	-272.789	1.09816	-71.5462	0.562706
88	USV	TRUE	0.947934	533.503	533.505	0.0024	68.1107	67.8435	68.3779	0.534378	0.192398	-222.658	1	-65.8613	0.713492
89	USV	TRUE	0.891231	534.569	534.571	0.002	91.5244	89.4982	92.0988	2.60064	1.00375	1195.99	1.24253	-68.9153	0.64343
90	USV	TRUE	0.791328	553.707	553.709	0.0016	110.976	110.976	110.976	1.42109e-14	6.40475e-15	7.2656e-12	1	-62.7438	0.70701
91	USV	TRUE	0.984799	553.842	553.843	0.0016	98.5858	98.3365	98.6571	0.320627	0.129065	-155.86	1.04572	-58.5849	0.777173
92	USV	TRUE	0.994051	553.999	554.001	0.0016	68.0717	67.9114	68.9267	1.01532	0.428059	-623.441	1.08105	-60.6449	0.772994
93	USV	TRUE	0.75657	554.181	554.183	0.002	55.4062	55.1168	55.4819	0.365159	0.147066	-176.854	1.02105	-52.1071	0.714328
94	USV	TRUE	0.94553	554.351	554.357	0.0064	90.3272	89.9858	90.5647	0.57891	0.184272	-85.0883	1.01267	-59.0682	0.717213
95	USV	TRUE	0.626972	554.512	554.514	0.002	85.7028	85.7028	85.7028	0	5.50384e-15	2.96828e-12	1	-69.6075	0.56375
96	USV	TRUE	0.977171	555.508	555.514	0.0056	88.9131	88.3556	89.1937	0.838113	0.292328	-54.3034	1.09304	-56.1909	0.858783
97	USV	TRUE	0.904971	555.643	555.646	0.0036	91.3211	88.9275	92.8463	3.91877	1.27146	-360.975	2.54884	-60.6648	0.804071
98	USV	TRUE	0.776208	555.772	555.775	0.0032	90.8331	88.8218	91.0261	2.20431	0.715412	-470.055	1.25275	-62.9466	0.741474
99	USV	TRUE	0.82754	556.506	556.509	0.0028	98.79	96.7935	99.1834	2.38986	0.820431	-754.562	1.09761	-58.5279	0.795315
100	USV	TRUE	0.776831	556.623	556.63	0.0072	107.888	91.9119	107.988	16.0761	7.14453	2371.48	1.02585	-68.3954	0.57719
101	USV	TRUE	0.785258	558.476	558.478	0.002	87.0977	85.4322	92.1654	6.73317	2.58574	-3027.51	1.38479	-60.8595	0.727569
102	USV	TRUE	0.9041	558.623	558.638	0.0156	78.3463	77.7957	80.7623	2.96658	0.955195	-136.042	1.05516	-65.6954	0.524213
103	USV	TRUE	0.931158	558.873	558.916	0.0432	70.6324	67.3072	82.1825	14.8752	6.23013	-290.602	1.03571	-67.4996	0.547643
104	USV	TRUE	0.963007	559.017	559.033	0.016	85.7144	83.7843	88.0746	4.29029	1.40936	-294.256	1.01365	-62.4829	0.723571
105	USV	TRUE	0.934707	559.804	559.828	0.024	90.9771	88.2248	91.7193	3.49451	1.24263	-138.459	1.07573	-57.6481	0.790261
106	USV	TRUE	0.994714	560.516	560.651	0.135	76.3618	64.6272	80.7953	16.1681	6.09733	-50.3572	11.7062	-62.1766	0.688209
107	USV	TRUE	0.880571	561.62	561.622	0.0016	97.7033	97.2046	97.8458	0.641254	0.258129	311.721	1.14317	-59.6194	0.786547
108	USV	TRUE	0.787697	561.801	561.803	0.0024	84.7335	84.5479	84.8819	0.333986	0.138851	-4.60932e-12	1.07756	-67.0182	0.652642
109	USV	TRUE	0.970592	564.48	564.482	0.0024	90.2262	87.7547	90.7234	2.96877	1.12014	-1196.78	1.10718	-62.4374	0.775988
110	USV	TRUE	0.944937	564.615	564.676	0.0608	48.5336	47.0628	76.8086	29.7458	11.8874	417.283	1.18678	-48.4584	0.846699
112	USV	TRUE	0.790347	567.51	567.513	0.0028	85.0665	84.3614	88.7106	4.34925	1.56855	-1475.55	1.06538	-55.8914	0.802233
113	USV	TRUE	0.857865	569.27	569.279	0.0088	86.1097	83.9431	90.4954	6.55234	2.49706	-733.322	1.00021	-67.1951	0.643566
114	USV	TRUE	0.899828	569.425	569.438	0.0132	87.701	84.4812	88.8683	4.38714	1.49356	-374.193	1.01067	-66.482	0.643825
115	USV	TRUE	0.704233	571.451	571.459	0.0088	84.798	83.404	86.2196	2.81561	1.4755	334.132	1.0191	-73.9512	0.477803
116	USV	TRUE	0.847405	574.929	574.946	0.0172	54.7704	54.2233	83.9578	29.7345	14.1181	1939	1.12867	-61.2092	0.657748
117	USV	TRUE	0.601283	575.879	575.883	0.004	73.1149	71.6097	74.2706	2.66093	0.947196	646.291	1.01693	-77.4677	0.443765
118	USV	TRUE	0.772816	578.4	578.403	0.0028	79.5104	77.8924	80.3268	2.43439	0.854263	855.288	1.01911	-70.2602	0.637917
119	USV	TRUE	0.937937	578.59	578.602	0.012	70.1844	69.7134	70.6664	0.953001	0.29469	-56.7714	1.01513	-64.8389	0.63333
120	USV	TRUE	0.741963	583.798	583.8	0.0016	71.1972	70.4045	72.5242	2.1197	0.847153	-1324.81	1.00811	-64.3696	0.798642
121	USV	TRUE	0.775953	584.001	584.004	0.0036	79.7901	74.2459	80.2205	5.97465	1.96678	-1325.38	1.16668	-60.0664	0.720955
122	USV	TRUE	0.850133	584.208	584.21	0.002	82.7282	82.4254	82.8262	0.400784	0.153333	-176.854	1.03234	-53.1791	0.848392
123	USV	TRUE	0.966209	584.364	584.382	0.0188	96.5864	92.6676	99.9188	7.25122	2.53535	-443.744	1.06502	-51.6065	0.882597
124	USV	TRUE	0.966178	584.69	584.703	0.0136	87.9567	86.9605	92.2614	5.30093	1.85317	395.285	1.1448	-54.132	0.867562
125	USV	TRUE	0.891879	587.325	587.333	0.008	53.4789	53.1544	53.5255	0.371096	0.143688	-4.10577	1.01149	-52.7312	0.840777
126	USV	TRUE	0.946437	587.463	587.47	0.0076	54.9032	54.2485	54.9295	0.680923	0.318757	-94.4086	1.00123	-62.2824	0.763672
127	USV	TRUE	0.800612	587.517	587.518	0.0016	84.7552	84.5058	85.0045	0.498753	0.197149	-311.721	1	-60.7898	0.787134
128	USV	TRUE	0.81394	587.703	587.707	0.004	69.3508	68.5872	70.4124	1.82518	0.692535	-448.332	1.00261	-69.4725	0.541302
129	USV	TRUE	0.936479	588.031	588.036	0.0056	89.4567	87.8906	90.6664	2.7758	1.11763	605.748	1.07444	-59.9274	0.784342
130	USV	TRUE	0.681198	591.658	591.663	0.0048	87.5946	86.7172	88.3649	1.64769	0.536303	91.1264	1.26225	-72.596	0.492735
131	USV	TRUE	0.62887	592.003	592.005	0.0024	89.8073	89.2061	90.4085	1.20235	0.432896	-500.98	1	-72.9467	0.509177
132	USV	TRUE	0.751186	592.173	592.177	0.0032	54.2113	54.002	54.7466	0.744573	0.337769	-231.447	1.00026	-69.2377	0.633035
133	USV	TRUE	0.773408	592.261	592.263	0.002	67.4703	66.6776	67.9601	1.28251	0.503743	-665.428	1.01432	-69.086	0.612774
134	USV	TRUE	0.889318	592.424	592.43	0.006	68.4745	68.0947	69.5898	1.49506	0.616195	-242.612	1.00053	-72.7324	0.477517
135	USV	TRUE	0.686625	592.557	592.561	0.004	88.1115	86.9611	89.3658	2.4047	0.794451	-597.802	1.00435	-71.2519	0.586501
136	USV	TRUE	0.81748	593.01	593.023	0.0124	81.6803	81.0787	84.7846	3.70584	1.51	-319.036	1.01353	-74.8382	0.433899
137	USV	TRUE	0.952337	593.279	593.282	0.0024	99.7868	98.6513	100.151	1.49923	0.536333	-473.147	1.26686	-62.4322	0.789748
138	USV	TRUE	0.715645	593.409	593.419	0.01	91.318	91.0502	95.3595	4.30928	1.81489	-429.005	1.02609	-65.2212	0.657768
139	USV	TRUE	0.929027	593.803	593.806	0.0032	88.4364	86.1356	88.5626	2.42697	0.844911	643.233	1.16869	-61.7791	0.790356
140	USV	TRUE	0.632891	595.415	595.464	0.0496	83.1817	69.4808	89.6388	20.1579	3.65792	73.888	4.18902	-88.6479	0.203241
141	USV	TRUE	0.689491	595.94	595.947	0.0068	90.5342	87.494	91.75	4.25603	1.73967	-599.876	1.01376	-65.1488	0.574383
142	USV	TRUE	0.661515	596.92	596.921	0.0016	83.7032	83.7032	83.7032	1.42109e-14	6.40475e-15	7.2656e-12	1	-71.6688	0.54805
143	USV	TRUE	0.636349	598.661	598.663	0.002	95.7088	94.1947	96.1986	2.00392	0.766667	-884.269	1.29352	-65.3511	0.689804
