# Supplementary material for: Bazedoxifene reverses sexually dimorphic autistic-like abnormalities in biallelic MDGA1-mutant mice
Source: EMBO Mol Med. 2026 Mar 20;18(4):1358–98. doi: 10.1038/s44321-026-00402-y (PMC13084050; doi:10.1038/s44321-026-00402-y)
Supplement: Supplementary file 18 — Source data Fig. 4 [file 44321_2026_402_MOESM18_ESM.zip › Panel C/Batch1/P12/P12_het_759.xlsx]

## Sheet: Sheet1
ID	Label	Accepted	Score	Begin Time (s)	End Time (s)	Call Length (s)	Principal Frequency (kHz)	Low Freq (kHz)	High Freq (kHz)	Delta Freq (kHz)	Frequency Standard Deviation (kHz)	Slope (kHz/s)	Sinuosity	Mean Power (dB/Hz)	Tonality
2	USV	TRUE	0.857115	401.755	401.758	0.0024	76.3718	72.5643	81.8492	9.28482	3.36089	-3868.68	1.00084	-67.16	0.675168
3	USV	TRUE	0.993499	401.964	402.179	0.215	83.9665	80.4162	88.0726	7.65638	2.79392	14.4959	1.6542	-67.6178	0.494701
4	USV	TRUE	0.855627	402.574	402.575	0.0016	85.3075	83.7222	85.5658	1.84361	0.766279	-1091.02	1.13753	-56.9565	0.783618
5	USV	TRUE	0.702469	402.344	402.347	0.0036	83.1672	82.2806	83.472	1.19139	0.421891	330.106	1.00108	-68.4955	0.597182
6	USV	TRUE	0.95934	402.794	402.797	0.0024	83.2666	81.5966	83.5263	1.9297	0.723628	-751.47	1.13747	-57.9737	0.78548
7	USV	TRUE	0.959662	402.94	403.295	0.355	85.2178	82.3302	85.6786	3.3484	1.67104	-9.04442	1.07016	-64.5621	0.592884
8	USV	TRUE	0.868599	403.043	403.046	0.0024	58.3343	56.13	58.9949	2.86486	1.0275	-918.463	1.43731	-60.4439	0.788274
9	USV	TRUE	0.822038	403.198	403.211	0.0128	52.326	50.5911	52.9382	2.34709	0.681056	-162.088	1.01746	-71.6061	0.531646
10	USV	TRUE	0.883219	403.605	403.646	0.0416	80.0432	50.5227	88.6507	38.128	11.5965	718.679	1.5837	-70.0883	0.492773
11	USV	TRUE	0.854459	403.442	403.458	0.0156	83.5007	82.8832	84.3765	1.4932	0.459005	31.1127	1.04506	-66.2416	0.656515
12	USV	TRUE	0.947253	403.885	403.909	0.024	88.9559	74.3958	90.804	16.4082	6.59902	-708.629	1.10652	-59.8746	0.716215
13	USV	TRUE	0.880551	404.228	404.237	0.0092	53.3658	51.9454	53.7715	1.82605	0.655548	-192.918	1.00486	-54.6805	0.772681
14	USV	TRUE	0.845049	404.422	404.437	0.0152	49.36	46.5248	52.2719	5.74713	1.74197	-387.174	1.0617	-49.9914	0.857433
15	USV	TRUE	0.909365	404.697	404.7	0.0024	55.314	55.314	55.314	1.42109e-14	6.48634e-15	-8.3925e-13	1	-36.6622	0.915139
16	USV	TRUE	0.643442	404.894	404.897	0.0024	95.7895	95.3887	96.6578	1.26915	0.467169	528.812	1.01922	-64.1489	0.723652
