# Supplementary material for: Bazedoxifene reverses sexually dimorphic autistic-like abnormalities in biallelic MDGA1-mutant mice
Source: EMBO Mol Med. 2026 Mar 20;18(4):1358–98. doi: 10.1038/s44321-026-00402-y (PMC13084050; doi:10.1038/s44321-026-00402-y)
Supplement: Supplementary file 18 — Source data Fig. 4 [file 44321_2026_402_MOESM18_ESM.zip › Panel C/Batch1/P12/P12_het_760.xlsx]

## Sheet: Sheet1
ID	Label	Accepted	Score	Begin Time (s)	End Time (s)	Call Length (s)	Principal Frequency (kHz)	Low Freq (kHz)	High Freq (kHz)	Delta Freq (kHz)	Frequency Standard Deviation (kHz)	Slope (kHz/s)	Sinuosity	Mean Power (dB/Hz)	Tonality
1	USV	TRUE	0.902599	0.330004	0.332004	0.002	65.017	64.2243	66.4954	2.27111	0.912619	1195.99	1.03223	-66.6448	0.754682
2	USV	TRUE	0.685503	61.8208	61.8228	0.002	95.1572	94.6941	96.8583	2.16423	0.848972	-1070.03	1.06115	-62.6181	0.795167
3	USV	TRUE	0.759582	62.0684	62.0772	0.0088	97.6197	96.3322	97.8611	1.52892	0.480621	128.703	1.04441	-72.1153	0.494528
5	USV	TRUE	0.608097	208.626	208.628	0.002	88.6772	87.7242	89.6301	1.90595	0.731966	977.149	1.00163	-74.7678	0.533138
6	USV	TRUE	0.88352	278.005	278.011	0.0052	95.119	94.7479	95.1487	0.400784	0.122212	-55.379	1.00937	-67.1075	0.572849
8	USV	TRUE	0.861415	387.485	387.49	0.0048	100.08	99.6969	100.632	0.935284	0.354003	-100.592	1.12051	-66.9418	0.700184
9	USV	TRUE	0.777225	432.763	432.765	0.0024	86.3838	85.5303	86.599	1.06876	0.385797	-194.825	1.36554	-67.8884	0.603471
10	USV	TRUE	0.66464	432.977	432.978	0.0016	92.1386	91.7913	92.6641	0.872818	0.347517	-545.511	1.00577	-68.754	0.523512
11	USV	TRUE	0.696811	436.183	436.234	0.0512	94.3652	78.2448	101.594	23.3494	4.13765	73.3481	4.20046	-88.2023	0.208698
14	USV	TRUE	0.613823	584.895	584.897	0.002	95.086	94.0439	97.5263	3.48237	1.36997	-1777.44	1.03222	-68.7437	0.667212
15	USV	TRUE	0.619758	585.058	585.066	0.0088	81.8851	74.2803	82.5753	8.29504	2.44258	-794.458	1.13817	-59.1665	0.776755
16	USV	TRUE	0.850605	585.225	585.23	0.0048	83.9621	83.6949	84.3332	0.638285	0.18046	27.2205	1.04111	-68.5998	0.606597
