# Supplementary material for: Bazedoxifene reverses sexually dimorphic autistic-like abnormalities in biallelic MDGA1-mutant mice
Source: EMBO Mol Med. 2026 Mar 20;18(4):1358–98. doi: 10.1038/s44321-026-00402-y (PMC13084050; doi:10.1038/s44321-026-00402-y)
Supplement: Supplementary file 18 — Source data Fig. 4 [file 44321_2026_402_MOESM18_ESM.zip › Panel C/Batch1/P12/P12_het_763.xlsx]

## Sheet: Sheet1
ID	Label	Accepted	Score	Begin Time (s)	End Time (s)	Call Length (s)	Principal Frequency (kHz)	Low Freq (kHz)	High Freq (kHz)	Delta Freq (kHz)	Frequency Standard Deviation (kHz)	Slope (kHz/s)	Sinuosity	Mean Power (dB/Hz)	Tonality
1	USV	TRUE	0.88996	87.4841	87.4877	0.0036	62.3917	61.2342	63.0888	1.85459	0.631341	-124.031	1.58314	-64.0978	0.772778
3	USV	TRUE	0.783716	204.299	204.303	0.004	88.5195	87.6066	88.564	0.957428	0.316805	-199.042	1.04814	-67.8329	0.591288
6	USV	TRUE	0.892037	311.672	311.681	0.0088	60.8533	59.8352	62.414	2.57886	0.862218	-278.433	1.00941	-64.236	0.699684
7	USV	TRUE	0.759683	319.459	319.461	0.0024	105.697	103.419	106.343	2.92424	1.03423	-807.134	1.67125	-67.3115	0.71291
8	USV	TRUE	0.650382	353.597	353.599	0.0024	92.7172	91.7152	94.0531	2.33791	0.8446	-974.127	1.00319	-73.4395	0.617707
10	USV	TRUE	0.958846	589.377	590.002	0.625	86.049	50.7487	114.802	64.0535	11.9887	2.43417	58.7618	-89.1488	0.186707
