# Supplementary material for: Bazedoxifene reverses sexually dimorphic autistic-like abnormalities in biallelic MDGA1-mutant mice
Source: EMBO Mol Med. 2026 Mar 20;18(4):1358–98. doi: 10.1038/s44321-026-00402-y (PMC13084050; doi:10.1038/s44321-026-00402-y)
Supplement: Supplementary file 18 — Source data Fig. 4 [file 44321_2026_402_MOESM18_ESM.zip › Panel C/Batch1/P12/P12_het_765.xlsx]

## Sheet: Sheet1
ID	Label	Accepted	Score	Begin Time (s)	End Time (s)	Call Length (s)	Principal Frequency (kHz)	Low Freq (kHz)	High Freq (kHz)	Delta Freq (kHz)	Frequency Standard Deviation (kHz)	Slope (kHz/s)	Sinuosity	Mean Power (dB/Hz)	Tonality
1	USV	TRUE	0.704709	0.352004	0.358404	0.0064	84.8042	83.745	85.5178	1.77283	0.458256	-190.835	1.06542	-72.6002	0.492075
2	USV	TRUE	0.746171	0.498404	0.500404	0.002	93.2878	90.9855	95.5901	4.60456	1.68796	2253.93	1.00049	-78.4667	0.456532
3	USV	TRUE	0.710144	1.18513	1.18713	0.002	91.6914	90.6315	95.6013	4.96972	1.92467	2349.99	1.20124	-77.5979	0.481962
4	USV	TRUE	0.874652	6.21917	6.66417	0.445	83.177	81.6287	91.3056	9.67697	4.52813	20.1483	1.22742	-68.7256	0.519131
5	USV	TRUE	0.932018	6.21397	6.21757	0.0036	80.4761	79.3035	82.4504	3.14689	1.01015	815.062	1.0328	-66.3834	0.696325
6	USV	TRUE	0.772006	6.97957	6.98197	0.0024	85.3321	83.7957	85.6512	1.85548	0.70089	751.47	1.09133	-65.489	0.722698
7	USV	TRUE	0.86743	9.13855	9.14735	0.0088	87.817	76.8474	88.96	12.1126	4.25796	-1356.39	1.22264	-53.0689	0.866224
8	USV	TRUE	0.648877	9.26375	9.27055	0.0068	90.9153	89.0488	93.9938	4.945	2.16683	681.435	1.06268	-68.8998	0.675533
9	USV	TRUE	0.75247	13.3947	13.3963	0.0016	97.804	95.4617	98.1068	2.64517	1.08176	-1480.67	1.22507	-66.1829	0.746919
10	USV	TRUE	0.735784	13.5447	13.5463	0.0016	108.142	107.919	108.543	0.623441	0.249933	-389.651	1.00816	-67.6606	0.640819
11	USV	TRUE	0.658503	13.8191	13.8207	0.0016	108.95	108.7	109.021	0.320627	0.129065	155.86	1.04572	-64.9288	0.616065
12	USV	TRUE	0.721194	13.9643	13.9675	0.0032	68.4978	63.2282	69.7595	6.53129	2.31989	1969.9	1.08874	-53.567	0.867
13	USV	TRUE	0.756664	14.2638	14.2678	0.004	99.0258	96.3985	101.609	5.21019	2.13494	-1509.01	1.40304	-56.204	0.804834
14	USV	TRUE	0.897409	14.4714	14.4734	0.002	78.9657	76.0577	82.8087	6.75098	2.83655	-3726.02	1.00881	-48.5059	0.923962
15	USV	TRUE	0.953298	14.5842	14.5978	0.0136	91.6508	85.8617	96.4602	10.5985	4.05775	841.385	1.88916	-54.6438	0.858258
16	USV	TRUE	0.635001	14.7338	14.7402	0.0064	96.3255	95.2343	98.0831	2.84875	0.99879	393.786	1.04437	-60.0414	0.762974
17	USV	TRUE	0.956096	15.1237	15.1765	0.0528	77.4953	75.7113	79.7703	4.05908	0.95697	-16.4969	1.05239	-53.5411	0.853178
18	USV	TRUE	0.782963	15.3157	15.3689	0.0532	78.3186	69.1546	80.1395	10.9848	3.86476	-172.497	1.0939	-60.5018	0.785646
19	USV	TRUE	0.889548	15.5673	15.5729	0.0056	90.3468	88.5274	94.366	5.83855	2.56496	-1120.61	1.01642	-66.6405	0.700661
20	USV	TRUE	0.812267	15.9777	15.9793	0.0016	93.8887	93.0158	94.0044	0.9886	0.403004	-545.511	1.14964	-68.486	0.696808
21	USV	TRUE	0.872955	16.4244	16.4372	0.0128	78.8609	76.6714	80.663	3.99153	0.849533	-159.321	1.22434	-64.7256	0.722978
22	USV	TRUE	0.827072	16.624	16.6272	0.0032	95.7383	92.6433	96.1465	3.50315	1.19774	-904.547	1.25001	-65.345	0.742293
23	USV	TRUE	0.831457	18.1875	18.1899	0.0024	84.3664	84.3664	84.3664	1.42109e-14	5.98011e-15	-5.29652e-12	1	-68.8299	0.490087
25	USV	TRUE	0.784034	22.9732	22.976	0.0028	77.2229	77.2229	77.2229	2.84217e-14	5.0243e-15	-1.49533e-12	1	-59.3413	0.758699
27	USV	TRUE	0.70509	23.5303	23.5327	0.0024	87.4154	86.1463	88.3506	2.20431	0.796673	918.463	1.00367	-65.5368	0.725997
29	USV	TRUE	0.931776	27.816	27.8212	0.0052	66.4988	58.6034	66.789	8.18568	3.38039	1641.12	1.11518	-54.7624	0.844132
30	USV	TRUE	0.762342	27.9628	27.9772	0.0144	91.2443	90.6396	91.6694	1.02973	0.463848	48.0201	1.04044	-71.5151	0.565262
31	USV	TRUE	0.621163	29.2347	29.2363	0.0016	92.5985	92.3492	92.6698	0.320627	0.129065	155.86	1.04572	-70.2613	0.574328
32	USV	TRUE	0.827929	29.4023	29.4067	0.0044	95.2697	89.1945	95.4646	6.27006	2.70925	1501.82	1.07825	-60.743	0.793564
33	USV	TRUE	0.637321	29.5463	29.5479	0.0016	95.2097	95.2097	95.2097	1.42109e-14	4.35117e-15	9.93014e-12	1	-64.7147	0.685559
34	USV	TRUE	0.796226	30.2126	30.2198	0.0072	94.3585	91.236	97.2799	6.04384	2.30435	526.749	2.63411	-66.5951	0.708289
35	USV	TRUE	0.613049	35.1691	35.1707	0.0016	91.7162	91.7162	91.7162	1.42109e-14	6.40475e-15	7.60486e-12	1	-67.4449	0.666421
36	USV	TRUE	0.8033	36.1231	36.1247	0.0016	87.1446	87.1446	87.1446	1.42109e-14	5.0243e-15	3.29355e-12	1	-64.2587	0.701116
37	USV	TRUE	0.86	40.4219	40.4235	0.0016	95.2641	94.1419	95.4511	1.30923	0.530841	-701.372	1.21969	-65.679	0.705969
38	USV	TRUE	0.87753	40.7071	40.7287	0.0216	89.9387	80.403	93.0647	12.6618	5.01244	541.514	1.37385	-74.3692	0.548667
39	USV	TRUE	0.78514	41.7386	41.7422	0.0036	99.0669	89.4778	99.3118	9.83405	3.41004	2377.26	1.10535	-71.2808	0.605585
40	USV	TRUE	0.756523	42.0202	42.0234	0.0032	96.0626	95.178	99.9711	4.79317	2.05015	1553.58	1.01127	-72.5759	0.584325
41	USV	TRUE	0.849607	42.3601	42.3637	0.0036	79.125	74.8649	83.7934	8.92857	3.72725	-3002.73	1.05517	-72.7837	0.554169
42	USV	TRUE	0.942351	42.5093	42.5609	0.0516	88.0711	82.8583	90.2543	7.39595	2.5099	91.8192	1.11138	-73.1463	0.486751
45	USV	TRUE	0.673698	141.503	141.506	0.0028	101.052	96.3242	101.765	5.44027	1.92933	-1657.56	1.27999	-64.9456	0.725446
46	USV	TRUE	0.692559	141.952	141.953	0.0016	112.948	112.369	113.037	0.667973	0.276311	389.651	1.07279	-70.1371	0.631669
47	USV	TRUE	0.630693	218.62	218.622	0.002	93.2185	92.0206	93.499	1.47845	0.565881	644.435	1.20507	-64.1255	0.719603
51	USV	TRUE	0.782619	339.183	339.185	0.002	94.2443	90.9935	95.3219	4.32846	1.66636	-1966.39	1.34757	-60.9977	0.794975
52	USV	TRUE	0.889814	339.313	339.35	0.0372	77.8497	76.5451	89.6134	13.0683	5.71535	-356.805	1.05549	-69.8277	0.582127
53	USV	TRUE	0.715532	339.465	339.467	0.0016	112.822	110.765	113.633	2.86783	1.17051	1792.39	1.02097	-67.1182	0.712629
54	USV	TRUE	0.622817	340.083	340.085	0.0016	99.8588	99.6094	99.93	0.320627	0.129065	-155.86	1.04572	-61.2749	0.759472
55	USV	TRUE	0.667602	340.573	340.575	0.002	92.8047	92.6087	92.9116	0.302814	0.137361	-6.96659e-13	1.09531	-66.0199	0.71481
57	USV	TRUE	0.658333	381.882	381.886	0.0044	88.9458	88.597	89.6212	1.02423	0.356664	-18.6846	1.18021	-64.9356	0.728035
58	USV	TRUE	0.609999	397.572	397.574	0.0024	57.5599	57.1962	60.499	3.30276	1.23601	-1252.45	1.21446	-53.8073	0.870978
59	USV	TRUE	0.709336	397.782	397.785	0.0036	89.5881	89.0611	89.8404	0.779302	0.306377	237.501	1.03256	-60.1654	0.788074
60	USV	TRUE	0.929916	400.427	400.429	0.002	95.3789	94.3102	96.1449	1.8347	0.67271	893.175	1.00595	-62.9325	0.792007
62	USV	TRUE	0.924588	418.775	418.777	0.002	92.143	88.4825	93.5769	5.09441	2.02769	-2619.73	1.02693	-54.6644	0.877855
63	USV	TRUE	0.896313	427.874	427.883	0.0092	85.2815	83.9261	86.8172	2.89108	0.936591	-331.009	1.00322	-64.9246	0.703594
64	USV	TRUE	0.617283	440.998	441	0.002	94.5478	94.0446	95.3805	1.33595	0.556391	-728.409	1.03626	-59.5081	0.803269
65	USV	TRUE	0.819296	441.189	441.191	0.002	93.5343	93.2583	93.5611	0.302814	0.114253	113.873	1.03232	-62.1193	0.701015
66	USV	TRUE	0.700749	443.474	443.499	0.0256	86.8188	64.2806	87.3081	23.0274	11.7975	923.187	1.02851	-70.4191	0.538041
67	USV	TRUE	0.916916	443.959	443.973	0.014	85.5866	83.87	86.0839	2.21389	0.494916	-152.502	1.00457	-67.8633	0.587773
68	USV	TRUE	0.893261	451.432	451.433	0.0016	93.545	90.98	94.026	3.04596	1.28418	-1870.32	1.08956	-67.3097	0.662907
69	USV	TRUE	0.748663	451.691	451.72	0.0292	84.6917	68.7655	85.6491	16.8836	7.27618	-594.647	1.00316	-68.7876	0.547838
70	USV	TRUE	0.865721	452.318	452.319	0.0016	90.7797	89.8891	92.3828	2.49377	0.99973	1558.6	1.00905	-65.8496	0.724963
71	USV	TRUE	0.632528	457.628	457.63	0.0016	95.0463	93.9686	95.5896	1.62095	0.652809	-1013.09	1.01707	-61.1134	0.741072
72	USV	TRUE	0.612358	457.744	457.768	0.0244	85.9182	85.2351	91.2104	5.97533	2.09508	229.997	1.02994	-74.0358	0.43645
73	USV	TRUE	0.61662	470.358	470.378	0.02	87.0108	86.7753	92.7055	5.93014	2.92335	-294.502	1.00308	-75.9475	0.481778
74	USV	TRUE	0.623675	470.417	470.42	0.0028	82.9185	82.3544	82.9853	0.630863	0.228793	-204.986	1.0346	-71.8404	0.489262
75	USV	TRUE	0.972022	470.669	470.724	0.0548	85.9562	77.1615	87.7989	10.6374	3.84309	-196.236	1.01849	-65.9439	0.588069
76	USV	TRUE	0.750642	470.922	470.929	0.0064	78.5419	76.7342	82.2878	5.55361	1.84155	-738.06	1.08312	-67.3268	0.707359
77	USV	TRUE	0.935236	472.469	472.724	0.255	82.9493	77.911	92.9843	15.0733	6.16726	20.0501	4.24741	-67.2648	0.510942
78	USV	TRUE	0.748213	473.835	473.862	0.0272	93.613	93.0492	94.5803	1.53101	0.644108	44.4895	1.00955	-65.3765	0.662394
79	USV	TRUE	0.689537	474.066	474.082	0.0164	88.5925	77.4339	90.3652	12.9313	4.16735	-819.97	1.02492	-70.9901	0.495147
80	USV	TRUE	0.613353	474.257	474.262	0.0056	95.7195	94.3094	95.9422	1.63282	0.593662	-308.739	1.03662	-63.9453	0.662891
81	USV	TRUE	0.754744	474.537	474.544	0.0068	79.7745	77.0269	80.2121	3.1852	1.40576	-476.466	1.00423	-71.372	0.477372
82	USV	TRUE	0.691029	478.943	478.946	0.0028	84.3117	83.1836	84.6383	1.4547	0.512838	-494.795	1.04389	-68.4421	0.497991
83	USV	TRUE	0.94015	479.426	479.456	0.03	77.0898	74.0266	88.1113	14.0847	6.20366	-476.186	1.00009	-66.434	0.513948
84	USV	TRUE	0.773868	479.235	479.257	0.0224	72.2272	68.5933	75.7403	7.14707	3.75883	-317.559	1.00031	-70.0755	0.57437
85	USV	TRUE	0.740295	479.425	479.456	0.0308	77.0358	75.2005	86.684	11.4835	4.41714	-461.339	1.0345	-62.2806	0.716036
86	USV	TRUE	0.833121	479.645	479.648	0.0028	96.9498	96.6269	97.0203	0.393362	0.136623	-111.329	1.02237	-62.4641	0.742486
87	USV	TRUE	0.931759	486.666	486.672	0.006	87.5755	86.3805	87.9985	1.61798	0.516713	-257.857	1.03072	-65.7655	0.494391
88	USV	TRUE	0.856458	488.351	488.361	0.01	85.5403	84.093	85.6293	1.53634	0.481238	-136.645	1.01945	-69.1787	0.537288
91	USV	TRUE	0.787394	498.831	498.833	0.002	74.1998	72.7614	75.9677	3.20627	1.24989	-1663.57	1.004	-71.3821	0.54896
92	USV	TRUE	0.699795	499.203	499.286	0.0832	76.3286	54.6566	90.3263	35.6698	7.29093	-80.8471	7.28089	-89.3072	0.185399
94	USV	TRUE	0.873143	506.616	506.632	0.016	94.8703	91.0925	95.4344	4.34182	1.30327	-184.365	1.1313	-51.2206	0.878714
95	USV	TRUE	0.783565	508.114	508.12	0.006	82.0429	77.7159	83.5718	5.8559	2.27664	-1147.67	1.12516	-63.4018	0.782991
96	USV	TRUE	0.815279	508.298	508.336	0.038	90.0636	78.5579	91.1259	12.568	3.69489	-334.13	1.00113	-61.4618	0.699772
98	USV	TRUE	0.607847	521.835	521.837	0.002	108.352	107.849	108.57	0.721411	0.294569	-374.701	1.0422	-70.8601	0.560421
99	USV	TRUE	0.611799	524.569	524.57	0.0016	88.6116	87.0085	89.5022	2.49377	0.99973	-1558.6	1.00905	-58.0254	0.857566
101	USV	TRUE	0.916564	526.077	526.097	0.0204	78.0765	75.3155	90.1389	14.8234	5.68408	-745.084	1.0073	-67.0689	0.542693
102	USV	TRUE	0.816222	526.334	526.336	0.002	88.6777	88.228	89.1275	0.899537	0.320169	-425.594	1.00633	-61.9862	0.711403
103	USV	TRUE	0.963718	554.459	554.461	0.0016	92.0018	92.0018	92.0018	1.42109e-14	5.89151e-15	6.16775e-12	1	-56.6128	0.837824
104	USV	TRUE	0.835244	554.671	554.674	0.0036	89.6093	87.5015	90.1066	2.60509	0.920897	668.873	1.21477	-59.8509	0.790479
105	USV	TRUE	0.701918	557.015	557.017	0.002	91.3138	90.7616	91.3672	0.605629	0.228506	-227.747	1.09972	-63.1346	0.756383
106	USV	TRUE	0.644662	566.525	566.527	0.002	91.1207	89.9629	91.1564	1.19344	0.478573	518.474	1.16386	-63.2206	0.758254
107	USV	TRUE	0.674164	567.946	567.948	0.0016	92.2711	92.1019	93.2775	1.17563	0.490049	-701.372	1.10925	-61.5487	0.735663
108	USV	TRUE	0.750011	568.058	568.077	0.0192	89.0816	76.0778	90.5733	14.4955	7.01134	-751.195	1.0037	-71.0259	0.600449
109	USV	TRUE	0.659794	568.187	568.206	0.0196	89.5449	84.0294	90.1089	6.07949	1.75634	-306.264	1.0449	-61.0411	0.712621
110	USV	TRUE	0.702812	569.486	569.487	0.0016	112.118	111.869	112.189	0.320627	0.129065	155.86	1.04572	-65.8513	0.681375
111	USV	TRUE	0.750774	575.545	575.547	0.0024	91.2672	89.6641	91.5641	1.90001	0.695921	-667.973	1.24067	-65.1343	0.706493
112	USV	TRUE	0.921025	579.362	579.365	0.0028	76.3656	74.8924	76.6291	1.73673	0.597068	406.439	1.3192	-66.8032	0.700064
113	USV	TRUE	0.926466	583.531	583.532	0.0016	76.3913	75.1355	76.7565	1.62095	0.673737	1013.09	1.05317	-73.1107	0.558934
114	USV	TRUE	0.770762	583.666	583.668	0.0024	89.0329	88.6322	89.2333	0.601176	0.22042	250.49	1.00609	-71.5358	0.465759
115	USV	TRUE	0.742695	583.96	583.972	0.012	87.7295	87.1878	87.7604	0.572523	0.165413	-30.1182	1.01797	-70.0146	0.439
116	USV	TRUE	0.818802	596.274	596.276	0.0028	78.9622	78.145	79.44	1.29504	0.464489	467.164	1.0008	-67.9083	0.644295
