# Supplementary material for: Bazedoxifene reverses sexually dimorphic autistic-like abnormalities in biallelic MDGA1-mutant mice
Source: EMBO Mol Med. 2026 Mar 20;18(4):1358–98. doi: 10.1038/s44321-026-00402-y (PMC13084050; doi:10.1038/s44321-026-00402-y)
Supplement: Supplementary file 18 — Source data Fig. 4 [file 44321_2026_402_MOESM18_ESM.zip › Panel C/Batch1/P12/P12_het_768.xlsx]

## Sheet: Sheet1
ID	Label	Accepted	Score	Begin Time (s)	End Time (s)	Call Length (s)	Principal Frequency (kHz)	Low Freq (kHz)	High Freq (kHz)	Delta Freq (kHz)	Frequency Standard Deviation (kHz)	Slope (kHz/s)	Sinuosity	Mean Power (dB/Hz)	Tonality
2	USV	TRUE	0.643685	57.4475	57.4499	0.0024	96.2424	95.2776	100.918	5.64066	2.13018	-2282.24	1.08845	-68.7756	0.668284
3	USV	TRUE	0.611996	57.6015	57.6031	0.0016	67.7004	67.4243	67.7984	0.374065	0.153618	233.791	1.01068	-65.4367	0.73624
4	USV	TRUE	0.786873	71.774	71.776	0.002	88.6921	88.2022	89.1552	0.952975	0.366077	-488.574	1.00178	-61.169	0.637307
6	USV	TRUE	0.630301	89.6275	89.6323	0.0048	81.7666	81.1485	81.7775	0.629075	0.278753	140.475	1.0044	-65.0845	0.476736
7	USV	TRUE	0.679194	110.11	110.111	0.0016	80.3344	78.5888	80.8331	2.24439	0.903452	1091.02	1.46414	-68.9557	0.658884
8	USV	TRUE	0.8001	110.868	110.869	0.0016	98.4373	96.9322	99.0519	2.1197	0.863384	-1324.81	1.02533	-67.983	0.676917
9	USV	TRUE	0.627919	111.19	111.192	0.002	99.6209	98.9529	99.8614	0.908443	0.329878	-227.747	1.28605	-69.6372	0.638671
10	USV	TRUE	0.907434	145.515	145.525	0.0096	90.2227	86.2965	91.5958	5.29925	1.62959	392.448	1.39928	-65.426	0.721512
11	USV	TRUE	0.795414	174.499	174.5	0.0016	59.8073	59.1839	60.4307	1.24688	0.492874	-779.302	1	-44.9367	0.915972
12	USV	TRUE	0.759156	259.087	259.09	0.0032	94.8442	92.9739	95.5567	2.58283	0.959698	-853.521	1.04132	-64.5266	0.732676
14	USV	TRUE	0.85812	280.407	280.408	0.0016	90.3218	88.87	91.2391	2.36908	0.944761	-1480.67	1.00574	-64.3095	0.73381
15	USV	TRUE	0.859888	280.627	280.629	0.0024	87.807	87.5398	87.9406	0.400784	0.146947	-166.993	1.00302	-69.5697	0.532659
16	USV	TRUE	0.974374	292.665	292.669	0.0036	93.3559	92.4987	93.4858	0.987116	0.320698	173.628	1.11007	-60.7861	0.795722
17	USV	TRUE	0.631689	292.856	292.859	0.0024	82.0945	81.3597	82.2949	0.935162	0.354547	-389.651	1.03377	-73.1027	0.473572
18	USV	TRUE	0.631848	306.509	306.512	0.0032	88.1275	85.8903	88.6918	2.80147	1.09466	-897.441	1.02321	-71.731	0.55946
19	USV	TRUE	0.709588	399.78	399.782	0.002	96.0018	92.604	99.0967	6.4927	2.7698	3633.14	1.00875	-77.4813	0.495063
20	USV	TRUE	0.75441	419.338	419.347	0.0084	65.4622	64.2822	65.9073	1.62515	0.529812	-135.86	1.06517	-62.5759	0.778521
21	USV	TRUE	0.760709	468.544	468.552	0.008	65.833	65.2022	65.8776	0.675395	0.202615	-33.0613	1.02565	-48.9679	0.792186
22	USV	TRUE	0.947583	471.023	471.047	0.024	64.3664	62.5777	66.6672	4.08948	1.00777	103.694	1.13328	-48.3193	0.870933
