# Supplementary material for: Bazedoxifene reverses sexually dimorphic autistic-like abnormalities in biallelic MDGA1-mutant mice
Source: EMBO Mol Med. 2026 Mar 20;18(4):1358–98. doi: 10.1038/s44321-026-00402-y (PMC13084050; doi:10.1038/s44321-026-00402-y)
Supplement: Supplementary file 18 — Source data Fig. 4 [file 44321_2026_402_MOESM18_ESM.zip › Panel C/Batch1/P12/P12_het_769.xlsx]

## Sheet: Sheet1
ID	Label	Accepted	Score	Begin Time (s)	End Time (s)	Call Length (s)	Principal Frequency (kHz)	Low Freq (kHz)	High Freq (kHz)	Delta Freq (kHz)	Frequency Standard Deviation (kHz)	Slope (kHz/s)	Sinuosity	Mean Power (dB/Hz)	Tonality
8	USV	TRUE	0.95444	148.633	148.635	0.002	88.1314	87.0047	89.258	2.2533	0.881729	1175	1.00412	-63.9229	0.788117
10	USV	TRUE	0.924848	148.886	148.906	0.0204	61.519	57.6117	63.3654	5.75379	1.478	175.239	1.05842	-42.3804	0.922953
11	USV	TRUE	0.89428	184.257	184.26	0.0028	55.1395	54.5977	55.3102	0.712504	0.266659	-258	1.02258	-47.941	0.838315
13	USV	TRUE	0.682021	216.523	216.531	0.0076	50.653	49.1093	51.8034	2.69416	0.837081	-352.932	1.00418	-60.2561	0.791116
15	USV	TRUE	0.869009	450.194	450.209	0.0148	83.8533	83.2893	84.1292	0.83991	0.280193	41.2308	1.00688	-70.064	0.546075
16	USV	TRUE	0.92098	463.324	463.334	0.0096	58.1523	57.9205	58.3614	0.440927	0.15218	-4.80681	1.01802	-64.5503	0.696494
17	USV	TRUE	0.615148	580.15	580.155	0.0056	83.0761	81.2005	84.6265	3.42596	1.25816	615.011	1.01679	-71.7659	0.570186
