# Supplementary material for: Bazedoxifene reverses sexually dimorphic autistic-like abnormalities in biallelic MDGA1-mutant mice
Source: EMBO Mol Med. 2026 Mar 20;18(4):1358–98. doi: 10.1038/s44321-026-00402-y (PMC13084050; doi:10.1038/s44321-026-00402-y)
Supplement: Supplementary file 18 — Source data Fig. 4 [file 44321_2026_402_MOESM18_ESM.zip › Panel C/Batch1/P12/P12_het_770.xlsx]

## Sheet: Sheet1
ID	Label	Accepted	Score	Begin Time (s)	End Time (s)	Call Length (s)	Principal Frequency (kHz)	Low Freq (kHz)	High Freq (kHz)	Delta Freq (kHz)	Frequency Standard Deviation (kHz)	Slope (kHz/s)	Sinuosity	Mean Power (dB/Hz)	Tonality
1	USV	TRUE	0.902057	0.283204	0.285604	0.0024	85.9499	84.8811	88.0206	3.13947	1.14937	-1308.11	1.01432	-62.7311	0.781802
2	USV	TRUE	0.778077	0.725404	0.880404	0.155	80.7515	60.467	93.1363	32.6692	12.5847	92.3029	2.22527	-70.1678	0.496653
3	USV	TRUE	0.688904	2.03146	2.03346	0.002	51.9484	50.9598	52.3313	1.37157	0.554485	707.415	1.0753	-75.0441	0.489846
4	USV	TRUE	0.63699	7.37349	7.37589	0.0024	84.2304	78.8198	86.1007	7.2809	2.72276	-3033.71	1.0165	-70.8204	0.618518
5	USV	TRUE	0.608998	9.40895	9.41455	0.0056	80.9514	78.4651	83.6678	5.20277	1.60126	-894.01	1.00391	-60.9682	0.786864
6	USV	TRUE	0.666721	9.65655	9.65815	0.0016	54.2907	53.89	54.5134	0.623441	0.249933	-389.651	1.00816	-68.2102	0.655931
16	USV	TRUE	0.626817	152.182	152.187	0.0052	81.7663	80.2253	83.5179	3.29262	1.01137	-588.802	1.01597	-67.2629	0.661707
18	USV	TRUE	0.955352	251.046	251.055	0.0092	63.1477	62.2571	64.0532	1.7961	0.557849	-196.616	1.00549	-55.2202	0.770224
19	USV	TRUE	0.726188	252.332	252.361	0.0292	68.8286	68.338	69.5638	1.22572	0.404976	-24.2217	1.01055	-72.4225	0.52741
20	USV	TRUE	0.833681	257.897	257.899	0.002	74.6664	73.9433	75.3413	1.39792	0.537964	-695.053	1.00443	-69.3409	0.518855
21	USV	TRUE	0.638341	268.476	268.478	0.0016	77.9614	75.6013	78.7185	3.11721	1.28795	-1948.25	1.03053	-67.373	0.652938
22	USV	TRUE	0.732384	269.055	269.056	0.0016	73.7813	73.5141	74.761	1.24688	0.520276	-779.302	1.05662	-70.0528	0.573263
23	USV	TRUE	0.834615	275.952	275.957	0.0052	76.9512	43.7053	83.3157	39.6104	14.3277	6438.03	1.58546	-64.3331	0.699507
25	USV	TRUE	0.819299	281.549	281.556	0.0072	88.4596	87.351	89.0081	1.65709	0.621593	-225.648	1.03383	-59.5599	0.768281
27	USV	TRUE	0.676924	281.868	281.882	0.0136	58.158	58.158	58.158	7.10543e-15	4.35117e-15	5.54324e-13	1	-58.5152	0.766826
28	USV	TRUE	0.61311	282.038	282.042	0.0036	84.5605	79.1573	85.0577	5.90043	2.0024	-1420.96	1.13191	-49.5181	0.890842
29	USV	TRUE	0.629341	282.253	282.275	0.0216	80.9378	73.8035	81.2404	7.4369	3.70766	-344.917	1.00012	-76.4269	0.446341
30	USV	TRUE	0.856122	282.341	282.365	0.0244	70.6777	65.8311	73.7726	7.94146	2.31479	-317.876	1.02603	-58.6669	0.796087
31	USV	TRUE	0.709609	282.597	282.616	0.0192	74.5483	64.306	78.237	13.9309	4.92699	-674.049	1.00973	-64.1952	0.719715
32	USV	TRUE	0.850868	282.833	282.842	0.0088	82.3334	81.1995	84.1667	2.96718	0.953513	-330.513	1.01396	-64.3596	0.638558
34	USV	TRUE	0.705847	289.529	289.532	0.0036	88.3492	87.6589	88.7574	1.09844	0.386498	-44.0817	1.28268	-63.7216	0.740259
35	USV	TRUE	0.665823	291.182	291.187	0.0052	79.3866	78.1546	80.7745	2.61994	0.861752	-514.152	1.00389	-65.3358	0.653219
36	USV	TRUE	0.897279	294.831	294.86	0.0296	61.9119	61.1474	62.7446	1.59717	0.419655	-41.5903	1.00804	-55.1159	0.793877
37	USV	TRUE	0.604479	295.769	295.776	0.0076	68.5843	66.3206	71.9376	5.61694	1.70593	-735.72	1.006	-74.7723	0.54074
38	USV	TRUE	0.6728	309.402	309.404	0.002	68.4479	65.6246	70.3894	4.76487	1.84073	-2442.87	1.0033	-74.6881	0.506417
39	USV	TRUE	0.895017	309.721	309.723	0.0024	77.2875	77.2875	77.2875	1.42109e-14	4.10232e-15	-1.79087e-12	1	-60.5611	0.775639
40	USV	TRUE	0.673729	313.173	313.175	0.0028	73.2025	72.5049	74.4346	1.9297	0.697999	-703.315	1.0151	-65.6346	0.627824
41	USV	TRUE	0.83351	313.521	313.534	0.0132	77.2874	72.4166	78.3725	5.95588	1.36366	-403.082	1.0199	-65.9611	0.5394
44	USV	TRUE	0.729824	322.193	322.199	0.006	80.514	79.9128	80.5511	0.638285	0.177566	-43.7129	1.03961	-70.3507	0.542282
45	USV	TRUE	0.809599	322.996	323.009	0.0132	69.6648	67.6341	71.1521	3.51799	1.49998	-264.184	1.00407	-75.6723	0.453814
46	USV	TRUE	0.772602	323.693	323.701	0.008	77.6254	76.4154	80.4127	3.99731	1.31098	-509.36	1.00222	-67.6705	0.544121
47	USV	TRUE	0.685224	325.001	325.005	0.0036	81.1034	79.9639	81.6265	1.66265	0.553372	-462.192	1.00021	-70.4098	0.587139
50	USV	TRUE	0.820643	338.334	338.347	0.0136	78.4078	78.14	79.734	1.59398	0.676346	-108.342	1.00184	-71.4023	0.545596
51	USV	TRUE	0.6343	340.637	340.64	0.0032	75.7625	75.3321	75.8664	0.534378	0.171147	-54.1182	1.07608	-71.0814	0.54854
52	USV	TRUE	0.876838	342.428	342.435	0.0064	78.6623	77.4526	79.2115	1.759	0.513127	-241.667	1.02297	-70.8637	0.536089
53	USV	TRUE	0.663846	351.294	351.296	0.0016	76.0255	75.028	76.3105	1.28251	0.516259	-623.441	1.32433	-64.2283	0.744981
55	USV	TRUE	0.650994	378.524	378.531	0.0072	79.743	77.4147	86.0799	8.66512	3.33889	-1166.79	1.00498	-71.9662	0.603531
56	USV	TRUE	0.646159	386.07	386.074	0.0036	49.9762	47.2969	50.184	2.88713	0.926319	-575.086	1.24291	-61.0284	0.712837
58	USV	TRUE	0.742441	392.706	392.76	0.054	57.5807	57.2846	80.6926	23.4079	9.46979	435.521	1.00825	-70.0712	0.417565
59	USV	TRUE	0.685763	392.814	392.817	0.0024	71.1657	70.4516	72.0893	1.63769	0.705849	-662.988	1.03947	-68.1087	0.693341
60	USV	TRUE	0.601165	393.043	393.045	0.0024	79.7941	79.1929	80.2617	1.06876	0.385797	-445.315	1.00188	-65.6671	0.639058
61	USV	TRUE	0.878139	402.358	402.361	0.0028	75.4566	74.0836	76.0281	1.94454	0.717268	-712.151	1.03485	-62.822	0.767898
62	USV	TRUE	0.626619	402.756	402.758	0.002	85.9087	79.4561	88.211	8.7549	3.54383	-4544.12	1.03752	-62.6059	0.811089
63	USV	TRUE	0.76633	403.2	403.202	0.0024	78.82	78.486	79.154	0.667973	0.240498	-278.322	1	-68.2446	0.58362
64	USV	TRUE	0.874585	411.265	411.267	0.002	84.1572	83.3779	84.9365	1.5586	0.583176	-779.302	1	-60.481	0.831304
65	USV	TRUE	0.801843	411.33	411.335	0.0052	72.027	46.1028	76.1532	30.0504	13.9035	5314.92	1.31244	-51.7693	0.849363
66	USV	TRUE	0.797079	416.918	416.923	0.0048	51.8911	49.2563	52.7965	3.54026	1.0425	-579.991	1.17164	-35.4535	0.930006
68	USV	TRUE	0.826773	417.442	417.448	0.006	73.5716	72.0502	75.531	3.48088	1.13241	-592.499	1.00547	-58.2132	0.841358
69	USV	TRUE	0.654456	417.854	417.863	0.0096	76.2166	73.0771	77.9979	4.92073	1.53351	-513.668	1.01564	-62.6657	0.719623
70	USV	TRUE	0.87046	424.587	424.594	0.0064	80.7256	79.2487	81.8166	2.56798	0.917328	-449.727	1.02126	-67.0615	0.650106
71	USV	TRUE	0.896663	428.777	428.79	0.0128	84.4177	80.2021	86.3483	6.14617	1.79469	-453.77	1.05859	-58.7094	0.784518
72	USV	TRUE	0.847688	429.261	429.263	0.0024	77.873	77.205	78.3406	1.13555	0.410963	-473.147	1.00398	-62.8054	0.586245
73	USV	TRUE	0.817226	431.198	431.21	0.012	79.4391	77.9945	80.2896	2.29505	0.72001	-46.6491	1.08859	-64.7855	0.711974
74	USV	TRUE	0.78829	431.907	431.909	0.0016	87.3679	86.2457	87.555	1.30923	0.530841	-701.372	1.21969	-65.622	0.713263
75	USV	TRUE	0.716769	439.062	439.073	0.0112	83.2301	76.0571	84.5956	8.53841	3.7722	-763.504	1.00138	-69.1214	0.631304
76	USV	TRUE	0.805808	440.115	440.118	0.0028	78.6551	76.6883	79.6867	2.99846	1.11302	-1116.82	1.02548	-66.4806	0.724098
77	USV	TRUE	0.735917	440.65	440.658	0.0088	47.9526	47.2506	48.4561	1.20548	0.420341	-136.015	1.00609	-76.3093	0.399741
78	USV	TRUE	0.743665	447.835	447.838	0.0024	50.2951	49.8944	50.8295	0.935162	0.33784	-389.651	1.00212	-62.3827	0.775925
79	USV	TRUE	0.690404	447.987	447.99	0.0024	49.987	48.9183	50.8554	1.93712	0.698686	-807.134	1.00174	-69.9782	0.666378
80	USV	TRUE	0.884262	448.024	448.039	0.0152	78.4116	78.0841	79.9669	1.88288	0.78484	-111.222	1.00279	-69.4668	0.545762
81	USV	TRUE	0.707714	448.29	448.299	0.0088	85.6011	80.1162	87.2043	7.08808	2.40308	-830.643	1.00796	-62.2336	0.722864
82	USV	TRUE	0.613524	450.75	450.764	0.014	51.8152	49.339	55.0075	5.66853	2.28257	-413.98	1.00362	-75.8598	0.402754
83	USV	TRUE	0.749253	450.928	450.93	0.0024	86.7145	84.6438	88.3845	3.74065	1.34936	-1558.6	1.00121	-76.2585	0.459174
84	USV	TRUE	0.71871	473.768	473.77	0.0016	84.2843	83.1086	85.1036	1.99501	0.792986	-1246.88	1.00415	-73.8039	0.516579
85	USV	TRUE	0.868509	479.26	479.264	0.0048	77.9185	76.3748	78.2451	1.87032	0.556705	-212.463	1.20837	-61.3618	0.795586
87	USV	TRUE	0.682109	479.584	479.586	0.0016	79.896	79.6199	79.994	0.374065	0.153618	-233.791	1.01068	-60.5284	0.774262
88	USV	TRUE	0.847708	483.283	483.377	0.0944	62.6974	58.1384	66.4745	8.33606	1.35072	-4.19886	1.10735	-49.7553	0.862936
89	USV	TRUE	0.808287	483.633	483.655	0.0224	65.7432	52.6696	77.719	25.0494	12.3775	1209	1.22386	-71.8434	0.492789
90	USV	TRUE	0.709295	483.753	483.755	0.0024	68.8015	67.1984	69.4027	2.20431	0.820517	-918.463	1.03663	-67.1241	0.70148
91	USV	TRUE	0.736907	483.965	483.966	0.0016	83.7704	83.3697	83.9931	0.623441	0.249933	389.651	1.00816	-71.9358	0.604293
93	USV	TRUE	0.923513	484.154	484.157	0.0024	78.6517	78.1618	78.7853	0.623441	0.22042	-166.993	1.10143	-64.1274	0.713609
94	USV	TRUE	0.730225	485.582	485.585	0.0028	81.9533	80.8994	85.2264	4.32698	1.61798	-1579.81	1.06651	-70.8355	0.62679
96	USV	TRUE	0.861258	510.709	510.771	0.062	52.6368	50.8906	82.2895	31.3989	14.4322	473.577	1.09414	-68.2774	0.535844
97	USV	TRUE	0.786617	528.426	528.432	0.0056	58.8854	58.4549	59.724	1.26915	0.471104	-202.711	1.10136	-65.7025	0.49921
98	USV	TRUE	0.68875	546.208	546.214	0.006	52.1686	46.1168	53.6519	7.53506	2.90397	-1203.87	1.14368	-52.1828	0.867536
99	USV	TRUE	0.829171	548.942	548.951	0.0088	79.0381	77.8635	86.0678	8.2043	4.15072	-921.077	1.00574	-70.8626	0.570864
100	USV	TRUE	0.672931	549.325	549.329	0.0036	75.9357	75.3527	76.6602	1.30749	0.452444	-384.28	1.00577	-74.7639	0.487487
102	USV	TRUE	0.714377	576.586	576.634	0.048	75.3411	62.2563	83.3197	21.0634	4.58788	-109.149	5.71148	-89.2673	0.203617
103	USV	TRUE	0.600471	577.555	577.559	0.004	85.8674	85.5023	88.309	2.80668	1.34581	-711.157	1.0054	-69.7607	0.635767
104	USV	TRUE	0.616444	577.994	578.003	0.0096	80.8763	77.5611	84.7403	7.17919	2.54994	-694.336	1.03687	-77.1936	0.451567
105	USV	TRUE	0.649367	582.421	582.425	0.0036	86.5047	86.1188	87.0094	0.890631	0.284212	-233.003	1.00331	-70.7525	0.530092
106	USV	TRUE	0.922372	589.668	589.674	0.006	54.6028	54.146	56.2032	2.05727	0.827809	-347	1.00099	-60.8455	0.762453
107	USV	TRUE	0.721202	592.107	592.109	0.002	86.7861	85.7902	87.2679	1.47764	0.618258	-743.055	1.00365	-73.6187	0.51707
