# Supplementary material for: Bazedoxifene reverses sexually dimorphic autistic-like abnormalities in biallelic MDGA1-mutant mice
Source: EMBO Mol Med. 2026 Mar 20;18(4):1358–98. doi: 10.1038/s44321-026-00402-y (PMC13084050; doi:10.1038/s44321-026-00402-y)
Supplement: Supplementary file 18 — Source data Fig. 4 [file 44321_2026_402_MOESM18_ESM.zip › Panel C/Batch1/P12/P12_het_771.xlsx]

## Sheet: Sheet1
ID	Label	Accepted	Score	Begin Time (s)	End Time (s)	Call Length (s)	Principal Frequency (kHz)	Low Freq (kHz)	High Freq (kHz)	Delta Freq (kHz)	Frequency Standard Deviation (kHz)	Slope (kHz/s)	Sinuosity	Mean Power (dB/Hz)	Tonality
1	USV	TRUE	0.676686	33.716	33.7204	0.0044	95.9369	95.7671	96.1067	0.339587	0.116993	-29.981	1.03028	-68.5773	0.583217
2	USV	TRUE	0.663699	158.08	158.086	0.006	74.6447	74.0621	75.0492	0.987116	0.318271	-40.0565	1.09989	-63.7803	0.655718
3	USV	TRUE	0.743301	280.113	280.115	0.0024	80.6755	80.3415	80.7126	0.371096	0.138851	-139.161	1.01913	-66.9861	0.587283
4	USV	TRUE	0.675821	293.853	293.855	0.0028	80.586	79.9923	81.1798	1.18751	0.402234	-409.973	1.00177	-74.8192	0.456029
5	USV	TRUE	0.842962	294.915	294.918	0.0032	64.6737	63.1151	65.0745	1.95939	0.6434	-547.367	1.06656	-62.0004	0.796378
6	USV	TRUE	0.790967	295.323	295.327	0.0032	86.1443	86.0186	86.4051	0.386486	0.152955	90.8209	1.01753	-61.1795	0.633277
7	USV	TRUE	0.929821	295.503	295.506	0.0028	84.4028	81.434	84.9817	3.54768	1.29975	-1201.64	1.18626	-58.3013	0.791554
8	USV	TRUE	0.75655	295.621	295.636	0.0152	59.1963	58.8341	62.3432	3.50916	0.937566	105.662	1.14491	-72.0038	0.537948
9	USV	TRUE	0.765059	297.261	297.264	0.0032	90.2537	88.5319	91.7159	3.184	1.06847	-974.127	1.00141	-72.2544	0.547013
10	USV	TRUE	0.950494	328.765	328.789	0.024	57.3602	51.427	62.7419	11.3149	3.64034	-349.063	1.25572	-50.4118	0.866148
11	USV	TRUE	0.705435	329.04	329.044	0.004	79.2602	79.022	80.5467	1.52473	0.72665	-384.409	1.00128	-67.8205	0.635429
12	USV	TRUE	0.649542	341.07	341.071	0.0016	85.7965	85.6986	86.0726	0.374065	0.153618	-233.791	1.01068	-72.7375	0.441636
13	USV	TRUE	0.930671	341.3	341.357	0.0564	56.8469	55.7083	75.0532	19.345	5.7582	333.456	1.03789	-66.6688	0.487174
14	USV	TRUE	0.810805	341.634	341.638	0.0032	74.015	73.6661	74.3638	0.697661	0.20615	-182.456	1.01082	-66.5591	0.631253
15	USV	TRUE	0.890654	344.067	344.069	0.0016	88.1319	87.5085	88.7554	1.24688	0.492874	-779.302	1	-69.8638	0.588173
16	USV	TRUE	0.792498	344.228	344.233	0.0044	59.893	59.2735	59.9016	0.6281	0.278792	-140.475	1.00573	-62.4002	0.761055
17	USV	TRUE	0.928406	354.196	354.198	0.002	84.8334	83.1768	84.9937	1.81689	0.685519	683.241	1.27641	-60.6655	0.789125
18	USV	TRUE	0.905323	354.367	354.377	0.01	58.0836	57.4602	58.4473	0.987116	0.255872	-72.4811	1.01431	-59.6703	0.714929
19	USV	TRUE	0.759062	354.441	354.443	0.0016	82.0097	81.0122	82.3838	1.37157	0.591448	-155.86	2.24761	-64.0579	0.76613
20	USV	TRUE	0.807688	354.613	354.615	0.002	48.9386	48.4888	50.0474	1.5586	0.602497	-779.302	1.03522	-55.3805	0.793931
21	USV	TRUE	0.948296	364.435	364.437	0.002	86.5134	83.0845	91.5366	8.45208	3.56801	-4673.27	1.00933	-65.798	0.686601
22	USV	TRUE	0.923714	364.667	364.669	0.0024	83.4735	82.0263	83.8966	1.87032	0.678528	306.154	1.84737	-64.1891	0.750811
23	USV	TRUE	0.776584	364.83	364.831	0.0016	53.3067	53.0128	54.135	1.12219	0.460853	701.372	1.03705	-69.5178	0.59136
24	USV	TRUE	0.735311	364.881	364.892	0.0104	82.1872	81.6343	87.9221	6.28781	2.8257	-611.771	1.00139	-68.9007	0.584565
25	USV	TRUE	0.850857	365.236	365.26	0.0244	63.1042	61.5494	64.4782	2.92875	0.810257	-50.4689	1.08495	-47.7122	0.844055
26	USV	TRUE	0.766153	365.482	365.493	0.0108	77.4705	76.4594	78.3345	1.87516	0.582281	-40.2456	1.15565	-63.5372	0.779905
27	USV	TRUE	0.74595	369.484	369.486	0.0016	56.8323	56.5829	56.9035	0.320627	0.129065	-155.86	1.04572	-71.1453	0.602448
28	USV	TRUE	0.621314	383.521	383.524	0.0024	79.2673	74.7251	79.9947	5.26956	1.97696	-2059.58	1.15511	-67.3891	0.683528
29	USV	TRUE	0.882173	385.702	385.713	0.0108	78.8627	76.7333	83.3678	6.63449	2.07829	211.205	1.62865	-69.6597	0.593529
30	USV	TRUE	0.749029	385.885	385.888	0.0024	82.2929	81.3058	82.5378	1.23204	0.436444	306.154	1.33097	-69.8208	0.625192
31	USV	TRUE	0.756694	387.116	387.12	0.0032	83.4212	82.7087	83.7255	1.0168	0.361566	-323.163	1.01111	-62.1713	0.730117
32	USV	TRUE	0.963706	387.279	387.298	0.0192	60.3413	57.1658	60.6679	3.50211	0.87433	-155.209	1.02443	-55.5682	0.801309
33	USV	TRUE	0.751776	387.574	387.585	0.0116	81.6969	80.9463	82.6595	1.7132	0.559468	9.33683	1.15308	-62.8312	0.64031
35	USV	TRUE	0.721419	390.363	390.412	0.0496	73.7289	60.221	78.8797	18.6587	4.3616	59.3666	3.48663	-88.1794	0.220496
36	USV	TRUE	0.774353	408.65	408.652	0.002	81.932	77.8173	83.1967	5.37941	2.10859	-2610.82	1.18919	-63.1418	0.763805
39	USV	TRUE	0.625362	510.596	510.597	0.0016	85.3004	85.3004	85.3004	1.42109e-14	4.35117e-15	7.05593e-12	1	-64.2767	0.717767
40	USV	TRUE	0.729998	512.943	512.95	0.0076	82.1769	80.6364	82.4493	1.81293	0.660086	-245.574	1.00262	-68.3474	0.573273
41	USV	TRUE	0.641338	515.149	515.151	0.0024	99.3866	95.001	100.161	5.15952	2.31301	-2198.33	1.0148	-72.0452	0.575825
42	USV	TRUE	0.802779	539.72	539.722	0.002	76.5087	76.1792	76.8383	0.659067	0.266714	-353.708	1.00734	-59.9406	0.793669
43	USV	TRUE	0.826942	557.375	557.379	0.004	58.7827	58.419	59.0128	0.593754	0.185086	-124.486	1.02771	-63.2509	0.737627
44	USV	TRUE	0.777089	557.959	557.961	0.002	83.7293	83.7293	83.7293	1.42109e-14	6.92551e-15	2.20698e-12	1	-65.305	0.712945
45	USV	TRUE	0.852673	558.171	558.174	0.0028	89.1266	87.1041	89.8057	2.70158	0.921282	436.48	1.94416	-65.2985	0.737416
46	USV	TRUE	0.658399	569.792	569.794	0.0024	80.1889	78.8529	80.4486	1.59571	0.601405	640.141	1.09213	-70.5401	0.602263
47	USV	TRUE	0.686039	570.017	570.019	0.002	85.4762	85.1022	85.69	0.587816	0.237032	62.9803	1.25999	-68.2096	0.688725
48	USV	TRUE	0.731394	570.225	570.23	0.0052	52.3657	52.1282	52.3954	0.267189	0.0689774	23.6523	1.00882	-59.5311	0.719325
49	USV	TRUE	0.982618	570.457	570.461	0.0036	53.7243	52.4996	56.9602	4.46057	1.45338	-1151.07	1.03644	-56.5308	0.84501
50	USV	TRUE	0.897833	571.451	571.746	0.295	60.357	30.6202	64.5341	33.9139	12.7118	27.4213	1.5797	-64.1571	0.501077
51	USV	TRUE	0.744258	571.739	571.741	0.0024	57.7681	57.4341	58.1021	0.667973	0.240498	-278.322	1	-56.7968	0.740051
52	USV	TRUE	0.692762	589.849	589.851	0.0016	83.9716	83.6509	85.6816	2.03064	0.856118	-1246.88	1.09889	-66.4275	0.722007
53	USV	TRUE	0.692861	591.78	591.782	0.0016	84.3027	84.0355	85.2824	1.24688	0.520276	-779.302	1.05662	-68.0705	0.644662
54	USV	TRUE	0.71344	596.947	596.949	0.002	79.9765	77.7321	80.5821	2.85002	1.109	-1351.85	1.18892	-70.2561	0.621189
