# Supplementary material for: Bazedoxifene reverses sexually dimorphic autistic-like abnormalities in biallelic MDGA1-mutant mice
Source: EMBO Mol Med. 2026 Mar 20;18(4):1358–98. doi: 10.1038/s44321-026-00402-y (PMC13084050; doi:10.1038/s44321-026-00402-y)
Supplement: Supplementary file 18 — Source data Fig. 4 [file 44321_2026_402_MOESM18_ESM.zip › Panel C/Batch1/P12/P12_het_772.xlsx]

## Sheet: Sheet1
ID	Label	Accepted	Score	Begin Time (s)	End Time (s)	Call Length (s)	Principal Frequency (kHz)	Low Freq (kHz)	High Freq (kHz)	Delta Freq (kHz)	Frequency Standard Deviation (kHz)	Slope (kHz/s)	Sinuosity	Mean Power (dB/Hz)	Tonality
1	USV	TRUE	0.820294	0.0408	0.0432	0.0024	74.5778	70.0356	76.4481	6.41254	2.37464	-2671.89	1.01202	-64.1666	0.773115
2	USV	TRUE	0.675196	0.220004	0.222004	0.002	87.4491	84.038	91.6261	7.58817	2.90081	-3866.61	1.00059	-70.3888	0.562745
5	USV	TRUE	0.630656	95.1564	95.1584	0.002	98.0502	97.6183	98.2239	0.605629	0.225366	-113.873	1.19359	-70.3654	0.606274
6	USV	TRUE	0.627336	100.659	100.666	0.0072	92.8669	92.7057	100.079	7.37354	3.15071	1072.04	1.10474	-76.6367	0.450018
7	USV	TRUE	0.751943	111.244	111.248	0.0036	67.4559	66.7038	67.9079	1.2041	0.399706	-136.897	1.21113	-71.8954	0.403752
9	USV	TRUE	0.640152	123.259	123.261	0.0028	80.3509	79.9575	80.4548	0.497269	0.16942	-102.493	1.05861	-72.5892	0.462004
10	USV	TRUE	0.697136	127.957	127.96	0.0024	95.8849	95.0165	96.8869	1.87032	0.673966	-779.302	1.00083	-67.8065	0.686887
11	USV	TRUE	0.643531	128.104	128.106	0.002	89.0917	88.2991	89.2966	0.997506	0.393399	488.574	1.0672	-79.057	0.409335
15	USV	TRUE	0.637835	148.095	148.101	0.0056	87.5787	86.4803	89.3731	2.8928	0.982768	-550.131	1.00774	-75.9777	0.449445
16	USV	TRUE	0.634107	164.45	164.455	0.0056	94.961	89.2832	97.6329	8.34966	2.43788	-285.74	2.3933	-72.6071	0.501336
17	USV	TRUE	0.780913	212.261	212.266	0.0056	80.1163	78.1888	81.4879	3.29907	1.11179	184.219	1.53598	-72.1671	0.650556
18	USV	TRUE	0.64825	212.65	212.655	0.0044	86.4566	85.232	87.4437	2.21173	0.727444	-503.186	1.00442	-68.1311	0.632612
21	USV	TRUE	0.620266	240.941	240.949	0.008	99.7215	98.2625	101.25	2.98701	1.07462	194.825	1.35367	-72.1768	0.633585
22	USV	TRUE	0.715306	241.188	241.191	0.0032	79.8181	77.4951	80.5455	3.05041	0.985307	530.358	1.72871	-69.3842	0.672039
34	USV	TRUE	0.798256	284.625	284.628	0.0024	89.3897	88.9221	89.6569	0.73477	0.267807	-306.154	1.00557	-70.267	0.532308
37	USV	TRUE	0.912762	296.203	296.206	0.0032	64.9646	64.2298	65.1724	0.942584	0.316168	219.565	1.09953	-54.8988	0.853391
39	USV	TRUE	0.748851	303.821	303.826	0.0052	84.4066	81.7384	85.1896	3.45119	1.20441	-195.172	2.00995	-60.2856	0.810664
40	USV	TRUE	0.813233	307.555	307.56	0.0044	60.0041	58.2748	61.7928	3.51799	1.13227	-784.622	1.00233	-68.3855	0.664476
41	USV	TRUE	0.664968	328.887	328.89	0.0028	81.1652	79.6326	81.4436	1.81095	0.636878	-538.973	1.20015	-62.9066	0.747584
43	USV	TRUE	0.810517	336.506	336.51	0.0044	96.1126	83.9012	102.811	18.91	7.44023	-4443.07	1.00023	-66.5058	0.680568
44	USV	TRUE	0.849229	336.699	336.701	0.0024	90.117	88.9147	91.2526	2.33791	0.841857	974.127	1.00013	-71.5915	0.576792
46	USV	TRUE	0.738353	379.765	379.767	0.002	82.4563	81.4276	84.0906	2.66299	0.943353	-1234.8	1.02012	-70.524	0.649161
50	USV	TRUE	0.650065	395.583	395.634	0.0512	91.8181	74.4508	99.8041	25.3533	5.72179	-59.9839	5.1265	-87.2287	0.224842
52	USV	TRUE	0.673107	430.524	430.526	0.0016	102.173	101.825	102.698	0.872818	0.347517	-545.511	1.00577	-74.9154	0.533392
53	USV	TRUE	0.707375	432.446	432.45	0.0044	89.0314	87.1611	89.7365	2.57541	0.869554	-584.152	1.03916	-76.3956	0.415455
54	USV	TRUE	0.634241	432.679	432.685	0.0056	101.188	98.6561	102.313	3.65728	1.27978	-685.024	1.0201	-77.0605	0.413341
55	USV	TRUE	0.706322	435.695	435.764	0.0688	90.4737	64.4821	105.6	41.1174	8.58332	89.9212	7.14552	-88.229	0.195195
56	USV	TRUE	0.892147	453.999	454.001	0.0024	95.7365	95.0685	96.4044	1.33595	0.480995	-556.644	1	-65.7592	0.709913
57	USV	TRUE	0.689524	462.117	462.121	0.0036	99.1	98.343	99.2707	0.92774	0.336693	-259.992	1.02768	-71.5338	0.552155
58	USV	TRUE	0.855625	466.193	466.195	0.002	100.937	100.62	101.556	0.935162	0.356582	467.581	1.01392	-67.8341	0.584867
59	USV	TRUE	0.923	466.568	466.571	0.0036	93.8151	91.2249	94.3644	3.13947	0.971833	-356.252	1.66835	-63.3516	0.740075
60	USV	TRUE	0.794876	469.013	469.023	0.0104	88.2358	87.1671	88.4734	1.30626	0.385582	-82.7377	1.03046	-68.7657	0.549605
61	USV	TRUE	0.731273	469.26	469.27	0.01	92.4564	89.9076	93.6066	3.69897	1.14469	-354.708	1.00319	-74.5896	0.449233
62	USV	TRUE	0.756454	477.147	477.152	0.0048	86.3748	82.4411	87.9259	5.4848	1.74316	-1083.42	1.03114	-75.1434	0.507312
63	USV	TRUE	0.668938	484.512	484.53	0.0184	96.1268	91.8932	100.365	8.47154	2.87878	-521.882	1.02414	-64.7153	0.652532
64	USV	TRUE	0.680428	498.151	498.201	0.0496	97.0235	85.3859	107.385	21.9986	5.15601	-6.69569	6.5309	-90.5571	0.190262
65	USV	TRUE	0.758198	506.939	506.944	0.0052	99.6923	98.185	100.647	2.46242	0.972404	448.565	1.0717	-75.5795	0.486034
67	USV	TRUE	0.797083	566.081	566.087	0.006	85.6664	76.1928	88.8045	12.6116	4.36682	-2057.03	1.00785	-74.877	0.523203
68	USV	TRUE	0.898799	578.934	578.938	0.004	97.777	96.563	98.2122	1.6492	0.596837	-128.09	1.45071	-69.0474	0.586156
