# Supplementary material for: Bazedoxifene reverses sexually dimorphic autistic-like abnormalities in biallelic MDGA1-mutant mice
Source: EMBO Mol Med. 2026 Mar 20;18(4):1358–98. doi: 10.1038/s44321-026-00402-y (PMC13084050; doi:10.1038/s44321-026-00402-y)
Supplement: Supplementary file 18 — Source data Fig. 4 [file 44321_2026_402_MOESM18_ESM.zip › Panel C/Batch1/P12/P12_homo_757.xlsx]

## Sheet: Sheet1
ID	Label	Accepted	Score	Begin Time (s)	End Time (s)	Call Length (s)	Principal Frequency (kHz)	Low Freq (kHz)	High Freq (kHz)	Delta Freq (kHz)	Frequency Standard Deviation (kHz)	Slope (kHz/s)	Sinuosity	Mean Power (dB/Hz)	Tonality
1	USV	TRUE	0.608804	90.2019	90.2035	0.0016	90.2892	88.5614	91.3045	2.74314	1.09705	1714.46	1.00657	-71.6568	0.663835
2	USV	TRUE	0.714999	90.2015	90.2035	0.002	90.1315	88.0118	91.316	3.30424	1.1977	1567.51	1.01174	-72.1389	0.636578
3	USV	TRUE	0.965953	95.0456	95.198	0.1524	88.4637	71.488	93.3289	21.8409	9.3611	121.607	1.03499	-58.9517	0.793138
10	USV	TRUE	0.777108	418.451	418.454	0.0032	100.258	98.1203	100.584	2.46408	0.848162	-596.846	1.2836	-48.2322	0.872169
11	USV	TRUE	0.993482	418.896	419.071	0.175	71.5281	53.3817	97.331	43.9493	14.8107	-42.5047	10.1194	-55.6521	0.67642
12	USV	TRUE	0.936018	418.744	418.748	0.0032	102.773	91.3491	103.713	12.3634	5.22748	4085.31	1.00956	-63.0368	0.7075
13	USV	TRUE	0.800948	419.064	419.066	0.0016	66.6869	65.44	67.0431	1.60314	0.645323	-779.302	1.38617	-43.3911	0.923598
14	USV	TRUE	0.882734	419.238	419.241	0.0036	89.612	88.0497	90.3654	2.31564	0.81916	-21.591	1.92658	-55.1864	0.874852
15	USV	TRUE	0.679119	419.388	419.39	0.0024	98.9435	93.4661	100.947	7.4813	2.78867	-3117.21	1.01349	-51.7389	0.888537
16	USV	TRUE	0.763438	419.991	419.996	0.0052	79.0763	75.922	79.9002	3.97815	1.36059	-768.617	1.08698	-55.3972	0.869586
17	USV	TRUE	0.713029	420.311	420.313	0.0016	86.5388	85.6126	87.1089	1.49626	0.597287	-935.162	1.00886	-55.6776	0.839613
18	USV	TRUE	0.743896	420.541	420.543	0.002	59.0933	58.2961	60.2199	1.92376	0.752375	998.142	1.01032	-63.8106	0.671465
19	USV	TRUE	0.680464	423.232	423.233	0.0016	92.3152	90.9436	92.5734	1.62985	0.659157	857.232	1.27757	-65.414	0.735068
20	USV	TRUE	0.653121	427.753	427.755	0.0024	90.0948	87.7569	90.4139	2.65705	0.986138	-974.127	1.24809	-65.0909	0.742973
21	USV	TRUE	0.71001	427.871	427.895	0.0244	85.4052	83.0434	92.843	9.79953	3.78196	325.044	1.16936	-66.9272	0.658164
22	USV	TRUE	0.910075	434.36	434.363	0.0032	86.7812	84.9776	86.9964	2.01876	0.704164	559.737	1.14829	-54.3981	0.861598
23	USV	TRUE	0.7393	434.515	434.523	0.008	74.3019	72.6987	80.9296	8.23091	2.48017	929.09	1.06111	-60.2739	0.80324
25	USV	TRUE	0.677751	483.494	483.497	0.0028	88.7843	88.4399	88.811	0.371096	0.145166	-127.06	1.01195	-68.4413	0.574097
26	USV	TRUE	0.677452	488.726	488.73	0.004	77.0704	76.4767	77.1892	0.712504	0.274186	190.608	1.02264	-61.1659	0.747284
27	USV	TRUE	0.927408	489.05	489.054	0.004	93.0121	91.0379	94.8676	3.82971	1.27489	960.801	1.00046	-51.7338	0.841004
28	USV	TRUE	0.675424	506.453	506.454	0.0016	51.2088	50.9595	51.2801	0.320627	0.129065	155.86	1.04572	-67.7552	0.435264
31	USV	TRUE	0.904571	584.27	584.278	0.0084	62.0265	59.4746	63.5183	4.04368	1.20851	-519.139	1.01282	-60.2596	0.804427
