# Supplementary material for: Bazedoxifene reverses sexually dimorphic autistic-like abnormalities in biallelic MDGA1-mutant mice
Source: EMBO Mol Med. 2026 Mar 20;18(4):1358–98. doi: 10.1038/s44321-026-00402-y (PMC13084050; doi:10.1038/s44321-026-00402-y)
Supplement: Supplementary file 18 — Source data Fig. 4 [file 44321_2026_402_MOESM18_ESM.zip › Panel C/Batch1/P12/P12_homo_764.xlsx]

## Sheet: Sheet1
ID	Label	Accepted	Score	Begin Time (s)	End Time (s)	Call Length (s)	Principal Frequency (kHz)	Low Freq (kHz)	High Freq (kHz)	Delta Freq (kHz)	Frequency Standard Deviation (kHz)	Slope (kHz/s)	Sinuosity	Mean Power (dB/Hz)	Tonality
8	USV	TRUE	0.958708	39.114	39.1176	0.0036	74.2924	73.4725	75.5527	2.08026	0.767515	-553.822	1.02924	-61.2988	0.645134
9	USV	TRUE	0.615269	61.8592	61.864	0.0048	83.6717	74.3943	86.2249	11.8305	3.59679	-2125.54	1.06976	-58.1085	0.810079
10	USV	TRUE	0.792729	62.1268	62.1672	0.0404	99.0246	58.7177	101.11	42.3925	18.8378	1057.02	1.09711	-36.2526	0.917871
11	USV	TRUE	0.92771	62.3399	62.3535	0.0136	84.1764	78.7584	90.01	11.2516	3.59064	-859.68	1.08487	-48.7835	0.880924
18	USV	TRUE	0.630492	179.698	179.7	0.0016	84.0305	83.3091	84.93	1.62095	0.642088	-1013.09	1.00178	-70.1861	0.592962
20	USV	TRUE	0.74362	202.263	202.264	0.0016	79.6609	79.1889	83.0097	3.82081	1.57058	-2182.04	1.19467	-47.6641	0.923278
29	USV	TRUE	0.882762	276.776	276.786	0.0096	61.1485	60.1985	62.8555	2.65705	0.780607	249.505	1.07807	-51.5014	0.879566
35	USV	TRUE	0.817094	338.846	338.864	0.018	60.6428	58.9045	60.7461	1.84154	0.811576	-106.356	1.00158	-45.6552	0.85186
37	USV	TRUE	0.709766	361.569	361.571	0.002	67.5751	66.8091	68.6438	1.8347	0.67271	-893.175	1.00595	-65.4317	0.711703
39	USV	TRUE	0.974294	362.003	362.041	0.0388	80.3293	58.246	83.6879	25.4419	12.1752	626.418	1.12444	-42.4734	0.931799
40	USV	TRUE	0.773699	362.398	362.402	0.0036	79.1098	77.6329	79.5923	1.95939	0.648674	-509.414	1.04099	-56.7761	0.834643
41	USV	TRUE	0.985599	374.662	374.699	0.0364	60.4843	59.7711	75.5049	15.7338	7.49649	469.991	1.08252	-42.2305	0.918776
