# Supplementary material for: Bazedoxifene reverses sexually dimorphic autistic-like abnormalities in biallelic MDGA1-mutant mice
Source: EMBO Mol Med. 2026 Mar 20;18(4):1358–98. doi: 10.1038/s44321-026-00402-y (PMC13084050; doi:10.1038/s44321-026-00402-y)
Supplement: Supplementary file 18 — Source data Fig. 4 [file 44321_2026_402_MOESM18_ESM.zip › Panel C/Batch1/P12/P12_homo_767.xlsx]

## Sheet: Sheet1
ID	Label	Accepted	Score	Begin Time (s)	End Time (s)	Call Length (s)	Principal Frequency (kHz)	Low Freq (kHz)	High Freq (kHz)	Delta Freq (kHz)	Frequency Standard Deviation (kHz)	Slope (kHz/s)	Sinuosity	Mean Power (dB/Hz)	Tonality
1	USV	TRUE	0.663375	22.3724	22.3744	0.002	92.1968	91.0924	92.3037	1.21126	0.457013	-455.494	1.21742	-67.4489	0.672325
3	USV	TRUE	0.647555	58.391	58.3934	0.0024	60.9519	60.2839	62.0874	1.80353	0.656578	751.47	1.01115	-68.0024	0.70543
7	USV	TRUE	0.839323	195.309	195.319	0.0096	95.6645	91.1372	101.398	10.2608	2.8104	337.672	1.93667	-54.3345	0.854623
8	USV	TRUE	0.625022	195.432	195.442	0.01	95.5164	86.2241	110.048	23.8244	6.11737	1906.9	1.08451	-51.8205	0.876411
9	USV	TRUE	0.803818	195.576	195.58	0.0036	108.831	94.1432	111.336	17.1923	8.1224	4842.8	1.0007	-64.069	0.701563
10	USV	TRUE	0.66155	195.868	195.869	0.0016	112.097	111.393	112.266	0.872818	0.366946	545.511	1.05325	-54.5615	0.797545
11	USV	TRUE	0.646504	209.638	209.64	0.0016	87.0906	86.5651	87.4379	0.872818	0.347517	545.511	1.00577	-66.5249	0.717986
22	USV	TRUE	0.613628	390.773	390.778	0.0056	88.1792	87.6958	94.3937	6.69781	3.13555	-1241.43	1.01539	-72.5049	0.522994
23	USV	TRUE	0.761018	390.915	390.925	0.0096	84.9116	84.1408	85.1872	1.04649	0.321462	-6.96453	1.0452	-71.0946	0.541918
32	USV	TRUE	0.926378	537.437	537.463	0.026	74.9011	74.1738	76.6575	2.48373	0.998724	-83.6239	1.00927	-59.1222	0.692911
33	USV	TRUE	0.645569	537.669	537.671	0.0024	83.9315	83.2635	84.9335	1.66993	0.605239	-695.805	1.00647	-63.5892	0.765153
34	USV	TRUE	0.795391	539.065	539.066	0.0016	78.325	78.0489	78.4229	0.374065	0.153618	-233.791	1.01068	-64.3398	0.707214
35	USV	TRUE	0.963833	539.476	539.494	0.0176	81.9975	76.9024	84.0979	7.19555	2.68601	-457.805	1.01685	-63.8025	0.64843
36	USV	TRUE	0.671469	540.469	540.507	0.038	29.509	29.3011	40.7955	11.4944	5.99721	-303.151	1.00056	-68.9349	0.574626
38	USV	TRUE	0.904617	556.388	556.389	0.0016	87.0936	87.0936	87.0936	1.42109e-14	5.89151e-15	1.41119e-11	1	-64.3723	0.674608
41	USV	TRUE	0.873273	597.024	597.031	0.0068	90.1517	89.4818	90.7867	1.30489	0.438617	-2.74002	1.12137	-68.2161	0.696935
42	USV	TRUE	0.918236	597.175	597.18	0.0044	98.644	96.7848	99.1004	2.31564	0.69497	-127.029	1.46586	-64.5492	0.719738
43	USV	TRUE	0.854122	597.321	597.325	0.0044	87.9524	85.0065	88.2433	3.23681	1.20818	740.685	1.1061	-72.2982	0.555063
44	USV	TRUE	0.882063	598.219	598.223	0.0036	88.2101	85.4377	88.7336	3.29595	1.25805	943.926	1.10734	-69.3306	0.651227
45	USV	TRUE	0.764336	599.82	599.822	0.002	85.9893	85.3703	86.3055	0.935162	0.356582	467.581	1.01392	-71.4427	0.532516
