# Supplementary material for: Bazedoxifene reverses sexually dimorphic autistic-like abnormalities in biallelic MDGA1-mutant mice
Source: EMBO Mol Med. 2026 Mar 20;18(4):1358–98. doi: 10.1038/s44321-026-00402-y (PMC13084050; doi:10.1038/s44321-026-00402-y)
Supplement: Supplementary file 18 — Source data Fig. 4 [file 44321_2026_402_MOESM18_ESM.zip › Panel C/Batch1/P12/P12_homo_773.xlsx]

## Sheet: Sheet1
ID	Label	Accepted	Score	Begin Time (s)	End Time (s)	Call Length (s)	Principal Frequency (kHz)	Low Freq (kHz)	High Freq (kHz)	Delta Freq (kHz)	Frequency Standard Deviation (kHz)	Slope (kHz/s)	Sinuosity	Mean Power (dB/Hz)	Tonality
1	USV	TRUE	0.605639	2.58706	2.58946	0.0024	89.2224	89.2224	89.2224	1.42109e-14	3.90529e-15	-8.11157e-13	1	-72.8555	0.472126
2	USV	TRUE	0.912729	2.65386	2.66026	0.0064	80.2618	79.913	80.411	0.497963	0.146934	-29.3305	1.01694	-66.1933	0.636191
4	USV	TRUE	0.798681	26.8761	26.8885	0.0124	80.9151	80.5866	81.2264	0.639815	0.170095	24.1459	1.01747	-59.5256	0.759363
5	USV	TRUE	0.864772	27.2424	27.246	0.0036	94.5845	94.4212	95.3266	0.905474	0.313053	-237.951	1.03076	-66.0098	0.64728
6	USV	TRUE	0.740594	27.566	27.568	0.002	91.1564	90.337	91.949	1.61204	0.632277	842.282	1.00543	-72.8574	0.593805
7	USV	TRUE	0.607122	39.2168	39.2648	0.048	87.1996	73.573	98.7927	25.2197	5.7583	15.1157	7.68196	-91.7794	0.185902
8	USV	TRUE	0.647519	39.3912	39.3932	0.002	90.1986	86.9077	90.9423	4.03456	1.54491	1756.45	1.31851	-75.9431	0.531597
9	USV	TRUE	0.742121	40.3527	40.3543	0.0016	93.6505	93.4011	93.7217	0.320627	0.129065	-155.86	1.04572	-63.5104	0.708066
10	USV	TRUE	0.660337	42.8373	42.8409	0.0036	87.4694	86.4377	90.0819	3.64416	1.17133	-926.166	1.03722	-73.905	0.540669
16	USV	TRUE	0.924397	202.889	202.943	0.0532	60.1579	58.1614	85.7681	27.6067	12.164	576.16	1.14266	-53.3204	0.78389
17	USV	TRUE	0.928795	203.135	203.145	0.01	84.291	83.9242	85.9386	2.01444	0.621911	-176.699	1.02587	-58.3306	0.636644
18	USV	TRUE	0.931761	219.935	219.943	0.008	86.0093	84.5933	87.3081	2.71478	0.730727	282.454	1.03231	-58.3081	0.797815
19	USV	TRUE	0.979725	220.07	220.087	0.0172	83.1424	80.7674	87.1959	6.42848	1.77823	345.065	1.01623	-61.128	0.784154
20	USV	TRUE	0.900819	227.942	227.948	0.006	84.9944	83.3565	88.797	5.44049	2.23237	945.601	1.00384	-71.1529	0.585217
21	USV	TRUE	0.861267	229.708	229.712	0.004	77.9962	77.8477	78.2559	0.408206	0.143124	-33.9047	1.038	-70.7667	0.543321
22	USV	TRUE	0.883188	230.822	230.855	0.0332	81.9295	63.4104	85.4269	22.0166	9.13126	615.97	1.19543	-59.3388	0.798094
23	USV	TRUE	0.936699	231.705	231.71	0.0048	84.2611	83.3853	84.576	1.19067	0.386163	211.298	1.06341	-62.2356	0.758573
24	USV	TRUE	0.961688	231.887	231.893	0.0064	71.1481	70.3911	71.5192	1.12813	0.382185	-181.319	1.02122	-60.032	0.798775
25	USV	TRUE	0.9429	232.039	232.04	0.0016	75.2228	74.6083	76.728	2.1197	0.863384	1324.81	1.02533	-75.7359	0.562981
26	USV	TRUE	0.735692	232.225	232.229	0.0036	66.6588	66.399	66.9408	0.5418	0.191544	-157.21	1.00324	-66.2662	0.648083
27	USV	TRUE	0.788315	234.801	234.803	0.0024	94.2783	94.0631	94.3451	0.282033	0.100127	-83.4966	1.01988	-64.1331	0.668537
28	USV	TRUE	0.707336	237.011	237.012	0.0016	72.3762	71.8507	72.7235	0.872818	0.347517	-545.511	1.00577	-71.3204	0.631751
29	USV	TRUE	0.852708	237.802	237.86	0.058	84.0407	75.0379	94.5645	19.5266	4.16159	-248.252	1.21568	-51.9372	0.863676
37	USV	TRUE	0.895964	302.75	302.752	0.0016	82.315	81.7895	82.6623	0.872818	0.347517	-545.511	1.00577	-50.4709	0.831659
38	USV	TRUE	0.909267	308.931	308.937	0.0064	89.0908	83.5021	91.2506	7.74849	2.69461	-1286.15	1.03835	-61.9531	0.803713
39	USV	TRUE	0.703473	309.238	309.241	0.0024	88.1705	88.1705	88.1705	1.42109e-14	3.62597e-15	-1.02595e-12	1	-67.2564	0.622098
40	USV	TRUE	0.973454	310.915	310.928	0.0132	74.911	73.2114	76.336	3.12463	0.778814	192.964	1.01771	-57.8217	0.796699
42	USV	TRUE	0.694052	316.871	316.874	0.0024	88.9406	88.7253	89.0074	0.282033	0.100127	-83.4966	1.01988	-59.7953	0.788432
46	USV	TRUE	0.869581	465.425	465.454	0.0292	81.1409	78.4315	81.4498	3.01827	0.99341	90.9058	1.03592	-74.8561	0.45085
47	USV	TRUE	0.742045	480.849	480.864	0.0156	82.5227	82.5192	85.0147	2.49555	1.11524	-165.515	1.00166	-74.13	0.442615
48	USV	TRUE	0.882476	486.757	486.772	0.0144	86.4694	84.421	87.4267	3.00572	0.867256	132.151	1.05936	-68.9118	0.590501
49	USV	TRUE	0.803495	486.907	486.912	0.0052	85.171	84.4733	86.0839	1.61056	0.520756	-309.845	1.00401	-68.7786	0.598153
50	USV	TRUE	0.817836	492.126	492.129	0.0036	81.269	80.2374	82.1522	1.91486	0.630161	519.31	1.00413	-69.9381	0.574364
51	USV	TRUE	0.635627	492.268	492.28	0.0116	90.9454	89.8488	92.8252	2.97642	1.19039	-189.085	1.13694	-73.8271	0.485646
52	USV	TRUE	0.997375	494.891	495.141	0.25	61.3074	54.6034	82.6426	28.0392	8.50741	-90.2315	2.22643	-65.3357	0.45954
53	USV	TRUE	0.932873	495.277	495.307	0.0304	60.2146	58.3443	61.016	2.67167	0.752775	-94.6018	1.0229	-55.4372	0.72117
54	USV	TRUE	0.947413	495.494	495.496	0.0016	62.3127	62.0366	62.4107	0.374065	0.153618	-233.791	1.01068	-55.6126	0.70174
55	USV	TRUE	0.748319	495.758	495.761	0.0028	84.7421	84.2449	85.2394	0.994537	0.362471	-369.329	1.0019	-63.4748	0.655867
56	USV	TRUE	0.834162	510.141	510.157	0.0164	58.6988	54.446	59.1886	4.74261	1.4291	-268.112	1.04375	-48.2361	0.87469
58	USV	TRUE	0.867858	510.37	510.373	0.0024	86.3784	86.0444	86.7124	0.667973	0.240498	-278.322	1	-71.7671	0.536276
59	USV	TRUE	0.959108	510.745	510.803	0.058	90.7208	77.8708	92.1649	14.294	6.03639	-280.107	1.02318	-63.205	0.582139
60	USV	TRUE	0.957423	511.031	511.053	0.0228	80.9759	80.5201	88.888	8.36789	3.93449	-367.015	1.00168	-65.6204	0.633185
61	USV	TRUE	0.91238	518.367	518.383	0.0156	84.2819	82.4486	84.9276	2.47892	0.644365	-95.7644	1.05304	-59.1842	0.721772
62	USV	TRUE	0.857987	518.64	518.646	0.0064	82.1374	81.0019	83.1542	2.15236	0.689629	340.899	1.00316	-64.4291	0.672679
63	USV	TRUE	0.962158	520.958	520.965	0.0068	83.4341	82.9739	84.1618	1.18789	0.376197	-172.755	1.00113	-63.9514	0.710207
64	USV	TRUE	0.918306	521.007	521.011	0.004	74.0127	73.762	74.3656	0.603544	0.200516	-149.084	1.00152	-65.7493	0.643494
66	USV	TRUE	0.879607	529.368	529.382	0.014	91.0151	89.026	91.8341	2.80808	0.899962	-126.838	1.09431	-71.4238	0.530875
67	USV	TRUE	0.922956	529.643	529.645	0.0016	81.0386	80.7625	81.1366	0.374065	0.153618	233.791	1.01068	-62.1702	0.693269
68	USV	TRUE	0.970475	555.07	555.075	0.0052	84.1702	83.7538	84.9721	1.21837	0.447606	227.617	1.00117	-63.526	0.719671
69	USV	TRUE	0.918702	555.276	555.288	0.0124	76.3186	73.7965	77.3741	3.5776	1.58277	255.286	1.03773	-71.7219	0.583074
70	USV	TRUE	0.837672	557.75	557.758	0.0076	76.4543	75.0984	76.8277	1.72931	0.550578	-160.209	1.07239	-73.1409	0.492901
73	USV	TRUE	0.901515	588.212	588.246	0.034	81.0038	80.657	82.132	1.47502	0.590695	-38.9932	1.00459	-71.1934	0.48567
74	USV	TRUE	0.816061	593.933	593.935	0.0024	83.41	83.1428	83.6772	0.534378	0.192398	-222.658	1	-67.7552	0.606487
75	USV	TRUE	0.945593	594.208	594.211	0.0024	75.2157	74.9485	75.4829	0.534378	0.192398	-222.658	1	-61.9176	0.703578
76	USV	TRUE	0.975088	594.455	594.47	0.0152	96.0743	95.2133	96.4602	1.24688	0.320475	-0.334287	1.0379	-53.3354	0.854219
77	USV	TRUE	0.742731	594.878	594.887	0.0096	85.8077	84.9245	88.9402	4.01568	1.32667	399.965	1.01781	-68.8996	0.58849
78	USV	TRUE	0.908095	595.835	595.859	0.024	76.6246	67.3952	82.3675	14.9722	4.09842	-655.01	1.02393	-61.9957	0.715399
79	USV	TRUE	0.898568	596.892	596.898	0.006	87.1949	86.9038	87.4685	0.564618	0.217311	-12.4982	1.03101	-65.9637	0.637602
