# Supplementary material for: Bazedoxifene reverses sexually dimorphic autistic-like abnormalities in biallelic MDGA1-mutant mice
Source: EMBO Mol Med. 2026 Mar 20;18(4):1358–98. doi: 10.1038/s44321-026-00402-y (PMC13084050; doi:10.1038/s44321-026-00402-y)
Supplement: Supplementary file 18 — Source data Fig. 4 [file 44321_2026_402_MOESM18_ESM.zip › Panel C/Batch1/P12/P12_homo_no tag.xlsx]

## Sheet: Sheet1
ID	Label	Accepted	Score	Begin Time (s)	End Time (s)	Call Length (s)	Principal Frequency (kHz)	Low Freq (kHz)	High Freq (kHz)	Delta Freq (kHz)	Frequency Standard Deviation (kHz)	Slope (kHz/s)	Sinuosity	Mean Power (dB/Hz)	Tonality
4	USV	TRUE	0.741412	12.1943	12.1959	0.0016	83.8317	83.5912	85.1142	1.52298	0.642088	-935.162	1.09744	-68.5233	0.65303
5	USV	TRUE	0.626697	12.5543	12.5579	0.0036	82.529	81.1188	83.5532	2.43439	0.828281	-681.467	1.00367	-68.5575	0.603507
7	USV	TRUE	0.718999	16.2824	16.2976	0.0152	58.9226	54.3106	60.597	6.28637	1.95169	-300.844	1.10313	-46.7072	0.854525
8	USV	TRUE	0.660935	21.1141	21.1193	0.0052	87.3056	81.3978	91.2096	9.81178	2.918	-1718.54	1.01174	-71.3117	0.602159
9	USV	TRUE	0.799713	21.3649	21.3673	0.0024	59.3964	54.587	62.7363	8.14927	2.94993	-3395.53	1.00107	-52.7305	0.884967
10	USV	TRUE	0.932245	21.5185	21.5505	0.032	58.816	53.7031	91.1085	37.4054	14.6969	1086.54	2.03588	-52.939	0.86185
11	USV	TRUE	0.982641	21.5243	21.9143	0.39	71.3972	69.998	84.9904	14.9924	6.33132	31.1816	1.51935	-52.3813	0.816388
12	USV	TRUE	0.978684	21.6957	21.7037	0.008	58.8967	57.2071	59.8299	2.62285	0.780695	-127.102	1.2073	-38.5344	0.916798
13	USV	TRUE	0.990252	21.9041	21.9177	0.0136	82.4587	78.8122	84.4111	5.59881	1.68415	14.4141	1.59861	-52.5678	0.868465
14	USV	TRUE	0.779503	22.0928	22.0964	0.0036	83.1101	78.4046	91.5266	13.122	5.36652	-4256.36	1.15352	-64.7859	0.713718
15	USV	TRUE	0.699933	22.8008	22.8196	0.0188	80.8037	80.0667	83.6511	3.58444	1.28956	-175.621	1.00476	-74.494	0.490982
16	USV	TRUE	0.879989	22.9648	23.0036	0.0388	60.0588	57.4423	86.1836	28.7413	10.1168	721.085	1.32011	-49.8553	0.870871
17	USV	TRUE	0.904268	23.2299	23.2499	0.02	77.2627	75.034	78.5862	3.55214	1.35102	93.8406	1.17538	-65.2238	0.755365
18	USV	TRUE	0.846379	23.3975	23.4367	0.0392	56.9088	55.5862	77.9719	22.3856	8.48513	606.152	1.14749	-48.3307	0.869873
19	USV	TRUE	0.977909	23.6247	23.6279	0.0032	60.5719	59.6189	61.7482	2.12926	0.795695	-696.574	1.02085	-38.007	0.919464
20	USV	TRUE	0.846504	30.5454	30.5686	0.0232	61.1981	61.1981	61.1981	1.42109e-14	7.10543e-15	-7.15647e-14	1	-50.7139	0.844781
21	USV	TRUE	0.871306	34.1719	34.1911	0.0192	65.216	60.814	91.4605	30.6464	11.8273	1799.24	1.75575	-46.116	0.861722
22	USV	TRUE	0.946503	34.4539	34.4963	0.0424	80.7815	78.9206	90.8017	11.8812	3.63305	-148.754	1.18391	-64.2099	0.663292
23	USV	TRUE	0.734851	37.7249	37.7421	0.0172	63.6339	63.445	81.8875	18.4425	7.46088	1104.49	1.04175	-51.3492	0.836226
24	USV	TRUE	0.820544	38.0453	38.0525	0.0072	88.1524	86.104	88.954	2.85002	0.884349	-382.066	1.02655	-52.5865	0.88102
25	USV	TRUE	0.778747	38.4144	38.4216	0.0072	82.1843	81.8355	82.214	0.378518	0.0914138	-23.2749	1.00983	-60.5241	0.716684
26	USV	TRUE	0.749024	38.448	38.4596	0.0116	76.1972	74.7634	76.4701	1.7067	0.467319	-80.6648	1.06505	-64.6715	0.701286
27	USV	TRUE	0.607217	38.8784	38.8868	0.0084	77.2036	75.8181	81.4997	5.68155	1.77556	461.029	1.34825	-72.4442	0.550909
28	USV	TRUE	0.819884	39.2964	39.3052	0.0088	60.9956	59.0235	62.1361	3.11254	1.00431	-284.111	1.07378	-39.9853	0.923432
29	USV	TRUE	0.789581	45.058	45.0972	0.0392	62.2408	61.6916	96.0056	34.314	15.1611	855.151	1.30708	-49.6858	0.861934
30	USV	TRUE	0.902783	45.4911	45.4931	0.002	61.4426	61.1264	61.732	0.605629	0.218335	-290.727	1.00254	-50.2504	0.833688
32	USV	TRUE	0.969039	54.1613	54.1633	0.002	82.3804	82.3537	82.6565	0.302814	0.114253	113.873	1.03232	-64.5307	0.645168
33	USV	TRUE	0.657834	59.3769	59.4297	0.0528	64.573	46.5675	75.2309	28.6635	6.46765	78.9192	6.95252	-87.4159	0.197195
34	USV	TRUE	0.709119	59.4805	59.4933	0.0128	63.1464	61.3763	67.9826	6.60633	2.23319	-479.829	1.33166	-45.5717	0.876539
35	USV	TRUE	0.866862	60.4036	60.4276	0.024	92.2415	87.0831	99.5215	12.4385	4.81556	-510.354	1.00058	-71.767	0.524353
36	USV	TRUE	0.792177	61.0204	61.0256	0.0052	101.661	98.7291	104.34	5.61097	1.88502	-1124.95	1.00445	-61.7754	0.728786
37	USV	TRUE	0.681095	63.269	63.2722	0.0032	60.7095	59.3736	62.2385	2.86486	0.917882	-833.42	1.01184	-52.8254	0.857284
38	USV	TRUE	0.989389	63.4842	63.5238	0.0396	58.3927	56.8637	91.9346	35.0709	15.2603	919.617	1.05944	-50.3857	0.862765
39	USV	TRUE	0.66675	65.0562	65.0594	0.0032	78.0798	77.011	79.9353	2.92424	1.06019	-957.119	1.01516	-75.5718	0.537956
40	USV	TRUE	0.849544	65.9441	65.9525	0.0084	61.2327	58.7389	100.064	41.3253	10.0525	2363.62	1.23309	-45.5503	0.857402
41	USV	TRUE	0.883733	68.4067	68.4095	0.0028	56.7747	56.463	56.8563	0.393362	0.146665	-137.836	1.01178	-52.47	0.823528
42	USV	TRUE	0.744238	86.1022	86.1054	0.0032	92.9534	91.6991	94.1038	2.4047	0.776983	-705.083	1.0118	-60.7257	0.792026
43	USV	TRUE	0.812016	87.0694	87.0714	0.002	67.8835	67.5807	67.9815	0.400784	0.153333	-176.854	1.03234	-65.5482	0.649241
44	USV	TRUE	0.784631	88.2292	88.2364	0.0072	58.3778	56.6485	58.7266	2.07814	0.590897	-232.814	1.05651	-43.096	0.871875
45	USV	TRUE	0.737524	89.0388	89.058	0.0192	67.7443	66.6867	68.7437	2.05707	0.580687	-51.3693	1.0623	-41.2522	0.855516
46	USV	TRUE	0.835231	95.006	95.0124	0.0064	58.3084	57.6702	58.7092	1.03907	0.349994	-169.858	1.00994	-65.5708	0.499805
48	USV	TRUE	0.688562	99.1433	99.1521	0.0088	62.445	60.5806	62.4876	1.90701	0.46622	-110.905	1.07039	-48.0558	0.765963
49	USV	TRUE	0.939085	99.376	99.3904	0.0144	59.9758	59.4827	61.8807	2.39808	0.904541	-169.77	1.00494	-36.4434	0.912339
50	USV	TRUE	0.969044	99.614	99.6224	0.0084	96.3695	93.5418	97.9727	4.43089	1.29532	376.104	1.38501	-59.4175	0.804093
51	USV	TRUE	0.944682	99.8224	99.8336	0.0112	97.4889	95.4825	98.9987	3.51619	1.12671	-314.704	1.00584	-65.3945	0.649758
52	USV	TRUE	0.919167	102.734	102.772	0.038	59.5301	57.8434	63.2256	5.38212	1.72611	-95.4774	1.10972	-42.9589	0.925319
53	USV	TRUE	0.935846	103.097	103.1	0.0036	64.2999	63.5874	65.5468	1.95939	0.626661	-509.414	1.01886	-45.7672	0.863645
54	USV	TRUE	0.825337	103.901	103.913	0.0128	60.799	56.613	92.9507	36.3377	10.7986	1766.45	1.8405	-47.8273	0.874219
55	USV	TRUE	0.893724	117.193	117.208	0.0152	64.0367	62.7567	64.3535	1.59676	0.405384	38.5288	1.0518	-46.843	0.856162
56	USV	TRUE	0.707447	119.755	119.757	0.002	88.9012	87.6231	89.2708	1.64767	0.65359	-821.289	1.0879	-58.0093	0.769509
57	USV	TRUE	0.828414	122.35	122.352	0.0016	55.7405	55.4644	55.8385	0.374065	0.153618	-233.791	1.01068	-54.4211	0.705005
58	USV	TRUE	0.816704	122.507	122.516	0.0096	93.1785	90.837	94.0691	3.23206	0.969724	136.887	1.26285	-55.1036	0.846854
59	USV	TRUE	0.789421	127.853	127.89	0.0376	61.5099	59.12	65.81	6.68999	1.84335	127.375	1.0462	-36.1274	0.925032
60	USV	TRUE	0.94236	130.259	130.269	0.01	62.6454	57.977	64.6048	6.62778	2.24457	-707.506	1.07442	-48.7047	0.880221
61	USV	TRUE	0.7603	131.471	131.474	0.0028	94.1012	92.5648	95.7711	3.20627	1.07327	-1092.08	1.00514	-68.0648	0.660211
62	USV	TRUE	0.920977	133.083	133.087	0.004	59.5356	59.2684	59.6692	0.400784	0.134748	-46.387	1.03044	-53.7881	0.714666
64	USV	TRUE	0.836838	134.287	134.364	0.0776	67.2835	67.0368	68.4052	1.36837	0.540573	12.9247	1.00147	-40.8538	0.917528
65	USV	TRUE	0.686746	136.128	136.143	0.0144	89.2675	87.1982	90.3174	3.11923	1.14004	-195.312	1.01389	-75.6786	0.453009
66	USV	TRUE	0.951082	136.6	136.63	0.03	81.2699	51.702	88.0953	36.3933	15.9009	1030.17	1.4085	-54.4609	0.850083
67	USV	TRUE	0.870378	136.899	136.91	0.0112	55.6903	53.744	93.3785	39.6345	13.7262	3312.63	1.1614	-52.7743	0.782183
68	USV	TRUE	0.882391	137.193	137.213	0.02	85.6305	72.2636	87.6641	15.4005	5.32355	-876.084	1.18593	-53.1351	0.860604
69	USV	TRUE	0.987162	138.683	138.938	0.255	63.9551	56.462	95.1629	38.7009	11.9851	82.6983	1.72914	-47.118	0.78226
70	USV	TRUE	0.989693	139.727	139.729	0.002	84.7347	83.0915	91.1784	8.08693	3.10607	-3638.86	1.29703	-46.4197	0.933427
71	USV	TRUE	0.627622	139.93	139.936	0.006	84.9169	83.7687	89.38	5.61133	1.87631	-933.692	1.00002	-74.6414	0.523371
72	USV	TRUE	0.877246	143.179	143.191	0.0124	61.9626	59.8298	64.538	4.70825	1.26576	-216.379	1.51829	-48.4075	0.842062
73	USV	TRUE	0.630609	143.512	143.514	0.002	88.4062	88.2414	88.7134	0.472034	0.18699	218.841	1.05075	-72.0724	0.564282
74	USV	TRUE	0.782283	143.941	143.948	0.0076	60.3197	59.2988	61.2319	1.93304	0.866166	-237.982	1.03039	-39.5679	0.915716
75	USV	TRUE	0.891358	155.461	155.462	0.0016	92.9402	91.6132	93.7329	2.1197	0.847153	-1324.81	1.00811	-50.5906	0.915689
76	USV	TRUE	0.932085	156.088	156.09	0.0016	81.7267	80.8272	82.4481	1.62095	0.642088	-1013.09	1.00178	-60.5073	0.834273
77	USV	TRUE	0.894019	157.447	157.485	0.0384	58.6218	57.3668	85.5573	28.1905	12.3194	781.718	1.08992	-42.8904	0.916374
78	USV	TRUE	0.630185	160.281	160.295	0.014	89.4773	79.6717	90.5845	10.9128	4.91964	-864.243	1.05169	-64.2804	0.640242
79	USV	TRUE	0.833216	160.713	160.747	0.0344	64.7818	59.3489	100.771	41.4217	14.6637	1191.15	1.28138	-45.7793	0.853865
80	USV	TRUE	0.695556	160.955	160.96	0.0052	88.2637	86.9352	88.6274	1.6922	0.519899	-256.668	1.1093	-65.9051	0.654091
81	USV	TRUE	0.730093	163.457	163.459	0.0016	87.9786	87.8806	88.2547	0.374065	0.153618	-233.791	1.01068	-64.3841	0.734616
82	USV	TRUE	0.989882	163.95	163.958	0.0084	89.224	83.8051	91.8284	8.02336	2.72651	-869.794	1.01836	-39.4163	0.923435
83	USV	TRUE	0.863237	164.186	164.199	0.0132	92.5489	82.9672	92.7864	9.81924	2.61934	-527.531	1.17403	-41.9218	0.921486
84	USV	TRUE	0.824737	164.41	164.413	0.0028	89.8926	84.8872	92.7283	7.84111	2.70112	-2791.43	1.00084	-48.7906	0.92072
85	USV	TRUE	0.788387	164.702	164.705	0.0024	94.7763	92.4384	97.7821	5.34378	1.92899	-2226.58	1.00101	-62.6814	0.794338
86	USV	TRUE	0.812544	165.001	165.01	0.0084	59.7583	58.1329	60.9254	2.79249	0.973268	-357.062	1.0235	-52.5714	0.782426
87	USV	TRUE	0.680727	165.194	165.221	0.0276	105.898	80.9783	105.946	24.9673	7.86493	-940.221	1.03784	-56.3718	0.691969
88	USV	TRUE	0.769603	165.451	165.453	0.002	94.7449	93.2709	95.64	2.36908	0.841271	-1099.93	1.02194	-61.7359	0.780971
91	USV	TRUE	0.795476	174.767	174.807	0.0396	63.8857	62.6314	92.4052	29.7737	12.4561	775.4	1.20107	-43.4868	0.860627
92	USV	TRUE	0.765761	178.904	178.918	0.0144	90.2475	66.252	92.1856	25.9337	11.1526	2023.42	1.35745	-38.1348	0.928315
93	USV	TRUE	0.874475	190.374	190.392	0.0176	62.8596	61.5295	94.2022	32.6727	14.731	2418.55	1.33891	-34.9118	0.923592
94	USV	TRUE	0.765553	190.628	190.639	0.0108	80.496	78.0686	89.6022	11.5337	4.94105	-1233.62	1.03466	-63.4791	0.727602
95	USV	TRUE	0.858315	190.739	190.776	0.0368	64.5102	63.3043	99.9751	36.6708	12.8223	1123.8	1.12238	-37.4619	0.926153
96	USV	TRUE	0.969474	193.384	193.407	0.0224	63.2763	62.4526	64.6716	2.21898	0.944142	-78.3895	1.05028	-41.3656	0.862885
98	USV	TRUE	0.864713	200.131	200.166	0.0352	68.9002	64.6932	84.1558	19.4625	7.25893	498.919	1.25338	-37.2766	0.930187
99	USV	TRUE	0.752918	200.467	200.475	0.0076	60.827	59.5876	62.5638	2.97619	1.11927	33.0917	1.48343	-47.6949	0.871124
100	USV	TRUE	0.690125	208.718	208.822	0.104	90.2475	42.9847	113.627	70.6418	11.318	-61.5944	14.5929	-82.6469	0.207251
103	USV	TRUE	0.899315	215.868	215.919	0.0516	78.2415	59.1169	94.2051	35.0882	13.6876	491.203	1.54906	-50.8331	0.846459
108	USV	TRUE	0.965358	220.12	220.135	0.0148	73.2303	69.4451	74.3065	4.86136	1.22754	101.803	1.27089	-39.5079	0.876534
109	USV	TRUE	0.842157	220.559	220.656	0.0976	62.8161	61.2707	68.2887	7.01802	1.70449	-23.302	1.03865	-34.4426	0.921526
110	USV	TRUE	0.751396	222.463	222.468	0.0048	62.4262	61.9441	62.9077	0.963569	0.367992	-200.747	1.00317	-33.4712	0.917305
112	USV	TRUE	0.858516	235.066	235.072	0.0056	70.4339	60.0951	71.2354	11.1403	4.55581	-2313.12	1.15908	-49.3386	0.863029
113	USV	TRUE	0.884516	235.492	235.507	0.0148	59.8695	59.279	83.8015	24.5225	11.9162	1682.64	1.05655	-49.2496	0.841084
115	USV	TRUE	0.826701	237.293	237.294	0.0016	63.3	62.7746	63.6474	0.872818	0.347517	-545.511	1.00577	-46.3523	0.922548
116	USV	TRUE	0.770263	238.567	238.571	0.0036	71.4849	71.4849	71.4849	2.84217e-14	9.4739e-15	-2.02803e-12	1	-55.9996	0.646017
117	USV	TRUE	0.669208	247.271	247.274	0.0028	63.9437	63.3096	64.0343	0.724692	0.334036	265.123	1.00746	-35.7927	0.912312
118	USV	TRUE	0.816581	255.052	255.061	0.0096	80.2342	78.8908	80.4865	1.59571	0.4782	22.8652	1.13073	-51.41	0.88079
120	USV	TRUE	0.70765	263.565	263.584	0.0196	68.5678	62.1956	69.7338	7.53816	2.16898	-310.299	1.12415	-33.3592	0.863407
121	USV	TRUE	0.636781	271.031	271.034	0.0028	79.0354	77.5881	80.0819	2.49377	0.876505	-890.631	1.00454	-68.8923	0.650078
123	USV	TRUE	0.771816	283.91	283.913	0.0028	79.7212	78.927	80.5153	1.58829	0.562823	-574.315	1.00037	-66.3845	0.661681
124	USV	TRUE	0.739211	284.653	284.657	0.0032	80.5539	79.0992	85.2965	6.1973	2.04871	-1782.81	1.02972	-57.9294	0.847074
125	USV	TRUE	0.903404	290.936	290.937	0.0016	68.4212	68.0026	69.3741	1.37157	0.556377	-857.232	1.02519	-46.611	0.839356
126	USV	TRUE	0.822529	291.407	291.409	0.002	78.5334	78.0435	78.9965	0.952975	0.366077	-488.574	1.00178	-65.3998	0.711022
127	USV	TRUE	0.84808	293.434	293.461	0.0268	81.3615	61.9762	81.96	19.9838	10.2804	780.028	1.0168	-40.1558	0.927551
128	USV	TRUE	0.951836	293.778	293.78	0.002	66.9605	66.0521	67.2544	1.20235	0.46	-530.561	1.18181	-36.2345	0.926277
129	USV	TRUE	0.703862	294.3	294.303	0.0024	76.3537	74.951	76.8881	1.93712	0.720424	-807.134	1.03531	-67.5814	0.532211
131	USV	TRUE	0.711376	305.719	305.748	0.0292	75.0529	72.727	77.6212	4.89423	1.69129	-120.325	1.03666	-70.1408	0.587997
132	USV	TRUE	0.606035	306.529	306.533	0.004	79.2853	77.875	80.0456	2.17062	0.753111	97.098	1.7057	-70.5246	0.644345
133	USV	TRUE	0.661478	307.644	307.649	0.0056	67.3717	64.5711	69.0968	4.52564	1.48902	-727.923	1.06282	-64.0742	0.721749
134	USV	TRUE	0.763301	312.536	312.577	0.0404	94.9864	60.8675	99.484	38.6164	17.583	953.415	1.29309	-49.1775	0.862945
136	USV	TRUE	0.787584	312.921	312.934	0.0128	58.9864	57.8583	61.5133	3.65502	1.16197	-170.675	1.23126	-41.2144	0.853925
137	USV	TRUE	0.767449	314.735	314.769	0.034	63.3751	59.5985	65.3798	5.78133	2.34474	-147.261	1.02249	-37.3803	0.921839
138	USV	TRUE	0.743282	332.997	332.999	0.002	86.5856	85.0047	88.3624	3.35768	1.22275	-1630.49	1.00188	-52.3678	0.870852
