# Supplementary material for: Bazedoxifene reverses sexually dimorphic autistic-like abnormalities in biallelic MDGA1-mutant mice
Source: EMBO Mol Med. 2026 Mar 20;18(4):1358–98. doi: 10.1038/s44321-026-00402-y (PMC13084050; doi:10.1038/s44321-026-00402-y)
Supplement: Supplementary file 18 — Source data Fig. 4 [file 44321_2026_402_MOESM18_ESM.zip › Panel C/Batch1/P12/P12_WT_761.xlsx]

## Sheet: Sheet1
ID	Label	Accepted	Score	Begin Time (s)	End Time (s)	Call Length (s)	Principal Frequency (kHz)	Low Freq (kHz)	High Freq (kHz)	Delta Freq (kHz)	Frequency Standard Deviation (kHz)	Slope (kHz/s)	Sinuosity	Mean Power (dB/Hz)	Tonality
1	USV	TRUE	0.71421	23.1711	23.1755	0.0044	83.2987	82.7829	83.4212	0.638285	0.234954	17.6465	1.10108	-72.8529	0.492185
2	USV	TRUE	0.919121	24.7715	24.7831	0.0116	79.4677	76.5435	80.5439	4.00042	1.26256	-290.545	1.153	-59.6763	0.787662
3	USV	TRUE	0.869698	70.1997	70.2021	0.0024	91.2752	90.9412	91.6092	0.667973	0.240498	-278.322	1	-66.3223	0.535313
4	USV	TRUE	0.626165	71.0833	71.0849	0.0016	106.208	105.931	106.306	0.374065	0.153618	233.791	1.01068	-68.7341	0.606758
5	USV	TRUE	0.991184	102.339	102.363	0.0248	86.3344	80.3526	89.3997	9.04705	3.06853	243.112	1.51992	-54.106	0.860684
6	USV	TRUE	0.89899	102.513	102.555	0.0412	79.2704	76.0864	81.6676	5.58128	1.66057	-77.1954	1.1463	-54.8067	0.873575
7	USV	TRUE	0.908059	116.594	116.616	0.022	84.8084	74.9595	87.9553	12.9958	3.71526	-453.643	1.4842	-53.1024	0.8708
8	USV	TRUE	0.791425	116.776	116.796	0.0196	90.9818	81.7045	92.4954	10.7909	3.222	-109.301	1.89888	-60.4018	0.773722
9	USV	TRUE	0.748769	117.028	117.046	0.0188	90.7305	90.4163	90.736	0.319708	0.170681	17.1103	1.00001	-58.2438	0.68659
10	USV	TRUE	0.925544	117.174	117.188	0.0136	90.1579	83.5747	90.9362	7.36151	2.44111	530.918	1.15873	-63.6018	0.710818
11	USV	TRUE	0.998561	127.527	127.892	0.365	80.5147	58.4633	87.2041	28.7407	7.41086	13.9839	5.23833	-51.0605	0.797412
12	USV	TRUE	0.977839	128.064	128.074	0.0096	89.2641	83.3562	91.9486	8.59241	2.80903	1005.37	1.09211	-56.3059	0.848177
13	USV	TRUE	0.941231	130.323	130.668	0.345	80.1924	76.3683	82.1928	5.8245	2.52787	8.03741	2.11769	-65.0714	0.605271
14	USV	TRUE	0.756646	130.317	130.319	0.0024	78.6486	76.0435	80.5857	4.54222	1.64127	1892.59	1.0018	-58.4323	0.849567
15	USV	TRUE	0.719565	131.04	131.045	0.0044	74.324	73.9879	75.6265	1.63857	0.728258	381.938	1.00137	-69.4602	0.581816
16	USV	TRUE	0.748246	131.203	131.209	0.006	75.5659	74.1223	75.8368	1.71446	0.509153	159.244	1.13033	-66.4746	0.653594
17	USV	TRUE	0.968436	138.842	139.072	0.23	76.1677	73.9708	80.5053	6.53456	2.27512	-7.17864	1.81608	-74.1161	0.417094
18	USV	TRUE	0.683112	139.295	139.299	0.0036	93.0515	92.7881	93.1888	0.400784	0.136397	53.3029	1.0327	-72.2075	0.395652
19	USV	TRUE	0.783219	140.283	140.297	0.0144	81.2034	75.9264	82.4799	6.55356	1.633	73.3834	1.36768	-51.7446	0.873669
20	USV	TRUE	0.976281	179.854	179.855	0.0016	77.6533	76.6825	78.8022	2.1197	0.83892	1324.81	1.00085	-65.2035	0.786466
21	USV	TRUE	0.726341	180.107	180.117	0.01	92.7337	92.3978	93.0458	0.648012	0.260873	71.4649	1.00917	-42.0979	0.91827
22	USV	TRUE	0.982103	270.755	270.764	0.0084	91.6516	91.3027	91.6812	0.378518	0.0872826	-17.7983	1.00867	-59.8053	0.772148
23	USV	TRUE	0.853083	270.938	270.945	0.0064	93.6438	91.8699	94.6754	2.80549	0.930639	-456.503	1.00855	-58.6726	0.773812
24	USV	TRUE	0.979436	271.08	271.082	0.0024	96.4202	94.1417	97.0659	2.92424	1.03423	-807.134	1.67125	-61.8813	0.755218
25	USV	TRUE	0.897943	271.23	271.243	0.0128	77.2831	75.9403	78.1458	2.20546	0.703198	51.3933	1.16923	-62.8242	0.695672
26	USV	TRUE	0.709186	271.432	271.442	0.01	89.5969	82.5972	90.1809	7.58371	3.08666	628.591	1.2374	-74.3859	0.486604
27	USV	TRUE	0.628271	278.255	278.263	0.0084	79.6513	78.9016	80.8903	1.98862	0.65714	-54.3516	1.24082	-68.7928	0.646977
28	USV	TRUE	0.832385	278.421	278.428	0.0076	73.5239	73.2897	73.8869	0.597197	0.233729	-37.4743	1.03246	-66.9193	0.691231
29	USV	TRUE	0.984262	279.17	279.505	0.335	88.8114	76.9974	91.3511	14.3537	6.70272	41.9377	1.05848	-65.3199	0.583106
30	USV	TRUE	0.905576	279.167	279.168	0.0016	77.7035	77.4541	77.9528	0.498753	0.197149	311.721	1	-57.218	0.833709
31	USV	TRUE	0.885719	279.505	279.509	0.0044	95.6853	93.763	96.7911	3.02814	1.03892	355.526	1.81119	-64.8794	0.725968
32	USV	TRUE	0.876744	282.006	282.016	0.0104	81.3474	77.5252	90.8048	13.2797	3.50332	-1295.26	1.04207	-61.7295	0.769861
33	USV	TRUE	0.761435	282.156	282.162	0.0056	88.4978	86.6794	88.7205	2.04103	0.584429	111.263	1.29076	-63.7108	0.717722
34	USV	TRUE	0.671323	321.016	321.019	0.0028	88.284	87.1336	88.7664	1.63282	0.604833	-600.822	1.03112	-69.994	0.612768
35	USV	TRUE	0.966506	385.851	385.909	0.058	74.6665	71.5669	79.5501	7.98318	2.02129	-69.5076	1.12866	-50.7088	0.875034
36	USV	TRUE	0.990475	386.052	386.056	0.0036	77.9765	76.5398	80.0473	3.50752	1.32631	-983.489	1.00079	-48.3634	0.915424
37	USV	TRUE	0.879949	386.206	386.226	0.0196	72.3419	71.7265	72.6735	0.947019	0.265303	-5.52953	1.01034	-46.347	0.924627
38	USV	TRUE	0.885725	388.588	388.684	0.096	72.1008	69.9113	94.4573	24.546	8.28667	144.861	1.32106	-53.7322	0.799103
39	USV	TRUE	0.806372	388.807	388.814	0.0068	82.6214	81.4191	82.9406	1.52149	0.473928	-0.612749	1.17697	-63.6156	0.724469
41	USV	TRUE	0.817701	406.948	406.958	0.01	75.8127	73.7939	77.5256	3.73172	1.24573	-101.507	1.43559	-63.1713	0.770816
42	USV	TRUE	0.729119	488.559	488.565	0.0068	79.1567	78.0389	79.8163	1.77745	0.604238	25.5315	1.2701	-60.7388	0.789236
43	USV	TRUE	0.608299	493.472	493.477	0.0052	79.8056	78.9979	80.0955	1.09762	0.357171	143.124	1.0653	-73.4896	0.494684
45	USV	TRUE	0.833869	524.569	524.572	0.0036	76.152	74.5864	76.2154	1.62905	0.73145	-467.058	1.05617	-71.6945	0.480188
46	USV	TRUE	0.708661	584.008	584.011	0.0032	72.7404	71.7087	73.3045	1.59571	0.535832	-480.879	1.01376	-71.0115	0.56671
