# Supplementary material for: Bazedoxifene reverses sexually dimorphic autistic-like abnormalities in biallelic MDGA1-mutant mice
Source: EMBO Mol Med. 2026 Mar 20;18(4):1358–98. doi: 10.1038/s44321-026-00402-y (PMC13084050; doi:10.1038/s44321-026-00402-y)
Supplement: Supplementary file 18 — Source data Fig. 4 [file 44321_2026_402_MOESM18_ESM.zip › Panel C/Batch1/P12/P12_WT_762.xlsx]

## Sheet: Sheet1
ID	Label	Accepted	Score	Begin Time (s)	End Time (s)	Call Length (s)	Principal Frequency (kHz)	Low Freq (kHz)	High Freq (kHz)	Delta Freq (kHz)	Frequency Standard Deviation (kHz)	Slope (kHz/s)	Sinuosity	Mean Power (dB/Hz)	Tonality
4	USV	TRUE	0.669974	65.0414	65.0446	0.0032	91.2708	91.063	91.7384	0.675395	0.245076	219.565	1.00554	-56.5669	0.764663
5	USV	TRUE	0.647025	68.1539	68.1619	0.008	56.2551	38.7554	57.4882	18.7328	7.26435	2300.58	1.30605	-67.7014	0.688796
6	USV	TRUE	0.766728	69.2306	69.2346	0.004	72.0129	71.1671	72.4059	1.23881	0.459353	-323.183	1.04213	-71.0119	0.607497
9	USV	TRUE	0.758215	79.8811	79.8831	0.002	61.118	61.0467	61.2427	0.195939	0.0790105	-20.9934	1.03415	-58.5375	0.777813
10	USV	TRUE	0.957129	84.5543	84.5751	0.0208	96.1555	94.2685	98.3662	4.09769	1.18302	-181.593	1.01041	-67.7945	0.586107
11	USV	TRUE	0.645862	109.363	109.382	0.0188	96.4978	88.1402	96.8448	8.70454	2.83961	-464.984	1.06444	-72.9668	0.484612
12	USV	TRUE	0.686991	109.462	109.464	0.0016	79.6862	79.2676	80.6391	1.37157	0.556377	857.232	1.02519	-73.2761	0.527173
13	USV	TRUE	0.64958	151.397	151.4	0.0024	80.5953	79.3929	81.998	2.60509	0.938866	1085.46	1.00087	-73.2143	0.602848
14	USV	TRUE	0.788985	151.628	151.631	0.0032	96.7792	96.3116	97.0167	0.705083	0.240698	165.447	1.06808	-72.5366	0.461182
15	USV	TRUE	0.758814	156.008	156.025	0.0172	85.8853	84.297	94.0666	9.76957	3.84176	-599.527	1.00827	-72.8091	0.445185
16	USV	TRUE	0.840814	174.416	174.422	0.0056	101.282	98.1769	102.826	4.64891	1.98009	-775.53	1.05648	-68.3887	0.704648
17	USV	TRUE	0.732623	174.605	174.634	0.0292	97.1903	88.9371	99.932	10.9949	4.12524	-406.523	1.04839	-73.1472	0.451749
18	USV	TRUE	0.622879	186.701	186.726	0.0244	78.4871	77.9684	86.8622	8.89383	4.07337	-362.403	1.00044	-74.9572	0.44217
19	USV	TRUE	0.64518	199.521	199.526	0.0052	93.178	92.265	94.474	2.20903	0.74142	-425.258	1.00344	-70.2278	0.554168
20	USV	TRUE	0.911878	201.55	201.555	0.0048	99.1945	98.2732	99.8498	1.57657	0.743857	-333.954	1.00603	-64.0644	0.692887
22	USV	TRUE	0.870358	210.068	210.07	0.002	63.3642	63.0613	63.4621	0.400784	0.153333	-176.854	1.03234	-68.5302	0.614694
23	USV	TRUE	0.776209	218.739	218.744	0.0044	90.634	83.6915	92.3357	8.64415	3.0813	-2009.6	1.0412	-75.2675	0.482016
25	USV	TRUE	0.663959	221.248	221.253	0.0052	71.6237	70.9483	71.8686	0.920318	0.286207	-29.2799	1.15927	-72.2922	0.546942
26	USV	TRUE	0.688558	228.041	228.043	0.002	54.2779	33.5173	61.1358	27.6185	10.9175	13617.7	1.17693	-75.696	0.47511
27	USV	TRUE	0.606267	245.289	245.293	0.0048	57.0503	49.041	59.201	10.1599	3.4651	1542.74	1.43155	-74.4693	0.41637
28	USV	TRUE	0.789556	272.475	272.483	0.008	106.466	104.717	107.757	3.04041	0.951792	-216.41	1.26393	-63.358	0.768096
29	USV	TRUE	0.855659	272.607	272.613	0.0056	95.505	85.4779	98.0581	12.5802	3.71405	-1889.61	1.04661	-62.2669	0.78225
30	USV	TRUE	0.62514	277.315	277.318	0.0028	33.0023	32.5644	33.173	0.608598	0.216448	-213.822	1.00844	-58.5248	0.658321
31	USV	TRUE	0.615443	303.368	303.37	0.0028	85.5643	84.2877	87.5089	3.22111	1.16013	1175.14	1.00878	-63.3408	0.71669
32	USV	TRUE	0.619519	307.111	307.213	0.1024	95.9226	71.5342	115.635	44.1011	8.9724	-1.8192	8.81276	-88.9492	0.196514
36	USV	TRUE	0.870075	328.631	328.646	0.0152	106.902	102.676	109.215	6.53871	1.88719	-278.403	1.10284	-56.5767	0.839068
38	USV	TRUE	0.679592	340.004	340.008	0.0036	87.4654	84.1385	88.5827	4.44423	1.81487	-1243.24	1.00438	-71.9351	0.642662
39	USV	TRUE	0.609576	350.105	350.107	0.0024	87.5965	86.0899	88.0641	1.97423	0.70089	584.476	1.41548	-73.8587	0.503859
40	USV	TRUE	0.679642	354.494	354.503	0.0088	86.5252	84.7959	87.4416	2.64568	0.911099	-280.568	1.0755	-71.6867	0.544836
41	USV	TRUE	0.709712	406.873	406.89	0.0172	92.5621	86.3118	93.2204	6.90852	2.19387	-359.404	1.09495	-74.4055	0.406446
42	USV	TRUE	0.784101	414.814	414.816	0.0016	85.7708	85.1474	86.3942	1.24688	0.492874	-779.302	1	-62.0625	0.690394
43	USV	TRUE	0.802706	415.032	415.046	0.014	95.2952	93.0688	97.8114	4.74261	1.68816	-319.912	1.0345	-69.2652	0.538878
44	USV	TRUE	0.747073	415.148	415.162	0.0144	90.5932	85.6468	95.8917	10.2449	4.36028	-764.66	1.01263	-62.3638	0.697923
46	USV	TRUE	0.818319	452.303	452.306	0.0028	94.4985	92.9292	97.0927	4.16349	1.58271	1451.85	1.00427	-76.6733	0.439817
48	USV	TRUE	0.973696	471.169	471.171	0.0024	98.1396	97.8798	98.3474	0.467581	0.194392	6.03211e-13	1.14451	-57.6766	0.833874
49	USV	TRUE	0.982967	471.505	471.519	0.0132	100.855	99.6663	101.333	1.66683	0.524719	80.069	1.02601	-59.164	0.769698
50	USV	TRUE	0.795973	505.63	505.68	0.0504	84.8952	83.4153	101.159	17.7441	8.7154	-415.531	1.09011	-71.8004	0.434758
51	USV	TRUE	0.983598	506.22	506.241	0.0208	106.557	102.192	106.787	4.59433	1.53594	153.326	1.05538	-64.3354	0.689918
52	USV	TRUE	0.830085	512.563	512.566	0.0032	95.1413	95.0223	95.3903	0.36793	0.141892	-115.119	1.01553	-65.0349	0.653649
