# Supplementary material for: Bazedoxifene reverses sexually dimorphic autistic-like abnormalities in biallelic MDGA1-mutant mice
Source: EMBO Mol Med. 2026 Mar 20;18(4):1358–98. doi: 10.1038/s44321-026-00402-y (PMC13084050; doi:10.1038/s44321-026-00402-y)
Supplement: Supplementary file 18 — Source data Fig. 4 [file 44321_2026_402_MOESM18_ESM.zip › Panel C/Batch1/P12/P12_WT_766.xlsx]

## Sheet: Sheet1
ID	Label	Accepted	Score	Begin Time (s)	End Time (s)	Call Length (s)	Principal Frequency (kHz)	Low Freq (kHz)	High Freq (kHz)	Delta Freq (kHz)	Frequency Standard Deviation (kHz)	Slope (kHz/s)	Sinuosity	Mean Power (dB/Hz)	Tonality
1	USV	TRUE	0.917431	0.338004	0.365604	0.0276	60.6992	59.4523	62.4357	2.98339	0.852166	6.44756	1.06447	-49.9233	0.855049
2	USV	TRUE	0.786284	0.493604	0.499204	0.0056	60.7859	59.5064	61.005	1.49854	0.439119	-166.602	1.10468	-64.8787	0.703772
3	USV	TRUE	0.889114	0.888404	0.897204	0.0088	60.9883	58.5317	61.8493	3.3176	1.03285	340.294	1.09977	-56.7922	0.715256
4	USV	TRUE	0.736452	3.25899	3.26099	0.002	67.4315	66.1267	68.1306	2.00392	0.69317	881.088	1.06852	-63.8809	0.715071
5	USV	TRUE	0.657287	3.54739	3.54899	0.0016	64.4329	64.3349	64.709	0.374065	0.153618	233.791	1.01068	-61.5041	0.747948
6	USV	TRUE	0.780044	280.039	280.042	0.0032	99.5255	95.5399	99.9708	4.43089	1.54222	-1210.7	1.22951	-68.1933	0.658928
7	USV	TRUE	0.979257	296.318	296.34	0.022	100.532	99.1272	101.2	2.07255	0.78933	61.6548	1.06416	-70.2745	0.588893
8	USV	TRUE	0.640818	300.981	300.991	0.0096	100.207	98.1906	101.184	2.99365	0.853388	152.595	1.15935	-64.6592	0.643314
12	USV	TRUE	0.740742	426.813	426.818	0.0052	85.8331	85.8181	86.1578	0.33971	0.110736	41.9199	1.00888	-74.2142	0.417581
14	USV	TRUE	0.806707	452.204	452.205	0.0016	61.0033	60.9143	61.5822	0.667973	0.276311	-389.651	1.07279	-63.2661	0.600999
15	USV	TRUE	0.775253	462.819	462.837	0.018	95.2876	93.9514	95.9684	2.01706	0.584765	45.3983	1.06171	-75.9097	0.461311
16	USV	TRUE	0.959381	463.231	463.546	0.315	69.4135	56.9848	81.715	24.7302	10.9083	77.2906	1.0009	-64.1643	0.584985
17	USV	TRUE	0.694968	462.945	462.946	0.0016	102.658	101.981	102.978	0.997506	0.403004	-623.441	1.0194	-64.0949	0.58636
18	USV	TRUE	0.722718	463.096	463.098	0.0024	61.9669	60.9649	62.6349	1.66993	0.605239	-695.805	1.00647	-66.3553	0.616354
19	USV	TRUE	0.883207	463.416	463.423	0.0064	69.595	69.0903	70.6044	1.51407	0.468552	-224.431	1.01515	-61.817	0.718997
20	USV	TRUE	0.777995	463.542	463.546	0.0044	80.8653	70.9644	86.0087	15.0442	5.53721	-3704.73	1.17228	-63.437	0.770489
21	USV	TRUE	0.84905	463.756	463.788	0.0324	66.8051	49.6305	85.1923	35.5619	17.719	990.554	3.03538	-70.5946	0.434108
22	USV	TRUE	0.7382	463.898	463.915	0.0172	112.799	100.463	113.553	13.0902	6.03621	746.704	1.012	-73.5524	0.532719
23	USV	TRUE	0.730677	464.034	464.042	0.0076	61.6624	60.9202	62.2265	1.30626	0.48985	188.506	1.04711	-60.6325	0.600867
24	USV	TRUE	0.982522	464.22	464.281	0.0608	77.6313	73.0645	80.8102	7.74578	2.16491	-56.3621	1.09194	-60.0867	0.790101
25	USV	TRUE	0.807146	465.227	465.23	0.0032	89.3969	86.8215	90.2059	3.3844	1.24727	-1085.46	1.09813	-69.0529	0.653047
26	USV	TRUE	0.982174	465.463	465.773	0.31	59.2015	57.4201	100.164	42.7442	14.6134	-67.9556	1.1958	-59.3665	0.653798
27	USV	TRUE	0.902212	465.762	465.773	0.0108	58.4936	58.2754	58.7726	0.497268	0.14944	-18.0484	1.01172	-51.7888	0.83534
28	USV	TRUE	0.962879	465.956	466.131	0.175	75.3673	63.652	78.3562	14.7041	5.36813	-4.20099	7.84497	-67.7138	0.580262
29	USV	TRUE	0.651478	466.293	466.294	0.0016	65.7151	65.1362	65.8042	0.667973	0.276311	389.651	1.07279	-61.5928	0.636363
30	USV	TRUE	0.981301	466.465	466.476	0.0112	65.0408	64.0486	65.5529	1.50435	0.350918	96.5087	1.01279	-60.0339	0.765361
31	USV	TRUE	0.841543	466.621	466.624	0.0028	60.0023	59.6905	60.314	0.623441	0.218159	-222.658	1	-60.0808	0.591341
32	USV	TRUE	0.884613	466.757	466.767	0.0096	63.6267	62.5134	64.1263	1.61286	0.563864	-152.12	1.05385	-56.3937	0.710414
33	USV	TRUE	0.930613	466.904	466.987	0.0828	64.191	58.6229	83.0918	24.4689	8.31433	154.643	1.47195	-64.8688	0.660017
34	USV	TRUE	0.695344	467.179	467.181	0.0016	79.0757	75.4686	86.0671	10.5985	4.26353	-6624.06	1.00108	-67.9176	0.718231
35	USV	TRUE	0.930356	467.173	467.548	0.375	69.652	47.8566	103.022	55.1656	18.7538	-52.14	5.8216	-69.3667	0.471298
36	USV	TRUE	0.712991	467.427	467.433	0.0052	69.306	69.0538	69.4494	0.395539	0.138051	-40.8464	1.02031	-67.0096	0.634882
37	USV	TRUE	0.737326	467.538	467.543	0.0044	48.8889	48.6922	49.0707	0.378518	0.144206	-31.2707	1.03131	-65.441	0.660391
38	USV	TRUE	0.868857	467.75	467.753	0.0024	87.8818	87.147	89.4181	2.27111	0.834496	-946.295	1.02103	-60.7035	0.712868
39	USV	TRUE	0.969053	469.315	469.318	0.0032	52.2935	51.9372	52.62	0.682817	0.227242	-207.195	1.00068	-60.2482	0.701564
40	USV	TRUE	0.820283	469.477	469.49	0.0124	61.8067	60.3001	64.9792	4.67909	1.70492	-365.45	1.01319	-61.0312	0.725575
41	USV	TRUE	0.75353	469.684	469.693	0.0084	67.1503	66.6746	67.2265	0.551846	0.18373	-40.8697	1.01629	-61.66	0.587615
42	USV	TRUE	0.851094	469.852	469.868	0.0164	104.844	101.353	105.408	4.05518	1.37067	236.483	1.02143	-69.7876	0.550005
43	USV	TRUE	0.78449	470.941	470.944	0.0028	86.295	84.1167	86.7737	2.65705	0.947648	841.151	1.23711	-69.5022	0.632274
44	USV	TRUE	0.706051	471.753	471.835	0.0816	76.8068	64.4716	100.29	35.8182	10.0338	-281.429	3.26315	-83.1074	0.236391
45	USV	TRUE	0.840236	471.971	471.977	0.0052	58.6895	57.413	60.9235	3.51057	1.09557	-645.544	1.01596	-64.1119	0.706394
46	USV	TRUE	0.845299	472.341	472.347	0.006	77.2058	71.3425	79.1207	7.77817	3.00533	1515.33	1.09156	-72.1826	0.591882
47	USV	TRUE	0.796264	472.527	472.529	0.002	97.5475	95.98	97.9038	1.92376	0.756977	935.162	1.09891	-70.619	0.606325
48	USV	TRUE	0.771696	473.27	473.275	0.0056	60.3437	58.1319	61.8503	3.71838	1.21089	-673.539	1.00527	-58.7888	0.73856
49	USV	TRUE	0.919957	473.406	473.432	0.0264	62.5614	53.707	66.7028	12.9958	3.36852	-332.88	1.36344	-50.7521	0.886958
50	USV	TRUE	0.959413	473.583	473.596	0.0124	49.7144	48.5343	50.4269	1.89259	0.561648	-147.867	1.01172	-55.9064	0.733515
51	USV	TRUE	0.941453	475.521	475.544	0.0228	84.8748	79.741	85.5916	5.85055	1.15091	-72.2568	1.13871	-66.67	0.641127
52	USV	TRUE	0.893435	476.211	476.216	0.0048	83.9371	78.2816	84.8946	6.61293	2.6946	1617.84	1.11512	-65.3149	0.729916
53	USV	TRUE	0.920419	476.65	476.69	0.04	78.8461	76.9609	80.7163	3.7554	1.11173	-72.559	1.03042	-65.6742	0.661762
54	USV	TRUE	0.944651	476.844	476.855	0.0112	95.7276	88.8252	98.1546	9.32936	3.12341	884.488	1.04532	-53.3822	0.868139
55	USV	TRUE	0.861637	477.155	477.157	0.002	78.3317	78.1135	78.5232	0.40969	0.159561	-62.9803	1.1266	-64.3564	0.731825
56	USV	TRUE	0.781025	477.601	477.603	0.0016	63.9648	63.8668	64.2409	0.374065	0.153618	233.791	1.01068	-50.1566	0.853723
57	USV	TRUE	0.998773	489.254	489.659	0.405	75.6649	61.0153	91.178	30.1627	8.8935	4.2469	4.51297	-49.1788	0.813395
59	USV	TRUE	0.928532	500.177	500.186	0.0088	84.3083	77.6833	84.7202	7.03696	2.10111	630.389	1.19995	-56.1164	0.84458
61	USV	TRUE	0.979668	521.32	521.372	0.0524	76.3538	67.6405	79.2895	11.6491	3.67503	-239.613	1.02516	-47.1653	0.85777
63	USV	TRUE	0.954701	553.67	553.673	0.0024	77.3007	76.8331	77.9019	1.06876	0.385797	-445.315	1.00188	-59.6402	0.76107
64	USV	TRUE	0.702178	553.777	553.779	0.002	88.2615	87.7984	88.4218	0.623441	0.243171	-311.721	1.01894	-65.6445	0.703569
65	USV	TRUE	0.984731	593.666	593.705	0.0388	78.7577	71.7617	79.8464	8.0847	2.85628	-174.01	1.06072	-61.7135	0.701508
66	USV	TRUE	0.865929	595.241	595.274	0.0336	62.1036	57.4357	65.2866	7.85089	2.60229	-267.077	1.01996	-47.4795	0.849429
67	USV	TRUE	0.742642	595.612	595.614	0.002	98.611	98.0188	98.6956	0.676879	0.261574	-290.727	1.08263	-67.318	0.646265
68	USV	TRUE	0.949051	596.73	596.734	0.004	83.3368	78.7181	85.8842	7.16605	2.63632	1523.07	1.14837	-61.8141	0.783886
69	USV	TRUE	0.959041	597.011	597.018	0.0064	88.9295	87.7123	89.6717	1.95939	0.645646	-316.068	1.00835	-59.9563	0.785092
70	USV	TRUE	0.951959	599.191	599.196	0.0048	84.9973	79.8793	86.8208	6.94146	2.1128	1136.09	1.0962	-66.1968	0.694835
