# Supplementary material for: Bazedoxifene reverses sexually dimorphic autistic-like abnormalities in biallelic MDGA1-mutant mice
Source: EMBO Mol Med. 2026 Mar 20;18(4):1358–98. doi: 10.1038/s44321-026-00402-y (PMC13084050; doi:10.1038/s44321-026-00402-y)
Supplement: Supplementary file 18 — Source data Fig. 4 [file 44321_2026_402_MOESM18_ESM.zip › Panel C/Batch1/P12/P12_WT_774.xlsx]

## Sheet: Sheet1
ID	Label	Accepted	Score	Begin Time (s)	End Time (s)	Call Length (s)	Principal Frequency (kHz)	Low Freq (kHz)	High Freq (kHz)	Delta Freq (kHz)	Frequency Standard Deviation (kHz)	Slope (kHz/s)	Sinuosity	Mean Power (dB/Hz)	Tonality
1	USV	TRUE	0.706878	161.13	161.132	0.002	93.9998	90.6555	95.6341	4.97862	1.7679	-2271.74	1.01847	-55.0485	0.870461
2	USV	TRUE	0.625229	181.249	181.251	0.0016	96.8689	96.6462	97.2697	0.623441	0.249933	-389.651	1.00816	-70.9045	0.593469
4	USV	TRUE	0.786946	223.388	223.392	0.0044	87.7279	86.7705	88.8635	2.09298	0.706093	-488.913	1.00275	-64.1573	0.662825
5	USV	TRUE	0.639056	247.429	247.431	0.0024	62.3709	62.2967	63.0389	0.742192	0.277703	-278.322	1.06313	-64.1296	0.731202
6	USV	TRUE	0.795671	250.005	250.007	0.0028	59.3433	57.7476	61.7406	3.99299	1.46794	-1486.15	1.00939	-58.032	0.836527
7	USV	TRUE	0.848316	250.131	250.133	0.002	70.2848	68.6194	70.837	2.21767	0.842852	884.269	1.48293	-60.3937	0.781344
8	USV	TRUE	0.725443	250.571	250.579	0.0084	56.9516	56.5512	57.2228	0.671638	0.287483	-97.9019	1.00801	-59.3577	0.635772
9	USV	TRUE	0.895753	250.863	250.866	0.0024	58.0661	57.7321	58.1032	0.371096	0.138851	139.161	1.01913	-60.9903	0.702867
10	USV	TRUE	0.800855	251.049	251.05	0.0016	85.8241	85.5747	86.0735	0.498753	0.197149	-311.721	1	-59.2623	0.722788
11	USV	TRUE	0.838266	251.55	251.553	0.0028	81.9276	81.2225	83.167	1.94454	0.706947	-712.151	1.01697	-59.3715	0.74489
12	USV	TRUE	0.751767	251.724	251.726	0.0016	72.3221	69.5879	73.4532	3.86534	1.57323	-2415.84	1.01267	-61.7191	0.778008
13	USV	TRUE	0.643913	251.892	251.894	0.002	79.1642	78.8836	80.3621	1.47845	0.565881	-644.435	1.20507	-64.1771	0.759522
14	USV	TRUE	0.665751	252.04	252.05	0.0096	50.5834	47.3214	98.37	51.0486	18.511	4110.9	1.23775	-64.8415	0.541968
15	USV	TRUE	0.727787	252.185	252.19	0.0052	55.2464	54.0144	56.8793	2.86486	0.925559	533.644	1.11909	-68.9732	0.600204
16	USV	TRUE	0.771268	253.946	253.951	0.0048	53.286	50.2207	54.9708	4.75003	1.38668	-853.929	1.06258	-67.6036	0.54427
17	USV	TRUE	0.637555	254.098	254.1	0.0016	89.6229	89.3468	89.7208	0.374065	0.153618	233.791	1.01068	-69.0519	0.636178
18	USV	TRUE	0.640039	255.748	255.761	0.0132	89.3673	88.1075	94.3641	6.25659	2.67604	-478.528	1.02507	-70.6254	0.603651
19	USV	TRUE	0.939955	261.849	261.872	0.0232	58.1265	57.7098	83.5876	25.8777	12.5259	1202.2	1.06786	-57.311	0.729189
20	USV	TRUE	0.702906	262.039	262.042	0.0032	79.1056	78.1927	80.0185	1.82579	0.600557	-547.367	1.00242	-62.3056	0.766761
21	USV	TRUE	0.79315	262.143	262.149	0.006	83.0218	81.5067	85.3018	3.79511	1.58664	-617.06	1.03265	-66.7147	0.701031
22	USV	TRUE	0.662157	262.297	262.309	0.0128	81.3913	76.1592	82.0777	5.91853	2.05819	-455.857	1.00084	-75.2495	0.488625
23	USV	TRUE	0.94068	263.064	263.077	0.0128	85.6969	85.6131	87.5243	1.91122	0.648066	-150.401	1.01473	-65.1902	0.643624
24	USV	TRUE	0.614855	275.184	275.256	0.072	87.1915	62.5805	106.563	43.9823	8.57557	-70.8092	10.7987	-91.2438	0.168501
25	USV	TRUE	0.754065	276.155	276.162	0.0068	87.3096	85.495	91.4644	5.96938	1.99786	-764.64	1.02662	-65.0054	0.741998
26	USV	TRUE	0.778522	277.117	277.12	0.0028	84.4769	83.7644	84.7887	1.02423	0.389269	-387	1.02143	-69.8498	0.588791
27	USV	TRUE	0.733163	284.097	284.099	0.0028	88.6325	86.7324	89.3301	2.59767	0.897285	-878.261	1.03679	-61.9587	0.781566
28	USV	TRUE	0.832092	284.244	284.253	0.0096	85.0336	79.2742	86.0726	6.79848	1.77304	-534.721	1.12067	-59.24	0.810388
29	USV	TRUE	0.631128	284.446	284.448	0.0024	68.2302	67.3173	72.1045	4.78714	1.81826	-1976.09	1.06466	-59.3197	0.822471
30	USV	TRUE	0.913354	344.838	345.308	0.47	83.8233	42.3946	108.932	66.5372	11.13	6.83056	51.6649	-89.629	0.185846
31	USV	TRUE	0.790193	344.971	344.974	0.0024	87.0937	86.1586	88.3629	2.20431	0.796673	918.463	1.00367	-70.9215	0.660121
32	USV	TRUE	0.668166	345.17	345.197	0.0268	75.4771	47.0917	83.571	36.4792	14.9908	1225.79	1.85858	-68.4159	0.544975
33	USV	TRUE	0.654315	389.145	389.155	0.01	49.5028	48.2773	88.6121	40.3348	18.891	4999.88	1.20465	-62.5628	0.648202
34	USV	TRUE	0.770056	413.902	413.91	0.0072	87.2822	85.9463	88.492	2.54572	0.829063	-367.711	1.00395	-60.4718	0.782359
35	USV	TRUE	0.818314	414.15	414.161	0.0108	85.0555	81.5821	87.2079	5.62582	1.61199	-484.801	1.01388	-52.4458	0.857686
36	USV	TRUE	0.692893	424.376	424.38	0.004	74.0578	54.1002	86.9868	32.8865	13.0774	8512.94	2.84076	-58.1989	0.802328
37	USV	TRUE	0.802482	424.986	424.987	0.0016	85.5494	85.4515	85.8255	0.374065	0.153618	-233.791	1.01068	-61.0932	0.755192
38	USV	TRUE	0.789524	438.901	438.904	0.0032	59.4257	55.2027	61.0511	5.84847	2.15543	-1914.24	1.03603	-54.2005	0.873419
39	USV	TRUE	0.772999	440.139	440.141	0.0024	60.4861	59.7514	61.0205	1.26915	0.45884	-528.812	1.0035	-63.6627	0.771558
40	USV	TRUE	0.96892	440.538	440.557	0.0184	90.7524	88.2784	91.9975	3.71913	1.02782	-99.7316	1.09525	-60.0903	0.773528
41	USV	TRUE	0.690964	440.765	440.771	0.006	60.1739	56.3294	62.4821	6.15277	2.20127	-1141.07	1.02457	-52.3716	0.859853
42	USV	TRUE	0.989026	440.929	440.97	0.0412	61.8527	55.2472	65.9059	10.6587	3.59455	-298.469	1.02069	-46.9631	0.854783
43	USV	TRUE	0.91994	441.258	441.264	0.006	86.4175	85.8905	86.9222	1.03165	0.288723	-149.202	1.01129	-64.7004	0.650478
44	USV	TRUE	0.77857	441.865	441.887	0.0216	61.0817	54.2366	98.0863	43.8497	14.9276	1318.94	2.07211	-59.1847	0.71955
45	USV	TRUE	0.835031	442.049	442.051	0.0024	57.7978	57.1298	58.1318	1.00196	0.367366	-417.483	1.01249	-62.3754	0.650755
46	USV	TRUE	0.827442	445.649	445.679	0.03	64.0684	62.3561	93.2616	30.9055	11.6828	1142.07	1.51997	-58.9803	0.653293
47	USV	TRUE	0.886767	445.872	445.877	0.0052	77.389	70.3901	80.1128	9.72272	3.10425	-1786.64	1.01895	-55.6736	0.864804
48	USV	TRUE	0.923167	445.992	445.996	0.004	61.8112	59.7331	62.6054	2.87228	0.965844	-706.263	1.03798	-60.4895	0.713106
49	USV	TRUE	0.626801	451.832	451.873	0.0416	43.2371	28.1557	50.9114	22.7556	6.01139	-15.4602	7.50479	-92.6935	0.171875
51	USV	TRUE	0.813298	456.09	456.095	0.0044	88.1654	86.9037	89.1451	2.24142	0.710078	-489.561	1.0088	-63.3443	0.710272
53	USV	TRUE	0.713682	465.229	465.232	0.0036	61.328	61.0349	61.9106	0.875787	0.255139	-74.2192	1.12279	-49.9446	0.76934
54	USV	TRUE	0.989185	465.595	465.755	0.16	85.5454	55.068	90.4851	35.4171	13.9458	132.07	1.02544	-57.5261	0.664184
55	USV	TRUE	0.818877	465.747	465.749	0.0024	89.015	89.015	89.015	1.42109e-14	3.55271e-15	-3.78658e-12	1	-47.4738	0.915065
56	USV	TRUE	0.86427	465.929	465.931	0.0024	89.77	88.1001	90.0669	1.96681	0.739441	-779.302	1.11792	-66.967	0.687265
57	USV	TRUE	0.843685	466.108	466.298	0.19	82.2819	77.3775	84.7462	7.3687	3.1482	-22.5296	1.28809	-60.1024	0.700139
58	USV	TRUE	0.767964	466.518	466.527	0.0088	86.556	79.7154	88.7335	9.01809	2.87027	-913.726	1.03847	-58.2423	0.784982
59	USV	TRUE	0.78084	468.736	468.738	0.0024	77.7382	77.6714	77.9534	0.282033	0.100127	-83.4966	1.01988	-64.5495	0.640039
60	USV	TRUE	0.776911	468.822	468.824	0.0016	78.0184	77.0655	78.437	1.37157	0.556377	-857.232	1.02519	-59.4387	0.852665
61	USV	TRUE	0.795862	468.964	469.081	0.1168	70.0539	67.7569	81.671	13.9141	6.08894	-107.091	1.01005	-61.2633	0.782595
62	USV	TRUE	0.979364	469.639	469.642	0.0028	78.2389	76.8064	82.2096	5.40316	1.98438	-1954.44	1.03274	-59.736	0.781939
63	USV	TRUE	0.923513	469.794	469.806	0.0116	88.7554	88.1097	89.5682	1.4585	0.370254	-96.4202	1.01338	-62.3427	0.710499
64	USV	TRUE	0.610904	470.586	470.587	0.0016	91.0683	90.1242	92.3686	2.24439	0.891076	-1402.74	1.00292	-64.8877	0.773027
65	USV	TRUE	0.82605	472.894	472.95	0.056	86.0145	74.0207	92.7981	18.7775	3.49644	54.1743	3.30233	-87.3001	0.229014
66	USV	TRUE	0.698604	473.292	473.293	0.0016	84.7898	84.1753	86.295	2.1197	0.863384	-1324.81	1.02533	-61.2626	0.689379
67	USV	TRUE	0.825132	473.422	473.424	0.0016	88.507	87.9281	88.596	0.667973	0.276311	-389.651	1.07279	-62.2547	0.772758
68	USV	TRUE	0.670871	473.561	473.563	0.0016	89.4098	87.9491	91.9391	3.99002	1.59688	-2493.77	1.00412	-73.0505	0.61359
69	USV	TRUE	0.636731	474.456	474.457	0.0016	87.3756	87.1529	87.7763	0.623441	0.249933	-389.651	1.00816	-63.6416	0.713563
70	USV	TRUE	0.629853	474.725	474.727	0.002	96.1976	94.7414	100.949	6.2077	2.38264	-2787.67	1.35983	-64.3147	0.707506
71	USV	TRUE	0.814282	476.052	476.072	0.02	65.9814	56.7288	84.7264	27.9976	11.4219	937.25	1.99043	-66.5542	0.474025
72	USV	TRUE	0.82316	475.927	475.929	0.0028	90.9963	90.8516	91.5196	0.667973	0.235263	84.822	1.14621	-60.1357	0.77039
73	USV	TRUE	0.805893	476.239	476.257	0.0188	79.3566	65.4621	80.2278	14.7656	7.48625	-786.011	1.00008	-65.4357	0.701552
74	USV	TRUE	0.729355	476.56	476.561	0.0016	90.0402	89.7908	90.1114	0.320627	0.129065	-155.86	1.04572	-71.0822	0.563088
75	USV	TRUE	0.873405	485.041	485.044	0.0024	81.29	78.6181	83.5611	4.943	1.78163	-2059.58	1.00047	-60.4062	0.816552
76	USV	TRUE	0.632582	485.173	485.183	0.01	85.2357	78.9404	85.6495	6.70913	3.11473	-677.779	1.01314	-63.9708	0.695917
77	USV	TRUE	0.892332	485.67	485.689	0.0188	90.1814	86.9771	91.9776	5.00051	1.25015	203.123	1.04551	-68.7514	0.594816
78	USV	TRUE	0.708721	485.841	485.849	0.008	81.4414	79.9247	84.0539	4.1292	1.20483	111.719	1.46725	-73.1167	0.550435
79	USV	TRUE	0.762034	492.137	492.139	0.0024	87.6752	87.2299	87.8311	0.601176	0.22042	-83.4966	1.16091	-56.3872	0.852501
80	USV	TRUE	0.654076	495.223	495.226	0.0036	89.7552	89.7552	89.7552	1.42109e-14	6.15348e-15	1.42434e-12	1	-66.6975	0.50311
81	USV	TRUE	0.674747	495.365	495.366	0.0016	97.1793	96.6271	97.3752	0.74813	0.307235	-467.581	1.02779	-73.0148	0.554786
82	USV	TRUE	0.926483	496.33	496.5	0.17	78.5379	50.3353	88.7465	38.4112	15.1245	-85.0166	13.4448	-67.7878	0.450533
83	USV	TRUE	0.610382	496.332	496.334	0.0016	85.1775	83.0043	86.9944	3.99002	1.57939	-2493.77	1.00041	-69.5049	0.630533
84	USV	TRUE	0.897761	496.658	496.66	0.002	79.5897	79.0108	81.1037	2.09298	0.772371	-986.055	1.0361	-61.2552	0.762402
85	USV	TRUE	0.866384	496.826	496.828	0.0028	80.0944	78.3576	82.3655	4.00784	1.472	-1494.99	1.00624	-58.1383	0.780569
86	USV	TRUE	0.802093	496.981	496.984	0.0028	46.6252	42.3316	82.2764	39.9448	13.4047	-10219.3	1.25716	-59.8493	0.708548
87	USV	TRUE	0.841059	499.634	499.641	0.0068	78.4647	76.6092	80.0604	3.45119	1.10145	-515.398	1.00366	-53.0743	0.852484
88	USV	TRUE	0.948579	499.831	499.841	0.0096	78.0162	70.1787	84.926	14.7474	4.2604	-1422.68	1.04993	-57.391	0.800084
89	USV	TRUE	0.93552	500.034	500.048	0.0144	70.348	66.4738	77.3618	10.888	3.65461	-828.909	1.03725	-56.3982	0.842909
90	USV	TRUE	0.871069	505.686	505.7	0.0144	79.2807	77.4995	80.2328	2.73333	0.811644	-185.423	1.01311	-51.3865	0.854117
91	USV	TRUE	0.94977	505.792	505.795	0.0036	75.6734	73.7882	76.4601	2.67189	0.906069	-725.999	1.03265	-56.5292	0.850647
92	USV	TRUE	0.67935	540.525	540.531	0.0056	65.4937	63.9054	66.3621	2.45666	0.809358	-446.376	1.01004	-60.1641	0.793024
93	USV	TRUE	0.697325	540.752	540.755	0.0024	88.1055	87.9719	88.3727	0.400784	0.146947	166.993	1.00302	-70.3347	0.521508
94	USV	TRUE	0.662134	548.521	548.523	0.002	82.3269	81.7079	82.6431	0.935162	0.356582	-467.581	1.01392	-73.5356	0.460708
95	USV	TRUE	0.846359	561.751	561.753	0.002	88.2095	87.9601	93.9897	6.02957	2.40434	-2664.26	1.09505	-64.5833	0.720847
96	USV	TRUE	0.841529	561.959	561.966	0.0072	86.3471	85.0928	88.5959	3.50315	1.03165	-451.142	1.01462	-63.8407	0.716471
97	USV	TRUE	0.732158	562.45	562.459	0.0092	97.5827	95.7198	99.4308	3.71096	1.27992	-435.23	1.01684	-57.9675	0.715324
98	USV	TRUE	0.829575	563.465	563.469	0.0036	86.3731	85.4841	86.7431	1.25899	0.578735	-345.119	1.00276	-68.8777	0.577173
99	USV	TRUE	0.790429	563.66	563.664	0.0032	89.1064	88.3419	90.2568	1.91486	0.686478	-621.586	1.01103	-59.5806	0.787185
100	USV	TRUE	0.780061	582.141	582.153	0.0124	77.6779	69.0296	81.1125	12.0829	4.70099	-1069.03	1.01139	-61.3734	0.768879
101	USV	TRUE	0.657969	582.21	582.213	0.0024	70.6834	69.5478	73.8228	4.27503	1.59456	-1781.26	1.02774	-61.6587	0.814511
102	USV	TRUE	0.821563	582.435	582.439	0.0044	79.4412	76.1459	83.6123	7.46645	2.25898	-1555.1	1.00751	-57.2396	0.858061
103	USV	TRUE	0.716731	582.578	582.605	0.0272	56.8489	51.3918	88.879	37.4872	15.608	1462.66	1.57755	-54.4298	0.785218
104	USV	TRUE	0.781765	582.765	582.772	0.0076	90.369	88.5803	93.2709	4.69065	1.23095	-504.049	1.03811	-55.2523	0.797458
105	USV	TRUE	0.855256	582.944	582.953	0.0084	88.4958	86.4102	89.4588	3.04859	0.946687	-364.949	1.02605	-59.3572	0.778227
106	USV	TRUE	0.807337	599.241	599.511	0.27	77.6331	51.1519	87.1147	35.9627	14.5372	92.8997	1.18575	-66.6381	0.49403
107	USV	TRUE	0.819737	599.5	599.507	0.0072	86.6718	84.9607	88.3269	3.36618	1.00567	-462.582	1.00321	-66.7547	0.642504
108	USV	TRUE	0.790237	599.773	599.784	0.0104	84.8714	80.3663	86.5636	6.1973	1.768	-539.052	1.04193	-62.0742	0.723809
