# Supplementary material for: Bazedoxifene reverses sexually dimorphic autistic-like abnormalities in biallelic MDGA1-mutant mice
Source: EMBO Mol Med. 2026 Mar 20;18(4):1358–98. doi: 10.1038/s44321-026-00402-y (PMC13084050; doi:10.1038/s44321-026-00402-y)
Supplement: Supplementary file 18 — Source data Fig. 4 [file 44321_2026_402_MOESM18_ESM.zip › Panel C/Batch1/P3/P3_het_756.xlsx]

## Sheet: Sheet1
ID	Label	Accepted	Score	Begin Time (s)	End Time (s)	Call Length (s)	Principal Frequency (kHz)	Low Freq (kHz)	High Freq (kHz)	Delta Freq (kHz)	Frequency Standard Deviation (kHz)	Slope (kHz/s)	Sinuosity	Mean Power (dB/Hz)	Tonality
1	USV	TRUE	0.878362	2.84466	2.84706	0.0024	72.1671	69.896	72.9687	3.07268	1.14769	-1280.28	1.03738	-50.2011	0.887909
2	USV	TRUE	0.692618	3.16619	3.16779	0.0016	65.7164	65.467	65.9658	0.498753	0.197149	311.721	1	-67.9873	0.660012
3	USV	TRUE	0.631931	16.6044	16.606	0.0016	65.6382	65.6382	65.6382	1.42109e-14	5.89151e-15	6.16775e-12	1	-68.1076	0.639091
4	USV	TRUE	0.754505	34.9591	34.9619	0.0028	65.7514	63.291	66.386	3.09494	1.06358	779.302	1.55079	-71.7236	0.606423
5	USV	FALSE	0.719788	46.7619	46.8067	0.0448	40.6691	27.844	50.3028	22.4587	5.16891	40.1177	6.71834	-92.3008	0.155031
6	USV	FALSE	0.680242	106.423	106.461	0.0384	55.5636	40.8979	68.1363	27.2385	6.41127	-83.9038	8.71012	-93.3725	0.14972
7	USV	FALSE	0.667225	106.657	106.7	0.0432	64.9239	24.6526	84.2803	59.6277	12.0964	149.571	15.2583	-92.7652	0.156161
8	USV	FALSE	0.640901	108.78	108.82	0.04	42.5988	31.2581	47.5715	16.3134	4.11218	-96.4686	5.22439	-92.3856	0.141023
9	USV	FALSE	0.644845	113.359	113.437	0.0784	76.1607	27.5026	109.708	82.2052	16.1949	-9.29377	25.06	-90.7997	0.165495
10	USV	FALSE	0.633063	117.731	117.733	0.002	68.7962	65.7591	69.0901	3.33096	1.25679	-1252.61	1.30239	-74.436	0.451697
11	USV	TRUE	0.839992	117.903	117.913	0.0092	75.6283	38.7996	78.6446	39.845	17.909	-4430.68	1.00085	-63.2801	0.66703
12	USV	TRUE	0.941756	118.17	118.174	0.0036	72.7318	72.7021	73.0806	0.378518	0.121109	-75.7936	1.01574	-51.4785	0.634478
13	USV	FALSE	0.616703	118.36	118.403	0.0432	54.0286	27.9479	76.3537	48.4058	10.4152	-81.4575	11.4308	-89.1444	0.193176
14	USV	TRUE	0.932638	118.494	118.497	0.0032	60.1853	59.0349	61.061	2.02618	0.703626	-185.548	1.90465	-52.6556	0.879425
15	USV	TRUE	0.899649	118.745	118.749	0.0036	61.4431	59.8845	62.2966	2.41212	0.881243	14.8438	2.02974	-44.304	0.933457
16	USV	TRUE	0.632179	118.977	118.979	0.0016	61.8216	61.8216	61.8216	2.13163e-14	9.3996e-15	1.52097e-11	1	-42.9132	0.931085
17	USV	TRUE	0.685308	119.497	119.499	0.0024	50.4267	49.8849	53.633	3.74807	1.40755	1475.11	1.14506	-65.8546	0.743301
18	USV	FALSE	0.746902	119.646	119.765	0.1184	53.6278	26.2557	72.331	46.0753	12.4589	-17.6026	10.2385	-85.1366	0.214219
19	USV	FALSE	0.765467	120.033	120.035	0.0016	51.6862	51.517	52.6926	1.17563	0.490049	701.372	1.10925	-63.9624	0.679203
20	USV	FALSE	0.624738	128.482	128.522	0.04	39.8082	27.3096	50.5996	23.29	4.78925	-162.771	6.93002	-93.5345	0.15387
21	USV	TRUE	0.611267	142.443	142.446	0.0032	71.4951	68.4744	72.3858	3.91135	1.3295	-402.021	2.46345	-65.979	0.736867
22	USV	TRUE	0.924536	142.536	142.628	0.0928	62.2866	34.7364	82.6227	47.8862	9.84763	61.05	9.78552	-89.8005	0.174892
23	USV	TRUE	0.745906	142.832	142.836	0.0044	71.695	71.4698	71.9745	0.504691	0.170456	57.1873	1.03784	-67.1597	0.495434
24	USV	TRUE	0.904509	143.331	143.335	0.0044	71.0058	70.6867	71.2656	0.57891	0.177474	-117.557	1.01102	-64.5337	0.649848
25	USV	TRUE	0.907797	143.537	143.543	0.0064	72.5542	72.2272	73.5106	1.28335	0.575495	-195.867	1.00458	-56.3867	0.835618
26	USV	TRUE	0.654657	143.796	143.802	0.0068	60.1375	59.3745	61.6137	2.23922	0.901024	-334.111	1.00149	-73.2071	0.493762
27	USV	TRUE	0.838033	170.124	170.126	0.002	72.1968	71.8672	72.5263	0.659067	0.266714	-353.708	1.00734	-71.3635	0.552912
28	USV	TRUE	0.946297	180.725	180.737	0.0116	72.6999	71.7275	73.0635	1.33598	0.470514	-110.347	1.00872	-69.9676	0.533571
29	USV	TRUE	0.708181	180.922	180.926	0.0044	73.8198	73.1889	74.6733	1.48438	0.460148	-316.729	1.00568	-72.7888	0.495654
30	USV	TRUE	0.662497	193.544	193.55	0.006	72.3648	71.705	72.4111	0.706071	0.299212	116.601	1.00674	-61.0427	0.774637
31	USV	TRUE	0.648051	193.732	193.734	0.002	68.374	66.005	68.7125	2.70752	1.04629	-1162.91	1.24683	-72.9853	0.565532
32	USV	TRUE	0.895666	193.95	193.952	0.0016	59.408	59.31	59.6841	0.374065	0.153618	-233.791	1.01068	-63.4335	0.651092
33	USV	TRUE	0.706487	194.114	194.134	0.0192	55.0527	41.8592	67.2541	25.3949	13.0338	1352.63	1.00499	-66.1974	0.518169
34	USV	TRUE	0.88478	194.416	194.418	0.002	74.4583	74.3604	74.7611	0.400784	0.153333	-176.854	1.03234	-56.0247	0.832506
35	USV	TRUE	0.848782	194.647	194.654	0.0076	72.9518	72.6995	73.326	0.626573	0.1583	-22.6951	1.02515	-59.5119	0.769804
36	USV	TRUE	0.767054	201.64	201.644	0.004	71.8125	71.0887	73.0967	2.00795	0.78913	-533.36	1.00458	-62.2248	0.764534
37	USV	TRUE	0.643791	215.328	215.33	0.0028	67.8853	63.6771	68.3529	4.67581	1.62483	-1242.29	1.33868	-65.8817	0.669569
38	USV	TRUE	0.772696	215.976	215.978	0.002	74.3394	73.6581	75.3235	1.66548	0.687978	-905.262	1.02793	-67.4856	0.69906
39	USV	TRUE	0.915636	226.583	226.586	0.0028	69.9367	69.4172	70.3227	0.905474	0.311266	-316.315	1.0022	-67.2388	0.666359
40	USV	TRUE	0.742001	226.76	226.768	0.008	72.7107	70.2615	73.3045	3.04299	0.970319	-366.783	1.05032	-66.8399	0.651267
41	USV	TRUE	0.832777	252.273	252.275	0.002	74.1839	73.9078	74.2106	0.302814	0.114253	113.873	1.03232	-62.2572	0.760041
42	USV	TRUE	0.697412	256.656	256.659	0.0028	101.838	100.769	102.773	2.00392	0.734452	747.494	1.00509	-71.1049	0.579426
43	USV	TRUE	0.61722	266.911	266.913	0.002	70.2406	70.0223	70.432	0.40969	0.159561	-62.9803	1.1266	-71.0457	0.634662
44	USV	TRUE	0.71552	305.674	305.678	0.004	78.3779	77.0633	79.7554	2.69204	0.925538	638.596	1.00658	-68.115	0.645856
45	USV	TRUE	0.625822	333.267	333.269	0.0024	78.2226	78.0222	78.423	0.400784	0.144299	166.993	1	-52.916	0.870248
46	USV	TRUE	0.815807	345.179	345.184	0.0052	101.314	99.4776	101.81	2.33291	0.891018	427.268	1.16224	-74.393	0.50042
47	USV	TRUE	0.874948	370.389	370.396	0.0072	73.8857	73.8561	74.2346	0.378518	0.0914138	23.2749	1.00983	-50.0202	0.863731
48	USV	TRUE	0.61605	370.545	370.548	0.0032	73.2992	72.7182	73.5872	0.869061	0.34156	-272.377	1.00052	-71.9572	0.530808
49	USV	TRUE	0.727879	371.253	371.257	0.004	76.3547	75.4715	77.5496	2.07814	0.738498	-553.608	1.00761	-64.7958	0.713334
50	USV	TRUE	0.908873	371.638	371.644	0.006	72.6044	72.0375	74.0198	1.98229	0.798531	-338.475	1.00055	-63.3542	0.641773
51	USV	TRUE	0.781063	371.827	371.837	0.0104	73.8051	73.4029	74.1229	0.719926	0.204196	12.4429	1.02678	-57.5462	0.78269
52	USV	TRUE	0.88962	372.196	372.197	0.0016	76.7937	76.5444	76.865	0.320627	0.129065	155.86	1.04572	-55.9912	0.82926
53	USV	TRUE	0.839993	372.441	372.443	0.0024	97.3126	96.1993	97.5352	1.33595	0.480995	278.322	1.46129	-58.6096	0.791166
54	USV	TRUE	0.932222	381.102	381.106	0.0044	68.8614	65.4955	70.0006	4.50511	1.34114	-321.79	2.03402	-60.6683	0.813355
55	USV	TRUE	0.845019	381.454	381.456	0.002	72.8338	72.8338	72.8338	2.84217e-14	7.78361e-15	5.02403e-12	1	-64.1251	0.588822
56	USV	TRUE	0.738265	381.897	381.901	0.004	76.9633	76.6293	77.1562	0.526956	0.199769	-35.7602	1.07031	-60.0877	0.781252
57	USV	TRUE	0.888885	403.077	403.08	0.0032	71.2042	69.1261	72.0652	2.93908	1.06039	-937.018	1.05063	-63.3014	0.780877
58	USV	TRUE	0.705276	404.418	404.42	0.002	71.2998	70.7075	71.3844	0.676879	0.261574	-290.727	1.08263	-63.4106	0.737548
59	USV	TRUE	0.767234	404.617	404.62	0.0032	68.6736	66.7364	70.3361	3.59963	1.29289	-1176.68	1.00514	-68.4536	0.711267
60	USV	TRUE	0.854407	405.041	405.054	0.0132	96.1204	95.3362	99.4306	4.09437	1.09118	194.088	1.12729	-58.8412	0.787092
61	USV	TRUE	0.656268	406.033	406.034	0.0016	94.5446	94.2685	94.6426	0.374065	0.153618	233.791	1.01068	-75.6758	0.503115
62	USV	TRUE	0.609237	406.182	406.186	0.0044	72.2945	72.2591	72.6292	0.370115	0.147913	-90.8165	1.00575	-75.4811	0.41274
63	USV	TRUE	0.856589	406.399	406.403	0.0044	66.0447	64.8386	66.9761	2.13751	0.76071	313.226	1.52928	-71.1294	0.551246
64	USV	TRUE	0.707962	406.575	406.576	0.0016	72.1994	71.7986	72.422	0.623441	0.249933	-389.651	1.00816	-74.2899	0.55386
65	USV	TRUE	0.698013	406.903	406.906	0.0028	72.5977	72.3703	73.5447	1.17438	0.46922	-411.496	1.02239	-72.3559	0.538179
66	USV	TRUE	0.610623	407.466	407.471	0.0044	98.65	97.6155	99.3891	1.77363	0.602888	-214.393	1.29717	-69.6498	0.65195
67	USV	TRUE	0.841177	407.632	407.635	0.0036	75.6325	73.7079	76.064	2.35607	0.949061	-689.559	1.035	-68.9294	0.640657
68	USV	TRUE	0.67968	409.02	409.021	0.0016	75.6544	75.2536	75.877	0.623441	0.249933	-389.651	1.00816	-67.9836	0.656449
69	USV	TRUE	0.616479	411.185	411.196	0.0112	93.4998	88.1201	94.1506	6.03049	2.83616	-590.905	1.04003	-73.7334	0.521439
70	USV	TRUE	0.680526	413.673	413.676	0.0032	69.4587	69.1989	69.6071	0.408206	0.146101	7.38481e-13	1.05634	-66.9973	0.616179
71	USV	TRUE	0.864713	413.864	413.867	0.0032	68.0002	67.9185	68.3341	0.415628	0.146357	-115.968	1.01517	-68.6175	0.582993
72	USV	TRUE	0.744518	414.062	414.071	0.0096	71.5212	71.5186	71.6684	0.149801	0.058221	17.1975	1.00014	-65.117	0.521173
73	USV	TRUE	0.828658	414.304	414.306	0.002	97.8882	97.5587	98.2178	0.659067	0.266714	-353.708	1.00734	-69.4625	0.441609
74	USV	TRUE	0.875766	414.476	414.481	0.0056	71.1554	70.9203	72.4701	1.5498	0.69121	-274.743	1.0014	-62.0027	0.764987
75	USV	TRUE	0.69992	414.518	414.522	0.0032	85.4047	84.7293	86.0801	1.35079	0.481711	-439.13	1.00186	-68.9315	0.594706
76	USV	TRUE	0.826492	415.592	415.597	0.0052	72.4315	70.8844	72.6905	1.80605	0.759299	-357.18	1.00434	-70.3179	0.563192
77	USV	TRUE	0.934196	415.991	415.992	0.0016	68.9466	68.724	69.3474	0.623441	0.249933	-389.651	1.00816	-67.7562	0.644864
78	USV	TRUE	0.762451	436.549	436.55	0.0016	76.7149	76.2161	76.8574	0.641254	0.258129	-311.721	1.14317	-59.6008	0.772527
79	USV	TRUE	0.738805	436.979	436.99	0.0104	74.9732	72.9155	75.6054	2.68989	0.981944	-167.982	1.11178	-68.6361	0.656897
80	USV	TRUE	0.942981	449.31	449.313	0.0024	74.6949	74.2941	74.8953	0.601176	0.22042	-250.49	1.00609	-57.2242	0.768813
81	USV	TRUE	0.927606	449.543	449.57	0.0264	98.0574	67.9292	100.024	32.0943	14.8449	1277.35	1.14153	-61.0891	0.722631
82	USV	TRUE	0.623344	450.196	450.199	0.0028	99.0274	97.9735	99.547	1.57345	0.564996	565.48	1.01989	-64.7322	0.717341
83	USV	TRUE	0.636612	453.933	453.939	0.0052	74.183	73.2564	76.2974	3.041	0.945426	-540.064	1.01424	-73.0104	0.486275
84	USV	TRUE	0.872311	454.124	454.134	0.0096	75.2767	75.2322	75.6014	0.369241	0.128146	-33.4097	1.01299	-70.1225	0.485436
85	USV	TRUE	0.926445	454.359	454.362	0.0032	68.4568	64.3599	74.7803	10.4204	4.23853	3738.79	1.11906	-54.9246	0.811583
86	USV	TRUE	0.937229	454.579	454.587	0.0076	65.3184	65.2012	65.5007	0.299485	0.116902	16.8498	1.01187	-43.3524	0.916348
87	USV	TRUE	0.820549	454.787	454.792	0.0052	78.8623	68.7462	79.9459	11.1997	4.67447	2503.63	1.31014	-39.651	0.922244
88	USV	TRUE	0.969699	455.012	455.016	0.0044	65.5639	64.6674	75.9667	11.2993	4.51941	2659.33	1.12796	-46.9305	0.852686
89	USV	TRUE	0.890987	455.191	455.234	0.0428	66.2302	59.8931	72.7103	12.8172	4.01693	-182.055	1.22424	-48.1649	0.881222
90	USV	TRUE	0.941527	455.421	455.43	0.0096	71.4068	70.2158	71.8134	1.59764	0.590462	-171.322	1.01799	-37.5037	0.918886
91	USV	TRUE	0.95996	455.623	455.632	0.0092	68.2371	67.1331	69.5749	2.44181	0.815298	-257.278	1.00287	-44.6224	0.86224
92	USV	TRUE	0.838823	455.882	455.884	0.0024	59.2536	57.9844	60.0552	2.07072	0.751852	862.798	1.0084	-43.8067	0.920885
93	USV	TRUE	0.864454	456.057	456.062	0.0052	63.5718	63.0152	63.9875	0.972272	0.2827	-165.484	1.01039	-48.9325	0.862362
94	USV	TRUE	0.848508	456.227	456.277	0.0496	67.9291	67.7978	68.3544	0.556585	0.159596	-3.53443	1.00462	-39.8778	0.923113
95	USV	TRUE	0.764562	456.453	456.521	0.0684	72.6138	63.2614	76.1098	12.8484	4.04737	-119.785	1.31953	-47.4401	0.772166
96	USV	TRUE	0.988968	456.65	456.691	0.0412	63.88	62.832	71.3291	8.49704	4.14762	-201.251	1.00452	-56.4747	0.799955
97	USV	TRUE	0.94265	456.902	456.905	0.0036	64.1589	64.1589	64.1589	4.26326e-14	1.24767e-14	-1.12609e-12	1	-52.1115	0.833725
98	USV	TRUE	0.61121	456.946	456.948	0.002	86.5921	86.2002	87.8034	1.60314	0.613334	-707.415	1.24555	-71.002	0.576751
99	USV	TRUE	0.891947	457.081	457.087	0.006	63.0208	62.531	63.8298	1.29884	0.462959	-240.667	1.00807	-56.9541	0.80203
100	USV	TRUE	0.915378	457.306	457.312	0.006	63.7032	63.0798	64.0595	0.979694	0.334371	-171.304	1.01047	-55.0787	0.844424
101	USV	TRUE	0.636481	457.534	457.536	0.0028	59.5964	58.9432	60.5167	1.57345	0.556718	-565.48	1.00439	-77.0008	0.438302
102	USV	TRUE	0.735011	461.954	461.956	0.0024	70.7702	70.503	71.2377	0.73477	0.267807	-306.154	1.00557	-76.7459	0.418155
103	USV	TRUE	0.855693	462.122	462.211	0.0892	38.2479	38.1273	98.7403	60.613	30.2118	688.09	1.00462	-61.6847	0.680566
104	USV	TRUE	0.837589	462.378	462.384	0.0056	63.4396	59.7731	64.9314	5.15824	1.63176	-880.227	1.04415	-50.2519	0.856933
105	USV	TRUE	0.700682	462.551	462.563	0.012	74.6731	61.9384	76.347	14.4085	5.69417	-1436.41	1.08151	-43.634	0.918163
106	USV	TRUE	0.871329	462.751	462.757	0.0064	71.4474	70.3489	71.6552	1.30626	0.456266	-210.015	1.01988	-54.741	0.847305
107	USV	TRUE	0.86168	463	463.004	0.004	106.06	100.501	108.167	7.66684	3.01721	2114.57	1.34294	-54.7316	0.867325
108	USV	TRUE	0.745897	463.388	463.417	0.0296	97.5873	90.4862	103.596	13.1093	5.03969	-340.495	1.24973	-63.4561	0.716414
109	USV	TRUE	0.612849	470.514	470.521	0.0072	100.129	96.1588	105.577	9.41842	2.99913	-1322.5	1.0084	-62.0842	0.804673
110	USV	TRUE	0.885755	492.828	492.832	0.004	85.5398	84.7753	85.9406	1.16524	0.390839	26.9888	1.25265	-59.6151	0.719347
111	USV	TRUE	0.791466	498.385	498.391	0.006	71.8596	70.8724	72.0451	1.17266	0.386354	49.1702	1.15643	-61.5893	0.769593
112	USV	TRUE	0.729041	498.616	498.619	0.0032	111.482	110.414	111.675	1.26173	0.423277	-273.683	1.17307	-72.1687	0.505922
113	USV	TRUE	0.751309	502.582	502.588	0.0056	76.8891	75.4269	77.3047	1.87775	0.605554	-324.775	1.02485	-54.9078	0.843478
114	USV	TRUE	0.934773	502.644	502.65	0.0052	102.786	97.2717	107.403	10.1309	4.26799	2443.85	1.12006	-64.4238	0.736965
115	USV	TRUE	0.644141	503.307	503.31	0.0028	96.7254	94.9664	97.616	2.64963	1.06396	26.5069	2.70692	-64.2996	0.747855
116	USV	TRUE	0.707964	503.494	503.496	0.0016	89.7668	89.0187	89.9806	0.961881	0.387194	467.581	1.24253	-66.2608	0.700596
117	USV	TRUE	0.864738	503.622	503.672	0.0496	83.3788	71.7025	94.7497	23.0471	11.9082	482.239	1.01804	-59.9201	0.710035
118	USV	TRUE	0.790149	503.821	503.823	0.0024	71.1506	70.5782	71.1963	0.618067	0.276927	-250.074	1.03491	-51.0276	0.829664
119	USV	TRUE	0.956123	503.983	503.997	0.0144	72.8534	69.4594	74.5025	5.04304	1.51369	-317.2	1.0186	-65.0145	0.693614
120	USV	TRUE	0.796354	507.574	507.61	0.036	72.2465	69.7281	88.7823	19.0542	5.23364	470.97	1.15677	-65.8522	0.705738
121	USV	TRUE	0.772256	507.752	507.758	0.006	74.7343	73.2467	74.8518	1.60508	0.621123	-278.766	1.01321	-64.2892	0.703516
122	USV	TRUE	0.905139	511.359	511.361	0.002	66.8068	66.5308	66.8336	0.302814	0.114253	-113.873	1.03232	-62.6563	0.744255
123	USV	TRUE	0.784792	511.482	511.484	0.002	75.7039	75.3744	76.0335	0.659067	0.266714	-353.708	1.00734	-71.8472	0.499285
124	USV	TRUE	0.681202	512	512.036	0.0356	60.9436	28.9446	61.4385	32.494	16.9378	915.503	1.00238	-72.8751	0.417963
125	USV	TRUE	0.958876	512.282	512.287	0.0044	69.3368	67.8806	69.5532	1.67265	0.724601	-353.646	1.0952	-44.9767	0.916942
126	USV	TRUE	0.622338	512.382	512.454	0.072	64.3611	43.9063	83.8808	39.9745	7.62766	37.1716	8.30204	-83.6985	0.219807
127	USV	TRUE	0.784352	512.61	512.612	0.002	71.1194	69.5563	72.6824	3.12611	1.36478	-1780.62	1.03382	-57.7592	0.776719
128	USV	TRUE	0.740261	513.29	513.292	0.0024	89.9935	88.947	95.0701	6.12309	2.31228	-2477.07	1.08623	-64.3457	0.741659
129	USV	TRUE	0.715216	513.47	513.477	0.0076	64.3897	63.6326	64.6374	1.00478	0.35032	-80.1202	1.0574	-53.9175	0.87096
130	USV	TRUE	0.975672	513.718	513.729	0.0112	66.3158	66.1394	66.5581	0.418745	0.152168	1.60448	1.00519	-58.1088	0.835181
131	USV	TRUE	0.71775	513.834	513.944	0.1104	60.6341	29.8034	87.7241	57.9207	13.7311	-128.141	12.6725	-85.6828	0.220616
132	USV	TRUE	0.727699	514.112	514.117	0.0048	66.13	65.8109	66.516	0.705083	0.236749	-148.54	1.01007	-69.5475	0.544002
133	USV	TRUE	0.866114	514.162	514.163	0.0016	59.6918	59.6028	60.2708	0.667973	0.276311	-389.651	1.07279	-63.6269	0.797338
134	USV	TRUE	0.869951	514.357	514.36	0.0032	64.3896	64.2931	65.0056	0.712504	0.261171	-219.565	1.02524	-58.6497	0.715913
135	USV	TRUE	0.760571	524.651	524.653	0.0016	103.669	97.8712	105.727	7.85536	3.22597	-4909.6	1.00614	-60.0684	0.781219
136	USV	TRUE	0.88144	529.265	529.268	0.0024	112.691	111.489	113.092	1.60314	0.600763	667.973	1.04179	-71.3013	0.607357
137	USV	TRUE	0.666645	529.601	529.603	0.002	109.391	108.901	110.184	1.28251	0.503743	-665.428	1.01432	-69.8605	0.635146
138	USV	TRUE	0.632184	544.019	544.021	0.002	96.2814	94.3932	96.8247	2.43142	0.926866	1019.14	1.39404	-71.6419	0.597597
139	USV	TRUE	0.695985	544.209	544.212	0.0024	64.7644	61.9441	65.566	3.6219	1.28105	-1001.96	1.75567	-51.8618	0.858935
140	USV	FALSE	0.655326	544.286	544.329	0.0432	49.516	29.7292	64.4044	34.6752	8.16542	30.4651	11.5806	-92.4173	0.155796
141	USV	TRUE	0.697055	544.374	544.377	0.0028	76.0281	75.0781	76.1469	1.06876	0.356517	268.603	1.13869	-55.797	0.81139
142	USV	TRUE	0.921005	544.719	544.776	0.0564	72.3409	56.4824	73.5574	17.0751	8.28271	-298.322	1.01121	-48.9556	0.79249
143	USV	TRUE	0.964158	544.973	544.975	0.002	91.3905	89.2975	99.9673	10.6698	4.18185	-5155.48	1.11389	-47.1888	0.934634
144	USV	TRUE	0.860612	545.398	545.4	0.0024	69.3474	65.4064	70.0822	4.67581	1.76008	1864.76	1.11826	-44.3763	0.937834
145	USV	TRUE	0.731686	545.58	545.588	0.0076	69.6146	69.3326	70.1935	0.860943	0.209821	-50.4746	1.02821	-34.069	0.874821
146	USV	TRUE	0.949098	545.63	545.633	0.0024	60.0408	56.033	62.0447	6.01176	2.2042	2504.9	1.00727	-55.899	0.802574
147	USV	TRUE	0.830248	545.811	545.827	0.0156	69.5248	66.4975	76.632	10.1345	3.35925	-584.721	1.01807	-67.6066	0.496386
148	USV	TRUE	0.865992	545.873	545.878	0.0044	99.3243	97.7805	102.204	4.42347	1.51636	1032.71	1.05968	-51.96	0.880538
149	USV	TRUE	0.690754	546.062	546.072	0.0104	64.761	60.9755	73.3569	12.3814	4.99933	-1582.65	1.19969	-38.9959	0.924763
150	USV	TRUE	0.79654	546.223	546.225	0.002	63.0437	59.4544	65.4217	5.96722	2.45125	3225.35	1.00959	-61.4455	0.779955
151	USV	TRUE	0.808379	546.677	546.684	0.0072	67.6979	65.3154	68.8408	3.52541	1.14194	-492.581	1.03788	-53.3741	0.882733
152	USV	TRUE	0.657299	550.154	550.156	0.0016	93.6244	93.375	93.6956	0.320627	0.129065	155.86	1.04572	-61.5231	0.721131
153	USV	TRUE	0.809414	550.33	550.337	0.0064	69.1913	66.4193	70.1816	3.76226	1.36146	288.95	1.4455	-70.0004	0.630884
