# Supplementary material for: Bazedoxifene reverses sexually dimorphic autistic-like abnormalities in biallelic MDGA1-mutant mice
Source: EMBO Mol Med. 2026 Mar 20;18(4):1358–98. doi: 10.1038/s44321-026-00402-y (PMC13084050; doi:10.1038/s44321-026-00402-y)
Supplement: Supplementary file 18 — Source data Fig. 4 [file 44321_2026_402_MOESM18_ESM.zip › Panel C/Batch1/P3/P3_het_758.xlsx]

## Sheet: Sheet1
ID	Label	Accepted	Score	Begin Time (s)	End Time (s)	Call Length (s)	Principal Frequency (kHz)	Low Freq (kHz)	High Freq (kHz)	Delta Freq (kHz)	Frequency Standard Deviation (kHz)	Slope (kHz/s)	Sinuosity	Mean Power (dB/Hz)	Tonality
1	USV	TRUE	0.734125	54.2769	54.2797	0.0028	102.028	101.434	102.622	1.18751	0.402234	-409.973	1.00177	-69.1694	0.584019
2	USV	TRUE	0.605063	79.0331	79.0347	0.0016	70.8612	70.5138	71.3866	0.872818	0.347517	-545.511	1.00577	-73.7843	0.491747
4	USV	TRUE	0.651597	142.039	142.041	0.0024	89.4711	87.4672	91.8758	4.40862	1.58947	-1836.93	1.0007	-57.8549	0.842174
5	USV	TRUE	0.800032	142.162	142.193	0.0312	69.6146	68.4311	69.6206	1.18949	0.271382	14.5498	1.00545	-35.8103	0.931261
6	USV	TRUE	0.854408	142.43	142.477	0.0472	71.7966	71.2209	84.0654	12.8445	4.48786	277.048	1.06181	-48.9713	0.843048
7	USV	TRUE	0.961476	142.665	142.674	0.0092	68.8353	67.0911	69.6591	2.56798	0.8647	-299.313	1.02038	-43.0791	0.921425
8	USV	TRUE	0.870877	142.867	142.882	0.0152	70.1502	61.4271	70.2403	8.81316	3.89415	-613.633	1.04141	-39.4637	0.923278
9	USV	TRUE	0.883146	143.099	143.101	0.002	58.2226	57.617	58.8283	1.21126	0.436354	-581.455	1.00442	-61.3898	0.792866
10	USV	TRUE	0.84999	148.785	148.791	0.006	64.2079	62.6122	64.3564	1.74415	0.500121	-159.408	1.13516	-50.8703	0.885758
11	USV	TRUE	0.744864	149.054	149.077	0.0228	75.0474	62.6675	75.9084	13.2409	4.99352	-696.517	1.08386	-50.9362	0.851822
13	USV	TRUE	0.730474	201.81	201.817	0.0064	100.105	98.8882	101.269	2.38093	0.777045	-379.501	1.00631	-71.5206	0.542903
19	USV	TRUE	0.826846	293.284	293.286	0.002	95.8472	95.5577	96.1633	0.605629	0.218335	-290.727	1.00254	-67.2011	0.637905
20	USV	TRUE	0.783263	302.238	302.24	0.002	101.573	101.413	102.036	0.623441	0.243171	-311.721	1.01894	-66.2152	0.660083
23	USV	TRUE	0.87477	321.21	321.213	0.0032	99.0908	97.8217	99.9814	2.15978	0.730272	-663.334	1.00491	-65.3852	0.710211
26	USV	TRUE	0.92515	327.059	327.101	0.0412	69.6195	67.3284	71.1934	3.86499	0.982875	-62.8638	1.0253	-39.645	0.92583
27	USV	TRUE	0.883304	327.333	327.341	0.0088	58.7293	58.3879	59.0641	0.676148	0.205488	-69.629	1.00437	-65.7137	0.655319
28	USV	TRUE	0.970573	328.132	328.237	0.105	67.8458	65.9066	87.9909	22.0843	10.8383	200.284	1.19087	-60.8977	0.562835
29	USV	TRUE	0.820392	328.127	328.134	0.0076	68.1876	66.4546	68.4734	2.01876	0.54915	-160.492	1.12109	-53.3238	0.881681
30	USV	TRUE	0.888069	328.23	328.233	0.0036	86.2414	83.6956	86.8796	3.184	1.11432	-826.082	1.22316	-56.0063	0.858972
31	USV	TRUE	0.861928	328.479	328.481	0.0024	92.1327	90.3292	96.8085	6.47934	2.40802	-2699.72	1.01428	-54.6732	0.877441
32	USV	TRUE	0.750804	328.673	328.738	0.0644	71.2029	61.857	72.9831	11.1262	4.05281	-163.849	1.02071	-34.6445	0.919594
33	USV	TRUE	0.835144	328.914	328.937	0.0224	65.5671	58.6895	66.4726	7.78303	2.02514	-338.907	1.03213	-48.8141	0.849769
34	USV	TRUE	0.903001	384.139	384.144	0.0052	74.5217	73.9873	74.8556	0.868365	0.301935	-177.637	1.00796	-65.1027	0.66912
36	USV	TRUE	0.681118	434.788	434.792	0.0048	94.8069	89.7823	97.2858	7.50356	2.52399	-1580.22	1.06978	-77.4286	0.455244
37	USV	TRUE	0.644004	435.586	435.59	0.004	103.69	103.148	104.106	0.957428	0.312605	-234.803	1.00177	-74.3094	0.414138
39	USV	TRUE	0.601388	508.07	508.072	0.0016	61.3876	60.969	62.3406	1.37157	0.556377	-857.232	1.02519	-75.1251	0.579562
40	USV	TRUE	0.862482	508.249	508.271	0.022	66.1199	59.648	68.5246	8.87662	2.20899	-321.152	1.04541	-44.3962	0.888707
41	USV	TRUE	0.8958	508.455	508.526	0.0708	68.3063	60.9915	70.4142	9.42267	2.13641	-89.6799	1.01451	-42.9218	0.866581
42	USV	TRUE	0.901577	508.725	508.729	0.004	67.2281	66.2707	67.8293	1.5586	0.520946	-389.651	1.00515	-64.206	0.717953
47	USV	TRUE	0.778826	554.856	554.861	0.0044	71.7959	68.1258	73.3285	5.20277	1.73141	-909.056	1.9356	-65.8525	0.725669
