# Supplementary material for: Bazedoxifene reverses sexually dimorphic autistic-like abnormalities in biallelic MDGA1-mutant mice
Source: EMBO Mol Med. 2026 Mar 20;18(4):1358–98. doi: 10.1038/s44321-026-00402-y (PMC13084050; doi:10.1038/s44321-026-00402-y)
Supplement: Supplementary file 18 — Source data Fig. 4 [file 44321_2026_402_MOESM18_ESM.zip › Panel C/Batch1/P3/P3_het_759.xlsx]

## Sheet: Sheet1
ID	Label	Accepted	Score	Begin Time (s)	End Time (s)	Call Length (s)	Principal Frequency (kHz)	Low Freq (kHz)	High Freq (kHz)	Delta Freq (kHz)	Frequency Standard Deviation (kHz)	Slope (kHz/s)	Sinuosity	Mean Power (dB/Hz)	Tonality
1	USV	TRUE	0.790641	26.1789	26.1817	0.0028	70.9872	70.6458	71.5958	0.950006	0.340271	-342.822	1.00711	-64.4669	0.702019
2	USV	TRUE	0.689817	58.289	58.291	0.002	88.5853	87.806	89.035	1.22907	0.457432	-602.448	1.01262	-60.1872	0.800174
3	USV	TRUE	0.888882	58.5974	58.6066	0.0092	70.1892	68.7717	72.2229	3.45119	1.02963	-360.673	1.00937	-59.4124	0.802328
4	USV	TRUE	0.873242	58.833	58.8394	0.0064	96.4028	94.4286	97.5458	3.11721	0.983621	-482.152	1.01532	-55.141	0.848802
5	USV	TRUE	0.646544	65.1138	65.1158	0.002	68.9628	68.9628	68.9628	1.42109e-14	4.76647e-15	-1.65336e-13	1	-70.498	0.524964
6	USV	TRUE	0.979726	65.3313	65.3381	0.0068	90.0275	86.6876	95.4232	8.7356	2.81281	-1300.6	1.01089	-56.2527	0.866752
8	USV	TRUE	0.952467	287.562	287.575	0.0128	69.3738	68.7132	70.9398	2.22658	0.659297	-136.335	1.03338	-49.2405	0.877445
9	USV	TRUE	0.879885	287.763	287.775	0.0116	69.3131	68.9843	70.2865	1.30217	0.437757	-112.494	1.00299	-46.7104	0.921069
10	USV	TRUE	0.87785	287.947	287.96	0.0124	67.8202	66.514	69.9726	3.45862	1.037	-273.486	1.00768	-53.4727	0.867086
11	USV	TRUE	0.917315	288.152	288.154	0.002	70.7425	70.7425	70.7425	1.42109e-14	6.7408e-15	1.86479e-12	1	-48.6154	0.913423
12	USV	TRUE	0.696388	295.63	295.632	0.002	71.5593	71.2432	71.8488	0.605629	0.218335	-290.727	1.00254	-63.8152	0.702082
13	USV	TRUE	0.625308	298.202	298.205	0.0032	67.7768	67.5517	67.9325	0.380813	0.150861	-95.7617	1.01351	-71.5863	0.516851
14	USV	TRUE	0.745321	310.533	310.535	0.0016	61.3685	61.2349	61.413	0.178126	0.0833109	1.02472e-11	1.04906	-65.4231	0.715527
15	USV	TRUE	0.932025	310.741	310.748	0.0064	67.3304	66.8257	68.1839	1.35821	0.417257	-115.513	1.0888	-54.9785	0.852806
16	USV	TRUE	0.767205	310.912	310.921	0.0088	67.9721	67.7954	68.7551	0.95974	0.320198	-110.447	1.00037	-53.4494	0.829388
17	USV	TRUE	0.707567	311.144	311.146	0.0016	71.1977	71.1264	71.447	0.320627	0.129065	-155.86	1.04572	-75.2445	0.439778
18	USV	TRUE	0.650313	327.651	327.653	0.0024	78.3988	77.998	78.9331	0.935162	0.33784	-389.651	1.00212	-66.6314	0.715633
19	USV	TRUE	0.755669	335.541	335.554	0.0132	72.0317	68.7067	72.3954	3.68869	1.23718	-224.8	1.06916	-64.0564	0.592021
20	USV	TRUE	0.942235	335.715	335.734	0.0196	70.7034	67.7197	71.836	4.11621	1.20812	-178.942	1.04001	-59.9294	0.785448
21	USV	TRUE	0.90026	335.925	335.93	0.0056	70.59	69.4099	71.6291	2.21915	0.801667	-444.918	1.01703	-63.3568	0.720262
22	USV	TRUE	0.839531	336.153	336.164	0.0108	73.6623	72.085	74.0186	1.93358	0.579053	-107.891	1.06631	-59.0317	0.804351
23	USV	TRUE	0.891209	336.383	336.388	0.0052	69.69	68.8439	70.1872	1.34337	0.440089	-259.849	1.00883	-59.1175	0.796547
24	USV	TRUE	0.822869	336.558	336.57	0.0128	71.2355	70.8941	71.577	0.682817	0.260318	64.3341	1.00825	-58.1996	0.783923
25	USV	TRUE	0.903574	351.109	351.121	0.0124	73.3474	71.9149	74.3635	2.44859	0.825769	202.95	1.03202	-59.7616	0.786227
26	USV	TRUE	0.610854	351.309	351.316	0.0068	73.599	73.599	73.599	0	4.13879e-15	-2.40574e-14	1	-66.246	0.649267
27	USV	TRUE	0.687788	359.839	359.845	0.0052	66.8833	35.5183	69.9115	34.3932	9.48848	3686	1.2615	-64.4705	0.518531
28	USV	TRUE	0.805631	373.352	373.361	0.0088	99.4575	97.6359	103.528	5.8925	2.25163	-653.274	1.00355	-64.2502	0.738554
32	USV	TRUE	0.701246	460.468	460.472	0.004	60.4993	59.3193	60.6181	1.29884	0.440631	-291.816	1.062	-69.7187	0.606248
33	USV	TRUE	0.793978	460.651	460.653	0.002	98.6692	97.5247	99.2347	1.71001	0.592166	-746.221	1.07644	-69.7559	0.587958
34	USV	TRUE	0.678598	460.803	460.807	0.004	71.8662	71.4729	72.7123	1.23946	0.443039	-325.721	1.02111	-68.8614	0.601317
35	USV	TRUE	0.957524	461.297	461.312	0.0144	69.9219	69.2732	69.9485	0.675291	0.212444	-43.3048	1.00517	-47.4628	0.842717
36	USV	TRUE	0.874255	461.534	461.581	0.0476	69.7869	59.18	71.9586	12.7786	2.11049	-154.931	1.03196	-30.5915	0.924338
38	USV	TRUE	0.814506	461.931	461.94	0.0092	67.1208	67.1175	67.4586	0.341104	0.139634	-39.7561	1.00051	-28.4486	0.929618
39	USV	TRUE	0.764629	462.218	462.23	0.012	60.9755	58.3179	61.8412	3.52322	1.09577	-286.219	1.02751	-34.7295	0.921835
40	USV	TRUE	0.675326	462.395	462.407	0.0116	61.612	60.0633	61.9854	1.92217	0.648625	-162.594	1.01279	-37.0825	0.926511
41	USV	TRUE	0.947122	462.602	462.618	0.0164	61.3007	58.8812	61.8277	2.9465	0.79659	-142.439	1.03168	-55.382	0.847195
42	USV	TRUE	0.874556	462.821	462.833	0.012	61.733	60.7088	62.2525	1.54376	0.442616	-61.9267	1.04279	-53.7741	0.868341
