# Supplementary material for: Bazedoxifene reverses sexually dimorphic autistic-like abnormalities in biallelic MDGA1-mutant mice
Source: EMBO Mol Med. 2026 Mar 20;18(4):1358–98. doi: 10.1038/s44321-026-00402-y (PMC13084050; doi:10.1038/s44321-026-00402-y)
Supplement: Supplementary file 18 — Source data Fig. 4 [file 44321_2026_402_MOESM18_ESM.zip › Panel C/Batch1/P3/P3_het_760.xlsx]

## Sheet: Sheet1
ID	Label	Accepted	Score	Begin Time (s)	End Time (s)	Call Length (s)	Principal Frequency (kHz)	Low Freq (kHz)	High Freq (kHz)	Delta Freq (kHz)	Frequency Standard Deviation (kHz)	Slope (kHz/s)	Sinuosity	Mean Power (dB/Hz)	Tonality
1	USV	TRUE	0.864492	17.6596	17.6616	0.002	87.5211	84.9561	93.3726	8.41646	3.44719	-4412.44	1.0975	-60.423	0.827229
2	USV	TRUE	0.720868	17.4736	17.4776	0.004	84.3504	82.2277	85.9238	3.69612	1.2172	-914.414	1.00332	-65.7352	0.737523
4	USV	TRUE	0.789065	57.6795	57.6847	0.0052	60.0281	59.3305	60.941	1.61056	0.520756	-309.845	1.00401	-69.4397	0.598801
5	USV	TRUE	0.616135	58.0491	58.0511	0.002	80.768	80.5943	80.9416	0.347346	0.151643	-197.847	1.00936	-71.9795	0.486091
6	USV	TRUE	0.821923	97.227	97.2394	0.0124	85.7663	84.5669	87.0681	2.50112	0.765204	56.3274	1.19964	-64.5416	0.701981
7	USV	TRUE	0.914259	97.3898	97.4242	0.0344	68.6419	58.6031	69.372	10.7688	3.38259	-187.145	1.14193	-66.2068	0.646648
8	USV	TRUE	0.892114	97.5806	97.5942	0.0136	58.5612	57.5279	64.4086	6.88075	2.48956	-540.542	1.02162	-70.2017	0.483199
9	USV	TRUE	0.722811	138.99	138.992	0.0024	87.8588	87.5248	88.1927	0.667973	0.240498	278.322	1	-63.8714	0.711378
10	USV	TRUE	0.868791	142.214	142.223	0.0092	59.6607	58.9556	59.9798	1.02423	0.329543	-111.603	1.01143	-62.7084	0.719258
11	USV	TRUE	0.888005	142.503	142.511	0.008	62.8078	60.6095	65.032	4.42253	1.53811	99.2015	1.94424	-60.581	0.759045
12	USV	TRUE	0.808859	142.677	142.685	0.0084	65.0674	64.2179	65.5298	1.31188	0.477452	-155.384	1.00396	-65.1743	0.527365
14	USV	TRUE	0.899588	182.782	182.783	0.0016	86.4397	85.7718	87.6421	1.87032	0.749798	-1168.95	1.01167	-64.8234	0.675947
15	USV	TRUE	0.726934	207.444	207.446	0.0016	82.7002	81.4712	83.2168	1.74564	0.709855	-1091.02	1.02644	-71.6578	0.589308
16	USV	TRUE	0.741916	207.617	207.646	0.0288	67.9022	66.7125	86.075	19.3625	6.15843	685.297	1.10069	-71.4002	0.444578
17	USV	TRUE	0.618609	215.953	215.956	0.0032	84.0297	82.7828	85.2766	2.49377	0.853682	-779.302	1	-63.4975	0.728034
18	USV	TRUE	0.667536	232.789	232.797	0.0076	86.8017	85.0444	90.1936	5.14914	1.74959	-681.463	1.00323	-65.8908	0.709792
19	USV	TRUE	0.944154	232.944	232.956	0.012	69.5788	68.2825	69.6159	1.33342	0.377079	-106.432	1.00853	-60.1705	0.769227
20	USV	TRUE	0.833566	262.986	262.991	0.0052	95.9351	95.6011	95.9796	0.378518	0.133213	-8.07378e-13	1.03263	-60.745	0.719883
21	USV	TRUE	0.786672	270.83	270.832	0.002	90.8065	89.6977	91.9153	2.21767	0.8485	1133.01	1.00111	-68.6163	0.678432
22	USV	TRUE	0.699932	286.158	286.163	0.0056	66.9547	66.7658	67.1347	0.368888	0.153816	76.3251	1.00888	-67.8379	0.535967
23	USV	TRUE	0.976046	286.317	286.338	0.0212	69.375	67.8202	69.7202	1.90001	0.573677	-76.936	1.01258	-54.1289	0.852236
24	USV	TRUE	0.976599	286.476	286.48	0.0032	70.6211	70.3757	70.9614	0.585734	0.223418	169.167	1.00275	-57.4561	0.686685
25	USV	TRUE	0.639973	286.555	286.558	0.0032	93.6399	87.1308	97.1133	9.98248	3.4996	-3123.39	1.00992	-65.6056	0.666751
26	USV	TRUE	0.929525	286.675	286.724	0.0484	68.6137	67.9566	70.1723	2.21565	0.707563	-41.4461	1.01165	-50.9563	0.79173
27	USV	TRUE	0.953479	286.935	286.938	0.0032	65.4704	64.6614	65.8044	1.14298	0.388036	-340.171	1.0247	-61.869	0.713314
28	USV	TRUE	0.849707	287.138	287.154	0.0156	94.4852	92.266	101.777	9.51103	2.6536	-541.95	1.04654	-49.9808	0.848475
29	USV	TRUE	0.900743	287.299	287.317	0.018	97.1394	94.23	100.227	5.99691	2.02904	-375.372	1.01484	-62.7703	0.711887
30	USV	TRUE	0.790735	298.097	298.098	0.0016	83.6511	83.277	84.0252	0.74813	0.295724	-467.581	1	-62.3404	0.769835
31	USV	TRUE	0.830902	305.621	305.629	0.0088	86.8	86.1447	87.3625	1.21781	0.369075	-51.4783	1.04175	-64.0727	0.702821
32	USV	TRUE	0.720898	306.892	306.894	0.002	98.7164	96.8371	99.99	3.15283	1.20607	-1600.59	1.00515	-68.0546	0.685351
33	USV	TRUE	0.669033	307.061	307.07	0.0084	90.5715	83.4439	94.4729	11.029	4.23703	-1438.57	1.00975	-63.9805	0.709109
34	USV	TRUE	0.821084	321.303	321.309	0.0064	89.551	87.7697	90.7088	2.93908	0.974511	479.378	1.00918	-60.2062	0.782471
35	USV	TRUE	0.609661	321.678	321.688	0.0104	96.9768	86.197	98.1183	11.9213	5.46741	-1189.78	1.00699	-66.5977	0.703449
37	USV	TRUE	0.672104	395.984	395.988	0.004	69.2306	68.236	69.4903	1.2543	0.384815	101.208	1.21078	-66.1872	0.707082
38	USV	TRUE	0.923101	396.14	396.149	0.0092	67.3983	66.4364	68.2774	1.84099	0.619506	-194.594	1.0096	-64.9458	0.696057
39	USV	TRUE	0.766324	396.392	396.394	0.002	92.7708	87.4003	93.9643	6.56395	2.5374	-3045.32	1.19284	-70.1439	0.66142
40	USV	TRUE	0.900051	396.538	396.569	0.0304	68.2913	66.3719	68.5823	2.21037	0.886573	-55.6042	1.01903	-69.517	0.529506
41	USV	TRUE	0.957671	396.735	396.738	0.0036	67.4711	67.4711	67.4711	1.42109e-14	5.29607e-15	3.05503e-13	1	-41.825	0.919928
42	USV	TRUE	0.869825	396.909	396.936	0.0272	68.3992	65.0593	69.6235	4.5642	1.65904	144.9	1.03342	-44.5728	0.851236
43	USV	TRUE	0.821609	397.1	397.166	0.0664	66.6458	58.681	67.7463	9.06535	2.26707	-156.596	1.01918	-43.7891	0.857586
44	USV	TRUE	0.984595	397.287	397.303	0.0156	65.9907	65.8846	66.0404	0.155838	0.046617	4.35611	1.00066	-36.0597	0.925435
45	USV	TRUE	0.936213	397.504	397.543	0.0392	65.77	64.9091	66.2154	1.30633	0.380951	-2.2882	1.01726	-37.3683	0.92115
46	USV	TRUE	0.912115	397.684	397.697	0.0128	66.1401	65.1001	66.9334	1.83335	0.594923	-135.605	1.00572	-35.2895	0.922009
47	USV	TRUE	0.754964	398.131	398.137	0.006	88.4122	86.1633	89.5329	3.36955	1.16051	-599.975	1.02032	-69.3632	0.593095
48	USV	TRUE	0.818638	403.73	403.736	0.006	62.5502	59.6176	64.3564	4.73879	1.57061	-649.45	1.08536	-72.1188	0.537829
49	USV	TRUE	0.736709	403.944	403.946	0.002	84.7182	83.7653	85.3417	1.57642	0.603871	-800.295	1.00949	-66.8525	0.603735
50	USV	TRUE	0.961241	404.133	404.368	0.235	92.1538	84.8553	98.589	13.7337	5.41326	36.8836	4.0026	-64.9873	0.678325
51	USV	TRUE	0.76311	404.543	404.557	0.0144	89.4342	84.9736	93.9542	8.98052	2.58694	-595.68	1.01118	-60.3361	0.792784
52	USV	TRUE	0.881291	410.763	410.769	0.0064	86.989	85.6679	88.414	2.74611	0.865265	-428.034	1.00266	-60.5994	0.769765
53	USV	TRUE	0.672038	411.178	411.187	0.0096	89.0551	81.4169	89.8334	8.41644	3.21191	-883.008	1.00031	-72.2152	0.590852
54	USV	TRUE	0.881174	411.372	411.377	0.0048	85.8006	84.2123	87.2553	3.04299	1.00318	-643.607	1.00142	-59.9887	0.776347
55	USV	TRUE	0.601896	411.55	411.555	0.0052	85.0352	83.3504	86.4082	3.05783	1.04087	-619.934	1.00575	-60.4128	0.790501
56	USV	TRUE	0.625099	411.727	411.732	0.0044	96.2277	94.8102	97.4672	2.65705	0.896758	-620.743	1.0039	-64.3867	0.728821
57	USV	TRUE	0.764071	412.104	412.109	0.0052	90.2613	89.1999	91.4339	2.234	0.69291	-413.507	1.0032	-58.728	0.791183
58	USV	TRUE	0.635815	415.523	415.526	0.0024	85.8378	85.103	86.9065	1.80353	0.653045	-751.47	1.00562	-67.4138	0.587765
59	USV	TRUE	0.704286	415.708	415.724	0.016	92.1716	84.7281	97.1821	12.454	4.60529	-844.725	1.06089	-69.5179	0.595971
60	USV	TRUE	0.886589	421.279	421.292	0.0124	88.1115	85.6697	88.6162	2.9465	0.873175	-162.157	1.13003	-65.8804	0.658456
61	USV	TRUE	0.799433	421.485	421.491	0.0056	83.2741	80.951	85.0925	4.14143	1.40244	-760.712	1.00387	-67.1913	0.63055
62	USV	TRUE	0.620318	421.666	421.673	0.0072	100.732	94.8058	105.386	10.5799	3.58949	-1462.96	1.00767	-64.5908	0.770657
63	USV	TRUE	0.632917	427.85	427.852	0.0024	85.4693	84.5341	86.4044	1.87032	0.673394	-779.302	1	-62.9956	0.776041
64	USV	TRUE	0.842019	428.274	428.278	0.004	97.0592	96.2131	98.0092	1.7961	0.568173	-426.929	1.00435	-63.1434	0.721338
65	USV	TRUE	0.60023	433.724	433.726	0.002	85.9137	85.4639	86.693	1.22907	0.457432	-602.448	1.01262	-65.9847	0.582476
66	USV	TRUE	0.766596	438.723	438.726	0.0024	88.2173	87.1708	95.4982	8.3274	3.084	-3033.71	1.30117	-62.3388	0.767378
67	USV	TRUE	0.79567	438.915	438.917	0.0016	92.5349	87.77	97.1216	9.35162	3.69679	-5844.76	1	-73.0858	0.562163
68	USV	TRUE	0.641988	439.101	439.105	0.0048	85.1575	80.668	86.5771	5.90907	2.33477	-1284.71	1.00587	-70.5393	0.584944
69	USV	TRUE	0.92296	442.875	442.877	0.002	86.2112	85.4319	86.9905	1.5586	0.583176	-779.302	1	-57.6	0.838432
70	USV	TRUE	0.824145	443.259	443.261	0.002	81.2236	79.9411	82.1765	2.23548	0.86828	-1154	1.00701	-65.4474	0.722806
71	USV	TRUE	0.624876	451.571	451.574	0.0036	88.1841	86.9224	89.4458	2.52345	0.803352	-661.676	1.00412	-65.7445	0.710218
72	USV	TRUE	0.631432	462.517	462.519	0.0024	87.5976	83.6565	89.3343	5.67777	2.09495	-2365.74	1.01175	-67.0082	0.716213
73	USV	TRUE	0.814988	462.63	462.7	0.0692	65.4657	37.8191	67.2611	29.442	7.50731	409.159	1.05394	-69.3587	0.542757
74	USV	TRUE	0.892305	462.964	462.967	0.0032	82.356	80.4114	82.5489	2.13751	0.706663	-440.677	1.3147	-62.0536	0.730535
75	USV	TRUE	0.913066	463.102	463.108	0.0056	70.0779	69.3951	70.4119	1.0168	0.320886	161.029	1.03965	-63.4845	0.716513
76	USV	TRUE	0.907605	463.288	463.291	0.0024	68.6386	68.4611	68.9456	0.48453	0.194318	-201.544	1.0002	-64.9628	0.521446
77	USV	TRUE	0.764475	463.511	463.541	0.0296	67.5324	66.6467	88.8859	22.2393	8.55878	647.773	1.54189	-74.13	0.41001
78	USV	TRUE	0.643152	463.73	463.732	0.0016	85.3294	84.6525	85.65	0.997506	0.403004	-623.441	1.0194	-65.0833	0.637801
79	USV	TRUE	0.717912	463.915	463.918	0.0032	99.4878	98.8346	100.757	1.92228	0.678688	-609.216	1.01876	-65.3017	0.602737
80	USV	TRUE	0.791587	464.112	464.114	0.002	100.601	99.5105	103.536	4.02565	1.4329	-1783.17	1.05416	-67.5632	0.646368
81	USV	TRUE	0.862854	477.698	477.702	0.004	82.4763	81.3927	82.8697	1.47696	0.501615	-362.999	1.03669	-72.798	0.459721
82	USV	TRUE	0.706253	477.876	477.878	0.0016	57.7831	57.3824	58.0058	0.623441	0.249933	-389.651	1.00816	-72.977	0.549867
83	USV	TRUE	0.657185	478.098	478.101	0.0028	105.23	104.095	105.965	1.87032	0.659627	-667.973	1.00799	-63.6727	0.777398
84	USV	TRUE	0.675628	486.058	486.064	0.0064	85.9192	83.1731	87.99	4.81683	1.43553	-721.154	1.00648	-71.3775	0.487826
85	USV	TRUE	0.811295	499.589	499.596	0.0068	97.7943	96.5697	98.4994	1.9297	0.645687	-299.06	1.00898	-66.0052	0.645368
86	USV	TRUE	0.758693	509.418	509.421	0.0032	98.9367	98.9367	98.9367	0	2.75192e-15	8.65747e-13	1	-66.0664	0.643852
87	USV	TRUE	0.730962	509.608	509.613	0.0056	84.8351	83.4917	86.8431	3.35135	1.01669	-620.017	1.00298	-67.9471	0.586187
88	USV	TRUE	0.669306	509.79	509.792	0.002	85.9262	84.8441	86.4027	1.5586	0.599135	-779.302	1.02713	-65.8379	0.688908
89	USV	TRUE	0.763826	509.952	509.953	0.0016	61.1418	58.746	63.3595	4.61347	1.82411	-2883.42	1.00006	-73.0293	0.588997
90	USV	TRUE	0.687867	510.119	510.143	0.0244	99.704	74.1583	100.995	26.8372	6.48049	1119.6	1.02611	-67.3938	0.497313
91	USV	TRUE	0.754011	510.307	510.31	0.0024	86.562	85.6268	87.4972	1.87032	0.673394	-779.302	1	-56.6873	0.841602
92	USV	TRUE	0.678777	510.46	510.47	0.01	67.2231	67.0231	67.3112	0.288121	0.112868	-10.8139	1.00521	-66.0613	0.529662
93	USV	TRUE	0.967679	510.637	510.659	0.0212	89.2743	86.7178	90.1688	3.45101	1.46722	136.535	1.03432	-67.5721	0.710272
94	USV	TRUE	0.669664	511.442	511.444	0.0024	93.7049	92.8365	93.8385	1.00196	0.375669	-389.651	1.07534	-66.9982	0.664622
95	USV	TRUE	0.733281	511.613	511.62	0.0072	88.0928	86.126	88.6327	2.50665	0.758023	-298.129	1.08702	-67.6187	0.650755
96	USV	TRUE	0.70837	512.779	512.782	0.0024	85.8854	85.3173	86.8191	1.50179	0.644961	-622.278	1.0014	-67.7043	0.690242
97	USV	TRUE	0.777762	513.148	513.158	0.0108	83.2938	78.1519	84.8064	6.65446	2.40044	-634.183	1.02486	-66.5077	0.591574
98	USV	TRUE	0.728211	517.283	517.288	0.0052	86.8722	85.8035	88.0968	2.29337	0.752722	-449.149	1.003	-64.6845	0.706291
99	USV	TRUE	0.750969	518.733	518.736	0.0028	88.0881	86.4775	89.2978	2.82033	0.99376	-1010.8	1.00336	-62.1091	0.741741
100	USV	TRUE	0.602539	518.916	518.918	0.002	65.1696	63.8916	65.5392	1.64767	0.65359	-821.289	1.0879	-71.3463	0.643061
101	USV	TRUE	0.734219	524.7	524.702	0.002	79.0539	77.6244	80.7595	3.13502	1.1838	-1579.6	1.00094	-73.1877	0.585611
102	USV	TRUE	0.736311	526.793	526.799	0.0056	87.7054	85.8647	89.2046	3.33986	1.06157	-592.163	1.00449	-57.5395	0.802006
103	USV	TRUE	0.718764	526.964	526.966	0.002	88.589	87.6494	89.8314	2.18204	0.81933	-1091.02	1.00297	-61.5064	0.760546
104	USV	TRUE	0.728769	529.39	529.392	0.0028	104.53	102.645	105.748	3.10236	1.09071	-1104.45	1.00717	-73.8101	0.580389
105	USV	TRUE	0.890056	535.008	535.014	0.0064	99.8904	98.8958	100.187	1.29141	0.371533	122.38	1.05735	-62.3271	0.72366
106	USV	TRUE	0.794775	536.901	536.903	0.0024	87.3396	87.3396	87.3396	1.42109e-14	4.58653e-15	0	1	-63.1776	0.693876
107	USV	TRUE	0.826463	543.466	543.479	0.0132	65.3265	65.089	65.3561	0.267189	0.0470525	-4.48761	1.00389	-67.8728	0.600669
108	USV	TRUE	0.941443	543.679	543.683	0.004	85.519	85.1628	85.8827	0.719926	0.204052	-147.595	1.01311	-65.3315	0.655683
109	USV	TRUE	0.73587	543.839	543.846	0.0076	88.5721	85.7775	92.504	6.72655	2.04048	-882.836	1.02273	-74.0887	0.486455
110	USV	TRUE	0.663052	544.032	544.038	0.006	86.5603	84.8681	88.6013	3.73323	1.18562	-621.204	1.00552	-66.234	0.71387
111	USV	TRUE	0.704794	544.252	544.259	0.0068	86.3007	84.8906	88.013	3.12242	0.82422	-430.307	1.00814	-69.5706	0.585553
112	USV	TRUE	0.850357	544.424	544.429	0.0052	85.5106	84.0633	86.8243	2.76095	0.875036	-522.634	1.00296	-67.608	0.66057
113	USV	TRUE	0.614952	544.606	544.609	0.0024	91.629	91.0278	92.5642	1.53634	0.557485	-640.141	1.00745	-68.5027	0.579018
114	USV	TRUE	0.635584	544.781	544.785	0.0032	86.6303	86.2741	86.9569	0.682817	0.227242	207.195	1.00068	-64.9356	0.65398
115	USV	TRUE	0.775174	549.877	549.882	0.0048	85.5068	83.7701	87.5776	3.80745	1.19349	-764.315	1.00422	-58.9509	0.789427
116	USV	TRUE	0.639175	563.017	563.025	0.0076	96.0008	94.1855	96.8128	2.62736	1.02512	-356.139	1.02643	-67.8862	0.592536
117	USV	TRUE	0.697845	582.066	582.069	0.0024	99.768	99.3004	100.102	0.801568	0.28993	-333.986	1.00236	-67.9143	0.618733
118	USV	TRUE	0.70067	582.254	582.257	0.0024	89.1578	88.423	89.8926	1.46954	0.529095	612.309	1	-67.0164	0.653632
119	USV	TRUE	0.735838	586.317	586.322	0.0052	108.497	108.184	109.208	1.0239	0.467612	-197.039	1	-75.2496	0.430813
120	USV	TRUE	0.872729	587.129	587.149	0.0192	67.933	65.6893	68.2795	2.59025	0.823473	-126.9	1.0123	-65.3122	0.591265
121	USV	TRUE	0.678448	587.361	587.365	0.0044	94.3574	92.7468	95.5672	2.82033	0.880075	-607.118	1.00581	-63.4681	0.659859
122	USV	TRUE	0.764207	587.728	587.731	0.0036	66.8226	65.8359	68.4813	2.64543	1.00318	-729.024	1.00119	-69.111	0.590154
123	USV	TRUE	0.849478	587.965	587.967	0.002	66.5878	65.3454	67.5274	2.18204	0.81933	-1091.02	1.00297	-69.4367	0.638487
124	USV	TRUE	0.612375	595.508	595.51	0.002	85.1461	84.4068	85.912	1.50517	0.538361	-716.321	1.0073	-67.9986	0.68637
125	USV	TRUE	0.648539	595.726	595.732	0.0064	63.7065	61.3601	66.7082	5.34811	1.87765	-805.619	1.01347	-58.7483	0.840191
126	USV	TRUE	0.877187	595.938	595.94	0.0016	64.2352	63.3357	64.9566	1.62095	0.642088	-1013.09	1.00178	-58.5415	0.766189
127	USV	TRUE	0.743611	596.318	596.325	0.0072	63.0113	58.5957	63.7185	5.12281	1.65136	-565.348	1.22892	-65.108	0.647011
128	USV	TRUE	0.875743	598.249	598.258	0.0092	84.0848	82.8202	85.9001	3.07985	1.02694	-323.847	1.00957	-65.9534	0.638893
