# Supplementary material for: Bazedoxifene reverses sexually dimorphic autistic-like abnormalities in biallelic MDGA1-mutant mice
Source: EMBO Mol Med. 2026 Mar 20;18(4):1358–98. doi: 10.1038/s44321-026-00402-y (PMC13084050; doi:10.1038/s44321-026-00402-y)
Supplement: Supplementary file 18 — Source data Fig. 4 [file 44321_2026_402_MOESM18_ESM.zip › Panel C/Batch1/P3/P3_het_763.xlsx]

## Sheet: Sheet1
ID	Label	Accepted	Score	Begin Time (s)	End Time (s)	Call Length (s)	Principal Frequency (kHz)	Low Freq (kHz)	High Freq (kHz)	Delta Freq (kHz)	Frequency Standard Deviation (kHz)	Slope (kHz/s)	Sinuosity	Mean Power (dB/Hz)	Tonality
1	USV	TRUE	0.74262	3.28099	3.28579	0.0048	87.6862	87.4231	87.8121	0.389001	0.121273	-55.9801	1.01753	-66.8855	0.593499
2	USV	TRUE	0.783356	3.64059	3.64259	0.002	71.289	69.8907	71.7254	1.8347	0.704413	-893.175	1.05003	-60.2858	0.77935
3	USV	TRUE	0.929337	3.77779	3.79419	0.0164	68.0712	66.1895	69.0357	2.84617	0.836497	-173.707	1.00681	-48.558	0.85304
4	USV	TRUE	0.961953	3.94499	3.96659	0.0216	67.7556	67.6998	69.5748	1.87495	0.678781	-75.6189	1.0088	-36.3543	0.926745
5	USV	TRUE	0.966071	4.13811	4.16171	0.0236	63.7489	62.7209	66.5198	3.79897	1.03758	-155.092	1.00174	-37.0796	0.92529
6	USV	TRUE	0.938082	4.31091	4.34731	0.0364	63.9907	61.5231	67.9642	6.4411	1.95022	-155.608	1.00492	-37.8143	0.915722
7	USV	TRUE	0.974337	4.54131	4.57571	0.0344	61.5978	61.0102	83.3833	22.373	10.3757	679.106	1.1027	-49.8629	0.845089
8	USV	TRUE	0.825719	4.73291	4.74051	0.0076	62.4308	61.734	62.9775	1.24353	0.388197	-163.696	1.00074	-39.6556	0.917348
9	USV	TRUE	0.743585	4.95051	4.95651	0.006	54.9704	53.5751	57.0114	3.43635	1.15488	-602.595	1.00807	-63.8729	0.603133
11	USV	TRUE	0.615817	18.9223	18.9243	0.002	81.0973	79.6099	83.2704	3.66049	1.51075	-1987.38	1.02035	-67.9575	0.701887
12	USV	TRUE	0.893374	19.0566	19.083	0.0264	62.3872	60.5496	63.0313	2.4817	0.944735	-89.1122	1.00523	-67.3795	0.533948
13	USV	TRUE	0.979256	19.2502	19.2638	0.0136	64.9365	64.9237	65.533	0.609296	0.224136	-36.5615	1.0012	-41.1609	0.918495
14	USV	TRUE	0.937734	19.4498	19.467	0.0172	65.3541	64.6228	67.1818	2.559	0.784071	-151.867	1.00999	-39.4899	0.929666
15	USV	TRUE	0.869918	19.6686	19.671	0.0024	65.488	64.9536	65.5845	0.630863	0.237269	-250.49	1.03271	-36.1756	0.922283
16	USV	TRUE	0.881309	19.8614	19.8694	0.008	63.8423	62.9591	65.9427	2.98361	0.928558	233.453	1.44496	-63.0569	0.728025
17	USV	TRUE	0.903906	20.0833	20.0905	0.0072	64.6998	64.2545	65.2045	0.950006	0.274033	-13.1837	1.04808	-55.1298	0.836725
18	USV	TRUE	0.838244	23.7027	23.7083	0.0056	85.6326	83.7697	87.0815	3.31185	1.06824	-599.801	1.0106	-64.4402	0.724559
19	USV	TRUE	0.733449	23.8167	23.8299	0.0132	71.0937	70.1123	72.1768	2.06446	0.762092	-158.145	1.0087	-63.5717	0.661158
20	USV	TRUE	0.965973	24.0231	24.0339	0.0108	62.1333	60.5524	63.113	2.56056	0.859008	-258.244	1.01219	-49.8097	0.871175
21	USV	TRUE	0.918757	24.2631	24.2663	0.0032	63.147	62.813	63.2286	0.415628	0.146357	-115.968	1.01517	-64.0547	0.699172
22	USV	TRUE	0.806263	27.0772	27.0796	0.0024	75.9982	75.9314	76.2135	0.282033	0.100127	-83.4966	1.01988	-53.0736	0.869638
23	USV	TRUE	0.750389	27.2688	27.2732	0.0044	74.698	73.0948	75.648	2.55314	0.996084	-675.369	1.05125	-64.217	0.737127
24	USV	TRUE	0.889499	27.464	27.4908	0.0268	67.7035	64.2745	71.1769	6.90239	1.41571	-162.986	1.03914	-51.7431	0.876474
25	USV	TRUE	0.663561	27.6548	27.6564	0.0016	75.4432	75.4432	75.4432	1.42109e-14	4.6998e-15	5.61883e-12	1	-63.5062	0.754163
26	USV	TRUE	0.699526	32.1241	32.1317	0.0076	99.5731	92.8269	101.513	8.6862	3.35942	-1213.4	1.00839	-55.8826	0.848973
27	USV	TRUE	0.806601	32.8721	32.8757	0.0036	92.1446	90.8829	93.1689	2.28595	0.749587	-617.144	1.00365	-57.5873	0.848609
28	USV	TRUE	0.834099	52.9002	52.9038	0.0036	70.6057	69.8634	72.1124	2.24903	0.801123	-629.224	1.00754	-67.797	0.644025
29	USV	TRUE	0.904	53.1186	53.1202	0.0016	68.9651	68.9651	68.9651	1.42109e-14	8.70234e-15	1.19162e-11	1	-56.0226	0.761596
30	USV	TRUE	0.951062	53.311	53.3286	0.0176	66.02	64.3683	67.9068	3.53846	0.949586	-178.937	1.01228	-39.3332	0.922187
31	USV	TRUE	0.910339	53.511	53.5138	0.0028	60.3788	59.8593	60.7647	0.905474	0.311266	-316.315	1.0022	-56.9441	0.837709
32	USV	TRUE	0.926029	69.895	69.8994	0.0044	69.5328	68.8085	70.3555	1.54706	0.697323	-347.765	1.0009	-64.7552	0.691727
33	USV	TRUE	0.941477	70.0662	70.0678	0.0016	66.135	65.7342	66.3576	0.623441	0.249933	-389.651	1.00816	-61.3442	0.771871
34	USV	TRUE	0.802696	70.2309	70.2353	0.0044	71.7015	70.6481	72.5104	1.86226	0.716746	-404.336	1.01581	-65.5216	0.709746
35	USV	TRUE	0.657226	70.4261	70.4321	0.006	69.308	67.9498	70.4659	2.51603	0.834542	-436.747	1.0083	-67.2	0.668306
36	USV	TRUE	0.763771	70.6233	70.6285	0.0052	69.2602	67.7011	70.4835	2.78239	0.899339	-490.853	1.01415	-65.9689	0.715184
37	USV	TRUE	0.680279	73.4663	73.4679	0.0016	76.2634	75.5865	76.584	0.997506	0.403004	-623.441	1.0194	-66.5151	0.628991
38	USV	TRUE	0.831597	73.8583	73.8607	0.0024	68.1448	67.6772	68.4788	0.801568	0.28993	-333.986	1.00236	-60.2498	0.784524
39	USV	TRUE	0.742356	74.2602	74.265	0.0048	88.0465	85.1549	88.4023	3.24743	1.4386	-687.741	1.01944	-67.6296	0.648485
40	USV	TRUE	0.778351	74.435	74.4386	0.0036	85.1728	84.2481	87.7569	3.50889	1.36274	-988.268	1.00366	-71.4668	0.585321
41	USV	TRUE	0.64307	79.0899	79.0943	0.0044	60.9924	60.5323	61.4377	0.905474	0.287517	-199.172	1.00115	-67.1877	0.662569
42	USV	TRUE	0.767168	116.242	116.245	0.0028	69.4378	68.6882	70.321	1.63282	0.589948	-600.822	1.00323	-57.7731	0.842954
43	USV	TRUE	0.793162	116.445	116.446	0.0016	69.6123	69.6123	69.6123	1.42109e-14	6.40475e-15	7.2656e-12	1	-59.8223	0.756373
44	USV	TRUE	0.917984	147.897	147.903	0.0052	70.9759	70.7069	71.0477	0.340789	0.15797	-79.4249	1.00419	-65.8143	0.635092
45	USV	TRUE	0.866432	148.062	148.137	0.0748	69.6146	66.5955	71.5146	4.91912	1.0083	-49.0363	1.01935	-43.5681	0.85107
46	USV	TRUE	0.92095	148.277	148.292	0.0148	67.05	62.453	67.4622	5.00929	1.42723	-342.068	1.00476	-36.9912	0.922114
47	USV	TRUE	0.92791	148.45	148.492	0.0416	68.0777	62.0842	70.8318	8.74764	2.71252	-178.364	1.03733	-39.1097	0.925837
48	USV	TRUE	0.901367	148.634	148.674	0.0408	63.3896	62.4053	70.9099	8.50462	3.4211	-210.512	1.00807	-37.5365	0.922509
49	USV	TRUE	0.905329	148.836	148.862	0.0268	63.7014	62.4014	65.6653	3.26393	0.885151	-99.9098	1.00887	-36.4019	0.923318
50	USV	TRUE	0.94592	149.008	149.011	0.0032	67.0667	65.4505	71.0911	5.64058	2.09713	-1249.35	1.51592	-35.2976	0.915535
51	USV	TRUE	0.901068	149.168	149.238	0.07	68.0371	64.3045	81.0393	16.7347	6.47727	140.927	1.13846	-37.8852	0.927648
52	USV	TRUE	0.809663	149.365	149.392	0.0264	65.013	64.5974	67.7155	3.11816	0.778477	-124.479	1.00353	-37.2725	0.855967
53	USV	TRUE	0.782985	149.544	149.548	0.0036	69.464	68.2812	69.9315	1.65039	0.642114	-373.637	1.08543	-33.3075	0.913931
54	USV	TRUE	0.756585	149.736	149.766	0.03	64.3446	62.791	66.483	3.69195	1.09768	-120.107	1.00139	-33.9978	0.920216
55	USV	TRUE	0.939424	149.931	149.966	0.0352	63.0868	59.4837	64.6439	5.16022	1.3171	-99.758	1.03089	-37.8949	0.930405
56	USV	TRUE	0.901878	150.133	150.147	0.0136	62.8296	61.7953	68.7058	6.91049	2.50908	-525.508	1.03673	-31.7178	0.919723
57	USV	TRUE	0.811837	150.541	150.543	0.002	63.0549	62.8367	63.5582	0.721411	0.294569	-374.701	1.0422	-64.2978	0.736539
58	USV	TRUE	0.751023	150.735	150.741	0.006	62.3135	61.9732	62.3357	0.362526	0.140178	-62.3092	1.00382	-70.3667	0.538503
59	USV	TRUE	0.631264	150.935	150.94	0.0052	65.1745	64.7552	65.4083	0.653129	0.212938	83.1092	1.03531	-70.0242	0.542416
60	USV	TRUE	0.622906	154.925	154.926	0.0016	101.612	101.363	101.861	0.498753	0.197149	-311.721	1	-56.3015	0.852242
61	USV	TRUE	0.70124	164.109	164.111	0.0016	87.926	87.4005	88.2733	0.872818	0.347517	-545.511	1.00577	-68.5141	0.486258
62	USV	TRUE	0.615049	164.312	164.314	0.002	60.3134	60.1397	60.4871	0.347346	0.151643	-197.847	1.00936	-72.3984	0.519997
63	USV	TRUE	0.839562	169.069	169.092	0.0224	75.0665	29.654	75.902	46.2481	21.9617	-2099.33	1.004	-66.9355	0.542307
64	USV	TRUE	0.861812	169.246	169.253	0.0072	72.7194	71.4577	75.2726	3.81487	1.31327	-572.692	1.02127	-56.3033	0.791586
65	USV	TRUE	0.913899	169.445	169.45	0.0044	71.5811	70.7944	72.8948	2.1004	0.668314	-457.642	1.01046	-61.6796	0.771482
66	USV	TRUE	0.775366	169.629	169.65	0.0204	74.9126	67.8691	79.6269	11.7578	4.05658	-555.15	1.01203	-64.9296	0.647006
67	USV	TRUE	0.690932	169.849	169.851	0.0024	73.2005	72.6662	73.297	0.630863	0.237269	-250.49	1.03271	-59.9046	0.76659
68	USV	TRUE	0.614197	170.053	170.057	0.004	70.7461	69.6551	71.0578	1.40274	0.476925	-343.264	1.02557	-69.0273	0.58703
69	USV	TRUE	0.641687	174.049	174.06	0.0104	86.032	82.3597	91.1398	8.78013	3.22929	-837.798	1.00982	-65.4638	0.707666
70	USV	TRUE	0.680482	174.456	174.459	0.0036	64.3899	62.1633	66.4903	4.32698	1.67753	-1369.68	1.02562	-73.684	0.581412
71	USV	TRUE	0.769206	174.65	174.654	0.004	88.3394	87.1222	89.3191	2.19689	0.726748	-546.355	1.00447	-55.5028	0.871083
72	USV	TRUE	0.904761	181.593	181.602	0.0084	92.6253	91.3561	95.1339	3.77776	1.14046	-431.255	1.01666	-58.029	0.809591
74	USV	TRUE	0.955633	198.362	198.412	0.0504	74.6405	70.0087	88.9494	18.9407	7.5013	331.249	1.24009	-58.5325	0.778986
75	USV	TRUE	0.680473	198.568	198.57	0.002	69.5732	69.3996	69.7469	0.347346	0.151643	-197.847	1.00936	-68.0839	0.679848
76	USV	TRUE	0.705645	198.791	198.797	0.0056	99.8362	98.7229	100.489	1.76642	0.56058	-309.269	1.01091	-66.9924	0.6485
77	USV	TRUE	0.65463	199.734	199.736	0.002	59.8445	59.5417	59.9425	0.400784	0.153333	-176.854	1.03234	-70.7675	0.509154
78	USV	TRUE	0.680824	199.936	199.938	0.0024	60.2622	59.0599	60.4329	1.37306	0.514313	-528.812	1.11569	-58.932	0.812751
79	USV	TRUE	0.733893	200.078	200.089	0.0108	72.1084	71.7706	72.1117	0.341104	0.127998	33.9429	1.00057	-34.6466	0.927969
80	USV	TRUE	0.885795	200.238	200.316	0.0776	70.8093	70.2479	81.8323	11.5844	2.7804	80.2512	1.02882	-32.4007	0.931114
81	USV	TRUE	0.868019	200.435	200.517	0.082	68.0182	67.1295	82.9836	15.8541	5.90932	125.225	1.12376	-36.3386	0.925754
82	USV	TRUE	0.839966	200.685	200.717	0.0316	62.7864	62.4599	82.592	20.1321	9.1842	616.782	1.21877	-36.1196	0.931044
83	USV	TRUE	0.868333	200.879	200.909	0.0296	78.4975	62.252	83.8671	21.615	9.8189	664.128	1.28527	-39.8344	0.931856
84	USV	TRUE	0.624773	201.034	201.075	0.0412	63.6143	61.3466	66.0224	4.67581	1.16109	14.6929	1.15655	-46.4289	0.85994
85	USV	TRUE	0.938548	201.451	201.525	0.0736	70.1596	69.5981	78.8201	9.22204	4.50828	120.124	1.0112	-40.3537	0.917328
86	USV	TRUE	0.981034	201.667	201.728	0.0608	63.6408	59.9216	84.6438	24.7222	7.14856	254.891	1.27462	-33.6397	0.872519
87	USV	TRUE	0.955244	201.901	201.905	0.0044	61.858	61.7612	62.153	0.391816	0.132991	-53.7809	1.01543	-31.1364	0.915925
88	USV	TRUE	0.844186	202.074	202.134	0.0596	64.4712	60.3075	69.8412	9.53371	2.73027	-94.941	1.04355	-35.1014	0.927195
89	USV	TRUE	0.688483	202.298	202.352	0.054	62.5008	59.6024	71.5781	11.9757	5.22608	-208.109	1.01723	-37.9084	0.87484
90	USV	TRUE	0.929395	202.539	202.565	0.026	61.4488	58.6826	62.8121	4.12944	1.09058	-144.559	1.00153	-31.139	0.922724
91	USV	TRUE	0.616475	202.932	202.964	0.0324	62.0914	61.4234	66.394	4.97062	1.35411	-146.563	1.01119	-31.6373	0.933821
92	USV	TRUE	0.807691	203.157	203.184	0.0264	62.836	60.5573	64.6419	4.08464	1.10111	-136.699	1.00605	-34.2341	0.917803
93	USV	TRUE	0.748233	203.367	203.38	0.0132	64.0036	63.3338	64.9784	1.64462	0.516718	-117.336	1.00112	-34.0404	0.918126
94	USV	TRUE	0.996425	203.575	203.64	0.0656	61.4242	60.1673	87.4467	27.2794	8.93802	375.099	1.2303	-45.7922	0.860111
95	USV	TRUE	0.602622	203.781	203.829	0.0476	61.7961	59.3278	64.3562	5.02835	1.21461	-72.632	1.01624	-36.3825	0.925236
96	USV	TRUE	0.847194	203.99	204.043	0.0528	61.344	56.1141	64.0206	7.90652	2.12266	-121.727	1.02694	-32.0393	0.924999
97	USV	TRUE	0.644751	204.219	204.238	0.0192	58.9372	57.1246	63.8675	6.74284	2.51784	-348.221	1.00719	-32.5921	0.918365
98	USV	TRUE	0.858227	205.351	205.364	0.0128	71.743	68.6852	72.3219	3.63674	0.995341	-227.445	1.04424	-49.8227	0.872292
99	USV	TRUE	0.731485	205.587	205.59	0.0032	70.3701	68.5072	71.6764	3.16916	1.09893	-998.867	1.00447	-56.867	0.855185
100	USV	TRUE	0.924447	205.785	205.79	0.0052	68.0635	67.6924	68.3752	0.682817	0.208079	-118.18	1.01603	-61.8097	0.707808
101	USV	TRUE	0.957618	205.989	206.002	0.0128	70.0918	68.2349	72.1518	3.91688	1.03425	-252.767	1.0239	-41.3382	0.92475
102	USV	TRUE	0.848914	206.214	206.218	0.0036	71.6053	70.0243	72.1549	2.13061	0.869183	-595.689	1.00407	-64.7901	0.575421
103	USV	TRUE	0.876392	206.415	206.431	0.0164	69.028	67.2838	70.4604	3.17658	0.887694	-179.817	1.00933	-53.2533	0.866414
104	USV	TRUE	0.839791	206.602	206.628	0.0264	64.5001	59.9284	68.9128	8.98437	3.96162	-393.696	1.03197	-36.4372	0.914351
105	USV	TRUE	0.724767	206.817	206.821	0.0032	59.6395	58.7266	60.3149	1.58829	0.542898	-493.249	1.00446	-34.6885	0.918178
106	USV	TRUE	0.642864	207.037	207.049	0.0128	56.6114	53.7168	59.0359	5.31908	1.36829	-365.213	1.01533	-33.0265	0.925314
107	USV	TRUE	0.723189	207.476	207.506	0.03	57.7664	57.2468	65.5808	8.33403	3.8028	-274.703	1.00358	-36.5897	0.918169
108	USV	TRUE	0.721874	207.698	207.729	0.0304	67.6867	58.0371	68.1224	10.0854	3.55205	-285.473	1.06649	-33.1905	0.845205
109	USV	TRUE	0.887323	207.933	207.938	0.0048	63.489	62.3917	63.6564	1.26474	0.477069	-275.004	1.00334	-57.5275	0.835351
110	USV	TRUE	0.940865	208.171	208.177	0.0064	58.1663	56.6128	58.4994	1.88658	0.680865	-303.12	1.01047	-61.8787	0.764221
111	USV	TRUE	0.70082	209.44	209.444	0.0036	102.549	100.993	102.586	1.59312	0.775855	-456.448	1.03132	-70.3287	0.578601
112	USV	TRUE	0.774408	209.631	209.638	0.0068	70.3669	68.0809	71.8735	3.7926	1.17147	-544.427	1.00846	-53.0771	0.865043
113	USV	TRUE	0.819183	209.858	209.866	0.0072	68.3802	62.3239	70.206	7.88208	2.56394	-1083.14	1.04153	-51.4378	0.860254
114	USV	TRUE	0.836567	210.075	210.085	0.0104	74.0743	72.4341	75.2915	2.85744	1.02174	-309.19	1.05109	-47.1447	0.866669
115	USV	TRUE	0.811334	215.81	215.828	0.0188	68.8873	66.4685	71.8675	5.39903	1.5603	-284.386	1.00894	-33.2803	0.920268
116	USV	TRUE	0.60503	216.008	216.084	0.0768	52.3364	48.9965	72.7857	23.7892	8.1455	-293.603	1.0129	-41.1086	0.927048
117	USV	TRUE	0.915972	216.202	216.288	0.0856	83.3748	70.2179	88.175	17.9572	6.0435	160.43	1.11898	-45.5132	0.933848
118	USV	TRUE	0.68214	216.397	216.448	0.0512	67.7458	62.356	71.24	8.88404	2.78741	-135.262	1.05617	-31.225	0.85922
119	USV	TRUE	0.846081	216.885	216.896	0.0108	64.1836	63.4747	65.0736	1.59892	0.491772	-146.523	1.00065	-36.8782	0.917479
120	USV	TRUE	0.772588	220.242	220.247	0.0048	101.406	100.271	102.482	2.21173	0.72568	-465.501	1.00195	-53.6247	0.877051
121	USV	TRUE	0.867192	234.904	234.912	0.0076	90.7495	87.7882	92.4417	4.65354	1.43999	-602.933	1.01185	-60.0086	0.806374
122	USV	TRUE	0.781253	235.443	235.446	0.0036	72.1932	70.5678	73.1078	2.54001	0.866878	-720.261	1.02513	-45.6775	0.921668
123	USV	TRUE	0.825417	235.877	235.881	0.004	72.6545	71.9279	73.4949	1.56697	0.608833	-415.994	1.00967	-46.1684	0.912008
124	USV	TRUE	0.70087	236.075	236.089	0.014	73.7065	68.7738	74.0583	5.28441	1.57906	-308.178	1.10332	-49.9902	0.854999
125	USV	TRUE	0.865824	236.285	236.293	0.0076	73.3126	72.6723	73.5712	0.89892	0.278133	-61.4851	1.0277	-43.1129	0.917395
126	USV	TRUE	0.87117	236.538	236.54	0.0024	88.9787	88.0435	89.9139	1.87032	0.673394	-779.302	1	-57.3934	0.766251
127	USV	TRUE	0.897801	236.692	236.696	0.0044	75.0751	73.6427	77.3166	3.67385	1.07746	-729.995	1.03699	-53.2795	0.834779
128	USV	TRUE	0.90664	236.947	236.951	0.0036	84.359	82.3403	87.6469	5.30667	1.73737	-1418.94	1.00715	-55.6828	0.836532
129	USV	TRUE	0.937988	237.127	237.143	0.016	64.9501	64.0298	65.2915	1.26173	0.294223	-50.7833	1.02289	-51.4466	0.873476
130	USV	TRUE	0.893813	243.055	243.061	0.006	103.401	102.874	104.155	1.28142	0.397369	-206.898	1.00661	-65.2693	0.646233
131	USV	TRUE	0.885291	243.268	243.273	0.0056	89.3821	88.343	89.9016	1.5586	0.503775	-277.394	1.01057	-58.5449	0.793223
132	USV	TRUE	0.820896	243.462	243.476	0.0144	104.201	103.048	109.004	5.95601	2.331	-410.429	1.00275	-61.5363	0.7608
133	USV	TRUE	0.699783	245.464	245.467	0.0024	114.261	112.859	115.53	2.67189	0.962392	-1113.29	1.00036	-74.3379	0.600304
134	USV	TRUE	0.896676	245.602	245.616	0.0136	70.5338	68.1142	71.5135	3.39924	0.957982	-223.297	1.02554	-54.8897	0.804893
135	USV	TRUE	0.711459	245.779	245.783	0.0044	68.3224	66.2517	69.1017	2.85002	0.984174	-661.745	1.03993	-54.7182	0.800798
136	USV	TRUE	0.930686	245.979	245.985	0.006	62.1201	60.6296	62.7866	2.15702	0.848611	-355.665	1.0015	-57.4602	0.692617
137	USV	TRUE	0.916559	246.152	246.169	0.0168	63.9429	62.9929	64.93	1.93712	0.454676	-76.5766	1.0199	-58.8503	0.780545
138	USV	TRUE	0.974029	246.349	246.36	0.0108	65.6498	65.1228	66.1099	0.987116	0.345408	-34.7331	1.03312	-53.0152	0.855595
139	USV	TRUE	0.873205	247.088	247.092	0.0044	63.0277	62.6862	63.3691	0.682817	0.249029	-171.794	1.00299	-66.3842	0.668104
140	USV	TRUE	0.922925	247.287	247.289	0.0016	60.8566	60.634	61.2574	0.623441	0.249933	-389.651	1.00816	-47.1775	0.924047
141	USV	TRUE	0.969567	247.473	247.478	0.0052	61.8549	58.3517	65.1651	6.81332	2.76374	-1590.41	1.11587	-43.756	0.922806
142	USV	TRUE	0.843976	247.652	247.667	0.0148	64.019	63.1357	64.4346	1.29884	0.345488	-17.3021	1.03007	-53.9548	0.856579
143	USV	TRUE	0.821475	247.85	247.853	0.0024	64.3912	64.0572	64.4283	0.371096	0.138851	-139.161	1.01913	-52.0197	0.83641
144	USV	TRUE	0.876072	248.02	248.035	0.0144	63.7442	60.1297	65.2879	5.15824	1.32466	-284.569	1.05287	-44.1849	0.92465
145	USV	TRUE	0.725757	248.426	248.437	0.0116	61.3129	59.2199	62.4093	3.18941	1.06314	-302.952	1.02222	-37.0404	0.924982
146	USV	TRUE	0.93224	248.61	248.623	0.0128	61.7428	60.3623	62.9155	2.55314	0.647239	-146.861	1.02046	-60.7738	0.761574
147	USV	TRUE	0.748612	248.86	248.862	0.002	62.7165	62.2667	63.1663	0.899537	0.320169	-425.594	1.00633	-56.2339	0.698636
148	USV	TRUE	0.867046	249.028	249.045	0.0172	65.6779	64.1712	66.0193	1.84806	0.439142	-68.8136	1.01583	-51.7346	0.85405
149	USV	TRUE	0.950466	250.377	250.385	0.0076	64.1192	63.1544	64.1489	0.994537	0.321749	-107.757	1.02281	-59.3096	0.79002
150	USV	TRUE	0.765202	252.287	252.292	0.0052	103.13	101.096	104.852	3.75549	1.17732	-702.31	1.00307	-56.9385	0.779762
151	USV	TRUE	0.849667	252.485	252.486	0.0016	101.547	101.173	101.921	0.74813	0.295724	-467.581	1	-57.7011	0.845677
152	USV	TRUE	0.802177	252.68	252.684	0.0044	71.9113	71.0578	72.3047	1.24688	0.420727	-285.069	1.01131	-56.4216	0.841757
153	USV	TRUE	0.777278	253.262	253.269	0.0068	71.1191	67.95	105.489	37.5395	18.3434	6273.14	1.03222	-60.1684	0.695156
154	USV	TRUE	0.839173	255.352	255.366	0.0136	72.9723	69.9681	75.0059	5.03776	1.36157	-330.213	1.01339	-65.9069	0.656907
155	USV	TRUE	0.696266	276.374	276.389	0.0148	63.8176	62.8274	64.4675	1.6401	0.723651	-110.975	1.00048	-76.1324	0.396594
156	USV	TRUE	0.618552	276.588	276.592	0.0036	71.0492	69.8292	71.6717	1.84245	0.744561	-511.592	1.00001	-71.0723	0.57912
157	USV	TRUE	0.609132	276.894	276.897	0.0028	67.9424	67.6678	68.0686	0.400784	0.164531	1.78003e-12	1.08794	-66.9022	0.496934
158	USV	TRUE	0.620173	277.263	277.268	0.0052	68.6864	67.2614	70.1408	2.8794	0.973588	-570.313	1.01014	-73.3604	0.548278
159	USV	TRUE	0.80754	277.475	277.484	0.0084	71.7629	68.1558	71.993	3.83713	1.36059	-420.926	1.11628	-68.6073	0.604912
160	USV	TRUE	0.746743	277.693	277.695	0.002	103.512	103.182	103.841	0.659067	0.266714	-353.708	1.00734	-60.317	0.63967
161	USV	TRUE	0.653663	278.115	278.119	0.0036	92.5322	91.6341	93.8088	2.17462	0.713648	-585.882	1.00569	-65.8521	0.698316
162	USV	TRUE	0.818286	279.901	279.903	0.002	100.701	100.399	100.799	0.400784	0.153333	-176.854	1.03234	-65.6803	0.628353
163	USV	TRUE	0.815756	280.06	280.068	0.0084	72.7873	69.0885	73.3492	4.2607	1.55616	-522.547	1.03675	-68.107	0.649199
164	USV	TRUE	0.941898	280.408	280.416	0.0084	70.9958	69.6501	72.4172	2.76712	0.798764	-321.464	1.00582	-64.49	0.709167
165	USV	TRUE	0.812695	280.806	280.812	0.006	62.3396	61.3748	62.6959	1.3211	0.449461	-225.332	1.02109	-63.0368	0.728439
166	USV	TRUE	0.731494	282.758	282.76	0.002	63.251	62.8013	64.0303	1.22907	0.457432	-602.448	1.01262	-66.6423	0.659616
167	USV	TRUE	0.710009	282.895	282.898	0.0028	86.928	84.9389	87.8483	2.90939	0.996032	-989.59	1.02265	-57.7168	0.85429
168	USV	TRUE	0.921404	283.012	283.017	0.0052	72.5321	72.1961	72.8667	0.670624	0.310618	-128.81	1.00009	-48.1345	0.911863
169	USV	TRUE	0.839942	283.174	283.206	0.0316	70.0758	68.6855	73.6734	4.98792	1.66051	-159.861	1.00254	-33.8714	0.924004
170	USV	TRUE	0.800301	283.366	283.373	0.0072	66.804	66.468	66.8138	0.345741	0.153755	-50.9617	1.00063	-34.0456	0.921351
171	USV	TRUE	0.94767	283.565	283.589	0.024	62.2862	61.0061	63.8894	2.88326	0.680004	-94.3441	1.01443	-58.7578	0.786395
172	USV	TRUE	0.817638	283.779	283.791	0.012	70.3694	63.3998	72.1072	8.70741	2.3879	-532.501	1.10807	-33.452	0.920749
173	USV	TRUE	0.913427	283.956	283.961	0.0052	66.5212	66.5212	66.5212	0	3.55271e-15	-1.11071e-12	1	-54.7807	0.852678
174	USV	TRUE	0.967181	284.155	284.158	0.0024	66.9427	66.5419	67.1431	0.601176	0.22042	-250.49	1.00609	-56.889	0.768894
175	USV	TRUE	0.865902	284.331	284.347	0.016	68.3348	65.9374	69.1046	3.16719	1.10545	-150.393	1.02033	-49.6079	0.914776
176	USV	TRUE	0.765558	284.525	284.535	0.01	66.3712	62.8302	67.5802	4.75003	1.50792	-454.416	1.02236	-43.9784	0.919712
177	USV	TRUE	0.901559	284.717	284.735	0.0176	64.9874	64.0003	65.032	1.03165	0.32444	11.2918	1.0244	-51.0804	0.88155
178	USV	TRUE	0.871754	284.909	284.911	0.0016	63.4599	63.0591	63.6825	0.623441	0.249933	389.651	1.00816	-56.6119	0.838001
179	USV	TRUE	0.91554	286.105	286.116	0.0112	65.8853	64.9204	66.1978	1.27734	0.353452	-70.9688	1.02619	-60.0952	0.773269
180	USV	TRUE	0.873831	286.607	286.619	0.012	64.2557	64.1915	64.567	0.375574	0.137395	-15.189	1.01337	-65.0777	0.633462
181	USV	TRUE	0.829748	288.845	288.848	0.0032	104.018	103.254	105.168	1.91486	0.686478	-621.586	1.01103	-64.8931	0.617415
182	USV	TRUE	0.733859	293.669	293.674	0.0044	72.2101	71.4568	72.5033	1.04649	0.383092	-226.421	1.07096	-64.1785	0.724767
183	USV	TRUE	0.850681	294.453	294.46	0.0072	102.705	101.629	103.447	1.81837	0.611672	-269.338	1.00765	-62.4741	0.717969
184	USV	TRUE	0.671042	294.822	294.823	0.0016	74.2007	73.4971	74.3699	0.872818	0.366946	-545.511	1.05325	-65.8748	0.709305
185	USV	TRUE	0.773784	295.202	295.222	0.02	71.9769	67.9245	76.1999	8.27544	2.1332	-356.551	1.01813	-50.6054	0.876575
186	USV	TRUE	0.880296	295.406	295.424	0.0184	99.966	69.3826	100.957	31.5745	13.2537	1741.82	1.09847	-53.4931	0.858925
187	USV	TRUE	0.766488	295.595	295.599	0.0044	68.6519	62.7292	70.9972	8.26802	2.49526	-1631.4	1.03659	-58.3976	0.810159
188	USV	TRUE	0.908537	295.773	295.789	0.0156	71.5717	68.2541	74.6296	6.37543	1.84414	-393.351	1.00931	-53.5604	0.872466
189	USV	TRUE	0.962911	295.943	295.975	0.032	70.5358	66.001	77.3639	11.363	2.75129	-257.38	1.04956	-50.0261	0.875035
190	USV	TRUE	0.860391	296.131	296.152	0.0204	65.1462	62.9419	66.4041	3.46217	1.12474	-174.27	1.01877	-35.8886	0.922517
191	USV	TRUE	0.930576	296.323	296.334	0.0112	63.588	61.5024	64.3235	2.82111	0.835317	-214.739	1.05068	-44.5168	0.919973
192	USV	TRUE	0.862805	296.526	296.532	0.0068	66.1635	65.1912	66.2006	1.00938	0.367212	149.511	1.02129	-59.2774	0.784681
193	USV	TRUE	0.842328	296.904	296.907	0.0032	63.3005	62.9739	63.538	0.564066	0.20164	-182.456	1.00277	-69.5886	0.592369
194	USV	TRUE	0.798245	298.46	298.462	0.0028	64.3528	64.041	64.6645	0.623441	0.218159	-222.658	1	-67.0494	0.642673
195	USV	TRUE	0.858849	298.812	298.819	0.0072	63.158	62.1561	63.4994	1.34337	0.421393	-178.354	1.01635	-70.9679	0.532984
196	USV	TRUE	0.898319	300.496	300.505	0.0088	64.3792	63.8226	64.5128	0.690239	0.197741	-36.7979	1.02296	-56.3925	0.766336
197	USV	TRUE	0.883866	300.695	300.697	0.0024	63.5568	63.2228	64.2248	1.00196	0.367366	-417.483	1.01249	-66.8635	0.650254
198	USV	TRUE	0.671748	300.927	300.928	0.0016	101.558	101.282	101.656	0.374065	0.153618	-233.791	1.01068	-66.1045	0.703413
199	USV	TRUE	0.711126	301.131	301.135	0.0032	62.7199	62.1039	63.0168	0.912896	0.304618	-273.683	1.0083	-68.4868	0.603183
200	USV	TRUE	0.7601	301.576	301.581	0.0052	74.3437	73.275	74.6183	1.34337	0.477021	-268.657	1.02871	-52.9209	0.779365
201	USV	TRUE	0.733203	301.775	301.793	0.0172	71.3065	70.1651	100.667	30.5016	7.6467	1651.51	1.1507	-60.8514	0.644638
202	USV	TRUE	0.818596	302.191	302.201	0.01	74.7812	73.0965	76.0281	2.93166	0.825452	-267.532	1.01546	-62.5182	0.598849
203	USV	TRUE	0.94738	303.398	303.421	0.0232	71.2814	69.4795	73.8151	4.33566	1.47881	-194.97	1.0169	-62.4972	0.713882
204	USV	TRUE	0.925525	303.648	303.653	0.0048	91.2117	89.5789	92.8446	3.26565	1.13116	-724.861	1.00516	-64.711	0.657634
205	USV	TRUE	0.828289	303.848	303.854	0.006	103.096	101.033	104.551	3.51799	1.10655	-578.091	1.00779	-60.3673	0.698567
206	USV	TRUE	0.859702	304.026	304.029	0.0032	78.6756	78.2302	78.9205	0.690239	0.276471	-244.305	1.01729	-58.9884	0.788219
207	USV	TRUE	0.831567	304.222	304.242	0.0204	77.621	75.6102	104.735	29.1246	13.5784	1722.72	1.34749	-61.9805	0.662773
208	USV	TRUE	0.722667	305.458	305.464	0.006	75.5424	74.0563	76.2402	2.18389	0.821244	-358.29	1.00109	-71.9739	0.541554
209	USV	TRUE	0.882842	305.657	305.66	0.0032	74.8947	74.4494	75.3623	0.912896	0.300794	-273.683	1.0038	-66.3003	0.654336
210	USV	TRUE	0.838538	305.863	305.865	0.002	74.3254	74.0226	74.4234	0.400784	0.153333	-176.854	1.03234	-66.6336	0.641129
211	USV	TRUE	0.741298	306.087	306.098	0.0116	104.46	72.4617	105.464	33.0019	8.91446	2543.3	1.17306	-68.5088	0.499844
212	USV	TRUE	0.608423	306.283	306.294	0.0108	67.87	66.8276	73.7182	6.8906	3.33457	-634.123	1.00301	-70.7743	0.583738
213	USV	TRUE	0.782467	306.491	306.496	0.0052	69.1562	67.9962	72.1135	4.11724	1.70212	-796.961	1.00059	-71.9115	0.589703
214	USV	TRUE	0.879988	306.689	306.691	0.0024	77.8867	77.7531	78.1539	0.400784	0.146947	-166.993	1.00302	-58.4918	0.765637
215	USV	TRUE	0.684482	306.911	306.915	0.0048	72.0154	70.442	73.3514	2.90939	0.907367	-581.01	1.0043	-62.4785	0.722884
216	USV	TRUE	0.805038	307.364	307.369	0.0052	75.8331	73.8663	76.798	2.93166	0.914159	-531.932	1.0267	-59.2368	0.805051
217	USV	TRUE	0.811247	307.778	307.78	0.0024	73.3582	72.8238	73.759	0.935162	0.33784	-389.651	1.00212	-61.9104	0.7703
218	USV	TRUE	0.7673	307.978	307.994	0.016	72.8335	71.1358	78.9591	7.82327	2.80892	-498.598	1.01616	-68.534	0.548429
219	USV	TRUE	0.906694	308.166	308.179	0.0132	73.5937	72.5398	75.375	2.83517	0.761559	-188.547	1.00996	-65.198	0.66257
220	USV	TRUE	0.913899	308.382	308.388	0.006	72.8985	72.6239	73.2028	0.57891	0.183828	-90.5365	1.01308	-56.6543	0.726246
221	USV	TRUE	0.972798	308.532	308.573	0.0404	70.2321	66.3233	72.8273	6.50398	1.98611	-113.693	1.03979	-35.09	0.919052
222	USV	TRUE	0.928455	308.742	308.774	0.0316	69.8664	60.0817	70.2858	10.2041	2.61003	-146.747	1.17747	-33.5212	0.929463
223	USV	TRUE	0.789771	308.948	308.99	0.0416	61.3466	52.4403	71.5184	19.0781	5.43567	-443.985	1.04143	-41.9725	0.87562
224	USV	TRUE	0.804619	309.148	309.161	0.0132	68.5024	66.5391	72.3111	5.77198	2.43694	-379.729	1.09782	-37.2214	0.915196
225	USV	TRUE	0.904382	309.345	309.358	0.0124	67.1463	64.133	67.6436	3.51057	0.738053	-118.137	1.22346	-35.963	0.936159
226	USV	TRUE	0.967944	309.548	309.556	0.008	60.3697	57.9057	61.3123	3.40666	0.973383	-378.301	1.03521	-64.0293	0.716848
227	USV	TRUE	0.733724	312.409	312.414	0.0052	104.588	103.72	105.457	1.73673	0.563502	-336.27	1.00278	-53.5419	0.777151
228	USV	TRUE	0.956863	312.583	312.609	0.026	73.382	69.8094	73.6345	3.82512	1.68448	-146.478	1.00024	-57.3898	0.773067
229	USV	TRUE	0.803357	312.798	312.829	0.0316	63.0685	62.4005	66.2149	3.81443	1.48022	-113.487	1.00339	-31.5352	0.919341
230	USV	TRUE	0.81449	312.996	313.049	0.0528	64.3153	61.8142	70.0525	8.23833	2.10605	-104.445	1.0334	-32.717	0.923602
231	USV	TRUE	0.942674	313.213	313.252	0.0388	65.6216	60.6015	71.1955	10.5939	3.06971	-246.371	1.01385	-33.8603	0.926193
232	USV	TRUE	0.9287	313.408	313.437	0.0292	68.1896	61.1647	70.5762	9.41155	3.45318	-381.381	1.07517	-34.6136	0.924516
233	USV	TRUE	0.801323	313.61	313.64	0.0296	67.465	59.6173	71.2029	11.5856	4.30236	-405.228	1.10152	-35.933	0.870346
234	USV	TRUE	0.62393	313.826	313.852	0.026	69.7927	53.5645	70.7427	17.1782	4.51914	-506.506	1.22234	-33.8649	0.85647
235	USV	TRUE	0.961155	314.238	314.241	0.0024	63.1949	62.7274	63.4621	0.73477	0.267807	-306.154	1.00557	-64.67	0.694786
236	USV	TRUE	0.930337	314.433	314.44	0.0068	62.6622	61.0325	63.4192	2.38667	0.767936	-351.808	1.00858	-53.2784	0.860122
237	USV	TRUE	0.88172	314.614	314.621	0.0064	64.2713	63.4475	65.0506	1.60314	0.521375	-257.721	1.00586	-65.6261	0.667225
238	USV	TRUE	0.780214	314.818	314.842	0.0244	68.4003	65.369	69.6413	4.2723	1.2669	-162.175	1.00545	-30.5588	0.920427
239	USV	TRUE	0.792098	315.035	315.045	0.01	66.8982	61.5544	68.1152	6.56086	1.74662	-524.445	1.0875	-35.2876	0.924844
240	USV	TRUE	0.739147	315.246	315.251	0.0052	115.262	113.299	116.529	3.22935	1.01831	-585.824	1.00702	-69.1328	0.662254
241	USV	TRUE	0.817652	316.789	316.792	0.0024	103.883	103.482	104.417	0.935162	0.33784	-389.651	1.00212	-55.4486	0.773468
242	USV	TRUE	0.848228	316.973	316.983	0.01	74.7762	72.6312	75.7181	3.0869	1.02751	-313.38	1.02656	-59.879	0.771706
243	USV	TRUE	0.788504	317.741	317.749	0.008	72.8526	70.6974	74.1467	3.44932	1.09544	-388.407	1.02406	-55.2733	0.840887
244	USV	TRUE	0.730696	321.117	321.121	0.0044	92.6195	91.1425	93.9257	2.78322	0.909627	-629.436	1.0054	-60.9285	0.79618
245	USV	TRUE	0.802394	321.322	321.324	0.002	69.7555	69.3191	70.8242	1.50517	0.5573	-716.321	1.03335	-60.5966	0.690717
246	USV	TRUE	0.660615	323.141	323.143	0.002	91.5873	91.2979	91.9035	0.605629	0.218335	-290.727	1.00254	-76.2064	0.419931
247	USV	TRUE	0.908465	326.562	326.577	0.0148	72.7379	69.3127	73.3613	4.04861	1.44984	-277.81	1.00578	-68.5853	0.487938
248	USV	TRUE	0.900385	326.758	326.767	0.0092	75.9123	75.8817	76.2528	0.371096	0.146672	-33.6718	1.00957	-68.0039	0.584962
249	USV	TRUE	0.71802	326.959	326.961	0.0024	101.806	101.389	102.007	0.618058	0.249851	242.613	1.02884	-65.7466	0.63508
250	USV	TRUE	0.620893	328.035	328.037	0.0024	102.823	101.255	103.422	2.16687	0.842072	-911.636	1.00241	-71.3036	0.473752
251	USV	TRUE	0.7629	328.474	328.476	0.0016	76.1083	76.0103	76.3844	0.374065	0.153618	-233.791	1.01068	-58.4543	0.704069
252	USV	TRUE	0.810764	330.081	330.086	0.0048	103.976	102.818	105.067	2.24884	0.79413	-508.014	1.00817	-64.1531	0.724847
253	USV	TRUE	0.76218	330.292	330.294	0.0024	101.104	100.102	102.106	2.00392	0.721493	-834.966	1	-61.3569	0.712632
254	USV	TRUE	0.692778	330.488	330.489	0.0016	71.0307	70.2559	71.6274	1.37157	0.543759	-857.232	1.00263	-67.6923	0.715085
255	USV	TRUE	0.794671	330.672	330.676	0.0048	71.6363	70.3004	72.5121	2.21173	0.729708	-465.501	1.00668	-68.0256	0.668261
256	USV	TRUE	0.852996	330.873	331.103	0.23	75.9367	69.5902	104.566	34.9763	16.4335	132.458	1.43564	-67.792	0.521212
257	USV	TRUE	0.82252	331.095	331.102	0.0076	102.126	100.241	103.967	3.7258	1.08948	-459.462	1.00665	-58.3938	0.810208
258	USV	TRUE	0.748896	331.32	331.322	0.002	98.8618	98.3986	99.3516	0.952975	0.366077	-488.574	1.00178	-60.9027	0.763957
259	USV	TRUE	0.796168	331.511	331.514	0.0036	70.4598	69.4924	71.8213	2.32891	0.878722	-636.325	1.00494	-64.1392	0.635531
260	USV	TRUE	0.677547	334.125	334.129	0.0036	90.3029	89.6486	91.7386	2.08999	0.801478	-582.905	1.00029	-59.0509	0.828943
261	USV	TRUE	0.687596	334.342	334.346	0.004	90.1186	89.1018	91.2616	2.15978	0.722836	-544.499	1.00097	-69.8983	0.612114
262	USV	TRUE	0.668072	334.563	334.565	0.0016	90.7086	90.4147	91.5369	1.12219	0.460853	-701.372	1.03705	-69.4543	0.589718
263	USV	TRUE	0.82996	334.767	334.78	0.0132	69.4558	67.7968	72.1992	4.40234	1.67038	-390.495	1.02741	-60.5455	0.772635
264	USV	TRUE	0.753934	334.968	334.973	0.0048	72.041	71.1441	72.7069	1.56279	0.648449	-326.207	1.00285	-65.18	0.645721
265	USV	TRUE	0.857379	335.202	335.209	0.0064	102.54	101.664	104.239	2.57521	0.729323	-396.176	1.00168	-63.4578	0.601214
266	USV	TRUE	0.628371	335.378	335.4	0.0216	69.8576	68.2322	93.2358	25.0036	10.4798	1165.05	1.14233	-69.9167	0.436794
267	USV	TRUE	0.735721	335.598	335.61	0.0128	98.7489	93.1305	101.48	8.34966	2.69766	-677.467	1.03552	-64.898	0.652419
268	USV	TRUE	0.673746	336.248	336.25	0.0016	68.9293	68.484	69.7309	1.24688	0.499865	-779.302	1.01315	-62.543	0.705115
269	USV	TRUE	0.829298	336.484	336.49	0.006	90.9663	89.1776	92.9999	3.82229	1.30961	-685.982	1.00945	-59.3695	0.798486
270	USV	TRUE	0.839787	336.677	336.679	0.0016	104.811	104.561	105.06	0.498753	0.197149	-311.721	1	-58.0988	0.6991
271	USV	TRUE	0.855643	337.211	337.215	0.004	101.187	100.066	102.182	2.11525	0.671272	-505.028	1.0033	-59.6434	0.710724
272	USV	TRUE	0.875807	338.785	338.791	0.006	73.286	70.9373	75.0031	4.06576	1.95977	-680.932	1.01217	-58.9603	0.835945
273	USV	TRUE	0.913906	338.97	338.983	0.0128	71.0397	69.5335	73.221	3.68748	1.48173	-270.3	1.00564	-58.604	0.762168
274	USV	TRUE	0.851654	339.16	339.171	0.0108	73.7491	70.9362	76.2651	5.32894	1.56464	-474.727	1.00965	-53.6298	0.783026
275	USV	TRUE	0.710698	339.347	339.356	0.0096	71.489	69.2773	73.8178	4.54051	1.37381	-458.234	1.00358	-55.2034	0.844724
276	USV	TRUE	0.880084	339.546	339.556	0.01	72.4752	70.6951	74.1161	3.42099	1.0906	-348.954	1.00489	-53.4036	0.835352
277	USV	TRUE	0.711106	339.749	339.762	0.0124	73.5501	70.6779	75.3982	4.72034	1.39114	-368.267	1.01204	-52.2301	0.798705
278	USV	TRUE	0.771788	339.969	339.978	0.0088	72.4251	71.104	73.3157	2.21173	0.6466	-201.921	1.10699	-48.8143	0.84685
279	USV	TRUE	0.823984	341.028	341.036	0.0088	71.0779	68.9107	71.4341	2.52345	0.743325	-242.569	1.05369	-48.6987	0.845889
280	USV	TRUE	0.782121	343.459	343.462	0.0032	73.4437	72.0483	74.1265	2.07814	0.659664	-576.745	1.04148	-56.3018	0.769696
281	USV	TRUE	0.820076	344.891	344.896	0.0048	73.3394	72.471	74.5549	2.08385	0.659776	-450.739	1.0014	-66.8035	0.656956
282	USV	TRUE	0.92801	345.108	345.124	0.0156	72.2794	63.5289	73.0995	9.57057	2.99493	-565.156	1.14448	-57.5755	0.792824
283	USV	TRUE	0.944847	345.305	345.313	0.0084	71.5321	71.161	72.7567	1.5957	0.402405	-177.019	1.00618	-53.3754	0.837361
284	USV	TRUE	0.904163	345.527	345.529	0.0024	71.8072	71.54	71.9408	0.400784	0.146947	-166.993	1.00302	-55.3755	0.842946
285	USV	TRUE	0.94858	345.708	345.743	0.0344	73.6675	69.0589	74.7436	5.68474	1.88245	-152.311	1.0067	-66.298	0.597913
286	USV	TRUE	0.883922	345.939	345.945	0.0068	73.7351	73.1629	74.0999	0.937015	0.262443	-111.177	1.00994	-63.6351	0.712209
287	USV	TRUE	0.958856	346.159	346.165	0.0056	74.7291	74.3951	75.6346	1.23946	0.392432	-208.808	1.02195	-61.6943	0.727325
288	USV	TRUE	0.826127	346.337	346.353	0.0164	72.7355	70.4779	73.8488	3.37093	1.00635	-194.954	1.04194	-50.201	0.867445
289	USV	TRUE	0.859459	346.559	346.569	0.0096	105.486	102.918	107.482	4.56448	1.4061	-476.402	1.00759	-49.1755	0.864157
290	USV	TRUE	0.750027	350.061	350.063	0.0024	89.8637	88.5278	92.068	3.54026	1.28736	-1475.11	1.00719	-59.3342	0.826915
291	USV	TRUE	0.785732	350.069	350.504	0.435	87.2928	64.7656	88.5035	23.7379	11.2431	-15.2954	5.50471	-69.2757	0.556933
292	USV	TRUE	0.710795	350.701	350.709	0.0088	69.8241	67.8128	70.3437	2.53088	0.775862	-271.116	1.0333	-68.0392	0.600592
293	USV	TRUE	0.71278	366.521	366.528	0.0068	93.5042	92.5865	101.385	8.79897	3.95919	-1339.58	1.01139	-57.824	0.767508
294	USV	TRUE	0.810933	366.787	366.797	0.0096	91.4494	89.3935	92.7779	3.3844	1.08094	-364.93	1.00707	-55.3623	0.849682
295	USV	TRUE	0.733519	368.552	368.557	0.0048	70.4508	68.484	71.6383	3.15432	1.10782	-704.879	1.01546	-70.0232	0.597709
296	USV	TRUE	0.887522	368.764	368.771	0.0076	71.489	69.0645	72.439	3.37458	0.913069	-402.566	1.01768	-57.8438	0.777448
297	USV	TRUE	0.838274	369.205	369.207	0.002	101.564	100.669	102.156	1.48735	0.52893	-695.328	1.01886	-61.74	0.717149
298	USV	TRUE	0.899472	369.404	369.408	0.0036	75.7924	75.2803	76.1932	0.912896	0.311155	-255.044	1.00659	-60.7875	0.768448
299	USV	TRUE	0.608246	369.841	369.843	0.002	90.0411	89.578	90.2014	0.623441	0.243171	-311.721	1.01894	-69.6859	0.597424
300	USV	TRUE	0.656031	370.042	370.043	0.0016	100.326	100.076	100.397	0.320627	0.129065	-155.86	1.04572	-55.0498	0.8662
301	USV	TRUE	0.865499	371.244	371.249	0.0048	106.056	105.18	107.369	2.18947	0.704386	-449.699	1.00602	-55.991	0.843864
302	USV	TRUE	0.901156	371.637	371.647	0.01	72.5958	71.1115	73.004	1.89246	0.575526	-176.594	1.02568	-58.5184	0.801907
304	USV	TRUE	0.786351	372.981	372.989	0.0072	100.499	98.9404	101.746	2.80549	0.875148	-388.284	1.00486	-58.8277	0.806327
305	USV	TRUE	0.85873	373.762	373.768	0.0064	70.4733	69.0112	70.8815	1.87032	0.618563	-294.103	1.02421	-54.1907	0.865178
306	USV	TRUE	0.945307	373.941	373.944	0.0032	72.1246	71.7683	72.4511	0.682817	0.227242	-207.195	1.00068	-56.2149	0.834203
307	USV	TRUE	0.967449	374.155	374.177	0.0224	72.1588	68.6482	72.9975	4.34926	1.01699	-151.205	1.02159	-59.8938	0.717872
308	USV	TRUE	0.784827	374.352	374.354	0.002	73.9515	73.6754	74.2276	0.552191	0.182612	-227.747	1.03518	-56.3707	0.696988
309	USV	TRUE	0.889708	374.549	374.562	0.0124	71.4175	69.6214	72.553	2.93166	0.896549	-221.844	1.01533	-62.4909	0.710837
310	USV	TRUE	0.920966	374.724	374.731	0.0072	74.8516	73.8252	75.1679	1.34274	0.415947	-152.071	1.02251	-56.1113	0.834987
311	USV	TRUE	0.796289	374.93	374.952	0.022	73.5729	72.5936	76.7346	4.14106	1.31373	-174.76	1.0525	-53.6962	0.852986
312	USV	TRUE	0.872268	375.127	375.137	0.01	77.7306	75.8542	79.1128	3.25867	1.21543	-316.811	1.00416	-56.1442	0.838153
313	USV	TRUE	0.760997	375.737	375.748	0.0104	64.4491	60.4201	64.8493	4.4292	1.98612	-431.925	1.00693	-73.9165	0.506424
314	USV	TRUE	0.888581	376.172	376.182	0.01	63.0516	62.7105	63.38	0.669502	0.287283	-66.7702	1.00016	-68.9452	0.626949
315	USV	TRUE	0.777311	376.358	376.37	0.0124	64.3526	62.2122	65.2951	3.08291	0.854195	-252.404	1.00343	-66.5924	0.650112
316	USV	TRUE	0.978404	376.569	376.576	0.0068	63.7503	63.4015	64.0992	0.697661	0.228545	-102.827	1.01213	-55.9955	0.786051
317	USV	TRUE	0.883363	376.755	376.765	0.0104	63.7293	62.1828	65	2.81719	0.875629	-273.317	1.00307	-63.2066	0.721049
318	USV	TRUE	0.874963	376.963	376.969	0.0056	66.9356	65.8817	67.5293	1.64767	0.542866	-299.395	1.00823	-63.674	0.715817
319	USV	TRUE	0.692441	377.697	377.699	0.002	70.0396	69.2603	70.4894	1.22907	0.457432	-602.448	1.01262	-74.9053	0.513367
320	USV	TRUE	0.734003	377.91	377.92	0.0096	76.2258	74.1254	76.3241	2.19872	0.730078	-185.72	1.05459	-58.2649	0.773524
321	USV	TRUE	0.922303	380.846	380.851	0.0056	74.785	73.4491	75.0003	1.55118	0.503344	-223.387	1.07093	-56.4711	0.843831
322	USV	TRUE	0.97788	381.021	381.039	0.018	73.62	72.9297	76.7595	3.82971	1.18989	-207.727	1.02584	-58.4898	0.790223
323	USV	TRUE	0.826431	381.407	381.413	0.0064	76.507	73.44	77.3121	3.87215	1.42892	-646.216	1.01329	-61.8865	0.787311
324	USV	TRUE	0.873959	381.592	381.604	0.012	73.7831	71.9202	74.2135	2.29337	0.724028	-186.296	1.02716	-62.7715	0.729013
325	USV	TRUE	0.917291	381.807	381.815	0.008	74.4382	73.7183	75.8516	2.13337	0.650398	-255.993	1.0181	-58.2077	0.784395
326	USV	TRUE	0.787435	387.209	387.213	0.004	70.9463	70.1299	71.6068	1.47696	0.533987	-398.76	1.01563	-54.2896	0.775623
327	USV	TRUE	0.688424	387.414	387.416	0.002	69.8239	68.1183	71.2534	3.13502	1.1838	-1579.6	1.00094	-59.701	0.781944
328	USV	TRUE	0.8518	387.633	387.635	0.0016	68.8181	68.2926	69.1654	0.872818	0.347517	-545.511	1.00577	-56.9689	0.843527
329	USV	TRUE	0.853281	387.833	387.849	0.016	101.391	72.442	103.915	31.4726	15.3402	2269.19	1.21874	-55.5333	0.770242
330	USV	TRUE	0.755137	388.022	388.026	0.004	74.8744	74.4965	75.1662	0.669706	0.25355	-169.78	1.00192	-40.5594	0.915033
331	USV	TRUE	0.955381	388.243	388.258	0.0152	106.688	104.14	108.893	4.75231	1.40596	-296.062	1.01996	-58.9239	0.784362
332	USV	TRUE	0.930918	388.444	388.455	0.0112	104.792	101.274	107.761	6.48676	1.86483	-545.913	1.00836	-55.2782	0.858847
333	USV	TRUE	0.891991	388.625	388.666	0.0404	72.2312	70.4419	92.3966	21.9547	8.73766	551.382	1.13651	-52.6699	0.798334
334	USV	TRUE	0.947553	388.821	388.835	0.0144	72.1061	68.9518	73.4124	4.46057	1.18715	-258.514	1.05667	-52.4588	0.875852
335	USV	TRUE	0.729065	389.018	389.04	0.0216	75.0243	68.1739	76.6275	8.45357	2.16853	-298.872	1.10198	-46.3367	0.876409
336	USV	TRUE	0.799089	389.229	389.243	0.0136	72.5453	69.3915	73.8444	4.45297	1.21425	-312.122	1.02665	-51.5073	0.836509
337	USV	TRUE	0.842245	389.458	389.46	0.002	70.9636	70.5138	71.7429	1.22907	0.457432	-602.448	1.01262	-45.131	0.916219
338	USV	TRUE	0.825666	390.308	390.317	0.0088	101.836	99.2159	103.023	3.80745	1.17183	-423.955	1.02265	-45.6575	0.869156
339	USV	TRUE	0.730983	390.53	390.551	0.0212	70.6181	68.3623	104.012	35.6495	15.1519	1940.88	1.35141	-49.6638	0.845873
340	USV	TRUE	0.751048	391.197	391.2	0.0028	102.015	101.161	102.868	1.70704	0.634129	-645	1.00629	-63.218	0.729207
341	USV	TRUE	0.942383	396.369	396.594	0.225	77.2019	66.9867	86.623	19.6363	8.04737	-28.087	8.64214	-54.5726	0.757061
342	USV	TRUE	0.908481	396.788	396.843	0.0548	72.237	63.2162	88.8581	25.642	7.29493	319.343	1.38453	-48.8098	0.880594
343	USV	TRUE	0.804832	397.007	397.015	0.0084	64.5345	64.2423	64.6681	0.425776	0.134078	4.56813	1.02189	-62.9923	0.701022
344	USV	TRUE	0.79168	397.258	397.26	0.0024	91.2524	90.8516	91.4528	0.601176	0.22042	-250.49	1.00609	-62.029	0.72601
345	USV	TRUE	0.747601	403.243	403.245	0.0024	92.1575	91.8903	92.2911	0.400784	0.146947	-166.993	1.00302	-64.642	0.642856
346	USV	TRUE	0.634017	406.317	406.321	0.004	60.574	59.6732	60.5911	0.917902	0.41562	-234.617	1.023	-75.1369	0.460026
347	USV	TRUE	0.95145	406.541	406.553	0.012	103.475	102.287	104.209	1.92185	0.603269	-166.539	1.00889	-62.4048	0.702666
348	USV	TRUE	0.840448	407.418	407.421	0.0028	71.4048	70.8333	72.1099	1.27657	0.45455	-462.987	1.00173	-60.7108	0.795007
349	USV	TRUE	0.764176	407.642	407.65	0.0084	106.709	105.658	108.753	3.09494	1.06134	-381.546	1.00622	-69.4789	0.54549
351	USV	TRUE	0.809314	413.252	413.254	0.0016	67.8228	67.1727	68.2948	1.12219	0.445538	-701.372	1.00392	-68.148	0.697127
352	USV	TRUE	0.886473	414.452	414.455	0.0032	103.228	102.953	103.536	0.582467	0.196717	-183.149	1.00096	-64.5229	0.643452
353	USV	TRUE	0.885167	416.247	416.261	0.0144	74.5217	71.9908	74.8037	2.81291	0.688006	-107.458	1.07022	-52.193	0.87465
354	USV	TRUE	0.800422	416.661	416.682	0.0216	74.5731	69.7266	76.6431	6.91654	1.86136	-277.561	1.06029	-48.9206	0.872053
355	USV	TRUE	0.88666	416.867	416.879	0.012	71.2359	69.5511	72.3047	2.75353	0.88537	-241.018	1.01317	-54.3984	0.859566
356	USV	TRUE	0.734341	418.612	418.617	0.0056	73.4585	70.9647	74.7425	3.77776	1.2753	-703.028	1.01556	-56.4826	0.789027
357	USV	TRUE	0.842996	431.601	431.61	0.0088	71.8979	70.0498	72.6549	2.60509	0.814725	-292.99	1.01479	-63.6371	0.709085
358	USV	TRUE	0.874986	431.808	431.823	0.0156	73.7219	69.1648	75.4809	6.31606	1.95069	-405.372	1.03707	-54.3594	0.86632
359	USV	TRUE	0.827606	432.035	432.047	0.0116	73.2685	69.8099	75.1908	5.38089	1.58916	-446.9	1.01403	-50.881	0.880961
360	USV	TRUE	0.775009	432.254	432.273	0.0188	74.1567	70.186	74.5501	4.36409	1.00377	-137.219	1.08239	-49.084	0.873075
361	USV	TRUE	0.896576	432.474	432.489	0.0144	73.3658	70.9481	73.8111	2.86301	0.870562	-193.005	1.01987	-52.3155	0.874744
362	USV	TRUE	0.88431	432.689	432.702	0.0124	71.5171	67.3831	74.6751	7.29204	2.01186	-549.667	1.02488	-54.1634	0.856173
363	USV	TRUE	0.629762	433.086	433.097	0.0108	71.4724	68.2142	72.3556	4.14143	1.16486	-329.122	1.07321	-50.5139	0.868502
364	USV	TRUE	0.833969	434.138	434.159	0.0204	74.5873	69.5915	102.709	33.1177	13.8683	1801.79	1.69805	-48.2326	0.866304
365	USV	TRUE	0.801422	433.945	433.955	0.01	91.9314	89.6009	98.3959	8.79498	2.35326	-726.359	1.05994	-54.0796	0.86844
366	USV	TRUE	0.882871	434.398	434.406	0.0076	62.4104	61.2006	62.4475	1.24688	0.391201	-141.268	1.02382	-52.2226	0.87546
367	USV	TRUE	0.868576	434.553	434.568	0.0144	74.3419	70.314	76.7209	6.40692	1.96202	-432.513	1.00532	-45.2112	0.914684
368	USV	TRUE	0.942112	434.756	434.79	0.0348	75.1202	70.1623	79.128	8.96568	2.01933	-199.022	1.01944	-47.3182	0.847228
369	USV	TRUE	0.919715	435.181	435.196	0.0152	74.3656	71.0703	76.0504	4.98011	1.34838	-288.298	1.01773	-53.7903	0.864067
370	USV	TRUE	0.939298	435.381	435.391	0.0096	75.8395	75.583	77.3989	1.81594	0.820077	-191.893	1.00014	-48.6459	0.911878
371	USV	TRUE	0.890522	435.6	435.611	0.0112	75.9084	75.2653	76.2465	0.981184	0.419746	-94.9621	1.00571	-46.4497	0.916317
372	USV	TRUE	0.82518	446.32	446.322	0.002	93.1059	92.7763	93.4354	0.659067	0.266714	-353.708	1.00734	-64.0996	0.702525
373	USV	TRUE	0.928875	446.551	446.56	0.0088	104.087	102.929	105.297	2.36759	0.699298	-257.072	1.00512	-59.1606	0.780987
374	USV	TRUE	0.714762	446.757	446.76	0.0036	103.12	102.37	103.87	1.49923	0.487781	-402.358	1.00248	-61.9041	0.689877
375	USV	TRUE	0.663986	447.455	447.464	0.0084	105.083	101.082	105.832	4.75021	2.07266	-580.342	1.00252	-65.6938	0.589232
376	USV	TRUE	0.792303	460.727	460.74	0.0124	72.1309	62.1465	73.271	11.1245	3.48987	-855.522	1.10745	-58.4083	0.704652
377	USV	TRUE	0.699513	460.945	460.955	0.01	69.711	66.6903	71.3554	4.66507	1.21288	-375.08	1.04911	-51.1856	0.848131
378	USV	TRUE	0.803506	461.203	461.211	0.008	102.347	100.061	104.722	4.66097	1.36003	-547.222	1.00548	-50.0514	0.856643
379	USV	TRUE	0.886788	462.43	462.434	0.0048	107.071	105.713	108.466	2.75353	0.857372	-549.61	1.0034	-57.3815	0.839276
380	USV	TRUE	0.93222	462.617	462.624	0.0076	72.331	69.6146	74.0084	4.39378	1.38462	-580.026	1.01034	-57.9676	0.73246
381	USV	TRUE	0.796903	462.838	462.855	0.0172	77.7643	76.5083	111.15	34.6412	16.2173	2218.94	1.18742	-51.9504	0.836069
383	USV	TRUE	0.856135	468.726	468.728	0.002	61.2756	60.9862	61.5918	0.605629	0.218335	-290.727	1.00254	-67.5533	0.628285
384	USV	TRUE	0.806602	469.266	469.277	0.0108	74.8146	70.8402	75.4344	4.59417	1.45	-375.565	1.13046	-55.0372	0.782312
385	USV	TRUE	0.901405	469.724	469.728	0.0044	100.705	99.9479	101.284	1.33595	0.420441	-290.389	1.00409	-54.1329	0.84952
386	USV	TRUE	0.660786	471.266	471.272	0.006	74.1383	70.5275	74.6615	4.13401	1.40876	-663.225	1.15119	-49.0564	0.861256
387	USV	TRUE	0.883269	471.53	471.541	0.0108	75.8111	72.7519	76.5269	3.77504	0.993471	-320.387	1.02511	-46.505	0.918166
388	USV	TRUE	0.69878	471.727	471.733	0.0052	77.6748	76.799	78.9885	2.18947	0.792222	-461.546	1.05139	-51.1051	0.86085
389	USV	TRUE	0.823667	472.159	472.183	0.0244	74.3278	62.0816	77.7864	15.7048	4.54058	-585.153	1.08544	-50.4208	0.882337
390	USV	TRUE	0.932157	472.393	472.401	0.0084	103.607	102.449	104.542	2.09298	0.600907	-230.264	1.00999	-52.3453	0.865517
391	USV	TRUE	0.852504	472.621	472.629	0.008	102.423	100.954	103.796	2.8426	0.85351	-343.505	1.00344	-53.1555	0.862176
392	USV	TRUE	0.705438	480.568	480.574	0.006	61.2656	60.4492	61.6738	1.22462	0.402675	-207.541	1.01227	-53.9207	0.773923
393	USV	TRUE	0.87062	480.76	480.773	0.0132	73.8546	69.7726	76.6972	6.92465	2.0763	-518.395	1.01243	-49.9825	0.882583
394	USV	TRUE	0.923972	481.03	481.036	0.0056	70.7587	69.5834	72.9101	3.32675	1.15745	-628.862	1.00933	-47.7165	0.916074
395	USV	TRUE	0.923601	481.251	481.281	0.03	77.2444	70.0006	80.7031	10.7024	2.47875	-270.454	1.04151	-49.405	0.876455
396	USV	TRUE	0.911844	481.473	481.708	0.235	78.6488	76.2087	80.8502	4.64149	1.35394	1.39317	2.00838	-42.5487	0.883231
397	USV	TRUE	0.68673	481.919	481.931	0.0124	78.7315	78.3257	78.9764	0.650726	0.270151	-58.7032	1.01249	-38.9744	0.919165
398	USV	TRUE	0.799957	482.156	482.159	0.0028	77.2498	76.9233	77.2911	0.367794	0.156857	-132.42	1.0087	-45.0267	0.912211
399	USV	TRUE	0.941549	493.436	493.47	0.0344	73.8475	71.6577	75.7427	4.085	1.0729	-103.827	1.00348	-40.3361	0.923258
400	USV	TRUE	0.897516	493.693	493.701	0.0084	71.7239	70.3063	73.4024	3.09614	1.02434	-352.799	1.01547	-41.2759	0.914207
401	USV	TRUE	0.76159	493.927	493.935	0.0084	70.0448	66.8104	72.1226	5.31221	1.60809	-598.969	1.02178	-42.7565	0.91648
402	USV	TRUE	0.73166	494.166	494.189	0.0232	75.7067	64.2101	78.9226	14.7125	3.87036	-537.155	1.0693	-48.9582	0.856018
403	USV	TRUE	0.634276	494.455	494.458	0.0028	90.5605	90.0633	91.0578	0.994537	0.362471	-369.329	1.0019	-64.147	0.697273
404	USV	TRUE	0.897621	495.711	495.713	0.0024	100.418	99.8163	100.885	1.06876	0.385797	-445.315	1.00188	-56.4655	0.837838
405	USV	TRUE	0.886783	509.889	509.898	0.0096	61.7851	60.6941	62.8094	2.11525	0.660325	-224.099	1.00359	-51.2608	0.885403
406	USV	TRUE	0.909041	510.091	510.105	0.0148	72.2088	68.4162	74.6357	6.21957	1.84455	-411.223	1.01081	-51.6029	0.869553
407	USV	TRUE	0.922118	510.343	510.373	0.0296	76.0939	66.1856	78.9587	12.7731	3.34703	-361.961	1.05506	-50.4799	0.876433
408	USV	TRUE	0.711225	510.597	510.603	0.0052	78.5561	77.7037	79.0522	1.34846	0.546327	-271.469	1.00737	-46.7744	0.843107
409	USV	TRUE	0.8466	510.834	510.848	0.0136	77.5606	76.3806	77.9021	1.52149	0.377386	-37.0316	1.04186	-48.9012	0.869327
410	USV	TRUE	0.735104	511.122	511.124	0.0024	60.2184	59.9513	60.4856	0.534378	0.192398	-222.658	1	-64.4361	0.657459
411	USV	TRUE	0.694927	512.595	512.61	0.0144	74.8545	69.6591	76.8436	7.18442	2.05984	-460.716	1.03115	-48.7338	0.88636
412	USV	TRUE	0.820186	512.834	512.847	0.0132	75.1514	71.4849	76.1904	4.7055	1.41663	-338.511	1.03586	-49.7395	0.872857
413	USV	TRUE	0.919626	533.303	533.308	0.0052	60.2103	59.1489	61.0341	1.88517	0.625033	-372.319	1.00626	-55.4114	0.863323
414	USV	TRUE	0.915642	533.489	533.513	0.0236	72.6581	67.3588	76.8495	9.49072	2.34769	-338.832	1.01949	-50.3213	0.874725
415	USV	TRUE	0.8114	533.759	533.769	0.0104	70.9298	66.4321	72.5033	6.07113	1.95863	-593.731	1.03826	-49.1952	0.864226
416	USV	TRUE	0.87177	534.936	534.94	0.0032	69.6332	68.2591	70.1671	1.90803	0.798899	-610.135	1.00127	-47.7544	0.910562
417	USV	TRUE	0.625821	539.562	539.578	0.0164	75.1525	72.698	103.636	30.9384	6.87268	970.211	1.29843	-45.8505	0.879692
418	USV	TRUE	0.624747	539.78	539.79	0.0096	76.9623	76.131	77.4373	1.30626	0.365423	40.2639	1.04463	-44.8913	0.887011
419	USV	TRUE	0.878321	539.978	540	0.0224	73.0584	66.1931	77.0514	10.8583	2.90977	-427.726	1.0375	-47.473	0.873321
420	USV	TRUE	0.61756	540.159	540.174	0.0144	73.8796	71.6827	74.832	3.14935	0.96803	-206.051	1.04447	-39.0661	0.926651
421	USV	TRUE	0.815753	540.753	540.756	0.0028	68.1319	67.8202	68.4437	0.623441	0.218159	-222.658	1	-58.9278	0.81298
422	USV	TRUE	0.824978	542.35	542.355	0.0048	105.657	104.752	106.384	1.63282	0.566414	-362.43	1.00557	-50.2377	0.880458
423	USV	TRUE	0.853408	543.561	543.571	0.01	75.8422	73.5584	76.1462	2.5878	0.775773	-191.228	1.06332	-56.6175	0.841808
424	USV	TRUE	0.654146	545.234	545.274	0.04	39.1402	29.3581	47.5121	18.154	3.94577	-13.2667	5.59766	-94.428	0.153104
425	USV	TRUE	0.979951	547.158	547.223	0.0652	76.0495	73.0306	88.4406	15.41	4.64621	181.701	1.05959	-50.0977	0.845316
426	USV	TRUE	0.924817	547.417	547.419	0.0016	89.417	89.1944	89.8178	0.623441	0.249933	-389.651	1.00816	-55.4528	0.796821
427	USV	TRUE	0.942745	547.554	547.56	0.0068	74.1119	73.7935	74.1484	0.354891	0.165312	-52.721	1.00012	-41.7455	0.917765
428	USV	TRUE	0.875736	547.748	547.769	0.0212	74.1571	71.2403	78.4841	7.2438	1.77521	-275.689	1.02529	-48.3003	0.88624
429	USV	TRUE	0.930245	547.964	548.179	0.215	76.4748	74.6825	78.7552	4.07275	1.77654	15.8568	1.64287	-44.1742	0.865791
430	USV	TRUE	0.950073	548.355	548.374	0.0196	77.7777	76.4714	78.0449	1.57345	0.389819	-42.7032	1.02573	-52.3111	0.857451
431	USV	TRUE	0.847208	548.569	548.58	0.0108	75.7589	73.6956	77.6218	3.9262	1.14132	-345.3	1.01009	-59.0821	0.801571
432	USV	TRUE	0.857157	548.944	548.957	0.0128	80.1174	78.8705	80.3697	1.49923	0.52701	-127.18	1.01772	-52.7225	0.857964
433	USV	TRUE	0.836598	550.912	550.919	0.0064	74.6496	72.4008	74.6942	2.29337	0.670247	-265.725	1.10308	-58.7324	0.79843
434	USV	TRUE	0.874612	552.098	552.101	0.0024	71.2725	70.8049	71.5397	0.73477	0.267807	-306.154	1.00557	-58.1566	0.835832
435	USV	TRUE	0.953292	552.297	552.316	0.0188	79.2841	76.0058	80.8056	4.79984	1.26622	-233.69	1.01178	-50.2613	0.882906
436	USV	TRUE	0.712832	552.533	552.535	0.002	102.574	102.476	102.877	0.400784	0.153333	-176.854	1.03234	-57.8707	0.800748
437	USV	TRUE	0.707185	552.938	552.941	0.0032	72.2229	71.9854	72.2525	0.267189	0.0845777	-54.1182	1.01256	-52.817	0.854257
438	USV	TRUE	0.935369	553.114	553.133	0.0192	73.4288	70.6827	75.3363	4.65354	1.19041	-205.881	1.01121	-54.0285	0.852657
439	USV	TRUE	0.940384	553.293	553.307	0.014	74.4453	74.1068	74.771	0.664217	0.246059	-47.4075	1.00015	-42.9785	0.917515
440	USV	TRUE	0.946319	553.495	553.516	0.0208	73.3008	69.241	76.0544	6.81332	1.84865	-296.983	1.0129	-53.4497	0.864433
441	USV	TRUE	0.919376	553.717	553.729	0.012	73.9379	72.3999	73.9554	1.55545	0.53339	-112.862	1.01733	-52.4934	0.832649
442	USV	TRUE	0.893752	553.891	553.919	0.0284	72.665	69.0357	78.9153	9.8796	2.51818	-304.764	1.01496	-52.0716	0.789283
443	USV	TRUE	0.95389	554.091	554.106	0.0148	74.4952	72.2503	75.8313	3.58102	1.30882	-243.505	1.00595	-43.5964	0.911417
444	USV	TRUE	0.905535	554.281	554.31	0.0284	75.12	70.3774	80.0778	9.70045	2.573	-304.947	1.01749	-50.0441	0.870086
445	USV	TRUE	0.887599	554.494	554.499	0.0048	75.0143	73.9381	76.4986	2.56056	0.80484	-512.704	1.00994	-50.8051	0.864929
446	USV	TRUE	0.830739	554.707	554.713	0.006	78.5347	77.6853	78.9207	1.23541	0.490855	-226.608	1.06611	-44.6243	0.91879
447	USV	TRUE	0.834622	555.13	555.355	0.225	78.1429	74.8266	79.8249	4.99823	1.81226	-4.85618	2.47466	-45.6832	0.875257
448	USV	TRUE	0.900203	555.561	555.786	0.225	77.5456	75.0729	78.8946	3.82176	1.37934	4.51778	2.1195	-47.4655	0.812388
449	USV	TRUE	0.919516	556.009	556.464	0.455	78.6702	77.511	78.9387	1.42768	0.72588	-3.07208	1.0159	-47.3466	0.855345
450	USV	TRUE	0.911986	556	556.02	0.0196	77.7017	75.3489	80.7372	5.38831	1.89304	-319.16	1.02319	-49.5803	0.884083
451	USV	TRUE	0.913812	556.671	556.684	0.0132	78.4236	76.5521	79.856	3.30391	0.924872	-229.143	1.00937	-58.2628	0.785064
452	USV	TRUE	0.716986	557.516	557.522	0.0052	71.1806	69.9931	71.7966	1.80353	0.618172	-363.429	1.01207	-50.2313	0.87367
453	USV	TRUE	0.743413	557.934	557.938	0.0044	74.9143	73.6675	76.2206	2.55314	0.817829	-566.505	1.00212	-54.5745	0.840901
454	USV	TRUE	0.970801	558.142	558.164	0.0216	71.0084	66.8596	78.1452	11.2857	3.69605	-490.591	1.00894	-55.5849	0.842363
455	USV	TRUE	0.737656	558.363	558.38	0.0176	74.3795	70.8466	79.5674	8.72076	2.75334	-473.765	1.00527	-52.1808	0.837915
456	USV	TRUE	0.850507	558.576	558.609	0.0332	75.3564	60.3344	78.8967	18.5622	4.61437	-430.481	1.10425	-48.8791	0.877333
457	USV	TRUE	0.920505	558.817	558.849	0.0316	78.8475	61.3317	80.8662	19.5345	6.90736	-599.2	1.07713	-48.9784	0.872947
458	USV	TRUE	0.952926	559.091	559.107	0.016	74.171	69.0796	75.6554	6.57582	1.95832	-389.185	1.04824	-53.4961	0.872183
459	USV	TRUE	0.832116	559.324	559.335	0.0108	82.1924	79.8447	83.6768	3.83202	1.21082	-383.74	1.01623	-37.53	0.923281
460	USV	TRUE	0.828101	559.543	559.578	0.0356	77.4818	73.3256	81.1854	7.85981	2.09513	-199.449	1.00939	-46.0264	0.875134
461	USV	TRUE	0.754865	559.768	559.772	0.004	81.3561	79.5897	84.117	4.52737	1.78258	-1314.02	1.07327	-41.2069	0.9315
462	USV	TRUE	0.8865	560.61	560.83	0.22	80.0661	77.9783	81.9241	3.94578	1.61613	-5.40581	2.00982	-54.5654	0.750549
463	USV	TRUE	0.771747	560.605	560.614	0.0088	80.5844	78.6473	82.2469	3.59963	1.24833	-451.421	1.05048	-52.9651	0.880814
464	USV	TRUE	0.878109	572.136	572.142	0.0056	74.7002	73.442	75.258	1.81607	0.69533	-338.598	1.00234	-50.5193	0.84171
465	USV	TRUE	0.857649	587.446	587.483	0.0372	73.9787	72.9842	74.3201	1.33595	0.402485	-32.9685	1.0121	-44.2013	0.865832
466	USV	TRUE	0.770775	587.66	587.663	0.0024	74.138	73.6036	74.2345	0.630863	0.237269	-250.49	1.03271	-51.0465	0.870739
467	USV	TRUE	0.778108	587.943	587.965	0.0224	71.099	69.2776	73.0436	3.76596	0.884088	-185.742	1.00882	-37.3184	0.873693
468	USV	TRUE	0.889701	588.142	588.2	0.058	68.8361	64.6094	74.9361	10.3267	3.29111	-164.098	1.01075	-33.6003	0.923424
469	USV	TRUE	0.984837	588.417	588.428	0.0108	62.3782	61.7622	62.7969	1.03471	0.317299	-81.0981	1.02606	-46.253	0.842698
470	USV	TRUE	0.802068	588.652	588.657	0.0052	75.7177	74.545	77.024	2.47892	0.72147	-426.72	1.01489	-53.2044	0.859313
471	USV	TRUE	0.75437	588.946	588.952	0.0064	78.078	77.8268	78.422	0.595182	0.193999	-23.1461	1.02341	-44.3131	0.91813
472	USV	TRUE	0.838127	591.687	591.727	0.04	73.7552	70.8022	87.3396	16.5374	6.15129	318.561	1.51263	-59.8165	0.660715
473	USV	TRUE	0.839989	591.943	591.945	0.002	73.8228	73.3731	74.2726	0.899537	0.320169	-425.594	1.00633	-60.7599	0.633458
474	USV	TRUE	0.654862	595.976	595.989	0.0128	60.3878	60.3164	62.4655	2.14912	1.11381	-166.058	1.00463	-75.4482	0.44004
475	USV	TRUE	0.98591	596.198	596.218	0.0208	71.6927	68.1673	73.0943	4.92693	1.26269	-199.477	1.02473	-48.2433	0.852323
476	USV	TRUE	0.987927	596.439	596.452	0.0128	70.6091	68.724	72.7519	4.02795	1.20056	-310.68	1.01038	-49.5623	0.840819
477	USV	TRUE	0.920388	596.678	596.69	0.0128	76.4464	69.544	78.1163	8.57232	1.48167	-242.285	1.30108	-47.7034	0.860615
478	USV	TRUE	0.694542	599.348	599.35	0.0016	90.9036	90.0486	91.0639	1.01532	0.428059	-623.441	1.08105	-61.4759	0.753097
479	USV	TRUE	0.809469	599.529	599.784	0.255	73.8494	68.205	92.4094	24.2044	7.57195	32.0756	1.87798	-52.3014	0.810882
480	USV	TRUE	0.861274	599.764	599.774	0.01	71.312	69.0557	72.7741	3.71838	0.994526	-318.711	1.0298	-48.3259	0.856624
481	USV	TRUE	0.932996	599.938	599.958	0.0196	70.1935	68.0857	73.9122	5.82654	1.42291	-258.392	1.00912	-48.6143	0.858186
