# Supplementary material for: Bazedoxifene reverses sexually dimorphic autistic-like abnormalities in biallelic MDGA1-mutant mice
Source: EMBO Mol Med. 2026 Mar 20;18(4):1358–98. doi: 10.1038/s44321-026-00402-y (PMC13084050; doi:10.1038/s44321-026-00402-y)
Supplement: Supplementary file 18 — Source data Fig. 4 [file 44321_2026_402_MOESM18_ESM.zip › Panel C/Batch1/P3/P3_het_768.xlsx]

## Sheet: Sheet1
ID	Label	Accepted	Score	Begin Time (s)	End Time (s)	Call Length (s)	Principal Frequency (kHz)	Low Freq (kHz)	High Freq (kHz)	Delta Freq (kHz)	Frequency Standard Deviation (kHz)	Slope (kHz/s)	Sinuosity	Mean Power (dB/Hz)	Tonality
1	USV	TRUE	0.670915	35.4571	35.4587	0.0016	67.8047	67.5286	67.9026	0.374065	0.153618	-233.791	1.01068	-72.8043	0.487966
2	USV	TRUE	0.678259	36.4074	36.4106	0.0032	64.9313	64.2782	65.525	1.24688	0.427647	-389.651	1.00272	-75.7107	0.446328
3	USV	TRUE	0.727899	36.5094	36.515	0.0056	59.6479	58.1793	60.6178	2.43855	0.86776	367.994	1.29032	-77.9702	0.457241
4	USV	TRUE	0.801219	40.7575	40.7611	0.0036	68.6218	67.7386	68.7777	1.03907	0.380272	291.254	1.0358	-58.0535	0.841909
5	USV	TRUE	0.643909	44.9896	44.9948	0.0052	98.366	96.3398	100.155	3.81487	1.2657	-755.649	1.00287	-64.2876	0.722854
7	USV	TRUE	0.775575	61.018	61.0284	0.0104	63.6386	62.6812	64.8928	2.21161	0.61576	-199.422	1.00336	-68.2573	0.594703
8	USV	TRUE	0.91198	61.1952	61.2048	0.0096	70.5099	68.7402	70.9297	2.18947	0.704844	-217.738	1.0253	-62.758	0.590847
9	USV	TRUE	0.812089	61.3808	61.3884	0.0076	68.2491	67.7741	68.3827	0.608598	0.179197	4.79914	1.02586	-54.304	0.842499
10	USV	TRUE	0.760129	61.558	61.5612	0.0032	66.993	65.3676	67.9727	2.60509	0.902985	-816.411	1.01024	-58.6724	0.763651
11	USV	TRUE	0.860052	66.1608	66.18	0.0192	66.3982	64.8915	67.3295	2.43798	0.597517	-112.904	1.01028	-53.4032	0.771129
12	USV	TRUE	0.836598	66.3708	66.3768	0.006	67.5199	66.3473	68.2102	1.8629	0.540467	-278.431	1.01613	-63.678	0.718277
13	USV	TRUE	0.869885	66.5968	66.6008	0.004	66.4832	65.5656	66.5917	1.02607	0.403956	-268.658	1.0197	-65.2294	0.689174
14	USV	TRUE	0.745194	66.8088	66.8156	0.0068	68.4739	67.3019	68.6888	1.38686	0.457754	-151.157	1.06288	-56.3606	0.843467
15	USV	TRUE	0.954937	67.0028	67.042	0.0392	68.497	67.5767	89.2093	21.6326	9.96644	574.48	1.17188	-58.6311	0.770785
17	USV	TRUE	0.662658	97.4086	97.4146	0.006	68.1484	67.4503	68.4026	0.952371	0.387362	-124.145	1.03246	-58.1583	0.833169
19	USV	TRUE	0.689441	110.512	110.516	0.004	63.4341	58.9141	65.1485	6.23441	2.07685	-1506.31	1.03008	-75.2678	0.545437
20	USV	TRUE	0.716001	111.977	111.98	0.0036	94.3677	91.6179	95.9968	4.37893	1.37948	-641.209	2.19851	-61.0311	0.799479
21	USV	TRUE	0.741134	114.146	114.149	0.0024	91.1128	89.9105	92.3152	2.4047	0.865792	-1001.96	1	-59.7031	0.834984
22	USV	TRUE	0.916545	128.617	128.68	0.0624	66.7731	64.9882	90.9537	25.9655	11.9396	411.647	1.11446	-59.5248	0.71909
23	USV	TRUE	0.971744	128.804	128.837	0.0332	65.925	62.0878	68.8081	6.72027	2.02193	-161.677	1.03077	-64.6207	0.651911
24	USV	TRUE	0.905999	129.02	129.027	0.0072	63.1909	61.8728	63.7401	1.8673	0.746359	-257.564	1.00039	-43.4554	0.917474
25	USV	TRUE	0.884204	129.181	129.214	0.0328	63.2352	60.7777	65.1878	4.41013	1.44652	20.9553	1.12587	-36.8479	0.925295
26	USV	TRUE	0.871043	129.363	129.395	0.0316	64.4106	62.0515	65.2085	3.15701	1.0524	-19.5458	1.07466	-36.2433	0.927913
27	USV	TRUE	0.941791	129.571	129.576	0.0048	64.5489	64.5489	64.5489	1.42109e-14	1.34504e-14	-4.84702e-12	1	-41.0222	0.926054
28	USV	TRUE	0.88103	129.777	129.805	0.0272	64.9487	59.3811	66.5559	7.17484	1.91085	-217.814	1.04506	-39.5801	0.920681
29	USV	TRUE	0.814308	129.954	129.979	0.0248	62.0475	58.24	63.0123	4.7723	1.8405	-200.228	1.13468	-47.0559	0.864977
30	USV	TRUE	0.819777	223.962	223.966	0.004	91.195	90.3118	91.8036	1.49181	0.632785	-455.942	1.08243	-65.6794	0.686963
31	USV	TRUE	0.656545	244.104	244.108	0.0044	64.6384	64.2896	64.6681	0.378518	0.112203	-54.6264	1.01405	-57.9728	0.805958
32	USV	TRUE	0.744358	244.339	244.347	0.008	102.595	99.4874	104.297	4.80941	1.61156	-570.145	1.03078	-62.0967	0.765706
33	USV	TRUE	0.698054	273.833	273.836	0.0028	67.0926	66.7697	67.1631	0.393362	0.136623	111.329	1.02237	-55.0409	0.838336
34	USV	TRUE	0.62191	274.472	274.476	0.004	102.564	100.671	104.115	3.44377	1.1034	-823.496	1.02201	-57.3573	0.793135
35	USV	TRUE	0.860642	274.682	274.684	0.0016	99.772	99.0684	99.9412	0.872818	0.366946	-545.511	1.05325	-62.0901	0.763491
36	USV	TRUE	0.78713	281.199	281.202	0.0032	94.1875	91.1148	95.5828	4.468	1.54916	-703.536	2.77281	-61.6218	0.797189
37	USV	TRUE	0.676566	281.325	281.352	0.0264	67.5693	67.2056	92.8335	25.6279	3.42081	274.618	1.32769	-46.6406	0.869472
38	USV	TRUE	0.941978	281.474	281.512	0.038	69.8799	65.8368	70.2677	4.43089	1.15089	-88.795	1.02528	-44.8339	0.85662
39	USV	TRUE	0.889927	281.664	281.692	0.0276	67.8928	65.2803	69.3178	4.03753	1.29588	-159.875	1.01142	-48.3608	0.856472
40	USV	TRUE	0.847353	281.88	281.907	0.0268	89.0814	68.5397	92.4773	23.9376	10.269	889.597	1.423	-58.5188	0.781908
41	USV	TRUE	0.63867	283.416	283.417	0.0016	94.5061	93.8559	94.9781	1.12219	0.445538	-701.372	1.00392	-62.4488	0.771212
42	USV	TRUE	0.742004	283.97	283.975	0.0044	92.8718	91.8476	93.6585	1.81095	0.680524	-466.595	1.02015	-60.6683	0.793241
43	USV	TRUE	0.720659	285.167	285.171	0.0036	94.2131	92.9896	94.7765	1.7869	0.684654	-528.901	1.01288	-61.0798	0.776426
44	USV	TRUE	0.960037	291.995	292.225	0.23	87.451	64.3367	98.267	33.9303	14.1903	71.5813	1.21563	-61.4032	0.658109
45	USV	TRUE	0.631851	292.432	292.434	0.002	94.2671	93.2251	94.7302	1.50517	0.553912	-716.321	1.02792	-54.4817	0.852004
46	USV	TRUE	0.802347	294.229	294.234	0.0044	64.6123	64.3748	64.642	0.267189	0.0741405	-31.6599	1.01005	-67.3599	0.600106
47	USV	TRUE	0.78232	294.41	294.415	0.0056	67.3281	66.4021	67.6859	1.28381	0.421993	-224.602	1.00129	-62.8021	0.690959
48	USV	TRUE	0.724323	294.614	294.629	0.0144	73.089	68.4064	74.9958	6.58936	2.08223	-131.338	1.56599	-66.9415	0.71202
49	USV	TRUE	0.716346	295.202	295.205	0.0032	86.3837	86.2141	86.5773	0.36321	0.143114	7.56604	1.05721	-61.7717	0.697849
50	USV	TRUE	0.678568	299.167	299.176	0.0088	90.9057	88.835	91.0623	2.22722	0.785847	-201.013	1.07136	-45.6284	0.924096
51	USV	TRUE	0.698103	299.354	299.356	0.002	66.275	65.656	66.5912	0.935162	0.356582	-467.581	1.01392	-66.3945	0.712083
52	USV	TRUE	0.852228	301.589	301.595	0.0064	88.3328	87.932	88.6445	0.712504	0.22435	-106.053	1.01183	-53.6432	0.766548
53	USV	TRUE	0.680832	309.859	309.894	0.0348	65.9369	65.5449	89.1307	23.5858	10.1633	687.46	1.02764	-66.1294	0.595154
54	USV	TRUE	0.68756	310.05	310.052	0.0024	65.9014	64.6722	66.3055	1.63334	0.640139	-717.63	1.06186	-71.4818	0.588672
55	USV	TRUE	0.664508	310.276	310.28	0.0036	91.9146	90.5001	92.0752	1.57504	0.600234	-457.044	1.02004	-69.3631	0.46732
56	USV	TRUE	0.75832	310.476	310.479	0.0032	85.9555	84.293	86.3192	2.02618	0.727036	-592.207	1.1868	-65.2343	0.71068
57	USV	TRUE	0.982187	313.288	313.304	0.016	61.6789	60.3726	62.3172	1.94454	0.640472	-117.253	1.02668	-52.067	0.877476
58	USV	TRUE	0.66369	313.355	313.361	0.0052	93.7466	88.2757	94.9349	6.65918	2.35876	1322.71	1.01876	-75.5183	0.489313
59	USV	TRUE	0.869873	313.757	314.172	0.415	61.6888	58.7993	68.1994	9.4001	3.06177	-9.48703	1.76599	-40.9385	0.882572
60	USV	TRUE	0.845452	314.171	314.177	0.0056	58.917	57.4401	59.9413	2.50119	0.785461	-437.032	1.00608	-45.62	0.930138
61	USV	TRUE	0.723623	314.391	314.396	0.0048	59.4472	59.0984	59.4992	0.400784	0.130165	-35.7843	1.0255	-62.4992	0.734664
62	USV	TRUE	0.795565	314.612	314.623	0.0112	59.2284	58.1819	59.5253	1.34337	0.380238	-51.0668	1.0382	-66.4365	0.652751
63	USV	TRUE	0.889	315.643	315.652	0.0088	66.8594	58.998	67.6312	8.63322	2.49743	-865.577	1.10212	-64.997	0.722371
64	USV	TRUE	0.647224	315.915	315.918	0.0036	59.0354	57.7588	59.8444	2.08556	0.742845	-605.674	1.0239	-68.9893	0.663388
65	USV	TRUE	0.679327	319.747	319.75	0.0032	65.0845	63.986	65.6263	1.64024	0.568227	409.752	1.25551	-63.4686	0.58147
66	USV	TRUE	0.703975	320.321	320.322	0.0016	67.6414	67.2407	67.8641	0.623441	0.249933	-389.651	1.00816	-49.743	0.914716
68	USV	TRUE	0.711884	322.628	322.635	0.0076	58.9642	56.4815	98.3777	41.8961	19.9817	6228.29	1.08583	-64.7271	0.544331
69	USV	TRUE	0.987216	343.886	343.892	0.0064	60.5008	57.6433	63.0317	5.38831	1.57218	369.413	2.1032	-52.5243	0.874554
70	USV	TRUE	0.833399	344.046	344.06	0.014	58.1718	57.9308	58.3896	0.458811	0.144752	-9.22447	1.00982	-51.2645	0.838587
71	USV	TRUE	0.943483	344.255	344.279	0.0244	60.2494	56.2476	60.5908	4.34317	1.26333	-163.295	1.02224	-52.0321	0.860549
72	USV	TRUE	0.954712	344.498	344.502	0.004	59.9494	59.7193	60.365	0.645707	0.23396	170.873	1.00957	-56.855	0.856896
73	USV	TRUE	0.835007	344.702	344.704	0.002	56.6907	56.517	56.8643	0.347346	0.151643	-197.847	1.00936	-59.0978	0.630309
74	USV	TRUE	0.611455	344.895	344.947	0.0512	56.2187	42.8147	62.2602	19.4454	4.10443	58.7488	3.7313	-88.154	0.218511
75	USV	TRUE	0.784623	365.868	365.873	0.0048	93.0204	91.8552	93.7478	1.89259	0.636524	-405.453	1.00767	-66.4907	0.660978
76	USV	TRUE	0.740886	367.291	367.293	0.0024	97.0038	96.269	97.2042	0.935162	0.354547	-389.651	1.03377	-60.6907	0.771792
78	USV	TRUE	0.724725	379.671	379.676	0.0056	97.2982	96.7819	98.4182	1.63631	0.617874	-288.184	1.00262	-67.259	0.648537
79	USV	TRUE	0.661539	379.9	379.902	0.0016	65.8952	65.6725	66.2959	0.623441	0.249933	-389.651	1.00816	-77.5805	0.430856
80	USV	TRUE	0.73379	386.935	386.951	0.016	65.7606	64.7255	66.0317	1.30626	0.531927	-80.7909	1.00388	-73.4704	0.490566
81	USV	TRUE	0.80423	387.118	387.135	0.0176	67.7556	65.6445	67.7853	2.14077	0.678013	-124.602	1.00724	-67.1924	0.607128
82	USV	TRUE	0.788436	387.313	387.359	0.0464	68.8253	68.4761	84.0603	15.5842	7.33159	338.571	1.00067	-61.3128	0.634336
83	USV	TRUE	0.685972	393.431	393.434	0.0028	93.3971	92.8999	94.2952	1.39532	0.531899	-533.671	1.02255	-70.0454	0.592068
84	USV	TRUE	0.634259	397.363	397.369	0.006	66.5633	65.9409	67.4495	1.50863	0.559487	-260.094	1.00505	-70.9764	0.54816
85	USV	TRUE	0.6474	400.775	400.777	0.002	93.7806	93.0992	94.7647	1.66548	0.687978	-905.262	1.02793	-69.313	0.632245
86	USV	TRUE	0.780371	402.043	402.046	0.0032	95.3473	93.952	95.7778	1.82579	0.666832	-584.476	1.04883	-56.7543	0.843701
87	USV	TRUE	0.918403	410.796	410.802	0.0064	66.6463	65.4375	66.8178	1.38025	0.560819	-215.207	1.0079	-64.3156	0.705435
88	USV	TRUE	0.86476	410.981	411.017	0.036	68.3986	64.0253	69.6158	5.59056	1.53504	-134.8	1.0218	-51.7377	0.788481
89	USV	TRUE	0.892313	411.199	411.217	0.0176	62.8709	61.2806	62.9032	1.62262	0.434872	-57.4687	1.01649	-42.9558	0.927917
90	USV	TRUE	0.943041	411.397	411.406	0.0088	60.5607	60.4123	60.7982	0.38594	0.150398	-3.3186	1.01563	-61.7628	0.70571
91	USV	TRUE	0.913776	411.629	411.638	0.0088	61.6308	60.2122	62.5345	2.32231	0.774457	260.144	1.00225	-64.4089	0.708861
92	USV	TRUE	0.816925	414.31	414.319	0.0088	57.6482	56.827	57.6601	0.83309	0.351981	-99.9511	1.00294	-71.944	0.503152
93	USV	TRUE	0.787747	414.675	414.677	0.0024	84.3044	84.0892	84.3712	0.282033	0.100127	-83.4966	1.01988	-61.452	0.770255
95	USV	TRUE	0.974594	414.831	414.874	0.0424	89.7688	64.6224	90.3364	25.7139	13.2755	613.843	1.01764	-60.6184	0.642168
96	USV	TRUE	0.756708	415.013	415.02	0.0064	65.5083	63.0045	65.6068	2.60231	1.06155	-420.671	1.04839	-54.1367	0.840027
97	USV	TRUE	0.830988	415.28	415.289	0.0084	90.5084	90.0185	91.1986	1.18009	0.363006	-137.94	1.01282	-65.9458	0.60064
98	USV	TRUE	0.601698	415.863	415.871	0.0072	61.5171	60.5364	61.6251	1.08869	0.403725	-146.536	1.01681	-75.0758	0.449245
99	USV	TRUE	0.739136	421.688	421.695	0.0064	85.535	83.828	88.4201	4.59209	1.5257	-764.032	1.00853	-73.844	0.444688
100	USV	TRUE	0.676048	425.368	425.37	0.0016	90.0452	89.1545	91.6483	2.49377	0.99973	-1558.6	1.00905	-71.4271	0.546646
101	USV	TRUE	0.763565	427.551	427.557	0.0056	58.5516	57.7285	59.2718	1.54328	0.615539	-280.574	1.00218	-67.672	0.65133
102	USV	TRUE	0.641843	427.757	427.778	0.0212	67.71	60.0389	91.6935	31.6545	13.7737	1316.87	1.77132	-68.2846	0.580696
103	USV	TRUE	0.801383	428.008	428.011	0.0024	91.1828	87.9097	91.6207	3.71096	1.38935	1419.44	1.20044	-62.7181	0.714929
104	USV	TRUE	0.760165	428.148	428.155	0.0072	67.0815	66.1835	67.2151	1.03165	0.312931	-97.6569	1.04101	-56.3454	0.717093
105	USV	TRUE	0.828485	428.398	428.4	0.002	97.7344	97.2713	97.8947	0.623441	0.243171	-311.721	1.01894	-53.4039	0.805911
106	USV	TRUE	0.659881	428.58	428.582	0.002	97.071	95.4233	98.7186	3.29533	1.33357	1768.54	1.00805	-59.5666	0.790964
107	USV	TRUE	0.747869	433.539	433.548	0.0088	66.0578	63.809	66.9336	3.12463	1.01812	49.4122	1.41216	-60.1524	0.725525
108	USV	TRUE	0.611767	433.784	433.787	0.0036	95.7549	94.4709	95.844	1.37306	0.442098	-271.912	1.13166	-62.5263	0.737319
109	USV	TRUE	0.70029	434.207	434.209	0.002	96.8186	95.7098	97.2684	1.5586	0.602497	-779.302	1.03522	-57.2967	0.843423
110	USV	TRUE	0.929414	439.339	439.351	0.012	67.9297	65.3504	68.3305	2.98016	0.879709	-170.519	1.10797	-61.2836	0.784552
111	USV	TRUE	0.601744	440.457	440.46	0.0032	92.5581	90.4131	94.6733	4.26018	1.56843	-1425.63	1.00723	-66.0478	0.672755
112	USV	TRUE	0.844374	443.541	443.547	0.006	90.1255	84.7817	91.2313	6.44965	2.10821	689.584	2.01524	-64.3521	0.726722
113	USV	TRUE	0.829288	443.717	443.723	0.006	88.3474	85.9576	90.433	4.47542	1.37558	-720.909	1.00365	-62.4914	0.716767
114	USV	TRUE	0.777651	443.964	443.967	0.0024	87.6632	86.5276	88.4648	1.93712	0.70089	-807.134	1.00488	-68.0727	0.585536
115	USV	TRUE	0.754707	444.139	444.151	0.0116	67.7503	64.7161	68.3305	3.61448	0.915129	-85.9705	1.21294	-61.8022	0.653138
116	USV	TRUE	0.601563	454.249	454.251	0.0028	93.5938	92.8405	93.8573	1.0168	0.367645	93.6576	1.33437	-74.4808	0.514277
117	USV	TRUE	0.71675	454.393	454.453	0.0596	76.025	65.0556	88.1826	23.127	11.3833	382.226	1.0603	-69.0705	0.498743
118	USV	TRUE	0.806398	454.853	454.865	0.0116	71.0891	67.0569	71.9633	4.90647	1.1677	-97.6337	1.31645	-63.7314	0.711274
119	USV	TRUE	0.834749	457.66	457.673	0.0124	66.3178	64.2165	66.7334	2.51684	0.705578	-185.21	1.02053	-53.6628	0.864115
120	USV	TRUE	0.723438	457.878	457.884	0.0056	70.6063	70.2932	70.9702	0.677015	0.236225	-8.29515	1.07114	-59.3644	0.759501
121	USV	TRUE	0.612079	458.116	458.132	0.016	66.6792	65.4695	91.912	26.4426	7.93632	1615.1	1.12046	-57.5465	0.773313
122	USV	TRUE	0.637348	458.533	458.537	0.0036	62.1675	60.505	62.828	2.32306	0.809967	-650.205	1.03085	-62.9544	0.660126
123	USV	TRUE	0.678186	462.936	462.94	0.0048	104.406	102.567	104.913	2.34541	0.738483	-430.125	1.09386	-73.991	0.516774
124	USV	TRUE	0.906326	470.612	470.616	0.004	91.1583	89.3547	91.9895	2.63478	0.81781	323.866	1.57783	-53.1801	0.852694
125	USV	TRUE	0.96492	470.749	470.777	0.0284	66.0453	59.454	66.5253	7.0713	1.70171	-111.855	1.13413	-56.3203	0.766983
126	USV	TRUE	0.741407	470.959	470.97	0.0112	70.6437	68.6398	71.4156	2.7758	0.845776	24.8707	1.22424	-54.7538	0.792415
127	USV	TRUE	0.779514	471.198	471.201	0.0028	104.017	100.528	104.863	4.3344	1.58915	-1523.26	1.0685	-60.5739	0.77763
128	USV	TRUE	0.921546	471.768	471.821	0.0532	68.3955	66.9133	84.4333	17.52	6.57477	325.456	1.03731	-57.0863	0.78023
129	USV	TRUE	0.652072	471.985	471.987	0.0024	65.2783	64.7439	65.3748	0.630863	0.237269	-250.49	1.03271	-63.1204	0.737851
130	USV	TRUE	0.677649	472.188	472.194	0.006	63.4411	58.3336	64.0334	5.69982	2.11101	-991.368	1.05379	-75.0713	0.506781
131	USV	TRUE	0.809902	478.107	478.135	0.0272	67.2625	59.6922	67.6039	7.91177	1.92358	-144.826	1.16242	-49.744	0.875494
132	USV	TRUE	0.775756	478.365	478.372	0.0064	89.2995	86.6327	91.3735	4.74083	1.57973	-726.022	1.01592	-60.8616	0.777548
133	USV	TRUE	0.748253	478.6	478.604	0.004	88.7592	85.501	89.5979	4.0969	1.58352	19.7356	3.07909	-54.7893	0.857443
134	USV	TRUE	0.850379	478.746	478.785	0.0392	62.3407	60.9028	95.2644	34.3616	15.2917	935.419	1.53433	-46.2824	0.875357
135	USV	TRUE	0.729111	478.98	479.011	0.0308	87.7317	58.0211	88.164	30.1429	13.6575	995.156	1.00617	-62.2307	0.620114
136	USV	TRUE	0.784683	479.222	479.224	0.0024	91.9053	91.5045	92.1057	0.601176	0.22042	-250.49	1.00609	-49.0622	0.840256
137	USV	TRUE	0.746417	479.529	479.622	0.0928	75.9802	42.7894	116.133	73.3434	17.6527	-106.134	16.7347	-87.1586	0.198591
138	USV	TRUE	0.62082	479.777	479.779	0.002	59.8719	59.5424	60.2014	0.659067	0.266714	-353.708	1.00734	-71.9274	0.540146
139	USV	TRUE	0.967271	479.967	479.981	0.014	60.2454	58.3899	60.5126	2.12267	0.729874	-158.654	1.01601	-62.6848	0.725909
140	USV	TRUE	0.758906	480.165	480.185	0.0196	61.8353	61.479	62.1619	0.682817	0.234812	7.14987	1.01654	-56.1765	0.656416
141	USV	TRUE	0.954674	480.604	480.619	0.0152	56.9583	55.9798	57.7415	1.76168	0.548611	-100.877	1.00787	-66.336	0.641248
142	USV	TRUE	0.906918	480.957	480.963	0.006	62.2154	61.3371	62.4158	1.07868	0.380112	-169.541	1.02478	-62.0823	0.767039
143	USV	TRUE	0.965694	481.2	481.226	0.026	60.1375	59.2212	62.4459	3.22469	0.827771	-49.587	1.04575	-42.5635	0.915851
144	USV	TRUE	0.963114	481.379	481.427	0.048	63.1127	58.1208	63.7086	5.58779	1.59871	-88.7881	1.02135	-34.6168	0.928543
145	USV	TRUE	0.874061	481.552	481.604	0.0516	63.6677	56.2255	65.9036	9.67819	2.70281	-153.345	1.03417	-32.0521	0.932539
146	USV	TRUE	0.778712	481.769	481.786	0.0168	63.3802	59.6173	64.345	4.72776	1.39077	-198.899	1.09864	-33.7399	0.923486
147	USV	TRUE	0.701311	485.773	485.782	0.0096	63.7865	59.4248	64.6457	5.2209	1.51905	-317.113	1.23898	-63.5391	0.786837
148	USV	TRUE	0.677059	486.51	486.514	0.0032	65.1487	64.5475	65.312	0.764458	0.262119	-182.456	1.06818	-67.4249	0.657775
149	USV	TRUE	0.769456	489.518	489.523	0.0056	66.879	66.0655	67.0877	1.02221	0.345827	51.0054	1.10053	-67.5837	0.69482
150	USV	TRUE	0.711103	490.298	490.3	0.002	61.7281	59.7286	63.0417	3.31315	1.36052	1789.53	1.02276	-77.6242	0.439408
151	USV	TRUE	0.981273	490.438	490.482	0.044	62.0243	60.6688	62.2446	1.57577	0.544455	-36.0193	1.00204	-42.6726	0.915719
152	USV	TRUE	0.939746	490.668	490.682	0.014	59.4362	58.8425	59.5253	0.682817	0.209285	20.3219	1.01352	-58.5233	0.792139
153	USV	TRUE	0.97937	490.869	490.882	0.0132	58.8434	58.1544	60.0767	1.92228	0.686331	-155.903	1.0082	-59.3157	0.779317
154	USV	TRUE	0.65477	491.485	491.492	0.0072	63.0016	62.6305	63.3727	0.742192	0.201731	-25.0002	1.03051	-69.8431	0.598256
155	USV	TRUE	0.650919	492.949	492.963	0.014	70.2861	67.6899	71.1059	3.41601	1.26133	-188.427	1.13007	-77.0498	0.485647
156	USV	TRUE	0.707119	561.252	561.256	0.004	101.324	96.854	101.735	4.88095	2.36836	1247.58	1.01493	-75.6727	0.432711
157	USV	TRUE	0.880022	561.418	561.427	0.0088	66.0794	65.7319	66.4081	0.676148	0.23988	-83.0106	1.00578	-70.6261	0.53419
158	USV	TRUE	0.977756	561.626	561.631	0.0052	61.5087	61.479	61.8576	0.378518	0.104921	-41.1876	1.01257	-54.5041	0.860989
159	USV	TRUE	0.684595	561.841	561.846	0.0048	60.2247	59.9313	60.3064	0.375044	0.136576	-83.9204	1.00923	-74.7061	0.434197
160	USV	TRUE	0.900987	562.04	562.06	0.02	62.4178	61.1116	62.7954	1.68383	0.511229	-66.9688	1.00645	-63.3815	0.713136
161	USV	TRUE	0.629499	562.312	562.314	0.002	99.9887	99.9887	99.9887	1.42109e-14	4.89708e-15	-2.87985e-12	1	-70.0368	0.596072
162	USV	TRUE	0.791975	597.743	597.756	0.0136	72.9871	71.2687	74.175	2.90628	0.935444	-215.576	1.00263	-60.1322	0.719592
163	USV	TRUE	0.702086	597.957	597.958	0.0016	71.3138	71.0644	71.5631	0.498753	0.197149	-311.721	1	-69.721	0.566777
164	USV	TRUE	0.854934	598.172	598.185	0.0128	73.8063	72.6039	73.8416	1.23774	0.467583	-65.2218	1.03618	-63.7692	0.706639
165	USV	TRUE	0.800072	598.441	598.449	0.008	75.5034	74.1634	75.9412	1.77778	0.547378	-112.158	1.09119	-67.2356	0.639736
