# Supplementary material for: Bazedoxifene reverses sexually dimorphic autistic-like abnormalities in biallelic MDGA1-mutant mice
Source: EMBO Mol Med. 2026 Mar 20;18(4):1358–98. doi: 10.1038/s44321-026-00402-y (PMC13084050; doi:10.1038/s44321-026-00402-y)
Supplement: Supplementary file 18 — Source data Fig. 4 [file 44321_2026_402_MOESM18_ESM.zip › Panel C/Batch1/P3/P3_het_769.xlsx]

## Sheet: Sheet1
ID	Label	Accepted	Score	Begin Time (s)	End Time (s)	Call Length (s)	Principal Frequency (kHz)	Low Freq (kHz)	High Freq (kHz)	Delta Freq (kHz)	Frequency Standard Deviation (kHz)	Slope (kHz/s)	Sinuosity	Mean Power (dB/Hz)	Tonality
1	USV	TRUE	0.814255	33.5176	33.5228	0.0052	56.9556	55.0809	58.011	2.93013	0.951262	248.963	1.53764	-63.8979	0.771818
2	USV	TRUE	0.80049	33.704	33.7304	0.0264	52.2044	52.0075	85.5251	33.5175	14.4832	1307.02	1.03122	-62.3006	0.575416
3	USV	TRUE	0.880656	33.88	33.8828	0.0028	53.2487	53.0112	53.2784	0.267189	0.0891293	-67.1507	1.01361	-61.2585	0.547364
4	USV	TRUE	0.844214	34.1119	34.1323	0.0204	54.2783	53.6475	57.7963	4.14885	1.29917	179.037	1.06728	-44.6199	0.859735
5	USV	TRUE	0.725173	34.4815	34.4835	0.002	52.429	52.1262	52.527	0.400784	0.153333	-176.854	1.03234	-62.5443	0.730844
6	USV	TRUE	0.908736	34.5463	34.5527	0.0064	51.2787	49.0707	51.6981	2.62736	0.724784	-20.7754	1.37971	-56.435	0.85071
7	USV	TRUE	0.881129	34.6835	34.6963	0.0128	56.1047	52.6164	56.9805	4.36409	1.35467	-331.289	1.04605	-47.389	0.86838
8	USV	TRUE	0.877537	73.0592	73.0628	0.0036	64.4071	64.0063	64.6817	0.675395	0.258404	-210.513	1.00565	-64.229	0.574473
9	USV	TRUE	0.880128	80.6034	80.6258	0.0224	57.3503	56.4717	57.3754	0.903711	0.259216	17.3646	1.00778	-39.3705	0.934357
10	USV	TRUE	0.805383	80.7674	80.7934	0.026	56.9508	55.0582	57.2649	2.20667	0.619753	-72.1596	1.00888	-43.4076	0.850495
11	USV	TRUE	0.851025	80.989	80.9958	0.0068	58.2884	57.947	58.6224	0.675395	0.215322	96.4314	1.0106	-57.1141	0.796342
12	USV	TRUE	0.757201	81.2005	81.2189	0.0184	57.2978	53.9876	59.2916	5.304	1.48295	-272.317	1.02367	-47.8562	0.860205
13	USV	TRUE	0.941543	81.4481	81.4769	0.0288	58.7168	56.4621	59.0402	2.5781	0.957614	-99.1836	1.00237	-45.58	0.917403
14	USV	TRUE	0.807617	81.6717	81.6781	0.0064	55.5864	55.1411	55.72	0.57891	0.186383	-85.0883	1.01267	-71.3178	0.534581
15	USV	TRUE	0.791264	84.3839	84.3863	0.0024	79.8386	79.3042	80.2394	0.935162	0.33784	-389.651	1.00212	-68.0263	0.636587
16	USV	TRUE	0.705361	84.5371	84.5659	0.0288	80.4447	55.3139	80.6205	25.3066	11.2575	891.19	1.01712	-68.87	0.482697
18	USV	TRUE	0.671504	193.972	193.974	0.0024	91.2897	89.4862	91.7276	2.24142	0.811064	-751.47	1.32247	-58.7437	0.813893
19	USV	TRUE	0.719528	194.627	194.634	0.0068	82.0214	81.2011	82.4564	1.25523	0.51618	195.394	1.00547	-63.4906	0.697647
21	USV	TRUE	0.906009	448.052	448.062	0.0104	90.0797	89.2446	90.5399	1.2953	0.442403	-138.567	1.00681	-65.0905	0.647408
22	USV	TRUE	0.888376	455.579	455.591	0.0116	79.083	76.9232	81.5358	4.61263	1.32079	-373.332	1.00662	-56.8254	0.763731
23	USV	TRUE	0.823731	465.293	465.305	0.012	77.7839	73.314	79.684	6.36999	1.90821	-544.041	1.00368	-57.8839	0.773506
24	USV	TRUE	0.955427	476.8	476.805	0.0052	53.208	52.6355	53.6162	0.980695	0.345551	-206.642	1.00414	-57.1857	0.83461
