# Supplementary material for: Bazedoxifene reverses sexually dimorphic autistic-like abnormalities in biallelic MDGA1-mutant mice
Source: EMBO Mol Med. 2026 Mar 20;18(4):1358–98. doi: 10.1038/s44321-026-00402-y (PMC13084050; doi:10.1038/s44321-026-00402-y)
Supplement: Supplementary file 18 — Source data Fig. 4 [file 44321_2026_402_MOESM18_ESM.zip › Panel C/Batch1/P3/P3_het_770.xlsx]

## Sheet: Sheet1
ID	Label	Accepted	Score	Begin Time (s)	End Time (s)	Call Length (s)	Principal Frequency (kHz)	Low Freq (kHz)	High Freq (kHz)	Delta Freq (kHz)	Frequency Standard Deviation (kHz)	Slope (kHz/s)	Sinuosity	Mean Power (dB/Hz)	Tonality
3	USV	TRUE	0.753146	61.8608	61.8692	0.0084	70.2598	62.2824	70.7126	8.43022	2.6655	-972.975	1.084	-60.1059	0.80077
4	USV	TRUE	0.634859	64.3822	64.3838	0.0016	58.0171	57.9192	58.2932	0.374065	0.153618	-233.791	1.01068	-67.707	0.681672
5	USV	TRUE	0.732928	64.895	64.897	0.002	72.234	71.9312	72.332	0.400784	0.153333	-176.854	1.03234	-67.3433	0.619617
6	USV	TRUE	0.755089	110.242	110.246	0.004	71.0678	70.667	71.4686	0.801568	0.297458	69.6649	1.15552	-48.6628	0.889728
7	USV	TRUE	0.805623	110.42	110.431	0.0104	67.4266	63.6727	69.6549	5.98222	1.86012	-589.705	1.21695	-57.078	0.837885
8	USV	TRUE	0.746558	111.165	111.167	0.0016	96.699	95.9954	96.8682	0.872818	0.366946	-545.511	1.05325	-62.6497	0.682251
9	USV	TRUE	0.603565	115.468	115.47	0.002	72.9886	72.5388	73.4383	0.899537	0.320169	-425.594	1.00633	-70.2927	0.575469
10	USV	TRUE	0.863137	129.03	129.032	0.002	56.5724	56.0825	57.0355	0.952975	0.366077	-488.574	1.00178	-69.4656	0.634479
11	USV	TRUE	0.771578	129.225	129.228	0.0028	57.1077	56.848	57.2562	0.408206	0.145426	-44.1781	1.06482	-58.0454	0.67551
12	USV	TRUE	0.698884	129.361	129.363	0.0028	59.7711	59.671	59.8194	0.148438	0.0559289	-8.83562	1.0108	-64.1841	0.617831
13	USV	TRUE	0.774771	129.437	129.44	0.0032	52.3729	47.1998	53.0928	5.89301	2.09221	-1716.32	1.15455	-54.1222	0.862742
14	USV	TRUE	0.687526	129.612	129.614	0.0016	84.0248	80.4356	85.2984	4.86284	1.99703	-3039.28	1.01359	-61.6594	0.771428
15	USV	TRUE	0.741294	129.769	129.773	0.0032	65.1139	64.3304	65.4092	1.07876	0.37699	-111.865	1.24223	-44.5891	0.92643
16	USV	TRUE	0.786872	129.987	129.989	0.002	60.4723	58.7667	61.9017	3.13502	1.1838	-1579.6	1.00094	-38.4146	0.869682
17	USV	TRUE	0.982015	130.172	130.177	0.0052	67.2432	65.1502	70.1971	5.04691	1.51122	887.939	1.02679	-38.2554	0.932174
18	USV	TRUE	0.701637	130.397	130.407	0.01	65.8347	61.9973	70.0917	8.09443	2.54566	820.674	1.2194	-36.5231	0.794592
19	USV	TRUE	0.808044	130.595	130.599	0.0044	60.5673	59.4317	62.1704	2.73869	1.03209	707.029	1.0249	-37.0784	0.931096
20	USV	TRUE	0.614933	130.772	130.775	0.0036	62.7642	62.7271	63.3653	0.638285	0.212122	142.366	1.03223	-32.3993	0.931313
21	USV	TRUE	0.793045	131.003	131.01	0.0076	60.0477	58.7044	60.6341	1.9297	0.702663	270.928	1.06223	-39.7562	0.888519
22	USV	TRUE	0.779556	131.238	131.239	0.0016	53.0251	52.4283	53.7999	1.37157	0.543759	-857.232	1.00263	-44.3166	0.916983
23	USV	TRUE	0.744338	131.606	131.61	0.0036	86.1353	84.7548	86.7735	2.01876	0.667265	-537.527	1.02103	-63.6208	0.74515
24	USV	TRUE	0.85389	132.134	132.145	0.0112	86.126	81.9178	88.2561	6.33832	1.78455	-513.219	1.03138	-52.9217	0.880153
25	USV	TRUE	0.725795	133.159	133.163	0.0044	87.2375	86.5918	87.7051	1.11329	0.354319	-244.456	1.00473	-53.1999	0.863135
26	USV	TRUE	0.817973	134.114	134.118	0.0036	83.2431	82.3747	83.7255	1.35079	0.450301	-367.048	1.00876	-46.5981	0.924944
27	USV	TRUE	0.770073	136.458	136.466	0.008	85.4135	84.2112	85.6362	1.42501	0.366147	-86.7015	1.06968	-52.0755	0.879363
30	USV	TRUE	0.73337	140.387	140.394	0.0064	89.6657	88.6323	89.9556	1.32334	0.477847	195.688	1.03753	-39.5491	0.925686
31	USV	TRUE	0.93839	140.58	140.594	0.014	57.8324	57.448	59.0359	1.58791	0.52976	-118.442	1.00173	-30.8384	0.924775
32	USV	TRUE	0.904448	140.757	140.765	0.008	61.5352	60.1399	62.2922	2.15236	0.702929	-279.72	1.00801	-42.0286	0.893405
33	USV	TRUE	0.791379	141.017	141.023	0.0052	54.1561	53.1281	54.3824	1.2543	0.41387	188.321	1.0754	-45.4722	0.869023
35	USV	TRUE	0.865465	141.205	141.207	0.002	57.8463	57.8463	57.8463	2.13163e-14	6.92551e-15	2.20698e-12	1	-37.687	0.914517
36	USV	TRUE	0.67767	141.387	141.402	0.0144	52.4106	47.6354	84.069	36.4336	6.21987	284.337	1.48694	-37.9716	0.922538
38	USV	TRUE	0.64452	156.048	156.051	0.0028	83.3414	82.9554	83.4675	0.512113	0.181149	146.671	1.03925	-53.5557	0.870619
39	USV	TRUE	0.713406	156.639	156.643	0.0036	55.2749	54.3469	55.8692	1.52231	0.479577	-410.647	1.0014	-68.6582	0.436841
40	USV	TRUE	0.619024	157.362	157.364	0.002	89.7688	88.3394	90.5927	2.2533	0.892364	-1175	1.01986	-67.483	0.729883
41	USV	TRUE	0.786082	157.749	157.753	0.0036	87.1783	85.924	87.5568	1.63282	0.546978	-428.672	1.03725	-62.5342	0.711382
42	USV	TRUE	0.759993	157.946	157.949	0.0024	88.0834	86.6807	88.7514	2.07072	0.761027	-862.798	1.02153	-62.4513	0.789608
43	USV	TRUE	0.753519	159.592	159.6	0.0072	86.7162	86.4787	86.7459	0.267189	0.0689774	-13.9455	1.00672	-61.4387	0.714847
44	USV	TRUE	0.612852	159.79	159.792	0.002	87.951	87.6615	88.2672	0.605629	0.218335	290.727	1.00254	-69.0789	0.549202
45	USV	TRUE	0.627957	199.664	199.666	0.002	59.7561	59.293	60.246	0.952975	0.366077	-488.574	1.00178	-66.635	0.691664
46	USV	TRUE	0.761085	200.672	200.675	0.0028	91.4436	91.1912	91.5697	0.378518	0.140583	-26.5069	1.06429	-70.1534	0.549217
47	USV	TRUE	0.799865	229.318	229.321	0.0028	63.0088	61.0569	64.2928	3.23596	1.16874	1183.97	1.00849	-70.6826	0.654786
48	USV	TRUE	0.689399	229.955	230.003	0.048	82.8291	69.1579	90.3846	21.2267	5.04382	33.1535	6.2314	-90.1094	0.201233
49	USV	TRUE	0.897657	230.349	230.353	0.0032	68.2531	67.073	68.9656	1.89259	0.732245	-658.696	1.02661	-66.2766	0.671272
50	USV	TRUE	0.779155	236.937	236.94	0.0028	71.4361	70.9092	71.8295	0.920318	0.319888	-325.151	1.0024	-67.1737	0.604364
51	USV	TRUE	0.616336	273.65	273.652	0.0024	101.435	100.767	102.103	1.33595	0.480995	-556.644	1	-72.5081	0.568388
53	USV	TRUE	0.915803	298.746	298.771	0.0244	99.0019	97.5621	104.427	6.86528	1.95078	-255.456	1.02993	-52.8075	0.86107
55	USV	TRUE	0.60334	363.588	363.592	0.004	61.5918	61.3246	61.7791	0.454461	0.155515	54.6209	1.02944	-68.3362	0.595279
56	USV	TRUE	0.740664	388.977	388.985	0.0088	87.2115	86.8289	88.6855	1.8566	0.671997	-196.104	1.00857	-72.0596	0.491864
57	USV	TRUE	0.732537	390.649	390.654	0.0052	86.4767	85.586	87.7629	2.17686	0.693157	-433.424	1.0112	-65.425	0.718634
58	USV	TRUE	0.633066	420.834	420.835	0.0016	104.212	104.114	104.488	0.374065	0.153618	-233.791	1.01068	-72.6681	0.453453
59	USV	TRUE	0.774754	461.32	461.323	0.0032	70.0988	68.4957	70.3809	1.88517	0.643529	-443.769	1.25	-51.5516	0.855597
60	USV	TRUE	0.926214	461.549	461.552	0.0032	59.9958	59.6395	60.3224	0.682817	0.227242	-207.195	1.00068	-64.4342	0.55945
61	USV	TRUE	0.72855	461.78	461.787	0.0068	61.6662	60.9092	62.5389	1.62972	0.466627	-243.571	1.00717	-74.2437	0.453764
62	USV	TRUE	0.672552	462.043	462.049	0.0056	83.449	80.7357	85.1079	4.37223	1.77047	-774.016	1.00674	-67.3675	0.696986
64	USV	TRUE	0.657749	479.802	479.804	0.0028	64.1448	55.3313	104.502	49.1702	17.0779	13916.1	1.52322	-66.7371	0.542409
65	USV	TRUE	0.865452	480	480.004	0.0044	102.748	100.777	103.264	2.48634	0.768955	-234.855	1.49065	-61.8264	0.785177
66	USV	TRUE	0.9161	480.2	480.203	0.0032	99.7694	99.0764	100.834	1.7576	0.687341	-548.538	1.00023	-57.3397	0.835862
67	USV	TRUE	0.872574	480.462	480.682	0.22	83.0436	59.938	89.7254	29.7874	13.5999	-84.4473	6.64786	-64.3744	0.542944
68	USV	TRUE	0.757876	480.878	480.886	0.0084	89.0932	86.8221	91.6018	4.77972	1.41142	-542.793	1.0049	-55.7732	0.861231
69	USV	TRUE	0.69902	481.118	481.122	0.0036	99.3522	97.7119	100.755	3.04299	0.999511	-823.833	1.00239	-61.0233	0.813768
70	USV	TRUE	0.840992	522.192	522.198	0.0064	87.3521	86.6693	88.354	1.68478	0.509647	-250.353	1.00555	-65.5393	0.662509
71	USV	TRUE	0.910881	556.164	556.168	0.0036	63.7142	63.0388	63.9146	0.875787	0.282753	75.7936	1.14792	-62.2727	0.638663
72	USV	TRUE	0.968972	556.394	556.401	0.0072	67.5382	66.6253	67.8499	1.22462	0.354656	-144.434	1.0261	-55.3187	0.852085
73	USV	TRUE	0.706484	556.662	556.664	0.0016	102.654	102.253	102.877	0.623441	0.249933	-389.651	1.00816	-61.2926	0.791848
