# Supplementary material for: Bazedoxifene reverses sexually dimorphic autistic-like abnormalities in biallelic MDGA1-mutant mice
Source: EMBO Mol Med. 2026 Mar 20;18(4):1358–98. doi: 10.1038/s44321-026-00402-y (PMC13084050; doi:10.1038/s44321-026-00402-y)
Supplement: Supplementary file 18 — Source data Fig. 4 [file 44321_2026_402_MOESM18_ESM.zip › Panel C/Batch1/P3/P3_het_771.xlsx]

## Sheet: Sheet1
ID	Label	Accepted	Score	Begin Time (s)	End Time (s)	Call Length (s)	Principal Frequency (kHz)	Low Freq (kHz)	High Freq (kHz)	Delta Freq (kHz)	Frequency Standard Deviation (kHz)	Slope (kHz/s)	Sinuosity	Mean Power (dB/Hz)	Tonality
1	USV	TRUE	0.645172	31.7713	31.7729	0.0016	69.4962	69.425	69.7456	0.320627	0.129065	-155.86	1.04572	-70.0684	0.62509
2	USV	TRUE	0.915226	370.086	370.088	0.002	71.7683	71.7683	71.7683	2.84217e-14	1.15121e-14	-1.01052e-11	1	-63.7861	0.690702
3	USV	TRUE	0.926919	370.29	370.292	0.0028	73.3262	72.9715	73.4914	0.519914	0.230312	-184.783	1.00017	-64.1027	0.690447
5	USV	TRUE	0.983582	449.511	449.528	0.0176	70.4432	68.8675	72.2393	3.3718	1.11284	-206.233	1.00706	-60.3532	0.770638
6	USV	TRUE	0.946748	449.723	449.726	0.0032	73.1043	73.0659	73.4229	0.356952	0.168065	-114.259	1.00142	-56.6983	0.82972
7	USV	TRUE	0.907503	452.206	452.209	0.0024	72.5829	72.5161	72.7981	0.282033	0.100127	-83.4966	1.01988	-62.1469	0.72269
8	USV	TRUE	0.924773	452.42	452.43	0.01	72.6995	71.0963	73.5901	2.49377	0.736635	-237.197	1.00856	-58.4024	0.803751
9	USV	TRUE	0.920604	452.828	452.838	0.01	71.197	70.2618	71.4345	1.17266	0.326637	-93.161	1.01267	-62.0406	0.711631
10	USV	TRUE	0.752435	453.478	453.49	0.012	71.5745	71.5745	71.5745	1.42109e-14	1.39419e-14	-3.21122e-13	1	-45.4348	0.858912
11	USV	TRUE	0.779994	453.702	453.709	0.0068	75.4291	74.0303	76.2307	2.20034	0.688628	-314.267	1.00634	-39.1008	0.922969
12	USV	TRUE	0.857449	454.635	454.638	0.0036	71.0173	70.2677	71.5295	1.26173	0.436629	-357.827	1.00677	-57.1092	0.770238
13	USV	TRUE	0.613815	454.679	454.681	0.002	71.6673	70.4649	71.979	1.51407	0.550637	-455.494	1.39984	-64.5888	0.750558
14	USV	TRUE	0.85001	454.834	454.861	0.0268	70.2182	67.9929	70.5195	2.52659	0.884793	-85.6959	1.00881	-32.3787	0.935569
15	USV	TRUE	0.768469	454.945	454.947	0.002	67.0139	66.4216	67.0985	0.676879	0.261574	-290.727	1.08263	-36.6203	0.940646
16	USV	TRUE	0.719761	455.374	455.43	0.056	70.1614	67.6877	72.4585	4.77077	1.49874	13.4472	1.06254	-40.8195	0.924962
17	USV	TRUE	0.955638	455.596	455.648	0.052	69.1305	68.1273	70.5765	2.44925	0.836693	-26.1413	1.01944	-36.4183	0.92556
18	USV	TRUE	0.777745	455.844	455.89	0.046	70.6542	65.0304	70.9807	5.95036	1.34638	-119.142	1.02815	-37.3362	0.933943
19	USV	TRUE	0.714593	456.016	456.095	0.0784	68.8091	64.3079	72.4576	8.14971	2.60221	-76.4379	1.0344	-35.3527	0.927905
20	USV	TRUE	0.877491	456.266	456.273	0.0076	70.4904	68.7462	71.8263	3.0801	0.98068	-413.144	1.00579	-46.0345	0.879985
21	USV	TRUE	0.888839	456.478	456.505	0.0272	76.757	65.2499	77.0747	11.8247	2.98014	-276.975	1.12839	-40.6377	0.928284
22	USV	TRUE	0.84775	456.727	456.753	0.026	74.2518	64.3881	75.1498	10.7618	2.79792	-301.076	1.12281	-48.2629	0.876752
23	USV	TRUE	0.751076	457.156	457.159	0.0032	75.575	75.241	75.6566	0.415628	0.146357	-115.968	1.01517	-69.6114	0.559322
24	USV	TRUE	0.870025	457.81	457.841	0.0308	71.5019	70.1341	75.2849	5.15081	1.52676	-151.111	1.01879	-32.9716	0.933301
25	USV	TRUE	0.891092	458.093	458.104	0.0112	75.2269	74.553	76.1874	1.63448	0.529831	-142.609	1.00119	-45.4256	0.919463
26	USV	TRUE	0.94599	509.993	510.019	0.0256	69.9685	68.7923	72.9783	4.18596	1.3517	-156.971	1.00721	-62.4601	0.711056
27	USV	TRUE	0.794823	510.223	510.228	0.0052	72.3561	71.8068	72.7717	0.96485	0.321777	-191.665	1.00235	-62.0076	0.7239
28	USV	TRUE	0.96968	510.484	510.517	0.0332	70.5053	68.5866	73.6597	5.07307	1.05619	-117.281	1.01847	-60.0126	0.715003
29	USV	TRUE	0.877805	510.697	510.73	0.0332	71.224	68.3965	73.1168	4.72034	1.32981	-123.112	1.0059	-36.5707	0.928666
30	USV	TRUE	0.745463	510.916	510.933	0.0164	72.9506	72.6133	74.2197	1.60641	0.502064	-57.0394	1.02329	-37.3972	0.924047
31	USV	TRUE	0.741242	511.411	511.413	0.002	72.963	72.687	73.2391	0.552191	0.182612	-227.747	1.03518	-52.9143	0.877167
32	USV	TRUE	0.941584	511.642	511.704	0.062	71.8029	66.9202	73.6927	6.77249	2.64703	56.3089	1.04225	-41.7367	0.919188
33	USV	TRUE	0.627072	511.906	511.909	0.0024	76.7846	76.5693	76.8514	0.282033	0.100127	-83.4966	1.01988	-50.4023	0.894864
34	USV	TRUE	0.871558	512.628	512.648	0.02	78.2073	75.1567	78.8884	3.73173	1.28047	-182.772	1.01444	-42.4983	0.91755
35	USV	TRUE	0.855061	512.687	512.689	0.0016	64.1473	64.0493	64.4234	0.374065	0.153618	-233.791	1.01068	-59.9213	0.796262
36	USV	TRUE	0.872677	512.912	512.917	0.0048	74.7385	74.046	75.079	1.03304	0.389594	-228.085	1.00237	-60.3139	0.775821
37	USV	TRUE	0.883321	513.149	513.153	0.004	75.1972	75.1972	75.1972	1.42109e-14	6.2552e-15	-3.04738e-12	1	-52.399	0.855684
38	USV	TRUE	0.876434	545.728	545.734	0.006	69.8203	69.0188	70.3102	1.29141	0.447155	-231.444	1.01272	-44.5247	0.922293
39	USV	TRUE	0.904317	545.979	545.988	0.0088	69.3267	67.7786	69.9788	2.20021	0.68598	-241.559	1.01318	-45.8204	0.91854
