# Supplementary material for: Bazedoxifene reverses sexually dimorphic autistic-like abnormalities in biallelic MDGA1-mutant mice
Source: EMBO Mol Med. 2026 Mar 20;18(4):1358–98. doi: 10.1038/s44321-026-00402-y (PMC13084050; doi:10.1038/s44321-026-00402-y)
Supplement: Supplementary file 18 — Source data Fig. 4 [file 44321_2026_402_MOESM18_ESM.zip › Panel C/Batch1/P3/P3_het_772.xlsx]

## Sheet: Sheet1
ID	Label	Accepted	Score	Begin Time (s)	End Time (s)	Call Length (s)	Principal Frequency (kHz)	Low Freq (kHz)	High Freq (kHz)	Delta Freq (kHz)	Frequency Standard Deviation (kHz)	Slope (kHz/s)	Sinuosity	Mean Power (dB/Hz)	Tonality
1	USV	TRUE	0.689674	0.669604	0.674004	0.0044	64.9174	62.2826	67.0475	4.76487	1.96825	-1292.87	1.27719	-47.0931	0.879993
3	USV	TRUE	0.667341	147.21	147.212	0.0016	90.586	90.212	90.9601	0.74813	0.295724	-467.581	1	-71.2707	0.619238
7	USV	TRUE	0.753101	261.924	261.928	0.004	74.1408	73.809	74.2121	0.403154	0.137054	-75.6399	1.01573	-70.5391	0.5384
8	USV	TRUE	0.719967	263.506	263.509	0.0032	66.1802	64.4583	66.8036	2.34533	0.715072	-224.204	1.66339	-57.8184	0.853737
12	USV	TRUE	0.684656	272.847	272.849	0.002	59.4953	57.3845	60.9737	3.58924	1.43925	-1903.4	1.01086	-65.582	0.753013
13	USV	TRUE	0.699088	273.034	273.04	0.0056	66.5075	66.1197	66.7981	0.678389	0.256982	-94.7928	1.01519	-73.5681	0.503856
14	USV	TRUE	0.852283	273.296	273.311	0.0152	65.2932	64.0621	65.6851	1.62297	0.716848	-104.535	1.00162	-53.2353	0.842358
15	USV	TRUE	0.701051	273.523	273.525	0.002	67.1609	66.8715	67.4771	0.605629	0.218335	-290.727	1.00254	-71.1141	0.441884
16	USV	TRUE	0.951005	276.53	276.551	0.0212	64.74	61.9794	65.0966	3.11721	0.851532	-96.0963	1.03354	-55.6032	0.854445
17	USV	TRUE	0.784823	431.258	431.265	0.0068	71.1703	70.872	71.5301	0.658094	0.251905	-56.8129	1.03468	-62.4808	0.766455
18	USV	TRUE	0.646958	438.613	438.615	0.002	61.5342	61.3606	61.7079	0.347346	0.151643	-197.847	1.00936	-68.1792	0.650804
19	USV	TRUE	0.777307	482.969	482.973	0.0036	70.5064	69.8533	70.7513	0.898052	0.306849	90.6374	1.16724	-44.5571	0.925536
