# Supplementary material for: Bazedoxifene reverses sexually dimorphic autistic-like abnormalities in biallelic MDGA1-mutant mice
Source: EMBO Mol Med. 2026 Mar 20;18(4):1358–98. doi: 10.1038/s44321-026-00402-y (PMC13084050; doi:10.1038/s44321-026-00402-y)
Supplement: Supplementary file 18 — Source data Fig. 4 [file 44321_2026_402_MOESM18_ESM.zip › Panel C/Batch1/P3/P3_homo_757.xlsx]

## Sheet: Sheet1
ID	Label	Accepted	Score	Begin Time (s)	End Time (s)	Call Length (s)	Principal Frequency (kHz)	Low Freq (kHz)	High Freq (kHz)	Delta Freq (kHz)	Frequency Standard Deviation (kHz)	Slope (kHz/s)	Sinuosity	Mean Power (dB/Hz)	Tonality
1	USV	TRUE	0.822639	22.8364	22.8388	0.0024	95.5583	95.0908	95.8255	0.73477	0.267807	-306.154	1.00557	-67.4739	0.652797
3	USV	TRUE	0.832023	41.907	41.9094	0.0024	93.8128	93.2784	94.2135	0.935162	0.33784	-389.651	1.00212	-60.8733	0.765812
4	USV	TRUE	0.755952	53.9086	53.9118	0.0032	68.9259	68.6661	69.0743	0.408206	0.146101	-8.98607e-13	1.05634	-64.0982	0.664689
5	USV	TRUE	0.887604	54.2333	54.2485	0.0152	62.1695	60.4312	62.214	1.78283	0.498299	-88.5892	1.02252	-48.7306	0.88007
6	USV	TRUE	0.840832	54.4017	54.4149	0.0132	57.6059	57.0077	57.9698	0.962111	0.296656	-62.97	1.00257	-71.8591	0.53836
7	USV	TRUE	0.704538	64.0418	64.0526	0.0108	96.2369	95.88	97.1262	1.24615	0.409824	86.5511	1.03181	-72.5296	0.451961
8	USV	TRUE	0.894049	89.9419	89.9563	0.0144	58.0321	57.6949	58.7848	1.08985	0.346754	34.6479	1.0247	-66.4992	0.63146
9	USV	TRUE	0.919934	90.1191	90.1259	0.0068	95.0616	93.0216	95.9597	2.93812	0.880383	-420.331	1.01026	-60.5319	0.771842
10	USV	TRUE	0.633718	181.017	181.036	0.0192	92.6926	90.6293	100.189	9.55943	3.20979	-480.102	1.00964	-72.4369	0.446984
11	USV	TRUE	0.804051	184.347	184.349	0.002	78.9273	77.8986	79.6799	1.78126	0.629706	-830.195	1.01819	-68.813	0.558234
12	USV	TRUE	0.674489	184.522	184.527	0.0052	93.3355	88.3425	95.0549	6.71246	2.41945	-1263.1	1.01219	-69.2202	0.602757
13	USV	TRUE	0.609415	222.239	222.241	0.0024	79.7588	79.1576	80.026	0.868365	0.320263	-361.819	1.01396	-72.2232	0.518381
14	USV	TRUE	0.649323	223.588	223.595	0.0064	82.631	81.2021	85.0557	3.85367	1.42366	-596.69	1.00188	-73.3315	0.526856
15	USV	TRUE	0.803027	223.722	223.725	0.0032	57.4102	57.054	57.7368	0.682817	0.227242	-207.195	1.00068	-58.388	0.713901
16	USV	TRUE	0.636844	223.911	223.913	0.0016	91.0492	90.1229	91.6192	1.49626	0.597287	-935.162	1.00886	-74.3809	0.527366
17	USV	TRUE	0.83269	224.051	224.053	0.0024	61.1071	60.0383	61.9086	1.87032	0.67568	-779.302	1.00334	-67.5592	0.550215
18	USV	TRUE	0.711183	224.456	224.458	0.002	95.4432	95.1137	95.7727	0.659067	0.266714	353.708	1.00734	-72.7024	0.485942
19	USV	TRUE	0.753021	229.401	229.405	0.0032	60.8295	59.1596	62.1952	3.03557	1.10017	-998.867	1.01101	-70.293	0.495275
20	USV	TRUE	0.766447	229.778	229.789	0.0116	98.2055	93.5986	98.7777	5.17907	2.02006	-442.846	1.00812	-75.1736	0.44226
21	USV	TRUE	0.640176	230.356	230.36	0.004	96.2419	95.6333	96.9544	1.3211	0.469639	-352.373	1.00545	-72.2101	0.421701
22	USV	TRUE	0.684491	235.983	235.988	0.0048	89.8364	88.1944	90.4732	2.27882	0.800807	-450.113	1.07309	-74.475	0.482697
23	USV	TRUE	0.603919	261.057	261.064	0.0076	83.9131	82.7368	87.1022	4.36548	1.75852	-583.135	1.00079	-65.2288	0.703564
24	USV	TRUE	0.797056	261.263	261.271	0.0076	83.9445	81.6066	87.1063	5.49964	1.65819	-698.135	1.00733	-58.1882	0.8468
25	USV	TRUE	0.795893	271.729	271.731	0.0016	62.7692	62.1458	63.3927	1.24688	0.492874	-779.302	1	-63.2387	0.692658
26	USV	TRUE	0.805395	271.894	271.899	0.0052	60.1551	58.0621	62.1145	4.05237	1.33951	-799.61	1.00323	-64.5579	0.640939
27	USV	TRUE	0.771311	272.133	272.15	0.0176	98.3605	96.2355	99.8635	3.62791	1.0092	-78.7044	1.12863	-69.835	0.59339
28	USV	TRUE	0.737954	274.377	274.383	0.006	54.2432	52.99	54.8296	1.83956	0.655408	-328.978	1.01302	-71.1649	0.552558
29	USV	TRUE	0.874671	274.568	274.587	0.0196	96.5476	93.5566	98.2679	4.71129	1.35922	-166.46	1.1076	-59.2814	0.790751
30	USV	TRUE	0.718713	274.796	274.806	0.0096	93.9315	91.2002	95.453	4.25276	1.30501	-437.437	1.02353	-58.9336	0.796963
32	USV	TRUE	0.670036	283.719	283.723	0.0036	95.4488	93.9496	96.859	2.90939	0.936274	-770.53	1.00778	-57.6915	0.850417
33	USV	TRUE	0.862681	283.95	283.952	0.002	81.592	79.7529	83.1818	3.42893	1.2842	-1714.46	1.00047	-67.5728	0.62799
34	USV	TRUE	0.743781	284.092	284.114	0.0224	81.8076	76.9388	91.7233	14.7845	4.83646	-710.378	1.03305	-59.0056	0.787701
35	USV	TRUE	0.917339	284.274	284.309	0.0348	82.3349	80.8951	93.6311	12.736	5.0782	-355.756	1.03185	-57.7028	0.714419
36	USV	TRUE	0.798873	284.455	284.464	0.0088	82.9915	80.2308	86.7025	6.47166	1.93568	-698.154	1.01128	-56.2724	0.853055
37	USV	TRUE	0.945572	284.641	284.646	0.0056	93.7021	92.8486	94.5556	1.70704	0.561815	-313.841	1.00227	-60.9477	0.770952
38	USV	TRUE	0.738217	313.756	313.766	0.0096	91.0826	82.1981	92.166	9.9679	3.78641	-1083.39	1.00781	-61.1584	0.76913
39	USV	TRUE	0.642268	368.232	368.236	0.0044	92.8776	91.9499	93.5159	1.56603	0.513829	-353.32	1.00759	-70.2381	0.5466
40	USV	TRUE	0.952163	368.425	368.427	0.0024	90.5073	89.8394	90.9749	1.13555	0.410963	-473.147	1.00398	-67.3343	0.598871
41	USV	TRUE	0.895314	368.616	368.634	0.018	95.7262	88.4103	97.1904	8.78013	3.17755	-400.382	1.04447	-66.3591	0.550426
42	USV	TRUE	0.769874	368.849	368.852	0.0024	101.527	99.3225	101.89	2.56798	0.945414	-918.463	1.27298	-67.6054	0.680482
46	USV	TRUE	0.7388	419.248	419.256	0.008	80.7517	76.8329	83.6537	6.82075	2.25276	-903.089	1.01019	-59.6633	0.790423
47	USV	TRUE	0.745042	419.485	419.494	0.0092	83.7351	80.5214	87.2012	6.67973	1.99178	-702.937	1.00466	-53.9195	0.879541
48	USV	TRUE	0.859259	419.701	419.711	0.0104	93.3208	88.4669	94.9611	6.49418	1.70491	-507.301	1.06227	-53.0699	0.849633
49	USV	TRUE	0.79082	461.912	461.917	0.0056	95.9419	94.5979	96.4439	1.84593	0.704927	-325.823	1.00161	-60.3497	0.76856
50	USV	TRUE	0.831092	462.139	462.158	0.0192	84.3654	83.2386	86.6119	3.37331	1.00255	-75.8567	1.07845	-68.7623	0.637392
51	USV	TRUE	0.772782	485.175	485.195	0.02	92.9297	84.2535	93.6422	9.38873	3.28703	-454.283	1.25587	-58.818	0.798525
52	USV	TRUE	0.803545	485.393	485.396	0.0032	97.3059	96.9497	97.6325	0.682817	0.227242	-207.195	1.00068	-65.0351	0.649622
53	USV	TRUE	0.771443	486.032	486.04	0.0088	63.2384	58.2657	64.1239	5.85814	2.36354	-784.395	1.19509	-50.145	0.84684
54	USV	TRUE	0.852158	486.27	486.276	0.0052	82.1519	80.2926	82.1673	1.87468	0.945472	-369.346	1.01926	-56.7867	0.82942
55	USV	TRUE	0.700413	499.616	499.627	0.0108	85.9844	84.103	88.0997	3.99665	1.12493	-356.76	1.01977	-59.7697	0.70896
