# Supplementary material for: Bazedoxifene reverses sexually dimorphic autistic-like abnormalities in biallelic MDGA1-mutant mice
Source: EMBO Mol Med. 2026 Mar 20;18(4):1358–98. doi: 10.1038/s44321-026-00402-y (PMC13084050; doi:10.1038/s44321-026-00402-y)
Supplement: Supplementary file 18 — Source data Fig. 4 [file 44321_2026_402_MOESM18_ESM.zip › Panel C/Batch1/P3/P3_homo_764.xlsx]

## Sheet: Sheet1
ID	Label	Accepted	Score	Begin Time (s)	End Time (s)	Call Length (s)	Principal Frequency (kHz)	Low Freq (kHz)	High Freq (kHz)	Delta Freq (kHz)	Frequency Standard Deviation (kHz)	Slope (kHz/s)	Sinuosity	Mean Power (dB/Hz)	Tonality
4	USV	TRUE	0.612248	177.663	177.665	0.002	70.8853	70.6092	70.912	0.302814	0.114253	-113.873	1.03232	-62.2713	0.779075
5	USV	TRUE	0.696485	178.076	178.078	0.0028	61.4329	60.0524	62.0118	1.95939	0.726005	-720.987	1.03629	-36.5397	0.860048
6	USV	TRUE	0.626506	178.2	178.202	0.002	73.5878	73.4898	73.8906	0.400784	0.153333	176.854	1.03234	-67.5314	0.638702
7	USV	TRUE	0.875771	178.453	178.466	0.0124	82.3885	73.5111	84.2506	10.7395	3.14557	-499.283	1.2248	-63.2741	0.645455
8	USV	TRUE	0.862215	178.74	178.753	0.0132	72.3681	69.4365	74.5873	5.15081	1.18229	13.9851	1.97592	-37.5616	0.790446
9	USV	TRUE	0.752974	178.921	178.924	0.0032	57.9177	56.0176	60.0106	3.99299	1.31511	-1198.33	1.00367	-49.3805	0.919204
10	USV	TRUE	0.868238	179.2	179.207	0.0068	66.1968	65.1577	66.7386	1.58087	0.491732	20.642	1.16344	-54.1593	0.875459
11	USV	TRUE	0.839263	180.514	180.515	0.0016	48.7026	48.382	49.3795	0.997506	0.403004	623.441	1.0194	-65.5218	0.574692
12	USV	TRUE	0.680819	181.069	181.076	0.0064	66.9925	64.1073	67.2045	3.09726	1.44185	491.769	1.01417	-32.6858	0.844381
13	USV	TRUE	0.857326	189.954	189.96	0.0064	71.323	70.1281	71.8128	1.68478	0.543337	-257.721	1.02728	-65.7531	0.646609
17	USV	TRUE	0.729355	553.603	553.606	0.0032	74.1578	73.9203	74.1875	0.267189	0.0845777	-54.1182	1.01256	-46.6951	0.924568
18	USV	TRUE	0.756626	569.953	569.961	0.0076	75.6257	74.3714	75.9671	1.59571	0.423317	-106.139	1.06918	-59.1722	0.778688
