# Supplementary material for: Bazedoxifene reverses sexually dimorphic autistic-like abnormalities in biallelic MDGA1-mutant mice
Source: EMBO Mol Med. 2026 Mar 20;18(4):1358–98. doi: 10.1038/s44321-026-00402-y (PMC13084050; doi:10.1038/s44321-026-00402-y)
Supplement: Supplementary file 18 — Source data Fig. 4 [file 44321_2026_402_MOESM18_ESM.zip › Panel C/Batch1/P3/P3_homo_767.xlsx]

## Sheet: Sheet1
ID	Label	Accepted	Score	Begin Time (s)	End Time (s)	Call Length (s)	Principal Frequency (kHz)	Low Freq (kHz)	High Freq (kHz)	Delta Freq (kHz)	Frequency Standard Deviation (kHz)	Slope (kHz/s)	Sinuosity	Mean Power (dB/Hz)	Tonality
1	USV	TRUE	0.77125	157.196	157.209	0.0128	66.3044	44.7289	77.3267	32.5978	11.1718	-852.414	2.26773	-67.762	0.586512
2	USV	TRUE	0.659441	216.652	216.657	0.0044	95.1395	93.1801	96.5051	3.32502	1.0518	-725.065	1.00646	-70.4049	0.598447
3	USV	TRUE	0.706149	228.961	228.963	0.0016	88.1444	87.521	88.7679	1.24688	0.492874	-779.302	1	-67.2039	0.701604
4	USV	TRUE	0.97434	251.934	251.946	0.0116	106.896	105.089	107.293	2.20431	0.599278	-152.601	1.02822	-64.9159	0.649424
5	USV	TRUE	0.834095	252.328	252.333	0.0052	97.4096	96.5292	98.3879	1.85867	0.608415	-353.622	1.00367	-63.1097	0.716216
6	USV	TRUE	0.729683	440.646	440.65	0.0032	93.2751	92.4662	93.9357	1.46954	0.514149	-468.509	1.00177	-69.5316	0.5455
