# Supplementary material for: Bazedoxifene reverses sexually dimorphic autistic-like abnormalities in biallelic MDGA1-mutant mice
Source: EMBO Mol Med. 2026 Mar 20;18(4):1358–98. doi: 10.1038/s44321-026-00402-y (PMC13084050; doi:10.1038/s44321-026-00402-y)
Supplement: Supplementary file 18 — Source data Fig. 4 [file 44321_2026_402_MOESM18_ESM.zip › Panel C/Batch1/P3/P3_homo_773.xlsx]

## Sheet: Sheet1
ID	Label	Accepted	Score	Begin Time (s)	End Time (s)	Call Length (s)	Principal Frequency (kHz)	Low Freq (kHz)	High Freq (kHz)	Delta Freq (kHz)	Frequency Standard Deviation (kHz)	Slope (kHz/s)	Sinuosity	Mean Power (dB/Hz)	Tonality
1	USV	TRUE	0.766964	2.83786	2.84626	0.0084	94.7671	92.6667	97.1257	4.45892	1.26463	-510.449	1.00439	-64.3471	0.654876
2	USV	TRUE	0.914537	8.08302	8.08982	0.0068	89.4494	88.4278	89.7351	1.30725	0.495334	-204.386	1.0117	-67.3306	0.599359
3	USV	TRUE	0.794809	8.13242	8.61742	0.485	85.2518	57.0196	104.796	47.7761	9.55742	13.1694	33.2999	-88.7498	0.185506
4	USV	TRUE	0.816302	8.39902	8.40462	0.0056	64.6384	64.4235	64.6534	0.229956	0.0685128	22.4976	1.00548	-72.1171	0.486746
5	USV	TRUE	0.715688	8.56462	8.56622	0.0016	88.2233	87.5464	88.5439	0.997506	0.403004	-623.441	1.0194	-65.7875	0.704919
6	USV	TRUE	0.761966	10.4201	10.4297	0.0096	60.8	60.3411	63.974	3.63299	1.59511	-384.382	1.00118	-65.7678	0.578974
7	USV	TRUE	0.729389	10.5973	10.5997	0.0024	65.0131	64.5455	65.2803	0.73477	0.267807	306.154	1.00557	-65.7986	0.537476
8	USV	TRUE	0.769477	18.9595	18.9623	0.0028	60.2559	59.4766	61.9703	2.49377	0.893568	-890.631	1.02683	-70.2783	0.660199
9	USV	TRUE	0.631251	19.1218	19.131	0.0092	68.7923	68.6387	69.0435	0.404804	0.142051	-5.92358	1.0103	-68.7256	0.588317
10	USV	TRUE	0.813638	19.3446	19.351	0.0064	96.8898	95.8067	97.6774	1.8707	0.671795	-254.608	1.04123	-68.3796	0.638263
11	USV	TRUE	0.894135	19.5362	19.5514	0.0152	101.885	100.29	103.44	3.14997	0.785802	-171.513	1.0094	-72.7436	0.448732
12	USV	TRUE	0.70879	43.5425	43.5497	0.0072	90.5066	87.0925	92.1023	5.0098	1.84088	-797.043	1.05824	-61.1132	0.786403
13	USV	TRUE	0.609019	45.0736	45.08	0.0064	85.0966	82.2688	87.7981	5.52933	1.71753	-849.883	1.00196	-59.524	0.807176
14	USV	TRUE	0.943342	103.108	103.115	0.0068	57.4439	56.5384	57.469	0.930562	0.301563	-101.911	1.02531	-70.3028	0.539637
15	USV	TRUE	0.835246	103.254	103.271	0.0168	65.1042	62.8553	67.2714	4.41604	1.09487	-215.047	1.01833	-57.5201	0.716405
16	USV	TRUE	0.829169	103.467	103.471	0.0036	90.1599	89.492	90.4791	0.987116	0.375167	-301.15	1.01917	-55.673	0.836686
17	USV	TRUE	0.90586	103.671	103.676	0.0044	88.2096	87.7197	88.6994	0.979694	0.354222	-244.456	1.00591	-55.1271	0.847402
18	USV	TRUE	0.804188	124.4	124.411	0.0104	58.093	57.9594	58.3305	0.371096	0.154828	-43.2945	1.00554	-69.8594	0.539139
19	USV	TRUE	0.631285	124.787	124.79	0.0028	84.0019	83.2672	84.7367	1.46954	0.494452	-503.63	1.00325	-71.3378	0.552644
20	USV	TRUE	0.854934	138.376	138.384	0.0072	57.8852	57.3365	58.3516	1.01509	0.297002	-127.822	1.0068	-65.7046	0.635705
21	USV	TRUE	0.890455	138.496	138.518	0.022	65.197	64.492	66.7185	2.22658	0.724614	-78.9638	1.03755	-53.8693	0.852401
22	USV	TRUE	0.892315	138.664	138.684	0.0192	65.0055	63.4585	65.331	1.87249	0.537525	-89.939	1.01476	-54.9277	0.842014
23	USV	TRUE	0.839078	138.866	138.9	0.034	63.4232	62.6442	84.4716	21.8274	3.4398	342.748	1.17881	-62.0622	0.596401
24	USV	TRUE	0.931237	139.07	139.076	0.0068	96.7127	96.2562	96.9118	0.655643	0.244772	-60.048	1.02372	-60.639	0.761633
25	USV	TRUE	0.859788	147.157	147.159	0.0028	60.5459	59.8556	61.3697	1.51407	0.520378	-530.137	1.00186	-66.8351	0.706797
26	USV	TRUE	0.756628	147.406	147.409	0.0032	87.459	85.9746	89.0325	3.05783	1.05389	-961.757	1.00049	-65.6394	0.675852
27	USV	TRUE	0.737482	147.609	147.62	0.0112	93.8025	86.7418	96.1249	9.38308	3.74633	-905.725	1.01065	-73.0615	0.540022
28	USV	TRUE	0.614777	148.305	148.316	0.0112	94.1808	94.0304	98.0922	4.0618	1.61004	-355.321	1.02987	-73.1056	0.395106
29	USV	TRUE	0.82595	148.513	148.517	0.004	84.2822	83.1392	85.195	2.05587	0.710843	-533.872	1.00497	-65.0131	0.712595
30	USV	TRUE	0.846521	148.809	148.824	0.0148	97.5748	95.8033	101.37	5.56644	1.92491	-331.389	1.0136	-66.573	0.653928
31	USV	TRUE	0.894449	168.634	168.65	0.016	94.5461	91.0726	100.721	9.6485	3.26293	-647.035	1.02114	-59.0413	0.776095
32	USV	TRUE	0.938603	169.905	169.919	0.0132	93.6459	92.6518	94.7146	2.06281	0.723407	-208.914	1.02637	-53.9391	0.852423
33	USV	TRUE	0.848885	177.309	177.333	0.0244	93.0945	92.4711	95.3453	2.87415	0.778557	121.588	1.08139	-53.6171	0.781398
34	USV	TRUE	0.933926	177.507	177.517	0.0096	65.6541	62.536	66.3502	3.81422	1.28561	-366.672	1.06164	-58.9527	0.767039
35	USV	TRUE	0.755589	177.682	177.697	0.0148	62.4178	61.1784	64.021	2.8426	0.642417	-129.545	1.02749	-57.4335	0.647046
36	USV	TRUE	0.739539	178.132	178.138	0.0064	84.4049	83.7592	84.7444	0.98526	0.323411	-148.35	1.01074	-60.0804	0.759868
37	USV	TRUE	0.798725	178.349	178.35	0.0016	85.7661	84.6884	86.3094	1.62095	0.652809	-1013.09	1.01707	-74.7476	0.57222
38	USV	TRUE	0.696967	183.958	183.963	0.0052	85.3015	83.4312	86.8007	3.36955	1.0738	-639.998	1.00335	-67.8015	0.598615
40	USV	TRUE	0.719163	194.065	194.076	0.0108	90.4179	87.8425	93.446	5.60355	1.61562	-490.113	1.00567	-63.2217	0.715586
41	USV	TRUE	0.885824	202.421	202.433	0.012	62.3456	59.1245	62.6425	3.51799	0.856683	-166.215	1.12893	-55.9993	0.8443
42	USV	TRUE	0.963088	202.529	202.547	0.018	66.5348	64.7832	66.5645	1.78126	0.433288	-18.3523	1.06168	-51.6314	0.884585
43	USV	TRUE	0.909623	202.707	202.723	0.0156	68.7576	66.8353	71.2068	4.37151	1.28506	-273.132	1.00751	-53.878	0.854309
44	USV	TRUE	0.819878	202.919	202.926	0.0068	91.5994	91.5994	91.9482	0.34883	0.110063	26.4777	1.00947	-54.595	0.839743
45	USV	TRUE	0.62161	214.011	214.017	0.006	94.0428	91.6901	95.4604	3.77034	1.25836	-654.275	1.01249	-67.5948	0.65686
46	USV	TRUE	0.848951	217.086	217.09	0.0036	84.5581	83.9148	86.1071	2.19238	0.842148	-592.269	1.00439	-55.8941	0.835001
47	USV	TRUE	0.636432	227.829	227.851	0.0216	89.2074	81.1027	92.6957	11.593	3.58983	-540.334	1.12994	-61.9731	0.726127
48	USV	TRUE	0.990642	227.902	227.956	0.054	66.5737	64.191	70.73	6.53901	1.91458	72.2842	1.15279	-52.7105	0.866298
49	USV	TRUE	0.900347	228.083	228.09	0.0076	66.821	66.0222	67.7572	1.73502	0.633669	149.6	1.1654	-47.5623	0.915875
50	USV	TRUE	0.962388	228.251	228.266	0.0156	64.1853	63.2712	64.5774	1.30626	0.473173	-93.3742	1.01456	-53.5489	0.864826
51	USV	TRUE	0.739848	228.447	228.449	0.002	62.9397	61.96	65.9679	4.00784	1.53333	1768.54	1.39417	-58.9624	0.775874
52	USV	TRUE	0.768072	228.665	228.689	0.0236	65.4019	64.3183	102.753	38.4345	8.21361	1033.97	1.19128	-60.5557	0.651537
53	USV	TRUE	0.736133	250.695	250.707	0.0116	57.6764	57.3063	57.686	0.37968	0.140476	-10.5584	1.00755	-60.1064	0.574733
54	USV	TRUE	0.908135	250.879	250.892	0.0124	102.002	99.2705	103.201	3.9309	0.89649	-206.563	1.05888	-63.8103	0.7121
55	USV	TRUE	0.852943	251.064	251.079	0.0152	93.8978	92.5916	100.37	7.77817	2.22688	-441.206	1.06028	-60.1983	0.778641
56	USV	TRUE	0.854754	251.271	251.275	0.0032	89.1189	88.1095	90.2767	2.1672	0.714654	-650.964	1.003	-59.6249	0.836859
57	USV	TRUE	0.836082	251.468	251.472	0.0044	89.789	89.3909	90.053	0.662018	0.251189	-135.267	1.00728	-56.2129	0.835681
58	USV	TRUE	0.72352	255.044	255.05	0.0052	86.4694	84.7401	86.7663	2.02618	0.625792	-280.32	1.16037	-56.3756	0.857922
59	USV	TRUE	0.817802	267.907	267.915	0.0088	91.8161	87.1738	93.8129	6.63914	2.21101	-836.779	1.03069	-57.8959	0.838264
60	USV	TRUE	0.885388	268.046	268.09	0.0436	65.3763	59.2072	82.5116	23.3044	5.26339	226.219	1.32398	-49.6762	0.855712
61	USV	TRUE	0.770105	268.25	268.267	0.0168	62.5429	58.7281	67.7605	9.03248	2.56131	-504.521	1.01518	-52.7894	0.787561
62	USV	TRUE	0.852354	280.187	280.23	0.0436	64.5038	63.9807	89.4342	25.4535	11.2155	629.002	1.02399	-52.2478	0.840294
63	USV	TRUE	0.841828	280.377	280.423	0.046	57.6796	57.3011	58.2659	0.96485	0.29672	25.216	1.00383	-55.3687	0.646251
64	USV	TRUE	0.858337	280.605	280.611	0.0064	58.748	58.2731	59.4556	1.18248	0.422078	-189.824	1.00382	-61.3653	0.763378
65	USV	TRUE	0.770535	280.872	280.875	0.0036	88.6922	87.7368	89.9495	2.21272	0.805386	-615.43	1.00009	-47.6544	0.915561
66	USV	TRUE	0.71649	284.467	284.476	0.0096	86.0048	82.4274	87.9939	5.56644	1.66159	-556.23	1.01715	-58.7404	0.778174
67	USV	TRUE	0.800749	284.637	284.64	0.0036	64.7091	64.0381	65.2768	1.23866	0.425061	-330.824	1.00238	-51.2657	0.829639
68	USV	TRUE	0.956919	284.819	284.847	0.0272	63.3275	59.7204	67.5327	7.81223	2.227	-296.392	1.00604	-51.9158	0.85981
69	USV	TRUE	0.931341	285.04	285.044	0.004	89.4887	88.3603	91.333	2.97274	1.17603	-762.16	1.00399	-55.0897	0.843577
70	USV	TRUE	0.902517	292.916	292.938	0.022	94.8356	90.7164	100.706	9.98991	2.73758	-412.244	1.01973	-52.9835	0.855303
71	USV	TRUE	0.794041	293.074	293.09	0.0168	63.9407	57.8473	66.8584	9.01104	2.78604	-398.989	1.09107	-62.7551	0.706621
72	USV	TRUE	0.832294	293.26	293.288	0.0288	85.1814	60.8687	87.5412	26.6725	11.5282	944.114	1.27693	-55.4361	0.7923
73	USV	TRUE	0.816339	293.462	293.467	0.0052	90.2895	88.4712	91.2321	2.76095	0.889339	-522.634	1.01805	-61.9526	0.778153
74	USV	TRUE	0.796095	321.449	321.453	0.004	90.4267	88.6529	91.54	2.88713	0.946859	-708.119	1.00834	-62.0757	0.770822
75	USV	TRUE	0.699742	326.31	326.315	0.0052	96.593	96.4952	96.9001	0.404948	0.12743	30.9736	1.01918	-66.9482	0.584967
76	USV	TRUE	0.728731	332.546	332.551	0.0052	90.4715	90.0707	90.7609	0.690239	0.281709	-160.101	1.01746	-68.4829	0.533124
77	USV	TRUE	0.718443	352.379	352.381	0.0016	87.2536	86.2739	87.5208	1.24688	0.520276	-779.302	1.05662	-66.7038	0.575392
78	USV	TRUE	0.816393	352.543	352.588	0.0452	63.9922	63.5057	88.5233	25.0176	5.11303	523.053	1.06633	-62.8285	0.641255
79	USV	TRUE	0.795305	352.737	352.74	0.0032	89.3092	87.1792	90.712	3.53283	1.17495	-1065.35	1.00666	-62.9653	0.715935
80	USV	TRUE	0.64895	352.917	352.933	0.0156	63.7943	62.4401	91.6035	29.1634	12.6415	2031.3	1.15069	-71.2912	0.450432
81	USV	TRUE	0.676383	355.305	355.308	0.0028	86.5625	85.6199	87.3715	1.75157	0.662006	-671.507	1.01121	-61.5141	0.791893
82	USV	TRUE	0.687532	360.689	360.692	0.0028	89.1466	87.5286	89.963	2.43439	0.854263	-855.288	1.01911	-69.3769	0.62498
83	USV	TRUE	0.855026	360.864	360.881	0.0172	91.4289	90.1597	93.5354	3.37568	1.14864	-177.326	1.01326	-70.8048	0.54774
84	USV	TRUE	0.85282	362.476	362.479	0.0032	82.6296	81.5906	83.4089	1.81837	0.614962	-559.737	1.0027	-67.9543	0.589075
85	USV	TRUE	0.785171	429	429.01	0.0108	89.6047	86.4573	91.5831	5.12582	1.68298	-476.738	1.01296	-68.7919	0.597909
86	USV	TRUE	0.764555	453.52	453.529	0.0096	93.2198	91.0408	95.1063	4.0655	1.3927	-403.815	1.00407	-64.5101	0.696627
87	USV	TRUE	0.628143	472.352	472.358	0.0056	90.5122	88.7458	92.2638	3.51799	1.09543	-611.116	1.00596	-69.1544	0.603972
88	USV	TRUE	0.804458	472.516	472.549	0.0332	87.4154	63.7284	92.1776	28.4491	11.4412	756.21	1.34922	-74.4096	0.543334
89	USV	TRUE	0.889895	472.704	472.714	0.0104	61.7713	58.9616	64.6393	5.6777	1.65126	-526.669	1.02034	-66.2655	0.663259
90	USV	TRUE	0.781972	472.906	472.954	0.0476	82.7736	66.6083	84.113	17.5047	7.75961	363.238	1.03914	-66.2417	0.604671
91	USV	TRUE	0.763028	475.784	475.791	0.0072	87.1582	85.9989	87.8432	1.84431	0.649991	-301.647	1.02075	-69.6537	0.541853
92	USV	TRUE	0.730145	475.984	476.002	0.0184	91.1854	86.2454	93.0986	6.85327	2.24888	-307.48	1.05148	-67.2616	0.657472
93	USV	TRUE	0.638911	478.579	478.581	0.002	89.341	88.5884	89.8175	1.22907	0.45537	-602.448	1.00829	-72.9572	0.525218
94	USV	TRUE	0.608535	478.755	478.759	0.004	62.0167	60.4358	63.5604	3.12463	0.991309	-745.397	1.00515	-71.7283	0.532993
95	USV	TRUE	0.748149	478.962	478.966	0.004	93.4335	92.7432	94.0124	1.26915	0.395754	-296.877	1.00471	-60.2546	0.666604
96	USV	TRUE	0.734753	480.47	480.472	0.002	84.8324	84.3426	85.2955	0.952975	0.366077	-488.574	1.00178	-66.8688	0.634171
97	USV	TRUE	0.926913	480.632	480.643	0.0108	64.5178	64.2037	65.8093	1.60556	0.457477	-109.586	1.02711	-62.4963	0.713044
98	USV	TRUE	0.643655	490.682	490.686	0.0036	58.0147	56.3716	59.5762	3.2046	1.10918	-858.713	1.00616	-74.1063	0.553676
99	USV	TRUE	0.732538	490.865	490.881	0.016	97.7699	96.2853	99.3274	3.04211	1.21019	-175.171	1.00779	-73.6326	0.496292
100	USV	TRUE	0.961571	491.005	491.023	0.0184	63.8231	58.9419	64.3885	5.44653	1.83939	-239.27	1.07371	-64.0071	0.637566
101	USV	TRUE	0.949732	491.226	491.228	0.0016	64.4596	64.0588	64.6823	0.623441	0.249933	-389.651	1.00816	-61.1604	0.758276
102	USV	TRUE	0.957864	491.377	491.405	0.028	65.7379	65.564	67.7149	2.15095	0.692432	-69.9183	1.02139	-58.925	0.794901
103	USV	TRUE	0.979051	491.554	491.584	0.03	65.6523	62.743	67.0997	4.35672	1.33455	-130.435	1.02999	-63.6701	0.656104
104	USV	TRUE	0.615683	491.77	491.85	0.08	80.9033	55.9656	113.634	57.6683	14.5079	136.257	14.4231	-89.2868	0.177687
105	USV	TRUE	0.767562	492.018	492.021	0.0036	93.2439	90.3152	93.8024	3.48715	1.64186	-979.694	1.00379	-73.1947	0.439652
106	USV	TRUE	0.845184	492.405	492.407	0.002	85.1738	84.3811	85.6636	1.28251	0.503743	-665.428	1.01432	-61.8561	0.709144
107	USV	TRUE	0.750069	492.605	492.607	0.002	93.4332	92.5381	94.0255	1.48735	0.52893	-695.328	1.01886	-62.5797	0.710195
108	USV	TRUE	0.876611	492.769	492.777	0.0088	86.5216	86.0466	86.6552	0.608598	0.197475	-11.1292	1.02579	-61.8185	0.72137
109	USV	TRUE	0.914883	515.027	515.031	0.0036	64.4436	63.5678	65.0671	1.49923	0.461485	-375.369	1.01298	-63.3112	0.737879
110	USV	TRUE	0.764943	515.237	515.24	0.0024	90.5979	83.7846	92.6686	8.88404	3.3471	-3701.68	1.01834	-64.6183	0.724149
111	USV	TRUE	0.834603	515.363	515.371	0.008	69.2295	68.8139	70.1337	1.31976	0.439152	-162.037	1.00154	-57.1902	0.762973
112	USV	TRUE	0.91924	515.581	515.583	0.0016	67.9872	67.7111	68.0851	0.374065	0.153618	-233.791	1.01068	-60.0883	0.770708
113	USV	TRUE	0.937825	515.763	515.765	0.0024	69.2885	69.0213	69.4221	0.400784	0.146947	-166.993	1.00302	-61.6094	0.705827
114	USV	TRUE	0.852012	515.979	515.984	0.0048	83.0151	80.658	84.9893	4.33136	1.48135	-996.024	1.06394	-68.6926	0.603747
115	USV	TRUE	0.803968	516.156	516.167	0.0116	71.9111	71.2654	72.8786	1.61322	0.504178	-19.73	1.07181	-68.9848	0.603714
116	USV	TRUE	0.952967	516.68	516.684	0.0044	68.9504	68.9207	69.3214	0.400784	0.129477	-72.2729	1.01017	-60.3446	0.762223
117	USV	TRUE	0.814666	518.119	518.128	0.0092	62.5227	62.4271	66.4619	4.03476	1.92559	-457.831	1.05714	-57.2977	0.831115
118	USV	TRUE	0.791046	518.296	518.325	0.0288	71.077	64.465	95.9939	31.5289	12.0954	562.51	1.57694	-61.3584	0.702617
119	USV	TRUE	0.704849	520.058	520.065	0.0072	66.9611	65.254	67.3693	2.11525	0.640382	-229.103	1.10392	-59.8593	0.808606
120	USV	TRUE	0.983992	523.938	523.956	0.0172	66.3806	64.488	67.2786	2.79064	0.886445	-162.155	1.03233	-53.7631	0.868418
121	USV	TRUE	0.727696	524.333	524.341	0.0076	94.0364	93.2349	95.7361	2.50119	0.806007	-332.675	1.01739	-54.181	0.792516
122	USV	TRUE	0.674044	525.27	525.272	0.0024	96.2632	95.7957	96.9312	1.13555	0.410963	-473.147	1.00398	-64.0276	0.717408
123	USV	TRUE	0.742978	526.009	526.012	0.0028	86.7711	85.0567	88.4856	3.42893	1.19987	-1224.62	1	-53.5699	0.860725
124	USV	TRUE	0.862088	529.468	529.474	0.006	91.6419	91.063	92.2505	1.18751	0.39648	-207.541	1.00364	-61.3029	0.727651
125	USV	TRUE	0.69778	532.721	532.728	0.0072	67.3248	65.1798	68.0224	2.8426	0.986577	-401.044	1.11649	-67.5852	0.659235
126	USV	TRUE	0.649462	532.922	532.926	0.004	60.2651	56.3018	101.368	45.0659	13.7674	7463.42	1.22389	-69.815	0.409245
127	USV	TRUE	0.953123	533.129	533.143	0.0136	68.8461	67.9332	69.1875	1.2543	0.273424	10.9146	1.03936	-61.9852	0.723596
128	USV	TRUE	0.76084	534.444	534.448	0.004	93.5287	92.7121	94.4794	1.76723	0.614768	-446.436	1.00248	-64.7098	0.712414
129	USV	TRUE	0.681862	553.755	553.76	0.0044	89.3635	87.8309	89.6196	1.78868	0.53774	-262.492	1.16938	-52.79	0.87379
130	USV	TRUE	0.757025	572.431	572.434	0.0032	93.1576	92.4971	93.9666	1.46954	0.514149	-468.509	1.00177	-66.3245	0.665819
131	USV	TRUE	0.926342	572.625	572.627	0.0016	65.7065	65.3057	65.9292	0.623441	0.249933	-389.651	1.00816	-65.9796	0.69247
132	USV	TRUE	0.931037	572.764	572.788	0.0244	65.6027	60.9946	67.0495	6.05489	1.64881	-179.579	1.10527	-66.7332	0.652416
133	USV	TRUE	0.948918	572.945	572.952	0.0068	66.7558	66.4219	66.9933	0.571488	0.161303	-66.8662	1.01252	-57.5387	0.775304
134	USV	TRUE	0.843141	573.166	573.168	0.002	88.3684	87.1126	89.0185	1.90595	0.744743	-977.149	1.02218	-63.5384	0.732462
135	USV	TRUE	0.870902	573.358	573.36	0.002	87.4717	86.6924	88.251	1.5586	0.583176	-779.302	1	-58.4592	0.792573
136	USV	TRUE	0.753468	576.106	576.11	0.0036	97.7089	96.9296	99.8686	2.93908	1.04195	-832.605	1.0423	-60.237	0.718308
137	USV	TRUE	0.77773	577.087	577.089	0.0016	67.7153	66.5842	67.9558	1.37157	0.580791	-857.232	1.07696	-67.7201	0.715576
138	USV	TRUE	0.968715	577.421	577.431	0.01	104.065	103.137	105.721	2.58458	0.870846	-283.556	1.00713	-60.0001	0.770349
139	USV	TRUE	0.778433	579.398	579.4	0.002	93.2511	91.8528	93.6875	1.8347	0.704413	-893.175	1.05003	-66.1921	0.683243
140	USV	TRUE	0.886204	579.778	579.792	0.0144	91.9438	64.4194	93.1764	28.757	13.8411	2305.45	1.16207	-59.7326	0.710476
141	USV	TRUE	0.89566	579.978	579.988	0.0096	94.3989	92.2169	94.7848	2.56798	0.706632	-216.463	1.05437	-53.8978	0.853923
142	USV	TRUE	0.793625	580.336	580.339	0.0028	88.4946	87.0325	89.9568	2.92424	1.05181	-1072.64	1.00139	-63.2261	0.71908
143	USV	TRUE	0.706067	580.771	580.774	0.0028	82.8837	81.7333	84.0341	2.3008	0.833873	-849.987	1.00243	-61.6515	0.72585
144	USV	TRUE	0.694471	580.922	580.945	0.0236	67.0654	66.2343	92.4077	26.1735	13.1885	1180.3	1.09919	-64.7352	0.581353
145	USV	TRUE	0.87943	581.149	581.179	0.0304	65.8071	60.916	66.1485	5.23245	1.40091	-113.982	1.05039	-59.5573	0.794041
146	USV	TRUE	0.883076	581.324	581.333	0.0088	69.5734	68.7867	70.1375	1.35079	0.436648	-159.348	1.00997	-54.9886	0.851712
147	USV	TRUE	0.976901	581.541	581.571	0.0296	67.0026	59.7885	69.4247	9.63621	2.11663	-262.265	1.07903	-52.9468	0.847521
148	USV	TRUE	0.767721	582.343	582.351	0.0076	90.5149	86.4194	91.4204	5.00105	1.40473	-665.545	1.00937	-59.1241	0.76818
