# Supplementary material for: Bazedoxifene reverses sexually dimorphic autistic-like abnormalities in biallelic MDGA1-mutant mice
Source: EMBO Mol Med. 2026 Mar 20;18(4):1358–98. doi: 10.1038/s44321-026-00402-y (PMC13084050; doi:10.1038/s44321-026-00402-y)
Supplement: Supplementary file 18 — Source data Fig. 4 [file 44321_2026_402_MOESM18_ESM.zip › Panel C/Batch1/P3/P3_homo_no tag.xlsx]

## Sheet: Sheet1
ID	Label	Accepted	Score	Begin Time (s)	End Time (s)	Call Length (s)	Principal Frequency (kHz)	Low Freq (kHz)	High Freq (kHz)	Delta Freq (kHz)	Frequency Standard Deviation (kHz)	Slope (kHz/s)	Sinuosity	Mean Power (dB/Hz)	Tonality
1	USV	TRUE	0.633146	27.634	27.6356	0.0016	109.508	109.508	109.508	1.42109e-14	4.25955e-15	5.51399e-12	1	-68.4213	0.61582
2	USV	TRUE	0.752026	30.8226	30.8294	0.0068	78.1539	76.4803	78.3951	1.91486	0.584314	-217.143	1.08768	-60.9299	0.776165
3	USV	TRUE	0.736076	35.1115	35.1131	0.0016	68.4485	68.0477	68.6712	0.623441	0.249933	-389.651	1.00816	-70.3991	0.390998
4	USV	TRUE	0.777496	108.028	108.083	0.0544	81.0102	80.1141	100.29	20.1758	8.03039	357.793	1.11416	-67.7096	0.535273
5	USV	TRUE	0.78382	108.225	108.262	0.0368	77.8314	77.3119	96.8071	19.4952	8.96927	535.129	1.06694	-65.8628	0.54817
6	USV	TRUE	0.751123	315.817	315.821	0.0032	74.0928	73.4322	74.6643	1.23204	0.456591	-414.391	1.00733	-67.2309	0.71447
7	USV	TRUE	0.744388	347.869	347.872	0.0036	115.788	114.148	116.805	2.65705	0.874414	-714.978	1.00916	-71.4167	0.59305
9	USV	TRUE	0.681564	502.355	502.362	0.0064	108.756	104.938	109.167	4.22876	1.86931	-689.127	1.02734	-70.1713	0.594642
10	USV	TRUE	0.822583	554.074	554.094	0.02	78.4217	76.1584	79.8136	3.6552	1.67723	-177.531	1.00804	-64.3755	0.529288
12	USV	TRUE	0.686299	588.271	588.273	0.002	92.2725	90.8074	93.6841	2.87674	1.11461	-1486.72	1.00224	-67.8261	0.704543
13	USV	TRUE	0.760153	588.405	588.407	0.0024	75.2256	75.2256	75.2256	4.26326e-14	1.29727e-14	-1.5556e-11	1	-50.9005	0.7302
14	USV	TRUE	0.805328	588.603	588.634	0.0308	70.6404	69.6874	71.5977	1.91028	0.450383	-33.9516	1.02273	-36.8856	0.932825
15	USV	TRUE	0.9777	588.803	588.811	0.0084	68.7962	68.7962	68.7962	5.68434e-14	1.63579e-14	1.99958e-12	1	-38.3044	0.922328
