# Supplementary material for: Bazedoxifene reverses sexually dimorphic autistic-like abnormalities in biallelic MDGA1-mutant mice
Source: EMBO Mol Med. 2026 Mar 20;18(4):1358–98. doi: 10.1038/s44321-026-00402-y (PMC13084050; doi:10.1038/s44321-026-00402-y)
Supplement: Supplementary file 18 — Source data Fig. 4 [file 44321_2026_402_MOESM18_ESM.zip › Panel C/Batch1/P3/P3_WT_761.xlsx]

## Sheet: Sheet1
ID	Label	Accepted	Score	Begin Time (s)	End Time (s)	Call Length (s)	Principal Frequency (kHz)	Low Freq (kHz)	High Freq (kHz)	Delta Freq (kHz)	Frequency Standard Deviation (kHz)	Slope (kHz/s)	Sinuosity	Mean Power (dB/Hz)	Tonality
1	USV	TRUE	0.695815	52.217	52.2198	0.0028	74.9115	74.841	75.2343	0.393362	0.136623	-111.329	1.02237	-64.5451	0.683553
2	USV	TRUE	0.628134	52.4494	52.453	0.0036	58.5411	53.1899	62.0442	8.85435	3.12006	-2557.86	1.00338	-54.1501	0.874784
3	USV	TRUE	0.744087	52.5814	52.5862	0.0048	74.3053	73.6818	74.6318	0.950006	0.273948	-166.076	1.02225	-57.9355	0.668338
4	USV	TRUE	0.835157	52.6534	52.6566	0.0032	65.9575	65.6458	66.2247	0.57891	0.218814	153.077	1.06326	-55.1908	0.850347
5	USV	TRUE	0.82999	53.1138	53.1182	0.0044	65.1726	64.8052	65.5919	0.786724	0.257158	36.5906	1.14549	-35.7954	0.935435
6	USV	TRUE	0.659756	53.275	53.277	0.002	74.5513	74.4533	74.8541	0.400784	0.153333	-176.854	1.03234	-58.1265	0.584609
7	USV	TRUE	0.623784	53.3402	53.3418	0.0016	58.7465	57.3927	59.3877	1.99501	0.806008	-1246.88	1.01819	-47.7791	0.923977
8	USV	TRUE	0.953877	53.5294	53.5702	0.0408	64.9099	60.8938	67.7725	6.8787	2.03486	-109.76	1.0629	-44.2334	0.921933
10	USV	TRUE	0.883596	93.2868	93.2888	0.002	80.3516	79.8617	80.8147	0.952975	0.366077	-488.574	1.00178	-62.1205	0.761988
11	USV	TRUE	0.664276	95.1092	95.1108	0.0016	70.1942	69.544	70.6662	1.12219	0.445538	-701.372	1.00392	-71.1109	0.667754
12	USV	TRUE	0.69161	95.5891	95.5911	0.002	90.1444	89.5388	90.4205	0.881724	0.315942	-404.601	1.02986	-54.3229	0.863566
14	USV	TRUE	0.7241	96.6878	96.6906	0.0028	103.388	100.723	104.85	4.12659	1.48175	-1491.45	1.0117	-65.8748	0.743198
15	USV	TRUE	0.864505	97.6206	97.6262	0.0056	81.1228	79.5939	81.5533	1.95939	0.722794	-384.747	1.04166	-58.5901	0.802719
16	USV	TRUE	0.61446	97.6866	97.6914	0.0048	76.1284	74.7999	77.5757	2.7758	0.883717	-565.412	1.00876	-68.6937	0.598548
17	USV	TRUE	0.825024	98.1882	98.191	0.0028	67.7275	58.3908	69.494	11.1032	4.01409	-3756.91	1.05292	-72.3237	0.577989
18	USV	TRUE	0.616396	98.3197	98.3757	0.056	67.5365	28.9722	89.1788	60.2066	18.393	82.6075	11.6299	-86.7042	0.205658
19	USV	TRUE	0.616916	99.5328	99.5684	0.0356	78.9811	35.2142	81.5468	46.3326	20.2502	1325.12	1.18267	-68.9264	0.511639
20	USV	TRUE	0.710367	100.055	100.057	0.002	77.3256	77.0094	77.6151	0.605629	0.218335	-290.727	1.00254	-72.0719	0.458428
21	USV	TRUE	0.666138	115.663	115.665	0.002	66.3929	63.1511	69.6616	6.51051	2.78752	-3654.13	1.00888	-73.6999	0.62934
22	USV	TRUE	0.793859	116.084	116.088	0.0036	57.888	52.8782	60.6415	7.76333	2.99796	-2421.12	1.05154	-57.656	0.784139
23	USV	TRUE	0.682504	115.888	115.889	0.0016	90.2978	88.1425	91.3844	3.2419	1.30562	-2026.18	1.00907	-66.0811	0.732704
24	USV	TRUE	0.703592	116.247	116.248	0.0016	46.387	44.7126	47.7051	2.99252	1.18583	-1870.32	1.00114	-79.0764	0.446699
25	USV	TRUE	0.777679	116.537	116.542	0.0044	69.3984	65.1382	70.7121	5.57386	1.71284	-1106.02	1.05454	-41.1833	0.934381
26	USV	TRUE	0.735872	116.781	116.783	0.0016	65.4375	64.1283	65.6246	1.49626	0.615599	-857.232	1.163	-43.1373	0.931008
27	USV	TRUE	0.667196	116.946	116.947	0.0016	63.9131	63.0581	64.0734	1.01532	0.428059	623.441	1.08105	-73.4239	0.511427
28	USV	TRUE	0.740038	144.445	144.447	0.0024	73.8444	73.5773	74.9132	1.33595	0.509038	-556.644	1.05395	-62.9718	0.744143
29	USV	TRUE	0.912424	144.644	144.65	0.006	77.3787	76.1615	77.9057	1.74415	0.494599	-246.943	1.02449	-59.0953	0.79919
30	USV	TRUE	0.772836	144.864	144.866	0.0024	70.6875	69.6855	71.155	1.46954	0.54063	-612.309	1.0207	-64.8302	0.66194
31	USV	TRUE	0.637473	145.11	145.118	0.0072	75.2998	68.9577	76.5986	7.64096	2.36434	-922.908	1.13499	-40.6958	0.926834
32	USV	TRUE	0.720712	145.357	145.36	0.0032	67.1187	65.0121	70.5156	5.50358	1.85119	-1720.1	1.00002	-44.8899	0.924716
33	USV	TRUE	0.953147	145.556	145.58	0.0236	68.7832	62.7129	74.2958	11.5829	5.78724	-498.327	1.00348	-55.3249	0.794552
34	USV	TRUE	0.83482	145.81	145.814	0.004	68.8873	65.6587	70.1861	4.52737	1.48647	-1088.66	1.02426	-39.3169	0.934557
35	USV	TRUE	0.870648	146.003	146.011	0.0072	71.1281	70.079	71.6951	1.61611	0.639373	-228.645	1.00264	-41.2111	0.9235
36	USV	TRUE	0.650828	151.344	151.347	0.0024	91.5395	90.1368	93.0091	2.87228	1.03423	-1196.78	1.00007	-65.22	0.730105
37	USV	TRUE	0.653925	188.982	188.986	0.0036	105.745	104.84	106.384	1.54376	0.546071	448.464	1.0057	-69.776	0.597372
38	USV	TRUE	0.695348	196.455	196.457	0.0016	89.7297	88.6788	90.4244	1.74564	0.695034	-1091.02	1.00602	-67.0668	0.698451
39	USV	TRUE	0.610422	197.046	197.052	0.0056	77.6154	76.1162	80.6287	4.51253	1.63962	-108.479	2.36229	-61.9861	0.411905
40	USV	TRUE	0.640657	197.317	197.321	0.0036	74.069	71.4713	76.1249	4.65354	1.98576	-1548.93	1.29432	-40.5649	0.92817
41	USV	TRUE	0.711146	197.523	197.528	0.0056	74.916	70.2624	75.7175	5.45511	1.43717	-477.852	1.36996	-42.9153	0.920082
42	USV	TRUE	0.875005	197.754	197.76	0.0056	73.6962	70.4655	75.2235	4.75802	1.88016	-779.073	1.53146	-41.1473	0.924886
43	USV	TRUE	0.790576	197.931	197.946	0.0148	76.0513	75.6318	76.4949	0.863093	0.343464	35.5347	1.0205	-63.6306	0.677376
44	USV	TRUE	0.61603	197.99	197.994	0.0048	66.5797	62.4977	69.5782	7.08051	2.5666	-1624.16	1.06675	-51.1785	0.862459
45	USV	TRUE	0.954303	198.229	198.231	0.0016	71.6744	70.6947	74.4353	3.74065	1.53618	-2337.91	1.01965	-44.4453	0.934578
46	USV	TRUE	0.866017	198.466	198.473	0.0076	71.9419	65.5771	73.3404	7.76333	2.38675	-648.285	1.42833	-36.6312	0.922532
47	USV	TRUE	0.975485	198.708	198.711	0.0028	66.3015	64.5499	68.4538	3.90393	1.40786	-1433.14	1.00305	-45.6942	0.923776
48	USV	TRUE	0.75853	198.94	198.943	0.0032	66.0108	63.658	66.4116	2.75353	0.969099	-796.31	1.13347	-41.3373	0.92536
49	USV	TRUE	0.756176	199.151	199.188	0.0368	75.33	69.2348	75.5423	6.30751	2.32031	-171.261	1	-57.1165	0.708814
50	USV	TRUE	0.866791	199.188	199.2	0.0112	68.1447	66.9415	69.872	2.93045	0.995519	-257.924	1.00185	-46.8607	0.913542
51	USV	TRUE	0.775869	199.444	199.452	0.0072	71.2884	64.772	71.8377	7.06567	2.3775	-925.559	1.12627	-39.5647	0.925112
52	USV	TRUE	0.94185	199.681	199.684	0.0024	66.5568	65.0204	67.2247	2.20431	0.813911	-918.463	1.02679	-46.0068	0.928524
53	USV	TRUE	0.968594	199.93	199.933	0.0032	66.8292	62.8214	68.0538	5.23245	1.94516	-1707.04	1.06314	-44.4717	0.929492
54	USV	TRUE	0.86972	200.162	200.192	0.03	67.0581	66.8357	72.7173	5.88167	2.73591	-194.84	1.01678	-41.5927	0.918278
55	USV	TRUE	0.789005	200.409	200.411	0.002	62.6523	61.3342	63.062	1.72782	0.623925	-767.215	1.07903	-53.7107	0.850195
56	USV	TRUE	0.821066	200.635	200.641	0.0068	69.5645	66.5957	70.1285	3.53283	1.33082	-439.877	1.80786	-48.2578	0.882891
57	USV	TRUE	0.891218	200.793	200.805	0.0124	74.4057	72.8035	75.0506	2.24713	0.807845	209.476	1.02351	-58.2374	0.762153
58	USV	TRUE	0.807414	200.869	200.877	0.0076	66.0909	63.6565	66.5882	2.93166	0.751744	-79.0463	1.33711	-52.626	0.88656
59	USV	TRUE	0.658859	201.107	201.11	0.0036	64.9898	64.641	65.0195	0.378518	0.121109	75.7936	1.01574	-48.628	0.849773
60	USV	TRUE	0.742618	201.371	201.373	0.002	87.6103	84.4619	87.8285	3.36658	1.31346	-1429.46	1.18261	-63.8486	0.700359
61	USV	TRUE	0.911753	203.072	203.075	0.0032	70.8171	70.2565	70.8485	0.591956	0.240391	-179.693	1.01881	-45.7135	0.918098
62	USV	TRUE	0.753172	203.318	203.327	0.0088	69.4321	66.2623	70.3959	4.13358	1.5367	-520.304	1.07151	-47.6898	0.866977
63	USV	TRUE	0.945124	203.58	203.587	0.0076	65.3933	64.6733	66.8702	2.19689	0.63784	263.115	1.02087	-51.0623	0.861215
64	USV	TRUE	0.911905	203.776	203.821	0.0448	75.2875	72.3569	79.4726	7.11576	3.55309	-146.597	1.01661	-63.2856	0.70516
65	USV	TRUE	0.809723	203.868	203.875	0.0064	62.2397	59.9983	62.4475	2.44923	0.779978	-339.125	1.07297	-49.8787	0.844721
66	USV	TRUE	0.688706	204.089	204.091	0.002	74.015	74.015	74.015	0	4.76647e-15	-2.48638e-12	1	-64.174	0.630095
67	USV	TRUE	0.806714	204.146	204.148	0.0016	56.3678	56.2699	56.6439	0.374065	0.153618	-233.791	1.01068	-58.2225	0.850574
68	USV	TRUE	0.850056	204.329	204.392	0.0628	70.9339	59.837	72.2328	12.3958	4.80285	-182.74	1.03418	-49.0052	0.862826
69	USV	TRUE	0.967595	204.611	204.615	0.0036	71.2225	70.8947	71.2455	0.350791	0.158078	-101.736	1.00336	-39.9958	0.920945
70	USV	TRUE	0.737149	204.829	204.833	0.004	75.5528	75.5115	77.0913	1.5798	0.696687	421.915	1.03777	-67.0673	0.605299
71	USV	TRUE	0.881903	204.9	204.912	0.0128	68.1487	64.5303	68.5543	4.02402	1.79046	-321.412	1.01045	-44.5255	0.921529
72	USV	TRUE	0.849163	205.156	205.164	0.0084	64.2745	62.47	65.5734	3.10339	0.914172	-368.599	1.00374	-44.728	0.922042
73	USV	TRUE	0.804852	205.991	205.998	0.0064	64.2975	63.7478	65.538	1.79022	0.621445	-267.163	1.00354	-66.5653	0.643107
74	USV	TRUE	0.616371	206.529	206.535	0.006	65.7826	63.66	66.5322	2.87228	0.836353	-416.064	1.05277	-75.9777	0.448524
75	USV	TRUE	0.919067	206.789	206.797	0.0088	65.0392	63.6587	65.6181	1.95939	0.677974	-244.036	1.01754	-52.6888	0.870939
76	USV	TRUE	0.789165	207.305	207.312	0.0064	72.0706	70.5868	72.2712	1.68435	0.677751	-288.558	1.01347	-44.9791	0.920946
77	USV	TRUE	0.93978	207.575	207.612	0.0376	67.0424	62.0068	69.1748	7.16802	2.47385	-202.212	1.01197	-50.9746	0.857851
78	USV	TRUE	0.841309	234.259	234.3	0.0408	74.5679	29.7942	78.0756	48.2814	23.153	-464.113	3.27809	-68.739	0.408154
79	USV	TRUE	0.715329	234.571	234.573	0.002	66.661	65.0267	67.1108	2.08408	0.810159	-998.142	1.14382	-53.5569	0.8743
80	USV	TRUE	0.791358	234.778	234.78	0.0016	69.3748	65.5629	71.0492	5.48628	2.22551	3428.93	1.00614	-68.7554	0.643293
81	USV	TRUE	0.615861	234.816	234.818	0.0016	53.7534	53.513	55.0359	1.52298	0.642088	-935.162	1.09744	-58.5929	0.859897
82	USV	TRUE	0.811621	235.031	235.038	0.0072	64.198	62.9927	64.5513	1.5586	0.483705	-195.325	1.01735	-44.0065	0.924049
83	USV	TRUE	0.919317	235.198	235.208	0.0096	73.8797	73.479	74.5676	1.08862	0.374406	-3.25729	1.07135	-56.765	0.797854
84	USV	TRUE	0.636215	235.249	235.251	0.0016	64.2776	62.621	64.8654	2.24439	0.921706	-1402.74	1.03298	-44.2346	0.944
85	USV	TRUE	0.859276	235.453	235.458	0.0056	70.8004	70.5296	71.7229	1.19326	0.488348	-213.966	1.00771	-47.5197	0.83406
86	USV	TRUE	0.984571	235.758	235.763	0.0052	66.3861	63.588	67.6997	4.11174	1.32277	-772.043	1.02447	-40.313	0.929564
87	USV	TRUE	0.807067	235.973	236.007	0.0344	91.1493	67.1216	97.7362	30.6146	9.56161	745.806	1.41858	-57.3573	0.858655
88	USV	TRUE	0.686053	241.581	241.583	0.002	106.82	106.37	107.27	0.899537	0.320169	-425.594	1.00633	-71.2674	0.58394
89	USV	TRUE	0.709564	244.022	244.026	0.004	105.271	104.18	106.318	2.13751	0.696848	-524.764	1.00258	-73.3047	0.486536
90	USV	TRUE	0.702219	264.095	264.11	0.0148	74.6707	68.7539	75.06	6.30608	2.80298	-431.695	1.00586	-72.7446	0.544028
91	USV	TRUE	0.94341	264.349	264.354	0.0056	70.8456	70.237	70.8582	0.621179	0.202444	-68.7457	1.02541	-62.2841	0.77131
92	USV	TRUE	0.962764	275.438	275.45	0.0116	71.7897	71.2965	72.5961	1.29959	0.496325	-131.457	1.00675	-39.8106	0.924986
93	USV	TRUE	0.675728	275.674	275.677	0.0032	70.8981	70.6606	71.0243	0.363674	0.148289	-128.337	1.009	-57.5263	0.802163
94	USV	TRUE	0.628427	313.686	313.689	0.0028	73.0016	73.0016	73.0016	0	1.77636e-15	2.84358e-14	1	-74.4877	0.433199
95	USV	TRUE	0.655235	313.856	313.949	0.0928	75.4492	54.3116	89.1649	34.8533	5.29237	21.2396	6.50636	-87.8268	0.206215
96	USV	TRUE	0.826283	314.348	314.425	0.0772	79.7882	79.1457	93.6802	14.5344	6.95407	183.185	1.00892	-74.5238	0.458543
97	USV	TRUE	0.821535	314.61	314.616	0.0064	72.6761	72.3378	74.9248	2.58703	1.2062	-412.66	1.00102	-69.0957	0.584185
98	USV	TRUE	0.817019	325.896	325.903	0.0076	76.8981	75.4876	77.0836	1.59603	0.393385	-160.068	1.03291	-62.466	0.716161
99	USV	TRUE	0.887499	339.617	339.619	0.0024	88.3103	85.5716	89.3791	3.80745	1.4141	-1586.44	1.02584	-56.8341	0.866546
100	USV	TRUE	0.914016	339.799	339.807	0.0088	73.4084	70.8181	75.39	4.5719	1.44876	-532.662	1.00444	-59.0471	0.769401
101	USV	TRUE	0.621116	340.027	340.029	0.0016	91.6281	90.9779	92.1001	1.12219	0.445538	-701.372	1.00392	-65.2919	0.749116
102	USV	TRUE	0.76009	340.184	340.189	0.0056	72.4026	71.1112	72.9667	1.85548	0.605245	-331.27	1.01525	-63.6493	0.727193
103	USV	TRUE	0.728029	340.652	340.654	0.002	104.276	103.812	104.765	0.952975	0.366077	-488.574	1.00178	-62.4792	0.759289
104	USV	TRUE	0.846638	342.873	342.878	0.0044	113.074	112.258	113.267	1.00938	0.372071	-240.434	1.02731	-60.022	0.790852
105	USV	TRUE	0.904132	346.692	347.237	0.545	83.9305	46.2963	107.647	61.3509	10.8765	-14.5851	13.6896	-89.4888	0.175181
106	USV	TRUE	0.880413	346.856	346.867	0.0112	74.9756	74.4527	75.7622	1.30942	0.458426	-121.718	1.00424	-70.7196	0.5297
107	USV	TRUE	0.704481	347.332	347.342	0.0096	77.1433	73.3938	77.9205	4.52667	1.99074	-479.817	1.00302	-68.956	0.643618
108	USV	TRUE	0.829869	347.528	347.535	0.0068	77.6253	76.7049	78.5159	1.81095	0.500468	-232.653	1.01017	-65.4966	0.647457
109	USV	TRUE	0.817753	347.997	348	0.0032	76.0073	75.176	76.6604	1.48438	0.487989	-443.769	1.00378	-67.785	0.657356
110	USV	TRUE	0.644773	351.923	351.929	0.006	103.647	102.934	103.963	1.02952	0.324364	107.503	1.04543	-70.3608	0.549324
111	USV	TRUE	0.706557	353.848	353.854	0.0056	101.942	101.371	102.158	0.787515	0.246607	-125.754	1.02481	-68.1342	0.591202
112	USV	TRUE	0.648068	369.62	369.621	0.0016	77.778	77.5553	78.1787	0.623441	0.249933	-389.651	1.00816	-74.4051	0.43842
113	USV	TRUE	0.87539	369.884	369.886	0.0016	76.5473	76.1732	76.9213	0.74813	0.295724	-467.581	1	-68.5218	0.644865
114	USV	TRUE	0.813103	370.139	370.146	0.0068	76.3784	75.7052	76.421	0.71578	0.237213	-83.0839	1.0123	-66.2574	0.643499
115	USV	TRUE	0.600256	402.894	402.896	0.0016	77.0279	77.0279	77.0279	1.42109e-14	4.35117e-15	9.93014e-12	1	-68.4856	0.594442
116	USV	TRUE	0.689663	403.16	403.169	0.0088	79.1839	78.8499	79.2135	0.363674	0.132385	35.6098	1.00646	-62.1239	0.712079
117	USV	TRUE	0.649642	431.771	431.775	0.004	76.5009	76.0775	76.7535	0.676026	0.223464	167.719	1.00076	-71.7567	0.523114
118	USV	TRUE	0.656932	432.005	432.015	0.01	76.2611	75.9499	76.2622	0.31229	0.139405	-32.7907	1.00011	-73.3955	0.443748
119	USV	TRUE	0.805941	432.485	432.493	0.008	80.6033	79.009	80.9447	1.93568	0.44147	-136.222	1.05918	-64.7567	0.654572
120	USV	TRUE	0.625655	432.815	432.817	0.002	79.39	79.0872	79.488	0.400784	0.153333	-176.854	1.03234	-70.2816	0.544735
121	USV	TRUE	0.623114	433.091	433.096	0.0052	75.564	74.9702	76.1672	1.19696	0.392452	-230.141	1.00637	-72.3082	0.504565
122	USV	TRUE	0.765617	439.323	439.333	0.0096	76.7346	76.4233	77.0284	0.60506	0.184345	21.3308	1.01997	-66.1994	0.664126
123	USV	TRUE	0.938476	441.451	441.458	0.0068	79.1153	78.5289	79.9985	1.46954	0.463803	-215.611	1.00484	-62.8262	0.698248
124	USV	TRUE	0.809554	441.696	441.71	0.014	79.9524	78.9675	80.5538	1.58635	0.442112	-49.3833	1.04194	-52.9439	0.847361
125	USV	TRUE	0.808129	441.95	441.957	0.0072	76.07	75.2264	76.5399	1.31357	0.46441	-127.176	1.04486	-66.1347	0.697008
127	USV	TRUE	0.664806	456.067	456.074	0.0068	108.108	102.831	108.726	5.89501	2.26353	-892.544	1.02354	-70.4805	0.59951
128	USV	TRUE	0.827417	459.186	459.19	0.0044	75.4325	74.965	75.6033	0.638285	0.197049	-31.6599	1.05872	-55.9509	0.839944
129	USV	TRUE	0.879842	459.343	459.349	0.006	77.4325	76.7422	78.3676	1.6254	0.498349	-260.095	1.00514	-65.8732	0.663882
130	USV	TRUE	0.832546	459.58	459.586	0.006	78.7412	77.5753	79.0972	1.52186	0.513657	-252.624	1.02203	-47.0784	0.919346
131	USV	TRUE	0.761748	459.635	459.642	0.0064	75.5218	74.2972	75.9968	1.69962	0.493819	-233.117	1.02033	-58.1933	0.804342
132	USV	TRUE	0.660112	463.209	463.22	0.0108	77.5975	75.3556	77.6423	2.28665	0.764463	-207.615	1.01685	-75.2252	0.413088
133	USV	TRUE	0.695934	473.819	473.821	0.0024	74.5341	74.2001	74.8681	0.667973	0.240498	-278.322	1	-73.6984	0.495276
134	USV	TRUE	0.871713	475.474	475.48	0.0052	76.7983	76.4535	76.961	0.507562	0.183462	-94.3286	1.00081	-68.1924	0.522098
135	USV	TRUE	0.857626	475.693	475.695	0.0024	76.8277	76.4269	77.3621	0.935162	0.33784	-389.651	1.00212	-71.3839	0.557988
136	USV	TRUE	0.964827	475.927	476.001	0.0736	70.8706	67.2527	76.228	8.97533	3.47863	-90.8106	1.04224	-68.6404	0.522279
137	USV	TRUE	0.780414	476.216	476.226	0.01	75.746	75.4046	76.6886	1.28391	0.376922	-95.7217	1.0241	-65.4485	0.487614
138	USV	TRUE	0.828696	476.483	476.491	0.0084	77.3657	76.1485	78.345	2.19652	0.627975	-234.582	1.01051	-60.5794	0.772707
139	USV	TRUE	0.707746	476.765	476.766	0.0016	92.2492	91.7238	92.5966	0.872818	0.347517	-545.511	1.00577	-67.1017	0.531203
140	USV	TRUE	0.789569	477.001	477.004	0.0024	74.553	74.0186	74.9537	0.935162	0.33784	-389.651	1.00212	-67.5828	0.655976
141	USV	TRUE	0.762796	477.212	477.217	0.0048	77.9674	77.2563	78.3341	1.07786	0.364822	-215.781	1.00316	-69.5733	0.546776
142	USV	TRUE	0.93344	480.26	480.775	0.515	77.5221	58.2114	97.5323	39.3209	7.88742	-6.08883	32.8393	-88.3552	0.186985
143	USV	TRUE	0.883909	480.849	480.853	0.004	79.7014	78.9592	80.1467	1.18751	0.410658	-305.986	1.00752	-62.5042	0.716443
144	USV	TRUE	0.792445	481.324	481.33	0.0056	76.859	76.8293	77.2301	0.400784	0.118945	-49.0377	1.00898	-66.7238	0.581233
145	USV	TRUE	0.796349	481.803	481.821	0.0184	76.9589	76.7511	77.7456	0.994537	0.341989	45.1361	1.02223	-58.4713	0.791416
146	USV	TRUE	0.695278	481.87	481.873	0.0024	74.9501	74.015	75.8853	1.87032	0.673394	-779.302	1	-66.3116	0.584852
147	USV	TRUE	0.940698	486.817	486.82	0.0028	90.1021	89.5603	90.2728	0.712504	0.266659	-258	1.02258	-61.2647	0.639152
148	USV	TRUE	0.643056	487.027	487.029	0.0016	100.248	99.927	100.924	0.997506	0.403004	-623.441	1.0194	-69.0046	0.638562
149	USV	TRUE	0.639754	505.134	505.137	0.0024	92.3597	91.6917	93.0277	1.33595	0.480995	-556.644	1	-68.2039	0.648944
150	USV	TRUE	0.796764	505.564	505.571	0.0064	78.6697	76.3903	78.8779	2.48763	1.06533	-391.86	1.01787	-73.918	0.501475
151	USV	TRUE	0.933313	506.032	506.053	0.0216	79.3672	77.0386	79.8631	2.82444	0.584688	-41.2204	1.03927	-58.6835	0.779881
152	USV	TRUE	0.769946	506.488	506.491	0.0032	79.2973	78.8999	79.8138	0.913892	0.340871	-277.73	1.01064	-68.8322	0.585389
153	USV	TRUE	0.857168	506.765	506.772	0.0072	76.4305	76.0965	76.4602	0.363674	0.1347	-47.8193	1.00764	-64.8481	0.65686
154	USV	TRUE	0.955869	507.002	507.015	0.0136	82.2891	80.2481	84.6196	4.37151	1.44182	346.933	1.03889	-51.2655	0.873899
155	USV	TRUE	0.807343	507.23	507.238	0.0084	77.6882	76.8924	81.2965	4.40407	2.03336	-514.261	1.00642	-71.9968	0.57526
156	USV	TRUE	0.810892	508.2	508.203	0.0028	75.3469	73.8996	76.3934	2.49377	0.876505	-890.631	1.00454	-67.6558	0.713104
157	USV	TRUE	0.631623	513.761	513.762	0.0016	87.7166	87.6453	87.966	0.320627	0.129065	-155.86	1.04572	-68.788	0.698942
158	USV	TRUE	0.991882	513.992	514.009	0.0172	77.6546	76.9347	78.8199	1.88517	0.47747	-90.98	1.01584	-47.8161	0.855472
159	USV	TRUE	0.613383	524.748	524.752	0.004	71.1978	67.3329	71.8601	4.52716	1.71579	-1146.89	1.03668	-73.4583	0.60964
160	USV	TRUE	0.684592	528.617	528.631	0.014	72.6128	70.0593	75.6743	5.61504	1.86269	-409.061	1.0067	-74.6932	0.440213
161	USV	TRUE	0.603731	528.826	528.846	0.02	77.0996	69.8921	78.2518	8.35971	3.69023	-429.69	1.00696	-74.5601	0.480644
162	USV	TRUE	0.608314	531.051	531.053	0.0016	98.7293	98.1059	99.3528	1.24688	0.492874	-779.302	1	-64.1958	0.780026
163	USV	TRUE	0.71069	531.264	531.266	0.002	69.5739	68.7946	70.6827	1.88814	0.719699	-956.156	1.00639	-74.7268	0.582004
164	USV	TRUE	0.894064	533.378	533.918	0.54	81.4681	58.2628	105.73	47.4668	10.394	5.2223	26.8648	-90.1719	0.175868
165	USV	TRUE	0.860561	533.499	533.503	0.004	75.1022	74.5901	75.5698	0.979694	0.339062	-254.538	1.00479	-64.4844	0.710869
166	USV	TRUE	0.884506	533.736	533.745	0.0088	79.3395	78.2114	79.4731	1.26173	0.335989	-49.8339	1.06601	-58.4782	0.798847
167	USV	TRUE	0.713111	536.158	536.16	0.002	75.4823	75.0325	75.9321	0.899537	0.320169	-425.594	1.00633	-67.1432	0.701811
168	USV	TRUE	0.73795	538.081	538.09	0.0088	77.2321	75.8516	77.7368	1.88517	0.514656	-137.126	1.06199	-67.9829	0.599796
169	USV	TRUE	0.879856	538.514	538.521	0.0068	77.81	77.3384	78.276	0.937533	0.279243	-138.878	1.00185	-65.9663	0.640304
170	USV	TRUE	0.61668	547.659	547.663	0.004	99.8458	99.6083	99.8755	0.267189	0.0771893	37.2783	1.01078	-72.186	0.456716
171	USV	TRUE	0.694248	547.892	547.895	0.0028	102.781	102.046	103.516	1.46954	0.494452	-503.63	1.00325	-66.8556	0.638322
172	USV	TRUE	0.881173	550.342	550.347	0.0048	79.6645	79.427	79.6942	0.267189	0.0714213	27.2205	1.0094	-58.4683	0.773817
173	USV	TRUE	0.777221	551.17	551.173	0.0032	76.5994	76.5994	76.5994	1.42109e-14	2.51215e-15	-1.77636e-12	1	-63.0192	0.704148
174	USV	TRUE	0.954261	551.798	551.806	0.0072	75.0484	74.4222	75.7387	1.31641	0.443525	-189.106	1.00328	-64.8793	0.650522
175	USV	TRUE	0.960729	552.02	552.027	0.0072	76.213	75.8691	76.5383	0.669173	0.233755	-97.932	1.00601	-55.515	0.837783
176	USV	TRUE	0.963062	552.266	552.306	0.0404	77.3853	75.9874	79.3564	3.36897	0.793201	-35.8993	1.02009	-62.5898	0.69895
177	USV	TRUE	0.892926	552.554	552.556	0.0016	71.1063	70.4829	71.7298	1.24688	0.492874	-779.302	1	-67.494	0.681359
178	USV	TRUE	0.823995	552.78	552.811	0.0316	76.3602	68.9515	78.8548	9.90332	3.59626	-269.598	1.06583	-71.6263	0.577966
179	USV	TRUE	0.796112	553.045	553.063	0.0172	74.4695	70.3207	76.6797	6.35905	1.73487	-340.347	1.04123	-67.6009	0.65087
180	USV	TRUE	0.709484	553.251	553.254	0.0028	78.6124	78.2264	79.1319	0.905474	0.311266	-316.315	1.0022	-70.8757	0.531689
181	USV	TRUE	0.945336	553.497	553.507	0.0104	73.5211	72.9571	74.2782	1.3211	0.422904	-131.277	1.01225	-60.2647	0.775969
182	USV	TRUE	0.933905	553.69	553.695	0.0048	75.9486	75.6054	75.9784	0.373028	0.1521	-79.9737	1.003	-57.7211	0.76334
183	USV	TRUE	0.872619	553.909	553.925	0.0156	77.9455	74.7207	79.9198	5.19906	1.20905	-260.514	1.03657	-59.8319	0.720675
184	USV	TRUE	0.899904	553.979	553.985	0.006	75.4251	74.245	76.7759	2.53088	0.739132	-386.267	1.00767	-63.3908	0.717892
185	USV	TRUE	0.810104	554.205	554.213	0.0076	76.2815	74.2994	77.0762	2.77683	0.985514	-374.991	1.00542	-70.2624	0.547046
186	USV	TRUE	0.869652	554.423	554.432	0.0088	76.1972	75.1148	76.9835	1.86866	0.625562	-202.898	1.00361	-64.787	0.690179
187	USV	TRUE	0.711676	554.66	554.665	0.0048	72.3693	69.8236	74.1431	4.31956	1.48658	-948.13	1.00928	-69.7284	0.657784
188	USV	TRUE	0.677138	556.026	556.028	0.0024	71.1168	69.2465	72.5195	3.27307	1.18244	-1363.78	1.00251	-70.0192	0.697699
189	USV	TRUE	0.605539	556.905	556.908	0.0024	99.7048	98.636	100.172	1.53634	0.567085	-640.141	1.02463	-64.8444	0.625933
190	USV	TRUE	0.71155	557.097	557.099	0.0024	77.2361	77.1025	77.5033	0.400784	0.146947	-166.993	1.00302	-65.2443	0.637221
191	USV	TRUE	0.696969	557.771	557.773	0.002	78.6371	78.3209	78.9265	0.605629	0.218335	-290.727	1.00254	-69.1446	0.601724
192	USV	TRUE	0.812685	558.842	558.846	0.0036	76.3932	75.4877	76.7124	1.22462	0.4365	-345.682	1.02926	-69.2168	0.605112
193	USV	TRUE	0.705395	562.142	562.144	0.002	75.0669	74.7373	75.3964	0.659067	0.266714	-353.708	1.00734	-75.2055	0.432267
194	USV	TRUE	0.664951	563.976	563.985	0.0084	74.3544	70.839	75.4157	4.57671	1.48156	-541.209	1.03375	-70.4281	0.59851
195	USV	TRUE	0.784696	564.229	564.25	0.0204	76.7834	76.1513	100.456	24.3046	12.9682	1195.22	1.0008	-65.2911	0.571926
