# Supplementary material for: Bazedoxifene reverses sexually dimorphic autistic-like abnormalities in biallelic MDGA1-mutant mice
Source: EMBO Mol Med. 2026 Mar 20;18(4):1358–98. doi: 10.1038/s44321-026-00402-y (PMC13084050; doi:10.1038/s44321-026-00402-y)
Supplement: Supplementary file 18 — Source data Fig. 4 [file 44321_2026_402_MOESM18_ESM.zip › Panel C/Batch1/P3/P3_WT_762.xlsx]

## Sheet: Sheet1
ID	Label	Accepted	Score	Begin Time (s)	End Time (s)	Call Length (s)	Principal Frequency (kHz)	Low Freq (kHz)	High Freq (kHz)	Delta Freq (kHz)	Frequency Standard Deviation (kHz)	Slope (kHz/s)	Sinuosity	Mean Power (dB/Hz)	Tonality
1	USV	TRUE	0.89445	151.993	152.003	0.0104	63.9704	63.4361	64.3564	0.920318	0.295069	13.2421	1.03184	-63.181	0.708437
2	USV	TRUE	0.675584	153.779	153.781	0.0024	75.6125	74.8109	76.2805	1.46954	0.529823	-612.309	1.00127	-68.266	0.65106
3	USV	TRUE	0.833363	276.063	276.068	0.0048	63.5806	62.7271	65.2802	2.55314	0.838433	-374.664	1.33616	-44.58	0.935169
4	USV	TRUE	0.832314	276.3	276.304	0.0036	59.8956	58.5485	59.9958	1.44727	0.481553	-322.066	1.11541	-39.4291	0.928899
5	USV	TRUE	0.790654	276.455	276.546	0.0912	67.1208	49.4714	69.2583	19.7869	4.19983	-159.275	1.02797	-45.4435	0.858759
6	USV	TRUE	0.890499	276.798	276.8	0.0016	82.8137	81.4155	84.0339	2.61845	1.03587	-1636.53	1.00044	-50.8254	0.919293
7	USV	TRUE	0.965613	276.966	276.987	0.0212	69.8341	69.7207	70.1067	0.38594	0.126082	6.61109	1.0065	-53.8507	0.849896
8	USV	TRUE	0.827055	277.046	277.05	0.004	60.8299	60.5283	61.5263	0.99795	0.34117	-233.365	1.00726	-43.9958	0.916285
9	USV	TRUE	0.974425	277.236	277.274	0.038	67.4836	62.4747	69.5062	7.03148	2.69634	-219.569	1.04076	-37.9968	0.930822
10	USV	TRUE	0.642422	277.313	277.318	0.0048	59.793	57.0801	61.4525	4.37247	1.68378	-866.302	1.06113	-51.3773	0.836512
11	USV	TRUE	0.848132	277.505	277.574	0.0696	64.3265	58.7952	64.6356	5.8404	1.86636	-76.8142	1.00589	-32.8355	0.920409
12	USV	TRUE	0.841673	277.839	277.841	0.002	59.4703	58.3481	59.9602	1.61204	0.648479	-842.282	1.04192	-40.1164	0.929118
13	USV	TRUE	0.80353	278.058	278.121	0.0636	64.0036	61.0052	73.8977	12.8925	2.75412	-72.145	1.09628	-44.2055	0.865906
14	USV	TRUE	0.797188	278.316	278.318	0.002	64.2893	64.2893	64.2893	1.42109e-14	9.53293e-15	-3.30672e-13	1	-32.8004	0.925168
15	USV	TRUE	0.793709	278.557	278.631	0.0744	61.5941	56.4036	73.0919	16.6883	4.66505	-113.726	1.13168	-42.3429	0.876264
16	USV	TRUE	0.905873	278.813	278.9	0.0872	62.1333	61.4597	103.133	41.6732	12.0838	334.343	1.23844	-43.5802	0.850696
17	USV	TRUE	0.910304	279.077	279.17	0.0928	69.2342	60.5863	84.8423	24.256	10.5298	228.834	1.09715	-47.4154	0.877154
18	USV	TRUE	0.827277	279.412	279.418	0.006	63.6771	62.1407	64.4193	2.27853	0.758241	-4.33564	1.35643	-39.7648	0.928824
19	USV	TRUE	0.829433	279.597	279.653	0.0564	67.2803	66.3248	70.7055	4.38069	1.2917	-45.5995	1.03778	-36.8024	0.919014
20	USV	TRUE	0.933955	279.879	279.953	0.0744	70.6834	65.4991	91.9149	26.4158	9.0528	236.535	1.28948	-41.1362	0.918903
21	USV	TRUE	0.745486	280.109	280.177	0.0684	64.5125	61.4134	68.0136	6.6002	1.59494	-18.8503	1.06103	-34.9102	0.921684
22	USV	TRUE	0.75326	373.481	373.483	0.002	62.3657	62.3657	62.3657	1.42109e-14	6.92551e-15	2.20698e-12	1	-60.5138	0.757033
23	USV	TRUE	0.819635	467.792	467.798	0.006	80.2953	78.0984	81.2676	3.16916	0.991997	-509.984	1.02399	-56.2571	0.848525
24	USV	TRUE	0.919178	467.848	467.862	0.0132	75.5732	74.2669	76.0999	1.833	0.458658	-58.521	1.04547	-60.5045	0.772977
25	USV	TRUE	0.745028	480.061	480.063	0.002	66.3148	65.8116	66.533	0.721411	0.294569	-374.701	1.0422	-67.7077	0.500772
26	USV	TRUE	0.9682	480.359	480.361	0.002	64.9833	61.4653	67.6997	6.23441	2.33961	-3117.21	1.00059	-46.6491	0.932368
27	USV	TRUE	0.868853	480.615	480.619	0.0036	67.8111	64.1521	70.2009	6.04887	2.14289	-1755.62	1.00952	-47.5524	0.921395
28	USV	TRUE	0.87656	480.892	480.894	0.0028	90.0917	86.1135	92.6003	6.48676	2.27564	-2302.56	1.00316	-54.3623	0.878601
29	USV	TRUE	0.857281	481.148	481.15	0.002	87.8485	84.3082	91.0592	6.75098	2.82955	-3726.02	1.00598	-57.6958	0.863621
30	USV	TRUE	0.922385	481.332	481.342	0.0104	63.6563	63.5369	63.8341	0.297235	0.116058	11.6442	1.00874	-46.9494	0.912696
31	USV	TRUE	0.841746	481.585	481.596	0.0108	63.6149	61.9079	64.4759	2.56798	0.812379	-94.663	1.21829	-52.6269	0.793107
32	USV	TRUE	0.819261	481.858	481.859	0.0016	61.3157	61.2177	61.5918	0.374065	0.153618	-233.791	1.01068	-58.6014	0.765329
33	USV	TRUE	0.942196	482.094	482.099	0.0048	63.1059	62.7645	63.4473	0.682817	0.237811	-151.701	1.00471	-54.3692	0.846323
34	USV	TRUE	0.886711	482.36	482.374	0.014	60.1036	59.6212	65.0497	5.42853	2.17035	397.664	1.22289	-53.8423	0.860822
35	USV	TRUE	0.845214	482.601	482.602	0.0016	61.8204	61.8204	61.8204	1.42109e-14	7.53644e-15	9.93014e-12	1	-63.879	0.704073
36	USV	TRUE	0.854748	490.151	490.156	0.0048	68.1742	67.9901	69.3201	1.32995	0.568499	-291.005	1.00757	-67.5145	0.585724
37	USV	TRUE	0.900929	491.093	491.096	0.0036	66.4603	61.9923	67.9001	5.90785	1.80893	-1374.4	1.09363	-53.5396	0.864651
38	USV	TRUE	0.985152	491.67	491.686	0.016	62.9646	60.7677	64.6419	3.87424	1.21257	134.273	1.29607	-45.4559	0.875035
39	USV	TRUE	0.991434	512.536	512.579	0.0432	65.9338	62.0002	67.5518	5.5516	1.56759	110.596	1.09135	-49.8769	0.863703
40	USV	TRUE	0.826907	525.527	525.529	0.002	61.354	61.1803	61.5277	0.347346	0.151643	-197.847	1.00936	-51.0715	0.832611
41	USV	TRUE	0.754593	525.784	525.834	0.0496	62.9756	53.1341	65.0405	11.9064	3.50244	-220.448	1.05318	-49.822	0.847648
42	USV	TRUE	0.878109	526.098	526.101	0.0028	89.2678	87.2194	91.5835	4.36409	1.52817	-1558.6	1.00052	-44.9555	0.935979
43	USV	TRUE	0.872505	526.377	526.379	0.0016	91.3816	89.3688	91.7201	2.35126	0.980098	-1402.74	1.12994	-47.8662	0.921387
44	USV	TRUE	0.822614	526.556	526.581	0.0256	70.3957	67.1133	70.7071	3.59386	1.73381	-131.159	1.00898	-57.2883	0.670972
45	USV	TRUE	0.915482	526.875	526.893	0.018	66.6636	63.5451	68.2898	4.74469	1.42869	-119.279	1.15124	-41.0801	0.927724
46	USV	TRUE	0.981877	527.066	527.14	0.0736	64.9998	56.999	68.6202	11.6213	2.62026	-37.8517	1.10197	-48.625	0.860087
47	USV	TRUE	0.938734	527.307	527.373	0.066	62.445	58.9005	62.8542	3.95372	1.17294	-55.2784	1.00393	-45.3106	0.858211
48	USV	TRUE	0.978247	527.557	527.633	0.076	66.3688	63.4481	93.3224	29.8743	9.32204	376.201	1.08145	-43.6266	0.85349
49	USV	TRUE	0.768534	527.836	527.843	0.0068	61.3078	60.2836	62.1142	1.83062	0.724705	-277.623	1.00195	-68.2266	0.586374
50	USV	TRUE	0.787977	528.071	528.075	0.004	64.4699	64.0394	64.6183	0.57891	0.205694	-144.221	1.01358	-51.7088	0.85606
51	USV	TRUE	0.670454	543.229	543.231	0.0028	65.432	62.9976	67.0648	4.06721	1.51279	-1530.33	1.01162	-77.2894	0.49137
52	USV	TRUE	0.949859	544.469	544.479	0.01	64.6846	60.8902	66.6291	5.73891	1.77423	512.548	1.17727	-50.3527	0.873131
53	USV	TRUE	0.799705	544.788	544.793	0.0052	63.3586	62.5644	64.2121	1.64767	0.520589	-310.66	1.00244	-54.2973	0.841968
54	USV	TRUE	0.965593	545.016	545.026	0.0104	60.8273	59.0268	64.9242	5.89748	1.73453	-527.318	1.0638	-59.9922	0.797683
55	USV	TRUE	0.926246	545.534	545.542	0.008	61.5099	61.1388	61.8587	0.719926	0.179813	-3.32541	1.03362	-50.293	0.807104
56	USV	TRUE	0.766771	545.768	545.78	0.0124	59.9772	58.8834	66.6354	7.752	3.27732	-683.863	1.06655	-51.3973	0.860443
57	USV	TRUE	0.607275	545.841	545.843	0.002	54.2475	53.4103	55.058	1.64767	0.666836	-884.269	1.01368	-72.6633	0.617909
58	USV	TRUE	0.923198	546.026	546.03	0.0048	66.0818	65.6736	66.2154	0.5418	0.195314	-118.057	1.00876	-59.3823	0.72479
59	USV	TRUE	0.820151	546.066	546.068	0.002	59.7431	59.4536	60.0593	0.605629	0.218335	-290.727	1.00254	-56.7815	0.845945
60	USV	TRUE	0.972653	546.304	546.332	0.0276	65.6406	64.6609	68.3825	3.72166	0.77939	-50.6367	1.04713	-47.6504	0.868846
61	USV	TRUE	0.819375	546.582	546.586	0.0032	62.9428	62.7165	63.1149	0.398434	0.152808	-107.825	1.01095	-54.0844	0.838793
62	USV	TRUE	0.936083	547.188	547.191	0.0028	59.6395	59.402	59.6692	0.267189	0.0891293	-67.1507	1.01361	-41.5097	0.929531
63	USV	TRUE	0.930462	547.406	547.419	0.0132	63.7174	61.8768	64.2314	2.3546	0.651379	139.721	1.02857	-40.3982	0.924839
64	USV	TRUE	0.790576	547.724	547.728	0.0044	59.7376	57.2365	60.1013	2.86486	0.866002	-506.948	1.12353	-44.0631	0.891431
65	USV	TRUE	0.770632	547.959	547.972	0.0128	63.3216	62.8642	63.6303	0.766133	0.277507	-45.0652	1.01502	-35.635	0.926425
66	USV	TRUE	0.653765	548.023	548.025	0.002	91.5212	87.2195	91.7082	4.48878	1.76873	-1834.06	1.22227	-72.1592	0.512064
67	USV	TRUE	0.84631	548.21	548.283	0.0732	60.7029	57.0969	61.3571	4.26018	1.0535	-27.0582	1.01712	-43.494	0.855739
68	USV	TRUE	0.697309	550.635	550.638	0.0032	68.6936	66.8307	69.9999	3.16916	1.09893	-998.867	1.00447	-65.5094	0.768339
