# Supplementary material for: Bazedoxifene reverses sexually dimorphic autistic-like abnormalities in biallelic MDGA1-mutant mice
Source: EMBO Mol Med. 2026 Mar 20;18(4):1358–98. doi: 10.1038/s44321-026-00402-y (PMC13084050; doi:10.1038/s44321-026-00402-y)
Supplement: Supplementary file 18 — Source data Fig. 4 [file 44321_2026_402_MOESM18_ESM.zip › Panel C/Batch1/P3/P3_WT_766.xlsx]

## Sheet: Sheet1
ID	Label	Accepted	Score	Begin Time (s)	End Time (s)	Call Length (s)	Principal Frequency (kHz)	Low Freq (kHz)	High Freq (kHz)	Delta Freq (kHz)	Frequency Standard Deviation (kHz)	Slope (kHz/s)	Sinuosity	Mean Power (dB/Hz)	Tonality
2	USV	TRUE	0.958162	98.5913	98.5957	0.0044	66.9832	66.3671	67.3172	0.950006	0.285848	189.83	1.01806	-54.0931	0.861237
3	USV	TRUE	0.834117	98.7249	98.7345	0.0096	58.7032	58.7032	58.7032	1.42109e-14	7.10543e-15	-1.11477e-12	1	-67.3187	0.398942
4	USV	TRUE	0.808041	98.9157	98.9413	0.0256	58.7044	58.0756	58.7073	0.631726	0.241434	-25.8809	1.00086	-32.1583	0.930193
5	USV	TRUE	0.742951	99.1165	99.1285	0.012	59.5917	59.2643	60.5872	1.3229	0.580838	-110.564	1.00061	-34.623	0.917319
6	USV	TRUE	0.933554	99.2848	99.366	0.0812	59.0161	50.0108	60.5833	10.5725	1.77018	-41.4883	1.05529	-33.4769	0.92921
7	USV	TRUE	0.906736	99.4784	99.5556	0.0772	60.5747	56.2104	61.2203	5.00986	1.08451	-42.2426	1.00607	-30.0941	0.926123
8	USV	TRUE	0.953747	99.6772	99.738	0.0608	58.3358	56.3047	60.988	4.68328	1.58605	-75.4956	1.00553	-31.6739	0.922072
9	USV	TRUE	0.863578	99.8724	99.9636	0.0912	58.7315	57.8211	78.0426	20.2215	4.63272	107.738	1.07297	-31.3404	0.923912
10	USV	TRUE	0.891859	100.078	100.174	0.0956	58.2755	56.347	84.7266	28.3796	9.63157	232	1.27426	-34.6979	0.92449
11	USV	TRUE	0.79371	100.286	100.362	0.076	56.8107	54.923	59.7103	4.78737	1.25721	-48.4656	1.01287	-32.0352	0.923935
12	USV	TRUE	0.916024	100.503	100.538	0.0352	59.5515	55.7471	60.5545	4.80737	1.73301	-110.9	1.02609	-31.6292	0.922326
13	USV	TRUE	0.760612	100.7	100.776	0.0768	58.2811	56.0064	60.7166	4.71027	1.16475	-0.893594	1.03589	-35.5334	0.917686
14	USV	TRUE	0.827753	100.907	100.998	0.0908	58.0623	52.0798	59.7072	7.62743	1.35292	-28.9955	1.02642	-34.5993	0.9237
15	USV	TRUE	0.908691	101.118	101.145	0.0268	58.1482	56.5145	59.3311	2.81662	1.04493	-114.678	1.00573	-35.204	0.917634
16	USV	TRUE	0.84594	101.312	101.338	0.026	58.048	55.329	61.0242	5.69522	1.96648	-178.452	1.05295	-34.567	0.921999
17	USV	TRUE	0.768432	101.535	101.539	0.0044	51.6711	51.2339	51.8198	0.585902	0.205762	-126.093	1.01387	-73.584	0.448811
18	USV	TRUE	0.715664	101.74	101.742	0.0016	87.4986	87.0978	87.7213	0.623441	0.249933	-389.651	1.00816	-62.7348	0.763915
19	USV	TRUE	0.620884	102.323	102.325	0.0016	88.1517	87.0206	88.3922	1.37157	0.580791	-857.232	1.07696	-66.9379	0.714013
20	USV	TRUE	0.90707	106.89	106.897	0.0068	85.4466	84.5157	87.9879	3.47219	1.22187	-477.16	1.01522	-63.3833	0.763152
21	USV	TRUE	0.977848	116.997	117.012	0.0156	58.4458	57.2212	59.0322	1.81095	0.541647	-112.673	1.01189	-53.0177	0.864014
22	USV	TRUE	0.753546	117.175	117.228	0.0532	57.4476	56.9684	82.4812	25.5128	12.3278	490.199	1.04795	-64.8188	0.576746
23	USV	TRUE	0.790688	117.407	117.42	0.0128	56.3398	55.6867	56.7109	1.02423	0.278439	-63.6183	1.01668	-53.2539	0.710147
24	USV	TRUE	0.738802	117.83	117.834	0.0036	91.9111	90.9982	92.824	1.82579	0.617939	-510.088	1.00143	-67.2587	0.639197
25	USV	TRUE	0.890453	142.43	142.433	0.0036	78.8299	78.5377	79.1334	0.595618	0.253742	-144.727	1.01453	-60.9019	0.759045
26	USV	TRUE	0.829103	142.59	142.599	0.0088	81.5707	81.1524	84.6115	3.45911	1.32599	-384.993	1.02105	-62.4187	0.643727
27	USV	TRUE	0.761198	142.747	142.754	0.0068	98.224	92.1396	99.9127	7.77308	2.74289	-1146.61	1.01032	-63.9939	0.70378
28	USV	TRUE	0.81264	167.86	167.863	0.0032	86.067	84.694	87.0541	2.36017	0.859486	-779.302	1.01173	-72.4659	0.537472
29	USV	TRUE	0.791132	168.259	168.278	0.0184	61.1981	60.2333	61.5395	1.30626	0.419262	-72.093	1.01507	-41.4353	0.865613
30	USV	TRUE	0.909905	168.454	168.473	0.0192	59.6142	58.0401	59.6566	1.61644	0.565498	-54.8525	1.02409	-32.5528	0.918106
31	USV	TRUE	0.796953	168.661	168.664	0.0028	58.7933	58.5407	59.1331	0.592409	0.222858	198.784	1.00234	-49.6474	0.838905
32	USV	TRUE	0.822945	169.063	169.067	0.0036	98.6641	97.1575	99.6958	2.5383	0.886759	-726.674	1.01363	-65.9586	0.733077
33	USV	TRUE	0.655177	169.461	169.465	0.0036	99.567	99.1176	101.275	2.15748	0.912461	-604.268	1.00497	-66.2969	0.695674
34	USV	TRUE	0.643906	169.678	169.682	0.004	96.5777	93.2824	99.2719	5.98949	2.51166	-1790.54	1.33852	-54.9336	0.857109
36	USV	TRUE	0.688135	186.642	186.647	0.0052	94.08	92.6253	96.3511	3.7258	1.23415	-731.997	1.00851	-61.8721	0.777778
37	USV	TRUE	0.955223	193.873	193.887	0.0144	60.1724	59.2224	61.7533	2.53088	0.786027	164.532	1.00465	-63.9245	0.712088
38	USV	TRUE	0.719177	194.034	194.053	0.0184	63.446	59.9216	64.4957	4.57412	1.09745	9.87191	1.22701	-34.506	0.924166
39	USV	TRUE	0.827795	194.212	194.226	0.0132	63.2741	61.6972	64.4148	2.71754	0.835219	-178.408	1.03179	-35.9825	0.921717
40	USV	TRUE	0.777182	194.386	194.389	0.0028	63.2689	62.9942	63.395	0.400784	0.164531	-3.27633e-12	1.08794	-37.7586	0.917643
41	USV	TRUE	0.790503	194.566	194.6	0.0344	59.3186	55.9106	59.6481	3.73757	0.7613	-65.4667	1.01051	-33.6446	0.921921
42	USV	TRUE	0.77753	194.771	194.799	0.0284	56.2588	52.7333	57.4611	4.72776	1.4964	-161.133	1.03697	-40.413	0.876265
43	USV	TRUE	0.719824	194.939	194.958	0.0188	58.2664	55.4936	58.8729	3.37936	1.14181	-171.692	1.01364	-35.2936	0.920822
44	USV	TRUE	0.929796	195.146	195.16	0.014	59.0567	57.8212	59.3562	1.53499	0.432733	-52.2852	1.03146	-31.6679	0.923881
45	USV	TRUE	0.905247	195.313	195.357	0.0444	59.5437	55.6465	63.0993	7.45271	1.82573	-3.43058	1.1231	-35.2268	0.932157
46	USV	TRUE	0.887359	195.495	195.545	0.0496	57.7692	55.2532	64.1669	8.91373	2.83608	-144.962	1.14743	-34.9758	0.928961
47	USV	TRUE	0.840161	195.717	195.72	0.0032	56.8702	55.9499	57.412	1.46212	0.532564	-480.879	1.01189	-63.1903	0.775263
48	USV	TRUE	0.944287	196.313	196.32	0.0068	56.4957	55.1226	57.5422	2.41955	0.750571	-350.033	1.00562	-52.3854	0.881882
49	USV	TRUE	0.766338	197.083	197.093	0.01	89.7014	86.792	92.6702	5.87816	1.73924	-567.986	1.00424	-53.8423	0.873885
50	USV	TRUE	0.915344	201.711	201.725	0.0144	91.5549	89.7068	92.876	3.16916	0.956688	-219.781	1.00579	-51.1966	0.87136
51	USV	TRUE	0.792252	234.387	234.389	0.0016	78.9727	77.9752	79.2577	1.28251	0.516259	-623.441	1.32433	-65.088	0.70774
52	USV	TRUE	0.824049	234.688	234.717	0.0296	63.04	61.0064	63.7525	2.74611	0.809452	-75.0984	1.09538	-45.7487	0.852952
53	USV	TRUE	0.88387	234.871	234.916	0.0444	58.7712	57.1458	60.2677	3.12196	1.07847	-51.3852	1.0074	-33.1107	0.916272
54	USV	TRUE	0.884736	235.076	235.127	0.0508	61.5375	60.5303	62.1576	1.62729	0.378681	-13.5051	1.00596	-31.0406	0.926078
55	USV	TRUE	0.7903	235.29	235.361	0.0704	59.9512	59.2301	61.7958	2.56563	0.963138	-29.2946	1.01368	-31.8624	0.924998
56	USV	TRUE	0.737523	235.491	235.58	0.0892	62.3814	55.2111	80.279	25.0679	5.05724	32.5564	1.29386	-33.3492	0.924472
57	USV	TRUE	0.762756	235.719	235.77	0.0508	63.693	59.6348	65.9281	6.29331	1.46824	-93.5954	1.01338	-31.2008	0.923797
58	USV	TRUE	0.746182	235.975	236.003	0.0284	63.6825	61.5153	67.0106	5.49532	1.65357	-4.92554	1.18289	-36.3933	0.930022
59	USV	TRUE	0.832202	236.184	236.255	0.0712	63.0833	59.4557	89.089	29.6333	10.6996	346.299	1.31322	-44.5131	0.867087
60	USV	TRUE	0.886644	236.401	236.421	0.0196	66.438	61.3392	67.0911	5.75199	1.72859	-7.04404	1.39662	-35.7581	0.928994
61	USV	TRUE	0.917697	236.649	236.657	0.0076	56.5606	55.5737	58.3243	2.75069	0.898095	-356.783	1.00093	-39.9597	0.915014
62	USV	TRUE	0.766942	236.844	236.939	0.0944	58.4223	55.3598	89.2993	33.9395	6.45899	66.3894	1.48215	-42.9096	0.868221
63	USV	TRUE	0.699549	237.066	237.138	0.0716	58.3773	56.4643	59.6618	3.19753	0.759076	-23.9517	1.00546	-37.7858	0.921022
64	USV	TRUE	0.842793	237.306	237.379	0.0728	62.3855	57.3718	84.6071	27.2353	5.44224	111.376	1.22685	-42.5704	0.860932
65	USV	TRUE	0.901317	237.531	237.592	0.0612	59.3754	56.5623	60.2673	3.70506	0.964772	-13.7083	1.03988	-36.6912	0.92521
66	USV	TRUE	0.752961	237.756	237.764	0.008	57.1145	56.5722	58.3944	1.82221	0.797699	-210.325	1.01145	-38.4372	0.916142
67	USV	TRUE	0.77887	237.987	238.053	0.0656	59.6397	55.2687	65.986	10.7173	3.36286	-114.997	1.19212	-44.781	0.873569
68	USV	TRUE	0.886503	238.233	238.253	0.0196	57.5447	53.1095	60.2633	7.15375	2.05899	-329.863	1.01889	-41.0044	0.920299
69	USV	TRUE	0.600701	239.702	239.705	0.0036	81.1045	79.8279	82.7596	2.93166	0.963124	-792.571	1.00424	-68.644	0.638409
70	USV	TRUE	0.617154	239.937	239.942	0.0044	87.2115	86.5713	88.2357	1.66441	0.63883	-381.636	1.00044	-71.6115	0.53371
71	USV	TRUE	0.731267	240.128	240.137	0.0092	88.747	86.2094	90.1862	3.97682	1.55898	-418.152	1.0067	-69.7902	0.594348
72	USV	TRUE	0.728107	240.374	240.377	0.0024	83.1391	82.3912	84.2342	1.843	0.71679	-752.283	1.00746	-72.4347	0.57627
74	USV	TRUE	0.709928	245.317	245.318	0.0016	86.7345	85.8171	88.1862	2.36908	0.944761	-1480.67	1.00574	-72.3406	0.58944
75	USV	TRUE	0.92234	245.491	245.505	0.0136	64.7824	63.5364	65.1238	1.58733	0.354643	-95.3874	1.01778	-40.6806	0.925354
76	USV	TRUE	0.97823	245.757	245.773	0.016	59.5763	58.1899	60.9607	2.77083	1.00833	-172.149	1.00783	-43.9825	0.91769
77	USV	TRUE	0.872103	245.97	245.981	0.0112	63.2908	62.7676	63.6371	0.869465	0.288611	-30.9781	1.02029	-44.708	0.916269
78	USV	TRUE	0.94491	246.209	246.229	0.0204	62.3356	60.7105	62.9081	2.19763	0.663447	-53.9435	1.03255	-45.5545	0.918864
79	USV	TRUE	0.804981	246.433	246.453	0.0204	54.6291	53.4497	55.8989	2.44923	0.705924	-93.6254	1.00738	-46.7931	0.851442
80	USV	TRUE	0.817128	246.661	246.672	0.0116	59.3278	58.0811	59.3301	1.24899	0.508478	-115.218	1.00279	-46.3394	0.83059
81	USV	TRUE	0.851138	246.881	246.883	0.0016	56.5317	56.2556	56.6297	0.374065	0.153618	-233.791	1.01068	-54.987	0.763933
82	USV	TRUE	0.6098	252.671	252.672	0.0016	89.6025	89.2017	89.8251	0.623441	0.249933	-389.651	1.00816	-72.1564	0.524857
83	USV	TRUE	0.784431	252.906	252.91	0.0036	56.4566	56.4566	56.4566	0	3.34953e-15	2.78612e-12	1	-72.8978	0.480886
84	USV	TRUE	0.815727	253.379	253.442	0.0636	59.5901	59.1202	88.0039	28.8837	13.6388	448.184	1.08787	-62.4218	0.656093
85	USV	TRUE	0.993885	253.597	253.646	0.0496	64.2808	59.9029	67.8597	7.9568	1.73664	-103.633	1.01836	-45.5491	0.847629
86	USV	TRUE	0.845701	253.864	253.963	0.0992	58.8947	56.7248	60.5691	3.84433	1.36901	-33.1153	1.01459	-33.9349	0.91745
87	USV	TRUE	0.931585	254.13	254.176	0.0468	57.4122	56.5262	59.0244	2.49822	0.679515	-42.8886	1.00391	-31.3076	0.921944
88	USV	TRUE	0.861161	254.387	254.408	0.0216	58.9529	56.8044	59.345	2.5406	0.809688	-115.037	1.01706	-31.053	0.924301
89	USV	TRUE	0.857846	254.586	254.63	0.0448	59.4992	53.784	60.3426	6.55859	1.16627	-74.3513	1.02497	-32.1423	0.919596
90	USV	TRUE	0.854235	254.798	254.858	0.0596	56.56	54.4191	57.9002	3.48101	0.958758	3.4102	1.03543	-36.5622	0.915532
91	USV	TRUE	0.751409	258.626	258.636	0.0104	94.8634	89.8759	101.142	11.2665	4.01803	-1249.32	1.02861	-59.9055	0.797526
92	USV	TRUE	0.92043	258.857	258.864	0.0076	60.5661	59.913	60.9298	1.0168	0.302525	-124.303	1.01527	-66.2818	0.64444
93	USV	TRUE	0.654809	270.524	270.532	0.0072	102.527	101.489	104.524	3.03462	1.30401	-409.071	1.04202	-77.3372	0.432762
94	USV	TRUE	0.822729	274.055	274.062	0.0064	90.2673	86.6713	90.9237	4.25238	1.94864	-667.425	1.00131	-70.3717	0.596257
95	USV	TRUE	0.840224	274.781	274.786	0.0048	88.0202	87.6862	88.0573	0.371096	0.14037	-77.6748	1.0076	-68.0192	0.584091
96	USV	TRUE	0.666927	274.998	275.004	0.0064	91.9608	90.7145	93.5567	2.84219	1.02827	-450.945	1.00204	-69.5095	0.586946
97	USV	TRUE	0.671515	276.158	276.16	0.002	91.184	91.0103	91.3576	0.347346	0.151643	-197.847	1.00936	-70.4705	0.494366
98	USV	TRUE	0.605249	276.215	276.219	0.004	83.4004	81.8715	85.0109	3.13947	1.0605	-799.037	1.00132	-66.8041	0.719416
99	USV	TRUE	0.77507	276.452	276.458	0.006	88.9838	87.7592	90.253	2.49377	0.810651	-425.178	1.00308	-63.3904	0.705029
100	USV	TRUE	0.647323	276.675	276.69	0.0144	96.8048	91.0529	102.612	11.5591	4.09331	-797.166	1.04905	-73.7037	0.540236
101	USV	TRUE	0.729781	283.588	283.593	0.0048	58.976	58.2635	59.2284	0.96485	0.303183	-181.062	1.02692	-71.0315	0.540683
102	USV	TRUE	0.684241	284.865	284.871	0.0064	90.8219	88.3133	94.2212	5.90785	1.82677	-901.682	1.00418	-62.2443	0.792159
103	USV	TRUE	0.772252	286.443	286.451	0.008	90.6851	88.0429	95.6501	7.6072	2.15253	-908.842	1.00553	-56.2413	0.843997
105	USV	TRUE	0.64134	303.117	303.12	0.0032	99.2557	98.6026	99.8495	1.24688	0.427647	-389.651	1.00272	-73.6875	0.466551
106	USV	TRUE	0.831354	304.734	304.737	0.0024	81.8594	81.5922	81.993	0.400784	0.146947	-166.993	1.00302	-68.1196	0.586436
107	USV	TRUE	0.771161	305.23	305.231	0.0016	95.4189	94.742	95.7395	0.997506	0.403004	-623.441	1.0194	-64.2455	0.6986
108	USV	TRUE	0.805434	306.964	306.973	0.0084	57.0279	56.6797	57.4068	0.727092	0.165579	-54.6836	1.00778	-74.9714	0.40684
109	USV	TRUE	0.78226	307.214	307.222	0.008	90.1241	87.6971	92.8328	5.1357	1.60055	-669.783	1.0127	-71.0326	0.588393
110	USV	TRUE	0.685699	307.439	307.449	0.0104	69.6368	68.9716	69.6681	0.696447	0.240848	-24.6104	1.02728	-72.5431	0.491926
111	USV	TRUE	0.665436	307.715	307.73	0.0148	63.0851	61.165	68.4913	7.32629	2.99319	-434.095	1.0584	-77.4303	0.486877
112	USV	TRUE	0.700495	345.18	345.185	0.0048	92.0985	91.2004	93.5829	2.38244	0.800287	-507.708	1.01367	-66.5508	0.651432
113	USV	TRUE	0.6789	371.882	371.885	0.0032	65.7786	64.4836	66.0726	1.58902	0.571237	-488.637	1.0219	-75.5572	0.451508
114	USV	TRUE	0.76447	372.093	372.095	0.0016	85.7447	84.8719	86.6175	1.74564	0.690023	-1091.02	1	-69.8182	0.594482
115	USV	TRUE	0.786217	372.47	372.471	0.0016	83.0051	82.5866	83.9581	1.37157	0.556377	-857.232	1.02519	-67.6061	0.644638
116	USV	TRUE	0.839571	372.644	372.646	0.0016	90.6804	90.2797	90.9031	0.623441	0.249933	-389.651	1.00816	-63.3756	0.7182
117	USV	TRUE	0.607911	372.853	372.856	0.0032	96.4843	94.0276	97.7683	3.74065	1.29985	-1168.95	1.01455	-63.4181	0.782587
118	USV	TRUE	0.704301	373.075	373.077	0.002	78.7703	78.1914	79.0731	0.881724	0.312948	-404.601	1.02463	-70.8042	0.489993
119	USV	TRUE	0.754039	373.233	373.241	0.0084	60.3566	59.8351	60.6342	0.799055	0.271256	-57.68	1.02195	-75.1448	0.445756
120	USV	TRUE	0.787499	373.651	373.656	0.0056	86.295	82.8091	87.2377	4.42857	1.76359	-852.891	1.0176	-61.485	0.774605
121	USV	TRUE	0.695962	374.007	374.009	0.0016	86.8791	85.9083	88.028	2.1197	0.83892	-1324.81	1.00085	-69.5263	0.631172
122	USV	TRUE	0.967448	374.144	374.16	0.016	63.2375	62.8812	64.039	1.15782	0.313164	-7.33947	1.02337	-59.9359	0.779682
123	USV	TRUE	0.960332	374.342	374.362	0.0192	64.8422	62.0848	65.5137	3.42893	0.993913	-161.467	1.02135	-46.1873	0.863762
124	USV	TRUE	0.874825	374.53	374.568	0.0388	63.8542	60.4708	65.5758	5.10503	1.08463	-18.9814	1.0595	-35.8523	0.925566
125	USV	TRUE	0.850042	374.761	374.765	0.004	60.3214	59.1125	62.7824	3.6698	1.32213	-925.97	1.03225	-41.545	0.92493
126	USV	TRUE	0.826287	374.914	374.967	0.0528	62.2108	57.078	80.8799	23.8019	6.37039	365.83	1.15981	-46.6998	0.873357
127	USV	TRUE	0.993014	375.086	375.136	0.05	63.3696	57.0799	63.6919	6.61198	2.57819	-119.972	1.0354	-43.4502	0.916656
128	USV	TRUE	0.820413	375.276	375.336	0.0596	58.3927	56.3368	64.3921	8.0553	2.51845	-111.218	1.12676	-41.0626	0.871374
129	USV	TRUE	0.807642	375.494	375.518	0.0232	64.1372	62.5223	87.8472	25.3248	12.0421	1141.17	1.20598	-42.264	0.922844
130	USV	TRUE	0.664998	375.648	375.714	0.0656	97.412	47.6554	123.76	76.1044	19.2084	453.069	13.3677	-85.6779	0.221564
131	USV	TRUE	0.791997	375.882	375.889	0.0076	59.8248	54.6693	60.3053	5.636	2.25254	-749.046	1.01488	-42.0872	0.917718
132	USV	TRUE	0.846371	376.058	376.07	0.012	59.5829	57.0624	60.8178	3.75539	1.05026	-303.606	1.01935	-50.4459	0.841758
133	USV	TRUE	0.663806	376.252	376.256	0.004	100.859	99.4826	102.235	2.752	1.06636	-678.611	1.00028	-75.6417	0.485054
134	USV	TRUE	0.91287	376.623	376.63	0.0064	59.2583	57.8523	59.7563	1.90396	0.577141	-282.885	1.00554	-43.4111	0.9152
135	USV	TRUE	0.889079	376.799	376.819	0.02	60.2233	57.4273	61.5002	4.07295	1.04175	-181.028	1.00749	-41.0998	0.923368
136	USV	TRUE	0.743902	376.999	377.01	0.0108	57.8146	53.9107	60.39	6.47934	1.98733	-599.502	1.00934	-49.184	0.865332
137	USV	TRUE	0.732055	377.211	377.213	0.002	59.0283	58.4093	59.3445	0.935162	0.356582	-467.581	1.01392	-74.5045	0.487484
138	USV	TRUE	0.76369	377.4	377.404	0.004	61.4385	60.1107	62.042	1.93129	0.800901	-482.22	1.0001	-42.6071	0.915135
139	USV	TRUE	0.963441	377.577	377.596	0.0196	63.9719	60.6321	65.2782	4.64612	1.56373	-245.919	1.06726	-40.7753	0.924775
140	USV	TRUE	0.769816	377.774	377.805	0.0304	63.0685	55.8734	65.275	9.40155	3.40239	-392.143	1.08712	-35.8862	0.921165
141	USV	TRUE	0.868001	377.981	378.021	0.0392	62.9132	58.6512	64.0369	5.38573	1.60659	-121.598	1.01732	-32.2066	0.923053
142	USV	TRUE	0.969536	378.191	378.234	0.0436	60.5253	56.3145	67.446	11.1315	2.9616	-68.9166	1.20795	-35.0889	0.922522
143	USV	TRUE	0.836573	378.413	378.419	0.0064	63.8535	63.3123	64.38	1.06769	0.402986	-138.867	1.01938	-39.929	0.917831
144	USV	TRUE	0.794204	378.658	378.665	0.0072	51.1541	49.4842	54.4197	4.93558	1.45317	-633.858	1.02315	-67.9908	0.480989
146	USV	TRUE	0.676928	383.137	383.142	0.0048	91.4157	89.909	93.1153	3.20627	1.04096	-666.546	1.0077	-60.534	0.809347
147	USV	TRUE	0.680148	408.741	408.744	0.0024	79.0262	78.6922	79.0633	0.371096	0.138851	-139.161	1.01913	-61.4267	0.723922
148	USV	TRUE	0.945425	408.873	408.879	0.006	59.5217	58.8759	59.5513	0.675395	0.2198	-95.1207	1.01412	-66.3695	0.650453
149	USV	TRUE	0.604612	408.929	408.934	0.0048	63.6663	60.794	68.0749	7.2809	2.28529	-303.402	3.45359	-59.7609	0.805747
150	USV	TRUE	0.984576	409.084	409.097	0.0124	66.1709	65.2803	66.2006	0.920318	0.245604	-51.8691	1.01258	-53.6208	0.848939
151	USV	TRUE	0.978892	409.295	409.309	0.014	65.5922	62.8906	66.5645	3.67385	0.840719	-187.501	1.05329	-59.5368	0.790759
152	USV	TRUE	0.812843	409.36	409.366	0.0056	82.171	81.1836	82.4942	1.31063	0.389729	-69.4236	1.1181	-64.5832	0.700858
153	USV	TRUE	0.790759	409.565	409.569	0.004	90.3186	88.2479	92.4636	4.21565	1.50184	-1128.3	1.0072	-66.9882	0.650578
154	USV	TRUE	0.71165	409.709	409.721	0.0116	65.4307	65.0596	66.9844	1.92473	0.58868	-162.983	1.02956	-62.1442	0.717331
155	USV	TRUE	0.795951	409.954	409.985	0.0308	66.2616	65.8496	97.7333	31.8837	12.1472	1199.21	1.45114	-67.237	0.489343
156	USV	TRUE	0.655012	415.447	415.452	0.0048	89.6898	89.0092	91.6267	2.6175	0.980998	-540.126	1.00523	-74.6738	0.498218
157	USV	TRUE	0.829567	415.887	415.901	0.0148	97.7143	90.4862	98.8276	8.34137	3.01429	-584.901	1.01727	-60.3126	0.775834
158	USV	TRUE	0.827461	424.506	424.51	0.0048	82.9109	82.9109	82.9109	1.42109e-14	4.43101e-15	3.31941e-12	1	-69.3808	0.533209
159	USV	TRUE	0.730061	425.247	425.25	0.0032	99.8627	98.497	100.969	2.4715	0.897703	-816.411	1.00647	-64.8874	0.711102
160	USV	TRUE	0.792184	425.466	425.476	0.0108	95.6608	92.8479	98.2659	5.418	1.71225	-519.707	1.00581	-63.4771	0.715361
161	USV	TRUE	0.775602	426.241	426.257	0.016	97.4685	91.7321	99.5439	7.81177	2.30672	-441.544	1.03305	-63.598	0.721031
162	USV	TRUE	0.889536	426.469	426.476	0.0068	87.9217	85.859	89.2621	3.4031	1.23167	-490.196	1.00123	-61.778	0.776244
164	USV	TRUE	0.783438	456.601	456.609	0.008	86.2508	84.3826	87.3418	2.9592	0.882079	-353.875	1.00423	-67.2422	0.604697
165	USV	TRUE	0.748598	456.775	456.78	0.0048	58.1319	57.7608	58.1616	0.400784	0.125718	-63.0048	1.00977	-67.6977	0.592026
166	USV	TRUE	0.880316	457.224	457.226	0.002	97.69	94.7242	99.0082	4.28393	1.77445	-2299.1	1.05027	-67.9908	0.651947
167	USV	TRUE	0.791181	457.423	457.443	0.02	90.1823	68.0738	92.8901	24.8163	8.95362	1157.21	1.28595	-66.7532	0.636204
168	USV	TRUE	0.806901	457.631	457.641	0.0096	64.3264	63.2138	65.0693	1.85556	0.643208	-179.433	1.01375	-67.3712	0.605949
169	USV	TRUE	0.828226	464.333	464.578	0.245	83.2198	80.4303	88.9543	8.52399	3.48456	24.5174	2.59303	-70.696	0.452269
170	USV	TRUE	0.835799	464.332	464.338	0.0052	81.5698	80.1258	81.9573	1.8315	0.702644	-357.673	1.0018	-64.4047	0.700008
171	USV	TRUE	0.837223	464.562	464.574	0.0128	87.1189	83.5267	91.2045	7.67779	2.45946	-491.199	1.05245	-65.0224	0.721495
172	USV	TRUE	0.615957	481.33	481.333	0.0028	76.2299	75.8366	76.7569	0.920318	0.319888	-325.151	1.0024	-71.915	0.529416
173	USV	TRUE	0.731529	481.564	481.567	0.0024	91.637	89.967	92.7057	2.73869	0.993928	-1141.12	1.00708	-61.0053	0.759493
174	USV	TRUE	0.639676	484.762	484.769	0.0072	86.952	83.7755	89.4829	5.70746	1.79186	-791.997	1.0121	-65.2527	0.731762
175	USV	TRUE	0.825581	488.614	488.617	0.0024	92.6698	92.4026	92.937	0.534378	0.192398	-222.658	1	-67.6631	0.590264
176	USV	TRUE	0.74877	490.93	490.937	0.0076	81.2191	79.0222	83.98	4.95784	1.55386	-654.999	1.00578	-62.0614	0.786846
177	USV	TRUE	0.823908	544.829	544.855	0.026	59.4695	59.4398	61.0712	1.63136	0.342748	42.735	1.00466	-65.6299	0.64273
178	USV	TRUE	0.921027	545.021	545.281	0.26	86.7376	58.8686	95.2567	36.3881	13.9822	84.3258	1.9736	-67.301	0.533895
179	USV	TRUE	0.933336	545.468	545.478	0.01	58.8944	58.545	59.6782	1.13322	0.383408	-116.821	1.00689	-68.9824	0.586496
180	USV	TRUE	0.793755	554.768	554.769	0.0016	84.041	83.7917	84.2904	0.498753	0.197149	-311.721	1	-59.6627	0.789612
181	USV	TRUE	0.830241	562.706	562.712	0.006	95.4883	94.3453	98.3161	3.97073	1.33387	-683.908	1.03383	-64.5996	0.705983
182	USV	TRUE	0.832779	584.153	584.158	0.0048	83.976	83.5233	84.2284	0.705083	0.226828	-138.04	1.01645	-54.2258	0.845098
183	USV	TRUE	0.859212	584.571	584.578	0.0076	58.9122	58.6747	59.3508	0.676148	0.262467	-100.369	1.00464	-64.0441	0.640583
184	USV	TRUE	0.906939	584.736	584.746	0.01	64.9407	63.6475	65.2753	1.62781	0.657955	-162.059	1.00416	-35.4123	0.92265
185	USV	TRUE	0.871034	584.945	585.032	0.0872	64.5835	59.1288	79.5503	20.4215	4.54981	71.085	1.27114	-45.9134	0.869459
186	USV	TRUE	0.79182	585.148	585.181	0.0336	61.6518	59.5478	61.9644	2.41666	0.723478	-46.8071	1.00907	-32.3946	0.919003
187	USV	TRUE	0.825067	585.355	585.364	0.0092	62.1881	60.6648	62.8338	2.16907	0.762979	-241.485	1.04833	-35.9667	0.920967
188	USV	TRUE	0.727816	585.552	585.598	0.046	57.422	52.2922	59.3354	7.04324	2.13456	-113.716	1.04755	-39.2617	0.914921
189	USV	TRUE	0.747423	585.77	585.796	0.026	60.5227	55.2128	63.8053	8.59251	2.41298	-286.311	1.14373	-38.3714	0.926597
190	USV	TRUE	0.876741	585.971	585.973	0.0028	62.7895	58.9969	63.6207	4.62386	1.62705	-1397.8	1.35854	-44.4801	0.926022
191	USV	TRUE	0.74088	586.186	586.201	0.0148	64.965	63.3633	66.0535	2.69014	0.855775	-99.228	1.07945	-41.5185	0.929287
192	USV	TRUE	0.773023	586.383	586.403	0.0196	60.8882	56.736	64.8635	8.12752	3.04208	-458.386	1.07879	-40.1405	0.925408
193	USV	TRUE	0.686029	586.581	586.603	0.0224	60.6245	56.5424	64.5847	8.04227	2.86201	-395.152	1.16197	-47.4106	0.875167
194	USV	TRUE	0.899815	586.8	586.811	0.0108	58.2045	56.5005	59.3327	2.83216	0.987959	-319.194	1.02609	-54.5663	0.855546
195	USV	TRUE	0.728801	587.019	587.022	0.0028	54.4767	54.3951	54.7885	0.393362	0.146665	-137.836	1.01178	-71.7854	0.53774
196	USV	TRUE	0.938709	587.211	587.225	0.014	58.9895	57.5867	59.7984	2.21173	0.721709	-168.765	1.01086	-50.6111	0.880807
197	USV	TRUE	0.602282	587.393	587.455	0.0624	76.9275	46.8539	120.791	73.9372	19.7399	111.174	16.5607	-87.8728	0.19008
198	USV	TRUE	0.70284	587.665	587.669	0.004	89.9105	88.9033	91.049	2.14575	0.695771	-503.772	1.00769	-64.5205	0.693952
199	USV	TRUE	0.657174	588.082	588.084	0.002	89.8331	89.2141	90.1493	0.935162	0.356582	-467.581	1.01392	-61.4484	0.786286
200	USV	TRUE	0.869041	591.358	591.363	0.0048	90.4843	89.9686	91.4068	1.43818	0.467648	-290.834	1.00281	-60.1739	0.780209
201	USV	TRUE	0.750873	591.572	591.575	0.0024	88.0808	86.4109	89.016	2.60509	0.950296	-1085.46	1.01237	-66.6218	0.640508
202	USV	TRUE	0.630544	591.938	591.94	0.0016	58.7052	58.6072	58.9813	0.374065	0.153618	-233.791	1.01068	-74.2339	0.46158
203	USV	TRUE	0.610082	592.164	592.167	0.0028	87.5195	86.4508	88.1875	1.73673	0.584049	-588.452	1.01284	-63.75	0.728143
204	USV	TRUE	0.836399	592.364	592.37	0.0056	92.1463	90.5654	93.7568	3.19143	1.01865	-568.373	1.00621	-60.5732	0.801508
205	USV	TRUE	0.861388	592.57	592.58	0.01	88.696	86.462	90.6632	4.20115	1.17909	-405.025	1.01663	-58.9062	0.79135
						0.0226905	71.9873
