# Supplementary material for: Bazedoxifene reverses sexually dimorphic autistic-like abnormalities in biallelic MDGA1-mutant mice
Source: EMBO Mol Med. 2026 Mar 20;18(4):1358–98. doi: 10.1038/s44321-026-00402-y (PMC13084050; doi:10.1038/s44321-026-00402-y)
Supplement: Supplementary file 18 — Source data Fig. 4 [file 44321_2026_402_MOESM18_ESM.zip › Panel C/Batch1/P3/P3_WT_774.xlsx]

## Sheet: Sheet1
ID	Label	Accepted	Score	Begin Time (s)	End Time (s)	Call Length (s)	Principal Frequency (kHz)	Low Freq (kHz)	High Freq (kHz)	Delta Freq (kHz)	Frequency Standard Deviation (kHz)	Slope (kHz/s)	Sinuosity	Mean Power (dB/Hz)	Tonality
1	USV	TRUE	0.611676	8.47382	8.47582	0.002	96.5712	94.5984	97.3594	2.76095	1.12412	-1435.82	1.10056	-69.3197	0.692272
3	USV	TRUE	0.606034	9.07855	9.08015	0.0016	86.3664	77.567	90.5345	12.9676	5.23905	-8104.74	1.00098	-57.6003	0.844714
4	USV	TRUE	0.662769	9.25935	9.26135	0.002	80.5385	78.8775	80.7033	1.82579	0.717904	-830.195	1.13834	-54.2586	0.861797
5	USV	TRUE	0.878301	9.44055	9.44415	0.0036	92.888	81.4602	93.9273	12.467	5.98692	-3551.39	1.00621	-39.4013	0.915761
6	USV	TRUE	0.902726	9.61695	9.62135	0.0044	57.1887	55.4907	57.5288	2.03808	0.690244	374.116	1.15487	-39.3833	0.921129
7	USV	TRUE	0.945876	9.74975	9.77975	0.03	56.899	54.2438	57.5466	3.30276	1.00631	24.8305	1.1123	-38.4089	0.92147
8	USV	TRUE	0.86969	9.94415	9.94855	0.0044	55.5278	53.6278	56.0325	2.4047	0.705202	-71.7539	1.55068	-44.6001	0.877347
9	USV	TRUE	0.74349	10.1333	10.1373	0.004	57.7247	56.4258	58.1848	1.759	0.512737	150.969	1.29772	-43.4893	0.884077
10	USV	TRUE	0.805015	10.2935	10.5135	0.22	52.606	51.5174	53.6644	2.14697	0.775513	-5.52559	1.38927	-50.9518	0.721616
11	USV	TRUE	0.780031	11.2772	11.2796	0.0024	90.8701	90.2021	91.3376	1.13555	0.410963	-473.147	1.00398	-63.1753	0.726644
12	USV	TRUE	0.743811	13.1095	13.1131	0.0036	84.5697	84.2023	84.7515	0.549222	0.180542	59.3754	1.05926	-63.1036	0.710929
13	USV	TRUE	0.79784	13.2799	13.2815	0.0016	102.251	101.752	102.394	0.641254	0.258129	-311.721	1.14317	-66.8423	0.616349
14	USV	TRUE	0.721708	30.815	30.817	0.002	98.0671	97.4481	98.3833	0.935162	0.356582	-467.581	1.01392	-63.8568	0.760263
15	USV	TRUE	0.811221	30.9526	30.9542	0.0016	89.3808	89.2828	89.6569	0.374065	0.153618	-233.791	1.01068	-56.1018	0.856312
16	USV	TRUE	0.640802	31.4321	31.4345	0.0024	98.7418	97.339	99.7437	2.4047	0.869791	1001.96	1.00432	-63.3264	0.787804
17	USV	TRUE	0.761249	35.0839	35.0859	0.002	113.725	113.538	116.628	3.09049	1.20702	-1315.59	1.18243	-58.6837	0.782168
18	USV	TRUE	0.741515	35.2383	35.2403	0.002	81.7613	80.176	84.0592	3.88315	1.53989	-2038.27	1.00919	-47.3138	0.928659
19	USV	TRUE	0.982733	35.3951	35.4179	0.0228	84.2412	82.7123	91.6038	8.89146	3.17899	-113.002	1.57908	-48.4072	0.889084
20	USV	TRUE	0.903779	35.5643	35.5859	0.0216	94.2756	91.9594	96.3315	4.37205	1.17488	-32.1065	1.13688	-52.1978	0.878635
21	USV	TRUE	0.811349	35.7491	35.7607	0.0116	96.5742	93.4097	99.3786	5.96889	2.2567	444.268	1.13124	-57.2029	0.860098
22	USV	TRUE	0.874738	39.1888	39.1916	0.0028	94.0463	93.7345	94.1279	0.393362	0.146665	-137.836	1.01178	-55.2027	0.843093
23	USV	TRUE	0.93033	39.3648	39.3756	0.0108	90.4058	82.784	92.3992	9.61521	4.53865	1005.79	1.14464	-51.9672	0.872063
25	USV	TRUE	0.658718	56.0252	56.0268	0.0016	93.5188	93.2427	93.6168	0.374065	0.153618	-233.791	1.01068	-63.1669	0.735776
26	USV	TRUE	0.658046	56.2243	56.2263	0.002	94.1963	93.9202	94.223	0.302814	0.114253	-113.873	1.03232	-65.8833	0.686287
27	USV	TRUE	0.802926	81.9513	81.9533	0.002	106.611	106.308	106.709	0.400784	0.153333	-176.854	1.03234	-60.6298	0.76971
28	USV	TRUE	0.761585	106.448	106.451	0.0028	103.479	100.688	103.686	2.99846	1.0689	848.22	1.28803	-63.3504	0.781818
29	USV	TRUE	0.702293	106.589	106.591	0.002	102.43	99.3131	102.617	3.30424	1.28353	-1315.59	1.25673	-59.7448	0.813216
30	USV	TRUE	0.64501	108.98	108.982	0.002	91.8851	90.5046	92.0187	1.51407	0.571266	-569.367	1.25324	-62.9264	0.743465
31	USV	TRUE	0.832875	109.144	109.147	0.0032	64.843	63.0766	69.3258	6.24926	2.41948	-2099.79	1.18891	-59.7579	0.816919
32	USV	TRUE	0.900193	109.328	109.628	0.3	67.2713	61.2699	86.8559	25.586	11.667	-80.5978	1.03537	-62.9024	0.485275
33	USV	TRUE	0.957295	109.618	109.625	0.0068	61.1101	60.531	61.4738	0.942816	0.298994	-135.764	1.00703	-57.5807	0.795492
34	USV	TRUE	0.699371	119.222	119.224	0.0024	57.3248	56.9908	57.3619	0.371096	0.138851	-139.161	1.01913	-64.2345	0.696796
35	USV	TRUE	0.792667	119.8	119.806	0.0056	64.4194	63.6846	64.642	0.957428	0.291435	-11.398	1.08936	-64.9032	0.729429
36	USV	TRUE	0.769943	128.555	128.58	0.0256	65.2403	57.8843	67.0828	9.19855	2.82027	-175.113	1.21221	-68.8208	0.592004
37	USV	TRUE	0.956785	128.945	128.949	0.0048	84.8376	83.2463	85.7249	2.4786	0.872724	-511.476	1.00559	-65.6028	0.665351
38	USV	TRUE	0.823125	129.795	129.796	0.0016	96.9147	94.6881	98.4288	3.74065	1.48798	-2337.91	1.00217	-65.4656	0.770701
39	USV	TRUE	0.761283	130.123	130.125	0.002	101.663	101.36	101.761	0.400784	0.153333	176.854	1.03234	-71.5007	0.490577
40	USV	TRUE	0.888457	130.517	130.52	0.0032	93.3694	92.1819	93.7628	1.58087	0.57478	-505.618	1.03591	-56.2334	0.844162
41	USV	TRUE	0.661255	130.874	130.896	0.0216	95.0685	94.3046	95.5049	1.2003	0.35044	-12.6093	1.03195	-69.2949	0.606482
42	USV	TRUE	0.662875	139.23	139.232	0.0016	95.6375	95.3169	96.3144	0.997506	0.403004	-623.441	1.0194	-67.9839	0.649548
43	USV	TRUE	0.77565	139.321	139.325	0.0036	94.9872	94.3341	95.2322	0.898052	0.306849	90.6374	1.16724	-65.6986	0.667283
44	USV	TRUE	0.645797	145.05	145.061	0.0112	88.9995	81.7042	90.6382	8.934	3.67987	-848.142	1.00908	-68.4422	0.660893
45	USV	TRUE	0.678659	145.467	145.471	0.0036	93.82	93.1669	94.7106	1.54376	0.513219	-421.475	1.00561	-75.3491	0.401894
46	USV	TRUE	0.640033	208.545	208.547	0.002	95.6071	94.3424	96.7649	2.42252	0.873339	1162.91	1.00492	-68.9265	0.659304
48	USV	TRUE	0.84138	266.562	266.566	0.0036	103.313	102.69	103.951	1.26173	0.401687	330.838	1.00238	-61.9985	0.768537
50	USV	TRUE	0.747283	325.743	325.747	0.004	69.1817	68.1055	70.3172	2.21173	0.740954	-257.912	1.58126	-54.0207	0.86625
51	USV	TRUE	0.817485	340.248	340.261	0.0128	69.6146	69.2732	70.5869	1.31368	0.390017	-97.1585	1.01303	-43.5569	0.862512
52	USV	TRUE	0.805441	340.745	340.755	0.01	81.2979	78.6632	84.3409	5.67777	1.76392	-576.043	1.00413	-52.8437	0.802131
53	USV	TRUE	0.911066	349.625	349.631	0.006	68.1841	67.813	68.4216	0.608598	0.142132	-62.0494	1.01239	-65.2541	0.641157
54	USV	TRUE	0.961062	349.883	349.893	0.0096	93.4176	93.4149	94.6645	1.2495	0.509014	-138.274	1.00261	-54.7274	0.836804
55	USV	TRUE	0.649269	365.785	365.786	0.0016	102.805	102.226	102.894	0.667973	0.276311	-389.651	1.07279	-60.6509	0.805846
56	USV	TRUE	0.94076	371.818	371.821	0.0028	81.1721	80.8603	81.4838	0.623441	0.218159	-222.658	1	-56.2268	0.769829
57	USV	TRUE	0.932671	371.972	371.987	0.0156	69.1146	67.203	69.1239	1.92095	0.938983	-133.618	1.00195	-59.8347	0.762517
58	USV	TRUE	0.949928	372.267	372.512	0.245	81.1647	77.7733	82.0241	4.2508	1.97069	14.8295	1.23452	-57.9533	0.733523
59	USV	TRUE	0.924963	372.263	372.272	0.0088	79.6276	76.31	80.9858	4.67581	1.41578	-503.95	1.03699	-54.1119	0.87218
60	USV	TRUE	0.849828	377.557	377.567	0.0092	82.8838	81.1081	83.908	2.79992	0.804313	-286.972	1.00634	-58.882	0.725911
61	USV	TRUE	0.786981	412.99	412.998	0.0076	70.9362	68.2397	101.071	32.8309	10.5258	3576.66	1.22182	-50.2727	0.865909
62	USV	TRUE	0.819828	425.336	425.344	0.0076	65.3773	58.2871	113.424	55.137	16.9267	5540.56	1.28615	-62.6979	0.701096
63	USV	TRUE	0.835501	425.528	425.536	0.008	83.3582	81.8293	85.0059	3.17658	1.02068	-410.808	1.00371	-56.2246	0.841356
64	USV	TRUE	0.826819	425.766	425.784	0.018	90.4876	81.1607	94.7998	13.6391	4.75956	-860.266	1.05716	-52.7451	0.866744
65	USV	TRUE	0.867968	425.98	426	0.0204	87.6101	81.8541	93.0761	11.2219	4.31128	-587.781	1.02303	-58.3491	0.768212
66	USV	TRUE	0.942645	433.337	433.349	0.012	68.4538	66.7459	68.9077	2.16184	0.726727	-172.974	1.01266	-65.8345	0.643564
67	USV	TRUE	0.801665	433.571	433.592	0.0208	93.4508	82.1843	94.9945	12.8102	4.2439	-609.53	1.15267	-49.4727	0.87781
68	USV	TRUE	0.82642	446.275	446.28	0.0048	67.7179	66.6121	68.2226	1.61056	0.549769	-346.628	1.01209	-69.2272	0.599512
69	USV	TRUE	0.793333	446.542	446.555	0.0128	84.3694	79.8746	90.3886	10.5139	3.02828	-797.575	1.04824	-64.7318	0.59746
70	USV	TRUE	0.709015	446.787	446.793	0.006	85.4086	83.594	86.6293	3.03531	1.01032	-500.716	1.00166	-61.5483	0.779204
71	USV	TRUE	0.954904	447.367	447.382	0.0152	94.7995	90.4057	104.411	14.0052	4.27306	-897.692	1.05005	-49.751	0.878456
72	USV	TRUE	0.800779	475.887	475.889	0.0028	81.7588	81.2727	81.9184	0.645707	0.21949	-111.329	1.10919	-53.0548	0.876248
73	USV	TRUE	0.756526	589.506	589.508	0.0024	104.677	104.343	105.011	0.667973	0.240498	278.322	1	-71.6806	0.489333
74	USV	TRUE	0.765288	589.722	589.728	0.006	106.308	105.143	106.686	1.54308	0.519784	259.374	1.01905	-67.8156	0.601169
75	USV	TRUE	0.905833	599.41	599.416	0.0056	62.7054	61.7996	63.783	1.9834	0.686747	-358.139	1.00577	-55.2294	0.77434
76	USV	TRUE	0.715699	599.673	599.682	0.0092	85.8753	85.202	92.408	7.20604	3.47009	-787.566	1.00239	-65.8453	0.633115
