# Supplementary material for: Bazedoxifene reverses sexually dimorphic autistic-like abnormalities in biallelic MDGA1-mutant mice
Source: EMBO Mol Med. 2026 Mar 20;18(4):1358–98. doi: 10.1038/s44321-026-00402-y (PMC13084050; doi:10.1038/s44321-026-00402-y)
Supplement: Supplementary file 18 — Source data Fig. 4 [file 44321_2026_402_MOESM18_ESM.zip › Panel C/Batch1/P6/P6_het_756.xlsx]

## Sheet: Sheet1
ID	Label	Accepted	Score	Begin Time (s)	End Time (s)	Call Length (s)	Principal Frequency (kHz)	Low Freq (kHz)	High Freq (kHz)	Delta Freq (kHz)	Frequency Standard Deviation (kHz)	Slope (kHz/s)	Sinuosity	Mean Power (dB/Hz)	Tonality
2	USV	TRUE	0.659654	12.8551	12.8567	0.0016	84.7407	83.5918	85.7115	2.1197	0.83892	-1324.81	1.00085	-69.6384	0.646424
3	USV	TRUE	0.725604	13.0591	13.0619	0.0028	84.9371	83.8461	86.0281	2.18204	0.763557	-779.302	1	-67.4422	0.655341
4	USV	TRUE	0.777904	23.1195	23.1211	0.0016	85.5719	78.7853	87.0148	8.22943	3.48475	-5143.39	1.02801	-77.3724	0.469292
5	USV	TRUE	0.84499	23.2279	23.2339	0.006	96.9111	95.9666	96.9408	0.974206	0.294573	-149.391	1.01308	-68.3476	0.580925
6	USV	TRUE	0.755808	23.3835	23.3867	0.0032	93.6667	91.5663	96.539	4.97269	1.73968	-1583.34	1.00256	-69.1347	0.665606
7	USV	TRUE	0.844258	23.5603	23.5763	0.016	93.9692	92.752	94.7465	1.99455	0.678728	-130.513	1.0254	-66.9178	0.594726
8	USV	TRUE	0.858543	23.7995	23.8035	0.004	88.2154	87.258	88.8166	1.5586	0.520946	-389.651	1.00515	-72.7617	0.497003
9	USV	TRUE	0.867299	27.5456	27.5488	0.0032	83.5945	81.8726	86.5632	4.69065	1.88935	-1673.02	1.09509	-72.1575	0.481345
10	USV	TRUE	0.661759	27.6632	27.6656	0.0024	98.2595	97.8588	99.4619	1.60314	0.600763	-667.973	1.04179	-77.6268	0.415052
11	USV	TRUE	0.718127	27.8656	27.8676	0.002	85.1848	84.3877	86.3115	1.92376	0.752375	-998.142	1.01032	-72.0931	0.567856
12	USV	TRUE	0.617628	32.8009	32.8025	0.0016	79.7545	79.5051	79.8258	0.320627	0.129065	-155.86	1.04572	-70.0263	0.527283
13	USV	TRUE	0.812928	46.0575	46.0591	0.0016	84.1558	83.6304	84.5032	0.872818	0.347517	-545.511	1.00577	-67.9669	0.62918
14	USV	TRUE	0.847139	46.2551	46.2567	0.0016	89.0665	88.8171	89.1377	0.320627	0.129065	-155.86	1.04572	-65.0454	0.630743
15	USV	TRUE	0.773937	48.7549	48.7577	0.0028	85.4825	84.7774	86.054	1.27657	0.45455	-462.987	1.00173	-64.6926	0.718226
16	USV	TRUE	0.904651	48.9497	48.9573	0.0076	86.9986	85.5738	87.4662	1.89238	0.556954	-246.164	1.00083	-66.5811	0.628391
17	USV	TRUE	0.78813	52.9018	52.9062	0.0044	80.314	79.0671	81.6722	2.60509	0.855826	-593.105	1.00106	-69.5535	0.606157
18	USV	TRUE	0.852315	53.1102	53.113	0.0028	88.5993	86.2837	92.2509	5.96722	2.11691	-2141.75	1.00477	-67.9238	0.683139
19	USV	TRUE	0.891614	53.3114	53.3178	0.0064	90.8771	90.5535	92.1888	1.63531	0.804091	-251.407	1.00295	-69.9642	0.520764
20	USV	TRUE	0.781874	53.5238	53.5286	0.0048	85.8177	84.8964	86.473	1.57657	0.743857	-333.954	1.00603	-70.3862	0.588384
21	USV	TRUE	0.771181	60.732	60.7364	0.0044	79.2929	78.947	80.1349	1.18793	0.463928	-266.879	1.00084	-74.1305	0.442356
22	USV	TRUE	0.723445	60.9032	60.91	0.0068	86.3516	85.8642	88.8312	2.96708	1.2622	-438.357	1.00014	-72.7659	0.437187
23	USV	TRUE	0.702112	61.1076	61.112	0.0044	92.4493	91.2989	94.765	3.46604	1.2111	-825.235	1.02464	-72.2036	0.547992
24	USV	TRUE	0.649641	75.0518	75.0558	0.004	85.1547	82.4457	86.0305	3.58479	1.16746	-835.978	1.05123	-70.1101	0.54976
25	USV	TRUE	0.930644	75.4662	75.4682	0.002	89.2007	88.7376	89.6905	0.952975	0.366077	-488.574	1.00178	-65.0525	0.526597
26	USV	TRUE	0.618747	75.6646	75.6822	0.0176	91.7736	91.2896	93.2985	2.00885	0.776782	90.2615	1.03769	-65.2181	0.69879
27	USV	TRUE	0.887172	75.8578	75.8666	0.0088	91.0155	89.8655	93.1469	3.28142	1.42076	-374.78	1.00246	-67.5564	0.571758
28	USV	TRUE	0.638793	76.2925	76.2949	0.0024	81.3094	80.775	82.0442	1.26915	0.45884	-528.812	1.0035	-76.1956	0.446156
29	USV	TRUE	0.949128	90.3959	90.4095	0.0136	77.8551	76.7417	79.1653	2.42363	0.651387	-163.151	1.00865	-69.0367	0.58655
30	USV	TRUE	0.692886	90.6039	90.6067	0.0028	78.8339	78.056	79.5586	1.50257	0.583227	-514.462	1.0156	-69.8788	0.631618
31	USV	TRUE	0.70379	118.222	118.233	0.0112	91.5427	90.8311	91.5473	0.716211	0.29074	49.7771	1.00823	-72.9837	0.441076
32	USV	TRUE	0.85138	118.448	118.451	0.0028	86.7138	85.3333	87.0255	1.6922	0.595249	-561.945	1.06521	-73.1701	0.45688
33	USV	TRUE	0.701235	118.839	118.842	0.0028	86.5338	85.4583	86.9807	1.52232	0.604225	-540.219	1.00426	-67.6613	0.5724
