# Supplementary material for: Bazedoxifene reverses sexually dimorphic autistic-like abnormalities in biallelic MDGA1-mutant mice
Source: EMBO Mol Med. 2026 Mar 20;18(4):1358–98. doi: 10.1038/s44321-026-00402-y (PMC13084050; doi:10.1038/s44321-026-00402-y)
Supplement: Supplementary file 18 — Source data Fig. 4 [file 44321_2026_402_MOESM18_ESM.zip › Panel C/Batch1/P6/P6_het_758.xlsx]

## Sheet: Sheet1
ID	Label	Accepted	Score	Begin Time (s)	End Time (s)	Call Length (s)	Principal Frequency (kHz)	Low Freq (kHz)	High Freq (kHz)	Delta Freq (kHz)	Frequency Standard Deviation (kHz)	Slope (kHz/s)	Sinuosity	Mean Power (dB/Hz)	Tonality
1	USV	TRUE	0.669438	1.55233	1.55713	0.0048	91.5621	89.3281	92.0594	2.73127	0.934672	563.475	1.07504	-71.2823	0.536719
2	USV	TRUE	0.710238	8.46362	8.90862	0.445	84.5174	61.6904	104.004	42.3138	8.47805	20.4785	26.195	-90.3263	0.174813
3	USV	TRUE	0.743724	9.05815	9.06055	0.0024	78.2487	77.9147	78.5827	0.667973	0.240498	-278.322	1	-68.832	0.600849
4	USV	TRUE	0.603288	11.9748	11.9804	0.0056	89.4214	88.8522	89.7982	0.946016	0.313899	-32.1622	1.11478	-72.3749	0.551755
5	USV	TRUE	0.62137	12.1771	12.1787	0.0016	82.2881	81.6112	82.6087	0.997506	0.403004	-623.441	1.0194	-76.999	0.437721
6	USV	TRUE	0.709848	12.3511	12.3715	0.0204	86.0522	60.1411	88.1226	27.9815	14.6506	1401.43	1.01606	-73.1179	0.437767
7	USV	TRUE	0.634574	13.2099	13.2135	0.0036	81.1047	79.4793	84.4	4.92073	1.6799	-1364.06	1.01359	-67.261	0.707757
8	USV	TRUE	0.688328	13.4347	13.4391	0.0044	82.0689	80.681	82.2372	1.5562	0.5291	207.343	1.20766	-67.2364	0.650093
10	USV	TRUE	0.957379	21.4003	21.6503	0.25	83.5139	82.156	89.7795	7.62353	3.23688	-25.2034	1.15788	-70.6966	0.523633
11	USV	TRUE	0.752527	21.6457	21.6481	0.0024	79.041	77.9055	80.1766	2.27111	0.817692	-946.295	1	-67.1661	0.716513
12	USV	TRUE	0.877773	27.0393	27.0457	0.0064	89.3236	88.8996	89.604	0.704346	0.199892	53.3221	1.03042	-59.7513	0.767361
13	USV	TRUE	0.719219	28.2796	28.286	0.0064	83.6411	83.2735	84.1967	0.923201	0.306851	-62.8283	1.07498	-75.3841	0.492843
14	USV	TRUE	0.740689	35.0807	35.0827	0.002	59.4177	58.9546	59.578	0.623441	0.243171	-311.721	1.01894	-70.7897	0.583927
15	USV	TRUE	0.752936	35.2147	35.2423	0.0276	54.2463	52.7278	54.9565	2.22866	0.519084	-57.6477	1.04062	-69.1996	0.58531
16	USV	TRUE	0.937596	35.3991	35.4099	0.0108	65.4251	64.4586	65.9202	1.46165	0.43873	-17.3213	1.06387	-61.1629	0.776143
17	USV	TRUE	0.665924	35.5859	35.5903	0.0044	71.1877	66.7234	72.6312	5.90785	2.36604	1470.24	1.36874	-74.3519	0.556998
18	USV	TRUE	0.623743	37.1517	37.1553	0.0036	72.3562	71.87	72.486	0.616019	0.203595	44.5315	1.08601	-68.6605	0.61855
19	USV	TRUE	0.689679	44.2072	44.2176	0.0104	63.5343	62.7292	63.5781	0.848906	0.321718	-85.9042	1.00545	-72.788	0.487445
20	USV	TRUE	0.776966	44.3864	44.4096	0.0232	97.1366	95.1501	98.7405	3.59037	1.05704	-54.5874	1.16494	-73.1457	0.540339
21	USV	TRUE	0.626583	47.9794	47.9886	0.0092	85.886	82.7201	90.2928	7.5727	3.47473	-805.337	1.01202	-63.6545	0.766026
22	USV	TRUE	0.876426	65.6869	65.7025	0.0156	74.0021	71.7384	77.5943	5.8559	1.76284	-340.171	1.00634	-67.005	0.652858
23	USV	TRUE	0.696768	76.8097	76.8133	0.0036	86.3603	85.3212	87.4068	2.08556	0.734714	-605.674	1.0035	-73.4353	0.455405
24	USV	TRUE	0.710329	77.5872	77.5912	0.004	94.375	92.3711	94.709	2.33791	0.757569	416.302	1.29565	-66.2812	0.681375
25	USV	TRUE	0.656112	82.562	82.5648	0.0028	58.6126	58.3365	58.6393	0.302814	0.114253	-73.5372	1.02638	-73.5763	0.482875
26	USV	TRUE	0.783591	83.0768	83.0792	0.0024	60.1319	59.8647	60.2655	0.400784	0.146947	-166.993	1.00302	-70.2723	0.525937
27	USV	TRUE	0.83773	83.2452	83.2656	0.0204	62.4487	62.0628	62.9916	0.92883	0.288268	-5.18167	1.01393	-72.6493	0.497167
28	USV	TRUE	0.613816	96.8602	96.8646	0.0044	78.0018	77.7049	78.0834	0.378518	0.138887	-7.55788e-13	1.03856	-72.6989	0.462912
29	USV	TRUE	0.806324	98.2885	98.2905	0.002	76.394	75.775	76.7102	0.935162	0.356582	-467.581	1.01392	-68.5624	0.565149
30	USV	TRUE	0.799579	98.6429	98.6445	0.0016	77.1631	76.1389	78.0092	1.87032	0.740483	-1168.95	1.00122	-72.798	0.535872
31	USV	TRUE	0.956239	98.8165	98.8217	0.0052	60.2988	59.8609	60.5511	0.690239	0.209225	-101.46	1.03106	-64.1483	0.699866
32	USV	TRUE	0.838542	106.296	106.301	0.0056	83.6635	81.4963	84.9771	3.48088	1.14264	-633.514	1.00886	-66.5831	0.651467
33	USV	TRUE	0.795671	106.545	106.547	0.0016	96.8616	96.4608	97.0842	0.623441	0.249933	-389.651	1.00816	-66.8716	0.643468
34	USV	TRUE	0.991766	126.547	126.842	0.295	81.0018	74.6125	84.0191	9.40659	4.07383	-4.45549	2.67293	-73.8719	0.429941
35	USV	TRUE	0.750209	127.038	127.046	0.008	91.2616	87.7585	93.4882	5.72972	1.91987	-764.795	1.02844	-70.0093	0.602764
36	USV	TRUE	0.888248	131.721	131.739	0.018	83.9378	82.1063	85.5518	3.44553	1.39116	-138.745	1.08386	-68.5194	0.689685
37	USV	TRUE	0.855746	132.034	132.046	0.0124	54.4934	52.9793	54.9016	1.92228	0.680166	-170.952	1.01541	-74.437	0.447549
38	USV	TRUE	0.749643	132.256	132.262	0.0052	86.4993	83.5961	87.6571	4.06097	1.18383	-752.768	1.00474	-66.4166	0.578828
39	USV	TRUE	0.919696	132.477	132.48	0.0024	53.9927	53.7775	54.0595	0.282033	0.100127	83.4966	1.01988	-69.9805	0.585475
40	USV	TRUE	0.734135	134.12	134.127	0.0076	85.4263	82.4724	87.7865	5.3141	1.62806	-686.611	1.00662	-61.8744	0.719487
41	USV	TRUE	0.639465	139.478	139.482	0.004	89.2725	86.9198	90.9944	4.07463	1.47406	-1097.94	1.03957	-73.0045	0.55077
43	USV	TRUE	0.612371	146.051	146.065	0.0144	87.8832	83.4128	92.891	9.47823	3.14168	-651.249	1.01065	-70.9914	0.526018
44	USV	TRUE	0.899979	146.251	146.255	0.004	94.7321	92.4876	95.0582	2.57064	1.23359	-651.748	1.00572	-68.6362	0.51837
45	USV	TRUE	0.62495	146.595	146.602	0.0072	89.5217	87.2283	92.0525	4.82425	1.48271	-658.11	1.00404	-69.9111	0.603322
46	USV	TRUE	0.630219	146.792	146.795	0.0032	85.7632	84.7091	86.2658	1.55661	0.57274	-489.872	1.00717	-72.2833	0.435596
47	USV	TRUE	0.765258	148.394	148.402	0.008	53.7939	53.7438	54.0796	0.335787	0.0849452	22.4131	1.00375	-76.2038	0.439114
48	USV	TRUE	0.623601	148.77	148.772	0.0016	87.7226	86.1462	88.7646	2.61845	1.04255	-1636.53	1.00414	-65.5324	0.740487
49	USV	TRUE	0.816592	150.165	150.17	0.0048	92.0893	88.2744	95.0506	6.77621	2.37464	-1516.4	1.00822	-72.5954	0.55244
50	USV	TRUE	0.74744	151.86	151.871	0.0112	88.0997	86.5212	88.6945	2.17332	0.752251	98.0054	1.11325	-71.9499	0.57256
51	USV	TRUE	0.843839	155.309	155.315	0.0064	86.8887	85.9387	87.2004	1.26173	0.393913	-43.7493	1.13098	-60.0128	0.793677
52	USV	TRUE	0.823745	155.703	155.958	0.255	86.4772	81.1484	86.9439	5.79554	2.44951	-22.0686	1.00525	-62.6444	0.558695
53	USV	TRUE	0.884279	155.704	155.714	0.01	86.8662	85.4783	87.4006	1.92228	0.531918	-103.64	1.09267	-55.0862	0.852483
54	USV	TRUE	0.722668	156.135	156.153	0.018	84.2032	83.4173	94.0803	10.663	4.90793	-590.449	1.00014	-67.067	0.636171
55	USV	TRUE	0.617967	158.059	158.065	0.0056	89.577	86.8602	93.3339	6.47369	2.33271	-1232.03	1.00925	-70.3638	0.634732
56	USV	TRUE	0.806308	158.245	158.25	0.0048	97.2398	95.9479	97.6575	1.70959	0.510702	-109.526	1.22213	-68.9509	0.622167
57	USV	TRUE	0.8604	158.391	158.394	0.0028	93.3003	89.8862	94.7104	4.82425	1.70163	1684.07	1.02015	-76.1591	0.545943
58	USV	TRUE	0.637043	159.308	159.314	0.0056	92.045	85.8685	94.1547	8.28626	3.36847	-1459.24	1.00116	-76.3071	0.443324
59	USV	TRUE	0.638128	159.446	159.501	0.0544	53.1183	39.4917	57.8238	18.3321	3.88942	84.4348	3.41296	-87.0076	0.241202
60	USV	TRUE	0.854532	160.098	160.103	0.0056	95.2747	93.8645	96.2321	2.36759	0.769773	-428.02	1.00627	-68.75	0.590811
61	USV	TRUE	0.749457	166.422	166.426	0.0044	84.324	82.889	85.0834	2.19434	0.861025	-495.509	1.00046	-72.4188	0.531769
62	USV	TRUE	0.84944	167.408	167.41	0.0024	77.3255	76.8579	77.5927	0.73477	0.267807	-306.154	1.00557	-64.3453	0.637373
63	USV	TRUE	0.836284	167.578	167.586	0.0076	89.1119	86.3998	92.1279	5.72805	1.89561	-766.588	1.00596	-65.5849	0.64901
64	USV	TRUE	0.711229	179.072	179.085	0.0128	88.3891	86.1848	94.4697	8.28484	2.56416	-613.983	1.00694	-66.7497	0.664042
65	USV	TRUE	0.882664	198.574	198.582	0.0088	85.3579	84.7708	88.4066	3.63583	1.46811	-411.998	1.00004	-65.0216	0.635186
66	USV	TRUE	0.657459	198.764	198.766	0.002	91.3019	90.5226	92.0812	1.5586	0.583176	-779.302	1	-67.0737	0.629466
67	USV	TRUE	0.683709	198.959	198.977	0.018	92.1487	85.0079	92.531	7.52302	3.29595	-445.136	1.04084	-70.5927	0.539191
68	USV	TRUE	0.627832	202.334	202.336	0.002	89.9896	88.9209	91.0851	2.16423	0.800947	-1070.03	1.0004	-74.0337	0.579731
69	USV	TRUE	0.907318	202.38	202.385	0.0052	88.475	88.0222	88.564	0.5418	0.193227	-106.761	1.00875	-64.2006	0.648993
70	USV	TRUE	0.697407	203.273	203.278	0.0052	64.8834	63.7402	65.5914	1.85124	0.643332	-330.841	1.01824	-67.9754	0.578677
71	USV	TRUE	0.679069	203.512	203.523	0.0104	87.4238	83.8836	90.8453	6.96176	1.95436	-613.872	1.01142	-66.0883	0.638391
72	USV	TRUE	0.891861	203.762	203.764	0.002	81.4592	80.9693	82.5814	1.61204	0.648479	-842.282	1.04192	-69.9205	0.540948
73	USV	TRUE	0.726101	203.993	204.004	0.0108	94.2343	90.1413	95.0655	4.92427	1.83682	451.483	1.0995	-75.869	0.450127
74	USV	TRUE	0.647987	205.953	205.956	0.0028	63.5085	62.9889	63.8944	0.905474	0.311266	-316.315	1.0022	-74.4379	0.469453
75	USV	TRUE	0.743132	207.477	207.482	0.0056	87.7869	86.5178	88.492	1.97423	0.668848	-368.909	1.01882	-60.8	0.773451
76	USV	TRUE	0.691049	208.681	208.686	0.0048	83.4124	81.4084	85.7132	4.30471	1.67599	-1058.54	1.04868	-69.7848	0.541206
77	USV	TRUE	0.909407	208.812	209.287	0.475	80.5057	57.1768	104.565	47.3883	10.9949	-23.3249	20.5778	-88.912	0.184059
78	USV	TRUE	0.620417	208.884	208.894	0.01	93.1147	87.8452	96.3729	8.52779	2.79081	-903.292	1.01397	-71.5158	0.595991
79	USV	TRUE	0.697099	209.176	209.178	0.0024	63.2615	62.9944	63.3951	0.400784	0.146947	-166.993	1.00302	-74.8565	0.41449
80	USV	TRUE	0.600153	209.414	209.415	0.0016	85.187	84.813	85.5611	0.74813	0.295724	-467.581	1	-72.2672	0.449118
81	USV	TRUE	0.814315	211.024	211.04	0.0164	64.8458	63.8939	64.9092	1.01531	0.353601	51.5244	1.01334	-72.4449	0.494157
82	USV	TRUE	0.942883	213.327	213.339	0.012	67.5606	64.347	67.5903	3.24338	0.843895	-175.62	1.09038	-59.1751	0.79398
83	USV	TRUE	0.904383	213.527	213.529	0.002	64.2751	63.4958	65.0544	1.5586	0.583176	-779.302	1	-63.7155	0.792083
84	USV	TRUE	0.785236	220.624	220.638	0.0144	98.1412	92.5322	100.145	7.61289	2.23813	-507.481	1.00431	-71.2108	0.5882
85	USV	TRUE	0.730566	221.012	221.018	0.0052	89.3919	87.9105	90.5719	2.66143	0.846232	-508.965	1.00309	-67.0705	0.659818
86	USV	TRUE	0.636614	222.86	222.871	0.0108	90.7271	82.6032	91.5729	8.96974	3.39545	-826.906	1.00101	-70.5426	0.577124
87	USV	TRUE	0.758488	223.092	223.105	0.0136	92.3413	89.4298	95.1811	5.75125	1.9018	-248.835	1.3417	-74.5025	0.586402
88	USV	TRUE	0.919253	223.366	223.372	0.006	78.0565	77.3587	78.3601	1.00144	0.338206	-168.257	1.01188	-62.7633	0.533611
89	USV	TRUE	0.683893	223.555	223.561	0.006	92.7873	91.7334	93.8429	2.10957	0.65014	-335.494	1.004	-66.5951	0.638964
90	USV	TRUE	0.921503	223.809	223.814	0.0052	78.6351	77.434	79.0546	1.62068	0.569221	-313.48	1.00555	-65.7039	0.591144
91	USV	TRUE	0.651483	230.658	230.663	0.0048	90.9807	89.385	92.5245	3.13947	0.993807	-636.878	1.00558	-68.2166	0.597566
92	USV	TRUE	0.741998	231.347	231.359	0.012	85.8185	79.2055	89.4282	10.2227	2.92319	-719.721	1.08067	-63.8397	0.645074
93	USV	TRUE	0.883051	231.636	231.638	0.0016	86.0111	80.8989	86.6969	5.798	2.37604	-3273.07	1.21628	-65.202	0.711586
94	USV	TRUE	0.931062	231.85	231.853	0.0032	90.4083	89.7774	92.0337	2.25626	0.81813	-725.184	1.03963	-67.2308	0.649738
95	USV	TRUE	0.882734	238.046	238.054	0.0072	86.1974	79.9333	87.5779	7.64458	2.14639	-840.858	1.12273	-62.4821	0.717813
96	USV	TRUE	0.768628	238.266	238.27	0.0048	91.0726	89.8258	92.2082	2.38244	0.792599	-507.708	1.00645	-64.0373	0.708568
97	USV	TRUE	0.747941	244.624	244.635	0.0108	59.7488	58.5939	60.1748	1.58087	0.450382	-111.643	1.04897	-61.2386	0.65019
98	USV	TRUE	0.813891	244.868	244.877	0.0088	77.8813	76.4489	85.0314	8.58253	2.76888	-905.687	1.07575	-68.3588	0.533572
99	USV	TRUE	0.768579	249.361	249.368	0.0068	91.2455	88.4697	94.0807	5.61097	1.79697	-841.228	1.0015	-69.1876	0.584844
100	USV	TRUE	0.766674	259.303	259.351	0.048	95.8125	79.7737	101.965	22.1915	4.73234	14.9179	4.13275	-86.2368	0.238623
101	USV	TRUE	0.857892	259.858	259.886	0.0284	55.0999	54.2049	83.3429	29.138	13.0912	1043.45	1.15222	-68.5979	0.583192
102	USV	TRUE	0.820528	267.823	267.834	0.0108	62.4649	62.3431	62.7578	0.414636	0.150072	-19.7174	1.00692	-47.6973	0.912176
103	USV	TRUE	0.965243	267.98	267.997	0.0172	63.4073	61.4479	64.246	2.79806	0.85043	-159.433	1.0181	-51.8824	0.777233
104	USV	TRUE	0.903595	268.242	268.26	0.0176	76.6646	72.7689	79.3291	6.56017	1.34517	-332.822	1.01074	-59.7679	0.790823
105	USV	TRUE	0.843874	276.537	276.54	0.0032	79.3544	79.0946	79.4731	0.378518	0.131156	-37.1096	1.04149	-65.5906	0.641456
106	USV	TRUE	0.786109	287.705	287.706	0.0016	64.7812	64.7812	64.7812	1.42109e-14	5.0243e-15	7.94411e-12	1	-65.3919	0.63803
107	USV	TRUE	0.824563	287.849	287.86	0.0112	54.3528	54.3437	55.1738	0.830077	0.407527	-78.3888	1.00212	-68.2277	0.627553
108	USV	TRUE	0.810481	288.118	288.135	0.0168	59.2046	56.4164	90.998	34.5816	12.6826	1437.34	1.31036	-61.8546	0.656003
109	USV	TRUE	0.860757	288.587	288.595	0.0076	78.1115	76.7681	78.9576	2.18947	0.687567	-288.283	1.00527	-62.4991	0.716639
110	USV	TRUE	0.67464	292.787	292.788	0.0016	77.2607	77.0114	77.332	0.320627	0.129065	-155.86	1.04572	-70.3642	0.574265
111	USV	TRUE	0.8454	292.98	292.982	0.0016	59.9135	59.8156	60.1896	0.374065	0.153618	-233.791	1.01068	-63.7081	0.695034
112	USV	TRUE	0.908144	293.149	293.173	0.0236	62.4179	52.9006	63.0982	10.1975	2.77646	-392.55	1.03169	-50.4163	0.834304
113	USV	TRUE	0.986382	293.362	293.405	0.0436	56.4184	53.7071	56.8637	3.15662	1.03523	-55.8031	1.0234	-34.9631	0.922979
114	USV	TRUE	0.708665	293.686	293.691	0.0056	85.8746	85.1471	87.8015	2.65438	1.05132	-482.967	1.00366	-65.9817	0.68928
115	USV	TRUE	0.69559	294.661	294.668	0.0068	88.545	85.9102	91.8255	5.91527	1.88908	-882.129	1.00363	-65.131	0.737529
116	USV	TRUE	0.906907	295.816	295.824	0.0076	61.0287	60.3384	61.2142	0.875787	0.290316	-114.454	1.00992	-56.4224	0.707742
118	USV	TRUE	0.840212	296.564	296.57	0.006	86.1452	85.8855	88.0047	2.11914	0.909144	-362.976	1.00396	-61.3276	0.692833
119	USV	TRUE	0.880385	301.235	301.252	0.0172	76.3865	73.315	78.0439	4.72887	1.71673	-258.509	1.00293	-71.8053	0.529449
120	USV	TRUE	0.865656	301.299	301.339	0.04	62.5967	61.195	85.646	24.451	7.46985	602.649	1.16017	-52.4734	0.78727
121	USV	TRUE	0.879228	301.525	301.527	0.0016	87.1233	86.1436	87.3905	1.24688	0.520276	-779.302	1.05662	-62.6238	0.694013
122	USV	TRUE	0.686619	302.718	302.724	0.0056	78.6384	77.0042	80.0283	3.0241	1.05738	-547.936	1.00137	-68.1954	0.662182
123	USV	TRUE	0.68472	302.948	302.951	0.0028	91.3104	88.8538	93.3663	4.51253	1.61663	-1646.96	1.00163	-69.9714	0.619869
124	USV	TRUE	0.750753	303.413	303.416	0.0024	85.3159	84.8483	85.9171	1.06876	0.385797	-445.315	1.00188	-65.7075	0.578432
125	USV	TRUE	0.627299	304.525	304.528	0.0032	87.3095	86.6787	88.2595	1.58087	0.556497	-505.618	1.00526	-70.4297	0.593038
126	USV	TRUE	0.836197	312.427	312.447	0.02	81.9656	76.884	92.0718	15.1878	6.11743	-759.392	1.00006	-69.7535	0.519652
127	USV	TRUE	0.769768	312.434	312.445	0.0104	78.7679	76.6081	81.039	4.43089	1.25591	-394.409	1.00617	-64.4219	0.722751
128	USV	TRUE	0.691228	321.497	321.503	0.0064	92.9949	90.2817	93.4569	3.17519	1.06345	347.031	1.19629	-74.5373	0.496738
129	USV	TRUE	0.947661	336.013	336.026	0.0132	63.286	62.1691	63.3305	1.16139	0.306298	46.0994	1.01496	-59.2311	0.78174
130	USV	TRUE	0.931046	336.189	336.196	0.0072	63.8211	63.309	63.8508	0.5418	0.179476	-67.1879	1.00792	-62.637	0.656264
131	USV	TRUE	0.819923	336.428	336.432	0.0036	64.0444	63.6436	64.319	0.675395	0.258404	-210.513	1.00565	-66.7645	0.501942
132	USV	TRUE	0.837397	337.452	337.455	0.0028	56.5808	56.2319	59.6015	3.36955	1.17942	-1040.84	1.13829	-64.6899	0.749899
133	USV	TRUE	0.968193	337.657	337.667	0.01	66.0145	65.6434	67.2639	1.62047	0.432226	-158.129	1.00217	-66.1994	0.694163
134	USV	TRUE	0.835124	338.597	338.601	0.004	66.6255	65.9352	66.9669	1.03165	0.351681	-259.599	1.00922	-67.9894	0.632945
135	USV	TRUE	0.987853	347.216	347.436	0.22	61.9855	56.3766	89.3813	33.0046	15.9926	-143.582	1.05411	-69.8635	0.487036
136	USV	TRUE	0.928961	347.686	347.696	0.0096	83.9681	80.3091	88.1131	7.80393	2.81915	-919.914	1.05667	-66.8007	0.640364
137	USV	TRUE	0.945218	347.804	348.314	0.51	82.9859	59.9281	112.51	52.5817	10.8882	-2.25096	18.8861	-89.4101	0.1768
138	USV	TRUE	0.659318	348.398	348.4	0.002	99.4574	99.168	99.7736	0.605629	0.218335	-290.727	1.00254	-72.6827	0.49453
139	USV	TRUE	0.787035	348.847	348.85	0.0036	88.5971	87.622	89.3016	1.67961	0.632884	-492.416	1.00352	-72.0065	0.528692
140	USV	TRUE	0.713887	349.34	349.342	0.0024	89.5801	88.5113	90.1812	1.66993	0.60905	-695.805	1.01283	-66.0992	0.615818
141	USV	TRUE	0.887247	349.504	349.509	0.0048	63.6248	63.3141	65.304	1.98997	0.826386	-426.38	1.00585	-73.6058	0.433301
142	USV	TRUE	0.886164	350.027	350.077	0.0492	64.0712	61.2499	79.3349	18.085	4.65044	157.81	1.22869	-67.1228	0.59076
143	USV	TRUE	0.851592	350.279	350.298	0.0192	65.7119	63.6543	66.5135	2.85919	1.16794	-150.4	1.00874	-64.378	0.64357
144	USV	TRUE	0.806707	357.746	357.752	0.0052	88.0453	85.6184	90.5985	4.98011	1.5645	-934.102	1.00335	-66.0374	0.662815
145	USV	TRUE	0.80204	372.263	372.299	0.0352	61.1736	56.7533	87.3667	30.6134	12.077	866.511	1.36277	-64.8685	0.588726
146	USV	TRUE	0.606399	372.499	372.506	0.0068	78.4407	76.9242	80.0909	3.16665	1.42816	-471.032	1.0007	-67.2914	0.476127
147	USV	TRUE	0.648489	376.354	376.355	0.0016	88.6231	88.0976	88.9704	0.872818	0.347517	-545.511	1.00577	-65.8922	0.689025
148	USV	TRUE	0.751642	376.578	376.582	0.0032	86.7792	85.985	87.5807	1.59571	0.527554	-480.879	1.00249	-71.0548	0.541117
149	USV	TRUE	0.677584	387.416	387.42	0.0032	76.6512	75.8793	77.5715	1.6922	0.595569	-542.728	1.00218	-62.5973	0.76706
150	USV	TRUE	0.851873	387.852	387.869	0.0168	62.441	59.925	62.9944	3.06942	1.088	-216.785	1.01531	-63.7207	0.645036
151	USV	TRUE	0.696154	388.916	388.92	0.004	95.143	94.8637	95.2684	0.404722	0.150177	-70.1822	1.01686	-71.0073	0.519719
152	USV	TRUE	0.883692	392.1	392.108	0.0088	62.7942	62.4249	63.0317	0.606727	0.155565	-51.4951	1.01191	-57.922	0.793744
153	USV	TRUE	0.626837	392.283	392.296	0.0136	92.8565	61.8775	93.7509	31.8735	14.815	2398.66	1.09066	-71.735	0.436833
154	USV	TRUE	0.936568	393.057	393.063	0.0064	63.2362	62.9987	63.2659	0.267189	0.0667659	16.1294	1.00743	-58.2153	0.762886
155	USV	TRUE	0.689583	393.225	393.261	0.0364	61.5354	53.2264	62.6023	9.37584	4.03908	-273.681	1.03424	-69.9123	0.494561
156	USV	TRUE	0.911701	393.666	393.689	0.0236	62.5907	60.4837	63.2142	2.73044	0.638539	-125.976	1.00579	-63.1358	0.651345
157	USV	TRUE	0.721196	393.821	393.954	0.1328	70.3717	48.5958	101.737	53.141	12.5573	-36.4569	9.47203	-85.5163	0.218538
158	USV	TRUE	0.648833	400.235	400.238	0.0028	76.7773	76.2949	77.2598	0.96485	0.344734	-351.658	1.00061	-77.9842	0.409062
159	USV	TRUE	0.751181	402.213	402.23	0.0172	54.5324	53.8406	78.9315	25.0909	9.04422	1453.89	1.33512	-65.6842	0.594389
160	USV	TRUE	0.627889	402.434	402.437	0.0024	77.0463	76.7792	77.3135	0.534378	0.192398	-222.658	1	-70.5442	0.53986
161	USV	TRUE	0.753257	405.613	405.621	0.0076	62.1563	60.7647	62.5831	1.81837	0.541535	-190.347	1.06598	-56.8475	0.720197
162	USV	TRUE	0.80372	406.571	406.577	0.0056	53.9576	53.015	55.1154	2.1004	0.650744	-363.011	1.00345	-56.7787	0.852393
163	USV	TRUE	0.649677	407.391	407.412	0.0204	90.4734	87.6274	98.1266	10.4991	4.64477	-499.921	1.03639	-67.9795	0.582061
164	USV	TRUE	0.913596	408.254	408.259	0.0044	78.6256	77.8166	79.3233	1.50665	0.517514	-357.991	1.00317	-61.2466	0.768157
165	USV	TRUE	0.701682	408.466	408.475	0.0088	64.2919	63.8996	64.7934	0.893765	0.348041	-89.5665	1.00555	-75.1761	0.444657
166	USV	TRUE	0.876189	408.657	408.664	0.0068	88.0691	87.2527	88.2398	0.987116	0.343872	-149.382	1.01546	-67.2594	0.588896
167	USV	TRUE	0.691828	408.857	408.863	0.006	88.9254	87.0741	91.646	4.57184	1.62049	-791.076	1.01028	-70.1277	0.630542
168	USV	TRUE	0.669496	409.274	409.282	0.0084	87.8743	85.2335	88.9938	3.76033	1.38842	-433.747	1.00258	-67.508	0.581567
169	USV	TRUE	0.951609	409.528	409.534	0.0052	86.7056	85.0357	87.9005	2.86486	0.952705	-566.35	1.0079	-63.6797	0.646219
170	USV	TRUE	0.607462	409.848	409.852	0.0036	96.9643	95.6952	98.1073	2.41212	0.831931	-686.415	1.00122	-77.6812	0.446479
171	USV	TRUE	0.64171	409.892	409.895	0.0032	84.1467	83.8128	84.2284	0.415628	0.146357	-115.968	1.01517	-65.5223	0.674634
172	USV	TRUE	0.924383	410.014	410.052	0.038	62.5366	60.9214	62.8805	1.95915	0.673096	-28.2067	1.00686	-68.8001	0.524439
173	USV	TRUE	0.859169	410.221	410.273	0.0528	60.119	56.394	63.8897	7.49579	2.33644	-102.096	1.0122	-74.7563	0.409328
174	USV	TRUE	0.686508	410.49	410.494	0.0036	62.4303	61.7772	63.0834	1.30626	0.457036	-376.944	1.00261	-75.2278	0.448064
175	USV	TRUE	0.655027	410.857	410.86	0.0024	62.9221	62.1874	63.3229	1.13555	0.414699	-473.147	1.01108	-73.8647	0.459214
176	USV	TRUE	0.994059	410.951	411.506	0.555	81.6575	54.7861	103.947	49.1607	9.83205	1.7461	38.5983	-89.6959	0.177244
177	USV	TRUE	0.748831	411.109	411.11	0.0016	89.681	88.6924	91.5602	2.86783	1.15258	-1792.39	1.00927	-72.912	0.53497
178	USV	TRUE	0.678285	411.341	411.343	0.002	88.8629	86.7432	95.0884	8.34521	3.31929	-4211.41	1.08105	-67.871	0.674887
179	USV	TRUE	0.655717	411.901	411.905	0.0032	98.0047	97.0176	99.2813	2.26369	0.78236	-712.814	1.00245	-73.4076	0.488476
180	USV	TRUE	0.763707	412.151	412.156	0.0056	78.0403	76.9493	83.7992	6.84989	2.26466	-1177.04	1.04088	-69.5676	0.494794
181	USV	TRUE	0.798067	412.351	412.357	0.0064	86.4108	84.9339	87.769	2.83517	0.886344	-438.403	1.00269	-61.4696	0.702669
182	USV	TRUE	0.884071	416.232	416.244	0.0124	90.6707	89.0425	92.827	3.78453	0.94244	50.8806	1.23813	-63.2238	0.770794
183	USV	TRUE	0.901935	419.882	419.89	0.0076	60.7609	60.1375	61.0794	0.941946	0.293465	44.0666	1.05349	-61.3839	0.767555
185	USV	TRUE	0.832878	440.412	440.446	0.0348	88.8359	62.8822	90.5112	27.6289	11.2598	777.077	1.10671	-66.0275	0.603287
186	USV	TRUE	0.656772	440.56	440.59	0.03	65.5515	65.3763	100.223	34.8465	15.8739	1188.32	1.01145	-69.3387	0.503518
187	USV	TRUE	0.841575	440.798	440.807	0.0092	63.1866	62.1561	64.4681	2.31208	0.819085	-242.195	1.00419	-69.5709	0.601461
188	USV	TRUE	0.789209	441.08	441.087	0.0076	88.2682	83.8253	89.017	5.19175	2.09035	-695.674	1.01255	-66.9481	0.537036
189	USV	TRUE	0.645835	455.392	455.396	0.004	88.775	87.5133	89.918	2.4047	0.793457	-597.802	1.00114	-71.5187	0.502919
190	USV	TRUE	0.967051	455.552	455.6	0.048	65.7946	65.7144	86.4014	20.687	6.14236	450.231	1.02028	-57.6313	0.702647
191	USV	TRUE	0.865617	455.837	455.845	0.0084	84.0984	77.4179	86.2829	8.86506	3.79445	-1115.6	1.10375	-65.5438	0.658661
192	USV	TRUE	0.909814	456.122	456.128	0.006	90.1001	87.7506	91.8114	4.06081	1.45996	-678.226	1.00163	-62.9216	0.692278
193	USV	TRUE	0.776521	460.265	460.266	0.0016	62.5644	62.1636	62.787	0.623441	0.249933	-389.651	1.00816	-51.2105	0.833561
194	USV	TRUE	0.901475	460.486	460.495	0.0092	61.7859	60.6578	62.2015	1.54376	0.477076	-154.537	1.03034	-53.3596	0.778256
195	USV	TRUE	0.94196	460.76	460.765	0.0052	62.0625	61.684	62.3965	0.712504	0.212312	-122.747	1.009	-53.0848	0.765469
196	USV	TRUE	0.893688	470.586	470.59	0.0044	63.7337	63.2782	64.0478	0.769636	0.268477	-132.759	1.05247	-56.9593	0.838347
197	USV	TRUE	0.87534	470.758	470.775	0.0168	60.4451	52.8053	61.3534	8.54814	2.30949	-342.663	1.13419	-65.5883	0.531828
198	USV	TRUE	0.989573	470.997	471.005	0.0076	66.0973	65.4522	66.1439	0.691657	0.233864	-45.8768	1.02618	-61.4404	0.694664
199	USV	TRUE	0.705241	476.92	476.931	0.0112	62.5197	60.6686	62.5346	1.86598	0.754882	-185.274	1.0098	-72.8497	0.495807
200	USV	TRUE	0.865842	477.16	477.191	0.0316	62.0139	59.4635	64.6735	5.20995	1.78853	-143.825	1.01346	-72.3263	0.540082
201	USV	TRUE	0.736116	477.454	477.456	0.0024	80.6128	79.6108	82.6167	3.00588	1.1021	-1252.45	1.0163	-72.0425	0.507217
202	USV	TRUE	0.947351	477.682	477.684	0.0016	78.7811	78.5585	79.1819	0.623441	0.249933	-389.651	1.00816	-68.7164	0.487805
203	USV	TRUE	0.724808	477.878	477.911	0.0332	86.0403	53.659	86.513	32.854	15.8483	1164.7	1.36762	-69.6024	0.459525
204	USV	TRUE	0.686413	486.485	486.488	0.0028	86.7121	85.0422	89.1836	4.14143	1.4793	-1500.29	1.00518	-65.121	0.734679
205	USV	TRUE	0.774333	486.645	486.66	0.0152	62.7942	61.8367	64.0704	2.23371	0.731633	-149.138	1.01196	-67.8792	0.442734
206	USV	TRUE	0.605164	488.101	488.151	0.0496	90.5596	79.4861	100.052	20.5661	4.16047	33.5695	3.5456	-89.587	0.2011
207	USV	TRUE	0.689649	488.358	488.365	0.0068	88.5763	86.7587	89.6056	2.84683	0.943456	-417.505	1.00245	-72.0641	0.405947
208	USV	TRUE	0.803401	488.559	488.575	0.0156	100.134	95.6692	100.355	4.68557	2.47196	300.654	1.00003	-73.1611	0.52606
209	USV	TRUE	0.639353	489.309	489.315	0.0052	93.2225	93.0926	94.0427	0.950006	0.266947	103.499	1.06129	-70.7284	0.52761
210	USV	TRUE	0.688662	489.478	489.482	0.0044	99.778	97.209	100.652	3.44294	1.16346	-435.425	1.43371	-77.985	0.459556
211	USV	TRUE	0.672645	490.195	490.207	0.0124	86.8399	86.3487	89.4621	3.1134	0.859819	-102.015	1.14742	-64.2155	0.701612
212	USV	TRUE	0.934365	490.376	490.851	0.475	79.0047	55.2784	99.8856	44.6072	11.9746	-15.1291	18.2483	-87.6131	0.191456
213	USV	TRUE	0.600785	490.973	490.978	0.0048	85.7046	84.2336	87.7049	3.47125	1.10015	-681.745	1.0065	-72.243	0.548757
214	USV	TRUE	0.862927	491.202	491.206	0.0036	64.3292	64.0586	64.4272	0.36859	0.137702	-111.831	1.0079	-70.3315	0.51395
215	USV	TRUE	0.695342	491.41	491.412	0.0016	66.1468	66.0488	66.4229	0.374065	0.153618	-233.791	1.01068	-73.2612	0.46017
216	USV	TRUE	0.912871	491.484	491.49	0.006	86.3007	85.2617	87.3398	2.07814	0.641682	-336.606	1.00271	-66.4825	0.641135
217	USV	TRUE	0.727006	491.611	491.693	0.0816	80.6064	53.2789	101.744	48.4651	12.7519	96.7603	9.32429	-85.1695	0.219836
218	USV	TRUE	0.634989	491.864	491.871	0.0064	87.7952	85.962	89.9921	4.0301	1.26903	-626.497	1.00477	-70.6672	0.441034
219	USV	TRUE	0.879332	495.665	495.679	0.014	60.6135	59.5714	61.3958	1.82439	0.600395	-111.992	1.00733	-62.4119	0.76029
220	USV	TRUE	0.809893	495.896	495.899	0.0028	56.9372	56.6997	58.8372	2.13751	0.713034	-537.206	1.27214	-63.6882	0.523149
221	USV	TRUE	0.909791	496.121	496.124	0.0024	88.734	86.73	90.0699	3.33986	1.21048	-1391.61	1.00495	-63.1146	0.749926
222	USV	TRUE	0.908436	496.259	496.264	0.0052	63.4718	63.1809	63.5776	0.396725	0.149047	-25.7925	1.02554	-51.2805	0.759013
223	USV	TRUE	0.958691	496.479	496.518	0.0388	68.3169	59.408	76.7234	17.3154	8.24802	457.984	1.09236	-57.5268	0.764415
224	USV	TRUE	0.934133	496.658	496.666	0.0076	60.4397	58.7428	60.8379	2.09511	0.775054	-284.576	1.00662	-56.0603	0.760918
225	USV	TRUE	0.90964	496.894	496.911	0.0176	63.2203	61.4628	63.564	2.10118	0.693481	-121.548	1.0076	-69.3464	0.588864
226	USV	TRUE	0.960512	497.089	497.096	0.0076	70.4936	68.4378	70.998	2.56025	0.84553	203.322	1.14316	-61.6979	0.706468
227	USV	TRUE	0.837909	497.332	497.348	0.0164	85.2902	79.0706	92.8159	13.7453	3.64403	-679.062	1.04918	-65.7627	0.594999
228	USV	TRUE	0.851536	497.983	497.989	0.0068	92.3956	91.7896	94.0788	2.28917	0.993077	-342.428	1.00135	-68.3385	0.642034
229	USV	TRUE	0.839042	498.485	498.493	0.008	87.0154	84.5068	89.5834	5.07659	1.54748	-622.718	1.00506	-59.4574	0.788485
230	USV	TRUE	0.636021	499.989	499.994	0.0044	97.4225	97.1586	97.8206	0.662018	0.251189	-135.267	1.00728	-74.7855	0.44228
231	USV	TRUE	0.761531	500.398	500.409	0.0116	63.3418	60.8706	63.6683	2.79772	0.799433	-200.294	1.04626	-64.421	0.541873
232	USV	TRUE	0.847901	500.633	500.636	0.0028	97.5855	97.2777	98.8591	1.58143	0.661061	-584.215	1.01838	-65.6225	0.636414
233	USV	TRUE	0.901135	500.8	500.826	0.026	60.1773	57.0567	60.5262	3.46949	0.895329	-107.101	1.02383	-59.0884	0.643843
234	USV	TRUE	0.798404	501.943	501.946	0.0024	87.6366	79.621	89.121	9.50006	3.47961	-3339.86	1.3723	-64.3749	0.723351
235	USV	TRUE	0.880505	502.1	502.104	0.0036	57.5391	56.5372	57.7989	1.26173	0.426153	-330.838	1.03217	-34.5812	0.918568
236	USV	TRUE	0.907288	502.254	502.27	0.0164	56.8158	56.6267	57.4216	0.794914	0.241023	-12.8596	1.01061	-35.7074	0.914293
237	USV	TRUE	0.813663	502.472	502.495	0.0224	56.808	55.9173	56.8377	0.920318	0.202628	-16.7724	1.01756	-38.9002	0.86671
238	USV	TRUE	0.924165	502.701	502.765	0.0644	83.5423	53.1411	96.1579	43.0168	15.1928	518.224	1.85183	-55.7561	0.779738
239	USV	TRUE	0.83585	502.916	502.929	0.0136	54.6629	53.2598	98.2228	44.963	18.1004	3431.11	1.16066	-49.9739	0.854201
240	USV	TRUE	0.73889	503.322	503.333	0.0116	54.3307	53.7713	54.8219	1.05058	0.330484	-38.4187	1.04237	-49.8148	0.836287
241	USV	TRUE	0.964271	503.549	503.611	0.062	56.8212	53.4631	58.1106	4.64749	1.2891	38.2782	1.13887	-45.0238	0.848228
242	USV	TRUE	0.930235	503.828	503.865	0.0364	53.0507	50.8391	78.2144	27.3753	8.00304	436.286	1.36829	-48.0453	0.847769
243	USV	TRUE	0.815431	504.011	504.08	0.0692	51.3482	50.7651	76.2067	25.4416	12.445	375.575	1.0531	-58.6328	0.718473
244	USV	TRUE	0.678052	504.991	504.997	0.0064	85.8855	85.5431	92.0423	6.49917	2.79589	-1057.37	1.01082	-65.8538	0.63275
245	USV	TRUE	0.864701	507.623	507.647	0.0236	85.2264	78.9891	91.7713	12.7822	3.43535	-471.983	1.03909	-65.4442	0.635326
246	USV	TRUE	0.721429	507.878	507.881	0.0036	88.367	87.2166	90.371	3.15432	1.05039	-855.095	1.01549	-64.9835	0.588938
247	USV	TRUE	0.748822	509.583	509.605	0.0228	88.4833	79.3056	92.5106	13.205	4.0638	-556.332	1.07398	-69.4534	0.537677
248	USV	TRUE	0.687437	510.047	510.049	0.0016	90.301	89.3748	90.871	1.49626	0.597287	-935.162	1.00886	-74.5781	0.532212
249	USV	TRUE	0.88305	510.231	510.234	0.0028	66.7167	66.544	66.8895	0.345503	0.163978	-140.329	1.00327	-53.8508	0.758295
250	USV	TRUE	0.874859	510.538	510.545	0.0076	84.7431	84.0378	89.0972	5.05936	2.18901	-670.601	1.00048	-69.5513	0.57686
251	USV	TRUE	0.806214	510.74	510.742	0.002	95.7813	95.3182	95.9416	0.623441	0.243171	-311.721	1.01894	-72.2703	0.485664
252	USV	TRUE	0.954057	510.93	510.941	0.0108	64.9427	64.4157	64.9798	0.564066	0.168269	-6.2154	1.01477	-55.2922	0.710303
253	USV	TRUE	0.936735	511.181	511.22	0.0384	64.8592	63.9527	88.7637	24.811	11.4188	736.857	1.16279	-64.1935	0.579174
254	USV	TRUE	0.688117	512.545	512.55	0.0056	99.4282	98.3595	99.6377	1.27825	0.489213	-3.93197	1.17227	-75.046	0.462653
255	USV	TRUE	0.739041	515.678	515.705	0.0276	73.3502	59.6796	87.7161	28.0365	14.1805	1065.71	1.0982	-70.6217	0.452143
256	USV	TRUE	0.829544	520.559	520.586	0.0268	60.6069	58.7455	90.6836	31.938	14.607	1369.48	1.38393	-58.4201	0.725244
257	USV	TRUE	0.981492	520.773	520.779	0.006	87.9692	87.4491	88.6926	1.24346	0.388928	-195.783	1.00307	-53.4228	0.843813
258	USV	TRUE	0.780642	533.967	533.971	0.0036	62.3772	61.9452	62.536	0.590777	0.246844	-151.008	1.01123	-63.7423	0.572801
259	USV	TRUE	0.800554	534.372	534.379	0.0068	88.1971	85.8815	90.535	4.65354	1.37366	-641.05	1.0073	-62.3311	0.720587
260	USV	TRUE	0.809374	534.784	534.788	0.004	65.3786	64.6884	66.0688	1.38048	0.430343	-323.528	1.00248	-65.9006	0.526761
261	USV	TRUE	0.739816	535.231	535.233	0.002	99.8198	99.8198	99.8198	1.42109e-14	5.2093e-15	-2.31528e-12	1	-73.5937	0.43171
262	USV	TRUE	0.923432	539.868	539.874	0.0056	64.7427	64.3939	64.7724	0.378518	0.108388	-35.6891	1.01192	-56.9677	0.694172
263	USV	TRUE	0.913912	540.139	540.141	0.0024	80.3074	79.3054	80.9754	1.66993	0.605239	-695.805	1.00647	-70.6166	0.516315
264	USV	TRUE	0.78846	546.982	546.984	0.002	86.4473	85.8283	86.7634	0.935162	0.356582	-467.581	1.01392	-67.8064	0.566406
265	USV	TRUE	0.943422	547.208	547.218	0.0096	64.8466	64.8055	65.9218	1.11624	0.580955	-117.534	1.00044	-63.7147	0.693882
266	USV	TRUE	0.672079	547.463	547.465	0.0016	90.2759	89.7059	91.2022	1.49626	0.597287	-935.162	1.00886	-66.8811	0.644097
267	USV	TRUE	0.6925	547.713	547.716	0.0028	81.9039	81.1172	86.1195	5.00238	1.81558	-1678.77	1.16075	-71.1281	0.61717
268	USV	TRUE	0.773934	547.977	547.989	0.0116	79.5483	78.7951	80.4785	1.68334	0.597286	-6.68766	1.0797	-70.9767	0.545165
269	USV	TRUE	0.854702	554.335	554.346	0.0112	94.0674	92.7721	94.4429	1.67078	0.62476	82.7013	1.09265	-74.8956	0.52413
270	USV	TRUE	0.805476	560.681	560.684	0.0028	90.8149	89.4121	92.4848	3.07268	1.06636	-1086.78	1.00133	-66.2346	0.70118
271	USV	TRUE	0.700616	566.872	566.889	0.0164	83.6861	75.4597	87.0798	11.6201	4.94561	-714.477	1.06256	-72.3545	0.542356
272	USV	TRUE	0.957443	566.998	567.004	0.006	64.2898	63.555	64.7796	1.22462	0.430446	-190.896	1.06897	-55.5452	0.800262
273	USV	TRUE	0.938424	567.427	567.428	0.0016	65.874	65.874	65.874	2.84217e-14	8.70234e-15	1.98603e-11	1	-64.1728	0.587744
274	USV	TRUE	0.695491	567.492	567.5	0.0088	63.833	63.3481	64.318	0.969928	0.511064	-116.114	1.00069	-74.552	0.432262
275	USV	TRUE	0.937068	567.756	567.809	0.0532	89.7206	28.877	91.5018	62.6248	24.3112	-1238.12	1.01583	-66.6507	0.510368
276	USV	TRUE	0.819766	579.88	579.883	0.0028	79.9635	79.5776	80.4831	0.905474	0.311266	-316.315	1.0022	-62.6161	0.65744
277	USV	TRUE	0.6288	580.115	580.126	0.0112	100.158	99.7622	100.595	0.832363	0.28324	-15.4488	1.05065	-77.9306	0.415148
278	USV	TRUE	0.985093	584.437	584.443	0.0064	92.386	91.3362	92.881	1.54478	0.596206	-267.89	1.01194	-56.0118	0.839046
279	USV	TRUE	0.860676	588.008	588.013	0.0044	92.7404	88.8587	93.3415	4.48284	1.28516	-693.275	1.17741	-56.9935	0.779773
280	USV	TRUE	0.783948	588.184	588.192	0.0076	84.673	80.0492	86.1723	6.12309	1.6822	-669.145	1.0608	-57.6486	0.800992
281	USV	TRUE	0.846301	588.456	588.459	0.0036	89.4857	78.6769	90.1151	11.4382	4.9016	-3382.17	1.01488	-57.1942	0.838132
282	USV	TRUE	0.892635	588.649	588.654	0.0048	78.8593	77.5312	80.9793	3.44811	1.20648	-711.062	1.00376	-59.2322	0.758706
283	USV	TRUE	0.98535	588.887	588.893	0.0056	85.5509	81.4095	87.065	5.6555	1.56764	-816.478	1.06175	-56.6463	0.778558
284	USV	TRUE	0.780217	589.128	589.142	0.0148	78.9269	77.4315	81.8512	4.41971	1.26342	-263.493	1.01942	-55.6094	0.769498
285	USV	TRUE	0.933807	596.231	596.238	0.0068	89.3118	88.7181	89.4724	0.754304	0.213772	57.5535	1.02841	-60.4029	0.758706
