# Supplementary material for: Bazedoxifene reverses sexually dimorphic autistic-like abnormalities in biallelic MDGA1-mutant mice
Source: EMBO Mol Med. 2026 Mar 20;18(4):1358–98. doi: 10.1038/s44321-026-00402-y (PMC13084050; doi:10.1038/s44321-026-00402-y)
Supplement: Supplementary file 18 — Source data Fig. 4 [file 44321_2026_402_MOESM18_ESM.zip › Panel C/Batch1/P6/P6_het_759.xlsx]

## Sheet: Sheet1
ID	Label	Accepted	Score	Begin Time (s)	End Time (s)	Call Length (s)	Principal Frequency (kHz)	Low Freq (kHz)	High Freq (kHz)	Delta Freq (kHz)	Frequency Standard Deviation (kHz)	Slope (kHz/s)	Sinuosity	Mean Power (dB/Hz)	Tonality
2	USV	TRUE	0.763966	64.0806	64.0822	0.0016	104.537	104.19	105.063	0.872818	0.347517	-545.511	1.00577	-57.4396	0.836974
3	USV	TRUE	0.637182	114.223	114.231	0.008	99.0862	91.1832	100.727	9.54396	3.86905	-1306.91	1.0148	-66.2831	0.63334
4	USV	TRUE	0.614919	118.701	118.703	0.002	101.794	101.015	102.573	1.5586	0.583176	-779.302	1	-71.7324	0.602776
5	USV	TRUE	0.682164	119.254	119.256	0.0024	102.751	101.549	103.285	1.73673	0.640525	-723.637	1.02495	-76.3023	0.460938
6	USV	TRUE	0.675289	119.251	119.256	0.0044	103.129	101.627	104.502	2.87518	0.918465	-618.968	1.01342	-76.2619	0.456546
7	USV	TRUE	0.638664	129.741	129.743	0.0016	108.74	108.09	109.212	1.12219	0.445538	-701.372	1.00392	-71.8618	0.598757
8	USV	TRUE	0.879494	131.341	131.343	0.002	69.4438	68.6511	69.9336	1.28251	0.503743	-665.428	1.01432	-62.9089	0.774562
9	USV	TRUE	0.614854	133.037	133.076	0.0384	35.355	28.0222	40.8769	12.8548	3.30851	90.095	4.43305	-93.6778	0.144489
10	USV	TRUE	0.705237	134.144	134.15	0.006	98.5952	96.7619	98.9143	2.15236	0.778238	-381.465	1.0468	-66.9113	0.652206
11	USV	TRUE	0.667195	137.377	137.384	0.0068	102.755	100.444	102.965	2.52052	0.894075	-385.146	1.00707	-76.363	0.406285
12	USV	TRUE	0.804751	189.244	189.246	0.0024	66.5846	65.9834	68.2545	2.27111	0.847335	-946.295	1.03949	-65.3638	0.771808
13	USV	TRUE	0.62616	189.34	189.399	0.0592	36.7949	29.8628	43.6379	13.7751	3.1856	0.879039	4.40809	-91.5839	0.145955
14	USV	TRUE	0.701001	189.394	189.396	0.0016	37.4416	37.4416	37.4416	7.10543e-15	2.35514e-16	4.34443e-13	1	-66.4915	0.495628
15	USV	TRUE	0.73972	245.27	245.273	0.0028	73.3626	73.0657	73.6595	0.593754	0.201156	-204.986	1.00077	-71.6079	0.451836
16	USV	TRUE	0.81742	251.718	251.721	0.0028	70.2021	68.8634	71.4328	2.56933	0.888649	-919.832	1.00166	-68.136	0.692495
17	USV	TRUE	0.736955	270.892	270.895	0.0032	80.2229	79.2135	81.1432	1.9297	0.654356	-596.846	1.00118	-63.5572	0.776678
18	USV	TRUE	0.729074	273.804	274.309	0.505	82.6106	60.2154	105.798	45.5826	9.19642	11.822	57.6171	-90.4775	0.178717
19	USV	TRUE	0.806312	273.931	273.939	0.008	85.7958	82.263	88.015	5.75199	1.77935	-710.143	1.01466	-69.079	0.655639
20	USV	TRUE	0.678551	274.063	274.067	0.0036	85.5289	65.8868	106.67	40.7835	12.535	-3510.12	2.24887	-69.8986	0.547251
21	USV	TRUE	0.844803	274.248	274.253	0.0052	101.321	98.9901	103.688	4.69808	1.50317	-897.482	1.00317	-71.7409	0.606524
22	USV	TRUE	0.61427	280.272	280.274	0.002	77.3769	77.074	77.4748	0.400784	0.153333	-176.854	1.03234	-68.232	0.601444
23	USV	TRUE	0.849871	288.637	288.644	0.0072	100.042	98.2855	101.182	2.89665	1.07689	-405.447	1.00084	-54.8035	0.830452
24	USV	TRUE	0.786182	288.894	288.906	0.0124	99.5828	65.2207	101.185	35.9642	17.8984	3273.76	1.1298	-62.0581	0.64942
25	USV	TRUE	0.86361	292.268	292.27	0.0024	84.8406	84.4398	85.375	0.935162	0.33784	-389.651	1.00212	-64.7067	0.696829
26	USV	TRUE	0.643349	327.424	327.426	0.002	63.5083	63.2322	63.7844	0.552191	0.182612	-227.747	1.03518	-66.9354	0.649702
27	USV	TRUE	0.820178	330.815	330.82	0.0052	70.2562	68.5937	71.3695	2.7758	0.957339	-567.899	1.01005	-61.8264	0.78445
28	USV	TRUE	0.627093	331.095	331.097	0.0024	65.2615	65.1279	65.5287	0.400784	0.146947	-166.993	1.00302	-67.8477	0.670052
29	USV	TRUE	0.714124	331.732	331.736	0.0032	64.9317	64.041	65.6145	1.57345	0.571071	-517.988	1.00955	-69.6703	0.594368
30	USV	TRUE	0.858889	332.375	332.382	0.0072	64.1967	62.7717	64.642	1.87032	0.632407	-269.403	1.02153	-63.7794	0.712954
31	USV	TRUE	0.956678	333.017	333.029	0.0116	76.4415	74.8296	79.8473	5.01777	2.13953	-456.952	1.01651	-55.3207	0.833095
32	USV	TRUE	0.626988	335.622	335.625	0.0028	81.9683	80.8996	82.9035	2.00392	0.734452	-747.494	1.00509	-71.0264	0.600286
33	USV	TRUE	0.82892	335.833	336.078	0.245	89.8998	75.1575	104.15	28.9929	10.6443	16.0046	4.30118	-70.6552	0.535224
34	USV	TRUE	0.732433	335.832	335.837	0.0048	86.9408	84.9666	88.7295	3.76291	1.24333	-795.104	1.01364	-66.5421	0.7106
35	USV	TRUE	0.624625	337.689	337.695	0.0064	91.6428	91.0424	91.9897	0.947328	0.337939	-98.9811	1.03871	-74.0266	0.490051
36	USV	TRUE	0.621984	340.567	340.574	0.0072	90.7781	89.4519	98.1035	8.65155	2.75174	-1207.02	1.00466	-74.3642	0.500986
37	USV	TRUE	0.689084	341.746	341.757	0.0104	99.226	89.3562	100.473	11.1167	4.41764	-1162.99	1.023	-75.6222	0.446372
38	USV	TRUE	0.712101	342.683	342.82	0.1376	79.6961	46.8689	110.334	63.4648	10.1944	61.4345	13.4925	-89.0894	0.189804
39	USV	TRUE	0.693932	343.261	343.268	0.0064	84.5305	81.0255	86.5198	5.49428	1.87921	-875.254	1.00436	-70.3347	0.64921
40	USV	TRUE	0.6841	345.832	345.836	0.0036	98.4578	97.0551	99.8606	2.80549	0.943781	-779.302	1	-71.7097	0.537121
41	USV	TRUE	0.84935	347.529	347.535	0.006	99.4051	98.5316	100.542	2.01042	0.764581	-321.64	1.00676	-64.9229	0.708733
42	USV	TRUE	0.724487	348.084	348.092	0.0084	101.763	99.4246	103.781	4.35667	1.36996	-526.282	1.00649	-63.3022	0.725998
43	USV	TRUE	0.625311	348.339	348.344	0.0048	55.5547	54.5899	56.72	2.13009	0.675346	-432.674	1.00269	-66.9323	0.662462
44	USV	TRUE	0.756479	348.883	348.885	0.002	63.8075	63.478	64.1371	0.659067	0.266714	-353.708	1.00734	-69.3688	0.595425
45	USV	TRUE	0.698453	349.192	349.197	0.0052	100.59	98.8362	101.919	3.08234	0.960706	-578.314	1.00761	-71.1558	0.54671
46	USV	TRUE	0.657994	350.414	350.415	0.0016	101.948	101.12	102.242	1.12219	0.460853	-701.372	1.03705	-70.4788	0.632316
47	USV	TRUE	0.611476	350.537	350.618	0.0816	70.0083	48.737	106.851	58.1136	11.868	166.011	8.15338	-86.6416	0.208042
48	USV	TRUE	0.79418	350.79	350.798	0.008	85.9782	82.5122	88.8431	6.3309	1.93534	-778.555	1.00796	-64.8724	0.659588
49	USV	TRUE	0.692553	351.011	351.019	0.0072	91.4194	88.0464	96.4963	8.44989	3.30359	-1434.1	1.10209	-66.5756	0.587924
50	USV	TRUE	0.620261	351.27	351.274	0.004	84.7588	82.5916	86.258	3.66643	1.238	-928.584	1.00649	-67.6208	0.649462
51	USV	TRUE	0.67362	351.483	351.485	0.0024	85.9301	83.993	87.6	3.60705	1.29987	-1502.94	1.0006	-73.5915	0.511871
52	USV	TRUE	0.673792	351.705	351.716	0.0112	91.8826	87.6644	99.6208	11.9564	4.86213	-1153.59	1.0669	-68.5122	0.589383
53	USV	TRUE	0.875574	354.583	354.765	0.1824	80.9775	49.3898	107.281	57.891	10.826	-1.30034	13.9837	-90.4091	0.17688
54	USV	TRUE	0.823113	376.726	376.731	0.0056	72.1582	71.1934	72.8039	1.61056	0.557582	-308.606	1.01356	-59.9579	0.781702
55	USV	TRUE	0.826237	377.038	377.047	0.0088	64.5174	64.005	65.279	1.27397	0.554431	-161.247	1.00567	-68.4244	0.537924
56	USV	TRUE	0.665581	397.23	397.235	0.0052	89.241	87.9125	90.5102	2.59767	0.86505	-515.701	1.00977	-72.2356	0.542744
57	USV	TRUE	0.84581	403.917	403.922	0.0056	64.3989	63.7977	64.7255	0.92774	0.290292	-132.733	1.04139	-64.0647	0.722347
58	USV	TRUE	0.817408	428.39	428.399	0.0088	63.2285	54.7945	64.1899	9.39535	3.08154	-1094.41	1.00467	-69.0869	0.647504
59	USV	TRUE	0.82154	434.956	434.962	0.0056	62.2763	62.2465	62.9485	0.702039	0.277552	-126.077	1.00947	-70.9767	0.53991
60	USV	TRUE	0.933172	435.16	435.164	0.004	65.3954	64.9279	65.7962	0.868365	0.303534	-227.887	1.00328	-63.4652	0.724974
61	USV	TRUE	0.704098	479.396	479.399	0.0036	84.0684	82.4022	84.4358	2.03361	0.729431	523.808	1.17465	-68.6368	0.659488
62	USV	TRUE	0.854288	481.897	481.901	0.0032	55.1726	54.8386	55.2542	0.415628	0.146357	-115.968	1.01517	-61.4188	0.758672
63	USV	TRUE	0.77144	482.661	482.666	0.0044	64.179	63.7817	65.7039	1.92212	0.915285	-434.665	1.00052	-66.847	0.687814
64	USV	TRUE	0.772782	493.959	493.963	0.0044	55.2432	54.6272	55.5772	0.950006	0.285848	-189.83	1.01806	-63.9982	0.70662
65	USV	TRUE	0.738929	514.969	514.973	0.0044	68.4046	66.6901	70.119	3.42893	1.12392	-779.302	1	-59.4364	0.842228
66	USV	TRUE	0.830648	517.665	517.668	0.0036	61.4937	55.9718	62.0949	6.12309	2.05241	-1479.89	1.12106	-66.4349	0.721188
67	USV	TRUE	0.919058	521.435	521.446	0.0108	65.0853	63.7532	65.7088	1.95563	0.670184	-193.269	1.00711	-53.9175	0.860471
68	USV	TRUE	0.902183	526.495	526.502	0.0072	65.7625	65.1243	66.7868	1.66251	0.525603	-229.461	1.0091	-64.3739	0.704591
69	USV	TRUE	0.744743	549.393	549.397	0.0036	63.8484	63.1805	64.1676	0.987116	0.375167	-301.15	1.01917	-64.6019	0.701209
70	USV	TRUE	0.841458	563.495	563.501	0.006	60.9179	59.562	61.705	2.14294	0.739119	-367.358	1.00148	-69.6652	0.582006
71	USV	TRUE	0.686507	564.349	564.353	0.0044	65.0278	64.2188	65.7254	1.50665	0.517514	-357.991	1.00317	-66.8578	0.659667
