# Supplementary material for: Bazedoxifene reverses sexually dimorphic autistic-like abnormalities in biallelic MDGA1-mutant mice
Source: EMBO Mol Med. 2026 Mar 20;18(4):1358–98. doi: 10.1038/s44321-026-00402-y (PMC13084050; doi:10.1038/s44321-026-00402-y)
Supplement: Supplementary file 18 — Source data Fig. 4 [file 44321_2026_402_MOESM18_ESM.zip › Panel C/Batch1/P6/P6_het_760.xlsx]

## Sheet: Sheet1
ID	Label	Accepted	Score	Begin Time (s)	End Time (s)	Call Length (s)	Principal Frequency (kHz)	Low Freq (kHz)	High Freq (kHz)	Delta Freq (kHz)	Frequency Standard Deviation (kHz)	Slope (kHz/s)	Sinuosity	Mean Power (dB/Hz)	Tonality
1	USV	TRUE	0.796696	21.5981	21.6013	0.0032	89.8835	88.1023	90.0691	1.96681	0.675929	-514.896	1.15785	-60.4805	0.780266
2	USV	TRUE	0.917861	34.8115	34.8143	0.0028	83.2634	82.3876	83.5231	1.13555	0.3889	160.808	1.31158	-61.7551	0.79343
3	USV	TRUE	0.765045	35.3179	35.3215	0.0036	95.9501	95.3118	96.336	1.02423	0.350673	-286.306	1.00645	-63.4035	0.696294
6	USV	TRUE	0.71062	139.299	139.302	0.0024	94.5046	93.5027	94.6753	1.17266	0.431111	-417.483	1.14127	-64.1545	0.733853
7	USV	TRUE	0.86048	139.375	139.417	0.0416	74.9091	50.8807	97.7496	46.869	24.151	1153.45	1.00438	-73.7166	0.418217
8	USV	TRUE	0.70389	165.876	165.878	0.0024	93.8236	93.2224	94.0908	0.868365	0.320263	-361.819	1.01396	-67.8847	0.641
9	USV	TRUE	0.830874	186.365	186.368	0.0028	99.5882	98.23	100.412	2.18204	0.771441	-779.302	1.01105	-61.6032	0.679956
10	USV	TRUE	0.731022	186.541	186.545	0.004	97.5664	96.4462	98.1248	1.67859	0.612165	423.466	1.00206	-76.6601	0.443648
11	USV	TRUE	0.723776	210.911	210.913	0.002	92.3139	91.4767	93.7834	2.30673	0.944584	1237.98	1.03379	-74.9171	0.498171
12	USV	TRUE	0.673209	211.003	211.008	0.0052	63.1963	62.819	63.3671	0.548097	0.187531	-59.528	1.02704	-60.1833	0.712231
13	USV	TRUE	0.80078	211.179	211.183	0.004	93.6824	92.4875	94.3949	1.90743	0.609633	453.581	1.01288	-72.5545	0.543678
14	USV	TRUE	0.601486	213.172	213.22	0.048	87.4207	75.3229	96.0895	20.7665	4.56852	-23.8133	4.15332	-89.4252	0.202675
15	USV	TRUE	0.715024	225.093	225.095	0.0024	94.1231	89.9148	95.4813	5.56644	1.99076	-1753.43	1.58609	-70.6855	0.556512
16	USV	TRUE	0.728724	231.404	231.408	0.004	101.104	99.2036	102.41	3.20627	1.14122	623.779	1.72182	-75.7224	0.507448
17	USV	TRUE	0.634661	239.111	239.113	0.0024	98.9885	98.8549	99.2557	0.400784	0.146947	166.993	1.00302	-66.0361	0.642879
18	USV	TRUE	0.655695	241.883	241.893	0.0104	85.6752	78.8259	86.2783	7.4524	3.84943	-715.905	1.00004	-66.221	0.696005
19	USV	TRUE	0.634549	249.041	249.046	0.0044	98.3858	97.2538	101.856	4.60202	1.96011	-1048.99	1.00059	-68.2605	0.694033
20	USV	TRUE	0.962755	249.115	249.134	0.0184	87.4239	85.7831	90.6599	4.87675	1.58846	115.89	1.22533	-62.5618	0.776945
21	USV	TRUE	0.732753	249.304	249.308	0.004	98.1153	96.3058	98.342	2.03612	0.879685	481.407	1.1273	-69.7838	0.64271
22	USV	TRUE	0.708913	250.672	250.673	0.0016	100.739	98.9575	101.451	2.49377	1.01694	1558.6	1.02327	-78.7579	0.494738
23	USV	TRUE	0.707319	250.995	251.017	0.0216	104.136	102.57	111.477	8.90734	4.15142	410.299	1.00006	-74.2773	0.434622
24	USV	TRUE	0.716363	251.166	251.169	0.0032	98.3463	97.8974	98.4943	0.596881	0.216737	-179.541	1.01322	-68.6286	0.576933
25	USV	TRUE	0.663822	251.593	251.594	0.0016	98.2631	98.1651	98.5392	0.374065	0.153618	-233.791	1.01068	-75.7712	0.410635
26	USV	TRUE	0.803579	252.358	252.363	0.0048	97.3689	95.9884	98.7642	2.7758	0.881474	-565.412	1.00196	-69.9746	0.585583
27	USV	TRUE	0.84061	252.707	252.713	0.0064	102.441	98.5848	105.666	7.08151	3.58342	1158.35	1.01354	-74.142	0.535204
29	USV	TRUE	0.671659	255.294	255.323	0.0292	101.014	96.4319	101.9	5.46857	2.3486	167.279	1.02365	-74.5115	0.480207
30	USV	TRUE	0.744627	256.711	256.715	0.004	93.3068	91.5849	94.4498	2.86486	0.921623	-688.383	1.01023	-72.5028	0.479515
31	USV	TRUE	0.787208	256.935	256.945	0.0096	86.4867	83.2028	90.3015	7.09875	2.27975	-743.21	1.01219	-66.2085	0.658879
32	USV	TRUE	0.600034	257.321	257.325	0.004	87.0563	85.9435	87.7244	1.78086	0.652541	-452.274	1.00045	-71.1816	0.482714
33	USV	TRUE	0.60688	257.963	258.014	0.0512	92.204	78.711	99.3587	20.6478	4.0691	-4.00171	5.15673	-87.8896	0.219547
34	USV	TRUE	0.939504	279.947	279.974	0.0272	63.3493	60.8444	63.6944	2.85002	0.717994	-66.5854	1.03187	-59.3853	0.784157
35	USV	TRUE	0.959171	280.861	280.866	0.0048	82.4803	79.9088	84.4681	4.55927	1.47562	909.781	1.01123	-70.253	0.588138
36	USV	TRUE	0.671937	294.64	294.642	0.0016	95.1035	94.8274	95.2014	0.374065	0.153618	-233.791	1.01068	-74.0284	0.50512
37	USV	TRUE	0.773928	322.507	322.509	0.0028	95.8556	94.3267	96.0634	1.73673	0.616444	-494.795	1.22129	-61.2577	0.790443
38	USV	TRUE	0.752156	322.686	322.695	0.0088	98.1553	97.0865	99.6693	2.58283	0.930976	337.983	1.02174	-63.7685	0.729332
39	USV	TRUE	0.743421	333.461	333.463	0.002	88.3625	86.9108	89.7341	2.8233	1.06584	-1423.74	1.00051	-62.4787	0.778796
40	USV	TRUE	0.724502	333.94	333.942	0.002	93.1705	92.8409	93.5	0.659067	0.266714	-353.708	1.00734	-63.7564	0.720837
41	USV	TRUE	0.65354	353.294	353.298	0.0044	90.6791	90.3161	91.0131	0.697009	0.211902	134.954	1.00769	-59.3112	0.761
42	USV	TRUE	0.752596	353.469	353.472	0.0024	83.8227	82.6204	84.2235	1.60314	0.600763	-667.973	1.04179	-67.5447	0.585683
43	USV	TRUE	0.906954	353.69	353.698	0.0084	96.7867	96.4692	97.142	0.672754	0.231346	15.2398	1.02212	-56.2363	0.763965
44	USV	TRUE	0.94477	353.884	353.903	0.0188	98.3984	97.8066	99.9887	2.18204	0.835637	100.491	1.00275	-66.0581	0.651641
45	USV	TRUE	0.893381	357.556	357.567	0.0112	85.0023	82.7905	85.3437	2.55314	0.5977	-128.65	1.07798	-51.0847	0.863863
46	USV	TRUE	0.890552	358.011	358.038	0.0264	61.7162	58.0646	102.574	44.5093	9.92693	644.555	1.81174	-44.5859	0.869189
47	USV	TRUE	0.755657	358.561	358.563	0.002	95.5127	94.4439	96.2786	1.8347	0.67271	-893.175	1.00595	-61.6727	0.702435
48	USV	TRUE	0.672287	358.631	358.634	0.0024	62.5623	61.7904	62.7404	0.950006	0.33784	-222.658	1.24417	-38.7503	0.940787
49	USV	TRUE	0.847734	359.287	359.29	0.0032	93.1718	84.233	95.7936	11.5606	4.62054	-3648.72	1.00344	-61.5291	0.76644
50	USV	TRUE	0.862273	359.461	359.464	0.0028	101.193	100.027	101.43	1.40274	0.473904	-312.781	1.25644	-62.8095	0.7411
51	USV	TRUE	0.698723	359.65	359.651	0.0016	98.3648	98.1154	98.4361	0.320627	0.129065	-155.86	1.04572	-66.5044	0.683067
52	USV	TRUE	0.857895	360.627	360.63	0.0024	102.99	100.853	104.66	3.80745	1.37428	1586.44	1.00156	-76.7803	0.494476
53	USV	TRUE	0.791898	361.47	361.479	0.0088	81.0879	80.7715	81.3748	0.603261	0.161672	34.0649	1.03138	-61.6123	0.713834
54	USV	TRUE	0.698516	363.246	363.249	0.0028	63.1059	63.1059	63.1059	7.10543e-15	3.28917e-15	-1.05736e-12	1	-66.5276	0.651082
55	USV	TRUE	0.69724	376.37	376.375	0.0048	84.4543	83.5486	86.1515	2.60282	0.864469	544.366	1.02765	-63.9487	0.700197
56	USV	TRUE	0.856892	381.019	381.024	0.0048	84.1265	83.1616	84.9206	1.759	0.577458	-369.669	1.00406	-55.7251	0.850126
57	USV	TRUE	0.95246	381.188	381.207	0.0192	91.983	89.0884	96.0205	6.93207	2.4194	49.6574	1.39754	-55.3699	0.859921
58	USV	TRUE	0.943733	389.264	389.275	0.0104	61.0859	60.9143	62.8483	1.93398	0.706508	181.151	1.01614	-48.1168	0.919361
59	USV	TRUE	0.854332	389.685	389.691	0.0056	84.119	82.8622	86.3054	3.44328	1.30046	-662.641	1.01441	-60.4619	0.700199
60	USV	TRUE	0.73725	389.907	389.921	0.014	85.4103	84.9279	86.8204	1.89259	0.560678	-115.978	1.01732	-50.1076	0.867303
61	USV	TRUE	0.896089	403.543	403.551	0.0076	98.8533	97.7994	99.9889	2.18947	0.596603	-249.109	1.01125	-58.4004	0.794269
62	USV	TRUE	0.798476	415.585	415.598	0.0128	81.2568	76.9001	86.0884	9.18834	2.8701	-739.805	1.00698	-53.9417	0.867651
63	USV	TRUE	0.895024	415.677	415.681	0.004	66.4734	65.3678	66.7224	1.35464	0.472867	193.466	1.17841	-40.4946	0.922351
64	USV	TRUE	0.696142	415.906	415.916	0.0104	88.2413	87.4085	88.3958	0.987205	0.383681	-63.9254	1.02191	-71.618	0.484427
65	USV	TRUE	0.880098	416.114	416.116	0.0016	98.1959	97.9465	98.2672	0.320627	0.129065	155.86	1.04572	-58.8168	0.782265
66	USV	TRUE	0.830044	416.259	416.263	0.0048	89.4225	88.5392	90.3592	1.81997	0.715561	-400.397	1.01513	-57.3675	0.844478
67	USV	TRUE	0.817389	420.298	420.31	0.012	79.3392	78.6672	81.6325	2.96529	0.841718	103.586	1.1263	-61.4015	0.772959
68	USV	TRUE	0.891046	420.664	420.671	0.0068	65.6534	65.0968	65.7721	0.675395	0.23383	-28.0333	1.0507	-54.7718	0.71244
69	USV	TRUE	0.942082	420.937	420.949	0.0124	85.0127	83.6476	94.2085	10.5609	2.8525	488.578	1.33516	-59.7145	0.784867
70	USV	TRUE	0.971447	421.165	421.37	0.205	85.2998	79.6275	88.3615	8.73404	3.40131	8.7737	3.48186	-52.5419	0.862546
71	USV	TRUE	0.957171	422.608	422.611	0.0036	96.2119	94.5114	96.7558	2.24447	0.8733	640.68	1.01534	-63.6044	0.699776
72	USV	TRUE	0.778644	423.352	423.363	0.0108	97.807	96.4239	97.9406	1.51665	0.506635	-120.175	1.02129	-69.011	0.538078
73	USV	TRUE	0.845599	430.318	430.338	0.02	63.8757	62.6766	64.4324	1.75574	0.714072	-59.952	1.91532	-63.3358	0.453547
74	USV	TRUE	0.830613	430.317	430.332	0.0152	63.6385	63.42	63.954	0.534003	0.175748	-14.2629	1.00681	-62.5026	0.588061
75	USV	TRUE	0.864526	430.54	430.548	0.008	63.6346	62.2455	63.9018	1.65632	0.55594	-199.685	1.03399	-61.2182	0.599221
76	USV	TRUE	0.899699	430.627	430.644	0.0172	63.0277	62.0702	63.3097	1.23946	0.301404	-36.6373	1.01494	-63.7823	0.723371
77	USV	TRUE	0.827308	430.809	430.877	0.068	61.3758	61.0605	96.3592	35.2986	17.497	540.173	1.03092	-60.0632	0.705687
78	USV	TRUE	0.941462	431.089	431.494	0.405	87.2401	61.3794	95.833	34.4537	15.8638	-64.6231	1.63027	-64.4092	0.554312
79	USV	TRUE	0.684872	432.411	432.428	0.0168	92.6641	80.6236	94.0371	13.4135	3.74902	-802.84	1.00142	-71.8458	0.499444
80	USV	TRUE	0.906019	432.65	432.654	0.004	79.3491	78.028	81.1007	3.07268	1.01204	-760.072	1.00815	-65.8542	0.667129
81	USV	TRUE	0.86615	432.792	432.835	0.0428	77.8797	57.4277	84.9692	27.5415	11.564	614.158	1.34319	-66.0314	0.537242
82	USV	TRUE	0.905138	432.984	433.002	0.0176	62.9766	55.4147	63.0063	7.5916	1.98789	-351.722	1.08436	-61.9285	0.710865
83	USV	TRUE	0.783972	433.213	433.224	0.0112	86.0156	83.4527	89.4125	5.9598	1.77527	-472.885	1.02473	-60.2328	0.780694
84	USV	TRUE	0.770614	434.423	434.426	0.0032	78.6465	77.9339	79.8624	1.92848	0.721853	-603.13	1.00002	-62.2989	0.69145
85	USV	TRUE	0.631172	435.372	435.375	0.0032	92.1246	91.4417	93.0152	1.57345	0.571071	-517.988	1.00955	-74.6343	0.472211
86	USV	TRUE	0.709792	439.099	439.109	0.01	86.8232	83.6005	90.0919	6.49142	2.45029	-744.742	1.02656	-67.7967	0.593291
87	USV	TRUE	0.887502	439.29	439.292	0.002	105.093	105.093	105.093	2.84217e-14	6.92551e-15	2.20698e-12	1	-65.6219	0.656387
88	USV	TRUE	0.871611	440.245	440.254	0.0092	82.0425	79.8753	83.2449	3.36955	1.07985	-375.888	1.01589	-60.1708	0.786062
89	USV	TRUE	0.764287	446.072	446.074	0.0024	63.4989	61.2278	63.87	2.6422	0.973149	-946.295	1.27517	-46.3259	0.917822
90	USV	TRUE	0.812349	446.238	446.243	0.0044	79.5652	78.3183	81.1832	2.86486	0.963311	-666.027	1.00418	-62.9797	0.635827
91	USV	TRUE	0.842915	446.447	446.456	0.0088	52.4676	51.7922	52.8238	1.03165	0.274896	-20.0399	1.04327	-53.0677	0.783715
92	USV	TRUE	0.937847	446.725	446.743	0.018	83.5329	81.0325	85.6051	4.57264	1.35799	-39.7331	1.28292	-56.407	0.780279
93	USV	TRUE	0.931695	447.082	447.092	0.0096	93.5865	92.0243	93.6162	1.59189	0.415578	-147.858	1.01247	-61.8223	0.709781
94	USV	TRUE	0.870375	451.311	451.316	0.0052	82.0585	80.1598	83.8704	3.71059	1.21453	-706.81	1.00169	-52.8614	0.838125
95	USV	TRUE	0.885182	459.649	459.652	0.0024	84.7644	84.2968	86.2339	1.93712	0.727878	807.134	1.04807	-65.1861	0.691993
96	USV	TRUE	0.94059	459.821	459.822	0.0016	92.4238	89.5293	92.8691	3.33986	1.38155	-1948.25	1.15898	-59.549	0.834634
97	USV	TRUE	0.882296	460.016	460.023	0.0064	80.5498	77.7443	84.5873	6.84301	2.37749	-1167.54	1.01375	-57.3241	0.802691
98	USV	TRUE	0.909639	476.425	476.433	0.008	79.995	77.5458	80.7001	3.15432	0.975499	-376.566	1.04041	-57.712	0.79308
99	USV	TRUE	0.99772	480.996	481.041	0.045	57.6937	55.2585	97.5764	42.3179	20.0714	932.397	1.12235	-59.2062	0.661056
100	USV	TRUE	0.978683	481.288	481.304	0.0156	85.0834	83.3107	86.0037	2.69301	0.961528	113.045	1.10603	-52.8224	0.847284
101	USV	TRUE	0.890104	481.506	481.512	0.006	86.3348	83.8781	88.6282	4.75003	1.53597	-805.497	1.00925	-56.1445	0.837648
102	USV	TRUE	0.854705	483.578	483.59	0.0124	85.4161	83.9682	85.7666	1.79837	0.582596	-3.04369	1.07663	-46.6688	0.920356
103	USV	TRUE	0.830462	502.846	502.854	0.008	77.0431	75.1802	78.1787	2.99846	1.02107	-406.061	1.02266	-54.3772	0.857666
104	USV	TRUE	0.862814	503.06	503.067	0.0072	94.5391	90.3914	96.1739	5.78245	1.74544	-650.867	1.07494	-59.4463	0.707436
105	USV	TRUE	0.749604	536.347	536.355	0.0084	60.0169	58.065	60.9224	2.85744	0.790763	-293.985	1.027	-64.2937	0.715494
106	USV	TRUE	0.675295	536.39	536.391	0.0016	96.6634	96.414	96.7346	0.320627	0.129065	-155.86	1.04572	-61.5912	0.760294
107	USV	TRUE	0.791357	547.448	547.459	0.0108	62.7107	61.115	63.3022	2.18726	0.669969	56.8917	1.13526	-59.7158	0.722058
108	USV	TRUE	0.779765	549.673	549.727	0.0544	89.8811	75.0818	97.3773	22.2955	5.2766	-232.151	4.24975	-86.4726	0.227471
109	USV	TRUE	0.785983	557.33	557.338	0.008	70.1152	66.9164	70.8055	3.88909	1.33454	399.41	1.23904	-50.7199	0.889194
110	USV	TRUE	0.7957	557.51	557.512	0.002	62.4178	62.1417	62.6939	0.552191	0.182612	-227.747	1.03518	-63.5442	0.531405
111	USV	TRUE	0.708933	557.736	557.741	0.0048	94.29	93.6347	95.2113	1.57657	0.743857	-333.954	1.00603	-70.7868	0.528392
112	USV	TRUE	0.799134	558.116	558.118	0.0024	91.2305	82.146	93.4645	11.3184	4.30869	-4703.64	1.02924	-65.1129	0.729583
113	USV	TRUE	0.945779	558.279	558.281	0.002	61.4569	60.9938	61.6172	0.623441	0.243171	311.721	1.01894	-59.8119	0.719825
114	USV	TRUE	0.854399	558.53	558.533	0.0028	81.8291	80.0775	82.408	2.33048	0.869619	-849.987	1.06539	-63.8234	0.717479
115	USV	TRUE	0.766908	558.688	558.732	0.0436	53.2398	51.792	57.1914	5.3994	1.56623	42.7893	1.2114	-51.1106	0.851439
116	USV	TRUE	0.894474	558.867	558.886	0.0192	55.4751	53.793	57.4031	3.61012	1.35879	127.546	1.09046	-41.4681	0.91975
117	USV	TRUE	0.775174	559.06	559.095	0.0352	55.3348	52.465	56.8637	4.39872	1.11419	-79.1313	1.04031	-41.365	0.871076
118	USV	TRUE	0.872379	559.884	559.887	0.0024	77.3555	77.0215	77.6895	0.667973	0.240498	-278.322	1	-63.3192	0.480098
119	USV	TRUE	0.607261	560.037	560.041	0.004	51.9665	51.2614	52.1669	0.905474	0.31799	-227.887	1.01918	-73.0695	0.502717
120	USV	TRUE	0.678869	560.174	560.294	0.12	77.2577	46.7387	112.2	65.4613	15.6628	54.672	16.2368	-88.6576	0.182821
121	USV	TRUE	0.603708	567.654	567.66	0.0052	85.1046	83.4272	86.8991	3.47191	1.14267	-689.117	1.00419	-58.6478	0.838348
122	USV	TRUE	0.908779	567.863	567.871	0.0084	79.7366	77.8811	80.8814	3.00027	1.0032	-379.914	1.02889	-57.821	0.71689
123	USV	TRUE	0.986703	568.068	568.136	0.0684	75.1061	46.784	104.423	57.6386	16.5676	273.293	2.35799	-55.0024	0.777755
124	USV	TRUE	0.786869	568.33	568.345	0.0152	83.5018	76.9111	86.3295	9.41842	2.97501	-635.983	1.02483	-53.5615	0.85947
125	USV	TRUE	0.689756	579.69	579.692	0.0016	79.9036	77.3475	83.7066	6.3591	2.53051	-3974.44	1.00092	-68.0957	0.728394
126	USV	TRUE	0.792047	579.92	579.926	0.006	82.1689	80.0833	83.5197	3.43635	1.02349	-529.467	1.01952	-67.2259	0.661714
127	USV	TRUE	0.791812	580.065	580.565	0.5	79.953	46.6083	108.459	61.8505	14.115	-5.56138	19.4241	-87.1928	0.191348
128	USV	TRUE	0.89258	580.727	580.744	0.0176	84.9545	84.3191	87.8746	3.55548	1.38963	-194.948	1.00169	-68.9426	0.592684
129	USV	TRUE	0.772904	580.958	580.963	0.0052	90.3889	88.8403	94.5716	5.73135	2.44876	1176.82	1.00592	-73.429	0.481035
130	USV	TRUE	0.960073	591.371	591.606	0.235	86.7002	81.1449	87.4527	6.30771	3.22667	-25.8342	1.03198	-60.3575	0.670483
131	USV	TRUE	0.941533	591.367	591.379	0.0116	86.6161	85.9649	89.0916	3.12668	0.996706	-248.374	1.01095	-54.7508	0.840111
132	USV	TRUE	0.819172	591.596	591.608	0.0124	77.9766	75.2083	84.1561	8.94782	2.59016	-688.599	1.00772	-60.098	0.79626
