# Supplementary material for: Bazedoxifene reverses sexually dimorphic autistic-like abnormalities in biallelic MDGA1-mutant mice
Source: EMBO Mol Med. 2026 Mar 20;18(4):1358–98. doi: 10.1038/s44321-026-00402-y (PMC13084050; doi:10.1038/s44321-026-00402-y)
Supplement: Supplementary file 18 — Source data Fig. 4 [file 44321_2026_402_MOESM18_ESM.zip › Panel C/Batch1/P6/P6_het_763.xlsx]

## Sheet: Sheet1
ID	Label	Accepted	Score	Begin Time (s)	End Time (s)	Call Length (s)	Principal Frequency (kHz)	Low Freq (kHz)	High Freq (kHz)	Delta Freq (kHz)	Frequency Standard Deviation (kHz)	Slope (kHz/s)	Sinuosity	Mean Power (dB/Hz)	Tonality
1	USV	TRUE	0.903583	12.4963	12.4995	0.0032	94.4562	92.7713	95.6128	2.84155	1.05436	-895.614	1.0069	-69.2998	0.63051
2	USV	TRUE	0.876129	12.6347	12.6491	0.0144	99.579	95.497	100.33	4.8333	1.566	205.465	1.17531	-67.8887	0.64719
3	USV	TRUE	0.738071	18.1019	18.1063	0.0044	76.6628	76.3362	76.6918	0.355578	0.141908	-87.0382	1.00703	-69.4702	0.529449
4	USV	TRUE	0.647739	18.2483	18.2499	0.0016	84.4906	83.3149	85.3099	1.99501	0.792986	1246.88	1.00415	-75.4772	0.559185
5	USV	TRUE	0.905428	26.0889	26.0913	0.0024	82.5655	80.8956	84.035	3.13947	1.13111	1308.11	1.00051	-57.9109	0.861409
6	USV	TRUE	0.639215	64.0014	64.0038	0.0024	81.5654	80.7638	82.5005	1.73673	0.62591	-723.637	1.00096	-72.2581	0.610861
7	USV	TRUE	0.79414	64.163	64.1686	0.0056	85.4101	83.5027	85.8035	2.3008	0.689835	258.574	1.18522	-73.5091	0.489877
10	USV	TRUE	0.871858	122.425	122.43	0.0048	80.1038	78.7604	80.6604	1.90001	0.604014	376.805	1.02199	-55.0245	0.851754
12	USV	TRUE	0.925606	176.097	176.104	0.0076	89.3415	86.113	89.9947	3.88166	1.18663	462.252	1.07454	-64.2721	0.705854
13	USV	TRUE	0.79693	189	189.004	0.004	75.5046	74.9925	75.9722	0.979694	0.339062	-254.538	1.00479	-66.3801	0.642252
14	USV	TRUE	0.856639	200.728	200.732	0.0036	75.4935	74.7588	76.3693	1.61056	0.526111	-433.62	1.00212	-63.0949	0.703554
16	USV	TRUE	0.640881	213.092	213.095	0.0036	85.9333	84.9101	86.8891	1.97908	0.799918	541.026	1.02313	-65.2481	0.693121
17	USV	TRUE	0.758148	222.847	222.853	0.006	80.9278	80.3934	81.0317	0.638285	0.223182	2.36284	1.06533	-55.9891	0.838008
18	USV	TRUE	0.858142	223.285	223.291	0.0056	77.5703	76.7647	78.7062	1.94148	0.690356	-345.377	1.00179	-61.9453	0.766639
19	USV	TRUE	0.628992	223.502	223.507	0.0048	87.7458	87.1595	87.7978	0.638285	0.190736	63.0048	1.04846	-65.7233	0.665938
20	USV	TRUE	0.731035	234.891	234.898	0.0064	75.9776	74.8643	76.0963	1.23204	0.375007	128.883	1.06442	-63.2068	0.731144
21	USV	TRUE	0.88673	235.093	235.104	0.0108	74.783	71.51	77.6702	6.16019	1.84593	-560.067	1.00728	-60.7282	0.796277
22	USV	TRUE	0.661096	235.339	235.342	0.0032	77.0226	75.4418	78.9523	3.51057	1.20969	-1102.46	1.00179	-64.1565	0.784642
23	USV	TRUE	0.794262	244.935	244.943	0.0076	75.184	73.4844	77.4403	3.95588	1.22675	-517.051	1.00422	-60.4649	0.793422
24	USV	TRUE	0.854548	245.179	245.183	0.004	78.6555	77.609	79.7465	2.13751	0.696848	-524.764	1.00258	-57.1195	0.843079
25	USV	TRUE	0.890206	249.367	249.373	0.0056	78.4335	76.5652	79.2887	2.72345	1.08961	-477.685	1.00049	-58.0694	0.837199
26	USV	TRUE	0.902293	302.205	302.207	0.0016	62.9363	62.687	63.0076	0.320627	0.129065	155.86	1.04572	-55.858	0.840575
27	USV	TRUE	0.795502	302.396	302.446	0.05	76.5035	75.6036	77.0972	1.49365	0.571045	-17.561	1.00926	-57.4023	0.773312
28	USV	TRUE	0.894556	336.779	336.784	0.0052	89.1678	87.4703	90.6707	3.2004	1.07624	189.307	1.87998	-65.8917	0.664031
29	USV	TRUE	0.833795	336.928	336.934	0.006	85.4841	82.692	87.4584	4.76637	1.44511	-839.585	1.00771	-71.9798	0.591269
30	USV	TRUE	0.792631	354.268	354.29	0.022	95.9512	95.491	105.661	10.1696	4.44049	446.14	1.06549	-73.9306	0.535424
31	USV	TRUE	0.875714	374.407	374.41	0.0032	94.6866	90.4412	95.5475	5.10628	1.75776	1436.45	1.09956	-65.7485	0.671265
32	USV	TRUE	0.706786	374.569	374.573	0.0044	53.0967	49.6493	53.7907	4.14143	1.35722	-708.975	1.37139	-52.4657	0.87112
33	USV	TRUE	0.947947	374.688	374.695	0.0068	51.3307	50.852	51.5645	0.712504	0.221357	-73.9128	1.02885	-52.4242	0.865998
34	USV	TRUE	0.71459	374.763	374.773	0.01	83.3953	82.1039	85.0356	2.93166	0.957622	221.364	1.32665	-53.1982	0.863796
35	USV	TRUE	0.985401	374.964	374.965	0.0016	76.447	75.7078	78.0769	2.36908	0.959342	-1480.67	1.01779	-57.6067	0.878678
36	USV	TRUE	0.857762	375.119	375.139	0.02	87.4956	82.137	95.7661	13.6291	5.43024	-681.455	1.00003	-59.4919	0.728536
37	USV	TRUE	0.992036	375.44	375.467	0.0272	88.77	86.289	95.0402	8.7512	3.37168	388.323	1.25901	-59.7268	0.785226
38	USV	TRUE	0.668118	375.636	375.637	0.0016	91.3355	90.4181	92.7872	2.36908	0.944761	-1480.67	1.00574	-63.7952	0.790521
39	USV	TRUE	0.719406	375.862	375.865	0.0032	81.3454	78.9111	82.8669	3.95588	1.59277	-1416.35	1.07611	-60.51	0.791359
40	USV	TRUE	0.763683	376.025	376.03	0.0052	78.0335	76.7124	78.9389	2.22658	0.710852	-421.989	1.00671	-56.263	0.84636
41	USV	TRUE	0.916623	376.194	376.424	0.23	86.2464	79.9161	96.3703	16.4542	6.48915	-55.7341	1.23897	-63.403	0.626688
42	USV	TRUE	0.818575	379.585	379.596	0.0104	84.856	81.9837	86.3387	4.35494	1.30486	-302.646	1.18095	-64.5267	0.720068
43	USV	TRUE	0.743375	379.778	379.779	0.0016	80.5821	79.7806	81.0275	1.24688	0.499865	-779.302	1.01315	-59.0178	0.834598
44	USV	TRUE	0.84074	379.967	379.969	0.002	92.6249	92.1173	93.4354	1.31813	0.537831	-707.415	1.02511	-69.6212	0.653937
45	USV	TRUE	0.780899	380.35	380.364	0.0148	88.858	88.362	102.45	14.0877	3.94808	796.371	1.12617	-70.0722	0.536066
46	USV	TRUE	0.903508	380.706	380.708	0.002	83.51	82.7307	84.2893	1.5586	0.583176	-779.302	1	-66.5046	0.584499
47	USV	TRUE	0.984736	383.033	383.052	0.0188	80.6121	79.0238	82.5212	3.49735	1.1824	-136.49	1.13296	-53.6133	0.848956
48	USV	TRUE	0.790261	383.207	383.217	0.0096	85.6715	81.1812	87.413	6.23174	2.10215	596.471	1.1501	-60.4056	0.805735
49	USV	TRUE	0.874633	392.275	392.505	0.23	76.7367	51.0227	85.6923	34.6696	16.073	125.059	1.0452	-58.7276	0.62989
50	USV	TRUE	0.958591	392.653	392.657	0.004	82.4229	80.2706	84.0187	3.74807	1.29109	969.91	1.00431	-61.0405	0.705112
51	USV	TRUE	0.911639	393.506	393.511	0.0048	82.1946	80.0877	84.2465	4.15887	1.50799	-882.011	1.00865	-62.0351	0.764466
52	USV	TRUE	0.798141	393.697	393.699	0.002	93.9281	88.7669	94.1908	5.42394	2.14558	-2373.53	1.10751	-65.7268	0.695075
53	USV	TRUE	0.764825	397.158	397.166	0.0084	81.2659	80.2168	82.2119	1.99508	0.658426	18.2153	1.26734	-63.5566	0.772618
54	USV	TRUE	0.759928	398.462	398.464	0.0016	105.341	105.341	105.341	1.42109e-14	9.3996e-15	1.91818e-11	1	-65.8713	0.660299
55	USV	TRUE	0.984112	400.039	400.044	0.0052	98.0619	96.2157	99.693	3.47725	1.19844	49.7665	2.03863	-56.2997	0.864488
56	USV	TRUE	0.919497	400.354	400.359	0.0048	78.765	76.1154	79.0916	2.97619	0.99828	-537.07	1.17694	-52.6292	0.872194
57	USV	TRUE	0.811127	418.977	418.981	0.004	69.1053	67.5021	70.2482	2.74611	0.998172	745.566	1.02163	-69.7146	0.679187
58	USV	TRUE	0.688761	419.822	419.824	0.0024	95.4231	89.0774	96.3138	7.23637	2.71027	-2783.22	1.18609	-60.1845	0.750715
59	USV	TRUE	0.984914	420.022	420.042	0.0204	78.0512	76.1066	88.004	11.8973	3.71478	490.672	1.17025	-50.3791	0.88575
60	USV	TRUE	0.848271	422.731	422.739	0.008	79.1737	77.6596	79.2033	1.54376	0.48132	-162.632	1.03552	-49.886	0.804322
61	USV	TRUE	0.693311	422.959	422.965	0.0064	82.6216	80.5377	83.2781	2.74038	0.888635	269.872	1.26132	-58.3962	0.843109
62	USV	TRUE	0.905585	423.18	423.187	0.0068	80.7508	77.5808	82.7953	5.21444	1.83442	-793.489	1.00454	-57.4137	0.842937
63	USV	TRUE	0.841671	433.211	433.213	0.0016	81.6925	81.2739	82.6455	1.37157	0.556377	-857.232	1.02519	-59.7392	0.834898
64	USV	TRUE	0.905756	433.589	433.595	0.0064	85.2651	84.7975	85.4729	0.675395	0.229224	-20.8742	1.04408	-61.1276	0.770844
65	USV	TRUE	0.671697	433.832	433.835	0.0028	90.5214	90.5214	90.5214	1.42109e-14	4.45356e-15	-1.79439e-12	1	-60.6912	0.763061
66	USV	TRUE	0.965087	434.661	434.665	0.0044	81.4632	80.9183	81.7965	0.878152	0.321158	-189.744	1.01138	-56.4291	0.833525
67	USV	TRUE	0.97972	435.03	435.27	0.24	83.3539	80.1708	87.5724	7.40163	2.25691	9.61671	2.62752	-57.2903	0.751731
68	USV	TRUE	0.909442	435.444	435.456	0.0112	79.8498	78.3655	80.2655	1.90001	0.556987	25.3369	1.08707	-52.9211	0.86915
69	USV	TRUE	0.96407	450.277	450.311	0.0336	80.1311	77.5038	84.5843	7.08051	2.5707	-157.915	1.2005	-51.5373	0.879725
70	USV	TRUE	0.858341	453.318	453.332	0.0136	75.7513	73.8513	77.0502	3.19885	0.875484	211.717	1.01096	-48.985	0.887442
71	USV	TRUE	0.67492	468.744	468.75	0.0068	83.6155	81.6116	84.9737	3.36213	1.06908	-496.25	1.00966	-61.6267	0.715676
72	USV	TRUE	0.95169	468.98	468.986	0.0064	94.2548	90.8111	95.5908	4.77972	1.42974	-680.798	1.0394	-60.58	0.768462
73	USV	TRUE	0.931731	471.261	471.264	0.0032	76.6327	75.9796	77.2265	1.24688	0.427647	-389.651	1.00272	-61.3026	0.772556
74	USV	TRUE	0.917983	505.667	505.706	0.0392	52.9001	51.2582	88.889	37.6308	17.8395	1127.02	1.14709	-54.5308	0.713822
75	USV	TRUE	0.73221	505.902	505.906	0.004	81.6853	80.0842	82.8301	2.74593	0.960311	-699.09	1.00114	-53.6982	0.833624
76	USV	TRUE	0.869538	506.176	506.187	0.0104	87.5606	86.9001	88.2138	1.31368	0.430329	-131.798	1.01388	-61.8066	0.708467
77	USV	TRUE	0.682873	507.909	507.913	0.004	94.8625	93.8197	95.4953	1.67561	0.696418	-439.441	1.01264	-73.4151	0.480051
78	USV	TRUE	0.977195	508.549	508.552	0.0032	99.2783	98.269	99.642	1.37306	0.464801	-128.337	1.39423	-60.5806	0.796018
79	USV	TRUE	0.605831	508.699	508.704	0.0056	80.7325	79.1133	83.9372	4.82394	1.52152	-813.608	1.03329	-72.9927	0.534257
80	USV	TRUE	0.732585	512.422	512.431	0.0092	84.3442	82.8827	85.1559	2.27316	0.658464	-64.0356	1.13744	-70.5998	0.575168
81	USV	TRUE	0.683548	513.447	513.456	0.0084	83.9295	82.9463	85.1815	2.23519	0.69983	-79.261	1.27989	-64.4211	0.777795
82	USV	TRUE	0.762439	518.744	518.782	0.0388	107.165	89.7588	109.724	19.965	8.35604	-480.186	1.04098	-68.8921	0.599012
83	USV	TRUE	0.817166	518.964	518.971	0.0068	100.425	100.271	100.942	0.671329	0.186159	17.303	1.02445	-62.5107	0.712171
84	USV	TRUE	0.859224	530.465	530.491	0.0256	77.4479	74.1269	81.0672	6.94037	3.70091	-272.283	1.00271	-67.1523	0.577056
85	USV	TRUE	0.983121	531.186	531.234	0.0484	89.989	82.582	92.6114	10.0294	3.27757	-220.392	1.10871	-52.6842	0.855259
86	USV	TRUE	0.939051	531.379	531.4	0.0212	84.3331	82.2104	87.2202	5.0098	1.53438	-241.659	1.01092	-59.9147	0.713666
87	USV	TRUE	0.886578	544.59	544.594	0.0036	75.958	74.2625	76.1517	1.88914	0.661548	-424.882	1.16538	-53.0221	0.851951
88	USV	TRUE	0.8772	544.789	544.807	0.018	79.8682	77.8772	84.4624	6.5852	2.07412	-267.448	1.11994	-55.7395	0.786193
89	USV	TRUE	0.722908	544.995	544.997	0.0016	97.935	97.4096	98.2824	0.872818	0.347517	-545.511	1.00577	-56.6962	0.852877
90	USV	TRUE	0.887826	552.401	552.415	0.014	84.7506	82.9025	87.326	4.42347	1.38442	163.669	1.35072	-60.6166	0.793744
91	USV	TRUE	0.762471	552.594	552.605	0.0108	81.533	75.151	83.3143	8.16326	2.62635	-744.85	1.03715	-62.5523	0.711036
92	USV	TRUE	0.831405	552.717	552.719	0.002	87.7852	86.0663	89.9139	3.84752	1.50031	-1996.28	1.00374	-57.5175	0.855788
93	USV	TRUE	0.801021	552.892	552.897	0.0052	81.8205	79.1115	84.96	5.84847	2.09622	-1246.23	1.01453	-58.825	0.780001
94	USV	TRUE	0.70117	562.958	562.961	0.0032	75.6326	74.831	76.0779	1.24688	0.434174	389.651	1.01369	-63.7594	0.737426
95	USV	TRUE	0.860348	564.153	564.172	0.0188	77.4786	74.7012	78.9899	4.28868	1.70055	-225.038	1.0003	-62.24	0.656907
96	USV	TRUE	0.70161	564.403	564.409	0.006	77.4842	76.9795	77.6549	0.675395	0.236508	-81.15	1.03415	-64.7029	0.664827
97	USV	TRUE	0.916818	564.831	564.836	0.0048	76.7459	75.729	77.0502	1.3211	0.477744	-294.124	1.02377	-66.2624	0.597124
98	USV	TRUE	0.90238	568.384	568.39	0.0064	85.0665	84.9329	85.3114	0.378518	0.149308	-32.7665	1.02419	-65.8348	0.643565
99	USV	TRUE	0.641908	574.272	574.276	0.0036	77.4779	77.3746	77.5661	0.191559	0.0688727	-12.6146	1.01124	-67.4905	0.644148
100	USV	TRUE	0.75863	574.527	574.536	0.0092	74.9872	74.3415	75.2915	0.950006	0.256032	-11.2136	1.04407	-64.8852	0.655847
101	USV	TRUE	0.650389	575.177	575.181	0.0032	85.59	83.9201	87.2229	3.30276	1.10091	-1003.51	1.00342	-67.6456	0.715171
102	USV	TRUE	0.671464	576.266	576.281	0.0148	86.192	77.8646	89.7396	11.875	3.28998	-797.704	1.01567	-66.3942	0.659348
103	USV	TRUE	0.815406	576.886	576.896	0.01	77.7556	77.4142	77.7853	0.371096	0.111964	-24.8548	1.00469	-58.7883	0.77794
104	USV	TRUE	0.960428	588.542	588.553	0.0104	77.4792	75.3674	77.876	2.50861	0.788483	-224.569	1.02733	-54.569	0.849768
