# Supplementary material for: Bazedoxifene reverses sexually dimorphic autistic-like abnormalities in biallelic MDGA1-mutant mice
Source: EMBO Mol Med. 2026 Mar 20;18(4):1358–98. doi: 10.1038/s44321-026-00402-y (PMC13084050; doi:10.1038/s44321-026-00402-y)
Supplement: Supplementary file 18 — Source data Fig. 4 [file 44321_2026_402_MOESM18_ESM.zip › Panel C/Batch1/P6/P6_het_765.xlsx]

## Sheet: Sheet1
ID	Label	Accepted	Score	Begin Time (s)	End Time (s)	Call Length (s)	Principal Frequency (kHz)	Low Freq (kHz)	High Freq (kHz)	Delta Freq (kHz)	Frequency Standard Deviation (kHz)	Slope (kHz/s)	Sinuosity	Mean Power (dB/Hz)	Tonality
1	USV	TRUE	0.788517	0.801604	0.815604	0.014	84.9699	82.9869	85.9136	2.92666	0.903145	-84.0685	1.13805	-66.7482	0.717507
2	USV	TRUE	0.815938	1.0164	1.018	0.0016	85.8634	85.4537	87.6981	2.24439	0.947695	-1402.74	1.07026	-57.3405	0.858117
3	USV	TRUE	0.787922	1.14873	1.15113	0.0024	95.2302	92.4915	96.2321	3.74065	1.39433	-1558.6	1.03041	-59.2814	0.819338
4	USV	TRUE	0.919322	1.29553	1.30193	0.0064	100.166	98.4034	101.062	2.65853	0.890557	-122.377	1.4282	-66.3413	0.71693
5	USV	TRUE	0.860236	1.46473	1.46673	0.002	94.9209	93.536	96.858	3.32205	1.19922	-1588.5	1.0059	-63.9471	0.758123
6	USV	TRUE	0.722509	1.62913	1.63073	0.0016	99.6018	97.5712	100.564	2.99252	1.20901	-1870.32	1.0122	-63.0939	0.793691
7	USV	TRUE	0.909577	1.78273	1.79673	0.014	87.4276	86.6578	88.088	1.43022	0.532061	57.0981	1.08832	-63.4528	0.71309
8	USV	TRUE	0.966799	1.94953	1.96513	0.0156	97.0552	93.5322	97.9442	4.41201	1.36852	62.465	1.34344	-62.4462	0.772927
9	USV	TRUE	0.886824	2.11626	2.15186	0.0356	92.7343	77.1695	94.6535	17.484	7.58982	-502.798	1.11214	-65.8229	0.65146
10	USV	TRUE	0.700231	2.27906	2.28666	0.0076	78.3966	77.8604	79.4663	1.60595	0.581382	-29.012	1.13107	-71.191	0.576299
11	USV	TRUE	0.838503	2.56386	2.56666	0.0028	92.4478	90.2583	96.2404	5.98207	2.13203	-2150.59	1.0057	-62.4128	0.730354
12	USV	TRUE	0.847546	2.71266	2.71706	0.0044	85.93	84.7128	86.9542	2.24142	0.707393	-489.561	1.00286	-60.8731	0.785685
13	USV	TRUE	0.635969	4.39371	4.40091	0.0072	86.5569	83.5452	87.538	3.99276	1.288	-349.125	1.28796	-72.661	0.603664
14	USV	TRUE	0.672341	5.56844	5.57124	0.0028	82.5027	81.9609	83.3117	1.35079	0.501292	-507.165	1.01069	-71.1357	0.549645
15	USV	TRUE	0.771535	5.99124	6.01524	0.024	86.6255	84.0556	93.6912	9.63559	3.16326	-371.375	1.11694	-59.9013	0.786507
16	USV	TRUE	0.729908	7.58389	7.58789	0.004	85.4865	83.4306	87.3642	3.93362	1.26439	-951.693	1.00266	-60.7642	0.791657
17	USV	TRUE	0.773564	7.76389	7.76829	0.0044	86.8074	83.9871	88.8188	4.83167	1.59762	-1102	1.00644	-61.7001	0.770494
18	USV	TRUE	0.627357	11.3724	11.3768	0.0044	83.7515	81.9699	85.4447	3.47475	1.19987	796.114	1.01385	-66.2384	0.71029
19	USV	TRUE	0.934125	11.8664	11.8728	0.0064	87.9519	85.2294	89.9162	4.68677	1.62727	625.922	1.38147	-64.8557	0.771097
20	USV	TRUE	0.836656	13.0155	13.0227	0.0072	83.5383	82.2543	84.0072	1.75289	0.549208	-141.184	1.10387	-61.162	0.766962
21	USV	TRUE	0.62627	16.0149	16.0165	0.0016	82.6097	82.1466	84.1416	1.99501	0.827256	-1246.88	1.0473	-72.3555	0.591757
22	USV	TRUE	0.770783	16.536	16.542	0.006	85.5807	84.4328	85.7173	1.28447	0.423389	12.1065	1.14431	-60.188	0.776393
23	USV	TRUE	0.634404	19.0898	19.0926	0.0028	87.9189	86.4716	88.9654	2.49377	0.876505	-890.631	1.00454	-63.3906	0.721302
24	USV	TRUE	0.676285	19.2754	19.2854	0.01	85.8207	82.6367	90.8337	8.19703	2.26157	-785.935	1.00574	-63.1044	0.731478
25	USV	TRUE	0.880964	20.5901	20.6057	0.0156	88.3915	85.2149	89.8924	4.67743	1.50891	-52.7991	1.32425	-61.0992	0.788692
26	USV	TRUE	0.967216	21.1785	21.1805	0.002	86.9108	86.1449	87.9796	1.8347	0.67271	893.175	1.00595	-62.4801	0.789816
27	USV	TRUE	0.663869	21.4893	21.4917	0.0024	80.6159	80.4007	80.6827	0.282033	0.100127	-83.4966	1.01988	-68.8117	0.56121
28	USV	TRUE	0.634638	21.8809	21.8829	0.002	97.4709	96.5045	98.1344	1.62985	0.652958	-863.275	1.0171	-62.8421	0.782194
29	USV	TRUE	0.923408	23.7279	23.7583	0.0304	84.1585	82.4663	90.2203	7.75394	2.34947	-237.755	1.03142	-65.4543	0.653151
30	USV	TRUE	0.791848	23.9179	23.9275	0.0096	88.1269	83.5579	88.795	5.23705	1.5201	-257.019	1.27524	-71.249	0.589767
31	USV	TRUE	0.647729	25.0287	25.0347	0.006	90.5753	89.5102	90.72	1.20977	0.418849	-176.271	1.05548	-59.3343	0.782754
32	USV	TRUE	0.620589	25.8714	25.8806	0.0092	91.0794	89.5586	92.3066	2.748	0.909705	-53.5494	1.36287	-69.6417	0.641279
33	USV	TRUE	0.710592	27.154	27.1628	0.0088	95.8606	88.1984	97.0485	8.85015	3.48952	1153.67	1.11713	-72.3684	0.541294
34	USV	TRUE	0.720681	30.1706	30.1734	0.0028	85.9362	85.2831	86.8565	1.57345	0.556718	-565.48	1.00439	-63.8973	0.692505
35	USV	TRUE	0.672076	30.339	30.3486	0.0096	91.7565	80.9568	95.7385	14.7817	5.33167	-1622.88	1.01054	-65.9719	0.71985
36	USV	TRUE	0.67583	34.6935	34.7019	0.0084	87.2413	85.2003	87.8499	2.64963	0.846548	-90.0395	1.28796	-59.455	0.804373
37	USV	TRUE	0.69718	35.0583	35.0647	0.0064	80.048	79.3949	80.5789	1.18403	0.362873	-29.4205	1.09731	-62.2047	0.773167
38	USV	TRUE	0.653927	36.4054	36.4078	0.0024	85.8538	85.119	87.2565	2.13751	0.782018	-890.631	1.01642	-70.3515	0.463047
39	USV	TRUE	0.848174	37.8669	37.8697	0.0028	84.7405	82.9555	85.004	2.04845	0.722548	606.124	1.21703	-57.398	0.791442
40	USV	TRUE	0.754259	37.9997	38.0077	0.008	87.5065	84.1963	90.8241	6.62778	2.03706	-820.363	1.00355	-60.0734	0.813692
41	USV	TRUE	0.797825	38.3624	38.364	0.0016	88.8548	87.7237	94.9913	7.26755	3.05809	-4442.02	1.06617	-65.3155	0.733204
42	USV	TRUE	0.751244	38.4948	38.4964	0.0016	96.2752	95.4024	97.148	1.74564	0.690023	-1091.02	1	-66.6768	0.713527
43	USV	TRUE	0.658902	41.4954	41.501	0.0056	81.7222	81.1136	82.019	0.905474	0.321959	-65.1406	1.09508	-62.8795	0.70885
44	USV	TRUE	0.873542	41.6834	41.6894	0.006	86.0262	85.169	86.2006	1.03165	0.32739	-140.034	1.03885	-57.7491	0.791216
45	USV	TRUE	0.72245	42.7933	42.8001	0.0068	81.1147	79.5267	81.897	2.37031	0.7062	-187.368	1.23311	-65.2947	0.724478
46	USV	TRUE	0.675991	45.8707	45.8743	0.0036	85.8678	85.2114	86.6766	1.46516	0.602164	-406.716	1.00001	-63.0401	0.686732
47	USV	TRUE	0.806231	46.0599	46.0779	0.018	86.9138	85.5563	88.1971	2.64088	0.757091	-27.5086	1.15342	-65.9382	0.715063
48	USV	TRUE	0.680236	46.7483	46.7567	0.0084	93.6559	88.068	95.135	7.06697	2.89549	-953.379	1.0256	-69.2744	0.584743
49	USV	TRUE	0.873311	46.9223	46.9279	0.0056	96.5761	95.0479	97.4807	2.43284	0.783862	90.4013	1.48405	-61.9739	0.770461
50	USV	TRUE	0.97722	47.0691	47.0919	0.0228	99.2059	88.2217	100.38	12.1585	3.16608	492.497	1.08342	-64.804	0.720291
51	USV	TRUE	0.69158	50.8776	50.8824	0.0048	86.1986	83.408	87.5346	4.12659	1.37483	-865.653	1.01832	-71.1524	0.603088
52	USV	TRUE	0.795489	56.5911	56.5995	0.0084	85.3914	82.6975	85.8971	3.19965	1.09785	-311.512	1.12475	-56.2854	0.854293
53	USV	TRUE	0.80636	56.8427	56.8443	0.0016	82.3254	81.0696	82.6905	1.62095	0.673737	1013.09	1.05317	-63.8148	0.798802
54	USV	TRUE	0.623835	63.0987	63.1063	0.0076	82.1546	80.8105	83.119	2.30845	0.717385	-117.6	1.18251	-77.1453	0.452592
55	USV	TRUE	0.79518	65.2053	65.2133	0.008	85.8701	84.3931	86.3748	1.98165	0.607572	-57.544	1.20484	-55.302	0.861817
56	USV	TRUE	0.779955	65.4317	65.4393	0.0076	66.5942	65.6121	96.9304	31.3183	14.9059	5034.53	1.13026	-61.8601	0.665687
57	USV	TRUE	0.721308	65.5909	65.5997	0.0088	86.1351	80.5836	91.1672	10.5837	3.35536	-1234.43	1.00467	-59.8707	0.790278
58	USV	TRUE	0.851285	65.7957	66.0057	0.21	82.294	80.7717	89.5058	8.73403	3.40943	-24.7772	1.20581	-64.1419	0.702893
59	USV	TRUE	0.650557	65.7997	65.8057	0.006	80.2873	77.326	83.271	5.94496	1.89375	-994.319	1.00045	-58.5813	0.847628
60	USV	TRUE	0.691379	66.2028	66.2124	0.0096	86.1164	82.1561	87.3956	5.23948	1.97215	-552.111	1.00264	-64.5698	0.714312
61	USV	TRUE	0.681871	67.6571	67.6627	0.0056	85.6903	83.1372	87.1821	4.04495	1.32479	-731.921	1.01476	-64.7129	0.722379
62	USV	TRUE	0.729209	67.8987	68.0799	0.1812	79.1806	78.6712	89.9333	11.2621	5.82113	-60.412	1.00113	-58.6694	0.695402
63	USV	TRUE	0.811006	68.2587	68.2619	0.0032	103.578	102.611	104.145	1.53431	0.514141	-479.749	1.00296	-53.5705	0.833217
64	USV	TRUE	0.792819	68.4475	68.4695	0.022	91.3274	86.1394	99.4221	13.2827	4.19567	-643.924	1.03473	-52.1848	0.859195
65	USV	TRUE	0.848019	71.4224	71.4328	0.0104	90.7584	89.1679	100.005	10.837	4.0721	1090.14	1.00808	-65.8575	0.711405
66	USV	TRUE	0.920666	73.0952	73.102	0.0068	79.0785	78.7656	79.3283	0.562685	0.210746	-65.5885	1.0102	-64.5026	0.697435
67	USV	TRUE	0.853903	73.5023	73.5111	0.0088	87.6031	85.5769	90.5347	4.95784	1.49972	-550.63	1.00849	-53.9551	0.843238
68	USV	TRUE	0.861813	73.6995	73.7063	0.0068	87.6139	84.8907	89.9087	5.01795	1.54373	-727.922	1.00719	-44.8993	0.921706
69	USV	TRUE	0.769088	79.3271	79.3319	0.0048	79.1902	77.3496	79.784	2.43439	0.742338	-448.272	1.05258	-59.3684	0.777927
70	USV	TRUE	0.95742	79.8915	79.9011	0.0096	85.5507	82.3222	89.7761	7.45389	2.61767	928.901	1.11186	-58.8503	0.848519
71	USV	TRUE	0.636746	81.4549	81.4597	0.0048	81.26	80.0349	81.6059	1.57099	0.521372	-308.248	1.01853	-60.3049	0.755318
72	USV	TRUE	0.794991	81.6297	81.6493	0.0196	81.4084	79.6123	86.4776	6.86528	1.99635	-328.191	1.02598	-56.7246	0.802928
73	USV	TRUE	0.678314	81.8101	81.8161	0.006	96.2555	95.4676	97.3248	1.85719	0.716744	-276.757	1.02684	-58.766	0.76916
74	USV	TRUE	0.718616	85.861	85.8658	0.0048	69.8205	68.5067	69.9034	1.39677	0.594838	-297.319	1.0288	-71.5831	0.531126
75	USV	TRUE	0.741983	86.0678	86.0718	0.004	75.9114	75.5625	75.941	0.378518	0.116421	-63.9297	1.01487	-67.7218	0.527474
76	USV	TRUE	0.714348	87.2905	87.2969	0.0064	82.212	80.39	82.3308	1.94072	0.625126	-233.484	1.10319	-63.0733	0.705793
77	USV	TRUE	0.6723	89.8167	89.8239	0.0072	84.4045	81.2725	84.9834	3.71096	1.1476	-393.818	1.22969	-53.1441	0.873768
78	USV	TRUE	0.849746	90.2147	90.2267	0.012	90.3411	87.4614	92.5879	5.12653	1.60064	-273.827	1.36694	-55.6992	0.787668
79	USV	TRUE	0.850285	90.4023	90.4103	0.008	89.0599	87.2712	89.713	2.44181	0.774651	-263.044	1.11723	-58.7541	0.798502
80	USV	TRUE	0.959667	90.6643	90.6679	0.0036	85.4693	83.3392	85.5435	2.20431	0.73114	458.81	1.18895	-59.59	0.811663
81	USV	TRUE	0.829664	90.7883	91.1483	0.36	92.5532	66.5558	97.377	30.8212	11.6186	79.4601	1.61933	-69.1579	0.554402
82	USV	TRUE	0.748126	90.7827	90.7887	0.006	65.0685	63.2353	66.1818	2.9465	1.0787	80.386	1.68531	-61.7028	0.791559
83	USV	TRUE	0.896038	91.3022	91.3306	0.0284	96.314	95.1827	97.2434	2.06072	0.709525	-20.3072	1.0399	-65.3373	0.680793
84	USV	TRUE	0.844395	91.7254	91.7322	0.0068	85.1214	82.1972	86.9769	4.77972	1.45409	-674.713	1.01083	-59.4759	0.787011
85	USV	TRUE	0.867088	92.1262	92.1398	0.0136	80.8748	79.6171	90.5314	10.9143	4.06267	751.908	1.19406	-65.3133	0.716884
86	USV	TRUE	0.618088	92.4417	92.4553	0.0136	85.3213	80.9684	86.8903	5.92196	2.01435	-422.9	1.21878	-61.4804	0.781309
87	USV	TRUE	0.861169	92.6265	92.6525	0.026	90.6606	81.1322	91.3967	10.2645	4.21871	-380.52	1.04881	-58.123	0.789228
88	USV	TRUE	0.739253	92.8301	92.8333	0.0032	88.6912	87.5333	89.463	1.9297	0.658797	-596.846	1.0076	-59.7299	0.768928
89	USV	TRUE	0.735586	93.5412	93.5552	0.014	85.1822	81.8604	86.9988	5.13836	1.53805	-133.739	1.27432	-70.1241	0.662771
90	USV	TRUE	0.621013	93.9876	93.9936	0.006	86.678	86.1106	88.4874	2.37682	0.872082	-399.674	1.00143	-72.3358	0.525989
91	USV	TRUE	0.887869	94.2016	94.2048	0.0032	79.678	78.0748	80.6651	2.59025	0.93074	-841.151	1.015	-69.2692	0.537551
92	USV	TRUE	0.899305	95.3335	95.3379	0.0044	80.2318	79.549	80.8033	1.2543	0.370698	-253.799	1.01064	-65.9853	0.644274
93	USV	TRUE	0.828933	95.5003	95.5223	0.022	93.4546	83.258	94.9862	11.7282	5.32096	-542.284	1.0118	-71.2208	0.492634
94	USV	TRUE	0.778306	102.695	102.702	0.0068	87.3175	86.4863	87.7183	1.23204	0.346095	82.1467	1.06257	-61.2306	0.7337
95	USV	TRUE	0.829001	105.875	105.886	0.0116	80.377	78.0613	83.729	5.66763	1.71288	-485.046	1.00276	-60.9197	0.780864
96	USV	TRUE	0.774467	106.073	106.092	0.0184	76.1703	74.5872	77.1209	2.53376	0.703966	-59.0375	1.09483	-66.968	0.650653
97	USV	TRUE	0.870345	123.37	123.372	0.0024	88.1397	86.8928	95.0198	8.127	3.05688	-3228.54	1.11276	-60.1992	0.798794
98	USV	TRUE	0.758217	123.589	123.598	0.0088	84.2421	80.0181	87.7665	7.74836	2.66683	-924.69	1.00596	-66.9022	0.53224
99	USV	TRUE	0.790048	123.854	123.856	0.002	87.6908	87.0718	88.0069	0.935162	0.356582	-467.581	1.01392	-66.1263	0.703501
100	USV	TRUE	0.630912	124.078	124.085	0.0072	100.818	99.43	101.07	1.64024	0.55611	-207	1.05826	-72.4749	0.487929
101	USV	TRUE	0.766671	125.014	125.02	0.006	96.6235	95.9542	97.4375	1.48328	0.53383	-241.891	1.03161	-69.753	0.573354
102	USV	TRUE	0.892231	130.927	130.929	0.0024	87.206	86.2708	88.7423	2.4715	0.898574	-1029.79	1.00929	-51.1549	0.873409
103	USV	TRUE	0.894752	131.075	131.079	0.0036	82.3606	81.7001	83.2661	1.56603	0.539215	-443.516	1.00308	-64.8434	0.657586
104	USV	TRUE	0.620053	131.369	131.372	0.0032	84.6938	84.2633	84.8868	0.623441	0.213891	-78.8579	1.09829	-66.0368	0.667964
105	USV	TRUE	0.739768	134.573	134.577	0.004	88.1006	87.4475	88.6849	1.23741	0.424611	-327.588	1.01417	-56.5668	0.832161
106	USV	TRUE	0.871944	136.433	136.443	0.0104	86.72	81.1981	87.7071	6.50903	2.14044	-596.88	1.19284	-60.1714	0.800508
107	USV	TRUE	0.776187	136.665	136.667	0.0016	78.7398	78.4637	78.8378	0.374065	0.153618	-233.791	1.01068	-61.0548	0.772213
108	USV	TRUE	0.679823	137.296	137.31	0.0148	91.7877	88.2178	93.9326	5.71488	1.83619	-350.091	1.21675	-53.1767	0.853122
109	USV	TRUE	0.839256	137.951	137.956	0.0052	82.1538	81.1709	83.0614	1.89047	0.685014	-359.658	1.00565	-64.2095	0.707728
110	USV	TRUE	0.806278	138.65	138.655	0.0044	80.6402	80.3341	80.998	0.663954	0.227353	-135.752	1.00768	-62.7534	0.777319
111	USV	TRUE	0.700234	145.386	145.388	0.002	55.5223	54.9033	55.8385	0.935162	0.356582	-467.581	1.01392	-57.141	0.851577
112	USV	TRUE	0.860524	145.454	145.473	0.0188	64.5337	57.4781	65.4937	8.01568	3.27911	390.017	1.18224	-58.7512	0.702639
113	USV	TRUE	0.925233	145.639	145.656	0.0168	63.4549	58.2892	64.7751	6.48589	1.71946	-97.5764	1.52596	-57.8248	0.705557
114	USV	TRUE	0.94735	145.853	145.855	0.0016	95.9161	95.4975	96.869	1.37157	0.556377	-857.232	1.02519	-49.6053	0.916528
115	USV	TRUE	0.936335	146.021	146.051	0.03	83.0156	80.3882	88.7601	8.37193	2.98755	-289.921	1.27834	-49.7352	0.879755
116	USV	TRUE	0.662585	146.244	146.249	0.0056	78.9387	78.1149	79.1614	1.04649	0.334063	85.0208	1.09561	-57.314	0.809497
117	USV	TRUE	0.877097	149.186	149.221	0.035	79.8213	77.6659	90.822	13.1561	5.13439	-383.461	1.00245	-65.5099	0.479436
118	USV	TRUE	0.803026	148.946	148.95	0.004	79.5866	79.0448	80.0023	0.957428	0.312605	-234.803	1.00177	-65.4198	0.657728
119	USV	TRUE	0.947346	149.45	149.453	0.0024	81.7932	81.391	82.0502	0.659164	0.251272	-272.02	1.0009	-57.2595	0.831319
120	USV	TRUE	0.7641	155.666	155.686	0.0196	86.5573	81.7655	89.9114	8.14588	2.59657	-240.646	1.32302	-69.238	0.599887
121	USV	TRUE	0.91799	155.985	155.993	0.008	86.8509	82.3235	89.2259	6.90239	2.08378	-827.93	1.02594	-62.955	0.731159
122	USV	TRUE	0.978687	163.307	163.313	0.0052	86.9153	80.7477	88.4517	7.70395	2.5417	642.119	2.9637	-61.765	0.798321
123	USV	TRUE	0.752677	163.437	163.44	0.0036	57.0006	54.8779	59.4053	4.52737	1.90005	-1526.89	1.09341	-60.3619	0.740986
124	USV	TRUE	0.99754	163.726	163.986	0.26	89.3388	85.1402	91.8587	6.71856	2.80033	-20.3263	1.17621	-65.6627	0.658683
125	USV	TRUE	0.744944	164.89	164.892	0.0024	82.1262	80.7902	84.4641	3.67385	1.33903	-1530.77	1.00872	-63.129	0.78471
126	USV	TRUE	0.870116	165.099	165.11	0.0104	85.9699	78.444	90.3933	11.9493	4.11262	-1274.58	1.02347	-58.9111	0.79618
127	USV	TRUE	0.767911	172.041	172.054	0.0128	81.2231	78.7664	82.6815	3.9151	1.21599	-202.204	1.15214	-61.5282	0.783724
128	USV	TRUE	0.793164	173.406	173.408	0.002	81.1845	80.2316	82.1375	1.90595	0.731966	-977.149	1.00163	-63.538	0.755099
129	USV	TRUE	0.867401	173.645	173.656	0.0108	79.6192	78.5863	81.4013	2.81502	0.795345	-227.142	1.00741	-56.2237	0.837388
130	USV	TRUE	0.613867	176.43	176.436	0.006	87.58	81.7538	91.2019	9.44811	2.79531	-1441.98	1.01307	-58.7872	0.837711
131	USV	TRUE	0.832979	176.636	176.648	0.012	87.0195	79.0914	88.0868	8.99537	3.55483	-843.858	1.05892	-57.2253	0.775348
132	USV	TRUE	0.854426	176.832	176.834	0.002	90.6413	89.3989	91.581	2.18204	0.81933	-1091.02	1.00297	-55.272	0.842295
133	USV	TRUE	0.80445	177.125	177.131	0.006	90.5231	88.5563	93.7071	5.15081	1.57098	-815.975	1.01478	-54.0254	0.855364
134	USV	TRUE	0.813458	178.346	178.379	0.0336	65.0122	58.4555	90.3637	31.9082	13.2778	754.527	1.46086	-54.275	0.84022
135	USV	TRUE	0.819306	178.571	178.6	0.0288	61.9106	55.3422	63.4099	8.06763	2.78685	-49.4589	1.33079	-45.1391	0.865583
136	USV	TRUE	0.871776	178.753	178.829	0.0764	63.281	57.1343	64.9494	7.81512	2.56625	-71.6295	1.11952	-50.2472	0.837549
137	USV	TRUE	0.832281	178.98	179.025	0.0448	60.7324	54.5054	64.7847	10.2794	3.04543	-225.496	1.06564	-47.4117	0.863211
138	USV	TRUE	0.853423	179.233	179.28	0.0468	76.9128	73.7585	95.4602	21.7017	4.64542	-441.317	1.00799	-60.7803	0.708244
139	USV	TRUE	0.780059	179.45	179.478	0.028	63.5324	56.7992	94.2376	37.4384	5.64182	138.195	1.45951	-55.9641	0.772302
140	USV	TRUE	0.684441	180.534	180.539	0.0056	85.5462	84.0097	94.5435	10.5338	3.37754	-1895.34	1.00772	-63.0426	0.77333
141	USV	TRUE	0.803337	180.671	180.718	0.0472	65.4154	62.5367	82.0016	19.4649	6.31998	389.066	1.14926	-48.4816	0.858294
142	USV	TRUE	0.832232	180.925	180.929	0.0044	85.6187	83.8375	87.0363	3.19885	1.03607	-716.371	1.0036	-56.7869	0.784115
143	USV	TRUE	0.704808	181.147	181.168	0.0208	88.7369	81.8642	99.7214	17.8571	5.9706	-903.801	1.03555	-58.7771	0.796301
144	USV	TRUE	0.690579	182.691	182.703	0.0116	86.4537	83.292	88.8494	5.55741	1.8313	-573.066	1.06119	-57.8048	0.802291
145	USV	TRUE	0.789338	183.012	183.021	0.0096	83.0945	82.2762	85.7274	3.45119	1.01391	-295.415	1.03568	-63.8748	0.711933
146	USV	TRUE	0.726363	183.239	183.241	0.0016	91.1567	90.8361	91.8336	0.997506	0.403004	-623.441	1.0194	-72.8873	0.565948
147	USV	TRUE	0.679297	183.449	183.451	0.002	83.8852	83.382	84.3884	1.00641	0.417923	-551.555	1.01934	-68.6754	0.640666
148	USV	TRUE	0.797887	184.45	184.468	0.018	86.0385	83.5942	87.424	3.82978	1.33921	132.705	1.13979	-67.4763	0.657525
149	USV	TRUE	0.707247	184.991	184.994	0.0036	80.071	79.8116	80.2001	0.388492	0.152738	-77.9302	1.01684	-61.9079	0.763255
150	USV	TRUE	0.970623	185.406	185.409	0.0028	89.8281	87.1414	99.9294	12.788	4.74844	-4492.03	1.18175	-57.055	0.848397
151	USV	TRUE	0.626287	185.557	185.559	0.0016	88.7957	87.6201	89.6151	1.99501	0.792986	-1246.88	1.00415	-66.0725	0.703254
152	USV	TRUE	0.936357	185.798	185.826	0.0276	85.4986	81.9428	88.0923	6.14952	1.90432	-134.589	1.15402	-53.5771	0.867447
153	USV	TRUE	0.699233	185.994	186.001	0.0072	79.9373	77.9853	84.1307	6.14535	1.81608	-783.794	1.02795	-60.8405	0.793991
154	USV	TRUE	0.805122	186.235	186.241	0.0056	80.1325	77.9653	81.8173	3.85198	1.22361	-682.552	1.00287	-53.8497	0.851931
155	USV	TRUE	0.791131	186.419	186.429	0.0096	84.8086	82.4114	86.5411	4.12962	1.65761	-401.765	1.06255	-51.8611	0.837191
156	USV	TRUE	0.891089	186.587	186.767	0.18	54.9216	53.2081	85.7687	32.5606	13.448	-183.9	1.21964	-54.2759	0.780129
157	USV	TRUE	0.733595	186.923	186.932	0.0088	88.8067	84.5019	96.6665	12.1645	4.1679	-1500.01	1.03234	-60.7352	0.786347
158	USV	TRUE	0.790895	187.097	187.146	0.0496	80.0702	77.1968	99.5884	22.3916	9.84358	-452.97	1.0884	-55.1396	0.836774
159	USV	TRUE	0.853871	188.015	188.019	0.0044	106.422	72.7965	111.005	38.2081	10.5121	-4300.56	1.37529	-60.6294	0.663597
160	USV	TRUE	0.817547	188.188	188.198	0.01	104.781	96.1922	110.184	13.9922	4.99398	572.118	2.83251	-65.3151	0.719681
161	USV	TRUE	0.962042	188.332	188.344	0.012	82.9759	78.9903	87.9486	8.95826	2.94699	723.989	1.67	-52.1947	0.888162
162	USV	TRUE	0.909263	188.641	188.662	0.0204	86.6499	80.7267	89.0917	8.36501	2.85555	-417.592	1.45777	-54.0745	0.855907
163	USV	TRUE	0.937191	189.76	189.777	0.0172	97.4207	95.8925	100.033	4.1407	1.39177	205.638	1.21703	-56.1845	0.84408
164	USV	TRUE	0.861614	189.943	190.298	0.355	94.6873	81.4008	96.7256	15.3248	5.71769	9.47301	3.45421	-63.8213	0.717395
165	USV	TRUE	0.828553	190.107	190.117	0.01	81.0636	79.3878	84.0135	4.62578	1.37721	-415.384	1.02814	-60.5005	0.790219
166	USV	TRUE	0.837325	190.28	190.287	0.0076	98.059	92.9007	100.582	7.68169	2.13532	-879.079	1.02979	-56.1927	0.866639
167	USV	TRUE	0.845747	190.456	190.466	0.0104	91.4669	89.7599	93.3045	3.54464	1.0794	-97.2502	1.34425	-55.8642	0.84425
168	USV	TRUE	0.950259	190.648	190.672	0.024	88.4312	81.3565	96.4914	15.1349	4.76811	-693.978	1.10858	-52.471	0.873811
169	USV	TRUE	0.87436	190.822	190.825	0.0032	82.6111	81.3048	84.474	3.16916	1.09893	-998.867	1.00447	-55.8252	0.8423
170	USV	TRUE	0.830546	191.004	191.007	0.0032	86.1126	84.2497	87.1813	2.93166	1.04697	-944.749	1.0155	-53.6065	0.833216
171	USV	TRUE	0.819762	191.129	191.188	0.0584	64.1188	60.5728	85.7359	25.1631	7.69954	149.748	1.3575	-52.2995	0.780773
172	USV	TRUE	0.958773	191.349	191.354	0.0044	83.2487	81.4971	86.1284	4.63128	1.77153	-1209.83	1.04035	-52.5826	0.843787
173	USV	TRUE	0.859824	191.525	191.53	0.0044	84.5343	81.3332	86.964	5.63075	2.04845	-1286.5	1.06701	-64.4523	0.70576
174	USV	TRUE	0.782592	191.675	191.724	0.0492	58.0816	57.5769	79.419	21.8421	5.0359	429.896	1.02991	-55.0384	0.771571
175	USV	TRUE	0.812302	191.891	191.893	0.002	79.4336	78.6409	79.9234	1.28251	0.503743	-665.428	1.01432	-58.6921	0.712201
176	USV	TRUE	0.699285	192.084	192.088	0.0044	80.2637	79.759	80.4492	0.690239	0.263677	-172.183	1.01581	-69.8251	0.535926
177	USV	TRUE	0.863127	192.272	192.292	0.02	96.794	88.9342	97.6549	8.72076	2.97656	-415.408	1.18971	-59.7906	0.787409
178	USV	TRUE	0.72481	193.309	193.32	0.0108	88.15	86.0867	92.9635	6.87675	2.46831	-626.019	1.01238	-61.1177	0.788358
179	USV	TRUE	0.792233	193.65	193.659	0.0096	86.4839	81.7561	87.7308	5.97465	1.9237	-556.187	1.27902	-60.8835	0.792638
180	USV	TRUE	0.715427	193.977	193.986	0.0092	87.4556	84.806	95.8348	11.0288	3.43417	-1183.01	1.00321	-56.4589	0.840268
181	USV	TRUE	0.927859	194.162	194.177	0.0152	87.4672	82.9324	97.7908	14.8584	4.22324	-925.501	1.01303	-51.8653	0.872503
182	USV	TRUE	0.874801	194.334	194.356	0.0228	83.4997	78.3118	91.9814	13.6696	3.64256	-606.325	1.01206	-54.6722	0.790577
183	USV	TRUE	0.984154	194.597	194.6	0.0036	93.0245	88.1483	98.1456	9.99733	4.23589	-3395.64	1.09015	-54.2183	0.877049
184	USV	TRUE	0.974482	194.763	194.77	0.0072	89.6681	86.536	92.4142	5.87816	1.77331	-784.282	1.0129	-54.6019	0.855576
185	USV	TRUE	0.668826	197.203	197.207	0.004	94.9144	90.157	96.9184	6.76137	2.31425	-1708.39	1.01925	-74.3332	0.554486
186	USV	TRUE	0.699812	197.271	197.281	0.0096	90.3485	87.1543	93.8224	6.66809	1.78336	3.23405	1.95237	-60.6248	0.800817
187	USV	TRUE	0.808444	197.436	197.444	0.008	87.9793	86.1463	98.5281	12.3818	4.80587	-1583.86	1.00861	-61.4112	0.768218
188	USV	TRUE	0.723646	197.587	197.599	0.012	92.1597	90.8905	94.7411	3.85054	1.25479	-55.2522	1.30631	-62.9248	0.793226
189	USV	TRUE	0.749338	199.342	199.354	0.012	91.5515	84.4925	93.0324	8.53995	3.51329	-731.399	1.20754	-67.1399	0.661561
190	USV	TRUE	0.782509	200.245	200.252	0.0068	87.5108	83.7012	87.6289	3.92768	1.66563	-647.46	1.06933	-65.4921	0.714564
191	USV	TRUE	0.957712	202.312	202.318	0.0056	88.9231	88.2752	89.5624	1.28723	0.473989	-245.191	1.00413	-59.4954	0.7665
192	USV	TRUE	0.685034	204.66	204.666	0.0064	88.4698	87.9927	88.8308	0.838033	0.284961	-10.9505	1.07234	-60.6188	0.787494
193	USV	TRUE	0.820154	204.866	204.869	0.0032	86.294	83.0879	87.1296	4.04176	1.49243	1278.32	1.03662	-67.4817	0.696217
194	USV	TRUE	0.933963	205.872	205.882	0.0104	81.0667	77.8079	87.8913	10.0834	3.67799	882.456	1.52676	-62.0787	0.798409
195	USV	TRUE	0.944716	206.014	206.054	0.0396	87.4298	80.4906	93.8572	13.3666	3.76914	-319.214	1.07362	-59.3828	0.786222
196	USV	TRUE	0.980705	206.187	206.199	0.012	90.6518	88.1283	93.7393	5.61097	1.68463	-461.955	1.00834	-53.7801	0.846446
197	USV	TRUE	0.989832	206.38	206.396	0.016	92.3758	88.6653	96.9852	8.31997	2.4455	-128.33	1.90407	-55.4529	0.863021
198	USV	TRUE	0.921489	206.542	206.577	0.0352	88.8932	80.6029	96.9905	16.3876	4.73369	-444.694	1.18075	-53.3385	0.863868
199	USV	TRUE	0.812349	206.724	206.737	0.0128	84.5161	83.7574	85.2893	1.5319	0.549626	67.7538	1.0598	-47.3015	0.912402
200	USV	TRUE	0.972363	206.885	206.895	0.0096	92.9185	88.9275	94.6181	5.6906	1.45793	-337.393	1.36615	-56.718	0.842502
201	USV	TRUE	0.847203	207.061	207.065	0.0036	91.5032	83.0186	91.8805	8.86189	3.47394	2552.38	1.07065	-56.9428	0.843624
202	USV	TRUE	0.947703	209.155	209.188	0.0336	91.7986	82.8615	98.4832	15.6217	4.74363	-343.797	1.69482	-53.9986	0.869472
203	USV	TRUE	0.657071	209.343	209.346	0.0036	91.2823	89.9241	95.3495	5.42542	1.86556	-1486.18	1.03635	-62.8261	0.76524
204	USV	TRUE	0.989928	209.497	209.5	0.0028	93.0766	89.7144	97.3739	7.65942	2.72953	2777.92	1.00112	-60.0297	0.847599
205	USV	TRUE	0.738128	210.53	210.534	0.0036	87.8673	87.5893	87.9678	0.378518	0.139089	-24.9839	1.03814	-45.5416	0.913854
206	USV	TRUE	0.904588	210.697	210.725	0.028	90.1497	79.7293	95.8251	16.0958	4.46341	-366.675	1.43336	-55.0366	0.865331
207	USV	TRUE	0.851679	210.91	210.946	0.0356	90.9778	81.9894	98.5624	16.5731	5.82874	-587.776	1.10779	-52.0392	0.862135
208	USV	TRUE	0.981098	211.095	211.11	0.0152	88.1023	82.519	90.3363	7.81729	2.0736	-561.957	1.0381	-55.6479	0.852449
209	USV	TRUE	0.856961	211.285	211.288	0.0032	81.6381	79.6936	81.7569	2.06329	0.729004	572.106	1.1456	-53.492	0.870433
210	USV	TRUE	0.99558	211.422	211.463	0.0412	84.1494	82.3088	88.6026	6.29379	2.21565	-42.4793	1.18833	-52.3342	0.870536
211	USV	TRUE	0.944812	211.597	211.605	0.0084	87.8796	81.1628	89.0764	7.91362	2.50476	803.895	1.13029	-54.7315	0.854259
212	USV	TRUE	0.930215	213.809	213.821	0.0128	89.965	88.2505	90.2915	2.04103	0.555918	-0.539528	1.17471	-51.6272	0.875973
213	USV	TRUE	0.753894	214.347	214.349	0.0016	103.775	101.353	105.842	4.48878	1.7763	2805.49	1.00026	-68.388	0.710443
214	USV	TRUE	0.965813	214.505	214.507	0.0016	105.771	104.4	106.03	1.62985	0.659157	-857.232	1.27757	-60.5328	0.759269
215	USV	TRUE	0.822399	215.441	215.446	0.0044	82.5419	82.1968	82.7015	0.504691	0.162801	-68.6398	1.02547	-55.4393	0.837445
216	USV	TRUE	0.803274	215.634	215.65	0.0164	88.9094	78.539	96.1215	17.5825	6.32773	-1076.97	1.0416	-59.8811	0.786473
217	USV	TRUE	0.980501	215.806	215.816	0.0092	86.5428	84.7838	87.0326	2.24884	0.693611	-52.2761	1.19626	-52.3454	0.86681
218	USV	TRUE	0.837914	216.327	216.357	0.03	98.9872	87.0768	102.383	15.306	4.21769	310.93	1.25881	-61.4804	0.775111
219	USV	TRUE	0.97834	221.388	221.418	0.03	87.8557	81.1537	95.0327	13.879	4.69942	-413.091	1.51657	-51.434	0.876584
220	USV	TRUE	0.940216	221.559	221.591	0.032	86.6771	81.8916	96.1252	14.2336	4.22361	-358.598	1.18753	-55.3023	0.849187
221	USV	TRUE	0.971158	223.198	223.216	0.0184	89.0513	88.3337	89.9638	1.63013	0.558695	-61.6061	1.03528	-56.0148	0.854542
222	USV	TRUE	0.852046	223.375	223.377	0.002	95.4196	94.3241	96.4883	2.16423	0.800947	-1070.03	1.0004	-60.7083	0.771316
223	USV	TRUE	0.832282	223.555	223.56	0.0048	86.1904	83.0714	88.0651	4.99373	1.93029	990.123	1.0769	-63.3632	0.763936
224	USV	TRUE	0.911221	225.145	225.164	0.0196	87.0951	81.6939	97.1567	15.4628	4.80937	486.52	1.90345	-60.4852	0.781683
225	USV	TRUE	0.87782	225.319	225.339	0.02	80.8389	80.6611	83.991	3.32997	1.43255	-163.642	1.0074	-53.8455	0.829491
226	USV	TRUE	0.990682	225.495	225.528	0.0328	85.8773	82.5523	87.8241	5.27186	1.19569	56.5007	1.15008	-54.7368	0.853806
227	USV	TRUE	0.917192	225.718	225.722	0.0044	85.8625	82.2999	88.6383	6.33832	2.40105	1645.15	1.02187	-56.8674	0.851181
228	USV	TRUE	0.848291	226.593	226.621	0.0276	83.0561	80.8815	88.0485	7.16701	2.35872	-234.284	1.12266	-45.7973	0.917271
229	USV	TRUE	0.961028	226.81	226.88	0.0692	88.3232	86.0147	89.3479	3.33324	0.764268	-2.80541	1.06736	-49.4779	0.861435
230	USV	TRUE	0.974611	226.994	227.086	0.0924	87.1211	79.1693	97.8674	18.6981	6.61609	-60.2948	1.21164	-65.1411	0.70558
231	USV	TRUE	0.748128	227.235	227.237	0.002	97.6925	96.6237	98.4584	1.8347	0.67271	-893.175	1.00595	-56.2922	0.829606
232	USV	TRUE	0.860507	227.423	227.453	0.0304	88.6421	84.5839	99.9117	15.3278	6.11706	-541.105	1.23941	-59.2265	0.783393
233	USV	TRUE	0.626849	228.069	228.071	0.002	100.505	99.3069	100.785	1.47845	0.565881	-644.435	1.20507	-59.468	0.822793
234	USV	TRUE	0.969889	229.124	229.142	0.0176	101.147	98.0568	103.548	5.4912	2.38741	283.414	1.13984	-56.6832	0.835222
235	USV	TRUE	0.789694	229.306	229.312	0.0056	74.3897	73.0612	74.642	1.58087	0.467032	180.379	1.10243	-65.6225	0.672157
236	USV	TRUE	0.612472	230.225	230.236	0.0108	91.6029	80.9364	93.175	12.2385	5.66917	-1134.74	1.00002	-68.1578	0.635266
237	USV	TRUE	0.962874	230.568	230.958	0.39	82.2676	81.8171	88.6839	6.86689	3.3459	18.5156	1.07676	-63.5083	0.674086
238	USV	TRUE	0.795668	230.409	230.427	0.0176	84.6077	80.6571	93.0259	12.3688	4.9724	-597.821	1.0993	-66.5027	0.690446
239	USV	TRUE	0.925599	231.484	231.667	0.1836	91.421	89.796	95.5593	5.76335	2.13348	-10.8841	1.04013	-64.7495	0.68977
240	USV	TRUE	0.798391	232.207	232.212	0.0052	91.3905	89.3478	97.1817	7.83384	2.95692	-1669.84	1.04741	-66.3622	0.713017
241	USV	TRUE	0.831139	232.53	232.539	0.0084	83.5751	80.4282	89.5001	9.07194	3.19285	-1188.26	1.01585	-60.7486	0.78167
242	USV	TRUE	0.885659	232.689	232.701	0.012	95.4749	88.3842	97.1694	8.78514	3.12566	404.23	1.6411	-67.9663	0.649848
243	USV	TRUE	0.650739	232.882	232.885	0.0024	86.9091	85.7068	87.6439	1.93712	0.704184	-807.134	1.00968	-71.1085	0.561767
244	USV	TRUE	0.77908	233.156	233.158	0.002	93.6218	89.3379	96.2581	6.9202	2.82594	-3713.93	1.00952	-62.553	0.768461
245	USV	TRUE	0.888989	233.35	233.353	0.0032	85.2023	82.3077	85.514	3.20627	1.0426	-657.149	1.37813	-59.2348	0.720669
246	USV	TRUE	0.640091	233.51	233.512	0.002	101.737	99.4349	104.226	4.79159	1.70392	-2262.84	1.00432	-71.0974	0.599435
247	USV	TRUE	0.869664	234.123	234.159	0.0356	85.6773	80.3658	93.8977	13.532	4.87469	-439.523	1.07816	-64.9171	0.653766
248	USV	TRUE	0.868542	234.488	234.49	0.0016	95.4928	95.2345	97.0781	1.84361	0.766279	-1091.02	1.13753	-65.1956	0.739925
249	USV	TRUE	0.620349	236.186	236.194	0.0076	89.9803	85.6836	91.2562	5.57255	1.93052	-707.658	1.0226	-70.7646	0.574203
250	USV	TRUE	0.655577	236.355	236.361	0.0064	92.674	86.7029	93.8589	7.15601	2.80408	1108.96	1.43438	-67.6759	0.715544
251	USV	TRUE	0.928338	236.696	236.7	0.004	114.312	108.79	114.921	6.13051	2.0525	-1237.61	1.33304	-69.7796	0.666006
252	USV	TRUE	0.841825	236.978	236.995	0.0172	96.8118	93.5918	101.666	8.07399	2.98709	320.483	1.44807	-72.6626	0.607945
253	USV	TRUE	0.889376	237.15	237.152	0.002	102.583	100.41	104.071	3.66049	1.51075	-1987.38	1.02035	-66.7901	0.732819
254	USV	TRUE	0.626362	239.297	239.299	0.0024	92.3749	91.4323	92.5753	1.14298	0.409082	250.49	1.34954	-72.7154	0.501022
255	USV	TRUE	0.69989	240.446	240.448	0.0016	106.512	103.938	108.552	4.61347	1.82791	-2883.42	1.00054	-75.7219	0.545652
256	USV	TRUE	0.676599	241.856	241.862	0.006	93.1526	89.2549	95.8219	6.567	2.61404	-1148.77	1.02933	-70.7564	0.644786
257	USV	TRUE	0.965319	242.331	242.334	0.0024	89.2682	87.8654	90.8045	2.93908	1.05855	-1224.62	1.00028	-65.1604	0.715382
258	USV	TRUE	0.695547	242.681	242.691	0.01	88.3144	82.5105	90.4668	7.9563	2.70587	-821.112	1.03646	-59.2417	0.787099
259	USV	TRUE	0.980948	242.861	242.882	0.0212	90.2613	88.5097	92.6066	4.0969	0.993661	-154.945	1.0233	-58.3129	0.78192
260	USV	TRUE	0.76797	244.753	244.757	0.004	90.186	87.5438	94.9509	7.40708	2.26997	-1659.31	1.02127	-62.1725	0.786247
261	USV	TRUE	0.770541	247.443	247.454	0.0108	93.8246	84.5114	95.5086	10.9972	5.09886	-1022.93	1.00019	-62.8921	0.768402
262	USV	TRUE	0.772294	247.634	247.637	0.0024	83.5487	82.8807	84.3503	1.46954	0.529823	-612.309	1.00127	-62.4405	0.71547
263	USV	TRUE	0.752092	247.825	247.851	0.026	86.0724	80.6839	94.7701	14.0862	4.69507	-556.546	1.06416	-64.2549	0.70638
264	USV	TRUE	0.842646	248.022	248.402	0.38	87.0677	86.3044	93.0225	6.71808	3.19554	15.8006	1.20514	-66.2445	0.65239
265	USV	TRUE	0.6995	248.742	248.747	0.0056	87.1626	85.3739	88.5431	3.16916	0.948372	-527.884	1.00979	-64.9818	0.664788
266	USV	TRUE	0.898431	249.273	249.293	0.0204	88.9219	82.9867	89.7275	6.74073	2.07759	-225.58	1.22803	-64.5903	0.708546
267	USV	TRUE	0.756964	249.48	249.489	0.0088	85.8966	82.1124	89.1636	7.05118	3.34632	-817.568	1.00404	-63.9299	0.707067
268	USV	TRUE	0.729007	249.889	249.895	0.0064	91.2622	89.1133	92.3633	3.25003	0.945757	-183.835	1.39432	-60.3205	0.802959
269	USV	TRUE	0.658793	250.053	250.057	0.004	87.6292	86.4566	88.5941	2.13751	0.697304	-524.764	1.00373	-58.7645	0.784288
270	USV	TRUE	0.965963	250.213	250.231	0.0188	88.7479	88.3656	89.4111	1.04548	0.389818	17.8331	1.02145	-61.6119	0.769463
271	USV	TRUE	0.63104	250.405	250.419	0.0144	96.7179	95.3225	97.917	2.59446	0.757247	-116.236	1.07907	-63.6055	0.653622
272	USV	TRUE	0.979376	250.623	250.639	0.0152	89.982	89.326	91.9801	2.65418	0.843706	146.706	1.06361	-60.7202	0.76628
273	USV	TRUE	0.794798	250.955	250.978	0.0228	87.7131	86.6921	97.0649	10.3728	2.8098	-400.302	1.07778	-56.3876	0.790119
274	USV	TRUE	0.650789	251.137	251.142	0.0048	81.3659	79.8667	83.5851	3.71838	1.19762	-763.5	1.00819	-56.0639	0.873376
275	USV	TRUE	0.78033	251.68	251.693	0.0136	93.1333	90.73	96.296	5.56602	1.75228	15.6806	1.67709	-63.4687	0.776347
276	USV	TRUE	0.897814	252.089	252.093	0.0044	88.4176	86.7106	89.6645	2.95392	0.939707	-647.731	1.00718	-55.0479	0.842884
277	USV	TRUE	0.95952	252.291	252.32	0.0288	79.3319	77.7894	79.985	2.19563	0.583228	-25.1279	1.02986	-55.8667	0.855998
278	USV	TRUE	0.930255	252.45	252.461	0.0112	101.811	98.5006	102.865	4.36409	1.42301	-391.607	1.06947	-56.557	0.779598
279	USV	TRUE	0.9682	252.616	252.664	0.0476	95.1174	84.4917	101.891	17.399	5.61024	-376.623	1.34769	-52.8613	0.862953
280	USV	TRUE	0.925221	253.158	253.172	0.0136	95.7941	87.6152	99.1859	11.5708	3.81932	-901.249	1.04414	-51.5146	0.875135
281	USV	TRUE	0.951495	253.32	253.331	0.0104	89.2814	87.4662	89.9665	2.50039	0.771034	-163.504	1.11587	-44.2256	0.920812
282	USV	TRUE	0.882448	253.837	253.874	0.0364	85.2648	77.0116	91.0787	14.0671	4.5878	-438.321	1.0829	-57.5087	0.78907
283	USV	TRUE	0.652961	255.867	255.871	0.0036	88.9753	87.932	89.8802	1.94822	0.670986	-536.806	1.02672	-48.2098	0.918909
284	USV	TRUE	0.831828	258.465	258.471	0.0064	85.8247	81.8911	86.552	4.66097	1.65401	-764.067	1.09315	-54.0676	0.861273
285	USV	TRUE	0.883458	258.643	258.873	0.23	86.968	80.3874	98.9339	18.5465	5.51944	-32.3677	1.3809	-56.7842	0.81713
286	USV	TRUE	0.828623	259.027	259.033	0.0064	55.6534	54.5772	57.6054	3.02814	0.921825	-450.773	1.01555	-51.7445	0.841164
287	USV	TRUE	0.793158	259.224	259.231	0.0068	94.4486	89.6552	97.3951	7.73996	2.79812	-1286.36	1.03188	-59.0165	0.782846
288	USV	TRUE	0.799472	259.426	259.444	0.0176	84.5146	80.2957	85.4865	5.19084	1.71835	-231.152	1.08265	-66.2052	0.705193
289	USV	TRUE	0.647989	259.619	259.634	0.0152	94.7395	85.5709	94.8021	9.23122	3.46895	-638.132	1.03995	-70.5672	0.630462
290	USV	TRUE	0.62809	259.828	259.832	0.0036	79.1114	77.4935	80.2322	2.73869	0.869701	-711.155	1.01051	-70.1125	0.646079
291	USV	TRUE	0.825915	260.236	260.252	0.0152	89.3044	89.2766	91.3809	2.10432	0.960987	-130.657	1.00812	-69.9744	0.574736
292	USV	TRUE	0.635863	262.578	262.582	0.0036	81.1619	79.6849	82.9951	3.31018	1.03729	-849.473	1.01384	-64.4844	0.72043
293	USV	TRUE	0.820753	262.758	262.761	0.0028	91.5682	91.2606	91.8126	0.552037	0.23267	-69.7531	1.1345	-65.9197	0.688031
294	USV	TRUE	0.759476	262.949	262.959	0.01	82.7958	81.7493	83.5423	1.79302	0.589279	61.3898	1.19334	-65.2299	0.644157
295	USV	TRUE	0.928719	265.429	265.432	0.0024	86.3176	86.1023	86.3844	0.282033	0.100127	83.4966	1.01988	-65.2055	0.64252
296	USV	TRUE	0.904634	266.026	266.046	0.02	85.1476	81.8159	89.4498	7.63389	3.02609	-381.695	1.00003	-59.0268	0.746725
297	USV	TRUE	0.958336	266.213	266.263	0.0496	81.0289	77.2288	88.5811	11.3522	2.69512	-179.956	1.04266	-57.4617	0.767699
298	USV	TRUE	0.817627	266.438	266.444	0.006	87.8743	86.2117	89.3067	3.09494	0.972904	-510.257	1.00185	-55.7437	0.767543
299	USV	TRUE	0.685903	266.615	266.623	0.008	88.1283	83.9053	94.2366	10.3313	2.80906	-1118.54	1.03291	-64.3536	0.725487
300	USV	TRUE	0.808202	267.315	267.326	0.0108	64.4279	63.8938	66.1458	2.25201	0.774049	-216.98	1.00173	-68.8251	0.655572
301	USV	TRUE	0.62944	267.375	267.378	0.0028	56.5473	56.5473	56.5473	1.42109e-14	4.45356e-15	-4.59225e-13	1	-67.5341	0.607466
302	USV	TRUE	0.951228	267.417	267.678	0.2608	83.3745	81.4596	87.0383	5.57869	1.902	-14.2566	1.01126	-67.4161	0.545867
303	USV	TRUE	0.984768	267.678	268.068	0.39	85.9823	82.4625	92.8488	10.3863	3.79689	2.2431	2.32398	-70.2049	0.511877
304	USV	TRUE	0.848879	268.262	268.272	0.01	104.731	99.7296	104.771	5.04184	2.64852	-512.662	1.01153	-68.5189	0.62869
305	USV	TRUE	0.726011	268.553	268.563	0.01	89.4482	80.5143	90.6198	10.1055	4.39227	-1021.52	1.0029	-63.2803	0.703585
306	USV	TRUE	0.785194	268.712	268.714	0.002	92.7227	91.2888	96.8375	5.54863	2.20866	-2787.67	1.12585	-65.7205	0.707598
307	USV	TRUE	0.929346	268.906	268.921	0.0144	88.2226	81.0679	98.0579	16.99	4.86174	-1069.06	1.02525	-60.1451	0.783392
308	USV	TRUE	0.689036	269.828	269.84	0.012	89.7724	82.8032	96.2888	13.4856	3.58738	-970.79	1.0271	-64.1933	0.72481
309	USV	TRUE	0.87733	270.445	270.447	0.002	85.7758	82.6942	88.9643	6.27004	2.36458	-3159.19	1.00008	-57.011	0.864463
310	USV	TRUE	0.937734	270.607	270.609	0.002	82.121	81.6311	82.5841	0.952975	0.366077	-488.574	1.00178	-62.8972	0.655817
311	USV	TRUE	0.696641	270.807	270.816	0.0096	87.5	83.559	91.404	7.84497	2.41362	-818.253	1.00903	-62.2879	0.717682
312	USV	TRUE	0.645178	271.023	271.03	0.0072	88.0758	83.1949	88.851	5.65607	2.1628	-806.506	1.00836	-61.0926	0.700653
313	USV	TRUE	0.61352	271.2	271.21	0.0092	95.7594	88.8123	98.1491	9.33678	3.78269	-1122.44	1.01894	-64.8876	0.653772
314	USV	TRUE	0.810736	271.451	271.459	0.0076	89.8203	86.9629	92.2325	5.26956	1.57482	-663.174	1.01513	-58.7542	0.795727
315	USV	TRUE	0.797982	278.279	278.282	0.0028	90.6427	89.2177	91.5333	2.31564	0.850003	-858.822	1.01523	-61.6427	0.678355
316	USV	TRUE	0.846455	278.636	278.641	0.0044	56.066	55.7658	57.3002	1.53436	0.578316	-349.461	1.01426	-63.1803	0.523628
317	USV	TRUE	0.692423	278.868	278.876	0.0076	87.2953	84.9812	90.2938	5.31262	1.6179	-677.416	1.00771	-65.4207	0.585852
318	USV	TRUE	0.679251	279.113	279.115	0.0028	88.3242	86.9511	89.8308	2.87971	1.0257	-1046.14	1.00094	-65.6783	0.708118
319	USV	TRUE	0.657549	279.311	279.313	0.0024	87.6194	86.2835	88.755	2.4715	0.890816	-1029.79	1.00099	-63.6543	0.70836
320	USV	TRUE	0.73014	279.722	279.724	0.0024	88.4206	87.7526	89.2222	1.46954	0.529823	-612.309	1.00127	-62.9816	0.649897
321	USV	TRUE	0.755896	279.893	279.909	0.0164	98.1325	86.0927	100.773	14.6806	5.91277	-1028.18	1.03931	-66.6126	0.590723
322	USV	TRUE	0.715607	280.227	280.278	0.0512	76.9242	47.2514	113.633	66.3817	21.0181	-420.024	5.41587	-80.4659	0.252034
323	USV	TRUE	0.953671	280.443	280.461	0.018	98.5753	96.6901	99.2857	2.59564	0.640434	58.462	1.07132	-67.2969	0.59029
324	USV	TRUE	0.754593	283.535	283.54	0.0052	85.0665	82.2646	87.1925	4.92785	1.9187	-1084.73	1.03866	-61.4406	0.70319
325	USV	TRUE	0.964629	283.759	283.767	0.008	99.0709	98.1729	99.4296	1.25676	0.332187	5.19265	1.0876	-58.2361	0.770039
326	USV	TRUE	0.666449	284.937	284.942	0.0052	94.7345	88.5594	95.2574	6.69796	2.73109	-1361.81	1.03906	-68.1302	0.704793
327	USV	TRUE	0.807643	285.141	285.155	0.0148	89.5067	88.487	94.4541	5.96716	2.23487	-137.619	1.45474	-67.442	0.643413
328	USV	TRUE	0.891388	285.337	285.343	0.006	89.4214	88.271	89.9007	1.6297	0.57921	-264.659	1.05144	-61.6502	0.770355
329	USV	TRUE	0.608987	285.966	285.969	0.0036	92.3033	89.9876	97.9959	8.00825	3.16278	-2492.64	1.16741	-70.3425	0.601447
330	USV	TRUE	0.967506	287.146	287.391	0.245	86.9305	83.1101	91.7048	8.59473	3.1186	2.03023	3.86013	-63.3607	0.686283
331	USV	TRUE	0.869099	287.575	287.595	0.0204	86.6955	83.1665	94.5814	11.4149	4.62173	-506.414	1.02517	-54.8052	0.839433
332	USV	TRUE	0.968944	287.797	287.818	0.0216	91.1614	90.7938	92.0614	1.26761	0.430241	6.02977	1.0111	-57.2187	0.830347
333	USV	TRUE	0.966897	294.695	294.699	0.0036	84.8922	82.0285	87.0807	5.05216	2.01827	-1146.02	1.44172	-64.8579	0.772408
334	USV	TRUE	0.788904	294.849	294.851	0.002	84.1182	81.8872	85.0578	3.17064	1.24994	-1621.58	1.03203	-69.3755	0.64232
335	USV	TRUE	0.857261	295.075	295.09	0.0148	97.4167	87.4416	98.8936	11.452	4.59049	-858.195	1.03693	-65.3999	0.715095
336	USV	TRUE	0.797162	295.274	295.277	0.0032	88.7554	87.1597	90.3511	3.19143	1.05476	-961.757	1.00186	-63.8215	0.730678
337	USV	TRUE	0.810828	296.737	296.742	0.0044	95.0198	93.7595	96.7433	2.98372	1.14935	-650.071	1.01916	-61.338	0.769396
338	USV	TRUE	0.932717	296.923	296.944	0.0212	97.9124	94.2534	99.2384	4.98495	1.30156	140.301	1.08595	-58.194	0.764886
339	USV	TRUE	0.788576	297.134	297.136	0.002	79.2224	79.2224	79.2224	1.42109e-14	3.8918e-15	6.52992e-13	1	-59.6708	0.771456
340	USV	TRUE	0.613104	297.778	297.78	0.0028	77.1414	76.7128	77.5309	0.818059	0.314316	180.766	1.14596	-72.6392	0.590631
341	USV	TRUE	0.962837	297.914	297.93	0.0168	96.2768	94.9543	97.1552	2.20092	0.72784	45.1099	1.07314	-54.5868	0.843378
342	USV	TRUE	0.797493	298.082	298.094	0.0116	95.0799	83.0903	98.3497	15.2595	5.52215	-1340.18	1.01906	-60.0902	0.78686
343	USV	TRUE	0.833074	298.26	298.289	0.0292	82.7574	81.4099	94.1342	12.7243	5.69554	-471.831	1.02507	-56.2417	0.770699
344	USV	TRUE	0.723708	298.437	298.446	0.0088	88.1327	85.0897	90.5003	5.41058	1.62124	-594.029	1.00872	-56.4575	0.795974
345	USV	TRUE	0.964913	298.635	298.638	0.0032	85.6495	83.9208	86.0994	2.17866	0.911536	-692.074	1.00991	-63.9238	0.690488
346	USV	TRUE	0.734868	299.213	299.215	0.0016	86.1194	85.879	87.2505	1.37157	0.580791	-857.232	1.07696	-62.5128	0.769256
347	USV	TRUE	0.758786	299.378	299.38	0.0016	86.7286	86.1052	87.3521	1.24688	0.492874	-779.302	1	-57.1196	0.833971
348	USV	TRUE	0.619031	299.547	299.557	0.0092	99.597	98.6466	106.481	7.83394	3.61057	-870.022	1.00304	-69.5271	0.494164
349	USV	TRUE	0.978195	299.756	300.126	0.37	96.832	96.7577	98.4964	1.73871	0.632724	3.43872	1.02797	-63.3857	0.624389
350	USV	TRUE	0.955029	300.127	300.133	0.006	97.9329	96.4336	99.1501	2.71642	0.806932	-420.375	1.01551	-61.583	0.703643
351	USV	TRUE	0.630668	301.929	301.937	0.008	89.2724	88.2503	90.0819	1.83159	0.553988	-88.9616	1.16387	-64.7257	0.713902
352	USV	TRUE	0.960524	302.444	302.448	0.0044	95.5787	95.3683	95.9552	0.586873	0.208209	103.702	1.02222	-57.9513	0.756111
353	USV	TRUE	0.823876	302.615	302.624	0.0084	87.2625	84.6945	88.8879	4.19339	1.32202	-502.981	1.01217	-61.3886	0.707776
354	USV	TRUE	0.824616	303.038	303.044	0.0064	84.6296	81.4604	86.0768	4.61644	1.56138	-757.154	1.02599	-62.89	0.702559
355	USV	TRUE	0.749724	303.21	303.227	0.0176	89.315	82.5438	93.2133	10.6695	3.75563	-516.954	1.03765	-68.807	0.586427
356	USV	TRUE	0.78309	303.425	303.435	0.01	91.1092	85.8767	96.3416	10.465	5.01084	-1059.75	1.00036	-64.0558	0.639054
357	USV	TRUE	0.694302	303.617	303.628	0.0112	81.9349	80.2838	90.8325	10.5487	4.4796	-999.309	1.00625	-63.8781	0.645384
358	USV	TRUE	0.940251	303.802	303.807	0.0052	84.6176	82.2203	86.9926	4.7723	1.64063	-978.062	1.00537	-61.9986	0.765097
359	USV	TRUE	0.92153	303.98	304.004	0.0236	84.0657	80.1125	89.9073	9.79483	3.84245	-528.894	1.10325	-63.7528	0.65272
360	USV	TRUE	0.889182	304.178	304.191	0.0128	79.1091	76.6552	81.2716	4.61644	1.38395	-341.088	1.00377	-60.0965	0.772141
361	USV	TRUE	0.631139	304.392	304.396	0.0044	81.7162	79.779	84.5513	4.7723	1.50597	-1036.99	1.00766	-60.0314	0.797107
362	USV	TRUE	0.884113	304.587	304.589	0.0024	82.0229	80.8874	83.8264	2.93908	1.06726	-1224.62	1.00724	-60.2424	0.765295
363	USV	TRUE	0.990715	304.583	304.928	0.345	85.5414	67.8903	89.5705	21.6802	8.11054	-29.0515	1.77658	-62.238	0.660976
364	USV	TRUE	0.94065	305.103	305.107	0.0032	100.434	98.5637	104.197	5.63324	2.22574	-1954.44	1.1393	-65.2783	0.714116
365	USV	TRUE	0.965899	305.261	305.273	0.012	90.4591	88.3811	103.198	14.8166	6.96249	1239.76	1.00294	-69.2515	0.653516
366	USV	TRUE	0.862091	305.44	305.441	0.0016	98.4615	97.0543	98.7999	1.74564	0.733893	-1091.02	1.06812	-67.0273	0.669768
367	USV	TRUE	0.765377	305.732	305.745	0.0128	91.1375	58.1563	107.451	49.295	17.6863	3465.75	1.24589	-68.4444	0.502761
368	USV	TRUE	0.975744	305.897	305.904	0.0072	67.0294	65.3313	69.4791	4.14785	1.28896	566.669	1.00191	-62.8713	0.768981
369	USV	TRUE	0.8912	306.06	306.076	0.0164	96.2323	95.2823	98.2511	2.96877	1.05414	137.779	1.20302	-58.5137	0.777959
370	USV	TRUE	0.79738	307.236	307.244	0.008	92.6581	89.3658	98.7609	9.39508	3.76762	-1220.55	1.08997	-64.7116	0.721152
371	USV	TRUE	0.79007	307.407	307.412	0.0056	87.5359	85.7112	95.6307	9.91958	4.21436	-1800.37	1.00265	-60.8917	0.768185
372	USV	TRUE	0.846925	309.027	309.036	0.0096	82.2192	79.7552	83.3028	3.54768	1.10095	-209.798	1.29852	-60.523	0.794323
373	USV	TRUE	0.724068	309.218	309.222	0.0048	80.0669	79.4583	80.0966	0.638285	0.191668	90.2253	1.02865	-65.7558	0.656619
374	USV	TRUE	0.681507	309.415	309.418	0.0036	87.3119	85.9834	88.6108	2.62736	0.925847	-762.884	1.00573	-64.0376	0.722376
375	USV	TRUE	0.873958	309.61	309.62	0.01	100.235	99.957	100.751	0.793904	0.255243	44.3085	1.01809	-72.6049	0.480391
376	USV	TRUE	0.952567	311.889	311.89	0.0016	90.4549	90.1788	90.5528	0.374065	0.153618	-233.791	1.01068	-57.7172	0.75817
377	USV	TRUE	0.797196	315.06	315.063	0.0036	85.5137	83.6447	85.7198	2.07513	0.820029	-580.941	1.05901	-58.4145	0.831942
378	USV	TRUE	0.90066	315.067	315.292	0.225	83.5342	80.1071	85.6161	5.50897	2.18783	-9.1462	2.87524	-57.0534	0.759891
379	USV	TRUE	0.840398	315.629	315.632	0.0028	81.1356	79.8965	81.7767	1.88014	0.717557	-661.873	1.00234	-59.2753	0.834849
380	USV	TRUE	0.882541	315.774	315.782	0.0084	106.466	105.246	106.95	1.7038	0.502097	-127.002	1.08448	-65.0605	0.596223
381	USV	TRUE	0.701799	317.711	317.717	0.0064	95.1605	86.8486	97.1125	10.2638	4.12433	-1920.9	1.16936	-60.6798	0.782229
382	USV	TRUE	0.658544	318.275	318.28	0.0044	85.8564	81.2474	88.365	7.11762	2.47609	-1694.33	1.01132	-65.5521	0.665768
383	USV	TRUE	0.841724	318.459	318.466	0.0076	98.7686	97.3599	99.0892	1.72931	0.466806	-67.189	1.13712	-59.5264	0.771318
384	USV	TRUE	0.684081	318.612	318.62	0.0084	85.6701	82.2485	87.147	4.89847	1.47554	-548.221	1.032	-64.6545	0.659425
385	USV	TRUE	0.615301	318.96	318.961	0.0016	97.549	97.2016	98.0745	0.872818	0.347517	-545.511	1.00577	-70.4442	0.611267
386	USV	TRUE	0.810201	319.173	319.184	0.0112	91.3941	89.5202	96.7966	7.27634	2.85758	538.82	1.29106	-67.6181	0.646656
387	USV	TRUE	0.762043	320.122	320.13	0.008	89.8924	88.8162	90.3661	1.54991	0.510558	63.4774	1.09625	-63.4583	0.727725
388	USV	TRUE	0.830124	321.201	321.571	0.37	93.6228	87.8769	99.9077	12.0308	4.57884	-20.6563	1.22448	-62.7622	0.684851
389	USV	TRUE	0.732197	321.216	321.221	0.0048	89.7278	87.338	93.038	5.70004	1.67026	-1055.38	1.02379	-57.381	0.838771
390	USV	TRUE	0.760502	321.563	321.582	0.0188	87.4123	81.2695	97.6026	16.3331	5.23048	-747.218	1.29826	-65.5847	0.657285
391	USV	TRUE	0.760941	321.937	321.941	0.0048	84.8927	82.2786	88.4948	6.21612	2.35878	-1383.21	1.00462	-62.1755	0.764197
392	USV	TRUE	0.84124	322.297	322.299	0.002	81.8064	81.5027	81.8772	0.37447	0.161721	190.295	1.00603	-58.5091	0.755144
393	USV	TRUE	0.936615	322.497	322.499	0.0016	85.906	84.6324	87.0015	2.36908	0.937386	1480.67	1.0006	-63.8407	0.759558
394	USV	TRUE	0.734309	322.637	322.646	0.0084	84.5736	82.5771	85.1748	2.59767	0.833775	-41.5519	1.34319	-65.1534	0.705807
395	USV	TRUE	0.707892	324.733	324.736	0.0028	85.8799	84.8185	86.4068	1.58829	0.573282	-574.315	1.01867	-65.0769	0.729303
396	USV	TRUE	0.801234	325.319	325.322	0.0032	79.9485	78.5161	81.7001	3.184	1.06883	-974.127	1.00205	-62.4174	0.715787
397	USV	TRUE	0.684978	325.512	325.513	0.0016	82.9218	81.8085	84.9257	3.11721	1.24966	-1948.25	1.00688	-69.3736	0.646421
398	USV	TRUE	0.820444	325.909	325.916	0.0068	87.6609	87.2378	88.0335	0.795751	0.276616	-49.0583	1.06644	-64.0302	0.689035
399	USV	TRUE	0.88113	327.689	327.713	0.024	86.4325	80.7028	90.1103	9.40752	2.5927	-265.322	1.16351	-54.5167	0.84511
400	USV	TRUE	0.885333	327.862	327.886	0.024	80.7889	77.7608	98.4086	20.6478	7.6569	-940.482	1.061	-52.7133	0.84306
401	USV	TRUE	0.712582	328.086	328.1	0.0136	96.4732	88.6924	97.1358	8.44338	2.44068	329.977	1.37669	-51.8576	0.879468
402	USV	TRUE	0.972357	328.33	328.334	0.004	88.8109	83.8011	98.6747	14.8735	6.24955	-4479.8	1.21049	-46.9114	0.925474
403	USV	TRUE	0.926515	328.506	328.528	0.022	86.3415	79.595	98.0756	18.4806	6.12639	-920.997	1.04885	-50.0526	0.873623
404	USV	TRUE	0.865358	328.738	328.753	0.0156	95.7192	84.9187	97.7157	12.797	4.47047	-835.305	1.00175	-52.9994	0.839332
405	USV	TRUE	0.786815	330.179	330.188	0.0092	98.9305	96.4293	101.402	4.97269	1.41158	-497.963	1.00728	-53.1641	0.860483
406	USV	TRUE	0.609179	330.369	330.385	0.016	97.9178	85.9049	100.879	14.9743	5.17618	-975.482	1.01309	-59.4817	0.775407
407	USV	TRUE	0.819371	330.591	330.594	0.0028	81.4561	80.0979	82.9479	2.85002	1.00818	-1028.47	1.00058	-59.8496	0.772033
408	USV	TRUE	0.967848	330.751	330.752	0.0016	56.6826	55.4892	58.2323	2.74314	1.08752	-1714.46	1.00153	-56.9683	0.836553
409	USV	TRUE	0.793434	331.007	331.212	0.205	87.7999	83.1213	88.8702	5.74881	1.99584	-11.1824	1.71228	-53.3546	0.864488
410	USV	TRUE	0.919925	331.397	331.399	0.002	88.5275	87.6774	88.8818	1.20438	0.506791	-607.13	1.00702	-45.6743	0.91082
411	USV	TRUE	0.706758	332.874	332.877	0.0032	79.1333	78.1091	80.1501	2.04103	0.699679	-638.594	1.00061	-74.1988	0.515102
412	USV	TRUE	0.694259	333.453	333.468	0.0148	88.7709	83.675	91.2008	7.52583	2.14064	-433.918	1.02316	-62.8002	0.703082
413	USV	TRUE	0.71807	333.978	333.983	0.0048	87.4307	86.0131	88.7815	2.76838	0.926227	-594.06	1.00274	-57.0074	0.832086
414	USV	TRUE	0.720155	334.149	334.156	0.0068	88.3144	86.1918	90.4371	4.24534	1.37503	-643.463	1.00407	-63.2701	0.715351
415	USV	TRUE	0.630043	334.514	334.517	0.0036	85.3487	81.9643	86.9519	4.98753	1.63661	-1322.23	1.01573	-61.4176	0.77826
416	USV	TRUE	0.810895	334.7	335.125	0.425	89.0564	81.7632	96.5256	14.7624	4.94722	4.92334	3.34373	-65.5361	0.634731
417	USV	TRUE	0.728306	335.11	335.121	0.0112	87.4694	83.8549	94.6947	10.8398	2.68032	-768.042	1.05632	-59.3719	0.788203
418	USV	TRUE	0.833402	336.101	336.103	0.002	85.4164	83.978	86.1957	2.21767	0.861894	-1133.01	1.01961	-68.8561	0.656801
419	USV	TRUE	0.873603	336.31	336.334	0.024	84.1774	80.9755	95.7978	14.8224	5.85466	-543.64	1.06873	-68.2462	0.675143
420	USV	TRUE	0.714705	336.528	336.532	0.0048	78.911	78.3487	80.2229	1.87421	0.759547	-392.42	1.00017	-62.9848	0.693284
421	USV	TRUE	0.942798	336.766	336.772	0.0064	85.4993	83.0798	86.5533	3.47346	1.13921	-552.96	1.02032	-60.6455	0.77346
422	USV	TRUE	0.844361	338.555	338.587	0.0328	91.0947	86.6052	91.9227	5.31746	2.41142	-128.548	1.04255	-69.0759	0.57872
423	USV	TRUE	0.962049	352.188	352.23	0.042	79.6962	77.3658	82.9699	5.60417	1.33947	-100.232	1.04342	-63.5893	0.70238
424	USV	TRUE	0.673804	352.463	352.465	0.0024	90.8761	89.7405	91.4104	1.66993	0.614094	-695.805	1.02149	-60.7572	0.769718
425	USV	TRUE	0.787069	368.854	368.86	0.0052	75.7619	73.9927	76.0839	2.09126	0.714763	-410.525	1.00408	-66.4991	0.528429
426	USV	TRUE	0.714895	377.159	377.163	0.004	80.9278	79.3841	82.2638	2.87971	0.919832	-692.094	1.00388	-67.6367	0.658225
427	USV	TRUE	0.692287	377.399	377.406	0.0068	78.2978	76.5069	80.1175	3.61067	1.2752	-521.52	1.00392	-65.8368	0.694801
428	USV	TRUE	0.709666	378.357	378.365	0.0072	77.7087	76.6229	77.7978	1.17483	0.412077	-172.208	1.00769	-74.504	0.409132
429	USV	TRUE	0.92208	378.629	378.632	0.0028	95.6586	90.775	96.5344	5.75941	2.09465	-1927.93	1.17776	-63.6931	0.70767
430	USV	TRUE	0.751971	387.716	387.729	0.0124	77.5103	74.4451	80.5459	6.10082	1.78477	-475.358	1.0038	-67.5587	0.659964
431	USV	TRUE	0.994825	387.903	387.948	0.0452	59.965	56.0317	76.226	20.1944	6.63646	410.881	1.17205	-58.2776	0.790344
432	USV	TRUE	0.775812	388.185	388.187	0.0016	81.5165	80.5012	83.2443	2.74314	1.09705	-1714.46	1.00657	-64.4265	0.708435
433	USV	TRUE	0.771911	388.435	388.439	0.0044	80.2233	79.2065	81.1288	1.92228	0.608654	-421.311	1.00279	-57.1796	0.770511
434	USV	TRUE	0.768476	390.292	390.301	0.0088	83.4035	81.5992	84.3363	2.73708	0.833601	-120.88	1.22219	-62.613	0.783496
435	USV	TRUE	0.852494	394.751	394.759	0.0084	87.1894	85.037	89.1487	4.11174	1.26423	-486.49	1.00251	-61.1854	0.718484
436	USV	TRUE	0.791086	394.945	394.964	0.0188	80.6393	78.1678	86.888	8.72015	2.3649	-458.201	1.00198	-64.114	0.655477
437	USV	TRUE	0.856816	395.201	395.203	0.0024	60.478	59.3425	60.812	1.46954	0.554711	-612.309	1.0476	-59.1034	0.72074
438	USV	TRUE	0.774544	395.423	395.477	0.054	64.5616	60.785	86.398	25.6129	7.08193	294.206	1.29542	-55.3414	0.787708
439	USV	TRUE	0.624194	404.402	404.404	0.0028	83.7965	82.8984	83.9227	1.02423	0.359304	-289.808	1.11513	-64.4886	0.637241
440	USV	TRUE	0.895744	404.628	404.63	0.0016	81.7924	81.267	82.1398	0.872818	0.347517	-545.511	1.00577	-62.8471	0.774514
441	USV	TRUE	0.842968	404.889	404.893	0.0044	101.002	99.692	101.54	1.84806	0.594119	276.376	1.26808	-63.8082	0.723829
442	USV	TRUE	0.692732	421.555	421.558	0.0028	77.9628	77.5063	78.1743	0.667973	0.236164	190.849	1.07118	-60.8051	0.777575
443	USV	TRUE	0.89474	421.709	421.717	0.0076	89.9205	86.0203	97.9399	11.9196	3.75049	997.021	3.45666	-63.0382	0.725401
444	USV	TRUE	0.850495	421.877	421.884	0.0072	62.0724	61.0111	62.3693	1.35821	0.387533	-124.415	1.04892	-52.2619	0.871274
445	USV	TRUE	0.914033	422.135	422.201	0.0656	80.4086	61.9721	81.9427	19.9706	8.12477	311.738	1.08203	-59.917	0.64169
446	USV	TRUE	0.690882	422.481	422.49	0.0096	82.1759	79.081	86.8963	7.81528	2.47064	-832.682	1.01038	-57.9218	0.793992
447	USV	TRUE	0.742562	461.329	461.333	0.004	82.1671	81.8257	82.3007	0.475003	0.160186	-97.8344	1.01907	-69.1981	0.541605
448	USV	TRUE	0.895125	461.545	461.571	0.0268	83.5557	80.3823	88.7814	8.39909	2.378	-339.535	1.02226	-65.7762	0.642405
449	USV	TRUE	0.950379	461.862	461.885	0.0224	85.623	81.3824	86.0855	4.7031	1.77759	-234.05	1.00547	-63.1991	0.643694
450	USV	TRUE	0.729431	463.484	463.492	0.0084	90.5803	89.9405	91.1043	1.16382	0.351879	-0.167504	1.08714	-72.3109	0.491175
451	USV	TRUE	0.847744	463.547	463.554	0.0064	87.254	86.3782	87.2756	0.897378	0.292732	-118.476	1.01983	-66.3256	0.642619
452	USV	TRUE	0.653488	464.874	464.876	0.0016	102.233	101.708	102.581	0.872818	0.347517	-545.511	1.00577	-75.5704	0.45607
453	USV	TRUE	0.72149	465.625	465.628	0.0032	81.4899	80.8368	82.0836	1.24688	0.427647	-389.651	1.00272	-69.5447	0.584508
454	USV	TRUE	0.736394	468.95	468.953	0.0036	99.2798	98.6489	99.6509	1.00196	0.324591	-264.265	1.00766	-67.699	0.597667
455	USV	TRUE	0.811534	470.693	470.696	0.0032	84.4976	81.2319	86.0636	4.83167	1.77645	-1591.07	1.02898	-63.6881	0.772312
456	USV	TRUE	0.941152	470.908	470.928	0.0204	81.7757	76.0868	83.3974	7.31059	2.2917	-346.314	1.10304	-47.7563	0.86805
457	USV	TRUE	0.712797	473.546	473.554	0.0076	84.8422	81.3391	85.7802	4.44109	1.52933	-452.86	1.23779	-63.9174	0.772253
458	USV	TRUE	0.98269	475.184	475.429	0.245	92.4938	88.6912	96.4618	7.77058	3.26007	7.66914	3.61614	-61.7426	0.622597
459	USV	TRUE	0.809359	475.58	475.589	0.0088	98.797	94.0527	104.473	10.4204	4.14873	-1236.36	1.02604	-73.2042	0.541637
460	USV	TRUE	0.762292	475.634	475.637	0.0028	86.2004	85.5473	86.4528	0.905474	0.320606	-316.315	1.01624	-57.2611	0.833726
461	USV	TRUE	0.702768	477.897	477.907	0.0092	82.2712	80.0669	82.9021	2.83517	0.854193	-149.455	1.22485	-59.6956	0.796665
462	USV	TRUE	0.700988	479.167	479.223	0.056	77.4042	62.6791	84.9746	22.2955	3.97505	46.8934	3.41133	-87.3861	0.221733
463	USV	TRUE	0.64838	479.845	479.866	0.0208	87.7134	79.1486	95.5133	16.3647	4.91021	-723.025	1.03196	-69.6579	0.600349
464	USV	TRUE	0.806407	480.083	480.323	0.24	85.3618	82.8559	90.7044	7.8486	3.13581	-12.3351	1.55268	-65.3543	0.644532
465	USV	TRUE	0.713591	480.089	480.093	0.004	86.6496	85.232	87.6589	2.42697	0.823221	-617.538	1.00517	-58.7342	0.837867
466	USV	TRUE	0.897797	480.559	480.573	0.014	78.2869	77.2775	80.224	2.9465	0.579992	85.3866	1.08443	-66.9107	0.644887
467	USV	TRUE	0.854846	480.792	480.804	0.0124	82.8147	82.0651	86.11	4.04495	1.18337	-182.12	1.16032	-52.5808	0.7959
468	USV	TRUE	0.870703	481.04	481.215	0.1748	90.2472	84.3924	97.1931	12.8007	4.80072	46.8967	1.0838	-60.3308	0.775744
469	USV	TRUE	0.712461	483.371	483.375	0.0036	76.5733	75.6604	77.4862	1.82579	0.617939	-510.088	1.00143	-61.898	0.767993
470	USV	TRUE	0.843949	484.274	484.504	0.23	83.006	79.1935	86.6557	7.46216	2.56318	4.64538	3.03153	-65.0171	0.666238
471	USV	TRUE	0.655952	484.276	484.282	0.006	80.594	78.8944	82.9987	4.10432	1.2393	-646.744	1.00902	-60.163	0.803325
472	USV	TRUE	0.766786	484.492	484.501	0.0088	81.457	79.98	83.3867	3.40666	1.05745	-387.946	1.00893	-57.8484	0.806009
473	USV	TRUE	0.880634	486.619	486.625	0.0064	85.8925	83.4154	86.1871	2.77178	1.07568	-376.583	1.09665	-58.4664	0.833066
474	USV	TRUE	0.759258	493.614	493.616	0.0016	77.142	76.9194	77.5428	0.623441	0.249933	-389.651	1.00816	-62.4079	0.76396
475	USV	TRUE	0.931372	494.655	494.661	0.006	79.3121	77.9057	79.7315	1.82579	0.592019	-247.215	1.11288	-61.7927	0.715434
476	USV	TRUE	0.81426	497.187	497.199	0.012	82.4564	79.9255	83.4212	3.49572	1.04721	-147.062	1.24084	-51.5169	0.886083
477	USV	TRUE	0.728987	497.389	497.401	0.012	85.4717	82.9096	89.7051	6.79551	2.85352	-539.426	1.00526	-61.0704	0.770527
478	USV	TRUE	0.819385	497.772	497.789	0.0176	79.4344	78.1618	83.1494	4.98753	1.44439	-241.137	1.01983	-53.813	0.84746
479	USV	TRUE	0.932139	498.32	498.55	0.23	82.7335	79.4617	87.9975	8.53582	3.291	10.6121	3.91957	-64.4961	0.583838
480	USV	TRUE	0.608653	498.945	498.947	0.0028	78.9775	78.5767	79.2447	0.667973	0.246149	-249.165	1.00352	-71.9538	0.50163
481	USV	TRUE	0.821545	499.125	499.145	0.02	86.7936	82.1104	86.9272	4.81683	1.6729	-259.567	1.03064	-66.6119	0.651609
482	USV	TRUE	0.903432	499.311	499.319	0.0084	88.2878	86.2245	89.1265	2.90197	0.869079	-184.857	1.25716	-62.5449	0.727385
483	USV	TRUE	0.6423	501.314	501.317	0.0028	79.8476	79.4098	80.0184	0.608598	0.216448	-213.822	1.00844	-68.9617	0.614934
484	USV	TRUE	0.659219	501.66	501.672	0.012	85.2803	81.5916	86.2006	4.60901	1.60189	-197.25	1.44238	-53.6194	0.875213
485	USV	TRUE	0.918825	502.561	502.57	0.0088	94.7527	88.3104	95.4355	7.12504	2.33967	601.894	1.59904	-54.4856	0.870436
486	USV	TRUE	0.968787	502.907	502.914	0.0068	90.3777	88.6335	90.771	2.13751	0.614969	136.834	1.17594	-63.6898	0.722786
487	USV	TRUE	0.721276	503.12	503.122	0.0016	86.8844	86.635	86.9557	0.320627	0.129065	155.86	1.04572	-63.4015	0.776731
488	USV	TRUE	0.818011	504.789	505.294	0.505	84.8164	56.6794	107.184	50.5048	9.37817	-8.159	44.0284	-88.3523	0.190941
489	USV	TRUE	0.726903	504.88	504.882	0.002	83.5343	81.8778	83.6947	1.81689	0.685519	-683.241	1.27641	-62.0963	0.781551
490	USV	TRUE	0.82225	505.037	505.039	0.002	79.5453	79.2425	79.6433	0.400784	0.153333	-176.854	1.03234	-66.6124	0.634738
491	USV	TRUE	0.884006	505.364	505.401	0.0364	80.566	79.1829	83.3274	4.1445	1.14327	75.8104	1.0285	-67.3725	0.603196
492	USV	TRUE	0.657081	505.584	505.59	0.006	87.1932	84.5881	87.5791	2.99103	1.08727	-522.481	1.08438	-73.8871	0.490042
493	USV	TRUE	0.610832	505.667	505.669	0.0016	75.7289	75.7289	75.7289	1.42109e-14	5.25453e-15	6.06292e-12	1	-67.3723	0.656528
494	USV	TRUE	0.869574	505.842	505.853	0.0108	85.4896	83.1945	85.666	2.4715	0.704411	-83.4128	1.17746	-53.9535	0.79926
495	USV	TRUE	0.748917	506.196	506.222	0.0268	63.9701	63.5009	100.281	36.7804	12.7035	1502.32	1.10384	-62.8058	0.483708
496	USV	TRUE	0.821555	506.35	506.409	0.0592	66.3398	65.4905	92.7866	27.2961	5.11356	174.628	1.16407	-57.0735	0.722758
497	USV	TRUE	0.987078	506.566	506.632	0.0668	86.2243	85.4453	88.4171	2.97177	1.1106	-16.6066	1.04629	-63.5993	0.693863
498	USV	TRUE	0.745269	506.773	506.779	0.0056	89.9011	87.3845	96.6121	9.2276	4.03098	-1908.68	1.02297	-72.7067	0.535997
499	USV	TRUE	0.836477	507.011	507.018	0.0064	80.5141	80.0246	80.8083	0.783698	0.239836	3.9488	1.05641	-54.2355	0.769342
500	USV	TRUE	0.808749	507.231	507.238	0.0064	81.6255	80.386	82.2786	1.89259	0.568552	-276.23	1.01955	-55.5772	0.836054
501	USV	TRUE	0.886343	507.423	507.428	0.0048	83.5568	82.0873	85.7982	3.71096	1.24212	-792.147	1.00682	-60.4604	0.768961
502	USV	TRUE	0.747243	507.955	507.966	0.0108	82.6443	80.7743	89.026	8.25162	3.46609	-787.8	1.00463	-61.2649	0.765376
503	USV	TRUE	0.877237	508.384	508.39	0.006	89.5036	86.7501	91.2181	4.468	1.34608	-700.062	1.01308	-60.2298	0.707857
504	USV	TRUE	0.870619	509.409	509.431	0.022	85.8869	82.2048	86.5697	4.36493	1.25444	-141.021	1.19014	-54.3596	0.870242
505	USV	TRUE	0.817312	509.595	509.604	0.0092	82.6202	81.1432	83.2659	2.12267	0.685481	-122.72	1.15142	-53.0592	0.875375
506	USV	TRUE	0.630851	511.266	511.268	0.0024	87.3011	86.3659	88.2362	1.87032	0.673394	-779.302	1	-62.1635	0.766881
507	USV	TRUE	0.814331	511.505	511.513	0.008	89.7354	86.7511	97.9285	11.1774	4.78558	-1618.24	1.02794	-64.2167	0.709103
508	USV	TRUE	0.813096	511.729	511.735	0.0056	88.1217	86.4518	89.6803	3.22854	1.02087	-570.295	1.00175	-55.5627	0.779257
509	USV	TRUE	0.686106	515.129	515.138	0.0084	93.857	91.684	94.9577	3.27366	1.0295	-156.076	1.24148	-67.2503	0.665922
510	USV	TRUE	0.681489	515.352	515.357	0.0052	86.6918	83.3222	89.0149	5.69261	1.78114	-1056.85	1.00906	-60.351	0.808235
511	USV	TRUE	0.891554	515.613	515.616	0.0036	83.6102	82.1851	85.2949	3.10979	1.08206	-891.98	1.00254	-56.3669	0.813157
512	USV	TRUE	0.947863	520.967	520.973	0.006	84.6927	82.7742	85.2011	2.42697	0.774568	-305.117	1.18049	-59.3683	0.716916
513	USV	TRUE	0.753202	521.209	521.215	0.0056	86.8772	83.9753	89.319	5.34378	1.68781	-941.457	1.00607	-61.9076	0.719984
514	USV	TRUE	0.897413	521.413	521.419	0.0064	87.6366	85.2839	89.439	4.15511	1.27925	-622.936	1.00916	-59.3348	0.707738
515	USV	TRUE	0.926273	521.687	521.744	0.0572	87.9779	84.6455	91.4958	6.85024	1.82995	-72.8194	1.09213	-58.7117	0.719999
516	USV	TRUE	0.779056	524.513	524.521	0.008	83.6439	82.7607	84.2431	1.48243	0.481441	-33.9917	1.1314	-63.3117	0.724611
517	USV	TRUE	0.693441	532.139	532.149	0.0092	79.3046	77.8275	79.7001	1.87256	0.426171	-82.9784	1.06355	-63.6402	0.711231
518	USV	TRUE	0.86074	532.742	532.764	0.0216	78.421	75.5204	82.6647	7.14424	1.98079	-326.375	1.00308	-69.0127	0.595687
519	USV	TRUE	0.737781	532.975	532.976	0.0016	80.404	79.834	81.3303	1.49626	0.597287	-935.162	1.00886	-69.6018	0.709524
520	USV	TRUE	0.604144	535.458	535.461	0.0028	88.1575	87.4673	88.9814	1.51407	0.520378	-530.137	1.00186	-56.6123	0.836524
521	USV	TRUE	0.650326	535.709	535.716	0.0072	87.6758	86.659	87.9281	1.26915	0.361403	-70.6059	1.08347	-57.6394	0.808886
522	USV	TRUE	0.740925	536.374	536.384	0.0096	87.939	86.0093	88.4585	2.44923	0.642253	-81.4556	1.17238	-53.4223	0.867944
523	USV	TRUE	0.737188	540.534	540.538	0.004	77.8387	77.2449	77.9871	0.742192	0.235728	-124.486	1.05632	-65.9885	0.648897
524	USV	TRUE	0.83951	541.207	541.702	0.495	86.7556	81.4895	87.1287	5.63923	2.58011	9.99534	1.12911	-66.1052	0.569432
525	USV	TRUE	0.752717	541.688	541.691	0.0032	89.1917	88.0296	90.1894	2.15974	0.756047	-670.978	1.00042	-59.9974	0.761402
526	USV	TRUE	0.892015	551.38	551.396	0.0156	86.2293	82.1546	89.9476	7.79302	2.35956	-503.114	1.00937	-57.164	0.797035
527	USV	TRUE	0.872033	551.573	551.588	0.0152	81.2175	76.022	82.3159	6.29395	1.87949	-385.574	1.06078	-59.7491	0.786846
528	USV	TRUE	0.784363	551.837	551.842	0.0044	86.8857	82.8482	88.7709	5.92269	1.8699	-1256.54	1.02889	-63.4987	0.72634
529	USV	TRUE	0.817957	552.117	552.118	0.0016	87.3147	86.6912	87.9381	1.24688	0.492874	-779.302	1	-62.529	0.761656
530	USV	TRUE	0.756447	565.226	565.229	0.0032	73.9147	73.2987	74.0112	0.712504	0.261171	-219.565	1.02524	-64.2127	0.706746
531	USV	TRUE	0.882533	572.105	572.12	0.0144	88.8685	87.6959	89.2693	1.57345	0.384453	-50.4384	1.03648	-53.4696	0.856296
532	USV	TRUE	0.731873	572.248	572.252	0.0044	73.0461	70.5598	74.5453	3.98557	1.4868	1015.71	1.03376	-72.9643	0.551822
533	USV	TRUE	0.762574	572.401	572.424	0.0224	88.6502	77.8849	89.4245	11.5397	5.55623	-519.206	1.00193	-60.6521	0.759509
534	USV	TRUE	0.791478	572.724	572.747	0.0228	90.4324	85.0812	93.4422	8.36092	2.33116	-305.401	1.14493	-57.4129	0.793454
535	USV	TRUE	0.908566	599.773	599.775	0.0024	77.9502	77.8166	78.2174	0.400784	0.146947	-166.993	1.00302	-60.5429	0.774146
536	USV	TRUE	0.730646	599.968	599.974	0.006	84.9299	82.592	85.1748	2.58283	0.848335	-379.5	1.11425	-56.9704	0.841219
