# Supplementary material for: Bazedoxifene reverses sexually dimorphic autistic-like abnormalities in biallelic MDGA1-mutant mice
Source: EMBO Mol Med. 2026 Mar 20;18(4):1358–98. doi: 10.1038/s44321-026-00402-y (PMC13084050; doi:10.1038/s44321-026-00402-y)
Supplement: Supplementary file 18 — Source data Fig. 4 [file 44321_2026_402_MOESM18_ESM.zip › Panel C/Batch1/P6/P6_het_768.xlsx]

## Sheet: Sheet1
ID	Label	Accepted	Score	Begin Time (s)	End Time (s)	Call Length (s)	Principal Frequency (kHz)	Low Freq (kHz)	High Freq (kHz)	Delta Freq (kHz)	Frequency Standard Deviation (kHz)	Slope (kHz/s)	Sinuosity	Mean Power (dB/Hz)	Tonality
1	USV	TRUE	0.769363	14.9262	14.9282	0.002	60.5996	60.3235	60.6264	0.302814	0.114253	-113.873	1.03232	-51.2116	0.850089
2	USV	TRUE	0.618325	15.0853	15.0881	0.0028	82.282	81.5324	82.5047	0.972272	0.361558	351.658	1.02962	-65.0304	0.717249
3	USV	TRUE	0.797019	20.0294	20.1034	0.074	62.445	61.9593	79.4771	17.5178	6.7168	239.678	1.00643	-58.703	0.65326
4	USV	TRUE	0.895432	37.6953	37.7037	0.0084	60.9902	56.092	65.3035	9.21157	3.72806	1421.97	1.08885	-53.1831	0.865043
5	USV	TRUE	0.90374	37.9293	37.9345	0.0052	83.6449	83.2961	85.2406	1.94454	0.573471	305.767	1.06454	-60.0859	0.792026
6	USV	TRUE	0.672843	38.0837	38.0861	0.0024	84.5646	83.8298	85.0989	1.26915	0.45884	-528.812	1.0035	-67.1693	0.651447
7	USV	TRUE	0.731841	38.2204	38.26	0.0396	53.4697	53.2872	95.7203	42.4331	20.054	1099.95	1.13702	-69.3481	0.407257
9	USV	TRUE	0.945067	51.8319	51.8591	0.0272	78.8278	76.717	89.8667	13.1497	5.03172	-438.162	1.03694	-66.4203	0.596455
10	USV	TRUE	0.803439	52.0019	52.0039	0.002	80.0293	78.9606	81.1248	2.16423	0.800947	-1070.03	1.0004	-65.4483	0.716665
11	USV	TRUE	0.854925	58.4114	58.4194	0.008	79.5396	78.9465	81.6177	2.6712	0.912793	-272.104	1.06861	-67.2889	0.66243
12	USV	TRUE	0.639906	58.5878	58.5898	0.002	85.3932	83.1755	88.5727	5.39722	1.93356	-2553.57	1.00424	-58.4833	0.851215
13	USV	TRUE	0.830609	58.743	58.7454	0.0024	86.132	85.0633	86.9336	1.87032	0.67568	-779.302	1.00334	-66.4092	0.698109
14	USV	TRUE	0.877747	58.8062	58.8202	0.014	81.2591	79.2605	81.7459	2.48535	0.783337	-88.6066	1.10047	-63.0325	0.723504
15	USV	TRUE	0.912758	59.4169	59.4719	0.055	83.1127	57.0234	85.8203	28.7969	13.5559	501.548	1.20739	-64.9862	0.590467
16	USV	TRUE	0.605307	59.6641	59.6657	0.0016	86.2851	85.439	87.3093	1.87032	0.740483	-1168.95	1.00122	-64.3411	0.761419
17	USV	TRUE	0.985117	59.8509	59.8733	0.0224	85.6506	83.8323	86.1757	2.34343	0.662043	-15.1017	1.05356	-63.7777	0.715727
18	USV	TRUE	0.640571	65.7117	65.7165	0.0048	84.4807	82.9454	85.505	2.55953	0.839735	-540.244	1.00868	-69.7562	0.576177
19	USV	TRUE	0.874931	65.9737	65.9985	0.0248	91.8224	86.2189	92.3568	6.13793	2.18623	-19.6438	1.2141	-65.284	0.652917
20	USV	TRUE	0.906682	66.3936	66.3972	0.0036	84.7397	84.2083	84.866	0.657705	0.251282	-118.195	1.05771	-61.8547	0.767775
22	USV	TRUE	0.712344	174.996	175.01	0.014	84.2617	81.3721	87.8496	6.47751	2.39539	-503.26	1.06371	-68.3306	0.634685
23	USV	TRUE	0.664226	188.686	188.696	0.0092	100.468	95.3968	101.011	5.61374	2.15402	-617.816	1.09724	-75.2378	0.485295
24	USV	TRUE	0.647262	188.814	188.816	0.002	81.5473	81.2712	81.574	0.302814	0.114253	-113.873	1.03232	-64.7474	0.692153
25	USV	TRUE	0.86315	189.108	189.112	0.0044	55.8472	54.6132	56.1057	1.49246	0.610523	-348.532	1.00474	-72.7898	0.532229
26	USV	TRUE	0.64395	189.37	189.373	0.0032	90.113	88.547	90.4767	1.9297	0.691634	596.846	1.0559	-71.6742	0.55402
27	USV	TRUE	0.63083	204.299	204.304	0.0052	91.9257	89.8582	94.0887	4.23056	1.71428	883.279	1.09208	-75.2024	0.461096
28	USV	TRUE	0.824602	210.531	210.538	0.0064	53.5972	52.6555	53.771	1.11548	0.552831	-173.11	1.00028	-68.6109	0.628673
29	USV	TRUE	0.679442	210.718	210.723	0.0044	91.3502	87.6541	93.0424	5.38831	1.73786	-1177.91	1.01825	-67.4368	0.657569
30	USV	TRUE	0.641696	212.342	212.343	0.0016	84.4174	83.7939	85.0408	1.24688	0.492874	-779.302	1	-71.0504	0.582618
31	USV	TRUE	0.917896	218.913	218.915	0.0016	94.8206	87.9627	95.9784	8.01568	3.24912	-4286.16	1.33497	-66.3673	0.662332
32	USV	TRUE	0.932118	219.065	219.089	0.0236	76.3298	75.075	80.6197	5.54469	1.8585	-167.402	1.09787	-64.6193	0.731695
33	USV	TRUE	0.745215	219.258	219.266	0.008	84.0407	83.343	84.2782	0.935162	0.268172	20.9645	1.04405	-60.2357	0.727384
34	USV	TRUE	0.885166	226.649	226.657	0.0076	71.2676	70.6325	74.6906	4.05816	1.6406	-517.456	1.00383	-70.8609	0.587615
35	USV	TRUE	0.910923	226.762	226.764	0.002	78.5083	78.2322	78.535	0.302814	0.114253	113.873	1.03232	-61.1676	0.792473
36	USV	TRUE	0.873968	226.938	226.945	0.0072	84.4749	83.4952	84.9277	1.43243	0.473602	79.395	1.16856	-54.497	0.851902
37	USV	TRUE	0.784003	233.237	233.242	0.0052	84.0631	82.5456	85.6249	3.07929	1.00757	79.7555	1.83033	-63.2839	0.789838
38	USV	TRUE	0.775823	233.461	233.464	0.0032	82.823	82.5632	82.9417	0.378518	0.131156	37.1096	1.04149	-64.3168	0.596649
39	USV	TRUE	0.663973	233.685	233.701	0.016	86.8095	81.347	87.8353	6.48834	3.00001	-401.737	1.00288	-68.2805	0.581737
41	USV	TRUE	0.785349	257.055	257.058	0.0028	91.0038	89.6605	92.08	2.41955	0.831527	-846.452	1.00276	-57.6824	0.84653
42	USV	TRUE	0.837874	273.129	273.153	0.0248	84.5032	82.3165	97.3846	15.0681	6.00217	-578.627	1.1356	-52.9807	0.86323
43	USV	TRUE	0.844665	273.342	273.354	0.0124	75.9114	75.5515	75.941	0.389498	0.0882946	-14.4706	1.00401	-56.1986	0.775863
44	USV	TRUE	0.658856	273.559	273.572	0.0124	89.046	85.6022	90.0331	4.43089	1.33955	-275.187	1.16092	-54.2779	0.854466
45	USV	TRUE	0.814651	290.22	290.41	0.19	89.0792	83.8466	90.2094	6.36284	2.44051	-16.9797	1.28612	-61.8194	0.723401
46	USV	TRUE	0.622994	290.617	290.652	0.0344	83.7818	79.581	93.4943	13.9133	3.88526	-363.385	1.02585	-52.1935	0.858143
47	USV	TRUE	0.839297	301.66	301.661	0.0016	85.7705	80.9076	86.4919	5.58425	2.27028	-3039.28	1.29301	-69.0731	0.665613
48	USV	TRUE	0.724054	301.808	301.81	0.002	83.6139	82.5184	84.6826	2.16423	0.800947	-1070.03	1.0004	-72.6865	0.489841
49	USV	TRUE	0.610526	301.966	301.997	0.0308	86.3052	63.8036	88.3173	24.5137	11.4878	849.669	1.16772	-71.5939	0.494761
50	USV	TRUE	0.842535	302.73	302.764	0.0332	62.9995	62.5063	87.7986	25.2923	10.5268	804.435	1.23255	-61.015	0.654455
51	USV	TRUE	0.935975	302.878	302.89	0.0124	63.2884	62.9173	63.3181	0.400784	0.125718	-13.496	1.00496	-56.4117	0.776753
52	USV	TRUE	0.910646	303.11	303.34	0.23	83.5682	82.1083	84.4042	2.29591	0.828247	2.20427	1.67006	-67.5791	0.496421
53	USV	TRUE	0.613656	305.474	305.48	0.006	88.0924	87.3646	88.6987	1.33416	0.410309	-108.826	1.11542	-72.5352	0.5414
54	USV	TRUE	0.618182	317.408	317.411	0.0032	86.009	85.5601	86.1569	0.596881	0.216737	-179.541	1.01322	-70.7606	0.528145
55	USV	TRUE	0.925091	317.96	317.964	0.0036	91.0339	80.2188	93.2503	13.0315	5.22253	-3737.82	1.00515	-66.5345	0.694521
56	USV	TRUE	0.774036	317.96	318.59	0.63	87.747	79.809	92.5155	12.7065	3.71738	-12.1076	1.85316	-71.5218	0.435103
57	USV	TRUE	0.866513	318.589	318.592	0.0024	79.7311	78.9963	79.9315	0.935162	0.354547	-389.651	1.03377	-68.0208	0.589478
58	USV	TRUE	0.629731	318.818	318.826	0.0088	80.1732	77.5606	80.5591	2.99846	1.01477	-342.145	1.05653	-70.9573	0.495951
59	USV	TRUE	0.867283	319.272	319.273	0.0016	88.8075	87.9347	89.6803	1.74564	0.690023	-1091.02	1	-69.3781	0.647058
60	USV	TRUE	0.77843	319.503	319.507	0.0036	83.2487	82.3135	83.3054	0.991839	0.347003	227.713	1.06667	-69.088	0.60138
62	USV	TRUE	0.682109	326.747	326.759	0.0116	92.157	81.6494	94.6285	12.9791	4.12667	-1175.83	1.03143	-66.7111	0.707714
63	USV	TRUE	0.681636	326.822	326.828	0.0056	77.8054	77.1968	77.8499	0.653129	0.223833	-112.257	1.01023	-69.5881	0.555332
64	USV	TRUE	0.817401	330.123	330.132	0.0092	80.6219	77.4676	83.4393	5.97169	2.06529	-725.265	1.01981	-63.7871	0.707968
65	USV	TRUE	0.883875	349.826	350.056	0.23	81.8758	78.8659	86.0069	7.14102	2.70273	4.13195	2.78088	-69.3977	0.472048
66	USV	TRUE	0.687647	350.264	350.272	0.0084	85.8496	84.9961	87.4824	2.48634	0.747746	96.2419	1.2883	-64.3394	0.712088
67	USV	TRUE	0.902906	351.339	351.358	0.0196	92.1127	86.231	97.1535	10.9226	3.87676	393.869	1.1852	-72.7238	0.591759
68	USV	TRUE	0.938861	351.575	351.587	0.012	92.7253	88.6359	94.6402	6.00433	1.09581	-237.464	1.22961	-53.072	0.78827
69	USV	TRUE	0.909854	351.768	351.775	0.0068	87.3325	81.4752	87.5722	6.09701	2.63972	936.281	1.08129	-61.9116	0.780675
70	USV	TRUE	0.965957	355.449	355.456	0.0072	81.8465	81.2008	82.1879	0.987116	0.328538	-94.1412	1.04535	-52.6311	0.852683
71	USV	TRUE	0.77956	355.646	355.648	0.002	90.2099	89.1144	91.2786	2.16423	0.800947	-1070.03	1.0004	-58.2055	0.840041
72	USV	TRUE	0.768552	377.813	377.816	0.0032	85.6442	84.7164	87.5368	2.82033	1.01009	-907.639	1.02014	-57.6147	0.859772
73	USV	TRUE	0.870547	396.33	396.339	0.0092	83.2509	80.5716	84.1489	3.57737	1.03872	-353.251	1.03979	-59.6642	0.784382
74	USV	TRUE	0.733442	408.082	408.087	0.0048	87.5971	86.2018	88.9776	2.7758	0.881474	-565.412	1.00196	-63.0931	0.712153
75	USV	TRUE	0.869322	408.198	408.2	0.002	89.9333	88.1253	90.9575	2.83221	1.24498	62.9803	3.82788	-63.7704	0.773932
76	USV	TRUE	0.69111	408.407	408.412	0.0048	75.8701	74.7939	77.3544	2.56056	0.80484	-512.704	1.00994	-64.0526	0.727055
77	USV	TRUE	0.961799	418.072	418.086	0.0148	77.5996	76.1968	79.173	2.97619	0.867303	-183.684	1.00523	-62.5588	0.722584
78	USV	TRUE	0.763644	492.333	492.334	0.0016	92.8978	92.6484	92.969	0.320627	0.129065	155.86	1.04572	-70.0624	0.562113
79	USV	TRUE	0.678659	492.514	492.518	0.0036	83.0369	82.8439	83.2299	0.38594	0.139739	8.97638e-14	1.0427	-70.1612	0.535267
80	USV	TRUE	0.616685	495.249	495.254	0.0052	85.5343	84.4038	86.5956	2.19179	0.855577	484.24	1.03671	-69.4119	0.595414
81	USV	TRUE	0.822523	496.091	496.098	0.0076	80.7647	79.8593	81.0839	1.22462	0.372433	-147.211	1.01909	-62.2513	0.716389
82	USV	TRUE	0.828568	506.223	506.226	0.0024	91.4566	91.4566	91.4566	0	3.55271e-15	5.22043e-13	1	-66.8174	0.619175
83	USV	TRUE	0.850693	506.38	506.398	0.018	80.0705	76.1592	82.6479	6.48866	2.18636	-307.07	1.26046	-69.8892	0.593366
84	USV	TRUE	0.682343	506.74	506.742	0.0016	84.1309	83.6054	84.4783	0.872818	0.347517	-545.511	1.00577	-66.7213	0.640457
85	USV	TRUE	0.799981	506.944	506.946	0.0024	91.0628	83.7819	92.28	8.4981	3.19068	-3339.86	1.1343	-63.8698	0.708306
86	USV	TRUE	0.611467	509.265	509.271	0.0056	83.1305	82.7951	84.4472	1.65215	0.803854	291.213	1.00223	-62.8013	0.767775
87	USV	TRUE	0.746422	509.437	509.439	0.002	94.9874	94.6846	95.0853	0.400784	0.153333	-176.854	1.03234	-63.8241	0.722803
88	USV	TRUE	0.871454	513.835	513.838	0.0024	86.926	85.9908	88.1951	2.20431	0.796673	918.463	1.00367	-65.2266	0.71033
89	USV	TRUE	0.886465	514.864	514.88	0.016	60.9499	58.4784	62.4343	3.95588	1.06882	190.921	1.18574	-51.2238	0.882142
90	USV	TRUE	0.784317	515.041	515.092	0.0512	75.7418	57.2239	78.1529	20.929	10.0042	370.808	1.08086	-57.1689	0.843676
91	USV	TRUE	0.858861	515.473	515.498	0.025	77.3329	74.755	82.7258	7.97077	2.75528	-274.197	1.07587	-65.017	0.6038
92	USV	TRUE	0.724939	515.491	515.493	0.0016	76.6354	76.2257	78.4701	2.24439	0.947695	-1402.74	1.07026	-60.0374	0.83477
93	USV	TRUE	0.805303	515.667	515.679	0.0112	79.2805	77.6106	80.2234	2.61276	0.701382	23.7316	1.23166	-65.2699	0.658671
94	USV	TRUE	0.912408	516.133	516.163	0.03	59.3529	58.5987	62.3029	3.70418	1.33758	-53.5286	3.43477	-54.4222	0.711298
95	USV	TRUE	0.873364	516.005	516.008	0.0024	85.2111	79.8005	86.7474	6.94692	2.62763	-2894.55	1.02977	-64.0096	0.747589
96	USV	TRUE	0.971835	516.351	516.357	0.006	91.2687	83.9655	91.803	7.83755	3.23442	-1545.23	1.19078	-59.7396	0.792638
97	USV	TRUE	0.864029	520.299	520.306	0.0076	83.5246	77.411	85.7698	8.35873	3.2216	1073.25	1.65722	-64.5756	0.714515
98	USV	TRUE	0.756449	520.497	520.498	0.0016	91.4326	89.8117	91.7622	1.95048	0.787717	1013.09	1.3237	-68.0644	0.634065
99	USV	TRUE	0.885805	522.31	522.312	0.002	85.3724	82.8876	90.1195	7.23192	2.63907	-3446.74	1.00357	-59.6836	0.855701
100	USV	TRUE	0.897699	522.487	522.496	0.0088	80.4821	79.6806	82.2114	2.53088	0.827128	123.448	1.20443	-60.1029	0.785395
101	USV	TRUE	0.666429	525.869	525.874	0.0048	79.0423	76.5782	84.8462	8.26802	3.28598	2041.64	1.04656	-70.7971	0.64979
102	USV	TRUE	0.916372	526.043	526.066	0.0228	81.9377	79.9333	88.0529	8.11953	2.8342	261.705	1.19717	-68.6557	0.644928
103	USV	TRUE	0.856282	526.227	526.612	0.385	72.1451	60.4284	84.2396	23.8112	12.3598	-8.66473	6.07371	-66.544	0.542594
104	USV	TRUE	0.656096	526.227	526.237	0.0096	81.3966	79.2447	84.1802	4.93558	1.52171	-485.974	1.00319	-65.589	0.715561
105	USV	TRUE	0.881267	526.827	526.831	0.004	84.6304	82.4184	86.03	3.61164	1.18753	381.488	2.18694	-67.7466	0.707825
106	USV	TRUE	0.976449	527.005	527.4	0.395	81.7752	79.1562	86.9708	7.81458	2.76237	5.52452	2.14037	-59.2242	0.742806
107	USV	TRUE	0.917524	527.012	527.016	0.004	85.5928	81.8744	86.4686	4.59417	1.68059	1160.69	1.23919	-56.6517	0.862177
108	USV	TRUE	0.781867	529.03	529.039	0.0084	83.628	81.0229	84.4518	3.42893	0.941348	-342.934	1.042	-57.5508	0.775674
109	USV	TRUE	0.948195	529.257	529.274	0.0168	82.3773	81.8429	85.9352	4.09232	1.30331	207.276	1.13002	-56.2642	0.794311
110	USV	TRUE	0.883165	529.496	529.508	0.012	82.7193	82.2518	84.6342	2.38244	0.733957	118.893	1.20807	-46.2748	0.87277
111	USV	TRUE	0.828908	529.903	529.908	0.0044	84.4713	83.3877	85.2655	1.87775	0.622581	-430.264	1.00349	-56.9391	0.84635
112	USV	TRUE	0.672836	530.374	530.383	0.0092	76.3585	73.9018	77.969	4.06721	1.25096	-440.12	1.00906	-52.7103	0.847645
113	USV	TRUE	0.718	530.598	530.628	0.0296	82.6921	75.6649	87.9097	12.2449	3.6055	-346.774	1.05306	-58.5675	0.770673
114	USV	TRUE	0.902098	530.82	530.844	0.0236	81.0792	77.0714	84.0183	6.94692	2.09573	-297.538	1.01191	-51.4381	0.842941
115	USV	TRUE	0.788307	549.851	549.877	0.026	78.9873	77.6216	84.9021	7.28048	2.8193	-380.802	1.11026	-53.2272	0.871114
116	USV	TRUE	0.805831	550.126	550.13	0.0036	81.4148	78.0824	82.7953	4.71292	1.48903	-1175.59	1.03034	-48.9847	0.91497
117	USV	TRUE	0.650594	554.259	554.261	0.002	76.7162	74.5608	77.9363	3.37549	1.25503	1651.48	1.00801	-73.011	0.588247
118	USV	TRUE	0.905056	559.682	559.691	0.0088	81.5143	79.5178	82.019	2.50119	0.845124	-293.532	1.02468	-53.9217	0.841106
120	USV	TRUE	0.975127	573.088	573.129	0.0412	67.771	64.5425	68.2534	3.71096	0.792703	-51.4677	1.03835	-46.4465	0.88112
121	USV	TRUE	0.700716	573.315	573.324	0.0092	84.9967	82.7134	87.624	4.91061	1.53006	-549.244	1.00805	-68.5163	0.601229
