# Supplementary material for: Bazedoxifene reverses sexually dimorphic autistic-like abnormalities in biallelic MDGA1-mutant mice
Source: EMBO Mol Med. 2026 Mar 20;18(4):1358–98. doi: 10.1038/s44321-026-00402-y (PMC13084050; doi:10.1038/s44321-026-00402-y)
Supplement: Supplementary file 18 — Source data Fig. 4 [file 44321_2026_402_MOESM18_ESM.zip › Panel C/Batch1/P6/P6_het_769.xlsx]

## Sheet: Sheet1
ID	Label	Accepted	Score	Begin Time (s)	End Time (s)	Call Length (s)	Principal Frequency (kHz)	Low Freq (kHz)	High Freq (kHz)	Delta Freq (kHz)	Frequency Standard Deviation (kHz)	Slope (kHz/s)	Sinuosity	Mean Power (dB/Hz)	Tonality
1	USV	TRUE	0.85321	23.5523	23.5595	0.0072	71.8424	70.5009	72.3344	1.83344	0.678893	-262.856	1.00206	-67.3209	0.606673
4	USV	TRUE	0.857048	94.42	94.4336	0.0136	86.8955	83.949	91.0963	7.14731	2.14057	292.665	1.29148	-72.8034	0.602545
5	USV	TRUE	0.800126	96.7598	96.7682	0.0084	70.5323	69.5303	71.3594	1.8291	0.562929	-45.1729	1.14238	-57.7004	0.841285
6	USV	TRUE	0.790587	97.7914	97.7938	0.0024	73.2471	71.6959	73.7592	2.06329	0.736305	640.141	1.38326	-59.8468	0.846266
7	USV	TRUE	0.7778	107.857	107.87	0.0124	78.4857	71.9025	80.0443	8.14185	2.75795	-433.757	1.81206	-59.3293	0.785695
8	USV	TRUE	0.832512	108.063	108.071	0.008	74.9128	71.7214	75.5511	3.82971	1.13103	309.648	1.25683	-60.4774	0.793555
9	USV	TRUE	0.927444	108.783	109.273	0.49	79.8554	51.892	103.874	51.9822	11.4537	23.8157	44.3892	-89.5481	0.18207
10	USV	TRUE	0.71826	109.332	109.337	0.0048	80.7289	80.3578	80.7585	0.400784	0.125718	63.0048	1.00977	-61.2944	0.721507
11	USV	TRUE	0.809258	111.998	112.004	0.006	75.7599	70.9106	75.89	4.97943	2.39282	872.332	1.04281	-69.5255	0.592486
12	USV	TRUE	0.684978	112.265	112.287	0.0228	84.9205	82.9341	95.1044	12.1703	5.29693	106.652	1.64667	-74.6632	0.502226
13	USV	TRUE	0.853252	117.445	117.477	0.032	85.1913	81.0757	91.3807	10.305	3.91863	-65.813	1.53127	-70.5396	0.588466
15	USV	TRUE	0.766324	147.525	147.528	0.0032	79.3141	77.711	80.5387	2.82775	0.983408	-895.269	1.00321	-62.2919	0.707016
16	USV	TRUE	0.949249	147.713	147.729	0.016	71.3872	69.888	82.076	12.188	4.73193	-817.005	1.03161	-60.5915	0.771303
17	USV	TRUE	0.901526	164.31	164.324	0.0136	82.4278	78.6723	89.9239	11.2516	3.47897	-833.916	1.01938	-59.5968	0.778026
18	USV	TRUE	0.771702	164.466	164.48	0.014	57.4477	54.9614	58.1231	3.16174	0.859097	-175.203	1.07942	-47.7786	0.85699
19	USV	TRUE	0.97031	164.692	164.696	0.004	80.03	78.1819	81.0097	2.82775	0.923563	-686.528	1.01498	-57.5708	0.837224
20	USV	TRUE	0.832473	176.164	176.168	0.004	80.9404	79.5554	82.6478	3.09239	1.18203	-763.159	1.00765	-63.2851	0.759433
21	USV	TRUE	0.849303	176.32	176.33	0.0108	89.3762	86.2218	91.7523	5.53047	1.62731	-275.033	1.46392	-65.4392	0.711651
22	USV	TRUE	0.904986	176.482	176.512	0.0304	87.1231	78.0164	91.2337	13.2172	4.35697	-455.836	1.15977	-60.0737	0.794313
23	USV	TRUE	0.782673	176.674	176.709	0.0348	73.2502	69.1043	86.6052	17.5009	5.96525	-555	1.04105	-56.3417	0.716563
24	USV	TRUE	0.73748	176.841	176.856	0.0148	79.3419	70.452	86.5512	16.0992	5.03178	-1160.63	1.01149	-64.8257	0.655212
25	USV	TRUE	0.953017	177.021	177.043	0.0224	81.3294	80.1624	89.2139	9.0515	2.70444	-376.989	1.02594	-56.1055	0.835263
26	USV	TRUE	0.819163	177.237	177.26	0.0232	79.9545	68.0868	85.4945	17.4076	5.87157	-879.816	1.09489	-54.0719	0.869014
27	USV	TRUE	0.953443	177.448	177.456	0.008	82.9021	81.336	83.5422	2.20616	0.70766	-266.242	1.02163	-53.9559	0.843962
28	USV	TRUE	0.650994	177.778	177.785	0.0068	73.8479	73.1057	74.0186	0.912896	0.271329	-73.2618	1.0397	-58.5316	0.794005
29	USV	TRUE	0.892144	177.959	177.968	0.0088	75.5254	73.6922	75.941	2.24884	0.659658	95.5792	1.16423	-54.347	0.862286
30	USV	TRUE	0.966268	178.156	178.166	0.0104	77.0514	75.7547	77.6028	1.84806	0.593237	-166.347	1.02301	-46.271	0.917881
31	USV	TRUE	0.902674	203.608	203.623	0.0148	58.2831	56.4427	59.8417	3.39899	0.953155	-210.654	1.00725	-57.3012	0.783909
32	USV	TRUE	0.830671	203.768	203.823	0.0552	71.4622	53.5945	80.264	26.6695	11.3409	439.237	1.25278	-66.9519	0.530094
33	USV	TRUE	0.891757	203.994	203.998	0.0048	80.9735	78.6133	81.6489	3.03557	0.937545	-567.145	1.04928	-62.4813	0.700661
34	USV	TRUE	0.632881	211.359	211.364	0.0052	83.8128	81.7209	84.1004	2.37952	0.854525	-425.091	1.11624	-72.6874	0.447096
35	USV	TRUE	0.986216	211.679	211.934	0.255	76.723	67.4364	81.4214	13.985	4.47713	19.9502	4.34575	-65.8098	0.498472
36	USV	TRUE	0.829946	212.083	212.084	0.0016	94.457	94.457	94.457	2.84217e-14	6.64652e-15	9.93014e-12	1	-65.0908	0.664904
37	USV	TRUE	0.760167	212.22	212.249	0.0288	82.3442	81.6118	92.0133	10.4015	4.13363	354.725	1.04793	-72.2565	0.495565
38	USV	TRUE	0.78004	212.387	212.409	0.022	87.2823	86.5828	89.9114	3.3286	1.28818	89.4393	1.10518	-69.8451	0.582677
40	USV	TRUE	0.985034	219.711	219.719	0.0084	82.9059	81.2284	86.1573	4.9289	1.54735	579.861	1.00401	-57.0285	0.839303
41	USV	TRUE	0.942397	235.692	235.709	0.0172	59.6613	58.302	59.87	1.56796	0.371513	11.2572	1.03187	-45.0626	0.919052
42	USV	TRUE	0.610298	260.7	260.702	0.002	53.3394	53.0633	53.3661	0.302814	0.114253	-113.873	1.03232	-68.2773	0.608158
43	USV	TRUE	0.698212	266.02	266.026	0.0064	81.1617	80.8277	81.3695	0.5418	0.17931	-40.9297	1.02427	-68.1085	0.536014
44	USV	TRUE	0.62573	288.241	288.242	0.0016	86.1109	85.6121	86.6096	0.997506	0.394299	623.441	1	-75.1869	0.528991
45	USV	TRUE	0.729888	297.65	297.659	0.0092	75.8847	74.7121	76.3818	1.66977	0.539285	123.153	1.05199	-68.7332	0.582637
46	USV	TRUE	0.64117	372.659	372.661	0.002	81.8199	81.0406	82.5992	1.5586	0.583176	-779.302	1	-69.545	0.614241
47	USV	TRUE	0.644761	377.157	377.159	0.0016	81.6634	81.414	81.7346	0.320627	0.129065	-155.86	1.04572	-72.0361	0.487016
48	USV	TRUE	0.838721	377.345	377.355	0.01	87.7723	86.5103	88.9703	2.45995	0.75045	-131.086	1.16478	-61.9003	0.771264
49	USV	TRUE	0.668457	393.369	393.373	0.0044	56.0554	55.8856	56.1544	0.268751	0.0918985	-30.6276	1.01052	-69.4494	0.593571
50	USV	TRUE	0.840628	395.482	395.485	0.0032	80.586	80.2372	80.6157	0.378518	0.126336	-91.2278	1.01661	-57.4572	0.802914
52	USV	TRUE	0.660722	451.062	451.069	0.0068	77.5753	75.3784	78.1913	2.81291	0.909327	-105.814	1.45151	-67.2697	0.661319
55	USV	TRUE	0.843912	477.531	477.537	0.006	82.8765	82.2656	85.6766	3.41104	1.23675	562.729	1.00116	-71.1823	0.588912
56	USV	TRUE	0.811909	477.726	477.728	0.002	85.6636	85.058	85.9397	0.881724	0.315942	-404.601	1.02986	-66.6094	0.644335
57	USV	TRUE	0.644727	488.093	488.095	0.0016	81.8708	81.5502	82.5477	0.997506	0.403004	-623.441	1.0194	-69.14	0.575928
58	USV	TRUE	0.768625	488.333	488.337	0.0048	95.8035	93.6659	97.7777	4.11174	1.31455	-842.307	1.0056	-71.9449	0.532289
59	USV	TRUE	0.65222	494.18	494.185	0.0044	84.8124	84.5849	85.0256	0.440677	0.140689	-0.963896	1.03526	-72.4462	0.49775
60	USV	TRUE	0.87041	538.145	538.15	0.0052	57.8989	57.6788	58.0742	0.395449	0.13846	-47.7124	1.01233	-57.3568	0.692763
61	USV	TRUE	0.892411	541.899	541.905	0.006	74.488	72.4173	75.104	2.68674	0.868028	434.292	1.0366	-69.1276	0.605444
62	USV	TRUE	0.642309	554.977	554.982	0.0048	49.041	49.0113	49.3824	0.371096	0.137307	-75.8504	1.0076	-67.9048	0.598788
63	USV	TRUE	0.716047	555.224	555.227	0.0028	82.9392	82.5384	83.2064	0.667973	0.246149	-249.165	1.00352	-65.5032	0.613692
64	USV	TRUE	0.787757	568.328	568.334	0.0056	84.163	81.9142	85.1056	3.19143	0.929375	497.335	1.03929	-69.0204	0.602854
65	USV	TRUE	0.838022	568.524	568.532	0.0084	83.28	82.6751	83.3691	0.693953	0.204665	-25.6352	1.0207	-65.5466	0.64603
66	USV	TRUE	0.717401	569.509	569.512	0.0028	82.2562	81.9552	82.3688	0.413653	0.154791	106.663	1.03095	-65.8993	0.638549
67	USV	TRUE	0.77781	590.157	590.164	0.0076	60.1861	59.1842	60.2269	1.04269	0.312623	-96.3577	1.03203	-55.0407	0.715711
