# Supplementary material for: Bazedoxifene reverses sexually dimorphic autistic-like abnormalities in biallelic MDGA1-mutant mice
Source: EMBO Mol Med. 2026 Mar 20;18(4):1358–98. doi: 10.1038/s44321-026-00402-y (PMC13084050; doi:10.1038/s44321-026-00402-y)
Supplement: Supplementary file 18 — Source data Fig. 4 [file 44321_2026_402_MOESM18_ESM.zip › Panel C/Batch1/P6/P6_het_770.xlsx]

## Sheet: Sheet1
ID	Label	Accepted	Score	Begin Time (s)	End Time (s)	Call Length (s)	Principal Frequency (kHz)	Low Freq (kHz)	High Freq (kHz)	Delta Freq (kHz)	Frequency Standard Deviation (kHz)	Slope (kHz/s)	Sinuosity	Mean Power (dB/Hz)	Tonality
1	USV	TRUE	0.819471	3.18939	3.19299	0.0036	54.5104	53.6049	54.8296	1.22462	0.4365	345.682	1.02926	-70.3186	0.533194
2	USV	TRUE	0.632499	6.04037	6.04197	0.0016	79.6645	79.6645	79.6645	1.42109e-14	6.8798e-15	1.01398e-11	1	-65.3885	0.665923
3	USV	TRUE	0.783079	6.20077	6.20277	0.002	63.4301	63.4301	63.4301	1.42109e-14	5.50384e-15	2.96828e-12	1	-71.764	0.576217
4	USV	TRUE	0.741664	18.5467	18.5491	0.0024	84.82	84.2856	84.9387	0.653129	0.237269	222.658	1.06785	-68.1868	0.657762
5	USV	TRUE	0.711916	19.191	19.1954	0.0044	86.8447	84.9738	87.7226	2.7488	1.00799	-599.925	1.15622	-65.7243	0.737254
6	USV	TRUE	0.86368	19.3524	19.9774	0.625	80.7285	46.2251	102.057	55.8315	12.3473	-3.92425	27.2039	-88.5645	0.182523
7	USV	TRUE	0.688136	20.1453	20.1537	0.0084	89.2916	87.8235	91.4001	3.57667	1.45745	458.5	1.02516	-69.6831	0.585338
8	USV	TRUE	0.869319	24.9571	24.9587	0.0016	68.1705	68.1705	68.1705	0	4.6998e-15	5.61883e-12	1	-66.0759	0.705453
9	USV	TRUE	0.815922	25.5138	25.5154	0.0016	54.9247	54.8535	55.1741	0.320627	0.129065	-155.86	1.04572	-67.21	0.631719
10	USV	TRUE	0.610035	25.6974	25.699	0.0016	86.1032	85.8272	86.2012	0.374065	0.153618	-233.791	1.01068	-69.4786	0.581236
11	USV	TRUE	0.795376	26.8325	26.8345	0.002	92.8103	89.0652	95.923	6.85786	2.94265	-3851.98	1.0103	-69.0654	0.612392
12	USV	TRUE	0.7	27.3556	27.3772	0.0216	75.8534	74.9315	84.8593	9.92785	3.80325	-458.876	1.01159	-67.3091	0.557005
13	USV	TRUE	0.833965	27.5438	27.7588	0.215	85.3218	83.3418	87.7437	4.40184	1.75976	13.6118	1.68061	-66.5792	0.468915
14	USV	TRUE	0.909076	27.5408	27.5496	0.0088	84.106	80.3134	85.1748	4.86136	1.38799	-481.086	1.06308	-63.3635	0.724927
15	USV	TRUE	0.92077	27.9008	27.9044	0.0036	65.5081	64.1165	66.5064	2.38986	0.782755	154.736	1.8668	-65.5285	0.736437
16	USV	TRUE	0.971935	30.7264	30.9514	0.225	84.867	81.0888	86.98	5.8912	2.23393	12.9265	2.39656	-68.6612	0.498087
17	USV	TRUE	0.811489	30.7306	30.7358	0.0052	81.0143	79.2108	83.5377	4.32698	1.5186	-901.396	1.01252	-63.5209	0.671992
18	USV	TRUE	0.709723	30.9438	30.949	0.0052	85.9702	84.1687	87.2764	3.1077	0.956198	-610.035	1.00255	-66.6476	0.724631
19	USV	TRUE	0.77821	31.1349	31.1509	0.016	56.2672	53.4576	60.3567	6.89911	2.5294	-495.669	1.06785	-64.8742	0.718798
20	USV	TRUE	0.780562	31.3309	31.3349	0.004	86.2409	84.7269	87.0277	2.3008	0.751054	-556.981	1.01496	-62.6817	0.666195
21	USV	TRUE	0.873252	31.5277	31.5297	0.002	85.6418	84.4706	85.6997	1.22907	0.486377	-518.474	1.18028	-63.0616	0.651793
22	USV	TRUE	0.952708	31.6693	31.6849	0.0156	64.6773	63.4836	64.8109	1.3273	0.430343	55.1628	1.03296	-54.0352	0.859588
23	USV	TRUE	0.732719	32.9361	32.9397	0.0036	65.1891	61.634	66.0129	4.37893	1.57943	1223.49	1.10742	-62.3995	0.724792
24	USV	TRUE	0.911903	33.114	33.1204	0.0064	86.4745	82.9861	88.9608	5.97465	1.78448	-872.394	1.02496	-57.0493	0.800448
25	USV	TRUE	0.975772	33.1058	33.3008	0.195	69.9495	58.8739	89.6009	30.7271	10.3751	-42.9631	4.96157	-62.0691	0.616599
26	USV	TRUE	0.845733	33.2772	33.2988	0.0216	62.319	56.9066	89.4653	32.5587	14.0513	2006	1.68029	-62.0688	0.71384
27	USV	TRUE	0.756952	33.474	33.4756	0.0016	89.0431	88.4642	89.1322	0.667973	0.276311	-389.651	1.07279	-62.823	0.643187
28	USV	TRUE	0.836791	34.4803	34.4835	0.0032	76.0878	75.2565	76.5034	1.24688	0.43466	-389.651	1.01188	-57.5164	0.771934
29	USV	TRUE	0.85283	34.6631	34.6683	0.0052	87.992	87.4491	88.4138	0.964696	0.395024	214.746	1.0153	-55.9211	0.840249
30	USV	TRUE	0.811515	34.8251	34.8435	0.0184	61.8291	60.7263	88.4826	27.7564	13.7002	1721.92	1.21112	-59.6133	0.715118
31	USV	TRUE	0.78938	34.9867	35.0115	0.0248	59.3705	56.9437	87.9514	31.0077	15.7706	1272.91	1.1309	-59.6995	0.7741
32	USV	TRUE	0.933609	35.1805	35.3905	0.21	80.7072	71.5159	97.5826	26.0666	9.8878	62.844	4.40005	-60.9719	0.60453
33	USV	TRUE	0.70537	35.1807	35.1871	0.0064	57.056	51.4301	98.7297	47.2996	18.1448	7620.15	1.6079	-58.6719	0.666986
34	USV	TRUE	0.880209	35.3803	35.3875	0.0072	87.3729	85.1022	88.8053	3.70312	1.05814	-481.426	1.01131	-54.9974	0.862643
35	USV	TRUE	0.784652	35.5695	35.5743	0.0048	81.0922	78.7405	82.2415	3.50097	1.28546	-763.642	1.00687	-66.926	0.702204
36	USV	TRUE	0.674548	35.6515	35.6555	0.004	59.5884	56.5826	60.1599	3.57737	1.19011	-669.491	1.44196	-69.1824	0.656014
37	USV	TRUE	0.897447	35.7923	35.8163	0.024	62.3404	61.3087	64.4408	3.13205	0.798933	-103.235	1.02362	-56.6235	0.783259
38	USV	TRUE	0.848606	35.9899	35.9915	0.0016	63.0673	63.0673	63.0673	1.42109e-14	3.97205e-15	1.33533e-11	1	-62.4837	0.700444
39	USV	TRUE	0.618018	36.1462	36.1746	0.0284	64.1088	55.0149	65.89	10.8752	3.64757	-436.215	1.07624	-57.6002	0.717539
40	USV	TRUE	0.742094	36.317	36.3366	0.0196	62.691	55.8703	63.0324	7.16215	1.41887	-135.339	1.1894	-53.427	0.791673
41	USV	TRUE	0.826938	36.485	36.5194	0.0344	64.041	63.6564	97.2966	33.6403	15.284	1108.72	1.13544	-51.6839	0.798445
42	USV	TRUE	0.910545	36.6718	37.0668	0.395	59.2085	53.7758	87.4441	33.6684	13.2615	36.1095	1.69822	-53.6667	0.777089
43	USV	TRUE	0.826389	37.1949	37.2297	0.0348	63.2862	59.0632	92.3636	33.3004	7.25294	258.434	1.52155	-52.9091	0.781531
44	USV	TRUE	0.759262	37.3737	37.3925	0.0188	98.861	62.6713	99.1383	36.467	18.4199	1977.81	1.01782	-59.487	0.709438
45	USV	TRUE	0.859514	37.7269	37.7357	0.0088	65.5507	64.1035	66.1	1.9965	0.591204	209.842	1.0138	-58.503	0.799822
46	USV	TRUE	0.771544	37.9693	37.9833	0.014	64.7367	63.1962	65.0633	1.86707	0.682893	142.866	1.03907	-45.4306	0.866484
47	USV	TRUE	0.951556	38.124	38.1324	0.0084	65.3498	63.8793	65.8474	1.96805	0.604255	172.003	1.06461	-48.1796	0.912779
48	USV	TRUE	0.714308	38.316	38.3204	0.0044	53.978	52.4937	55.0468	2.55314	0.821011	-566.505	1.00719	-53.4265	0.777349
49	USV	TRUE	0.900417	38.524	38.528	0.004	52.9942	52.6094	53.6144	1.00494	0.397201	-257.377	1.00148	-58.4914	0.836127
50	USV	TRUE	0.716683	38.7056	38.7104	0.0048	62.5498	57.8443	97.9524	40.1081	16.0005	9001.53	1.69159	-57.4458	0.783041
51	USV	TRUE	0.854341	51.9435	51.9455	0.002	84.3403	84.3403	84.3403	1.42109e-14	4.20363e-15	-1.24319e-12	1	-54.6365	0.844768
52	USV	TRUE	0.697029	52.0927	52.0975	0.0048	101.462	99.3837	101.892	2.50861	0.976858	572.752	1.14016	-55.1206	0.871618
53	USV	TRUE	0.743244	52.259	52.2618	0.0028	85.6309	85.3192	85.7126	0.393362	0.146665	-137.836	1.01178	-64.5285	0.668345
54	USV	TRUE	0.81561	55.1232	55.1252	0.002	86.3413	85.5486	86.8311	1.28251	0.503743	-665.428	1.01432	-60.1577	0.776842
56	USV	TRUE	0.953288	72.3274	72.5624	0.235	80.7328	75.5079	86.4787	10.9708	5.00576	-40.1831	1.0222	-61.9543	0.599259
57	USV	TRUE	0.758019	72.3232	72.3324	0.0092	86.1581	83.5975	87.0487	3.45119	1.14767	-384.197	1.06177	-54.7362	0.853996
58	USV	TRUE	0.914479	72.5512	72.5616	0.0104	76.1427	74.6212	77.7253	3.1041	0.892778	-284.109	1.00568	-60.7457	0.773015
59	USV	TRUE	0.934431	72.736	72.7584	0.0224	83.6823	80.7562	86.5163	5.76009	1.60104	167.527	1.127	-67.6603	0.653491
60	USV	TRUE	0.634971	72.9264	72.9312	0.0048	86.3005	84.2076	87.4138	3.20627	1.02349	-645.442	1.02416	-69.5177	0.598902
61	USV	TRUE	0.913912	73.4471	73.4495	0.0024	76.4981	73.5591	76.9732	3.41408	1.28105	-1335.95	1.15512	-67.9216	0.632436
62	USV	TRUE	0.856103	73.6371	73.6391	0.002	79.2141	77.2057	80.0112	2.80549	1.08507	-1402.74	1.0286	-55.5483	0.866169
63	USV	TRUE	0.7867	73.8179	73.8203	0.0024	86.3962	83.9247	87.131	3.20627	1.20952	-1335.95	1.05013	-57.1666	0.82631
64	USV	TRUE	0.75054	73.9687	73.9823	0.0136	63.506	59.9368	93.6506	33.7138	10.4145	1710.22	1.34966	-55.7323	0.76716
65	USV	TRUE	0.764245	74.1562	74.1622	0.006	88.1919	57.9366	91.3372	33.4006	16.069	6369.3	1.08202	-66.0055	0.653663
66	USV	TRUE	0.83207	74.355	74.3594	0.0044	88.5321	87.2216	89.4359	2.2143	0.846311	-505.053	1.00221	-64.8965	0.693707
67	USV	TRUE	0.85536	74.5626	74.5698	0.0072	76.2359	74.514	77.1859	2.67189	0.838357	-368.069	1.01263	-67.4727	0.604165
68	USV	TRUE	0.818234	76.4565	76.4749	0.0184	79.7173	53.8708	83.3948	29.524	14.653	1631.78	1.02458	-70.7158	0.476368
69	USV	TRUE	0.773512	76.9705	76.9737	0.0032	82.4393	78.7951	83.8717	5.07659	1.8296	-1628.18	1.02634	-61.8736	0.788388
70	USV	TRUE	0.726285	77.1577	77.1677	0.01	80.8723	75.533	84.0682	8.53521	3.25541	-915.273	1.02904	-64.9324	0.653469
72	USV	TRUE	0.757407	84.6555	84.6659	0.0104	86.0721	82.4437	88.0154	5.57169	1.92765	-528.854	1.00876	-75.6921	0.410228
73	USV	TRUE	0.710868	85.9026	85.9046	0.002	84.8855	84.556	85.215	0.659067	0.266714	-353.708	1.00734	-67.572	0.650412
74	USV	TRUE	0.63719	86.8578	86.8658	0.008	87.7584	86.5212	91.0589	4.53771	1.93695	-574.881	1.00503	-72.7963	0.505676
75	USV	TRUE	0.727401	88.8596	88.8644	0.0048	54.4744	53.9092	54.7606	0.851376	0.307864	-182.643	1.00154	-75.9293	0.437681
76	USV	TRUE	0.710197	89.0004	89.1236	0.1232	71.3915	30.8233	118.328	87.5045	15.0483	86.0202	15.0996	-88.1092	0.184086
77	USV	TRUE	0.804936	89.4851	89.4871	0.002	55.8187	54.8479	57.6712	2.8233	1.08402	-1423.74	1.01403	-65.2681	0.641083
78	USV	TRUE	0.793435	90.4439	90.4479	0.004	84.5116	83.2795	85.8178	2.5383	0.855745	-644.189	1.00412	-68.5512	0.591491
79	USV	TRUE	0.708052	92.4061	92.4081	0.002	77.5215	77.0718	77.9713	0.899537	0.320169	-425.594	1.00633	-71.1615	0.583432
80	USV	TRUE	0.795465	92.6193	92.6217	0.0024	86.0277	85.8941	86.2949	0.400784	0.146947	166.993	1.00302	-68.8474	0.572416
81	USV	TRUE	0.811504	92.8193	92.8257	0.0064	86.1438	85.2565	86.5511	1.29467	0.450561	-97.4127	1.08268	-71.7569	0.541288
82	USV	TRUE	0.833139	93.0021	93.0157	0.0136	96.8855	95.9276	97.2719	1.34423	0.342795	-45.987	1.03525	-69.8456	0.548665
85	USV	TRUE	0.806773	122.384	122.396	0.0116	73.5428	71.1309	73.9018	2.77092	1.04301	-212.936	1.01384	-71.6514	0.528047
86	USV	TRUE	0.603688	126.353	126.394	0.0416	72.3142	30.9296	74.59	43.6604	21.175	1050.67	1.10872	-67.9281	0.550373
87	USV	TRUE	0.909755	126.849	126.861	0.012	79.6632	76.5229	85.007	8.48408	3.06299	-820.409	1.06728	-56.431	0.799734
88	USV	TRUE	0.749609	127.194	127.198	0.004	51.1822	50.6181	51.2267	0.608598	0.205104	-135.113	1.01765	-59.0481	0.608521
89	USV	TRUE	0.816409	127.382	127.386	0.0036	74.4916	72.9161	74.8006	1.8845	0.818894	-540.356	1.00961	-70.8548	0.574734
90	USV	TRUE	0.932229	127.642	127.645	0.0028	78.7787	77.4724	79.6842	2.21173	0.785262	-796.973	1.00629	-58.6629	0.789473
91	USV	TRUE	0.761088	127.835	127.845	0.01	87.4132	86.3515	96.1103	9.75888	4.36357	-1003.52	1.00302	-69.9764	0.52865
92	USV	TRUE	0.792767	128.202	128.204	0.0024	85.7848	85.3172	86.1188	0.801568	0.28993	-333.986	1.00236	-60.2614	0.669526
93	USV	TRUE	0.624198	134.348	134.352	0.004	78.9644	77.9105	80.0777	2.1672	0.68042	-510.594	1.00962	-73.3152	0.510033
94	USV	TRUE	0.703134	134.567	134.573	0.0056	80.6903	79.2727	83.0705	3.79776	1.32847	-721.894	1.02083	-71.0257	0.600709
95	USV	TRUE	0.927559	134.754	134.778	0.0236	55.5872	54.2191	55.9434	1.72435	0.633176	-78.6072	1.00531	-58.0408	0.769312
96	USV	TRUE	0.771258	135.003	135.008	0.0048	82.8211	77.4811	83.8448	6.36367	2.79031	-1339.68	1.00633	-70.5896	0.591411
97	USV	TRUE	0.727591	135.231	135.249	0.0176	77.6778	75.9242	84.016	8.09172	1.72118	-432.732	1.0078	-63.1069	0.652674
98	USV	TRUE	0.919172	135.45	135.455	0.0048	88.3638	86.4416	88.9205	2.47892	0.80927	-492.722	1.05421	-62.9448	0.721957
99	USV	TRUE	0.632015	137.577	137.581	0.004	81.7679	80.4542	82.332	1.87775	0.703292	-510.763	1.05563	-71.7811	0.554352
100	USV	TRUE	0.764654	138.522	138.527	0.0048	86.8705	86.5525	87.815	1.26258	0.546112	-262.98	1	-70.6302	0.482578
102	USV	TRUE	0.729554	142.406	142.408	0.002	64.0417	62.9106	64.2911	1.38048	0.500872	-569.367	1.15723	-65.6857	0.67882
103	USV	TRUE	0.713499	148.796	148.799	0.0028	77.2802	76.9685	77.3619	0.393362	0.146665	137.836	1.01178	-63.2813	0.664133
104	USV	TRUE	0.719288	149.176	149.178	0.002	77.1847	76.8953	77.5009	0.605629	0.218335	-290.727	1.00254	-73.659	0.465094
105	USV	TRUE	0.813109	149.404	149.412	0.0084	85.861	78.8176	86.8036	7.98599	2.23881	-515.721	1.43561	-68.096	0.601293
106	USV	TRUE	0.658978	149.974	149.976	0.002	100.664	99.2838	100.798	1.51407	0.571266	-569.367	1.25324	-65.1901	0.729443
107	USV	TRUE	0.788201	151.905	151.911	0.006	74.0226	65.8468	74.2898	8.44298	3.37621	1478.72	1.11054	-69.8647	0.61136
108	USV	TRUE	0.682262	153.458	153.462	0.0044	75.6454	75.2372	75.92	0.682817	0.223746	-149.866	1.01381	-74.3784	0.424678
109	USV	TRUE	0.728812	153.845	153.849	0.004	96.9236	95.1572	97.0275	1.87032	0.594637	339.384	1.16063	-73.8581	0.502513
110	USV	TRUE	0.674855	155.997	156	0.0032	77.7753	77.1222	78.6066	1.48438	0.487989	-443.769	1.00378	-69.0978	0.614736
111	USV	TRUE	0.905321	157.472	157.477	0.0044	54.4174	54.0685	54.4471	0.378518	0.112203	-54.6264	1.01405	-67.5296	0.594895
112	USV	TRUE	0.770078	157.699	157.707	0.0076	76.1188	75.8071	76.4454	0.638285	0.157829	-12.3885	1.02391	-62.7313	0.709964
113	USV	TRUE	0.735732	157.786	158.231	0.445	78.6587	40.6629	95.1669	54.504	10.1793	-0.391379	53.82	-88.7915	0.184131
114	USV	TRUE	0.781413	157.894	157.898	0.0044	84.3152	82.4004	85.4731	3.07268	1.04112	-712.738	1.0228	-66.8179	0.54625
115	USV	TRUE	0.681377	158.267	158.269	0.002	56.4337	55.6544	58.5311	2.87674	1.15487	-1486.72	1.05347	-61.8175	0.730306
116	USV	TRUE	0.761221	158.445	158.447	0.002	94.3414	94.0653	94.3681	0.302814	0.114253	-113.873	1.03232	-65.7992	0.587815
117	USV	TRUE	0.733624	158.638	158.642	0.0044	101.575	99.1889	102.195	3.00588	0.878731	-210.201	1.60583	-67.8187	0.665937
118	USV	TRUE	0.617434	159.212	159.214	0.0016	89.1099	88.0411	95.1216	7.08051	2.96778	-4286.16	1.08201	-69.901	0.601238
119	USV	TRUE	0.865294	159.381	159.388	0.0072	80.2609	77.1362	84.7586	7.62231	2.53737	-1120.84	1.01098	-61.1568	0.728351
120	USV	TRUE	0.796262	159.568	159.579	0.0104	58.9529	55.5096	61.7304	6.22082	1.70556	-174.921	1.50914	-59.7178	0.848439
121	USV	TRUE	0.852924	159.802	159.807	0.0044	90.2821	87.3579	90.6903	3.33244	1.00177	-440.385	1.34551	-61.3544	0.787714
122	USV	TRUE	0.614377	160.614	160.616	0.0024	89.5119	89.2966	89.5787	0.282033	0.100127	-83.4966	1.01988	-69.9126	0.589555
123	USV	TRUE	0.776875	161.322	161.327	0.0044	88.4607	87.8521	88.4904	0.638285	0.197915	-103.933	1.02991	-61.2078	0.594983
124	USV	TRUE	0.713613	161.538	161.542	0.004	84.5032	82.7071	85.7352	3.02814	1.00895	-752.65	1.02118	-63.2514	0.711905
125	USV	TRUE	0.836967	162.941	162.944	0.0032	98.5921	97.1894	98.8444	1.65509	0.555188	377.281	1.22567	-73.2776	0.515943
126	USV	TRUE	0.794958	171.951	172.366	0.415	79.9297	37.2995	97.97	60.6705	13.5342	53.8347	18.9445	-89.9235	0.180421
127	USV	TRUE	0.667482	172.257	172.261	0.004	78.7422	77.6808	79.6773	1.9965	0.752761	-562.717	1.01665	-64.8897	0.726912
128	USV	TRUE	0.693199	172.475	172.48	0.0044	85.3314	84.199	85.8554	1.65644	0.565231	-372.767	1.00751	-66.699	0.641855
129	USV	TRUE	0.612985	173.81	173.812	0.002	86.7938	86.344	87.2436	0.899537	0.320169	-425.594	1.00633	-71.8817	0.558985
130	USV	TRUE	0.687879	174.271	174.277	0.0056	78.9764	76.4788	80.535	4.05624	1.19914	-737.976	1.00111	-65.8452	0.72492
131	USV	TRUE	0.688937	196.078	196.082	0.004	88.6772	88.6772	88.6772	2.84217e-14	7.74296e-15	-2.13504e-12	1	-65.1351	0.630546
132	USV	TRUE	0.673713	196.263	196.266	0.0036	85.0949	84.0503	85.9768	1.92651	0.74836	-545.921	1.00195	-73.0472	0.531082
133	USV	TRUE	0.801212	202.795	202.804	0.0096	80.8046	77.435	85.1316	7.69653	2.66985	-898.409	1.0234	-54.3754	0.857628
134	USV	TRUE	0.886751	204.265	204.272	0.0072	74.9405	73.5007	75.3389	1.83823	0.577683	-259.914	1.02571	-60.1803	0.795178
136	USV	TRUE	0.783843	300.089	300.124	0.0356	78.872	55.2503	79.7795	24.5292	12.1898	687.874	1.11375	-69.215	0.533204
137	USV	TRUE	0.744167	300.371	300.378	0.0064	80.1237	78.8619	85.0555	6.19351	1.70322	-919.872	1.01995	-71.2747	0.482455
138	USV	TRUE	0.865772	305.73	305.732	0.002	86.3644	86.0482	86.6538	0.605629	0.218335	-290.727	1.00254	-65.9217	0.663725
140	USV	TRUE	0.675806	369.139	369.142	0.0036	64.9239	64.3004	65.5621	1.26173	0.401687	-330.838	1.00238	-74.1453	0.472416
141	USV	TRUE	0.630167	374.031	374.033	0.002	51.4678	51.1649	51.5657	0.400784	0.153333	-176.854	1.03234	-75.5078	0.460304
142	USV	TRUE	0.775726	374.278	374.285	0.0064	86.3432	85.46	86.3729	0.912896	0.267382	-102.279	1.02847	-56.7086	0.713961
143	USV	TRUE	0.694467	378.989	378.991	0.0016	52.7407	52.1618	52.8298	0.667973	0.276311	-389.651	1.07279	-73.3343	0.47895
144	USV	TRUE	0.865046	384.51	384.517	0.0072	65.3739	63.7589	65.8815	2.12263	0.80888	-332.332	1.01649	-65.8466	0.658626
145	USV	TRUE	0.862669	390.81	390.814	0.0048	60.1629	58.7834	60.3703	1.58688	0.687352	-360.129	1.0234	-60.4477	0.765278
146	USV	TRUE	0.891517	398.091	398.101	0.01	55.56	53.6962	61.4701	7.77388	2.70649	-803.67	1.03362	-56.0207	0.844732
147	USV	TRUE	0.994812	398.259	398.469	0.21	56.6794	53.5911	77.5496	23.9585	9.62092	-75.7555	6.42207	-53.5847	0.694829
148	USV	TRUE	0.748329	398.707	398.724	0.0164	58.6956	54.164	59.3314	5.16734	2.03447	-306.283	1.16599	-50.9234	0.848378
149	USV	TRUE	0.744641	398.989	399.016	0.0268	76.0405	74.4716	86.4064	11.9348	4.53391	-478.945	1.02943	-60.4991	0.647995
150	USV	TRUE	0.859758	410.361	410.372	0.0116	62.5085	54.347	62.7905	8.44356	2.30612	-540.01	1.17898	-58.3836	0.795792
151	USV	TRUE	0.861138	410.64	410.658	0.018	61.6336	60.4803	63.6035	3.12323	1.18702	-163.276	1.02134	-68.1244	0.656196
152	USV	TRUE	0.834015	410.924	410.926	0.002	79.9269	79.1476	80.7062	1.5586	0.583176	-779.302	1	-67.4631	0.584463
153	USV	TRUE	0.817506	411.134	411.17	0.036	84.5178	53.1413	86.279	33.1376	14.4334	1084.45	1.51495	-68.5388	0.446661
154	USV	TRUE	0.774005	411.395	411.397	0.002	51.7422	51.7422	51.7422	1.42109e-14	4.76647e-15	-2.48638e-12	1	-74.3708	0.45021
155	USV	TRUE	0.601858	411.652	411.672	0.0196	79.7708	79.3961	87.7817	8.38562	3.63058	-426.678	1.00005	-76.1047	0.440934
156	USV	TRUE	0.762641	433.684	433.691	0.0072	62.0588	55.0371	62.6455	7.60834	3.86533	-1064.79	1.00206	-60.5322	0.691096
157	USV	TRUE	0.65133	433.946	433.948	0.0024	78.6495	78.1819	78.9167	0.73477	0.267807	-306.154	1.00557	-68.2223	0.607235
158	USV	TRUE	0.822707	434.27	434.312	0.042	58.2145	54.9568	85.2006	30.2438	5.73801	395.144	1.3363	-58.316	0.725093
159	USV	TRUE	0.622313	468.867	468.872	0.0044	74.9578	73.8882	75.7187	1.83049	0.730177	-409.582	1.00479	-70.6538	0.590903
