# Supplementary material for: Bazedoxifene reverses sexually dimorphic autistic-like abnormalities in biallelic MDGA1-mutant mice
Source: EMBO Mol Med. 2026 Mar 20;18(4):1358–98. doi: 10.1038/s44321-026-00402-y (PMC13084050; doi:10.1038/s44321-026-00402-y)
Supplement: Supplementary file 18 — Source data Fig. 4 [file 44321_2026_402_MOESM18_ESM.zip › Panel C/Batch1/P6/P6_het_771.xlsx]

## Sheet: Sheet1
ID	Label	Accepted	Score	Begin Time (s)	End Time (s)	Call Length (s)	Principal Frequency (kHz)	Low Freq (kHz)	High Freq (kHz)	Delta Freq (kHz)	Frequency Standard Deviation (kHz)	Slope (kHz/s)	Sinuosity	Mean Power (dB/Hz)	Tonality
1	USV	TRUE	0.654778	18.5199	18.5267	0.0068	95.0557	93.7865	95.5455	1.759	0.555415	94.0953	1.21592	-71.0135	0.538672
2	USV	TRUE	0.607573	18.8747	18.8819	0.0072	90.5602	89.3204	90.9202	1.59982	0.523926	-210.506	1.03868	-73.52	0.455059
3	USV	TRUE	0.880149	19.4354	19.4382	0.0028	91.4567	91.1338	91.5272	0.393362	0.136623	-111.329	1.02237	-64.8617	0.650578
4	USV	TRUE	0.803226	20.2021	20.2105	0.0084	92.9316	89.7681	94.1853	4.41726	1.20228	-432.444	1.03218	-64.4216	0.698067
5	USV	TRUE	0.877243	20.3789	20.3821	0.0032	93.353	92.6776	94.0284	1.35079	0.481711	-439.13	1.00186	-64.6309	0.674638
6	USV	TRUE	0.744931	20.5717	20.5793	0.0076	89.4881	89.1367	89.9676	0.830989	0.308827	-98.5255	1.01198	-58.1319	0.765915
7	USV	TRUE	0.694728	20.9693	20.9857	0.0164	88.3803	81.447	90.3575	8.91043	3.93501	-542.747	1.00788	-70.2045	0.534974
8	USV	TRUE	0.870791	21.3405	21.3477	0.0072	84.3162	82.3939	87.6115	5.21761	1.73297	-762.244	1.01423	-68.473	0.595167
9	USV	TRUE	0.82352	21.4973	21.5061	0.0088	93.7682	93.36	93.976	0.616019	0.189048	-21.0117	1.02081	-61.3425	0.716056
10	USV	TRUE	0.885399	23.4775	23.4951	0.0176	81.05	80.0223	81.6792	1.65682	0.67603	-79.4093	1.0073	-68.4995	0.602171
11	USV	TRUE	0.837777	23.8227	23.8423	0.0196	81.6643	80.8694	86.6916	5.82225	2.14835	-247.943	1.07881	-64.2302	0.721284
12	USV	TRUE	0.801631	27.1309	27.1425	0.0116	81.6901	81.279	82.2768	0.997754	0.33434	-60.1699	1.03308	-54.7772	0.784725
13	USV	TRUE	0.615976	27.4692	27.4708	0.0016	91.6888	91.19	91.8313	0.641254	0.258129	311.721	1.14317	-63.3503	0.741659
14	USV	TRUE	0.751761	32.8445	32.8497	0.0052	76.1598	75.7739	76.4795	0.705597	0.237489	-29.2802	1.06809	-59.6893	0.769212
15	USV	TRUE	0.922788	33.0533	33.0569	0.0036	72.899	72.5205	73.0771	0.556644	0.204554	-162.158	1.01019	-59.4971	0.697389
16	USV	TRUE	0.976033	37.4281	37.5073	0.0792	58.3852	55.4894	59.5653	4.07587	0.906512	-16.672	1.04835	-46.3368	0.852991
17	USV	TRUE	0.950307	37.6745	37.7357	0.0612	79.7618	64.6516	92.6001	27.9485	9.41616	-516.965	1.07756	-54.981	0.785805
18	USV	TRUE	0.848274	37.8861	37.9261	0.04	79.5259	56.3348	84.8705	28.5357	6.84429	294.792	1.52314	-48.5737	0.875349
19	USV	TRUE	0.948619	38.0993	38.1249	0.0256	75.0074	71.1006	83.28	12.1794	4.20068	-395.575	1.10564	-49.1862	0.853951
20	USV	TRUE	0.982831	38.3278	38.6878	0.36	80.3512	75.6757	90.2926	14.6169	5.52048	14.8776	7.23266	-56.3287	0.796628
21	USV	TRUE	0.958347	42.4623	42.7373	0.275	80.4656	79.9613	83.8903	3.92905	1.3901	-10.6101	1.09968	-68.758	0.44147
22	USV	TRUE	0.751052	43.3769	43.3821	0.0052	92.3515	91.0308	93.5207	2.48982	0.858461	151.089	1.6028	-68.5906	0.662003
23	USV	TRUE	0.947969	46.2635	46.2739	0.0104	93.9031	92.0465	95.9738	3.92728	0.943753	311.525	1.02298	-62.9781	0.71813
24	USV	TRUE	0.817913	46.5791	46.5815	0.0024	92.4198	90.4159	95.4925	5.07659	1.84123	2115.25	1.00327	-62.6482	0.807995
25	USV	TRUE	0.74707	48.1213	48.1273	0.006	93.2264	91.9693	93.4981	1.52883	0.470744	-29.8119	1.19384	-54.1727	0.840123
26	USV	TRUE	0.690455	50.37	50.3932	0.0232	59.3964	51.6108	60.7917	9.18092	2.68785	-337.77	1.13084	-46.5692	0.873966
27	USV	TRUE	0.911648	50.5648	50.5852	0.0204	86.7444	45.1223	96.4369	51.3147	16.9332	1322.07	2.03386	-61.2524	0.701064
28	USV	TRUE	0.907838	50.7504	50.76	0.0096	70.9888	69.4673	71.7459	2.27853	0.698944	-233.976	1.00832	-59.0234	0.79889
29	USV	TRUE	0.892625	50.9464	50.9492	0.0028	84.2894	83.3691	84.9425	1.57345	0.556718	-565.48	1.00439	-66.4902	0.698886
30	USV	TRUE	0.760063	50.9792	51.0528	0.0736	41.0699	26.8495	51.6832	24.8337	5.68105	-55.627	7.9215	-91.6623	0.149207
31	USV	TRUE	0.775517	51.2983	51.2999	0.0016	46.2088	45.9595	46.2801	0.320627	0.129065	-155.86	1.04572	-67.6461	0.465813
32	USV	TRUE	0.870987	51.9991	52.0011	0.002	92.312	91.7197	92.3966	0.676879	0.261574	290.727	1.08263	-59.9508	0.780485
33	USV	TRUE	0.713753	52.1538	52.1914	0.0376	70.2619	68.9241	84.0083	15.0842	6.2864	-392.075	1.00673	-56.844	0.763796
34	USV	TRUE	0.846965	52.3854	52.3998	0.0144	80.5928	73.3713	83.9353	10.5641	3.40889	-784.124	1.04441	-54.6091	0.851489
35	USV	TRUE	0.983228	52.6028	52.8278	0.225	85.1509	77.4978	87.1189	9.62112	4.62036	-38.405	1.1228	-56.9408	0.817358
36	USV	TRUE	0.926963	52.5998	52.6162	0.0164	83.7929	80.119	88.8472	8.72818	2.27705	-455.798	1.02169	-51.1948	0.870366
37	USV	TRUE	0.880922	52.817	52.8258	0.0088	78.994	74.3998	81.5917	7.19184	2.50652	-911.111	1.02406	-54.9039	0.853177
38	USV	TRUE	0.810763	53.0218	53.027	0.0052	91.9925	91.8032	92.4564	0.653129	0.216594	100.645	1.02796	-65.62	0.647485
39	USV	TRUE	0.711126	53.4318	53.437	0.0052	78.219	75.3764	79.4659	4.08948	1.33672	-780.117	1.02443	-63.239	0.767133
40	USV	TRUE	0.64779	53.623	53.6302	0.0072	82.8454	79.847	87.7959	7.94888	2.38559	-1047.63	1.01272	-64.0159	0.711658
42	USV	TRUE	0.883673	64.1494	64.1626	0.0132	80.4199	76.7655	82.6687	5.90328	1.63032	-503.884	1.01574	-50.5074	0.876915
43	USV	TRUE	0.949743	64.3226	64.3242	0.0016	83.0531	82.3584	84.104	1.74564	0.695034	1091.02	1.00602	-63.1951	0.798152
44	USV	TRUE	0.943831	67.9983	68.0199	0.0216	83.0745	80.7164	86.0706	5.35418	1.92291	-226.423	1.05954	-45.8808	0.91446
45	USV	TRUE	0.952231	68.3675	68.3795	0.012	87.6829	87.1013	91.5397	4.43831	1.89763	421.223	1.06069	-56.6672	0.83899
46	USV	TRUE	0.888129	71.1069	71.1193	0.0124	61.0919	58.6772	64.0061	5.32894	2.10782	-480.168	1.03904	-50.9368	0.859087
47	USV	TRUE	0.843045	71.2988	71.304	0.0052	81.4044	80.7587	81.731	0.972272	0.3125	-171.52	1.0361	-58.5936	0.778239
48	USV	TRUE	0.720335	72.5892	72.5984	0.0092	87.7194	85.4038	88.3519	2.94808	0.970357	-346.763	1.07415	-52.508	0.856241
49	USV	TRUE	0.910872	72.7716	72.8116	0.04	84.7412	81.1583	92.0216	10.8633	3.50631	-218.637	1.04699	-55.4217	0.846123
50	USV	TRUE	0.949537	72.9808	72.9952	0.0144	86.0547	84.8672	90.0848	5.21761	1.59477	-147.466	1.37084	-54.3072	0.868357
51	USV	TRUE	0.939173	73.1504	73.1528	0.0024	91.2059	89.8031	91.9406	2.13751	0.782018	-890.631	1.01642	-62.5976	0.784988
52	USV	TRUE	0.950506	73.3035	73.3099	0.0064	90.8251	90.3538	90.9921	0.638285	0.207375	-7.50637	1.04972	-60.7315	0.771306
53	USV	TRUE	0.755656	77.3036	77.3072	0.0036	89.8956	87.951	90.8011	2.85002	0.847358	-661.451	1.07207	-60.6826	0.741115
54	USV	TRUE	0.747657	77.7424	77.7472	0.0048	92.9089	92.6862	94.2077	1.52149	0.46475	175.761	1.18001	-66.0388	0.6686
55	USV	TRUE	0.702183	77.9044	77.9084	0.004	95.8613	93.0909	97.4984	4.40743	1.50211	197.455	2.58844	-73.1672	0.590948
56	USV	TRUE	0.899468	78.2207	78.2255	0.0048	91.7589	90.1409	91.9938	1.85286	0.613524	-290.492	1.12167	-58.7363	0.702009
57	USV	TRUE	0.911739	78.3587	78.3799	0.0212	80.4556	75.0821	91.8163	16.7343	6.25325	-733.234	1.02527	-59.8062	0.790756
58	USV	TRUE	0.748834	78.5095	78.5115	0.002	68.292	68.0738	68.4835	0.40969	0.159561	62.9803	1.1266	-63.7995	0.655909
59	USV	TRUE	0.770728	78.6863	78.6899	0.0036	62.5085	62.1597	62.5382	0.378518	0.121109	-75.7936	1.01574	-52.2912	0.786835
60	USV	TRUE	0.761323	79.9007	79.9059	0.0052	89.6402	88.7644	89.8109	1.04649	0.333007	-132.371	1.07105	-58.7593	0.785339
61	USV	TRUE	0.703471	80.5726	80.5854	0.0128	83.8748	74.9536	90.1834	15.2298	4.27753	-1094.34	1.02583	-53.1517	0.861633
62	USV	TRUE	0.958128	80.7222	80.7442	0.022	85.4614	80.4574	88.2561	7.79866	2.39313	-364.793	1.01796	-51.8637	0.849246
63	USV	TRUE	0.952704	81.3233	81.3265	0.0032	91.9583	91.1865	92.2923	1.10587	0.385222	281.415	1.12939	-55.5718	0.862971
64	USV	TRUE	0.860588	81.6101	81.6145	0.0044	94.8907	92.9115	97.6216	4.71014	1.62559	1037.53	1.01952	-63.8524	0.771959
65	USV	TRUE	0.891732	82.394	82.3956	0.0016	94.0286	94.0286	94.0286	1.42109e-14	8.70234e-15	1.58882e-11	1	-64.1531	0.633617
66	USV	TRUE	0.855109	82.5304	82.542	0.0116	83.8287	80.1436	85.2731	5.12948	1.922	-429.566	1.01034	-63.4043	0.765875
67	USV	TRUE	0.654374	83.0768	83.08	0.0032	84.0568	83.7215	85.0525	1.33101	0.568456	-433.385	1.00385	-75.9878	0.437808
68	USV	TRUE	0.93073	124.362	124.612	0.25	64.7449	60.4324	78.0218	17.5894	7.70211	59.3288	1.82301	-54.9406	0.814634
69	USV	TRUE	0.799675	124.355	124.371	0.0168	63.4605	58.0351	66.1045	8.06939	2.45964	-483.44	1.0429	-49.2868	0.8656
70	USV	TRUE	0.698918	128.338	128.349	0.0116	61.1896	57.2819	98.1133	40.8315	11.075	2136.58	1.33435	-48.7684	0.869865
71	USV	TRUE	0.846646	128.53	128.547	0.0168	88.5604	87.5956	90.1487	2.55314	0.838081	77.6657	1.10298	-49.6346	0.884036
72	USV	TRUE	0.863234	128.727	128.738	0.0104	83.221	81.5437	83.7851	2.24142	0.726055	-215.011	1.03556	-54.3229	0.844974
73	USV	TRUE	0.705119	132.265	132.267	0.0024	84.1486	82.8497	84.5197	1.66993	0.605239	278.322	1.72549	-56.1695	0.850894
74	USV	TRUE	0.730991	132.434	132.482	0.0476	73.243	49.9647	87.9771	38.0125	13.0146	626.12	1.74947	-51.7337	0.845881
75	USV	TRUE	0.952488	133.262	133.264	0.0024	79.6259	79.2919	79.9599	0.667973	0.240498	-278.322	1	-57.8056	0.760665
76	USV	TRUE	0.880001	138.288	138.29	0.002	86.2868	85.3383	86.603	1.2647	0.503641	644.435	1.04832	-68.5452	0.649444
77	USV	TRUE	0.740802	176.264	176.267	0.0032	72.7179	71.6566	73.141	1.48438	0.50055	-443.769	1.02132	-63.0098	0.772424
78	USV	TRUE	0.720295	176.556	176.56	0.004	89.1846	88.1752	90.6669	2.49168	0.776489	-615.403	1.00069	-62.6259	0.720114
79	USV	TRUE	0.987435	176.794	176.813	0.0196	87.0994	86.4474	89.7038	3.25641	0.840752	49.5918	1.20484	-62.1673	0.656947
80	USV	TRUE	0.86658	176.979	176.981	0.002	89.1333	88.8438	89.4494	0.605629	0.218335	-290.727	1.00254	-60.1924	0.768129
81	USV	TRUE	0.826345	177.171	177.184	0.0124	88.6947	86.3651	89.3339	2.96877	0.999394	-112.288	1.17229	-59.9952	0.796837
82	USV	TRUE	0.754708	177.345	177.349	0.004	86.7107	86.5623	86.9705	0.408206	0.143124	-33.9047	1.038	-64.3585	0.669987
83	USV	TRUE	0.818712	230.207	230.217	0.01	61.9128	60.1612	62.0315	1.87032	0.53211	-132.63	1.05853	-46.4948	0.857986
84	USV	TRUE	0.816611	230.415	230.421	0.006	75.672	75.1228	75.7982	0.675395	0.216212	62.9772	1.0358	-61.128	0.658044
85	USV	TRUE	0.764207	230.695	230.7	0.0044	82.428	81.5304	84.7879	3.25743	1.07882	-775.56	1.00752	-75.3717	0.485959
86	USV	TRUE	0.779994	250.15	250.168	0.0184	89.2445	87.4153	90.6061	3.19085	0.876952	43.7983	1.14289	-62.6269	0.777059
87	USV	TRUE	0.83106	250.374	250.42	0.046	84.3881	82.8519	89.8283	6.97638	2.24849	-99.2035	1.07636	-58.5606	0.796356
88	USV	TRUE	0.916619	250.636	250.653	0.0168	61.302	55.0602	62.638	7.57778	2.24281	-407.024	1.07798	-48.5222	0.859227
89	USV	TRUE	0.878134	250.909	251.154	0.245	85.5807	81.3223	88.9006	7.57825	2.91633	17.8971	2.29347	-60.8254	0.617368
90	USV	TRUE	0.801836	250.833	250.841	0.008	76.1445	74.2519	77.0969	2.84504	0.902982	164.958	1.32995	-68.4777	0.660581
91	USV	TRUE	0.780494	251.335	251.337	0.002	73.0435	72.7674	73.0702	0.302814	0.114253	-113.873	1.03232	-58.2835	0.703268
92	USV	TRUE	0.823104	251.476	251.509	0.0332	81.9976	73.0211	93.988	20.9669	6.73188	-599.115	1.04592	-59.9439	0.652957
93	USV	TRUE	0.90651	251.664	251.668	0.0044	89.9371	88.4379	90.7238	2.28595	0.778472	-529.915	1.03353	-58.5602	0.789122
94	USV	TRUE	0.974627	252.059	252.063	0.0048	81.9617	80.648	83.446	2.79806	0.845331	-539.924	1.00753	-59.8773	0.730353
95	USV	TRUE	0.935417	252.276	252.286	0.01	60.8373	56.3396	62.6798	6.3402	2.06989	-616.353	1.05373	-55.6538	0.783229
96	USV	TRUE	0.766106	252.478	252.531	0.0532	81.8356	78.3101	92.2752	13.965	4.40699	-223.857	1.04435	-57.6032	0.706812
97	USV	TRUE	0.6664	267.277	267.282	0.0044	94.6619	93.5808	95.6903	2.10951	0.747153	-484.039	1.00422	-65.2647	0.700856
98	USV	TRUE	0.697912	267.96	267.964	0.0036	92.8817	90.786	98.1085	7.32249	2.90521	-2256.14	1.03736	-59.357	0.772594
99	USV	TRUE	0.836858	272.203	272.205	0.0028	84.1317	83.8942	84.1614	0.267189	0.0891293	-67.1507	1.01361	-62.2124	0.701311
100	USV	TRUE	0.914822	283.985	283.994	0.0092	86.6028	83.9813	87.284	3.30275	1.03285	74.8235	1.31539	-70.1978	0.592523
101	USV	TRUE	0.799579	296.715	296.72	0.0052	90.6407	90.1919	90.8332	0.641343	0.233366	90.4547	1.02344	-66.4169	0.647413
103	USV	TRUE	0.600298	302.512	302.514	0.002	87.9639	87.0689	88.5562	1.48735	0.52893	-695.328	1.01886	-66.4214	0.641856
104	USV	TRUE	0.728406	302.741	302.745	0.004	87.0447	86.3396	87.2451	0.905474	0.31799	-227.887	1.01918	-67.7698	0.592157
105	USV	TRUE	0.6105	306.526	306.533	0.0076	95.7497	91.5207	99.5021	7.98145	2.78624	-1025.45	1.00847	-67.4779	0.653222
106	USV	TRUE	0.725324	306.74	306.746	0.006	92.1873	90.8365	92.6994	1.8629	0.649848	-319.197	1.0605	-58.2587	0.779439
107	USV	TRUE	0.669816	309.896	309.899	0.0032	80.4891	80.2141	81.6296	1.41549	0.554489	-453.902	1.01734	-73.7527	0.49635
108	USV	TRUE	0.823087	315.158	315.168	0.0096	93.9288	49.3676	109.893	60.5258	16.1198	515.238	9.88538	-52.0689	0.851592
109	USV	TRUE	0.792343	315.408	315.448	0.0404	82.3951	75.4705	94.5968	19.1263	4.68957	-381.668	1.14218	-48.8971	0.860583
110	USV	TRUE	0.677514	315.809	315.818	0.0088	79.0282	73.9389	79.9411	6.00217	1.82777	-693.831	1.00195	-70.7828	0.589905
111	USV	TRUE	0.821249	316.002	316.009	0.0072	90.1186	88.6417	90.4304	1.78868	0.550861	-213.706	1.06334	-65.8924	0.660697
112	USV	TRUE	0.957827	319.812	319.817	0.0052	93.3133	92.9645	93.6621	0.697661	0.162136	-82.3752	1.01766	-68.4793	0.541356
113	USV	TRUE	0.730802	321.09	321.097	0.0068	97.6262	95.1177	101.138	6.02075	2.51045	892.548	1.00839	-77.012	0.457639
114	USV	TRUE	0.736675	321.274	321.279	0.0056	62.6646	61.1653	62.9169	1.75157	0.484335	-221.001	1.11265	-54.7897	0.722455
115	USV	TRUE	0.772984	321.772	321.79	0.0184	89.203	88.8912	89.8438	0.952599	0.346919	35.7818	1.0073	-65.1172	0.651281
116	USV	TRUE	0.694181	327.071	327.073	0.0016	87.8581	87.6087	87.9294	0.320627	0.129065	-155.86	1.04572	-66.4871	0.634552
117	USV	TRUE	0.875291	328.717	329.152	0.435	85.7559	50.6591	87.4352	36.7761	19.2491	82.0878	1.09132	-57.5175	0.709823
118	USV	TRUE	0.6743	328.711	328.719	0.008	53.0132	51.2319	59.2476	8.01568	2.52482	-679.805	2.56416	-60.101	0.72285
119	USV	TRUE	0.734738	328.906	328.938	0.032	88.1245	49.4725	89.7349	40.2624	12.6812	1250.96	1.25191	-56.1292	0.783262
120	USV	TRUE	0.720044	328.994	328.996	0.0024	69.486	68.0164	69.6493	1.63282	0.610946	-612.309	1.1651	-59.6619	0.807287
121	USV	TRUE	0.872212	331.846	331.857	0.0112	84.6376	82.2923	87.6361	5.34378	1.55332	-452.6	1.01077	-52.1348	0.883611
122	USV	TRUE	0.888824	337.337	337.345	0.0084	88.1427	87.3445	89.1988	1.85426	0.656039	-44.5632	1.14489	-47.7738	0.913324
123	USV	TRUE	0.925231	338.154	338.156	0.0024	81.9932	81.7779	82.0599	0.282033	0.100127	-83.4966	1.01988	-55.84	0.790814
124	USV	TRUE	0.681589	339.536	339.54	0.0036	85.911	84.1817	86.4379	2.25626	0.75296	-582.059	1.07096	-56.1986	0.814144
125	USV	TRUE	0.919793	339.738	339.755	0.0168	90.3493	85.4032	93.1993	7.79609	2.4635	-392.681	1.07029	-57.7716	0.844155
126	USV	TRUE	0.862781	339.943	340.183	0.24	79.6116	73.7824	89.8168	16.0343	6.12784	-51.7847	1.03309	-53.8948	0.792436
127	USV	TRUE	0.734047	340.355	340.365	0.0096	92.9229	91.253	95.6494	4.39645	1.24207	-425.383	1.01907	-64.068	0.641513
128	USV	TRUE	0.700402	340.552	340.554	0.002	88.5611	87.9554	89.4962	1.54079	0.572725	-758.308	1.00852	-63.3387	0.760007
129	USV	TRUE	0.956817	340.709	340.725	0.016	90.9256	87.9866	92.364	4.37742	1.01758	-209.104	1.03872	-58.7	0.788608
130	USV	TRUE	0.658744	340.883	340.885	0.002	93.3309	92.5516	94.1102	1.5586	0.583176	-779.302	1	-63.0951	0.650846
131	USV	TRUE	0.930869	341.068	341.092	0.0236	90.5401	87.4154	93.9096	6.49418	1.59373	-222.723	1.0201	-51.5348	0.864908
132	USV	TRUE	0.687916	341.408	341.41	0.0024	93.6012	92.6661	94.5364	1.87032	0.673394	-779.302	1	-59.4	0.774367
133	USV	TRUE	0.662836	342.08	342.084	0.004	81.1288	80.2901	82.3979	2.10783	0.719501	-539.439	1.00536	-61.1632	0.732304
134	USV	TRUE	0.844676	342.278	342.283	0.0048	92.054	91.4082	92.7219	1.31368	0.439029	-281.279	1.00422	-58.5938	0.78151
135	USV	TRUE	0.828859	342.594	342.603	0.0084	90.9509	88.8348	91.3695	2.53465	0.89319	-284.457	1.0437	-63.4661	0.706607
136	USV	TRUE	0.887003	343.777	344.037	0.26	83.0631	81.2142	89.7698	8.55559	3.93215	27.7628	1.40272	-55.9781	0.774889
137	USV	TRUE	0.860505	344.189	344.191	0.0024	83.6168	82.9489	84.7524	1.80353	0.656578	-751.47	1.01115	-53.1043	0.844605
138	USV	TRUE	0.755261	344.444	344.446	0.0024	91.3581	89.421	91.8331	2.41212	0.918101	-1001.96	1.07168	-59.5216	0.769434
139	USV	TRUE	0.849931	344.592	344.593	0.0016	61.3155	61.2443	61.5649	0.320627	0.129065	-155.86	1.04572	-53.1881	0.772912
140	USV	TRUE	0.845831	344.811	344.813	0.002	85.5379	83.5651	87.5106	3.94549	1.4254	-1900.22	1.00208	-64.6741	0.71784
141	USV	TRUE	0.832314	346.261	346.266	0.0052	82.4645	79.0579	86.9325	7.87466	2.83299	-1675.48	1.01732	-54.4981	0.869439
142	USV	TRUE	0.629053	348.819	348.831	0.012	78.7121	74.7982	88.8896	14.0915	5.95301	-1220.34	1.02859	-58.3584	0.787909
143	USV	TRUE	0.923047	349.012	349.053	0.0408	82.4311	73.5274	88.0035	14.4761	3.10241	-240.681	1.03981	-57.1448	0.779295
144	USV	TRUE	0.673478	350.605	350.607	0.0016	84.121	83.4441	84.4417	0.997506	0.403004	-623.441	1.0194	-65.3607	0.651049
145	USV	TRUE	0.792638	354.865	354.873	0.0088	82.5309	80.7218	83.658	2.93614	0.911368	-318.632	1.01972	-65.1825	0.648367
146	USV	TRUE	0.972414	355.059	355.121	0.062	79.815	58.9842	81.4769	22.4927	10.4915	358.97	1.04884	-61.7259	0.639347
147	USV	TRUE	0.964685	355.307	355.354	0.0476	61.8958	59.3126	63.4544	4.14189	1.16838	-46.9978	1.03341	-56.2713	0.774122
148	USV	TRUE	0.825591	355.517	355.59	0.0728	85.0418	59.7909	86.9639	27.173	10.775	366.639	1.07315	-58.5	0.722228
149	USV	TRUE	0.732727	358.516	358.531	0.0144	85.3699	80.0286	87.6087	7.58004	3.07233	-530.179	1.01062	-64.9747	0.655727
150	USV	TRUE	0.858735	358.723	358.733	0.0104	86.7895	84.9352	87.1271	2.19187	0.729687	-213.162	1.00968	-60.8026	0.7078
151	USV	TRUE	0.854512	358.88	358.897	0.0164	91.2616	89.9508	91.5956	1.64477	0.526635	93.6038	1.00646	-63.7418	0.656936
152	USV	TRUE	0.85243	359.088	359.1	0.0128	89.0384	87.7949	90.6834	2.88852	0.865969	-216.954	1.00979	-56.0498	0.707836
153	USV	TRUE	0.977987	359.266	359.307	0.0416	86.747	80.5958	89.4562	8.86036	2.54989	-216.007	1.00435	-61.6509	0.700904
154	USV	TRUE	0.846915	364.3	364.304	0.0048	87.145	86.6418	88.5329	1.89103	0.75608	-392.046	1.00016	-65.4507	0.70209
155	USV	TRUE	0.914196	370.245	370.285	0.04	82.38	71.8545	92.5679	20.7135	9.4113	-550.987	1.00005	-65.6041	0.551057
156	USV	TRUE	0.729784	373.964	373.966	0.0016	72.8469	72.7757	73.0963	0.320627	0.129065	-155.86	1.04572	-61.4769	0.637375
157	USV	TRUE	0.63614	374.175	374.18	0.0052	75.7501	74.2092	75.9423	1.73306	0.566012	302.663	1.0602	-67.5672	0.603591
158	USV	TRUE	0.810336	379.527	379.528	0.0016	84.3179	83.5431	84.9147	1.37157	0.543759	-857.232	1.00263	-71.9419	0.53099
159	USV	TRUE	0.823996	392.536	392.539	0.0032	97.6676	96.8586	98.0906	1.23204	0.462934	-414.391	1.01971	-61.3174	0.654575
160	USV	TRUE	0.77191	392.728	392.733	0.0056	83.3959	80.9467	84.5389	3.59221	1.21808	-668.304	1.0211	-63.204	0.718103
161	USV	TRUE	0.770606	399.983	400.047	0.064	70.273	42.5001	99.3521	56.8519	16.7145	112.706	12.3667	-86.0103	0.214327
162	USV	TRUE	0.903262	400.251	400.481	0.23	62.4889	60.4251	80.949	20.5239	8.56219	84.2719	1.34875	-56.8529	0.681496
163	USV	TRUE	0.876978	400.687	400.692	0.0056	85.5182	84.7664	85.9485	1.18202	0.39608	-201.627	1.00411	-65.2193	0.642553
164	USV	TRUE	0.872865	401.08	401.099	0.0188	84.1342	83.4159	87.3104	3.89452	1.18139	-68.4231	1.1358	-62.5688	0.774374
165	USV	TRUE	0.949163	401.26	401.277	0.0172	89.2537	83.5633	91.2279	7.6646	2.64268	-485.843	1.01678	-60.1753	0.778711
166	USV	TRUE	0.978702	401.441	401.459	0.0188	90.7415	88.7217	91.8682	3.14648	0.983809	-145.152	1.0495	-58.9796	0.78449
167	USV	TRUE	0.723473	409.159	409.162	0.0036	82.4006	81.851	83.9816	2.13061	0.869183	-595.689	1.00407	-57.2227	0.831448
168	USV	TRUE	0.918559	409.314	409.335	0.0208	83.4087	81.4048	92.0908	10.686	3.10756	-476.178	1.00857	-54.5495	0.85137
169	USV	TRUE	0.635259	430.826	430.829	0.0028	92.0626	91.7064	93.0868	1.38048	0.465988	-450.617	1.04052	-68.7277	0.61691
170	USV	TRUE	0.887984	431.002	431.014	0.0124	62.3424	59.8115	64.6357	4.82425	1.45101	-378.211	1.03321	-54.2472	0.785793
171	USV	TRUE	0.885908	431.196	431.248	0.0528	66.977	62.6145	92.1362	29.5217	13.0876	622.206	1.21325	-64.0724	0.592689
172	USV	TRUE	0.740565	436.58	436.584	0.0032	90.4175	89.5046	91.182	1.67735	0.625468	-567.468	1.01034	-69.1397	0.581867
173	USV	TRUE	0.743207	436.786	436.826	0.0404	64.2881	63.6347	89.5375	25.9028	8.0161	645.183	1.04208	-55.1106	0.784011
174	USV	TRUE	0.81366	437.004	437.012	0.0072	57.5614	55.2829	59.0458	3.76291	1.20038	-526.859	1.01521	-64.0689	0.597646
175	USV	TRUE	0.925275	526.195	526.201	0.0064	95.0073	94.4212	95.9441	1.52289	0.526658	-236.241	1.00275	-64.7167	0.656426
176	USV	TRUE	0.724824	551.268	551.288	0.0196	81.6836	74.2647	88.5192	14.2545	4.61563	-682.385	1.04477	-71.3848	0.493895
177	USV	TRUE	0.914227	551.5	551.508	0.008	84.513	81.7854	85.2953	3.5099	1.01418	-349.463	1.06988	-68.7875	0.592476
180	USV	TRUE	0.813191	574.98	574.986	0.006	66.734	65.1476	67.403	2.25536	0.81516	-378.53	1.01176	-69.3129	0.594731
181	USV	TRUE	0.698657	577.889	577.897	0.008	102.488	95.0297	104.221	9.19126	3.89538	-1221.84	1.00898	-69.0972	0.636017
