# Supplementary material for: Bazedoxifene reverses sexually dimorphic autistic-like abnormalities in biallelic MDGA1-mutant mice
Source: EMBO Mol Med. 2026 Mar 20;18(4):1358–98. doi: 10.1038/s44321-026-00402-y (PMC13084050; doi:10.1038/s44321-026-00402-y)
Supplement: Supplementary file 18 — Source data Fig. 4 [file 44321_2026_402_MOESM18_ESM.zip › Panel C/Batch1/P6/P6_het_772.xlsx]

## Sheet: Sheet1
ID	Label	Accepted	Score	Begin Time (s)	End Time (s)	Call Length (s)	Principal Frequency (kHz)	Low Freq (kHz)	High Freq (kHz)	Delta Freq (kHz)	Frequency Standard Deviation (kHz)	Slope (kHz/s)	Sinuosity	Mean Power (dB/Hz)	Tonality
1	USV	TRUE	0.829373	5.81484	5.81884	0.004	90.05	83.0437	90.4508	7.40708	2.58573	-1720.87	1.1361	-64.3346	0.719599
2	USV	TRUE	0.739776	6.13877	6.14437	0.0056	100.98	98.391	101.239	2.84829	1.12032	-465.933	1.16892	-64.9005	0.713912
3	USV	TRUE	0.743379	6.31317	6.31597	0.0028	92.8517	90.3653	97.8763	7.51098	2.76038	-2763.78	1.01185	-61.2354	0.809595
4	USV	TRUE	0.808195	6.49437	6.49877	0.0044	86.978	85.6235	87.5013	1.87775	0.689047	82.5235	1.57086	-61.4468	0.795218
5	USV	TRUE	0.740541	6.66277	6.66477	0.002	101.143	100.101	103.913	3.8119	1.51759	-1954.3	1.04456	-68.1839	0.615894
6	USV	TRUE	0.673291	6.82837	6.83037	0.002	113.939	111.227	114.709	3.48237	1.33139	-1528.7	1.35248	-67.9978	0.667412
7	USV	TRUE	0.605377	8.87142	8.87422	0.0028	98.3568	92.5306	101.244	8.71334	3.25532	-3256.81	1.01354	-62.3163	0.798714
8	USV	TRUE	0.939614	9.06682	9.43182	0.365	92.9746	82.5973	97.5982	15.0009	5.77999	31.5992	2.18569	-60.8613	0.68172
9	USV	TRUE	0.708627	9.58375	9.58535	0.0016	103.003	102.522	105.621	3.09939	1.2541	-1636.53	1.33984	-70.6284	0.620013
10	USV	TRUE	0.668866	9.76095	9.76335	0.0024	105.098	104.022	105.432	1.41017	0.500636	-417.483	1.28897	-71.605	0.568798
11	USV	TRUE	0.655743	12.7267	12.7291	0.0024	90.1652	89.898	90.4324	0.534378	0.192398	-222.658	1	-66.5624	0.580541
12	USV	TRUE	0.686564	13.1995	13.2031	0.0036	88.7893	87.6685	89.9322	2.26369	0.753683	-622.092	1.00128	-60.7262	0.773206
13	USV	TRUE	0.823581	17.1578	17.3378	0.18	91.2787	88.4183	92.1948	3.77654	1.44193	-8.96315	1.64643	-66.6385	0.518729
14	USV	TRUE	0.801935	17.1536	17.1568	0.0032	91.6233	90.369	92.2096	1.84064	0.622193	-91.2278	1.68299	-60.975	0.817093
15	USV	TRUE	0.788445	18.1267	18.1303	0.0036	92.4839	90.5829	94.6582	4.07523	1.79826	-1141.18	1.00132	-69.7399	0.637107
16	USV	TRUE	0.957097	18.3631	18.3699	0.0068	92.4937	90.9722	93.4659	2.49377	0.775904	-359.492	1.01306	-65.0227	0.66879
17	USV	TRUE	0.945059	18.9207	18.9227	0.002	92.2872	91.6682	92.6034	0.935162	0.356582	467.581	1.01392	-62.0419	0.782395
18	USV	TRUE	0.704333	20.3713	20.3729	0.0016	81.1821	80.6032	81.2712	0.667973	0.276311	-389.651	1.07279	-63.739	0.713335
19	USV	TRUE	0.627826	24.2299	24.2335	0.0036	83.2468	82.6939	83.4509	0.757036	0.268487	-31.262	1.15059	-69.779	0.595811
20	USV	TRUE	0.826391	24.3991	24.4055	0.0064	90.5156	89.1796	91.0648	1.88517	0.554836	-265.543	1.01553	-54.9153	0.771739
21	USV	TRUE	0.697511	24.5623	24.5639	0.0016	99.2158	98.5478	100.418	1.87032	0.749798	-1168.95	1.01167	-67.6573	0.696371
22	USV	TRUE	0.800088	24.7723	24.7755	0.0032	91.2781	90.4246	91.3746	0.950006	0.33686	273.683	1.04883	-61.6274	0.761527
23	USV	TRUE	0.773655	25.1426	25.3086	0.166	81.9833	80.7722	94.101	13.3288	6.32152	76.5065	1.00773	-68.3352	0.591219
24	USV	TRUE	0.844088	25.5194	25.5242	0.0048	67.553	66.7366	67.8648	1.12813	0.376196	-91.6526	1.1497	-64.0626	0.734925
25	USV	TRUE	0.619776	27.968	27.9704	0.0024	102.987	100.449	105.459	5.0098	1.80379	-2087.42	1.00001	-67.8804	0.690447
26	USV	TRUE	0.909455	28.1648	28.1692	0.0044	98.8072	96.0574	99.1004	3.04299	0.947626	516.939	1.21453	-66.2652	0.670977
27	USV	TRUE	0.77042	28.334	28.3432	0.0092	95.2307	91.0967	99.6616	8.5649	2.96522	-1042.39	1.01498	-64.5531	0.71712
28	USV	TRUE	0.661664	28.5336	28.5424	0.0088	94.5522	90.0768	99.3839	9.30709	2.98584	-1097.39	1.0102	-62.0214	0.806713
29	USV	TRUE	0.821048	28.774	28.7756	0.0016	97.3794	95.5269	98.5194	2.99252	1.19457	1870.32	1.00485	-72.599	0.629173
30	USV	TRUE	0.832405	28.9536	28.9564	0.0028	102.031	101.323	102.198	0.875787	0.302828	-213.822	1.13022	-61.3121	0.789465
31	USV	TRUE	0.653905	29.8879	29.8923	0.0044	90.7106	89.4711	92.0168	2.54572	0.863001	-597.776	1.00297	-71.3602	0.554917
32	USV	TRUE	0.947418	30.081	30.085	0.004	62.4222	61.7171	62.6226	0.905474	0.31799	-227.887	1.01918	-64.5356	0.477201
33	USV	TRUE	0.869328	30.283	30.3098	0.0268	96.5366	60.8333	98.8227	37.9894	11.4246	1238.72	1.36897	-61.458	0.658053
34	USV	TRUE	0.925853	30.4894	30.5038	0.0144	91.4966	91.2699	93.1793	1.90942	0.836748	125.222	1.01101	-68.7213	0.647765
35	USV	TRUE	0.628221	32.9677	33.0109	0.0432	38.9769	31.837	45.0555	13.2184	2.9	-9.33621	3.93198	-91.6658	0.170231
36	USV	TRUE	0.607324	43.4981	43.5117	0.0136	91.1151	90.7466	97.0397	6.29317	1.60588	440.784	1.04154	-75.2135	0.41481
37	USV	TRUE	0.807848	74.1922	74.1938	0.0016	63.1867	62.7859	63.4093	0.623441	0.249933	-389.651	1.00816	-65.7871	0.708883
38	USV	TRUE	0.730807	76.9897	76.9913	0.0016	108.044	107.528	109.274	1.74564	0.709855	-1091.02	1.02644	-72.7801	0.612509
39	USV	TRUE	0.792437	77.1845	77.1865	0.002	81.8068	81.5308	81.8336	0.302814	0.114253	-113.873	1.03232	-55.3785	0.850142
40	USV	TRUE	0.61054	77.5856	77.5908	0.0052	82.1388	79.9791	85.2412	5.26214	1.53356	-904.903	1.01713	-72.433	0.588765
41	USV	TRUE	0.84756	77.8328	77.8372	0.0044	101.002	100.423	101.343	0.920318	0.297531	-203.454	1.00608	-68.6016	0.548514
42	USV	TRUE	0.763755	80.5846	80.591	0.0064	56.4899	55.4731	57.3879	1.91486	0.658259	-324.573	1.00546	-66.9582	0.665612
43	USV	TRUE	0.669671	81.0934	81.0998	0.0064	88.0033	80.2786	89.441	9.16238	3.61559	-1488.53	1.04291	-74.25	0.486784
44	USV	TRUE	0.652622	81.1869	81.1893	0.0024	91.0634	89.7943	91.531	1.73673	0.647113	-723.637	1.03655	-62.0152	0.738702
45	USV	TRUE	0.604738	81.4165	81.4249	0.0084	80.7012	79.343	83.143	3.80002	1.12042	-425.388	1.01699	-73.5063	0.494827
46	USV	TRUE	0.657876	81.6565	81.6605	0.004	81.8141	80.8641	83.009	2.14494	0.65612	-490.859	1.00926	-68.8089	0.605367
47	USV	TRUE	0.61076	81.9593	81.9629	0.0036	89.961	88.87	91.0223	2.15236	0.824259	-673.82	1.02341	-64.6213	0.731401
48	USV	TRUE	0.876905	82.256	82.2588	0.0028	81.863	80.7868	82.5384	1.75157	0.592334	-597.288	1.01182	-60.4846	0.789524
49	USV	TRUE	0.631789	89.6143	89.6163	0.002	104.276	102.976	106.235	3.25971	1.30746	-1726.55	1.01451	-71.4195	0.670434
50	USV	TRUE	0.936395	90.3839	90.3883	0.0044	89.8454	85.6149	91.6564	6.04144	1.87874	-1259	1.0261	-60.9127	0.773457
51	USV	TRUE	0.600877	95.8815	95.8847	0.0032	78.8513	78.02	79.5044	1.48438	0.487989	-443.769	1.00378	-68.9531	0.612329
52	USV	TRUE	0.862377	96.0807	96.0899	0.0092	87.4678	82.547	89.4346	6.88754	2.31636	-795.872	1.03557	-61.0732	0.799526
53	USV	TRUE	0.608516	96.7846	96.787	0.0024	81.0871	80.5527	81.8887	1.33595	0.484191	-556.644	1.00583	-69.8033	0.64677
54	USV	TRUE	0.637742	97.6602	97.6674	0.0072	100.754	99.8717	101.869	1.99754	0.694687	-280.394	1.00592	-74.7929	0.405956
55	USV	TRUE	0.75085	97.8786	97.889	0.0104	92.0647	90.4039	97.04	6.63612	2.21479	-591.866	1.00545	-70.7741	0.590663
56	USV	TRUE	0.622409	98.139	98.1454	0.0064	103.97	102.345	105.106	2.76095	0.80817	-396.427	1.01141	-69.7399	0.546609
57	USV	TRUE	0.803972	98.3497	98.3513	0.0016	93.689	93.3684	94.3659	0.997506	0.403004	-623.441	1.0194	-62.3316	0.772009
59	USV	TRUE	0.831466	108.479	108.48	0.0016	82.9252	82.2483	83.2458	0.997506	0.403004	-623.441	1.0194	-71.2257	0.574936
60	USV	TRUE	0.618219	110.73	110.738	0.008	110.049	107.917	110.377	2.45987	0.765651	127.843	1.13198	-77.2798	0.397518
63	USV	TRUE	0.91713	128.167	128.173	0.0064	66.7784	65.5843	67.1246	1.54031	0.53183	-247.407	1.02045	-64.4805	0.699739
64	USV	TRUE	0.832346	189.143	189.148	0.0056	102.89	100.493	104.835	4.34182	1.5063	839.141	1.01163	-72.9923	0.540259
65	USV	TRUE	0.776201	194.32	194.322	0.002	101.586	100.806	102.035	1.22907	0.457432	-602.448	1.01262	-64.7795	0.72049
66	USV	TRUE	0.752309	194.813	194.834	0.0208	93.4576	83.4529	98.4669	15.014	4.55499	-740.033	1.03472	-68.0583	0.58665
68	USV	TRUE	0.601753	270.717	270.755	0.0384	40.105	30.7534	46.2355	15.4821	2.98197	35.6554	4.89843	-92.8139	0.146133
69	USV	TRUE	0.639847	402.376	402.459	0.0832	84.5536	40.7643	109.877	69.1129	13.8876	6.77576	19.665	-92.426	0.158296
70	USV	TRUE	0.659401	479.807	479.846	0.0384	47.3669	32.6121	59.0787	26.4666	4.97928	-87.5658	8.98913	-94.3183	0.143394
71	USV	TRUE	0.615969	543.828	543.87	0.0416	83.6509	38.1397	110.949	72.809	15.81	99.9915	15.6804	-91.583	0.155797
72	USV	TRUE	0.689822	563.045	563.047	0.0024	105.185	102.781	106.989	4.20823	1.52028	-1753.43	1.00188	-72.2094	0.61608
