# Supplementary material for: Bazedoxifene reverses sexually dimorphic autistic-like abnormalities in biallelic MDGA1-mutant mice
Source: EMBO Mol Med. 2026 Mar 20;18(4):1358–98. doi: 10.1038/s44321-026-00402-y (PMC13084050; doi:10.1038/s44321-026-00402-y)
Supplement: Supplementary file 18 — Source data Fig. 4 [file 44321_2026_402_MOESM18_ESM.zip › Panel C/Batch1/P6/P6_homo_757.xlsx]

## Sheet: Sheet1
ID	Label	Accepted	Score	Begin Time (s)	End Time (s)	Call Length (s)	Principal Frequency (kHz)	Low Freq (kHz)	High Freq (kHz)	Delta Freq (kHz)	Frequency Standard Deviation (kHz)	Slope (kHz/s)	Sinuosity	Mean Power (dB/Hz)	Tonality
2	USV	TRUE	0.837207	15.0909	15.1045	0.0136	63.254	59.402	92.3995	32.9975	7.39555	1223.71	1.31543	-48.0315	0.868195
3	USV	TRUE	0.702396	15.2505	15.2633	0.0128	63.4332	59.455	96.2307	36.7756	6.86057	993.178	1.35717	-47.7636	0.862383
4	USV	TRUE	0.982703	15.3905	15.4545	0.064	78.145	60.873	82.587	21.714	8.09302	315.653	1.12681	-50.7408	0.87319
5	USV	TRUE	0.867614	15.6153	15.6213	0.006	81.7089	81.3599	82.9315	1.57156	0.629018	-25.1804	1.23084	-57.8638	0.855231
6	USV	TRUE	0.971342	15.7649	15.7809	0.016	94.3516	92.5882	96.504	3.91573	1.24146	167.036	1.23405	-54.7027	0.863957
7	USV	TRUE	0.828582	16.0948	16.098	0.0032	82.4738	75.5715	84.411	8.83951	3.31231	-2849.71	1.16342	-44.3946	0.934109
8	USV	TRUE	0.768538	16.2128	16.2528	0.04	61.4431	59.5002	80.8745	21.3743	7.64743	500.691	1.23383	-48.2666	0.859371
9	USV	TRUE	0.833581	16.4268	16.4288	0.002	74.9406	73.4087	75.8668	2.45814	0.912654	-1204.9	1.00872	-47.0593	0.917027
10	USV	TRUE	0.935767	16.5416	16.5972	0.0556	62.6412	59.9267	86.1749	26.2482	10.1159	490.86	1.46836	-46.0765	0.874159
11	USV	TRUE	0.759337	16.7132	16.7804	0.0672	60.9499	59.421	91.4017	31.9807	10.1815	381.331	1.62658	-46.2991	0.855447
12	USV	TRUE	0.971214	16.934	16.95	0.016	91.7301	89.2958	92.1755	2.87971	0.644686	-117.4	1.05693	-49.7301	0.853594
13	USV	TRUE	0.861436	17.2984	17.328	0.0296	81.68	73.139	91.8866	18.7476	5.40071	-640.503	1.01853	-53.4518	0.861819
14	USV	TRUE	0.662141	18.3643	18.3683	0.004	82.8715	81.0531	84.6008	3.54768	1.11008	-834.123	1.00625	-57.7538	0.843092
15	USV	TRUE	0.915349	20.1333	20.1501	0.0168	62.1333	60.3149	62.4747	2.15978	0.628169	-109.732	1.02335	-44.3244	0.8545
16	USV	TRUE	0.777008	21.4673	21.4957	0.0284	56.8539	54.5006	78.2292	23.7285	8.03803	815.092	1.30737	-61.4271	0.660706
17	USV	TRUE	0.793254	21.6605	21.6673	0.0068	85.8479	82.4055	87.7864	5.38089	2.02326	-824.602	1.02025	-71.0786	0.495969
18	USV	TRUE	0.937066	23.4691	23.4707	0.0016	96.8224	96.7244	97.0985	0.374065	0.153618	233.791	1.01068	-60.8902	0.768775
19	USV	TRUE	0.675868	23.6219	23.6527	0.0308	85.5115	54.7805	87.4124	32.6319	14.6339	1068.21	1.17629	-66.9462	0.428128
20	USV	TRUE	0.848769	23.8191	23.8243	0.0052	81.4489	81.0819	82.4417	1.35984	0.491345	-245.867	1.05779	-62.4485	0.704582
21	USV	TRUE	0.627897	23.9871	23.9887	0.0016	57.054	57.054	57.054	1.42109e-14	5.0243e-15	7.94411e-12	1	-64.4544	0.524938
22	USV	TRUE	0.711116	24.7059	24.7083	0.0024	83.6549	83.4397	83.7217	0.282033	0.100127	83.4966	1.01988	-67.6878	0.591179
23	USV	TRUE	0.893713	24.8519	24.8651	0.0132	60.5151	60.1143	61.7619	1.64767	0.637463	140.329	1.05016	-61.3631	0.780714
24	USV	TRUE	0.807486	25.0151	25.0203	0.0052	59.7834	58.2264	59.904	1.67755	0.705867	-345.244	1.01977	-61.0601	0.641371
25	USV	TRUE	0.98041	25.2326	25.3776	0.145	61.2124	59.3669	76.6213	17.2544	7.16907	-112.664	1.39682	-65.8282	0.482711
26	USV	TRUE	0.743516	25.2342	25.2362	0.002	78.4768	75.5154	78.8998	3.3844	1.30787	-1453.64	1.2537	-66.2414	0.67613
27	USV	TRUE	0.968044	25.3542	25.3786	0.0244	61.5518	59.9453	62.1296	2.18429	0.593706	34.9353	1.03341	-61.2662	0.780598
28	USV	TRUE	0.986943	25.5594	25.563	0.0036	100.62	97.6487	101.294	3.64508	1.16361	619.744	1.49753	-69.6681	0.655326
29	USV	TRUE	0.67133	30.9466	30.9494	0.0028	76.7904	75.6845	78.297	2.61252	0.946329	-961.316	1.00628	-68.6042	0.650684
31	USV	TRUE	0.679779	50.6452	50.6524	0.0072	88.5447	77.9907	92.508	14.5173	4.85461	-2093.89	1.02462	-55.0518	0.857022
32	USV	TRUE	0.852925	50.8024	50.8132	0.0108	91.9953	91.6629	92.0075	0.34454	0.160599	-32.7566	1.00044	-56.7799	0.833571
33	USV	TRUE	0.765934	55.2792	55.2816	0.0024	89.3307	87.9279	89.6646	1.73673	0.628983	-584.476	1.25846	-61.3939	0.700646
34	USV	TRUE	0.67725	55.534	55.5476	0.0136	58.8115	52.3581	82.3339	29.9758	6.21983	557.651	1.57415	-35.9419	0.876422
35	USV	TRUE	0.904164	55.7036	55.7392	0.0356	50.1818	49.0669	101.162	52.0948	23.9293	1574.01	1.13691	-59.5433	0.716443
36	USV	TRUE	0.948886	60.5192	60.5232	0.004	92.2756	84.9279	94.1237	9.19576	3.55099	-2543.36	1.08681	-52.3249	0.877479
37	USV	TRUE	0.969801	60.6736	60.684	0.0104	97.332	91.0308	101.206	10.1755	3.23957	1004.12	1.14061	-55.9608	0.859565
38	USV	TRUE	0.969469	61.342	61.3464	0.0044	86.4812	82.9913	87.3793	4.388	1.40093	998.982	1.03518	-57.1962	0.83923
39	USV	TRUE	0.810905	61.5108	61.5172	0.0064	101.144	96.3425	103.104	6.76137	1.91187	37.4734	2.34408	-57.4903	0.841044
40	USV	TRUE	0.996164	61.674	61.6884	0.0144	93.6034	93.262	99.3035	6.04144	2.11355	407.053	1.2692	-56.4962	0.848325
41	USV	TRUE	0.900571	61.8612	61.8628	0.0016	93.4301	93.4301	93.4301	0	5.75605e-15	9.04196e-12	1	-52.7487	0.855476
42	USV	TRUE	0.929328	64.2002	64.209	0.0088	91.2484	87.1713	91.382	4.21069	1.34211	411.087	1.12426	-63.7753	0.704437
43	USV	TRUE	0.769509	67.2135	67.2215	0.008	89.337	80.3862	90.4911	10.1049	4.24603	-1284.75	1.24338	-62.2952	0.715915
44	USV	TRUE	0.682487	67.3951	67.4151	0.02	67.1208	62.1018	103.29	41.1882	11.3779	1154.42	1.65188	-48.5031	0.790242
45	USV	TRUE	0.963222	67.5779	67.5799	0.002	90.8735	87.2575	91.1941	3.93659	1.52094	-1594.23	1.24163	-56.8195	0.849166
46	USV	TRUE	0.930337	72.5308	72.5344	0.0036	76.9651	75.785	78.7167	2.93166	0.96993	792.571	1.01637	-61.2813	0.776087
47	USV	TRUE	0.770148	72.6908	72.698	0.0072	84.5586	83.3414	84.8109	1.46954	0.399294	-82.8781	1.08804	-57.3408	0.813175
48	USV	TRUE	0.932637	75.3502	75.361	0.0108	81.0422	78.8734	86.1803	7.30696	2.89431	-597.145	1.08842	-49.2128	0.915924
49	USV	TRUE	0.92227	75.5254	75.5322	0.0068	96.9887	94.558	98.0983	3.54026	1.17076	423.946	1.37962	-52.9628	0.87649
50	USV	TRUE	0.804815	79.0523	79.0567	0.0044	82.1903	78.65	84.6395	5.98949	2.06924	-1427.03	1.0072	-63.5701	0.780268
51	USV	TRUE	0.614033	79.2823	79.2851	0.0028	81.1374	78.896	81.3675	2.4715	0.844423	648.535	1.27747	-55.3513	0.818631
52	USV	TRUE	0.777237	79.4663	79.4703	0.004	78.7349	76.7087	79.8334	3.12463	1.07274	-795.326	1.02937	-55.1574	0.853799
53	USV	TRUE	0.8539	79.8363	79.8423	0.006	95.5664	95.4099	95.8107	0.400784	0.146807	26.7932	1.02321	-62.1342	0.714755
54	USV	TRUE	0.837187	99.7424	99.7508	0.0084	97.4236	95.6034	98.4924	2.88893	0.959454	274.112	1.27335	-54.9682	0.792615
55	USV	TRUE	0.869274	103.285	103.326	0.0412	76.808	74.574	84.953	10.3791	3.46049	-264.317	1.0571	-52.4197	0.854496
56	USV	TRUE	0.981822	107.825	107.856	0.0312	89.9436	85.6836	94.5453	8.86177	2.75317	211.041	1.06542	-56.7469	0.845277
57	USV	TRUE	0.70119	108.235	108.237	0.0028	77.9239	77.1446	78.7032	1.5586	0.545398	-556.644	1	-64.0557	0.744474
58	USV	TRUE	0.803039	108.6	108.609	0.0092	83.6503	83.0454	92.7267	9.68131	3.2788	950.02	1.15102	-72.6661	0.544831
59	USV	TRUE	0.76093	108.745	108.751	0.0056	61.2877	60.3822	61.3174	0.935162	0.302642	-139.294	1.02842	-59.1198	0.651111
60	USV	TRUE	0.870783	108.963	108.971	0.0084	95.243	94.2114	98.6571	4.44573	1.41905	518.613	1.04972	-52.1003	0.860049
61	USV	TRUE	0.893835	129.809	129.811	0.002	93.99	93.7139	94.0167	0.302814	0.114253	-113.873	1.03232	-42.3576	0.932605
62	USV	TRUE	0.689161	129.968	129.97	0.002	78.0025	77.3835	78.3187	0.935162	0.356582	-467.581	1.01392	-55.9557	0.855922
63	USV	TRUE	0.95904	130.179	130.181	0.002	87.0536	86.4613	87.1382	0.676879	0.261574	290.727	1.08263	-56.2654	0.837342
64	USV	TRUE	0.806579	131.301	131.306	0.0044	96.3341	93.0722	96.8574	3.78518	1.34829	-797.467	1.27278	-42.7412	0.926219
65	USV	TRUE	0.960069	131.472	131.487	0.0156	83.6914	79.3496	88.9016	9.55201	2.90595	41.2522	1.74318	-53.2616	0.872264
66	USV	TRUE	0.831516	131.622	131.626	0.0032	81.039	78.6639	82.464	3.80002	1.43456	1292.65	1.02384	-55.3869	0.871494
67	USV	TRUE	0.959465	131.824	131.837	0.0132	75.4941	74.4736	78.6893	4.21565	1.48516	297.512	1.24627	-49.5446	0.879978
68	USV	TRUE	0.949444	131.984	131.99	0.006	97.1377	94.9947	97.975	2.98033	0.990399	143.282	1.59064	-43.0122	0.928539
69	USV	TRUE	0.944405	137.806	137.822	0.0152	97.2505	94.6677	98.5568	3.88909	0.878342	-16.2035	1.20748	-51.0642	0.873823
70	USV	TRUE	0.855338	138.024	138.037	0.0132	81.5751	80.9112	83.0139	2.10269	0.72577	150.302	1.01568	-46.1972	0.915035
71	USV	TRUE	0.911578	138.228	138.28	0.052	68.7202	62.9682	90.2449	27.2767	6.45257	306.4	1.60121	-46.5311	0.861628
72	USV	TRUE	0.963202	138.384	138.413	0.0284	64.3079	62.0739	66.245	4.17112	1.21075	-143.927	1.01607	-42.7523	0.872366
73	USV	TRUE	0.968433	138.616	138.624	0.0076	98.9331	95.9718	99.8778	3.90602	1.2311	-270.803	1.29099	-58.0258	0.846478
74	USV	TRUE	0.942367	138.802	138.822	0.0192	96.426	95.0404	104.25	9.20989	4.52133	463.286	1.02106	-73.3201	0.582469
75	USV	TRUE	0.667271	143.184	143.196	0.0124	89.9123	87.285	90.4644	3.17942	1.0004	-158.119	1.09941	-54.0759	0.853202
76	USV	TRUE	0.902535	143.392	143.395	0.0032	81.333	78.8318	82.8174	3.98557	1.33824	-1210.7	1.00842	-57.0438	0.84822
77	USV	TRUE	0.704446	158.514	158.522	0.0076	85.7088	84.4396	86.258	1.81837	0.54181	-141.854	1.10355	-59.5347	0.790275
78	USV	TRUE	0.827715	162.75	162.753	0.0028	60.8525	59.7615	61.6764	1.91486	0.682848	-694.48	1.00417	-56.9029	0.781691
79	USV	TRUE	0.742466	162.911	162.928	0.0164	64.8524	61.8394	66.8524	5.01296	1.74727	-345.164	1.02509	-48.7439	0.840047
80	USV	TRUE	0.735126	167.965	167.969	0.004	86.1425	85.2296	86.187	0.957428	0.316805	199.042	1.04814	-58.0186	0.80325
81	USV	TRUE	0.969959	194.561	194.569	0.0084	98.9295	95.8346	99.9325	4.09794	1.2612	459.59	1.0424	-56.068	0.839543
82	USV	TRUE	0.842849	212.905	212.908	0.0032	95.121	94.7484	95.4526	0.704284	0.276128	39.8557	1.19871	-63.4842	0.760585
83	USV	TRUE	0.636397	213.062	213.066	0.0036	100.097	98.5701	100.534	1.96384	0.912815	545.511	1	-73.1501	0.485123
84	USV	TRUE	0.86447	213.784	213.801	0.0172	85.6071	85.4629	94.8501	9.38725	4.66009	-561.025	1.01005	-69.8258	0.589917
85	USV	TRUE	0.642529	227.392	227.394	0.002	77.4065	77.077	77.736	0.659067	0.266714	-353.708	1.00734	-56.1424	0.780693
86	USV	TRUE	0.74011	227.636	227.643	0.0068	79.2745	78.3503	79.6159	1.2657	0.471645	-165.981	1.08365	-63.5854	0.734678
87	USV	TRUE	0.69677	230.804	230.808	0.0048	87.0279	86.4702	87.05	0.579792	0.206538	106.881	1.0154	-67.5537	0.591507
88	USV	TRUE	0.730153	236.676	236.687	0.0108	86.6258	85.2276	89.3098	4.0822	1.1272	-229.647	1.11217	-71.004	0.453579
89	USV	TRUE	0.729754	236.813	236.853	0.0396	58.927	56.924	80.5252	23.6012	5.101	533.916	1.11639	-54.1573	0.796184
90	USV	TRUE	0.726832	237.055	237.058	0.0024	92.0463	91.7124	93.1819	1.46954	0.554711	-612.309	1.0476	-74.8612	0.510097
91	USV	TRUE	0.901976	237.257	237.272	0.0144	90.4704	78.7154	91.5216	12.8062	6.12438	-893.789	1.00047	-64.7749	0.638073
92	USV	TRUE	0.853778	237.49	237.494	0.0048	84.3842	83.6845	85.5885	1.90399	0.626465	-365.695	1.00742	-65.0106	0.709025
93	USV	TRUE	0.641268	249.271	249.278	0.0068	75.7815	75.186	77.3425	2.15652	0.841928	-306.484	1.00168	-68.9107	0.58845
94	USV	TRUE	0.738565	249.439	249.465	0.0252	76.7174	47.65	78.4334	30.7834	14.6784	1235.03	1.09728	-67.8069	0.533587
95	USV	TRUE	0.857064	249.73	249.732	0.0016	86.5193	86.2432	86.6172	0.374065	0.153618	-233.791	1.01068	-73.3596	0.480731
96	USV	TRUE	0.84188	273.043	273.253	0.21	63.9511	54.5496	85.1656	30.6161	12.7113	116.378	1.82825	-60.0877	0.627327
97	USV	TRUE	0.829489	272.927	272.933	0.0068	98.1392	97.7384	98.4212	0.682817	0.231582	-83.5636	1.02713	-61.0563	0.72315
98	USV	TRUE	0.83928	294.911	294.921	0.01	99.1056	97.9499	99.4481	1.49822	0.389902	73.3303	1.06615	-67.7183	0.598775
99	USV	TRUE	0.609945	297.024	297.026	0.0024	67.9354	67.2674	68.4029	1.13555	0.410963	473.147	1.00398	-56.4654	0.843834
100	USV	TRUE	0.707799	297.371	297.377	0.0064	78.538	76.9942	82.0263	5.03206	1.59467	-770.797	1.02315	-65.4418	0.726604
101	USV	TRUE	0.748666	308.315	308.319	0.0036	97.7766	97.3252	97.9288	0.603598	0.216923	-152.145	1.01559	-70.6116	0.53927
102	USV	TRUE	0.725472	315.977	315.979	0.0016	61.4827	61.1086	61.8567	0.74813	0.295724	-467.581	1	-59.9126	0.689288
103	USV	TRUE	0.790617	316.167	316.177	0.01	61.6646	59.8998	62.1544	2.25461	0.68838	-224.553	1.01099	-54.76	0.770985
104	USV	TRUE	0.916419	316.438	316.446	0.0084	92.219	88.0318	92.6549	4.62313	1.80149	-564.256	1.04271	-66.8877	0.64986
106	USV	TRUE	0.712878	332.803	332.811	0.0084	94.2352	91.668	95.8243	4.15628	1.37039	-502.307	1.00719	-70.6701	0.54198
107	USV	TRUE	0.973148	332.861	332.871	0.0096	67.9478	66.1666	70.7978	4.63128	1.43187	475.189	1.07774	-49.7692	0.876865
108	USV	TRUE	0.7795	334.834	334.836	0.0016	96.055	95.2089	97.0792	1.87032	0.740483	-1168.95	1.00122	-68.6716	0.58392
109	USV	TRUE	0.91383	335.017	335.027	0.01	61.5534	60.7148	61.5906	0.875787	0.273256	-79.1037	1.01083	-51.307	0.777166
110	USV	TRUE	0.994176	335.102	335.131	0.0288	64.7472	61.7264	67.7456	6.01918	1.93387	218.255	1.03436	-52.7311	0.862749
111	USV	TRUE	0.803401	335.281	335.288	0.0068	97.683	95.9463	99.3975	3.45119	1.21588	-566.754	1.01631	-66.7248	0.655636
112	USV	TRUE	0.750716	335.514	335.525	0.0112	82.9629	78.4206	87.9569	9.53624	3.05464	-914.845	1.02197	-66.7302	0.71125
113	USV	TRUE	0.816566	335.767	335.768	0.0016	91.1199	90.4965	91.7434	1.24688	0.492874	-779.302	1	-69.9971	0.597334
114	USV	TRUE	0.81032	337.88	337.884	0.0036	84.9324	84.6789	86.2254	1.5465	0.727512	-434.182	1.0024	-63.6315	0.696938
115	USV	TRUE	0.863814	366.692	366.714	0.0216	80.4364	76.1402	90.9414	14.8012	4.63663	-701.816	1.00925	-66.9648	0.647478
116	USV	TRUE	0.709616	368.553	368.569	0.016	91.5461	81.8417	98.2071	16.3653	7.66371	-1109.18	1.03812	-64.2795	0.644062
117	USV	TRUE	0.766827	371.323	371.352	0.0288	86.4336	78.9155	93.1413	14.2258	4.60409	-504.903	1.0231	-69.7187	0.532778
118	USV	TRUE	0.794006	374.039	374.045	0.006	89.4787	87.9869	89.8053	1.81837	0.622002	-2.50625e-12	1.36481	-59.4815	0.806089
119	USV	TRUE	0.782631	384.461	384.463	0.0016	77.872	77.6494	78.2728	0.623441	0.249933	-389.651	1.00816	-56.2915	0.767969
120	USV	TRUE	0.811378	384.655	384.664	0.0088	94.7523	94.4504	96.0625	1.61212	0.804214	-178.065	1.00394	-69.0104	0.39664
121	USV	TRUE	0.769622	386.834	386.839	0.0052	78.7535	78.1938	83.2606	5.06681	2.49856	-983.313	1.00255	-69.8186	0.650091
122	USV	TRUE	0.619432	386.915	386.917	0.0016	91.4461	90.1636	91.6865	1.52298	0.642088	935.162	1.09744	-75.2946	0.476024
123	USV	TRUE	0.8775	391.289	391.294	0.0052	86.1543	85.4355	86.9763	1.54082	0.614474	-308.314	1.00308	-66.3362	0.630612
124	USV	TRUE	0.853069	391.427	391.434	0.0076	60.0709	58.8685	60.6943	1.82579	0.560813	-231.028	1.01197	-60.4424	0.721251
125	USV	TRUE	0.675734	391.716	391.72	0.004	71.924	71.6939	72.0724	0.378518	0.15678	106.943	1.01449	-71.7843	0.504427
126	USV	TRUE	0.714095	392.004	392.01	0.006	79.0176	76.4496	82.6618	6.21215	2.28359	-1182.81	1.06689	-61.9616	0.711185
127	USV	TRUE	0.843717	419.523	419.527	0.004	91.395	88.9903	92.82	3.82971	1.28505	-960.801	1.00873	-67.4513	0.610745
128	USV	TRUE	0.901256	419.7	419.705	0.0048	62.3147	61.669	62.9604	1.29141	0.413968	-265.476	1.00381	-53.9895	0.771497
129	USV	TRUE	0.771244	420.021	420.023	0.002	79.8073	78.8365	80.7781	1.94157	0.765466	-1019.14	1.00602	-71.0033	0.576231
130	USV	TRUE	0.691402	420.299	420.3	0.0016	60.8958	60.6197	60.9938	0.374065	0.153618	-233.791	1.01068	-62.2286	0.583488
131	USV	TRUE	0.959101	420.539	420.56	0.0208	62.5021	60.8815	63.7555	2.87399	0.840515	-129.45	1.02134	-58.411	0.84256
132	USV	TRUE	0.850235	420.827	420.835	0.0076	93.8015	92.28	94.8123	2.53226	0.742037	-297.247	1.01959	-66.3044	0.652251
133	USV	TRUE	0.78482	421.797	421.799	0.002	81.8424	79.5134	82.88	3.36658	1.38632	-1789.53	1.07181	-62.288	0.783005
134	USV	TRUE	0.731678	421.996	422.009	0.0124	86.6429	85.3515	87.014	1.66251	0.411497	-95.0186	1.01684	-69.5613	0.446643
135	USV	TRUE	0.858752	430.075	430.077	0.0016	75.5878	75.5166	75.8372	0.320627	0.129065	-155.86	1.04572	-65.1021	0.583873
136	USV	TRUE	0.823622	433.02	433.03	0.0096	89.8767	87.0638	91.1161	4.05237	1.33016	-443.631	1.02955	-63.613	0.660123
137	USV	TRUE	0.940364	433.253	433.268	0.0148	74.3138	72.5883	77.6079	5.01956	1.36646	-310.721	1.00934	-62.8942	0.711198
138	USV	TRUE	0.936743	445.67	445.674	0.004	90.8476	86.9288	91.575	4.64612	1.59365	-1105.19	1.11608	-62.8644	0.762672
139	USV	TRUE	0.684528	505.972	505.974	0.0016	94.2211	92.1459	95.7619	3.61596	1.43479	-2259.98	1.00134	-65.6153	0.716053
140	USV	TRUE	0.650108	506.25	506.258	0.0084	73.5604	73.2116	73.7096	0.497963	0.12062	-20.7293	1.01365	-67.7533	0.599908
141	USV	TRUE	0.771285	506.451	506.455	0.004	84.6919	83.8478	85.6214	1.77366	0.681922	-458.18	1.01115	-68.4569	0.597694
142	USV	TRUE	0.650816	514.984	514.987	0.0036	65.8183	65.5251	65.9036	0.378518	0.128218	31.262	1.03799	-62.6455	0.544277
143	USV	TRUE	0.764234	515.295	515.312	0.0172	67.2837	65.124	67.9814	2.85744	0.983135	-130.817	1.03741	-58.0644	0.714301
144	USV	TRUE	0.974677	515.52	515.609	0.0888	66.9682	66.4019	78.3491	11.9472	5.94558	130.736	1.00395	-60.7932	0.643876
145	USV	TRUE	0.749996	515.872	515.912	0.04	63.0894	62.1102	82.2634	20.1532	8.34899	498.763	1.0572	-67.8659	0.492702
146	USV	TRUE	0.694556	528.664	528.667	0.0032	96.9128	96.653	97.0612	0.408206	0.146101	-2.7994e-13	1.05634	-69.5164	0.559287
147	USV	TRUE	0.818328	528.996	529.008	0.012	62.601	58.7928	95.8157	37.023	15.6842	3003.12	1.27791	-71.3729	0.451479
148	USV	TRUE	0.758891	562.364	562.382	0.018	88.4728	86.7176	92.1078	5.39017	1.99093	-293.535	1.00831	-75.0394	0.409605
149	USV	TRUE	0.62592	569.663	569.666	0.0028	89.2765	87.6369	90.6768	3.03992	1.14799	1080.88	1.00768	-70.2159	0.631369
150	USV	TRUE	0.714683	575.652	575.654	0.0024	61.4356	60.5673	61.8364	1.26915	0.467169	-528.812	1.01922	-51.0024	0.84082
151	USV	TRUE	0.994187	576.378	576.618	0.24	68.5287	50.1153	93.2069	43.0916	15.562	-41.0944	7.67785	-54.2012	0.726533
152	USV	TRUE	0.72345	576.821	576.828	0.0072	83.3691	78.8491	85.4917	6.64262	1.97254	-854.465	1.02213	-59.862	0.787286
153	USV	TRUE	0.834271	579.593	579.609	0.0156	81.2473	79.8316	83.5609	3.72924	1.19858	-168.885	1.08006	-67.008	0.642803
154	USV	TRUE	0.645956	579.763	579.772	0.0088	83.0856	81.4098	85.912	4.50221	1.83971	-482.958	1.01983	-71.9478	0.542709
155	USV	TRUE	0.888567	581.935	581.953	0.018	76.4991	76.039	82.4648	6.4258	2.31911	-365.518	1.00441	-63.023	0.723827
156	USV	TRUE	0.884576	582.108	582.113	0.0044	85.2569	84.8932	86.9936	2.1004	0.704051	452.581	1.05923	-65.8448	0.659452
157	USV	TRUE	0.892455	582.261	582.267	0.0064	83.5887	83.2792	84.6153	1.33609	0.562245	-219.472	1.001	-63.5348	0.690935
158	USV	TRUE	0.879766	583.827	583.85	0.0224	87.343	84.9664	94.3848	9.41842	3.54914	-385.693	1.40303	-60.049	0.772203
159	USV	TRUE	0.900767	584.398	584.598	0.2	89.4543	80.2153	96.7977	16.5824	6.38143	48.2637	3.15836	-71.3137	0.480333
160	USV	TRUE	0.745947	584.594	584.6	0.006	93.5351	92.214	94.0962	1.88223	0.630316	-276.168	1.07589	-63.3691	0.694599
161	USV	TRUE	0.935387	584.82	584.823	0.0032	81.605	78.4145	82.6107	4.1962	1.57358	-1266.37	1.15545	-58.0548	0.851223
162	USV	TRUE	0.810031	585	585.01	0.0092	80.5353	78.9847	82.0351	3.05041	0.777667	67.4208	1.30458	-63.5109	0.655731
163	USV	TRUE	0.810126	585.196	585.202	0.0056	78.8878	77.5406	80.7454	3.20477	1.19767	-629.45	1.02585	-59.7946	0.698155
164	USV	TRUE	0.868599	585.536	585.549	0.0128	93.9347	88.7904	95.6395	6.84909	2.46685	-551.538	1.00508	-64.8155	0.65467
165	USV	TRUE	0.827096	585.712	585.715	0.0032	96.7013	96.3451	96.9166	0.571488	0.187945	-170.086	1.00292	-65.2319	0.659682
