# Supplementary material for: Bazedoxifene reverses sexually dimorphic autistic-like abnormalities in biallelic MDGA1-mutant mice
Source: EMBO Mol Med. 2026 Mar 20;18(4):1358–98. doi: 10.1038/s44321-026-00402-y (PMC13084050; doi:10.1038/s44321-026-00402-y)
Supplement: Supplementary file 18 — Source data Fig. 4 [file 44321_2026_402_MOESM18_ESM.zip › Panel C/Batch1/P6/P6_homo_764.xlsx]

## Sheet: Sheet1
ID	Label	Accepted	Score	Begin Time (s)	End Time (s)	Call Length (s)	Principal Frequency (kHz)	Low Freq (kHz)	High Freq (kHz)	Delta Freq (kHz)	Frequency Standard Deviation (kHz)	Slope (kHz/s)	Sinuosity	Mean Power (dB/Hz)	Tonality
1	USV	TRUE	0.657808	64.3198	64.3262	0.0064	63.9558	63.4066	64.0968	0.690239	0.208252	-79.2217	1.02666	-60.0957	0.769241
2	USV	TRUE	0.918456	99.8836	99.886	0.0024	80.4063	78.9367	84.8817	5.94496	2.22977	-2477.07	1.02455	-65.6714	0.713141
3	USV	TRUE	0.790908	106.403	106.405	0.0016	87.7049	85.6209	88.364	2.74314	1.13437	-1714.46	1.03545	-61.7047	0.798567
4	USV	TRUE	0.616058	106.557	106.558	0.0016	96.4404	94.9085	96.9035	1.99501	0.827256	1246.88	1.0473	-73.045	0.565619
5	USV	TRUE	0.893534	110.794	110.802	0.008	56.4477	55.8891	56.9131	1.02402	0.308628	-42.6646	1.05031	-64.7152	0.701539
6	USV	TRUE	0.976702	111.004	111.009	0.0048	62.3927	61.8264	63.0593	1.23295	0.528135	-249.9	1.01451	-66.6378	0.693044
7	USV	TRUE	0.656481	111.455	111.458	0.0032	52.612	52.0257	53.0499	1.02423	0.341847	-310.793	1.00221	-77.8602	0.404967
8	USV	TRUE	0.686353	111.65	111.659	0.0084	89.1969	86.8813	91.6239	4.74261	1.85148	-574.507	1.00059	-71.1958	0.491639
10	USV	TRUE	0.65214	142.037	142.042	0.0052	86.5399	79.9209	86.7683	6.84736	2.20441	1203.48	1.16183	-70.6263	0.551624
11	USV	TRUE	0.674925	153.389	153.448	0.0592	75.1375	56.8796	82.6782	25.7986	5.02264	36.6221	4.19119	-85.8186	0.240618
12	USV	TRUE	0.67692	156.026	156.034	0.008	61.6389	54.0767	62.527	8.4503	2.91622	-1057.91	1.05751	-72.6464	0.544333
13	USV	TRUE	0.899884	163.675	163.677	0.002	85.6804	84.5315	87.4617	2.93017	1.17425	-1549.7	1.01628	-68.1984	0.671439
14	USV	TRUE	0.865016	164.032	164.042	0.0104	54.2368	53.4812	56.6823	3.20118	1.4225	-323.32	1.00852	-52.7453	0.776435
15	USV	TRUE	0.717664	164.246	164.292	0.0464	58.3036	49.0354	59.6692	10.6338	4.52746	-266.192	1.04682	-46.2304	0.843969
16	USV	TRUE	0.625082	174.443	174.445	0.0028	78.7552	78.3693	79.2747	0.905474	0.311266	-316.315	1.0022	-73.2257	0.482244
17	USV	TRUE	0.716092	222.513	222.523	0.0092	53.8071	52.3747	54.9517	2.577	0.753088	-298.605	1.01205	-71.4966	0.539232
18	USV	TRUE	0.887334	222.801	222.803	0.002	77.7431	77.467	77.7699	0.302814	0.114253	-113.873	1.03232	-61.0291	0.719422
19	USV	TRUE	0.641458	225.722	225.723	0.0016	85.4667	85.244	85.8675	0.623441	0.249933	-389.651	1.00816	-66.345	0.645959
20	USV	TRUE	0.652564	240.931	240.933	0.002	78.8457	77.7057	79.3534	1.64767	0.682218	-884.269	1.0544	-73.9037	0.541859
21	USV	TRUE	0.866087	241.095	241.102	0.0072	51.8204	51.4494	51.8501	0.400784	0.129223	-8.75657	1.02159	-68.397	0.584328
22	USV	TRUE	0.62583	241.326	241.341	0.0148	77.9873	76.5072	79.8186	3.31137	1.10651	-164.465	1.05522	-73.3738	0.43554
23	USV	TRUE	0.767488	243.747	243.757	0.0104	51.2692	50.3118	51.6552	1.34337	0.387735	-42.8188	1.04931	-64.3872	0.726856
24	USV	TRUE	0.638864	244.007	244.026	0.0196	53.7378	52.105	61.6446	9.5396	3.26092	-486.704	1.00346	-65.9696	0.728911
25	USV	TRUE	0.841743	244.055	244.058	0.0036	85.8462	85.0966	86.3583	1.26173	0.436629	357.827	1.00677	-73.9801	0.463221
26	USV	TRUE	0.604121	244.24	244.276	0.0352	83.9518	77.261	98.4544	21.1934	9.10506	-575.22	1.13199	-73.2684	0.480235
27	USV	TRUE	0.696281	244.438	244.442	0.004	91.9122	88.4313	95.0294	6.59809	2.36501	-1776.03	1.00527	-72.8011	0.495288
28	USV	TRUE	0.632643	244.634	244.639	0.0052	97.5749	95.3261	99.2374	3.91135	1.29918	-773.756	1.00648	-73.2649	0.55769
29	USV	TRUE	0.777041	245.063	245.068	0.0056	79.2007	78.4214	79.7499	1.32852	0.418071	-232.73	1.00351	-67.8302	0.590269
30	USV	TRUE	0.769968	245.273	245.287	0.0136	81.3195	80.6208	88.3913	7.77051	3.43589	-578.525	1.01291	-65.1383	0.571426
31	USV	TRUE	0.651993	253.726	253.729	0.0028	84.2982	80.9138	85.5451	4.63128	1.74158	-1717.64	1.04773	-71.9151	0.616776
32	USV	TRUE	0.684382	254.028	254.034	0.006	86.4416	83.1426	87.1133	3.97073	1.21365	-372.57	1.5431	-54.5913	0.869321
33	USV	TRUE	0.64565	254.183	254.187	0.0044	95.8462	94.1391	97.5532	3.41408	1.21835	-841.843	1.00843	-68.7177	0.656393
