# Supplementary material for: Bazedoxifene reverses sexually dimorphic autistic-like abnormalities in biallelic MDGA1-mutant mice
Source: EMBO Mol Med. 2026 Mar 20;18(4):1358–98. doi: 10.1038/s44321-026-00402-y (PMC13084050; doi:10.1038/s44321-026-00402-y)
Supplement: Supplementary file 18 — Source data Fig. 4 [file 44321_2026_402_MOESM18_ESM.zip › Panel C/Batch1/P6/P6_homo_767.xlsx]

## Sheet: Sheet1
ID	Label	Accepted	Score	Begin Time (s)	End Time (s)	Call Length (s)	Principal Frequency (kHz)	Low Freq (kHz)	High Freq (kHz)	Delta Freq (kHz)	Frequency Standard Deviation (kHz)	Slope (kHz/s)	Sinuosity	Mean Power (dB/Hz)	Tonality
1	USV	TRUE	0.971372	4.30131	4.30491	0.0036	81.7572	80.3285	82.0652	1.73673	0.570775	210.962	1.40584	-59.2289	0.811266
2	USV	TRUE	0.931468	4.61211	4.61731	0.0052	83.4437	80.5343	86.1898	5.6555	1.87567	591.715	2.55798	-62.95	0.795624
3	USV	TRUE	0.686192	4.76771	4.78291	0.0152	83.7907	82.5958	84.9337	2.3379	0.625798	-26.953	1.18752	-63.6086	0.722342
4	USV	TRUE	0.696562	4.93691	4.94611	0.0092	85.0647	80.371	87.3615	6.99054	2.40974	-807.285	1.0196	-64.8507	0.729487
5	USV	TRUE	0.765699	11.9468	11.95	0.0032	88.1139	87.3843	88.5852	1.20089	0.42945	-363.435	1.01157	-66.7323	0.629279
6	USV	TRUE	0.784029	15.8433	15.8453	0.002	84.2793	84.0611	84.4708	0.40969	0.159561	62.9803	1.1266	-62.5946	0.742968
7	USV	TRUE	0.686182	16.0548	16.0608	0.006	91.4694	89.9257	92.7905	2.86486	0.897113	-470.037	1.0041	-71.3457	0.541596
8	USV	TRUE	0.791879	16.2956	16.302	0.0064	89.6167	87.5089	91.3534	3.84456	1.19823	-592.162	1.00306	-59.1406	0.789452
9	USV	TRUE	0.837008	16.4712	16.4728	0.0016	89.8588	89.5382	90.5357	0.997506	0.403004	-623.441	1.0194	-67.691	0.637729
10	USV	TRUE	0.742113	18.7103	18.7155	0.0052	95.2559	92.5246	97.5195	4.99495	1.70975	-1017.37	1.01553	-57.7443	0.84427
11	USV	TRUE	0.689914	18.9223	18.9263	0.004	89.2603	86.8882	91.0331	4.14493	1.45865	-1063.44	1.00282	-64.9037	0.688492
12	USV	TRUE	0.798375	19.3122	19.3158	0.0036	89.7702	88.501	91.0839	2.58283	0.86905	-716.778	1.00597	-62.213	0.783823
13	USV	TRUE	0.761476	21.1933	21.2073	0.014	89.559	88.157	90.9902	2.83318	1.03195	-39.7538	1.10797	-69.1712	0.601114
14	USV	TRUE	0.76416	22.3548	22.3624	0.0076	87.083	82.6298	89.1092	6.47934	2.23755	-924.559	1.03343	-64.1442	0.705322
15	USV	TRUE	0.726154	24.5495	24.5567	0.0072	100.59	98.267	101.279	3.01179	0.952915	-347.813	1.09935	-70.3865	0.588367
16	USV	TRUE	0.846743	35.8911	35.9011	0.01	90.2906	88.3448	90.9641	2.61932	0.792357	-192.357	1.09458	-53.1999	0.873508
17	USV	TRUE	0.784426	36.0671	36.0731	0.006	90.9099	80.3856	93.3221	12.9364	5.02439	-2332.78	1.60771	-58.034	0.802868
18	USV	TRUE	0.754556	36.285	36.2866	0.0016	90.5478	90.0223	90.8952	0.872818	0.347517	-545.511	1.00577	-66.5295	0.572408
19	USV	TRUE	0.660126	36.4914	36.4934	0.002	84.7182	83.3734	86.4193	3.04596	1.10856	-1474.63	1.00344	-63.4632	0.76401
20	USV	TRUE	0.893123	38.7064	38.71	0.0036	83.4793	82.7297	84.9711	2.24142	0.741481	-600.051	1.01913	-56.5712	0.849815
21	USV	TRUE	0.837961	38.8444	38.8564	0.012	98.6852	95.9762	99.4867	3.51057	1.01066	-118.39	1.25809	-63.6194	0.705332
22	USV	TRUE	0.657831	39.0292	39.0332	0.004	96.3478	93.5794	99.2869	5.70746	1.93638	-1458.74	1.00124	-68.342	0.664378
23	USV	TRUE	0.9389	45.0688	45.0712	0.0024	78.1845	77.3161	78.9192	1.60314	0.577862	-667.973	1.0011	-65.0002	0.68826
24	USV	TRUE	0.634774	45.2679	45.2707	0.0028	95.5515	94.0894	96.6128	2.52345	0.893726	-908.302	1.00443	-63.4374	0.766201
25	USV	TRUE	0.628582	48.2805	48.2833	0.0028	81.3003	80.4097	82.0574	1.64767	0.598769	-609.658	1.00352	-73.8611	0.490517
26	USV	TRUE	0.729207	53.6122	53.617	0.0048	84.0555	82.675	84.2782	1.60314	0.523988	276.895	1.09409	-61.2122	0.787672
27	USV	TRUE	0.694181	57.3303	57.3323	0.002	83.1319	82.8558	83.1587	0.302814	0.114253	-113.873	1.03232	-63.2587	0.708465
28	USV	TRUE	0.644942	60.4564	60.4632	0.0068	94.8926	91.8678	97.3269	5.45911	1.76165	-805.287	1.00455	-63.719	0.76242
29	USV	TRUE	0.677839	60.8576	60.8612	0.0036	81.9722	81.6791	82.0576	0.378518	0.128218	-31.262	1.03799	-69.5147	0.542165
30	USV	TRUE	0.892636	124.326	124.343	0.0168	55.2879	54.6645	55.6293	0.96485	0.278745	0.325031	1.01977	-50.1347	0.78514
31	USV	TRUE	0.776793	125.978	125.993	0.0148	85.2153	83.3524	88.2138	4.86136	1.08276	-127.673	1.2131	-52.3388	0.877454
32	USV	TRUE	0.630719	173.502	173.511	0.0088	87.8557	87.0896	94.4621	7.3725	3.76097	-835.274	1.00036	-75.8406	0.482019
33	USV	TRUE	0.612632	202.78	202.783	0.0036	83.4748	81.9384	85.0037	3.06525	1.06019	-874.887	1.00162	-75.1182	0.527582
34	USV	TRUE	0.83392	214.455	214.462	0.0068	80.9628	80.4393	81.3681	0.928792	0.276966	-40.2195	1.04986	-60.0732	0.762837
35	USV	TRUE	0.791674	214.822	214.828	0.006	81.4454	79.2485	82.7071	3.45862	1.11877	-580.929	1.01124	-60.8153	0.798513
36	USV	TRUE	0.860451	292.738	292.748	0.0092	62.1191	55.1785	63.0764	7.89791	3.56196	-1010.83	1.04672	-68.9035	0.654265
37	USV	TRUE	0.683626	388.219	388.225	0.006	100.316	98.3811	101.565	3.18364	1.03885	-470.788	1.03468	-71.5356	0.535272
38	USV	TRUE	0.780544	388.611	388.624	0.0132	81.8694	80.8259	84.3216	3.49572	1.21805	-269.838	1.02839	-64.9416	0.594431
39	USV	TRUE	0.624243	403.545	403.546	0.0016	88.3693	87.9418	91.7359	3.79409	1.54833	-2104.11	1.2499	-66.768	0.728012
40	USV	TRUE	0.694384	484.568	484.571	0.0028	92.704	91.613	93.7951	2.18204	0.763557	-779.302	1	-69.2335	0.585234
41	USV	TRUE	0.634602	484.818	484.819	0.0016	81.1907	80.0596	81.4312	1.37157	0.580791	-857.232	1.07696	-70.3212	0.631892
42	USV	TRUE	0.690585	484.988	484.99	0.002	95.9626	95.6464	96.5816	0.935162	0.356582	-467.581	1.01392	-65.1196	0.609807
43	USV	TRUE	0.696445	493.439	493.453	0.0136	89.1549	87.4303	92.2259	4.79565	1.58226	-130.631	1.37787	-76.3694	0.44962
44	USV	TRUE	0.72604	507.662	507.663	0.0016	91.5466	91.2972	91.6179	0.320627	0.129065	-155.86	1.04572	-64.6849	0.629204
45	USV	TRUE	0.740714	511.846	511.853	0.0068	102.806	102.448	103.447	0.999098	0.334774	-38.2868	1.07311	-72.3554	0.485778
46	USV	TRUE	0.675454	521.797	521.803	0.0064	96.67	93.9091	97.3083	3.39924	1.0102	-377.281	1.26541	-56.3035	0.84997
47	USV	TRUE	0.741575	548.404	548.405	0.0016	101.629	100.925	101.798	0.872818	0.366946	-545.511	1.05325	-73.4384	0.490028
48	USV	TRUE	0.626619	548.615	548.619	0.0044	81.1389	80.1666	81.2131	1.04649	0.364318	-222.139	1.03713	-66.1479	0.654487
49	USV	TRUE	0.796913	568.757	568.762	0.0048	106.133	105.888	106.266	0.378518	0.144472	28.6478	1.02946	-62.263	0.643875
