# Supplementary material for: Bazedoxifene reverses sexually dimorphic autistic-like abnormalities in biallelic MDGA1-mutant mice
Source: EMBO Mol Med. 2026 Mar 20;18(4):1358–98. doi: 10.1038/s44321-026-00402-y (PMC13084050; doi:10.1038/s44321-026-00402-y)
Supplement: Supplementary file 18 — Source data Fig. 4 [file 44321_2026_402_MOESM18_ESM.zip › Panel C/Batch1/P6/P6_homo_773.xlsx]

## Sheet: Sheet1
ID	Label	Accepted	Score	Begin Time (s)	End Time (s)	Call Length (s)	Principal Frequency (kHz)	Low Freq (kHz)	High Freq (kHz)	Delta Freq (kHz)	Frequency Standard Deviation (kHz)	Slope (kHz/s)	Sinuosity	Mean Power (dB/Hz)	Tonality
1	USV	TRUE	0.893139	5.85724	5.85884	0.0016	61.6506	61.3834	63.5209	2.13751	0.869791	-1168.95	1.25162	-58.3306	0.84779
2	USV	TRUE	0.863992	16.1296	16.1328	0.0032	95.9593	95.4096	96.2682	0.858624	0.336536	-268.594	1.00006	-68.3726	0.585912
3	USV	TRUE	0.682733	16.2804	16.2836	0.0032	90.77	89.6121	90.8516	1.23946	0.430247	315.432	1.1126	-69.4218	0.595721
4	USV	TRUE	0.69156	28.8252	28.84	0.0148	66.1214	64.6741	68.065	3.39089	1.07604	-234.309	1.01849	-40.6723	0.920186
5	USV	TRUE	0.99146	28.9988	29.0028	0.004	63.1424	62.6155	64.5229	1.90743	0.620912	-453.581	1.02273	-56.9906	0.843326
6	USV	TRUE	0.924866	29.1503	29.1699	0.0196	66.6441	62.3097	68.2398	5.93012	1.83472	-145.762	1.23785	-51.7176	0.889667
7	USV	TRUE	0.759563	29.3359	29.3527	0.0168	60.17	59.6813	62.3029	2.62159	0.762211	112.325	1.03613	-59.4025	0.661541
8	USV	TRUE	0.844136	34.7459	34.7551	0.0092	96.5051	95.2894	97.8559	2.5665	0.875872	291.269	1.04949	-70.028	0.542487
9	USV	TRUE	0.854627	35.8223	35.8255	0.0032	86.2636	84.6902	89.8336	5.14339	1.71806	-1526.13	1.01548	-57.2937	0.847594
10	USV	TRUE	0.721778	35.9763	35.9823	0.006	92.8686	84.6985	94.1252	9.4267	3.52906	-1606.39	1.01461	-65.2333	0.696073
11	USV	TRUE	0.657753	37.1125	37.1169	0.0044	79.9072	78.4363	81.5693	3.13299	1.05408	-686.142	1.00817	-53.5677	0.837477
12	USV	TRUE	0.98058	38.2352	38.2488	0.0136	88.796	85.2792	98.5287	13.2496	5.39751	908.23	1.09916	-69.7975	0.653981
13	USV	TRUE	0.877619	38.3884	38.4052	0.0168	67.76	65.0671	68.6399	3.57274	1.34033	-165.299	1.12496	-41.7012	0.916811
14	USV	TRUE	0.960675	38.5352	38.5644	0.0292	65.2432	60.7836	67.9654	7.18187	2.04593	-202.345	1.11164	-38.5093	0.919928
15	USV	TRUE	0.845423	38.7348	38.7444	0.0096	62.8707	61.5645	63.5336	1.96907	0.61149	17.3507	1.13832	-53.606	0.772505
16	USV	TRUE	0.871941	50.8856	50.8896	0.004	66.6901	66.6604	67.0389	0.378518	0.116421	63.9297	1.01487	-59.3518	0.774113
17	USV	TRUE	0.766783	53.5038	53.5118	0.008	81.6159	78.7287	81.7198	2.99103	0.811707	209.38	1.1968	-65.8766	0.663421
18	USV	TRUE	0.897451	66.6016	66.6164	0.0148	69.1958	67.8533	71.066	3.21272	0.944193	-215.505	1.00309	-55.5455	0.793644
19	USV	TRUE	0.716508	66.7828	66.7892	0.0064	65.3281	63.0867	65.7573	2.67068	0.795363	38.094	1.42204	-68.9606	0.65513
20	USV	TRUE	0.808114	66.954	66.9644	0.0104	65.6887	64.6737	66.2119	1.53818	0.628999	-122.668	1.04961	-67.6606	0.643053
21	USV	TRUE	0.870333	67.2887	67.2967	0.008	60.9114	58.9742	61.2528	2.27853	0.555123	-79.376	1.16107	-56.3958	0.728101
22	USV	TRUE	0.848225	67.6683	67.7027	0.0344	65.5727	62.1853	67.8962	5.71089	1.68309	-164.667	1.06347	-46.3422	0.861038
23	USV	TRUE	0.750072	67.8291	67.8527	0.0236	63.855	61.5023	64.2929	2.79064	0.775942	-61.816	1.06475	-43.8811	0.866998
24	USV	TRUE	0.929984	68.0263	68.0527	0.0264	66.9276	58.8525	68.9018	10.0493	2.96438	-283.417	1.21438	-48.0456	0.879196
25	USV	TRUE	0.761651	68.3827	68.4371	0.0544	102.085	82.8773	106.256	23.3791	4.63889	76.2547	3.73404	-85.1188	0.247249
26	USV	TRUE	0.775593	68.5895	68.5983	0.0088	63.3655	63.0315	63.692	0.660551	0.168814	55.9944	1.01171	-65.9575	0.66203
27	USV	TRUE	0.941212	90.1603	90.2759	0.1156	75.4591	61.307	87.7087	26.4018	9.27519	117.279	1.25903	-55.0715	0.776672
28	USV	TRUE	0.955384	93.3248	93.3408	0.016	85.9075	82.4661	89.0633	6.59723	2.27512	-457.072	1.02236	-54.4177	0.844773
29	USV	TRUE	0.821508	93.4724	93.4792	0.0068	66.6901	63.0979	68.556	5.45808	1.64078	808.695	1.06465	-58.467	0.801096
30	USV	TRUE	0.903929	93.6948	93.7072	0.0124	88.5983	87.3044	90.2512	2.94682	0.967419	-194.572	1.01395	-60.6996	0.776732
31	USV	TRUE	0.968555	93.8776	93.8864	0.0088	83.2415	81.4157	85.2072	3.7915	1.2882	-441.487	1.00822	-61.8965	0.719106
32	USV	TRUE	0.934136	94.2156	94.2264	0.0108	90.0244	88.6804	91.7109	3.03058	1.03837	-174.666	1.14463	-64.3275	0.576317
33	USV	TRUE	0.776653	94.7256	94.7312	0.0056	89.9764	88.0582	91.8245	3.7663	1.50715	-576.378	1.12853	-68.81	0.524764
34	USV	TRUE	0.739598	95.0724	95.08	0.0076	84.0818	83.1581	87.0373	3.87923	1.25138	-485.228	1.02402	-65.769	0.541099
35	USV	TRUE	0.809538	95.2391	95.2415	0.0024	63.4325	63.1192	63.4878	0.368537	0.165215	-157.023	1.00351	-48.7214	0.829466
36	USV	TRUE	0.972412	95.4455	95.4767	0.0312	85.4553	84.7749	92.5904	7.81547	2.94997	-246.861	1.01031	-67.2415	0.600447
37	USV	TRUE	0.985591	116.571	116.584	0.0136	85.2618	83.0353	85.2915	2.25626	0.543433	93.668	1.05341	-60.3341	0.73374
38	USV	TRUE	0.843879	116.764	116.786	0.022	77.3238	76.5601	84.9845	8.42439	3.3853	366.826	1.04808	-71.4002	0.551256
39	USV	TRUE	0.878888	116.95	116.957	0.0068	78.4464	77.1577	82.4573	5.29959	2.25766	766.15	1.00113	-69.2711	0.64051
40	USV	TRUE	0.680194	119.739	119.744	0.0052	83.3603	82.7925	83.7749	0.982423	0.336249	-63.5573	1.10813	-72.0396	0.551757
41	USV	TRUE	0.962945	147.091	147.093	0.0024	92.9831	92.7159	93.2503	0.534378	0.192398	-222.658	1	-69.1118	0.536996
42	USV	TRUE	0.713371	147.26	147.263	0.0028	90.5335	86.0358	93.2944	7.25864	2.66137	-2687.8	1.0061	-61.4201	0.801391
43	USV	TRUE	0.87985	147.405	147.429	0.0244	84.6178	81.6197	87.5811	5.96138	1.79536	-173.832	1.2303	-60.793	0.789458
44	USV	TRUE	0.860105	147.589	147.594	0.0048	77.4174	77.0018	77.6846	0.682817	0.211504	-90.837	1.04099	-60.9399	0.76525
45	USV	TRUE	0.92842	147.948	147.955	0.0068	81.5755	80.6181	82.1619	1.54376	0.493002	-229.283	1.00701	-58.9412	0.775614
46	USV	TRUE	0.834797	153.814	153.818	0.004	82.7717	81.8736	83.3506	1.47696	0.532967	-398.76	1.00883	-61.2736	0.771988
47	USV	TRUE	0.867607	161.077	161.085	0.008	82.7434	81.667	87.4137	5.74662	2.17722	-754.589	1.00959	-62.0233	0.711376
48	USV	TRUE	0.969692	161.271	161.299	0.0284	92.1469	82.2072	92.6613	10.4541	3.68521	309.309	1.10666	-66.2243	0.597067
49	USV	TRUE	0.666538	169.243	169.248	0.0044	78.6886	78.3769	79.0374	0.660551	0.244183	-26.9888	1.08542	-66.7375	0.649568
50	USV	TRUE	0.934504	169.576	169.583	0.0068	86.5103	85.3451	86.6291	1.28399	0.359505	92.64	1.07694	-61.7863	0.730468
51	USV	TRUE	0.866062	169.953	169.959	0.0064	82.5078	78.5272	85.1076	6.58045	3.02629	1067.84	1.02472	-71.6209	0.553231
52	USV	TRUE	0.773819	170.112	170.135	0.0236	88.3638	86.6637	89.5707	2.90703	1.06151	80.1807	1.06526	-72.2816	0.622538
53	USV	TRUE	0.826651	170.305	170.318	0.0124	74.1076	72.9869	74.3303	1.34337	0.364584	55.6576	1.02682	-69.6905	0.542916
54	USV	TRUE	0.826033	172.661	172.677	0.0152	59.9513	57.7989	61.2427	3.44377	1.05458	-225.835	1.01508	-55.1835	0.720395
55	USV	TRUE	0.750593	172.829	172.845	0.0164	63.475	61.1742	64.1871	3.01289	1.03192	-129.576	1.06697	-57.8088	0.71878
56	USV	TRUE	0.831131	173.009	173.025	0.0156	63.0163	62.6452	63.9738	1.32852	0.2907	-53.5732	1.01183	-44.1908	0.851988
57	USV	TRUE	0.818585	173.197	173.198	0.0016	55.7711	54.6222	56.7419	2.1197	0.83892	-1324.81	1.00085	-60.9473	0.77029
58	USV	TRUE	0.794052	177.768	177.785	0.0172	92.4122	85.854	93.8669	8.01286	2.20527	-442.732	1.03075	-64.1689	0.707654
59	USV	TRUE	0.971062	177.943	177.954	0.0116	85.0929	83.5378	85.4269	1.88918	0.370074	94.6185	1.02707	-61.8086	0.711495
60	USV	TRUE	0.730902	215.794	215.796	0.002	83.2993	82.9831	83.5888	0.605629	0.218335	-290.727	1.00254	-66.8317	0.66392
62	USV	TRUE	0.844028	240.187	240.194	0.0076	90.4496	85.9531	91.4656	5.51246	1.79974	588.318	1.12366	-75.8343	0.448734
63	USV	TRUE	0.669058	284.14	284.143	0.0024	96.3375	95.4023	96.9386	1.53634	0.557485	-640.141	1.00745	-65.0981	0.730767
64	USV	TRUE	0.936417	284.293	284.309	0.0152	65.506	63.7819	66.9459	3.16395	0.994607	-222.344	1.00685	-56.0229	0.846395
65	USV	TRUE	0.657784	285.267	285.274	0.0072	97.1446	96.9071	97.4557	0.54854	0.129217	57.6822	1.00576	-73.4902	0.452517
66	USV	TRUE	0.635346	287.172	287.186	0.0136	63.5009	62.6295	64.5924	1.96293	0.503381	-47.1557	1.06078	-42.9461	0.916034
67	USV	TRUE	0.947302	287.339	287.358	0.0188	65.5359	64.5116	66.0155	1.50391	0.577616	20.8289	1.05469	-59.6236	0.839605
68	USV	TRUE	0.867431	289.584	289.595	0.0112	64.5365	63.5642	64.8927	1.32852	0.381291	-88.2496	1.03418	-53.2018	0.775794
69	USV	TRUE	0.742938	289.783	289.785	0.002	91.8335	91.3837	92.2833	0.899537	0.320169	-425.594	1.00633	-67.6806	0.592913
70	USV	TRUE	0.981525	289.946	289.978	0.032	91.7419	89.081	94.1964	5.11536	1.74181	124.389	1.02747	-72.305	0.536099
71	USV	TRUE	0.814754	291.48	291.487	0.0076	91.617	89.1232	92.9925	3.86928	1.188	-441.763	1.04269	-67.9098	0.584082
72	USV	TRUE	0.727079	343.875	343.878	0.0036	101.306	100.423	102.338	1.91486	0.630161	-519.31	1.00413	-65.7477	0.698779
73	USV	TRUE	0.876582	345.031	345.045	0.0132	93.0822	86.5212	96.2291	9.70787	3.09811	-760.472	1.02589	-53.6807	0.8636
74	USV	TRUE	0.918654	345.263	345.274	0.0116	63.8619	61.6353	66.6451	5.0098	1.44493	-406.01	1.01363	-52.1634	0.861843
75	USV	TRUE	0.839936	345.615	345.617	0.002	106.718	105.939	107.497	1.5586	0.583176	-779.302	1	-70.0109	0.528179
76	USV	TRUE	0.965749	345.825	345.832	0.0068	83.5699	82.3133	84.4657	2.15236	0.765811	-313.973	1.00818	-60.7977	0.772608
77	USV	TRUE	0.788366	348.819	348.827	0.0084	62.7295	61.7276	63.5905	1.8629	0.451289	-165.244	1.0196	-54.1549	0.712406
78	USV	TRUE	0.753082	351.892	351.894	0.0016	103.241	102.617	103.864	1.24688	0.492874	-779.302	1	-68.6685	0.516935
79	USV	TRUE	0.971809	352.1	352.132	0.0328	70.4253	69.3566	70.9642	1.60761	0.495766	-23.5849	1.03582	-52.6495	0.851196
80	USV	TRUE	0.772985	352.277	352.282	0.0048	69.9151	68.1635	70.546	2.38244	0.812627	-507.708	1.02874	-61.6435	0.721953
81	USV	TRUE	0.988934	353.226	353.242	0.0156	88.0271	87.6337	90.6545	3.02072	0.85668	-163.119	1.02462	-55.286	0.853497
82	USV	TRUE	0.991513	358.151	358.16	0.0096	60.3401	59.3381	60.3697	1.03165	0.294437	76.2317	1.0181	-54.2083	0.865101
83	USV	TRUE	0.821156	358.325	358.337	0.0124	65.8182	64.9289	66.6216	1.69272	0.556984	-64.8658	1.05998	-57.593	0.833251
84	USV	TRUE	0.764039	360.643	360.649	0.0056	60.9114	60.5774	60.941	0.363674	0.144544	-69.5142	1.0093	-54.6859	0.703517
85	USV	TRUE	0.878869	361.361	361.363	0.0028	101.859	101.859	101.859	1.42109e-14	5.61733e-15	2.19783e-12	1	-71.507	0.468457
86	USV	TRUE	0.816709	366.07	366.073	0.0032	77.9528	76.9435	79.6747	2.73127	0.926975	-833.42	1.01653	-59.1031	0.783914
87	USV	TRUE	0.675784	419.642	419.644	0.002	84.5475	83.9285	84.8637	0.935162	0.356582	-467.581	1.01392	-70.073	0.590869
88	USV	TRUE	0.951655	445.921	445.927	0.006	77.7129	76.9296	78.7851	1.85548	0.617835	-300.444	1.00531	-55.8316	0.834844
89	USV	TRUE	0.981943	448.181	448.2	0.0184	61.2917	59.4436	61.7073	2.26369	0.631862	10.8973	1.07352	-41.4894	0.86856
90	USV	TRUE	0.991091	448.348	448.408	0.0592	83.6251	59.3364	88.5864	29.25	10.9672	492.64	1.4135	-50.4236	0.83581
91	USV	TRUE	0.887411	448.655	448.659	0.004	78.2537	76.7471	81.4823	4.73519	1.41683	-1020.51	1.03524	-53.8001	0.840853
92	USV	TRUE	0.773394	450.751	450.796	0.0444	61.5998	60.0857	62.3568	2.27111	0.681283	-10.6662	1.04546	-50.9652	0.865346
93	USV	TRUE	0.616968	450.964	450.971	0.0068	79.7598	78.8987	80.1958	1.29708	0.409507	47.9279	1.11336	-71.5855	0.591759
94	USV	TRUE	0.810692	460.277	460.285	0.0076	88.8001	87.5384	90.4181	2.87971	1.0017	-420.399	1.01282	-57.7331	0.782666
95	USV	TRUE	0.762402	474.384	474.387	0.0036	76.1624	74.5547	76.7921	2.23739	0.794747	-622.985	1.00029	-56.5667	0.82965
97	USV	TRUE	0.944299	588.835	588.874	0.0392	64.3678	61.5674	87.4845	25.9171	10.457	704.467	1.40914	-53.8068	0.791906
98	USV	TRUE	0.753492	599.678	599.689	0.0104	86.2524	83.536	87.443	3.90706	1.26209	-358.619	1.12331	-56.1353	0.852979
