# Supplementary material for: Bazedoxifene reverses sexually dimorphic autistic-like abnormalities in biallelic MDGA1-mutant mice
Source: EMBO Mol Med. 2026 Mar 20;18(4):1358–98. doi: 10.1038/s44321-026-00402-y (PMC13084050; doi:10.1038/s44321-026-00402-y)
Supplement: Supplementary file 18 — Source data Fig. 4 [file 44321_2026_402_MOESM18_ESM.zip › Panel C/Batch1/P6/P6_homo_no tag.xlsx]

## Sheet: Sheet1
ID	Label	Accepted	Score	Begin Time (s)	End Time (s)	Call Length (s)	Principal Frequency (kHz)	Low Freq (kHz)	High Freq (kHz)	Delta Freq (kHz)	Frequency Standard Deviation (kHz)	Slope (kHz/s)	Sinuosity	Mean Power (dB/Hz)	Tonality
3	USV	TRUE	0.959029	11.5768	11.5832	0.0064	87.5379	81.5706	89.5558	7.98523	2.88209	-1287.58	1.03745	-44.1034	0.938181
10	USV	TRUE	0.695834	54.6701	54.6717	0.0016	64.297	62.5336	69.2668	6.73317	2.76512	-4208.23	1.00803	-45.3585	0.927829
11	USV	TRUE	0.977228	54.9825	54.9841	0.0016	65.1815	63.9525	65.6981	1.74564	0.709855	-1091.02	1.02644	-42.3042	0.925835
12	USV	TRUE	0.714355	58.0687	58.0791	0.0104	70.0483	63.3463	70.7608	7.4145	2.1296	456.575	1.33113	-34.7459	0.932967
13	USV	TRUE	0.938415	62.0428	62.0488	0.006	70.5448	70.2432	70.7759	0.532639	0.197179	-20.9655	1.03724	-38.1727	0.917755
14	USV	TRUE	0.631916	62.8055	62.8503	0.0448	41.248	29.5808	49.0113	19.4306	4.72048	-11.1008	6.13985	-93.0511	0.156213
16	USV	TRUE	0.706616	67.8515	67.8615	0.01	61.2032	59.0063	61.2403	2.234	0.591069	-117.355	1.11921	-40.7765	0.887914
17	USV	TRUE	0.780962	68.1331	68.1559	0.0228	62.1333	57.1784	65.8802	8.70177	2.3524	-432.708	1.02151	-34.1494	0.920857
18	USV	TRUE	0.951934	68.4547	68.4651	0.0104	84.8281	82.891	87.5149	4.62386	1.311	-410.086	1.02409	-62.6513	0.718926
19	USV	TRUE	0.873177	76.3709	76.3733	0.0024	75.6389	74.7706	76.6409	1.87032	0.673966	-779.302	1.00083	-71.9331	0.514718
20	USV	TRUE	0.978728	76.5177	76.5485	0.0308	58.9997	58.7078	59.2508	0.543028	0.168256	-9.17925	1.00268	-44.8214	0.919583
21	USV	TRUE	0.863985	76.9425	76.9581	0.0156	69.2552	60.4967	69.6478	9.15111	3.00865	-377.268	1.25245	-38.5538	0.868931
22	USV	TRUE	0.768499	77.1988	77.2008	0.002	92.067	91.8933	92.2407	0.347346	0.151643	-197.847	1.00936	-65.6764	0.642327
23	USV	TRUE	0.735622	77.432	77.4424	0.0104	95.8556	92.1228	96.8168	4.69403	1.89643	-463.607	1.00317	-72.0015	0.493778
24	USV	TRUE	0.721858	77.9708	77.9748	0.004	61.7875	57.7203	71.4731	13.7528	5.02425	-3676.55	1.05991	-48.0618	0.891764
25	USV	TRUE	0.653605	78.7455	78.7483	0.0028	92.2951	91.731	92.3619	0.630863	0.228793	-204.986	1.0346	-62.0362	0.711939
26	USV	TRUE	0.927688	110.244	110.248	0.004	94.1746	93.1281	95.2657	2.13751	0.696848	-524.764	1.00258	-63.4011	0.729027
27	USV	TRUE	0.97853	110.879	110.931	0.0524	91.2698	89.3823	91.4673	2.08502	0.889366	37.1444	1.00131	-66.8422	0.576078
28	USV	TRUE	0.683438	117.65	117.657	0.0064	83.2623	81.4082	96.0953	14.6871	5.8816	-2391.59	1.01067	-71.0201	0.603524
29	USV	TRUE	0.624708	159.886	159.907	0.0216	92.8482	81.0914	93.3346	12.2432	6.11439	-568.812	1.00015	-73.069	0.453248
30	USV	TRUE	0.756344	166.83	166.834	0.0036	96.8902	90.2772	105.091	14.8142	5.21664	-4285.15	1.00289	-50.9966	0.892954
31	USV	TRUE	0.900668	175.199	175.233	0.034	61.4544	59.9626	94.8923	34.9297	15.6739	1109.46	1.20366	-51.4683	0.869368
32	USV	TRUE	0.838966	175.371	175.396	0.0244	95.3301	60.0483	101.097	41.0486	16.6367	1586.62	1.34546	-53.3254	0.867298
33	USV	TRUE	0.715428	187.305	187.349	0.044	89.323	72.0647	90.7447	18.6799	9.04876	404.039	1.05679	-71.1396	0.538256
35	USV	TRUE	0.904291	205.541	205.551	0.0108	59.5898	57.6018	61.0623	3.46047	0.969401	-249.345	1.04549	-37.206	0.924558
36	USV	TRUE	0.793341	205.814	205.843	0.0284	88.6534	76.1692	91.4886	15.3194	5.05147	-508.457	1.1656	-53.4986	0.867756
37	USV	TRUE	0.731577	206.478	206.485	0.0068	65.3047	64.9815	67.85	2.86857	1.00395	-298.355	1.13003	-43.4401	0.912767
38	USV	TRUE	0.626338	211.783	211.786	0.0028	89.446	84.7405	97.6249	12.8845	4.81824	4848.99	1.00418	-48.0165	0.925296
39	USV	TRUE	0.73228	213.021	213.036	0.0148	64.5244	63.3357	66.5285	3.19289	0.943498	-85.242	1.10348	-32.8329	0.916994
40	USV	TRUE	0.619479	214.344	214.347	0.0028	81.325	80.4344	82.4828	2.04845	0.689386	-699.781	1.00693	-68.6605	0.650642
41	USV	TRUE	0.666212	214.455	214.514	0.0588	66.9872	61.4414	90.4773	29.0358	5.33546	14.8066	1.53128	-39.3425	0.86647
42	USV	TRUE	0.957971	219.009	219.022	0.0132	65.3886	64.9388	65.8357	0.89688	0.318815	-40.0565	1.01822	-51.3386	0.841507
43	USV	TRUE	0.909276	219.309	219.323	0.0132	84.6198	84.5826	86.16	1.57734	0.345295	-84.9115	1.01388	-64.5558	0.651792
44	USV	TRUE	0.91207	219.807	219.85	0.0424	90.7027	83.7794	94.4867	10.7073	3.65993	23.4569	1.27514	-70.7749	0.593475
45	USV	TRUE	0.676483	224.362	224.371	0.0088	62.4146	59.2294	63.7709	4.54149	1.40044	145.65	1.6249	-42.5511	0.917202
46	USV	TRUE	0.741415	237.244	237.255	0.0104	66.2764	64.0914	66.2869	2.19553	0.822151	-193.615	1.03792	-34.0744	0.930619
48	USV	TRUE	0.782059	239.998	240.01	0.0116	77.8092	76.7986	78.2484	1.44985	0.52446	-35.7984	1.06813	-71.5072	0.570851
49	USV	TRUE	0.861063	240.719	240.742	0.0228	95.762	82.8776	99.1642	16.2866	5.12483	-306.074	1.56168	-41.9458	0.927952
50	USV	TRUE	0.884693	241.507	241.509	0.0016	94.8373	94.5879	94.9085	0.320627	0.129065	-155.86	1.04572	-51.0271	0.800385
51	USV	TRUE	0.981299	241.719	241.73	0.0112	74.7181	72.8033	76.0689	3.26565	0.891966	-258.862	1.03281	-52.8343	0.780987
52	USV	TRUE	0.765197	249.212	249.216	0.004	81.4469	80.8902	82.0777	1.18751	0.406476	-305.986	1.00169	-67.7265	0.546153
53	USV	TRUE	0.849283	249.525	249.527	0.002	97.4204	96.8237	99.834	3.01033	1.15277	-1432.64	1.04897	-61.1601	0.774687
54	USV	TRUE	0.74147	249.806	249.817	0.0108	85.9799	83.6643	86.7889	3.12463	1.02329	-300.716	1.02353	-52.7688	0.792869
55	USV	TRUE	0.798926	251.633	251.635	0.002	62.0112	60.5773	65.1997	4.62237	1.75112	-2274.92	1.01273	-60.373	0.808826
56	USV	TRUE	0.815569	251.886	251.901	0.0148	89.2022	80.7483	90.6205	9.87216	4.63349	-655.998	1.00436	-69.6107	0.584919
57	USV	TRUE	0.696965	252.123	252.125	0.0028	86.5551	86.0133	87.3641	1.35079	0.501292	-507.165	1.01069	-68.5674	0.618993
58	USV	TRUE	0.814022	252.373	252.377	0.0036	91.184	90.4344	91.6961	1.26173	0.436629	-357.827	1.00677	-68.1284	0.598519
59	USV	TRUE	0.850975	276.37	276.373	0.0036	89.6364	87.5941	90.0884	2.49435	1.06841	-706.004	1.00895	-69.9373	0.570344
60	USV	TRUE	0.939911	276.734	276.737	0.0036	92.9388	92.4341	93.3025	0.868365	0.289398	-237.951	1.00194	-62.8286	0.696816
61	USV	TRUE	0.748602	282.852	282.854	0.0024	85.1302	84.1951	85.7314	1.53634	0.557485	-640.141	1.00745	-65.7733	0.726957
62	USV	TRUE	0.841246	283.015	283.026	0.0108	61.8726	60.4795	65.2418	4.76238	1.72927	484.097	1.02611	-53.5339	0.797013
63	USV	TRUE	0.703383	283.261	283.311	0.0496	80.4745	66.358	87.8371	21.479	4.7107	76.3247	6.2252	-90.3998	0.191132
64	USV	TRUE	0.665712	283.603	283.605	0.002	83.2347	82.9185	83.5241	0.605629	0.218335	-290.727	1.00254	-74.2081	0.491864
65	USV	TRUE	0.825374	315.578	315.58	0.002	64.9497	63.3154	66.5573	3.2419	1.2815	-1705.56	1.00423	-53.393	0.836548
66	USV	TRUE	0.848699	315.793	315.797	0.004	62.1505	61.6714	62.6935	1.0221	0.389041	-245.063	1.00809	-63.7373	0.717506
67	USV	TRUE	0.653018	316.031	316.034	0.0036	96.0331	93.0184	99.9964	6.97799	3.00587	2209.14	1.46351	-75.347	0.414634
68	USV	TRUE	0.668398	316.294	316.311	0.0172	88.5184	84.5615	92.6371	8.07558	3.16356	-444.486	1.11532	-71.5765	0.497586
69	USV	TRUE	0.67967	404.403	404.406	0.0036	58.6232	58.2595	59.1279	0.868365	0.289398	-237.951	1.00194	-73.2327	0.498838
70	USV	TRUE	0.761243	404.634	404.644	0.01	82.5678	81.2078	84.0689	2.86105	0.874738	-280.141	1.00032	-72.5197	0.489709
71	USV	TRUE	0.756115	405.007	405.023	0.0164	84.5195	83.4183	84.9413	1.523	0.398441	-23.9116	1.02503	-67.0374	0.531161
72	USV	TRUE	0.759238	458.887	458.892	0.0052	91.4666	84.1263	94.4205	10.2942	4.22848	-2404.13	1.18934	-58.9103	0.797841
73	USV	TRUE	0.652613	459.031	459.037	0.006	101.317	100.896	102.407	1.51104	0.591729	-263.637	1.00165	-73.6314	0.459295
74	USV	TRUE	0.715543	459.235	459.243	0.008	101.586	99.9569	102.861	2.90386	1.06111	-378.324	1.00617	-73.523	0.486971
75	USV	TRUE	0.73189	459.694	459.7	0.0064	94.2677	85.7144	95.1361	9.42162	2.77806	-1393.87	1.04403	-71.5801	0.495046
76	USV	TRUE	0.636254	461.111	461.114	0.0028	87.1278	86.3337	87.2837	0.950006	0.346573	-325.151	1.04488	-69.9386	0.60355
77	USV	TRUE	0.840351	461.292	461.294	0.0024	94.5866	94.1191	94.9206	0.801568	0.28993	-333.986	1.00236	-63.2934	0.696561
78	USV	TRUE	0.676873	461.553	461.556	0.0024	85.4805	84.5453	86.0817	1.53634	0.557485	-640.141	1.00745	-64.4089	0.704161
79	USV	TRUE	0.866771	468.157	468.162	0.0044	97.2088	84.3855	98.5987	14.2132	5.62787	-3489.42	1.16652	-65.2773	0.646953
80	USV	TRUE	0.74808	468.348	468.35	0.0016	83.4477	82.6907	86.5649	3.87424	1.56083	-1948.25	1.45779	-71.5381	0.562465
81	USV	TRUE	0.661304	468.598	468.6	0.002	82.6513	82.3752	82.678	0.302814	0.114253	-113.873	1.03232	-70.6315	0.529455
82	USV	TRUE	0.844847	468.776	468.779	0.0028	65.655	56.4555	99.6956	43.2401	16.0748	15054.1	1.23546	-70.8207	0.539743
83	USV	TRUE	0.884903	468.994	469.003	0.0092	91.7424	89.8573	93.0858	3.22854	0.942661	-331.469	1.00974	-65.9717	0.651415
84	USV	TRUE	0.92677	469.218	469.229	0.0108	66.627	64.7688	69.4028	4.634	1.24569	-341.33	1.0824	-53.9409	0.793719
85	USV	TRUE	0.780245	469.466	469.469	0.0032	81.2135	80.026	81.8443	1.81837	0.621551	-559.737	1.01212	-68.1255	0.593513
86	USV	TRUE	0.735682	469.752	469.758	0.0052	90.7896	87.8727	92.2814	4.40862	1.41275	-827.748	1.01875	-60.0579	0.792006
87	USV	TRUE	0.649963	469.975	469.984	0.0084	91.3281	88.1144	93.0648	4.95042	1.40904	-532.421	1.02225	-61.2556	0.728319
88	USV	TRUE	0.800539	472.391	472.413	0.0216	83.0739	58.7676	85.9224	27.1548	11.3338	1448.78	1.48749	-50.3718	0.844697
89	USV	TRUE	0.925194	472.787	472.797	0.01	93.2631	91.9939	94.3333	2.33938	0.713241	-223.958	1.00651	-61.2186	0.643283
90	USV	TRUE	0.875633	473.028	473.03	0.002	94.1438	93.8276	94.4332	0.605629	0.218335	-290.727	1.00254	-62.5598	0.7221
91	USV	TRUE	0.767306	478.139	478.141	0.0016	84.5919	83.2204	92.1979	8.97756	3.63392	-4753.74	1.3581	-65.683	0.659902
92	USV	TRUE	0.809458	478.305	478.309	0.004	94.872	93.1454	95.0325	1.88712	0.724764	-495.984	1.02088	-70.8089	0.539906
93	USV	TRUE	0.921152	478.502	478.505	0.0036	92.9574	92.2004	93.3285	1.12813	0.375666	-304.524	1.00991	-65.3789	0.663477
94	USV	TRUE	0.756813	478.737	478.747	0.0092	86.731	86.3196	88.2827	1.96311	0.695817	-170.039	1.04166	-63.9778	0.711632
95	USV	TRUE	0.635656	487.023	487.025	0.002	84.9352	83.6705	85.5409	1.87032	0.715992	-935.162	1.02394	-66.9717	0.662523
96	USV	TRUE	0.885572	487.346	487.365	0.0192	65.4568	63.542	65.7982	2.25626	0.442038	-46.281	1.07081	-50.657	0.871198
97	USV	TRUE	0.919358	491.951	491.958	0.0064	94.379	85.9047	94.713	8.80828	3.60577	1521.18	1.13648	-58.7879	0.79219
98	USV	TRUE	0.83173	492.095	492.136	0.0412	90.1249	66.1892	94.7413	28.5522	10.465	632.311	1.34522	-59.3941	0.791484
99	USV	TRUE	0.806445	492.284	492.299	0.0152	65.9101	64.7894	67.157	2.36759	0.513108	-104.684	1.02497	-49.425	0.789092
100	USV	TRUE	0.872364	492.522	492.524	0.002	84.5878	83.6037	93.8637	10.2601	4.01528	-4639.55	1.09498	-57.2426	0.857092
101	USV	TRUE	0.967591	492.656	492.68	0.0244	65.0885	64.6118	65.6136	1.00172	0.295132	-5.05309	1.01746	-55.3619	0.723725
102	USV	TRUE	0.820154	492.887	492.889	0.002	65.7591	64.6013	66.0352	1.43392	0.526111	-632.348	1.09358	-57.8228	0.7146
103	USV	TRUE	0.69222	493.127	493.135	0.008	82.1795	80.7558	84.7251	3.96937	1.21082	-523.176	1.00864	-71.6843	0.449497
104	USV	TRUE	0.862652	493.824	493.831	0.0076	93.3695	92.1644	94.7367	2.5723	0.834378	-301.529	1.0165	-62.918	0.636431
105	USV	TRUE	0.679171	494.025	494.029	0.004	94.3261	93.5216	95.1307	1.6091	0.753429	-420.643	1.00259	-67.1774	0.634466
106	USV	TRUE	0.924587	494.24	494.253	0.0128	93.9018	93.0391	94.6774	1.63831	0.55696	-108.924	1.00914	-59.929	0.766091
107	USV	TRUE	0.680958	501.351	501.359	0.0084	83.6591	81.0351	84.4885	3.45335	1.05251	-411.868	1.05047	-69.3841	0.602663
108	USV	TRUE	0.919641	501.539	501.724	0.185	63.4148	60.8827	99.8989	39.0161	16.6603	-209.339	1.00001	-57.5981	0.696431
109	USV	TRUE	0.991853	501.928	501.966	0.038	63.7968	62.1796	89.1334	26.9538	11.0813	621.431	1.37165	-50.877	0.852756
110	USV	TRUE	0.801135	502.132	502.147	0.0144	59.5686	54.158	63.0049	8.84693	2.50994	-571.178	1.02379	-51.4179	0.855895
111	USV	TRUE	0.938872	502.354	502.361	0.0072	63.3437	62.0322	64.5078	2.47557	0.823784	-339.501	1.00283	-52.9517	0.83209
112	USV	TRUE	0.663448	502.776	502.784	0.008	58.0981	56.7642	58.6849	1.92067	0.653162	-239.053	1.00088	-71.2459	0.540156
113	USV	TRUE	0.916644	507.378	507.412	0.0344	67.5735	67.2392	90.7166	23.4774	11.9108	685.853	1.01809	-51.6775	0.83538
114	USV	TRUE	0.61499	507.535	507.581	0.0464	70.2153	56.5887	75.0841	18.4954	4.88735	-110.979	5.83856	-91.3662	0.17611
115	USV	TRUE	0.808716	507.798	507.801	0.0032	70.1437	70.062	70.8265	0.764458	0.268708	-207.195	1.04814	-53.9558	0.841696
116	USV	TRUE	0.921681	508.043	508.057	0.014	66.2452	64.3451	67.6553	3.31018	1.00973	-238.509	1.0112	-50.7377	0.869486
117	USV	TRUE	0.828547	508.083	508.628	0.545	82.3126	49.1844	107.69	58.5056	10.557	5.90428	37.0681	-90.0042	0.178572
118	USV	TRUE	0.799273	508.261	508.269	0.0076	92.8519	91.8499	93.6683	1.81837	0.596385	-250.197	1.01041	-67.4123	0.598413
119	USV	TRUE	0.786395	508.487	508.498	0.0112	91.2392	89.9923	93.7507	3.75845	1.23085	-314.266	1.01147	-74.4323	0.454674
120	USV	TRUE	0.864752	508.65	508.681	0.0308	85.7438	81.7507	88.919	7.16831	2.40319	-177.471	1.03979	-72.7603	0.542677
121	USV	TRUE	0.728573	509.081	509.106	0.0252	83.7123	37.7198	93.1011	55.3813	24.1932	1923.35	1.59179	-70.2749	0.456719
122	USV	TRUE	0.861643	509.347	509.348	0.0016	64.7534	62.0637	70.2931	8.22943	3.32054	-5143.39	1.00215	-59.9068	0.838087
123	USV	TRUE	0.885645	519.848	519.857	0.0084	66.6002	65.8728	67.4496	1.57682	0.530583	-200.231	1.00732	-53.4459	0.778837
124	USV	TRUE	0.913636	520.709	520.717	0.008	86.3472	85.7672	86.6878	0.920647	0.374566	-113.483	1.00044	-69.8866	0.523873
125	USV	TRUE	0.791752	521.013	521.018	0.0048	85.0646	84.5475	87.8902	3.34267	1.1975	-690.698	1.03347	-71.733	0.527524
