# Supplementary material for: Bazedoxifene reverses sexually dimorphic autistic-like abnormalities in biallelic MDGA1-mutant mice
Source: EMBO Mol Med. 2026 Mar 20;18(4):1358–98. doi: 10.1038/s44321-026-00402-y (PMC13084050; doi:10.1038/s44321-026-00402-y)
Supplement: Supplementary file 18 — Source data Fig. 4 [file 44321_2026_402_MOESM18_ESM.zip › Panel C/Batch1/P6/P6_WT_761.xlsx]

## Sheet: Sheet1
ID	Label	Accepted	Score	Begin Time (s)	End Time (s)	Call Length (s)	Principal Frequency (kHz)	Low Freq (kHz)	High Freq (kHz)	Delta Freq (kHz)	Frequency Standard Deviation (kHz)	Slope (kHz/s)	Sinuosity	Mean Power (dB/Hz)	Tonality
1	USV	TRUE	0.61848	34.4639	34.4755	0.0116	93.1597	85.1883	93.5566	8.36834	3.10038	-758.659	1.05439	-68.8745	0.58559
2	USV	TRUE	0.7436	34.7863	34.7883	0.002	80.0538	79.8802	80.2275	0.347346	0.151643	197.847	1.00936	-69.1776	0.580404
3	USV	TRUE	0.753831	34.9563	34.9587	0.0024	86.1978	85.8638	86.6653	0.801568	0.28993	-333.986	1.00236	-62.3708	0.695947
4	USV	TRUE	0.745539	35.1359	35.1375	0.0016	85.6544	83.8197	86.0641	2.24439	0.947695	-1402.74	1.07026	-75.1152	0.532524
5	USV	TRUE	0.801407	35.3475	35.3495	0.002	79.8455	79.0796	80.9143	1.8347	0.67271	-893.175	1.00595	-69.7646	0.570267
6	USV	TRUE	0.957224	48.6597	48.6961	0.0364	92.9361	69.631	99.4451	29.8142	5.82465	-207.119	2.96188	-58.5215	0.716367
7	USV	TRUE	0.85769	60.3068	60.3152	0.0084	78.1466	75.9942	78.9036	2.90939	0.836164	309.156	1.02738	-65.5121	0.665936
8	USV	TRUE	0.916588	82.3676	82.3968	0.0292	85.8426	73.7635	89.1608	15.3973	4.30123	-274.664	1.43828	-51.9969	0.855556
9	USV	TRUE	0.913494	82.558	82.572	0.014	79.3953	77.8293	79.8109	1.98165	0.616173	-33.8189	1.09656	-51.7284	0.883643
10	USV	TRUE	0.60596	134.507	134.51	0.0032	77.9613	77.3938	79.0188	1.62496	0.546573	-507.572	1.0004	-67.8453	0.650731
11	USV	TRUE	0.755559	147.572	147.579	0.0076	93.0518	89.211	93.8125	4.60159	1.36472	-499.306	1.19581	-60.9108	0.718588
12	USV	TRUE	0.921688	147.782	147.787	0.0056	86.4726	85.8814	86.7443	0.862831	0.32054	108.85	1.04032	-64.0349	0.690641
13	USV	TRUE	0.726727	149.199	149.252	0.0528	76.3262	60.9629	84.5349	23.572	4.31619	-56.2447	5.64999	-89.5213	0.20565
14	USV	TRUE	0.766072	189.693	189.696	0.0024	74.3305	74.1153	74.3973	0.282033	0.100127	-83.4966	1.01988	-67.0601	0.630625
15	USV	TRUE	0.769607	192.216	192.22	0.004	90.1455	89.6037	90.2939	0.690239	0.245962	-170.873	1.01811	-68.3598	0.499932
16	USV	TRUE	0.844499	192.534	192.545	0.0108	74.0814	72.7083	75.1576	2.44923	0.716403	217.336	1.00384	-69.2285	0.590378
17	USV	TRUE	0.887608	224.8	224.805	0.0052	76.89	75.2729	77.7738	2.50092	0.922769	-468.395	1.00481	-64.2652	0.69527
18	USV	TRUE	0.653836	224.996	224.998	0.0024	77.0463	75.9776	77.7143	1.73673	0.63082	723.637	1.00873	-73.7891	0.527704
19	USV	TRUE	0.818518	250.625	250.639	0.014	76.8615	75.4952	77.3573	1.86217	0.549518	-80.1583	1.05582	-70.3483	0.536683
20	USV	TRUE	0.742859	251.025	251.046	0.0216	82.2659	79.9463	94.9386	14.9923	5.99319	-703.944	1.00824	-60.9442	0.7273
21	USV	TRUE	0.952656	253.301	253.315	0.014	83.757	82.2726	84.1875	1.91486	0.512008	-19.5673	1.07886	-58.6487	0.790645
22	USV	TRUE	0.616264	253.75	253.764	0.014	82.0929	79.9502	83.5201	3.5699	1.12365	-178.289	1.08579	-75.2692	0.485721
23	USV	TRUE	0.663888	292.166	292.17	0.004	77.1318	76.7438	77.3693	0.625524	0.207582	-163.899	1.00167	-68.0787	0.598167
24	USV	TRUE	0.745117	292.392	292.399	0.0076	88.7956	84.9808	90.2206	5.23988	1.52474	-617.331	1.04589	-59.2733	0.784953
25	USV	TRUE	0.881047	301.51	301.519	0.0088	79.015	78.4361	79.0447	0.608598	0.156074	-37.788	1.01233	-64.3014	0.654981
26	USV	TRUE	0.621341	310.599	310.603	0.004	78.6772	78.3283	78.7069	0.378518	0.116421	63.9297	1.01487	-69.9056	0.54044
27	USV	TRUE	0.912877	410.206	410.209	0.0028	94.7166	94.7166	94.7166	1.42109e-14	6.43984e-15	-9.69761e-13	1	-66.9192	0.577509
28	USV	TRUE	0.907827	437.326	437.329	0.0024	92.3278	90.7246	95.5341	4.80941	1.76336	-2003.92	1.01	-67.7893	0.657575
29	USV	TRUE	0.940718	437.49	437.502	0.0124	81.7125	79.6047	82.0836	2.47892	0.755375	184.12	1.02143	-64.8783	0.650335
30	USV	TRUE	0.856551	465.176	465.18	0.0044	78.8982	78.8982	78.8982	1.42109e-14	6.15348e-15	3.57483e-12	1	-67.884	0.534182
31	USV	TRUE	0.948534	472.605	472.607	0.002	93.7684	93.5947	93.9421	0.347346	0.151643	-197.847	1.00936	-64.1952	0.667793
32	USV	TRUE	0.624634	476.177	476.179	0.002	78.25	78.152	78.5528	0.400784	0.153333	-176.854	1.03234	-71.6721	0.532474
33	USV	TRUE	0.963745	478.622	478.637	0.0144	82.3657	82.0317	82.7071	0.675395	0.159829	-9.23781	1.01399	-57.7676	0.787561
34	USV	TRUE	0.758889	488.473	488.475	0.0024	86.51	84.3725	89.3823	5.0098	1.81019	-2087.42	1.00155	-72.009	0.645847
35	USV	TRUE	0.896017	488.686	488.688	0.002	83.6011	83.1379	84.0909	0.952975	0.366077	-488.574	1.00178	-70.2337	0.542119
36	USV	TRUE	0.963827	489.072	489.084	0.0124	81.732	80.7126	90.1204	9.40784	3.90131	-775.8	1.00392	-60.5077	0.760958
37	USV	TRUE	0.988206	489.288	489.508	0.22	67.9346	53.5395	92.7158	39.1763	18.7598	-164.594	1.09152	-66.0453	0.478648
38	USV	TRUE	0.892933	489.697	489.733	0.0364	88.4797	77.3338	90.989	13.6552	5.33246	-329.741	1.11572	-65.8308	0.703824
39	USV	TRUE	0.909324	491.046	491.05	0.0044	89.5738	89.2027	89.9449	0.742192	0.214361	-144.546	1.00957	-58.4749	0.765618
40	USV	TRUE	0.63314	494.815	494.819	0.0044	70.7208	70.2781	73.4524	3.17429	1.06494	-746.9	1.04356	-73.9816	0.53866
41	USV	TRUE	0.784123	496.172	496.732	0.56	87.4113	74.6204	91.0929	16.4726	6.65833	0.958196	3.21434	-62.9852	0.593032
42	USV	TRUE	0.912675	496.164	496.178	0.014	88.553	82.564	88.9018	6.33778	1.87735	314.74	1.19156	-59.0049	0.791488
43	USV	TRUE	0.736337	496.726	496.733	0.0076	80.4805	78.3282	83.2644	4.93623	1.47534	-650.686	1.00145	-63.106	0.765339
44	USV	TRUE	0.720404	496.923	496.926	0.0028	78.683	77.6365	79.4623	1.82579	0.631103	-641.466	1.00408	-57.8817	0.859274
45	USV	TRUE	0.97312	497.11	497.126	0.0164	83.4192	81.638	84.6847	3.04676	0.810402	34.2247	1.12671	-68.5188	0.655431
46	USV	TRUE	0.80296	497.308	497.316	0.008	77.3959	76.5507	77.7456	1.19493	0.369443	96.9034	1.03928	-64.1699	0.701391
47	USV	TRUE	0.834815	497.489	497.498	0.0088	77.0094	75.859	77.3954	1.53634	0.464626	147.485	1.0347	-67.3675	0.596867
48	USV	TRUE	0.906027	501.555	501.86	0.305	71.7963	49.8744	83.6255	33.7511	11.7199	30.8395	3.27942	-59.1081	0.663132
49	USV	TRUE	0.844959	502.025	502.028	0.0028	94.1073	93.0163	95.1984	2.18204	0.763557	-779.302	1	-46.5884	0.927093
51	USV	TRUE	0.874816	546.017	546.028	0.0104	84.3931	82.727	86.1288	3.40187	1.04488	-103.053	1.33062	-63.6416	0.775393
52	USV	TRUE	0.966084	546.379	546.381	0.002	95.5799	92.9347	97.1207	4.18596	1.50544	-1972.11	1.00917	-66.0721	0.735465
53	USV	TRUE	0.923902	546.521	546.523	0.0016	83.8467	82.0476	85.2895	3.2419	1.28418	-2026.18	1.00086	-68.6601	0.712669
54	USV	TRUE	0.670597	561.84	561.854	0.014	80.564	79.1389	85.8933	6.75438	2.18075	-474.24	1.00164	-70.651	0.591117
56	USV	TRUE	0.815966	591.882	591.884	0.0024	90.3985	89.5301	90.7992	1.26915	0.467169	-528.812	1.01922	-66.6583	0.568955
57	USV	TRUE	0.894226	592.067	592.073	0.0052	94.1363	91.9097	96.2293	4.31956	1.48998	-888.592	1.00574	-67.1941	0.653064
