# Supplementary material for: Bazedoxifene reverses sexually dimorphic autistic-like abnormalities in biallelic MDGA1-mutant mice
Source: EMBO Mol Med. 2026 Mar 20;18(4):1358–98. doi: 10.1038/s44321-026-00402-y (PMC13084050; doi:10.1038/s44321-026-00402-y)
Supplement: Supplementary file 18 — Source data Fig. 4 [file 44321_2026_402_MOESM18_ESM.zip › Panel C/Batch1/P6/P6_WT_762.xlsx]

## Sheet: Sheet1
ID	Label	Accepted	Score	Begin Time (s)	End Time (s)	Call Length (s)	Principal Frequency (kHz)	Low Freq (kHz)	High Freq (kHz)	Delta Freq (kHz)	Frequency Standard Deviation (kHz)	Slope (kHz/s)	Sinuosity	Mean Power (dB/Hz)	Tonality
1	USV	TRUE	0.895712	7.48069	7.48469	0.004	88.7338	87.1158	90.3889	3.27307	1.16565	875.618	1.00957	-63.8225	0.743027
2	USV	TRUE	0.850892	27.7112	27.7184	0.0072	90.2486	88.7791	90.7236	1.94454	0.535333	153.159	1.10437	-63.5679	0.700107
3	USV	TRUE	0.749106	33.6484	33.6748	0.0264	83.7024	79.6093	93.2733	13.664	4.50009	-419.553	1.09688	-69.7887	0.645036
4	USV	TRUE	0.773554	33.8352	33.8384	0.0032	88.4752	86.59	88.6756	2.08556	0.695497	-436.038	1.2762	-67.4008	0.673601
5	USV	TRUE	0.933687	33.9988	34.0032	0.0044	96.1247	94.2501	97.1601	2.91002	0.97139	-633.265	1.06581	-62.7421	0.767923
6	USV	TRUE	0.65253	36.795	36.7966	0.0016	76.7066	76.4394	76.7957	0.356252	0.166622	1.29243e-11	1.17855	-65.9038	0.683313
7	USV	TRUE	0.932003	43.1997	43.2053	0.0056	82.5659	81.0667	83.4788	2.41212	0.784147	-434.315	1.00857	-62.0369	0.767495
8	USV	TRUE	0.63656	59.8945	59.8973	0.0028	90.5215	90.1987	90.592	0.393362	0.136623	-111.329	1.02237	-65.7892	0.658927
9	USV	TRUE	0.978544	65.3841	65.4005	0.0164	100.813	97.8795	101.277	3.39701	1.33894	-219.499	1.00636	-65.2209	0.647098
10	USV	TRUE	0.865779	65.5821	65.5845	0.0024	94.3158	90.308	95.919	5.61097	2.0811	-2337.91	1.01573	-66.4969	0.701077
11	USV	TRUE	0.639155	75.3002	75.3018	0.0016	81.415	80.8895	81.7623	0.872818	0.347517	-545.511	1.00577	-67.0394	0.707954
12	USV	TRUE	0.774367	75.4666	75.4682	0.0016	92.7966	91.6477	100.171	8.52333	3.52927	-4987.53	1.14141	-67.7725	0.696366
13	USV	TRUE	0.822833	75.655	75.659	0.004	86.4211	85.0554	87.6754	2.61994	0.84382	-635.08	1.00311	-63.5997	0.590912
14	USV	TRUE	0.846473	75.9234	75.9258	0.0024	84.1536	81.3481	93.9728	12.6247	4.7735	-5260.29	1.01408	-64.4647	0.736535
15	USV	TRUE	0.740354	76.0586	76.0878	0.0292	63.3244	62.5797	91.4439	28.8643	14.9442	990.956	1.00124	-63.7005	0.574846
16	USV	TRUE	0.88386	76.2529	76.2585	0.0056	91.1818	88.5226	92.6374	4.11481	1.35523	715.156	1.02526	-65.1618	0.714153
17	USV	TRUE	0.679543	77.3344	77.336	0.0016	84.292	83.2856	84.4612	1.17563	0.490049	701.372	1.10925	-69.9364	0.608567
18	USV	TRUE	0.886258	82.0517	82.0533	0.0016	89.1032	88.2482	95.8364	7.58817	3.09665	-4208.23	1.25372	-59.2494	0.814646
19	USV	TRUE	0.88109	82.1608	82.1908	0.03	55.2657	52.7741	57.1733	4.39916	1.30926	-95.6612	1.08607	-59.8976	0.645785
20	USV	TRUE	0.890659	82.347	82.667	0.32	77.1447	60.3225	86.8209	26.4984	11.9334	57.6124	5.47662	-57.4176	0.742442
21	USV	TRUE	0.771717	82.6588	82.664	0.0052	66.5864	65.525	67.0762	1.55118	0.544885	-316.941	1.02296	-54.4478	0.764018
22	USV	TRUE	0.639026	82.876	82.882	0.006	103.087	100.175	105.503	5.32808	1.63177	-832.825	1.01171	-65.4375	0.698088
23	USV	TRUE	0.799045	86.2498	86.257	0.0072	81.9315	79.5792	82.4044	2.82517	0.938925	297.79	1.15907	-71.48	0.546041
24	USV	TRUE	0.860373	86.4614	86.4798	0.0184	85.8837	81.1188	91.9993	10.8805	2.96495	-537.055	1.01127	-51.8327	0.874472
25	USV	TRUE	0.940275	86.6538	86.6658	0.012	90.2715	85.6773	97.0883	11.411	2.95774	-895.312	1.00706	-55.3438	0.857044
26	USV	TRUE	0.976119	86.841	86.8446	0.0036	101.104	100.641	101.309	0.667973	0.20636	66.5724	1.07814	-64.0126	0.707076
27	USV	TRUE	0.839703	88.7872	88.798	0.0108	92.905	91.3295	93.7147	2.38526	0.605851	20.4132	1.12961	-64.3719	0.713488
28	USV	TRUE	0.923127	91.5106	91.9356	0.425	77.8633	52.5125	94.3506	41.8382	18.9671	-101.648	1.00565	-69.4501	0.474777
29	USV	TRUE	0.790669	91.9986	92.0034	0.0048	78.6132	77.0027	80.3945	3.39182	1.10858	-710.996	1.00195	-62.5241	0.729329
30	USV	TRUE	0.816431	92.175	92.1782	0.0032	79.6684	77.9465	82.3774	4.43089	1.50375	-1363.78	1.00506	-62.349	0.774325
31	USV	TRUE	0.746439	92.3725	92.3777	0.0052	91.3504	89.7121	91.715	2.0029	0.972528	-382.883	1.00066	-67.3728	0.571179
32	USV	TRUE	0.763301	106.15	106.162	0.012	86.7314	80.8985	86.8501	5.95164	1.49932	-444.999	1.07645	-63.7289	0.706015
33	USV	TRUE	0.948874	106.351	106.357	0.006	99.0145	96.5079	99.6829	3.17503	1.12776	518.801	1.02596	-66.8943	0.637048
34	USV	TRUE	0.9556	112.236	112.237	0.0016	80.5493	78.8125	83.1766	4.36409	1.73759	-2727.56	1.00196	-58.6326	0.841636
35	USV	TRUE	0.996668	112.396	112.399	0.0032	55.3645	54.9192	55.6094	0.690239	0.276471	-244.305	1.01729	-49.5454	0.832037
36	USV	TRUE	0.645885	112.581	112.625	0.0436	56.7649	53.9829	81.4906	27.5077	10.5963	625.586	1.1667	-42.8445	0.849896
37	USV	TRUE	0.985789	112.812	112.82	0.0084	72.5153	60.9006	74.8794	13.9788	6.27564	-1784.39	1.00626	-57.6818	0.844518
38	USV	TRUE	0.810192	113.005	113.01	0.0048	78.5574	77.1844	80.3684	3.184	1.04809	-670.929	1.00426	-59.8542	0.694577
39	USV	TRUE	0.721158	113.157	113.191	0.0348	80.005	35.3286	97.0497	61.7211	18.6263	520.753	1.75264	-61.0062	0.701704
40	USV	TRUE	0.610595	113.357	113.374	0.0176	80.6918	79.1518	98.5755	19.4237	8.73446	-1112.46	1.00886	-63.5908	0.656524
41	USV	TRUE	0.66062	122.432	122.451	0.0192	84.3754	77.6763	87.681	10.0048	3.81871	-605.208	1.09368	-60.9399	0.782623
42	USV	TRUE	0.826883	124.239	124.254	0.0152	93.7986	77.4555	96.7265	19.271	8.28507	-1282.29	1.00344	-64.2719	0.664798
43	USV	TRUE	0.779845	124.425	124.429	0.004	95.4927	90.5348	97.363	6.82817	2.47444	-1817.02	1.02119	-58.5003	0.791621
44	USV	TRUE	0.992673	128.889	128.891	0.0016	81.7426	80.9054	83.6485	2.74314	1.11275	-1714.46	1.0167	-56.9998	0.831642
45	USV	TRUE	0.835156	129.022	129.033	0.0112	53.0789	51.5274	54.2958	2.76838	0.88701	-226.212	1.02265	-44.8465	0.854816
46	USV	TRUE	0.868056	129.201	129.203	0.0016	97.5691	92.635	100.366	7.73067	3.09643	-4831.67	1.00139	-62.9496	0.778918
47	USV	TRUE	0.848139	129.368	129.718	0.35	89.6271	79.2867	101.292	22.0057	8.5924	36.4534	5.52786	-58.6659	0.770461
48	USV	TRUE	0.764738	129.53	129.546	0.016	56.8472	56.0308	57.3818	1.35102	0.351295	56.0737	1.0236	-55.9305	0.713211
49	USV	TRUE	0.908952	129.715	129.72	0.0052	100.679	98.4037	101.605	3.20116	1.0778	-549.355	1.08709	-56.0957	0.788079
50	USV	TRUE	0.916203	133.815	133.87	0.0552	78.5269	78.4835	96.4836	18.0002	9.46418	326.595	1.00289	-59.3265	0.754712
51	USV	TRUE	0.728284	134.05	134.057	0.0068	81.611	80.2868	88.7795	8.49279	2.71163	-1264.9	1.00261	-62.3801	0.733718
52	USV	TRUE	0.968889	134.206	134.23	0.0244	103.156	91.0916	103.59	12.4985	2.3933	385.871	1.10175	-66.2989	0.645129
53	USV	TRUE	0.689017	134.384	134.403	0.0192	93.5329	92.7508	108.918	16.1674	8.21873	-843.951	1.0007	-71.1441	0.589911
54	USV	TRUE	0.961652	134.677	134.682	0.0044	93.8351	90.2865	98.0182	7.73173	3.69583	1840.52	1.0054	-71.7253	0.637273
55	USV	TRUE	0.923931	145.812	145.992	0.18	99.9143	92.9262	101.233	8.30675	3.94556	41.091	1.31827	-61.786	0.738298
56	USV	TRUE	0.986605	145.618	145.659	0.0408	87.4607	83.0983	90.9695	7.87118	1.78127	-108.012	1.11657	-61.2848	0.722354
57	USV	TRUE	0.81776	145.989	145.991	0.002	96.5439	91.1912	97.6572	6.46598	2.44634	-2967.07	1.02366	-56.4089	0.847409
58	USV	TRUE	0.993243	150.91	151.125	0.215	60.9103	44.0607	74.4256	30.3648	11.6973	82.4664	3.35582	-55.3199	0.712594
59	USV	TRUE	0.929054	151.293	151.317	0.0236	79.302	76.7563	98.7475	21.9912	5.68876	-932.266	1.0018	-61.1255	0.724784
60	USV	TRUE	0.852174	151.455	151.457	0.002	98.7354	96.8962	99.6661	2.76986	1.03945	-1360.76	1.01386	-62.3304	0.706055
61	USV	TRUE	0.750897	151.645	151.656	0.0108	98.5255	87.846	100.529	12.6834	4.0367	-1173.66	1.02594	-63.1665	0.654963
62	USV	TRUE	0.992514	161.752	161.824	0.0724	88.6331	80.9259	96.0793	15.1534	5.01896	-135.53	1.2666	-53.8233	0.860032
63	USV	TRUE	0.791057	161.981	162.301	0.32	93.1041	50.1218	98.0349	47.9131	22.1564	-114.04	9.89751	-67.6867	0.540935
64	USV	TRUE	0.716636	162.474	162.475	0.0016	86.2409	83.9609	87.4521	3.49127	1.4025	-2182.04	1.00687	-66.7221	0.709023
65	USV	TRUE	0.847136	162.638	162.649	0.0112	89.8916	84.3069	90.299	5.99207	2.21119	465.765	1.06701	-72.0484	0.546326
66	USV	TRUE	0.829852	165.91	165.914	0.004	80.4443	78.8857	82.0029	3.11721	1.03386	-779.302	1	-54.4596	0.858358
67	USV	TRUE	0.696845	166.084	166.086	0.0028	88.9794	87.636	90.0555	2.41955	0.831527	-846.452	1.00276	-56.9631	0.838747
68	USV	TRUE	0.701438	166.282	166.299	0.0168	100.211	90.6884	106.163	15.4747	4.45769	-872.558	1.02251	-53.9363	0.843297
69	USV	TRUE	0.726255	166.482	166.485	0.0032	79.5417	79.2152	79.898	0.682817	0.227242	207.195	1.00068	-66.3214	0.611964
70	USV	TRUE	0.971015	170.077	170.12	0.0428	96.4273	80.5958	98.5695	17.9737	6.38093	-408.095	1.27537	-66.259	0.702061
71	USV	TRUE	0.9391	170.239	170.293	0.054	97.6921	92.339	99.9993	7.66037	2.20183	-94.7562	1.06089	-64.3889	0.730712
72	USV	TRUE	0.806256	170.443	170.452	0.0084	88.4753	87.0132	90.1527	3.13947	0.91273	-350.31	1.00549	-62.3537	0.718125
73	USV	TRUE	0.773067	170.641	170.652	0.0104	86.5098	82.7468	88.9961	6.24926	1.85779	-581.44	1.0113	-52.2434	0.850209
74	USV	TRUE	0.74656	170.819	170.832	0.0132	87.8383	81.2071	90.5958	9.38873	2.87643	-662.935	1.02694	-59.7463	0.713879
75	USV	TRUE	0.953241	170.989	171.004	0.0152	89.4619	88.591	90.5767	1.98574	0.581047	146.182	1.02202	-58.9059	0.788258
76	USV	TRUE	0.976763	171.156	171.159	0.0024	102.16	100.958	102.561	1.60314	0.600763	-667.973	1.04179	-61.8958	0.772405
77	USV	TRUE	0.730444	173.444	173.814	0.37	86.8981	82.8331	100.813	17.9803	8.09502	-2.20293	4.32482	-64.6738	0.628008
78	USV	TRUE	0.830891	173.436	173.447	0.0104	83.9346	83.2156	84.5346	1.31903	0.444087	-45.5793	1.05108	-60.0563	0.769065
79	USV	TRUE	0.863782	173.965	173.977	0.012	98.6266	96.1923	101.944	5.75199	1.71604	-470.304	1.00607	-60.3219	0.789971
80	USV	TRUE	0.978625	176.764	176.974	0.21	85.5372	83.8141	93.1661	9.35204	4.09969	-39.3041	1.09854	-60.2405	0.712975
81	USV	TRUE	0.805485	176.767	176.769	0.0016	86.7876	84.1068	88.2215	4.11471	1.65241	-2571.7	1.00522	-62.3304	0.786222
82	USV	TRUE	0.727716	177.129	177.134	0.0052	99.9673	97.0951	101.533	4.43831	1.45854	-859.638	1.02013	-63.3272	0.734787
84	USV	TRUE	0.675606	179.58	179.599	0.0196	90.6038	84.4065	96.9867	12.5802	4.23402	-672.839	1.02842	-59.7439	0.774412
85	USV	TRUE	0.840787	179.748	179.933	0.185	89.9524	70.0555	107.261	37.2054	16.1149	-171.677	1.27285	-66.7916	0.604938
86	USV	TRUE	0.96544	180.285	180.308	0.0232	99.8893	86.3784	101.096	14.7176	5.82092	743.318	1.0244	-59.2726	0.77526
87	USV	TRUE	0.7047	183.849	183.857	0.008	98.7644	91.1879	99.2621	8.07421	3.12822	1033.46	1.24498	-68.0857	0.553144
88	USV	TRUE	0.922104	184.017	184.025	0.008	90.2988	89.2449	90.8035	1.5586	0.47409	-104.847	1.08054	-55.7705	0.841952
89	USV	TRUE	0.733645	185.896	185.901	0.0048	78.82	78.1298	79.102	0.972272	0.306406	-150.885	1.05784	-58.967	0.792826
90	USV	TRUE	0.753538	186.239	186.247	0.008	87.2079	84.2243	87.9204	3.69612	1.27954	6.7231	1.64122	-55.9521	0.848632
91	USV	TRUE	0.755792	186.431	186.442	0.0112	86.1958	82.3141	87.1755	4.86136	1.39172	6.59015	1.47044	-58.8702	0.796154
92	USV	TRUE	0.709049	187.153	187.165	0.012	84.9476	84.0621	85.938	1.87594	0.630726	-7.20247	1.18481	-64.6266	0.769504
93	USV	TRUE	0.896162	187.358	187.385	0.0272	81.6852	78.8566	86.9776	8.12099	2.76637	-251.09	1.04835	-62.6174	0.764617
94	USV	TRUE	0.918963	187.552	187.557	0.0048	85.852	82.8758	87.4848	4.60901	1.53583	-975.453	1.0226	-64.694	0.706146
95	USV	TRUE	0.957826	187.691	187.731	0.04	91.4273	89.4976	93.8946	4.397	1.2895	-76.8551	1.02668	-62.2412	0.726637
96	USV	TRUE	0.789379	187.876	187.891	0.0152	86.3679	82.2116	93.2909	11.0793	3.72772	-705.352	1.01586	-65.3046	0.710389
97	USV	TRUE	0.714852	189.168	189.172	0.0044	98.4278	96.936	99.4594	2.52345	0.842139	-580.13	1.01246	-55.3205	0.8398
98	USV	TRUE	0.888009	189.342	189.37	0.028	94.8381	84.4673	96.5549	12.0877	4.17547	-406.795	1.09648	-64.4564	0.698173
99	USV	TRUE	0.873675	189.534	189.551	0.0172	83.8499	81.935	85.5361	3.60108	1.1153	19.0868	1.22455	-63.0145	0.791404
100	USV	TRUE	0.740721	193.079	193.086	0.0072	87.5326	86.3525	88.0224	1.66993	0.532329	-1.60432e-12	1.2027	-54.9468	0.849562
101	USV	TRUE	0.618474	193.293	193.296	0.0028	85.3561	83.701	86.4768	2.7758	0.970445	-984.288	1.00552	-61.5367	0.693657
102	USV	TRUE	0.966765	193.464	193.517	0.0532	88.3325	80.3748	91.9544	11.5796	3.69167	-262.575	1.09369	-52.5816	0.862963
103	USV	TRUE	0.820453	193.665	193.674	0.0084	89.7002	88.7353	91.1549	2.41955	0.686616	-261.045	1.00732	-56.2654	0.779266
104	USV	TRUE	0.892697	193.839	193.842	0.0036	98.3202	96.9398	99.2035	2.26369	0.759661	-622.092	1.00853	-56.1317	0.843371
105	USV	TRUE	0.938176	194.16	194.17	0.0108	89.3252	88.7085	90.3674	1.65897	0.412106	-126.782	1.01076	-57.856	0.793094
106	USV	TRUE	0.783521	194.969	194.987	0.0176	89.6902	88.9925	90.4564	1.46388	0.492372	-0.851792	1.03839	-69.8246	0.608884
107	USV	TRUE	0.665213	198.671	198.672	0.0016	87.5909	85.8097	88.3034	2.49377	1.01694	-1558.6	1.02327	-68.8464	0.683119
108	USV	TRUE	0.904066	198.869	198.871	0.002	86.073	80.4709	87.9611	7.4902	2.96827	-3713.93	1.16528	-67.9983	0.69606
109	USV	TRUE	0.876593	199	199.024	0.0248	57.709	57.5157	58.0573	0.541576	0.205439	10.6394	1.00821	-52.9138	0.833724
110	USV	TRUE	0.960386	199.234	199.254	0.02	55.3772	53.8546	56.5567	2.70207	0.710733	-49.7916	1.04117	-68.9183	0.644279
111	USV	TRUE	0.779469	199.446	199.452	0.0064	89.1489	86.3434	91.7095	5.36605	1.54626	-762.521	1.00953	-63.5008	0.726959
112	USV	TRUE	0.784219	199.629	199.648	0.0184	90.0544	88.2064	99.0944	10.8881	2.21706	-559.743	1.00575	-61.4921	0.713495
113	USV	TRUE	0.705496	200.92	200.927	0.0068	90.8131	89.8408	91.1099	1.26915	0.362869	-76.5553	1.08804	-59.9568	0.771627
114	USV	TRUE	0.679254	205.989	205.997	0.0088	94.6976	91.4394	95.5511	4.11174	1.33912	-337.507	1.39018	-60.9255	0.805147
115	USV	TRUE	0.784752	206.662	206.671	0.0092	88.8629	85.4488	89.7358	4.28693	1.30454	-343.527	1.21616	-64.8554	0.719201
116	USV	TRUE	0.841719	207.011	207.02	0.0088	99.6645	92.4363	99.7312	7.29487	3.01371	890.427	1.07738	-68.5479	0.580734
117	USV	TRUE	0.898682	207.681	207.692	0.0116	87.9484	86.1647	88.698	2.53331	0.701903	-165.067	1.06822	-53.4417	0.863137
118	USV	TRUE	0.76793	208.162	208.176	0.0144	95.9928	92.7494	96.9042	4.15482	1.06668	207.317	1.10353	-65.8504	0.655861
119	USV	TRUE	0.89839	208.301	208.325	0.0232	86.5574	85.4112	89.5267	4.11548	1.43172	102.056	1.25257	-61.6787	0.768365
120	USV	TRUE	0.939515	208.436	208.49	0.0544	87.9647	80.1326	104.869	24.7361	8.84023	-378.927	1.09286	-62.7342	0.712734
121	USV	TRUE	0.636551	208.619	208.662	0.0424	103.693	90.6016	108.603	18.0013	3.46218	-271.502	1.22637	-59.0136	0.772349
122	USV	TRUE	0.773738	208.831	208.834	0.0032	103.198	102.04	103.97	1.9297	0.658797	-596.846	1.0076	-56.113	0.836808
123	USV	TRUE	0.846027	213.917	213.925	0.0088	88.7776	82.044	90.8558	8.8118	3.21327	-1051.59	1.0338	-62.6396	0.661508
124	USV	TRUE	0.757485	214.083	214.089	0.0056	82.5241	79.6889	85.7081	6.01918	1.99541	-1113.75	1.0028	-54.2149	0.864335
125	USV	TRUE	0.654605	214.285	214.307	0.022	91.14	81.8228	95.1404	13.3176	4.29442	-547.305	1.03727	-71.6774	0.584855
126	USV	TRUE	0.842891	214.984	214.988	0.0036	99.6887	98.6497	101.106	2.45666	0.855646	-703.508	1.00577	-70.6992	0.592587
127	USV	TRUE	0.751883	217.423	217.432	0.0092	88.7237	87.3358	89.2432	1.90743	0.546056	-94.807	1.10836	-59.6975	0.791581
128	USV	TRUE	0.778793	217.637	217.992	0.355	89.524	87.8914	94.3027	6.41135	2.26676	-11.2599	1.54063	-66.3736	0.65534
129	USV	TRUE	0.879173	218.161	218.329	0.1684	67.445	64.9438	93.5182	28.5744	10.4247	-154.366	1.01462	-54.865	0.704624
130	USV	TRUE	0.93045	220.142	220.15	0.0076	97.4937	95.6753	97.8499	2.17462	0.59724	126.089	1.15843	-59.4639	0.777053
131	USV	TRUE	0.653431	220.329	220.336	0.0076	88.6777	86.0281	91.3199	5.29183	1.6307	-688.313	1.00624	-63.3739	0.713338
132	USV	TRUE	0.829407	220.516	220.519	0.0036	98.7802	97.8822	100.057	2.17462	0.713648	-585.882	1.00569	-61.6971	0.72903
133	USV	TRUE	0.933062	221.212	221.218	0.0056	100.61	100.483	100.87	0.38699	0.140405	12.4096	1.02304	-62.6975	0.702549
134	USV	TRUE	0.910073	225.114	225.135	0.0212	79.6245	78.054	80.5522	2.49815	0.869243	-66.8762	1.03327	-69.0399	0.588428
135	USV	TRUE	0.975406	225.405	225.407	0.0024	85.9446	84.0074	90.2864	6.27895	2.31528	-2616.23	1.00977	-60.8164	0.82783
136	USV	TRUE	0.713647	225.587	225.588	0.0016	81.9267	81.2053	82.8262	1.62095	0.642088	-1013.09	1.00178	-64.0231	0.703013
137	USV	TRUE	0.832156	225.724	225.769	0.0456	62.0029	50.9517	102.749	51.7976	11.1143	305.06	2.11881	-57.7783	0.711227
138	USV	TRUE	0.717346	225.906	225.959	0.0536	81.1767	79.534	106.022	26.4885	11.3247	-484.634	1.01276	-58.2071	0.774853
139	USV	TRUE	0.882071	226.128	226.136	0.008	104.079	102.719	105.873	3.15411	0.960526	-393.03	1.00091	-54.0277	0.835621
140	USV	TRUE	0.806092	227.958	227.961	0.0036	86.4548	85.4602	86.6403	1.18009	0.380333	-201.741	1.15789	-64.2649	0.71234
141	USV	TRUE	0.708341	238.425	238.429	0.0044	79.9797	77.7605	82.4957	4.73519	1.53186	-1060.74	1.00231	-61.5754	0.725715
142	USV	TRUE	0.931604	238.991	239.003	0.0116	103.478	101.713	104.831	3.11721	0.923957	-232.686	1.01065	-56.9491	0.767727
143	USV	TRUE	0.913415	239.219	239.22	0.0016	89.3267	89.3267	89.3267	0	5.0243e-15	7.94411e-12	1	-60.5825	0.766275
144	USV	TRUE	0.947423	242.999	243.012	0.0128	81.254	79.9309	81.5509	1.61999	0.512076	-129.369	1.00904	-62.972	0.704106
145	USV	TRUE	0.926338	243.23	243.238	0.0072	99.3403	91.7328	100.639	8.90631	2.27504	-819.569	1.13109	-51.5997	0.863773
146	USV	TRUE	0.61086	243.385	243.392	0.0068	96.7245	92.3679	98.8101	6.44223	2.12865	-981.126	1.02017	-55.0482	0.867251
147	USV	TRUE	0.782703	247.042	247.046	0.0036	80.1916	79.1526	81.2381	2.08556	0.734714	-605.674	1.0035	-65.924	0.700969
148	USV	TRUE	0.898309	247.253	247.269	0.0168	94.7106	91.8532	102.585	10.7321	3.59343	-587.537	1.2107	-55.3958	0.854572
149	USV	TRUE	0.940137	247.415	247.436	0.0216	90.3574	79.4254	90.7921	11.3667	3.69605	-466.078	1.13651	-57.4106	0.777274
150	USV	TRUE	0.796051	249.375	249.38	0.0048	85.6679	83.56	85.9944	2.43439	0.762872	351.93	1.2041	-71.1861	0.539614
151	USV	TRUE	0.755073	251.844	251.855	0.0112	90.0557	89.8033	90.6494	0.846099	0.184833	27.1116	1.02513	-69.5215	0.548883
152	USV	TRUE	0.918021	252.002	252.011	0.0092	93.5824	92.7952	96.3913	3.59607	1.33353	-397.405	1.01323	-47.1316	0.912619
153	USV	TRUE	0.817899	252.204	252.212	0.0076	91.6941	89.3784	96.9339	7.55552	2.14109	-875.731	1.03621	-51.7235	0.847715
154	USV	TRUE	0.777092	252.381	252.385	0.0032	99.583	96.9779	101.253	4.27503	1.54903	-1400.89	1.01323	-59.9387	0.813024
155	USV	TRUE	0.780737	252.567	252.952	0.385	86.3552	67.2548	100.116	32.8615	9.81727	7.32294	5.56967	-60.8194	0.750824
156	USV	TRUE	0.87255	256.165	256.177	0.0112	95.5904	93.2599	96.7631	3.50315	1.15572	-184.954	1.27157	-60.2929	0.796067
157	USV	TRUE	0.832808	256.331	256.335	0.0032	79.9733	79.5534	80.2353	0.681949	0.242133	94.0914	1.11904	-57.0733	0.833735
158	USV	TRUE	0.920958	261.81	261.821	0.0116	88.051	87.5233	88.837	1.31368	0.284557	38.7657	1.042	-59.277	0.778982
159	USV	TRUE	0.680253	266.235	266.239	0.004	84.1945	83.6534	88.5519	4.89851	2.36038	-1245.83	1.00821	-72.9271	0.573328
160	USV	TRUE	0.990694	272.825	272.836	0.0112	88.9845	88.2156	93.4355	5.21989	2.65537	455.853	1.01157	-67.0913	0.689987
161	USV	TRUE	0.911749	273.053	273.055	0.002	89.3456	87.217	90.5925	3.37549	1.25278	-1651.48	1.00688	-60.4719	0.792699
162	USV	TRUE	0.663064	273.228	273.232	0.0036	89.1294	87.9271	90.4505	2.52345	0.940688	-771.655	1.01448	-58.2813	0.796089
163	USV	TRUE	0.906849	273.435	273.463	0.0276	93.7949	90.6869	101.708	11.0216	4.73847	-480.823	1.14663	-63.5273	0.646996
164	USV	TRUE	0.774119	277.439	277.468	0.0296	83.5183	82.0933	94.459	12.3658	2.53505	-387.903	1.06049	-52.5272	0.866276
165	USV	TRUE	0.93081	277.642	277.643	0.0016	85.4779	84.8633	86.983	2.1197	0.863384	-1324.81	1.02533	-50.2786	0.878472
166	USV	TRUE	0.721957	277.817	277.821	0.004	82.6641	80.5859	86.5457	5.9598	1.97726	-1468.19	1.01076	-54.5524	0.851743
167	USV	TRUE	0.77279	278.004	278.02	0.0164	96.9879	82.5129	99.2059	16.693	5.68638	-940.854	1.04185	-52.2379	0.84552
168	USV	TRUE	0.769077	278.381	278.396	0.0152	97.5136	91.2792	98.241	6.96176	2.03525	-86.3099	1.60989	-50.98	0.878532
169	USV	TRUE	0.981388	280.378	280.403	0.0248	92.146	83.7121	92.3813	8.66921	4.64058	-350.001	1.00009	-65.2927	0.687073
170	USV	TRUE	0.947477	280.6	280.604	0.0036	92.745	86.8223	97.0275	10.2051	4.22835	-3370.45	1.13687	-56.6266	0.849296
171	USV	TRUE	0.790272	280.602	280.802	0.2	89.2518	81.2443	96.9617	15.7175	6.27295	-53.98	1.10469	-57.4328	0.807904
172	USV	TRUE	0.936439	282.013	282.016	0.0024	90.7593	90.0245	91.2937	1.26915	0.45884	-528.812	1.0035	-58.2801	0.77173
173	USV	TRUE	0.855797	282.184	282.197	0.0124	98.061	89.3815	100.421	11.04	4.88204	-956.692	1.01119	-63.7762	0.705609
174	USV	TRUE	0.860562	282.374	282.384	0.0096	96.9228	92.7874	97.5845	4.79705	1.44822	321.498	1.17693	-73.2925	0.528128
175	USV	TRUE	0.62265	283.293	283.295	0.0024	88.1062	87.5051	88.5738	1.06876	0.385797	445.315	1.00188	-64.4876	0.722476
176	USV	TRUE	0.865795	286.6	286.602	0.002	89.8318	89.0124	90.2949	1.28251	0.50588	-665.428	1.02121	-65.8788	0.702389
177	USV	TRUE	0.608017	299.432	299.449	0.0168	82.4744	77.4373	85.3361	7.89886	3.26333	-529.927	1.04059	-71.5391	0.485499
178	USV	TRUE	0.831885	299.703	299.711	0.0084	79.858	76.6566	81.6293	4.97269	1.77108	-598.74	1.00211	-70.2517	0.600717
179	USV	TRUE	0.882348	301.781	301.796	0.0148	90.0045	80.9441	91.0884	10.1443	4.6311	-688.211	1.00037	-70.8399	0.534533
180	USV	TRUE	0.749405	302.448	302.45	0.0016	81.0453	80.502	82.1229	1.62095	0.652809	-1013.09	1.01707	-61.8549	0.699341
181	USV	TRUE	0.82122	303.242	303.254	0.012	108.636	103.432	110.217	6.78473	2.33347	-540.668	1.00981	-64.9998	0.705276
182	USV	TRUE	0.839623	307.259	307.293	0.0332	81.5339	81.5334	83.0923	1.55884	0.697029	47.765	1.00007	-75.6693	0.515948
183	USV	TRUE	0.606353	307.471	307.477	0.0052	81.6255	80.104	83.2583	3.15432	1.05644	-630.537	1.00537	-64.3111	0.724733
184	USV	TRUE	0.658226	314.285	314.287	0.002	85.8717	85.5956	85.8984	0.302814	0.114253	113.873	1.03232	-71.0498	0.492138
185	USV	TRUE	0.897443	330.484	330.489	0.0052	86.2833	85.7443	87.9103	2.16599	0.95537	-412.742	1.00379	-65.4767	0.62378
186	USV	TRUE	0.888115	330.649	330.656	0.0068	63.4064	60.7048	64.9204	4.21565	1.4647	7.54447	1.90854	-75.3893	0.547852
187	USV	TRUE	0.816403	331.07	331.074	0.0044	88.7354	88.2433	89.8782	1.63492	0.674548	-370.797	1.00046	-66.5966	0.571526
188	USV	TRUE	0.889654	333.561	333.603	0.042	93.699	90.657	102.302	11.6454	4.46203	-337.294	1.02615	-64.1777	0.631607
189	USV	TRUE	0.915299	333.971	333.984	0.0124	97.6264	96.4092	98.3548	1.94565	0.611571	-109.622	1.04076	-65.1893	0.636025
190	USV	TRUE	0.861351	337.926	337.945	0.0196	91.6347	89.9509	92.7183	2.76741	0.91781	-118.785	1.10161	-64.3731	0.708871
191	USV	TRUE	0.942937	338.137	338.139	0.002	90.3436	84.1716	96.2396	12.068	4.02974	-5127.49	1.11122	-66.2977	0.734394
192	USV	TRUE	0.629598	338.294	338.315	0.0208	86.983	77.367	92.7952	15.4282	5.422	-711.601	1.01974	-70.9895	0.523498
193	USV	TRUE	0.786256	338.534	338.535	0.0016	95.1603	93.6551	95.7748	2.1197	0.863384	-1324.81	1.02533	-66.3373	0.632324
194	USV	TRUE	0.664527	338.706	338.74	0.034	86.7074	77.7261	100.839	23.1127	8.11839	-618.085	1.04087	-70.3502	0.482723
195	USV	TRUE	0.764276	338.933	338.935	0.002	88.8994	88.4497	89.6787	1.22907	0.457432	-602.448	1.01262	-62.4767	0.696181
196	USV	TRUE	0.942734	339.163	339.166	0.0036	90.6367	88.9891	91.1414	2.15236	0.716915	-563.841	1.04082	-64.0022	0.711832
197	USV	TRUE	0.627116	339.526	339.529	0.0028	89.9134	89.1638	90.3958	1.23204	0.431106	-436.48	1.00563	-69.3068	0.544219
198	USV	TRUE	0.638654	340.146	340.159	0.0124	87.6751	86.4203	92.6428	6.22253	2.67246	-481.956	1.00437	-70.0828	0.605366
199	USV	TRUE	0.702439	340.535	340.538	0.0032	90.3488	88.9394	91.3981	2.45873	1.02904	-752.731	1.00572	-67.1268	0.693075
200	USV	TRUE	0.607107	340.726	340.73	0.0036	89.7443	88.6162	91.1396	2.52345	0.835609	-688.664	1.0031	-69.1578	0.646158
201	USV	TRUE	0.861254	341.416	341.426	0.0092	100.075	95.5174	102.564	7.04607	3.26821	696.803	1.06843	-72.2052	0.582536
202	USV	TRUE	0.887422	345.975	346.044	0.0688	86.0833	83.7135	87.2156	3.50219	0.954667	-15.0042	1.07789	-66.9798	0.544669
203	USV	TRUE	0.708658	346.191	346.196	0.0048	96.083	90.8804	96.9742	6.09379	2.54073	-1309.48	1.00948	-63.1959	0.762944
205	USV	TRUE	0.694082	350.163	350.165	0.0028	85.1739	84.3501	85.8642	1.51407	0.520378	-530.137	1.00186	-62.6062	0.702376
206	USV	TRUE	0.88631	356.514	356.517	0.0028	89.0766	88.3187	90.096	1.77723	0.668575	-596.353	1.00873	-65.3716	0.696852
207	USV	TRUE	0.892669	360.243	360.255	0.012	98.7571	89.2085	98.923	9.71459	4.28815	836.19	1.01026	-67.9369	0.580018
208	USV	TRUE	0.617745	360.426	360.427	0.0016	88.6403	87.5091	88.8807	1.37157	0.580791	-857.232	1.07696	-69.4935	0.580855
209	USV	TRUE	0.762555	360.615	360.635	0.02	83.0396	77.346	89.5832	12.2373	3.33693	-593.893	1.00227	-73.6183	0.445801
210	USV	TRUE	0.679827	361.688	361.697	0.0088	86.5129	81.6514	88.5168	6.86541	3.00955	-792.652	1.00859	-71.5687	0.578179
211	USV	TRUE	0.960634	367.168	367.191	0.0228	93.478	90.5077	95.566	5.05828	1.17005	-113.369	1.18249	-70.7829	0.592257
212	USV	TRUE	0.654914	367.367	367.373	0.006	87.2822	86.065	87.9057	1.84064	0.650204	-70.8903	1.31568	-76.7619	0.411907
213	USV	TRUE	0.775063	376.099	376.106	0.0068	92.5067	88.6399	93.5235	4.88362	1.62017	533.513	1.6101	-64.881	0.723325
214	USV	TRUE	0.924944	376.304	376.308	0.0036	65.989	64.564	66.7832	2.21915	0.808828	658.977	1.01827	-70.8464	0.5937
215	USV	TRUE	0.859494	376.484	376.496	0.0116	89.9429	85.4047	91.1439	5.73929	2.3483	-466.604	1.01342	-69.5886	0.633169
216	USV	TRUE	0.837293	377.381	377.404	0.0236	87.0852	85.6979	101.257	15.5589	5.24458	-614.545	1.01803	-63.8002	0.702547
217	USV	TRUE	0.836211	377.581	377.589	0.0072	89.7058	88.5999	91.0714	2.4715	0.764001	-338.414	1.00473	-64.4326	0.641761
218	USV	TRUE	0.716076	383.031	383.057	0.026	85.7409	79.7601	88.1984	8.4384	3.4065	-259.182	1.13885	-75.5142	0.539554
219	USV	TRUE	0.625281	383.291	383.3	0.0096	78.8812	76.9332	80.941	4.00779	1.08768	-287.711	1.12319	-74.0795	0.49319
220	USV	TRUE	0.753303	383.477	383.478	0.0016	87.9668	87.566	88.1894	0.623441	0.249933	-389.651	1.00816	-62.6156	0.704214
221	USV	TRUE	0.685005	383.687	383.699	0.0124	90.2358	88.3853	96.3396	7.95433	2.36018	-650.58	1.01857	-61.4904	0.718986
222	USV	TRUE	0.938061	384.113	384.118	0.0052	89.6704	89.6551	90.0036	0.348546	0.143426	69.3558	1.00227	-65.4782	0.643193
223	USV	TRUE	0.774373	385.072	385.077	0.0056	92.5217	90.8815	94.2881	3.40666	1.1108	-619.929	1.00498	-64.8201	0.719751
224	USV	TRUE	0.866073	396.733	396.74	0.0068	90.7401	89.7975	92.0315	2.234	0.718996	335.289	1.00481	-62.4126	0.722383
225	USV	TRUE	0.838879	399.299	399.307	0.0088	87.5623	86.6939	87.681	0.987116	0.308227	80.8381	1.03024	-64.3646	0.655523
226	USV	TRUE	0.797447	399.904	399.914	0.0096	87.3841	84.1602	87.7107	3.55049	1.12017	280.823	1.14459	-63.7977	0.716324
227	USV	TRUE	0.682023	408.186	408.198	0.0116	82.7085	82.3623	83.388	1.02576	0.27614	55.0113	1.03188	-71.1227	0.534881
228	USV	TRUE	0.608119	410.478	410.479	0.0016	85.9896	85.6155	86.3636	0.74813	0.295724	-467.581	1	-66.1416	0.642357
229	USV	TRUE	0.650626	410.689	410.691	0.002	86.0924	84.7475	86.8049	2.05736	0.730136	-944.068	1.03366	-69.1356	0.662025
230	USV	TRUE	0.811131	417.476	417.479	0.0024	90.6854	89.93	91.2008	1.27076	0.501543	-540.914	1.00114	-68.2184	0.568617
231	USV	TRUE	0.760557	417.644	417.65	0.006	85.5214	83.9851	86.7386	2.75353	0.834997	-436.911	1.00505	-62.3739	0.73489
232	USV	TRUE	0.620587	417.701	417.737	0.0352	76.7435	65.7887	86.5256	20.7368	4.18199	77.5012	5.03039	-91.1229	0.192532
233	USV	TRUE	0.827578	419.065	419.067	0.0024	82.8238	80.0184	85.4957	5.47738	1.97228	-2282.24	1.00004	-68.5613	0.687588
234	USV	TRUE	0.931523	419.246	419.248	0.0024	87.9272	86.7248	88.9959	2.27111	0.818164	-946.295	1.00054	-61.8072	0.716575
235	USV	TRUE	0.979417	419.548	419.553	0.0056	55.9646	55.5521	56.4891	0.937015	0.297447	-146.256	1.00642	-63.7093	0.760865
236	USV	TRUE	0.910317	421.699	421.701	0.002	86.0799	85.5901	86.8726	1.28251	0.503743	-665.428	1.01432	-55.5402	0.83771
237	USV	TRUE	0.987815	421.88	421.89	0.0096	100.158	98.9704	100.908	1.93712	0.623386	-209.869	1.00803	-53.8977	0.839407
238	USV	TRUE	0.977304	427.012	427.022	0.01	90.3218	88.162	91.0933	2.93127	0.805883	156.626	1.12841	-59.7596	0.766845
239	USV	TRUE	0.604498	427.19	427.193	0.0028	80.8979	80.575	80.9684	0.393362	0.136623	111.329	1.02237	-70.4773	0.537173
240	USV	TRUE	0.686659	434.414	434.444	0.03	91.8859	83.3641	93.9033	10.5392	4.00397	-348.293	1.02148	-70.1475	0.426698
241	USV	TRUE	0.640663	434.013	434.015	0.0016	87.7929	87.2941	87.9354	0.641254	0.258129	311.721	1.14317	-69.9673	0.60835
242	USV	TRUE	0.694093	434.411	434.437	0.0264	93.5124	86.56	94.551	7.99099	3.02964	-305.76	1.05478	-68.4336	0.645664
243	USV	TRUE	0.787434	434.635	434.645	0.01	98.0294	92.975	100.649	7.67427	2.49891	-798.586	1.02679	-55.4176	0.837163
244	USV	TRUE	0.762305	436.873	436.876	0.0028	96.8664	90.2906	99.1894	8.89888	3.34921	-3269.18	1.07998	-63.3122	0.743343
245	USV	TRUE	0.759999	437.049	437.072	0.0228	90.0351	82.3204	99.0028	16.6824	5.49018	-638.527	1.02934	-60.6592	0.713591
246	USV	TRUE	0.83311	438.181	438.191	0.0092	93.0484	92.2739	97.9602	5.68635	2.28411	-701.534	1.04538	-66.4788	0.658248
247	USV	TRUE	0.947124	443.308	443.316	0.0076	97.7096	92.5291	98.975	6.44582	1.62088	-255.089	1.56304	-58.3835	0.798532
248	USV	TRUE	0.787635	443.497	443.503	0.006	81.4644	80.0691	83.7429	3.67385	1.19237	-620.931	1.00883	-59.3651	0.777901
249	USV	TRUE	0.607173	451.954	451.956	0.0024	87.6886	86.4195	88.6238	2.20431	0.796673	-918.463	1.00367	-68.3549	0.657859
250	USV	TRUE	0.771357	461.906	461.911	0.0048	100.661	90.5916	104.01	13.4183	5.38415	-2872.64	1.16935	-71.5532	0.560442
251	USV	TRUE	0.605652	462.076	462.085	0.0096	89.4286	81.9665	91.2024	9.23596	2.83077	-950.107	1.01448	-64.6866	0.704309
252	USV	TRUE	0.658928	462.332	462.334	0.0024	82.1599	81.3583	83.1618	1.80353	0.650679	-751.47	1.00201	-62.505	0.773456
253	USV	TRUE	0.904406	466.005	466.007	0.0016	89.6669	87.0485	90.1478	3.09939	1.2541	-1636.53	1.33984	-57.6379	0.845216
254	USV	TRUE	0.719065	466.192	466.208	0.0164	90.5094	80.1337	96.8627	16.729	6.01257	-1032.51	1.01293	-63.1386	0.719563
255	USV	TRUE	0.802547	466.471	466.473	0.002	92.9967	92.0883	95.4638	3.37549	1.35469	-1726.55	1.09499	-66.8706	0.628245
256	USV	TRUE	0.716647	466.651	466.661	0.0092	72.9947	71.4955	73.4994	2.00392	0.593238	12.5527	1.16369	-70.8762	0.550738
257	USV	TRUE	0.791653	473.995	474.002	0.0068	79.605	78.7329	79.9798	1.24688	0.393991	-81.9552	1.1034	-63.3121	0.72705
258	USV	TRUE	0.803411	475.763	475.775	0.012	81.0672	78.7928	83.3416	4.54885	2.23384	-363.244	1.00397	-63.4914	0.759021
259	USV	TRUE	0.931702	476.177	476.188	0.0116	90.6787	89.5714	91.1922	1.62076	0.531261	111.706	1.02925	-66.5059	0.644324
260	USV	TRUE	0.887103	479.011	479.021	0.01	80.1724	79.0019	83.156	4.15415	1.32133	-362.213	1.09652	-64.5527	0.712133
261	USV	TRUE	0.648453	479.194	479.201	0.0068	79.9483	77.6549	83.6073	5.95238	1.84238	-854.861	1.00924	-58.6129	0.803891
262	USV	TRUE	0.969852	500.155	500.163	0.008	66.0243	64.7053	67.2267	2.52136	0.873274	339.337	1.06628	-55.4044	0.850532
263	USV	TRUE	0.830152	500.337	500.362	0.025	75.7312	52.3874	85.6311	33.2437	12.9911	1338.93	1.00001	-65.4397	0.627638
264	USV	TRUE	0.820351	500.783	500.79	0.0076	88.7958	84.4119	92.7171	8.30513	2.70014	-961.674	1.02156	-62.768	0.767879
265	USV	TRUE	0.775375	507.447	507.45	0.0024	88.0798	86.7439	89.4157	2.67189	0.961991	-1113.29	1	-61.4338	0.794484
266	USV	TRUE	0.976236	507.848	507.861	0.0132	86.259	83.3279	87.3934	4.06552	1.13602	132.838	1.34824	-61.1858	0.779081
267	USV	TRUE	0.863042	508.038	508.049	0.0108	82.0628	78.9011	87.4289	8.52779	2.74725	-821.865	1.02389	-60.6541	0.812683
268	USV	TRUE	0.809365	508.249	508.252	0.0032	86.6427	81.336	89.2849	7.94888	2.98957	-2676.53	1.02487	-67.8897	0.723257
269	USV	TRUE	0.705513	512.977	513.074	0.0964	87.7649	78.9843	88.7749	9.79063	3.34383	-28.7296	1.09823	-58.6722	0.799093
270	USV	TRUE	0.878922	513.259	513.261	0.002	86.6736	85.957	87.4954	1.53836	0.638047	-761.178	1.01214	-58.3986	0.828177
271	USV	TRUE	0.721444	515.378	515.386	0.0076	84.1192	81.3509	86.999	5.64808	1.90901	-804.832	1.00759	-54.5104	0.857601
272	USV	TRUE	0.657229	536.472	536.474	0.0016	73.884	73.6346	73.9552	0.320627	0.129065	-155.86	1.04572	-71.9744	0.484923
273	USV	TRUE	0.816904	537.405	537.408	0.0036	89.282	88.2503	89.9277	1.67735	0.579415	-474.778	1.00694	-62.9761	0.772649
274	USV	TRUE	0.889032	543.331	543.341	0.01	89.3504	89.0238	90.8793	1.85548	0.527595	-130.524	1.04464	-60.1898	0.718467
