# Supplementary material for: Bazedoxifene reverses sexually dimorphic autistic-like abnormalities in biallelic MDGA1-mutant mice
Source: EMBO Mol Med. 2026 Mar 20;18(4):1358–98. doi: 10.1038/s44321-026-00402-y (PMC13084050; doi:10.1038/s44321-026-00402-y)
Supplement: Supplementary file 18 — Source data Fig. 4 [file 44321_2026_402_MOESM18_ESM.zip › Panel C/Batch1/P6/P6_WT_766.xlsx]

## Sheet: Sheet1
ID	Label	Accepted	Score	Begin Time (s)	End Time (s)	Call Length (s)	Principal Frequency (kHz)	Low Freq (kHz)	High Freq (kHz)	Delta Freq (kHz)	Frequency Standard Deviation (kHz)	Slope (kHz/s)	Sinuosity	Mean Power (dB/Hz)	Tonality
1	USV	TRUE	0.707453	2.07946	2.08186	0.0024	88.5677	88.1669	89.102	0.935162	0.33784	389.651	1.00212	-70.0091	0.575746
2	USV	TRUE	0.911325	2.27746	2.27906	0.0016	102.004	101.656	102.529	0.872818	0.347517	-545.511	1.00577	-65.3559	0.7057
3	USV	TRUE	0.802232	3.14739	3.16539	0.018	65.0669	61.8143	65.4424	3.62802	1.23857	-121.087	1.11256	-73.5155	0.497777
4	USV	TRUE	0.720114	3.30699	3.31659	0.0096	66.6085	64.5603	66.8388	2.27853	0.88429	-256.294	1.01767	-65.3746	0.491757
5	USV	TRUE	0.610706	5.47084	5.47324	0.0024	95.8717	95.2705	96.4729	1.20235	0.432896	-500.98	1	-69.9459	0.606441
6	USV	TRUE	0.757582	12.0559	12.0639	0.008	101.728	99.5754	102.203	2.62736	0.868021	-331.842	1.03865	-68.1563	0.536886
7	USV	TRUE	0.818179	21.1293	21.1317	0.0024	98.4357	97.7009	99.304	1.60314	0.577862	667.973	1.0011	-61.2194	0.791526
8	USV	TRUE	0.807969	21.3153	21.3169	0.0016	97.7786	97.2531	98.126	0.872818	0.347517	-545.511	1.00577	-61.1082	0.771696
9	USV	TRUE	0.674383	21.5413	21.5433	0.002	98.8474	98.7494	99.1502	0.400784	0.153333	176.854	1.03234	-65.7555	0.661886
10	USV	TRUE	0.848538	25.221	25.2246	0.0036	100.251	99.3649	101.468	2.10298	0.738331	-575.093	1.00089	-62.6036	0.759742
11	USV	TRUE	0.63315	28.3348	28.3396	0.0048	67.0843	66.5434	67.3618	0.818416	0.274003	-138.276	1.02934	-70.7774	0.542457
12	USV	TRUE	0.847086	28.734	28.736	0.002	59.236	58.9599	59.2627	0.302814	0.114253	-113.873	1.03232	-64.7268	0.688057
13	USV	TRUE	0.739178	28.9324	28.9484	0.016	62.0267	60.4591	66.3995	5.94036	2.12182	-316.413	1.02072	-73.337	0.541843
14	USV	TRUE	0.761167	30.563	30.601	0.038	79.3919	77.8683	101.453	23.5852	10.3511	-612.958	1.00165	-68.9798	0.487083
15	USV	TRUE	0.605866	30.7474	30.7514	0.004	67.1077	66.5882	67.2265	0.638285	0.203297	-57.0139	1.06722	-59.8138	0.793589
16	USV	TRUE	0.867135	30.7994	30.8438	0.0444	60.6463	58.8993	82.8203	23.921	7.61211	442.624	1.13944	-60.9022	0.698395
17	USV	TRUE	0.822207	30.9574	31.0154	0.058	62.6785	57.7613	90.0119	32.2507	9.96459	194.438	1.4832	-69.7413	0.43209
18	USV	TRUE	0.768366	31.1639	31.3789	0.215	67.1719	62.3325	72.6816	10.3491	3.63657	-1.56311	3.2418	-66.8696	0.515896
19	USV	TRUE	0.930357	31.5689	31.6065	0.0376	64.264	62.8057	80.6024	17.7967	8.24425	491.339	1.08027	-64.1546	0.592855
20	USV	TRUE	0.896022	31.7873	31.7937	0.0064	67.1208	66.1189	68.0115	1.89259	0.62103	-277.207	1.00417	-56.9101	0.699336
21	USV	TRUE	0.86642	31.9537	31.9985	0.0448	67.376	67.1541	100.366	33.2123	16.9319	778.093	1.05012	-65.3234	0.523625
22	USV	TRUE	0.688803	35.1307	35.2027	0.072	42.1386	28.705	51.6387	22.9337	4.94526	-23.9686	7.2207	-92.7672	0.168684
23	USV	TRUE	0.947936	36.4966	36.4998	0.0032	91.727	89.404	93.0333	3.62932	1.24881	1127.2	1.00975	-69.1066	0.6704
24	USV	TRUE	0.771448	36.9398	36.943	0.0032	97.5916	95.9884	99.165	3.17658	1.08071	-986.497	1.00012	-67.1006	0.71447
25	USV	TRUE	0.905417	37.8901	37.8981	0.008	86.8337	84.5403	89.5724	5.03206	1.48658	-597.609	1.00714	-54.3125	0.846918
26	USV	TRUE	0.89737	40.1291	40.1403	0.0112	59.8595	55.9901	60.032	4.04184	1.52019	-360.644	1.04042	-62.6665	0.764396
27	USV	TRUE	0.903543	40.3067	40.3559	0.0492	67.117	52.377	82.0882	29.7112	8.82771	270.444	1.67462	-58.685	0.725743
28	USV	TRUE	0.715496	40.5463	40.5519	0.0056	105.38	105.375	105.714	0.339087	0.15129	-64.1975	1.00108	-72.0418	0.485623
29	USV	TRUE	0.762643	41.5362	41.5538	0.0176	65.1451	64.7891	97.4565	32.6674	15.5665	2085.08	1.11017	-64.7686	0.545352
30	USV	TRUE	0.71243	41.7706	41.773	0.0024	97.3639	96.9632	98.2323	1.26915	0.467169	-528.812	1.01922	-62.1153	0.699753
31	USV	TRUE	0.751944	42.3445	42.3465	0.002	98.5522	97.9333	98.8684	0.935162	0.356582	-467.581	1.01392	-58.9919	0.702307
32	USV	TRUE	0.750289	45.1527	45.1591	0.0064	64.0526	62.0355	65.5833	3.54782	1.39734	-545.533	1.05553	-66.1822	0.707935
33	USV	TRUE	0.753196	45.4919	45.4939	0.002	63.9624	63.6462	64.2519	0.605629	0.218335	-290.727	1.00254	-58.8702	0.690168
34	USV	TRUE	0.868493	51.5475	51.5623	0.0148	67.3062	64.2282	67.9021	3.67385	1.0302	132.96	1.10434	-48.2635	0.850197
35	USV	TRUE	0.911567	62.7883	62.8043	0.016	101.204	98.6066	104.596	5.98949	1.83988	-381.001	1.01957	-51.8234	0.871722
36	USV	TRUE	0.859878	68.0127	68.0187	0.006	71.5238	70.4602	75.4503	4.99001	1.96512	794.805	1.00791	-70.4342	0.64474
37	USV	TRUE	0.624711	73.0264	73.0368	0.0104	72.0796	70.7855	72.6464	1.86083	0.515368	-155.316	1.01269	-75.0033	0.444127
38	USV	TRUE	0.93607	73.088	73.1004	0.0124	100.668	99.1762	101.076	1.89984	0.585967	94.3147	1.04121	-68.5399	0.577708
39	USV	TRUE	0.939013	75.7894	75.7946	0.0052	101.162	100.134	101.672	1.53716	0.604755	-307.56	1.00201	-64.3753	0.692446
40	USV	TRUE	0.77626	76.0194	76.0298	0.0104	61.0558	59.2374	63.9647	4.72731	1.38091	-437.844	1.01623	-66.6214	0.711972
41	USV	TRUE	0.817731	76.1881	76.2221	0.034	68.9694	67.3026	97.8294	30.5268	9.62718	866.164	1.22138	-58.2043	0.700331
42	USV	TRUE	0.813197	76.6113	76.6329	0.0216	96.9698	84.1897	99.9909	15.8013	6.11961	-685.811	1.01868	-65.3887	0.660228
44	USV	TRUE	0.880388	79.6543	79.6803	0.026	100.477	97.9088	103.054	5.14503	1.57296	-12.0896	1.27506	-61.4479	0.782226
45	USV	TRUE	0.760437	79.8591	79.9015	0.0424	61.4883	55.4757	90.5465	35.0708	7.50654	102.107	1.69098	-62.6699	0.587855
46	USV	TRUE	0.84184	80.0891	80.0995	0.0104	65.3962	63.652	67.0068	3.35471	0.940935	-288.71	1.03906	-57.7094	0.659012
47	USV	TRUE	0.919836	87.8557	87.8585	0.0028	66.8487	66.4479	67.1159	0.667973	0.246149	-249.165	1.00352	-65.6631	0.593528
48	USV	TRUE	0.708091	88.1493	88.1561	0.0068	69.8759	66.3505	71.7537	5.40316	1.7017	-785.238	1.0197	-69.4112	0.495338
50	USV	TRUE	0.69245	99.978	99.98	0.002	107.976	107.357	108.293	0.935162	0.356582	-467.581	1.01392	-73.3094	0.4856
51	USV	TRUE	0.604434	114.472	114.52	0.048	81.3098	66.6144	90.5946	23.9802	4.29065	68.5366	3.94344	-87.6248	0.222065
52	USV	TRUE	0.806238	117.673	117.676	0.0032	95.6306	95.2743	95.9571	0.682817	0.227242	207.195	1.00068	-67.8971	0.583389
53	USV	TRUE	0.99169	126.047	126.06	0.0124	96.0534	92.4149	97.7382	5.3233	1.58507	434.27	1.01419	-63.6978	0.719033
54	USV	TRUE	0.646282	150.233	150.277	0.0444	101.786	97.4942	102.268	4.77342	1.43584	92.6597	1.02556	-76.6225	0.419883
55	USV	TRUE	0.776702	150.486	150.495	0.0092	100.015	99.4956	100.634	1.13821	0.337778	-112.751	1.0045	-69.6889	0.549515
56	USV	TRUE	0.73071	150.859	150.861	0.0016	97.103	96.5775	97.4504	0.872818	0.347517	-545.511	1.00577	-71.7013	0.584729
57	USV	TRUE	0.841895	156.314	156.317	0.0032	102.205	101.641	102.32	0.678218	0.253908	-212.903	1.01974	-59.8885	0.756377
58	USV	TRUE	0.834663	176.627	177.077	0.45	79.2438	48.9157	109.115	60.1995	14.1921	-18.7433	56.4389	-88.8136	0.186181
59	USV	TRUE	0.708747	177.154	177.156	0.002	100.287	99.1785	101.396	2.21767	0.8485	-1133.01	1.00111	-70.777	0.642033
60	USV	TRUE	0.953294	177.214	177.231	0.0172	86.0237	84.2829	87.7953	3.51232	1.24327	202.669	1.02604	-59.0086	0.836323
61	USV	TRUE	0.880109	192.955	193.235	0.28	95.8752	91.3367	100.84	9.50341	3.36767	0.872548	2.8313	-66.1922	0.599013
62	USV	TRUE	0.715617	192.953	192.967	0.014	98.1147	91.6374	99.5413	7.90391	2.48673	-571.175	1.11337	-60.153	0.795367
63	USV	TRUE	0.952568	193.52	193.543	0.0224	80.2504	78.1256	80.4485	2.32291	1.019	-24.2302	1.04196	-72.7122	0.484928
64	USV	TRUE	0.612244	227.543	227.549	0.0052	90.7794	88.7532	92.8353	4.08206	1.25379	-747.004	1.00807	-60.8606	0.800506
65	USV	TRUE	0.810679	227.847	227.853	0.0068	92.8856	89.0856	95.8247	6.7391	2.015	-939.574	1.00515	-63.6809	0.726522
66	USV	TRUE	0.719124	228.101	228.107	0.006	92.3684	90.6465	93.786	3.13947	0.994947	-521.445	1.00228	-59.4548	0.773656
67	USV	TRUE	0.750301	252.085	252.093	0.008	94.1068	91.3607	97.4986	6.13793	1.98766	-798.796	1.00468	-62.3014	0.727663
68	USV	TRUE	0.74916	276.509	276.514	0.0052	95.8942	93.0887	97.8981	4.80941	1.57439	-935.325	1.01426	-67.2356	0.639489
69	USV	TRUE	0.65851	276.698	276.701	0.0032	95.8435	93.6021	97.8697	4.2676	1.55363	-1413.26	1.00572	-62.9397	0.780101
70	USV	TRUE	0.648015	289.815	289.819	0.0036	86.4342	85.3914	86.8313	1.43985	0.474061	204.44	1.29241	-67.3095	0.663947
71	USV	TRUE	0.880543	290.023	290.028	0.0056	94.1107	91.6837	97.3375	5.65384	1.76963	-1056.89	1.00217	-58.7602	0.772393
72	USV	TRUE	0.967195	301.038	301.04	0.002	93.9396	93.1603	94.7189	1.5586	0.583176	-779.302	1	-54.3518	0.834641
73	USV	TRUE	0.754289	301.223	301.242	0.0192	94.1573	88.7419	97.2144	8.4725	2.38435	-399.962	1.03377	-56.3686	0.793667
74	USV	TRUE	0.839321	351.636	351.643	0.0076	96.6439	95.7236	97.338	1.61437	0.527008	106.123	1.1096	-62.5956	0.773605
75	USV	TRUE	0.730116	359.707	359.709	0.0028	79.9126	79.5119	80.1798	0.667973	0.246149	249.165	1.00352	-67.3422	0.653997
76	USV	TRUE	0.785639	360.346	360.354	0.008	58.9961	56.3985	61.7153	5.31689	1.79076	-689.561	1.01324	-71.0458	0.590857
77	USV	TRUE	0.736468	372.189	372.191	0.002	91.5139	91.2912	91.5918	0.300588	0.122866	-117.801	1.02847	-64.9203	0.691401
78	USV	TRUE	0.629451	372.375	372.428	0.0536	92.3755	92.2005	92.6465	0.446005	0.169573	2.30079	1.00288	-74.0519	0.480732
79	USV	TRUE	0.842557	373.181	373.184	0.0024	91.739	91.2046	92.4738	1.26915	0.45884	-528.812	1.0035	-64.805	0.653664
80	USV	TRUE	0.821302	373.354	373.367	0.0132	105.191	100.812	105.822	5.01008	1.20571	-377.293	1.03865	-69.3885	0.596008
81	USV	TRUE	0.966311	378.335	378.38	0.045	71.9755	60.5639	82.295	21.7311	11.1138	545.103	1.25201	-69.8341	0.504863
82	USV	TRUE	0.854955	378.118	378.127	0.0092	56.1709	55.4751	56.1884	0.713232	0.261577	-71.5932	1.00522	-68.6974	0.583089
83	USV	TRUE	0.761756	378.337	378.338	0.0016	59.292	58.4726	60.4677	1.99501	0.792986	-1246.88	1.00415	-66.3991	0.763297
84	USV	TRUE	0.801886	378.625	378.697	0.072	100.608	98.6153	102.514	3.89844	1.17716	9.92628	1.0264	-64.6907	0.59294
85	USV	TRUE	0.709578	379.453	379.459	0.0052	89.1662	88.0139	91.796	3.78204	1.55115	-725.924	1.0015	-69.8382	0.577998
86	USV	TRUE	0.852714	381.369	381.386	0.0168	57.6999	55.1825	60.7193	5.53681	1.92758	-278.56	1.03746	-70.1189	0.598756
87	USV	TRUE	0.671513	381.582	381.584	0.002	57.1275	56.6376	58.5614	1.92376	0.748485	-905.262	1.21036	-71.6799	0.533619
88	USV	TRUE	0.609566	387.58	387.585	0.0052	89.0709	88.497	89.1494	0.652393	0.190438	-54.2493	1.04304	-71.7807	0.482075
89	USV	TRUE	0.825162	388.006	388.016	0.01	95.7499	94.7776	96.3956	1.61798	0.488112	-76.4394	1.08261	-53.4743	0.85828
90	USV	TRUE	0.823063	389.806	389.809	0.0028	89.3392	89.1017	89.3688	0.267189	0.0891293	67.1507	1.01361	-63.067	0.701034
91	USV	TRUE	0.690112	402.868	402.889	0.0204	56.5497	55.2455	83.3604	28.1149	13.7832	1628.18	1.19621	-67.4224	0.501263
92	USV	TRUE	0.881821	403.08	403.094	0.014	67.4552	61.4077	68.0931	6.68544	2.04346	-379.676	1.07192	-54.7332	0.773541
93	USV	TRUE	0.924791	403.321	403.346	0.0248	92.5482	90.0841	99.1425	9.05838	2.79037	-353.025	1.00599	-59.3142	0.718339
94	USV	TRUE	0.673316	403.577	403.578	0.0016	93.1859	92.509	93.5065	0.997506	0.403004	-623.441	1.0194	-63.0976	0.711269
95	USV	TRUE	0.676223	403.856	403.861	0.0048	101.189	99.8008	101.686	1.88547	0.553458	376.923	1.00633	-70.4246	0.57484
96	USV	TRUE	0.832958	404.078	404.08	0.002	97.6117	96.6587	98.5646	1.90595	0.731966	977.149	1.00163	-69.3761	0.716489
97	USV	TRUE	0.65233	406.988	406.99	0.002	81.5476	81.0845	81.7079	0.623441	0.243171	311.721	1.01894	-65.4796	0.707485
98	USV	TRUE	0.87931	407.932	407.937	0.0056	95.2839	94.3372	95.8753	1.53805	0.524533	-277.845	1.00179	-55.9729	0.829722
100	USV	TRUE	0.830379	421.043	421.044	0.0016	104.196	104.196	104.196	1.42109e-14	3.87148e-15	4.96507e-12	1	-69.1534	0.597283
101	USV	TRUE	0.778814	423.714	423.716	0.0016	93.2631	91.5442	95.1602	3.61596	1.42994	-2259.98	1.00014	-68.8125	0.660737
102	USV	TRUE	0.775158	423.891	423.893	0.0016	55.4288	55.1527	55.5268	0.374065	0.153618	-233.791	1.01068	-60.9963	0.637881
103	USV	TRUE	0.903557	424.107	424.132	0.0248	90.3353	82.1341	96.0947	13.9606	3.98585	-453.558	1.04083	-56.2851	0.7822
104	USV	TRUE	0.640812	428.335	428.347	0.0116	90.354	88.6544	91.4337	2.77927	0.89268	-194.098	1.0709	-61.8474	0.699841
105	USV	TRUE	0.974731	428.575	428.582	0.0072	99.4747	97.8939	100.766	2.87228	0.918648	407.327	1.00734	-63.226	0.716709
106	USV	TRUE	0.690704	428.805	428.818	0.0128	99.7391	88.6024	101.122	12.5201	5.07308	-1018.03	1.00508	-63.3746	0.717398
107	USV	TRUE	0.92451	430.079	430.084	0.0044	79.2229	78.7738	80.0224	1.24853	0.417768	-273.748	1.00244	-59.9911	0.769025
108	USV	TRUE	0.843867	430.643	430.651	0.008	90.2358	89.9018	90.2655	0.363674	0.130148	-40.4591	1.00701	-57.5997	0.782916
109	USV	TRUE	0.831074	431.339	431.346	0.0068	96.6744	93.4904	98.2998	4.80941	1.56033	-720.669	1.01553	-53.1539	0.867351
110	USV	TRUE	0.786879	433.078	433.097	0.0196	89.8618	79.0611	92.9939	13.9328	4.43112	-739.323	1.04285	-62.0802	0.717193
111	USV	TRUE	0.836075	437.784	437.792	0.008	95.4516	93.7445	98.1977	4.45315	1.2984	-515.438	1.01525	-57.7732	0.79128
112	USV	TRUE	0.762999	438.208	438.209	0.0016	96.2257	95.8249	96.4483	0.623441	0.249933	-389.651	1.00816	-70.45	0.532269
113	USV	TRUE	0.627468	438.293	438.299	0.006	92.3351	90.257	94.2574	4.00042	1.16883	-611.053	1.01477	-61.5608	0.730955
114	USV	TRUE	0.934287	438.782	438.791	0.0092	98.9358	96.3237	100.172	3.84869	1.29743	420.362	1.01021	-67.7215	0.641262
115	USV	TRUE	0.614042	458.497	458.5	0.0032	68.3133	68.3133	68.3133	1.42109e-14	3.49676e-15	2.22045e-13	1	-72.5223	0.481957
116	USV	TRUE	0.846122	478.463	478.467	0.0044	94.2388	93.5441	96.0156	2.4715	0.773897	-557.108	1.00145	-60.0806	0.759205
117	USV	TRUE	0.907847	478.549	478.569	0.0204	80.8981	79.8883	81.3583	1.47002	0.402921	-23.1068	1.03248	-59.5779	0.777374
118	USV	TRUE	0.719731	478.799	478.82	0.0208	88.1496	85.6368	96.366	10.7291	4.54436	-488.543	1.00781	-60.0548	0.699852
119	USV	TRUE	0.616908	479.075	479.082	0.0072	83.5125	82.9122	83.726	0.813783	0.279682	75.2395	1.02369	-66.4052	0.584388
120	USV	TRUE	0.823215	479.418	479.434	0.016	99.6723	96.7051	104.29	7.58508	2.62787	-446.517	1.00864	-65.063	0.646814
121	USV	TRUE	0.88556	479.979	480.023	0.0436	72.1378	71.2135	93.8656	22.6521	9.61937	541.592	1.06918	-63.0801	0.580972
122	USV	TRUE	0.8712	480.264	480.269	0.0044	100.071	98.8091	100.991	2.18204	0.715398	-494.232	1.00343	-68.1297	0.580479
123	USV	TRUE	0.958558	480.709	480.724	0.0144	102.591	98.0284	103.639	5.6102	2.22054	-379.409	1.02369	-65.5972	0.698742
124	USV	TRUE	0.675879	490.952	490.997	0.0448	36.2308	28.3932	40.5652	12.172	2.58157	48.3378	3.8615	-94.8666	0.152029
125	USV	TRUE	0.727174	495.43	495.433	0.0036	98.2828	96.5015	99.4406	2.93908	1.01547	-832.605	1.00832	-63.8719	0.726108
126	USV	TRUE	0.914342	520.785	520.788	0.0032	65.6404	65.239	65.9176	0.67868	0.248174	219.953	1.00093	-55.9558	0.831366
127	USV	TRUE	0.914997	520.98	520.996	0.0164	66.757	63.3132	68.8956	5.58236	1.45464	-298.697	1.0178	-58.121	0.702502
128	USV	TRUE	0.960428	553.035	553.114	0.0784	87.5052	73.3488	99.1595	25.8106	11.0315	283.156	1.16112	-68.0046	0.486684
129	USV	TRUE	0.749546	565.986	565.988	0.0016	84.2791	83.1569	85.4013	2.24439	0.887173	-1402.74	1	-68.2065	0.703677
130	USV	TRUE	0.882943	566.258	566.269	0.0108	93.2389	83.9155	95.3244	11.409	4.11508	-1107.38	1.02018	-57.6951	0.792561
131	USV	TRUE	0.73001	566.513	566.519	0.0052	99.7693	97.7431	101.796	4.05237	1.30402	-779.302	1	-53.4927	0.867839
132	USV	TRUE	0.689912	576.676	576.681	0.0044	79.5008	78.9071	80.4952	1.58809	0.497591	-366.627	1.00103	-75.6618	0.419971
133	USV	TRUE	0.847901	576.794	576.795	0.0016	93.1867	91.9754	95.4667	3.49127	1.4025	-2182.04	1.00687	-64.1511	0.73781
134	USV	TRUE	0.804199	577.024	577.032	0.0084	91.8555	84.9925	93.2286	8.23608	2.75664	-999.46	1.01665	-61.1593	0.668235
135	USV	TRUE	0.788167	577.345	577.352	0.0076	98.3236	95.3548	100.083	4.72776	1.50874	-632.091	1.00995	-55.1607	0.791146
136	USV	TRUE	0.739738	580.677	580.698	0.0216	97.6009	91.2911	99.345	8.05397	2.0447	-374.839	1.00145	-57.8818	0.770817
137	USV	TRUE	0.806933	590.62	590.644	0.0244	101.51	100.534	101.841	1.30705	0.386813	5.33003	1.01782	-71.9988	0.498296
138	USV	TRUE	0.925141	590.68	590.697	0.0164	66.6365	65.6064	67.2265	1.62002	0.395387	-81.7174	1.00524	-59.5546	0.765228
139	USV	TRUE	0.9329	590.907	590.929	0.0224	67.7467	67.5293	99.8149	32.2856	16.3474	1501.45	1.0255	-67.4917	0.427
140	USV	TRUE	0.678411	591.264	591.267	0.0032	98.8252	98.2315	99.4784	1.24688	0.427647	-389.651	1.00272	-67.0503	0.64575
141	USV	TRUE	0.709579	593.377	593.381	0.0032	94.3314	93.2924	95.1998	1.90743	0.697106	-633.956	1.00687	-59.3999	0.785956
142	USV	TRUE	0.97102	593.659	593.686	0.0268	101.885	95.4967	102.16	6.66308	1.95551	83.6035	1.16235	-60.385	0.771456
143	USV	TRUE	0.79261	594.104	594.123	0.0192	101.386	97.9717	103.583	5.61087	1.9264	-297.949	1.03312	-63.8478	0.701577
