# Supplementary material for: Bazedoxifene reverses sexually dimorphic autistic-like abnormalities in biallelic MDGA1-mutant mice
Source: EMBO Mol Med. 2026 Mar 20;18(4):1358–98. doi: 10.1038/s44321-026-00402-y (PMC13084050; doi:10.1038/s44321-026-00402-y)
Supplement: Supplementary file 18 — Source data Fig. 4 [file 44321_2026_402_MOESM18_ESM.zip › Panel C/Batch1/P6/P6_WT_774.xlsx]

## Sheet: Sheet1
ID	Label	Accepted	Score	Begin Time (s)	End Time (s)	Call Length (s)	Principal Frequency (kHz)	Low Freq (kHz)	High Freq (kHz)	Delta Freq (kHz)	Frequency Standard Deviation (kHz)	Slope (kHz/s)	Sinuosity	Mean Power (dB/Hz)	Tonality
1	USV	TRUE	0.873068	11.2391	11.2415	0.0024	91.0699	87.4628	96.0797	8.61685	3.11609	3590.35	1.00078	-72.4388	0.565405
2	USV	TRUE	0.76178	12.5932	12.5964	0.0032	93.8216	93.3689	94.5044	1.13555	0.388562	-352.541	1.00359	-61.2757	0.775623
3	USV	TRUE	0.638067	12.7368	12.74	0.0032	84.0672	83.6168	85.1557	1.53893	0.533503	-468.899	1.0053	-71.9251	0.526633
4	USV	TRUE	0.877669	12.9104	12.936	0.0256	86.8987	85.2312	93.4671	8.23587	2.98592	240.845	1.16028	-58.9267	0.784212
5	USV	TRUE	0.860094	13.0796	13.0816	0.002	98.7714	94.728	100.918	6.18988	2.50176	-3276.25	1.01332	-59.4517	0.813257
6	USV	TRUE	0.852591	13.2154	13.2186	0.0032	67.5045	63.9049	70.3916	6.48676	2.42072	2195.65	1.00595	-60.5872	0.80801
7	USV	TRUE	0.662838	15.797	15.8014	0.0044	86.6516	84.4695	87.8984	3.42893	1.187	-779.302	1	-63.371	0.767347
8	USV	TRUE	0.947758	15.9598	15.9686	0.0088	86.3523	86.0109	89.5808	3.56994	0.970497	165.031	1.28563	-53.928	0.852947
9	USV	TRUE	0.845525	16.1659	16.1695	0.0036	64.4122	63.978	64.6905	0.712504	0.23502	-112.678	1.07917	-42.4601	0.924606
10	USV	TRUE	0.948155	16.3191	16.3211	0.002	63.5312	60.4452	65.2991	4.85394	1.93746	2547.84	1.01269	-64.1386	0.782436
12	USV	TRUE	0.848955	23.4447	23.4515	0.0068	85.119	84.2358	86.0418	1.80595	0.479572	-250.296	1.01001	-61.9664	0.720019
13	USV	TRUE	0.61753	25.9611	25.9647	0.0036	75.8832	75.3674	76.0057	0.638285	0.205033	-97.8344	1.06122	-66.4353	0.604333
14	USV	TRUE	0.854236	26.166	26.1844	0.0184	62.972	57.9177	64.345	6.42738	1.73716	-132.918	1.26878	-53.3759	0.807569
15	USV	TRUE	0.921857	26.3352	26.3376	0.0024	63.3445	62.0754	64.1461	2.07072	0.751852	-862.798	1.0084	-52.2505	0.832485
16	USV	TRUE	0.901975	26.508	26.556	0.048	51.9338	48.8821	61.7396	12.8574	5.35943	-278.484	1.07672	-63.7992	0.71229
17	USV	TRUE	0.945217	26.6896	26.7024	0.0128	87.112	86.6593	94.5122	7.85291	2.23339	497.626	1.15212	-59.2655	0.771769
18	USV	TRUE	0.836871	26.8788	26.8808	0.002	86.3797	86.2817	86.6825	0.400784	0.153333	176.854	1.03234	-65.8563	0.592232
19	USV	TRUE	0.799582	29.0108	29.0288	0.018	82.0332	75.3965	91.4724	16.0759	5.70083	-890.925	1.01067	-59.7592	0.79298
20	USV	TRUE	0.983117	29.2301	29.2325	0.0024	82.2945	79.7562	82.9328	3.17658	1.14769	1057.62	1.40262	-54.8908	0.856359
21	USV	TRUE	0.948182	29.3449	29.5699	0.225	66.1015	63.7992	85.8085	22.0093	8.18677	47.3553	1.28042	-54.101	0.795176
22	USV	TRUE	0.875802	32.1442	32.1542	0.01	62.9914	60.0914	63.2006	3.10926	1.26301	-319.981	1.02389	-61.0895	0.761463
23	USV	TRUE	0.745761	32.441	32.4446	0.0036	84.6621	83.1703	86.1761	3.00588	0.99079	-817.761	1.00117	-63.8198	0.602616
24	USV	TRUE	0.64534	32.603	32.6054	0.0024	87.6289	86.5601	88.1632	1.60314	0.587786	-667.973	1.01807	-66.2142	0.727512
25	USV	TRUE	0.865625	39.6118	39.6218	0.01	75.169	73.41	75.5772	2.1672	0.65837	136.094	1.11197	-60.5807	0.775478
26	USV	TRUE	0.828878	39.771	39.8046	0.0336	61.9605	61.2016	87.0405	25.8389	12.0763	856.12	1.11733	-58.431	0.716815
27	USV	TRUE	0.660297	39.9302	39.9398	0.0096	63.5498	62.1089	64.4245	2.31564	0.766083	-92.0535	1.17903	-55.5102	0.783177
28	USV	TRUE	0.745245	40.1776	40.2	0.0224	83.1023	77.1222	93.3345	16.2123	5.07243	-540.903	1.43949	-65.789	0.706785
29	USV	TRUE	0.786782	40.362	40.368	0.006	83.1314	77.5949	85.4127	7.8178	2.77572	-1315.98	1.00639	-63.8898	0.723358
30	USV	TRUE	0.622925	41.905	41.9074	0.0024	82.5823	82.048	83.3171	1.26915	0.45884	-528.812	1.0035	-69.3261	0.627807
31	USV	TRUE	0.836868	42.2799	42.3019	0.022	63.5852	61.8604	89.4468	27.5864	13.3474	1501.89	1.19058	-53.9514	0.767211
32	USV	TRUE	0.992804	42.6349	42.6549	0.02	65.1845	64.8905	67.2629	2.37239	0.96559	-103.917	1.28156	-46.541	0.837419
33	USV	TRUE	0.841313	42.4551	42.4683	0.0132	86.7047	83.8176	87.2911	3.47346	1.02186	-238.176	1.04462	-54.5459	0.861086
34	USV	TRUE	0.793994	42.6255	42.6563	0.0308	65.4365	63.453	104.827	41.3738	7.44921	321.99	1.41415	-47.4277	0.847035
35	USV	TRUE	0.968363	42.8175	42.8195	0.002	96.5121	96.5121	96.5121	5.68434e-14	2.03468e-14	-3.27331e-12	1	-53.1197	0.82159
36	USV	TRUE	0.783687	42.9791	42.9807	0.0016	100.072	98.6914	100.562	1.87032	0.768088	-1168.95	1.03658	-58.9829	0.804751
37	USV	TRUE	0.871311	43.1469	43.1565	0.0096	91.9184	91.5176	93.3508	1.83321	0.628477	-87.3646	1.14632	-53.1261	0.855753
38	USV	TRUE	0.665011	44.7947	44.8027	0.008	57.6051	56.4903	58.2729	1.78259	0.612348	-137.493	1.10571	-68.2311	0.45499
39	USV	TRUE	0.979886	44.9471	44.9571	0.01	69.656	68.1201	69.6888	1.5687	0.442515	-122.938	1.01417	-43.2783	0.922672
40	USV	TRUE	0.938195	52.3409	52.5109	0.17	89.9184	61.0761	99.7246	38.6485	16.5626	-29.9415	6.51757	-64.0509	0.659363
41	USV	TRUE	0.88275	52.2041	52.2073	0.0032	94.8258	93.3636	96.043	2.67931	1.00111	-136.069	2.4083	-61.5905	0.780159
42	USV	TRUE	0.935322	52.4801	52.4845	0.0044	64.1708	63.1243	64.8685	1.74415	0.566405	-389.651	1.00717	-57.1363	0.843236
43	USV	TRUE	0.927518	52.5077	52.5101	0.0024	98.7679	97.2092	99.0796	1.87032	0.673394	-389.651	1.70878	-58.0265	0.851239
44	USV	TRUE	0.704967	52.9777	52.9817	0.004	88.4822	88.2447	88.5119	0.267189	0.0771893	-37.2783	1.01078	-64.344	0.658961
45	USV	TRUE	0.905375	54.9216	54.924	0.0024	85.1658	84.2975	86.0342	1.73673	0.625294	-723.637	1	-58.1141	0.78346
46	USV	TRUE	0.762765	55.1528	55.1548	0.002	76.7307	76.4279	76.8287	0.400784	0.153333	-176.854	1.03234	-58.2889	0.750425
47	USV	TRUE	0.911526	55.153	55.1546	0.0016	77.2607	77.0114	77.332	0.320627	0.129065	-155.86	1.04572	-57.4471	0.827398
48	USV	TRUE	0.824224	55.3022	55.339	0.0368	60.7825	53.5812	88.4218	34.8406	9.74193	721.864	1.44729	-37.2616	0.926583
49	USV	TRUE	0.96107	55.4902	55.4922	0.002	61.129	59.9801	61.5921	1.61204	0.651797	-842.282	1.05311	-42.3712	0.919885
50	USV	TRUE	0.989388	55.6894	55.6966	0.0072	88.5668	86.8571	89.4658	2.60878	0.959376	249.591	1.21562	-46.3258	0.919751
51	USV	TRUE	0.834697	55.843	55.8586	0.0156	58.3927	55.6098	89.2449	33.6351	6.79067	930.463	1.34927	-41.6784	0.857459
52	USV	TRUE	0.852143	55.9994	56.0798	0.0804	61.0904	47.2907	81.0444	33.7536	8.54848	102.014	1.4136	-44.0649	0.873033
53	USV	TRUE	0.728419	56.1855	56.2287	0.0432	59.4276	53.7094	64.9982	11.2888	3.595	-174.861	1.12874	-46.6621	0.858014
54	USV	TRUE	0.901301	56.3823	56.4535	0.0712	66.6712	54.0286	98.1445	44.1159	14.8683	390.235	1.41943	-45.0059	0.863156
55	USV	TRUE	0.973712	56.5703	56.6335	0.0632	61.9793	53.6829	78.8828	25.1999	3.94254	55.8303	1.29316	-34.0501	0.92796
56	USV	TRUE	0.811106	56.7695	56.7711	0.0016	55.8989	55.0261	56.7717	1.74564	0.690023	1091.02	1	-43.053	0.919668
57	USV	TRUE	0.807455	57.0067	57.0099	0.0032	90.6735	89.2609	91.9456	2.68469	0.996428	-826.972	1.00697	-63.265	0.694912
58	USV	TRUE	0.792603	57.1809	57.1893	0.0084	99.5127	99.0957	101.124	2.02872	0.585926	115.686	1.0953	-58.6496	0.766571
59	USV	TRUE	0.770809	57.3589	57.3713	0.0124	79.5161	78.1241	84.2354	6.11131	2.78146	-475.766	1.01875	-72.732	0.577879
60	USV	TRUE	0.900904	58.7779	58.7899	0.012	68.6459	67.4474	68.7091	1.26173	0.321963	13.5088	1.04501	-47.726	0.847161
61	USV	TRUE	0.982795	84.4003	84.4735	0.0732	66.0846	64.6669	86.9426	22.2758	7.87368	316.147	1.03655	-52.2586	0.835516
62	USV	TRUE	0.907387	84.6647	84.6707	0.006	83.2675	82.6664	83.3566	0.690239	0.218224	-104.343	1.01317	-56.2515	0.774587
63	USV	TRUE	0.910934	84.9067	84.9215	0.0148	85.0896	84.3492	86.2235	1.87437	0.661465	-75.4	1.05571	-62.9545	0.773078
64	USV	TRUE	0.875025	85.0843	85.0883	0.004	95.8082	94.8582	96.7582	1.90001	0.719199	-537.415	1.01663	-62.4855	0.726981
65	USV	TRUE	0.954802	85.4585	85.4669	0.0084	85.7569	84.5481	86.3923	1.84417	0.594656	-32.0659	1.17937	-63.0887	0.76482
68	USV	TRUE	0.885042	92.5569	92.5621	0.0052	87.2694	85.8518	87.4475	1.59571	0.52213	-281.136	1.04833	-60.8234	0.730617
69	USV	TRUE	0.97723	92.8381	93.0881	0.25	84.2074	60.9244	100.632	39.7071	13.8379	68.3984	2.96042	-62.3679	0.670356
70	USV	TRUE	0.804149	98.4315	98.4399	0.0084	61.7314	60.8927	61.9618	1.06914	0.294813	-15.7087	1.06303	-53.8266	0.764713
71	USV	TRUE	0.883501	98.8495	98.8523	0.0028	67.8755	66.7696	68.113	1.34337	0.492442	-462.987	1.07325	-48.4042	0.834747
72	USV	TRUE	0.861226	99.0899	99.0919	0.002	90.2231	89.6041	90.5392	0.935162	0.356582	-467.581	1.01392	-56.6378	0.845441
73	USV	TRUE	0.950885	100.263	100.299	0.036	66.5149	64.3848	68.0512	3.66643	1.02231	-63.5487	1.04176	-52.2295	0.856589
74	USV	TRUE	0.624632	100.375	100.377	0.002	81.2095	80.9334	81.2362	0.302814	0.114253	113.873	1.03232	-66.182	0.721984
75	USV	TRUE	0.916398	100.493	100.52	0.0272	70.0866	66.5274	72.5263	5.9989	1.58199	-159.01	1.03258	-36.0461	0.916037
76	USV	TRUE	0.816107	100.709	100.725	0.0164	69.4196	67.141	70.9707	3.82971	1.12928	-223.082	1.06104	-53.7084	0.79753
77	USV	TRUE	0.782788	100.967	100.973	0.0064	94.8909	94.0043	95.032	1.02766	0.373994	-112.256	1.0722	-65.9012	0.639819
78	USV	TRUE	0.761679	101.195	101.2	0.0052	90.7367	89.5046	92.1246	2.61994	0.861752	-514.152	1.00389	-65.8823	0.662127
79	USV	TRUE	0.760154	101.819	101.826	0.0064	66.003	62.9274	66.4528	3.52533	1.31235	-548.456	1.05374	-66.5238	0.545244
80	USV	TRUE	0.669282	102.237	102.238	0.0016	89.2047	88.3854	90.3804	1.99501	0.792986	-1246.88	1.00415	-64.0654	0.691266
81	USV	TRUE	0.772507	102.615	102.618	0.0032	92.0687	91.1706	92.9667	1.7961	0.655759	-596.846	1.00534	-68.8436	0.530617
83	USV	TRUE	0.923064	103.739	103.744	0.0048	64.0506	63.3678	64.9413	1.57345	0.478746	-304.115	1.01237	-55.6248	0.767502
84	USV	TRUE	0.922398	103.979	103.989	0.0096	97.3452	94.898	98.503	3.605	1.1691	-402.481	1.01561	-67.5706	0.598417
85	USV	TRUE	0.761218	109.262	109.266	0.004	85.3872	83.22	87.688	4.468	1.48279	-1117.51	1.00097	-59.0866	0.790451
86	USV	TRUE	0.696168	109.477	109.491	0.014	86.3196	77.6863	86.8978	9.21155	3.18032	-666.995	1.13223	-60.8	0.776923
87	USV	TRUE	0.917203	110.447	110.469	0.0224	80.136	77.61	88.1627	10.5527	4.59092	-443.887	1.01244	-64.6333	0.724576
88	USV	TRUE	0.717525	111.726	111.732	0.0064	90.7451	86.7244	93.4176	6.69317	2.40638	-1080.88	1.00152	-60.2991	0.830925
89	USV	TRUE	0.963644	121.429	121.437	0.008	62.1065	61.253	62.4034	1.1504	0.345007	-107.955	1.03119	-54.0898	0.850887
90	USV	TRUE	0.914535	121.479	121.481	0.0024	97.8832	95.7309	98.5512	2.82033	1.00127	-834.966	1.54976	-52.9676	0.855747
91	USV	TRUE	0.833317	121.59	121.655	0.0648	67.4622	64.8943	99.8393	34.945	10.8622	508.756	1.29776	-44.0235	0.869102
92	USV	TRUE	0.837843	121.8	121.83	0.03	61.3547	57.4055	63.0763	5.67075	1.73725	-197.71	1.01477	-33.7618	0.918943
93	USV	TRUE	0.772397	122.006	122.024	0.018	56.1069	55.3011	57.1296	1.82855	0.703631	52.0721	1.04583	-39.5785	0.914066
94	USV	TRUE	0.678049	122.235	122.237	0.0016	91.3157	91.2177	91.5918	0.374065	0.153618	233.791	1.01068	-64.6755	0.70783
95	USV	TRUE	0.953565	122.542	122.548	0.0068	84.3263	77.8544	87.4435	9.58912	3.37814	1499.86	1.3046	-63.3235	0.78847
96	USV	TRUE	0.827688	122.706	122.719	0.0132	90.1409	89.7515	91.9423	2.1908	0.679758	-29.1398	1.07427	-51.7312	0.849755
97	USV	TRUE	0.952589	122.88	122.892	0.0116	90.3024	89.2559	90.525	1.26915	0.312579	18.2287	1.04865	-51.9147	0.866243
98	USV	TRUE	0.862753	123.56	123.571	0.0108	64.9186	60.176	65.7721	5.59613	1.77741	-474.95	1.17286	-57.8862	0.786033
99	USV	TRUE	0.829153	123.782	123.787	0.0048	95.4951	91.7916	96.2522	4.46057	1.77553	1049.57	1.18952	-67.1927	0.586411
100	USV	TRUE	0.71835	131.272	131.274	0.002	84.2488	83.7857	84.4091	0.623441	0.243171	-311.721	1.01894	-67.4394	0.673414
101	USV	TRUE	0.923523	146.567	146.57	0.0032	83.7282	83.7282	83.7282	0	2.22678e-15	6.91645e-13	1	-60.6468	0.765189
102	USV	TRUE	0.912348	146.724	146.75	0.0256	92.4052	53.1472	101.736	48.5892	13.6864	1620.16	1.53478	-52.977	0.894817
103	USV	TRUE	0.896243	146.897	146.913	0.0164	86.8219	85.2707	89.8574	4.58675	1.53453	-7.50852	1.33529	-50.3736	0.891706
104	USV	TRUE	0.812794	147.08	147.091	0.0108	83.8766	82.9197	87.1543	4.23464	1.04056	181.719	1.16896	-60.9528	0.792314
105	USV	TRUE	0.858063	191.224	191.434	0.21	71.3062	65.6699	102.012	36.3423	18.1406	162.827	1.06758	-54.9926	0.688696
106	USV	TRUE	0.813833	191.42	191.434	0.0136	102.201	96.5822	103.039	6.45707	2.05738	-448.299	1.11624	-60.4342	0.797218
107	USV	TRUE	0.905055	192.002	192.015	0.0136	87.3032	86.8282	96.4924	9.66419	2.79579	631.239	1.10803	-53.0297	0.864467
108	USV	TRUE	0.814453	195.789	195.798	0.0088	85.3012	82.9331	91.8964	8.96329	3.55661	-1032.51	1.0005	-54.8771	0.842226
109	USV	TRUE	0.925242	210.923	210.929	0.0064	89.7475	86.7714	91.6179	4.84651	1.65533	809.544	1.04503	-61.3657	0.781416
110	USV	TRUE	0.82479	212.426	212.439	0.0128	62.4086	59.7812	62.9281	3.14689	0.967448	-228.109	1.04653	-47.2767	0.848428
111	USV	TRUE	0.661487	212.601	212.605	0.004	66.4746	65.7695	66.675	0.905474	0.31799	227.887	1.01918	-53.0671	0.766094
112	USV	TRUE	0.953796	212.81	212.831	0.0212	67.3879	63.4397	69.8107	6.37107	2.53176	259.901	1.04761	-70.0375	0.654164
113	USV	TRUE	0.639415	220.206	220.208	0.002	77.6018	76.3015	80.2202	3.91877	1.59433	2080.26	1.03192	-76.7442	0.516753
114	USV	TRUE	0.702614	246.917	246.92	0.0032	96.9757	96.9757	96.9757	2.84217e-14	9.28702e-15	-1.66788e-12	1	-74.5729	0.396306
115	USV	TRUE	0.823867	308.623	308.63	0.0076	64.9166	63.4175	65.258	1.84051	0.632149	-247.015	1.01583	-64.405	0.704491
116	USV	TRUE	0.852955	308.821	308.825	0.0036	61.7288	60.4873	62.0575	1.5702	0.594902	-456.783	1.02727	-66.1229	0.701646
117	USV	TRUE	0.642275	355.137	355.14	0.0028	63.6625	63.4918	63.759	0.267189	0.108283	1.75192e-12	1.03789	-63.3134	0.505067
118	USV	TRUE	0.850702	363.287	363.342	0.055	67.0422	65.1357	98.4912	33.3555	14.94	600.982	1.18133	-57.5103	0.594529
119	USV	TRUE	0.705274	363.091	363.094	0.0032	63.4581	62.3968	63.6734	1.27657	0.45842	-389.651	1.0494	-61.9538	0.773723
120	USV	TRUE	0.627402	363.51	363.512	0.0016	85.2202	84.9441	85.3182	0.374065	0.153618	-233.791	1.01068	-69.3939	0.587668
121	USV	TRUE	0.936609	363.899	363.905	0.0052	89.317	89.0579	89.7688	0.710927	0.303148	119.731	1.01267	-56.3694	0.828813
122	USV	TRUE	0.900288	364.104	364.111	0.0064	83.1837	80.4005	84.8833	4.48284	1.52346	-746.74	1.01427	-67.5113	0.65916
123	USV	TRUE	0.98048	364.303	364.311	0.008	88.0786	86.9757	88.8906	1.91486	0.682817	-240.249	1.0025	-62.9828	0.714326
124	USV	TRUE	0.753775	364.527	364.537	0.0096	68.3404	66.8207	68.5269	1.70623	0.504216	-82.4316	1.04725	-53.2702	0.783779
125	USV	TRUE	0.81167	367.262	367.275	0.0136	91.4484	62.6957	93.3222	30.6265	10.4923	2159.56	1.3253	-63.233	0.714253
126	USV	TRUE	0.89939	367.747	367.748	0.0016	91.7324	91.3316	91.955	0.623441	0.249933	-389.651	1.00816	-67.9168	0.599772
127	USV	TRUE	0.732676	526.312	526.317	0.0056	83.499	82.46	84.0186	1.5586	0.503775	-277.394	1.01057	-65.8438	0.664751
128	USV	TRUE	0.755553	558.027	558.029	0.0024	84.6252	84.358	84.7588	0.400784	0.146947	-166.993	1.00302	-69.1533	0.55369
129	USV	TRUE	0.912953	558.272	558.322	0.0492	90.6765	88.3847	92.8437	4.45896	1.37593	-14.092	1.07179	-57.8134	0.793504
130	USV	TRUE	0.698855	558.621	558.622	0.0016	89.9495	89.7001	90.0207	0.320627	0.129065	155.86	1.04572	-58.4257	0.797449
131	USV	TRUE	0.873576	558.816	558.837	0.0216	90.2329	83.0994	92.6228	9.52336	3.22712	-414.796	1.00672	-54.757	0.848146
132	USV	TRUE	0.759484	574.518	574.52	0.0016	76.0667	75.8173	76.316	0.498753	0.197149	-311.721	1	-69.591	0.57572
