# Supplementary material for: Bazedoxifene reverses sexually dimorphic autistic-like abnormalities in biallelic MDGA1-mutant mice
Source: EMBO Mol Med. 2026 Mar 20;18(4):1358–98. doi: 10.1038/s44321-026-00402-y (PMC13084050; doi:10.1038/s44321-026-00402-y)
Supplement: Supplementary file 18 — Source data Fig. 4 [file 44321_2026_402_MOESM18_ESM.zip › Panel C/Batch1/P9/P9_het_756.xlsx]

## Sheet: Sheet1
ID	Label	Accepted	Score	Begin Time (s)	End Time (s)	Call Length (s)	Principal Frequency (kHz)	Low Freq (kHz)	High Freq (kHz)	Delta Freq (kHz)	Frequency Standard Deviation (kHz)	Slope (kHz/s)	Sinuosity	Mean Power (dB/Hz)	Tonality
1	USV	TRUE	0.953527	24.1723	24.2347	0.0624	88.5195	83.2235	88.564	5.34049	2.11719	-86.2603	1.00077	-69.4023	0.528739
2	USV	TRUE	0.7042	24.5511	24.5559	0.0048	87.121	86.5866	88.4453	1.85871	0.801018	-385.52	1.00084	-69.9014	0.579262
3	USV	TRUE	0.794162	26.4105	26.4201	0.0096	77.3284	76.9721	77.6549	0.682817	0.202856	-46.7581	1.01772	-69.1989	0.53686
4	USV	TRUE	0.944752	28.5208	28.7358	0.215	83.2373	82.2563	83.7326	1.47637	0.561897	-3.42853	1.27064	-67.9074	0.503368
5	USV	TRUE	0.687565	31.3101	31.3121	0.002	82.6959	81.9945	83.3304	1.33595	0.55372	-661.5	1.01017	-68.9288	0.627985
6	USV	TRUE	0.845208	35.1923	35.1939	0.0016	90.4991	90.0983	90.7217	0.623441	0.249933	-389.651	1.00816	-65.3232	0.647
7	USV	TRUE	0.886138	35.3503	35.3703	0.02	85.1503	83.3839	87.6584	4.27448	1.23065	-191.342	1.01159	-70.6804	0.53909
8	USV	TRUE	0.776183	44.1684	44.1704	0.002	82.2744	81.8247	82.7242	0.899537	0.320169	-425.594	1.00633	-65.0847	0.706463
9	USV	TRUE	0.755409	44.3592	44.3844	0.0252	83.4858	75.4569	85.3242	9.86727	3.12037	-336.066	1.0175	-69.1401	0.539359
10	USV	TRUE	0.742494	44.5496	44.5524	0.0028	83.9722	82.1984	84.4472	2.24884	0.827479	-796.973	1.07514	-71.5508	0.607336
11	USV	TRUE	0.728014	48.4229	48.4245	0.0016	96.0977	93.408	96.6499	3.2419	1.37551	-2026.18	1.0658	-72.1506	0.613068
12	USV	TRUE	0.829175	48.6041	48.6457	0.0416	77.7474	77.0391	90.7293	13.6903	6.90422	-325.746	1.00041	-70.3156	0.526052
13	USV	TRUE	0.93631	55.1964	55.2212	0.0248	84.3843	83.2806	85.1304	1.84984	0.65076	-51.3739	1.01415	-71.5084	0.527275
14	USV	TRUE	0.763245	95.3399	95.3427	0.0028	80.308	78.8702	82.4516	3.58135	1.36195	-1270.37	1.0174	-72.082	0.631822
15	USV	TRUE	0.659893	114.377	114.379	0.0024	97.4937	97.1597	97.5308	0.371096	0.138851	-139.161	1.01913	-63.7669	0.710883
26	USV	TRUE	0.752391	313.418	313.419	0.0016	87.1689	85.7885	87.6588	1.87032	0.768088	-1168.95	1.03658	-65.3974	0.746119
29	USV	TRUE	0.854159	332.983	333.012	0.0292	90.4681	84.654	94.3519	9.69782	2.37273	-105.029	1.30096	-47.7039	0.868934
30	USV	TRUE	0.798394	342.904	342.907	0.0036	60.7842	60.6172	62.3837	1.76642	0.624665	-450.713	1.11403	-50.6668	0.803439
32	USV	TRUE	0.744969	354.879	354.883	0.004	83.2174	82.5049	84.0635	1.5586	0.517541	-389.651	1.00308	-71.5868	0.525051
33	USV	TRUE	0.860052	359.49	359.514	0.024	58.3481	48.2862	91.193	42.9068	16.5886	1755.51	2.49283	-55.307	0.794964
34	USV	TRUE	0.78858	371.541	371.552	0.0108	63.978	62.553	64.7277	2.17462	0.58589	43.0914	1.19166	-51.3806	0.783292
36	USV	TRUE	0.889967	381.671	381.673	0.0024	65.3906	64.7226	65.8582	1.13555	0.410963	-473.147	1.00398	-54.9912	0.763141
37	USV	TRUE	0.873898	382.422	382.425	0.0028	90.3589	89.253	91.1975	1.94454	0.700348	-712.151	1.00468	-46.0454	0.876864
38	USV	TRUE	0.914465	382.715	382.722	0.0068	87.7062	84.6811	88.8081	4.12703	1.38473	-502.865	1.28237	-43.7122	0.926696
39	USV	TRUE	0.690984	394.681	394.71	0.0288	85.9217	78.24	91.5841	13.3441	2.77161	-350.061	1.10042	-56.2468	0.801516
42	USV	TRUE	0.663952	420.737	420.738	0.0016	82.5992	82.5992	82.5992	0	5.0243e-15	3.29355e-12	1	-73.3282	0.450073
43	USV	TRUE	0.653402	421.326	421.327	0.0016	69.8488	69.7775	70.0981	0.320627	0.129065	155.86	1.04572	-42.2375	0.834457
45	USV	TRUE	0.670637	426.31	426.313	0.0024	95.9316	93.8609	98.6035	4.74261	1.7121	-1976.09	1.00125	-58.4821	0.820224
46	USV	TRUE	0.730295	426.61	426.63	0.02	90.8957	75.8072	92.2991	16.4919	4.64194	-808.038	1.07785	-64.4764	0.652578
48	USV	TRUE	0.981611	439.357	439.358	0.0016	57.4575	56.0236	57.7069	1.68329	0.703964	-1013.09	1.11772	-59.5806	0.798025
49	USV	TRUE	0.790837	439.487	439.489	0.0016	82.4322	81.9602	83.0824	1.12219	0.445538	-701.372	1.00392	-65.8478	0.724436
51	USV	TRUE	0.92222	447.683	447.684	0.0016	88.6479	85.9225	90.6607	4.73815	1.88032	-2961.35	1.00089	-56.566	0.875434
52	USV	TRUE	0.723033	448.08	448.081	0.0016	59.2744	58.7578	60.5034	1.74564	0.709855	-1091.02	1.02644	-45.6633	0.854047
54	USV	TRUE	0.837593	452.971	452.987	0.016	79.7691	77.3293	94.46	17.1307	8.14125	281.914	2.90814	-72.5531	0.5348
56	USV	TRUE	0.907095	453.362	453.374	0.0112	59.5445	53.8653	61.4772	7.6119	2.78829	580.222	1.28331	-44.2247	0.859122
57	USV	TRUE	0.69638	453.649	453.652	0.0024	70.5794	69.1767	71.6482	2.4715	0.892546	-1029.79	1.00278	-67.3974	0.619197
58	USV	TRUE	0.893594	454.23	454.236	0.006	78.0756	71.6631	78.699	7.03598	1.94541	-533.669	1.60448	-53.5213	0.851151
59	USV	TRUE	0.811646	456.219	456.235	0.016	83.3163	80.073	86.2432	6.17027	1.43472	-322.558	1.03305	-54.6305	0.786721
60	USV	TRUE	0.844505	456.387	456.416	0.0284	82.79	77.4742	83.7178	6.24363	1.82951	-179.523	1.07232	-42.2814	0.92222
61	USV	TRUE	0.862148	459.333	459.337	0.0036	60.4411	57.8657	60.9087	3.04299	0.994697	-740.843	1.08464	-48.7252	0.857731
62	USV	TRUE	0.851	460.319	460.32	0.0016	86.254	85.8532	86.4767	0.623441	0.249933	-389.651	1.00816	-62.2396	0.579931
63	USV	TRUE	0.93553	460.495	460.501	0.006	88.6964	87.7835	93.3499	5.56644	1.62238	-767.132	1.10906	-45.2315	0.87808
67	USV	TRUE	0.838477	471.105	471.109	0.0032	80.7064	78.8435	83.7123	4.86878	1.50307	-1320.48	1.04996	-59.9858	0.839191
68	USV	TRUE	0.81615	471.366	471.389	0.0228	86.5869	78.7857	86.8807	8.09498	2.10429	-185.873	1.16415	-59.2335	0.763021
69	USV	TRUE	0.941024	479.885	479.911	0.026	63.5556	62.13	65.328	3.19809	1.5515	-114.926	1.01758	-49.4611	0.765547
71	USV	TRUE	0.710409	489.825	489.829	0.0036	80.4654	74.7135	83.1522	8.43872	3.2849	-2617.91	1.11797	-62.9654	0.732755
72	USV	TRUE	0.991394	489.97	489.973	0.0024	82.0642	79.1251	83.8677	4.74261	1.72377	-1976.09	1.00477	-48.2448	0.920755
73	USV	TRUE	0.876624	504.528	504.565	0.0372	62.1185	44.2994	62.6613	18.3619	5.77768	-497.316	1.05553	-48.1265	0.778381
74	USV	TRUE	0.761551	508.117	508.12	0.0032	88.6183	86.9707	89.2418	2.27111	0.791854	-700.444	1.03238	-54.76	0.779958
75	USV	TRUE	0.828034	508.503	508.506	0.0028	59.5557	58.8506	60.3944	1.54376	0.537517	-547.808	1.00147	-52.0205	0.775335
81	USV	TRUE	0.814997	546.743	546.77	0.0268	64.5168	64.2599	95.5487	31.2887	11.4678	1320.44	1.19031	-49.9032	0.79106
82	USV	TRUE	0.741625	563.991	564.007	0.0156	86.0319	78.5432	91.3722	12.8291	3.26226	-694.948	1.03344	-39.5277	0.925803
85	USV	TRUE	0.891033	577.901	577.909	0.0084	56.2106	53.5981	56.552	2.95392	0.894524	-306.683	1.06575	-46.6987	0.85754
86	USV	TRUE	0.950454	592.069	592.082	0.0132	87.2555	83.084	90.1605	7.07647	3.13234	-528.841	1.10718	-61.113	0.775215
