# Supplementary material for: Bazedoxifene reverses sexually dimorphic autistic-like abnormalities in biallelic MDGA1-mutant mice
Source: EMBO Mol Med. 2026 Mar 20;18(4):1358–98. doi: 10.1038/s44321-026-00402-y (PMC13084050; doi:10.1038/s44321-026-00402-y)
Supplement: Supplementary file 18 — Source data Fig. 4 [file 44321_2026_402_MOESM18_ESM.zip › Panel C/Batch1/P9/P9_het_758.xlsx]

## Sheet: Sheet1
ID	Label	Accepted	Score	Begin Time (s)	End Time (s)	Call Length (s)	Principal Frequency (kHz)	Low Freq (kHz)	High Freq (kHz)	Delta Freq (kHz)	Frequency Standard Deviation (kHz)	Slope (kHz/s)	Sinuosity	Mean Power (dB/Hz)	Tonality
1	USV	TRUE	0.822926	8.29742	8.30102	0.0036	84.1667	82.122	85.6919	3.56994	1.27345	118.751	2.7352	-71.0894	0.665748
2	USV	TRUE	0.735275	8.45222	8.46302	0.0108	85.0401	77.7911	86.4106	8.61957	3.25671	-816.973	1.01128	-75.312	0.431128
3	USV	TRUE	0.65611	8.84622	8.84942	0.0032	88.8774	80.3125	90.2727	9.96022	3.53234	-2883.73	1.27235	-67.8117	0.627231
4	USV	TRUE	0.632453	9.05422	9.05782	0.0036	85.1983	77.5908	88.7088	11.118	4.44719	-3470.99	1.25739	-67.7892	0.664436
5	USV	TRUE	0.945806	9.25295	9.25495	0.002	74.2904	74.2904	74.2904	2.84217e-14	1.31018e-14	-2.03012e-12	1	-68.3429	0.537828
6	USV	TRUE	0.783771	9.36215	9.41335	0.0512	51.9648	50.5272	75.3697	24.8425	9.97033	452.05	1.08409	-72.7071	0.483994
7	USV	TRUE	0.641678	10.1817	10.1849	0.0032	82.9446	82.618	83.3008	0.682817	0.227242	-207.195	1.00068	-70.232	0.542079
8	USV	TRUE	0.719801	10.5893	10.5913	0.002	89.0392	86.9061	90.5132	3.60705	1.45727	-1924.4	1.01338	-70.8906	0.616413
9	USV	TRUE	0.79469	11.748	11.7524	0.0044	88.7512	88.009	88.9961	0.987116	0.285498	-99.9105	1.08929	-64.9383	0.672571
10	USV	TRUE	0.628753	12.1351	12.1463	0.0112	86.2265	85.8805	88.4733	2.59277	1.06542	-244.298	1.01315	-75.245	0.411289
11	USV	TRUE	0.94885	13.3463	13.3519	0.0056	90.525	90.1465	90.8664	0.719926	0.199285	91.5149	1.04033	-67.3144	0.586896
12	USV	TRUE	0.826714	37.9625	37.9693	0.0068	58.7315	58.2697	59.6426	1.37287	0.553307	189.095	1.00753	-69.7795	0.651402
13	USV	TRUE	0.624261	38.42	38.4224	0.0024	83.9696	83.3684	84.7043	1.33595	0.481796	-556.644	1.00145	-69.9599	0.482698
14	USV	TRUE	0.916192	38.636	38.6388	0.0028	96.0514	94.6932	97.5432	2.85002	1.00818	-1028.47	1.00058	-63.4085	0.792149
15	USV	TRUE	0.723013	48.4521	48.4581	0.006	88.1845	87.8052	89.0374	1.2322	0.403164	-146.483	1.06066	-71.3091	0.49371
16	USV	TRUE	0.770761	48.6089	48.6109	0.002	87.067	86.2877	87.8463	1.5586	0.583176	779.302	1	-75.3589	0.501558
17	USV	TRUE	0.852881	48.8389	48.8693	0.0304	78.0272	77.5691	78.7178	1.14866	0.344211	18.0612	1.01912	-71.8312	0.497284
18	USV	TRUE	0.794552	49.1892	49.1912	0.002	96.9744	95.9858	97.3574	1.37157	0.554485	-707.415	1.0753	-70.3836	0.611584
19	USV	TRUE	0.950236	50.7608	50.778	0.0172	91.044	84.27	91.5526	7.2826	3.39188	405.736	1.01013	-71.4273	0.586112
20	USV	TRUE	0.941925	51.6131	51.6227	0.0096	89.5657	88.6934	90.1898	1.49639	0.530283	-135.754	1.0568	-62.8733	0.708902
21	USV	TRUE	0.963001	51.7859	51.7879	0.002	88.04	87.2607	88.4898	1.22907	0.457432	602.448	1.01262	-68.4429	0.645503
22	USV	TRUE	0.985315	51.9507	51.9539	0.0032	90.3305	88.4675	91.6367	3.16916	1.09893	998.867	1.00447	-67.6944	0.701767
23	USV	TRUE	0.871309	64.3678	64.371	0.0032	90.7829	90.3155	91.5274	1.21185	0.499291	-363.08	1.00937	-61.6852	0.759815
25	USV	TRUE	0.816637	67.7119	67.7163	0.0044	91.8866	90.9399	92.8043	1.86439	0.695622	-436.804	1.00084	-64.1678	0.697032
26	USV	TRUE	0.801458	76.7493	76.7553	0.006	59.5068	58.6162	59.8037	1.18751	0.347845	-143.199	1.04603	-55.8904	0.730988
27	USV	TRUE	0.715756	111.547	111.562	0.0156	88.0966	84.549	93.1888	8.63986	2.61902	-539.566	1.0145	-72.7328	0.532847
28	USV	TRUE	0.907537	113.499	113.514	0.0156	91.3111	90.9817	91.4803	0.498653	0.17338	8.15008	1.01496	-65.3971	0.693165
29	USV	TRUE	0.883883	113.675	113.682	0.0068	91.1097	91.08	92.3418	1.26173	0.36678	-134.383	1.04322	-56.7606	0.696407
30	USV	TRUE	0.627044	123.944	123.95	0.006	52.59	52.1298	53.0798	0.950006	0.262724	9.98685	1.09158	-75.3948	0.497962
31	USV	TRUE	0.697226	124.118	124.121	0.0032	90.6843	87.6117	92.7254	5.1137	1.73154	1570.97	1.00358	-74.7224	0.559256
32	USV	TRUE	0.870954	137.223	137.227	0.004	91.1081	89.9438	91.3559	1.41212	0.670163	-354.705	1.00036	-61.5784	0.624303
33	USV	TRUE	0.825405	137.543	137.549	0.0056	86.9974	86.4853	88.9859	2.50056	0.684655	402.522	1.02195	-69.3273	0.587567
34	USV	TRUE	0.669197	137.692	137.696	0.004	87.8364	87.283	88.2096	0.926593	0.38251	229.27	1.00258	-73.1815	0.478926
35	USV	TRUE	0.834193	137.863	137.872	0.0092	87.9891	86.7645	88.6966	1.93211	0.648902	-232.108	1.03537	-68.1769	0.59926
37	USV	TRUE	0.880426	146.651	146.652	0.0016	61.0827	60.9936	61.6616	0.667973	0.276311	389.651	1.07279	-59.4769	0.695016
38	USV	TRUE	0.74597	182.367	182.383	0.0156	65.1997	64.2204	65.8649	1.64451	0.590433	71.2665	1.03315	-72.2023	0.549857
39	USV	TRUE	0.936658	182.567	182.576	0.0092	90.0046	86.1452	92.1422	5.99691	1.74959	-610.582	1.01892	-62.9158	0.716903
40	USV	TRUE	0.840054	194.489	194.493	0.0036	88.2005	87.4509	88.7126	1.26173	0.436629	-357.827	1.00677	-63.439	0.544483
41	USV	TRUE	0.824878	194.599	194.604	0.0056	64.7227	62.8525	66.6238	3.77137	1.4706	606.1	1.09172	-70.0681	0.606164
42	USV	TRUE	0.664294	194.835	194.843	0.0076	84.9104	84.2457	84.9412	0.695485	0.262169	72.0213	1.01749	-69.5905	0.538398
43	USV	TRUE	0.740222	198.088	198.096	0.0076	59.0523	58.3472	59.4121	1.06489	0.294088	22.2482	1.05995	-59.5258	0.663872
44	USV	TRUE	0.679155	198.317	198.325	0.0084	85.3004	82.6359	87.282	4.64612	1.51578	-580.993	1.00698	-58.8739	0.726016
45	USV	TRUE	0.626771	222.793	222.796	0.0036	83.6274	82.9594	83.9465	0.987116	0.375167	-301.15	1.01917	-62.4114	0.707616
46	USV	TRUE	0.865116	230.416	230.425	0.0088	87.5594	83.8336	90.3797	6.54613	2.1054	-773.361	1.00537	-59.1091	0.793204
47	USV	TRUE	0.661222	230.607	230.612	0.0048	85.0287	83.2623	86.4908	3.22854	1.03217	-661.244	1.00297	-64.4928	0.727355
48	USV	TRUE	0.808821	230.848	230.85	0.0028	83.2561	82.6921	83.9538	1.26173	0.445911	-454.151	1.00193	-68.4723	0.635402
49	USV	TRUE	0.67571	243.132	243.136	0.0032	91.3952	90.9276	91.8405	0.912896	0.300794	273.683	1.0038	-62.8773	0.721351
50	USV	TRUE	0.740387	274.495	274.498	0.0036	93.8976	93.1657	94.6296	1.46384	0.579926	400.383	1.00116	-66.2721	0.627236
51	USV	TRUE	0.903134	277.424	277.43	0.0052	87.7326	86.6638	89.1947	2.53088	0.79563	-472.801	1.00947	-59.704	0.696963
52	USV	TRUE	0.944364	277.58	277.62	0.04	71.3853	54.9781	86.1724	31.1943	15.0297	910.723	1.23299	-59.8115	0.700773
53	USV	TRUE	0.996321	287.802	287.807	0.0052	59.1143	58.7209	59.426	0.705083	0.228155	132.371	1.01314	-55.4566	0.84476
54	USV	TRUE	0.67247	288.322	288.33	0.0076	83.3514	81.4142	85.4221	4.00784	1.20062	-507.007	1.0036	-63.8465	0.669607
55	USV	TRUE	0.83552	317.906	317.93	0.0236	59.158	58.1974	101.032	42.8347	13.0924	754.311	1.31369	-66.5317	0.535938
56	USV	TRUE	0.754524	318.171	318.178	0.0064	87.388	85.9036	89.6085	3.70488	1.03265	-571.134	1.00153	-67.8851	0.533511
57	USV	TRUE	0.740586	352.94	352.941	0.0016	85.5834	84.1762	85.9219	1.74564	0.733893	-1091.02	1.06812	-67.5187	0.693037
58	USV	TRUE	0.774018	353.958	353.965	0.0068	90.0929	87.8738	91.3844	3.51057	1.10617	-512.296	1.01588	-63.2262	0.734755
59	USV	TRUE	0.826906	387.754	387.761	0.0072	91.4658	89.8549	92.4897	2.63478	0.824057	334.103	1.00668	-68.0243	0.60478
60	USV	TRUE	0.751728	391.17	391.172	0.002	64.7552	64.7552	64.7552	1.42109e-14	4.20363e-15	-1.24319e-12	1	-58.8856	0.708529
61	USV	TRUE	0.738365	391.347	391.35	0.0028	59.1078	58.707	59.375	0.667973	0.246149	-249.165	1.00352	-56.3702	0.846758
62	USV	TRUE	0.875756	391.657	391.664	0.0072	83.9078	81.4059	87.0169	5.61097	2.50887	-779.302	1.00173	-65.3904	0.57378
63	USV	TRUE	0.860169	399.38	399.384	0.0036	80.3214	79.0523	80.9671	1.91486	0.640122	-519.31	1.01479	-62.2254	0.70245
64	USV	TRUE	0.820003	399.457	399.46	0.0024	85.0314	82.2927	86.7013	4.40862	1.60276	-1836.93	1.00541	-57.3798	0.858457
65	USV	TRUE	0.936699	399.609	399.633	0.024	83.0681	78.2884	85.4802	7.19184	1.96426	-270.567	1.01633	-56.783	0.7877
66	USV	TRUE	0.936184	400.366	400.446	0.0804	58.8692	56.9998	87.2143	30.2145	11.1967	-381.205	1.01871	-55.6407	0.713219
67	USV	TRUE	0.866581	400.621	400.631	0.0104	58.3159	57.1099	59.0322	1.92228	0.597071	-179.793	1.00455	-62.1926	0.724209
68	USV	TRUE	0.600146	427.411	427.413	0.0016	93.5716	91.5588	93.91	2.35126	0.980098	-1402.74	1.12994	-70.4409	0.642738
69	USV	TRUE	0.938376	427.855	427.868	0.0124	89.2596	88.889	89.5598	0.670794	0.260333	-19.1869	1.02003	-64.0892	0.539182
70	USV	TRUE	0.874804	428.031	428.068	0.0376	80.7865	58.7536	82.0901	23.3365	8.58571	611.716	1.07349	-63.7014	0.634303
71	USV	TRUE	0.834894	453.958	453.964	0.0056	91.4955	90.5826	91.8814	1.29884	0.394098	-136.312	1.09928	-59.5921	0.780543
72	USV	TRUE	0.63205	519.229	519.233	0.004	86.2355	85.9106	86.2626	0.351988	0.125218	73.716	1.00898	-67.8055	0.58604
73	USV	TRUE	0.617901	533.32	533.384	0.064	80.6388	42.6237	104.404	61.7801	17.0987	480.46	10.2672	-85.6371	0.214384
74	USV	TRUE	0.893346	533.501	533.505	0.004	66.8666	65.5084	67.0002	1.49181	0.480391	293.335	1.10988	-63.8135	0.714077
75	USV	TRUE	0.768651	533.762	533.764	0.0016	92.088	90.654	92.3373	1.68329	0.703964	-1013.09	1.11772	-70.6601	0.596334
76	USV	TRUE	0.900909	534.208	534.211	0.0032	87.8185	85.2654	88.3455	3.0801	1.11305	957.119	1.07598	-68.9901	0.521612
77	USV	TRUE	0.945211	534.352	534.398	0.0468	51.3906	50.9415	52.5585	1.61703	0.504457	26.3303	1.01047	-56.0943	0.839038
78	USV	TRUE	0.783612	534.552	534.555	0.0024	55.2754	54.9415	55.6094	0.667973	0.240498	-278.322	1	-59.9629	0.635058
79	USV	TRUE	0.798941	534.792	534.804	0.0112	69.8053	69.4362	71.6319	2.19574	0.809294	-188.332	1.00656	-68.9273	0.587114
80	USV	TRUE	0.667868	534.963	534.966	0.0032	79.5923	78.4344	80.4829	2.04845	0.688451	-626.225	1.00348	-71.3193	0.513022
81	USV	TRUE	0.944858	535.254	535.269	0.0148	59.2749	58.8156	59.7202	0.90462	0.256893	14.6292	1.02339	-62.4184	0.716791
82	USV	TRUE	0.74711	535.429	535.45	0.0204	56.1651	55.3502	94.1996	38.8494	14.423	1941.85	1.07734	-71.1016	0.461756
83	USV	TRUE	0.746011	535.908	535.915	0.0072	89.6611	89.3013	90.2988	0.997527	0.324951	69.5046	1.059	-65.682	0.712631
84	USV	TRUE	0.676282	540.4	540.406	0.006	63.8053	62.8567	64.6631	1.80636	0.616633	2.646	1.35502	-70.5787	0.65573
85	USV	TRUE	0.73064	563.417	563.459	0.0416	90.8781	81.2841	92.1832	10.8991	4.43537	-280.017	1.02909	-63.0122	0.694117
86	USV	TRUE	0.753073	564.07	564.077	0.0072	84.522	82.1619	86.7486	4.58675	1.48841	-660.453	1.00684	-62.0689	0.730538
87	USV	TRUE	0.873041	569.703	569.705	0.0024	97.9133	92.0351	103.725	11.6895	4.20873	-4870.64	1	-67.7164	0.697276
88	USV	TRUE	0.732422	570.151	570.157	0.0056	87.6686	87.0967	87.8955	0.798766	0.272592	-89.6279	1.03694	-67.4085	0.63448
89	USV	TRUE	0.91541	570.392	570.403	0.0112	81.993	78.4379	88.1309	9.69303	3.19827	-913.07	1.05657	-62.6633	0.725489
90	USV	TRUE	0.952517	570.543	570.558	0.0156	96.3863	89.6714	99.5468	9.8754	3.99867	507.585	1.326	-71.8054	0.657875
91	USV	TRUE	0.816788	570.828	570.829	0.0016	90.8205	89.8675	91.2391	1.37157	0.556377	857.232	1.02519	-61.8448	0.77542
92	USV	TRUE	0.950435	570.972	570.973	0.0016	91.0095	90.1367	91.1253	0.9886	0.403004	-545.511	1.14964	-52.5674	0.839745
93	USV	TRUE	0.868536	571.104	571.329	0.225	49.5633	45.6079	91.8023	46.1945	19.8339	-203.32	1.00009	-57.9634	0.666566
94	USV	TRUE	0.835466	571.109	571.111	0.002	88.4731	88.4731	88.4731	2.84217e-14	1.68145e-14	1.24319e-12	1	-54.0046	0.776377
95	USV	TRUE	0.989209	571.532	571.537	0.0052	74.499	71.0666	78.1594	7.09278	3.06124	-1396.67	1.00094	-62.88	0.760342
96	USV	TRUE	0.873451	571.658	571.661	0.0032	53.8282	50.2657	54.7262	4.46057	1.40234	821.05	1.62071	-62.1617	0.717842
97	USV	TRUE	0.777698	572.002	572.044	0.042	50.5996	50.008	80.18	30.172	13.7458	781.221	1.27343	-56.5199	0.721679
99	USV	TRUE	0.710942	572.406	572.412	0.006	80.7195	77.0977	87.5646	10.4669	3.83982	-1709.29	1.01034	-64.4575	0.728996
100	USV	TRUE	0.885908	572.572	572.627	0.0548	53.3044	53.0192	91.0651	38.0458	19.9476	707.688	1.01793	-65.2143	0.525103
101	USV	TRUE	0.697232	572.857	572.859	0.0016	79.6855	78.884	80.1308	1.24688	0.499865	-779.302	1.01315	-71.518	0.60409
102	USV	TRUE	0.690968	573.054	573.06	0.006	80.6317	79.37	82.1619	2.79192	0.927467	-464.956	1.0134	-68.7897	0.594354
103	USV	TRUE	0.669246	573.478	573.481	0.0036	88.0753	86.9027	89.0995	2.19689	0.773062	-636.936	1.00455	-72.1415	0.500756
104	USV	TRUE	0.946168	591.177	591.397	0.22	81.6676	77.9976	85.5142	7.51661	2.97583	-2.25626	3.15266	-61.5709	0.718598
105	USV	TRUE	0.909664	591.52	591.534	0.014	91.1041	89.0334	91.5123	2.47892	0.795364	-172.495	1.06301	-62.5499	0.7168
106	USV	TRUE	0.791221	591.622	591.624	0.002	74.8487	74.3455	75.3519	1.00641	0.417923	-551.555	1.01934	-56.7814	0.775617
107	USV	TRUE	0.842943	591.832	591.835	0.0028	81.3782	79.968	84.3915	4.42347	1.59617	-1593.95	1.01967	-63.5928	0.698798
108	USV	TRUE	0.713335	591.984	592.029	0.0452	55.8449	54.3048	84.8134	30.5087	12.904	716.239	1.24388	-61.096	0.66173
109	USV	TRUE	0.97652	592.261	592.272	0.0112	88.0786	82.809	90.6169	7.80786	2.48972	-717.084	1.02045	-52.1873	0.874058
110	USV	TRUE	0.806398	595.828	595.835	0.0072	88.0071	86.6563	88.5415	1.88517	0.616605	-265.985	1.02124	-56.3155	0.7823
111	USV	TRUE	0.936187	596.036	596.038	0.002	88.6783	88.3488	89.0078	0.659067	0.266714	-353.708	1.00734	-57.4883	0.770411
112	USV	TRUE	0.601641	596.905	596.909	0.004	87.3137	87.0168	87.3993	0.382489	0.157699	7.46683	1.03554	-68.8973	0.529694
113	USV	TRUE	0.720841	597.365	597.374	0.0088	88.373	86.8589	88.7737	1.91486	0.551286	-88.7771	1.10946	-60.0835	0.714407
114	USV	TRUE	0.924081	598.31	598.815	0.505	85.9413	55.3657	110.921	55.5556	9.97745	-4.23226	32.0907	-89.8895	0.180895
115	USV	TRUE	0.861792	598.698	598.705	0.0068	86.3615	82.507	87.7865	5.2795	1.77906	-797.016	1.01061	-69.8381	0.602503
116	USV	TRUE	0.912854	599.32	599.345	0.0248	76.5975	74.0921	76.805	2.71283	1.38636	-108.892	1.00026	-64.6325	0.63058
