# Supplementary material for: Bazedoxifene reverses sexually dimorphic autistic-like abnormalities in biallelic MDGA1-mutant mice
Source: EMBO Mol Med. 2026 Mar 20;18(4):1358–98. doi: 10.1038/s44321-026-00402-y (PMC13084050; doi:10.1038/s44321-026-00402-y)
Supplement: Supplementary file 18 — Source data Fig. 4 [file 44321_2026_402_MOESM18_ESM.zip › Panel C/Batch1/P9/P9_het_759.xlsx]

## Sheet: Sheet1
ID	Label	Accepted	Score	Begin Time (s)	End Time (s)	Call Length (s)	Principal Frequency (kHz)	Low Freq (kHz)	High Freq (kHz)	Delta Freq (kHz)	Frequency Standard Deviation (kHz)	Slope (kHz/s)	Sinuosity	Mean Power (dB/Hz)	Tonality
3	USV	TRUE	0.726312	115.049	115.056	0.0064	89.8203	87.7953	90.5699	2.77462	0.780824	-424.535	1.00174	-63.3322	0.718729
5	USV	TRUE	0.854712	135.158	135.16	0.002	87.886	87.2091	88.5628	1.35376	0.569363	-749.402	1.02771	-67.5446	0.632635
7	USV	TRUE	0.607371	146.734	146.737	0.0028	87.677	86.9719	88.2485	1.27657	0.45455	-462.987	1.00173	-74.3299	0.46737
8	USV	TRUE	0.728984	153.481	153.49	0.0092	85.5327	81.7623	86.5123	4.75003	1.43259	-255.459	1.53413	-69.0805	0.654526
9	USV	TRUE	0.730333	170.238	170.242	0.004	91.4437	88.3711	91.9039	3.53283	1.10497	-531.511	1.44489	-61.9798	0.782588
10	USV	TRUE	0.743071	177.082	177.084	0.002	82.8412	80.7349	85.4463	4.71144	1.78474	-2379.89	1.00077	-69.1096	0.69257
11	USV	TRUE	0.840651	177.244	177.25	0.0052	89.4565	87.3783	90.5994	3.22111	1.02269	-601.665	1.02349	-70.3111	0.58704
12	USV	TRUE	0.661065	196.493	196.494	0.0016	89.6795	85.0393	91.6478	6.60848	2.68592	-4130.3	1.00493	-67.3176	0.716155
13	USV	TRUE	0.719742	196.945	196.955	0.0096	91.2347	85.4604	94.0995	8.63912	2.76345	-918.705	1.02125	-64.47	0.710691
14	USV	TRUE	0.83167	198.635	198.638	0.0036	101.674	101.132	101.948	0.816237	0.271057	-90.2107	1.12868	-65.8528	0.701504
16	USV	TRUE	0.741904	208.079	208.083	0.004	90.7485	89.4867	92.1289	2.6422	0.843863	-635.08	1.00259	-59.4888	0.79092
17	USV	TRUE	0.905903	216.012	216.019	0.0076	86.7854	85.9897	88.0531	2.06342	0.696698	-244.282	1.01445	-67.4796	0.638588
18	USV	TRUE	0.679507	225.848	225.851	0.0036	91.0835	89.3171	91.3284	2.01134	0.705939	-524.258	1.10481	-64.7034	0.710177
19	USV	TRUE	0.621238	232.437	232.444	0.0072	78.7138	77.937	84.7947	6.85777	2.58315	-965.443	1.00119	-64.9704	0.706422
20	USV	TRUE	0.832523	233.29	233.295	0.0052	88.7955	85.9307	90.087	4.15628	1.20039	-687.384	1.0414	-60.5116	0.799967
21	USV	TRUE	0.663543	243.094	243.096	0.0016	89.927	88.3773	91.1204	2.74314	1.08752	-1714.46	1.00153	-63.5852	0.780629
22	USV	TRUE	0.729652	245.951	245.955	0.004	87.2227	85.8889	87.7979	1.90897	0.735249	-506.727	1.00854	-68.0162	0.635631
23	USV	TRUE	0.768519	246.289	246.291	0.002	88.5494	87.7567	89.0393	1.28251	0.503743	-665.428	1.01432	-70.2377	0.577492
24	USV	TRUE	0.703561	247.036	247.039	0.0028	92.6899	92.4524	92.7196	0.267189	0.0891293	-67.1507	1.01361	-73.8576	0.429637
25	USV	TRUE	0.803768	248.642	248.646	0.0036	86.9944	86.0889	87.6549	1.56603	0.539215	-443.516	1.00308	-60.7405	0.767511
26	USV	TRUE	0.856211	250.207	250.209	0.0024	89.6087	88.8071	89.9427	1.13555	0.420241	-473.147	1.02178	-56.8074	0.85357
27	USV	TRUE	0.703107	250.341	250.343	0.0016	102.099	94.8494	103.186	8.3363	3.44145	-4831.67	1.16078	-65.2855	0.691089
28	USV	TRUE	0.677922	251.719	251.726	0.0076	83.7997	79.3392	85.5142	6.17504	1.78108	-723.023	1.05052	-75.9316	0.453083
29	USV	TRUE	0.662426	255.899	255.907	0.008	89.8875	85.5525	92.6999	7.14731	2.54936	-837.933	1.01312	-67.7296	0.697702
30	USV	TRUE	0.805474	256.447	256.452	0.0056	89.8222	88.6697	91.1189	2.44911	0.817953	-395.003	1.01076	-61.4664	0.780387
31	USV	TRUE	0.762649	260.104	260.107	0.0024	82.3861	81.8518	82.7869	0.935162	0.33784	-389.651	1.00212	-74.5042	0.463113
32	USV	TRUE	0.677858	260.821	260.823	0.0028	85.5214	84.5566	86.4863	1.9297	0.689423	-703.315	1.00087	-68.448	0.6512
33	USV	TRUE	0.797401	264.797	264.8	0.0024	84.163	83.6286	84.5638	0.935162	0.33784	-389.651	1.00212	-73.115	0.529766
34	USV	TRUE	0.609459	268.85	268.853	0.0028	84.0909	82.703	85.4788	2.7758	0.964466	-984.288	1.00013	-61.9916	0.72496
35	USV	TRUE	0.934732	269.231	269.236	0.0044	91.6273	90.8851	92.08	1.19493	0.376628	-258.47	1.00472	-59.4176	0.773914
36	USV	TRUE	0.817588	271.909	271.911	0.002	91.6004	91.1373	92.0902	0.952975	0.366077	-488.574	1.00178	-61.0428	0.765219
37	USV	TRUE	0.647008	279.218	279.22	0.002	66.7938	66.344	67.2436	0.899537	0.320169	-425.594	1.00633	-70.4514	0.619409
38	USV	TRUE	0.623132	279.815	279.818	0.0024	98.1857	96.5826	100.39	3.80745	1.37652	-1586.44	1.00262	-68.837	0.693363
40	USV	TRUE	0.710621	292.375	292.383	0.008	52.0235	50.7166	52.2674	1.55079	0.617581	-199.805	1.01087	-73.1324	0.483034
41	USV	TRUE	0.633125	299.536	299.537	0.0016	64.0328	61.067	64.6829	3.61596	1.52848	-2259.98	1.05516	-65.0291	0.721348
42	USV	TRUE	0.711082	305.191	305.205	0.0136	86.1036	84.1045	92.8935	8.78897	4.11329	-634.984	1.03009	-70.2836	0.592242
43	USV	TRUE	0.664441	311.813	311.814	0.0016	88.793	88.214	93.157	4.943	2.01502	-2727.56	1.26281	-68.3854	0.645599
44	USV	TRUE	0.684117	332.397	332.399	0.002	84.8579	84.5417	85.1474	0.605629	0.218335	-290.727	1.00254	-70.556	0.53286
45	USV	TRUE	0.613509	332.651	332.663	0.012	90.7093	86.8754	92.0949	5.21949	1.9957	-410.604	1.00738	-75.3232	0.449805
46	USV	TRUE	0.687769	332.945	332.957	0.012	87.6513	83.321	89.2396	5.91862	1.65422	-498.499	1.00267	-72.721	0.450185
47	USV	TRUE	0.649802	333.194	333.209	0.0148	71.4198	52.9619	93.2873	40.3254	20.0863	2850.39	1.27757	-72.8545	0.439136
48	USV	TRUE	0.635401	333.711	333.712	0.0016	75.1423	74.6525	76.5228	1.87032	0.768088	1168.95	1.03658	-69.8739	0.625986
49	USV	TRUE	0.613911	340.865	340.868	0.0028	100.646	99.759	100.783	1.02423	0.364377	-316.315	1.08774	-70.3991	0.54763
50	USV	TRUE	0.706003	341.083	341.091	0.0076	88.3063	87.5641	88.7887	1.22462	0.308038	20.5358	1.0961	-67.3792	0.594492
51	USV	TRUE	0.727074	357.566	357.568	0.002	54.949	54.8956	55.5012	0.605629	0.228506	227.747	1.09972	-75.2993	0.470706
52	USV	TRUE	0.778936	366.621	366.622	0.0016	64.5323	61.4151	65.2894	3.87424	1.56083	-1948.25	1.45779	-56.502	0.839486
53	USV	TRUE	0.871883	366.795	366.797	0.002	65.7034	65.5297	65.877	0.347346	0.151643	-197.847	1.00936	-60.1908	0.739146
54	USV	TRUE	0.747612	367.111	367.112	0.0016	91.5494	90.9705	91.6384	0.667973	0.276311	-389.651	1.07279	-65.8948	0.546653
55	USV	TRUE	0.608236	372.494	372.496	0.002	92.5079	90.6108	95.0105	4.39971	1.67029	-2224.03	1.00159	-61.7194	0.787952
56	USV	TRUE	0.811243	379.955	379.96	0.0048	86.859	85.2855	87.8238	2.5383	0.815351	-518.005	1.01076	-61.4825	0.762326
57	USV	TRUE	0.72025	380.591	380.598	0.0068	87.8646	84.5395	90.2025	5.66293	1.87363	-872.478	1.00815	-64.2935	0.719311
58	USV	TRUE	0.910245	387.482	387.485	0.0028	89.9259	89.488	90.0966	0.608598	0.216448	-213.822	1.00844	-66.8976	0.60688
59	USV	TRUE	0.748475	388.684	388.692	0.008	89.2785	86.1391	91.511	5.37191	1.60451	-648.213	1.01126	-67.2637	0.661123
60	USV	TRUE	0.627266	391.138	391.141	0.0032	86.859	85.7086	87.5344	1.82579	0.609703	-547.367	1.016	-69.6794	0.608719
61	USV	TRUE	0.659886	400.43	400.435	0.0056	83.8479	82.6875	84.1467	1.45927	0.495085	-239.88	1.0248	-76.0501	0.404275
62	USV	TRUE	0.956061	412.091	412.095	0.004	67.7685	67.2267	68.2064	0.979694	0.415589	-302.612	1.0316	-58.7775	0.798995
63	USV	TRUE	0.607409	413.169	413.19	0.0212	67.5815	65.4236	69.2171	3.79353	1.6994	-147.106	1.0577	-69.7221	0.574605
64	USV	TRUE	0.808086	413.419	413.421	0.0024	88.503	88.1023	89.0374	0.935162	0.33784	-389.651	1.00212	-67.6892	0.646243
65	USV	TRUE	0.851715	413.996	414	0.0036	87.4899	86.4582	88.1356	1.67735	0.579415	-474.778	1.00694	-63.2363	0.730176
66	USV	TRUE	0.680111	415.364	415.367	0.0028	91.1206	90.371	91.603	1.23204	0.431106	-436.48	1.00563	-70.5968	0.562615
67	USV	TRUE	0.647314	426.454	426.456	0.002	91.859	91.5829	92.1351	0.552191	0.182612	-227.747	1.03518	-70.3403	0.517122
68	USV	TRUE	0.667961	433.335	433.339	0.004	73.1593	72.1537	76.4278	4.27412	1.86981	-1096.1	1.00236	-75.5927	0.527632
69	USV	TRUE	0.722201	434.291	434.297	0.0064	89.8992	88.6565	90.3705	1.71397	0.643334	-265.927	1.04171	-69.7848	0.584804
70	USV	TRUE	0.787877	441.951	441.956	0.0048	92.1133	90.8093	92.7071	1.8978	0.578286	-396.101	1.0017	-66.0453	0.654138
71	USV	TRUE	0.647561	449.571	449.573	0.0024	87.9842	85.3791	89.4537	4.07463	1.4859	-1697.76	1.00814	-56.5631	0.836868
72	USV	TRUE	0.623242	457.778	457.79	0.0124	90.5996	87.336	92.9583	5.62223	2.37234	-472.173	1.01576	-76.233	0.400292
73	USV	TRUE	0.713109	470.496	470.498	0.002	61.3723	60.3882	65.0372	4.64909	1.80681	-2194.13	1.2118	-64.8747	0.78748
74	USV	TRUE	0.938403	478.123	478.126	0.0024	63.7364	63.4692	64.0036	0.534378	0.192398	-222.658	1	-61.3906	0.699374
75	USV	TRUE	0.64976	478.639	478.648	0.0084	90.6921	87.0667	92.7084	5.64168	2.1058	-673.105	1.00415	-66.5767	0.645799
76	USV	TRUE	0.618522	478.868	478.869	0.0016	76.5615	75.8846	76.8821	0.997506	0.403004	-623.441	1.0194	-69.3207	0.634959
77	USV	TRUE	0.674563	479.854	479.856	0.002	75.7139	74.2755	76.1636	1.88814	0.750855	-956.156	1.06302	-72.5271	0.566855
78	USV	TRUE	0.72454	487.007	487.013	0.0064	90.0555	88.2223	91.629	3.40666	1.1362	-561.374	1.0081	-58.764	0.782436
79	USV	TRUE	0.715995	500.086	500.088	0.0016	65.7857	61.19	67.1751	5.98504	2.48177	-3740.65	1.01519	-68.5006	0.703109
80	USV	TRUE	0.716207	502.416	502.443	0.0264	89.6806	87.7049	93.5405	5.83556	2.15959	-172.979	1.04878	-71.6797	0.54913
81	USV	TRUE	0.784441	502.713	502.717	0.0044	90.7579	87.5516	92.7544	5.20277	1.70962	-1174.27	1.00924	-64.3542	0.725204
82	USV	TRUE	0.600513	509.793	509.795	0.002	91.0685	89.0869	92.7741	3.68721	1.35481	-1807.34	1.001	-65.3996	0.717582
83	USV	TRUE	0.613621	510.253	510.301	0.048	87.1314	75.6126	96.1713	20.5587	4.78555	81.19	5.52306	-90.1314	0.187532
84	USV	TRUE	0.737037	511.053	511.21	0.1568	78.279	29.2201	114.706	85.4857	18.8762	23.3486	19.5615	-87.3512	0.19848
85	USV	TRUE	0.880328	512.57	512.576	0.0052	90.514	88.9925	91.3749	2.38244	0.769609	-454.45	1.01014	-66.7571	0.651068
86	USV	TRUE	0.664869	512.863	512.865	0.0016	84.5328	83.3305	85.2008	1.87032	0.749798	-1168.95	1.01167	-75.6227	0.532312
87	USV	TRUE	0.743611	515.868	515.871	0.0032	73.3399	71.9743	74.0747	2.1004	0.715725	-284.507	1.78584	-51.535	0.892823
88	USV	TRUE	0.715252	516.037	516.041	0.004	70.5214	69.1929	70.9222	1.72931	0.551708	279.334	1.2303	-53.5281	0.868653
89	USV	TRUE	0.707567	516.406	516.41	0.004	76.4377	74.6713	77.2838	2.61252	0.904722	-668.985	1.0234	-69.5317	0.650252
90	USV	TRUE	0.602674	517.424	517.426	0.0016	90.6642	90.0408	91.2877	1.24688	0.492874	-779.302	1	-73.4022	0.538631
91	USV	TRUE	0.759425	518.759	518.766	0.0072	69.1004	68.9764	69.2653	0.288954	0.0904272	-24.3266	1.00631	-64.9461	0.694822
92	USV	TRUE	0.688181	519.489	519.491	0.002	83.6523	83.2025	84.4316	1.22907	0.457432	-602.448	1.01262	-69.6163	0.632808
93	USV	TRUE	0.789407	520.072	520.078	0.0064	70.5491	69.1823	71.029	1.84666	0.465313	113.237	1.22895	-65.5081	0.70499
94	USV	TRUE	0.639278	520.231	520.233	0.0016	66.3567	65.6531	66.5259	0.872818	0.366946	-545.511	1.05325	-64.249	0.748345
95	USV	TRUE	0.609833	523.199	523.201	0.002	102.64	101.032	103.036	2.00392	0.732863	-881.088	1.09847	-68.352	0.657787
96	USV	TRUE	0.795077	523.394	523.396	0.0024	87.9514	87.2167	88.1518	0.935162	0.354547	-389.651	1.03377	-73.3292	0.498718
97	USV	TRUE	0.776615	523.6	523.607	0.0068	91.7925	89.4773	92.5495	3.07213	1.07373	-341.842	1.14885	-74.9858	0.47291
98	USV	TRUE	0.703299	524.68	524.684	0.0032	93.0798	92.0704	94.5642	2.49377	0.860141	-779.302	1.00902	-65.5799	0.721002
99	USV	TRUE	0.730263	524.935	524.944	0.0088	75.0821	73.6808	79.6	5.9192	2.28852	-663.894	1.00259	-68.8863	0.652107
100	USV	TRUE	0.720558	525.615	525.618	0.0032	88.4304	86.7086	90.0039	3.29533	1.11339	-1015.88	1.00059	-63.1903	0.772909
101	USV	TRUE	0.653263	526.698	526.7	0.0016	101.48	100.705	104.57	3.86534	1.62103	-2415.84	1.04072	-72.4986	0.668844
102	USV	TRUE	0.791888	526.837	526.841	0.0048	75.1514	66.1599	101.542	35.3824	15.171	8629.69	1.28896	-65.6599	0.642343
103	USV	TRUE	0.68917	533.288	533.292	0.0036	93.8622	89.691	103.392	13.7009	5.27733	-4209.35	1.09853	-72.6155	0.506146
104	USV	TRUE	0.631415	533.444	533.446	0.002	88.9192	86.1627	91.2393	5.07659	1.9493	-2598.73	1.00123	-68.2044	0.665619
105	USV	TRUE	0.60568	533.614	533.615	0.0016	92.1806	91.9579	92.5814	0.623441	0.249933	-389.651	1.00816	-75.7299	0.50363
106	USV	TRUE	0.786211	534.192	534.667	0.475	81.5301	45.704	102.44	56.7356	12.425	-11.2832	25.8891	-89.4048	0.184025
107	USV	TRUE	0.732527	539.393	539.395	0.0016	89.6756	88.7227	90.0942	1.37157	0.556377	-857.232	1.02519	-72.9614	0.577869
108	USV	TRUE	0.613449	539.602	539.619	0.0172	81.2249	79.6045	90.8653	11.2608	4.45729	-613.919	1.02856	-71.3462	0.595494
109	USV	TRUE	0.687719	539.765	539.768	0.0028	87.8197	86.7286	88.9107	2.18204	0.763557	-779.302	1	-70.1738	0.605476
110	USV	TRUE	0.605276	545.724	545.725	0.0016	77.0714	75.4416	77.8107	2.36908	0.959342	-1480.67	1.01779	-74.2254	0.545043
111	USV	TRUE	0.863809	545.936	545.944	0.0084	88.2113	85.4355	90.8164	5.38089	1.66902	-642.262	1.00282	-60.46	0.768005
112	USV	TRUE	0.879681	549.345	549.375	0.0304	87.7365	86.2845	90.0807	3.79616	1.51052	-116.403	1.0053	-64.2244	0.633345
113	USV	TRUE	0.731335	549.659	549.667	0.0076	88.0415	85.5075	89.5735	4.066	1.44057	-570.304	1.00703	-60.6055	0.759764
114	USV	TRUE	0.888641	550.143	550.149	0.006	94.7605	88.886	95.8552	6.96918	2.53876	-1179.32	1.32262	-60.9266	0.805212
115	USV	TRUE	0.6449	555.33	555.331	0.0016	92.3921	90.5217	92.7929	2.27111	0.916419	-1168.95	1.3601	-60.7319	0.773809
116	USV	TRUE	0.720873	555.559	555.561	0.0024	84.2749	83.6737	84.7425	1.06876	0.385797	-445.315	1.00188	-61.5664	0.771779
117	USV	TRUE	0.627853	556.128	556.132	0.0044	86.9899	85.9657	88.1255	2.15978	0.7538	-521.221	1.0051	-66.892	0.599999
118	USV	TRUE	0.684239	556.52	556.529	0.0088	84.0546	79.7277	86.8898	7.16215	2.57352	-935.569	1.02994	-66.4659	0.659574
119	USV	TRUE	0.606057	560.159	560.161	0.002	80.7937	79.6225	80.8516	1.22907	0.486377	-518.474	1.18028	-70.703	0.609751
120	USV	TRUE	0.677021	560.921	560.923	0.002	86.3665	85.5872	87.1458	1.5586	0.583176	-779.302	1	-57.427	0.835749
121	USV	TRUE	0.632531	581.614	581.665	0.0512	37.166	30.9167	51.3864	20.4697	4.30062	27.7537	5.49871	-92.4936	0.154949
122	USV	TRUE	0.658893	590.577	590.617	0.04	36.5722	28.5862	43.6082	15.022	3.6245	-45.6381	4.47902	-92.556	0.163076
123	USV	TRUE	0.660337	590.72	590.722	0.0028	83.2491	81.9502	83.3752	1.42501	0.515547	-459.452	1.10125	-61.5161	0.795859
124	USV	TRUE	0.820609	594.738	594.74	0.0028	89.8424	88.2022	90.4139	2.21173	0.811345	-796.973	1.04829	-62.8121	0.746999
125	USV	TRUE	0.909162	595.319	595.322	0.0032	81.1199	78.782	82.2926	3.51057	1.22657	-1102.46	1.01616	-65.3821	0.645925
