# Supplementary material for: Bazedoxifene reverses sexually dimorphic autistic-like abnormalities in biallelic MDGA1-mutant mice
Source: EMBO Mol Med. 2026 Mar 20;18(4):1358–98. doi: 10.1038/s44321-026-00402-y (PMC13084050; doi:10.1038/s44321-026-00402-y)
Supplement: Supplementary file 18 — Source data Fig. 4 [file 44321_2026_402_MOESM18_ESM.zip › Panel C/Batch1/P9/P9_het_760.xlsx]

## Sheet: Sheet1
ID	Label	Accepted	Score	Begin Time (s)	End Time (s)	Call Length (s)	Principal Frequency (kHz)	Low Freq (kHz)	High Freq (kHz)	Delta Freq (kHz)	Frequency Standard Deviation (kHz)	Slope (kHz/s)	Sinuosity	Mean Power (dB/Hz)	Tonality
1	USV	TRUE	0.743992	0.425204	0.426804	0.0016	80.0402	79.7908	80.1114	0.320627	0.129065	-155.86	1.04572	-65.2291	0.725507
2	USV	TRUE	0.679153	2.57386	2.57586	0.002	94.2351	93.0639	94.293	1.22907	0.486377	-518.474	1.18028	-74.0155	0.534352
3	USV	TRUE	0.90989	2.70266	2.70466	0.002	65.9333	64.7354	66.2138	1.47845	0.565881	-644.435	1.20507	-58.6889	0.850772
4	USV	TRUE	0.653775	2.85946	2.86106	0.0016	65.5234	65.4254	65.7995	0.374065	0.153618	-233.791	1.01068	-62.024	0.745137
6	USV	TRUE	0.767057	5.08884	5.09164	0.0028	83.0818	80.0537	83.2525	3.19885	1.15438	-959.548	1.22549	-71.7443	0.609326
7	USV	TRUE	0.718631	9.12135	9.12415	0.0028	90.2077	88.2335	90.6827	2.44923	0.854822	-712.151	1.31259	-68.4193	0.669101
8	USV	TRUE	0.90339	11.2532	11.2704	0.0172	85.9417	83.3215	87.3626	4.04109	1.14588	-117.019	1.10906	-73.5461	0.487906
9	USV	TRUE	0.664723	12.0779	12.0795	0.0016	85.0042	83.4545	85.7078	2.2533	0.907285	701.372	2.22331	-74.1175	0.563025
10	USV	TRUE	0.677693	12.5735	12.5795	0.006	92.1617	91.0585	100.423	9.36475	3.37612	1599.87	1.02439	-75.5288	0.500455
11	USV	TRUE	0.633073	14.1834	14.185	0.0016	90.1289	89.1314	90.4139	1.28251	0.516259	-623.441	1.32433	-70.7095	0.590447
12	USV	TRUE	0.686141	14.6694	14.6734	0.004	89.6466	88.4355	94.4295	5.99401	2.09175	-1587.29	1.13531	-60.4958	0.809434
13	USV	TRUE	0.763105	14.8202	14.8262	0.006	89.1874	87.5655	92.1552	4.5897	1.54624	-233.191	2.1991	-64.4645	0.734575
14	USV	TRUE	0.804618	15.1133	15.1153	0.002	90.4222	90.1906	90.5201	0.329533	0.151355	-1.7997e-12	1.11758	-64.1812	0.713063
15	USV	TRUE	0.627257	15.8109	15.8137	0.0028	91.5824	88.5617	92.7328	4.17112	1.53587	1517.96	1.03559	-65.0813	0.74331
16	USV	TRUE	0.613406	23.1623	23.1639	0.0016	79.3204	78.1893	79.5608	1.37157	0.580791	857.232	1.07696	-69.844	0.636312
17	USV	TRUE	0.801709	24.1339	24.1363	0.0024	94.8201	92.6158	96.0893	3.47346	1.26561	-1447.27	1.00898	-69.8199	0.634419
18	USV	TRUE	0.674539	30.9718	30.9738	0.002	100.039	94.4995	102.105	7.60599	2.74708	-3464.55	1.01215	-73.3503	0.588797
19	USV	TRUE	0.674595	34.3443	34.3475	0.0032	90.2763	88.1388	90.7587	2.61994	0.924886	754.562	1.2072	-77.4725	0.421598
20	USV	TRUE	0.623428	35.8887	35.8907	0.002	99.8198	99.5437	99.8465	0.302814	0.114253	-113.873	1.03232	-69.2478	0.605452
21	USV	TRUE	0.682944	36.1986	36.2002	0.0016	91.4716	90.7591	93.2529	2.49377	1.01694	1558.6	1.02327	-72.6972	0.61437
22	USV	TRUE	0.613839	47.8634	47.8662	0.0028	85.9906	82.3613	88.0168	5.6555	2.17277	2178.86	1.02295	-73.4151	0.546285
23	USV	TRUE	0.791221	61.3404	61.3428	0.0024	84.6236	81.8181	85.0837	3.26565	1.22567	1280.28	1.1513	-69.6386	0.64253
25	USV	TRUE	0.637569	103.823	103.824	0.0016	92.1851	91.4637	93.0847	1.62095	0.642088	1013.09	1.00178	-70.266	0.680347
26	USV	TRUE	0.935835	103.988	103.993	0.0052	94.956	93.5075	96.1864	2.6789	0.996504	-47.6071	1.85964	-68.5131	0.711677
27	USV	TRUE	0.645398	113.463	113.465	0.002	82.3953	80.5784	82.9831	2.4047	0.92	-1061.12	1.32829	-73.8865	0.541742
28	USV	TRUE	0.756546	123.355	123.357	0.002	93.9628	93.2859	94.6397	1.35376	0.569363	-749.402	1.02771	-71.4489	0.556016
30	USV	TRUE	0.645694	290.257	290.263	0.0068	58.1231	53.8629	91.4344	37.5715	12.1004	5223.66	1.09349	-60.3941	0.650635
31	USV	TRUE	0.710957	310.488	310.492	0.0036	63.8481	63.6551	64.0559	0.400784	0.146913	-36.8847	1.0515	-66.7149	0.645827
32	USV	TRUE	0.601909	312.158	312.164	0.006	61.9745	59.3991	63.444	4.04495	1.23008	12.6609	1.87274	-46.5473	0.892178
33	USV	TRUE	0.853151	312.767	312.771	0.004	75.1338	71.9617	80.5203	8.55854	3.41047	-2427.58	1.08604	-53.8054	0.880438
34	USV	TRUE	0.755355	312.951	312.953	0.002	88.4318	87.982	88.8815	0.899537	0.320169	-425.594	1.00633	-58.5299	0.775617
35	USV	TRUE	0.914032	313.21	313.213	0.0028	90.0283	89.7908	90.058	0.267189	0.0891293	-67.1507	1.01361	-64.1299	0.63343
36	USV	TRUE	0.963477	314.7	314.704	0.004	90.7035	88.8332	91.3715	2.5383	0.902544	146.414	1.91146	-54.6593	0.868886
37	USV	TRUE	0.869172	314.86	314.875	0.0148	82.886	78.2656	86.6934	8.42782	1.95722	-435.695	1.05528	-61.3443	0.717362
38	USV	TRUE	0.795964	320.034	320.037	0.0028	57.8286	53.6797	59.7286	6.04887	2.34005	-2325.54	1.04404	-50.1366	0.871085
39	USV	TRUE	0.611524	320.311	320.313	0.002	82.1446	81.3164	82.2248	0.908443	0.34276	-341.62	1.1659	-64.623	0.758807
40	USV	TRUE	0.799842	320.49	320.494	0.0044	88.3249	84.7401	88.8296	4.08948	1.1937	-434.156	1.51902	-68.8532	0.653022
41	USV	TRUE	0.959808	320.711	320.715	0.0044	79.2418	76.7568	81.6429	4.88616	1.78797	66.6399	2.8599	-68.3387	0.718599
42	USV	TRUE	0.764638	320.924	320.928	0.0036	71.7975	69.5561	71.9608	2.4047	0.778479	-442.616	1.32375	-65.8562	0.607704
43	USV	TRUE	0.895885	321.068	321.07	0.0024	56.0449	55.2663	56.8341	1.56779	0.581035	-666.645	1.00727	-62.3511	0.700327
44	USV	TRUE	0.767955	321.29	321.292	0.0024	83.4639	79.5897	88.3401	8.75045	3.1574	-3646.02	1.00036	-63.0026	0.803121
45	USV	TRUE	0.618242	321.46	321.47	0.0104	51.4754	48.1801	53.3235	5.14339	1.46639	-454.819	1.02051	-48.5931	0.788669
46	USV	TRUE	0.811448	321.641	321.653	0.0128	50.0356	48.759	50.929	2.16996	0.615878	-67.0684	1.087	-58.8543	0.659344
47	USV	TRUE	0.731915	322.117	322.123	0.006	85.9926	85.4082	87.0885	1.68027	0.550638	-265.404	1.00964	-76.9952	0.420149
48	USV	TRUE	0.833601	322.541	322.554	0.0128	86.675	86.1152	88.2601	2.14494	0.645126	102.358	1.05483	-66.6849	0.595985
49	USV	TRUE	0.775083	324.19	324.193	0.0032	89.4174	87.5545	90.7682	3.21369	1.27737	1147.31	1.03778	-70.5066	0.594109
50	USV	TRUE	0.936667	324.511	324.516	0.0048	91.2969	87.6231	92.7665	5.14339	1.52817	-405.657	1.95057	-62.3778	0.787614
51	USV	TRUE	0.925103	324.706	324.712	0.0056	87.0993	85.8488	87.4254	1.57663	0.577807	-281.233	1.00424	-60.9449	0.626206
52	USV	TRUE	0.812582	326.154	326.161	0.0068	88.5827	86.9806	90.1994	3.21884	1.25036	99.102	1.5776	-66.4837	0.730698
53	USV	TRUE	0.702986	326.929	326.931	0.002	95.0026	92.108	97.5943	5.48628	2.35229	-3081.58	1.01281	-77.0135	0.478249
54	USV	TRUE	0.747016	359.683	359.686	0.0032	78.1456	77.2195	79.4611	2.2416	0.850274	-662.808	1.02115	-73.9886	0.482168
55	USV	TRUE	0.639021	359.806	359.808	0.002	59.3278	59.3278	59.3278	2.84217e-14	1.08924e-14	-1.06633e-12	1	-51.0548	0.795109
56	USV	TRUE	0.765459	360.575	360.578	0.0032	64.8719	64.5231	64.9016	0.378518	0.126336	-91.2278	1.01661	-59.3319	0.663674
57	USV	TRUE	0.774852	361.675	361.681	0.006	84.3278	82.7915	85.3075	2.51603	0.80324	-418.575	1.00981	-72.0704	0.438536
58	USV	TRUE	0.749107	363.579	363.582	0.0032	83.8461	83.8461	83.8461	1.42109e-14	6.40475e-15	-1.4803e-13	1	-67.0948	0.579654
59	USV	TRUE	0.658266	363.814	363.817	0.0028	87.4139	85.616	87.7403	2.12437	0.861705	-784.639	1.01568	-76.1444	0.485328
60	USV	TRUE	0.785579	364.15	364.154	0.004	89.451	88.9787	90.906	1.9273	0.688412	-483.517	1.0002	-66.7043	0.660187
61	USV	TRUE	0.606085	370.831	370.844	0.0124	89.2056	87.5021	90.4111	2.90896	0.892659	197.231	1.02134	-76.5618	0.433158
64	USV	TRUE	0.942928	466.261	466.279	0.0176	63.5604	61.9276	64.2135	2.28595	0.444117	12.3943	1.07731	-52.7141	0.874958
65	USV	TRUE	0.831501	466.678	466.682	0.0036	91.5286	90.8458	91.8552	1.00938	0.404792	-323.191	1.02682	-66.5347	0.651951
66	USV	TRUE	0.787988	466.857	466.86	0.0032	86.4406	86.0614	86.7398	0.678336	0.304155	-205.079	1.00819	-68.216	0.62642
67	USV	TRUE	0.699361	468.952	468.954	0.002	83.45	81.4104	90.388	8.97756	3.45257	-4118.53	1.29751	-67.8683	0.691308
68	USV	TRUE	0.893808	469.205	469.207	0.002	79.1053	78.3127	79.3102	0.997506	0.393399	488.574	1.0672	-68.3943	0.640233
69	USV	TRUE	0.839745	470.926	470.931	0.0048	86.0466	83.1743	87.1599	3.98557	1.22665	17.5353	2.11084	-57.8547	0.842101
70	USV	TRUE	0.851078	471.095	471.097	0.002	65.2097	62.4487	65.4769	3.02814	1.14253	-1138.73	1.30305	-56.7816	0.839647
71	USV	TRUE	0.752186	473.887	473.889	0.0024	67.1859	66.4512	67.3863	0.935162	0.336697	306.154	1.13181	-65.3169	0.713128
72	USV	TRUE	0.899116	474.082	474.086	0.004	96.3154	94.0294	97.5845	3.5551	1.44306	1031.31	1.20461	-65.1872	0.729097
73	USV	TRUE	0.688171	474.414	474.416	0.0016	83.7782	82.0504	84.7935	2.74314	1.09705	-1714.46	1.00657	-65.3197	0.762182
74	USV	TRUE	0.765235	474.568	474.606	0.0384	49.015	48.0552	72.7948	24.7396	10.3301	698.703	1.07974	-60.863	0.638354
75	USV	TRUE	0.742045	474.786	474.788	0.002	84.0456	82.3088	84.6334	2.32455	0.901162	-1082.12	1.24956	-66.7552	0.628163
76	USV	TRUE	0.875221	474.948	474.95	0.002	94.6887	91.3711	95.655	4.28393	1.6379	-1882.41	1.37368	-69.189	0.676716
77	USV	TRUE	0.749244	475.123	475.124	0.0016	93.8912	92.0655	95.1827	3.11721	1.2385	-1948.25	1.00228	-69.9376	0.666358
78	USV	TRUE	0.626714	475.302	475.303	0.0016	83.8702	83.3447	84.2175	0.872818	0.347517	-545.511	1.00577	-72.299	0.491359
79	USV	TRUE	0.7933	477.798	477.8	0.0016	89.1599	88.3316	89.4538	1.12219	0.460853	-701.372	1.03705	-59.1162	0.732119
80	USV	TRUE	0.707325	478.175	478.181	0.006	57.7853	55.1193	59.7077	4.58835	1.70843	-571.92	1.27403	-55.852	0.850487
81	USV	TRUE	0.865672	478.327	478.407	0.0796	55.5872	53.204	74.1619	20.9579	5.06443	228.329	1.08872	-44.0015	0.856326
82	USV	TRUE	0.974773	478.602	478.608	0.006	73.4072	71.5072	77.8455	6.33832	2.08898	-1066.25	1.02679	-61.2262	0.724887
83	USV	TRUE	0.75803	478.807	478.823	0.0156	71.4716	68.3677	85.1413	16.7735	6.70352	-1093.93	1.00728	-68.7979	0.53726
84	USV	TRUE	0.64801	479.046	479.048	0.0024	81.1733	80.2381	82.4425	2.20431	0.796673	-918.463	1.00367	-64.7291	0.716137
85	USV	TRUE	0.762538	479.684	479.686	0.002	83.3263	82.8231	83.8295	1.00641	0.417923	-551.555	1.01934	-62.5451	0.758929
86	USV	TRUE	0.960944	481.118	481.172	0.0532	75.112	67.5854	79.7101	12.1247	3.79913	-206.01	1.04094	-59.5863	0.787079
87	USV	TRUE	0.991489	481.364	481.375	0.0112	76.7842	72.3607	77.7539	5.39321	1.28151	-287.131	1.13425	-54.0779	0.792238
88	USV	TRUE	0.823132	481.583	481.586	0.0024	81.7767	81.3759	82.3111	0.935162	0.33784	-389.651	1.00212	-64.8095	0.649419
89	USV	TRUE	0.674644	483.617	483.618	0.0016	76.5895	76.1887	76.8122	0.623441	0.249933	-389.651	1.00816	-73.4546	0.540651
90	USV	TRUE	0.858271	483.894	483.896	0.0024	86.2291	85.9619	86.4963	0.534378	0.192398	-222.658	1	-67.9083	0.53461
91	USV	TRUE	0.76188	512.772	512.78	0.008	59.9126	59.3372	63.2984	3.9612	1.71455	510.038	1.00246	-51.7658	0.846397
92	USV	TRUE	0.880427	513.276	513.307	0.0312	84.2552	80.6856	88.5353	7.8497	2.54999	-248.235	1.03578	-67.7883	0.532265
93	USV	TRUE	0.878094	526.473	526.48	0.0064	89.1054	88.6634	90.5983	1.93488	0.598962	258.285	1.04539	-62.8955	0.769756
94	USV	TRUE	0.852498	526.674	526.677	0.0036	91.0577	90.6235	91.3583	0.73477	0.264431	-68.1467	1.14037	-66.6203	0.678739
95	USV	TRUE	0.64085	533.117	533.119	0.0016	82.5823	82.1281	85.5749	3.44674	1.40051	-1870.32	1.29038	-74.1867	0.535074
96	USV	TRUE	0.895976	534.242	534.246	0.0044	91.2917	90.1262	91.8762	1.75001	0.605907	-179.098	1.35827	-67.8722	0.713194
97	USV	TRUE	0.799684	537.259	537.261	0.0024	94.0964	90.1554	94.6531	4.49768	1.66691	-1642.1	1.29042	-67.362	0.734422
98	USV	TRUE	0.782913	541.386	541.387	0.0016	91.1716	90.2453	91.7416	1.49626	0.597287	-935.162	1.00886	-60.9176	0.808727
99	USV	TRUE	0.600784	547.882	547.883	0.0016	101.26	100.512	101.473	0.961881	0.387194	-467.581	1.24253	-77.207	0.444752
101	USV	TRUE	0.892195	555.715	555.717	0.0024	92.8868	91.0833	93.3247	2.24142	0.811064	751.47	1.32247	-57.2461	0.855648
102	USV	TRUE	0.609064	572.341	572.345	0.004	85.0135	80.6346	87.203	6.5684	2.21989	-1638.56	1.02206	-64.9074	0.741207
103	USV	TRUE	0.797946	573.385	573.388	0.0032	82.282	81.3617	82.4973	1.13555	0.455443	-2.69526e-12	1.45091	-51.0948	0.882279
104	USV	TRUE	0.950486	573.762	573.768	0.006	93.6585	93.28	93.8441	0.564066	0.157859	-59.2662	1.02253	-54.916	0.841545
106	USV	TRUE	0.907411	573.941	573.948	0.0068	90.6328	88.102	92.8317	4.72976	1.43493	411.502	1.54587	-54.1442	0.859876
107	USV	TRUE	0.911783	574.36	574.595	0.235	92.4998	81.4904	105.502	24.0114	8.97597	-64.0836	1.43121	-58.5826	0.744404
108	USV	TRUE	0.737193	574.774	574.778	0.004	86.9926	85.3598	87.8461	2.48634	0.795968	-588.693	1.01962	-62.3264	0.786835
109	USV	TRUE	0.687916	575.009	575.014	0.0048	87.7067	86.9942	88.1966	1.20235	0.377242	-241.11	1.00439	-72.4204	0.496635
110	USV	TRUE	0.706573	576.194	576.196	0.002	92.1714	91.2629	92.4742	1.21126	0.457464	-581.455	1.04041	-67.9506	0.646406
111	USV	TRUE	0.764356	576.383	576.387	0.0036	75.0037	74.3343	75.5414	1.20709	0.448283	116.487	1.31192	-66.1213	0.640117
112	USV	TRUE	0.973446	576.551	576.555	0.0032	78.1869	76.4799	78.9514	2.4715	0.830823	-43.2945	2.0517	-60.4179	0.782977
113	USV	TRUE	0.867843	576.734	576.735	0.0016	87.0671	86.9958	87.3164	0.320627	0.129065	155.86	1.04572	-63.1354	0.761034
114	USV	TRUE	0.845056	576.915	576.917	0.0024	98.278	97.9069	98.5749	0.667973	0.277703	1.04906e-13	1.27053	-71.787	0.587914
115	USV	TRUE	0.745779	577.114	577.115	0.0016	93.4681	92.3548	95.472	3.11721	1.24966	-1948.25	1.00688	-76.1805	0.460089
116	USV	TRUE	0.658146	577.312	577.314	0.002	94.5605	93.1889	94.7386	1.5497	0.607512	-716.321	1.12105	-74.3403	0.557158
117	USV	TRUE	0.617436	595.011	595.013	0.0016	97.2875	96.1653	98.4097	2.24439	0.887173	-1402.74	1	-70.8165	0.659129
118	USV	TRUE	0.777612	595.213	595.216	0.0032	91.7663	89.1315	92.4194	3.28791	1.19965	-1006.6	1.20629	-65.6887	0.732645
119	USV	TRUE	0.913896	595.41	595.414	0.0032	86.4894	82.6152	88.1519	5.53675	1.9714	-1761.16	1.01815	-62.7443	0.796849
120	USV	TRUE	0.977749	595.547	595.614	0.0672	66.467	63.4357	82.737	19.3013	4.05809	192.912	1.0845	-42.7616	0.88441
