# Supplementary material for: Bazedoxifene reverses sexually dimorphic autistic-like abnormalities in biallelic MDGA1-mutant mice
Source: EMBO Mol Med. 2026 Mar 20;18(4):1358–98. doi: 10.1038/s44321-026-00402-y (PMC13084050; doi:10.1038/s44321-026-00402-y)
Supplement: Supplementary file 18 — Source data Fig. 4 [file 44321_2026_402_MOESM18_ESM.zip › Panel C/Batch1/P9/P9_het_763.xlsx]

## Sheet: Sheet1
ID	Label	Accepted	Score	Begin Time (s)	End Time (s)	Call Length (s)	Principal Frequency (kHz)	Low Freq (kHz)	High Freq (kHz)	Delta Freq (kHz)	Frequency Standard Deviation (kHz)	Slope (kHz/s)	Sinuosity	Mean Power (dB/Hz)	Tonality
1	USV	TRUE	0.791072	1.44113	1.44353	0.0024	96.8201	92.6786	98.0892	5.41058	2.03748	2254.41	1.03209	-67.8608	0.675899
2	USV	TRUE	0.85144	3.80739	3.80979	0.0024	97.0074	95.6047	97.9426	2.33791	0.847335	-974.127	1.00634	-56.3668	0.857848
3	USV	TRUE	0.744571	8.27822	8.28182	0.0036	95.2108	93.1344	96.645	3.51062	1.33194	796.415	1.23965	-72.4894	0.584228
4	USV	TRUE	0.79437	8.79022	8.79182	0.0016	99.3804	97.8129	101.304	3.49127	1.38256	-2182.04	1.00066	-64.314	0.774235
5	USV	TRUE	0.614755	9.66975	9.67135	0.0016	120.419	116.678	121.488	4.80941	1.93597	-2337.91	1.55024	-68.9444	0.61183
6	USV	TRUE	0.669436	12.5027	12.5071	0.0044	93.2527	91.7535	93.9355	2.18204	0.727485	-494.232	1.02067	-63.7844	0.720253
7	USV	TRUE	0.847864	14.691	14.6986	0.0076	95.2639	85.0476	95.5942	10.5466	3.02042	-986.585	1.24295	-50.8489	0.871766
8	USV	TRUE	0.923938	14.9822	15.043	0.0608	91.8025	87.854	93.933	6.07901	2.2621	-72.089	1.03775	-68.3344	0.528516
9	USV	TRUE	0.61477	18.8227	18.8243	0.0016	102.85	100.535	105.522	4.98753	1.97325	-3117.21	1.00018	-74.8867	0.555729
10	USV	TRUE	0.703029	19.3958	19.3974	0.0016	104.383	104.151	104.481	0.329533	0.134335	-77.9302	1.10407	-74.0719	0.52548
11	USV	TRUE	0.762337	23.1683	23.1719	0.0036	92.6744	90.3774	93.0492	2.67189	0.822448	-378.293	1.45944	-58.7218	0.804013
12	USV	TRUE	0.608156	23.3155	23.3203	0.0048	83.2567	81.1348	91.7924	10.6576	4.24276	2325.28	1.00734	-71.1024	0.635543
13	USV	TRUE	0.881874	41.165	41.1718	0.0068	95.7796	94.1915	97.3579	3.16636	0.974505	38.9621	1.59316	-66.9536	0.722452
14	USV	TRUE	0.652551	44.118	44.1196	0.0016	91.9105	91.6611	91.9817	0.320627	0.129065	-155.86	1.04572	-67.0267	0.603887
15	USV	TRUE	0.901072	44.276	44.2904	0.0144	96.7893	95.8662	97.3794	1.51323	0.458174	-34.5384	1.08196	-64.6022	0.718143
16	USV	TRUE	0.838703	46.8683	46.8703	0.002	86.6151	85.8225	87.4345	1.61204	0.632277	-842.282	1.00543	-66.6746	0.585873
17	USV	TRUE	0.607027	47.0755	47.0879	0.0124	91.0544	89.6867	91.7545	2.06771	0.623939	-83.5122	1.06278	-67.2848	0.596727
18	USV	TRUE	0.882727	48.3669	48.3741	0.0072	92.8547	90.7465	93.513	2.76651	0.977421	-388.367	1.0008	-66.443	0.588333
19	USV	TRUE	0.696107	51.2823	51.2947	0.0124	94.2138	91.6104	95.3226	3.71212	1.03691	-185.678	1.13815	-66.9093	0.662126
20	USV	TRUE	0.773188	51.4643	51.4703	0.006	97.5233	96.4472	97.8563	1.40912	0.435799	-199.906	1.04285	-63.3234	0.702423
21	USV	TRUE	0.692475	55.7908	55.794	0.0032	81.5397	81.1834	81.8662	0.682817	0.227242	-207.195	1.00068	-70.732	0.528306
22	USV	TRUE	0.710691	58.7074	58.7366	0.0292	99.1616	91.6764	103.844	12.168	3.98971	275.161	1.282	-72.594	0.547733
23	USV	TRUE	0.618164	59.0166	59.021	0.0044	90.1884	89.8312	90.4696	0.638337	0.224603	-43.5093	1.05	-74.5895	0.438354
24	USV	TRUE	0.724263	59.3541	59.3693	0.0152	100.476	100.248	101.39	1.14178	0.527487	64.4389	1.00763	-71.7953	0.576334
25	USV	TRUE	0.653945	111.349	111.351	0.002	64.8458	64.8458	64.8458	0	3.8918e-15	-3.61551e-12	1	-62.0825	0.788599
26	USV	TRUE	0.658895	138.718	138.724	0.006	95.0107	94.8326	95.2607	0.428069	0.164098	48.3143	1.02513	-66.7752	0.637168
27	USV	TRUE	0.856145	138.95	138.952	0.002	93.3008	92.6952	93.9065	1.21126	0.436354	-581.455	1.00442	-61.7655	0.759194
28	USV	TRUE	0.775124	140.913	140.926	0.0128	85.7417	83.6339	90.848	7.21411	2.54229	-617.858	1.02707	-65.2445	0.717724
29	USV	TRUE	0.791375	158.51	158.513	0.0032	92.3753	90.0819	94.7058	4.62386	1.63646	1492.12	1.00183	-71.4513	0.619954
30	USV	TRUE	0.891365	161.006	161.012	0.0068	93.0288	90.9956	100.84	9.84425	3.65512	-1465.5	1.00531	-62.9004	0.714943
31	USV	TRUE	0.919095	161.171	161.209	0.0384	89.9409	88.2229	93.0411	4.8182	1.4908	-98.8791	1.02628	-68.8647	0.588235
32	USV	TRUE	0.923376	164.075	164.077	0.0016	83.6424	83.2416	83.865	0.623441	0.249933	389.651	1.00816	-61.0055	0.695829
33	USV	TRUE	0.847997	164.179	164.185	0.006	62.1347	61.1142	62.7616	1.64743	0.542381	-40.1359	1.29217	-59.4807	0.838581
34	USV	TRUE	0.658916	164.332	164.337	0.0048	92.5714	90.8167	93.0053	2.18857	0.894417	-463.11	1.00195	-74.4141	0.47763
35	USV	TRUE	0.812897	165.668	165.672	0.0036	92.9201	92.1482	93.4322	1.28399	0.466356	-381.892	1.00883	-67.408	0.488319
36	USV	TRUE	0.919776	171.865	171.87	0.0048	87.5931	86.079	88.2982	2.21915	0.697769	-436.853	1.01839	-55.3992	0.846057
37	USV	TRUE	0.606142	189.815	189.825	0.0092	90.4376	88.354	95.7388	7.38481	2.89308	-916.597	1.02691	-67.5035	0.662039
38	USV	TRUE	0.986172	206.724	206.732	0.008	58.4674	56.2556	61.9631	5.70746	1.66049	661.563	1.02084	-54.9003	0.870321
39	USV	TRUE	0.950294	235.506	235.514	0.0084	65.2159	61.725	65.7249	3.99992	1.42636	437.256	1.13069	-46.5757	0.918659
40	USV	TRUE	0.753946	259.935	259.937	0.0016	100.185	99.2592	100.755	1.49626	0.597287	-935.162	1.00886	-70.1097	0.599633
41	USV	TRUE	0.958091	262.401	262.405	0.004	102.019	100.319	103.414	3.09494	1.04812	-32.2179	2.19092	-62.8238	0.784743
42	USV	TRUE	0.716049	266.219	266.224	0.0052	50.7892	49.9851	51.031	1.04588	0.45152	-211.134	1.00154	-66.0961	0.524715
43	USV	TRUE	0.867488	270.446	270.468	0.022	87.9271	87.1602	89.9775	2.81728	0.931596	-118.053	1.03036	-66.1522	0.589396
44	USV	TRUE	0.792142	270.582	270.586	0.0048	64.1746	60.1668	64.9614	4.79456	1.45147	831.704	1.09143	-54.6531	0.804123
45	USV	TRUE	0.656452	270.761	270.762	0.0016	80.9624	80.0895	81.8352	1.74564	0.690023	-1091.02	1	-72.6232	0.608353
46	USV	TRUE	0.926433	275.978	275.998	0.02	61.0322	49.1246	85.7439	36.6193	14.8064	1101.12	2.32556	-56.7582	0.753269
47	USV	TRUE	0.698305	276.163	276.194	0.0308	96.6531	78.6858	98.1917	19.5059	6.89236	-616.347	1.14085	-64.8281	0.649171
48	USV	TRUE	0.962362	276.501	276.506	0.0044	95.4074	94.1828	95.8527	1.66993	0.555825	135.852	1.35732	-54.2235	0.85656
49	USV	TRUE	0.763071	300.337	300.346	0.0088	88.3065	87.5049	88.8183	1.3134	0.40969	56.3662	1.07193	-62.4527	0.715194
50	USV	TRUE	0.732954	300.595	300.597	0.0016	74.1056	73.8563	74.355	0.498753	0.197149	-311.721	1	-66.2151	0.632514
51	USV	TRUE	0.852815	303.36	303.392	0.0328	62.3724	59.7329	94.4161	34.6832	11.2713	1075.09	1.20006	-47.4694	0.846719
52	USV	TRUE	0.713078	333.526	333.534	0.0084	97.4373	93.5677	98.3575	4.78983	1.70825	-566.903	1.00289	-62.9833	0.692405
53	USV	TRUE	0.807966	359.018	359.021	0.0028	99.2132	96.185	107.051	10.8657	3.72431	-3647.34	1.00675	-66.7077	0.726633
54	USV	TRUE	0.743522	359.218	359.22	0.0024	81.3988	80.1965	82.0668	1.87032	0.682494	-779.302	1.01367	-71.6012	0.597529
55	USV	TRUE	0.651757	359.426	359.428	0.0024	90.5379	88.534	91.6734	3.13947	1.14466	-1308.11	1.01045	-65.2026	0.749168
56	USV	TRUE	0.797752	359.613	359.64	0.0264	79.9608	76.7169	91.0321	14.3152	6.22081	-491.958	1.02197	-69.0151	0.607497
57	USV	TRUE	0.91307	361.272	361.281	0.0088	58.7241	56.5049	59.6444	3.13947	1.0237	-367.136	1.02801	-47.7453	0.869085
58	USV	TRUE	0.925074	361.603	361.607	0.0044	88.5423	86.8204	90.2197	3.39924	1.14437	-792.926	1.00193	-56.1878	0.841194
59	USV	TRUE	0.691267	368.323	368.329	0.0056	76.5476	74.8183	78.5219	3.70354	1.19201	-665.123	1.00569	-68.0451	0.668038
60	USV	TRUE	0.772395	368.617	368.66	0.0436	78.2455	75.6329	89.5416	13.9087	4.58482	-266.686	1.08328	-59.265	0.778328
61	USV	TRUE	0.871553	369.539	369.563	0.024	59.3792	55.3936	61.0922	5.69859	1.4945	-205.544	1.05581	-54.6388	0.790044
62	USV	TRUE	0.779305	369.849	369.859	0.01	83.3141	78.8552	85.986	7.13077	1.95191	-757.185	1.00509	-64.7877	0.709099
63	USV	TRUE	0.740825	386.116	386.126	0.0092	75.8091	72.6363	78.752	6.11566	2.27525	-737.722	1.01717	-68.7174	0.646889
64	USV	TRUE	0.97049	386.45	386.459	0.0084	78.9949	77.0701	79.2918	2.22163	0.529144	-168.958	1.05627	-62.839	0.719287
65	USV	TRUE	0.717726	386.791	386.795	0.004	75.7425	75.1339	75.7721	0.638285	0.204718	120.944	1.03114	-69.6114	0.527737
66	USV	TRUE	0.701815	389.229	389.231	0.002	87.8451	87.3686	88.9272	1.5586	0.599135	779.302	1.02713	-69.3604	0.661604
67	USV	TRUE	0.943391	429.014	429.021	0.0068	74.3138	73.2485	76.4365	3.18803	0.991173	-457.062	1.03201	-61.569	0.777801
68	USV	TRUE	0.961214	429.12	429.123	0.0032	83.8875	83.0003	84.6827	1.68246	0.640278	-11.3491	1.73398	-64.6138	0.770131
69	USV	TRUE	0.734081	429.349	429.353	0.004	74.9353	73.7404	76.1673	2.42697	0.820276	-617.538	1.00365	-62.3597	0.78366
70	USV	TRUE	0.734775	456.777	456.778	0.0016	104.403	103.584	105.579	1.99501	0.792986	1246.88	1.00415	-76.2238	0.531246
71	USV	TRUE	0.819179	512.219	512.23	0.0112	85.4578	83.8199	86.0363	2.21635	0.710122	-25.6978	1.11095	-61.9777	0.761951
72	USV	TRUE	0.66349	512.988	512.991	0.0032	81.0872	78.9849	81.1891	2.20419	0.949098	735.115	1.0443	-74.1955	0.492707
73	USV	TRUE	0.872303	514.058	514.062	0.0036	80.0817	78.1743	81.8481	3.67385	1.23224	-1017.25	1.00032	-62.9773	0.801259
74	USV	TRUE	0.919062	514.276	514.304	0.028	76.2528	74.2155	78.7167	4.50119	1.43678	-92.2675	1.08913	-58.3976	0.764773
75	USV	TRUE	0.943286	514.445	514.453	0.008	60.9639	59.2197	61.4092	2.18947	0.682684	-259.165	1.02971	-54.9061	0.785562
76	USV	TRUE	0.870491	514.717	514.726	0.0088	88.224	83.9119	91.46	7.54809	2.24441	-824.937	1.00573	-52.6844	0.852669
77	USV	TRUE	0.770581	522.033	522.038	0.0048	79.6312	78.1171	80.0245	1.90743	0.644046	-389.651	1.04643	-57.04	0.841512
78	USV	TRUE	0.907552	522.252	522.264	0.0116	78.8174	75.1547	79.4743	4.31956	1.28379	-298.916	1.12399	-53.5435	0.855331
79	USV	TRUE	0.980249	522.641	522.681	0.0408	77.0343	74.2065	78.9708	4.76425	1.22567	-36.7822	1.128	-59.2683	0.789816
80	USV	TRUE	0.751689	524.563	524.584	0.0208	71.7017	48.5414	82.7823	34.2409	13.3435	1140.42	2.00929	-58.4346	0.765659
81	USV	TRUE	0.826698	524.788	524.792	0.004	81.3553	79.7299	83.6932	3.96331	1.3174	-987.453	1.00626	-52.0868	0.856093
82	USV	TRUE	0.825073	525.088	525.101	0.0132	78.7308	74.9976	84.4529	9.45528	2.33176	-646.012	1.01045	-56.8729	0.781297
83	USV	TRUE	0.972416	525.186	525.211	0.0252	72.4096	71.5793	73.2256	1.64625	0.56905	-7.56676	1.0726	-58.1445	0.851257
84	USV	TRUE	0.990394	525.347	525.358	0.0108	53.0376	52.5203	54.3425	1.82219	0.677773	-158.669	1.00555	-49.6539	0.832927
85	USV	TRUE	0.935113	525.568	525.614	0.046	51.4714	50.6181	53.5415	2.92342	0.833283	-35.5497	1.03692	-47.8802	0.847133
86	USV	TRUE	0.769295	525.855	525.857	0.0016	87.4083	86.7314	87.7289	0.997506	0.403004	-623.441	1.0194	-59.8631	0.769986
87	USV	TRUE	0.865855	526.552	526.557	0.0048	78.2996	76.4441	79.8879	3.44377	1.08283	-693.766	1.00327	-59.0614	0.789844
88	USV	TRUE	0.885689	526.754	526.769	0.0148	80.9987	78.6905	88.3061	9.61557	3.57135	-654.667	1.00255	-57.1345	0.775514
89	USV	TRUE	0.819977	528.091	528.401	0.31	76.3002	55.2346	89.4157	34.1811	11.1813	-0.371032	3.70483	-60.6975	0.699895
90	USV	TRUE	0.694691	528.083	528.096	0.0124	89.577	86.638	90.7052	4.06721	1.20135	-152.322	1.277	-59.6402	0.801719
91	USV	TRUE	0.827663	529.337	529.341	0.004	89.4528	88.2373	89.7189	1.48162	0.483316	-254.315	1.14771	-57.016	0.836836
92	USV	TRUE	0.843262	529.778	529.784	0.0064	88.9042	87.1081	89.6612	2.55314	0.717673	18.5548	1.35673	-58.2407	0.784428
93	USV	TRUE	0.988072	529.971	530.346	0.375	82.2445	54.9379	94.2353	39.2974	13.8637	8.95094	9.26136	-59.879	0.67412
94	USV	TRUE	0.784315	531.181	531.223	0.042	78.3313	74.4125	89.5574	15.1449	4.77178	-197.778	1.18179	-61.281	0.789911
95	USV	TRUE	0.821029	531.474	531.476	0.0016	86.0552	81.9404	86.6964	4.75597	1.9313	-2571.7	1.30502	-48.901	0.932408
96	USV	TRUE	0.868278	531.669	531.671	0.002	75.1308	74.0486	76.489	2.44033	0.889479	-1183.9	1.00368	-63.1909	0.780224
97	USV	TRUE	0.734386	532.441	532.454	0.0132	84.0541	80.1279	86.4513	6.32348	1.96195	-438.92	1.29699	-55.3085	0.864089
98	USV	TRUE	0.907768	537.072	537.079	0.0068	79.5102	78.204	80.1263	1.92228	0.541064	246.21	1.01933	-62.8591	0.709324
99	USV	TRUE	0.775469	537.403	537.407	0.0044	80.7345	79.3688	82.6939	3.32502	1.0518	-725.065	1.00646	-66.4476	0.703597
100	USV	TRUE	0.891231	537.635	537.638	0.0028	82.5177	80.7365	87.8838	7.14731	2.67634	-2597.67	1.09929	-53.8557	0.854131
101	USV	TRUE	0.961624	537.773	537.796	0.0228	86.1257	81.757	89.9291	8.17213	2.97203	-410.7	1.06897	-57.3526	0.761798
102	USV	TRUE	0.787265	538.631	538.635	0.004	89.6513	88.5083	90.7794	2.27111	0.757771	-571.151	1.00038	-62.2839	0.724148
103	USV	TRUE	0.95453	538.76	538.784	0.0244	92.25	89.6813	98.9312	9.24984	3.53475	272.339	1.25276	-67.0928	0.655201
104	USV	TRUE	0.893372	538.956	538.958	0.002	88.9628	88.9361	89.2389	0.302814	0.114253	-113.873	1.03232	-54.5049	0.80738
105	USV	TRUE	0.834279	540.118	540.124	0.006	80.7698	78.61	81.6456	3.03557	0.884606	-446.298	1.0327	-63.8784	0.727223
106	USV	TRUE	0.919495	540.347	540.352	0.0052	88.9301	86.5922	90.741	4.14885	1.26488	-751.571	1.0074	-58.8348	0.80938
107	USV	TRUE	0.688556	540.519	540.542	0.0224	88.6005	81.8168	88.7341	6.91723	2.54604	-316.866	1.08998	-60.8846	0.719628
108	USV	TRUE	0.905204	541.805	541.838	0.0328	83.6393	81.6108	90.1302	8.51939	3.23572	214.293	1.03953	-66.5983	0.665136
109	USV	TRUE	0.722794	542.479	542.499	0.02	72.8255	70.1536	79.3982	9.2446	3.4714	-425.458	1.022	-72.4315	0.543047
110	USV	TRUE	0.783454	542.788	542.828	0.04	90.0811	79.0492	98.4351	19.3858	7.35859	-455.718	1.00018	-69.2594	0.532092
111	USV	TRUE	0.984853	542.97	543.029	0.0596	86.6001	58.8624	87.94	29.0776	12.0387	581.322	1.28919	-57.7739	0.708583
112	USV	TRUE	0.98661	543.348	543.353	0.0052	99.4767	97.5706	100.362	2.79092	0.920682	295.801	1.46428	-61.5276	0.780295
113	USV	TRUE	0.684585	545.599	545.602	0.0024	92.7163	92.4491	92.8499	0.400784	0.146947	-166.993	1.00302	-73.0209	0.445851
114	USV	TRUE	0.662171	545.696	545.702	0.006	64.0047	53.8604	91.3257	37.4653	14.4324	5576.45	1.551	-64.2533	0.639037
115	USV	TRUE	0.661158	545.849	545.851	0.0016	97.5867	97.3373	97.8361	0.498753	0.197149	-311.721	1	-70.279	0.53871
116	USV	TRUE	0.793233	546.042	546.044	0.0016	77.9891	77.7397	78.2385	0.498753	0.197149	-311.721	1	-65.5334	0.697734
117	USV	TRUE	0.98389	546.223	546.231	0.0084	97.9385	95.8418	98.9071	3.06525	0.992076	260.312	1.27378	-56.7817	0.849497
118	USV	TRUE	0.827088	546.398	546.399	0.0016	97.1074	95.6289	97.8733	2.24439	0.902684	-1402.74	1.01271	-59.8199	0.841429
119	USV	TRUE	0.957932	546.535	546.554	0.0196	98.2078	97.161	101.866	4.70517	1.31004	144.821	1.11501	-65.124	0.671876
120	USV	TRUE	0.846675	547.321	547.331	0.01	91.863	90.9946	92.6066	1.61203	0.487419	-18.038	1.09845	-63.3817	0.718663
121	USV	TRUE	0.646191	548.634	548.636	0.002	103.674	102.779	103.857	1.07766	0.413292	-467.581	1.14626	-68.3433	0.655384
122	USV	TRUE	0.810218	557.492	557.5	0.0072	85.5091	82.6427	88.1572	5.51449	1.84825	-721.724	1.01374	-68.8452	0.609445
123	USV	TRUE	0.739521	559.036	559.041	0.0052	80.1339	78.3823	81.2991	2.91682	0.934253	-555.094	1.00725	-62.7347	0.768086
124	USV	TRUE	0.808211	559.215	559.224	0.0096	86.604	80.3825	88.7118	8.32931	3.10805	-1016.8	1.05131	-60.3129	0.772357
125	USV	TRUE	0.874205	561.105	561.34	0.235	88.9759	79.2076	98.031	18.8234	5.61196	-47.3901	1.4058	-66.8973	0.612652
126	USV	TRUE	0.981817	561.566	561.57	0.0048	87.1108	85.0772	88.2612	3.184	1.09112	-692.033	1.01358	-63.1828	0.659459
127	USV	TRUE	0.875302	561.787	561.835	0.048	82.265	81.271	83.6927	2.42166	0.673853	-36.2713	1.00922	-58.9473	0.758394
128	USV	TRUE	0.938053	563.119	563.126	0.0068	80.6309	79.4683	81.127	1.65869	0.518721	-104.469	1.15961	-56.7761	0.834229
129	USV	TRUE	0.964109	563.305	563.33	0.0252	93.8403	92.2689	94.705	2.43609	0.726381	-42.6569	1.06809	-61.3547	0.636595
130	USV	TRUE	0.810298	563.93	563.972	0.042	79.2442	77.5118	84.7967	7.28485	1.98984	-126.821	1.05296	-56.3697	0.766356
131	USV	TRUE	0.864434	564.172	564.186	0.014	80.5872	76.4977	81.5776	5.07996	1.44369	-322.203	1.0491	-61.7904	0.706282
132	USV	TRUE	0.982768	564.223	564.249	0.0264	76.8251	74.9667	78.6138	3.64712	1.2351	123.191	1.05614	-60.3846	0.774777
133	USV	TRUE	0.772164	564.378	564.384	0.0056	58.475	56.6195	59.1801	2.56056	0.77184	-414.766	1.03711	-56.0676	0.765787
134	USV	TRUE	0.758366	564.653	564.664	0.0108	79.9301	78.7702	80.6132	1.84298	0.593892	-110.983	1.06481	-58.3455	0.708202
135	USV	TRUE	0.797652	567.072	567.086	0.0136	81.0878	80.0355	82.0982	2.06265	0.707537	4.61265	1.18389	-64.7316	0.733242
136	USV	TRUE	0.837754	568.656	568.658	0.0016	77.8717	77.6223	77.943	0.320627	0.129065	-155.86	1.04572	-60.8999	0.773128
137	USV	TRUE	0.864261	568.814	568.829	0.0148	81.0558	78.722	84.032	5.31003	1.46517	-18.5499	1.45827	-60.9154	0.792524
138	USV	TRUE	0.70366	569.035	569.052	0.0164	80.3691	75.6858	86.1507	10.4649	2.75384	-552.75	1.02519	-54.6887	0.795137
139	USV	TRUE	0.979067	570.267	570.268	0.0016	83.7455	82.4719	84.841	2.36908	0.937386	1480.67	1.0006	-68.4737	0.701485
140	USV	TRUE	0.796313	570.452	570.473	0.0216	97.4819	96.0219	100.406	4.38375	1.53839	-127.404	1.13827	-67.7894	0.556318
141	USV	TRUE	0.944449	570.695	570.717	0.0224	95.8543	87.0436	97.4709	10.4273	4.21321	-433.099	1.03752	-62.6026	0.727352
142	USV	TRUE	0.629191	575.688	575.696	0.008	78.958	74.5419	81.2959	6.75395	2.168	-861.353	1.0173	-62.1474	0.721669
143	USV	TRUE	0.945823	575.912	575.921	0.0088	78.0372	76.0629	81.0801	5.01722	1.68095	-614.875	1.01409	-59.3525	0.710479
144	USV	TRUE	0.703201	578.672	578.688	0.0164	59.7776	58.613	89.5255	30.9126	14.7012	2176.44	1.34456	-65.8584	0.590893
145	USV	TRUE	0.894074	578.854	578.898	0.0444	82.7506	80.8528	93.364	12.5112	5.6773	-257.317	1.03506	-66.5554	0.631002
146	USV	TRUE	0.818427	579.928	579.939	0.0108	83.053	73.7056	85.9381	12.2325	4.84485	-1135.97	1.0023	-67.3325	0.601398
147	USV	TRUE	0.857232	580.126	580.138	0.0128	77.7828	73.441	82.043	8.60201	2.61068	-674.236	1.00525	-56.6934	0.785265
148	USV	TRUE	0.764326	580.293	580.332	0.0392	74.6773	71.5674	81.1001	9.5327	3.55634	227.571	1.06579	-73.0164	0.538369
149	USV	TRUE	0.835982	582.987	582.989	0.0016	82.7839	81.6618	82.971	1.30923	0.530841	-701.372	1.21969	-62.386	0.766489
150	USV	TRUE	0.907367	583.146	583.166	0.0204	79.5128	76.574	83.2252	6.65122	1.66828	-207.302	1.07118	-63.508	0.694874
151	USV	TRUE	0.828313	584.808	584.811	0.0032	82.5661	82.0911	82.7071	0.616019	0.204646	91.2278	1.08123	-60.2106	0.76992
152	USV	TRUE	0.669255	584.996	585.007	0.0104	82.2339	75.3164	83.4194	8.10298	3.41944	-761.965	1.00756	-64.3219	0.775887
153	USV	TRUE	0.803141	585.926	585.928	0.0028	95.5258	93.1137	97.8043	4.69065	1.64508	1678.77	1.00009	-66.8548	0.729096
154	USV	TRUE	0.647778	586.049	586.067	0.018	84.9407	81.3497	90.6733	9.32357	3.44826	-427.96	1.20952	-70.7726	0.655468
155	USV	TRUE	0.641975	588.662	588.675	0.0128	92.7151	84.3517	97.1311	12.7794	3.79042	-861.465	1.02668	-68	0.658268
156	USV	TRUE	0.729403	592.224	592.274	0.05	85.7455	76.9823	101.038	24.0562	10.2269	-451.332	1.00015	-64.6932	0.614315
157	USV	TRUE	0.704121	592.239	592.273	0.0344	81.5155	71.6853	83.2182	11.5329	2.24676	-190.283	1.11395	-61.378	0.773505
158	USV	TRUE	0.724545	592.433	592.437	0.0032	54.8663	53.9163	56.8702	2.95392	1.02226	-550.459	1.93321	-66.1618	0.727275
159	USV	TRUE	0.830054	592.614	592.649	0.0348	84.5602	78.4498	97.2638	18.8139	6.77408	-445.684	1.06404	-64.8828	0.650801
160	USV	TRUE	0.808268	592.843	592.845	0.002	84.5875	83.8082	85.6963	1.88814	0.719699	-956.156	1.00639	-61.1985	0.762194
161	USV	TRUE	0.990541	593.259	593.266	0.0064	96.6516	95.7856	96.669	0.883425	0.335341	139.103	1.01243	-58.6483	0.765134
162	USV	TRUE	0.761805	593.805	593.811	0.006	90.819	89.8869	91.2041	1.31719	0.35515	195.451	1.00699	-70.8178	0.485137
163	USV	TRUE	0.631648	594.192	594.21	0.0176	88.3194	78.6391	89.3564	10.7173	3.89638	-609.16	1.19617	-67.0577	0.650083
164	USV	TRUE	0.686674	596.997	597.009	0.012	87.4546	86.379	88.2649	1.88587	0.65853	45.6333	1.17399	-68.976	0.656948
