# Supplementary material for: Bazedoxifene reverses sexually dimorphic autistic-like abnormalities in biallelic MDGA1-mutant mice
Source: EMBO Mol Med. 2026 Mar 20;18(4):1358–98. doi: 10.1038/s44321-026-00402-y (PMC13084050; doi:10.1038/s44321-026-00402-y)
Supplement: Supplementary file 18 — Source data Fig. 4 [file 44321_2026_402_MOESM18_ESM.zip › Panel C/Batch1/P9/P9_het_765.xlsx]

## Sheet: Sheet1
ID	Label	Accepted	Score	Begin Time (s)	End Time (s)	Call Length (s)	Principal Frequency (kHz)	Low Freq (kHz)	High Freq (kHz)	Delta Freq (kHz)	Frequency Standard Deviation (kHz)	Slope (kHz/s)	Sinuosity	Mean Power (dB/Hz)	Tonality
1	USV	TRUE	0.769037	8.00109	8.00629	0.0052	83.6365	82.9557	84.0269	1.07119	0.376284	100.88	1.12627	-67.4405	0.715524
2	USV	TRUE	0.910369	8.01882	8.50382	0.485	83.5628	51.9738	103.642	51.6682	12.4751	-16.9309	56.2691	-89.0987	0.18225
3	USV	TRUE	0.669632	8.14902	8.15102	0.002	84.2745	54.2158	93.9735	39.7577	15.2022	17487.5	1.43847	-64.7924	0.69194
4	USV	TRUE	0.864095	8.26382	8.26982	0.006	63.8181	63.2036	63.8842	0.6806	0.220368	93.8339	1.00837	-67.701	0.653904
5	USV	TRUE	0.721075	8.51222	8.51582	0.0036	86.7292	85.6308	87.2562	1.6254	0.531125	89.0631	1.43888	-61.6016	0.801856
6	USV	TRUE	0.913895	8.64862	8.65142	0.0028	99.2852	97.3481	103.36	6.01176	2.09899	2094.04	1.00966	-69.4763	0.723669
7	USV	TRUE	0.907232	8.81062	8.81622	0.0056	94.3341	91.765	95.2885	3.52348	1.36979	432.107	1.32724	-64.9836	0.765396
8	USV	TRUE	0.820235	10.3601	10.3629	0.0028	90.0297	85.7212	91.6291	5.90785	2.11227	-600.822	3.87186	-64.0764	0.772506
9	USV	TRUE	0.793465	20.4689	20.4709	0.002	93.7296	92.9459	96.072	3.12611	1.20702	-1435.82	1.30334	-71.7223	0.612562
10	USV	TRUE	0.73582	20.6289	20.6309	0.002	90.8348	88.0293	91.191	3.16174	1.21115	1399.56	1.10542	-67.2723	0.699648
11	USV	TRUE	0.669811	23.6295	23.6319	0.0024	87.6682	86.3322	87.8908	1.5586	0.585156	612.309	1.10991	-66.604	0.631924
12	USV	TRUE	0.761845	23.7739	23.7775	0.0036	84.8777	83.6086	85.6496	2.04103	0.684797	-559.568	1.01161	-67.1541	0.658314
13	USV	TRUE	0.701468	24.3571	24.3591	0.002	93.0111	91.8132	93.2916	1.47845	0.565881	644.435	1.20507	-67.4767	0.676117
14	USV	TRUE	0.605753	31.9605	31.9645	0.004	93.0794	91.1052	94.831	3.7258	1.26188	-950.175	1.00188	-72.2176	0.612645
15	USV	TRUE	0.684637	36.2318	36.235	0.0032	95.3004	93.9496	95.6566	1.70704	0.594674	-517.988	1.03967	-65.2818	0.727004
16	USV	TRUE	0.853627	41.1178	41.1206	0.0028	89.8154	84.5941	90.9918	6.3977	2.32618	-2131.15	1.25267	-67.947	0.668683
17	USV	TRUE	0.773819	41.239	41.241	0.002	93.7871	91.8901	94.4996	2.60955	0.934486	-1171.82	1.05585	-64.3198	0.667949
18	USV	TRUE	0.748991	41.3842	41.3982	0.014	93.5304	85.439	95.0149	9.57595	2.5627	-560.015	1.1115	-65.1928	0.652837
19	USV	TRUE	0.620219	48.6985	48.7009	0.0024	68.3911	67.5228	68.4876	0.96485	0.361014	-361.819	1.09232	-66.254	0.718122
20	USV	TRUE	0.607557	48.8309	48.8333	0.0024	73.0613	72.1188	73.2617	1.14298	0.409082	250.49	1.34954	-56.0376	0.816669
21	USV	TRUE	0.75254	48.9677	48.9693	0.0016	95.1166	94.2883	95.4105	1.12219	0.460853	701.372	1.03705	-66.3789	0.704101
22	USV	TRUE	0.67127	64.0242	64.0266	0.0024	97.139	95.2687	97.4656	2.19689	0.806773	-779.302	1.25825	-70.9295	0.613152
23	USV	TRUE	0.978933	64.4806	64.5154	0.0348	94.5886	83.2034	98.2798	15.0764	3.25981	-162.686	1.34075	-59.5362	0.776384
24	USV	TRUE	0.825929	64.6882	64.6938	0.0056	81.0444	78.7287	82.7811	4.05237	1.25983	-701.372	1.00834	-54.7822	0.836815
25	USV	TRUE	0.734146	64.8518	64.8558	0.004	80.7187	78.5811	82.6187	4.03753	1.34394	-1012.25	1.0014	-57.1796	0.773904
26	USV	TRUE	0.710492	65.0278	65.0446	0.0168	92.2654	80.2467	99.2097	18.963	6.17341	-1097.52	1.00317	-51.9217	0.867827
27	USV	TRUE	0.915401	65.2501	65.2677	0.0176	90.0769	86.9059	91.6952	4.78935	1.33348	-19.1344	1.35903	-45.2628	0.928368
28	USV	TRUE	0.710948	65.4245	65.4261	0.0016	85.0423	84.1427	85.7637	1.62095	0.642088	-1013.09	1.00178	-57.0964	0.849833
30	USV	TRUE	0.887943	68.5695	68.5895	0.02	91.4566	90.4917	93.3566	2.86486	0.982952	-127.568	1.06607	-51.9239	0.871338
31	USV	TRUE	0.915029	68.9231	68.9259	0.0028	93.1154	92.3546	93.4011	1.04649	0.371329	111.329	1.33088	-52.6556	0.884269
32	USV	TRUE	0.743148	69.0915	69.1083	0.0168	90.0806	84.8673	90.9956	6.12824	2.45773	-350.197	1.28072	-58.8884	0.781869
33	USV	TRUE	0.741748	69.2922	69.2946	0.0024	76.6403	75.7052	77.9095	2.20431	0.796673	-918.463	1.00367	-57.3178	0.846105
34	USV	TRUE	0.957741	69.5074	69.5186	0.0112	75.5306	74.8511	77.4191	2.56798	0.725286	-165.033	1.03557	-57.5484	0.835684
35	USV	TRUE	0.735828	70.1006	70.1246	0.024	94.0082	92.1322	97.0772	4.94494	1.60989	-100.881	1.13682	-66.408	0.65254
36	USV	TRUE	0.82437	82.6404	82.6444	0.004	93.0497	92.6415	94.9201	2.27853	0.783356	551.415	1.06779	-57.4328	0.845259
37	USV	TRUE	0.774375	97.6866	97.6894	0.0028	76.859	76.6215	76.8887	0.267189	0.0891293	-67.1507	1.01361	-55.8115	0.836847
38	USV	TRUE	0.689691	104.293	104.295	0.002	99.7552	99.4791	99.7819	0.302814	0.114253	-113.873	1.03232	-70.8449	0.625512
39	USV	TRUE	0.687405	113.237	113.239	0.0024	95.2763	93.6732	95.6919	2.01876	0.728408	-667.973	1.31109	-61.1712	0.79294
40	USV	TRUE	0.618421	113.518	113.52	0.002	90.7294	89.9501	91.5087	1.5586	0.583176	-779.302	1	-71.646	0.570399
41	USV	TRUE	0.841835	114.268	114.272	0.0036	62.547	62.547	62.547	7.10543e-15	3.40146e-15	9.88634e-13	1	-63.3846	0.707029
42	USV	TRUE	0.949446	114.411	114.421	0.01	64.8149	62.8044	67.5701	4.7657	1.57195	448.185	1.02022	-67.6268	0.700394
43	USV	TRUE	0.832129	116.158	116.164	0.0056	96.4151	92.6686	99.3471	6.67857	2.22158	586.688	2.36076	-71.8293	0.624811
44	USV	TRUE	0.871216	129.471	129.479	0.0084	94.3	92.7237	95.1628	2.43903	0.757783	-61.505	1.28871	-64.8012	0.717142
45	USV	TRUE	0.766275	136.146	136.153	0.0072	90.2105	89.3927	90.9096	1.51695	0.545641	118.973	1.11959	-74.7777	0.562357
46	USV	TRUE	0.685853	137.584	137.67	0.0864	79.0206	60.8962	93.1519	32.2557	6.45504	-4.49046	8.63149	-90.6824	0.181217
47	USV	TRUE	0.925308	137.842	137.844	0.0024	92.8736	90.6693	95.4119	4.74261	1.70894	-1976.09	1.00038	-62.801	0.805137
48	USV	TRUE	0.95636	139.081	139.104	0.0228	62.2061	60.9208	65.5529	4.63208	1.60178	177.628	1.05637	-67.9796	0.652928
49	USV	TRUE	0.885248	139.235	139.242	0.0064	73.4872	63.943	74.132	10.189	4.62062	1768.54	1.10478	-66.5422	0.653279
50	USV	TRUE	0.777354	141.881	141.892	0.0104	91.9952	89.6308	93.5718	3.94104	1.33463	-353.495	1.00556	-70.755	0.5466
51	USV	TRUE	0.878089	143.704	143.707	0.0032	67.0167	66.3487	67.7737	1.42501	0.503887	-296.877	1.38539	-69.9519	0.665046
52	USV	TRUE	0.683393	144.754	144.756	0.002	95.9875	95.3017	98.027	2.72533	1.05403	-1258.97	1.27989	-68.7325	0.658576
53	USV	TRUE	0.803991	144.916	144.918	0.002	95.3162	92.7111	96.4072	3.69612	1.29243	-1606.32	1.08199	-65.283	0.726516
54	USV	TRUE	0.864874	145.074	145.077	0.0032	96.0271	95.0118	96.7826	1.7708	0.658544	-549.242	1.00169	-63.7318	0.577524
55	USV	TRUE	0.842362	145.276	145.281	0.0052	93.8595	92.9946	95.1706	2.17601	0.810552	-427.453	1.00151	-68.1166	0.535198
56	USV	TRUE	0.876612	146.286	146.288	0.002	84.7926	83.3676	85.5318	2.16423	0.816445	-1070.03	1.01775	-65.8533	0.658787
57	USV	TRUE	0.622567	146.462	146.486	0.024	83.1299	82.2391	96.4483	14.2092	6.49428	-578.157	1.01324	-69.5415	0.580428
58	USV	TRUE	0.725247	177.338	177.34	0.002	94.1954	92.0489	95.3799	3.33096	1.38664	-1810.52	1.0385	-67.8282	0.716028
59	USV	TRUE	0.668736	178.272	178.275	0.0036	91.7493	88.4836	92.9591	4.47542	1.50254	-1187.06	1.04609	-78.5816	0.404151
60	USV	TRUE	0.631405	178.746	178.748	0.002	96.0927	96.0927	96.0927	1.42109e-14	5.50384e-15	-9.00996e-13	1	-75.4827	0.403499
61	USV	TRUE	0.794577	179.385	179.387	0.002	60.5084	60.0586	60.9582	0.899537	0.320169	-425.594	1.00633	-64.0523	0.573757
62	USV	TRUE	0.840725	180.931	180.945	0.0136	82.3011	80.03	82.6425	2.61252	0.757881	-137.16	1.05491	-58.4357	0.792673
63	USV	TRUE	0.62272	188.157	188.162	0.0048	91.2801	91.0129	91.5621	0.549222	0.165388	36.9057	1.03355	-71.5075	0.450715
64	USV	TRUE	0.724475	189.39	189.395	0.0044	82.952	82.0614	83.1821	1.12071	0.354361	-195.15	1.0767	-63.3307	0.717774
65	USV	TRUE	0.67617	192.58	192.584	0.004	93.3819	91.8604	94.1093	2.24884	0.744837	-551.415	1.01603	-71.2486	0.551142
66	USV	TRUE	0.783007	212.512	212.514	0.002	105.013	104.817	105.12	0.302814	0.137361	2.82811e-12	1.09531	-68.0376	0.638795
67	USV	TRUE	0.801516	212.651	212.655	0.0044	65.3419	63.902	65.5274	1.6254	0.522303	313.096	1.08131	-65.4009	0.65427
68	USV	TRUE	0.644393	213.013	213.044	0.0312	91.2956	83.3349	92.3552	9.02033	4.34382	-279.185	1.00854	-74.8436	0.392804
69	USV	TRUE	0.617052	213.21	213.217	0.0076	100.242	100	100.404	0.403644	0.136414	-1.82981	1.02582	-69.2971	0.536317
70	USV	TRUE	0.646972	214.258	214.266	0.008	97.1231	96.8107	97.4052	0.594552	0.172695	0.0476442	1.02076	-76.1478	0.405077
71	USV	TRUE	0.648695	215.349	215.356	0.0072	94.4022	93.2316	95.035	1.80331	0.694907	153.398	1.14576	-73.5227	0.519795
72	USV	TRUE	0.832245	215.475	215.494	0.0192	80.3284	79.8211	84.6049	4.78374	2.41056	247.422	1.00214	-72.9431	0.551427
73	USV	TRUE	0.812848	216.243	216.244	0.0016	89.5537	89.1529	89.7764	0.623441	0.249933	-389.651	1.00816	-64.3833	0.647819
74	USV	TRUE	0.77076	216.445	216.446	0.0016	86.1993	84.5783	87.8202	3.2419	1.28147	-2026.18	1	-65.3392	0.766632
75	USV	TRUE	0.723837	216.654	216.658	0.0036	86.7168	83.3769	88.3867	5.0098	1.97368	-1582.89	1.08032	-65.0433	0.716517
76	USV	TRUE	0.630793	217.37	217.373	0.0024	93.3822	92.2826	94.4913	2.20867	0.803321	-923.836	1.00509	-72.1116	0.529981
77	USV	TRUE	0.657981	217.506	217.539	0.0328	83.344	62.8793	91.4833	28.604	12.5261	830.087	1.44963	-68.8391	0.532747
78	USV	TRUE	0.641564	217.763	217.766	0.0032	92.8118	92.0279	94.2114	2.18348	0.773495	-681.517	1.00218	-63.1326	0.757003
79	USV	TRUE	0.617423	218.181	218.183	0.0016	93.7455	93.3447	93.9682	0.623441	0.249933	-389.651	1.00816	-73.5184	0.464042
80	USV	TRUE	0.857664	218.364	218.372	0.008	105.196	101.549	105.252	3.70256	1.78624	471.683	1.02167	-73.0455	0.540068
82	USV	TRUE	0.624084	223.963	223.972	0.0092	84.1199	82.1624	89.5252	7.36279	3.21551	-812.232	1.00733	-74.866	0.502375
83	USV	TRUE	0.754471	224.199	224.205	0.0068	81.8178	79.9514	82.5356	2.58427	0.878247	-399.755	1.00651	-72.1779	0.526341
84	USV	TRUE	0.636774	224.587	224.589	0.0028	80.1576	78.881	81.4341	2.55314	0.907506	-925.973	1.00049	-72.3965	0.613475
85	USV	TRUE	0.652607	224.771	224.779	0.0072	92.1017	88.4279	94.0834	5.6555	1.7416	-755.148	1.0243	-72.6293	0.553204
86	USV	TRUE	0.660879	228.096	228.103	0.0064	84.3015	82.9924	84.4755	1.48307	0.573493	-240.809	1.01839	-68.1312	0.526153
87	USV	TRUE	0.683062	230.129	230.133	0.0036	74.6966	73.2858	75.1932	1.9074	0.70552	-550.004	1.00886	-65.0623	0.644547
88	USV	TRUE	0.694959	230.293	230.3	0.0072	83.8834	80.8849	86.7482	5.86332	1.75129	-776.73	1.01003	-65.9647	0.726217
89	USV	TRUE	0.756759	230.874	230.88	0.006	87.2837	83.0754	91.2692	8.1938	3.10438	533.723	3.71882	-63.9128	0.72409
90	USV	TRUE	0.839619	233.98	234.175	0.195	89.9706	85.306	93.7512	8.44525	3.31407	15.1713	4.14702	-65.4343	0.603684
91	USV	TRUE	0.707325	234.353	234.374	0.0208	105.877	98.6991	106.419	7.72001	3.08995	378.685	1.01528	-77.7522	0.447186
92	USV	TRUE	0.684071	234.522	234.537	0.0144	78.8708	77.7992	86.2212	8.422	2.03418	543.885	1.05032	-72.7864	0.497803
93	USV	TRUE	0.886858	235.025	235.033	0.0088	95.8773	94.5464	97.4782	2.93184	0.989088	122.306	1.38043	-71.2735	0.588653
94	USV	TRUE	0.675125	237.588	237.596	0.0084	92.1942	91.4654	92.7711	1.30568	0.423854	-45.2417	1.0682	-73.0806	0.489013
95	USV	TRUE	0.848216	237.784	237.787	0.0028	83.1897	82.4549	84.3253	1.87032	0.659627	-667.973	1.00799	-69.1042	0.64911
96	USV	TRUE	0.741006	243.313	243.318	0.0044	62.8181	61.9832	62.9406	0.957428	0.297876	-140.523	1.07595	-61.5257	0.77765
97	USV	TRUE	0.946318	243.48	243.482	0.0024	97.8363	94.4964	101.043	6.54613	2.35704	-2727.56	1.00002	-67.2997	0.722128
98	USV	TRUE	0.637043	250.808	250.814	0.0056	91.8507	88.1625	94.3024	6.13998	2.063	601.148	2.13641	-77.9141	0.452285
99	USV	TRUE	0.668497	252.309	252.311	0.002	88.7293	87.7763	89.6823	1.90595	0.731966	-977.149	1.00163	-66.4867	0.717315
100	USV	TRUE	0.683229	252.682	252.688	0.0052	95.0289	93.2996	96.7582	3.45862	1.0481	-625.317	1.00397	-64.7279	0.662975
101	USV	TRUE	0.903386	252.866	252.868	0.0024	95.5361	94.3857	95.8552	1.46954	0.532002	250.49	1.60337	-66.6564	0.708698
102	USV	TRUE	0.698436	253.676	253.678	0.002	86.9608	85.5224	87.4105	1.88814	0.750855	-956.156	1.06302	-72.5006	0.60085
103	USV	TRUE	0.751163	260.006	260.011	0.0052	76.2183	75.9428	77.2544	1.31166	0.397817	146.202	1.0972	-69.7569	0.584616
104	USV	TRUE	0.862872	263.503	263.516	0.0136	88.7016	83.0264	89.2607	6.23435	2.05496	-425.597	1.13061	-67.0306	0.645798
105	USV	TRUE	0.683841	271.334	271.336	0.002	55.7804	55.6068	55.9541	0.347346	0.151643	197.847	1.00936	-60.2744	0.584628
106	USV	TRUE	0.884534	271.499	271.501	0.002	92.5222	91.2174	93.2213	2.00392	0.69317	-881.088	1.06852	-72.4039	0.605899
107	USV	TRUE	0.67569	272.015	272.018	0.0036	96.6292	95.9118	96.9332	1.02138	0.340762	175.765	1.12183	-72.7274	0.528596
108	USV	TRUE	0.903347	272.326	272.329	0.0024	94.9995	93.5968	96.2019	2.60509	0.938866	1085.46	1.00087	-70.2365	0.644995
109	USV	TRUE	0.653883	272.503	272.508	0.0044	96.1859	95.2316	97.5804	2.34879	0.809964	-531.201	1.01049	-69.9567	0.53062
110	USV	TRUE	0.773367	273.025	273.028	0.0028	91.2153	88.0684	92.3583	4.28987	1.47491	1440.21	1.02785	-69.2941	0.689557
111	USV	TRUE	0.62653	273.606	273.609	0.0028	90.4386	90.2716	91.1473	0.875787	0.302828	-213.822	1.13022	-69.8151	0.582664
112	USV	TRUE	0.852345	285.138	285.393	0.255	86.2469	60.3401	93.436	33.0959	14.9264	-43.3632	10.3936	-70.9091	0.457136
113	USV	TRUE	0.621514	288.827	288.832	0.0048	60.61	60.1953	60.8584	0.663009	0.196719	-54.3495	1.04633	-68.5189	0.608855
114	USV	TRUE	0.929557	288.977	288.979	0.0028	63.3273	63.0754	63.328	0.252672	0.10338	-66.3643	1.01607	-62.1295	0.63425
115	USV	TRUE	0.954674	289.287	289.325	0.038	64.0496	63.3953	65.1398	1.74452	0.567445	-31.7108	1.00588	-58.1966	0.771495
116	USV	TRUE	0.897528	289.589	289.592	0.0036	95.3581	94.3117	96.1597	1.84806	0.684663	-561.142	1.01221	-69.4624	0.583936
117	USV	TRUE	0.770736	302.609	302.612	0.0036	84.0602	83.0138	85.0993	2.08556	0.734714	-605.674	1.0035	-68.8056	0.580454
118	USV	TRUE	0.776576	325.197	325.2	0.0032	102.086	98.2782	102.405	4.12659	1.40685	-988.043	1.32304	-72.9283	0.564359
119	USV	TRUE	0.755426	325.653	325.654	0.0016	90.6006	84.8471	92.0791	7.23192	3.02844	-4519.95	1.01825	-74.3521	0.527637
120	USV	TRUE	0.758078	325.975	325.98	0.0048	57.9059	56.3547	60.6535	4.2988	1.2866	-888.192	1.00396	-42.6903	0.926129
121	USV	TRUE	0.613156	327.181	327.183	0.0016	104.935	104.356	105.024	0.667973	0.276311	-389.651	1.07279	-73.856	0.507999
122	USV	TRUE	0.665502	327.53	327.534	0.0036	104.963	103.747	105.015	1.26771	0.530801	-347.602	1.04682	-73.5189	0.444148
123	USV	TRUE	0.620614	330.148	330.177	0.0288	79.0932	77.0818	92.6604	15.5786	6.76681	-498.003	1.03399	-64.4715	0.728527
124	USV	TRUE	0.961975	330.323	330.498	0.1744	81.918	78.9513	89.0971	10.1459	2.91318	-9.56554	1.04771	-67.57	0.542025
125	USV	TRUE	0.603136	330.666	330.667	0.0016	93.4893	93.0885	93.712	0.623441	0.249933	-389.651	1.00816	-64.7129	0.620343
126	USV	TRUE	0.928988	330.85	330.866	0.0152	71.8702	70.8534	76.1749	5.32152	1.94251	-317.338	1.06426	-66.1998	0.714274
127	USV	TRUE	0.75492	331.007	331.217	0.21	87.2952	76.7395	89.7329	12.9934	4.81554	-28.8849	1.80668	-71.1363	0.443618
128	USV	TRUE	0.869418	331.374	331.386	0.012	91.4702	81.5248	93.8452	12.3204	3.32746	-755.39	1.14219	-58.1233	0.792735
129	USV	TRUE	0.86565	331.751	331.754	0.0024	80.5453	79.9887	80.6566	0.667973	0.240498	-139.161	1.15623	-71.0358	0.606738
130	USV	TRUE	0.822354	331.912	331.942	0.0308	94.1782	84.6559	96.7698	12.1139	5.47896	-370.553	1.03971	-71.1414	0.585319
131	USV	TRUE	0.924787	332.106	332.118	0.0128	95.6731	94.7129	95.7554	1.04243	0.491491	-77.0983	1.00268	-68.7329	0.632178
132	USV	TRUE	0.662014	332.286	332.291	0.0052	93.8977	92.2656	94.7888	2.52326	0.900621	-477.27	1.00177	-69.9478	0.583555
133	USV	TRUE	0.918959	332.467	332.469	0.0016	99.7132	98.0923	101.334	3.2419	1.28147	2026.18	1	-72.2541	0.647394
134	USV	TRUE	0.889592	333.337	333.339	0.0024	105.748	102.608	106.95	4.34182	1.61426	-1809.09	1.02385	-71.8488	0.628494
135	USV	TRUE	0.75489	333.647	333.657	0.01	90.3427	88.69	93.7645	5.0745	1.60014	-497.1	1.00649	-69.2976	0.534162
137	USV	TRUE	0.867594	334.35	334.363	0.0128	99	96.5608	99.9537	3.3929	0.978481	-234.86	1.12964	-63.1586	0.714658
138	USV	TRUE	0.886718	351.093	351.1	0.0072	93.4806	90.9571	94.3564	3.39924	1.05263	-452.672	1.03489	-61.572	0.768916
139	USV	TRUE	0.668693	351.31	351.315	0.0056	94.2336	92.4078	95.5473	3.13947	1.02914	-573.343	1.00545	-66.4148	0.666229
140	USV	TRUE	0.689763	357.633	357.638	0.0044	93.6479	91.8369	94.1154	2.27853	0.748356	-488.913	1.04989	-67.6394	0.605403
141	USV	TRUE	0.79225	374.045	374.064	0.0188	93.4489	90.7126	98.1329	7.4203	2.36073	-362.918	1.00868	-69.1245	0.587794
142	USV	TRUE	0.961099	376.524	376.54	0.0164	99.9546	99.1233	102.686	3.56252	1.05975	-51.5774	1.15083	-61.0501	0.78352
143	USV	TRUE	0.884459	376.764	376.791	0.0272	96.2717	92.4133	102.71	10.2967	3.12771	-221.773	1.22392	-67.6515	0.666855
144	USV	TRUE	0.750563	376.982	376.987	0.0048	97.6698	97.0996	97.706	0.606389	0.199588	-101.745	1.01669	-63.1635	0.64734
145	USV	TRUE	0.791522	381.608	381.616	0.0076	95.1634	94.488	95.7052	1.2172	0.346587	13.3371	1.08419	-69.7328	0.547599
146	USV	TRUE	0.699368	381.788	381.795	0.0068	96.1007	94.1636	96.2788	2.11525	0.666209	-278.533	1.05482	-63.0428	0.707339
147	USV	TRUE	0.624279	386.455	386.458	0.0032	85.7995	85.4485	86.0493	0.600802	0.216748	-80.1402	1.0705	-70.2573	0.583606
149	USV	TRUE	0.663515	494.17	494.172	0.0016	99.2481	97.1284	99.7202	2.59173	1.04521	-1324.81	1.38887	-71.4564	0.601532
150	USV	TRUE	0.840787	494.504	494.539	0.035	58.3299	45.9791	98.1871	52.208	21.3022	1514.97	1.00001	-65.7292	0.491677
151	USV	TRUE	0.649067	494.334	494.351	0.0168	96.6326	92.4646	97.6248	5.16024	2.10427	-288.305	1.01085	-72.8746	0.593989
152	USV	TRUE	0.835819	494.688	494.725	0.0368	70.1141	58.0331	83.646	25.613	13.1628	690.412	1.06755	-62.5957	0.649397
153	USV	TRUE	0.811758	494.85	494.877	0.0272	58.8972	57.0426	62.4152	5.37262	1.47146	-192.251	1.00408	-57.5025	0.633521
154	USV	TRUE	0.715214	495.302	495.307	0.0056	99.0342	98.1653	99.607	1.44171	0.46497	111.329	1.1801	-69.1227	0.661498
155	USV	TRUE	0.762513	495.454	495.468	0.0136	94.8597	93.8802	102.199	8.31903	2.97754	-613.883	1.00271	-65.9009	0.634327
156	USV	TRUE	0.899385	495.619	495.636	0.0172	97.7716	91.5446	100.545	9.00072	3.17369	-556.211	1.00744	-57.9098	0.77776
157	USV	TRUE	0.704433	495.848	495.854	0.006	99.906	97.7981	100.084	2.28595	0.729475	-334.86	1.07557	-55.0901	0.861374
158	USV	TRUE	0.761508	500.239	500.241	0.0016	92.3241	91.7986	92.6714	0.872818	0.347517	-545.511	1.00577	-66.7268	0.685071
159	USV	TRUE	0.820736	500.427	500.431	0.004	98.7581	97.5261	101.883	4.35667	1.42207	-1040.92	1.0278	-62.1364	0.770356
160	USV	TRUE	0.82433	500.562	500.578	0.0164	63.1756	58.0916	63.903	5.81136	1.5134	-220.987	1.17566	-52.4155	0.79199
161	USV	TRUE	0.932733	500.789	500.831	0.0416	96.3005	75.6011	103.06	27.4593	6.87839	-594.107	1.0383	-55.2487	0.773158
162	USV	TRUE	0.733852	502.546	502.552	0.0056	92.0942	89.3962	92.9542	3.558	1.19991	-623.124	1.02543	-71.8079	0.497953
163	USV	TRUE	0.700871	502.914	503.324	0.41	79.522	28.1607	103.765	75.6038	13.9339	-51.8689	12.7303	-90.1203	0.175542
164	USV	TRUE	0.784112	503.384	503.386	0.0028	94.0484	93.0427	94.5048	1.46212	0.505501	199.685	1.51762	-73.0406	0.545981
165	USV	TRUE	0.808058	503.601	503.608	0.0072	87.7344	59.0744	92.2919	33.2175	11.1324	-1870.98	1.4855	-64.4413	0.708372
166	USV	TRUE	0.781774	503.973	503.975	0.0024	99.0202	97.61	105.032	7.42192	2.81838	-3061.54	1.05056	-70.5001	0.617932
167	USV	TRUE	0.719553	506.232	506.236	0.0032	91.2355	90.6641	91.807	1.14298	0.3735	-340.171	1.0022	-67.2334	0.634176
168	USV	TRUE	0.877478	506.43	506.435	0.0056	93.4489	90.5692	95.7645	5.19534	1.52205	-846.033	1.00939	-62.4986	0.775751
169	USV	TRUE	0.648984	506.595	506.598	0.0024	99.6746	99.1402	99.875	0.73477	0.273506	-306.154	1.01543	-48.0279	0.873005
170	USV	TRUE	0.660933	507.147	507.149	0.002	97.2187	96.0208	97.4993	1.47845	0.565881	-644.435	1.20507	-46.072	0.923464
171	USV	TRUE	0.816057	508.252	508.262	0.01	90.8886	81.4937	91.1632	9.66952	3.21902	-935.339	1.11526	-56.8272	0.782336
172	USV	TRUE	0.686801	508.393	508.395	0.002	92.3965	92.1783	92.588	0.40969	0.159561	-62.9803	1.1266	-65.0983	0.682439
173	USV	TRUE	0.880155	510.167	510.181	0.014	89.16	84.4113	96.6338	12.2225	4.18488	530.101	1.73029	-63.0875	0.773766
174	USV	TRUE	0.775212	510.521	510.523	0.002	97.185	95.3503	97.4967	2.14642	0.846739	1028.04	1.09761	-69.5291	0.638578
175	USV	TRUE	0.919037	510.664	510.668	0.0044	99.592	95.907	100.093	4.18596	1.37046	-757.633	1.29901	-61.7687	0.786304
176	USV	TRUE	0.949225	510.826	510.827	0.0016	96.8383	95.7695	102.85	7.08051	2.96778	-4286.16	1.08201	-67.7866	0.717499
177	USV	TRUE	0.923466	511.29	511.291	0.0016	103.57	102.323	103.926	1.60314	0.645323	-779.302	1.38617	-56.0926	0.843754
178	USV	TRUE	0.936488	511.664	511.839	0.175	96.0078	92.8625	100.631	7.7688	2.91928	1.98335	2.84806	-60.6369	0.676234
179	USV	TRUE	0.643867	511.512	511.515	0.0032	79.5363	76.6046	80.3898	3.78518	1.21626	-641.687	1.77415	-62.7681	0.746339
180	USV	TRUE	0.810263	512.004	512.008	0.0048	101.444	96.187	101.62	5.43285	1.78349	-872.108	1.22837	-59.3025	0.790852
181	USV	TRUE	0.925766	512.162	512.179	0.0172	93.4024	92.4666	94.0752	1.60859	0.487054	-108.073	1.00787	-61.1287	0.766175
182	USV	TRUE	0.850797	512.522	512.527	0.0048	95.8592	93.9592	96.2303	2.27111	0.773161	391.078	1.20965	-67.0399	0.665494
183	USV	TRUE	0.621591	512.722	512.724	0.002	96.1653	94.2015	100.828	6.62629	2.44886	-3156.01	1.00653	-70.1427	0.662559
184	USV	TRUE	0.625106	513.168	513.171	0.0032	94.573	93.7492	95.0109	1.26173	0.409923	-364.911	1.0164	-74.4048	0.449513
185	USV	TRUE	0.668099	514.66	514.662	0.0024	108.258	107.59	108.332	0.742192	0.277703	-278.322	1.06313	-74.0718	0.571916
186	USV	TRUE	0.698166	514.983	514.987	0.0036	98.4821	96.8901	99.0499	2.15978	0.689446	-418.326	1.2944	-73.1499	0.555852
187	USV	TRUE	0.640164	515.653	515.658	0.0052	95.1965	92.8392	97.1707	4.33147	1.43223	-863.788	1.00242	-68.2149	0.663276
188	USV	TRUE	0.745735	515.828	515.83	0.0024	87.4691	86.3335	88.1371	1.80353	0.656578	-751.47	1.01115	-69.3279	0.574395
189	USV	TRUE	0.75747	516.025	516.029	0.0044	83.1213	82.6537	83.292	0.638285	0.197049	31.6599	1.05872	-66.0286	0.549797
190	USV	TRUE	0.619448	516.198	516.211	0.0132	89.265	84.0055	95.614	11.6085	5.00398	-849.638	1.08106	-71.631	0.547943
191	USV	TRUE	0.878503	516.405	516.625	0.22	90.4142	87.2063	92.1005	4.89422	1.903	-15.9565	1.53907	-63.2565	0.581546
192	USV	TRUE	0.893503	516.806	516.827	0.0204	90.8076	87.8655	94.1252	6.2597	1.89888	-308.235	1.01166	-57.1962	0.776232
193	USV	TRUE	0.912511	517.07	517.072	0.002	91.4298	90.321	91.8796	1.5586	0.602497	-779.302	1.03522	-66.492	0.631815
194	USV	TRUE	0.796048	517.551	517.554	0.0024	85.302	84.8344	85.97	1.13555	0.410963	-473.147	1.00398	-68.3102	0.653196
195	USV	TRUE	0.704818	517.761	517.777	0.0156	94.081	83.098	101.447	18.349	5.34988	-1042.85	1.05659	-66.7915	0.655755
196	USV	TRUE	0.6832	517.956	517.961	0.0052	96.4425	94.1862	99.6636	5.47738	1.72959	-1027.08	1.00854	-65.6144	0.703932
197	USV	TRUE	0.635734	549.724	549.728	0.0044	94.6542	94.4812	95.4728	0.991526	0.397373	-226.119	1.00002	-77.9266	0.394311
198	USV	TRUE	0.710941	552.82	552.833	0.0128	93.2266	91.4157	93.6422	2.22658	0.606584	-113.987	1.06107	-64.2895	0.651745
199	USV	TRUE	0.730497	553.008	553.027	0.0188	66.8533	65.6535	103.835	38.1819	15.6805	1965.14	1.18145	-64.626	0.548077
200	USV	TRUE	0.759823	555.672	555.675	0.0024	102.091	100.955	102.291	1.33595	0.502174	-528.812	1.09001	-70.1445	0.603144
201	USV	TRUE	0.874961	557.364	557.366	0.002	93.8717	93.568	93.9425	0.37447	0.161721	-190.295	1.00603	-67.518	0.567932
202	USV	TRUE	0.802457	559.25	559.254	0.004	107.208	105.548	107.441	1.89306	0.779248	-488.925	1.00527	-72.3461	0.485239
203	USV	TRUE	0.662563	559.73	559.739	0.0084	100.494	99.4176	102.899	3.48102	0.926868	-419.92	1.00115	-65.1971	0.6485
204	USV	TRUE	0.738477	576.709	576.713	0.0036	94.0801	93.3528	94.57	1.2172	0.385419	-313.745	1.01041	-67.9893	0.534153
205	USV	TRUE	0.739904	576.903	576.923	0.0204	95.8624	94.9215	97.1284	2.20686	0.660383	-93.7268	1.00819	-73.0874	0.443871
206	USV	TRUE	0.623802	579.914	579.916	0.0016	106.727	106.201	107.074	0.872818	0.347517	-545.511	1.00577	-77.6747	0.416937
