# Supplementary material for: Bazedoxifene reverses sexually dimorphic autistic-like abnormalities in biallelic MDGA1-mutant mice
Source: EMBO Mol Med. 2026 Mar 20;18(4):1358–98. doi: 10.1038/s44321-026-00402-y (PMC13084050; doi:10.1038/s44321-026-00402-y)
Supplement: Supplementary file 18 — Source data Fig. 4 [file 44321_2026_402_MOESM18_ESM.zip › Panel C/Batch1/P9/P9_het_768.xlsx]

## Sheet: Sheet1
ID	Label	Accepted	Score	Begin Time (s)	End Time (s)	Call Length (s)	Principal Frequency (kHz)	Low Freq (kHz)	High Freq (kHz)	Delta Freq (kHz)	Frequency Standard Deviation (kHz)	Slope (kHz/s)	Sinuosity	Mean Power (dB/Hz)	Tonality
22	USV	TRUE	0.77083	328.265	328.268	0.0032	81.0694	79.9635	81.2178	1.2543	0.416088	-261.313	1.17661	-61.7072	0.735132
23	USV	TRUE	0.699694	328.588	328.592	0.0036	81.8794	76.0755	82.0873	6.01176	1.97919	-1236.31	1.25653	-53.4495	0.848244
24	USV	TRUE	0.755366	328.801	328.803	0.002	73.7926	73.4898	73.8906	0.400784	0.153333	-176.854	1.03234	-56.494	0.852967
25	USV	TRUE	0.619515	328.907	328.91	0.0032	90.7995	90.3467	91.1112	0.764458	0.28033	-61.8493	1.18264	-64.2675	0.735135
26	USV	TRUE	0.980153	332.025	332.335	0.31	83.7034	79.508	85.8326	6.3246	2.69415	15.3168	1.49164	-65.4309	0.526743
27	USV	TRUE	0.771553	332.021	332.025	0.004	83.167	75.2361	84.8093	9.57313	4.05329	2424.02	1.00591	-62.9445	0.762097
28	USV	TRUE	0.801255	332.326	332.328	0.002	87.5346	86.7063	87.6147	0.908443	0.34276	341.62	1.1659	-57.7061	0.844508
29	USV	TRUE	0.908228	335.796	335.81	0.0136	81.2299	80.0647	82.0693	2.00461	0.506499	-75.1052	1.08391	-58.4784	0.781112
30	USV	TRUE	0.821622	335.936	335.942	0.0056	82.6663	82.0724	83.8616	1.78913	0.60032	-309.257	1.00625	-68.6981	0.584896
31	USV	TRUE	0.922986	339.179	339.183	0.004	81.5184	77.8507	87.7928	9.94202	3.23846	-2346.66	1.0071	-53.8958	0.871843
32	USV	TRUE	0.740052	339.385	339.387	0.0024	84.2018	83.2146	84.4467	1.23204	0.436444	-306.154	1.33097	-55.4862	0.868038
33	USV	TRUE	0.955174	341.783	342.013	0.23	80.6402	74.8699	84.6622	9.7923	3.75888	17.3411	3.73839	-63.8089	0.556823
34	USV	TRUE	0.748883	341.655	341.658	0.0032	91.3947	90.3616	91.6882	1.32655	0.47198	308.316	1.14704	-70.8378	0.637228
36	USV	TRUE	0.823502	343.316	343.318	0.0016	89.363	87.4303	90.0487	2.61845	1.07532	-1636.53	1.02915	-58.4241	0.840462
37	USV	TRUE	0.731295	344.419	344.421	0.002	80.4491	77.6659	82.3506	4.68472	1.63538	-2136.88	1.01684	-53.5506	0.883178
38	USV	TRUE	0.800996	344.561	344.801	0.2396	63.6339	35.0788	84.7955	49.7167	23.8602	189.148	1.05764	-66.0626	0.448963
39	USV	TRUE	0.700395	344.655	344.658	0.0028	81.5212	80.6157	82.4267	1.81095	0.620202	-632.63	1.00105	-70.8147	0.605185
40	USV	TRUE	0.741014	344.8	344.812	0.0124	82.7883	81.3793	84.4156	3.03626	0.975943	-248.864	1.00102	-66.728	0.643801
41	USV	TRUE	0.846504	345.055	345.061	0.0056	80.024	79.6232	80.4396	0.816411	0.267233	71.7673	1.06481	-69.1557	0.612766
42	USV	TRUE	0.9771	345.213	345.221	0.0084	89.3459	86.7972	90.7325	3.93534	1.32966	334.306	1.36558	-68.8908	0.65446
43	USV	TRUE	0.797285	346.675	346.678	0.0032	84.8719	84.8719	84.8719	1.42109e-14	5.61733e-15	8.73019e-13	1	-60.3165	0.75438
44	USV	TRUE	0.742286	348.621	348.625	0.0044	79.0701	78.5082	79.3469	0.838677	0.307629	119.441	1.07181	-52.1113	0.850654
45	USV	TRUE	0.832485	348.833	348.837	0.004	78.7722	77.6515	79.0543	1.40274	0.46237	-28.1696	1.36013	-57.3596	0.811385
46	USV	TRUE	0.972155	349.091	349.095	0.0032	80.2875	78.9516	81.104	2.15236	0.738653	309.247	1.82747	-63.5277	0.742096
47	USV	TRUE	0.831466	350.067	350.244	0.1768	83.5153	74.7055	92.5465	17.8411	5.18268	49.0441	1.09561	-62.0134	0.700932
48	USV	TRUE	0.785201	350.069	350.07	0.0016	83.8075	83.8075	83.8075	1.42109e-14	7.53644e-15	1.39022e-11	1	-60.0384	0.787662
49	USV	TRUE	0.795269	360.213	360.219	0.0064	72.7439	70.4273	73.1039	2.67655	0.879925	329.039	1.14545	-68.2056	0.644762
50	USV	TRUE	0.609887	363.981	363.991	0.01	46.9418	46.6469	54.3955	7.74866	3.80301	-796.355	1.00907	-74.0767	0.409557
51	USV	TRUE	0.600662	364.253	364.262	0.0092	65.4395	64.1482	66.262	2.11387	0.768698	143.209	1.14691	-72.4147	0.604254
52	USV	TRUE	0.679222	367.107	367.109	0.0028	71.3138	70.3638	71.4325	1.06876	0.356517	-268.603	1.13869	-63.2556	0.741617
53	USV	TRUE	0.607917	369.233	369.234	0.0016	84.412	81.5798	85.8192	4.2394	1.70858	-2649.63	1.00639	-59.5114	0.814977
54	USV	TRUE	0.7149	369.442	369.444	0.0028	60.8681	60.5638	62.1892	1.6254	0.595643	-565.48	1.07581	-72.8087	0.553849
55	USV	TRUE	0.767893	369.518	369.52	0.002	91.664	91.6106	93.4008	1.79017	0.713537	-746.221	1.23079	-67.9783	0.652289
57	USV	TRUE	0.679245	371.923	371.925	0.0016	82.5194	82.0295	83.8998	1.87032	0.768088	-1168.95	1.03658	-61.6478	0.743875
58	USV	TRUE	0.605203	372.077	372.079	0.002	87.3514	86.6924	87.681	0.9886	0.407165	530.561	1.03178	-62.9202	0.716819
59	USV	TRUE	0.849406	372.217	372.219	0.002	86.1462	85.4782	88.3727	2.89455	1.15679	-1465.72	1.07597	-53.6389	0.870389
60	USV	TRUE	0.88083	372.436	372.439	0.0032	83.6549	83.1576	83.8256	0.667973	0.236047	17.0086	1.1408	-59.9441	0.816898
61	USV	TRUE	0.720768	376.109	376.112	0.0032	75.2912	73.3466	79.0318	5.68519	2.18867	-1959.08	1.03847	-68.5641	0.657213
62	USV	TRUE	0.779185	377.587	377.589	0.0028	76.2766	74.7291	76.8072	2.07814	0.705253	378.165	1.65177	-57.5177	0.863668
63	USV	TRUE	0.742322	379.62	379.622	0.002	58.5395	58.3168	58.6174	0.300588	0.122866	-117.801	1.02847	-77.2676	0.439703
64	USV	TRUE	0.717887	379.696	379.698	0.002	75.1703	73.9991	75.2282	1.22907	0.486377	-518.474	1.18028	-61.6995	0.788631
66	USV	TRUE	0.667863	382.704	382.706	0.002	86.5154	83.3493	87.5263	4.17706	1.61733	-1945.39	1.28197	-60.9481	0.797086
67	USV	TRUE	0.846521	384.418	384.419	0.0016	75.3681	73.4621	76.2053	2.74314	1.11275	-1714.46	1.0167	-50.0586	0.92703
68	USV	TRUE	0.715806	384.645	384.648	0.0028	73.3159	70.3397	75.4905	5.15081	1.84849	-1878.45	1.00286	-54.8326	0.877698
69	USV	TRUE	0.795945	385.893	385.895	0.002	82.8333	82.4102	83.0693	0.659067	0.231335	-50.8932	1.24492	-60.3253	0.787921
70	USV	TRUE	0.925866	386.156	386.171	0.0152	77.3515	75.6678	77.8551	2.18734	0.769886	0.472505	1.11718	-53.1327	0.83794
71	USV	TRUE	0.71278	389.569	389.571	0.0024	71.8443	70.6865	72.1115	1.42501	0.50676	-333.986	1.43713	-63.6489	0.74374
72	USV	TRUE	0.666969	389.753	389.755	0.002	79.2478	78.945	80.1563	1.21126	0.457464	-581.455	1.04041	-74.0806	0.536619
73	USV	TRUE	0.922309	389.792	389.807	0.0148	72.3135	70.176	72.6549	2.47892	0.707741	-114.788	1.04696	-54.2812	0.864954
74	USV	TRUE	0.907256	390.075	390.079	0.0036	66.0151	65.5623	66.2303	0.667973	0.242091	22.0409	1.1255	-59.7024	0.807362
75	USV	TRUE	0.894876	390.648	390.649	0.0016	76.0513	75.3566	77.1022	1.74564	0.695034	-1091.02	1.00602	-57.0065	0.845831
76	USV	TRUE	0.794495	392.199	392.704	0.505	73.7219	29.393	108.618	79.2247	14.0022	18.4494	10.0057	-86.9306	0.205556
77	USV	TRUE	0.853288	392.243	392.264	0.0216	75.4286	74.3875	76.0088	1.62133	0.585094	9.28226	1.02745	-68.0825	0.697061
78	USV	TRUE	0.808771	392.467	392.469	0.002	82.2489	81.9728	82.2756	0.302814	0.114253	113.873	1.03232	-54.8738	0.859855
79	USV	TRUE	0.860513	392.822	392.842	0.02	78.8981	71.5284	79.7816	8.25318	2.87331	-157.756	1.29466	-69.5923	0.588789
80	USV	TRUE	0.872221	393.031	393.035	0.0036	70.3043	68.0382	71.4412	3.40299	1.15838	-221.535	2.05558	-72.0755	0.610157
81	USV	TRUE	0.611662	394.194	394.196	0.002	83.8146	82.6968	84.0951	1.39829	0.545359	-665.428	1.12134	-65.8635	0.730656
82	USV	TRUE	0.734506	394.408	394.41	0.002	79.5246	78.9991	81.003	2.00392	0.800491	-1019.14	1.08724	-61.7893	0.791127
83	USV	TRUE	0.723411	394.909	394.912	0.0032	81.8536	80.77	82.1727	1.40274	0.437502	-236.574	1.22661	-55.254	0.855707
84	USV	TRUE	0.758358	397.762	397.765	0.0024	70.4231	68.82	71.0243	2.20431	0.820517	-918.463	1.03663	-66.4483	0.704997
85	USV	TRUE	0.752886	398.307	398.312	0.0052	72.5289	70.3186	73.6607	3.34215	1.3389	305.948	1.97138	-68.5089	0.654233
86	USV	TRUE	0.953756	398.442	398.473	0.0304	69.1039	67.2816	70.6994	3.41778	1.06457	3.24979	1.10537	-68.5282	0.644518
87	USV	TRUE	0.904787	398.797	398.8	0.0028	82.3459	81.2957	82.7652	1.46954	0.552205	67.1507	1.66603	-63.871	0.725229
88	USV	TRUE	0.860095	400.311	400.313	0.002	100.993	99.5144	101.331	1.81689	0.662989	569.367	1.42461	-70.5983	0.645346
89	USV	TRUE	0.989741	400.471	400.478	0.0076	84.8209	83.0854	87.9136	4.82824	1.68883	385.048	1.73419	-58.2132	0.773514
90	USV	TRUE	0.872721	402.768	402.781	0.0128	83.9736	74.1597	86.8382	12.6785	5.28289	1235.42	1.32052	-61.3526	0.787584
91	USV	TRUE	0.944589	402.916	402.925	0.0088	85.7198	83.144	86.7922	3.64821	1.41103	335.971	1.18549	-59.8897	0.773504
92	USV	TRUE	0.710095	404.389	404.392	0.0024	94.0687	93.5863	94.4547	0.868365	0.361014	-4.72078e-13	1.41801	-67.3	0.632451
93	USV	TRUE	0.642638	407.006	407.008	0.002	70.2618	67.4207	70.4222	3.00143	1.16943	-1201.72	1.25634	-66.88	0.693158
94	USV	TRUE	0.624001	419.754	419.756	0.0024	57.6774	57.6774	57.6774	1.42109e-14	5.22945e-15	-4.19625e-12	1	-57.8847	0.747572
95	USV	TRUE	0.965334	419.916	419.919	0.0028	47.25	47.1407	47.5417	0.401029	0.154061	-144.117	1.00205	-47.0571	0.83025
97	USV	TRUE	0.96969	420.229	420.23	0.0016	74.7179	73.2395	77.9776	4.73815	1.91868	-2961.35	1.00711	-61.7343	0.798114
98	USV	TRUE	0.638294	420.476	420.478	0.002	91.3387	91.3387	91.3387	0	4.12788e-15	9.32393e-13	1	-62.3768	0.689564
99	USV	TRUE	0.786408	420.659	420.661	0.002	82.5612	82.3697	83.6433	1.2736	0.498862	-602.448	1.09694	-57.935	0.806262
100	USV	TRUE	0.912982	420.839	420.874	0.0348	77.3592	69.6512	82.4412	12.7901	5.34441	-367.165	1.183	-65.3419	0.651205
101	USV	TRUE	0.778551	421.668	421.67	0.002	86.4038	85.5221	86.475	0.952975	0.373414	-404.601	1.13695	-66.5539	0.72256
102	USV	TRUE	0.685472	424.62	424.622	0.0024	52.3135	52.3135	52.3135	1.42109e-14	5.0243e-15	-4.3648e-12	1	-74.3271	0.450302
103	USV	TRUE	0.853052	425.149	425.153	0.0044	78.7423	78.0447	79.5513	1.50665	0.517514	-357.991	1.00317	-66.1837	0.657973
104	USV	TRUE	0.677033	425.678	425.685	0.0068	74.574	73.8276	76.0319	2.20431	0.777122	-319.78	1.03102	-73.6747	0.454955
105	USV	TRUE	0.844098	431.351	431.391	0.0404	53.7391	51.5836	66.9653	15.3817	3.8018	325.324	1.09451	-65.5002	0.587713
106	USV	TRUE	0.880635	431.631	431.636	0.0052	73.7554	73.7554	73.7554	1.42109e-14	6.59356e-15	2.26631e-12	1	-66.1115	0.627092
107	USV	TRUE	0.793069	431.711	431.713	0.002	87.4868	84.2449	90.506	6.26113	2.53428	-3360.22	1.00307	-63.8614	0.786578
108	USV	TRUE	0.652588	431.883	431.886	0.0032	87.7854	83.8869	90.8608	6.97393	3.05203	-2333.42	1.13139	-68.6226	0.645067
109	USV	TRUE	0.607004	432.827	432.829	0.0016	76.7	75.7025	76.985	1.28251	0.516259	623.441	1.32433	-70.4332	0.598827
110	USV	TRUE	0.61488	432.985	432.989	0.0036	81.1726	73.4241	82.4194	8.99537	2.85108	-1635.3	1.49501	-68.6148	0.635434
111	USV	TRUE	0.893635	433.413	433.416	0.0032	98.1243	93.0255	98.7923	5.76683	1.95919	1600.35	1.08407	-67.6835	0.664932
112	USV	TRUE	0.8375	435.181	435.184	0.0028	68.7904	68.0445	69.2469	1.20235	0.441174	3.53425	1.4873	-58.3573	0.856267
113	USV	TRUE	0.840763	435.322	435.326	0.0048	85.9362	84.7515	86.6176	1.8661	0.745921	-99.6456	1.45613	-64.2194	0.764088
114	USV	TRUE	0.723136	435.505	435.509	0.004	74.8649	70.382	75.466	5.08402	1.6195	-848.292	1.45183	-55.2701	0.869693
115	USV	TRUE	0.849113	435.651	435.653	0.0016	95.0564	93.8985	95.2345	1.33595	0.552622	-779.302	1.13675	-68.71	0.616519
116	USV	TRUE	0.612641	437.253	437.258	0.0048	90.2434	84.9664	91.0153	6.04887	1.8851	-905.821	1.40099	-53.9093	0.874511
118	USV	TRUE	0.807693	444.25	444.254	0.0044	70.0373	66.8125	70.4492	3.63674	1.10303	-503.315	1.36674	-56.1232	0.862955
119	USV	TRUE	0.923484	445.741	445.745	0.0044	85.2694	83.5586	85.5699	2.01134	0.610635	-250.814	1.24809	-60.4297	0.775017
120	USV	TRUE	0.675162	445.842	445.848	0.006	51.1748	50.8594	53.1473	2.28794	0.973835	-427.642	1.06719	-37.6431	0.924127
121	USV	TRUE	0.901284	446.004	446.023	0.0188	50.3946	48.4844	52.2172	3.73279	1.03841	-147.646	1.02758	-31.374	0.92153
122	USV	TRUE	0.968556	446.087	446.093	0.0064	71.0963	65.3963	74.5698	9.17349	3.40426	1480.06	1.91937	-60.1872	0.811123
123	USV	TRUE	0.845888	446.298	446.3	0.002	81.6774	81.4146	82.5725	1.15782	0.42199	518.474	1.06719	-63.2789	0.691546
125	USV	TRUE	0.910258	449.694	449.703	0.0084	58.139	57.1384	58.4541	1.31576	0.434037	-82.0014	1.05784	-49.4218	0.848328
126	USV	TRUE	0.648145	449.851	449.854	0.0028	65.4344	62.05	66.4141	4.36409	1.6038	-1558.6	1.05092	-62.9857	0.786683
127	USV	TRUE	0.895553	451.874	451.883	0.0084	80.1703	79.7712	81.0701	1.29885	0.56603	-151.194	1.00196	-60.9419	0.772807
128	USV	TRUE	0.925087	452.18	452.2	0.02	83.2048	82.1313	84.0498	1.91847	0.760218	-95.9233	1.00036	-59.0714	0.60228
129	USV	TRUE	0.70644	454.546	454.571	0.0244	51.3399	47.7186	78.7684	31.0498	11.4248	1043.93	1.59134	-48.7574	0.857015
130	USV	TRUE	0.882047	454.689	454.784	0.0948	76.0123	45.2714	79.6172	34.3458	14.7352	423.45	1.27589	-36.6665	0.925154
131	USV	TRUE	0.995904	454.977	454.984	0.0068	77.6889	76.2422	78.3225	2.08036	0.732032	-106.821	1.18705	-44.6052	0.915261
132	USV	TRUE	0.857666	455.188	455.213	0.0244	81.9173	78.288	83.2013	4.91331	1.17092	-72.168	1.08132	-49.8776	0.874951
133	USV	TRUE	0.673723	456.741	456.762	0.0212	40.1439	39.4965	41.7014	2.20498	0.817715	39.3755	1.1066	-62.6802	0.721747
134	USV	TRUE	0.736784	456.836	456.841	0.0048	81.5897	74.3082	91.6511	17.3429	5.67036	-3501.12	1.00758	-51.1001	0.869626
135	USV	TRUE	0.877894	457.095	457.101	0.0064	58.5485	57.1836	59.3501	2.16653	0.718165	-349.531	1.00622	-47.3073	0.850363
136	USV	TRUE	0.80116	458.984	458.99	0.006	79.2019	74.4035	81.8992	7.49561	2.8361	-1364.02	1.05044	-59.6757	0.768897
137	USV	TRUE	0.933956	459.164	459.199	0.0344	59.2536	55.4514	81.5271	26.0757	10.3635	720.75	1.5588	-48.4547	0.866957
138	USV	TRUE	0.815968	459.342	459.376	0.0332	51.6325	50.6739	54.4145	3.74065	0.926886	-44.4518	1.08718	-53.4884	0.78915
139	USV	TRUE	0.767998	459.604	459.613	0.0096	83.4415	82.6205	83.9315	1.31096	0.481244	92.7935	1.06166	-64.5408	0.665892
140	USV	TRUE	0.702908	459.738	459.739	0.0016	67.7786	67.5025	67.8766	0.374065	0.153618	-233.791	1.01068	-71.5606	0.49237
141	USV	TRUE	0.9706	462.332	462.352	0.0196	80.4046	77.4905	81.795	4.3045	1.34924	-201.541	1.00737	-56.9682	0.841016
142	USV	TRUE	0.789212	464.793	464.847	0.054	60.4131	57.9015	80.6449	22.7434	9.76795	442.427	1.11172	-40.7532	0.919884
143	USV	TRUE	0.880649	465.036	465.045	0.0084	84.8607	84.0072	86.5974	2.59025	0.813731	1.19438	1.45392	-52.8497	0.864076
144	USV	TRUE	0.869365	465.242	465.249	0.0068	81.5188	80.0768	83.004	2.92723	1.04084	315.634	1.24885	-57.2221	0.838233
145	USV	TRUE	0.738591	466.406	466.816	0.41	71.507	32.4025	100.32	67.9171	11.9364	8.95449	68.7613	-89.2669	0.190653
146	USV	TRUE	0.643419	466.93	466.933	0.0028	84.5582	82.2945	86.9555	4.66097	1.70379	-1735.32	1.00236	-66.8614	0.726221
147	USV	TRUE	0.658832	467.103	467.105	0.0016	84.5955	83.3486	84.9517	1.60314	0.645323	-779.302	1.38617	-66.3696	0.720425
148	USV	TRUE	0.655709	467.302	467.303	0.0016	82.7291	82.4886	83.8602	1.37157	0.580791	-857.232	1.07696	-70.4946	0.649849
149	USV	TRUE	0.976844	471.191	471.242	0.0504	58.9493	58.0759	74.804	16.728	7.70336	328.837	1.03947	-57.8075	0.788335
150	USV	TRUE	0.762324	471.394	471.397	0.0036	47.193	47.141	47.4082	0.267189	0.102053	-1.2358e-12	1.03048	-60.1486	0.665212
151	USV	TRUE	0.901848	471.726	471.732	0.006	79.0553	76.0123	80.5694	4.55706	1.36056	-696.078	1.03075	-61.5725	0.723098
152	USV	TRUE	0.81361	474.293	474.302	0.0096	58.4551	55.7801	59.3575	3.57737	1.18825	-363.79	1.03294	-52.9493	0.789744
153	USV	TRUE	0.984199	474.438	474.462	0.024	53.1514	52.9002	58.9923	6.09206	2.44889	-151.553	1.13199	-67.4206	0.584977
154	USV	TRUE	0.76522	474.697	474.746	0.0492	50.9357	50.2657	55.0686	4.80298	2.11884	-102.026	1.00456	-56.9601	0.792044
155	USV	TRUE	0.813498	475.02	475.024	0.0048	48.3779	47.1807	48.4311	1.25047	0.562043	-266.422	1.01489	-58.5694	0.69685
156	USV	TRUE	0.755057	480.158	480.16	0.0016	80.2131	79.2156	81.2106	1.99501	0.788598	-1246.88	1	-61.4124	0.79362
157	USV	TRUE	0.605377	480.409	480.412	0.0028	63.7977	63.0407	64.1911	1.1504	0.398184	-252.699	1.28037	-71.8128	0.602841
158	USV	TRUE	0.762141	480.643	480.65	0.0068	77.2032	76.2828	77.2922	1.00938	0.360806	-151.923	1.01637	-59.9707	0.712321
159	USV	TRUE	0.604111	482.557	482.563	0.0068	54.2432	51.5882	55.6109	4.02262	1.55507	376.623	1.28326	-50.4096	0.856968
160	USV	TRUE	0.717974	482.739	482.741	0.0024	47.902	47.6596	48.3488	0.689227	0.247566	138.89	1.1647	-70.7794	0.57555
161	USV	TRUE	0.892454	482.811	483.011	0.2	50.7561	47.7837	51.6654	3.88177	1.52759	-17.4775	1.05254	-45.1455	0.795987
162	USV	TRUE	0.887012	483.317	483.319	0.0016	82.963	82.0902	83.8359	1.74564	0.690023	-1091.02	1	-59.274	0.79319
163	USV	TRUE	0.956447	483.513	483.522	0.0096	85.109	82.4371	90.8827	8.44557	2.52724	247.179	2.33906	-61.3774	0.788324
164	USV	TRUE	0.75574	489.53	489.539	0.0084	85.2381	80.4163	86.4871	6.07082	2.57847	-725.102	1.00095	-74.0395	0.48075
165	USV	TRUE	0.896897	489.61	489.613	0.0036	57.4909	57.1235	57.6505	0.526956	0.185241	-95.5854	1.04704	-66.1523	0.604799
166	USV	TRUE	0.791229	490.06	490.066	0.0056	82.232	81.2565	82.8425	1.58602	0.574084	-308.345	1.00624	-60.4759	0.771741
167	USV	TRUE	0.751289	490.856	490.86	0.004	91.3142	83.3791	91.9797	8.60056	3.33109	2035.51	1.30061	-65.1934	0.691527
168	USV	TRUE	0.81551	493.017	493.025	0.0076	66.4165	64.8969	67.5948	2.69795	0.896046	-23.1955	1.44056	-70.2594	0.672291
169	USV	TRUE	0.854398	493.377	493.403	0.0252	77.4168	72.1966	78.461	6.26432	2.34083	-231.182	1.01616	-70.1026	0.47945
170	USV	TRUE	0.658996	498.173	498.175	0.0016	77.1623	73.8046	83.9044	10.0998	4.06997	-6312.34	1.00134	-67.703	0.695452
171	USV	TRUE	0.866885	498.338	498.344	0.0064	79.6292	78.4445	82.7134	4.26894	1.52513	-671.791	1.01181	-59.2832	0.761718
172	USV	TRUE	0.912717	498.58	498.599	0.0192	80.9836	79.616	84.2026	4.5866	2.00978	-238.624	1.00335	-64.9826	0.630199
173	USV	TRUE	0.877373	498.867	498.876	0.0092	80.1778	74.2328	83.0278	8.79498	2.78503	385.762	2.56643	-50.3375	0.872744
174	USV	TRUE	0.925986	499.07	499.089	0.0188	48.4176	47.527	50.9767	3.44972	1.13137	-174.901	1.00503	-68.5139	0.591839
175	USV	TRUE	0.652489	499.324	499.325	0.0016	84.6859	84.294	85.7902	1.49626	0.614471	-935.162	1.03875	-64.988	0.731484
176	USV	TRUE	0.854504	502.184	502.2	0.0156	81.1809	79.8451	81.7945	1.94941	0.635659	85.2231	1.0518	-67.102	0.661313
177	USV	TRUE	0.814884	507.123	507.128	0.0044	81.3875	81.1172	81.4883	0.371132	0.155435	58.5486	1.01572	-68.7695	0.574614
178	USV	TRUE	0.978622	507.338	507.723	0.385	83.2205	82.0175	83.6709	1.65336	0.647131	2.78895	1.03582	-65.756	0.550477
179	USV	TRUE	0.76256	507.338	507.342	0.0048	82.5418	81.2133	82.809	1.59571	0.473925	-185.242	1.174	-57.5694	0.808444
180	USV	TRUE	0.97422	507.51	507.546	0.0364	81.5222	79.6475	85.0848	5.43724	1.53285	77.5314	1.071	-60.713	0.781376
181	USV	TRUE	0.797862	507.716	507.721	0.0048	82.8318	81.4736	84.2049	2.73127	0.899592	-575.097	1.01417	-63.4628	0.71051
182	USV	TRUE	0.915088	507.94	507.944	0.004	81.8983	81.0909	83.2802	2.18929	0.768488	543.263	1.01418	-65.7223	0.632773
183	USV	TRUE	0.675331	508.084	508.085	0.0016	70.0408	70.0408	70.0408	1.42109e-14	4.35117e-15	9.93014e-12	1	-65.2172	0.707418
184	USV	TRUE	0.836122	510.626	510.665	0.0392	56.4809	55.0633	80.9196	25.8563	11.2159	707.787	1.10711	-61.3216	0.648625
186	USV	TRUE	0.670563	511.269	511.273	0.0044	80.1448	78.9462	80.438	1.49181	0.543593	-13.6242	1.42167	-59.5327	0.816827
187	USV	TRUE	0.66376	512.238	512.24	0.002	81.0068	76.5047	82.5075	6.00285	2.24459	-2844.29	1.01217	-66.2719	0.706536
188	USV	TRUE	0.894753	512.419	512.426	0.0076	58.7093	57.0826	59.634	2.55136	0.898884	-368.64	1.01211	-36.2158	0.921103
189	USV	TRUE	0.69017	517.647	517.649	0.0016	79.9096	79.6335	80.0076	0.374065	0.153618	-233.791	1.01068	-66.2512	0.547813
190	USV	TRUE	0.709217	521.409	521.41	0.0016	74.9049	73.4265	75.6709	2.24439	0.902684	-1402.74	1.01271	-65.5804	0.711536
191	USV	TRUE	0.814414	524.198	524.204	0.0064	53.7854	51.0171	56.1753	5.15824	1.53634	755.517	1.02462	-46.2443	0.860532
192	USV	TRUE	0.759241	524.385	524.395	0.0096	51.4808	48.7755	51.6922	2.91675	1.30926	-315.948	1.00734	-47.0921	0.840996
193	USV	TRUE	0.857422	524.564	524.569	0.0052	52.8773	49.8697	55.0631	5.19335	1.65294	576.81	2.0776	-51.1473	0.855188
194	USV	TRUE	0.864059	526.416	526.466	0.05	68.3521	55.1156	82.4593	27.3437	14.409	636.015	1.00311	-57.0942	0.700254
195	USV	TRUE	0.951015	526.233	526.25	0.0172	75.7935	75.582	78.9105	3.3285	1.30023	-191.326	1.01013	-56.2865	0.838349
196	USV	TRUE	0.799122	526.65	526.667	0.0172	83.5273	80.6952	86.5808	5.88565	1.83061	-227.036	1.21234	-64.1694	0.724871
197	USV	TRUE	0.611908	526.954	526.957	0.0032	74.4627	72.674	75.4423	2.76838	0.866969	-771.571	1.03288	-63.8951	0.705196
198	USV	TRUE	0.949616	527.164	527.193	0.0288	81.2696	72.8383	88.0681	15.2298	4.11555	-314.467	1.17514	-60.1648	0.782436
199	USV	TRUE	0.967971	527.366	527.391	0.025	55.8253	43.5865	88.9988	45.4122	17.3452	1573.5	1.53779	-49.8841	0.788399
200	USV	TRUE	0.718334	531.89	531.892	0.002	78.5254	73.8362	83.5441	9.70787	4.22781	-5518.73	1.00612	-69.0218	0.627123
201	USV	TRUE	0.718762	532.071	532.087	0.016	79.9209	73.0535	80.9811	7.92763	3.41049	-499.442	1.0043	-72.8165	0.492628
202	USV	TRUE	0.943565	532.333	532.903	0.57	73.5061	49.4967	95.8834	46.3867	10.3869	-17.488	29.8165	-87.7573	0.18557
203	USV	TRUE	0.878657	532.455	532.476	0.0212	84.7798	78.2024	85.5757	7.37329	2.44228	-236.126	1.06554	-67.8935	0.634867
204	USV	TRUE	0.731994	532.707	532.719	0.0116	71.731	71.3525	72.0576	0.705083	0.22323	22.4879	1.02664	-67.9888	0.603043
205	USV	TRUE	0.897083	535.093	535.098	0.0056	87.5085	86.6847	87.719	1.03433	0.29066	-99.9958	1.06031	-62.7476	0.719546
206	USV	TRUE	0.881107	535.745	535.763	0.0184	82.4603	81.3131	83.6169	2.30381	0.814571	8.95169	1.17803	-64.3186	0.705962
208	USV	TRUE	0.931209	538.544	538.547	0.0028	83.9178	83.0991	84.6204	1.52125	0.531619	-546.15	1.00707	-57.3841	0.834532
209	USV	TRUE	0.601208	539.184	539.187	0.0024	74.9148	74.4695	75.0039	0.534378	0.192398	111.329	1.10554	-60.8219	0.791277
210	USV	TRUE	0.967807	542.327	542.328	0.0016	62.0917	61.8156	62.1897	0.374065	0.153618	-233.791	1.01068	-51.8329	0.844036
211	USV	TRUE	0.899973	542.509	542.516	0.0064	57.4347	55.8241	57.9468	2.12267	0.758935	-359.863	1.03593	-52.2713	0.883743
212	USV	TRUE	0.972769	542.761	542.775	0.014	89.17	81.7647	90.5017	8.73705	3.45061	-626.225	1.00105	-66.7368	0.646923
213	USV	TRUE	0.757939	543.033	543.035	0.0028	89.2675	88.9929	89.3937	0.400784	0.164531	3.21208e-14	1.08794	-63.1925	0.712158
215	USV	TRUE	0.693129	544.942	544.945	0.0032	84.1706	83.6956	84.2968	0.601176	0.215619	-182.456	1.01803	-69.333	0.548654
216	USV	TRUE	0.705922	546.996	547.002	0.0056	75.5695	74.4472	75.9722	1.52492	0.577889	-278.993	1.00374	-68.2959	0.588438
218	USV	TRUE	0.808258	547.206	547.213	0.0068	93.7815	92.876	94.1229	1.24688	0.369944	97.2739	1.06114	-62.5483	0.717237
219	USV	TRUE	0.848153	547.456	547.47	0.014	63.1307	61.8489	63.1752	1.32638	0.339149	-42.1509	1.02199	-46.5407	0.859237
220	USV	TRUE	0.728321	547.835	547.842	0.0068	80.7056	77.299	82.3904	5.09144	1.54443	-706.231	1.02757	-59.1289	0.723765
221	USV	TRUE	0.884077	548.097	548.103	0.006	84.508	84.1513	84.554	0.402699	0.141151	54.3247	1.00486	-60.1228	0.76158
225	USV	TRUE	0.616632	551	551.006	0.0064	77.6924	76.8148	81.1666	4.35181	1.77898	-729.314	1.01016	-69.7549	0.581161
230	USV	TRUE	0.839051	561.084	561.09	0.0064	49.041	48.707	49.0552	0.348156	0.141163	-56.7365	1.00782	-54.2124	0.700834
231	USV	TRUE	0.76573	561.281	561.283	0.002	57.6513	57.6513	57.6513	7.10543e-15	4.76647e-15	-2.48638e-12	1	-70.6212	0.554948
232	USV	TRUE	0.839045	561.342	561.345	0.0032	57.963	57.7355	57.9905	0.255044	0.0858499	53.3131	1.01072	-60.5939	0.628563
233	USV	TRUE	0.66876	561.534	561.536	0.0016	75.5052	75.2826	75.906	0.623441	0.249933	-389.651	1.00816	-67.7508	0.653659
234	USV	TRUE	0.865391	563.866	563.868	0.0016	67.7977	66.2569	69.8729	3.61596	1.43479	-2259.98	1.00134	-72.4352	0.590209
235	USV	TRUE	0.806656	566.106	566.11	0.004	87.0644	85.589	87.5012	1.91221	0.748994	-511.569	1.01983	-62.0138	0.767281
236	USV	TRUE	0.635161	566.237	566.239	0.0024	75.7753	71.2331	77.6456	6.41254	2.37464	-2671.89	1.01202	-72.6399	0.55535
237	USV	TRUE	0.94345	566.365	566.369	0.004	87.3529	86.9232	87.9632	1.04001	0.387729	-70.1822	1.25775	-66.0898	0.697707
238	USV	TRUE	0.830504	566.439	566.443	0.0048	77.4373	75.9084	82.0389	6.13051	1.95243	-1180.27	1.05921	-61.0984	0.732714
239	USV	TRUE	0.632875	568.402	568.404	0.0024	85.1261	84.9405	85.2077	0.267189	0.100127	27.8322	1.0391	-71.0394	0.497844
240	USV	TRUE	0.641793	570.993	570.995	0.002	83.8721	82.8479	84.8964	2.04845	0.872454	-1145.1	1.0322	-68.8723	0.631149
242	USV	TRUE	0.758204	571.17	571.182	0.0124	43.5488	41.441	58.5114	17.0704	5.81146	344.222	2.8047	-63.7685	0.648474
243	USV	TRUE	0.871789	571.357	571.363	0.0052	74.2333	73.9483	74.3614	0.41311	0.153875	-43.7382	1.02004	-64.7497	0.693414
246	USV	TRUE	0.871634	576.774	576.818	0.0444	67.4126	57.2311	79.0442	21.813	10.1761	437.182	1.13355	-45.5064	0.922798
247	USV	TRUE	0.863738	577.292	577.299	0.0076	74.756	72.3459	79.2334	6.88754	1.92994	-750.665	1.05964	-61.3419	0.639395
248	USV	TRUE	0.914344	577.511	577.535	0.024	84.7421	82.0805	88.3249	6.24432	1.80119	-249.747	1.00262	-66.577	0.586702
249	USV	TRUE	0.978494	578.79	578.831	0.0408	83.6519	79.8082	86.4079	6.59973	1.83386	72.4223	1.06998	-61.9162	0.715049
250	USV	TRUE	0.924363	579.451	579.466	0.0152	83.6274	80.77	84.5636	3.79364	1.03769	-211.777	1.04409	-57.4807	0.795284
251	USV	TRUE	0.702054	580.504	580.509	0.0048	76.5328	75.7312	76.7703	1.03907	0.31038	-90.2253	1.09615	-59.5575	0.795695
252	USV	TRUE	0.906307	584.486	584.489	0.0036	94.0853	90.7788	94.7644	3.98557	1.25582	-578.685	1.705	-60.5633	0.805337
253	USV	TRUE	0.909876	587.454	587.481	0.0268	83.9167	83.5307	84.2046	0.673828	0.228434	10.5674	1.004	-55.8368	0.835145
254	USV	TRUE	0.648261	588.033	588.035	0.002	86.638	86.3619	86.6647	0.302814	0.114253	113.873	1.03232	-63.3216	0.700958
255	USV	TRUE	0.966735	588.667	588.669	0.002	88.6283	88.1651	89.1181	0.952975	0.366077	-488.574	1.00178	-61.0122	0.703441
256	USV	TRUE	0.983339	588.966	588.969	0.0032	81.8307	76.4795	85.2893	8.80982	3.37443	-3036.8	1.01781	-59.5767	0.817562
257	USV	TRUE	0.976044	589.114	589.15	0.0356	89.3267	83.0525	91.2267	8.17419	3.05023	-218.29	1.05842	-59.8365	0.777672
258	USV	TRUE	0.993599	589.278	589.28	0.0016	73.0257	71.3157	75.8045	4.48878	1.79186	-2805.49	1.00261	-59.8664	0.846786
259	USV	TRUE	0.94431	589.468	589.488	0.02	75.9677	75.4367	77.5264	2.08976	0.842195	-77.9376	1.67041	-55.1502	0.714654
260	USV	TRUE	0.930347	590.203	590.214	0.0108	74.4698	71.2858	75.2462	3.96046	0.949083	-229.4	1.12685	-49.3909	0.873541
261	USV	TRUE	0.93987	590.445	590.45	0.0052	81.9484	81.3398	82.8168	1.47696	0.502992	-298.426	1.00611	-57.767	0.794547
263	USV	TRUE	0.938854	593.599	593.615	0.0156	79.9646	79.5044	82.065	2.56056	0.731185	46.4079	1.08928	-53.05	0.861739
264	USV	TRUE	0.866894	593.75	593.752	0.002	73.639	72.8463	74.1288	1.28251	0.503743	-665.428	1.01432	-59.4002	0.844616
265	USV	TRUE	0.979412	595.535	595.547	0.0124	83.8223	81.2765	87.0508	5.77425	1.68241	-446.907	1.00593	-60.8464	0.659676
266	USV	TRUE	0.889015	595.99	595.996	0.006	76.8549	76.3599	78.672	2.31213	0.902045	-399.962	1.00442	-56.3855	0.831679
267	USV	TRUE	0.865006	596.236	596.238	0.002	78.4948	78.0851	79.813	1.72782	0.623925	-767.215	1.07903	-64.6783	0.704935
268	USV	TRUE	0.971725	596.567	596.573	0.006	86.2504	85.2707	89.2417	3.97103	1.35518	676.373	1.01577	-69.6796	0.595302
269	USV	TRUE	0.901573	596.644	596.652	0.0076	85.1581	83.7851	86.2714	2.48634	0.748426	-315.292	1.00487	-62.612	0.727551
270	USV	TRUE	0.89035	596.837	596.944	0.1068	87.7997	81.3649	90.3083	8.94342	2.60208	-2.18282	1.09592	-52.2031	0.861021
271	USV	TRUE	0.960658	597.097	597.147	0.0504	82.2185	55.4801	87.652	32.1719	8.47973	368.775	1.51329	-53.2296	0.781798
272	USV	TRUE	0.793624	599.538	599.546	0.0084	80.9573	74.7526	83.4659	8.71334	3.36905	-1245.42	1.10374	-62.4242	0.791218
273	USV	TRUE	0.974147	599.696	599.699	0.0028	62.1033	61.7863	62.1486	0.362346	0.167018	-132.562	1.00217	-37.4214	0.914569
274	USV	TRUE	0.905226	599.895	599.938	0.0428	85.458	56.7906	87.9783	31.1876	13.0183	898.002	1.43577	-54.1682	0.782745
