# Supplementary material for: Bazedoxifene reverses sexually dimorphic autistic-like abnormalities in biallelic MDGA1-mutant mice
Source: EMBO Mol Med. 2026 Mar 20;18(4):1358–98. doi: 10.1038/s44321-026-00402-y (PMC13084050; doi:10.1038/s44321-026-00402-y)
Supplement: Supplementary file 18 — Source data Fig. 4 [file 44321_2026_402_MOESM18_ESM.zip › Panel C/Batch1/P9/P9_het_769.xlsx]

## Sheet: Sheet1
ID	Label	Accepted	Score	Begin Time (s)	End Time (s)	Call Length (s)	Principal Frequency (kHz)	Low Freq (kHz)	High Freq (kHz)	Delta Freq (kHz)	Frequency Standard Deviation (kHz)	Slope (kHz/s)	Sinuosity	Mean Power (dB/Hz)	Tonality
8	USV	TRUE	0.792387	207.342	207.352	0.01	55.5976	54.0761	57.2226	3.14649	0.953009	293.897	1.12127	-47.9851	0.839945
12	USV	TRUE	0.911478	218.827	218.84	0.0132	80.3629	73.6637	81.9734	8.30979	1.66779	-441.767	1.06382	-52.6806	0.848598
13	USV	TRUE	0.936476	219.032	219.037	0.0052	75.0702	74.4737	80.6891	6.21538	2.3627	1236.12	1.01776	-57.7523	0.836463
15	USV	TRUE	0.694123	225.392	225.394	0.002	85.2227	82.7289	85.6769	2.94799	1.14933	1381.75	1.1414	-71.5628	0.610586
16	USV	TRUE	0.82159	225.561	225.576	0.0152	81.431	79.8084	81.9709	2.16247	0.812533	144.366	1.04117	-65.5522	0.526342
18	USV	TRUE	0.967523	228.472	228.48	0.008	73.9567	73.3704	74.3575	0.987116	0.349327	-49.4714	1.06107	-54.9695	0.799466
19	USV	TRUE	0.676729	230.988	230.991	0.0028	73.5883	73.1504	73.759	0.608598	0.216448	-213.822	1.00844	-60.5504	0.642339
21	USV	TRUE	0.893701	253.492	253.502	0.0104	82.2262	81.4457	82.9943	1.54861	0.555713	82.86	1.08027	-69.022	0.657341
22	USV	TRUE	0.753272	253.617	253.628	0.0104	77.2059	76.029	81.8058	5.77682	2.82312	522.05	1.03585	-76.5822	0.435578
23	USV	TRUE	0.708008	262.027	262.029	0.0016	90.7311	89.6089	90.9182	1.30923	0.530841	701.372	1.21969	-69.4548	0.657691
24	USV	TRUE	0.878097	262.161	262.163	0.0024	94.1469	93.4122	94.6813	1.26915	0.45884	-528.812	1.0035	-63.1467	0.740024
25	USV	TRUE	0.797315	262.279	262.283	0.004	89.1707	86.4646	90.8348	4.37024	1.56175	-220.94	2.87543	-60.3002	0.782368
26	USV	TRUE	0.637538	265.395	265.397	0.002	91.6901	91.6901	91.6901	0	4.76647e-15	-1.65336e-13	1	-71.1725	0.526619
27	USV	TRUE	0.651412	270.106	270.11	0.0032	77.0351	75.6695	77.6289	1.95939	0.63767	552.005	1.05264	-70.657	0.548302
29	USV	TRUE	0.725567	292.813	292.815	0.0016	66.5486	66.13	67.5015	1.37157	0.556377	-857.232	1.02519	-68.601	0.698994
30	USV	TRUE	0.802787	293.245	293.288	0.0428	50.8736	50.8698	72.0687	21.1989	9.47959	502.017	1.00377	-68.616	0.484648
31	USV	TRUE	0.750171	309.195	309.204	0.0084	68.0286	66.913	71.723	4.80999	1.81942	590.737	1.01824	-76.2628	0.451054
32	USV	TRUE	0.886017	316.315	316.317	0.0028	79.5195	79.3488	79.6159	0.267189	0.108283	1.92056e-13	1.03789	-58.6733	0.795969
33	USV	TRUE	0.854078	316.503	316.505	0.0016	85.628	83.9447	86.0644	2.1197	0.887173	-1324.81	1.05854	-57.6823	0.856324
34	USV	TRUE	0.649573	318.935	318.938	0.0028	78.833	78.3358	79.3303	0.994537	0.362471	-369.329	1.0019	-69.4406	0.59867
35	USV	TRUE	0.725138	322.633	322.635	0.002	86.5743	86.1112	87.0642	0.952975	0.366077	-488.574	1.00178	-63.0552	0.766094
37	USV	TRUE	0.846495	335.576	335.586	0.01	79.7826	39.823	89.8616	50.0386	17.7533	4946.78	1.84668	-60.174	0.724587
38	USV	TRUE	0.814591	335.772	335.775	0.0032	79.7177	78.921	80.9067	1.98567	0.750353	635.975	1.02453	-70.9906	0.581974
39	USV	TRUE	0.638321	336.735	336.753	0.018	64.6805	63.9907	71.6778	7.68708	2.50757	-438.727	1.02992	-76.5632	0.406138
41	USV	TRUE	0.828603	344.036	344.048	0.0116	56.4995	55.1932	57.6379	2.44463	0.847034	-215.867	1.0954	-57.1935	0.730153
43	USV	TRUE	0.860412	392.73	392.757	0.0272	76.987	76.4116	82.6342	6.22259	2.21775	212.433	1.03065	-71.6147	0.468955
44	USV	TRUE	0.641334	397.272	397.368	0.096	72.5807	53.8033	85.0792	31.276	5.1921	14.8835	6.52199	-88.1816	0.207276
45	USV	TRUE	0.600041	402.774	402.777	0.0028	81.8867	81.6269	82.0351	0.408206	0.145426	-44.1781	1.06482	-67.6968	0.609643
46	USV	TRUE	0.883702	411.013	411.015	0.002	84.8719	82.8769	86.8669	3.99002	1.63575	2164.23	1.00839	-70.5377	0.65347
47	USV	TRUE	0.722639	413.926	413.931	0.0044	84.3372	81.9009	87.0744	5.17352	2.37962	-1449.56	1.14827	-64.7547	0.722885
48	USV	TRUE	0.887609	420.898	420.901	0.0024	96.0297	95.1614	96.1633	1.00196	0.375669	389.651	1.07534	-60.2886	0.753064
49	USV	TRUE	0.972628	421.003	421.026	0.0228	87.5842	82.6324	90.5451	7.91268	3.06665	-83.7937	1.43804	-58.869	0.797059
50	USV	TRUE	0.711174	421.133	421.138	0.0056	64.5453	64.3529	65.4069	1.05398	0.353246	138.623	1.03949	-69.8289	0.590476
51	USV	TRUE	0.933337	421.295	421.308	0.0132	69.2719	68.5587	70.0517	1.49303	0.493441	0.218364	1.10908	-63.1214	0.702421
52	USV	TRUE	0.944905	421.446	421.448	0.002	77.096	75.8981	78.374	2.47595	0.917855	1225.89	1.00069	-76.5582	0.493868
53	USV	TRUE	0.777171	423.352	423.353	0.0016	91.9633	91.9633	91.9633	0	7.94411e-15	7.2656e-12	1	-70.7748	0.569944
54	USV	TRUE	0.686698	431.661	431.665	0.004	78.0317	77.4379	78.1504	0.712504	0.274186	-190.608	1.02264	-66.2626	0.665833
55	USV	TRUE	0.721939	431.755	431.758	0.0032	68.4974	65.9814	68.6607	2.67931	0.912804	606.124	1.29537	-52.4266	0.869842
56	USV	TRUE	0.608325	432.12	432.123	0.0028	77.4694	77.217	77.5956	0.378518	0.140583	-26.5069	1.06429	-67.4327	0.650093
57	USV	TRUE	0.740416	432.292	432.296	0.004	80.9182	80.5758	81.2689	0.693046	0.279325	178.743	1.00533	-67.0806	0.633251
58	USV	TRUE	0.809771	438.645	438.699	0.0548	54.5624	50.7489	82.0011	31.2522	5.59212	192.288	1.42991	-42.3088	0.872515
59	USV	TRUE	0.983024	438.905	438.909	0.0036	71.846	68.6398	72.1578	3.51799	1.21062	822.034	1.25436	-57.5974	0.809508
60	USV	TRUE	0.76721	439.794	439.828	0.0332	76.6302	74.5235	82.6307	8.10716	3.56017	215.474	1.02942	-72.8463	0.551857
61	USV	TRUE	0.890862	439.973	439.977	0.004	76.6536	75.1469	77.0692	1.92228	0.615601	437.556	1.04397	-63.7697	0.723509
62	USV	TRUE	0.651314	441.733	441.735	0.002	77.8848	77.6087	77.9116	0.302814	0.114253	-113.873	1.03232	-68.8185	0.586173
63	USV	TRUE	0.651943	450.702	450.724	0.022	78.7855	78.3989	81.2865	2.8876	1.0055	-120.895	1.00952	-71.6017	0.493369
64	USV	TRUE	0.749486	450.784	450.786	0.0024	64.9037	64.4645	65.3997	0.935162	0.369074	389.651	1.00058	-75.672	0.474832
65	USV	TRUE	0.704446	450.926	450.942	0.0164	75.6708	74.2545	76.9054	2.65086	0.917368	-69.7243	1.12989	-67.4562	0.651666
66	USV	TRUE	0.922306	455.302	455.305	0.0024	84.015	84.015	84.015	1.42109e-14	3.55271e-15	-3.78658e-12	1	-65.6225	0.642192
67	USV	TRUE	0.836227	468.833	468.851	0.0184	55.1491	52.0184	56.4553	4.43696	1.28055	-19.2833	1.43082	-57.5272	0.788971
68	USV	TRUE	0.74421	469.009	469.011	0.0016	53.0132	52.7372	53.1112	0.374065	0.153618	-233.791	1.01068	-53.3592	0.775766
69	USV	TRUE	0.608688	471.021	471.031	0.0096	83.2226	81.2781	83.564	2.28589	0.697615	235.003	1.01193	-67.2925	0.599287
70	USV	TRUE	0.767464	472.933	472.956	0.0232	74.8606	73.2177	75.0095	1.79176	0.938136	-75.7101	1.00051	-74.0673	0.520922
71	USV	TRUE	0.893584	473.495	473.502	0.0072	80.2486	79.1576	80.8869	1.72931	0.505465	-221.746	1.008	-67.3202	0.601606
72	USV	TRUE	0.834543	477.24	477.279	0.0388	79.4048	78.6592	79.8013	1.1421	0.429185	-0.688515	1.01379	-62.3302	0.780108
73	USV	TRUE	0.895319	477.727	477.729	0.0016	80.3532	79.6763	80.6738	0.997506	0.403004	-623.441	1.0194	-62.6398	0.780755
74	USV	TRUE	0.813026	477.934	477.947	0.0136	57.0419	53.0192	58.8513	5.83209	1.876	-468.199	1.03377	-43.7073	0.867345
75	USV	TRUE	0.932047	478.157	478.165	0.0072	79.1422	78.0834	79.3296	1.24619	0.395819	-153.652	1.02204	-64.2345	0.709958
76	USV	TRUE	0.989471	478.387	478.397	0.0092	80.5033	80.1225	81.0164	0.89382	0.280432	16.5743	1.02762	-61.5293	0.762035
77	USV	TRUE	0.911485	480.09	480.166	0.0756	53.2441	48.8953	97.3719	48.4766	16.0209	-262.533	2.2976	-66.0189	0.543785
78	USV	TRUE	0.680687	485.422	485.424	0.002	61.4296	60.8374	62.3247	1.48735	0.52893	-695.328	1.01886	-72.9438	0.603754
79	USV	TRUE	0.645421	488.89	488.891	0.0016	70.7804	70.531	70.8516	0.320627	0.129065	155.86	1.04572	-72.8408	0.489451
80	USV	TRUE	0.876513	488.943	488.954	0.0112	70.1997	69.7989	72.0584	2.25945	0.728635	-187.039	1.01516	-64.4253	0.712498
81	USV	TRUE	0.916038	489.255	489.257	0.0024	68.0083	66.8728	68.372	1.49923	0.536333	473.147	1.26686	-64.0092	0.739775
82	USV	TRUE	0.713462	494.509	494.511	0.002	71.7165	71.2534	71.8768	0.623441	0.243171	-311.721	1.01894	-71.2385	0.54549
83	USV	TRUE	0.686351	494.642	494.679	0.0368	49.0506	48.4727	78.1688	29.6961	13.6982	852.835	1.0486	-66.59	0.592351
84	USV	TRUE	0.739879	495.228	495.232	0.0044	56.7524	54.1622	58.4817	4.31956	1.86096	1224.1	1.22546	-39.232	0.887582
85	USV	TRUE	0.740376	495.787	495.79	0.0028	70.556	70.1108	71.646	1.53524	0.53312	-528.672	1.01201	-74.9088	0.478221
86	USV	TRUE	0.842576	497.269	497.272	0.0028	82.6957	81.9609	83.1632	1.20235	0.414314	-418.808	1.00696	-63.858	0.724192
88	USV	TRUE	0.978483	498.133	498.159	0.0264	80.0737	77.4909	80.5636	3.07268	1.04333	120.203	1.03157	-63.7991	0.713774
91	USV	TRUE	0.689151	499.794	499.796	0.0024	82.2999	81.6988	82.9011	1.20235	0.432896	-500.98	1	-75.6946	0.476803
92	USV	TRUE	0.802265	501.154	501.164	0.01	86.2825	84.3935	86.8322	2.43876	0.804407	-199.524	1.07645	-71.5351	0.498443
93	USV	TRUE	0.633774	501.503	501.506	0.0024	79.7752	79.508	80.0424	0.534378	0.192398	-222.658	1	-72.2176	0.458037
94	USV	TRUE	0.950888	503.005	503.036	0.0308	74.205	73.2995	83.0358	9.73628	3.39546	-314.024	1.00083	-67.2075	0.492964
95	USV	TRUE	0.855291	504.261	504.317	0.056	80.4189	79.792	90.3922	10.6002	4.54407	183.063	1.00442	-67.198	0.648604
96	USV	TRUE	0.982986	504.497	504.512	0.0152	58.5225	58.0863	59.3105	1.22423	0.526064	-67.6073	1.01502	-43.7028	0.91381
97	USV	TRUE	0.833807	504.816	504.823	0.0072	76.8236	72.0254	79.0085	6.98306	2.64694	-1097.52	1.02407	-70.6811	0.552816
98	USV	TRUE	0.896059	508.732	508.742	0.0096	80.9609	80.4855	82.0992	1.61364	0.670676	160.585	1.00329	-68.5188	0.630535
99	USV	TRUE	0.987226	511.635	511.673	0.0388	74.2439	72.3245	81.5208	9.19631	2.71914	-30.9586	1.17293	-56.1045	0.773316
100	USV	TRUE	0.787617	511.863	511.867	0.0036	76.9342	74.0881	77.0727	2.98453	1.24597	814.342	1.11333	-68.4683	0.641445
102	USV	TRUE	0.816493	515.364	515.388	0.024	73.1339	65.0218	77.774	12.7522	4.16546	-397.992	1.42293	-61.4597	0.788083
103	USV	TRUE	0.893979	515.536	515.541	0.0048	74.5249	73.7052	75.2409	1.53574	0.613146	-341.513	1.00515	-56.4158	0.760525
105	USV	TRUE	0.88571	518.694	518.696	0.0016	65.1704	64.8943	65.2683	0.374065	0.153618	-233.791	1.01068	-66.9485	0.546457
106	USV	TRUE	0.829869	518.875	518.878	0.0032	78.4736	77.1674	79.0822	1.91486	0.692341	-621.586	1.02039	-57.8352	0.785391
107	USV	TRUE	0.85874	519.099	519.11	0.0108	81.0722	80.0919	81.4353	1.34337	0.410559	93.1108	1.02391	-56.5512	0.78794
108	USV	TRUE	0.975757	524.163	524.183	0.02	70.1355	68.3013	81.7944	13.4931	6.46193	-657.768	1.00409	-58.5059	0.773979
109	USV	TRUE	0.897343	524.304	524.321	0.0176	65.6177	64.7189	66.5549	1.83601	0.573107	61.0263	1.0418	-65.2644	0.702215
110	USV	TRUE	0.97603	524.357	524.382	0.0252	82.3152	79.7055	83.3988	3.6933	1.16055	99.7529	1.08038	-53.8668	0.870042
111	USV	TRUE	0.939415	524.592	524.595	0.0024	71.2504	69.7141	72.1188	2.4047	0.876855	1001.96	1.01242	-64.7215	0.777916
112	USV	TRUE	0.941104	524.866	524.874	0.0084	68.3881	67.2896	69.0635	1.77384	0.561622	-63.7631	1.12772	-60.3323	0.78364
113	USV	TRUE	0.719751	529.638	529.644	0.0064	71.041	70.7738	71.1746	0.400784	0.147907	-18.0546	1.02112	-66.3893	0.606861
114	USV	TRUE	0.735889	531.221	531.226	0.0052	73.3917	72.4788	74.0894	1.61056	0.520756	-309.845	1.00401	-74.4559	0.455959
115	USV	TRUE	0.798793	531.44	531.517	0.0764	52.197	51.8955	77.3495	25.454	12.2122	331.433	1.09977	-54.5716	0.779505
116	USV	TRUE	0.812171	531.971	531.975	0.004	72.872	71.7439	74.3638	2.61994	0.845907	-635.08	1.00456	-54.935	0.84161
117	USV	TRUE	0.880744	532.688	532.693	0.0056	50.5608	50.2285	50.6293	0.400784	0.14736	-4.16025	1.02265	-49.985	0.762203
118	USV	TRUE	0.763048	532.886	532.892	0.006	72.7935	72.1476	76.2365	4.0889	1.55618	-613.47	1.05549	-66.2698	0.582896
119	USV	TRUE	0.944903	533.218	533.227	0.0092	78.7182	77.4305	79.0707	1.64024	0.518519	-146.809	1.0391	-54.8237	0.849165
121	USV	TRUE	0.622442	539.346	539.348	0.0016	67.1328	66.4559	67.4534	0.997506	0.403004	-623.441	1.0194	-65.7844	0.728354
122	USV	TRUE	0.763721	539.533	539.562	0.0288	67.774	67.332	71.1979	3.86587	1.4979	-135.068	1.02869	-64.6574	0.592099
123	USV	TRUE	0.861715	539.968	539.974	0.006	68.5016	66.6758	70.0008	3.32502	1.12437	-588.788	1.01459	-53.1641	0.844584
124	USV	TRUE	0.871902	540.849	540.894	0.0452	70.2931	46.0461	70.8634	24.8172	12.7342	551.187	1.01648	-69.6045	0.460205
125	USV	TRUE	0.837481	541.123	541.164	0.0408	63.6004	63.2486	71.9909	8.74233	4.6683	-213.381	1.00017	-63.7156	0.624078
126	USV	TRUE	0.846867	541.905	541.911	0.0064	65.3677	64.5978	65.8449	1.2471	0.404576	26.0855	1.12392	-70.2937	0.592209
127	USV	TRUE	0.921394	547.517	547.524	0.0072	80.2566	78.6832	82.1121	3.42893	1.05432	-466.93	1.00585	-55.7571	0.837594
128	USV	TRUE	0.94487	547.614	547.658	0.044	76.4271	65.0458	79.3281	14.2823	4.04688	-304.494	1.04122	-59.3052	0.773185
129	USV	TRUE	0.92101	547.873	547.874	0.0016	68.1685	67.8924	68.2665	0.374065	0.153618	-233.791	1.01068	-55.0676	0.830612
130	USV	TRUE	0.913299	548.112	548.125	0.0136	76.9011	70.6999	79.0644	8.36451	3.28304	-647.884	1.01957	-62.496	0.722671
131	USV	TRUE	0.781158	548.372	548.401	0.0296	74.9436	65.3112	78.8776	13.5663	4.22174	-456.347	1.00828	-57.6985	0.771568
133	USV	TRUE	0.93476	551.906	551.914	0.008	66.0461	65.2352	66.2528	1.01758	0.379012	-132.241	1.00771	-63.4684	0.709673
134	USV	TRUE	0.810284	553.41	553.418	0.008	48.9223	46.5473	49.9985	3.45119	1.13417	-449.677	1.01734	-52.0806	0.781192
135	USV	TRUE	0.954114	553.698	553.703	0.0052	69.7815	68.4454	70.3638	1.91846	0.741676	-390.056	1.00369	-63.7776	0.651817
137	USV	TRUE	0.952857	557.96	558.03	0.07	67.6115	61.3416	70.1795	8.83789	2.565	-130.598	1.01287	-55.9256	0.777221
138	USV	TRUE	0.933147	558.142	558.144	0.0016	69.3655	68.8401	69.7129	0.872818	0.347517	-545.511	1.00577	-58.8945	0.761751
139	USV	TRUE	0.921741	558.312	558.318	0.006	77.5301	74.6727	78.8438	4.17112	1.39968	-714.633	1.03496	-52.8502	0.866623
140	USV	TRUE	0.953202	558.58	558.581	0.0016	80.0042	79.6569	80.5297	0.872818	0.347517	545.511	1.00577	-58.311	0.845072
143	USV	TRUE	0.899957	560.029	560.061	0.0316	80.597	67.2524	84.3656	17.1132	5.52627	-550.19	1.04263	-51.0674	0.84778
144	USV	TRUE	0.977976	560.271	560.506	0.235	73.8976	57.8312	81.9168	24.0856	7.09811	-66.6992	1.32662	-50.944	0.800351
145	USV	TRUE	0.969205	560.481	560.503	0.0224	51.1016	48.3166	81.5466	33.23	13.7365	1668.3	1.49089	-46.6889	0.858079
146	USV	TRUE	0.885124	560.709	560.712	0.0028	81.9888	81.7364	82.115	0.378518	0.140583	-26.5069	1.06429	-66.6191	0.643282
147	USV	TRUE	0.758112	562.232	562.248	0.0168	68.7628	64.0944	78.1537	14.0593	5.20162	-950.78	1.05928	-60.9907	0.784777
149	USV	TRUE	0.666965	562.842	562.846	0.0032	75.6713	74.9143	75.9607	1.04649	0.343976	153.077	1.21227	-67.3625	0.702865
150	USV	TRUE	0.878058	566.536	566.547	0.0112	76.2472	73.1152	78.7349	5.61976	1.69604	-120.432	1.52195	-66.1899	0.716741
151	USV	TRUE	0.857561	566.821	566.825	0.0044	70.0437	69.5713	70.3595	0.788212	0.300523	-163.147	1.01786	-62.03	0.75735
152	USV	TRUE	0.98876	567.402	567.408	0.0056	75.4863	73.9257	76.1251	2.19938	0.703713	-302.135	1.15971	-58.2111	0.841716
153	USV	TRUE	0.660968	567.732	567.738	0.0056	67.7199	67.1039	67.8238	0.719926	0.245925	-26.6394	1.07153	-60.7343	0.77926
154	USV	TRUE	0.839044	572.61	572.616	0.0052	79.2676	78.5619	79.5161	0.954263	0.388722	147.131	1.03613	-61.5477	0.762762
155	USV	TRUE	0.96746	572.799	572.806	0.0064	82.225	82.145	82.5656	0.420627	0.133014	16.0247	1.02008	-55.6587	0.840598
158	USV	TRUE	0.793688	579.274	579.285	0.0112	68.6272	66.6757	69.7182	3.04257	0.966978	-278.555	1.00431	-58.024	0.779467
159	USV	TRUE	0.947933	582.663	582.677	0.014	68.5991	66.4691	69.3042	2.83517	0.839857	55.1247	1.12542	-57.2265	0.846837
160	USV	TRUE	0.888188	582.921	582.931	0.0104	81.3689	78.6302	85.0878	6.45759	2.00416	-621.519	1.0051	-65.1317	0.601225
161	USV	TRUE	0.966252	583.112	583.134	0.022	70.1744	66.3744	71.0135	4.63913	1.26611	131.874	1.0576	-64.9212	0.70217
163	USV	TRUE	0.879959	595.722	595.727	0.0052	78.1978	77.7253	78.7073	0.981969	0.366579	-105.132	1.097	-60.0194	0.690172
165	USV	TRUE	0.600296	596.427	596.428	0.0016	90.6487	90.3726	90.7467	0.374065	0.153618	233.791	1.01068	-74.888	0.488918
166	USV	TRUE	0.930833	596.563	596.568	0.0056	72.8233	66.3806	74.0768	7.6962	2.78591	-1277.29	1.05901	-60.685	0.764196
167	USV	TRUE	0.909984	596.749	596.754	0.0048	67.9013	66.6383	69.7194	3.08116	1.20904	-643.672	1.00452	-60.5972	0.697369
168	USV	TRUE	0.944806	596.976	596.981	0.0052	69.975	68.1924	71.207	3.0146	0.998627	-588.796	1.00527	-56.8258	0.765414
169	USV	TRUE	0.930403	597.227	597.231	0.0048	70.9707	69.8946	71.8762	1.98165	0.639558	-409.633	1.00375	-60.3153	0.759815
170	USV	TRUE	0.857515	598.719	598.73	0.0108	69.8807	69.2856	70.6994	1.41383	0.496135	-24.3643	1.06179	-63.6817	0.771067
