# Supplementary material for: Bazedoxifene reverses sexually dimorphic autistic-like abnormalities in biallelic MDGA1-mutant mice
Source: EMBO Mol Med. 2026 Mar 20;18(4):1358–98. doi: 10.1038/s44321-026-00402-y (PMC13084050; doi:10.1038/s44321-026-00402-y)
Supplement: Supplementary file 18 — Source data Fig. 4 [file 44321_2026_402_MOESM18_ESM.zip › Panel C/Batch1/P9/P9_het_770.xlsx]

## Sheet: Sheet1
ID	Label	Accepted	Score	Begin Time (s)	End Time (s)	Call Length (s)	Principal Frequency (kHz)	Low Freq (kHz)	High Freq (kHz)	Delta Freq (kHz)	Frequency Standard Deviation (kHz)	Slope (kHz/s)	Sinuosity	Mean Power (dB/Hz)	Tonality
1	USV	TRUE	0.836811	1.38073	1.38673	0.006	58.2583	57.5384	59.0747	1.53634	0.45795	-239.684	1.00446	-53.3454	0.791703
2	USV	TRUE	0.864401	1.56713	1.56873	0.0016	56.2362	55.3099	56.8062	1.49626	0.597287	-935.162	1.00886	-57.3642	0.844978
3	USV	TRUE	0.651277	1.73713	1.73953	0.0024	84.9145	80.9907	90.404	9.41336	3.9434	-4135.88	1.00261	-66.9232	0.703121
4	USV	TRUE	0.895402	1.94513	1.94673	0.0016	72.3399	71.8145	72.6873	0.872818	0.347517	-545.511	1.00577	-59.0803	0.767178
5	USV	TRUE	0.852941	2.10386	2.10786	0.004	82.019	74.902	82.1151	7.21302	3.54299	-1848.66	1.05791	-65.9445	0.692747
6	USV	TRUE	0.747326	2.67506	2.67746	0.0024	70.8592	70.258	71.4604	1.20235	0.432896	-500.98	1	-65.8306	0.704884
7	USV	TRUE	0.649998	2.84066	2.84306	0.0024	83.2226	81.9757	83.8461	1.87032	0.806869	-779.302	1	-68.7564	0.62387
8	USV	TRUE	0.621083	3.77499	3.77699	0.002	66.4967	65.8599	66.6169	0.757036	0.287077	248.74	1.17926	-66.7871	0.724248
9	USV	TRUE	0.785686	3.94139	3.94299	0.0016	64.105	63.8556	64.1762	0.320627	0.129065	155.86	1.04572	-63.181	0.759324
10	USV	TRUE	0.846099	4.78971	4.79691	0.0072	78.8356	75.9678	79.6237	3.65597	1.30873	-519.718	1.00309	-67.3821	0.638986
11	USV	TRUE	0.611719	4.94051	4.94211	0.0016	83.2942	81.3793	85.7434	4.36409	1.72958	-2727.56	1.00067	-71.0324	0.632737
12	USV	TRUE	0.631089	5.41324	5.41524	0.002	80.3134	79.8637	80.7632	0.899537	0.320169	-425.594	1.00633	-75.6345	0.470663
13	USV	TRUE	0.644955	13.6939	13.7451	0.0512	88.4433	73.31	97.3199	24.0099	4.93733	-45.1174	4.66284	-88.2375	0.209314
14	USV	TRUE	0.68323	38.1592	38.212	0.0528	81.8253	67.694	88.416	20.722	4.78195	80.0941	4.40292	-88.704	0.207158
16	USV	TRUE	0.634043	50.8968	50.9	0.0032	83.434	82.8263	83.6177	0.791362	0.315944	-249.679	1.00482	-70.8126	0.527498
17	USV	TRUE	0.646439	55.9656	55.9672	0.0016	58.597	58.3209	58.695	0.374065	0.153618	-233.791	1.01068	-75.5237	0.447759
18	USV	TRUE	0.672751	60.3268	60.3436	0.0168	83.6831	74.4402	84.9877	10.5476	4.242	-606.987	1.00815	-72.241	0.45295
19	USV	TRUE	0.930228	72.884	72.902	0.018	54.1231	52.3047	54.4719	2.1672	0.522786	-58.0411	1.03493	-63.366	0.720585
20	USV	TRUE	0.669373	84.7863	84.8063	0.02	51.8168	47.616	52.752	5.13597	1.3165	-127.089	1.14686	-42.4692	0.870925
22	USV	TRUE	0.687719	125.564	125.567	0.0024	87.5458	84.2727	87.9837	3.71096	1.38935	-1419.44	1.20044	-72.7679	0.555548
23	USV	TRUE	0.651161	139.126	139.132	0.0064	63.3816	63.0161	63.5938	0.577638	0.197071	-49.4905	1.02384	-76.069	0.412302
24	USV	TRUE	0.88678	140.937	140.943	0.0056	59.9762	59.6274	60.3473	0.719926	0.172854	-85.2858	1.01407	-64.8034	0.658596
25	USV	TRUE	0.823607	166.173	166.181	0.0076	60.314	53.6962	60.5557	6.85944	2.50971	-858.042	1.16517	-66.7806	0.659236
26	USV	TRUE	0.604116	166.34	166.427	0.0864	75.4058	41.072	91.1551	50.0831	14.3192	223.262	7.77754	-86.1716	0.211497
27	USV	TRUE	0.978044	169.623	169.631	0.0072	51.6684	50.8817	52.4922	1.61056	0.519922	-230.275	1.00541	-59.8497	0.788974
28	USV	TRUE	0.802931	169.855	169.857	0.002	48.9628	48.6867	48.9895	0.302814	0.114253	-113.873	1.03232	-75.0385	0.438288
29	USV	TRUE	0.658395	170.146	170.148	0.0024	90.1782	89.9927	90.2598	0.267189	0.100127	27.8322	1.0391	-71.3932	0.52056
30	USV	TRUE	0.637649	172.707	172.708	0.0016	84.7718	84.4245	85.2973	0.872818	0.347517	-545.511	1.00577	-73.2228	0.472099
31	USV	TRUE	0.713502	175.06	175.072	0.012	88.82	84.7962	89.4731	4.67693	1.81619	-424.158	1.03511	-66.2702	0.660456
32	USV	TRUE	0.748391	181.747	181.763	0.0156	86.2401	84.2887	86.7615	2.47282	0.769819	-91.4499	1.03365	-75.9311	0.398955
33	USV	TRUE	0.722941	182.213	182.216	0.0028	94.6733	93.1889	95.3561	2.1672	0.772356	-770.466	1.02374	-72.8754	0.540936
34	USV	TRUE	0.722104	182.496	182.512	0.016	61.4305	59.6628	62.2757	2.61296	0.929822	150.6	1.01305	-77.4422	0.444869
35	USV	TRUE	0.67377	183.473	183.525	0.0512	54.2613	38.0667	61.0153	22.9486	4.3392	136.858	3.25448	-87.3147	0.233551
36	USV	TRUE	0.659446	185.495	185.497	0.0024	86.9905	86.9905	86.9905	2.84217e-14	1.08537e-14	-8.80217e-12	1	-69.6811	0.435841
37	USV	TRUE	0.734888	191.703	191.708	0.0052	91.8945	90.6772	92.7917	2.11442	0.719021	-397.603	1.00172	-72.5771	0.4472
38	USV	TRUE	0.73311	191.974	191.981	0.0068	59.7565	58.606	59.9742	1.36821	0.5036	-203.166	1.02194	-68.1553	0.43845
39	USV	TRUE	0.929146	192.261	192.266	0.0052	85.7814	85.4649	86.9764	1.51152	0.519638	-266.985	1.03282	-69.2456	0.416461
40	USV	TRUE	0.810411	192.655	192.669	0.014	59.785	59.3522	90.2249	30.8727	13.0432	2298.07	1.07206	-66.3427	0.591703
41	USV	TRUE	0.708726	192.87	192.902	0.0328	83.7963	51.5525	84.4792	32.9267	14.7865	1007.62	1.04506	-70.815	0.429846
42	USV	TRUE	0.849714	193.113	193.116	0.0036	87.8786	85.1177	90.3724	5.25472	1.72931	-1426.81	1.00142	-71.4282	0.489694
43	USV	TRUE	0.812174	193.502	193.508	0.0064	84.5216	83.9237	85.7162	1.79242	0.555326	-272.816	1.00304	-70.1922	0.526066
44	USV	TRUE	0.624033	193.714	193.738	0.0244	85.1876	82.5851	87.4141	4.82895	1.52081	-167.213	1.01097	-75.7665	0.406193
45	USV	TRUE	0.702035	201.877	201.883	0.006	60.9349	60.6527	61.0398	0.38711	0.13094	-33.8236	1.01162	-68.5159	0.647448
46	USV	TRUE	0.75348	202.092	202.131	0.0384	60.0014	59.7145	84.5324	24.8179	12.6366	664.062	1.02837	-70.0783	0.466107
47	USV	TRUE	0.653631	218.17	218.174	0.004	64.1746	63.9817	64.4121	0.430471	0.144597	-1.53325e-12	1.03801	-70.5562	0.538735
48	USV	TRUE	0.614544	221.808	221.812	0.0032	93.0056	92.0556	93.6364	1.58087	0.556497	-505.618	1.00526	-72.8361	0.504531
49	USV	TRUE	0.704357	224.547	224.554	0.0064	52.0666	52.0371	53.0274	0.99032	0.438405	-156.181	1.00961	-75.0042	0.454454
50	USV	TRUE	0.635551	224.736	224.754	0.018	61.0052	58.6232	61.4528	2.8296	1.20072	-157.305	1.00235	-76.9393	0.415486
51	USV	TRUE	0.610211	226.966	226.967	0.0016	93.3127	93.0633	93.3839	0.320627	0.129065	155.86	1.04572	-72.2956	0.562155
52	USV	TRUE	0.833819	230.444	230.449	0.0044	62.4493	59.5845	63.2064	3.6219	1.21261	-794.613	1.05909	-68.9512	0.6603
53	USV	TRUE	0.711691	232.578	232.58	0.0024	89.6196	89.2188	90.1539	0.935162	0.33784	-389.651	1.00212	-73.7217	0.443779
54	USV	TRUE	0.791458	235.081	235.085	0.0048	94.3399	92.1557	94.6731	2.51738	0.980347	-506.409	1.19861	-70.0701	0.59977
55	USV	TRUE	0.686332	245.237	245.248	0.0108	87.8944	86.5065	89.6609	3.15432	0.913161	-260.257	1.00881	-71.5653	0.4959
56	USV	TRUE	0.630358	245.533	245.537	0.0032	86.51	85.2854	88.1131	2.82775	0.983408	-895.269	1.00321	-71.2543	0.606575
57	USV	TRUE	0.721336	248.326	248.327	0.0016	88.9277	88.3042	89.5511	1.24688	0.492874	-779.302	1	-72.8242	0.455895
58	USV	TRUE	0.847377	250.008	250.016	0.008	64.1255	63.6256	65.4175	1.79187	0.724666	-215.104	1.00096	-65.856	0.518676
59	USV	TRUE	0.651073	250.384	250.391	0.0072	55.5679	51.7437	57.325	5.58128	2.43155	-936.082	1.08488	-75.4179	0.454769
60	USV	TRUE	0.736505	250.635	250.637	0.0016	89.3429	88.9421	89.5655	0.623441	0.249933	-389.651	1.00816	-67.9932	0.617302
61	USV	TRUE	0.702087	250.87	250.871	0.0016	59.48	59.2039	59.578	0.374065	0.153618	233.791	1.01068	-77.3389	0.40111
62	USV	TRUE	0.63784	253.872	253.874	0.0016	72.0533	70.9222	72.2938	1.37157	0.580791	-857.232	1.07696	-68.2071	0.667612
63	USV	TRUE	0.933735	254.034	254.04	0.0064	91.4338	90.3353	91.9533	1.61798	0.531688	-258.767	1.00781	-65.9935	0.66643
64	USV	TRUE	0.89735	254.405	254.408	0.0028	90.6557	89.8022	91.5093	1.70704	0.634129	-645	1.00629	-57.508	0.732056
65	USV	TRUE	0.777236	254.596	254.609	0.0128	57.0021	53.9793	58.4327	4.45344	1.38742	-206.675	1.24851	-57.7921	0.772621
66	USV	TRUE	0.905582	254.852	254.853	0.0016	51.6901	51.6901	51.6901	7.10543e-15	5.0243e-15	3.29355e-12	1	-68.2978	0.630779
67	USV	TRUE	0.685876	254.891	254.894	0.0028	90.6586	89.2114	91.7051	2.49377	0.876505	-890.631	1.00454	-69.4737	0.661935
68	USV	TRUE	0.83607	255.097	255.101	0.0044	72.809	70.3523	74.3899	4.03753	1.38289	-951.485	1.01402	-70.6859	0.610074
69	USV	TRUE	0.906064	256.939	256.941	0.0024	89.1477	88.5465	90.0829	1.53634	0.557485	-640.141	1.00745	-65.7738	0.64046
70	USV	TRUE	0.663226	259.38	259.384	0.0032	80.1929	79.4136	80.9944	1.58087	0.554413	-505.618	1.0023	-71.4838	0.5482
71	USV	TRUE	0.848867	264.199	264.21	0.0112	59.2759	57.0567	59.9602	2.90347	0.893558	-254.553	1.02729	-55.0334	0.77392
72	USV	TRUE	0.667843	264.484	264.489	0.0044	79.9518	78.5342	81.1319	2.59767	0.807585	-557.163	1.00834	-68.8638	0.475455
73	USV	TRUE	0.639241	264.715	264.725	0.01	84.1056	82.1834	86.8693	4.68596	1.26952	-422.394	1.0128	-72.5867	0.493389
74	USV	TRUE	0.901312	271.01	271.013	0.0036	58.4735	52.3653	59.1638	6.79848	2.24575	-1607.41	1.10861	-65.1977	0.732208
75	USV	TRUE	0.84247	272.165	272.177	0.012	74.7219	72.9002	76.0058	3.1056	0.937582	-246.764	1.01588	-72.3698	0.527846
76	USV	TRUE	0.908304	274.616	274.63	0.0144	58.0284	56.4179	58.2659	1.84806	0.508897	-103.556	1.02181	-52.287	0.791804
77	USV	TRUE	0.908541	274.858	274.866	0.0084	58.0152	57.0207	58.3364	1.31574	0.382796	-128.759	1.01953	-55.933	0.848613
78	USV	TRUE	0.819237	275.116	275.126	0.0104	63.4969	61.9086	64.1501	2.24142	0.741895	-226.441	1.01676	-56.8945	0.719572
79	USV	TRUE	0.890493	275.619	275.632	0.0136	64.2103	63.0588	64.3587	1.29997	0.48251	97.9509	1.00398	-54.6905	0.831075
80	USV	TRUE	0.940401	275.84	275.846	0.0056	52.6608	52.387	53.4446	1.05762	0.378687	-191.975	1.00282	-62.5856	0.763784
81	USV	TRUE	0.648413	276.283	276.376	0.0928	58.9339	41.715	78.884	37.169	9.98672	183.167	6.81917	-87.2431	0.204521
82	USV	TRUE	0.828674	276.55	276.576	0.026	83.7857	55.3007	88.3263	33.0256	7.11688	90.7677	1.80589	-73.3461	0.447777
83	USV	TRUE	0.719784	276.781	276.784	0.0028	81.4566	79.0816	81.7535	2.67189	0.891293	-671.507	1.30682	-70.2903	0.611121
84	USV	TRUE	0.863012	276.951	277.416	0.465	76.4679	41.5625	99.7683	58.2058	14.722	16.7662	18.2516	-87.5592	0.181713
85	USV	TRUE	0.792565	277.427	277.523	0.096	60.7468	48.2632	89.6478	41.3846	11.5539	14.6953	4.66442	-83.005	0.241625
86	USV	TRUE	0.704844	277.712	277.723	0.0104	85.3583	83.4591	92.2138	8.75464	3.69351	-811.89	1.00334	-74.1421	0.405579
87	USV	TRUE	0.737332	277.926	277.938	0.012	83.3041	81.583	89.8401	8.25711	3.24474	-675.873	1.00401	-73.8005	0.406717
88	USV	TRUE	0.730161	278.143	278.147	0.0048	83.5341	82.0349	85.3228	3.28791	1.06599	-683.469	1.00255	-72.2445	0.451514
89	USV	TRUE	0.807761	278.314	278.332	0.018	59.5833	58.8693	62.2537	3.3844	1.16611	-205.994	1.01262	-69.1553	0.407535
90	USV	TRUE	0.606673	278.561	278.563	0.0016	89.6164	88.4407	90.4358	1.99501	0.792986	-1246.88	1.00415	-73.7469	0.523627
91	USV	TRUE	0.721446	278.707	278.79	0.0832	63.6924	45.2563	97.2246	51.9683	12.0398	-28.1004	7.29454	-83.3486	0.244778
92	USV	TRUE	0.650338	278.979	278.98	0.0016	91.5005	91.1531	92.0259	0.872818	0.347517	-545.511	1.00577	-68.803	0.607789
93	USV	TRUE	0.781534	279.164	279.185	0.0208	88.3614	83.7475	89.0331	5.2856	2.26453	-269.465	1.00566	-72.7278	0.480794
94	USV	TRUE	0.863289	281.061	281.531	0.47	82.4947	53.4037	101.953	48.5493	10.1147	15.098	16.8735	-88.8918	0.183088
95	USV	TRUE	0.720545	281.438	281.446	0.0076	84.6458	82.679	85.9076	3.22854	1.0219	-427.542	1.01014	-69.0974	0.591576
96	USV	TRUE	0.899581	281.649	281.653	0.004	84.5536	83.3141	85.4739	2.15978	0.794564	-594.428	1.01398	-69.2403	0.497052
97	USV	TRUE	0.82552	282.86	282.906	0.046	84.2655	46.257	87.8676	41.6105	17.992	898.04	1.16757	-56.8804	0.700373
98	USV	TRUE	0.790439	283.125	283.335	0.21	56.6359	50.9901	86.6141	35.624	12.8075	-157.361	1.11262	-49.8102	0.81182
99	USV	TRUE	0.712004	283.569	283.573	0.0044	53.7018	52.4129	54.6233	2.21036	0.807911	-496.262	1.00225	-51.3395	0.835096
100	USV	TRUE	0.903938	284	284.002	0.0016	92.6253	92.3759	92.8746	0.498753	0.197149	-311.721	1	-70.1892	0.532922
101	USV	TRUE	0.626528	285.827	285.83	0.0024	60.2522	59.7179	60.3487	0.630863	0.237269	-250.49	1.03271	-69.5878	0.442376
102	USV	TRUE	0.676258	288.851	288.854	0.0036	83.506	82.2727	84.1193	1.84659	0.746595	-512.994	1	-70.0102	0.580564
103	USV	TRUE	0.607752	289.072	289.08	0.008	87.9382	84.1687	90.0494	5.88061	2.10025	-741.679	1.00383	-69.2817	0.58501
104	USV	TRUE	0.70162	289.471	289.474	0.0024	93.0573	91.855	93.9257	2.07072	0.748769	-862.798	1.00423	-75.9311	0.496451
105	USV	TRUE	0.826244	289.669	289.694	0.0252	85.3917	81.1163	92.4829	11.3665	4.69971	-461.111	1.00251	-69.4523	0.434989
106	USV	TRUE	0.807756	289.963	289.989	0.026	83.5893	79.5263	86.1248	6.59846	2.02892	-197.834	1.01766	-70.9274	0.540751
107	USV	TRUE	0.642358	292.13	292.132	0.0028	61.8851	61.8851	61.8851	1.42109e-14	4.45356e-15	-1.79439e-12	1	-71.598	0.526581
108	USV	TRUE	0.678594	292.395	292.401	0.0056	85.639	83.9175	86.9932	3.07562	0.996078	-537.1	1.00318	-67.1149	0.650297
109	USV	TRUE	0.651634	298.108	298.116	0.0088	87.8888	84.5247	88.8982	4.37349	1.14838	-464.195	1.02233	-75.5513	0.404087
110	USV	TRUE	0.811054	303.554	303.556	0.0016	64.8768	54.2515	90.2865	36.0349	14.6576	22521.8	1.00019	-70.1356	0.623012
111	USV	TRUE	0.69887	304.295	304.299	0.0036	62.5045	61.8365	63.2912	1.4547	0.575057	-468.256	1.0235	-72.0404	0.53697
112	USV	TRUE	0.800983	304.541	304.553	0.0116	87.5939	85.4045	89.3529	3.94846	1.22506	-340.02	1.00416	-65.4716	0.640661
113	USV	TRUE	0.724525	305.002	305.004	0.002	52.1322	51.8561	52.4083	0.552191	0.182612	-227.747	1.03518	-61.4126	0.579567
114	USV	TRUE	0.842867	305.217	305.219	0.002	54.8983	54.6935	55.691	0.997506	0.393399	-488.574	1.0672	-54.9216	0.783931
115	USV	TRUE	0.670447	306.781	306.788	0.0068	90.3602	89.1649	90.6843	1.51941	0.748162	-218.676	1.00428	-75.4314	0.439818
116	USV	TRUE	0.695447	307.944	307.947	0.0036	88.0668	86.2929	90.0781	3.78518	1.23655	-1019.5	1.00207	-71.0435	0.599829
117	USV	TRUE	0.624472	310.697	310.71	0.0136	86.9372	83.8283	93.791	9.96275	4.01977	-757.444	1.00224	-72.7206	0.486339
118	USV	TRUE	0.649261	310.966	310.973	0.0064	85.4903	84.5923	87.0418	2.44958	0.716752	-384.613	1.00758	-69.9517	0.537837
119	USV	TRUE	0.657151	314.16	314.163	0.0028	85.2613	84.1703	86.3523	2.18204	0.763557	-779.302	1	-70.597	0.598617
120	USV	TRUE	0.697676	315.554	315.556	0.0016	88.0152	87.6411	88.3893	0.74813	0.295724	-467.581	1	-73.5971	0.453348
121	USV	TRUE	0.780904	315.763	315.792	0.0292	63.7743	63.3381	91.9331	28.595	11.6896	1034	1.11241	-70.7185	0.453858
122	USV	TRUE	0.820531	317.709	317.736	0.0268	85.8238	79.9683	86.5776	6.60931	3.10402	-237.342	1.00171	-70.5096	0.487981
123	USV	TRUE	0.969787	322.387	322.389	0.0024	52.275	52.275	52.275	1.42109e-14	4.58653e-15	-8.59153e-13	1	-51.5029	0.772976
124	USV	TRUE	0.61567	323.127	323.13	0.0028	87.6226	86.7765	91.9644	5.18792	1.88296	-1754.75	1.12967	-72.6877	0.495524
125	USV	TRUE	0.672034	323.587	323.589	0.0016	75.0513	74.7752	75.1493	0.374065	0.153618	-233.791	1.01068	-75.1669	0.437951
126	USV	TRUE	0.645667	325.585	325.626	0.0416	66.1906	53.6179	74.5477	20.9298	3.97343	-104.796	4.84648	-90.3225	0.206201
127	USV	TRUE	0.725797	328.054	328.057	0.0032	89.8991	88.4147	91.146	2.73127	0.914956	-833.42	1.00257	-69.8456	0.590224
128	USV	TRUE	0.871639	328.263	328.275	0.0112	86.4399	84.4051	90.9404	6.53533	2.23823	-590.834	1.01481	-73.8341	0.43646
129	USV	TRUE	0.678664	328.539	328.542	0.0036	87.4234	86.0281	89.4422	3.41408	1.12301	-921.668	1.00571	-70.705	0.553911
130	USV	TRUE	0.694925	329.008	329.223	0.215	91.0724	87.1755	93.6072	6.43174	2.48685	-12.3756	2.06872	-74.7481	0.422776
131	USV	TRUE	0.717473	337.059	337.081	0.022	81.0105	78.3761	88.4529	10.0768	3.54242	-504.544	1.01992	-77.5786	0.406807
132	USV	TRUE	0.706207	337.394	337.397	0.0024	79.009	77.339	80.6789	3.33986	1.20249	-1391.61	1	-76.8861	0.495745
133	USV	TRUE	0.745226	338.265	338.269	0.004	83.0413	81.4827	84.5999	3.11721	1.03386	-779.302	1	-70.7955	0.542673
134	USV	TRUE	0.779528	338.555	338.56	0.0044	90.3389	88.5637	91.4764	2.91277	1.04345	-598.032	1.07984	-71.0387	0.594962
135	USV	TRUE	0.920067	338.794	338.805	0.0112	65.0143	64.9826	66.3042	1.32156	0.640867	-122.854	1.00132	-63.0767	0.764384
136	USV	TRUE	0.610229	338.853	338.857	0.004	89.5638	87.6267	90.7216	3.09494	1.01776	-759.566	1.0096	-68.9621	0.649966
137	USV	TRUE	0.745084	339.082	339.086	0.004	89.4927	88.6911	91.5724	2.88128	1.03621	-724.529	1.00442	-67.7032	0.568757
138	USV	TRUE	0.701587	339.402	339.412	0.01	91.0662	88.1568	91.9217	3.76498	1.23279	-372.451	1.0437	-65.9143	0.600856
139	USV	TRUE	0.644872	342.444	342.446	0.002	86.4563	85.9664	87.2489	1.28251	0.503743	-665.428	1.01432	-76.2695	0.447158
140	USV	TRUE	0.893154	346.272	346.274	0.0016	56.9131	56.8151	57.1892	0.374065	0.153618	-233.791	1.01068	-58.3941	0.696592
141	USV	TRUE	0.88347	346.476	346.483	0.0068	53.6348	53.0336	53.954	0.920318	0.27315	-120.75	1.01599	-66.2251	0.644527
142	USV	TRUE	0.670454	346.578	346.587	0.0092	85.3792	81.4604	88.6522	7.19184	2.08685	-734.915	1.00801	-59.9658	0.780514
143	USV	TRUE	0.902897	347.082	347.093	0.0112	86.9519	85.3561	87.5382	2.18204	0.69947	-205.573	1.02006	-66.8858	0.599984
144	USV	TRUE	0.645954	358.778	358.796	0.0176	84.9752	84.4517	88.906	4.45426	1.2719	-137.675	1.10419	-74.8723	0.442265
145	USV	TRUE	0.702375	359.037	359.093	0.056	90.1391	75.3101	94.8594	19.5493	4.03973	-196.124	2.51844	-83.8905	0.25041
146	USV	TRUE	0.770943	359.886	359.893	0.0072	81.3049	77.8018	83.101	5.29925	1.62209	-706.938	1.01923	-72.4549	0.496449
147	USV	TRUE	0.890425	360.199	360.201	0.0028	81.4867	81.0488	81.6574	0.608598	0.216448	-213.822	1.00844	-66.4763	0.529574
148	USV	TRUE	0.79521	360.45	360.458	0.0076	60.3196	58.6571	61.4848	2.82775	0.823432	-345.761	1.00741	-61.0781	0.632911
149	USV	TRUE	0.600765	360.677	360.683	0.006	87.784	85.65	88.8076	3.15762	1.30004	-522.322	1.00296	-67.5634	0.530858
150	USV	TRUE	0.662884	361.084	361.097	0.0124	93.6643	93.2363	94.4436	1.20735	0.362972	31.7716	1.02853	-73.2372	0.440137
151	USV	TRUE	0.760668	361.27	361.298	0.028	57.4916	54.5542	59.3432	4.789	1.16451	30.5251	1.1201	-74.0808	0.483818
152	USV	TRUE	0.638404	361.524	361.534	0.0096	59.6628	59.1873	59.9435	0.756259	0.259669	-34.4982	1.02257	-75.2663	0.465641
153	USV	TRUE	0.64812	361.6	361.604	0.004	86.7125	85.8961	87.3731	1.47696	0.533987	-398.76	1.01563	-76.1091	0.418523
154	USV	TRUE	0.888976	361.76	361.775	0.0148	57.1371	55.5473	59.1686	3.62126	1.10009	-228.143	1.01042	-74.6316	0.452121
155	USV	TRUE	0.720923	361.955	361.965	0.01	52.742	52.742	52.742	1.42109e-14	5.32907e-15	-7.05645e-13	1	-76.4754	0.407426
156	USV	TRUE	0.704449	362.255	362.257	0.002	90.0051	89.2258	90.7844	1.5586	0.583176	-779.302	1	-71.5473	0.479332
157	USV	TRUE	0.667722	362.505	362.52	0.0148	57.7989	57.5807	57.999	0.418309	0.164789	11.1757	1.00722	-73.3811	0.514247
158	USV	TRUE	0.606104	363.448	363.45	0.0016	91.441	90.9156	91.7884	0.872818	0.347517	-545.511	1.00577	-69.9648	0.599715
159	USV	TRUE	0.775186	363.872	363.88	0.0072	92.0853	90.5044	93.0353	2.53088	0.764627	-335.647	1.00974	-66.2735	0.644524
160	USV	TRUE	0.610236	375.342	375.35	0.008	88.2095	85.2279	88.7516	3.52365	1.48422	-482.822	1.01232	-75.4019	0.452973
161	USV	TRUE	0.745778	375.648	375.65	0.002	89.7436	89.1246	90.0598	0.935162	0.356582	-467.581	1.01392	-72.1745	0.492396
162	USV	TRUE	0.848688	387.799	387.843	0.044	61.8527	57.9981	62.2721	4.27401	1.99531	-91.7851	1.00452	-73.9351	0.438775
163	USV	TRUE	0.880421	388.049	388.057	0.008	54.3455	53.065	54.4346	1.36962	0.502148	-179.589	1.01189	-64.8537	0.703811
164	USV	TRUE	0.814381	390.176	390.183	0.0068	61.808	61.4671	61.8518	0.384713	0.104375	-30.8672	1.00974	-69.4638	0.481001
165	USV	TRUE	0.903601	390.349	390.354	0.0044	52.9986	51.907	54.2552	2.3482	0.863255	-557.428	1.00307	-65.2155	0.583662
166	USV	TRUE	0.776789	390.601	390.61	0.0092	94.2679	86.6996	96.2128	9.51313	3.45126	-1039.04	1.00085	-61.2247	0.696546
167	USV	TRUE	0.928806	390.91	390.916	0.006	53.4326	51.1244	55.1471	4.02268	1.26949	-662.243	1.02048	-64.0414	0.766823
168	USV	TRUE	0.66311	391.844	391.894	0.0496	74.9441	58.4229	79.6793	21.2564	4.67572	178.32	4.28891	-90.0893	0.184498
169	USV	TRUE	0.682412	393.45	393.452	0.0024	92.6602	91.9922	93.6621	1.66993	0.605239	-695.805	1.00647	-77.0585	0.446252
170	USV	TRUE	0.705401	393.868	393.997	0.1296	77.6893	45.968	100.846	54.8777	13.5714	55.6723	8.4479	-85.7817	0.213973
171	USV	TRUE	0.648394	394.408	394.415	0.0068	85.9928	84.2394	88.0858	3.8464	1.21857	-555.189	1.01795	-71.7981	0.544919
172	USV	TRUE	0.648249	394.67	394.671	0.0016	84.68	84.3327	85.2055	0.872818	0.347517	-545.511	1.00577	-73.474	0.395977
173	USV	TRUE	0.692463	395.147	395.157	0.0092	90.5864	88.9387	90.72	1.78126	0.532157	-143.427	1.04517	-71.0358	0.497411
174	USV	TRUE	0.652452	395.374	395.382	0.008	85.8686	82.9245	86.9187	3.99421	1.56379	-491.948	1.0014	-70.4523	0.580731
175	USV	TRUE	0.632916	396.673	396.685	0.012	56.7162	55.4354	57.9969	2.56148	1.36435	-221.898	1.0017	-78.0238	0.437448
176	USV	TRUE	0.644817	398.318	398.322	0.0048	59.1326	58.8215	59.1411	0.319628	0.117493	-66.8979	1.00234	-73.814	0.460373
177	USV	TRUE	0.688882	410.078	410.083	0.0044	89.3837	88.6851	90.2186	1.53349	0.589609	-330.91	1.01596	-76.1692	0.404537
178	USV	TRUE	0.943709	452.37	452.388	0.018	54.8849	49.7244	56.3174	6.59296	1.92066	-373.4	1.02861	-52.9038	0.863884
179	USV	TRUE	0.827778	452.965	452.972	0.0072	62.6769	62.1807	63.0095	0.828856	0.325225	-112.845	1.00025	-72.9468	0.474823
180	USV	TRUE	0.721556	453.513	453.55	0.0372	62.4768	53.0979	62.5268	9.42887	3.75294	-264.306	1.0036	-75.2892	0.451036
181	USV	TRUE	0.804543	460.73	460.734	0.0044	62.4176	61.4082	62.6922	1.28399	0.383889	222.139	1.08813	-58.2664	0.740184
182	USV	TRUE	0.801325	479.458	479.464	0.0056	62.7834	62.336	63.2135	0.877481	0.278868	50.5052	1.07055	-64.7065	0.720602
183	USV	TRUE	0.646055	482.089	482.114	0.0248	61.3015	54.568	61.4862	6.91825	2.71474	-288.484	1.01738	-75.7324	0.447153
184	USV	TRUE	0.633487	482.349	482.353	0.0032	89.7054	88.0726	90.5515	2.47892	0.893403	-804.041	1.01938	-68.8368	0.644045
185	USV	TRUE	0.608274	482.584	482.587	0.0028	91.3149	90.7211	91.9086	1.18751	0.402234	-409.973	1.00177	-68.4072	0.546917
186	USV	TRUE	0.843465	486.438	486.439	0.0016	62.7687	62.6975	63.0181	0.320627	0.129065	-155.86	1.04572	-72.7237	0.52865
187	USV	TRUE	0.684646	511.642	511.698	0.056	89.8065	76.1354	93.3691	17.2337	4.30386	42.7794	3.23972	-85.41	0.238127
188	USV	TRUE	0.786833	514.067	514.071	0.004	65.2245	64.8609	65.5511	0.690239	0.218464	161.764	1.00822	-72.7862	0.449748
189	USV	TRUE	0.771858	519.711	519.726	0.0152	54.6609	54.3461	54.6677	0.321604	0.170651	-21.3174	1.00001	-64.2314	0.520049
190	USV	TRUE	0.785676	519.99	519.997	0.0072	93.0433	91.1865	93.4891	2.30261	0.813982	-300.536	1.01873	-66.01	0.473377
191	USV	TRUE	0.72886	576.9	576.906	0.0056	83.3107	82.3061	84.5313	2.22517	0.747671	-365.629	1.01528	-75.401	0.434761
192	USV	TRUE	0.607509	578.044	578.048	0.004	78.1179	76.9933	78.665	1.67175	0.552181	-416.757	1.00042	-72.9158	0.534066
193	USV	TRUE	0.616265	578.612	578.617	0.0052	65.781	65.781	65.781	1.42109e-14	2.2033e-15	-8.27337e-13	1	-73.2493	0.4979
