# Supplementary material for: Bazedoxifene reverses sexually dimorphic autistic-like abnormalities in biallelic MDGA1-mutant mice
Source: EMBO Mol Med. 2026 Mar 20;18(4):1358–98. doi: 10.1038/s44321-026-00402-y (PMC13084050; doi:10.1038/s44321-026-00402-y)
Supplement: Supplementary file 18 — Source data Fig. 4 [file 44321_2026_402_MOESM18_ESM.zip › Panel C/Batch1/P9/P9_het_771.xlsx]

## Sheet: Sheet1
ID	Label	Accepted	Score	Begin Time (s)	End Time (s)	Call Length (s)	Principal Frequency (kHz)	Low Freq (kHz)	High Freq (kHz)	Delta Freq (kHz)	Frequency Standard Deviation (kHz)	Slope (kHz/s)	Sinuosity	Mean Power (dB/Hz)	Tonality
1	USV	TRUE	0.902659	15.1345	15.1369	0.0024	102.295	99.5564	102.785	3.22854	1.21398	1280.28	1.13204	-68.3623	0.682849
2	USV	TRUE	0.945718	17.4984	17.5024	0.004	88.449	87.3176	90.4733	3.15567	1.15279	785.273	1.02359	-62.9621	0.766647
3	USV	TRUE	0.72242	18.1087	18.1103	0.0016	73.5076	73.2583	73.5789	0.320627	0.129065	155.86	1.04572	-53.012	0.795943
4	USV	TRUE	0.839393	22.658	22.6616	0.0036	89.8841	78.9293	90.6782	11.7489	4.22127	3084.82	1.12733	-59.8228	0.800378
5	USV	TRUE	0.767606	24.6635	24.6655	0.002	89.9104	88.8015	90.6897	1.88814	0.719699	-956.156	1.00639	-56.7299	0.845237
6	USV	TRUE	0.702584	108.758	108.765	0.0064	85.6626	83.9853	85.915	1.9297	0.539548	-137.524	1.16707	-55.4887	0.843159
7	USV	TRUE	0.935479	118.175	118.177	0.002	65.4177	64.9679	65.8675	0.899537	0.320169	-425.594	1.00633	-61.7545	0.771292
8	USV	TRUE	0.924351	118.329	118.331	0.0016	93.5696	92.3406	94.0862	1.74564	0.709855	1091.02	1.02644	-68.6898	0.662006
9	USV	TRUE	0.743005	187.346	187.354	0.008	97.9685	96.0034	98.4212	2.41783	0.70093	152.163	1.18714	-73.9021	0.445712
11	USV	TRUE	0.789499	195.994	195.999	0.0052	70.3155	69.2022	71.0651	1.8629	0.662169	-390.426	1.02111	-50.8889	0.797963
12	USV	TRUE	0.614018	196.323	196.325	0.0024	89.3431	88.8088	89.4396	0.630863	0.237269	-250.49	1.03271	-71.6849	0.561108
13	USV	TRUE	0.681457	196.383	196.391	0.008	94.6564	94.1171	95.1224	1.00536	0.303147	20.6004	1.04912	-70.0727	0.530908
14	USV	TRUE	0.769862	225.622	225.627	0.0048	90.3008	89.7812	90.4344	0.653129	0.230236	-138.04	1.00997	-71.3745	0.494132
15	USV	TRUE	0.604744	226.142	226.186	0.0448	70.5167	70.2618	95.5869	25.325	12.6838	583.897	1.01825	-62.9846	0.498887
16	USV	TRUE	0.869598	226.394	226.398	0.0032	86.3861	40.8081	99.9683	59.1601	20.6763	15957.1	1.59518	-68.784	0.581366
17	USV	TRUE	0.816891	226.977	226.98	0.0032	92.0214	90.6558	93.8324	3.17658	1.08572	-986.497	1.00559	-69.7213	0.617155
18	USV	TRUE	0.666242	250.076	250.079	0.0032	61.9155	58.5682	63.0511	4.48284	1.64206	-1438	1.07593	-51.8958	0.860964
19	USV	TRUE	0.848235	250.296	250.311	0.0148	58.7932	55.5202	61.1967	5.6765	1.78559	-424.103	1.07642	-54.2837	0.799602
20	USV	TRUE	0.836228	250.506	250.536	0.03	90.6771	88.8512	92.6708	3.81964	1.17748	13.1859	1.13374	-70.577	0.64965
21	USV	TRUE	0.628511	250.746	250.747	0.0016	91.1847	89.5816	92.0753	2.49377	0.99973	-1558.6	1.00905	-65.9725	0.763728
22	USV	TRUE	0.988232	250.746	250.835	0.0892	88.6919	88.0388	92.5371	4.49832	1.2779	-33.9112	1.0217	-57.2754	0.716415
23	USV	TRUE	0.923398	250.984	250.987	0.0032	95.1862	92.7101	96.3001	3.59003	1.62234	1110.36	1.00284	-65.0226	0.760547
24	USV	TRUE	0.77546	251.155	251.168	0.0136	94.9887	94.6398	96.525	1.88517	0.430152	82.7378	1.02649	-61.5856	0.723153
25	USV	TRUE	0.717436	276.34	276.351	0.0112	87.3635	81.1142	91.9294	10.8152	3.48054	-932.647	1.0527	-62.7235	0.789304
26	USV	TRUE	0.954867	280.06	280.076	0.0156	66.2041	62.8283	66.8127	3.98441	1.20948	-172.29	1.10706	-46.6128	0.85196
27	USV	TRUE	0.81484	282.46	282.463	0.0028	79.7883	78.341	80.1668	1.82579	0.665929	641.466	1.0602	-66.7788	0.659447
28	USV	TRUE	0.871769	283.648	283.653	0.0048	88.7684	87.7189	89.818	2.0991	0.792696	-443.014	1.00073	-60.9955	0.763767
29	USV	TRUE	0.858605	285.126	285.131	0.0056	90.1474	89.6161	91.4567	1.84051	0.670374	-326.257	1.00201	-68.4632	0.579991
30	USV	TRUE	0.903568	285.575	285.595	0.02	83.353	82.1958	85.9132	3.71739	1.56345	-156.682	1.16371	-67.6166	0.578058
31	USV	TRUE	0.73463	285.779	285.783	0.004	97.4919	97.4333	98.1306	0.697278	0.338337	178.226	1.0026	-71.412	0.472459
32	USV	TRUE	0.812414	286.157	286.173	0.016	89.59	89.0605	91.6284	2.56783	0.739802	-123.563	1.03524	-67.4294	0.44824
33	USV	TRUE	0.819228	286.347	286.372	0.0256	89.7551	66.8079	90.2722	23.4643	9.40018	922.868	1.05482	-63.8277	0.643134
34	USV	TRUE	0.898154	337.933	337.945	0.012	66.8092	65.1567	67.1358	1.97913	0.54444	-49.9728	1.05847	-53.9294	0.871976
35	USV	TRUE	0.66831	338.109	338.112	0.0036	62.41	61.267	63.2932	2.02618	0.701432	-577.56	1.00352	-62.7747	0.65748
36	USV	TRUE	0.796701	338.977	338.986	0.0092	63.7062	59.7726	65.4219	5.64936	1.89161	-628.358	1.04771	-55.9675	0.793114
37	USV	TRUE	0.675553	340.555	340.558	0.0028	71.1138	70.4904	71.4701	0.979694	0.357812	-360.493	1.00885	-51.9345	0.768768
38	USV	TRUE	0.750152	340.754	340.757	0.0028	67.6826	66.3838	68.8479	2.46408	0.855809	-872.959	1.00059	-62.1273	0.703651
39	USV	TRUE	0.913377	342.128	342.13	0.0016	102.947	102.831	103.819	0.9886	0.403004	545.511	1.14964	-57.1442	0.831465
40	USV	TRUE	0.84357	342.264	342.266	0.002	92.3797	92.0902	92.6959	0.605629	0.218335	-290.727	1.00254	-55.2517	0.845001
41	USV	TRUE	0.965925	342.344	342.358	0.0144	89.057	87.118	91.4991	4.38114	1.30238	-176.225	1.19173	-58.5791	0.850171
42	USV	TRUE	0.801421	342.51	342.524	0.014	58.9864	57.0892	88.6237	31.5346	7.76863	1829.51	1.2869	-36.839	0.942394
43	USV	TRUE	0.983951	342.682	342.712	0.03	80.6807	65.7763	88.1398	22.3636	6.28086	385.694	1.81515	-52.5546	0.874847
44	USV	TRUE	0.92422	342.88	342.888	0.0072	88.2811	86.4925	89.5577	3.06525	0.898553	-396.65	1.00644	-56.7175	0.793925
45	USV	TRUE	0.764622	343.279	343.282	0.0028	48.6326	47.4748	49.2561	1.78126	0.613132	-614.959	1.01584	-60.2112	0.821825
46	USV	TRUE	0.633484	343.441	343.446	0.0048	49.7644	49.2587	50.232	0.973273	0.341419	-217.22	1.00349	-61.5475	0.574426
47	USV	TRUE	0.648391	344.222	344.224	0.0016	79.6658	78.7484	81.1175	2.36908	0.944761	-1480.67	1.00574	-70.5574	0.638893
48	USV	TRUE	0.77043	344.951	344.96	0.0088	91.334	90.2027	92.9891	2.78647	0.905812	-290.642	1.01983	-68.526	0.586206
49	USV	TRUE	0.852098	346.033	346.046	0.0132	91.6961	90.0781	92.3047	2.22658	0.604811	-1.89942	1.09056	-53.497	0.851852
50	USV	TRUE	0.83996	346.244	346.263	0.0188	62.304	59.4874	89.4582	29.9708	12.8973	1797.44	1.47224	-50.4138	0.859542
51	USV	TRUE	0.850606	346.409	346.44	0.0308	69.1015	58.132	72.0119	13.8799	2.5558	-410.123	1.04776	-49.5073	0.856942
52	USV	TRUE	0.83621	347.267	347.276	0.0092	88.216	77.6335	88.5046	10.8711	5.33325	-1220.84	1.01628	-64.9588	0.692261
53	USV	TRUE	0.980751	347.398	347.436	0.038	79.8754	67.2528	85.4405	18.1877	7.16315	430.459	1.10342	-66.2563	0.641226
54	USV	TRUE	0.845569	347.571	347.595	0.0244	66.3341	63.0091	69.9253	6.9162	2.06312	-228.579	1.08526	-41.3223	0.879588
55	USV	TRUE	0.776566	347.759	347.774	0.0148	59.788	56.2626	60.6219	4.35931	1.58243	-344.399	1.07773	-53.2843	0.716809
56	USV	TRUE	0.790275	353.042	353.044	0.0024	62.4993	62.0985	62.6997	0.601176	0.22042	-250.49	1.00609	-60.0456	0.671438
57	USV	TRUE	0.721821	353.283	353.296	0.0132	99.9881	98.2291	101.105	2.87635	1.05996	163.514	1.09849	-72.3958	0.54198
58	USV	TRUE	0.671703	409.729	409.731	0.002	60.8338	59.8808	62.1163	2.23548	0.86828	-1154	1.00701	-73.2958	0.597032
59	USV	TRUE	0.794534	449.557	449.575	0.0188	66.4092	63.8709	67.6626	3.79167	0.974122	-164.736	1.03042	-54.4218	0.780755
60	USV	TRUE	0.653329	451.465	451.466	0.0016	89.8303	88.9931	91.7362	2.74314	1.11275	-1714.46	1.0167	-64.5604	0.77845
61	USV	TRUE	0.730148	451.596	451.619	0.0224	51.662	43.7876	70.9951	27.2075	8.20725	203.489	1.86285	-74.1666	0.449223
62	USV	TRUE	0.663107	451.708	451.71	0.002	49.418	49.0529	50.0949	1.04204	0.442743	-572.548	1.05111	-69.2932	0.636516
65	USV	TRUE	0.690123	454.696	454.699	0.0032	80.8179	80.6992	81.0777	0.378518	0.131156	37.1096	1.04149	-65.6868	0.641842
66	USV	TRUE	0.637985	455.528	455.535	0.0068	66.4083	64.9685	67.4548	2.48634	0.797454	-371.632	1.00717	-51.8554	0.847932
67	USV	TRUE	0.625826	455.718	455.72	0.002	67.937	67.6609	68.2131	0.552191	0.182612	-227.747	1.03518	-57.1271	0.704622
68	USV	TRUE	0.853195	455.77	455.772	0.002	56.6891	56.1993	57.1522	0.952975	0.366077	-488.574	1.00178	-67.1262	0.692314
69	USV	TRUE	0.775433	456.019	456.027	0.0084	59.0094	58.6597	66.2148	7.55505	2.65065	-583.474	1.23859	-69.7136	0.581404
70	USV	TRUE	0.744968	481.038	481.079	0.0412	88.4069	50.9468	90.2536	39.3068	17.3379	1005.15	1.02902	-66.2851	0.534414
71	USV	TRUE	0.628957	512.225	512.231	0.006	67.2989	66.475	68.3305	1.85548	0.574471	-300.315	1.00544	-69.7037	0.544457
72	USV	TRUE	0.905771	512.477	512.505	0.028	67.2448	64.658	69.3115	4.65354	1.40738	-138.327	1.02679	-52.3756	0.843112
73	USV	TRUE	0.877466	512.732	512.745	0.0132	67.1942	65.206	68.7388	3.53283	1.18821	-272.179	1.00925	-51.625	0.781348
74	USV	TRUE	0.809583	513.017	513.022	0.0048	67.3684	65.2161	67.4872	2.27111	0.798297	-452.656	1.09273	-59.487	0.808486
75	USV	TRUE	0.883092	513.721	513.757	0.036	72.1062	56.7169	77.0204	20.3035	6.98649	545.726	1.01231	-68.186	0.533775
76	USV	TRUE	0.891512	513.912	513.943	0.0308	69.0313	63.7914	69.7735	5.98207	1.85182	-186.509	1.03824	-46.7579	0.859611
77	USV	TRUE	0.775215	514.118	514.154	0.0352	63.9294	62.2658	89.4888	27.223	6.75201	499.019	1.26916	-63.0802	0.58591
78	USV	TRUE	0.876631	514.305	514.337	0.0324	65.3057	59.329	70.8323	11.5032	3.38478	-358.165	1.00852	-61.0365	0.713851
79	USV	TRUE	0.611322	516.193	516.196	0.0032	86.5473	85.3004	87.5566	2.25626	0.796686	-725.184	1.00425	-65.42	0.719867
80	USV	TRUE	0.804552	516.372	516.377	0.0044	87.3787	86.3322	88.1877	1.85548	0.597343	-412.617	1.00553	-65.393	0.661515
81	USV	TRUE	0.690891	516.575	516.587	0.012	87.2036	85.5494	88.5693	3.01984	0.905814	-25.9613	1.25426	-66.8554	0.717635
82	USV	TRUE	0.885422	543.545	543.765	0.22	81.7244	74.932	84.2676	9.33561	3.62927	33.0933	1.87889	-68.7603	0.449014
83	USV	TRUE	0.847525	559.123	559.131	0.008	73.1808	71.4664	73.6855	2.21915	0.691569	-204.705	1.11354	-62.668	0.72118
84	USV	TRUE	0.923837	559.385	559.4	0.0152	77.0018	75.0573	78.0135	2.95619	0.8155	-45.5339	1.10375	-57.6341	0.848892
85	USV	TRUE	0.920843	568.754	568.76	0.006	91.3045	82.2053	93.16	10.9548	3.66281	1765.65	1.23081	-65.7343	0.729914
