# Supplementary material for: Bazedoxifene reverses sexually dimorphic autistic-like abnormalities in biallelic MDGA1-mutant mice
Source: EMBO Mol Med. 2026 Mar 20;18(4):1358–98. doi: 10.1038/s44321-026-00402-y (PMC13084050; doi:10.1038/s44321-026-00402-y)
Supplement: Supplementary file 18 — Source data Fig. 4 [file 44321_2026_402_MOESM18_ESM.zip › Panel C/Batch1/P9/P9_het_772.xlsx]

## Sheet: Sheet1
ID	Label	Accepted	Score	Begin Time (s)	End Time (s)	Call Length (s)	Principal Frequency (kHz)	Low Freq (kHz)	High Freq (kHz)	Delta Freq (kHz)	Frequency Standard Deviation (kHz)	Slope (kHz/s)	Sinuosity	Mean Power (dB/Hz)	Tonality
1	USV	TRUE	0.935338	0.269404	0.649404	0.38	79.1063	78.9245	88.3178	9.39337	3.4992	9.37214	1.63893	-67.9979	0.493894
2	USV	TRUE	0.785091	3.04779	3.05619	0.0084	74.2916	71.8201	76.3474	4.52737	1.47055	-563.307	1.01105	-61.7651	0.777797
3	USV	TRUE	0.898322	9.17495	9.18135	0.0064	72.9037	71.449	73.9205	2.4715	0.769522	-379.146	1.00659	-61.426	0.775446
4	USV	TRUE	0.746263	13.6103	13.6203	0.01	82.3543	81.0925	83.4008	2.30822	0.705281	149.606	1.24151	-68.7087	0.593915
5	USV	TRUE	0.818676	16.76	16.7632	0.0032	82.8924	82.462	82.9964	0.534378	0.171147	-54.1182	1.07608	-60.2149	0.787249
6	USV	TRUE	0.727269	18.9431	18.9455	0.0024	92.486	91.2837	93.3544	2.07072	0.748769	-862.798	1.00423	-62.8443	0.792211
7	USV	TRUE	0.670806	25.2406	25.2422	0.0016	65.4954	65.4954	65.4954	0	4.35117e-15	9.93014e-12	1	-70.1056	0.662344
8	USV	TRUE	0.768143	27.906	27.9096	0.0036	82.6866	81.7589	82.8944	1.13555	0.367363	-89.0631	1.24798	-64.6887	0.726291
9	USV	TRUE	0.798659	33.9868	33.9888	0.002	83.0562	82.4016	84.5659	2.16423	0.883706	-1124.1	1.12064	-67.7837	0.729416
10	USV	TRUE	0.672866	75.6094	75.6478	0.0384	39.4964	27.755	50.2879	22.533	4.12649	58.5571	7.24973	-92.7177	0.155881
11	USV	TRUE	0.694476	118.477	118.479	0.002	91.5107	90.3261	92.7486	2.42252	0.872866	-1162.91	1.0044	-74.1565	0.573435
12	USV	TRUE	0.771874	135.439	135.444	0.0044	90.5659	85.2889	91.5753	6.28637	2.28451	-1493.73	1.07643	-68.3276	0.582558
13	USV	TRUE	0.940039	135.606	135.612	0.006	94.9335	92.192	98.5986	6.40662	2.53686	905.358	2.07941	-66.995	0.700252
14	USV	TRUE	0.663693	135.932	135.934	0.002	70.2473	67.7001	70.9509	3.2508	1.26155	-1528.7	1.21392	-61.164	0.757661
15	USV	TRUE	0.828238	198.522	198.529	0.0068	61.6901	60.7252	61.7198	0.994537	0.33336	-128.601	1.02373	-64.1703	0.70301
16	USV	TRUE	0.761597	199.063	199.074	0.0108	91.2834	88.7532	91.9533	3.2001	0.947928	-177.126	1.11765	-72.9924	0.497244
19	USV	TRUE	0.63376	226.971	226.977	0.006	88.2789	85.6061	93.4787	7.87255	3.0463	-1358.52	1.00343	-66.7487	0.716825
20	USV	TRUE	0.81232	235.069	235.07	0.0016	84.4695	84.4695	84.4695	1.42109e-14	5.0243e-15	7.94411e-12	1	-62.8744	0.692815
21	USV	TRUE	0.660162	239.705	239.711	0.0064	84.8628	82.7453	85.529	2.78368	1.08306	-442.649	1.00576	-76.834	0.390395
22	USV	TRUE	0.614817	240.5	240.503	0.0032	84.6724	84.0011	85.3913	1.39022	0.542474	18.9151	1.57583	-74.8312	0.508561
23	USV	TRUE	0.818062	254.264	254.284	0.02	80.7385	76.638	86.2795	9.64159	3.36209	-446.948	1.01694	-69.8653	0.586717
24	USV	TRUE	0.685434	254.439	254.441	0.002	91.474	90.2316	92.7431	2.51158	0.94897	-1267.88	1.00026	-67.1677	0.685435
25	USV	TRUE	0.633901	254.768	254.77	0.002	93.5868	92.8743	94.9317	2.05736	0.730136	-944.068	1.03366	-65.8658	0.710063
26	USV	TRUE	0.933192	254.953	254.968	0.0148	95.5117	93.2054	100.323	7.1171	2.01543	381.134	1.5116	-69.4609	0.603806
27	USV	TRUE	0.876362	255.119	255.122	0.0024	69.2023	67.6363	69.6699	2.03361	0.720424	-584.476	1.45786	-67.5308	0.711746
28	USV	TRUE	0.796752	255.671	255.673	0.002	71.8068	71.8068	71.8068	1.42109e-14	4.89708e-15	-2.87985e-12	1	-66.2816	0.677302
29	USV	TRUE	0.662689	256.644	256.648	0.0036	103.469	95.8878	104.519	8.63169	3.05031	-2222.75	1.21045	-68.1044	0.656629
30	USV	TRUE	0.683175	257.641	257.643	0.002	100.198	95.6557	100.59	4.93409	1.93419	-2199.86	1.12877	-65.8543	0.764764
31	USV	TRUE	0.724755	258.402	258.409	0.0064	74.308	72.4416	75.8295	3.38789	1.0587	-510.976	1.00276	-72.5216	0.532006
32	USV	TRUE	0.969794	258.62	258.626	0.006	60.5134	59.3705	61.0107	1.64024	0.54952	-281.76	1.01863	-64.4976	0.588158
33	USV	TRUE	0.760485	270.998	271.01	0.012	67.3809	64.1153	68.1231	4.00784	1.14301	-208.36	1.14581	-60.2386	0.787262
34	USV	TRUE	0.765343	316.602	316.605	0.0024	89.9597	84.2152	94.9695	10.7544	3.87502	-4480.99	1.00009	-68.9032	0.6921
35	USV	TRUE	0.811239	316.949	316.952	0.0024	92.9944	91.5916	94.6643	3.07268	1.10768	-1280.28	1.00097	-68.1833	0.669412
36	USV	TRUE	0.814354	317.262	317.265	0.0028	108.304	103.406	113.47	10.0641	3.77834	-3838.19	1.00153	-67.3292	0.718116
37	USV	TRUE	0.799294	317.451	317.454	0.0028	95.8564	93.6149	96.272	2.65705	0.925169	717.452	1.3769	-67.8693	0.682117
38	USV	TRUE	0.664825	317.886	317.893	0.0072	100.685	94.9768	106.309	11.3323	5.56038	1562.29	1.18903	-77.5915	0.490155
39	USV	TRUE	0.734158	318.063	318.068	0.0044	99.1079	90.7553	99.6176	8.86224	3.19502	2085.61	1.03903	-74.4833	0.5304
40	USV	TRUE	0.907377	318.407	318.409	0.002	100.377	97.3221	101.259	3.93659	1.42872	-1138.73	1.73891	-70.9289	0.643333
41	USV	TRUE	0.632784	318.565	318.567	0.0016	92.8202	92.8202	92.8202	1.42109e-14	7.53644e-15	1.01398e-11	1	-72.2588	0.605268
42	USV	TRUE	0.672481	319.802	319.809	0.0064	88.6896	87.7248	89.6314	1.90662	0.618861	-295.805	1.00241	-72.963	0.487521
43	USV	TRUE	0.640761	325.112	325.114	0.0024	102.393	98.9865	103.187	4.20081	1.52281	1419.44	1.41697	-71.753	0.617912
44	USV	TRUE	0.705229	326.802	326.804	0.0016	92.2776	91.8768	92.5002	0.623441	0.249933	-389.651	1.00816	-71.8701	0.519909
45	USV	TRUE	0.943249	328.219	328.379	0.16	60.215	59.0508	78.8492	19.7984	9.81648	-126.04	1.12878	-50.0355	0.818746
46	USV	TRUE	0.784557	328.215	328.226	0.0116	77.2857	76.1056	81.5829	5.47738	1.67438	287.729	1.69864	-53.347	0.868067
47	USV	TRUE	0.976621	328.361	328.381	0.0196	58.8834	58.1116	60.8172	2.70558	0.731641	73.3674	1.06803	-46.9446	0.917749
48	USV	TRUE	0.938861	328.721	328.726	0.0048	97.1559	93.1555	99.9317	6.77621	2.23394	1083.72	2.28471	-67.4991	0.7311
49	USV	TRUE	0.668201	328.887	328.892	0.0056	84.8859	82.183	87.8992	5.71614	1.78176	-1056.06	1.01343	-64.6091	0.756873
50	USV	TRUE	0.877963	329.147	329.151	0.004	83.2078	81.9015	84.2023	2.3008	0.808502	-606.911	1.00659	-66.3307	0.710391
51	USV	TRUE	0.658857	329.397	329.401	0.0036	94.6511	94.0128	95.2745	1.26173	0.401687	-330.838	1.00238	-74.0993	0.459859
52	USV	TRUE	0.917347	329.961	329.972	0.0108	66.7426	64.375	67.3512	2.97619	0.825947	-137.754	1.14469	-55.9066	0.862213
53	USV	TRUE	0.716113	334.695	334.697	0.002	104.638	103.534	104.745	1.21126	0.457013	455.494	1.21742	-74.649	0.536657
54	USV	TRUE	0.829098	337.907	337.925	0.018	85.0928	83.4377	86.6003	3.16259	0.995926	-227.885	1.01518	-71.9294	0.489564
55	USV	TRUE	0.74009	340.719	340.723	0.0044	80.7993	78.8453	82.2285	3.3832	1.25532	-782.778	1.02801	-73.236	0.483171
56	USV	TRUE	0.604902	341.082	341.096	0.0144	86.405	85.7981	87.9019	2.10377	0.786765	-137.21	1.0203	-75.7262	0.435954
57	USV	TRUE	0.789478	364.082	364.087	0.0048	84.0994	82.5086	84.6888	2.18013	0.669448	-152.288	1.35936	-68.4548	0.644503
58	USV	TRUE	0.75017	377.095	377.096	0.0016	86.0921	85.8427	86.1633	0.320627	0.129065	-155.86	1.04572	-69.3018	0.593919
59	USV	TRUE	0.942887	380.189	380.212	0.0228	59.2007	57.7608	62.5406	4.77972	1.80815	-231.371	1.00911	-70.1436	0.540946
60	USV	TRUE	0.709467	380.918	380.922	0.004	88.2621	87.935	88.2805	0.34558	0.158473	-90.7257	1.00229	-74.4956	0.397496
61	USV	TRUE	0.61938	429.104	429.114	0.0096	67.8415	67.4706	68.4217	0.951125	0.315548	-49.0806	1.04147	-73.7277	0.406281
62	USV	TRUE	0.618921	432.95	432.956	0.006	94.367	93.8623	94.5377	0.675395	0.237747	33.0712	1.05745	-70.5149	0.553525
63	USV	TRUE	0.815591	433.311	433.325	0.0136	91.963	91.0661	96.1153	5.04928	2.35562	364.855	1.01396	-74.8624	0.554658
64	USV	TRUE	0.647701	433.487	433.492	0.0052	90.7901	90.252	90.9274	0.675395	0.221464	-94.5275	1.03272	-71.0922	0.498295
65	USV	TRUE	0.775644	434.26	434.313	0.0536	72.8061	72.3132	90.514	18.2007	7.42939	-338.412	1.00581	-65.6381	0.553186
66	USV	TRUE	0.914957	434.491	434.493	0.002	95.3955	93.877	97.5197	3.64268	1.49094	-1966.39	1.01451	-65.0207	0.693908
67	USV	TRUE	0.856389	434.861	434.873	0.012	85.4476	82.8202	88.8542	6.03402	1.51089	-408.759	1.02986	-64.7679	0.647636
68	USV	TRUE	0.937596	435.108	435.11	0.0024	91.7294	91.2618	92.3306	1.06876	0.385797	445.315	1.00188	-63.6376	0.713815
69	USV	TRUE	0.81515	435.265	435.273	0.008	86.6514	85.7459	89.9522	4.20635	1.38132	-511.419	1.02304	-73.3439	0.490482
70	USV	TRUE	0.730498	435.442	435.444	0.0024	75.4195	74.8183	76.3547	1.53634	0.557485	-640.141	1.00745	-64.1926	0.699847
71	USV	TRUE	0.930294	435.672	435.678	0.006	80.7627	75.2037	81.542	6.33832	1.86265	-591.735	1.48554	-60.1603	0.798436
72	USV	TRUE	0.868581	435.833	435.842	0.0092	77.7471	74.9045	80.4932	5.58871	1.88516	-663.907	1.01133	-62.1699	0.783309
73	USV	TRUE	0.684355	436.09	436.101	0.0104	74.3695	72.8903	78.0336	5.14333	2.01512	-496.895	1.00626	-73.542	0.499163
74	USV	TRUE	0.670232	436.665	436.667	0.002	86.5716	85.5787	86.9045	1.32583	0.563126	-670.562	1.01469	-73.647	0.520305
75	USV	TRUE	0.968304	437.279	437.282	0.0028	61.6159	61.2482	62.1857	0.937439	0.412581	-329.396	1.00476	-59.2062	0.753834
76	USV	TRUE	0.722114	441.082	441.087	0.0052	82.788	81.1768	83.5867	2.40996	0.932428	-466.01	1.00079	-69.1222	0.575871
77	USV	TRUE	0.657503	441.455	441.497	0.042	57.7126	57.4336	83.2743	25.8407	13.0624	618.136	1.01274	-72.7221	0.404265
78	USV	TRUE	0.893211	441.658	441.661	0.0028	91.4696	90.7794	91.6403	0.860943	0.296107	204.986	1.12694	-63.6574	0.717748
79	USV	TRUE	0.749388	441.834	441.842	0.008	90.8145	88.6843	92.284	3.59975	1.1857	-475.171	1.00786	-70.2524	0.548544
80	USV	TRUE	0.704851	442.02	442.038	0.018	94.2337	79.9746	96.0818	16.1073	7.37056	-927.385	1.00798	-76.3402	0.451545
81	USV	TRUE	0.793563	442.412	442.416	0.0036	88.0502	87.757	88.1356	0.378518	0.128218	31.262	1.03799	-66.976	0.649568
82	USV	TRUE	0.643038	442.78	442.789	0.0088	78.6118	75.9233	82.3743	6.45103	2.27914	-718.176	1.02031	-75.467	0.491777
83	USV	TRUE	0.652721	442.945	442.947	0.0016	91.2896	90.9423	91.8151	0.872818	0.347517	-545.511	1.00577	-72.412	0.600161
84	USV	TRUE	0.739944	443.122	443.135	0.0132	91.6433	87.3608	93.1989	5.83808	2.31755	-441.096	1.00217	-78.3591	0.417857
85	USV	TRUE	0.838372	443.326	443.333	0.0068	90.8345	89.8606	94.0075	4.14694	1.72025	596.295	1.00396	-72.1856	0.574376
86	USV	TRUE	0.687922	444.332	444.339	0.0072	80.7873	76.1674	81.8241	5.65664	2.04221	-808.419	1.02495	-71.343	0.547013
87	USV	TRUE	0.802683	444.561	444.562	0.0016	74.1813	73.9586	74.5821	0.623441	0.249933	-389.651	1.00816	-64.4584	0.631771
88	USV	TRUE	0.887581	444.704	445.204	0.5	83.3582	55.8564	97.9227	42.0663	10.2057	-7.53142	30.0971	-90.1285	0.170955
89	USV	TRUE	0.629034	445.194	445.248	0.0544	90.8071	75.7406	96.0024	20.2618	4.85359	52.9153	3.56669	-85.6501	0.234098
90	USV	TRUE	0.723125	447.048	447.101	0.0528	92.2265	78.0654	94.9132	16.8478	3.96573	-55.9602	3.17702	-85.6998	0.239502
91	USV	TRUE	0.69403	519.038	519.048	0.0104	84.8948	83.4523	89.5936	6.1413	2.41014	-629.282	1.00895	-68.8721	0.602949
92	USV	TRUE	0.726677	519.263	519.278	0.0156	79.3537	77.5843	82.8966	5.31225	1.95459	-388.788	1.0324	-76.5423	0.415608
93	USV	TRUE	0.889988	557.906	557.916	0.0104	67.3453	66.6754	67.6874	1.01192	0.273448	-26.4429	1.0299	-55.4022	0.842089
