# Supplementary material for: Bazedoxifene reverses sexually dimorphic autistic-like abnormalities in biallelic MDGA1-mutant mice
Source: EMBO Mol Med. 2026 Mar 20;18(4):1358–98. doi: 10.1038/s44321-026-00402-y (PMC13084050; doi:10.1038/s44321-026-00402-y)
Supplement: Supplementary file 18 — Source data Fig. 4 [file 44321_2026_402_MOESM18_ESM.zip › Panel C/Batch1/P9/P9_homo_757.xlsx]

## Sheet: Sheet1
ID	Label	Accepted	Score	Begin Time (s)	End Time (s)	Call Length (s)	Principal Frequency (kHz)	Low Freq (kHz)	High Freq (kHz)	Delta Freq (kHz)	Frequency Standard Deviation (kHz)	Slope (kHz/s)	Sinuosity	Mean Power (dB/Hz)	Tonality
1	USV	TRUE	0.839216	0.118004	0.119604	0.0016	84.1482	83.2754	84.264	0.9886	0.403004	-545.511	1.14964	-55.9449	0.841624
2	USV	TRUE	0.89599	0.333604	0.335604	0.002	87.3446	87.1131	87.4426	0.329533	0.151355	1.36844e-12	1.11758	-67.5498	0.66108
3	USV	TRUE	0.800283	0.481204	0.482804	0.0016	92.463	90.2186	93.1043	2.88564	1.16158	-1402.74	1.50554	-65.2768	0.733892
4	USV	TRUE	0.684849	0.634004	0.636004	0.002	64.2745	64.2478	64.5506	0.302814	0.114253	-113.873	1.03232	-52.4125	0.841915
5	USV	TRUE	0.653819	0.826004	0.828404	0.0024	69.5855	68.2496	72.5914	4.34182	1.60131	-1809.09	1.01617	-63.9915	0.791077
6	USV	TRUE	0.825095	3.87859	3.88099	0.0024	73.0298	71.9388	73.3193	1.38048	0.488157	-361.819	1.35484	-56.406	0.862739
7	USV	TRUE	0.930076	25.4982	25.5186	0.0204	82.8062	81.7408	88.8848	7.14395	1.84087	200.21	1.17192	-55.6194	0.849454
8	USV	TRUE	0.618884	25.6794	25.681	0.0016	92.3067	87.6933	93.4913	5.798	2.33479	-2883.42	1.50128	-58.2265	0.835484
9	USV	TRUE	0.643357	25.8606	25.8638	0.0032	97.8453	92.4347	99.4485	7.01372	2.32429	1377.69	2.21367	-68.4757	0.654907
10	USV	TRUE	0.610788	30.7346	30.7402	0.0056	80.6903	75.7176	84.4755	8.75787	3.46167	-1889.08	1.05329	-56.4199	0.863366
11	USV	TRUE	0.776143	31.8049	31.8141	0.0092	88.9109	87.4191	89.8089	2.38986	0.789085	239.099	1.12225	-68.1892	0.603939
12	USV	TRUE	0.686629	68.6127	68.6151	0.0024	90.9483	87.5194	91.7053	4.18596	1.49341	946.295	2.24512	-58.7012	0.850958
13	USV	TRUE	0.625501	86.2666	86.2682	0.0016	88.2625	87.0957	89.9636	2.86783	1.14048	1792.39	1.00305	-67.0959	0.739863
15	USV	TRUE	0.641271	106.545	106.55	0.0048	74.4174	73.8088	74.4471	0.638285	0.191668	90.2253	1.02865	-64.0857	0.714555
16	USV	TRUE	0.787836	106.652	106.653	0.0016	83.2021	81.7503	84.1194	2.36908	0.944761	-1480.67	1.00574	-68.5638	0.654552
17	USV	TRUE	0.701421	111.65	111.652	0.0024	85.5435	84.1556	92.3568	8.20122	3.09573	-3312.03	1.08114	-59.3844	0.810872
18	USV	TRUE	0.912402	111.808	111.816	0.0084	87.7432	86.1586	90.2406	4.08206	1.22529	283.29	1.67201	-55.5104	0.856034
19	USV	TRUE	0.73108	111.976	111.978	0.002	65.4167	64.8245	65.5013	0.676879	0.261574	290.727	1.08263	-62.9294	0.762668
20	USV	TRUE	0.623684	120.398	120.4	0.0016	81.1531	77.1364	82.498	5.3616	2.20954	-3351	1.01366	-69.6696	0.663212
21	USV	TRUE	0.865286	120.558	120.578	0.02	85.4996	83.4617	87.6049	4.14311	1.49706	-169.705	1.02998	-69.0925	0.609494
22	USV	TRUE	0.97279	138.055	138.112	0.0564	76.5334	71.966	82.5549	10.5889	3.47061	-34.0616	1.16989	-65.2099	0.590579
23	USV	TRUE	0.880051	138.407	138.408	0.0016	94.9874	94.2214	96.4658	2.24439	0.902684	1402.74	1.01271	-68.0912	0.694284
24	USV	TRUE	0.822048	138.543	138.562	0.0188	86.9634	74.5328	88.1154	13.5826	4.81611	711.785	1.00129	-67.3868	0.645571
25	USV	TRUE	0.978179	163.527	163.53	0.0024	84.2651	83.33	84.5472	1.2172	0.436444	389.651	1.20028	-49.1266	0.895809
26	USV	TRUE	0.773227	163.686	163.69	0.0044	96.6269	95.1722	99.0019	3.82971	1.31907	906.201	1.01078	-64.5125	0.730263
27	USV	TRUE	0.963774	163.86	163.863	0.0024	95.0832	94.7864	95.1871	0.400784	0.146947	-55.6644	1.07689	-53.1471	0.857856
28	USV	TRUE	0.710052	164.025	164.027	0.0024	69.3283	69.1428	69.4767	0.333986	0.138851	-1.76701e-12	1.07756	-64.4202	0.703759
29	USV	TRUE	0.852424	164.09	164.096	0.006	93.4404	88.4306	96.5279	8.09732	2.5276	1302.82	1.01851	-58.2631	0.840377
30	USV	TRUE	0.819351	164.377	164.383	0.006	82.2688	81.6716	82.3693	0.697661	0.24653	92.0772	1.03375	-69.726	0.549914
31	USV	TRUE	0.765083	179.812	179.816	0.0036	86.2187	82.1886	92.4828	10.2942	3.24349	-2637.26	1.00924	-56.7985	0.861378
32	USV	TRUE	0.9344	179.997	180.031	0.0344	81.2503	73.6131	82.2151	8.60201	2.62252	-187.71	1.41343	-51.6293	0.856642
33	USV	TRUE	0.864766	180.226	180.234	0.0076	83.4569	81.1658	85.535	4.36924	1.38899	-576.875	1.00073	-59.2558	0.774693
34	USV	TRUE	0.911268	180.507	180.521	0.0136	81.6599	73.1841	83.2037	10.0196	3.66522	-819.961	1.16833	-57.9241	0.775891
35	USV	TRUE	0.659346	193.367	193.371	0.0036	88.7811	87.2225	89.4119	2.18947	0.831117	-652.454	1.10356	-68.2591	0.676918
36	USV	TRUE	0.868711	202.45	202.462	0.012	91.3659	86.0518	92.0784	6.0266	1.34564	-251.036	1.21399	-50.6158	0.87217
37	USV	TRUE	0.980341	217.884	217.889	0.0048	85.7849	83.781	86.5642	2.78322	1.13507	695.193	1.097	-49.9073	0.863909
38	USV	TRUE	0.799883	218.046	218.049	0.0024	94.3535	92.216	94.8285	2.61252	0.949078	-890.631	1.33439	-58.2542	0.819561
39	USV	TRUE	0.730569	221.955	221.959	0.004	74.0687	72.8886	74.2765	1.3879	0.448059	-220.633	1.16958	-55.9269	0.861135
40	USV	TRUE	0.653423	237.807	237.852	0.0448	54.096	40.8108	65.882	25.0713	5.05587	-29.5151	6.86932	-93.3276	0.154016
41	USV	TRUE	0.896569	251.888	251.893	0.0044	88.6701	87.7943	89.2119	1.41759	0.463184	27.6376	1.28278	-53.0299	0.888141
42	USV	TRUE	0.916232	252.048	252.049	0.0016	87.8581	87.6087	87.9294	0.320627	0.129065	155.86	1.04572	-56.665	0.837859
43	USV	TRUE	0.629916	268.374	268.383	0.0092	81.6762	81.4115	82.1104	0.698959	0.302813	61.5385	1.00748	-74.8424	0.476098
44	USV	TRUE	0.959891	289.559	289.563	0.004	88.7021	88.4389	89.1017	0.662795	0.232969	173.944	1.00187	-55.615	0.830886
45	USV	TRUE	0.649884	293.39	293.429	0.0384	70.3244	48.2812	90.0073	41.726	10.1765	423.145	11.6339	-90.3935	0.155158
46	USV	TRUE	0.804627	305.914	305.999	0.0848	36.973	28.1112	47.2895	19.1782	3.34142	7.57911	4.89028	-93.182	0.158413
47	USV	TRUE	0.743755	313.192	313.274	0.0816	51.4512	25.9569	73.3829	47.4261	11.3973	22.4176	15.6061	-91.7758	0.173097
48	USV	TRUE	0.623774	335.512	335.554	0.0416	43.7952	33.3599	54.364	21.004	4.5027	-23.523	5.10102	-91.3418	0.159895
55	USV	TRUE	0.712614	439.787	439.791	0.004	83.224	79.0158	85.599	6.58324	2.32122	-1724.75	1.02565	-51.5411	0.890079
56	USV	TRUE	0.834229	439.95	439.955	0.0048	73.6234	71.8496	73.9054	2.05587	0.636897	231.527	1.29232	-65.4033	0.729874
57	USV	TRUE	0.923554	448.386	448.388	0.0024	90.0484	89.3433	90.2117	0.868365	0.312955	-166.993	1.25523	-60.4578	0.803399
58	USV	TRUE	0.791642	451.503	451.505	0.0016	87.4834	84.5978	88.5878	3.99002	1.63128	-2493.77	1.01489	-62.3728	0.744696
59	USV	TRUE	0.823564	451.895	451.898	0.0036	92.4096	88.8694	93.4413	4.5719	1.47136	-867.24	1.58127	-54.6977	0.865071
61	USV	TRUE	0.816249	459.616	459.62	0.0044	88.6958	86.7067	89.1782	2.4715	0.762289	-254.447	1.44276	-52.9771	0.88498
62	USV	TRUE	0.815476	459.701	459.706	0.0052	74.4175	71.9422	75.7645	3.82229	1.26005	243.618	2.00425	-52.9401	0.887531
63	USV	TRUE	0.989727	459.815	459.891	0.076	71.9178	66.2012	84.0715	17.8704	6.45532	-236.786	1.02872	-60.0197	0.703384
64	USV	TRUE	0.96544	461.301	461.313	0.0116	76.8165	75.5933	77.8498	2.25652	0.453606	-34.2944	1.14339	-54.6791	0.844565
65	USV	TRUE	0.721272	471.387	471.389	0.0024	84.3283	83.4599	84.4619	1.00196	0.375669	-389.651	1.07534	-64.3395	0.703279
66	USV	TRUE	0.939494	479.966	479.967	0.0016	80.222	76.6506	80.8722	4.22159	1.77395	-2571.7	1.08814	-57.4201	0.857568
67	USV	TRUE	0.982244	480.2	480.205	0.0048	74.4625	72.1023	76.9043	4.80198	1.61107	315.126	2.5288	-54.537	0.885506
68	USV	TRUE	0.95817	480.405	480.408	0.0032	83.3765	83.1225	83.6253	0.502792	0.169266	16.2329	1.07819	-56.9585	0.842316
69	USV	TRUE	0.961875	480.538	480.542	0.0036	74.8403	74.1837	75.0767	0.893026	0.319754	249.27	1.02657	-60.6913	0.784734
70	USV	TRUE	0.78974	485.091	485.096	0.0044	73.305	71.2269	74.3812	3.15432	1.16238	-792.537	1.02749	-59.9392	0.788175
71	USV	TRUE	0.724006	485.572	485.575	0.0028	84.3041	83.6621	84.6641	1.00196	0.359485	22.9726	1.34613	-54.4933	0.863021
72	USV	TRUE	0.683805	487.082	487.089	0.0072	82.3766	79.4858	93.4601	13.9744	5.05792	-2006.15	1.01432	-53.769	0.871651
73	USV	TRUE	0.921454	487.252	487.29	0.038	82.2516	70.2865	83.6395	13.353	5.61617	-393.148	1.01467	-53.8361	0.763703
74	USV	TRUE	0.934289	493.745	493.763	0.018	70.6048	69.0944	70.9944	1.90001	0.499006	63.8496	1.08458	-58.8075	0.805664
75	USV	TRUE	0.711726	493.846	493.851	0.0052	78.6931	73.0772	82.7791	9.70191	4.03386	-2161.96	1.11349	-58.3961	0.808766
76	USV	TRUE	0.671294	494.072	494.074	0.002	78.2754	77.0196	78.9256	1.90595	0.744743	-977.149	1.02218	-66.193	0.734906
77	USV	TRUE	0.811273	494.265	494.267	0.0016	76.0785	75.3838	77.1294	1.74564	0.695034	-1091.02	1.00602	-56.2069	0.855761
78	USV	TRUE	0.910103	505.447	505.451	0.004	85.6266	84.2461	87.0961	2.85002	0.937874	706.263	1.00327	-64.6911	0.738398
79	USV	TRUE	0.949825	515.691	515.707	0.0164	84.3862	75.3167	85.9821	10.6654	2.90466	-420.438	1.21423	-54.1733	0.857399
80	USV	TRUE	0.744252	515.889	515.891	0.002	81.1335	80.5279	81.7392	1.21126	0.436354	-581.455	1.00442	-54.8785	0.837558
81	USV	TRUE	0.983444	516.09	516.094	0.0036	75.5945	73.6864	82.762	9.07559	3.67183	-2680.2	1.01987	-56.1507	0.845502
82	USV	TRUE	0.923842	516.468	516.47	0.002	85.8573	85.6613	85.9641	0.302814	0.137361	9.70347e-13	1.09531	-55.9046	0.843883
83	USV	TRUE	0.616204	527.34	527.344	0.004	76.6271	69.2942	79.633	10.3387	3.98484	-2824.21	1.28702	-63.8133	0.714709
84	USV	TRUE	0.715773	527.549	527.555	0.0052	80.8478	74.2794	82.0427	7.76333	2.91316	-1636.41	1.06899	-64.2913	0.734803
85	USV	TRUE	0.920291	537.028	537.043	0.0148	86.9102	84.1243	87.7962	3.67189	1.68524	226.091	1.02275	-64.2276	0.770441
86	USV	TRUE	0.650994	537.199	537.204	0.0044	81.5196	80.4508	82.6551	2.20431	0.738675	-511.879	1.00287	-53.7771	0.86465
88	USV	TRUE	0.739385	540.017	540.051	0.034	86.7621	63.2099	87.1777	23.9678	8.48469	-731.92	1.01326	-67.4847	0.477647
89	USV	TRUE	0.942854	540.242	540.246	0.0036	93.1558	92.6363	93.2523	0.616019	0.198326	-75.7936	1.0743	-63.4263	0.717907
93	USV	TRUE	0.742634	554.167	554.17	0.0028	85.4857	85.0627	85.9088	0.846099	0.277079	-280.973	1.00507	-58.4412	0.632944
98	USV	TRUE	0.794138	595.099	595.101	0.002	86.0243	83.9269	86.6077	2.6808	1.05186	-1309.86	1.11982	-69.3346	0.647757
