# Supplementary material for: Bazedoxifene reverses sexually dimorphic autistic-like abnormalities in biallelic MDGA1-mutant mice
Source: EMBO Mol Med. 2026 Mar 20;18(4):1358–98. doi: 10.1038/s44321-026-00402-y (PMC13084050; doi:10.1038/s44321-026-00402-y)
Supplement: Supplementary file 18 — Source data Fig. 4 [file 44321_2026_402_MOESM18_ESM.zip › Panel C/Batch1/P9/P9_homo_764.xlsx]

## Sheet: Sheet1
ID	Label	Accepted	Score	Begin Time (s)	End Time (s)	Call Length (s)	Principal Frequency (kHz)	Low Freq (kHz)	High Freq (kHz)	Delta Freq (kHz)	Frequency Standard Deviation (kHz)	Slope (kHz/s)	Sinuosity	Mean Power (dB/Hz)	Tonality
1	USV	TRUE	0.984056	48.2097	48.2417	0.032	79.5955	71.2209	81.9121	10.6912	3.41405	155.084	1.41995	-57.3413	0.850345
5	USV	TRUE	0.675577	79.4463	79.4483	0.002	92.1427	89.9161	92.6414	2.72533	1.06059	-1288.87	1.1577	-67.6041	0.668419
6	USV	TRUE	0.782763	79.6003	79.6107	0.0104	61.8722	61.2191	63.6832	2.46408	0.839173	-242.457	1.0222	-56.968	0.652743
7	USV	TRUE	0.602986	79.7747	79.7763	0.0016	97.7153	97.4659	97.7865	0.320627	0.129065	-155.86	1.04572	-69.7448	0.576398
9	USV	TRUE	0.846453	95.6311	95.6479	0.0168	80.0147	77.2364	89.5253	12.2889	4.47402	859.964	1.30965	-70.1515	0.588442
10	USV	TRUE	0.65553	99.7404	99.7432	0.0028	87.5266	86.6434	88.2762	1.63282	0.589948	600.822	1.00323	-68.0183	0.673276
14	USV	TRUE	0.721006	269.284	269.288	0.004	95.6881	90.1959	98.2116	8.01568	3.09323	-2274.14	1.0324	-60.3845	0.795216
15	USV	TRUE	0.788694	269.508	269.511	0.0032	88.9275	88.2224	89.1353	0.912896	0.315427	-273.683	1.02	-71.3933	0.504014
35	USV	TRUE	0.73226	385.788	385.795	0.0072	85.4881	84.6569	87.4179	2.76102	0.799181	-371.567	1.00324	-68.5293	0.589619
36	USV	TRUE	0.754745	385.981	385.986	0.0056	57.7524	57.4104	58.0485	0.638052	0.222252	-69.5465	1.02935	-63.253	0.520662
37	USV	TRUE	0.663046	386.274	386.293	0.0188	85.0755	77.7745	85.9929	8.21835	2.82794	-295.358	1.30959	-68.9446	0.487341
38	USV	TRUE	0.67146	401.211	401.214	0.0032	91.5864	91.0965	91.7125	0.616019	0.204406	54.1182	1.09944	-65.5609	0.675138
39	USV	TRUE	0.600347	429.412	429.414	0.002	87.3396	87.0101	87.6691	0.659067	0.266714	-353.708	1.00734	-62.0968	0.760668
40	USV	TRUE	0.965919	430.964	431.006	0.0416	74.0747	71.388	75.1662	3.77824	1.08457	-38.2886	1.10142	-56.9224	0.851057
41	USV	TRUE	0.958019	433.716	433.718	0.002	85.0418	77.2844	86.2174	8.93302	3.3917	-3970.94	1.03043	-43.6709	0.932569
42	USV	TRUE	0.879987	433.892	433.897	0.0056	85.2005	84.5325	85.9872	1.4547	0.429396	-237.965	1.01007	-54.5404	0.844869
43	USV	TRUE	0.951968	433.982	433.986	0.0044	70.5967	68.3627	73.0162	4.65354	1.84234	1255.11	1.06143	-53.2398	0.867498
44	USV	TRUE	0.959828	434.305	434.345	0.04	72.0953	70.423	85.0994	14.6763	2.7683	-292.055	1.03055	-48.7598	0.84369
45	USV	TRUE	0.756212	434.856	434.86	0.0044	76.6565	73.9636	77.8316	3.86799	1.42693	-899.011	1.00878	-57.6847	0.83838
46	USV	TRUE	0.837614	435.033	435.036	0.0032	85.8662	85.1537	86.1705	1.0168	0.361566	-323.163	1.01111	-59.7105	0.661471
47	USV	TRUE	0.786611	435.338	435.343	0.0044	86.4907	86.2203	86.5915	0.371132	0.155435	-58.5486	1.01572	-56.7096	0.852235
48	USV	TRUE	0.877315	440.292	440.296	0.0036	85.4674	81.4967	91.828	10.3313	3.52455	-2888.25	1.00228	-55.3623	0.878874
49	USV	TRUE	0.89975	440.436	440.469	0.0336	51.7292	35.4171	54.0461	18.6291	8.48164	-593.309	1.07747	-71.1516	0.448041
50	USV	TRUE	0.92305	440.77	440.78	0.0108	85.7552	83.9925	87.6441	3.65159	1.13052	267.283	1.25437	-51.1682	0.885336
51	USV	TRUE	0.938097	440.989	441.009	0.0196	74.0926	71.0823	77.1029	6.02057	3.24271	-314.655	1.00189	-61.4407	0.689495
52	USV	TRUE	0.906971	444.65	444.779	0.1292	85.0213	81.5716	86.3949	4.82324	1.20664	-13.0207	1.02771	-46.1986	0.856652
53	USV	TRUE	0.673567	444.965	444.974	0.0088	72.5599	70.8009	77.3858	6.58495	2.93006	-815.852	1.02268	-69.1295	0.661799
54	USV	TRUE	0.904261	451.558	451.581	0.0228	86.7279	79.8974	86.9252	7.02782	3.36036	312.595	1.0125	-70.6175	0.527431
55	USV	TRUE	0.743664	451.66	451.664	0.004	80.125	76.0801	83.6059	7.52583	2.49059	1875.22	1.00164	-43.6413	0.919898
56	USV	TRUE	0.719728	454.399	454.402	0.0024	73.6772	73.3432	74.0112	0.667973	0.240498	-278.322	1	-61.7768	0.774719
57	USV	TRUE	0.989752	454.888	454.918	0.03	69.0542	55.8861	86.74	30.8539	11.1483	1028.46	1.00001	-59.7308	0.666464
58	USV	TRUE	0.987049	455.491	455.5	0.0092	77.5285	75.0941	78.5824	3.4883	1.06279	205.103	1.2684	-48.5483	0.876228
59	USV	TRUE	0.818452	469.386	469.39	0.0032	82.6623	57.9399	89.9358	31.9959	9.42604	3859.4	2.21105	-59.3559	0.801243
60	USV	TRUE	0.63104	475.379	475.384	0.0056	76.258	75.642	76.3916	0.749614	0.242229	-116.895	1.02188	-67.6922	0.607443
61	USV	TRUE	0.817878	481.291	481.37	0.0788	85.4668	72.2888	87.8377	15.5489	4.17081	-134.276	1.14653	-50.3497	0.872258
62	USV	TRUE	0.634076	483.687	483.69	0.0032	62.7716	62.7345	64.4935	1.759	0.631192	-493.249	1.12989	-31.512	0.87302
63	USV	TRUE	0.826584	483.875	483.877	0.0016	51.0647	50.7886	51.1627	0.374065	0.153618	-233.791	1.01068	-56.679	0.763663
64	USV	TRUE	0.896632	484.126	484.136	0.0096	80.8978	78.3595	85.1134	6.75395	2.39597	619.645	2.01587	-54.7797	0.860974
65	USV	TRUE	0.920507	484.529	484.565	0.0356	88.7092	87.0456	89.4811	2.43552	0.94455	-53.7153	1.04664	-62.276	0.711358
66	USV	TRUE	0.993807	484.966	484.988	0.0224	83.0788	70.5209	85.3648	14.8438	4.75527	-572.01	1.13535	-50.2634	0.857726
67	USV	TRUE	0.862933	485.169	485.179	0.01	83.0496	79.732	83.6434	3.91135	0.980059	-183.871	1.22011	-53.7305	0.860029
68	USV	TRUE	0.968089	485.462	485.464	0.002	79.5417	78.3928	82.3383	3.94549	1.61211	-2080.26	1.05925	-56.9474	0.846831
69	USV	TRUE	0.795325	485.836	485.844	0.008	83.7861	71.6927	86.4549	14.7622	4.70749	-1661.2	1.18404	-51.2908	0.867351
70	USV	TRUE	0.868539	486.063	486.089	0.026	84.0244	82.6772	84.5298	1.85259	0.655142	-41.5269	1.02353	-39.9585	0.919726
71	USV	TRUE	0.708082	486.34	486.346	0.0068	77.6122	75.4153	78.6142	3.19885	0.986794	-448.762	1.02829	-51.95	0.861469
72	USV	TRUE	0.858185	491.95	492.235	0.285	79.4068	50.5499	87.5436	36.9936	13.1723	-67.0391	8.53154	-63.2151	0.496103
73	USV	TRUE	0.804198	491.946	491.952	0.0052	83.9522	83.1432	84.2861	1.14298	0.364006	-88.4921	1.1254	-60.2392	0.788581
74	USV	TRUE	0.822611	492.813	492.816	0.0024	79.3691	77.9664	81.7738	3.80745	1.38657	-1586.44	1.00775	-63.0895	0.704712
75	USV	TRUE	0.949929	496.83	496.842	0.012	80.5481	76.5213	84.1292	7.60794	2.62997	-509.502	1.04836	-57.3957	0.842634
76	USV	TRUE	0.877733	499.287	499.291	0.004	75.535	73.9764	77.0936	3.11721	1.03386	-779.302	1	-63.9373	0.719347
77	USV	TRUE	0.732515	499.602	499.604	0.002	83.9628	83.9628	83.9628	0	4.76647e-15	-1.65336e-13	1	-63.4377	0.665468
78	USV	TRUE	0.698853	507.362	507.364	0.0024	63.306	62.0368	63.9071	1.87032	0.68756	-779.302	1.02172	-32.6849	0.857441
79	USV	TRUE	0.83615	507.85	507.854	0.004	76.4279	72.4795	78.0311	5.5516	1.87721	1116.83	1.78672	-51.6167	0.880706
80	USV	TRUE	0.625053	508.096	508.111	0.0148	68.3201	65.5837	75.6024	10.0188	4.37172	-699.513	1.0318	-67.2691	0.656315
81	USV	TRUE	0.89769	508.39	508.395	0.0048	69.496	67.737	71.537	3.80002	1.2379	-792.963	1.00695	-55.8171	0.863614
82	USV	TRUE	0.925826	514.272	514.273	0.0016	72.0544	71.8051	72.1257	0.320627	0.129065	-155.86	1.04572	-53.3119	0.841959
83	USV	TRUE	0.702626	521.466	521.47	0.0036	65.8217	65.1834	66.0963	0.912896	0.316897	-255.044	1.00992	-67.2089	0.646681
84	USV	TRUE	0.976979	521.675	521.717	0.042	85.2882	82.9544	88.8363	5.88187	1.99035	-99.8534	1.06617	-58.1139	0.783602
85	USV	TRUE	0.873656	521.804	521.807	0.0024	79.3816	78.5132	79.5152	1.00196	0.375669	-389.651	1.07534	-43.6074	0.92432
86	USV	TRUE	0.750463	521.999	522.005	0.0064	87.4046	85.23	88.4659	3.23596	1.07686	-524.264	1.03475	-53.4573	0.85651
87	USV	TRUE	0.948621	522.362	522.4	0.038	54.5852	52.7305	69.7409	17.0104	6.28972	430.101	1.13258	-47.382	0.854766
88	USV	TRUE	0.824612	522.623	522.636	0.0124	89.0633	85.6863	90.3621	4.67581	1.52193	-344.629	1.14022	-55.1145	0.855816
89	USV	TRUE	0.735234	524.885	524.896	0.0116	90.0471	84.9112	93.3054	8.39419	3.03877	-768.961	1.0263	-61.6279	0.657541
90	USV	TRUE	0.843494	525.222	525.248	0.0252	69.7713	68.9116	77.6324	8.72076	3.82561	-361.738	1.02851	-66.8127	0.587453
91	USV	TRUE	0.797824	525.525	525.527	0.002	68.9517	67.7805	69.0096	1.22907	0.486377	518.474	1.18028	-61.9117	0.717729
92	USV	TRUE	0.915157	525.674	525.69	0.016	89.4757	85.6676	90.6815	5.01383	1.30162	-326.59	1.00402	-62.7285	0.714521
93	USV	TRUE	0.721874	526.161	526.166	0.0048	76.765	76.2062	77.0065	0.800253	0.264271	-120.62	1.03769	-60.0102	0.762083
94	USV	TRUE	0.886239	526.773	526.775	0.002	89.5096	89.0776	89.9326	0.855005	0.402755	-500.662	1.11471	-55.8629	0.81084
95	USV	TRUE	0.755926	526.905	526.951	0.0452	88.3808	79.096	90.2713	11.1753	2.50308	-81.3071	1.18234	-50.1353	0.858022
96	USV	TRUE	0.928262	527.146	527.167	0.0204	86.2917	78.478	87.0984	8.62037	2.45482	-369.865	1.09064	-56.3163	0.785942
97	USV	TRUE	0.913673	527.39	527.433	0.0436	85.7235	83.8649	92.5857	8.72081	3.34028	-165.33	1.09815	-55.4256	0.840312
98	USV	TRUE	0.695416	527.97	527.974	0.0044	96.2095	95.972	96.2392	0.267189	0.0741405	31.6599	1.01005	-63.9017	0.666053
99	USV	TRUE	0.869943	528.201	528.386	0.185	55.3995	53.2671	58.0277	4.76065	1.63987	-17.3754	1.29088	-39.3435	0.864508
100	USV	TRUE	0.960834	528.645	528.646	0.0016	90.7222	88.9766	90.9538	1.9772	0.806008	-1091.02	1.23199	-64.4977	0.778523
101	USV	TRUE	0.988106	529.346	529.358	0.0116	88.5531	88.0751	89.8665	1.79144	0.638828	-18.9513	1.07854	-61.8531	0.579199
102	USV	TRUE	0.982081	530.892	530.895	0.0032	90.2106	89.0532	90.7032	1.64999	0.651188	518.273	1.00353	-53.7134	0.840262
103	USV	TRUE	0.700877	532.681	532.683	0.0028	76.1782	75.8961	76.7274	0.831255	0.274704	-272.137	1.01432	-64.9648	0.679326
104	USV	TRUE	0.755374	532.774	532.778	0.004	69.1893	66.9182	69.3451	2.42697	0.781957	-440.93	1.21616	-57.3347	0.818237
105	USV	TRUE	0.929801	533.273	533.293	0.02	85.4801	84.1554	88.1751	4.01964	1.63262	-127.898	2.14549	-40.8323	0.915312
106	USV	TRUE	0.764418	533.661	533.686	0.0252	70.9921	69.5289	86.9312	17.4024	8.24923	-722.641	1.01006	-65.573	0.639938
108	USV	TRUE	0.835303	534.926	534.929	0.0032	77.8476	77.0945	78.6837	1.58926	0.69589	-510.313	1.00176	-53.8705	0.831777
109	USV	TRUE	0.933693	535.142	535.222	0.08	84.5739	72.4239	90.3601	17.9363	4.19756	-205.032	1.02825	-53.5438	0.783639
110	USV	TRUE	0.800948	535.854	535.881	0.0272	77.5443	77.4768	83.1871	5.71026	3.07279	-210.839	1.00051	-67.1425	0.634322
111	USV	TRUE	0.770512	536.071	536.074	0.0024	93.6954	91.8919	93.9552	2.06329	0.764061	751.47	1.22252	-74.0939	0.553319
112	USV	TRUE	0.711142	539.466	539.472	0.0056	77.0018	74.9905	78.3303	3.33986	1.05837	-585.802	1.00989	-54.9089	0.872454
113	USV	TRUE	0.839092	539.521	539.53	0.0088	85.4954	84.1276	85.8368	1.70912	0.452966	-75.2187	1.07265	-52.9569	0.866552
114	USV	TRUE	0.808707	539.765	539.767	0.0024	68.7771	68.1759	68.9329	0.757036	0.267807	-194.825	1.14957	-60.0997	0.815235
115	USV	TRUE	0.746808	539.922	539.924	0.0024	91.195	88.5231	91.9966	3.47346	1.30963	1447.27	1.04742	-73.4977	0.530977
116	USV	TRUE	0.631559	540.128	540.131	0.0032	88.2708	87.4692	88.5528	1.0836	0.416802	360.272	1.04831	-69.3524	0.544848
117	USV	TRUE	0.717867	540.679	540.681	0.002	85.572	85.2559	85.8615	0.605629	0.218335	-290.727	1.00254	-68.3992	0.595892
118	USV	TRUE	0.64752	540.98	540.986	0.0056	72.4993	69.3301	73.3751	4.04495	1.31412	-428.682	1.64042	-63.6176	0.781558
119	USV	TRUE	0.901706	541.124	541.127	0.0024	89.8594	89.8594	89.8594	1.42109e-14	6.48634e-15	-8.3925e-13	1	-60.8989	0.743213
120	USV	TRUE	0.655788	541.29	541.309	0.0188	88.5659	88.28	90.8327	2.55271	0.829623	-132.074	1.00053	-71.6204	0.51339
121	USV	TRUE	0.954741	544.092	544.133	0.0404	80.3098	76.5098	94.3877	17.8779	5.83322	-317.543	1.27993	-60.4873	0.785683
122	USV	TRUE	0.975897	544.267	544.275	0.008	84.7947	79.7181	86.6253	6.90722	1.90443	-561.979	1.16518	-56.9801	0.770405
123	USV	TRUE	0.661287	548.139	548.141	0.0016	77.304	77.0368	77.393	0.356252	0.166622	7.43858e-12	1.17855	-56.8752	0.838195
124	USV	TRUE	0.916347	553.764	553.766	0.0024	73.4661	71.0614	73.9189	2.85744	1.0759	1141.12	1.12038	-59.7863	0.840044
125	USV	TRUE	0.93418	560.103	560.109	0.0056	69.0633	68.618	69.7535	1.13555	0.433022	114.708	1.18343	-59.0195	0.809211
126	USV	TRUE	0.796677	560.222	560.236	0.0136	86.4044	86.063	86.7696	0.706518	0.196406	-15.0345	1.015	-58.8385	0.785224
127	USV	TRUE	0.985727	563.578	563.583	0.0052	82.555	78.165	85.6685	7.50356	2.84143	-395.238	4.00478	-54.849	0.861161
128	USV	TRUE	0.838907	568.969	568.973	0.004	79.2691	77.8144	79.5437	1.72931	0.526218	-191.789	1.28046	-59.3417	0.800838
129	USV	TRUE	0.67587	569.727	569.732	0.0052	88.1782	86.3196	88.8385	2.51886	0.851188	-461.909	1.02806	-67.1616	0.6556
130	USV	TRUE	0.898915	569.876	569.878	0.002	85.8989	85.8989	85.8989	2.84217e-14	9.66443e-15	-1.63666e-12	1	-62.1596	0.671321
131	USV	TRUE	0.938371	570.065	570.066	0.0016	84.3657	83.2346	84.6062	1.37157	0.580791	-857.232	1.07696	-59.5795	0.763951
132	USV	TRUE	0.856548	570.446	570.464	0.0184	88.6134	85.8801	90.3194	4.43932	1.54885	-225.27	1.01213	-46.5289	0.914743
133	USV	TRUE	0.772823	576.869	576.873	0.004	79.6974	78.631	80.4188	1.78779	0.634034	182.521	1.45066	-58.3052	0.769192
134	USV	TRUE	0.819409	577.102	577.111	0.0096	76.2339	71.4542	79.2992	7.84497	2.41413	-811.83	1.01217	-63.8037	0.724721
135	USV	TRUE	0.887008	578.827	578.829	0.002	82.1058	81.3131	82.3106	0.997506	0.393399	488.574	1.0672	-66.3515	0.71521
136	USV	TRUE	0.86531	580.018	580.233	0.215	71.7566	46.5838	85.2757	38.6919	14.5132	88.4011	2.5659	-56.1116	0.583635
137	USV	TRUE	0.79691	579.926	579.93	0.0036	86.6643	85.7922	86.7868	0.994537	0.350166	255.044	1.04961	-69.6459	0.6067
138	USV	TRUE	0.662598	587.548	587.55	0.002	85.9176	83.1522	87.4985	4.34628	1.63931	-2161.05	1.00542	-47.9058	0.873765
139	USV	TRUE	0.727015	587.977	587.979	0.0024	63.8998	63.603	64.0037	0.400784	0.146947	-55.6644	1.07689	-64.1145	0.71874
140	USV	TRUE	0.788295	588.3	588.303	0.0028	76.9475	75.5002	77.9939	2.49377	0.876505	-890.631	1.00454	-57.7939	0.777874
141	USV	TRUE	0.85096	589.186	589.224	0.0376	77.1968	71.5858	79.8319	8.24614	1.8427	-170.706	1.08549	-55.1013	0.858874
142	USV	TRUE	0.846781	589.433	589.437	0.004	86.4628	85.2828	86.5816	1.29884	0.440631	-291.816	1.062	-54.2576	0.774891
143	USV	TRUE	0.987728	590.293	590.335	0.0416	77.1333	75.2941	77.8057	2.51164	0.746474	-22.9138	1.04251	-52.5564	0.837519
144	USV	TRUE	0.657058	594.186	594.192	0.0056	88.0239	78.2938	88.7513	10.4575	3.14273	-1459.47	1.14912	-50.6836	0.880405
145	USV	TRUE	0.761685	594.974	594.98	0.006	85.9067	83.7989	86.3297	2.53088	0.775596	-359.254	1.12279	-57.1867	0.796614
146	USV	TRUE	0.929706	597.318	597.329	0.0112	86.6512	84.7586	87.2004	2.44181	0.654236	30.0076	1.14253	-54.8888	0.855264
147	USV	TRUE	0.832599	597.64	597.642	0.0024	83.9612	83.2932	84.4288	1.13555	0.410963	-473.147	1.00398	-56.7711	0.846367
