# Supplementary material for: Bazedoxifene reverses sexually dimorphic autistic-like abnormalities in biallelic MDGA1-mutant mice
Source: EMBO Mol Med. 2026 Mar 20;18(4):1358–98. doi: 10.1038/s44321-026-00402-y (PMC13084050; doi:10.1038/s44321-026-00402-y)
Supplement: Supplementary file 18 — Source data Fig. 4 [file 44321_2026_402_MOESM18_ESM.zip › Panel C/Batch1/P9/P9_homo_767.xlsx]

## Sheet: Sheet1
ID	Label	Accepted	Score	Begin Time (s)	End Time (s)	Call Length (s)	Principal Frequency (kHz)	Low Freq (kHz)	High Freq (kHz)	Delta Freq (kHz)	Frequency Standard Deviation (kHz)	Slope (kHz/s)	Sinuosity	Mean Power (dB/Hz)	Tonality
1	USV	TRUE	0.877396	1.46153	1.46313	0.0016	87.1806	85.2568	87.9465	2.6897	1.12269	467.581	3.34039	-69.9685	0.638998
2	USV	TRUE	0.938695	1.59553	1.60113	0.0056	85.0761	77.8546	93.0695	15.2149	5.1235	2770.56	1.29121	-59.0531	0.797186
3	USV	TRUE	0.719594	1.74953	1.76473	0.0152	95.8688	84.8182	103.873	19.0548	7.19151	178.372	2.95358	-65.9393	0.715319
4	USV	TRUE	0.903057	18.1799	18.1815	0.0016	96.9362	96.1436	98.2633	2.1197	0.847153	-1324.81	1.00811	-63.0616	0.791648
5	USV	TRUE	0.975039	18.5891	18.6411	0.052	85.5314	81.1564	86.0287	4.87232	1.78826	30.5935	1.09282	-59.6839	0.805576
6	USV	TRUE	0.704321	26.7757	26.7793	0.0036	83.3178	73.7367	85.2902	11.5535	5.42676	-3239.67	1.0006	-63.0342	0.763301
7	USV	TRUE	0.92076	26.9249	26.9289	0.004	105.113	95.2345	106.686	11.452	3.70067	-2124.02	1.52321	-68.3498	0.669729
8	USV	TRUE	0.724344	60.2188	60.2216	0.0028	98.1059	98.1059	98.1059	1.42109e-14	3.28917e-15	-1.05736e-12	1	-62.8068	0.717945
9	USV	TRUE	0.671832	85.683	85.685	0.002	101.421	100.2	102.124	1.92376	0.833821	-62.9803	2.70873	-63.0396	0.781751
10	USV	TRUE	0.759731	85.8642	85.8658	0.0016	89.8345	88.4006	90.0839	1.68329	0.703964	-1013.09	1.11772	-68.2133	0.636503
11	USV	TRUE	0.601131	88.434	88.4868	0.0528	91.6917	80.633	99.3808	18.7478	3.84923	94.458	4.7268	-88.1807	0.206805
12	USV	TRUE	0.633527	113.916	113.925	0.0092	78.0638	77.8777	78.3245	0.446863	0.13955	-27.0728	1.00817	-74.24	0.448532
14	USV	TRUE	0.750865	156.343	156.365	0.0212	95.444	90.0113	96.6755	6.66425	2.32875	283.817	1.09754	-75.8035	0.4831
16	USV	TRUE	0.775118	209.753	209.755	0.002	70.5701	68.9358	71.1891	2.2533	0.912302	1175	1.06173	-69.2679	0.594033
17	USV	TRUE	0.987965	209.931	209.944	0.0128	106.078	102.404	106.312	3.908	1.31038	306.531	1.03851	-63.5537	0.701817
18	USV	TRUE	0.742463	271.632	271.645	0.0128	95.9466	92.6297	96.2775	3.64784	1.30132	283.992	1.0427	-72.5688	0.453983
19	USV	TRUE	0.722363	301.405	301.421	0.016	94.5135	93.6816	95.8936	2.21197	0.674963	21.8098	1.13463	-75.3424	0.498317
20	USV	TRUE	0.611341	305.013	305.015	0.002	104.664	104.388	104.691	0.302814	0.114253	113.873	1.03232	-66.5174	0.659209
21	USV	TRUE	0.603982	305.172	305.177	0.0056	94.2444	92.7577	106.788	14.0301	6.16699	-2619.01	1.01279	-67.7944	0.622405
22	USV	TRUE	0.638555	305.349	305.353	0.004	97.742	94.4244	98.5287	4.10432	1.41105	884.389	1.33191	-69.4504	0.649555
23	USV	TRUE	0.700268	305.514	305.519	0.0048	105.287	102.368	109.024	6.65603	2.81054	1486.55	1.02983	-71.3964	0.606211
24	USV	TRUE	0.707858	308.205	308.237	0.032	90.9144	81.905	93.2203	11.3153	4.93221	-308.722	1.08953	-68.033	0.659482
25	USV	TRUE	0.652788	308.34	308.416	0.0768	81.3709	37.641	100.861	63.2199	16.4719	-71.5887	16.423	-88.7099	0.192959
26	USV	TRUE	0.686184	313.486	313.515	0.0288	90.5246	77.3353	90.7472	13.4119	3.93691	-472.603	1.06481	-58.5424	0.728681
27	USV	TRUE	0.88029	316.285	316.293	0.0084	91.9639	91.5022	92.6534	1.15121	0.340778	17.8195	1.0691	-63.0424	0.770603
28	USV	TRUE	0.779735	316.438	316.439	0.0016	93.7207	93.2754	94.5223	1.24688	0.499865	-779.302	1.01315	-65.4806	0.737737
29	USV	TRUE	0.653259	317.133	317.135	0.002	93.665	92.5963	94.431	1.8347	0.67271	-893.175	1.00595	-75.3692	0.443623
30	USV	TRUE	0.600953	317.705	317.71	0.0048	95.4528	91.7961	96.3888	4.59271	1.92323	-990.556	1.00708	-76.8775	0.435492
31	USV	TRUE	0.628562	317.98	317.982	0.0024	91.9091	90.7068	92.6439	1.93712	0.704184	-807.134	1.00968	-75.0572	0.487569
32	USV	TRUE	0.837668	324.564	324.568	0.0044	82.2952	80.4317	82.8667	2.435	0.790155	-267.973	1.43109	-61.3142	0.72434
33	USV	TRUE	0.846194	344.507	344.516	0.0092	59.2293	53.7805	91.6527	37.8722	17.5434	4778.92	1.03137	-51.68	0.809759
34	USV	TRUE	0.678848	350.187	350.189	0.0024	97.9496	97.4153	98.0684	0.653129	0.237269	222.658	1.06785	-70.6308	0.567898
35	USV	TRUE	0.688741	363.262	363.264	0.0016	92.2099	91.7201	93.5904	1.87032	0.768088	1168.95	1.03658	-71.8492	0.654237
36	USV	TRUE	0.688601	365.76	365.763	0.0024	93.5877	92.6526	95.2577	2.60509	0.950296	1085.46	1.01237	-70.3528	0.673312
37	USV	TRUE	0.730097	365.998	366	0.002	98.1838	96.5361	98.7092	2.17314	0.855488	1061.12	1.1604	-66.6354	0.577278
38	USV	TRUE	0.920491	366.157	366.173	0.0152	95.9596	94.0969	98.2067	4.10977	1.21753	22.2445	1.26057	-70.4271	0.581961
39	USV	TRUE	0.840262	378.975	378.979	0.0036	103.271	98.4281	105.227	6.79848	2.60957	-1960.06	1.44197	-64.5259	0.726726
40	USV	TRUE	0.923449	379.683	379.714	0.0316	94.0323	91.9854	95.9858	4.00042	1.41215	-111.418	1.02571	-65.5073	0.588432
41	USV	TRUE	0.964341	379.928	379.954	0.0268	95.7362	92.6301	96.6676	4.03753	1.38605	-120.756	1.07201	-69.3841	0.594628
42	USV	TRUE	0.68719	402.23	402.232	0.0028	101.44	100.702	101.77	1.06876	0.385547	67.1507	1.3685	-70.6484	0.61282
43	USV	TRUE	0.684878	420.378	420.385	0.0068	93.1873	90.4911	94.4448	3.95365	1.33652	332.323	1.38817	-71.8051	0.594848
44	USV	TRUE	0.796144	422.862	422.865	0.0028	93.1374	91.5268	93.9464	2.41955	0.845511	-846.452	1.01794	-68.4357	0.673539
45	USV	TRUE	0.694567	424.746	424.748	0.0016	91.6281	90.6038	92.4742	1.87032	0.740483	-1168.95	1.00122	-78.0745	0.441411
46	USV	TRUE	0.67433	424.934	424.946	0.0112	89.6137	81.2184	91.0532	9.83485	4.40757	-954.082	1.01257	-77.3832	0.451691
47	USV	TRUE	0.888296	426.297	426.302	0.0048	91.7286	88.8786	94.1853	5.30667	1.57901	1006.95	1.00922	-72.7649	0.597667
48	USV	TRUE	0.613178	426.452	426.456	0.004	83.41	81.8586	83.7404	1.88188	0.699212	-479.238	1.01778	-75.8018	0.431507
49	USV	TRUE	0.663349	430.912	430.914	0.0016	106.378	106.128	106.449	0.320627	0.129065	155.86	1.04572	-68.9608	0.64881
50	USV	TRUE	0.706571	432.195	432.205	0.01	92.6736	91.9721	93.5451	1.57302	0.492361	-65.2541	1.11061	-74.056	0.537386
51	USV	TRUE	0.695703	432.478	432.48	0.002	108.649	104.276	111.703	7.42786	3.1279	-4100.72	1.01049	-75.5905	0.556224
52	USV	TRUE	0.894605	438.421	438.423	0.002	79.4327	78.306	80.5593	2.2533	0.881729	1175	1.00412	-68.2789	0.575504
53	USV	TRUE	0.655196	438.565	438.589	0.0232	81.8826	76.1209	83.5874	7.46658	3.08695	-369.582	1.0373	-75.4666	0.411869
54	USV	TRUE	0.939261	447.928	447.955	0.0268	93.4138	90.7642	95.2944	4.53022	1.0571	-75.8127	1.07773	-70.9093	0.538589
55	USV	TRUE	0.905167	453.059	453.076	0.0172	79.4304	78.0573	82.3918	4.3345	1.04748	-262.254	1.00888	-67.4692	0.631363
56	USV	TRUE	0.954782	453.3	453.306	0.006	84.0722	82.8756	84.5085	1.63287	0.557575	138.54	1.16348	-69.9263	0.656274
57	USV	TRUE	0.623575	455.311	455.313	0.0028	79.1987	77.9073	80.2229	2.31564	0.844523	-858.822	1.00555	-74.7509	0.484905
58	USV	TRUE	0.631475	455.423	455.431	0.0084	94.2507	92.7488	97.5719	4.82308	1.51603	107.176	1.74146	-78.0369	0.454621
59	USV	TRUE	0.74414	455.911	455.944	0.0328	95.3666	94.6929	95.6195	0.926607	0.255357	-12.4368	1.0087	-69.1635	0.490883
60	USV	TRUE	0.884402	457.313	457.318	0.0048	79.4917	78.8065	79.7628	0.956273	0.343807	145.691	1.05677	-69.7165	0.581244
61	USV	TRUE	0.844259	457.351	457.355	0.0036	77.2337	75.5341	78.6661	3.13205	1.11004	914.021	1.00487	-71.1007	0.597485
62	USV	TRUE	0.625751	457.765	457.793	0.0276	84.8682	80.0308	99.1285	19.0977	8.8458	-735.851	1.0234	-76.7696	0.441927
63	USV	TRUE	0.630584	460.715	460.718	0.0032	84.0334	81.4358	85.31	3.87424	1.22324	-476.24	2.17722	-72.4917	0.593471
64	USV	TRUE	0.774882	461.367	461.372	0.0056	79.2545	76.9782	81.6544	4.67618	1.60333	-844.596	1.01028	-57.8847	0.769686
65	USV	TRUE	0.620881	461.853	461.862	0.0088	98.4657	96.3808	101.094	4.71348	1.71397	-522.652	1.0012	-74.0628	0.445757
66	USV	TRUE	0.630872	462.598	462.604	0.006	94.6034	91.3698	95.3228	3.95304	1.51739	-669.982	1.01186	-75.29	0.439174
67	USV	TRUE	0.684357	462.858	462.859	0.0016	98.1072	97.2522	98.2675	1.01532	0.428059	-623.441	1.08105	-76.1884	0.445694
68	USV	TRUE	0.787902	463.078	463.098	0.0192	102.867	101.079	104.664	3.58472	1.06355	-159.666	1.0418	-75.9663	0.403472
69	USV	TRUE	0.828904	463.282	463.285	0.0028	68.7945	68.2972	69.2918	0.994537	0.362471	-369.329	1.0019	-57.6121	0.72548
70	USV	TRUE	0.744884	480.54	480.548	0.008	57.7581	55.8553	59.5245	3.66922	1.08659	169.701	1.40527	-58.0715	0.718609
71	USV	TRUE	0.706323	488.72	488.768	0.048	70.1945	56.4936	77.3492	20.8556	4.79901	-49.2294	4.64702	-89.8178	0.209258
72	USV	TRUE	0.70287	488.833	488.834	0.0016	92.4853	91.185	93.4294	2.24439	0.891076	-1402.74	1.00292	-65.8563	0.732383
73	USV	TRUE	0.678518	489.494	489.497	0.0032	92.8495	91.8105	93.6288	1.81837	0.614962	-559.737	1.0027	-75.4243	0.450231
74	USV	TRUE	0.609507	495.244	495.246	0.0016	82.5639	81.4862	83.1072	1.62095	0.652809	1013.09	1.01707	-76.4807	0.499633
75	USV	TRUE	0.800205	495.36	495.364	0.0036	63.3134	58.222	63.7142	5.49222	1.7688	-1115.31	1.24504	-51.6121	0.776142
76	USV	TRUE	0.739458	495.626	495.636	0.01	96.8986	90.9668	97.1064	6.13952	2.11798	-595.041	1.1469	-63.9176	0.641695
78	USV	TRUE	0.917773	509.047	509.055	0.0084	64.4098	62.2351	64.7066	2.4715	0.840706	257.546	1.12004	-56.7271	0.716189
79	USV	TRUE	0.939492	512.298	512.304	0.0056	92.9326	91.9655	94.1222	2.15672	0.775833	-387.57	1.00274	-72.8592	0.403608
80	USV	TRUE	0.679009	525.397	525.403	0.0056	105.787	105.425	106.714	1.28886	0.470221	-20.8546	1.18732	-69.8862	0.574686
81	USV	TRUE	0.807599	527.915	527.918	0.0032	105.7	105.395	105.759	0.363674	0.119847	66.488	1.02551	-63.6577	0.552653
82	USV	TRUE	0.714939	530.917	530.957	0.04	40.1793	28.0889	49.9317	21.8427	5.30979	208.446	5.66413	-94.1295	0.155907
84	USV	TRUE	0.69608	579.185	579.19	0.0044	83.1319	82.8944	83.1616	0.267189	0.0741405	-31.6599	1.01005	-69.4281	0.536077
85	USV	TRUE	0.624723	579.375	579.38	0.0052	85.0661	82.0726	85.4661	3.39346	1.22818	-155.274	1.9412	-75.5801	0.424553
