# Supplementary material for: Bazedoxifene reverses sexually dimorphic autistic-like abnormalities in biallelic MDGA1-mutant mice
Source: EMBO Mol Med. 2026 Mar 20;18(4):1358–98. doi: 10.1038/s44321-026-00402-y (PMC13084050; doi:10.1038/s44321-026-00402-y)
Supplement: Supplementary file 18 — Source data Fig. 4 [file 44321_2026_402_MOESM18_ESM.zip › Panel C/Batch1/P9/P9_homo_773.xlsx]

## Sheet: Sheet1
ID	Label	Accepted	Score	Begin Time (s)	End Time (s)	Call Length (s)	Principal Frequency (kHz)	Low Freq (kHz)	High Freq (kHz)	Delta Freq (kHz)	Frequency Standard Deviation (kHz)	Slope (kHz/s)	Sinuosity	Mean Power (dB/Hz)	Tonality
1	USV	TRUE	0.836537	0.0196	0.0228	0.0032	66.5006	65.5505	66.6861	1.13555	0.366273	-199.464	1.17775	-52.9044	0.847961
2	USV	TRUE	0.803721	0.327804	0.687804	0.36	59.7658	59.1799	65.2927	6.11278	2.6173	-17.1693	1.09709	-46.5904	0.852938
3	USV	TRUE	0.740841	0.170004	0.180004	0.01	62.8242	60.5086	62.9281	2.41955	0.689166	-156.558	1.10606	-49.4037	0.855319
4	USV	TRUE	0.721017	0.664404	0.680004	0.0156	61.008	60.3922	61.6466	1.25442	0.492813	-55.1718	1.02678	-44.2995	0.91726
5	USV	TRUE	0.717021	0.806804	0.812404	0.0056	61.6796	59.9652	62.2734	2.30822	0.887142	-452.273	1.12219	-53.4358	0.802664
6	USV	TRUE	0.908814	0.947204	0.949604	0.0024	90.8704	90.5365	90.9076	0.371096	0.138851	-139.161	1.01913	-62.8425	0.691178
7	USV	TRUE	0.89453	1.11793	1.12793	0.01	92.6802	87.188	98.8547	11.6667	4.66335	-1051.85	1.18723	-70.182	0.609999
8	USV	TRUE	0.875602	1.26513	1.26953	0.0044	61.6419	60.7046	61.9388	1.23425	0.423138	223.716	1.12877	-64.5963	0.703764
9	USV	TRUE	0.613194	1.39873	1.40273	0.004	85.3936	78.9291	85.6831	6.75395	2.35494	1518.12	1.19433	-71.3024	0.551524
10	USV	TRUE	0.93342	1.85233	1.85753	0.0052	62.9384	61.5579	63.9404	2.38244	0.744243	195.498	1.45281	-56.9906	0.849151
11	USV	TRUE	0.895519	1.99433	2.00073	0.0064	68.4479	66.477	68.5396	2.06256	0.665354	-267.842	1.07469	-63.8119	0.714756
12	USV	TRUE	0.911759	3.05059	3.05219	0.0016	92.2269	91.3541	92.3427	0.9886	0.403004	-545.511	1.14964	-65.8862	0.655493
13	USV	TRUE	0.669109	3.70779	3.70979	0.002	93.1186	92.4373	94.1027	1.66548	0.687978	-905.262	1.02793	-73.2961	0.57277
14	USV	TRUE	0.821242	6.27997	6.28517	0.0052	79.5608	77.5346	83.9916	6.45707	2.15625	-1256.83	1.02028	-61.9765	0.779712
15	USV	TRUE	0.834174	6.47637	6.47797	0.0016	93.7567	92.9017	93.917	1.01532	0.428059	-623.441	1.08105	-67.6732	0.661836
16	USV	TRUE	0.799393	7.89469	7.89709	0.0024	95.0685	94.3337	95.2689	0.935162	0.336697	306.154	1.13181	-66.7862	0.655489
17	USV	TRUE	0.799871	8.05502	8.05822	0.0032	92.1506	90.5846	92.5217	1.93712	0.721256	54.1182	1.90747	-64.1309	0.752244
18	USV	TRUE	0.758628	13.8307	13.8331	0.0024	89.7311	88.7959	90.1319	1.33595	0.493655	556.644	1.02362	-72.1914	0.52684
19	USV	TRUE	0.903157	13.9963	13.9979	0.0016	82.082	81.7346	82.6074	0.872818	0.347517	545.511	1.00577	-67.3524	0.639935
20	USV	TRUE	0.78557	14.159	14.1662	0.0072	85.7978	82.0498	90.0632	8.01344	2.64645	1305.46	1.0433	-73.5811	0.537979
21	USV	TRUE	0.789501	24.1651	24.1727	0.0076	79.7476	78.2521	80.3822	2.13009	0.768614	-291.687	1.0917	-63.6691	0.725407
22	USV	TRUE	0.886836	24.3379	24.3415	0.0036	93.8274	92.3208	94.4731	2.15236	0.704837	563.841	1.0272	-69.2365	0.591799
23	USV	TRUE	0.826013	24.4979	24.5011	0.0032	92.7257	92.0578	93.0597	1.00196	0.34458	115.968	1.23532	-66.6458	0.669706
24	USV	TRUE	0.764979	33.91	33.9124	0.0024	82.0367	80.4336	82.9719	2.5383	0.924379	-1057.62	1.01082	-69.3095	0.673429
25	USV	TRUE	0.735067	36.983	36.9878	0.0048	82.0662	80.5709	86.5236	5.95276	2.32111	-1277.9	1.00496	-61.6375	0.774305
26	USV	TRUE	0.717193	38.2712	38.2776	0.0064	63.5769	61.4097	63.9851	2.57541	0.914055	420.985	1.05867	-53.5541	0.797665
27	USV	TRUE	0.906875	38.4172	38.4344	0.0172	62.1707	61.8159	63.4383	1.62244	0.538693	-10.3964	1.13788	-42.9631	0.919028
28	USV	TRUE	0.942271	39.215	39.735	0.52	83.1746	57.0907	106.922	49.8316	9.53065	9.46946	51.0388	-88.0228	0.191893
29	USV	TRUE	0.866837	39.802	39.8156	0.0136	63.4244	62.8403	64.3067	1.46636	0.549247	-99.2665	1.0279	-68.6274	0.587354
30	USV	TRUE	0.868369	40.2307	40.2411	0.0104	101.589	100.32	101.956	1.63576	0.730979	-182.044	1.01081	-69.224	0.538208
31	USV	TRUE	0.803274	40.5179	40.5203	0.0024	98.5588	97.1561	98.9596	1.80353	0.681929	-751.47	1.05492	-65.4617	0.711434
32	USV	TRUE	0.943122	40.6363	40.6567	0.0204	67.2527	64.9465	67.7592	2.81272	1.1953	-184.635	1.0252	-57.6234	0.803125
33	USV	TRUE	0.776524	42.6445	42.6529	0.0084	89.77	89.3802	90.3187	0.938491	0.322851	-10.6576	1.05347	-71.3813	0.525431
34	USV	TRUE	0.756966	43.1081	43.1137	0.0056	65.9987	64.0006	66.5183	2.51769	0.769602	278.225	1.21183	-70.4463	0.60159
35	USV	TRUE	0.969202	43.4637	43.4693	0.0056	63.3803	62.0889	64.5901	2.50119	0.667737	-359.367	1.04141	-58.7364	0.800503
36	USV	TRUE	0.840026	43.6021	43.6041	0.002	66.8326	66.6723	67.2957	0.623441	0.243171	-311.721	1.01894	-62.8797	0.779091
38	USV	TRUE	0.891981	45.7639	45.7803	0.0164	61.9615	60.785	62.7481	1.96313	0.539911	-74.1887	1.03686	-61.3797	0.775941
39	USV	TRUE	0.85258	45.9363	45.9459	0.0096	67.31	66.7086	67.8399	1.13135	0.34652	-4.2637	1.06758	-72.682	0.547365
40	USV	TRUE	0.877885	46.0799	46.0823	0.0024	63.4714	63.0038	64.1393	1.13555	0.410963	-473.147	1.00398	-65.6203	0.695283
41	USV	TRUE	0.64598	46.3519	46.3619	0.01	59.4342	57.9424	59.7643	1.82185	0.54748	-101.762	1.06611	-73.3039	0.493724
42	USV	TRUE	0.683017	46.5003	46.5071	0.0068	63.9586	62.2272	64.2225	1.99537	0.794736	-307.01	1.0255	-66.6728	0.48483
43	USV	TRUE	0.950467	47.3486	47.3654	0.0168	70.6013	70.1411	70.72	0.57891	0.160985	2.91688	1.01297	-52.2451	0.8469
44	USV	TRUE	0.688366	47.5646	47.575	0.0104	66.6682	65.8972	66.8934	0.996211	0.395312	-68.2347	1.03847	-75.4065	0.460207
45	USV	TRUE	0.868535	47.7158	47.7254	0.0096	95.8353	94.5848	96.4513	1.86654	0.576277	-124.243	1.10128	-63.6692	0.725053
46	USV	TRUE	0.779833	56.3431	56.3475	0.0044	58.2636	57.258	58.5568	1.29884	0.402073	-208.514	1.11067	-58.9123	0.651409
47	USV	TRUE	0.832068	56.6287	56.6459	0.0172	61.7184	58.9977	62.9801	3.98239	1.34005	-214.145	1.01614	-62.2089	0.646175
48	USV	TRUE	0.936402	56.8771	56.8795	0.0024	86.8141	86.4133	87.3485	0.935162	0.33784	-389.651	1.00212	-70.9877	0.560815
49	USV	TRUE	0.898812	58.6282	58.6422	0.014	77.006	72.3085	82.4423	10.1338	4.94728	-753.264	1.00824	-67.7669	0.53651
50	USV	TRUE	0.771011	58.827	58.8626	0.0356	82.1651	81.3982	92.938	11.5398	4.44445	-313.412	1.00677	-73.1307	0.476142
51	USV	TRUE	0.672007	59.0074	59.0538	0.0464	88.9869	73.772	92.8314	19.0595	4.47126	120.419	3.96496	-88.7482	0.20699
52	USV	TRUE	0.776552	59.2185	59.2241	0.0056	91.4526	91.2574	91.6814	0.424011	0.156231	21.2042	1.03673	-76.704	0.407516
53	USV	TRUE	0.613115	60.9108	60.9128	0.002	64.2224	64.2224	64.2224	1.42109e-14	3.8918e-15	6.52992e-13	1	-72.1133	0.514012
54	USV	TRUE	0.933415	61.1068	61.118	0.0112	96.5051	95.6293	96.8762	1.24688	0.368306	11.4636	1.05161	-67.1706	0.594517
55	USV	TRUE	0.719283	64.1146	64.1294	0.0148	59.9783	57.9587	62.3668	4.40806	1.33989	-284.455	1.02347	-59.8614	0.649322
56	USV	TRUE	0.872901	64.2718	64.2882	0.0164	64.7945	63.6547	64.9036	1.24887	0.409521	42.5205	1.01847	-61.1248	0.764094
57	USV	TRUE	0.717802	64.4198	64.4358	0.016	85.9204	84.7945	87.1333	2.33879	0.901092	113.333	1.02616	-73.8357	0.49537
58	USV	TRUE	0.894054	65.7637	65.7713	0.0076	59.3716	59.0896	59.7872	0.697661	0.268886	-107.869	1.01174	-55.3019	0.702127
59	USV	TRUE	0.837442	65.9397	65.9513	0.0116	87.2314	84.3504	88.6171	4.26671	1.49884	-343.432	1.00848	-72.2606	0.496783
60	USV	TRUE	0.817479	66.1188	66.1396	0.0208	84.8935	83.6258	84.9346	1.30878	0.363746	-2.53951	1.01281	-70.0596	0.525533
62	USV	TRUE	0.699387	74.7806	74.7822	0.0016	80.6382	80.3888	80.8876	0.498753	0.197149	-311.721	1	-70.0302	0.58176
63	USV	TRUE	0.774791	76.7489	76.7597	0.0108	70.0805	69.7559	71.2105	1.45469	0.475325	-110.002	1.02873	-76.9041	0.397756
64	USV	TRUE	0.667253	77.1612	77.164	0.0028	97.3914	95.9441	98.1707	2.22658	0.801526	805.809	1.0181	-76.1692	0.444764
65	USV	TRUE	0.718342	78.7227	78.7363	0.0136	62.1617	60.1673	63.4316	3.26431	1.1555	-177.25	1.07137	-69.5793	0.483005
66	USV	TRUE	0.807624	80.1139	80.1327	0.0188	66.2564	64.2811	67.6015	3.32042	0.833616	11.7266	1.18769	-59.3829	0.711681
67	USV	TRUE	0.896127	80.2626	80.2662	0.0036	67.0435	66.3853	67.5034	1.11807	0.388727	-307.007	1.00064	-62.9851	0.688209
68	USV	TRUE	0.825096	80.3918	80.4258	0.034	65.8269	62.4209	68.8034	6.38252	1.83594	-108.065	1.12854	-64.5534	0.592382
69	USV	TRUE	0.762983	81.1266	81.141	0.0144	63.167	61.9757	63.9054	1.92969	0.571518	23.7824	1.05642	-65.3703	0.587678
70	USV	TRUE	0.961944	81.3069	81.3269	0.02	66.9238	63.8437	67.6505	3.80681	0.953452	-120.502	1.08499	-60.7547	0.78299
71	USV	TRUE	0.72991	81.6949	81.7365	0.0416	84.9997	81.6199	87.9183	6.29839	3.09083	137.589	1.01738	-78.0313	0.395908
72	USV	TRUE	0.954067	82.2724	82.2908	0.0184	88.0816	83.108	89.0686	5.96061	2.69418	315.312	1.00846	-71.4833	0.57692
73	USV	TRUE	0.846222	82.4356	82.4556	0.02	89.5232	85.2661	90.5102	5.24413	2.00654	221.662	1.05336	-71.0315	0.592265
74	USV	TRUE	0.751562	82.7504	82.7668	0.0164	84.8585	78.8918	84.8833	5.99147	2.85255	377.914	1.01172	-73.3795	0.509319
75	USV	TRUE	0.894716	83.7664	83.7684	0.002	66.1961	65.5326	67.1625	1.62985	0.652958	863.275	1.0171	-67.068	0.735046
76	USV	TRUE	0.780636	86.7578	86.7694	0.0116	85.7039	74.8134	86.6613	11.848	4.1919	-1067.51	1.08402	-71.5386	0.443901
77	USV	TRUE	0.708937	86.9102	86.9146	0.0044	63.7482	62.2563	64.8243	2.56798	0.827435	-571.177	1.00407	-63.5579	0.610333
78	USV	TRUE	0.92842	87.0726	87.1042	0.0316	97.8219	96.2504	100.639	4.38875	1.28855	-112.836	1.02828	-72.1102	0.476832
79	USV	TRUE	0.622794	87.9593	87.9677	0.0084	63.7606	62.7637	64.9926	2.22889	0.754558	-44.3628	1.35764	-67.0489	0.587834
80	USV	TRUE	0.927021	93.5812	93.5884	0.0072	60.3207	57.9878	61.063	3.0752	1.1817	-421.628	1.00092	-62.7581	0.785629
81	USV	TRUE	0.726911	93.748	93.7496	0.0016	61.7422	61.1188	62.3657	1.24688	0.492874	-779.302	1	-52.6978	0.837389
82	USV	TRUE	0.95733	93.8968	93.9136	0.0168	62.4174	59.7852	64.8303	5.04516	1.83475	-328.326	1.04782	-61.6035	0.779705
83	USV	TRUE	0.692736	94.0648	94.0704	0.0056	65.0798	63.912	65.842	1.93004	0.661282	336.17	1.00304	-72.2783	0.524885
84	USV	TRUE	0.757794	103.921	103.923	0.0016	65.2984	64.773	65.6458	0.872818	0.347517	-545.511	1.00577	-57.2452	0.769032
85	USV	TRUE	0.818163	104.075	104.111	0.036	65.2666	63.5917	86.8533	23.2617	10.3544	659.858	1.08147	-68.0788	0.490446
86	USV	TRUE	0.921914	105.928	105.938	0.01	62.0948	61.7402	62.7472	1.00699	0.349638	-79.297	1.02375	-64.4641	0.713587
87	USV	TRUE	0.920481	106.08	106.097	0.0172	65.2365	64.7395	65.7041	0.964592	0.286732	0.455488	1.03333	-57.7062	0.767897
88	USV	TRUE	0.937886	110.182	110.188	0.006	55.2535	54.6894	55.6524	0.963028	0.302708	-160.264	1.00286	-62.7228	0.763263
89	USV	TRUE	0.866087	110.352	110.354	0.0016	59.0788	58.5533	59.4261	0.872818	0.347517	-545.511	1.00577	-65.2535	0.579177
90	USV	TRUE	0.790796	110.569	110.581	0.012	61.392	61.1693	62.6365	1.46721	0.378839	-67.5506	1.02839	-65.3214	0.584306
91	USV	TRUE	0.761997	110.74	110.754	0.0148	65.4961	64.175	68.215	4.03996	1.21657	-274.56	1.00834	-65.1961	0.644225
92	USV	TRUE	0.811896	112.481	112.485	0.004	58.9371	58.5067	59.0856	0.57891	0.205694	-144.221	1.01358	-59.0406	0.645075
93	USV	TRUE	0.781374	112.647	112.664	0.0168	93.9586	92.0407	94.2873	2.24662	0.708471	-122.181	1.03915	-71.069	0.530719
94	USV	TRUE	0.878418	113.961	113.966	0.0052	60.9341	60.0059	61.2733	1.26741	0.442799	-234.87	1.03102	-66.9285	0.648869
95	USV	TRUE	0.737345	114.101	114.103	0.0016	82.8868	81.916	84.0357	2.1197	0.83892	1324.81	1.00085	-75.9663	0.549362
96	USV	TRUE	0.673479	114.248	114.296	0.048	87.8977	74.3898	95.2602	20.8704	5.25248	112.511	4.55692	-89.0953	0.200316
97	USV	TRUE	0.72348	121.758	121.76	0.0028	84.1056	83.5119	84.6994	1.18751	0.402234	-409.973	1.00177	-75.3054	0.411895
98	USV	TRUE	0.822115	122.194	122.196	0.0024	84.9202	84.1187	86.3898	2.27111	0.829398	-946.295	1.01427	-65.7067	0.654325
99	USV	TRUE	0.932724	122.349	122.352	0.0028	93.1759	92.0552	94.831	2.7758	0.970607	984.288	1.00599	-70.2183	0.652517
100	USV	TRUE	0.939791	123.988	124.004	0.016	63.5604	63.1893	64.4966	1.30733	0.311497	-74.6563	1.00351	-66.8182	0.639836
101	USV	TRUE	0.932405	124.159	124.17	0.0108	63.7554	62.8178	64.0968	1.27902	0.369114	-70.0386	1.02577	-63.3346	0.703176
102	USV	TRUE	0.611051	124.742	124.796	0.0544	92.671	82.9112	102.127	19.2154	3.83234	-116.291	2.73644	-86.2672	0.229693
103	USV	TRUE	0.764969	124.924	125.035	0.1104	73.4443	40.2683	102.108	61.8394	12.6841	20.4689	14.5343	-89.8098	0.17321
104	USV	TRUE	0.693875	125.131	125.14	0.0092	59.6054	58.872	60.0567	1.18469	0.358232	-51.3425	1.05968	-67.0066	0.50215
105	USV	TRUE	0.646842	126.838	126.842	0.0032	81.3559	80.3168	82.2243	1.90743	0.697106	633.956	1.00687	-75.6166	0.456775
106	USV	TRUE	0.617801	141.341	141.384	0.0432	87.2722	74.8925	95.2434	20.3509	4.67974	229.327	4.47481	-87.9956	0.221865
107	USV	TRUE	0.763561	157.759	157.767	0.008	90.781	88.6843	90.8233	2.13893	0.732472	223.861	1.0717	-75.6263	0.406728
108	USV	TRUE	0.675899	168.531	168.539	0.0076	84.3358	82.0959	84.5377	2.44181	0.663413	181.312	1.14148	-71.2301	0.541554
109	USV	TRUE	0.631906	173.617	173.619	0.0024	88.8216	88.6361	88.9701	0.333986	0.138851	-2.30138e-12	1.07756	-73.0013	0.523174
110	USV	TRUE	0.778223	175.591	175.594	0.0036	80.8521	80.5415	80.9593	0.417842	0.153646	81.7974	1.01954	-72.5337	0.475079
111	USV	TRUE	0.934998	203.428	203.442	0.0132	58.2384	57.5768	58.6148	1.03806	0.413902	-87.6499	1.01065	-61.2741	0.768592
112	USV	TRUE	0.915837	203.506	203.528	0.0216	61.3569	60.9338	63.3534	2.41955	0.832943	84.0331	1.10981	-51.1327	0.856227
113	USV	TRUE	0.880169	203.688	203.719	0.0308	58.3678	57.0785	86.8974	29.8189	13.8975	1035.8	1.18225	-63.0361	0.646702
114	USV	TRUE	0.678988	279.015	279.019	0.0044	90.4797	88.9646	91.1633	2.19869	0.810873	-502.311	1.00007	-75.9442	0.445132
115	USV	TRUE	0.836195	279.163	279.167	0.004	64.9463	64.0705	65.2061	1.13555	0.347581	101.208	1.16272	-62.7168	0.768685
116	USV	TRUE	0.683691	280.907	280.913	0.006	82.8434	80.3948	83.7496	3.35481	1.28681	599.671	1.01009	-72.1092	0.537181
117	USV	TRUE	0.842235	282.567	282.569	0.0028	62.7811	62.2838	63.2784	0.994537	0.362471	-369.329	1.0019	-66.8158	0.660808
118	USV	TRUE	0.67193	283.163	283.165	0.0016	92.0397	91.7903	92.111	0.320627	0.129065	-155.86	1.04572	-63.6278	0.72211
119	USV	TRUE	0.932771	283.281	283.29	0.0092	66.4057	64.3374	66.9763	2.63889	0.773869	-267.04	1.02399	-60.7725	0.768185
120	USV	TRUE	0.819991	283.428	283.438	0.0096	64.2809	62.8039	64.6497	1.84573	0.520815	-177.615	1.02499	-55.4613	0.728394
121	USV	TRUE	0.681101	283.615	283.619	0.0044	62.7143	62.2913	62.9518	0.660551	0.208639	77.5928	1.0479	-64.0837	0.730257
122	USV	TRUE	0.705926	285.113	285.122	0.0092	64.8612	64.0555	66.0153	1.95981	0.637768	-15.3447	1.1212	-69.4891	0.599065
123	USV	TRUE	0.733075	292.548	292.558	0.0092	99.5838	94.6728	101.499	6.82582	2.29952	-750.567	1.00324	-66.4473	0.655593
124	USV	TRUE	0.857365	292.751	292.756	0.0052	97.1374	95.6941	98.6963	3.00216	1.10856	-546.74	1.01665	-67.2975	0.704309
125	USV	TRUE	0.638962	307.636	307.641	0.0052	90.598	89.173	92.1789	3.00588	0.957737	-571.896	1.00187	-70.0368	0.551182
126	USV	TRUE	0.674502	311.999	312.003	0.0036	89.8719	89.6344	89.9016	0.267189	0.0806379	44.5315	1.01162	-72.6818	0.457405
127	USV	TRUE	0.929512	380.828	380.84	0.0124	65.4047	65.0732	66.0532	0.979972	0.352098	-75.3243	1.00629	-53.3332	0.831678
128	USV	TRUE	0.926373	381.037	381.044	0.0068	59.3269	58.1839	60.3363	2.15236	0.668672	-312.885	1.00256	-65.8912	0.66626
129	USV	TRUE	0.949669	382.843	382.845	0.0016	67.7556	67.7556	67.7556	1.42109e-14	7.74296e-15	1.39022e-11	1	-59.1444	0.767338
130	USV	TRUE	0.95187	383.015	383.017	0.0028	62.4303	62.4303	62.4303	7.10543e-15	3.55271e-15	-3.35348e-13	1	-61.233	0.76866
131	USV	TRUE	0.921265	383.268	383.279	0.0104	62.9149	60.7413	64.5489	3.80758	1.34146	-378.525	1.00448	-62.8356	0.586736
132	USV	TRUE	0.664433	383.533	383.537	0.0044	90.0023	89.1637	90.7816	1.61798	0.516415	-357.342	1.0036	-68.3138	0.437895
133	USV	TRUE	0.941283	533.178	533.183	0.0048	64.1161	63.3643	64.9104	1.54605	0.545893	-306.452	1.00404	-57.8864	0.83424
134	USV	TRUE	0.62619	533.368	533.37	0.0016	92.2512	91.129	92.4382	1.30923	0.530841	701.372	1.21969	-70.0493	0.584288
135	USV	TRUE	0.637827	563.389	563.398	0.0084	90.9652	89.8182	90.9853	1.1671	0.506176	129.737	1.00635	-72.6871	0.473713
136	USV	TRUE	0.743415	568.282	568.284	0.0024	83.6746	83.2441	83.8082	0.564066	0.200254	166.993	1.07187	-68.5038	0.488755
137	USV	TRUE	0.922921	568.431	568.447	0.016	78.3331	78.1513	88.3426	10.1912	4.49697	-651.032	1.00482	-63.5503	0.688234
138	USV	TRUE	0.738593	568.59	568.599	0.0088	78.194	76.6977	84.2945	7.59682	2.70458	-855.441	1.00436	-65.7175	0.64555
139	USV	TRUE	0.902274	569.667	569.671	0.0036	69.9778	69.718	70.0966	0.378518	0.143865	6.74183e-13	1.04612	-52.4976	0.854716
140	USV	TRUE	0.608509	570.221	570.224	0.0036	70.1042	65.2577	72.1452	6.88754	2.61546	2085.78	1.10039	-69.5126	0.668277
141	USV	TRUE	0.777165	570.607	570.613	0.0052	67.3284	66.7272	67.6401	0.912896	0.260532	-69.7334	1.09569	-58.8091	0.800363
142	USV	TRUE	0.904692	570.926	570.929	0.0032	64.569	62.8546	67.0702	4.21565	1.66417	1495.21	1.03585	-62.2925	0.808244
143	USV	TRUE	0.761904	571.199	571.203	0.004	92.8423	88.9755	93.4064	4.43089	1.64903	-1102.83	1.25872	-63.3774	0.733849
144	USV	TRUE	0.798219	571.479	571.484	0.0048	64.5455	61.792	64.9686	3.17658	1.08145	554.197	1.26207	-50.7607	0.856417
145	USV	TRUE	0.604768	571.878	571.879	0.0016	94.4857	91.2438	95.0112	3.76737	1.52848	2026.18	1.31108	-70.3697	0.605889
146	USV	TRUE	0.878113	572.789	572.81	0.0204	98.6705	58.1605	100.288	42.1279	18.3997	2323.8	1.11728	-56.7664	0.791015
147	USV	TRUE	0.811044	572.941	572.972	0.0304	59.6905	58.2204	86.7545	28.5342	12.0706	1087.88	1.2439	-48.833	0.857881
148	USV	TRUE	0.736424	573.106	573.153	0.0472	64.6493	53.3904	82.5164	29.126	6.47172	98.1801	1.90095	-43.93	0.872821
149	USV	TRUE	0.929058	573.276	573.314	0.038	62.9088	50.2182	66.8441	16.6259	4.24247	-379.146	1.07944	-36.5148	0.920886
150	USV	TRUE	0.7913	573.446	573.49	0.044	63.1507	53.6824	82.5485	28.8661	8.26877	376.329	1.71551	-39.8371	0.922972
151	USV	TRUE	0.892406	573.611	573.629	0.0176	65.5823	62.7312	67.0434	4.31225	1.28913	-218.98	1.07935	-35.9609	0.920373
152	USV	TRUE	0.990898	573.771	573.82	0.0492	66.0055	57.3909	86.2822	28.8913	8.61327	365.991	1.74403	-48.0109	0.869327
153	USV	TRUE	0.780872	573.926	573.96	0.034	64.3928	58.7311	99.3784	40.6473	5.76407	85.3207	1.52024	-43.8103	0.871801
154	USV	TRUE	0.768686	574.083	574.098	0.0156	63.9498	60.5854	65.3822	4.79682	1.3599	-306.245	1.02518	-44.7963	0.856112
155	USV	TRUE	0.806963	574.278	574.286	0.008	59.3387	57.639	59.9027	2.26369	0.780829	-302.949	1.02202	-45.1123	0.847363
156	USV	TRUE	0.899258	574.424	574.439	0.0148	65.3989	64.0302	67.4713	3.44104	1.16354	-258.407	1.05165	-33.4353	0.921774
157	USV	TRUE	0.904152	574.589	574.643	0.054	64.5379	61.8623	82.9924	21.13	3.8284	99.8165	1.15375	-34.4348	0.919703
158	USV	TRUE	0.767255	574.753	574.786	0.0332	64.2486	60.8154	91.5393	30.7238	8.3739	614.424	1.54671	-43.3543	0.878366
159	USV	TRUE	0.790225	574.908	574.937	0.0292	63.588	59.234	88.907	29.673	5.07586	152.198	1.40373	-44.2947	0.876103
160	USV	TRUE	0.733794	575.083	575.113	0.0296	65.2407	59.7654	91.4639	31.6985	5.91328	204.303	1.44798	-45.9743	0.877154
161	USV	TRUE	0.66954	575.379	575.381	0.0016	85.4432	85.4432	85.4432	1.42109e-14	4.6998e-15	5.61883e-12	1	-62.8838	0.747228
162	USV	TRUE	0.736312	575.565	575.581	0.0168	67.6655	64.6596	68.7802	4.12057	1.44355	-265.493	1.03702	-39.752	0.923371
163	USV	TRUE	0.846327	575.726	575.732	0.0056	59.7758	58.7543	104.647	45.8928	18.0729	-8453.46	1.06239	-50.5187	0.794112
164	USV	TRUE	0.923236	575.868	575.881	0.0132	67.2855	65.9278	68.2158	2.28795	0.756025	-50.4443	1.14108	-41.0682	0.930472
165	USV	TRUE	0.840928	576.631	576.667	0.0364	77.8427	58.9519	86.9242	27.9722	12.2518	667.434	1.07932	-56.3036	0.837269
166	USV	TRUE	0.790857	576.823	576.845	0.0224	61.846	57.7045	63.5901	5.88558	1.88462	-230.483	1.09887	-46.6353	0.866869
167	USV	TRUE	0.917485	576.992	577.001	0.0092	62.9777	61.4117	63.7826	2.37096	0.681658	34.2896	1.2012	-41.5938	0.925183
168	USV	TRUE	0.771342	577.15	577.156	0.006	63.8824	62.8012	64.0168	1.2156	0.525476	187.94	1.02273	-43.1909	0.917223
169	USV	TRUE	0.916367	577.319	577.324	0.0052	61.9553	60.9236	62.3412	1.41759	0.458268	247.37	1.06107	-47.3504	0.922794
170	USV	TRUE	0.964575	577.958	577.965	0.0068	98.3135	95.1221	100.792	5.67035	1.55289	717.644	1.03195	-64.2381	0.723823
171	USV	TRUE	0.930348	578.198	578.208	0.01	86.7162	86.7107	89.5216	2.81088	1.14529	-298.201	1.01016	-60.4382	0.765802
172	USV	TRUE	0.885825	579.777	579.78	0.0028	87.4598	85.8344	89.0852	3.2508	1.09779	1118.59	1.0029	-63.6705	0.789889
173	USV	TRUE	0.672393	581.476	581.478	0.002	93.5751	91.4331	94.203	2.76986	1.07514	1360.76	1.04606	-73.3845	0.553558
174	USV	TRUE	0.87959	582.48	582.483	0.0032	97.275	93.5269	97.4977	3.97073	1.34342	-901.454	1.37767	-53.4314	0.869359
175	USV	TRUE	0.956358	582.625	582.627	0.0016	65.3245	65.0484	65.4225	0.374065	0.153618	233.791	1.01068	-47.3162	0.925716
176	USV	TRUE	0.664185	582.758	582.761	0.0024	71.6399	70.5044	71.8774	1.37306	0.518792	556.644	1.07389	-61.6671	0.786174
177	USV	TRUE	0.860588	583.784	583.786	0.002	89.5863	87.9297	89.7466	1.81689	0.685519	683.241	1.27641	-63.7956	0.72204
178	USV	TRUE	0.925098	589.556	589.567	0.0112	67.8728	66.4155	68.6198	2.20431	0.634107	172.481	1.01887	-58.6928	0.784849
179	USV	TRUE	0.786149	589.855	589.861	0.0064	64.9139	64.716	65.1153	0.399269	0.13453	-15.6192	1.02144	-61.1259	0.767389
180	USV	TRUE	0.978588	590.177	590.194	0.0172	67.2154	65.3228	69.1342	3.81132	1.26764	-195.272	1.11635	-52.5485	0.869424
181	USV	TRUE	0.971518	590.312	590.333	0.0208	68.5604	65.1686	68.6792	3.51057	0.864226	72.3955	1.09342	-58.5191	0.794709
182	USV	TRUE	0.970943	590.46	590.47	0.0096	68.951	63.3896	74.0374	10.6478	3.46389	1084.56	1.03676	-58.8238	0.795046
183	USV	TRUE	0.938846	590.751	590.754	0.0036	66.0281	66.0281	66.0281	1.42109e-14	4.73695e-15	-3.68068e-13	1	-58.6672	0.793416
184	USV	TRUE	0.933893	590.905	590.92	0.0148	65.7703	63.7738	66.8762	3.10236	0.992794	-213.626	1.02592	-58.2871	0.789192
185	USV	TRUE	0.827006	591.078	591.086	0.0072	66.6455	64.8197	67.0759	2.25626	0.662511	251.011	1.07759	-52.495	0.803525
186	USV	TRUE	0.797532	591.252	591.264	0.0112	68.0393	67.4329	68.4663	1.03343	0.308269	-46.6421	1.02901	-54.1182	0.778119
187	USV	TRUE	0.748073	591.431	591.447	0.016	65.7045	64.9912	66.1193	1.12814	0.408987	0.618106	1.01989	-56.8914	0.767784
188	USV	TRUE	0.763351	591.628	591.639	0.0112	67.855	66.2881	68.4157	2.12757	0.66587	-158.592	1.0481	-53.1171	0.856601
189	USV	TRUE	0.884808	591.808	591.822	0.014	67.476	62.2732	67.7728	5.49964	2.25143	-422.828	1.05506	-59.7755	0.722537
190	USV	TRUE	0.888442	592.01	592.02	0.01	63.3393	61.1455	65.5432	4.39767	1.48015	-507.935	1.02045	-57.7265	0.718731
191	USV	TRUE	0.90772	592.248	592.256	0.0084	63.6772	62.1921	64.0483	1.85616	0.55762	-173.34	1.04366	-56.2823	0.772961
192	USV	TRUE	0.709309	592.488	592.495	0.0072	62.6738	62.0132	62.8074	0.794146	0.221705	-38.8674	1.04241	-56.3045	0.727503
193	USV	TRUE	0.98834	592.696	592.708	0.0116	60.5801	59.8993	62.4347	2.53541	0.859805	-90.4395	1.12879	-61.4066	0.65599
194	USV	TRUE	0.681204	592.994	592.996	0.0024	86.9009	86.5669	87.2349	0.667973	0.240498	-278.322	1	-69.8551	0.40737
195	USV	TRUE	0.619392	596.38	596.384	0.004	81.7045	80.6323	84.7865	4.15416	1.61064	-1012.6	1.00302	-75.2171	0.480794
