# Supplementary material for: Bazedoxifene reverses sexually dimorphic autistic-like abnormalities in biallelic MDGA1-mutant mice
Source: EMBO Mol Med. 2026 Mar 20;18(4):1358–98. doi: 10.1038/s44321-026-00402-y (PMC13084050; doi:10.1038/s44321-026-00402-y)
Supplement: Supplementary file 18 — Source data Fig. 4 [file 44321_2026_402_MOESM18_ESM.zip › Panel C/Batch1/P9/P9_homo_no tag.xlsx]

## Sheet: Sheet1
ID	Label	Accepted	Score	Begin Time (s)	End Time (s)	Call Length (s)	Principal Frequency (kHz)	Low Freq (kHz)	High Freq (kHz)	Delta Freq (kHz)	Frequency Standard Deviation (kHz)	Slope (kHz/s)	Sinuosity	Mean Power (dB/Hz)	Tonality
1	USV	TRUE	0.704148	10.9621	10.9637	0.0016	96.4744	95.0672	96.8128	1.74564	0.733893	-1091.02	1.06812	-57.8918	0.851825
2	USV	TRUE	0.736894	11.31	11.3164	0.0064	93.6155	88.8544	96.6325	7.77817	2.86502	1271.23	1.01766	-72.0916	0.607334
3	USV	TRUE	0.686506	14.549	14.5506	0.0016	73.1319	73.1319	73.1319	1.42109e-14	7.53644e-15	1.39022e-11	1	-67.6963	0.627518
4	USV	TRUE	0.801723	47.0799	47.0915	0.0116	83.8332	82.193	84.8556	2.66262	0.835961	97.9756	1.20998	-64.6232	0.722385
5	USV	TRUE	0.73661	51.9411	51.9471	0.006	60.2915	58.3693	61.5607	3.19143	1.09534	-568.65	1.02387	-69.0577	0.655802
6	USV	TRUE	0.613122	108.353	108.358	0.0048	81.5609	81.1898	81.5906	0.400784	0.125718	-63.0048	1.00977	-65.0039	0.657611
7	USV	TRUE	0.727817	110.252	110.254	0.0024	92.2006	89.6623	93.6033	3.94104	1.43844	-1642.1	1.00912	-60.5463	0.778303
8	USV	TRUE	0.671576	110.8	110.805	0.0052	95.1373	92.4283	95.9982	3.56994	1.20001	-686.732	1.05335	-64.9706	0.722754
9	USV	TRUE	0.819945	111.527	111.529	0.0016	62.4303	61.5575	63.3031	1.74564	0.690023	1091.02	1	-60.4265	0.843371
10	USV	TRUE	0.732534	112.968	112.973	0.0052	64.0707	62.4453	64.853	2.40764	0.857569	-451.759	1.11474	-62.1706	0.718854
11	USV	TRUE	0.725161	113.295	113.303	0.0076	95.7995	94.7975	96.0941	1.29663	0.469294	177.23	1.0312	-65.7049	0.643861
12	USV	TRUE	0.620827	118.653	118.655	0.0016	89.2719	88.2744	89.557	1.28251	0.516259	-623.441	1.32433	-56.6456	0.837693
13	USV	TRUE	0.738632	159.347	159.357	0.01	56.525	55.2566	56.8813	1.62466	0.499222	-162.574	1.01132	-71.2946	0.541877
14	USV	TRUE	0.679219	175.264	175.266	0.0024	63.5047	63.1707	64.1726	1.00196	0.367366	-417.483	1.01249	-59.8652	0.797273
15	USV	TRUE	0.823448	192.26	192.262	0.002	69.3923	69.0895	69.4902	0.400784	0.153333	-176.854	1.03234	-57.3649	0.717185
16	USV	TRUE	0.71522	194.22	194.222	0.0024	54.5209	53.7193	55.1889	1.46954	0.529823	-612.309	1.00127	-66.7114	0.717813
17	USV	TRUE	0.658358	221.531	221.534	0.0032	60.1543	58.4102	61.3715	2.96135	0.986586	-895.269	1.00551	-68.3784	0.703337
18	USV	TRUE	0.642058	223.47	223.48	0.01	71.5842	69.817	72.1152	2.29825	0.846392	-238.852	1.0191	-77.367	0.399432
19	USV	TRUE	0.822704	224.952	224.955	0.0032	73.3022	72.9984	73.3941	0.395681	0.157972	-124.84	1.00139	-65.0978	0.698026
20	USV	TRUE	0.62406	225.121	225.123	0.0016	71.9869	71.408	72.076	0.667973	0.276311	389.651	1.07279	-73.519	0.523689
21	USV	TRUE	0.611716	225.447	225.482	0.0356	80.37	68.447	81.4692	13.0222	5.86097	344.67	1.05254	-77.7536	0.403757
22	USV	TRUE	0.615342	226.044	226.045	0.0016	67.4923	67.2697	67.8931	0.623441	0.249933	-389.651	1.00816	-72.1921	0.592152
24	USV	TRUE	0.682297	258.049	258.053	0.0036	85.2115	83.7939	86.2506	2.45666	0.855646	-703.508	1.00577	-76.1979	0.474915
25	USV	TRUE	0.808872	271.392	271.395	0.0032	86.7029	86.4358	86.8662	0.430471	0.147731	61.8493	1.05205	-63.0718	0.726287
26	USV	TRUE	0.727317	278.873	278.876	0.0032	92.361	91.9753	93.1972	1.22194	0.467532	-373.583	1.00234	-75.845	0.395063
27	USV	TRUE	0.615813	284.625	284.629	0.0044	86.2814	84.6695	86.5793	1.90986	0.698126	-437.767	1.00949	-70.8202	0.535655
28	USV	TRUE	0.854128	287.11	287.113	0.0028	101.809	101.059	102.291	1.23204	0.431106	-436.48	1.00563	-70.5406	0.584424
29	USV	TRUE	0.685109	311.097	311.099	0.0016	98.4796	97.1971	101.187	3.99002	1.61202	-2493.77	1.00817	-73.3942	0.584509
30	USV	TRUE	0.619433	317.246	317.25	0.004	81.3676	80.6341	82.1952	1.56109	0.575834	-386.666	1.00791	-76.7511	0.406115
31	USV	TRUE	0.871904	318.162	318.165	0.0032	65.2526	64.8221	65.4456	0.623441	0.213891	-78.8579	1.09829	-61.185	0.783874
32	USV	TRUE	0.651757	324.487	324.489	0.0016	84.012	77.5817	88.3049	10.7232	4.26809	-6702	1.00036	-66.2362	0.742289
33	USV	TRUE	0.663285	350.179	350.183	0.0044	89.0727	87.7071	90.4458	2.73869	0.922733	-638.778	1.00489	-66.3439	0.654305
34	USV	TRUE	0.884508	352.458	352.466	0.0084	64.5999	63.4291	65.253	1.82389	0.588067	-222.984	1.00664	-64.9365	0.659756
35	USV	TRUE	0.778558	352.687	352.693	0.0056	70.2951	68.7959	71.1932	2.39728	0.722435	-397.603	1.01754	-63.8548	0.712488
36	USV	TRUE	0.64589	354.481	354.483	0.002	78.9355	78.6326	79.0334	0.400784	0.153333	-176.854	1.03234	-71.4379	0.507347
37	USV	TRUE	0.627923	354.782	354.787	0.0048	57.1206	55.7549	57.6475	1.89259	0.646564	-405.453	1.01835	-70.5318	0.600886
38	USV	TRUE	0.70014	361.304	361.307	0.0028	95.976	95.0705	96.8814	1.81095	0.620202	-632.63	1.00105	-71.9829	0.54802
39	USV	TRUE	0.734873	362.182	362.233	0.0512	88.5769	73.8221	97.2457	23.4236	5.06108	104.155	4.16602	-86.7071	0.230799
40	USV	TRUE	0.681255	362.654	362.656	0.0016	81.3348	81.1656	82.3412	1.17563	0.490049	-701.372	1.10925	-76.8836	0.463625
41	USV	TRUE	0.799569	364.66	364.664	0.0044	61.3806	60.386	61.8481	1.46212	0.444897	-299.083	1.01863	-65.1927	0.708066
42	USV	TRUE	0.756203	365.218	365.232	0.014	83.9143	80.9079	89.1388	8.23091	3.28741	-645.513	1.01504	-65.9459	0.642919
43	USV	TRUE	0.69526	366.528	366.534	0.006	95.6723	94.5046	97.1604	2.65581	0.855977	-424.078	1.00219	-72.417	0.495787
44	USV	TRUE	0.767283	367.285	367.291	0.0056	62.5125	60.5383	63.2324	2.69416	0.89414	-486.401	1.02718	-61.047	0.791432
45	USV	TRUE	0.742957	367.669	367.674	0.0048	95.184	93.759	95.9559	2.19689	0.730286	-462.341	1.0132	-64.0504	0.717673
46	USV	TRUE	0.626889	370.468	370.47	0.0016	80.1972	79.5738	80.8207	1.24688	0.492874	-779.302	1	-66.5728	0.727326
47	USV	TRUE	0.658493	388.425	388.428	0.0024	68.0276	52.397	97.1512	44.7542	16.3556	18647.6	1.00013	-64.0144	0.714387
48	USV	TRUE	0.967802	388.623	388.629	0.0064	62.0591	59.6321	63.6696	4.03753	1.19474	-587.478	1.01051	-63.0744	0.659832
49	USV	TRUE	0.776921	392.574	392.582	0.0088	83.8669	80.7784	86.4632	5.68475	2.28672	-627.77	1.00907	-64.5763	0.757498
50	USV	TRUE	0.904763	392.858	392.864	0.0056	61.2689	60.356	62.1669	1.81095	0.610649	-340.613	1.00312	-60.3578	0.801254
51	USV	TRUE	0.896492	406.839	406.842	0.0028	68.3532	67.8336	68.7391	0.905474	0.311266	-316.315	1.0022	-56.2322	0.841534
52	USV	TRUE	0.875328	408.222	408.227	0.0052	89.9983	89.3451	90.4362	1.09102	0.334458	-197.782	1.00536	-59.1958	0.775079
53	USV	TRUE	0.650174	410.457	410.459	0.002	69.5217	69.2456	69.5484	0.302814	0.114253	113.873	1.03232	-58.1255	0.767397
54	USV	TRUE	0.851744	410.703	410.706	0.0032	71.7294	71.6032	71.9669	0.363674	0.148289	-128.337	1.009	-64.7041	0.63703
55	USV	TRUE	0.979969	411.455	411.468	0.0128	69.9432	69.8442	70.401	0.55677	0.271958	-42.9314	1.0002	-57.3699	0.786239
56	USV	TRUE	0.680075	413.34	413.342	0.0024	84.4474	83.9131	84.5439	0.630863	0.237269	-250.49	1.03271	-67.0797	0.673125
57	USV	TRUE	0.622734	416.701	416.703	0.0016	78.4816	78.2322	78.5528	0.320627	0.129065	-155.86	1.04572	-68.2914	0.584247
58	USV	TRUE	0.759313	416.9	416.912	0.012	78.2058	76.5359	83.2944	6.75852	2.39008	-574.763	1.00318	-69.987	0.60031
59	USV	TRUE	0.639017	417.108	417.111	0.0024	81.0466	80.3786	81.7145	1.33595	0.480995	-556.644	1	-65.1884	0.706576
60	USV	TRUE	0.62539	417.383	417.385	0.0024	88.8645	87.7958	89.7329	1.93712	0.698686	-807.134	1.00174	-73.273	0.548252
61	USV	TRUE	0.753373	418.529	418.533	0.0036	97.3193	95.9389	98.2025	2.26369	0.759661	-622.092	1.00853	-69.9177	0.605768
62	USV	TRUE	0.848304	420.784	421.234	0.45	93.2443	89.4556	95.607	6.15145	2.34462	5.97488	1.80341	-72.444	0.486146
63	USV	TRUE	0.60276	421.433	421.435	0.002	97.5899	96.6948	98.1821	1.48735	0.52893	-695.328	1.01886	-69.9716	0.510348
64	USV	TRUE	0.606164	421.908	421.912	0.004	61.9888	61.2347	62.7428	1.50811	0.642716	-358.659	1.00264	-71.5899	0.536708
65	USV	TRUE	0.908568	424.457	424.464	0.0068	63.0078	62.1246	63.0449	0.920318	0.296669	-120.75	1.0173	-63.7083	0.702808
66	USV	TRUE	0.621917	427.01	427.013	0.0024	95.7441	95.2765	96.4121	1.13555	0.410963	-473.147	1.00398	-70.7591	0.567854
67	USV	TRUE	0.651608	428.833	428.835	0.002	93.1651	91.6643	93.5436	1.87923	0.718787	821.289	1.25268	-70.1298	0.637153
68	USV	TRUE	0.837758	429.241	429.249	0.008	91.2427	81.1243	95.3002	14.1759	4.42868	-1594.03	1.05061	-69.0647	0.603163
69	USV	TRUE	0.787152	429.409	429.448	0.0388	78.1341	60.0723	88.7452	28.6729	13.4906	721.289	1.45805	-69.9093	0.539963
70	USV	TRUE	0.862621	429.67	429.672	0.002	94.5684	90.6408	95.8866	5.24581	2.02662	-2586.65	1.02204	-70.2593	0.642892
71	USV	TRUE	0.790479	430.231	430.238	0.0076	89.6907	89.3488	90.556	1.20727	0.42111	-169.646	1.0088	-64.9385	0.647464
72	USV	TRUE	0.750009	430.413	430.415	0.0024	95.0135	93.9447	95.7483	1.80353	0.653045	-751.47	1.00562	-56.2836	0.849647
73	USV	TRUE	0.738198	432.76	432.766	0.0064	80.8239	78.5528	82.2192	3.66643	1.17871	-577.791	1.00893	-64.7615	0.70543
74	USV	TRUE	0.716682	434.742	434.746	0.0044	84.5016	80.0781	87.2774	7.19926	2.49139	-1712.75	1.00729	-58.7745	0.852422
75	USV	TRUE	0.986709	435.036	435.221	0.185	81.4577	55.4294	98.1124	42.683	16.2819	-56.1825	21.5118	-56.8835	0.79131
76	USV	TRUE	0.831436	435.389	435.414	0.0256	93.3558	63.3013	96.603	33.3017	12.9827	1335.56	1.77575	-49.0562	0.876411
77	USV	TRUE	0.744705	435.58	435.586	0.0064	63.7809	58.4148	101.441	43.0263	12.2794	4188.56	1.36145	-50.8616	0.865509
78	USV	TRUE	0.906654	435.74	435.742	0.0016	95.6927	94.0896	96.5834	2.49377	0.99973	-1558.6	1.00905	-45.8204	0.921735
79	USV	TRUE	0.641918	437.6	437.604	0.004	75.2137	74.8713	75.9493	1.07799	0.417777	-268.344	1.0001	-74.6648	0.484852
80	USV	TRUE	0.60235	441.904	441.914	0.0104	82.908	79.4307	86.5926	7.16183	2.84826	-695.674	1.00585	-76.4658	0.452916
81	USV	TRUE	0.872141	441.914	442.454	0.54	82.8266	47.4549	104.367	56.9116	10.2511	-5.29668	60.9102	-90.526	0.170953
82	USV	TRUE	0.860358	450.563	450.567	0.004	64.7054	62.9316	65.0468	2.11525	0.67471	-362.999	1.27811	-56.3174	0.863491
83	USV	TRUE	0.603695	456.185	456.187	0.0016	93.3766	91.9249	94.294	2.36908	0.944761	-1480.67	1.00574	-69.4847	0.621449
84	USV	TRUE	0.637084	471.806	471.809	0.0028	73.8201	73.4972	73.8906	0.393362	0.136623	111.329	1.02237	-67.0192	0.572705
85	USV	TRUE	0.657347	478.035	478.084	0.0496	44.8382	33.5421	53.2102	19.6681	4.60545	8.66803	4.24091	-92.2492	0.171737
86	USV	TRUE	0.919885	478.306	478.345	0.0392	61.1637	59.5907	80.4586	20.8679	7.18045	517.624	1.07967	-60.2201	0.728198
87	USV	TRUE	0.863844	479.247	479.27	0.0228	58.7277	55.9144	78.411	22.4966	9.73626	1044.99	1.42569	-59.3636	0.779412
88	USV	TRUE	0.809887	479.597	479.599	0.0016	84.8617	84.2383	85.4852	1.24688	0.492874	-779.302	1	-59.6678	0.776077
89	USV	TRUE	0.6216	479.886	479.888	0.002	93.2621	92.6431	93.5782	0.935162	0.356582	-467.581	1.01392	-64.345	0.735494
90	USV	TRUE	0.718709	480.148	480.152	0.0036	73.0148	72.2132	73.2375	1.02423	0.323101	-206.689	1.10176	-71.2949	0.535095
91	USV	TRUE	0.78608	480.636	480.638	0.0016	87.0763	86.4796	87.8512	1.37157	0.543759	-857.232	1.00263	-67.6977	0.699826
92	USV	TRUE	0.640809	481.986	481.991	0.0052	96.8221	95.0779	98.544	3.46604	1.16254	-694.154	1.00342	-72.7157	0.542771
93	USV	TRUE	0.742862	483.797	483.8	0.0024	91.3076	89.838	92.3095	2.4715	0.895134	-1029.79	1.00552	-65.6091	0.638733
94	USV	TRUE	0.780162	484.031	484.036	0.0048	82.1935	79.6755	83.7565	4.08101	1.44991	-863.001	1.00085	-64.915	0.704714
95	USV	TRUE	0.715436	484.29	484.295	0.0048	83.5476	81.4769	84.9652	3.4883	1.10633	-704.267	1.01268	-62.8741	0.780446
96	USV	TRUE	0.79687	484.474	484.476	0.0028	81.6776	80.7721	82.5831	1.81095	0.620202	-632.63	1.00105	-61.9599	0.779146
97	USV	TRUE	0.747127	484.935	484.938	0.0024	80.4179	79.7499	81.2195	1.46954	0.529823	-612.309	1.00127	-67.2328	0.690972
98	USV	TRUE	0.607406	485.358	485.36	0.002	99.1106	98.2155	100.032	1.81689	0.654584	-872.182	1.00491	-59.8737	0.764353
99	USV	TRUE	0.642946	486.044	486.046	0.0016	78.2767	78.1787	78.5528	0.374065	0.153618	-233.791	1.01068	-69.2245	0.646186
100	USV	TRUE	0.606296	486.179	486.181	0.0016	63.5709	63.2948	63.6689	0.374065	0.153618	-233.791	1.01068	-75.349	0.447058
101	USV	TRUE	0.623548	486.419	486.426	0.0068	92.2073	87.769	95.473	7.70395	2.59824	-1210.26	1.0077	-60.4061	0.802612
102	USV	TRUE	0.813826	488.469	488.47	0.0016	97.3129	97.0635	97.3841	0.320627	0.129065	155.86	1.04572	-64.7303	0.703044
103	USV	TRUE	0.668422	489.923	489.925	0.0024	65.2895	64.9927	65.3934	0.400784	0.146947	-55.6644	1.07689	-64.7645	0.732124
104	USV	TRUE	0.907723	491.192	491.206	0.0144	81.3065	77.0018	83.6073	6.60551	1.85506	-420.312	1.01736	-60.3045	0.791273
105	USV	TRUE	0.816323	492.963	492.974	0.0112	83.2997	79.5512	84.1899	4.63862	1.70164	-410.61	1.0014	-67.0031	0.650506
106	USV	TRUE	0.775267	493.446	493.449	0.0036	97.7516	97.1758	98.7609	1.58504	0.568685	-443.08	1.00051	-65.0076	0.714532
107	USV	TRUE	0.887736	496.826	496.828	0.0024	95.987	95.319	96.655	1.33595	0.480995	-556.644	1	-56.176	0.758361
108	USV	TRUE	0.706626	498.381	498.383	0.0016	83.6877	83.1622	84.035	0.872818	0.347517	-545.511	1.00577	-74.0649	0.503444
109	USV	TRUE	0.610951	500.772	500.776	0.0044	82.1226	80.8608	83.0429	2.18204	0.715398	-494.232	1.00343	-69.3321	0.612426
110	USV	TRUE	0.691157	501.005	501.006	0.0016	97.3291	97.2311	97.6052	0.374065	0.153618	-233.791	1.01068	-59.6809	0.755845
111	USV	TRUE	0.984249	515.047	515.073	0.0264	71.295	58.4328	71.3468	12.9139	6.5558	-495.36	1.00858	-59.4844	0.758492
112	USV	TRUE	0.669549	515.555	515.583	0.028	78.5012	76.9708	94.471	17.5002	8.20775	-616.274	1.0022	-69.6184	0.54954
113	USV	TRUE	0.653471	524.154	524.158	0.0032	77.2016	75.9325	78.4411	2.50861	0.827684	-754.562	1.00234	-68.9703	0.638293
114	USV	TRUE	0.819321	524.378	524.385	0.0076	79.3894	76.4841	81.1302	4.64612	1.49256	-614.696	1.0095	-68.7236	0.641734
115	USV	TRUE	0.903768	540.64	540.642	0.002	59.7291	59.453	59.7558	0.302814	0.114253	-113.873	1.03232	-58.736	0.837836
116	USV	TRUE	0.685503	545.744	545.776	0.032	80.332	74.9702	80.9818	6.01155	2.42086	-180.183	1.02295	-74.4151	0.441769
117	USV	TRUE	0.716236	559.285	559.295	0.0104	87.7784	86.6585	88.5646	1.90604	0.629275	-203.988	1.01328	-60.6201	0.700653
