# Supplementary material for: Bazedoxifene reverses sexually dimorphic autistic-like abnormalities in biallelic MDGA1-mutant mice
Source: EMBO Mol Med. 2026 Mar 20;18(4):1358–98. doi: 10.1038/s44321-026-00402-y (PMC13084050; doi:10.1038/s44321-026-00402-y)
Supplement: Supplementary file 18 — Source data Fig. 4 [file 44321_2026_402_MOESM18_ESM.zip › Panel C/Batch1/P9/P9_WT_761.xlsx]

## Sheet: Sheet1
ID	Label	Accepted	Score	Begin Time (s)	End Time (s)	Call Length (s)	Principal Frequency (kHz)	Low Freq (kHz)	High Freq (kHz)	Delta Freq (kHz)	Frequency Standard Deviation (kHz)	Slope (kHz/s)	Sinuosity	Mean Power (dB/Hz)	Tonality
1	USV	TRUE	0.62487	0.666804	0.669604	0.0028	95.3207	94.1109	95.5285	1.41759	0.500526	427.644	1.1458	-74.9546	0.493746
2	USV	TRUE	0.828742	0.886004	0.887604	0.0016	89.7258	88.4968	90.2424	1.74564	0.709855	-1091.02	1.02644	-67.7696	0.709716
3	USV	TRUE	0.857947	1.03153	1.03393	0.0024	97.4102	97.0391	97.7071	0.667973	0.277703	-1.331e-12	1.27053	-63.4714	0.725093
4	USV	TRUE	0.937264	2.87706	2.89386	0.0168	74.3345	67.847	74.4607	6.61364	1.84504	-371.977	1.06249	-57.9978	0.775302
5	USV	TRUE	0.955626	3.04579	3.07659	0.0308	92.8045	85.8884	94.548	8.6596	3.63505	-306.916	1.21787	-58.3207	0.782377
6	USV	TRUE	0.998818	3.20219	3.54219	0.34	72.778	72.1003	90.5985	18.4981	6.84286	-54.5054	1.04389	-60.486	0.663514
7	USV	TRUE	0.819055	3.81019	3.83499	0.0248	75.8134	75.4446	88.8953	13.4507	5.99342	555.31	1.00943	-61.7066	0.711382
8	USV	TRUE	0.685525	3.94339	3.94579	0.0024	74.7805	74.1793	75.2481	1.06876	0.385797	-445.315	1.00188	-65.5497	0.60818
9	USV	TRUE	0.663402	4.07379	4.07619	0.0024	114.131	111.259	114.807	3.54768	1.28556	-1196.78	1.39931	-74.9849	0.548878
10	USV	TRUE	0.854139	4.46891	4.48731	0.0184	87.5057	85.9201	93.165	7.24486	2.0982	260.752	1.30952	-68.3236	0.659439
11	USV	TRUE	0.963127	4.63011	4.65091	0.0208	86.3571	78.8549	87.7578	8.90293	2.89302	-448.702	1.01223	-58.5273	0.770609
12	USV	TRUE	0.913921	4.77411	4.79651	0.0224	88.7969	87.3087	90.5863	3.27761	0.793638	-23.588	1.15443	-55.2198	0.841081
13	USV	TRUE	0.971863	4.93211	4.95491	0.0228	90.8143	86.0791	95.2081	9.12896	1.99303	190.827	1.62625	-60.0816	0.782655
14	USV	TRUE	0.742201	5.09964	5.10644	0.0068	88.1381	84.1451	91.6413	7.49614	2.53276	-1180.42	1.01221	-61.8429	0.796599
15	USV	TRUE	0.747593	5.25364	5.27124	0.0176	99.4923	88.6786	109.211	20.5324	6.02235	994.335	2.58148	-64.2376	0.715801
16	USV	TRUE	0.635439	6.78037	6.78437	0.004	92.9514	91.4174	93.6572	2.23978	0.757981	-340.866	1.37034	-74.2294	0.530888
17	USV	TRUE	0.629102	7.22869	7.23069	0.002	88.034	87.7506	88.5805	0.829906	0.346426	416.836	1.00156	-74.5767	0.434005
18	USV	TRUE	0.684039	7.41069	7.41309	0.0024	69.9973	69.9305	70.2126	0.282033	0.100127	83.4966	1.01988	-74.3698	0.435687
19	USV	TRUE	0.768602	7.55629	7.55869	0.0024	84.6123	84.2783	84.9463	0.667973	0.240498	278.322	1	-71.0123	0.532351
20	USV	TRUE	0.676738	7.74469	7.75549	0.0108	88.6294	88.0615	89.8235	1.76201	0.650999	42.22	1.1026	-70.0396	0.52899
21	USV	TRUE	0.907659	8.72662	8.73902	0.0124	77.4524	76.5172	82.9149	6.3977	1.49463	-334.068	1.15296	-56.77	0.792255
22	USV	TRUE	0.667552	12.5131	12.5327	0.0196	75.7418	75.4639	86.236	10.7721	5.42049	557.713	1.00204	-72.5618	0.473714
23	USV	TRUE	0.748641	12.6427	12.6919	0.0492	94.0586	92.9819	94.4367	1.45481	0.45958	13.0067	1.03115	-76.4369	0.443981
24	USV	TRUE	0.882816	12.8559	12.8851	0.0292	84.3988	84.0614	89.6722	5.61074	2.32051	172.884	1.06155	-68.8157	0.605915
25	USV	TRUE	0.903887	13.0067	13.0127	0.006	95.5808	93.3394	96.4789	3.13947	0.950025	475.658	1.06297	-68.9861	0.597981
26	USV	TRUE	0.98169	20.5019	20.6969	0.195	85.3817	74.2279	87.0905	12.8626	4.83924	-62.6763	1.28819	-60.5225	0.613656
27	USV	TRUE	0.722332	20.9881	20.9897	0.0016	97.2245	96.9751	97.2957	0.320627	0.129065	155.86	1.04572	-64.6563	0.681886
28	USV	TRUE	0.801004	21.1317	21.1333	0.0016	95.7642	91.6494	96.8062	5.15675	2.07676	2571.7	1.49082	-64.3749	0.702316
29	USV	TRUE	0.806802	21.2469	21.2573	0.0104	87.2822	85.4713	88.7701	3.29878	1.05243	15.7696	1.40101	-65.4345	0.735903
30	USV	TRUE	0.928389	21.3597	21.3653	0.0056	71.2055	69.0012	73.202	4.20081	1.60578	874.395	1.12336	-57.0711	0.850147
31	USV	TRUE	0.734047	21.4741	21.4805	0.0064	92.2365	88.1024	93.4536	5.35121	2.01182	943.521	1.13355	-66.4902	0.654681
32	USV	TRUE	0.950596	21.6285	21.6405	0.012	94.8149	92.284	96.1657	3.88166	1.1953	278.128	1.15015	-50.929	0.883904
33	USV	TRUE	0.986474	21.9753	22.1697	0.1944	85.0679	80.8239	90.3533	9.52942	2.78697	16.212	1.0513	-57.152	0.76682
34	USV	TRUE	0.938783	22.3448	22.3644	0.0196	84.4784	82.801	87.1651	4.36409	1.24141	7.07978	1.31898	-51.5599	0.863514
35	USV	TRUE	0.87619	22.4816	22.4956	0.014	104.536	85.5116	108.379	22.8669	8.65782	1840.53	1.24896	-54.0437	0.850532
36	USV	TRUE	0.873467	22.9088	22.9136	0.0048	77.2163	76.0362	83.7253	7.68911	2.29605	-1261.32	1.12123	-51.6181	0.842287
37	USV	TRUE	0.970946	23.0595	23.0627	0.0032	88.8585	87.2777	90.4394	3.16174	1.10827	1011.24	1.00081	-61.3111	0.795723
38	USV	TRUE	0.882293	23.2359	23.4659	0.23	77.7578	72.819	82.308	9.48901	3.33751	9.40106	6.37492	-56.9612	0.787487
39	USV	TRUE	0.608195	26.3525	26.3557	0.0032	72.4604	71.6068	72.5568	0.950006	0.33686	-273.683	1.04883	-66.9229	0.646225
40	USV	TRUE	0.792748	26.5233	26.5805	0.0572	83.2251	78.7395	87.4398	8.70033	4.42179	147.652	1.0017	-68.2591	0.64164
41	USV	TRUE	0.853557	26.7369	26.7385	0.0016	87.0658	86.8164	87.137	0.320627	0.129065	155.86	1.04572	-68.6228	0.569628
42	USV	TRUE	0.835148	28.5408	28.5944	0.0536	80.8889	76.8839	84.3996	7.51572	2.52112	-77.974	1.15137	-53.7808	0.839865
43	USV	TRUE	0.980093	28.7216	28.7244	0.0028	90.514	88.0945	93.3343	5.23988	1.8217	1857.25	1.00056	-58.8388	0.842925
44	USV	TRUE	0.825373	28.9948	29.0016	0.0068	94.6862	89.4389	95.8737	6.43481	2.20925	791.25	1.53613	-69.7016	0.652341
46	USV	TRUE	0.604484	32.1805	32.1837	0.0032	88.9895	87.279	89.2692	1.99023	0.812472	-631.764	1.03911	-76.2807	0.450851
47	USV	TRUE	0.719015	32.3749	32.3793	0.0044	76.1472	74.9894	76.7781	1.78868	0.558479	380.698	1.01534	-62.2231	0.720368
48	USV	TRUE	0.9571	32.5781	32.5889	0.0108	71.7179	68.7565	72.2151	3.45862	1.05919	-226.253	1.1353	-58.5471	0.716977
49	USV	TRUE	0.981458	32.7681	32.7705	0.0024	77.9261	77.0578	78.9949	1.93712	0.698686	807.134	1.00174	-56.0676	0.861549
50	USV	TRUE	0.982059	39.4216	39.5344	0.1128	85.3993	72.2418	98.4768	26.235	8.1776	-241.44	1.20186	-46.5849	0.869943
51	USV	TRUE	0.965666	39.6948	39.6988	0.004	93.2094	91.9012	93.6755	1.77425	0.645326	427.373	1.02422	-46.1334	0.918216
52	USV	TRUE	0.914751	43.9089	43.9157	0.0068	77.1773	76.3695	77.3047	0.935162	0.288121	-74.1257	1.0437	-66.72	0.599978
53	USV	TRUE	0.7689	44.0565	44.1045	0.048	94.6809	72.571	103.854	31.2834	4.31552	166.95	2.19607	-82.5877	0.272165
54	USV	TRUE	0.806862	50.938	50.9412	0.0032	97.5807	95.2057	98.026	2.82033	0.930256	559.737	1.54705	-68.3848	0.674444
55	USV	TRUE	0.650382	120.218	120.224	0.0068	87.9107	87.4082	88.338	0.929773	0.304967	-15.0662	1.08085	-75.7039	0.409424
56	USV	TRUE	0.796415	120.521	120.525	0.0036	84.6576	83.6111	85.4592	1.84806	0.684663	-561.142	1.01221	-63.1953	0.708453
57	USV	TRUE	0.760671	120.624	120.627	0.0036	94.5099	89.3294	96.0759	6.74653	2.46478	1935.55	1.10807	-69.3706	0.663752
58	USV	TRUE	0.793173	120.766	120.77	0.004	100.464	99.4918	100.731	1.23946	0.434804	288.443	1.07658	-69.6807	0.601529
59	USV	TRUE	0.945948	120.905	120.922	0.0172	99.8792	99.0051	100.708	1.70311	0.575516	-0.479328	1.14943	-72.9694	0.547099
60	USV	TRUE	0.728562	121.086	121.1	0.014	70.2879	70.223	70.6615	0.438477	0.110107	-16.3708	1.00459	-71.3101	0.401073
61	USV	TRUE	0.76472	121.253	121.274	0.0208	83.206	73.63	84.4024	10.7725	3.68533	-436.487	1.17217	-69.3998	0.493162
62	USV	TRUE	0.85666	121.537	121.574	0.0376	77.7638	75.8816	77.7683	1.88672	0.964752	50.7456	1.00006	-63.881	0.632242
63	USV	TRUE	0.601515	123.287	123.334	0.0464	85.2334	71.1763	90.3842	19.2079	5.59709	219.814	4.47797	-89.8074	0.186574
64	USV	TRUE	0.697133	123.62	123.625	0.0052	91.8143	91.3322	92.8496	1.51734	0.548643	281.13	1.01354	-73.8213	0.530489
65	USV	TRUE	0.622584	123.809	123.813	0.0032	87.5065	84.8569	88.1522	3.29533	1.16331	1011.24	1.05262	-75.8459	0.479792
66	USV	TRUE	0.936289	195.098	195.131	0.0332	88.4027	85.3903	94.8747	9.48432	2.05805	86.4571	1.28664	-49.5023	0.883918
67	USV	TRUE	0.974656	195.245	195.248	0.0028	86.7985	86.3123	86.958	0.645707	0.21949	111.329	1.10919	-58.8523	0.780052
68	USV	TRUE	0.838472	195.447	195.513	0.0664	73.5435	68.9246	83.4186	14.494	4.50983	-31.4364	1.3154	-47.6496	0.852725
69	USV	TRUE	0.975028	195.677	195.715	0.0388	74.7306	69.8618	83.5781	13.7163	4.47775	-432.705	1.16563	-48.0081	0.846575
70	USV	TRUE	0.975662	195.827	195.855	0.0288	91.5225	86.331	101.307	14.976	4.51245	-91.7044	1.62892	-53.0614	0.874452
71	USV	TRUE	0.995742	195.994	196.027	0.0332	85.8704	74.9945	88.5876	13.593	2.68983	-161.587	1.29672	-51.5477	0.839115
72	USV	TRUE	0.683972	196.073	196.191	0.1184	76.5318	24.4893	103.904	79.4146	19.7799	4.04986	21.1997	-90.8078	0.162981
73	USV	TRUE	0.941555	196.199	196.203	0.0044	86.7813	85.3786	88.8075	3.42893	1.1425	779.302	1	-69.1248	0.643762
74	USV	TRUE	0.650948	196.385	196.387	0.0024	76.3547	74.8183	77.223	2.4047	0.876855	1001.96	1.01242	-65.1378	0.720139
92	USV	TRUE	0.892479	371.761	371.764	0.0032	97.8275	97.1743	98.4212	1.24688	0.427647	389.651	1.00272	-69.795	0.562087
93	USV	TRUE	0.819523	371.891	371.894	0.0024	61.126	60.9776	62.462	1.48438	0.555406	-556.644	1.1516	-67.5957	0.514007
94	USV	TRUE	0.717669	372.006	372.01	0.0044	109.324	93.6873	111.898	18.2108	7.60069	4316.53	1.00824	-75.0097	0.469717
95	USV	TRUE	0.921532	372.24	372.242	0.002	81.0042	71.8975	83.5915	11.694	4.57927	-5647.23	1.18315	-59.1726	0.823344
96	USV	TRUE	0.814303	372.345	372.415	0.0704	91.0563	76.8441	93.4472	16.6031	7.44677	-206.002	1.05924	-65.508	0.6427
97	USV	TRUE	0.837345	372.633	372.638	0.0044	74.1249	72.737	74.6221	1.88517	0.601674	-398.993	1.03286	-63.3011	0.653085
98	USV	TRUE	0.838846	372.846	372.875	0.0284	94.4901	87.507	96.8221	9.31509	2.47292	-259.277	1.10646	-72.0858	0.541721
99	USV	TRUE	0.87467	372.94	373.45	0.51	83.0513	45.7407	109.423	63.6824	12.4692	8.39879	11.5617	-86.4965	0.200233
100	USV	TRUE	0.81934	373.395	373.405	0.0104	96.7535	95.7515	96.798	1.04649	0.344882	-0.00812582	1.05885	-64.8739	0.649673
101	USV	TRUE	0.766278	373.588	373.595	0.0068	68.5919	67.6573	69.8245	2.1672	0.76559	-313.958	1.0045	-61.6612	0.703079
103	USV	TRUE	0.687914	525.256	525.258	0.0016	70.753	70.4769	70.851	0.374065	0.153618	-233.791	1.01068	-74.5324	0.44403
104	USV	TRUE	0.628924	525.374	525.376	0.002	91.2883	87.1024	92.0632	4.96081	1.88052	-2250.75	1.04339	-70.1006	0.663216
105	USV	TRUE	0.730318	525.612	525.643	0.0308	72.0115	67.3771	73.5621	6.18498	2.26409	-201.123	1.03055	-73.041	0.448481
106	USV	TRUE	0.858186	525.895	525.897	0.002	69.3634	64.9058	70.677	5.77129	2.30028	-2910.45	1.05771	-66.468	0.70971
107	USV	TRUE	0.959231	526.029	526.059	0.0296	71.4507	71.0771	83.0719	11.9949	6.37466	-415.605	1.00349	-67.9043	0.426833
108	USV	TRUE	0.998582	526.252	526.294	0.042	76.3382	73.6715	80.3823	6.71087	2.20662	83.9523	1.20849	-61.073	0.70437
109	USV	TRUE	0.942731	526.453	526.473	0.0192	82.6807	72.9357	83.9869	11.0512	3.85126	-581.182	1.21005	-61.7506	0.711099
110	USV	TRUE	0.793441	581.498	581.513	0.0152	72.3062	71.4763	74.3373	2.861	0.934268	-137.328	1.09228	-74.5968	0.531009
111	USV	TRUE	0.751836	581.713	581.734	0.0204	70.7164	70.5966	71.3615	0.764872	0.317152	-35.5598	1.00209	-70.7357	0.444808
112	USV	TRUE	0.870796	582.042	582.045	0.0032	72.5606	72.5606	72.5606	1.42109e-14	4.86475e-15	-2.96059e-12	1	-60.7809	0.781839
113	USV	TRUE	0.731699	582.554	582.559	0.0056	77.4299	76.6973	83.2005	6.50317	2.31941	1110.43	1.08252	-72.1186	0.540814
