# Supplementary material for: Bazedoxifene reverses sexually dimorphic autistic-like abnormalities in biallelic MDGA1-mutant mice
Source: EMBO Mol Med. 2026 Mar 20;18(4):1358–98. doi: 10.1038/s44321-026-00402-y (PMC13084050; doi:10.1038/s44321-026-00402-y)
Supplement: Supplementary file 18 — Source data Fig. 4 [file 44321_2026_402_MOESM18_ESM.zip › Panel C/Batch1/P9/P9_wt_762.xlsx]

## Sheet: Sheet1
ID	Label	Accepted	Score	Begin Time (s)	End Time (s)	Call Length (s)	Principal Frequency (kHz)	Low Freq (kHz)	High Freq (kHz)	Delta Freq (kHz)	Frequency Standard Deviation (kHz)	Slope (kHz/s)	Sinuosity	Mean Power (dB/Hz)	Tonality
1	USV	TRUE	0.984717	1.12473	1.14273	0.018	86.5376	83.841	89.3897	5.54866	1.26047	51.7549	1.27648	-65.0604	0.724764
2	USV	TRUE	0.865201	1.26033	1.26193	0.0016	87.0279	85.781	88.2748	2.49377	0.985747	1558.6	1	-72.146	0.633045
3	USV	TRUE	0.834997	1.43113	1.43593	0.0048	81.4566	81.1226	81.7386	0.616019	0.217488	-50.7708	1.0536	-62.5794	0.71989
4	USV	TRUE	0.709347	1.58233	1.59273	0.0104	100.062	93.9228	100.22	6.29772	3.08895	-617.441	1.03846	-76.4674	0.403039
5	USV	TRUE	0.812725	1.90593	1.91513	0.0092	82.9238	82.0932	84.7199	2.62667	0.886138	174.599	1.20551	-64.7792	0.710282
6	USV	TRUE	0.830587	2.05106	2.05266	0.0016	94.7283	94.4522	94.8262	0.374065	0.153618	-233.791	1.01068	-72.782	0.487514
7	USV	TRUE	0.704256	2.85546	2.85946	0.004	88.3301	81.8285	89.4137	7.5852	2.83054	-1891.41	1.32531	-69.2567	0.657304
8	USV	TRUE	0.646855	3.00946	3.01106	0.0016	91.4938	87.5483	92.4112	4.86284	2.0485	-3039.28	1.03811	-72.5435	0.589044
9	USV	TRUE	0.658226	3.16059	3.16299	0.0024	83.3789	79.3043	84.0172	4.71292	1.76751	-1836.93	1.1623	-59.4347	0.835173
10	USV	TRUE	0.859886	3.15859	3.50859	0.35	81.7839	50.0703	85.3836	35.3133	16.7515	-36.6147	9.77381	-66.1713	0.496214
11	USV	TRUE	0.905507	3.65459	3.65659	0.002	83.0954	82.7793	84.0439	1.2647	0.503641	-644.435	1.04832	-58.4357	0.803526
12	USV	TRUE	0.863047	3.79019	3.79219	0.002	85.391	83.4004	87.052	3.65159	1.32577	-1765.36	1.00242	-64.292	0.751493
13	USV	TRUE	0.803422	3.94059	3.95259	0.012	94.6976	91.681	98.5125	6.83153	2.63389	-474.534	1.05567	-71.592	0.600991
14	USV	TRUE	0.705572	4.51851	4.53131	0.0128	81.8151	80.6954	96.5663	15.8709	7.29147	1348.29	1.03106	-70.6167	0.541562
15	USV	TRUE	0.640846	4.95331	4.95851	0.0052	90.7606	84.8145	94.388	9.57355	3.71763	1955.45	1.00749	-74.3184	0.584381
16	USV	TRUE	0.734981	5.85244	5.85964	0.0072	89.3667	89.0959	89.4216	0.32565	0.131105	-25.7317	1.00419	-65.5333	0.691706
17	USV	TRUE	0.719314	6.12877	6.13117	0.0024	97.8836	97.5496	97.9207	0.371096	0.138851	-139.161	1.01913	-62.322	0.733826
18	USV	TRUE	0.697305	6.85437	6.86517	0.0108	86.3872	86.101	95.0389	8.9379	3.73748	1006.34	1.11864	-73.9658	0.412923
19	USV	TRUE	0.617186	6.98317	6.98597	0.0028	90.3541	87.7416	91.512	3.77034	1.3155	-505.398	2.83084	-73.5082	0.607945
20	USV	TRUE	0.759211	7.11029	7.11229	0.002	100.071	93.5199	102.088	8.56787	3.37033	-4181.51	1.18133	-69.1163	0.657452
21	USV	TRUE	0.773954	8.33102	8.33262	0.0016	95.6518	95.6518	95.6518	1.42109e-14	6.64652e-15	5.95808e-12	1	-59.6557	0.796591
22	USV	TRUE	0.752048	8.47502	8.47902	0.004	93.6685	87.2337	94.6705	7.43677	2.24928	-989.308	1.67297	-60.9407	0.806184
23	USV	TRUE	0.821965	8.59822	8.60062	0.0024	97.7	96.4977	97.893	1.39532	0.514313	500.98	1.1676	-62.7834	0.764858
24	USV	TRUE	0.903201	8.71302	8.74182	0.0288	83.1993	80.0866	95.1011	15.0145	6.70653	500.883	1.02058	-64.875	0.718937
25	USV	TRUE	0.970421	8.88342	8.88782	0.0044	91.3083	90.1876	91.954	1.76642	0.649113	148.698	1.50329	-62.0221	0.782853
26	USV	TRUE	0.907338	9.00662	9.02902	0.0224	92.84	79.0507	94.8683	15.8176	5.41065	666.749	1.3825	-70.8175	0.651586
27	USV	TRUE	0.702493	9.14255	9.15375	0.0112	88.7087	78.934	93.4513	14.5173	5.1417	1018.34	1.89745	-66.3681	0.726636
28	USV	TRUE	0.801883	9.30495	9.30655	0.0016	84.4363	82.094	84.7391	2.64517	1.08176	-1480.67	1.22507	-60.0774	0.797111
29	USV	TRUE	0.878494	9.41135	9.42935	0.018	96.5723	93.2892	97.8286	4.53946	1.43568	-139.137	1.19557	-68.3096	0.664692
30	USV	TRUE	0.815548	9.56335	9.56695	0.0036	89.9708	85.0315	91.2807	6.24926	2.0849	-1469.32	1.41444	-67.9258	0.663595
31	USV	TRUE	0.883672	9.86735	9.86975	0.0024	86.6307	84.4932	88.6346	4.14143	1.49134	-1725.6	1.0001	-67.6965	0.681165
32	USV	TRUE	0.672409	10.0041	10.0105	0.0064	97.0219	84.5026	98.4183	13.9157	4.40533	-1233.19	1.48253	-73.2642	0.538847
33	USV	TRUE	0.812575	10.1609	10.1641	0.0032	87.4805	80.628	89.6055	8.97751	3.58088	-2831.59	1.00444	-70.1619	0.599973
34	USV	TRUE	0.770974	10.3161	10.3237	0.0076	79.9788	71.3471	83.4448	12.0977	3.92329	-1595.85	1.02423	-65.006	0.720539
35	USV	TRUE	0.701554	10.4353	10.4457	0.0104	95.7832	89.0629	96.0902	7.0274	2.46461	740.077	1.13413	-73.3631	0.480544
36	USV	TRUE	0.712476	10.6413	10.6429	0.0016	78.3428	77.7193	78.9662	1.24688	0.492874	-779.302	1	-67.9813	0.547996
37	USV	TRUE	0.677255	10.7293	10.7309	0.0016	83.7013	83.4608	84.9838	1.52298	0.642088	-935.162	1.09744	-65.0754	0.745487
38	USV	TRUE	0.655702	10.8393	10.8453	0.006	101.394	98.9277	101.59	2.66202	1.10555	-471.134	1.01902	-72.7335	0.446486
39	USV	TRUE	0.728974	22.0572	22.0704	0.0132	85.3277	81.8483	85.5201	3.67179	1.82956	279.831	1.00142	-70.7487	0.549949
40	USV	TRUE	0.782674	22.2568	22.2584	0.0016	83.8982	83.6488	84.1476	0.498753	0.197149	-311.721	1	-67.1481	0.62729
41	USV	TRUE	0.83699	22.3712	22.3908	0.0196	85.2637	83.1374	87.5018	4.3644	1.17734	37.3911	1.26066	-71.5905	0.544143
42	USV	TRUE	0.913311	22.7364	22.7516	0.0152	75.93	75.2387	76.4397	1.20098	0.472801	-51.0048	1.02714	-66.81	0.686829
43	USV	TRUE	0.941003	22.864	22.8884	0.0244	86.4395	84.9269	88.7217	3.79479	0.98213	89.6222	1.17644	-65.1575	0.719296
44	USV	TRUE	0.887236	23.01	23.0152	0.0052	84.5526	82.9494	87.9491	4.99969	1.50529	962.574	1.00014	-69.9284	0.660112
45	USV	TRUE	0.752762	24.8043	24.8059	0.0016	99.5856	96.0231	101.011	4.98753	2.03388	-3117.21	1.00943	-72.6452	0.626575
46	USV	TRUE	0.932744	24.9491	24.9683	0.0192	95.4295	85.9526	95.8119	9.85933	5.01566	533.462	1.00615	-72.2793	0.545368
47	USV	TRUE	0.727836	25.239	25.241	0.002	98.8982	98.6221	98.9249	0.302814	0.114253	113.873	1.03232	-67.8612	0.616695
48	USV	TRUE	0.614532	26.2809	26.2825	0.0016	104.417	104.417	104.417	1.42109e-14	5.0243e-15	3.29355e-12	1	-72.248	0.570212
49	USV	TRUE	0.615142	26.6617	26.6633	0.0016	86.449	83.9552	87.1615	3.20627	1.29065	-1558.6	1.51861	-67.7435	0.655124
50	USV	TRUE	0.945083	27.6276	27.6308	0.0032	72.5361	71.7123	72.974	1.26173	0.409923	-364.911	1.0164	-65.0509	0.548734
51	USV	TRUE	0.774158	27.7972	27.9922	0.195	82.5627	77.759	84.2833	6.5243	3.01065	-28.7699	1.16925	-67.3518	0.578702
52	USV	TRUE	0.643119	27.9808	27.9876	0.0068	78.2487	74.7159	81.4698	6.75395	2.07725	-969.752	1.01517	-62.6765	0.790686
53	USV	TRUE	0.872373	28.2612	28.2632	0.002	94.5582	94.3623	94.6651	0.302814	0.137361	2.13974e-12	1.09531	-66.1075	0.677184
54	USV	TRUE	0.676359	30.9626	30.965	0.0024	40.9363	40.9363	40.9363	7.10543e-15	3.97205e-15	-2.28482e-12	1	-65.8035	0.727305
55	USV	TRUE	0.604286	31.3945	31.3965	0.002	99.7812	99.5051	99.8079	0.302814	0.114253	-113.873	1.03232	-67.337	0.668324
56	USV	TRUE	0.632768	31.5405	31.5425	0.002	100.367	99.7122	100.941	1.22907	0.478684	-188.941	1.79866	-70.3259	0.636214
57	USV	TRUE	0.633778	31.6633	31.6761	0.0128	96.6525	82.2335	106.534	24.3004	9.6741	1919.79	1.01413	-74.8633	0.498379
58	USV	TRUE	0.751172	32.8181	32.8201	0.002	109.303	103.287	110.928	7.64161	2.92179	-3348.13	1.37347	-70.4788	0.609855
64	USV	TRUE	0.969761	91.6354	91.6422	0.0068	87.686	84.8547	89.5029	4.64822	1.403	607.088	1.03244	-63.7292	0.770336
65	USV	TRUE	0.828873	91.7266	91.7446	0.018	88.4952	84.3167	89.8534	5.53673	1.83793	105.439	1.36298	-75.4136	0.460024
66	USV	TRUE	0.946167	91.8358	91.9154	0.0796	87.3592	72.1501	90.5267	18.3766	6.77473	-30.9744	1.26243	-66.1605	0.652208
67	USV	TRUE	0.860566	92.0562	92.061	0.0048	86.9151	85.4679	87.6573	2.18947	0.776208	-490.989	1.01502	-58.4429	0.771692
68	USV	TRUE	0.815507	92.2253	92.2425	0.0172	99.1264	91.194	99.7261	8.53207	4.33663	474.767	1.04965	-73.4465	0.596159
69	USV	TRUE	0.749935	92.3841	92.3933	0.0092	91.3292	90.6817	92.1012	1.41945	0.490579	-26.5979	1.13595	-74.3006	0.40582
70	USV	TRUE	0.77077	92.6177	92.6229	0.0052	88.1429	86.7659	89.1993	2.43338	0.837174	-440.937	1.01633	-72.7244	0.544544
71	USV	TRUE	0.629136	92.7873	92.7929	0.0056	101.868	101.497	103.249	1.75157	0.714393	350.354	1.17754	-73.3714	0.502955
73	USV	TRUE	0.791609	95.5963	95.6011	0.0048	86.479	85.0763	86.5384	1.46212	0.488106	47.2026	1.33522	-63.8403	0.729974
74	USV	TRUE	0.780449	104.107	104.11	0.0028	89.6139	87.5432	90.1409	2.59767	0.956616	-917.137	1.08653	-60.3994	0.741862
75	USV	TRUE	0.814765	104.235	104.26	0.0256	97.4031	87.3443	98.2776	10.9334	4.9921	409.015	1.05567	-71.7416	0.588898
76	USV	TRUE	0.682284	104.545	104.547	0.0016	96.4305	96.4305	96.4305	1.42109e-14	6.40475e-15	7.2656e-12	1	-73.4404	0.506404
77	USV	TRUE	0.909397	109.443	109.445	0.0016	96.1353	95.8681	96.2244	0.356252	0.166622	6.23173e-12	1.17855	-62.0436	0.744159
78	USV	TRUE	0.612775	109.584	109.588	0.004	89.0575	87.6399	89.1762	1.53634	0.509317	329.095	1.08645	-75.543	0.457649
79	USV	TRUE	0.827045	109.654	109.674	0.0208	73.0188	72.4212	77.5982	5.17695	2.02613	-204.87	1.03556	-65.7631	0.724508
80	USV	TRUE	0.773044	111.342	111.367	0.0248	87.9272	87.0447	89.3003	2.25559	0.785533	-5.18627	1.03432	-71.1552	0.527471
81	USV	TRUE	0.886324	111.838	111.888	0.0504	89.0133	74.4937	89.7355	15.2418	5.65359	-395.513	1.02962	-67.2285	0.576044
82	USV	TRUE	0.954612	119.207	119.209	0.0028	91.3045	90.2877	91.5272	1.23946	0.431147	-316.315	1.20171	-67.5957	0.583814
83	USV	TRUE	0.879534	127.696	127.702	0.006	57.5382	55.5268	60.2249	4.69808	1.68672	-877.915	1.02628	-59.8754	0.808043
84	USV	TRUE	0.820298	135.612	135.615	0.0024	81.7987	80.8636	82.5335	1.66993	0.602686	-695.805	1.00231	-70.3407	0.572514
85	USV	TRUE	0.808959	178.064	178.066	0.0016	88.1574	87.908	88.2286	0.320627	0.129065	-155.86	1.04572	-69.0793	0.545203
86	USV	TRUE	0.841098	209.049	209.051	0.002	90.6008	89.4519	94.5552	5.10331	1.92787	-2418.7	1.02083	-68.6105	0.685781
87	USV	TRUE	0.824408	247.736	247.742	0.0052	82.2838	81.4092	82.646	1.23679	0.398643	-166.967	1.07253	-70.5803	0.499127
88	USV	TRUE	0.931618	247.93	248	0.07	68.0647	31.2906	91.7462	60.4556	24.5856	178.011	10.5917	-64.5052	0.426426
89	USV	TRUE	0.803678	248.407	248.421	0.0136	84.5181	82.7328	87.0493	4.3165	1.34907	277.416	1.03514	-77.8704	0.45708
90	USV	TRUE	0.709817	248.687	248.689	0.0024	81.331	80.329	81.999	1.66993	0.605239	-695.805	1.00647	-65.936	0.608398
91	USV	TRUE	0.867365	248.899	248.905	0.006	82.4694	80.7549	83.6049	2.85002	0.966428	-503.49	1.01089	-66.1311	0.639275
92	USV	TRUE	0.605416	268.099	268.104	0.0052	84.772	84.0015	85.3157	1.31413	0.469561	-252.11	1.02192	-76.6384	0.408669
93	USV	TRUE	0.885143	295.66	295.662	0.0016	88.1313	87.8819	88.2025	0.320627	0.129065	-155.86	1.04572	-62.0982	0.756686
94	USV	TRUE	0.885716	295.814	295.821	0.0072	87.7873	83.1867	89.2841	6.09742	2.06561	-790.077	1.02461	-64.6853	0.701701
95	USV	TRUE	0.949603	296.301	296.307	0.006	86.5867	85.247	87.147	1.90001	0.626789	122.353	1.31094	-59.5158	0.784157
96	USV	TRUE	0.70766	319.922	319.924	0.002	84.1043	83.8015	84.2023	0.400784	0.153333	-176.854	1.03234	-65.6539	0.630295
97	USV	TRUE	0.714449	321.218	321.22	0.0016	89.1429	87.9405	89.8109	1.87032	0.749798	-1168.95	1.01167	-62.3209	0.777057
98	USV	TRUE	0.913628	321.418	321.423	0.0044	88.2801	86.1648	89.3563	3.19143	1.09517	-747.642	1.02066	-63.3735	0.652938
99	USV	TRUE	0.715823	346.009	346.015	0.006	82.9831	81.2464	85.8976	4.65124	1.53029	177.68	2.26884	-75.8156	0.547911
100	USV	TRUE	0.850348	346.255	346.257	0.0016	79.9527	79.5519	80.1754	0.623441	0.249933	-389.651	1.00816	-67.1509	0.693956
101	USV	TRUE	0.822362	346.36	346.361	0.0016	81.8323	81.5829	81.9035	0.320627	0.129065	-155.86	1.04572	-63.0131	0.775359
102	USV	TRUE	0.838368	346.53	346.564	0.034	85.8527	75.8338	87.5771	11.7433	2.56826	-393.065	1.0363	-65.2349	0.634873
103	USV	TRUE	0.843025	346.806	346.808	0.002	79.3919	78.8887	79.8951	1.00641	0.417923	-551.555	1.01934	-65.3951	0.705762
104	USV	TRUE	0.792784	353.326	353.328	0.0024	89.7443	89.0095	89.9447	0.935162	0.336697	-306.154	1.13181	-62.4295	0.73364
105	USV	TRUE	0.669222	353.708	353.711	0.0024	79.5154	78.0459	80.5174	2.4715	0.895134	-1029.79	1.00552	-66.5934	0.592607
106	USV	TRUE	0.605515	353.858	353.862	0.004	86.7547	86.0125	87.1555	1.14298	0.388332	-178.126	1.1605	-72.7873	0.506696
107	USV	TRUE	0.804701	353.894	353.955	0.0604	78.3124	73.8043	85.1828	11.3784	3.06292	-144.808	1.05978	-69.8493	0.533019
108	USV	TRUE	0.808745	373.755	373.756	0.0016	81.0945	80.1682	81.6645	1.49626	0.597287	-935.162	1.00886	-68.0685	0.644691
109	USV	TRUE	0.697079	374.803	374.807	0.004	78.1187	76.998	78.7644	1.76642	0.592577	441.098	1.01164	-77.312	0.409994
110	USV	TRUE	0.607952	377.598	377.627	0.0284	84.6581	71.4713	84.9056	13.4342	5.92638	-476.338	1.00055	-71.7167	0.407887
111	USV	TRUE	0.709704	377.764	377.766	0.0016	82.27	81.219	82.9647	1.74564	0.695034	-1091.02	1.00602	-72.0093	0.640253
112	USV	TRUE	0.658365	382.271	382.277	0.0064	74.9655	74.4317	75.2428	0.811089	0.25655	-74.9369	1.03348	-75.1834	0.45238
118	USV	TRUE	0.831132	490.633	490.641	0.0076	85.7294	84.297	87.1619	2.86486	0.915144	-386.61	1.00373	-59.9321	0.770226
119	USV	TRUE	0.818431	516.538	516.54	0.002	96.7165	96.2534	96.8768	0.623441	0.243171	-311.721	1.01894	-70.5482	0.539513
120	USV	TRUE	0.788583	516.812	516.816	0.0036	84.0125	82.8841	90.6677	7.78364	2.96382	-2217.42	1.03529	-60.5132	0.791103
121	USV	TRUE	0.612523	516.904	516.961	0.0576	89.9626	74.8367	101.763	26.9267	4.65539	0.757633	4.76083	-87.2055	0.209423
122	USV	TRUE	0.840267	528.548	528.577	0.0288	88.1904	87.5761	98.2811	10.705	5.69546	368.571	1.0034	-76.1011	0.437054
123	USV	TRUE	0.829646	528.754	528.78	0.0264	89.6769	83.0586	89.7291	6.67054	2.37251	-256.331	1.02209	-73.0922	0.488977
124	USV	TRUE	0.779746	528.883	528.902	0.0188	94.3202	82.7531	94.7761	12.0231	4.40735	651.214	1.00249	-72.9515	0.546523
125	USV	TRUE	0.726817	534.72	534.721	0.0016	90.0118	89.896	90.8846	0.9886	0.403004	-545.511	1.14964	-66.0589	0.714948
126	USV	TRUE	0.760302	534.908	534.925	0.0168	83.1624	80.0251	83.3761	3.35101	1.37282	-187.547	1.0313	-73.6264	0.447144
127	USV	TRUE	0.883649	540.933	540.937	0.004	80.5214	79.5417	81.3898	1.84806	0.641182	-482.425	1.00325	-65.0345	0.653774
128	USV	TRUE	0.832431	541.097	541.17	0.0728	83.7344	79.8008	85.4013	5.60052	1.94295	-62.8938	1.01793	-67.9431	0.488941
129	USV	TRUE	0.939933	544.624	544.626	0.002	87.2352	86.8389	89.1724	2.33345	0.878207	-1057.94	1.08157	-57.7899	0.803211
130	USV	TRUE	0.87346	544.727	544.763	0.0356	86.9111	84.5227	87.6846	3.16192	1.06698	71.715	1.05369	-63.7633	0.705777
131	USV	TRUE	0.945185	548.051	548.271	0.22	82.4739	48.1372	91.8491	43.7118	16.6309	111.515	1.37829	-71.2574	0.412166
132	USV	TRUE	0.718438	548.568	548.573	0.0056	86.3989	82.6434	87.4276	4.78421	1.61566	-811.82	1.09599	-61.2552	0.721898
133	USV	TRUE	0.797165	548.718	548.746	0.0276	86.6635	82.5371	87.432	4.89489	1.8331	-181.169	1.02363	-62.8338	0.690987
134	USV	TRUE	0.606177	565.531	565.533	0.0024	85.5751	84.3727	86.6438	2.27111	0.818164	-946.295	1.00054	-68.6762	0.566557
135	USV	TRUE	0.603734	565.668	565.75	0.0816	90.8777	73.8666	105.9	32.033	5.98428	42.26	5.86331	-86.9765	0.206935
136	USV	TRUE	0.982161	589.351	589.358	0.0064	89.9858	87.458	90.8605	3.40253	1.4465	499.06	1.11961	-70.5671	0.581816
137	USV	TRUE	0.943981	589.539	589.577	0.0384	81.9391	77.1706	85.7485	8.57783	3.99268	-244.058	1.01429	-70.0659	0.529003
138	USV	TRUE	0.786849	589.768	589.785	0.0168	74.2729	71.551	77.4611	5.91009	2.48226	-340.912	1.02128	-75.4907	0.409499
