# Supplementary material for: Bazedoxifene reverses sexually dimorphic autistic-like abnormalities in biallelic MDGA1-mutant mice
Source: EMBO Mol Med. 2026 Mar 20;18(4):1358–98. doi: 10.1038/s44321-026-00402-y (PMC13084050; doi:10.1038/s44321-026-00402-y)
Supplement: Supplementary file 18 — Source data Fig. 4 [file 44321_2026_402_MOESM18_ESM.zip › Panel C/Batch1/P9/P9_WT_766.xlsx]

## Sheet: Sheet1
ID	Label	Accepted	Score	Begin Time (s)	End Time (s)	Call Length (s)	Principal Frequency (kHz)	Low Freq (kHz)	High Freq (kHz)	Delta Freq (kHz)	Frequency Standard Deviation (kHz)	Slope (kHz/s)	Sinuosity	Mean Power (dB/Hz)	Tonality
1	USV	TRUE	0.748023	0.269004	0.289004	0.02	93.3024	55.1872	100.305	45.1182	18.9783	2204.24	1.04698	-63.6534	0.507488
2	USV	TRUE	0.784041	0.465604	0.468404	0.0028	92.9352	91.6809	93.1281	1.44727	0.525064	-485.959	1.07648	-63.828	0.721254
3	USV	TRUE	0.607806	0.620004	0.647204	0.0272	60.4158	60.0266	94.5754	34.5489	17.9006	1314.53	1.02131	-64.7436	0.600804
4	USV	TRUE	0.854975	0.791604	0.825204	0.0336	59.7613	57.1384	96.0728	38.9344	9.10667	878.909	1.25394	-38.8786	0.876111
5	USV	TRUE	0.906024	0.992804	0.994404	0.0016	61.5107	61.4127	61.7868	0.374065	0.153618	-233.791	1.01068	-51.3542	0.8725
6	USV	TRUE	0.955057	2.21546	2.22306	0.0076	63.1556	62.8142	63.8236	1.00941	0.306945	-130.988	1.01193	-52.8441	0.84581
7	USV	TRUE	0.795496	2.50066	2.50346	0.0028	94.7155	93.58	95.4503	1.87032	0.659627	-667.973	1.00799	-64.6941	0.659578
8	USV	TRUE	0.853115	2.70666	2.71146	0.0048	63.393	62.8512	63.868	1.0168	0.339093	-216.847	1.00317	-55.7586	0.705725
9	USV	TRUE	0.702692	3.09499	3.11779	0.0228	60.6161	59.924	97.9937	38.0696	15.051	1987.94	1.84658	-56.1366	0.721994
10	USV	TRUE	0.996511	4.36231	4.84731	0.485	59.2274	58.7031	85.4751	26.772	11.8006	-55.2415	1	-53.1983	0.602439
11	USV	TRUE	0.844696	4.82891	4.86291	0.034	59.2833	57.1695	95.6943	38.5247	13.6268	778.958	1.40577	-53.518	0.652505
12	USV	TRUE	0.872158	5.01131	5.01891	0.0076	61.6068	61.2728	62.5186	1.24572	0.484024	154.708	1.05497	-56.532	0.843341
13	USV	TRUE	0.973662	6.85677	6.88437	0.0276	91.785	84.0087	99.9925	15.9838	7.47783	558.321	1.00375	-66.6775	0.701838
14	USV	TRUE	0.63051	9.02862	9.04462	0.016	81.3385	76.2903	92.9695	16.6791	6.61821	-870.705	1.12588	-69.2641	0.658975
15	USV	TRUE	0.915195	9.21635	9.55635	0.34	76.6639	57.7998	96.5645	38.7646	10.9936	-113.976	1.01296	-61.7866	0.630645
16	USV	TRUE	0.808486	9.56655	9.59935	0.0328	57.5448	56.4902	83.2601	26.7699	11.132	911.178	1.15826	-50.8167	0.769434
17	USV	TRUE	0.887185	9.77535	9.77735	0.002	93.4212	91.5063	96.2445	4.73815	1.67487	-2199.86	1.00959	-49.8581	0.887599
18	USV	TRUE	0.676258	9.94175	9.94375	0.002	54.4043	54.2307	54.578	0.347346	0.151643	-197.847	1.00936	-64.3508	0.717027
19	USV	TRUE	0.653957	10.1265	10.1365	0.01	62.4267	60.601	64.015	3.41391	0.977817	362.493	1.01412	-44.6755	0.851268
20	USV	TRUE	0.891919	10.3117	10.3153	0.0036	57.4175	57.2951	58.0521	0.757036	0.282701	210.513	1.03172	-51.0794	0.811974
21	USV	TRUE	0.758683	10.4789	10.4817	0.0028	56.6782	56.4926	56.8637	0.371096	0.145223	-146.671	1.00266	-45.2177	0.854459
22	USV	TRUE	0.601687	10.6437	10.6617	0.018	59.3872	58.9716	63.3101	4.33855	1.35551	224.516	1.03813	-38.4907	0.775801
23	USV	TRUE	0.753603	10.8125	10.8197	0.0072	59.3528	59.3231	59.9985	0.675395	0.207052	71.0942	1.0131	-45.3111	0.784347
24	USV	TRUE	0.882399	10.9761	10.9893	0.0132	60.9561	58.7889	64.192	5.40316	1.49267	367.076	1.02065	-44.3019	0.848409
25	USV	TRUE	0.752385	11.3208	11.3228	0.002	62.5222	61.4401	62.9987	1.5586	0.599135	779.302	1.02713	-54.9365	0.869874
26	USV	TRUE	0.925992	11.6404	11.6552	0.0148	57.7011	56.4394	63.0449	6.60551	2.37904	499.768	1.08867	-50.4028	0.873459
27	USV	TRUE	0.924765	11.8072	11.8288	0.0216	95.9305	56.3361	99.8588	43.5228	19.9225	2031.57	1.22611	-59.0991	0.730404
28	USV	TRUE	0.868268	12.1839	12.1891	0.0052	60.4722	60.1289	60.5379	0.409001	0.13683	-41.4336	1.01629	-50.0867	0.833314
29	USV	TRUE	0.876858	12.3747	12.4031	0.0284	59.6885	55.8614	63.9339	8.07246	2.40204	-255.741	1.08116	-52.241	0.859984
30	USV	TRUE	0.961107	12.9851	12.9931	0.008	106.092	103.172	109.795	6.62284	2.24982	367.278	2.1491	-72.3549	0.662443
31	USV	TRUE	0.64154	13.8039	13.8179	0.014	99.0478	85.5335	102.203	16.6692	7.64706	1396.26	1.076	-75.5651	0.444003
32	USV	TRUE	0.723095	18.4787	18.4807	0.002	96.6004	94.9527	97.3396	2.38689	0.869339	-1120.92	1.02677	-69.4287	0.637895
33	USV	TRUE	0.82454	19.0203	19.0403	0.02	63.1644	62.7193	94.2068	31.4875	11.0382	1648.31	1.07918	-57.7604	0.637585
34	USV	TRUE	0.802707	21.0089	21.0121	0.0032	96.8313	95.7997	97.6329	1.83321	0.590153	-534.997	1.00828	-67.7491	0.647768
35	USV	TRUE	0.600941	21.2601	21.2629	0.0028	93.5847	93.1023	94.3343	1.23204	0.431106	-436.48	1.00563	-67.9204	0.577411
37	USV	TRUE	0.880353	23.4003	23.4031	0.0028	70.1319	69.5604	70.8369	1.27657	0.45455	462.987	1.00173	-47.8724	0.862626
38	USV	TRUE	0.920279	23.5999	23.6047	0.0048	61.0768	60.259	61.5707	1.31166	0.439677	-275.875	1.00579	-48.4904	0.837716
39	USV	TRUE	0.955097	23.7495	23.7947	0.0452	62.7665	62.3577	83.5461	21.1884	9.88307	445.656	1.14596	-57.118	0.764482
40	USV	TRUE	0.912533	23.9567	23.9815	0.0248	81.1483	69.8595	84.0205	14.161	4.76007	-618.346	1.08474	-48.194	0.862857
41	USV	TRUE	0.962759	24.3623	24.3915	0.0292	74.7728	49.0291	83.9865	34.9574	12.0702	951.319	2.11496	-51.3752	0.858629
42	USV	TRUE	0.861584	24.5815	24.6111	0.0296	74.6021	55.0648	83.1715	28.1067	10.5268	827.937	1.70223	-54.6845	0.791531
43	USV	TRUE	0.874197	24.7843	24.7875	0.0032	62.8343	62.5745	62.9531	0.378518	0.131156	37.1096	1.04149	-52.8419	0.773399
45	USV	TRUE	0.841828	28.5616	28.5716	0.01	90.6659	90.3815	91.355	0.973463	0.359725	-97.4649	1.02091	-66.0253	0.655007
46	USV	TRUE	0.75385	28.7484	28.7544	0.006	61.8067	60.5227	63.4025	2.87971	0.970919	-508.565	1.00726	-47.2238	0.861265
47	USV	TRUE	0.825158	29.9319	29.9739	0.042	80.4704	76.0618	92.3159	16.2541	2.35072	-202.883	1.09241	-63.3048	0.651209
48	USV	TRUE	0.868272	31.7437	31.7497	0.006	94.0676	93.3143	95.4527	2.13846	0.680221	-330.106	1.00711	-67.6445	0.528796
49	USV	TRUE	0.993181	32.0089	32.0221	0.0132	97.1707	94.6027	97.8238	3.22111	0.849155	82.8205	1.13343	-60.2352	0.772987
50	USV	TRUE	0.850367	32.2933	32.2997	0.0064	88.7798	83.5108	91.7209	8.21009	3.10817	-1226.5	1.02891	-67.4404	0.577051
51	USV	TRUE	0.761386	32.5837	32.5881	0.0044	93.3712	91.6531	95.4121	3.75897	1.3633	-862.654	1.00212	-71.4769	0.58398
52	USV	TRUE	0.630374	32.8421	32.8545	0.0124	93.1332	92.2426	96.8607	4.61819	1.38818	-361.074	1.00946	-75.1549	0.49308
53	USV	TRUE	0.821694	33.1084	33.11	0.0016	94.8135	93.9941	95.9891	1.99501	0.792986	-1246.88	1.00415	-74.6577	0.425522
54	USV	TRUE	0.86046	35.2187	35.2227	0.004	99.3949	97.0941	101.265	4.17112	1.40656	1058.64	1.00158	-67.5593	0.706083
55	USV	TRUE	0.828173	41.3002	41.3082	0.008	84.6922	82.7402	85.1226	2.38244	0.697473	-210.44	1.11109	-63.6667	0.714856
56	USV	TRUE	0.891243	42.7677	42.7709	0.0032	92.5183	86.4397	93.7503	7.31059	2.44214	-1972.99	1.07637	-59.505	0.791974
57	USV	TRUE	0.658848	42.8969	42.9641	0.0672	61.9941	60.3957	66.4621	6.06642	1.66408	-82.0873	1.05593	-44.4434	0.858916
58	USV	TRUE	0.825636	43.1473	43.1673	0.02	64.6368	60.9911	69.824	8.83293	3.51009	-441.647	1.00004	-53.8495	0.811537
59	USV	TRUE	0.698771	43.6017	43.6041	0.0024	76.4209	75.1518	77.2225	2.07072	0.751852	862.798	1.0084	-68.4229	0.661052
60	USV	TRUE	0.765636	46.7847	46.7867	0.002	62.3908	61.9009	62.8539	0.952975	0.366077	-488.574	1.00178	-43.8935	0.914106
61	USV	TRUE	0.947609	46.9955	47.0015	0.006	93.158	91.2728	94.6721	3.39924	1.02489	-536.288	1.00628	-60.1807	0.776146
62	USV	TRUE	0.669094	53.501	53.5046	0.0036	96.3346	94.6869	98.2717	3.58479	1.22242	-1008.03	1.00315	-56.6917	0.791783
63	USV	TRUE	0.841597	53.6318	53.665	0.0332	60.4845	56.1276	98.8069	42.6793	9.80628	870.478	1.39315	-51.7088	0.796014
64	USV	TRUE	0.743467	54.0526	54.059	0.0064	99.0812	96.9363	99.8234	2.88713	0.841529	392.789	1.05522	-68.2289	0.588121
65	USV	TRUE	0.844132	54.2477	54.2497	0.002	97.8049	96.9009	101.764	4.86284	1.89171	-2346.81	1.03715	-69.2943	0.694187
66	USV	TRUE	0.86099	54.4145	54.4197	0.0052	95.5024	93.0086	96.8829	3.87424	1.31788	777.507	1.01737	-67.2904	0.664013
67	USV	TRUE	0.866859	54.7405	54.9353	0.1948	64.1075	61.3066	70.0784	8.77178	1.47633	27.9578	1.00973	-41.0892	0.862273
68	USV	TRUE	0.95732	58.0427	58.0551	0.0124	85.444	79.8751	95.3214	15.4463	5.80088	-1173.99	1.02589	-61.3895	0.768685
69	USV	TRUE	0.991358	58.3326	58.4246	0.092	87.4095	62.2523	92.2213	29.969	13.9583	313.051	1.15968	-54.3474	0.791353
70	USV	TRUE	0.903005	58.6188	58.8188	0.2	85.8936	69.9989	94.8187	24.8198	8.4005	-45.6263	9.7773	-59.2237	0.728339
71	USV	TRUE	0.828724	59.0118	59.021	0.0092	53.2102	52.6312	53.2398	0.608598	0.168462	-19.6376	1.02393	-60.9364	0.58112
72	USV	TRUE	0.987404	59.7509	59.7633	0.0124	95.6328	93.6734	95.8628	2.18947	0.644492	101.895	1.06585	-54.2298	0.848046
73	USV	TRUE	0.826926	61.0852	61.1	0.0148	61.1116	57.4006	62.1358	4.73519	1.28071	-263.22	1.04372	-53.3555	0.775341
74	USV	TRUE	0.924957	62.0528	62.058	0.0052	88.002	83.2148	91.8688	8.65396	3.15971	1864.37	1.05195	-65.6802	0.721668
75	USV	TRUE	0.866129	64.5426	64.5562	0.0136	66.4834	63.8041	67.9511	4.14702	1.30945	-211.937	1.14258	-52.211	0.840855
76	USV	TRUE	0.988967	64.909	64.929	0.02	70.9149	68.1171	71.5001	3.38301	1.3656	-139.888	1.41587	-56.1957	0.682158
77	USV	TRUE	0.945783	65.1717	65.1749	0.0032	98.3827	96.7573	99.5999	2.8426	0.956744	-870.53	1.00324	-67.8722	0.637609
78	USV	TRUE	0.844989	68.7339	68.7427	0.0088	95.3921	94.2736	95.7779	1.50435	0.517883	81.8876	1.09025	-70.7139	0.605732
79	USV	TRUE	0.72202	69.7598	69.7614	0.0016	108.606	107.777	108.9	1.12219	0.460853	-701.372	1.03705	-74.9463	0.494021
80	USV	TRUE	0.814501	69.9598	69.9698	0.01	62.2973	61.5922	62.943	1.35079	0.426999	-81.1337	1.12534	-58.5526	0.654997
81	USV	TRUE	0.928372	70.1074	70.115	0.0076	66.2739	64.2704	67.3211	3.05069	1.01703	227.061	1.27277	-58.5126	0.84548
82	USV	TRUE	0.953639	70.2465	70.2597	0.0132	68.4938	67.8848	71.0911	3.2063	1.22049	252.013	1.0058	-58.5453	0.764484
83	USV	TRUE	0.811941	70.3933	70.4381	0.0448	58.9825	58.3233	86.9886	28.6653	11.655	701.169	1.11843	-64.7895	0.638531
84	USV	TRUE	0.955094	70.5885	70.6425	0.054	61.2999	59.9329	82.379	22.4461	10.4472	481.156	1.09486	-58.8085	0.730943
85	USV	TRUE	0.82174	70.7505	70.7853	0.0348	84.465	52.3601	92.0418	39.6818	16.9311	975.791	1.30208	-53.4215	0.782966
86	USV	TRUE	0.679273	70.8993	70.9269	0.0276	58.6673	57.0334	59.0458	2.01241	0.84293	-72.4257	1.01111	-50.9506	0.696514
87	USV	TRUE	0.963115	71.0881	71.0901	0.002	56.429	56.1128	56.7184	0.605629	0.218335	-290.727	1.00254	-66.2852	0.69071
88	USV	TRUE	0.988579	71.2608	71.264	0.0032	65.2618	65.2618	65.2618	1.42109e-14	5.94483e-15	-7.68944e-13	1	-61.1286	0.765985
89	USV	TRUE	0.684959	72.3504	72.3536	0.0032	69.9441	69.0535	70.6269	1.57345	0.571071	517.988	1.00955	-68.9376	0.640795
90	USV	TRUE	0.768464	73.2607	73.2663	0.0056	90.5423	88.9623	91.0076	2.04532	0.730792	-355.671	1.02396	-65.9331	0.575721
91	USV	TRUE	0.881783	73.4411	73.4435	0.0024	86.6915	85.4891	91.2337	5.74457	2.18169	-2393.57	1.04192	-63.4285	0.726135
92	USV	TRUE	0.761123	73.4367	73.5817	0.145	90.0355	67.7938	92.1676	24.3738	12.6229	-167.361	1.00005	-62.7348	0.488092
93	USV	TRUE	0.820266	74.0003	74.0331	0.0328	93.5991	62.9843	98.7085	35.7242	16.8166	1106.27	1.23958	-67.2446	0.521485
94	USV	TRUE	0.955595	74.2762	74.2842	0.008	93.0137	89.1694	93.704	4.53454	1.54936	-570.525	1.03529	-64.0997	0.595957
95	USV	TRUE	0.7904	74.4442	74.4474	0.0032	66.3605	65.5688	66.8506	1.28179	0.458528	-406.207	1.0019	-72.7177	0.527318
96	USV	TRUE	0.710091	74.5154	74.523	0.0076	51.6823	51.512	53.0338	1.52177	0.651184	205.187	1.00226	-72.6179	0.47593
97	USV	TRUE	0.838423	74.6822	74.6846	0.0024	56.561	56.2478	56.6163	0.368537	0.165215	-157.023	1.00351	-55.5581	0.687736
98	USV	TRUE	0.733214	74.9098	74.9206	0.0108	59.973	59.5197	60.379	0.859253	0.270436	-61.9998	1.0111	-69.1785	0.635194
99	USV	TRUE	0.958425	75.4038	75.4058	0.002	68.7472	68.5346	68.8959	0.361313	0.140589	81.5548	1.0766	-60.7298	0.754407
100	USV	TRUE	0.839065	75.5678	75.581	0.0132	64.277	62.5992	66.356	3.75685	1.53279	-306.7	1.00724	-59.466	0.651742
101	USV	TRUE	0.756131	75.9262	75.9282	0.002	73.0798	73.0798	73.0798	1.42109e-14	5.72858e-15	2.2813e-13	1	-65.3221	0.556169
102	USV	TRUE	0.862851	91.213	91.2202	0.0072	82.5118	81.1694	84.0058	2.83635	1.0027	-393.046	1.00141	-62.9807	0.691572
103	USV	TRUE	0.924859	91.4154	91.4194	0.004	48.6789	47.7046	48.7454	1.0408	0.451625	-265.867	1.01664	-65.4884	0.696325
104	USV	TRUE	0.954395	91.643	91.6614	0.0184	91.2351	84.25	94.1807	9.93068	2.85479	-503.419	1.01579	-64.5925	0.642838
106	USV	TRUE	0.736479	102.604	102.659	0.0544	73.0887	63.5292	78.5957	15.0665	2.41113	16.4513	2.61175	-85.5533	0.239104
107	USV	TRUE	0.871076	108.237	108.239	0.0028	92.4343	91.5807	93.2878	1.70704	0.634129	-645	1.00629	-59.7806	0.696314
108	USV	TRUE	0.736644	108.402	108.404	0.0024	100.707	97.1671	104.448	7.2809	2.62176	-3033.71	1.00003	-64.9163	0.754013
109	USV	TRUE	0.963394	108.577	108.581	0.0032	84.9325	83.9528	86.2314	2.27853	0.756236	-688.074	1.00459	-70.8865	0.590256
110	USV	TRUE	0.703674	108.582	108.622	0.0396	77.0303	74.2662	80.1876	5.92148	2.44728	-123.712	1.02581	-78.289	0.458797
111	USV	TRUE	0.950153	111.862	111.872	0.0104	92.8202	90.089	93.9377	3.8487	1.1743	392.942	1.08647	-59.6638	0.793284
112	USV	TRUE	0.925535	115.675	115.686	0.0112	92.8208	85.5927	95.8786	10.2859	3.08605	-819.988	1.03136	-63.9204	0.637109
113	USV	TRUE	0.764117	132.865	132.87	0.0048	87.1707	87.1707	87.1707	0	4.24631e-15	6.04035e-13	1	-65.0022	0.634344
114	USV	TRUE	0.915577	136.802	136.819	0.0168	90.1836	86.9774	92.9669	5.98949	1.48165	-283.528	1.0306	-58.0983	0.800897
115	USV	TRUE	0.975818	136.86	136.882	0.0224	87.0882	77.6861	89.5615	11.8754	4.34682	499.648	1.2208	-66.4139	0.638326
116	USV	TRUE	0.677453	179.593	179.605	0.0116	94.5134	61.5215	100.501	38.9799	15.9199	3626.34	1.75267	-66.4239	0.60253
117	USV	TRUE	0.655734	179.747	179.755	0.0084	60.8431	60.3655	61.0748	0.709367	0.238827	-56.7617	1.01111	-62.8865	0.688901
118	USV	TRUE	0.957668	200.135	200.137	0.0024	104.529	102.659	105.731	3.07268	1.11497	1280.28	1.00636	-69.1282	0.705472
119	USV	TRUE	0.792889	200.335	200.338	0.0028	105.188	104.338	105.407	1.06876	0.344089	201.452	1.19451	-63.6748	0.731974
120	USV	TRUE	0.981257	201.679	201.715	0.036	97.4327	94.0186	100.803	6.7841	1.65276	36.0697	1.20424	-63.9674	0.715485
121	USV	TRUE	0.795169	218.115	218.118	0.0036	85.535	84.8819	86.4257	1.54376	0.513219	-421.475	1.00561	-60.9152	0.693689
122	USV	TRUE	0.859178	221.213	221.214	0.0016	66.949	65.6932	67.3142	1.62095	0.673737	1013.09	1.05317	-68.6282	0.593148
123	USV	TRUE	0.978471	221.394	221.401	0.0068	93.3138	87.6647	94.0761	6.41138	2.61619	-975.081	1.00947	-64.2491	0.583467
124	USV	TRUE	0.955305	223.634	223.649	0.0156	98.2179	97.7733	99.0359	1.26266	0.524043	-64.877	1.00937	-70.7473	0.575895
125	USV	TRUE	0.727012	225.552	225.554	0.0024	84.2749	83.8073	84.6089	0.801568	0.28993	-333.986	1.00236	-71.3276	0.47869
126	USV	TRUE	0.746671	225.72	225.728	0.008	95.7292	93.8812	97.6812	3.80002	1.16223	-467.918	1.00249	-59.8612	0.786821
127	USV	TRUE	0.783535	269.365	269.366	0.0016	63.4443	63.3731	63.6937	0.320627	0.129065	-155.86	1.04572	-55.1101	0.84273
128	USV	TRUE	0.814575	314.459	314.465	0.0064	95.2486	94.1502	97.2918	3.14161	0.994236	-488.397	1.00171	-63.9318	0.709466
129	USV	TRUE	0.746345	325.59	325.596	0.006	93.1341	92.8082	93.5405	0.732341	0.270389	78.6346	1.03595	-60.4141	0.758965
130	USV	TRUE	0.74317	349.95	349.951	0.0016	68.4641	66.7184	68.9628	2.24439	0.903452	-1091.02	1.46414	-66.5258	0.696617
131	USV	TRUE	0.811126	350.57	350.587	0.0168	60.3918	59.6793	60.6589	0.97961	0.302596	-38.518	1.01297	-63.2062	0.69672
132	USV	TRUE	0.815926	351.092	351.097	0.0052	62.8199	62.6525	65.2871	2.63458	1.17038	-494.639	1.07556	-59.6359	0.692873
133	USV	TRUE	0.765828	351.275	351.28	0.0044	63.8665	62.8646	66.2935	3.42893	1.21926	-823.937	1.03598	-61.0055	0.702829
134	USV	TRUE	0.832849	351.55	351.553	0.0024	90.653	89.4507	91.1874	1.73673	0.640525	-723.637	1.02495	-68.5979	0.645359
135	USV	TRUE	0.83746	351.612	351.616	0.0044	60.781	60.781	60.781	7.10543e-15	2.39524e-15	1.40863e-13	1	-55.6031	0.840475
136	USV	TRUE	0.873666	351.776	351.787	0.0116	64.6256	62.4192	67.3276	4.90844	1.45794	-456.971	1.00706	-54.4477	0.852329
137	USV	TRUE	0.81695	352.017	352.033	0.0164	76.1183	74.812	89.4175	14.6055	5.32226	-934.088	1.01196	-65.2799	0.593
138	USV	TRUE	0.780292	352.871	352.877	0.0056	94.041	92.7125	95.2582	2.54572	0.805587	-449.954	1.0022	-67.914	0.594981
139	USV	TRUE	0.80204	353.46	353.476	0.016	61.4867	60.2695	62.1347	1.86522	0.594298	7.56275	1.10763	-58.4278	0.716465
140	USV	TRUE	0.812329	353.672	353.674	0.002	95.4959	94.9927	95.9991	1.00641	0.417923	-551.555	1.01934	-70.4157	0.572485
141	USV	TRUE	0.943653	354.997	355.019	0.0216	94.2653	91.6528	96.7124	5.05965	1.60105	-208.681	1.1093	-59.6476	0.781355
142	USV	TRUE	0.661265	356.733	356.743	0.0104	90.8335	82.2377	92.2138	9.97609	4.31181	-1031.37	1.01984	-67.9071	0.654872
143	USV	TRUE	0.739806	357.864	357.87	0.0064	94.7716	94.1556	94.8688	0.713195	0.241311	21.891	1.06167	-70.8983	0.533334
144	USV	TRUE	0.839809	358.149	358.152	0.0028	93.6992	93.4024	93.9961	0.593754	0.201156	-204.986	1.00077	-65.1227	0.63444
145	USV	TRUE	0.959851	358.566	358.588	0.0216	94.577	93.5263	94.9517	1.42535	0.487075	2.61616	1.04774	-61.9384	0.759444
146	USV	TRUE	0.803908	358.754	358.761	0.0064	64.3702	63.9979	64.6601	0.66214	0.235457	-15.7036	1.06283	-61.1972	0.649898
147	USV	TRUE	0.948779	358.997	359.008	0.0116	93.9566	92.3738	94.9363	2.56251	0.845787	-205.388	1.01493	-56.2587	0.846857
148	USV	TRUE	0.903961	359.192	359.218	0.026	76.4659	61.7106	92.7559	31.0454	15.3609	1319.34	1.15167	-61.5696	0.665578
149	USV	TRUE	0.842039	361.18	361.189	0.0084	85.0362	82.4237	90.4616	8.03794	2.81404	-1048.77	1.05971	-57.7741	0.793318
150	USV	TRUE	0.768825	361.32	361.328	0.0084	65.5158	61.7956	66.0144	4.21881	1.98489	-531.356	1.00584	-63.0731	0.643283
151	USV	TRUE	0.690126	370.45	370.452	0.0016	95.5736	95.1995	95.9476	0.74813	0.295724	-467.581	1	-70.9174	0.584082
152	USV	TRUE	0.858659	371.051	371.053	0.002	56.8548	52.6777	57.1665	4.48878	1.74419	-1905.95	1.16314	-62.3523	0.66582
153	USV	TRUE	0.76406	371.346	371.364	0.018	86.4573	82.488	94.3425	11.8545	4.83537	-734.258	1.02275	-68.2149	0.536173
154	USV	TRUE	0.702457	371.646	371.655	0.0092	94.326	85.2143	97.3467	12.1325	4.28939	-1361.91	1.00862	-68.3641	0.604726
155	USV	TRUE	0.76922	379.345	379.348	0.0032	84.9158	83.1272	86.7565	3.62932	1.24002	-1131.84	1.00055	-65.439	0.650526
156	USV	TRUE	0.864373	379.509	379.515	0.0064	61.4626	61.0469	61.7595	0.712504	0.211783	-57.3016	1.02505	-52.6176	0.868927
157	USV	TRUE	0.742526	379.606	379.612	0.0056	83.2379	82.1075	84.0679	1.96034	0.630308	132.035	1.3275	-65.0146	0.736257
158	USV	TRUE	0.953669	379.789	379.808	0.0184	50.6876	50.3862	53.2361	2.84985	1.07666	-149.115	1.0014	-60.1347	0.691187
159	USV	TRUE	0.856177	380.211	380.234	0.0228	94.3811	82.6397	96.1458	13.506	4.04017	-520.547	1.025	-62.0323	0.583137
160	USV	TRUE	0.970998	381.515	381.529	0.014	65.3601	64.2731	65.6867	1.41358	0.390186	51.3147	1.03172	-55.8677	0.849032
161	USV	TRUE	0.766491	381.751	381.755	0.004	94.9291	94.0013	95.931	1.9297	0.628274	-473.316	1.00129	-56.6031	0.774255
162	USV	TRUE	0.846484	401.162	401.165	0.0028	60.1473	59.7465	60.4145	0.667973	0.246149	-249.165	1.00352	-56.297	0.851539
163	USV	TRUE	0.731384	402.92	402.935	0.0144	63.3179	62.2106	63.492	1.28136	0.494354	-89.5376	1.00301	-62.6789	0.529946
164	USV	TRUE	0.835666	403.11	403.112	0.002	102.339	101.23	103.448	2.21767	0.8485	1133.01	1.00111	-69.0986	0.698204
165	USV	TRUE	0.741157	408.584	408.59	0.0052	97.9373	95.8728	99.6334	3.76062	1.77777	-728.862	1.00438	-72.3442	0.530343
166	USV	TRUE	0.752392	418.358	418.372	0.0144	95.555	93.4852	97.7116	4.2264	1.78773	-262.912	1.00946	-69.4585	0.621905
167	USV	TRUE	0.820857	423.27	423.283	0.0128	61.6331	58.8293	62.3421	3.51289	1.27344	-287.235	1.00681	-62.1242	0.59539
168	USV	TRUE	0.846392	423.453	423.461	0.008	95.7407	95.2342	96.0946	0.860397	0.287612	-100.332	1.01683	-66.9289	0.574075
169	USV	TRUE	0.919574	425.561	425.562	0.0016	95.0964	94.7223	95.4704	0.74813	0.295724	-467.581	1	-57.7896	0.776168
170	USV	TRUE	0.96231	425.705	425.743	0.0384	62.4202	59.2036	93.0805	33.877	11.0873	751.549	1.22903	-60.2327	0.644041
171	USV	TRUE	0.600737	429.431	429.449	0.018	92.4287	84.879	93.0961	8.21707	3.47513	-414.499	1.11251	-72.3709	0.534537
173	USV	TRUE	0.869915	474.881	474.92	0.0384	94.9847	93.7864	98.4176	4.63117	1.69493	-16.3953	1.11416	-76.3859	0.423333
174	USV	TRUE	0.979844	477.171	477.185	0.0148	68.9686	67.6832	69.7817	2.09842	0.614687	-93.4551	1.04183	-56.5474	0.838281
175	USV	TRUE	0.904102	480.421	480.43	0.0088	66.0895	65.8362	66.5974	0.761202	0.260741	-26.9272	1.04866	-55.3775	0.86025
176	USV	TRUE	0.967535	480.614	480.659	0.0448	65.4704	60.7006	87.6743	26.9738	11.3235	540.802	1.30712	-62.7675	0.591612
177	USV	TRUE	0.996821	480.897	480.902	0.0048	63.9511	63.2386	64.7304	1.49181	0.427748	-271.288	1.01104	-59.8139	0.647113
178	USV	TRUE	0.885688	481.448	481.462	0.014	62.0958	59.8767	63.6099	3.73323	1.07681	-254.079	1.01083	-51.969	0.80128
179	USV	TRUE	0.884988	481.74	481.743	0.0024	91.2666	90.7991	91.9346	1.13555	0.410963	-473.147	1.00398	-56.9906	0.758652
180	USV	TRUE	0.825033	482.036	482.038	0.0024	91.624	90.2213	93.4276	3.20627	1.15739	-1335.95	1.00195	-64.3692	0.682036
181	USV	TRUE	0.892252	482.199	482.212	0.0132	61.2694	60.3835	63.21	2.82649	1.02961	-200.662	1.00399	-61.5587	0.642939
182	USV	TRUE	0.748572	482.446	482.449	0.0036	63.5498	63.1938	63.6953	0.501502	0.207027	-153.69	1.01266	-67.2843	0.628644
183	USV	TRUE	0.774269	482.645	482.677	0.0316	66.9576	61.2736	69.5988	8.32527	2.42959	-132.058	1.13017	-63.409	0.651226
184	USV	TRUE	0.867216	488.98	488.983	0.0024	85.2758	84.4743	85.9438	1.46954	0.529823	-612.309	1.00127	-66.0791	0.638036
185	USV	TRUE	0.748473	491.183	491.393	0.21	59.393	58.9886	59.3999	0.41133	0.219059	1.97325	1.00014	-57.6436	0.605019
186	USV	TRUE	0.614275	503.845	503.859	0.014	83.6409	76.4226	89.384	12.9614	6.08527	-885.567	1.00938	-67.4166	0.647913
187	USV	TRUE	0.671502	503.985	504.001	0.016	90.7404	88.864	91.1203	2.25627	0.779465	91.481	1.06236	-74.3667	0.460997
188	USV	TRUE	0.811811	504.023	504.053	0.0296	79.4357	74.6482	89.3411	14.6929	5.69	-466.596	1.00908	-66.4141	0.57984
189	USV	TRUE	0.930615	504.242	504.26	0.0184	75.5695	72.7903	79.5962	6.8059	2.10569	-352.135	1.0101	-66.7356	0.594591
190	USV	TRUE	0.868887	532.158	532.16	0.0016	59.3162	59.2182	59.5923	0.374065	0.153618	-233.791	1.01068	-58.4572	0.760619
191	USV	TRUE	0.70478	533.403	533.416	0.0132	66.4099	63.1589	66.6029	3.44406	0.986645	-261.62	1.02725	-56.6346	0.704584
192	USV	TRUE	0.797511	533.535	533.552	0.0172	62.2855	61.3488	62.8189	1.47008	0.594477	66.679	1.01357	-61.1877	0.696946
193	USV	TRUE	0.963678	533.716	533.719	0.0028	63.0033	62.1498	63.8568	1.70704	0.634129	-645	1.00629	-57.9968	0.779712
194	USV	TRUE	0.757866	534.125	534.139	0.0144	51.0974	47.9131	94.6878	46.7748	19.8777	3563.29	1.60105	-67.4396	0.483672
195	USV	TRUE	0.903659	534.972	535.147	0.175	65.2198	58.4291	88.4158	29.9867	12.0449	-31.7842	15.1533	-61.3609	0.652388
196	USV	TRUE	0.880672	539.747	539.755	0.008	92.1189	90.9611	92.9538	1.99266	0.608436	40.6981	1.21189	-65.1846	0.716234
197	USV	TRUE	0.74982	539.931	539.959	0.028	63.5805	60.6283	65.6752	5.04691	1.48749	-137.275	1.02503	-50.0293	0.787473
198	USV	TRUE	0.905464	540.137	540.142	0.0044	51.1784	48.6623	56.3663	7.70395	1.94267	-1130.55	1.19788	-59.99	0.703076
199	USV	TRUE	0.767399	540.486	540.492	0.0052	93.7679	92.1944	95.329	3.13463	0.977684	-577.064	1.00433	-61.1339	0.777983
200	USV	TRUE	0.679281	542.813	542.824	0.0112	82.0902	44.0194	95.7651	51.7456	19.7203	4773.79	1.97039	-61.2253	0.711524
201	USV	TRUE	0.818403	543.269	543.286	0.0168	58.2337	55.2151	62.2061	6.99093	2.51339	-377.48	1.0256	-56.1764	0.764301
202	USV	TRUE	0.884368	543.47	543.504	0.0344	50.8876	50.0575	93.6556	43.5981	17.5657	1277.1	1.03513	-60.112	0.705716
203	USV	TRUE	0.863664	550.274	550.28	0.006	89.8793	87.3336	90.5176	3.184	1.00607	-498.415	1.06413	-64.6136	0.708009
204	USV	TRUE	0.952337	550.45	550.476	0.0264	60.4708	59.4331	90.4021	30.9691	11.8201	1253.84	1.335	-54.9993	0.720346
205	USV	TRUE	0.946297	550.613	550.615	0.0016	58.8046	58.7155	59.0718	0.356252	0.166622	1.18052e-11	1.17855	-56.9037	0.77235
206	USV	TRUE	0.793818	550.884	550.886	0.0024	47.1928	46.0572	47.794	1.73673	0.635084	-723.637	1.01573	-65.5466	0.606878
207	USV	TRUE	0.775485	551.018	551.074	0.056	54.1192	46.3291	55.5795	9.25038	1.90874	-114.809	1.02116	-56.5887	0.648661
208	USV	TRUE	0.903233	551.269	551.274	0.0052	82.2335	76.4087	84.7003	8.29164	2.90754	-1328.15	1.05125	-66.6743	0.645537
209	USV	TRUE	0.918543	551.465	551.472	0.0076	91.9546	90.4925	93.0253	2.53285	0.768634	-305.772	1.01934	-58.4121	0.652692
210	USV	TRUE	0.87653	551.72	551.746	0.0264	88.89	61.911	92.4665	30.5555	13.3016	1187.47	1.38198	-60.1178	0.71329
211	USV	TRUE	0.85618	551.989	551.994	0.0056	92.5074	91.1195	93.3016	2.18204	0.706255	-389.651	1.01036	-53.1236	0.766
212	USV	TRUE	0.846601	551.995	552.525	0.53	90.5124	88.2257	93.4927	5.26695	1.87106	3.585	1.53112	-59.7902	0.736154
213	USV	TRUE	0.937949	552.693	552.74	0.0472	87.2531	75.6803	90.9326	15.2523	6.04674	-298.498	1.16488	-62.8132	0.770226
214	USV	TRUE	0.954461	552.92	552.937	0.0164	86.4305	83.3059	91.4626	8.15669	2.6627	531.09	1.04889	-51.4793	0.873612
215	USV	TRUE	0.997235	553.315	553.615	0.3	73.7289	73.4653	95.367	21.9017	10.1296	-7.07425	5.62448	-50.0199	0.799395
216	USV	TRUE	0.992027	553.762	553.787	0.0252	97.7876	90.7451	98.3416	7.59651	3.27408	277.239	1.02482	-60.5613	0.796495
217	USV	TRUE	0.989065	553.959	553.961	0.0024	96.8458	96.3485	98.9833	2.63478	1.00012	-1085.46	1.08031	-56.0086	0.874832
218	USV	TRUE	0.664897	556.085	556.092	0.0068	92.9665	85.439	95.0508	9.61181	3.40673	-1270.97	1.06295	-68.8695	0.63481
219	USV	TRUE	0.804551	557.069	557.077	0.0076	90.9204	89.5399	91.3434	1.80353	0.532025	-59.3196	1.1586	-54.4603	0.858033
220	USV	TRUE	0.777759	557.264	557.282	0.0188	90.4816	82.6175	90.8379	8.22039	2.24277	-363.18	1.11119	-60.1792	0.725492
221	USV	TRUE	0.734595	559.221	559.238	0.0176	87.5914	83.3045	89.9134	6.60886	2.19558	-248.404	1.24932	-65.4013	0.710654
222	USV	TRUE	0.631666	559.439	559.441	0.002	89.548	88.7554	90.0379	1.28251	0.503743	-665.428	1.01432	-68.5601	0.661579
223	USV	TRUE	0.857934	560.654	560.666	0.012	92.013	91.0779	93.0035	1.92563	0.698797	53.6152	1.10699	-58.0113	0.837243
224	USV	TRUE	0.81194	560.925	560.928	0.0032	84.9591	80.647	91.1936	10.5466	4.25812	-3797.55	1.04882	-60.4189	0.809419
225	USV	TRUE	0.818455	561.114	561.127	0.0128	92.6543	85.7069	93.2307	7.52373	2.62828	-527.311	1.1436	-58.5328	0.712836
226	USV	TRUE	0.793681	561.472	561.473	0.0016	57.7318	57.046	59.6645	2.61845	1.07532	1636.53	1.02915	-53.2359	0.847425
227	USV	TRUE	0.978212	561.649	561.66	0.0108	84.5209	81.1662	92.4623	11.2962	3.9807	-1161.67	1.07196	-49.9437	0.876531
228	USV	TRUE	0.97396	561.83	561.838	0.008	69.0778	48.3747	91.6244	43.2497	21.4915	6291.83	1.01056	-53.0552	0.840199
229	USV	TRUE	0.984802	561.97	562.048	0.078	58.9493	50.7172	75.1073	24.3901	5.60039	176.18	1.3035	-46.7403	0.778766
230	USV	TRUE	0.881347	562.251	562.262	0.0108	84.8176	80.1789	92.0985	11.9196	4.0307	-1202.23	1.04803	-50.6947	0.860912
231	USV	TRUE	0.839893	562.489	562.505	0.0164	85.1848	80.9469	93.2896	12.3427	4.343	-863.39	1.07651	-49.3371	0.862471
232	USV	TRUE	0.876504	564.589	564.954	0.365	84.1931	69.1588	91.5231	22.3643	9.40038	-10.4732	6.37968	-57.923	0.746272
233	USV	TRUE	0.838402	565.228	565.23	0.0016	95.0159	94.3924	95.6393	1.24688	0.492874	-779.302	1	-56.21	0.829949
234	USV	TRUE	0.776148	568.116	568.119	0.0036	81.0485	80.751	82.5363	1.78531	0.839334	-500.98	1.00251	-66.0386	0.625444
235	USV	TRUE	0.819559	568.375	568.389	0.0136	60.0181	54.8153	60.6044	5.7891	1.29951	-48.0599	1.49143	-51.654	0.786352
236	USV	TRUE	0.778216	568.644	568.716	0.0716	60.667	55.7978	92.6115	36.8136	16.0137	475.078	1.31948	-56.4278	0.762613
237	USV	TRUE	0.867581	569.189	569.464	0.275	83.0796	77.4183	93.9429	16.5246	5.03507	-25.694	1.39786	-60.9893	0.712567
238	USV	TRUE	0.972843	569.739	569.741	0.002	88.4717	87.4029	88.9081	1.50517	0.5573	-716.321	1.03335	-53.624	0.845221
239	USV	TRUE	0.754561	569.965	569.975	0.0092	58.2999	57.3936	58.9431	1.54954	0.483129	23.9783	1.18472	-48.5603	0.839704
240	USV	TRUE	0.988533	570.141	570.176	0.0348	58.0551	54.6887	59.9657	5.27699	1.65622	-67.3481	1.24972	-58.189	0.789801
241	USV	TRUE	0.846676	570.403	570.683	0.28	57.7123	57.2332	80.9232	23.6899	12.0192	83.8851	1.04106	-63.4957	0.620731
242	USV	TRUE	0.687746	570.973	570.982	0.0088	96.5596	94.6752	96.9327	2.25757	0.775823	194.207	1.06423	-75.3497	0.441663
243	USV	TRUE	0.991621	572.058	572.333	0.275	90.2924	89.385	92.922	3.53697	1.48001	6.72282	1.81037	-57.6179	0.73826
244	USV	TRUE	0.973677	572.59	572.605	0.0152	84.4796	80.2099	90.9218	10.7119	3.02939	-758.278	1.1112	-51.9958	0.835459
245	USV	TRUE	0.882306	572.786	572.788	0.002	85.3937	84.2849	85.8435	1.5586	0.602497	-779.302	1.03522	-53.6819	0.852207
246	USV	TRUE	0.748589	579.367	579.369	0.002	85.9803	84.9116	88.9461	4.03456	1.56182	-2005.19	1.02585	-56.9367	0.838654
247	USV	TRUE	0.990325	579.458	579.688	0.23	74.4518	53.1034	98.6071	45.5037	15.3529	91.8662	4.42792	-66.4062	0.610601
248	USV	TRUE	0.718922	579.912	579.916	0.0036	91.3232	89.6091	91.7867	2.17752	0.70037	-578.653	1.02379	-66.2387	0.636897
249	USV	TRUE	0.970438	581.099	581.104	0.0048	84.4177	82.6365	87.8689	5.23245	1.55673	-973.21	1.02849	-60.6685	0.789029
250	USV	TRUE	0.94042	581.249	581.253	0.0044	92.1231	89.0801	92.3755	3.29533	1.01218	-561.315	1.18467	-52.3615	0.851438
251	USV	TRUE	0.756234	581.4	581.401	0.0016	59.785	59.3842	60.0076	0.623441	0.249933	-389.651	1.00816	-55.1631	0.771127
252	USV	TRUE	0.971613	581.701	581.961	0.26	89.9881	88.5799	91.0447	2.46482	0.940074	1.78724	1.73334	-56.9626	0.79082
253	USV	TRUE	0.784847	586.204	586.217	0.0128	93.2936	91.453	94.0061	2.55314	0.801948	-134.888	1.1004	-59.7283	0.774956
254	USV	TRUE	0.807263	588.083	588.09	0.0068	85.5669	84.4944	85.8526	1.35821	0.413399	-127.72	1.08226	-59.9159	0.657354
255	USV	TRUE	0.893266	595.681	595.684	0.0028	91.1121	89.5832	92.3738	2.79064	0.974578	-993.124	1.00141	-56.5002	0.801065
256	USV	TRUE	0.804036	595.776	595.777	0.0016	90.98	90.1784	91.4253	1.24688	0.499865	-779.302	1.01315	-58.9846	0.81898
257	USV	TRUE	0.888322	595.938	595.95	0.0128	56.5075	55.4147	56.552	1.13736	0.382533	-81.4437	1.0146	-54.2272	0.721474
258	USV	TRUE	0.890454	596.214	596.256	0.0424	90.0592	51.8464	91.2197	39.3733	14.5277	923.711	1.0617	-62.1256	0.698304
259	USV	TRUE	0.829465	596.463	596.501	0.038	92.3228	91.219	104.613	13.3945	3.23112	-353.664	1.0022	-64.543	0.632594
260	USV	TRUE	0.746524	598.009	598.011	0.002	93.4473	91.8575	94.4047	2.5472	0.991995	-1309.86	1.01341	-59.0666	0.791177
261	USV	TRUE	0.768749	598.189	598.207	0.0188	61.7285	61.0828	62.0848	1.00196	0.290196	-44.2983	1.01303	-53.5495	0.723186
262	USV	TRUE	0.735988	598.502	598.503	0.0016	90.8872	90.1658	91.7868	1.62095	0.642088	-1013.09	1.00178	-72.0532	0.658066
263	USV	TRUE	0.718105	598.725	598.727	0.0024	89.2532	86.5145	90.4556	3.94104	1.45443	-1642.1	1.01857	-67.7991	0.670367
