# Supplementary material for: Bazedoxifene reverses sexually dimorphic autistic-like abnormalities in biallelic MDGA1-mutant mice
Source: EMBO Mol Med. 2026 Mar 20;18(4):1358–98. doi: 10.1038/s44321-026-00402-y (PMC13084050; doi:10.1038/s44321-026-00402-y)
Supplement: Supplementary file 18 — Source data Fig. 4 [file 44321_2026_402_MOESM18_ESM.zip › Panel C/Batch1/P9/P9_WT_774.xlsx]

## Sheet: Sheet1
ID	Label	Accepted	Score	Begin Time (s)	End Time (s)	Call Length (s)	Principal Frequency (kHz)	Low Freq (kHz)	High Freq (kHz)	Delta Freq (kHz)	Frequency Standard Deviation (kHz)	Slope (kHz/s)	Sinuosity	Mean Power (dB/Hz)	Tonality
1	USV	TRUE	0.756162	1.68793	1.68953	0.0016	92.8482	92.5009	93.3737	0.872818	0.347517	545.511	1.00577	-71.6145	0.59902
2	USV	TRUE	0.700699	1.92993	1.93193	0.002	63.8066	62.2347	64.7463	2.51158	0.959841	1267.88	1.0106	-65.0541	0.79404
5	USV	TRUE	0.964508	30.6086	30.6182	0.0096	84.6934	81.977	92.6794	10.7024	4.20267	1336.62	1.41251	-68.535	0.654966
7	USV	TRUE	0.619005	63.3122	63.3138	0.0016	89.6245	86.1332	91.1564	5.02316	2.03797	2182.04	1.85542	-77.3088	0.431809
8	USV	TRUE	0.667144	63.485	63.4902	0.0052	82.3807	79.5084	82.4624	2.954	1.15525	-585.852	1.08189	-70.3434	0.542908
9	USV	TRUE	0.941946	63.6474	63.6498	0.0024	91.4512	90.1523	91.8297	1.67735	0.593661	-473.147	1.3916	-63.577	0.787598
10	USV	TRUE	0.947063	63.9338	63.9402	0.0064	86.0864	83.9665	91.1573	7.1908	3.2051	1277.55	1.15562	-65.8311	0.694562
11	USV	TRUE	0.686975	64.0614	64.0634	0.002	104.614	103.283	104.734	1.45173	0.569375	653.341	1.12866	-67.0406	0.625495
12	USV	TRUE	0.68904	64.1926	64.1946	0.002	91.5074	90.0601	96.0807	6.02066	2.37671	2994.43	1.09912	-68.2736	0.702599
13	USV	TRUE	0.992904	75.8146	75.8482	0.0336	90.2233	82.7836	90.5412	7.75754	2.26957	227.926	1.03029	-58.1357	0.774159
14	USV	TRUE	0.995943	76.055	76.0842	0.0292	84.9514	82.3573	88.3432	5.98584	1.80094	-90.5628	1.16456	-57.1494	0.851223
15	USV	TRUE	0.937675	76.8569	76.8597	0.0028	84.5881	83.8385	85.0705	1.23204	0.431106	436.48	1.00563	-64.2279	0.709044
16	USV	TRUE	0.775625	78.5967	78.6031	0.0064	68.5867	68.0702	69.4198	1.34959	0.629049	-221.601	1.00633	-72.3681	0.475306
17	USV	TRUE	0.6169	165.213	165.215	0.0016	105.326	103.893	105.576	1.68329	0.703964	1013.09	1.11772	-72.1469	0.590976
18	USV	TRUE	0.956245	184.786	184.8	0.014	82.5657	80.1016	85.1015	4.99986	1.59454	364.965	1.09031	-61.1301	0.783754
19	USV	TRUE	0.898262	211.182	211.186	0.0036	78.8068	78.2331	79.1368	0.903732	0.359628	-189.259	1.06437	-70.6319	0.526867
20	USV	TRUE	0.676896	211.328	211.329	0.0016	76.3656	71.6541	78.7614	7.10723	2.86109	-4442.02	1.00242	-64.3327	0.711137
21	USV	TRUE	0.997715	211.454	211.809	0.355	77.2431	70.87	89.744	18.874	7.67932	-44.1786	1.51907	-55.6713	0.708742
22	USV	TRUE	0.983607	213.91	214.115	0.205	85.5027	77.4853	93.5046	16.0193	6.6902	68.4229	1.2495	-66.7575	0.520369
23	USV	TRUE	0.855276	221.465	221.497	0.0324	82.7019	80.8588	88.04	7.1812	2.65913	212.728	1.0283	-64.2615	0.534061
24	USV	TRUE	0.707052	221.727	221.73	0.0028	80.9901	80.8046	81.1757	0.371096	0.145223	146.671	1.00266	-62.0257	0.664064
25	USV	TRUE	0.93791	228.718	228.721	0.0032	90.3446	89.0797	90.8516	1.77188	0.660738	599.813	1.05756	-67.8958	0.640874
26	USV	TRUE	0.946426	228.957	228.962	0.0052	84.3115	83.0276	84.6455	1.61798	0.623404	351.766	1.04348	-56.6033	0.783794
27	USV	TRUE	0.787959	234.934	234.992	0.058	48.019	46.8666	87.3778	40.5112	17.5272	616.638	1.29605	-71.1816	0.391598
28	USV	TRUE	0.99694	235.186	235.396	0.21	77.0288	40.3466	87.3996	47.0529	19.3252	121.598	1.45737	-63.5695	0.489239
29	USV	TRUE	0.937032	235.613	235.629	0.0156	77.8192	73.9889	80.4591	6.47019	2.10578	409.139	1.00041	-72.9089	0.525882
30	USV	TRUE	0.799476	241.371	241.389	0.0188	66.075	62.6956	67.975	5.27941	1.56416	-270.012	1.00834	-65.029	0.636649
31	USV	TRUE	0.945108	241.634	241.638	0.0036	89.8477	89.3187	90.5743	1.2556	0.457679	349.593	1.00018	-56.3554	0.831315
32	USV	TRUE	0.744208	241.755	241.762	0.0072	92.332	90.9886	92.9332	1.94454	0.640751	276.727	1.02079	-67.4821	0.586074
33	USV	TRUE	0.816978	245.677	245.707	0.0296	53.8573	53.5262	81.3014	27.7751	14.0515	955.114	1.00772	-59.3349	0.702063
34	USV	TRUE	0.931684	245.834	245.836	0.0016	53.6908	53.4414	53.9401	0.498753	0.197149	-311.721	1	-53.3718	0.776178
35	USV	TRUE	0.875193	246.071	246.079	0.0072	54.0894	53.3829	55.3043	1.9214	0.722792	-276.71	1.0031	-54.233	0.772004
36	USV	TRUE	0.834266	252.342	252.356	0.014	73.7482	72.6947	81.5223	8.82758	3.5786	-637.687	1.00502	-59.8147	0.731208
37	USV	TRUE	0.839247	252.543	252.555	0.012	73.6658	72.0094	82.8649	10.8555	4.77838	-889.778	1.00231	-62.1775	0.699111
38	USV	TRUE	0.694551	252.687	252.701	0.0136	63.7539	63.6128	64.9625	1.34976	0.625529	-91.7094	1.00514	-75.2005	0.428834
39	USV	TRUE	0.990258	255.764	255.797	0.0324	92.7455	85.3533	94.0115	8.65824	3.07213	-289.522	1.03329	-55.043	0.780356
40	USV	TRUE	0.769622	256.109	256.111	0.0024	66.8694	63.0619	72.4803	9.41842	3.41168	-3924.34	1.00094	-60.7748	0.800694
41	USV	TRUE	0.986545	256.249	256.309	0.0604	88.3928	78.1976	91.5505	13.3529	4.67006	-222.036	1.05225	-59.1968	0.711515
42	USV	TRUE	0.752318	256.738	256.757	0.0188	74.8517	69.6129	79.2708	9.65794	3.52556	-605.348	1.04383	-64.3405	0.657729
44	USV	TRUE	0.850094	280.318	280.324	0.0056	85.8538	84.1096	86.0839	1.97423	0.594739	-202.181	1.19135	-64.3339	0.724325
45	USV	TRUE	0.883541	280.378	280.393	0.0144	73.1885	71.47	74.3897	2.9197	1.19212	-233.964	1.04189	-72.0957	0.544102
46	USV	TRUE	0.986587	280.61	280.641	0.0308	83.3129	80.5965	85.3803	4.7838	1.5806	85.8744	1.09051	-65.8883	0.715241
47	USV	TRUE	0.810365	280.872	280.876	0.004	83.7333	83.1396	84.1192	0.979694	0.339999	-254.538	1.00632	-64.3502	0.613318
48	USV	TRUE	0.726116	282.433	282.577	0.144	70.9446	26.2794	114.541	88.2615	18.46	48.0186	19.5097	-89.6021	0.176856
50	USV	TRUE	0.647843	290.891	290.893	0.002	87.2518	84.9362	88.7125	3.77627	1.44431	-1912.31	1.0052	-65.7335	0.744767
51	USV	TRUE	0.660481	291.003	291.011	0.0076	65.6967	65.3104	68.7823	3.47193	1.42921	469.851	1.0058	-75.7588	0.443559
52	USV	TRUE	0.929132	291.044	291.095	0.0508	76.3973	72.1741	81.9069	9.73281	3.86721	-168.893	1.04055	-62.4742	0.70253
53	USV	TRUE	0.902533	297.222	297.23	0.008	69.2224	68.2204	69.5638	1.34337	0.412232	120.727	1.06048	-61.3482	0.777752
54	USV	TRUE	0.979556	297.746	297.752	0.0056	79.2483	49.5309	95.8882	46.3573	18.6196	9281.97	1.60278	-60.9983	0.703284
55	USV	TRUE	0.890637	297.927	297.939	0.0116	91.4499	90.4702	92.437	1.96681	0.528625	-135.345	1.03776	-56.6709	0.708519
56	USV	TRUE	0.716407	303.285	303.288	0.0032	82.6308	81.4358	85.2062	3.77034	1.26399	-1124.11	1.02081	-66.4931	0.663468
57	USV	TRUE	0.902331	303.457	303.687	0.23	78.8666	39.5551	94.0987	54.5436	18.4472	145.025	1.82654	-61.4749	0.598963
58	USV	TRUE	0.766033	305.281	305.284	0.0032	90.0956	88.9378	91.105	2.1672	0.714654	650.964	1.003	-66.559	0.581054
60	USV	TRUE	0.958328	312.811	312.833	0.0216	84.0001	81.8329	84.6532	2.82033	0.705918	22.3671	1.07159	-58.5469	0.786558
61	USV	TRUE	0.836463	318.323	318.325	0.002	82.3834	81.2568	84.1691	2.91236	1.15813	-1528.7	1.01578	-67.2557	0.541518
62	USV	TRUE	0.733042	318.481	318.484	0.0024	80.8292	80.7327	81.3635	0.630863	0.237269	-250.49	1.03271	-71.4273	0.547433
63	USV	TRUE	0.947271	318.65	318.687	0.0368	83.0113	73.896	85.4192	11.5232	3.90458	-270.42	1.10696	-68.7336	0.590606
64	USV	TRUE	0.946599	320.164	320.175	0.0116	84.8846	82.7248	86.5174	3.7926	1.2024	340.459	1.00624	-58.6468	0.794223
66	USV	TRUE	0.957944	326.596	326.603	0.0072	82.7241	80.7832	85.1299	4.34669	1.38901	-537.265	1.01828	-62.2067	0.725859
67	USV	TRUE	0.820334	326.767	326.77	0.0032	84.052	82.4786	85.8927	3.41408	1.14185	-1040.62	1.00174	-61.0272	0.735005
68	USV	TRUE	0.913054	329.856	329.866	0.0104	88.2948	86.8113	88.9797	2.16844	0.736024	-208.378	1.0402	-61.3205	0.637007
69	USV	TRUE	0.785753	330.145	330.158	0.0132	84.1572	83.3318	85.4916	2.15978	0.64305	-140.768	1.00887	-59.9186	0.650421
70	USV	TRUE	0.628212	330.355	330.36	0.0052	91.7525	91.1959	92.8361	1.64024	0.508977	297.856	1.01142	-70.4551	0.543882
71	USV	TRUE	0.834916	336.236	336.242	0.0056	79.7301	77.2067	81.2813	4.07463	1.20725	-666.581	1.01703	-58.0627	0.773671
72	USV	TRUE	0.978716	336.451	336.495	0.044	82.5635	79.8619	87.338	7.47605	2.58645	-204.712	1.0716	-54.8098	0.851105
73	USV	TRUE	0.605119	338.573	338.579	0.0056	83.2619	75.6516	85.9736	10.322	4.44722	-1605.58	1.04211	-71.1377	0.524094
74	USV	TRUE	0.883146	338.776	338.839	0.0632	74.5702	72.7904	86.3023	13.5119	6.31042	-192.787	1.03568	-65.7514	0.660627
75	USV	TRUE	0.9595	338.969	339.043	0.0736	84.8557	72.7517	86.9407	14.189	4.59962	-178.505	1.05226	-59.4539	0.711935
76	USV	TRUE	0.842512	341.195	341.2	0.0048	67.2133	66.0049	68.7827	2.77782	0.881382	-551.039	1.01285	-58.6922	0.837315
77	USV	TRUE	0.866937	341.577	341.589	0.012	64.9093	63.9963	66.5439	2.54757	0.785651	-165.747	1.02398	-71.7127	0.545174
78	USV	TRUE	0.86808	343.97	343.989	0.0192	83.4835	83.2471	90.0487	6.80164	3.61682	-354.845	1.00013	-60.8495	0.757034
79	USV	TRUE	0.958975	346.487	346.558	0.0712	82.8976	79.0817	86.8706	7.78891	2.42603	-62.7282	1.06342	-64.4546	0.637822
80	USV	TRUE	0.946842	346.73	346.75	0.0196	81.5533	79.6087	86.4963	6.88754	1.83472	-303.148	1.02807	-57.183	0.780914
81	USV	TRUE	0.927714	346.952	346.956	0.0044	72.9269	71.2897	73.4146	2.12486	0.709463	-486.363	1.00134	-67.011	0.660876
82	USV	TRUE	0.97058	348.527	348.545	0.018	74.2016	71.7172	74.3138	2.59665	0.780482	-83.0669	1.05136	-66.6467	0.658511
83	USV	TRUE	0.977255	348.823	348.881	0.0576	81.4173	73.0347	81.7615	8.72681	2.54457	-95.6155	1.03358	-53.813	0.782189
84	USV	TRUE	0.738252	349.308	349.313	0.0048	81.9093	80.5034	83.4457	2.94227	0.946553	-628.522	1.00564	-69.1086	0.612998
85	USV	TRUE	0.913078	349.503	349.506	0.0024	68.0441	66.7082	68.7121	2.00392	0.734733	834.966	1.01889	-73.284	0.591551
86	USV	TRUE	0.969699	350.444	350.459	0.0144	82.6636	82.2778	87.0614	4.78355	1.79094	370.948	1.08378	-54.4815	0.840855
87	USV	TRUE	0.674655	350.69	350.733	0.0436	89.7867	88.0003	99.779	11.7787	4.55205	-128.472	1.26593	-75.4579	0.447219
89	USV	TRUE	0.889003	353.537	353.545	0.0076	93.9295	93.4397	94.2967	0.857074	0.219509	-99.3552	1.01036	-66.2049	0.605976
90	USV	TRUE	0.999591	353.726	353.996	0.27	84.1068	80.5963	86.5072	5.91088	2.08591	-1.50248	2.10146	-57.1521	0.79639
91	USV	TRUE	0.844089	355.512	355.514	0.002	83.1745	82.3951	83.9538	1.5586	0.583176	-779.302	1	-53.6261	0.839321
92	USV	TRUE	0.697542	356.32	356.322	0.002	105.326	105.05	105.353	0.302814	0.114253	113.873	1.03232	-71.9075	0.495499
93	USV	TRUE	0.952281	356.478	356.527	0.0484	77.3347	74.25	88.2258	13.9758	4.44632	-242.608	1.01049	-64.4164	0.649718
94	USV	TRUE	0.813031	358.874	358.876	0.0016	87.5244	85.7164	88.0855	2.36908	0.980806	1480.67	1.04112	-65.3092	0.656629
95	USV	TRUE	0.800538	363.184	363.196	0.0116	71.2475	70.453	102.642	32.1885	10.4434	-2643.5	1.05632	-70.1967	0.444282
96	USV	TRUE	0.916753	364.024	364.074	0.0496	84.8803	81.9782	88.2533	6.27503	1.70311	-34.3107	1.09625	-65.7104	0.539392
98	USV	TRUE	0.776822	364.478	364.482	0.0032	90.3025	88.9506	90.5272	1.57662	0.64247	510.161	1.00888	-68.1365	0.63389
99	USV	TRUE	0.706093	364.663	364.666	0.0028	75.0544	74.7529	75.6399	0.887009	0.310722	-312.137	1.0011	-70.9245	0.38848
100	USV	TRUE	0.927319	365.349	365.369	0.02	78.9935	75.9302	80.2867	4.35651	1.77111	-217.826	1.00129	-67.3778	0.474028
101	USV	TRUE	0.903151	365.355	365.366	0.0116	78.5213	76.8365	79.9463	3.10979	0.85689	-242.042	1.00699	-64.238	0.708104
102	USV	TRUE	0.761659	365.582	365.589	0.0068	78.2487	77.6698	78.2784	0.608598	0.17262	-58.8239	1.01458	-64.9423	0.656818
103	USV	TRUE	0.951503	365.765	365.777	0.0116	85.03	84.4398	86.6693	2.22952	0.855597	-197.768	1.00309	-67.9607	0.573708
104	USV	TRUE	0.957481	366.599	366.604	0.0048	105.661	104.765	107.331	2.56639	1.18449	502.962	1.03709	-71.4375	0.587916
105	USV	TRUE	0.948624	366.773	366.933	0.16	84.9429	80.6579	86.8642	6.20637	2.37904	-32.3713	1.04409	-60.5607	0.719332
106	USV	TRUE	0.706698	366.767	366.793	0.0256	84.2228	80.7418	86.104	5.3622	1.38273	-40.6572	1.13298	-57.957	0.778715
107	USV	TRUE	0.962075	367.253	367.264	0.0112	82.2112	81.8959	83.8791	1.98322	0.961522	175.67	1.00101	-61.8041	0.771112
108	USV	TRUE	0.954692	368.403	368.453	0.0504	68.1155	64.1764	74.1712	9.99474	3.2523	-127.527	1.0789	-69.0263	0.651211
110	USV	TRUE	0.965968	370.62	370.638	0.0184	47.2372	46.2507	79.4548	33.2041	16.4367	2118.76	1.15107	-62.4269	0.592929
111	USV	TRUE	0.958446	370.801	370.813	0.012	84.47	82.4883	87.0523	4.56402	1.36362	-391.878	1.00467	-60.5025	0.646366
112	USV	TRUE	0.985285	371.215	371.221	0.006	86.2649	85.9303	86.3267	0.396381	0.147735	26.1946	1.01609	-44.0447	0.917457
113	USV	TRUE	0.729935	373.626	373.63	0.0044	81.9107	81.4483	82.0706	0.622242	0.244407	110.931	1.02989	-63.7179	0.727384
114	USV	TRUE	0.952967	373.795	373.811	0.0164	84.652	83.7465	85.707	1.9605	0.371259	-35.8976	1.07055	-59.1522	0.721322
115	USV	TRUE	0.839564	374.25	374.285	0.035	80.8566	54.8417	87.8582	33.0164	10.2656	483.831	1.83252	-59.7937	0.665293
116	USV	TRUE	0.98171	374.412	374.418	0.006	89.5965	88.5416	90.899	2.35733	0.906756	-409.834	1.00335	-63.6417	0.714011
117	USV	TRUE	0.95546	375.983	375.989	0.006	73.4459	72.2287	75.7245	3.49572	1.02437	-524.337	1.02511	-61.0178	0.659236
118	USV	TRUE	0.987966	376.164	376.171	0.0072	87.4122	85.9724	88.2064	2.234	0.786433	-344.436	1.01928	-51.9043	0.858201
119	USV	TRUE	0.98005	376.4	376.41	0.01	84.3341	83.9977	85.3524	1.35469	0.460231	-132.535	1.00385	-53.4387	0.854192
120	USV	TRUE	0.769188	376.6	376.634	0.034	79.397	69.3326	79.9311	10.5985	4.72199	-337.651	1.01789	-61.0815	0.597356
121	USV	TRUE	0.990968	376.966	376.985	0.0196	74.2452	73.1097	81.1238	8.01411	2.41147	-416.157	1.00664	-56.4594	0.77561
122	USV	TRUE	0.931522	377.135	377.161	0.026	77.9891	77.8629	80.0962	2.23325	0.793763	-57.9551	1.05126	-63.0035	0.712955
123	USV	TRUE	0.763977	377.643	377.645	0.0028	81.5354	80.9988	82.8955	1.89669	0.732624	677.886	1.00001	-76.2674	0.454234
124	USV	TRUE	0.678787	377.841	377.844	0.0028	74.3817	73.402	75.3614	1.95939	0.707128	720.987	1.00192	-72.1131	0.58034
125	USV	TRUE	0.992009	377.911	377.917	0.0064	66.741	66.1324	66.7855	0.653129	0.223833	-93.9029	1.01007	-54.5287	0.831471
126	USV	TRUE	0.893798	378.123	378.131	0.0076	83.2771	81.1099	83.6037	2.49377	0.836805	-325.337	1.04592	-57.7104	0.796915
127	USV	TRUE	0.80276	378.281	378.288	0.0076	77.8687	76.6687	78.3905	1.72182	0.656997	71.6958	1.15432	-63.1177	0.753726
128	USV	TRUE	0.70788	378.639	378.641	0.002	82.1074	80.62	82.3835	1.76345	0.672191	809.201	1.0884	-61.6739	0.774643
129	USV	TRUE	0.783018	378.783	378.785	0.0024	84.4994	83.4974	85.1006	1.60314	0.628983	-83.4966	1.95265	-61.5091	0.779118
130	USV	TRUE	0.694225	378.91	378.917	0.0076	84.1447	82.2455	84.5165	2.27094	1.06507	335.189	1.011	-70.6468	0.547352
131	USV	TRUE	0.850012	379.038	379.049	0.0112	83.7446	82.9305	89.8999	6.96937	3.40634	655.23	1.00773	-67.2389	0.645001
132	USV	TRUE	0.949876	379.202	379.205	0.0036	86.7035	85.8712	87.4135	1.54228	0.532014	-424.885	1.02255	-57.5143	0.836342
133	USV	TRUE	0.677592	380.285	380.288	0.0032	73.2911	72.4896	74.3228	1.83321	0.590153	-534.997	1.00828	-63.6022	0.643799
134	USV	TRUE	0.968783	380.56	380.562	0.0016	72.5383	72.1375	72.761	0.623441	0.249933	-389.651	1.00816	-59.5456	0.707087
135	USV	TRUE	0.94792	380.684	380.717	0.0336	80.7703	79.3453	81.5767	2.23141	0.809461	-37.9032	1.02327	-69.676	0.535657
136	USV	TRUE	0.88225	381.945	381.947	0.0016	47.2458	46.5957	47.7179	1.12219	0.445538	-701.372	1.00392	-64.5193	0.653024
137	USV	TRUE	0.910091	382.07	382.555	0.485	56.5165	55.3573	79.624	24.2667	9.10474	50.5269	1.0013	-53.8821	0.737758
138	USV	TRUE	0.941799	382.549	382.553	0.004	79.4059	78.8277	80.6353	1.8076	0.749133	-451.005	1.00024	-56.9253	0.757824
139	USV	TRUE	0.856529	382.765	382.768	0.0024	81.1476	80.8804	81.6152	0.73477	0.267807	-306.154	1.00557	-60.7644	0.711143
140	USV	TRUE	0.848512	385.312	385.35	0.0384	85.8921	85.4255	96.9952	11.5697	5.85829	292.606	1.01486	-76.291	0.433772
141	USV	TRUE	0.683888	388.439	388.442	0.0024	83.2895	83.2895	83.2895	2.84217e-14	1.00486e-14	-2.20054e-12	1	-56.4471	0.759449
142	USV	TRUE	0.86088	388.667	388.67	0.0032	85.3045	83.2932	86.4698	3.17658	1.0909	-986.497	1.00894	-59.6205	0.708886
143	USV	TRUE	0.804212	391.48	391.514	0.0344	91.8186	85.1657	92.9055	7.73971	2.79596	193.845	1.05704	-76.022	0.407041
144	USV	TRUE	0.930255	392.748	392.753	0.0044	71.6136	68.9788	72.9866	4.00784	1.22853	833.669	1.02408	-65.2973	0.709733
145	USV	TRUE	0.984701	392.871	392.877	0.0056	69.9152	68.2156	70.5386	2.32306	0.793974	-431.002	1.02387	-61.3781	0.773817
146	USV	TRUE	0.982135	393.221	393.223	0.0016	98.5442	98.3216	98.945	0.623441	0.249933	389.651	1.00816	-69.9087	0.579395
147	USV	TRUE	0.933717	393.416	393.419	0.0036	89.957	89.4597	90.6992	1.23946	0.409414	335.786	1.00355	-68.1573	0.603637
148	USV	TRUE	0.730001	399.662	399.679	0.0172	84.7564	81.9935	85.8548	3.86131	1.04612	-196.109	1.0277	-50.955	0.778363
149	USV	TRUE	0.770034	399.886	399.889	0.0032	81.8341	80.936	82.7321	1.7961	0.655759	-596.846	1.00534	-59.8605	0.777876
150	USV	TRUE	0.838911	400.172	400.177	0.0052	103.268	101.457	105.168	3.71066	1.30095	-820.429	1.03566	-62.4185	0.769019
151	USV	TRUE	0.790846	400.322	400.437	0.115	80.7606	65.2157	83.0781	17.8625	5.26473	-67.8094	1.42374	-64.7382	0.557123
152	USV	TRUE	0.865044	400.869	400.872	0.0028	68.3677	67.774	68.9615	1.18751	0.402234	-409.973	1.00177	-60.1139	0.64952
153	USV	TRUE	0.875448	403.077	403.079	0.002	79.3435	78.8804	79.8334	0.952975	0.366077	-488.574	1.00178	-58.5366	0.694868
154	USV	TRUE	0.935385	403.184	403.247	0.0628	47.129	46.857	84.2275	37.3705	12.556	-656.27	1.10671	-58.4673	0.642586
155	USV	TRUE	0.926543	403.442	403.448	0.0064	82.4991	35.7335	89.1639	53.4304	14.236	4509.09	1.34635	-59.29	0.716578
156	USV	TRUE	0.880293	403.636	403.68	0.044	85.0442	69.3988	86.973	17.5742	6.56662	-409.279	1.04678	-56.5164	0.706885
157	USV	TRUE	0.927791	405.891	405.895	0.004	75.1195	70.8388	79.6813	8.84249	3.52274	-1970.44	1.07758	-62.9257	0.763315
158	USV	TRUE	0.989855	406.017	406.025	0.0088	48.9445	48.1281	50.8817	2.75353	0.761485	106.727	1.58577	-50.0492	0.801094
159	USV	TRUE	0.96038	406.279	406.281	0.0024	84.9664	83.764	86.0351	2.27111	0.818164	-946.295	1.00054	-55.0756	0.833489
160	USV	TRUE	0.928034	406.541	406.549	0.0072	84.3594	82.6969	86.1852	3.4883	1.08615	-481.839	1.00422	-53.7062	0.776087
161	USV	TRUE	0.673087	407.321	407.323	0.002	71.6631	70.8437	72.4557	1.61204	0.632277	-842.282	1.00543	-67.791	0.582287
162	USV	TRUE	0.877279	408.64	408.662	0.0216	81.5059	74.9925	91.4105	16.418	7.0456	-742.68	1.7243	-69.1847	0.598323
163	USV	TRUE	0.99298	409.326	409.336	0.0108	101.418	98.5998	101.433	2.83327	0.930267	-243.974	1.01902	-60.1603	0.758918
164	USV	TRUE	0.990869	409.578	409.588	0.0092	101.142	99.0412	105.864	6.82284	2.28851	-720.276	1.00908	-63.831	0.712501
165	USV	TRUE	0.986705	409.797	409.837	0.0396	98.9748	87.9593	103.883	15.9233	3.62051	-218.771	1.25072	-63.6012	0.706234
166	USV	TRUE	0.962122	409.99	410.685	0.695	83.8432	75.0926	90.6436	15.551	4.13284	-1.75084	3.54947	-59.5208	0.714812
167	USV	TRUE	0.845025	410.682	410.685	0.0032	79.2283	77.7142	80.0966	2.38244	0.822538	-742.192	1.01192	-57.8753	0.76506
168	USV	TRUE	0.990043	410.865	410.871	0.006	80.0703	78.341	81.5918	3.2508	1.05473	553.424	1.00244	-54.3749	0.848694
169	USV	TRUE	0.9369	412.773	412.782	0.0092	69.8076	67.1579	75.5723	8.41436	3.02639	-935.965	1.00262	-57.6771	0.777118
170	USV	TRUE	0.940048	412.886	412.897	0.0108	56.2032	54.4171	56.8969	2.47983	0.614453	16.5017	1.2104	-53.9797	0.770102
171	USV	TRUE	0.961799	413.116	413.189	0.0732	67.0689	46.3146	87.1796	40.865	13.2876	120.713	1.51125	-57.1676	0.70807
172	USV	TRUE	0.926701	413.321	413.367	0.046	89.2241	78.6682	89.7214	11.0532	2.68105	-214.167	1.05538	-57.4483	0.76672
173	USV	TRUE	0.967618	413.568	413.575	0.0076	100.22	99.1812	100.732	1.55118	0.459138	-33.4265	1.12052	-63.8391	0.65074
174	USV	TRUE	0.687293	413.836	413.846	0.01	79.4189	77.363	82.3138	4.95084	1.56407	-491.506	1.00212	-56.5279	0.795743
175	USV	TRUE	0.784316	414.285	414.308	0.0228	81.3818	76.2978	82.1718	5.87401	1.51747	-150.161	1.08664	-52.8809	0.784394
176	USV	TRUE	0.783606	414.501	414.525	0.0244	81.247	76.2685	91.6319	15.3634	5.7573	-542.804	1.02615	-55.5345	0.839284
177	USV	TRUE	0.831174	414.736	414.749	0.0132	63.696	62.7905	64.6893	1.89873	0.558219	142.071	1.01381	-59.2646	0.694442
178	USV	TRUE	0.969666	415.035	415.073	0.0384	82.0855	76.5905	84.1657	7.5752	2.7306	-217.932	1.06472	-60.1289	0.765448
179	USV	TRUE	0.826339	415.462	415.47	0.008	64.3531	62.5051	66.5797	4.07463	1.24773	-500.98	1.0049	-57.4236	0.780855
180	USV	TRUE	0.986897	415.644	415.652	0.008	88.7036	88.151	88.8372	0.686166	0.216982	87.2543	1.00761	-56.7124	0.768074
181	USV	TRUE	0.764412	416.563	416.565	0.002	83.4995	83.0097	84.6217	1.61204	0.648479	-842.282	1.04192	-64.2453	0.637424
182	USV	TRUE	0.729462	416.725	416.728	0.0032	83.7849	82.538	85.0317	2.49377	0.853682	-779.302	1	-61.233	0.698374
183	USV	TRUE	0.818779	417.061	417.063	0.0016	66.8893	66.1679	67.7888	1.62095	0.642088	-1013.09	1.00178	-58.9531	0.768174
184	USV	TRUE	0.968856	417.746	417.751	0.0048	79.3415	79.297	79.6607	0.363674	0.149328	-85.5356	1.0104	-61.7928	0.700917
185	USV	TRUE	0.972222	417.91	417.935	0.025	82.5125	82.1171	84.8806	2.7635	1.05016	-97.4567	1.18862	-54.1801	0.746623
186	USV	TRUE	0.906839	418.299	418.306	0.0068	81.0542	80.6979	81.0839	0.38594	0.148145	58.6324	1.00927	-61.4423	0.603551
187	USV	TRUE	0.962076	419.33	419.332	0.0024	70.4442	69.4645	71.7929	2.32836	0.886725	955.747	1.00515	-76.1745	0.522898
188	USV	TRUE	0.86745	419.542	419.558	0.016	82.9275	66.2203	84.4193	18.199	6.7702	-1160.66	1.00283	-62.4367	0.672194
189	USV	TRUE	0.886147	419.752	419.755	0.0036	84.1022	83.0112	85.5792	2.56798	0.797378	-651.78	1.01321	-54.8162	0.778018
190	USV	TRUE	0.988798	420.783	420.821	0.0376	74.8625	72.5691	79.0707	6.5016	2.20325	-187.117	1.07683	-54.2335	0.857143
191	USV	TRUE	0.891276	421.245	421.645	0.4	79.539	63.031	87.1796	24.1486	9.00933	-38.9068	1.89629	-60.9032	0.67459
192	USV	TRUE	0.846057	421.748	421.758	0.0104	79.4763	72.7868	83.9642	11.1774	4.53682	1088.64	1.05164	-61.9419	0.719552
193	USV	TRUE	0.936518	421.99	422.31	0.32	80.4087	72.0741	88.2664	16.1923	5.83538	-6.99491	2.33568	-60.4587	0.711174
194	USV	TRUE	0.873388	422.315	422.321	0.006	82.4433	81.7086	82.9406	1.23204	0.382987	199.737	1.00494	-55.52	0.761986
195	USV	TRUE	0.857214	423.928	423.931	0.0024	82.6772	81.0072	83.4787	2.4715	0.907965	-1029.79	1.02033	-56.1202	0.783373
196	USV	TRUE	0.994585	424.104	424.127	0.0236	73.471	45.7599	85.6064	39.8465	13.3199	863.122	2.02591	-61.8892	0.656144
197	USV	TRUE	0.975326	424.24	424.278	0.038	81.5455	72.6985	82.399	9.70045	3.32843	194.712	1.10269	-64.2902	0.715753
198	USV	TRUE	0.614094	425.471	425.473	0.0016	71.4875	70.7127	72.0842	1.37157	0.543759	857.232	1.00263	-78.5478	0.400297
199	USV	TRUE	0.964399	428.528	428.556	0.0276	83.7943	80.0379	84.5521	4.51424	1.42118	-59.9377	1.12619	-60.552	0.772435
200	USV	TRUE	0.835595	428.7	428.703	0.0032	84.9186	80.1166	86.0467	5.93012	2.16826	-1830.74	1.21441	-55.8506	0.812363
201	USV	TRUE	0.897707	428.83	428.836	0.006	88.355	87.3827	88.9413	1.5586	0.387449	-184.347	1.05061	-55.8911	0.718589
202	USV	TRUE	0.906153	428.957	428.962	0.0052	86.6512	85.6715	89.8055	4.13401	1.23588	680.778	1.10056	-55.9047	0.846796
203	USV	TRUE	0.843179	431.592	431.594	0.0016	69.647	68.4714	70.4664	1.99501	0.792986	1246.88	1.00415	-74.2519	0.556857
204	USV	TRUE	0.960997	435.009	435.014	0.0052	84.1241	84.0499	85.0444	0.994537	0.358103	191.665	1.02441	-54.7583	0.858844
205	USV	TRUE	0.931378	435.156	435.158	0.0024	92.477	91.1411	92.9446	1.80353	0.661259	-250.49	1.88244	-57.0884	0.848253
206	USV	TRUE	0.700537	441.022	441.024	0.002	87.285	85.241	88.3404	3.09939	1.17294	-1537.61	1.01323	-73.1962	0.593575
207	USV	TRUE	0.985568	441.436	441.456	0.02	86.4429	84.0163	90.0115	5.9952	2.38481	-299.76	1.00011	-52.3902	0.815405
208	USV	TRUE	0.668009	441.274	441.276	0.0016	42.103	41.8269	42.201	0.374065	0.153618	-233.791	1.01068	-72.7658	0.554358
209	USV	TRUE	0.963303	441.568	441.617	0.0488	87.6699	83.3782	89.3814	6.00313	1.97897	80.5847	1.0739	-66.9928	0.643093
210	USV	TRUE	0.903703	444.272	444.334	0.062	81.0887	78.5875	87.5188	8.93132	2.65576	-23.741	1.18705	-47.2744	0.876101
211	USV	TRUE	0.992513	444.428	444.5	0.0716	81.4926	66.5189	82.9919	16.473	3.85035	-105.666	1.15595	-52.1034	0.857296
212	USV	TRUE	0.839389	444.693	444.696	0.0024	75.6401	72.4338	76.4045	3.97073	1.50908	-1642.1	1.06845	-55.5031	0.833551
213	USV	TRUE	0.71152	444.827	444.833	0.0068	62.5863	61.8367	62.8238	0.987116	0.352184	-144.494	1.02906	-71.7968	0.495362
214	USV	TRUE	0.76872	447.272	447.274	0.0016	51.9659	51.5651	52.1885	0.623441	0.249933	-389.651	1.00816	-48.0668	0.837939
215	USV	TRUE	0.929836	447.547	447.767	0.22	70.5147	67.7643	84.3557	16.5915	5.99947	-41.216	1.51589	-47.5049	0.852058
216	USV	TRUE	0.836752	447.924	447.964	0.0392	78.9022	71.8365	80.8764	9.0399	3.0515	198.892	1.07186	-49.7066	0.848224
217	USV	TRUE	0.937345	449.277	449.286	0.0096	82.1811	79.8507	82.9975	3.14678	1.01417	-327.76	1.00851	-63.9133	0.65101
218	USV	TRUE	0.951974	449.433	449.738	0.305	69.1538	53.0965	82.691	29.5944	10.3394	-31.46	3.81352	-50.9615	0.843646
219	USV	TRUE	0.846603	450.269	450.271	0.002	92.5094	91.6143	93.1017	1.48735	0.52893	695.328	1.01886	-46.18	0.916246
220	USV	TRUE	0.635296	452.432	452.436	0.004	74.7495	72.6937	75.5882	2.89455	1.07634	785.037	1.0719	-68.1014	0.670898
221	USV	TRUE	0.97746	452.634	452.657	0.0228	80.8656	74.5124	83.1367	8.62427	2.47014	-369.126	1.07263	-52.5278	0.850727
222	USV	TRUE	0.987628	452.842	452.872	0.0292	69.5148	66.1227	82.347	16.2242	6.44244	-571.6	1.00915	-51.843	0.835308
223	USV	TRUE	0.833912	453.633	453.664	0.0312	74.1832	67.2214	79.6696	12.4482	3.83058	-441.036	1.04992	-48.8518	0.857201
225	USV	TRUE	0.96282	454.86	454.877	0.0176	84.9202	81.4321	85.4402	4.00819	1.32557	-219.148	1.03744	-59.915	0.776421
226	USV	TRUE	0.919641	455.857	455.859	0.0024	67.6552	66.8536	69.058	2.20431	0.803421	-918.463	1.01227	-52.9524	0.842972
227	USV	TRUE	0.94245	456.038	456.129	0.0904	73.5779	66.5271	88.3772	21.8501	8.33216	-274.29	1.02954	-46.9585	0.847629
228	USV	TRUE	0.811227	456.317	456.319	0.002	86.9134	86.5839	87.2429	0.659067	0.266714	-353.708	1.00734	-55.87	0.765017
229	USV	TRUE	0.840414	456.493	456.5	0.0068	91.8575	90.5289	93.0606	2.53161	0.715764	324.122	1.01189	-65.5514	0.541224
230	USV	TRUE	0.972148	456.875	456.921	0.046	79.8814	57.1127	84.2477	27.135	9.74988	494.069	1.42079	-51.1222	0.874066
231	USV	TRUE	0.88196	457.026	457.081	0.0552	60.5079	59.2981	81.7506	22.4525	7.12952	415.596	1.16778	-36.3972	0.845084
232	USV	TRUE	0.771495	457.25	457.26	0.0092	70.3119	65.3544	75.3592	10.0048	3.18888	-1018.84	1.02121	-51.9995	0.851453
233	USV	TRUE	0.931777	457.422	457.432	0.0108	70.1789	66.0427	74.9121	8.86947	2.97824	-828.876	1.00917	-44.7383	0.918036
234	USV	TRUE	0.891279	457.545	457.557	0.0116	63.3468	62.1444	63.6808	1.53634	0.44477	116.538	1.01612	-53.5772	0.867972
235	USV	TRUE	0.964109	458.219	458.222	0.0028	88.3201	85.1212	90.8509	5.72972	2.03785	2074.6	1.00151	-72.9165	0.580159
236	USV	TRUE	0.920912	458.364	458.382	0.018	82.8946	80.4398	83.6371	3.19731	1.02251	127.403	1.0725	-40.8591	0.920067
237	USV	TRUE	0.982589	460.204	460.206	0.0016	83.3167	83.3167	83.3167	4.26326e-14	1.50729e-14	3.10979e-11	1	-34.2228	0.930641
238	USV	TRUE	0.998142	460.375	460.457	0.0824	72.2584	52.8691	79.7536	26.8845	7.75819	214.431	1.22175	-46.455	0.872126
239	USV	TRUE	0.861255	462.008	462.062	0.0548	54.3128	45.0167	78.8182	33.8015	11.2894	328.442	1.46973	-53.2599	0.767204
240	USV	TRUE	0.869527	462.195	462.292	0.0968	67.0149	55.156	81.4195	26.2635	8.34786	180.131	1.23767	-46.4076	0.852026
241	USV	TRUE	0.969972	462.46	462.553	0.0936	71.6601	54.7268	82.0537	27.3269	9.69863	267.69	1.23663	-46.0376	0.849582
242	USV	TRUE	0.960643	463.899	464.099	0.2	78.8516	75.7607	82.2656	6.50498	2.60335	22.7053	2.52342	-57.2692	0.788411
243	USV	TRUE	0.990977	466.145	466.165	0.0204	84.0745	79.2318	85.8846	6.65284	1.86152	-280.909	1.09169	-43.4472	0.924641
244	USV	TRUE	0.996958	466.326	466.553	0.2264	80.5319	75.0474	88.5523	13.5049	3.52173	-9.02287	1.08389	-45.7397	0.860483
245	USV	TRUE	0.999857	468.886	469.386	0.5	83.3161	80.9913	85.3414	4.3501	1.21313	2.99646	2.21646	-49.1856	0.866151
246	USV	TRUE	0.827933	471.055	471.083	0.028	61.6852	61.1611	86.1207	24.9596	6.80463	-920.769	1.03033	-61.3693	0.655378
247	USV	TRUE	0.997508	471.115	471.132	0.0164	81.0846	79.3631	82.2503	2.88725	0.981269	-199.262	1.00733	-53.448	0.831789
248	USV	TRUE	0.838243	471.311	471.366	0.0552	86.8598	84.8719	88.0984	3.22652	1.26742	-41.7466	1.02809	-58.851	0.761332
249	USV	TRUE	0.836227	471.766	471.795	0.0288	92.5131	65.3801	94.63	29.2499	11.5384	1145.01	1.13113	-60.6649	0.644026
250	USV	TRUE	0.859704	472.448	472.45	0.002	80.8592	80.5831	81.1353	0.552191	0.182612	-227.747	1.03518	-60.7345	0.766606
251	USV	TRUE	0.881402	472.631	472.69	0.0592	86.0226	44.5519	87.2654	42.7135	13.6869	-571.897	1.16714	-54.0281	0.834514
252	USV	TRUE	0.958051	472.879	472.905	0.0264	55.7542	51.8317	58.7094	6.87777	1.91666	-151.605	1.17819	-46.736	0.848592
253	USV	TRUE	0.905666	473.149	473.151	0.002	70.4839	69.3751	71.2632	1.88814	0.719699	-956.156	1.00639	-57.9615	0.76054
254	USV	TRUE	0.859387	473.352	473.355	0.0028	72.2451	70.9685	72.8537	1.88517	0.677027	-676.809	1.02209	-60.1591	0.772705
255	USV	TRUE	0.835871	473.495	473.499	0.004	67.4114	66.4614	68.6064	2.14494	0.65612	490.859	1.00926	-68.8815	0.65438
256	USV	TRUE	0.879108	474.16	474.2	0.0396	55.0203	53.7185	81.6017	27.8832	12.9383	397.457	1.76482	-51.5833	0.837304
257	USV	TRUE	0.905914	474.41	474.685	0.275	71.2698	70.2067	79.0923	8.88567	3.63252	-30.5484	1.11681	-50.9001	0.803825
258	USV	TRUE	0.851676	474.864	474.875	0.0108	78.8622	73.9378	84.4249	10.4872	2.84445	-747.125	1.05454	-42.387	0.923124
259	USV	TRUE	0.99784	475.006	475.08	0.074	95.3049	73.3349	97.5167	24.1817	6.86338	-247.133	1.23673	-48.2825	0.872394
260	USV	TRUE	0.775734	475.232	475.252	0.02	67.0676	66.7261	67.7504	1.02423	0.262281	-12.8322	1.03097	-55.55	0.792881
261	USV	TRUE	0.960337	477.83	477.84	0.0104	72.4349	68.9244	78.2908	9.36646	2.40407	-738.488	1.03562	-55.1646	0.770665
262	USV	TRUE	0.993008	478.047	478.069	0.0216	74.0316	66.5088	79.9431	13.4343	4.03522	-595.821	1.07312	-41.7666	0.919811
263	USV	TRUE	0.912838	478.233	478.242	0.0092	64.703	63.7456	64.7327	0.987116	0.311323	90.4668	1.01457	-58.7327	0.793504
264	USV	TRUE	0.85445	478.83	478.937	0.1068	82.9525	41.9011	94.3995	52.4984	16.7464	-385.504	2.45537	-47.4277	0.846296
265	USV	TRUE	0.986643	479.066	479.123	0.0568	90.0099	79.0625	95.9474	16.8849	5.23026	-202.11	1.28582	-57.9957	0.795568
266	USV	TRUE	0.906513	480.647	480.652	0.0044	87.2342	85.3342	89.0452	3.71096	1.11496	-737.002	1.15099	-38.2358	0.934774
267	USV	TRUE	0.874592	480.758	480.775	0.0172	95.4517	90.4606	96.2088	5.74816	1.85089	-99.9376	1.33151	-47.0842	0.857434
268	USV	TRUE	0.952031	480.882	480.908	0.0256	82.1098	74.2087	87.3272	13.1185	4.598	436.699	1.09428	-44.4775	0.915862
269	USV	TRUE	0.893155	481.944	481.947	0.0028	81.6678	79.1889	84.6811	5.49222	1.89769	-1933.23	1.00087	-47.7495	0.925591
270	USV	TRUE	0.84894	482.12	482.153	0.0336	70.1341	63.9814	80.8856	16.9042	5.28387	-541.677	1.02515	-50.4792	0.840381
271	USV	TRUE	0.995015	482.308	482.391	0.0828	71.6655	61.7184	77.0984	15.38	4.58037	138.469	1.17315	-50.1996	0.854975
272	USV	TRUE	0.995478	482.588	482.594	0.0056	84.2727	83.9629	84.2766	0.313721	0.139391	-59.9463	1.00069	-43.4428	0.914438
273	USV	TRUE	0.99303	483.111	483.147	0.0368	82.951	79.7291	85.2518	5.52262	1.47788	-24.7361	1.08263	-51.4091	0.851154
274	USV	TRUE	0.965524	483.619	483.634	0.0148	82.2925	72.5623	84.2816	11.7192	3.55932	724.143	1.10164	-49.1283	0.852033
275	USV	TRUE	0.948174	483.332	483.334	0.002	91.9372	91.9372	91.9372	1.42109e-14	6.92551e-15	2.20698e-12	1	-59.2512	0.758483
276	USV	TRUE	0.961271	483.488	483.51	0.022	81.0864	78.877	85.7645	6.88754	2.4867	321.856	1.08778	-51.3926	0.867166
277	USV	TRUE	0.952104	483.625	483.635	0.01	84.0334	81.2192	84.3364	3.11722	0.988608	296.573	1.02964	-45.9308	0.916363
278	USV	TRUE	0.862748	483.755	483.765	0.0092	73.1915	66.3251	73.8298	7.50474	2.42668	795.685	1.07859	-60.1574	0.786299
279	USV	TRUE	0.775084	485.363	485.378	0.0152	88.7997	81.1575	89.7509	8.59349	3.85286	548.169	1.14337	-44.8227	0.915517
280	USV	TRUE	0.950065	485.494	485.515	0.0216	88.9776	79.0248	90.2764	11.2516	3.82695	470.455	1.09399	-42.4317	0.927401
281	USV	TRUE	0.976665	487.453	487.545	0.0924	78.306	64.2486	79.6193	15.3708	5.0315	106.816	1.08065	-52.9611	0.783549
282	USV	TRUE	0.951566	487.687	487.698	0.0116	87.1689	84.1704	87.9927	3.82229	1.03115	-130.012	1.2201	-53.7044	0.875479
283	USV	TRUE	0.949644	487.833	487.85	0.0164	65.0854	64.0039	67.3408	3.33691	0.875494	100.169	1.08737	-66.5987	0.705742
284	USV	TRUE	0.810569	488.232	488.243	0.0116	59.2757	57.435	60.218	2.78301	0.842608	-212.28	1.02693	-51.1959	0.764354
285	USV	TRUE	0.980275	490.398	490.4	0.002	80.9199	79.6552	82.0778	2.42252	0.873339	1162.91	1.00492	-68.8924	0.627069
286	USV	TRUE	0.993967	491.374	491.382	0.008	82.8121	82.1107	83.1504	1.03975	0.29589	-118.512	1.01329	-54.1239	0.839133
287	USV	TRUE	0.947482	491.421	491.454	0.0324	64.2108	61.7362	77.0557	15.3195	6.83885	-481.29	1.13112	-60.4118	0.780452
288	USV	TRUE	0.608744	491.561	491.566	0.0044	86.9871	83.265	87.7998	4.53479	1.5475	943.44	1.27798	-71.5537	0.603588
289	USV	TRUE	0.996379	491.598	491.652	0.0544	80.971	72.0276	85.3648	13.3372	3.30568	-186.992	1.12424	-47.3641	0.863231
290	USV	TRUE	0.982288	491.948	492.026	0.0772	82.4907	69.391	87.4634	18.0724	3.98552	-72.2441	1.18212	-47.3467	0.861452
291	USV	TRUE	0.968135	492.656	492.728	0.0716	80.7883	71.1176	89.2419	18.1243	4.14053	-187.163	1.1395	-45.2572	0.871734
292	USV	TRUE	0.984855	492.892	492.95	0.0584	83.1155	70.9675	88.0288	17.0613	5.03994	-252.256	1.15277	-42.9783	0.919577
293	USV	TRUE	0.998296	493.425	493.428	0.0028	76.1083	75.5547	76.5136	0.958868	0.392254	-349.471	1.00056	-48.5516	0.913916
294	USV	TRUE	0.841204	494.658	494.666	0.0076	85.2671	84.3097	85.6085	1.29884	0.344565	66.7973	1.06369	-56.2597	0.800189
295	USV	TRUE	0.798798	494.826	494.841	0.0148	84.9563	82.5724	86.677	4.10457	1.5063	-287.433	1.07526	-45.2826	0.913166
297	USV	TRUE	0.792039	496.249	496.254	0.0048	80.5231	80.1022	80.8107	0.708446	0.246264	150.379	1.00169	-55.8472	0.839014
298	USV	TRUE	0.948477	497.09	497.108	0.0176	77.1209	72.9424	78.6846	5.74218	1.91289	3.87419	1.49059	-59.7021	0.797569
300	USV	TRUE	0.90777	497.48	497.484	0.0036	71.7294	69.7403	91.7166	21.9763	6.8341	-4019.31	1.25492	-59.7617	0.71533
301	USV	TRUE	0.980187	497.66	497.735	0.0748	71.1113	64.0262	78.555	14.5289	2.31843	-14.2239	1.11383	-64.1275	0.642678
302	USV	TRUE	0.709904	498.007	498.034	0.0268	80.035	76.5697	80.8662	4.29658	1.22581	72.7977	1.09838	-54.7423	0.783259
303	USV	TRUE	0.956019	500.218	500.231	0.0128	72.3067	69.9762	77.9794	8.0032	2.10516	-553.463	1.03181	-60.7835	0.733659
304	USV	TRUE	0.968782	500.424	500.428	0.004	81.2817	80.1387	82.1946	2.05587	0.710843	533.872	1.00497	-56.5504	0.837853
305	USV	TRUE	0.953822	506.264	506.268	0.0048	74.7951	71.7744	75.9603	4.18596	1.45773	879.416	1.21289	-61.7268	0.709548
306	USV	TRUE	0.662528	506.401	506.403	0.0016	81.6449	80.9769	82.8473	1.87032	0.749798	1168.95	1.01167	-73.4723	0.608148
307	USV	TRUE	0.992006	508.242	508.25	0.0076	82.4354	80.9507	82.8956	1.94489	0.547961	140.75	1.17896	-42.7402	0.922484
308	USV	TRUE	0.894247	508.73	508.732	0.0028	81.9051	81.3411	81.9719	0.630863	0.228793	-204.986	1.0346	-63.2404	0.724719
309	USV	TRUE	0.8595	509.139	509.213	0.0744	80.6521	77.414	84.2093	6.79523	3.42412	-84.6693	1.00842	-61.0332	0.690081
310	USV	TRUE	0.851466	510.856	510.882	0.026	81.5087	78.4752	81.6023	3.12713	1.16249	112.137	1.01503	-64.0014	0.652282
311	USV	TRUE	0.916102	511.083	511.085	0.0024	77.464	76.796	78.1319	1.33595	0.480995	-556.644	1	-70.0496	0.579882
312	USV	TRUE	0.893826	511.7	511.717	0.0176	87.3634	86.7068	88.1852	1.4784	0.447826	-10.7592	1.06211	-60.1937	0.693959
313	USV	TRUE	0.997717	511.857	511.86	0.0028	85.1009	83.9023	85.7058	1.80353	0.619808	323.384	1.64681	-57.6471	0.799298
314	USV	TRUE	0.862512	513.051	513.292	0.2408	80.6338	74.9676	85.4304	10.4628	3.19278	16.6115	1.042	-64.5711	0.650866
315	USV	TRUE	0.886765	513.038	513.053	0.0152	82.7275	82.2576	84.7343	2.47676	0.935718	-139.288	1.02476	-61.127	0.777247
316	USV	TRUE	0.976531	513.648	513.661	0.0132	83.3372	80.9399	91.4642	10.5243	3.06637	635.507	1.2218	-64.3079	0.717948
317	USV	TRUE	0.890148	513.947	513.949	0.002	87.1843	86.356	87.2645	0.908443	0.34276	341.62	1.1659	-65.2294	0.721626
318	USV	TRUE	0.791532	519.103	519.104	0.0016	84.1686	83.1177	87.3571	4.2394	1.74873	2649.63	1.01994	-76.4759	0.519714
319	USV	TRUE	0.679466	522.288	522.297	0.0088	72.9043	69.7696	72.9452	3.1756	1.40849	399.437	1.02933	-73.9164	0.462343
320	USV	TRUE	0.619641	530.945	530.96	0.0148	98.5664	84.2383	98.5889	14.3506	6.41265	1004.82	1.01983	-65.4183	0.5859
321	USV	TRUE	0.939149	545.087	545.094	0.0076	86.3295	83.2219	94.1358	10.914	4.53455	1529.3	1.5668	-65.212	0.722075
322	USV	TRUE	0.722543	550.121	550.126	0.0048	79.3804	78.5121	79.4992	0.987116	0.31059	47.2026	1.1361	-66.7634	0.66391
323	USV	TRUE	0.994785	551.077	551.082	0.0044	74.5452	74.0897	75.76	1.67032	0.715828	-282.648	1.15706	-68.2609	0.587463
324	USV	TRUE	0.819458	566.9	566.911	0.0108	89.0573	87.6759	90.4238	2.7479	0.903291	-135.525	1.13996	-66.2182	0.633257
325	USV	TRUE	0.859536	570.447	570.458	0.0108	84.9186	81.1334	93.1644	12.0309	4.18218	-1242.97	1.03804	-49.8232	0.877942
326	USV	TRUE	0.97774	570.574	570.589	0.0152	81.7792	74.3647	84.1542	9.78951	2.5398	528.185	1.11357	-51.0922	0.879936
327	USV	TRUE	0.677387	581.282	581.289	0.0064	63.5604	63.2042	63.5901	0.38594	0.15027	-63.8049	1.00976	-70.9729	0.529843
328	USV	TRUE	0.874298	589.194	589.199	0.0048	60.9177	60.0089	89.6676	29.6587	11.7953	6343.7	1.12877	-55.9111	0.78656
329	USV	TRUE	0.841718	589.382	589.394	0.0116	86.3482	86.1648	87.3927	1.22794	0.47997	-63.2252	1.05284	-64.1793	0.692378
330	USV	TRUE	0.832201	589.689	589.734	0.0448	84.3563	68.6346	84.6776	16.043	6.28175	-370.645	1.01848	-57.6209	0.764013
331	USV	TRUE	0.977684	590.034	590.046	0.0116	80.5226	79.2328	80.8937	1.66083	0.565798	-132.943	1.02018	-56.9748	0.769808
332	USV	TRUE	0.776334	590.283	590.295	0.012	74.2556	71.7768	74.9909	3.21401	1.31943	-256.34	1.00152	-75.6675	0.410293
333	USV	TRUE	0.983861	590.524	590.544	0.02	82.6093	82.007	84.525	2.51799	1.04162	-125.899	1.00877	-51.9152	0.715506
334	USV	TRUE	0.987038	590.81	590.813	0.0032	79.5951	79.0106	79.9523	0.941656	0.373804	-289.401	1.01856	-58.9196	0.76699
335	USV	TRUE	0.771165	593.268	593.285	0.0164	68.0196	66.075	82.0221	15.9471	6.44969	-1036.74	1.01176	-68.0156	0.535126
336	USV	TRUE	0.991379	593.483	593.519	0.0368	67.8366	65.7213	81.3593	15.638	5.73041	-455.849	1.01689	-65.5824	0.537609
337	USV	TRUE	0.824165	599.989	600.005	0.0168	83.404	80.9176	90.3445	9.42691	2.14538	-567.711	1.00497	-63.956	0.597934
