# Supplementary material for: Bazedoxifene reverses sexually dimorphic autistic-like abnormalities in biallelic MDGA1-mutant mice
Source: EMBO Mol Med. 2026 Mar 20;18(4):1358–98. doi: 10.1038/s44321-026-00402-y (PMC13084050; doi:10.1038/s44321-026-00402-y)
Supplement: Supplementary file 18 — Source data Fig. 4 [file 44321_2026_402_MOESM18_ESM.zip › Panel C/Batch2/P12/P12_het_776.xlsx]

## Sheet: Sheet1
ID	Label	Accepted	Score	Begin Time (s)	End Time (s)	Call Length (s)	Principal Frequency (kHz)	Low Freq (kHz)	High Freq (kHz)	Delta Freq (kHz)	Frequency Standard Deviation (kHz)	Slope (kHz/s)	Sinuosity	Mean Power (dB/Hz)	Tonality
1	USV	TRUE	0.700676	5.71848	5.72008	0.0016	43.4301	43.4301	43.4301	1.42109e-14	5.75605e-15	9.04196e-12	1	-73.5075	0.446959
2	USV	TRUE	0.750286	23.1938	23.2338	0.04	38.2496	30.798	44.4098	13.6118	3.61984	29.6669	3.99	-95.7298	0.166562
3	USV	TRUE	0.612058	91.4215	91.4259	0.0044	76.7266	74.9624	77.805	2.8426	1.03448	668.691	1.08075	-79.6022	0.409271
4	USV	TRUE	0.657387	129.884	129.975	0.0912	67.4194	51.9225	79.1461	27.2236	5.84103	-72.6327	5.5679	-90.3267	0.211234
5	USV	TRUE	0.772683	130.218	130.234	0.0156	74.636	72.7029	75.7048	3.0019	1.07136	108.865	1.11677	-76.8337	0.490143
6	USV	TRUE	0.714933	130.498	130.501	0.0024	81.8293	79.4246	83.7664	4.34182	1.56625	-1809.09	1.00101	-78.4594	0.516784
7	USV	TRUE	0.64757	130.593	130.595	0.0016	74.8719	74.8719	74.8719	1.42109e-14	5.0243e-15	3.29355e-12	1	-69.8568	0.639311
8	USV	TRUE	0.748397	130.87	130.873	0.0028	59.6663	59.2284	59.837	0.608598	0.216448	213.822	1.00844	-75.8976	0.503506
9	USV	TRUE	0.617736	131.915	131.918	0.0032	75.5838	75.4581	77.5982	2.14007	0.832999	-604.326	1.20449	-72.7262	0.58471
10	USV	TRUE	0.672889	133.136	133.139	0.0024	67.7813	67.6477	68.0485	0.400784	0.146947	-166.993	1.00302	-78.7373	0.426581
11	USV	TRUE	0.724083	133.244	133.26	0.0168	59.6915	57.6153	68.8754	11.2602	4.53603	-665.556	1.00491	-78.6486	0.448138
12	USV	TRUE	0.63627	133.337	133.341	0.0044	72.4658	71.7904	73.5642	1.77384	0.63799	-325.942	1.28008	-75.5842	0.502843
13	USV	TRUE	0.701181	133.418	133.423	0.0048	77.2665	73.0581	78.4773	5.41922	1.93772	-1229.16	1.16507	-75.4889	0.523082
14	USV	TRUE	0.724532	133.625	133.641	0.0156	65.1445	63.0266	67.2625	4.23587	2.16258	-280.325	1.00146	-79.4183	0.408556
15	USV	TRUE	0.870341	135.163	135.19	0.0272	66.5434	56.443	66.762	10.319	3.83156	383.896	1.01673	-74.0144	0.511097
16	USV	TRUE	0.667729	135.923	135.926	0.0028	78.9125	78.1035	79.4543	1.35079	0.501198	507.165	1.01003	-77.7497	0.451613
17	USV	TRUE	0.778821	136.19	136.222	0.032	80.5692	66.4824	87.4716	20.9892	4.64388	-361.509	4.04611	-87.4641	0.210799
18	USV	TRUE	0.663347	137.215	137.219	0.004	73.8249	72.5934	73.8509	1.25752	0.573701	-325.343	1.03328	-68.8125	0.662147
19	USV	TRUE	0.786637	137.457	137.458	0.0016	61.1499	60.5799	62.0761	1.49626	0.597287	-935.162	1.00886	-75.2751	0.542677
20	USV	TRUE	0.877041	137.664	137.666	0.002	73.3133	73.0372	73.34	0.302814	0.114253	-113.873	1.03232	-63.6489	0.770056
21	USV	TRUE	0.693797	137.762	137.764	0.0024	79.9666	75.6916	82.7721	7.08051	2.56751	2950.21	1.00186	-69.471	0.661487
22	USV	TRUE	0.786053	139.757	139.758	0.0016	75.4419	74.863	75.531	0.667973	0.276311	-389.651	1.07279	-71.2523	0.659755
23	USV	TRUE	0.88864	139.853	139.857	0.0044	70.0201	69.6969	70.6266	0.929658	0.337857	-179.14	1.02746	-70.3105	0.637111
24	USV	TRUE	0.725534	139.931	139.97	0.0396	70.4767	63.0941	73.1201	10.026	2.79869	-2.35722	1.12781	-77.1273	0.399533
25	USV	TRUE	0.848688	140.103	140.226	0.1232	67.2276	49.697	94.5551	44.8581	8.22962	-31.4506	4.80725	-84.7435	0.234029
26	USV	TRUE	0.757696	140.293	140.297	0.0032	70.5996	69.8871	70.9782	1.09102	0.444867	-385.012	1.06277	-68.3907	0.606645
27	USV	TRUE	0.712718	140.735	140.737	0.0016	72.3383	72.178	73.1933	1.01532	0.428059	-623.441	1.08105	-82.5307	0.418426
28	USV	TRUE	0.707647	141.392	141.394	0.002	74.6008	73.5588	74.7344	1.17563	0.457961	-539.468	1.09728	-62.3097	0.793739
29	USV	TRUE	0.645011	141.492	141.495	0.0028	74.6252	74.0537	75.3303	1.27657	0.45455	462.987	1.00173	-69.7387	0.606113
30	USV	TRUE	0.713535	141.596	141.598	0.0016	73.3991	72.9716	73.604	0.632348	0.255426	-233.791	1.23524	-74.7388	0.506371
31	USV	TRUE	0.790989	141.831	141.908	0.0768	76.3503	61.8182	98.527	36.7088	6.42016	150.29	5.77845	-89.7681	0.213796
32	USV	TRUE	0.67393	141.977	141.979	0.0024	72.5603	72.0927	73.1614	1.06876	0.385797	-445.315	1.00188	-73.1908	0.556399
33	USV	TRUE	0.717258	142.156	142.158	0.002	56.7558	56.7558	56.7558	2.84217e-14	8.40726e-15	6.21595e-13	1	-69.0415	0.442906
34	USV	TRUE	0.835047	142.274	142.277	0.0028	68.9431	68.6314	69.0248	0.393362	0.146665	-137.836	1.01178	-67.7282	0.611969
35	USV	TRUE	0.682357	142.728	142.73	0.0016	74.2924	72.8852	74.6308	1.74564	0.733893	-1091.02	1.06812	-75.7724	0.562861
36	USV	TRUE	0.725026	142.818	142.82	0.0024	69.1887	68.12	70.2575	2.13751	0.769593	-890.631	1	-76.9915	0.565726
37	USV	TRUE	0.675801	143.279	143.292	0.0132	65.3581	62.1593	72.869	10.7097	3.75177	-812.309	1.00636	-70.4939	0.654378
38	USV	TRUE	0.92796	143.41	143.455	0.0456	65.6213	64.4519	73.5365	9.0846	2.82011	92.5799	1.06525	-69.8197	0.484636
39	USV	TRUE	0.909564	143.538	143.541	0.0028	77.3115	76.1686	78.4545	2.28595	0.824972	-841.151	1.00188	-69.2849	0.703181
40	USV	TRUE	0.925448	143.632	143.64	0.0072	83.8332	83.4918	85.2507	1.75893	0.558853	233.928	1.01414	-71.3807	0.543509
41	USV	TRUE	0.603336	143.736	143.739	0.0032	72.3521	72.3521	72.3521	1.42109e-14	3.87148e-15	1.4803e-13	1	-72.7652	0.508668
42	USV	TRUE	0.75493	143.846	143.85	0.0036	70.3139	70.0125	71.5149	1.50239	0.541441	-419.752	1.00632	-69.0437	0.678674
43	USV	TRUE	0.721359	143.941	143.948	0.0076	72.9989	68.5389	73.9776	5.43869	2.31567	-709.343	1.00067	-70.8387	0.664192
44	USV	TRUE	0.713264	144.038	144.043	0.0048	72.3276	71.6151	73.9534	2.33825	0.888352	-151.626	1.64588	-66.651	0.710129
45	USV	TRUE	0.892216	144.147	144.153	0.0064	67.0703	66.8552	68.3704	1.51522	0.696311	-238.259	1.00015	-69.3769	0.640406
46	USV	TRUE	0.738975	144.247	144.251	0.0044	70.6905	69.2989	72.6327	3.33379	1.2899	-769.586	1.00332	-66.9574	0.727473
47	USV	TRUE	0.706464	144.331	144.339	0.0072	80.2352	78.0295	81.9716	3.94214	1.76616	646.478	1.03942	-77.9821	0.450104
48	USV	TRUE	0.864134	144.63	144.634	0.0036	72.547	71.7009	73.9275	2.22658	0.935667	-712.954	1.23647	-62.4817	0.786333
49	USV	TRUE	0.976039	144.735	144.743	0.008	72.1429	71.9908	72.7471	0.756331	0.252786	-30.6308	1.06275	-58.7551	0.794101
50	USV	TRUE	0.776393	144.936	144.982	0.0464	74.6007	60.128	82.3863	22.2583	4.53072	6.46967	4.95311	-90.4193	0.222303
51	USV	TRUE	0.602692	145.171	145.173	0.002	67.4173	67.2436	67.5909	0.347346	0.151643	-197.847	1.00936	-76.3517	0.465234
52	USV	TRUE	0.755504	145.242	145.298	0.056	74.1626	63.7126	81.3471	17.6345	2.78703	74.7208	2.64934	-87.8431	0.247718
53	USV	TRUE	0.663075	145.485	145.487	0.002	73.0079	72.616	74.2192	1.60314	0.613334	-707.415	1.24555	-74.3885	0.550265
54	USV	TRUE	0.660601	151.169	151.171	0.002	81.1445	80.0223	81.6344	1.61204	0.648479	842.282	1.04192	-71.0204	0.659023
55	USV	TRUE	0.845071	153.22	153.221	0.0016	83.6953	82.6355	86.002	3.36658	1.36233	-2104.11	1.01144	-71.4051	0.573038
56	USV	TRUE	0.814782	153.309	153.321	0.012	67.5582	64.2613	67.9177	3.65638	1.0942	184.272	1.14458	-74.9047	0.532419
57	USV	TRUE	0.620715	153.4	153.419	0.0192	67.1906	62.2438	68.1684	5.92467	2.56248	-266.791	1.06538	-79.0495	0.455038
58	USV	TRUE	0.617894	153.517	153.518	0.0016	65.9344	65.6583	66.0323	0.374065	0.153618	233.791	1.01068	-73.5	0.579647
59	USV	TRUE	0.87905	153.797	153.803	0.006	74.7291	74.358	74.7291	0.371096	0.123914	43.2246	1.00769	-71.3686	0.598194
60	USV	TRUE	0.626553	154.965	154.967	0.002	76.3966	74.976	76.7751	1.79907	0.69792	-842.282	1.16994	-76.2265	0.57867
61	USV	TRUE	0.657732	155.203	155.213	0.0104	67.5992	67.2578	67.9257	0.667973	0.226414	-43.5516	1.01637	-78.949	0.416408
62	USV	TRUE	0.804023	156.937	156.939	0.0016	65.3112	64.8214	66.6917	1.87032	0.768088	-1168.95	1.03658	-73.2127	0.613015
63	USV	TRUE	0.72601	160.854	160.859	0.0056	75.2377	74.1203	78.621	4.50061	1.56359	832.364	1.00231	-79.4769	0.44158
64	USV	TRUE	0.636807	161.054	161.056	0.002	71.3526	70.8895	71.5129	0.623441	0.243171	-311.721	1.01894	-76.547	0.535172
65	USV	TRUE	0.745488	161.243	161.245	0.002	79.5217	78.6934	79.6018	0.908443	0.34276	-341.62	1.1659	-77.0162	0.530313
66	USV	TRUE	0.623235	161.53	161.533	0.0024	76.002	76.002	76.002	1.42109e-14	3.55271e-15	5.22043e-13	1	-76.5188	0.501587
67	USV	TRUE	0.830804	161.919	161.921	0.0016	81.4461	81.3481	81.7222	0.374065	0.153618	233.791	1.01068	-68.6054	0.658044
68	USV	TRUE	0.659142	162.388	162.395	0.0072	78.4546	73.5003	78.6305	5.13022	2.01337	707.103	1.12773	-78.5041	0.421405
69	USV	TRUE	0.713452	164.408	164.551	0.1424	69.4084	37.2121	100.655	63.4426	14.2417	24.2306	7.27604	-86.9383	0.202304
70	USV	TRUE	0.741516	167.745	167.746	0.0016	75.2097	75.2097	75.2097	0	4.35117e-15	9.93014e-12	1	-67.0891	0.555173
71	USV	TRUE	0.638302	167.832	167.833	0.0016	74.3458	73.5175	74.6397	1.12219	0.460853	701.372	1.03705	-72.5881	0.599522
72	USV	TRUE	0.630481	177.05	177.058	0.008	82.0456	71.8552	83.7437	11.8885	5.9464	-1678.81	1.05187	-77.4892	0.417704
73	USV	TRUE	0.655611	182.089	182.14	0.0512	39.8748	31.1466	52.5366	21.39	4.67236	6.92299	6.39652	-94.531	0.159519
74	USV	TRUE	0.800154	216.783	216.789	0.0064	77.5959	75.9511	78.3235	2.37236	0.919324	288.492	1.21358	-70.6373	0.645237
75	USV	TRUE	0.674726	220.306	220.308	0.002	72.5238	71.0765	72.7865	1.71001	0.636696	746.221	1.1196	-79.1107	0.510672
76	USV	TRUE	0.621734	224.529	224.622	0.0928	65.9114	45.2784	79.7013	34.4229	6.11038	3.3513	6.24177	-88.8641	0.204331
77	USV	TRUE	0.637282	225.987	225.995	0.008	71.9985	71.806	72.1799	0.373876	0.150798	-26.8339	1.00913	-71.6124	0.59358
78	USV	TRUE	0.659773	226.072	226.122	0.0496	72.8066	56.6268	82.5145	25.8877	6.58033	-69.2349	4.32655	-87.0202	0.22819
79	USV	TRUE	0.740019	229.819	229.822	0.0032	73.9889	73.6549	74.3229	0.667973	0.256298	-231.935	1.00479	-72.0239	0.543685
80	USV	TRUE	0.600124	230.079	230.084	0.0044	75.5312	74.7896	76.2692	1.47959	0.544572	-325.446	1.02441	-69.7133	0.600577
