# Supplementary material for: Bazedoxifene reverses sexually dimorphic autistic-like abnormalities in biallelic MDGA1-mutant mice
Source: EMBO Mol Med. 2026 Mar 20;18(4):1358–98. doi: 10.1038/s44321-026-00402-y (PMC13084050; doi:10.1038/s44321-026-00402-y)
Supplement: Supplementary file 18 — Source data Fig. 4 [file 44321_2026_402_MOESM18_ESM.zip › Panel C/Batch2/P12/P12_het_779.xlsx]

## Sheet: Sheet1
ID	Label	Accepted	Score	Begin Time (s)	End Time (s)	Call Length (s)	Principal Frequency (kHz)	Low Freq (kHz)	High Freq (kHz)	Delta Freq (kHz)	Frequency Standard Deviation (kHz)	Slope (kHz/s)	Sinuosity	Mean Power (dB/Hz)	Tonality
1	USV	TRUE	0.698743	0.480004	0.505204	0.0252	91.5172	88.6723	91.5284	2.8561	1.36869	115.697	1.00069	-78.6631	0.466055
2	USV	TRUE	0.796283	0.626004	0.633204	0.0072	102.675	100.647	103.009	2.36134	0.848585	-328.301	1.05381	-72.8683	0.598418
3	USV	TRUE	0.875963	0.925004	0.960004	0.035	61.1917	56.5217	92.405	35.8833	14.9232	978.105	1.32046	-67.0528	0.524637
4	USV	TRUE	0.691195	1.09553	1.09753	0.002	91.7056	91.0822	93.3177	2.23548	0.894275	-1154	1.05142	-70.3916	0.690313
5	USV	TRUE	0.811482	1.39273	1.39473	0.002	89.2351	87.8591	90.9139	3.05486	1.29206	-1696.65	1.02421	-72.9059	0.654135
6	USV	TRUE	0.743423	1.69073	1.69233	0.0016	95.7114	94.5357	99.0245	4.48878	1.84341	-2805.49	1.0153	-74.7828	0.657052
7	USV	TRUE	0.816708	1.84713	1.85193	0.0048	105.189	97.4556	105.783	8.3274	3.26848	-1847.83	1.21842	-66.5238	0.786616
8	USV	TRUE	0.621765	2.49106	2.49466	0.0036	87.8848	87.2985	87.9145	0.616019	0.200377	-120.325	1.04476	-74.2321	0.544158
9	USV	TRUE	0.913718	4.13771	4.14851	0.0108	88.6357	87.3086	90.4369	3.12833	0.998588	-67.9061	1.29067	-52.9665	0.878173
10	USV	TRUE	0.940679	4.26931	4.27891	0.0096	93.9075	90.7008	99.4944	8.79357	2.94861	718.434	1.87489	-66.8471	0.787303
11	USV	TRUE	0.896	5.37484	5.39044	0.0156	89.2477	86.3166	92.7143	6.3977	1.97996	273.282	1.4571	-68.0402	0.732572
12	USV	TRUE	0.877816	6.82557	6.82917	0.0036	83.2124	79.1452	87.2796	8.13443	3.275	-2660.2	1.02416	-57.769	0.889374
13	USV	TRUE	0.708215	6.95677	6.95957	0.0028	54.549	53.9404	54.8904	0.950006	0.340271	342.822	1.00711	-59.2796	0.779196
14	USV	TRUE	0.799644	7.15549	7.15749	0.002	84.1866	79.8314	85.4068	5.57535	2.1882	-2763.5	1.03158	-61.8036	0.849801
15	USV	TRUE	0.882271	7.29669	7.29909	0.0024	91.4538	90.4519	93.2574	2.80549	1.02374	-1168.95	1.01218	-62.0918	0.795113
16	USV	TRUE	0.914888	7.46269	7.46509	0.0024	95.7517	93.2802	96.2861	3.00588	1.13723	-1224.62	1.09297	-72.4517	0.654972
17	USV	TRUE	0.888366	7.77269	7.77509	0.0024	89.2742	88.6062	91.0777	2.4715	0.920617	-1029.79	1.03693	-63.8659	0.807506
18	USV	TRUE	0.61497	7.92669	7.92909	0.0024	71.041	70.2394	72.1097	1.87032	0.67568	-779.302	1.00334	-65.515	0.762073
19	USV	TRUE	0.88418	8.05222	8.05982	0.0076	60.9436	58.1233	61.2924	3.16916	0.960081	-328.071	1.13222	-66.0873	0.586196
20	USV	TRUE	0.626834	8.23022	8.23182	0.0016	105.195	104.616	105.284	0.667973	0.276311	389.651	1.07279	-80.0602	0.448658
21	USV	TRUE	0.904208	8.37622	8.37862	0.0024	95.5603	94.4916	95.7978	1.30626	0.474539	-445.315	1.18395	-66.8968	0.775942
22	USV	TRUE	0.872021	9.05542	9.05942	0.004	56.2439	55.5314	57.09	1.5586	0.517541	-389.651	1.00308	-55.8043	0.773444
23	USV	TRUE	0.946584	8.78702	8.79662	0.0096	81.3737	74.3717	88.9447	14.573	6.01787	-1857.13	1.21479	-66.9447	0.715096
24	USV	TRUE	0.975631	9.05415	9.05895	0.0048	56.4926	55.5055	57.3981	1.89259	0.600904	-384.35	1.00679	-55.8139	0.787233
25	USV	TRUE	0.858674	9.45375	9.54875	0.095	86.817	84.8412	89.0338	4.19254	1.66449	0.216043	3.94349	-70.9353	0.5977
26	USV	TRUE	0.877042	9.67015	9.68575	0.0156	90.1928	89.6795	90.7048	1.02525	0.253869	-22.0336	1.02751	-73.7676	0.531384
27	USV	TRUE	0.862289	9.81895	9.82415	0.0052	62.4457	60.6793	63.2547	2.57541	0.823265	-480.875	1.02194	-59.2887	0.779472
28	USV	TRUE	0.632904	10.0297	10.0353	0.0056	89.2152	87.5714	90.2721	2.70064	0.99267	-480.596	1.00107	-71.5961	0.633309
29	USV	TRUE	0.830875	12.1335	12.1415	0.008	88.5205	87.5439	88.8497	1.30579	0.436686	-126.05	1.04569	-74.5973	0.536597
30	USV	TRUE	0.89403	24.5995	24.7745	0.175	81.3645	65.1851	97.8805	32.6955	11.1055	-19.954	6.87598	-65.1159	0.659712
31	USV	TRUE	0.904895	25.0695	25.0715	0.002	81.6357	79.5605	83.9602	4.39971	1.66557	-2224.03	1.00034	-68.7572	0.785218
32	USV	TRUE	0.928327	25.0698	25.2348	0.165	80.1918	74.015	87.9338	13.9189	5.27882	-21.8309	2.39357	-70.1932	0.622233
33	USV	TRUE	0.869032	25.227	25.239	0.012	74.5959	72.3248	76.9412	4.61644	1.07145	-191.047	1.20853	-62.7324	0.808723
34	USV	TRUE	0.892328	25.5558	25.5658	0.01	86.5227	84.1443	87.9032	3.75891	1.15982	-353.17	1.01504	-62.9286	0.765964
35	USV	TRUE	0.698805	38.0361	38.0777	0.0416	43.5859	30.2339	48.759	18.5251	4.4737	-90.0048	6.02645	-95.4755	0.181183
36	USV	TRUE	0.703315	38.5944	38.604	0.0096	90.1576	86.9513	93.8925	6.94118	2.09675	-625.906	1.02501	-75.3373	0.599371
37	USV	TRUE	0.815212	38.7296	38.7368	0.0072	60.4416	58.8385	61.31	2.4715	0.769876	-338.414	1.01122	-61.9771	0.718154
38	USV	TRUE	0.712011	39.0992	39.1048	0.0056	87.5265	87.1851	87.7618	0.576707	0.21388	-66.3068	1.02784	-72.0708	0.629377
39	USV	TRUE	0.762941	40.1207	40.1239	0.0032	72.6126	72.1344	73.4349	1.30041	0.465245	-408.497	1.00356	-62.749	0.831587
40	USV	TRUE	0.755981	41.0667	41.0995	0.0328	84.7271	76.2281	93.3949	17.1667	5.5375	-494.691	1.03097	-74.9868	0.540757
41	USV	TRUE	0.877166	43.1629	43.1677	0.0048	90.9077	90.6049	90.9989	0.394052	0.129345	-34.5702	1.02288	-68.3875	0.637214
42	USV	TRUE	0.698367	43.5189	43.5217	0.0028	87.4933	86.803	88.3171	1.51407	0.520378	-530.137	1.00186	-75.5606	0.576973
43	USV	TRUE	0.823618	46.7735	46.7791	0.0056	89.9467	83.5053	94.7107	11.2054	4.35361	2135.39	1.05557	-77.7739	0.551919
44	USV	TRUE	0.779037	60.182	60.1848	0.0028	86.21	84.8741	87.546	2.67189	0.978544	-996.658	1.00376	-60.9035	0.773489
45	USV	TRUE	0.990949	60.358	60.3712	0.0132	98.0747	94.7595	99.46	4.70043	1.90202	274.468	1.18174	-63.4774	0.83792
46	USV	TRUE	0.828281	60.966	61.146	0.18	79.9139	69.0971	89.5779	20.4808	6.26177	-36.6073	1.11069	-59.831	0.783598
47	USV	TRUE	0.811747	61.2644	61.266	0.0016	89.9815	89.6342	90.507	0.872818	0.347517	-545.511	1.00577	-44.8675	0.937359
48	USV	TRUE	0.948972	61.3832	61.5532	0.17	77.692	60.0021	94.8448	34.8427	14.1498	-7.32814	3.13561	-62.1767	0.649808
49	USV	TRUE	0.722118	61.8032	61.8048	0.0016	105.353	105.282	105.603	0.320627	0.129065	155.86	1.04572	-73.2753	0.550833
50	USV	TRUE	0.65848	68.2455	68.2487	0.0032	91.9444	90.2893	92.5456	2.25626	0.819087	-725.184	1.03829	-74.3246	0.602966
51	USV	TRUE	0.836723	74.2942	74.2958	0.0016	92.1055	91.5354	93.0317	1.49626	0.597287	935.162	1.00886	-72.026	0.638215
52	USV	TRUE	0.686725	79.0699	79.1099	0.04	58.3293	36.3159	69.4622	33.1463	7.71213	-94.1778	10.6722	-97.3491	0.15366
53	USV	TRUE	0.941809	90.9763	90.9787	0.0024	83.7807	82.2444	85.1834	2.93908	1.05855	-1224.62	1.00028	-74.0242	0.669879
54	USV	TRUE	0.824958	92.5525	92.5649	0.0124	88.9535	86.3186	90.313	3.99442	1.24124	194.018	1.17271	-71.2943	0.715834
55	USV	TRUE	0.817986	92.7593	92.7613	0.002	76.6903	75.7507	77.9328	2.18204	0.81933	-1091.02	1.00297	-72.977	0.634182
56	USV	TRUE	0.875013	93.0977	93.1393	0.0416	86.7819	78.3765	88.6911	10.3146	2.12117	-202.487	1.10065	-72.0218	0.596666
57	USV	TRUE	0.966004	93.8504	93.8632	0.0128	85.8048	84.2928	88.1496	3.85672	1.72144	292.487	1.01269	-67.0791	0.757509
58	USV	TRUE	0.765414	102.169	102.176	0.0064	73.2892	71.6564	74.3877	2.73127	0.824259	405.977	1.00695	-68.2976	0.699254
59	USV	TRUE	0.954002	107.166	107.169	0.0032	89.9722	88.4284	91.8351	3.40666	1.15475	1052.99	1.00133	-70.0765	0.720097
60	USV	TRUE	0.783371	132.357	132.362	0.0048	85.8897	84.5314	87.0475	2.51603	0.814523	-522.389	1.00384	-65.7202	0.711556
61	USV	TRUE	0.97819	132.576	132.584	0.0088	93.8048	92.4391	95.0071	2.56798	0.909281	183.568	1.29966	-64.8685	0.79078
62	USV	TRUE	0.695048	160.544	160.55	0.0052	83.4237	82.857	83.8848	1.02774	0.376498	67.1532	1.13015	-67.8398	0.702457
63	USV	TRUE	0.927306	180.524	180.553	0.0288	88.9317	88.6143	90.1584	1.54411	0.52595	26.7633	1.03187	-71.244	0.639566
64	USV	TRUE	0.794528	186.474	186.482	0.0084	83.0314	81.731	84.2921	2.56107	0.861422	-133.233	1.19814	-65.9702	0.77499
65	USV	TRUE	0.938425	186.651	186.67	0.0188	88.1132	86.4915	89.3564	2.86486	1.01089	141.665	1.06379	-62.106	0.792632
66	USV	TRUE	0.617142	206.911	206.926	0.0148	65.1712	64.3274	65.4977	1.17031	0.312844	-8.55305	1.04147	-49.2251	0.852884
67	USV	TRUE	0.791066	213.715	213.718	0.0032	88.302	87.4029	89.2011	1.79819	0.640678	-546.677	1.00117	-68.0379	0.694021
68	USV	TRUE	0.896983	213.989	213.995	0.0056	80.8945	79.0731	82.3982	3.32514	1.11392	-608.019	1.00542	-69.5304	0.641074
69	USV	TRUE	0.742652	259.663	259.67	0.0072	107.091	105.328	109.993	4.66442	1.47568	-637.69	1.01548	-79.9552	0.447972
70	USV	TRUE	0.964863	285.242	285.25	0.008	61.8177	58.5966	68.6904	10.0938	3.51548	1386.94	1.0306	-60.06	0.857848
71	USV	TRUE	0.674029	289.229	289.235	0.0052	99.3654	98.7271	99.6994	0.972272	0.295151	-101.46	1.06852	-74.0786	0.539322
72	USV	TRUE	0.712474	307.428	307.436	0.008	90.7846	89.9607	93.7304	3.76962	1.48738	-462.4	1.00184	-74.3956	0.537254
73	USV	TRUE	0.745812	307.725	307.73	0.0056	96.9287	96.0766	97.9185	1.84192	0.683971	-327.025	1.01901	-75.4233	0.539717
74	USV	TRUE	0.613822	308.022	308.028	0.0056	100.265	97.7049	101.401	3.69612	1.20821	-660.75	1.02647	-71.5144	0.67076
75	USV	TRUE	0.628119	374.351	374.391	0.04	55.4833	32.8612	70.7427	37.8815	8.5556	10.0144	10.6132	-96.9356	0.155194
76	USV	TRUE	0.65326	423.902	423.941	0.0384	44.226	28.5806	59.7675	31.1869	7.52807	108.7	7.81061	-97	0.154411
77	USV	TRUE	0.609516	443.528	443.57	0.0416	48.0702	34.592	58.9656	24.3736	5.79252	-16.1811	7.48917	-97.5477	0.145561
