# Supplementary material for: Bazedoxifene reverses sexually dimorphic autistic-like abnormalities in biallelic MDGA1-mutant mice
Source: EMBO Mol Med. 2026 Mar 20;18(4):1358–98. doi: 10.1038/s44321-026-00402-y (PMC13084050; doi:10.1038/s44321-026-00402-y)
Supplement: Supplementary file 18 — Source data Fig. 4 [file 44321_2026_402_MOESM18_ESM.zip › Panel C/Batch2/P12/P12_het_780.xlsx]

## Sheet: Sheet1
ID	Label	Accepted	Score	Begin Time (s)	End Time (s)	Call Length (s)	Principal Frequency (kHz)	Low Freq (kHz)	High Freq (kHz)	Delta Freq (kHz)	Frequency Standard Deviation (kHz)	Slope (kHz/s)	Sinuosity	Mean Power (dB/Hz)	Tonality
1	USV	TRUE	0.904521	9.27327	9.45827	0.185	82.7444	75.9184	87.4577	11.5393	5.51026	36.315	3.13442	-70.4452	0.438838
2	USV	TRUE	0.768333	9.26967	9.27327	0.0036	82.7366	81.9499	83.0038	1.05391	0.395003	306.098	1.0428	-66.8329	0.669604
3	USV	TRUE	0.763965	9.44967	9.45127	0.0016	84.9111	84.8398	85.1605	0.320627	0.129065	155.86	1.04572	-63.8785	0.769858
4	USV	TRUE	0.661773	9.54167	9.55087	0.0092	73.3923	73.1733	97.0722	23.8989	11.0344	-2705.32	1.06204	-71.5223	0.611546
5	USV	TRUE	0.656384	10.9358	10.9378	0.002	92.2868	91.984	93.1953	1.21126	0.457464	581.455	1.04041	-64.9323	0.769984
6	USV	TRUE	0.721611	11.2047	11.2075	0.0028	92.098	91.2964	94.7699	3.47346	1.16275	1102.69	1.0687	-71.0575	0.598107
7	USV	TRUE	0.66479	11.4699	11.4735	0.0036	97.8335	91.4335	98.6187	7.18529	3.42608	2037.32	1.00771	-79.6224	0.483876
8	USV	TRUE	0.901249	11.6627	11.6647	0.002	69.3418	69.0524	69.658	0.605629	0.218335	-290.727	1.00254	-61.3415	0.769519
9	USV	TRUE	0.907122	11.8903	11.8923	0.002	71.3039	69.8165	72.239	2.42252	0.881475	-1162.91	1.01	-71.6493	0.710525
10	USV	TRUE	0.658766	11.9927	11.9955	0.0028	67.3584	65.978	68.4717	2.49377	0.953303	-964.85	1.01603	-70.4372	0.646739
11	USV	TRUE	0.705543	12.2916	12.3068	0.0152	65.4018	56.5359	68.7059	12.1699	4.35986	-851.124	1.01661	-71.3836	0.64529
12	USV	TRUE	0.914511	12.3844	12.3924	0.008	71.4763	70.887	74.9313	4.04429	1.80744	507.806	1.00111	-70.4566	0.635858
13	USV	TRUE	0.728488	12.502	12.5048	0.0028	73.8848	73.3653	74.2707	0.905474	0.311266	-316.315	1.0022	-66.7811	0.732611
14	USV	TRUE	0.731875	12.6068	12.6116	0.0048	69.5823	68.0088	71.4081	3.39924	1.27407	-808.561	1.0341	-72.1294	0.662994
15	USV	TRUE	0.870805	12.716	12.7188	0.0028	68.4586	65.8275	80.7233	14.8958	4.77849	-3293.92	1.47217	-67.8536	0.648565
16	USV	TRUE	0.677707	13.5204	13.5264	0.006	66.8959	64.339	68.3803	4.04129	1.43988	739.981	1.02855	-77.0591	0.536035
17	USV	TRUE	0.697638	13.6204	13.622	0.0016	68.3473	67.4745	69.2201	1.74564	0.690023	1091.02	1	-77.713	0.531893
18	USV	TRUE	0.67552	13.7048	13.7064	0.0016	82.3241	81.2998	83.1702	1.87032	0.740483	1168.95	1.00122	-72.7601	0.59216
19	USV	TRUE	0.6588	13.9016	13.904	0.0024	66.3398	65.2711	66.607	1.33595	0.509038	556.644	1.05395	-77.5769	0.507664
20	USV	TRUE	0.888699	13.9864	13.996	0.0096	65.9992	57.9176	66.2972	8.3796	3.11804	822.428	1.02543	-76.9184	0.529199
21	USV	TRUE	0.886513	14.0885	14.0917	0.0032	59.8795	57.6307	61.3342	3.70354	1.354	1226.16	1.01083	-76.5035	0.589182
22	USV	TRUE	0.857035	21.042	21.052	0.01	92.3129	90.0825	98.7202	8.63774	3.39194	813.523	1.02828	-71.938	0.676687
23	USV	TRUE	0.844164	21.1568	21.1736	0.0168	67.6338	66.241	71.6412	5.40026	2.13304	299.425	1.02393	-77.4849	0.503691
24	USV	TRUE	0.867462	21.2496	21.2728	0.0232	76.0787	75.0452	89.1142	14.069	5.68423	543.742	1.20318	-63.9951	0.697726
25	USV	TRUE	0.963844	21.3356	21.356	0.0204	66.6041	55.9831	66.9667	10.9836	5.01441	555.154	1.12322	-70.9214	0.652744
26	USV	TRUE	0.814348	21.434	21.438	0.004	56.7984	53.8582	57.758	3.8998	1.82673	966.264	1.00213	-66.5051	0.758446
27	USV	TRUE	0.978934	21.5492	21.5728	0.0236	54.4172	53.3984	58.7293	5.33092	1.90674	-234.386	1.03657	-64.0256	0.71721
28	USV	TRUE	0.922579	21.65	21.6588	0.0088	70.2584	69.6532	73.2228	3.56951	1.47672	-408.374	1.00825	-60.9296	0.701983
29	USV	TRUE	0.915282	21.748	21.7692	0.0212	73.5602	67.4966	75.6716	8.17509	2.62993	-360.32	1.05435	-63.8407	0.704588
30	USV	TRUE	0.84584	21.8416	21.8436	0.002	67.8232	67.0439	69.2616	2.21767	0.861894	1133.01	1.01961	-59.8201	0.849657
31	USV	TRUE	0.955097	21.942	21.946	0.004	66.1557	65.3743	66.7151	1.34083	0.450478	-238.859	1.15278	-61.4533	0.839741
32	USV	TRUE	0.697678	22.0276	22.0348	0.0072	50.9536	39.6936	53.4437	13.75	5.22315	1923.76	1.01051	-80.6623	0.49809
33	USV	TRUE	0.932739	22.1269	22.1305	0.0036	54.9503	53.6812	55.3363	1.65509	0.570398	450.713	1.03461	-67.5224	0.725174
34	USV	TRUE	0.633421	24.0647	24.0687	0.004	73.4328	70.1301	74.7391	4.60901	1.60791	1181.27	1.03314	-76.833	0.549072
35	USV	TRUE	0.752882	24.1787	24.1811	0.0024	74.4567	73.1207	75.1246	2.00392	0.734733	834.966	1.01889	-70.5657	0.620046
36	USV	TRUE	0.785513	24.2899	24.2943	0.0044	79.6828	74.51	80.2275	5.71757	2.44328	1374.9	1.06974	-72.493	0.583454
37	USV	TRUE	0.915713	24.3891	24.3915	0.0024	100.848	99.7351	101.071	1.33595	0.480995	-278.322	1.46129	-65.8329	0.672167
38	USV	TRUE	0.88006	24.4935	24.9135	0.42	72.5942	71.9788	91.7069	19.728	9.8347	47.8926	1.00139	-67.0485	0.491301
39	USV	TRUE	0.742073	24.6187	24.6219	0.0032	68.0746	67.414	69.0839	1.66993	0.644452	-579.838	1.02555	-68.8834	0.708361
40	USV	TRUE	0.859443	24.8239	24.8271	0.0032	89.9164	89.5379	91.4973	1.95939	0.647241	547.367	1.06038	-66.0364	0.727702
41	USV	TRUE	0.722684	24.9079	24.9099	0.002	88.5856	84.9652	89.6499	4.68472	1.79118	2059.27	1.38101	-72.288	0.582541
42	USV	TRUE	0.853092	25.0572	25.0588	0.0016	88.7013	88.5232	89.8591	1.33595	0.552622	-779.302	1.13675	-73.0827	0.553863
43	USV	TRUE	0.69117	25.1452	25.1504	0.0052	85.0127	82.467	85.8292	3.36213	0.94527	482.262	1.26135	-72.8735	0.546809
44	USV	TRUE	0.822791	25.2304	25.2376	0.0072	86.361	82.3194	89.2068	6.88741	2.03506	763.558	1.03833	-74.4396	0.499277
45	USV	TRUE	0.793703	25.7012	25.7056	0.0044	70.2914	69.6828	70.6031	0.920318	0.301089	-95.2393	1.10726	-60.4047	0.770466
46	USV	TRUE	0.737513	25.9844	25.986	0.0016	84.3302	82.2907	84.6152	2.32455	0.954991	1324.81	1.19269	-72.9138	0.58326
47	USV	TRUE	0.851865	26.0841	26.0921	0.008	81.8584	79.8828	90.2661	10.3833	3.78318	1379.42	1.04085	-68.8365	0.661161
48	USV	TRUE	0.668228	26.1937	26.1965	0.0028	54.2912	53.601	54.4471	0.846099	0.297486	280.973	1.03214	-77.334	0.505661
49	USV	TRUE	0.774585	26.2849	26.2925	0.0076	64.8133	57.9245	66.0933	8.16881	3.31694	1093.88	1.00083	-75.8981	0.572113
50	USV	TRUE	0.810607	26.4965	26.5037	0.0072	57.4901	55.9216	62.564	6.64239	2.48675	-959.637	1.01486	-77.4464	0.546695
51	USV	TRUE	0.92379	26.5953	26.6605	0.0652	80.9305	58.6133	82.3015	23.6881	11.919	-346.793	1.03228	-74.5909	0.482616
52	USV	TRUE	0.840571	26.7525	26.7645	0.012	55.2581	54.9375	55.5886	0.651056	0.258033	-22.0626	1.00744	-76.4551	0.52033
53	USV	TRUE	0.889002	29.2588	29.2696	0.0108	69.1816	59.7725	70.7019	10.9293	3.19881	919.336	1.07313	-70.7314	0.694801
54	USV	TRUE	0.955741	29.4628	29.476	0.0132	64.4332	62.0709	70.2852	8.21436	3.08741	-687.026	1.02945	-61.5582	0.77764
55	USV	TRUE	0.700564	29.5848	29.5888	0.004	65.6658	65.4357	65.8142	0.378518	0.15678	106.943	1.01449	-59.4071	0.699793
56	USV	TRUE	0.980214	29.6716	29.7	0.0284	68.2129	56.1939	70.5524	14.3585	3.65306	312.874	1.26011	-60.9422	0.779248
57	USV	TRUE	0.874517	29.7748	29.7992	0.0244	72.0816	67.925	102.698	34.7733	7.78409	477.691	1.50619	-65.9517	0.641952
58	USV	TRUE	0.716027	29.8828	29.8888	0.006	69.7242	67.9836	70.2059	2.22229	0.78371	-377.151	1.01452	-57.4815	0.847588
59	USV	TRUE	0.968532	29.9724	29.9772	0.0048	68.3329	67.9766	68.6149	0.638285	0.198426	-75.0348	1.03884	-58.4761	0.8443
60	USV	TRUE	0.879499	30.2445	30.2485	0.004	83.2788	79.0112	89.3647	10.3536	3.06081	2269.76	1.01313	-67.4311	0.726224
61	USV	TRUE	0.768675	30.3353	30.3609	0.0256	70.1233	68.9925	73.7179	4.7254	1.58239	-149.976	1.05119	-62.8245	0.716895
62	USV	TRUE	0.645146	30.4413	30.4513	0.01	45.093	41.8361	48.9558	7.11977	3.0995	673.731	1.06341	-79.1688	0.504181
63	USV	TRUE	0.908463	30.5457	30.5505	0.0048	69.1562	66.3952	71.5831	5.18792	1.70787	1081.58	1.06045	-67.4831	0.732215
64	USV	TRUE	0.922184	30.6309	30.6525	0.0216	56.2253	54.7205	57.8557	3.1352	1.19403	108.512	1.01945	-72.5878	0.629344
65	USV	TRUE	0.885663	30.7137	30.7285	0.0148	84.9168	72.9002	85.9506	13.0503	5.64915	902.984	1.18877	-62.898	0.769983
66	USV	TRUE	0.880697	31.0089	31.0109	0.002	82.1824	80.655	83.0597	2.4047	1.03517	1342.94	1.06658	-68.146	0.698105
67	USV	TRUE	0.929219	31.1106	31.1166	0.006	44.0728	42.1092	48.8976	6.78831	2.89118	1136.72	1.00603	-79.5738	0.534971
68	USV	TRUE	0.984375	31.3298	31.3382	0.0084	61.1244	56.9756	63.4623	6.48676	1.81097	661.393	1.08337	-71.2211	0.66183
69	USV	TRUE	0.868732	31.441	31.4426	0.0016	71.9455	71.233	73.7267	2.49377	1.01694	-1558.6	1.02327	-66.1186	0.765816
70	USV	TRUE	0.638208	31.5134	31.5166	0.0032	74.6505	70.6872	75.8157	5.12855	1.76972	1546.23	1.02993	-79.1035	0.494009
71	USV	TRUE	0.932687	31.6142	31.6294	0.0152	65.9715	59.3253	66.2063	6.88095	3.19804	415.145	1.03849	-76.0258	0.529283
72	USV	TRUE	0.697332	31.849	31.8922	0.0432	60.8717	45.4267	68.442	23.0154	4.79848	108.722	4.0274	-92.195	0.21309
73	USV	TRUE	0.802733	32.2411	32.2459	0.0048	59.8631	55.4693	60.4601	4.99084	2.43978	1049.86	1.00272	-82.3642	0.398701
74	USV	TRUE	0.727793	33.126	33.1356	0.0096	77.0369	74.1108	83.3099	9.19906	3.88455	1044.91	1.01496	-74.0934	0.596844
75	USV	TRUE	0.703493	34.5905	34.6053	0.0148	66.8357	54.4883	67.5751	13.0868	4.78752	880.147	1.00374	-81.2523	0.430493
76	USV	TRUE	0.788871	34.7097	34.7133	0.0036	69.3136	67.9629	71.9707	4.00784	1.30236	1055.04	1.01776	-73.2225	0.648333
77	USV	TRUE	0.822005	34.8101	34.8185	0.0084	61.6503	58.3572	68.0154	9.65813	3.54709	1161.67	1.00163	-79.1767	0.499821
78	USV	TRUE	0.96442	34.9089	34.9105	0.0016	71.4572	70.7804	71.7779	0.997506	0.403004	623.441	1.0194	-68.7056	0.706938
79	USV	TRUE	0.793016	35.0013	35.0045	0.0032	54.2455	51.7621	56.2576	4.49547	1.99912	1463.42	1.00539	-77.8106	0.578712
80	USV	TRUE	0.792526	35.1042	35.1202	0.016	66.0979	53.3175	69.3886	16.0711	6.96811	1050.55	1.02647	-78.4655	0.500917
81	USV	TRUE	0.715979	35.2046	35.2066	0.002	54.5096	54.2201	54.8258	0.605629	0.218335	290.727	1.00254	-77.0101	0.502889
82	USV	TRUE	0.68185	35.2862	35.2922	0.006	71.7462	70.3429	77.5175	7.17463	2.35238	1063.9	1.0442	-77.3519	0.547601
83	USV	TRUE	0.742075	35.9398	35.9474	0.0076	65.5155	64.7692	75.5977	10.8286	4.79391	-1483.12	1.13708	-77.0921	0.495515
84	USV	TRUE	0.879954	36.1359	36.1511	0.0152	63.87	63.1715	65.0433	1.87178	0.639564	32.4145	1.1015	-78.147	0.52825
85	USV	TRUE	0.786599	36.2275	36.2339	0.0064	68.1471	64.4443	68.6788	4.23454	1.59119	694.187	1.03998	-71.5183	0.610154
86	USV	TRUE	0.961273	36.8107	36.8127	0.002	57.3778	56.6119	58.4466	1.8347	0.67271	893.175	1.00595	-71.6183	0.662067
87	USV	TRUE	0.732763	36.9215	36.9231	0.0016	67.498	67.0259	68.1481	1.12219	0.445538	701.372	1.00392	-76.7837	0.549964
88	USV	TRUE	0.847042	37.0255	37.0283	0.0028	72.7031	72.359	74.1814	1.82247	0.727498	667.21	1.00779	-79.2846	0.489116
89	USV	TRUE	0.720824	37.2019	37.2063	0.0044	57.0462	55.6286	58.1743	2.54572	0.865082	597.776	1.00513	-79.7059	0.450792
90	USV	TRUE	0.769696	37.7803	37.7871	0.0068	69.7036	68.7233	70.4477	1.72434	0.661792	218.312	1.08241	-75.4418	0.602229
91	USV	TRUE	0.910495	37.8683	37.8711	0.0028	57.1005	56.3509	57.9837	1.63282	0.589948	600.822	1.00323	-72.8323	0.650057
