# Supplementary material for: Bazedoxifene reverses sexually dimorphic autistic-like abnormalities in biallelic MDGA1-mutant mice
Source: EMBO Mol Med. 2026 Mar 20;18(4):1358–98. doi: 10.1038/s44321-026-00402-y (PMC13084050; doi:10.1038/s44321-026-00402-y)
Supplement: Supplementary file 18 — Source data Fig. 4 [file 44321_2026_402_MOESM18_ESM.zip › Panel C/Batch2/P12/P12_homo_784.xlsx]

## Sheet: Sheet1
ID	Label	Accepted	Score	Begin Time (s)	End Time (s)	Call Length (s)	Principal Frequency (kHz)	Low Freq (kHz)	High Freq (kHz)	Delta Freq (kHz)	Frequency Standard Deviation (kHz)	Slope (kHz/s)	Sinuosity	Mean Power (dB/Hz)	Tonality
1	USV	TRUE	0.942355	15.1809	15.1825	0.0016	72.0174	71.9194	72.2935	0.374065	0.153618	-233.791	1.01068	-63.8371	0.820684
2	USV	TRUE	0.856736	15.4109	15.4133	0.0024	71.099	70.1638	71.5666	1.40274	0.514313	-584.476	1.01687	-43.137	0.943424
3	USV	TRUE	0.751294	15.6061	15.6089	0.0028	62.3488	59.7957	62.616	2.82033	1.0077	-860.589	1.21417	-52.8633	0.896574
4	USV	TRUE	0.876467	15.8153	15.8177	0.0024	66.4919	66.2173	66.5587	0.341408	0.121048	-83.4966	1.03838	-38.8045	0.941556
5	USV	TRUE	0.75702	16.0261	16.0281	0.002	66.9511	66.488	67.1114	0.623441	0.243171	-311.721	1.01894	-39.6409	0.948094
6	USV	TRUE	0.830409	16.216	16.22	0.004	69.4261	67.0882	71.007	3.91877	1.66454	-1181.27	1.29809	-36.7814	0.876432
7	USV	TRUE	0.866052	16.4076	16.4092	0.0016	68.7408	68.4736	70.6111	2.13751	0.869791	1168.95	1.25162	-40.8835	0.924719
8	USV	TRUE	0.659718	17.0776	17.0836	0.006	72.8654	71.1361	73.0732	1.93712	0.565606	-240.503	1.11636	-36.218	0.880722
9	USV	TRUE	0.746548	17.2648	17.2692	0.0044	73.1845	72.5982	74.8248	2.22658	0.870486	521.481	1.22619	-38.4322	0.863565
10	USV	TRUE	0.894703	17.4872	17.4896	0.0024	65.4825	65.1485	65.9501	0.801568	0.28993	333.986	1.00236	-41.862	0.940301
11	USV	TRUE	0.890642	17.7056	17.708	0.0024	64.1075	63.9591	64.7755	0.816411	0.309237	-333.986	1.03737	-45.6948	0.937677
12	USV	TRUE	0.849264	17.8976	17.9004	0.0028	66.1931	64.9759	66.8759	1.90001	0.663241	-461.219	1.52374	-36.4325	0.944324
13	USV	TRUE	0.654836	18.1075	18.1115	0.004	71.1199	69.4129	71.877	2.46408	0.856957	-614.164	1.11484	-44.2628	0.925844
14	USV	TRUE	0.790882	18.3387	18.3411	0.0024	65.6123	65.0779	65.731	0.653129	0.237269	222.658	1.06785	-44.6447	0.944024
15	USV	TRUE	0.676949	29.6991	29.7455	0.0464	38.3832	31.9112	45.3894	13.4782	3.01919	-18.2717	5.00592	-102.127	0.154422
16	USV	TRUE	0.645774	30.0271	30.0295	0.0024	66.4694	66.2022	66.603	0.400784	0.146947	166.993	1.00302	-63.6148	0.821368
17	USV	TRUE	0.765935	117.136	117.139	0.0028	74.3785	74.0631	75.1764	1.11329	0.381814	-190.849	1.30604	-64.906	0.84982
18	USV	TRUE	0.610975	117.538	117.54	0.002	74.6569	73.5258	75.0487	1.52298	0.596144	-728.409	1.16064	-69.6492	0.787726
19	USV	TRUE	0.671762	125.263	125.268	0.0044	78.3517	73.9802	79.3166	5.33636	2.14298	-1369.03	1.19988	-58.1962	0.883157
20	USV	TRUE	0.638897	173.513	173.549	0.0368	42.3168	27.8218	51.4457	23.624	5.11558	95.5829	7.17546	-101.471	0.145652
21	USV	TRUE	0.620358	180.744	180.786	0.0416	107.704	99.4805	120.054	20.5736	4.96893	-97.5949	6.59735	-101.719	0.160477
22	USV	TRUE	0.713208	220.19	220.192	0.002	74.7812	74.7812	74.7812	1.42109e-14	4.76647e-15	-2.48638e-12	1	-57.6447	0.885344
23	USV	TRUE	0.636795	220.566	220.568	0.0024	74.4673	73.8216	74.6677	0.846099	0.300382	-250.49	1.14129	-54.0567	0.908618
24	USV	TRUE	0.658137	221.093	221.095	0.002	72.2159	71.637	73.5073	1.87032	0.71919	-935.162	1.031	-63.8633	0.844281
25	USV	TRUE	0.772775	221.483	221.486	0.0024	77.3858	77.1186	77.6529	0.534378	0.192398	-222.658	1	-55.8697	0.883242
26	USV	TRUE	0.659987	235.457	235.497	0.04	40.5355	28.6307	48.8629	20.2322	5.08025	-71.164	7.2452	-102.137	0.159865
27	USV	TRUE	0.61487	250.004	250.006	0.002	76.2355	76.1821	76.7877	0.605629	0.228506	-227.747	1.09972	-65.3896	0.814077
28	USV	TRUE	0.737283	250.003	250.413	0.41	71.0258	62.5495	76.5043	13.9548	4.67122	-26.6157	1.04782	-59.1318	0.537132
29	USV	TRUE	0.645696	250.505	250.509	0.004	69.8482	65.9591	71.8818	5.92269	2.4444	-1655.59	1.67847	-35.4271	0.851403
30	USV	TRUE	0.906637	250.689	250.691	0.0016	67.5098	67.1714	69.5226	2.35126	0.980098	-1402.74	1.12994	-57.4056	0.883057
31	USV	TRUE	0.738895	251.059	251.065	0.0056	70.3865	67.6775	74.2681	6.59067	2.58257	-1386.24	1.18184	-38.3194	0.885922
32	USV	TRUE	0.777326	251.288	251.29	0.0024	63.4172	62.5488	64.0184	1.46954	0.532002	-612.309	1.00509	-57.8516	0.88637
33	USV	TRUE	0.646563	251.693	251.7	0.0068	78.0014	77.3482	82.5065	5.15824	1.57682	577.401	1.27112	-36.1364	0.813264
34	USV	TRUE	0.80446	252.148	252.15	0.002	66.9249	66.435	67.388	0.952975	0.366077	-488.574	1.00178	-33.5158	0.920086
35	USV	TRUE	0.912705	252.568	252.571	0.0024	66.3786	66.1783	67.1134	0.935162	0.354547	389.651	1.03377	-47.7952	0.92161
36	USV	TRUE	0.687091	252.776	252.778	0.0028	64.3896	64.0927	64.6864	0.593754	0.201156	-204.986	1.00077	-63.9317	0.74652
37	USV	TRUE	0.938614	252.972	252.976	0.0036	66.3802	65.5352	66.6536	1.11838	0.398539	297.532	1.0285	-47.575	0.920419
38	USV	TRUE	0.772574	253.204	253.206	0.002	69.3563	69.2583	69.6591	0.400784	0.153333	176.854	1.03234	-38.17	0.950516
39	USV	TRUE	0.664448	253.428	253.43	0.002	66.6933	66.1768	68.1451	1.96829	0.796438	1019.14	1.0732	-59.7264	0.871098
40	USV	TRUE	0.776239	254.866	254.87	0.0048	68.0966	67.2728	68.6088	1.33595	0.434293	-276.895	1.00679	-71.8393	0.704151
41	USV	TRUE	0.649411	257.014	257.059	0.0448	37.1511	28.5565	43.8308	15.2743	3.81099	51.8401	5.3326	-102.843	0.163251
42	USV	TRUE	0.735479	259.202	259.205	0.0028	73.5195	72.7625	73.8238	1.06133	0.392666	-355.192	1.10367	-58.7198	0.890333
43	USV	TRUE	0.690691	259.419	259.42	0.0016	97.5074	97.5074	97.5074	1.42109e-14	2.3499e-15	1.54194e-12	1	-77.1092	0.652201
44	USV	TRUE	0.704808	260.105	260.107	0.002	71.3157	71.1376	72.6873	1.5497	0.607512	-716.321	1.12105	-64.0181	0.801518
45	USV	TRUE	0.756361	260.329	260.331	0.0024	73.4888	71.5517	73.7783	2.22658	0.834496	-862.798	1.15474	-57.2203	0.898832
46	USV	TRUE	0.743928	260.571	260.572	0.0016	69.4196	69.4196	69.4196	1.42109e-14	8.70234e-15	1.19162e-11	1	-49.3302	0.925452
47	USV	TRUE	0.871309	260.86	260.863	0.0028	69.1167	67.9514	69.7475	1.7961	0.69774	698.014	1.03549	-56.5388	0.897474
48	USV	TRUE	0.616282	267.315	267.355	0.04	46.9625	32.2226	59.4907	27.2681	6.62856	27.5696	9.93112	-100.319	0.153303
49	USV	TRUE	0.85695	267.598	267.601	0.0032	78.9716	78.6377	80.8865	2.24884	0.741988	-463.87	1.36734	-36.3633	0.935272
50	USV	TRUE	0.954798	267.821	267.824	0.0028	78.0288	78.0288	78.0288	1.42109e-14	6.29829e-15	-3.20212e-12	1	-39.9375	0.93631
51	USV	TRUE	0.963747	268.037	268.041	0.0044	78.7468	77.7414	80.3096	2.56816	0.805711	310.521	1.53423	-40.1648	0.930641
52	USV	TRUE	0.955735	268.282	268.285	0.0028	72.992	72.1533	73.4299	1.27657	0.460996	462.987	1.0132	-46.8889	0.887856
53	USV	TRUE	0.773512	268.497	268.499	0.0016	67.7153	67.4659	67.7865	0.320627	0.129065	155.86	1.04572	-50.7956	0.919785
54	USV	TRUE	0.625982	282.076	282.151	0.0752	44.1574	29.1058	55.3942	26.2884	5.83188	48.6012	7.93201	-101.377	0.151467
55	USV	TRUE	0.665288	282.63	282.632	0.002	111.515	111.052	112.005	0.952975	0.366077	-488.574	1.00178	-73.6703	0.540052
56	USV	TRUE	0.627943	316.344	316.346	0.002	74.2469	72.4478	74.8881	2.44033	0.979186	-1237.98	1.11928	-50.5831	0.926758
57	USV	TRUE	0.630342	316.546	316.547	0.0016	72.9937	71.8715	73.1807	1.30923	0.530841	-701.372	1.21969	-59.7786	0.875071
58	USV	TRUE	0.937156	316.959	316.961	0.002	74.2484	72.2311	75.001	2.76986	1.05891	-1360.76	1.03087	-54.7411	0.923869
59	USV	TRUE	0.948481	317.346	317.351	0.0052	76.5287	75.9424	76.6178	0.675395	0.254319	138.488	1.01272	-57.1782	0.842179
60	USV	TRUE	0.683723	317.609	317.613	0.004	67.0911	63.8032	67.7665	3.96331	1.41218	-1002.13	1.082	-39.0512	0.941419
61	USV	TRUE	0.616785	318.473	318.542	0.0688	39.7043	28.7347	51.8317	23.097	5.90402	-77.5171	7.47289	-100.962	0.160891
62	USV	TRUE	0.821092	327.535	327.549	0.014	78.8336	77.8168	79.175	1.35821	0.322456	11.2571	1.04785	-57.6255	0.864461
63	USV	TRUE	0.717922	327.902	327.906	0.0036	76.2481	74.092	76.6303	2.5383	0.934744	-674.945	1.20796	-61.405	0.883616
64	USV	TRUE	0.730274	353.543	353.567	0.024	38.5167	28.1854	47.1856	19.0001	5.37425	263.769	6.90355	-99.3567	0.163437
65	USV	TRUE	0.792118	353.692	353.694	0.002	65.3307	64.9566	65.5088	0.552191	0.204606	-197.847	1.10035	-54.0914	0.926957
66	USV	TRUE	0.758073	353.967	354.045	0.0784	43.7121	27.9999	59.9216	31.9217	8.04559	-8.45634	7.56347	-100.886	0.156824
67	USV	TRUE	0.659968	367.977	367.981	0.0036	75.2937	74.508	75.461	0.953047	0.356908	-277.753	1.00463	-72.3348	0.698591
68	USV	TRUE	0.705827	377.743	377.745	0.0016	68.9912	68.9912	68.9912	4.26326e-14	1.50729e-14	2.78044e-11	1	-56.3808	0.887956
69	USV	TRUE	0.80354	399.13	399.132	0.002	73.5858	71.8669	74.9752	3.1083	1.34809	-1759.63	1.03613	-65.7676	0.865141
70	USV	TRUE	0.829275	399.562	399.57	0.008	74.4967	73.4428	74.8678	1.42501	0.322418	-61.279	1.07115	-63.7463	0.774817
71	USV	TRUE	0.663156	414.298	414.299	0.0016	70.4779	70.3086	71.4843	1.17563	0.490049	-701.372	1.10925	-70.8767	0.752524
72	USV	TRUE	0.659973	437.818	437.858	0.04	54.2512	32.1191	73.4146	41.2956	10.2046	10.8271	13.9566	-100.647	0.158815
73	USV	TRUE	0.723301	508.49	508.493	0.0024	80.4011	79.9186	83.0729	3.15432	1.18635	1252.45	1.12988	-77.1133	0.560823
74	USV	TRUE	0.876836	508.677	508.733	0.0564	77.3634	74.8666	77.8615	2.99495	1.03257	-34.7182	1.01437	-71.563	0.684361
75	USV	TRUE	0.604028	523.518	523.559	0.0416	49.991	28.2003	63.0982	34.8979	7.56967	-62.5866	11.2034	-101.666	0.151546
76	USV	TRUE	0.825037	537.32	537.322	0.0016	75.7543	74.3738	78.7379	4.36409	1.76533	-2727.56	1.00764	-52.2748	0.924839
77	USV	TRUE	0.777381	537.522	537.525	0.0028	75.6486	75.181	76.9846	1.80353	0.680057	-662.672	1.07164	-54.3165	0.887217
78	USV	TRUE	0.745254	546.713	546.714	0.0016	66.7461	65.4903	67.1113	1.62095	0.673737	-1013.09	1.05317	-62.8243	0.863589
79	USV	TRUE	0.629214	546.971	546.973	0.002	76.3653	75.586	77.1446	1.5586	0.583176	779.302	1	-69.6397	0.784146
80	USV	TRUE	0.767204	581.827	581.83	0.0028	77.3135	77.1948	78.2635	1.06876	0.356517	268.603	1.13869	-60.2321	0.853024
81	USV	TRUE	0.709089	582.074	582.078	0.004	72.5049	65.2611	75.2584	9.99733	4.05262	-2943.13	1.04234	-50.1023	0.882552
82	USV	TRUE	0.709324	582.201	582.243	0.0416	40.7582	26.137	45.3894	19.2525	3.89642	-92.0925	4.15425	-96.8764	0.199247
