# Supplementary material for: Bazedoxifene reverses sexually dimorphic autistic-like abnormalities in biallelic MDGA1-mutant mice
Source: EMBO Mol Med. 2026 Mar 20;18(4):1358–98. doi: 10.1038/s44321-026-00402-y (PMC13084050; doi:10.1038/s44321-026-00402-y)
Supplement: Supplementary file 18 — Source data Fig. 4 [file 44321_2026_402_MOESM18_ESM.zip › Panel C/Batch2/P12/P12_homo_785.xlsx]

## Sheet: Sheet1
ID	Label	Accepted	Score	Begin Time (s)	End Time (s)	Call Length (s)	Principal Frequency (kHz)	Low Freq (kHz)	High Freq (kHz)	Delta Freq (kHz)	Frequency Standard Deviation (kHz)	Slope (kHz/s)	Sinuosity	Mean Power (dB/Hz)	Tonality
1	USV	TRUE	0.603406	11.57	11.5716	0.0016	91.8737	89.8164	95.178	5.3616	2.13932	-3351	1.00183	-75.6359	0.652675
2	USV	TRUE	0.667867	15.8493	15.8521	0.0028	93.0778	89.7899	94.8962	5.10628	1.91709	1926.17	1.01828	-71.1278	0.71561
3	USV	TRUE	0.677335	16.0357	16.0381	0.0024	95.319	92.7807	96.0167	3.23596	1.1647	1057.62	1.4346	-69.0627	0.708349
4	USV	TRUE	0.761592	19.9534	19.9566	0.0032	67.1761	65.5285	67.7179	2.18947	0.73537	372.642	1.62444	-70.2653	0.721096
5	USV	TRUE	0.610599	20.6745	20.6789	0.0044	98.0082	95.8077	99.1206	3.31289	1.08391	322.818	1.84359	-74.965	0.646865
6	USV	TRUE	0.910578	21.7177	21.7357	0.018	61.6166	60.5479	64.1681	3.62021	1.13505	-157.141	1.08317	-70.0099	0.660576
7	USV	TRUE	0.894774	21.8789	21.8805	0.0016	70.7543	70.5049	70.8255	0.320627	0.129065	-155.86	1.04572	-66.2286	0.712557
8	USV	TRUE	0.779661	23.8215	23.8243	0.0028	94.1169	91.6231	94.577	2.95392	1.03804	864.124	1.31329	-74.023	0.608414
9	USV	TRUE	0.686418	34.1143	34.1187	0.0044	71.1244	70.4045	71.9631	1.5586	0.524598	362.013	1.00864	-66.259	0.727884
10	USV	TRUE	0.72413	35.9871	35.9895	0.0024	87.7364	86.8012	88.538	1.73673	0.62591	-723.637	1.00096	-70.9912	0.680241
11	USV	TRUE	0.652578	36.2146	36.217	0.0024	82.2175	76.8737	88.5633	11.6895	4.21386	-4870.64	1.00012	-73.3441	0.676147
12	USV	TRUE	0.879959	36.5246	36.5726	0.048	67.5824	64.5964	87.0688	22.4724	4.41644	403.008	1.0943	-62.5357	0.780292
13	USV	TRUE	0.664344	36.7494	36.751	0.0016	92.5661	89.8675	94.7304	4.86284	1.92627	-3039.28	1.00045	-77.1134	0.641408
14	USV	TRUE	0.940432	36.8954	36.9046	0.0092	66.205	64.9624	68.0128	3.05041	0.862363	275.308	1.01665	-70.5759	0.654328
15	USV	TRUE	0.666244	40.3771	40.4319	0.0548	71.3743	63.6711	79.0893	15.4181	7.87648	279.348	1.00978	-77.0952	0.471728
16	USV	TRUE	0.614554	42.9785	42.9805	0.002	81.7494	79.4472	83.8291	4.3819	1.64945	-2203.04	1.0002	-70.4216	0.700709
17	USV	TRUE	0.778564	43.3525	43.3549	0.0024	95.5327	93.8627	95.9037	2.04103	0.773092	-834.966	1.08467	-71.4264	0.674881
18	USV	TRUE	0.868818	43.6997	43.7025	0.0028	68.2465	68.0758	68.343	0.267189	0.108283	2.48803e-12	1.03789	-65.0419	0.800199
