# Supplementary material for: Bazedoxifene reverses sexually dimorphic autistic-like abnormalities in biallelic MDGA1-mutant mice
Source: EMBO Mol Med. 2026 Mar 20;18(4):1358–98. doi: 10.1038/s44321-026-00402-y (PMC13084050; doi:10.1038/s44321-026-00402-y)
Supplement: Supplementary file 18 — Source data Fig. 4 [file 44321_2026_402_MOESM18_ESM.zip › Panel C/Batch2/P12/P12_homo_787.xlsx]

## Sheet: Sheet1
ID	Label	Accepted	Score	Begin Time (s)	End Time (s)	Call Length (s)	Principal Frequency (kHz)	Low Freq (kHz)	High Freq (kHz)	Delta Freq (kHz)	Frequency Standard Deviation (kHz)	Slope (kHz/s)	Sinuosity	Mean Power (dB/Hz)	Tonality
1	USV	TRUE	0.604425	13.3411	13.3427	0.0016	99.5882	99.4902	99.8643	0.374065	0.153618	-233.791	1.01068	-68.1466	0.790291
2	USV	TRUE	0.670781	38.0777	38.0793	0.0016	101.667	100.616	102.362	1.74564	0.695034	-1091.02	1.00602	-79.5902	0.648793
3	USV	TRUE	0.616859	64.0134	64.063	0.0496	59.4516	31.7382	75.1935	43.4553	7.88032	-73.298	10.78	-100.944	0.159269
4	USV	TRUE	0.776153	108.669	108.676	0.0064	78.8184	78.0836	79.0707	0.987116	0.331317	97.2763	1.06664	-63.1002	0.845222
5	USV	TRUE	0.639341	126.007	126.01	0.0028	74.4751	73.9482	74.8685	0.920318	0.319888	-325.151	1.0024	-67.4049	0.797814
6	USV	TRUE	0.640052	126.577	126.58	0.0024	65.7778	61.4359	66.6684	5.23245	1.9756	-2115.25	1.09211	-59.0424	0.881427
7	USV	TRUE	0.663968	126.844	126.884	0.04	39.5707	31.169	49.4121	18.2431	4.52196	-40.0334	6.32496	-100.969	0.1544
8	USV	TRUE	0.760527	126.95	126.952	0.0016	60.4152	59.8897	60.7625	0.872818	0.347517	-545.511	1.00577	-70.7912	0.780764
9	USV	TRUE	0.684322	127.545	127.548	0.0028	66.2162	64.2939	66.669	2.37501	0.858426	-819.946	1.06805	-39.6095	0.944586
10	USV	TRUE	0.72659	128.829	128.831	0.0024	101.781	101.38	102.316	0.935162	0.33784	-389.651	1.00212	-68.5533	0.614446
11	USV	TRUE	0.685774	129.808	129.809	0.0016	101.664	101.29	102.038	0.74813	0.295724	-467.581	1	-71.208	0.768838
12	USV	TRUE	0.692074	130.366	130.371	0.0052	78.5305	77.9145	78.8794	0.96485	0.302384	47.4677	1.09301	-69.4511	0.663109
13	USV	TRUE	0.63344	136.63	136.633	0.0036	112.773	111.252	114.035	2.78322	0.951088	-784.25	1.00162	-81.9846	0.532424
14	USV	TRUE	0.603068	137.054	137.056	0.002	110.871	109.589	111.824	2.23548	0.86828	-1154	1.00701	-80.6147	0.650257
15	USV	TRUE	0.646161	137.473	137.476	0.0032	76.8052	75.7736	77.3693	1.59571	0.535832	-480.879	1.01376	-70.7337	0.627508
16	USV	TRUE	0.62974	179.455	179.459	0.004	77.0094	76.4157	77.3657	0.950006	0.302922	-57.0139	1.13907	-64.6436	0.783427
17	USV	TRUE	0.613769	227.138	227.189	0.0512	86.5663	28.0222	118.332	90.3099	14.269	211.875	18.6093	-99.9522	0.161604
18	USV	TRUE	0.901194	237.07	237.077	0.0076	74.5495	73.3769	75.032	1.65509	0.50126	-206.586	1.01323	-62.3521	0.849306
19	USV	TRUE	0.632914	300.452	300.495	0.0432	84.2703	41.8912	114.478	72.5864	14.6248	314.524	18.3138	-99.6786	0.158781
20	USV	TRUE	0.631604	402.712	402.752	0.04	43.3262	31.8296	55.2903	23.4607	5.57335	-97.112	8.5746	-101.506	0.162026
21	USV	TRUE	0.713677	403.093	403.17	0.0768	43.4597	27.2354	61.7177	34.4822	7.54236	-112.889	8.53876	-101.417	0.152986
22	USV	TRUE	0.62412	456.347	456.387	0.04	49.2224	32.5231	60.3107	27.7877	5.85372	-102.455	7.5134	-101.717	0.149298
23	USV	TRUE	0.652674	490.418	490.458	0.04	41.4855	30.0409	50.377	20.3361	4.69525	-76.5986	6.68161	-101.528	0.152864
24	USV	TRUE	0.668379	504.263	504.301	0.0384	42.7176	29.8331	56.27	26.4369	5.89325	140.051	7.51525	-101.576	0.148881
