# Supplementary material for: Bazedoxifene reverses sexually dimorphic autistic-like abnormalities in biallelic MDGA1-mutant mice
Source: EMBO Mol Med. 2026 Mar 20;18(4):1358–98. doi: 10.1038/s44321-026-00402-y (PMC13084050; doi:10.1038/s44321-026-00402-y)
Supplement: Supplementary file 18 — Source data Fig. 4 [file 44321_2026_402_MOESM18_ESM.zip › Panel C/Batch2/P12/P12_homo_788.xlsx]

## Sheet: Sheet1
ID	Label	Accepted	Score	Begin Time (s)	End Time (s)	Call Length (s)	Principal Frequency (kHz)	Low Freq (kHz)	High Freq (kHz)	Delta Freq (kHz)	Frequency Standard Deviation (kHz)	Slope (kHz/s)	Sinuosity	Mean Power (dB/Hz)	Tonality
1	USV	TRUE	0.682473	32.9345	32.9397	0.0052	85.9762	85.5883	87.3558	1.7675	0.589319	-340.945	1.00007	-76.5165	0.482234
2	USV	TRUE	0.732447	43.8265	43.8341	0.0076	67.2989	66.4602	67.7368	1.27657	0.403035	-23.326	1.10189	-62.5705	0.812025
3	USV	TRUE	0.959505	44.0153	44.0289	0.0136	58.62	55.243	60.7852	5.54223	1.74473	-411.81	1.01358	-66.1926	0.770216
4	USV	TRUE	0.605107	44.3596	44.3612	0.0016	94.898	94.898	94.898	1.42109e-14	6.40475e-15	7.60486e-12	1	-72.4051	0.612698
5	USV	TRUE	0.746777	45.9331	45.9355	0.0024	74.6697	73.5342	74.7959	1.26173	0.472095	-473.147	1.12835	-64.684	0.805807
6	USV	TRUE	0.663688	46.1175	46.1275	0.01	84.3402	78.8034	91.725	12.9216	3.99668	-1286.2	1.04687	-65.3208	0.731951
7	USV	TRUE	0.896809	46.1225	46.3025	0.18	82.9232	82.3906	86.7531	4.36252	1.95376	-23.8089	1.00345	-64.5433	0.659569
8	USV	TRUE	0.826981	46.2915	46.2987	0.0072	83.1059	82.141	83.4473	1.30626	0.409586	-138.803	1.03991	-59.7618	0.840525
9	USV	TRUE	0.844818	46.7051	46.7203	0.0152	80.2498	74.8355	82.9142	8.07877	2.44703	-549.186	1.01619	-64.1164	0.706921
10	USV	TRUE	0.858599	46.9491	46.9803	0.0312	80.2322	73.3938	83.9809	10.5871	2.61357	-276.977	1.032	-52.882	0.843694
11	USV	TRUE	0.752722	47.1642	47.2002	0.036	65.7015	60.9391	90.6856	29.7465	10.6288	788.941	1.35206	-53.2433	0.875556
