# Supplementary material for: Bazedoxifene reverses sexually dimorphic autistic-like abnormalities in biallelic MDGA1-mutant mice
Source: EMBO Mol Med. 2026 Mar 20;18(4):1358–98. doi: 10.1038/s44321-026-00402-y (PMC13084050; doi:10.1038/s44321-026-00402-y)
Supplement: Supplementary file 18 — Source data Fig. 4 [file 44321_2026_402_MOESM18_ESM.zip › Panel C/Batch2/P12/P12_homo_789.xlsx]

## Sheet: Sheet1
ID	Label	Accepted	Score	Begin Time (s)	End Time (s)	Call Length (s)	Principal Frequency (kHz)	Low Freq (kHz)	High Freq (kHz)	Delta Freq (kHz)	Frequency Standard Deviation (kHz)	Slope (kHz/s)	Sinuosity	Mean Power (dB/Hz)	Tonality
1	USV	TRUE	0.805754	27.8348	27.8536	0.0188	60.3656	58.8589	63.638	4.77908	1.17678	-203.384	1.07769	-79.0815	0.585133
2	USV	TRUE	0.945502	27.9804	27.9848	0.0044	66.5859	66.1183	66.8902	0.77188	0.23452	-158.559	1.01043	-63.3275	0.718225
3	USV	TRUE	0.756283	28.1696	28.1712	0.0016	94.3881	91.6004	95.2163	3.61596	1.50098	-2259.98	1.03071	-71.7273	0.790778
4	USV	TRUE	0.914681	28.3228	28.3288	0.006	101.184	96.9533	102.542	5.58871	1.94485	-986.024	1.04911	-74.6776	0.714375
5	USV	TRUE	0.862591	36.111	36.1142	0.0032	65.6775	65.3509	65.915	0.564066	0.20164	-182.456	1.00277	-69.7801	0.763281
6	USV	TRUE	0.882865	36.2686	36.2702	0.0016	66.9372	66.6878	67.1866	0.498753	0.197149	-311.721	1	-75.7223	0.655802
7	USV	TRUE	0.784425	52.2862	52.2926	0.0064	94.0964	92.998	94.3042	1.30626	0.456266	-210.015	1.01988	-65.8499	0.80829
8	USV	TRUE	0.744186	52.4534	52.459	0.0056	89.9666	89.1576	90.2338	1.07618	0.340795	-166.264	1.03848	-61.2877	0.86639
9	USV	TRUE	0.738839	52.6142	52.6158	0.0016	91.7403	90.2173	93.0851	2.86783	1.13437	-1792.39	1.00032	-74.8956	0.694065
10	USV	TRUE	0.649531	52.7678	52.7718	0.004	102.769	100.862	103.979	3.11721	1.04351	-779.302	1.01134	-67.9696	0.796924
11	USV	TRUE	0.863363	66.7252	66.7272	0.002	83.9904	82.2225	85.0993	2.87674	1.12472	-1486.72	1.01206	-56.9669	0.921176
12	USV	TRUE	0.776983	66.8584	66.86	0.0016	68.2388	67.838	68.4615	0.623441	0.249933	-389.651	1.00816	-71.249	0.76262
13	USV	TRUE	0.651302	67.0268	67.0292	0.0024	94.7961	93.8609	96.0652	2.20431	0.796673	-918.463	1.00367	-77.9197	0.60352
14	USV	TRUE	0.654978	68.6995	68.7023	0.0028	89.1	87.7418	90.5918	2.85002	1.00821	-1028.47	1.00068	-79.7419	0.613588
15	USV	TRUE	0.845449	68.8775	68.8803	0.0028	106.107	105.707	106.375	0.667973	0.246149	-249.165	1.00352	-75.5324	0.630826
16	USV	TRUE	0.838734	69.0435	69.0463	0.0028	95.1668	94.3726	95.3227	0.950006	0.346573	-325.151	1.04488	-75.3186	0.669188
17	USV	TRUE	0.749969	69.4822	69.4838	0.0016	94.2235	94.2235	94.2235	1.42109e-14	7.10543e-15	8.28336e-12	1	-74.0614	0.557845
18	USV	TRUE	0.790241	72.9468	72.9516	0.0048	88.0804	86.0988	90.2328	4.13401	1.30595	-837.005	1.0032	-72.9496	0.671888
19	USV	TRUE	0.624759	73.1148	73.12	0.0052	102.447	100.911	103.954	3.04299	0.880476	-516.354	1.04027	-78.1732	0.610091
20	USV	TRUE	0.921913	79.7227	79.7299	0.0072	102.601	100.634	103.411	2.77712	0.803198	-339.207	1.0715	-68.9071	0.776365
21	USV	TRUE	0.640328	81.9945	81.9965	0.002	104.509	104.411	104.812	0.400784	0.153333	-176.854	1.03234	-80.984	0.478499
22	USV	TRUE	0.614348	89.0228	89.0644	0.0416	83.5991	53.8224	109.902	56.08	13.3449	132.516	20.035	-99.7947	0.156937
23	USV	TRUE	0.772418	89.5075	89.5099	0.0024	73.0668	72.4359	73.3711	0.935162	0.354547	-83.4966	1.38715	-65.6083	0.849769
24	USV	TRUE	0.702562	93.926	93.932	0.006	92.5306	92.1224	92.7978	0.675395	0.220884	-59.2662	1.02875	-60.2451	0.866599
25	USV	TRUE	0.834551	96.4708	96.6658	0.195	86.4961	62.9981	95.6136	32.6155	12.2938	89.3528	1.06731	-73.0507	0.666959
26	USV	TRUE	0.698088	96.469	96.4866	0.0176	89.9524	64.0873	93.3625	29.2751	8.48925	1291.85	1.45872	-68.0344	0.788232
27	USV	TRUE	0.651268	96.6646	96.6666	0.002	93.8468	93.0675	95.2852	2.21767	0.861894	-1133.01	1.01961	-64.8822	0.85765
28	USV	TRUE	0.958508	104.415	104.432	0.0172	59.5157	58.6547	59.5899	0.935162	0.26934	18.2828	1.02376	-61.4115	0.720495
29	USV	TRUE	0.879475	104.585	104.587	0.0024	86.5258	84.5887	87.795	3.20627	1.16271	-1335.95	1.0056	-67.36	0.790303
30	USV	TRUE	0.63559	104.73	104.734	0.0048	88.8982	86.1521	91.6443	5.49222	1.80168	-1156.51	1.00013	-70.868	0.803636
31	USV	TRUE	0.634411	104.918	104.92	0.002	94.5993	93.4726	95.7259	2.2533	0.881729	-1175	1.00412	-72.2345	0.763391
32	USV	TRUE	0.615049	119.572	119.575	0.0028	94.3207	92.8734	96.1688	3.29533	1.12592	-1145.1	1.00334	-64.8442	0.876077
33	USV	TRUE	0.659758	159.246	159.27	0.024	47.4227	35.2359	57.4868	22.2509	5.41033	-9.24993	5.81531	-100.834	0.150507
34	USV	TRUE	0.670532	161.995	162.032	0.0368	36.8542	28.6604	46.0723	17.4118	4.33767	20.6586	5.27665	-102.151	0.148824
35	USV	TRUE	0.865757	162.46	162.466	0.006	65.3509	64.0075	65.8885	1.88097	0.605588	-286.188	1.03186	-66.9647	0.8402
36	USV	TRUE	0.630068	176.402	176.406	0.0036	84.9778	83.9165	86.5438	2.62736	0.92986	-762.884	1.00919	-81.2009	0.534715
37	USV	TRUE	0.851337	191.303	191.311	0.008	68.0314	65.7551	68.3305	2.57541	0.751419	-261.099	1.08584	-69.2457	0.783715
38	USV	TRUE	0.934981	191.463	191.486	0.0228	70.1784	67.6549	71.0839	3.42893	0.980393	-136.902	1.02162	-61.3583	0.782107
39	USV	TRUE	0.843961	191.619	191.623	0.0044	69.7309	69.2262	69.9164	0.690239	0.263677	-172.183	1.01581	-72.5913	0.699943
40	USV	TRUE	0.899113	191.77	191.789	0.0184	69.3788	68.0651	69.7202	1.65509	0.410372	-44.9382	1.02106	-62.5099	0.857024
41	USV	TRUE	0.775463	191.924	191.932	0.0076	69.0093	67.0054	69.3508	2.34533	0.743866	-283.93	1.05625	-69.4801	0.655916
42	USV	TRUE	0.784352	205.043	205.052	0.0096	91.9093	86.9342	93.0415	6.10728	2.39133	-667.029	1.03435	-66.2846	0.834625
43	USV	TRUE	0.767781	205.216	205.22	0.0036	100.186	95.9924	101.603	5.61097	1.92342	-1529.59	1.02923	-73.3348	0.733154
44	USV	TRUE	0.794855	211.493	211.5	0.0072	66.5087	65.5036	66.5266	1.023	0.376265	-143.841	1.0116	-70.5102	0.764296
45	USV	TRUE	0.624926	220.263	220.268	0.0048	103.474	102.031	103.794	1.76276	0.693643	-378.747	1.01021	-82.4702	0.486116
46	USV	TRUE	0.604134	221.62	221.631	0.0108	94.5526	93.8499	95.38	1.53011	0.532941	-3.0223	1.06584	-80.485	0.495105
47	USV	TRUE	0.670188	221.811	221.819	0.008	94.288	90.9082	97.6251	6.71684	2.44403	-858.038	1.00332	-84.4619	0.491209
48	USV	TRUE	0.908061	221.997	222.001	0.0036	94.6715	93.2094	95.7329	2.52345	0.943073	-771.655	1.01766	-77.4871	0.653128
49	USV	TRUE	0.70424	240.056	240.061	0.0048	86.5777	83.501	88.3568	4.85579	1.87671	-1003.9	1.00074	-73.5103	0.757663
50	USV	TRUE	0.608765	240.226	240.233	0.0068	88.7758	85.9407	90.9059	4.96527	1.54303	-719.023	1.00676	-71.4318	0.78282
51	USV	TRUE	0.737325	245.198	245.201	0.0032	86.6034	85.4159	87.2343	1.81837	0.621551	-559.737	1.01212	-73.5887	0.719287
52	USV	TRUE	0.762056	252.994	252.998	0.004	93.3571	92.2144	93.7738	1.55942	0.555207	-399.538	1.00822	-74.0615	0.642541
53	USV	TRUE	0.828912	253.356	253.368	0.0112	90.0333	88.732	90.3561	1.6241	0.544567	125.936	1.03497	-72.8795	0.660446
54	USV	TRUE	0.613785	271.931	271.935	0.004	87.2838	85.2502	89.0206	3.77034	1.28842	-969.91	1.00282	-79.8474	0.593509
55	USV	TRUE	0.723392	272.131	272.138	0.0072	86.1162	82.0899	88.3214	6.23152	2.4448	-885.111	1.001	-78.7866	0.63171
56	USV	TRUE	0.744057	277.318	277.327	0.0088	66.8666	64.4767	67.2525	2.7758	0.881	-327.285	1.06746	-64.9871	0.763346
57	USV	TRUE	0.687021	277.487	277.489	0.0016	65.4673	64.9419	65.8147	0.872818	0.347517	-545.511	1.00577	-78.0631	0.63624
58	USV	TRUE	0.644736	286.84	286.846	0.0056	89.7945	86.603	92.83	6.22699	1.97233	-1102.29	1.00052	-71.1033	0.772824
59	USV	TRUE	0.830843	287.032	287.036	0.0032	92.4787	90.9053	94.0818	3.17658	1.08071	-986.497	1.00012	-71.7894	0.731259
60	USV	TRUE	0.612607	287.45	287.456	0.0052	93.4437	90.8905	95.9745	5.08402	1.60645	-959.793	1.00101	-72.1646	0.772654
61	USV	TRUE	0.604514	287.844	287.848	0.004	99.6006	99.2154	100.808	1.59248	0.746439	-394.893	1.00122	-84.3611	0.438699
62	USV	TRUE	0.903292	304.529	304.531	0.0016	60.312	60.0359	60.41	0.374065	0.153618	233.791	1.01068	-70.0753	0.7199
63	USV	TRUE	0.686109	304.701	304.703	0.0016	62.3603	59.1541	64.1416	4.98753	1.99946	-3117.21	1.00331	-75.6284	0.71259
64	USV	TRUE	0.613749	304.935	304.937	0.0024	100.785	99.7827	101.453	1.66993	0.605239	-695.805	1.00647	-80.2597	0.596752
65	USV	TRUE	0.888556	311.31	311.313	0.0032	81.6337	80.6169	82.8584	2.24142	0.826257	-749.923	1.01162	-73.6511	0.598421
66	USV	TRUE	0.634747	320.088	320.09	0.0024	92.6882	92.0203	93.1558	1.13555	0.410963	-473.147	1.00398	-75.0415	0.671824
67	USV	TRUE	0.692862	320.449	320.456	0.0072	98.0105	95.3343	100.498	5.16339	2.3847	-735.142	1.00181	-77.4326	0.652554
68	USV	TRUE	0.789305	326.091	326.097	0.006	80.6144	79.3898	82.1524	2.76268	0.791154	-418.291	1.01018	-69.1273	0.720374
69	USV	TRUE	0.860271	326.243	326.25	0.0072	100.374	96.2933	100.733	4.44023	1.32642	-465.726	1.14265	-77.6103	0.575415
70	USV	TRUE	0.698867	333.019	333.021	0.0024	72.1333	71.4198	72.6162	1.19648	0.455794	-492.578	1.00292	-65.3529	0.759715
71	USV	TRUE	0.838435	333.181	333.189	0.0084	67.9001	65.0352	69.8298	4.79456	1.43332	-548.409	1.00983	-70.8727	0.782871
72	USV	TRUE	0.724409	343.16	343.164	0.0044	92.2149	91.4133	92.7121	1.29884	0.455032	-312.707	1.00609	-81.5378	0.502746
73	USV	TRUE	0.693212	443.659	443.665	0.006	85.0613	82.1816	87.6664	5.4848	1.77277	-930.196	1.00235	-70.1716	0.801206
74	USV	TRUE	0.720575	516.698	516.715	0.0168	66.4702	58.1651	70.7675	12.6024	3.65017	-706.674	1.03347	-67.9592	0.807046
