# Supplementary material for: Bazedoxifene reverses sexually dimorphic autistic-like abnormalities in biallelic MDGA1-mutant mice
Source: EMBO Mol Med. 2026 Mar 20;18(4):1358–98. doi: 10.1038/s44321-026-00402-y (PMC13084050; doi:10.1038/s44321-026-00402-y)
Supplement: Supplementary file 18 — Source data Fig. 4 [file 44321_2026_402_MOESM18_ESM.zip › Panel C/Batch2/P12/P12_homo_790.xlsx]

## Sheet: Sheet1
ID	Label	Accepted	Score	Begin Time (s)	End Time (s)	Call Length (s)	Principal Frequency (kHz)	Low Freq (kHz)	High Freq (kHz)	Delta Freq (kHz)	Frequency Standard Deviation (kHz)	Slope (kHz/s)	Sinuosity	Mean Power (dB/Hz)	Tonality
1	USV	TRUE	0.721717	36.6258	36.6302	0.0044	83.1365	60.1236	107.44	47.3164	19.3775	11671.8	1.40508	-73.1556	0.579447
2	USV	TRUE	0.622732	56.0796	56.1212	0.0416	50.4228	41.1899	61.9713	20.7814	4.44298	-3.52514	5.90922	-100.828	0.165581
3	USV	TRUE	0.717564	84.128	84.136	0.008	92.4684	90.4868	92.6179	2.13107	0.920345	-271.94	1.00878	-78.8552	0.546011
4	USV	TRUE	0.806217	84.2899	84.2963	0.0064	69.9148	69.4398	70.1226	0.682817	0.247286	86.9074	1.03129	-70.9874	0.721202
5	USV	TRUE	0.72122	84.4759	84.4795	0.0036	70.709	70.1078	70.7461	0.638285	0.212122	-142.366	1.03223	-68.2146	0.636201
6	USV	TRUE	0.709976	84.9015	84.9431	0.0416	44.6473	29.2542	54.2364	24.9822	5.22522	76.4634	6.46863	-100.699	0.156979
7	USV	TRUE	0.97873	98.6213	98.6429	0.0216	59.0007	54.4049	80.8884	26.4835	9.83692	1068.52	1.46375	-74.1959	0.667643
8	USV	TRUE	0.824845	98.7893	98.8025	0.0132	64.345	63.7068	65.8294	2.12267	0.587814	-113.316	1.03128	-64.8087	0.783447
9	USV	TRUE	0.825704	99.0349	99.0413	0.0064	62.4302	54.3403	63.113	8.77271	2.76833	-1171.18	1.13768	-59.3086	0.870467
10	USV	TRUE	0.602869	141.104	141.109	0.0044	80.377	79.4196	81.275	1.85548	0.66211	-457.253	1.00772	-76.2749	0.603872
11	USV	TRUE	0.936338	161.265	161.272	0.0068	85.8473	83.925	91.2876	7.36255	2.33695	-1050.79	1.04141	-64.8382	0.84985
12	USV	TRUE	0.614079	178.218	178.222	0.004	81.5344	81.1188	81.7645	0.645707	0.23396	-170.873	1.00957	-77.2352	0.558939
13	USV	TRUE	0.620185	241.77	241.812	0.0416	53.5869	28.9906	68.8909	39.9002	8.89008	-99.4165	11.7505	-100.592	0.151348
14	USV	TRUE	0.610981	260.366	260.406	0.04	55.6045	43.0911	69.7061	26.615	5.43283	64.7069	7.91084	-100.961	0.150521
15	USV	TRUE	0.644692	459.863	459.945	0.0816	57.027	32.8464	73.6076	40.7612	9.37485	-23.5692	10.0371	-100.188	0.166762
16	USV	TRUE	0.630452	460.788	460.868	0.08	52.1879	30.3823	70.4904	40.1081	8.42974	-88.0524	11.8909	-99.5139	0.164497
17	USV	TRUE	0.618647	461.458	461.501	0.0432	51.4606	30.0558	63.0833	33.0276	7.79094	136.036	10.0247	-100.85	0.159565
