# Supplementary material for: Bazedoxifene reverses sexually dimorphic autistic-like abnormalities in biallelic MDGA1-mutant mice
Source: EMBO Mol Med. 2026 Mar 20;18(4):1358–98. doi: 10.1038/s44321-026-00402-y (PMC13084050; doi:10.1038/s44321-026-00402-y)
Supplement: Supplementary file 18 — Source data Fig. 4 [file 44321_2026_402_MOESM18_ESM.zip › Panel C/Batch2/P12/P12_WT_777.xlsx]

## Sheet: Sheet1
ID	Label	Accepted	Score	Begin Time (s)	End Time (s)	Call Length (s)	Principal Frequency (kHz)	Low Freq (kHz)	High Freq (kHz)	Delta Freq (kHz)	Frequency Standard Deviation (kHz)	Slope (kHz/s)	Sinuosity	Mean Power (dB/Hz)	Tonality
1	USV	TRUE	0.641179	2.66026	2.66386	0.0036	63.8219	60.9385	64.6717	3.73323	1.2331	745.566	1.58899	-68.4057	0.710098
2	USV	TRUE	0.783357	12.7807	12.7843	0.0036	61.2257	58.753	91.8542	33.1012	13.653	9169.36	1.16416	-69.444	0.653012
3	USV	TRUE	0.799904	12.9043	12.9371	0.0328	60.1972	58.512	89.6994	31.1874	10.8312	508.064	1.68644	-67.2464	0.601813
4	USV	TRUE	0.810919	13.0539	13.0779	0.024	67.8344	67.5466	68.7925	1.24592	0.533095	-46.7202	1.00095	-71.0921	0.600039
5	USV	TRUE	0.671339	13.2339	13.2359	0.002	71.6239	70.5507	72.1093	1.5586	0.587206	-593.542	1.44493	-65.9606	0.782932
6	USV	TRUE	0.6207	14.219	14.2402	0.0212	63.7278	63.5999	64.0124	0.41243	0.149681	-8.60857	1.00375	-74.7844	0.550365
7	USV	TRUE	0.867151	14.3754	14.3778	0.0024	71.4823	71.0147	72.0835	1.06876	0.385797	-445.315	1.00188	-68.0774	0.699603
8	USV	TRUE	0.989915	17.2276	17.2364	0.0088	59.7424	58.0998	60.083	1.9832	0.648327	-186.95	1.06427	-60.2365	0.775545
9	USV	TRUE	0.796423	17.4	17.4296	0.0296	92.1992	83.1378	97.1163	13.9785	4.28884	-191.839	1.53036	-76.6323	0.50019
10	USV	TRUE	0.956091	17.6308	17.6408	0.01	61.9903	60.4463	62.53	2.0837	0.593866	139.72	1.06166	-57.8745	0.859668
11	USV	TRUE	0.819524	17.8008	17.8148	0.014	78.5604	76.7637	80.9577	4.19396	1.20787	-228.152	1.11826	-71.1266	0.653408
12	USV	TRUE	0.84453	17.9628	17.97	0.0072	96.6106	94.0849	97.8798	3.79486	1.32251	-585.673	1.01883	-73.7493	0.585469
13	USV	TRUE	0.639144	20.7629	20.7649	0.002	98.7032	95.3099	98.917	3.60705	1.39765	1429.46	1.25626	-74.5096	0.590113
14	USV	TRUE	0.772509	22.2836	22.2852	0.0016	66.8459	66.5965	66.9171	0.320627	0.129065	155.86	1.04572	-63.8582	0.777506
15	USV	TRUE	0.744225	25.1242	25.1262	0.002	55.271	53.1201	55.7475	2.62736	0.934135	827.014	1.45212	-72.2061	0.595118
16	USV	TRUE	0.790121	25.2454	25.2714	0.026	58.7718	52.0654	62.7834	10.718	3.60495	-285.943	1.12233	-63.0663	0.730774
17	USV	TRUE	0.824794	25.445	25.4474	0.0024	76.7557	73.2823	81.4983	8.21607	2.96986	-3423.36	1.00076	-67.777	0.735355
18	USV	TRUE	0.894452	25.5966	25.5998	0.0032	56.0989	55.7491	56.6695	0.920418	0.413405	-281.252	1.00627	-62.3321	0.689381
19	USV	TRUE	0.781918	25.7454	25.7594	0.014	55.6024	54.3769	55.9649	1.58807	0.40615	-119.099	1.00356	-68.1219	0.704864
20	USV	TRUE	0.876365	35.3035	35.3059	0.0024	61.2654	61.0502	61.3322	0.282033	0.100127	-83.4966	1.01988	-65.2105	0.763747
21	USV	TRUE	0.746657	35.5495	35.5727	0.0232	57.4455	56.824	84.2081	27.3841	11.6674	1135.45	1.49603	-69.3906	0.598757
22	USV	TRUE	0.821431	35.7327	35.7343	0.0016	64.6266	54.2864	93.3138	39.0274	16.0125	24392.1	1.00027	-73.1807	0.56849
23	USV	TRUE	0.942593	36.0075	36.0191	0.0116	64.7682	63.9295	64.9537	1.02423	0.318	-83.185	1.01034	-66.7192	0.729156
24	USV	TRUE	0.734701	36.1738	36.177	0.0032	64.977	64.2339	65.4989	1.26497	0.499467	-389.651	1.02081	-75.2063	0.582189
25	USV	TRUE	0.718093	36.3438	36.3506	0.0068	66.3184	65.1506	66.7544	1.60377	0.513632	-75.4658	1.14572	-68.3353	0.643428
26	USV	TRUE	0.879104	36.6874	36.6978	0.0104	61.0766	59.2137	61.752	2.5383	0.852689	-254.466	1.03821	-62.9908	0.793303
27	USV	TRUE	0.874587	36.8758	36.8822	0.0064	65.464	64.1875	66.3621	2.17462	0.713948	-351.404	1.00764	-67.8205	0.713284
28	USV	TRUE	0.647397	37.0882	37.0918	0.0036	79.5303	78.0088	80.792	2.78322	0.951088	-784.25	1.00162	-74.5802	0.439314
29	USV	TRUE	0.636625	37.2713	37.2773	0.006	66.306	64.0623	67.8219	3.75961	1.64781	-628.91	1.01189	-80.8585	0.450068
30	USV	TRUE	0.715995	37.4661	37.4741	0.008	69.6187	62.6534	70.236	7.58259	3.03982	-992.459	1.03148	-72.9995	0.618587
31	USV	TRUE	0.650658	37.7125	37.7153	0.0028	100.768	100.063	101.34	1.27657	0.45455	-462.987	1.00173	-79.803	0.409863
32	USV	TRUE	0.659974	38.5432	38.5832	0.04	42.4652	28.6159	52.2918	23.6759	5.22537	117.766	6.29446	-97.0864	0.159666
33	USV	TRUE	0.6287	58.4314	58.4334	0.002	98.6181	95.7591	100.382	4.62237	1.72226	-2274.92	1.00429	-79.8036	0.52335
34	USV	TRUE	0.643251	58.5826	58.5846	0.002	97.1567	96.5644	97.2413	0.676879	0.261574	-290.727	1.08263	-75.5902	0.546503
35	USV	TRUE	0.694794	59.5225	59.5329	0.0104	59.1521	58.5673	60.4604	1.89309	0.782828	208.087	1.02547	-70.8428	0.579467
36	USV	TRUE	0.633882	59.8173	59.8189	0.0016	70.6817	69.7377	71.9821	2.24439	0.891076	-1402.74	1.00292	-73.5582	0.651137
37	USV	TRUE	0.67909	59.9929	59.9965	0.0036	88.8755	83.1607	92.5939	9.43326	3.00476	-2447.21	1.0044	-71.9737	0.683764
38	USV	TRUE	0.74342	60.134	60.138	0.004	94.7577	92.7436	97.1072	4.36359	1.84684	-1329.39	1.11666	-74.3932	0.635706
39	USV	TRUE	0.74563	60.8024	60.8072	0.0048	68.5012	67.6477	68.6719	1.02423	0.347755	193.908	1.03706	-62.6175	0.804375
40	USV	TRUE	0.88834	60.9468	60.9576	0.0108	67.38	65.5363	67.7332	2.19689	0.480353	-65.312	1.1145	-64.9913	0.778746
41	USV	TRUE	0.863377	61.1088	61.112	0.0032	68.416	67.2136	69.0839	1.87032	0.633569	-222.658	1.63456	-68.0172	0.724266
42	USV	TRUE	0.886605	61.292	61.2944	0.0024	88.0856	79.4687	89.6739	10.2051	3.84024	-4063.5	1.10369	-66.8716	0.735124
43	USV	TRUE	0.928545	61.4036	61.4068	0.0032	68.4951	67.9087	68.9329	1.02423	0.341847	310.793	1.00221	-63.458	0.79926
44	USV	TRUE	0.62968	62.5835	62.5855	0.002	69.7812	69.7812	69.7812	1.42109e-14	4.76647e-15	-2.48638e-12	1	-71.5103	0.660435
45	USV	TRUE	0.946053	62.7179	62.7387	0.0208	59.9642	56.9064	61.9533	5.04691	1.89598	-292.92	1.05775	-65.0507	0.789131
46	USV	TRUE	0.670687	62.8791	62.8811	0.002	68.9635	68.3713	69.0482	0.676879	0.261574	290.727	1.08263	-67.08	0.642262
47	USV	TRUE	0.974497	63.5874	63.5946	0.0072	84.9298	81.3678	87.7131	6.34528	1.94949	-119.005	2.34615	-65.802	0.784982
48	USV	TRUE	0.799474	63.7394	63.7426	0.0032	100.28	92.0197	102.551	10.5317	3.89522	-3284.2	1.28724	-71.5632	0.676906
49	USV	TRUE	0.81875	63.893	63.8974	0.0044	59.9044	58.9467	59.9831	1.03636	0.508441	-240.543	1.00399	-62.7834	0.754523
50	USV	TRUE	0.769724	64.1038	64.107	0.0032	87.9741	82.1107	90.3713	8.2606	2.92196	-2602.31	1.01249	-58.1463	0.87626
51	USV	TRUE	0.811136	64.2478	64.2518	0.004	89.6963	82.7939	91.5815	8.78755	2.56355	-1688.15	1.09101	-60.3183	0.807126
52	USV	TRUE	0.740046	64.4094	64.4118	0.0024	92.0092	89.6045	94.9483	5.34378	1.92719	-2226.58	1.00064	-60.7129	0.834947
53	USV	TRUE	0.870045	64.5242	64.5398	0.0156	64.001	62.2717	67.044	4.7723	1.64634	-330.633	1.0319	-63.9038	0.784606
54	USV	TRUE	0.953387	66.5754	66.7754	0.2	79.9548	56.5129	93.449	36.9362	13.1989	141.362	1.10047	-70.65	0.424944
55	USV	TRUE	0.952409	66.9532	67.1312	0.178	79.6639	78.9811	82.2247	3.24366	1.15548	15.0821	1.00358	-64.7771	0.663129
56	USV	TRUE	0.800886	67.2955	67.2987	0.0032	87.9067	79.6684	89.0868	9.41842	3.22796	-2690.45	1.03979	-75.2145	0.532475
57	USV	TRUE	0.804514	67.4175	67.4499	0.0324	63.6214	55.985	92.3264	36.3413	8.01602	87.0493	1.58021	-64.4483	0.651581
58	USV	TRUE	0.928079	67.5763	67.5811	0.0048	65.6505	65.131	65.6951	0.564066	0.195696	-112.756	1.01031	-55.8486	0.768053
59	USV	TRUE	0.944506	67.7695	67.7711	0.0016	93.2903	91.7584	93.7534	1.99501	0.827256	-1246.88	1.0473	-70.2982	0.713835
60	USV	TRUE	0.786565	67.9103	67.9279	0.0176	68.6253	62.2297	69.1304	6.90065	2.53706	-367.748	1.05832	-63.0344	0.711421
61	USV	TRUE	0.84793	68.1007	68.1051	0.0044	87.8086	81.1113	90.8168	9.70546	4.12234	-2279.03	1.04744	-71.507	0.643752
62	USV	TRUE	0.903284	68.4019	68.4131	0.0112	61.0224	60.4311	62.275	1.84393	0.621553	68.2563	1.09026	-71.0091	0.690513
63	USV	TRUE	0.792025	76.5281	76.5301	0.002	90.7015	90.3987	90.7995	0.400784	0.153333	176.854	1.03234	-76.459	0.471055
64	USV	TRUE	0.763275	78.2247	78.2391	0.0144	80.8387	79.9537	81.6891	1.73538	0.541772	-87.912	1.01212	-76.1537	0.483279
65	USV	TRUE	0.735801	78.5451	78.5587	0.0136	80.7042	78.7032	81.2193	2.51609	0.707877	-188.799	1.00127	-77.3698	0.406234
66	USV	TRUE	0.823127	78.7155	78.7175	0.002	91.1756	84.8522	91.8614	7.00926	2.67147	-2972.8	1.13616	-71.6842	0.642185
67	USV	TRUE	0.849934	78.8615	78.8631	0.0016	96.9025	96.3325	97.8288	1.49626	0.597287	-935.162	1.00886	-74.5606	0.59665
68	USV	TRUE	0.864161	79.0535	79.0559	0.0024	81.2134	80.9165	81.3173	0.400784	0.146947	-55.6644	1.07689	-67.9096	0.64124
69	USV	TRUE	0.912553	79.7635	79.7651	0.0016	89.5181	88.0664	90.4354	2.36908	0.944761	-1480.67	1.00574	-71.5166	0.659254
70	USV	TRUE	0.810191	79.8987	79.9031	0.0044	69.6959	61.9332	99.414	37.4808	16.0154	9539.1	1.36771	-70.4112	0.599378
71	USV	TRUE	0.997915	81.7425	81.9075	0.165	68.9903	50.5046	96.7146	46.21	17.6628	216.137	1.00251	-67.8222	0.609188
72	USV	TRUE	0.654275	82.1053	82.1077	0.0024	77.2754	76.073	78.3441	2.27111	0.818164	-946.295	1.00054	-71.016	0.689445
73	USV	TRUE	0.911109	82.2932	82.2948	0.0016	69.1571	68.9078	69.2284	0.320627	0.129065	155.86	1.04572	-59.4134	0.854019
74	USV	TRUE	0.757885	82.4196	82.4316	0.012	95.5736	90.2623	95.915	5.65271	1.8612	449.134	1.13849	-69.4544	0.655497
75	USV	TRUE	0.736995	82.5716	82.574	0.0024	93.2036	92.0012	94.0719	2.07072	0.748769	862.798	1.00423	-68.0934	0.69055
76	USV	TRUE	0.816231	84.082	84.084	0.002	88.0365	85.6719	88.1923	2.52048	0.9875	994.962	1.29766	-69.8245	0.710117
77	USV	TRUE	0.713462	84.3803	84.3867	0.0064	89.9108	89.4358	90.0444	0.608598	0.181742	-16.3264	1.02958	-71.7905	0.583872
78	USV	TRUE	0.77585	85.591	85.617	0.026	57.2378	56.1521	79.8659	23.7137	11.6138	935.081	1.06431	-70.3973	0.608531
79	USV	TRUE	0.629596	151.617	151.62	0.0032	69.6384	69.2896	69.6681	0.378518	0.126336	91.2278	1.01661	-69.4809	0.604792
80	USV	TRUE	0.689546	156.883	156.923	0.04	57.7272	42.4974	67.0788	24.5814	6.28501	135.389	6.49922	-97.2215	0.148242
81	USV	TRUE	0.648667	177.525	177.564	0.0384	48.6214	31.4026	60.9863	29.5838	7.24834	148.297	7.46198	-96.8724	0.148545
82	USV	TRUE	0.990281	200.545	200.567	0.0216	67.9127	61.7525	68.6475	6.89496	2.96657	353.419	1.05083	-63.9366	0.779318
83	USV	TRUE	0.827702	216.756	216.765	0.0088	65.8992	62.1152	66.3666	4.25133	1.73022	-504.552	1.04731	-67.8168	0.594184
84	USV	TRUE	0.759376	313.46	313.464	0.004	67.3289	66.7227	67.6282	0.905536	0.331431	-78.381	1.17078	-67.4826	0.640071
85	USV	TRUE	0.830012	313.845	314.02	0.175	63.2424	57.7287	89.9689	32.2402	13.4062	133.367	1.0322	-73.939	0.436536
86	USV	TRUE	0.699559	313.839	313.843	0.0036	62.2596	57.0197	64.6494	7.62974	2.36225	-1864.25	1.02472	-71.0511	0.682628
87	USV	TRUE	0.922393	314.334	314.372	0.038	65.1696	58.0302	66.47	8.43979	2.13388	-74.9243	1.17897	-69.2048	0.647933
88	USV	TRUE	0.865308	349.335	349.337	0.0016	64.5421	64.355	65.8513	1.49626	0.615599	-857.232	1.163	-70.2326	0.701765
89	USV	TRUE	0.673815	349.618	349.625	0.0072	66.9873	64.8647	67.4624	2.59767	0.789555	-241.863	1.14876	-63.5099	0.731957
90	USV	TRUE	0.663596	365.435	365.48	0.0448	49.3824	27.8589	63.6919	35.833	9.03956	-74.1924	10.6866	-97.0008	0.158889
91	USV	TRUE	0.612069	371.516	371.529	0.0132	65.4693	65.4342	98.5115	33.0773	13.4893	2631.92	1.02518	-71.8013	0.480393
92	USV	TRUE	0.777567	379.497	379.501	0.0036	64.8986	61.9352	65.5423	3.60705	1.18296	-392.089	1.83174	-47.2899	0.923513
93	USV	TRUE	0.856769	379.643	379.658	0.0144	66.4974	62.2372	66.5568	4.31956	1.39588	-250.226	1.14933	-45.6719	0.871475
94	USV	TRUE	0.816825	379.794	379.852	0.058	63.4948	60.0484	86.3201	26.2717	10.5824	367.308	1.30282	-60.3197	0.794945
95	USV	TRUE	0.604224	380.04	380.042	0.0016	84.464	79.0579	87.9107	8.85287	3.52927	-5533.04	1.00065	-69.3357	0.796843
96	USV	TRUE	0.734789	380.361	380.363	0.002	99.0014	98.7253	99.0281	0.302814	0.114253	-113.873	1.03232	-73.7312	0.58796
97	USV	TRUE	0.66655	380.732	380.736	0.0036	74.9405	72.7956	76.9741	4.17854	1.38313	-1141.4	1.00115	-62.6469	0.804048
98	USV	TRUE	0.755168	382.479	382.482	0.0024	89.0839	88.3492	89.6183	1.26915	0.45884	-528.812	1.0035	-77.4634	0.416584
99	USV	TRUE	0.76771	382.854	382.857	0.0032	64.0723	63.2411	64.488	1.24688	0.43466	-389.651	1.01188	-68.3523	0.57887
100	USV	TRUE	0.739484	383.524	383.527	0.0032	101.251	99.7961	101.399	1.60314	0.539858	352.541	1.21835	-72.2511	0.610711
101	USV	TRUE	0.831277	383.671	383.679	0.0076	60.9394	58.6101	61.7472	3.13703	1.16011	-407.991	1.00287	-63.3803	0.688763
102	USV	TRUE	0.846453	383.804	383.811	0.0072	72.3483	71.1163	73.7659	2.64963	0.752177	-330.634	1.01373	-55.6285	0.800181
103	USV	TRUE	0.824089	384.015	384.022	0.0068	63.4051	61.7946	64.1873	2.3927	0.628552	-124.745	1.24645	-57.5195	0.85808
104	USV	TRUE	0.817499	384.137	384.155	0.018	69.7689	64.7547	70.1149	5.36018	1.60022	-297.642	1.00304	-51.7667	0.833509
105	USV	TRUE	0.901758	384.297	384.317	0.0208	65.4337	64.3278	66.8311	2.50325	0.749345	-121.558	1.0109	-55.544	0.774459
106	USV	TRUE	0.912546	384.493	384.528	0.0348	63.3019	62.4298	64.122	1.6922	0.497685	-28.4986	1.01983	-56.9927	0.771087
107	USV	TRUE	0.880894	384.73	384.736	0.0068	63.5456	60.9108	64.7632	3.85241	1.21315	-397.394	1.23777	-57.3839	0.860801
108	USV	TRUE	0.972145	384.905	384.912	0.0076	63.183	62.5893	63.5912	1.00196	0.280785	-115.905	1.01282	-57.6522	0.730812
109	USV	TRUE	0.872913	385.076	385.081	0.0048	59.2684	58.4743	59.9958	1.52149	0.535249	-342.448	1.00502	-67.0512	0.557352
110	USV	TRUE	0.787672	385.281	385.294	0.0132	80.5775	78.6243	81.995	3.37077	1.03481	-235.375	1.00862	-68.1565	0.580891
111	USV	TRUE	0.77592	385.463	385.466	0.0032	81.2402	80.5871	82.2718	1.68478	0.613628	-555.098	1.01177	-71.9417	0.500386
112	USV	TRUE	0.880366	386.6	386.602	0.0028	80.5102	79.9016	80.8516	0.950006	0.340271	-342.822	1.00711	-74.7635	0.541927
113	USV	TRUE	0.773566	387.098	387.104	0.0064	69.0133	67.7219	69.2657	1.54376	0.496744	-210.015	1.05654	-63.8999	0.779385
114	USV	TRUE	0.753574	387.325	387.33	0.0048	60.6566	59.6473	61.9035	2.25626	0.783177	-500.47	1.00637	-73.9882	0.589247
115	USV	TRUE	0.827654	388.297	388.306	0.0096	60.6498	59.2396	61.0493	1.80968	0.58065	-134.711	1.03823	-62.6533	0.694146
116	USV	TRUE	0.697356	388.472	388.476	0.004	95.8628	94.2745	96.7832	2.50861	0.882617	-658.358	1.01504	-75.6614	0.546605
117	USV	TRUE	0.895782	388.548	388.55	0.002	80.0419	79.7124	80.3715	0.659067	0.266714	-353.708	1.00734	-69.6092	0.641924
118	USV	TRUE	0.864408	388.695	389.345	0.65	68.2948	61.4069	70.9342	9.52729	4.23936	11.6414	1.30155	-65.0977	0.583526
119	USV	TRUE	0.905448	388.695	388.696	0.0016	61.5193	60.9938	61.8666	0.872818	0.347517	-545.511	1.00577	-61.391	0.849638
120	USV	TRUE	0.839831	389.195	389.196	0.0016	94.2224	93.599	94.8458	1.24688	0.492874	-779.302	1	-73.1429	0.63243
121	USV	TRUE	0.828646	389.532	389.552	0.02	65.529	60.5489	65.915	5.36605	2.00298	-254.686	1.03109	-66.5511	0.59514
