# Supplementary material for: Bazedoxifene reverses sexually dimorphic autistic-like abnormalities in biallelic MDGA1-mutant mice
Source: EMBO Mol Med. 2026 Mar 20;18(4):1358–98. doi: 10.1038/s44321-026-00402-y (PMC13084050; doi:10.1038/s44321-026-00402-y)
Supplement: Supplementary file 18 — Source data Fig. 4 [file 44321_2026_402_MOESM18_ESM.zip › Panel C/Batch2/P12/P12_WT_778.xlsx]

## Sheet: Sheet1
ID	Label	Accepted	Score	Begin Time (s)	End Time (s)	Call Length (s)	Principal Frequency (kHz)	Low Freq (kHz)	High Freq (kHz)	Delta Freq (kHz)	Frequency Standard Deviation (kHz)	Slope (kHz/s)	Sinuosity	Mean Power (dB/Hz)	Tonality
1	USV	TRUE	0.705228	22.0868	22.1268	0.04	46.7178	32.4677	58.5038	26.0361	5.86407	6.10374	7.50515	-100.319	0.166916
2	USV	TRUE	0.915829	40.2119	40.2171	0.0052	76.4453	75.2986	77.4287	2.13009	0.665418	105.946	1.3898	-63.5169	0.869895
3	USV	TRUE	0.868501	45.2791	45.2815	0.0024	60.263	58.2591	61.2649	3.00588	1.1021	-1252.45	1.0163	-50.8469	0.940055
4	USV	TRUE	0.798459	45.4723	45.4743	0.002	60.5074	60.1912	60.7969	0.605629	0.218335	-290.727	1.00254	-50.3362	0.924499
5	USV	TRUE	0.650986	45.5571	45.5971	0.04	44.8214	31.9815	54.8558	22.8744	5.15552	59.4772	7.59503	-101.833	0.152226
6	USV	TRUE	0.709023	45.7851	45.7891	0.004	58.4898	57.8441	58.9054	1.06133	0.331177	245.429	1.00816	-76.2405	0.602426
7	USV	TRUE	0.747879	45.8751	45.8779	0.0028	62.3811	61.5869	62.908	1.3211	0.483358	-489.493	1.00797	-43.8757	0.94435
8	USV	TRUE	0.740142	46.1111	46.1139	0.0028	56.2997	51.1043	57.5243	6.41996	2.35535	-2230.11	1.12146	-59.3139	0.897982
9	USV	TRUE	0.85003	46.2259	46.2283	0.0024	30.1151	29.4472	30.5827	1.13555	0.410963	473.147	1.00398	-70.748	0.667569
10	USV	TRUE	0.655173	46.3399	46.3443	0.0044	57.5771	50.1626	61.1025	10.9399	3.99609	-2708.87	1.05579	-57.4103	0.893267
11	USV	TRUE	0.677105	46.5783	46.5831	0.0048	65.9623	64.7228	66.3482	1.6254	0.47865	-285.968	1.03436	-37.6885	0.934723
12	USV	TRUE	0.732934	46.7299	46.7315	0.0016	55.4536	54.2245	55.9701	1.74564	0.709855	1091.02	1.02644	-76.98	0.605583
13	USV	TRUE	0.601639	46.8419	46.8455	0.0036	64.786	61.5352	65.7805	4.24534	1.39908	-1097.54	1.04143	-44.4231	0.930263
14	USV	TRUE	0.817282	47.0019	47.0043	0.0024	47.8981	47.2301	48.6996	1.46954	0.529823	-612.309	1.00127	-83.4777	0.504334
15	USV	TRUE	0.782625	47.1146	47.1182	0.0036	69.4497	68.0284	70.7448	2.71642	0.997979	610.622	1.72647	-39.2706	0.942006
16	USV	TRUE	0.807601	47.3482	47.3558	0.0076	66.5048	59.9141	67.774	7.85981	2.34849	-908.711	1.09263	-37.783	0.939986
17	USV	TRUE	0.644055	47.617	47.6214	0.0044	70.943	70.092	71.6079	1.51594	0.57526	-161.768	1.32058	-36.4105	0.917619
18	USV	TRUE	0.62431	47.8866	47.8926	0.006	67.8559	66.2305	68.1231	1.89259	0.616469	-226.096	1.12655	-34.4855	0.926689
19	USV	TRUE	0.711779	48.1597	48.1641	0.0044	58.0894	51.098	60.9988	9.90084	3.68121	-2473.89	1.0856	-57.7315	0.87648
20	USV	TRUE	0.856208	48.3141	48.3197	0.0056	74.0301	47.3109	80.7435	33.4327	14.0871	-4952.22	1.75533	-71.9925	0.657987
21	USV	TRUE	0.74852	48.4561	48.4601	0.004	63.4549	61.785	64.1006	2.31564	0.807649	-590.886	1.03758	-55.1424	0.876771
22	USV	TRUE	0.80526	48.6193	48.6213	0.002	71.3291	70.5319	72.1262	1.59423	0.61547	821.289	1.00242	-71.2679	0.713142
23	USV	TRUE	0.642846	48.6685	48.6865	0.018	69.2255	68.458	69.7462	1.28817	0.465723	59.842	1.02267	-34.0807	0.930424
24	USV	TRUE	0.649793	48.8897	48.9229	0.0332	65.4954	62.3782	66.214	3.83578	1.18449	-109.742	1.01186	-39.4032	0.930877
25	USV	TRUE	0.613197	49.7264	49.7664	0.04	40.0457	32.0003	50.659	18.6587	4.69929	6.88873	7.11548	-101.69	0.151278
26	USV	TRUE	0.740445	56.9063	56.9083	0.002	56.745	48.7738	58.9894	10.2155	3.91974	-4586.11	1.33624	-81.8044	0.504942
27	USV	TRUE	0.733687	57.1443	57.1499	0.0056	65.523	64.291	66.7625	2.4715	0.867267	483.088	1.0132	-37.3331	0.929913
28	USV	TRUE	0.668902	57.1515	57.1531	0.0016	66.9118	66.4843	66.9919	0.507659	0.214029	-311.721	1.03745	-65.8735	0.647669
29	USV	TRUE	0.7647	57.3975	57.4019	0.0044	61.0868	57.8583	61.7399	3.88166	1.25086	-800.971	1.07075	-41.8373	0.941377
30	USV	TRUE	0.861444	57.6379	57.6527	0.0148	66.4974	65.2208	67.7766	2.55578	0.920415	99.7841	1.12153	-33.3482	0.92779
31	USV	TRUE	0.73102	57.8835	57.8963	0.0128	65.4109	64.7423	66.0453	1.30301	0.483507	91.9802	1.04942	-40.2962	0.9247
32	USV	TRUE	0.967448	58.0415	58.0431	0.0016	67.5577	67.4419	68.4305	0.9886	0.403004	-545.511	1.14964	-60.9161	0.86786
33	USV	TRUE	0.60921	58.0963	58.1055	0.0092	61.9644	60.8567	62.4774	1.62062	0.569211	-169.434	1.01987	-41.5158	0.916559
34	USV	TRUE	0.797699	58.555	58.5598	0.0048	61.498	61.1423	61.8241	0.681773	0.266603	-157.174	1.0034	-77.7212	0.576073
35	USV	TRUE	0.632545	61.3432	61.3816	0.0384	58.6531	45.7686	70.4985	24.7298	5.61675	-114.159	8.70701	-100.347	0.172489
36	USV	TRUE	0.620243	61.7196	61.7244	0.0048	67.0021	62.445	70.6166	8.17154	3.48925	-2145.53	1.18079	-58.8685	0.893437
37	USV	TRUE	0.774993	61.8924	61.8952	0.0028	69.9263	69.8966	70.1638	0.267189	0.0891293	67.1507	1.01361	-62.4419	0.732266
38	USV	TRUE	0.763379	61.9812	61.9836	0.0024	51.0743	48.536	53.0114	4.47542	1.61617	-1864.76	1.00152	-64.0303	0.871688
39	USV	TRUE	0.809121	62.1952	62.2092	0.014	64.4604	63.6697	65.5698	1.90004	0.70746	-161.781	1.00703	-34.896	0.930942
40	USV	TRUE	0.724243	62.3827	62.3959	0.0132	69.1448	67.0097	71.2798	4.27015	2.16102	-335.815	1.00227	-65.1422	0.806464
41	USV	TRUE	0.6275	62.6263	62.6711	0.0448	53.1873	34.3802	66.8882	32.508	8.44884	272.055	8.04438	-99.0211	0.170926
42	USV	TRUE	0.947713	62.7175	62.7395	0.022	62.1358	59.8944	62.7592	2.86486	0.769125	-78.7266	1.02994	-65.687	0.80382
43	USV	TRUE	0.637378	63.1267	63.1283	0.0016	66.197	65.8229	66.5711	0.74813	0.295724	-467.581	1	-78.0307	0.571119
44	USV	TRUE	0.682748	63.1902	63.2118	0.0216	64.9489	64.6517	65.5862	0.934562	0.287346	26.6625	1.01826	-40.694	0.922793
45	USV	TRUE	0.714401	63.3378	63.3474	0.0096	66.0559	65.4218	68.8358	3.414	1.5874	-361.971	1.00722	-80.9704	0.561773
46	USV	TRUE	0.896121	63.4302	63.4438	0.0136	65.4416	63.4525	66.3174	2.86486	0.925219	142.94	1.14365	-36.2831	0.926373
47	USV	TRUE	0.78566	63.6746	63.6826	0.008	65.5229	58.5474	65.9712	7.42376	1.79438	-597.125	1.15239	-39.4842	0.926669
48	USV	TRUE	0.855156	63.8534	63.8554	0.002	65.5345	65.3608	65.7081	0.347346	0.151643	-197.847	1.00936	-48.5112	0.942407
49	USV	TRUE	0.711138	64.1266	64.1634	0.0368	65.7087	62.0051	67.2482	5.24302	1.30753	-66.761	1.0514	-37.3594	0.925239
50	USV	TRUE	0.812494	64.381	64.3954	0.0144	62.9126	62.42	63.6996	1.27961	0.452329	102.742	1.00313	-47.775	0.920839
51	USV	TRUE	0.908717	64.5934	64.625	0.0316	64.4267	58.593	66.5271	7.93403	2.25108	-209.473	1.06787	-40.5215	0.935444
52	USV	TRUE	0.909929	72.3128	72.3156	0.0028	67.529	62.7419	68.9244	6.18246	2.30588	-2210.67	1.13564	-68.2935	0.804817
53	USV	TRUE	0.637558	72.5004	72.5028	0.0024	73.0836	72.8684	73.1504	0.282033	0.100127	-83.4966	1.01988	-76.8219	0.582912
54	USV	TRUE	0.73733	72.7892	72.8	0.0108	69.5798	67.0727	69.8422	2.76947	0.697838	200.434	1.04557	-77.6173	0.58627
55	USV	TRUE	0.606201	76.5661	76.6061	0.04	50.2731	29.4472	63.9443	34.4971	8.12103	79.6545	9.96328	-100.976	0.145381
56	USV	TRUE	0.782284	90.4935	90.4995	0.006	72.822	72.592	72.9927	0.400784	0.147806	19.2643	1.02252	-66.2914	0.806904
57	USV	TRUE	0.620569	94.742	94.7452	0.0032	96.1823	95.9057	96.2738	0.368127	0.155059	-92.3914	1.01862	-79.087	0.535474
58	USV	TRUE	0.766979	94.89	94.8916	0.0016	76.7136	76.4909	77.1144	0.623441	0.249933	389.651	1.00816	-65.7998	0.839615
59	USV	TRUE	0.774832	97.7746	97.7774	0.0028	70.8608	69.3171	71.128	1.81095	0.632125	-512.466	1.23136	-72.4904	0.708735
60	USV	TRUE	0.610755	98.2461	98.2989	0.0528	55.0676	27.5175	66.4677	38.9502	10.0419	225.652	9.21229	-98.1227	0.177185
61	USV	TRUE	0.736065	108.97	108.983	0.0128	76.3431	73.9829	77.0259	3.04299	0.766364	-9.77972	1.15544	-59.6903	0.888068
62	USV	TRUE	0.874675	109.406	109.41	0.0032	69.5055	69.1892	69.7777	0.588453	0.204683	-176.072	1.00078	-64.8462	0.838577
63	USV	TRUE	0.734573	109.714	109.716	0.0016	67.2377	63.8266	68.6895	4.86284	1.97607	-3039.28	1.00823	-66.3798	0.859149
64	USV	TRUE	0.6458	110.11	110.113	0.0028	72.8504	72.4125	73.0211	0.608598	0.216448	213.822	1.00844	-77.7092	0.448137
65	USV	TRUE	0.76132	110.184	110.195	0.0112	72.9406	71.1466	73.3236	2.17705	0.705059	159.648	1.03573	-53.8779	0.913971
66	USV	TRUE	0.761546	110.352	110.357	0.0056	65.2148	63.723	65.482	1.759	0.548817	-277.394	1.0611	-40.4261	0.936593
67	USV	TRUE	0.946307	110.602	110.614	0.0112	50.7083	44.1574	55.1924	11.035	3.13863	-391.452	1.9272	-68.1245	0.854449
68	USV	TRUE	0.665447	110.832	110.833	0.0016	40.8472	39.6182	41.3193	1.7011	0.723415	-233.791	2.56854	-76.0267	0.641585
69	USV	TRUE	0.663219	111.047	111.053	0.006	70.9398	69.9535	71.4446	1.49106	0.570206	-241.565	1.00068	-69.7974	0.713791
70	USV	TRUE	0.756451	111.298	111.301	0.0028	100.75	99.6813	102.754	3.07268	1.15768	-1161	1.03053	-64.1808	0.807879
71	USV	TRUE	0.735012	115.42	115.422	0.0016	64.3111	64.035	64.4091	0.374065	0.153618	-233.791	1.01068	-73.9587	0.698134
72	USV	TRUE	0.90851	115.577	115.583	0.006	71.0949	70.6941	71.9632	1.26906	0.381906	-219.665	1.00213	-70.2658	0.705133
73	USV	TRUE	0.726194	115.847	115.849	0.002	99.2109	98.7478	99.7007	0.952975	0.366077	-488.574	1.00178	-64.4347	0.845889
74	USV	TRUE	0.834691	117.749	117.753	0.0048	103.775	98.0678	105.72	7.652	2.42651	-1481.43	1.03118	-66.9697	0.808834
75	USV	TRUE	0.82256	118.423	118.425	0.0016	96.1079	95.7873	96.7848	0.997506	0.403004	-623.441	1.0194	-70.3385	0.696447
76	USV	TRUE	0.83919	120.232	120.239	0.0076	69.7184	67.9817	69.8891	1.90743	0.58183	-218.054	1.04179	-59.158	0.885922
77	USV	TRUE	0.870234	120.488	120.497	0.0088	91.9184	89.7066	93.336	3.62932	1.08242	-395.445	1.00944	-68.5348	0.772958
78	USV	TRUE	0.715883	120.655	120.664	0.0088	107.67	68.6716	109.561	40.889	17.4423	5573.79	1.24812	-68.1645	0.656046
79	USV	TRUE	0.941979	124.491	124.521	0.03	66.3306	64.2967	69.6416	5.34496	2.03056	-218.679	1.02292	-31.4845	0.9282
80	USV	TRUE	0.734175	124.734	124.736	0.002	63.8478	63.6741	64.0214	0.347346	0.151643	-197.847	1.00936	-76.3846	0.544196
81	USV	TRUE	0.695141	125.022	125.023	0.0016	63.6406	63.5426	63.9167	0.374065	0.153618	-233.791	1.01068	-77.74	0.397843
82	USV	TRUE	0.831096	133.724	133.737	0.0128	75.1098	71.5398	75.941	4.4012	1.12661	-92.0298	1.22262	-61.2173	0.889769
83	USV	TRUE	0.634218	151.77	151.772	0.002	90.2377	88.1715	90.4871	2.31564	0.893778	-1036.95	1.1168	-74.5292	0.702077
84	USV	TRUE	0.793089	165.417	165.425	0.008	72.9322	70.3123	73.0732	2.76095	0.853729	-281.358	1.10215	-66.605	0.696023
85	USV	TRUE	0.705514	171.942	171.969	0.0268	65.0451	64.1467	96.6025	32.4557	6.00793	962.511	1.09353	-67.4039	0.646884
86	USV	TRUE	0.867885	172.109	172.15	0.0408	72.7431	72.3457	91.8854	19.5397	6.78775	499.091	1.03083	-62.0015	0.771669
87	USV	TRUE	0.962109	196.841	196.855	0.0136	80.0957	75.0258	83.013	7.98721	2.62569	639.649	1.03197	-50.1313	0.931125
88	USV	TRUE	0.628025	196.98	197.02	0.04	35.6816	29.7589	42.3019	12.543	3.37039	-45.7462	4.02721	-101.766	0.150986
89	USV	TRUE	0.930294	224.808	224.811	0.0028	63.833	63.6475	64.0186	0.371096	0.145223	-146.671	1.00266	-71.64	0.713593
90	USV	TRUE	0.955607	232.824	232.835	0.0108	74.5995	74.1555	75.1487	0.993188	0.383717	-111.505	1.01001	-62.9035	0.8407
91	USV	TRUE	0.645633	233.227	233.265	0.0384	44.2056	30.6828	58.4705	27.7877	6.67866	-186.771	9.38101	-100.704	0.162006
92	USV	TRUE	0.611039	233.539	233.579	0.04	42.2129	27.8737	51.2528	23.3791	5.9847	-116.279	8.19733	-101.891	0.166708
93	USV	TRUE	0.854874	249.732	249.742	0.0096	74.2563	73.9903	74.7255	0.73512	0.252419	-10.4578	1.02661	-64.0543	0.846896
94	USV	TRUE	0.865238	253.319	253.326	0.0068	71.8331	71.5362	71.9147	0.378518	0.145684	26.4631	1.02201	-67.7598	0.776127
95	USV	TRUE	0.778747	253.544	253.546	0.0024	71.9946	71.4602	72.3954	0.935162	0.33784	-389.651	1.00212	-77.793	0.589667
96	USV	TRUE	0.894987	258.323	258.332	0.0092	76.213	73.8514	77.5093	3.65794	1.41967	443.935	1.05172	-70.2112	0.769202
97	USV	TRUE	0.747109	358.67	358.675	0.0048	75.1002	74.4471	75.6791	1.23204	0.428511	121.932	1.23018	-68.0708	0.788846
98	USV	TRUE	0.845905	358.909	358.916	0.0068	63.2487	63.1974	63.4583	0.260927	0.06078	-17.1713	1.00512	-75.0037	0.639427
99	USV	TRUE	0.759486	387.179	387.181	0.0016	65.3265	65.3265	65.3265	1.42109e-14	5.0243e-15	3.29355e-12	1	-72.5059	0.69177
100	USV	TRUE	0.74902	387.311	387.314	0.0028	65.9795	65.2707	66.1465	0.875787	0.302828	-213.822	1.13022	-66.4489	0.850219
101	USV	TRUE	0.641627	454.436	454.486	0.0496	50.8223	33.5886	65.8888	32.3002	8.58017	36.1494	10.4854	-101.482	0.157192
102	USV	TRUE	0.619134	460.644	460.687	0.0432	86.5378	33.5008	116.003	82.5021	16.7486	148.063	18.218	-100.313	0.154555
