# Supplementary material for: Bazedoxifene reverses sexually dimorphic autistic-like abnormalities in biallelic MDGA1-mutant mice
Source: EMBO Mol Med. 2026 Mar 20;18(4):1358–98. doi: 10.1038/s44321-026-00402-y (PMC13084050; doi:10.1038/s44321-026-00402-y)
Supplement: Supplementary file 18 — Source data Fig. 4 [file 44321_2026_402_MOESM18_ESM.zip › Panel C/Batch2/P12/P12_WT_781.xlsx]

## Sheet: Sheet1
ID	Label	Accepted	Score	Begin Time (s)	End Time (s)	Call Length (s)	Principal Frequency (kHz)	Low Freq (kHz)	High Freq (kHz)	Delta Freq (kHz)	Frequency Standard Deviation (kHz)	Slope (kHz/s)	Sinuosity	Mean Power (dB/Hz)	Tonality
1	USV	TRUE	0.650679	6.22982	6.23222	0.0024	76.8851	75.9499	77.8202	1.87032	0.673394	779.302	1	-64.2674	0.785879
2	USV	TRUE	0.787886	6.32822	6.33102	0.0028	77.1523	76.2654	77.2896	1.02423	0.364377	316.315	1.08774	-62.5756	0.777998
3	USV	TRUE	0.645988	6.55462	6.55662	0.002	72.429	71.0574	74.326	3.26861	1.15709	-1525.52	1.01249	-57.0011	0.815689
4	USV	TRUE	0.607176	6.62782	6.63822	0.0104	71.3667	67.9823	75.6311	7.64887	2.18517	633.401	1.05438	-72.5059	0.553198
5	USV	TRUE	0.795509	6.72942	6.73502	0.0056	74.2561	72.7643	74.4936	1.72931	0.485672	174.614	1.1298	-59.5989	0.736672
6	USV	TRUE	0.757345	7.11019	7.11179	0.0016	75.4654	74.6638	75.9107	1.24688	0.499865	779.302	1.01315	-73.8983	0.59204
7	USV	TRUE	0.644117	7.28939	7.29739	0.008	75.7182	74.9865	78.2141	3.22761	1.06572	332.079	1.0351	-77.1319	0.500823
8	USV	TRUE	0.662845	7.58099	7.58619	0.0052	68.1021	66.2542	68.3872	2.13298	0.792569	-407.212	1.02965	-73.9648	0.555194
9	USV	TRUE	0.821369	11.4381	11.4401	0.002	81.0647	75.6942	82.8282	7.13395	2.73901	-3204.36	1.38817	-72.9718	0.605457
10	USV	TRUE	0.684863	11.5241	11.5257	0.0016	77.9729	77.7503	78.3737	0.623441	0.249933	389.651	1.00816	-71.6854	0.614247
11	USV	TRUE	0.631537	11.6013	11.6117	0.0104	79.1844	73.7541	82.3533	8.59919	3.47135	664.79	1.17868	-79.4516	0.485412
12	USV	TRUE	0.739803	11.7749	11.7777	0.0028	75.1218	68.8651	98.4118	29.5467	11.0309	-10390.7	1.21279	-73.7284	0.435264
13	USV	TRUE	0.640741	11.8505	11.8521	0.0016	73.9008	73.5	74.1235	0.623441	0.249933	389.651	1.00816	-75.8477	0.541127
14	USV	TRUE	0.814044	12.1968	12.2076	0.0108	74.4927	74.3728	76.2882	1.91538	0.746204	180.365	1.00523	-74.1592	0.52535
15	USV	TRUE	0.607577	15.5071	15.5087	0.0016	102.352	101.132	103.75	2.61845	1.03587	-1636.53	1.00044	-74.7285	0.447191
16	USV	TRUE	0.803799	15.5971	15.5995	0.0024	79.7233	78.9885	80.2576	1.26915	0.45884	-528.812	1.0035	-62.0956	0.674874
17	USV	TRUE	0.846094	15.7211	15.7227	0.0016	69.6901	67.7663	71.2576	3.49127	1.38256	-2182.04	1.00066	-64.1708	0.7648
18	USV	TRUE	0.767718	15.9003	15.9019	0.0016	75.8927	75.5276	77.1485	1.62095	0.673737	1013.09	1.05317	-70.5997	0.665375
19	USV	TRUE	0.694133	16.2567	16.2619	0.0052	78.8863	78.5161	79.8845	1.3684	0.447164	-219.533	1.02754	-74.5202	0.538476
20	USV	TRUE	0.749485	16.4487	16.4507	0.002	71.396	70.3184	74.727	4.40862	1.68667	-1945.39	1.40148	-73.8902	0.589672
21	USV	TRUE	0.746062	16.7471	16.7535	0.0064	76.1578	74.0039	77.0645	3.06068	1.20458	-473.474	1.00205	-66.8377	0.686606
22	USV	TRUE	0.699739	16.8467	16.8487	0.002	76.8974	75.2453	77.5699	2.32455	0.945469	-1216.98	1.07362	-62.5946	0.757688
23	USV	TRUE	0.660649	16.9179	16.9279	0.01	78.7426	78.3842	84.7094	6.32522	2.7977	641.079	1.02999	-73.595	0.491928
24	USV	TRUE	0.638465	17.0043	17.0063	0.002	59.7965	59.4893	60.7718	1.28251	0.507907	644.435	1.06171	-79.495	0.44039
25	USV	TRUE	0.891019	18.9546	18.9678	0.0132	74.5465	69.8049	75.4753	5.67035	1.45857	-253.984	1.14066	-68.6473	0.648599
26	USV	TRUE	0.713625	19.2282	19.2318	0.0036	71.0887	69.9903	71.3559	1.36563	0.437282	322.066	1.06876	-67.2746	0.67672
27	USV	TRUE	0.806966	19.3186	19.325	0.0064	76.0203	75.2671	76.2995	1.03245	0.341122	103.938	1.04754	-69.412	0.649233
28	USV	TRUE	0.669834	19.5278	19.5298	0.002	69.34	69.1796	69.8031	0.623441	0.243171	311.721	1.01894	-76.2084	0.434609
29	USV	TRUE	0.643397	19.7062	19.7094	0.0032	79.8135	78.8861	83.1125	4.22638	1.66413	1394.56	1.05825	-78.1598	0.486216
30	USV	TRUE	0.923224	19.8078	19.8118	0.004	73.28	72.3226	74.3562	2.03361	0.620998	464.207	1.01397	-61.9201	0.801067
31	USV	TRUE	0.737292	20.0942	20.0974	0.0032	73.4288	73.0874	74.4902	1.40274	0.532327	-463.87	1.05254	-69.2602	0.655702
32	USV	TRUE	0.690267	20.1678	20.171	0.0032	63.0165	60.3595	63.1353	2.7758	0.97047	734.461	1.17926	-75.4507	0.399782
33	USV	TRUE	0.881713	20.3402	20.353	0.0128	71.002	68.8423	71.3731	2.53088	0.555936	-30.8337	1.15024	-60.9989	0.790765
34	USV	TRUE	0.745416	20.4362	20.4382	0.002	77.6513	77.5177	79.0318	1.51407	0.571266	-569.367	1.25324	-65.9743	0.738028
35	USV	TRUE	0.934994	20.5342	20.5414	0.0072	86.5135	86.027	86.711	0.684046	0.252412	-64.2402	1.02176	-73.4438	0.502068
36	USV	TRUE	0.750981	21.3637	21.3653	0.0016	72.7302	71.5546	73.5496	1.99501	0.792986	-1246.88	1.00415	-58.3691	0.841896
37	USV	TRUE	0.81836	21.4497	21.4513	0.0016	74.8614	74.3894	75.5115	1.12219	0.445538	-701.372	1.00392	-68.6525	0.726759
38	USV	TRUE	0.625123	22.9033	22.9053	0.002	82.2347	81.9853	83.0897	1.10438	0.390201	455.494	1.12019	-72.044	0.60991
39	USV	TRUE	0.85217	22.9921	22.9997	0.0076	85.731	85.0319	87.8918	2.85995	1.1194	335.2	1.01493	-70.644	0.663777
40	USV	TRUE	0.920868	24.1077	24.3073	0.1996	77.2522	75.8432	83.6638	7.82055	3.7142	-33.5	1.00154	-66.3339	0.626352
41	USV	TRUE	0.787185	24.1077	24.1101	0.0024	84.3933	82.4562	85.5956	3.13947	1.14061	1308.11	1.0073	-69.0316	0.700048
42	USV	TRUE	0.902768	24.4025	24.4153	0.0128	71.8201	71.4523	74.3267	2.87443	0.927615	-207.737	1.02978	-63.471	0.774296
43	USV	TRUE	0.956077	24.4973	24.5029	0.0056	71.6997	69.1243	72.6497	3.52541	1.28795	681.16	1.12751	-68.1288	0.737851
44	USV	TRUE	0.605797	24.5781	24.5825	0.0044	76.571	74.9381	78.5675	3.62932	1.23245	851.834	1.00992	-78.7793	0.490447
45	USV	TRUE	0.72662	24.8413	24.8477	0.0064	70.5884	68.3247	73.5349	5.21019	1.42532	-696.487	1.02832	-64.3786	0.793827
46	USV	TRUE	0.959455	25.0285	25.0325	0.004	70.3658	69.7349	70.8556	1.12071	0.374294	-17.7114	1.22905	-68.0853	0.704135
47	USV	TRUE	0.613257	25.318	25.3196	0.0016	72.6899	72.3158	73.0639	0.74813	0.295724	-467.581	1	-74.9883	0.583736
48	USV	TRUE	0.800204	25.4236	25.426	0.0024	72.0664	69.6617	73.2688	3.60705	1.32252	-1502.94	1.01397	-67.2877	0.731463
49	USV	TRUE	0.671676	25.598	25.6052	0.0072	76.9947	76.1128	77.7545	1.64162	0.528501	54.6935	1.15383	-72.4793	0.613671
50	USV	TRUE	0.76634	25.7212	25.7284	0.0072	73.435	70.8735	79.9898	9.11629	2.91979	-1024.22	1.06702	-65.1428	0.715478
51	USV	TRUE	0.624	26.0916	26.094	0.0024	79.774	79.1431	85.4518	6.30863	2.36047	-2365.74	1.25119	-71.0158	0.554766
52	USV	TRUE	0.709766	26.1972	26.1996	0.0024	68.4364	66.9001	71.6427	4.74261	1.74246	-1976.09	1.01165	-65.6851	0.754961
53	USV	TRUE	0.926112	26.2884	26.2968	0.0084	75.0514	73.6449	76.25	2.60509	0.698872	200.97	1.27147	-62.7099	0.790978
54	USV	TRUE	0.967297	26.768	26.983	0.215	77.4363	70.344	81.7737	11.4297	4.02929	45.8465	2.54527	-64.3966	0.614461
55	USV	TRUE	0.883685	26.6688	26.6712	0.0024	77.2706	76.996	77.3374	0.341408	0.121048	-83.4966	1.03838	-62.0048	0.786829
56	USV	TRUE	0.857162	27.394	27.3968	0.0028	70.4919	67.872	72.5775	4.7055	1.73388	-1761.82	1.00464	-60.759	0.805287
57	USV	TRUE	0.840061	27.5188	27.5216	0.0028	74.1345	73.8599	75.0252	1.16524	0.399441	-266.836	1.23593	-50.4061	0.882724
58	USV	TRUE	0.656702	27.6396	27.6424	0.0028	55.755	55.4322	55.8255	0.393362	0.136623	-111.329	1.02237	-63.5677	0.772789
59	USV	TRUE	0.784382	27.8484	27.8504	0.002	67.6868	66.7516	72.5585	5.80691	2.18555	-2613.36	1.03714	-57.3349	0.868533
60	USV	TRUE	0.953812	27.9308	27.9352	0.0044	78.657	77.5326	79.7146	2.18204	0.722064	-32.5682	1.56777	-54.8605	0.883016
61	USV	TRUE	0.780494	28.0556	28.068	0.0124	66.797	63.3874	69.866	6.47862	3.05754	-592.301	1.02862	-68.3472	0.585265
62	USV	TRUE	0.849837	28.1363	28.1415	0.0052	80.8719	79.6011	81.2	1.59887	0.58214	-219.487	1.11033	-72.2361	0.638981
63	USV	TRUE	0.857054	28.2283	28.2427	0.0144	72.054	71.9751	76.832	4.85687	1.69889	-350.211	1.02283	-66.0725	0.648637
64	USV	TRUE	0.691945	28.3079	28.3111	0.0032	75.5808	74.9277	76.1746	1.24688	0.427647	-389.651	1.00272	-74.605	0.504637
65	USV	TRUE	0.801507	28.9847	28.9911	0.0064	74.4623	73.4929	74.7774	1.28448	0.516513	-214.765	1.00863	-57.2476	0.844194
66	USV	TRUE	0.81322	29.7183	29.7395	0.0212	53.9349	52.8589	55.1415	2.28262	0.675531	89.2898	1.01753	-75.5075	0.495281
67	USV	TRUE	0.692427	29.8951	29.9063	0.0112	84.9939	76.9158	90.697	13.7813	4.41067	-506.814	2.61786	-71.8891	0.655867
68	USV	TRUE	0.802045	29.9891	29.9919	0.0028	80.3523	78.9125	80.6492	1.73673	0.580878	-514.233	1.12985	-69.2396	0.62499
69	USV	TRUE	0.867607	30.0783	30.0843	0.006	73.1873	70.2557	80.3792	10.1235	3.69248	1887.9	1.03212	-65.5268	0.777249
70	USV	TRUE	0.926311	30.1763	30.1815	0.0052	76.2743	75.0504	77.4832	2.4328	0.701062	-71.1956	1.44174	-63.8116	0.767459
71	USV	TRUE	0.878092	30.2575	30.2759	0.0184	75.375	70.8179	76.0578	5.23988	1.18381	-133.477	1.17617	-56.3424	0.856893
72	USV	TRUE	0.953167	30.3539	30.3703	0.0164	75.3265	71.5264	76.0084	4.48195	1.2676	57.8893	1.38638	-62.9437	0.794944
73	USV	TRUE	0.790529	30.4691	30.4711	0.002	74.7552	74.7552	74.7552	1.42109e-14	4.20363e-15	-1.24319e-12	1	-66.6257	0.69743
74	USV	TRUE	0.68998	38.2568	38.2612	0.0044	52.0726	51.3898	52.1097	0.719926	0.241108	-140.523	1.02472	-75.1226	0.492418
75	USV	TRUE	0.952051	38.3624	38.3684	0.006	76.4566	73.703	76.5167	2.81371	1.14637	486.572	1.06066	-67.6551	0.717911
76	USV	TRUE	0.784917	38.526	38.5324	0.0064	75.4687	71.5241	76.4935	4.96944	2.09741	855.931	1.0578	-75.8373	0.541868
77	USV	TRUE	0.78199	38.6116	38.6192	0.0076	72.6497	68.9859	76.3604	7.37449	2.3589	950.482	1.00715	-76.1318	0.540995
78	USV	TRUE	0.671987	38.708	38.7116	0.0036	71.4821	69.3122	73.652	4.33982	2.09152	1320.75	1.01575	-78.4679	0.492216
79	USV	TRUE	0.852206	44.8778	44.8806	0.0028	74.8535	74.5417	75.9667	1.42501	0.49713	477.124	1.04588	-66.7709	0.730666
80	USV	TRUE	0.914588	44.9614	44.9858	0.0244	71.1791	70.4202	71.4081	0.987829	0.377048	36.1017	1.00127	-66.3346	0.622666
81	USV	TRUE	0.918355	71.6694	71.6718	0.0024	72.7569	70.6861	73.7588	3.07268	1.12838	-1280.28	1.01765	-62.9358	0.825046
82	USV	TRUE	0.894295	71.7574	71.7766	0.0192	62.4215	61.5909	67.8991	6.30828	2.58473	-307.893	1.01382	-73.3248	0.571664
83	USV	TRUE	0.684769	71.849	71.8526	0.0036	71.4684	70.096	72.4241	2.32803	0.689917	112.814	1.64955	-73.3771	0.536766
84	USV	TRUE	0.941348	71.9506	71.9542	0.0036	68.3931	63.9994	70.4416	6.44223	1.9856	-1555.45	1.04037	-68.7114	0.677056
85	USV	TRUE	0.831489	72.0586	72.0626	0.004	63.2459	61.0752	66.8044	5.72918	2.17543	-1411.08	1.0007	-64.1868	0.762366
86	USV	TRUE	0.624632	72.1222	72.1274	0.0052	71.0583	69.5136	75.77	6.25645	2.74543	1200.76	1.00022	-70.6966	0.659855
87	USV	TRUE	0.831073	78.04	78.0548	0.0148	72.1458	63.9742	72.7989	8.82466	2.61046	-388.418	1.22417	-61.5638	0.78505
88	USV	TRUE	0.789274	78.1196	78.1236	0.004	70.6277	67.4734	71.459	3.98557	1.3334	957.259	1.05107	-69.7781	0.530303
89	USV	TRUE	0.836318	85.447	85.4602	0.0132	66.9893	63.7752	67.3053	3.5301	1.58652	-284.31	1.00953	-70.8598	0.630084
90	USV	TRUE	0.776449	85.5406	85.5658	0.0252	67.1226	65.9021	69.9142	4.01214	1.50735	62.6617	1.17146	-71.3842	0.700625
91	USV	TRUE	0.917388	97.961	97.9634	0.0024	76.609	74.6051	77.277	2.67189	1.00127	-1113.29	1.04403	-62.9574	0.814339
92	USV	TRUE	0.867324	98.1174	98.119	0.0016	61.0556	60.1561	64.2708	4.11471	1.71426	-2571.7	1.0303	-72.8763	0.550081
93	USV	TRUE	0.661329	98.1627	98.6877	0.525	63.1091	28.4416	95.4784	67.0368	14.8589	-1.34135	40.715	-88.502	0.207564
94	USV	TRUE	0.741563	98.4437	98.4457	0.002	70.6105	67.9653	71.4922	3.5269	1.36008	-1612.68	1.32162	-75.2027	0.568475
95	USV	TRUE	0.76563	105.478	105.48	0.0028	74.8356	73.9302	75.7411	1.81095	0.620202	632.63	1.00105	-61.6077	0.715051
96	USV	TRUE	0.949389	105.67	105.674	0.0044	73.9853	72.235	80.817	8.58197	3.05314	-1916.47	1.01811	-63.9009	0.770739
97	USV	TRUE	0.616751	105.742	105.744	0.002	68.5843	67.0302	70.7174	3.68721	1.35967	1807.34	1.00245	-77.3242	0.595061
98	USV	TRUE	0.851253	105.834	105.836	0.0016	74.9333	72.0655	75.3519	3.28643	1.33661	-1792.39	1.27897	-67.1537	0.753563
99	USV	TRUE	0.889092	105.912	105.92	0.0076	67.0631	65.2593	72.1329	6.87363	2.69881	970.157	1.05839	-66.5659	0.70932
