# Supplementary material for: Bazedoxifene reverses sexually dimorphic autistic-like abnormalities in biallelic MDGA1-mutant mice
Source: EMBO Mol Med. 2026 Mar 20;18(4):1358–98. doi: 10.1038/s44321-026-00402-y (PMC13084050; doi:10.1038/s44321-026-00402-y)
Supplement: Supplementary file 18 — Source data Fig. 4 [file 44321_2026_402_MOESM18_ESM.zip › Panel C/Batch2/P12/P12_WT_782.xlsx]

## Sheet: Sheet1
ID	Label	Accepted	Score	Begin Time (s)	End Time (s)	Call Length (s)	Principal Frequency (kHz)	Low Freq (kHz)	High Freq (kHz)	Delta Freq (kHz)	Frequency Standard Deviation (kHz)	Slope (kHz/s)	Sinuosity	Mean Power (dB/Hz)	Tonality
1	USV	TRUE	0.786081	4.74251	4.74491	0.0024	82.2654	81.731	82.3619	0.630863	0.237269	-250.49	1.03271	-68.4382	0.770122
2	USV	TRUE	0.633119	5.25044	5.25364	0.0032	87.074	85.508	87.4377	1.9297	0.691634	-596.846	1.0559	-64.2384	0.859416
3	USV	TRUE	0.720123	6.26397	6.26797	0.004	88.824	87.6439	89.0986	1.4547	0.469009	-329.095	1.03652	-67.4161	0.792004
4	USV	TRUE	0.634209	9.50535	9.55495	0.0496	53.5832	27.8366	67.9076	40.071	8.61371	-132.88	13.5866	-101.352	0.151872
5	USV	TRUE	0.70522	19.3898	19.3946	0.0048	88.4192	87.484	88.7903	1.30626	0.464176	-99.4007	1.23364	-69.9333	0.79182
6	USV	TRUE	0.879266	19.7834	19.7866	0.0032	87.2895	86.2281	87.5047	1.27657	0.45842	-389.651	1.0494	-64.4462	0.844859
7	USV	TRUE	0.62715	52.6254	52.627	0.0016	77.7159	77.3419	78.09	0.74813	0.295724	-467.581	1	-81.7629	0.594657
8	USV	TRUE	0.70224	53.081	53.085	0.004	87.7015	84.3393	89.3417	5.00238	1.64398	-1213.15	1.01725	-72.5565	0.777854
9	USV	TRUE	0.812659	53.2902	53.293	0.0028	89.8924	88.7568	90.6271	1.87032	0.659627	-667.973	1.00799	-70.3695	0.770408
10	USV	TRUE	0.768267	106.741	106.746	0.0052	60.7148	60.2038	69.8144	9.61069	3.96644	-1965.29	1.05205	-77.31	0.435271
11	USV	TRUE	0.601272	106.931	106.945	0.0144	42.4912	40.3302	45.6289	5.29877	1.72576	-192.455	1.31846	-86.3637	0.496631
12	USV	TRUE	0.607179	107.278	107.281	0.0028	55.3126	53.6055	61.4208	7.81528	2.92171	2765.55	1.20575	-72.5001	0.398546
13	USV	TRUE	0.78879	107.519	107.523	0.004	61.0311	60.806	61.2324	0.426362	0.157501	30.9917	1.05301	-72.9101	0.532078
14	USV	TRUE	0.870524	107.671	107.675	0.0032	41.4261	41.2035	43.2222	2.01876	0.723911	596.846	1.10937	-75.5229	0.596898
15	USV	TRUE	0.727367	107.875	107.877	0.002	61.9641	61.1714	62.1689	0.997506	0.393399	-488.574	1.0672	-72.3406	0.64211
16	USV	TRUE	0.848106	108.138	108.14	0.0016	82.3239	78.3517	83.1077	4.75597	2.01743	-2961.35	1.05696	-63.0302	0.883023
17	USV	TRUE	0.87544	108.352	108.355	0.0032	86.0205	84.3431	86.5029	2.15978	0.758424	-663.334	1.04331	-58.6321	0.896513
18	USV	TRUE	0.915863	108.509	108.533	0.0236	41.542	41.0269	41.9498	0.922932	0.329342	-24.2348	1.00854	-79.052	0.576544
19	USV	TRUE	0.972707	108.771	108.773	0.0016	73.2484	72.0906	73.4265	1.33595	0.552622	-779.302	1.13675	-64.4159	0.843956
20	USV	TRUE	0.718799	108.892	108.911	0.0188	33.9782	30.5754	38.3889	7.81347	3.53351	-349.863	1.16173	-86.398	0.398039
21	USV	TRUE	0.909162	109.17	109.174	0.0036	86.4436	85.3896	87.4975	2.10783	0.763003	-627.715	1.00724	-54.8236	0.925723
22	USV	TRUE	0.610828	116.351	116.354	0.0024	86.2873	85.6193	87.0889	1.46954	0.529823	-612.309	1.00127	-80.6705	0.561087
23	USV	TRUE	0.62785	116.992	117.002	0.01	90.7892	84.4377	92.7255	8.28782	3.29786	-816.589	1.00381	-83.3247	0.504624
24	USV	TRUE	0.600187	239.725	239.797	0.072	84.6847	50.054	115.382	65.3278	13.5919	173.216	19.9841	-100.372	0.157388
25	USV	TRUE	0.671444	288.504	288.509	0.0052	91.6048	91.1978	91.7459	0.548014	0.186037	-82.7979	1.02437	-82.4853	0.398012
26	USV	TRUE	0.674818	329.774	329.776	0.0024	81.2801	80.0109	81.5695	1.5586	0.591057	-640.141	1.071	-71.9801	0.734379
27	USV	TRUE	0.716441	329.958	329.96	0.0024	83.2467	82.4451	83.5807	1.13555	0.420241	-473.147	1.02178	-69.7245	0.788458
28	USV	TRUE	0.706571	330.172	330.175	0.0032	66.2059	65.9507	66.4979	0.547242	0.248604	-44.1872	1.10093	-72.2317	0.76658
29	USV	TRUE	0.841726	330.553	330.558	0.0048	86.5902	85.7663	87.1023	1.33595	0.434293	-276.895	1.00679	-71.8048	0.715167
30	USV	TRUE	0.687374	333.606	333.607	0.0016	82.0279	82.0279	82.0279	1.42109e-14	4.35117e-15	9.93014e-12	1	-72.1693	0.656655
31	USV	TRUE	0.761869	334.554	334.556	0.0024	67.1955	66.4608	67.5963	1.13555	0.414699	-473.147	1.01108	-72.0251	0.700602
32	USV	TRUE	0.702546	357.931	357.934	0.0028	81.0388	79.4727	81.536	2.06329	0.728721	-708.617	1.04523	-70.0166	0.787881
33	USV	TRUE	0.640506	358.457	358.462	0.0056	61.9817	61.2915	62.4493	1.15782	0.365281	-202.512	1.0039	-78.2184	0.559539
34	USV	TRUE	0.880797	380.99	381.002	0.0116	68.4306	67.6035	69.2577	1.65424	0.830508	-148.754	1.00063	-71.7686	0.721122
35	USV	TRUE	0.755835	384.511	384.521	0.01	87.2602	82.5059	89.7836	7.27768	2.44354	-785.379	1.01231	-68.8098	0.799189
36	USV	TRUE	0.734482	396.097	396.125	0.028	61.8438	50.9194	80.1818	29.2624	5.52553	-325.143	2.08622	-37.8348	0.931136
37	USV	TRUE	0.820119	397.295	397.298	0.0024	91.7812	91.18	92.2487	1.06876	0.385797	-445.315	1.00188	-69.3236	0.773417
38	USV	TRUE	0.777603	398.659	398.663	0.0036	87.7433	86.6754	89.5672	2.89171	0.961329	-802.1	1.00098	-75.4158	0.643457
39	USV	TRUE	0.604248	442.397	442.404	0.0068	80.6013	78.538	82.8724	4.3344	1.30295	-608.843	1.0038	-68.8552	0.801169
40	USV	TRUE	0.663298	444.008	444.011	0.0024	58.3041	57.9033	58.5045	0.601176	0.22042	-250.49	1.00609	-78.3988	0.59085
41	USV	TRUE	0.670646	444.195	444.199	0.0036	60.8869	59.9963	61.6514	1.65509	0.582208	-479.726	1.0034	-76.8585	0.64472
42	USV	TRUE	0.788531	444.385	444.389	0.0036	67.4306	66.5585	67.553	0.994537	0.350166	-255.044	1.04961	-64.4494	0.837936
43	USV	TRUE	0.647065	447.888	447.89	0.0016	58.5449	58.2688	58.6428	0.374065	0.153618	-233.791	1.01068	-78.9977	0.579348
44	USV	TRUE	0.716608	468.539	468.541	0.0024	90.436	89.9016	90.8368	0.935162	0.33784	-389.651	1.00212	-72.8734	0.718058
