# Supplementary material for: Bazedoxifene reverses sexually dimorphic autistic-like abnormalities in biallelic MDGA1-mutant mice
Source: EMBO Mol Med. 2026 Mar 20;18(4):1358–98. doi: 10.1038/s44321-026-00402-y (PMC13084050; doi:10.1038/s44321-026-00402-y)
Supplement: Supplementary file 18 — Source data Fig. 4 [file 44321_2026_402_MOESM18_ESM.zip › Panel C/Batch2/P12/P12_WT_783.xlsx]

## Sheet: Sheet1
ID	Label	Accepted	Score	Begin Time (s)	End Time (s)	Call Length (s)	Principal Frequency (kHz)	Low Freq (kHz)	High Freq (kHz)	Delta Freq (kHz)	Frequency Standard Deviation (kHz)	Slope (kHz/s)	Sinuosity	Mean Power (dB/Hz)	Tonality
1	USV	TRUE	0.623886	19.3416	19.3436	0.002	84.1177	83.8104	84.3715	0.561097	0.242632	281.821	1.09622	-76.4166	0.499502
2	USV	TRUE	0.626923	20.9848	20.9868	0.002	80.6009	80.503	80.9037	0.400784	0.153333	-176.854	1.03234	-73.9929	0.525558
3	USV	TRUE	0.618406	22.7052	22.708	0.0028	76.3785	76.0556	76.449	0.393362	0.136623	-111.329	1.02237	-70.9227	0.495988
4	USV	TRUE	0.66788	22.8248	22.8268	0.002	77.067	76.8933	77.2407	0.347346	0.151643	-197.847	1.00936	-68.5651	0.635054
5	USV	TRUE	0.735985	23.0344	23.038	0.0036	72.0294	71.0274	73.0462	2.01876	0.651912	-537.527	1.00259	-55.0443	0.803215
6	USV	TRUE	0.715409	23.1277	23.1297	0.002	80.4021	75.8866	82.3526	6.46598	2.32245	-2967.07	1.01185	-59.8358	0.797497
7	USV	TRUE	0.828533	23.2105	23.2129	0.0024	74.551	74.1502	74.7514	0.601176	0.22042	250.49	1.00609	-55.8885	0.842014
8	USV	TRUE	0.616916	23.5177	23.5201	0.0024	110.925	110.658	111.393	0.73477	0.267807	-306.154	1.00557	-75.447	0.411804
9	USV	TRUE	0.719326	23.6085	23.6265	0.018	80.889	80.5008	81.5402	1.03938	0.444191	-44.224	1.0098	-70.7729	0.580468
10	USV	TRUE	0.799535	23.8853	23.8897	0.0044	68.9307	66.0974	69.841	3.74353	1.35196	-641.925	1.34883	-60.3427	0.784747
11	USV	TRUE	0.84062	24.0365	24.0537	0.0172	69.0925	66.8808	69.3334	2.45267	0.788554	-55.8175	1.08858	-56.1677	0.787655
12	USV	TRUE	0.91952	24.1385	24.1405	0.002	81.9387	80.9902	82.914	1.92376	0.748605	-998.142	1.00366	-56.8388	0.789246
13	USV	TRUE	0.813841	24.2397	24.2501	0.0104	83.4834	73.8412	84.0372	10.196	4.39352	1032.37	1.03062	-75.0108	0.48851
14	USV	TRUE	0.979412	24.3461	24.3485	0.0024	69.9572	68.6213	71.2932	2.67189	0.961991	-1113.29	1	-50.7825	0.89687
15	USV	TRUE	0.899187	24.5017	24.5077	0.006	66.6491	64.1405	68.2225	4.08206	1.54573	-783.558	1.1143	-54.0501	0.806629
16	USV	TRUE	0.686876	24.6621	24.6645	0.0024	61.5099	59.7731	65.2505	5.47738	2.01559	-2282.24	1.01056	-59.632	0.809935
17	USV	TRUE	0.884746	26.0605	26.0625	0.002	74.8458	74.5697	74.8726	0.302814	0.114253	-113.873	1.03232	-60.408	0.795371
18	USV	TRUE	0.665713	26.1797	26.2457	0.066	81.6919	66.9498	81.9827	15.0328	7.62142	-227.187	1.00376	-72.6668	0.485269
19	USV	TRUE	0.662775	26.3129	26.3145	0.0016	59.7488	59.4193	61.6103	2.19095	0.917933	-1324.81	1.11445	-72.3235	0.594364
20	USV	TRUE	0.957264	26.4929	26.4961	0.0032	62.1666	60.4744	67.6069	7.13247	2.54828	-2242.04	1.02846	-73.1531	0.588569
21	USV	TRUE	0.93161	26.6369	26.6401	0.0032	69.1598	68.5215	70.0875	1.56603	0.585918	-530.358	1.01274	-63.9757	0.655345
22	USV	TRUE	0.723085	26.8229	26.8277	0.0048	69.5719	68.7388	69.9646	1.22576	0.48344	-249.92	1.00163	-63.1849	0.700729
23	USV	TRUE	0.974941	27.0033	27.0057	0.0024	66.2635	63.7252	68.1338	4.40862	1.59335	-1836.93	1.00199	-71.1835	0.591705
24	USV	TRUE	0.912948	27.1081	27.1097	0.0016	74.2261	73.9411	75.2236	1.28251	0.516259	-623.441	1.32433	-61.5136	0.788021
25	USV	TRUE	0.818093	27.2121	27.2153	0.0032	84.6348	82.6606	86.0004	3.33986	1.45726	-1241.63	1.28758	-60.0965	0.787832
26	USV	TRUE	0.84426	28.477	28.4802	0.0032	71.8987	71.8541	72.7225	0.868365	0.293427	-199.464	1.08613	-66.0283	0.640541
27	USV	TRUE	0.846594	28.5886	28.611	0.0224	69.1105	66.464	73.8016	7.33755	1.74871	-90.3744	1.60109	-68.2483	0.581717
28	USV	TRUE	0.861273	28.7626	28.7642	0.0016	66.6606	66.4736	67.9698	1.49626	0.615599	-857.232	1.163	-62.2678	0.722273
29	USV	TRUE	0.968071	28.8758	28.8862	0.0104	71.4562	70.3207	72.3557	2.035	0.615883	-23.6888	1.10912	-62.9825	0.722985
30	USV	TRUE	0.926626	29.0506	29.087	0.0364	67.5184	67.1273	70.3097	3.18244	1.33417	-81.3498	1.01227	-70.8077	0.49054
31	USV	TRUE	0.810644	29.1774	29.2154	0.038	68.5532	39.1437	70.8937	31.75	15.7325	910.321	1.08864	-73.3433	0.431719
32	USV	TRUE	0.741418	29.431	29.4382	0.0072	68.8037	66.4055	69.1819	2.77637	1.13468	-379.857	1.00069	-68.3485	0.484771
33	USV	TRUE	0.918472	29.6174	29.6194	0.002	62.7568	62.5386	63.26	0.721411	0.294569	-374.701	1.0422	-67.8011	0.558477
34	USV	TRUE	0.770116	29.6858	29.7042	0.0184	68.6489	64.2952	91.5772	27.282	11.2286	-1529.46	1.00313	-74.2491	0.487771
35	USV	TRUE	0.871196	29.7994	29.8046	0.0052	73.7161	72.1649	76.0911	3.9262	1.12546	-660.143	1.02551	-65.4118	0.73207
36	USV	TRUE	0.724206	29.9626	29.969	0.0064	71.1381	70.0295	72.6943	2.66487	0.943151	-314.691	1.14909	-60.5398	0.724696
37	USV	TRUE	0.938979	30.1354	30.1394	0.004	71.3513	70.4978	72.5091	2.01134	0.684157	-514.137	1.00326	-60.1717	0.731867
38	USV	TRUE	0.962069	30.2202	30.2498	0.0296	67.7899	67.3424	68.9221	1.57972	0.673647	-43.9683	1.00556	-61.9754	0.766946
39	USV	TRUE	0.750796	30.3958	30.4202	0.0244	72.3959	70.0017	75.3057	5.30401	2.4599	-204.064	1.00537	-63.0712	0.643535
40	USV	TRUE	0.712665	30.5154	30.5486	0.0332	64.7039	60.5045	71.2874	10.7829	4.24836	-276.665	1.02186	-72.475	0.580132
41	USV	TRUE	0.760734	30.665	30.7038	0.0388	68.5066	59.0465	70.662	11.6154	4.81847	-286.704	1.00609	-68.0962	0.583529
42	USV	TRUE	0.962887	30.7674	30.8102	0.0428	73.2042	69.6746	75.6843	6.00978	2.1147	-23.5728	1.07159	-69.0538	0.635282
43	USV	TRUE	0.929308	30.919	30.9206	0.0016	71.358	70.8592	73.1036	2.24439	0.903452	-1091.02	1.46414	-70.2483	0.570933
44	USV	TRUE	0.957567	31.0306	31.0326	0.002	72.5998	72.0965	73.103	1.00641	0.417923	-551.555	1.01934	-66.6791	0.720055
45	USV	TRUE	0.824157	31.1706	31.1722	0.0016	69.4724	69.4012	69.7218	0.320627	0.129065	-155.86	1.04572	-58.6491	0.789938
46	USV	TRUE	0.953515	31.2894	31.2926	0.0032	70.8664	68.7215	72.336	3.61448	1.27093	-1151.94	1.01004	-65.1547	0.770704
47	USV	TRUE	0.942575	31.3802	31.4154	0.0352	85.2713	71.2194	87.1418	15.9225	7.6799	-439.65	1.00671	-62.2398	0.698062
48	USV	TRUE	0.824499	31.537	31.5574	0.0204	72.127	69.7374	72.4314	2.69396	1.29056	-129.626	1.0006	-63.2601	0.641217
49	USV	TRUE	0.973587	31.6314	31.6334	0.002	74.5204	74.2175	74.6183	0.400784	0.153333	-176.854	1.03234	-61.8595	0.771563
50	USV	TRUE	0.789381	31.7366	31.7522	0.0156	71.538	68.9552	75.7586	6.80338	1.69475	-374.602	1.01563	-62.3065	0.785558
51	USV	TRUE	0.936878	31.8314	31.8486	0.0172	72.3323	69.7388	74.5253	4.78643	1.67655	-278.208	1.01166	-63.6285	0.774758
52	USV	TRUE	0.847801	31.9258	31.9306	0.0048	76.0594	74.4086	79.8452	5.43662	1.81006	-961.569	1.06043	-70.7845	0.651693
53	USV	TRUE	0.776596	32.0422	32.0458	0.0036	76.042	75.0697	77.415	2.34533	0.891793	-728.248	1.0228	-65.6034	0.652366
54	USV	TRUE	0.927609	32.131	32.133	0.002	75.7491	74.5646	78.6437	4.07909	1.458	-1846.15	1.03208	-70.0821	0.685243
55	USV	TRUE	0.916083	32.515	33.04	0.525	74.4305	67.6483	81.8364	14.1881	5.11263	0.745349	3.07979	-68.8551	0.530948
56	USV	TRUE	0.919253	32.5114	32.5158	0.0044	71.1439	71.1055	72.0136	0.908098	0.388822	-211.469	1.02089	-67.1664	0.708216
57	USV	TRUE	0.918126	34.4787	34.4807	0.002	73.8738	73.4241	74.3236	0.899537	0.320169	-425.594	1.00633	-55.8392	0.816142
58	USV	TRUE	0.818537	34.5479	34.5651	0.0172	88.5591	70.763	88.8899	18.1269	8.50338	1069.34	1.04825	-66.5098	0.668921
59	USV	TRUE	0.984204	34.6651	34.9951	0.33	81.786	73.4381	90.5236	17.0855	5.71517	17.3084	3.14614	-61.098	0.633078
60	USV	TRUE	0.720364	34.6683	34.6699	0.0016	80.8955	80.4591	82.5788	2.1197	0.887173	-1324.81	1.05854	-55.4507	0.844217
61	USV	TRUE	0.940413	34.9871	34.9967	0.0096	89.5829	88.0944	89.9821	1.88769	0.567041	126.596	1.05945	-61.301	0.713237
62	USV	TRUE	0.85792	35.1055	35.1095	0.004	82.3384	80.327	84.0899	3.76291	1.57892	-1143.82	1.18741	-55.6271	0.808862
63	USV	TRUE	0.784056	35.2023	35.2039	0.0016	82.775	81.6707	83.1669	1.49626	0.614471	-935.162	1.03875	-54.5748	0.85793
64	USV	TRUE	0.980082	35.3107	35.3311	0.0204	68.6869	67.1796	72.887	5.70746	2.02298	-287.311	1.01992	-58.3062	0.780773
65	USV	TRUE	0.762275	35.4067	35.4119	0.0052	79.649	75.7748	82.0317	6.25695	1.96107	-1125.25	1.10501	-54.6075	0.851735
66	USV	TRUE	0.979412	35.5035	35.5107	0.0072	70.4946	70.2571	71.5634	1.30626	0.438754	179.038	1.01995	-56.5337	0.85216
67	USV	TRUE	0.981853	45.9409	45.9437	0.0028	63.1973	61.2397	63.5431	2.30344	1.05443	-839.557	1.01609	-71.8216	0.57486
68	USV	TRUE	0.97886	46.0045	46.0221	0.0176	72.6253	69.2037	73.3823	4.17854	1.05948	133.646	1.1684	-60.5223	0.792944
69	USV	TRUE	0.77022	46.2769	46.2821	0.0052	72.4949	72.2351	72.5988	0.363674	0.094016	17.5353	1.01664	-53.0822	0.841676
70	USV	TRUE	0.858891	46.4809	46.4913	0.0104	72.905	71.98	75.1835	3.20356	1.43324	-298.723	1.00971	-56.7249	0.765482
71	USV	TRUE	0.936745	46.6321	46.6565	0.0244	66.3597	61.6531	72.5266	10.8735	3.84002	-435.198	1.01685	-60.0265	0.779892
72	USV	TRUE	0.982775	46.7185	46.7689	0.0504	70.4583	64.2388	73.0777	8.83899	2.56896	-91.0014	1.1104	-57.5551	0.783409
73	USV	TRUE	0.804833	46.8465	46.8525	0.006	79.69	72.4955	80.4875	7.99198	3.1368	-1364.16	1.0392	-58.3204	0.777618
74	USV	TRUE	0.880125	63.5276	63.5456	0.018	73.154	67.9912	99.848	31.8568	9.83585	-912.987	2.53325	-69.9373	0.541846
75	USV	TRUE	0.969328	63.6256	63.6376	0.012	75.3821	71.8802	78.0514	6.17121	2.01668	503.389	1.00285	-69.4103	0.641202
76	USV	TRUE	0.885241	105.844	105.847	0.0036	71.7509	71.4911	72.3372	0.846099	0.246897	186.897	1.02679	-66.0658	0.606962
77	USV	TRUE	0.638408	106.527	106.534	0.0072	79.4757	78.6316	87.5568	8.92516	3.94936	1324.41	1.0261	-78.0747	0.488377
78	USV	TRUE	0.764393	106.634	106.646	0.0124	72.6377	72.348	80.4402	8.09221	3.75215	-670.336	1.00931	-73.19	0.523286
79	USV	TRUE	0.839255	106.8	106.814	0.0148	73.83	62.6813	75.2106	12.5293	5.16053	868.385	1.17315	-74.8982	0.487955
80	USV	TRUE	0.763897	106.918	106.92	0.0016	68.3269	67.9528	68.701	0.74813	0.295724	-467.581	1	-66.7781	0.650775
81	USV	TRUE	0.638351	159.979	160.006	0.0264	66.259	65.4479	94.2743	28.8265	9.35914	1112.33	1.01742	-68.5453	0.579023
82	USV	TRUE	0.7177	160.32	160.322	0.0016	79.3652	78.4924	80.238	1.74564	0.690023	-1091.02	1	-71.389	0.709572
83	USV	TRUE	0.66348	160.39	160.415	0.0252	71.2313	70.3008	71.5695	1.26871	0.347764	-33.7471	1.00831	-74.2773	0.548119
84	USV	TRUE	0.680893	161.113	161.114	0.0016	88.7162	87.6653	91.4593	3.79409	1.53256	-1714.46	1.71602	-78.2332	0.50065
85	USV	TRUE	0.967705	161.427	161.431	0.004	69.1549	64.8799	71.3073	6.42738	2.32103	-1646.82	1.31511	-64.0415	0.789925
86	USV	TRUE	0.649986	161.58	161.585	0.0056	68.0281	67.2531	69.5695	2.3164	0.880382	-420.616	1.00094	-63.349	0.655919
87	USV	TRUE	0.93367	180.07	180.076	0.0056	76.0071	75.1351	78.2364	3.10132	0.953621	-498.565	1.05664	-56.1232	0.839194
88	USV	TRUE	0.855005	180.152	180.181	0.0288	74.2839	70.8475	79.9641	9.11663	2.9476	-241.583	1.15085	-62.7706	0.718336
89	USV	TRUE	0.863868	180.29	180.33	0.0396	73.2214	69.2313	77.2125	7.98123	2.54561	-140.62	1.12024	-63.8202	0.715542
90	USV	TRUE	0.968724	180.42	180.438	0.018	76.986	74.3141	82.6786	8.36451	2.28682	-406.732	1.05816	-60.7581	0.665212
91	USV	TRUE	0.855542	180.53	180.531	0.0016	79.8802	79.702	81.038	1.33595	0.552622	779.302	1.13675	-69.2054	0.668628
92	USV	TRUE	0.822332	180.692	180.702	0.0092	71.2421	69.0278	73.7424	4.7146	1.44287	-493.728	1.00576	-63.3424	0.693268
93	USV	TRUE	0.981728	193.799	193.819	0.0192	75.071	71.059	75.7552	4.6962	1.28673	172.736	1.07863	-65.4812	0.700989
94	USV	TRUE	0.83749	193.933	193.94	0.0072	70.2233	68.3975	71.8635	3.46604	1.06273	-471.715	1.00323	-58.4168	0.841361
95	USV	TRUE	0.92032	206.663	206.664	0.0016	70.8777	69.1677	71.1983	2.03064	0.856118	-1246.88	1.09889	-60.123	0.844657
96	USV	TRUE	0.70792	206.787	206.79	0.0032	73.8532	73.1704	74.7438	1.57345	0.571071	-517.988	1.00955	-65.2917	0.65756
97	USV	TRUE	0.788597	206.848	206.862	0.014	76.0482	75.8799	77.4564	1.57643	0.600106	109.844	1.00225	-69.3535	0.659716
98	USV	TRUE	0.848792	206.944	206.951	0.0072	81.1041	80.8295	81.542	0.712504	0.251071	-72.3637	1.0459	-66.0681	0.667176
99	USV	TRUE	0.938432	207.095	207.096	0.0016	72.1464	71.4695	72.467	0.997506	0.403004	-623.441	1.0194	-63.2481	0.76597
100	USV	TRUE	0.800146	207.23	207.232	0.0016	74.0588	73.9609	74.3349	0.374065	0.153618	-233.791	1.01068	-54.723	0.764211
101	USV	TRUE	0.97062	207.317	207.329	0.012	73.1973	71.1462	74.8522	3.70604	1.1611	-311.886	1.01237	-54.336	0.844763
102	USV	TRUE	0.935638	207.436	207.446	0.0096	74.0806	73.754	75.9051	2.15108	0.71706	-223.112	1.0244	-49.1643	0.844167
103	USV	TRUE	0.92878	207.505	207.508	0.0028	70.1538	69.5229	71.5862	2.06329	0.787511	782.836	1.04439	-70.3743	0.697219
104	USV	TRUE	0.841222	207.593	207.601	0.008	73.2451	71.4341	74.581	3.14689	1.11415	-436.11	1.06272	-56.2246	0.872803
105	USV	TRUE	0.603932	207.67	207.677	0.0072	82.3561	82.0889	83.9897	1.90078	0.717865	266.752	1.01081	-74.5251	0.51205
