# Supplementary material for: Bazedoxifene reverses sexually dimorphic autistic-like abnormalities in biallelic MDGA1-mutant mice
Source: EMBO Mol Med. 2026 Mar 20;18(4):1358–98. doi: 10.1038/s44321-026-00402-y (PMC13084050; doi:10.1038/s44321-026-00402-y)
Supplement: Supplementary file 18 — Source data Fig. 4 [file 44321_2026_402_MOESM18_ESM.zip › Panel C/Batch2/P3/P3_het_776.xlsx]

## Sheet: Sheet1
ID	Label	Accepted	Score	Begin Time (s)	End Time (s)	Call Length (s)	Principal Frequency (kHz)	Low Freq (kHz)	High Freq (kHz)	Delta Freq (kHz)	Frequency Standard Deviation (kHz)	Slope (kHz/s)	Sinuosity	Mean Power (dB/Hz)	Tonality
1	USV	TRUE	0.605777	420.541	420.616	0.0752	61.2591	30.4582	80.3038	49.8456	12.2448	-23.3197	14.3741	-98.494	0.153136
2	USV	TRUE	0.601497	453.79	453.83	0.04	84.5623	54.0583	110.138	56.08	10.7896	266.338	15.6567	-99.9335	0.155969
3	USV	TRUE	0.637109	505.421	505.461	0.04	52.3067	30.1151	64.9239	34.8088	7.32765	30.6015	10.0305	-101.232	0.149026
4	USV	TRUE	0.611397	551.888	551.928	0.04	79.3522	36.5277	120.648	84.1201	16.8033	-2.1974	21.6946	-99.4919	0.153761
5	USV	TRUE	0.689994	597.187	597.322	0.1344	50.8965	31.5847	67.7443	36.1596	7.99496	22.2387	11.3047	-100.908	0.150595
