# Supplementary material for: Bazedoxifene reverses sexually dimorphic autistic-like abnormalities in biallelic MDGA1-mutant mice
Source: EMBO Mol Med. 2026 Mar 20;18(4):1358–98. doi: 10.1038/s44321-026-00402-y (PMC13084050; doi:10.1038/s44321-026-00402-y)
Supplement: Supplementary file 18 — Source data Fig. 4 [file 44321_2026_402_MOESM18_ESM.zip › Panel C/Batch2/P3/P3_het_780.xlsx]

## Sheet: Sheet1
ID	Label	Accepted	Score	Begin Time (s)	End Time (s)	Call Length (s)	Principal Frequency (kHz)	Low Freq (kHz)	High Freq (kHz)	Delta Freq (kHz)	Frequency Standard Deviation (kHz)	Slope (kHz/s)	Sinuosity	Mean Power (dB/Hz)	Tonality
1	USV	TRUE	0.933389	32.3981	32.4021	0.004	54.9637	53.1528	55.3645	2.21173	0.721634	389.651	1.27976	-62.4267	0.866223
2	USV	TRUE	0.957752	32.5445	32.5593	0.0148	55.6465	54.646	55.9686	1.32259	0.439187	83.1993	1.0151	-60.8498	0.860398
3	USV	TRUE	0.91938	32.7221	32.7417	0.0196	53.4051	53.0489	54.37	1.3211	0.466818	-68.8423	1.00619	-57.1988	0.770133
4	USV	TRUE	0.916324	32.9837	32.9857	0.002	55.4179	54.6253	55.6228	0.997506	0.393399	-488.574	1.0672	-62.2987	0.818209
5	USV	TRUE	0.823726	33.1052	33.1236	0.0184	58.4473	57.5094	58.7044	1.19493	0.391936	-42.2721	1.01115	-44.7829	0.923428
6	USV	TRUE	0.984787	33.31	33.3328	0.0228	58.3407	56.4606	59.6544	3.19381	0.936638	-54.9399	1.03966	-48.115	0.923494
7	USV	TRUE	0.831939	33.518	33.5524	0.0344	57.676	55.7685	59.2271	3.45862	0.969206	17.7212	1.04552	-49.1776	0.877439
8	USV	TRUE	0.726134	33.7108	33.7184	0.0076	63.1162	62.7238	63.729	1.00521	0.355713	-26.4624	1.0609	-70.2908	0.788047
9	USV	TRUE	0.962535	33.938	33.9912	0.0532	74.6042	72.1565	92.669	20.5125	7.3256	368.017	1.08053	-68.8756	0.779803
10	USV	TRUE	0.626503	34.1391	34.1507	0.0116	69.8369	66.567	70.2146	3.64764	1.38222	-342.38	1.06655	-74.6861	0.695035
11	USV	TRUE	0.631474	36.6366	36.6646	0.028	71.7744	67.8818	90.1255	22.2438	10.0368	844.138	1.35961	-80.6068	0.531828
12	USV	TRUE	0.670282	42.2341	42.2821	0.048	88.9456	77.3822	94.898	17.5157	4.30757	17.1678	4.59188	-97.8001	0.208814
13	USV	TRUE	0.904216	44.792	44.8008	0.0088	84.1578	82.3235	85.4269	3.10346	0.904983	-350.417	1.00463	-71.3779	0.723287
14	USV	TRUE	0.834396	44.9632	44.972	0.0088	59.5217	58.8982	59.8759	0.977669	0.283366	101.864	1.01208	-68.7999	0.589143
15	USV	TRUE	0.634709	65.7549	65.7605	0.0056	85.3611	81.4748	86.6036	5.12884	1.65683	-481.245	1.57164	-74.504	0.713304
16	USV	TRUE	0.651896	65.9501	65.9517	0.0016	75.6636	75.4142	75.7349	0.320627	0.129065	155.86	1.04572	-81.7798	0.477885
17	USV	TRUE	0.87112	66.3076	66.3196	0.012	54.3477	53.1454	55.0083	1.8629	0.527585	-136.351	1.01462	-52.0485	0.850858
18	USV	TRUE	0.660525	71.2136	71.2196	0.006	63.1402	62.9073	63.4184	0.51111	0.176918	42.7455	1.03113	-81.5639	0.494982
19	USV	TRUE	0.653212	106.754	106.761	0.0064	82.0791	80.0109	83.2786	3.26763	1.04246	-465.331	1.01022	-75.254	0.664289
20	USV	TRUE	0.87083	106.831	106.833	0.002	68.576	67.8724	68.8075	0.935162	0.341504	-227.747	1.31187	-50.956	0.927984
21	USV	TRUE	0.884088	106.946	106.963	0.0172	55.6426	54.6446	55.9421	1.2975	0.409259	25.4967	1.03668	-46.841	0.924971
22	USV	TRUE	0.935018	107.146	107.21	0.064	57.1309	54.6743	59.9809	5.30667	2.00583	-64.9536	1.02993	-50.6998	0.929432
23	USV	TRUE	0.967065	107.401	107.414	0.0136	71.8866	68.903	73.5885	4.68555	1.46283	16.0119	1.35412	-59.4744	0.860929
24	USV	TRUE	0.749231	109.215	109.222	0.0068	86.7145	86.3103	87.0284	0.718042	0.245615	-20.6478	1.06001	-68.8213	0.766708
25	USV	TRUE	0.604237	109.288	109.33	0.0416	58.4966	31.2433	70.3123	39.069	8.91683	33.5389	11.2697	-100.798	0.156043
26	USV	TRUE	0.73381	120.016	120.02	0.004	61.8762	59.4567	63.1082	3.65159	1.14275	-845.256	1.02657	-77.9372	0.655125
27	USV	TRUE	0.639685	131.575	131.578	0.0032	59.9513	59.8028	61.6954	1.89259	0.631681	-456.139	1.18006	-69.1481	0.405984
28	USV	TRUE	0.609867	173.581	173.599	0.0184	80.646	76.5802	93.991	17.4108	7.24097	-965.456	1.00777	-80.271	0.533151
29	USV	TRUE	0.928499	177.994	178.001	0.0076	61.1393	59.165	61.6217	2.45666	0.803894	-322.379	1.0326	-65.6424	0.773322
30	USV	TRUE	0.635568	194.246	194.254	0.008	87.5015	85.3851	93.3775	7.99245	3.25196	-1062.29	1.00894	-84.2142	0.491462
31	USV	TRUE	0.769254	215.776	215.783	0.0072	72.7978	71.1278	73.6142	2.48634	0.781168	-341.864	1.01132	-76.8782	0.590323
32	USV	TRUE	0.684674	234.917	234.919	0.002	79.9365	79.3309	80.5422	1.21126	0.436354	-581.455	1.00442	-82.8894	0.497766
33	USV	TRUE	0.63464	235.166	235.169	0.0032	80.2575	77.3481	81.5489	4.20081	1.46308	-1301.93	1.02469	-82.0927	0.551013
34	USV	TRUE	0.67835	247.092	247.096	0.004	56.7626	55.4468	57.133	1.68618	0.564091	-275.061	1.2034	-70.8102	0.69324
35	USV	TRUE	0.810163	259.062	259.065	0.0036	56.5587	56.2962	56.8554	0.559256	0.205283	-158.719	1.00215	-64.5557	0.758689
36	USV	TRUE	0.742104	259.267	259.268	0.0016	74.6671	74.2663	74.8897	0.623441	0.249933	-389.651	1.00816	-81.3628	0.530599
37	USV	TRUE	0.849054	263.438	263.448	0.0096	64.25	60.1828	65.623	5.44027	1.53144	-498.068	1.04907	-61.1743	0.860264
38	USV	TRUE	0.698309	263.636	263.642	0.0056	59.4768	57.9867	61.0479	3.06114	1.04131	-529.622	1.00668	-67.7449	0.768728
39	USV	TRUE	0.66222	263.875	263.878	0.0028	62.2045	61.3176	62.3418	1.02423	0.364377	-316.315	1.08774	-72.625	0.705534
40	USV	TRUE	0.6495	264.87	264.871	0.0016	83.8148	82.9954	84.9904	1.99501	0.792986	-1246.88	1.00415	-74.5054	0.647028
41	USV	TRUE	0.76079	284.383	284.396	0.0128	94.3417	88.9845	96.4928	7.5083	2.31605	-255.932	1.44713	-80.3917	0.587856
42	USV	TRUE	0.84048	294.026	294.055	0.0288	57.6862	56.7758	58.3624	1.58657	0.567559	-57.7423	1.00375	-80.0777	0.528036
43	USV	TRUE	0.708706	312.458	312.468	0.01	70.0453	66.8903	70.7529	3.86263	1.17383	297.623	1.12665	-70.3192	0.786268
44	USV	TRUE	0.833454	312.681	312.685	0.0044	56.0411	55.6849	56.5087	0.823833	0.269927	-186.197	1.00251	-74.8525	0.634028
45	USV	TRUE	0.776975	352.422	352.426	0.0036	54.1969	54.0272	54.3666	0.339486	0.16739	-105.434	1.00142	-72.7606	0.57061
46	USV	TRUE	0.611816	352.669	352.672	0.0028	90.7085	89.0831	92.3339	3.2508	1.09779	-1118.59	1.0029	-74.9536	0.712482
47	USV	TRUE	0.813742	359.651	359.653	0.002	57.5085	57.5085	57.5085	7.10543e-15	4.76647e-15	-2.48638e-12	1	-78.1117	0.588434
48	USV	TRUE	0.950549	359.853	359.864	0.0116	61.9111	61.0205	61.9408	0.920318	0.259615	-56.4436	1.01167	-67.76	0.785772
49	USV	TRUE	0.659884	364.826	364.835	0.0088	54.9414	54.5688	55.0669	0.498066	0.189614	-55.4882	1.00579	-80.1752	0.526188
50	USV	TRUE	0.665424	365.354	365.357	0.0032	81.7818	79.9412	82.7689	2.82775	0.996391	-895.269	1.02015	-79.8845	0.463217
51	USV	TRUE	0.818965	373.42	373.425	0.0048	79.686	79.2048	80.8866	1.68181	0.668751	-346.534	1.00069	-75.6721	0.637263
52	USV	TRUE	0.700541	373.701	373.704	0.0028	82.4309	81.9336	82.9281	0.994537	0.362471	-369.329	1.0019	-74.4309	0.663603
53	USV	TRUE	0.789892	377.162	377.163	0.0016	81.3236	81.101	81.7244	0.623441	0.249933	-389.651	1.00816	-75.5864	0.585505
54	USV	TRUE	0.626008	387.466	387.473	0.0068	83.3571	81.6771	84.0183	2.34127	0.849968	-246.675	1.15694	-83.0155	0.522616
55	USV	TRUE	0.873172	387.981	387.984	0.0028	79.9575	79.7497	80.299	0.549222	0.179084	-178.48	1.00669	-75.9916	0.578474
