# Supplementary material for: Bazedoxifene reverses sexually dimorphic autistic-like abnormalities in biallelic MDGA1-mutant mice
Source: EMBO Mol Med. 2026 Mar 20;18(4):1358–98. doi: 10.1038/s44321-026-00402-y (PMC13084050; doi:10.1038/s44321-026-00402-y)
Supplement: Supplementary file 18 — Source data Fig. 4 [file 44321_2026_402_MOESM18_ESM.zip › Panel C/Batch2/P3/P3_homo_784.xlsx]

## Sheet: Sheet1
ID	Label	Accepted	Score	Begin Time (s)	End Time (s)	Call Length (s)	Principal Frequency (kHz)	Low Freq (kHz)	High Freq (kHz)	Delta Freq (kHz)	Frequency Standard Deviation (kHz)	Slope (kHz/s)	Sinuosity	Mean Power (dB/Hz)	Tonality
1	USV	TRUE	0.886478	10.8097	10.8185	0.0088	72.5611	68.4526	74.6326	6.18003	2.0694	752.673	1.0141	-46.5725	0.924439
2	USV	TRUE	0.702812	91.9058	91.9538	0.048	39.5261	29.6698	46.4582	16.7884	3.20735	20.8713	4.96533	-96.8646	0.167568
3	USV	TRUE	0.663978	92.7505	92.7985	0.048	50.6081	38.7182	62.8543	24.1361	6.60133	-124.804	7.70573	-95.9319	0.173691
4	USV	TRUE	0.638803	165.387	165.435	0.048	81.3152	59.8658	109.711	49.8456	11.0348	48.2314	14.0907	-96.0053	0.155762
5	USV	TRUE	0.611536	252.133	252.173	0.04	52.6926	28.8831	66.8536	37.9705	8.7071	-119.267	8.70878	-96.9458	0.155909
6	USV	TRUE	0.653304	342.697	342.739	0.0416	54.2215	30.8573	72.4795	41.6221	10.3026	-134.605	10.9709	-95.8214	0.160629
