# Supplementary material for: Bazedoxifene reverses sexually dimorphic autistic-like abnormalities in biallelic MDGA1-mutant mice
Source: EMBO Mol Med. 2026 Mar 20;18(4):1358–98. doi: 10.1038/s44321-026-00402-y (PMC13084050; doi:10.1038/s44321-026-00402-y)
Supplement: Supplementary file 18 — Source data Fig. 4 [file 44321_2026_402_MOESM18_ESM.zip › Panel C/Batch2/P3/P3_homo_785.xlsx]

## Sheet: Sheet1
ID	Label	Accepted	Score	Begin Time (s)	End Time (s)	Call Length (s)	Principal Frequency (kHz)	Low Freq (kHz)	High Freq (kHz)	Delta Freq (kHz)	Frequency Standard Deviation (kHz)	Slope (kHz/s)	Sinuosity	Mean Power (dB/Hz)	Tonality
1	USV	TRUE	0.760116	17.2348	17.2376	0.0028	94.6513	93.8727	95.715	1.84231	0.72306	-646.882	1.00298	-77.9965	0.636627
2	USV	TRUE	0.735471	28.3316	28.3356	0.004	84.5955	83.742	85.642	1.90001	0.647721	-487.485	1.00285	-73.637	0.707202
3	USV	TRUE	0.832181	43.3161	43.3345	0.0184	85.5562	83.8657	93.5867	9.72101	3.32253	-391.847	1.19594	-77.0314	0.660522
4	USV	TRUE	0.675442	43.4765	43.4825	0.006	93.7179	93.0054	93.9925	0.987116	0.368698	-185.493	1.01347	-74.5803	0.601336
5	USV	TRUE	0.602719	49.2992	49.3408	0.0416	57.1466	36.3653	64.2568	27.8916	6.6808	53.9959	7.55534	-101.483	0.157053
6	USV	TRUE	0.819589	64.3478	64.3498	0.002	90.3642	86.1515	93.5259	7.37442	2.71698	-3614.69	1.00067	-73.5808	0.767093
7	USV	TRUE	0.734106	64.4734	64.499	0.0256	94.398	90.4422	99.0145	8.57232	2.80013	-253.288	1.05865	-74.3236	0.645696
8	USV	TRUE	0.812168	113.119	113.121	0.0016	106.95	106.326	107.573	1.24688	0.492874	-779.302	1	-71.4301	0.788807
9	USV	TRUE	0.671569	113.283	113.289	0.0056	96.2785	93.2948	98.6386	5.34378	1.74984	-975.784	1.00283	-76.0026	0.706366
10	USV	TRUE	0.64334	166.421	166.425	0.0044	98.6484	97.0555	99.607	2.55148	1.2097	-599.08	1.02595	-79.6459	0.547499
11	USV	TRUE	0.917476	166.59	166.592	0.002	101.454	98.1988	101.984	3.78518	1.47584	1765.36	1.11332	-75.5431	0.699361
12	USV	TRUE	0.780454	171.346	171.349	0.0028	67.1153	65.772	67.7907	2.01876	0.684517	-682.11	1.02273	-57.7607	0.868492
13	USV	TRUE	0.867288	171.682	171.686	0.004	86.5533	85.2915	87.4587	2.1672	0.747637	-560.524	1.0102	-71.5917	0.702496
14	USV	TRUE	0.694808	171.861	171.868	0.0064	88.9757	88.1964	89.1093	0.912896	0.279037	90.6366	1.04356	-70.9744	0.704401
15	USV	TRUE	0.866975	232.272	232.28	0.0088	90.3621	85.909	91.8465	5.93754	1.97363	-700.701	1.04017	-64.3049	0.852628
16	USV	TRUE	0.729554	236.899	236.901	0.0016	82.7159	82.7159	82.7159	1.42109e-14	4.6998e-15	5.61883e-12	1	-77.2164	0.585689
17	USV	TRUE	0.799132	248.068	248.072	0.0048	84.5863	82.8495	86.8054	3.95588	1.23663	-790.72	1.00554	-71.2823	0.770937
18	USV	TRUE	0.778292	248.239	248.24	0.0016	81.1604	80.439	82.0599	1.62095	0.642088	-1013.09	1.00178	-73.7757	0.709746
19	USV	TRUE	0.827042	248.341	248.373	0.032	82.0929	81.0019	96.9119	15.9101	5.64234	-510.142	1.0183	-68.4098	0.716088
20	USV	TRUE	0.864151	248.538	248.545	0.0064	83.071	82.2194	84.2201	2.00067	0.735088	-298.561	1.00827	-62.4988	0.84386
21	USV	TRUE	0.832441	248.684	248.686	0.002	92.2101	91.5912	92.5263	0.935162	0.356582	-467.581	1.01392	-69.7888	0.771114
22	USV	TRUE	0.781129	249.082	249.087	0.0044	56.9167	54.898	57.4066	2.50861	0.826778	-443.888	1.25918	-69.8375	0.803528
23	USV	TRUE	0.754226	249.252	249.263	0.0104	86.4823	82.5709	86.7198	4.14885	1.13546	-213.595	1.20683	-59.8191	0.871233
24	USV	TRUE	0.700683	249.595	249.603	0.008	90.0444	85.5467	90.8608	5.3141	1.56928	-326.034	1.53047	-62.3494	0.876284
25	USV	TRUE	0.610407	261.311	261.314	0.0036	84.5117	79.9843	91.4957	11.5114	3.83556	-3144.87	1.00249	-68.9336	0.793665
26	USV	TRUE	0.760149	261.437	261.443	0.0052	93.8934	78.8807	96.7928	17.912	7.57116	-3933.24	1.14989	-72.0348	0.710769
27	USV	TRUE	0.772111	261.708	261.723	0.0148	56.6202	56.2279	57.1512	0.923267	0.285496	-18.4603	1.01372	-41.0508	0.916246
28	USV	TRUE	0.946982	261.895	261.943	0.0472	55.8476	53.765	56.8577	3.09275	0.979588	-53.633	1.02842	-42.3428	0.919155
29	USV	TRUE	0.978099	262.084	262.092	0.008	56.5495	56.1884	56.8758	0.687323	0.285939	87.5188	1.00013	-43.9612	0.920274
30	USV	TRUE	0.94733	262.252	262.295	0.0428	58.6163	55.4006	59.2647	3.8641	1.14285	-38.553	1.02336	-43.2725	0.917192
31	USV	TRUE	0.790041	262.454	262.486	0.032	57.5466	53.9997	59.0691	5.0694	1.45288	-171.828	1.01032	-42.7143	0.920148
32	USV	TRUE	0.838954	262.602	262.654	0.0516	58.7271	54.7329	60.0073	5.27442	1.80796	-83.2063	1.03707	-39.5463	0.920797
33	USV	TRUE	0.757477	262.814	262.864	0.05	58.0728	54.6758	60.9272	6.25141	2.09109	-102.214	1.01322	-42.4969	0.919901
34	USV	TRUE	0.929218	263.016	263.061	0.0456	55.5872	51.8658	59.0383	7.17242	1.85498	-127.066	1.03518	-40.934	0.923854
35	USV	TRUE	0.895161	263.207	263.267	0.0596	58.0835	53.9391	76.1724	22.2333	7.7311	246.537	1.18524	-47.1968	0.914082
36	USV	TRUE	0.934897	263.474	263.475	0.0016	82.6814	81.7552	83.2514	1.49626	0.597287	-935.162	1.00886	-54.9293	0.917668
37	USV	TRUE	0.993352	263.607	263.688	0.0812	55.8989	50.5164	80.9954	30.479	11.6084	270.269	1.39715	-56.3713	0.869177
38	USV	TRUE	0.953975	263.873	263.875	0.002	57.0033	56.2106	57.4931	1.28251	0.503743	-665.428	1.01432	-52.7715	0.917209
39	USV	TRUE	0.791207	264.124	264.126	0.002	84.0031	83.2238	84.7824	1.5586	0.583176	-779.302	1	-62.1741	0.870909
40	USV	TRUE	0.760642	264.28	264.291	0.0108	98.791	91.8558	99.9204	8.06462	3.38525	-790.384	1.0125	-75.3924	0.659469
41	USV	TRUE	0.926753	264.511	264.518	0.0072	54.6259	53.4087	55.1306	1.72189	0.541818	-230.307	1.02951	-56.9565	0.87189
42	USV	TRUE	0.757861	264.551	264.555	0.004	84.4286	81.5118	85.2673	3.75549	1.47607	-1039.74	1.177	-58.2899	0.871394
43	USV	TRUE	0.839879	264.728	264.74	0.0124	53.6519	51.0638	54.1417	3.07785	0.83917	-176.386	1.06668	-52.0066	0.927842
