# Supplementary material for: Bazedoxifene reverses sexually dimorphic autistic-like abnormalities in biallelic MDGA1-mutant mice
Source: EMBO Mol Med. 2026 Mar 20;18(4):1358–98. doi: 10.1038/s44321-026-00402-y (PMC13084050; doi:10.1038/s44321-026-00402-y)
Supplement: Supplementary file 18 — Source data Fig. 4 [file 44321_2026_402_MOESM18_ESM.zip › Panel C/Batch2/P3/P3_homo_787.xlsx]

## Sheet: Sheet1
ID	Label	Accepted	Score	Begin Time (s)	End Time (s)	Call Length (s)	Principal Frequency (kHz)	Low Freq (kHz)	High Freq (kHz)	Delta Freq (kHz)	Frequency Standard Deviation (kHz)	Slope (kHz/s)	Sinuosity	Mean Power (dB/Hz)	Tonality
1	USV	TRUE	0.649289	15.8169	15.8209	0.004	94.8301	93.2567	96.5965	3.33986	1.04215	-782.675	1.00748	-76.0139	0.645736
2	USV	TRUE	0.892334	16.1392	16.1588	0.0196	60.4693	60.4693	60.4693	7.10543e-15	2.75192e-15	-6.82332e-14	1	-80.0968	0.530086
3	USV	TRUE	0.648954	16.324	16.3276	0.0036	93.8846	92.1033	95.4284	3.32502	1.1416	-941.459	1.00201	-77.8221	0.668765
4	USV	TRUE	0.858104	19.1894	19.1982	0.0088	97.2878	95.7648	98.0375	2.27263	0.792557	-282.457	1.01069	-77.7063	0.488057
5	USV	TRUE	0.880766	37.2305	37.2321	0.0016	92.1783	86.407	96.8808	10.4738	4.14768	-6546.13	1.00009	-76.1063	0.728964
6	USV	TRUE	0.695712	37.4193	37.4217	0.0024	85.5383	85.3527	85.6867	0.333986	0.138851	-2.20959e-12	1.07756	-76.3374	0.601913
7	USV	TRUE	0.660528	37.5641	37.5681	0.004	94.4824	93.421	95.5288	2.10783	0.787109	-589.368	1.01513	-77.9068	0.608483
8	USV	TRUE	0.898232	41.8994	41.9022	0.0028	85.6977	82.7958	86.4474	3.65159	1.35267	-1281.17	1.15811	-77.8073	0.65402
9	USV	TRUE	0.690862	42.019	42.0226	0.0036	91.9781	90.0707	93.507	3.43635	1.1805	-972.722	1.00267	-69.6814	0.785629
10	USV	TRUE	0.706843	78.9111	78.9203	0.0092	99.3359	97.2875	100.178	2.89083	0.925807	-79.6203	1.3255	-78.9386	0.599422
11	USV	TRUE	0.611423	89.7951	89.8015	0.0064	90.0684	86.5422	91.9974	5.45524	2.0382	-807.408	1.01702	-79.5532	0.605021
12	USV	TRUE	0.689078	89.9595	89.9695	0.01	92.5177	92.0056	93.0214	1.01575	0.338893	47.6657	1.02722	-77.5401	0.54983
13	USV	TRUE	0.73261	96.9882	96.9898	0.0016	86.4691	85.8456	87.0925	1.24688	0.492874	-779.302	1	-80.6966	0.584658
14	USV	TRUE	0.69529	113.176	113.2	0.024	48.9127	30.9219	61.9975	31.0756	8.08647	109.416	7.39998	-99.4988	0.148014
15	USV	TRUE	0.63911	131.121	131.123	0.0028	94.9407	93.5825	95.7645	2.18204	0.771196	-779.302	1.00998	-77.9609	0.628642
16	USV	TRUE	0.65064	131.286	131.29	0.0036	99.4342	98.4026	101.23	2.82775	0.981018	-801.343	1.01259	-79.1581	0.608204
17	USV	TRUE	0.739543	138.851	138.854	0.0032	92.3854	86.3249	101.257	14.9325	6.06981	-5121.61	1.00471	-80.7051	0.551414
18	USV	TRUE	0.881823	139.268	139.27	0.002	85.3923	84.9425	86.1716	1.22907	0.457432	-602.448	1.01262	-77.7094	0.649126
19	USV	TRUE	0.633124	139.476	139.479	0.0024	94.5394	93.6042	95.3409	1.73673	0.62591	723.637	1.00096	-82.0825	0.524296
20	USV	TRUE	0.663108	152.272	152.274	0.0024	46.2504	44.7141	46.4582	1.74415	0.653045	-667.973	1.14827	-78.963	0.617702
21	USV	TRUE	0.899757	242.973	242.981	0.008	91.3782	90.5565	91.8501	1.29368	0.554799	-179.638	1.00837	-71.32	0.700511
22	USV	TRUE	0.6196	287.65	287.688	0.0384	46.7936	35.6459	60.0195	24.3736	5.60436	-71.3672	8.33093	-101.016	0.142859
