# Supplementary material for: Bazedoxifene reverses sexually dimorphic autistic-like abnormalities in biallelic MDGA1-mutant mice
Source: EMBO Mol Med. 2026 Mar 20;18(4):1358–98. doi: 10.1038/s44321-026-00402-y (PMC13084050; doi:10.1038/s44321-026-00402-y)
Supplement: Supplementary file 18 — Source data Fig. 4 [file 44321_2026_402_MOESM18_ESM.zip › Panel C/Batch2/P3/P3_homo_788.xlsx]

## Sheet: Sheet1
ID	Label	Accepted	Score	Begin Time (s)	End Time (s)	Call Length (s)	Principal Frequency (kHz)	Low Freq (kHz)	High Freq (kHz)	Delta Freq (kHz)	Frequency Standard Deviation (kHz)	Slope (kHz/s)	Sinuosity	Mean Power (dB/Hz)	Tonality
1	USV	TRUE	0.649767	51.3003	51.3031	0.0028	105.267	103.208	105.842	2.63478	0.921873	774	1.34896	-76.374	0.550115
2	USV	TRUE	0.620865	52.263	52.2646	0.0016	104.543	103.688	104.704	1.01532	0.428059	623.441	1.08105	-77.1566	0.583048
3	USV	TRUE	0.839049	53.9742	53.9766	0.0024	101.318	101.102	101.384	0.282033	0.100127	83.4966	1.01988	-70.7743	0.60151
4	USV	TRUE	0.809625	54.1317	54.1337	0.002	101.481	99.2145	102.786	3.57143	1.43176	-1882.41	1.01853	-76.3671	0.602928
5	USV	TRUE	0.648123	54.2713	54.2853	0.014	96.1096	94.4644	97.5939	3.12949	0.924316	-82.5075	1.19811	-81.8757	0.443194
6	USV	TRUE	0.794636	63.4122	63.4218	0.0096	94.7175	92.5361	97.5314	4.99529	1.95975	-513.374	1.0412	-75.8803	0.575155
7	USV	TRUE	0.781572	63.7142	63.719	0.0048	97.0592	95.5451	97.7865	2.24142	0.720308	452.656	1.02009	-76.0086	0.496675
8	USV	TRUE	0.609266	68.4359	68.4411	0.0052	97.6584	97.1761	97.8884	0.712382	0.252839	-37.6632	1.0718	-78.4503	0.411837
9	USV	TRUE	0.745477	68.8807	68.8839	0.0032	96.4928	95.8782	96.7884	0.910216	0.322417	-43.2041	1.22592	-63.002	0.696631
10	USV	TRUE	0.9238	69.0487	69.0511	0.0024	99.5788	97.1741	101.182	4.00784	1.45257	-1669.93	1.00404	-68.1091	0.710863
11	USV	TRUE	0.774177	69.2394	69.2462	0.0068	104.455	101.316	107.461	6.14535	1.90366	-915.148	1.00337	-68.5799	0.645677
