# Supplementary material for: Bazedoxifene reverses sexually dimorphic autistic-like abnormalities in biallelic MDGA1-mutant mice
Source: EMBO Mol Med. 2026 Mar 20;18(4):1358–98. doi: 10.1038/s44321-026-00402-y (PMC13084050; doi:10.1038/s44321-026-00402-y)
Supplement: Supplementary file 18 — Source data Fig. 4 [file 44321_2026_402_MOESM18_ESM.zip › Panel C/Batch2/P3/P3_homo_789.xlsx]

## Sheet: Sheet1
ID	Label	Accepted	Score	Begin Time (s)	End Time (s)	Call Length (s)	Principal Frequency (kHz)	Low Freq (kHz)	High Freq (kHz)	Delta Freq (kHz)	Frequency Standard Deviation (kHz)	Slope (kHz/s)	Sinuosity	Mean Power (dB/Hz)	Tonality
1	USV	TRUE	0.705697	5.18044	5.18684	0.0064	61.5179	60.9466	61.7258	0.779258	0.276371	71.0704	1.03496	-67.3019	0.711064
2	USV	TRUE	0.86474	5.69964	5.70284	0.0032	94.1096	90.087	94.8296	4.74261	1.70802	-1450.37	1.09158	-76.3702	0.550314
3	USV	TRUE	0.677603	12.1931	12.1979	0.0048	66.7581	65.0725	66.7949	1.72243	0.754396	379.271	1.03291	-76.016	0.55484
4	USV	TRUE	0.692979	14.249	14.2522	0.0032	105.063	104.425	105.353	0.92774	0.313185	-128.337	1.18907	-73.3934	0.608679
5	USV	TRUE	0.752328	35.2059	35.2607	0.0548	59.478	43.418	59.6483	16.2303	6.733	317.256	1.02337	-75.4361	0.407466
6	USV	TRUE	0.74774	35.2601	35.7801	0.52	85.1508	46.2296	101.214	54.9846	11.9161	11.61	44.1997	-91.8546	0.196723
7	USV	TRUE	0.809183	35.8403	35.8483	0.008	52.7721	51.0428	59.0584	8.01568	3.32373	-1255	1.2664	-66.1944	0.659811
8	USV	TRUE	0.749472	36.2314	36.2626	0.0312	61.3138	56.5614	75.2101	18.6487	6.76085	506.718	1.28115	-67.3182	0.65907
9	USV	TRUE	0.60004	37.1545	37.1961	0.0416	43.4168	32.8109	56.6427	23.8318	4.68938	-2.74994	6.21856	-96.0701	0.16458
10	USV	TRUE	0.813411	45.5123	45.5139	0.0016	104.326	104.077	104.397	0.320627	0.129065	-155.86	1.04572	-79.2692	0.47302
