# Supplementary material for: Bazedoxifene reverses sexually dimorphic autistic-like abnormalities in biallelic MDGA1-mutant mice
Source: EMBO Mol Med. 2026 Mar 20;18(4):1358–98. doi: 10.1038/s44321-026-00402-y (PMC13084050; doi:10.1038/s44321-026-00402-y)
Supplement: Supplementary file 18 — Source data Fig. 4 [file 44321_2026_402_MOESM18_ESM.zip › Panel C/Batch2/P3/P3_homo_790.xlsx]

## Sheet: Sheet1
ID	Label	Accepted	Score	Begin Time (s)	End Time (s)	Call Length (s)	Principal Frequency (kHz)	Low Freq (kHz)	High Freq (kHz)	Delta Freq (kHz)	Frequency Standard Deviation (kHz)	Slope (kHz/s)	Sinuosity	Mean Power (dB/Hz)	Tonality
1	USV	TRUE	0.60288	59.5193	59.5609	0.0416	39.9714	29.7886	52.7372	22.9486	5.99436	104.198	8.56698	-101.607	0.158031
2	USV	TRUE	0.658065	92.5537	92.6001	0.0464	49.2934	28.1409	64.6271	36.4862	8.59627	46.5608	10.5095	-100.927	0.16264
3	USV	TRUE	0.614252	115.248	115.275	0.0272	39.7785	29.2097	46.6512	17.4415	4.20274	14.113	5.65039	-102.532	0.15628
4	USV	TRUE	0.605818	138.973	139.011	0.0384	43.5821	32.6274	53.4978	20.8704	4.68694	-38.8788	6.61883	-101.922	0.153239
5	USV	TRUE	0.7294	139.217	139.248	0.0304	43.6824	29.0909	54.5036	25.4127	6.2036	-74.0743	8.97219	-102.131	0.155232
6	USV	TRUE	0.65994	156.771	156.783	0.0124	41.7185	38.1094	44.5516	6.44223	1.92946	-142.613	1.69388	-84.9866	0.431591
7	USV	TRUE	0.716317	156.952	156.977	0.0248	80.0589	39.9624	80.1791	40.2166	18.2607	1665.35	1.02671	-76.3468	0.503384
8	USV	TRUE	0.835351	157.201	157.202	0.0016	81.3798	81.1037	81.4778	0.374065	0.153618	-233.791	1.01068	-74.3929	0.541449
9	USV	TRUE	0.74466	168.753	168.755	0.002	76.5212	75.8978	77.1446	1.24688	0.466541	-623.441	1	-61.8713	0.877935
10	USV	TRUE	0.746169	168.946	168.948	0.002	79.4304	79.2567	79.6041	0.347346	0.151643	-197.847	1.00936	-68.5979	0.765939
11	USV	TRUE	0.614111	363.076	363.116	0.04	35.9933	29.4175	42.5988	13.1813	3.09191	-80.7753	4.79794	-102.756	0.144661
12	USV	TRUE	0.699378	467.384	467.423	0.0384	44.2834	30.5677	55.5053	24.9377	4.93205	-98.2359	7.6303	-102.395	0.156459
13	USV	TRUE	0.620459	503.492	503.53	0.0384	50.3409	37.8276	62.1121	24.2845	5.64667	-15.5667	8.63638	-101.443	0.15115
14	USV	TRUE	0.602127	509.69	509.728	0.0384	60.6192	31.3769	78.7881	47.4112	9.56482	33.9458	12.5975	-100.247	0.151833
