# Supplementary material for: Bazedoxifene reverses sexually dimorphic autistic-like abnormalities in biallelic MDGA1-mutant mice
Source: EMBO Mol Med. 2026 Mar 20;18(4):1358–98. doi: 10.1038/s44321-026-00402-y (PMC13084050; doi:10.1038/s44321-026-00402-y)
Supplement: Supplementary file 18 — Source data Fig. 4 [file 44321_2026_402_MOESM18_ESM.zip › Panel C/Batch2/P3/P3_WT_777.xlsx]

## Sheet: Sheet1
ID	Label	Accepted	Score	Begin Time (s)	End Time (s)	Call Length (s)	Principal Frequency (kHz)	Low Freq (kHz)	High Freq (kHz)	Delta Freq (kHz)	Frequency Standard Deviation (kHz)	Slope (kHz/s)	Sinuosity	Mean Power (dB/Hz)	Tonality
1	USV	TRUE	0.62921	26.8464	26.8632	0.0168	84.0229	71.5593	86.7025	15.1432	6.43918	951.251	1.90835	-75.0177	0.500664
2	USV	TRUE	0.849184	27.1187	27.1211	0.0024	69.1975	68.8635	69.5314	0.667973	0.240498	-278.322	1	-65.5002	0.712876
3	USV	TRUE	0.949624	27.2807	27.2827	0.002	69.1881	67.3045	70.5196	3.21518	1.1189	-1462.54	1.0264	-64.9769	0.754055
4	USV	TRUE	0.919013	28.277	28.2818	0.0048	75.8782	75.7645	76.3729	0.608419	0.220504	-95.43	1.02183	-71.0062	0.583681
5	USV	TRUE	0.967196	28.4874	28.4894	0.002	71.2003	69.9846	71.8371	1.85251	0.696647	-914.169	1.01579	-70.2179	0.657816
6	USV	TRUE	0.920226	28.6414	28.6442	0.0028	80.3193	79.0947	82.3455	3.2508	1.18099	-1192.81	1.01235	-67.1682	0.68091
7	USV	TRUE	0.885098	42.8592	42.8676	0.0084	69.0188	68.4399	69.8944	1.45448	0.479805	-170.466	1.10836	-62.5925	0.592063
8	USV	TRUE	0.814997	42.9976	43.012	0.0144	68.9024	63.9081	71.9888	8.08076	2.62199	210.28	1.86518	-61.9394	0.791537
9	USV	TRUE	0.659591	44.2502	44.2526	0.0024	71.5833	69.4458	73.4536	4.00784	1.44405	-1669.93	1.00043	-59.0649	0.833952
10	USV	TRUE	0.863224	44.4046	44.4062	0.0016	67.3211	66.7244	68.096	1.37157	0.543759	-857.232	1.00263	-60.1204	0.802594
11	USV	TRUE	0.676075	44.4798	44.4826	0.0028	77.5429	76.608	77.9833	1.37536	0.58476	-522.285	1.00989	-72.1794	0.634581
12	USV	TRUE	0.705114	45.3121	45.3137	0.0016	83.5614	83.3298	85.307	1.9772	0.806008	-1091.02	1.23199	-74.9905	0.548038
13	USV	TRUE	0.602212	45.3925	45.3941	0.0016	81.1188	81.1188	81.1188	0	4.35117e-15	9.93014e-12	1	-75.4049	0.526535
14	USV	TRUE	0.811083	45.4757	45.4777	0.002	78.0926	77.8877	78.8853	0.997506	0.393399	488.574	1.0672	-79.7187	0.482423
15	USV	TRUE	0.694753	45.8521	45.8613	0.0092	75.6132	73.8466	77.9284	4.08178	1.63768	-458.304	1.13652	-75.9834	0.536255
16	USV	TRUE	0.862713	46.2456	46.296	0.0504	77.4718	72.3508	82.7797	10.4289	3.96576	-164.572	1.01536	-71.277	0.58098
17	USV	TRUE	0.781456	48.6731	48.8031	0.13	74.6637	72.1269	79.4205	7.29361	3.08791	38.7293	1.88727	-72.2887	0.441712
18	USV	TRUE	0.933322	48.7253	48.7277	0.0024	71.8052	71.1373	72.2728	1.13555	0.410963	-473.147	1.00398	-71.6575	0.650309
19	USV	TRUE	0.790166	48.7985	48.8005	0.002	82.5992	82.3231	82.6259	0.302814	0.114253	113.873	1.03232	-59.5953	0.723052
20	USV	TRUE	0.800712	48.8993	48.9013	0.002	74.7667	74.2768	75.2298	0.952975	0.366077	488.574	1.00178	-67.9202	0.68536
21	USV	TRUE	0.901414	49.6236	49.6256	0.002	75.2355	75.0751	75.6986	0.623441	0.243171	311.721	1.01894	-66.4748	0.707964
22	USV	TRUE	0.657458	49.8164	49.8184	0.002	74.4536	71.2741	74.6407	3.36658	1.32061	-1429.46	1.18666	-73.2227	0.635893
23	USV	TRUE	0.734272	50.0831	50.1455	0.0624	79.3991	68.0626	81.7159	13.6533	6.20302	-198.611	1.01461	-70.1528	0.600334
24	USV	TRUE	0.694381	53.6223	53.6239	0.0016	81.4161	80.8906	81.7634	0.872818	0.347517	-545.511	1.00577	-72.7937	0.590338
25	USV	TRUE	0.748466	78.1536	78.1756	0.022	82.2704	82.1398	87.6297	5.48996	2.23634	258.153	1.00946	-68.2521	0.607963
26	USV	TRUE	0.621748	78.346	78.358	0.012	93.3111	89.235	105.961	16.7258	6.44983	1440.62	1.02344	-77.7683	0.550175
27	USV	TRUE	0.667581	85.6168	85.6192	0.0024	88.1267	86.8576	89.7298	2.87228	1.03647	-1196.78	1.00186	-76.008	0.513694
28	USV	TRUE	0.866452	227.83	227.858	0.028	71.2755	69.9676	72.7146	2.74701	1.02445	-0.165862	1.09045	-72.0444	0.577468
29	USV	TRUE	0.699688	237.244	237.247	0.0028	83.2413	81.9499	85.4679	3.51799	1.34592	-1351.85	1.02889	-74.4322	0.623333
30	USV	TRUE	0.631059	239.861	239.88	0.0196	83.1464	82.5362	86.8939	4.35777	2.06804	-34.1267	1.15905	-78.7865	0.543463
31	USV	TRUE	0.606818	240.164	240.166	0.002	70.781	70.1754	71.3866	1.21126	0.436354	-581.455	1.00442	-73.799	0.612584
32	USV	TRUE	0.732789	240.564	240.579	0.0148	71.4927	71.3926	71.5031	0.110538	0.0389497	-7.40251	1	-77.1466	0.528229
33	USV	TRUE	0.744646	240.713	240.718	0.0048	85.6921	85.6446	86.3301	0.685503	0.339415	-145.685	1.00149	-78.0905	0.481494
34	USV	TRUE	0.661172	240.896	240.898	0.0024	88.1283	86.1244	88.5365	2.41212	0.91051	974.127	1.1029	-82.3062	0.469692
35	USV	TRUE	0.6646	241.085	241.091	0.0052	72.6197	71.6217	74.8962	3.27452	1.20793	-639.579	1.00446	-73.059	0.658183
36	USV	TRUE	0.761123	241.181	241.183	0.0016	83.9615	83.3826	84.0506	0.667973	0.276311	389.651	1.07279	-74.6052	0.631948
37	USV	TRUE	0.668008	241.282	241.284	0.002	71.9885	71.6723	72.6074	0.935162	0.356582	-467.581	1.01392	-70.1209	0.692495
38	USV	TRUE	0.797899	241.377	241.385	0.0076	83.9066	80.4707	85.0839	4.61315	1.92127	597.625	1.14646	-79.0918	0.536435
39	USV	TRUE	0.831864	241.837	241.844	0.0064	78.0031	77.8003	78.5002	0.699985	0.230793	-4.58738	1.05384	-76.2656	0.545116
40	USV	TRUE	0.983222	242.104	242.116	0.0112	88.7083	82.0886	89.4494	7.36081	3.39111	705.377	1.01746	-74.5729	0.533831
41	USV	TRUE	0.875624	242.194	242.205	0.0104	75.6387	75.1403	76.729	1.58869	0.512631	140.561	1.01128	-71.2011	0.640737
42	USV	TRUE	0.686237	242.374	242.376	0.0024	67.9707	67.3027	68.6386	1.33595	0.480995	-556.644	1	-69.7366	0.654571
43	USV	TRUE	0.706569	243.11	243.137	0.0276	71.6528	71.3114	78.7093	7.39793	2.07508	-116.062	1.15417	-77.3493	0.410935
44	USV	TRUE	0.756087	243.353	243.385	0.0324	66.7729	66.7599	70.8692	4.10932	1.97714	-128.903	1.00066	-81.6474	0.407049
45	USV	TRUE	0.6014	250.083	250.085	0.0024	69.7495	68.5472	69.9202	1.37306	0.514313	-528.812	1.11569	-76.2172	0.594036
46	USV	TRUE	0.927266	250.357	250.373	0.0156	82.5056	80.7039	85.1125	4.40862	1.57804	-258.078	1.03927	-68.1265	0.658066
47	USV	TRUE	0.907619	250.456	250.47	0.014	73.6772	73.6688	75.1699	1.50103	0.508886	107.224	1.00819	-67.3197	0.706987
48	USV	TRUE	0.603419	250.649	250.654	0.0048	72.6336	70.0211	74.1848	4.1637	1.28082	-807.338	1.02878	-68.6473	0.721242
49	USV	TRUE	0.940284	250.859	250.865	0.0064	68.5898	66.6365	70.2956	3.65908	1.38475	-530.979	1.00663	-68.4656	0.707288
50	USV	TRUE	0.83819	251.29	251.297	0.0076	71.6105	68.3135	71.9965	3.68299	1.10602	-427.18	1.09829	-59.8832	0.787379
51	USV	TRUE	0.931147	251.368	251.371	0.0024	74.1735	73.2383	74.9083	1.66993	0.602686	695.805	1.00231	-75.4851	0.610508
52	USV	TRUE	0.772011	254.575	254.606	0.0312	72.5621	71.4414	72.9226	1.48114	0.671538	-38.9806	1.007	-76.4873	0.547998
53	USV	TRUE	0.643069	256.858	256.861	0.0024	79.1658	74.6904	80.9025	6.21215	2.30794	2588.4	1.0149	-64.9067	0.753577
54	USV	TRUE	0.621431	257.833	257.835	0.0024	82.4676	82.1336	83.4695	1.33595	0.500636	-556.644	1.03719	-81.2213	0.443511
55	USV	TRUE	0.749109	258.196	258.206	0.01	95.6495	87.4968	97.345	9.84825	4.33219	988.147	1.00139	-81.459	0.42497
56	USV	TRUE	0.739878	258.744	258.766	0.0224	75.1357	74.3074	75.7441	1.43665	0.409673	26.3804	1.04272	-73.9389	0.589846
57	USV	TRUE	0.665996	283.978	283.98	0.002	74.7558	73.3486	75.0052	1.65657	0.612859	-683.241	1.18486	-74.286	0.64262
58	USV	TRUE	0.782354	284.064	284.065	0.0016	77.5836	77.0582	77.931	0.872818	0.347517	545.511	1.00577	-72.5224	0.659091
59	USV	TRUE	0.872515	285.287	285.293	0.006	72.7851	70.7812	73.0449	2.26369	0.750571	-354.233	1.06571	-68.0089	0.720648
60	USV	TRUE	0.678971	285.401	285.425	0.024	71.5501	69.4807	72.2262	2.74547	0.874457	-56.5394	1.05202	-70.8787	0.646186
61	USV	TRUE	0.705044	285.708	285.71	0.002	72.4178	71.1175	73.7181	2.60064	1.03204	-1372.84	1.00608	-69.5708	0.723431
62	USV	TRUE	0.613294	285.844	285.846	0.002	69.6425	69.1928	71.2768	2.08408	0.810159	-998.142	1.14382	-73.1544	0.66844
63	USV	TRUE	0.863351	474.414	474.44	0.026	72.3299	71.2527	77.669	6.41626	2.18102	240.169	1.08514	-78.1325	0.49535
64	USV	TRUE	0.759812	474.594	474.597	0.0024	71.4694	69.5991	72.4046	2.80549	1.02863	-1168.95	1.01705	-69.7478	0.677276
65	USV	TRUE	0.654993	474.709	474.711	0.002	83.338	80.5281	85.1593	4.63128	1.89828	-2496.95	1.01537	-73.6287	0.610566
66	USV	TRUE	0.850634	474.879	474.883	0.004	85.4937	83.9277	86.0504	2.12267	0.660875	471.123	1.04224	-68.8388	0.671361
67	USV	TRUE	0.64374	475.087	475.108	0.0212	71.6716	64.159	75.0066	10.8477	3.94479	-516.44	1.0014	-73.6684	0.487265
68	USV	TRUE	0.852015	475.265	475.301	0.0364	70.6561	67.4628	71.017	3.55419	1.49611	90.6302	1.00681	-76.0987	0.450063
