# Supplementary material for: Bazedoxifene reverses sexually dimorphic autistic-like abnormalities in biallelic MDGA1-mutant mice
Source: EMBO Mol Med. 2026 Mar 20;18(4):1358–98. doi: 10.1038/s44321-026-00402-y (PMC13084050; doi:10.1038/s44321-026-00402-y)
Supplement: Supplementary file 18 — Source data Fig. 4 [file 44321_2026_402_MOESM18_ESM.zip › Panel C/Batch2/P3/P3_WT_778.xlsx]

## Sheet: Sheet1
ID	Label	Accepted	Score	Begin Time (s)	End Time (s)	Call Length (s)	Principal Frequency (kHz)	Low Freq (kHz)	High Freq (kHz)	Delta Freq (kHz)	Frequency Standard Deviation (kHz)	Slope (kHz/s)	Sinuosity	Mean Power (dB/Hz)	Tonality
1	USV	TRUE	0.613737	63.8762	63.8778	0.0016	83.1752	80.8863	83.5849	2.69861	1.13192	-1636.53	1.10773	-73.7082	0.722504
2	USV	TRUE	0.821669	64.0446	64.0506	0.006	80.6622	79.0364	82.5339	3.49745	1.09726	-559.095	1.01502	-78.1734	0.534591
3	USV	TRUE	0.821986	69.4602	69.4618	0.0016	82.1179	81.8685	82.1892	0.320627	0.129065	-155.86	1.04572	-75.0608	0.632621
4	USV	TRUE	0.830295	129.593	129.595	0.002	65.2097	64.9336	65.2364	0.302814	0.114253	113.873	1.03232	-71.296	0.707434
5	USV	TRUE	0.748756	129.717	129.721	0.0032	104.173	101.79	106.318	4.52737	1.56273	-1425.63	1.00074	-81.8947	0.591898
6	USV	TRUE	0.804276	131.422	131.427	0.0044	102.993	101.675	104.547	2.87217	1.02393	-626.898	1.0053	-76.3623	0.659603
7	USV	TRUE	0.672552	131.584	131.588	0.004	61.4494	60.2544	62.1619	1.90743	0.609633	-453.581	1.01288	-72.8531	0.5792
8	USV	TRUE	0.944181	152.609	152.62	0.0112	103.82	103.167	105.935	2.76838	0.894689	-251.075	1.02118	-67.2183	0.789698
9	USV	TRUE	0.77098	156.531	156.57	0.0384	43.749	30.1966	51.3491	21.1525	5.17957	136.161	7.59095	-101.206	0.161505
10	USV	TRUE	0.659924	170.692	170.718	0.0264	84.8689	77.4163	87.435	10.0188	3.60355	-366.977	1.0325	-75.4616	0.646797
11	USV	TRUE	0.980663	170.869	170.873	0.0044	82.8663	80.9811	83.4229	2.44181	0.820148	-543.539	1.04203	-71.3934	0.712662
12	USV	TRUE	0.911154	202.153	202.165	0.0124	101.38	97.2534	103.718	6.46449	2.34783	108.493	1.74906	-61.9183	0.867305
13	USV	TRUE	0.714537	202.509	202.512	0.0028	96.0087	93.7673	100.254	6.48676	2.16291	-2154.12	1.01096	-73.4817	0.773447
14	USV	TRUE	0.846133	203.069	203.243	0.1748	98.8107	93.3708	101.539	8.16802	3.26557	-37.4222	1.00829	-69.5691	0.660545
15	USV	TRUE	0.751776	203.069	203.075	0.006	99.2485	96.3762	101.193	4.81683	1.48667	-773.79	1.0132	-70.0746	0.781939
16	USV	TRUE	0.752562	203.384	203.388	0.0044	62.9303	59.6647	65.9807	6.31606	2.05333	-1422.36	1.00547	-76.6996	0.609203
17	USV	TRUE	0.758248	203.581	203.584	0.0032	61.3169	59.6395	62.8087	3.16916	1.10122	-1003.51	1.00321	-74.6039	0.531474
18	USV	TRUE	0.651536	203.809	203.811	0.002	104.186	102.903	104.809	1.90595	0.747451	-977.149	1.02879	-71.7807	0.668408
19	USV	TRUE	0.92558	240.085	240.106	0.0208	64.236	59.7643	64.5774	4.81316	1.41756	-190.196	1.04964	-63.4996	0.850065
20	USV	TRUE	0.863666	240.249	240.254	0.0048	69.3832	69.03	69.7192	0.689195	0.224326	-130.674	1.0073	-55.2537	0.917972
21	USV	TRUE	0.8108	240.413	240.419	0.0064	70.4865	69.158	70.7982	1.64024	0.528393	-73.4006	1.24578	-64.588	0.841865
22	USV	TRUE	0.654124	240.825	240.833	0.0084	60.4761	31.5337	61.1639	29.6301	12.8451	3736.37	1.07034	-76.4538	0.600129
23	USV	TRUE	0.942029	241.013	241.055	0.0416	83.277	63.1913	84.2567	21.0655	7.03925	492.479	1.11626	-59.0965	0.879463
24	USV	TRUE	0.842872	241.237	241.253	0.016	84.6749	84.277	97.7506	13.4736	7.14385	-846.242	1.00177	-65.9848	0.783454
25	USV	TRUE	0.851349	241.407	241.43	0.0228	65.0048	60.8497	65.8879	5.03822	2.05423	-227.62	1.00392	-53.8004	0.915805
26	USV	TRUE	0.749469	241.611	241.65	0.0388	85.6521	83.6946	104.762	21.0675	9.86391	-496.762	1.14858	-70.322	0.701445
27	USV	TRUE	0.813189	241.803	241.813	0.0104	72.2123	71.4627	72.4498	0.987116	0.286623	39.5337	1.02554	-59.7795	0.800017
28	USV	TRUE	0.806504	242.01	242.022	0.0112	68.824	66.4416	69.2693	2.82775	0.828199	-184.241	1.09849	-62.0343	0.865904
29	USV	TRUE	0.825966	242.554	242.556	0.0016	91.0961	90.4727	91.7196	1.24688	0.492874	-779.302	1	-66.5448	0.769709
30	USV	TRUE	0.932344	242.724	242.727	0.0028	93.9479	93.1686	94.9944	1.82579	0.631103	-641.466	1.00408	-62.4996	0.847206
31	USV	TRUE	0.864635	259.625	259.627	0.0016	103.622	103.4	104.023	0.623441	0.249933	-389.651	1.00816	-74.1703	0.68955
32	USV	TRUE	0.835598	259.797	259.837	0.0404	62.8394	62.3597	80.1474	17.7876	5.78987	440.643	1.02872	-74.0691	0.586351
33	USV	TRUE	0.823067	260.03	260.034	0.0044	80.7879	80.3822	81.9386	1.55648	0.616124	-354.055	1.00196	-71.5164	0.634937
34	USV	TRUE	0.694159	260.244	260.247	0.0036	101.822	96.9973	103.989	6.99145	2.23324	-1779.69	1.01591	-71.984	0.784819
35	USV	TRUE	0.722958	260.445	260.448	0.0032	96.4002	93.7358	100.408	6.67231	2.5964	-2336.36	1.0214	-76.4733	0.645041
36	USV	TRUE	0.769528	260.672	260.673	0.0016	102.232	101.136	103.505	2.36908	0.937386	-1480.67	1.0006	-75.5863	0.653138
37	USV	TRUE	0.717013	261.132	261.181	0.0496	37.2402	28.7495	45.523	16.7735	3.94644	-13.5975	5.62437	-102.586	0.164177
38	USV	TRUE	0.621595	293.451	293.486	0.0352	76.9475	32.4901	106.101	73.6106	16.8577	-125.928	23.3538	-98.7518	0.154447
39	USV	TRUE	0.796167	321.346	321.351	0.0052	63.6162	61.538	63.9427	2.4047	0.831713	-452.9	1.07701	-77.7085	0.608058
40	USV	TRUE	0.883427	321.534	321.538	0.0044	102.873	96.1575	104.395	8.23713	2.8913	1604.45	1.1312	-70.438	0.761958
41	USV	TRUE	0.916327	321.694	321.708	0.0136	87.4465	83.6708	93.9555	10.2847	3.16845	-774.668	1.01393	-68.8907	0.775413
42	USV	TRUE	0.792589	330.887	330.891	0.004	84.7117	81.8616	85.1495	3.28791	1.20314	834.291	1.12561	-68.9646	0.740501
43	USV	TRUE	0.840617	400.467	400.652	0.185	79.2432	77.1735	81.1999	4.02639	1.60037	-2.36937	2.40305	-72.8324	0.605871
44	USV	TRUE	0.745164	400.293	400.296	0.0032	82.8104	81.326	84.1463	2.82033	0.995387	-907.639	1.00185	-73.6701	0.671604
45	USV	TRUE	0.88818	400.643	400.653	0.0104	79.6085	78.9425	81.4618	2.51928	0.975274	-193.987	1.0603	-69.5463	0.7618
46	USV	TRUE	0.645453	408.031	408.04	0.0096	65.3714	63.8647	65.7721	1.90743	0.542978	-67.725	1.11904	-63.1634	0.780673
47	USV	TRUE	0.848164	408.234	408.238	0.0048	86.9135	86.246	87.2839	1.03795	0.356801	90.7505	1.14274	-62.8172	0.831693
48	USV	TRUE	0.85482	408.403	408.406	0.0036	87.7056	84.8296	88.1101	3.28049	1.14027	-792.346	1.2618	-61.8565	0.855096
49	USV	TRUE	0.855506	408.55	408.561	0.0112	85.0652	84.8136	88.1778	3.36423	1.43141	-272.356	1.02636	-67.7207	0.765062
50	USV	TRUE	0.630405	408.694	408.705	0.0108	60.6993	59.9878	68.0752	8.08742	3.9504	-751.47	1.00107	-80.4578	0.548085
51	USV	TRUE	0.840562	409.097	409.098	0.0016	86.3057	84.3552	87.7218	3.36658	1.33661	2104.11	1.00174	-75.4813	0.586669
52	USV	TRUE	0.893528	409.261	409.268	0.0076	85.5433	85.1027	86.9238	1.8211	0.539731	114.872	1.11786	-65.4086	0.772074
53	USV	TRUE	0.87095	409.4	409.407	0.0072	67.4732	65.0388	68.6088	3.56994	1.18215	-515.075	1.02136	-67.881	0.712939
54	USV	TRUE	0.744078	409.585	409.597	0.012	96.9035	94.8988	101.98	7.08133	2.45438	-466.745	1.36527	-68.8486	0.794048
55	USV	TRUE	0.695082	412.375	412.38	0.0044	60.5254	57.7422	61.468	3.7258	1.18425	-787.346	1.04238	-71.0784	0.777674
56	USV	TRUE	0.617429	412.575	412.577	0.002	83.604	82.2146	84.4145	2.19986	0.842501	-1112.02	1.01177	-74.1293	0.696649
57	USV	TRUE	0.771599	412.745	412.75	0.0048	61.7362	60.7015	62.0027	1.30111	0.436814	-253.82	1.0348	-73.0222	0.696257
58	USV	TRUE	0.636113	422.491	422.493	0.0024	95.4704	94.4685	96.4724	2.00392	0.721493	-834.966	1	-71.8226	0.732938
59	USV	TRUE	0.622948	428.691	428.752	0.0608	84.3991	52.4848	103.741	51.2558	11.6429	195.208	12.1164	-100.163	0.161673
60	USV	TRUE	0.871789	436.006	436.01	0.0036	86.7125	84.7271	87.2951	2.56798	0.846043	472.529	1.47643	-78.2352	0.670584
61	USV	TRUE	0.826228	477.065	477.07	0.0048	59.4764	54.3775	67.017	12.6395	5.08755	3152.07	1.1513	-68.0883	0.783713
62	USV	TRUE	0.948653	477.217	477.226	0.0084	62.5699	55.0218	64.8632	9.84147	2.61097	-941.465	1.06451	-62.8682	0.853548
63	USV	TRUE	0.787343	477.454	477.465	0.0108	62.3508	59.3821	64.2173	4.83527	1.45353	-121.8	1.50361	-70.0547	0.787706
64	USV	TRUE	0.821993	478.487	478.489	0.0016	88.0009	86.8698	88.2414	1.37157	0.580791	-857.232	1.07696	-73.3491	0.770358
65	USV	TRUE	0.85762	524.402	524.434	0.0328	61.812	55.407	62.569	7.16199	2.77627	-215.974	1.18284	-60.3865	0.880324
66	USV	TRUE	0.83366	524.595	524.598	0.0028	61.9264	57.0056	64.3088	7.30317	2.5679	-2565.86	1.00726	-67.955	0.848789
67	USV	TRUE	0.631432	524.658	524.695	0.0368	37.4035	29.9222	44.3355	14.4134	3.83783	0.483097	3.89946	-101.422	0.142199
68	USV	TRUE	0.909679	551.166	551.205	0.0392	64.474	56.1883	88.6646	32.4763	7.64936	489.352	1.5145	-56.2664	0.860947
69	USV	TRUE	0.881793	551.199	551.369	0.17	85.0812	79.9398	101.505	21.5647	8.19291	-0.865554	6.21851	-69.7346	0.712827
