# Supplementary material for: Bazedoxifene reverses sexually dimorphic autistic-like abnormalities in biallelic MDGA1-mutant mice
Source: EMBO Mol Med. 2026 Mar 20;18(4):1358–98. doi: 10.1038/s44321-026-00402-y (PMC13084050; doi:10.1038/s44321-026-00402-y)
Supplement: Supplementary file 18 — Source data Fig. 4 [file 44321_2026_402_MOESM18_ESM.zip › Panel C/Batch2/P3/P3_WT_779.xlsx]

## Sheet: Sheet1
ID	Label	Accepted	Score	Begin Time (s)	End Time (s)	Call Length (s)	Principal Frequency (kHz)	Low Freq (kHz)	High Freq (kHz)	Delta Freq (kHz)	Frequency Standard Deviation (kHz)	Slope (kHz/s)	Sinuosity	Mean Power (dB/Hz)	Tonality
1	USV	TRUE	0.693849	63.8167	63.8191	0.0024	91.4631	89.5927	92.9326	3.33986	1.20537	1391.61	1.00173	-77.8972	0.559463
2	USV	TRUE	0.711131	64.2397	64.2441	0.0044	78.7276	77.0985	80.5551	3.45658	1.48556	327.064	2.19256	-77.4915	0.550628
3	USV	TRUE	0.841032	95.7155	95.7891	0.0736	73.5342	41.5458	92.5344	50.9886	12.483	-105.986	15.5092	-89.7477	0.184977
4	USV	TRUE	0.687537	106.921	106.929	0.0076	63.8937	61.3617	69.354	7.99229	3.044	-991.676	1.0175	-69.3331	0.613936
5	USV	TRUE	0.861925	107.017	107.022	0.0056	73.8644	70.0861	75.021	4.93489	1.84317	-733.48	1.11588	-67.7626	0.66679
6	USV	TRUE	0.700821	107.107	107.109	0.0024	82.4631	81.4611	83.7991	2.33791	0.8446	-974.127	1.00319	-65.8352	0.712065
7	USV	TRUE	0.688008	108.716	108.72	0.0044	71.2491	70.2503	71.4881	1.23778	0.531605	-278.597	1.00174	-66.9196	0.572089
8	USV	TRUE	0.665062	109.113	109.116	0.0028	87.7226	87.0304	88.8208	1.79046	0.676227	-640.522	1.00113	-80.6331	0.433157
9	USV	TRUE	0.623755	109.204	109.206	0.002	68.1402	65.6553	69.0219	3.36658	1.33346	-1654.66	1.20694	-74.1354	0.50833
10	USV	TRUE	0.603936	109.289	109.291	0.0016	81.2976	80.3001	81.5826	1.28251	0.516259	-623.441	1.32433	-68.7762	0.655902
11	USV	TRUE	0.769781	109.456	109.46	0.004	73.9002	73.6655	74.0449	0.379427	0.128746	-47.3609	1.02314	-74.0646	0.553533
12	USV	TRUE	0.747853	110.209	110.214	0.0052	73.9338	73.6161	73.9839	0.367849	0.164144	-71.5685	1.00029	-66.911	0.654591
13	USV	TRUE	0.80523	110.474	110.484	0.0104	78.6258	75.3123	83.5897	8.27745	2.87324	791.061	1.00257	-76.8083	0.506753
14	USV	TRUE	0.67589	110.566	110.572	0.0052	85.7953	85.4574	87.7465	2.28906	0.977882	490.545	1.02237	-80.2673	0.424181
15	USV	TRUE	0.858846	111.164	111.166	0.0024	78.4784	78.4116	78.6936	0.282033	0.100127	83.4966	1.01988	-69.5593	0.713721
16	USV	TRUE	0.66781	112.057	112.071	0.0132	86.9533	85.9662	89.8317	3.86556	1.50619	-192.917	1.21128	-76.6696	0.540365
17	USV	TRUE	0.677211	112.147	112.156	0.0084	93.2164	85.0636	94.2436	9.18002	3.3921	1061.91	1.40299	-77.8991	0.497555
18	USV	TRUE	0.680961	112.315	112.319	0.0036	76.2208	76.1577	76.3062	0.148438	0.056067	14.8438	1.01084	-70.9776	0.606439
19	USV	TRUE	0.637627	112.748	112.753	0.0048	79.2909	76.8994	79.7162	2.81672	1.17214	604.438	1.00896	-78.9198	0.506191
20	USV	TRUE	0.683809	113.204	113.206	0.002	77.5635	75.7243	79.4026	3.6783	1.52035	-2008.37	1.01114	-71.0414	0.578924
21	USV	TRUE	0.619958	113.291	113.303	0.0116	68.1075	67.6473	69.6006	1.95324	0.712553	-134.263	1.11851	-76.1885	0.540393
22	USV	TRUE	0.631677	113.386	113.388	0.0024	74.7307	73.7909	74.8965	1.10561	0.495646	471.07	1.01911	-81.9611	0.399919
23	USV	TRUE	0.718746	114.394	114.396	0.002	77.4699	75.9246	78.6856	2.76095	1.19672	-1561.78	1.04062	-65.5497	0.729192
24	USV	TRUE	0.852602	114.6	114.601	0.0016	74.9241	74.6747	75.1734	0.498753	0.197149	-311.721	1	-63.8672	0.767117
25	USV	TRUE	0.795389	114.687	114.689	0.002	75.7549	75.4788	75.7816	0.302814	0.114253	113.873	1.03232	-64.6294	0.740888
26	USV	TRUE	0.919373	114.838	114.84	0.0024	74.5414	74.1406	75.0757	0.935162	0.33784	389.651	1.00212	-58.3102	0.834935
27	USV	TRUE	0.919023	115.089	115.093	0.004	81.037	77.4225	82.9889	5.56644	1.63158	1175.03	1.03791	-72.7933	0.664709
28	USV	TRUE	0.985302	115.56	115.66	0.1	81.0633	80.5396	81.2023	0.662772	0.250306	-2.85788	1.24061	-67.0009	0.531659
29	USV	TRUE	0.640193	115.826	115.828	0.0024	81.8032	80.8013	82.1372	1.33595	0.500636	-556.644	1.03719	-65.0835	0.747948
30	USV	TRUE	0.746251	116.422	116.472	0.0496	78.1035	65.2933	88.3309	23.0376	5.20271	140.778	7.08113	-94.9285	0.188562
31	USV	TRUE	0.650028	116.894	116.897	0.0032	84.8927	83.4974	88.0322	4.53479	1.75432	1544.69	1.10972	-76.6006	0.499264
32	USV	TRUE	0.651723	117.725	117.727	0.002	86.3471	84.7796	88.0838	3.30424	1.17935	-1567.51	1.00597	-67.4842	0.736849
33	USV	TRUE	0.926071	117.885	117.968	0.0828	83.7585	80.8269	85.8295	5.00268	1.54559	30.1824	1.03808	-67.561	0.660278
34	USV	TRUE	0.784263	118.523	118.525	0.0024	84.2865	83.151	84.6205	1.46954	0.520276	417.483	1.33116	-65.4345	0.742755
35	USV	TRUE	0.918809	118.727	118.743	0.016	92.3645	90.4072	93.2098	2.80258	0.794888	-142.87	1.11949	-65.5942	0.775747
36	USV	TRUE	0.702095	118.9	118.902	0.002	65.9016	64.8596	66.3648	1.50517	0.553912	-716.321	1.02792	-56.523	0.731125
37	USV	TRUE	0.792392	119.169	119.171	0.0016	81.5471	80.4694	82.0904	1.62095	0.652809	-1013.09	1.01707	-72.469	0.616802
38	USV	TRUE	0.667819	121.916	121.925	0.0092	72.7797	71.9868	73.538	1.55118	0.542339	164.947	1.06338	-64.3329	0.662699
39	USV	TRUE	0.743448	122.104	122.11	0.0064	77.5414	74.5949	80.8151	6.22014	2.48236	1091.84	1.39565	-78.3072	0.502658
40	USV	TRUE	0.762495	122.178	122.183	0.0052	75.5865	75.3079	82.6339	7.32595	2.67302	1482.06	1.04753	-73.981	0.525361
41	USV	TRUE	0.949207	122.276	122.285	0.0088	89.2996	87.2208	91.6976	4.47683	1.48107	277.526	1.46521	-70.6057	0.663205
42	USV	TRUE	0.972204	122.353	122.37	0.0164	76.7304	75.9806	81.7928	5.81222	2.74994	348.603	1.00217	-65.5938	0.771269
43	USV	TRUE	0.633606	122.449	122.451	0.0016	98.1966	98.1966	98.1966	1.42109e-14	4.6998e-15	3.08388e-12	1	-73.7077	0.562283
44	USV	TRUE	0.626968	122.713	122.728	0.0148	89.0709	85.3951	89.1147	3.71962	1.96625	252.29	1.00526	-79.484	0.492396
45	USV	TRUE	0.896871	122.811	122.813	0.002	81.7158	81.226	82.5085	1.28251	0.503743	665.428	1.01432	-67.4156	0.722649
46	USV	TRUE	0.624587	123.176	123.178	0.0016	87.9227	87.6733	87.994	0.320627	0.129065	-155.86	1.04572	-69.2708	0.659017
47	USV	TRUE	0.801694	123.273	123.275	0.002	108.397	107.288	111.047	3.75846	1.45813	-1891.32	1.02097	-74.9455	0.5065
48	USV	TRUE	0.846683	123.354	123.357	0.0024	75.9796	74.9776	76.6476	1.66993	0.605239	695.805	1.00647	-65.2454	0.772812
49	USV	TRUE	0.915243	123.461	123.467	0.0056	72.8568	71.4614	73.3169	1.85548	0.611124	331.27	1.01995	-57.6462	0.861405
50	USV	TRUE	0.866789	123.734	123.747	0.0132	78.379	76.2358	81.4692	5.23344	1.45921	321.85	1.2066	-64.6331	0.764524
51	USV	TRUE	0.630324	123.844	123.845	0.0016	70.058	68.9536	70.4498	1.49626	0.614471	-935.162	1.03875	-59.5503	0.822228
52	USV	TRUE	0.859166	123.97	123.974	0.0036	72.6849	68.6103	72.863	4.25276	1.43035	-951.355	1.22447	-57.8876	0.787339
53	USV	TRUE	0.803763	124.026	124.029	0.0024	68.6586	65.0515	70.3285	5.27699	1.94213	2198.74	1.01122	-69.9641	0.661098
54	USV	TRUE	0.736171	124.237	124.271	0.034	70.7165	68.6309	80.3786	11.7477	3.87563	230.204	1.35283	-60.9189	0.708623
55	USV	TRUE	0.653045	124.353	124.358	0.0052	74.7036	65.5787	84.4195	18.8407	8.7822	3989.2	1.00364	-67.863	0.658701
56	USV	TRUE	0.991021	124.47	124.475	0.0052	62.6898	61.6433	65.2132	3.56994	0.881496	-432.184	1.17967	-52.0895	0.847866
57	USV	TRUE	0.783511	124.607	124.614	0.0064	67.7263	64.3567	70.1458	5.7891	2.1362	-983.768	1.48471	-56.824	0.780224
58	USV	TRUE	0.728505	126.835	126.84	0.0056	71.4972	70.811	71.6576	0.846534	0.323158	-150.411	1.00197	-61.8098	0.582891
59	USV	TRUE	0.953161	127.362	127.371	0.0092	68.4559	65.7535	74.7504	8.99685	2.80075	913.652	1.02754	-70.7177	0.645958
60	USV	TRUE	0.773837	127.602	127.604	0.002	68.6794	67.8512	68.7596	0.908443	0.34276	-341.62	1.1659	-69.7326	0.602496
61	USV	TRUE	0.77135	128.404	128.464	0.0596	82.4538	72.5816	83.0971	10.5154	5.09109	191.073	1.02573	-75.767	0.497759
62	USV	TRUE	0.698458	129.457	129.46	0.0028	73.8481	73.2247	74.6052	1.38048	0.446762	-450.617	1.01576	-60.4302	0.76523
63	USV	TRUE	0.899175	130.473	130.485	0.0112	68.1725	66.2681	68.3815	2.11344	0.961958	182.258	1.01532	-72.1748	0.555752
64	USV	TRUE	0.645909	131.222	131.223	0.0016	84.105	83.8556	84.1762	0.320627	0.129065	-155.86	1.04572	-75.995	0.570051
65	USV	TRUE	0.891761	132.755	132.758	0.0028	67.8105	66.8531	68.6343	1.78126	0.680343	-689.178	1.01401	-64.1702	0.633335
66	USV	TRUE	0.72843	132.933	132.954	0.0208	86.6728	81.4889	90.2641	8.77524	3.11318	-243.024	1.23988	-78.6216	0.514263
67	USV	TRUE	0.952581	134.045	134.064	0.0192	59.9806	57.3977	66.3852	8.9875	3.05626	-537.502	1.14555	-63.1775	0.64367
68	USV	TRUE	0.926774	134.23	134.232	0.0028	71.1576	70.6529	73.9037	3.2508	1.18118	-1095.62	1.13718	-53.1072	0.810591
69	USV	TRUE	0.65758	139.901	139.92	0.0192	75.6944	75.0718	77.3447	2.2729	0.669991	-32.3666	1.07804	-78.0304	0.49985
70	USV	TRUE	0.773931	140.072	140.076	0.0044	74.6401	74.4694	75.1745	0.705083	0.218786	109.253	1.0445	-59.115	0.737151
71	USV	TRUE	0.719576	140.444	140.447	0.0028	88.0088	85.1662	91.3858	6.21957	2.25064	-2291.96	1.00133	-72.6636	0.587594
72	USV	TRUE	0.680703	140.563	140.565	0.0024	73.7975	73.3225	76.0686	2.74611	1.03758	-1113.29	1.09953	-60.7197	0.801671
73	USV	TRUE	0.8999	141.114	141.117	0.0036	71.6408	68.4642	77.0514	8.58716	2.60762	-2081.29	1.01654	-62.0652	0.788716
74	USV	TRUE	0.622077	140.876	140.88	0.0036	75.8882	74.7044	78.633	3.92862	1.51067	1098.25	1.00071	-76.9021	0.599028
75	USV	TRUE	0.848021	192.593	192.595	0.0016	73.9126	73.5653	74.4381	0.872818	0.347517	-545.511	1.00577	-65.4486	0.65352
76	USV	TRUE	0.901395	193.117	193.148	0.0312	74.9752	66.8707	75.2496	8.37896	3.17491	-186.066	1.20216	-68.0236	0.594754
77	USV	TRUE	0.668394	193.383	193.398	0.0148	70.0887	67.9795	87.1277	19.1482	8.71919	1321.06	1.00131	-74.3167	0.550818
78	USV	TRUE	0.669062	196.416	196.428	0.0112	65.7898	64.2823	66.8626	2.58028	0.803118	74.9694	1.25855	-64.685	0.714686
79	USV	TRUE	0.775241	198.551	198.553	0.0028	70.9617	70.4347	73.0918	2.65705	0.953957	-913.603	1.06233	-70.074	0.655642
80	USV	TRUE	0.850768	207.925	207.958	0.0332	85.3259	77.2093	89.5087	12.2994	4.75231	-331.695	1.04471	-69.2979	0.597188
81	USV	TRUE	0.637044	210.182	210.224	0.0424	68.9422	62.9271	75.4858	12.5587	4.73481	-50.2722	1.33547	-75.735	0.465986
82	USV	TRUE	0.746144	211.741	211.742	0.0016	82.3833	81.7688	83.8885	2.1197	0.863384	1324.81	1.02533	-73.4411	0.599728
83	USV	TRUE	0.6233	284.881	284.961	0.08	79.6905	66.5983	93.6289	27.0306	4.76647	94.2301	3.89234	-87.5929	0.235101
84	USV	TRUE	0.759609	286.459	286.477	0.018	61.074	58.0891	67.4564	9.36728	3.84757	633.094	1.05762	-68.8829	0.591243
85	USV	TRUE	0.778629	286.748	286.804	0.056	72.0929	60.2933	90.7208	30.4274	9.72411	-342.495	1.53281	-73.1499	0.490347
86	USV	TRUE	0.880561	287.256	287.258	0.0024	73.1898	72.0542	73.3753	1.3211	0.486575	473.147	1.15928	-69.0281	0.617941
87	USV	TRUE	0.715191	287.982	287.986	0.004	71.7314	71.2861	72.3622	1.07618	0.373121	279.334	1.00589	-68.9464	0.45893
88	USV	TRUE	0.864989	288.177	288.197	0.0204	85.0278	84.362	85.5379	1.17595	0.380316	-5.14734	1.02767	-69.2999	0.582783
89	USV	TRUE	0.667642	288.898	289.021	0.1232	66.0075	28.987	92.7265	63.7395	11.0648	-3.97552	11.0812	-88.9171	0.217866
90	USV	TRUE	0.623073	302.404	302.406	0.002	71.7877	70.3671	72.1662	1.79907	0.69792	-842.282	1.16994	-64.1611	0.736546
91	USV	TRUE	0.613455	305.602	305.605	0.0028	86.516	86.2785	87.2582	0.979694	0.335784	-258	1.13725	-71.2822	0.669246
