# Supplementary material for: Bazedoxifene reverses sexually dimorphic autistic-like abnormalities in biallelic MDGA1-mutant mice
Source: EMBO Mol Med. 2026 Mar 20;18(4):1358–98. doi: 10.1038/s44321-026-00402-y (PMC13084050; doi:10.1038/s44321-026-00402-y)
Supplement: Supplementary file 18 — Source data Fig. 4 [file 44321_2026_402_MOESM18_ESM.zip › Panel C/Batch2/P3/P3_WT_781.xlsx]

## Sheet: Sheet1
ID	Label	Accepted	Score	Begin Time (s)	End Time (s)	Call Length (s)	Principal Frequency (kHz)	Low Freq (kHz)	High Freq (kHz)	Delta Freq (kHz)	Frequency Standard Deviation (kHz)	Slope (kHz/s)	Sinuosity	Mean Power (dB/Hz)	Tonality
1	USV	TRUE	0.609234	16.6952	16.7384	0.0432	51.2676	31.837	69.4958	37.6588	10.0973	-182.194	11.5093	-100.672	0.14935
2	USV	TRUE	0.783562	33.39	33.394	0.004	73.757	68.0421	74.4547	6.41254	1.96388	-1031.98	1.38445	-70.8306	0.736001
3	USV	TRUE	0.715359	65.1941	65.1961	0.002	85.0929	85.0929	85.0929	2.84217e-14	6.92551e-15	2.20698e-12	1	-56.9625	0.89093
4	USV	TRUE	0.780493	65.3437	65.3457	0.002	87.3657	87.0896	87.3924	0.302814	0.114253	-113.873	1.03232	-57.828	0.893574
5	USV	TRUE	0.619809	109.352	109.394	0.0416	35.9042	30.5901	41.6933	11.1032	2.60842	-8.27214	4.04012	-102.779	0.142983
6	USV	TRUE	0.814405	120.312	120.314	0.002	75.9292	75.5551	76.1073	0.552191	0.204606	-197.847	1.10035	-49.7468	0.918624
7	USV	TRUE	0.906566	120.311	120.314	0.0028	75.592	74.4194	75.7702	1.35079	0.475876	-348.123	1.21349	-50.5058	0.92968
8	USV	TRUE	0.939553	165.646	165.996	0.35	74.6925	70.8918	81.9469	11.0551	4.31185	22.4311	1.86652	-62.5355	0.590618
9	USV	TRUE	0.72019	165.848	165.851	0.0028	62.5454	62.1224	62.7681	0.645707	0.247298	-26.5069	1.18097	-70.7218	0.789194
10	USV	TRUE	0.871576	165.992	165.994	0.002	81.3523	80.524	81.4325	0.908443	0.34276	-341.62	1.1659	-69.7452	0.812922
11	USV	TRUE	0.660506	166.383	166.385	0.002	66.8091	66.533	66.8358	0.302814	0.114253	113.873	1.03232	-70.4956	0.473713
12	USV	TRUE	0.676464	281.073	281.075	0.0024	73.1857	72.8888	73.2896	0.400784	0.146947	-55.6644	1.07689	-70.6929	0.790481
13	USV	TRUE	0.718011	303.561	303.564	0.0024	71.6363	70.7605	71.859	1.09844	0.388784	-278.322	1.2732	-68.4843	0.800697
14	USV	TRUE	0.821281	303.671	303.673	0.0016	64.5079	62.2813	69.4954	7.21411	2.92894	-3117.21	1.89221	-64.1127	0.593074
15	USV	TRUE	0.645792	303.764	303.766	0.0016	60.3865	57.7681	60.7606	2.99252	1.2312	-1714.46	1.18871	-73.2034	0.762278
16	USV	TRUE	0.755754	303.908	303.913	0.0052	70.5117	63.5149	71.8477	8.33273	2.89254	-1438.17	1.37673	-41.7593	0.927731
17	USV	TRUE	0.669837	304.035	304.038	0.0032	64.2179	63.0007	65.7691	2.76838	0.857479	771.571	1.03183	-77.7227	0.543038
18	USV	TRUE	0.910135	304.108	304.114	0.006	62.8842	50.2595	64.6357	14.3763	5.68084	-2765.1	1.10071	-53.0577	0.890582
19	USV	TRUE	0.924322	304.293	304.295	0.002	62.3515	60.4144	62.8636	2.44923	0.956712	-1175	1.15961	-48.1978	0.942145
20	USV	TRUE	0.93727	304.493	304.497	0.004	65.3618	63.4396	66.0075	2.56798	0.823412	-388.301	1.44505	-47.8697	0.936248
21	USV	TRUE	0.995977	304.663	304.667	0.004	67.1431	66.8536	67.4029	0.549222	0.196921	-1.29012e-13	1.06642	-46.289	0.923713
22	USV	TRUE	0.96252	304.833	304.848	0.0152	65.7102	65.1261	67.996	2.86989	0.797246	-151.205	1.03281	-52.3579	0.879359
23	USV	TRUE	0.699738	365.701	365.704	0.0028	65.0204	60.122	67.915	7.79302	2.99213	-3005.88	1.0141	-59.0666	0.903524
24	USV	TRUE	0.708952	400.351	400.395	0.0448	40.4019	28.1112	51.2528	23.1416	5.32774	-56.2042	6.13898	-100.861	0.157299
25	USV	TRUE	0.689392	402.864	402.902	0.0384	44.9085	33.6865	54.3343	20.6478	6.327	23.0566	6.29599	-100.233	0.171539
26	USV	TRUE	0.635452	404.422	404.469	0.0464	42.4504	33.3659	53.0192	19.6532	4.15406	-27.5785	6.42892	-101.054	0.171179
27	USV	TRUE	0.736368	450.558	450.605	0.0464	48.4706	38.1393	56.8722	18.7329	4.22455	-34.4296	5.24853	-101.757	0.16295
28	USV	TRUE	0.613503	561.086	561.126	0.04	42.133	27.7493	56.8433	29.0939	7.3614	-56.1654	10.619	-101.447	0.156105
