# Supplementary material for: Bazedoxifene reverses sexually dimorphic autistic-like abnormalities in biallelic MDGA1-mutant mice
Source: EMBO Mol Med. 2026 Mar 20;18(4):1358–98. doi: 10.1038/s44321-026-00402-y (PMC13084050; doi:10.1038/s44321-026-00402-y)
Supplement: Supplementary file 18 — Source data Fig. 4 [file 44321_2026_402_MOESM18_ESM.zip › Panel C/Batch2/P3/P3_WT_782.xlsx]

## Sheet: Sheet1
ID	Label	Accepted	Score	Begin Time (s)	End Time (s)	Call Length (s)	Principal Frequency (kHz)	Low Freq (kHz)	High Freq (kHz)	Delta Freq (kHz)	Frequency Standard Deviation (kHz)	Slope (kHz/s)	Sinuosity	Mean Power (dB/Hz)	Tonality
1	USV	TRUE	0.671538	21.1237	21.1653	0.0416	42.6285	27.6733	52.9895	25.3162	5.1503	-7.33421	6.27293	-96.6943	0.168146
2	USV	TRUE	0.699783	25.4734	25.4798	0.0064	97.0718	94.6396	98.0961	3.45645	1.19138	-332.719	1.29754	-69.9473	0.730959
3	USV	TRUE	0.880664	26.4957	26.5081	0.0124	65.3826	62.3248	66.4142	4.08948	1.19679	-304.522	1.03662	-63.4969	0.794847
4	USV	TRUE	0.884692	26.5343	27.0443	0.51	83.6437	59.0824	109.794	50.7118	10.2359	11.0414	33.9406	-91.9305	0.192825
5	USV	TRUE	0.660372	26.5673	26.5697	0.0024	77.5302	72.8544	80.6029	7.74849	2.80961	-3228.54	1.00158	-74.7299	0.610112
6	USV	TRUE	0.873411	26.6857	26.6929	0.0072	65.8593	65.6707	66.3359	0.665212	0.287276	-105.188	1.00338	-64.2764	0.765093
7	USV	TRUE	0.733435	27.476	27.4784	0.0024	91.2	89.0625	92.4692	3.40666	1.23975	1419.44	1.00813	-75.5713	0.514331
8	USV	TRUE	0.636051	37.5165	37.5217	0.0052	93.0425	92.8273	93.3097	0.482425	0.140149	29.7692	1.02622	-75.9102	0.510869
9	USV	TRUE	0.870649	41.1226	41.1246	0.002	65.6642	65.6642	65.6642	1.42109e-14	4.20363e-15	-1.24319e-12	1	-68.9836	0.730926
10	USV	TRUE	0.823999	41.6718	41.6734	0.0016	66.2929	65.803	67.6733	1.87032	0.768088	1168.95	1.03658	-77.859	0.560458
11	USV	TRUE	0.630303	42.8857	42.8921	0.0064	94.6131	94.2223	102.843	8.62102	3.27326	1341.59	1.20904	-78.9105	0.453917
12	USV	TRUE	0.726228	44.1017	44.1041	0.0024	91.5212	91.4767	91.7773	0.300588	0.110808	95.079	1.02071	-75.0425	0.471243
13	USV	TRUE	0.644178	44.2392	44.2408	0.0016	93.9615	93.0086	94.3801	1.37157	0.556377	-857.232	1.02519	-76.2339	0.587814
14	USV	TRUE	0.701795	47.0019	47.0055	0.0036	90.1686	88.5061	91.0741	2.56798	0.90192	-734.77	1.01778	-77.4651	0.546272
15	USV	TRUE	0.767013	47.0659	47.0691	0.0032	89.5417	85.4894	92.9113	7.42192	2.67404	-2432.23	1.0027	-70.3242	0.72736
16	USV	TRUE	0.910312	47.1874	47.1938	0.0064	59.5217	56.6642	60.5013	3.83713	1.3969	662.607	1.0826	-70.491	0.70369
17	USV	TRUE	0.904142	47.3254	47.3274	0.002	72.2629	71.9735	72.5791	0.605629	0.218335	290.727	1.00254	-65.0342	0.756924
18	USV	TRUE	0.78177	47.6282	47.6306	0.0024	72.115	71.8478	72.7161	0.868365	0.320263	361.819	1.01396	-65.6271	0.744572
19	USV	TRUE	0.741981	63.9458	63.9534	0.0076	65.1842	63.2025	67.1659	3.96331	1.24983	-526.51	1.00844	-67.2757	0.594343
20	USV	TRUE	0.664171	75.7302	75.7326	0.0024	90.304	89.1017	91.1724	2.07072	0.748769	-862.798	1.00423	-76.7796	0.579347
21	USV	TRUE	0.624354	75.9098	75.913	0.0032	78.7941	76.0554	79.2914	3.23596	1.10822	821.05	1.29363	-75.4049	0.620801
22	USV	TRUE	0.942037	77.3396	77.358	0.0184	62.3499	61.6724	63.9472	2.27484	0.75885	77.42	1.08375	-67.1235	0.706461
23	USV	TRUE	0.656785	77.4924	77.4944	0.002	100.59	100.123	100.808	0.685786	0.251257	176.854	1.20569	-74.9104	0.547412
24	USV	TRUE	0.911517	77.6288	77.632	0.0032	89.0216	83.7075	89.7564	6.04887	2.09332	-1648.29	1.13572	-67.8542	0.728714
25	USV	TRUE	0.986833	77.8416	77.8436	0.002	88.3179	86.4966	90.2194	3.72284	1.38423	-1849.33	1.00019	-63.079	0.8481
26	USV	TRUE	0.922247	77.9744	77.9804	0.006	95.4897	94.9257	98.4684	3.54277	1.17344	661.219	1.0685	-71.9735	0.663768
27	USV	TRUE	0.801073	78.1268	78.1296	0.0028	58.7867	57.807	59.4992	1.6922	0.627502	-636.165	1.01025	-70.0047	0.540756
28	USV	TRUE	0.648292	83.9816	84.02	0.0384	46.3744	34.0095	53.7963	19.7868	5.599	-46.3655	7.34552	-96.2875	0.160324
29	USV	TRUE	0.71113	84.8171	84.8195	0.0024	92.9788	92.0436	93.58	1.53634	0.557485	640.141	1.00745	-65.0019	0.647551
30	USV	TRUE	0.816388	87.6989	87.7029	0.004	100.655	94.9175	101.731	6.81332	2.35727	1654.75	1.0778	-73.9195	0.662622
31	USV	TRUE	0.600668	101.201	101.239	0.0384	41.9308	31.2878	51.661	20.3732	4.19583	135.689	5.62455	-96.1961	0.148471
32	USV	TRUE	0.60756	169.057	169.095	0.0384	50.7846	34.2412	60.1956	25.9545	5.08496	80.6566	6.99906	-96.5575	0.15394
33	USV	TRUE	0.745387	205.262	205.265	0.0032	72.7958	72.2762	72.9442	0.667973	0.217083	115.968	1.08433	-56.6364	0.85626
34	USV	TRUE	0.720971	263.399	263.4	0.0016	103.535	102.609	104.105	1.49626	0.597287	-935.162	1.00886	-74.7826	0.636455
