# Supplementary material for: Bazedoxifene reverses sexually dimorphic autistic-like abnormalities in biallelic MDGA1-mutant mice
Source: EMBO Mol Med. 2026 Mar 20;18(4):1358–98. doi: 10.1038/s44321-026-00402-y (PMC13084050; doi:10.1038/s44321-026-00402-y)
Supplement: Supplementary file 18 — Source data Fig. 4 [file 44321_2026_402_MOESM18_ESM.zip › Panel C/Batch2/P3/P3_WT_783.xlsx]

## Sheet: Sheet1
ID	Label	Accepted	Score	Begin Time (s)	End Time (s)	Call Length (s)	Principal Frequency (kHz)	Low Freq (kHz)	High Freq (kHz)	Delta Freq (kHz)	Frequency Standard Deviation (kHz)	Slope (kHz/s)	Sinuosity	Mean Power (dB/Hz)	Tonality
1	USV	TRUE	0.89512	1.88993	1.89473	0.0048	66.6776	66.3065	66.7073	0.400784	0.125718	-63.0048	1.00977	-70.6884	0.700831
2	USV	TRUE	0.837638	2.05946	2.10626	0.0468	63.9106	57.3125	65.5434	8.23091	2.3231	-141.495	1.03219	-60.4935	0.789456
3	USV	TRUE	0.985142	2.26586	2.31506	0.0492	59.4089	56.5737	64.0874	7.51368	2.61373	-119.221	1.02065	-66.1744	0.801311
4	USV	TRUE	0.707614	13.8047	13.8095	0.0048	97.7869	96.9928	98.492	1.49923	0.509958	-326.646	1.00238	-70.3057	0.724305
5	USV	TRUE	0.610528	15.9609	16.0121	0.0512	66.1204	48.768	74.8041	26.0361	5.40635	32.7753	6.6429	-99.4102	0.18482
6	USV	TRUE	0.732229	25.0203	25.0219	0.0016	99.5106	98.6111	100.232	1.62095	0.642088	-1013.09	1.00178	-76.1598	0.708263
7	USV	TRUE	0.776994	49.3504	49.4368	0.0864	71.3365	39.4222	99.8515	60.4293	11.7088	-0.589499	15.4968	-99.2074	0.164507
8	USV	TRUE	0.617543	49.6608	49.7024	0.0416	45.5857	34.4973	58.1435	23.6462	5.03309	59.7307	7.16132	-100.753	0.153269
9	USV	TRUE	0.617188	50.28	50.3232	0.0432	48.9476	34.4006	59.2195	24.8189	3.94519	-82.0318	5.18506	-100.655	0.165652
10	USV	TRUE	0.638259	67.5227	67.5247	0.002	95.5996	95.3235	95.6264	0.302814	0.114253	-113.873	1.03232	-70.8016	0.736834
11	USV	TRUE	0.635216	105.358	105.425	0.0672	51.9578	30.5308	62.7419	32.2111	7.36897	116.762	8.85944	-97.5082	0.168092
12	USV	TRUE	0.628613	107.201	107.239	0.0384	40.4316	29.2542	50.9114	21.6572	5.81973	-262.759	5.16364	-100.141	0.166501
13	USV	TRUE	0.633586	113.456	113.504	0.048	64.1408	34.3641	81.998	47.6339	11.0178	-246.646	10.2756	-99.885	0.162432
14	USV	TRUE	0.613839	120.109	120.15	0.0416	47.3854	34.2931	63.0753	28.7822	6.36571	-55.8731	8.57449	-101.066	0.164942
15	USV	TRUE	0.614682	120.347	120.412	0.0656	54.8004	32.2081	77.2443	45.0362	8.65581	41.1608	10.0556	-97.658	0.181535
16	USV	TRUE	0.603862	120.939	120.985	0.0464	47.2646	34.0981	58.2194	24.1212	5.17926	-85.0154	6.25312	-101.508	0.146668
17	USV	TRUE	0.625768	132.274	132.3	0.0256	74.1309	61.8253	87.8763	26.0509	6.00158	18.9806	10.9973	-100.414	0.156717
18	USV	TRUE	0.703378	140.257	140.313	0.056	42.0793	28.7198	55.7059	26.9861	6.41804	-42.8661	9.50797	-101.493	0.157179
19	USV	TRUE	0.606279	158.402	158.443	0.0416	100.363	81.482	119.505	38.0225	7.5605	-16.5641	8.84506	-100.525	0.157358
20	USV	TRUE	0.601143	164.601	164.641	0.04	81.5471	37.9804	109.691	71.7106	16.169	-30.2243	18.7452	-99.2444	0.157195
21	USV	TRUE	0.725091	259.538	259.652	0.1136	79.4329	32.1701	114.873	82.7025	15.0357	19.4824	21.6295	-99.9624	0.160029
22	USV	TRUE	0.613974	292.629	292.674	0.0448	55.2381	30.4489	73.6445	43.1956	11.8532	73.2013	13.4034	-100.625	0.15465
23	USV	TRUE	0.728812	294.52	294.523	0.0028	68.1966	68.1966	68.1966	1.42109e-14	3.97205e-15	7.7241e-13	1	-82.792	0.426567
24	USV	TRUE	0.703131	294.775	294.779	0.0048	107.704	107.577	107.944	0.367232	0.139363	47.3851	1.03067	-81.0926	0.444727
25	USV	TRUE	0.746157	299.463	299.516	0.0528	75.8227	55.071	91.4013	36.3303	7.2213	133.735	10.2132	-100.467	0.159721
26	USV	TRUE	0.724981	308.229	308.269	0.04	35.9933	29.462	42.6582	13.1962	2.92374	76.7469	4.30797	-102.541	0.16974
27	USV	TRUE	0.607208	312.971	313.01	0.0384	63.3847	42.0244	70.0792	28.0549	6.88291	162.766	8.11588	-99.8981	0.158574
28	USV	TRUE	0.629792	313.654	313.694	0.04	48.471	35.067	58.6242	23.5572	6.04292	46.2508	7.35988	-101.202	0.154852
29	USV	TRUE	0.717051	316.34	316.342	0.0016	37.8992	37.8013	38.1753	0.374065	0.153618	-233.791	1.01068	-82.1733	0.552229
30	USV	TRUE	0.639117	319.616	319.654	0.0384	51.3543	31.1221	63.9048	32.7826	7.41142	115.56	10.5172	-99.7525	0.165112
31	USV	TRUE	0.600775	470.222	470.27	0.048	79.6045	51.2676	116.744	65.4762	15.8883	64.9675	19.8121	-100.154	0.154575
32	USV	TRUE	0.779887	490.576	490.579	0.0032	91.9721	91.1038	93.2487	2.14494	0.7577	-688.074	1.00621	-66.562	0.848923
