# Supplementary material for: Bazedoxifene reverses sexually dimorphic autistic-like abnormalities in biallelic MDGA1-mutant mice
Source: EMBO Mol Med. 2026 Mar 20;18(4):1358–98. doi: 10.1038/s44321-026-00402-y (PMC13084050; doi:10.1038/s44321-026-00402-y)
Supplement: Supplementary file 18 — Source data Fig. 4 [file 44321_2026_402_MOESM18_ESM.zip › Panel C/Batch2/P3/P3_WT_786.xlsx]

## Sheet: Sheet1
ID	Label	Accepted	Score	Begin Time (s)	End Time (s)	Call Length (s)	Principal Frequency (kHz)	Low Freq (kHz)	High Freq (kHz)	Delta Freq (kHz)	Frequency Standard Deviation (kHz)	Slope (kHz/s)	Sinuosity	Mean Power (dB/Hz)	Tonality
1	USV	TRUE	0.630932	88.3956	88.4356	0.04	37.7746	29.2839	47.0371	17.7532	3.49054	58.4311	4.89821	-101.956	0.153389
2	USV	TRUE	0.613017	140.029	140.067	0.0384	53.1243	38.6813	63.901	25.2197	5.6611	-1.76794	8.28289	-101.033	0.149249
3	USV	TRUE	0.633412	213.337	213.375	0.0384	35.3699	28.6604	42.9551	14.2946	3.71704	-37.2194	5.22996	-102.454	0.142328
4	USV	TRUE	0.743122	248.771	248.808	0.0368	39.9714	29.1503	50.0356	20.8853	4.3837	48.1597	6.68112	-102.094	0.16659
5	USV	TRUE	0.618272	357.173	357.211	0.0384	41.4855	28.6456	49.1746	20.529	4.44667	84.8054	5.76115	-102.226	0.151022
