# Supplementary material for: Bazedoxifene reverses sexually dimorphic autistic-like abnormalities in biallelic MDGA1-mutant mice
Source: EMBO Mol Med. 2026 Mar 20;18(4):1358–98. doi: 10.1038/s44321-026-00402-y (PMC13084050; doi:10.1038/s44321-026-00402-y)
Supplement: Supplementary file 18 — Source data Fig. 4 [file 44321_2026_402_MOESM18_ESM.zip › Panel C/Batch2/P6/P6_het_776.xlsx]

## Sheet: Sheet1
ID	Label	Accepted	Score	Begin Time (s)	End Time (s)	Call Length (s)	Principal Frequency (kHz)	Low Freq (kHz)	High Freq (kHz)	Delta Freq (kHz)	Frequency Standard Deviation (kHz)	Slope (kHz/s)	Sinuosity	Mean Power (dB/Hz)	Tonality
1	USV	TRUE	0.750251	36.841	36.8826	0.0416	44.2409	31.4603	56.1605	24.7002	5.08276	-65.5647	6.76767	-95.4086	0.174537
2	USV	TRUE	0.713152	138.548	138.55	0.0024	89.9054	89.5046	90.0093	0.504691	0.182102	166.993	1.0468	-72.9074	0.567676
3	USV	TRUE	0.600568	139.034	139.098	0.064	84.0348	44.951	105.603	60.6519	15.6676	188.15	15.4853	-92.6047	0.203744
4	USV	TRUE	0.781635	140.475	140.484	0.0084	86.6159	83.3854	92.5905	9.20514	3.86477	1429.19	1.23451	-78.3412	0.490037
5	USV	TRUE	0.811752	140.668	140.67	0.002	90.755	83.2871	92.1934	8.90631	3.41836	-4150.97	1.01495	-72.468	0.667209
6	USV	TRUE	0.812585	140.779	140.781	0.002	62.2737	61.9709	62.3717	0.400784	0.153333	-176.854	1.03234	-67.6733	0.714595
7	USV	TRUE	0.618827	198.973	199.031	0.0576	83.0443	27.276	111.99	84.7138	16.831	156.123	16.4109	-95.8878	0.157996
8	USV	TRUE	0.614721	212.409	212.446	0.0368	35.6964	28.8386	43.2222	14.3837	3.71573	-21.7305	4.96219	-98.2744	0.142814
9	USV	TRUE	0.638195	291.902	291.949	0.0464	36.2605	30.1003	51.0153	20.915	5.13012	33.047	7.69622	-96.7021	0.156496
10	USV	TRUE	0.684471	327.617	327.665	0.048	39.3628	30.9761	49.5903	18.6142	4.46055	-89.1047	6.24869	-98.3299	0.162759
11	USV	TRUE	0.664515	332.799	332.837	0.0384	46.4229	32.8705	54.7206	21.8501	4.94899	-25.3953	7.17784	-97.1937	0.154647
12	USV	TRUE	0.628494	336.072	336.11	0.0384	40.9957	32.4308	49.8426	17.4118	4.02792	-61.3598	5.21793	-95.555	0.167679
13	USV	TRUE	0.925215	481.468	481.48	0.0116	65.9458	64.6136	67.9794	3.36578	1.16696	-325.132	1.01492	-54.8051	0.856478
14	USV	TRUE	0.73348	481.872	481.876	0.0036	91.4304	91.0857	91.4434	0.357662	0.149247	-102.126	1.00499	-72.8337	0.404384
15	USV	TRUE	0.620024	486.562	486.604	0.0416	42.6618	32.5086	53.0525	20.5439	4.33948	-22.5312	5.8526	-97.0892	0.152903
