# Supplementary material for: Bazedoxifene reverses sexually dimorphic autistic-like abnormalities in biallelic MDGA1-mutant mice
Source: EMBO Mol Med. 2026 Mar 20;18(4):1358–98. doi: 10.1038/s44321-026-00402-y (PMC13084050; doi:10.1038/s44321-026-00402-y)
Supplement: Supplementary file 18 — Source data Fig. 4 [file 44321_2026_402_MOESM18_ESM.zip › Panel C/Batch2/P6/P6_het_779.xlsx]

## Sheet: Sheet1
ID	Label	Accepted	Score	Begin Time (s)	End Time (s)	Call Length (s)	Principal Frequency (kHz)	Low Freq (kHz)	High Freq (kHz)	Delta Freq (kHz)	Frequency Standard Deviation (kHz)	Slope (kHz/s)	Sinuosity	Mean Power (dB/Hz)	Tonality
1	USV	TRUE	0.601128	58.0027	58.0555	0.0528	35.8152	29.0612	43.1035	14.0423	3.43268	-17.724	4.1674	-102.982	0.151637
2	USV	TRUE	0.682793	299.561	299.601	0.04	41.0402	30.2636	54.1028	23.8392	5.0593	57.084	8.47089	-102.153	0.147611
3	USV	TRUE	0.601802	384.23	384.27	0.04	79.4858	53.0192	109.53	56.5105	13.077	32.0634	14.706	-99.6286	0.155873
4	USV	TRUE	0.628272	412.103	412.145	0.0416	48.5159	30.1095	66.9223	36.8127	8.68436	-95.8056	11.7789	-101.364	0.148584
5	USV	TRUE	0.629984	438.941	438.986	0.0448	83.219	39.3777	108.565	69.1872	13.9817	52.2244	12.3731	-99.9341	0.158362
