# Supplementary material for: Bazedoxifene reverses sexually dimorphic autistic-like abnormalities in biallelic MDGA1-mutant mice
Source: EMBO Mol Med. 2026 Mar 20;18(4):1358–98. doi: 10.1038/s44321-026-00402-y (PMC13084050; doi:10.1038/s44321-026-00402-y)
Supplement: Supplementary file 18 — Source data Fig. 4 [file 44321_2026_402_MOESM18_ESM.zip › Panel C/Batch2/P6/P6_Het_780.xlsx]

## Sheet: Sheet1
ID	Label	Accepted	Score	Begin Time (s)	End Time (s)	Call Length (s)	Principal Frequency (kHz)	Low Freq (kHz)	High Freq (kHz)	Delta Freq (kHz)	Frequency Standard Deviation (kHz)	Slope (kHz/s)	Sinuosity	Mean Power (dB/Hz)	Tonality
1	USV	TRUE	0.601475	18.8696	18.8712	0.0016	40.5979	40.3485	40.6691	0.320627	0.129065	-155.86	1.04572	-74.7689	0.460418
2	USV	TRUE	0.767015	59.8566	59.8602	0.0036	74.7421	74.2077	74.9574	0.749614	0.246083	143.94	1.07097	-65.8415	0.700842
3	USV	TRUE	0.664698	60.3068	60.3116	0.0048	82.8611	81.5423	84.0785	2.53623	1.20245	541.386	1.00167	-77.2893	0.452368
4	USV	TRUE	0.612373	60.5748	60.6452	0.0704	99.6022	73.5958	119.137	45.5409	14.0328	275.515	7.78925	-89.7543	0.212715
5	USV	TRUE	0.893118	60.7172	60.7548	0.0376	83.4246	82.2965	87.1999	4.90343	1.9163	-45.1546	1.06998	-72.3219	0.52207
6	USV	TRUE	0.70698	60.8264	60.8304	0.004	64.4621	64.1693	64.4933	0.324009	0.115263	72.4932	1.00587	-69.4263	0.427611
7	USV	TRUE	0.924351	61.0088	61.0108	0.002	88.3178	85.9977	90.7447	4.74706	1.81386	-2421.88	1.00052	-69.2958	0.749658
8	USV	TRUE	0.899743	61.0724	61.0892	0.0168	73.7753	70.0272	85.926	15.8988	3.84598	919.173	1.00971	-73.6982	0.594047
9	USV	TRUE	0.888498	61.1645	61.1817	0.0172	76.4247	74.4958	81.0589	6.56313	2.65104	369.539	1.00778	-69.487	0.63839
10	USV	TRUE	0.796806	61.2665	61.2801	0.0136	86.2677	82.6516	89.0744	6.4228	3.09777	465.492	1.00841	-66.5561	0.712462
11	USV	TRUE	0.821534	61.4229	61.4309	0.008	67.5991	66.9311	68.935	2.00392	0.572002	-111.594	1.11294	-58.8322	0.724211
12	USV	TRUE	0.974374	61.5393	61.5933	0.054	73.5821	66.3511	79.6561	13.305	4.92071	147.265	1.2571	-67.5107	0.646977
13	USV	TRUE	0.704105	61.6673	61.6689	0.0016	71.0386	70.7625	71.1366	0.374065	0.153618	-233.791	1.01068	-67.8581	0.653329
14	USV	TRUE	0.812177	61.7733	61.7769	0.0036	69.6135	69.5697	69.9544	0.384713	0.125835	-77.9909	1.01488	-63.4988	0.634463
15	USV	TRUE	0.855561	61.8821	61.9169	0.0348	71.9642	71.3115	78.755	7.4435	3.41875	206.906	1.00419	-78.5622	0.480075
16	USV	TRUE	0.916375	61.9837	61.9853	0.0016	71.8758	71.1722	72.045	0.872818	0.366946	-545.511	1.05325	-64.5075	0.70166
17	USV	TRUE	0.825488	62.0821	62.0905	0.0084	73.3403	71.1744	74.0013	2.82695	0.9633	-190.346	1.19471	-65.3537	0.777918
18	USV	TRUE	0.803878	62.1658	62.1762	0.0104	69.2438	67.787	71.5041	3.71709	1.43512	306.992	1.02302	-72.4057	0.554276
19	USV	TRUE	0.783531	62.2666	62.2746	0.008	70.1007	68.2037	71.3552	3.15153	1.14913	265.131	1.35677	-65.2231	0.722317
20	USV	TRUE	0.716393	62.3594	62.3678	0.0084	74.8198	74.7901	75.1686	0.378518	0.0961801	18.1897	1.00867	-68.0651	0.643124
21	USV	TRUE	0.815086	62.443	62.449	0.006	72.9284	70.0691	73.0586	2.98949	1.29217	508.51	1.06516	-71.6457	0.574289
22	USV	TRUE	0.823258	62.5534	62.5602	0.0068	74.9646	73.4133	76.366	2.95266	0.923096	188.428	1.34133	-67.56	0.653315
23	USV	TRUE	0.863591	63.1508	63.1584	0.0076	83.568	81.2937	86.0095	4.71575	1.77584	582.557	1.05312	-72.0973	0.552814
24	USV	TRUE	0.716362	63.2412	63.2536	0.0124	69.7834	58.5271	69.9875	11.4603	5.68524	945.349	1.01395	-76.2774	0.53053
25	USV	TRUE	0.693688	64.8081	64.8149	0.0068	85.3519	80.8515	85.9722	5.12067	2.34845	807.22	1.01583	-75.4886	0.54407
26	USV	TRUE	0.744535	64.9293	64.9313	0.002	74.7415	74.2383	74.9597	0.721411	0.294569	-374.701	1.0422	-74.4308	0.528481
27	USV	TRUE	0.743254	65.9614	65.9646	0.0032	89.6125	89.2124	91.8124	2.59995	0.964829	623.856	1.30415	-70.0241	0.638963
28	USV	TRUE	0.711528	68.3706	68.3734	0.0028	75.0908	74.69	75.3208	0.630863	0.221728	97.1918	1.13521	-74.4597	0.588607
29	USV	TRUE	0.679824	69.0186	69.0206	0.002	83.4952	83.0455	83.945	0.899537	0.320169	425.594	1.00633	-75.4697	0.492801
30	USV	TRUE	0.706414	69.1076	69.114	0.0064	81.0746	75.7922	81.4818	5.68965	2.41741	916.085	1.00551	-78.9305	0.444427
31	USV	TRUE	0.846633	69.2036	69.2076	0.004	79.638	77.1739	82.3916	5.21761	1.94216	1452	1.01758	-74.5251	0.609001
32	USV	TRUE	0.883483	69.3092	69.3144	0.0052	77.0463	73.8322	80.9128	7.08061	2.61766	1387.53	1.01527	-77.2345	0.555877
33	USV	TRUE	0.927019	69.5752	69.5768	0.0016	78.5452	76.9955	79.7386	2.74314	1.08752	1714.46	1.00153	-70.0536	0.720938
34	USV	TRUE	0.603405	69.7572	69.7588	0.0016	70.7041	70.2855	71.6571	1.37157	0.556377	857.232	1.02519	-72.044	0.608058
35	USV	TRUE	0.971669	69.8804	69.882	0.0016	67.2795	66.7808	67.7783	0.997506	0.394299	-623.441	1	-64.9158	0.711082
36	USV	TRUE	0.713147	69.9884	69.9908	0.0024	72.9737	72.1438	73.4713	1.3275	0.557557	-607.232	1.06632	-68.8538	0.640293
37	USV	TRUE	0.674891	70.0792	70.1016	0.0224	67.6221	59.8636	68.7931	8.92948	3.76251	-397.898	1.08197	-74.026	0.530048
38	USV	TRUE	0.747249	70.2901	70.2985	0.0084	87.216	79.8501	87.867	8.01687	3.41761	929.244	1.18371	-77.568	0.478636
39	USV	TRUE	0.75593	70.3785	70.3821	0.0036	69.7937	68.532	70.8179	2.28595	0.749587	617.144	1.00365	-72.1375	0.591343
40	USV	TRUE	0.646579	70.4653	70.4681	0.0028	71.3573	71.0159	71.5652	0.549222	0.179084	178.48	1.00669	-77.1286	0.448217
41	USV	TRUE	0.627611	70.6533	70.6553	0.002	73.5738	73.2576	74.5223	1.2647	0.503641	644.435	1.04832	-68.5741	0.723913
42	USV	TRUE	0.858642	70.7469	70.7569	0.01	69.9473	69.3387	70.2145	0.875787	0.282813	-25.5898	1.02799	-61.7616	0.733321
43	USV	TRUE	0.849679	70.9401	70.9433	0.0032	67.1431	66.8982	67.6997	0.801568	0.224352	-100.505	1.12464	-59.8582	0.714794
44	USV	TRUE	0.913206	71.0177	71.0221	0.0044	69.1759	67.8102	70.8978	3.08752	1.00222	693.405	1.00256	-64.1585	0.789546
45	USV	TRUE	0.874806	71.2722	71.3772	0.105	75.5537	62.8597	86.7234	23.8636	7.8059	15.6216	6.57876	-65.4459	0.555043
46	USV	TRUE	0.972509	71.3662	71.3706	0.0044	76.2703	75.595	77.9199	2.32496	0.86883	537.967	1.00085	-66.7786	0.705196
47	USV	TRUE	0.870667	71.5766	71.591	0.0144	72.5992	71.6675	72.948	1.28053	0.335281	51.5091	1.02177	-69.562	0.644987
48	USV	TRUE	0.961341	71.709	71.7442	0.0352	72.347	67.0097	73.542	6.53224	1.90781	132.07	1.10642	-67.9087	0.650652
49	USV	TRUE	0.66759	71.9342	71.9558	0.0216	67.1293	66.2093	69.8116	3.60232	1.67061	-167.1	1	-79.5069	0.477387
50	USV	TRUE	0.864647	72.083	72.0922	0.0092	69.7121	68.6462	71.1735	2.52727	0.881175	-253.545	1.01039	-61.8357	0.698949
51	USV	TRUE	0.808367	72.24	72.2536	0.0136	61.6724	58.7044	61.8513	3.14687	1.06286	-238.09	1.00114	-63.9248	0.574905
52	USV	TRUE	0.976719	72.3492	72.3576	0.0084	72.8916	67.0654	73.9603	6.89496	2.14298	-733.308	1.15026	-52.1681	0.881954
53	USV	TRUE	0.947174	72.4324	72.4356	0.0032	71.4142	69.6065	72.0545	2.44802	0.928462	675.269	1.15075	-56.1031	0.837045
54	USV	TRUE	0.695402	72.536	72.5444	0.0084	79.8377	74.3455	80.364	6.01844	2.29169	-774.733	1.21537	-50.1661	0.847249
55	USV	TRUE	0.846817	72.6464	72.6604	0.014	68.8432	67.0916	70.6358	3.5442	1.189	246.402	1.05254	-58.4611	0.724826
56	USV	TRUE	0.95171	73.2413	73.2433	0.002	67.5724	66.9	69.9014	3.00143	1.15683	-1372.84	1.2683	-68.733	0.650742
57	USV	TRUE	0.87335	73.3717	73.3737	0.002	75.1072	74.8311	75.7128	0.881724	0.315942	-404.601	1.02986	-63.8186	0.699554
58	USV	TRUE	0.633375	73.4485	73.4593	0.0108	72.603	69.1444	74.1911	5.04677	1.75386	391.779	1.24154	-61.0566	0.792623
59	USV	TRUE	0.910078	73.5325	73.5597	0.0272	73.3564	71.3297	95.4983	24.1687	9.87888	866.152	1.00513	-71.4634	0.600916
