# Supplementary material for: Bazedoxifene reverses sexually dimorphic autistic-like abnormalities in biallelic MDGA1-mutant mice
Source: EMBO Mol Med. 2026 Mar 20;18(4):1358–98. doi: 10.1038/s44321-026-00402-y (PMC13084050; doi:10.1038/s44321-026-00402-y)
Supplement: Supplementary file 18 — Source data Fig. 4 [file 44321_2026_402_MOESM18_ESM.zip › Panel C/Batch2/P6/P6_homo_784.xlsx]

## Sheet: Sheet1
ID	Label	Accepted	Score	Begin Time (s)	End Time (s)	Call Length (s)	Principal Frequency (kHz)	Low Freq (kHz)	High Freq (kHz)	Delta Freq (kHz)	Frequency Standard Deviation (kHz)	Slope (kHz/s)	Sinuosity	Mean Power (dB/Hz)	Tonality
1	USV	TRUE	0.833433	2.93586	2.94106	0.0052	72.1009	67.5439	75.4111	7.86724	2.68751	1596.53	1.00917	-56.9336	0.865235
2	USV	TRUE	0.729825	2.79586	2.79826	0.0024	65.5565	64.3542	65.7495	1.39532	0.514313	500.98	1.1676	-59.344	0.866987
3	USV	TRUE	0.795619	3.22739	3.22979	0.0024	74.9517	74.7662	75.1002	0.333986	0.138851	-4.17658e-12	1.07756	-55.9385	0.872892
4	USV	TRUE	0.745568	5.45844	5.46044	0.002	75.5984	75.0952	75.8166	0.721411	0.294569	-374.701	1.0422	-58.0163	0.867857
5	USV	TRUE	0.794298	5.61204	5.61364	0.0016	76.191	75.5943	76.9659	1.37157	0.543759	-857.232	1.00263	-59.8265	0.851161
6	USV	TRUE	0.809854	6.07997	6.08157	0.0016	74.23	73.8025	74.4349	0.632348	0.255426	-233.791	1.23524	-64.2117	0.800618
7	USV	TRUE	0.804916	7.28749	7.28989	0.0024	86.6736	82.265	87.9428	5.67777	2.14587	-2365.74	1.03527	-66.1236	0.79781
8	USV	TRUE	0.642065	7.67029	7.67269	0.0024	56.006	52.6662	58.2771	5.61097	2.03236	-2337.91	1.00226	-65.735	0.795136
9	USV	TRUE	0.644459	7.85429	7.85869	0.0044	94.397	92.9163	94.6159	1.69962	0.539587	-94.9798	1.36855	-75.8085	0.543537
10	USV	TRUE	0.722835	8.01749	8.01909	0.0016	87.9099	85.9327	89.1746	3.2419	1.29226	-2026.18	1.00365	-73.2004	0.667261
11	USV	TRUE	0.735643	8.20742	8.20902	0.0016	88.3935	87.111	88.6339	1.52298	0.642088	-935.162	1.09744	-70.8979	0.71635
12	USV	TRUE	0.787409	8.37342	8.37622	0.0028	97.3153	94.9849	98.4435	3.45862	1.24165	-1242.29	1.01966	-64.709	0.802035
13	USV	TRUE	0.717726	8.54662	8.54862	0.002	93.9108	93.461	94.6901	1.22907	0.457432	602.448	1.01262	-78.1483	0.538865
14	USV	TRUE	0.731363	8.73422	8.73622	0.002	91.0791	89.8501	92.3082	2.45814	0.902258	1204.9	1.00094	-76.8066	0.58961
15	USV	TRUE	0.743268	8.90502	8.90742	0.0024	94.2349	93.2997	95.17	1.87032	0.673394	779.302	1	-76.0631	0.58781
16	USV	TRUE	0.780538	9.87735	9.87975	0.0024	91.6772	91.0093	92.4788	1.46954	0.529823	-612.309	1.00127	-73.9408	0.600165
