# Supplementary material for: Bazedoxifene reverses sexually dimorphic autistic-like abnormalities in biallelic MDGA1-mutant mice
Source: EMBO Mol Med. 2026 Mar 20;18(4):1358–98. doi: 10.1038/s44321-026-00402-y (PMC13084050; doi:10.1038/s44321-026-00402-y)
Supplement: Supplementary file 18 — Source data Fig. 4 [file 44321_2026_402_MOESM18_ESM.zip › Panel C/Batch2/P6/P6_homo_785.xlsx]

## Sheet: Sheet1
ID	Label	Accepted	Score	Begin Time (s)	End Time (s)	Call Length (s)	Principal Frequency (kHz)	Low Freq (kHz)	High Freq (kHz)	Delta Freq (kHz)	Frequency Standard Deviation (kHz)	Slope (kHz/s)	Sinuosity	Mean Power (dB/Hz)	Tonality
1	USV	TRUE	0.744351	55.1068	55.1468	0.04	37.166	28.512	46.8887	18.3767	3.43592	104.774	4.9301	-102.097	0.150243
2	USV	TRUE	0.772213	91.4834	91.4902	0.0068	79.8974	78.7619	81.2482	2.48634	0.790058	369.22	1.00795	-69.7947	0.765245
3	USV	TRUE	0.832646	164.883	164.887	0.0044	78.5323	78.3325	78.7582	0.425738	0.157102	-27.8194	1.04769	-65.187	0.835572
4	USV	TRUE	0.629731	321.209	321.212	0.0028	72.5589	67.5083	73.4013	5.89301	2.10222	-1848.41	1.26218	-69.019	0.778923
