# Supplementary material for: Bazedoxifene reverses sexually dimorphic autistic-like abnormalities in biallelic MDGA1-mutant mice
Source: EMBO Mol Med. 2026 Mar 20;18(4):1358–98. doi: 10.1038/s44321-026-00402-y (PMC13084050; doi:10.1038/s44321-026-00402-y)
Supplement: Supplementary file 18 — Source data Fig. 4 [file 44321_2026_402_MOESM18_ESM.zip › Panel C/Batch2/P6/P6_homo_786.xlsx]

## Sheet: Sheet1
ID	Label	Accepted	Score	Begin Time (s)	End Time (s)	Call Length (s)	Principal Frequency (kHz)	Low Freq (kHz)	High Freq (kHz)	Delta Freq (kHz)	Frequency Standard Deviation (kHz)	Slope (kHz/s)	Sinuosity	Mean Power (dB/Hz)	Tonality
1	USV	TRUE	0.633676	4.03051	4.03211	0.0016	77.2588	76.101	77.4369	1.33595	0.552622	779.302	1.13675	-80.5865	0.498023
2	USV	TRUE	0.600392	26.4961	26.4981	0.002	92.6111	91.8318	93.3904	1.5586	0.583176	779.302	1	-75.2898	0.615791
3	USV	TRUE	0.65737	47.693	47.733	0.04	40.298	28.4526	48.8629	20.4103	4.24475	-132.869	5.95126	-96.9462	0.161756
4	USV	TRUE	0.605373	59.9097	59.9657	0.056	102.174	91.8571	115.704	23.8466	4.91636	138.046	6.76796	-96.5509	0.162728
5	USV	TRUE	0.986404	93.7686	93.9386	0.17	77.7813	74.1012	89.3946	15.2934	5.27965	-78.3677	1.09256	-56.931	0.798958
6	USV	TRUE	0.9974	125.717	125.751	0.0348	94.571	91.5322	97.6806	6.14841	2.06082	114.262	1.07127	-65.1212	0.780154
7	USV	TRUE	0.867893	152.855	152.861	0.0056	81.5648	80.8887	82.7354	1.84671	0.621186	-329.033	1.00266	-64.7119	0.762046
8	USV	TRUE	0.805335	152.993	152.995	0.002	53.08	52.1315	53.3962	1.2647	0.503641	644.435	1.04832	-60.2565	0.791733
