# Supplementary material for: Bazedoxifene reverses sexually dimorphic autistic-like abnormalities in biallelic MDGA1-mutant mice
Source: EMBO Mol Med. 2026 Mar 20;18(4):1358–98. doi: 10.1038/s44321-026-00402-y (PMC13084050; doi:10.1038/s44321-026-00402-y)
Supplement: Supplementary file 18 — Source data Fig. 4 [file 44321_2026_402_MOESM18_ESM.zip › Panel C/Batch2/P6/P6_homo_787.xlsx]

## Sheet: Sheet1
ID	Label	Accepted	Score	Begin Time (s)	End Time (s)	Call Length (s)	Principal Frequency (kHz)	Low Freq (kHz)	High Freq (kHz)	Delta Freq (kHz)	Frequency Standard Deviation (kHz)	Slope (kHz/s)	Sinuosity	Mean Power (dB/Hz)	Tonality
1	USV	TRUE	0.752957	9.72895	9.73095	0.002	69.4695	68.6412	69.5497	0.908443	0.34276	-341.62	1.1659	-57.3331	0.849971
2	USV	TRUE	0.654739	19.2394	19.2414	0.002	94.4715	94.0974	94.6496	0.552191	0.204606	197.847	1.10035	-68.0816	0.731735
3	USV	TRUE	0.844503	19.4438	19.4462	0.0024	95.6464	93.3678	96.2921	2.92424	1.03423	-807.134	1.67125	-70.1512	0.707181
4	USV	TRUE	0.668819	81.1901	81.1921	0.002	88.3004	86.6216	92.0723	5.45066	2.01998	-2616.55	1.00779	-68.8252	0.761668
5	USV	TRUE	0.643666	157.091	157.094	0.0036	99.0687	98.809	99.1875	0.378518	0.143865	2.21545e-13	1.04612	-62.713	0.778503
6	USV	TRUE	0.90434	193.132	193.137	0.0048	101.916	100.751	102.881	2.13009	0.675346	-432.674	1.00269	-67.8198	0.69491
7	USV	TRUE	0.730966	234.466	234.468	0.002	97.1217	92.6997	98.186	5.48628	2.13362	-2658.53	1.0304	-68.6765	0.754533
8	USV	TRUE	0.837666	244.398	244.4	0.0024	94.7658	87.4849	98.3728	10.888	3.99381	-4536.65	1.00272	-65.4147	0.791351
9	USV	TRUE	0.873922	244.544	244.547	0.0024	95.851	92.8451	98.5229	5.67777	2.04541	-2365.74	1.0002	-62.7976	0.797376
10	USV	TRUE	0.732007	248.742	248.745	0.0028	95.1395	94.4308	95.3065	0.875787	0.302828	213.822	1.13022	-70.0928	0.55179
11	USV	TRUE	0.886528	248.889	248.894	0.0056	65.1534	64.1951	65.6106	1.41554	0.446828	-190.383	1.08187	-70.4953	0.66023
12	USV	TRUE	0.965216	250.553	250.708	0.155	74.8937	73.6373	97.9356	24.2983	10.4616	-156.082	1.17959	-65.3983	0.543549
13	USV	TRUE	0.870288	250.69	250.701	0.0112	74.085	73.7307	75.6939	1.96312	0.83583	173.926	1.00323	-59.3654	0.845104
14	USV	TRUE	0.943837	265.639	265.645	0.0056	94.288	91.4021	97.0409	5.63887	2.121	1011.03	1.0961	-74.982	0.60672
15	USV	TRUE	0.804706	268.011	268.012	0.0016	99.6502	99.4008	99.7215	0.320627	0.129065	-155.86	1.04572	-74.5399	0.530254
16	USV	TRUE	0.698361	268.321	268.324	0.0032	97.2875	96.6121	98.2004	1.58829	0.542898	-493.249	1.00446	-75.3398	0.561464
17	USV	TRUE	0.717346	269.691	269.693	0.002	62.0935	61.3142	62.5433	1.22907	0.457432	-602.448	1.01262	-66.9886	0.696685
18	USV	TRUE	0.825194	269.926	269.934	0.008	93.6669	89.9782	95.9528	5.97465	1.75989	-703.444	1.0117	-63.9678	0.713106
19	USV	TRUE	0.856987	309.146	309.154	0.0076	95.4434	93.6176	96.1485	2.53088	0.757542	-310.493	1.02213	-69.0627	0.661379
20	USV	TRUE	0.607788	350.156	350.197	0.0416	48.6933	36.7588	59.2027	22.4439	5.32627	19.1607	7.08369	-96.8936	0.157232
21	USV	TRUE	0.611147	357.379	357.421	0.0416	51.3418	34.1378	65.0279	30.89	6.59315	3.10754	10.3349	-97.4444	0.152632
22	USV	TRUE	0.700195	363.558	363.595	0.0368	50.2591	39.6012	60.8576	21.2564	5.30895	75.3006	6.61188	-98.5521	0.150598
