# Supplementary material for: Bazedoxifene reverses sexually dimorphic autistic-like abnormalities in biallelic MDGA1-mutant mice
Source: EMBO Mol Med. 2026 Mar 20;18(4):1358–98. doi: 10.1038/s44321-026-00402-y (PMC13084050; doi:10.1038/s44321-026-00402-y)
Supplement: Supplementary file 18 — Source data Fig. 4 [file 44321_2026_402_MOESM18_ESM.zip › Panel C/Batch2/P6/P6_homo_788.xlsx]

## Sheet: Sheet1
File	ID	Label	Accepted	Score	Begin Time (s)	End Time (s)	Call Length (s)	Principal Frequency (kHz)	Low Freq (kHz)	High Freq (kHz)	Delta Freq (kHz)	Frequency Standard Deviation (kHz)	Slope (kHz/s)	Sinuosity	Mean Power (dB/Hz)	Tonality	Peak Freq (kHz)
H:\USV audio file\KI_pup USV\MDGA1 KI_2nd batch\20230830\caeg1\7.1-9 2023-09-18 10_23 AM.mat	1	USV	TRUE	0.702222	135.644	135.655	0.011232	67.3069	64.9184	73.6764	8.75796	2.49778	-582.002	1.41657	-72.7397	0.666013	65.7146
H:\USV audio file\KI_pup USV\MDGA1 KI_2nd batch\20230830\caeg1\7.1-9 2023-09-18 10_23 AM.mat	2	USV	TRUE	0.601675	135.881	135.885	0.0042	63.5989	59.8738	64.8406	4.96689	1.82441	-1182.59	1.07304	-75.618	0.703766	63.185
H:\USV audio file\KI_pup USV\MDGA1 KI_2nd batch\20230830\caeg1\7.1-9 2023-09-18 10_23 AM.mat	3	USV	TRUE	0.754963	146.849	146.856	0.007392	69.8488	66.2198	72.6714	6.45161	1.9157	-139.737	2.36099	-93.1551	0.274515	68.6391
H:\USV audio file\KI_pup USV\MDGA1 KI_2nd batch\20230830\caeg1\7.1-9 2023-09-18 10_23 AM.mat	4	USV	TRUE	0.618122	146.906	146.91	0.003936	52.4337	43.3428	55.464	12.1212	4.27272	-2020.97	4.0299	-80.4825	0.486524	53.1913
H:\USV audio file\KI_pup USV\MDGA1 KI_2nd batch\20230830\caeg1\7.1-9 2023-09-18 10_23 AM.mat	5	USV	TRUE	0.615632	147.029	147.045	0.015456	74.1993	72.72	76.4183	3.69822	1.31522	-17.7672	1.70243	-91.0294	0.238625	73.4597
H:\USV audio file\KI_pup USV\MDGA1 KI_2nd batch\20230830\caeg1\7.1-9 2023-09-18 10_23 AM.mat	6	USV	TRUE	0.678252	147.083	147.086	0.00332	51.613	50.8645	53.8585	2.99401	1.13516	-578.865	1.3525	-86.8457	0.45138	52.3615
H:\USV audio file\KI_pup USV\MDGA1 KI_2nd batch\20230830\caeg1\7.1-9 2023-09-18 10_23 AM.mat	7	USV	TRUE	0.619187	147.207	147.211	0.00366	76.481	75.8016	77.8397	2.03804	0.902962	185.614	1.66011	-86.5973	0.312981	75.8016
H:\USV audio file\KI_pup USV\MDGA1 KI_2nd batch\20230830\caeg1\7.1-9 2023-09-18 10_23 AM.mat	8	USV	TRUE	0.69853	147.31	147.315	0.005652	54.9525	50.9968	59.6994	8.70253	3.48261	-1496.46	2.01849	-70.7552	0.675665	58.9082
H:\USV audio file\KI_pup USV\MDGA1 KI_2nd batch\20230830\caeg1\7.1-9 2023-09-18 10_23 AM.mat	9	USV	TRUE	0.677225	147.523	147.555	0.032732	69.1815	55.7887	73.6458	17.8571	5.53688	-335.532	1.81063	-77.4827	0.591129	66.9494
H:\USV audio file\KI_pup USV\MDGA1 KI_2nd batch\20230830\caeg1\7.1-9 2023-09-18 10_23 AM.mat	10	USV	TRUE	0.601671	147.761	147.764	0.00344	86.2209	80.407	88.4012	7.99419	2.94309	-2172.99	1.0262	-85.7427	0.301513	86.9477
