# Supplementary material for: Bazedoxifene reverses sexually dimorphic autistic-like abnormalities in biallelic MDGA1-mutant mice
Source: EMBO Mol Med. 2026 Mar 20;18(4):1358–98. doi: 10.1038/s44321-026-00402-y (PMC13084050; doi:10.1038/s44321-026-00402-y)
Supplement: Supplementary file 18 — Source data Fig. 4 [file 44321_2026_402_MOESM18_ESM.zip › Panel C/Batch2/P6/P6_homo_789.xlsx]

## Sheet: Sheet1
ID	Label	Accepted	Score	Begin Time (s)	End Time (s)	Call Length (s)	Principal Frequency (kHz)	Low Freq (kHz)	High Freq (kHz)	Delta Freq (kHz)	Frequency Standard Deviation (kHz)	Slope (kHz/s)	Sinuosity	Mean Power (dB/Hz)	Tonality
1	USV	TRUE	0.899329	11.6228	11.628	0.0052	71.5733	70.9276	71.9073	0.979694	0.334056	-195.172	1.01039	-67.9348	0.706448
2	USV	TRUE	0.899491	36.0419	36.0471	0.0052	72.0614	71.8165	72.3954	0.57891	0.165389	-91.0205	1.01116	-63.2074	0.782267
3	USV	TRUE	0.60499	36.4078	36.4102	0.0024	89.8201	88.2838	89.9909	1.70704	0.638717	-640.141	1.17127	-75.0447	0.569869
4	USV	TRUE	0.876564	36.5702	36.5722	0.002	96.0864	94.4655	96.1933	1.72782	0.681729	-767.215	1.15155	-68.759	0.633441
5	USV	TRUE	0.841984	92.0594	92.0626	0.0032	66.2355	66.2355	66.2355	0	3.17764e-15	-2.29782e-12	1	-68.9751	0.702122
6	USV	TRUE	0.617409	92.4385	92.4409	0.0024	73.1949	72.6606	73.3731	0.712504	0.254519	-222.658	1.09603	-79.3844	0.407833
7	USV	TRUE	0.753266	98.7393	98.7441	0.0048	68.6511	66.2093	69.2077	2.99846	1.07028	-640.447	1.09704	-77.151	0.54367
8	USV	TRUE	0.744362	98.8993	98.9037	0.0044	72.961	72.256	73.1243	0.868365	0.256456	45.6734	1.11105	-68.1185	0.72502
9	USV	TRUE	0.671043	119.534	119.537	0.0028	60.1704	59.2946	60.3188	1.02423	0.373858	-342.822	1.06553	-66.3468	0.668959
10	USV	TRUE	0.684537	192.881	192.883	0.0024	74.0796	74.0796	74.0796	1.42109e-14	3.62597e-15	-1.02595e-12	1	-67.9843	0.718823
11	USV	TRUE	0.872339	197.342	197.346	0.004	66.402	65.7414	66.6691	0.92774	0.280648	-199.042	1.02018	-65.0634	0.701801
12	USV	TRUE	0.738462	200.376	200.379	0.0028	98.9471	97.0991	99.5928	2.49377	0.906864	-890.631	1.04599	-70.9598	0.659837
13	USV	TRUE	0.620813	207.694	207.737	0.0432	86.9671	41.6636	106.368	64.7043	15.2234	-134.14	17.4026	-95.5605	0.154076
14	USV	TRUE	0.665381	210.906	210.91	0.004	72.1484	71.8219	72.2004	0.378518	0.125068	26.6514	1.03426	-63.5874	0.640375
15	USV	TRUE	0.69072	213.423	213.424	0.0016	91.4038	91.1544	91.475	0.320627	0.129065	-155.86	1.04572	-71.2038	0.645668
16	USV	TRUE	0.832441	213.837	213.857	0.02	64.7011	62.5342	66.8108	4.27658	1.69052	-213.829	1	-59.1525	0.72515
17	USV	TRUE	0.97523	213.546	213.579	0.0328	64.4154	62.0132	64.899	2.88584	0.874772	15.4263	1.02899	-62.7928	0.834555
18	USV	TRUE	0.708004	213.678	213.727	0.0492	68.3959	66.7401	89.2158	22.4758	8.27056	447.52	1.05297	-62.9788	0.697826
19	USV	TRUE	0.781597	213.837	213.843	0.006	65.389	64.6393	66.1472	1.50784	0.443951	-252.437	1.00627	-56.3232	0.762988
20	USV	TRUE	0.687674	214.165	214.171	0.0056	63.1971	61.4827	65.5419	4.05929	1.21956	-743.856	1.00148	-69.2937	0.688489
21	USV	TRUE	0.662745	214.313	214.318	0.0052	69.5541	69.2946	70.163	0.868365	0.293682	-14.4911	1.10637	-78.7648	0.479675
22	USV	TRUE	0.699162	214.774	214.78	0.0056	96.1521	95.1872	96.6271	1.43985	0.465164	212.32	1.08677	-72.0604	0.600367
23	USV	TRUE	0.822817	215.022	215.027	0.0048	70.5214	69.1855	71.3749	2.18947	0.7403	-470.803	1.00978	-70.6139	0.666876
24	USV	TRUE	0.621769	215.058	215.06	0.0028	94.566	93.5195	95.3453	1.82579	0.631103	-641.466	1.00408	-78.0305	0.505518
25	USV	TRUE	0.718192	215.182	215.227	0.0444	73.6535	69.7485	99.556	29.8074	13.6409	657.114	1.13959	-74.2348	0.415289
26	USV	TRUE	0.64115	215.372	215.374	0.0028	98.4246	97.675	98.6473	0.972272	0.361558	-351.658	1.02962	-77.5408	0.513837
27	USV	TRUE	0.642438	216.118	216.12	0.0016	69.8719	69.8719	69.8719	1.42109e-14	5.0243e-15	3.29355e-12	1	-71.4964	0.630318
28	USV	TRUE	0.928223	220.287	220.292	0.0044	94.4726	91.4111	95.4635	4.05237	1.36537	720.264	1.49987	-67.0818	0.719629
29	USV	TRUE	0.848773	220.415	220.419	0.004	70.0723	69.4934	70.2133	0.719926	0.236458	124.486	1.05158	-69.0742	0.707632
30	USV	TRUE	0.918666	225.958	225.96	0.0028	97.1093	95.7511	97.332	1.58087	0.574704	530.137	1.0943	-60.6426	0.857459
31	USV	TRUE	0.790508	226.263	226.271	0.008	75.0522	73.2487	75.4604	2.21173	0.704663	-234.104	1.09187	-63.767	0.654913
32	USV	TRUE	0.830934	226.405	226.566	0.1616	69.4995	66.4194	73.3589	6.9395	2.1553	-22.9716	1.01414	-54.7248	0.783631
33	USV	TRUE	0.919047	226.698	226.71	0.0124	70.15	68.2723	71.1743	2.90197	0.790079	-203.906	1.0169	-55.8378	0.789286
34	USV	TRUE	0.89553	226.873	227.363	0.49	68.456	60.8584	93.0415	32.183	9.02807	1.30678	6.68396	-56.895	0.802376
35	USV	TRUE	0.912718	227.577	227.6	0.0232	93.6085	87.2933	96.3235	9.03025	2.3568	-383.594	1.00636	-66.1333	0.700015
