# Supplementary material for: Bazedoxifene reverses sexually dimorphic autistic-like abnormalities in biallelic MDGA1-mutant mice
Source: EMBO Mol Med. 2026 Mar 20;18(4):1358–98. doi: 10.1038/s44321-026-00402-y (PMC13084050; doi:10.1038/s44321-026-00402-y)
Supplement: Supplementary file 18 — Source data Fig. 4 [file 44321_2026_402_MOESM18_ESM.zip › Panel C/Batch2/P6/P6_homo_790.xlsx]

## Sheet: Sheet1
ID	Label	Accepted	Score	Begin Time (s)	End Time (s)	Call Length (s)	Principal Frequency (kHz)	Low Freq (kHz)	High Freq (kHz)	Delta Freq (kHz)	Frequency Standard Deviation (kHz)	Slope (kHz/s)	Sinuosity	Mean Power (dB/Hz)	Tonality	Peak Freq (kHz)
1	USV	TRUE	0.652928	90.3955	90.4029	0.00738	65.4885	63.3647	67.0055	3.64078	1.22867	-488.845	1.06181	-86.6651	0.5092	65.7919
2	USV	TRUE	0.629277	90.6265	90.6369	0.010416	77.0271	75.3559	86.0511	10.6952	4.12962	56.9047	2.00985	-101.036	0.205974	81.372
3	USV	TRUE	0.637074	91.2388	91.2605	0.021696	72.3224	70.1198	77.2784	7.15859	2.37445	-313.003	1.67967	-80.5532	0.596617	72.3224
4	USV	TRUE	0.732201	91.4286	91.4689	0.04032	75.9028	69.7024	79.127	9.4246	2.12764	-18.5948	1.85863	-79.0431	0.554917	73.6706
5	USV	TRUE	0.703677	91.6901	91.7004	0.01038	60.9303	50.1545	63.0855	12.931	5.01482	-1143.48	2.82884	-63.7803	0.738007	62.3671
6	USV	TRUE	0.705387	92.0541	92.0639	0.00978	63.6062	60.5387	68.9743	8.43558	3.09611	-745.644	1.04666	-83.0113	0.486681	63.6062
7	USV	TRUE	0.703669	92.8381	92.8456	0.00756	53.6779	48.1834	82.524	34.3407	6.80421	-1680.51	1.5289	-74.1819	0.632338	50.9306
8	USV	TRUE	0.60576	93.1406	93.1904	0.049824	66.7385	48.7787	71.0489	22.2701	5.34046	-329.423	1.1655	-48.0979	0.885139	68.8937
9	USV	TRUE	0.78424	93.9257	93.9402	0.014516	59.974	54.7656	61.9271	7.16146	2.12401	-476.232	1.06485	-86.1372	0.540695	59.3229
10	USV	TRUE	0.670275	106.734	106.741	0.007632	63.5857	57.4237	64.466	7.04225	2.47517	-171.963	2.77573	-78.2227	0.657368	63.8791
11	USV	TRUE	0.668625	106.854	106.878	0.024408	65.3428	65.3428	72.5014	7.15859	2.28443	-136.864	1.75175	-69.5853	0.763009	65.3428
12	USV	TRUE	0.691062	106.91	106.916	0.0068	59.7204	50.2175	60.4514	10.2339	3.62293	-1397.49	1.21493	-75.2344	0.680314	59.7204
13	USV	TRUE	0.703306	107.051	107.061	0.010528	73.5251	72.8638	77.4934	4.62963	1.81642	-348.655	1.82385	-71.0756	0.664074	73.5251
14	USV	TRUE	0.621965	107.23	107.253	0.02364	68.488	67.2254	74.8011	7.57576	2.31849	-291.619	1.35923	-47.5305	0.866721	67.8567
15	USV	TRUE	0.642673	107.302	107.321	0.01886	65.4741	50.3879	102.112	51.7241	10.7143	-1316.89	2.16818	-64.6062	0.734887	61.1638
16	USV	TRUE	0.613233	107.435	107.445	0.009576	72.2298	68.4704	73.1696	4.69925	1.15444	-68.1859	1.43355	-71.4894	0.520311	72.2298
17	USV	TRUE	0.760097	107.701	107.712	0.01056	59.8864	50.0379	61.4015	11.3636	3.6914	-675.201	2.28555	-64.867	0.733753	59.1288
18	USV	TRUE	0.638042	108.103	108.111	0.007952	58.986	50.2448	62.4825	12.2378	4.29336	-1396.05	2.12133	-57.8116	0.778634	60.7343
19	USV	TRUE	0.697966	108.674	108.705	0.0308	64.0625	58.6648	68.3239	9.65909	2.64765	-263.416	1.27711	-41.6309	0.879171	67.1875
20	USV	TRUE	0.683874	108.861	108.903	0.042228	64.6104	53.2468	80.0325	26.7857	5.28606	-321.283	2.44285	-59.4657	0.677738	63.7987
21	USV	TRUE	0.60222	109.156	109.161	0.004392	51.7391	49.0217	53.0978	4.07609	1.56187	-894.925	1.46117	-76.0494	0.70144	52.4185
22	USV	TRUE	0.656976	109.359	109.37	0.010416	60.5214	55.8422	60.5214	4.67914	1.51309	-381.843	1.10571	-77.8968	0.695051	60.5214
23	USV	TRUE	0.61286	112.335	112.353	0.017952	99.6268	60.7919	102.054	41.2621	12.536	1415.04	2.05194	-77.8404	0.62036	100.84
24	USV	TRUE	0.634825	129.937	129.956	0.0194	71.6827	69.4391	77.7724	8.33333	2.2359	-276.202	1.82458	-76.7002	0.477657	71.3622
25	USV	TRUE	0.656862	129.976	129.982	0.006048	55.1042	49.8958	86.3542	36.4583	8.27698	-2535.85	1.42553	-74.072	0.685258	55.1042
26	USV	TRUE	0.73217	130.761	130.78	0.018656	56.394	50.776	78.8659	28.0899	3.55663	-357.864	1.25668	-65.8645	0.77271	54.9895
27	USV	TRUE	0.608025	130.997	131.004	0.007172	83.4223	81.1357	87.9954	6.85976	2.56215	678.39	1.41571	-75.9259	0.612118	83.4223
28	USV	TRUE	0.66479	137.978	137.982	0.0042	81.3068	79.1761	82.7273	3.55114	1.44975	-724.722	1.46767	-91.1258	0.406731	81.3068
29	USV	TRUE	0.63278	138.168	138.174	0.00644	53.389	49.507	54.1654	4.65839	1.62184	-482.234	1.70681	-69.792	0.716057	52.6126
30	USV	TRUE	0.686875	138.295	138.302	0.00676	74.1912	71.6176	76.7647	5.14706	1.90484	633.251	1.96809	-85.7617	0.315097	73.0882
31	USV	TRUE	0.730706	138.346	138.365	0.018704	65.4911	61.0268	68.4673	7.44048	1.74264	39.8238	1.55576	-55.2354	0.853313	65.4911
32	USV	TRUE	0.715537	138.572	138.59	0.0174	64.8116	59.6747	72.5171	12.8425	3.70141	-690.303	1.09529	-55.2798	0.833493	64.8116
33	USV	TRUE	0.689656	138.741	138.77	0.02952	64.3561	58.2955	74.9621	16.6667	4.11896	-377.92	1.70949	-66.1011	0.715758	63.5985
34	USV	TRUE	0.613909	138.948	138.955	0.0072	84.7622	80.3374	85.3153	4.97788	1.7147	81.9403	2.05303	-81.0345	0.592951	84.7622
35	USV	TRUE	0.67546	139.121	139.129	0.00786	94.375	87.2727	95.7955	8.52273	3.01448	-1148.1	1.09391	-84.7305	0.501411	90.1136
36	USV	TRUE	0.641196	139.282	139.286	0.004272	96.2849	94.1899	96.9832	2.7933	1.05577	-665.538	1.06181	-79.8981	0.662034	95.5866
37	USV	TRUE	0.637023	171.523	171.533	0.010024	85.3125	79.7569	90.1736	10.4167	3.75899	975.645	1.23537	-86.5973	0.51257	85.3125
38	USV	TRUE	0.622309	171.814	171.816	0.002448	68.4943	66.8709	71.7411	4.87013	2.101	2122.06	1.02688	-90.6442	0.26229	70.9294
39	USV	TRUE	0.659286	173.794	173.807	0.012744	72.7985	67.8827	73.5007	5.61798	1.50462	135.73	1.25843	-80.6426	0.605883	73.5007
40	USV	TRUE	0.6927	173.825	173.836	0.010944	63.3059	54.2599	64.9507	10.6908	3.07766	-609.847	1.26871	-70.8426	0.771059	64.9507
41	USV	TRUE	0.698802	174.12	174.175	0.054272	68.7793	52.3474	76.9953	24.6479	3.85177	-169.109	1.98538	-60.267	0.816517	69.3662
42	USV	TRUE	0.662413	174.32	174.362	0.041724	64.1173	47.3045	77.2752	29.9708	6.42887	-494.677	1.6813	-53.6713	0.831672	67.7723
43	USV	TRUE	0.771386	174.495	174.548	0.052896	64.4643	49.4643	78.75	29.2857	6.61447	-399.028	1.57279	-57.0802	0.838264	69.4643
44	USV	TRUE	0.601323	174.821	174.841	0.020088	63.5262	62.7546	75.8719	13.1173	3.39773	-531.416	1.25421	-64.2015	0.772417	63.5262
45	USV	TRUE	0.753216	174.878	174.891	0.012936	60.1689	50.8784	61.0135	10.1351	2.97729	-487.009	1.76816	-67.7264	0.75079	59.3243
46	USV	TRUE	0.6446	175.058	175.062	0.00424	56.2192	54.4586	56.806	2.34742	0.883536	435	1.28259	-85.5514	0.534449	56.806
47	USV	TRUE	0.654605	175.713	175.733	0.019656	78.0652	69.527	80.4559	10.929	3.33105	-215.951	2.67707	-73.7181	0.499689	72.9423
48	USV	TRUE	0.636762	175.777	175.802	0.024336	63.8554	53.5004	64.595	11.0947	2.63007	-192.475	1.83151	-60.9614	0.78127	63.8554
49	USV	TRUE	0.68648	175.923	175.963	0.040356	63.8735	56.9695	81.6788	24.7093	5.83067	-496.901	1.30772	-59.7557	0.742131	63.5102
50	USV	TRUE	0.677444	176.125	176.144	0.01904	66.0662	64.5956	85.1838	20.5882	7.04511	-670.305	1.96764	-78.6294	0.535112	66.0662
51	USV	TRUE	0.660878	176.174	176.192	0.017808	71.25	67.3438	75.9375	8.59375	2.80904	-396.626	1.65507	-84.4682	0.469671	72.8125
52	USV	TRUE	0.816872	176.366	176.383	0.016836	61.7527	56.3179	63.7908	7.47283	2.29287	-428.527	1.11526	-81.0228	0.626771	61.7527
53	USV	TRUE	0.774551	176.546	176.561	0.014112	61.5477	54.5211	64.1365	9.61538	3.1176	-688.613	1.06829	-78.1022	0.656126	61.9175
54	USV	TRUE	0.607779	176.711	176.781	0.0699	63.1773	61.5679	85.173	23.6052	4.1188	-74.393	2.05311	-66.4678	0.751601	64.7867
55	USV	TRUE	0.659174	179.32	179.322	0.002768	90.8082	86.4978	97.2737	10.7759	4.61674	-4152.55	1.00693	-86.6317	0.3901	88.653
56	USV	TRUE	0.699174	179.483	179.493	0.009792	59.6753	50.7468	61.2987	10.5519	3.36472	-874.44	1.39976	-84.3719	0.571339	53.1818
57	USV	TRUE	0.636401	179.601	179.611	0.01008	76.9693	73.2711	79.1882	5.91716	2.1309	392.557	1.20951	-92.4864	0.398504	76.9693
58	USV	TRUE	0.647328	179.678	179.686	0.00786	63.8826	56.3068	64.8295	8.52273	2.8085	-895.624	1.91436	-71.1561	0.744134	63.8826
59	USV	TRUE	0.632114	179.828	179.85	0.021648	73.9461	66.355	79.5129	13.1579	3.7557	-529.548	1.92587	-67.2274	0.721052	73.44
60	USV	TRUE	0.750363	180.088	180.092	0.004392	87.4728	84.0761	88.1522	4.07609	1.58976	-928.071	1.09608	-76.0178	0.723282	87.4728
61	USV	TRUE	0.601304	180.613	180.621	0.00804	61.1819	58.7067	62.4196	3.71287	1.30605	-482.791	1.0706	-88.8749	0.420238	61.1819
62	USV	TRUE	0.657495	180.806	180.82	0.013892	65.5099	61.8092	68.3882	6.57895	2.20237	-475.354	1.28697	-62.9899	0.760205	67.5658
63	USV	TRUE	0.612312	180.971	180.997	0.02656	61.9992	50.3276	66.8938	16.5663	4.71398	-572.795	1.40841	-61.309	0.794824	64.6348
64	USV	TRUE	0.661195	186.953	186.961	0.0078	90.4888	86.6426	91.1298	4.48718	1.86889	-601.976	1.01837	-83.6646	0.579187	91.1298
65	USV	TRUE	0.694533	187.313	187.323	0.01056	101.79	99.6591	102.5	2.84091	0.835722	-66.6774	1.2957	-67.6442	0.825583	101.79
66	USV	TRUE	0.705363	187.497	187.502	0.005056	90.8255	88.467	93.9701	5.50314	2.3512	-891.483	1.97979	-77.0496	0.639793	93.9701
67	USV	TRUE	0.674488	187.82	187.842	0.02232	94.625	58.625	99.625	41	15.1313	1146.51	2.50657	-71.4344	0.725159	93.625
68	USV	TRUE	0.72924	188.002	188.023	0.0214	101.887	63.6921	107.674	43.9815	15.903	1459.06	1.63219	-72.4339	0.689591	103.044
69	USV	TRUE	0.66906	196.675	196.683	0.008008	88.1387	82.6742	90.1878	7.51366	2.57742	-282.947	2.31706	-91.6454	0.424861	86.7725
70	USV	TRUE	0.659808	196.962	197.004	0.041904	63.9103	60.7051	78.6538	17.9487	5.53955	-391.946	1.43546	-73.6689	0.65972	64.5513
71	USV	TRUE	0.61781	197.026	197.028	0.00288	83.2639	78.4028	85.3472	6.94444	2.82085	482.253	2.98089	-80.9183	0.562268	84.6528
72	USV	TRUE	0.740188	197.137	197.144	0.006732	76.2987	74.6753	77.1104	2.43506	0.792127	-135.968	1.15836	-75.8727	0.502374	76.2987
73	USV	TRUE	0.772961	197.318	197.369	0.05088	64.3152	62.356	65.4908	3.1348	0.718246	-32.0938	1.25422	-66.3201	0.79977	63.1397
74	USV	TRUE	0.627703	213.041	213.045	0.003672	85.8036	81.7451	86.6153	4.87013	1.89945	-1326.29	1.09608	-74.112	0.719957	85.8036
75	USV	TRUE	0.767677	213.165	213.196	0.030192	68.6659	64.1816	72.5897	8.40807	2.19198	-171.807	1.31579	-84.324	0.49121	68.1054
76	USV	TRUE	0.6001	213.219	213.227	0.007784	58.451	49.4582	60.2496	10.7914	4.03604	-1392.13	1.34323	-81.6039	0.609273	52.156
77	USV	TRUE	0.699295	213.334	213.399	0.064468	64.1231	58.0658	72.9336	14.8678	3.96861	-214.964	1.25728	-58.7603	0.76475	63.5724
78	USV	TRUE	0.6756	213.74	213.776	0.035868	68.1658	62.731	75.6386	12.9076	3.6828	-333.392	1.19319	-49.4468	0.849097	68.1658
79	USV	TRUE	0.645238	213.812	213.82	0.00744	86.9859	74.0827	93.4375	19.3548	7.63212	-3008.83	1.28091	-62.2677	0.741543	76.502
80	USV	TRUE	0.719306	213.975	214.013	0.03798	65.2503	60.2148	74.4328	14.218	3.92304	-334.046	1.23403	-60.9979	0.818544	67.9162
81	USV	TRUE	0.601816	214.158	214.171	0.012692	71.5625	66.7262	76.3988	9.67262	3.00154	-696.78	1.61902	-63.0469	0.678334	72.6786
82	USV	TRUE	0.782213	214.252	214.256	0.004096	83.7234	74.0334	85.6613	11.6279	5.30985	-3532.78	1.15926	-78.1506	0.518708	74.0334
83	USV	TRUE	0.654175	214.576	214.602	0.0264	65.5752	59.3563	72.416	13.0597	3.64395	-461.15	1.16051	-55.6257	0.772628	66.819
84	USV	TRUE	0.80428	239.863	239.88	0.0177	90.8848	82.809	98.9607	16.1517	5.31607	-975.598	1.04038	-75.9627	0.670178	96.1517
85	USV	TRUE	0.655806	290.567	290.578	0.01148	66.7683	63.7195	67.378	3.65854	1.22627	104.105	1.29322	-90.27	0.439518	66.7683
86	USV	TRUE	0.73667	290.739	290.758	0.01864	75.3179	74.2449	77.4638	3.21888	0.767677	-5.23294	1.24874	-72.0486	0.76125	75.3179
87	USV	TRUE	0.615012	290.92	290.94	0.020128	86.3419	65.2022	90.9375	25.7353	11.094	1230.35	1.23442	-87.1928	0.36316	88.1801
88	USV	TRUE	0.786476	302.264	302.277	0.01328	72.4887	61.9465	74.7477	12.8012	4.59016	-1074.53	1.15409	-79.992	0.59565	73.2417
89	USV	TRUE	0.734664	318.382	318.395	0.012236	68.5404	60.7764	71.646	10.8696	3.44747	-986.257	1.11958	-84.3214	0.53115	71.646
90	USV	TRUE	0.619015	330.997	331.005	0.00852	89.9854	85.8966	91.1536	5.25701	1.43727	6.23252	1.72583	-82.0699	0.603415	90.5695
91	USV	TRUE	0.714529	350.192	350.202	0.009408	89.1568	85.4586	92.855	7.39645	2.44461	-805.842	1.11494	-76.0895	0.64964	92.855
92	USV	TRUE	0.721684	365.846	365.857	0.01116	67.0404	63.0297	69.0458	6.01604	1.85838	-474.33	1.18144	-83.5534	0.571816	67.0404
93	USV	TRUE	0.743722	375.998	376.024	0.02562	72.1739	64.0217	74.212	10.1902	3.19102	-245.548	1.93538	-77.6266	0.680287	72.1739
94	USV	TRUE	0.741912	421.689	421.698	0.009688	66.5589	62.2486	73.7428	11.4943	4.30578	-1345.87	1.10397	-86.1143	0.467209	71.5876
95	USV	TRUE	0.63731	421.933	421.936	0.002768	101.778	100.341	102.496	2.15517	0.936667	-830.51	1.04853	-64.2313	0.825564	102.496
96	USV	TRUE	0.659608	463.104	463.11	0.006144	96.7708	96.1198	98.724	2.60417	0.982572	-452.112	1.07967	-72.4291	0.669875	96.7708
97	USV	TRUE	0.639266	475.854	475.866	0.012528	73.1944	70.8796	109.074	38.1944	15.224	2853.82	1.52813	-82.3769	0.494959	109.074
98	USV	TRUE	0.601751	532.468	532.477	0.00904	102.694	102.143	104.897	2.7533	1.14187	-161.331	1.30033	-92.361	0.361776	102.694
