# Supplementary material for: Bazedoxifene reverses sexually dimorphic autistic-like abnormalities in biallelic MDGA1-mutant mice
Source: EMBO Mol Med. 2026 Mar 20;18(4):1358–98. doi: 10.1038/s44321-026-00402-y (PMC13084050; doi:10.1038/s44321-026-00402-y)
Supplement: Supplementary file 18 — Source data Fig. 4 [file 44321_2026_402_MOESM18_ESM.zip › Panel C/Batch2/P6/P6_WT_777.xlsx]

## Sheet: Sheet1
ID	Label	Accepted	Score	Begin Time (s)	End Time (s)	Call Length (s)	Principal Frequency (kHz)	Low Freq (kHz)	High Freq (kHz)	Delta Freq (kHz)	Frequency Standard Deviation (kHz)	Slope (kHz/s)	Sinuosity	Mean Power (dB/Hz)	Tonality
1	USV	TRUE	0.768138	11.0932	11.0972	0.004	67.9277	66.5547	69.2934	2.73869	0.987453	210.681	2.04243	-74.7332	0.70624
2	USV	TRUE	0.929589	11.2184	11.2576	0.0392	68.431	66.8208	72.7431	5.92238	1.69702	183.488	1.14636	-59.2424	0.877542
3	USV	TRUE	0.893293	11.3736	11.4036	0.03	59.6395	57.7534	60.2756	2.52222	0.644152	-60.3281	1.00974	-44.9477	0.935599
4	USV	TRUE	0.824617	11.5984	11.6056	0.0072	59.1449	58.3731	59.3824	1.00938	0.343315	-141.375	1.01536	-72.0685	0.708742
5	USV	TRUE	0.781699	11.9608	11.966	0.0052	73.1428	72.7197	73.4248	0.705083	0.227671	-83.1092	1.03875	-71.9404	0.708761
6	USV	TRUE	0.737685	12.6167	12.6283	0.0116	96.5677	95.515	98.3503	2.83537	1.28114	208.02	1.08305	-78.9159	0.577591
7	USV	TRUE	0.759414	14.7566	14.7586	0.002	88.1196	86.6679	88.6362	1.96829	0.796438	-1019.14	1.0732	-75.1041	0.680902
8	USV	TRUE	0.711367	16.2536	16.3272	0.0736	39.8379	27.4729	51.8317	24.3587	5.64008	-3.13201	7.26793	-100.873	0.158438
9	USV	TRUE	0.918144	16.3968	16.4096	0.0128	59.6769	57.7844	60.6418	2.85744	0.961337	-244.313	1.01273	-64.1293	0.852302
10	USV	TRUE	0.952779	16.5292	16.5332	0.004	59.5425	58.9413	60.1511	1.20977	0.433876	-325.721	1.00436	-67.7887	0.775023
11	USV	TRUE	0.955446	16.7052	16.766	0.0608	68.8862	58.7826	82.812	24.0294	6.94118	205.309	1.23518	-64.4734	0.780678
12	USV	TRUE	0.952174	16.9396	16.9496	0.01	70.9209	69.2587	73.6076	4.34894	1.29892	281.221	1.59462	-46.5373	0.927323
13	USV	TRUE	0.63701	17.0564	17.1272	0.0708	61.1967	56.7417	64.2643	7.52268	2.61994	-100.696	1.0543	-35.2622	0.933006
14	USV	TRUE	0.900252	17.2752	17.3188	0.0436	61.161	56.2551	64.9759	8.7208	2.47393	-145.458	1.10877	-39.4268	0.929193
15	USV	TRUE	0.836755	17.4592	17.4608	0.0016	57.496	57.2467	57.7454	0.498753	0.197149	-311.721	1	-67.74	0.571576
16	USV	TRUE	0.772793	19.1342	19.1386	0.0044	59.0485	58.1356	60.0281	1.89259	0.627958	-434.935	1.00214	-63.6901	0.859364
17	USV	TRUE	0.714468	19.5062	19.5098	0.0036	59.6869	57.8304	61.8838	4.05341	1.32685	-1122.75	1.00533	-68.7611	0.761701
18	USV	TRUE	0.683431	20.7701	20.8369	0.0668	59.3257	57.1906	84.7572	27.5666	7.79444	109.016	1.2118	-64.3098	0.715401
19	USV	TRUE	0.893105	20.9701	20.9901	0.02	64.4382	57.521	65.3437	7.82271	2.49791	-308.434	1.14458	-59.4962	0.84872
20	USV	TRUE	0.639619	23.2639	23.2655	0.0016	57.8463	57.5969	58.0957	0.498753	0.197149	-311.721	1	-84.6915	0.390603
21	USV	TRUE	0.706136	23.4451	23.4527	0.0076	70.8627	70.499	71.1896	0.690587	0.172571	32.4082	1.03016	-62.8973	0.763613
22	USV	TRUE	0.875514	23.6443	23.6683	0.024	69.2496	68.2996	70.1996	1.90001	0.396088	30.7837	1.04372	-58.5284	0.867812
23	USV	TRUE	0.774344	23.8439	23.8507	0.0068	64.469	58.6577	67.1409	8.48326	2.68996	-1228.79	1.01979	-71.5447	0.714782
24	USV	TRUE	0.630894	24.2123	24.2227	0.0104	66.7683	64.2745	68.1868	3.91222	1.27711	-347.414	1.0903	-76.8918	0.646321
25	USV	TRUE	0.862215	24.5919	24.6255	0.0336	67.2388	62.8983	85.6152	22.7169	3.47478	193.284	1.26392	-62.3115	0.780617
26	USV	TRUE	0.728278	24.7783	24.7827	0.0044	93.6545	90.0474	95.4877	5.44027	1.66788	-1123.8	1.02769	-64.7291	0.84109
27	USV	TRUE	0.841829	26.8197	26.8217	0.002	71.197	71.197	71.197	1.42109e-14	6.7408e-15	1.86479e-12	1	-75.0809	0.637922
28	USV	TRUE	0.672604	27.1732	27.1752	0.002	93.743	92.9637	94.8518	1.88814	0.719699	-956.156	1.00639	-71.7215	0.759703
29	USV	TRUE	0.725624	27.5288	27.5308	0.002	94.2758	93.6969	94.5787	0.881724	0.312948	-404.601	1.02463	-78.4968	0.560238
30	USV	TRUE	0.665001	29.2367	29.2767	0.04	39.6597	29.3433	46.0574	16.7142	3.51432	-22.9853	4.9121	-101.26	0.153923
31	USV	TRUE	0.728169	33.386	33.3964	0.0104	69.1154	68.826	69.4124	0.586373	0.194219	-13.665	1.01739	-72.2555	0.720967
32	USV	TRUE	0.862039	34.6391	34.6507	0.0116	86.7087	85.2095	86.7459	1.53634	0.4674	-115.498	1.01689	-75.2161	0.592628
33	USV	TRUE	0.65969	35.3615	35.3699	0.0084	67.76	65.6701	68.1785	2.50841	0.834378	-206.349	1.1013	-76.5772	0.63936
34	USV	TRUE	0.758713	36.0938	36.2266	0.1328	58.8231	28.037	90.3514	62.3145	14.6702	-7.80408	13.0695	-97.9644	0.176345
35	USV	TRUE	0.877041	36.3254	36.3406	0.0152	58.5481	57.388	64.2569	6.86895	2.53192	-492.417	1.02838	-75.5866	0.65384
36	USV	TRUE	0.746106	36.4894	36.4978	0.0084	71.3603	70.3064	71.5384	1.23204	0.379999	29.65	1.08321	-71.9405	0.726127
37	USV	TRUE	0.622061	36.6866	36.689	0.0024	62.5161	61.7145	62.6052	0.890631	0.333243	-333.986	1.08267	-78.395	0.58081
38	USV	TRUE	0.707217	37.4537	37.4601	0.0064	70.8596	70.058	71.2455	1.18751	0.33784	-89.0449	1.06231	-72.0365	0.708863
39	USV	TRUE	0.736947	42.1445	42.1497	0.0052	69.7553	67.6846	71.0319	3.34729	1.08961	-646.115	1.00834	-76.826	0.64304
40	USV	TRUE	0.870915	42.2893	42.2945	0.0052	67.5634	67.3185	67.9345	0.616019	0.242558	-81.0702	1.07216	-65.6337	0.778667
41	USV	TRUE	0.919455	42.4357	42.4529	0.0172	62.3721	58.83	62.9542	4.1242	1.81191	-249.023	1.00178	-50.6961	0.934602
42	USV	TRUE	0.941266	42.6821	42.7173	0.0352	61.5087	52.823	62.7673	9.94431	2.49146	-182.186	1.09381	-39.8694	0.932659
43	USV	TRUE	0.90333	46.2887	46.2967	0.008	70.4906	70.3347	70.9322	0.597515	0.242731	-19.8319	1.02865	-65.8114	0.838147
44	USV	TRUE	0.751401	46.5047	46.5347	0.03	85.8819	65.7191	88.649	22.9299	10.5427	811.381	1.25077	-72.0958	0.635004
45	USV	TRUE	0.749889	48.7525	48.7813	0.0288	58.4437	58.1738	90.5349	32.3611	13.5235	1190.4	1.03787	-77.3876	0.445622
46	USV	TRUE	0.951566	48.9509	48.9657	0.0148	71.9629	71.3051	72.2365	0.931341	0.301196	3.88547	1.02349	-50.4506	0.921255
47	USV	TRUE	0.914444	49.1632	49.198	0.0348	69.4011	68.7268	69.7391	1.01224	0.319381	24.1288	1.00494	-64.2262	0.763879
48	USV	TRUE	0.892791	49.3396	49.348	0.0084	59.4727	58.474	59.4924	1.01839	0.462473	128.581	1.00315	-63.1252	0.830251
49	USV	TRUE	0.76349	49.5716	49.5792	0.0076	60.9421	60.2922	61.3125	1.02031	0.351455	92.2804	1.02931	-71.0703	0.759811
50	USV	TRUE	0.777428	54.8189	54.8229	0.004	59.4956	58.9167	59.837	0.920318	0.313532	-232.947	1.00842	-71.5001	0.720078
51	USV	TRUE	0.72843	57.1967	57.1999	0.0032	66.6548	66.254	66.8032	0.549222	0.185548	-91.2278	1.06663	-74.589	0.640826
52	USV	TRUE	0.876633	66.9652	66.9756	0.0104	59.3135	58.7345	59.4471	0.712504	0.205757	33.7793	1.01797	-68.5328	0.776935
53	USV	TRUE	0.682189	67.1287	67.1303	0.0016	68.8877	68.5403	69.4132	0.872818	0.347517	545.511	1.00577	-64.8191	0.761059
54	USV	TRUE	0.862849	67.3439	67.3535	0.0096	70.6049	67.8068	71.3174	3.51057	1.02111	251.046	1.24363	-60.586	0.888452
55	USV	TRUE	0.692561	68.8551	68.8695	0.0144	87.2403	61.3455	88.6993	27.3539	12.0966	1917.44	1.14214	-75.8465	0.612095
56	USV	TRUE	0.746466	69.0475	69.0651	0.0176	67.9508	62.652	68.6558	6.00387	1.38936	-124.201	1.16946	-58.2331	0.845125
57	USV	TRUE	0.789405	70.3773	70.3801	0.0028	58.4194	57.9815	58.5901	0.608598	0.216448	-213.822	1.00844	-69.6009	0.748622
58	USV	TRUE	0.956959	70.5317	70.5477	0.016	67.1783	58.2423	67.5643	9.32193	2.46794	-335.661	1.23582	-59.2175	0.855418
59	USV	TRUE	0.944936	70.7049	70.7649	0.06	69.7766	60.2353	71.2081	10.9728	3.41522	-167.058	1.04261	-61.4354	0.873514
60	USV	TRUE	0.965389	70.8881	70.9033	0.0152	69.4085	66.7737	69.9726	3.19885	0.849203	126.991	1.0837	-61.0301	0.871739
61	USV	TRUE	0.696601	72.0552	72.066	0.0108	68.5572	64.7736	69.7524	4.9788	1.45401	-303.721	1.22283	-64.5072	0.854089
62	USV	TRUE	0.886549	72.2232	72.2348	0.0116	71.4843	68.4042	72.2562	3.85198	1.04748	206.476	1.17166	-62.5178	0.862532
63	USV	TRUE	0.855339	81.4845	81.4925	0.008	96.2728	95.3525	96.3174	0.96485	0.331782	-120.052	1.01191	-66.3364	0.772694
64	USV	TRUE	0.722049	87.1558	87.159	0.0032	84.4547	84.0984	84.6699	0.571488	0.187945	-170.086	1.00292	-72.6951	0.66615
65	USV	TRUE	0.878935	87.2841	87.3085	0.0244	68.838	66.8451	69.3575	2.51237	0.646666	-34.8285	1.03104	-50.7162	0.923721
66	USV	TRUE	0.882167	87.4653	87.4717	0.0064	71.6776	70.1784	72.0487	1.87032	0.596426	234.846	1.07906	-60.8797	0.867908
67	USV	TRUE	0.695892	88.8668	88.882	0.0152	57.4511	56.6601	89.6729	33.0127	12.1897	2235.07	1.11561	-73.7912	0.534083
68	USV	TRUE	0.803847	89.08	89.0888	0.0088	65.1427	59.6282	67.9927	8.36451	3.39302	833.224	2.61816	-61.699	0.863194
69	USV	TRUE	0.881248	89.2003	89.4315	0.2312	68.7314	62.8741	90.1551	27.281	8.65913	91.4276	1.04747	-53.8423	0.864112
70	USV	TRUE	0.725441	89.5783	89.6143	0.036	69.191	67.3174	86.4229	19.1055	7.8157	539.547	1.25988	-58.5399	0.861747
71	USV	TRUE	0.787173	89.7847	89.8123	0.0276	73.0336	67.9571	96.5994	28.6424	9.55759	1063.16	1.15926	-59.2052	0.860451
72	USV	TRUE	0.879886	90.5635	90.5679	0.0044	72.0799	71.2004	72.3805	1.18009	0.39094	31.6599	1.21989	-62.6053	0.870293
73	USV	TRUE	0.928285	90.7923	90.7943	0.002	86.5359	85.9303	87.1416	1.21126	0.436354	-581.455	1.00442	-71.6935	0.692845
74	USV	TRUE	0.778958	97.0846	97.1018	0.0172	105.787	63.1645	106.823	43.6589	21.1023	2687.73	1.05552	-67.958	0.728726
75	USV	TRUE	0.899821	97.467	97.4942	0.0272	81.7114	64.3129	84.2845	19.9716	8.84774	764.719	1.301	-65.8809	0.776218
76	USV	TRUE	0.826067	100.188	100.196	0.0076	87.4343	85.9944	88.4659	2.4715	0.707506	-296.068	1.01019	-69.6311	0.733321
77	USV	TRUE	0.837741	100.382	100.396	0.0136	65.0232	62.2355	65.6867	3.45119	1.17309	-69.9312	1.24628	-70.1475	0.780756
78	USV	TRUE	0.827393	104.153	104.165	0.0124	87.5364	84.2707	88.3305	4.05979	1.34794	-334.857	1.05387	-66.5541	0.798368
79	USV	TRUE	0.984295	104.323	104.336	0.0132	71.7178	68.3482	74.642	6.29379	1.94918	487.324	1.02015	-60.3557	0.878933
80	USV	TRUE	0.977855	104.499	104.5	0.0016	97.7159	97.7159	97.7159	1.42109e-14	4.6998e-15	5.61883e-12	1	-53.3218	0.917738
81	USV	TRUE	0.876477	107.014	107.016	0.002	84.7555	84.2924	84.9158	0.623441	0.243171	-311.721	1.01894	-72.5581	0.695801
82	USV	TRUE	0.608953	112.959	112.999	0.04	54.8153	29.462	76.3092	46.8472	10.1309	297.474	14.2852	-100.536	0.152346
83	USV	TRUE	0.746726	115.922	115.926	0.004	87.015	86.3396	87.8166	1.47696	0.464402	-348.83	1.00295	-74.0148	0.673287
84	USV	TRUE	0.6781	116.082	116.086	0.0048	65.3515	64.5054	65.7745	1.26915	0.407931	-85.5356	1.1817	-68.7578	0.789847
85	USV	TRUE	0.802089	124.436	124.47	0.0336	59.7049	58.2537	86.218	27.9643	12.8711	871.123	1.09476	-59.1982	0.844666
86	USV	TRUE	0.858213	124.637	124.64	0.0032	94.8529	90.5704	96.1888	5.61839	1.86374	-1625.09	1.03027	-64.4626	0.841418
87	USV	TRUE	0.792069	127.337	127.341	0.0044	85.8273	84.959	86.8738	1.91486	0.691051	-476.197	1.01079	-64.3538	0.858174
88	USV	TRUE	0.830756	127.559	127.566	0.0064	66.4879	64.1277	67.5047	3.37697	1.14004	552.096	1.03006	-70.0011	0.786023
89	USV	TRUE	0.766985	130.859	130.889	0.0296	58.5773	57.2011	90.5385	33.3374	7.99603	966.389	1.16936	-55.1032	0.85986
90	USV	TRUE	0.712788	131.051	131.087	0.036	75.8481	70.1332	96.5019	26.3687	9.41796	714.965	1.37411	-58.0558	0.86398
91	USV	TRUE	0.929559	133.286	133.291	0.0048	84.7776	84.4733	85.0448	0.571488	0.184992	-112.756	1.0147	-64.9986	0.792619
92	USV	TRUE	0.83526	133.461	133.48	0.0192	83.9834	63.2744	85.9358	22.6615	7.00633	1078.77	1.32682	-63.4118	0.861805
93	USV	TRUE	0.883243	133.643	133.673	0.0296	72.0022	69.3006	97.3663	28.0656	8.41548	953.482	1.05849	-58.4083	0.857875
94	USV	TRUE	0.910473	135.572	135.589	0.0172	58.5904	56.9984	60.5565	3.55808	1.07597	102.437	1.09854	-62.4192	0.795536
95	USV	TRUE	0.923554	135.77	135.785	0.0152	72.086	68.9526	75.7114	6.75874	1.98573	460.106	1.01354	-48.7103	0.922734
96	USV	TRUE	0.997244	135.961	135.977	0.0168	71.7014	69.1105	72.9837	3.87318	1.12306	-27.2965	1.15818	-46.7925	0.921733
97	USV	TRUE	0.628544	136.098	136.135	0.0368	44.291	31.4956	60.6489	29.1533	5.0495	-20.5556	6.47863	-100.903	0.153439
98	USV	TRUE	0.94924	136.165	136.178	0.0132	70.6937	69.8768	71.1813	1.30448	0.417881	-2.96257	1.03068	-45.7618	0.916222
99	USV	TRUE	0.766314	138.311	138.328	0.0172	57.8338	57.1761	86.2846	29.1085	12.9647	2026.59	1.33654	-62.3347	0.772414
100	USV	TRUE	0.856442	138.478	138.52	0.042	62.0591	59.9216	67.1505	7.22895	2.27517	-124.112	1.12809	-56.8231	0.859136
101	USV	TRUE	0.951785	138.704	138.752	0.0476	67.8478	58.2435	85.9387	27.6951	9.14912	433.237	1.412	-58.6004	0.854876
102	USV	TRUE	0.855476	141.447	141.452	0.0044	82.2592	80.7525	83.3576	2.60509	0.869025	-598.165	1.01924	-57.4256	0.879049
103	USV	TRUE	0.673047	141.557	141.561	0.0036	61.5087	60.5513	61.5384	0.987116	0.332467	-218.16	1.07115	-53.2094	0.937204
104	USV	TRUE	0.978809	141.712	141.739	0.0276	61.0292	60.0476	65.7015	5.65395	1.81165	-194.517	1.11449	-47.6977	0.918922
105	USV	TRUE	0.999641	141.944	141.991	0.0472	67.0228	57.9211	69.8778	11.9567	3.56404	-134.627	1.26056	-54.5729	0.872715
106	USV	TRUE	0.747935	142.236	142.238	0.0016	68.6242	68.3481	68.7222	0.374065	0.153618	233.791	1.01068	-57.7909	0.833312
107	USV	TRUE	0.978187	149.94	150.19	0.25	79.11	55.8196	100.828	45.0088	15.9904	-10.0368	6.4378	-75.8637	0.462443
108	USV	TRUE	0.742244	149.938	149.942	0.004	81.2985	79.9477	82.115	2.1672	0.686476	-510.594	1.01146	-73.2259	0.723819
109	USV	TRUE	0.683867	150.183	150.185	0.002	96.7577	96.4415	97.0472	0.605629	0.218335	-290.727	1.00254	-64.2135	0.746442
110	USV	TRUE	0.916884	166.201	166.235	0.0336	68.6403	66.6883	85.5458	18.8575	7.53287	573.715	1.05752	-59.7918	0.872086
111	USV	TRUE	0.908648	170.321	170.338	0.0164	85.9514	83.9252	86.085	2.15978	0.673991	-111.576	1.02505	-66.8788	0.716406
112	USV	TRUE	0.750371	170.52	170.528	0.008	60.525	58.8403	62.4399	3.59963	1.22799	72.7975	1.50116	-62.0919	0.887881
113	USV	TRUE	0.954295	205.514	205.521	0.0068	59.8356	59.8228	60.1514	0.328554	0.153734	-59.3574	1.00196	-55.9925	0.91777
114	USV	TRUE	0.802333	213.399	213.405	0.0056	60.5723	59.5735	86.319	26.7455	8.62379	4300.99	1.11855	-65.3603	0.722076
115	USV	TRUE	0.952042	213.569	213.581	0.012	67.265	66.8791	67.8884	1.00938	0.347473	69.7135	1.03132	-65.5824	0.836225
116	USV	TRUE	0.671165	545.556	545.596	0.04	35.5925	28.6901	42.1461	13.4559	3.57577	-15.6574	4.8818	-102.64	0.145632
