# Supplementary material for: Bazedoxifene reverses sexually dimorphic autistic-like abnormalities in biallelic MDGA1-mutant mice
Source: EMBO Mol Med. 2026 Mar 20;18(4):1358–98. doi: 10.1038/s44321-026-00402-y (PMC13084050; doi:10.1038/s44321-026-00402-y)
Supplement: Supplementary file 18 — Source data Fig. 4 [file 44321_2026_402_MOESM18_ESM.zip › Panel C/Batch2/P6/P6_WT_778.xlsx]

## Sheet: Sheet1
ID	Label	Accepted	Score	Begin Time (s)	End Time (s)	Call Length (s)	Principal Frequency (kHz)	Low Freq (kHz)	High Freq (kHz)	Delta Freq (kHz)	Frequency Standard Deviation (kHz)	Slope (kHz/s)	Sinuosity	Mean Power (dB/Hz)	Tonality	Peak Freq (kHz)
4	USV	TRUE	0.735303	428.633	428.64	0.00668	81.1161	78.8839	81.8601	2.97619	0.957062	-30.3776	1.49805	-70.502	0.63076	81.1161
5	USV	TRUE	0.677997	428.945	428.951	0.006444	62.8125	61.4236	62.8125	1.38889	0.636198	77.4286	1.22939	-77.9143	0.586059	62.8125
7	USV	TRUE	0.7176	429.495	429.508	0.013524	81.7207	80.9491	83.2639	2.31481	0.796263	-2.70614	1.30308	-66.8284	0.72969	80.9491
8	USV	TRUE	0.749424	429.805	429.819	0.013176	79.6603	77.6223	81.6984	4.07609	1.0596	-128.627	1.47234	-69.7591	0.659057	80.3397
9	USV	TRUE	0.738588	430.06	430.084	0.02394	80.9012	76.5407	82.3547	5.81395	1.41968	-0.576267	1.29183	-62.7557	0.77598	81.6279
10	USV	TRUE	0.67198	430.332	430.345	0.012888	72.1875	70.7986	74.9653	4.16667	1.10633	73.1675	1.47812	-69.1525	0.670674	71.4931
11	USV	TRUE	0.672537	430.575	430.594	0.019656	76.1349	75.477	81.398	5.92105	1.73944	-222.801	1.3201	-63.5188	0.758999	76.7928
