# Supplementary material for: Bazedoxifene reverses sexually dimorphic autistic-like abnormalities in biallelic MDGA1-mutant mice
Source: EMBO Mol Med. 2026 Mar 20;18(4):1358–98. doi: 10.1038/s44321-026-00402-y (PMC13084050; doi:10.1038/s44321-026-00402-y)
Supplement: Supplementary file 18 — Source data Fig. 4 [file 44321_2026_402_MOESM18_ESM.zip › Panel C/Batch2/P6/P6_WT_781.xlsx]

## Sheet: Sheet1
ID	Label	Accepted	Score	Begin Time (s)	End Time (s)	Call Length (s)	Principal Frequency (kHz)	Low Freq (kHz)	High Freq (kHz)	Delta Freq (kHz)	Frequency Standard Deviation (kHz)	Slope (kHz/s)	Sinuosity	Mean Power (dB/Hz)	Tonality
1	USV	TRUE	0.634925	16.2851	16.2871	0.002	85.092	84.9584	86.134	1.17563	0.457961	539.468	1.09728	-70.5322	0.666002
2	USV	TRUE	0.827356	17.7692	17.7712	0.002	71.5741	70.3049	72.8165	2.51158	0.94897	-1267.88	1.00026	-70.9724	0.59163
3	USV	TRUE	0.859652	17.836	17.8428	0.0068	73.8033	73.4008	74.1078	0.707071	0.234739	-15.0417	1.04444	-66.8858	0.710739
4	USV	TRUE	0.922158	18.1121	18.1857	0.0736	70.6288	70.1238	88.1378	18.014	6.08921	273.026	1.02293	-66.6688	0.547428
5	USV	TRUE	0.776131	18.2665	18.2693	0.0028	73.8743	73.4735	74.1415	0.667973	0.246149	-249.165	1.00352	-61.2992	0.710681
6	USV	TRUE	0.807428	18.3625	18.3641	0.0016	72.912	72.2886	73.5355	1.24688	0.492874	779.302	1	-67.7166	0.65551
7	USV	TRUE	0.840044	19.6154	19.6174	0.002	70.769	69.7715	72.3722	2.60064	1.04114	-1372.84	1.0183	-70.8833	0.634276
8	USV	TRUE	0.975774	19.6894	19.7394	0.05	64.7961	63.6605	69.3585	5.69802	2.35176	-93.9994	1.01979	-70.0031	0.668582
9	USV	TRUE	0.845132	19.831	19.835	0.004	71.4626	69.7184	72.4348	2.71642	0.982821	-729.541	1.02507	-68.2273	0.661642
10	USV	TRUE	0.909089	19.9782	19.9802	0.002	71.997	69.4008	72.2152	2.81439	1.08665	-1201.72	1.17214	-65.4784	0.782045
11	USV	TRUE	0.70519	20.1295	20.1903	0.0608	71.4259	70.6921	71.6688	0.976668	0.427847	12.0748	1.00382	-73.2702	0.484301
12	USV	TRUE	0.926335	20.3115	20.3139	0.0024	69.8337	69.5666	69.9673	0.400784	0.146947	-166.993	1.00302	-50.8906	0.8547
13	USV	TRUE	0.759778	20.5847	20.5867	0.002	84.6384	84.3623	84.6651	0.302814	0.114253	-113.873	1.03232	-68.8551	0.64567
14	USV	TRUE	0.823433	20.7291	20.7335	0.0044	70.3941	70.3875	70.7026	0.315143	0.139362	76.7188	1.00151	-75.143	0.58039
15	USV	TRUE	0.896374	20.8711	20.8727	0.0016	77.1257	76.0391	79.281	3.2419	1.30562	-2026.18	1.00907	-74.7852	0.627225
16	USV	TRUE	0.930396	20.9535	20.9555	0.002	70.6334	68.9546	71.199	2.24439	0.851603	-884.269	1.50799	-69.9565	0.694589
17	USV	TRUE	0.645696	21.0435	21.0459	0.0024	72.6417	72.1073	72.7382	0.630863	0.237269	250.49	1.03271	-75.4055	0.527647
18	USV	TRUE	0.814093	21.134	21.1764	0.0424	80.7325	70.458	83.1362	12.6782	4.00477	260.897	1.09076	-76.5834	0.507825
19	USV	TRUE	0.625898	21.3504	21.3524	0.002	70.9203	69.6156	71.2989	1.68329	0.658523	821.289	1.10437	-78.4077	0.436073
20	USV	TRUE	0.659788	21.5072	21.5104	0.0032	75.1316	74.8549	75.2231	0.368127	0.155059	-92.3914	1.01862	-72.937	0.4815
21	USV	TRUE	0.974668	23.4138	23.417	0.0032	61.1313	58.2441	62.4746	4.2305	1.39732	-1247.81	1.01788	-61.1389	0.807838
22	USV	TRUE	0.768276	23.4658	23.4782	0.0124	70.1187	69.5924	73.548	3.9556	1.50726	309.117	1.02482	-75.6602	0.584058
23	USV	TRUE	0.934278	23.7406	23.7466	0.006	63.6345	61.9351	65.2269	3.29178	1.0029	-439.406	1.06132	-66.641	0.650915
24	USV	TRUE	0.925263	23.8294	23.8714	0.042	73.9086	60.6652	79.2829	18.6177	7.18946	347.845	1.31071	-74.23	0.589119
25	USV	TRUE	0.922795	23.9994	24.0018	0.0024	68.9129	68.3563	72.5868	4.2305	1.58583	-1642.1	1.17141	-65.7137	0.76654
26	USV	TRUE	0.763833	24.1083	24.1275	0.0192	56.3132	56.0867	74.8095	18.7228	8.2958	993.399	1.03068	-62.6059	0.696071
27	USV	TRUE	0.81037	24.2067	24.2731	0.0664	70.7151	68.8372	71.1579	2.32067	0.971872	25.2743	1.0074	-66.5174	0.661357
28	USV	TRUE	0.796353	24.3595	24.3667	0.0072	72.8735	71.9086	73.2149	1.30626	0.408826	154.395	1.04301	-57.7095	0.796688
29	USV	TRUE	0.668167	24.4691	24.4707	0.0016	86.3563	85.3054	87.051	1.74564	0.695034	-1091.02	1.00602	-75.6446	0.532522
30	USV	TRUE	0.960297	24.6295	24.6311	0.0016	73.5617	73.4726	74.1406	0.667973	0.276311	389.651	1.07279	-66.4189	0.712135
31	USV	TRUE	0.821047	24.7251	24.7307	0.0056	88.1009	85.5182	88.236	2.71776	1.16411	519.678	1.03862	-70.933	0.537604
32	USV	TRUE	0.907766	24.8039	24.8067	0.0028	69.3913	68.7975	69.985	1.18751	0.402234	409.973	1.00177	-64.6584	0.759233
33	USV	TRUE	0.752334	24.8955	24.9011	0.0056	69.9959	67.3982	72.1854	4.78714	1.66525	924.095	1.04766	-76.7245	0.534741
34	USV	TRUE	0.752	25.0916	25.0936	0.002	76.2998	75.81	77.0925	1.28251	0.503743	665.428	1.01432	-75.3337	0.591601
35	USV	TRUE	0.755404	25.2196	25.2212	0.0016	85.0024	84.6729	86.6234	1.95048	0.787717	-1013.09	1.3237	-66.4721	0.782651
36	USV	TRUE	0.833899	25.3476	25.3692	0.0216	59.4645	54.0762	63.9797	9.90353	4.84792	-443.028	1.02967	-69.4599	0.583006
37	USV	TRUE	0.874654	25.428	25.4508	0.0228	67.1091	66.4475	69.6559	3.20835	0.999897	4.88973	1.1022	-70.5761	0.637414
38	USV	TRUE	0.911546	25.5424	25.5448	0.0024	73.5644	73.03	73.6609	0.630863	0.237269	-250.49	1.03271	-54.8042	0.874048
39	USV	TRUE	0.891912	25.6612	25.6628	0.0016	72.4023	72.1262	72.5002	0.374065	0.153618	-233.791	1.01068	-65.069	0.712469
40	USV	TRUE	0.7704	25.7736	25.7804	0.0068	83.9844	76.1405	85.3121	9.1716	4.21705	-1551.3	1.03543	-68.3456	0.670383
41	USV	TRUE	0.854385	25.8452	25.8476	0.0024	68.4415	67.2837	68.7087	1.42501	0.50676	333.986	1.43713	-62.0097	0.789818
42	USV	TRUE	0.908339	25.9568	25.9592	0.0024	74.6161	74.4009	74.6829	0.282033	0.100127	-83.4966	1.01988	-56.3517	0.86588
43	USV	TRUE	0.877374	26.1141	26.1157	0.0016	66.598	66.3397	68.1833	1.84361	0.766279	-1091.02	1.13753	-60.0155	0.771281
44	USV	TRUE	0.715889	26.2041	26.2061	0.002	91.0368	70.6547	96.5988	25.9441	9.3896	7659.42	1.77202	-73.4232	0.59202
45	USV	TRUE	0.918333	26.3245	26.3269	0.0024	72.9506	72.6166	73.2846	0.667973	0.240498	-278.322	1	-69.5282	0.622914
46	USV	TRUE	0.954994	26.4337	26.4561	0.0224	71.0043	70.0469	71.9965	1.94963	0.594501	18.8151	1.08316	-61.5459	0.648676
47	USV	TRUE	0.915714	26.5845	26.5869	0.0024	72.5125	71.9781	72.609	0.630863	0.237269	-250.49	1.03271	-54.9902	0.857853
48	USV	TRUE	0.964885	26.7489	26.7513	0.0024	62.9979	61.7287	64.8682	3.13947	1.13723	-1308.11	1.00479	-65.0292	0.7249
49	USV	TRUE	0.809087	26.8377	26.8449	0.0072	72.1663	71.5909	72.906	1.31509	0.450245	73.2215	1.11607	-74.2584	0.616159
50	USV	TRUE	0.868262	26.9521	26.9553	0.0032	69.5523	67.58	70.0431	2.4631	1.13378	776.372	1.00234	-69.201	0.697115
51	USV	TRUE	0.871621	27.0634	27.0666	0.0032	71.3563	71.1188	71.5196	0.400784	0.169571	123.699	1.04715	-72.3565	0.58508
52	USV	TRUE	0.790262	27.2182	27.2506	0.0324	68.6232	59.3148	69.5696	10.2548	4.0841	-278.651	1.06244	-68.0704	0.656587
53	USV	TRUE	0.929356	27.3654	27.3682	0.0028	59.7051	59.3711	60.3216	0.950518	0.405275	-347.168	1.01159	-68.2407	0.632823
54	USV	TRUE	0.938019	27.4718	27.479	0.0072	70.5489	70.4461	75.4451	4.99901	2.19893	773.346	1.06018	-69.1504	0.689317
55	USV	TRUE	0.904623	27.9574	28.0414	0.084	68.8355	68.8345	72.1084	3.27387	1.46375	39.2398	1.00002	-66.1584	0.636566
56	USV	TRUE	0.77591	28.2459	28.2491	0.0032	86.4061	86.0943	87.2373	1.14298	0.437392	-372.642	1.06894	-77.7171	0.478227
57	USV	TRUE	0.712755	28.3487	28.3703	0.0216	83.9531	72.4736	91.9146	19.441	8.44465	872.473	1.67587	-70.3134	0.604767
58	USV	TRUE	0.985003	28.4727	28.4751	0.0024	69.6608	69.3936	69.9279	0.534378	0.192398	-222.658	1	-58.9727	0.699806
59	USV	TRUE	0.715732	28.6171	28.6219	0.0048	56.0036	55.173	60.4778	5.30477	2.32785	-1117.32	1.00797	-67.5024	0.701105
60	USV	TRUE	0.820823	28.6787	28.7499	0.0712	59.7521	57.291	67.8592	10.5682	4.28493	-124.534	1.02801	-71.8933	0.589932
61	USV	TRUE	0.736487	28.8411	28.8427	0.0016	82.474	81.4231	83.1687	1.74564	0.695034	-1091.02	1.00602	-70.842	0.650875
62	USV	TRUE	0.792109	28.9143	28.9203	0.006	68.2623	66.4994	68.6757	2.1763	0.831121	-373.604	1.01772	-69.4101	0.666631
63	USV	TRUE	0.856904	28.9931	29.0007	0.0076	64.7096	62.7548	66.5435	3.78868	1.37099	528.853	1.03982	-75.8041	0.494208
64	USV	TRUE	0.853138	29.188	29.1912	0.0032	69.9794	69.549	70.1724	0.623441	0.213891	78.8579	1.09829	-57.5577	0.841294
65	USV	TRUE	0.744747	30.1549	30.1621	0.0072	83.3031	74.7615	85.4512	10.6897	4.49681	1515.52	1.00102	-77.1947	0.490425
66	USV	TRUE	0.789537	30.3517	30.3569	0.0052	69.3415	68.2596	75.4709	7.21128	3.05534	1422.29	1.01109	-74.0827	0.592797
67	USV	TRUE	0.842947	30.4465	30.4541	0.0076	65.8476	65.1128	74.7866	9.67379	3.78861	1312.85	1.03377	-69.589	0.651576
68	USV	TRUE	0.982582	30.5561	30.5585	0.0024	70.4364	70.1543	72.6407	2.48634	0.930615	946.295	1.1907	-55.7123	0.871229
69	USV	TRUE	0.788175	30.6629	30.6653	0.0024	61.1361	55.347	79.394	24.047	8.55036	7236.37	1.76448	-72.9065	0.534486
70	USV	TRUE	0.813607	30.7629	30.7645	0.0016	71.8695	71.5934	71.9675	0.374065	0.153618	-233.791	1.01068	-60.2923	0.695515
71	USV	TRUE	0.849946	30.8369	30.8565	0.0196	70.3978	64.566	73.5688	9.00279	2.71664	-203.155	1.30685	-61.684	0.779209
72	USV	TRUE	0.984564	30.9941	30.9961	0.002	67.9247	67.7911	68.9667	1.17563	0.457961	-539.468	1.09728	-47.3977	0.866829
73	USV	TRUE	0.92981	31.0534	31.0574	0.004	68.5587	67.4899	69.1302	1.64024	0.579276	430.471	1.01255	-56.2449	0.809728
74	USV	TRUE	0.793637	31.2282	31.2314	0.0032	57.6906	56.5848	60.4887	3.90393	1.27006	-1119.47	1.03175	-57.7909	0.858257
75	USV	TRUE	0.96218	31.321	31.3374	0.0164	72.0296	56.2098	73.5524	17.3427	6.13337	1007.23	1.26024	-65.3224	0.704397
76	USV	TRUE	0.907354	31.4154	31.4234	0.008	69.4174	68.0814	70.0631	1.98165	0.673357	-251.887	1.08452	-61.8351	0.788412
77	USV	TRUE	0.859241	31.5178	31.5194	0.0016	70.7206	70.3733	71.2461	0.872818	0.347517	-545.511	1.00577	-54.706	0.846437
78	USV	TRUE	0.999232	31.6102	31.6686	0.0584	69.3081	58.803	72.8219	14.0188	5.99621	-46.4311	1.22908	-64.3782	0.760694
79	USV	TRUE	0.98896	31.7358	31.827	0.0912	61.9924	57.2686	73.3071	16.0385	5.52488	11.8247	1.28374	-56.9759	0.777566
