# Supplementary material for: Bazedoxifene reverses sexually dimorphic autistic-like abnormalities in biallelic MDGA1-mutant mice
Source: EMBO Mol Med. 2026 Mar 20;18(4):1358–98. doi: 10.1038/s44321-026-00402-y (PMC13084050; doi:10.1038/s44321-026-00402-y)
Supplement: Supplementary file 18 — Source data Fig. 4 [file 44321_2026_402_MOESM18_ESM.zip › Panel C/Batch2/P6/P6_WT_782.xlsx]

## Sheet: Sheet1
ID	Label	Accepted	Score	Begin Time (s)	End Time (s)	Call Length (s)	Principal Frequency (kHz)	Low Freq (kHz)	High Freq (kHz)	Delta Freq (kHz)	Frequency Standard Deviation (kHz)	Slope (kHz/s)	Sinuosity	Mean Power (dB/Hz)	Tonality
1	USV	TRUE	0.650751	37.3241	37.3673	0.0432	47.3673	30.5047	60.1924	29.6877	8.7852	342.716	9.48604	-101.183	0.149689
2	USV	TRUE	0.602787	68.4323	68.4739	0.0416	39.2886	29.9519	47.6457	17.6939	4.42144	118.502	4.3173	-100.731	0.170454
3	USV	TRUE	0.60817	79.5947	79.6411	0.0464	52.8559	33.3956	65.295	31.8994	7.12488	-68.0332	9.72288	-101.269	0.154808
4	USV	TRUE	0.655619	86.0278	86.0678	0.04	47.3669	37.4958	63.1014	25.6056	6.28941	-51.7259	9.34081	-101.179	0.153656
5	USV	TRUE	0.811866	97.355	97.363	0.008	70.0341	69.2412	70.7926	1.5514	0.485876	-184.471	1.00433	-81.2052	0.443866
6	USV	TRUE	0.825659	113.75	113.755	0.0052	72.7165	71.8704	73.5626	1.6922	0.505337	-301.036	1.00441	-70.9897	0.694146
7	USV	TRUE	0.606757	113.936	113.938	0.002	74.2732	73.9704	74.3712	0.400784	0.153333	-176.854	1.03234	-74.1887	0.630872
8	USV	TRUE	0.83978	119.276	119.304	0.0284	71.1845	70.2197	72.8099	2.59025	0.622908	-71.0145	1.01566	-63.4626	0.784005
9	USV	TRUE	0.766767	124.469	124.476	0.0076	71.8428	70.1195	72.0087	1.88917	0.725744	-232.185	1.0418	-69.8813	0.757489
10	USV	TRUE	0.779012	124.751	124.761	0.0104	110.931	106.76	113.395	6.6352	2.01371	-602.575	1.01186	-73.4513	0.724611
11	USV	TRUE	0.702824	136.096	136.106	0.0104	102.731	98.0624	107.021	8.95826	2.79456	-879.133	1.00604	-70.4795	0.784692
12	USV	TRUE	0.729016	136.325	136.327	0.002	104.2	102.36	105.46	3.09939	1.15815	-1537.61	1.00375	-66.8463	0.839801
13	USV	TRUE	0.742192	137.985	137.99	0.0056	94.9485	92.6106	98.1325	5.52191	1.75154	-975.453	1.00477	-70.2524	0.795252
14	USV	TRUE	0.708238	144.085	144.087	0.0016	103.118	102.298	104.293	1.99501	0.792986	-1246.88	1.00415	-74.4066	0.764961
15	USV	TRUE	0.755088	144.264	144.278	0.0144	72.427	67.6499	110.991	43.3414	14.2336	2264.36	1.56144	-71.6749	0.642224
16	USV	TRUE	0.60432	167.227	167.265	0.0384	35.6667	28.8089	41.9902	13.1813	3.37801	133.71	4.03908	-100.572	0.147308
17	USV	TRUE	0.62793	192.137	192.177	0.04	34.123	29.4323	41.8715	12.4391	3.36453	-31.4364	3.56031	-102.069	0.135415
18	USV	TRUE	0.629537	205.414	205.426	0.0124	59.3938	59.1087	98.0782	38.9696	18.9742	3697.79	1.06389	-73.4223	0.494431
19	USV	TRUE	0.65379	205.611	205.62	0.0092	106.406	98.7466	108.699	9.9528	3.58397	-1219.26	1.06216	-70.7681	0.781523
20	USV	TRUE	0.80994	205.943	205.947	0.0036	102.261	101	103.523	2.52345	0.803352	-661.676	1.00412	-66.8058	0.837613
21	USV	TRUE	0.89655	285.297	285.301	0.0036	107.789	106.378	108.813	2.43439	0.828281	-681.467	1.00367	-70.8965	0.770128
22	USV	TRUE	0.659764	309.821	309.868	0.0464	42.6433	26.137	51.7871	25.6502	5.47073	-43.8343	7.55448	-102.298	0.157449
