# Supplementary material for: Bazedoxifene reverses sexually dimorphic autistic-like abnormalities in biallelic MDGA1-mutant mice
Source: EMBO Mol Med. 2026 Mar 20;18(4):1358–98. doi: 10.1038/s44321-026-00402-y (PMC13084050; doi:10.1038/s44321-026-00402-y)
Supplement: Supplementary file 18 — Source data Fig. 4 [file 44321_2026_402_MOESM18_ESM.zip › Panel C/Batch2/P6/P6_Wt_783.xlsx]

## Sheet: Sheet1
ID	Label	Accepted	Score	Begin Time (s)	End Time (s)	Call Length (s)	Principal Frequency (kHz)	Low Freq (kHz)	High Freq (kHz)	Delta Freq (kHz)	Frequency Standard Deviation (kHz)	Slope (kHz/s)	Sinuosity	Mean Power (dB/Hz)	Tonality
1	USV	TRUE	0.601943	20.7797	20.8213	0.0416	43.148	28.9425	54.1622	25.2197	5.92682	182.818	7.31311	-100.937	0.168004
2	USV	TRUE	0.613827	22.0309	22.0725	0.0416	36.498	31.3323	44.1871	12.8548	3.43815	-121.062	5.11006	-102.696	0.146607
3	USV	TRUE	0.65844	33.8128	33.816	0.0032	73.0948	72.7608	73.1765	0.415628	0.146357	-115.968	1.01517	-82.9926	0.402835
4	USV	TRUE	0.601682	34.1887	34.1911	0.0024	71.3154	71.0185	71.4193	0.400784	0.146947	-55.6644	1.07689	-77.916	0.580335
5	USV	TRUE	0.607833	54.1885	54.2413	0.0528	71.4711	55.3358	76.6367	21.3009	4.38078	76.2918	4.8458	-98.0157	0.195288
6	USV	TRUE	0.834219	54.4797	54.4813	0.0016	64.4475	63.5747	64.5633	0.9886	0.403004	-545.511	1.14964	-77.0616	0.598292
7	USV	TRUE	0.698171	56.8163	56.8179	0.0016	75.8351	75.4076	76.0399	0.632348	0.255426	233.791	1.23524	-68.9019	0.829121
8	USV	TRUE	0.603016	56.9291	56.9707	0.0416	37.8042	29.0612	44.1871	15.1259	5.00576	103.547	4.1968	-99.0665	0.190299
9	USV	TRUE	0.827015	81.0198	81.0214	0.0016	73.1313	72.8819	73.2025	0.320627	0.129065	155.86	1.04572	-64.4321	0.839534
10	USV	TRUE	0.769885	81.1242	81.1706	0.0464	59.5955	42.1837	68.6948	26.5111	6.78839	-14.5278	7.15678	-96.2939	0.188847
11	USV	TRUE	0.807292	92.7365	92.7397	0.0032	68.9536	66.4153	69.2208	2.80549	0.919532	-578.291	1.35519	-75.3327	0.71504
12	USV	TRUE	0.614529	159.328	159.371	0.0432	83.8591	41.658	117.436	75.7778	14.285	-91.0222	13.2617	-99.1303	0.1582
13	USV	TRUE	0.616504	192.358	192.398	0.04	48.2094	36.7351	58.7931	22.058	5.39785	-6.64428	8.40449	-101.519	0.143068
14	USV	TRUE	0.60795	260.502	260.505	0.0024	82.0407	81.5732	82.3747	0.801568	0.28993	-333.986	1.00236	-72.1883	0.73861
15	USV	TRUE	0.873169	270.453	270.458	0.0044	78.9407	74.4876	79.965	5.47738	1.86597	1036.73	1.48216	-72.8321	0.741976
16	USV	TRUE	0.628891	275.827	275.83	0.0024	75.8831	75.0147	76.039	1.02423	0.375669	-361.819	1.12157	-69.3402	0.780974
17	USV	TRUE	0.76089	275.989	275.991	0.0016	71.8049	71.5288	71.9029	0.374065	0.153618	-233.791	1.01068	-75.5827	0.67576
18	USV	TRUE	0.833455	276.233	276.235	0.002	74.3022	74.0127	74.6183	0.605629	0.218335	-290.727	1.00254	-73.2647	0.700567
19	USV	TRUE	0.983446	293.352	293.38	0.028	74.6633	73.2069	81.254	8.04709	2.91506	170.31	1.2635	-66.8661	0.790651
20	USV	TRUE	0.818672	293.522	293.523	0.0016	74.7707	74.4234	75.2962	0.872818	0.347517	-545.511	1.00577	-65.8516	0.841931
21	USV	TRUE	0.914292	313.289	313.297	0.0076	75.4586	73.6996	76.8539	3.15432	1.0807	-455.109	1.01348	-64.1591	0.849037
22	USV	TRUE	0.78888	349.251	349.262	0.0104	74.4751	73.4212	75.5738	2.15263	0.598605	-212.876	1.01211	-74.6949	0.661095
23	USV	TRUE	0.725181	349.438	349.45	0.012	79.5993	75.0645	80.4654	5.40089	1.77522	-316.833	1.20236	-75.1808	0.656124
24	USV	TRUE	0.639856	463.901	463.943	0.0416	51.3948	37.5158	62.9285	25.4127	6.60598	304.507	6.45858	-101.386	0.149612
