# Supplementary material for: Bazedoxifene reverses sexually dimorphic autistic-like abnormalities in biallelic MDGA1-mutant mice
Source: EMBO Mol Med. 2026 Mar 20;18(4):1358–98. doi: 10.1038/s44321-026-00402-y (PMC13084050; doi:10.1038/s44321-026-00402-y)
Supplement: Supplementary file 18 — Source data Fig. 4 [file 44321_2026_402_MOESM18_ESM.zip › Panel C/Batch2/P9/P9_het_776.xlsx]

## Sheet: Sheet1
ID	Label	Accepted	Score	Begin Time (s)	End Time (s)	Call Length (s)	Principal Frequency (kHz)	Low Freq (kHz)	High Freq (kHz)	Delta Freq (kHz)	Frequency Standard Deviation (kHz)	Slope (kHz/s)	Sinuosity	Mean Power (dB/Hz)	Tonality
1	USV	TRUE	0.668125	12.7351	12.7367	0.0016	72.5992	71.9757	73.2226	1.24688	0.492874	779.302	1	-69.5479	0.721928
2	USV	TRUE	0.666966	13.1744	13.176	0.0016	68.8325	68.209	69.4559	1.24688	0.492874	779.302	1	-72.3673	0.519934
3	USV	TRUE	0.976584	23.5349	23.5501	0.0152	78.0962	73.16	79.3579	6.19785	2.67088	-358.857	1.32862	-66.0797	0.599801
4	USV	TRUE	0.93751	23.6813	23.6849	0.0036	59.8334	57.9408	61.726	3.78518	1.26991	-1048.52	1.00042	-59.4449	0.858126
5	USV	TRUE	0.961929	26.5204	26.5224	0.002	56.9012	55.5697	57.3509	1.78126	0.657558	-830.195	1.04745	-63.9173	0.748642
6	USV	TRUE	0.987732	26.618	26.62	0.002	72.3924	72.0629	73.0515	0.9886	0.407165	-530.561	1.03178	-63.3032	0.773282
7	USV	TRUE	0.954757	26.706	26.716	0.01	71.3467	69.061	73.227	4.16605	1.44433	379.727	1.31343	-64.4794	0.717531
8	USV	TRUE	0.770782	27.014	27.0604	0.0464	85.7714	74.8463	95.8355	20.9892	4.7246	-20.0504	4.1477	-89.5525	0.216628
9	USV	TRUE	0.65549	27.1221	27.1381	0.016	102.089	85.5064	102.297	16.791	7.67022	1047.06	1.06833	-76.9956	0.446541
10	USV	TRUE	0.926485	27.2193	27.2317	0.0124	75.4514	69.7203	76.4599	6.73962	2.04559	506.549	1.00515	-71.7142	0.61081
11	USV	TRUE	0.740915	27.3477	27.3525	0.0048	73.117	72.7738	73.1469	0.373028	0.1521	79.9737	1.003	-67.1863	0.644977
12	USV	TRUE	0.679595	27.4521	27.4697	0.0176	72.6407	71.4546	73.4566	2.00205	0.710484	-76.3092	1.03246	-73.6365	0.536065
13	USV	TRUE	0.941825	27.5497	27.5553	0.0056	69.3766	68.8594	71.0025	2.14313	0.709516	379.442	1.00049	-68.1861	0.6679
14	USV	TRUE	0.791542	27.6457	27.6489	0.0032	76.6885	76.2209	77.2822	1.06133	0.45759	397.382	1.06714	-72.9839	0.545498
15	USV	TRUE	0.841061	27.9261	27.9305	0.0044	89.1415	88.1338	89.4657	1.3319	0.486429	-316.716	1.00499	-73.0577	0.52587
16	USV	TRUE	0.638095	28.0173	28.0193	0.002	87.1574	86.2088	87.4735	1.2647	0.503641	644.435	1.04832	-75.0149	0.540383
17	USV	TRUE	0.657181	28.107	28.1086	0.0016	97.8829	97.1348	98.0966	0.961881	0.387194	-467.581	1.24253	-79.6744	0.444691
18	USV	TRUE	0.698303	28.507	28.5106	0.0036	71.1484	71.1354	71.493	0.357662	0.149247	-102.126	1.00499	-65.3389	0.583046
19	USV	TRUE	0.963078	28.6038	28.6082	0.0044	72.2305	70.3887	73.9609	3.57221	1.31214	813.167	1.00503	-64.9349	0.75682
20	USV	TRUE	0.708029	28.7422	28.7442	0.002	78.9001	68.0566	87.2141	19.1575	8.16178	-7279	5.60799	-72.71	0.560708
21	USV	TRUE	0.719269	28.839	28.841	0.002	70.6169	67.896	100.547	32.6505	12.3888	-12475.2	1.19704	-70.4018	0.560781
22	USV	TRUE	0.92616	28.9322	28.9366	0.0044	72.3184	71.0989	74.3563	3.25741	1.30058	747.169	1.00493	-67.8647	0.721884
23	USV	TRUE	0.888417	29.0446	29.0502	0.0056	71.8416	68.0846	73.6794	5.59486	2.21322	944.263	1.00514	-73.4273	0.581327
24	USV	TRUE	0.957215	29.1887	29.2095	0.0208	63.1647	58.4526	63.6099	5.15729	2.21999	-248.999	1.00114	-67.6532	0.548126
25	USV	TRUE	0.962586	29.2931	29.2955	0.0024	71.6347	71.4343	72.0355	0.601176	0.22042	-250.49	1.00609	-60.6854	0.817072
26	USV	TRUE	0.977748	29.4447	29.4599	0.0152	67.3508	64.6971	69.1932	4.49612	1.77124	-314.968	1.11101	-63.9392	0.720653
27	USV	TRUE	0.691897	32.8985	32.9101	0.0116	88.9894	83.1015	91.8732	8.77167	3.27399	733.962	1.5439	-77.3558	0.458784
28	USV	TRUE	0.709871	33.0025	33.0049	0.0024	71.989	70.2522	73.0577	2.80549	1.01959	1168.95	1.00826	-68.2739	0.724637
29	USV	TRUE	0.750664	33.5126	33.5206	0.008	72.3211	66.2762	73.7907	7.51451	2.82839	1084.25	1.06438	-74.4559	0.547633
30	USV	TRUE	0.860655	33.6142	33.6166	0.0024	70.3565	68.219	71.2249	3.00588	1.11393	1252.45	1.02803	-70.7241	0.655491
31	USV	TRUE	0.980091	39.6148	39.6188	0.004	69.7162	68.7217	70.258	1.53634	0.546401	403.82	1.02323	-58.9275	0.836448
32	USV	TRUE	0.798134	39.7924	39.8176	0.0252	57.4035	55.9731	70.4187	14.4457	5.60924	564.344	1.27145	-55.7053	0.803682
33	USV	TRUE	0.908278	39.9672	39.9688	0.0016	56.6106	56.3434	57.5903	1.24688	0.520276	-779.302	1.05662	-59.6603	0.745225
34	USV	TRUE	0.808348	40.0292	40.1116	0.0824	68.4379	61.8968	80.3173	18.4205	4.91647	151.252	1.09194	-62.865	0.659033
35	USV	TRUE	0.890128	40.2001	40.2197	0.0196	61.1035	53.9992	63.2782	9.27899	3.37572	-461.301	1.01086	-61.1757	0.701495
36	USV	TRUE	0.974455	40.3317	40.3345	0.0028	60.9159	59.5577	63.8773	4.31956	1.53718	-1532.1	1.01934	-57.6387	0.847947
37	USV	TRUE	0.68046	48.2032	48.3392	0.136	66.8982	32.6089	98.1742	65.5653	11.8935	-88.1712	10.7642	-87.941	0.216268
38	USV	TRUE	0.756459	48.4012	48.4352	0.034	50.78	49.9333	56.3351	6.4018	2.76624	-178.209	1.01091	-76.6531	0.397723
39	USV	TRUE	0.76222	48.6328	48.6344	0.0016	54.8824	54.6063	54.9804	0.374065	0.153618	-233.791	1.01068	-77.3052	0.481403
40	USV	TRUE	0.723168	48.7092	48.7208	0.0116	70.0023	68.2167	70.032	1.81525	0.681688	-167.138	1.01124	-70.4894	0.59544
41	USV	TRUE	0.834504	48.8992	48.9488	0.0496	56.3242	42.7718	63.5977	20.8259	4.39069	-93.5226	5.06794	-91.5848	0.216508
42	USV	TRUE	0.787024	49.0224	49.0264	0.004	54.9044	54.7188	56.1394	1.42059	0.552544	-347.681	1.02863	-72.0675	0.586319
43	USV	TRUE	0.833582	64.191	64.2006	0.0096	62.1702	58.2886	63.9218	5.63324	1.50454	-488.933	1.04599	-52.8332	0.868133
44	USV	TRUE	0.865696	64.2775	64.2935	0.016	65.9588	64.2294	74.3901	10.1606	3.75447	679.495	1.0226	-57.7595	0.849979
45	USV	TRUE	0.900927	64.4167	64.4215	0.0048	65.1355	63.6734	65.8777	2.20431	0.89631	539.415	1.13282	-58.5368	0.789236
46	USV	TRUE	0.996736	64.5911	64.5939	0.0028	68.7106	67.1074	71.2489	4.14143	1.41267	-1426.07	1.00747	-52.8058	0.87424
47	USV	TRUE	0.988218	64.7463	64.7663	0.02	60.8973	59.2301	62.8137	3.58365	1.26367	108.876	1.1154	-62.8217	0.769791
48	USV	TRUE	0.78249	64.8623	64.8639	0.0016	73.7062	73.6349	73.9555	0.320627	0.129065	-155.86	1.04572	-55.3787	0.851231
49	USV	TRUE	0.99712	65.0147	65.0215	0.0068	66.9253	64.335	70.332	5.99691	1.9122	-891.09	1.0135	-52.3038	0.869345
50	USV	TRUE	0.925756	65.1811	65.1839	0.0028	64.2572	62.6467	67.8717	5.22503	1.93041	-1922.63	1.02632	-58.2978	0.846621
51	USV	TRUE	0.961641	65.2915	65.3063	0.0148	60.0506	58.3084	66.9348	8.62636	3.54661	-588.234	1.00059	-60.2363	0.75593
52	USV	TRUE	0.992644	65.4323	65.4899	0.0576	67.4551	66.9463	68.6487	1.70238	0.585512	-12.3654	1.01204	-61.8842	0.711592
53	USV	TRUE	0.942221	65.5767	65.7151	0.1384	71.2945	70.5794	72.7474	2.16798	0.694581	4.48434	1.01008	-58.3766	0.789365
54	USV	TRUE	0.882661	65.8279	65.8315	0.0036	67.2278	66.07	68.2891	2.21915	0.801384	-658.977	1.00908	-59.2772	0.787847
55	USV	TRUE	0.83931	65.9087	65.9147	0.006	66.1262	65.7477	66.4423	0.694583	0.21297	-107.757	1.00785	-68.5272	0.657072
56	USV	TRUE	0.891238	66.8432	66.8536	0.0104	72.5351	71.3723	72.8243	1.45202	0.480468	99.2181	1.03143	-61.7239	0.69344
57	USV	TRUE	0.914047	68.4054	68.415	0.0096	73.2285	72.0684	75.3816	3.31315	1.11924	313.839	1.02013	-71.2611	0.651684
58	USV	TRUE	0.705568	68.5202	68.5222	0.002	79.3387	74.6585	80.7504	6.09191	2.33872	2766.68	1.3237	-67.0073	0.726063
59	USV	TRUE	0.91502	70.6648	70.678	0.0132	81.9686	75.2392	82.0096	6.7704	3.02489	537.598	1.0239	-67.9881	0.652195
60	USV	TRUE	0.978333	70.7692	70.7756	0.0064	73.8507	72.0166	76.2527	4.23613	1.33609	638.729	1.00659	-67.26	0.704388
61	USV	TRUE	0.692947	73.7703	73.7723	0.002	68.4552	67.863	69.3503	1.48735	0.52893	695.328	1.01886	-80.768	0.427675
62	USV	TRUE	0.859381	77.161	77.1702	0.0092	63.7669	62.6957	64.0248	1.32903	0.578141	-152.457	1.00393	-71.2302	0.443242
63	USV	TRUE	0.94242	77.271	77.283	0.012	69.2325	68.7596	69.2643	0.504698	0.169433	-18.2265	1.00739	-70.5238	0.589908
64	USV	TRUE	0.963396	77.3966	77.4382	0.0416	70.2368	69.9239	70.2392	0.315324	0.170726	7.60144	1	-71.422	0.432675
65	USV	TRUE	0.899895	77.5434	77.5514	0.008	70.6569	69.9328	72.076	2.14318	0.800868	-273.723	1.0218	-67.7092	0.64357
66	USV	TRUE	0.937768	77.6586	77.661	0.0024	65.6896	65.4224	65.8232	0.400784	0.146947	166.993	1.00302	-63.8853	0.766618
67	USV	TRUE	0.600525	77.745	77.755	0.01	92.0664	92.0641	92.295	0.230973	0.0923944	-22.5326	1.00175	-77.5124	0.412673
68	USV	TRUE	0.972859	77.9478	77.9794	0.0316	72.9363	66.9691	75.0297	8.06064	2.21251	-231.701	1.06638	-55.8523	0.845902
