# Supplementary material for: Bazedoxifene reverses sexually dimorphic autistic-like abnormalities in biallelic MDGA1-mutant mice
Source: EMBO Mol Med. 2026 Mar 20;18(4):1358–98. doi: 10.1038/s44321-026-00402-y (PMC13084050; doi:10.1038/s44321-026-00402-y)
Supplement: Supplementary file 18 — Source data Fig. 4 [file 44321_2026_402_MOESM18_ESM.zip › Panel C/Batch2/P9/P9_het_779.xlsx]

## Sheet: Sheet1
ID	Label	Accepted	Score	Begin Time (s)	End Time (s)	Call Length (s)	Principal Frequency (kHz)	Low Freq (kHz)	High Freq (kHz)	Delta Freq (kHz)	Frequency Standard Deviation (kHz)	Slope (kHz/s)	Sinuosity	Mean Power (dB/Hz)	Tonality
1	USV	TRUE	0.618945	26.4353	26.4849	0.0496	77.9568	44.1574	110.391	66.2332	14.4931	-46.6761	18.9201	-99.7826	0.157272
2	USV	TRUE	0.64019	134.829	134.883	0.0544	38.9324	29.4472	48.7145	19.2673	4.55278	0.0906663	6.70682	-102.853	0.14863
3	USV	TRUE	0.600855	148.265	148.305	0.04	41.3668	29.3284	55.4684	26.14	5.96801	119.929	7.50017	-101.733	0.147807
4	USV	TRUE	0.681067	216.409	216.447	0.0384	48.9921	38.646	59.5313	20.8853	4.72704	-0.490904	9.0331	-101.694	0.150818
