# Supplementary material for: Bazedoxifene reverses sexually dimorphic autistic-like abnormalities in biallelic MDGA1-mutant mice
Source: EMBO Mol Med. 2026 Mar 20;18(4):1358–98. doi: 10.1038/s44321-026-00402-y (PMC13084050; doi:10.1038/s44321-026-00402-y)
Supplement: Supplementary file 18 — Source data Fig. 4 [file 44321_2026_402_MOESM18_ESM.zip › Panel C/Batch2/P9/P9_het_780.xlsx]

## Sheet: Sheet1
ID	Label	Accepted	Score	Begin Time (s)	End Time (s)	Call Length (s)	Principal Frequency (kHz)	Low Freq (kHz)	High Freq (kHz)	Delta Freq (kHz)	Frequency Standard Deviation (kHz)	Slope (kHz/s)	Sinuosity	Mean Power (dB/Hz)	Tonality
1	USV	TRUE	0.600947	55.3808	55.3864	0.0056	78.9386	77.1499	79.0914	1.9415	0.821157	-334.943	1.06767	-81.8964	0.445306
2	USV	TRUE	0.746404	105.292	105.294	0.0016	89.7011	88.3028	90.9212	2.61845	1.03587	-1636.53	1.00044	-74.2636	0.706923
3	USV	TRUE	0.651091	106.642	106.689	0.0464	39.6003	31.7925	47.6012	15.8087	3.60052	-65.3636	5.04229	-102.106	0.151375
4	USV	TRUE	0.687908	107.957	107.997	0.04	39.0437	28.3636	48.3731	20.0095	4.52449	-9.67919	5.78626	-100.141	0.162248
5	USV	TRUE	0.603137	142.977	142.98	0.0028	78.4317	78.1719	78.5801	0.408206	0.145426	44.1781	1.06482	-68.2208	0.767166
6	USV	TRUE	0.64835	143.965	143.97	0.0052	81.0133	78.9574	81.2656	2.30822	0.675567	-335.536	1.09913	-76.745	0.602016
7	USV	TRUE	0.645694	262.687	262.689	0.0016	77.2614	77.2614	77.2614	0	4.6998e-15	5.61883e-12	1	-70.0311	0.732952
8	USV	TRUE	0.876865	263.988	263.99	0.0024	74.3394	73.1371	74.5918	1.4547	0.529823	-500.98	1.20121	-74.4399	0.526564
9	USV	TRUE	0.857919	264.709	264.711	0.0024	83.3025	83.0353	84.7052	1.66993	0.628983	667.973	1.09776	-44.2843	0.912413
10	USV	TRUE	0.905212	267.057	267.061	0.004	77.6401	76.0889	77.9741	1.88517	0.538357	314.251	1.15309	-60.8422	0.861684
11	USV	TRUE	0.692948	289.306	289.344	0.0384	38.3832	29.2542	45.3894	16.1353	3.33606	9.87639	5.52077	-102.205	0.149282
12	USV	TRUE	0.705793	290.565	290.567	0.0016	82.3135	82.3135	82.3135	1.42109e-14	4.35117e-15	9.93014e-12	1	-49.7097	0.925314
13	USV	TRUE	0.647575	291.096	291.098	0.0024	80.9551	80.4208	81.3559	0.935162	0.33784	-389.651	1.00212	-57.806	0.876454
14	USV	TRUE	0.93558	291.768	292.233	0.465	75.6934	74.8852	83.847	8.96177	4.13348	18.1015	1.18861	-59.4908	0.645215
15	USV	TRUE	0.76683	291.765	291.767	0.002	76.2222	75.2737	76.5384	1.2647	0.503641	-644.435	1.04832	-58.9126	0.885008
16	USV	TRUE	0.813911	292.227	292.23	0.0028	83.7753	83.6046	85.5417	1.93712	0.666428	514.233	1.23773	-57.2701	0.793941
17	USV	TRUE	0.888084	292.43	292.432	0.002	68.9912	68.9644	69.2673	0.302814	0.114253	113.873	1.03232	-64.3716	0.727449
18	USV	TRUE	0.850152	292.941	292.944	0.0028	76.306	76.0981	77.5157	1.41759	0.500526	427.644	1.1458	-49.4252	0.894203
19	USV	TRUE	0.879648	293.176	293.179	0.0028	72.0963	68.5189	73.499	4.98011	1.89744	1867.85	1.06938	-52.1225	0.896935
20	USV	TRUE	0.917152	293.384	293.419	0.0356	66.3785	66.2042	74.7391	8.53495	4.553	-237.352	1.00483	-68.9484	0.671072
21	USV	TRUE	0.975047	293.695	293.696	0.0016	64.1907	62.5697	68.3054	5.73566	2.34102	3584.79	1.00783	-55.4085	0.932373
22	USV	TRUE	0.661132	295.745	295.747	0.002	64.2864	63.6095	64.6515	1.04204	0.442743	572.548	1.05111	-63.3636	0.847051
23	USV	TRUE	0.680027	296.029	296.03	0.0016	82.2878	82.0117	82.3858	0.374065	0.153618	233.791	1.01068	-62.5055	0.868808
24	USV	TRUE	0.927981	296.648	296.65	0.002	70.5498	70.2737	70.5765	0.302814	0.114253	113.873	1.03232	-50.375	0.937246
25	USV	TRUE	0.696935	297.565	297.568	0.0024	64.4154	60.8083	65.3505	4.54222	1.72712	1892.59	1.05201	-56.4763	0.896439
26	USV	TRUE	0.649126	297.781	297.783	0.002	63.8063	63.3031	64.0245	0.721411	0.294569	374.701	1.0422	-64.2479	0.854255
27	USV	TRUE	0.74374	327.2	327.216	0.016	81.3758	80.8514	82.0097	1.15828	0.293491	-26.2686	1.06884	-44.7026	0.925072
28	USV	TRUE	0.83094	327.437	327.439	0.0016	70.5475	70.5475	70.5475	1.42109e-14	7.53644e-15	1.01398e-11	1	-56.2981	0.875706
29	USV	TRUE	0.830767	327.639	327.647	0.0088	78.6619	76.5021	80.253	3.75083	1.12187	-408.11	1.00969	-47.5229	0.919708
30	USV	TRUE	0.764697	327.901	327.905	0.004	78.3873	77.9717	78.6842	0.712504	0.242046	-181.5	1.00262	-54.7183	0.86745
31	USV	TRUE	0.658165	339.461	339.467	0.0068	74.3446	73.9737	75.7273	1.75363	0.547099	-252.294	1.00206	-82.2824	0.446673
32	USV	TRUE	0.643705	347.63	347.633	0.0028	75.089	74.7921	75.3858	0.593754	0.201156	-204.986	1.00077	-78.4567	0.543547
33	USV	TRUE	0.629641	347.889	347.891	0.002	76.5352	76.2457	76.8514	0.605629	0.218335	290.727	1.00254	-70.1751	0.769088
34	USV	TRUE	0.798748	348.033	348.034	0.0016	77.988	77.7386	78.2374	0.498753	0.197149	-311.721	1	-72.0188	0.642229
35	USV	TRUE	0.801396	348.255	348.268	0.0132	82.326	80.2893	82.741	2.4517	0.764437	-93.7023	1.08657	-73.3754	0.71591
36	USV	TRUE	0.652224	372.658	372.727	0.0688	42.1832	28.5417	51.2231	22.6814	4.74015	-0.469351	6.97533	-100.463	0.150793
37	USV	TRUE	0.760404	373.423	373.425	0.0024	79.1911	78.7903	79.7255	0.935162	0.33784	-389.651	1.00212	-72.6909	0.699281
38	USV	TRUE	0.912976	373.634	373.645	0.0112	78.7869	77.9927	79.2396	1.24688	0.326983	-9.62473	1.04437	-66.5561	0.787673
39	USV	TRUE	0.622873	373.859	373.861	0.002	78.4565	77.9933	78.6168	0.623441	0.243171	-311.721	1.01894	-77.5971	0.589915
40	USV	TRUE	0.681675	388.976	388.98	0.004	110.56	109.692	111.54	1.84806	0.641182	-482.425	1.00325	-80.4977	0.547135
41	USV	TRUE	0.6546	394.604	394.665	0.0608	85.3342	23.5096	112.098	88.5881	15.9651	39.8402	16.4179	-100.036	0.155501
42	USV	TRUE	0.841553	398.294	398.298	0.0048	109.641	108.455	110.438	1.98347	0.738442	-406.709	1.00228	-73.2047	0.695847
43	USV	TRUE	0.63732	458.988	458.99	0.0024	79.08	78.6124	79.4139	0.801568	0.28993	-333.986	1.00236	-73.3767	0.701952
44	USV	TRUE	0.695336	459.212	459.214	0.0016	80.9225	80.3436	81.0116	0.667973	0.276311	389.651	1.07279	-75.2286	0.643384
45	USV	TRUE	0.608179	495.139	495.182	0.0432	37.4406	27.8143	45.7457	17.9314	3.80549	-40.7336	5.87543	-101.443	0.152041
46	USV	TRUE	0.658005	521.51	521.513	0.0024	73.3694	72.5011	73.7702	1.26915	0.467169	-528.812	1.01922	-66.1153	0.812971
47	USV	TRUE	0.733969	521.804	521.845	0.0408	79.7555	77.5613	81.2725	3.71118	1.17722	40.6956	1.03501	-57.0415	0.885708
48	USV	TRUE	0.825011	522.015	522.016	0.0016	81.5087	81.2594	81.7581	0.498753	0.197149	311.721	1	-61.4358	0.85821
49	USV	TRUE	0.704559	522.513	522.516	0.0024	75.2077	74.6065	75.3487	0.742192	0.281838	-306.154	1.03007	-78.8393	0.560417
50	USV	TRUE	0.823163	522.708	522.711	0.0024	84.3279	82.2572	84.9291	2.67189	1.00933	1113.29	1.05528	-75.9898	0.68197
51	USV	TRUE	0.68851	562.931	562.934	0.0028	75.1289	70.0523	76.1977	6.14535	2.15904	-2025.12	1.04014	-60.195	0.879982
52	USV	TRUE	0.637128	563.274	563.276	0.0028	76.5771	75.835	76.8814	1.04649	0.357349	190.849	1.26205	-71.812	0.743122
53	USV	TRUE	0.731396	563.467	563.468	0.0016	72.5355	71.7073	75.3232	3.61596	1.50098	-2259.98	1.03071	-73.0869	0.721274
54	USV	TRUE	0.64782	564.233	564.235	0.0016	65.6382	65.6382	65.6382	1.42109e-14	5.89151e-15	6.16775e-12	1	-65.8391	0.795005
55	USV	TRUE	0.601536	564.661	564.663	0.002	79.4702	78.3391	79.7195	1.38048	0.500872	-569.367	1.15723	-71.834	0.728243
56	USV	TRUE	0.668718	565.105	565.107	0.002	76.0393	75.7365	76.1373	0.400784	0.153333	-176.854	1.03234	-69.8383	0.765405
57	USV	TRUE	0.661639	566.884	566.887	0.0036	79.7553	78.8386	80.0929	1.2543	0.409079	-215.461	1.19491	-68.7314	0.812537
58	USV	TRUE	0.622127	568.447	568.458	0.0108	73.9335	70.1293	100.842	30.7123	11.9352	2850.58	1.42825	-75.628	0.657639
59	USV	TRUE	0.791573	573.834	573.842	0.008	88.2652	87.6788	88.5323	0.853521	0.252026	88.3701	1.02285	-52.6568	0.923217
60	USV	TRUE	0.746949	579.796	579.803	0.0072	81.7721	79.6717	82.1209	2.44923	0.697544	-247.039	1.09569	-62.2375	0.862825
61	USV	TRUE	0.806216	579.987	579.994	0.0076	82.2412	78.9273	82.5121	3.58479	1.08972	-370.622	1.152	-61.6325	0.877701
62	USV	TRUE	0.659561	581.638	581.639	0.0016	78.9641	78.8751	79.543	0.667973	0.276311	-389.651	1.07279	-52.5488	0.931546
63	USV	TRUE	0.778703	582.168	582.175	0.0072	81.2002	79.5674	82.6313	3.06391	0.954306	-468.108	1.01298	-64.1347	0.852073
64	USV	TRUE	0.708387	582.373	582.376	0.0024	84.4956	84.4956	84.4956	1.42109e-14	5.22945e-15	-4.19625e-12	1	-60.8196	0.858301
65	USV	TRUE	0.790433	582.56	582.562	0.002	84.9129	84.8149	85.2157	0.400784	0.153333	-176.854	1.03234	-78.0688	0.492657
66	USV	TRUE	0.783058	584.504	584.507	0.0032	79.3004	79.1806	79.5854	0.404825	0.151649	-94.0914	1.02041	-76.2116	0.638953
67	USV	TRUE	0.965259	588.811	588.813	0.0016	76.8927	76.2959	77.6675	1.37157	0.543759	-857.232	1.00263	-67.3701	0.80676
68	USV	TRUE	0.663057	589.035	589.037	0.0024	78.4527	77.2504	78.6457	1.39532	0.514313	500.98	1.1676	-66.5689	0.815924
69	USV	TRUE	0.954618	589.249	589.251	0.0016	77.9094	77.6868	78.3102	0.623441	0.249933	-389.651	1.00816	-58.5028	0.853838
70	USV	TRUE	0.940102	589.417	589.439	0.0224	75.8484	72.4937	78.357	5.86332	1.63656	-243.9	1.027	-59.7683	0.873355
71	USV	TRUE	0.811165	589.85	589.855	0.0044	76.2929	74.3855	76.4711	2.08556	0.712173	425.593	1.11204	-64.603	0.847686
72	USV	TRUE	0.829578	590.243	590.244	0.0016	70.9852	70.1302	71.1455	1.01532	0.428059	-623.441	1.08105	-67.619	0.840861
73	USV	TRUE	0.797192	590.413	590.426	0.0136	82.7564	81.9335	83.7947	1.86118	0.584466	-55.6635	1.04337	-66.1341	0.838335
74	USV	TRUE	0.62455	592.915	592.916	0.0016	78.9662	78.9662	78.9662	2.84217e-14	1.74047e-14	3.17764e-11	1	-59.7292	0.740395
75	USV	TRUE	0.923447	593.06	593.07	0.01	76.8253	75.8233	77.7456	1.92228	0.611528	-197.608	1.00347	-68.7925	0.775651
76	USV	TRUE	0.859414	593.28	593.535	0.255	78.9481	74.6883	81.1308	6.4425	2.44229	-5.10481	1.76442	-70.5397	0.536994
77	USV	TRUE	0.715506	593.281	593.285	0.0036	78.7696	76.7803	79.1126	2.33236	1.03756	-683.713	1.01675	-75.6601	0.694362
78	USV	TRUE	0.684292	593.521	593.53	0.0096	79.9353	78.2802	80.2915	2.01134	0.558221	-110.387	1.07709	-62.4736	0.861838
79	USV	TRUE	0.622295	595.432	595.436	0.004	75.8978	74.97	76.2392	1.26915	0.412579	-296.877	1.0258	-76.6031	0.609944
80	USV	TRUE	0.679949	597.801	597.803	0.0016	79.069	78.7217	79.5945	0.872818	0.347517	-545.511	1.00577	-66.6562	0.831487
