# Supplementary material for: Bazedoxifene reverses sexually dimorphic autistic-like abnormalities in biallelic MDGA1-mutant mice
Source: EMBO Mol Med. 2026 Mar 20;18(4):1358–98. doi: 10.1038/s44321-026-00402-y (PMC13084050; doi:10.1038/s44321-026-00402-y)
Supplement: Supplementary file 18 — Source data Fig. 4 [file 44321_2026_402_MOESM18_ESM.zip › Panel C/Batch2/P9/P9_homo_784.xlsx]

## Sheet: Sheet1
ID	Label	Accepted	Score	Begin Time (s)	End Time (s)	Call Length (s)	Principal Frequency (kHz)	Low Freq (kHz)	High Freq (kHz)	Delta Freq (kHz)	Frequency Standard Deviation (kHz)	Slope (kHz/s)	Sinuosity	Mean Power (dB/Hz)	Tonality
1	USV	TRUE	0.854744	2.70594	2.70874	0.0028	86.6559	85.3471	86.7714	1.42434	0.562641	-372.12	1.18287	-66.8327	0.646735
2	USV	TRUE	0.830573	2.98194	3.01714	0.0352	72.5519	71.445	86.3183	14.8733	6.67629	380.57	1.16298	-67.272	0.598711
3	USV	TRUE	0.79338	3.09031	3.09311	0.0028	92.3593	92.1886	94.4746	2.28595	0.829654	731.589	1.14378	-77.0382	0.477127
4	USV	TRUE	0.6634	3.45391	3.46391	0.01	74.4119	71.2248	75.3427	4.11783	1.42187	-295.856	1.1646	-69.7157	0.618664
5	USV	TRUE	0.923713	3.55511	3.58471	0.0296	73.0876	72.2458	74.9553	2.70942	1.00607	71.8064	1.01702	-64.3258	0.707769
6	USV	TRUE	0.942868	3.76751	3.77711	0.0096	75.2334	72.4409	76.8068	4.36597	1.32706	465.61	1.04333	-64.5799	0.782474
7	USV	TRUE	0.621398	3.87831	3.88031	0.002	73.5657	69.5	74.8259	5.32597	2.05725	-2454.96	1.30449	-58.75	0.789862
8	USV	TRUE	0.716281	3.95311	3.96631	0.0132	100.845	55.6265	115.268	59.6419	24.89	3932.58	1.82288	-69.0862	0.526773
9	USV	TRUE	0.660142	4.13108	4.15588	0.0248	78.4824	58.3878	98.3248	39.937	21.455	1631.43	1.00135	-67.7291	0.644812
10	USV	TRUE	0.751642	4.23108	4.23588	0.0048	68.8829	67.8361	72.3355	4.49942	1.79939	1007.79	1.01946	-72.229	0.48692
11	USV	TRUE	0.70889	4.29628	4.35548	0.0592	78.6852	63.4999	121.465	57.9652	16.6105	50.3452	12.2699	-89.1444	0.209082
12	USV	TRUE	0.713618	5.88585	5.89305	0.0072	63.1237	62.7638	63.5913	0.827499	0.308615	2.29792	1.09458	-72.5692	0.598173
13	USV	TRUE	0.765576	6.73462	6.73622	0.0016	75.9298	75.155	76.5265	1.37157	0.543759	857.232	1.00263	-72.2855	0.600753
14	USV	TRUE	0.961072	6.99182	6.99742	0.0056	83.1003	82.2173	84.4545	2.23719	0.76687	414.596	1.01393	-65.7779	0.717003
15	USV	TRUE	0.797578	7.16459	7.16659	0.002	76.7175	76.4414	77.6526	1.21126	0.461859	581.455	1.05019	-62.6828	0.751337
16	USV	TRUE	0.739591	7.25139	7.25939	0.008	72.5546	68.4663	76.2359	7.76957	3.66023	997.857	1.00304	-73.3108	0.599532
17	USV	TRUE	0.684141	7.32859	7.33139	0.0028	57.9755	56.1943	59.2224	3.02814	1.11981	1134.49	1.01162	-74.7408	0.543723
18	USV	TRUE	0.633935	7.42539	7.43099	0.0056	79.3476	67.0448	91.0902	24.0454	8.55188	-288.191	10.0671	-70.0188	0.521315
19	USV	TRUE	0.94649	7.62699	7.64339	0.0164	61.1634	60.2841	80.8996	20.6155	7.5233	1259.71	1.12875	-67.5496	0.675063
20	USV	TRUE	0.851605	8.05175	8.05775	0.006	57.436	56.9549	57.9829	1.02803	0.31317	158.007	1.00634	-63.3246	0.771559
21	USV	TRUE	0.686975	8.13935	8.14895	0.0096	112.22	109.395	114.788	5.39339	2.7875	576.454	1.00428	-79.764	0.445274
22	USV	TRUE	0.791604	8.22695	8.23055	0.0036	72.3111	71.5255	73.4796	1.95412	0.736576	509.06	1.04836	-66.3576	0.648372
23	USV	TRUE	0.7143	8.65015	8.65335	0.0032	70.8029	68.1599	71.9034	3.74355	1.43916	1152.88	1.00139	-79.9308	0.450618
24	USV	TRUE	0.706546	8.74735	8.74975	0.0024	57.9884	55.8508	59.3911	3.54026	1.28376	1475.11	1.00504	-67.1531	0.77869
25	USV	TRUE	0.854298	9.36372	9.37052	0.0068	86.3143	82.2263	86.8541	4.6278	1.97635	709.55	1.01282	-72.6759	0.57255
26	USV	TRUE	0.69207	9.45772	9.46012	0.0024	83.6607	81.924	83.965	2.04103	0.767083	807.134	1.12238	-76.9261	0.478143
27	USV	TRUE	0.648714	9.87772	9.87972	0.002	57.7445	56.1369	58.4704	2.33345	0.829605	1057.94	1.04478	-75.5079	0.569152
28	USV	TRUE	0.616163	10.3397	10.3417	0.002	75.0408	75.0408	75.0408	1.42109e-14	5.26953e-15	-1.24319e-12	1	-64.2739	0.723372
29	USV	TRUE	0.866406	11.7201	11.7229	0.0028	76.6771	76.4915	76.8626	0.371096	0.145223	-146.671	1.00266	-64.8329	0.716898
30	USV	TRUE	0.789123	11.8209	11.8249	0.004	76.7699	75.9477	84.2711	8.32332	3.24483	2143.57	1.04037	-74.9259	0.539807
31	USV	TRUE	0.722779	11.9689	11.9713	0.0024	90.4059	88.6692	91.2743	2.60509	0.955153	1085.46	1.01773	-74.7603	0.572903
32	USV	TRUE	0.669945	13.2228	13.2296	0.0068	91.4773	88.0159	97.5669	9.55109	3.85112	1456.57	1.04744	-77.5351	0.492686
33	USV	TRUE	0.66396	13.642	13.6456	0.0036	73.8035	71.7209	74.432	2.71109	1.11075	-759.679	1.00808	-64.7494	0.763724
34	USV	TRUE	0.760292	13.7408	13.744	0.0032	73.5111	71.4255	74.326	2.90051	0.982142	-904.913	1.00641	-73.436	0.53492
35	USV	TRUE	0.782093	13.9244	14.0108	0.0864	68.4826	53.0005	86.8889	33.8885	8.00648	-69.0732	5.55746	-88.6521	0.23112
36	USV	TRUE	0.612772	14.1524	14.164	0.0116	88.2144	86.5721	90.3737	3.80161	1.42371	-191.695	1.20049	-76.7373	0.503331
37	USV	TRUE	0.980946	15.0341	15.2891	0.255	83.5293	80.1347	84.3687	4.23404	2.06955	-2.06788	1.85126	-72.9785	0.447597
38	USV	TRUE	0.86049	15.0256	15.0388	0.0132	82.3138	75.155	89.1899	14.0349	6.34092	1208.82	1.0672	-71.3305	0.598087
39	USV	TRUE	0.908479	15.3879	15.3899	0.002	78.6241	78.1342	79.0872	0.952975	0.366077	488.574	1.00178	-64.5901	0.77496
40	USV	TRUE	0.788967	15.5643	15.5731	0.0088	77.4214	70.6107	81.7855	11.1749	3.79786	1279.96	1.0029	-64.2556	0.776117
41	USV	TRUE	0.928748	16.7115	16.7191	0.0076	78.2371	73.9992	84.1301	10.1309	3.51176	1437.17	1.23801	-62.6978	0.79443
42	USV	TRUE	0.7345	16.7903	16.7931	0.0028	75.1871	73.2203	76.6195	3.39924	1.12191	1132.73	1.01385	-59.7817	0.808397
43	USV	TRUE	0.931406	16.8891	16.8915	0.0024	83.7033	80.0369	84.6385	4.60159	1.62853	1168.95	2.02866	-58.1229	0.842531
44	USV	TRUE	0.861616	17.3303	17.3323	0.002	70.8192	69.697	71.3091	1.61204	0.648479	842.282	1.04192	-69.2472	0.702608
45	USV	TRUE	0.607102	21.3117	21.3165	0.0048	82.5414	81.0645	83.9071	2.8426	0.896526	-571.529	1.02255	-74.9639	0.536613
46	USV	TRUE	0.620795	21.3825	21.3841	0.0016	77.4803	76.75	79.9919	3.2419	1.34747	2026.18	1.03592	-80.3216	0.490383
47	USV	TRUE	0.883495	24.6713	24.7763	0.105	73.4732	73.467	74.7475	1.2805	0.666736	-12.4138	1.0176	-73.0487	0.433882
48	USV	TRUE	0.660718	25.1153	25.1169	0.0016	74.0535	73.8041	74.3029	0.498753	0.197149	311.721	1	-67.3432	0.713147
49	USV	TRUE	0.851595	25.204	25.2228	0.0188	70.4337	69.1096	71.9506	2.84103	0.9075	70.5634	1.11733	-63.0017	0.805215
50	USV	TRUE	0.657044	28.4335	28.4351	0.0016	78.7134	76.9055	79.2745	2.36908	0.980806	1480.67	1.04112	-74.1237	0.645813
51	USV	TRUE	0.642856	28.5255	28.5275	0.002	84.4174	84.0878	84.7469	0.659067	0.266714	353.708	1.00734	-75.8959	0.489778
52	USV	TRUE	0.645441	28.6159	28.6183	0.0024	76.4281	76.0942	76.4652	0.371096	0.138851	139.161	1.01913	-68.3409	0.651842
53	USV	TRUE	0.897583	28.8727	28.8747	0.002	77.2236	76.6937	78.3859	1.6922	0.701074	905.262	1.06823	-75.2317	0.577591
54	USV	TRUE	0.874146	29.1515	29.1583	0.0068	86.5437	84.2577	88.0948	3.83713	1.25481	581.69	1.02655	-74.3003	0.539567
55	USV	TRUE	0.676139	29.2283	29.2343	0.006	75.82	75.0559	77.5747	2.51874	0.780413	394.374	1.02614	-76.991	0.446231
56	USV	TRUE	0.701543	29.5879	29.5895	0.0016	76.6815	76.2362	77.4831	1.24688	0.499865	779.302	1.01315	-76.165	0.553365
57	USV	TRUE	0.659414	30.1395	30.1419	0.0024	75.776	74.622	77.1718	2.54981	1.0919	1046.82	1.00978	-78.8754	0.481024
58	USV	TRUE	0.84315	32.9006	32.9026	0.002	77.3142	76.4057	77.617	1.21126	0.457464	581.455	1.04041	-65.3015	0.734091
59	USV	TRUE	0.707503	32.9858	33.0834	0.0976	77.2115	73.1985	83.6526	10.4541	3.43871	-51.2886	1.09086	-68.6462	0.582752
60	USV	TRUE	0.607053	33.1666	33.1698	0.0032	76.319	75.985	76.5417	0.556644	0.196171	74.2192	1.09293	-72.3059	0.579366
61	USV	TRUE	0.761748	33.2574	33.2618	0.0044	70.6849	70.3437	74.8346	4.49091	2.20324	1042.35	1.01454	-68.8929	0.633738
