# Supplementary material for: Bazedoxifene reverses sexually dimorphic autistic-like abnormalities in biallelic MDGA1-mutant mice
Source: EMBO Mol Med. 2026 Mar 20;18(4):1358–98. doi: 10.1038/s44321-026-00402-y (PMC13084050; doi:10.1038/s44321-026-00402-y)
Supplement: Supplementary file 18 — Source data Fig. 4 [file 44321_2026_402_MOESM18_ESM.zip › Panel C/Batch2/P9/P9_homo_785.xlsx]

## Sheet: Sheet1
ID	Label	Accepted	Score	Begin Time (s)	End Time (s)	Call Length (s)	Principal Frequency (kHz)	Low Freq (kHz)	High Freq (kHz)	Delta Freq (kHz)	Frequency Standard Deviation (kHz)	Slope (kHz/s)	Sinuosity	Mean Power (dB/Hz)	Tonality
1	USV	TRUE	0.927917	0.304404	0.679404	0.375	81.2845	80.5485	97.996	17.4475	6.28843	16.188	1.7552	-74.3371	0.563479
2	USV	TRUE	0.686632	0.856004	0.862004	0.006	96.0406	93.2499	98.8312	5.58128	1.86543	-978.602	1.00309	-75.5898	0.607718
3	USV	TRUE	0.749377	1.06273	1.08873	0.026	99.7004	98.4429	100.136	1.69342	0.656713	14.4974	1.02796	-78.423	0.48139
4	USV	TRUE	0.874602	1.59113	1.60153	0.0104	100.82	99.8547	101.806	1.95157	0.752245	-201.828	1.04789	-67.6868	0.707612
5	USV	TRUE	0.872386	1.93673	1.94673	0.01	99.4434	98.9259	100.082	1.15579	0.333088	62.327	1.05303	-66.8236	0.721399
6	USV	TRUE	0.683714	3.01146	3.01346	0.002	99.7812	98.1247	99.9415	1.81689	0.685519	-683.241	1.27641	-68.9629	0.742605
7	USV	TRUE	0.955003	3.15619	3.16499	0.0088	100.116	97.5186	100.68	3.16174	0.960149	181.844	1.24703	-64.6298	0.786066
8	USV	TRUE	0.888774	3.32739	3.34099	0.0136	97.3342	96.3765	104.373	7.99624	3.21322	354.896	1.33592	-71.9224	0.630169
9	USV	TRUE	0.687282	5.26404	5.27084	0.0068	93.2986	91.3058	93.6956	2.38986	0.720325	-246.9	1.19567	-73.701	0.592039
10	USV	TRUE	0.772225	9.07215	9.07935	0.0072	96.54	95.0705	97.5568	2.48634	0.776193	343.231	1.00563	-69.6287	0.643921
11	USV	TRUE	0.727363	9.42335	9.42975	0.0064	96.8782	95.9859	97.3384	1.35256	0.429612	137.152	1.07234	-68.7352	0.702244
12	USV	TRUE	0.774212	12.8843	12.8859	0.0016	106.227	103.449	107.937	4.48878	1.79186	-2805.49	1.00261	-75.0065	0.665486
13	USV	TRUE	0.634998	13.2267	13.2435	0.0168	84.5315	81.1163	88.113	6.99673	2.68281	-357.574	1.07062	-73.1849	0.641204
14	USV	TRUE	0.649492	13.4119	13.4231	0.0112	96.1963	93.325	97.0931	3.76809	1.29595	-263.195	1.10409	-78.8117	0.444943
15	USV	TRUE	0.844649	14.2934	14.3242	0.0308	100.321	95.7095	101.828	6.11884	1.97099	-142.627	1.11195	-65.9892	0.652707
16	USV	TRUE	0.944259	14.2926	14.3238	0.0312	100.195	94.3826	102.469	8.08645	2.42578	-185.371	1.2649	-64.8751	0.787798
17	USV	TRUE	0.961818	14.5042	14.5086	0.0044	92.6128	92.2788	92.8948	0.616019	0.218366	50.604	1.08112	-61.5889	0.766303
18	USV	TRUE	0.817632	14.6594	14.6634	0.004	94.4049	93.5588	94.4346	0.875787	0.279135	-158.222	1.06223	-67.7665	0.660631
19	USV	TRUE	0.92201	14.803	14.8078	0.0048	105.351	104.065	107.393	3.32732	1.466	-634.754	1.10259	-71.8397	0.699382
20	USV	TRUE	0.712587	15.5705	15.5725	0.002	111.82	107.519	112.007	4.48878	1.76873	-1834.06	1.22227	-78.913	0.500701
21	USV	TRUE	0.820854	15.9173	15.9197	0.0024	75.0913	74.6237	75.3585	0.73477	0.267807	-306.154	1.00557	-68.5637	0.707816
22	USV	TRUE	0.729626	16.0972	16.1084	0.0112	106.406	105.101	107.31	2.20846	0.782313	-174.771	1.06251	-77.3668	0.489795
23	USV	TRUE	0.646923	28.3232	28.3664	0.0432	61.4653	32.8761	82.6475	49.7714	11.7551	117.304	14.3132	-96.204	0.156836
24	USV	TRUE	0.657852	29.7455	29.7491	0.0036	81.3467	79.699	82.1334	2.43439	0.842091	-681.467	1.02326	-75.7613	0.610935
25	USV	TRUE	0.791961	35.7455	35.7487	0.0032	90.4195	88.5343	91.043	2.50861	0.863817	754.562	1.04283	-74.4585	0.603425
26	USV	TRUE	0.634325	49.2736	49.2792	0.0056	87.3279	81.6163	91.7478	10.1315	4.44255	-2133.71	1.15447	-72.3341	0.629424
27	USV	TRUE	0.66169	61.9776	61.9864	0.0088	94.9077	92.5703	95.0499	2.47962	0.880425	212.873	1.08873	-79.2055	0.434077
28	USV	TRUE	0.634356	68.5955	68.6339	0.0384	117.67	113.158	124.409	11.2516	2.72529	84.9925	3.96308	-99.1082	0.141427
29	USV	TRUE	0.738446	81.7265	81.7593	0.0328	96.4801	87.6987	97.0951	9.3964	4.64366	272.374	1.02305	-74.3926	0.593613
30	USV	TRUE	0.706398	99.4736	99.4752	0.0016	83.73	83.0531	84.0506	0.997506	0.403004	-623.441	1.0194	-72.7745	0.644606
31	USV	TRUE	0.659136	99.618	99.62	0.002	98.5996	97.6466	99.8821	2.23548	0.86828	1154	1.00701	-79.944	0.492103
32	USV	TRUE	0.692522	115.594	115.596	0.002	59.4035	57.3862	60.2719	2.88564	0.975583	608.173	1.88268	-58.3818	0.727597
33	USV	TRUE	0.706328	116.222	116.261	0.0384	40.2832	29.0761	50.6739	21.5978	4.84218	-173.719	6.32552	-95.2127	0.162252
34	USV	TRUE	0.759846	119.554	119.563	0.0092	75.5521	73.2152	76.0578	2.8426	0.931193	-316.15	1.03669	-70.7032	0.583832
35	USV	TRUE	0.735503	121.342	121.344	0.0016	91.2715	91.0488	91.6723	0.623441	0.249933	-389.651	1.00816	-78.471	0.464378
36	USV	TRUE	0.645152	121.498	121.503	0.0048	89.6085	86.884	91.3752	4.49118	1.45333	-809.495	1.04991	-78.2947	0.450959
37	USV	TRUE	0.6465	121.664	121.667	0.0032	97.0724	96.7162	97.6365	0.920318	0.293411	261.313	1.01297	-76.41	0.490607
38	USV	TRUE	0.92582	124.621	124.624	0.0032	100.516	99.759	100.805	1.04649	0.343976	153.077	1.21227	-67.7753	0.709329
39	USV	TRUE	0.807958	135.548	135.567	0.0184	99.5258	94.9189	99.9101	4.99125	2.14523	-292.346	1.0132	-75.3092	0.478092
40	USV	TRUE	0.859212	135.711	135.714	0.0028	88.1508	85.5902	88.9746	3.3844	1.22689	-1198.11	1.0482	-74.068	0.586848
41	USV	TRUE	0.743989	138.967	138.973	0.0056	96.0424	95.04	96.4934	1.45339	0.572633	2.63507e-12	1.33983	-73.5919	0.625278
42	USV	TRUE	0.799933	139.227	139.23	0.0032	97.1002	96.604	97.6868	1.08283	0.410817	175.782	1.24684	-75.2447	0.640155
43	USV	TRUE	0.834853	139.348	139.366	0.0176	94.0481	92.3338	94.9937	2.65994	0.810548	-7.91801	1.10387	-74.958	0.540557
44	USV	TRUE	0.699259	140.269	140.273	0.004	97.5325	96.8596	99.1112	2.25165	1.04709	552.151	1.00921	-78.8197	0.473974
45	USV	TRUE	0.635181	140.479	140.484	0.0052	91.6143	90.7088	91.9705	1.26173	0.383853	136.286	1.11112	-74.4653	0.553188
46	USV	TRUE	0.645607	150.067	150.07	0.0024	97.8808	95.8101	100.219	4.40862	1.58826	1836.93	1.00031	-83.0369	0.489415
47	USV	TRUE	0.961624	157.647	157.653	0.0064	97.9402	95.9215	99.0758	3.15432	0.991917	485.199	1.01506	-67.7246	0.726002
48	USV	TRUE	0.843828	160.115	160.122	0.0072	101.399	99.6621	103.096	3.43387	1.03533	511.817	1.02125	-73.63	0.593139
49	USV	TRUE	0.716131	165.971	165.972	0.0016	103.624	103.375	103.696	0.320627	0.129065	155.86	1.04572	-70.947	0.697151
50	USV	TRUE	0.636776	172.323	172.325	0.002	95.6967	94.5433	101.063	6.51942	2.47991	-3030.05	1.02129	-82.1464	0.438873
51	USV	TRUE	0.755397	172.477	172.481	0.0036	84.3174	80.5768	94.7317	14.155	5.76901	-3955.38	1.00057	-74.5012	0.581708
52	USV	TRUE	0.735331	172.683	172.685	0.0016	83.0957	81.9735	83.2827	1.30923	0.530841	-701.372	1.21969	-72.6074	0.593598
53	USV	TRUE	0.762754	172.823	172.841	0.018	100.549	98.6678	101.783	3.11537	0.904804	109.465	1.07828	-79.9815	0.457987
54	USV	TRUE	0.604805	172.86	172.9	0.04	38.591	28.7495	44.4988	15.7493	3.69692	-90.7458	5.05797	-98.0834	0.142682
55	USV	TRUE	0.601117	172.986	173.031	0.0448	95.4705	84.3896	107.479	23.0896	4.98105	-13.9408	3.81579	-94.3554	0.18565
56	USV	TRUE	0.964094	175.166	175.187	0.0208	95.6239	94.518	100.678	6.16016	2.05022	-293.882	1.04256	-72.2917	0.535141
57	USV	TRUE	0.750584	175.331	175.343	0.0116	107.211	101.801	107.465	5.66474	1.77028	-277.742	1.29962	-77.5024	0.494319
58	USV	TRUE	0.605986	175.5	175.501	0.0016	99.259	98.7335	99.6063	0.872818	0.347517	-545.511	1.00577	-68.6485	0.706949
59	USV	TRUE	0.789577	175.773	175.8	0.0264	96.6318	93.2693	103.676	10.4064	4.1395	268.348	1.17624	-77.1244	0.49209
60	USV	TRUE	0.990308	175.919	175.972	0.0532	103.212	95.375	104.949	9.57354	2.85844	-105.005	1.10859	-72.2281	0.595521
61	USV	TRUE	0.869571	176.125	176.126	0.0016	98.3791	97.7556	99.0025	1.24688	0.492874	-779.302	1	-75.9989	0.533621
62	USV	TRUE	0.632242	176.284	176.286	0.0016	105.922	105.174	106.136	0.961881	0.387194	-467.581	1.24253	-79.7556	0.48577
63	USV	TRUE	0.734233	176.422	176.432	0.0096	106.077	104.497	107.419	2.9226	0.917847	-3.28648	1.28843	-75.5605	0.606656
64	USV	TRUE	0.641697	176.702	176.71	0.008	105.658	104.168	107.109	2.9412	1.11038	262.498	1.14643	-76.4291	0.58341
65	USV	TRUE	0.621562	176.984	176.987	0.0028	107.193	102.951	108.859	5.90785	2.05108	-1563.9	1.89237	-76.6061	0.609217
66	USV	TRUE	0.623421	183.222	183.224	0.0016	96.2095	96.2095	96.2095	1.42109e-14	4.35117e-15	7.05593e-12	1	-74.2612	0.578994
67	USV	TRUE	0.928104	183.391	183.394	0.0032	104.464	100.649	104.724	4.07463	1.44743	1156.58	1.16442	-73.4929	0.672263
68	USV	TRUE	0.863121	198.38	198.382	0.002	91.6046	90.3043	96.1913	5.88707	2.27108	-2724.69	1.26436	-66.2927	0.739595
69	USV	TRUE	0.630525	198.559	198.582	0.0228	75.9325	75.1751	77.0301	1.85495	0.564776	-38.8196	1.02011	-72.4039	0.581228
70	USV	TRUE	0.874183	198.782	198.787	0.0044	74.9259	74.4583	75.0966	0.638285	0.197049	-31.6599	1.05872	-71.5845	0.608411
71	USV	TRUE	0.786848	198.985	198.996	0.0108	76.4544	74.623	76.8225	2.1995	0.618863	-92.1618	1.11535	-74.9698	0.581361
72	USV	TRUE	0.666247	199.145	199.173	0.028	92.9425	91.2245	93.4769	2.2524	0.831564	-71.9621	1.01231	-71.5234	0.589904
73	USV	TRUE	0.821999	199.211	199.213	0.0016	76.482	76.2326	76.5533	0.320627	0.129065	-155.86	1.04572	-71.1199	0.629728
74	USV	TRUE	0.610694	199.37	199.432	0.0624	82.4014	70.4595	98.1061	27.6467	8.54946	-381.137	2.26289	-85.3312	0.263897
75	USV	TRUE	0.756325	218.128	218.135	0.0068	96.4037	94.7653	97.3157	2.55038	0.826166	-353.351	1.00414	-67.7459	0.704304
76	USV	TRUE	0.864271	243.296	243.3	0.004	97.6124	97.1745	98.5253	1.35079	0.458279	-338.203	1.01405	-69.8693	0.633477
77	USV	TRUE	0.72027	281.282	281.321	0.0384	48.7398	34.2374	62.9453	28.708	6.73165	-111.398	9.45476	-97.2427	0.14794
78	USV	TRUE	0.912016	496.728	496.742	0.0132	90.586	88.9644	90.9491	1.98468	0.560286	-151.387	1.01396	-75.8955	0.489584
79	USV	TRUE	0.836956	517.203	517.211	0.0076	91.6622	91.0891	92.9372	1.84806	0.605832	-241.63	1.00563	-74.374	0.488851
