# Supplementary material for: Bazedoxifene reverses sexually dimorphic autistic-like abnormalities in biallelic MDGA1-mutant mice
Source: EMBO Mol Med. 2026 Mar 20;18(4):1358–98. doi: 10.1038/s44321-026-00402-y (PMC13084050; doi:10.1038/s44321-026-00402-y)
Supplement: Supplementary file 18 — Source data Fig. 4 [file 44321_2026_402_MOESM18_ESM.zip › Panel C/Batch2/P9/P9_homo_786.xlsx]

## Sheet: Sheet1
ID	Label	Accepted	Score	Begin Time (s)	End Time (s)	Call Length (s)	Principal Frequency (kHz)	Low Freq (kHz)	High Freq (kHz)	Delta Freq (kHz)	Frequency Standard Deviation (kHz)	Slope (kHz/s)	Sinuosity	Mean Power (dB/Hz)	Tonality
1	USV	TRUE	0.823958	12.4347	12.4383	0.0036	63.3356	63.0313	63.4321	0.400784	0.148306	-4.94795	1.05473	-63.3726	0.854014
2	USV	TRUE	0.65369	110.013	110.055	0.0416	44.1181	34.3806	54.9541	20.5736	4.42156	-30.9076	5.28994	-101.817	0.159504
3	USV	TRUE	0.680527	391.801	391.847	0.0464	35.9488	28.6011	46.1836	17.5825	4.20001	4.60652	6.31381	-102.811	0.154662
4	USV	TRUE	0.602208	406.32	406.361	0.0416	81.0592	38.6058	107.392	68.7864	14.5779	94.7222	19.5937	-99.8584	0.156845
5	USV	TRUE	0.652503	411.478	411.518	0.04	35.9933	27.4136	44.7363	17.3228	3.61371	39.9063	4.94851	-102.616	0.150132
6	USV	TRUE	0.612575	464.744	464.784	0.04	35.7261	30.1151	41.7601	11.645	2.99315	-45.5262	2.89015	-102.858	0.15416
7	USV	TRUE	0.661958	546.329	546.364	0.0352	41.2183	29.5511	58.5262	28.9752	6.78891	-178.082	7.22817	-98.1182	0.163233
8	USV	TRUE	0.820625	565.56	565.624	0.064	62.3708	54.986	74.3349	19.3489	7.00554	-255.825	1.0255	-40.7406	0.930692
9	USV	TRUE	0.657879	566.268	566.269	0.0016	66.1876	66.0896	66.4637	0.374065	0.153618	233.791	1.01068	-49.9579	0.918037
10	USV	TRUE	0.654453	569.588	569.63	0.0416	49.5806	36.9189	58.962	22.0431	4.96376	90.6562	5.7972	-99.724	0.184284
11	USV	TRUE	0.854119	584.286	584.288	0.0016	74.4396	73.638	74.8849	1.24688	0.499865	-779.302	1.01315	-75.8656	0.623659
12	USV	TRUE	0.815717	584.491	584.5	0.0096	67.9538	67.5803	68.2569	0.676635	0.247038	-74.0303	1.0021	-47.9774	0.923744
13	USV	TRUE	0.9577	584.955	585.029	0.0736	73.5527	58.3852	75.4948	17.1096	7.41521	-223.561	1.04228	-51.0107	0.885402
14	USV	TRUE	0.788417	585.249	585.252	0.0024	64.77	63.8348	65.0372	1.20235	0.454619	500.98	1.04207	-39.3876	0.934782
15	USV	TRUE	0.738273	585.425	585.429	0.0036	72.6688	72.013	74.1378	2.12482	0.861068	591.484	1.00043	-56.5273	0.632763
16	USV	TRUE	0.723155	585.85	585.917	0.0676	74.0141	60.0095	76.6915	16.682	5.78555	-274.557	1.05178	-46.8472	0.921209
17	USV	TRUE	0.651429	586.067	586.075	0.0088	76.7693	72.4275	78.6768	6.24926	1.57188	-523.55	1.15104	-53.6747	0.663159
18	USV	TRUE	0.895432	586.591	586.593	0.002	62.7567	62.7567	62.7567	2.13163e-14	7.78361e-15	-1.01506e-12	1	-49.965	0.914478
19	USV	TRUE	0.951302	586.771	586.815	0.0444	69.3298	59.1942	71.188	11.9938	4.95213	-233.633	1.02708	-45.1928	0.938841
20	USV	TRUE	0.700104	587.186	587.188	0.0016	74.2904	74.2904	74.2904	2.84217e-14	1.28095e-14	1.12377e-11	1	-57.9499	0.79336
21	USV	TRUE	0.793692	587.477	587.479	0.002	72.937	72.937	72.937	1.42109e-14	4.20363e-15	-1.24319e-12	1	-57.0814	0.867505
22	USV	TRUE	0.668432	589.737	589.854	0.1168	68.6498	21.283	91.4944	70.2114	16.026	1.92077	18.6043	-98.3648	0.180708
23	USV	TRUE	0.690106	590.15	590.154	0.0036	68.4197	66.5865	70.6388	4.05237	1.18288	-947.082	1.06225	-46.8937	0.938906
24	USV	TRUE	0.804929	590.899	590.906	0.0072	69.982	68.127	71.3288	3.20186	0.989553	-204.232	1.32435	-34.3861	0.924426
25	USV	TRUE	0.624522	592.029	592.031	0.002	100.694	100.391	100.792	0.400784	0.153333	176.854	1.03234	-60.4577	0.837058
26	USV	TRUE	0.987575	592.471	592.483	0.0112	71.3734	67.6624	73.3476	5.68519	1.66738	-482.123	1.01987	-38.1996	0.936279
27	USV	TRUE	0.883865	592.718	592.729	0.0112	73.9651	73.4307	76.2956	2.86486	0.75059	-130.852	1.17432	-44.884	0.882907
28	USV	TRUE	0.781839	592.796	592.798	0.002	100.08	98.9761	100.187	1.21126	0.457013	455.494	1.21742	-65.8352	0.785173
29	USV	TRUE	0.820154	598.355	598.357	0.0024	91.8441	89.6398	92.5121	2.87228	1.08233	-1196.78	1.05068	-63.3501	0.875245
30	USV	TRUE	0.890933	598.536	598.554	0.0176	71.3806	66.074	73.9041	7.83013	2.43153	-447.533	1.08751	-53.1067	0.883321
31	USV	TRUE	0.701692	599.071	599.073	0.0024	69.8551	68.3187	70.1445	1.82579	0.66822	-640.141	1.23528	-59.5607	0.879107
32	USV	TRUE	0.745295	599.757	599.759	0.002	81.8102	81.8102	81.8102	4.26326e-14	1.49045e-14	8.24608e-12	1	-78.7335	0.499925
33	USV	TRUE	0.995914	599.945	599.985	0.04	63.4136	62.9823	73.2211	10.2388	4.10349	-251.875	1.01387	-50.6481	0.897293
