# Supplementary material for: Bazedoxifene reverses sexually dimorphic autistic-like abnormalities in biallelic MDGA1-mutant mice
Source: EMBO Mol Med. 2026 Mar 20;18(4):1358–98. doi: 10.1038/s44321-026-00402-y (PMC13084050; doi:10.1038/s44321-026-00402-y)
Supplement: Supplementary file 18 — Source data Fig. 4 [file 44321_2026_402_MOESM18_ESM.zip › Panel C/Batch2/P9/P9_homo_787.xlsx]

## Sheet: Sheet1
ID	Label	Accepted	Score	Begin Time (s)	End Time (s)	Call Length (s)	Principal Frequency (kHz)	Low Freq (kHz)	High Freq (kHz)	Delta Freq (kHz)	Frequency Standard Deviation (kHz)	Slope (kHz/s)	Sinuosity	Mean Power (dB/Hz)	Tonality
1	USV	TRUE	0.60779	37.8987	37.9027	0.004	74.4567	73.8302	76.9968	3.16667	1.33399	799.753	1.00891	-75.6396	0.52994
2	USV	TRUE	0.675199	39.1569	39.1589	0.002	82.0553	80.8529	82.9815	2.12861	0.773376	1028.04	1.00534	-75.2733	0.586182
3	USV	TRUE	0.799159	40.0441	40.0469	0.0028	72.3168	70.0136	72.5683	2.5547	1.09174	941.176	1.06728	-72.5311	0.499945
4	USV	TRUE	0.790865	40.2501	40.2521	0.002	71.212	70.1299	72.3475	2.21767	0.848662	-1133.01	1.00148	-72.2483	0.617267
5	USV	TRUE	0.978167	40.3365	40.3409	0.0044	79.1839	79.1706	79.4917	0.321117	0.10883	-65.5011	1.0039	-64.9688	0.662958
6	USV	TRUE	0.625169	41.18	41.182	0.002	71.3571	71.1389	71.5486	0.40969	0.159561	62.9803	1.1266	-71.9417	0.626268
7	USV	TRUE	0.916966	41.2868	41.2884	0.0016	82.0005	81.4216	82.0896	0.667973	0.276311	389.651	1.07279	-65.784	0.738134
8	USV	TRUE	0.76412	41.4416	41.446	0.0044	72.7087	70.591	75.1548	4.56378	1.6335	995.998	1.0139	-69.0462	0.655351
9	USV	TRUE	0.639361	43.1979	43.2055	0.0076	67.9695	67.6477	68.3108	0.663085	0.221607	-44.1879	1.02764	-75.2613	0.496417
10	USV	TRUE	0.731877	43.2759	43.2971	0.0212	68.8242	68.1836	69.7436	1.55997	0.610152	53.0857	1.0163	-77.8421	0.494504
11	USV	TRUE	0.794411	43.3915	43.3967	0.0052	70.9335	69.6776	74.0864	4.40885	1.5192	-790.476	1.01881	-70.676	0.610839
12	USV	TRUE	0.802629	44.1694	44.1714	0.002	81.9108	80.5749	83.5496	2.97471	1.05115	-1390.66	1.01176	-74.982	0.630157
13	USV	TRUE	0.885736	44.8458	44.8478	0.002	71.4045	70.9548	72.1838	1.22907	0.457432	602.448	1.01262	-73.5386	0.655007
14	USV	TRUE	0.842581	45.9473	45.9561	0.0088	67.0971	65.8731	70.3224	4.44929	1.61875	480.215	1.00846	-65.3927	0.77544
15	USV	TRUE	0.923672	46.1205	46.1237	0.0032	74.238	72.1228	75.8782	3.75549	1.25638	1144.21	1.00598	-58.093	0.86706
16	USV	TRUE	0.909514	46.2069	46.2269	0.02	75.7764	75.0497	78.8497	3.80002	1.35601	-181.537	1.14947	-67.7399	0.700964
17	USV	TRUE	0.809318	46.4885	46.4901	0.0016	70.1427	69.8755	71.1224	1.24688	0.520276	779.302	1.05662	-74.184	0.599725
18	USV	TRUE	0.758923	46.8849	46.8873	0.0024	67.7572	65.9537	68.7592	2.80549	1.02374	-1168.95	1.01218	-67.0952	0.676946
19	USV	TRUE	0.778256	47.3844	47.386	0.0016	72.7525	72.4764	72.8505	0.374065	0.153618	233.791	1.01068	-72.6811	0.573101
20	USV	TRUE	0.667378	47.4696	47.4716	0.002	69.8533	69.4169	72.5252	3.1083	1.1974	1339.76	1.26343	-76.4932	0.515291
21	USV	TRUE	0.983425	48.7579	48.7603	0.0024	70.1949	69.7273	71.3304	1.60314	0.593661	667.973	1.02861	-57.1313	0.863336
22	USV	TRUE	0.879713	51.0698	51.0726	0.0028	81.5045	81.1186	82.4248	1.30626	0.483866	480.658	1.02526	-63.5333	0.663857
23	USV	TRUE	0.714309	51.3613	51.3633	0.002	71.4181	70.9684	72.1974	1.22907	0.457432	602.448	1.01262	-62.717	0.707408
24	USV	TRUE	0.695275	51.8625	51.8681	0.0056	76.6908	70.1484	80.1447	9.99635	3.97145	1836.69	1.0017	-75.6078	0.606555
25	USV	TRUE	0.916922	61.8266	61.8282	0.0016	68.9793	67.9284	69.674	1.74564	0.695034	1091.02	1.00602	-65.1121	0.758928
26	USV	TRUE	0.923088	61.9274	61.9334	0.006	68.0668	67.2449	68.8887	1.6438	0.849058	295.006	1.00551	-64.1491	0.761006
27	USV	TRUE	0.896093	62.0306	62.033	0.0024	68.2723	68.0051	68.8735	0.868365	0.320263	-361.819	1.01396	-61.3691	0.773083
28	USV	TRUE	0.989069	62.159	62.1666	0.0076	62.0686	59.4858	64.1616	4.67581	1.45572	612.141	1.0106	-65.0837	0.779876
29	USV	TRUE	0.956572	62.271	62.2738	0.0028	58.3037	57.2201	59.9217	2.70158	0.928327	940.11	1.00733	-70.0051	0.672151
30	USV	TRUE	0.95982	62.3766	62.3806	0.004	63.5604	63.3229	63.5901	0.267189	0.0771893	-37.2783	1.01078	-69.6826	0.635418
31	USV	TRUE	0.930485	62.5078	62.5182	0.0104	55.0653	54.0039	55.6293	1.6254	0.572597	-175.093	1.01654	-64.3472	0.701119
32	USV	TRUE	0.892608	62.599	62.6018	0.0028	69.4855	68.8769	69.8269	0.950006	0.340271	-342.822	1.00711	-59.9184	0.805466
33	USV	TRUE	0.969643	62.6974	62.7014	0.004	62.6586	62.4006	63.8595	1.45884	0.61702	369.2	1.00737	-68.9481	0.702376
34	USV	TRUE	0.983236	62.7846	62.799	0.0144	66.6341	52.8059	68.1603	15.3544	6.20421	1023.81	1.04039	-72.1125	0.644923
35	USV	TRUE	0.622787	62.8926	62.8994	0.0068	60.0049	59.0475	60.376	1.32852	0.403185	175.284	1.01952	-76.0295	0.495728
36	USV	TRUE	0.942232	62.995	62.997	0.002	69.6123	69.2828	69.9419	0.659067	0.266714	353.708	1.00734	-63.9752	0.783277
37	USV	TRUE	0.769493	63.2977	63.3057	0.008	70.918	70.1674	74.4092	4.24179	1.97749	527.567	1.00904	-79.6504	0.442934
38	USV	TRUE	0.891653	63.4069	63.4093	0.0024	70.4135	70.1463	71.0147	0.868365	0.320263	-361.819	1.01396	-59.7291	0.837839
39	USV	TRUE	0.883357	63.5101	63.5121	0.002	60.2359	60.0177	60.7391	0.721411	0.294569	374.701	1.0422	-72.2684	0.612723
40	USV	TRUE	0.891708	63.6361	63.6377	0.0016	70.0538	69.4838	70.98	1.49626	0.597287	-935.162	1.00886	-67.8256	0.778113
41	USV	TRUE	0.692407	67.0159	67.0275	0.0116	98.222	70.9019	98.8573	27.9554	13.8884	-2439.78	1.00946	-69.8848	0.651299
42	USV	TRUE	0.852203	70.8064	70.8088	0.0024	90.7754	88.9051	92.5121	3.60705	1.29898	1502.94	1.00015	-73.3461	0.645331
43	USV	TRUE	0.669533	70.9228	70.9248	0.002	62.8809	60.8948	63.1214	2.22658	0.868105	-1007.05	1.15639	-72.5588	0.562352
44	USV	TRUE	0.951502	71.0056	71.0072	0.0016	68.8741	68.5267	69.3996	0.872818	0.347517	545.511	1.00577	-63.2425	0.78666
45	USV	TRUE	0.976914	71.1076	71.1244	0.0168	68.7585	67.5795	71.3734	3.79389	1.24068	39.1698	1.18371	-66.1564	0.709721
46	USV	TRUE	0.974957	71.1956	71.2112	0.0156	67.3581	60.6709	71.3956	10.7247	3.51663	732.102	1.04887	-66.2125	0.720754
47	USV	TRUE	0.668348	103.279	103.287	0.008	72.8273	71.3228	73.8786	2.55579	0.826955	-83.1985	1.25907	-79.9767	0.407048
48	USV	TRUE	0.702301	106.762	106.772	0.01	71.4973	71.1095	72.4905	1.38102	0.401028	45.7286	1.06993	-78.7016	0.497544
49	USV	TRUE	0.62149	107.14	107.143	0.0036	89.6583	89.5892	90.6415	1.05237	0.474234	305.208	1.02526	-72.4894	0.522741
50	USV	TRUE	0.850048	107.523	107.534	0.0116	78.3996	71.5767	78.7032	7.12651	2.34295	576.212	1.11808	-75.5952	0.491926
51	USV	TRUE	0.911648	112.916	112.92	0.0032	66.8141	64.8102	67.7641	2.95392	1.01389	907.639	1.01866	-60.7377	0.852827
52	USV	TRUE	0.700579	113.112	113.113	0.0016	70.2774	69.93	70.8029	0.872818	0.347517	545.511	1.00577	-66.7371	0.65838
53	USV	TRUE	0.950678	113.276	113.279	0.0028	78.2527	77.414	78.6906	1.27657	0.460996	462.987	1.0132	-69.8774	0.658861
54	USV	TRUE	0.911813	113.807	113.822	0.0156	55.8867	51.0475	57.8876	6.84012	2.77455	-390.081	1.06513	-68.2474	0.695466
55	USV	TRUE	0.810418	113.899	113.903	0.004	70.1427	68.599	71.1373	2.5383	0.860408	644.189	1.0071	-53.1748	0.878355
56	USV	TRUE	0.941487	113.99	114.003	0.0128	67.9472	64.2436	69.246	5.00238	1.65192	303.759	1.21883	-54.2486	0.85994
57	USV	TRUE	0.976832	114.077	114.109	0.0324	66.3482	57.0097	72.4056	15.3959	4.12597	-39.1956	1.48488	-54.0337	0.86683
58	USV	TRUE	0.988538	114.181	114.193	0.0128	66.485	60.8761	70.3761	9.50006	3.41627	854.297	1.07544	-55.7493	0.853861
59	USV	TRUE	0.871273	114.272	114.321	0.0484	67.388	54.3477	69.0208	14.6731	4.30823	-283.888	1.13405	-48.1788	0.865982
60	USV	TRUE	0.997711	114.42	114.422	0.0016	60.2984	59.773	60.6458	0.872818	0.347517	545.511	1.00577	-50.9746	0.916479
61	USV	TRUE	0.943364	114.651	114.658	0.0072	67.7122	65.8716	68.7587	2.88713	0.795218	-343.817	1.02097	-50.1798	0.849029
62	USV	TRUE	0.957802	114.732	114.769	0.0376	63.3083	57.7789	68.2981	10.5191	3.19604	-254.185	1.17435	-54.0034	0.857102
63	USV	TRUE	0.831444	114.846	114.859	0.0136	68.4448	66.9085	68.9699	2.06145	0.494558	73.902	1.07721	-45.4942	0.922964
64	USV	TRUE	0.969477	131.715	131.727	0.0116	59.6436	58.4894	66.724	8.23461	3.84955	711.682	1.00186	-62.781	0.832213
65	USV	TRUE	0.961937	131.809	131.832	0.0232	73.7429	71.5545	74.3781	2.82363	0.959568	97.6861	1.0283	-68.1501	0.706185
66	USV	TRUE	0.953349	131.905	131.913	0.008	71.1056	70.252	71.8552	1.60314	0.470423	188.175	1.00709	-55.8578	0.852159
67	USV	TRUE	0.941968	132.101	132.113	0.0116	68.5329	65.3781	70.5066	5.12843	1.99693	410.216	1.02137	-64.0477	0.777672
68	USV	TRUE	0.713042	132.572	132.575	0.0024	51.989	51.321	52.7905	1.46954	0.529823	612.309	1.00127	-71.2362	0.65402
69	USV	TRUE	0.986661	132.864	132.878	0.014	71.3291	69.6146	73.2192	3.60456	1.08594	-189.243	1.08751	-53.2741	0.846751
70	USV	TRUE	0.84215	133.001	133.003	0.0016	60.558	60.0325	60.9054	0.872818	0.347517	545.511	1.00577	-67.1869	0.75904
71	USV	TRUE	0.920516	133.096	133.109	0.0124	69.6123	68.6623	70.078	1.41564	0.423956	42.9615	1.04195	-58.6767	0.843034
72	USV	TRUE	0.985677	133.183	133.197	0.014	65.4073	62.4906	69.0223	6.53172	1.84938	434.903	1.01793	-71.576	0.63819
73	USV	TRUE	0.995757	133.277	133.315	0.0384	60.9159	59.4835	71.3282	11.8447	5.18249	-155.615	1.30202	-64.0028	0.712834
74	USV	TRUE	0.957287	133.502	133.509	0.0072	74.9534	73.0162	75.1612	2.14494	0.632961	248.439	1.05839	-65.7173	0.729703
75	USV	TRUE	0.883026	133.6	133.607	0.0068	60.4406	56.7689	62.4427	5.67385	2.2799	914.1	1.06396	-65.8129	0.705997
76	USV	TRUE	0.979799	133.872	133.887	0.0144	76.8031	70.0732	78.2353	8.1621	3.57245	663.914	1.03568	-68.0992	0.70062
77	USV	TRUE	0.888395	148.471	148.487	0.0164	75.1465	70.5033	76.1411	5.63774	2.06085	332.321	1.0106	-76.2504	0.502192
78	USV	TRUE	0.906888	148.587	148.597	0.01	66.6116	63.3629	67.6698	4.30693	1.73013	480.864	1.02376	-64.0385	0.777519
79	USV	TRUE	0.7376	148.682	148.685	0.0028	69.4675	68.2132	70.321	2.10783	0.725222	735.124	1.00644	-71.3099	0.662088
80	USV	TRUE	0.952489	148.888	148.891	0.0028	66.6454	65.5618	67.3282	1.76642	0.675634	680.343	1.02289	-65.2215	0.780294
81	USV	TRUE	0.928372	148.982	148.994	0.0124	67.7223	65.3482	69.8289	4.48067	1.49906	-384.732	1.06555	-65.6806	0.724601
82	USV	TRUE	0.961266	149.078	149.081	0.0024	66.968	65.9661	67.636	1.66993	0.605239	695.805	1.00647	-65.4394	0.748316
83	USV	TRUE	0.600701	149.541	149.546	0.0052	66.7471	65.2351	88.5242	23.2891	10.1898	-5178.79	1.1445	-75.4484	0.44841
84	USV	TRUE	0.707449	149.648	149.655	0.0068	63.1336	61.9832	67.5979	5.61476	1.64222	-808.857	1.00556	-70.1338	0.698557
85	USV	TRUE	0.913339	149.742	149.744	0.0016	64.2851	64.009	64.383	0.374065	0.153618	233.791	1.01068	-63.03	0.764878
86	USV	TRUE	0.734517	150.061	150.063	0.0016	70.9076	70.685	71.3084	0.623441	0.249933	389.651	1.00816	-77.5673	0.45316
87	USV	TRUE	0.971965	233.01	233.02	0.01	60.3846	59.7205	60.6815	0.960981	0.287335	95.0167	1.01711	-55.981	0.844988
88	USV	TRUE	0.988698	233.099	233.129	0.0296	63.877	61.208	71.1117	9.90361	3.79531	273.119	1.25228	-60.5677	0.792708
89	USV	TRUE	0.983209	233.237	233.241	0.0044	73.9305	72.9285	75.6004	2.67189	1.01477	-692.237	1.03323	-56.2164	0.856261
90	USV	TRUE	0.844207	233.358	233.36	0.002	61.1955	60.8793	61.4849	0.605629	0.218335	290.727	1.00254	-61.9148	0.708348
91	USV	TRUE	0.673765	234.714	234.716	0.002	57.288	56.8383	57.7378	0.899537	0.320169	-425.594	1.00633	-75.2013	0.501277
92	USV	TRUE	0.917748	234.879	234.907	0.0276	60.1369	57.6292	62.1165	4.48737	1.46561	89.4633	1.11774	-76.6813	0.57768
