# Supplementary material for: Bazedoxifene reverses sexually dimorphic autistic-like abnormalities in biallelic MDGA1-mutant mice
Source: EMBO Mol Med. 2026 Mar 20;18(4):1358–98. doi: 10.1038/s44321-026-00402-y (PMC13084050; doi:10.1038/s44321-026-00402-y)
Supplement: Supplementary file 18 — Source data Fig. 4 [file 44321_2026_402_MOESM18_ESM.zip › Panel C/Batch2/P9/P9_homo_788.xlsx]

## Sheet: Sheet1
ID	Label	Accepted	Score	Begin Time (s)	End Time (s)	Call Length (s)	Principal Frequency (kHz)	Low Freq (kHz)	High Freq (kHz)	Delta Freq (kHz)	Frequency Standard Deviation (kHz)	Slope (kHz/s)	Sinuosity	Mean Power (dB/Hz)	Tonality
1	USV	TRUE	0.696419	52.7794	52.7842	0.0048	62.4231	61.2578	62.8164	1.5586	0.555294	-342.448	1.02824	-72.4077	0.447706
2	USV	TRUE	0.741134	52.9554	52.957	0.0016	63.6597	62.6087	64.3544	1.74564	0.695034	-1091.02	1.00602	-70.3021	0.64385
3	USV	TRUE	0.842452	56.9535	56.9575	0.004	94.6194	94.1295	94.8791	0.749614	0.232907	97.8344	1.06728	-69.3325	0.65064
4	USV	TRUE	0.75672	65.1525	65.1545	0.002	70.0672	69.6041	70.2275	0.623441	0.243171	311.721	1.01894	-66.119	0.7565
5	USV	TRUE	0.719857	65.3133	65.3153	0.002	65.9397	63.82	66.6255	2.80549	1.07333	1237.98	1.35327	-70.0978	0.705536
6	USV	TRUE	0.653787	65.4549	65.4565	0.0016	71.4163	70.2852	71.6567	1.37157	0.580791	857.232	1.07696	-76.2725	0.537763
7	USV	TRUE	0.623545	67.0748	67.0768	0.002	74.69	72.0582	75.4604	3.40221	1.30997	1549.7	1.2889	-66.098	0.794139
8	USV	TRUE	0.746054	67.8387	67.8407	0.002	69.2245	68.7614	69.7144	0.952975	0.366077	-488.574	1.00178	-62.0299	0.703527
9	USV	TRUE	0.836112	67.9151	67.9171	0.002	85.8071	84.5691	86.1099	1.54079	0.606327	-758.308	1.06797	-62.3467	0.805232
10	USV	TRUE	0.842983	68.1007	68.1047	0.004	88.1654	82.8587	92.5147	9.65592	3.74036	-2780.69	1.03148	-59.5076	0.862692
11	USV	TRUE	0.817834	68.2727	68.2823	0.0096	62.2944	61.0104	62.909	1.89864	0.674686	-197.564	1.04768	-56.6606	0.781951
12	USV	TRUE	0.67179	68.4419	68.4475	0.0056	84.8795	82.4674	87.7518	5.28441	1.72155	-961.073	1.00266	-67.09	0.774451
13	USV	TRUE	0.746818	68.6295	68.6431	0.0136	68.8729	62.6682	70.3573	7.68911	2.27583	-383.237	1.35455	-51.5621	0.890935
14	USV	TRUE	0.810592	68.8343	68.8403	0.006	64.2715	63.2324	64.4867	1.2543	0.395804	-141.944	1.06747	-61.378	0.656978
15	USV	TRUE	0.624853	69.2894	69.2914	0.002	59.8209	59.4914	60.1504	0.659067	0.266714	-353.708	1.00734	-70.0745	0.494832
16	USV	TRUE	0.819883	71.794	71.7976	0.0036	89.7186	83.1057	95.1218	12.0161	4.86818	-3940.59	1.03975	-70.1429	0.714748
17	USV	TRUE	0.79301	71.936	71.9404	0.0044	81.8983	80.5772	82.7592	2.18204	0.718369	-494.232	1.00731	-69.3636	0.7025
18	USV	TRUE	0.946404	72.1412	72.1616	0.0204	85.3241	82.8374	86.3147	3.47731	1.1912	-186.219	1.01049	-70.754	0.531039
19	USV	TRUE	0.946363	73.2019	73.2267	0.0248	94.3107	93.6291	95.4222	1.79308	0.387788	22.9284	1.06211	-57.5023	0.865918
20	USV	TRUE	0.893743	73.3815	73.3955	0.014	91.8801	82.8092	93.4671	10.6579	3.98549	-834.322	1.04494	-56.5833	0.856028
21	USV	TRUE	0.77815	75.1462	75.1506	0.0044	89.7818	87.7185	92.0826	4.36409	1.33267	-920.214	1.00628	-64.8688	0.78859
22	USV	TRUE	0.884812	75.3398	75.3414	0.0016	95.8618	95.461	96.0845	0.623441	0.249933	-389.651	1.00816	-70.9067	0.652112
23	USV	TRUE	0.629408	80.8506	80.8954	0.0448	40.298	30.3675	48.2988	17.9314	3.92012	-46.5296	5.13798	-96.282	0.151698
24	USV	TRUE	0.680435	81.2937	81.3337	0.04	52.1852	38.6921	60.4161	21.724	5.85142	177.022	5.7277	-96.9775	0.15391
25	USV	TRUE	0.690802	87.7197	87.7213	0.0016	85.9029	82.3582	86.6065	4.24831	1.80344	-2649.63	1.05969	-68.2206	0.768453
26	USV	TRUE	0.632709	87.9545	87.9565	0.002	81.1028	78.3909	83.7347	5.34378	1.8801	-2490.58	1.00599	-66.8967	0.742944
27	USV	TRUE	0.973496	88.0737	88.0913	0.0176	66.1296	63.4874	69.2023	5.71488	1.91639	337.174	1.15594	-54.4451	0.866568
28	USV	TRUE	0.960382	88.2348	88.246	0.0112	73.892	71.1302	74.842	3.71187	1.26455	337.512	1.0222	-61.363	0.777592
29	USV	TRUE	0.684554	88.57	88.572	0.002	75.1836	75.1836	75.1836	1.42109e-14	5.50384e-15	-9.00996e-13	1	-61.9234	0.770344
30	USV	TRUE	0.813128	89.5779	89.5887	0.0108	95.4915	94.802	97.3693	2.56725	0.84148	-194.829	1.07961	-70.4635	0.64269
31	USV	TRUE	0.856998	89.7463	89.7495	0.0032	96.3266	95.1243	96.4899	1.36563	0.4586	-298.423	1.18591	-68.338	0.723468
32	USV	TRUE	0.667275	89.9055	89.9083	0.0028	62.9982	62.204	63.7923	1.58829	0.562823	-574.315	1.00037	-64.7337	0.661826
33	USV	TRUE	0.662189	90.4303	90.4339	0.0036	80.2569	73.9254	81.3124	7.38701	3.49228	-2081.85	1.00319	-63.7315	0.762512
34	USV	TRUE	0.989456	90.5971	90.7621	0.165	59.2523	55.3139	59.4782	4.16423	1.7892	-25.1818	1.12205	-44.6913	0.787561
35	USV	TRUE	0.839751	90.6143	90.6163	0.002	115.588	114.706	118.233	3.5269	1.36008	-1612.68	1.32162	-64.1971	0.77457
36	USV	TRUE	0.905323	91.3826	91.3862	0.0036	59.4295	58.4415	62.4448	4.00333	1.56246	1131.24	1.00535	-70.7141	0.712739
37	USV	TRUE	0.868706	91.5302	91.5346	0.0044	60.1102	58.7219	64.427	5.70516	2.43081	1300.82	1.0006	-72.471	0.655887
38	USV	TRUE	0.624515	91.6906	91.6922	0.0016	59.3045	58.4851	60.4801	1.99501	0.792986	1246.88	1.00415	-77.2108	0.611799
39	USV	TRUE	0.70878	94.3976	94.4032	0.0056	84.0029	81.2642	86.2888	5.02464	1.60048	-893.48	1.00258	-65.303	0.77865
40	USV	TRUE	0.918135	94.5348	94.5876	0.0528	76.7534	65.7835	87.58	21.7965	11.8368	415.531	1.00304	-60.9108	0.764678
41	USV	TRUE	0.793303	94.7576	94.7628	0.0052	83.0087	80.9868	85.1625	4.17569	1.52106	-811.724	1.00917	-63.0888	0.837963
42	USV	TRUE	0.748376	94.9332	94.938	0.0048	89.6853	87.4682	92.6296	5.1614	1.8292	-1130.18	1.01205	-60.2926	0.841109
43	USV	TRUE	0.829781	96.297	96.3018	0.0048	98.1797	97.4301	98.6547	1.22462	0.405871	-256.913	1.00933	-68.1216	0.704693
44	USV	TRUE	0.742262	98.4349	98.4409	0.006	89.2561	88.3135	89.642	1.32852	0.46544	-37.437	1.18435	-60.1839	0.847929
45	USV	TRUE	0.987921	104.671	104.694	0.0232	94.5113	92.7523	102.764	10.0122	3.08736	370.98	1.46081	-57.7007	0.861646
46	USV	TRUE	0.915208	105.08	105.085	0.0052	97.1418	96.5569	99.2683	2.71136	1.12112	558.421	1.00911	-71.2205	0.697517
47	USV	TRUE	0.840162	106.762	106.765	0.0028	107.127	105.308	107.386	2.07814	0.753379	-690.946	1.10731	-64.1771	0.787638
48	USV	TRUE	0.657606	127.238	127.244	0.0056	81.9919	81.1501	82.8017	1.6516	0.573629	-284.899	1.00635	-77.0198	0.459202
49	USV	TRUE	0.793498	131.185	131.189	0.004	67.296	61.6479	96.4419	34.794	12.8668	8395.71	1.39165	-67.0718	0.724229
50	USV	TRUE	0.743706	138.658	138.667	0.0088	95.1987	94.8944	95.9112	1.0168	0.374674	121.696	1.03596	-68.5048	0.642359
51	USV	TRUE	0.94884	138.865	138.887	0.0216	91.9654	89.3417	93.8288	4.48712	1.47442	-11.913	1.30599	-65.1659	0.782658
52	USV	TRUE	0.93091	143.75	143.769	0.0196	98.6101	97.694	99.891	2.19702	0.671017	44.3344	1.06748	-65.1873	0.769063
53	USV	TRUE	0.795736	146.796	146.8	0.004	85.1463	84.894	85.5026	0.608598	0.171459	-120.944	1.01228	-64.5484	0.768061
54	USV	TRUE	0.621253	155.354	155.36	0.0056	98.5753	97.1798	98.8348	1.65509	0.477629	-122.521	1.16333	-68.1459	0.699697
55	USV	TRUE	0.796223	158.123	158.127	0.0036	97.4004	96.0645	97.7047	1.64024	0.523129	242.225	1.29283	-62.0836	0.842153
56	USV	TRUE	0.747324	191.186	191.19	0.0036	71.859	71.5102	71.8887	0.378518	0.121109	-75.7936	1.01574	-73.468	0.539634
57	USV	TRUE	0.611608	204.64	204.683	0.0432	48.9051	33.4972	59.7114	26.2142	5.6818	40.2607	6.59616	-97.9753	0.154615
58	USV	TRUE	0.619321	252.144	252.187	0.0432	89.1788	46.7402	110.554	63.8137	13.2639	398.859	17.7465	-95.3976	0.15763
59	USV	TRUE	0.712076	285.701	285.704	0.0028	71.518	68.5195	72.1414	3.6219	1.33219	-1236.99	1.18973	-76.1417	0.557261
60	USV	TRUE	0.895899	314.233	314.236	0.0024	97.3195	97.2453	97.3789	0.133595	0.0555406	1.62441e-12	1.01308	-63.48	0.761008
61	USV	TRUE	0.806221	318.656	318.664	0.008	73.426	72.9042	74.0805	1.17627	0.457908	150.153	1.00158	-49.3416	0.917979
62	USV	TRUE	0.696586	325.56	325.562	0.002	86.7301	86.267	86.8904	0.623441	0.243171	311.721	1.01894	-68.4069	0.652024
63	USV	TRUE	0.686268	326.056	326.06	0.004	100.942	99.6806	101.848	2.1672	0.747637	-560.524	1.0102	-71.862	0.652962
64	USV	TRUE	0.601401	341.964	342.006	0.0416	80.2576	36.8691	109.381	72.5122	16.0466	200.734	17.5803	-95.7928	0.155753
65	USV	TRUE	0.605988	396.671	396.712	0.0416	79.2037	39.7933	104.557	64.7637	14.0053	17.7002	17.216	-95.7146	0.160309
66	USV	TRUE	0.911845	420.347	420.355	0.0076	61.1804	61.1686	61.8226	0.654033	0.319791	-89.9406	1.00101	-53.1662	0.913742
67	USV	TRUE	0.960556	428.492	428.499	0.0068	95.8205	95.2149	96.5435	1.32852	0.420204	-177.112	1.00398	-69.8228	0.633666
68	USV	TRUE	0.750751	447.852	447.88	0.0276	71.5031	67.4938	96.896	29.4023	4.42721	489.602	1.30931	-51.3573	0.878997
69	USV	TRUE	0.765234	448.845	448.847	0.0016	103.52	100.768	105.382	4.61347	1.83549	-2883.42	1.00158	-70.1449	0.766658
70	USV	TRUE	0.640474	454.801	454.803	0.0016	98.2325	97.235	98.5175	1.28251	0.516259	623.441	1.32433	-68.4804	0.711013
71	USV	TRUE	0.608869	455.725	455.726	0.0016	94.5341	93.9107	95.1576	1.24688	0.492874	-779.302	1	-69.8991	0.731849
72	USV	TRUE	0.821182	456.091	456.095	0.0036	80.9425	80.4081	81.6253	1.2172	0.448918	-367.722	1.01024	-60.3851	0.816681
73	USV	TRUE	0.645254	460.249	460.252	0.0024	63.5396	62.6044	64.7419	2.13751	0.771594	890.631	1.00251	-72.6321	0.684972
74	USV	TRUE	0.645426	461.837	461.84	0.0032	92.4343	91.2542	92.8648	1.61056	0.603588	530.358	1.04834	-67.5649	0.745376
75	USV	TRUE	0.866696	463.664	463.668	0.004	60.263	59.8919	60.6341	0.742192	0.224432	-167.331	1.00456	-65.3938	0.653024
76	USV	TRUE	0.887837	463.892	463.894	0.0024	58.3401	58.0061	58.8077	0.801568	0.28993	333.986	1.00236	-62.216	0.78545
77	USV	TRUE	0.76333	464.005	464.022	0.0172	60.5829	58.0188	60.8495	2.83069	1.20592	-150.284	1.01232	-54.3607	0.755466
78	USV	TRUE	0.796493	464.207	464.209	0.0016	62.2606	61.7351	62.6079	0.872818	0.347517	545.511	1.00577	-54.2453	0.846815
79	USV	TRUE	0.960617	464.341	464.352	0.0108	61.9439	59.6932	64.8292	5.13597	1.75992	454.464	1.03046	-65.7168	0.78799
80	USV	TRUE	0.842923	464.493	464.497	0.0036	64.9199	63.5023	67.4879	3.98557	1.21693	976.995	1.03054	-69.4241	0.721762
81	USV	TRUE	0.903033	464.646	464.648	0.0024	61.721	61.2089	63.9921	2.78322	1.05491	1141.12	1.08562	-66.4221	0.793718
82	USV	TRUE	0.893345	464.932	464.934	0.0016	65.5059	64.357	66.4767	2.1197	0.83892	1324.81	1.00085	-59.6304	0.839815
83	USV	TRUE	0.943479	464.936	465.286	0.35	62.6338	60.0589	66.519	6.46003	1.89571	-18.5256	1.00013	-49.5296	0.761044
84	USV	TRUE	0.793484	465.416	465.419	0.0028	59.9445	59.5511	60.4715	0.920318	0.319888	325.151	1.0024	-49.3702	0.888102
85	USV	TRUE	0.836258	465.558	465.564	0.006	59.9615	59.3752	60.6518	1.27657	0.435837	227.951	1.00512	-46.2511	0.871176
86	USV	TRUE	0.9336	465.705	465.72	0.0152	62.6855	61.2739	66.0981	4.82425	1.70298	291.278	1.01851	-66.0615	0.72133
87	USV	TRUE	0.720115	465.877	465.879	0.002	69.4095	66.0207	70.4293	4.40862	1.70995	2080.26	1.23653	-68.2181	0.593101
88	USV	TRUE	0.949104	466.031	466.035	0.0036	59.8469	59.4628	61.0615	1.59864	0.637261	419.289	1.02451	-61.0509	0.841116
89	USV	TRUE	0.822095	466.178	466.195	0.0168	64.1754	62.0453	66.1348	4.08948	1.23284	243.645	1.02808	-44.7293	0.867954
90	USV	TRUE	0.909746	466.334	466.337	0.0028	66.8183	66.6476	66.9147	0.267189	0.108283	6.3171e-13	1.03789	-55.5771	0.850759
91	USV	TRUE	0.966078	466.507	466.511	0.0036	67.008	65.7537	69.1826	3.42893	1.27468	-865.666	1.63233	-44.8774	0.868662
92	USV	TRUE	0.812381	466.657	466.659	0.002	60.5383	58.9308	62.2528	3.32205	1.19325	1588.5	1.00407	-71.9412	0.710165
93	USV	TRUE	0.807696	466.822	466.824	0.002	66.3811	63.8517	66.5058	2.65408	1.05403	1171.82	1.16268	-58.4018	0.872395
94	USV	TRUE	0.729794	467.135	467.137	0.0016	61.2781	60.2895	63.1574	2.86783	1.15258	1792.39	1.00927	-77.4871	0.574374
95	USV	TRUE	0.775116	467.886	467.889	0.0024	73.616	71.2781	73.9351	2.65705	0.986138	974.127	1.24809	-66.8676	0.756624
96	USV	TRUE	0.846066	468.025	468.039	0.014	67.271	65.7558	68.3496	2.59384	0.662464	-62.9588	1.17515	-65.9509	0.717689
97	USV	TRUE	0.831258	468.412	468.417	0.0044	68.9239	67.536	69.9927	2.45666	0.840692	31.9195	1.76113	-57.5004	0.864559
98	USV	TRUE	0.958625	468.539	468.561	0.022	70.3856	67.7509	71.8626	4.11174	0.951535	16.608	1.13848	-57.7059	0.855594
99	USV	TRUE	0.778671	469.026	469.028	0.002	96.3386	95.5593	96.7884	1.22907	0.457432	602.448	1.01262	-73.7679	0.573885
100	USV	TRUE	0.719002	469.851	469.854	0.0024	82.5101	81.3078	82.9109	1.60314	0.600763	667.973	1.04179	-62.1575	0.828422
101	USV	TRUE	0.812658	470.166	470.204	0.0376	57.7692	53.0637	102.791	49.7269	10.4889	387.264	1.74783	-43.5251	0.877505
102	USV	TRUE	0.953594	470.353	470.358	0.0048	56.0325	55.3274	56.5382	1.21077	0.390938	-246.136	1.00625	-44.9509	0.917506
103	USV	TRUE	0.89073	470.55	470.597	0.0476	56.7185	55.1783	82.5849	27.4066	12.8836	607.328	1.15302	-44.3005	0.917206
104	USV	TRUE	0.838612	470.774	470.826	0.052	80.2279	55.0329	94.03	38.9971	15.036	749.709	1.82774	-43.2137	0.926048
105	USV	TRUE	0.928204	471.053	471.058	0.0048	81.178	78.699	83.6272	4.92816	1.51801	-972.598	1.0038	-48.8409	0.930431
106	USV	TRUE	0.909923	471.252	471.275	0.0236	54.4071	47.7051	95.1609	47.4558	15.7687	1662.18	2.05062	-47.7301	0.882846
107	USV	TRUE	0.83243	471.921	471.932	0.0108	59.8065	53.4497	99.5398	46.0901	17.9058	4600.34	1.687	-48.5937	0.870725
108	USV	TRUE	0.667102	473.058	473.083	0.0244	99.4248	31.9358	100.279	68.3435	26.9236	2980.2	1.02509	-70.0015	0.528634
109	USV	TRUE	0.815166	475.939	476.314	0.375	87.0386	58.4249	89.3216	30.8966	16.0119	-78.8252	1.2227	-61.2472	0.726914
110	USV	TRUE	0.865742	476.616	476.623	0.0076	94.8345	92.3704	97.1056	4.73519	1.48709	-628.073	1.00294	-69.4143	0.655425
111	USV	TRUE	0.663694	477.501	477.503	0.002	72.7967	71.3985	73.8922	2.49377	0.935606	-1246.88	1.00205	-64.618	0.760485
112	USV	TRUE	0.731592	477.672	477.676	0.0044	86.7273	84.5749	90.2527	5.67777	1.68073	-1151.54	1.04613	-65.9625	0.760888
113	USV	TRUE	0.940116	477.91	478.1	0.19	71.7544	59.6304	93.2764	33.646	15.82	-157.971	1.00205	-62.5572	0.701792
114	USV	TRUE	0.640196	479.595	479.598	0.0028	94.5217	93.9279	95.1154	1.18751	0.402234	-409.973	1.00177	-68.4278	0.692145
115	USV	TRUE	0.906514	479.982	479.996	0.0132	95.4781	95.0964	96.2845	1.18812	0.291266	-51.7601	1.02147	-67.6097	0.532347
116	USV	TRUE	0.840043	481.367	481.372	0.0052	66.0298	65.2654	66.5568	1.29141	0.370827	-218.335	1.01055	-57.5944	0.782258
117	USV	TRUE	0.721079	481.634	481.638	0.0036	94.8515	93.5045	95.1744	1.66993	0.494376	-200.617	1.27473	-56.3869	0.867367
118	USV	TRUE	0.976543	481.775	481.782	0.0068	62.6208	61.5743	63.7266	2.15236	0.670993	-313.689	1.00395	-55.4067	0.790435
119	USV	TRUE	0.78407	483.997	484.006	0.0092	94.9726	93.8164	96.0504	2.234	0.818281	-248.837	1.00955	-72.6267	0.541838
120	USV	TRUE	0.672939	484.217	484.221	0.0044	92.7234	91.8105	93.9406	2.13009	0.675647	-466.595	1.00413	-76.583	0.501863
121	USV	TRUE	0.685234	484.733	484.74	0.0068	95.2856	93.5415	97.0075	3.46604	1.08985	-509.922	1.00373	-68.4393	0.638122
122	USV	TRUE	0.653744	515.321	515.326	0.0044	98.4563	97.6028	99.1985	1.59571	0.491712	339.696	1.00311	-73.9595	0.548736
123	USV	TRUE	0.650216	523.132	523.134	0.0024	86.1012	85.2996	86.9696	1.66993	0.601405	-695.805	1.00026	-67.3718	0.764772
124	USV	TRUE	0.803098	523.345	523.348	0.0028	81.9236	81.3186	82.5286	1.21003	0.477639	-413.679	1.00241	-71.5203	0.629561
125	USV	TRUE	0.749354	523.577	523.583	0.0064	93.4246	85.1126	93.9098	8.79722	3.91009	-1441.87	1.02357	-67.5355	0.692904
126	USV	TRUE	0.927808	524.286	524.296	0.0092	85.9016	85.5824	86.5918	1.00938	0.366773	-102.697	1.02862	-61.1115	0.79424
127	USV	TRUE	0.940532	524.492	524.496	0.004	83.0037	79.4635	84.5995	5.13597	1.6531	-1209.6	1.02229	-69.1459	0.632017
128	USV	TRUE	0.841695	524.674	524.676	0.0024	84.3815	83.5799	85.0494	1.46954	0.529823	-612.309	1.00127	-72.3324	0.498902
129	USV	TRUE	0.663218	526.965	526.971	0.006	93.558	91.7026	94.8687	3.16615	1.07351	-530.345	1.02113	-79.1945	0.458417
130	USV	TRUE	0.900131	527.415	527.437	0.022	92.9912	84.3554	93.759	9.40357	2.91193	-316.241	1.25624	-63.8664	0.783726
131	USV	TRUE	0.987847	527.639	527.647	0.0084	95.8581	95.5185	97.6974	2.1789	0.687177	236.809	1.03417	-66.6324	0.769559
132	USV	TRUE	0.86922	532.729	532.73	0.0016	77.8886	76.4279	80.4179	3.99002	1.59688	-2493.77	1.00412	-62.0164	0.855886
133	USV	TRUE	0.926013	533.224	533.474	0.25	79.1353	62.8746	98.9492	36.0747	10.8633	52.0495	2.51665	-70.3474	0.457834
134	USV	TRUE	0.822432	533.615	533.617	0.0028	90.2707	86.8269	92.3785	5.5516	2.10163	2117.01	1.01446	-73.6721	0.651799
135	USV	TRUE	0.603428	533.804	533.815	0.0108	78.3638	71.84	80.7041	8.86407	3.73286	-783.087	1.01443	-76.0922	0.597839
136	USV	TRUE	0.813195	533.928	533.932	0.0048	63.4833	62.8376	63.8173	0.979694	0.348654	-218.274	1.01346	-60.7305	0.695968
137	USV	TRUE	0.862645	534.054	534.064	0.01	59.1822	58.2896	59.447	1.15736	0.29741	4.33207	1.04957	-47.8193	0.840887
138	USV	TRUE	0.968281	534.261	534.264	0.0028	59.6259	59.3884	59.6556	0.267189	0.0891293	67.1507	1.01361	-59.0079	0.849364
139	USV	TRUE	0.683748	534.461	534.464	0.0028	97.1298	96.7884	97.7384	0.950006	0.340271	342.822	1.00711	-69.5678	0.669702
140	USV	TRUE	0.668274	534.941	534.943	0.002	101.385	99.1188	102.583	3.46455	1.33814	-1756.45	1.01539	-76.8515	0.621235
141	USV	TRUE	0.762473	535.104	535.107	0.0024	94.1058	93.5715	94.2246	0.653129	0.237269	222.658	1.06785	-63.2063	0.78402
142	USV	TRUE	0.69473	535.244	535.248	0.0032	106.46	105.94	106.727	0.786724	0.273391	-37.1096	1.17581	-76.055	0.564004
143	USV	TRUE	0.950424	535.518	535.658	0.14	65.5557	59.2829	67.3792	8.09633	3.65062	-48.6265	1.51202	-62.8063	0.570702
144	USV	TRUE	0.610055	535.37	535.375	0.0052	64.552	64.2273	64.5631	0.335854	0.159222	-68.0297	1.00091	-74.302	0.588663
145	USV	TRUE	0.948447	535.516	535.532	0.0164	67.277	64.4547	67.5375	3.08283	0.982823	134.29	1.07395	-63.5102	0.781618
146	USV	TRUE	0.799608	535.654	535.657	0.0036	60.5754	60.0707	60.7387	0.667973	0.246411	-193.42	1.01419	-55.0693	0.774936
147	USV	TRUE	0.73923	535.819	535.821	0.002	100.435	99.3259	101.544	2.21767	0.8485	1133.01	1.00111	-65.3156	0.718855
148	USV	TRUE	0.961873	536.113	536.373	0.26	56.2089	49.722	79.0851	29.3631	9.42355	52.7122	1.71122	-63.7482	0.605991
149	USV	TRUE	0.818956	535.982	535.989	0.0064	98.7939	97.9701	99.5139	1.54376	0.325863	-129.247	1.0644	-63.4769	0.785029
150	USV	TRUE	0.822487	536.116	536.119	0.0024	55.5363	55.4992	55.8703	0.371096	0.138851	139.161	1.01913	-59.2101	0.700429
151	USV	TRUE	0.603922	536.168	536.172	0.0036	75.8532	74.7696	76.1204	1.35079	0.455195	-89.0631	1.34904	-71.8677	0.667733
152	USV	TRUE	0.813205	536.494	536.496	0.0016	35.0136	35.0136	35.0136	0	1.83103e-15	1.98603e-12	1	-65.695	0.649708
153	USV	TRUE	0.769765	537.251	537.253	0.0024	60.873	60.5597	60.9282	0.368537	0.165215	-157.023	1.00351	-55.0122	0.829928
154	USV	TRUE	0.835317	537.386	537.478	0.0916	61.5218	29.8399	62.4742	32.6343	11.9259	355.384	1.01529	-60.2914	0.699896
155	USV	TRUE	0.821585	537.717	537.725	0.0084	60.3669	58.697	60.5895	1.89259	0.490424	-118.369	1.11655	-54.9947	0.810184
156	USV	TRUE	0.775248	537.871	537.873	0.002	61.7298	61.4537	61.7565	0.302814	0.114253	113.873	1.03232	-64.3597	0.645848
157	USV	TRUE	0.685461	539.282	539.285	0.0028	94.6791	94.2783	94.9463	0.667973	0.246149	-249.165	1.00352	-75.5368	0.508799
158	USV	TRUE	0.742334	539.94	539.943	0.0024	88.3907	82.045	89.1552	7.1102	2.65217	-2644.06	1.26483	-65.7665	0.737251
159	USV	TRUE	0.950701	540.071	540.116	0.045	61.8911	61.63	62.0952	0.465205	0.210932	-3.24769	1.69662	-45.372	0.819752
160	USV	TRUE	0.835365	540.493	540.495	0.002	65.0163	64.7268	65.3324	0.605629	0.218335	-290.727	1.00254	-57.4224	0.780041
161	USV	TRUE	0.854428	540.693	540.696	0.0036	60.6686	60.3494	60.7018	0.352425	0.168726	100.196	1.00098	-62.3936	0.831056
162	USV	TRUE	0.734539	540.83	540.836	0.0064	61.146	60.5374	61.375	0.837586	0.241846	96.5365	1.03446	-54.5901	0.780002
163	USV	TRUE	0.952053	541.04	541.056	0.0156	63.3061	61.2205	63.7069	2.48634	0.672132	57.1758	1.06567	-56.759	0.875733
