# Supplementary material for: Bazedoxifene reverses sexually dimorphic autistic-like abnormalities in biallelic MDGA1-mutant mice
Source: EMBO Mol Med. 2026 Mar 20;18(4):1358–98. doi: 10.1038/s44321-026-00402-y (PMC13084050; doi:10.1038/s44321-026-00402-y)
Supplement: Supplementary file 18 — Source data Fig. 4 [file 44321_2026_402_MOESM18_ESM.zip › Panel C/Batch2/P9/P9_homo_789.xlsx]

## Sheet: Sheet1
ID	Label	Accepted	Score	Begin Time (s)	End Time (s)	Call Length (s)	Principal Frequency (kHz)	Low Freq (kHz)	High Freq (kHz)	Delta Freq (kHz)	Frequency Standard Deviation (kHz)	Slope (kHz/s)	Sinuosity	Mean Power (dB/Hz)	Tonality
1	USV	TRUE	0.738373	15.1377	15.1737	0.036	50.9114	50.1273	89.0929	38.9656	17.667	1136.7	1.53122	-62.4891	0.705391
2	USV	TRUE	0.923758	15.2729	15.3141	0.0412	60.7974	60.321	84.4878	24.1668	11.1073	546.495	1.2967	-63.298	0.724473
3	USV	TRUE	0.99157	15.4121	15.4325	0.0204	59.8003	56.1709	61.1877	5.01678	1.37518	-129.069	1.10914	-62.5981	0.792608
4	USV	TRUE	0.737203	15.5693	15.5965	0.0272	60.1225	58.0363	61.0057	2.96939	0.948687	-32.6543	1.1288	-63.0183	0.710616
5	USV	TRUE	0.973191	15.7149	15.7377	0.0228	64.3311	62.1251	64.9517	2.82663	0.571305	-4.27522	1.10171	-59.7055	0.854648
6	USV	TRUE	0.834993	15.9121	15.9193	0.0072	55.9681	55.5561	60.3428	4.78672	1.87714	-737.606	1.02664	-63.8493	0.735548
7	USV	TRUE	0.938998	16.0449	16.0521	0.0072	64.7014	63.0315	65.4016	2.37015	0.792996	1.5631	1.38462	-58.6989	0.85191
8	USV	TRUE	0.983386	16.1912	16.194	0.0028	72.9499	71.0999	73.9561	2.85621	1.08403	-501.742	1.61507	-61.3964	0.841701
9	USV	TRUE	0.831705	17.0104	17.0172	0.0068	63.0091	61.8142	63.4099	1.59571	0.464281	-87.6997	1.12693	-49.9778	0.852672
10	USV	TRUE	0.833593	17.1912	17.2076	0.0164	91.6114	87.5598	97.6347	10.0749	3.04277	320.815	1.87982	-66.6302	0.788361
11	USV	TRUE	0.926379	17.3644	17.3668	0.0024	90.5033	87.4975	91.5721	4.07463	1.52129	1697.76	1.03014	-67.3199	0.774322
12	USV	TRUE	0.991611	17.5452	17.548	0.0028	90.1397	88.7963	90.4291	1.63282	0.566947	-427.644	1.26977	-57.8844	0.859387
13	USV	TRUE	0.830537	17.6792	17.684	0.0048	61.6941	59.846	62.0949	2.24884	0.706914	-373.849	1.15778	-64.8747	0.651322
14	USV	TRUE	0.904117	17.8664	17.8892	0.0228	87.2348	86.601	93.0338	6.43281	2.57586	267.607	1.03267	-76.2869	0.545352
15	USV	TRUE	0.783135	18.2267	18.2295	0.0028	94.5792	90.0296	95.0393	5.0098	1.75532	-1344.78	1.34528	-66.9916	0.727918
16	USV	TRUE	0.749763	18.3655	18.3739	0.0084	93.979	87.7817	94.6692	6.88754	2.22265	-765.975	1.15042	-72.7267	0.586697
17	USV	TRUE	0.638814	18.5295	18.5311	0.0016	99.675	98.7755	100.396	1.62095	0.642088	-1013.09	1.00178	-76.7265	0.589699
18	USV	TRUE	0.720563	18.7267	18.7487	0.022	79.6609	78.1023	89.6308	11.5284	4.17651	-491.479	1.0491	-65.298	0.708355
19	USV	TRUE	0.739233	18.8731	18.8831	0.01	65.0278	63.471	66.0186	2.54757	0.795646	-133.003	1.15586	-67.5912	0.703615
20	USV	TRUE	0.60004	19.0646	19.0886	0.024	89.1386	48.1829	89.3797	41.1968	16.6994	1754.47	1.04705	-78.4146	0.410217
21	USV	TRUE	0.648348	19.2246	19.2262	0.0016	97.9559	95.8006	99.0425	3.2419	1.30562	2026.18	1.00907	-75.6856	0.551759
22	USV	TRUE	0.684279	19.7014	19.7062	0.0048	66.449	63.7103	67.1318	3.42151	1.05835	540.23	1.28308	-66.9356	0.734756
23	USV	TRUE	0.668968	20.1573	20.1605	0.0032	69.009	65.7428	104.156	38.4136	16.9167	-12392.7	1.11855	-72.4792	0.580834
24	USV	TRUE	0.983705	21.3421	21.3685	0.0264	77.4607	72.2381	79.4869	7.24878	2.23381	-88.5232	1.426	-66.0945	0.780559
25	USV	TRUE	0.808867	21.5013	21.5153	0.014	92.8901	89.771	94.9939	5.22286	1.69114	-11.5523	1.4739	-77.7804	0.545547
26	USV	TRUE	0.820575	21.9981	22.0421	0.044	53.5572	49.9531	79.4405	29.4874	13.7702	638.56	1.25091	-65.0829	0.771808
27	USV	TRUE	0.899432	22.1436	22.1464	0.0028	60.2778	59.6692	60.6192	0.950006	0.340271	-342.822	1.00711	-52.9528	0.834709
28	USV	TRUE	0.946644	22.2976	22.3048	0.0072	59.3319	58.8598	59.7074	0.847606	0.271863	-50.8042	1.05218	-57.7559	0.762616
29	USV	TRUE	0.900453	22.5364	22.8564	0.32	87.9783	82.7424	102.771	20.0282	6.80555	0.117791	4.10736	-66.3668	0.659966
30	USV	TRUE	0.870337	22.5332	22.536	0.0028	81.5832	78.518	82.318	3.80002	1.3971	-1321.81	1.1367	-64.0187	0.8049
31	USV	TRUE	0.869764	22.6792	22.6812	0.002	91.7305	91.1293	94.5672	3.43783	1.32496	-1579.6	1.19291	-63.8441	0.812545
32	USV	TRUE	0.924981	22.976	23	0.024	91.5249	78.3109	98.203	19.8921	7.58851	594.111	1.58562	-66.7553	0.774419
33	USV	TRUE	0.778668	25.485	25.5026	0.0176	89.5306	78.3705	90.2655	11.895	4.22987	-641.437	1.1881	-70.9656	0.647171
34	USV	TRUE	0.617736	25.699	25.701	0.002	79.7828	79.4933	80.0989	0.605629	0.218335	-290.727	1.00254	-69.8832	0.589297
35	USV	TRUE	0.987741	25.8026	25.8214	0.0188	59.5041	58.3905	59.8221	1.43162	0.319502	-35.9206	1.02323	-64.5394	0.774962
36	USV	TRUE	0.92798	25.9782	25.9798	0.0016	93.3669	91.4075	93.9013	2.49377	1.04055	-1558.6	1.04977	-65.4234	0.782693
37	USV	TRUE	0.6121	26.1061	26.1385	0.0324	95.3958	84.5132	96.6237	12.1105	2.70032	-225.287	1.39277	-75.7538	0.542453
38	USV	TRUE	0.899842	26.2621	26.2637	0.0016	89.3665	86.9529	89.8386	2.88564	1.22271	1792.39	1.07888	-75.4729	0.655477
39	USV	TRUE	0.775358	26.9669	26.9753	0.0084	86.2825	84.041	87.1928	3.1518	0.973705	-328.109	1.10815	-69.9597	0.658047
40	USV	TRUE	0.957698	29.9903	29.9923	0.002	91.8676	90.9591	92.1615	1.20235	0.46	-530.561	1.18181	-59.1244	0.866124
41	USV	TRUE	0.77036	30.2238	30.2254	0.0016	83.5575	80.9925	84.0384	3.04596	1.28418	-1870.32	1.08956	-67.8555	0.778341
42	USV	TRUE	0.7569	30.6798	30.6982	0.0184	88.108	85.1023	100.538	15.4357	5.89133	747.708	1.5438	-79.1918	0.497243
43	USV	TRUE	0.93674	31.3505	31.3573	0.0068	61.8521	60.9594	62.3336	1.3742	0.496781	-135.733	1.06772	-66.2382	0.767621
44	USV	TRUE	0.72867	31.5289	31.5309	0.002	65.4708	65.1814	65.787	0.605629	0.218335	-290.727	1.00254	-64.8402	0.779569
45	USV	TRUE	0.645139	32.2205	32.2465	0.026	93.9416	84.5913	96.2255	11.6342	4.73208	407.526	1.02384	-81.0141	0.46151
46	USV	TRUE	0.864465	32.9909	32.9965	0.0056	96.3045	88.1478	99.0506	10.9028	3.94399	1977.15	1.56213	-64.7899	0.800475
47	USV	TRUE	0.819481	33.1532	33.3188	0.1656	94.6329	83.8234	96.1608	12.3374	4.27127	-67.3751	1.00929	-63.6677	0.774572
48	USV	TRUE	0.949428	33.4952	33.4972	0.002	80.4991	79.1542	81.5411	2.38689	0.847357	-1120.92	1.01255	-57.468	0.858357
49	USV	TRUE	0.853699	34.1083	34.1143	0.006	82.3918	80.5846	82.7592	2.17462	0.654196	207.541	1.23216	-63.0504	0.788458
50	USV	TRUE	0.743159	34.2947	34.2979	0.0032	89.0226	88.3732	91.3388	2.96559	1.35961	-931.646	1.00084	-63.1635	0.8318
51	USV	TRUE	0.975482	34.6549	34.7049	0.05	58.2905	49.8328	78.8965	29.0637	10.619	112.522	2.55941	-60.1775	0.660027
52	USV	TRUE	0.81357	34.5267	34.5311	0.0044	84.3748	82.4674	86.0596	3.59221	1.30978	-902.179	1.01645	-67.3043	0.768098
53	USV	TRUE	0.767806	34.8415	34.8439	0.0024	93.9652	92.8296	94.3289	1.49923	0.536333	-473.147	1.26686	-64.6199	0.768582
54	USV	TRUE	0.784238	36.7574	36.7594	0.002	98.5159	93.5373	98.7831	5.24581	2.04645	2133.7	1.20404	-63.8111	0.772874
55	USV	TRUE	0.672824	36.9042	36.9058	0.0016	94.2917	92.9379	94.933	1.99501	0.806008	1246.88	1.01819	-73.7018	0.677194
56	USV	TRUE	0.769397	37.1845	37.2281	0.0436	92.9279	90.6804	94.6929	4.01247	1.56935	-60.1922	1.07622	-80.8782	0.499877
57	USV	TRUE	0.831115	37.3913	37.3933	0.002	89.7427	89.1905	89.7961	0.605629	0.228506	-227.747	1.09972	-65.7447	0.750857
58	USV	TRUE	0.712967	37.5213	37.5245	0.0032	93.1161	92.4984	93.9573	1.45888	0.553554	-429.821	1.01881	-73.1877	0.633803
59	USV	TRUE	0.968628	37.6821	37.6921	0.01	86.5483	85.2315	87.2487	2.01713	0.660374	-121.401	1.09578	-66.8482	0.697327
60	USV	TRUE	0.756458	37.8729	37.8753	0.0024	78.3779	77.7767	78.9791	1.20235	0.432896	-500.98	1	-76.9527	0.549066
61	USV	TRUE	0.92424	38.0521	38.0557	0.0036	88.0416	83.1654	88.4424	5.27699	1.74912	-961.878	1.34817	-64.5599	0.788558
62	USV	TRUE	0.713926	38.218	38.2208	0.0028	81.2819	78.9588	82.0018	3.04299	1.09762	-1069.11	1.04839	-69.8432	0.725574
63	USV	TRUE	0.651473	38.3672	38.37	0.0028	88.5749	87.469	88.8124	1.34337	0.492442	-462.987	1.07325	-76.6687	0.514659
64	USV	TRUE	0.688303	38.7276	38.7396	0.012	84.0316	83.1974	90.4622	7.26484	3.23522	565.314	1.12446	-75.6148	0.598576
65	USV	TRUE	0.824167	56.034	56.052	0.018	67.0777	44.8566	87.8592	43.0026	15.9261	1778.14	1.38958	-72.8671	0.577583
66	USV	TRUE	0.886112	60.2112	60.2248	0.0136	77.8331	77.0834	78.6049	1.52155	0.55463	74.8806	1.05303	-68.2789	0.717016
67	USV	TRUE	0.882653	63.1346	63.1386	0.004	79.2974	79.0639	79.6074	0.543519	0.205807	-69.8925	1.05742	-66.3542	0.685706
68	USV	TRUE	0.690895	63.3022	63.3166	0.0144	81.5926	78.3761	85.5685	7.19249	2.18982	-582.116	1.04021	-70.1118	0.654783
69	USV	TRUE	0.929482	63.5042	63.5266	0.0224	86.3624	82.8156	93.8961	11.0805	4.2324	333.84	1.57052	-71.6077	0.689217
70	USV	TRUE	0.76945	69.8542	69.867	0.0128	74.2545	59.2462	88.2341	28.9879	15.4095	-2338.42	1.02926	-75.917	0.544245
71	USV	TRUE	0.803875	69.9534	69.955	0.0016	83.2868	82.8682	85.7271	2.85892	1.19399	-1714.46	1.12065	-68.1123	0.691366
72	USV	TRUE	0.687243	73.1859	73.2059	0.02	77.4265	74.8924	78.9997	4.10726	1.51076	144.374	1.27952	-81.4999	0.414378
73	USV	TRUE	0.857063	73.3803	73.4007	0.0204	81.3146	81.2845	83.7546	2.47016	1.24199	-127.318	1.00333	-69.1306	0.666649
74	USV	TRUE	0.782222	87.8917	87.8933	0.0016	78.0132	77.3007	79.7945	2.49377	1.01694	-1558.6	1.02327	-68.8956	0.73376
75	USV	TRUE	0.841743	88.0853	88.0869	0.0016	83.6505	83.4011	83.7217	0.320627	0.129065	155.86	1.04572	-74.3621	0.593374
76	USV	TRUE	0.728438	99.3004	99.3296	0.0292	85.7869	75.0279	86.1134	11.0854	5.73585	-380.355	1.00044	-72.941	0.534306
77	USV	TRUE	0.601462	108.702	108.709	0.0072	70.7032	68.8848	71.3166	2.43178	0.789977	-258.522	1.0926	-80.737	0.454961
78	USV	TRUE	0.796592	108.88	108.905	0.0244	80.9326	79.3922	83.7044	4.31214	1.52893	-131.172	1.02874	-67.6723	0.704404
79	USV	TRUE	0.841328	115.027	115.033	0.006	59.6038	59.3532	59.7202	0.367046	0.128742	-59.7223	1.00419	-60.6175	0.652727
80	USV	TRUE	0.770937	115.232	115.236	0.0048	85.7832	81.946	88.9004	6.95434	2.21992	-1420.56	1.00642	-76.2955	0.491552
81	USV	TRUE	0.660886	120.742	120.76	0.0184	84.8476	84.6176	89.8193	5.20173	1.7656	287.402	1.02495	-76.8672	0.454237
82	USV	TRUE	0.689829	120.913	120.917	0.004	86.6276	84.9361	87.7504	2.81427	1.09742	724.877	1.05436	-81.4199	0.409583
83	USV	TRUE	0.713404	121.067	121.069	0.002	93.6775	93.2144	93.8378	0.623441	0.243171	311.721	1.01894	-76.5786	0.463048
84	USV	TRUE	0.984622	134.723	134.757	0.034	54.494	49.2186	57.8932	8.67463	3.57834	-270.696	1.14914	-60.2344	0.785926
85	USV	TRUE	0.683327	134.977	135.003	0.0252	86.3488	82.0539	87.4253	5.37132	2.33482	-181.064	1.04265	-81.475	0.440769
86	USV	TRUE	0.662078	135.157	135.163	0.0064	81.208	79.0052	82.8936	3.88837	1.61652	-620.628	1.00578	-72.9281	0.612382
87	USV	TRUE	0.830525	135.643	135.645	0.0016	83.8181	83.2926	84.1654	0.872818	0.347517	545.511	1.00577	-75.7229	0.536933
88	USV	TRUE	0.651197	150.593	150.599	0.006	74.8632	74.0016	75.399	1.3974	0.463387	40.5996	1.1962	-79.3606	0.491197
89	USV	TRUE	0.919525	150.689	150.709	0.02	53.1379	50.7061	56.1827	5.47661	1.61894	289.542	1.11371	-48.3337	0.858231
90	USV	TRUE	0.729679	150.936	150.939	0.0024	87.3418	86.0726	88.2769	2.20431	0.796673	-918.463	1.00367	-70.5341	0.575111
91	USV	TRUE	0.879327	151.143	151.154	0.0116	82.3798	81.3836	87.0911	5.70746	1.68887	357.517	1.11877	-71.495	0.647961
92	USV	TRUE	0.896147	161.853	161.857	0.0048	86.2178	82.5291	87.1456	4.61644	1.43725	-858.516	1.06794	-69.7966	0.662803
93	USV	TRUE	0.788016	162.024	162.12	0.096	77.527	56.9534	92.3708	35.4174	5.82072	78.6256	5.199	-91.7369	0.210501
94	USV	TRUE	0.636863	162.253	162.256	0.0036	83.45	83.1438	83.538	0.394197	0.134601	74.0193	1.01834	-67.3109	0.702925
95	USV	TRUE	0.885838	169.749	169.757	0.0072	83.387	81.5115	85.9269	4.41537	1.48953	-567.584	1.01912	-71.4664	0.601668
96	USV	TRUE	0.781249	184.35	184.359	0.0092	85.6059	48.5833	86.3565	37.7731	17.2973	4231.85	1.08562	-68.3277	0.632774
97	USV	TRUE	0.828082	184.529	184.533	0.0032	60.2293	42.9733	92.6482	49.6749	20.2122	17449.2	1.25379	-69.3882	0.640901
98	USV	TRUE	0.733085	184.744	184.75	0.0064	87.2522	86.213	87.46	1.247	0.38439	92.7684	1.08288	-75.4265	0.550731
99	USV	TRUE	0.897438	191.986	192.009	0.0232	87.9716	58.5823	90.2506	31.6683	15.9622	1419.6	1.14164	-66.1131	0.665918
100	USV	TRUE	0.837396	192.174	192.202	0.0276	90.6066	62.7883	91.7387	28.9504	14.8593	1117.9	1.06334	-60.5822	0.693338
101	USV	TRUE	0.78628	201.407	201.408	0.0016	82.4601	77.6952	89.5406	11.8454	4.71351	-7403.37	1.00028	-65.3476	0.803649
102	USV	TRUE	0.736473	201.593	201.613	0.0196	49.709	46.6195	50.3266	3.70711	1.09243	-156.242	1.03479	-63.4342	0.587036
103	USV	TRUE	0.903462	201.781	201.805	0.0244	91.8794	90.6486	95.7981	5.1495	1.90154	-180.295	1.09001	-71.6193	0.657277
104	USV	TRUE	0.81022	201.949	201.963	0.0144	95.045	91.4191	96.4511	5.03206	1.64618	-124.653	1.36848	-75.5556	0.409808
105	USV	TRUE	0.979793	202.202	202.203	0.0016	72.9164	70.8412	74.4572	3.61596	1.43479	-2259.98	1.00134	-65.9721	0.770004
106	USV	TRUE	0.82449	202.314	202.319	0.0056	58.6404	58.408	58.9774	0.569433	0.218921	-22.2603	1.05688	-69.2184	0.588234
107	USV	TRUE	0.874355	213.717	213.719	0.002	51.7814	51.0867	52.8056	1.71892	0.7433	968.243	1.05345	-71.7095	0.675781
108	USV	TRUE	0.923166	220.121	220.124	0.0036	76.3157	74.861	77.1246	2.26369	0.868931	-705.083	1.03238	-64.9146	0.713266
109	USV	TRUE	0.793071	226.589	226.591	0.002	74.1432	73.6534	74.6063	0.952975	0.366077	-488.574	1.00178	-68.5801	0.740107
110	USV	TRUE	0.804738	230.797	230.802	0.0048	56.3397	54.7155	56.6775	1.96197	0.886231	-420.176	1.00164	-59.486	0.762171
111	USV	TRUE	0.690651	239.685	239.688	0.0024	72.9907	72.8052	73.1392	0.333986	0.138851	-2.32105e-12	1.07756	-74.3761	0.590741
112	USV	TRUE	0.866909	244.029	244.04	0.0108	54.8013	46.8527	94.1235	47.2708	14.8366	-1726.7	1.57091	-68.3034	0.644393
113	USV	TRUE	0.922636	244.235	244.237	0.0016	80.982	80.5812	81.2046	0.623441	0.249933	-389.651	1.00816	-66.9923	0.638962
114	USV	TRUE	0.692493	244.337	244.341	0.004	72.7091	72.4173	72.7964	0.379055	0.13093	-64.1768	1.01346	-74.1798	0.539643
115	USV	TRUE	0.760599	244.511	244.535	0.0244	77.8598	71.6925	83.4378	11.7453	3.85848	-560.968	1.10196	-70.9781	0.652296
116	USV	TRUE	0.881888	245.357	245.369	0.0124	86.0891	82.906	86.4018	3.49572	1.0117	-192.898	1.09102	-66.5953	0.655011
117	USV	TRUE	0.863756	245.505	245.521	0.016	91.1041	89.584	92.6322	3.04826	0.870398	-112.565	1.13071	-66.2122	0.699896
118	USV	TRUE	0.979847	245.622	245.663	0.0416	87.2314	82.8984	88.4609	5.56249	2.00269	-110.566	1.03809	-73.167	0.630017
119	USV	TRUE	0.843043	245.817	245.833	0.0164	84.1103	82.2498	89.7955	7.54564	2.57925	-450.578	1.16853	-63.9475	0.723149
120	USV	TRUE	0.971327	251.827	251.846	0.0192	79.7106	78.1743	80.4083	2.234	0.655623	-46.9153	1.06793	-62.9276	0.788226
121	USV	TRUE	0.654483	260.877	260.975	0.0976	39.8082	27.9776	54.177	26.1994	5.91744	29.531	8.20648	-97.1768	0.147729
122	USV	TRUE	0.810076	261.337	261.341	0.0048	82.1425	79.7601	86.5808	6.82075	2.14455	-1351.24	1.01445	-76.2331	0.546862
123	USV	TRUE	0.792001	272.229	272.245	0.0164	89.8631	87.0935	91.4177	4.32413	1.56381	-220.567	1.06375	-70.1178	0.69707
124	USV	TRUE	0.810776	272.434	272.446	0.0116	87.2444	85.1474	90.3668	5.2194	1.7877	-433.491	1.00346	-62.934	0.754011
125	USV	TRUE	0.992821	282.63	282.647	0.0176	59.1052	50.8149	62.8013	11.9864	2.76666	501.65	1.13825	-53.6344	0.868695
126	USV	TRUE	0.680141	282.855	282.863	0.0088	86.5368	84.2487	86.8501	2.60144	0.72937	-198.618	1.10417	-67.8807	0.725253
127	USV	TRUE	0.893736	283.112	283.121	0.0092	87.7892	86.4079	90.0283	3.62039	0.889549	299.009	1.11463	-75.2154	0.535439
128	USV	TRUE	0.606712	289.974	289.977	0.0024	97.9878	97.1194	99.1901	2.07072	0.748769	-862.798	1.00423	-63.8982	0.781654
129	USV	TRUE	0.687024	298.17	298.187	0.0176	100.652	95.7381	102.179	6.44098	2.24764	-383.088	1.06492	-67.9899	0.711342
130	USV	TRUE	0.703198	301.404	301.41	0.0056	78.1798	76.8216	78.4099	1.58829	0.531052	-241.146	1.08385	-63.8049	0.734411
131	USV	TRUE	0.895734	301.536	301.936	0.4	86.3705	80.4732	90.9268	10.4535	4.08294	2.05743	2.49327	-68.5713	0.692556
132	USV	TRUE	0.877731	301.532	301.535	0.0024	87.3827	82.7737	89.7874	7.01372	2.56646	-2922.38	1.00491	-57.3293	0.892771
133	USV	TRUE	0.63634	301.922	301.932	0.01	84.4327	82.5424	94.0582	11.5158	4.68491	-1162.81	1.00024	-63.6212	0.832668
134	USV	TRUE	0.828074	302.899	302.906	0.0076	94.486	93.1073	95.5245	2.41723	0.806543	-265.354	1.05521	-71.89	0.650215
135	USV	TRUE	0.839097	305.393	305.476	0.0832	46.8738	24.4448	64.8646	40.4198	7.76001	30.6873	9.82818	-97.0153	0.154459
136	USV	TRUE	0.920691	315.848	315.862	0.014	88.886	86.9214	90.8005	3.87906	1.42366	323.37	1.06138	-70.2663	0.661102
137	USV	TRUE	0.724958	316.005	316.011	0.006	87.29	85.1451	90.192	5.04691	1.57281	-823.015	1.00466	-65.0523	0.786494
138	USV	TRUE	0.700709	325.489	325.529	0.04	39.8379	33.3659	44.9293	11.5634	2.49872	-34.1071	3.78702	-98.0859	0.155885
139	USV	TRUE	0.615643	329.738	329.741	0.0036	82.7902	82.4042	82.9609	0.556644	0.194864	-143.94	1.02473	-75.7616	0.534772
140	USV	TRUE	0.940307	339.763	339.771	0.0084	87.1204	83.2239	89.1614	5.93754	1.95742	-741.836	1.01805	-58.2806	0.872435
141	USV	TRUE	0.618592	341.752	341.792	0.04	48.6194	31.356	61.1031	29.7471	5.6971	-0.968697	8.91261	-96.1888	0.171968
142	USV	TRUE	0.847154	350.351	350.357	0.006	78.9411	78.9303	79.2718	0.341448	0.14359	-59.7752	1.00135	-64.9532	0.766963
143	USV	TRUE	0.737996	361.137	361.181	0.0432	40.773	28.8979	47.8535	18.9556	5.69148	-58.0354	6.36829	-95.4073	0.174483
144	USV	TRUE	0.838575	361.563	361.565	0.0016	47.144	43.8308	48.3196	4.48878	1.84341	2805.49	1.0153	-81.4454	0.480995
145	USV	TRUE	0.608141	363.801	363.843	0.0416	53.3767	34.4359	62.4017	27.9658	6.14478	-97.521	7.54305	-97.064	0.153086
146	USV	TRUE	0.601598	363.889	363.932	0.0432	50.5692	35.9183	60.3364	24.4181	5.68798	-109.568	7.46056	-96.32	0.169459
147	USV	TRUE	0.635249	366.74	366.777	0.0368	42.0941	28.7347	55.0676	26.333	5.48659	-66.9512	6.13372	-95.2191	0.148222
148	USV	TRUE	0.845258	367.473	367.515	0.0416	49.2023	35.2491	57.2625	22.0134	4.54123	-33.8438	6.55503	-95.4456	0.165672
149	USV	TRUE	0.603891	369.972	370.046	0.0736	42.6062	29.5214	55.0676	25.5463	6.34046	-26.0416	9.0491	-96.8933	0.149411
150	USV	TRUE	0.613543	371.05	371.125	0.0752	48.5043	34.2245	61.2551	27.0306	5.61736	28.9965	7.28105	-97.1788	0.160467
151	USV	TRUE	0.734719	372.549	372.589	0.04	41.0996	26.5007	50.3324	23.8318	5.54071	22.4916	4.88858	-97.3238	0.165549
152	USV	TRUE	0.687995	373.617	373.66	0.0432	45.5989	31.2597	57.2661	26.0064	5.85528	-174.916	6.38289	-96.1712	0.173341
153	USV	TRUE	0.65414	373.84	373.88	0.04	36.5128	29.7144	43.2816	13.5673	3.23893	-22.1073	5.73049	-97.9275	0.155047
154	USV	TRUE	0.770079	417.473	417.482	0.0092	77.0019	73.9107	78.2451	4.3344	1.39821	-435.635	1.21001	-71.8627	0.653237
155	USV	TRUE	0.724373	419.153	419.16	0.0072	82.8673	80.9651	83.2975	2.3324	0.918108	-315.277	1.00649	-80.5099	0.398929
156	USV	TRUE	0.818788	434.656	434.659	0.0032	56.6503	43.5952	74.6114	31.0162	12.9991	9328.43	3.46662	-68.8825	0.648638
157	USV	TRUE	0.609775	434.817	434.832	0.0144	88.561	85.2211	97.5108	12.2897	3.9182	-838.217	1.00781	-68.1833	0.705515
158	USV	TRUE	0.915663	439.476	439.493	0.0172	76.0883	68.1729	78.1628	9.98991	3.15415	-510.337	1.42569	-56.8357	0.875013
159	USV	TRUE	0.696271	447.569	447.574	0.0048	83.9899	83.0417	84.6632	1.62156	0.625163	280.879	1.06854	-77.1724	0.521938
160	USV	TRUE	0.651899	451.817	451.864	0.0464	46.7676	32.2948	57.7817	25.4869	7.61643	-101.062	7.86971	-95.4111	0.158669
161	USV	TRUE	0.62864	472.168	472.211	0.0432	42.7786	28.432	57.3404	28.9084	5.38142	-72.5314	6.02672	-95.8667	0.169338
162	USV	TRUE	0.617812	493.003	493.007	0.004	90.1836	88.9961	91.1336	2.13751	0.766601	-574.693	1.01036	-71.8858	0.664973
163	USV	TRUE	0.61251	505.917	505.962	0.0448	38.3683	29.5808	43.7863	14.2056	3.43161	6.38983	4.03153	-97.8263	0.14776
