# Supplementary material for: Bazedoxifene reverses sexually dimorphic autistic-like abnormalities in biallelic MDGA1-mutant mice
Source: EMBO Mol Med. 2026 Mar 20;18(4):1358–98. doi: 10.1038/s44321-026-00402-y (PMC13084050; doi:10.1038/s44321-026-00402-y)
Supplement: Supplementary file 18 — Source data Fig. 4 [file 44321_2026_402_MOESM18_ESM.zip › Panel C/Batch2/P9/P9_homo_790.xlsx]

## Sheet: Sheet1
ID	Label	Accepted	Score	Begin Time (s)	End Time (s)	Call Length (s)	Principal Frequency (kHz)	Low Freq (kHz)	High Freq (kHz)	Delta Freq (kHz)	Frequency Standard Deviation (kHz)	Slope (kHz/s)	Sinuosity	Mean Power (dB/Hz)	Tonality
1	USV	TRUE	0.645226	26.2289	26.2737	0.0448	47.5005	33.1243	57.4904	24.3662	4.86309	34.8662	5.90422	-96.8506	0.173941
2	USV	TRUE	0.67024	29.6667	29.6695	0.0028	78.3452	76.9424	79.4807	2.5383	0.900426	917.137	1.00237	-69.4426	0.718197
3	USV	TRUE	0.786946	29.8127	29.8155	0.0028	65.2837	62.6638	67.1021	4.43831	1.57907	1602.78	1.00407	-72.472	0.726251
4	USV	TRUE	0.870333	31.2157	31.2249	0.0092	63.3915	61.2763	64.8685	3.59221	0.963265	-335.277	1.02506	-68.2146	0.730306
5	USV	TRUE	0.712161	31.4017	31.4237	0.022	57.457	55.8989	57.458	1.55915	0.697028	-72.6732	1.00024	-40.9382	0.912729
6	USV	TRUE	0.969679	31.5877	31.6353	0.0476	87.9913	52.2586	93.0183	40.7597	10.4784	639.191	2.04361	-52.2085	0.873473
7	USV	TRUE	0.834212	31.7893	31.8281	0.0388	56.1872	55.7018	71.0706	15.3688	4.0956	398.533	1.04526	-47.7526	0.85293
8	USV	TRUE	0.853339	31.9621	31.9645	0.0024	58.7502	58.4197	59.0606	0.640887	0.223619	-257.191	1.00313	-57.1121	0.831679
9	USV	TRUE	0.837111	32.1785	32.1857	0.0072	54.0297	54.0094	54.3651	0.355653	0.149959	-50.5646	1.0022	-48.6099	0.836718
10	USV	TRUE	0.908668	32.3953	32.4303	0.035	80.1596	70.9574	90.0469	19.0895	6.59103	-537.892	1	-61.804	0.793827
11	USV	TRUE	0.636576	32.7977	32.8001	0.0024	79.4302	78.6286	80.0982	1.46954	0.529823	-612.309	1.00127	-74.944	0.609172
12	USV	TRUE	0.775517	32.9741	32.9761	0.002	57.8463	57.5168	58.1758	0.659067	0.266714	-353.708	1.00734	-69.2959	0.704071
13	USV	TRUE	0.613346	33.0697	33.0741	0.0044	80.157	78.4425	81.8715	3.42893	1.12392	-779.302	1	-75.0206	0.603358
14	USV	TRUE	0.992539	33.2496	33.2784	0.0288	76.6784	73.9559	96.2153	22.2594	8.52348	-739.848	1.00643	-64.3241	0.765471
15	USV	TRUE	0.80847	33.4216	33.4288	0.0072	54.106	51.9982	56.0209	4.02268	1.45303	-638.481	1.02249	-51.6046	0.878689
16	USV	TRUE	0.872046	33.6108	33.8108	0.2	69.0486	53.5682	91.7844	38.2162	13.1665	-45.2666	4.43671	-74.7093	0.465757
17	USV	TRUE	0.823979	33.61	33.634	0.024	55.4959	52.0973	91.2436	39.1463	17.3445	2122.17	1.51814	-70.3531	0.523433
18	USV	TRUE	0.732454	33.7924	33.7976	0.0052	57.0207	56.1968	57.4511	1.2543	0.372438	-217.519	1.00894	-67.9761	0.527148
19	USV	TRUE	0.922234	79.2135	79.2315	0.018	82.4665	80.7397	87.9901	7.25039	2.96058	273.599	1.30499	-69.1514	0.721015
20	USV	TRUE	0.762962	87.4029	87.4061	0.0032	62.1642	60.9296	62.9521	2.0225	0.681719	-383.824	1.50332	-72.3713	0.645417
21	USV	TRUE	0.610183	87.6397	87.6449	0.0052	79.4801	77.8696	80.844	2.97441	1.00618	-577.981	1.00065	-76.6432	0.536293
22	USV	TRUE	0.694181	87.8465	87.8649	0.0184	83.0206	81.4968	87.9273	6.43053	2.82416	337.192	1.10523	-72.6165	0.610979
23	USV	TRUE	0.849552	89.1683	89.1723	0.004	89.0377	88.316	89.8527	1.53665	0.585953	362.694	1.02667	-73.939	0.519575
24	USV	TRUE	0.817529	90.5639	90.5667	0.0028	63.5993	62.063	63.9333	1.87032	0.640571	593.754	1.08485	-69.5723	0.731094
25	USV	TRUE	0.930893	96.2366	96.2454	0.0088	66.6255	66.6122	67.2667	0.654492	0.208889	62.371	1.00708	-62.5373	0.762835
26	USV	TRUE	0.663499	103.048	103.051	0.0036	87.3311	86.8274	87.5016	0.674177	0.215528	-96.8903	1.07172	-75.306	0.530443
27	USV	TRUE	0.668895	113.578	113.618	0.04	44.699	32.8833	56.4702	23.5869	5.11022	-100.62	6.87264	-95.8268	0.171098
28	USV	TRUE	0.614964	123.271	123.274	0.0024	79.9365	79.0014	80.8717	1.87032	0.673394	779.302	1	-78.2029	0.545479
29	USV	TRUE	0.619218	123.641	123.643	0.0016	92.4113	89.1694	92.9368	3.76737	1.52848	-2026.18	1.31108	-65.0455	0.789954
30	USV	TRUE	0.632698	123.784	123.786	0.0016	99.0959	98.8466	99.1672	0.320627	0.129065	-155.86	1.04572	-68.2713	0.577038
31	USV	TRUE	0.63564	135.985	135.987	0.002	66.6904	64.0809	67.1535	3.07268	1.21104	1474.63	1.08715	-76.2045	0.616637
32	USV	TRUE	0.819687	272.449	272.451	0.002	69.9849	68.5554	72.5721	4.01674	1.50799	1984.2	1.00654	-75.7208	0.624717
33	USV	TRUE	0.837189	272.448	272.45	0.002	69.1979	68.0758	70.6764	2.60064	1.03537	1372.84	1.01109	-76.1177	0.610475
34	USV	TRUE	0.898348	283.051	283.053	0.0024	57.2589	56.9249	57.9269	1.00196	0.367366	-417.483	1.01249	-63.7009	0.783295
35	USV	TRUE	0.601196	304.487	304.489	0.0024	101.245	100.355	101.49	1.13555	0.410963	194.825	1.415	-78.4787	0.501144
36	USV	TRUE	0.667706	308.13	308.17	0.04	40.5058	28.7347	50.2434	21.5087	4.94352	-104.768	6.30577	-97.1013	0.150096
37	USV	TRUE	0.603015	342.524	342.585	0.0608	97.3821	80.7645	105.042	24.2771	3.56224	-46.3517	3.02226	-90.4735	0.207812
38	USV	TRUE	0.609169	344.63	344.668	0.0384	54.8218	37.4396	64.9898	27.5502	6.21228	-11.0636	8.20052	-97.1879	0.151918
39	USV	TRUE	0.625449	357.026	357.064	0.0384	38.5019	30.2339	49.4863	19.2525	4.09269	23.0476	5.8425	-98.4525	0.139416
40	USV	TRUE	0.65602	363.008	363.049	0.0416	38.8878	29.6698	45.434	15.7642	3.6859	-75.6123	4.2462	-96.4996	0.175577
41	USV	TRUE	0.653876	438.436	438.476	0.04	42.4652	24.571	56.5965	32.0256	6.14788	94.7402	7.24717	-96.5875	0.164338
42	USV	TRUE	0.61438	441.685	441.73	0.0448	82.3506	42.1683	123.245	81.0771	16.4341	441.726	12.2889	-95.6006	0.152459
