# Supplementary material for: Bazedoxifene reverses sexually dimorphic autistic-like abnormalities in biallelic MDGA1-mutant mice
Source: EMBO Mol Med. 2026 Mar 20;18(4):1358–98. doi: 10.1038/s44321-026-00402-y (PMC13084050; doi:10.1038/s44321-026-00402-y)
Supplement: Supplementary file 18 — Source data Fig. 4 [file 44321_2026_402_MOESM18_ESM.zip › Panel C/Batch2/P9/P9_WT_777.xlsx]

## Sheet: Sheet1
ID	Label	Accepted	Score	Begin Time (s)	End Time (s)	Call Length (s)	Principal Frequency (kHz)	Low Freq (kHz)	High Freq (kHz)	Delta Freq (kHz)	Frequency Standard Deviation (kHz)	Slope (kHz/s)	Sinuosity	Mean Power (dB/Hz)	Tonality
1	USV	TRUE	0.619256	2.03141	2.03301	0.0016	71.3523	70.9782	71.7264	0.74813	0.295724	-467.581	1	-60.0278	0.713672
2	USV	TRUE	0.870868	2.13721	2.14881	0.0116	70.1594	68.4673	71.3321	2.86486	0.940759	-248.391	1.14843	-64.2406	0.492402
3	USV	TRUE	0.929518	2.27561	2.28361	0.008	74.4607	73.8595	74.8091	0.949643	0.356764	34.1873	1.05669	-69.3357	0.642021
4	USV	TRUE	0.613941	2.31801	2.32561	0.0076	50.8353	50.4109	51.1075	0.696641	0.230817	26.9048	1.04709	-74.6959	0.538312
5	USV	TRUE	0.876367	4.97082	4.97722	0.0064	73.2972	71.476	79.1712	7.69525	2.48564	865.984	1.16365	-72.3137	0.541906
6	USV	TRUE	0.80828	5.07183	5.07383	0.002	70.9245	68.3951	71.9131	3.51799	1.40826	1819.43	1.03835	-66.5131	0.648729
7	USV	TRUE	0.650315	5.15503	5.16623	0.0112	72.286	72.0462	85.6051	13.5589	6.77941	-1256.27	1.02089	-62.2484	0.709176
8	USV	TRUE	0.712678	8.30244	8.30444	0.002	53.9448	53.4683	55.6681	2.19986	0.850758	-1019.14	1.21019	-71.7774	0.623433
9	USV	TRUE	0.830455	8.33804	8.43084	0.0928	72.2846	43.0571	112.222	69.1649	13.6442	-19.1091	8.25553	-86.1098	0.248664
10	USV	TRUE	0.956972	8.55004	8.55964	0.0096	52.8748	51.4158	54.4215	3.00573	1.17571	-254.726	1.0542	-73.3171	0.538285
11	USV	TRUE	0.852919	8.64324	8.65244	0.0092	54.2029	53.7741	55.7885	2.0144	0.604766	-142.863	1.08284	-70.7145	0.438583
12	USV	TRUE	0.823865	8.81004	8.81284	0.0028	72.8312	72.0147	73.514	1.49923	0.51189	-521.302	1.00235	-70.6624	0.54351
13	USV	TRUE	0.914797	8.86284	8.91764	0.0548	73.579	52.0256	79.4836	27.4579	10.8493	-191.253	1.61197	-75.6154	0.500994
14	USV	TRUE	0.850035	9.11124	9.11284	0.0016	86.2526	85.8785	86.6266	0.74813	0.295724	-467.581	1	-65.3492	0.726763
15	USV	TRUE	0.920391	11.7771	11.7795	0.0024	83.133	82.1978	83.7341	1.53634	0.557485	-640.141	1.00745	-64.0882	0.63824
16	USV	TRUE	0.978763	11.8615	11.9303	0.0688	54.7848	53.5249	60.7221	7.19718	2.09584	-75.6298	1.06025	-70.6388	0.582252
17	USV	TRUE	0.666648	12.0635	12.0659	0.0024	88.3624	86.492	93.6394	7.14731	2.66898	-2978.05	1.01578	-75.1981	0.43916
18	USV	TRUE	0.917908	12.1589	12.2521	0.0932	79.5482	53.373	91.3908	38.0178	15.8732	75.6092	1.33312	-78.2501	0.440595
19	USV	TRUE	0.737382	12.3825	12.3861	0.0036	75.9124	72.1211	76.0554	3.93429	1.64171	-1123.39	1.11695	-76.4972	0.437062
20	USV	TRUE	0.620332	12.4585	12.4605	0.002	80.9779	80.1853	81.1828	0.997506	0.393399	488.574	1.0672	-67.6478	0.648113
21	USV	TRUE	0.68428	12.5461	12.5741	0.028	70.4006	67.8342	70.5611	2.72693	1.24913	94.2792	1.00308	-72.2065	0.499219
22	USV	TRUE	0.732174	12.6645	12.6713	0.0068	71.9687	70.9371	99.4697	28.5326	11.403	4344.87	1.10947	-69.2309	0.551033
23	USV	TRUE	0.711384	12.7797	12.7829	0.0032	79.7896	78.654	82.6099	3.95588	1.40901	-1255.54	1.0247	-70.1751	0.603587
24	USV	TRUE	0.724842	12.8693	12.8713	0.002	70.2107	69.1686	70.3443	1.17563	0.457961	-539.468	1.09728	-71.2331	0.648257
25	USV	TRUE	0.983194	13.0025	13.0085	0.006	79.6459	78.8518	81.5746	2.72285	0.845945	-445.208	1.01062	-68.9632	0.529842
26	USV	TRUE	0.879338	13.0627	13.0979	0.0352	82.0086	68.3472	85.4422	17.095	7.82728	443.967	1.1563	-73.5231	0.535245
27	USV	TRUE	0.972411	13.1835	13.2139	0.0304	80.4463	62.5164	87.8621	25.3457	7.40942	64.6198	2.27914	-68.9785	0.592747
28	USV	TRUE	0.931359	13.2707	13.3187	0.048	97.1226	59.8364	98.9219	39.0854	16.2348	-857.374	1.02479	-73.1951	0.494394
29	USV	TRUE	0.679429	13.4167	13.4183	0.0016	55.7739	55.1772	56.5487	1.37157	0.543759	-857.232	1.00263	-77.8156	0.500193
30	USV	TRUE	0.764349	13.4963	13.5215	0.0252	73.5942	66.1801	83.8649	17.6847	5.40555	437.659	1.98857	-72.325	0.587434
31	USV	TRUE	0.838537	13.5651	13.6071	0.042	67.9743	55.4195	69.0363	13.6167	5.55029	-187.244	1.24434	-76.9872	0.443396
32	USV	TRUE	0.818549	13.6835	13.6863	0.0028	68.9799	68.4084	70.6201	2.21173	0.811345	-796.973	1.04829	-72.643	0.647007
33	USV	TRUE	0.684004	13.7679	13.7767	0.0088	79.004	70.7682	79.4291	8.66085	3.73687	-1009.99	1.00465	-63.8999	0.770996
34	USV	TRUE	0.734829	15.3015	15.3035	0.002	68.2115	68.1135	68.5143	0.400784	0.153333	176.854	1.03234	-72.3031	0.589724
35	USV	TRUE	0.834245	15.3999	15.4051	0.0052	56.5389	55.5311	56.7931	1.26191	0.432502	172.893	1.06705	-72.229	0.639647
36	USV	TRUE	0.760389	15.7531	15.7567	0.0036	72.8473	72.3139	75.8988	3.58493	1.24381	1003.14	1.02922	-81.5198	0.435758
37	USV	TRUE	0.673999	15.9627	15.9651	0.0024	60.8508	57.4442	62.9216	5.47738	1.99154	2282.24	1.00402	-77.546	0.533868
38	USV	TRUE	0.893382	16.1001	16.1081	0.008	70.0338	69.1338	72.6824	3.5486	1.21807	-439.205	1.01652	-62.3558	0.76102
39	USV	TRUE	0.786534	16.2709	16.2737	0.0028	72.3607	72.049	72.4424	0.393362	0.146665	137.836	1.01178	-60.5788	0.70988
40	USV	TRUE	0.642851	16.6237	16.6293	0.0056	92.937	89.7637	93.1745	3.41081	1.26734	602.384	1.08375	-74.3458	0.498085
41	USV	TRUE	0.919229	16.8237	16.8253	0.0016	82.3046	80.8262	83.0706	2.24439	0.902684	1402.74	1.01271	-70.3039	0.711718
42	USV	TRUE	0.71264	16.9281	16.9389	0.0108	88.4068	83.6949	93.2575	9.56262	2.51729	-231.733	1.93849	-78.8682	0.497111
43	USV	TRUE	0.694361	17.0619	17.0891	0.0272	74.7365	62.793	74.9766	12.1836	5.36893	-450.098	1.01588	-75.7243	0.460051
44	USV	TRUE	0.720392	17.1735	17.1851	0.0116	78.028	70.9974	83.4712	12.4738	5.83947	1191.96	1.08294	-76.0299	0.53959
45	USV	TRUE	0.814659	17.2771	17.2803	0.0032	87.9482	86.6048	88.3638	1.759	0.605387	451.5	1.21548	-69.582	0.72661
46	USV	TRUE	0.898109	17.3683	17.3707	0.0024	72.6124	71.9444	73.414	1.46954	0.529823	612.309	1.00127	-68.0222	0.73329
47	USV	TRUE	0.698157	17.4535	17.4627	0.0092	66.5794	54.2817	67.1041	12.8223	6.04651	1443.29	1.02008	-77.9087	0.558288
48	USV	TRUE	0.974266	17.6015	17.6227	0.0212	69.6195	51.25	70.1514	18.9014	8.83621	892.193	1.05206	-69.5943	0.551331
49	USV	TRUE	0.973417	17.7391	17.7751	0.036	59.4935	59.0127	63.1196	4.10688	1.72507	110.285	1.00086	-65.4663	0.62712
50	USV	TRUE	0.860549	17.8499	17.8591	0.0092	71.3675	70.2913	73.0456	2.75426	0.925462	318.121	1.00669	-75.491	0.543407
51	USV	TRUE	0.831123	18.0775	18.0839	0.0064	68.3306	62.7711	69.674	6.90292	2.11992	-975.163	1.07217	-69.6748	0.53982
52	USV	TRUE	0.83717	18.1701	18.1809	0.0108	73.5097	58.0435	88.6767	30.6333	15.5075	3300.56	1.11136	-70.1626	0.598022
53	USV	TRUE	0.868229	18.2637	18.2973	0.0336	85.37	67.374	90.54	23.166	10.028	635.892	1.22941	-74.8235	0.542398
54	USV	TRUE	0.966061	18.3861	18.3897	0.0036	69.9561	68.1041	70.0043	1.90021	0.926567	545.511	1.03606	-71.1321	0.694322
55	USV	TRUE	0.890256	18.4913	18.4937	0.0024	84.0313	83.7641	84.4989	0.73477	0.267807	-306.154	1.00557	-69.4742	0.701402
56	USV	TRUE	0.722791	18.6757	18.6785	0.0028	62.5508	59.1368	66.0985	6.96176	2.32266	2362.64	1.00258	-77.1189	0.602385
57	USV	TRUE	0.717436	20.1401	20.1545	0.0144	72.6857	65.2895	83.3123	18.0227	6.51549	1285.1	1.02348	-57.0311	0.78784
58	USV	TRUE	0.938531	64.1895	64.1919	0.0024	55.3056	53.8361	56.6416	2.80549	1.01047	1168.95	1.00031	-72.2162	0.742821
59	USV	TRUE	0.895521	65.3393	65.3413	0.002	55.5477	54.2519	56.2113	1.95939	0.795855	1040.13	1.03756	-74.4052	0.620725
60	USV	TRUE	0.902427	65.5221	65.5281	0.006	56.1374	55.8183	56.2191	0.400784	0.136199	-35.7727	1.03147	-64.5084	0.699008
61	USV	TRUE	0.851071	65.7013	65.7065	0.0052	55.4165	54.37	56.5743	2.20431	0.712775	-425.496	1.00261	-65.8542	0.636556
62	USV	TRUE	0.759403	65.8021	65.8437	0.0416	55.2703	48.2993	83.6283	35.3289	14.0068	754.729	1.02809	-81.3274	0.453896
63	USV	TRUE	0.969141	65.9541	65.9585	0.0044	55.4434	54.9228	56.55	1.62715	0.654348	-376.599	1.00072	-65.6259	0.636094
64	USV	TRUE	0.995455	66.0389	66.0425	0.0036	57.2634	55.2817	60.0021	4.72034	1.51779	1244.63	1.00672	-69.8547	0.722055
65	USV	TRUE	0.866362	66.1439	66.1795	0.0356	56.8188	55.4876	59.1882	3.70068	1.17369	-41.7714	1.10645	-68.6475	0.704352
66	USV	TRUE	0.630499	66.3163	66.3195	0.0032	67.484	67.202	68.486	1.28399	0.403574	332.44	1.07003	-79.6483	0.460436
67	USV	TRUE	0.611286	66.3995	66.4027	0.0032	62.0896	61.7928	63.6557	1.8629	0.610444	-490.156	1.0959	-72.6252	0.609283
68	USV	TRUE	0.645443	66.4811	66.5307	0.0496	54.9481	38.4863	60.5443	22.058	5.93191	292.635	4.83357	-92.0905	0.212272
69	USV	TRUE	0.727381	74.1884	74.3244	0.136	64.6048	33.6034	93.6616	60.0582	9.24837	-90.9919	9.17695	-88.6407	0.21029
70	USV	TRUE	0.768072	74.3608	74.4324	0.0716	55.7312	51.2038	84.2467	33.0428	13.5198	473.028	1.15385	-75.5048	0.541312
71	USV	TRUE	0.955483	74.5412	74.5448	0.0036	73.3085	71.9466	73.4236	1.47696	0.531839	384.141	1.09278	-56.0686	0.860019
72	USV	TRUE	0.954238	74.6516	74.6552	0.0036	75.7893	73.1508	76.0824	2.93166	1.09596	817.311	1.15531	-63.9173	0.784765
73	USV	TRUE	0.714727	74.7432	74.7536	0.0104	67.0588	66.426	68.8039	2.37787	1.09625	215.72	1.01283	-75.8215	0.549622
74	USV	TRUE	0.687818	74.8572	74.8604	0.0032	61.2075	60.7844	62.0313	1.24688	0.431852	-389.651	1.00893	-70.3729	0.613601
75	USV	TRUE	0.677474	74.9376	74.946	0.0084	76.7061	75.5089	77.0405	1.53156	0.518079	-85.5227	1.07183	-78.2359	0.48644
76	USV	TRUE	0.982017	75.0448	75.0464	0.0016	71.2062	70.7876	72.1592	1.37157	0.556377	857.232	1.02519	-62.4384	0.844141
77	USV	TRUE	0.846781	75.1534	75.1586	0.0052	69.8719	69.5603	69.8746	0.314319	0.127191	64.4948	1.00123	-73.8012	0.571879
78	USV	TRUE	0.828798	75.3034	75.3406	0.0372	61.2265	59.1074	68.3758	9.26845	4.29997	-231.14	1.01943	-68.1098	0.595934
79	USV	TRUE	0.828819	78.2664	78.2696	0.0032	56.6163	54.8647	57.6627	2.79806	1.04781	-944.749	1.02308	-69.6898	0.726422
80	USV	TRUE	0.892683	78.2506	78.6106	0.36	67.2383	58.6117	79.8263	21.2147	6.23459	20.7683	5.01304	-74.3725	0.435507
81	USV	TRUE	0.610771	78.8672	78.8732	0.006	56.3075	53.9615	57.4363	3.4748	1.27958	-569.128	1.00118	-76.0112	0.588302
82	USV	TRUE	0.787334	79.03	79.032	0.002	72.2741	71.4592	73.3918	1.93267	0.642821	-797.114	1.14733	-76.4134	0.608614
83	USV	TRUE	0.828178	79.3854	79.3894	0.004	62.9614	61.2767	63.5181	2.24142	0.801549	-585.32	1.0344	-73.8236	0.664336
84	USV	TRUE	0.895403	79.9034	79.9066	0.0032	63.2965	61.6043	65.9609	4.35667	1.41157	1269.46	1.01149	-67.7923	0.78919
85	USV	TRUE	0.958116	80.11	80.112	0.002	72.584	71.4885	73.3232	1.8347	0.674312	893.175	1.00821	-74.4272	0.661375
86	USV	TRUE	0.871897	80.4752	80.4832	0.008	70.4671	69.1801	72.0526	2.87251	0.887563	342.448	1.00775	-77.9115	0.496277
87	USV	TRUE	0.958567	81.2962	81.2982	0.002	67.7055	66.5343	68.5739	2.03954	0.706454	-923.075	1.03541	-67.8407	0.7368
88	USV	TRUE	0.765745	81.5314	81.5614	0.03	57.3678	56.6655	70.8612	14.1957	5.15999	-469.796	1.00035	-74.016	0.499625
89	USV	TRUE	0.655701	81.6226	81.781	0.1584	63.0833	36.2753	85.2452	48.9698	7.72916	-54.9574	6.48472	-91.2639	0.201757
90	USV	TRUE	0.850898	82.0022	82.0046	0.0024	67.7496	67.0816	68.4176	1.33595	0.480995	-556.644	1	-69.0249	0.750958
91	USV	TRUE	0.933127	82.126	82.128	0.002	73.8593	73.3695	74.652	1.28251	0.503743	-665.428	1.01432	-75.857	0.540181
92	USV	TRUE	0.977304	82.2016	82.2104	0.0088	73.8082	70.0581	73.8292	3.77106	1.85332	444.083	1.01893	-61.623	0.835149
93	USV	TRUE	0.640644	82.29	82.3004	0.0104	63.0037	61.5021	64.0475	2.54539	0.907001	207.872	1.011	-80.654	0.437899
94	USV	TRUE	0.851609	82.4016	82.4036	0.002	73.625	73.0194	74.2307	1.21126	0.436354	-581.455	1.00442	-67.0361	0.734416
95	USV	TRUE	0.82597	86.9308	86.9412	0.0104	82.3637	80.9147	85.6367	4.722	1.53612	467.273	1.05923	-76.3394	0.491682
96	USV	TRUE	0.808524	87.1058	87.1082	0.0024	69.3712	68.7032	70.0392	1.33595	0.480995	556.644	1	-74.1058	0.62584
97	USV	TRUE	0.872114	95.4611	95.4647	0.0036	70.5851	68.8283	72.0425	3.21421	1.01056	813.803	1.02318	-71.076	0.717581
98	USV	TRUE	0.975652	95.6475	95.6579	0.0104	79.623	73.6372	80.6051	6.96786	1.91137	-375.285	1.26565	-57.098	0.852529
99	USV	TRUE	0.975934	95.7595	95.7627	0.0032	71.7661	71.298	71.9408	0.642824	0.219005	200.976	1.00426	-61.1071	0.832831
100	USV	TRUE	0.904174	95.9859	95.9879	0.002	69.2608	68.3256	69.5369	1.21126	0.461859	-581.455	1.05019	-66.4905	0.749648
101	USV	TRUE	0.631278	96.2061	96.2077	0.0016	58.188	56.9322	58.5531	1.62095	0.673737	-1013.09	1.05317	-72.4633	0.697742
102	USV	TRUE	0.834371	96.2857	96.2901	0.0044	76.0589	75.8856	76.3062	0.420627	0.149191	-23.81	1.03534	-74.4601	0.549207
103	USV	TRUE	0.65419	96.3801	96.3857	0.0056	73.5083	73.5083	73.5083	2.84217e-14	4.35117e-15	2.22045e-13	1	-79.173	0.441486
104	USV	TRUE	0.90933	96.4513	96.4537	0.0024	69.7499	68.9484	71.0859	2.13751	0.777568	890.631	1.01031	-80.6863	0.402772
105	USV	TRUE	0.835431	96.6521	96.6537	0.0016	72.9996	72.7235	73.0976	0.374065	0.153618	233.791	1.01068	-67.0406	0.729116
106	USV	TRUE	0.690345	96.7473	96.7641	0.0168	71.4153	68.7435	79.6622	10.9187	4.43096	689.232	1.04263	-76.3125	0.490039
107	USV	TRUE	0.947133	96.8665	96.8757	0.0092	71.1563	68.2543	73.8812	5.6269	1.66365	567.783	1.01124	-73.4135	0.648451
108	USV	TRUE	0.665979	97.3479	97.3495	0.0016	75.8853	75.8853	75.8853	2.84217e-14	5.61733e-15	4.86023e-12	1	-76.2431	0.501077
109	USV	TRUE	0.898618	103.456	103.458	0.0024	61.746	61.5308	61.8128	0.282033	0.100127	-83.4966	1.01988	-70.5966	0.576458
110	USV	TRUE	0.601211	103.531	103.533	0.0016	61.1449	61.1449	61.1449	7.10543e-15	5.0243e-15	7.94411e-12	1	-73.2841	0.583115
111	USV	TRUE	0.60643	103.574	103.576	0.002	79.8114	78.952	80.1899	1.23798	0.422538	278.64	1.40643	-78.3362	0.517389
112	USV	TRUE	0.686909	103.968	104.01	0.0416	45.3554	45.3348	48.4164	3.08159	1.15808	-82.4094	1.00088	-77.8865	0.457616
113	USV	TRUE	0.837387	105.4	105.407	0.0072	71.5506	68.025	72.4948	4.46978	2.04429	611.623	1.01787	-75.8394	0.589656
114	USV	TRUE	0.944948	111.977	111.986	0.0092	74.3776	73.4882	74.4221	0.933935	0.270159	50.0328	1.04977	-57.5184	0.789178
115	USV	TRUE	0.738994	112.075	112.078	0.0024	73.1737	71.8378	75.3112	3.47346	1.26164	1447.27	1.00644	-79.9181	0.516604
116	USV	TRUE	0.910976	112.181	112.195	0.0148	72.7229	57.5395	75.4022	17.8627	6.44683	1230.18	1.01792	-67.6875	0.719362
117	USV	TRUE	0.955162	112.502	112.503	0.0016	71.5316	70.3025	72.0481	1.74564	0.709855	-1091.02	1.02644	-68.6625	0.716672
118	USV	TRUE	0.958305	112.602	112.607	0.0056	70.3055	64.9766	73.4524	8.47583	2.95629	-1634.88	1.02742	-70.3426	0.72566
119	USV	TRUE	0.788544	112.694	112.7	0.0056	64.1869	62.8217	67.5998	4.77818	2.06091	993.351	1.05889	-71.6754	0.580672
120	USV	TRUE	0.84321	112.796	112.8	0.0036	76.4469	73.723	79.6235	5.90043	1.6061	1207.3	1.18921	-64.6916	0.720112
121	USV	TRUE	0.60371	112.919	112.921	0.002	79.1079	76.347	79.3751	3.02814	1.14253	1138.73	1.30305	-61.8556	0.663423
122	USV	TRUE	0.705606	113.011	113.013	0.0016	74.5974	74.0185	74.6865	0.667973	0.276311	389.651	1.07279	-63.079	0.790199
123	USV	TRUE	0.910779	113.185	113.186	0.0016	71.3455	70.8467	71.8443	0.997506	0.394299	623.441	1	-61.8135	0.795441
124	USV	TRUE	0.927399	113.364	113.366	0.002	81.5359	81.2064	81.8655	0.659067	0.266714	353.708	1.00734	-60.7575	0.7916
125	USV	TRUE	0.665676	113.452	113.464	0.012	111.926	108.742	118.683	9.94071	4.27443	867.379	1.0205	-84.6075	0.40286
126	USV	TRUE	0.872117	113.639	113.64	0.0016	74.4663	72.4267	74.7513	2.32455	0.954991	1324.81	1.19269	-71.0287	0.737177
127	USV	TRUE	0.752128	118.617	118.657	0.04	48.2443	36.681	60.9358	24.2548	5.50805	-128.053	6.76226	-94.3731	0.165513
128	USV	TRUE	0.637084	142.076	142.077	0.0016	82.9043	81.4258	83.6702	2.24439	0.902684	-1402.74	1.01271	-79.1412	0.529118
129	USV	TRUE	0.617062	142.126	142.169	0.0432	68.2074	52.7995	77.1286	24.3291	5.77999	-206.845	5.02208	-92.5995	0.214096
130	USV	TRUE	0.693969	142.348	142.404	0.0564	62.5675	56.3135	63.7304	7.41686	2.52631	115.12	1.02847	-80.0177	0.446506
131	USV	TRUE	0.622656	142.888	142.89	0.0016	73.376	72.8505	73.7233	0.872818	0.347517	-545.511	1.00577	-75.1728	0.622494
132	USV	TRUE	0.753972	158.956	158.96	0.0032	71.2099	70.386	71.6477	1.26173	0.409923	-364.911	1.0164	-68.6893	0.555226
133	USV	TRUE	0.834186	159.045	159.077	0.0316	75.1748	68.69	79.997	11.307	4.27134	244.219	1.33149	-74.9896	0.546353
134	USV	TRUE	0.767914	159.126	159.17	0.0432	57.0852	53.9344	92.5072	38.5729	11.3004	832.793	1.23263	-76.2939	0.536345
135	USV	TRUE	0.673138	159.237	159.256	0.0192	55.5821	55.0302	72.1944	17.1643	8.74962	898.301	1.00342	-76.3149	0.537546
136	USV	TRUE	0.821163	159.437	159.439	0.0024	81.28	79.8104	82.0147	2.20431	0.808206	918.463	1.01872	-66.8066	0.740597
137	USV	TRUE	0.773488	165.607	165.609	0.0016	70.4432	70.4432	70.4432	1.42109e-14	4.6998e-15	5.61883e-12	1	-70.454	0.531712
138	USV	TRUE	0.867575	182.893	182.896	0.0028	74.2827	73.5331	74.5054	0.972272	0.361558	351.658	1.02962	-67.247	0.733697
139	USV	TRUE	0.888888	182.962	182.966	0.0036	71.2718	71.179	72.656	1.47696	0.477614	280.908	1.16179	-67.3582	0.762292
140	USV	TRUE	0.723179	187.218	187.221	0.0024	66.5047	63.3653	67.7071	4.34182	1.61426	-1809.09	1.02385	-77.9896	0.619797
141	USV	TRUE	0.602902	187.265	187.392	0.1264	73.819	43.0181	96.3965	53.3785	11.1653	32.0389	9.09581	-94.0746	0.180158
142	USV	TRUE	0.776694	187.513	187.516	0.0028	71.7847	71.6214	72.4229	0.801568	0.260085	134.301	1.14286	-60.232	0.796854
143	USV	TRUE	0.848569	187.59	187.592	0.0016	72.2849	71.8128	72.935	1.12219	0.445538	701.372	1.00392	-78.8377	0.537877
144	USV	TRUE	0.811687	187.827	187.83	0.0032	69.354	69.2946	71.6622	2.36759	0.837033	-638.594	1.16823	-64.8499	0.807895
145	USV	TRUE	0.683789	187.919	187.923	0.004	73.5993	73.1689	73.7478	0.57891	0.205694	-144.221	1.01358	-77.7835	0.44894
146	USV	TRUE	0.691515	188.106	188.108	0.0016	71.99	71.0637	72.56	1.49626	0.597287	-935.162	1.00886	-76.8166	0.563897
147	USV	TRUE	0.749939	188.5	188.518	0.0176	70.1539	69.8784	70.8991	1.02075	0.412979	-49.5624	1.00284	-77.9673	0.473608
148	USV	TRUE	0.613002	188.979	188.99	0.0112	74.7263	72.7076	75.1596	2.45204	0.762506	-65.761	1.15079	-81.655	0.405966
149	USV	TRUE	0.699628	214.678	214.69	0.012	74.3247	73.5149	74.6443	1.12936	0.402815	-92.3159	1.00989	-76.7208	0.436088
150	USV	TRUE	0.861486	215.338	215.471	0.1328	67.7624	43.7005	95.7727	52.0722	12.5611	29.6592	7.49306	-90.0388	0.21973
151	USV	TRUE	0.816414	215.549	215.566	0.0168	56.3398	55.406	57.7273	2.32126	0.602127	-81.7523	1.08201	-71.3397	0.533528
152	USV	TRUE	0.808484	215.781	215.783	0.0016	48.0171	47.9192	48.2932	0.374065	0.153618	-233.791	1.01068	-80.1883	0.396613
153	USV	TRUE	0.77126	215.911	215.964	0.0528	79.6507	65.6535	84.3265	18.6729	5.51215	-298.657	1.06279	-77.408	0.496351
154	USV	TRUE	0.887959	216.122	216.124	0.0016	62.5848	62.3087	62.6827	0.374065	0.153618	-233.791	1.01068	-68.8474	0.545666
155	USV	TRUE	0.715387	216.243	216.246	0.0028	64.0036	63.9443	64.4786	0.534378	0.178259	-134.301	1.04836	-75.3463	0.418762
156	USV	TRUE	0.713338	216.364	216.369	0.0048	57.682	57.1734	57.9956	0.822158	0.310774	-154.38	1.00497	-82.6478	0.452773
157	USV	TRUE	0.722292	216.479	216.483	0.0036	63.7982	63.5503	64.4601	0.909829	0.333654	-201.834	1.05359	-70.7796	0.570488
158	USV	TRUE	0.656838	255.774	255.776	0.002	79.1482	76.6367	79.3976	2.76095	1.06563	-1138.73	1.2333	-74.8092	0.5432
159	USV	TRUE	0.916145	255.853	255.859	0.006	70.37	69.2664	72.9078	3.64135	1.6331	745.479	1.13465	-70.4052	0.646656
160	USV	TRUE	0.856943	256.044	256.053	0.0088	73.0094	67.5461	73.4166	5.87052	2.7437	689.759	1.01145	-76.5382	0.528879
161	USV	TRUE	0.955779	256.579	256.684	0.105	69.4948	67.9289	70.4572	2.52826	0.953996	-12.6958	2.08151	-72.4737	0.435469
162	USV	TRUE	0.885744	256.591	256.6	0.0092	68.8589	68.6769	71.8803	3.20341	1.55277	-352.002	1.00512	-67.8952	0.710226
163	USV	TRUE	0.923799	256.754	256.756	0.002	58.8206	56.9592	60.0764	3.11721	1.17441	1558.6	1.00431	-70.0754	0.781843
164	USV	TRUE	0.951158	256.858	256.86	0.0016	70.2513	70.1534	70.5274	0.374065	0.153618	-233.791	1.01068	-63.8752	0.803871
165	USV	TRUE	0.928658	257.052	257.054	0.0016	74.7333	73.4508	74.9738	1.52298	0.642088	935.162	1.09744	-60.7931	0.854006
166	USV	TRUE	0.84504	257.122	257.124	0.0016	68.2456	67.7201	68.593	0.872818	0.347517	545.511	1.00577	-76.0817	0.609402
167	USV	TRUE	0.711641	257.391	257.422	0.0308	54.2791	52.6847	74.4484	21.7637	10.7166	691.032	1.013	-76.3251	0.546824
168	USV	TRUE	0.806907	257.528	257.547	0.0188	60.2726	58.0004	94.159	36.1586	16.7438	-1924.22	1	-75.3051	0.521258
169	USV	TRUE	0.932144	257.697	257.699	0.002	60.5472	59.4072	61.0548	1.64767	0.682218	-884.269	1.0544	-66.4215	0.652191
170	USV	TRUE	0.850701	257.835	257.876	0.0416	58.8787	58.1295	62.5311	4.40166	1.82122	94.011	1.01424	-70.2541	0.591429
171	USV	TRUE	0.954992	258.159	258.202	0.0428	54.0286	53.5536	56.8652	3.31167	0.99785	-50.5423	1.03	-71.1621	0.546049
172	USV	TRUE	0.690028	258.41	258.412	0.002	54.8982	54.5821	55.5172	0.935162	0.356582	-467.581	1.01392	-69.9214	0.539149
173	USV	TRUE	0.785806	258.507	258.519	0.0116	68.6691	67.4127	68.995	1.58223	0.447771	-57.1379	1.08015	-82.2217	0.461126
174	USV	TRUE	0.799746	258.563	258.57	0.0068	59.0189	56.6306	65.4238	8.79314	3.69249	1251.68	1.00249	-83.9236	0.431897
175	USV	TRUE	0.92273	258.625	258.627	0.0016	69.3547	69.2567	69.6308	0.374065	0.153618	-233.791	1.01068	-73.0946	0.651982
176	USV	TRUE	0.808418	258.726	258.731	0.0052	68.8095	66.3261	69.4107	3.08459	1.08009	576.827	1.02487	-71.8751	0.604323
177	USV	TRUE	0.841467	258.898	258.904	0.0064	57.1458	55.2309	60.2259	4.99495	1.70202	-831.919	1.05634	-65.7934	0.706369
178	USV	TRUE	0.920424	306.098	306.113	0.0148	73.5621	66.7641	74.7575	7.99341	3.11146	586.987	1.04511	-68.0663	0.71767
179	USV	TRUE	0.643186	306.785	306.786	0.0016	70.4432	70.1938	70.6926	0.498753	0.197149	311.721	1	-71.3914	0.640116
180	USV	TRUE	0.834045	337.083	337.088	0.0044	68.469	66.9698	70.4284	3.45862	1.24359	856.505	1.01467	-70.6493	0.726304
181	USV	TRUE	0.692376	337.167	337.169	0.002	67.5474	67.0842	67.7077	0.623441	0.243171	311.721	1.01894	-65.6313	0.657782
182	USV	TRUE	0.88377	337.272	337.278	0.006	81.2385	79.0268	81.7209	2.69416	0.909099	435.983	1.09324	-55.2142	0.865231
183	USV	TRUE	0.720956	353.358	353.39	0.032	35.5925	31.4808	42.8363	11.3555	2.5773	107.149	3.40691	-98.1269	0.177757
184	USV	TRUE	0.710648	386.128	386.16	0.0316	91.6621	70.715	93.4554	22.7404	10.5038	761.223	1.68826	-73.5317	0.49144
185	USV	TRUE	0.614361	386.247	386.252	0.0044	69.6107	67.885	70.1364	2.25139	0.770223	454.998	1.07774	-79.0047	0.449331
186	USV	TRUE	0.672327	387.785	387.789	0.0036	59.069	58.0688	61.3603	3.29149	1.40537	-932.045	1.00519	-75.0412	0.59656
187	USV	TRUE	0.856182	387.953	387.955	0.0024	56.1585	55.7577	56.5593	0.801568	0.288597	-333.986	1	-71.363	0.473677
188	USV	TRUE	0.964064	431.84	431.91	0.07	62.2886	62.1713	69.9506	7.77927	3.5907	-113.144	1.00152	-71.9882	0.455287
189	USV	TRUE	0.859483	432.064	432.066	0.0028	70.4932	70.3745	70.6417	0.267189	0.0875256	3.53425	1.03885	-66.8667	0.646092
190	USV	TRUE	0.789411	432.233	432.238	0.0052	81.7622	76.024	83.5903	7.56628	2.71038	1433.32	1.01823	-80.037	0.50225
191	USV	TRUE	0.854509	432.398	432.4	0.002	69.1028	67.7802	69.7396	1.95939	0.798562	1040.13	1.04679	-77.633	0.624973
192	USV	TRUE	0.659498	432.883	432.885	0.0016	72.0404	71.6663	72.4144	0.74813	0.295724	467.581	1	-76.7744	0.586004
193	USV	TRUE	0.915865	432.951	433.039	0.0884	68.9755	68.436	72.9503	4.51429	2.00872	-28.7236	1.02888	-72.7284	0.497889
194	USV	TRUE	0.849328	433.097	433.164	0.0668	66.6472	62.1514	67.9374	5.78608	2.47063	-71.0965	1.02225	-80.374	0.412383
195	USV	TRUE	0.777827	433.669	433.692	0.0224	67.754	66.6211	70.5663	3.94522	1.60548	-169.259	1.03435	-81.1772	0.418749
196	USV	TRUE	0.713838	433.724	433.726	0.0028	61.5609	61.5609	61.5609	1.42109e-14	5.3712e-15	-2.83672e-12	1	-70.7081	0.535554
197	USV	TRUE	0.846407	433.838	433.842	0.0044	71.9542	71.8099	72.2107	0.400784	0.121961	-17.5121	1.02744	-73.8805	0.58882
198	USV	TRUE	0.938348	437.402	437.404	0.002	68.1059	67.8298	68.382	0.552191	0.182612	-227.747	1.03518	-65.0967	0.718754
199	USV	TRUE	0.735362	437.496	437.502	0.0052	79.2264	78.901	79.3383	0.437273	0.146736	56.5546	1.01138	-67.7799	0.648351
200	USV	TRUE	0.710449	437.572	437.584	0.0124	82.4531	78.9291	82.4728	3.54364	1.37754	-254.356	1.0979	-76.0608	0.532991
201	USV	TRUE	0.990103	437.918	437.929	0.0108	76.0582	69.5628	82.1816	12.6188	6.63744	1202.99	1.13152	-71.324	0.648047
202	USV	TRUE	0.870131	438.05	438.066	0.016	67.7378	67.6492	69.4334	1.78422	0.447361	26.6937	1.05349	-64.2117	0.57931
203	USV	TRUE	0.810742	438.248	438.263	0.0148	56.0066	55.8455	80.1625	24.3169	12.9431	-1661.7	1.0096	-74.2608	0.437863
204	USV	TRUE	0.631305	438.327	438.348	0.0208	72.7566	71.5438	73.1655	1.62175	0.552594	37.7153	1.0372	-82.4694	0.434179
205	USV	TRUE	0.612245	438.401	438.444	0.0432	69.1831	59.4604	82.5203	23.0599	5.16256	-10.2783	3.00432	-91.5524	0.237714
206	USV	TRUE	0.875534	442.064	442.066	0.0016	80.5755	80.3618	81.3236	0.961881	0.387194	467.581	1.24253	-67.492	0.691089
207	USV	TRUE	0.723272	443.986	444.033	0.0464	75.578	69.0468	88.2027	19.156	3.99901	75.4118	3.78338	-93.9732	0.201127
208	USV	TRUE	0.810239	444.128	444.131	0.0032	74.4214	73.8053	74.5178	0.712504	0.261171	219.565	1.02524	-76.4464	0.509254
209	USV	TRUE	0.713816	444.22	444.221	0.0016	69.0951	68.9971	69.3712	0.374065	0.153618	233.791	1.01068	-78.5659	0.497828
210	USV	TRUE	0.86784	444.4	444.417	0.0168	64.1553	64.043	91.8874	27.8444	13.343	-1723.09	1.02551	-71.1238	0.488105
211	USV	TRUE	0.657026	444.581	444.583	0.002	80.0023	75.5847	80.4298	4.84503	1.82805	1821.98	1.28964	-69.8748	0.646773
212	USV	TRUE	0.786791	499.021	499.107	0.0864	64.0595	51.1008	84.737	33.6361	6.93035	-28.4832	5.45798	-90.998	0.227926
213	USV	TRUE	0.634804	499.215	499.28	0.0648	66.5609	51.3428	67.8965	16.5536	7.93755	-244.82	1.022	-79.3211	0.442819
214	USV	TRUE	0.95824	499.432	499.435	0.0028	59.3352	59.2833	60.1517	0.868365	0.311342	-245.63	1.09769	-63.1206	0.725316
215	USV	TRUE	0.866203	499.498	499.5	0.0016	56.7196	53.8517	57.2183	3.36658	1.40793	2026.18	1.11182	-79.0823	0.560441
216	USV	TRUE	0.937765	499.701	499.707	0.0064	70.5611	50.1375	71.4011	21.2637	10.8325	3385.13	1.0046	-72.7513	0.575216
217	USV	TRUE	0.955865	499.79	499.792	0.0016	70.4077	70.3098	70.6838	0.374065	0.153618	-233.791	1.01068	-59.5171	0.80847
