# Supplementary material for: Bazedoxifene reverses sexually dimorphic autistic-like abnormalities in biallelic MDGA1-mutant mice
Source: EMBO Mol Med. 2026 Mar 20;18(4):1358–98. doi: 10.1038/s44321-026-00402-y (PMC13084050; doi:10.1038/s44321-026-00402-y)
Supplement: Supplementary file 18 — Source data Fig. 4 [file 44321_2026_402_MOESM18_ESM.zip › Panel C/Batch2/P9/P9_WT_778.xlsx]

## Sheet: Sheet1
ID	Label	Accepted	Score	Begin Time (s)	End Time (s)	Call Length (s)	Principal Frequency (kHz)	Low Freq (kHz)	High Freq (kHz)	Delta Freq (kHz)	Frequency Standard Deviation (kHz)	Slope (kHz/s)	Sinuosity	Mean Power (dB/Hz)	Tonality
1	USV	TRUE	0.678334	47.0754	47.0994	0.024	87.3186	61.6239	110.43	48.8066	12.9646	504.979	8.06564	-98.5993	0.158409
2	USV	TRUE	0.704147	86.295	86.3334	0.0384	39.8675	31.8222	48.8035	16.9814	4.97694	123.235	5.37514	-102.237	0.153984
3	USV	TRUE	0.6279	113.144	113.184	0.04	49.1093	33.2412	60.7468	27.5056	6.62425	-7.59353	9.8646	-101.526	0.154189
4	USV	TRUE	0.624779	274.211	274.251	0.04	49.7885	32.3395	60.8917	28.5521	6.0224	-122.535	8.30235	-101.12	0.149902
5	USV	TRUE	0.656956	354.119	354.159	0.04	43.532	31.3897	53.0023	21.6126	5.52165	-86.9886	7.79089	-102.019	0.154466
6	USV	TRUE	0.717819	452.721	452.76	0.0384	38.7246	27.9702	51.4754	23.5052	5.13497	9.77026	7.08284	-100.963	0.158004
7	USV	TRUE	0.666806	480.982	481.017	0.0352	43.2407	30.7719	51.7165	20.9447	6.31006	178.634	5.67552	-102.245	0.160317
8	USV	TRUE	0.615909	521.991	522.031	0.04	86.194	58.9259	120.097	61.1715	12.4893	-65.6274	14.0956	-99.819	0.157602
9	USV	TRUE	0.62125	594.256	594.296	0.04	42.3388	30.4489	54.6889	24.24	6.07964	-111.564	7.13753	-101.556	0.142329
