# Supplementary material for: Bazedoxifene reverses sexually dimorphic autistic-like abnormalities in biallelic MDGA1-mutant mice
Source: EMBO Mol Med. 2026 Mar 20;18(4):1358–98. doi: 10.1038/s44321-026-00402-y (PMC13084050; doi:10.1038/s44321-026-00402-y)
Supplement: Supplementary file 18 — Source data Fig. 4 [file 44321_2026_402_MOESM18_ESM.zip › Panel C/Batch2/P9/P9_WT_781.xlsx]

## Sheet: Sheet1
ID	Label	Accepted	Score	Begin Time (s)	End Time (s)	Call Length (s)	Principal Frequency (kHz)	Low Freq (kHz)	High Freq (kHz)	Delta Freq (kHz)	Frequency Standard Deviation (kHz)	Slope (kHz/s)	Sinuosity	Mean Power (dB/Hz)	Tonality
1	USV	TRUE	0.831988	4.53011	4.53171	0.0016	90.5122	87.7512	91.4919	3.74065	1.53618	-2337.91	1.01965	-67.1975	0.847357
2	USV	TRUE	0.873737	40.8607	40.8707	0.01	70.9074	69.987	71.1746	1.18751	0.3857	-108.132	1.02326	-66.4659	0.805523
3	USV	TRUE	0.678034	51.3331	51.3355	0.0024	94.1185	93.1165	94.9869	1.87032	0.673966	779.302	1.00083	-68.9325	0.774435
4	USV	TRUE	0.671812	51.4983	51.5007	0.0024	65.0797	58.4	65.8961	7.49614	2.80521	-2838.88	1.22398	-75.2544	0.654441
5	USV	TRUE	0.976649	51.6507	51.6635	0.0128	69.1228	68.2286	69.7724	1.54376	0.441342	-107.38	1.01454	-67.4404	0.771801
6	USV	TRUE	0.602665	52.0595	52.0647	0.0052	95.2182	92.3978	98.3354	5.93754	1.86517	-1113.61	1.00182	-74.841	0.665929
7	USV	TRUE	0.875827	67.9407	67.9439	0.0032	56.2329	55.461	56.5669	1.10587	0.385222	281.415	1.12939	-68.3909	0.722329
8	USV	TRUE	0.624523	68.0635	68.0659	0.0024	66.7794	59.8993	69.9857	10.0864	3.71095	-4202.66	1.00386	-76.5541	0.69117
9	USV	TRUE	0.615528	82.9308	82.9368	0.006	83.0668	80.7363	85.798	5.06175	1.60942	-844.516	1.00475	-76.7647	0.657302
10	USV	TRUE	0.718038	154.194	154.272	0.0784	54.1325	34.7316	71.2771	36.5455	7.62113	-51.9208	9.71779	-99.8226	0.161255
11	USV	TRUE	0.600559	281.422	281.466	0.0448	86.1061	50.8668	104.438	53.5714	11.6454	-286.023	15.7578	-99.9373	0.157882
12	USV	TRUE	0.632774	427.129	427.211	0.0816	72.5982	30.1077	97.6843	67.5766	15.9891	184.182	14.4597	-100.043	0.147382
