# Supplementary material for: Bazedoxifene reverses sexually dimorphic autistic-like abnormalities in biallelic MDGA1-mutant mice
Source: EMBO Mol Med. 2026 Mar 20;18(4):1358–98. doi: 10.1038/s44321-026-00402-y (PMC13084050; doi:10.1038/s44321-026-00402-y)
Supplement: Supplementary file 18 — Source data Fig. 4 [file 44321_2026_402_MOESM18_ESM.zip › Panel C/Batch2/P9/P9_WT_782.xlsx]

## Sheet: Sheet1
ID	Label	Accepted	Score	Begin Time (s)	End Time (s)	Call Length (s)	Principal Frequency (kHz)	Low Freq (kHz)	High Freq (kHz)	Delta Freq (kHz)	Frequency Standard Deviation (kHz)	Slope (kHz/s)	Sinuosity	Mean Power (dB/Hz)	Tonality
1	USV	TRUE	0.954841	0.651204	0.655604	0.0044	108.443	106.966	111.204	4.23792	1.342	911.521	1.02297	-71.0688	0.707509
2	USV	TRUE	0.869405	7.67789	7.67989	0.002	107.563	105.087	107.919	2.83221	1.06637	-1222.71	1.13464	-72.2806	0.668751
3	USV	TRUE	0.656813	8.29302	8.29462	0.0016	71.9583	70.7826	72.7776	1.99501	0.792986	1246.88	1.00415	-71.5322	0.721207
4	USV	TRUE	0.89979	11.9752	11.9768	0.0016	78.2751	76.4048	78.6759	2.27111	0.916419	-1168.95	1.3601	-73.6403	0.655596
5	USV	TRUE	0.795081	13.6931	13.6963	0.0032	100.444	99.1299	104.422	5.29183	1.94598	1719.41	1.04057	-82.747	0.419028
6	USV	TRUE	0.747936	15.7161	15.7245	0.0084	111.741	109.876	112.968	3.09265	1.08985	191.459	1.31952	-82.0547	0.545666
7	USV	TRUE	0.632793	17.69	17.6944	0.0044	97.2223	95.1961	98.4141	3.21802	1.18083	-747.494	1.00172	-79.3557	0.501698
8	USV	TRUE	0.797473	17.8892	17.9224	0.0332	85.5833	60.5215	96.4055	35.884	14.5971	823.711	1.51635	-77.0411	0.443258
9	USV	TRUE	0.758729	18.0835	18.0855	0.002	102.989	102.828	103.452	0.623441	0.243171	-311.721	1.01894	-74.1871	0.471655
10	USV	TRUE	0.921664	18.4433	18.4783	0.035	93.3845	65.9217	97.7146	31.7929	13.2235	702.999	2.14089	-75.227	0.476988
11	USV	TRUE	0.806654	18.2503	18.2543	0.004	65.0653	64.0633	65.8817	1.81837	0.593706	-446.665	1.00199	-74.3704	0.585287
12	USV	TRUE	0.673538	18.6571	18.6635	0.0064	71.0337	67.4267	73.3939	5.96722	2.04022	-1000.64	1.02161	-74.1303	0.485198
13	USV	TRUE	0.600539	19.159	19.1766	0.0176	104.354	96.6312	105.796	9.16469	3.59754	-519.671	1.00665	-81.4955	0.412591
14	USV	TRUE	0.840088	19.3554	19.3578	0.0024	102.233	100.63	105.573	4.943	1.81593	-2059.58	1.01097	-74.6799	0.651934
15	USV	TRUE	0.839935	19.8396	20.0146	0.175	72.386	71.9096	95.9371	24.0275	10.5834	-140.149	1.06853	-63.6311	0.564833
16	USV	TRUE	0.794544	19.5046	19.5086	0.004	74.2505	70.6286	74.8442	4.21565	1.41905	960.464	1.13189	-68.8007	0.744089
17	USV	TRUE	0.768484	19.6782	19.6818	0.0036	101.486	99.9018	101.609	1.70704	0.573356	-388.639	1.13093	-71.1924	0.526235
18	USV	TRUE	0.759107	20.0034	20.0162	0.0128	72.9109	72.5398	73.2523	0.712504	0.175547	39.5282	1.00827	-60.2739	0.777449
19	USV	TRUE	0.711006	20.1885	20.1901	0.0016	100.033	98.6529	100.523	1.87032	0.768088	-1168.95	1.03658	-76.0379	0.508419
20	USV	TRUE	0.794968	20.3731	20.7231	0.35	86.5353	68.4112	104.206	35.7953	17.4489	79.9317	2.86263	-73.9302	0.442811
21	USV	TRUE	0.786806	20.8789	20.8805	0.0016	68.3556	67.3313	69.2017	1.87032	0.740483	-1168.95	1.00122	-68.8574	0.642908
22	USV	TRUE	0.83818	21.0353	21.0673	0.032	69.6536	66.9871	106.348	39.3605	18.4536	1347.08	1.15225	-67.4944	0.598876
23	USV	TRUE	0.916267	21.2509	21.2541	0.0032	106.808	104.493	107.343	2.85002	0.931378	-497.887	1.56615	-71.0675	0.702663
24	USV	TRUE	0.850976	21.4001	21.4193	0.0192	69.3696	68.0908	69.5774	1.48663	0.424249	-21.2778	1.04179	-67.0423	0.723397
25	USV	TRUE	0.657684	21.5673	21.5693	0.002	106.773	106.555	106.965	0.40969	0.159561	62.9803	1.1266	-67.871	0.756244
26	USV	TRUE	0.805495	22.3828	22.424	0.0412	102.894	97.855	106.014	8.15921	2.43863	-49.0392	1.19729	-71.417	0.717008
27	USV	TRUE	0.949769	22.5768	22.584	0.0072	106.015	105.117	107.766	2.64942	0.792804	-351.096	1.00299	-70.4043	0.638256
28	USV	TRUE	0.82587	22.9664	22.9704	0.004	105.35	103.806	106.582	2.7758	0.906116	-681.467	1.00267	-77.9496	0.539108
29	USV	TRUE	0.658458	23.0647	23.0671	0.0024	106.326	104.322	108.33	4.00784	1.44299	-1669.93	1	-77.636	0.61187
30	USV	TRUE	0.786968	23.1887	23.1923	0.0036	71.1986	70.0705	71.9631	1.89259	0.638849	-524.258	1.00574	-67.4641	0.729429
31	USV	TRUE	0.754874	23.4643	23.4671	0.0028	67.6196	67.2263	68.1466	0.920318	0.319888	-325.151	1.0024	-64.1618	0.627917
32	USV	TRUE	0.746261	23.6863	23.6903	0.004	99.9072	98.8162	100.954	2.13751	0.696848	-524.764	1.00258	-71.7724	0.644397
33	USV	TRUE	0.707899	23.8671	23.8767	0.0096	106.54	101.923	108.41	6.48676	1.91585	-631.292	1.03574	-76.5863	0.538946
34	USV	TRUE	0.645993	28.3836	28.3868	0.0032	103.607	102.041	104.208	2.1672	0.734999	-650.964	1.02803	-75.7896	0.551826
35	USV	TRUE	0.64776	34.7211	34.7771	0.056	62.3617	51.7632	68.8633	17.1001	3.04408	-21.1324	2.04415	-89.7688	0.244708
36	USV	TRUE	0.713483	34.9791	34.9999	0.0208	101.152	83.6297	102.451	18.8215	7.70649	-961.977	1.03089	-72.6267	0.523837
37	USV	TRUE	0.859637	35.1847	35.2019	0.0172	104.362	101.592	104.41	2.8188	1.42964	-185.946	1.0062	-71.5962	0.646486
38	USV	TRUE	0.70403	35.3803	35.3887	0.0084	99.9384	99.6422	102.795	3.15305	1.31603	-399.734	1.02204	-74.8813	0.538667
39	USV	TRUE	0.744858	35.6183	35.6235	0.0052	107.822	104.987	108.585	3.59724	1.38611	-661.577	1.01666	-76.8562	0.537357
40	USV	TRUE	0.615052	37.6101	37.6205	0.0104	107.422	103.658	110.053	6.39503	2.37482	-572.345	1.16569	-74.6464	0.643961
41	USV	TRUE	0.913787	37.8189	37.8369	0.018	107.627	104.496	108.541	4.04534	1.08384	-30.1838	1.1489	-71.9595	0.651698
42	USV	TRUE	0.787184	45.6595	45.6655	0.006	97.9924	95.4763	100.998	5.52191	1.61386	-841.515	1.01326	-69.432	0.726424
43	USV	TRUE	0.683283	45.8203	45.8263	0.006	102.381	100.532	103.531	2.99846	1.0293	-534.979	1.0135	-70.793	0.663742
44	USV	TRUE	0.878751	48.5649	48.5677	0.0028	94.5231	93.5805	94.7161	1.13555	0.400798	342.822	1.11348	-68.1889	0.721301
45	USV	TRUE	0.696196	48.8553	48.8929	0.0376	99.1931	65.1191	100.939	35.8197	9.92869	932.671	1.12222	-73.0148	0.546467
46	USV	TRUE	0.896179	64.193	64.2026	0.0096	98.5658	95.842	99.3155	3.47346	1.00548	-259.039	1.15647	-63.6442	0.800827
47	USV	TRUE	0.753242	64.5234	64.5262	0.0028	95.0982	94.7865	95.1798	0.393362	0.146665	-137.836	1.01178	-63.4301	0.7739
48	USV	TRUE	0.955768	83.342	83.462	0.12	102.248	77.2303	109.245	32.0152	12.5812	-243.756	1.00048	-67.5682	0.676745
49	USV	TRUE	0.70932	83.6428	83.6448	0.002	101.833	99.9715	102.759	2.78767	1.05583	-1381.75	1.01539	-72.5519	0.705637
50	USV	TRUE	0.780095	150.704	150.734	0.03	88.586	85.6915	97.4681	11.7766	3.84243	-345.466	1.01748	-62.9888	0.777199
51	USV	TRUE	0.852979	162.606	162.613	0.0068	103.031	101.792	103.588	1.7961	0.49758	222.964	1.02098	-57.6193	0.859171
52	USV	TRUE	0.770628	192.055	192.061	0.006	103.36	100.369	105.69	5.32152	1.70401	-892.595	1.00245	-67.3626	0.775055
53	USV	TRUE	0.617236	192.153	192.155	0.002	94.7291	94.453	94.7558	0.302814	0.114253	-113.873	1.03232	-58.9399	0.855079
54	USV	TRUE	0.617467	241.367	241.41	0.0432	76.4576	37.923	111.964	74.0411	16.992	279.108	15.6723	-95.2343	0.15645
55	USV	TRUE	0.727247	265.63	265.635	0.0044	85.3084	84.5736	86.1099	1.53634	0.497519	-344.367	1.00246	-70.7188	0.546777
56	USV	TRUE	0.603081	268.207	268.248	0.0416	47.7942	28.2745	62.6528	34.3783	8.37227	26.5246	9.27179	-97.4328	0.148596
57	USV	TRUE	0.703997	323.955	323.993	0.0384	52.9326	43.4919	63.6202	20.1283	4.34046	116.28	6.19452	-97.9998	0.151288
58	USV	TRUE	0.60483	441.652	441.704	0.0528	84.31	36.78	110.717	73.9372	14.4574	-20.0943	17.8357	-96.0254	0.15112
59	USV	TRUE	0.852253	489.735	489.741	0.006	94.2117	92.7274	94.9317	2.20431	0.518975	-36.1819	1.34128	-69.9442	0.646224
60	USV	TRUE	0.633374	494.881	494.886	0.0048	93.846	91.9905	95.0854	3.09494	1.0131	-646.564	1.00555	-66.7028	0.721413
61	USV	TRUE	0.643357	508.762	508.813	0.0512	48.0168	29.9667	65.7849	35.8182	8.36268	-197.943	11.3774	-97.2775	0.155556
62	USV	TRUE	0.600698	585.16	585.2	0.04	59.1236	35.6703	74.0268	38.3565	10.0233	193.168	12.0787	-96.8402	0.15332
