# Supplementary material for: Bazedoxifene reverses sexually dimorphic autistic-like abnormalities in biallelic MDGA1-mutant mice
Source: EMBO Mol Med. 2026 Mar 20;18(4):1358–98. doi: 10.1038/s44321-026-00402-y (PMC13084050; doi:10.1038/s44321-026-00402-y)
Supplement: Supplementary file 18 — Source data Fig. 4 [file 44321_2026_402_MOESM18_ESM.zip › Panel C/Batch2/P9/P9_WT_783.xlsx]

## Sheet: Sheet1
ID	Label	Accepted	Score	Begin Time (s)	End Time (s)	Call Length (s)	Principal Frequency (kHz)	Low Freq (kHz)	High Freq (kHz)	Delta Freq (kHz)	Frequency Standard Deviation (kHz)	Slope (kHz/s)	Sinuosity	Mean Power (dB/Hz)	Tonality
1	USV	TRUE	0.741866	2.8094	2.8158	0.0064	85.1128	80.5449	89.9762	9.43132	4.12213	1582.58	1.00611	-76.26	0.538467
2	USV	TRUE	0.778659	3.68089	3.68489	0.004	75.964	75.7042	76.0827	0.378518	0.141566	-1.22396e-12	1.04242	-71.1407	0.592312
3	USV	TRUE	0.624736	3.78809	3.79169	0.0036	78.7402	75.5339	80.6328	5.09886	2.05756	1651.04	1.08833	-78.3667	0.496269
4	USV	TRUE	0.765072	3.90209	3.90369	0.0016	83.4093	80.4435	84.0595	3.61596	1.52848	2259.98	1.05516	-74.3664	0.588047
5	USV	TRUE	0.911153	4.29959	4.32239	0.0228	84.7924	80.9421	87.1792	6.23705	2.04544	75.8746	1.20191	-72.4195	0.597082
6	USV	TRUE	0.9005	4.40759	4.40919	0.0016	77.7153	77.4659	77.7865	0.320627	0.129065	155.86	1.04572	-67.2642	0.657482
7	USV	TRUE	0.718082	4.50159	4.50439	0.0028	98.2927	98.07	99.0423	0.972272	0.361558	351.658	1.02962	-73.7062	0.534169
8	USV	TRUE	0.85492	5.41269	5.41989	0.0072	83.3951	81.3827	86.0078	4.62514	1.73492	554.859	1.11784	-69.2489	0.706474
9	USV	TRUE	0.897075	5.51709	5.52549	0.0084	78.2226	77.8515	78.2523	0.400784	0.129477	35.4587	1.0068	-64.6219	0.721069
10	USV	TRUE	0.736571	5.91429	5.92629	0.012	111.383	109.625	112.522	2.89696	1.1292	109.572	1.11359	-83.4168	0.40095
11	USV	TRUE	0.751041	6.12618	6.14418	0.018	81.1942	78.2699	86.1363	7.86635	3.50708	-429.649	1.22996	-78.1888	0.494689
12	USV	TRUE	0.981139	6.23218	6.27618	0.044	79.9361	75.9142	82.3724	6.45821	1.81673	39.8692	1.11004	-71.8548	0.542428
13	USV	TRUE	0.803661	6.36898	6.37338	0.0044	80.6937	79.2391	80.9461	1.70704	0.628007	-407.557	1.05406	-71.3831	0.535901
14	USV	TRUE	0.96394	6.47378	6.52538	0.0516	82.3949	70.5134	82.4692	11.9557	6.48772	-232.233	1.00032	-67.5422	0.531134
15	USV	TRUE	0.919887	6.61258	6.61818	0.0056	73.2571	72.2861	78.1806	5.89451	2.45184	1070.34	1.01111	-73.6093	0.633313
16	USV	TRUE	0.962148	6.74818	6.75458	0.0064	89.6923	86.5788	92.1746	5.59584	2.69292	-870.84	1.00634	-68.5676	0.631041
17	USV	TRUE	0.912746	6.86738	6.86898	0.0016	85.1765	83.7693	85.5149	1.74564	0.733893	-1091.02	1.06812	-73.1166	0.596251
18	USV	TRUE	0.730786	6.93978	6.94138	0.0016	82.2483	81.9989	82.3195	0.320627	0.129065	155.86	1.04572	-71.2109	0.547138
19	USV	TRUE	0.768638	7.11448	7.12448	0.01	76.9167	71.5952	86.8641	15.2688	5.0962	1471.17	1.00846	-76.0392	0.525741
20	USV	TRUE	0.752991	7.22168	7.22848	0.0068	79.9105	74.355	80.5644	6.20938	2.16448	921.442	1.0086	-74.123	0.522974
21	USV	TRUE	0.990144	7.44128	7.48048	0.0392	74.6211	73.4455	81.3888	7.94332	2.26304	-162.76	1.05964	-65.2382	0.639827
22	USV	TRUE	0.828697	8.45598	8.45758	0.0016	86.0156	86.0156	86.0156	1.42109e-14	9.05768e-15	1.80038e-11	1	-66.1586	0.640207
23	USV	TRUE	0.680089	9.77547	9.78147	0.006	89.0422	85.6548	94.4944	8.83967	3.27267	1426.7	1.00163	-75.4878	0.604309
24	USV	TRUE	0.663719	10.1038	10.1106	0.0068	63.6323	61.4577	65.8218	4.36409	1.50118	-700.372	1.01555	-60.1072	0.729055
25	USV	TRUE	0.675081	10.2054	10.2166	0.0112	74.6875	73.819	93.3799	19.5609	8.99872	1794.55	1.00673	-77.9214	0.51871
26	USV	TRUE	0.627719	10.2962	10.2998	0.0036	80.5798	74.4225	82.3577	7.93528	2.79685	2162.26	1.01178	-70.6159	0.62736
27	USV	TRUE	0.913926	10.3858	10.3918	0.006	85.3676	83.883	88.9466	5.06362	1.75062	807.285	1.00706	-71.0197	0.646541
28	USV	TRUE	0.788039	10.4798	10.4838	0.004	87.1747	86.0837	87.672	1.58829	0.618741	441.773	1.07807	-73.0216	0.542606
29	USV	TRUE	0.75222	10.5574	10.5678	0.0104	76.7467	70.5416	84.1192	13.5777	4.46753	1300.96	1.01099	-77.9895	0.537984
30	USV	TRUE	0.98054	10.7442	10.7506	0.0064	82.7007	77.3161	86.7467	9.43054	3.09382	1441.73	1.00166	-71.8092	0.595496
31	USV	TRUE	0.821736	10.9066	10.9086	0.002	80.746	79.3121	81.2359	1.92376	0.748485	905.262	1.21036	-63.3818	0.78096
32	USV	TRUE	0.940147	11.0022	11.0162	0.014	84.4167	80.8921	85.8011	4.90893	1.55199	341.502	1.07543	-64.8068	0.724728
33	USV	TRUE	0.737998	11.0993	11.1021	0.0028	82.2321	81.861	83.4047	1.54376	0.56156	547.808	1.04347	-54.5142	0.858147
34	USV	TRUE	0.640587	11.1961	11.1985	0.0024	75.4894	73.1515	75.9347	2.78322	1.04831	1113.29	1.11775	-63.2922	0.694831
35	USV	TRUE	0.695281	11.9693	11.9737	0.0044	88.391	86.2757	90.2687	3.99299	1.46367	992.487	1.11195	-73.0066	0.608395
36	USV	TRUE	0.972964	12.3476	12.5026	0.155	80.4133	79.3246	82.7116	3.38695	1.44085	-16.7195	1.47713	-65.6249	0.537339
37	USV	TRUE	0.957892	12.6944	12.6964	0.002	79.2614	79.012	80.1164	1.10438	0.390201	455.494	1.12019	-62.7515	0.734985
38	USV	TRUE	0.733334	26.3273	26.4249	0.0976	68.0389	50.063	87.232	37.169	6.5934	52.4357	3.70748	-88.5405	0.231432
39	USV	TRUE	0.631832	26.4809	26.4985	0.0176	64.1393	60.0317	65.7312	5.69956	2.41125	-282.824	1.14315	-79.3641	0.413985
40	USV	TRUE	0.643093	27.4792	27.524	0.0448	68.7273	50.7217	74.6649	23.9431	6.63794	331.826	3.67652	-90.312	0.24728
41	USV	TRUE	0.683092	28.5087	28.5143	0.0056	80.0852	75.2248	81.1652	5.94039	2.34207	1093.29	1.00984	-81.3181	0.440409
42	USV	TRUE	0.860143	30.0374	30.041	0.0036	81.6891	81.0088	83.471	2.46222	0.986522	726.307	1.01561	-77.0275	0.504138
43	USV	TRUE	0.950688	31.6646	31.8946	0.23	79.8677	76.2762	81.7656	5.48938	2.49089	-8.86874	2.18898	-69.2744	0.542184
44	USV	TRUE	0.924212	31.7992	31.8012	0.002	81.5487	80.7561	82.0386	1.28251	0.503743	665.428	1.01432	-60.8914	0.785179
45	USV	TRUE	0.973654	31.8892	31.9016	0.0124	81.5508	79.5777	82.2892	2.71148	1.05335	247.49	1.02181	-66.1046	0.710288
46	USV	TRUE	0.953187	32.0975	32.1023	0.0048	81.183	79.7327	81.5498	1.81717	0.739578	-412.63	1.01509	-62.6021	0.720842
47	USV	TRUE	0.962848	32.3139	32.3163	0.0024	72.0232	70.4869	72.2533	1.76642	0.653045	640.141	1.20228	-57.5306	0.783458
48	USV	TRUE	0.759509	32.3823	32.3907	0.0084	79.2386	76.0992	86.3759	10.2767	3.84811	1138.19	1.01003	-73.2235	0.598824
49	USV	TRUE	0.774405	32.4915	32.4931	0.0016	75.4082	74.8917	78.1514	3.25971	1.31831	1714.46	1.35064	-61.043	0.78978
50	USV	TRUE	0.661639	32.6007	32.6151	0.0144	76.2119	76.0314	104.455	28.4241	13.4553	2167.85	1.04556	-71.1464	0.451923
51	USV	TRUE	0.907989	32.7063	32.7367	0.0304	81.5645	79.4216	82.8528	3.43121	1.07095	-97.7959	1.01443	-67.1396	0.639634
52	USV	TRUE	0.729086	32.8299	32.8315	0.0016	78.7567	78.6676	79.3356	0.667973	0.276311	389.651	1.07279	-72.9286	0.544754
53	USV	TRUE	0.934803	32.9027	32.9055	0.0028	62.531	61.9315	62.8314	0.899952	0.362671	-261.106	1.0692	-74.9621	0.528789
54	USV	TRUE	0.919517	32.9443	33.0851	0.1408	70.3809	31.7572	103.408	71.6512	15.1186	89.3428	11.0869	-84.9217	0.241724
55	USV	TRUE	0.757161	33.171	33.221	0.05	65.4011	58.6308	70.1095	11.4787	3.99484	-37.5582	1.22869	-66.2312	0.53606
56	USV	TRUE	0.96423	33.381	33.3918	0.0108	68.7314	67.9966	72.1083	4.11169	1.09607	-369.233	1.0148	-62.9115	0.650079
57	USV	TRUE	0.954934	33.5426	33.5442	0.0016	68.4932	67.8965	69.2681	1.37157	0.543759	857.232	1.00263	-71.5714	0.602575
58	USV	TRUE	0.99087	33.7578	33.7594	0.0016	67.168	66.9987	68.1744	1.17563	0.490049	-701.372	1.10925	-63.1775	0.601489
59	USV	TRUE	0.965273	33.887	33.891	0.004	69.6625	68.9054	70.0929	1.18751	0.40994	-305.986	1.00577	-63.9955	0.742363
60	USV	TRUE	0.929273	34.0078	34.0414	0.0336	67.1715	63.1478	80.4789	17.3311	5.4187	382.565	1.49559	-74.5044	0.449122
61	USV	TRUE	0.766479	34.1129	34.1209	0.008	70.0282	64.0324	71.8166	7.78427	3.22694	1048.84	1.02866	-74.9874	0.498052
62	USV	TRUE	0.649212	34.2293	34.2321	0.0028	73.6358	72.5967	74.6748	2.07814	0.779135	791.672	1.00862	-65.1998	0.674602
63	USV	TRUE	0.986447	34.3775	34.7075	0.33	79.5904	72.586	84.5787	11.9927	4.62712	14.2218	3.44826	-73.9956	0.446888
64	USV	TRUE	0.784599	34.5921	34.6137	0.0216	79.7812	79.374	84.83	5.45598	1.52098	33.5304	1.17115	-69.7966	0.590563
65	USV	TRUE	0.753918	34.8753	34.8817	0.0064	72.0919	71.8855	75.9073	4.02171	2.04235	638.611	1.0091	-72.608	0.500673
66	USV	TRUE	0.797902	35.078	35.082	0.004	85.7368	83.2728	86.8947	3.6219	1.22928	908.848	1.03423	-74.1497	0.553051
67	USV	TRUE	0.606932	57.8229	57.8421	0.0192	81.0792	80.7114	83.9842	3.27276	1.45066	-159.948	1.01786	-73.6502	0.615315
68	USV	TRUE	0.690522	89.2492	89.2512	0.002	79.4819	78.7026	79.9317	1.22907	0.457432	-602.448	1.01262	-76.1138	0.507794
69	USV	TRUE	0.835913	89.4244	89.428	0.0036	73.8778	73.1356	74.375	1.23946	0.409414	-335.786	1.00355	-68.473	0.650497
