# Supplementary material for: Bazedoxifene reverses sexually dimorphic autistic-like abnormalities in biallelic MDGA1-mutant mice
Source: EMBO Mol Med. 2026 Mar 20;18(4):1358–98. doi: 10.1038/s44321-026-00402-y (PMC13084050; doi:10.1038/s44321-026-00402-y)
Supplement: Supplementary file 18 — Source data Fig. 4 [file 44321_2026_402_MOESM18_ESM.zip › Panel C/readme.txt]

This folder contains the source data for Panel C of Main Figure 4.

- Batch1 and Batch2 correspond to behavioral testing sessions conducted on different dates.
- Each mouse has an individual Excel file named as 'PX_Genotype_Mouse ID.xlsx'.
- Raw variables recorded: 
   Each row in the Excel file represents one vocalization event.
   The total number of rows (excluding header) is equivalent to the total number of vocalizations emitted by that mouse during the recording session.
   For quantification in the main figure, we used the total count of rows as the value representing the total number of USVs per mouse.
- Summary_AllBatches.xlsx includes all mouse data and calculated group averages ± SEM.
