# Supplementary material for: Bazedoxifene reverses sexually dimorphic autistic-like abnormalities in biallelic MDGA1-mutant mice
Source: EMBO Mol Med. 2026 Mar 20;18(4):1358–98. doi: 10.1038/s44321-026-00402-y (PMC13084050; doi:10.1038/s44321-026-00402-y)
Supplement: Supplementary file 18 — Source data Fig. 4 [file 44321_2026_402_MOESM18_ESM.zip › Panel C/Summary_AllBatches.xlsx]

## Sheet: Sheet3
		Mouse ID	Genotype	P3	P6	P9	P12
		774	Control	72	324	128	34
		766	Control	34	259	140	63
		762	Control	68	127	162	39
		761	Control	22	394	55	44
		778	Control	69	110	97	11
		781	Control	28	122	79	99
		777	Control	68	217	118	21
		782	Control	34	61	122	44
		783	Control	33	169	79	15
			Average	47.5556	198.111	108.889	41.1111
			SEM	6.98035	36.6183	11.329	9.0484
		772	het	12	91	68	39
		771	het	38	82	177	51
		770	het	64	191	152	83
		769	het	22	138	60	7
		768	het	52	232	116	19
		760	het	125	113	129	12
		759	het	42	119	70	15
		758	het	30	113	281	25
		756	het	12	254	32	4
		763	het		164	100	6
		780	het	55	80	59	91
		779	het	11	112	5	77
		776	het	5	68	15	80
			Average	39	135.154	97.2308	39.1538
			SEM	9.6232	16.3236	20.9502	9.18042
		773	homo	147	192	96	58
		757	homo	50	82	162	22
		767	homo	6	81	49	20
		764	homo	12	120	32	12
		NT	homo	15	116	114	32
		784	homo	6	61	16	82
		790	homo	14	42	98	17
		787	homo	22	92	22	24
		786	homo	5	33	8	2
		789	homo	10	65	35	75
		785	homo	43	79	4	18
		788	homo	11	163	10	11
			Average	28.4167	93.8333	53.8333	31.0833
			SEM	11.5585	13.6019	14.7847	7.5302
