# Supplementary material for: Bazedoxifene reverses sexually dimorphic autistic-like abnormalities in biallelic MDGA1-mutant mice
Source: EMBO Mol Med. 2026 Mar 20;18(4):1358–98. doi: 10.1038/s44321-026-00402-y (PMC13084050; doi:10.1038/s44321-026-00402-y)
Supplement: Supplementary file 18 — Source data Fig. 4 [file 44321_2026_402_MOESM18_ESM.zip › Panel E and F/Quantification_data_Batch1.xlsx]

## Sheet: Analysis
			In zone	In zone	In zone	In zone	In zone	In zone	In zone	In zone	In zone	In zone	In zone	In zone
			Zone 4 / any of Nose-point, Tail-base	Zone 4 / any of Nose-point, Tail-base	Zone 4 / any of Nose-point, Tail-base	Zone 5 / any of Nose-point, Tail-base	Zone 5 / any of Nose-point, Tail-base	Zone 5 / any of Nose-point, Tail-base	Zone 6 / any of Nose-point, Tail-base	Zone 6 / any of Nose-point, Tail-base	Zone 6 / any of Nose-point, Tail-base	Zone 7 / any of Nose-point, Tail-base	Zone 7 / any of Nose-point, Tail-base	Zone 7 / any of Nose-point, Tail-base
			Frequency	Cumulative Duration	Latency to First	Frequency	Cumulative Duration	Latency to First	Frequency	Cumulative Duration	Latency to First	Frequency	Cumulative Duration	Latency to First
Genotype	Mouse ID			s	s		s	s		s	s		s	s		Exploration time	Exploration time
WT	306	sociability	11	2.9333	242.431	29	29.5664	142.565	1	0.166665	48.2329	74	102.299	17.2665		32.4997	102.466
WT	306	social novelty	42	19.6665	1.26665	63	38.439	0	0	0	-	58	58.5661	32.833		58.1055	58.5661
WT	305	sociability	0	0	-	104	249.498	0	1	0.066666	158.898	29	28.0997	18.1998		249.498	28.1664
WT	305	social novelty	0	0	-	49	91.1658	22.4664	12	1.43332	51.2995	100	119.132	0		91.1658	120.565
WT	304	sociability	0	0	-	77	155.365	0	2	0.166665	65.4327	24	20.5998	65.2327		155.365	20.7665
WT	304	social novelty	0	0	-	34	60.7327	22.2331	6	0.599994	44.0329	64	95.099	0.566661		60.7327	95.699
WT	303	sociability	0	0	-	106	176.038	0	2	0.099999	221.131	56	67.3993	74.0326		176.038	67.4993
WT	303	social novelty	0	0	-	53	62.172	48.7662	0	0	-	96	143.732	2.99997		62.172	143.732
WT	301	sociability	2	0.099999	1.73332	41	73.1993	0	9	4.16662	140.465	71	33.833	66.766		73.2993	37.9996
WT	301	social novelty	4	0.66666	276.764	42	33.5663	80.4659	20	6.83326	9.9999	93	53.6328	1.93331		34.233	60.4661
WT	302	sociability	1	0.199998	160.698	53	119.932	12.0665	14	4.56662	66.1327	47	38.4996	66.0327		120.132	43.0662
WT	302	social novelty	2	0.33333	134.432	34	110.199	10.3999	31	7.89992	33.9663	66	42.0996	3.1333		110.532	49.9995
Mdga1-KI	399	sociability	5	0.33333	203.898	69	52.7995	91.4991	41	8.26658	0	122	120.265	1.09999		53.1328	128.532
Mdga1-KI	399	social novelty	5	1.09999	225.831	80	75.5326	45.4995	10	1.89998	39.4663	53	35.7663	4.79995		76.6326	37.6663
Mdga1-KI	325	sociability	0	0	-	79	203.198	0.199998	6	2.53331	101.832	51	36.5996	101.699		203.198	39.1329
Mdga1-KI	325	social novelty	0	0	-	37	64.8327	50.4328	50	17.5665	62.2994	127	119.132	18.5665		64.8327	136.698
Mdga1-KI	400	sociability	48	15.6998	13.4665	121	156.265	0	18	6.93326	37.233	60	38.9329	33.4997		171.965	45.8662
Mdga1-KI	400	social novelty	34	6.03327	87.9325	90	152.065	87.3325	34	5.63328	7.63326	101	102.432	0		158.098	108.065
Mdga1-KI	324	sociability	52	7.66659	1.03332	282	290.597	0	12	3.4333	29.2664	67	30.9664	29.0664		298.264	34.3997
Mdga1-KI	324	social novelty	3	0.233331	317.163	52	47.4662	48.1662	24	3.86663	59.9327	169	118.871	0.133332		47.6995	122.738
Mdga1-KI	323	sociability	34	16.2998	1.96665	167	204.598	1.29999	32	13.8665	79.4659	85	27.7664	79.3992		220.898	41.6329
Mdga1-KI	323	social novelty	11	2.99997	80.5325	61	80.1325	23.9331	52	19.6331	4.93328	154	85.0991	0		83.1325	104.732
