# Supplementary material for: Bazedoxifene reverses sexually dimorphic autistic-like abnormalities in biallelic MDGA1-mutant mice
Source: EMBO Mol Med. 2026 Mar 20;18(4):1358–98. doi: 10.1038/s44321-026-00402-y (PMC13084050; doi:10.1038/s44321-026-00402-y)
Supplement: Supplementary file 18 — Source data Fig. 4 [file 44321_2026_402_MOESM18_ESM.zip › Panel E and F/Quantification_data_Batch2.xlsx]

## Sheet: Analysis
			In zone	In zone	In zone	In zone	In zone	In zone	In zone	In zone	In zone	In zone	In zone	In zone
			Zone 4 / any of Nose-point, Tail-base	Zone 4 / any of Nose-point, Tail-base	Zone 4 / any of Nose-point, Tail-base	Zone 5 / any of Nose-point, Tail-base	Zone 5 / any of Nose-point, Tail-base	Zone 5 / any of Nose-point, Tail-base	Zone 6 / any of Nose-point, Tail-base	Zone 6 / any of Nose-point, Tail-base	Zone 6 / any of Nose-point, Tail-base	Zone 7 / any of Nose-point, Tail-base	Zone 7 / any of Nose-point, Tail-base	Zone 7 / any of Nose-point, Tail-base
			Frequency	Cumulative Duration	Latency to First	Frequency	Cumulative Duration	Latency to First	Frequency	Cumulative Duration	Latency to First	Frequency	Cumulative Duration	Latency to First
				s	s		s	s		s	s		s	s		Exploration time	Exploration time
WT	314	sociability	32	14.3665	119.332	155	92.8991	118.632	18	5.79994	79.9659	81	111.366	0.33333		107.266	117.166
WT	314	social novelty	45	16.6332	14.8999	159	125.232	0	5	0.399996	52.9328	42	46.5662	52.7661		141.865	46.9662
WT	313	sociability	23	4.13329	84.2658	96	64.132	59.4994	32	15.9665	0.366663	82	89.0718	0		68.2653	105.038
WT	313	social novelty	26	3.69996	11.7999	163	179.665	0	6	2.09998	114.232	16	15.3665	114.132		183.365	17.4665
WT	315	sociability	39	6.99993	75.3992	106	87.7385	68.5326	23	3.69996	39.7996	118	255.997	0		94.7384	259.697
WT	315	social novelty	55	10.4666	6.3666	120	127.332	0	8	3.86663	23.4998	74	53.666	21.7664		137.799	57.5326
Mdga1-KI	notag	sociability	4	0.866658	139.499	25	22.8664	132.465	50	11.3332	8.99991	118	214.431	0		23.7331	225.764
Mdga1-KI	notag	social novelty	41	6.8666	26.5997	125	172.132	0	8	1.43332	471.995	38	61.1661	76.1992		178.999	62.5994
Mdga1-KI	262	sociability	48	14.2665	66.766	77	62.0994	50.0995	109	40.3723	7.19993	176	187.331	0.33333		76.3659	227.703
Mdga1-KI	262	social novelty	105	36.8663	0	186	118.999	1.83332	14	7.66659	53.0328	56	57.2328	52.8661		155.865	64.8994
Mdga1-KI	265	sociability	16	2.69997	92.2991	44	60.4994	91.4324	65	25.0331	1.59998	163	260.937	0		63.1994	285.97
Mdga1-KI	265	social novelty	30	7.13326	4.83329	88	178.038	0	26	8.83324	34.0663	94	108.666	31.8663		185.171	117.499
Mdga1-KI	264	sociability	13	6.1666	32.633	68	103.732	32.4663	16	3.09997	71.6326	82	187.604	0		109.899	190.704
Mdga1-KI	264	social novelty	37	10.6999	15.4332	91	156.798	14.9332	20	3.7333	37.1663	67	99.099	0		167.498	102.832
Mdga1-KI	263	sociability	14	2.39998	181.565	85	113.666	51.6328	99	27.5331	11.4332	183	131.232	0		116.066	158.765
Mdga1-KI	263	social novelty	20	5.26661	12.9665	63	132.865	2.49998	44	11.6332	32.3663	122	111.166	26.3331		138.132	122.799
