# Supplementary material for: Bazedoxifene reverses sexually dimorphic autistic-like abnormalities in biallelic MDGA1-mutant mice
Source: EMBO Mol Med. 2026 Mar 20;18(4):1358–98. doi: 10.1038/s44321-026-00402-y (PMC13084050; doi:10.1038/s44321-026-00402-y)
Supplement: Supplementary file 18 — Source data Fig. 4 [file 44321_2026_402_MOESM18_ESM.zip › Panel E and F/readme.txt]

This source data file includes raw behavioral data for the three-chamber social interaction test, corresponding to Panel E (Sociability) and Panel F (Social Novelty) of the main figure4.
- The "Sociability" column corresponds to the data used in Panel E.
- The "Social Novelty" column corresponds to the data used in Panel F.

Batch1 and 2 correspond to behavioral testing sessions conducted on different dates.

For each test phase, exploration time was calculated as the sum of the time spent in two zones:
- **Zone4 and Zone5** or **Zone6 and Zone7** depending on the cup's side.
- **Zone4 and Zone6** represent the area directly occupied by the cup.
- **Zone5 and Zone7** represent the surrounding 2 cm perimeter around each cup.

The total exploration time for each cup (i.e., Zone4+Zone5 and Zone6+Zone7) is provided in the final two columns of the data sheet and was used for figure quantification.

The positions of Stranger 1 (S1) and Stranger 2 (S2) were randomized across experiments.
- The location of S1 and S2 for each mouse is indicated in **bold text** in the data file.
