# Supplementary material for: Bazedoxifene reverses sexually dimorphic autistic-like abnormalities in biallelic MDGA1-mutant mice
Source: EMBO Mol Med. 2026 Mar 20;18(4):1358–98. doi: 10.1038/s44321-026-00402-y (PMC13084050; doi:10.1038/s44321-026-00402-y)
Supplement: Supplementary file 18 — Source data Fig. 4 [file 44321_2026_402_MOESM18_ESM.zip › Panel G and I/Batch1/Mdga1-KI_604.xlsx]

## Sheet: Sheet1
ID	Accepted	Score	Begin Time (s)	End Time (s)	Call Length (s)	Principal Frequency (kHz)	Low Freq (kHz)	High Freq (kHz)	Delta Freq (kHz)	Frequency Standard Deviation (kHz)	Slope (kHz/s)	Sinuosity	Mean Power (dB/Hz)	Tonality
1	TRUE	0.746753	22.7636	22.7696	0.006	94.981	93.2814	95.7245	2.44305	0.907941	-236.959	1.20964	-78.4808	0.567404
2	TRUE	0.850464	23.1233	23.1281	0.0048	73.2253	71.447	76.8947	5.44769	2.16266	-1218.64	1.0063	-80.3867	0.51398
3	TRUE	0.402746	23.3205	23.3245	0.004	68.3655	67.6455	68.603	0.957428	0.276677	184.873	1.03372	-72.2809	0.601122
4	TRUE	0.421074	23.5065	23.5085	0.002	106.896	106.442	108.864	2.42252	0.937841	-1162.91	1.06305	-78.1734	0.524061
5	TRUE	0.868494	23.5953	23.5973	0.002	80.2386	80.056	81.1337	1.07766	0.413292	-467.581	1.14626	-72.0905	0.606118
6	TRUE	0.944214	23.9973	23.9993	0.002	80.4008	77.0342	82.0039	4.96972	2.06174	-2643.9	1.10304	-66.5127	0.787217
7	TRUE	0.38465	24.0741	24.0765	0.0024	107.601	106.532	107.757	1.22462	0.45884	-473.147	1.10035	-77.397	0.496902
8	TRUE	0.520059	24.2682	24.2734	0.0052	69.874	69.5831	69.9798	0.396725	0.149047	25.7925	1.02554	-72.1707	0.644641
9	TRUE	0.621048	24.3582	24.3642	0.006	79.2385	78.5277	83.0006	4.47289	1.89022	-756.437	1.002	-75.796	0.591216
10	TRUE	0.888258	24.453	24.4618	0.0088	73.858	73.0598	78.1446	5.0848	2.35309	592.737	1.00435	-77.8249	0.571014
11	TRUE	0.859869	24.5826	24.585	0.0024	93.8224	92.2192	95.7595	3.54026	1.27653	-1475.11	1.001	-77.2739	0.557679
12	TRUE	0.97872	24.7506	24.7634	0.0128	86.2864	69.8565	87.3577	17.5012	7.48674	1348.49	1.15979	-76.1455	0.591344
13	TRUE	0.913727	24.925	24.9274	0.0024	79.4394	78.3039	81.0426	2.73869	0.99082	1141.12	1.00421	-80.5696	0.525324
14	TRUE	0.706153	25.8175	25.8207	0.0032	70.4544	69.4228	71.3451	1.92228	0.667818	609.216	1.0012	-69.4896	0.707499
15	TRUE	0.561727	26.0983	26.1007	0.0024	70.2397	69.9428	70.3436	0.400784	0.146947	-55.6644	1.07689	-72.0628	0.62278
16	TRUE	0.380752	26.2959	26.2999	0.004	78.778	76.488	79.5166	3.0286	1.06728	-632.156	1.07783	-79.9612	0.505193
17	TRUE	0.899737	26.7547	26.7683	0.0136	67.092	65.516	69.6602	4.14415	1.68452	-310.526	1.01118	-76.2891	0.589924
18	TRUE	0.852522	27.1312	27.1388	0.0076	67.8114	67.1211	68.7391	1.61798	0.509244	-196.929	1.00598	-69.8444	0.588069
19	TRUE	0.228127	27.2292	27.2312	0.002	75.9238	75.8704	76.476	0.605629	0.228506	-227.747	1.09972	-70.4674	0.664816
20	TRUE	0.75691	27.6988	27.7032	0.0044	75.8945	75.1263	77.8411	2.71479	1.06004	-650.128	1.00733	-74.4497	0.507688
21	TRUE	0.678458	27.7764	27.7784	0.002	78.6498	78.347	78.7478	0.400784	0.153333	-176.854	1.03234	-75.4658	0.581693
22	TRUE	0.981177	28.4377	28.4685	0.0308	68.3826	66.2643	70.3363	4.07209	2.16298	-131.46	1.0033	-70.5993	0.489768
23	TRUE	0.703096	28.5545	28.5561	0.0016	103.873	103.018	104.034	1.01532	0.428059	-623.441	1.08105	-71.2277	0.641747
24	TRUE	0.391834	28.6329	28.6489	0.016	77.8315	70.1276	85.5031	15.3755	7.50048	980.58	1.02156	-63.0256	0.767843
25	TRUE	0.837702	28.7221	28.7237	0.0016	87.8426	86.4354	90.6748	4.2394	1.70858	2649.63	1.00639	-77.6193	0.575947
26	TRUE	0.973685	29.321	29.3226	0.0016	83.0664	82.4073	83.3692	0.961881	0.387194	-311.721	1.48534	-60.8317	0.843122
27	TRUE	0.35021	29.4898	29.4946	0.0048	52.6124	52.4788	52.8648	0.38594	0.157045	90.837	1.01233	-67.7265	0.711766
28	TRUE	0.836763	31.1183	31.1203	0.002	65.1576	64.828	65.4871	0.659067	0.266714	353.708	1.00734	-79.2075	0.527577
29	TRUE	0.769099	31.5967	31.6007	0.004	75.2133	69.7713	76.0102	6.23891	2.66706	1586.59	1.02094	-78.7168	0.500985
30	TRUE	0.408031	43.874	43.8756	0.0016	108.196	107.947	108.267	0.320627	0.129065	-155.86	1.04572	-73.5592	0.560403
31	TRUE	0.288786	46.2482	46.2506	0.0024	83.5356	83.4985	83.8696	0.371096	0.138851	139.161	1.01913	-74.7733	0.588535
32	TRUE	0.806662	49.3532	49.3548	0.0016	64.2218	63.9724	64.293	0.320627	0.129065	-155.86	1.04572	-78.7057	0.457599
33	TRUE	0.439447	50.6133	50.6161	0.0028	71.3892	70.4095	71.7455	1.33595	0.406283	197.918	1.29716	-74.3983	0.639112
34	TRUE	0.893581	50.7913	50.7933	0.002	85.4912	85.273	85.9588	0.685786	0.251257	176.854	1.20569	-75.1406	0.580631
35	TRUE	0.842624	50.8753	50.8821	0.0068	69.3818	65.2385	71.3959	6.1574	2.54003	958.938	1.06407	-77.0182	0.594712
36	TRUE	0.511975	50.9925	50.9945	0.002	70.4158	70.113	70.5138	0.400784	0.153333	-176.854	1.03234	-63.5123	0.806092
37	TRUE	0.802453	51.3698	51.3774	0.0076	50.5164	50.0272	77.392	27.3648	12.0634	3790.52	1.00859	-80.9452	0.462475
38	TRUE	0.588499	51.921	51.9246	0.0036	68.7553	68.0539	69.0856	1.03165	0.371986	261.567	1.09568	-72.3724	0.663334
39	TRUE	0.443151	52.035	52.0446	0.0096	68.6824	66.2228	69.1746	2.95186	1.37499	-300.485	1.00905	-77.8001	0.465512
40	TRUE	0.72937	53.4375	53.4423	0.0048	74.9719	70.7622	76.8783	6.11609	2.29748	-1267.95	1.00098	-71.3231	0.70298
41	TRUE	0.834247	53.5371	53.5475	0.0104	75.3918	73.6597	75.7271	2.06737	0.879496	171.345	1.03465	-74.3578	0.648109
42	TRUE	0.835297	54.114	54.1892	0.0752	59.4763	34.4644	76.9326	42.4682	10.2468	100.237	10.4813	-94.7903	0.166543
43	TRUE	0.618479	62.0629	62.0685	0.0056	66.5212	66.4915	67.4712	0.979694	0.303261	-129.95	1.04111	-81.1543	0.416755
44	TRUE	0.550068	62.3322	62.3838	0.0516	68.3037	66.9075	69.3636	2.45613	1.05948	-39.049	1.00612	-72.6831	0.595917
45	TRUE	0.679718	63.3079	63.3103	0.0024	67.872	67.0036	69.2747	2.27111	0.825203	-946.295	1.00896	-73.2526	0.695857
46	TRUE	0.541375	63.3991	63.4159	0.0168	64.9616	64.1424	72.2131	8.07062	3.53713	450.698	1.08863	-81.9461	0.479038
47	TRUE	0.660936	63.4839	63.4859	0.002	71.9621	71.1115	72.4831	1.37157	0.592674	-770.395	1.05451	-72.7494	0.673844
48	TRUE	0.355959	64.0291	64.0339	0.0048	79.2376	76.9591	81.1822	4.22307	1.42953	558.173	1.89684	-71.5423	0.707438
49	TRUE	0.862468	64.1319	64.1335	0.0016	99.5694	98.2157	102.704	4.48878	1.82259	-2805.49	1.00897	-79.3964	0.560223
50	TRUE	0.869962	64.2504	64.2528	0.0024	94.3044	93.2282	94.6978	1.46954	0.54063	194.825	1.68213	-73.1747	0.654676
51	TRUE	0.476346	64.6552	64.6588	0.0036	72.1271	70.8314	72.8035	1.97216	0.751634	-546.768	1.00006	-71.3519	0.698024
52	TRUE	0.75469	64.7836	64.796	0.0124	76.6102	69.2072	82.6442	13.437	3.74185	-891.568	1.11516	-72.0983	0.543131
53	TRUE	0.78498	66.016	66.018	0.002	70.7632	68.2961	71.6716	3.37549	1.35469	1726.55	1.09499	-78.9211	0.574976
54	TRUE	0.501481	67.2394	67.2414	0.002	69.3652	69.3652	69.3652	1.42109e-14	5.2093e-15	-2.31528e-12	1	-69.4964	0.659703
55	TRUE	0.713397	67.3622	67.3674	0.0052	75.0017	73.7622	75.1872	1.42501	0.415339	-210.261	1.07465	-76.1532	0.551853
56	TRUE	0.309132	67.7118	67.715	0.0032	78.6479	77.3639	79.2639	1.90001	0.721779	-646.326	1.0315	-67.715	0.785831
57	TRUE	0.432436	68.0302	68.0322	0.002	72.4424	70.3894	74.4685	4.07909	1.72647	-2269.2	1.01508	-79.7862	0.58472
58	TRUE	0.718334	69.1431	69.1459	0.0028	65.1264	63.2561	66.0616	2.80549	1.07753	-1076.18	1.0422	-73.1659	0.652551
59	TRUE	0.900798	69.5787	69.5803	0.0016	76.9788	76.7651	77.7269	0.961881	0.387194	-467.581	1.24253	-75.1251	0.58949
60	TRUE	0.591455	69.6719	69.6943	0.0224	69.6091	69.4079	78.4997	9.09188	3.61361	-433.063	1.06038	-74.9527	0.544217
61	TRUE	0.201821	69.7763	69.7779	0.0016	66.2857	66.0097	66.3837	0.374065	0.153618	-233.791	1.01068	-67.3593	0.781722
62	TRUE	0.965239	71.3829	71.3845	0.0016	79.0399	76.7332	80.0998	3.36658	1.36233	2104.11	1.01144	-77.2915	0.534441
63	TRUE	0.786644	71.6689	71.6721	0.0032	49.0112	48.6104	49.3006	0.690239	0.248939	-74.2192	1.14461	-68.6448	0.732925
64	TRUE	0.78123	71.7837	71.7929	0.0092	71.0613	67.9378	71.989	4.05121	1.403	-489.914	1.04396	-62.0267	0.595978
65	TRUE	0.870842	72.0373	72.0397	0.0024	82.4037	81.5428	82.6709	1.12813	0.400509	-333.986	1.21612	-73.4616	0.451598
66	TRUE	0.653713	73.7854	73.7906	0.0052	66.3569	65.3948	69.3647	3.96986	1.73296	-831.513	1.01143	-69.2299	0.658557
67	TRUE	0.791641	74.8251	74.8307	0.0056	68.4186	67.5089	68.7777	1.26871	0.473747	-235.629	1.05227	-75.9951	0.554498
68	TRUE	0.81466	75.0579	75.1075	0.0496	75.8978	61.3953	82.904	21.5087	4.80906	-170.633	4.86807	-93.607	0.219284
69	TRUE	0.624048	75.2876	75.2904	0.0028	65.3972	64.6996	65.9613	1.26173	0.445911	-454.151	1.00193	-76.4912	0.619311
70	TRUE	0.563349	75.3988	75.4016	0.0028	74.9481	74.822	75.3341	0.512113	0.181149	-146.671	1.03925	-75.4729	0.536931
71	TRUE	0.607321	75.4756	75.4788	0.0032	78.8629	78.4176	79.0856	0.667973	0.210451	29.3784	1.11345	-79.315	0.488672
72	TRUE	0.692546	76.9549	76.9649	0.01	79.1321	78.2438	80.6236	2.37979	1.0003	-205.995	1.03586	-74.3418	0.527752
73	TRUE	0.944359	77.1029	77.1049	0.002	70.5868	69.5759	71.5709	1.99501	0.817915	1082.12	1.01701	-75.5313	0.467265
74	TRUE	0.376442	78.1933	78.1953	0.002	82.2894	78.0945	85.6026	7.50802	2.50033	-3137.56	1.15619	-77.1481	0.585255
75	TRUE	0.579259	78.625	78.6286	0.0036	73.8117	68.9949	76.0977	7.10278	2.78518	-2230.4	1.08047	-78.258	0.563498
76	TRUE	0.835736	78.8294	78.831	0.0016	81.8102	81.8102	81.8102	4.26326e-14	1.50729e-14	2.45108e-11	1	-73.689	0.527046
77	TRUE	0.681733	78.9578	78.9594	0.0016	83.5696	83.4004	84.2732	0.872818	0.366946	-545.511	1.05325	-81.3136	0.428397
78	TRUE	0.547989	79.2427	79.2447	0.002	79.1842	78.9793	79.9768	0.997506	0.393399	-488.574	1.0672	-76.4638	0.550186
79	TRUE	0.684001	79.4531	79.4563	0.0032	111.818	109.814	112.976	3.16174	1.11323	-1006.6	1.00979	-75.2032	0.610833
80	TRUE	0.991727	79.5343	79.5699	0.0356	90.8495	69.7412	94.573	24.8319	9.1517	619.934	1.26729	-78.3895	0.527925
81	TRUE	0.632187	79.7059	79.7115	0.0056	77.9394	74.644	79.3198	4.67581	1.41774	405.688	1.69102	-68.8258	0.724346
82	TRUE	0.251171	80.1731	80.1751	0.002	63.507	63.2042	63.6049	0.400784	0.153333	-176.854	1.03234	-81.0042	0.443813
83	TRUE	0.557972	80.2488	80.256	0.0072	68.831	64.9031	70.2771	5.37394	1.99598	-820.933	1.0467	-70.7703	0.654746
84	TRUE	0.987339	80.3748	80.3816	0.0068	70.9193	70.0647	71.5531	1.48836	0.406582	-157.562	1.03287	-72.0947	0.647216
85	TRUE	0.817983	80.4776	80.4812	0.0036	68.4862	67.2987	69.2507	1.95197	0.798838	-639.185	1.07203	-75.5835	0.616786
86	TRUE	0.435775	82.0156	82.0172	0.0016	66.6446	65.8163	66.9385	1.12219	0.460853	-701.372	1.03705	-72.0474	0.680258
87	TRUE	0.529453	82.8657	82.8737	0.008	79.5121	71.4519	80.4555	9.00364	3.77972	1118.33	1.02218	-83.9688	0.402177
88	TRUE	0.546805	83.1497	83.1601	0.0104	69.7403	69.417	70.438	1.02098	0.339922	-93.5924	1.03355	-70.7983	0.646398
89	TRUE	0.551133	83.2454	83.2474	0.002	74.5649	73.131	75.0547	1.92376	0.748485	905.262	1.21036	-75.0798	0.536354
90	TRUE	0.470564	85.7367	85.7411	0.0044	81.2035	79.8431	84.2425	4.39938	1.56372	162.841	2.6519	-75.7879	0.602803
91	TRUE	0.301742	85.9611	85.9659	0.0048	77.542	76.891	77.5678	0.676832	0.31805	148.564	1.00464	-69.323	0.698397
92	TRUE	0.313031	99.2809	99.2829	0.002	59.6894	59.6894	59.6894	7.10543e-15	3.3704e-15	9.32393e-13	1	-72.6832	0.589064
93	TRUE	0.360097	107.506	107.507	0.0016	82.742	82.742	82.742	1.42109e-14	4.6998e-15	3.08388e-12	1	-77.6231	0.488534
94	TRUE	0.58265	107.711	107.713	0.002	86.3121	84.8337	87.4343	2.60064	1.03537	-1372.84	1.01109	-68.1861	0.773731
95	TRUE	0.890316	108.152	108.157	0.0048	77.1037	74.9068	77.9721	3.06525	0.969587	602.216	1.04052	-75.6771	0.585013
96	TRUE	0.428642	123.191	123.193	0.0016	68.7223	67.8941	69.0163	1.12219	0.460853	701.372	1.03705	-77.1857	0.558415
97	TRUE	0.875671	123.589	123.593	0.004	77.8197	77.2467	78.4287	1.18193	0.500847	348.774	1.06733	-76.5079	0.540443
98	TRUE	0.683055	123.763	123.768	0.0048	81.8165	80.5753	84.9372	4.36189	1.54746	-607.949	1.38691	-79.3242	0.537252
99	TRUE	0.597086	123.848	123.852	0.0032	78.1484	77.5324	78.2449	0.712504	0.261171	-219.565	1.02524	-74.6713	0.560204
100	TRUE	0.47751	124.17	124.173	0.0032	70.5689	69.5348	70.8066	1.27182	0.507399	405.719	1.00238	-79.3445	0.490995
101	TRUE	0.970354	124.247	124.249	0.0016	64.959	64.3178	66.3128	1.99501	0.806008	-1246.88	1.01819	-76.2254	0.625483
102	TRUE	0.622536	126.93	126.931	0.0016	66.7353	65.5329	67.4032	1.87032	0.749798	-1168.95	1.01167	-74.7698	0.611943
103	TRUE	0.689964	127.807	127.809	0.0016	68.1727	68.1727	68.1727	2.84217e-14	1.28095e-14	2.05388e-11	1	-67.2209	0.634759
104	TRUE	0.593988	143.597	143.599	0.0016	87.1697	84.6314	87.7486	3.11721	1.31462	-1948.25	1.05738	-80.6255	0.522573
105	TRUE	0.363406	144.327	144.367	0.04	48.6712	33.9758	58.6462	24.6705	6.27029	-121.971	7.99075	-98.3263	0.166235
106	TRUE	0.563436	215.236	215.276	0.04	53.0758	36.2577	61.9079	25.6502	5.72769	19.0307	6.43477	-98.864	0.146311
107	TRUE	0.597185	257.35	257.355	0.0048	79.4194	79.0273	79.6948	0.667504	0.252331	-11.7062	1.06248	-79.6446	0.48037
108	TRUE	0.526032	300.429	300.473	0.0448	39.1105	28.1112	48.1059	19.9947	5.52963	131.225	5.23155	-96.0475	0.176183
109	TRUE	0.492827	314.717	314.75	0.0336	41.9305	33.1726	54.4364	21.2638	5.02082	-70.939	6.45133	-95.8627	0.180035
110	TRUE	0.765996	322.72	322.769	0.0496	46.2256	36.4732	59.5256	23.0525	6.6213	-4.83291	6.70863	-93.0435	0.169864
111	TRUE	0.443921	360.782	360.843	0.0604	41.1367	26.419	56.2848	29.8658	6.83517	14.0501	10.2127	-98.6301	0.157869
112	TRUE	0.390555	520.899	520.939	0.04	46.6861	33.8907	56.483	22.5923	4.2623	25.7385	6.47474	-95.5253	0.177192
113	TRUE	0.936262	531.229	531.274	0.0448	39.3332	25.8698	52.5887	26.7189	6.45204	-126.557	6.84145	-94.8319	0.176168
114	TRUE	0.845946	565.814	565.855	0.0416	81.5264	69.4287	90.8187	21.39	5.28505	39.1432	6.58285	-96.9028	0.153307
115	TRUE	0.427092	575.232	575.287	0.0544	43.3707	25.5284	56.2255	30.6971	6.92646	41.7732	9.64511	-95.2763	0.168441
116	TRUE	0.619572	590.63	590.677	0.0464	36.6019	28.8683	43.5488	14.6806	3.36457	19.4892	4.67989	-97.7011	0.16541
					0.0101414
