# Supplementary material for: Bazedoxifene reverses sexually dimorphic autistic-like abnormalities in biallelic MDGA1-mutant mice
Source: EMBO Mol Med. 2026 Mar 20;18(4):1358–98. doi: 10.1038/s44321-026-00402-y (PMC13084050; doi:10.1038/s44321-026-00402-y)
Supplement: Supplementary file 18 — Source data Fig. 4 [file 44321_2026_402_MOESM18_ESM.zip › Panel G and I/Batch1/Mdga1-KI_605.xlsx]

## Sheet: Sheet1
ID	Accepted	Score	Begin Time (s)	End Time (s)	Call Length (s)	Principal Frequency (kHz)	Low Freq (kHz)	High Freq (kHz)	Delta Freq (kHz)	Frequency Standard Deviation (kHz)	Slope (kHz/s)	Sinuosity	Mean Power (dB/Hz)	Tonality
1	TRUE	0.489549	36.2222	36.2734	0.0512	99.5506	87.7052	109.644	21.9392	5.07684	174.479	4.87679	-90.7902	0.227098
2	TRUE	0.709926	39.1576	39.16	0.0024	77.454	77.068	79.5915	2.52345	0.949078	1001.96	1.12618	-79.6823	0.471169
3	TRUE	0.874743	40.8598	40.8694	0.0096	80.0237	69.0779	81.3749	12.297	5.05503	-1226.17	1.29083	-79.5731	0.492225
4	TRUE	0.744125	40.9438	40.9658	0.022	71.2741	70.2597	73.0424	2.78275	1.06393	97.192	1.03775	-70.7364	0.639533
5	TRUE	0.844609	41.2004	41.2084	0.008	82.9183	80.8369	83.0842	2.24723	1.03432	342.928	1.03929	-71.8917	0.543675
6	TRUE	0.658266	41.3944	41.396	0.0016	102.162	101.057	102.554	1.49626	0.614471	935.162	1.03875	-81.1081	0.50604
7	TRUE	0.493869	41.588	41.59	0.002	79.7548	79.5945	80.218	0.623441	0.243171	311.721	1.01894	-74.3553	0.609718
8	TRUE	0.799758	41.9232	41.9704	0.0472	71.2342	70.7035	88.4259	17.7225	8.81689	-381.417	1.01338	-68.3772	0.529345
9	TRUE	0.433208	42.065	42.0678	0.0028	119.25	116.927	120.852	3.92432	1.6485	-1249.29	1.12556	-82.8722	0.440397
10	TRUE	0.750814	43.4424	43.4448	0.0024	71.9276	71.0592	72.3284	1.26915	0.467169	-528.812	1.01922	-78.0412	0.513405
11	TRUE	0.532144	44.2702	44.273	0.0028	85.777	83.736	86.393	2.65705	0.989524	961.316	1.07498	-80.586	0.487639
12	TRUE	0.534338	45.61	45.6132	0.0032	85.3114	85.2001	86.6919	1.49181	0.519169	389.651	1.13226	-83.6273	0.414555
13	TRUE	0.676681	46.9046	46.9066	0.002	72.8097	71.5717	74.1011	2.52939	0.965201	-1288.87	1.00102	-79.2789	0.505477
14	TRUE	0.376813	47.0932	47.0948	0.0016	72.7865	72.0117	73.3833	1.37157	0.543759	-857.232	1.00263	-75.1844	0.633559
15	TRUE	0.849869	47.1928	47.1952	0.0024	70.8777	70.2097	71.5456	1.33595	0.480995	-556.644	1	-71.1084	0.675025
16	TRUE	0.330455	47.2848	47.29	0.0052	72.9783	71.9186	73.1906	1.27208	0.409446	-213.441	1.0385	-64.8416	0.777101
17	TRUE	0.797367	47.3808	47.3832	0.0024	73.354	73.1982	74.2224	1.02423	0.375669	361.819	1.12157	-75.6076	0.569292
18	TRUE	0.975697	48.351	48.4342	0.0832	75.4099	61.1747	96.1764	35.0018	9.02808	79.9099	8.50726	-90.9172	0.203187
19	TRUE	0.457939	50.0843	50.1243	0.04	84.1257	68.9034	93.8633	24.9599	5.19039	118.024	6.30582	-94.4839	0.171165
20	TRUE	0.883839	53.2485	53.2501	0.0016	74.4559	74.0818	74.83	0.74813	0.295724	467.581	1	-77.7976	0.469573
21	TRUE	0.863781	54.1587	54.1623	0.0036	75.6322	72.4693	76.95	4.48066	1.81881	1248.85	1.00096	-79.8455	0.540186
22	TRUE	0.620993	55.2277	55.2293	0.0016	85.365	85.365	85.365	1.42109e-14	2.94575e-15	7.05593e-12	1	-74.4585	0.559843
23	TRUE	0.447454	55.3365	55.3425	0.006	79.3913	79.0425	81.6137	2.57128	0.777193	-307.772	1.14975	-78.6862	0.48219
24	TRUE	0.739078	55.9029	55.9057	0.0028	81.4779	79.7041	83.9197	4.21565	1.52066	1544.47	1.00489	-78.2042	0.613492
25	TRUE	0.417917	56.1715	56.1775	0.006	81.6043	81.5299	83.7342	2.20428	1.02574	375.474	1.01898	-73.8447	0.587728
26	TRUE	0.528564	56.6679	56.6711	0.0032	75.5042	73.8194	77.7011	3.88166	1.53303	1379.24	1.03402	-73.8583	0.67516
27	TRUE	0.950957	56.7629	57.0479	0.285	81.6165	70.6345	87.8244	17.1899	6.3496	-19.2968	2.70814	-70.8206	0.550718
28	TRUE	0.410409	56.7619	56.7635	0.0016	78.7834	78.6854	79.0595	0.374065	0.153618	-233.791	1.01068	-63.734	0.786369
29	TRUE	0.550367	56.8443	56.8523	0.008	85.6698	84.2954	88.8681	4.57275	1.21208	354.114	1.18223	-71.6341	0.662365
30	TRUE	0.663568	56.9539	56.9619	0.008	81.6204	66.819	83.7107	16.8917	6.90916	-1945.41	1.41116	-68.7796	0.701999
31	TRUE	0.999726	57.0419	57.0435	0.0016	74.3379	73.7589	74.4269	0.667973	0.276311	389.651	1.07279	-65.6214	0.765436
32	TRUE	0.816993	57.1493	57.1517	0.0024	97.4872	96.0844	100.359	4.27503	1.56921	1781.26	1.01249	-71.3865	0.662418
33	TRUE	0.887285	57.3117	57.3137	0.002	84.4944	84.4944	84.4944	1.42109e-14	2.86429e-15	1.14065e-13	1	-71.2886	0.624244
34	TRUE	0.39236	57.5593	57.5701	0.0108	80.9678	73.0748	82.7969	9.72204	3.60541	-759.999	1.47104	-78.1591	0.548314
35	TRUE	0.614155	57.6541	57.6577	0.0036	72.6604	71.0869	73.7217	2.63478	0.982315	-802.917	1.01838	-69.4801	0.736026
36	TRUE	0.619186	57.8081	57.8141	0.006	80.5339	78.9976	81.8105	2.81291	0.932198	488.1	1.00671	-71.6431	0.665364
37	TRUE	0.958774	57.9033	57.9161	0.0128	76.0804	74.7657	77.2064	2.44068	0.913838	186.619	1.04111	-66.0129	0.795744
38	TRUE	0.990922	57.9933	57.9957	0.0024	72.2394	70.7344	72.8163	2.08185	0.799429	810.116	1.04065	-74.4858	0.633874
39	TRUE	0.67473	58.1175	58.1459	0.0284	69.8593	69.4362	99.1545	29.7183	10.9444	-1106.53	1.02881	-69.7952	0.532354
40	TRUE	0.636351	58.2207	58.2223	0.0016	80.0309	79.6301	80.2536	0.623441	0.249933	389.651	1.00816	-77.9025	0.53783
41	TRUE	0.713767	58.4227	58.4243	0.0016	77.1727	77.0747	77.4487	0.374065	0.153618	-233.791	1.01068	-74.91	0.588507
42	TRUE	0.447246	58.6167	58.6183	0.0016	112.005	110.901	112.397	1.49626	0.614471	-935.162	1.03875	-80.0633	0.506049
43	TRUE	0.622154	58.7015	58.7035	0.002	77.3463	76.8698	79.1499	2.28001	0.871843	998.142	1.2891	-73.1591	0.611014
44	TRUE	0.883774	59.1793	59.1989	0.0196	77.7065	76.1562	85.2202	9.06397	3.32499	225.64	1.52477	-82.6422	0.409123
45	TRUE	0.346854	59.7841	59.8097	0.0256	71.7915	71.4565	71.9709	0.514351	0.184653	10.6812	1.00644	-80.0487	0.502005
46	TRUE	0.886878	60.0623	60.1411	0.0788	71.3585	50.9408	84.4285	33.4877	7.06519	-75.8841	7.2546	-94.3844	0.194196
47	TRUE	0.828858	60.3879	60.3915	0.0036	69.4609	69.0617	70.0548	0.993104	0.359903	-280.336	1.00054	-77.0755	0.409223
48	TRUE	0.534352	60.4979	60.5303	0.0324	69.4283	69.1773	79.8407	10.6635	4.80995	-332.641	1.00103	-75.6869	0.396903
49	TRUE	0.593453	60.6299	60.6319	0.002	74.3639	74.0611	74.4619	0.400784	0.153333	176.854	1.03234	-70.2862	0.656248
50	TRUE	0.684788	60.8043	60.8079	0.0036	88.3904	88.2744	89.7352	1.46077	0.504304	-328.384	1.11715	-81.8427	0.443425
51	TRUE	0.597926	60.8943	60.9375	0.0432	75.0813	60.3563	82.9634	22.6072	4.98233	-43.5889	5.35521	-95.1452	0.200959
52	TRUE	0.602762	61.0961	61.1017	0.0056	115.69	110.613	116.012	5.39867	2.41512	1036.88	1.10377	-81.7177	0.418474
53	TRUE	0.925537	61.8213	61.8241	0.0028	70.2752	68.943	70.5149	1.57189	0.616164	-573.182	1.04768	-81.3892	0.400243
54	TRUE	0.946526	62.0569	62.0601	0.0032	73.4371	73.1922	75.3742	2.18204	0.760525	584.476	1.18621	-76.0632	0.502816
55	TRUE	0.595018	62.7627	62.7767	0.014	70.4311	68.8331	71.0885	2.25548	0.96379	-67.8369	1.06389	-81.338	0.475627
56	TRUE	0.752365	62.8915	62.8999	0.0084	68.2147	66.0558	68.7546	2.69885	1.13262	-296.711	1.14723	-71.2093	0.584824
57	TRUE	0.564906	63.0183	63.0875	0.0692	65.3461	56.0342	69.8682	13.834	3.71197	-144.504	1.06806	-78.3233	0.445009
58	TRUE	0.564593	63.2161	63.2177	0.0016	59.6365	59.3604	59.7344	0.374065	0.153618	-233.791	1.01068	-76.8716	0.503003
59	TRUE	0.589027	63.3461	63.3561	0.01	69.9947	67.6196	73.4501	5.83042	1.71596	-483.996	1.07015	-77.6499	0.497769
60	TRUE	0.633919	63.5521	63.5545	0.0024	105.682	104.48	106.951	2.4715	0.88995	1029.79	1.00011	-74.9572	0.668464
61	TRUE	0.276214	63.6589	63.6641	0.0052	108.063	106.648	108.629	1.98061	0.688667	273.82	1.18949	-73.9059	0.595733
62	TRUE	0.903357	63.8389	63.8521	0.0132	82.6773	82.0949	82.8895	0.794582	0.274283	-33.8393	1.01917	-79.7736	0.49208
63	TRUE	0.549298	63.9505	63.9529	0.0024	78.3454	77.2766	79.4141	2.13751	0.769593	890.631	1	-76.7156	0.569854
64	TRUE	0.279148	64.1367	64.1491	0.0124	76.7096	75.9487	76.8999	0.95118	0.302799	70.2281	1.01113	-77.1901	0.488602
65	TRUE	0.903415	64.2181	64.7731	0.555	80.1746	54.5546	108.987	54.4326	11.6199	28.0015	39.0674	-93.329	0.19316
66	TRUE	0.989276	64.7039	64.7139	0.01	82.2432	75.3092	86.4347	11.1255	4.29417	1196.2	1.02384	-75.6783	0.586882
67	TRUE	0.839616	64.8851	64.8895	0.0044	74.9692	72.9663	76.9312	3.96492	1.50565	1000.33	1.05536	-81.3349	0.451698
68	TRUE	0.512103	65.0499	65.0555	0.0056	77.2229	72.1819	78.1504	5.96852	2.25901	1074.09	1.06803	-72.6648	0.673009
69	TRUE	0.657297	65.1489	65.1509	0.002	76.2601	75.6678	76.3447	0.676879	0.261574	290.727	1.08263	-73.0934	0.695809
70	TRUE	0.686543	67.5665	67.5773	0.0108	72.4201	72.1662	81.4088	9.24265	3.50216	683.86	1.15541	-79.8316	0.504189
71	TRUE	0.629774	68.1391	68.1571	0.018	75.8284	70.0681	76.4992	6.43106	2.94768	354.111	1.0003	-79.2041	0.454382
72	TRUE	0.538812	68.2555	68.2603	0.0048	77.2355	75.4181	77.3142	1.89611	0.744326	386.188	1.08876	-71.6669	0.594569
73	TRUE	0.908701	68.3919	68.3935	0.0016	72.1863	71.8389	72.7117	0.872818	0.347517	545.511	1.00577	-77.8632	0.462448
74	TRUE	0.418413	68.5739	68.5863	0.0124	70.2616	70.0442	71.591	1.54671	0.690233	-112.441	1.01221	-81.1015	0.497161
75	TRUE	0.467803	68.6975	68.7011	0.0036	71.8572	71.0431	73.0705	2.02747	0.804322	629.872	1.0216	-80.1786	0.457563
76	TRUE	0.662289	68.9343	68.9475	0.0132	72.3572	69.8595	73.7237	3.86415	1.54255	-219.374	1.12351	-75.3772	0.625496
77	TRUE	0.251247	69.2105	69.2633	0.0528	70.781	60.4942	74.3732	13.879	3.24995	-43.9638	3.14144	-91.3834	0.234171
78	TRUE	0.619417	70.7572	70.7972	0.04	67.87	50.7699	71.67	20.9001	5.34554	101.403	4.70767	-93.7179	0.202856
79	TRUE	0.605582	71.0064	71.0092	0.0028	71.5109	71.1101	71.7781	0.667973	0.246149	-249.165	1.00352	-68.2933	0.64244
80	TRUE	0.90409	71.2106	71.2142	0.0036	73.0901	72.8155	73.3573	0.5418	0.214772	165.981	1.02325	-73.7997	0.603184
81	TRUE	0.691022	71.4166	71.4218	0.0052	85.3249	83.9831	85.5336	1.55049	0.648295	-270.37	1.05223	-69.9826	0.540011
82	TRUE	0.581313	71.539	71.5434	0.0044	75.5245	71.6636	75.7573	4.09377	1.63824	948.107	1.12671	-71.6248	0.557406
83	TRUE	0.756094	71.6718	71.6766	0.0048	78.3035	74.487	80.5258	6.03876	1.98544	-1225.29	1.00981	-79.1062	0.460761
84	TRUE	0.879102	71.8506	71.8558	0.0052	83.8973	78.8356	90.4342	11.5986	4.0499	-2329.37	1.00776	-81.5021	0.449406
85	TRUE	0.860258	71.947	71.9518	0.0048	75.2464	73.4555	78.9067	5.45118	2.01884	1129.18	1.00134	-78.7168	0.531717
86	TRUE	0.96956	72.0402	72.0518	0.0116	76.483	71.1951	81.7499	10.5548	4.31522	943.493	1.00426	-79.9814	0.486705
87	TRUE	0.34578	72.1608	72.1636	0.0028	74.9836	74.3899	75.1766	0.786724	0.259661	-245.63	1.0307	-73.2051	0.575027
88	TRUE	0.191332	72.1688	72.2184	0.0496	61.8088	43.9814	65.1636	21.1822	3.49346	146.16	2.48183	-91.4215	0.232482
89	TRUE	0.60646	72.4688	72.4708	0.002	75.0014	73.8302	75.0593	1.22907	0.486377	518.474	1.18028	-69.6718	0.687522
90	TRUE	0.972332	73.3102	73.3166	0.0064	87.8353	76.0185	88.9767	12.9582	5.88981	2136.12	1.01651	-78.7115	0.54844
91	TRUE	0.765637	73.4046	73.4206	0.016	118.707	107.411	118.875	11.4645	5.81363	723.354	1.01183	-83.9256	0.40913
92	TRUE	0.679219	73.4336	73.9786	0.545	74.0789	42.2734	107.24	64.9671	13.4959	-5.73135	59.9877	-90.1656	0.213365
93	TRUE	0.579122	73.6702	73.673	0.0028	73.9889	73.3951	74.5826	1.18751	0.402234	-409.973	1.00177	-77.2736	0.555942
94	TRUE	0.349566	73.8038	73.8054	0.0016	73.8435	73.6208	74.2443	0.623441	0.249933	-389.651	1.00816	-70.257	0.716706
95	TRUE	0.523225	73.8898	73.9138	0.024	113.493	112.015	117.604	5.58947	1.82426	-28.1995	1.17963	-76.7725	0.593538
96	TRUE	0.589687	74.0166	74.0282	0.0116	73.7922	73.5964	74.7548	1.15832	0.465324	-93.2607	1.00175	-73.1232	0.540412
97	TRUE	0.471984	74.5236	74.5412	0.0176	74.9486	74.1408	75.4305	1.28969	0.443716	39.0478	1.03313	-77.0644	0.497834
98	TRUE	0.67954	74.6276	74.6292	0.0016	72.8165	72.5938	73.2173	0.623441	0.249933	389.651	1.00816	-79.6456	0.45128
99	TRUE	0.691644	74.8764	74.8864	0.01	73.0052	70.7941	73.4357	2.64155	0.964222	119.073	1.22683	-79.3766	0.476056
100	TRUE	0.927934	75.0732	75.092	0.0188	76.5315	73.965	79.8045	5.83949	1.94758	-277.486	1.01543	-74.4245	0.591047
101	TRUE	0.530302	75.3778	75.3814	0.0036	73.3996	73.1116	79.0538	5.94216	2.55701	1761.22	1.03328	-79.6247	0.486017
102	TRUE	0.932178	76.3604	76.362	0.0016	68.9418	67.9354	69.111	1.17563	0.490049	-701.372	1.10925	-78.621	0.497227
103	TRUE	0.96992	76.5024	76.5056	0.0032	97.6925	95.8222	98.5831	2.76095	0.945427	-538.089	1.80208	-80.3437	0.393466
104	TRUE	0.512184	76.7208	76.7224	0.0016	73.9361	73.6867	74.0074	0.320627	0.129065	-155.86	1.04572	-74.1097	0.537096
105	TRUE	0.966831	76.8052	76.8124	0.0072	72.2252	70.8492	73.3115	2.46226	0.851208	292.414	1.12152	-76.7911	0.534276
106	TRUE	0.749218	77.383	77.387	0.004	77.4837	76.4891	79.0274	2.5383	0.860408	644.189	1.0071	-79.4305	0.497255
107	TRUE	0.374909	78.34	78.3416	0.0016	75.8978	75.8978	75.8978	1.42109e-14	4.6998e-15	5.61883e-12	1	-79.5074	0.469261
108	TRUE	0.583819	78.5116	78.5136	0.002	75.1837	74.9655	75.6869	0.721411	0.294569	374.701	1.0422	-75.3265	0.590816
109	TRUE	0.882853	78.7816	78.7848	0.0032	74.7307	73.9514	76.4526	2.50119	0.868688	771.571	1.03124	-79.455	0.499459
110	TRUE	0.608132	81.9246	81.929	0.0044	74.9283	72.185	76.9197	4.73478	1.88435	1186.85	1.01593	-81.933	0.46116
111	TRUE	0.391185	88.9988	89.0208	0.022	90.4726	78.4991	90.5258	12.0267	6.10484	556.925	1.0072	-80.7781	0.416443
112	TRUE	0.607273	89.903	89.9122	0.0092	70.8651	69.0037	73.4006	4.39692	1.77345	-487.151	1.01303	-74.3965	0.59913
113	TRUE	0.500183	99.3675	99.3719	0.0044	68.2494	67.4204	68.7346	1.31413	0.463447	-266.694	1.02879	-79.1011	0.412632
114	TRUE	0.441163	99.7175	99.7671	0.0496	92.0757	77.8701	100.359	22.4884	5.35516	-103.951	4.19894	-92.9244	0.208595
115	TRUE	0.925783	99.8675	99.8691	0.0016	84.004	83.5319	86.1237	2.59173	1.04521	-1324.81	1.38887	-74.9583	0.553401
116	TRUE	0.673496	100.057	100.076	0.0188	70.7199	69.4647	84.7089	15.2442	6.97149	-821.717	1.23358	-75.8805	0.553176
117	TRUE	0.61596	100.439	100.448	0.0088	76.702	75.6423	86.6404	10.9982	5.272	1257.16	1.00224	-78.1933	0.477742
118	TRUE	0.733025	101.162	101.177	0.0148	74.7796	74.4781	79.3648	4.88674	1.75857	324.53	1.03724	-75.9974	0.560608
119	TRUE	0.588277	101.275	101.277	0.0024	76.0943	74.6248	77.3635	2.73869	0.98692	1141.12	1.00076	-77.8719	0.600979
120	TRUE	0.618674	101.357	101.406	0.0488	73.7356	68.2458	75.2678	7.02198	2.87933	-115.267	1.04145	-76.5006	0.550969
121	TRUE	0.608462	101.475	101.477	0.002	71.5282	70.4105	71.8088	1.39829	0.545359	665.428	1.12134	-75.6037	0.612292
122	TRUE	0.598074	101.723	101.743	0.0204	84.3449	78.3481	86.9068	8.55868	3.33531	353.145	1.19429	-80.8478	0.455745
123	TRUE	0.61501	101.898	101.904	0.0064	73.2003	69.4223	75.9349	6.51257	2.55311	1040.8	1.03625	-79.8701	0.513031
124	TRUE	0.733356	102.265	102.267	0.002	71.9991	71.1886	73.3884	2.19986	0.842501	1112.02	1.01177	-81.9168	0.505573
125	TRUE	0.751741	102.578	102.58	0.0024	74.3576	73.6328	76.8022	3.16942	1.39243	1337.61	1.00666	-83.2754	0.429963
126	TRUE	0.753314	105.741	105.829	0.088	59.5866	49.3147	69.6656	20.3509	5.10643	-110.647	2.62814	-90.501	0.23429
127	TRUE	0.552647	105.923	105.936	0.0124	70.8911	69.5369	74.3472	4.81034	1.97141	-362.924	1.01055	-78.563	0.451693
128	TRUE	0.372363	106.015	106.106	0.0912	69.0427	49.9832	82.4466	32.4635	6.27948	69.4846	5.74673	-93.6009	0.210114
129	TRUE	0.825256	108.877	108.879	0.002	75.976	75.9493	76.2521	0.302814	0.114253	113.873	1.03232	-77.288	0.482434
130	TRUE	0.451788	109.171	109.174	0.0032	79.1694	74.7756	80.921	6.14535	1.92593	1656.02	1.03399	-80.1474	0.47952
131	TRUE	0.819558	109.264	109.267	0.0024	71.5967	71.4308	72.5365	1.10561	0.495646	471.07	1.01911	-79.6766	0.47943
132	TRUE	0.783777	109.379	109.392	0.0132	88.4899	85.6578	90.4746	4.81685	1.69598	46.9369	1.33824	-81.5762	0.481221
133	TRUE	0.469112	116.126	116.149	0.0232	72.3288	71.7265	72.6059	0.879351	0.316537	14.402	1.02467	-83.7799	0.447011
134	TRUE	0.653507	116.857	116.875	0.018	70.1299	67.9788	77.113	9.13419	3.23106	-468.677	1.16969	-78.7234	0.491211
135	TRUE	0.307091	117.03	117.033	0.0032	72.7288	69.7006	74.8218	5.12113	1.97797	1781.26	1.02845	-82.628	0.458483
136	TRUE	0.48041	117.134	117.146	0.012	75.8795	72.5727	76.0603	3.48758	1.5023	-293.488	1.00028	-75.8556	0.559277
137	TRUE	0.743001	117.472	117.479	0.0072	73.8506	73.4397	74.4889	1.04924	0.356295	-133.175	1.0327	-74.7072	0.600314
138	TRUE	0.831436	117.568	117.57	0.0024	71.3559	69.6192	71.6602	2.04103	0.767083	-807.134	1.12238	-77.1321	0.566643
139	TRUE	0.630704	117.669	117.682	0.0128	72.7935	70.218	74.1116	3.8936	1.4036	-279.512	1.09066	-76.484	0.590313
140	TRUE	0.376841	117.749	117.756	0.0072	72.5901	70.3287	72.8532	2.52452	0.862832	359.253	1.03959	-72.1459	0.572432
141	TRUE	0.813164	117.814	117.867	0.0528	76.136	50.0554	114.136	64.0809	16.9111	185.681	13.7436	-92.4257	0.202773
142	TRUE	0.796883	117.936	117.943	0.0076	79.1691	78.5769	80.509	1.9321	0.715807	222.876	1.16816	-74.6411	0.588298
143	TRUE	0.874682	118.104	118.11	0.0064	80.3427	76.0456	85.0095	8.96393	3.13185	1320.03	1.03442	-81.7236	0.499405
144	TRUE	0.880935	118.263	118.278	0.0148	69.253	68.8784	75.2825	6.40402	3.20904	-434.238	1.00099	-78.9079	0.540417
145	TRUE	0.469635	118.329	118.373	0.0448	67.6658	58.5665	74.969	16.4024	3.77229	6.46884	5.84543	-95.9709	0.18944
146	TRUE	0.567621	118.517	118.565	0.048	73.7434	62.1355	84.1786	22.0431	4.3497	2.42374	5.6983	-94.9955	0.20014
147	TRUE	0.430333	119.391	119.394	0.0032	79.2461	78.2144	80.6117	2.39728	0.792329	717.452	1.01108	-82.143	0.453114
148	TRUE	0.743796	119.967	119.969	0.002	88.5986	87.2403	89.93	2.6897	1.12053	-1477.81	1.01864	-74.1843	0.602098
149	TRUE	0.921153	120.281	120.283	0.002	69.6395	69.3634	69.6663	0.302814	0.114253	113.873	1.03232	-76.2066	0.575469
150	TRUE	0.685723	120.467	120.509	0.042	71.7672	70.5427	72.1358	1.5931	0.530225	14.5035	1.01981	-73.5849	0.499203
151	TRUE	0.918022	120.617	120.635	0.0176	71.1831	70.9627	73.503	2.54023	1.0066	160.867	1.03292	-67.1275	0.593528
152	TRUE	0.499371	120.738	120.743	0.0048	70.5314	70.3195	70.8379	0.518458	0.194132	43.2703	1.04672	-71.7829	0.53271
153	TRUE	0.704347	120.841	120.848	0.0072	69.3786	68.9704	69.9625	0.992088	0.361193	-30.4669	1.06639	-76.8515	0.491232
154	TRUE	0.907035	121.103	121.125	0.022	70.8802	70.8134	73.3679	2.55446	0.457146	-42.6931	1.01756	-73.6237	0.483253
155	TRUE	0.816599	121.378	121.4	0.0212	76.3241	73.3938	79.4197	6.02598	2.16459	133.409	1.14831	-79.9508	0.448915
156	TRUE	0.323941	123.075	123.107	0.032	60.4032	56.2233	64.5672	8.34391	2.93157	-194.373	1.08495	-77.7298	0.486275
157	TRUE	0.955046	123.187	123.192	0.0048	69.6036	67.4022	70.5859	3.18371	1.13167	459.871	1.30445	-73.3877	0.530063
158	TRUE	0.942493	123.335	123.338	0.0032	81.203	78.9987	83.9936	4.99495	1.95886	1764.25	1.02614	-79.4623	0.471513
159	TRUE	0.843408	123.46	123.482	0.022	70.7852	70.125	73.8251	3.7001	1.58892	141.647	1.05409	-74.1587	0.544282
160	TRUE	0.867853	123.564	123.581	0.0176	68.9993	67.4507	85.8435	18.3928	6.96748	-1039.8	1.09033	-74.5561	0.537088
161	TRUE	0.810437	123.685	123.688	0.0028	73.1624	72.8252	73.3655	0.540331	0.208217	158.791	1.04425	-72.0115	0.628941
162	TRUE	0.877414	123.803	123.805	0.0016	99.1377	98.7369	99.3604	0.623441	0.249933	389.651	1.00816	-69.8691	0.636248
163	TRUE	0.656577	124.161	124.162	0.0016	86.7278	86.4517	86.8258	0.374065	0.153618	233.791	1.01068	-75.0484	0.487018
164	TRUE	0.886113	124.249	124.259	0.0108	75.4445	75.1281	78.4096	3.28152	0.937845	239.966	1.09934	-74.3505	0.583353
165	TRUE	0.528893	124.508	124.521	0.0132	78.5489	74.9668	85.4519	10.4851	3.59688	710.546	1.03089	-76.0109	0.604027
166	TRUE	0.987411	124.592	124.597	0.0044	76.6733	75.4783	77.7746	2.29631	0.86266	588.516	1.02912	-72.3073	0.655807
167	TRUE	0.820319	124.681	124.714	0.0324	74.7164	66.4632	77.2429	10.7797	3.7569	266.873	1.14871	-76.9104	0.515119
168	TRUE	0.98193	124.772	124.777	0.0052	69.2112	68.8475	71.2448	2.39728	0.842669	445.397	1.11815	-68.0912	0.663809
169	TRUE	0.862837	124.872	124.875	0.0028	106.464	71.1208	114.309	43.1882	14.9908	12196.7	1.53359	-75.6271	0.50925
170	TRUE	0.358593	124.976	124.98	0.0044	77.1829	76.2375	77.8934	1.65591	0.698649	392.069	1.00475	-73.6256	0.600433
171	TRUE	0.241982	125.82	126.23	0.41	81.2019	44.5503	107.605	63.0543	10.8262	17.8039	32.2551	-93.845	0.184333
172	TRUE	0.825217	126.171	126.175	0.0048	82.2429	81.9013	82.4553	0.554007	0.204254	85.2615	1.02978	-76.3884	0.542309
173	TRUE	0.745433	126.339	126.343	0.0036	96.0126	93.6184	96.238	2.61962	1.08762	763.59	1.05281	-73.647	0.647872
174	TRUE	0.480748	126.448	126.451	0.0024	89.6436	89.1093	90.0444	0.935162	0.33784	-389.651	1.00212	-74.4096	0.611538
175	TRUE	0.98449	126.737	126.75	0.0132	92.5729	77.404	102.637	25.2329	10.3715	2006.19	1.14883	-78.7994	0.447369
176	TRUE	0.879825	134.888	134.893	0.0048	71.8738	70.6715	73.7208	3.04928	0.99613	-678.202	1.00709	-72.8849	0.612347
177	TRUE	0.920021	135.149	135.16	0.0108	107.359	94.5837	108.633	14.049	4.91266	-1119.44	1.09196	-81.6125	0.441435
178	TRUE	0.748308	135.45	135.452	0.0016	74.2883	73.9944	75.1166	1.12219	0.460853	-701.372	1.03705	-76.4803	0.646068
179	TRUE	0.582789	135.523	135.525	0.002	72.0003	71.4614	74.3827	2.92127	1.09324	1327.68	1.06439	-74.8591	0.664928
180	TRUE	0.508171	138.265	138.268	0.0032	76.1056	74.6212	77.679	3.05783	1.05389	961.757	1.00049	-69.5984	0.718198
181	TRUE	0.399903	138.506	138.508	0.002	73.9626	72.7201	74.9022	2.18204	0.81933	1091.02	1.00297	-75.0471	0.652274
182	TRUE	0.78513	138.694	138.697	0.0028	81.0745	75.2632	85.1492	9.886	3.60698	-3657.95	1.00211	-65.3055	0.802839
183	TRUE	0.920003	138.831	138.833	0.0024	71.0553	69.9198	71.7901	1.87032	0.678528	-779.302	1.00758	-58.8433	0.775435
184	TRUE	0.454055	138.931	138.935	0.004	79.139	78.3652	79.8222	1.45698	0.542215	-59.2011	1.4464	-61.2389	0.773493
185	TRUE	0.962616	139.038	139.057	0.0192	72.6532	67.9875	106.034	38.0468	15.958	-1952.75	1.00116	-66.0453	0.78499
186	TRUE	0.991858	139.122	139.174	0.0524	71.767	57.3787	76.5793	19.2007	5.04001	53.3173	1.42512	-64.1875	0.724747
187	TRUE	0.596118	139.252	139.28	0.028	69.8112	69.2917	71.6419	2.35022	0.724466	65.306	1.01576	-61.6881	0.690023
188	TRUE	0.756779	139.412	139.424	0.0112	75.6122	72.8275	78.4155	5.588	1.88205	-553.471	1.07234	-60.55	0.780393
189	TRUE	0.943862	139.511	139.514	0.0024	71.0545	69.9189	71.3291	1.41017	0.536333	-584.476	1.05977	-61.5093	0.75231
190	TRUE	0.279473	139.684	139.687	0.0028	77.9964	77.9147	78.3081	0.393362	0.146665	-137.836	1.01178	-69.9346	0.624005
191	TRUE	0.873039	140.059	140.081	0.0224	81.1813	73.0098	84.4977	11.488	3.78452	357.673	1.23952	-73.6871	0.653398
192	TRUE	0.622966	140.173	140.285	0.1124	72.0924	70.4689	72.9333	2.46442	0.765084	-11.4432	1.00769	-71.5756	0.584902
193	TRUE	0.983917	140.402	140.424	0.022	72.209	68.955	83.7063	14.7514	6.50261	678.867	1.08341	-64.9054	0.770982
194	TRUE	0.798744	140.648	140.649	0.0016	74.2491	73.3229	74.8191	1.49626	0.597287	935.162	1.00886	-73.7645	0.5673
195	TRUE	0.971631	152.115	152.213	0.0976	70.1062	47.3803	94.7618	47.3815	11.3863	138.766	5.55621	-90.6125	0.221873
196	TRUE	0.431829	152.267	152.27	0.0024	100.965	99.272	103.608	4.33607	1.86446	1727.26	1.05996	-82.7198	0.470538
197	TRUE	0.969432	152.78	152.785	0.0044	74.6571	73.9077	75.8751	1.96744	0.637004	393.375	1.0408	-80.9542	0.451415
198	TRUE	0.627859	155.907	155.929	0.0224	58.6355	54.4619	64.0652	9.6033	3.79488	395.661	1.07948	-83.3799	0.403734
199	TRUE	0.761285	156.25	156.252	0.0016	72.0018	72.0018	72.0018	1.42109e-14	5.89151e-15	6.16775e-12	1	-68.5791	0.65839
200	TRUE	0.461957	156.431	156.485	0.054	73.2684	70.8419	86.0296	15.1877	6.79155	141.268	1.22824	-79.3459	0.416221
201	TRUE	0.92769	156.628	156.725	0.0976	70.1792	57.9148	72.8389	14.9241	5.01008	-140.68	1.03316	-75.03	0.482966
202	TRUE	0.947236	156.98	156.982	0.002	74.2711	73.5854	75.8921	2.30673	1.05948	1.23408e-11	3.28476	-78.1498	0.491625
203	TRUE	0.794965	157.293	157.297	0.0036	77.3888	75.704	77.7525	2.04845	0.739779	-561.142	1.11242	-75.0421	0.45041
204	TRUE	0.375142	157.558	157.56	0.002	58.7032	58.5696	60.0837	1.51407	0.571266	-569.367	1.25324	-75.2983	0.506266
205	TRUE	0.529155	157.631	157.637	0.006	57.2326	56.9246	57.4619	0.537282	0.189934	82.1293	1.0024	-77.3099	0.485604
206	TRUE	0.848711	157.982	158.062	0.08	88.9652	73.7354	111.795	38.0596	11.0968	-160.629	8.23945	-92.0936	0.202826
207	TRUE	0.993911	158.226	158.228	0.0016	81.638	81.2639	82.012	0.74813	0.295724	-467.581	1	-78.7486	0.48619
208	TRUE	0.308325	158.355	158.358	0.0024	76.9625	76.6953	77.0961	0.400784	0.146947	-166.993	1.00302	-78.8297	0.45121
209	TRUE	0.957207	158.498	158.508	0.01	84.2753	80.1365	91.0565	10.9201	4.55803	-915.845	1.20514	-81.1473	0.500341
210	TRUE	0.753104	158.591	158.63	0.0384	99.3543	81.0033	102.556	21.5532	6.76801	504.26	1.14018	-77.121	0.406116
211	TRUE	0.800163	162.601	162.607	0.0064	71.9274	68.9211	72.4401	3.51903	1.34983	-606.663	1.05042	-78.1236	0.50247
212	TRUE	0.981946	162.738	162.785	0.0468	73.1771	57.1459	74.8669	17.7211	5.22119	352.89	1.0698	-78.6461	0.413297
213	TRUE	0.480921	162.858	162.86	0.002	73.6149	72.6308	75.6144	2.98361	1.24022	1612.68	1.05313	-79.5925	0.537107
214	TRUE	0.290683	162.966	162.972	0.006	73.776	73.3619	77.8082	4.44634	1.86344	757.597	1.00273	-81.1223	0.448553
215	TRUE	0.697166	163.064	163.067	0.0024	74.2596	72.4561	75.1948	2.73869	1.00243	-1141.12	1.01549	-75.7592	0.581447
216	TRUE	0.888711	163.787	163.806	0.0192	55.0903	54.8307	57.8045	2.97384	1.3186	76.4141	1.07665	-79.8837	0.441715
217	TRUE	0.278081	163.846	163.894	0.048	62.5197	44.2321	80.4956	36.2635	9.5441	146.647	7.3246	-89.5765	0.24584
218	TRUE	0.811378	164.046	164.091	0.0444	57.7359	54.0473	66.7072	12.6599	5.33594	-243.87	1.04038	-81.2513	0.402816
219	TRUE	0.966129	164.236	164.314	0.0776	93.459	71.5388	96.5431	25.0043	9.59505	-324.221	1.02421	-74.3031	0.441886
220	TRUE	0.92568	164.492	164.494	0.002	75.821	75.0283	76.3108	1.28251	0.503743	-665.428	1.01432	-75.1131	0.57302
221	TRUE	0.736755	164.982	164.999	0.0168	74.2661	72.7088	79.08	6.3712	2.41726	-353.794	1.01108	-71.4827	0.64895
222	TRUE	0.928468	165.186	165.191	0.0048	68.5077	66.8801	72.3076	5.42753	2.25205	-1162.61	1.00323	-75.4454	0.537087
223	TRUE	0.364557	165.334	165.338	0.0036	105.768	105.296	106.647	1.35079	0.436587	-36.8847	1.33206	-78.5035	0.480693
224	TRUE	0.997341	165.393	165.472	0.0792	73.958	69.7556	75.7331	5.97746	2.33354	-16.6642	1.0138	-80.8201	0.482769
225	TRUE	0.497504	165.643	165.687	0.0436	66.7874	58.0618	67.266	9.20422	3.68378	-161.606	1.04327	-76.0789	0.498554
226	TRUE	0.889985	165.802	165.823	0.0212	74.6607	69.9451	75.3212	5.37616	2.43427	-257.633	1.06741	-73.8828	0.54547
227	TRUE	0.715981	165.893	165.897	0.004	68.0031	67.5875	68.3742	0.786724	0.29539	-167.499	1.08297	-77.4014	0.488727
228	TRUE	0.666308	166.024	166.026	0.0016	101.534	101.009	101.881	0.872818	0.347517	545.511	1.00577	-76.888	0.497522
229	TRUE	0.416633	167.823	167.829	0.0052	73.9956	70.6651	78.2423	7.57714	2.97625	1656.72	1.02578	-82.8703	0.452648
230	TRUE	0.547641	167.924	167.927	0.0024	83.4145	78.0707	90.0942	12.0235	4.33786	5009.8	1.00019	-78.0136	0.607133
231	TRUE	0.604675	168.675	168.677	0.0016	82.0697	81.7134	83.3165	1.60314	0.645323	779.302	1.38617	-76.1341	0.603755
232	TRUE	0.890739	168.74	168.742	0.0016	67.5221	67.5221	67.5221	0	4.35117e-15	9.93014e-12	1	-71.1858	0.558316
233	TRUE	0.785203	168.895	168.897	0.0016	68.6998	68.2011	69.1986	0.997506	0.394299	-623.441	1	-75.2112	0.610874
234	TRUE	0.702529	169.054	169.118	0.064	79.5515	75.8129	84.7026	8.88971	4.00201	-107.382	1.05623	-69.957	0.587635
235	TRUE	0.935768	169.201	169.205	0.0044	78.1616	78.0874	78.2358	0.148438	0.0506849	4.67114	1.00711	-60.3003	0.803971
236	TRUE	0.9802	169.721	169.876	0.155	72.8461	70.4819	82.5188	12.0369	4.78234	67.1454	1.80915	-66.1757	0.580124
237	TRUE	0.687791	170.158	170.159	0.0016	86.2877	86.2877	86.2877	0	5.0243e-15	7.94411e-12	1	-64.2301	0.717861
238	TRUE	0.522249	170.292	170.299	0.0068	72.1871	72.1577	73.7087	1.55094	0.704211	-235.857	1.01253	-71.4555	0.641511
239	TRUE	0.662324	170.553	170.58	0.0268	74.3722	74.0569	88.1002	14.0433	7.04995	531.227	1.01576	-63.7081	0.772821
240	TRUE	0.840068	170.704	170.723	0.0196	72.3607	69.276	76.0186	6.74251	2.02993	-73.5193	1.3604	-66.9865	0.643043
241	TRUE	0.581839	170.883	170.886	0.0024	72.5867	72.5867	72.5867	1.42109e-14	6.48634e-15	-8.3925e-13	1	-72.3505	0.593698
242	TRUE	0.919895	171.01	171.017	0.0068	68.9685	68.6333	69.2772	0.64388	0.233621	-81.8851	1.0025	-58.0119	0.846157
243	TRUE	0.879411	173.63	173.637	0.0068	73.5242	73.0842	74.4288	1.34454	0.500765	140.77	1.06698	-73.4343	0.656013
244	TRUE	0.561831	174.115	174.133	0.0184	84.6039	84.0317	85.2281	1.19645	0.483783	19.263	1.07011	-77.3396	0.534716
245	TRUE	0.572753	174.236	174.267	0.0312	92.964	74.5128	99.9747	25.4619	8.97909	472.985	1.45788	-80.553	0.405794
246	TRUE	0.944692	174.668	174.673	0.0052	91.4124	88.7247	92.8855	4.1608	1.42717	-776.471	1.01649	-77.7067	0.404352
247	TRUE	0.925729	174.798	174.81	0.0116	72.861	71.2839	72.9572	1.67334	0.626776	125.715	1.02117	-69.2455	0.534553
248	TRUE	0.981487	174.995	175.006	0.0112	68.0561	67.6553	75.6116	7.9563	3.50827	-928.949	1.32201	-70.0433	0.600174
249	TRUE	0.493772	175.158	175.16	0.002	79.1333	78.1982	79.739	1.54079	0.572725	-758.308	1.00852	-78.9435	0.447611
250	TRUE	0.504678	175.229	175.253	0.0232	67.7539	67.529	72.2261	4.69711	2.31335	-206.132	1.00213	-74.8095	0.541628
251	TRUE	0.751026	175.361	175.365	0.0036	69.7881	68.3779	70.5748	2.19689	0.781202	636.936	1.01608	-62.8275	0.812992
252	TRUE	0.905241	175.496	175.498	0.002	86.2649	85.067	87.1333	2.06626	0.89427	1166.09	1.04991	-73.2284	0.48285
253	TRUE	0.763018	175.66	175.692	0.0316	97.6287	73.7887	101.986	28.1976	12.0122	-1015.55	1.02817	-74.8321	0.437498
254	TRUE	0.597783	177.585	177.679	0.0944	73.1841	51.5269	86.5584	35.0315	6.90756	1.58748	5.60357	-93.1905	0.209969
255	TRUE	0.898875	177.767	177.771	0.0036	79.7819	63.899	104.163	40.2639	11.138	3419.71	2.43921	-77.1789	0.511717
256	TRUE	0.766413	179.079	179.082	0.0032	71.3038	70.3612	71.6081	1.24688	0.458166	402.021	1.03045	-72.6676	0.615067
257	TRUE	0.559414	179.489	179.491	0.0024	97.1419	96.0731	97.6095	1.53634	0.567085	640.141	1.02463	-79.0587	0.5422
258	TRUE	0.466176	179.546	180.036	0.49	78.9497	57.11	101.651	44.5406	10.0185	-9.00135	56.0642	-92.5834	0.191611
259	TRUE	0.303274	179.695	179.697	0.0028	68.1319	67.8944	68.1616	0.267189	0.0891293	-67.1507	1.01361	-69.3272	0.707833
260	TRUE	0.496967	181.031	181.037	0.006	66.2849	66.0616	67.3501	1.28849	0.610586	255.629	1.01296	-78.5644	0.432369
261	TRUE	0.848366	181.427	181.475	0.0484	78.8302	76.7376	85.9149	9.17734	3.68285	-164.563	1.03691	-75.241	0.489545
262	TRUE	0.521599	181.634	181.64	0.0056	74.3166	73.4136	74.7952	1.38159	0.512941	195.482	1.07754	-82.0762	0.417615
263	TRUE	0.866456	182.653	182.667	0.0132	72.2761	71.4346	78.6516	7.21696	2.55366	457.477	1.17676	-79.0645	0.40413
264	TRUE	0.73905	182.832	182.905	0.0732	70.7581	67.3154	72.6201	5.30476	1.76709	68.9189	1.00032	-76.4328	0.432379
265	TRUE	0.644911	183.008	183.015	0.0072	77.584	74.5388	79.4617	4.92285	2.2651	-744.792	1.0521	-76.2796	0.540365
266	TRUE	0.554681	183.126	183.128	0.002	98.625	98.2955	98.9546	0.659067	0.266714	353.708	1.00734	-75.9997	0.530543
267	TRUE	0.593489	183.324	183.331	0.0068	72.1649	70.5692	73.3301	2.76095	0.792227	-42.0116	1.49343	-69.9586	0.725479
268	TRUE	0.639456	183.408	183.415	0.0068	69.847	69.7676	70.1721	0.404469	0.144029	45.115	1.0046	-77.6649	0.495111
269	TRUE	0.322649	183.519	183.522	0.0032	74.9919	74.5243	75.4372	0.912896	0.300794	273.683	1.0038	-75.4563	0.546996
270	TRUE	0.816924	185.219	185.228	0.0092	80.9736	69.2491	82.2807	13.0316	6.48182	-1542.82	1.1921	-80.3442	0.410223
271	TRUE	0.639473	187.36	187.362	0.002	72.1955	71.8927	72.2935	0.400784	0.153333	-176.854	1.03234	-71.7146	0.61081
272	TRUE	0.985386	187.519	187.522	0.0028	87.2785	85.7199	87.6867	1.96681	0.733326	-689.178	1.14135	-69.3027	0.669641
273	TRUE	0.441971	187.65	187.653	0.0028	73.4179	68.7235	76.138	7.4145	2.63627	948.946	5.17102	-75.1908	0.54567
274	TRUE	0.316381	187.785	187.8	0.0144	66.9	66.49	71.2159	4.72591	2.2742	-372.041	1.05485	-74.1243	0.560932
275	TRUE	0.530622	187.979	187.981	0.0016	86.4433	85.6952	86.6571	0.961881	0.387194	-467.581	1.24253	-74.246	0.526709
276	TRUE	0.850859	188.311	188.35	0.0396	84.7465	58.2241	87.8698	29.6457	11.2609	-691.876	1.15459	-79.2688	0.420251
277	TRUE	0.470263	192.457	192.542	0.0848	75.9503	59.1322	90.3488	31.2166	6.74018	-37.4589	4.90714	-92.9319	0.21907
278	TRUE	0.318472	195.79	195.817	0.0272	74.8046	74.6047	82.4335	7.82885	3.8945	288.822	1.00832	-76.2145	0.496132
279	TRUE	0.746607	196.438	196.467	0.0288	70.4506	69.8935	74.553	4.65946	1.9485	134.887	1.05992	-75.351	0.581895
280	TRUE	0.459986	196.525	196.53	0.0052	73.5224	73.0244	73.7981	0.773672	0.289782	-129.977	1.01699	-68.8319	0.700144
281	TRUE	0.655973	197.736	197.789	0.0528	82.2686	70.4529	90.9077	20.4548	4.15159	-15.9496	3.65827	-91.1425	0.248525
282	TRUE	0.57185	201.885	201.89	0.0056	74.7492	72.8937	75.6175	2.72385	0.770268	-365.331	1.15086	-72.0541	0.699732
283	TRUE	0.990497	202.148	202.151	0.0028	68.2848	67.2754	69.8285	2.55314	0.913943	-925.973	1.00819	-65.4315	0.787298
284	TRUE	0.303935	202.287	202.296	0.0088	70.0852	69.9702	71.514	1.54376	0.612375	169.299	1.01534	-64.6227	0.714554
285	TRUE	0.736055	202.529	202.541	0.0112	75.6826	74.1593	75.9922	1.83289	0.518272	114.185	1.02348	-69.3394	0.639468
286	TRUE	0.692272	207.053	207.055	0.0016	70.8574	70.5368	71.5343	0.997506	0.403004	623.441	1.0194	-73.8333	0.660967
287	TRUE	0.94741	207.228	207.248	0.0204	75.3962	69.2876	76.4341	7.14652	1.92321	326.99	1.02187	-81.2242	0.412791
288	TRUE	0.515094	207.376	207.389	0.0128	71.491	70.1763	72.8557	2.67932	1.03755	198.786	1.03673	-77.3993	0.523478
289	TRUE	0.317749	207.673	207.674	0.0016	73.2526	72.4332	74.4282	1.99501	0.792986	1246.88	1.00415	-78.0378	0.586245
290	TRUE	0.550556	207.96	207.965	0.0052	75.7383	73.1555	80.0356	6.88012	2.49991	1473.86	1.01935	-74.0943	0.670939
291	TRUE	0.595	208.304	208.311	0.0068	79.907	78.8234	80.9461	2.12267	0.695334	324.948	1.0051	-74.8705	0.55146
292	TRUE	0.958301	208.35	208.433	0.0832	65.7774	44.1648	90.151	45.9862	9.36459	110.371	9.49434	-91.808	0.187156
293	TRUE	0.395797	210.213	210.255	0.0416	71.4803	58.0614	80.9803	22.9189	4.77579	218.11	4.40263	-90.0655	0.216297
294	TRUE	0.549249	211.644	211.737	0.0928	60.442	39.0817	72.7327	33.651	6.01713	5.36527	4.3846	-90.7344	0.219675
295	TRUE	0.491859	211.893	211.909	0.016	57.2497	56.0413	57.8729	1.83163	0.678334	-59.537	1.04642	-71.2738	0.644189
296	TRUE	0.924883	212.392	212.401	0.0096	70.7566	65.2478	84.4569	19.2091	4.81108	-600.024	4.07742	-77.8128	0.448861
297	TRUE	0.881434	212.71	212.717	0.0072	69.102	68.2429	74.483	6.24009	2.61335	-877.97	1.0094	-65.6648	0.656289
298	TRUE	0.575924	212.778	212.791	0.0132	100.026	96.9323	110.269	13.3366	5.80228	1045.76	1.00899	-78.4352	0.53861
299	TRUE	0.453535	212.871	212.873	0.0024	75.6778	74.8332	76.0444	1.21116	0.467557	507.281	1.00058	-77.0094	0.54262
300	TRUE	0.910066	213.396	213.399	0.0024	70.5279	69.192	73.0662	3.87424	1.4171	-1614.27	1.011	-60.4106	0.84054
301	TRUE	0.893838	213.486	213.505	0.0188	76.7673	75.905	77.234	1.32894	0.454835	-48.8228	1.01159	-59.3437	0.731484
302	TRUE	0.708839	213.598	213.604	0.006	73.4122	72.7934	77.7933	4.99988	1.99053	901.222	1.08727	-68.767	0.703619
303	TRUE	0.877958	213.761	213.767	0.006	86.1959	85.685	86.4038	0.718764	0.205431	72.991	1.01801	-75.1725	0.494424
304	TRUE	0.595102	214.739	214.743	0.004	81.715	81.3662	81.7447	0.378518	0.116421	63.9297	1.01487	-74.3418	0.541416
305	TRUE	0.498556	215.419	215.487	0.068	74.4859	72.8082	75.3002	2.49202	1.02869	31.5099	1.00424	-73.8772	0.389986
306	TRUE	0.538561	215.673	215.679	0.0064	83.3217	74.2699	86.2174	11.9475	5.04976	1875.78	1.00064	-77.3261	0.595896
307	TRUE	0.789275	215.796	215.798	0.0024	78.0979	76.1608	78.5729	2.41212	0.918101	1001.96	1.07168	-76.9542	0.60084
308	TRUE	0.536651	215.903	215.905	0.002	79.4332	78.0439	80.5732	2.52939	0.966669	1288.87	1.00211	-79.6936	0.521908
309	TRUE	0.968385	216.2	216.214	0.0132	71.4323	60.0505	72.3651	12.3145	5.47067	902.231	1.14198	-71.501	0.584643
310	TRUE	0.960054	216.375	216.383	0.0088	57.0044	56.7885	72.6174	15.8289	8.25781	1830.77	1.01401	-69.3132	0.576623
311	TRUE	0.995293	216.456	216.484	0.028	71.0216	64.9729	90.4856	25.5127	7.92781	544.802	2.41108	-77.7508	0.447062
312	TRUE	0.552127	216.55	216.561	0.0112	56.5277	55.6895	69.5889	13.8994	6.27211	1250.5	1.15396	-66.3732	0.775189
313	TRUE	0.960635	216.731	216.733	0.0024	55.7019	54.2324	59.5094	5.27699	1.9611	-2198.74	1.01874	-64.1523	0.794827
314	TRUE	0.919167	216.817	216.918	0.1004	68.8133	67.9973	79.9533	11.9559	3.08948	51.566	1.05744	-58.73	0.770948
315	TRUE	0.726869	216.995	217.008	0.0136	84.0557	76.8298	84.615	7.78527	4.0676	570.67	1.0005	-77.0955	0.47714
316	TRUE	0.574808	217.119	217.122	0.0028	71.7104	71.1686	72.5194	1.35079	0.501292	-507.165	1.01069	-70.354	0.719747
317	TRUE	0.48431	217.209	217.211	0.0016	106.628	106.227	106.851	0.623441	0.249933	389.651	1.00816	-76.069	0.544048
318	TRUE	0.578341	217.502	217.514	0.012	101.19	94.9703	102.321	7.35033	3.07103	625.902	1.0779	-76.9143	0.532646
319	TRUE	0.948056	218.69	218.699	0.0084	77.0833	72.8108	82.2712	9.46038	3.0311	-1156.97	1.02778	-76.9698	0.501257
320	TRUE	0.39346	218.952	218.955	0.0028	82.6893	82.5038	82.8748	0.371096	0.145223	-146.671	1.00266	-78.8033	0.445121
321	TRUE	0.942744	219.179	219.182	0.0032	73.9847	72.5791	74.5023	1.92321	0.762514	-605.283	1.00754	-65.1446	0.63478
322	TRUE	0.516246	219.389	219.391	0.0016	114.579	113.751	114.873	1.12219	0.460853	-701.372	1.03705	-72.3546	0.660633
323	TRUE	0.785643	219.758	219.762	0.004	56.5571	56.3418	57.6332	1.29141	0.421372	250.49	1.09689	-66.3401	0.710424
324	TRUE	0.826054	219.9	219.903	0.0028	71.1907	70.8493	71.3985	0.549222	0.179084	178.48	1.00669	-56.9181	0.783205
325	TRUE	0.698475	220.071	220.075	0.0036	67.5067	66.1411	69.2508	3.10979	0.988669	-811.014	1.01137	-63.6821	0.799388
326	TRUE	0.409331	220.2	220.204	0.004	69.6747	69.1602	70.6549	1.49474	0.490207	-226.256	1.2248	-61.7014	0.796096
327	TRUE	0.989559	220.296	220.299	0.0024	72.4234	70.7535	74.0266	3.27307	1.17852	-1363.78	1.00005	-61.2428	0.865002
328	TRUE	0.716716	220.633	220.635	0.0016	56.9913	56.6439	57.5168	0.872818	0.347517	-545.511	1.00577	-64.0192	0.779217
329	TRUE	0.965719	220.728	220.766	0.038	65.102	59.3352	85.6521	26.3168	9.81429	-141.523	2.16906	-70.6168	0.452386
330	TRUE	0.809052	220.873	220.887	0.0144	68.1392	66.4511	69.6978	3.24669	0.934589	-217.74	1.00964	-56.3602	0.856157
331	TRUE	0.912098	221.191	221.195	0.0044	76.9491	74.6557	78.4558	3.80002	1.2358	851.575	1.00698	-67.3794	0.785053
332	TRUE	0.653473	221.279	221.295	0.016	80.2493	71.7363	83.6559	11.9196	4.63848	762.046	1.01292	-67.9226	0.662091
333	TRUE	0.683995	221.378	221.393	0.0148	77.2653	73.2353	77.3017	4.06645	1.99053	-281.409	1.00663	-71.8431	0.705867
334	TRUE	0.841678	221.484	221.542	0.0572	73.158	66.513	74.6318	8.11882	2.09464	-128.75	1.04999	-57.9518	0.780579
335	TRUE	0.756508	221.751	221.752	0.0016	67.2643	67.1931	67.5137	0.320627	0.129065	-155.86	1.04572	-62.9999	0.604364
336	TRUE	0.929526	221.861	221.896	0.0356	65.1467	56.6313	68.7496	12.1183	4.90626	-383.954	1.05753	-68.5637	0.540302
337	TRUE	0.543534	221.98	222.008	0.028	72.1848	70.5749	72.1881	1.61319	0.483355	29.2274	1.02075	-64.7328	0.636607
338	TRUE	0.82935	222.35	222.358	0.008	109.264	106.741	110.575	3.83395	1.49197	-458.658	1.02263	-72.594	0.560218
339	TRUE	0.269413	222.435	222.451	0.016	85.3098	81.2049	88.2067	7.00173	2.28384	-375.579	1.02822	-73.992	0.558753
340	TRUE	0.910764	222.533	222.548	0.0152	73.6992	69.6151	77.2143	7.59923	2.43711	512.617	1.01214	-65.3919	0.783657
341	TRUE	0.744356	222.645	222.698	0.0536	74.1759	70.0253	77.7635	7.73816	2.14309	2.87832	1.1383	-64.8952	0.710992
342	TRUE	0.380983	222.79	222.794	0.0048	73.1519	71.3369	77.5106	6.17374	2.57788	-1330.59	1.00359	-69.0969	0.713772
343	TRUE	0.511626	222.872	222.882	0.0096	77.2531	75.3721	77.3777	2.00566	0.679559	174.516	1.03169	-67.2235	0.654303
344	TRUE	0.712881	223.053	223.056	0.0032	73.5604	72.6104	73.6792	1.06876	0.338311	216.473	1.13231	-63.748	0.767886
345	TRUE	0.971428	223.146	223.152	0.0056	73.0821	71.4865	73.6162	2.12967	0.84554	-430.593	1.02221	-60.1877	0.85089
346	TRUE	0.547765	223.224	223.238	0.0144	72.3998	71.1629	75.5897	4.42678	1.78401	394.701	1.06045	-63.3238	0.790492
347	TRUE	0.899324	223.302	223.311	0.0092	78.3883	78.0965	78.6031	0.506594	0.160663	-18.8045	1.01272	-69.1818	0.691297
348	TRUE	0.602584	223.397	223.407	0.0096	77.4543	74.666	80.4588	5.79277	2.05696	639.643	1.00898	-64.8759	0.774862
349	TRUE	0.662032	223.489	223.509	0.0204	83.2563	82.4409	83.5829	1.14201	0.307964	8.38373	1.03979	-69.6265	0.636895
350	TRUE	0.999689	223.601	223.611	0.0096	73.8958	71.7138	74.972	3.25822	0.77905	238.786	1.05275	-64.9059	0.778549
351	TRUE	0.577444	223.691	223.697	0.0056	83.2655	82.939	83.9929	1.05391	0.318941	128.094	1.07234	-71.3897	0.611024
352	TRUE	0.636439	225.433	225.437	0.0048	81.8322	81.5798	82.4482	0.868365	0.24178	16.108	1.09789	-70.3907	0.667521
353	TRUE	0.595631	225.525	225.529	0.0036	73.1201	72.0143	75.4729	3.45862	1.21674	975.645	1.06144	-72.4307	0.670381
354	TRUE	0.563877	225.593	225.602	0.0088	82.8224	77.6255	89.5587	11.9332	3.89392	1242.35	1.01752	-79.1693	0.515105
355	TRUE	0.689384	225.704	225.771	0.0668	73.1311	67.2508	75.955	8.70416	3.5369	-101.759	1.04141	-69.0408	0.657235
356	TRUE	0.718985	225.899	225.918	0.0196	66.9412	66.4829	67.6225	1.13956	0.399591	-12.6075	1.04565	-64.9152	0.70383
357	TRUE	0.64204	225.994	226.002	0.0084	72.6685	72.1062	74.0152	1.90903	0.880357	202.129	1.02338	-62.7027	0.833736
358	TRUE	0.609453	226.114	226.12	0.006	70.3812	68.8819	72.823	3.94104	1.44521	-743.72	1.0677	-58.4083	0.859676
359	TRUE	0.511489	226.219	226.225	0.0068	75.186	72.9891	76.1286	3.13947	1.04036	-476.948	1.02141	-56.6503	0.861473
360	TRUE	0.808772	226.293	226.295	0.0024	72.6557	70.919	73.1901	2.27111	0.855036	946.295	1.05147	-68.451	0.745695
361	TRUE	0.753346	226.409	226.45	0.0408	70.9022	68.1217	75.3925	7.27082	1.7703	-32.9921	1.24354	-53.6122	0.86617
362	TRUE	0.330772	226.566	226.583	0.0172	71.5988	71.258	71.9372	0.679164	0.232173	-34.0077	1.00876	-65.7003	0.76326
363	TRUE	0.475946	226.658	226.662	0.0044	70.0234	69.3109	72.1238	2.81291	0.842319	547.561	1.05315	-64.4879	0.806807
364	TRUE	0.486402	229.256	229.257	0.0016	69.9103	69.3314	69.9994	0.667973	0.276311	-389.651	1.07279	-73.3282	0.54483
365	TRUE	0.520758	229.386	229.398	0.0124	70.83	69.4481	75.2309	5.78272	1.42382	251.534	1.22516	-73.9915	0.550546
366	TRUE	0.522959	229.465	229.468	0.0028	82.4127	79.5285	82.9936	3.46517	1.35036	1262.13	1.04989	-80.5349	0.455527
367	TRUE	0.527846	238.676	238.679	0.0024	72.2084	72.008	72.9432	0.935162	0.354547	-389.651	1.03377	-77.7723	0.449134
368	TRUE	0.794	238.868	239.343	0.475	81.5348	21.2378	131.14	109.903	18.1552	-12.9195	7.63984	-90.3939	0.20721
369	TRUE	0.566281	239.285	239.289	0.004	83.347	81.0239	84.631	3.60705	1.15845	-855.714	1.02266	-75.72	0.604214
370	TRUE	0.663669	239.701	239.706	0.0048	87.8999	86.2982	88.5659	2.26771	0.812062	-414.8	1.11987	-77.6038	0.567472
371	TRUE	0.864817	239.779	239.816	0.0372	81.2687	78.7566	84.9769	6.2203	2.40974	118.051	1.11301	-77.425	0.595873
372	TRUE	0.82209	239.924	239.927	0.0024	69.2632	68.5284	69.998	1.46954	0.529095	-612.309	1	-67.8096	0.707743
373	TRUE	0.989916	240.023	240.061	0.0372	58.0726	54.7853	75.8022	21.0169	7.08601	395.93	1.25334	-66.4384	0.699009
374	TRUE	0.521776	240.123	240.129	0.006	103.07	100.928	110.342	9.41375	4.16903	1674.2	1.0047	-77.158	0.584928
375	TRUE	0.920248	240.208	240.217	0.0092	83.7062	73.2579	86.4449	13.1871	5.89873	1411.83	1.00304	-69.8674	0.642889
376	TRUE	0.537391	241.892	241.91	0.0184	86.5952	73.0265	86.76	13.7335	5.54945	-768.798	1.00843	-77.591	0.539829
377	TRUE	0.904174	241.983	242.008	0.0252	74.9952	67.2947	97.0672	29.7724	7.77729	-146.896	3.29491	-78.2193	0.469523
378	TRUE	0.441385	242.556	242.558	0.002	82.8718	82.0925	83.6511	1.5586	0.583176	779.302	1	-78.5267	0.546173
379	TRUE	0.444103	246.856	246.858	0.0016	68.4814	68.2053	68.5794	0.374065	0.153618	-233.791	1.01068	-67.6733	0.648704
380	TRUE	0.295142	247.347	247.348	0.0016	74.3306	74.099	74.4285	0.329533	0.134335	77.9302	1.10407	-72.8144	0.604373
381	TRUE	0.81232	247.445	247.453	0.0072	106.11	105.525	110.52	4.99493	1.87323	697.239	1.01388	-76.8594	0.580373
382	TRUE	0.461668	247.526	247.528	0.002	76.3912	75.928	76.5515	0.623441	0.243171	311.721	1.01894	-74.3547	0.577185
383	TRUE	0.978848	252.77	252.772	0.0016	76.3471	75.5456	80.0878	4.54222	1.83284	-2337.91	1.41245	-75.7876	0.60417
384	TRUE	0.394673	252.856	252.862	0.0056	72.0269	69.4101	103.473	34.0628	14.0986	-6176.07	1.1704	-73.8605	0.435043
385	TRUE	0.975554	253.699	253.701	0.002	57.3715	56.9618	60.5422	3.58033	1.3904	-1588.5	1.18695	-79.2277	0.50109
386	TRUE	0.48651	253.773	253.866	0.0928	65.6033	47.5235	80.1205	32.5971	5.02809	7.87866	3.80811	-91.345	0.234792
387	TRUE	0.87509	253.941	253.983	0.0428	70.0744	65.7146	73.6607	7.94612	3.45733	182.828	1.09677	-77.6467	0.440205
388	TRUE	0.934172	254.341	254.416	0.0752	67.5669	65.6345	69.2424	3.6079	0.982983	-24.4923	1.01575	-75.4181	0.404241
389	TRUE	0.967808	254.517	254.592	0.0756	67.8802	61.9751	73.512	11.5369	4.13331	-2.19067	1.25831	-79.6594	0.396747
390	TRUE	0.468561	254.68	254.694	0.0132	72.1438	70.1643	72.2108	2.04654	0.919102	176.299	1.00757	-72.3373	0.609908
391	TRUE	0.928016	254.825	254.826	0.0016	98.1365	97.0143	98.3235	1.30923	0.530841	701.372	1.21969	-79.7792	0.411488
392	TRUE	0.703417	254.915	254.939	0.024	67.7785	58.249	75.3438	17.0947	5.44199	278.239	2.15197	-80.6114	0.450438
393	TRUE	0.51543	255.169	255.174	0.0056	76.0565	73.0763	78.0648	4.98855	1.96433	-615.238	1.37211	-74.4113	0.634746
394	TRUE	0.759887	255.251	255.254	0.0028	67.9591	67.6622	68.2559	0.593754	0.201156	-204.986	1.00077	-72.8083	0.675779
395	TRUE	0.789209	262.174	262.177	0.0032	73.4212	71.1353	75.0615	3.9262	1.4395	-1305.02	1.0107	-77.7151	0.57333
396	TRUE	0.940505	262.306	262.311	0.0048	72.5236	72.021	76.9037	4.88272	2.24238	1058.93	1.0137	-76.5618	0.441701
397	TRUE	0.945196	262.537	262.539	0.002	87.1977	86.5787	87.5138	0.935162	0.356582	467.581	1.01392	-76.1627	0.510512
398	TRUE	0.836182	264.683	264.689	0.0064	109.481	109.114	109.817	0.703728	0.245003	73.8086	1.02215	-77.8609	0.43319
399	TRUE	0.503103	264.951	264.952	0.0016	72.9653	72.3419	73.5888	1.24688	0.492874	779.302	1	-78.7625	0.419727
400	TRUE	0.839068	265.12	265.123	0.0024	69.7575	69.7204	70.0915	0.371096	0.138851	139.161	1.01913	-74.667	0.479758
401	TRUE	0.656324	265.239	265.241	0.0024	70.6141	69.9461	71.7497	1.80353	0.656578	-751.47	1.01115	-74.1785	0.648199
402	TRUE	0.958175	265.342	265.347	0.0048	70.5663	67.5159	73.3273	5.81136	1.89207	-652.477	2.23746	-74.496	0.558061
403	TRUE	0.414025	265.428	265.438	0.0108	99.4067	95.8584	102.246	6.38786	2.9635	605.865	1.00731	-70.8284	0.65259
404	TRUE	0.621551	266.075	266.077	0.002	111.408	111.19	111.6	0.40969	0.159561	62.9803	1.1266	-76.7606	0.550571
405	TRUE	0.564147	271.46	271.471	0.0104	81.6462	79.3757	82.4462	3.0705	1.18083	131.17	1.18894	-82.7904	0.431425
406	TRUE	0.328009	275.061	275.151	0.0896	59.8394	35.1466	77.1324	41.9858	9.87043	88.8023	6.16967	-86.9458	0.20352
407	TRUE	0.493528	276.028	276.035	0.0064	73.7097	72.1949	78.3738	6.17896	3.00909	937.731	1.02503	-79.9792	0.526172
408	TRUE	0.95649	292.921	292.924	0.0028	69.8232	69.3408	71.2556	1.91486	0.723291	-698.014	1.09816	-75.0556	0.595717
409	TRUE	0.787225	293.053	293.055	0.002	75.1056	73.3065	75.9428	2.63627	1.08929	-1414.83	1.0525	-77.5623	0.484218
410	TRUE	0.982364	293.192	293.193	0.0016	72.207	70.4613	72.7057	2.24439	0.903452	-1091.02	1.46414	-63.6815	0.763461
411	TRUE	0.84637	293.269	293.279	0.0096	76.7495	69.654	111.598	41.9437	21.4213	-1398.53	11.2265	-74.1547	0.478394
412	TRUE	0.945113	293.319	293.416	0.0976	76.0304	36.8129	111.255	74.4419	18.2512	130.097	10.6054	-87.6314	0.223324
413	TRUE	0.828228	299.318	299.411	0.0928	55.7332	34.1503	74.2732	40.1229	9.319	-274.635	4.20006	-88.0768	0.223715
414	TRUE	0.475568	299.456	299.458	0.0016	109.928	108.823	110.319	1.49626	0.614471	-935.162	1.03875	-72.6953	0.594823
415	TRUE	0.552473	308.284	308.304	0.0204	71.5064	71.0672	76.5889	5.52161	2.65323	266.617	1.00047	-83.3121	0.411501
416	TRUE	0.86715	308.442	308.446	0.0036	75.4261	74.2015	76.198	1.9965	0.636728	-515.486	1.02415	-69.7633	0.587151
417	TRUE	0.605186	308.66	308.71	0.0496	74.3648	68.2269	83.5087	15.2817	3.86435	44.0113	3.28283	-91.4409	0.242501
418	TRUE	0.981932	313.225	313.282	0.0572	68.88	67.2839	74.1066	6.82271	2.57967	-91.7698	1.05683	-75.6363	0.457978
419	TRUE	0.453258	313.43	313.465	0.0352	69.6183	57.2272	70.2854	13.0582	6.5128	-369.938	1.00045	-67.8466	0.580727
420	TRUE	0.675006	313.729	313.757	0.0276	69.2626	56.1254	69.943	13.8176	6.48555	-499.256	1.00013	-64.5417	0.71381
421	TRUE	0.619183	313.812	313.82	0.008	72.9827	70.0882	74.0447	3.95646	1.38953	516.289	1.04476	-69.2485	0.709937
422	TRUE	0.598203	313.922	313.98	0.0584	67.0079	65.9111	68.5034	2.59232	0.894873	-12.0358	1.01879	-75.036	0.490237
423	TRUE	0.58699	314.064	314.067	0.0032	63.8553	63.6623	64.0631	0.400784	0.152064	24.7397	1.06248	-77.5353	0.439977
424	TRUE	0.679331	314.132	314.146	0.0144	77.7104	75.1797	77.8273	2.6476	1.13617	160.855	1.02242	-82.3904	0.445947
425	TRUE	0.924316	314.442	314.446	0.0048	75.4427	74.374	77.9142	3.54026	1.18955	-749.94	1.02426	-75.2304	0.542214
426	TRUE	0.804161	314.556	314.582	0.0256	74.5908	73.2436	79.2454	6.0017	2.36785	-198.371	1.05777	-73.1729	0.600768
427	TRUE	0.91955	314.791	314.796	0.0044	72.0237	67.7855	74.1327	6.34713	2.12457	-1389.2	1.00498	-71.7213	0.611123
428	TRUE	0.844022	315.521	315.523	0.002	67.3519	67.0491	67.4499	0.400784	0.153333	176.854	1.03234	-72.0503	0.487315
429	TRUE	0.759011	315.65	315.727	0.0772	80.3726	72.4824	84.0755	11.593	4.11366	-176.28	1.04754	-73.8096	0.537161
430	TRUE	0.519279	318.183	318.198	0.0148	97.8531	80.1268	98.8334	18.7066	8.18039	-1291.48	1.004	-81.511	0.452312
431	TRUE	0.955509	318.39	318.444	0.0544	76.8758	71.4522	80.9858	9.53369	3.50463	-112.696	1.09079	-76.8802	0.432974
432	TRUE	0.764839	318.606	318.608	0.002	74.8246	72.9454	79.3134	6.36801	2.59654	-3309.33	1.11606	-70.7743	0.672818
433	TRUE	0.974825	318.696	318.73	0.0348	69.8936	68.0002	72.2497	4.24946	1.29031	-98.1196	1.07344	-67.3136	0.546432
434	TRUE	0.54373	318.812	318.813	0.0016	55.814	55.5201	56.6423	1.12219	0.460853	701.372	1.03705	-76.1944	0.517147
435	TRUE	0.9331	318.963	318.965	0.002	74.5771	73.7087	74.8666	1.15782	0.417505	-518.474	1.06066	-66.4783	0.717172
436	TRUE	0.605555	319.058	319.08	0.0212	73.3691	57.3422	74.3122	16.97	8.07104	775.082	1.07814	-77.077	0.547738
437	TRUE	0.973763	319.221	319.223	0.002	71.1445	70.1336	72.1286	1.99501	0.817915	-1082.12	1.01701	-68.1478	0.716084
438	TRUE	0.762526	319.365	319.368	0.0028	71.4787	70.8924	74.0096	3.11721	1.14015	-1072.64	1.14281	-75.8026	0.490187
439	TRUE	0.514896	319.498	319.506	0.008	78.4686	78.4403	83.6445	5.20428	1.97772	663.147	1.09756	-75.3994	0.528262
440	TRUE	0.900538	319.621	319.625	0.0044	104.689	100.005	105.872	5.86657	2.16215	-1309.16	1.0211	-75.9309	0.446837
441	TRUE	0.937856	319.821	319.841	0.02	72.1665	65.0613	104.227	39.1655	9.49962	-191.18	1.84094	-76.4036	0.459304
442	TRUE	0.922268	319.942	319.951	0.0092	70.1681	69.9648	71.4316	1.46686	0.672962	169.032	1.00105	-72.9951	0.542457
443	TRUE	0.6729	320.618	320.629	0.0108	72.6207	72.1221	75.5381	3.416	1.3092	-358.632	1.01565	-78.1306	0.477178
444	TRUE	0.45646	320.996	320.999	0.0028	71.9686	69.909	72.5438	2.63478	0.921873	-774	1.34896	-74.9999	0.611118
445	TRUE	0.45948	321.172	321.175	0.0024	71.3447	71.0775	71.6119	0.534378	0.192398	222.658	1	-73.1955	0.60052
446	TRUE	0.738393	321.273	321.28	0.0068	70.2696	67.4006	71.5454	4.14484	1.61645	-667.292	1.08743	-73.7977	0.596345
447	TRUE	0.989058	321.651	321.72	0.0692	73.9595	72.7211	94.7904	22.0693	10.4604	357.542	1.04095	-79.1867	0.460669
448	TRUE	0.307537	321.808	321.811	0.0028	72.3099	71.3748	73.5123	2.13751	0.740119	-752.795	1.00426	-73.1142	0.670864
449	TRUE	0.609161	322.069	322.1	0.0308	73.8619	73.6092	74.108	0.49873	0.197145	-0.227773	1.01093	-67.5634	0.575111
450	TRUE	0.450138	322.256	322.259	0.0024	78.9231	78.9231	78.9231	0	2.61473e-15	-1.60417e-12	1	-77.7955	0.50524
451	TRUE	0.791111	333.492	333.497	0.0048	59.8202	59.1617	61.0386	1.87692	0.563674	182.753	1.25753	-74.9057	0.547156
452	TRUE	0.675105	333.518	333.52	0.0016	73.2242	71.8438	73.7141	1.87032	0.768088	-1168.95	1.03658	-83.415	0.455268
453	TRUE	0.959044	333.681	333.683	0.002	71.3675	69.7466	71.4744	1.72782	0.681729	767.215	1.15155	-77.4112	0.519759
454	TRUE	0.82426	334.037	334.039	0.002	55.6769	55.187	56.14	0.952975	0.366077	-488.574	1.00178	-71.8502	0.508336
455	TRUE	0.5034	334.216	334.236	0.0196	68.363	56.711	70.4398	13.7288	5.68815	705.751	1.26764	-76.3217	0.498874
456	TRUE	0.484142	334.285	334.306	0.0212	57.038	55.4597	57.1696	1.70989	0.706287	-80.649	1.00726	-82.6378	0.401222
457	TRUE	0.626811	334.624	334.629	0.0056	69.006	67.7025	70.8058	3.10329	1.32169	-636.245	1.12039	-72.8255	0.5278
458	TRUE	0.809045	334.791	334.797	0.006	66.8362	66.5319	67.6898	1.15782	0.312239	-152.586	1.02128	-72.2921	0.53753
459	TRUE	0.938943	334.96	334.967	0.0076	70.4195	70.293	96.8793	26.5863	8.78709	-3583.58	1.05849	-70.3288	0.511681
460	TRUE	0.899949	335.038	335.172	0.1336	72.212	70.2926	73.113	2.82034	0.709126	-10.5121	1.00956	-70.5875	0.542474
461	TRUE	0.943821	335.288	335.304	0.0156	69.7492	64.5228	72.8291	8.30629	3.61418	-501.661	1.05814	-71.6465	0.599656
462	TRUE	0.729786	335.421	335.436	0.0144	66.9275	65.9719	67.1564	1.18449	0.441987	-66.391	1.01316	-61.6942	0.708128
463	TRUE	0.934144	335.605	335.607	0.002	73.9367	71.0511	75.2014	4.15034	1.50425	-1930.12	1.0175	-62.1967	0.780135
464	TRUE	0.53462	335.663	335.728	0.0648	68.1959	57.5278	68.4032	10.8754	5.51104	166.671	1.0024	-69.1696	0.437003
465	TRUE	0.577868	335.808	335.811	0.0032	82.2076	80.7529	84.0854	3.33244	1.30557	1176.68	1.02908	-72.5384	0.626893
466	TRUE	0.766798	336.113	336.156	0.0432	36.9433	27.9479	46.2207	18.2728	5.01663	4.33135	5.75376	-93.447	0.175902
467	TRUE	0.300051	336.613	336.616	0.0024	75.4977	75.0301	77.1009	2.07072	0.782018	-862.798	1.05532	-73.5946	0.530351
468	TRUE	0.96776	336.704	336.715	0.0112	70.6655	57.492	70.9484	13.4564	6.52999	1250.87	1.03475	-79.1815	0.491714
469	TRUE	0.986472	336.806	336.834	0.028	78.3035	75.5558	84.6936	9.13778	3.52121	271.87	1.12408	-82.0563	0.41126
470	TRUE	0.527904	336.924	336.928	0.004	108.983	108.63	109.239	0.608475	0.183616	129.259	1.01024	-76.678	0.497827
471	TRUE	0.526876	337.044	337.109	0.0656	77.0786	72.165	80.1623	7.99736	3.33171	86.7831	1.0783	-80.0425	0.395503
472	TRUE	0.880095	337.225	337.227	0.0016	76.3447	75.5698	76.9414	1.37157	0.543759	-857.232	1.00263	-74.4392	0.600082
473	TRUE	0.731465	337.497	337.499	0.002	107.74	107.174	108.884	1.71001	0.592166	746.221	1.07644	-76.8435	0.606702
474	TRUE	0.509671	337.593	337.6	0.0076	76.537	76.1518	77.2063	1.05448	0.396049	-59.743	1.08083	-61.797	0.768249
475	TRUE	0.617428	337.781	337.791	0.0096	72.4065	72.1056	72.9218	0.816155	0.247847	38.7509	1.02493	-60.5469	0.719641
476	TRUE	0.420352	337.883	337.886	0.0036	70.9072	69.4599	71.3599	1.90001	0.701355	-556.194	1.04825	-62.7806	0.797318
477	TRUE	0.498122	337.966	337.969	0.0028	72.3279	70.7662	74.7171	3.95088	1.4516	1414.6	1.00053	-61.8811	0.842714
478	TRUE	0.791405	339.067	339.068	0.0016	77.0258	75.1733	78.1658	2.99252	1.19457	-1870.32	1.00485	-81.5204	0.48628
479	TRUE	0.914196	339.137	339.178	0.0416	72.4143	72.1941	76.1293	3.9352	2.04775	-91.0318	1.00301	-71.1954	0.638422
480	TRUE	0.839171	339.277	339.297	0.0204	71.3415	69.286	73.3383	4.0523	1.52297	-158.712	1.01771	-71.5473	0.572749
481	TRUE	0.984539	339.407	339.432	0.0252	71.8002	66.587	72.4698	5.88277	2.43488	216.81	1.03778	-75.3458	0.52535
482	TRUE	0.3091	339.639	339.643	0.0044	69.6179	69.425	70.0707	0.645707	0.255419	154.148	1.04973	-69.2341	0.595015
483	TRUE	0.783476	339.727	339.729	0.002	78.418	77.0865	79.7762	2.6897	1.12053	-1477.81	1.01864	-73.9723	0.662925
484	TRUE	0.728344	340.827	340.852	0.0248	85.193	76.8369	86.4387	9.60179	2.02796	-363.001	1.02351	-67.8593	0.654341
485	TRUE	0.952165	341.01	341.036	0.0268	70.7033	58.7619	79.8133	21.0514	6.55386	-817.912	1.26564	-72.3454	0.57925
486	TRUE	0.320606	341.23	341.235	0.0044	69.6342	69.0897	70.1056	1.01591	0.35479	-67.2105	1.18719	-74.139	0.595954
487	TRUE	0.881526	341.31	341.314	0.0044	79.7053	79.0833	80.4826	1.39932	0.526193	284.591	1.05978	-81.9304	0.403991
488	TRUE	0.907646	343.161	343.162	0.0016	59.6944	58.688	59.8637	1.17563	0.490049	701.372	1.10925	-76.7081	0.432824
489	TRUE	0.484395	343.511	343.512	0.0016	81.926	73.4027	105.946	32.5436	13.3647	20339.8	1.0004	-78.4578	0.411503
490	TRUE	0.670796	343.706	343.708	0.002	57.6774	57.6774	57.6774	1.42109e-14	8.25576e-15	1.86479e-12	1	-75.1163	0.593521
491	TRUE	0.704655	343.896	343.915	0.0196	73.1862	69.4691	88.8946	19.4255	7.4861	-440.474	2.30289	-75.893	0.455718
492	TRUE	0.640105	349.44	349.458	0.0172	77.2128	68.5021	81.3463	12.8442	3.36945	-422.25	1.24433	-73.7471	0.483814
493	TRUE	0.763502	349.63	349.653	0.0236	65.9862	59.974	66.9114	6.93736	3.31633	397.075	1.07665	-77.0037	0.495934
494	TRUE	0.559127	349.976	349.98	0.004	77.4351	73.8134	80.2789	6.46546	2.32557	1686.97	1.00471	-76.1154	0.644066
495	TRUE	0.974512	350.074	350.079	0.0048	77.3616	75.638	83.4524	7.8144	3.39358	1633.64	1.00051	-75.8083	0.530032
496	TRUE	0.951498	350.173	350.176	0.0028	86.7755	86.6939	87.0873	0.393362	0.146665	-137.836	1.01178	-70.4283	0.663322
497	TRUE	0.866388	350.573	350.575	0.0028	73.5165	72.4551	74.0434	1.58829	0.573282	574.315	1.01867	-71.1746	0.613686
498	TRUE	0.557436	350.679	350.684	0.0044	76.503	74.3233	80.0877	5.76444	2.38806	-1334.9	1.01497	-70.9832	0.663017
499	TRUE	0.321772	350.768	350.771	0.0024	79.8755	78.6732	81.1447	2.4715	0.88995	1029.79	1.00011	-71.1702	0.713037
500	TRUE	0.485542	359.937	359.98	0.0432	94.153	84.4155	105.687	21.2712	5.45101	-10.9917	4.96806	-89.2885	0.205612
501	TRUE	0.983489	366.916	366.922	0.0056	77.275	76.3547	77.5941	1.23946	0.389591	-201.717	1.04325	-67.9531	0.657909
502	TRUE	0.522408	367.763	367.779	0.016	69.9894	56.1914	72.659	16.4676	7.76229	993.203	1.23684	-75.3957	0.610945
503	TRUE	0.785793	367.876	367.885	0.0084	72.6298	53.6794	74.8758	21.1964	8.06612	2432.2	1.28586	-74.0335	0.548206
504	TRUE	0.700627	368.116	368.117	0.0016	67.8157	67.6287	69.1249	1.49626	0.615599	-857.232	1.163	-77.3796	0.538049
505	TRUE	0.554436	368.248	368.263	0.0156	71.3913	67.9869	74.2833	6.2964	2.1008	-409.899	1.00531	-74.8043	0.499968
506	TRUE	0.908302	368.329	368.361	0.032	76.2022	71.1388	82.323	11.1842	4.01652	-281.328	1.13816	-79.1002	0.436754
507	TRUE	0.964511	369.185	369.201	0.016	73.78	71.6931	75.6901	3.99693	1.76793	-219.772	1.04195	-77.8616	0.482655
508	TRUE	0.955123	369.466	369.47	0.004	75.2269	73.4234	75.598	2.17462	0.672364	-289.624	1.35714	-78.6759	0.414679
509	TRUE	0.93027	369.664	369.703	0.0384	72.1199	70.8331	72.5108	1.67774	0.675758	35.4665	1.00549	-79.0105	0.477472
510	TRUE	0.349994	369.805	369.839	0.034	105.459	104.996	106.678	1.68142	0.554425	40.373	1.00515	-78.0497	0.455669
511	TRUE	0.653673	370.972	370.995	0.0236	96.9832	96.6596	98.892	2.23247	0.680968	-88.0563	1.00806	-71.3677	0.599299
512	TRUE	0.438063	374.292	374.415	0.1232	70.3658	50.8758	112.968	62.0918	15.9014	-102.084	8.63811	-87.8477	0.206112
513	TRUE	0.941971	374.559	374.65	0.0912	69.3913	51.0888	114.145	63.0566	16.3826	-111.619	7.21217	-87.1376	0.232878
514	TRUE	0.864368	374.895	375.051	0.1568	75.0968	28.8583	114.819	85.9607	22.1517	-340.857	8.73832	-89.2134	0.213004
515	TRUE	0.572039	375.494	375.496	0.002	100.769	100.315	102.087	1.77235	0.704376	884.269	1.12022	-78.4432	0.588275
516	TRUE	0.826659	375.974	375.982	0.0084	99.0235	98.8428	99.1415	0.298694	0.116602	14.9474	1.01077	-80.7325	0.404055
517	TRUE	0.616788	376.032	376.092	0.0608	72.7415	50.4609	94.5768	44.1159	11.6697	-338.728	9.21106	-91.881	0.206023
518	TRUE	0.424992	376.523	376.528	0.0056	59.4137	58.1652	59.5622	1.39694	0.566704	286.73	1.07347	-80.4301	0.413781
519	TRUE	0.972598	378.4	378.404	0.004	76.453	76.3443	76.6509	0.306577	0.11979	38.4409	1.0218	-70.5565	0.524475
520	TRUE	0.951456	378.94	378.983	0.0432	79.7161	78.9098	80.5223	1.61251	0.573688	-19.8934	1.02107	-79.9457	0.412221
521	TRUE	0.769147	384.102	384.114	0.0116	54.9604	54.0229	55.3348	1.31191	0.539962	111.236	1.00294	-65.974	0.490853
522	TRUE	0.653539	405.112	405.154	0.0416	36.5722	29.2839	44.291	15.0071	3.358	60.6703	4.74611	-95.9271	0.166865
523	TRUE	0.467086	405.613	405.638	0.0252	76.5545	73.1128	82.1413	9.02847	2.82492	118.458	1.38646	-80.7737	0.495752
524	TRUE	0.765218	406.03	406.05	0.0196	73.3445	68.5315	73.6351	5.10359	2.38974	-261.935	1.00072	-74.3992	0.432203
525	TRUE	0.741781	406.159	406.164	0.0052	75.1519	74.8018	76.3538	1.55193	0.747779	293.93	1.00302	-74.6301	0.435821
526	TRUE	0.677518	406.309	406.319	0.0104	71.3534	70.0664	73.1644	3.09797	1.28579	-356.878	1.03306	-69.2929	0.549488
527	TRUE	0.542684	406.458	406.46	0.002	72.8089	72.8089	72.8089	1.42109e-14	1.05391e-14	-2.48638e-12	1	-68.2557	0.53945
528	TRUE	0.582945	406.604	406.606	0.002	83.7802	82.7916	84.1631	1.37157	0.554485	-707.415	1.0753	-71.2147	0.654696
529	TRUE	0.938726	406.708	406.713	0.0052	74.624	74.276	76.1873	1.9113	0.529131	307.592	1.03886	-68.4345	0.669008
530	TRUE	0.353758	415.648	415.65	0.002	72.389	71.6498	73.7071	2.05736	0.727553	-944.068	1.03195	-73.948	0.582961
531	TRUE	0.31365	415.931	415.939	0.0084	58.6565	56.9398	69.6899	12.7502	5.20684	-1541.88	1.00626	-68.9883	0.666252
532	TRUE	0.592582	428.058	428.061	0.0028	72.2443	69.4055	72.9457	3.54026	1.2789	-1161	1.25967	-67.3579	0.633958
533	TRUE	0.801693	428.311	428.313	0.0016	81.5515	81.4535	81.8276	0.374065	0.153618	233.791	1.01068	-71.8932	0.49482
534	TRUE	0.991942	428.859	428.867	0.0084	69.1771	67.7053	69.5505	1.84513	0.676862	6.21469	1.25829	-65.5092	0.659261
535	TRUE	0.626937	429.054	429.057	0.0036	68.056	68.056	68.056	5.68434e-14	1.60856e-14	-6.43929e-12	1	-66.6202	0.532029
536	TRUE	0.490838	433.133	433.145	0.012	59.0796	59.0499	59.7056	0.655678	0.169146	52.7085	1.00237	-76.0215	0.534606
537	TRUE	0.785193	433.726	433.753	0.0272	65.8263	64.0324	88.5614	24.529	12.1654	-1003.89	1.02826	-74.0814	0.452008
538	TRUE	0.96447	433.948	433.956	0.0084	71.1668	68.8103	71.7135	2.9032	1.21596	-390.079	1.0169	-68.8674	0.650657
539	TRUE	0.927992	434.153	434.206	0.0528	72.6772	67.4894	73.832	6.34255	2.6432	25.5817	1.06042	-69.5942	0.649166
540	TRUE	0.515505	434.308	434.334	0.0252	72.2638	71.8779	72.4527	0.574851	0.22816	-16.6416	1.00196	-72.7798	0.637127
541	TRUE	0.63604	434.414	434.511	0.0968	71.341	69.7648	72.0164	2.2516	0.571772	-11.8697	1.02712	-72.1301	0.580423
542	TRUE	0.990804	434.748	434.766	0.018	74.8246	67.6142	75.9739	8.35969	2.28668	-220.378	1.26383	-72.7404	0.547921
543	TRUE	0.900548	435.205	435.216	0.0112	74.4419	73.7953	75.6434	1.84809	0.568847	97.5323	1.06612	-70.1584	0.600713
544	TRUE	0.569982	435.472	435.475	0.0036	82.879	79.9993	84.9572	4.95784	1.73452	1426.13	1.00424	-70.3839	0.743736
545	TRUE	0.993584	435.568	435.649	0.0808	80.5644	75.0087	81.005	5.99623	2.73373	-71.1761	1.00268	-70.2662	0.589657
546	TRUE	0.653548	435.828	435.832	0.0036	82.6873	75.2691	83.6558	8.38677	2.60386	-1544.88	1.33913	-72.2041	0.552038
547	TRUE	0.478215	436.161	436.211	0.0504	71.7012	68.446	74.9847	6.53867	1.7214	-20.6872	1.14137	-70.2901	0.592122
548	TRUE	0.458999	436.462	436.47	0.008	72.4208	71.8904	73.0253	1.13491	0.375577	65.4421	1.06661	-72.998	0.622274
549	TRUE	0.381461	453.988	454.014	0.0264	71.8965	67.8211	78.9217	11.1006	3.42302	-321.97	1.11299	-82.1034	0.428482
550	TRUE	0.619728	464.718	464.719	0.0016	70.0539	69.8135	71.185	1.37157	0.580791	857.232	1.07696	-74.2989	0.537967
551	TRUE	0.993596	465.056	465.065	0.0088	85.3738	85.1141	86.4275	1.31346	0.423105	-146.999	1.05168	-69.2549	0.590113
552	TRUE	0.280095	467.316	467.33	0.0132	69.911	68.5084	70.0966	1.58815	0.444038	-88.3197	1.01851	-79.6636	0.417583
553	TRUE	0.955796	467.818	467.823	0.0048	71.3527	69.8015	71.7906	1.98907	0.668999	-406.574	1.05119	-67.2641	0.735865
554	TRUE	0.917229	468.417	468.567	0.1504	68.868	34.3413	92.9447	58.6035	11.6825	-77.1661	5.08786	-86.0144	0.233947
555	TRUE	0.883598	468.71	468.746	0.0352	70.8503	70.8011	72.2421	1.44105	0.683502	-40.9374	1	-72.4057	0.532916
556	TRUE	0.959388	468.921	468.948	0.0272	79.8536	74.3335	87.488	13.1545	6.57898	-481.025	1.00482	-76.2031	0.494932
557	TRUE	0.792861	469.236	469.238	0.0016	30.0528	29.9815	30.3022	0.320627	0.129065	-155.86	1.04572	-57.4118	0.662908
558	TRUE	0.719351	469.545	469.549	0.0032	71.5377	70.9216	71.6341	0.712504	0.261171	219.565	1.02524	-65.2399	0.655576
559	TRUE	0.565172	471.929	471.93	0.0016	101.556	99.9798	102.598	2.61845	1.04255	-1636.53	1.00414	-64.2773	0.754934
560	TRUE	0.977543	472.518	472.575	0.0568	104.534	85.2245	104.765	19.54	9.70647	114.387	1.32225	-76.8723	0.393718
561	TRUE	0.695789	472.846	472.866	0.0204	92.5836	90.7491	96.8068	6.05773	2.15401	279.3	1.18723	-76.2759	0.4906
562	TRUE	0.914832	473.096	473.098	0.0016	68.7899	66.7949	69.3599	2.56502	1.03252	-1246.88	1.488	-64.3501	0.727705
563	TRUE	0.935005	474.225	474.263	0.0384	83.8975	83.8606	97.4237	13.563	6.53998	358.094	1.00333	-67.8638	0.486273
564	TRUE	0.619934	477.979	478.064	0.0848	72.6184	54.212	88.7685	34.5565	7.70807	101.942	5.89395	-93.3996	0.214481
565	TRUE	0.509649	478.321	478.346	0.0248	61.4081	60.0572	68.6645	8.60726	3.77002	-361.122	1.01994	-77.6943	0.498851
566	TRUE	0.691522	478.475	478.483	0.0076	68.0604	65.8164	69.0312	3.21481	1.48014	-413.622	1.02024	-81.5577	0.437626
567	TRUE	0.971021	483.1	483.148	0.0484	80.7949	74.0541	92.5356	18.4815	6.14797	262.358	1.25353	-77.5848	0.426335
568	TRUE	0.910503	483.25	483.252	0.0016	69.9122	69.2354	70.2329	0.997506	0.403004	-623.441	1.0194	-76.2952	0.540714
569	TRUE	0.842028	483.386	483.42	0.0336	57.7661	54.6649	59.0238	4.35886	1.33864	61.4548	1.06298	-83.5641	0.403468
570	TRUE	0.911371	487.335	487.338	0.0028	90.7347	89.3319	91.8702	2.5383	0.900426	917.137	1.00237	-80.6893	0.465998
571	TRUE	0.62287	487.503	487.504	0.0016	81.5343	80.3587	82.3537	1.99501	0.792986	1246.88	1.00415	-77.9189	0.588938
572	TRUE	0.969411	488.169	488.176	0.0064	76.9998	73.3822	77.7495	4.36732	1.74765	-713.12	1.01391	-66.7549	0.660036
573	TRUE	0.962058	488.452	488.454	0.002	89.0522	88.0636	89.4352	1.37157	0.554485	707.415	1.0753	-77.6572	0.513532
574	TRUE	0.797768	493.731	493.733	0.0016	86.3243	85.7988	86.6716	0.872818	0.347517	545.511	1.00577	-74.687	0.592448
575	TRUE	0.998862	504.336	504.373	0.0364	70.856	70.1414	74.0662	3.92479	1.32398	92.062	1.02036	-74.4576	0.554543
576	TRUE	0.771393	504.447	504.45	0.0028	72.9473	71.6768	73.6682	1.99137	0.878181	-702.978	1.00463	-72.8511	0.58009
577	TRUE	0.77931	504.573	504.583	0.01	75.4793	69.1453	76.1421	6.99683	3.40465	-744.625	1.01048	-69.4655	0.649165
578	TRUE	0.292894	504.666	504.669	0.0032	75.0288	74.7102	75.0672	0.356952	0.168065	114.259	1.00142	-74.2918	0.568507
579	TRUE	0.991366	504.74	504.843	0.1024	74.2193	72.4032	85.943	13.5398	5.30667	-46.2917	1.14271	-75.0358	0.444323
580	TRUE	0.8199	504.941	504.995	0.0532	74.5628	73.9347	75.6415	1.70683	0.765714	29.459	1.00741	-74.744	0.575691
581	TRUE	0.987518	505.261	505.263	0.002	71.3278	70.651	71.693	1.04204	0.442743	-572.548	1.05111	-69.91	0.60579
582	TRUE	0.541628	505.413	505.46	0.0472	69.9475	66.0842	70.9244	4.84019	1.6321	-55.3479	1.0834	-65.4213	0.779409
583	TRUE	0.737764	505.533	505.536	0.0032	68.3048	65.3954	103.462	38.067	12.7972	-9346.98	1.17669	-74.3106	0.459265
584	TRUE	0.712709	510.747	510.748	0.0016	75.0552	73.7727	75.2957	1.52298	0.642088	935.162	1.09744	-84.8306	0.41235
585	TRUE	0.992464	511.203	511.284	0.0816	99.8703	79.1928	116.095	36.9018	9.39971	117.913	5.75246	-91.584	0.217831
586	TRUE	0.652292	511.323	511.331	0.0084	63.1076	60.7878	67.739	6.95126	2.6527	-705.203	1.06251	-77.6332	0.58437
587	TRUE	0.829913	511.407	511.408	0.0016	73.8734	73.7844	74.4523	0.667973	0.276311	-389.651	1.07279	-67.0282	0.704567
588	TRUE	0.985945	511.911	511.988	0.0768	84.0563	61.8796	104.014	42.1342	10.7518	306.885	6.95642	-90.5963	0.216646
589	TRUE	0.42971	512.966	512.972	0.0056	52.2747	50.7481	53.4267	2.67867	0.927624	-348.637	1.70345	-75.0382	0.449332
590	TRUE	0.985708	515.205	515.208	0.0032	56.1364	55.8544	56.938	1.0836	0.416802	-360.272	1.04831	-63.7887	0.657458
591	TRUE	0.837102	515.388	515.39	0.002	55.6406	55.5426	55.9434	0.400784	0.153333	-176.854	1.03234	-72.237	0.521964
592	TRUE	0.418619	516.044	516.046	0.0016	70.1308	69.8815	70.2021	0.320627	0.129065	-155.86	1.04572	-73.4791	0.601936
593	TRUE	0.914149	516.235	516.24	0.0048	72.6004	71.9281	72.9044	0.976318	0.335116	-192.029	1.0034	-73.6877	0.410728
594	TRUE	0.342274	516.449	516.458	0.0096	99.8601	99.8055	105.184	5.3781	2.52456	-576.08	1.02958	-68.9194	0.655126
595	TRUE	0.962737	516.664	516.667	0.0032	72.0129	71.9312	72.5843	0.653129	0.223515	-170.086	1.03849	-68.6698	0.666716
596	TRUE	0.860676	516.849	516.858	0.0088	69.8702	69.5735	70.3295	0.756015	0.224485	17.0516	1.0391	-66.4963	0.776873
597	TRUE	0.775275	523.7	524.215	0.515	78.151	54.0537	104.19	50.1361	10.4531	13.1477	43.4603	-91.08	0.205689
598	TRUE	0.801821	523.906	523.916	0.0104	77.9105	74.268	80.063	5.79502	2.20631	-391.012	1.24471	-71.7816	0.687819
599	TRUE	0.364241	524.085	524.088	0.0036	88.2912	88.024	88.6772	0.653129	0.229939	-188.472	1.00261	-77.5553	0.485506
600	TRUE	0.690825	524.196	524.202	0.006	89.2497	87.8099	89.4964	1.68659	0.499179	-131.37	1.18041	-76.1237	0.540085
601	TRUE	0.454627	524.283	524.296	0.0136	100.202	99.8683	100.239	0.371096	0.150282	-21.6694	1.00437	-76.0712	0.498372
602	TRUE	0.67083	524.736	524.763	0.0264	89.3414	84.5876	92.9058	8.3182	2.66213	330.478	1.1949	-78.1021	0.494669
603	TRUE	0.836286	524.754	524.809	0.0544	72.4749	71.2317	92.7745	21.5427	10.3065	-419.743	1.08438	-75.3701	0.446288
604	TRUE	0.978667	525.019	525.024	0.0052	84.217	83.4599	84.4471	0.987116	0.420875	-234.402	1.0358	-70.9683	0.653988
605	TRUE	0.706798	525.3	525.302	0.002	73.2855	71.9808	73.9045	1.92376	0.765163	-998.142	1.03668	-67.3983	0.774578
606	TRUE	0.710713	525.48	525.488	0.0076	72.6977	70.9209	74.549	3.62807	1.16931	-468.436	1.01239	-72.2517	0.543293
607	TRUE	0.934099	525.596	525.609	0.0128	76.7026	76.1682	78.2686	2.1004	0.63118	118.684	1.04771	-67.5452	0.718504
608	TRUE	0.287357	544.327	544.334	0.0064	97.1739	96.9408	97.2893	0.34851	0.107013	12.9459	1.01853	-73.5016	0.50359
609	TRUE	0.494289	545.229	545.253	0.0232	96.1449	95.8239	97.1346	1.31074	0.375687	-34.8634	1.00924	-73.1088	0.496462
610	TRUE	0.815577	545.291	545.329	0.0376	95.517	92.9182	95.8817	2.96353	1.31845	-58.7425	1.02042	-74.657	0.403096
611	TRUE	0.459252	545.527	545.531	0.0032	70.8031	69.5042	72.8293	3.32502	1.32183	-1184.41	1.04754	-77.9522	0.548621
612	TRUE	0.766255	545.712	545.729	0.0172	69.5849	69.5801	73.3269	3.74673	1.41382	-228.065	1.00462	-75.5942	0.475332
613	TRUE	0.525399	545.955	545.957	0.0028	72.9793	71.7399	74.486	2.74611	1.02521	-1040.84	1.00953	-73.56	0.596897
614	TRUE	0.537575	546.083	546.109	0.0264	112.945	111.313	113.682	2.36926	0.642067	-69.1145	1.03172	-78.9375	0.547789
615	TRUE	0.473423	547.161	547.186	0.0256	105.712	102.328	109.582	7.25385	2.23909	38.2048	1.16779	-73.327	0.629323
616	TRUE	0.869541	547.297	547.311	0.014	68.4391	67.6664	68.9635	1.29707	0.592537	-85.5811	1.0039	-71.2764	0.436296
617	TRUE	0.907772	547.463	547.486	0.0228	77.8059	74.1449	96.0481	21.9032	9.15777	1073.65	1.02668	-77.3663	0.441828
618	TRUE	0.718813	547.532	547.536	0.004	76.3375	75.7437	76.7011	0.957428	0.263813	-184.873	1.02543	-61.3752	0.845789
619	TRUE	0.985154	547.776	547.824	0.0484	74.8809	73.417	86.1461	12.7291	5.53729	-260.55	1.02794	-69.2385	0.601397
620	TRUE	0.499909	547.997	548.011	0.014	78.0175	77.8676	79.2332	1.36563	0.435133	-6.42933	1.05066	-67.8637	0.633004
621	TRUE	0.641963	548.984	548.986	0.002	70.1836	70.1836	70.1836	1.42109e-14	5.50384e-15	-9.00996e-13	1	-65.1078	0.64193
622	TRUE	0.97337	549.602	549.684	0.082	97.8971	64.4049	99.6569	35.252	13.8585	416.479	1.04325	-74.2495	0.494252
623	TRUE	0.366959	570.278	570.285	0.0068	81.7422	79.7123	81.7697	2.05741	0.715543	-277.638	1.05535	-79.1754	0.402366
624	TRUE	0.500796	571.267	571.269	0.002	54.1216	53.7431	55.4264	1.68329	0.658523	-821.289	1.10437	-75.2156	0.655437
625	TRUE	0.971499	571.471	571.473	0.0024	76.0175	71.594	89.6441	18.0501	6.45401	-5677.77	1.64328	-75.7233	0.555887
626	TRUE	0.690083	571.555	571.57	0.0148	77.8828	76.0553	78.6617	2.6064	0.901517	144.58	1.04012	-81.4546	0.40552
627	TRUE	0.830235	571.727	571.729	0.002	70.2879	70.2612	70.564	0.302814	0.114253	-113.873	1.03232	-76.0084	0.475588
628	TRUE	0.912569	571.949	571.952	0.0032	73.1384	71.8639	73.2918	1.42781	0.67226	-457.034	1.01379	-77.6086	0.481155
629	TRUE	0.38385	572.152	572.162	0.01	74.0023	73.8124	74.3997	0.587267	0.188773	-10.4309	1.02588	-72.6548	0.670364
630	TRUE	0.357584	572.313	572.317	0.0036	71.4989	69.7993	72.3673	2.56798	0.782832	-622.767	1.05622	-65.3741	0.788077
631	TRUE	0.91556	572.455	572.529	0.0748	73.2619	71.8521	93.229	21.3769	10.6997	270.758	1.02824	-72.9183	0.646867
632	TRUE	0.910881	572.809	572.812	0.0024	71.7846	71.5693	71.8514	0.282033	0.100127	-83.4966	1.01988	-62.8267	0.703746
633	TRUE	0.695286	572.912	572.914	0.0016	73.2251	73.0826	73.7238	0.641254	0.258129	-311.721	1.14317	-76.066	0.594587
634	TRUE	0.907763	573.034	573.039	0.0044	71.1801	70.4878	71.9336	1.44577	0.487722	-314.8	1.0048	-68.5592	0.649002
635	TRUE	0.68533	573.739	573.743	0.0036	77.0988	76.4004	77.2959	0.89553	0.337591	-255.723	1.0133	-81.2142	0.394872
636	TRUE	0.972598	575.28	575.282	0.002	81.7435	81.6456	82.0463	0.400784	0.153333	176.854	1.03234	-73.6477	0.541897
637	TRUE	0.931319	578.446	578.511	0.0644	70.6402	67.8339	75.6396	7.80563	2.88725	-90.374	1.03556	-74.1335	0.486365
638	TRUE	0.976052	579.055	579.081	0.0256	77.3413	66.5863	90.9773	24.391	8.4986	-171.959	2.1454	-75.5571	0.450599
639	TRUE	0.788657	579.22	579.251	0.0304	106.83	106.21	107.456	1.24556	0.400386	-19.8827	1.04995	-80.7965	0.453911
640	TRUE	0.604318	579.487	579.489	0.0024	71.1168	70.3152	71.4508	1.13555	0.420241	-473.147	1.02178	-74.3276	0.57055
641	TRUE	0.948198	580.082	580.102	0.0196	71.4329	69.5459	71.9678	2.42187	0.91302	-91.0996	1.01655	-63.5133	0.64168
642	TRUE	0.863085	580.435	580.437	0.0016	43.6082	42.7532	43.7685	1.01532	0.428059	-623.441	1.08105	-68.0284	0.703406
643	TRUE	0.669167	580.509	580.511	0.002	74.884	74.5678	75.1734	0.605629	0.218335	-290.727	1.00254	-62.7942	0.772362
644	TRUE	0.78752	580.734	580.745	0.0116	77.6209	76.1609	79.0037	2.84276	1.38086	-247.461	1.00023	-64.5323	0.705636
645	TRUE	0.990647	580.99	581.036	0.0456	76.6213	69.9263	77.0781	7.15176	2.78396	-151.954	1.00173	-65.1477	0.655518
646	TRUE	0.544001	581.341	581.342	0.0016	68.2487	68.2487	68.2487	1.42109e-14	6.40475e-15	7.2656e-12	1	-68.9802	0.644674
647	TRUE	0.683735	581.426	581.43	0.004	68.3418	67.1124	68.92	1.8076	0.749133	451.005	1.00024	-75.3499	0.535384
648	TRUE	0.362694	582.64	582.678	0.0384	58.4578	44.2967	70.1992	25.9025	6.27538	16.3631	9.07474	-97.8586	0.158423
					0.0222173
