# Supplementary material for: Bazedoxifene reverses sexually dimorphic autistic-like abnormalities in biallelic MDGA1-mutant mice
Source: EMBO Mol Med. 2026 Mar 20;18(4):1358–98. doi: 10.1038/s44321-026-00402-y (PMC13084050; doi:10.1038/s44321-026-00402-y)
Supplement: Supplementary file 18 — Source data Fig. 4 [file 44321_2026_402_MOESM18_ESM.zip › Panel G and I/Batch1/Mdga1-KI_606.xlsx]

## Sheet: Sheet1
ID	Accepted	Score	Begin Time (s)	End Time (s)	Call Length (s)	Principal Frequency (kHz)	Low Freq (kHz)	High Freq (kHz)	Delta Freq (kHz)	Frequency Standard Deviation (kHz)	Slope (kHz/s)	Sinuosity	Mean Power (dB/Hz)	Tonality
1	TRUE	0.522392	0.141204	0.158804	0.0176	96.0749	95.1765	96.4963	1.31983	0.532957	-58.4198	1.01318	-80.3928	0.458913
2	TRUE	0.639919	0.259604	0.261204	0.0016	108.303	108.205	108.579	0.374065	0.153618	233.791	1.01068	-81.4011	0.448966
3	TRUE	0.436289	1.0024	1.0304	0.028	81.6119	68.1704	85.2554	17.0851	4.05894	420.392	1.28376	-74.7251	0.599582
4	TRUE	0.689555	1.10779	1.10979	0.002	95.9616	92.6529	96.26	3.60705	1.39973	1480.36	1.23863	-77.423	0.538517
5	TRUE	0.430185	1.19619	1.19819	0.002	92.8956	91.0921	94.0133	2.92127	1.02215	-1327.68	1.0306	-77.4997	0.637253
6	TRUE	0.624348	1.27459	1.32259	0.048	78.4521	69.5755	87.7592	18.1837	4.52107	95.484	3.21809	-93.207	0.21086
7	TRUE	0.397752	1.54819	1.55099	0.0028	73.0937	72.1251	73.3052	1.18009	0.40987	-333.986	1.14379	-76.9893	0.536564
8	TRUE	0.759728	1.65219	1.66819	0.016	70.8982	69.6581	84.7285	15.0704	5.36755	-933.343	1.01767	-77.3851	0.52305
9	TRUE	0.668079	1.80019	1.81659	0.0164	70.3984	69.589	78.6436	9.05461	3.70446	546.194	1.10177	-65.9153	0.586913
10	TRUE	0.381619	1.94859	1.96499	0.0164	63.5311	54.8593	65.3948	10.5354	4.87249	-657.127	1.00726	-69.3829	0.636136
11	TRUE	0.557718	2.09317	2.12717	0.034	67.6373	65.81	68.6396	2.82957	1.00188	-38.9238	1.05291	-71.2763	0.540106
12	TRUE	0.510029	2.25517	2.25997	0.0048	65.263	62.168	66.1981	4.0301	1.32489	-807.236	1.07002	-68.1202	0.605982
13	TRUE	0.872478	2.36757	2.37157	0.004	95.207	94.9324	96.966	2.03361	0.733955	-512.281	1.08027	-63.32	0.666039
14	TRUE	0.461873	2.55437	2.55797	0.0036	68.6558	65.5036	68.8493	3.34572	1.61865	-957.428	1.03195	-70.2361	0.593637
15	TRUE	0.776684	2.65957	2.66597	0.0064	74.4186	74.1886	74.6079	0.419282	0.120504	20.3757	1.01612	-68.8523	0.711753
16	TRUE	0.617229	2.75917	2.76837	0.0092	86.47	84.7423	91.6671	6.92487	2.22939	-35.582	2.19333	-75.7026	0.583032
17	TRUE	0.340016	2.85437	2.87997	0.0256	77.6051	73.5593	87.3195	13.7602	5.27322	516.677	1.40081	-70.0548	0.706067
18	TRUE	0.472557	2.96677	2.98157	0.0148	92.9099	77.1675	93.2611	16.0936	8.53231	1095.8	1.00422	-68.1817	0.68901
19	TRUE	0.387034	3.06096	3.08376	0.0228	69.8276	69.5826	81.8421	12.2595	5.47451	617.388	1.17834	-66.3854	0.709626
20	TRUE	0.836138	3.20016	3.59516	0.395	84.3291	78.7436	96.7367	17.9931	7.40949	-26.8918	2.58208	-70.7711	0.491814
21	TRUE	0.69408	3.16936	3.19976	0.0304	92.6682	78.2562	93.3464	15.0902	6.30872	487.912	1.06754	-64.1593	0.79619
22	TRUE	0.893281	3.29696	3.30176	0.0048	92.1497	90.9631	92.7396	1.77645	0.625674	356.945	1.0625	-69.382	0.72779
23	TRUE	0.967378	3.40816	3.41536	0.0072	71.1577	70.6011	71.2913	0.690239	0.208638	-84.7987	1.01386	-65.8438	0.73329
24	TRUE	0.938302	3.59256	3.59536	0.0028	91.5848	91.4141	91.6812	0.267189	0.108283	-3.74877e-12	1.03789	-65.3742	0.737878
25	TRUE	0.76124	4.22674	4.26074	0.034	66.6177	55.9801	67.4772	11.4971	4.35858	-322.242	1.04911	-64.027	0.703999
26	TRUE	0.800192	4.40474	4.40634	0.0016	57.6134	57.0612	57.8094	0.74813	0.307235	-467.581	1.02779	-63.4742	0.779006
27	TRUE	0.709657	4.47354	4.58354	0.11	67.7664	53.937	88.0494	34.1123	8.92457	-308.064	1.00625	-70.5462	0.591685
28	TRUE	0.558751	4.78354	4.79674	0.0132	65.1632	64.6459	65.9796	1.33365	0.455848	-82.7272	1.03412	-60.7683	0.711198
29	TRUE	0.475668	4.92874	4.99314	0.0644	62.8769	57.9321	66.0471	8.11494	2.85687	-85.0603	1.05876	-61.6273	0.776674
30	TRUE	0.689158	5.08412	5.09852	0.0144	56.1127	55.6243	66.8855	11.2612	5.2845	-808.295	1.00805	-63.7166	0.698778
31	TRUE	0.969494	5.22492	5.23292	0.008	67.0475	64.1604	69.8455	5.68519	1.67985	-674.335	1.02914	-59.9027	0.780503
32	TRUE	0.47177	5.34252	5.34612	0.0036	78.7768	77.4186	79.9198	2.50119	0.810602	666.623	1.0069	-64.4144	0.782133
33	TRUE	0.540164	5.66772	5.66972	0.002	65.1481	62.8636	66.2213	3.35768	1.25241	-1630.49	1.01367	-66.2244	0.708121
34	TRUE	0.924676	5.82772	5.82972	0.002	65.7315	65.5266	66.5241	0.997506	0.393399	-488.574	1.0672	-52.7869	0.837546
35	TRUE	0.734328	5.90652	5.94012	0.0336	65.8217	61.3434	80.2174	18.874	5.6079	-512.376	1.0689	-64.7772	0.720315
36	TRUE	0.74289	6.05911	6.06591	0.0068	70.6773	68.9257	71.4566	2.53088	0.7487	337.701	1.02684	-58.7795	0.799964
37	TRUE	0.953809	6.14551	6.17311	0.0276	69.4287	69.0636	89.8451	20.7816	10.5296	760.415	1.00191	-69.7522	0.6931
38	TRUE	0.41156	6.37871	6.38631	0.0076	64.0457	63.9862	64.8566	0.870391	0.397874	110.221	1.00542	-77.771	0.447458
39	TRUE	0.645942	6.50311	6.51351	0.0104	70.4246	67.0481	74.3721	7.32405	2.98123	750.864	1.01604	-75.8248	0.544085
40	TRUE	0.879603	6.59911	6.61871	0.0196	70.1122	69.8039	87.8215	18.0176	7.25854	941.97	1.00748	-76.4984	0.488714
41	TRUE	0.873866	6.70911	6.71191	0.0028	70.0998	68.5041	70.7604	2.25626	0.829964	823.48	1.0383	-70.454	0.720831
42	TRUE	0.925907	6.98471	6.98791	0.0032	72.5979	70.9812	74.3265	3.34532	1.44344	952.154	1.08989	-76.1389	0.579353
43	TRUE	0.374497	7.17769	7.18169	0.004	66.8845	65.7901	67.9789	2.18873	0.861563	548.356	1.00001	-74.7243	0.585013
44	TRUE	0.5121	7.30369	7.31369	0.01	72.5325	69.6451	72.6039	2.95885	1.215	-304.714	1.03294	-63.7522	0.729742
45	TRUE	0.602435	7.36649	7.42489	0.0584	71.5921	66.5897	79.0218	12.4321	3.65195	-38.1477	1.14729	-60.2644	0.776519
46	TRUE	0.945519	7.49929	7.51409	0.0148	89.3816	86.026	90.6004	4.57442	1.59142	-163.362	1.20027	-69.3516	0.730105
47	TRUE	0.581335	7.61169	7.61649	0.0048	66.8133	66.7843	67.0043	0.219954	0.0884593	40.7217	1.00224	-68.6819	0.571573
48	TRUE	0.7024	7.70969	7.72329	0.0136	88.1468	70.2297	90.3688	20.1391	6.40932	1706.07	1.03036	-76.4029	0.499736
49	TRUE	0.538921	7.90129	7.90289	0.0016	68.8895	68.4887	69.1121	0.623441	0.249933	-389.651	1.00816	-70.8446	0.584247
50	TRUE	0.781439	8.02409	8.02769	0.0036	70.5607	70.4049	71.0536	0.648774	0.211661	101.059	1.06453	-78.4594	0.44771
51	TRUE	0.555306	8.20747	8.20947	0.002	70.8202	69.8494	72.1205	2.27111	0.901923	1195.99	1.0115	-81.6406	0.499406
52	TRUE	0.606932	8.29347	8.29507	0.0016	68.5313	68.2552	68.6292	0.374065	0.153618	233.791	1.01068	-77.7787	0.551146
53	TRUE	0.987642	8.37907	8.38107	0.002	69.5065	69.1903	69.796	0.605629	0.218335	290.727	1.00254	-69.7767	0.712655
54	TRUE	0.755629	8.66907	8.68587	0.0168	68.0174	67.8506	70.1877	2.33714	1.2283	138.319	1.00027	-79.8463	0.473489
55	TRUE	0.65012	8.78867	8.80147	0.0128	71.5908	69.367	72.4584	3.0914	1.39866	240.653	1.00924	-75.74	0.598993
56	TRUE	0.998949	8.88187	8.88347	0.0016	68.5828	68.3601	68.9835	0.623441	0.249933	389.651	1.00816	-70.7209	0.712396
57	TRUE	0.981009	9.18326	9.23846	0.0552	69.5524	66.1666	79.3654	13.1988	5.00059	-146.579	1.08095	-75.9192	0.5395
58	TRUE	0.981879	9.76966	9.95966	0.19	66.1228	63.1648	81.5135	18.3487	5.55869	51.0582	1.91556	-76.804	0.41867
59	TRUE	0.440952	10.0374	10.0434	0.006	67.3373	67.0566	68.988	1.93139	0.834814	327.787	1.00427	-76.8576	0.563215
60	TRUE	0.517518	10.1066	10.1502	0.0436	74.3337	69.1879	79.5567	10.3688	3.33668	150.547	1.1591	-80.1416	0.491749
61	TRUE	0.572348	10.2134	10.2166	0.0032	58.5825	57.7958	59.6216	1.82579	0.601791	547.367	1.00598	-75.3631	0.614131
62	TRUE	0.760506	10.3006	10.3038	0.0032	71.1016	70.4188	71.7473	1.32852	0.529342	476.24	1.02325	-66.3295	0.776141
63	TRUE	0.643738	10.3874	10.3962	0.0088	67.8801	66.9599	77.735	10.775	4.53803	1264.94	1.00775	-77.1419	0.56024
64	TRUE	0.634708	10.6934	10.695	0.0016	56.5136	55.7387	57.1103	1.37157	0.543759	857.232	1.00263	-83.6839	0.48745
65	TRUE	0.413433	11.3188	11.3244	0.0056	69.528	68.5366	70.1006	1.56393	0.639044	271.838	1.00494	-73.5992	0.630398
66	TRUE	0.697304	11.5424	11.558	0.0156	80.0721	73.524	81.6	8.07593	3.73344	516.892	1.15051	-78.7231	0.550439
67	TRUE	0.886742	12.5546	12.563	0.0084	96.7368	83.2337	97.2638	14.03	3.63994	1420.55	1.09473	-77.8665	0.455212
68	TRUE	0.857167	12.699	12.713	0.014	93.2594	71.2962	94.4618	23.1656	8.29487	1836.51	1.08557	-72.5696	0.588795
69	TRUE	0.970891	12.9938	12.9978	0.004	72.7023	72.3312	73.3109	0.979694	0.282985	204.609	1.01655	-65.4798	0.766952
70	TRUE	0.747891	13.8596	13.8612	0.0016	64.9482	64.6721	65.0462	0.374065	0.153618	-233.791	1.01068	-76.9329	0.548133
71	TRUE	0.627382	13.95	13.954	0.004	81.4295	78.8541	83.8194	4.96527	1.70288	-1281.97	1.00357	-72.5584	0.588661
72	TRUE	0.991184	14.1486	14.2406	0.092	68.7081	63.3333	80.4895	17.1562	6.71077	-107.46	1.21085	-68.358	0.651662
73	TRUE	0.971683	14.311	14.3258	0.0148	81.4471	77.8975	90.1702	12.2727	4.05114	-768.808	1.0074	-68.8854	0.717551
74	TRUE	0.638056	14.391	14.411	0.02	69.158	67.6435	70.2959	2.65234	0.842907	60.9939	1.08516	-61.318	0.858893
75	TRUE	0.902368	14.461	14.467	0.006	52.5306	51.8774	53.0414	1.16396	0.336581	-186.195	1.00613	-69.8205	0.707498
76	TRUE	0.988193	14.5646	14.5678	0.0032	68.8279	68.1376	70.3939	2.25626	0.809211	725.184	1.0228	-65.912	0.709182
77	TRUE	0.972254	14.7434	14.7666	0.0232	74.7603	70.5965	76.6115	6.01493	2.20427	-211.425	1.16356	-64.0821	0.71391
78	TRUE	0.901033	14.857	14.8978	0.0408	78.6287	77.5423	79.0131	1.47075	0.670459	29.7506	1.00453	-76.0473	0.520395
79	TRUE	0.526028	15.198	15.2396	0.0416	84.1366	74.7998	95.4179	20.6181	4.56165	9.78176	6.93378	-96.6741	0.1746
80	TRUE	0.443974	15.3552	15.3672	0.012	71.1253	70.2394	71.2042	0.96485	0.234475	-21.827	1.02996	-64.429	0.786727
81	TRUE	0.972384	15.486	15.5404	0.0544	69.3945	56.7644	78.3537	21.5893	9.40581	207.13	1.26643	-71.6401	0.577932
82	TRUE	0.37676	15.7468	15.78	0.0332	64.0335	63.694	64.7606	1.06657	0.345007	16.3067	1.01208	-72.28	0.534368
83	TRUE	0.667798	15.9912	15.9944	0.0032	60.8415	60.1884	61.6728	1.48438	0.487989	-443.769	1.00378	-71.8541	0.542437
84	TRUE	0.484261	16.1093	16.1629	0.0536	65.3824	61.6723	66.4513	4.77901	1.34421	-0.0570236	1.03866	-75.5556	0.546703
85	TRUE	0.969918	16.2877	16.2949	0.0072	67.1897	65.9412	76.1349	10.1936	2.93657	-1049.88	1.09601	-77.3203	0.489162
86	TRUE	0.383016	16.4381	16.4717	0.0336	68.6682	61.6266	69.9911	8.36451	2.66072	-187.533	1.07844	-72.6041	0.541409
87	TRUE	0.868324	16.6085	16.6621	0.0536	72.3038	67.6874	77.217	9.52964	3.49432	71.233	1.07382	-61.8479	0.654299
88	TRUE	0.51412	16.8869	16.9065	0.0196	85.4401	72.3326	94.0373	21.7047	9.57858	1031.51	1.07003	-79.7827	0.476617
89	TRUE	0.525757	17.0213	17.0977	0.0764	76.2976	59.2099	77.735	18.5251	7.28648	-240.09	1.04255	-70.4568	0.591907
90	TRUE	0.463662	17.2003	17.2615	0.0612	71.1275	58.1466	72.4695	14.3229	5.27196	-188.32	1.01786	-73.2791	0.541544
91	TRUE	0.945566	17.3815	17.4167	0.0352	63.3305	58.4894	77.7747	19.2853	7.90422	-573.121	1.07381	-68.1865	0.643092
92	TRUE	0.677255	17.5283	17.5311	0.0028	67.5823	66.7346	68.0891	1.35453	0.5574	-413.753	1.09083	-64.7589	0.833451
93	TRUE	0.520059	17.6307	17.6323	0.0016	68.9342	68.7115	69.3349	0.623441	0.249933	-389.651	1.00816	-59.5973	0.858238
94	TRUE	0.724729	17.6731	17.6759	0.0028	50.0982	49.4302	50.499	1.06876	0.41157	-413.507	1.01671	-72.1097	0.699806
95	TRUE	0.679333	17.8063	17.8083	0.002	70.5898	70.3004	70.906	0.605629	0.218335	-290.727	1.00254	-59.6506	0.798923
96	TRUE	0.965442	17.9147	17.9167	0.002	71.6109	71.4773	72.6529	1.17563	0.457961	-539.468	1.09728	-61.3649	0.848474
97	TRUE	0.756358	18.0095	18.0471	0.0376	79.2917	73.2945	80.7888	7.49427	2.63108	141.153	1.14245	-70.4574	0.702234
98	TRUE	0.975769	18.0459	18.3459	0.3	73.4239	70.3571	80.3641	10.0069	3.98649	-25.7934	2.31761	-71.9516	0.464643
99	TRUE	0.749609	18.5897	18.6137	0.024	69.6982	68.2199	72.9687	4.74886	1.51985	-107.569	1.07202	-72.3507	0.646049
100	TRUE	0.402468	18.9765	18.9849	0.0084	80.675	71.3751	82.27	10.8949	4.72644	1295.12	1.00002	-80.5614	0.497671
101	TRUE	0.946366	19.0919	19.3059	0.214	78.6997	78.2074	79.3662	1.15874	0.387722	-1.20486	1.00399	-74.679	0.494412
102	TRUE	0.59201	19.0919	19.0947	0.0028	78.892	77.6006	81.1186	3.51799	1.19677	1203.41	1.01147	-76.7641	0.611366
103	TRUE	0.980149	19.5663	19.7663	0.2	82.0682	77.8505	87.4791	9.62858	3.83367	16.8583	2.49347	-74.089	0.519798
104	TRUE	0.583202	19.7523	19.7679	0.0156	79.8493	78.0179	91.6865	13.6686	6.00702	887.858	1.07614	-70.9629	0.715988
105	TRUE	0.449287	19.8679	19.8755	0.0076	72.7681	72.7681	72.7681	1.42109e-14	2.82341e-15	-3.50411e-13	1	-64.1407	0.781594
106	TRUE	0.998698	19.9619	19.9695	0.0076	69.1625	66.3274	72.1387	5.81136	2.0224	-845.318	1.06105	-65.3118	0.794154
107	TRUE	0.544893	20.0419	20.0607	0.0188	80.2879	75.8674	83.1645	7.29715	2.7103	-200.318	1.24497	-74.0736	0.635976
108	TRUE	0.367287	20.1505	20.1521	0.0016	86.3627	86.0688	87.191	1.12219	0.460853	-701.372	1.03705	-70.2534	0.651938
109	TRUE	0.413156	20.4629	20.4749	0.012	79.418	69.0399	80.2952	11.2553	4.76484	930.925	1.00033	-78.8777	0.52477
110	TRUE	0.570882	20.5365	20.5449	0.0084	67.642	64.232	68.1293	3.89726	1.61687	-478.783	1.00594	-74.9507	0.553117
111	TRUE	0.919906	22.444	22.4468	0.0028	55.2309	52.9672	57.0938	4.12659	1.46374	-1491.45	1.00123	-68.299	0.739067
112	TRUE	0.940477	22.5552	22.5732	0.018	64.6764	62.2743	65.565	3.29069	1.02166	82.1813	1.11829	-67.9824	0.64836
113	TRUE	0.615098	22.7088	22.7108	0.002	64.0997	60.5862	64.9414	4.35518	1.61364	-1960.02	1.04621	-68.04	0.699234
114	TRUE	0.883541	22.8436	22.8564	0.0128	61.1039	58.378	63.6116	5.23362	1.60117	-387.118	1.0603	-67.7047	0.652606
115	TRUE	0.378706	22.9392	22.9432	0.004	70.8331	70.8331	70.8331	1.42109e-14	5.14837e-15	-3.32391e-12	1	-69.7737	0.651844
116	TRUE	0.492159	23.0584	23.0656	0.0072	62.163	60.1882	64.3228	4.13458	1.39792	-597.945	1.03693	-60.3788	0.782385
117	TRUE	0.87456	23.133	23.145	0.012	85.8984	66.565	91.7279	25.1629	10.8439	1179.68	5.04153	-72.0647	0.6467
118	TRUE	0.989927	23.255	23.2566	0.0016	59.5973	59.3746	59.9981	0.623441	0.249933	-389.651	1.00816	-68.9102	0.650157
119	TRUE	0.896547	23.3826	23.465	0.0824	72.8654	66.5392	80.3883	13.8492	6.05644	150.498	1.10565	-72.5735	0.596486
120	TRUE	0.661962	23.5486	23.5506	0.002	65.8349	65.7637	66.7166	0.952975	0.373414	-404.601	1.13695	-66.0698	0.770403
121	TRUE	0.973817	23.6186	23.6446	0.026	67.3737	60.0475	67.8016	7.75416	3.78411	-289.698	1.02079	-69.4634	0.706563
122	TRUE	0.820572	23.7498	23.7578	0.008	73.4385	71.0509	80.143	9.0921	3.28978	-1130.41	1.0213	-72.633	0.639462
123	TRUE	0.578135	23.8798	23.8814	0.0016	65.6639	63.5442	66.136	2.59173	1.04521	1324.81	1.38887	-64.5331	0.698057
124	TRUE	0.547065	23.977	23.9802	0.0032	71.8458	70.9848	73.2411	2.25626	0.802307	725.184	1.01338	-71.0582	0.715391
125	TRUE	0.387948	24.0988	24.1008	0.002	73.574	73.574	73.574	1.42109e-14	8.40726e-15	6.21595e-13	1	-70.7257	0.539351
126	TRUE	0.447335	24.186	24.1952	0.0092	64.2801	57.6427	65.881	8.23833	3.00962	-900.345	1.02639	-69.6187	0.66509
127	TRUE	0.898584	24.2956	24.3344	0.0388	60.4954	57.4164	63.1146	5.69825	1.24841	-68.6675	1.08139	-69.8553	0.66327
128	TRUE	0.839296	24.4576	24.4604	0.0028	67.9305	66.1195	68.9399	2.82033	1.00362	-1010.8	1.01328	-75.76	0.590672
129	TRUE	0.626471	24.6032	24.6584	0.0552	59.8721	56.2186	69.1325	12.9139	3.61275	-122.035	1.10436	-71.5961	0.643502
130	TRUE	0.429564	24.7804	24.798	0.0176	66.5026	66.1537	67.731	1.57725	0.668084	62.5203	1.05013	-75.0128	0.449127
131	TRUE	0.475781	24.9388	24.9428	0.004	66.3024	60.5801	67.2524	6.67231	2.19982	-1519.64	1.08148	-73.5436	0.550728
132	TRUE	0.516612	25.0088	25.044	0.0352	72.3124	70.7586	74.1935	3.43484	1.16524	-34.2494	1.03385	-73.5742	0.585684
133	TRUE	0.327588	25.109	25.1194	0.0104	67.9225	67.3956	68.7578	1.36223	0.476132	-121.965	1.03248	-68.4314	0.668195
134	TRUE	0.817525	25.233	25.2394	0.0064	66.4557	66.3412	66.5617	0.220448	0.072515	11.1565	1.0058	-65.4603	0.580983
135	TRUE	0.35817	25.3106	25.317	0.0064	73.7191	72.0637	73.7722	1.7085	0.769035	306.367	1.02537	-72.9839	0.604041
136	TRUE	0.965743	25.7582	25.7622	0.004	69.3093	67.2264	69.8415	2.61518	1.05875	680.319	1.01677	-76.8106	0.597365
137	TRUE	0.863608	26.2464	26.2484	0.002	71.2355	70.6299	71.8412	1.21126	0.436354	581.455	1.00442	-76.8545	0.609084
138	TRUE	0.882183	26.6496	26.6932	0.0436	68.8265	67.464	69.4884	2.02438	0.725196	21.9186	1.02492	-71.4293	0.642353
139	TRUE	0.954244	26.8052	26.8076	0.0024	57.5795	56.8447	58.1807	1.33595	0.481796	-556.644	1.00145	-71.7965	0.659922
140	TRUE	0.893397	26.9056	26.9392	0.0336	70.9696	70.2571	72.9426	2.68547	0.91362	33.9204	1.03834	-67.1442	0.782091
141	TRUE	0.998687	26.9968	26.9992	0.0024	71.5987	70.3963	72.6674	2.27111	0.818164	946.295	1.00054	-71.4325	0.719144
142	TRUE	0.368901	27.1106	27.1166	0.006	71.1576	70.5973	72.7125	2.11525	0.703813	92.9377	1.3868	-74.124	0.651985
143	TRUE	0.915892	27.1954	27.2022	0.0068	69.877	68.033	70.2254	2.19247	0.966761	327.993	1.00103	-63.0724	0.831129
144	TRUE	0.839918	27.5238	27.5386	0.0148	70.4204	68.7097	72.3501	3.64037	0.918418	211.679	1.02224	-65.6632	0.796461
145	TRUE	0.82398	27.6254	27.6298	0.0044	71.5216	70.772	72.4938	1.72189	0.604337	416.64	1.0069	-65.7896	0.778761
146	TRUE	0.503651	27.7338	27.7598	0.026	71.6962	61.6492	83.1376	21.4885	9.40115	644.947	1.68378	-78.5	0.53299
147	TRUE	0.446251	27.835	27.8562	0.0212	70.9135	66.6805	72.4186	5.73809	2.05137	-211.964	1.11108	-71.9607	0.666793
148	TRUE	0.785875	27.9566	27.9742	0.0176	68.8325	67.3479	71.4227	4.07477	1.40477	206.257	1.05872	-70.6839	0.714783
149	TRUE	0.877446	28.0606	28.063	0.0024	70.5303	69.6619	71.7326	2.07072	0.748769	862.798	1.00423	-65.5602	0.782875
150	TRUE	0.652635	28.1687	28.1747	0.006	70.7685	70.4294	70.7771	0.347743	0.130432	-58.0313	1.00215	-59.1823	0.830689
151	TRUE	0.998811	28.2839	28.2919	0.008	71.1742	70.0609	72.5695	2.50861	0.755093	302.973	1.00691	-60.3996	0.845742
152	TRUE	0.675774	28.3791	28.3987	0.0196	83.1136	68.2908	83.3827	15.0919	7.42578	814.449	1.03289	-69.635	0.701549
153	TRUE	0.315707	28.5391	28.5419	0.0028	72.1857	70.9092	72.5568	1.64767	0.611127	-591.987	1.05982	-69.2555	0.730711
154	TRUE	0.952176	28.7043	28.7167	0.0124	72.7646	68.528	75.1186	6.59067	2.32228	498.322	1.01902	-72.3525	0.664718
155	TRUE	0.873176	28.8123	28.8659	0.0536	68.7299	66.879	70.6426	3.76358	1.25484	16.481	1.06905	-63.8824	0.774723
156	TRUE	0.990701	28.9207	28.9367	0.016	67.094	65.5885	67.4585	1.86997	0.486969	-36.1935	1.05341	-61.1196	0.774417
157	TRUE	0.509716	29.1925	29.1997	0.0072	65.3392	60.7079	70.1555	9.44755	2.87297	-1171.6	1.05837	-62.4616	0.775989
158	TRUE	0.938111	29.2741	29.3261	0.052	74.3069	68.065	77.4969	9.43183	2.60146	32.0721	1.29654	-64.4324	0.715926
159	TRUE	0.422601	29.4257	29.4565	0.0308	67.2997	61.0422	71.7292	10.687	4.41105	274.153	1.27675	-67.3897	0.698633
160	TRUE	0.499416	29.6085	29.6213	0.0128	62.305	59.3575	66.965	7.60747	2.45703	-588.033	1.04346	-53.5793	0.849555
161	TRUE	0.985627	29.7465	29.7485	0.002	66.5375	66.248	66.8536	0.605629	0.218335	-290.727	1.00254	-55.0169	0.844191
162	TRUE	0.954883	29.8245	29.9297	0.1052	66.3969	62.314	68.581	6.26696	2.38768	43.6516	1.01906	-55.6427	0.856476
163	TRUE	0.857511	30.0113	30.0657	0.0544	66.5528	64.8383	70.5727	5.73442	2.08069	-39.7772	1.08718	-63.8695	0.789583
164	TRUE	0.577926	30.1519	30.2287	0.0768	67.6449	60.6915	72.146	11.4545	3.72846	-108.047	1.07959	-64.4073	0.70033
165	TRUE	0.980027	30.3103	30.3343	0.024	69.3479	66.2969	70.4869	4.19007	1.46094	85.4199	1.12949	-63.3577	0.788737
166	TRUE	0.370478	30.4163	30.4191	0.0028	67.1482	66.3398	68.5218	2.18204	0.907005	779.302	1.01583	-58.7685	0.831882
167	TRUE	0.909452	30.5449	30.6649	0.12	76.7794	70.5747	79.489	8.91428	3.99983	68.4977	1.10295	-59.047	0.757401
168	TRUE	0.619371	30.5515	30.5555	0.004	71.7406	70.1523	72.3195	2.1672	0.706486	-510.594	1.03607	-52.9976	0.924992
169	TRUE	0.857011	30.6407	30.6655	0.0248	76.5373	74.8977	79.6545	4.75681	1.82486	229.297	1.06035	-59.0718	0.861802
170	TRUE	0.784784	30.8363	30.8379	0.0016	71.1138	70.3122	71.5591	1.24688	0.499865	-779.302	1.01315	-65.5441	0.780021
171	TRUE	0.72255	30.9451	30.9663	0.0212	73.9795	72.1976	99.4449	27.2472	9.01395	1314.38	1.02842	-73.8164	0.587811
172	TRUE	0.578409	31.4577	31.4609	0.0032	82.8014	81.3318	84.6198	3.28791	1.1285	1028.25	1.00203	-73.397	0.647553
173	TRUE	0.288535	31.5689	31.5969	0.028	70.8398	68.6463	84.4301	15.7838	6.71029	665.311	1.09401	-66.4129	0.721288
174	TRUE	0.472986	31.7865	31.8265	0.04	42.109	29.0018	51.7575	22.7556	5.21532	163.657	7.72701	-96.9975	0.169537
175	TRUE	0.549687	31.8665	31.8725	0.006	54.9121	53.1118	55.9485	2.83672	0.988863	272.327	1.38786	-78.3138	0.536394
176	TRUE	0.881424	31.9769	32.0649	0.088	56.1364	28.0518	69.8818	41.8299	9.98675	0.806888	6.36499	-90.1203	0.225898
177	TRUE	0.47154	32.1651	32.1691	0.004	66.2097	64.0586	67.5122	3.45356	1.33301	902.097	1.00294	-76.5329	0.593481
178	TRUE	0.445927	32.3767	32.3983	0.0216	74.703	74.0203	79.7093	5.68896	2.22373	280.438	1.01739	-75.9636	0.490741
179	TRUE	0.520898	32.4507	32.4567	0.006	56.9854	55.4153	57.6742	2.25893	0.771545	285.801	1.1255	-79.5154	0.489909
180	TRUE	0.613566	32.5639	32.5679	0.004	67.6839	66.7784	68.7081	1.9297	0.697106	523.245	1.00886	-71.452	0.601369
181	TRUE	0.710667	32.6807	32.7283	0.0476	64.0887	61.8683	67.4101	5.54187	1.75542	-77.6217	1.04501	-67.6398	0.721447
182	TRUE	0.489886	32.8127	32.8679	0.0552	67.3889	54.5099	69.1361	14.6262	6.98815	-252.005	1.00871	-70.0439	0.658118
183	TRUE	0.687879	32.9411	32.9539	0.0128	62.7159	62.3798	63.3616	0.981873	0.314353	-38.0766	1.01901	-71.5353	0.657681
184	TRUE	0.465451	33.2117	33.2325	0.0208	72.912	69.4067	82.4007	12.994	5.23572	679.173	1.0708	-78.2796	0.528904
185	TRUE	0.987048	33.4981	33.5021	0.004	71.102	70.4562	72.2152	1.759	0.727866	511.438	1.14713	-74.4779	0.599021
186	TRUE	0.991017	33.8177	33.8193	0.0016	69.2583	69.0357	69.6591	0.623441	0.249933	389.651	1.00816	-72.7403	0.669946
187	TRUE	0.922356	33.9153	33.9181	0.0028	66.6807	66.1018	67.126	1.02423	0.38149	387	1.00621	-79.111	0.489393
188	TRUE	0.712253	34.0233	34.0253	0.002	79.18	77.559	79.7589	2.19986	0.866628	-1112.02	1.05303	-77.9738	0.559375
189	TRUE	0.928251	34.1411	34.1503	0.0092	68.3806	66.9524	68.6397	1.68722	0.552508	60.9526	1.05536	-73.7839	0.63668
190	TRUE	0.987417	34.2459	34.3367	0.0908	67.3123	64.0148	86.7124	22.6976	6.61227	9.33788	1.42365	-78.3131	0.439422
191	TRUE	0.469567	34.4819	34.4855	0.0036	54.6093	53.8894	55.8487	1.95939	0.626319	-509.414	1.01337	-77.2003	0.548003
192	TRUE	0.350702	34.5995	34.6523	0.0528	67.9224	36.0675	81.319	45.2515	12.357	-49.2911	8.27734	-90.9664	0.219418
193	TRUE	0.533458	34.7147	34.7247	0.01	68.2062	67.5414	68.8074	1.26592	0.485154	122.633	1.00878	-79.636	0.499662
194	TRUE	0.773929	34.8247	34.8359	0.0112	76.0073	70.7736	87.0034	16.2298	5.85972	-1261.54	1.02844	-79.0611	0.483248
195	TRUE	0.548039	34.9115	34.9131	0.0016	65.9505	65.8793	66.1999	0.320627	0.129065	155.86	1.04572	-72.8018	0.637911
196	TRUE	0.967454	35.0287	35.0307	0.002	70.3249	70.0087	70.6144	0.605629	0.218335	290.727	1.00254	-75.4161	0.580766
197	TRUE	0.987599	35.1099	35.2351	0.1252	75.8451	57.7208	106.891	49.1702	12.027	-173.111	3.90983	-87.3634	0.254153
198	TRUE	0.614141	35.3296	35.3336	0.004	60.9074	59.7273	62.3546	2.62736	0.939994	-702.89	1.02293	-71.8777	0.651305
199	TRUE	0.829953	35.5096	35.512	0.0024	70.0669	70.0669	70.0669	0	4.58653e-15	0	1	-75.3986	0.535869
200	TRUE	0.625121	35.6072	35.6276	0.0204	78.9332	73.7735	90.9581	17.1846	7.1018	772.395	1.10189	-79.4868	0.492186
201	TRUE	0.990471	36.8358	36.9226	0.0868	70.1669	68.1138	71.1032	2.98936	1.20385	26.6011	1.0049	-69.9674	0.557059
202	TRUE	0.517718	37.2892	37.2908	0.0016	67.3495	67.1268	67.7503	0.623441	0.249933	389.651	1.00816	-76.7906	0.55055
203	TRUE	0.754933	37.6628	37.6664	0.0036	58.6381	58.4599	59.0166	0.556644	0.204554	-162.158	1.01019	-69.8583	0.64529
204	TRUE	0.554582	37.7748	37.798	0.0232	78.0249	67.715	92.7229	25.0078	9.51837	1169.15	1.03328	-76.179	0.536157
205	TRUE	0.444152	37.852	37.8572	0.0052	58.4478	58.1122	59.7293	1.61703	0.523567	-268.244	1.03348	-64.5525	0.649024
206	TRUE	0.774155	37.9888	37.9944	0.0056	69.9672	67.1035	72.3606	5.2571	1.92214	994.778	1.00497	-71.0894	0.712855
207	TRUE	0.651481	38.0812	38.1104	0.0292	70.2361	65.5493	85.7214	20.1721	7.84073	601.712	1.33413	-69.5592	0.712241
208	TRUE	0.853794	38.247	38.265	0.018	63.9073	59.0161	66.0858	7.06967	2.4246	-329.372	1.0936	-65.6832	0.704949
209	TRUE	0.490696	38.3518	38.4018	0.05	73.2787	68.7884	73.6943	4.90589	1.54355	74.7334	1.03034	-64.7614	0.64992
210	TRUE	0.647462	38.5726	38.5878	0.0152	65.306	55.602	66.3205	10.7185	4.58825	-704.535	1.00004	-65.1427	0.697278
211	TRUE	0.297567	38.6626	38.6866	0.024	69.7144	63.2555	70.0729	6.81736	2.64819	271.77	1.02821	-72.4122	0.540318
212	TRUE	0.687699	38.7142	38.7318	0.0176	66.2166	64.6129	66.751	2.13813	0.564028	-111.418	1.00352	-60.2726	0.714189
213	TRUE	0.876646	38.8774	38.9086	0.0312	65.1234	55.9067	67.2071	11.3004	4.13233	-398.358	1.03061	-63.3709	0.78202
214	TRUE	0.717147	38.9734	39.0218	0.0484	71.8215	67.7594	74.2519	6.49249	2.53393	-141.286	1.03748	-75.9871	0.449836
215	TRUE	0.628356	39.1804	39.1832	0.0028	65.8851	65.4769	67.7925	2.31564	0.847075	-796.973	1.1108	-71.7862	0.715877
216	TRUE	0.471149	39.2736	39.3288	0.0552	77.8251	70.3639	81.3113	10.9474	4.44903	-218.231	1.01243	-65.0069	0.648612
217	TRUE	0.604538	39.5588	39.6032	0.0444	73.472	58.3983	75.7601	17.3619	5.63722	-327.19	1.17761	-66.2808	0.717068
218	TRUE	0.734481	39.694	39.7272	0.0332	58.3315	57.9656	68.6606	10.695	4.3473	-326.471	1.03225	-59.9968	0.767235
219	TRUE	0.997854	39.872	39.8776	0.0056	79.4302	78.8736	80.113	1.23946	0.353137	195.091	1.00769	-63.2236	0.814027
220	TRUE	0.588777	39.966	39.9748	0.0088	72.2953	72.0566	74.2699	2.21326	0.890426	-245.834	1.01584	-63.1686	0.84297
221	TRUE	0.58814	40.9122	40.9146	0.0024	73.246	73.1792	73.4613	0.282033	0.100127	83.4966	1.01988	-65.942	0.723076
222	TRUE	0.500615	41.0026	41.0522	0.0496	68.2603	67.7183	68.975	1.25669	0.410186	-17.0047	1.00387	-64.8968	0.763039
223	TRUE	0.952685	41.1679	41.2407	0.0728	57.7882	57.0365	69.8375	12.801	5.13667	-156.934	1.03298	-60.4246	0.760305
224	TRUE	0.500787	41.3691	41.4019	0.0328	78.1405	58.5868	78.9971	20.4103	9.30296	-677.089	1.11589	-62.8755	0.699024
225	TRUE	0.779345	41.4951	41.5479	0.0528	63.9051	60.7858	66.7857	5.99999	1.94599	-49.6074	1.1029	-67.1457	0.710623
226	TRUE	0.348139	41.6639	41.6719	0.008	58.5483	57.4202	58.6819	1.26173	0.346814	-73.0941	1.0585	-65.076	0.700879
227	TRUE	0.50693	41.7671	41.7943	0.0272	75.3929	67.041	75.5168	8.47573	4.34691	-309.985	1.0078	-62.129	0.591298
228	TRUE	0.688884	41.8715	41.8731	0.0016	64.5595	64.3102	64.6308	0.320627	0.129065	155.86	1.04572	-64.1695	0.723048
229	TRUE	0.958358	41.9731	42.0587	0.0856	63.4272	58.7459	70.6818	11.9359	3.35007	-122.391	1.02636	-68.3259	0.650098
230	TRUE	0.978265	42.1333	42.4883	0.355	89.8373	78.2428	93.4384	15.1957	3.80934	-8.03323	4.73919	-78.9768	0.445492
231	TRUE	0.420649	43.3623	43.3831	0.0208	71.6138	69.1678	78.7285	9.56073	3.21939	314.992	1.38776	-70.1279	0.653625
232	TRUE	0.996261	43.4771	43.4799	0.0028	65.4983	63.5834	67.0124	3.42893	1.20285	-1224.62	1.00235	-64.3878	0.837507
233	TRUE	0.894768	43.6067	43.6179	0.0112	60.0302	55.5227	68.2626	12.7399	4.89552	-1189.05	1.00866	-64.4611	0.775911
234	TRUE	0.77174	43.6967	43.7307	0.034	71.1466	70.3673	78.5809	8.21367	2.89545	-241.424	1.00131	-59.2724	0.76799
235	TRUE	0.574463	43.9771	44.0307	0.0536	63.2466	50.5996	79.9765	29.3769	8.88614	-538.245	1.0745	-54.7488	0.783511
236	TRUE	0.477099	44.0851	44.2011	0.116	59.9657	56.3808	69.193	12.8122	3.92175	-106.354	1.03959	-53.6141	0.852062
237	TRUE	0.9236	44.4229	44.4269	0.004	54.0852	51.4875	57.9669	6.47934	2.17628	-1631.64	1.00352	-74.9632	0.535459
238	TRUE	0.428547	44.5593	44.5621	0.0028	77.9966	75.9853	78.4345	2.44923	0.898633	-841.151	1.13787	-65.7437	0.64939
239	TRUE	0.911451	44.7293	44.7765	0.0472	68.5491	64.6089	68.6685	4.05958	1.66969	-70.5203	1.05755	-69.1839	0.544617
240	TRUE	0.531299	44.9437	45.0073	0.0636	66.1795	64.3166	68.0569	3.74028	1.19684	17.4267	1.05785	-70.2709	0.661734
241	TRUE	0.929088	45.0685	45.0921	0.0236	68.1269	65.4714	72.3077	6.83635	2.63045	193.271	1.19878	-72.161	0.651321
242	TRUE	0.526422	45.3563	45.3619	0.0056	78.1594	78.0237	78.3852	0.361568	0.0980871	-33.7646	1.00828	-71.1635	0.59207
243	TRUE	0.559305	45.4607	45.4655	0.0048	75.1177	73.8424	75.3852	1.54276	0.656058	362.061	1.02708	-74.9959	0.581909
244	TRUE	0.89608	49.7386	49.7402	0.0016	70.0178	69.6705	70.5433	0.872818	0.347517	-545.511	1.00577	-72.6451	0.640345
245	TRUE	0.997134	49.9174	49.9318	0.0144	55.2998	52.9334	82.354	29.4207	14.8668	2160.82	1.01045	-74.5643	0.545586
246	TRUE	0.52941	50.0134	50.0218	0.0084	80.2681	72.0663	87.5106	15.4443	4.74998	-1889.18	1.00786	-75.8335	0.588673
247	TRUE	0.889934	50.1458	50.157	0.0112	58.4381	56.5004	65.5942	9.09384	2.79364	-765.968	1.01121	-75.1396	0.593065
248	TRUE	0.718846	50.3264	50.328	0.0016	64.4044	61.0467	66.159	5.11222	2.05526	-3195.14	1.00396	-76.0201	0.646355
249	TRUE	0.807346	50.4544	50.4656	0.0112	67.2946	63.982	67.4056	3.42362	1.47349	-312.837	1.01636	-65.8687	0.701281
250	TRUE	0.810214	50.6404	50.642	0.0016	64.1186	63.8692	64.1899	0.320627	0.129065	155.86	1.04572	-73.5489	0.545882
251	TRUE	0.938381	50.7276	50.7376	0.01	70.2002	69.2886	81.0411	11.7525	5.33205	1224.8	1.00817	-71.104	0.663253
252	TRUE	0.893676	50.88	50.8952	0.0152	66.3412	59.8859	66.7203	6.83435	3.43142	451.288	1.00114	-69.1464	0.69225
253	TRUE	0.405337	50.9684	50.9892	0.0208	84.942	67.4385	87.0727	19.6343	8.33925	965.521	1.03926	-67.4593	0.717281
254	TRUE	0.628129	51.7098	51.7118	0.002	59.9898	59.0012	60.9784	1.9772	0.800141	-1061.12	1.01269	-71.6529	0.688616
255	TRUE	0.594643	51.799	51.8274	0.0284	70.3775	68.245	80.6845	12.4395	4.79188	-466.072	1.04678	-67.6927	0.650773
256	TRUE	0.72146	51.9074	51.9194	0.012	67.2096	66.9424	67.3718	0.42941	0.145293	10.6819	1.00918	-69.4686	0.720525
257	TRUE	0.807317	52.0198	52.023	0.0032	81.8726	80.9597	82.7855	1.82579	0.600557	-547.367	1.00242	-64.6928	0.776252
258	TRUE	0.420792	52.1334	52.1362	0.0028	67.6111	67.2891	67.9743	0.68527	0.239062	245.927	1.00225	-73.344	0.646059
259	TRUE	0.56816	54.5615	54.5999	0.0384	42.8512	27.1167	56.5001	29.3834	5.55991	-166.237	7.76301	-97.7086	0.167562
260	TRUE	0.983676	56.7739	56.8507	0.0768	62.4014	36.5731	81.639	45.0659	10.7339	-111.951	11.1097	-96.4226	0.169276
261	TRUE	0.628701	56.8939	56.9691	0.0752	46.9629	27.0573	66.0224	38.9651	7.36997	70.3523	11.6592	-95.4338	0.167355
262	TRUE	0.425625	59.6412	59.6464	0.0052	78.3049	76.6556	83.9467	7.29103	3.51272	1380.7	1.0053	-82.1875	0.483646
263	TRUE	0.688339	60.4838	60.4866	0.0028	71.811	70.861	72.6274	1.76642	0.671181	680.343	1.01275	-75.0472	0.649343
264	TRUE	0.78224	60.6166	60.6186	0.002	83.1319	81.7515	83.2655	1.51407	0.571266	-569.367	1.25324	-77.456	0.562375
265	TRUE	0.691917	60.7514	60.7566	0.0052	59.3529	58.44	60.3104	1.87032	0.58306	-347.688	1.00309	-67.1506	0.711866
266	TRUE	0.682839	60.8918	60.9014	0.0096	60.6774	60.5935	75.0438	14.4503	6.72333	1577.69	1.04318	-75.5297	0.485139
267	TRUE	0.526744	61.1482	61.1526	0.0044	79.0033	73.0138	83.1077	10.0938	3.91233	2653.99	1.03427	-80.341	0.409863
268	TRUE	0.897298	64.7398	64.7422	0.0024	80.3332	79.8656	81.3352	1.46954	0.54063	-612.309	1.0207	-68.0596	0.725961
269	TRUE	0.583649	64.8382	64.841	0.0028	69.778	69.2436	71.0694	1.82579	0.699539	-689.178	1.06019	-64.6383	0.811516
270	TRUE	0.396599	64.9162	64.9674	0.0512	82.3122	71.6312	83.9816	12.3504	5.71257	-327.9	1.05648	-72.5814	0.60967
271	TRUE	0.557074	65.1186	65.127	0.0084	83.8743	73.7061	85.9412	12.2351	4.66211	1459.35	1.00198	-78.5725	0.543563
272	TRUE	0.604437	65.2187	65.2227	0.004	87.1498	84.1709	90.227	6.05608	2.21832	1500.65	1.0226	-75.8819	0.600559
273	TRUE	0.681856	65.3063	65.3087	0.0024	81.1465	79.8773	81.6141	1.73673	0.647113	723.637	1.03655	-68.573	0.733521
274	TRUE	0.855298	65.3855	65.4011	0.0156	102.109	79.2114	102.316	23.1047	11.5989	1513	1.02536	-74.604	0.590348
275	TRUE	0.572012	65.4859	65.4947	0.0088	78.273	76.8977	86.5322	9.63451	4.71694	1261.31	1.04917	-72.8583	0.612447
276	TRUE	0.65393	65.6739	65.6755	0.0016	70.5438	70.3211	70.9446	0.623441	0.249933	389.651	1.00816	-62.0227	0.854691
277	TRUE	0.388388	65.8483	65.8555	0.0072	90.1919	82.9608	94.0434	11.0825	4.24763	1509.34	1.01309	-72.0619	0.649169
278	TRUE	0.96956	66.0003	66.0019	0.0016	69.229	68.4008	72.0167	3.61596	1.50098	2259.98	1.03071	-70.2546	0.70661
279	TRUE	0.590992	66.1841	66.1901	0.006	79.9621	77.9359	80.9118	2.97591	0.941301	-365.21	1.19669	-71.1033	0.679049
280	TRUE	0.727323	66.3513	66.3557	0.0044	81.7451	79.1448	84.643	5.49824	2.22127	-1396.69	1.10374	-72.2247	0.6666
281	TRUE	0.832791	66.4565	66.4661	0.0096	54.3675	54.1352	54.8133	0.678087	0.246408	-50.7315	1.0072	-67.8688	0.637506
282	TRUE	0.793913	66.6085	66.6441	0.0356	68.1403	57.8138	80.5217	22.7079	8.23565	-191.372	1.58774	-61.2665	0.773724
283	TRUE	0.944796	66.8985	66.9477	0.0492	69.816	68.7208	70.9433	2.2225	0.706265	-19.7778	1.0286	-64.3955	0.652367
284	TRUE	0.412901	67.0969	67.1037	0.0068	69.2889	66.8332	77.0138	10.1806	4.07332	-1634.08	1.02225	-72.8939	0.635777
285	TRUE	0.958202	67.1893	67.2045	0.0152	91.1225	90.3335	94.6004	4.26692	2.05698	269.663	1.01234	-70.3206	0.592111
286	TRUE	0.518181	67.4419	67.4643	0.0224	59.8341	56.4424	63.9386	7.49629	2.86395	-6.32847	1.34822	-69.7926	0.640921
287	TRUE	0.769224	67.5591	67.6367	0.0776	67.0329	55.9217	68.9742	13.0524	3.28488	-146.993	1.03486	-66.9453	0.65093
288	TRUE	0.925456	67.7495	67.7927	0.0432	67.4657	66.6513	85.8144	19.1631	8.49247	437.852	1.03307	-68.7096	0.638331
289	TRUE	0.960892	67.9903	67.9931	0.0028	70.6292	70.0206	70.9706	0.950006	0.340271	-342.822	1.00711	-66.3141	0.656726
290	TRUE	0.373449	68.0647	68.0751	0.0104	79.4473	77.9481	85.2322	7.28413	2.38585	703.695	1.01901	-66.7293	0.708655
291	TRUE	0.756784	68.2157	68.2193	0.0036	62.8208	62.3309	63.3106	0.979694	0.326396	-269.213	1.00255	-69.8745	0.499512
292	TRUE	0.593116	68.3273	68.3309	0.0036	63.3915	62.0029	64.0433	2.04035	0.935162	-556.644	1.00823	-69.6194	0.691059
293	TRUE	0.75014	68.4113	68.4277	0.0164	68.1837	66.989	68.4609	1.47189	0.576617	-83.5553	1.00228	-67.8824	0.655382
294	TRUE	0.589961	68.5217	68.6293	0.1076	79.84	57.6879	85.7018	28.0139	8.54202	-82.6859	1.22298	-68.53	0.538394
295	TRUE	0.991886	68.7673	68.7829	0.0156	56.2175	53.2877	66.2077	12.92	5.73795	-761.984	1.07288	-69.8355	0.641222
296	TRUE	0.644103	68.8949	68.9257	0.0308	68.4097	61.0026	75.1756	14.173	3.67891	-157.403	1.38344	-71.6043	0.541293
297	TRUE	0.958947	69.0293	69.0413	0.012	67.9385	67.1266	69.4556	2.329	0.89038	-188.796	1.02957	-66.9071	0.596174
298	TRUE	0.957724	69.1883	69.2171	0.0288	83.3952	72.8826	84.8589	11.9763	5.93577	-398.571	1.02162	-76.6546	0.490101
299	TRUE	0.548705	69.3635	69.4143	0.0508	75.3552	71.1504	83.1886	12.0382	2.34131	-34.5359	1.20175	-70.5519	0.591647
300	TRUE	0.818105	69.5555	69.6239	0.0684	65.5436	63.2811	76.5494	13.2682	4.62998	-189.084	1.03871	-65.7982	0.646673
301	TRUE	0.755832	69.7783	69.8015	0.0232	70.3694	68.8727	70.6485	1.77586	0.735139	-71.6365	1.00125	-68.4889	0.607004
302	TRUE	0.949109	69.9959	69.9991	0.0032	76.8337	76.7075	77.0712	0.363674	0.148289	-128.337	1.009	-65.8866	0.716039
303	TRUE	0.552601	70.0983	70.0999	0.0016	73.2051	71.7089	73.6326	1.92376	0.774388	-935.162	1.43137	-71.9407	0.630456
304	TRUE	0.908354	79.7649	79.8465	0.0816	62.0909	44.8646	85.6629	40.7983	9.25668	244.82	8.66141	-94.4541	0.17432
305	TRUE	0.395275	79.9557	79.9789	0.0232	66.5154	59.9557	68.2044	8.24874	3.5067	-393.705	1.04321	-74.0868	0.451422
306	TRUE	0.838336	80.2021	80.2077	0.0056	60.8013	56.2299	61.351	5.1211	2.07258	-896.869	1.03545	-74.8681	0.597087
307	TRUE	0.688727	80.3063	80.3159	0.0096	85.6066	84.8702	86.1796	1.30932	0.489958	-106.872	1.01985	-76.9172	0.53021
308	TRUE	0.409008	80.4163	80.4203	0.004	75.3465	71.1235	76.7493	5.62582	2.04364	1471.4	1.09754	-82.1428	0.467121
309	TRUE	0.509313	83.6113	83.6133	0.002	63.7819	63.2565	64.913	1.65657	0.564794	683.241	1.14388	-72.8488	0.554401
310	TRUE	0.66365	84.8774	84.881	0.0036	60.8717	60.8717	60.8717	1.42109e-14	2.96059e-15	1.35304e-12	1	-76.2975	0.500494
311	TRUE	0.71372	85.0102	85.0118	0.0016	62.5712	62.2951	62.6691	0.374065	0.153618	-233.791	1.01068	-71.216	0.654237
312	TRUE	0.989928	85.3028	85.3076	0.0048	66.632	66.5031	70.2774	3.77429	1.64234	837.833	1.02942	-74.2438	0.533496
313	TRUE	0.294417	85.5964	85.6	0.0036	69.1079	68.7368	69.954	1.2172	0.36763	-284.732	1.03638	-69.4652	0.504699
314	TRUE	0.349137	85.8448	85.8476	0.0028	65.995	65.7723	66.7446	0.972272	0.361558	-351.658	1.02962	-74.4989	0.54995
315	TRUE	0.497631	85.9924	86.01	0.0176	71.1409	69.765	71.6637	1.89876	0.659576	-18.8546	1.04682	-79.9893	0.483025
316	TRUE	0.710217	86.1032	86.108	0.0048	69.9961	69.6839	70.3375	0.653627	0.16861	-105.543	1.01093	-78.7729	0.440508
317	TRUE	0.968118	86.2226	86.2262	0.0036	79.7673	79.07	80.6275	1.5575	0.592936	-432.428	1.00166	-79.9538	0.411218
318	TRUE	0.998661	86.5502	86.5558	0.0056	65.8014	65.1318	66.2881	1.15629	0.435877	-191.179	1.04752	-67.6006	0.711299
319	TRUE	0.627565	86.753	86.7942	0.0412	43.1551	40.8467	43.7712	2.92449	0.66866	-3.61647	1.058	-53.1317	0.780556
320	TRUE	0.849998	86.9746	86.989	0.0144	59.7621	53.5217	82.6058	29.0841	11.7793	-435.966	5.11783	-78.4282	0.479859
321	TRUE	0.58838	87.2576	87.2884	0.0308	65.1466	64.1106	70.3728	6.26227	2.90154	-188.445	1.01247	-75.1127	0.537934
322	TRUE	0.831957	87.38	87.424	0.044	65.3783	63.5637	69.5524	5.98869	1.64049	-115.388	1.07257	-72.9333	0.599381
323	TRUE	0.647818	87.602	87.6664	0.0644	73.9565	72.3925	73.9734	1.58085	0.833053	-24.5797	1	-64.1152	0.581504
324	TRUE	0.960743	87.7248	87.7712	0.0464	61.3905	51.2373	70.5491	19.3118	4.92535	-157.059	4.89009	-93.5093	0.183251
325	TRUE	0.956069	87.9432	88.0112	0.068	71.264	65.7143	89.0632	23.3489	7.51705	-564.102	1.1724	-61.4361	0.790818
326	TRUE	0.587106	88.078	88.1832	0.1052	66.3914	57.7072	74.6935	16.9863	4.03362	-77.4567	1.08728	-65.5393	0.699655
327	TRUE	0.989072	88.3466	88.3922	0.0456	71.3261	70.3501	89.9583	19.6082	8.17377	437.487	1.25987	-72.9536	0.583314
328	TRUE	0.47398	88.489	88.513	0.024	92.6646	86.6383	93.7091	7.07077	2.23205	240.292	1.15418	-70.3099	0.663082
329	TRUE	0.461722	89.0002	89.0018	0.0016	57.5992	57.3498	57.8486	0.498753	0.197149	-311.721	1	-82.1505	0.451572
330	TRUE	0.976183	89.1202	89.1218	0.0016	81.5856	81.0067	81.6747	0.667973	0.276311	-389.651	1.07279	-62.5431	0.778237
331	TRUE	0.984897	95.3591	95.3631	0.004	69.2653	69.0575	69.8665	0.808989	0.226179	-104.582	1.08436	-68.0865	0.541018
332	TRUE	0.84028	95.5219	95.5247	0.0028	86.8373	86.084	92.5485	6.46449	2.33833	2094.04	1.18406	-75.094	0.613335
333	TRUE	0.455713	95.5999	95.6091	0.0092	88.6858	79.061	91.4007	12.3397	4.89591	1105.82	2.32115	-73.7152	0.535511
334	TRUE	0.400398	99.0252	99.0272	0.002	52.4856	52.3297	52.9888	0.659067	0.251367	113.873	1.24715	-79.8476	0.471719
335	TRUE	0.915708	99.4334	99.4358	0.0024	56.3739	55.7059	56.5223	0.816411	0.309237	-333.986	1.03737	-69.7776	0.569163
336	TRUE	0.706779	99.6838	99.699	0.0152	67.7844	62.8971	70.9347	8.03763	3.08504	-465.691	1.13347	-76.3992	0.593869
337	TRUE	0.625053	99.9378	99.9482	0.0104	59.3414	56.7132	64.576	7.86277	3.01827	-688.149	1.14985	-70.6031	0.708216
338	TRUE	0.463944	100.036	100.039	0.0028	66.1385	66.0569	66.4502	0.393362	0.146665	-137.836	1.01178	-65.378	0.716946
339	TRUE	0.806623	100.12	100.141	0.0212	69.1264	63.3461	83.1741	19.828	8.42115	1032.19	1.1443	-78.7777	0.534571
340	TRUE	0.347597	100.861	100.869	0.008	83.7249	79.8136	96.5723	16.7587	5.07438	2214.37	1.0153	-79.2329	0.545287
341	TRUE	0.297894	101.937	101.942	0.0044	65.7556	65.3743	66.053	0.678713	0.250536	-153.057	1.00253	-75.6268	0.604463
342	TRUE	0.772582	102.045	102.092	0.0464	63.0142	59.0159	64.5294	5.5135	2.00293	110.649	1.00241	-71.7271	0.574442
343	TRUE	0.996457	102.319	102.325	0.0056	57.2372	53.8338	66.0691	12.2353	5.87419	-2116.42	1.02176	-75.9147	0.52544
344	TRUE	0.935054	102.445	102.488	0.0436	71.1645	55.4809	72.5288	17.0479	8.42794	-391.667	1.00103	-78.3115	0.497526
345	TRUE	0.527041	102.666	102.67	0.0032	79.9228	77.3845	80.4646	3.0801	1.07176	-924.648	1.06336	-78.6481	0.453928
346	TRUE	0.76991	102.784	102.79	0.0064	79.578	78.8723	79.9293	1.05701	0.393996	133.074	1.0392	-73.2821	0.549928
347	TRUE	0.780944	102.914	102.92	0.0052	74.9649	74.9267	75.3258	0.399142	0.141185	64.6561	1.00573	-61.0577	0.716253
348	TRUE	0.751407	103.315	103.319	0.0044	68.9741	67.9271	70.1083	2.1812	0.789324	-481.591	1.00915	-75.1867	0.63512
349	TRUE	0.414704	103.434	103.461	0.0268	62.2551	58.37	66.0385	7.66846	2.84045	-234.696	1.03761	-75.0886	0.535874
350	TRUE	0.830957	104.038	104.062	0.0244	67.5861	65.7304	69.2998	3.56934	1.0125	38.9377	1.09825	-65.6761	0.786803
351	TRUE	0.533393	104.422	104.424	0.002	65.7802	65.5041	66.938	1.43392	0.526111	-632.348	1.09358	-58.8729	0.760939
352	TRUE	0.694698	104.582	104.596	0.014	67.6933	64.3874	69.1448	4.75745	1.62442	-216.67	1.18656	-66.2772	0.723952
353	TRUE	0.956903	104.696	104.698	0.002	82.0345	80.8589	85.5881	4.72925	1.81955	-2143.24	1.35692	-73.9786	0.624373
354	TRUE	0.525398	104.871	104.872	0.0016	84.1957	83.8751	84.8726	0.997506	0.403004	-623.441	1.0194	-69.8419	0.709694
355	TRUE	0.639243	105.232	105.258	0.0256	67.6747	65.1668	69.9828	4.81599	1.76801	-154.084	1.01963	-69.485	0.634228
356	TRUE	0.552521	105.369	105.377	0.0076	68.9217	67.7366	80.9195	13.1829	6.25393	1767.25	1.00166	-65.3224	0.694549
357	TRUE	0.93861	105.494	105.498	0.0032	58.3265	57.2058	59.8332	2.62736	0.859486	-779.302	1.0075	-69.1757	0.79222
358	TRUE	0.435223	105.642	105.644	0.0024	57.7395	56.4036	59.0087	2.60509	0.938044	-1085.46	1.0001	-64.8101	0.781109
359	TRUE	0.997298	105.734	105.839	0.1052	67.6405	64.1827	68.5159	4.33316	0.959585	-14.3684	1.02579	-66.8967	0.650616
360	TRUE	0.470364	106.016	106.043	0.0272	74.1219	55.332	74.6467	19.3147	8.99605	-745.993	1.0135	-66.777	0.666219
361	TRUE	0.514119	106.225	106.227	0.002	65.2257	65.1278	65.5285	0.400784	0.153333	-176.854	1.03234	-69.1429	0.655438
362	TRUE	0.796544	106.404	106.407	0.0032	75.4129	74.9602	75.7246	0.764458	0.28033	-61.8493	1.18264	-60.4367	0.702437
363	TRUE	0.934079	106.654	106.723	0.0692	67.2396	62.8542	77.8765	15.0222	5.15502	174.086	1.10804	-76.2739	0.503294
364	TRUE	0.629595	106.911	106.924	0.0136	77.3801	70.7917	77.6647	6.87301	3.61724	-507.467	1.00086	-75.5439	0.53247
365	TRUE	0.548658	107.561	107.583	0.0224	65.8191	64.0315	67.6658	3.63425	1.26761	-102.032	1.08948	-81.8558	0.486098
366	TRUE	0.779888	107.712	107.716	0.0036	67.8278	66.9446	68.0728	1.12813	0.360576	277.535	1.02989	-65.9885	0.702712
367	TRUE	0.708241	107.833	107.836	0.0032	62.1145	60.0363	63.2129	3.17658	1.10632	-991.136	1.02306	-71.8486	0.654728
368	TRUE	0.63248	107.995	107.996	0.0016	68.8211	68.8211	68.8211	2.84217e-14	7.74296e-15	1.39022e-11	1	-70.7296	0.481007
369	TRUE	0.870687	108.212	108.231	0.0196	75.8496	75.0413	77.002	1.96072	0.596848	33.1062	1.06426	-64.7985	0.716319
370	TRUE	0.526609	108.322	108.34	0.018	70.2283	69.5898	72.0354	2.44556	1.03763	79.9394	1.12316	-74.1682	0.657002
371	TRUE	0.439458	108.479	108.481	0.0016	74.8973	74.648	74.9686	0.320627	0.129065	-155.86	1.04572	-64.3917	0.76653
372	TRUE	0.332409	108.565	108.653	0.0884	70.5734	69.2233	74.6846	5.46135	2.3171	49.5871	1.01426	-67.4612	0.651507
373	TRUE	0.703883	108.825	108.85	0.0256	74.7959	69.945	75.6125	5.66754	1.17632	-153.969	1.07258	-66.8288	0.720589
374	TRUE	0.52825	108.946	108.95	0.004	70.3449	69.9293	70.9906	1.06133	0.331177	-245.429	1.00816	-63.4736	0.720921
375	TRUE	0.40244	108.984	108.986	0.0016	78.2385	78.2385	78.2385	2.84217e-14	1.54859e-14	2.78044e-11	1	-58.0816	0.689007
376	TRUE	0.501117	109.254	109.256	0.002	66.1612	65.1815	69.1894	4.00784	1.53333	-1768.54	1.39417	-71.0146	0.63585
377	TRUE	0.866255	109.41	109.412	0.0024	65.9478	62.8083	66.3708	3.56252	1.33384	-1363.78	1.19782	-70.9003	0.657753
378	TRUE	0.998264	109.519	109.598	0.0792	70.0485	67.7368	70.4805	2.74376	0.829063	-7.54795	1.00482	-63.098	0.717683
379	TRUE	0.521602	109.699	109.707	0.0076	67.1983	66.3685	67.3319	0.963388	0.307721	-46.9386	1.03863	-68.6651	0.594866
380	TRUE	0.93392	109.818	109.82	0.0016	39.574	39.4849	40.1529	0.667973	0.276311	-389.651	1.07279	-64.8874	0.69621
381	TRUE	0.545393	109.906	109.908	0.0016	69.3142	69.3142	69.3142	1.42109e-14	7.53644e-15	1.22554e-11	1	-65.2023	0.62794
382	TRUE	0.896759	110.101	110.102	0.0016	67.9532	67.5524	68.1758	0.623441	0.249933	-389.651	1.00816	-69.1967	0.665555
383	TRUE	0.961792	110.313	110.369	0.0556	72.5603	71.7157	87.5812	15.8655	7.05996	-280.562	1.07193	-73.5131	0.486211
384	TRUE	0.874563	110.526	110.531	0.0056	66.7599	65.7864	68.142	2.35561	0.876749	-400.573	1.024	-67.493	0.586924
385	TRUE	0.368679	110.636	110.638	0.002	66.0156	65.6861	66.3452	0.659067	0.266714	-353.708	1.00734	-73.7878	0.576333
386	TRUE	0.492863	110.901	110.91	0.0092	70.048	69.959	70.9235	0.964473	0.295784	-74.7585	1.0171	-69.7775	0.692567
387	TRUE	0.973725	111.109	111.118	0.0096	73.7389	73.4772	80.7901	7.31287	3.57316	781.623	1.01091	-68.9669	0.715061
388	TRUE	0.759847	111.215	111.225	0.0096	67.6502	67.2939	68.8533	1.55934	0.404709	119.911	1.03012	-65.1229	0.786648
389	TRUE	0.574718	112.645	112.67	0.0252	65.5209	55.0857	69.3192	14.2335	5.41243	-504.983	1.26148	-57.8968	0.848337
390	TRUE	0.39442	112.782	112.821	0.0384	63.7286	59.6797	64.317	4.63731	1.57295	106.438	1.03834	-63.1795	0.63874
391	TRUE	0.810354	112.931	112.985	0.0544	64.6151	58.7044	66.1912	7.48682	1.29161	-63.0883	1.02944	-52.0627	0.781889
392	TRUE	0.723616	113.09	113.096	0.0056	62.1032	58.4988	63.1942	4.69539	2.06153	-842.985	1.00027	-58.0132	0.830606
393	TRUE	0.628468	113.243	113.245	0.0016	58.42	56.5052	60.8693	4.36409	1.72958	-2727.56	1.00067	-68.2041	0.766123
394	TRUE	0.938876	113.382	113.407	0.0252	72.8692	65.0688	73.3948	8.32595	3.90352	-310.294	1.01338	-62.2525	0.769287
395	TRUE	0.650995	113.534	113.555	0.0204	64.6271	54.7831	71.1138	16.3307	4.75926	-648.348	1.0664	-61.3964	0.724336
396	TRUE	0.562486	113.641	113.643	0.002	67.2109	66.7345	68.6226	1.88814	0.746716	-956.156	1.05201	-59.6552	0.821694
397	TRUE	0.713338	117.927	117.947	0.02	69.6063	67.7842	70.2166	2.43243	0.706999	96.2606	1.04827	-76.173	0.556187
398	TRUE	0.976645	118.056	118.128	0.0724	65.7479	65.2288	67.3774	2.14856	0.989834	-26.1874	1.00165	-74.3138	0.543359
399	TRUE	0.822656	118.234	118.244	0.01	67.1088	66.814	67.8165	1.00248	0.39495	-76.4795	1.01645	-65.5324	0.640659
400	TRUE	0.908747	118.333	118.351	0.0184	53.069	51.8953	100.942	49.0464	22.9334	-2730.25	1.07546	-81.3794	0.409618
401	TRUE	0.463455	123.916	123.918	0.0016	64.9388	64.9388	64.9388	2.84217e-14	1.06581e-14	1.58882e-11	1	-72.3631	0.496028
402	TRUE	0.377935	124.408	124.415	0.0076	55.8989	53.7473	59.0458	5.29845	1.7133	-741.52	1.01669	-55.6903	0.862363
403	TRUE	0.685176	124.548	124.605	0.0576	67.7182	67.2975	68.307	1.00955	0.350227	-3.59505	1.01008	-64.423	0.64751
404	TRUE	0.560594	124.73	124.734	0.0036	78.6471	77.7639	79.6787	1.91486	0.630161	-519.31	1.00413	-68.652	0.510766
405	TRUE	0.778143	125.034	125.042	0.008	66.7929	66.0802	67.0508	0.970577	0.375335	-109.013	1.00483	-65.569	0.695636
406	TRUE	0.723972	125.185	125.195	0.01	60.2921	59.8054	62.587	2.78158	1.20333	-271.602	1.00215	-74.6394	0.587774
407	TRUE	0.543613	125.363	125.397	0.034	69.1939	65.7955	69.5734	3.7778	1.48614	-62.0542	1.0603	-69.9177	0.593363
408	TRUE	0.654823	125.472	125.473	0.0016	63.3289	63.2309	63.6049	0.374065	0.153618	-233.791	1.01068	-67.7869	0.764576
409	TRUE	0.480569	125.922	125.923	0.0016	95.6369	95.058	95.7259	0.667973	0.276311	389.651	1.07279	-73.2281	0.602664
410	TRUE	0.415247	133.478	133.554	0.0752	63.2377	62.3523	77.7401	15.3878	5.24767	-214.554	1.21228	-76.1603	0.4886
411	TRUE	0.648664	135.101	135.119	0.0176	67.5493	66.0941	67.5758	1.48178	0.536601	49.1108	1.02647	-57.8554	0.652244
412	TRUE	0.584866	135.386	135.424	0.0376	76.5761	71.3316	90.713	19.3814	7.99123	-361.624	1.37259	-71.7763	0.476729
413	TRUE	0.97796	135.978	135.982	0.004	58.7795	58.2525	59.8111	1.5586	0.523294	-389.651	1.00863	-73.3569	0.491674
414	TRUE	0.909886	136.515	136.729	0.2144	67.1357	25.6174	91.3015	65.684	13.286	34.9603	6.40236	-81.5531	0.249346
415	TRUE	0.947666	136.861	136.878	0.0168	77.3396	76.835	77.7037	0.868739	0.340156	37.8608	1.0067	-71.5316	0.577777
416	TRUE	0.920228	136.955	136.967	0.0112	83.2744	80.3205	90.1795	9.85903	3.29251	-896.085	1.02644	-76.8232	0.549543
417	TRUE	0.477327	137.234	137.243	0.0088	69.9799	69.9569	71.3335	1.37659	0.595306	-167.013	1.00899	-71.5987	0.581976
418	TRUE	0.558444	137.295	137.341	0.046	71.3398	66.284	71.7572	5.47322	1.86704	85.4446	1.02017	-72.0909	0.585442
419	TRUE	0.968754	137.542	137.545	0.0028	69.3507	63.9661	70.824	6.85786	2.36179	-1758.29	1.76849	-77.5534	0.464096
420	TRUE	0.914018	137.99	137.994	0.004	81.8606	81.304	84.5845	3.28049	1.03133	689.564	1.10234	-78.8384	0.496042
421	TRUE	0.670641	141.412	141.443	0.0308	63.6857	56.7581	64.4643	7.70614	2.36478	-197.333	1.08918	-71.8571	0.581886
422	TRUE	0.947914	142.545	142.552	0.0072	65.0408	64.4818	66.7539	2.2721	0.763082	-176.788	1.17267	-73.0178	0.52058
423	TRUE	0.445406	142.705	142.711	0.0064	68.1241	64.1455	70.9628	6.81736	2.42469	790.91	1.33003	-79.353	0.493758
424	TRUE	0.658635	143.277	143.278	0.0016	69.6259	69.6259	69.6259	1.42109e-14	7.53644e-15	1.39022e-11	1	-72.8594	0.540533
425	TRUE	0.977215	143.485	143.487	0.0028	67.954	66.1134	68.8595	2.74611	1.04149	-1040.84	1.03692	-75.4265	0.589066
426	TRUE	0.470592	143.844	143.864	0.0204	69.1638	68.8582	69.8369	0.978706	0.328096	-48.5714	1.00261	-71.4458	0.495117
427	TRUE	0.9275	144.646	144.681	0.0348	58.4697	54.3493	59.8951	5.54585	2.1118	22.2745	1.10885	-74.3623	0.582932
428	TRUE	0.735266	144.876	144.881	0.0048	70.0925	69.3577	70.6491	1.29141	0.448178	-286.58	1.00406	-63.6539	0.717031
429	TRUE	0.814647	145.137	145.144	0.0068	69.8917	68.1753	70.2429	2.06757	0.678804	-209.134	1.09432	-63.6423	0.660349
430	TRUE	0.55484	145.413	145.42	0.0072	67.209	66.1245	67.4828	1.3583	0.40997	-99.8579	1.0778	-60.9343	0.772115
431	TRUE	0.874501	145.601	145.605	0.0044	70.2714	69.0209	70.4598	1.43886	0.558385	336.852	1.01583	-70.1339	0.666535
432	TRUE	0.753068	145.883	145.895	0.0116	65.7271	65.1063	68.2924	3.18609	1.20742	243.369	1.07154	-75.5577	0.567354
433	TRUE	0.930855	146.186	146.201	0.0148	65.4178	62.3209	77.934	15.6131	7.06525	-969.417	1.01582	-78.1707	0.481544
434	TRUE	0.732941	146.353	146.403	0.05	49.6712	46.9434	50.8875	3.94412	1.28634	-78.8157	1.00115	-60.0161	0.587737
435	TRUE	0.98792	146.613	146.624	0.0104	40.7674	40.7377	41.3537	0.616019	0.149647	-4.94867	1.03049	-72.0259	0.443874
436	TRUE	0.964106	147.066	147.069	0.0028	90.5824	89.3058	92.3934	3.08752	1.07898	-1095.62	1.00436	-78.6084	0.432506
437	TRUE	0.477674	148.122	148.124	0.0016	62.3198	62.0794	63.451	1.37157	0.580791	-857.232	1.07696	-74.7429	0.641154
438	TRUE	0.391983	148.227	148.35	0.1232	72.3134	50.8938	99.062	48.1683	8.94413	27.9297	7.03895	-92.3029	0.205207
439	TRUE	0.567659	152.721	152.735	0.014	65.9568	64.3148	66.9599	2.64509	0.839402	-91.7302	1.12875	-63.5543	0.701987
440	TRUE	0.422933	152.873	152.904	0.0312	72.0426	68.4823	72.1106	3.6283	1.58266	-114.712	1.00703	-76.3534	0.407485
441	TRUE	0.781088	153.062	153.124	0.0624	63.338	59.4233	65.9102	6.48686	1.88217	-38.3988	1.0927	-72.8627	0.484628
442	TRUE	0.945195	153.231	153.235	0.0044	58.1348	57.8304	59.6422	1.81178	0.662607	417.954	1.00431	-75.4399	0.577401
443	TRUE	0.939878	153.407	153.486	0.0792	65.4767	59.5476	65.9899	6.44232	1.4795	78.8481	1.00582	-76.7031	0.453394
444	TRUE	0.425907	153.721	153.756	0.0352	68.0629	64.1562	68.8733	4.71715	1.52185	-145.372	1.04045	-71.8632	0.493653
445	TRUE	0.319098	153.941	153.953	0.0128	69.4698	62.711	71.8003	9.08924	3.29827	-732.916	1.26621	-75.035	0.543179
446	TRUE	0.595955	154.065	154.1	0.0352	76.332	60.4976	77.2072	16.7096	7.48557	-485.559	1.00863	-71.3759	0.586424
447	TRUE	0.641358	154.235	154.241	0.006	88.4437	87.8351	88.8107	0.975635	0.25219	-117.854	1.01979	-68.4543	0.69775
448	TRUE	0.368927	154.342	154.345	0.0032	82.6882	82.0054	83.141	1.13555	0.388562	-352.541	1.00359	-68.3411	0.731612
449	TRUE	0.567029	154.427	154.43	0.0032	91.2002	86.2795	92.4249	6.14535	2.1562	1821.46	1.07824	-82.1773	0.459918
450	TRUE	0.805699	154.669	154.675	0.0068	77.1434	76.4033	91.7572	15.3539	7.83212	-2292.88	1.00482	-76.0015	0.497157
451	TRUE	0.866521	154.817	154.823	0.0064	77.2998	76.6259	79.1714	2.54548	1.0421	-386.363	1.0046	-74.1491	0.643584
452	TRUE	0.872667	154.993	155.023	0.0296	78.3186	73.8712	78.4932	4.62197	2.47429	-155.737	1.00012	-78.5241	0.475863
453	TRUE	0.623363	155.147	155.187	0.0404	66.675	64.8933	72.1503	7.25699	2.96093	-169.197	1.01417	-75.5692	0.549078
454	TRUE	0.844448	155.279	155.392	0.1128	70.4285	56.1399	83.5704	27.4305	8.8406	-159.173	1.06504	-71.9504	0.586365
455	TRUE	0.441935	155.477	155.48	0.0032	81.6347	81.5466	81.7247	0.178126	0.0681367	-17.929	1.01724	-77.3697	0.536343
456	TRUE	0.944147	163.71	163.717	0.0076	90.2403	89.863	91.3875	1.52456	0.532166	146.068	1.05099	-68.851	0.546988
457	TRUE	0.647194	163.844	163.883	0.0392	71.7809	65.1794	77.3418	12.1624	3.94321	-245.935	1.09417	-73.0182	0.494416
458	TRUE	0.987496	164.264	164.278	0.014	68.846	67.7842	70.0302	2.24598	0.65243	80.2375	1.15452	-57.8598	0.798019
459	TRUE	0.924842	164.365	164.367	0.0016	66.1429	65.8668	66.2409	0.374065	0.153618	-233.791	1.01068	-64.1137	0.695919
460	TRUE	0.74678	165.125	165.143	0.018	64.6359	54.512	64.995	10.483	4.70631	-583.59	1.10299	-67.8887	0.653384
461	TRUE	0.915325	165.253	165.255	0.0016	69.8462	69.5701	69.9441	0.374065	0.153618	-233.791	1.01068	-58.7077	0.704196
462	TRUE	0.949291	165.38	165.382	0.0024	66.2142	65.7466	66.3478	0.601176	0.22731	-250.49	1.01683	-67.5027	0.607529
463	TRUE	0.892195	165.54	165.542	0.0024	70.174	69.6396	70.2705	0.630863	0.237269	250.49	1.03271	-74.7158	0.577408
464	TRUE	0.507955	165.618	165.622	0.0044	70.1049	66.7441	70.7072	3.96303	1.5313	922.083	1.03198	-83.0325	0.411029
465	TRUE	0.656015	173.713	173.791	0.0784	47.6939	28.1594	71.3401	43.1807	10.5241	242.262	7.19282	-91.3202	0.204875
466	TRUE	0.959273	174.656	174.658	0.002	60.3512	59.7723	61.2062	1.43392	0.490855	-632.348	1.05371	-70.081	0.5864
467	TRUE	0.709964	174.853	174.855	0.0016	65.2505	65.0011	65.4999	0.498753	0.197149	311.721	1	-64.512	0.498794
468	TRUE	0.919264	175.144	175.145	0.0016	60.9499	60.9499	60.9499	1.42109e-14	4.35117e-15	9.93014e-12	1	-72.1932	0.584498
469	TRUE	0.314136	175.392	175.396	0.0036	83.0844	81.7769	83.6478	1.87086	0.703188	264.755	1.41459	-63.6746	0.696434
470	TRUE	0.918988	175.748	175.751	0.0032	86.3599	85.64	86.6568	1.0168	0.33381	-140.707	1.19954	-69.9593	0.69186
471	TRUE	0.771504	175.888	175.907	0.0192	69.7319	68.4487	75.9916	7.54293	2.98339	380.093	1.00602	-74.2022	0.589586
472	TRUE	0.892532	177.542	177.583	0.0408	67.4028	65.1743	72.5631	7.38878	1.81184	-40.3413	1.1665	-76.7562	0.499654
473	TRUE	0.545944	177.712	177.715	0.0036	65.0893	63.7378	65.1606	1.42271	0.592725	386.848	1.05816	-64.6685	0.706613
474	TRUE	0.948575	177.897	177.951	0.054	74.4393	68.6308	74.7402	6.10944	3.06212	112.022	1.0003	-73.2006	0.547345
475	TRUE	0.544516	178.225	178.233	0.0076	74.4384	73.6895	82.2876	8.59814	3.41694	1184.02	1.03195	-73.8444	0.607045
476	TRUE	0.955486	179.044	179.079	0.0352	68.0925	63.0326	69.5383	6.5057	3.00654	172.705	1.03661	-71.1589	0.505922
477	TRUE	0.670547	181.946	181.955	0.0092	61.0845	60.0815	62.4387	2.35718	0.779879	241.987	1.07608	-77.1237	0.529288
478	TRUE	0.880946	182.074	182.082	0.008	67.4498	64.6255	67.7652	3.1397	0.996176	361.333	1.09218	-70.4861	0.591653
479	TRUE	0.640313	182.293	182.305	0.012	60.352	58.9196	63.3803	4.46067	1.09094	-361.42	1.00926	-69.5726	0.59228
480	TRUE	0.827927	182.772	182.863	0.0904	76.8761	75.6663	79.1042	3.43785	1.00031	25.1893	1.02731	-70.642	0.498906
481	TRUE	0.790104	182.951	183.006	0.0548	68.176	57.5731	69.3623	11.7892	5.12153	-229.245	1.04441	-69.4093	0.531682
482	TRUE	0.959842	183.087	183.097	0.0092	74.3819	73.6971	80.3668	6.66969	2.77975	717.756	1.00052	-72.8034	0.636857
483	TRUE	0.962568	183.163	183.165	0.0024	73.0999	72.8327	73.3671	0.534378	0.192398	222.658	1	-69.58	0.699849
484	TRUE	0.938806	183.249	183.267	0.0172	79.3741	76.9818	86.4319	9.45006	3.47726	176.306	1.75042	-76.1643	0.590741
485	TRUE	0.811553	183.424	183.428	0.004	75.625	74.6081	75.7734	1.16524	0.377908	-245.429	1.06208	-74.9496	0.606105
486	TRUE	0.418265	186.969	186.972	0.0028	55.5365	54.7646	55.9076	1.14298	0.386098	-383.466	1.01774	-73.7394	0.536627
487	TRUE	0.831446	187.063	187.067	0.0032	71.1633	70.7477	72.336	1.58829	0.558533	-493.249	1.02696	-71.1773	0.651254
488	TRUE	0.548984	187.149	187.151	0.0016	80.172	80.074	80.4481	0.374065	0.153618	233.791	1.01068	-77.3096	0.506295
489	TRUE	0.711294	197.404	197.406	0.002	65.0946	64.6449	65.5444	0.899537	0.320169	-425.594	1.00633	-74.1006	0.515894
490	TRUE	0.605767	197.568	197.697	0.1288	58.9116	55.9992	71.5809	15.5817	5.31264	-139.21	1.04098	-68.6247	0.529012
491	TRUE	0.932897	197.922	197.924	0.0016	54.4923	53.6373	54.6527	1.01532	0.428059	-623.441	1.08105	-70.1661	0.657869
492	TRUE	0.668304	198.384	198.448	0.064	77.4929	66.2198	79.6522	13.4324	5.51454	-229.219	1.10075	-75.6036	0.436224
493	TRUE	0.436979	198.61	198.621	0.0112	59.9921	54.9754	72.3154	17.34	6.46899	-1449.39	1.14148	-71.1293	0.598955
494	TRUE	0.989615	198.705	198.707	0.002	80.4392	79.8724	82.8682	2.99576	1.29377	1522.36	1.02594	-68.5524	0.568094
495	TRUE	0.606623	198.913	198.968	0.0556	62.956	56.5732	68.0732	11.5	5.20245	-203.464	1.01546	-66.5398	0.632966
496	TRUE	0.751921	201.403	201.454	0.0504	64.044	59.4198	79.4802	20.0604	7.25438	-439.07	1.09709	-64.7	0.658024
497	TRUE	0.598487	201.564	201.566	0.0016	60.2636	60.1924	60.513	0.320627	0.129065	155.86	1.04572	-65.8846	0.659242
498	TRUE	0.854686	201.669	201.703	0.0332	77.0549	74.0558	77.214	3.15821	1.02847	94.745	1.01393	-64.9751	0.594236
499	TRUE	0.582002	201.879	201.929	0.0496	56.5162	55.8149	68.6713	12.8564	6.40505	-254.022	1.00398	-62.526	0.706856
500	TRUE	0.711034	202.061	202.111	0.0504	60.3962	58.3554	78.6023	20.247	6.6588	-377.222	1.02387	-69.5444	0.636517
501	TRUE	0.607167	202.489	202.506	0.0176	58.4367	55.578	84.8664	29.2884	13.3289	-1641.37	1.00148	-69.9356	0.650511
502	TRUE	0.657932	202.619	202.624	0.0048	87.015	85.5752	87.7127	2.13751	0.831671	-469.987	1.23595	-68.5967	0.732151
503	TRUE	0.783386	202.717	202.735	0.0184	70.895	68.1457	75.0635	6.91786	2.60762	-127.835	1.32996	-67.4135	0.635463
504	TRUE	0.890954	203.074	203.106	0.032	66.2662	64.8239	69.1798	4.3559	1.47408	-104.594	1.08609	-61.721	0.714159
505	TRUE	0.510488	203.239	203.241	0.002	64.5347	64.0315	65.0379	1.00641	0.417923	-551.555	1.01934	-73.9195	0.688285
506	TRUE	0.972308	205.694	205.724	0.0304	63.138	61.9369	69.8123	7.87545	2.35374	-188.926	1.13662	-79.796	0.439027
507	TRUE	0.357993	205.864	205.88	0.0152	56.0531	55.7429	63.5648	7.82188	2.04882	-447.374	1.08753	-76.1289	0.480481
508	TRUE	0.584909	206.261	206.338	0.0776	66.6239	57.3336	70.3655	13.032	3.90881	-122.931	1.06359	-69.1392	0.638428
509	TRUE	0.799118	206.573	206.59	0.0176	61.1057	39.8613	64.8658	25.0045	12.0677	1477.66	1.27225	-66.2901	0.574198
510	TRUE	0.506677	207.397	207.413	0.0152	76.0012	68.3285	76.7968	8.46827	4.11305	-552.054	1.00258	-72.6895	0.648172
511	TRUE	0.47232	207.505	207.665	0.16	68.249	25.4987	99.4062	73.9075	15.3672	-42.7106	13.6834	-83.7446	0.242023
512	TRUE	0.510717	208.229	208.231	0.002	69.4409	67.7621	70.0065	2.24439	0.851603	-884.269	1.50799	-71.6312	0.544502
513	TRUE	0.966069	208.551	208.556	0.0048	68.5186	63.4478	69.143	5.69519	2.04586	-922.936	1.62854	-71.1158	0.486788
514	TRUE	0.727267	208.77	208.787	0.0176	66.998	66.7122	79.2857	12.5735	6.17816	724.815	1.03169	-71.6903	0.535785
515	TRUE	0.790719	209.181	209.183	0.0016	77.4855	77.3875	77.7616	0.374065	0.153618	233.791	1.01068	-73.4049	0.54816
516	TRUE	0.977747	209.25	209.259	0.0088	67.6341	53.588	81.5112	27.9233	13.9265	-3398.5	1.00366	-73.8744	0.537244
517	TRUE	0.998319	209.433	209.451	0.0184	90.0212	78.8452	90.7286	11.8833	4.01208	-653.703	1.00455	-73.7523	0.596
518	TRUE	0.767502	210.849	210.882	0.0324	65.7067	59.1049	66.6396	7.53469	2.73805	19.7822	1.26721	-65.7986	0.653891
519	TRUE	0.460869	211.001	211.003	0.0028	67.174	66.1127	69.5713	3.45862	1.32418	-1316.51	1.04772	-68.6775	0.651758
520	TRUE	0.99439	211.16	211.196	0.036	53.6692	39.3956	63.6397	24.2441	9.31564	567.429	1.56264	-69.2731	0.590857
521	TRUE	0.689001	211.321	211.327	0.0056	64.9621	63.9254	66.0157	2.09021	0.961873	354.051	1.0667	-67.2762	0.688135
522	TRUE	0.508706	211.46	211.476	0.016	60.6869	59.5866	65.4669	5.88028	2.2658	379.548	1.01119	-70.5124	0.5267
523	TRUE	0.69949	211.599	211.618	0.0184	65.2358	63.9763	65.5742	1.59795	0.415732	-72.6867	1.00836	-77.3853	0.495234
524	TRUE	0.782598	212.041	212.079	0.0376	53.4248	42.9631	64.4157	21.4526	11.3229	581.416	1.02321	-75.0439	0.448523
525	TRUE	0.753352	212.235	212.304	0.0688	59.0193	40.1923	60.7568	20.5645	10.2064	286.709	1.02965	-75.9528	0.510077
526	TRUE	0.980967	212.708	212.713	0.0052	65.1707	64.7328	69.7277	4.99495	1.36134	-604.193	1.27169	-69.5708	0.554125
527	TRUE	0.969838	213.121	213.123	0.0016	72.2478	71.9984	72.4972	0.498753	0.197149	-311.721	1	-71.3733	0.701704
528	TRUE	0.44969	213.207	213.209	0.0016	80.4923	80.2162	80.5902	0.374065	0.153618	233.791	1.01068	-75.476	0.546992
529	TRUE	0.67956	213.276	213.294	0.018	70.0407	66.4678	71.1261	4.65825	1.52786	144.424	1.16059	-71.9442	0.533563
530	TRUE	0.899466	213.449	213.515	0.066	67.4455	66.2549	68.8839	2.62897	0.872307	22.2562	1.0138	-68.1105	0.642535
531	TRUE	0.977479	213.722	213.725	0.0036	76.8558	72.8331	78.4367	5.60355	1.84213	-1473.59	1.0333	-70.6882	0.549718
532	TRUE	0.504451	213.907	213.94	0.0324	68.0955	61.8673	68.9217	7.05445	3.63708	-230.818	1.00556	-76.8533	0.432517
533	TRUE	0.191484	214.078	214.128	0.0496	59.6473	43.9573	65.3918	21.4345	5.58937	81.696	4.50954	-93.0979	0.19693
534	TRUE	0.835326	214.302	214.314	0.012	71.9202	71.1405	72.3713	1.23084	0.327512	-66.1407	1.02287	-70.0259	0.660171
535	TRUE	0.957878	214.486	214.49	0.0032	67.3023	66.6492	69.284	2.63478	0.893695	-771.571	1.05379	-73.1606	0.642831
536	TRUE	0.961633	214.783	215.008	0.225	79.1023	62.5533	84.7827	22.2294	8.6544	42.4492	7.29807	-73.749	0.450391
537	TRUE	0.568232	214.894	214.902	0.008	81.815	80.7411	84.0486	3.30753	1.21399	-342.93	1.04263	-70.1017	0.595298
538	TRUE	0.650178	214.994	215.006	0.012	71.8558	70.4898	72.0692	1.57945	0.624136	-138.436	1.00941	-69.7486	0.5913
539	TRUE	0.534247	215.087	215.13	0.0432	79.5357	68.9224	90.0452	21.1228	5.54302	115.548	5.1465	-95.7357	0.185572
540	TRUE	0.601109	215.173	215.185	0.0124	82.8997	82.0189	85.4052	3.38636	1.49015	253.101	1.02963	-73.1196	0.63406
541	TRUE	0.976189	216.353	216.357	0.0036	70.3377	70.2245	72.7454	2.52083	1.08725	748.13	1.03765	-78.1705	0.534892
542	TRUE	0.555242	216.443	216.47	0.0276	77.7749	68.0141	78.0162	10.0022	4.39349	362.749	1.01349	-80.5645	0.411726
543	TRUE	0.603945	219.117	219.133	0.0156	63.2326	59.2038	63.9525	4.74876	1.67381	285.423	1.12756	-73.7288	0.541443
544	TRUE	0.716631	219.297	219.352	0.0544	70.0975	64.9055	75.9574	11.0519	2.9482	-20.9096	1.22808	-78.9551	0.406732
545	TRUE	0.345376	219.618	219.62	0.002	72.3926	72.2322	72.8557	0.623441	0.243171	311.721	1.01894	-71.0832	0.601748
546	TRUE	0.868299	222.537	222.543	0.0052	65.9478	65.6427	66.3061	0.663357	0.236217	16.6278	1.06129	-73.6251	0.453697
547	TRUE	0.858296	222.806	222.81	0.004	65.6645	64.3375	65.7533	1.4158	0.597545	343.366	1.05185	-69.9004	0.702162
548	TRUE	0.872572	223.327	223.329	0.002	65.8719	63.2579	67.1678	3.90987	1.46132	1426.92	1.95418	-82.9477	0.403686
549	TRUE	0.69925	223.43	223.466	0.0356	67.104	65.59	69.946	4.35601	1.19962	47.5754	1.08971	-71.5149	0.591955
550	TRUE	0.806654	234.38	234.403	0.0228	56.5415	55.0681	59.722	4.65387	1.93123	-181.43	1.03709	-78.7797	0.501892
551	TRUE	0.858141	234.564	234.567	0.0032	58.754	58.6723	59.4368	0.764458	0.268708	-207.195	1.04814	-71.6677	0.549343
552	TRUE	0.631959	234.979	234.982	0.0032	64.8638	64.3962	65.0716	0.675395	0.245076	-219.565	1.00554	-64.6474	0.667095
553	TRUE	0.500093	235.077	235.129	0.0524	61.4273	57.7544	66.9218	9.16739	3.18051	-136.773	1.06581	-73.5496	0.484184
554	TRUE	0.316471	235.183	235.19	0.0072	53.9439	53.6426	54.6396	0.996958	0.23649	-85.612	1.03223	-72.0307	0.417935
555	TRUE	0.960043	236.034	236.042	0.0076	60.2139	59.3857	60.7711	1.38544	0.468356	-3.92954	1.13534	-61.4999	0.780466
556	TRUE	0.457362	236.254	236.263	0.0084	57.2388	56.2784	63.8002	7.52179	3.57113	-897.435	1.00035	-62.2833	0.769289
557	TRUE	0.753327	236.365	236.398	0.0336	54.1602	53.6109	65.7224	12.1115	4.83445	-358.53	1.01445	-61.8228	0.779995
558	TRUE	0.699323	246.858	246.86	0.0028	71.4889	71.2811	71.8304	0.549222	0.179084	178.48	1.00669	-75.3205	0.547869
559	TRUE	0.580983	254.701	254.714	0.0132	69.5682	61.926	70.4885	8.56249	2.6457	-654.188	1.00238	-69.689	0.718693
560	TRUE	0.618086	254.846	254.856	0.01	71.349	68.9871	71.8885	2.90133	1.25848	290.373	1.09532	-63.8272	0.774001
561	TRUE	0.413345	257.15	257.161	0.0104	96.7072	96.1878	97.358	1.17014	0.435122	100.877	1.00182	-77.3499	0.535227
562	TRUE	0.969032	281.828	281.854	0.0256	58.751	57.7431	61.1724	3.42928	1.21061	24.4757	1.07815	-68.3394	0.58575
563	TRUE	0.756795	282.37	282.383	0.0136	60.5338	59.5906	63.0422	3.45156	0.82804	-244.109	1.00985	-72.8095	0.587011
564	TRUE	0.762998	282.643	282.649	0.0056	52.945	51.1785	54.8227	3.64416	1.46096	-798.32	1.08702	-68.8229	0.659153
565	TRUE	0.526416	282.669	282.709	0.04	39.8824	28.8386	49.8426	21.004	5.08367	49.7597	6.85489	-94.6257	0.173195
566	TRUE	0.589398	282.917	282.959	0.0412	55.1956	52.9386	57.776	4.83748	1.529	5.6678	1.06382	-67.3485	0.603867
567	TRUE	0.482498	283.03	283.035	0.0048	92.2004	84.7562	92.5566	7.80044	2.62539	-1467.15	1.16825	-74.5867	0.603327
568	TRUE	0.567118	283.115	283.121	0.0064	91.327	88.9313	92.1953	3.26401	1.02088	-289.743	1.29559	-72.1004	0.658018
569	TRUE	0.646655	286.699	286.701	0.002	71.613	71.3369	71.6397	0.302814	0.114253	113.873	1.03232	-72.6131	0.587855
570	TRUE	0.810745	286.91	286.921	0.0112	80.8895	80.1598	81.632	1.47216	0.482882	48.5958	1.07027	-74.866	0.596678
571	TRUE	0.460885	287.013	287.016	0.0032	71.059	70.7919	71.4895	0.697661	0.260614	24.7397	1.16963	-83.2884	0.466476
572	TRUE	0.824237	287.797	287.813	0.016	75.8835	72.0223	76.8515	4.82918	2.02605	255.237	1.0873	-74.4551	0.650389
573	TRUE	0.848444	311.436	311.439	0.0032	72.7961	71.0668	73.8872	2.82033	1.00168	-907.639	1.00951	-72.5397	0.654938
574	TRUE	0.568537	312.264	312.298	0.034	42.3022	39.8174	44.5572	4.73973	1.22832	-24.7342	1.1319	-69.7238	0.531355
575	TRUE	0.605913	313.284	313.291	0.0068	40.5025	39.9481	40.8635	0.915429	0.304802	-14.9559	1.06542	-69.2969	0.494992
576	TRUE	0.836662	313.965	313.978	0.0136	42.6428	42.2405	44.8677	2.62718	1.20113	-186.397	1.00123	-59.0823	0.759564
577	TRUE	0.985641	314.3	314.333	0.0324	60.8119	57.5794	69.2284	11.649	4.52573	313.068	1.13392	-78.484	0.447104
578	TRUE	0.757161	314.578	314.588	0.01	67.893	63.9508	69.6095	5.65872	1.85991	-432.448	1.21803	-74.9442	0.498358
579	TRUE	0.779268	314.966	314.975	0.0084	65.6136	64.7527	66.0653	1.31264	0.467921	173.887	1.01169	-67.494	0.489896
580	TRUE	0.810023	315.169	315.27	0.1008	52.225	50.852	76.5389	25.6869	7.95341	-256.496	1.00134	-62.7533	0.587046
581	TRUE	0.400512	315.591	315.638	0.0464	67.1777	60.0714	68.3112	8.23987	2.83054	49.2357	1.18414	-70.4842	0.488209
582	TRUE	0.837807	316.082	316.215	0.1328	64.0036	21.2979	80.4358	59.1379	12.8803	-166.528	7.73466	-81.1124	0.227698
583	TRUE	0.997377	316.403	316.405	0.002	78.8078	78.2155	79.7029	1.48735	0.52893	-695.328	1.01886	-71.6613	0.583179
584	TRUE	0.368424	316.883	316.89	0.0072	67.4178	66.412	67.4534	1.04145	0.393278	-142.39	1.01365	-77.2475	0.423571
585	TRUE	0.799351	317.231	317.241	0.01	68.7126	65.1667	69.2053	4.03862	1.785	-412.377	1.00305	-79.1834	0.530431
586	TRUE	0.802322	317.412	317.448	0.036	72.8222	65.4821	74.2357	8.75357	3.35845	-206.482	1.19783	-81.1341	0.402649
587	TRUE	0.287598	317.727	317.75	0.0224	71.1113	70.8696	71.4712	0.601633	0.246817	18.8336	1.00438	-78.9419	0.446876
588	TRUE	0.60756	318.082	318.085	0.0032	79.7275	78.9333	80.2915	1.35821	0.469454	-426.76	1.00316	-75.0311	0.603707
589	TRUE	0.576008	318.167	318.18	0.0128	95.0117	91.7695	97.2158	5.4463	2.35096	-421.774	1.01431	-79.5223	0.494213
590	TRUE	0.540259	318.241	318.243	0.002	92.4564	92.4296	92.7325	0.302814	0.114253	113.873	1.03232	-77.0099	0.493666
591	TRUE	0.466907	318.321	318.345	0.024	91.762	88.9028	94.3183	5.41551	2.11101	-135.552	1.08158	-78.8375	0.488333
592	TRUE	0.941342	318.426	318.429	0.0028	96.7404	96.1986	97.5494	1.35079	0.501198	507.165	1.01003	-74.5047	0.598446
593	TRUE	0.687563	318.509	318.517	0.0076	88.156	86.9681	88.8121	1.84404	0.610821	-230.415	1.05299	-81.5969	0.444001
594	TRUE	0.857632	318.598	318.599	0.0016	96.9391	96.8412	97.2152	0.374065	0.153618	233.791	1.01068	-70.4703	0.65509
595	TRUE	0.5937	318.704	318.706	0.002	84.5319	84.2692	86.3087	2.03954	0.782487	-923.075	1.10468	-74.9609	0.603812
596	TRUE	0.858431	318.795	318.797	0.002	82.8593	82.4096	83.3091	0.899537	0.320169	-425.594	1.00633	-73.9397	0.542366
597	TRUE	0.869881	318.869	318.871	0.0016	72.0272	71.7779	72.0985	0.320627	0.129065	-155.86	1.04572	-70.9383	0.717581
598	TRUE	0.258226	321.243	321.246	0.0024	89.4061	87.469	90.2745	2.80549	1.03423	-1168.95	1.02297	-78.3761	0.515518
599	TRUE	0.850522	321.927	321.949	0.0224	64.8887	58.8649	68.4412	9.57629	2.41237	-21.7759	1.58254	-70.7292	0.535315
600	TRUE	0.416633	322.226	322.264	0.038	65.6478	58.0152	71.0921	13.0769	3.99495	-269.092	1.06998	-70.1256	0.593888
601	TRUE	0.990501	322.346	322.35	0.0044	72.561	67.0136	72.8205	5.80685	2.69927	-1389.44	1.07526	-70.9862	0.580044
602	TRUE	0.881136	322.667	322.669	0.0016	79.773	79.0516	80.6725	1.62095	0.642088	1013.09	1.00178	-75.3409	0.534679
603	TRUE	0.970783	322.842	322.845	0.0036	109.163	107.063	109.891	2.82775	0.977741	-776.378	1.04892	-77.5642	0.502577
604	TRUE	0.774677	322.962	322.986	0.024	77.0104	63.0703	78.9309	15.8606	5.49928	-656.817	1.2573	-70.3816	0.65024
605	TRUE	0.744012	323.13	323.135	0.0044	66.84	66.2521	67.685	1.4329	0.566217	-368.821	1.01756	-71.7484	0.597783
606	TRUE	0.683833	323.205	323.257	0.052	69.0542	66.0024	70.5514	4.54905	1.68705	-61.2616	1.03047	-68.641	0.600184
607	TRUE	0.385148	323.354	323.394	0.0392	66.2594	61.0794	74.991	13.9116	5.03957	-440.945	1.08344	-68.503	0.59333
608	TRUE	0.816077	323.469	323.471	0.002	90.6156	89.8897	91.671	1.78126	0.631199	-830.195	1.01952	-76.9597	0.491741
609	TRUE	0.965674	323.652	323.656	0.0048	67.8249	64.5347	67.9424	3.4077	1.24265	-739.398	1.05695	-65.2508	0.71474
610	TRUE	0.762823	323.732	323.736	0.004	63.8158	63.4965	63.8451	0.348639	0.169169	89.113	1.0007	-70.5008	0.69754
611	TRUE	0.435731	323.897	323.898	0.0016	82.0018	81.6277	82.3759	0.74813	0.295724	467.581	1	-74.4618	0.58476
612	TRUE	0.564488	324.159	324.163	0.0048	74.5213	74.3877	74.7736	0.38594	0.157045	90.837	1.01233	-71.0811	0.661671
613	TRUE	0.41823	324.257	324.263	0.0064	71.4305	71.0961	71.4818	0.385708	0.1122	16.2731	1.02041	-68.8285	0.653478
614	TRUE	0.480719	324.872	324.876	0.004	63.2921	61.9349	66.0577	4.12285	1.74501	-1225.38	1.07189	-76.668	0.489336
615	TRUE	0.716468	325.151	325.174	0.0228	72.4174	70.7175	73.2784	2.56087	0.720771	63.2728	1.0472	-70.9395	0.6552
616	TRUE	0.589997	325.271	325.327	0.0556	66.2251	64.4004	69.9918	5.59131	1.65674	-71.0809	1.05287	-65.7943	0.645721
617	TRUE	0.375373	325.423	325.435	0.0116	69.1346	68.1117	71.3404	3.22874	1.05846	304.049	1.01976	-68.3358	0.715959
618	TRUE	0.437385	326.012	326.046	0.034	76.147	75.7601	77.7032	1.94306	0.721594	34.0069	1.03015	-75.8189	0.552948
619	TRUE	0.598721	326.153	326.167	0.0132	88.8759	82.8413	89.252	6.41072	2.33238	359.43	1.22453	-76.8561	0.548179
620	TRUE	0.75732	326.169	326.204	0.0344	76.374	68.9231	81.2727	12.3496	5.13224	-143.397	1.39332	-80.1431	0.500147
621	TRUE	0.526536	326.253	326.261	0.008	63.6185	60.8652	66.1051	5.23988	2.23598	-734.919	1.02367	-72.9801	0.607023
622	TRUE	0.924199	326.351	326.355	0.004	72.2761	71.9273	72.3058	0.378518	0.116421	-63.9297	1.01487	-72.127	0.557491
623	TRUE	0.985953	326.491	326.496	0.0052	66.6219	66.0058	67.8687	1.8629	0.605508	-353.561	1.01751	-69.1476	0.705392
624	TRUE	0.499669	326.58	326.596	0.0156	80.1058	79.5863	80.5016	0.915323	0.23924	-0.855511	1.01346	-68.4661	0.70716
625	TRUE	0.411422	326.674	326.675	0.0016	68.1078	68.0098	68.3839	0.374065	0.153618	-233.791	1.01068	-69.7468	0.708674
626	TRUE	0.899033	326.758	326.768	0.0104	70.6903	69.0979	70.749	1.65105	0.690062	152.829	1.01495	-70.4167	0.64465
627	TRUE	0.876104	326.944	326.959	0.0152	67.9766	67.947	68.2142	0.267189	0.0845777	-4.75385	1.00341	-66.718	0.635942
628	TRUE	0.418872	327.094	327.098	0.004	67.3765	66.3078	70.2117	3.90393	1.32153	-965.862	1.0329	-70.9385	0.661665
629	TRUE	0.931574	327.208	327.21	0.002	67.2369	66.9474	67.553	0.605629	0.218335	-290.727	1.00254	-73.1075	0.530225
630	TRUE	0.971164	327.296	327.303	0.0068	72.8164	70.6177	73.5165	2.89883	1.17762	-447.435	1.04357	-75.2398	0.609329
631	TRUE	0.556674	327.403	327.412	0.0096	72.1037	71.5842	75.2628	3.67863	1.31079	-457.947	1.06429	-76.5205	0.551412
632	TRUE	0.986782	327.5	327.502	0.0024	73.2134	73.0278	73.3618	0.333986	0.138851	-1.70145e-12	1.07756	-68.9926	0.707334
633	TRUE	0.471398	327.59	327.608	0.0184	78.6638	77.2509	79.5419	2.29102	0.90761	104.057	1.01801	-78.6771	0.483419
634	TRUE	0.545584	327.707	327.717	0.0096	95.3087	94.8083	98.0236	3.21527	1.53974	333.39	1.00086	-80.7937	0.468038
635	TRUE	0.813918	327.792	327.807	0.0152	70.4269	68.3735	85.5107	17.1372	5.90564	-1036.87	1.31663	-75.8453	0.535497
636	TRUE	0.737205	327.906	327.91	0.0048	68.6445	66.7421	68.9756	2.23348	0.981639	470.886	1.00769	-77.9662	0.508796
637	TRUE	0.995105	328.119	328.122	0.0028	84.5341	83.9404	85.1279	1.18751	0.402234	409.973	1.00177	-72.3856	0.656736
638	TRUE	0.374898	328.198	328.212	0.0136	77.2229	74.4175	77.2308	2.81329	0.991808	-218.996	1.00656	-76.8933	0.502099
639	TRUE	0.862791	328.738	328.748	0.01	76.1229	75.053	79.276	4.22304	1.87316	-406.774	1.0118	-71.0134	0.697816
640	TRUE	0.862658	328.831	328.833	0.002	77.3539	76.4187	78.6186	2.19986	0.835751	1112.02	1.00433	-71.6609	0.726887
641	TRUE	0.860641	328.977	329.009	0.0316	74.8544	72.0065	79.7746	7.76805	2.37138	133.934	1.08709	-72.8768	0.64601
642	TRUE	0.746198	330.319	330.364	0.0448	99.2441	89.1503	111.104	21.954	6.22668	-25.0942	5.46391	-91.5982	0.215309
643	TRUE	0.831374	330.47	330.477	0.0068	69.5773	66.5715	71.0659	4.49443	1.73443	-670.656	1.01921	-63.1865	0.716522
644	TRUE	0.638451	330.791	330.813	0.0216	69.0556	68.8928	70.3739	1.48104	0.71208	66.6392	1.00106	-66.0442	0.62861
645	TRUE	0.66462	330.939	330.975	0.0356	67.8968	67.7669	68.5356	0.768751	0.375054	-19.4189	1.00056	-72.6343	0.630411
646	TRUE	0.973319	331.07	331.138	0.0676	64.9589	63.9831	77.4134	13.4302	6.55332	-220.848	1.03819	-71.0882	0.590326
647	TRUE	0.854262	331.296	331.308	0.0116	74.667	68.7925	75.5839	6.79139	2.82238	-581.055	1.00028	-65.6479	0.647252
648	TRUE	0.52988	331.459	331.461	0.002	65.6131	65.1499	66.1029	0.952975	0.366077	488.574	1.00178	-67.4267	0.677554
649	TRUE	0.735595	331.553	331.574	0.0208	66.2013	58.3555	69.1377	10.7823	3.28504	-550.51	1.04856	-64.6753	0.711672
650	TRUE	0.662017	331.751	331.755	0.004	64.9906	64.5527	65.7921	1.23946	0.419039	-311.552	1.00816	-65.2269	0.667624
651	TRUE	0.424095	331.872	331.875	0.0028	68.8585	68.8585	68.8585	1.42109e-14	3.14914e-15	6.94528e-14	1	-67.5818	0.716738
652	TRUE	0.851032	331.949	331.96	0.0108	71.5479	71.42	71.8257	0.405698	0.150283	12.399	1.00804	-70.5823	0.647633
653	TRUE	0.552226	332.037	332.041	0.0036	67.5085	67.5085	67.5085	0	5.0243e-15	1.532e-12	1	-69.4581	0.541092
654	TRUE	0.654195	332.111	332.123	0.012	68.9243	67.1855	71.6244	4.43884	1.55418	346.993	1.01351	-65.8828	0.713718
655	TRUE	0.972905	332.516	332.671	0.155	67.2303	64.2583	74.3773	10.119	4.20552	20.3229	6.46057	-73.257	0.489078
656	TRUE	0.986974	332.198	332.209	0.0112	80.6253	79.2045	80.8595	1.65496	0.53422	128.435	1.03214	-70.7423	0.651571
657	TRUE	0.511766	332.393	332.396	0.0032	76.2171	75.8905	76.5733	0.682817	0.227242	207.195	1.00068	-73.1882	0.592463
658	TRUE	0.716671	332.738	332.743	0.0052	91.6177	89.1431	94.3568	5.21368	2.605	1066.77	1.01172	-76.6721	0.442799
659	TRUE	0.797024	332.954	332.959	0.0056	75.8689	75.6795	76.0575	0.377957	0.145578	-46.7228	1.0083	-67.5341	0.638498
660	TRUE	0.479286	333.205	333.212	0.0072	73.4118	72.6312	73.8436	1.21231	0.391259	-146.467	1.02332	-68.1757	0.709677
661	TRUE	0.961386	333.325	333.34	0.0152	67.5529	64.5054	72.1933	7.68788	2.59091	-506.335	1.03321	-68.8442	0.720555
662	TRUE	0.660461	333.459	333.466	0.0072	77.6781	77.3957	78.0047	0.609009	0.197139	-1.97631	1.03544	-78.4638	0.50441
663	TRUE	0.813375	333.62	333.633	0.0128	81.6046	77.0476	87.0357	9.98811	3.07578	664.546	1.04815	-77.6929	0.585189
664	TRUE	0.435242	333.711	333.714	0.0028	83.1651	82.1037	83.692	1.58829	0.573282	574.315	1.01867	-74.749	0.594821
665	TRUE	0.450994	333.8	333.806	0.006	72.5825	72.3002	72.7126	0.412343	0.153629	36.1773	1.01774	-64.5924	0.76225
666	TRUE	0.892034	333.972	333.976	0.004	73.6258	72.5496	74.9246	2.37501	0.815463	-611.971	1.01189	-65.9535	0.792343
667	TRUE	0.507868	334.051	334.063	0.0124	84.4824	80.7289	84.8023	4.07336	1.56605	305.057	1.10655	-77.7131	0.517652
668	TRUE	0.628871	334.13	334.152	0.022	80.2347	65.7414	80.9018	15.1604	7.09926	-684.521	1.06227	-77.7695	0.503948
669	TRUE	0.553642	334.237	334.238	0.0016	69.9743	69.4488	70.3216	0.872818	0.347517	-545.511	1.00577	-69.3678	0.723783
670	TRUE	0.444964	334.318	334.321	0.0028	75.4077	73.9233	76.7585	2.83517	0.999471	1019.63	1.00051	-79.2678	0.562428
671	TRUE	0.997643	334.406	334.411	0.0052	68.5859	67.4133	69.4098	1.9965	0.655906	389.855	1.00726	-68.2797	0.735158
672	TRUE	0.720995	334.606	334.634	0.0288	61.3152	61.0333	77.9254	16.8921	5.88869	-600.456	1.00614	-76.3633	0.43248
673	TRUE	0.542776	334.757	334.759	0.0024	91.0526	88.4475	91.676	3.22854	1.22725	-1335.95	1.073	-84.1593	0.399893
674	TRUE	0.964519	334.857	334.868	0.0116	75.2908	71.4355	78.1082	6.67267	3.15044	-563.328	1.01244	-73.115	0.642519
675	TRUE	0.812572	334.965	334.987	0.0216	78.2881	73.4525	78.9595	5.50706	2.42998	260.942	1.04262	-79.4834	0.440474
676	TRUE	0.437347	335.102	335.14	0.0376	67.6819	67.173	71.1561	3.98311	1.50431	-52.6258	1.04716	-75.0559	0.482749
677	TRUE	0.693047	335.427	335.429	0.0016	69.5796	68.4752	69.9715	1.49626	0.614471	-935.162	1.03875	-72.4752	0.621026
678	TRUE	0.45139	335.55	335.556	0.0056	69.3115	65.7638	72.6662	6.90239	1.7877	-969.82	1.06948	-72.7161	0.68403
679	TRUE	0.424202	335.628	335.686	0.0584	90.8977	67.4151	92.7656	25.3504	13.0533	-411.383	1.05322	-71.9921	0.574556
680	TRUE	0.981215	335.833	335.852	0.0188	69.4021	66.8482	69.8711	3.02294	1.14962	143.833	1.01948	-60.7255	0.867422
681	TRUE	0.42189	336.063	336.067	0.0036	66.824	65.9556	69.0876	3.13205	1.07438	-860.043	1.03328	-59.0403	0.797086
682	TRUE	0.8425	336.261	336.275	0.0144	65.4971	60.1331	68.7182	8.58508	2.85555	-589.936	1.02075	-60.6821	0.768507
683	TRUE	0.44183	336.414	336.416	0.002	66.8358	65.9363	68.0649	2.12861	0.774593	-1028.04	1.00645	-55.9948	0.866588
684	TRUE	0.963438	336.622	336.626	0.0048	68.2044	65.4583	70.238	4.77972	1.87279	-1180.07	1.06601	-62.4427	0.782243
685	TRUE	0.694607	336.786	336.796	0.0108	43.6393	43.032	68.8741	25.8422	12.4648	2484.55	1.03936	-60.712	0.590719
686	TRUE	0.955396	336.975	336.979	0.0044	68.6159	67.3434	72.3252	4.98172	1.9814	-1137.62	1.00023	-63.7054	0.630154
687	TRUE	0.613498	337.105	337.108	0.0028	78.4941	76.9132	80.4757	3.56252	1.20944	-1229.92	1.0036	-61.7589	0.718939
688	TRUE	0.620496	337.292	337.3	0.0084	67.1489	64.9121	68.4615	3.54942	1.40833	-391.246	1.01243	-67.4945	0.654774
689	TRUE	0.6406	337.398	337.402	0.0044	47.4693	45.9232	48.1181	2.19492	0.842108	-472.426	1.01108	-75.0144	0.40066
690	TRUE	0.770644	337.479	337.496	0.0168	77.7855	73.3801	78.4938	5.1137	1.89622	321.453	1.12931	-66.9093	0.657487
691	TRUE	0.809332	338.771	338.839	0.0688	43.3558	27.1315	58.5559	31.4244	6.64154	6.61676	8.97953	-96.6394	0.165187
692	TRUE	0.624774	346.266	346.355	0.0896	56.8934	25.1573	115.156	89.9982	22.8547	317.008	24.4365	-92.9844	0.18304
693	TRUE	0.683819	350.457	350.495	0.0384	80.363	68.5176	91.5849	23.0673	5.45091	156.959	6.21671	-90.4142	0.178231
694	TRUE	0.730366	352.151	352.159	0.008	70.4861	70.2932	70.6939	0.400784	0.147428	24.2898	1.01628	-68.8948	0.657563
695	TRUE	0.775446	352.276	352.286	0.0104	68.2209	66.3411	72.1895	5.84846	2.19667	-478.086	1.4783	-71.0643	0.592227
696	TRUE	0.403048	352.462	352.464	0.0016	79.1086	78.4317	79.4292	0.997506	0.403004	-623.441	1.0194	-73.7431	0.605005
697	TRUE	0.661214	352.552	352.555	0.0028	82.2949	79.0886	82.9629	3.87424	1.35501	-1267.03	1.0662	-72.7849	0.657278
698	TRUE	0.627009	352.662	352.694	0.032	68.2691	67.4982	68.8557	1.3575	0.592966	35.3933	1.00308	-66.3747	0.629828
699	TRUE	0.828702	361.45	361.452	0.002	74.6021	74.2726	74.9317	0.659067	0.266714	353.708	1.00734	-61.0946	0.65778
700	TRUE	0.388528	362.224	362.23	0.0064	83.6951	82.7692	84.2431	1.4739	0.531226	-35.201	1.26202	-77.4389	0.600844
701	TRUE	0.582226	363.041	363.079	0.0384	46.8863	34.8034	58.1825	23.3791	4.84515	-3.18478	7.71096	-96.6873	0.169504
702	TRUE	0.848246	367.93	367.935	0.0052	87.6016	82.614	90.5184	7.90435	2.72872	-1606.48	1.02155	-73.3552	0.666318
703	TRUE	0.606641	368.057	368.059	0.0016	64.7111	64.4172	65.5394	1.12219	0.460853	-701.372	1.03705	-70.0932	0.644583
704	TRUE	0.906141	368.244	368.287	0.0428	67.0044	65.8106	69.4473	3.63674	0.957761	19.0155	1.08144	-65.9975	0.632142
705	TRUE	0.711717	368.386	368.389	0.0032	67.5474	66.5826	70.0115	3.42893	1.27885	-1114.83	1.11961	-76.6532	0.599996
706	TRUE	0.643749	385.285	385.287	0.0024	66.3526	63.7475	69.2917	5.54418	1.99734	-2310.07	1.00022	-64.3155	0.757995
707	TRUE	0.50585	385.55	385.553	0.0024	69.0393	68.9428	69.5737	0.630863	0.237269	-250.49	1.03271	-62.4489	0.653802
708	TRUE	0.894952	385.707	385.726	0.0188	68.0349	66.3525	81.8229	15.4704	5.84276	-790.917	1.00595	-73.7641	0.696233
709	TRUE	0.65782	385.797	385.834	0.0372	66.6656	60.4652	69.0519	8.5867	2.36834	-167.615	1.10688	-66.1063	0.710212
710	TRUE	0.82602	385.998	386.01	0.0124	68.2651	67.4213	69.0554	1.6341	0.526895	-46.7264	1.05946	-55.7635	0.797764
711	TRUE	0.662648	386.242	386.322	0.0792	71.9785	37.7476	73.9513	36.2037	17.7082	-475.694	1.04015	-67.2141	0.506033
712	TRUE	0.85225	386.822	386.86	0.038	65.2346	56.6964	66.49	9.79357	3.76524	-237.613	1.02398	-61.8785	0.657229
713	TRUE	0.901131	386.947	387.053	0.1056	67.3458	63.0371	67.6348	4.59768	2.09885	-39.9824	1.00235	-61.7776	0.702408
714	TRUE	0.443703	387.199	387.201	0.0016	56.2373	55.5604	56.558	0.997506	0.403004	-623.441	1.0194	-66.5001	0.702165
715	TRUE	0.401401	387.272	387.279	0.0072	80.5002	79.8571	81.5513	1.6942	0.579265	-196.937	1.00938	-71.8732	0.645477
716	TRUE	0.946881	392.198	392.2	0.0016	57.0701	56.42	57.5422	1.12219	0.445538	-701.372	1.00392	-68.7396	0.644686
717	TRUE	0.825173	392.272	392.277	0.0048	53.9492	53.6078	53.9789	0.371096	0.137307	75.8504	1.0076	-72.227	0.610365
718	TRUE	0.929817	392.481	392.483	0.0016	57.502	56.4689	62.9883	6.51942	2.63663	-3428.93	1.37096	-74.1426	0.560723
719	TRUE	0.794355	392.63	392.635	0.0052	63.8776	62.2966	67.6625	5.36587	1.85963	-1010.61	1.00288	-70.4529	0.586313
720	TRUE	0.805305	392.768	392.778	0.01	71.3331	70.3936	71.7915	1.39796	0.348681	38.5661	1.09204	-74.9173	0.483749
721	TRUE	0.556419	392.847	392.85	0.0032	39.4816	39.3554	39.7191	0.363674	0.148289	-128.337	1.009	-60.9909	0.589151
722	TRUE	0.763501	393.273	393.291	0.018	60.1853	59.1916	69.3392	10.1476	4.03826	536.216	1.10237	-74.309	0.593584
723	TRUE	0.920654	393.405	393.484	0.0788	71.6533	67.969	79.8861	11.9171	4.25044	-94.5821	1.0976	-74.618	0.537433
724	TRUE	0.825218	393.578	393.579	0.0016	79.8544	79.4893	81.1102	1.62095	0.673737	-1013.09	1.05317	-78.7702	0.544713
725	TRUE	0.512594	393.678	393.683	0.0056	71.7903	70.0996	72.8611	2.76151	1.0196	-509.552	1.0081	-78.274	0.545482
726	TRUE	0.592057	394.004	394.01	0.0056	82.8327	79.7781	84.3913	4.61318	1.67118	-907.678	1.03345	-78.691	0.540116
727	TRUE	0.63942	394.13	394.204	0.0744	68.2906	64.707	76.7293	12.0223	4.69566	-123.424	1.06783	-66.0016	0.646315
728	TRUE	0.965281	394.365	394.376	0.0104	66.7201	65.6365	72.0193	6.38285	2.10239	-540.445	1.2901	-56.3133	0.80089
729	TRUE	0.611201	394.848	394.858	0.0096	69.7303	69.4331	70.258	0.824961	0.303918	-67.7839	1.01845	-74.5331	0.532342
730	TRUE	0.331419	395.052	395.054	0.002	73.1435	72.8273	73.7625	0.935162	0.356582	-467.581	1.01392	-74.3641	0.571884
731	TRUE	0.617599	395.18	395.221	0.0412	66.8618	65.3887	69.6237	4.23503	1.78586	-102.314	1.00254	-61.5815	0.627305
732	TRUE	0.779886	395.361	395.447	0.0864	69.5677	63.9287	71.5281	7.59946	2.09952	-36.4938	1.07908	-72.21	0.533948
733	TRUE	0.975206	396.289	396.313	0.0248	42.801	41.4484	43.4597	2.01134	0.537894	-40.9022	1.04297	-60.0857	0.654078
734	TRUE	0.300566	396.687	396.695	0.008	65.2094	64.2283	66.6156	2.3873	0.837864	-201.011	1.18173	-75.8522	0.493093
735	TRUE	0.997155	396.877	396.962	0.0856	65.9185	40.9402	67.65	26.7098	12.3137	322.626	1.05366	-69.539	0.598207
736	TRUE	0.85576	397.198	397.201	0.0028	40.3129	40.0754	40.3425	0.267189	0.0891293	-67.1507	1.01361	-67.8877	0.432747
737	TRUE	0.960589	397.415	397.447	0.0324	70.02	68.7696	76.8047	8.03511	2.60626	-226.156	1.02181	-67.94	0.533396
738	TRUE	0.718913	397.675	397.809	0.1344	58.2887	25.5135	79.0256	53.5121	11.4835	126.595	6.01563	-85.0743	0.223499
739	TRUE	0.906303	397.838	397.842	0.004	68.948	66.5116	69.7357	3.22412	1.34783	810.517	1.00258	-73.2532	0.647738
740	TRUE	0.68675	397.916	397.934	0.0184	60.6881	58.5702	64.8474	6.27727	2.61918	-272.632	1.10658	-79.7151	0.488377
741	TRUE	0.690274	398.401	398.405	0.004	70.8456	70.8227	71.1844	0.361727	0.118392	-63.6478	1.01271	-69.4834	0.638463
742	TRUE	0.840411	399.046	399.048	0.0028	68.3417	68.0189	68.4122	0.393362	0.136623	111.329	1.02237	-66.3811	0.478768
743	TRUE	0.53635	399.344	399.368	0.0244	80.3497	80.1271	81.6133	1.48624	0.494575	-49.0065	1.00917	-77.0729	0.534024
744	TRUE	0.304174	399.477	399.482	0.0048	58.0181	56.5856	61.8654	5.2798	2.1726	-1122.15	1.00126	-74.0001	0.545757
745	TRUE	0.999944	399.604	399.606	0.0024	71.6993	71.1649	72.4341	1.26915	0.45884	-528.812	1.0035	-64.7371	0.818024
746	TRUE	0.848179	400.029	400.053	0.024	42.0392	40.8376	42.5954	1.75782	0.57217	-54.0417	1.01644	-59.6264	0.632241
747	TRUE	0.525223	400.777	400.781	0.0032	71.0923	70.9662	71.3298	0.363674	0.148289	-128.337	1.009	-66.1156	0.65412
748	TRUE	0.85085	401.057	401.086	0.0296	95.3672	87.878	97.5914	9.71344	4.12866	288.142	1.09212	-79.0384	0.500748
749	TRUE	0.640142	401.46	401.501	0.0412	65.8144	39.9988	66.1763	26.1774	12.5032	636.666	1.0184	-76.8157	0.423073
750	TRUE	0.955077	401.587	401.704	0.1168	48.8184	23.762	95.7695	72.0075	17.7069	-10.1867	14.2125	-88.7455	0.208616
751	TRUE	0.468978	401.78	401.784	0.004	71.8425	69.4708	72.3769	2.90613	0.985081	-672.879	1.06881	-72.7605	0.67209
752	TRUE	0.777333	401.9	401.904	0.004	68.7026	67.6487	69.3559	1.70721	0.672786	-475.016	1.01799	-72.7129	0.576571
753	TRUE	0.977242	401.997	402	0.0032	44.0461	43.6973	44.432	0.73477	0.22199	29.3784	1.13758	-75.1286	0.543912
754	TRUE	0.77918	402.074	402.086	0.0128	67.7813	67.3434	68.0188	0.675395	0.22025	22.1331	1.01401	-64.8509	0.635648
755	TRUE	0.717959	402.163	402.18	0.0168	80.0869	69.9115	89.0155	19.104	5.70128	-783.779	3.13113	-64.9367	0.654127
756	TRUE	0.806339	405.113	405.118	0.0052	72.2145	71.6812	73.2923	1.61104	0.541735	155.321	1.20809	-69.1538	0.659355
757	TRUE	0.498252	422.141	422.143	0.0016	79.3153	77.8191	80.8116	2.99252	1.1829	1870.32	1	-80.2375	0.551386
758	TRUE	0.671784	433.176	433.187	0.0108	82.0375	79.8361	83.5448	3.70873	1.21544	-291.401	1.02035	-70.2448	0.589033
759	TRUE	0.550174	433.337	433.352	0.0156	68.1338	66.1556	68.6676	2.51196	0.471662	41.2443	1.05291	-62.9004	0.650001
760	TRUE	0.705068	433.5	433.503	0.0028	68.5065	68.0265	69.0475	1.02106	0.393483	-341.612	1.02664	-68.973	0.580327
761	TRUE	0.783923	433.615	433.627	0.012	86.9644	86.9621	87.8984	0.936323	0.418216	81.4054	1.00055	-77.3665	0.516559
762	TRUE	0.936062	433.697	433.71	0.0132	62.5197	58.5267	63.4934	4.96667	1.88808	-391.225	1.13714	-70.611	0.590934
763	TRUE	0.596269	433.798	433.8	0.0016	72.908	72.2133	73.9589	1.74564	0.695034	-1091.02	1.00602	-77.1579	0.607924
764	TRUE	0.632059	433.861	433.869	0.0088	74.2224	74.191	76.0779	1.88685	0.600834	124.905	1.09329	-75.0861	0.554927
765	TRUE	0.833497	433.95	433.953	0.0024	80.9624	80.9624	80.9624	0	3.62597e-15	-1.55794e-12	1	-76.4586	0.572261
766	TRUE	0.655139	435.057	435.093	0.0364	71.9917	69.0984	74.8152	5.71682	2.05688	-144.86	1.02298	-75.3565	0.490164
767	TRUE	0.68553	452.557	452.568	0.0108	55.6845	53.7039	60.1044	6.40045	2.82555	-529.564	1.08227	-68.3147	0.714809
768	TRUE	0.70811	452.682	452.715	0.0328	62.2797	55.4138	67.9542	12.5404	3.57462	146.38	1.61478	-66.3801	0.705501
769	TRUE	0.726116	452.786	452.787	0.0016	66.9482	65.9507	67.2332	1.28251	0.516259	623.441	1.32433	-65.5978	0.69338
770	TRUE	0.970319	453.197	453.239	0.0424	63.0672	62.5321	66.292	3.75991	1.38092	-65.3175	1.04012	-62.1016	0.717423
771	TRUE	0.399202	453.575	453.577	0.0024	67.4026	66.5417	67.6698	1.12813	0.400509	-333.986	1.21612	-78.9707	0.445865
772	TRUE	0.371204	453.641	453.655	0.0136	40.8992	40.214	42.1233	1.90929	0.497748	-44.081	1.19632	-62.6077	0.645115
773	TRUE	0.74894	454.652	454.7	0.048	70.3941	61.2445	85.3032	24.0586	10.3778	-32.739	1.55834	-79.021	0.413335
774	TRUE	0.563071	455.627	455.666	0.0392	65.6528	64.9399	66.2465	1.30655	0.412221	18.0804	1.01774	-69.5095	0.585903
775	TRUE	0.54133	456.526	456.542	0.016	62.8375	61.4821	64.3646	2.88252	1.13672	134.915	1.04363	-81.0683	0.522508
776	TRUE	0.486927	456.596	456.598	0.002	64.8782	64.4863	66.0895	1.60314	0.613334	707.415	1.24555	-76.8907	0.505994
777	TRUE	0.668893	456.927	456.933	0.0056	67.217	65.9362	67.9245	1.98839	0.900122	-319.924	1.0374	-72.8573	0.524215
778	TRUE	0.685184	457.02	457.023	0.0024	66.716	66.6607	67.0293	0.368537	0.165215	-157.023	1.00351	-74.5247	0.483872
779	TRUE	0.406267	457.175	457.178	0.0028	65.0588	64.1236	65.3037	1.18009	0.439995	-413.507	1.0778	-70.8645	0.648275
780	TRUE	0.771183	457.238	457.342	0.104	64.5678	51.0302	74.2015	23.1712	3.96492	3.78739	2.85848	-89.4052	0.255326
781	TRUE	0.762213	457.523	457.557	0.0336	66.5993	63.3764	68.8407	5.46429	1.78008	-154.684	1.03028	-71.6199	0.490117
782	TRUE	0.651485	457.687	457.689	0.0028	82.1197	82.1197	82.1197	1.42109e-14	6.29829e-15	-3.20212e-12	1	-72.8546	0.531372
783	TRUE	0.711283	457.777	457.817	0.0404	85.3677	83.9934	97.7023	13.7089	4.71745	-283.506	1.18777	-73.6975	0.591171
784	TRUE	0.926537	457.849	457.852	0.0032	66.1801	65.3785	66.6254	1.24688	0.434174	-389.651	1.01369	-63.1994	0.795841
785	TRUE	0.8224	458.091	458.096	0.0048	66.1801	63.5824	67.2355	3.65309	1.32702	-806.366	1.10855	-71.3434	0.647327
786	TRUE	0.582597	458.287	458.289	0.0024	39.6152	39.1476	40.6172	1.46954	0.54063	-612.309	1.0207	-58.856	0.772661
787	TRUE	0.302242	458.694	458.719	0.0256	50.709	40.5201	66.4632	25.9431	12.1266	1044.04	1.5075	-59.2351	0.694322
788	TRUE	0.986964	458.896	458.905	0.0088	66.3333	64.7	68.0851	3.38516	1.11116	-321.958	1.05879	-73.7448	0.536948
789	TRUE	0.410114	459.081	459.093	0.0112	68.3308	67.4413	70.0402	2.59889	0.790762	-212.973	1.01081	-72.3816	0.644615
790	TRUE	0.58686	459.213	459.217	0.004	73.2617	73.2122	74.1273	0.915025	0.439003	-227.151	1.01864	-67.0518	0.696887
791	TRUE	0.613317	459.369	459.384	0.0144	72.1393	68.51	72.4362	3.92614	1.35041	-288.575	1.02421	-61.179	0.706554
792	TRUE	0.968741	459.485	459.57	0.0844	71.1423	70.3626	97.3059	26.9433	10.256	-276.169	1.17829	-71.6091	0.539215
793	TRUE	0.811343	459.77	459.806	0.0356	67.1243	59.6146	70.3159	10.7013	4.40902	-234.507	1.081	-80.9058	0.439054
794	TRUE	0.974448	460.101	460.198	0.0964	65.5789	62.0955	82.5962	20.5007	5.77888	-74.4234	1.12754	-69.1028	0.598399
795	TRUE	0.319533	460.391	460.422	0.0308	41.8045	41.3887	65.7453	24.3567	7.7842	819.585	1.20232	-53.4207	0.65374
796	TRUE	0.720883	460.654	460.659	0.0044	66.2683	64.1611	66.8523	2.69129	1.05859	-601.637	1.00129	-73.7255	0.588815
797	TRUE	0.972273	460.79	460.848	0.0576	70.1618	65.8231	73.7466	7.92357	2.75507	-120.262	1.01172	-68.6898	0.59318
798	TRUE	0.727357	460.972	460.978	0.0052	78.0018	74.8469	78.6163	3.76934	1.46662	-735.118	1.03041	-80.5859	0.497202
799	TRUE	0.804785	461.221	461.316	0.0956	75.7639	64.4006	76.459	12.0584	5.81957	-122.926	1.00086	-66.8297	0.648682
800	TRUE	0.713711	461.412	461.421	0.0092	73.5436	72.1631	74.2926	2.12954	0.587157	-154.993	1.08007	-64.0835	0.796519
801	TRUE	0.66475	493.908	493.937	0.0292	66.9203	65.0499	68.9381	3.88819	1.17855	26.9599	1.11303	-70.4776	0.537457
802	TRUE	0.747804	494.056	494.064	0.008	72.6736	68.3115	73.297	4.98548	1.37079	-629.654	1.03121	-70.1125	0.712913
803	TRUE	0.520671	494.177	494.205	0.0288	67.5138	64.8024	78.5687	13.7662	6.24506	-513.089	1.01316	-71.1387	0.535454
804	TRUE	0.517655	494.293	494.298	0.0052	71.5303	71.0973	73.2962	2.19895	0.932398	446.924	1.00849	-65.8652	0.768867
805	TRUE	0.732803	534.291	534.317	0.026	64.71	54.6218	66.0632	11.4414	4.56305	439.987	1.01982	-79.3483	0.4988
806	TRUE	0.586434	535.36	535.364	0.0044	64.1714	64.1463	64.506	0.359672	0.122865	54.2689	1.01159	-71.85	0.590103
807	TRUE	0.516226	535.474	535.539	0.0648	65.8492	55.292	65.9262	10.6342	5.55838	-170.097	1.02189	-77.305	0.520849
808	TRUE	0.484864	535.692	535.713	0.0212	88.7855	80.3242	90.4909	10.1667	4.3713	438.684	1.1139	-81.2231	0.445707
809	TRUE	0.64371	546.11	546.122	0.0112	75.9257	71.2069	77.9024	6.69549	2.58241	-535.231	1.01455	-78.73	0.557785
810	TRUE	0.706441	546.269	546.276	0.0064	66.244	65.9147	67.1168	1.20215	0.414836	71.2209	1.16838	-77.2942	0.450421
811	TRUE	0.744128	546.433	546.483	0.0492	67.1227	63.5985	71.2176	7.61908	2.85248	-179.822	1.08841	-73.5828	0.447609
812	TRUE	0.509721	547.145	547.24	0.0952	70.8488	65.4641	74.0322	8.56818	2.64428	-56.2465	1.01324	-73.8922	0.480648
813	TRUE	0.889665	547.526	547.539	0.0124	67.3159	66.2924	68.3058	2.01342	0.572936	-50.1211	1.29185	-69.0516	0.714185
814	TRUE	0.419524	547.668	547.672	0.004	67.354	67.2055	67.584	0.378518	0.15678	-106.943	1.01449	-66.8044	0.545469
815	TRUE	0.956568	547.792	547.859	0.0668	62.8882	61.4333	68.8925	7.45919	2.11731	-85.622	1.02423	-74.204	0.484869
816	TRUE	0.699199	547.972	547.98	0.0076	70.8679	70.3973	72.4204	2.02307	0.757017	251.828	1.05415	-76.5637	0.444357
817	TRUE	0.573928	548.256	548.281	0.0252	67.1072	66.7732	67.5694	0.796193	0.227601	-9.15091	1.0092	-62.1364	0.708712
818	TRUE	0.65907	548.359	548.375	0.016	68.7224	67.0833	71.9146	4.83133	1.67287	-138.908	1.25917	-70.8643	0.665134
819	TRUE	0.880518	548.466	548.475	0.0092	69.2961	66.2827	71.5895	5.30678	1.56965	-526.699	1.02257	-68.4553	0.7285
820	TRUE	0.657792	548.567	548.569	0.0024	65.9461	65.8793	66.1613	0.282033	0.100127	83.4966	1.01988	-74.7692	0.584591
821	TRUE	0.685767	549.028	549.047	0.0188	62.0837	61.8522	68.1134	6.26123	3.32615	333.494	1.00007	-71.9068	0.47675
822	TRUE	0.313478	549.12	549.131	0.0112	65.0099	64.5857	65.6212	1.0355	0.312292	78.9918	1.00609	-79.3958	0.410596
823	TRUE	0.95391	549.213	549.215	0.0028	81.235	80.3666	82.1033	1.73673	0.652309	662.672	1.00869	-77.423	0.553331
824	TRUE	0.687041	549.407	549.409	0.0016	72.542	71.6158	73.112	1.49626	0.597287	935.162	1.00886	-75.5859	0.655634
825	TRUE	0.933463	549.512	549.522	0.01	77.5346	76.3816	80.5341	4.1525	1.80247	441.281	1.07698	-74.4812	0.6213
826	TRUE	0.467768	549.846	549.859	0.0132	69.4174	69.1477	69.6103	0.462603	0.117278	-4.20967	1.00992	-73.8452	0.608303
827	TRUE	0.774693	550.208	550.243	0.0352	67.9152	66.9567	79.7382	12.7815	4.01008	-341.537	1.11533	-67.9578	0.715109
828	TRUE	0.807114	550.343	550.358	0.0152	81.1671	79.703	82.3712	2.6682	0.964965	-109.971	1.09861	-68.5949	0.766781
829	TRUE	0.625454	550.457	550.465	0.008	68.1184	67.8937	71.9516	4.05783	1.94182	514.163	1.01149	-79.4548	0.491502
830	TRUE	0.784453	550.504	550.545	0.0412	80.7158	80.0806	81.792	1.71136	0.504437	4.97488	1.0389	-68.5884	0.640899
831	TRUE	0.624819	550.746	550.748	0.002	62.1558	61.853	62.2538	0.400784	0.153333	-176.854	1.03234	-68.4616	0.632156
832	TRUE	0.525184	550.961	550.986	0.0256	66.859	66.8559	68.7878	1.93194	0.75289	80.0839	1.00115	-69.108	0.638206
833	TRUE	0.345325	551.059	551.074	0.0152	63.85	63.6078	69.0228	5.41498	2.33724	385.684	1.01325	-79.6803	0.495839
834	TRUE	0.416972	551.171	551.179	0.0076	70.9043	69.8195	71.3052	1.4857	0.582592	187.873	1.02338	-69.717	0.700695
835	TRUE	0.913121	551.843	551.853	0.0108	70.1957	68.5047	72.2137	3.70904	0.978049	154.798	1.20105	-70.1387	0.652244
836	TRUE	0.738039	552.322	552.351	0.0288	80.7904	78.9291	81.7369	2.80777	0.873549	71.938	1.03849	-73.9906	0.494244
837	TRUE	0.461493	552.635	552.638	0.0036	60.2333	58.593	62.9646	4.37151	1.75389	-1412.64	1.06502	-62.9077	0.735281
838	TRUE	0.520647	552.811	552.816	0.0044	69.7301	65.8344	70.6257	4.7913	1.68006	-803.105	1.16027	-66.5429	0.650453
839	TRUE	0.725858	552.96	553.035	0.0748	70.9878	69.4699	72.3058	2.83589	0.698503	33.5994	1.01862	-67.4193	0.654573
840	TRUE	0.849226	553.234	553.244	0.0104	70.8755	66.1178	73.3924	7.27466	2.69835	-674.354	1.11247	-70.7998	0.542707
841	TRUE	0.57191	553.499	553.534	0.0348	64.5227	61.9328	68.684	6.75121	2.46109	-190.474	1.00267	-70.348	0.582123
842	TRUE	0.555908	553.673	553.675	0.0024	69.4539	68.9195	70.9234	2.00392	0.747222	834.966	1.03868	-83.3918	0.416446
843	TRUE	0.796937	553.761	553.765	0.0044	63.2484	62.3207	66.7961	4.47542	1.44224	-936.174	1.07389	-65.3857	0.673792
844	TRUE	0.886505	553.882	553.948	0.066	70.4626	70.2614	80.37	10.1085	5.09994	151.389	1.00573	-74.728	0.528175
845	TRUE	0.641248	554.105	554.159	0.054	65.5167	60.6132	66.973	6.35975	2.29312	-107.827	1.0065	-78.2371	0.447669
846	TRUE	0.545332	554.316	554.351	0.0352	63.0437	61.2947	71.8634	10.5686	4.17688	-225.833	1.12332	-76.9962	0.448849
847	TRUE	0.29149	554.456	554.509	0.0528	84.9827	75.5717	93.9335	18.3618	3.69384	65.8773	2.75663	-92.9575	0.219328
848	TRUE	0.560715	554.768	554.778	0.01	73.078	67.5762	81.1954	13.6192	5.40426	-1579.14	1.13037	-70.5166	0.662049
849	TRUE	0.963825	554.849	554.857	0.008	72.1087	68.4212	73.7435	5.32226	1.85146	-614.558	1.02039	-63.6781	0.792462
850	TRUE	0.677452	554.933	554.942	0.0092	84.8851	84.1199	86.4576	2.33766	0.66908	116.84	1.15989	-72.9977	0.648598
851	TRUE	0.380511	555.419	555.425	0.0056	75.7698	72.7025	76.1038	3.40126	1.27499	610.501	1.05423	-80.6642	0.399756
852	TRUE	0.498124	556.217	556.22	0.0032	65.5582	64.9274	66.9832	2.05587	0.690847	-613.855	1.02384	-74.0933	0.544048
853	TRUE	0.649807	556.383	556.419	0.036	75.479	69.9241	76.3376	6.4135	2.62441	161.905	1.03356	-78.3856	0.531862
854	TRUE	0.524428	556.581	556.682	0.1016	67.8805	63.054	71.5358	8.48176	4.28802	-77.3494	1.0087	-70.7755	0.578485
855	TRUE	0.91121	557.068	557.138	0.0692	57.3954	55.2234	66.1553	10.9319	3.28489	43.4642	1.09307	-73.165	0.548605
856	TRUE	0.827697	557.423	557.424	0.0016	61.9822	59.5775	63.3182	3.74065	1.4996	-2337.91	1.00528	-72.8209	0.664495
857	TRUE	0.847825	557.607	557.616	0.0088	42.8003	42.1609	43.4672	1.30626	0.394867	-126.707	1.00825	-58.9097	0.700736
858	TRUE	0.41611	557.865	557.874	0.0084	67.9782	66.6439	70.0415	3.39757	1.07665	-368.583	1.00849	-69.4117	0.715433
859	TRUE	0.809115	557.986	558.047	0.0612	80.3778	59.6003	82.5029	22.9026	11.467	-355.819	1.02713	-76.2164	0.485096
860	TRUE	0.655628	558.139	558.21	0.0716	42.9234	42.582	64.1304	21.5485	9.92012	296.967	1.04778	-63.4695	0.638963
861	TRUE	0.491129	558.647	558.649	0.002	66.3151	65.3488	66.6669	1.31813	0.535814	-686.422	1.05994	-53.6077	0.855364
862	TRUE	0.48475	558.754	558.764	0.0104	72.1285	70.6494	73.7369	3.08752	0.977541	-275.532	1.01643	-59.3075	0.791998
863	TRUE	0.502523	558.86	558.861	0.0016	71.3523	71.1029	71.6017	0.498753	0.197149	-311.721	1	-55.872	0.837812
864	TRUE	0.867227	559.032	559.044	0.012	61.2211	58.7883	68.0067	9.21835	3.57611	-696.886	1.05061	-66.7118	0.69965
865	TRUE	0.857725	559.276	559.278	0.0016	77.884	77.6079	77.982	0.374065	0.153618	-233.791	1.01068	-67.2566	0.700953
866	TRUE	0.999058	559.421	559.505	0.0832	70.9604	68.3119	71.5295	3.21759	1.34105	-32.1344	1.00473	-63.3889	0.728859
867	TRUE	0.867362	559.579	559.59	0.0112	81.7817	79.1039	81.8803	2.77641	1.34388	244.351	1.01313	-75.5058	0.579667
868	TRUE	0.294918	559.734	559.738	0.004	69.4365	66.5419	70.9728	4.43089	1.59423	-1184.81	1.01787	-67.9962	0.639943
869	TRUE	0.357772	559.824	559.829	0.0048	70.2738	69.2793	71.068	1.78868	0.55735	-356.823	1.00325	-57.3567	0.796504
870	TRUE	0.645473	559.924	559.942	0.018	68.8846	68.0672	69.5377	1.47058	0.481874	-6.71773	1.03613	-55.6621	0.851078
871	TRUE	0.857706	560.039	560.041	0.0016	76.2219	75.8479	76.596	0.74813	0.295724	467.581	1	-70.9647	0.700968
872	TRUE	0.453333	560.337	560.415	0.0776	69.2954	63.9328	72.8402	8.9074	3.50353	-79.5069	1.02189	-71.4659	0.572232
873	TRUE	0.922638	560.73	560.731	0.0016	68.3795	68.0589	69.0564	0.997506	0.403004	-623.441	1.0194	-58.2111	0.781101
874	TRUE	0.826286	560.838	560.85	0.0124	63.8745	59.5258	65.2927	5.76683	1.89354	-463.268	1.02927	-63.4921	0.651624
875	TRUE	0.993443	560.933	560.952	0.0188	75.2565	72.9384	78.2869	5.34849	1.72594	-271.215	1.01349	-68.5024	0.716538
876	TRUE	0.921389	561.151	561.158	0.0072	90.6833	90.4532	91.117	0.663782	0.285968	-88.2732	1.02247	-66.1635	0.719919
877	TRUE	0.914011	561.297	561.298	0.0016	71.1465	70.8971	71.2177	0.320627	0.129065	155.86	1.04572	-67.9694	0.505112
878	TRUE	0.974005	561.482	561.488	0.0068	42.7027	42.4709	43.0317	0.560787	0.174018	3.46935	1.0346	-67.5378	0.546776
879	TRUE	0.866458	561.644	561.689	0.0448	43.0653	42.5457	67.6861	25.1404	12.2956	604.707	1.04	-67.7608	0.493235
880	TRUE	0.456478	561.788	561.791	0.0028	70.9815	70.6401	71.5901	0.950006	0.340595	-342.822	1.00874	-67.3798	0.730176
881	TRUE	0.897579	575.163	575.165	0.002	79.0128	74.6531	79.703	5.04988	1.84476	1738	1.38738	-66.7366	0.632757
					0.0226783
