# Supplementary material for: Bazedoxifene reverses sexually dimorphic autistic-like abnormalities in biallelic MDGA1-mutant mice
Source: EMBO Mol Med. 2026 Mar 20;18(4):1358–98. doi: 10.1038/s44321-026-00402-y (PMC13084050; doi:10.1038/s44321-026-00402-y)
Supplement: Supplementary file 18 — Source data Fig. 4 [file 44321_2026_402_MOESM18_ESM.zip › Panel G and I/Batch1/Mdga1-KI_608.xlsx]

## Sheet: Sheet1
ID	Accepted	Score	Begin Time (s)	End Time (s)	Call Length (s)	Principal Frequency (kHz)	Low Freq (kHz)	High Freq (kHz)	Delta Freq (kHz)	Frequency Standard Deviation (kHz)	Slope (kHz/s)	Sinuosity	Mean Power (dB/Hz)	Tonality
1	TRUE	0.84169	0.198404	0.207204	0.0088	84.8747	82.8262	86.5178	3.69157	0.975597	-405.019	1.04871	-72.939	0.595098
2	TRUE	0.689592	0.295204	0.298004	0.0028	83.1258	80.5893	83.4881	2.89877	1.33614	-1060.49	1.02283	-83.5703	0.448507
3	TRUE	0.345182	0.376404	0.382004	0.0056	86.8128	85.8353	88.0671	2.23187	0.642405	-373.759	1.02589	-83.1187	0.403386
4	TRUE	0.285076	1.28672	1.28872	0.002	81.8068	81.7534	82.359	0.605629	0.228506	227.747	1.09972	-71.3117	0.549199
5	TRUE	0.410091	1.64392	1.64912	0.0052	75.6098	74.7992	77.037	2.2378	0.633807	131.266	1.30253	-81.3316	0.491788
6	TRUE	0.620316	1.95752	1.96032	0.0028	75.1083	74.8288	75.3675	0.538658	0.204885	-100.425	1.08729	-77.2497	0.579888
7	TRUE	0.553007	2.12743	2.13663	0.0092	73.5841	72.1312	77.8975	5.7663	2.09054	591.443	1.00757	-78.2961	0.552043
8	TRUE	0.589179	2.17363	2.87363	0.7	83.0914	51.8403	115.118	63.2779	11.2456	6.71879	31.4119	-92.8354	0.198864
9	TRUE	0.704823	2.23023	2.23463	0.0044	78.79	74.8824	79.8551	4.97269	1.56682	850.796	1.61966	-80.147	0.549322
10	TRUE	0.801071	2.83063	2.83623	0.0056	85.6875	80.7705	87.0489	6.27847	3.04763	-1103.33	1.00708	-76.9893	0.48607
11	TRUE	0.673038	2.98903	3.01583	0.0268	80.8827	72.7167	81.2488	8.53208	4.29617	-320.637	1.00036	-77.2038	0.410731
12	TRUE	0.780936	3.08815	3.08975	0.0016	80.2866	79.7879	80.4291	0.641254	0.258129	-311.721	1.14317	-75.9171	0.525619
13	TRUE	0.468492	3.21415	3.23175	0.0176	82.8731	81.2873	83.1576	1.87032	0.540537	19.7866	1.0707	-77.8868	0.548232
14	TRUE	0.453365	3.31295	3.31495	0.002	82.8078	82.0553	82.9548	0.899537	0.348391	-425.594	1.05785	-69.5196	0.692197
15	TRUE	0.877147	3.46255	3.46895	0.0064	82.66	79.4095	83.962	4.55251	1.99226	-675.071	1.037	-73.796	0.531577
16	TRUE	0.989142	3.58695	3.62855	0.0416	76.7489	67.3599	84.1834	16.8235	6.90864	296.66	1.27388	-72.4455	0.548565
17	TRUE	0.998607	3.69255	3.69855	0.006	73.117	72.0446	73.4248	1.38025	0.415026	172.592	1.06622	-64.8521	0.664697
18	TRUE	0.70325	3.80935	3.82855	0.0192	76.599	73.7791	77.7176	3.93848	1.57559	171.457	1.03424	-77.3289	0.639032
19	TRUE	0.505266	3.88215	3.88455	0.0024	77.9205	75.3822	78.7221	3.33986	1.25551	1391.61	1.04418	-73.727	0.629852
20	TRUE	0.752814	4.07046	4.08126	0.0108	87.074	86.8914	88.3244	1.43296	0.599272	135.433	1.00035	-83.0137	0.435254
21	TRUE	0.604203	4.42206	4.43646	0.0144	83.3649	81.4117	86.9448	5.53312	1.91081	230.501	1.27932	-77.8716	0.603317
22	TRUE	0.556147	4.78206	4.78606	0.004	68.1046	67.0062	69.1882	2.18204	0.899684	-627.49	1.25056	-68.1327	0.637952
23	TRUE	0.821348	4.95046	4.97126	0.0208	68.6381	67.3022	69.6116	2.30936	0.5832	-14.008	1.07697	-62.7358	0.710562
24	TRUE	0.603009	5.09557	5.11637	0.0208	71.1319	68.2662	81.1574	12.8912	5.02501	505.898	1.4255	-61.3604	0.774094
25	TRUE	0.491036	5.17317	5.19637	0.0232	74.0849	71.9367	76.9639	5.02721	1.74865	127.267	1.16961	-76.8798	0.618564
26	TRUE	0.242951	5.44917	5.49877	0.0496	89.7122	73.577	94.8334	21.2564	5.98246	247.159	4.43988	-92.1038	0.221345
27	TRUE	0.607794	5.63237	5.66437	0.032	69.3174	69.0078	76.6504	7.64263	3.64357	237.275	1.01079	-72.5218	0.597987
28	TRUE	0.673976	6.50549	6.51189	0.0064	80.5184	79.3993	81.2816	1.88236	0.892132	-68.0215	1.24577	-81.2571	0.447494
29	TRUE	0.429534	6.69589	6.70829	0.0124	76.927	71.0827	77.4374	6.35468	2.08864	402.904	1.15421	-80.1024	0.495031
30	TRUE	0.683276	6.91189	6.94829	0.0364	72.028	71.9604	79.5357	7.57529	3.87212	209.749	1.00178	-77.2269	0.549729
31	TRUE	0.775234	7.05629	7.05829	0.002	78.9243	78.6482	78.951	0.302814	0.114253	113.873	1.03232	-72.1409	0.609611
32	TRUE	0.815255	7.531	7.5326	0.0016	78.9489	78.7262	79.3497	0.623441	0.249933	-389.651	1.00816	-71.5528	0.66805
33	TRUE	0.87675	8.42472	8.54972	0.125	70.8069	68.4012	75.4653	7.06415	2.69757	-27.9932	1.99504	-70.5347	0.496839
34	TRUE	0.736128	8.73612	8.73812	0.002	78.7954	78.3055	79.9176	1.61204	0.648479	-842.282	1.04192	-73.2553	0.642397
35	TRUE	0.522301	9.17123	9.17603	0.0048	77.7912	70.4059	78.3396	7.93369	2.36622	-1344.82	1.10965	-78.7449	0.53632
36	TRUE	0.747639	9.44123	9.44563	0.0044	78.4406	72.2661	79.8812	7.61511	3.27174	-1746.62	1.0038	-73.8729	0.575293
37	TRUE	0.422462	9.50803	9.51003	0.002	78.8219	75.8294	79.0802	3.2508	1.28672	1483.54	1.11321	-77.465	0.598282
38	TRUE	0.886754	9.61043	9.61523	0.0048	80.2852	78.898	81.6805	2.78249	1.04835	673.121	1.06033	-68.2085	0.763853
39	TRUE	0.544584	9.92963	9.93123	0.0016	71.0454	70.9118	71.09	0.178126	0.0833109	1.4548e-11	1.04906	-73.8844	0.485926
40	TRUE	0.677767	10.0196	10.0728	0.0532	79.6779	71.9394	81.2361	9.29669	4.41129	163.197	1.02502	-73.2891	0.59097
41	TRUE	0.492949	10.1939	10.1999	0.006	75.4774	71.9519	77.6	5.64808	2.02921	-1044.74	1.07406	-68.6641	0.663797
42	TRUE	0.569277	10.3315	10.3363	0.0048	69.8966	67.8876	70.6216	2.73393	1.05724	-541.832	1.00969	-67.1112	0.694768
43	TRUE	0.647914	10.4139	10.4227	0.0088	81.4044	79.4243	81.7607	2.33642	0.676036	-247.154	1.02756	-71.7601	0.662358
44	TRUE	0.853067	10.5075	10.5643	0.0568	71.7547	68.2941	80.0095	11.7154	3.84711	151.053	1.04628	-66.9576	0.697764
45	TRUE	0.628885	10.6451	10.6475	0.0024	70.2875	69.7532	70.9555	1.20235	0.433786	-500.98	1.00166	-73.9889	0.676057
46	TRUE	0.585507	10.7275	10.7579	0.0304	78.2433	74.7583	78.6099	3.8516	1.69918	-101.403	1.02785	-74.944	0.479297
47	TRUE	0.43575	11.1727	11.1759	0.0032	74.459	73.746	74.9353	1.18931	0.487174	-307.619	1.07579	-70.2077	0.700047
48	TRUE	0.913652	11.3571	11.3627	0.0056	84.5296	76.2912	87.2308	10.9395	4.65131	2037.79	1.00129	-79.105	0.499615
49	TRUE	0.507212	11.4591	11.4691	0.01	87.3214	86.0065	96.1256	10.1191	4.88041	1010.39	1.00017	-74.2748	0.700409
50	TRUE	0.973308	11.6923	11.7299	0.0376	77.2165	75.9329	88.7721	12.8392	5.34979	220.033	1.4491	-76.7222	0.541286
51	TRUE	0.449293	13.2849	13.2893	0.0044	70.3208	69.3968	70.5992	1.20235	0.397736	121.839	1.21477	-76.977	0.403254
52	TRUE	0.459482	13.4597	13.4637	0.004	68.9008	68.731	71.6218	2.89076	1.04023	-736.948	1.05874	-70.6863	0.639289
53	TRUE	0.921099	13.5581	13.6085	0.0504	68.9129	68.4191	70.093	1.67391	0.520996	24.6744	1.00518	-78.1087	0.457205
54	TRUE	0.960198	13.7045	13.7061	0.0016	77.7325	76.6815	78.4271	1.74564	0.695034	1091.02	1.00602	-83.2531	0.485049
55	TRUE	0.842539	13.8149	13.8265	0.0116	77.7552	71.3274	77.8506	6.52322	3.16086	-582.545	1.02018	-77.0045	0.512404
56	TRUE	0.5387	14.3064	14.3084	0.002	79.2332	78.2579	79.5404	1.28251	0.507907	644.435	1.06171	-77.5817	0.539074
57	TRUE	0.472174	14.5488	14.5508	0.002	70.1359	69.2096	70.4209	1.21126	0.439268	-341.62	1.3553	-79.1098	0.483233
58	TRUE	0.603718	15.2223	15.2243	0.002	77.4306	76.9675	77.5909	0.623441	0.243171	-311.721	1.01894	-74.3677	0.639213
59	TRUE	0.823231	15.4327	15.4583	0.0256	75.3697	71.0909	76.3101	5.21918	2.36631	-182.983	1.02232	-75.6241	0.443775
60	TRUE	0.702313	15.5779	15.5843	0.0064	75.5498	74.8595	75.8986	1.03907	0.250688	-106.144	1.02243	-67.6767	0.543178
61	TRUE	0.576473	15.8335	15.8351	0.0016	70.4999	69.6271	71.3727	1.74564	0.690023	-1091.02	1	-71.0621	0.659204
62	TRUE	0.93555	15.9207	15.9883	0.0676	69.1153	67.4023	79.5646	12.1623	3.94329	157.416	1.04294	-69.8565	0.603964
63	TRUE	0.709967	16.0598	16.0698	0.01	79.6645	77.4178	80.2434	2.82558	0.920469	-278.174	1.00156	-74.4471	0.582578
64	TRUE	0.826659	16.2414	16.2582	0.0168	71.3698	71.0402	76.8216	5.78145	2.72015	351.989	1.00134	-69.4094	0.701226
65	TRUE	0.40824	16.347	16.3598	0.0128	82.1141	78.2387	85.0903	6.85159	2.11845	-463.993	1.03833	-71.0865	0.658907
66	TRUE	0.770015	16.6962	16.7078	0.0116	81.7158	79.4109	82.9135	3.50267	0.934422	176.18	1.0747	-81.0761	0.455028
67	TRUE	0.514461	16.8738	16.9062	0.0324	65.8308	64.8397	66.3701	1.53048	0.410493	-21.948	1.00902	-74.9485	0.601278
68	TRUE	0.953791	17.025	17.043	0.018	70.1148	63.0567	70.4961	7.4394	3.93464	-412.62	1.00014	-76.0809	0.528606
69	TRUE	0.994057	17.1313	17.1945	0.0632	72.242	71.9226	73.4732	1.55067	0.688722	20.3759	1.00207	-69.1745	0.705995
70	TRUE	0.469112	17.3089	17.3105	0.0016	78.9094	78.0811	79.2033	1.12219	0.460853	-701.372	1.03705	-74.759	0.654273
71	TRUE	0.536702	17.4349	17.4389	0.004	71.7561	70.7548	78.1679	7.4131	3.04869	-1927.42	1.01618	-66.6504	0.767314
72	TRUE	0.532253	17.6185	17.6277	0.0092	68.5812	66.2719	68.7915	2.51966	0.894001	-268.385	1.00593	-66.8314	0.700225
73	TRUE	0.749098	17.6989	17.7605	0.0616	68.5686	67.2008	73.2038	6.00298	1.05897	0.267103	1.04896	-72.7349	0.591093
74	TRUE	0.678718	17.8561	17.8777	0.0216	68.7258	66.6269	70.3389	3.71198	1.51777	-156.796	1.00865	-76.6033	0.521842
75	TRUE	0.666655	17.9769	17.9809	0.004	73.8646	73.6967	74.3027	0.605923	0.227314	69.2806	1.09329	-77.8775	0.582441
76	TRUE	0.429961	18.1657	18.1785	0.0128	70.9336	67.0011	75.3503	8.34917	3.4282	-663.018	1.00133	-65.9568	0.699049
77	TRUE	0.988676	18.3501	18.3517	0.0016	78.8192	77.9196	79.5406	1.62095	0.642088	-1013.09	1.00178	-70.3126	0.649864
78	TRUE	0.772395	18.4441	18.4465	0.0024	69.3859	67.9534	69.7199	1.76642	0.627756	-417.483	1.5634	-68.9887	0.785566
79	TRUE	0.892497	18.6381	18.6405	0.0024	68.6915	68.1572	69.3595	1.20235	0.433786	-500.98	1.00166	-67.6294	0.647152
80	TRUE	0.623233	18.7233	18.7281	0.0048	82.1216	80.4983	83.1043	2.60596	0.985065	-584.098	1.01194	-74.8352	0.610232
81	TRUE	0.636232	18.9897	18.9925	0.0028	76.0091	75.8829	76.2837	0.400784	0.164531	-2.62052e-12	1.08794	-70.3172	0.655206
82	TRUE	0.989943	19.2	19.2256	0.0256	71.3415	69.034	83.6994	14.6654	5.63185	538.117	1.16846	-71.0413	0.644184
83	TRUE	0.780818	19.3356	19.3428	0.0072	82.1293	81.3147	82.9456	1.63092	0.557455	228.625	1.00303	-68.0318	0.716051
84	TRUE	0.75302	19.4652	19.4672	0.002	76.7162	76.164	76.7696	0.605629	0.228506	-227.747	1.09972	-69.5213	0.588634
85	TRUE	0.491422	19.5212	19.5376	0.0164	72.3772	65.9253	73.2122	7.28685	2.3846	414.43	1.08952	-74.3983	0.648763
86	TRUE	0.463202	19.6304	19.632	0.0016	73.5854	73.5854	73.5854	1.42109e-14	3.20237e-15	3.80243e-12	1	-76.631	0.561897
87	TRUE	0.73915	19.7336	19.752	0.0184	70.8832	66.5956	75.8141	9.21852	3.16907	-459.877	1.01683	-71.7013	0.669162
88	TRUE	0.520829	19.85	19.8684	0.0184	68.4918	68.0131	72.8057	4.79259	2.24461	-271.782	1.01106	-63.9803	0.635644
89	TRUE	0.306875	19.9904	20.03	0.0396	73.7731	71.5108	82.07	10.5591	4.0746	-276.112	1.13982	-76.0793	0.537099
90	TRUE	0.48562	20.2039	20.2055	0.0016	80.8314	80.5107	81.5082	0.997506	0.403004	-623.441	1.0194	-74.3918	0.643396
91	TRUE	0.747213	20.3159	20.3183	0.0024	68.927	68.7117	68.9937	0.282033	0.100127	83.4966	1.01988	-67.1974	0.704179
92	TRUE	0.461378	20.5023	20.5059	0.0036	78.1577	77.5484	78.1972	0.648763	0.232566	-161.664	1.02458	-69.2324	0.694155
93	TRUE	0.609357	20.7099	20.7131	0.0032	78.6383	77.5695	78.8609	1.29141	0.439266	310.793	1.14478	-76.9788	0.547359
94	TRUE	0.584927	20.8031	20.8195	0.0164	70.4358	70.4232	80.4047	9.9815	4.46098	-628.814	1.01288	-73.5937	0.578262
95	TRUE	0.528346	21.1074	21.109	0.0016	83.9319	83.3352	84.7067	1.37157	0.543759	857.232	1.00263	-74.6816	0.615911
96	TRUE	0.526548	21.2118	21.215	0.0032	78.4594	77.5242	81.725	4.20081	1.52596	1322.03	1.09818	-79.3522	0.560981
97	TRUE	0.695172	21.329	21.3522	0.0232	70.3198	69.7736	80.0025	10.2289	3.29443	-436.865	1.03987	-66.877	0.631506
98	TRUE	0.779673	21.527	21.5474	0.0204	77.1717	75.1388	101.044	25.9054	12.0988	1331.36	1.31895	-75.9492	0.558144
99	TRUE	0.924081	21.9006	21.9022	0.0016	79.48	78.8299	79.9521	1.12219	0.445538	701.372	1.00392	-68.9623	0.659099
100	TRUE	0.883358	22.1249	22.1265	0.0016	61.6826	60.8633	62.8583	1.99501	0.792986	-1246.88	1.00415	-64.0333	0.720006
101	TRUE	0.68319	22.3877	22.3949	0.0072	60.5871	57.9714	63.4222	5.45083	1.57541	681.946	1.01714	-73.3133	0.658418
102	TRUE	0.734523	22.5937	22.6333	0.0396	108.353	107.249	114.938	7.68897	3.12978	174.805	1.04374	-84.9885	0.45238
103	TRUE	0.732807	22.7993	22.8009	0.0016	67.5972	67.3211	67.6952	0.374065	0.153618	-233.791	1.01068	-70.6669	0.674715
104	TRUE	0.949651	22.8793	22.8825	0.0032	69.0832	68.0887	70.3523	2.26369	0.783647	712.814	1.00509	-76.5101	0.615413
105	TRUE	0.731005	23.0344	23.0848	0.0504	70.4091	67.5406	79.2111	11.6705	3.15347	-203.114	1.01662	-77.8354	0.522766
106	TRUE	0.917461	23.3536	23.3556	0.002	71.3259	70.9162	72.9736	2.05736	0.769146	-944.068	1.06899	-73.783	0.693221
107	TRUE	0.489433	23.4556	23.4572	0.0016	70.5143	69.1071	70.8527	1.74564	0.733893	-1091.02	1.06812	-69.0063	0.707566
108	TRUE	0.910227	24.1395	24.1867	0.0472	82.1077	72.2355	83.0712	10.8357	3.83105	-215.444	1.03172	-81.1523	0.451512
109	TRUE	0.690547	24.4455	24.4487	0.0032	67.4716	66.6923	68.481	1.78868	0.672539	-609.216	1.01356	-77.2764	0.606599
110	TRUE	0.900503	24.6927	24.9177	0.225	76.0489	70.4037	83.7943	13.3906	5.62007	-57.9777	1.04014	-75.7155	0.399991
111	TRUE	0.661289	24.6899	24.7123	0.0224	83.4316	79.6257	84.3779	4.7522	2.11143	-195.584	1.04321	-73.4308	0.649912
112	TRUE	0.410787	24.7995	24.8035	0.004	73.2498	71.7789	73.7836	2.0047	0.834689	559.353	1.02003	-70.7897	0.703267
113	TRUE	0.891065	24.9127	24.9207	0.008	68.4066	67.2943	70.6925	3.39817	1.36465	-421.542	1.00741	-73.7024	0.576275
114	TRUE	0.56834	25.3287	25.3303	0.0016	55.877	54.9062	57.0259	2.1197	0.83892	-1324.81	1.00085	-75.3744	0.594741
115	TRUE	0.680015	25.5039	25.5099	0.006	67.8089	67.4378	67.8318	0.394052	0.118356	-44.3404	1.00805	-61.8932	0.699184
116	TRUE	0.986032	25.6431	25.6923	0.0492	69.896	67.0782	74.6179	7.53969	2.78533	64.4322	1.11884	-67.8437	0.714558
117	TRUE	0.928115	25.8219	25.8267	0.0048	66.7409	66.1151	69.7482	3.63309	1.52698	-784.315	1.01376	-60.8047	0.776806
118	TRUE	0.477381	25.9459	25.9543	0.0084	66.9621	66.9621	66.9621	1.42109e-14	4.54815e-15	6.26074e-13	1	-68.8253	0.71321
119	TRUE	0.537978	26.0515	26.1111	0.0596	71.5765	69.2413	73.7567	4.51545	1.83292	-50.9283	1.02672	-69.014	0.63872
120	TRUE	0.481226	26.1898	26.2062	0.0164	79.0905	78.4642	80.1791	1.71495	0.592527	48.5868	1.06259	-73.9552	0.640005
121	TRUE	0.786631	26.2874	26.2986	0.0112	80.9451	80.9074	82.208	1.30055	0.682298	-117.283	1.00042	-74.0741	0.588717
122	TRUE	0.813914	26.4642	26.467	0.0028	84.879	84.7528	85.1536	0.400784	0.164531	-7.81607e-13	1.08794	-77.0636	0.527655
123	TRUE	0.912573	26.6938	26.711	0.0172	87.7864	80.8481	90.2832	9.43509	4.25208	475.879	1.29319	-80.8388	0.48764
124	TRUE	0.479486	26.7786	26.7974	0.0188	80.6262	76.6716	81.0993	4.42768	1.68582	-186.775	1.08341	-75.2626	0.600007
125	TRUE	0.585387	26.9258	26.9594	0.0336	78.7756	65.6595	80.2267	14.5672	6.49207	-418.446	1.0569	-75.8353	0.529099
126	TRUE	0.83208	27.0346	27.0366	0.002	82.0553	80.2206	82.6787	2.45814	0.943155	-1204.9	1.03786	-75.3762	0.657611
127	TRUE	0.865954	27.1317	27.1541	0.0224	70.9076	70.5785	86.6443	16.0658	7.20929	-743.111	1.03463	-74.6808	0.49022
128	TRUE	0.697459	27.2341	27.2369	0.0028	80.3007	80.0961	80.9386	0.842527	0.329406	-304.248	1.00068	-77.6753	0.526119
129	TRUE	0.360864	27.3225	27.3301	0.0076	79.8127	76.2617	79.9698	3.70807	1.49066	496.949	1.08795	-78.6129	0.53929
130	TRUE	0.842918	27.6405	27.6489	0.0084	73.7979	73.3006	74.2135	0.912896	0.274415	-18.4186	1.04093	-64.3545	0.769421
131	TRUE	0.959924	27.7241	28.0741	0.35	69.546	68.9836	72.0219	3.03834	1.29085	8.37485	1.12445	-71.8152	0.496719
132	TRUE	0.561979	27.7185	27.7273	0.0088	68.9031	67.1737	69.2056	2.0318	0.849163	233.5	1.013	-67.416	0.763037
133	TRUE	0.363559	28.0013	28.0113	0.01	81.0314	78.4931	81.2528	2.75969	1.11825	-288.146	1.00337	-74.6324	0.612381
134	TRUE	0.71696	28.2324	28.2352	0.0028	71.3026	70.7274	71.3583	0.630863	0.223284	-178.48	1.05608	-63.6874	0.777294
135	TRUE	0.567681	28.32	28.3772	0.0572	71.2277	64.2916	72.2044	7.91274	2.07192	-120.681	1.03146	-75.2552	0.448661
136	TRUE	0.451631	28.6508	28.676	0.0252	80.5681	79.8808	80.8705	0.989742	0.33713	19.6203	1.01288	-72.1666	0.66107
137	TRUE	0.365994	28.822	28.8236	0.0016	90.2516	89.1294	90.4387	1.30923	0.530841	-701.372	1.21969	-75.5752	0.584726
138	TRUE	0.49462	28.932	28.9432	0.0112	67.1592	66.2217	75.2741	9.05241	4.05179	-809.521	1.00003	-70.6551	0.645906
139	TRUE	0.516641	29.0596	29.062	0.0024	72.8202	72.4862	73.1542	0.667973	0.240498	-278.322	1	-66.5342	0.77449
140	TRUE	0.307656	29.2271	29.2287	0.0016	86.9892	86.1609	89.7769	3.61596	1.50098	2259.98	1.03071	-83.1341	0.48983
141	TRUE	0.962518	29.4947	29.5079	0.0132	70.3541	68.9757	72.7095	3.73376	1.38747	234.639	1.04351	-63.0906	0.701604
142	TRUE	0.887836	29.6215	29.6351	0.0136	78.2087	77.7076	87.2981	9.59052	4.10362	-672.631	1.08316	-71.3245	0.6186
143	TRUE	0.674588	29.7255	29.7283	0.0028	69.4749	67.9831	70.1652	2.18204	0.718123	705.083	1.04216	-67.4164	0.699248
144	TRUE	0.603704	29.8347	29.8423	0.0076	82.0553	78.374	85.0339	6.65989	2.17968	-893.868	1.01655	-63.3096	0.728716
145	TRUE	0.40484	29.9479	29.9635	0.0156	79.6788	67.6206	79.7136	12.093	5.92744	791.515	1.02492	-57.3865	0.843343
146	TRUE	0.950747	30.3858	30.3878	0.002	82.364	79.3848	88.6474	9.26256	3.50244	-4570.84	1.00271	-78.1599	0.572354
147	TRUE	0.960202	30.599	30.6006	0.0016	67.5077	67.2316	67.6057	0.374065	0.153618	-233.791	1.01068	-71.6335	0.480046
148	TRUE	0.529425	30.6834	30.7222	0.0388	78.7459	71.3079	78.8165	7.50853	2.81075	200.302	1.01159	-78.7337	0.534516
149	TRUE	0.970631	30.7746	30.7778	0.0032	67.7018	66.8483	68.1026	1.2543	0.493655	-393.434	1.00141	-68.1569	0.705513
150	TRUE	0.738524	30.9314	30.983	0.0516	73.2044	70.7204	76.2217	5.50129	1.64913	3.52351	1.13273	-70.6664	0.648786
151	TRUE	0.565002	31.0961	31.0977	0.0016	69.9972	69.071	70.5673	1.49626	0.597287	-935.162	1.00886	-71.793	0.636552
152	TRUE	0.498143	31.2045	31.2149	0.0104	68.2841	67.4628	72.4915	5.02862	1.58287	471.799	1.00554	-82.7824	0.469132
153	TRUE	0.849953	31.3269	31.3293	0.0024	73.7116	70.3158	75.8137	5.49793	2.09686	-2271.74	1.00063	-69.9007	0.688375
154	TRUE	0.848641	31.4917	31.4941	0.0024	70.7295	70.2619	70.9967	0.73477	0.267807	-306.154	1.00557	-62.9581	0.727632
155	TRUE	0.941885	31.6817	31.6857	0.004	70.3411	68.8855	72.4039	3.51836	1.50353	-950.009	1.01984	-69.9814	0.592009
156	TRUE	0.832568	31.8325	31.8345	0.002	72.8644	70.905	78.8406	7.93552	3.04558	-3558.07	1.39371	-76.588	0.593867
157	TRUE	0.870761	32.0629	32.0649	0.002	82.8854	82.3822	83.3886	1.00641	0.417923	-551.555	1.01934	-73.2331	0.6118
158	TRUE	0.583253	32.1685	32.1713	0.0028	74.6639	74.2409	75.087	0.846099	0.277079	280.973	1.00507	-70.3963	0.669436
159	TRUE	0.621521	32.2825	32.2933	0.0108	68.811	66.7806	72.0733	5.29266	2.13459	-500.141	1.00344	-71.5382	0.659435
160	TRUE	0.672751	32.6089	32.6177	0.0088	71.4179	71.3946	76.3941	4.9995	2.23046	-599.322	1.02345	-69.731	0.548807
161	TRUE	0.788465	32.7065	32.7961	0.0896	81.0906	58.7803	96.0235	37.2432	8.62155	-67.6534	9.1864	-91.936	0.224525
162	TRUE	0.379909	33.3256	33.3416	0.016	73.6412	73.3667	74.4969	1.13016	0.347242	33.9161	1.02454	-80.5607	0.494705
163	TRUE	0.934046	33.6204	33.6228	0.0024	76.5869	76.4464	77.1203	0.673845	0.267788	-286.724	1.00466	-80.0924	0.485755
164	TRUE	0.8634	33.7636	33.7672	0.0036	74.2668	72.2738	79.3499	7.07616	2.90792	-2053.92	1.10912	-72.5275	0.591924
165	TRUE	0.825151	33.8728	33.932	0.0592	72.9405	72.7273	80.7426	8.01536	4.01026	-132.484	1.0007	-74.9976	0.439984
166	TRUE	0.874775	34.0172	34.0248	0.0076	74.3263	72.7677	77.4509	4.68323	1.4079	-574.418	1.05812	-69.9656	0.72534
167	TRUE	0.369821	34.1015	34.1263	0.0248	71.4345	67.9191	74.9528	7.03371	2.60599	230.917	1.06971	-77.6671	0.547446
168	TRUE	0.649648	34.2195	34.2255	0.006	65.1576	65.1576	65.1576	1.42109e-14	5.0243e-15	-1.93288e-12	1	-74.2167	0.547485
169	TRUE	0.982677	34.6519	34.6955	0.0436	81.7659	74.2281	84.2528	10.0247	4.7123	176.54	1.16448	-76.0775	0.533578
170	TRUE	0.623217	34.8995	34.9187	0.0192	79.0722	78.4571	90.2013	11.7442	4.98615	628.885	1.0442	-73.7936	0.58671
171	TRUE	0.930677	35.0127	35.0883	0.0756	81.2201	71.9408	87.747	15.8062	6.27827	147.164	1.17701	-76.1855	0.44624
172	TRUE	0.994424	35.341	35.3994	0.0584	66.5157	66.5059	79.3513	12.8455	6.31353	-221.661	1.00285	-69.9702	0.591837
173	TRUE	0.688163	35.5054	35.507	0.0016	71.1821	70.6032	71.2712	0.667973	0.276311	-389.651	1.07279	-70.7471	0.721343
174	TRUE	0.465754	35.6858	35.6906	0.0048	71.4934	71.0926	73	1.90743	0.75244	-423.294	1.14508	-65.3819	0.635903
175	TRUE	0.505137	35.833	35.835	0.002	71.2593	69.4825	71.5131	2.03064	0.784721	-872.182	1.22748	-60.8092	0.773761
176	TRUE	0.471121	35.9306	35.9966	0.066	75.5679	70.5117	75.9331	5.42135	2.17896	-52.3635	1.06905	-66.9917	0.660313
177	TRUE	0.613817	36.1145	36.1329	0.0184	71.6639	71.0954	72.2503	1.15488	0.298064	-5.67056	1.03648	-63.9297	0.71613
178	TRUE	0.902187	36.3137	36.3457	0.032	68.6949	65.9479	71.4697	5.52183	2.48994	142.971	1.04885	-76.6846	0.582969
179	TRUE	0.381899	36.4885	36.4905	0.002	79.0001	78.6973	79.098	0.400784	0.153333	-176.854	1.03234	-73.1353	0.660492
180	TRUE	0.654334	36.5657	36.6029	0.0372	74.9502	70.2142	75.3088	5.09453	2.14755	-149.732	1.02332	-65.097	0.701337
181	TRUE	0.725009	36.7289	36.7341	0.0052	68.6659	67.382	69.9499	2.56798	0.893882	532.258	1.00767	-66.9652	0.728686
182	TRUE	0.934495	36.9365	36.9453	0.0088	76.0042	72.3609	78.1946	5.83363	2.40501	776.588	1.04217	-65.1233	0.796517
183	TRUE	0.933532	37.2592	37.2608	0.0016	80.0031	79.9051	80.2792	0.374065	0.153618	-233.791	1.01068	-71.8069	0.645999
184	TRUE	0.5971	37.7992	37.8056	0.0064	78.1215	77.0379	82.3149	5.27699	1.43532	649.054	1.08107	-60.0497	0.847385
185	TRUE	0.896584	37.9068	37.9152	0.0084	79.0575	72.3703	85.1732	12.8028	4.59728	1740.34	1.06274	-71.8241	0.709373
186	TRUE	0.791686	37.9588	38.0036	0.0448	69.0485	67.2376	71.8835	4.64595	1.23224	-45.3244	1.09845	-57.589	0.790008
187	TRUE	0.851201	38.0939	38.1039	0.01	79.1762	72.9947	79.7774	6.78275	2.33817	607.171	1.08497	-72.9851	0.632827
188	TRUE	0.672007	38.2291	38.2831	0.054	71.9979	68.4784	74.761	6.28263	1.81013	-17.6724	1.06412	-58.2929	0.785723
189	TRUE	0.964799	38.4023	38.4627	0.0604	69.2371	66.1496	71.7601	5.61052	1.55619	-53.4031	1.02886	-66.8211	0.584575
190	TRUE	0.611491	38.6603	38.6627	0.0024	74.7927	74.5923	75.5943	1.00196	0.381778	-417.483	1.04046	-65.9908	0.685847
191	TRUE	0.387086	38.7779	38.7847	0.0068	71.4651	70.7738	74.9229	4.1491	2.05996	-603.503	1.00375	-72.8566	0.69419
192	TRUE	0.508911	38.9099	38.9315	0.0216	70.5564	68.4957	71.0416	2.54582	0.866732	73.7196	1.05109	-73.8123	0.591786
193	TRUE	0.511827	39.0195	39.0471	0.0276	68.6082	67.5508	77.8591	10.3083	2.23476	319.549	1.03019	-77.2076	0.48803
194	TRUE	0.726237	39.1275	39.1383	0.0108	80.2005	73.0098	80.4769	7.46714	3.14523	714.415	1.0878	-67.4978	0.710267
195	TRUE	0.453744	39.3655	39.4115	0.046	68.7934	68.2727	71.7552	3.48246	1.71962	-68.7507	1.00629	-65.7986	0.76086
196	TRUE	0.714456	39.5071	39.5315	0.0244	70.5487	69.3867	70.7696	1.38291	0.571243	-20.911	1.02831	-72.424	0.631659
197	TRUE	0.360835	39.7075	39.7091	0.0016	72.7935	72.5441	72.8648	0.320627	0.129065	155.86	1.04572	-70.2798	0.605324
198	TRUE	0.532997	40.0762	40.079	0.0028	69.8256	68.9201	70.0631	1.14298	0.401093	383.466	1.03987	-69.9111	0.649404
199	TRUE	0.497236	40.1726	40.1926	0.02	85.2625	84.913	85.7677	0.854665	0.250942	-5.69155	1.01121	-73.9185	0.593598
200	TRUE	0.719171	40.281	40.285	0.004	81.5162	81.2713	82.272	1.00067	0.395981	265.778	1.00505	-80.4103	0.457018
201	TRUE	0.844389	40.3634	40.3734	0.01	68.5049	66.3266	69.2805	2.95392	0.888942	228.608	1.12338	-67.3355	0.662558
202	TRUE	0.942263	40.4462	40.4482	0.002	68.5131	68.2948	68.7045	0.40969	0.159561	62.9803	1.1266	-70.5144	0.728034
203	TRUE	0.962657	40.7402	40.9852	0.245	69.8157	69.4545	78.8977	9.44327	4.37259	37.6199	1.12707	-70.691	0.488219
204	TRUE	0.693889	41.0614	41.069	0.0076	85.6245	84.616	86.2981	1.68212	0.531831	-56.9875	1.18325	-73.4231	0.65394
205	TRUE	0.492971	41.2257	41.2293	0.0036	83.1536	81.7806	84.9349	3.15432	1.00673	826.082	1.01663	-76.356	0.621651
206	TRUE	0.547498	41.3337	41.3465	0.0128	81.4111	80.2459	86.1608	5.91489	2.11047	444.877	1.35125	-70.357	0.731811
207	TRUE	0.979856	41.4229	41.4285	0.0056	85.5494	85.328	85.8379	0.509941	0.167766	7.23501	1.04472	-73.529	0.60089
208	TRUE	0.540645	41.5069	41.5109	0.004	81.3908	81.042	82.5783	1.53634	0.426449	250.321	1.13221	-74.908	0.609969
209	TRUE	0.392844	41.5741	41.6173	0.0432	82.3188	68.6476	92.1454	23.4978	4.37785	53.0488	4.94619	-94.4475	0.225042
210	TRUE	0.665064	41.8033	41.8053	0.002	79.2494	78.6838	79.5121	0.828286	0.282397	-341.62	1.0755	-71.9537	0.635526
211	TRUE	0.740336	42.2488	42.3072	0.0584	70.5533	70.2562	78.9408	8.68462	4.66809	-147.428	1.00077	-69.8565	0.637852
212	TRUE	0.448151	43.2347	43.2995	0.0648	78.3462	77.9928	79.3127	1.31991	0.457838	14.468	1.0028	-74.4199	0.436176
213	TRUE	0.494592	43.3783	43.3911	0.0128	82.058	73.3497	83.5174	10.1677	3.62744	680.502	1.28331	-76.3052	0.573909
214	TRUE	0.594418	43.4887	43.4907	0.002	73.0945	73.0098	73.2859	0.276095	0.113871	83.9737	1.064	-74.563	0.543232
215	TRUE	0.938475	44.2374	44.2394	0.002	71.8844	71.5816	72.7929	1.21126	0.457464	-581.455	1.04041	-67.9565	0.715265
216	TRUE	0.527109	44.3198	44.3234	0.0036	70.8151	70.4417	71.9297	1.48803	0.607705	416.282	1.00356	-81.4802	0.452301
217	TRUE	0.921372	44.4506	44.4606	0.01	72.1186	72.0953	72.3186	0.223322	0.0646912	10.4408	1.00311	-74.2471	0.489904
218	TRUE	0.71076	45.0402	45.045	0.0048	80.9773	80.5475	82.1147	1.56721	0.585048	193.675	1.31341	-73.1799	0.60291
219	TRUE	0.567069	45.1345	45.1641	0.0296	77.5177	75.4824	78.2519	2.76944	1.04735	-34.5538	1.10163	-85.3061	0.430913
220	TRUE	0.468884	45.3961	45.3989	0.0028	71.0165	70.8495	71.9999	1.1504	0.399604	-263.301	1.21659	-77.8859	0.465267
221	TRUE	0.977178	45.5029	45.6097	0.1068	70.6008	66.8058	76.8621	10.0563	2.96447	-44.105	1.04217	-73.8034	0.538382
222	TRUE	0.576046	45.7717	45.7941	0.0224	68.3042	66.5179	69.1722	2.65424	0.737578	-81.4448	1.02977	-65.4723	0.649548
223	TRUE	0.675467	45.9389	45.9417	0.0028	73.2142	70.5498	75.6115	5.06175	1.95031	-1973.88	1.00887	-65.9128	0.739413
224	TRUE	0.286245	46.0205	46.0289	0.0084	81.8644	81.6065	82.3017	0.695172	0.247939	-50.5779	1.03053	-76.5337	0.532343
225	TRUE	0.328671	46.1133	46.1149	0.0016	80.5617	80.4905	80.8111	0.320627	0.129065	155.86	1.04572	-69.5301	0.63808
226	TRUE	0.463671	46.2117	46.2137	0.002	71.7362	71.3444	72.8673	1.52298	0.596144	-728.409	1.16064	-71.0118	0.729927
227	TRUE	0.710806	46.5925	46.6261	0.0336	80.3288	79.0614	82.1992	3.13779	0.905205	-8.59105	1.05728	-77.3961	0.494715
228	TRUE	0.654199	47.0101	47.0117	0.0016	78.9107	78.0379	79.7835	1.74564	0.690023	1091.02	1	-79.3135	0.547479
229	TRUE	0.537054	47.116	47.1224	0.0064	99.1945	94.8141	102.546	7.73206	3.70556	1404.15	1.10407	-80.19	0.448329
230	TRUE	0.414609	48.9815	49.0155	0.034	81.2632	79.8318	82.0858	2.25401	0.794222	18.5058	1.06077	-76.1631	0.65676
231	TRUE	0.950048	49.087	49.117	0.03	72.0986	70.3151	90.7056	20.3905	7.21757	655.268	1.00783	-75.1495	0.634912
232	TRUE	0.588532	49.1954	49.1978	0.0024	96.5445	96.3961	96.7301	0.333986	0.138851	2.45874e-13	1.07756	-77.6958	0.500475
233	TRUE	0.909329	49.3502	49.3546	0.0044	70.3402	70.157	74.256	4.09895	1.90537	980.779	1.06836	-63.7786	0.697566
234	TRUE	0.930812	49.4374	49.4394	0.002	71.2521	69.315	71.978	2.66299	0.972892	1234.8	1.03576	-66.0059	0.789924
235	TRUE	0.953747	49.6466	49.6966	0.05	66.631	64.2862	88.0316	23.7455	6.19005	210.205	1.77262	-57.9389	0.799616
236	TRUE	0.498475	49.7994	49.8042	0.0048	73.0373	71.7384	77.0006	5.26214	1.84489	-1141.94	1.03883	-56.4876	0.876145
237	TRUE	0.43095	49.8766	49.9022	0.0256	71.2528	70.184	84.894	14.71	5.72898	526.092	1.30978	-54.8	0.869369
238	TRUE	0.65948	50.011	50.0174	0.0064	78.1881	73.9724	80.0732	6.10082	1.77436	-853.885	1.03034	-57.4606	0.856938
239	TRUE	0.744887	50.0946	50.0962	0.0016	84.88	81.843	93.439	11.596	4.76215	-7247.51	1.003	-73.6467	0.707198
240	TRUE	0.988084	50.1753	50.2501	0.0748	75.5813	65.7573	90.4903	24.733	7.94652	56.6938	1.26362	-62.5791	0.784057
241	TRUE	0.571507	50.5057	50.5073	0.0016	73.3773	73.1279	73.4485	0.320627	0.129065	155.86	1.04572	-77.4431	0.529245
242	TRUE	0.569444	50.5525	50.5545	0.002	75.5596	75.0698	76.3523	1.28251	0.503743	665.428	1.01432	-63.9153	0.842054
243	TRUE	0.484642	50.6597	50.6633	0.0036	85.6319	81.4756	92.3636	10.888	3.44101	-2761.4	1.03203	-78.5601	0.530517
244	TRUE	0.500631	50.7961	50.7977	0.0016	68.2364	68.1473	68.8153	0.667973	0.276311	-389.651	1.07279	-65.5475	0.685642
245	TRUE	0.960555	50.8597	50.8613	0.0016	68.833	67.4525	69.3228	1.87032	0.768088	-1168.95	1.03658	-70.6904	0.707056
246	TRUE	0.590702	50.9937	51.0373	0.0436	75.3593	68.0039	80.8515	12.8477	3.98072	-157.091	2.32035	-74.731	0.493132
247	TRUE	0.855986	51.3824	51.3844	0.002	85.0274	83.2995	85.7933	2.49377	0.958654	1246.88	1.02544	-77.0875	0.618654
248	TRUE	0.426996	52.3643	52.3883	0.024	70.7544	68.6043	71.2112	2.60693	1.02936	-88.5226	1.0172	-70.1421	0.642079
249	TRUE	0.612257	52.4803	52.5219	0.0416	76.6657	74.966	77.5818	2.61582	0.953192	-28.6931	1.05151	-75.4542	0.490519
250	TRUE	0.423218	52.6687	52.6703	0.0016	77.2084	76.9323	77.3064	0.374065	0.153618	233.791	1.01068	-69.2565	0.667049
251	TRUE	0.880645	52.7875	52.7903	0.0028	67.4672	66.777	70.3172	3.54026	1.26754	-1134.49	1.28067	-75.9802	0.556771
252	TRUE	0.945062	53.1435	53.1683	0.0248	68.7178	68.5294	69.0349	0.505453	0.208458	-16.465	1.00075	-70.5103	0.581324
253	TRUE	0.541941	53.2631	53.2951	0.032	80.564	69.0843	80.9472	11.8629	6.26495	363.882	1.0152	-78.6047	0.532941
254	TRUE	0.278228	53.4091	53.4119	0.0028	74.5671	74.3407	76.1525	1.81173	0.83509	-662.808	1.02144	-73.9639	0.643013
255	TRUE	0.59398	53.5003	53.5019	0.0016	81.1585	81.1585	81.1585	1.42109e-14	4.35117e-15	9.93014e-12	1	-70.5728	0.674309
256	TRUE	0.983879	53.6075	53.6279	0.0204	69.9794	69.2001	77.7961	8.59594	2.80378	-434.905	1.02263	-69.7486	0.701582
257	TRUE	0.651565	53.7403	53.7435	0.0032	83.9223	82	84.6571	2.65705	0.839941	-729.822	1.05676	-84.543	0.410096
258	TRUE	0.692368	53.8427	53.8559	0.0132	74.0727	70.5651	75.1033	4.5382	1.80668	-364.768	1.09743	-73.0376	0.648569
259	TRUE	0.883372	53.9831	53.9847	0.0016	71.3196	70.2152	71.7115	1.49626	0.614471	-935.162	1.03875	-76.4195	0.601375
260	TRUE	0.594784	55.1337	55.1353	0.0016	69.6131	67.9566	70.201	2.24439	0.921706	-1402.74	1.03298	-74.4526	0.577656
261	TRUE	0.794323	55.3377	55.3409	0.0032	70.9238	70.9238	70.9238	1.42109e-14	3.97205e-15	3.40634e-13	1	-78.0628	0.500126
262	TRUE	0.823301	55.8221	55.8405	0.0184	72.9938	70.4178	75.4379	5.02004	1.66701	148.797	1.23379	-74.6734	0.676731
263	TRUE	0.628935	55.9189	55.9205	0.0016	77.986	77.7099	78.084	0.374065	0.153618	233.791	1.01068	-79.1395	0.533836
264	TRUE	0.876351	56.1396	56.1496	0.01	78.7962	78.7344	84.3921	5.65764	2.95498	-571.472	1.02089	-75.1901	0.580461
265	TRUE	0.472428	56.1764	56.218	0.0416	73.9107	59.3266	83.9154	24.5888	5.04569	-63.3535	4.69039	-95.1601	0.181898
266	TRUE	0.459615	56.2832	56.2852	0.002	80.2482	79.9187	80.5778	0.659067	0.266714	-353.708	1.00734	-68.0426	0.672639
267	TRUE	0.461504	57.6775	57.6811	0.0036	80.9102	80.6727	81.1477	0.475003	0.124881	89.0631	1.01602	-73.9777	0.650342
268	TRUE	0.510462	57.8835	57.9175	0.034	69.9591	66.7821	71.0311	4.24898	1.52827	-85.6456	1.07717	-67.6428	0.644331
269	TRUE	0.956143	58.0327	58.0347	0.002	81.1988	80.9227	81.8044	0.881724	0.315942	-404.601	1.02986	-70.9606	0.713272
270	TRUE	0.671959	58.137	58.139	0.002	84.7821	82.5244	85.41	2.88564	1.11482	-1351.85	1.20724	-75.5809	0.554572
271	TRUE	0.56702	58.2282	58.2298	0.0016	73.432	73.334	73.7081	0.374065	0.153618	-233.791	1.01068	-74.5846	0.593486
272	TRUE	0.781188	58.2898	58.295	0.0052	75.581	72.9577	77.2482	4.29055	1.47639	-758.035	1.04295	-72.6489	0.705471
273	TRUE	0.591958	58.6662	58.7114	0.0452	74.4679	68.6953	81.6762	12.981	4.96566	271.951	1.18589	-76.686	0.544379
274	TRUE	0.906353	58.8074	58.887	0.0796	71.5374	71.0419	79.0752	8.03329	2.86546	71.9946	1.0362	-73.5297	0.484187
275	TRUE	0.917129	58.9654	58.9678	0.0024	42.5097	42.4726	42.8437	0.371096	0.138851	-139.161	1.01913	-81.699	0.400371
276	TRUE	0.998839	59.0134	59.0162	0.0028	70.9104	70.3909	71.2964	0.905474	0.311266	-316.315	1.0022	-65.9279	0.712973
277	TRUE	0.620717	59.2193	59.2305	0.0112	72.2447	71.6918	72.4051	0.713267	0.211353	-27.5252	1.02219	-77.205	0.550519
278	TRUE	0.593562	59.3385	59.3401	0.0016	79.2907	78.5159	79.8875	1.37157	0.543759	-857.232	1.00263	-71.2495	0.710357
279	TRUE	0.898341	59.4625	59.4741	0.0116	82.4302	78.8272	84.6797	5.85246	1.73736	-441.94	1.0223	-72.6098	0.656955
280	TRUE	0.934308	59.5473	59.5493	0.002	81.4696	81.2959	81.6433	0.347346	0.151643	197.847	1.00936	-68.7846	0.669083
281	TRUE	0.867671	59.6825	59.7077	0.0252	72.9609	72.5398	77.5613	5.02152	2.17529	-201.424	1.0618	-74.4617	0.49957
282	TRUE	0.815252	59.8673	59.8725	0.0052	67.0668	66.5151	68.0984	1.58338	0.508389	-289.123	1.03216	-69.4147	0.650557
283	TRUE	0.562607	59.9857	60.0361	0.0504	70.0835	69.7159	76.5336	6.81774	2.43923	-92.5092	1.1309	-64.6647	0.652586
284	TRUE	0.993341	60.2221	60.2257	0.0036	77.9317	76.0095	78.1173	2.10783	0.741873	-548.98	1.13157	-62.253	0.804845
285	TRUE	0.960848	60.3833	60.3849	0.0016	78.1292	77.96	79.1356	1.17563	0.490049	-701.372	1.10925	-65.1242	0.741112
286	TRUE	0.441208	60.4881	60.4901	0.002	77.2696	75.8223	78.5209	2.69861	0.961574	-1276.78	1.00831	-68.24	0.630526
287	TRUE	0.95741	60.6001	60.6021	0.002	78.8565	75.5745	79.8852	4.31065	1.66819	-2119.06	1.03074	-65.8686	0.837157
288	TRUE	0.858428	60.7737	60.7773	0.0036	75.7315	72.7182	79.1679	6.44965	2.7247	-2182.94	1.11229	-65.3199	0.738932
289	TRUE	0.617516	60.9153	60.9541	0.0388	74.0059	69.6659	77.4361	7.7702	2.82306	126.16	1.16761	-68.3932	0.716653
290	TRUE	0.98413	61.0909	61.0941	0.0032	74.8924	73.126	75.7533	2.62736	0.872313	-779.302	1.01926	-67.2173	0.788181
291	TRUE	0.549915	61.206	61.2192	0.0132	83.2263	82.9275	84.802	1.87443	0.908849	-149.317	1.01234	-76.3638	0.533962
292	TRUE	0.903688	61.4096	61.4252	0.0156	70.4414	69.8745	72.6798	2.80528	1.21994	-170.634	1.00256	-67.7669	0.59545
293	TRUE	0.798557	61.6292	61.6312	0.002	73.6584	72.5629	77.4168	4.85394	1.87301	-2236.12	1.2816	-62.2353	0.78603
294	TRUE	0.741761	61.7976	61.8004	0.0028	69.8538	68.9409	70.3659	1.42501	0.550024	-551.343	1.02585	-65.054	0.735957
295	TRUE	0.606066	62.1323	62.1339	0.0016	71.539	71.441	71.8151	0.374065	0.153618	-233.791	1.01068	-69.1144	0.55616
296	TRUE	0.764025	62.6023	62.6711	0.0688	70.8573	70.2308	71.5186	1.28783	0.514848	15.5775	1.00051	-73.7748	0.495052
297	TRUE	0.72929	62.8395	62.8419	0.0024	79.7724	78.6368	81.1751	2.5383	0.915578	-1057.62	1.00165	-60.5787	0.805206
298	TRUE	0.840842	62.9927	62.9943	0.0016	74.2883	71.8747	74.7603	2.88564	1.22271	-1792.39	1.07888	-61.4342	0.843907
299	TRUE	0.974745	63.3474	63.351	0.0036	68.8698	67.9717	70.1463	2.17462	0.713648	-585.882	1.00569	-67.9433	0.667948
300	TRUE	0.979554	64.007	64.0086	0.0016	72.4842	71.8519	76.1002	4.24831	1.72073	-2259.98	1.33753	-70.3945	0.686532
301	TRUE	0.86466	64.1481	64.2281	0.08	69.1051	50.3683	70.9086	20.5403	10.0399	246.551	1.0237	-77.5888	0.476052
302	TRUE	0.917291	64.4305	64.4321	0.0016	74.5754	73.8362	76.6951	2.85892	1.15258	-1324.81	1.61039	-77.3082	0.551575
303	TRUE	0.670813	64.7517	64.7545	0.0028	72.776	66.8236	74.2307	7.40708	2.74246	-2580	1.18879	-69.1396	0.699818
304	TRUE	0.780518	65.3424	65.3976	0.0552	69.015	68.7315	74.6177	5.88621	3.13203	-104.691	1.00104	-75.8355	0.397693
305	TRUE	0.328852	65.8324	65.8352	0.0028	77.8537	76.2209	79.6201	3.39924	1.25953	-1281.17	1.00526	-68.6924	0.717331
306	TRUE	0.616458	66.2583	66.2603	0.002	85.4673	85.2714	85.5742	0.302814	0.137361	1.6753e-12	1.09531	-72.4808	0.680585
307	TRUE	0.968601	66.3571	66.3599	0.0028	69.2599	68.9927	70.1208	1.12813	0.421829	-404.671	1.05604	-72.6114	0.672421
308	TRUE	0.539291	66.4455	66.4479	0.0024	75.9575	74.9555	76.0688	1.11329	0.416554	-417.483	1.11096	-70.1302	0.710016
309	TRUE	0.944933	66.5799	66.8799	0.3	68.5732	56.5989	77.8078	21.209	7.78358	-18.4669	6.4606	-73.5107	0.521966
310	TRUE	0.993079	67.0727	67.0915	0.0188	72.0404	67.2867	75.1128	7.82615	2.34631	-407.14	1.01096	-73.8905	0.632673
311	TRUE	0.337181	67.3827	67.3935	0.0108	71.1078	71.0701	71.4341	0.364021	0.138984	-22.7637	1.00392	-69.5733	0.638598
312	TRUE	0.640078	67.4883	67.4955	0.0072	67.6256	66.7668	67.7592	0.992384	0.335941	-145.406	1.00623	-72.4676	0.612631
313	TRUE	0.540216	69.4233	69.4257	0.0024	70.4753	69.9409	72.9468	3.00588	1.13723	-1224.62	1.09297	-67.6155	0.754673
314	TRUE	0.454591	69.5081	69.5121	0.004	71.0616	70.78	71.1824	0.402413	0.14717	80.8709	1.00962	-71.9764	0.594511
315	TRUE	0.781548	69.6233	69.6269	0.0036	78.2226	78.2226	78.2226	1.42109e-14	4.10232e-15	-1.13914e-12	1	-74.9066	0.403598
316	TRUE	0.869932	69.6825	69.6841	0.0016	70.2406	69.8398	70.4633	0.623441	0.249933	-389.651	1.00816	-64.2536	0.710047
317	TRUE	0.503307	69.8741	69.8781	0.004	41.9652	41.7773	42.1085	0.331226	0.122474	-16.1432	1.02883	-80.2019	0.524089
318	TRUE	0.780507	69.9701	70.0133	0.0432	83.7322	71.1594	96.9729	25.8134	6.31807	197.74	5.14394	-92.3607	0.236645
319	TRUE	0.618708	70.214	70.216	0.002	76.1964	75.3146	76.2676	0.952975	0.373414	-404.601	1.13695	-67.5908	0.751639
320	TRUE	0.463466	70.3384	70.3612	0.0228	71.8884	70.8855	75.4849	4.59935	1.20624	59.0029	1.28827	-70.9806	0.662074
321	TRUE	0.688459	70.454	70.4608	0.0068	84.9715	84.2576	88.3992	4.14155	1.93402	-616.318	1.03009	-75.1699	0.64884
322	TRUE	0.988425	70.922	70.9256	0.0036	78.9987	75.6069	80.6389	5.03206	1.50503	-1177.39	1.05602	-72.7202	0.656681
323	TRUE	0.645657	71.1843	71.1859	0.0016	82.5843	81.756	82.8782	1.12219	0.460853	701.372	1.03705	-85.1407	0.403679
324	TRUE	0.595035	71.6387	71.6791	0.0404	72.1968	70.3288	72.5122	2.18346	0.87636	-47.2557	1.003	-71.7367	0.590132
325	TRUE	0.680942	71.8771	71.8795	0.0024	71.1207	70.3191	71.284	0.96485	0.364204	-389.651	1.0526	-70.736	0.552151
326	TRUE	0.896774	72.2362	72.2406	0.0044	82.9825	81.5184	83.9948	2.47643	0.969757	-489.191	1.1062	-73.2998	0.533773
327	TRUE	0.313761	72.3382	72.3582	0.02	81.85	81.315	89.8475	8.53254	3.51917	426.946	1.00402	-77.2654	0.539313
328	TRUE	0.559543	72.4722	72.511	0.0388	73.8398	72.8462	76.5834	3.73724	1.51853	-82.6015	1.00626	-61.7639	0.721835
329	TRUE	0.890955	74.9609	74.9629	0.002	70.8988	70.1195	71.3486	1.22907	0.457432	-602.448	1.01262	-66.4214	0.720873
330	TRUE	0.667041	75.0201	75.0933	0.0732	75.4439	56.4008	76.1126	19.7119	8.72676	235.005	1.05196	-67.6458	0.695164
331	TRUE	0.409543	75.314	75.3252	0.0112	66.2005	62.3812	67.4103	5.02907	1.45007	-425.27	1.0202	-56.7526	0.801699
332	TRUE	0.722459	75.422	75.462	0.04	72.4588	68.7506	73.1019	4.3513	1.91391	-94.747	1.00881	-64.9233	0.705824
333	TRUE	0.999537	75.6076	75.7004	0.0928	78.698	77.7427	86.6822	8.93954	3.34287	74.0766	1.04525	-69.5358	0.651036
334	TRUE	0.44006	75.7724	75.7748	0.0024	82.3898	81.7886	82.5308	0.742192	0.281838	-306.154	1.03007	-73.1458	0.578548
335	TRUE	0.603174	75.9816	75.986	0.0044	90.235	89.8608	90.975	1.11422	0.376335	225.865	1.03797	-78.1368	0.470576
336	TRUE	0.439635	76.1148	76.1232	0.0084	82.3894	78.5638	83.8283	5.26447	2.45744	614.291	1.02567	-81.8138	0.462493
337	TRUE	0.344591	77.3482	77.3602	0.012	78.3377	75.9324	80.0604	4.12801	1.41904	253.632	1.06135	-80.7846	0.483575
338	TRUE	0.920837	77.587	77.7214	0.1344	75.2871	50.0822	101.62	51.5378	9.21468	-90.7442	7.90655	-90.0079	0.224278
339	TRUE	0.900602	77.7934	77.7954	0.002	71.163	70.0153	71.2905	1.27522	0.567438	-652.439	1.0617	-75.424	0.518144
340	TRUE	0.451008	77.877	77.8806	0.0036	75.1717	74.3479	75.3944	1.04649	0.316819	-227.381	1.05627	-72.0479	0.558724
341	TRUE	0.917851	79.0445	79.0789	0.0344	74.5985	74.0387	80.3539	6.31527	2.83739	176.544	1.01247	-73.123	0.590694
342	TRUE	0.70904	79.2288	79.2312	0.0024	73.8856	67.7403	76.8915	9.15123	3.35883	-3813.01	1.0039	-69.6144	0.658883
343	TRUE	0.621756	79.3148	79.3172	0.0024	70.3129	68.9101	71.7156	2.80549	1.01009	1168.95	1	-82.2032	0.472918
344	TRUE	0.549639	80.4935	80.5015	0.008	77.8441	76.385	81.4813	5.09625	1.98181	-610.763	1.01966	-78.7925	0.536304
345	TRUE	0.757379	80.6391	80.6775	0.0384	75.6831	69.6322	79.0378	9.40556	3.55149	140.338	1.25894	-70.569	0.661623
346	TRUE	0.427877	80.8779	80.9103	0.0324	71.1186	67.0998	74.468	7.36815	2.8463	-171.601	1.06394	-71.5431	0.652555
347	TRUE	0.331601	80.9939	81.0087	0.0148	81.826	76.4724	87.2156	10.7432	5.04965	723.18	1.00007	-82.549	0.452596
348	TRUE	0.429944	81.0927	81.1271	0.0344	75.8643	69.6043	79.2677	9.66334	3.38823	198.168	1.1157	-80.8507	0.488858
349	TRUE	0.983526	83.2169	83.2369	0.02	78.7562	77.8847	79.1221	1.23731	0.413992	30.3131	1.02361	-74.8472	0.553599
350	TRUE	0.677539	85.4723	85.5151	0.0428	86.0667	72.5803	86.1165	13.5362	7.07993	316.739	1.00369	-69.9752	0.523282
351	TRUE	0.833775	85.5855	85.6207	0.0352	78.8959	72.4431	84.994	12.5509	6.77334	359.386	1.00215	-78.661	0.497727
352	TRUE	0.97551	88.7517	88.7577	0.006	85.3787	84.9473	85.7732	0.82589	0.289401	12.385	1.07759	-73.2147	0.643282
353	TRUE	0.804974	89.0021	89.0425	0.0404	70.6517	68.9712	79.0662	10.0949	3.53755	195.611	1.25039	-71.4011	0.652684
354	TRUE	0.550455	89.1348	89.138	0.0032	80.2146	79.2274	82.6712	3.44377	1.13683	-995.774	1.03284	-71.2272	0.725881
355	TRUE	0.884907	89.2464	89.294	0.0476	78.5399	77.1508	80.4678	3.31696	1.28848	-48.2301	1.03267	-71.3425	0.641359
356	TRUE	0.692803	89.4304	89.4936	0.0632	70.6137	68.3851	78.5464	10.1613	3.0697	-57.898	1.26632	-74.897	0.535553
357	TRUE	0.562487	89.6612	89.716	0.0548	69.2572	67.7798	78.4863	10.7064	2.62037	-26.1869	1.20674	-72.4142	0.58759
358	TRUE	0.743953	89.8592	89.864	0.0048	72.2003	67.4132	73.2765	5.86332	1.73153	954.757	1.19355	-67.5069	0.635346
359	TRUE	0.948063	90.2215	90.2243	0.0028	71.3505	71.1798	71.7884	0.608598	0.216448	-213.822	1.00844	-65.2881	0.71197
360	TRUE	0.790722	90.3831	90.3971	0.014	73.5135	70.5729	78.9563	8.38344	3.36856	-553.108	1.05384	-61.8353	0.799178
361	TRUE	0.516478	90.4915	90.5139	0.0224	76.6552	74.7739	80.5246	5.75064	1.92324	-134.414	1.22616	-65.3317	0.71933
362	TRUE	0.566472	90.5119	90.5915	0.0796	69.9968	67.1881	77.2487	10.0606	3.9977	-102.863	1.04546	-62.7948	0.72218
363	TRUE	0.400162	90.7351	90.7407	0.0056	71.5715	71.5562	72.433	0.876762	0.387565	-162.448	1.01036	-71.2454	0.635197
364	TRUE	0.712449	90.8855	90.9395	0.054	72.1245	69.5232	80.2372	10.714	2.97911	-116.35	1.06893	-72.3834	0.530134
365	TRUE	0.923936	91.0159	91.0271	0.0112	71.6537	68.4716	73.2098	4.73817	1.723	-299.446	1.23334	-76.6296	0.605625
366	TRUE	0.421907	91.1854	91.2662	0.0808	80.3584	73.0855	80.5461	7.46064	3.21665	-91.7819	1.00225	-72.6641	0.582989
367	TRUE	0.563275	91.915	91.9274	0.0124	69.558	69.3827	69.6165	0.233819	0.0809171	-4.97504	1.00304	-64.6712	0.716649
368	TRUE	0.943046	92.0314	92.0782	0.0468	70.1233	69.9351	79.0873	9.15222	4.89471	193.341	1.0034	-73.4522	0.577305
369	TRUE	0.532202	92.1909	92.2249	0.034	80.0156	75.7777	80.6866	4.90895	1.59093	-81.7006	1.08941	-67.0826	0.647618
370	TRUE	0.432962	92.3485	92.3673	0.0188	72.9442	72.4672	77.0069	4.53972	1.81313	-209.406	1.04903	-66.6907	0.645844
371	TRUE	0.628935	92.4757	92.4785	0.0028	80.7796	78.4639	82.16	3.69612	1.37225	-1383.66	1.01613	-69.2097	0.726494
372	TRUE	0.989984	92.9409	93.0053	0.0644	86.9133	81.1189	91.2759	10.157	3.21232	-85.6217	1.07173	-76.9758	0.594693
373	TRUE	0.430638	93.1177	93.1381	0.0204	72.1557	70.4384	79.7607	9.32226	3.24563	-397.13	1.09783	-66.7816	0.715773
374	TRUE	0.749125	93.244	93.2468	0.0028	72.8072	71.8538	73.4828	1.62902	0.716302	-570.417	1.01226	-66.2367	0.756595
375	TRUE	0.780297	93.3676	93.3812	0.0136	78.0223	76.1921	80.0328	3.84069	1.17694	83.3043	1.20455	-59.9591	0.77545
376	TRUE	0.922388	93.5628	93.5672	0.0044	83.5565	79.3754	84.005	4.6296	1.62875	-856.207	1.30851	-74.3022	0.590649
377	TRUE	0.390875	93.7152	93.7172	0.002	75.0686	71.6263	77.5757	5.94941	2.42743	-3204.36	1.00672	-62.2804	0.85794
378	TRUE	0.968591	93.87	93.888	0.018	70.8776	69.1123	78.7432	9.63089	4.36053	-728.329	1.12083	-66.5394	0.657769
379	TRUE	0.663723	93.9776	93.9916	0.014	77.4053	71.2527	82.4699	11.2172	3.7358	526.496	1.55756	-62.1597	0.792428
380	TRUE	0.989682	94.0724	94.0884	0.016	71.7599	70.1977	82.8887	12.6911	4.25591	897.809	1.0866	-65.5772	0.772068
381	TRUE	0.825507	94.1779	94.2059	0.028	72.6787	70.2117	73.274	3.06233	1.04801	-100.196	1.01887	-63.8767	0.719074
382	TRUE	0.606433	103.151	103.153	0.0016	77.989	77.41	78.078	0.667973	0.276311	-389.651	1.07279	-69.3458	0.611161
383	TRUE	0.562417	103.366	103.368	0.002	71.1335	71.1335	71.1335	2.84217e-14	8.40726e-15	-2.2813e-13	1	-74.2144	0.50581
384	TRUE	0.662211	103.43	103.436	0.0064	75.354	72.8082	80.4135	7.60522	2.58161	1248.99	1.05306	-82.2522	0.440251
385	TRUE	0.601429	103.518	103.52	0.0024	84.7812	84.7812	84.7812	0	2.90078e-15	-2.51775e-12	1	-78.0153	0.456367
386	TRUE	0.974313	103.616	103.627	0.0108	71.2563	70.0934	71.3427	1.24921	0.46277	-81.9752	1.03156	-71.3421	0.520714
387	TRUE	0.995107	103.766	103.814	0.048	76.9392	76.3188	77.3183	0.999486	0.361096	0.159018	1.00674	-75.1638	0.53505
388	TRUE	0.431193	104.763	104.764	0.0016	81.1293	80.8532	81.2273	0.374065	0.153618	233.791	1.01068	-82.079	0.418029
389	TRUE	0.742099	104.841	104.843	0.002	78.4052	78.187	78.9084	0.721411	0.294569	374.701	1.0422	-78.2526	0.504804
390	TRUE	0.986854	105.032	105.036	0.0036	78.4902	77.9929	79.2324	1.23946	0.409414	-335.786	1.00355	-72.3486	0.581688
391	TRUE	0.970134	105.186	105.194	0.008	78.8461	77.8652	78.8632	0.998002	0.370867	123.508	1.01142	-72.575	0.584363
392	TRUE	0.678204	106.813	106.822	0.0092	72.0316	70.9972	77.8864	6.88926	3.2353	-890.272	1.0521	-73.2427	0.538714
393	TRUE	0.954146	107.947	107.951	0.0044	83.9273	82.2686	89.9929	7.72432	3.24888	-1860.89	1.00919	-81.5911	0.426588
394	TRUE	0.491065	107.95	108.005	0.0552	77.1418	71.4444	82.8144	11.37	3.62682	-131.331	1.11239	-81.2695	0.491089
395	TRUE	0.553407	108.101	108.163	0.0616	70.5066	66.6026	76.7836	10.181	3.36918	146.508	1.08627	-78.688	0.453219
396	TRUE	0.84862	108.573	108.613	0.04	77.0623	76.913	83.3724	6.45947	3.07782	-164.605	1.05423	-69.4236	0.546162
397	TRUE	0.711619	108.385	108.387	0.0024	74.2442	74.1313	74.5094	0.378134	0.153481	-133.761	1.01764	-70.1697	0.629339
398	TRUE	0.614125	108.733	108.735	0.0024	84.3115	81.9068	86.115	4.20823	1.52028	-1753.43	1.00188	-75.2526	0.674316
399	TRUE	0.541464	108.888	108.89	0.0028	72.2052	71.348	76.0684	4.72034	1.6443	-1362.45	1.42824	-67.8372	0.704189
400	TRUE	0.701333	109.615	109.617	0.0016	80.0787	79.7581	80.7556	0.997506	0.403004	623.441	1.0194	-81.8048	0.459306
401	TRUE	0.90994	110.761	110.763	0.002	71.2667	70.9595	72.242	1.28251	0.507907	644.435	1.06171	-67.9163	0.546751
402	TRUE	0.595849	110.907	110.931	0.024	77.4203	74.2384	78.6523	4.41397	1.40452	-15.6054	1.22828	-78.0629	0.540529
403	TRUE	0.89777	111.006	111.01	0.004	83.7823	83.1737	85.9273	2.75353	1.02661	717.396	1.15169	-79.517	0.409884
404	TRUE	0.769454	111.163	111.165	0.0016	85.6647	84.2219	87.4638	3.2419	1.28418	-2026.18	1.00086	-70.833	0.710205
405	TRUE	0.283986	111.28	111.286	0.006	74.0611	73.0078	76.2329	3.2251	1.21305	-497.886	1.02707	-78.9521	0.538962
406	TRUE	0.692217	111.46	111.472	0.0112	85.6411	80.8571	86.4821	5.62496	1.95823	487.728	1.01778	-80.5067	0.467005
407	TRUE	0.967416	111.904	111.907	0.0036	80.8928	79.8126	82.9723	3.15967	1.4271	-894.712	1.03737	-67.4856	0.69132
408	TRUE	0.760939	112.177	112.18	0.0032	79.717	78.9748	82.3889	3.41408	1.26488	-1068.45	1.21526	-65.6174	0.699838
409	TRUE	0.610356	112.339	112.34	0.0016	75.7212	75.3205	75.9439	0.623441	0.249933	-389.651	1.00816	-60.6799	0.765336
410	TRUE	0.615819	112.77	112.772	0.0024	71.7362	71.4691	72.0034	0.534378	0.192398	-222.658	1	-66.4882	0.705862
411	TRUE	0.917119	112.908	112.909	0.0016	84.653	83.3259	85.4456	2.1197	0.847153	-1324.81	1.00811	-73.8674	0.66755
412	TRUE	0.71859	113.028	113.033	0.0052	75.8136	75.3401	76.5055	1.16542	0.372878	-208.622	1.00323	-65.2066	0.713754
413	TRUE	0.760344	113.177	113.194	0.0164	77.7429	71.5548	77.8491	6.29427	3.03725	-384.429	1.01367	-75.0397	0.554373
414	TRUE	0.325205	113.272	113.295	0.0232	81.8382	80.5024	84.207	3.70466	1.34384	121.128	1.04323	-82.9185	0.509688
415	TRUE	0.787331	113.426	113.499	0.0732	79.0398	78.6395	80.8041	2.16459	0.933249	24.1386	1.00431	-68.7234	0.702935
416	TRUE	0.788419	113.648	113.649	0.0016	74.0248	73.8022	74.4256	0.623441	0.249933	-389.651	1.00816	-72.0575	0.703738
417	TRUE	0.424461	113.896	113.91	0.014	66.0542	66.0351	66.5613	0.526208	0.178414	-23.8759	1.00286	-74.7135	0.581879
418	TRUE	0.705441	114.037	114.049	0.012	73.1234	72.4228	76.332	3.9092	1.49008	309.773	1.00945	-68.1658	0.706761
419	TRUE	0.515573	114.166	114.178	0.0124	73.4759	70.9331	81.8238	10.8907	4.44871	-876.649	1.06029	-72.3893	0.595407
420	TRUE	0.72245	114.392	114.394	0.002	76.2676	69.383	77.8529	8.4699	3.24252	-3689.76	1.33517	-74.3564	0.538433
421	TRUE	0.741703	114.538	114.553	0.0148	70.9273	69.4865	78.9183	9.43189	3.19494	-623.371	1.04634	-61.8393	0.643662
422	TRUE	0.303879	114.75	114.764	0.014	86.1477	83.9055	87.3374	3.43197	1.28929	-182.165	1.16249	-80.69	0.412529
423	TRUE	0.31179	114.812	114.817	0.0052	82.0523	81.0726	83.5146	2.44196	0.667089	-429.223	1.00798	-76.1332	0.533395
424	TRUE	0.57466	115.091	115.095	0.0036	76.851	75.8639	77.7119	1.84806	0.554543	-451.163	1.01807	-59.2252	0.721112
425	TRUE	0.933135	115.254	115.257	0.0028	71.3819	71.2817	71.4301	0.148438	0.0559289	8.83562	1.0108	-62.7515	0.769119
426	TRUE	0.95985	115.387	115.39	0.0032	72.0193	71.5517	75.2256	3.67385	1.25989	-1052.99	1.08712	-58.5102	0.795095
427	TRUE	0.882734	115.544	115.558	0.014	73.1319	69.4249	75.971	6.54613	2.08919	-392.333	1.24163	-60.8981	0.721253
428	TRUE	0.508338	115.621	115.665	0.044	86.0373	81.6733	88.3149	6.64166	1.90363	-41.2617	1.16688	-71.9929	0.642885
429	TRUE	0.469558	116.346	116.365	0.0188	114.727	111.01	115.539	4.52875	1.51937	99.0506	1.16696	-84.0723	0.431125
430	TRUE	0.325263	116.422	116.424	0.0016	80.4756	79.8611	81.9808	2.1197	0.863384	-1324.81	1.02533	-76.9012	0.618158
431	TRUE	0.988254	117.484	117.486	0.002	82.9109	82.9109	82.9109	1.42109e-14	5.50384e-15	-9.00996e-13	1	-73.5258	0.496714
432	TRUE	0.418485	118.607	118.618	0.0116	88.9239	88.1743	90.1163	1.94196	0.749544	-193.108	1.02581	-80.621	0.413544
433	TRUE	0.425696	119.106	119.115	0.0088	89.3136	88.6188	89.8258	1.20695	0.395867	-46.8313	1.05419	-77.4392	0.489517
434	TRUE	0.699018	119.254	119.271	0.0172	81.7197	79.7953	81.9922	2.19689	0.848777	110.423	1.00676	-68.8426	0.700722
435	TRUE	0.828156	119.738	119.739	0.0016	76.4716	74.9487	77.8165	2.86783	1.13437	-1792.39	1.00032	-71.9995	0.66085
436	TRUE	0.956352	119.819	119.823	0.0036	80.3183	79.7281	82.1812	2.45306	1.13652	-679.106	1.00032	-78.9687	0.530987
437	TRUE	0.96789	120.271	120.303	0.0324	81.4472	79.3733	82.8919	3.5186	1.38979	78.055	1.04918	-74.9862	0.589137
438	TRUE	0.645683	120.411	120.449	0.038	74.7012	71.7607	75.6984	3.93775	1.43675	-63.1767	1.03178	-69.5522	0.63367
439	TRUE	0.721094	120.564	120.566	0.002	75.3363	74.7307	75.5323	0.801568	0.306667	-353.708	1.10504	-79.5147	0.506547
440	TRUE	0.51776	120.676	120.719	0.0428	81.4878	81.4768	82.8479	1.37114	0.742508	-32.1199	1.00001	-70.0933	0.626771
441	TRUE	0.920759	121.356	121.362	0.006	75.7301	71.7594	82.1904	10.431	4.30828	-1967.57	1.15864	-76.234	0.48814
442	TRUE	0.899802	121.461	121.476	0.0156	79.684	79.3485	83.6799	4.33145	2.01615	-313.395	1.06339	-68.9112	0.699959
443	TRUE	0.324755	121.554	121.599	0.0444	78.5018	76.869	83.9236	7.05461	2.14065	-143.148	1.03587	-72.5121	0.605296
444	TRUE	0.939534	122.315	122.385	0.07	82.6252	80.0972	83.5186	3.42146	1.16355	-31.1657	3.42989	-71.5336	0.507358
445	TRUE	0.895287	122.512	122.52	0.0076	82.0335	81.5158	82.9093	1.39345	0.530941	210.932	1.03846	-69.8231	0.706857
446	TRUE	0.341303	122.64	122.644	0.0036	85.7445	83.8667	87.1101	3.24338	1.14449	-932.238	1.04605	-76.3409	0.610067
447	TRUE	0.978452	122.916	123.086	0.17	71.6046	68.6761	82.4543	13.7782	5.53293	67.8029	1.77311	-70.0079	0.51572
448	TRUE	0.741536	122.757	122.761	0.0036	82.6697	82.4656	83.2746	0.808989	0.317464	-225.357	1.06212	-71.729	0.671996
449	TRUE	0.696136	123.213	123.216	0.0032	81.9789	80.3683	82.5949	2.22658	0.893875	-765.386	1.16221	-74.3441	0.641319
450	TRUE	0.356121	123.321	123.325	0.004	85.5799	83.4573	86.7081	3.2508	1.38036	-989.983	1.16331	-69.9731	0.716326
451	TRUE	0.393817	123.459	123.466	0.0068	83.1368	80.9498	83.4477	2.49786	1.09886	396.706	1.06863	-66.0925	0.770751
452	TRUE	0.589592	123.739	123.765	0.0264	70.5764	67.2818	73.0023	5.7205	1.68656	-148.076	1.0506	-68.9869	0.645165
453	TRUE	0.667795	123.881	123.886	0.0044	79.8791	77.7342	83.3748	5.64066	2.26417	-1390.83	1.84947	-67.4458	0.645517
454	TRUE	0.385503	127.52	127.533	0.0128	93.0793	90.2504	93.3287	3.07822	1.04367	-160.984	1.10827	-80.754	0.45471
455	TRUE	0.969717	129.13	129.139	0.0092	84.6425	81.1063	88.3724	7.26606	2.51624	769.817	1.01056	-64.5938	0.799782
456	TRUE	0.495988	129.286	129.288	0.002	77.5349	76.4661	78.3008	1.8347	0.67271	893.175	1.00595	-82.3766	0.497189
457	TRUE	0.368861	129.975	129.999	0.024	81.3911	79.9669	82.3893	2.42231	1.05866	89.8111	1.02683	-73.5824	0.588815
458	TRUE	0.416824	130.109	130.111	0.0024	76.1171	75.3155	76.3843	1.06876	0.400509	-445.315	1.03022	-68.3961	0.603118
459	TRUE	0.500642	130.169	130.185	0.016	76.1873	72.5506	76.6278	4.07719	1.46599	250.257	1.01071	-86.0014	0.409259
460	TRUE	0.887575	130.357	130.359	0.0016	68.0382	67.7621	68.1362	0.374065	0.153618	-233.791	1.01068	-71.7946	0.590088
461	TRUE	0.758083	130.449	130.471	0.022	72.2765	70.1974	73.8441	3.64673	1.14703	121.487	1.11145	-71.0772	0.640273
462	TRUE	0.935372	130.901	130.902	0.0016	82.7558	82.6667	83.3347	0.667973	0.276311	389.651	1.07279	-76.6055	0.575551
463	TRUE	0.849438	131.02	131.024	0.004	87.963	87.7623	88.0188	0.256424	0.0819841	42.7097	1.00693	-73.1779	0.662919
464	TRUE	0.922397	131.112	131.181	0.0684	84.5845	78.2996	86.5161	8.21646	3.05552	86.0006	1.04601	-74.2421	0.657872
465	TRUE	0.853062	131.284	131.358	0.0736	73.8351	70.2153	76.1381	5.92283	2.20113	-38.8552	1.0281	-67.9975	0.711845
466	TRUE	0.821689	131.505	131.507	0.002	70.9127	70.8147	71.2155	0.400784	0.153333	176.854	1.03234	-64.9307	0.701266
467	TRUE	0.58062	131.617	131.655	0.0376	76.3982	76.2976	83.7554	7.45779	3.13504	-223.454	1.01432	-69.9141	0.65148
468	TRUE	0.352357	133.047	133.059	0.012	85.7421	74.7562	85.9634	11.2072	4.71549	1002.63	1.08642	-81.7852	0.410499
469	TRUE	0.547989	135.41	135.434	0.0236	82.9917	78.5705	84.3651	5.79462	2.36615	146.213	1.22475	-74.3586	0.595314
470	TRUE	0.648381	135.611	135.632	0.0212	69.9344	67.7131	73.1604	5.44723	1.98293	-221.645	1.02641	-69.816	0.581542
471	TRUE	0.518574	135.774	135.805	0.0308	77.0573	74.8091	78.1196	3.3105	1.18823	-95.2825	1.04449	-69.6009	0.594921
472	TRUE	0.401495	135.891	135.941	0.05	74.2232	70.532	77.9649	7.43288	2.07812	81.1519	1.06164	-75.6176	0.539576
473	TRUE	0.568937	136.048	136.053	0.0056	74.588	73.4189	75.0888	1.66993	0.557613	293.202	1.01363	-62.9262	0.717434
474	TRUE	0.967815	136.227	136.278	0.0508	80.9919	80.1102	82.1526	2.04238	0.836411	27.7951	1.01643	-74.1642	0.579014
475	TRUE	0.462561	137.76	137.768	0.0076	71.0814	69.1099	74.9556	5.84574	2.39936	-722.198	1.75889	-76.9994	0.498975
476	TRUE	0.287412	138.245	138.247	0.002	72.7189	72.4784	73.3156	0.837193	0.332942	-395.694	1.10728	-78.0805	0.48387
477	TRUE	0.59709	138.512	138.528	0.016	73.6641	72.9185	87.2081	14.2895	5.8694	889.522	1.11875	-77.6583	0.496176
478	TRUE	0.451324	138.848	138.892	0.044	77.6791	77.4788	78.3435	0.86473	0.269134	-11.6357	1.00966	-70.3264	0.657697
479	TRUE	0.486911	139.392	139.397	0.0048	68.7679	68.7679	68.7679	0	1.37596e-15	-9.60266e-13	1	-69.6225	0.70072
480	TRUE	0.998238	139.642	139.644	0.002	84.3534	83.9882	85.0303	1.04204	0.442743	572.548	1.05111	-71.7315	0.715988
481	TRUE	0.522014	139.744	139.745	0.0016	78.6728	78.5036	79.3764	0.872818	0.366946	545.511	1.05325	-78.1316	0.513878
482	TRUE	0.788216	139.956	139.958	0.0016	70.1401	69.2138	70.7101	1.49626	0.597287	-935.162	1.00886	-75.7816	0.643314
483	TRUE	0.450128	140.06	140.113	0.0524	76.8097	72.4316	78.0349	5.60332	2.1498	-86.9583	1.02872	-71.5071	0.605301
484	TRUE	0.981663	140.305	140.371	0.066	77.5706	72.8803	84.2513	11.3709	5.4324	161.035	1.03784	-71.4277	0.602052
485	TRUE	0.990308	140.519	140.526	0.0068	78.2741	76.6723	79.1623	2.48997	0.936978	355.32	1.00175	-70.2119	0.69
486	TRUE	0.628804	140.675	140.686	0.0108	78.3752	75.1142	79.9596	4.8454	1.54558	-129.264	1.38722	-71.3864	0.638665
487	TRUE	0.928683	140.81	140.904	0.094	78.8574	77.867	81.9205	4.05349	1.64055	-34.9653	1.00877	-68.051	0.664303
488	TRUE	0.65409	141.084	141.116	0.032	77.8092	77.3566	81.2058	3.8492	1.53975	-82.3244	1.02866	-76.2051	0.494065
489	TRUE	0.548701	141.233	141.242	0.0092	76.3967	74.8648	76.603	1.73828	0.609287	-139.697	1.04806	-65.2628	0.702428
490	TRUE	0.69051	141.494	141.496	0.0024	78.1191	77.9855	78.3863	0.400784	0.146947	166.993	1.00302	-62.5265	0.733926
491	TRUE	0.755322	141.513	141.65	0.1376	72.3848	36.5221	93.4334	56.9113	14.6769	-161.66	7.10666	-84.9317	0.260644
492	TRUE	0.645555	141.759	141.783	0.024	79.2732	74.4584	79.4743	5.01586	1.34595	-163.84	1.03397	-72.1938	0.485963
493	TRUE	0.742952	141.926	141.929	0.0028	73.7459	70.3392	76.8853	6.54613	2.53095	-2560.56	1.00639	-70.2013	0.691487
494	TRUE	0.763106	142.094	142.096	0.0016	68.4715	68.4003	68.7209	0.320627	0.129065	-155.86	1.04572	-63.1403	0.707629
495	TRUE	0.739013	142.221	142.251	0.0296	66.7601	65.3303	71.9121	6.58182	2.62432	-229.804	1.00408	-67.3409	0.706841
496	TRUE	0.644137	142.397	142.416	0.0184	77.3282	77.1238	78.4645	1.34074	0.460603	-32.3541	1.02991	-67.6582	0.656321
497	TRUE	0.684585	142.656	142.66	0.0036	70.6715	70.4117	71.191	0.779302	0.249908	-201.741	1.00688	-64.6954	0.722413
498	TRUE	0.663635	142.784	142.792	0.008	74.1592	73.7934	74.8054	1.01203	0.296313	-91.4553	1.02175	-79.4814	0.45421
499	TRUE	0.366697	143.007	143.012	0.0044	81.3244	81.1389	81.8291	0.690239	0.263677	172.183	1.01581	-72.8831	0.597385
500	TRUE	0.997522	143.84	143.842	0.0016	74.896	74.3706	75.2434	0.872818	0.347517	-545.511	1.00577	-71.0826	0.64663
501	TRUE	0.497532	144.084	144.091	0.0068	76.6264	76.3605	77.0233	0.662804	0.233156	20.3544	1.04942	-75.7729	0.572198
502	TRUE	0.452486	144.136	144.137	0.0016	81.1646	80.9598	82.7767	1.81689	0.742355	-1013.09	1.21069	-70.9838	0.675007
503	TRUE	0.676754	144.28	144.282	0.002	59.3021	58.8389	59.4624	0.623441	0.243171	-311.721	1.01894	-66.061	0.505104
504	TRUE	0.919607	144.676	144.684	0.008	77.6945	74.9082	78.3714	3.46328	1.16435	-430.687	1.01159	-65.658	0.647658
505	TRUE	0.396441	145.369	145.398	0.0288	72.3724	66.4524	74.3554	7.90294	3.37777	-252.863	1.00815	-76.3591	0.495253
506	TRUE	0.46453	145.544	145.588	0.044	77.4452	72.9339	80.7767	7.84281	2.60109	-138.404	1.03224	-71.7776	0.60456
507	TRUE	0.682766	145.993	145.995	0.002	78.3518	78.0223	78.6814	0.659067	0.266714	-353.708	1.00734	-81.3517	0.414866
508	TRUE	0.439153	146.784	146.787	0.0024	76.0033	75.6025	76.7381	1.13555	0.414699	-473.147	1.01108	-76.9901	0.567628
509	TRUE	0.832787	147.013	147.015	0.002	76.3166	76.1429	76.4903	0.347346	0.151643	-197.847	1.00936	-75.7886	0.577217
510	TRUE	0.493378	147.213	147.216	0.0028	75.8787	73.8896	76.2943	2.4047	0.869166	-819.946	1.0866	-78.5213	0.441731
511	TRUE	0.819741	147.709	147.723	0.0144	74.2145	71.3505	74.2335	2.88297	1.34297	-202.042	1.00748	-73.9934	0.653657
512	TRUE	0.484727	147.987	148.039	0.0528	47.7681	28.7828	52.058	23.2751	5.70934	-42.2092	3.92726	-92.9448	0.215557
513	TRUE	0.348563	150.569	150.572	0.0032	71.8455	71.5948	72.5618	0.967027	0.375361	-301.276	1.00003	-78.2557	0.40864
514	TRUE	0.960847	150.719	150.721	0.002	74.3265	73.7743	76.09	2.31564	0.839344	-1036.95	1.06858	-66.8471	0.770792
515	TRUE	0.560378	150.804	150.806	0.002	78.1217	75.8417	79.2172	3.37549	1.26552	1651.48	1.01261	-74.2688	0.66657
516	TRUE	0.732357	153.92	154	0.0808	69.411	67.9548	78.6924	10.7376	4.20489	-128.031	1.01384	-73.8681	0.534612
517	TRUE	0.514306	154.52	154.54	0.0196	108.94	107.647	109.635	1.98837	0.648005	45.3431	1.07559	-85.2174	0.442249
518	TRUE	0.95323	154.806	154.84	0.0336	76.7626	69.7425	77.8158	8.07325	3.03768	61.6689	1.26009	-83.1078	0.465941
519	TRUE	0.800518	155.091	155.092	0.0016	81.3654	81.2942	81.6148	0.320627	0.129065	155.86	1.04572	-64.7633	0.717485
520	TRUE	0.531734	155.6	155.61	0.0104	47.1936	44.5381	47.5121	2.97404	1.10816	-278.69	1.02818	-75.8411	0.540556
521	TRUE	0.505983	155.85	155.89	0.04	35.6964	27.9182	52.1879	24.2697	5.52901	261.7	6.06702	-97.6263	0.164153
522	TRUE	0.600963	156.997	157.039	0.0416	80.3826	76.7648	83.7551	6.9903	2.11972	103.574	1.09994	-80.0203	0.495881
523	TRUE	0.98764	161.916	161.995	0.0796	78.1778	77.7813	81.2262	3.44486	1.20814	21.0701	1.02397	-72.8722	0.499627
524	TRUE	0.732941	162.418	162.425	0.0076	78.4102	78.0688	78.9945	0.925762	0.250983	-72.5668	1.02093	-68.8397	0.705495
525	TRUE	0.669485	162.815	162.817	0.002	72.955	68.4127	74.4245	6.01176	2.3	-2652.81	1.41741	-69.9707	0.632214
526	TRUE	0.84769	162.855	162.857	0.0024	56.2649	55.1293	57.2	2.07072	0.746706	862.798	1.00151	-77.1873	0.568738
527	TRUE	0.955212	163.174	163.186	0.012	65.3422	62.5376	75.1446	12.607	5.49469	964.281	1.38586	-72.8821	0.641469
528	TRUE	0.555622	163.428	163.43	0.0024	100.787	99.8593	101.128	1.26915	0.467169	-166.993	1.55393	-67.7071	0.655883
529	TRUE	0.971096	164.466	164.476	0.01	69.2148	68.6947	70.0682	1.37351	0.586299	110.022	1.05644	-69.2476	0.589267
530	TRUE	0.576234	164.604	164.622	0.0184	69.6548	69.3239	71.2578	1.93394	0.740035	-84.7645	1.0115	-70.9975	0.637427
531	TRUE	0.858331	166.057	166.07	0.0136	51.9006	28.855	73.9278	45.0729	22.9	3444.17	1.00177	-72.4582	0.505199
532	TRUE	0.747398	166.273	166.326	0.0528	84.4844	61.5358	96.493	34.9572	7.74048	325.799	6.57848	-91.3556	0.213945
533	TRUE	0.616341	167.788	167.79	0.0016	76.0156	76.0156	76.0156	1.42109e-14	9.05768e-15	1.80038e-11	1	-77.8068	0.545185
534	TRUE	0.841179	168.056	168.058	0.0016	76.4993	76.2856	77.2475	0.961881	0.387194	-467.581	1.24253	-79.0344	0.430547
535	TRUE	0.497501	168.321	168.334	0.0136	74.0385	70.8729	77.8957	7.02275	2.50582	-496.026	1.03219	-72.9127	0.490675
536	TRUE	0.77045	169.568	169.656	0.088	80.7682	60.1204	91.0995	30.9791	5.73631	30.4434	4.21874	-91.9859	0.223531
537	TRUE	0.593281	170.684	170.687	0.0032	70.5699	69.6681	71.0598	1.3917	0.496785	269.167	1.24027	-71.668	0.545216
538	TRUE	0.330111	171.021	171.023	0.0024	74.3175	73.3823	75.0522	1.66993	0.602686	-695.805	1.00231	-73.8347	0.599814
539	TRUE	0.773069	171.29	171.356	0.066	72.1899	69.9399	72.8646	2.92467	1.00847	32.5112	1.00933	-69.8318	0.525486
540	TRUE	0.544489	171.564	171.584	0.02	85.8889	83.3209	87.1528	3.83188	1.29912	-96.2249	1.13359	-80.778	0.452762
541	TRUE	0.549813	182.01	182.012	0.0016	71.638	71.2639	72.012	0.74813	0.295724	-467.581	1	-79.511	0.491329
542	TRUE	0.364674	182.805	182.807	0.0024	116.065	115.531	116.243	0.712504	0.254519	-222.658	1.09603	-76.4873	0.558609
543	TRUE	0.655138	184.575	184.619	0.0436	67.5536	65.6765	67.5675	1.89095	1.02436	43.4881	1.00002	-75.1089	0.526879
544	TRUE	0.394207	184.824	184.847	0.0228	66.6424	64.8139	69.2557	4.44175	1.62331	-127.38	1.13028	-80.1588	0.45238
545	TRUE	0.346652	187.031	187.033	0.0024	76.3784	76.3784	76.3784	1.42109e-14	5.0243e-15	-6.96508e-12	1	-76.7783	0.576644
546	TRUE	0.984095	187.52	187.522	0.002	80.9499	80.9499	80.9499	1.42109e-14	5.26953e-15	-1.24319e-12	1	-71.4716	0.654873
547	TRUE	0.988339	187.672	187.68	0.008	74.1856	72.206	77.6786	5.47257	2.37977	-742.771	1.04072	-75.1155	0.604592
548	TRUE	0.970228	203.781	203.785	0.0044	47.3296	47.1554	47.4878	0.332456	0.166021	-91.1291	1.00395	-81.0991	0.402008
549	TRUE	0.810803	204.946	205.01	0.0644	78.6911	70.2175	78.987	8.76949	3.64293	-156.824	1.01718	-78.0398	0.448241
550	TRUE	0.961301	210.327	210.375	0.048	39.7043	29.4026	50.941	21.5384	5.38074	217.009	6.35738	-95.7977	0.170922
551	TRUE	0.411746	222.02	222.021	0.0016	75.2505	74.6894	77.0585	2.36908	0.980806	-1480.67	1.04112	-69.3564	0.69845
552	TRUE	0.74684	222.207	222.209	0.0016	71.1886	70.1376	71.8833	1.74564	0.695034	-1091.02	1.00602	-70.1907	0.590651
553	TRUE	0.499612	222.403	222.405	0.0016	73.6386	73.6386	73.6386	1.42109e-14	7.53644e-15	9.93014e-12	1	-70.5046	0.589368
554	TRUE	0.836763	227.445	227.487	0.0416	56.1052	45.7145	66.2435	20.529	5.75176	-188.238	8.17991	-96.9746	0.16627
555	TRUE	0.574419	227.946	227.947	0.0016	63.0537	62.8044	63.3031	0.498753	0.197149	311.721	1	-75.1701	0.537822
556	TRUE	0.847939	228.088	228.093	0.0048	77.4209	74.6748	79.7366	5.06175	1.47034	-464.584	3.31946	-71.658	0.656225
557	TRUE	0.799492	228.922	228.93	0.0088	69.2526	67.0149	69.9293	2.91439	1.13118	289.834	1.20518	-72.6568	0.449072
558	TRUE	0.413209	229.029	229.179	0.1504	66.8051	30.6381	93.524	62.8859	9.75116	-47.0075	8.08089	-89.3567	0.236005
559	TRUE	0.528607	230.084	230.087	0.0028	79.7139	78.2072	80.8197	2.61252	0.946496	961.316	1.00707	-76.9911	0.59238
560	TRUE	0.824215	230.14	230.152	0.012	73.6407	68.7357	73.7529	5.01713	2.61559	417.403	1.01684	-71.151	0.586408
561	TRUE	0.907253	230.269	230.293	0.0244	86.0716	78.7959	87.5841	8.78818	4.17529	315.695	1.09899	-82.4517	0.495138
562	TRUE	0.605508	231.986	232	0.0144	84.5927	83.3607	92.8014	9.44068	3.95764	639.318	1.03448	-81.4536	0.449412
563	TRUE	0.517853	237.137	237.144	0.0076	71.5207	70.3728	71.7559	1.38314	0.62366	-184.679	1.05292	-72.7007	0.525206
564	TRUE	0.578723	237.525	237.532	0.0076	68.4591	67.7954	74.5772	6.78184	2.44217	687.914	2.13658	-66.9443	0.656626
565	TRUE	0.589713	237.651	237.654	0.0032	71.4404	71.1138	71.7966	0.682817	0.227242	207.195	1.00068	-59.6935	0.706678
566	TRUE	0.988325	237.874	237.876	0.0024	77.2123	75.3197	78.0918	2.77209	1.19842	-1157.32	1.00016	-73.8017	0.634451
567	TRUE	0.367417	237.976	237.978	0.002	70.8071	70.8071	70.8071	0	5.72858e-15	2.2813e-13	1	-71.3557	0.646838
568	TRUE	0.493625	241.079	241.085	0.0056	80.8068	76.359	81.6594	5.30045	2.3453	1023.05	1.01778	-77.944	0.552032
569	TRUE	0.924975	241.125	241.169	0.0444	76.7374	72.6275	78.2515	5.62406	1.91745	-22.6536	1.14894	-76.8737	0.584809
570	TRUE	0.577993	241.291	241.353	0.0616	70.9529	67.8361	72.8449	5.00882	1.6542	-0.56712	1.07879	-65.8514	0.646658
571	TRUE	0.929584	241.716	241.72	0.0036	110.344	109.64	111.865	2.2252	0.781808	-625.401	1.02091	-73.0589	0.521102
572	TRUE	0.471625	242.421	242.46	0.0388	62.6505	61.9156	73.2411	11.3255	3.2529	-160.176	1.23342	-74.6244	0.58922
573	TRUE	0.76754	242.799	242.812	0.0124	72.2684	72.0629	72.4667	0.403806	0.144842	-17.9707	1.00516	-68.3038	0.582474
574	TRUE	0.51906	243.122	243.128	0.006	70.6941	67.05	72.2305	5.1805	1.78685	-920.264	1.05031	-70.9251	0.671606
575	TRUE	0.320262	243.349	243.355	0.0056	87.5102	87.4103	87.7353	0.324941	0.128906	-46.1454	1.00707	-72.011	0.648933
576	TRUE	0.957425	244.064	244.067	0.0032	82.9791	81.3537	84.1963	2.8426	0.956744	870.53	1.00324	-67.8912	0.783612
577	TRUE	0.391468	244.412	244.419	0.0068	84.4423	81.858	86.1134	4.25534	1.4027	-628.751	1.00603	-74.9567	0.65173
578	TRUE	0.843856	244.616	244.626	0.01	87.0355	83.2429	89.0023	5.75941	1.6847	543.665	1.0249	-59.7423	0.870093
579	TRUE	0.985189	244.716	244.719	0.0024	81.2312	81.0827	81.4167	0.333986	0.138851	-1.78668e-12	1.07756	-59.6804	0.843935
580	TRUE	0.880424	246.826	246.83	0.004	83.0826	82.9163	83.3056	0.389322	0.147427	50.6721	1.03016	-68.4107	0.57236
581	TRUE	0.880758	247.155	247.158	0.0032	72.8778	72.7184	73.0701	0.351748	0.117096	-1.09483	1.04653	-75.7772	0.526514
582	TRUE	0.473965	247.256	247.26	0.0044	71.8787	71.4705	72.465	0.994537	0.299839	204.492	1.00767	-69.4423	0.667405
583	TRUE	0.658506	250.069	250.077	0.0088	81.1292	80.712	86.9613	6.24933	2.9338	-737.49	1.01263	-78.0526	0.481175
584	TRUE	0.565049	257.334	257.336	0.002	75.6762	75.2264	76.1259	0.899537	0.320169	425.594	1.00633	-84.0339	0.409674
585	TRUE	0.562373	266.642	266.65	0.0084	77.897	77.6834	79.0075	1.32413	0.462292	-95.0845	1.05154	-78.6062	0.442912
586	TRUE	0.946728	266.957	266.974	0.0172	56.1972	55.5786	71.0163	15.4377	7.64783	-942.209	1.06538	-72.3972	0.603736
587	TRUE	0.520131	267.102	267.106	0.0036	77.7407	75.1764	78.4717	3.29533	0.988488	421.7	1.60778	-73.5054	0.546784
588	TRUE	0.780125	267.238	267.24	0.002	72.6912	72.2815	74.0093	1.72782	0.623925	-767.215	1.07903	-75.6351	0.448245
589	TRUE	0.653471	267.494	267.548	0.0544	74.4067	72.7812	78.1021	5.32087	1.7722	-16.5038	1.1147	-77.6807	0.409864
590	TRUE	0.581552	267.916	267.944	0.028	67.3462	67.1632	74.3936	7.23042	3.17327	258.164	1.00781	-80.5014	0.447789
591	TRUE	0.489566	268.315	268.341	0.026	67.4316	66.6126	70.9131	4.30046	0.948972	-125.14	1.0178	-67.4243	0.592881
592	TRUE	0.862337	268.437	268.452	0.0152	71.3266	69.7997	73.5259	3.72617	1.3004	-265.614	1.02469	-64.5754	0.780918
593	TRUE	0.591022	268.56	268.602	0.042	70.3139	68.3658	72.4702	4.10435	1.291	-54.4773	1.04622	-70.3694	0.535118
594	TRUE	0.440461	268.7	268.702	0.002	78.9753	78.4498	80.4359	1.98611	0.701524	-860.095	1.0981	-78.2715	0.486993
595	TRUE	0.302504	269.037	269.039	0.002	79.4482	78.6956	80.2542	1.5586	0.583412	-779.302	1.0007	-71.211	0.620947
596	TRUE	0.356918	269.14	269.158	0.018	68.7463	67.4303	85.5474	18.1171	8.09974	991.96	1.0981	-78.491	0.443653
597	TRUE	0.867614	269.536	269.539	0.0024	68.7982	67.863	69.8001	1.93712	0.697582	-807.134	1.00019	-66.7241	0.65084
598	TRUE	0.421824	269.791	269.817	0.0252	72.2149	66.3353	78.9591	12.6237	4.27005	237.866	1.67778	-73.8546	0.590485
599	TRUE	0.204992	269.923	269.924	0.0016	70.7549	70.7549	70.7549	0	4.35117e-15	7.05593e-12	1	-71.8514	0.686662
600	TRUE	0.556514	273.519	273.524	0.0048	70.6333	67.5134	74.2376	6.72426	2.49941	1538.46	1.0547	-79.8281	0.456555
601	TRUE	0.756633	274.878	274.881	0.0028	58.3908	58.1388	58.3915	0.252672	0.10338	66.3643	1.01607	-80.5338	0.479747
602	TRUE	0.90347	275.688	275.743	0.0544	77.5808	74.4457	79.1596	4.71385	1.57356	34.2323	1.14551	-72.7171	0.594791
603	TRUE	0.946524	276.192	276.196	0.0036	66.7063	65.7587	75.3731	9.61435	3.4315	-2123.04	1.08899	-77.8642	0.417038
604	TRUE	0.321969	286.117	286.123	0.0056	80.2479	79.9842	80.5424	0.558194	0.208567	-17.9839	1.03565	-80.9428	0.487529
605	TRUE	0.858889	286.855	286.857	0.0024	80.1077	80.1077	80.1077	1.42109e-14	1.00486e-14	-2.20054e-12	1	-61.4476	0.781592
606	TRUE	0.970051	286.956	286.98	0.0236	70.4194	65.8966	82.8248	16.9283	7.38419	629.176	1.4437	-74.5396	0.660307
607	TRUE	0.823206	287.336	287.348	0.0116	76.3239	75.8047	77.0864	1.28165	0.379874	61.3942	1.03259	-75.6351	0.610845
608	TRUE	0.667002	288.116	288.12	0.0036	78.4261	77.6393	80.1851	2.54572	0.854842	685.741	1.03417	-73.4055	0.625479
609	TRUE	0.875306	289.746	289.748	0.0016	84.5644	84.4664	84.8405	0.374065	0.153618	-233.791	1.01068	-78.3124	0.466035
610	TRUE	0.784097	289.822	289.825	0.0036	75.1302	73.4009	75.3826	1.98165	0.629948	-423.499	1.14872	-70.9317	0.636156
611	TRUE	0.416203	290.317	290.321	0.0044	70.3931	69.7623	71.358	1.59571	0.496466	-339.696	1.01022	-54.0631	0.864826
612	TRUE	0.958852	290.48	290.54	0.06	79.5245	73.5083	80.4555	6.94722	2.60079	-105.876	1.01377	-71.9238	0.669107
613	TRUE	0.373038	290.756	290.758	0.0016	71.3236	71.1277	72.7843	1.65657	0.678869	935.162	1.18769	-76.4469	0.573616
614	TRUE	0.917172	297.521	297.527	0.0064	74.0258	70.2067	76.2206	6.0139	2.67391	-891.169	1.52426	-75.767	0.52649
615	TRUE	0.755893	297.796	297.814	0.0184	68.7318	68.3554	69.4392	1.08382	0.340952	-15.0651	1.01367	-79.3178	0.413853
616	TRUE	0.460705	297.935	297.955	0.0196	66.9129	66.3358	67.6439	1.30807	0.292538	1.76522	1.02359	-76.3514	0.491918
617	TRUE	0.70904	298.007	298.009	0.0024	70.47	70.188	70.5506	0.362614	0.154476	139.686	1.01954	-78.7343	0.542706
618	TRUE	0.939996	298.139	298.142	0.0028	77.2335	75.3112	78.087	2.7758	0.988641	984.288	1.0249	-79.1311	0.596089
619	TRUE	0.766994	298.568	298.582	0.0144	69.4391	69.0826	74.816	5.73344	2.58937	391.726	1.04596	-75.5564	0.513582
620	TRUE	0.926384	298.689	298.705	0.0164	81.2246	75.296	82.3379	7.04192	2.47165	-412.151	1.00818	-76.5626	0.411066
621	TRUE	0.994214	298.857	298.868	0.0108	56.6652	55.772	58.3612	2.58926	1.03449	-217.951	1.07301	-75.6706	0.487719
622	TRUE	0.591726	299.458	299.462	0.004	50.2804	49.665	50.2969	0.631919	0.278675	-168.766	1.00795	-59.8318	0.532229
623	TRUE	0.419968	300.803	300.825	0.0224	73.9312	69.4237	84.4082	14.9845	6.9072	669.83	1.00041	-74.2201	0.553042
624	TRUE	0.491727	304.338	304.348	0.0092	78.2936	77.1267	78.6842	1.55756	0.629878	-135.597	1.03462	-70.3496	0.635211
625	TRUE	0.525492	308.317	308.405	0.088	98.8513	82.6121	114.467	31.8549	7.27424	55.8741	3.36141	-91.8248	0.229636
626	TRUE	0.692541	308.729	308.731	0.002	81.112	80.8428	81.2112	0.368397	0.15372	-172.171	1.01575	-76.6606	0.518785
627	TRUE	0.865368	309.682	309.688	0.0064	73.715	72.7256	74.3561	1.63052	0.677498	-259.378	1.0046	-65.1326	0.779213
628	TRUE	0.635573	309.784	309.787	0.0028	81.9047	75.1397	82.5542	7.4145	2.65245	-2256.62	1.21645	-65.1627	0.750244
629	TRUE	0.971943	315.647	315.667	0.0196	82.5345	81.3769	86.3357	4.95876	2.09842	231.475	1.0093	-79.4293	0.503272
630	TRUE	0.907452	315.99	316.025	0.0352	67.3022	67.1433	73.2981	6.1548	3.09815	186.626	1.00686	-78.2648	0.395019
631	TRUE	0.950484	317.166	317.189	0.0228	70.7032	70.0358	82.9851	12.9493	6.0146	644.766	1.21568	-81.0303	0.457607
632	TRUE	0.961858	333.929	333.935	0.0056	85.9944	84.2505	87.5671	3.31663	0.972313	-462.304	1.09162	-72.5588	0.625548
633	TRUE	0.425208	334.503	334.505	0.0016	80.7159	80.039	81.0365	0.997506	0.403004	623.441	1.0194	-78.2823	0.561349
634	TRUE	0.774114	335.229	335.272	0.0436	71.8127	70.0681	83.5522	13.4841	4.42384	212.905	1.32639	-73.4438	0.54086
635	TRUE	0.610514	335.386	335.389	0.0028	74.4753	72.8648	75.8187	2.95392	1.15378	-1164.53	1.02084	-66.5028	0.693983
636	TRUE	0.929593	335.504	335.506	0.002	80.6908	79.3905	81.6616	2.27111	0.901923	-1195.99	1.0115	-72.8426	0.66567
637	TRUE	0.234067	335.584	335.594	0.0096	114.775	112.804	117.169	4.3655	1.40395	476.18	1.02242	-84.7627	0.407798
638	TRUE	0.924079	340.574	340.657	0.0832	74.5159	64.4529	79.6485	15.1956	4.04637	-129.532	1.08757	-72.885	0.532732
639	TRUE	0.33224	341.701	341.704	0.0024	70.5864	69.9852	71.054	1.06876	0.385797	-445.315	1.00188	-82.8854	0.401651
640	TRUE	0.670898	342.931	342.955	0.024	74.6454	73.3847	76.6103	3.22561	1.05845	46.4518	1.15633	-83.4109	0.468316
641	TRUE	0.645572	346.964	346.965	0.0016	84.801	83.4205	85.2908	1.87032	0.768088	-1168.95	1.03658	-81.1858	0.530306
642	TRUE	0.656908	347.148	347.152	0.0032	76.3205	72.4314	77.3893	4.95784	1.62041	-1385.43	1.0685	-76.7608	0.555502
643	TRUE	0.942738	347.342	347.353	0.0104	82.1106	79.8174	83.0182	3.20082	1.24871	-259.378	1.11243	-73.2135	0.654458
644	TRUE	0.431196	347.502	347.63	0.128	69.9263	35.6667	96.6898	61.023	10.6252	-9.5087	5.52764	-86.2122	0.225488
645	TRUE	0.69438	347.935	347.946	0.0112	76.8221	74.7725	77.4742	2.70164	0.958487	-207.612	1.09795	-69.4526	0.534489
646	TRUE	0.932982	348.081	348.086	0.0052	67.9633	62.1476	68.4238	6.2762	2.84241	1187.6	1.19023	-72.3994	0.598671
647	TRUE	0.441403	348.304	348.306	0.0016	77.0425	76.2142	77.3364	1.12219	0.460853	-701.372	1.03705	-65.1906	0.73324
648	TRUE	0.487323	348.403	348.405	0.0028	81.3563	79.7903	82.5215	2.73127	1.01787	-1032	1.0109	-67.2769	0.729693
649	TRUE	0.836328	348.496	348.504	0.0084	69.2562	68.6105	70.9484	2.33791	0.913946	-330.76	1.05387	-60.0747	0.71268
650	TRUE	0.944996	348.742	348.743	0.0016	72.6309	71.3217	72.818	1.49626	0.615599	857.232	1.163	-74.1969	0.612448
651	TRUE	0.66353	353.813	353.827	0.0136	88.4319	81.8926	96.3434	14.4508	4.73993	1072.94	1.02893	-80.6511	0.497958
652	TRUE	0.77036	354.107	354.109	0.0016	69.4098	67.8244	69.668	1.84361	0.766279	1091.02	1.13753	-63.5532	0.717549
653	TRUE	0.800734	354.544	354.545	0.0016	72.6599	71.8583	73.1052	1.24688	0.499865	-779.302	1.01315	-80.8785	0.479597
654	TRUE	0.537232	363.723	363.727	0.004	90.6526	90.2964	93.3245	3.02814	0.910051	399.603	1.49278	-73.8281	0.607587
655	TRUE	0.596628	364.712	364.785	0.0736	44.6621	26.6417	69.481	42.8393	9.17205	94.3348	10.9519	-91.4659	0.169947
656	TRUE	0.874424	365.165	365.194	0.0292	77.8126	73.9903	80.2932	6.30289	1.78547	-6.01257	1.17848	-76.0245	0.548374
657	TRUE	0.643953	365.284	365.328	0.044	71.0113	68.5769	77.3019	8.72502	3.33909	-166.28	1.10716	-72.4045	0.538071
658	TRUE	0.627039	365.549	365.605	0.056	69.7528	60.2527	76.7442	16.4915	3.09882	86.0447	3.90262	-91.6559	0.227982
659	TRUE	0.944476	365.962	365.963	0.0016	72.9512	72.2743	73.2719	0.997506	0.403004	623.441	1.0194	-76.689	0.587208
660	TRUE	0.817263	366.576	366.577	0.0016	80.2605	79.6816	80.3496	0.667973	0.276311	-389.651	1.07279	-81.3119	0.446274
661	TRUE	0.725985	366.711	366.738	0.0268	84.9778	78.6587	85.0966	6.43788	2.34466	-262.9	1.01627	-80.0454	0.456965
662	TRUE	0.82377	366.762	366.802	0.0404	77.685	76.6186	78.4172	1.79866	0.613188	21.8651	1.02776	-79.8934	0.49389
663	TRUE	0.784558	367.007	367.029	0.022	69.8641	69.6802	72.5471	2.86693	1.22444	126.669	1.00579	-77.7794	0.532318
664	TRUE	0.430135	367.107	367.111	0.0048	73.3202	72.2667	75.1083	2.8416	1.06427	624.252	1.00413	-75.9519	0.585417
665	TRUE	0.414764	367.115	367.247	0.1312	72.5381	34.7902	100.504	65.7137	12.3942	-122.929	9.12203	-92.5637	0.203668
666	TRUE	0.821602	367.434	367.439	0.0052	68.6438	67.6691	74.668	6.99884	2.78916	-1409.23	1.0144	-71.0094	0.625391
667	TRUE	0.688752	367.643	367.645	0.0016	72.8304	70.8978	73.5162	2.61845	1.07532	-1636.53	1.02915	-72.7383	0.662334
668	TRUE	0.972408	367.783	367.784	0.0016	81.5636	80.1831	82.0535	1.87032	0.768088	-1168.95	1.03658	-74.7702	0.587177
669	TRUE	0.361917	367.86	367.863	0.0028	92.054	92.054	92.054	0	4.6998e-15	3.5934e-12	1	-69.5963	0.68969
670	TRUE	0.561461	367.972	367.974	0.002	79.8248	78.3374	81.419	3.08158	1.13589	-1516.62	1.00087	-73.4397	0.636349
671	TRUE	0.476699	368.824	368.828	0.004	58.4192	58.3666	58.5339	0.16722	0.0648558	-41.6608	1	-53.9162	0.525755
672	TRUE	0.420217	369.042	369.093	0.0508	58.931	50.3629	59.0393	8.67648	3.58457	-176.31	1.0032	-51.736	0.583727
673	TRUE	0.696409	369.775	369.919	0.144	71.0693	25.3948	94.864	69.4692	16.6843	-123.427	14.8216	-88.2502	0.188439
674	TRUE	0.620243	370.159	370.162	0.0028	83.1706	82.8477	83.2411	0.393362	0.136623	111.329	1.02237	-79.2236	0.423447
675	TRUE	0.349946	370.512	370.521	0.0088	83.9902	81.9987	85.9447	3.94602	1.3261	-397.112	1.03088	-79.0048	0.521386
676	TRUE	0.511244	371.41	371.435	0.0248	77.1154	69.0485	77.2059	8.15738	4.10597	-411.197	1.05763	-74.106	0.526941
677	TRUE	0.56294	371.813	371.815	0.002	78.0916	76.9338	78.9199	1.98611	0.672694	-860.095	1.07995	-73.7912	0.626399
678	TRUE	0.927725	372.31	372.312	0.002	77.8495	77.2305	78.1656	0.935162	0.356582	-467.581	1.01392	-64.4237	0.620216
679	TRUE	0.427073	372.704	372.707	0.0032	57.3506	57.269	57.6846	0.415628	0.146357	-115.968	1.01517	-68.6971	0.651567
680	TRUE	0.631119	373.03	373.042	0.012	57.8599	57.3512	58.1748	0.823649	0.234682	-9.93201	1.02908	-65.0596	0.638801
681	TRUE	0.622478	373.461	373.516	0.0544	69.4538	38.92	86.0344	47.1144	11.4109	19.1612	10.169	-86.3594	0.216761
682	TRUE	0.878115	373.725	373.776	0.0508	71.0222	69.9589	78.7317	8.7728	2.20764	-173.737	1.05048	-61.084	0.593087
683	TRUE	0.778154	373.98	373.982	0.0016	72.2266	71.8258	72.4492	0.623441	0.249933	-389.651	1.00816	-69.2022	0.444364
684	TRUE	0.969949	375.012	375.016	0.004	81.4046	80.5506	84.4492	3.89862	1.61549	1039.59	1.02072	-82.3077	0.468178
685	TRUE	0.668657	375.049	375.15	0.1008	67.4326	25.2909	100.831	75.5403	15.1761	-9.94278	10.2144	-88.4061	0.230423
686	TRUE	0.438521	375.418	375.423	0.0052	60.6127	60.447	60.7784	0.331356	0.16943	-69.2915	1.00042	-81.1712	0.400107
687	TRUE	0.355665	375.675	375.693	0.018	71.0388	70.7228	76.8857	6.16294	2.32617	-348.713	1.01355	-68.5383	0.593531
688	TRUE	0.520543	377.657	377.663	0.0056	73.4449	72.7547	77.4581	4.70341	1.46971	856.976	1.02765	-78.0516	0.539823
689	TRUE	0.556574	378.459	378.462	0.0028	68.6842	67.9049	70.8217	2.91682	1.10253	-1076.18	1.0942	-78.2385	0.511376
690	TRUE	0.839451	378.719	378.72	0.0016	72.5754	72.5754	72.5754	2.84217e-14	1.00486e-14	1.58882e-11	1	-65.929	0.583764
691	TRUE	0.705497	379.315	379.329	0.014	68.5992	65.3372	70.0827	4.74545	1.55363	-330.098	1.05824	-69.8689	0.652135
692	TRUE	0.976978	380.73	380.786	0.0556	67.2416	66.6576	93.152	26.4944	9.1977	485.722	1.02266	-62.4987	0.630736
693	TRUE	0.61547	380.907	380.91	0.0028	87.5065	85.0276	89.9854	4.95784	1.80342	1837.81	1.00153	-70.9259	0.729329
694	TRUE	0.43103	385.94	385.947	0.0068	70.6676	64.7375	71.5805	6.84301	2.50969	-1099.58	1.11179	-73.4359	0.58536
695	TRUE	0.449341	385.985	386.106	0.1212	63.4138	59.1765	72.3272	13.1507	5.18411	28.888	1.02778	-77.1604	0.52925
696	TRUE	0.560864	386.34	386.389	0.0492	68.9469	64.3107	69.4234	5.11268	2.4716	103.125	1.00354	-80.754	0.398765
697	TRUE	0.911681	386.658	386.688	0.0296	72.8532	67.1315	73.9244	6.79297	3.21438	-215.679	1.0067	-70.7889	0.410757
698	TRUE	0.383167	386.896	386.902	0.0064	68.6386	66.2279	70.264	4.03611	1.3258	-621.557	1.01318	-69.3619	0.713162
699	TRUE	0.444011	387.125	387.126	0.0016	82.4685	80.8119	83.0563	2.24439	0.921706	1402.74	1.03298	-79.9088	0.545855
700	TRUE	0.963675	392.882	392.964	0.0816	55.0131	35.6716	77.2789	41.6073	9.82058	-69.1892	11.8022	-94.8315	0.175983
701	TRUE	0.695351	397.808	397.822	0.0136	79.1963	74.2583	81.7837	7.52544	2.86932	582.631	1.00916	-79.9024	0.452894
702	TRUE	0.786519	406.238	406.241	0.0032	82.0501	81.7619	84.1855	2.42355	1.00731	744.588	1.07246	-79.7913	0.456804
703	TRUE	0.938091	409.12	409.149	0.0292	84.8466	75.7325	98.1668	22.4343	6.55933	587.975	1.2269	-71.6203	0.720367
704	TRUE	0.841282	409.225	409.227	0.0016	82.076	81.0072	83.501	2.49377	0.989262	1558.6	1.00209	-70.8187	0.708231
705	TRUE	0.412001	409.682	409.683	0.0016	80.6785	80.438	81.8096	1.37157	0.580791	857.232	1.07696	-78.7116	0.540922
706	TRUE	0.886493	418.68	418.697	0.0172	76.1859	72.3762	82.2184	9.84218	3.80031	560.642	1.10401	-73.7059	0.65096
707	TRUE	0.901034	418.794	418.797	0.0028	82.0468	81.2378	83.6574	2.41955	0.845659	846.452	1.01844	-67.9612	0.645871
708	TRUE	0.724694	418.854	418.894	0.0396	66.9944	62.2497	79.8875	17.6378	6.17913	-336.484	1.31522	-74.8825	0.585398
709	TRUE	0.676893	419.095	419.144	0.0496	71.691	67.2978	72.0319	4.73407	1.31314	-27.7093	1.05851	-73.1096	0.486688
710	TRUE	0.920594	419.421	419.422	0.0016	74.457	74.083	74.8311	0.74813	0.295724	-467.581	1	-75.2254	0.560076
711	TRUE	0.537713	444.016	444.056	0.04	78.2487	77.7042	78.7932	1.08904	0.469899	21.308	1.00281	-77.5797	0.452827
712	TRUE	0.387983	444.68	444.7	0.0196	72.5617	71.5437	76.9023	5.35863	1.72221	-243.552	1.04388	-72.075	0.601779
713	TRUE	0.79514	444.811	444.825	0.0136	75.6852	75.2454	81.4135	6.16815	2.10968	414.716	1.10009	-72.7336	0.593188
714	TRUE	0.923201	444.821	445.301	0.48	80.3102	75.6534	80.5892	4.93572	2.34437	8.22185	1.36322	-75.0613	0.469157
715	TRUE	0.84586	445.294	445.302	0.008	78.1535	73.3571	79.0322	5.6751	2.37854	-770.664	1.01365	-69.6159	0.730763
716	TRUE	0.958916	445.383	445.385	0.0024	72.4127	72.0119	73.2811	1.26915	0.467169	528.812	1.01922	-71.333	0.694413
717	TRUE	0.966021	445.591	445.593	0.0016	71.3269	70.65	71.6475	0.997506	0.403004	623.441	1.0194	-68.391	0.737544
718	TRUE	0.492198	445.878	445.881	0.0028	72.7681	72.5306	72.7978	0.267189	0.0891293	-67.1507	1.01361	-60.0156	0.853639
719	TRUE	0.918561	461.118	461.119	0.0016	79.7226	77.7632	80.257	2.49377	1.04055	-1558.6	1.04977	-71.0131	0.718007
720	TRUE	0.515953	461.383	461.389	0.0052	74.4376	73.0052	76.9908	3.98557	1.35129	795.043	1.03452	-75.2245	0.598317
721	TRUE	0.411588	461.643	461.649	0.006	82.6631	81.2455	85.0456	3.80002	1.23863	-643.961	1.01438	-64.48	0.797926
722	TRUE	0.672163	461.795	461.805	0.0096	77.8474	75.6475	80.2892	4.64178	1.40657	471.673	1.04877	-57.3902	0.840307
723	TRUE	0.86857	461.918	461.92	0.0028	76.2873	75.1443	78.7662	3.6219	1.27042	1265.26	1.02008	-66.0894	0.794222
724	TRUE	0.924681	463.19	463.202	0.0116	69.7649	66.9851	71.381	4.39588	1.30466	165.487	1.59325	-77.8517	0.507196
725	TRUE	0.622128	464.118	464.123	0.0056	113.55	113.36	113.717	0.356418	0.142911	-32.5986	1.00897	-84.4776	0.439681
726	TRUE	0.542258	464.511	464.552	0.0412	66.3871	64.8765	72.67	7.79347	2.33696	116.782	1.14237	-75.6868	0.492508
727	TRUE	0.980816	482.925	482.956	0.0312	79.8941	53.3668	80.6928	27.326	13.4911	866.997	1.0455	-77.4962	0.500675
728	TRUE	0.39581	484.041	484.043	0.0016	80.6388	79.8373	81.0841	1.24688	0.499865	-779.302	1.01315	-72.4892	0.714471
729	TRUE	0.924504	484.358	484.36	0.0016	72.5665	71.4621	75.4521	3.99002	1.63128	-2493.77	1.01489	-75.4297	0.563459
730	TRUE	0.748708	484.501	484.503	0.002	81.586	78.0324	84.1777	6.14535	2.62659	-3435.29	1.01584	-83.591	0.456442
731	TRUE	0.94	484.843	484.848	0.0044	76.6567	75.3585	80.9362	5.57763	2.18071	-1237.6	1.00214	-78.4855	0.595816
732	TRUE	0.697549	484.958	484.96	0.0016	72.0658	71.8164	72.137	0.320627	0.129065	155.86	1.04572	-77.6362	0.551075
733	TRUE	0.876193	485.157	485.161	0.004	66.3976	59.8946	67.2006	7.30593	2.8636	-1892.07	1.13128	-73.9159	0.571551
734	TRUE	0.652585	485.228	485.252	0.024	69.3613	66.8088	69.5311	2.72234	1.27683	112.817	1.00008	-81.3106	0.414145
735	TRUE	0.511863	485.456	485.473	0.0164	63.5212	61.4005	65.6766	4.27612	1.96921	-165.655	1.20966	-78.7564	0.540652
736	TRUE	0.478522	485.559	485.561	0.0016	77.2862	76.4579	77.5801	1.12219	0.460853	-701.372	1.03705	-74.652	0.655622
737	TRUE	0.93606	485.796	485.798	0.0016	78.7292	77.2774	82.1403	4.86284	1.97607	-3039.28	1.00823	-70.9008	0.701206
738	TRUE	0.675196	485.929	485.934	0.0048	63.4415	63.0462	64.2429	1.19667	0.411975	-255.869	1.003	-63.0914	0.6938
739	TRUE	0.676415	486.069	486.071	0.002	71.5182	70.3203	71.7987	1.47845	0.565881	-644.435	1.20507	-66.6325	0.727668
740	TRUE	0.553105	486.178	486.192	0.0144	74.5252	74.4606	78.9664	4.50577	2.25455	327.387	1.00726	-77.4764	0.437738
741	TRUE	0.931151	486.468	486.487	0.0192	76.365	75.8233	82.0746	6.2513	2.04902	-338.875	1.00389	-78.0008	0.577987
742	TRUE	0.605266	486.582	486.591	0.0096	85.6496	84.5112	87.6826	3.17149	1.35287	286.32	1.05235	-78.2307	0.604935
743	TRUE	0.442596	486.787	486.791	0.004	71.5687	70.4761	71.9723	1.4962	0.47725	-372.047	1.00356	-63.2609	0.767628
744	TRUE	0.926437	486.93	486.943	0.0136	81.374	74.7932	83.9501	9.1569	3.23818	-304.082	1.75468	-72.5791	0.546491
745	TRUE	0.786457	487.293	487.302	0.0084	66.2005	63.3802	68.8234	5.44322	1.51974	-588.238	1.04562	-69.4232	0.604594
746	TRUE	0.814179	487.6	487.601	0.0016	59.7019	59.2655	61.3852	2.1197	0.887173	-1324.81	1.05854	-70.1305	0.539446
747	TRUE	0.409831	487.985	488.03	0.0456	81.6131	69.1032	84.6596	15.5564	7.19291	324.423	1.09298	-73.691	0.547826
748	TRUE	0.550827	488.307	488.324	0.0168	86.9822	81.7272	87.0822	5.35507	1.86289	338.908	1.01557	-80.0989	0.436958
749	TRUE	0.846978	488.421	488.423	0.0016	69.8314	69.5553	69.9294	0.374065	0.153618	-233.791	1.01068	-72.9442	0.593507
750	TRUE	0.937217	488.614	488.616	0.0016	80.3265	80.3265	80.3265	1.42109e-14	5.0243e-15	3.29355e-12	1	-72.1558	0.603028
751	TRUE	0.733263	495.582	495.596	0.0136	73.7585	72.3904	75.6298	3.23942	1.09402	-134.177	1.16435	-75.3336	0.577896
752	TRUE	0.994389	495.737	495.824	0.0868	53.0027	47.046	78.1417	31.0957	12.9935	111.035	1.46707	-75.6529	0.50112
753	TRUE	0.4777	495.929	496.002	0.0728	63.7026	58.5528	70.2775	11.7247	4.11722	111.446	1.08139	-72.2137	0.592816
754	TRUE	0.800494	496.014	496.041	0.0268	53.5636	52.1633	69.6876	17.5243	7.9362	674.785	1.05095	-61.3856	0.778007
755	TRUE	0.536324	496.112	496.114	0.002	75.1814	73.0706	75.8404	2.76986	1.0968	1372.84	1.13324	-69.7694	0.694472
756	TRUE	0.753585	496.417	496.42	0.0036	75.1165	72.4297	76.1036	3.67385	1.14215	880.285	1.06017	-79.6742	0.536635
757	TRUE	0.529807	496.869	496.889	0.0196	65.0573	64.7901	71.3817	6.59166	2.55155	-207.395	1.36191	-73.906	0.542867
758	TRUE	0.664541	498.187	498.192	0.0056	66.1826	61.8522	67.2897	5.43744	2.15196	-940.016	1.01165	-80.2988	0.419083
759	TRUE	0.518009	498.586	498.588	0.002	74.6563	73.0487	79.862	6.81332	2.62676	-3141.38	1.30317	-74.1603	0.675144
760	TRUE	0.713316	499.042	499.045	0.0036	94.7235	93.9664	94.8942	0.92774	0.336693	-259.992	1.02768	-79.5638	0.451459
761	TRUE	0.94893	502.299	502.327	0.0288	75.8469	75.6423	79.6915	4.04923	2.10694	-136.144	1.00485	-77.7074	0.529488
762	TRUE	0.727681	502.59	502.591	0.0016	73.9787	73.3552	74.6021	1.24688	0.492874	-779.302	1	-72.4197	0.586166
763	TRUE	0.771239	502.742	502.744	0.0016	71.1335	70.7595	71.5076	0.74813	0.295724	-467.581	1	-65.3493	0.701451
764	TRUE	0.766285	503.215	503.231	0.0156	85.4324	81.9046	85.8265	3.92194	1.45093	219.378	1.05463	-79.6257	0.490541
765	TRUE	0.469572	503.321	503.368	0.0472	77.9904	77.6267	81.405	3.77834	0.737851	-51.5122	1.00606	-70.8858	0.642651
766	TRUE	0.446191	503.441	503.463	0.0228	83.7387	83.1022	86.2733	3.17102	1.10968	-141.601	1.0057	-75.1765	0.52855
767	TRUE	0.904042	503.533	503.544	0.0108	74.8517	73.8375	79.1367	5.29925	1.82018	-472.847	1.12522	-68.56	0.661564
768	TRUE	0.554794	503.72	503.734	0.0136	70.4059	69.7973	71.0219	1.22462	0.340693	5.6392	1.04523	-60.8145	0.807953
769	TRUE	0.44507	503.803	503.807	0.0036	67.1895	66.9075	67.4493	0.5418	0.191544	-157.21	1.00324	-67.1984	0.668595
770	TRUE	0.732574	503.92	503.922	0.002	75.5339	75.5339	75.5339	1.42109e-14	3.72612e-15	3.10798e-13	1	-67.1523	0.774173
771	TRUE	0.88025	504.135	504.143	0.0084	67.3356	66.9718	71.1805	4.20878	1.94448	-515.698	1.00687	-71.3508	0.53534
772	TRUE	0.382999	504.264	504.268	0.004	74.4244	74.1152	75.4543	1.33906	0.542585	349.779	1.00606	-74.1055	0.506681
773	TRUE	0.813974	504.426	504.428	0.0024	67.5209	67.1869	67.558	0.371096	0.138851	-139.161	1.01913	-66.0969	0.620092
774	TRUE	0.891384	504.609	504.612	0.0036	68.1528	67.7372	68.9766	1.23946	0.482231	-382.566	1.04477	-71.3861	0.591854
775	TRUE	0.981896	504.717	504.718	0.0016	69.5863	69.5863	69.5863	0	4.35117e-15	9.93014e-12	1	-64.6411	0.761068
776	TRUE	0.987824	505.228	505.288	0.0604	80.0662	73.9259	85.6042	11.6783	5.56096	-194.621	1.03166	-79.0645	0.493411
777	TRUE	0.8705	505.608	505.611	0.0024	73.8377	73.4443	75.7748	2.33048	0.850061	-807.134	1.29435	-67.7561	0.465217
778	TRUE	0.390937	505.839	505.847	0.0076	71.6725	70.1689	72.378	2.20916	0.754483	-132.656	1.18938	-68.6583	0.755705
779	TRUE	0.990185	506.919	507.394	0.475	71.1097	35.5096	101.547	66.0376	15.8558	13.0531	9.77832	-88.732	0.215803
780	TRUE	0.477301	526.539	526.576	0.0368	65.0066	62.4427	66.7619	4.31914	1.14536	-5.71011	1.06587	-82.1908	0.403213
781	TRUE	0.831897	526.787	526.789	0.0016	75.7619	72.9119	77.8994	4.98753	1.97852	-3117.21	1.00073	-76.8599	0.57008
782	TRUE	0.670617	526.878	526.888	0.0092	67.9238	66.5805	68.7551	2.17462	0.577504	196.423	1.0247	-61.946	0.651628
783	TRUE	0.69077	527.026	527.034	0.0084	70.2242	68.2664	71.2824	3.01601	0.944883	167.944	1.21207	-71.2426	0.60656
784	TRUE	0.264723	528.833	529.343	0.51	78.5313	42.2983	110.406	68.1074	11.9982	12.8091	61.0005	-94.3626	0.179401
785	TRUE	0.333554	529.177	529.191	0.0148	84.1548	81.1009	84.7925	3.69154	1.80228	-243.328	1.00741	-78.0233	0.540107
786	TRUE	0.571096	529.833	529.835	0.0016	85.7368	84.864	86.6096	1.74564	0.690023	1091.02	1	-82.9689	0.490972
787	TRUE	0.323379	531.711	531.713	0.002	76.9236	76.79	78.3041	1.51407	0.571266	569.367	1.25324	-82.8253	0.442716
788	TRUE	0.306493	531.902	531.904	0.0016	78.3512	78.0306	79.0281	0.997506	0.403004	-623.441	1.0194	-79.9312	0.505063
789	TRUE	0.521718	532.505	532.518	0.0132	66.2569	64.5422	66.6226	2.08041	0.856356	137.392	1.0247	-79.161	0.49076
790	TRUE	0.931158	532.616	532.76	0.144	75.7572	45.7578	102.417	56.6589	10.0356	-153.706	4.57208	-84.1984	0.282477
791	TRUE	0.360083	532.753	532.789	0.0356	77.2607	74.553	77.7619	3.20888	1.07766	29.7269	1.0501	-83.2967	0.412011
792	TRUE	0.832934	541.847	541.849	0.0016	84.9368	81.4456	85.4	3.9544	1.61202	-2182.04	1.26037	-74.2245	0.673552
793	TRUE	0.675794	543.326	543.353	0.0268	83.3157	76.8191	84.5379	7.7188	2.68777	215.989	1.04889	-75.3208	0.605357
794	TRUE	0.45035	544.431	544.434	0.0032	76.6199	74.8141	79.9324	5.11832	1.7361	1525.46	1.00926	-78.7635	0.55923
795	TRUE	0.931931	544.513	544.549	0.0368	72.7496	67.0979	75.567	8.46906	3.01145	10.6188	1.31559	-66.2312	0.649319
796	TRUE	0.785114	551.72	551.721	0.0016	68.1093	67.8599	68.6704	0.810474	0.326935	-233.791	1.41797	-80.9349	0.482243
797	TRUE	0.71557	551.835	551.837	0.0016	74.477	71.618	75.7327	4.11471	1.66913	-2571.7	1.00976	-76.5756	0.622743
798	TRUE	0.873451	552.07	552.071	0.0016	80.7455	80.6476	81.0216	0.374065	0.153618	-233.791	1.01068	-63.634	0.762524
799	TRUE	0.606118	552.144	552.148	0.0036	72.0925	72.0628	72.4413	0.378518	0.121109	-75.7936	1.01574	-62.4535	0.842643
800	TRUE	0.922636	552.23	552.258	0.0276	74.8707	70.375	85.3266	14.9516	5.18225	466.8	1.12695	-76.0598	0.599041
801	TRUE	0.918276	552.364	552.366	0.002	85.0321	84.6224	87.5347	2.91236	1.12845	-1339.76	1.14575	-81.0476	0.458263
802	TRUE	0.599341	557.729	557.731	0.002	73.4491	73.1685	74.5668	1.39829	0.545359	-665.428	1.12134	-68.4805	0.721961
803	TRUE	0.948077	557.861	557.884	0.0236	73.0453	71.8272	73.5093	1.68204	0.61553	54.1596	1.01298	-66.8674	0.668858
804	TRUE	0.409491	557.988	557.99	0.0024	78.4199	78.4199	78.4199	2.84217e-14	1.04589e-14	-6.41669e-12	1	-71.8288	0.580608
805	TRUE	0.95615	559.125	559.127	0.0024	82.9261	81.657	84.1953	2.5383	0.913891	1057.62	1	-79.8549	0.498353
806	TRUE	0.752384	559.219	559.221	0.002	84.107	81.5019	84.8952	3.3933	1.31807	1672.48	1.03817	-84.1374	0.459789
807	TRUE	0.487049	559.615	559.621	0.006	75.7317	75.4254	76.7569	1.33151	0.457296	154.769	1.05879	-77.3936	0.492953
808	TRUE	0.37383	562.705	562.707	0.0016	85.0141	84.07	86.3144	2.24439	0.891076	1402.74	1.00292	-74.8212	0.601042
809	TRUE	0.416665	566.735	566.737	0.0028	82.9402	80.9066	84.1723	3.26565	1.27131	-1275.86	1.03345	-84.1536	0.413326
810	TRUE	0.356087	567.22	567.225	0.0048	79.4946	78.2458	82.1495	3.90375	1.53156	844.725	1.00429	-78.4921	0.54044
811	TRUE	0.694164	568.723	568.729	0.0056	67.1062	66.4206	69.3771	2.95647	1.00799	-484.18	1.08855	-74.0812	0.460028
812	TRUE	0.63006	568.9	568.901	0.0016	63.1841	62.81	63.5582	0.74813	0.295724	467.581	1	-78.4909	0.486296
813	TRUE	0.655884	569.302	569.341	0.0392	67.9526	67.6937	71.6019	3.90826	1.73342	89.2509	1.0162	-76.3176	0.550374
814	TRUE	0.469887	569.387	569.426	0.0392	69.1421	68.7209	77.755	9.03405	4.14954	241.331	1.01601	-78.2421	0.479458
815	TRUE	0.432074	570.37	570.392	0.0224	82.9961	82.1245	86.2183	4.09383	1.17829	62.3451	1.08419	-81.3402	0.44526
816	TRUE	0.616333	570.52	570.524	0.0036	70.4623	70.1431	70.4955	0.352425	0.168726	100.196	1.00098	-78.2018	0.428316
817	TRUE	0.421799	570.89	570.892	0.002	70.9884	70.9884	70.9884	1.42109e-14	3.72612e-15	3.10798e-13	1	-77.8702	0.488944
818	TRUE	0.953736	570.925	570.931	0.006	68.9218	67.0144	70.8113	3.79696	1.12342	-561.024	1.03919	-75.7876	0.490125
819	TRUE	0.781924	571.072	571.078	0.0064	65.6285	63.5242	66.1932	2.66899	1.17264	-476.299	1.03945	-78.0467	0.551675
820	TRUE	0.392212	571.167	571.205	0.0376	71.0802	69.7754	79.502	9.72663	3.79054	151.331	1.10136	-75.7358	0.600211
821	TRUE	0.495475	571.366	571.402	0.0356	68.2402	65.6711	71.8598	6.18873	1.65603	-132.854	1.03631	-70.0054	0.595752
822	TRUE	0.584326	571.511	571.615	0.104	67.1127	65.0801	76.661	11.5809	5.54815	-105.337	1.00276	-77.0412	0.440685
823	TRUE	0.861901	571.783	571.787	0.0036	70.2346	70.205	70.4721	0.267189	0.0806379	-44.5315	1.01162	-75.5121	0.512223
824	TRUE	0.956609	573.046	573.175	0.1296	68.056	24.9792	82.3358	57.3566	13.6532	-212.555	5.71154	-85.0963	0.226449
825	TRUE	0.302726	573.297	573.388	0.0912	71.9877	50.1227	84.0112	33.8885	6.12577	-86.587	4.56008	-90.2878	0.207378
826	TRUE	0.739392	573.575	573.597	0.0224	78.0335	77.3197	82.3917	5.07194	1.18918	5.37799	1.13551	-73.84	0.492875
827	TRUE	0.440011	574.112	574.114	0.0028	74.1309	71.459	74.6652	3.20627	1.1032	-1017.86	1.09045	-71.1059	0.666017
828	TRUE	0.38909	574.747	574.792	0.0448	78.1893	61.0744	83.0136	21.9392	5.88195	198.555	5.00575	-94.352	0.197349
829	TRUE	0.855919	575.801	575.829	0.028	85.8288	83.6447	87.4651	3.82036	1.36231	88.2415	1.08693	-74.1978	0.656318
830	TRUE	0.501899	576.082	576.091	0.0092	83.1553	82.4664	83.6655	1.19912	0.327687	-35.4876	1.05075	-82.0464	0.404754
831	TRUE	0.479625	577.253	577.26	0.0072	70.8565	70.4992	71.0651	0.565916	0.204125	39.8493	1.02554	-76.9869	0.54384
832	TRUE	0.884578	577.354	577.395	0.0412	70.9128	69.4248	75.693	6.26817	1.8566	11.9117	1.09562	-70.8496	0.646336
833	TRUE	0.931079	577.481	577.489	0.0084	72.1981	71.634	77.9995	6.36549	2.50053	-747.037	1.06132	-70.7342	0.643384
834	TRUE	0.864277	577.617	577.62	0.0032	80.5222	79.5202	81.6726	2.15236	0.740741	-675.704	1.0008	-70.8897	0.71154
835	TRUE	0.993167	577.697	577.704	0.0068	74.9357	71.8927	78.0866	6.19393	2.07325	-995.24	1.07215	-72.3897	0.653533
836	TRUE	0.672177	577.89	577.891	0.0016	69.1881	69.0901	69.4642	0.374065	0.153618	-233.791	1.01068	-68.6175	0.53216
837	TRUE	0.370921	578.337	578.342	0.0052	70.0582	69.81	71.4636	1.65357	0.76272	-329.782	1.00205	-76.5412	0.573712
838	TRUE	0.613201	578.463	578.465	0.0016	84.6731	83.8715	85.1184	1.24688	0.499865	-779.302	1.01315	-79.7565	0.463078
839	TRUE	0.721459	578.56	578.568	0.008	77.0364	76.8212	77.9662	1.14502	0.513448	142.343	1.01595	-72.5086	0.53114
840	TRUE	0.894788	578.799	578.838	0.0392	71.68	71.5693	83.2652	11.6959	4.44272	279.396	1.15854	-73.8511	0.542256
841	TRUE	0.441225	578.941	578.969	0.0284	81.2497	78.3575	82.4415	4.08402	1.64035	-121.345	1.00964	-76.1527	0.602958
842	TRUE	0.296936	579.089	579.091	0.0024	102.369	102.183	102.517	0.333986	0.138851	-2.07845e-12	1.07756	-77.6529	0.508526
843	TRUE	0.725634	579.357	579.366	0.0092	72.8474	72.6983	72.8771	0.178821	0.0489739	2.10897	1.00444	-69.1288	0.528143
844	TRUE	0.942626	579.8	579.843	0.0432	77.0154	73.2105	78.4701	5.25959	1.59424	-82.9762	1.04631	-74.145	0.541153
845	TRUE	0.718074	579.964	579.966	0.0024	69.3186	68.5838	69.853	1.26915	0.45884	-528.812	1.0035	-68.8634	0.618704
846	TRUE	0.530091	580.162	580.164	0.002	76.5335	76.2307	76.6315	0.400784	0.153333	176.854	1.03234	-63.6206	0.777169
847	TRUE	0.784015	580.281	580.319	0.0376	72.4624	71.958	73.2143	1.25623	0.41344	19.8158	1.00832	-73.6072	0.55293
848	TRUE	0.705212	580.432	580.434	0.0028	81.3713	80.0354	81.8389	1.80353	0.680057	-662.672	1.07164	-69.5992	0.745427
849	TRUE	0.865423	580.523	580.533	0.01	80.9562	77.9581	81.1856	3.22751	1.25323	-314.679	1.06654	-73.2549	0.652446
850	TRUE	0.97973	580.646	580.654	0.008	77.1984	71.6114	78.1457	6.53436	3.07873	-817.388	1.00004	-70.6035	0.656212
851	TRUE	0.365247	580.757	580.759	0.002	106.079	105.198	108.805	3.60705	1.38	-1591.68	1.38444	-84.0691	0.429507
852	TRUE	0.333632	580.944	580.948	0.0044	96.5162	96.479	97.4365	0.957428	0.307442	-172.183	1.04741	-77.8211	0.442232
853	TRUE	0.528732	581.073	581.101	0.0284	80.7468	79.3256	83.7632	4.43768	1.24475	50.6803	1.05866	-80.4148	0.459919
854	TRUE	0.568795	581.185	581.198	0.0132	86.5675	85.3175	88.1566	2.83911	1.08154	-48.1911	1.13163	-82.4938	0.488279
855	TRUE	0.545616	581.319	581.329	0.0096	70.781	70.781	70.781	1.42109e-14	4.30255e-15	1.52313e-13	1	-71.0826	0.647335
856	TRUE	0.417898	581.773	581.777	0.0036	66.4566	66.4566	66.4566	1.42109e-14	3.83737e-15	-2.76514e-13	1	-72.2032	0.574873
857	TRUE	0.869205	582.205	582.237	0.032	79.1373	72.6916	80.7763	8.08472	3.26375	220.485	1.09582	-73.1289	0.550384
858	TRUE	0.538673	582.425	582.428	0.0036	71.2041	70.6549	72.785	2.13009	0.778632	-622.767	1.03918	-59.1025	0.797417
859	TRUE	0.913027	582.542	582.575	0.0332	71.965	67.7345	76.7818	9.04732	3.23618	-240.733	1.23987	-58.2329	0.774238
860	TRUE	0.995595	591.751	591.753	0.002	81.5326	80.5396	82.1694	1.62985	0.654608	863.275	1.02272	-71.4798	0.66538
861	TRUE	0.405182	592.126	592.161	0.0348	62.67	60.4973	63.0231	2.52588	1.14331	64.3242	1.00682	-73.8716	0.528947
862	TRUE	0.545144	592.207	592.212	0.0044	52.559	50.6813	56.0844	5.40316	1.67037	1125.36	1.07927	-78.6798	0.503638
863	TRUE	0.659341	592.422	592.471	0.0496	68.2002	66.0292	68.7849	2.75566	0.873431	44.8178	1.01041	-66.6131	0.64003
					0.0213743
