# Supplementary material for: Bazedoxifene reverses sexually dimorphic autistic-like abnormalities in biallelic MDGA1-mutant mice
Source: EMBO Mol Med. 2026 Mar 20;18(4):1358–98. doi: 10.1038/s44321-026-00402-y (PMC13084050; doi:10.1038/s44321-026-00402-y)
Supplement: Supplementary file 18 — Source data Fig. 4 [file 44321_2026_402_MOESM18_ESM.zip › Panel G and I/Batch1/Mdga1-KI_609.xlsx]

## Sheet: Sheet1
ID	Accepted	Score	Begin Time (s)	End Time (s)	Call Length (s)	Principal Frequency (kHz)	Low Freq (kHz)	High Freq (kHz)	Delta Freq (kHz)	Frequency Standard Deviation (kHz)	Slope (kHz/s)	Sinuosity	Mean Power (dB/Hz)	Tonality
1	TRUE	0.999315	3.14447	3.14807	0.0036	71.5195	70.3938	72.4324	2.03862	0.794494	-587.05	1.00828	-68.5035	0.587317
2	TRUE	0.868553	5.77172	5.77412	0.0024	68.1685	67.3669	68.9033	1.53634	0.553319	-640.141	1.00029	-66.2371	0.575552
3	TRUE	0.84904	5.97532	5.97772	0.0024	67.2281	67.0425	67.8293	0.786724	0.281838	-250.49	1.10815	-67.0398	0.586393
4	TRUE	0.465991	6.07254	6.07654	0.004	69.0231	67.6368	70.3287	2.69188	1.13329	-631.64	1.00672	-73.0407	0.452444
5	TRUE	0.526302	6.27494	6.27694	0.002	81.082	80.8994	81.977	1.07766	0.413292	-467.581	1.14626	-70.2201	0.604518
6	TRUE	0.766693	6.89774	6.91694	0.0192	76.9235	72.5783	79.1993	6.62099	2.95356	-314.088	1.03587	-75.5284	0.457042
7	TRUE	0.602387	7.19737	7.19897	0.0016	66.5908	66.0208	67.5171	1.49626	0.597287	-935.162	1.00886	-65.1886	0.700427
8	TRUE	0.966555	7.33177	7.33337	0.0016	63.7287	63.4793	63.7999	0.320627	0.129065	-155.86	1.04572	-64.6816	0.597345
9	TRUE	0.775265	7.45497	7.45977	0.0048	66.9383	66.1665	67.9477	1.78126	0.490517	-307.174	1.02905	-59.3165	0.743382
10	TRUE	0.329145	8.23859	8.24579	0.0072	68.397	67.8032	69.6129	1.80972	0.712812	-239.317	1.00284	-68.5016	0.616141
11	TRUE	0.984719	8.37339	8.37699	0.0036	67.7147	67.1209	68.3159	1.19493	0.334193	-262.691	1.03186	-64.9108	0.59352
12	TRUE	0.67595	8.83619	8.83979	0.0036	70.106	68.7552	70.7814	2.02618	0.592782	-212.537	1.39961	-59.5236	0.798689
13	TRUE	0.568167	8.92619	8.96739	0.0412	73.5832	64.5204	74.8548	10.3344	4.56274	239.778	1.03939	-64.1331	0.705017
14	TRUE	0.972726	9.04781	9.05101	0.0032	70.4127	67.6888	71.0955	3.40666	1.25483	-1056.08	1.21071	-65.9634	0.659496
15	TRUE	0.978924	9.13701	9.15101	0.014	68.5331	65.6749	69.5894	3.91448	1.21358	204.513	1.13657	-66.3325	0.709597
16	TRUE	0.597644	9.25061	9.25221	0.0016	69.68	69.3327	70.2055	0.872818	0.347517	-545.511	1.00577	-72.9104	0.535311
17	TRUE	0.769181	9.35261	9.35981	0.0072	66.983	66.3224	69.7353	3.41286	1.08707	-502.695	1.01468	-67.2042	0.683734
18	TRUE	0.989553	9.44981	9.45301	0.0032	71.0064	69.4998	71.7783	2.27853	0.773849	-692.713	1.01883	-66.8409	0.665074
19	TRUE	0.553573	9.54861	9.59741	0.0488	68.4769	64.7501	69.7152	4.96515	1.76864	-89.9963	1.01205	-65.3249	0.532138
20	TRUE	0.666958	9.69341	9.71621	0.0228	67.5692	64.3028	68.1059	3.80312	1.15318	-132.771	1.04137	-68.5955	0.545189
21	TRUE	0.629389	9.84141	9.88781	0.0464	64.7404	60.6551	64.775	4.11987	2.09227	-89.9328	1.00015	-62.2294	0.645505
22	TRUE	0.564353	10.0954	10.097	0.0016	77.0404	77.0404	77.0404	1.42109e-14	4.6998e-15	1.07535e-11	1	-67.9093	0.619299
23	TRUE	0.91587	10.2534	10.2602	0.0068	68.7889	68.4883	69.0832	0.594833	0.187701	17.1564	1.04859	-69.2546	0.649089
24	TRUE	0.992507	10.4302	10.4322	0.002	68.3655	68.0761	69.2339	1.15782	0.417505	-518.474	1.06066	-64.5934	0.672405
25	TRUE	0.638318	10.8818	10.8862	0.0044	62.0772	60.0234	63.9395	3.9161	1.57866	-1030.76	1.04185	-67.2457	0.726136
26	TRUE	0.993174	11.0634	11.075	0.0116	63.4749	62.8924	66.3816	3.48917	1.53248	-306.604	1.00102	-65.3911	0.550653
27	TRUE	0.650172	11.3151	11.3199	0.0048	62.5116	62.3632	63.3429	0.979694	0.306853	-118.873	1.08022	-59.6268	0.660836
28	TRUE	0.997303	11.4435	11.4515	0.008	64.6679	62.5516	66.1883	3.63674	1.34277	-457.511	1.00488	-59.1073	0.781793
29	TRUE	0.661409	11.5371	11.5475	0.0104	64.8611	61.0065	67.0357	6.02915	1.63107	-552.668	1.02208	-63.8469	0.77969
30	TRUE	0.996281	11.6163	11.6207	0.0044	69.5041	68.8615	70.2199	1.35846	0.457199	-298.545	1.01599	-61.9796	0.767602
31	TRUE	0.472562	11.7587	11.7663	0.0076	61.2906	59.8128	65.6111	5.79825	2.31471	-817.186	1.0171	-62.3084	0.721782
32	TRUE	0.902509	12.1187	12.1523	0.0336	75.2097	74.5545	78.594	4.03943	1.98197	108.931	1.01189	-76.299	0.489344
33	TRUE	0.520537	12.1939	12.1967	0.0028	76.1172	75.8723	76.4066	0.534378	0.243037	-212.055	1.08389	-74.8892	0.505814
34	TRUE	0.883687	12.2675	12.2843	0.0168	64.4721	62.028	66.8405	4.81255	1.87226	-161.752	1.14435	-77.9975	0.434228
35	TRUE	0.645162	12.3791	12.3915	0.0124	62.628	59.5925	62.7864	3.19395	1.33051	-279.808	1.00902	-66.8135	0.523916
36	TRUE	0.998312	12.7915	12.7931	0.0016	78.7044	78.0809	79.3278	1.24688	0.492874	-779.302	1	-65.2116	0.713091
37	TRUE	0.398229	12.9143	12.9179	0.0036	66.5437	64.948	66.6625	1.71446	0.590137	-420.8	1.10895	-62.5869	0.615862
38	TRUE	0.990212	13.3899	13.3915	0.0016	72.0049	71.7911	72.753	0.961881	0.387194	-467.581	1.24253	-73.2961	0.507055
39	TRUE	0.7172	13.6831	13.6943	0.0112	67.2718	61.8937	72.3942	10.5005	5.51618	966.068	1.00535	-76.7841	0.546751
40	TRUE	0.481833	14.5003	14.5027	0.0024	65.7349	65.4677	66.002	0.534378	0.192398	-222.658	1	-66.7158	0.715552
41	TRUE	0.549849	15.2556	15.3484	0.0928	72.0167	54.4119	93.8668	39.4549	7.58241	-6.88571	8.55859	-91.7754	0.187696
42	TRUE	0.725434	15.4804	15.4828	0.0024	64.1967	63.5955	64.6643	1.06876	0.385797	-445.315	1.00188	-66.197	0.705317
43	TRUE	0.720074	15.7092	15.7112	0.002	66.5731	65.1347	67.0229	1.88814	0.750855	-956.156	1.06302	-69.5588	0.578115
44	TRUE	0.859845	16.5164	16.518	0.0016	67.8239	67.4232	68.0466	0.623441	0.249933	-389.651	1.00816	-60.1251	0.783674
45	TRUE	0.309841	17.0844	17.0884	0.004	58.9122	57.502	60.3372	2.83517	0.932603	-702.552	1.00194	-62.7737	0.73843
46	TRUE	0.938847	17.4184	17.4436	0.0252	66.3955	65.0835	67.1988	2.11525	0.557635	18.627	1.08032	-63.1682	0.733951
47	TRUE	0.464719	17.5116	17.5432	0.0316	76.9121	68.7657	79.7379	10.9722	3.41876	42.0882	1.28767	-69.5715	0.662195
48	TRUE	0.996686	17.6204	17.6224	0.002	62.6764	62.1866	63.1396	0.952975	0.366077	-488.574	1.00178	-58.9952	0.836934
49	TRUE	0.87114	17.9152	17.924	0.0088	66.1411	64.8624	67.4498	2.58749	0.805377	-300.459	1.01543	-58.8259	0.692678
50	TRUE	0.999071	18.0064	18.0196	0.0132	65.8438	63.0863	69.0056	5.91929	1.95998	-327.076	1.11078	-64.1193	0.70246
51	TRUE	0.578301	18.0956	18.102	0.0064	76.3412	71.3407	76.9277	5.58702	2.29278	913.533	1.01515	-74.9013	0.513715
52	TRUE	0.600624	18.1992	18.2028	0.0036	71.8262	70.9912	74.8061	3.81487	1.32483	967.998	1.29975	-67.2055	0.660181
53	TRUE	0.698473	18.2984	18.3004	0.002	68.3672	68.0911	68.9729	0.881724	0.315942	-404.601	1.02986	-57.5292	0.853264
54	TRUE	0.798764	18.4096	18.4112	0.0016	81.199	81.101	81.475	0.374065	0.153618	-233.791	1.01068	-73.6541	0.583064
55	TRUE	0.420606	18.7056	18.708	0.0024	77.473	77.0054	77.6657	0.660352	0.256427	123.167	1.1606	-77.3539	0.423966
56	TRUE	0.939228	18.98	18.9932	0.0132	60.2885	57.5169	64.7995	7.28263	2.45695	-579.289	1.00962	-66.2918	0.595906
57	TRUE	0.259759	19.0812	19.1048	0.0236	71.686	62.2339	76.2579	14.024	4.48529	-634.525	1.1846	-70.3182	0.595038
58	TRUE	0.561263	19.2752	19.2776	0.0024	68.1291	67.7283	68.9974	1.26915	0.467169	-528.812	1.01922	-66.2591	0.683838
59	TRUE	0.959188	20.0412	20.0456	0.0044	63.0207	62.1871	63.8464	1.65932	0.662857	-422.268	1.0328	-69.3517	0.648731
60	TRUE	0.591667	20.1977	20.2021	0.0044	65.7014	65.1283	67.4359	2.30763	1.0206	-534.854	1.00511	-64.0287	0.787102
61	TRUE	0.915436	20.2977	20.3005	0.0028	66.9036	66.6067	67.8685	1.26173	0.465426	-454.151	1.03671	-67.471	0.608988
62	TRUE	0.423078	21.8105	21.8293	0.0188	69.4732	67.3066	79.6546	12.348	5.47065	-657.151	1.0009	-75.2224	0.44545
63	TRUE	0.594182	22.4381	22.4437	0.0056	68.5063	67.9428	68.6187	0.675853	0.229538	-122.51	1.00023	-65.9953	0.637378
64	TRUE	0.261778	22.7149	22.7165	0.0016	73.0719	72.4484	73.3836	0.935162	0.381778	389.651	1.35606	-74.7789	0.456272
65	TRUE	0.533013	23.7225	23.7241	0.0016	58.5708	57.7158	58.7311	1.01532	0.428059	-623.441	1.08105	-71.1394	0.55801
66	TRUE	0.519237	23.8097	23.8193	0.0096	63.7812	60.8827	64.4338	3.55108	1.60752	-351.394	1.0054	-70.6334	0.691919
67	TRUE	0.250069	23.9145	23.9165	0.002	62.4315	61.9817	63.2108	1.22907	0.457432	-602.448	1.01262	-63.9778	0.783266
68	TRUE	0.838674	23.9949	24.0149	0.02	65.7489	61.4639	69.7841	8.32016	3.98139	-420.228	1.03977	-66.7909	0.662099
69	TRUE	0.513402	24.0978	24.0998	0.002	62.6795	62.2164	63.1693	0.952975	0.366077	-488.574	1.00178	-66.8983	0.661581
70	TRUE	0.729944	24.2646	24.2674	0.0028	59.736	58.6895	60.5153	1.82579	0.631103	-641.466	1.00408	-63.224	0.592378
71	TRUE	0.712885	24.3286	24.335	0.0064	66.1464	65.7011	66.5744	0.873384	0.287492	148.963	1.01082	-60.186	0.709801
72	TRUE	0.727402	24.6934	24.6954	0.002	62.8848	62.7378	63.6373	0.899537	0.348391	-425.594	1.05785	-62.0849	0.720748
73	TRUE	0.702608	26.1074	26.197	0.0896	62.0114	41.6011	74.4951	32.894	5.10547	-7.04449	4.67633	-90.7588	0.209298
74	TRUE	0.345072	26.2786	26.2814	0.0028	63.0487	61.4975	65.1342	3.63674	1.25361	-1274.1	1.0032	-75.9831	0.556523
75	TRUE	0.831763	26.5298	26.621	0.0912	74.4301	38.4635	99.7685	61.3051	9.70055	77.884	8.78963	-90.8814	0.188953
76	TRUE	0.379972	26.8074	26.809	0.0016	70.0942	69.9517	70.593	0.641254	0.258129	311.721	1.14317	-80.9599	0.421419
77	TRUE	0.793303	27.1402	27.143	0.0028	63.1522	62.551	64.0206	1.46954	0.574225	-577.85	1.02345	-68.7158	0.552124
78	TRUE	0.705116	28.7379	28.7415	0.0036	62.3057	60.5768	62.4628	1.88603	0.724586	-546.69	1.0306	-70.4186	0.481586
79	TRUE	0.973022	28.9535	28.9555	0.002	69.8067	69.6331	69.9804	0.347346	0.151643	-197.847	1.00936	-61.2427	0.786398
80	TRUE	0.779558	29.0799	29.1195	0.0396	65.0961	62.5095	65.7011	3.19153	1.05951	-70.2457	1.01404	-61.0069	0.712829
81	TRUE	0.488929	29.2851	29.2923	0.0072	59.7329	57.4135	61.6945	4.281	1.66968	-570.424	1.02289	-63.0397	0.657365
82	TRUE	0.978315	29.5087	29.5123	0.0036	68.4715	67.529	68.6868	1.15782	0.398038	277.085	1.08809	-65.9451	0.678879
83	TRUE	0.503059	29.6375	29.6419	0.0044	69.404	68.3735	70.033	1.65947	0.543837	-89.8397	1.32046	-57.4059	0.791114
84	TRUE	0.81079	29.7431	29.7471	0.004	67.9193	67.1486	69.4291	2.2804	0.851141	-483.39	1.31603	-61.0513	0.726196
85	TRUE	0.873097	29.8747	29.8779	0.0032	70.3911	70.0571	70.7251	0.667973	0.256298	231.935	1.00479	-67.7497	0.621259
86	TRUE	0.791055	30.0555	30.0607	0.0052	71.859	70.5976	72.0965	1.49888	0.411837	-191.802	1.07999	-70.7221	0.597388
87	TRUE	0.84772	30.1343	30.1527	0.0184	66.4988	65.6776	68.9349	3.25729	1.05642	55.4817	1.13339	-70.6997	0.667947
88	TRUE	0.607849	30.3087	30.3107	0.002	65.4435	64.7799	66.4098	1.62985	0.652958	-863.275	1.0171	-70.2954	0.626257
89	TRUE	0.959304	30.4283	30.4467	0.0184	75.3232	73.7096	75.5162	1.80663	0.662557	-95.8352	1.00936	-72.9164	0.529215
90	TRUE	0.919685	30.5331	30.5347	0.0016	65.6001	65.3507	65.6714	0.320627	0.129065	-155.86	1.04572	-64.6222	0.534627
91	TRUE	0.741582	32.0695	32.0719	0.0024	70.8973	69.6281	71.3649	1.73673	0.647113	723.637	1.03655	-61.7461	0.738012
92	TRUE	0.518279	32.188	32.194	0.006	69.7204	69.1252	70.5583	1.43313	0.392298	60.5409	1.19304	-62.3032	0.697489
93	TRUE	0.790626	32.5192	32.5248	0.0056	73.5732	70.7528	75.1614	4.40862	1.47551	530.27	1.66865	-65.0819	0.719064
94	TRUE	0.458217	32.7	32.722	0.022	69.6356	68.6795	71.0916	2.41207	0.823244	55.335	1.07945	-65.9142	0.766795
95	TRUE	0.439525	32.842	32.844	0.002	60.2095	59.9067	60.3075	0.400784	0.153333	-176.854	1.03234	-61.9675	0.583982
96	TRUE	0.590535	32.9148	32.9184	0.0036	60.4831	60.124	61.4966	1.3726	0.633789	-378.518	1.00094	-78.2768	0.497908
97	TRUE	0.467411	33.004	33.0064	0.0024	66.8498	65.3802	68.7201	3.33986	1.20537	-1391.61	1.00173	-61.2097	0.854541
98	TRUE	0.717543	33.3436	33.3468	0.0032	64.2805	63.2118	64.6071	1.39532	0.445595	-369.55	1.06175	-67.6889	0.676455
99	TRUE	0.700487	34.3752	34.3772	0.002	68.508	68.3476	68.9711	0.623441	0.243171	-311.721	1.01894	-66.9785	0.743009
100	TRUE	0.931899	34.4688	34.4868	0.018	61.5128	61.1779	71.2641	10.0862	4.89922	-567.816	1.04873	-70.6287	0.478985
101	TRUE	0.643186	34.7656	34.7784	0.0128	65.4445	63.1705	65.6969	2.52646	1.05479	-192.433	1.00095	-66.0197	0.694485
102	TRUE	0.403226	34.936	34.9452	0.0092	72.4318	54.7229	80.6118	25.8889	8.25148	2172.04	3.47318	-74.8684	0.48831
103	TRUE	0.885289	35.026	35.028	0.002	76.651	76.1478	77.1542	1.00641	0.417923	-551.555	1.01934	-69.8829	0.634353
104	TRUE	0.558892	35.1252	35.1344	0.0092	67.854	65.2322	68.7279	3.49572	1.33837	-417.474	1.01912	-58.0789	0.795683
105	TRUE	0.390139	35.538	35.5448	0.0068	76.7681	73.3082	77.0576	3.74933	0.988394	440.296	1.11177	-68.7182	0.661734
106	TRUE	0.792749	36.1188	36.1232	0.0044	68.9633	67.2859	70.6926	3.40666	1.09889	-761.655	1.00135	-52.6306	0.864211
107	TRUE	0.493028	36.2592	36.2608	0.0016	69.0647	68.5659	69.2072	0.641254	0.258129	311.721	1.14317	-74.7188	0.487438
108	TRUE	0.967491	37.0925	37.0949	0.0024	66.7794	65.8443	68.0486	2.20431	0.796673	-918.463	1.00367	-65.103	0.681944
109	TRUE	0.351231	37.2925	37.2941	0.0016	63.4603	63.3624	63.7364	0.374065	0.153618	-233.791	1.01068	-72.7598	0.521009
110	TRUE	0.873094	37.3889	37.3953	0.0064	65.2432	64.1018	67.4742	3.37232	1.29442	-558.059	1.00648	-60.6214	0.797234
111	TRUE	0.930003	37.4785	37.4809	0.0024	67.6425	67.3085	68.444	1.13555	0.420241	-473.147	1.02178	-56.2873	0.848205
112	TRUE	0.952847	37.5437	37.5453	0.0016	66.797	66.3962	67.0196	0.623441	0.249933	389.651	1.00816	-60.5458	0.844118
113	TRUE	0.954221	37.6337	37.6357	0.002	82.2054	82.1074	82.4369	0.329533	0.151355	9.95228e-13	1.11758	-65.2643	0.774555
114	TRUE	0.711321	39.3577	39.3597	0.002	71.7808	71.5047	71.8075	0.302814	0.114253	-113.873	1.03232	-71.3387	0.604157
115	TRUE	0.807731	39.7365	39.7461	0.0096	62.0591	61.2339	62.779	1.54514	0.502296	-111.878	1.07401	-68.5664	0.548671
116	TRUE	0.550554	39.9033	39.9117	0.0084	59.8129	59.1638	64.9512	5.78741	2.70357	-717.725	1.00633	-66.5624	0.59385
117	TRUE	0.295523	40.0181	40.0233	0.0052	63.7614	62.2621	65.2903	3.02814	1.03843	-616.183	1.02149	-60.3518	0.799592
118	TRUE	0.604466	40.0905	40.1025	0.012	64.1692	62.981	65.8745	2.89354	0.8266	-231.181	1.00955	-63.8618	0.577547
119	TRUE	0.966645	40.1873	40.1921	0.0048	67.8551	66.6305	69.1317	2.50119	0.745444	-474.575	1.0136	-59.8625	0.851025
120	TRUE	0.999971	40.2741	40.2845	0.0104	64.6934	63.1496	69.8886	6.73899	2.09069	-623.395	1.05316	-57.6848	0.862546
121	TRUE	0.958734	40.4921	40.4937	0.0016	64.1105	63.7097	64.3332	0.623441	0.249933	389.651	1.00816	-60.6512	0.705712
122	TRUE	0.741103	40.6769	40.6805	0.0036	70.6828	70.3748	70.976	0.601176	0.171402	2.69888	1.08399	-64.4451	0.665346
123	TRUE	0.882914	40.7705	40.7733	0.0028	65.1911	64.9832	65.5325	0.549222	0.179084	178.48	1.00669	-59.1228	0.784704
124	TRUE	0.857062	40.8705	40.8897	0.0192	69.524	63.6503	70.119	6.46867	2.31858	-327.073	1.08401	-58.9252	0.803295
125	TRUE	0.44657	40.9757	40.9897	0.014	69.2479	65.3948	73.2623	7.86749	2.52075	-562.702	1.00465	-61.0333	0.787736
126	TRUE	0.501165	41.0617	41.0653	0.0036	83.5272	82.5474	83.6128	1.06538	0.382854	-260.607	1.05919	-70.5475	0.63273
127	TRUE	0.509962	41.167	41.171	0.004	78.5414	74.7704	79.2822	4.51176	2.1464	1135.75	1.00124	-73.1297	0.632343
128	TRUE	0.891126	41.269	41.285	0.016	67.1605	66.3972	68.1704	1.77318	0.596926	-57.2623	1.0702	-66.1618	0.650875
129	TRUE	0.458242	41.3658	41.3674	0.0016	74.32	73.9816	76.3329	2.35126	0.980098	1402.74	1.12994	-79.4285	0.538664
130	TRUE	0.414289	41.469	41.471	0.002	88.0413	85.7523	88.1481	2.3958	0.941349	973.968	1.25059	-77.7187	0.518174
131	TRUE	0.948215	41.6702	41.767	0.0968	72.4371	68.3989	76.3515	7.9526	4.26865	-81.1555	1.00114	-67.8656	0.604013
132	TRUE	0.390686	42.0382	42.0406	0.0024	79.5843	78.6491	80.0518	1.40274	0.514313	584.476	1.01687	-73.8078	0.577669
133	TRUE	0.532173	42.1326	42.1382	0.0056	72.8161	67.7007	75.4428	7.7421	2.3392	1036.36	1.70689	-80.7346	0.411126
134	TRUE	0.838658	42.4274	42.443	0.0156	65.3187	59.5115	68.298	8.78643	3.87655	-598.036	1.03288	-67.3606	0.604511
135	TRUE	0.493977	42.6282	42.6314	0.0032	69.6757	68.9855	70.2249	1.23946	0.441402	-402.021	1.00282	-68.9637	0.645619
136	TRUE	0.397092	42.8006	42.8022	0.0016	77.8426	77.6199	78.2434	0.623441	0.249933	389.651	1.00816	-76.1798	0.541611
137	TRUE	0.844417	43.1122	43.115	0.0028	66.406	64.647	67.2298	2.58283	0.945314	-943.644	1.03149	-65.0494	0.685684
138	TRUE	0.340907	43.3282	43.3306	0.0024	64.2114	63.9443	64.345	0.400784	0.146947	-166.993	1.00302	-60.444	0.663881
139	TRUE	0.983795	43.5314	43.5354	0.004	66.6499	65.8855	67.4663	1.58087	0.544842	-409.386	1.0066	-64.0154	0.716582
140	TRUE	0.812277	43.6334	43.6358	0.0024	71.7851	70.4492	74.7242	4.27503	1.57485	-1781.26	1.01545	-68.7043	0.646849
141	TRUE	0.861542	43.735	43.7778	0.0428	69.7767	62.8735	70.7055	7.83198	3.30896	-181.757	1.00007	-63.3242	0.568314
142	TRUE	0.581005	43.8518	43.8746	0.0228	67.6695	67.488	77.8339	10.346	4.56676	459.4	1.00142	-69.6175	0.580955
143	TRUE	0.895421	44.2154	44.2298	0.0144	66.6762	66.3697	76.0776	9.70786	4.38245	-699.03	1.03246	-61.1361	0.784697
144	TRUE	0.985285	44.3366	44.3382	0.0016	64.0665	63.8171	64.1377	0.320627	0.129065	-155.86	1.04572	-61.5737	0.768498
145	TRUE	0.966022	44.4322	44.4398	0.0076	68.1949	66.332	70.2211	3.88909	1.32096	-556.867	1.0119	-63.0054	0.796234
146	TRUE	0.918001	44.5322	44.5362	0.004	74.5702	70.4807	76.5889	6.10824	1.91381	-1395.83	1.02585	-63.5477	0.779712
147	TRUE	0.568531	44.6198	44.629	0.0092	70.417	68.8361	73.1279	4.29184	1.18672	-416.851	1.01752	-56.7988	0.843623
148	TRUE	0.617224	44.7078	44.7098	0.002	63.599	63.599	63.599	7.10543e-15	4.12788e-15	-1.49696e-12	1	-63.6296	0.77177
149	TRUE	0.943258	44.809	44.8274	0.0184	64.5377	63.6848	79.0036	15.3188	5.89787	-727.779	1.04919	-63.8865	0.780029
150	TRUE	0.301975	44.895	44.9182	0.0232	66.5053	65.3261	68.9799	3.65385	1.4766	150.452	1.00987	-63.6868	0.657468
151	TRUE	0.536192	45.001	45.0146	0.0136	65.6382	64.2194	65.6679	1.44846	0.537421	115.701	1.01042	-62.3723	0.785449
152	TRUE	0.804274	45.1047	45.1191	0.0144	75.4089	66.6896	76.3663	9.67669	3.9304	673.304	1.12328	-62.3723	0.721645
153	TRUE	0.602788	45.2127	45.2167	0.004	85.2102	84.4528	85.3474	0.894618	0.347151	139.682	1.08748	-76.6002	0.531473
154	TRUE	0.707115	45.3239	45.3287	0.0048	73.1459	70.0324	81.2049	11.1726	4.62869	2390.54	1.00064	-80.3346	0.492947
155	TRUE	0.461706	45.8939	45.8971	0.0032	71.1154	69.5727	75.9828	6.41016	2.25952	-1483.84	2.01709	-68.3324	0.637955
156	TRUE	0.331244	46.0687	46.0727	0.004	66.2598	65.3204	67.6049	2.2844	0.957402	-551.947	1.03343	-70.2318	0.538295
157	TRUE	0.495373	46.2015	46.2043	0.0028	58.145	57.9594	58.3305	0.371096	0.145223	-146.671	1.00266	-73.1985	0.45321
158	TRUE	0.899858	46.4459	46.4499	0.004	64.8497	63.922	66.6755	2.75353	0.837942	-611.802	1.03015	-68.5984	0.596048
159	TRUE	0.725278	46.5339	46.5587	0.0248	67.9347	60.513	68.801	8.28804	2.68425	-351.126	1.07182	-67.8031	0.648094
160	TRUE	0.622261	46.6475	46.6503	0.0028	65.6387	65.0821	66.1954	1.11329	0.435668	-440.014	1.01466	-69.6669	0.605434
161	TRUE	0.649497	47.0667	47.0691	0.0024	68.2787	67.8111	68.9466	1.13555	0.410963	-473.147	1.00398	-62.1855	0.664007
162	TRUE	0.725278	47.1875	47.2059	0.0184	81.3746	75.9755	83.114	7.13846	2.10888	348.594	1.14175	-74.2285	0.584103
163	TRUE	0.622452	47.4895	47.4983	0.0088	75.7321	68.7191	76.7217	8.00268	3.68977	-976.087	1.01123	-63.7611	0.775614
164	TRUE	0.758108	50.648	50.6528	0.0048	65.0245	64.7648	65.1062	0.341408	0.0925015	32.5219	1.01572	-58.5046	0.811966
165	TRUE	0.383318	50.7572	50.7588	0.0016	63.9889	63.9889	63.9889	1.42109e-14	6.40475e-15	7.60486e-12	1	-62.6212	0.795462
166	TRUE	0.954488	52.3624	52.3704	0.008	63.2466	62.7271	64.8571	2.13009	0.802662	-308.347	1.0313	-63.3817	0.656838
167	TRUE	0.916714	52.47	52.5124	0.0424	68.606	59.7649	75.7464	15.9815	5.41118	105.889	1.53429	-68.2333	0.658406
168	TRUE	0.553655	52.5908	52.6524	0.0616	67.631	67.4112	69.3641	1.95293	0.961245	-29.6019	1.00062	-68.1422	0.59892
169	TRUE	0.536674	53.4716	53.4788	0.0072	63.2872	62.6657	63.2973	0.631633	0.206794	83.8627	1.00424	-70.9147	0.638685
170	TRUE	0.980533	53.6144	53.6176	0.0032	59.908	59.4006	60.1045	0.703923	0.290711	-175.782	1.05285	-72.4103	0.481403
171	TRUE	0.334417	54.9045	54.9069	0.0024	66.2355	66.2355	66.2355	0	3.24317e-15	5.6185e-14	1	-66.8211	0.721063
172	TRUE	0.677019	55.2413	55.2609	0.0196	69.6488	57.5715	75.0929	17.5214	6.44258	290.879	2.19047	-71.0324	0.54292
173	TRUE	0.429532	55.9177	55.9545	0.0368	69.9109	69.4998	70.3426	0.842745	0.308869	14.3346	1.00462	-65.3239	0.706066
174	TRUE	0.838244	56.2901	56.2929	0.0028	68.3826	66.913	69.5849	2.67189	0.906645	-922.439	1.00394	-54.1414	0.869171
175	TRUE	0.769101	56.3985	56.4041	0.0056	65.4286	61.2353	67.5439	6.30863	2.13781	-1164.45	1.08259	-52.4518	0.874927
176	TRUE	0.508435	56.5169	56.5365	0.0196	76.9196	72.067	77.6825	5.6155	2.19997	259.863	1.11697	-65.5423	0.64366
177	TRUE	0.942535	56.8405	56.8441	0.0036	62.4005	61.7919	64.1446	2.35275	0.767648	-604.324	1.04884	-60.7537	0.724403
178	TRUE	0.345389	57.0409	57.0425	0.0016	64.9655	64.8943	65.2149	0.320627	0.129065	-155.86	1.04572	-61.4274	0.684583
179	TRUE	0.678597	57.2661	57.2677	0.0016	69.8334	69.8334	69.8334	1.42109e-14	6.64652e-15	9.93014e-12	1	-60.3202	0.75566
180	TRUE	0.386705	57.5377	57.5405	0.0028	77.2188	77.0592	77.7049	0.645707	0.21949	-111.329	1.10919	-74.0982	0.549749
181	TRUE	0.629606	59.517	59.5218	0.0048	69.4603	69.0779	70.0951	1.01722	0.46813	-207.432	1.01378	-74.3933	0.495359
182	TRUE	0.459427	60.1482	60.1498	0.0016	75.8976	74.9446	76.3162	1.37157	0.556377	-857.232	1.02519	-70.758	0.655062
183	TRUE	0.968863	60.8802	60.8822	0.002	78.6271	77.8167	79.4643	1.64767	0.666836	-884.269	1.01368	-77.3597	0.525492
184	TRUE	0.842456	61.5334	61.5434	0.01	68.0506	66.1949	74.3682	8.17333	2.59012	-629.053	1.11207	-74.7805	0.536443
185	TRUE	0.412615	61.6466	61.6498	0.0032	66.348	64.5467	66.586	2.03935	0.912596	-684.753	1.03725	-74.7369	0.59663
186	TRUE	0.265762	61.7178	61.7394	0.0216	84.5229	79.3733	84.7547	5.38133	2.67618	-242.254	1.01191	-77.1872	0.487992
187	TRUE	0.943847	61.899	61.901	0.002	69.3937	68.8148	69.6965	0.881724	0.312948	-404.601	1.02463	-68.9713	0.681335
188	TRUE	0.426877	61.9914	62.0182	0.0268	64.7183	62.4138	65.1901	2.77632	1.21858	-108.303	1.0144	-73.6436	0.547012
189	TRUE	0.997228	62.0986	62.1002	0.0016	71.8961	70.8986	72.1811	1.28251	0.516259	-623.441	1.32433	-66.589	0.729485
190	TRUE	0.57891	62.3995	62.4031	0.0036	66.2989	65.6606	67.5532	1.89259	0.679726	-551.246	1.02315	-71.8766	0.595868
191	TRUE	0.85842	62.6143	62.6255	0.0112	80.4702	77.5424	81.5142	3.97187	1.4768	333.519	1.1293	-74.855	0.497239
192	TRUE	0.613039	62.8283	62.8299	0.0016	65.5729	65.3235	65.6442	0.320627	0.129065	-155.86	1.04572	-71.2063	0.507407
193	TRUE	0.52479	63.0811	63.0923	0.0112	73.3668	70.9628	73.9045	2.94172	1.22129	-262.99	1.00458	-77.6572	0.497062
194	TRUE	0.449382	63.1499	63.1771	0.0272	76.9236	74.2814	78.408	4.12659	1.26891	-37.9224	1.34776	-89.2407	0.233676
195	TRUE	0.239099	63.2591	63.3203	0.0612	65.3992	64.0633	73.4408	9.37751	3.0751	-141.225	1.00606	-74.0356	0.546804
196	TRUE	0.251774	63.5095	63.5271	0.0176	77.8126	77.7384	81.6971	3.95869	1.48046	-238.699	1.00609	-76.6102	0.454398
197	TRUE	0.766869	63.7043	63.7091	0.0048	71.2788	70.0651	71.8126	1.74753	0.619022	370.888	1.03208	-68.9792	0.660242
198	TRUE	0.494785	63.8415	63.8431	0.0016	67.8521	67.5582	68.6804	1.12219	0.460853	701.372	1.03705	-80.2125	0.473067
199	TRUE	0.264987	64.2495	64.2787	0.0292	66.7346	65.9745	68.0602	2.08576	0.740324	-57.565	1.0069	-67.8127	0.482166
200	TRUE	0.998379	64.3939	64.3955	0.0016	64.8993	64.8102	65.4782	0.667973	0.276311	-389.651	1.07279	-64.5253	0.707197
201	TRUE	0.906389	64.4819	64.5007	0.0188	72.0179	68.618	79.1559	10.5379	4.1999	-579.981	1.09698	-66.3036	0.70977
202	TRUE	0.362571	64.5523	64.6035	0.0512	89.1257	77.7257	91.9757	14.2501	3.36037	83.7962	2.7389	-90.4192	0.220737
203	TRUE	0.472133	64.6859	64.6991	0.0132	67.939	63.8269	69.4679	5.641	2.06286	-445.118	1.01341	-71.7636	0.64935
204	TRUE	0.875508	65.0687	65.0795	0.0108	69.6811	67.6253	74.3375	6.71221	1.9604	-580.045	1.0444	-71.2151	0.59494
205	TRUE	0.98136	65.2055	65.2095	0.004	70.1732	69.4829	71.4126	1.9297	0.636743	-473.316	1.01237	-68.7109	0.717871
206	TRUE	0.81241	65.3103	65.3199	0.0096	68.0482	67.3828	76.6776	9.29478	4.50976	-975.938	1.00524	-74.3891	0.53122
207	TRUE	0.996396	65.7399	65.7427	0.0028	67.862	67.7061	68.6561	0.950006	0.346573	-325.151	1.04488	-70.393	0.680497
208	TRUE	0.903885	65.9531	65.9763	0.0232	67.1856	65.5495	74.4665	8.917	1.86181	176.437	1.54094	-73.9178	0.491551
209	TRUE	0.43172	69.6428	69.6456	0.0028	65.9896	65.9599	66.2271	0.267189	0.0891293	67.1507	1.01361	-65.2426	0.550304
210	TRUE	0.492366	70.5328	70.5544	0.0216	72.2775	68.2006	78.8665	10.6659	4.72891	190.818	1.5364	-73.2533	0.487763
211	TRUE	0.387872	70.6688	70.6708	0.002	70.2757	69.9595	70.8947	0.935162	0.356582	-467.581	1.01392	-68.9494	0.657759
212	TRUE	0.796005	73.4529	73.4557	0.0028	72.4043	72.0815	72.4748	0.393362	0.136623	111.329	1.02237	-67.1123	0.657097
213	TRUE	0.862127	73.8601	73.9269	0.0668	64.835	63.8979	65.9032	2.00537	0.630373	-18.689	1.01621	-69.9016	0.53875
214	TRUE	0.715456	74.1129	74.1329	0.02	71.0441	69.7401	74.8951	5.15494	2.15566	204.824	1.09195	-75.6443	0.498852
215	TRUE	0.972685	74.8589	74.9677	0.1088	43.2222	25.855	74.6689	48.814	10.5479	-9.47284	10.6293	-89.5716	0.177224
216	TRUE	0.390769	77.3602	77.4818	0.1216	61.5969	23.144	100.866	77.7224	13.8662	182.187	8.02519	-85.1091	0.235229
217	TRUE	0.566479	78.3658	78.3674	0.0016	69.8322	69.2088	70.4557	1.24688	0.492874	779.302	1	-78.5887	0.504401
218	TRUE	0.676347	78.4526	78.499	0.0464	75.8215	63.4715	86.6427	23.1712	5.43164	94.4217	5.13481	-89.1803	0.222249
219	TRUE	0.941296	79.6415	79.6439	0.0024	67.5491	67.0761	68.432	1.35596	0.54124	-557.885	1.05817	-74.6154	0.483613
220	TRUE	0.599212	84.2392	84.3304	0.0912	67.0154	48.4309	81.5475	33.1166	6.25694	27.9974	4.11608	-87.1862	0.24939
221	TRUE	0.977885	84.7992	84.8032	0.004	70.3762	67.9641	72.4321	4.468	1.51509	1136.73	1.0125	-71.9527	0.655712
222	TRUE	0.741251	85.3028	85.3116	0.0088	69.3898	66.1671	70.5312	4.36409	1.64402	-544.858	1.02519	-67.001	0.721227
223	TRUE	0.537622	86.5252	86.528	0.0028	65.7698	64.4784	66.794	2.31564	0.844523	-858.822	1.00555	-78.9904	0.544579
224	TRUE	0.350022	86.7152	86.7228	0.0076	65.5366	64.9913	65.8925	0.901174	0.243701	-93.5784	1.00795	-64.5022	0.76606
225	TRUE	0.906151	86.83	86.8772	0.0472	66.368	65.8375	67.4566	1.61914	0.723667	28.5679	1.00511	-69.9959	0.545971
226	TRUE	0.334894	87.7512	87.7544	0.0032	69.289	66.6298	70.0544	3.42463	1.2275	-1072.65	1.00777	-74.5476	0.519685
227	TRUE	0.975166	87.928	87.9352	0.0072	65.3969	63.8507	65.8523	2.00166	0.922278	275.626	1.00198	-72.3687	0.48102
228	TRUE	0.817324	88.0788	88.1044	0.0256	64.9762	63.5431	79.7055	16.1625	6.70346	641.974	1.22898	-71.7893	0.487363
229	TRUE	0.907124	88.3613	88.3653	0.004	72.1446	70.5149	74.0141	3.49913	1.39482	887.106	1.00138	-78.903	0.465453
230	TRUE	0.68224	88.5245	88.5269	0.0024	64.0274	63.4263	64.6286	1.20235	0.432896	-500.98	1	-75.3871	0.429711
231	TRUE	0.82055	89.2521	89.2553	0.0032	68.8982	67.9853	69.5736	1.58829	0.542898	-493.249	1.00446	-65.6211	0.751143
232	TRUE	0.309192	90.6125	90.6153	0.0028	78.2854	77.3874	79.4507	2.06329	0.771928	-782.836	1.01106	-68.6777	0.714371
233	TRUE	0.960716	90.7413	90.7441	0.0028	68.5921	67.7089	69.3417	1.63282	0.589948	-600.822	1.00323	-60.188	0.810587
234	TRUE	0.983722	90.8133	90.8437	0.0304	79.5462	75.71	83.4614	7.75133	2.36236	181.368	1.12026	-68.5753	0.71183
235	TRUE	0.997584	90.9237	91.0073	0.0836	70.6074	67.9468	72.362	4.41526	1.50641	30.6406	1.01875	-67.3437	0.537641
236	TRUE	0.909564	91.3713	91.3937	0.0224	69.5107	65.5853	70.2084	4.62305	1.254	-187.982	1.02903	-68.4776	0.409245
237	TRUE	0.483549	91.9069	91.9301	0.0232	65.61	65.1324	76.8963	11.7639	5.58205	510.184	1.07574	-66.7962	0.659141
238	TRUE	0.981907	92.0481	92.0553	0.0072	70.9894	68.506	71.6364	3.13035	1.30938	-442.051	1.00109	-69.6084	0.657095
239	TRUE	0.542551	92.8374	92.857	0.0196	71.3535	70.5042	78.1043	7.60005	3.31641	-407.684	1.01473	-63.7985	0.788136
240	TRUE	0.938263	92.9302	92.935	0.0048	75.0525	70.6852	77.3389	6.65371	2.61608	1475.27	1.00473	-61.2994	0.791812
241	TRUE	0.358614	93.1026	93.1042	0.0016	69.4774	68.9787	69.9762	0.997506	0.394299	623.441	1	-59.4351	0.766873
242	TRUE	0.984598	97.7271	97.8087	0.0816	62.9815	39.3798	88.7356	49.3558	12.0293	176.043	14.6402	-92.8924	0.167013
243	TRUE	0.452925	99.9935	100.021	0.0276	67.8449	67.0911	73.0717	5.98063	2.25506	170.242	1.1206	-76.4178	0.454065
244	TRUE	0.874938	104.222	104.242	0.0204	70.0486	69.4	71.0378	1.63787	0.713789	56.4318	1.01702	-77.189	0.487431
245	TRUE	0.509464	104.374	104.376	0.0016	65.0246	64.0271	65.3096	1.28251	0.516259	623.441	1.32433	-72.9837	0.614952
246	TRUE	0.977638	104.936	104.95	0.0144	65.0816	64.7328	66.2684	1.53559	0.498699	-86.1948	1.00778	-60.7063	0.551546
247	TRUE	0.487505	105.081	105.09	0.0088	66.3986	65.6773	67.2082	1.53085	0.541606	-133.391	1.04133	-64.0322	0.697702
248	TRUE	0.857163	105.198	105.212	0.014	64.4175	64.2309	65.5706	1.33965	0.58997	93.9378	1.00083	-65.8182	0.532919
249	TRUE	0.501126	105.301	105.302	0.0016	70.8994	70.7034	71.4516	0.74813	0.307235	-467.581	1.02779	-65.2961	0.635191
250	TRUE	0.625416	105.402	105.468	0.0656	66.3568	62.8069	67.3938	4.58694	1.89673	-37.4846	1.0213	-68.2064	0.585324
251	TRUE	0.45106	105.54	105.542	0.0024	72.5694	71.7678	74.3729	2.60509	0.960788	1085.46	1.02432	-70.6116	0.506281
252	TRUE	0.993087	105.806	105.808	0.002	66.0534	65.5902	66.2137	0.623441	0.243171	311.721	1.01894	-65.0854	0.714678
253	TRUE	0.66542	105.904	105.911	0.0072	70.5082	70.1873	74.9171	4.72981	2.25518	-675.613	1.00774	-65.7503	0.689881
254	TRUE	0.803867	106.002	106.006	0.004	68.652	67.4147	69.9842	2.56951	1.19995	-669.929	1.00392	-66.2917	0.636881
255	TRUE	0.51013	106.148	106.15	0.002	73.1157	71.5215	73.4809	1.95939	0.762475	-935.162	1.11441	-68.5405	0.734149
256	TRUE	0.991811	106.337	106.342	0.0044	71.9927	71.8554	72.2265	0.371096	0.137492	-54.2371	1.02486	-66.7699	0.670123
257	TRUE	0.865788	108.273	108.275	0.002	68.7329	68.6349	69.0357	0.400784	0.153333	-176.854	1.03234	-61.8553	0.675203
258	TRUE	0.793513	111.947	112.035	0.088	37.1363	27.5249	51.9504	24.4255	5.3676	-55.0923	7.12584	-95.0699	0.164645
259	TRUE	0.371596	113.813	113.815	0.0024	71.13	70.796	71.1671	0.371096	0.138851	139.161	1.01913	-75.3085	0.50059
260	TRUE	0.911347	118.458	118.46	0.002	71.9869	71.6841	72.0849	0.400784	0.153333	176.854	1.03234	-78.5482	0.459159
261	TRUE	0.438165	118.696	118.738	0.0416	67.9339	65.4318	71.3148	5.88296	2.2981	110.855	1.03387	-78.7906	0.497557
262	TRUE	0.809419	118.966	118.972	0.0056	77.2111	70.675	77.5048	6.82974	3.02343	1291.21	1.03946	-76.883	0.505226
263	TRUE	0.816113	119.242	119.245	0.0032	79.3379	75.8125	79.4863	3.67385	1.24725	868.983	1.25851	-78.075	0.465695
264	TRUE	0.899899	119.569	119.575	0.006	65.9077	65.032	68.3625	3.3305	1.14223	-579.219	1.01197	-71.6629	0.596072
265	TRUE	0.528437	119.666	119.674	0.0084	68.5937	65.1092	69.4918	4.38261	1.08296	-475.506	1.01797	-67.3847	0.725507
266	TRUE	0.980107	119.733	119.836	0.1036	70.5947	68.6185	77.5534	8.93491	3.88173	74.9612	1.01213	-70.659	0.534332
267	TRUE	0.935398	119.924	119.928	0.0048	66.7531	65.7882	68	2.21173	0.728697	465.501	1.00706	-72.1046	0.666905
268	TRUE	0.886218	120.034	120.036	0.0024	68.5083	68.2411	69.577	1.33595	0.509038	-556.644	1.05395	-69.6511	0.713436
269	TRUE	0.977551	120.229	120.233	0.0036	69.4384	68.7556	69.9728	1.2172	0.448918	-367.722	1.01024	-66.4566	0.73821
270	TRUE	0.501884	120.372	120.373	0.0016	70.1854	70.1142	70.4348	0.320627	0.129065	-155.86	1.04572	-65.2055	0.714985
271	TRUE	0.789671	121.101	121.116	0.0144	72.5852	72.4516	72.8593	0.407658	0.15415	21.0784	1.00507	-70.8873	0.655606
272	TRUE	0.713439	121.278	121.28	0.0016	77.7359	77.4954	78.867	1.37157	0.580791	-857.232	1.07696	-69.0706	0.697804
273	TRUE	0.85622	121.421	121.425	0.0044	73.8061	67.7535	75.3684	7.61489	2.3889	-1263.15	1.75601	-71.2359	0.600375
274	TRUE	0.869236	121.621	121.623	0.002	73.159	72.3752	74.6998	2.32455	0.97314	-1229.07	1.16178	-76.5244	0.609792
275	TRUE	0.755188	122.528	122.539	0.0108	67.2136	66.9107	67.7632	0.852538	0.265752	44.5454	1.01699	-72.6834	0.588703
276	TRUE	0.67925	122.95	122.967	0.0176	70.2195	69.9778	73.3438	3.36596	1.45515	203.687	1.01261	-77.9156	0.48241
277	TRUE	0.694238	123.427	123.431	0.0036	73.0742	71.664	74.0984	2.43439	0.828281	681.467	1.00367	-68.7318	0.714382
278	TRUE	0.83101	123.536	123.538	0.002	71.1715	70.7217	71.6213	0.899537	0.320169	-425.594	1.00633	-66.6682	0.592544
279	TRUE	0.525444	123.717	123.732	0.0156	70.6298	70.0691	73.7302	3.66113	1.83369	222.262	1.01122	-78.8843	0.452177
280	TRUE	0.683162	123.834	123.838	0.0036	69.7228	69.649	71.8686	2.21965	0.975046	654.613	1.07343	-75.2184	0.580577
281	TRUE	0.901127	124.242	124.244	0.0024	65.1186	64.3839	65.987	1.60314	0.577862	-667.973	1.0011	-72.8583	0.660708
282	TRUE	0.925393	124.339	124.378	0.0384	65.0121	63.4345	66.9984	3.56397	1.25124	-60.1146	1.04004	-72.9157	0.439253
283	TRUE	0.383182	124.507	124.509	0.0016	77.493	77.2169	77.5909	0.374065	0.153618	-233.791	1.01068	-77.8838	0.486789
284	TRUE	0.853765	124.712	124.716	0.0044	76.9147	76.7663	78.2507	1.48438	0.56148	-343.588	1.08833	-67.2985	0.662523
285	TRUE	0.98349	124.803	124.837	0.0344	75.3248	63.8775	79.9697	16.0922	5.68685	-384.568	1.18472	-68.0339	0.60208
286	TRUE	0.522297	124.938	124.983	0.0452	66.2403	65.878	77.548	11.67	3.77509	64.665	1.22702	-63.5195	0.646684
287	TRUE	0.8526	125.071	125.074	0.0036	73.4309	71.5348	75.9044	4.3696	1.57306	-1189.02	1.02185	-68.3509	0.662268
288	TRUE	0.431769	125.161	125.163	0.002	85.3784	84.7594	85.6945	0.935162	0.356582	467.581	1.01392	-79.4027	0.479201
289	TRUE	0.486709	125.264	125.267	0.0028	73.3338	71.9607	74.8404	2.87971	1.02573	1046.14	1.00105	-66.465	0.772743
290	TRUE	0.786917	125.37	125.372	0.0024	75.4684	74.5333	77.3387	2.80549	1.02863	-1168.95	1.01705	-65.0268	0.779315
291	TRUE	0.902343	125.463	125.467	0.004	75.5948	73.3237	77.5987	4.27503	1.56312	-1169.12	1.02152	-67.2548	0.73258
292	TRUE	0.518472	125.55	125.553	0.0024	69.551	68.3486	69.9517	1.60314	0.600763	667.973	1.04179	-66.2313	0.798101
293	TRUE	0.935982	125.708	125.711	0.0028	68.4121	67.3136	72.4867	5.17308	1.91137	-1828.97	1.11569	-64.4479	0.655017
294	TRUE	0.936544	126.004	126.005	0.0016	72.5731	72.5731	72.5731	1.42109e-14	4.35117e-15	7.05593e-12	1	-75.2488	0.52215
295	TRUE	0.407822	126.699	126.707	0.0076	69.9101	69.3257	71.6045	2.27875	0.808223	-223.806	1.11812	-68.3938	0.49218
296	TRUE	0.696221	133.574	133.577	0.0028	85.6215	84.7977	86.9797	2.18204	0.771196	-779.302	1.00998	-76.57	0.45395
297	TRUE	0.337114	133.666	133.672	0.006	71.5795	69.9188	79.824	9.90521	4.1741	1745.31	1.00654	-76.7114	0.500368
298	TRUE	0.767974	133.926	133.947	0.0208	64.018	62.0829	64.6049	2.52199	0.696806	-88.019	1.07217	-69.4506	0.492023
299	TRUE	0.636442	134.183	134.19	0.0076	62.9332	62.4785	63.9039	1.42544	0.462755	106.625	1.09232	-66.8392	0.632711
300	TRUE	0.62809	134.537	134.584	0.0464	78.1982	63.3692	85.2935	21.9244	4.7654	96.954	5.57582	-93.5421	0.19756
301	TRUE	0.659046	134.793	134.795	0.0016	66.9268	66.2232	67.0961	0.872818	0.366946	545.511	1.05325	-79.9052	0.515952
302	TRUE	0.980818	135.503	135.506	0.0028	70.2006	69.1355	70.4047	1.26915	0.411666	300.411	1.1881	-67.3876	0.6784
303	TRUE	0.498198	135.683	135.687	0.004	69.1427	68.732	69.5333	0.801352	0.319132	62.9033	1.17399	-81.3021	0.45609
304	TRUE	0.958315	135.767	135.781	0.014	70.146	69.6212	78.3109	8.68969	2.96888	473.411	1.34212	-70.4619	0.549591
305	TRUE	0.748155	136.915	136.972	0.0572	65.3541	65.2297	65.4803	0.250556	0.112053	-4.19868e-14	1.00217	-75.8623	0.394178
306	TRUE	0.248914	137.064	137.106	0.0416	45.6137	29.7308	55.47	25.7392	6.4707	-7.87839	7.55732	-95.354	0.16594
307	TRUE	0.382394	137.371	137.373	0.002	71.7403	71.5444	71.8472	0.302814	0.137361	7.87889e-13	1.09531	-71.2986	0.628783
308	TRUE	0.883237	138.883	138.884	0.0016	71.8609	71.763	72.137	0.374065	0.153618	233.791	1.01068	-73.3888	0.542339
309	TRUE	0.422381	139.258	139.261	0.0028	65.5539	65.2752	66.534	1.25871	0.566558	-453.923	1.00252	-71.7101	0.583697
310	TRUE	0.758507	139.714	139.756	0.0416	65.2293	60.9115	67.5483	6.63688	1.59376	-143.933	1.02107	-71.7497	0.586192
311	TRUE	0.682822	140.222	140.226	0.004	68.0547	65.8235	69.2426	3.41902	1.26741	864.753	1.16919	-78.778	0.510762
312	TRUE	0.608987	140.588	140.59	0.0016	74.1024	73.4968	76.4893	2.99252	1.2541	1870.32	1.04952	-71.3305	0.651236
313	TRUE	0.959233	143.192	143.195	0.0028	71.1776	70.5393	72.61	2.07072	0.722049	-528.37	1.49347	-76.8465	0.588047
314	TRUE	0.511935	143.506	143.508	0.002	73.8716	72.6559	75.0873	2.43142	1.0615	-1384.93	1.04155	-78.1732	0.450758
315	TRUE	0.464108	143.793	143.801	0.0076	73.7939	72.8172	77.2159	4.39865	1.14897	282.581	1.36759	-77.3058	0.504416
316	TRUE	0.693421	143.869	143.875	0.006	70.5511	66.4065	71.7906	5.3841	1.66248	838.973	1.08949	-76.6551	0.497975
317	TRUE	0.91527	143.971	143.981	0.0096	67.2643	64.7489	72.1338	7.38495	3.15854	-761.438	1.01964	-72.276	0.648963
318	TRUE	0.592675	144.043	144.045	0.002	72.9131	71.7152	73.5321	1.81689	0.667432	872.182	1.01884	-71.8112	0.629602
319	TRUE	0.881512	144.383	144.388	0.0044	79.7223	78.3362	80.0913	1.75506	0.794378	-416.088	1.00641	-79.2411	0.412427
320	TRUE	0.660554	144.469	144.471	0.0016	63.9895	63.9183	64.2389	0.320627	0.129065	155.86	1.04572	-69.3946	0.655342
321	TRUE	0.568021	144.568	144.574	0.006	67.015	66.6841	68.2948	1.6107	0.731422	-268.799	1.00205	-71.3013	0.660204
322	TRUE	0.396945	145.35	145.352	0.0016	65.6783	65.429	65.7496	0.320627	0.129065	-155.86	1.04572	-58.258	0.767977
323	TRUE	0.326108	147.19	147.192	0.002	70.0793	69.6562	71.1079	1.45173	0.517284	-653.341	1.05485	-70.416	0.655194
324	TRUE	0.676982	147.295	147.382	0.0864	67.1839	47.5604	82.1911	34.6307	7.1926	76.2002	5.36003	-84.8878	0.222025
325	TRUE	0.495735	151.75	151.751	0.0016	82.8314	82.5642	83.8111	1.24688	0.520276	-779.302	1.05662	-71.4856	0.68285
326	TRUE	0.361377	151.88	151.889	0.0088	61.5685	60.2225	62.5444	2.32188	0.684693	-46.9963	1.27957	-78.8211	0.5016
327	TRUE	0.861387	153.175	153.177	0.0016	82.8142	81.5941	84.2125	2.61845	1.03587	-1636.53	1.00044	-72.5858	0.711737
328	TRUE	0.666826	153.307	153.309	0.0024	69.4958	68.8947	69.6369	0.742192	0.281838	-306.154	1.03007	-58.1932	0.815437
329	TRUE	0.562585	153.531	153.567	0.0356	63.2613	60.1187	72.6965	12.5778	4.75411	236.15	1.32347	-70.3486	0.528715
330	TRUE	0.505208	153.64	153.643	0.0036	72.2014	72.1553	72.8568	0.701582	0.316156	-203.472	1.01251	-63.2708	0.760317
331	TRUE	0.853905	153.715	153.717	0.002	73.5088	72.4267	73.7003	1.2736	0.498862	602.448	1.09694	-68.563	0.709392
332	TRUE	0.960247	153.804	153.806	0.002	77.2611	75.0879	78.8019	3.71393	1.26523	-1627.31	1.06249	-64.0928	0.797269
333	TRUE	0.911837	153.903	153.905	0.002	78.6548	78.1294	80.3025	2.17314	0.855488	-1061.12	1.1604	-65.4459	0.728963
334	TRUE	0.499564	153.976	153.979	0.0028	78.6951	77.5076	79.4818	1.97423	0.720672	729.822	1.01058	-75.6446	0.593245
335	TRUE	0.800257	154.068	154.072	0.0044	72.456	71.4021	72.7083	1.30626	0.518877	335.673	1.04916	-62.3684	0.801302
336	TRUE	0.641819	154.253	154.254	0.0016	70.4735	68.6922	71.186	2.49377	1.01694	1558.6	1.02327	-78.8815	0.5618
337	TRUE	0.630808	154.348	154.35	0.0016	71.4007	71.0801	73.1107	2.03064	0.856118	1246.88	1.09889	-79.298	0.527191
338	TRUE	0.554969	154.553	154.56	0.0068	71.451	70.6489	71.6291	0.980157	0.406123	-175.95	1.01925	-64.2417	0.706978
339	TRUE	0.981481	154.65	154.652	0.0028	70.8339	70.1288	71.4054	1.27657	0.45455	-462.987	1.00173	-65.611	0.748955
340	TRUE	0.544614	154.735	154.739	0.0036	71.6195	70.3207	72.3097	1.98907	0.7675	619.393	1.04183	-63.0592	0.789462
341	TRUE	0.955174	154.822	154.843	0.0212	71.1564	69.5361	77.2043	7.66818	2.35263	-140.799	1.43649	-67.988	0.657175
342	TRUE	0.789386	154.924	154.929	0.0052	72.5464	71.3811	73.0511	1.66993	0.696668	393.688	1.08688	-73.4858	0.456362
343	TRUE	0.96215	155.11	155.112	0.0024	70.7925	69.7905	71.5941	1.80353	0.650679	-751.47	1.00201	-64.1887	0.711366
344	TRUE	0.648365	155.192	155.198	0.0056	71.6255	71.5958	72.2712	0.675395	0.224379	-105.762	1.0144	-62.6413	0.790993
345	TRUE	0.751743	155.398	155.4	0.0016	73.7201	73.3638	74.967	1.60314	0.645323	779.302	1.38617	-70.5075	0.584874
346	TRUE	0.445811	155.501	155.504	0.0032	79.3082	78.3137	79.375	1.06133	0.382561	310.793	1.05937	-63.4742	0.749879
347	TRUE	0.964118	155.598	155.603	0.0044	78.8591	75.9423	80.1283	4.18596	1.47026	976.138	1.13415	-74.4466	0.583389
348	TRUE	0.536683	155.69	155.701	0.0108	78.2628	70.8203	83.9835	13.1633	5.97081	1236.36	1.00464	-78.958	0.44337
349	TRUE	0.841834	155.796	155.808	0.012	72.3763	66.0467	78.9292	12.8825	5.45757	-1117.81	1.03264	-70.6984	0.488613
350	TRUE	0.571573	156.21	156.213	0.0028	77.1905	75.6393	78.2073	2.56798	0.922716	934.809	1.0087	-74.6115	0.499303
351	TRUE	0.5461	157.604	157.606	0.0016	66.8336	66.7623	67.0829	0.320627	0.129065	-155.86	1.04572	-69.5089	0.700407
352	TRUE	0.554816	157.758	157.783	0.0248	63.3523	60.6052	70.5669	9.96169	4.01565	326.052	1.14632	-75.5551	0.480947
353	TRUE	0.528795	157.958	157.96	0.0016	64.7968	64.4494	65.3222	0.872818	0.347517	-545.511	1.00577	-71.9991	0.593941
354	TRUE	0.376468	158.206	158.208	0.002	71.2527	69.4358	71.8405	2.4047	0.92	-1061.12	1.32829	-71.4005	0.630421
355	TRUE	0.988481	158.3	158.303	0.0032	67.5985	66.8638	70.8085	3.94475	1.59117	-1248.4	1.0249	-65.7154	0.775372
356	TRUE	0.897987	158.376	158.379	0.0024	74.3488	73.4804	75.2839	1.80353	0.649492	751.47	1.00022	-67.7564	0.708664
357	TRUE	0.863565	158.469	158.476	0.0068	73.9858	69.2803	78.7804	9.50006	3.31719	-1541.71	1.04418	-67.3006	0.722741
358	TRUE	0.860104	158.55	158.557	0.0068	69.9302	68.2852	72.1899	3.90462	1.60965	617.281	1.03837	-71.2368	0.668448
359	TRUE	0.891668	158.653	158.657	0.0036	75.5864	70.4508	76.5448	6.09395	2.37068	-1765.16	1.12265	-69.8847	0.70056
360	TRUE	0.937907	158.753	158.77	0.0176	66.3251	61.8642	67.3404	5.47616	2.33024	-290.666	1.00601	-71.938	0.592953
361	TRUE	0.242144	158.85	158.867	0.0164	67.7073	64.3011	68.4271	4.126	1.39295	-234.154	1.00905	-71.4895	0.684609
362	TRUE	0.408138	158.959	159.005	0.0464	64.6964	63.3008	65.1534	1.85251	0.65109	-33.1818	1.00374	-73.0201	0.524228
363	TRUE	0.9355	159.082	159.096	0.014	70.1463	69.4116	108.754	39.3422	18.602	3245.87	1.07451	-74.3695	0.411479
364	TRUE	0.965804	159.287	159.294	0.0068	71.1282	69.1688	72.8278	3.65901	1.28182	-595.707	1.03462	-65.2921	0.725106
365	TRUE	0.694645	159.384	159.388	0.004	73.715	73.3925	76.9365	3.54403	1.60833	-932.644	1.02833	-63.0912	0.712395
366	TRUE	0.493423	159.501	159.508	0.0064	68.9426	67.3766	69.5958	2.21915	0.706858	-340.99	1.01397	-59.2799	0.706107
367	TRUE	0.672768	159.968	160.001	0.0336	65.7392	64.5757	77.2304	12.6547	5.36944	-368.97	1.11197	-76.9011	0.445126
368	TRUE	0.46828	160.196	160.209	0.0128	67.3666	67.1178	68.8598	1.74207	0.536495	-124.418	1.016	-71.1664	0.633128
369	TRUE	0.716053	160.285	160.287	0.002	77.7298	77.4136	78.3488	0.935162	0.356582	-467.581	1.01392	-62.8771	0.772525
370	TRUE	0.410926	160.379	160.393	0.0144	72.0078	71.2203	73.419	2.19871	0.756894	-51.7958	1.08113	-68.4152	0.667048
371	TRUE	0.567938	160.439	160.527	0.088	78.8705	56.679	90.8495	34.1705	8.102	12.6415	6.49888	-89.7357	0.227936
372	TRUE	0.94968	160.841	160.844	0.0028	69.8085	68.8882	70.4617	1.57345	0.556718	-565.48	1.00439	-70.819	0.619728
373	TRUE	0.926007	161.736	161.745	0.0092	81.5391	80.9795	82.7675	1.78804	0.606774	138.728	1.12409	-80.4448	0.481084
374	TRUE	0.749614	161.916	161.917	0.0016	73.8044	73.5284	73.9024	0.374065	0.153618	-233.791	1.01068	-76.2261	0.530846
375	TRUE	0.955324	173.766	173.769	0.0032	68.5946	68.4016	68.8024	0.400784	0.152064	-24.7397	1.06248	-73.1086	0.609542
376	TRUE	0.512822	174.597	174.599	0.002	62.6785	62.6785	62.6785	3.55271e-14	1.25104e-14	3.56424e-12	1	-69.9153	0.556973
377	TRUE	0.680816	174.889	174.891	0.0024	74.5657	71.493	77.438	5.94496	2.14084	-2477.07	1.00006	-69.16	0.6822
378	TRUE	0.62854	175.76	175.762	0.0016	67.5595	67.3101	67.8089	0.498753	0.197149	-311.721	1	-71.3884	0.648688
379	TRUE	0.586589	176.071	176.072	0.0016	67.1208	67.1208	67.1208	1.42109e-14	1.00486e-14	1.58882e-11	1	-70.3551	0.494396
380	TRUE	0.35295	176.499	176.502	0.0028	69.274	68.4947	70.0533	1.5586	0.545398	556.644	1	-75.2071	0.548931
381	TRUE	0.303434	176.599	176.601	0.002	99.3136	99.14	99.4873	0.347346	0.151643	-197.847	1.00936	-77.6167	0.459244
382	TRUE	0.890732	176.711	176.712	0.0016	68.8336	68.8336	68.8336	1.42109e-14	6.64652e-15	5.95808e-12	1	-69.8649	0.486368
383	TRUE	0.3411	177.257	177.259	0.0016	61.0667	61.0667	61.0667	7.10543e-15	5.0243e-15	7.2656e-12	1	-71.1716	0.58549
384	TRUE	0.615793	177.769	177.781	0.0128	69.9603	67.9534	82.2582	14.3047	5.97591	-1167.12	1.00878	-71.8284	0.655721
385	TRUE	0.735401	177.857	177.861	0.0036	68.5635	66.3888	69.9811	3.59221	1.3173	1077.08	1.01975	-73.029	0.658444
386	TRUE	0.496542	177.965	177.981	0.016	75.8602	67.2142	77.0722	9.85801	4.67824	622.118	1.10256	-69.5233	0.719768
387	TRUE	0.992449	178.073	178.079	0.006	67.9256	67.1637	69.7537	2.59004	0.920957	-408.975	1.01106	-66.8761	0.607701
388	TRUE	0.38596	178.276	178.279	0.0028	67.4474	67.3499	67.6381	0.28816	0.115227	-76.3234	1.01516	-76.3205	0.413869
389	TRUE	0.684833	179.322	179.345	0.0236	86.9513	73.645	87.1023	13.4572	6.7576	581.981	1.00748	-77.7631	0.420354
390	TRUE	0.502831	184.67	184.672	0.0016	74.9415	73.9351	75.1108	1.17563	0.490049	-701.372	1.10925	-75.0751	0.611145
391	TRUE	0.965913	190.352	190.355	0.0028	67.3601	67.1671	67.8202	0.653129	0.263295	-144.904	1.19302	-72.5082	0.671832
392	TRUE	0.530647	198.673	198.676	0.0036	69.825	68.5707	72.1852	3.61448	1.30953	1055.94	1.0623	-79.289	0.495543
393	TRUE	0.441317	204.733	204.776	0.0432	41.786	27.1797	55.7838	28.6041	6.31158	-221.046	7.73594	-93.5325	0.163683
394	TRUE	0.926301	207.431	207.436	0.0056	71.7028	70.9711	72.3182	1.34707	0.543138	-258.579	1.04637	-70.2929	0.595093
395	TRUE	0.67281	207.5	207.504	0.004	69.6113	69.0999	70.9805	1.88054	0.783234	471.456	1.00051	-69.8884	0.65684
396	TRUE	0.444493	207.962	207.964	0.002	78.42	78.3221	78.7228	0.400784	0.153333	-176.854	1.03234	-73.6229	0.455885
397	TRUE	0.984596	208.033	208.035	0.0016	79.6509	79.4015	79.9002	0.498753	0.197149	311.721	1	-77.6355	0.474527
398	TRUE	0.668826	208.112	208.116	0.0036	79.5234	79.5003	79.8511	0.350791	0.158078	101.736	1.00336	-78.4311	0.438734
399	TRUE	0.4793	208.199	208.203	0.004	71.8851	69.4507	71.9593	2.50861	0.819839	481.413	1.19202	-75.5028	0.502241
400	TRUE	0.446359	208.726	208.728	0.0028	82.054	81.7422	82.3657	0.623441	0.218159	-222.658	1	-77.6942	0.497057
401	TRUE	0.970578	208.896	208.898	0.0024	70.8628	70.1949	71.5976	1.40274	0.505236	-584.476	1.00034	-72.7597	0.539173
402	TRUE	0.977366	209.067	209.069	0.002	70.4187	70.1292	70.7349	0.605629	0.218335	-290.727	1.00254	-70.0607	0.696805
403	TRUE	0.549497	209.139	209.154	0.0152	71.7065	69.5803	73.5564	3.97617	1.51213	203.195	1.14676	-76.5789	0.506308
404	TRUE	0.802502	209.245	209.258	0.0136	69.1192	64.4448	71.8698	7.42496	2.07531	-585.102	1.0477	-75.4554	0.497029
405	TRUE	0.530558	209.333	209.351	0.0184	71.5337	71.5154	78.0095	6.49419	2.72541	377.261	1.02205	-77.1404	0.442297
406	TRUE	0.957223	209.941	209.942	0.0016	71.4498	70.2029	72.6967	2.49377	0.985747	1558.6	1	-69.1528	0.706787
407	TRUE	0.565489	222.148	222.15	0.0016	59.6034	58.499	59.9953	1.49626	0.614471	-935.162	1.03875	-76.0236	0.481568
408	TRUE	0.793507	223.026	223.036	0.0096	73.6975	64.9535	73.7479	8.79436	4.61498	932.607	1.01912	-75.7488	0.580935
409	TRUE	0.809392	224.487	224.489	0.0016	79.5767	79.3095	79.6658	0.356252	0.166622	6.18784e-12	1.17855	-69.4238	0.638425
410	TRUE	0.388406	224.786	224.792	0.006	83.7976	83.112	84.3379	1.22594	0.359343	-183.712	1.01176	-76.3029	0.506095
411	TRUE	0.697479	225.068	225.071	0.0032	79.0703	78.6028	79.5157	0.912896	0.300794	-273.683	1.0038	-73.7202	0.609115
412	TRUE	0.647697	271.556	271.558	0.0016	84.8709	84.2119	85.1738	0.961881	0.387194	-311.721	1.48534	-74.921	0.590008
413	TRUE	0.353313	279.734	279.739	0.0052	64.9392	63.497	67.0143	3.51729	1.71612	-701.463	1.02071	-72.3019	0.592079
414	TRUE	0.46902	279.835	279.838	0.0032	66.418	65.7055	66.5071	0.801568	0.253733	-162.355	1.08751	-69.0183	0.44822
415	TRUE	0.910734	281.589	281.591	0.0028	79.649	79.3929	80.8699	1.47696	0.532106	480.658	1.12346	-72.5729	0.594975
416	TRUE	0.590091	281.68	281.684	0.0044	66.9354	66.1858	67.9077	1.72189	0.454154	-257.561	1.14611	-63.88	0.670198
417	TRUE	0.987104	281.923	281.954	0.0312	63.0319	58.178	75.3449	17.1669	6.82792	-493.946	1.16749	-71.5255	0.532449
418	TRUE	0.452311	283.426	283.432	0.0056	66.824	66.008	70.3573	4.34933	1.80819	-783.768	1.00078	-68.4282	0.643037
419	TRUE	0.822895	283.515	283.523	0.0084	69.3902	62.6755	69.5086	6.83308	2.31731	-826.405	1.07761	-73.6424	0.502162
420	TRUE	0.688349	283.591	283.593	0.0024	66.4437	66.3101	66.7109	0.400784	0.146947	166.993	1.00302	-68.6945	0.575629
421	TRUE	0.480475	283.678	283.685	0.0068	67.4526	67.4068	70.3656	2.9588	1.39931	-443.281	1.02576	-68.1081	0.697616
422	TRUE	0.970957	283.764	283.773	0.0092	81.4242	63.2636	81.889	18.6254	8.81132	2615.86	1.22101	-73.5252	0.454188
423	TRUE	0.458244	284.473	284.48	0.0072	73.2853	71.0049	78.0988	7.09388	2.87764	1055.13	1.06592	-81.0162	0.43656
424	TRUE	0.738325	285.674	285.805	0.1312	69.2504	35.4509	95.2419	59.791	12.0928	-206.499	8.03135	-78.143	0.220376
425	TRUE	0.632068	297.161	297.201	0.04	47.4648	37.6531	60.6313	22.9783	7.17773	100.156	6.49187	-95.8514	0.180623
426	TRUE	0.459146	304.989	304.995	0.0056	80.6555	76.1296	80.9985	4.86887	2.22629	885.527	1.02548	-74.439	0.453955
427	TRUE	0.621923	306.136	306.138	0.002	69.5217	69.2456	69.5484	0.302814	0.114253	113.873	1.03232	-75.8695	0.527047
428	TRUE	0.505182	306.45	306.452	0.0016	69.2446	69.1466	69.4761	0.329533	0.134335	-77.9302	1.10407	-75.5662	0.501659
429	TRUE	0.391314	307.679	307.682	0.0032	76.6729	72.665	79.1741	6.50903	2.68841	2347.18	1.18216	-79.6368	0.477339
430	TRUE	0.91298	307.81	307.812	0.0024	74.4282	74.2278	75.163	0.935162	0.336697	-306.154	1.13181	-79.1983	0.457959
431	TRUE	0.993861	307.964	307.975	0.0116	65.9367	64.5278	69.6606	5.13281	1.89327	-493.98	1.06569	-71.457	0.494438
432	TRUE	0.529625	308.103	308.104	0.0016	80.9499	80.9499	80.9499	1.42109e-14	4.35117e-15	9.93014e-12	1	-69.244	0.635711
433	TRUE	0.391896	308.924	308.928	0.004	73.0405	69.9753	74.3171	4.34182	1.40431	1019.33	1.04724	-76.1689	0.613
434	TRUE	0.514632	309.301	309.303	0.002	60.2354	59.1622	60.7208	1.5586	0.587206	-593.542	1.44493	-79.5102	0.423263
435	TRUE	0.895819	309.668	309.67	0.002	75.1315	75.1315	75.1315	1.42109e-14	3.8918e-15	6.52992e-13	1	-75.0833	0.561161
436	TRUE	0.399514	309.864	309.866	0.0028	65.9107	64.2853	66.4673	2.18204	0.793883	-779.302	1.04347	-64.5613	0.678649
437	TRUE	0.594744	310.348	310.349	0.0016	85.29	84.7913	85.4325	0.641254	0.258129	-311.721	1.14317	-67.1853	0.723179
438	TRUE	0.747677	314.389	314.444	0.0544	71.6034	50.9853	88.3324	37.3471	7.32353	-171.349	8.95136	-94.371	0.169174
439	TRUE	0.645055	329.763	329.765	0.002	70.5728	69.7623	71.0804	1.31813	0.537831	-707.415	1.02511	-79.0146	0.476271
440	TRUE	0.598212	364.266	364.275	0.0092	61.8392	59.0019	65.4038	6.40188	2.55554	-589.565	1.08683	-75.0526	0.510176
441	TRUE	0.389407	367.873	367.921	0.048	61.2909	50.7221	66.5902	15.8681	4.14223	8.24358	3.45375	-91.8923	0.219517
442	TRUE	0.628361	368.964	368.965	0.0016	70.4158	69.5876	70.7098	1.12219	0.460853	-701.372	1.03705	-80.3157	0.501962
443	TRUE	0.374194	369.807	369.809	0.002	70.3134	69.8637	70.7632	0.899537	0.320169	425.594	1.00633	-68.6464	0.766342
444	TRUE	0.613447	371.413	371.42	0.0064	76.6229	74.9672	76.8547	1.88747	0.834772	-303.452	1.0039	-66.5606	0.704268
445	TRUE	0.463729	371.546	371.549	0.0036	76.2299	73.944	78.1299	4.18596	1.4999	1233.39	1.00625	-82.3212	0.449482
446	TRUE	0.998618	371.654	371.659	0.0056	76.489	74.7968	79.0028	4.20597	1.33288	-780.324	1.01578	-69.0906	0.721272
447	TRUE	0.421624	371.786	371.795	0.0092	80.3388	73.9865	80.858	6.87142	3.31928	752.978	1.00536	-67.8206	0.701488
448	TRUE	0.455395	381.516	381.518	0.0016	71.0667	71.0667	71.0667	0	5.0243e-15	7.2656e-12	1	-73.9842	0.572054
449	TRUE	0.608668	382.871	382.917	0.0464	36.112	28.6753	42.8215	14.1462	3.27188	-50.8726	4.30079	-97.0819	0.159577
450	TRUE	0.60976	437.743	437.789	0.0464	73.5077	61.4174	85.123	23.7056	5.71576	-145.659	4.72632	-94.9828	0.192156
451	TRUE	0.52207	439.32	439.323	0.0024	65.462	65.1516	65.7925	0.640887	0.223619	257.191	1.00313	-74.8568	0.589635
452	TRUE	0.794852	439.511	439.515	0.0036	66.9783	65.7194	68.0744	2.35501	0.943394	-687.352	1.005	-75.3331	0.48369
453	TRUE	0.993408	439.771	439.775	0.0036	64.7559	63.9766	65.5204	1.54376	0.543872	-448.464	1.00201	-65.1949	0.761409
454	TRUE	0.812245	440.005	440.008	0.0028	71.8959	69.0162	75.0428	6.0266	2.21146	2251.32	1.00198	-73.4466	0.616483
455	TRUE	0.349073	440.951	440.967	0.016	73.3167	69.6326	82.7766	13.1441	5.02023	-957.688	1.02963	-72.7763	0.603558
456	TRUE	0.448959	441.151	441.154	0.0024	72.3276	71.5557	72.5057	0.950006	0.33784	222.658	1.24417	-73.6593	0.626292
457	TRUE	0.647973	441.347	441.368	0.0212	79.6699	72.494	79.7043	7.21031	3.43653	347.541	1.00877	-74.1481	0.527686
458	TRUE	0.685082	449.822	449.825	0.0024	71.0482	69.3783	71.7162	2.33791	0.867127	-974.127	1.03194	-74.3056	0.61489
459	TRUE	0.400715	450.173	450.175	0.0024	69.3528	69.3528	69.3528	1.42109e-14	4.35117e-15	-5.40889e-12	1	-67.5102	0.731402
460	TRUE	0.841673	469.218	469.258	0.04	40.9363	28.23	53.9543	25.7244	7.4376	153.617	9.43546	-95.6175	0.166589
461	TRUE	0.455484	473.787	473.788	0.0016	63.0047	62.7909	63.7528	0.961881	0.387194	-467.581	1.24253	-72.6846	0.56413
462	TRUE	0.835438	474.927	474.939	0.0124	65.8173	63.6459	68.8405	5.19462	2.48413	-412.625	1.0115	-73.6343	0.517911
463	TRUE	0.583486	475.759	475.762	0.0036	68.2385	67.8897	68.7655	0.875787	0.340277	-261.567	1.05136	-70.0495	0.542117
464	TRUE	0.696605	489.17	489.172	0.0016	78.5904	78.3588	78.6883	0.329533	0.134335	77.9302	1.10407	-75.9853	0.541222
465	TRUE	0.546264	494.723	494.766	0.0432	65.4617	50.5733	75.4367	24.8634	5.88923	155.721	5.92705	-97.674	0.16504
466	TRUE	0.539477	495.832	495.833	0.0016	78.1313	77.8819	78.2025	0.320627	0.129065	-155.86	1.04572	-70.0288	0.575818
467	TRUE	0.568602	497.31	497.33	0.0196	69.4887	65.9464	71.4927	5.54629	1.81786	-86.1587	1.43144	-71.6245	0.598503
468	TRUE	0.63515	497.574	497.576	0.0024	67.9518	66.5491	68.4862	1.93712	0.720424	807.134	1.03531	-77.6824	0.519159
469	TRUE	0.493044	497.845	497.848	0.0028	73.3597	72.8588	73.5267	0.667973	0.22978	67.1507	1.1459	-66.0498	0.713597
470	TRUE	0.93083	514.559	514.569	0.0096	64.0089	63.1776	66.1464	2.96877	1.039	-295.878	1.3193	-71.0447	0.489813
471	TRUE	0.980492	519.588	519.596	0.0084	72.4723	71.7747	75.7157	3.94104	1.03479	-295.997	1.19026	-66.4081	0.712229
472	TRUE	0.943174	520.172	520.194	0.0216	67.3477	66.5584	68.1689	1.61056	0.52052	-5.70225	1.0361	-53.8935	0.838793
473	TRUE	0.802016	522.923	522.924	0.0016	67.2489	67.2489	67.2489	1.42109e-14	5.61733e-15	4.86023e-12	1	-69.543	0.661861
474	TRUE	0.353724	523.057	523.081	0.0244	65.3273	62.0176	65.408	3.39033	1.79498	-137.535	1.00216	-76.4641	0.399628
475	TRUE	0.949428	523.97	523.972	0.002	65.848	65.7501	66.1509	0.400784	0.153333	-176.854	1.03234	-66.89	0.736313
476	TRUE	0.801921	540.039	540.082	0.0432	64.007	51.1374	76.6391	25.5017	6.4901	16.4096	7.58274	-93.8003	0.158984
477	TRUE	0.523314	542.347	542.395	0.048	54.7139	40.256	62.3584	22.1025	5.0858	-35.205	6.51354	-97.622	0.177512
478	TRUE	0.850707	580.093	580.131	0.0384	38.0269	27.6882	48.5512	20.863	3.91217	131.639	5.42939	-98.1956	0.153811
					0.0122402
