# Supplementary material for: Bazedoxifene reverses sexually dimorphic autistic-like abnormalities in biallelic MDGA1-mutant mice
Source: EMBO Mol Med. 2026 Mar 20;18(4):1358–98. doi: 10.1038/s44321-026-00402-y (PMC13084050; doi:10.1038/s44321-026-00402-y)
Supplement: Supplementary file 18 — Source data Fig. 4 [file 44321_2026_402_MOESM18_ESM.zip › Panel G and I/Batch1/Mdga1-KI_610.xlsx]

## Sheet: Sheet1
ID	Accepted	Score	Begin Time (s)	End Time (s)	Call Length (s)	Principal Frequency (kHz)	Low Freq (kHz)	High Freq (kHz)	Delta Freq (kHz)	Frequency Standard Deviation (kHz)	Slope (kHz/s)	Sinuosity	Mean Power (dB/Hz)	Tonality
1	TRUE	0.37445	5.23905	5.24065	0.0016	76.5103	76.1185	79.4316	3.31315	1.35774	-1870.32	1.21499	-82.6161	0.535347
2	TRUE	0.899869	7.03419	7.08539	0.0512	40.8027	29.3581	55.0231	25.665	6.44273	26.2196	9.12777	-98.7608	0.153062
3	TRUE	0.804579	8.25615	8.26375	0.0076	69.6005	68.9689	72.8568	3.88787	1.53207	-568.106	1.02923	-74.1254	0.463391
4	TRUE	0.706214	8.42575	8.42775	0.002	68.1043	67.4408	68.7411	1.30032	0.516087	-686.422	1.00807	-77.6529	0.603624
5	TRUE	0.669702	8.76015	8.82415	0.064	55.6715	40.6198	71.1833	30.5635	7.61106	97.6063	5.29531	-92.2921	0.225048
6	TRUE	0.654826	9.45212	9.45412	0.002	67.0155	65.8443	67.6434	1.79907	0.770556	-989.236	1.09175	-76.6247	0.597089
7	TRUE	0.978447	10.3221	10.3257	0.0036	67.6626	65.8813	69.5848	3.70354	1.32751	-1093.27	1.00548	-76.4518	0.557248
8	TRUE	0.479705	10.4689	10.4737	0.0048	79.7226	76.2448	82.1948	5.94998	2.56865	1290.29	1.0111	-76.947	0.602695
9	TRUE	0.373241	10.7221	10.7237	0.0016	69.4523	66.9408	70.1827	3.2419	1.34747	-2026.18	1.03592	-73.2905	0.602539
10	TRUE	0.79484	10.8265	10.8289	0.0024	69.0126	66.3407	71.3505	5.0098	1.80507	-2087.42	1.00031	-74.8919	0.6437
11	TRUE	0.335616	11.0137	11.0185	0.0048	71.443	69.7508	72.9571	3.20627	1.14741	702.432	1.18985	-72.9454	0.613823
12	TRUE	0.822438	11.1589	11.1681	0.0092	63.0282	62.8072	76.4937	13.6866	6.30594	-1582.77	1.05486	-67.9316	0.714628
13	TRUE	0.851409	11.6653	11.6781	0.0128	70.929	70.4985	81.6367	11.1382	5.42355	898.801	1.01168	-74.9562	0.579222
14	TRUE	0.4875	11.7897	11.7921	0.0024	69.9425	68.473	70.2542	1.78126	0.673394	-723.637	1.08653	-68.6852	0.735623
15	TRUE	0.382505	11.9437	11.9481	0.0044	59.5586	57.3914	61.1394	3.74807	1.31847	-909.315	1.01374	-78.9134	0.55798
16	TRUE	0.967119	12.214	12.2224	0.0084	58.8514	58.4977	59.0968	0.599088	0.201082	39.8799	1.02667	-76.7352	0.551746
17	TRUE	0.489211	13.3204	13.3688	0.0484	75.7877	74.7242	77.5346	2.81037	1.20879	42.4722	1.01669	-75.0271	0.53998
18	TRUE	0.889538	14.0908	14.1324	0.0416	69.7255	66.4688	73.8485	7.37979	2.57777	107.569	1.13522	-70.8422	0.653173
19	TRUE	0.631885	14.2152	14.22	0.0048	76.0935	74.2838	76.5594	2.27555	0.703937	203.302	1.31068	-72.537	0.641549
20	TRUE	0.613905	15.5691	15.5707	0.0016	66.0462	64.737	66.2333	1.49626	0.615599	-857.232	1.163	-71.5146	0.671531
21	TRUE	0.464548	16.0071	16.0087	0.0016	54.3808	54.2828	54.6569	0.374065	0.153618	-233.791	1.01068	-81.4708	0.400302
22	TRUE	0.71412	16.3647	16.3671	0.0024	76.5212	76.5212	76.5212	0	3.55271e-15	-2.89114e-12	1	-56.6444	0.826209
23	TRUE	0.442879	16.4719	16.4739	0.002	68.8724	67.2114	69.9011	2.6897	1.12975	-1477.81	1.03862	-60.024	0.790869
24	TRUE	0.429899	16.9975	16.9995	0.002	69.8607	69.7628	70.1636	0.400784	0.153333	-176.854	1.03234	-71.229	0.692299
25	TRUE	0.618458	17.3255	17.3275	0.002	70.2358	70.2358	70.2358	1.42109e-14	4.76647e-15	-2.48638e-12	1	-64.0776	0.657734
26	TRUE	0.974101	17.4203	17.4223	0.002	67.9261	65.3077	68.5852	3.27752	1.2616	-1486.72	1.2569	-69.9584	0.749927
27	TRUE	0.515727	17.5047	17.5083	0.0036	57.2395	56.7868	58.4493	1.66251	0.641192	511.663	1.04302	-74.9896	0.596691
28	TRUE	0.572857	17.6063	17.6143	0.008	76.5935	68.3075	83.4261	15.1186	6.88172	1875.43	1.0019	-80.3116	0.537403
29	TRUE	0.88677	20.0398	20.0414	0.0016	50.8697	50.5936	50.9677	0.374065	0.153618	-233.791	1.01068	-78.8724	0.532
30	TRUE	0.532467	20.1338	20.1382	0.0044	54.7552	54.7255	55.104	0.378518	0.116421	59.3335	1.01405	-78.5813	0.454928
31	TRUE	0.451332	20.2446	20.2462	0.0016	71.289	69.6859	72.1796	2.49377	0.99973	-1558.6	1.00905	-72.7243	0.685053
32	TRUE	0.51645	21.2673	21.2689	0.0016	76.0676	75.4887	78.6059	3.11721	1.31462	-1948.25	1.05738	-71.5586	0.7086
33	TRUE	0.885073	21.4149	21.4173	0.0024	68.8352	66.1633	69.5032	3.33986	1.27259	-1391.61	1.06461	-68.8085	0.690168
34	TRUE	0.349915	21.5769	21.5889	0.012	60.11	57.5791	61.6537	4.07463	1.18722	-311.145	1.01171	-75.6501	0.593121
35	TRUE	0.505382	21.6741	21.6809	0.0068	65.7401	63.8681	65.7846	1.91655	0.687872	-278.011	1.0417	-72.2328	0.656188
36	TRUE	0.862608	21.7709	21.7729	0.002	76.3106	72.6902	77.3749	4.68472	1.79118	-2059.27	1.38101	-68.7744	0.750579
37	TRUE	0.992177	21.8725	21.8761	0.0036	71.0161	70.1255	72.0181	1.89259	0.63602	524.258	1.00373	-67.8347	0.783482
38	TRUE	0.845425	22.1949	22.1969	0.002	78.4288	78.126	78.5267	0.400784	0.153333	-176.854	1.03234	-73.6793	0.639184
39	TRUE	0.342685	22.5257	22.5277	0.002	76.8851	76.5555	77.2146	0.659067	0.266714	-353.708	1.00734	-63.8185	0.819394
40	TRUE	0.701054	22.6365	22.6381	0.0016	78.1959	77.9465	78.2672	0.320627	0.129065	155.86	1.04572	-65.7582	0.782053
41	TRUE	0.412796	22.8109	22.8133	0.0024	53.065	52.731	54.0669	1.33595	0.500636	-556.644	1.03719	-79.1394	0.555769
42	TRUE	0.281473	22.9461	22.9477	0.0016	63.6718	62.8881	66.415	3.5269	1.41971	-1714.46	1.52848	-79.2707	0.55813
43	TRUE	0.248079	23.0605	23.0625	0.002	75.5039	74.5955	75.7978	1.20235	0.46	-530.561	1.18181	-67.0476	0.786969
44	TRUE	0.484525	23.1769	23.1785	0.0016	69.6925	68.5347	69.8706	1.33595	0.552622	-779.302	1.13675	-75.5397	0.674801
45	TRUE	0.761698	23.5613	23.5649	0.0036	53.8495	52.3428	54.4581	2.11525	0.69609	-557.769	1.0278	-78.2988	0.590965
46	TRUE	0.506885	24.2933	24.2977	0.0044	76.0141	72.6293	76.8492	4.21993	1.61645	992.208	1.01205	-78.8492	0.551473
47	TRUE	0.996702	24.5849	24.6045	0.0196	52.4908	51.4248	57.4925	6.06769	2.86582	-313.676	1.00089	-73.0622	0.704402
48	TRUE	0.624873	24.8865	24.8893	0.0028	77.0686	76.601	77.8034	1.20235	0.414124	-418.808	1.00613	-69.3235	0.730407
49	TRUE	0.698337	25.0029	25.0053	0.0024	76.3822	76.1669	76.449	0.282033	0.100127	83.4966	1.01988	-66.8136	0.733939
50	TRUE	0.430967	25.112	25.1144	0.0024	74.718	72.113	75.4231	3.31018	1.19218	-1085.46	1.43365	-66.5782	0.768298
51	TRUE	0.885706	25.3044	25.3084	0.004	57.6334	57.0995	58.4026	1.30311	0.473654	-31.4394	1.32126	-77.4222	0.55938
52	TRUE	0.287228	25.5908	25.5924	0.0016	65.406	65.1121	66.2343	1.12219	0.460853	-701.372	1.03705	-78.038	0.599745
53	TRUE	0.399173	25.9672	25.9708	0.0036	65.4829	65.4562	65.759	0.302814	0.114253	50.0067	1.02195	-77.6281	0.581973
54	TRUE	0.72134	26.0944	26.096	0.0016	69.5602	69.5602	69.5602	1.42109e-14	4.6998e-15	3.08388e-12	1	-71.9607	0.676032
55	TRUE	0.551372	26.24	26.2428	0.0028	71.4859	70.1871	72.3839	2.19689	0.776918	-788.137	1.00749	-76.0631	0.64549
56	TRUE	0.378241	26.4108	26.416	0.0052	59.8238	59.0148	60.2394	1.22462	0.390965	-229.509	1.00794	-69.6594	0.708977
57	TRUE	0.35075	26.9804	26.9856	0.0052	56.4477	55.2397	57.8229	2.58323	1.04874	-481.38	1.03544	-72.308	0.61956
58	TRUE	0.530626	27.0768	27.0784	0.0016	78.3938	78.3938	78.3938	2.84217e-14	1.1783e-14	1.98603e-11	1	-72.4521	0.489371
59	TRUE	0.747072	27.506	27.508	0.002	70.7427	70.4265	71.3617	0.935162	0.356582	-467.581	1.01392	-67.13	0.797228
60	TRUE	0.351338	27.6068	27.6084	0.0016	52.4303	52.1809	52.6797	0.498753	0.197149	-311.721	1	-75.8754	0.616608
61	TRUE	0.917418	27.7112	27.7276	0.0164	69.2441	57.2077	70.8835	13.6759	6.15297	-815.923	1.00577	-79.6492	0.500974
62	TRUE	0.515077	27.8612	27.8632	0.002	65.8589	65.0662	66.0637	0.997506	0.393399	488.574	1.0672	-80.2012	0.536809
63	TRUE	0.763079	28.1399	28.1483	0.0084	60.032	58.5088	60.098	1.58922	0.703979	-205.223	1.00856	-71.8747	0.654167
64	TRUE	0.620496	28.8711	28.8759	0.0048	69.2893	69.0484	69.5839	0.535466	0.170646	-3.28496	1.05429	-64.6457	0.669832
65	TRUE	0.800224	29.8119	29.8615	0.0496	57.3072	47.2727	66.3619	19.0892	5.4833	266.168	3.58126	-93.2807	0.22485
66	TRUE	0.929976	30.1239	30.1259	0.002	59.9361	59.6199	60.2256	0.605629	0.218335	-290.727	1.00254	-72.0882	0.708368
67	TRUE	0.699901	30.2207	30.2223	0.0016	72.3085	71.7563	72.5045	0.74813	0.307235	467.581	1.02779	-78.3232	0.523639
68	TRUE	0.66828	30.4183	30.4203	0.002	55.0805	54.8044	55.3566	0.552191	0.182612	-227.747	1.03518	-71.0159	0.597778
69	TRUE	0.514191	31.1958	31.1974	0.0016	77.7315	77.6335	78.0076	0.374065	0.153618	-233.791	1.01068	-70.5264	0.639293
70	TRUE	0.598796	31.3926	31.3978	0.0052	57.2933	56.0293	57.5563	1.52703	0.595564	-301.926	1.00374	-73.5316	0.591996
71	TRUE	0.486461	31.8542	31.907	0.0528	68.5151	65.423	69.1566	3.73365	1.81158	-62.8282	1.00837	-71.0274	0.696743
72	TRUE	0.564097	32.0854	32.1158	0.0304	58.3722	53.542	59.5389	5.99691	1.88054	-174.947	1.0265	-62.3631	0.789976
73	TRUE	0.762203	32.2102	32.2346	0.0244	56.7317	55.6331	69.8648	14.2318	6.87341	591.186	1.06976	-73.0572	0.543335
74	TRUE	0.449982	33.2738	33.2758	0.002	75.3624	74.7568	75.5583	0.801568	0.306667	-353.708	1.10504	-64.7669	0.786268
75	TRUE	0.912652	33.355	33.3782	0.0232	78.2128	68.9203	78.418	9.4977	4.47184	411.307	1.01776	-74.9727	0.576272
76	TRUE	0.779861	33.6722	33.6738	0.0016	67.9872	67.337	68.4592	1.12219	0.445538	-701.372	1.00392	-70.7642	0.71378
77	TRUE	0.730431	34.2365	34.2381	0.0016	72.4745	70.8535	74.0954	3.2419	1.28147	-2026.18	1	-74.0478	0.723834
78	TRUE	0.715932	34.3501	34.3529	0.0028	75.1578	74.2487	75.785	1.53634	0.584416	65.3836	1.75898	-73.9532	0.656532
79	TRUE	0.584942	34.5625	34.5641	0.0016	69.6378	69.3884	69.709	0.320627	0.129065	155.86	1.04572	-77.2378	0.560855
80	TRUE	0.389695	34.6749	34.6773	0.0024	67.0668	66.7996	67.2004	0.400784	0.146947	-166.993	1.00302	-74.6961	0.624377
81	TRUE	0.499839	35.7437	35.7505	0.0068	63.875	62.8809	64.8692	1.98823	0.761425	-245.599	1.04545	-74.0307	0.647488
82	TRUE	0.387145	35.8661	35.8677	0.0016	70.7721	69.6677	71.164	1.49626	0.614471	-935.162	1.03875	-78.146	0.531538
83	TRUE	0.709818	35.9777	35.9797	0.002	74.3639	74.3016	74.4619	0.160314	0.0686229	62.9803	1.02386	-72.4918	0.649159
84	TRUE	0.531718	36.0757	36.0777	0.002	67.9109	67.9109	67.9109	1.42109e-14	5.50384e-15	-9.00996e-13	1	-71.2949	0.656716
85	TRUE	0.360751	36.4537	36.4573	0.0036	70.2912	70.0537	71.4564	1.40274	0.426311	-178.126	1.23221	-73.0396	0.61011
86	TRUE	0.783083	36.5349	36.5369	0.002	68.7402	68.4241	69.0297	0.605629	0.218335	290.727	1.00254	-76.5403	0.553864
87	TRUE	0.368808	36.8325	36.8341	0.0016	67.9109	67.9109	67.9109	1.42109e-14	5.89151e-15	6.16775e-12	1	-73.9628	0.637752
88	TRUE	0.395659	36.9201	36.9217	0.0016	68.4456	68.0983	68.9711	0.872818	0.347517	-545.511	1.00577	-80.8682	0.501314
89	TRUE	0.640096	37.1824	37.1852	0.0028	71.0333	70.7216	71.115	0.393362	0.146665	-137.836	1.01178	-73.2513	0.619478
90	TRUE	0.357791	37.2932	37.2948	0.0016	66.4305	66.4305	66.4305	1.42109e-14	6.40475e-15	7.2656e-12	1	-69.8683	0.716026
91	TRUE	0.560899	37.7516	37.7552	0.0036	69.5363	68.8461	71.518	2.67189	1.00646	-795.72	1.08857	-61.9061	0.851947
92	TRUE	0.506059	37.8936	37.9	0.0064	60.7039	60.6742	61.0453	0.371096	0.125761	-48.7518	1.00648	-68.7442	0.662927
93	TRUE	0.668768	38.0964	38.1236	0.0272	59.7118	54.1532	64.8867	10.7334	4.96147	-355.395	1.02556	-74.9094	0.647706
94	TRUE	0.631078	38.2044	38.2088	0.0044	75.7673	75.1447	77.2037	2.05898	0.845927	486.462	1.00345	-76.0315	0.573765
95	TRUE	0.818422	38.4284	38.4364	0.008	70.8145	70.801	71.1315	0.330494	0.170404	-41.8696	1.00008	-80.2281	0.432904
96	TRUE	0.770349	38.8668	38.8704	0.0036	77.8664	74.8011	78.3117	3.51057	1.16306	-824.508	1.16977	-75.657	0.658961
97	TRUE	0.478246	39.0652	39.0676	0.0024	70.6266	69.2906	71.6285	2.33791	0.8446	-974.127	1.00319	-66.8074	0.801944
98	TRUE	0.694002	39.1644	39.1884	0.024	71.4278	66.489	73.0415	6.55252	2.31624	-233.89	1.07572	-70.1528	0.716868
99	TRUE	0.667806	39.3816	39.384	0.0024	72.5695	71.9683	74.707	2.73869	1.03647	-1141.12	1.05769	-58.8554	0.87549
100	TRUE	0.781429	39.742	39.7568	0.0148	62.9196	61.0784	64.7264	3.64803	1.55073	224.63	1.05085	-72.1958	0.54992
101	TRUE	0.589251	40.2888	40.2916	0.0028	82.9947	82.824	83.5365	0.712504	0.266659	258	1.02258	-78.2397	0.454214
102	TRUE	0.647378	42.0691	42.0715	0.0024	77.6198	77.1374	77.8054	0.667973	0.246828	83.4966	1.20106	-72.0267	0.698293
103	TRUE	0.939877	42.3411	42.3431	0.002	62.8057	61.688	65.4108	3.72284	1.42435	-1849.33	1.01646	-78.9012	0.47107
104	TRUE	0.576253	42.4387	42.4411	0.0024	67.0037	65.6678	67.6717	2.00392	0.734733	-834.966	1.01889	-73.0963	0.613317
105	TRUE	0.566728	42.6395	42.6415	0.002	69.9887	69.8818	71.093	1.21126	0.457013	-455.494	1.21742	-71.2621	0.712054
106	TRUE	0.95597	42.7295	42.7327	0.0032	67.519	65.6412	72.744	7.10278	2.57777	-2286.88	1.02114	-74.7678	0.655712
107	TRUE	0.94907	42.8383	42.8399	0.0016	74.6914	72.6607	75.6532	2.99252	1.20901	-1870.32	1.0122	-72.8997	0.704822
108	TRUE	0.890296	42.9763	42.9795	0.0032	76.3154	74.2076	77.7181	3.51057	1.03002	-889.084	1.11722	-70.1612	0.722395
109	TRUE	0.495708	43.0523	43.1263	0.074	66.2095	50.7051	70.247	19.5419	2.77886	24.6224	2.70911	-92.9136	0.223269
110	TRUE	0.783764	43.2779	43.2803	0.0024	69.9497	69.4154	70.2169	0.801568	0.293893	-333.986	1.00942	-70.7974	0.726207
111	TRUE	0.72206	43.3807	43.3879	0.0072	66.9696	64.3035	77.0782	12.7747	4.51017	-1789.9	1.00121	-74.044	0.654717
112	TRUE	0.955553	43.4711	43.4727	0.0016	75.6382	75.0147	76.2616	1.24688	0.492874	779.302	1	-72.6402	0.711804
113	TRUE	0.97557	43.5995	43.6067	0.0072	54.8326	50.5002	55.1449	4.64468	2.06837	-670.086	1.01436	-75.6371	0.579468
114	TRUE	0.69937	46.9634	46.9658	0.0024	65.596	61.2542	68.2679	7.01372	2.54897	-2922.38	1.00256	-79.2118	0.492179
115	TRUE	0.326202	48.5989	48.6033	0.0044	48.2901	47.9065	48.5469	0.64043	0.210547	-71.6442	1.05003	-74.4562	0.644327
116	TRUE	0.515164	48.9105	48.9149	0.0044	66.3483	64.478	67.3874	2.90939	1.02101	662.134	1.2141	-82.8365	0.415404
117	TRUE	0.863574	49.0237	49.0261	0.0024	83.4885	81.94	85.0937	3.15364	1.26399	-1334.86	1.00046	-75.3362	0.630873
118	TRUE	0.911869	49.2469	49.2489	0.002	80.3469	79.4206	80.8367	1.4161	0.509816	143.773	1.77395	-75.95	0.600592
119	TRUE	0.547512	54.7707	54.7739	0.0032	76.9352	75.5473	78.1747	2.62736	0.856211	-779.302	1.00443	-72.7253	0.710493
120	TRUE	0.311573	54.9855	54.9883	0.0028	74.1482	72.649	74.69	2.04103	0.719962	-613.192	1.29998	-74.0991	0.665483
121	TRUE	0.588929	55.9339	55.9375	0.0036	66.557	66.0445	67.109	1.06449	0.450792	-256.056	1.0411	-78.8085	0.530889
122	TRUE	0.832067	56.0315	56.0347	0.0032	76.4676	72.8457	77.0688	4.22307	1.46869	-1130.3	1.30158	-76.4522	0.678371
123	TRUE	0.311984	56.1863	56.1939	0.0076	68.5351	65.4325	71.2107	5.77826	2.31978	-861.664	1.0361	-79.2998	0.551181
124	TRUE	0.545145	57.7142	57.7162	0.002	77.4083	77.1367	81.1445	4.00784	1.57499	-1753.27	1.16206	-75.9899	0.614399
125	TRUE	0.30193	58.0294	58.031	0.0016	80.962	78.9314	84.4177	5.48628	2.1941	3428.93	1.00225	-81.0809	0.545363
126	TRUE	0.776376	58.1298	58.1338	0.004	71.8558	68.8647	72.5608	3.69612	1.06042	-655.491	1.20337	-73.5206	0.581692
127	TRUE	0.616631	59.0142	59.0166	0.0024	70.9076	68.2357	72.1768	3.94104	1.44859	-1642.1	1.01488	-72.4827	0.682226
128	TRUE	0.848961	59.1198	59.123	0.0032	66.5404	65.1006	70.8154	5.71488	1.93363	-1700.86	1.02412	-73.2217	0.668095
129	TRUE	0.572526	67.6391	67.6407	0.0016	87.4049	87.3336	87.6542	0.320627	0.129065	-155.86	1.04572	-75.9783	0.583033
130	TRUE	0.611539	70.271	70.2726	0.0016	58.6686	58.437	58.7666	0.329533	0.134335	-77.9302	1.10407	-78.2243	0.484123
131	TRUE	0.985409	71.3526	71.3566	0.004	66.9609	66.664	67.2652	0.601176	0.184128	25.4707	1.09075	-76.6724	0.546959
132	TRUE	0.579695	72.1362	72.157	0.0208	78.5717	69.672	79.6922	10.0202	3.67163	-432.8	1.16017	-72.0169	0.57825
133	TRUE	0.913723	72.2482	72.2502	0.002	73.27	69.5694	73.4882	3.91877	1.54077	-1657.21	1.18879	-74.5736	0.671448
134	TRUE	0.671802	74.9701	75.0101	0.04	41.8658	31.4752	50.2675	18.7923	4.23712	31.9279	6.21426	-98.8301	0.152268
135	TRUE	0.43754	78.0096	78.036	0.0264	67.4073	64.8668	67.9978	3.13102	1.4718	102.413	1.02166	-72.7082	0.438246
136	TRUE	0.81122	78.1604	78.18	0.0196	49.6483	49.3156	58.8966	9.58091	4.40122	-482.763	1.01777	-68.6	0.615432
137	TRUE	0.425559	78.796	78.8076	0.0116	67.8442	66.9583	68.3017	1.34337	0.360828	-4.47332	1.04861	-68.9804	0.766247
138	TRUE	0.940957	79.094	79.1052	0.0112	67.2279	61.5808	68.1906	6.6098	2.44223	-597.98	1.01547	-72.8739	0.585694
139	TRUE	0.975078	79.6115	79.6451	0.0336	67.4326	66.1737	68.6914	2.51769	1.36572	75.9992	1.00008	-76.9145	0.445199
140	TRUE	0.513353	79.7807	79.7907	0.01	70.2118	67.8875	70.6414	2.75387	0.995485	-159.746	1.15042	-76.4555	0.591235
141	TRUE	0.501676	79.9295	79.9467	0.0172	74.9884	69.5529	76.9354	7.38255	2.94452	-441.122	1.00805	-79.5431	0.449708
142	TRUE	0.277385	80.2119	80.2179	0.006	79.3415	79.0636	79.6767	0.613146	0.224566	-93.3989	1.00318	-82.127	0.457176
143	TRUE	0.526556	80.3995	80.4011	0.0016	74.487	73.917	75.4133	1.49626	0.597287	-935.162	1.00886	-83.4425	0.433325
144	TRUE	0.499282	80.5147	80.5163	0.0016	65.4202	64.9482	66.0704	1.12219	0.445538	-701.372	1.00392	-71.8759	0.650947
145	TRUE	0.777886	81.7843	81.7859	0.0016	69.9213	68.6655	74.7841	6.11863	2.46381	-3039.28	1.50558	-75.8249	0.55715
146	TRUE	0.450123	81.9475	81.9519	0.0044	66.558	66.4536	66.6548	0.201141	0.0725268	-2.93707	1.00786	-77.0955	0.51761
147	TRUE	0.372134	82.0383	82.0411	0.0028	67.7773	66.1816	68.7051	2.52345	0.979692	-982.521	1.03445	-78.5945	0.558304
148	TRUE	0.738427	82.3862	82.391	0.0048	72.963	70.5028	75.7908	5.28805	2.66045	-1193.71	1.02007	-74.1834	0.649109
149	TRUE	0.945924	82.493	82.4954	0.0024	66.8665	65.9313	67.4677	1.53634	0.557485	-640.141	1.00745	-67.3201	0.664417
150	TRUE	0.966183	82.6046	82.6154	0.0108	66.4504	65.7973	68.961	3.16367	1.06195	305.83	1.03303	-72.9828	0.656872
151	TRUE	0.82879	82.7066	82.709	0.0024	65.9495	65.8159	66.2167	0.400784	0.146947	-166.993	1.00302	-74.3253	0.597266
152	TRUE	0.926508	82.7918	82.7938	0.002	73.0537	73.0537	73.0537	1.42109e-14	4.76647e-15	-1.65336e-13	1	-71.8443	0.672121
153	TRUE	0.389499	83.3982	83.4006	0.0024	69.5215	68.386	69.9223	1.53634	0.573845	-640.141	1.03726	-72.5029	0.677787
154	TRUE	0.975291	84.0934	84.1018	0.0084	67.8274	60.9368	68.5932	7.6564	3.27992	-965.078	1.01558	-78.5443	0.5601
155	TRUE	0.447479	84.6014	84.605	0.0036	64.9808	63.392	65.2328	1.84079	0.769681	520.002	1.02537	-81.1068	0.482571
156	TRUE	0.81528	84.7106	84.7162	0.0056	67.4736	63.474	68.1119	4.6379	1.6439	836.947	1.10431	-78.1603	0.556843
157	TRUE	0.350033	85.5678	85.5702	0.0024	78.9536	76.1481	79.2653	3.11721	1.16635	1168.95	1.2342	-78.314	0.534385
158	TRUE	0.449114	87.1789	87.1805	0.0016	64.7495	64.4378	67.2433	2.80549	1.14533	-1558.6	1.23987	-79.9091	0.582479
159	TRUE	0.50233	87.6149	87.6169	0.002	71.5473	71.4671	72.3756	0.908443	0.34276	-341.62	1.1659	-65.8049	0.797129
160	TRUE	0.543555	94.7879	94.7895	0.0016	71.8844	71.635	71.9557	0.320627	0.129065	155.86	1.04572	-78.6795	0.538396
161	TRUE	0.78901	97.2198	97.2222	0.0024	81.4371	80.9192	85.177	4.25775	1.92509	-1820.31	1.02747	-79.5934	0.484863
162	TRUE	0.842761	97.375	97.379	0.004	69.6529	68.881	70.8626	1.98165	0.707323	-528.306	1.01082	-65.056	0.806208
163	TRUE	0.712003	97.481	97.483	0.002	73.0537	70.845	73.2675	2.42252	0.914026	-910.988	1.29829	-76.8315	0.600255
164	TRUE	0.28152	98.2105	98.2189	0.0084	66.7217	66.2531	68.5909	2.33778	0.993484	-271.73	1.00202	-79.7482	0.455423
165	TRUE	0.507169	98.3101	98.3117	0.0016	66.3189	64.7069	66.5238	1.81689	0.742355	-1013.09	1.21069	-78.0927	0.58322
166	TRUE	0.55937	98.4005	98.4029	0.0024	55.0669	55.0669	55.0669	7.10543e-15	3.97205e-15	1.43376e-12	1	-77.3065	0.44489
167	TRUE	0.818734	101.795	101.797	0.0016	58.439	56.6132	59.7304	3.11721	1.2385	1948.25	1.00228	-82.3286	0.538176
168	TRUE	0.268497	111.136	111.137	0.0016	84.7443	84.6285	85.6171	0.9886	0.403004	545.511	1.14964	-77.1772	0.65472
169	TRUE	0.688149	117.332	117.335	0.0028	71.4323	70.2223	74.3546	4.13234	1.83665	-1474.25	1.00003	-70.7369	0.528775
170	TRUE	0.782489	117.541	117.547	0.0064	76.7571	75.203	79.8743	4.67131	1.21872	593.677	1.11922	-67.9472	0.721034
171	TRUE	0.296826	124.369	124.408	0.0384	57.6229	46.8166	66.069	19.2525	5.09638	13.6563	6.89075	-99.1339	0.155798
172	TRUE	0.659536	125.14	125.142	0.002	84.2234	81.4446	86.0937	4.64909	1.91355	-2517.94	1.01365	-78.9003	0.621004
173	TRUE	0.432824	129.974	130.068	0.0944	50.184	29.8925	68.7537	38.8612	8.1942	-14.8062	8.89219	-92.6869	0.178468
174	TRUE	0.327158	130.603	130.605	0.0016	76.482	76.2326	76.5533	0.320627	0.129065	155.86	1.04572	-69.8812	0.661439
175	TRUE	0.823825	131.003	131.012	0.0088	79.0915	77.5368	80.0484	2.51151	0.97002	-241.471	1.03849	-75.3111	0.494894
176	TRUE	0.789249	131.175	131.182	0.0068	68.152	65.4427	68.9108	3.46805	1.2307	-521.14	1.0017	-61.0361	0.789969
177	TRUE	0.887979	132.105	132.108	0.0028	66.965	65.1021	68.2935	3.19143	1.13975	-1157.47	1.00558	-70.388	0.672182
178	TRUE	0.357316	132.339	132.341	0.002	81.8714	81.3682	82.0896	0.721411	0.294569	-374.701	1.0422	-75.163	0.529596
179	TRUE	0.954837	138.705	138.707	0.002	65.8071	64.7027	65.9139	1.21126	0.457013	-455.494	1.21742	-78.1526	0.54391
180	TRUE	0.28173	141.095	141.172	0.0768	45.3598	29.462	57.2645	27.8025	6.055	-40.1689	6.61207	-95.4737	0.171775
181	TRUE	0.72665	150.206	150.287	0.0816	80.3452	38.4599	80.7006	42.2406	22.3264	518.193	1.00049	-79.8601	0.464563
182	TRUE	0.55445	150.571	150.616	0.0448	40.7285	28.2003	53.0414	24.8412	4.28408	79.9797	6.28558	-96.6124	0.17427
183	TRUE	0.234144	150.975	150.977	0.0016	50.7692	50.217	50.9651	0.74813	0.307235	-467.581	1.02779	-77.5906	0.538392
184	TRUE	0.828597	151.313	151.316	0.0036	80.1377	79.1877	80.3826	1.19493	0.362253	262.691	1.05622	-73.6097	0.60507
185	TRUE	0.816147	151.686	151.734	0.0472	80.845	64.7922	86.1171	21.3249	8.00118	-453.875	1.02535	-78.1662	0.493912
186	TRUE	0.401769	152.182	152.187	0.0044	67.5033	67.0951	67.7779	0.682817	0.223746	-149.866	1.01381	-60.406	0.847239
187	TRUE	0.235569	153.243	153.245	0.0024	72.8459	69.9068	73.4322	3.52541	1.32979	-1419.44	1.10774	-75.0574	0.638323
188	TRUE	0.954379	153.37	153.372	0.002	70.2882	69.4956	70.7781	1.28251	0.503743	-665.428	1.01432	-76.7696	0.581721
189	TRUE	0.796871	153.785	153.786	0.0016	53.1221	52.7213	53.3447	0.623441	0.249933	-389.651	1.00816	-76.802	0.540875
190	TRUE	0.436837	154.172	154.174	0.0024	68.2102	68.2102	68.2102	1.42109e-14	7.53644e-15	-1.52985e-12	1	-69.5864	0.629239
191	TRUE	0.650848	154.79	154.792	0.0016	75.148	74.2752	75.2638	0.9886	0.403004	-545.511	1.14964	-73.2849	0.665294
192	TRUE	0.695694	155.16	155.162	0.002	64.6136	64.5157	64.9164	0.400784	0.153333	-176.854	1.03234	-79.2868	0.461957
193	TRUE	0.851091	155.854	155.857	0.0036	57.0945	54.3261	58.1261	3.80002	1.26332	1003.53	1.03412	-80.0625	0.550066
194	TRUE	0.416637	155.952	155.959	0.0064	71.3556	70.7524	78.0247	7.27233	3.12947	1259.72	1.06368	-81.3463	0.4514
195	TRUE	0.826315	156.077	156.079	0.002	56.4956	55.5426	57.1191	1.57642	0.603871	-800.295	1.00949	-78.6338	0.565353
196	TRUE	0.983016	190.014	190.016	0.0016	76.3685	75.9677	76.5912	0.623441	0.249933	-389.651	1.00816	-74.8741	0.60232
197	TRUE	0.570355	190.131	190.134	0.0024	69.9963	68.4599	70.5307	2.07072	0.774089	-862.798	1.04199	-74.293	0.699906
198	TRUE	0.349284	190.302	190.304	0.002	71.7213	71.3295	72.9326	1.60314	0.613334	-707.415	1.24555	-75.8356	0.594032
199	TRUE	0.901612	190.839	190.84	0.0016	77.074	76.4773	77.8489	1.37157	0.543759	857.232	1.00263	-78.8159	0.54262
200	TRUE	0.360193	190.962	190.964	0.0024	66.3398	66.0058	66.6738	0.667973	0.240498	-278.322	1	-76.2145	0.56611
201	TRUE	0.961896	192.303	192.426	0.1232	47.7793	28.6456	72.0045	43.3589	11.5378	110.826	9.95637	-93.3524	0.18967
202	TRUE	0.544504	213.013	213.015	0.0016	66.8682	66.3249	67.9459	1.62095	0.652809	1013.09	1.01707	-77.6645	0.590338
203	TRUE	0.445256	213.353	213.355	0.002	85.1292	80.4178	85.5389	5.12113	1.9758	-1947.94	1.3202	-71.6159	0.569485
204	TRUE	0.540986	216.378	216.379	0.0016	54.1482	53.881	54.2373	0.356252	0.166622	1.53599e-11	1.17855	-69.5999	0.689695
205	TRUE	0.852973	217.495	217.497	0.002	69.8576	68.7487	70.3073	1.5586	0.602497	779.302	1.03522	-74.6565	0.674045
206	TRUE	0.675101	217.935	217.937	0.002	78.4952	77.9742	79.0163	1.04204	0.454928	-593.542	1.04038	-72.0679	0.663864
207	TRUE	0.940287	252.398	252.427	0.0292	69.1671	66.3637	72.0922	5.72853	3.07191	197.258	1.00546	-75.0188	0.527042
208	TRUE	0.372109	252.593	252.595	0.0016	69.8594	69.8594	69.8594	1.42109e-14	6.40475e-15	7.94411e-12	1	-76.541	0.553343
209	TRUE	0.584305	253.27	253.272	0.002	71.8329	71.8062	72.109	0.302814	0.114253	-113.873	1.03232	-73.4114	0.581422
210	TRUE	0.54929	253.375	253.378	0.0024	79.0226	78.2804	79.6163	1.33595	0.555406	-1.07529e-12	1.81127	-67.577	0.738271
211	TRUE	0.796268	253.457	253.459	0.002	73.9327	72.7214	74.3246	1.60314	0.613334	707.415	1.24555	-73.0752	0.62552
212	TRUE	0.586282	253.714	253.716	0.0024	70.7019	69.2324	72.5055	3.27307	1.18048	-1363.78	1.00127	-67.4106	0.68766
213	TRUE	0.30228	253.828	253.829	0.0016	50.4699	50.3987	50.7193	0.320627	0.129065	-155.86	1.04572	-78.7636	0.496472
214	TRUE	0.959932	253.896	253.9	0.0036	68.7563	68.5411	69.3427	0.801568	0.311167	-189.596	1.17029	-70.0862	0.61656
215	TRUE	0.362936	254.341	254.343	0.0016	71.4849	71.4849	71.4849	2.84217e-14	1.3293e-14	1.98603e-11	1	-75.1397	0.555784
216	TRUE	0.848567	254.836	254.837	0.0016	65.6642	65.6642	65.6642	1.42109e-14	4.35117e-15	9.93014e-12	1	-71.6215	0.64915
217	TRUE	0.718464	255.208	255.268	0.06	67.551	59.3825	75.7271	16.3446	4.83715	-219.656	1.07014	-81.9512	0.411956
218	TRUE	0.385418	255.384	255.386	0.002	73.8721	73.8721	73.8721	1.42109e-14	4.76647e-15	-2.48638e-12	1	-78.0252	0.534349
219	TRUE	0.565579	255.863	255.89	0.0264	70.0058	67.5177	71.1606	3.64288	1.12131	-102.837	1.02742	-60.831	0.715806
220	TRUE	0.851834	256.092	256.111	0.0192	69.8766	65.5164	70.1167	4.6003	2.34082	-256.581	1.00499	-66.1321	0.64814
221	TRUE	0.35865	256.394	256.446	0.0512	66.1927	52.157	68.3193	16.1624	5.43552	-318.203	1.00617	-70.3482	0.593926
222	TRUE	0.416011	257.392	257.394	0.0016	77.0737	75.9426	77.3142	1.37157	0.580791	-857.232	1.07696	-76.389	0.621546
223	TRUE	0.70897	257.582	257.583	0.0016	67.31	66.9181	68.4144	1.49626	0.614471	-935.162	1.03875	-79.4975	0.507605
224	TRUE	0.84587	257.668	257.671	0.0024	70.9722	70.9054	71.1874	0.282033	0.100127	83.4966	1.01988	-72.1876	0.616148
225	TRUE	0.420609	257.766	257.768	0.0016	67.7935	67.5441	67.8648	0.320627	0.129065	155.86	1.04572	-68.6952	0.704164
226	TRUE	0.397775	258.272	258.274	0.0016	68.2076	66.738	69.8552	3.11721	1.23289	-1948.25	1.00024	-72.2717	0.735179
227	TRUE	0.785704	258.623	258.652	0.0292	57.3777	56.1189	65.7993	9.68046	4.30709	-311.527	1.01745	-80.8266	0.484331
228	TRUE	0.481646	258.762	258.763	0.0016	68.598	66.9949	69.4886	2.49377	0.99973	-1558.6	1.00905	-79.3466	0.532962
229	TRUE	0.526931	258.94	258.943	0.0028	69.1839	68.9464	69.2135	0.267189	0.0891293	-67.1507	1.01361	-62.0589	0.806822
230	TRUE	0.437619	259.849	259.851	0.0024	66.5197	66.1337	66.6087	0.475003	0.16892	-111.329	1.07495	-73.5791	0.561541
231	TRUE	0.597572	260.406	260.414	0.008	72.1117	63.8638	73.4793	9.61544	4.25678	1262.4	1.00664	-76.6577	0.599822
232	TRUE	0.361101	260.604	260.607	0.0032	75.5716	72.1278	76.8927	4.76487	1.81081	-1561.7	1.20267	-67.1203	0.740529
233	TRUE	0.359537	261.353	261.37	0.0164	57.4856	55.2638	57.7749	2.51112	1.13204	-150.147	1.00073	-66.8812	0.639973
234	TRUE	0.949029	261.518	261.52	0.002	69.898	69.898	69.898	0	5.72858e-15	2.2813e-13	1	-75.7875	0.542108
235	TRUE	0.567748	264.033	264.067	0.034	70.6887	69.2414	71.9926	2.75117	0.821543	18.0292	1.07849	-72.1318	0.665437
236	TRUE	0.531386	264.427	264.449	0.0212	65.6086	64.008	68.7884	4.78039	2.14073	210.265	1.07981	-77.487	0.503342
237	TRUE	0.843253	264.592	264.595	0.0028	62.4806	62.3248	62.7107	0.38594	0.135814	-70.685	1.05019	-70.5522	0.606629
238	TRUE	0.612727	264.752	264.754	0.002	66.0939	65.8178	66.1206	0.302814	0.114253	-113.873	1.03232	-69.2981	0.618759
239	TRUE	0.606574	266.475	266.477	0.002	56.3932	55.6139	57.502	1.88814	0.719699	-956.156	1.00639	-64.913	0.739515
240	TRUE	0.613429	284.635	284.678	0.0432	39.9269	28.0964	51.2231	23.1267	5.98627	-92.0443	6.61904	-95.6965	0.164601
241	TRUE	0.996412	293.643	293.647	0.0036	70.017	70.017	70.017	1.42109e-14	1.05391e-14	-6.09681e-12	1	-63.3152	0.633875
242	TRUE	0.393487	293.94	293.968	0.028	58.1404	51.0816	60.2355	9.1539	3.01139	-336.575	1.00462	-69.9427	0.504809
243	TRUE	0.454941	294.232	294.253	0.0216	64.0151	63.5159	64.233	0.717108	0.22915	2.68674	1.00845	-61.6129	0.773472
244	TRUE	0.766428	294.515	294.52	0.0044	52.908	51.4568	55.3163	3.85942	1.40969	-841.433	1.00337	-76.4978	0.553332
245	TRUE	0.564901	294.746	294.758	0.0124	56.6422	56.2903	58.142	1.85171	0.666246	-125.647	1.00978	-72.7213	0.589654
246	TRUE	0.622059	294.927	294.929	0.0016	63.3802	63.3802	63.3802	2.13163e-14	1.00486e-14	6.58709e-12	1	-75.5761	0.42234
247	TRUE	0.962378	295.272	295.274	0.0016	56.2088	54.953	56.574	1.62095	0.673737	-1013.09	1.05317	-79.6221	0.55928
248	TRUE	0.98413	295.698	295.754	0.0564	59.6324	55.9485	65.9231	9.97462	3.17323	64.6145	1.10164	-69.5158	0.659524
249	TRUE	0.911073	295.76	295.794	0.0344	67.7649	66.58	68.6984	2.11842	1.0848	-58.8085	1.00141	-79.5729	0.535094
250	TRUE	0.720772	295.972	296.007	0.0348	68.0586	64.8086	68.6955	3.88688	1.49004	33.1132	1.04606	-56.2648	0.845254
251	TRUE	0.977917	296.3	296.304	0.004	64.0927	63.4618	64.6493	1.18751	0.406476	-305.986	1.00169	-59.292	0.719809
252	TRUE	0.893522	296.646	296.649	0.0032	55.0141	54.3321	57.8709	3.53888	1.51075	1146.06	1.01228	-59.3812	0.763694
253	TRUE	0.788211	296.919	296.929	0.01	66.6272	64.8073	67.8221	3.01478	0.925871	-265.166	1.01598	-52.0485	0.840973
254	TRUE	0.243701	297.037	297.041	0.004	78.2584	78.0107	78.4136	0.402906	0.145952	-92.7856	1.00578	-69.5091	0.546488
255	TRUE	0.42426	297.106	297.154	0.048	53.5981	21.4463	77.7936	56.3472	12.6525	-206.832	14.6053	-93.3145	0.163667
256	TRUE	0.817863	297.267	297.271	0.0044	62.9619	62.7244	63.3107	0.586332	0.145984	86.2863	1.01699	-66.7199	0.733342
257	TRUE	0.932784	297.336	297.338	0.0016	61.0723	60.5736	62.818	2.24439	0.903452	-1091.02	1.46414	-75.5976	0.426233
258	TRUE	0.702995	298.088	298.089	0.0016	60.833	60.2541	60.922	0.667973	0.276311	-389.651	1.07279	-70.0437	0.559007
259	TRUE	0.773976	298.307	298.309	0.0016	55.8493	55.4486	56.072	0.623441	0.249933	-389.651	1.00816	-62.1494	0.649058
260	TRUE	0.993906	298.47	298.501	0.0304	59.9513	57.8982	62.0603	4.16211	1.01683	-143.616	1.01589	-54.2947	0.777786
261	TRUE	0.984438	298.786	298.804	0.0188	60.7245	52.9501	62.6113	9.66113	4.39081	-467.914	1.04266	-60.1266	0.705301
262	TRUE	0.901013	299.076	299.108	0.0324	73.3164	66.2949	79.8806	13.5857	4.45067	-474.534	1.08695	-69.2729	0.600137
263	TRUE	0.987247	300.003	300.059	0.056	66.4659	66.2768	68.3666	2.08976	0.877588	35.2317	1.00068	-73.3981	0.59092
264	TRUE	0.975385	300.327	300.329	0.0016	64.8594	64.8594	64.8594	1.42109e-14	6.40475e-15	7.94411e-12	1	-64.6873	0.594225
265	TRUE	0.509158	302.061	302.08	0.0192	65.4432	65.3541	66.4167	1.06255	0.382593	9.17971	1.0164	-76.0142	0.581943
266	TRUE	0.714085	302.646	302.655	0.0092	55.3546	53.4358	56.7605	3.32463	1.44624	-388.401	1.09354	-72.8463	0.552055
267	TRUE	0.66337	302.923	302.933	0.0096	57.2617	50.9919	57.3534	6.36142	3.3304	-673.266	1.01265	-75.1398	0.653804
268	TRUE	0.935889	303.077	303.092	0.0152	73.1771	67.7095	79.3123	11.6028	5.40193	733.861	1.36554	-74.5665	0.618809
269	TRUE	0.487961	303.748	303.751	0.0028	51.5274	50.8297	52.0914	1.26173	0.445911	-454.151	1.00193	-60.4424	0.793427
270	TRUE	0.419226	304.406	304.466	0.06	61.0376	56.5173	68.8325	12.3152	4.04131	134.53	1.12426	-74.8641	0.490698
271	TRUE	0.752708	304.602	304.604	0.0024	76.3784	75.5768	76.7792	1.20235	0.44084	-500.98	1.01501	-74.8157	0.575415
272	TRUE	0.730376	304.827	304.839	0.0112	59.9065	53.9946	62.447	8.45239	2.59583	177.58	1.97295	-78.1634	0.534284
273	TRUE	0.808588	304.975	305.053	0.0784	70.2666	39.4508	88.7175	49.2667	8.83706	-58.6512	7.35161	-92.671	0.214025
274	TRUE	0.562753	305.831	305.854	0.0232	66.2017	64.5852	66.2443	1.65909	0.840652	-74.9142	1.00122	-72.847	0.659212
275	TRUE	0.621163	305.904	305.914	0.0104	60.5265	59.6237	63.1989	3.57512	1.30755	-267.075	1.15004	-82.7142	0.442928
276	TRUE	0.755257	306.1	306.104	0.0044	65.7571	62.9145	66.8927	3.97815	1.53822	-1006.11	1.19296	-68.7343	0.732945
277	TRUE	0.868579	312.871	312.873	0.0016	66.4982	66.1509	67.0237	0.872818	0.347517	-545.511	1.00577	-76.3131	0.534176
278	TRUE	0.754188	313.319	313.392	0.0728	67.1505	57.1241	67.3016	10.1776	4.81632	-140.851	1.00077	-76.8108	0.410533
279	TRUE	0.971672	313.659	313.666	0.0068	62.0293	60.5638	65.5958	5.03206	2.30232	-952.459	1.10228	-75.019	0.606824
280	TRUE	0.701518	313.837	313.84	0.0032	53.9585	53.8771	55.4495	1.57231	0.564532	-466.556	1.07793	-70.4846	0.717964
281	TRUE	0.626013	313.906	313.908	0.002	63.7559	63.5065	64.6109	1.10438	0.390201	-455.494	1.12019	-70.9759	0.692827
282	TRUE	0.747547	314.215	314.223	0.0084	57.3047	55.0924	58.841	3.74866	0.982981	-439.77	1.0084	-73.8027	0.659786
283	TRUE	0.938702	314.368	314.378	0.0096	58.6454	53.6951	62.3713	8.67623	2.79375	756.084	1.06866	-78.7573	0.495463
284	TRUE	0.483061	314.625	314.629	0.004	50.5214	49.9425	51.2117	1.26915	0.395754	-296.877	1.00471	-74.8534	0.595019
285	TRUE	0.449911	321.058	321.102	0.0448	81.9312	71.4366	90.6965	19.2599	3.9115	-20.5044	6.44706	-97.2534	0.164298
286	TRUE	0.896598	355.934	355.98	0.0464	32.3566	27.5026	42.6285	15.1259	4.11453	28.5175	4.66761	-95.7726	0.170136
287	TRUE	0.440843	406.178	406.219	0.0416	62.3694	61.1629	63.4758	2.31286	0.756543	-31.281	1.02009	-74.4306	0.453381
288	TRUE	0.962091	406.442	406.444	0.0016	68.2876	68.0115	68.3855	0.374065	0.153618	-233.791	1.01068	-69.2585	0.537318
289	TRUE	0.661027	406.691	406.711	0.02	62.0978	56.9934	69.2109	12.2175	5.63302	688.387	1.31248	-73.8038	0.593912
290	TRUE	0.815484	406.926	406.944	0.0176	64.3851	64.1196	66.038	1.91838	0.849181	-107.386	1.00796	-62.9414	0.643016
291	TRUE	0.755897	407.155	407.183	0.028	52.3785	51.5988	56.7669	5.16807	1.50662	-203.657	1.01862	-69.6268	0.70714
292	TRUE	0.418068	407.508	407.554	0.0456	51.9936	33.262	52.1114	18.8495	10.1867	413.199	1.00448	-78.9619	0.404694
293	TRUE	0.868648	408.062	408.072	0.0096	57.1324	56.2195	58.6948	2.47536	0.801858	-267.153	1.03046	-64.0433	0.780145
294	TRUE	0.867447	408.337	408.341	0.0044	64.2132	63.5675	64.4804	0.912896	0.317357	-212.796	1.01611	-58.5496	0.721717
295	TRUE	0.903705	408.725	408.734	0.0088	59.6395	58.979	59.6692	0.690239	0.20524	62.4815	1.01279	-55.0831	0.779957
296	TRUE	0.47986	409.167	409.26	0.0932	61.7159	51.338	73.3496	22.0116	10.9718	-215.987	1.03679	-73.4995	0.394481
297	TRUE	0.933398	410.162	410.193	0.0316	68.3452	65.5185	68.3535	2.83492	1.4468	90.9097	1.00023	-79.8275	0.476472
298	TRUE	0.680236	410.187	410.192	0.0052	67.934	63.1569	68.3808	5.22391	2.59193	1019.09	1.00664	-81.7092	0.516071
299	TRUE	0.738983	410.381	410.395	0.0144	60.7626	59.723	61.3085	1.58546	0.575654	52.1955	1.04029	-75.2734	0.589394
300	TRUE	0.355124	410.731	410.794	0.0624	65.947	63.0297	66.1864	3.15679	1.03791	-11.4009	1.02505	-81.2612	0.411168
301	TRUE	0.446768	411.105	411.112	0.0072	63.6289	63.3577	63.9542	0.59641	0.226012	59.4204	1.01653	-78.3775	0.546243
302	TRUE	0.321732	411.378	411.383	0.0056	55.9771	53.1831	56.4573	3.27413	1.32374	-595.104	1.03867	-76.5049	0.576816
303	TRUE	0.301962	411.626	411.637	0.0104	55.6543	54.2449	58.0313	3.78647	1.56693	-366.322	1.02063	-71.0564	0.710402
304	TRUE	0.78211	411.809	411.815	0.006	65.8765	64.772	68.4061	3.6341	1.38779	-651.668	1.02061	-72.1986	0.718953
305	TRUE	0.903263	412.141	412.154	0.0128	81.0324	78.1343	81.57	3.43562	1.62964	239.753	1.04905	-71.7311	0.692175
306	TRUE	0.840444	412.218	412.22	0.002	60.3904	60.141	61.2454	1.10438	0.390201	-455.494	1.12019	-77.1571	0.618301
307	TRUE	0.969569	412.444	412.47	0.026	55.9635	53.8836	63.6288	9.74528	3.89601	-370.382	1.00317	-63.4431	0.774534
308	TRUE	0.443839	412.68	412.718	0.0384	66.2419	65.4979	69.9464	4.44847	1.95143	-110.094	1.00128	-67.4532	0.531737
309	TRUE	0.405466	412.958	412.962	0.004	66.4417	66.1335	66.8877	0.754214	0.265106	55.2783	1.12507	-60.3104	0.595052
310	TRUE	0.937239	413.26	413.266	0.0052	64.0261	62.9423	67.0498	4.10751	1.60773	-854.233	1.02489	-62.7014	0.538002
311	TRUE	0.70052	415.559	415.58	0.0212	66.6137	55.0758	72.8368	17.761	3.80112	125.57	1.66587	-77.3421	0.483123
312	TRUE	0.365101	415.762	415.857	0.0944	56.9749	33.4177	75.1586	41.7409	8.29007	96.3901	7.37478	-90.5625	0.215444
313	TRUE	0.911976	415.969	415.971	0.0016	68.3829	67.8129	69.3092	1.49626	0.597287	-935.162	1.00886	-72.965	0.689505
314	TRUE	0.972678	418.169	418.221	0.0512	39.2886	28.6307	47.8832	19.2525	5.19878	94.6577	6.76108	-96.953	0.182277
315	TRUE	0.51485	418.483	418.487	0.0036	72.076	70.9479	72.5139	1.56603	0.630851	-495.245	1.07474	-75.445	0.593294
316	TRUE	0.422242	418.592	418.597	0.0048	57.49	54.9779	70.761	15.7831	6.9169	3735.7	1.24915	-73.5327	0.533902
317	TRUE	0.86601	418.669	418.671	0.002	70.4693	70.1932	70.496	0.302814	0.114253	-113.873	1.03232	-78.7932	0.555645
318	TRUE	0.604663	419.084	419.099	0.0148	63.9259	51.6681	65.6478	13.9796	5.02962	-890.871	1.31223	-76.2194	0.602537
319	TRUE	0.366725	419.402	419.405	0.0032	53.4605	52.4214	54.0023	1.58087	0.562486	-505.618	1.01442	-73.6958	0.659624
320	TRUE	0.252478	419.503	419.506	0.0024	70.9796	70.3784	71.2468	0.868365	0.320263	-361.819	1.01396	-68.6702	0.688407
321	TRUE	0.947789	419.599	419.601	0.0016	69.668	67.3791	70.0777	2.69861	1.13192	-1636.53	1.10773	-73.9785	0.67889
322	TRUE	0.573366	419.735	419.74	0.0052	55.8876	53.2835	56.6577	3.37416	1.37456	-649.418	1.00001	-70.575	0.637991
323	TRUE	0.955245	419.841	419.843	0.0016	67.5508	66.0901	67.7467	1.65657	0.678869	-935.162	1.18769	-72.3491	0.709634
324	TRUE	0.991987	421.476	421.532	0.0568	65.21	58.6713	66.2294	7.55807	3.65316	122.014	1.01228	-69.1201	0.547763
325	TRUE	0.766033	421.801	421.802	0.0016	66.7074	66.3066	66.9301	0.623441	0.249933	-389.651	1.00816	-71.4902	0.505032
326	TRUE	0.395627	422.043	422.049	0.0064	66.3292	66.1366	66.4582	0.321643	0.115805	-5.92492	1.01777	-64.4798	0.638447
327	TRUE	0.475657	422.219	422.24	0.0212	62.1284	58.3869	67.5216	9.13477	3.92693	389.577	1.25935	-63.3152	0.722226
328	TRUE	0.382307	422.348	422.351	0.0024	70.0669	70.0669	70.0669	0	4.58653e-15	0	1	-67.7004	0.657447
329	TRUE	0.836274	422.564	422.568	0.0036	86.9751	83.7391	91.5915	7.85239	2.87391	-2353.65	1.0105	-72.5642	0.709036
330	TRUE	0.408874	424.256	424.259	0.0028	64.1408	63.6583	64.6232	0.96485	0.344734	351.658	1.00061	-69.3866	0.72532
331	TRUE	0.884151	425.169	425.172	0.0028	90.0207	82.7502	92.2104	9.46023	4.2494	-3406.43	1.00048	-77.9235	0.545592
332	TRUE	0.237273	425.286	425.288	0.002	70.0926	69.6562	70.8318	1.17563	0.414719	-539.468	1.02759	-58.4451	0.867976
333	TRUE	0.398417	425.458	425.462	0.004	68.0263	66.8685	70.2009	3.33244	1.07513	-796.844	1.01611	-57.6753	0.810025
334	TRUE	0.41425	425.707	425.734	0.0264	58.8481	58.152	61.4658	3.31379	0.829874	-13.401	1.12153	-67.6295	0.650696
335	TRUE	0.991277	425.946	425.958	0.0128	60.1006	59.9216	62.7567	2.83515	0.953644	227.85	1.00102	-63.0497	0.544904
336	TRUE	0.95099	426.244	426.247	0.0036	67.0205	65.833	67.785	1.95197	0.798838	-639.185	1.07203	-67.6386	0.553279
337	TRUE	0.848045	426.8	426.865	0.0652	77.4641	76.1717	78.6469	2.47525	0.77044	-15.9935	1.01147	-68.9043	0.481056
338	TRUE	0.796845	427.942	427.944	0.0024	65.5607	65.0263	66.4291	1.40274	0.509795	-584.476	1.00854	-67.8888	0.724979
339	TRUE	0.504284	428.249	428.252	0.0032	57.7492	57.0145	58.2985	1.28399	0.37987	-332.44	1.0385	-66.4178	0.710436
340	TRUE	0.9089	428.457	428.493	0.036	63.6919	57.6495	65.1529	7.50339	1.87504	-169.838	1.02246	-70.1452	0.443511
341	TRUE	0.854866	428.665	428.666	0.0016	65.1686	64.9459	65.5694	0.623441	0.249933	-389.651	1.00816	-73.4279	0.597854
342	TRUE	0.970636	428.809	428.811	0.002	62.1574	61.2623	62.4201	1.15782	0.42199	-518.474	1.06719	-67.9735	0.663782
343	TRUE	0.916364	429.029	429.037	0.0084	64.8334	63.9122	72.586	8.6738	2.86406	-850.75	1.26053	-62.6416	0.648903
344	TRUE	0.865747	429.924	429.93	0.006	65.6882	63.9909	69.09	5.09906	2.03411	-851.134	1.00798	-74.0338	0.488334
345	TRUE	0.985127	430.199	430.257	0.0584	54.8422	53.5896	93.0418	39.4522	15.6339	-527.907	1.17624	-70.5065	0.404223
346	TRUE	0.738131	430.447	430.456	0.0092	66.381	65.5238	66.7261	1.20235	0.29887	-92.9192	1.03844	-61.5094	0.719226
347	TRUE	0.785683	430.653	430.69	0.0372	62.7345	58.3458	63.4429	5.09714	2.34932	-138.543	1.00024	-69.3511	0.432976
348	TRUE	0.992957	431.099	431.103	0.0044	65.0283	64.0115	66.6315	2.61994	0.78071	-530.564	1.02131	-68.0066	0.646878
349	TRUE	0.982845	431.359	431.405	0.0464	68.7301	64.3604	68.9222	4.56176	2.15589	105.466	1.0007	-72.9532	0.6339
350	TRUE	0.702246	431.643	431.645	0.0016	57.1458	56.5223	57.7692	1.24688	0.492874	-779.302	1	-71.3003	0.657188
351	TRUE	0.652716	431.897	431.901	0.0036	66.001	62.3076	66.7426	4.43498	1.90066	-1253.79	1.01111	-70.7349	0.666866
352	TRUE	0.899857	435.254	435.343	0.0896	65.0214	64.838	75.0889	10.2509	5.21844	114.35	1.00005	-74.2005	0.545189
353	TRUE	0.470095	450.159	450.161	0.0016	53.1966	53.1966	53.1966	1.42109e-14	4.6998e-15	3.08388e-12	1	-73.1117	0.633543
354	TRUE	0.393467	451.11	451.13	0.02	69.2138	53.8496	69.3043	15.4547	5.03062	698.627	1.24662	-67.7773	0.661269
355	TRUE	0.780107	466.771	466.773	0.0024	60.2618	56.6474	61.3529	4.7055	1.66784	1363.78	1.73963	-79.0175	0.503642
356	TRUE	0.644781	481.177	481.217	0.04	76.0366	65.6459	87.1398	21.4939	4.39497	90.2083	6.7637	-97.6769	0.165504
357	TRUE	0.627428	500.862	500.866	0.0032	71.0352	70.4712	73.9892	3.51799	1.13916	705.083	1.51399	-71.6141	0.651502
358	TRUE	0.958988	500.993	500.995	0.002	49.7288	49.2924	50.468	1.17563	0.414719	-539.468	1.02759	-77.242	0.525163
359	TRUE	0.311702	502.114	502.157	0.0432	38.0269	29.1206	43.9199	14.7993	3.63119	52.8804	4.53978	-96.3385	0.161732
360	TRUE	0.432879	506.545	506.547	0.0016	67.7655	67.5428	68.1663	0.623441	0.249933	-389.651	1.00816	-72.4211	0.625066
361	TRUE	0.862135	506.775	506.776	0.0016	63.3802	63.3802	63.3802	2.13163e-14	1.00486e-14	6.58709e-12	1	-65.8205	0.536923
362	TRUE	0.459109	507.096	507.102	0.0056	51.4333	51.1321	52.0932	0.961105	0.384717	-165.797	1.00185	-58.0894	0.769898
363	TRUE	0.886161	507.408	507.533	0.1248	58.17	26.8495	97.046	70.1965	12.1001	-23.3115	11.9035	-82.4275	0.217412
364	TRUE	0.517685	508.019	508.023	0.0044	54.1969	52.8238	55.4586	2.63478	0.84384	-584.541	1.00361	-67.3967	0.666894
365	TRUE	0.293313	508.453	508.505	0.0524	62.2996	56.2986	68.0498	11.7512	6.26306	-221.565	1.00105	-69.422	0.589695
366	TRUE	0.622154	508.591	508.599	0.008	46.5918	46.4879	46.8572	0.369355	0.141741	-22.1299	1.01031	-73.6765	0.600489
367	TRUE	0.622581	509.025	509.029	0.0032	65.6903	65.6903	65.6903	1.42109e-14	8.33185e-15	-3.80625e-12	1	-69.5331	0.694549
368	TRUE	0.639856	509.182	509.189	0.0068	56.8445	56.4733	57.0193	0.545985	0.189832	-59.835	1.01374	-76.3106	0.457816
369	TRUE	0.470169	509.416	509.418	0.0016	50.6642	50.6642	50.6642	7.10543e-15	4.35117e-15	9.93014e-12	1	-74.669	0.530732
370	TRUE	0.474726	509.436	509.569	0.1328	47.4676	26.2854	64.82	38.5346	9.19562	-45.2929	5.88396	-85.3093	0.226891
371	TRUE	0.93726	509.673	509.719	0.0464	62.8125	55.3139	67.5355	12.2217	4.31418	144.237	1.24738	-78.2066	0.407594
372	TRUE	0.936041	509.799	509.84	0.0416	84.6803	74.1238	84.7014	10.5776	5.39611	-256.006	1.00214	-75.1998	0.448014
373	TRUE	0.440993	510.059	510.065	0.006	68.2179	62.6961	68.4062	5.71006	2.43408	-994.172	1.07786	-71.8165	0.667592
374	TRUE	0.990303	510.297	510.302	0.0048	64.8069	64.2198	65.0947	0.874837	0.321092	-179.645	1.00035	-59.9776	0.72034
375	TRUE	0.941588	510.579	510.623	0.044	63.9931	58.0792	64.9091	6.82987	3.2724	-145.319	1.0088	-56.9502	0.837159
376	TRUE	0.511109	510.936	510.94	0.0032	65.1614	64.7087	65.8443	1.13555	0.388562	-352.541	1.00359	-58.1626	0.777945
377	TRUE	0.802325	511.134	511.144	0.0104	63.2429	62.5462	63.5606	1.01434	0.324539	-48.4009	1.04296	-71.875	0.535622
378	TRUE	0.997488	511.352	511.451	0.0996	63.5973	52.7816	74.9415	22.1599	10.9641	-221.736	1.0006	-68.3928	0.493776
379	TRUE	0.95705	511.718	511.721	0.0036	55.9709	54.1359	57.1642	3.02824	1.21989	-836.768	1.00282	-76.0031	0.525255
380	TRUE	0.719896	512.456	512.478	0.0212	66.1115	65.6068	67.465	1.85824	0.616933	-71.7106	1.02982	-56.7383	0.787118
381	TRUE	0.660562	515.185	515.209	0.024	70.3557	68.4801	74.3387	5.8586	2.06462	-126.812	1.14591	-74.6418	0.608047
382	TRUE	0.831463	515.735	515.756	0.0204	54.287	50.8768	55.8861	5.00926	2.19944	-140.561	1.19955	-75.5919	0.497303
383	TRUE	0.403756	515.796	515.804	0.008	56.5677	55.4876	57.1408	1.65327	0.642063	198.578	1.04288	-74.9662	0.541643
384	TRUE	0.715269	516.357	516.38	0.0228	56.7346	55.1715	59.6472	4.47562	1.65284	143.585	1.0848	-68.584	0.653954
385	TRUE	0.783788	516.603	516.605	0.002	60.663	60.3601	60.7609	0.400784	0.153333	-176.854	1.03234	-66.6568	0.694788
386	TRUE	0.45955	517.323	517.33	0.0068	68.7932	64.6531	68.9857	4.33261	1.7086	598.377	1.11831	-73.3181	0.580937
387	TRUE	0.348193	517.52	517.536	0.016	68.1994	61.2241	69.9046	8.68053	3.41209	566.114	1.0223	-72.9493	0.592548
388	TRUE	0.61301	517.716	517.725	0.0088	52.8166	52.7742	55.696	2.9218	1.44064	345.594	1.01007	-78.8983	0.436065
389	TRUE	0.972434	518.427	518.431	0.0032	66.2066	65.0562	66.7484	1.6922	0.605603	-542.728	1.01951	-70.4296	0.592934
390	TRUE	0.967254	518.702	518.735	0.0332	69.7858	68.2001	76.1706	7.97048	3.14193	-158.58	1.07018	-74.2756	0.435742
391	TRUE	0.731445	519.809	519.811	0.0016	56.3552	55.3043	57.0499	1.74564	0.695034	-1091.02	1.00602	-66.2899	0.75597
392	TRUE	0.924895	520.037	520.039	0.002	56.6246	56.3084	57.2436	0.935162	0.356582	-467.581	1.01392	-61.9069	0.781198
393	TRUE	0.925301	521.154	521.319	0.1648	53.8095	27.3133	87.6832	60.3699	12.6736	-76.1271	8.91587	-84.0306	0.233349
394	TRUE	0.953846	521.506	521.512	0.0056	68.9747	68.0306	69.2003	1.1697	0.357713	195.328	1.01132	-74.2071	0.552538
395	TRUE	0.730141	521.781	521.782	0.0016	52.2651	51.8643	52.4878	0.623441	0.249933	-389.651	1.00816	-69.1426	0.579912
396	TRUE	0.452452	522.459	522.461	0.002	57.0145	56.4223	57.9096	1.48735	0.52893	-695.328	1.01886	-72.7806	0.703614
397	TRUE	0.376794	522.735	522.745	0.0108	57.157	56.7155	57.3868	0.671344	0.244617	-43.9687	1.00659	-65.4265	0.704803
398	TRUE	0.519404	522.966	522.997	0.0304	69.1228	59.1768	69.142	9.96523	5.37931	329.438	1.00304	-73.5457	0.577878
399	TRUE	0.318194	523.254	523.257	0.0024	62.9738	62.7066	63.909	1.20235	0.454619	-500.98	1.04207	-70.1217	0.654743
400	TRUE	0.507398	524.242	524.29	0.048	52.6177	52.3415	57.1606	4.81909	2.03	-99.0022	1.01223	-71.0583	0.408412
401	TRUE	0.719128	524.542	524.58	0.0388	84.0344	78.3296	85.6895	7.35995	2.17523	-164.706	1.0179	-63.126	0.658666
402	TRUE	0.972482	524.786	524.831	0.0452	64.7059	63.9579	75.0139	11.056	2.82405	-173.18	1.10244	-61.2726	0.710603
403	TRUE	0.665514	525.076	525.08	0.0032	65.9927	62.3782	67.6626	5.28441	1.9378	-1736.42	1.02401	-63.074	0.722896
404	TRUE	0.48742	525.311	525.317	0.0064	66.3881	66.2115	67.4774	1.26582	0.516919	-171.363	1.02964	-61.5482	0.761886
405	TRUE	0.567645	525.591	525.593	0.0024	58.9094	58.1747	59.3102	1.13555	0.414699	473.147	1.01108	-65.4697	0.710827
406	TRUE	0.989728	525.805	525.832	0.0272	70.1506	62.0813	76.0807	13.9994	4.50733	-456.642	1.09268	-66.4329	0.730056
407	TRUE	0.538715	526.165	526.166	0.0016	65.4783	64.2938	67.9098	3.61596	1.45877	-2259.98	1.00867	-65.4096	0.769553
408	TRUE	0.787529	526.392	526.396	0.0044	63.6169	61.9917	63.8566	1.86488	0.664122	-367.264	1.12603	-62.3561	0.780594
409	TRUE	0.868522	528.284	528.286	0.0016	51.2857	51.0097	51.3837	0.374065	0.153618	233.791	1.01068	-69.0379	0.71485
410	TRUE	0.856754	529.077	529.082	0.0052	68.5937	65.3726	69.5066	4.13401	1.46174	-830.766	1.08006	-60.0569	0.813277
411	TRUE	0.574276	530.008	530.01	0.002	71.5473	71.3335	73.756	2.42252	0.914026	910.988	1.29829	-63.1683	0.829094
412	TRUE	0.493272	530.955	530.958	0.0032	64.9882	63.7116	66.48	2.76838	1.10555	-994.228	1.03627	-61.0245	0.863934
413	TRUE	0.975373	531.147	531.15	0.0024	74.3346	73.6666	75.5369	1.87032	0.682494	779.302	1.01367	-57.2841	0.847087
414	TRUE	0.923963	531.779	531.783	0.0036	65.0835	64.8497	66.349	1.49923	0.457114	231.879	1.19138	-60.3162	0.812657
415	TRUE	0.742889	533.121	533.139	0.018	57.4438	57.3585	57.7889	0.430415	0.145522	-10.4034	1.00369	-61.7103	0.785643
416	TRUE	0.811396	534.164	534.178	0.014	69.615	67.9447	72.1376	4.19296	1.67674	-257.896	1.10302	-71.5728	0.589126
417	TRUE	0.752113	534.401	534.421	0.02	57.7915	57.404	61.687	4.283	1.2561	142.115	1.0503	-61.3279	0.715483
418	TRUE	0.540825	534.676	534.701	0.0252	59.2515	58.9567	63.0982	4.14143	1.60704	152.438	1.04277	-63.1241	0.655121
419	TRUE	0.95606	538.383	538.411	0.0276	69.3026	66.4038	69.5865	3.18269	1.65397	-111.695	1.00196	-77.2041	0.486031
420	TRUE	0.726062	538.665	538.678	0.0136	65.602	64.934	67.1012	2.1672	0.723111	5.01551	1.11084	-56.369	0.86076
421	TRUE	0.72403	539.178	539.179	0.0016	62.4254	61.9979	62.6303	0.632348	0.255426	233.791	1.23524	-75.8213	0.534378
422	TRUE	0.94739	539.436	539.48	0.0436	69.2001	66.1309	70.1461	4.01528	1.70497	-83.7186	1.00637	-54.3473	0.836168
423	TRUE	0.875327	539.604	539.627	0.0228	78.4585	76.9741	82.7937	5.81955	1.77602	-235.883	1.2145	-59.2068	0.852201
					0.0136775
