# Supplementary material for: Bazedoxifene reverses sexually dimorphic autistic-like abnormalities in biallelic MDGA1-mutant mice
Source: EMBO Mol Med. 2026 Mar 20;18(4):1358–98. doi: 10.1038/s44321-026-00402-y (PMC13084050; doi:10.1038/s44321-026-00402-y)
Supplement: Supplementary file 18 — Source data Fig. 4 [file 44321_2026_402_MOESM18_ESM.zip › Panel G and I/Batch1/Mdga1_KI_notag.xlsx]

## Sheet: Sheet1
ID	Accepted	Score	Begin Time (s)	End Time (s)	Call Length (s)	Principal Frequency (kHz)	Low Freq (kHz)	High Freq (kHz)	Delta Freq (kHz)	Frequency Standard Deviation (kHz)	Slope (kHz/s)	Sinuosity	Mean Power (dB/Hz)	Tonality
1	TRUE	0.739743	4.20559	4.20919	0.0036	73.1963	73.0738	74.5433	1.46954	0.497016	-344.107	1.10362	-66.0429	0.657577
2	TRUE	0.838716	4.33319	4.34559	0.0124	70.259	67.7131	70.7685	3.05546	1.43018	-260.413	1.00402	-65.1954	0.645754
3	TRUE	0.94355	4.44879	4.48079	0.032	79.0388	78.236	83.1352	4.89926	0.89927	98.5159	1.03281	-70.7939	0.48259
4	TRUE	0.562441	4.67719	4.68079	0.0036	77.126	74.9365	79.7162	4.77972	1.49514	-1227.77	1.00854	-68.614	0.704113
5	TRUE	0.721513	4.75479	4.76679	0.012	80.0971	72.4645	80.5647	8.10021	2.78663	-710.996	1.04779	-67.3481	0.722751
6	TRUE	0.943665	4.84399	4.84639	0.0024	73.8729	73.5389	74.3405	0.801568	0.28993	-333.986	1.00236	-70.7282	0.668103
7	TRUE	0.314129	4.92919	4.93719	0.008	72.6704	72.0478	73.4142	1.36642	0.552042	-87.0025	1.12102	-69.0663	0.704489
8	TRUE	0.962239	5.01479	5.01919	0.0044	79.871	75.6777	81.155	5.47738	1.59815	-1003.52	1.08487	-63.5877	0.76995
9	TRUE	0.524721	5.10488	5.10728	0.0024	80.4568	79.1877	80.7463	1.5586	0.591057	-640.141	1.071	-69.148	0.715274
10	TRUE	0.557675	5.18808	5.19008	0.002	70.0011	69.5246	71.0832	1.5586	0.599135	779.302	1.02713	-78.0394	0.586381
11	TRUE	0.576732	5.27808	5.28688	0.0088	77.4941	74.4465	78.6253	4.17883	1.59522	457.432	1.08259	-74.5352	0.642751
12	TRUE	0.923316	5.38568	5.38848	0.0028	74.434	73.7067	75.5621	1.85548	0.651123	659.137	1.00828	-74.3399	0.605719
13	TRUE	0.823542	5.55368	5.56248	0.0088	74.3329	70.4406	77.9303	7.48976	2.56537	-846.869	1.00044	-72.4773	0.626249
14	TRUE	0.37867	5.64728	5.65208	0.0048	79.0626	76.8458	83.2379	6.39215	2.1139	-1227.09	1.01965	-76.4468	0.60464
15	TRUE	0.822215	6.22698	6.23018	0.0032	74.4755	73.8817	74.8021	0.920318	0.293776	-261.313	1.01116	-73.5866	0.6031
16	TRUE	0.789478	6.28098	6.28258	0.0016	64.9339	64.7113	65.3347	0.623441	0.249933	389.651	1.00816	-70.272	0.705856
17	TRUE	0.988277	6.36618	6.36858	0.0024	78.7969	78.4704	80.4001	1.9297	0.728408	-779.302	1.09593	-61.0071	0.764477
18	TRUE	0.993291	6.47938	6.49698	0.0176	70.6863	58.7015	72.4468	13.7454	6.43398	-825.264	1.02382	-69.5675	0.705755
19	TRUE	0.870676	6.56138	6.58298	0.0216	72.8226	68.5291	73.4609	4.93178	1.71216	225.394	1.18403	-64.802	0.731184
20	TRUE	0.987379	6.65618	6.66098	0.0048	70.3748	69.8754	71.0885	1.21311	0.47164	240.338	1.00835	-64.9582	0.772427
21	TRUE	0.469056	6.75378	6.76098	0.0072	80.3288	80.2398	80.6628	0.42305	0.138241	7.45447	1.03588	-61.6508	0.784392
22	TRUE	0.971031	6.84698	6.86218	0.0152	81.0113	67.9819	83.2497	15.2678	4.23215	-980.37	1.00403	-68.6172	0.719918
23	TRUE	0.76836	6.95138	6.96098	0.0096	67.666	66.3033	67.9891	1.68585	0.56785	106.978	1.04602	-72.3628	0.643752
24	TRUE	0.877839	7.04267	7.04507	0.0024	79.6482	79.5814	79.8634	0.282033	0.100127	83.4966	1.01988	-64.8722	0.776069
25	TRUE	0.970062	7.11827	7.12027	0.002	56.8578	56.025	57.361	1.33595	0.556391	728.409	1.03626	-76.1839	0.581156
26	TRUE	0.573903	7.21947	7.22227	0.0028	78.6662	78.4584	79.9279	1.46954	0.532708	-494.795	1.07599	-70.1871	0.657726
27	TRUE	0.711753	7.32587	7.33067	0.0048	77.7932	70.445	78.6713	8.22639	3.56525	-1817.64	1.0336	-64.2006	0.766655
28	TRUE	0.531028	7.43027	7.50707	0.0768	68.8306	61.1982	84.5319	23.3337	7.79496	-233.623	1.07659	-69.6808	0.649168
29	TRUE	0.972078	7.59187	7.60227	0.0104	72.1677	69.8373	81.7784	11.9411	4.87439	-1340.92	1.07691	-64.1693	0.767557
30	TRUE	0.318714	7.82627	7.85427	0.028	81.1288	80.3246	82.3845	2.05993	0.78158	50.5057	1.02731	-64.1291	0.784453
31	TRUE	0.376683	7.95907	7.96267	0.0036	69.51	69.3171	69.7179	0.400784	0.146913	-36.8847	1.0515	-63.7669	0.709676
32	TRUE	0.449187	8.13077	8.16517	0.0344	71.3219	70.9124	71.9944	1.08201	0.352326	-4.10232	1.01597	-67.3743	0.764835
33	TRUE	0.468033	8.27477	8.27877	0.004	74.1212	73.4681	75.3384	1.87032	0.766083	-538.089	1.15386	-64.6808	0.78921
34	TRUE	0.783945	8.38797	8.38957	0.0016	72.1084	71.859	72.3577	0.498753	0.197149	-311.721	1	-62.0252	0.708555
35	TRUE	0.916382	8.52237	8.53477	0.0124	58.6331	58.4773	66.3867	7.90948	3.69788	669.601	1.029	-74.1188	0.528505
36	TRUE	0.373199	8.62837	8.66837	0.04	79.89	68.7972	80.9348	12.1375	5.23053	-292.122	1.00708	-61.2709	0.718173
37	TRUE	0.5928	8.75277	8.76957	0.0168	57.913	57.2442	66.344	9.09985	4.11549	557.576	1.00323	-68.3271	0.699472
38	TRUE	0.977818	9.06037	9.06357	0.0032	84.785	79.7455	90.1882	10.4426	3.53452	-3223.9	1.00034	-62.8501	0.744274
39	TRUE	0.44105	9.14207	9.17327	0.0312	73.8745	71.6554	74.9518	3.29648	0.881968	-60.0709	1.05114	-54.9574	0.867999
40	TRUE	0.73942	9.26887	9.36047	0.0916	62.5163	60.4819	76.2269	15.7451	7.20788	-159.247	1.01297	-58.2566	0.844181
41	TRUE	0.82916	9.48327	9.52967	0.0464	69.3749	62.5096	70.4611	7.95151	1.38147	-130.231	1.03848	-50.0148	0.86171
42	TRUE	0.906327	9.62927	9.63127	0.002	57.5725	56.6195	58.1959	1.57642	0.603871	800.295	1.00949	-70.3094	0.714996
43	TRUE	0.461029	9.75367	9.76727	0.0136	69.121	67.0964	71.9967	4.90029	1.57217	103.452	1.52439	-63.1219	0.783641
44	TRUE	0.831678	9.99927	10.0065	0.0072	71.4666	70.6421	71.7417	1.09952	0.373404	69.179	1.06616	-71.4751	0.656312
45	TRUE	0.542193	10.091	10.123	0.032	67.6223	66.2064	70.8272	4.62082	1.62415	-83.8349	1.04393	-61.156	0.728254
46	TRUE	0.492153	10.2314	10.2426	0.0112	71.2018	70.7694	71.7026	0.933147	0.311453	45.7528	1.02678	-62.8559	0.774146
47	TRUE	0.629446	10.5342	10.5566	0.0224	68.7391	55.5379	70.4166	14.8788	5.61406	632.433	1.13154	-71.9037	0.660931
48	TRUE	0.82466	10.7278	10.7406	0.0128	76.8382	73.7706	80.1409	6.37031	1.48639	405.855	1.2145	-70.2223	0.64929
49	TRUE	0.870461	11.0326	11.0358	0.0032	68.7112	65.6014	69.4831	3.88166	1.42049	-1184.41	1.26118	-74.5987	0.591711
50	TRUE	0.596131	11.1559	11.1623	0.0064	61.6271	61.1012	63.2984	2.19721	0.936371	-342.239	1.00232	-70.1323	0.531137
51	TRUE	0.883287	11.2851	11.2895	0.0044	71.3499	66.8771	71.8385	4.96135	2.41963	-1146.45	1.00816	-69.4356	0.635659
52	TRUE	0.977378	11.4583	11.4599	0.0016	66.9124	66.6185	67.7407	1.12219	0.460853	-701.372	1.03705	-68.9908	0.700586
53	TRUE	0.411823	12.1256	12.1392	0.0136	71.7509	65.456	72.1268	6.67084	2.56509	-515.712	1.0375	-82.6854	0.399998
54	TRUE	0.844159	12.4548	12.458	0.0032	70.0788	69.6349	70.7976	1.16276	0.454364	-345.917	1.00405	-64.4851	0.688186
55	TRUE	0.975862	12.5832	12.588	0.0048	71.6667	68.9948	73.203	4.20823	1.21205	-751.571	1.04349	-64.5769	0.726693
56	TRUE	0.472635	12.754	12.7572	0.0032	77.5623	74.7271	77.8962	3.16916	1.03511	-780.848	1.27641	-68.1607	0.749548
57	TRUE	0.533893	12.8696	12.8756	0.006	67.5953	66.6304	69.5472	2.91682	1.077	-551.241	1.04479	-59.1404	0.788385
58	TRUE	0.823765	12.9736	12.9752	0.0016	69.5241	68.6691	69.6844	1.01532	0.428059	-623.441	1.08105	-70.6897	0.706444
59	TRUE	0.783003	13.1304	13.132	0.0016	77.7995	77.4521	78.325	0.872818	0.347517	-545.511	1.00577	-65.3079	0.635088
60	TRUE	0.993167	13.3308	13.3552	0.0244	68.172	59.4628	69.4817	10.0189	2.64322	-377.115	1.01787	-69.0872	0.657075
61	TRUE	0.718916	13.6044	13.674	0.0696	67.886	67.8856	71.6476	3.76202	1.57685	-54.948	1.00011	-65.1111	0.693342
62	TRUE	0.626809	13.8152	13.8208	0.0056	71.2656	70.0263	72.8499	2.82357	1.19754	-587.857	1.04118	-69.7911	0.726697
63	TRUE	0.585145	13.9056	13.9096	0.004	54.2851	54.0626	54.9591	0.896473	0.299209	225.32	1.00062	-75.8133	0.519607
64	TRUE	0.861842	14.2777	14.2825	0.0048	77.1073	73.7972	80.3136	6.51645	1.93946	1234.4	1.0156	-73.8918	0.655996
65	TRUE	0.86768	14.4041	14.4057	0.0016	75.9504	72.6372	77.126	4.48878	1.84341	2805.49	1.0153	-66.3167	0.776897
66	TRUE	0.793537	14.5029	14.5077	0.0048	80.0713	78.9728	80.2791	1.30626	0.383693	-134.471	1.12577	-61.8021	0.801794
67	TRUE	0.998147	14.5989	14.6021	0.0032	73.351	72.5197	73.5365	1.0168	0.36092	298.423	1.05544	-63.7807	0.801698
68	TRUE	0.648668	16.3999	16.4035	0.0036	71.7533	71.3822	73.2302	1.84806	0.597932	-451.163	1.06801	-73.8489	0.550009
69	TRUE	0.992688	16.6795	16.6859	0.0064	64.458	64.2349	65.2206	0.985766	0.429052	-192.482	1.02673	-67.4935	0.603443
70	TRUE	0.554646	16.8683	16.8803	0.012	64.7004	62.4166	65.5709	3.15432	1.13956	-241.998	1.00931	-59.7884	0.782482
71	TRUE	0.992192	16.9835	16.9971	0.0136	66.2315	65.9314	71.2749	5.34346	2.08984	-397.261	1.00195	-63.1572	0.707924
72	TRUE	0.361041	17.1264	17.1652	0.0388	63.7238	59.6592	72.0747	12.4155	4.89147	-314.129	1.0169	-69.239	0.597666
73	TRUE	0.840498	17.2696	17.306	0.0364	61.5142	53.9632	62.4372	8.47398	3.82365	-220.631	1.00967	-69.7616	0.618804
74	TRUE	0.78333	17.4096	17.4124	0.0028	69.157	68.6598	70.3223	1.66251	0.622428	-618.493	1.03438	-70.3884	0.729826
75	TRUE	0.48448	18.0549	18.0581	0.0032	54.7957	54.6176	55.3969	0.779302	0.258255	153.077	1.09687	-81.1332	0.441257
76	TRUE	0.458617	18.8753	18.8769	0.0016	55.8984	55.8272	56.1478	0.320627	0.129065	-155.86	1.04572	-76.3888	0.524788
77	TRUE	0.825327	18.9901	19.0181	0.028	67.2278	66.9086	70.7557	3.84709	1.61681	-137.028	1.00075	-63.046	0.701897
78	TRUE	0.882215	19.213	19.2354	0.0224	72.5124	69.7166	72.5518	2.83515	0.736669	120.228	1.00875	-60.2832	0.792966
79	TRUE	0.977946	19.321	19.3962	0.0752	68.0722	59.8995	76.8202	16.9207	5.64456	-269.942	1.02865	-72.2331	0.543185
80	TRUE	0.521638	19.509	19.511	0.002	67.9768	67.1931	70.3993	3.20627	1.22667	-1414.83	1.37129	-72.5077	0.617878
81	TRUE	0.900335	19.6402	19.6734	0.0332	69.0142	66.0363	73.8916	7.85532	1.97545	-60.5792	1.18445	-75.7935	0.588409
82	TRUE	0.496488	19.7466	19.7486	0.002	53.1444	53.1444	53.1444	7.10543e-15	4.12788e-15	-1.49696e-12	1	-79.2894	0.496104
83	TRUE	0.668042	19.8666	19.8694	0.0028	70.6767	70.365	70.9884	0.623441	0.218159	-222.658	1	-71.6484	0.672578
84	TRUE	0.951858	20.1791	20.1835	0.0044	63.578	62.9653	63.6973	0.732061	0.272224	165.392	1.01874	-75.1932	0.488339
85	TRUE	0.451122	20.2587	20.2811	0.0224	71.157	63.7079	74.9733	11.2654	3.16931	268.883	1.33652	-73.4137	0.653336
86	TRUE	0.591491	20.3959	20.4015	0.0056	65.7041	63.2856	66.8061	3.52051	1.55048	-570.535	1.05015	-80.7844	0.483861
87	TRUE	0.364682	20.7599	20.7647	0.0048	76.4897	74.2728	78.9632	4.69041	1.53041	961.649	1.01196	-80.5217	0.471213
88	TRUE	0.653341	21.4576	21.4808	0.0232	50.895	49.8752	69.2563	19.3811	9.78349	850.464	1.00158	-70.1896	0.643577
89	TRUE	0.937626	21.816	21.8188	0.0028	67.7567	67.5192	67.7864	0.267189	0.0891293	67.1507	1.01361	-69.1809	0.584127
90	TRUE	0.558376	21.9808	22.0104	0.0296	67.4075	66.6893	68.3868	1.69745	0.727395	-46.873	1.00612	-60.7785	0.709607
91	TRUE	0.481108	22.1745	22.2209	0.0464	66.2179	63.7717	71.8624	8.09075	2.63162	-87.4793	1.11016	-61.4406	0.776165
92	TRUE	0.792142	22.3425	22.3473	0.0048	68.1543	67.2562	69.1859	1.9297	0.666601	-426.862	1.00765	-61.4615	0.731509
93	TRUE	0.440075	22.4069	22.4193	0.0124	56.8721	55.2392	64.4122	9.17299	4.25916	731.029	1.0028	-76.1994	0.556604
94	TRUE	0.487768	22.6181	22.6717	0.0536	69.0838	68.5392	71.9676	3.42844	1.15786	-51.3021	1.01457	-65.95	0.640715
95	TRUE	0.854539	22.8233	22.8369	0.0136	68.2873	63.704	70.2082	6.50415	2.4033	-509.133	1.01666	-66.3031	0.595649
96	TRUE	0.924529	22.9161	22.9189	0.0028	67.5542	67.2454	69.6716	2.42628	0.997227	902.068	1.02368	-73.7407	0.646919
97	TRUE	0.997685	23.0177	23.0229	0.0052	70.9347	70.6526	72.4191	1.76642	0.568849	292.31	1.08811	-68.2425	0.736273
98	TRUE	0.700474	23.1086	23.115	0.0064	71.01	69.1133	71.418	2.3047	1.01351	375.913	1.00292	-66.2288	0.77918
99	TRUE	0.537038	23.2042	23.2194	0.0152	71.4864	66.7425	75.4604	8.7179	2.59466	490.898	1.02349	-73.301	0.657199
100	TRUE	0.903217	23.3266	23.331	0.0044	67.0914	66.2857	68.66	2.37431	0.971711	-632.523	1.03635	-70.6553	0.61199
101	TRUE	0.407719	23.5426	23.5814	0.0388	65.8574	59.8276	70.0423	10.2147	4.94419	-262.669	1.00263	-72.925	0.535636
102	TRUE	0.984925	23.9566	23.9678	0.0112	56.8068	54.3254	59.7877	5.46228	1.77492	470.608	1.00763	-80.545	0.504672
103	TRUE	0.893321	24.6397	25.0747	0.435	75.1877	70.9614	77.5516	6.59024	2.51507	-8.14729	1.52679	-75.8718	0.425849
104	TRUE	0.91124	24.6359	24.6459	0.01	79.0476	74.2831	81.1613	6.87819	2.63318	680.428	1.00899	-73.4127	0.652171
105	TRUE	0.893147	24.7419	24.7675	0.0256	80.3465	79.7513	81.2165	1.46512	0.467096	26.6111	1.02209	-74.9527	0.586773
106	TRUE	0.588775	24.8423	24.8647	0.0224	76.512	73.692	80.8028	7.11084	2.43195	-107.67	1.21927	-77.9798	0.555383
107	TRUE	0.647826	25.0588	25.07	0.0112	73.4467	72.7583	74.0191	1.26087	0.42809	-72.9583	1.02906	-71.7609	0.539258
108	TRUE	0.555668	26.3521	26.3541	0.002	71.6767	71.3606	72.2957	0.935162	0.356582	467.581	1.01392	-68.0238	0.681083
109	TRUE	0.897593	26.5365	26.5561	0.0196	67.5251	67.4515	71.0469	3.59542	1.73476	181.45	1.00611	-61.2207	0.696522
110	TRUE	0.791744	26.7297	26.7361	0.0064	79.6017	73.8388	80.1661	6.32731	3.18252	996.454	1.00209	-71.8753	0.652281
111	TRUE	0.682832	27.0101	27.0837	0.0736	66.0148	64.8937	70.5093	5.61563	1.64195	-63.2511	1.01265	-70.9676	0.489536
112	TRUE	0.59917	27.2506	27.2582	0.0076	67.1227	66.7497	69.8162	3.06645	1.13536	-384.772	1.03842	-62.621	0.694927
113	TRUE	0.665957	27.4378	27.4434	0.0056	66.0239	65.4535	66.5185	1.06505	0.401985	-191.345	1.00763	-66.2559	0.655052
114	TRUE	0.92299	27.5542	27.5602	0.006	71.4868	70.1221	71.7015	1.57943	0.602083	-270.635	1.03103	-70.0276	0.700766
115	TRUE	0.576703	27.6198	27.6762	0.0564	66.8216	60.3175	67.163	6.84548	2.02478	-105.741	1.01181	-68.7837	0.645728
116	TRUE	0.934148	27.771	27.775	0.004	66.6297	65.6897	66.913	1.22334	0.460756	-308.968	1.00766	-71.1103	0.581113
117	TRUE	0.754438	27.8466	27.8958	0.0492	64.9843	64.0394	69.0378	4.99841	2.31847	-105.184	1.00273	-75.1712	0.543325
118	TRUE	0.482224	28.0234	28.027	0.0036	67.7902	67.152	68.4359	1.28399	0.50122	-408.88	1.01756	-64.7	0.709997
119	TRUE	0.938548	28.2151	28.2183	0.0032	68.3692	66.2275	68.8508	2.62322	1.12686	-853.92	1.01617	-70.9431	0.636484
120	TRUE	0.624255	28.4155	28.4199	0.0044	69.2368	67.6671	70.3838	2.71674	1.09178	-665.816	1.02843	-64.7504	0.762307
121	TRUE	0.576499	28.5287	28.5303	0.0016	67.429	66.9302	67.5715	0.641254	0.258129	-311.721	1.14317	-71.0845	0.711874
122	TRUE	0.974302	28.6199	28.6335	0.0136	67.7865	66.1877	71.4742	5.28642	2.29872	-404.143	1.00532	-71.6099	0.707654
123	TRUE	0.575743	28.7059	28.7115	0.0056	66.3992	65.5976	67.1934	1.59571	0.465618	-254.996	1.02224	-64.8	0.795946
124	TRUE	0.689771	28.8259	28.8623	0.0364	66.9433	63.5803	67.6349	4.05459	1.16018	-92.3928	1.01448	-60.384	0.762882
125	TRUE	0.525547	29.0215	29.0307	0.0092	68.6399	67.8737	69.0369	1.16319	0.391519	-94.4301	1.03593	-62.5225	0.714461
126	TRUE	0.297228	29.1008	29.1056	0.0048	83.4958	82.0698	83.5623	1.49254	0.531533	-283.657	1.0634	-70.8551	0.633091
127	TRUE	0.995105	29.194	29.268	0.074	100.229	66.0757	101.594	35.5187	10.9235	222.603	1.49745	-73.8186	0.488194
128	TRUE	0.740458	29.5524	29.5548	0.0024	75.1448	74.6348	75.9454	1.31064	0.557915	582.579	1.01842	-70.6801	0.691872
129	TRUE	0.409627	29.6568	29.6628	0.006	80.8332	80.2135	81.5327	1.3192	0.469751	220.813	1.00193	-67.9058	0.637047
130	TRUE	0.634115	30.1085	30.1293	0.0208	78.3977	77.3734	81.2013	3.82791	1.2171	192.503	1.02618	-68.3858	0.652389
131	TRUE	0.847336	30.2541	30.2617	0.0076	68.5644	67.5883	69.6017	2.01333	0.632926	-259.439	1.00475	-69.1848	0.595256
132	TRUE	0.720297	30.3601	30.3869	0.0268	68.9214	66.8773	75.2638	8.3865	2.03532	-321.496	1.01885	-69.1112	0.599936
133	TRUE	0.937299	30.5281	30.5297	0.0016	92.0582	90.7757	92.2986	1.52298	0.642088	935.162	1.09744	-74.0654	0.613399
134	TRUE	0.791049	31.085	31.1022	0.0172	74.7031	73.5765	76.7232	3.14677	1.02608	-99.5601	1.14444	-75.6599	0.549502
135	TRUE	0.899858	31.2138	31.2174	0.0036	85.9707	83.7293	88.9098	5.1805	2.105	-1699.4	1.06855	-74.2861	0.653518
136	TRUE	0.813914	31.2982	31.3034	0.0052	72.4108	70.31	73.655	3.345	1.3465	627.518	1.00873	-78.4511	0.593753
137	TRUE	0.486685	31.4214	31.4678	0.0464	59.5071	57.2611	67.2394	9.97834	4.72313	-217.385	1.01456	-69.9294	0.635857
138	TRUE	0.447449	31.5478	31.563	0.0152	80.3786	78.1966	83.4042	5.20762	1.25404	106.615	1.25619	-65.9186	0.775681
139	TRUE	0.633422	32.2199	32.2243	0.0044	86.9374	85.6089	87.6796	2.07072	0.600959	-403.016	1.02922	-69.5908	0.720256
140	TRUE	0.748417	32.3107	32.3379	0.0272	80.8154	76.1728	82.7897	6.61689	1.7115	81.7827	1.19474	-63.0146	0.78724
141	TRUE	0.469348	32.4531	32.4575	0.0044	74.2318	73.1779	74.7588	1.58087	0.635256	426.241	1.04108	-60.7162	0.817566
142	TRUE	0.45771	32.5611	32.5755	0.0144	69.655	68.2716	72.3852	4.11357	1.12658	-304.505	1.00774	-55.8945	0.838938
143	TRUE	0.451411	32.6803	32.7075	0.0272	65.6652	64.9229	66.566	1.64312	0.80276	-55.1878	1.00261	-56.1708	0.833131
144	TRUE	0.302778	32.8367	32.8455	0.0088	70.8824	70.1931	71.0981	0.905035	0.309045	-66.8506	1.01982	-60.3972	0.765976
145	TRUE	0.776284	32.9703	32.9791	0.0088	72.4593	71.1372	74.076	2.93883	1.06412	-352.869	1.0083	-66.0087	0.706544
146	TRUE	0.510068	33.0912	33.114	0.0228	71.1732	68.7234	72.4795	3.75604	1.08817	118.63	1.04839	-63.9576	0.707121
147	TRUE	0.902931	33.2604	33.2728	0.0124	66.3807	64.4537	67.5848	3.13107	1.14894	-242.637	1.00606	-59.466	0.847253
148	TRUE	0.496929	33.3488	33.386	0.0372	72.8559	69.6787	81.7476	12.069	3.8152	-295.809	1.08203	-61.7601	0.718062
149	TRUE	0.788829	33.5428	33.5444	0.0016	80.3041	79.9033	80.5268	0.623441	0.249933	389.651	1.00816	-66.2281	0.69333
150	TRUE	0.736049	33.7592	33.7796	0.0204	74.9124	73.9787	76.2301	2.25144	0.828577	-23.386	1.03582	-70.0278	0.53914
151	TRUE	0.714379	33.8984	33.9016	0.0032	78.232	77.6823	78.541	0.858624	0.336536	268.594	1.00006	-68.6246	0.701308
152	TRUE	0.91448	34.2373	34.2393	0.002	84.0929	82.4274	86.0611	3.63377	1.31086	1744.36	1.00326	-63.9952	0.837898
153	TRUE	0.516628	34.4725	34.4741	0.0016	80.9491	80.0496	81.6705	1.62095	0.642088	1013.09	1.00178	-58.3063	0.776116
154	TRUE	0.537041	34.6041	34.6709	0.0668	80.0943	69.2502	82.8414	13.5912	5.26746	-165.609	1.11408	-54.2117	0.839406
155	TRUE	0.720846	34.7697	34.7929	0.0232	70.6591	68.0501	80.4675	12.4174	5.2866	553.387	1.18553	-61.5606	0.785604
156	TRUE	0.601665	34.8809	34.8885	0.0076	73.4165	71.3024	74.0548	2.75245	0.763672	351.257	1.004	-61.6149	0.784417
157	TRUE	0.927562	35.0525	35.0565	0.004	84.2658	84.2576	84.5735	0.315959	0.139337	-84.383	1.00208	-63.0972	0.760667
158	TRUE	0.81034	35.3502	35.3654	0.0152	70.7846	68.9588	73.8255	4.8667	1.89013	-271.744	1.0309	-68.7076	0.714523
159	TRUE	0.619173	35.4578	35.4766	0.0188	93.0915	83.5071	94.1629	10.6558	5.30755	528.852	1.08786	-80.0106	0.440121
160	TRUE	0.337097	35.5766	35.5826	0.006	81.3489	80.7037	81.5858	0.882086	0.311767	-120.633	1.02402	-61.8402	0.729497
161	TRUE	0.931366	35.9514	35.9534	0.002	69.587	68.5138	70.0724	1.5586	0.587206	-593.542	1.44493	-62.2607	0.765817
162	TRUE	0.924242	36.0671	36.0851	0.018	76.2665	71.1651	78.8994	7.7343	2.49216	406.975	1.02004	-68.6578	0.656381
163	TRUE	0.324618	36.1775	36.2035	0.026	72.7895	66.788	75.4288	8.64075	2.56597	-295.164	1.10834	-64.292	0.788336
164	TRUE	0.961309	36.5113	36.6163	0.105	74.7347	70.9718	77.0087	6.03696	2.48342	38.6754	1.144	-71.5191	0.519852
165	TRUE	0.87626	36.5123	36.5275	0.0152	74.0853	69.5335	76.863	7.32956	2.56744	350.879	1.30353	-66.9937	0.775498
166	TRUE	0.993578	36.7171	36.7355	0.0184	76.0149	74.3807	82.7542	8.37354	3.48803	488.017	1.01609	-72.8686	0.59986
167	TRUE	0.632284	37.0659	37.0723	0.0064	76.2336	75.9192	84.4482	8.52903	4.3481	1358.58	1.01384	-81.6151	0.439244
168	TRUE	0.368678	37.3163	37.3223	0.006	72.6222	71.0555	73.9267	2.87121	1.42225	494.766	1.00597	-68.7914	0.700153
169	TRUE	0.374521	37.4563	37.4591	0.0028	70.8615	70.624	71.099	0.475003	0.141601	-134.301	1.01665	-54.7481	0.853711
170	TRUE	0.88564	37.5455	37.5507	0.0052	69.376	67.5604	71.5936	4.03317	1.25306	721.973	1.02861	-61.2072	0.841091
171	TRUE	0.56059	37.6183	37.6427	0.0244	69.664	64.3158	72.2489	7.93307	2.83126	240.194	1.13349	-64.7373	0.71992
172	TRUE	0.99025	37.7307	37.7395	0.0088	72.0315	70.1371	73.1082	2.97115	1.07121	328.375	1.02184	-67.0343	0.712815
173	TRUE	0.982672	37.8467	37.8547	0.008	68.3474	66.6552	72.2462	5.59098	1.71913	-782.412	1.03014	-62.4871	0.742128
174	TRUE	0.727766	37.9951	38.0103	0.0152	69.6385	66.5486	70.5427	3.99413	1.43902	-171.045	1.098	-67.3701	0.706073
175	TRUE	0.590925	38.1284	38.1348	0.0064	66.4553	66.1192	70.2699	4.15063	1.81797	-669.381	1.02803	-62.1359	0.771691
176	TRUE	0.852593	38.2644	38.268	0.0036	68.7769	67.1674	69.0347	1.86732	0.757948	-538.912	1.02573	-65.7153	0.776628
177	TRUE	0.743801	38.798	38.8252	0.0272	68.0338	66.2947	68.9981	2.7034	0.885809	-47.7435	1.10329	-75.0278	0.594276
178	TRUE	0.981358	38.9124	38.9364	0.024	75.5948	71.6182	79.467	7.84882	2.487	307.868	1.02161	-82.7953	0.403868
179	TRUE	0.947788	40.0089	40.0317	0.0228	76.3583	72.1991	78.8182	6.61914	2.3463	-202.251	1.21362	-74.417	0.648041
180	TRUE	0.649505	40.1818	40.2018	0.02	64.8052	64.3416	67.4922	3.15061	0.932573	-159.897	1.02362	-63.6747	0.723478
181	TRUE	0.260065	40.5526	40.555	0.0024	55.5575	54.8895	56.9602	2.07072	0.761027	-862.798	1.02153	-66.8109	0.716724
182	TRUE	0.443058	40.727	40.7398	0.0128	57.4575	54.0407	59.6098	5.56918	1.5988	-450.54	1.00881	-56.1106	0.865763
183	TRUE	0.871288	40.8946	40.9326	0.038	67.8815	64.5355	69.8803	5.34486	1.25813	37.0768	1.06083	-51.1187	0.859859
184	TRUE	0.633388	41.0186	41.0214	0.0028	69.7215	69.6547	70.2855	0.630863	0.228793	-204.986	1.0346	-71.4355	0.648998
185	TRUE	0.393591	41.2195	41.2235	0.004	80.8651	80.5399	86.7833	6.24344	2.70157	1584.44	1.06428	-74.9537	0.462315
186	TRUE	0.502363	41.3215	41.3279	0.0064	74.6894	71.6328	76.446	4.81325	1.92617	711.658	1.01142	-75.3097	0.61105
187	TRUE	0.643575	41.4663	41.4679	0.0016	71.3254	71.0493	71.4234	0.374065	0.153618	-233.791	1.01068	-56.1104	0.834255
188	TRUE	0.448219	41.6995	41.7115	0.012	82.988	74.1737	89.3662	15.1926	5.51405	1187.59	1.045	-79.7387	0.41145
189	TRUE	0.95321	41.7919	41.8083	0.0164	83.8994	69.0076	83.9333	14.9257	7.49598	927.88	1.02104	-72.7052	0.523988
190	TRUE	0.977106	41.8839	41.8891	0.0052	71.6104	70.1157	71.9763	1.86061	0.775896	362.501	1.00281	-71.84	0.633295
191	TRUE	0.722734	42.1956	42.2044	0.0088	83.1012	77.9594	86.3234	8.36398	3.34315	1013.92	1.01824	-76.9277	0.532903
192	TRUE	0.588372	42.2968	42.3	0.0032	73.9022	73.5892	78.2664	4.67718	1.89719	1483.99	1.108	-75.9837	0.535319
193	TRUE	0.534762	42.498	42.5092	0.0112	78.9815	78.1505	86.314	8.16351	3.98971	729.479	1.00006	-77.8778	0.541744
194	TRUE	0.391926	42.904	42.9056	0.0016	74.0132	73.4432	74.9394	1.49626	0.597287	935.162	1.00886	-77.4864	0.593863
195	TRUE	0.537626	43.0697	43.0813	0.0116	77.0208	74.9606	81.6945	6.73389	2.82911	526.183	1.03732	-84.1928	0.396211
196	TRUE	0.464053	43.1541	43.2237	0.0696	71.3653	67.6943	71.5369	3.84262	1.79641	-53.5691	1.00091	-68.6913	0.56158
197	TRUE	0.574345	44.2058	44.217	0.0112	77.4882	74.2093	79.1845	4.9752	2.14607	455.057	1.0162	-74.3844	0.573229
198	TRUE	0.974402	44.5842	44.6992	0.115	71.1823	65.4227	74.729	9.30635	3.43537	24.2503	7.8472	-67.2864	0.625703
199	TRUE	0.983544	44.4914	44.493	0.0016	74.7714	73.6224	75.7421	2.1197	0.83892	1324.81	1.00085	-69.5583	0.724182
200	TRUE	0.829606	44.5902	44.5966	0.0064	71.8298	70.0779	72.0037	1.9258	0.808586	-306.861	1.0009	-62.0744	0.836133
201	TRUE	0.842228	44.6994	44.7014	0.002	73.4682	73.152	73.7577	0.605629	0.218335	-290.727	1.00254	-64.035	0.792556
202	TRUE	0.982652	44.7886	44.7966	0.008	70.9331	70.4135	72.0241	1.61056	0.552008	217.597	1.01364	-66.3171	0.734765
203	TRUE	0.861171	44.877	44.9062	0.0292	68.694	65.6846	72.9617	7.2771	2.28401	-207.677	1.13755	-72.0113	0.653086
204	TRUE	0.999393	44.9934	45.0062	0.0128	76.5016	70.1544	77.8858	7.73146	2.35034	531.1	1.11819	-65.1478	0.770376
205	TRUE	0.4414	45.1211	45.1743	0.0532	70.3891	64.3172	72.4969	8.17972	2.56854	-136.327	1.02392	-63.5293	0.721972
206	TRUE	0.854207	45.2807	45.2883	0.0076	73.5664	72.4747	75.0219	2.54716	0.833347	-328.552	1.00601	-62.3519	0.777442
207	TRUE	0.981837	45.4015	45.4087	0.0072	79.4249	78.7369	80.2002	1.4633	0.620052	224.646	1.02606	-68.0758	0.692887
208	TRUE	0.967088	45.5311	45.5531	0.022	81.5783	67.6974	84.5659	16.8685	5.00584	355.805	2.06273	-75.1119	0.537268
209	TRUE	0.966978	45.6695	45.6811	0.0116	72.0893	71.258	72.8218	1.56378	0.472459	-86.7676	1.04605	-58.5528	0.842321
210	TRUE	0.910931	46.4748	46.4804	0.0056	70.8901	68.9827	72.6862	3.70354	1.1676	652.466	1.00138	-60.8473	0.86566
211	TRUE	0.861982	46.582	46.5916	0.0096	82.1596	79.9934	87.2895	7.29603	2.89052	826.567	1.01789	-71.2857	0.661537
212	TRUE	0.568358	47.1565	47.1613	0.0048	75.6269	75.2781	78.1875	2.90939	0.920298	519.84	1.11861	-79.8423	0.452778
213	TRUE	0.503533	47.4601	47.5257	0.0656	79.1963	62.4747	105.054	42.5796	9.86478	218.153	3.78933	-88.0704	0.245581
214	TRUE	0.339287	47.7365	47.7417	0.0052	68.844	68.6555	70.4653	1.80977	0.674997	-323.803	1.07568	-72.8995	0.548787
215	TRUE	0.688902	47.8325	47.8361	0.0036	70.9962	69.9126	74.0095	4.0969	1.48752	-1183.01	1.07655	-70.7529	0.714647
216	TRUE	0.796273	47.9393	47.9705	0.0312	67.9536	67.7526	76.2368	8.4842	3.14431	-273.632	1.00974	-67.4763	0.723725
217	TRUE	0.991911	48.0457	48.0585	0.0128	69.9875	64.3877	77.6686	13.2809	4.17558	997.936	1.1035	-69.8261	0.701308
218	TRUE	0.606752	48.1442	48.1618	0.0176	76.0114	71.1766	91.9086	20.732	9.12787	1219.57	1.00237	-75.7231	0.536338
219	TRUE	0.913908	48.267	48.2806	0.0136	69.6836	68.6727	71.1086	2.43596	1.07337	181.295	1.00025	-74.0779	0.59282
220	TRUE	0.982505	48.3678	48.383	0.0152	54.8091	53.1108	57.427	4.31618	1.59356	281.938	1.00015	-78.8325	0.478355
221	TRUE	0.914739	48.651	48.671	0.02	75.3972	71.4951	88.5495	17.0544	5.88316	877.38	1.04134	-76.1695	0.493911
222	TRUE	0.996044	48.8694	48.871	0.0016	79.6117	79.3623	79.6829	0.320627	0.129065	155.86	1.04572	-64.51	0.779941
223	TRUE	0.59522	48.9874	49.0214	0.034	66.6901	65.4368	67.9825	2.54573	0.450072	-27.4523	1.04083	-65.704	0.71258
224	TRUE	0.814471	49.1219	49.1259	0.004	69.8819	69.303	70.5424	1.23946	0.485876	-361.481	1.01846	-62.4815	0.764062
225	TRUE	0.656099	49.2627	49.2691	0.0064	66.512	66.0221	67.2987	1.27657	0.39274	-188.095	1.02338	-57.8782	0.857351
226	TRUE	0.737649	49.3639	49.3771	0.0132	79.0428	73.875	80.7194	6.8444	2.30642	460.284	1.14543	-77.7806	0.531576
227	TRUE	0.465144	49.4963	49.5335	0.0372	69.1336	68.9496	69.6264	0.676777	0.229284	-3.07398	1.00483	-59.5851	0.766025
228	TRUE	0.524104	49.6391	49.6807	0.0416	69.203	65.6078	73.1636	7.55578	2.47272	-157.589	1.01429	-66.7539	0.639292
229	TRUE	0.559619	49.7895	49.7971	0.0076	77.1954	71.6099	78.754	7.14417	1.86417	-876.017	1.03317	-65.7462	0.715461
230	TRUE	0.491579	49.9819	49.9915	0.0096	69.0798	68.056	69.4716	1.41558	0.457914	-22.7218	1.11205	-65.1348	0.707537
231	TRUE	0.498775	50.0928	50.0952	0.0024	72.4576	72.4205	72.7916	0.371096	0.138851	139.161	1.01913	-73.7155	0.603722
232	TRUE	0.925445	50.2536	50.2552	0.0016	68.4176	68.4176	68.4176	0	5.0243e-15	7.94411e-12	1	-68.0877	0.597266
233	TRUE	0.57061	50.3516	50.3864	0.0348	67.1594	66.818	81.4706	14.6526	5.16344	-455.327	1.07517	-68.1345	0.493104
234	TRUE	0.585529	50.5508	50.556	0.0052	67.5146	66.7619	68.731	1.96907	0.809092	-403.723	1.0111	-56.2671	0.791456
235	TRUE	0.937702	50.708	50.7288	0.0208	87.1843	86.1452	87.8813	1.73611	0.455699	2.58136	1.03451	-64.5405	0.729059
236	TRUE	0.552363	50.842	50.8444	0.0024	79.2067	79.0063	79.6075	0.601176	0.22042	250.49	1.00609	-59.4195	0.775866
237	TRUE	0.606475	50.9772	50.9852	0.008	77.322	76.7439	78.1187	1.37485	0.555634	151.475	1.01463	-72.83	0.652754
238	TRUE	0.607598	51.0697	51.0773	0.0076	72.5263	69.8564	74.5574	4.70098	1.97387	612.156	1.0058	-65.0683	0.784816
239	TRUE	0.812565	51.1589	51.1829	0.024	72.3247	69.645	76.1305	6.48554	1.85633	22.8062	1.22156	-70.421	0.721468
240	TRUE	0.54486	51.2569	51.2669	0.01	57.1702	56.3688	57.6192	1.2504	0.3632	35.6162	1.06394	-76.8398	0.53383
241	TRUE	0.91981	51.3861	51.4017	0.0156	73.9889	68.7924	74.642	5.84963	1.55881	270.092	1.11856	-65.5377	0.788132
242	TRUE	0.536383	51.4785	51.5601	0.0816	71.8292	68.0315	74.8539	6.82237	2.27569	-42.7157	1.06752	-65.6563	0.656259
243	TRUE	0.864275	51.6409	51.6773	0.0364	70.6474	68.6349	74.5982	5.96333	2.38494	-140.478	1.03641	-62.4336	0.721707
244	TRUE	0.397144	51.8373	51.8565	0.0192	68.2915	65.4203	72.5739	7.15366	2.37377	-399.403	1.03259	-57.2525	0.769022
245	TRUE	0.879073	51.9621	51.9785	0.0164	79.4941	74.0396	83.0932	9.05353	3.33076	479.503	1.03134	-69.1267	0.697045
246	TRUE	0.786299	52.3022	52.3074	0.0052	85.741	81.7258	93.9051	12.1794	4.79721	2789.42	1.03932	-78.3272	0.546987
247	TRUE	0.950795	52.443	52.4458	0.0028	75.2358	75.2061	75.4733	0.267189	0.0891293	-67.1507	1.01361	-59.5369	0.84557
248	TRUE	0.960039	52.545	52.5478	0.0028	80.72	79.2134	81.5587	2.34533	0.87175	-876.494	1.02416	-68.7421	0.75379
249	TRUE	0.935716	52.6458	52.6478	0.002	82.0574	82.0306	82.3335	0.302814	0.114253	-113.873	1.03232	-62.1712	0.734769
250	TRUE	0.985854	52.7642	52.801	0.0368	71.7562	65.4582	77.4001	11.9419	3.9234	-162.496	1.29067	-63.4964	0.791946
251	TRUE	0.884231	52.9154	52.9574	0.042	64.8583	64.4981	79.5823	15.0842	4.01949	-307.424	1.0936	-56.3554	0.856842
252	TRUE	0.477896	53.017	53.1198	0.1028	73.8857	58.6318	77.0515	18.4197	6.99015	-147.721	1.05826	-66.2477	0.761006
253	TRUE	0.99866	53.2091	53.3107	0.1016	70.837	66.7963	78.5704	11.7741	3.43574	-29.2347	1.06962	-59.0822	0.792216
254	TRUE	0.707875	53.4003	53.4071	0.0068	71.1658	69.8818	72.4275	2.54572	0.91057	424.405	1.01355	-58.589	0.801132
255	TRUE	0.963236	53.5019	53.5331	0.0312	78.5717	62.6652	80.7917	18.1265	6.62244	-299.482	1.43566	-73.1871	0.534642
256	TRUE	0.80753	53.6223	53.6239	0.0016	78.8193	78.4987	79.4962	0.997506	0.403004	623.441	1.0194	-73.4454	0.652574
257	TRUE	0.70457	53.7219	53.7303	0.0084	80.3221	79.8768	82.6383	2.76155	0.820434	326.591	1.00182	-71.8944	0.67984
258	TRUE	0.952106	53.8407	53.8459	0.0052	78.6789	75.8914	79.3195	3.42806	1.3037	-682.025	1.01723	-66.6556	0.780244
259	TRUE	0.741246	53.9375	53.9659	0.0284	64.7414	62.1061	67.3806	5.27442	2.78831	-184.26	1.00393	-65.2881	0.690974
260	TRUE	0.893526	54.2604	54.3132	0.0528	67.0216	66.6872	76.3806	9.69339	1.46904	-127.966	1.01664	-56.8374	0.767979
261	TRUE	0.960713	54.3916	54.4108	0.0192	79.8207	75.5118	80.7482	5.23641	1.78395	-166.946	1.14913	-64.7458	0.770546
262	TRUE	0.942999	54.5112	54.5144	0.0032	71.1963	70.4466	72.2427	1.7961	0.658161	596.846	1.01016	-73.9901	0.550338
263	TRUE	0.471821	54.7164	54.7184	0.002	72.7421	72.2923	73.5214	1.22907	0.457432	602.448	1.01262	-72.2135	0.685826
264	TRUE	0.490762	55.2817	55.2877	0.006	79.038	74.1049	80.8576	6.75271	2.52009	1120.59	1.00214	-70.2981	0.722164
265	TRUE	0.612282	57.2839	57.2859	0.002	68.1841	66.9461	68.4869	1.54079	0.606327	758.308	1.06797	-81.6056	0.572337
266	TRUE	0.573552	57.8655	57.9707	0.1052	69.2398	66.2639	86.5795	20.3156	5.67088	-145.111	1.09819	-67.293	0.653128
267	TRUE	0.535903	58.0635	58.1499	0.0864	67.3367	61.3678	69.1254	7.7576	2.1333	-30.897	1.06632	-67.2983	0.695229
268	TRUE	0.80387	58.2636	58.2916	0.028	69.9352	59.1001	70.1341	11.0341	5.41939	-445.205	1.031	-67.1949	0.694633
269	TRUE	0.969053	58.4008	58.4272	0.0264	71.3848	63.0335	77.9135	14.8801	6.44533	-544.855	1.01996	-64.785	0.783896
270	TRUE	0.540669	58.4924	58.5692	0.0768	67.1951	55.5723	75.1617	19.5894	5.2552	-149.988	1.16181	-55.5632	0.853015
271	TRUE	0.677581	58.6316	58.7144	0.0828	68.477	62.2834	78.8046	16.5212	5.03187	-68.4379	1.16262	-54.4695	0.858986
272	TRUE	0.475089	58.8012	58.8092	0.008	70.2051	69.1796	70.8893	1.70972	0.668613	-145.94	1.15594	-50.5967	0.926145
273	TRUE	0.388399	58.8808	58.896	0.0152	71.2111	68.1607	72.265	4.10432	1.33115	267.696	1.09223	-55.6879	0.862206
274	TRUE	0.997755	58.9576	58.9732	0.0156	80.5511	78.087	82.985	4.89792	1.65771	261.762	1.03334	-58.4749	0.85845
275	TRUE	0.808649	59.0564	59.0648	0.0084	83.7086	83.2552	83.7596	0.504403	0.223098	-61.078	1.00006	-59.1473	0.835103
276	TRUE	0.630479	59.1601	59.1629	0.0028	68.2791	67.0401	68.9202	1.88014	0.717557	-661.873	1.00234	-48.9849	0.922261
277	TRUE	0.553998	59.4149	59.4169	0.002	70.4206	69.9709	71.1999	1.22907	0.457432	-602.448	1.01262	-51.2756	0.84176
278	TRUE	0.554119	59.6521	59.6701	0.018	65.5144	58.0252	66.8276	8.8024	4.09629	-511.604	1.00916	-60.794	0.775007
279	TRUE	0.717453	59.8441	59.8465	0.0024	69.2451	68.9928	70.8483	1.85548	0.695921	-723.637	1.13251	-58.963	0.768105
280	TRUE	0.614469	59.9401	59.9429	0.0028	75.7242	70.1281	77.7355	7.60747	2.86781	-2797.36	1.09259	-63.4567	0.769243
281	TRUE	0.641049	60.0861	60.0881	0.002	70.3014	68.3465	70.8314	2.48486	0.962333	-1175	1.17815	-63.698	0.719609
282	TRUE	0.911398	60.2173	60.2233	0.006	73.9224	69.1615	77.2381	8.07665	3.5003	-1559.91	1.08914	-66.2431	0.666572
283	TRUE	0.830526	60.3533	60.3573	0.004	72.0001	71.9036	74.3974	2.49377	0.916259	-623.104	1.11696	-66.4108	0.615228
284	TRUE	0.908678	60.4589	60.4749	0.016	91.4293	87.2057	94.386	7.18032	2.36354	428.236	1.16009	-75.5297	0.541393
285	TRUE	0.555202	60.6877	60.6937	0.006	88.4664	86.6306	89.5513	2.92073	1.04134	461.932	1.00385	-73.0159	0.610159
286	TRUE	0.88005	61.0705	61.0797	0.0092	73.3859	71.2484	75.375	4.12659	1.11519	-390.022	1.02428	-65.1789	0.720326
287	TRUE	0.901438	61.5474	61.553	0.0056	94.3847	93.6836	97.1234	3.43988	1.12277	581.685	1.03967	-79.6337	0.461396
288	TRUE	0.981024	61.7694	61.7758	0.0064	73.3416	71.1224	74.5521	3.42971	1.36847	167.932	1.72342	-70.3135	0.665229
289	TRUE	0.536618	61.9106	61.923	0.0124	67.4619	65.4002	69.6736	4.27339	1.1628	-300.162	1.03105	-67.319	0.653005
290	TRUE	0.819507	62.0546	62.061	0.0064	68.6864	67.2888	69.6755	2.38666	1.02097	-360.644	1.00658	-67.0425	0.698689
291	TRUE	0.857602	62.2399	62.2727	0.0328	68.2753	66.3322	71.3646	5.0324	1.44205	-38.5796	1.09287	-72.7896	0.649169
292	TRUE	0.726064	62.3823	62.3847	0.0024	75.4247	72.2853	76.1818	3.89651	1.48175	-1614.27	1.0669	-73.9991	0.650617
293	TRUE	0.409466	62.4951	62.4987	0.0036	78.6069	77.6124	78.7777	1.16524	0.405206	-304.524	1.04875	-64.5126	0.738621
294	TRUE	0.368925	62.5967	62.5991	0.0024	71.9308	71.2629	72.0051	0.742192	0.277703	278.322	1.06313	-64.559	0.692543
295	TRUE	0.665927	62.7623	62.7655	0.0032	68.3826	66.4232	69.3845	2.96135	1.0032	-899.908	1.017	-64.7083	0.707978
296	TRUE	0.408638	62.8591	62.8635	0.0044	80.051	78.7893	80.3553	1.56603	0.493613	-282.085	1.10954	-58.3523	0.812272
297	TRUE	0.672825	62.9643	62.9695	0.0052	78.6651	78.3979	79.1632	0.765312	0.303444	-47.3745	1.0703	-55.056	0.84446
298	TRUE	0.983209	63.0855	63.0875	0.002	73.2217	71.8501	77.3809	5.53082	2.12598	-2496.95	1.37097	-58.649	0.856155
299	TRUE	0.786476	63.1992	63.2036	0.0044	73.8532	73.0516	75.7977	2.74611	1.0325	183.991	1.95023	-63.9861	0.780869
300	TRUE	0.916846	63.3476	63.3536	0.006	77.6569	74.0999	78.4188	4.31892	1.6068	-577.494	1.27706	-62.3673	0.836124
301	TRUE	0.961219	63.4656	63.5188	0.0532	70.2206	67.2638	70.2714	3.00763	1.44429	-56.6903	1.00001	-56.0896	0.835183
302	TRUE	0.780098	63.6076	63.6112	0.0036	76.4919	74.1095	77.6349	3.52541	1.02325	-290.804	1.90479	-59.5609	0.860516
303	TRUE	0.99242	63.7484	63.7548	0.0064	66.638	66.3295	66.6761	0.346624	0.105734	-39.7227	1.00502	-58.9169	0.839947
304	TRUE	0.638445	63.836	63.866	0.03	72.4571	69.8247	74.8523	5.02767	1.32919	90.0261	1.0711	-63.5495	0.706145
305	TRUE	0.873334	63.9556	63.9784	0.0228	70.116	68.6771	78.8168	10.1397	4.80345	456.15	1.04644	-61.9614	0.778759
306	TRUE	0.429779	64.0844	64.1036	0.0192	72.3273	70.5118	76.2861	5.77434	1.86254	-74.6627	1.27582	-59.8159	0.842479
307	TRUE	0.506545	64.4809	64.4901	0.0092	66.1447	65.7842	83.9412	18.157	5.15899	-1802.46	1.1187	-64.6247	0.59703
308	TRUE	0.767642	64.7065	64.7329	0.0264	73.9907	69.8502	75.7693	5.91912	2.09654	-189.205	1.0975	-62.549	0.724391
309	TRUE	0.404819	64.8457	64.8477	0.002	70.8208	70.7229	71.1237	0.400784	0.153333	176.854	1.03234	-60.0888	0.762327
310	TRUE	0.562879	65.1386	65.141	0.0024	71.7722	71.505	72.2398	0.73477	0.267807	-306.154	1.00557	-65.8276	0.609121
311	TRUE	0.965177	65.4994	65.5226	0.0232	72.6866	69.9882	82.3313	12.3431	3.41465	-523.403	1.01687	-63.2845	0.794447
312	TRUE	0.696527	65.6126	65.6734	0.0608	69.3443	67.407	79.0595	11.6525	3.14582	-183.962	1.02581	-66.6405	0.646991
313	TRUE	0.93538	65.8078	65.8102	0.0024	68.5138	68.2021	69.7161	1.51407	0.535614	-389.651	1.41101	-68.4487	0.591177
314	TRUE	0.834822	65.8966	65.9866	0.09	70.818	68.7395	75.9523	7.21278	2.34209	-6.89656	1.07666	-67.7312	0.645023
315	TRUE	0.882185	66.0842	66.0894	0.0052	70.1439	69.9799	76.4245	6.44455	2.90392	-1244.5	1.08498	-61.2575	0.833875
316	TRUE	0.989277	66.2103	66.6503	0.44	76.2761	69.9963	79.0609	9.06452	4.28355	-16.5588	1.94606	-62.3718	0.721715
317	TRUE	0.913528	66.2171	66.2199	0.0028	78.6167	76.4124	79.7523	3.33986	1.24255	-1245.82	1.02577	-61.6919	0.840629
318	TRUE	0.973888	66.4291	66.4547	0.0256	82.7927	69.5956	83.9178	14.3222	4.60558	499.278	1.13115	-66.1493	0.717059
319	TRUE	0.774807	66.5371	66.5503	0.0132	70.3187	67.3722	72.4265	5.05433	1.79287	443.818	1.03099	-58.5851	0.858608
320	TRUE	0.95229	66.6299	66.6539	0.024	73.9496	69.4943	77.6533	8.15901	2.91644	-5.49709	1.42819	-66.1692	0.7817
321	TRUE	0.80763	66.7935	66.7975	0.004	67.7927	67.7111	67.8595	0.148438	0.0561147	9.10872	1.0094	-59.723	0.831623
322	TRUE	0.911918	66.8803	66.8819	0.0016	81.2857	80.7603	81.6331	0.872818	0.347517	-545.511	1.00577	-67.4683	0.766998
323	TRUE	0.65093	66.9895	67.0115	0.022	72.0536	70.7696	73.2262	2.45666	0.740376	-14.4123	1.04877	-53.9533	0.859759
324	TRUE	0.563458	67.1024	67.1452	0.0428	67.5062	64.0247	80.687	16.6623	7.00067	-386.112	1.04478	-61.2431	0.764597
325	TRUE	0.661146	67.616	67.6272	0.0112	87.4716	84.5407	88.1024	3.56179	1.25933	-320.587	1.00092	-69.0568	0.718692
326	TRUE	0.955773	67.9044	67.91	0.0056	78.0449	75.6533	80.7495	5.09615	2.12663	968.625	1.00647	-63.7969	0.792101
327	TRUE	0.364151	70.4671	70.4731	0.006	73.8868	71.7419	76.7071	4.96527	1.55674	811.172	1.01259	-66.1733	0.786303
328	TRUE	0.413106	70.9867	70.9891	0.0024	69.3636	68.896	69.6308	0.73477	0.267807	306.154	1.00557	-70.5804	0.6712
329	TRUE	0.93506	71.6016	71.6044	0.0028	79.3159	78.1581	83.257	5.09886	1.89298	1828.97	1.09052	-74.8105	0.530785
330	TRUE	0.779025	71.8516	71.8536	0.002	68.5752	68.5306	70.0358	1.50517	0.599829	-632.348	1.21078	-68.2088	0.63632
331	TRUE	0.498786	71.9964	72.0008	0.0044	54.7756	54.2783	55.926	1.64767	0.544262	-367.333	1.01852	-74.6419	0.612318
332	TRUE	0.468813	72.1101	72.1125	0.0024	70.9559	70.0281	71.4309	1.40274	0.536333	-111.329	1.73801	-73.1817	0.677013
333	TRUE	0.829433	72.1905	72.1985	0.008	72.635	70.43	74.0519	3.6219	1.30768	457.445	1.04472	-67.977	0.72287
334	TRUE	0.844544	72.2757	72.2825	0.0068	69.6322	69.3799	70.2705	0.890631	0.284438	123.546	1.02109	-67.6006	0.720907
335	TRUE	0.875926	72.3725	72.4005	0.028	70.2802	68.1117	75.7427	7.63103	2.20448	-108.793	1.46971	-64.82	0.71492
336	TRUE	0.459377	72.5073	72.5825	0.0752	70.1644	61.3393	76.5012	15.1619	4.30581	-163.624	1.06777	-64.9086	0.703479
337	TRUE	0.726045	72.7005	72.7341	0.0336	70.7494	66.3834	77.3288	10.9454	3.91075	-231.843	1.37716	-70.2234	0.585098
338	TRUE	0.727084	72.8201	72.8241	0.004	52.5672	52.1693	54.2818	2.11248	0.828208	-550.974	1.02591	-72.3256	0.591361
339	TRUE	0.702896	72.8977	72.9969	0.0992	69.6332	56.0196	75.8355	19.8159	6.39838	-188.558	1.06836	-67.895	0.644611
340	TRUE	0.361397	73.135	73.1438	0.0088	70.1532	66.8789	70.5248	3.64587	1.75722	-423.052	1.00265	-65.2558	0.695654
341	TRUE	0.488303	73.2542	73.2878	0.0336	68.1319	67.5792	68.1412	0.562014	0.194461	-9.03847	1.00412	-64.3982	0.764733
342	TRUE	0.385989	73.3882	73.3922	0.004	73.2836	72.2594	73.5508	1.29141	0.445811	316.612	1.04	-59.3014	0.808894
343	TRUE	0.580142	73.4782	73.4854	0.0072	74.1839	73.0706	74.9261	1.85548	0.542248	57.7152	1.21523	-64.6225	0.72054
344	TRUE	0.409491	73.5914	73.595	0.0036	75.3363	75.2843	75.5515	0.267189	0.102053	-7.59172e-14	1.03048	-56.8426	0.841937
345	TRUE	0.589494	73.6974	73.707	0.0096	72.3349	70.0755	74.6846	4.60901	1.57376	-473.601	1.04461	-60.1255	0.790445
346	TRUE	0.706749	73.7938	73.805	0.0112	80.8327	66.5977	84.4969	17.8992	7.06548	-1339.63	1.59353	-62.1517	0.832513
347	TRUE	0.948631	74.2467	74.2635	0.0168	82.5073	80.1659	87.797	7.63108	2.80849	-185.096	1.61939	-68.8219	0.71831
348	TRUE	0.67444	75.2396	75.2432	0.0036	87.2265	86.8409	87.5158	0.674873	0.274393	183.612	1.00887	-69.8316	0.638436
349	TRUE	0.828105	75.3292	75.332	0.0028	85.5194	83.805	86.2987	2.49377	0.89318	890.631	1.02508	-70.9118	0.730118
350	TRUE	0.990105	75.4144	75.4248	0.0104	78.1384	72.572	84.0813	11.5093	3.91462	1006.14	1.12355	-71.8032	0.701565
351	TRUE	0.60005	75.8936	75.8952	0.0016	80.8307	79.8777	81.2493	1.37157	0.556377	857.232	1.02519	-76.5324	0.578461
352	TRUE	0.457993	77.0477	77.0533	0.0056	57.4873	57.3822	57.5896	0.207369	0.0696921	-4.75818	1.00595	-69.7859	0.59968
353	TRUE	0.955228	77.2738	77.2842	0.0104	70.783	66.8198	79.3507	12.531	3.18421	-909.603	1.13069	-66.017	0.713427
354	TRUE	0.60301	77.4638	77.4686	0.0048	77.7917	75.194	79.046	3.85198	1.20707	-757.077	1.02492	-65.3299	0.727845
355	TRUE	0.478081	77.5766	77.5846	0.008	77.3812	76.921	77.6484	0.727348	0.221006	-31.3504	1.06171	-63.274	0.712232
356	TRUE	0.267819	77.6786	77.7242	0.0456	76.1882	67.1846	76.4914	9.30684	3.47544	115.558	1.12747	-68.0426	0.666428
357	TRUE	0.982674	77.8554	77.8586	0.0032	76.9905	76.278	77.703	1.42501	0.397367	-324.709	1.09576	-60.155	0.838399
358	TRUE	0.478767	78.009	78.0254	0.0164	72.3974	62.1521	76.3008	14.1487	4.83694	-823.778	1.02288	-71.3971	0.591863
359	TRUE	0.521216	78.1607	78.1851	0.0244	69.7792	67.4787	78.0625	10.5838	3.47041	-439.32	1.01495	-69.3796	0.544662
360	TRUE	0.687951	78.2643	78.3403	0.076	69.5907	65.5166	74.8137	9.29717	2.52392	-102.09	1.01741	-67.3078	0.642861
361	TRUE	0.934323	78.4407	78.4503	0.0096	68.0718	67.6569	76.1614	8.50451	4.41271	-893.003	1.00307	-70.508	0.695064
362	TRUE	0.959928	78.5607	78.5623	0.0016	83.0549	83.0549	83.0549	2.84217e-14	9.05768e-15	1.67764e-11	1	-59.5426	0.779225
363	TRUE	0.864413	79.4	79.404	0.004	69.8575	69.3623	71.4377	2.07545	0.868369	522.046	1.00265	-74.8677	0.602494
364	TRUE	0.450978	79.52	79.5216	0.0016	72.4147	71.6666	72.6285	0.961881	0.387194	467.581	1.24253	-65.8941	0.773046
365	TRUE	0.93716	79.6132	79.6276	0.0144	75.3064	67.1136	77.2324	10.1188	3.82842	-820.283	1.04312	-66.7878	0.722178
366	TRUE	0.885716	79.8028	79.854	0.0512	76.7862	76.3346	78.6557	2.32112	1.08052	42.0761	1.00341	-63.9164	0.586424
367	TRUE	0.926818	80.2029	80.2161	0.0132	84.7806	80.5311	87.9782	7.44716	3.43107	559.738	1.00508	-76.3239	0.532899
368	TRUE	0.828451	80.3109	80.3365	0.0256	73.9599	73.5011	85.6007	12.0996	5.66287	-460.828	1.13275	-71.7418	0.55021
369	TRUE	0.585578	80.6769	80.7153	0.0384	62.6083	27.2354	88.11	60.8746	15.0088	-6.9722	17.6338	-96.5059	0.159694
370	TRUE	0.61061	81.1154	81.119	0.0036	84.3571	82.8356	85.3368	2.50119	0.991284	803.592	1.04116	-69.2761	0.669899
371	TRUE	0.817766	81.2314	81.2862	0.0548	82.0544	80.8407	94.24	13.3993	5.83446	-234.622	1.00643	-69.2396	0.620481
372	TRUE	0.725559	81.3718	81.3802	0.0084	79.1847	78.0391	83.164	5.12489	1.47058	483.165	1.06325	-66.1699	0.718899
373	TRUE	0.563761	81.5162	81.5178	0.0016	79.2996	79.0325	81.17	2.13751	0.869791	1168.95	1.25162	-75.6267	0.587877
374	TRUE	0.305009	81.6302	81.6346	0.0044	69.9892	69.8208	70.1577	0.336933	0.156773	-94.3054	1.00525	-73.9589	0.539629
375	TRUE	0.923604	81.873	81.8818	0.0088	81.8097	81.3993	94.9363	13.537	6.64605	-1596.72	1.01465	-77.4921	0.487505
376	TRUE	0.45991	81.9866	81.989	0.0024	73.3404	73.0064	73.3775	0.371096	0.138851	139.161	1.01913	-63.0372	0.626769
377	TRUE	0.801035	82.1363	82.1875	0.0512	68.2702	54.8774	68.9902	14.1128	6.18805	-350.012	1.02392	-62.6755	0.640865
378	TRUE	0.905183	82.2703	82.2915	0.0212	72.5632	56.5761	74.6752	18.099	8.20893	851.734	1.16384	-70.5786	0.669132
379	TRUE	0.907415	82.4135	82.4375	0.024	68.1094	64.8383	78.7415	13.9032	5.29109	-539.093	1.28625	-59.5495	0.788146
380	TRUE	0.437786	82.5251	82.5327	0.0076	71.8529	71.3697	77.4237	6.05392	2.77406	883.954	1.06353	-64.0974	0.709664
381	TRUE	0.719931	83.2103	83.2119	0.0016	82.8568	82.3313	83.2042	0.872818	0.347517	-545.511	1.00577	-75.8946	0.573503
382	TRUE	0.674912	83.3283	83.3315	0.0032	83.3901	82.6303	83.7896	1.1593	0.452921	-323.225	1.02324	-71.5795	0.625969
383	TRUE	0.727357	83.7939	83.8059	0.012	77.8267	75.4591	89.116	13.6569	3.14883	997.112	1.03806	-72.2888	0.657222
384	TRUE	0.976199	83.8883	83.8915	0.0032	72.0344	71.1437	72.7172	1.57345	0.571071	517.988	1.00955	-71.3627	0.654529
385	TRUE	0.371259	83.9887	83.9903	0.0016	80.0353	78.5569	80.8012	2.24439	0.902684	1402.74	1.01271	-77.7198	0.562401
386	TRUE	0.476084	85.1629	85.1649	0.002	78.2472	76.1943	80.2733	4.07909	1.72647	2269.2	1.01508	-82.8205	0.483181
387	TRUE	0.667832	85.6493	85.6513	0.002	81.3922	80.4259	81.744	1.31813	0.535814	686.422	1.05994	-70.5874	0.674485
388	TRUE	0.449476	85.8573	85.8613	0.004	72.9831	71.6323	74.8386	3.20627	1.09729	561.705	1.857	-64.0907	0.789826
389	TRUE	0.51706	87.0846	87.0946	0.01	75.4927	74.2394	87.0724	12.8329	5.69966	1311.72	1.01154	-78.6834	0.504897
390	TRUE	0.991016	87.3959	87.3995	0.0036	71.5961	70.8168	75.5668	4.75003	1.49925	1088.77	1.12601	-72.8809	0.599244
391	TRUE	0.726803	87.4971	87.5335	0.0364	72.0806	71.7902	79.3747	7.58447	3.59163	-207.828	1.00004	-68.8593	0.666626
392	TRUE	0.848252	87.6071	87.6099	0.0028	72.9715	72.3407	75.6063	3.26565	1.18066	1127.43	1.07028	-83.2922	0.468999
393	TRUE	0.862238	87.7423	87.7463	0.004	83.901	79.8041	88.4506	8.64654	2.9998	-2237.54	1.03101	-77.0643	0.552718
394	TRUE	0.941884	87.8719	87.9111	0.0392	73.3091	70.9593	85.658	14.6987	5.99514	-345.072	1.12005	-73.057	0.578454
395	TRUE	0.654479	88.0155	88.0175	0.002	71.9124	71.8145	72.2152	0.400784	0.153333	176.854	1.03234	-64.5484	0.740385
396	TRUE	0.580185	88.0911	88.1115	0.0204	73.9255	70.5028	75.2229	4.72009	1.50256	-110.266	1.20127	-75.2996	0.544653
397	TRUE	0.644152	88.1864	88.1996	0.0132	75.2462	71.8101	86.3285	14.5184	6.38665	1200.71	1.02145	-77.7444	0.508357
398	TRUE	0.512663	88.2768	88.2812	0.0044	75.191	72.9565	75.3747	2.41818	1.18636	561.266	1.01213	-77.3227	0.581064
399	TRUE	0.581425	88.4448	88.464	0.0192	79.5013	74.7628	81.1518	6.38899	2.21526	295.607	1.13676	-69.7476	0.589012
400	TRUE	0.706385	88.6664	88.698	0.0316	71.2703	69.6226	80.6979	11.0753	5.36781	-350.906	1.00616	-66.8355	0.69
401	TRUE	0.93465	88.7948	88.8004	0.0056	74.4833	69.4248	76.6771	7.25236	3.06942	-1448.96	1.24057	-75.1287	0.651659
402	TRUE	0.510602	88.9156	88.972	0.0564	69.7632	66.3371	71.0276	4.69055	1.5528	6.1171	1.07932	-67.4925	0.646916
403	TRUE	0.999412	89.0328	89.0448	0.012	75.6928	73.0555	80.368	7.31249	2.67334	580.756	1.02103	-72.809	0.642654
404	TRUE	0.794902	89.1285	89.1301	0.0016	78.4471	77.3249	78.6341	1.30923	0.530841	-701.372	1.21969	-69.0581	0.717649
405	TRUE	0.537065	89.2233	89.2253	0.002	81.8601	81.8601	81.8601	2.84217e-14	1.10077e-14	5.93655e-12	1	-63.066	0.719404
406	TRUE	0.979366	89.8651	89.9851	0.12	64.8758	59.7077	72.7597	13.052	4.97765	-87.0523	1.01275	-72.9545	0.452036
407	TRUE	0.945404	89.7597	89.7641	0.0044	79.379	79.2058	79.5519	0.346146	0.153126	74.588	1.01238	-72.9681	0.65147
408	TRUE	0.938653	90.1566	90.1722	0.0156	90.4777	76.8955	90.7657	13.8702	6.57321	920.541	1.01523	-74.6296	0.51268
409	TRUE	0.614498	90.239	90.241	0.002	66.2231	66.1964	66.4992	0.302814	0.114253	113.873	1.03232	-70.6928	0.6912
410	TRUE	0.405533	90.3514	90.3546	0.0032	75.005	74.2891	76.4646	2.17555	0.751563	-382.085	1.5405	-70.2776	0.700127
411	TRUE	0.67053	91.0963	91.1515	0.0552	79.8005	65.0688	90.5176	25.4488	7.7918	-417.277	1.16574	-76.9409	0.456668
412	TRUE	0.414351	91.3539	91.4431	0.0892	63.2954	61.9954	81.8558	19.8604	4.73569	-210.175	1.01769	-64.2951	0.708641
413	TRUE	0.94044	91.5647	91.5703	0.0056	80.0452	71.6605	81.8463	10.1858	4.39928	-1878.94	1.00337	-73.1795	0.599139
414	TRUE	0.757757	91.7475	91.7635	0.016	66.6904	56.5107	68.9321	12.4214	4.17396	-850.851	1.21978	-58.3521	0.801669
415	TRUE	0.798553	91.8787	91.8951	0.0164	65.5697	55.9226	69.5478	13.6252	4.42384	-782.15	1.06223	-58.7151	0.791553
416	TRUE	0.684268	91.9963	92.0027	0.0064	71.6071	65.8914	72.6921	6.80074	3.00981	-1029	1.00691	-59.9902	0.765109
417	TRUE	0.490349	92.1199	92.1215	0.0016	80.7564	80.4803	80.8544	0.374065	0.153618	-233.791	1.01068	-60.9041	0.622249
418	TRUE	0.328565	92.47	92.4756	0.0056	80.6797	72.527	82.0177	9.4907	3.86858	1696.48	1	-72.0272	0.660376
419	TRUE	0.466563	94.157	94.1594	0.0024	73.7959	72.7272	74.3303	1.60314	0.587786	667.973	1.01807	-76.3993	0.608428
420	TRUE	0.850889	94.2562	94.2662	0.01	73.7602	73.3764	74.1092	0.732785	0.251027	42.4719	1.01777	-71.8288	0.653056
421	TRUE	0.572491	94.601	94.6166	0.0156	83.5802	80.7302	84.8	4.06973	1.77363	13.8911	1.21246	-78.8238	0.499298
422	TRUE	0.689687	94.6774	94.6854	0.008	86.7482	81.0884	91.474	10.3856	4.28985	1278.58	1.04936	-77.045	0.551814
423	TRUE	0.836647	97.0376	97.0404	0.0028	84.7161	83.7883	85.6438	1.85548	0.726114	733.357	1.02067	-69.8357	0.675411
424	TRUE	0.661366	97.2981	97.3133	0.0152	73.9446	68.2299	76.0106	7.78068	2.81343	520.836	1.04358	-81.5956	0.410743
425	TRUE	0.844276	171.462	171.546	0.0832	76.5649	52.9038	93.7986	40.8948	9.55256	7.40395	12.3746	-94.9644	0.167541
426	TRUE	0.358085	227.213	227.284	0.0704	44.6176	28.5565	64.5825	36.026	8.9814	-76.9547	8.15491	-89.2762	0.173689
427	TRUE	0.585734	253.633	253.675	0.0416	38.7486	28.9814	48.5159	19.5345	5.51822	240.306	5.6901	-94.9635	0.186265
428	TRUE	0.298505	305.691	305.736	0.0448	50.4874	37.3209	61.2937	23.9728	5.47127	-118.075	5.79793	-95.6727	0.168938
429	TRUE	0.828172	344.875	344.877	0.0016	46.2088	45.9595	46.2801	0.320627	0.129065	-155.86	1.04572	-73.9925	0.422396
430	TRUE	0.711898	351.036	351.149	0.1136	46.9926	27.7253	67.299	39.5737	9.60956	54.8821	11.7737	-93.0674	0.165171
431	TRUE	0.180608	351.478	351.526	0.048	50.1355	33.733	68.0668	34.3338	7.88118	101.728	9.54402	-96.3677	0.159166
432	TRUE	0.935362	371.451	371.493	0.0416	39.9418	29.1058	44.9293	15.8235	3.89243	106.361	5.13389	-95.0548	0.180862
433	TRUE	0.366572	543.292	543.367	0.0752	56.7992	40.3374	74.1517	33.8143	7.32126	-14.8984	8.35509	-92.4828	0.175554
434	TRUE	0.823482	587.934	587.984	0.0496	39.6449	29.3284	45.2262	15.8978	3.61561	-80.0741	4.98677	-96.6669	0.15866
					0.0197581
