# Supplementary material for: Bazedoxifene reverses sexually dimorphic autistic-like abnormalities in biallelic MDGA1-mutant mice
Source: EMBO Mol Med. 2026 Mar 20;18(4):1358–98. doi: 10.1038/s44321-026-00402-y (PMC13084050; doi:10.1038/s44321-026-00402-y)
Supplement: Supplementary file 18 — Source data Fig. 4 [file 44321_2026_402_MOESM18_ESM.zip › Panel G and I/Batch1/WT_567.xlsx]

## Sheet: Sheet1
ID	Accepted	Score	Begin Time (s)	End Time (s)	Call Length (s)	Principal Frequency (kHz)	Low Freq (kHz)	High Freq (kHz)	Delta Freq (kHz)	Frequency Standard Deviation (kHz)	Slope (kHz/s)	Sinuosity	Mean Power (dB/Hz)	Tonality
1	TRUE	0.931361	0.132404	0.212004	0.0796	65.0103	63.1939	83.0736	19.8797	6.90391	-33.1424	1.43193	-71.9288	0.541963
2	TRUE	0.726849	0.290804	0.323204	0.0324	66.0168	65.327	66.8884	1.56144	0.339031	-18.8212	1.0124	-55.9702	0.786836
3	TRUE	0.643677	0.490804	0.504004	0.0132	64.2926	63.971	64.686	0.714986	0.261691	5.60312	1.03722	-63.9084	0.782288
4	TRUE	0.899288	0.582004	0.590804	0.0088	67.3905	63.5909	67.5364	3.94552	2.04559	453.926	1.00492	-69.3039	0.705343
5	TRUE	0.545456	0.710804	0.758004	0.0472	68.5388	63.3019	68.8506	5.54865	2.17252	-114.509	1.00083	-60.2888	0.755661
6	TRUE	0.546137	0.849204	0.889204	0.04	69.4879	67.6324	71.0465	3.41408	0.97704	-52.5344	1.02046	-61.6673	0.718
7	TRUE	0.738415	1.0032	1.006	0.0028	64.4665	63.9989	65.4684	1.46954	0.50617	503.63	1.02011	-68.1946	0.64807
8	TRUE	0.955293	1.11095	1.13055	0.0196	68.1435	67.4948	70.287	2.79224	0.977864	-90.0583	1.04058	-64.5421	0.691392
9	TRUE	0.53702	1.27735	1.33535	0.058	68.8046	66.1809	74.4085	8.2276	2.6176	-76.5213	1.06393	-59.358	0.776162
10	TRUE	0.96003	1.48615	1.49095	0.0048	67.894	67.1155	68.1057	0.990217	0.348649	-145.392	1.0588	-62.5101	0.693069
11	TRUE	0.497701	1.63415	1.65095	0.0168	70.4885	69.6382	87.8772	18.2389	7.81528	-1208.82	1.06951	-67.6057	0.653994
12	TRUE	0.524348	1.75735	1.80255	0.0452	68.6087	67.9327	69.3245	1.39182	0.389194	-8.98288	1.00632	-59.9492	0.69687
13	TRUE	0.98644	1.95335	1.96975	0.0164	68.0038	67.7686	80.2484	12.4798	6.31836	-822.005	1.02845	-67.343	0.600563
14	TRUE	0.458787	2.2379	2.2803	0.0424	85.5581	66.2637	87.6288	21.3651	7.87248	-477.766	1.05073	-72.0372	0.602257
15	TRUE	0.655104	2.4023	2.4523	0.05	69.7519	66.5696	70.7185	4.14891	1.70368	-73.0643	1.00512	-57.5995	0.773134
16	TRUE	0.517795	2.5359	2.5451	0.0092	77.4845	77.0443	78.3108	1.26655	0.440535	23.767	1.06648	-75.9928	0.533
17	TRUE	0.888563	2.6311	2.6535	0.0224	84.1044	81.3006	84.9767	3.67607	1.2628	-131.642	1.0375	-70.6332	0.593657
18	TRUE	0.990512	2.7291	2.7315	0.0024	71.601	71.3042	71.7049	0.400784	0.146947	-55.6644	1.07689	-60.5049	0.85186
19	TRUE	0.673126	2.8979	2.9227	0.0248	80.5784	77.6862	95.7829	18.0967	7.10442	825.411	1.10568	-67.3578	0.714701
20	TRUE	0.789154	2.9643	2.9691	0.0048	68.2655	67.4417	68.7554	1.31368	0.410487	-261.093	1.00451	-70.6438	0.670253
21	TRUE	0.956307	3.06044	3.11484	0.0544	77.6897	66.4528	79.0578	12.605	3.98131	129.032	1.20826	-65.2691	0.587409
22	TRUE	0.616327	3.18084	3.18324	0.0024	71.254	70.5192	73.3915	2.87228	1.07446	1196.78	1.04059	-77.6484	0.548622
23	TRUE	0.663296	3.39404	3.39844	0.0044	68.6261	68.358	68.7459	0.387902	0.13421	-55.2998	1.01473	-60.6154	0.697524
24	TRUE	0.820985	3.54884	3.58044	0.0316	65.7329	63.7785	66.4472	2.66872	0.589499	-11.996	1.10493	-58.3938	0.780602
25	TRUE	0.902726	3.75564	3.76124	0.0056	64.0739	62.107	65.6399	3.53283	1.26002	-699.516	1.02784	-62.7797	0.724512
26	TRUE	0.682775	3.83164	3.85604	0.0244	60.3959	59.013	64.6304	5.61747	2.31986	212.368	1.02666	-68.3347	0.698604
27	TRUE	0.684651	3.99084	3.99844	0.0076	60.1154	55.5855	83.0508	27.4652	8.88355	-1588.65	1.44175	-72.8136	0.573709
28	TRUE	0.441677	4.09779	4.10459	0.0068	66.7695	64.7899	69.7219	4.93204	1.75198	-626.589	1.02271	-65.6643	0.718872
29	TRUE	0.396919	4.22819	4.23899	0.0108	69.0525	68.631	70.2923	1.66131	0.568743	-2.1274	1.09146	-61.3792	0.840217
30	TRUE	0.876	4.35179	4.35739	0.0056	65.1723	64.9348	65.202	0.267189	0.0806379	-22.3574	1.0083	-55.9893	0.762328
31	TRUE	0.966594	4.56899	4.57299	0.004	66.0891	65.2727	68.5829	3.31018	1.16935	-846.774	1.04837	-67.4877	0.725147
32	TRUE	0.658787	4.91779	4.94339	0.0256	65.2634	65.2622	65.5794	0.317258	0.152077	-12.647	1.00001	-68.5244	0.59277
33	TRUE	0.853186	5.05899	5.06099	0.002	69.1767	67.4667	89.3673	21.9006	8.36141	8510.61	1.19049	-73.432	0.551515
34	TRUE	0.70524	5.17233	5.30833	0.136	76.3955	49.2758	95.4698	46.194	10.2122	-110.28	4.96568	-86.969	0.251275
35	TRUE	0.952188	5.40833	5.41633	0.008	76.2771	71.5084	76.6047	5.09628	1.96176	624.898	1.24553	-76.2599	0.442759
36	TRUE	0.731251	5.59313	5.60393	0.0108	67.1333	66.1158	67.163	1.04716	0.277452	46.8757	1.02765	-63.8976	0.667461
37	TRUE	0.845991	5.71233	5.72073	0.0084	69.3255	68.7393	71.6276	2.88826	1.09805	-345.35	1.00081	-68.0184	0.714069
38	TRUE	0.986912	5.82913	5.83753	0.0084	69.9691	66.8944	70.4287	3.53423	1.69117	479.024	1.01887	-76.5737	0.541075
39	TRUE	0.894877	5.95633	5.95833	0.002	68.534	68.0442	69.3267	1.28251	0.503743	-665.428	1.01432	-63.6503	0.838126
40	TRUE	0.881871	6.07048	6.07648	0.006	68.7599	67.1568	70.6228	3.46604	1.07339	-560.191	1.01661	-64.2629	0.715238
41	TRUE	0.727695	6.22928	6.23088	0.0016	71.0422	70.4722	71.9685	1.49626	0.597287	-935.162	1.00886	-68.4954	0.759534
42	TRUE	0.949086	6.35768	6.37048	0.0128	68.2025	66.9557	68.4994	1.54376	0.534044	100.992	1.01935	-62.7628	0.777475
43	TRUE	0.601316	6.50448	6.51528	0.0108	70.6777	69.8582	72.7805	2.92225	1.34693	-236.538	1.03901	-64.7852	0.691983
44	TRUE	0.504076	6.68488	6.70848	0.0236	68.7875	65.8244	71.993	6.16866	1.75874	134.392	1.15281	-61.5338	0.773126
45	TRUE	0.416435	6.81128	6.87488	0.0636	70.0922	64.0015	71.328	7.32654	1.42048	-97.5753	1.02494	-67.4089	0.723194
46	TRUE	0.794599	6.98288	6.98768	0.0048	68.2426	67.8357	68.5231	0.687364	0.303843	-127.186	1.00975	-72.6045	0.693119
47	TRUE	0.987481	7.12423	7.12623	0.002	74.9235	69.121	80.7259	11.6049	5.15627	-6696.91	1.0061	-75.7031	0.535843
48	TRUE	0.997839	7.22303	7.23023	0.0072	67.7581	66.4772	67.9698	1.49254	0.643032	-209.304	1.00021	-65.4693	0.77939
49	TRUE	0.896184	7.34503	7.39663	0.0516	76.1397	71.5236	76.7903	5.26672	2.12923	91.4271	1.07958	-67.9807	0.600571
50	TRUE	0.865286	7.55063	7.57383	0.0232	75.6641	63.9712	76.4758	12.5045	5.92927	-557.88	1.15728	-74.0869	0.478143
51	TRUE	0.586722	7.66783	7.68703	0.0192	76.892	71.1524	76.9534	5.80097	2.94899	-302.429	1.00822	-79.2069	0.452977
52	TRUE	0.99091	7.77663	7.79703	0.0204	67.7172	61.9051	72.2308	10.3256	3.34698	-422.107	1.04994	-77.0675	0.541324
53	TRUE	0.46789	7.87783	7.88663	0.0088	73.4041	69.5201	73.4894	3.96933	1.87475	-469.356	1.02274	-67.823	0.707039
54	TRUE	0.478199	7.99663	8.04303	0.0464	79.1835	63.4935	82.3898	18.8962	3.54666	-56.716	2.35651	-90.0857	0.25555
55	TRUE	0.961199	8.10117	8.10757	0.0064	69.4701	68.9674	69.9727	1.00532	0.477757	191.299	1.02068	-65.8507	0.709338
56	TRUE	0.913032	8.18557	8.20597	0.0204	72.5223	67.7352	72.6039	4.86878	1.54623	215.645	1.05233	-68.6016	0.654524
57	TRUE	0.795368	8.30037	8.30797	0.0076	71.8703	70.7898	73.7667	2.97684	1.21524	-392.636	1.00059	-67.259	0.70082
58	TRUE	0.770091	8.39917	8.42717	0.028	84.1317	79.7679	84.2867	4.51882	1.39262	163.447	1.0051	-76.3765	0.495457
59	TRUE	0.918021	8.49717	8.50237	0.0052	83.8629	82.7795	84.3693	1.58986	0.654756	306.203	1.00159	-81.3766	0.402503
60	TRUE	0.97523	8.61637	8.62717	0.0108	71.6584	69.2718	72.7212	3.44945	1.049	305.951	1.0132	-68.4088	0.725173
61	TRUE	0.998945	8.72597	8.73077	0.0048	72.8289	71.4696	73.1961	1.72649	0.684649	351.964	1.00763	-68.5028	0.71814
62	TRUE	0.993638	8.82557	8.82877	0.0032	68.3394	68.3097	68.6882	0.378518	0.126336	91.2278	1.01661	-68.2775	0.722363
63	TRUE	0.778989	8.91157	8.93757	0.026	68.3551	65.5703	71.7273	6.157	1.31075	-123.674	1.11241	-63.1061	0.762925
64	TRUE	0.784213	9.03957	9.06117	0.0216	67.6684	66.6364	68.2975	1.66114	0.572194	-40.7791	1.04135	-65.702	0.694275
65	TRUE	0.44776	9.91172	9.92892	0.0172	91.439	77.6368	97.0336	19.3969	8.61081	1299.94	1.0576	-75.9933	0.547625
66	TRUE	0.58239	10.0301	10.0361	0.006	80.551	77.7382	80.584	2.8458	1.4552	486.887	1.01899	-75.6642	0.536534
67	TRUE	0.979285	10.1441	10.2191	0.075	67.5678	61.0677	70.1676	9.09986	2.72381	-50.1476	1.91059	-73.6597	0.453636
68	TRUE	0.461379	10.4087	10.4103	0.0016	64.6509	64.6509	64.6509	0	3.87148e-15	4.96507e-12	1	-70.0595	0.666831
69	TRUE	0.893702	10.6059	10.6195	0.0136	74.6232	73.6223	76.5859	2.96353	1.18367	206.687	1.00301	-81.5912	0.433167
70	TRUE	0.683013	10.7147	10.7211	0.0064	72.4961	70.85	78.5512	7.70116	3.50249	1196.13	1.00956	-80.4322	0.393814
71	TRUE	0.56042	10.8079	10.8187	0.0108	70.077	69.4387	77.4698	8.03113	2.75273	784.846	1.04627	-73.6079	0.597349
72	TRUE	0.947353	10.9191	11.0363	0.1172	73.4311	66.6402	75.9707	9.33047	3.046	-51.6835	1.04609	-69.0077	0.600672
73	TRUE	0.900875	10.9179	10.9279	0.01	73.341	68.7468	77.1039	8.35708	3.11418	933.997	1.03008	-68.8614	0.726609
74	TRUE	0.793274	11.1528	11.1624	0.0096	91.8	87.9115	92.226	4.31456	1.67978	507.996	1.07495	-71.0971	0.590833
75	TRUE	0.915499	11.2856	11.2936	0.008	85.7888	76.6464	86.4836	9.83724	4.20414	1220.42	1.15768	-69.6706	0.646261
76	TRUE	0.997232	11.6416	11.6576	0.016	70.8005	70.0619	79.3545	9.29257	3.00593	581.652	1.04657	-64.8229	0.776763
77	TRUE	0.819231	11.7672	11.8612	0.094	68.3373	58.3034	68.5964	10.293	5.30028	-119.459	1.00149	-69.3623	0.483373
78	TRUE	0.373762	12.002	12.0052	0.0032	64.1075	63.781	64.345	0.564066	0.20164	-182.456	1.00277	-68.5929	0.530924
79	TRUE	0.698651	12.1338	12.1674	0.0336	63.4171	60.1463	64.5951	4.44879	1.66082	-104.757	1.03306	-60.5402	0.781057
80	TRUE	0.981243	12.3578	12.3942	0.0364	53.2194	52.3733	55.0774	2.70413	0.913638	-62.0382	1.00881	-65.2792	0.599976
81	TRUE	0.984465	12.7734	12.7874	0.014	85.9154	76.5076	86.9251	10.4176	4.3574	724.057	1.0041	-77.6727	0.60443
82	TRUE	0.585222	12.8578	12.927	0.0692	71.2044	68.3056	80.0225	11.7169	4.17806	-103.883	1.14162	-72.9874	0.541744
83	TRUE	0.869476	13.0378	13.0418	0.004	68.4565	67.3135	69.2507	1.93712	0.799326	-580.428	1.08515	-72.1852	0.653473
84	TRUE	0.386509	13.1503	13.1519	0.0016	80.9232	80.3532	81.8494	1.49626	0.597287	935.162	1.00886	-72.0833	0.716665
85	TRUE	0.992619	13.3529	13.6429	0.29	79.9369	75.9164	83.6423	7.72589	2.453	-1.53008	2.01432	-65.741	0.682611
86	TRUE	0.901369	13.3855	13.3915	0.006	81.8108	80.1409	82.553	2.41212	0.730245	78.5337	1.32643	-62.8047	0.841831
87	TRUE	0.776294	13.6287	13.6399	0.0112	70.1627	69.2501	79.2522	10.002	4.24027	-877.669	1.16351	-59.4582	0.848106
88	TRUE	0.549334	13.9091	13.9191	0.01	72.6966	70.9039	81.2139	10.31	5.16376	998.144	1.02469	-67.7357	0.693926
89	TRUE	0.956678	14.2412	14.2556	0.0144	72.6974	69.7406	76.4925	6.75188	2.0431	363.644	1.05713	-59.0981	0.838665
90	TRUE	0.806976	14.5728	14.5776	0.0048	79.654	76.6704	81.9251	5.25472	1.63988	1048.65	1.00609	-65.4181	0.789094
91	TRUE	0.5665	14.6844	14.694	0.0096	77.2504	71.5286	77.8971	6.36851	1.8971	622.312	1.14499	-67.1727	0.710521
92	TRUE	0.758443	14.8344	14.8536	0.0192	64.115	63.9739	65.5079	1.53394	0.500954	57.6049	1.05476	-60.0441	0.656773
93	TRUE	0.740763	14.964	14.9664	0.0024	65.2802	64.2782	65.9482	1.66993	0.605239	-695.805	1.00647	-62.1895	0.714417
94	TRUE	0.991034	15.1618	15.2266	0.0648	56.3622	54.9784	57.7384	2.75997	0.852261	3.82133	1.03026	-68.6066	0.639601
95	TRUE	0.827413	15.3798	15.3818	0.002	70.5897	68.6347	71.6629	3.02814	1.10893	-1453.64	1.0112	-71.1929	0.649286
96	TRUE	0.924197	15.4498	15.4514	0.0016	77.3869	76.7902	78.1617	1.37157	0.543759	857.232	1.00263	-70.0508	0.703105
97	TRUE	0.522991	15.5898	15.6194	0.0296	78.4954	76.7553	82.3911	5.6358	1.71633	-32.8694	1.1298	-76.5018	0.5338
98	TRUE	0.59003	15.7278	15.7338	0.006	76.1503	74.997	77.5597	2.56263	0.97813	446.759	1.04191	-73.5912	0.559966
99	TRUE	0.879149	15.8698	15.9802	0.1104	71.5255	34.876	101.198	66.3223	15.1543	259.386	12.8871	-90.9165	0.204967
100	TRUE	0.781172	16.0555	16.0627	0.0072	96.5919	91.9457	99.9994	8.05371	2.62551	1020.79	1.05557	-75.9214	0.547604
101	TRUE	0.846214	16.1639	16.1663	0.0024	85.4564	84.9221	86.5252	1.60314	0.587786	667.973	1.01807	-72.5877	0.644673
102	TRUE	0.966102	16.2715	16.2735	0.002	68.7183	68.2552	68.8786	0.623441	0.243171	311.721	1.01894	-65.9485	0.666125
103	TRUE	0.999665	16.3751	16.3859	0.0108	79.944	78.9406	81.516	2.57541	0.958107	236.66	1.00446	-68.2726	0.655369
104	TRUE	0.690346	16.4879	16.4911	0.0032	80.3782	79.7028	80.9646	1.26173	0.402745	364.911	1.00725	-71.5047	0.661034
105	TRUE	0.439373	17.0721	17.1033	0.0312	77.8086	73.7953	81.7753	7.97999	4.06598	266.438	1.00701	-76.1287	0.532537
106	TRUE	0.584863	17.1989	17.2033	0.0044	74.2032	73.0117	78.5323	5.52059	2.36149	1262.54	1.00238	-75.122	0.579391
107	TRUE	0.936467	17.3101	17.3145	0.0044	71.2294	70.4899	71.523	1.03316	0.365696	183.919	1.04671	-71.1275	0.603999
108	TRUE	0.969412	17.4209	17.4237	0.0028	70.773	70.6023	71.3148	0.712504	0.266659	258	1.02258	-64.8348	0.775914
109	TRUE	0.893252	17.6281	17.6657	0.0376	78.7874	72.4146	87.0702	14.6555	3.94202	44.3318	1.37748	-69.3006	0.63772
110	TRUE	0.93177	17.8153	17.8857	0.0704	64.2832	63.7523	68.7834	5.03115	1.40093	-42.4926	1.01206	-65.6464	0.608026
111	TRUE	0.794672	17.9937	18.0045	0.0108	66.0669	65.8665	66.729	0.862481	0.315143	5.31688	1.04271	-67.6082	0.598993
112	TRUE	0.745996	18.2178	18.2194	0.0016	65.4741	65.0734	65.6968	0.623441	0.249933	-389.651	1.00816	-66.3243	0.609259
113	TRUE	0.686769	18.3394	18.347	0.0076	59.7849	59.67	60.014	0.343923	0.129029	12.5424	1.01176	-65.2692	0.579657
114	TRUE	0.580447	18.5554	18.559	0.0036	81.4696	80.9954	81.9438	0.948382	0.36416	-265.976	1.00005	-70.7888	0.647403
115	TRUE	0.941142	18.667	18.6866	0.0196	70.5747	66.7335	72.4556	5.72211	1.78444	-268.833	1.04116	-55.0854	0.791809
116	TRUE	0.76851	18.8174	18.8514	0.034	71.5212	68.686	76.8889	8.20285	1.88693	-107.08	1.16887	-63.3973	0.718867
117	TRUE	0.838048	18.9266	18.9334	0.0068	82.7557	77.2176	83.6617	6.44407	2.85985	969.579	1.00483	-69.2576	0.593304
118	TRUE	0.676966	19.6404	19.6516	0.0112	80.1118	78.3899	82.3618	3.97191	1.42688	267.323	1.12119	-80.8513	0.509079
119	TRUE	0.791284	19.8424	19.9116	0.0692	67.3203	66.6637	104.18	37.5165	18.2794	-538.824	1.01754	-66.4162	0.652608
120	TRUE	0.893289	20.0052	20.0076	0.0024	66.686	66.2852	67.2204	0.935162	0.33784	-389.651	1.00212	-65.2673	0.631713
121	TRUE	0.959655	20.1217	20.1301	0.0084	65.4447	64.9368	69.7113	4.77447	2.10677	576.897	1.00194	-67.3434	0.72412
122	TRUE	0.480659	20.2281	20.2329	0.0048	69.417	68.7045	70.3076	1.60314	0.461081	291.27	1.01309	-61.0808	0.760943
123	TRUE	0.36925	20.3381	20.3485	0.0104	71.4827	71.453	72.4146	0.961629	0.256395	-93.2914	1.00426	-57.3069	0.849393
124	TRUE	0.617018	20.4441	20.4457	0.0016	71.2674	70.1631	71.6593	1.49626	0.614471	-935.162	1.03875	-64.6197	0.655935
125	TRUE	0.723032	20.7781	20.7805	0.0024	80.9917	80.5909	81.1921	0.601176	0.22042	-250.49	1.00609	-67.8117	0.581008
126	TRUE	0.758873	20.8853	20.9173	0.032	74.8507	72.3507	86.2915	13.9407	4.97817	395.313	1.05905	-73.1552	0.552204
127	TRUE	0.608784	21.0085	21.0277	0.0192	67.7792	64.9012	68.4761	3.57493	1.0288	-158.765	1.05259	-57.2549	0.790442
128	TRUE	0.686548	21.1515	21.2111	0.0596	65.835	64.1448	67.9888	3.84403	1.78884	-54.7259	1.01256	-62.7696	0.697348
129	TRUE	0.579401	21.3255	21.3319	0.0064	65.5854	64.5675	66.0611	1.49364	0.533962	-140.992	1.09303	-63.1737	0.714833
130	TRUE	0.428116	21.4179	21.4203	0.0024	72.4274	72.3309	72.9618	0.630863	0.237269	-250.49	1.03271	-67.3001	0.635931
131	TRUE	0.886894	21.5123	21.5403	0.028	69.8125	66.3539	92.94	26.5861	8.48837	886.937	1.10309	-73.5586	0.554554
132	TRUE	0.944844	21.6319	21.6467	0.0148	68.64	65.6344	101.876	36.242	17.826	2684.3	1.18868	-68.998	0.589615
133	TRUE	0.679256	22.0103	22.0187	0.0084	84.7894	79.5626	90.6137	11.0511	4.03359	1150.76	1.06439	-73.452	0.600888
134	TRUE	0.916598	22.2012	22.2068	0.0056	91.7841	90.2963	91.8488	1.55243	0.562491	-185.93	1.1014	-70.9702	0.652126
135	TRUE	0.320056	22.3612	22.3832	0.022	55.4128	55.0624	56.3181	1.25577	0.458255	20.0636	1.03045	-76.7034	0.487545
136	TRUE	0.562129	22.5492	22.582	0.0328	65.0406	63.5231	68.569	5.04587	1.6302	-46.9548	1.09039	-74.9849	0.535111
137	TRUE	0.410109	22.7388	22.7536	0.0148	66.8343	65.9314	66.9549	1.02349	0.384022	-10.1017	1.02816	-67.7573	0.715693
138	TRUE	0.316864	22.8636	22.8864	0.0228	64.965	64.9501	65.3212	0.371096	0.12979	-6.60756	1.0027	-67.4576	0.636315
139	TRUE	0.913277	23.0468	23.0484	0.0016	64.7874	63.781	64.9566	1.17563	0.490049	-701.372	1.10925	-67.2629	0.6712
140	TRUE	0.865329	23.1498	23.2074	0.0576	67.5734	65.2988	67.9394	2.6406	0.620568	-12.7449	1.02947	-62.9976	0.722031
141	TRUE	0.960846	23.2942	23.2962	0.002	65.6643	65.3927	66.1853	0.792661	0.331178	416.688	1.06787	-70.1539	0.61539
142	TRUE	0.727888	23.4238	23.4342	0.0104	93.4699	90.007	93.9134	3.90638	1.7234	301.749	1.14716	-77.0164	0.521246
143	TRUE	0.964645	23.5334	23.5442	0.0108	68.9863	67.992	70.0294	2.03742	0.565156	103.3	1.10308	-72.0286	0.655277
144	TRUE	0.688711	23.6546	23.6618	0.0072	69.4033	68.2001	69.936	1.7359	0.712557	238.895	1.10488	-76.1495	0.600334
145	TRUE	0.99765	23.759	23.7646	0.0056	67.3282	66.1444	68.063	1.91854	0.731019	400.621	1.03144	-69.2206	0.672418
146	TRUE	0.992014	23.9782	23.999	0.0208	74.3343	71.1886	78.4874	7.29876	2.59677	-281.325	1.04595	-79.9025	0.499745
147	TRUE	0.438345	24.1507	24.1971	0.0464	64.4767	63.4577	66.5089	3.05121	0.923087	-4.48207	1.01954	-69.2607	0.587433
148	TRUE	0.608362	24.3459	24.3555	0.0096	65.7551	65.3649	66.5215	1.15656	0.429788	39.3739	1.05467	-71.4226	0.592537
149	TRUE	0.645224	24.4503	24.4643	0.014	78.3979	78.1794	79.772	1.59262	0.453937	-30.4411	1.06387	-76.503	0.59609
150	TRUE	0.512548	24.6499	24.6875	0.0376	77.0354	73.3962	79.558	6.16177	2.19727	183.389	1.03039	-73.3798	0.655676
151	TRUE	0.927759	24.9299	24.9507	0.0208	61.406	60.4114	62.6657	2.25433	0.702742	9.5216	1.09309	-68.3909	0.598529
152	TRUE	0.86767	25.0503	25.0523	0.002	69.7166	69.7166	69.7166	1.42109e-14	8.25576e-15	1.86479e-12	1	-59.8265	0.842189
153	TRUE	0.450436	25.1633	25.2253	0.062	60.9827	59.6391	67.3998	7.76071	2.72009	-148.648	1.01023	-65.2969	0.657136
154	TRUE	0.742806	25.3849	25.3985	0.0136	82.5761	68.3324	92.9439	24.6115	10.2145	-982.53	2.49319	-70.5461	0.641161
155	TRUE	0.949573	25.6049	25.6081	0.0032	72.0447	71.733	72.3119	0.57891	0.251309	219.565	1.02286	-67.6688	0.613296
156	TRUE	0.455006	25.6909	25.7141	0.0232	79.1723	70.3516	83.0164	12.6649	4.87956	-470.842	1.30287	-75.5463	0.54378
157	TRUE	0.756148	26.3078	26.3266	0.0188	89.0881	85.4893	92.0499	6.56061	3.0609	285.192	1.20614	-74.9814	0.532048
158	TRUE	0.78357	26.425	26.4374	0.0124	68.3955	67.467	71.7886	4.32157	1.84274	346.474	1.03113	-70.1873	0.555493
159	TRUE	0.978027	26.8418	26.9568	0.115	64.2936	61.4318	80.1494	18.7176	7.58123	155.969	1.00037	-71.4378	0.497951
160	TRUE	0.875077	27.1415	27.1563	0.0148	82.2292	78.0411	96.3456	18.3045	6.98715	1234.17	1.00737	-73.3275	0.635309
161	TRUE	0.776096	27.2415	27.2459	0.0044	86.5071	85.166	87.4377	2.27174	0.690863	-246.055	1.39085	-78.5367	0.541513
162	TRUE	0.926994	27.7231	27.7287	0.0056	69.414	68.9634	71.5035	2.5401	1.02734	-466.247	1.0084	-61.0248	0.701824
163	TRUE	0.78131	27.8731	27.8827	0.0096	77.2432	77.0568	78.3891	1.33235	0.583349	-137.905	1.00005	-64.3505	0.780877
164	TRUE	0.940367	27.9759	28.0831	0.1072	72.5194	72.0341	73.0098	0.975642	0.318863	-0.414138	1.00644	-63.2706	0.65473
165	TRUE	0.944979	28.2581	28.2597	0.0016	72.339	72.0896	72.4102	0.320627	0.129065	-155.86	1.04572	-58.8415	0.726849
166	TRUE	0.731887	28.3593	28.3617	0.0024	73.4877	72.1518	76.8276	4.67581	1.73425	-1948.25	1.01972	-57.3766	0.820008
167	TRUE	0.723294	28.4537	28.4665	0.0128	70.1066	66.393	70.5109	4.11794	1.08235	152.838	1.16125	-57.5757	0.781518
168	TRUE	0.645852	28.5537	28.5573	0.0036	67.7982	67.3726	69.45	2.07745	0.96882	-578.91	1.00027	-62.2773	0.766619
169	TRUE	0.966075	28.6361	28.6565	0.0204	68.1217	65.1804	69.0031	3.82274	1.18018	-96.1739	1.08506	-61.6996	0.714675
170	TRUE	0.981421	28.7349	28.7513	0.0164	79.1666	61.5489	99.4048	37.8559	18.2194	2603.05	1.30118	-66.4603	0.658072
171	TRUE	0.326772	29.3702	29.3718	0.0016	62.8636	62.4628	63.0863	0.623441	0.249933	-389.651	1.00816	-62.1638	0.694701
172	TRUE	0.539404	29.4926	29.4994	0.0068	67.5786	66.6588	71.9157	5.2569	2.10196	-786.753	1.00097	-65.8807	0.638076
173	TRUE	0.962197	29.5806	29.6866	0.106	81.4636	80.9407	93.376	12.4353	6.25504	117.35	1.00101	-62.5254	0.691116
174	TRUE	0.484033	29.9402	29.9634	0.0232	76.9504	74.6874	82.4236	7.73613	3.00593	263.139	1.0551	-73.4703	0.486631
175	TRUE	0.575958	30.1252	30.1348	0.0096	66.24	65.2221	67.5838	2.36173	0.772659	233.766	1.00745	-59.9655	0.701739
176	TRUE	0.659982	30.2676	30.276	0.0084	64.9645	64.5063	65.5211	1.01479	0.286156	106.767	1.0099	-58.6128	0.763166
177	TRUE	0.776273	30.4736	30.4908	0.0172	77.9221	64.3173	78.5473	14.2301	3.96483	760.755	1.15153	-74.2697	0.496683
178	TRUE	0.536739	30.7052	30.738	0.0328	60.6668	60.3668	67.7598	7.39305	3.48895	-248.292	1.01893	-67.1064	0.533999
179	TRUE	0.918015	30.8268	30.8504	0.0236	70.6468	70.4675	81.044	10.5764	4.76905	-458.675	1.00487	-68.6108	0.568089
180	TRUE	0.830854	30.9356	30.9764	0.0408	74.7143	70.0124	80.4498	10.4374	3.97042	-167.895	1.15524	-70.3046	0.639767
181	TRUE	0.498972	31.074	31.1008	0.0268	98.9708	76.0826	110.642	34.5591	14.8804	962.438	1.58719	-67.5997	0.651305
182	TRUE	0.621378	31.2505	31.2693	0.0188	76.2871	76.1755	83.5731	7.39762	2.75102	406.014	1.02407	-66.6322	0.687872
183	TRUE	0.588132	31.3605	31.3621	0.0016	79.3894	79.1133	79.4873	0.374065	0.153618	233.791	1.01068	-68.4841	0.706999
184	TRUE	0.548401	31.4609	31.4661	0.0052	79.4137	79.0736	87.8473	8.77365	3.80729	1787.89	1.01983	-68.4898	0.767481
185	TRUE	0.888226	31.5585	31.5741	0.0156	93.2119	73.6516	98.6165	24.9649	8.71047	1695.82	1.08254	-74.4243	0.597752
186	TRUE	0.616604	31.6525	31.6669	0.0144	70.8033	67.2051	76.7952	9.59011	4.27555	-607.353	1.37587	-73.2542	0.553548
187	TRUE	0.365	31.8065	31.8089	0.0024	70.6699	70.3359	71.5382	1.20235	0.44692	500.98	1.02681	-67.7851	0.719499
188	TRUE	0.999692	31.8905	31.8965	0.006	67.5684	64.0338	69.0017	4.96795	1.82883	814.754	1.00562	-69.7917	0.720593
189	TRUE	0.911686	31.9977	31.9993	0.0016	74.1309	73.8548	74.2289	0.374065	0.153618	-233.791	1.01068	-63.7977	0.704964
190	TRUE	0.883167	32.1007	32.1455	0.0448	70.3287	66.2827	72.2362	5.95347	2.10178	-97.8581	1.07955	-60.6561	0.717215
191	TRUE	0.678831	32.2227	32.3119	0.0892	67.299	64.9179	68.6647	3.74686	1.01169	-21.2912	1.01299	-58.6504	0.711255
192	TRUE	0.870478	32.4523	32.4715	0.0192	64.6902	51.1708	65.8443	14.6735	6.37442	-757.082	1.011	-66.0503	0.655507
193	TRUE	0.367747	32.5447	32.6011	0.0564	66.094	52.6631	66.6302	13.9672	3.80504	-168.684	1.11895	-62.6061	0.717106
194	TRUE	0.43865	32.7103	32.7395	0.0292	66.1479	63.3523	67.5871	4.23483	1.21777	-109.897	1.0446	-61.016	0.70312
195	TRUE	0.69662	32.8115	32.8139	0.0024	70.5515	69.0819	71.5534	2.4715	0.895134	1029.79	1.00552	-72.5674	0.675749
196	TRUE	0.8195	32.9179	32.9363	0.0184	68.6438	66.2291	72.2283	5.99921	1.97439	323.87	1.01325	-59.4427	0.785634
197	TRUE	0.532035	33.0371	33.0555	0.0184	67.9193	65.1134	70.0927	4.97928	1.43462	-283.618	1.01839	-52.4304	0.851201
198	TRUE	0.466236	33.1336	33.1364	0.0028	77.488	76.9611	77.8814	0.920318	0.319888	325.151	1.0024	-78.4916	0.406393
199	TRUE	0.912246	33.2568	33.2632	0.0064	77.0766	73.4011	78.3003	4.89914	1.31584	572.11	1.08254	-56.5614	0.852193
200	TRUE	0.542826	33.3668	33.3904	0.0236	77.4059	73.2358	90.5234	17.2875	4.70489	729.988	1.05815	-62.1103	0.792889
201	TRUE	0.719586	33.4832	33.5252	0.042	71.1325	70.8378	73.292	2.45414	1.16462	52.8045	1.00336	-68.8171	0.695751
202	TRUE	0.769097	33.594	33.6184	0.0244	80.4917	70.435	86.8063	16.3713	4.74534	627.262	1.21815	-66.7161	0.773226
203	TRUE	0.951726	33.7104	33.7144	0.004	69.9394	68.3506	84.2768	15.9263	6.02537	4083.33	1.01042	-73.3618	0.599056
204	TRUE	0.591832	34.935	34.9366	0.0016	83.2252	82.201	84.0713	1.87032	0.740483	1168.95	1.00122	-74.4176	0.628201
205	TRUE	0.387379	35.0494	35.0546	0.0052	79.403	74.9117	79.6253	4.71355	1.84905	962.682	1.03885	-77.2328	0.46669
206	TRUE	0.634832	35.1747	35.1771	0.0024	96.8145	95.7384	97.1485	1.41017	0.500636	-417.483	1.28897	-71.5561	0.643454
207	TRUE	0.278473	35.3763	35.3795	0.0032	77.2714	77.1039	77.3648	0.260927	0.0926092	54.8538	1.01119	-76.2629	0.532106
208	TRUE	0.741872	35.7851	35.7883	0.0032	77.7319	77.6097	79.6316	2.0219	0.888105	645.853	1.08882	-84.5761	0.415722
209	TRUE	0.808674	35.9031	35.9139	0.0108	100.928	97.3875	101.678	4.29017	1.76694	-327.193	1.13488	-78.1003	0.536317
210	TRUE	0.684579	35.9683	35.9795	0.0112	59.8081	53.2265	60.2254	6.99891	3.19636	-637.923	1.00477	-80.1596	0.482621
211	TRUE	0.976821	36.5437	36.5457	0.002	82.9625	82.1654	83.7596	1.59423	0.61547	821.289	1.00242	-82.3683	0.43284
212	TRUE	0.754509	36.6413	36.6433	0.002	73.5716	72.583	73.9546	1.37157	0.554485	707.415	1.0753	-75.2211	0.608885
213	TRUE	0.388808	36.7345	36.7489	0.0144	70.3415	68.1949	70.5099	2.315	0.813356	-69.6143	1.08724	-70.481	0.580376
214	TRUE	0.679832	36.8493	36.8769	0.0276	65.0849	62.875	77.7084	14.8334	5.38677	534.846	1.00929	-76.8683	0.534943
215	TRUE	0.899422	37.0057	37.0081	0.0024	74.6271	74.6271	74.6271	2.84217e-14	1.00486e-14	-8.72961e-12	1	-74.4375	0.406881
216	TRUE	0.885222	37.1354	37.1454	0.01	70.6359	70.2902	73.0627	2.77253	1.22931	268.787	1.00371	-78.1049	0.498138
217	TRUE	0.815027	37.5002	37.5106	0.0104	89.4768	88.365	91.1869	2.82194	0.882138	-152.191	1.19353	-77.4408	0.442796
218	TRUE	0.99023	37.8694	37.871	0.0016	76.0809	74.5312	77.2743	2.74314	1.08752	-1714.46	1.00153	-78.6341	0.474651
219	TRUE	0.531649	38.0182	38.0258	0.0076	66.2888	65.94	67.2882	1.3482	0.396682	-148.487	1.01559	-62.0752	0.709664
220	TRUE	0.939346	38.1272	38.1512	0.024	65.4384	61.4408	68.4632	7.02242	1.44048	-136.965	1.16871	-71.0948	0.544348
221	TRUE	0.856183	38.376	38.4072	0.0312	78.9905	78.3572	89.6411	11.2839	2.89545	70.0293	1.26662	-75.766	0.539128
222	TRUE	0.932435	38.5612	38.576	0.0148	87.2153	77.1865	89.1349	11.9484	3.69623	-596.074	1.40264	-74.6853	0.592923
223	TRUE	0.540784	38.6816	38.698	0.0164	76.0196	73.5245	78.8309	5.30642	1.55665	298.089	1.027	-66.7527	0.770853
224	TRUE	0.798451	39.3137	39.3849	0.0712	72.0649	61.6401	79.5196	17.8794	5.67286	-213.708	1.01903	-59.9253	0.766164
225	TRUE	0.758541	39.4777	39.4921	0.0144	71.2845	68.2193	72.0505	3.83121	1.28595	155.771	1.13097	-59.3224	0.777226
226	TRUE	0.933505	39.6193	39.6609	0.0416	63.2366	62.4202	78.0319	15.6117	5.51149	-259.921	1.25273	-65.2589	0.581665
227	TRUE	0.375587	39.8053	39.8117	0.0064	70.5486	70.2707	71.2949	1.02423	0.315648	90.1351	1.08872	-72.5807	0.668239
228	TRUE	0.849573	39.9093	39.9553	0.046	74.6365	72.1729	80.6963	8.52338	2.73539	-155.441	1.04788	-72.562	0.53849
229	TRUE	0.837595	40.1702	40.1954	0.0252	71.9516	64.0037	72.2661	8.26244	3.59393	-326.398	1.00012	-63.2005	0.689601
230	TRUE	0.706554	40.3802	40.3858	0.0056	84.5052	82.5681	85.9302	3.36213	1.41594	755.446	1.12799	-67.8631	0.725953
231	TRUE	0.749859	42.3353	42.4041	0.0688	74.3729	66.5571	75.8007	9.24365	3.8322	113.963	1.03415	-71.9651	0.457009
232	TRUE	0.669922	42.4869	42.4913	0.0044	76.9395	76.7005	77.9383	1.23778	0.531605	278.597	1.00174	-69.5649	0.600217
233	TRUE	0.769772	42.6413	42.6657	0.0244	96.3339	76.5753	99.212	22.6367	10.1975	893.871	1.17033	-72.1965	0.661985
234	TRUE	0.48996	42.7721	42.7749	0.0028	95.3488	94.7847	95.4156	0.630863	0.228793	-204.986	1.0346	-65.5718	0.719264
235	TRUE	0.877194	42.9457	42.9477	0.002	79.9007	78.9521	80.8759	1.92376	0.748605	-998.142	1.00366	-74.2506	0.620309
236	TRUE	0.388633	43.1093	43.1141	0.0048	71.002	70.3044	71.2395	0.935162	0.239896	-121.626	1.04392	-69.3846	0.598042
237	TRUE	0.526029	43.1939	43.2239	0.03	80.3351	73.9566	81.5801	7.62348	3.64726	268.503	1.02065	-71.7018	0.603037
238	TRUE	0.777579	43.3767	43.3911	0.0144	68.8323	66.8204	70.1135	3.29309	1.26585	136.06	1.16347	-65.5875	0.659376
239	TRUE	0.554911	43.4803	43.5503	0.07	67.3283	64.8122	69.2431	4.43089	1.63075	-49.6433	1.02208	-60.1416	0.719992
240	TRUE	0.535812	43.7839	43.7987	0.0148	75.8715	73.4884	82.558	9.06959	3.55766	634.268	1.01478	-74.0539	0.44535
241	TRUE	0.795042	43.8699	43.8851	0.0152	73.2226	68.4716	73.564	5.09239	1.56939	282.287	1.09165	-63.1926	0.72341
242	TRUE	0.555227	43.9791	43.9815	0.0024	72.3879	72.3211	72.6032	0.282033	0.100127	83.4966	1.01988	-53.1588	0.836054
243	TRUE	0.803196	44.0723	44.0851	0.0128	69.4513	68.6286	72.1072	3.47856	1.42513	264.353	1.0033	-66.761	0.717023
244	TRUE	0.8451	44.1828	44.1872	0.0044	70.4608	70.1334	70.7325	0.599102	0.214458	6.68275	1.06967	-61.4763	0.693964
245	TRUE	0.976324	44.2724	44.274	0.0016	74.105	73.8556	74.1762	0.320627	0.129065	155.86	1.04572	-63.7376	0.775358
246	TRUE	0.992841	44.3732	44.3844	0.0112	69.7586	67.9934	71.2567	3.2633	1.18697	297.087	1.00449	-70.1331	0.652922
247	TRUE	0.43874	44.4972	44.5756	0.0784	65.6092	61.9864	75.1077	13.1213	3.34916	-54.5883	1.2055	-67.8552	0.588539
248	TRUE	0.983648	44.6356	44.674	0.0384	82.078	78.5002	87.5239	9.02371	3.34567	48.1076	1.19728	-75.0029	0.584546
249	TRUE	0.37078	44.7372	44.7424	0.0052	68.82	68.152	69.488	1.33595	0.445068	264.742	1.0094	-68.5761	0.591087
250	TRUE	0.778035	44.8436	44.8468	0.0032	74.7588	74.0537	75.0631	1.00938	0.391326	-347.903	1.02058	-64.2079	0.697335
251	TRUE	0.666037	45.1286	45.1422	0.0136	86.5864	85.0612	88.715	3.65388	1.27862	142.9	1.19975	-75.0598	0.599571
252	TRUE	0.707998	45.409	45.4234	0.0144	72.62	71.6774	82.2396	10.5622	3.8927	763.11	1.01632	-70.7557	0.493946
253	TRUE	0.873352	45.519	45.529	0.01	70.6825	70.3217	72.6967	2.37501	0.708711	15.491	1.16488	-67.9734	0.725809
254	TRUE	0.455599	45.9014	45.9046	0.0032	90.7054	90.3714	90.787	0.415628	0.146357	115.968	1.01517	-66.1995	0.658724
255	TRUE	0.417351	46.0978	46.1046	0.0068	80.0089	78.1307	87.5531	9.42241	3.38818	1349.42	1.01775	-75.9781	0.554153
256	TRUE	0.460834	46.1895	46.1911	0.0016	69.2877	69.2164	69.537	0.320627	0.129065	155.86	1.04572	-77.1768	0.525041
257	TRUE	0.508242	46.5989	47.0789	0.48	74.1453	30.5279	100.5	69.9726	13.8542	-21.686	54.035	-93.3233	0.189245
258	TRUE	0.635447	46.6839	46.6871	0.0032	99.3006	99.3006	99.3006	1.42109e-14	6.40475e-15	-1.4803e-13	1	-74.1663	0.527031
259	TRUE	0.769653	46.8615	46.8683	0.0068	70.6546	68.3921	75.2413	6.84913	2.23055	885.054	1.0557	-80.6832	0.496907
260	TRUE	0.497176	46.9755	46.9831	0.0076	94.4023	91.3329	95.2415	3.90859	1.23637	314.995	1.25094	-79.4964	0.494455
261	TRUE	0.849074	47.0783	47.0803	0.002	69.5589	69.2561	69.6569	0.400784	0.153333	176.854	1.03234	-66.7329	0.700303
262	TRUE	0.695497	47.1929	47.2037	0.0108	67.8379	67.6133	68.0261	0.412841	0.131767	-9.41657	1.00619	-71.1644	0.637921
263	TRUE	0.522472	47.2957	47.3077	0.012	72.275	70.3982	72.6107	2.21253	0.779437	-171.598	1.04271	-68.4108	0.718413
264	TRUE	0.947473	47.3857	47.3949	0.0092	83.8536	82.6056	84.1774	1.57179	0.576295	152.691	1.00895	-71.9635	0.634165
265	TRUE	0.35839	47.4897	47.5493	0.0596	64.4081	64.1819	66.7309	2.54903	0.977488	-41.1933	1.00184	-68.1859	0.567465
266	TRUE	0.807414	47.7981	47.8005	0.0024	72.2614	72.2614	72.2614	0	3.62597e-15	-1.02595e-12	1	-58.8435	0.847485
267	TRUE	0.43603	47.8681	47.9177	0.0496	77.9458	65.2543	82.5623	17.3079	4.46335	128.312	4.14876	-93.4516	0.208488
268	TRUE	0.735663	47.9921	48.0001	0.008	89.6896	84.1603	97.8797	13.7194	5.0764	1864.8	1.02605	-74.0419	0.59186
269	TRUE	0.547067	48.2538	48.2606	0.0068	75.3189	73.8647	85.3081	11.4433	4.59134	1750.18	1.00393	-77.106	0.574743
270	TRUE	0.766427	48.3766	48.4082	0.0316	72.0294	70.7064	74.9213	4.21488	1.11997	-51.9928	1.07223	-66.6489	0.723639
271	TRUE	0.582894	48.677	48.6798	0.0028	73.4021	72.4558	73.6359	1.18009	0.426302	387	1.09554	-61.6399	0.766273
272	TRUE	0.860442	49.017	49.0394	0.0224	66.5343	65.896	68.491	2.59492	0.852215	-69.1198	1.11725	-64.6097	0.638443
273	TRUE	0.879451	49.3472	49.3528	0.0056	64.5184	63.9915	65.1864	1.19493	0.368466	204.434	1.00649	-61.1255	0.711616
274	TRUE	0.960513	49.5336	49.5364	0.0028	80.1277	78.391	80.6843	2.29337	0.852603	832.315	1.06363	-76.9391	0.588217
275	TRUE	0.887173	49.6536	49.6552	0.0016	66.2347	65.7093	66.5821	0.872818	0.347517	-545.511	1.00577	-73.0345	0.57957
276	TRUE	0.794668	49.8128	49.8144	0.0016	69.6146	69.3652	69.864	0.498753	0.197149	-311.721	1	-67.3145	0.619616
277	TRUE	0.866336	49.9756	49.978	0.0024	70.7368	69.8685	71.0708	1.20235	0.44692	500.98	1.02681	-66.8603	0.686995
278	TRUE	0.564002	50.136	50.1656	0.0296	70.8353	67.1311	77.3116	10.1805	3.74044	257.612	1.26483	-60.755	0.717
279	TRUE	0.587341	50.5801	50.5921	0.012	73.5029	70.7585	75.716	4.95742	1.47412	382.968	1.02634	-75.8418	0.544655
280	TRUE	0.84298	50.6849	50.6989	0.014	93.8609	78.2357	95.5824	17.3468	7.63465	1469.94	1.13328	-69.826	0.647855
281	TRUE	0.712947	50.8137	50.8161	0.0024	67.4575	66.8563	68.0587	1.20235	0.432896	-500.98	1	-60.0515	0.7987
282	TRUE	0.95482	50.9525	50.9605	0.008	71.8601	71.1862	71.8743	0.688084	0.225076	-77.9838	1.00668	-55.7603	0.780597
283	TRUE	0.757066	51.1843	51.2079	0.0236	65.5656	60.5128	72.1578	11.645	3.97962	-443.407	1.29661	-63.7026	0.651962
284	TRUE	0.953642	51.3159	51.3175	0.0016	66.7309	66.3568	67.105	0.74813	0.295724	467.581	1	-66.9981	0.695196
285	TRUE	0.903402	51.4951	51.5043	0.0092	66.7129	66.2676	67.1594	0.891812	0.298243	-83.9148	1.01362	-67.2615	0.655013
286	TRUE	0.826643	51.6651	51.6735	0.0084	79.3668	72.509	86.0893	13.5804	5.03615	1754.52	1.06832	-76.1726	0.591333
287	TRUE	0.98292	51.7711	51.7819	0.0108	77.272	74.507	82.9553	8.44825	2.37388	717.614	1.01131	-71.1085	0.694343
288	TRUE	0.71949	51.8819	51.8991	0.0172	81.8108	76.6952	84.4119	7.71664	2.61509	451.956	1.02956	-73.5933	0.58982
289	TRUE	0.643012	52.0003	52.0023	0.002	71.8599	70.3324	72.1493	1.81689	0.712543	872.182	1.08425	-64.617	0.788965
290	TRUE	0.699935	52.1083	52.1111	0.0028	67.8108	66.4897	68.4639	1.97423	0.729247	729.822	1.02774	-63.4085	0.791852
291	TRUE	0.44647	52.2396	52.246	0.0064	68.3209	67.7569	68.5584	0.801568	0.25341	1.91005	1.07236	-60.7601	0.773775
292	TRUE	0.922888	52.3376	52.3396	0.002	74.6897	74.3735	75.3086	0.935162	0.356582	467.581	1.01392	-74.5014	0.489237
293	TRUE	0.487628	52.4428	52.4444	0.0016	73.4182	73.347	73.6676	0.320627	0.129065	-155.86	1.04572	-61.8152	0.697569
294	TRUE	0.702621	52.55	52.5612	0.0112	68.1069	66.9322	68.4084	1.4762	0.609864	-121.118	1.02361	-64.4843	0.647297
295	TRUE	0.487173	52.6596	52.6612	0.0016	69.7059	69.0291	70.0266	0.997506	0.403004	-623.441	1.0194	-63.1497	0.725626
296	TRUE	0.819008	52.7628	52.7868	0.024	67.3632	66.1229	68.0737	1.95078	0.709444	54.4504	1.02552	-64.9056	0.696166
297	TRUE	0.855607	52.8624	52.8732	0.0108	78.5215	76.293	79.3379	3.04492	0.855269	262.46	1.00826	-67.7668	0.721811
298	TRUE	0.515439	52.9636	52.9664	0.0028	79.758	78.3701	81.5467	3.17658	1.12847	1148.63	1.00252	-70.4591	0.73851
299	TRUE	0.829829	53.0744	53.0832	0.0088	74.1588	72.5443	75.4908	2.9465	0.821757	-101.37	1.41535	-64.5901	0.655476
300	TRUE	0.959352	53.2585	53.2837	0.0252	65.8331	65.4843	77.3013	11.817	2.59476	271.99	1.13041	-62.0586	0.70835
301	TRUE	0.996011	53.3777	53.3801	0.0024	67.9193	66.7837	68.3869	1.60314	0.593661	-667.973	1.02861	-62.0242	0.73126
302	TRUE	0.611556	53.5245	53.5281	0.0036	90.4791	88.8463	91.1099	2.26369	0.747057	595.103	1.03185	-68.0979	0.741008
303	TRUE	0.683249	53.6901	53.7089	0.0188	63.7331	62.76	64.4174	1.65741	0.643499	-106.996	1.01248	-65.3859	0.586668
304	TRUE	0.805491	53.7921	53.8041	0.012	77.104	74.9955	78.0839	3.0884	1.03867	175.263	1.09212	-73.6444	0.671024
305	TRUE	0.902982	53.9257	53.9305	0.0048	71.1909	70.2632	73.8999	3.63674	1.07848	-641.466	1.0773	-58.2846	0.802444
306	TRUE	0.854955	54.1229	54.1593	0.0364	67.4635	60.9128	68.9539	8.04113	2.44721	155.493	1.13282	-58.5882	0.77186
307	TRUE	0.721221	54.3311	54.4059	0.0748	80.0415	71.1527	94.7586	23.6059	10.708	-285.133	1.1258	-64.1417	0.711468
308	TRUE	0.577971	54.5155	54.5187	0.0032	70.1462	69.2333	71.0591	1.82579	0.600557	-547.367	1.00242	-58.0363	0.789386
309	TRUE	0.478637	54.6235	54.6383	0.0148	81.1818	78.8884	82.5226	3.63421	1.08978	131.801	1.13402	-72.9071	0.646443
310	TRUE	0.436242	55.234	55.2388	0.0048	81.1209	78.058	82.5483	4.49032	1.93057	928.002	1.00427	-68.7599	0.65759
311	TRUE	0.99754	55.4012	55.4524	0.0512	68.9764	68.3	100.305	32.0052	12.8339	-616.434	1.0452	-52.4254	0.778871
312	TRUE	0.563604	55.5448	55.5776	0.0328	95.0708	69.3612	97.9849	28.6237	10.9222	764.039	1.18107	-62.609	0.782692
313	TRUE	0.999615	55.9892	55.9988	0.0096	82.9685	81.2021	85.8383	4.63623	1.28905	459.391	1.00614	-71.5909	0.660185
314	TRUE	0.922197	56.499	56.5154	0.0164	83.1074	81.8616	90.8874	9.02589	4.49515	-544.716	1.01078	-72.8741	0.585387
315	TRUE	0.841105	57.1038	57.1074	0.0036	86.716	84.9273	90.0781	5.15081	2.0997	1648.34	1.21572	-78.638	0.453314
316	TRUE	0.974997	57.1943	57.2267	0.0324	95.0535	75.0976	109.554	34.4565	12.8	714.072	1.90064	-74.6451	0.535244
317	TRUE	0.849995	57.3091	57.3447	0.0356	72.4141	72.2795	77.743	5.46346	2.02398	-154.541	1.00007	-62.9031	0.637247
318	TRUE	0.622058	57.4643	57.5031	0.0388	69.5153	67.3209	71.5881	4.26719	1.46753	93.6579	1.03583	-60.9864	0.724323
319	TRUE	0.873477	57.6035	57.6091	0.0056	69.92	67.6028	71.3237	3.72094	1.45841	724.784	1.12211	-69.9266	0.551776
320	TRUE	0.976643	58.2045	58.2373	0.0328	91.3671	75.1124	93.8007	18.6883	8.34228	512.583	1.12673	-71.8916	0.664298
321	TRUE	0.848203	58.3237	58.4029	0.0792	79.6738	78.4751	81.2598	2.78476	0.965477	18.4813	1.02508	-75.6154	0.584257
322	TRUE	0.95835	58.4977	58.6621	0.1644	71.1155	67.5817	100.797	33.215	7.63606	48.5317	1.17632	-68.0918	0.535558
323	TRUE	0.955605	58.7797	58.7829	0.0032	99.3117	94.725	101.546	6.82075	2.34689	-2093.6	1.0125	-74.7211	0.609626
324	TRUE	0.682341	58.8893	58.9065	0.0172	85.886	75.8475	94.8204	18.9729	7.01173	1342.86	1.10599	-73.1271	0.595068
325	TRUE	0.785784	59.0129	59.0281	0.0152	89.2776	77.1053	90.7638	13.6585	6.36035	890.61	1.16093	-70.9885	0.605134
326	TRUE	0.845104	59.1189	59.1205	0.0016	81.6239	81.134	83.0043	1.87032	0.768088	1168.95	1.03658	-75.7689	0.578073
327	TRUE	0.993577	59.2346	59.2582	0.0236	68.4716	66.6803	70.2903	3.60998	1.29081	26.7227	1.12303	-71.4046	0.530399
328	TRUE	0.82554	59.235	59.2566	0.0216	70.0722	66.8191	70.7674	3.94826	1.38348	85.9609	1.06872	-71.1908	0.69925
329	TRUE	0.922273	59.5294	59.581	0.0516	67.2739	64.6816	92.7659	28.0843	13.6866	-504.175	1.08589	-73.7089	0.592598
330	TRUE	0.769268	59.7602	59.7678	0.0076	95.9289	93.527	96.3085	2.78148	1.31371	334.889	1.0621	-78.8625	0.481621
331	TRUE	0.81582	60.0658	60.083	0.0172	91.3165	73.3193	92.425	19.1057	10.078	1107.71	1.00047	-74.9214	0.529955
332	TRUE	0.989653	60.5406	60.6606	0.12	68.262	67.7097	69.7687	2.05898	0.655645	11.8331	1.37678	-69.2708	0.516102
333	TRUE	0.374438	60.4	60.4068	0.0068	68.2145	68.1824	68.8499	0.667561	0.340527	-99.6906	1.00051	-73.5958	0.631774
334	TRUE	0.570768	60.6524	60.654	0.0016	68.9628	68.9628	68.9628	1.42109e-14	5.0243e-15	3.29355e-12	1	-65.4439	0.694712
335	TRUE	0.993836	60.7478	61.1928	0.445	91.7626	80.5083	105.902	25.3941	9.233	35.3326	2.97554	-76.348	0.439636
336	TRUE	0.977043	60.738	60.7472	0.0092	75.4091	74.6282	80.6762	6.04798	2.44002	648.872	1.01856	-74.1002	0.642876
337	TRUE	0.71482	60.822	60.8388	0.0168	90.9635	74.1216	91.0063	16.8847	7.90546	1080.82	1.0474	-75.8932	0.578511
338	TRUE	0.936423	61.1841	61.2297	0.0456	86.0932	79.115	94.3971	15.2821	6.36869	81.8636	1.3542	-76.0659	0.580873
339	TRUE	0.555312	61.2933	61.3069	0.0136	79.6463	71.6729	92.0729	20.4	7.19498	1447.84	1.0189	-77.7921	0.532266
340	TRUE	0.904273	63.6172	63.6332	0.016	104.841	88.4717	104.935	16.4632	7.48222	1074.32	1.03246	-78.2573	0.483143
341	TRUE	0.289206	64.5814	64.583	0.0016	80.7062	80.1451	82.5142	2.36908	0.980806	-1480.67	1.04112	-75.3981	0.617122
342	TRUE	0.929025	64.885	64.9082	0.0232	78.5355	75.7047	79.5896	3.88484	1.31074	141.269	1.07033	-72.8485	0.593613
343	TRUE	0.657614	65.0462	65.067	0.0208	66.1483	64.7195	67.2893	2.56979	0.920331	70.696	1.07713	-65.0398	0.704186
344	TRUE	0.67064	65.2015	65.2211	0.0196	74.4232	67.2086	77.8244	10.6157	3.39349	270.759	1.4779	-68.8503	0.629454
345	TRUE	0.43807	65.3823	65.4083	0.026	65.0197	62.0505	66.6685	4.618	1.65591	-119.069	1.0763	-61.1361	0.718282
346	TRUE	0.820886	65.5331	65.5355	0.0024	103.461	103.194	103.929	0.73477	0.267807	-306.154	1.00557	-68.4016	0.63666
347	TRUE	0.890254	65.6167	65.6831	0.0664	69.3974	63.1451	70.5879	7.44277	2.32633	-87.6481	1.04431	-64.0788	0.655039
348	TRUE	0.553467	65.7523	65.7687	0.0164	74.1882	70.6537	97.5324	26.8787	10.834	1742.21	1.02395	-74.6365	0.579403
349	TRUE	0.974452	65.8703	65.8747	0.0044	70.0185	69.4619	70.3896	0.92774	0.259285	-172.183	1.01545	-59.6551	0.721738
350	TRUE	0.497365	66.5796	66.5908	0.0112	78.7187	77.353	78.8659	1.51292	0.522348	109.043	1.02267	-65.9166	0.711492
351	TRUE	0.758055	66.76	66.7736	0.0136	65.5585	62.7092	66.3848	3.67555	1.28427	-206.628	1.08446	-62.5504	0.660198
352	TRUE	0.39503	66.858	66.9172	0.0592	67.2781	64.077	69.5886	5.51161	1.84993	-82.8175	1.01757	-63.723	0.64502
353	TRUE	0.959202	67.0184	67.02	0.0016	80.0178	79.6705	80.5433	0.872818	0.347517	-545.511	1.00577	-69.2389	0.602572
354	TRUE	0.746425	67.1396	67.1608	0.0212	65.8904	63.2185	68.8584	5.63992	2.22633	-266.899	1.10657	-67.8705	0.598099
355	TRUE	0.821841	67.2682	67.2718	0.0036	90.5747	88.3481	91.5544	3.20627	1.21997	982.168	1.04912	-71.4031	0.670912
356	TRUE	0.755069	67.3662	67.3718	0.0056	68.3589	66.6037	68.6653	2.06158	0.618635	-202.531	1.16653	-63.6678	0.779735
357	TRUE	0.645305	67.4518	67.5586	0.1068	66.1181	64.6857	81.6956	17.0099	5.71763	-142.51	1.02743	-60.1369	0.709654
358	TRUE	0.996881	67.6346	67.6714	0.0368	87.769	75.2824	96.2877	21.0053	7.15486	484.437	1.33751	-74.7856	0.593375
359	TRUE	0.8541	67.7762	67.7786	0.0024	70.5776	69.3752	70.9115	1.53634	0.581852	-640.141	1.0527	-65.4232	0.643114
360	TRUE	0.953807	67.9766	67.979	0.0024	65.9253	65.4578	66.2593	0.801568	0.28993	-333.986	1.00236	-57.6727	0.733254
361	TRUE	0.832961	68.1198	68.1406	0.0208	65.7371	65.2008	66.9037	1.70291	0.588875	22.6012	1.03748	-66.4314	0.714689
362	TRUE	0.435464	68.2603	68.2787	0.0184	68.6656	67.8948	69.5243	1.62951	0.536165	38.5252	1.03034	-61.3878	0.766365
363	TRUE	0.850569	68.5403	68.5559	0.0156	70.9959	69.5784	72.1858	2.60743	0.821028	-124.414	1.05388	-59.0185	0.779272
364	TRUE	0.756744	68.7455	68.7527	0.0072	68.1079	65.3146	69.9412	4.62659	1.41959	-600.159	1.02075	-60.8948	0.772043
365	TRUE	0.779525	68.8555	68.8679	0.0124	67.0929	65.0597	67.2265	2.16672	0.736812	-174.672	1.01862	-70.1071	0.545968
366	TRUE	0.426663	69.0043	69.0111	0.0068	71.3297	68.8025	71.9606	3.15811	1.01137	-440.573	1.03017	-62.2017	0.710046
367	TRUE	0.569411	69.1067	69.1255	0.0188	69.4932	68.2957	70.3336	2.03791	0.562821	45.8966	1.02815	-58.7031	0.772181
368	TRUE	0.989609	69.2253	69.2353	0.01	70.4951	68.513	71.4401	2.92708	1.14466	323.136	1.04349	-61.9314	0.770527
369	TRUE	0.924971	69.3541	69.3569	0.0028	71.4832	70.986	71.9805	0.994537	0.362471	-369.329	1.0019	-58.4458	0.836854
370	TRUE	0.672201	69.5065	69.5101	0.0036	92.1282	91.6977	92.3805	0.682817	0.251733	-170.929	1.05449	-65.5673	0.793427
371	TRUE	0.997511	69.5825	69.5957	0.0132	72.7992	69.4222	75.9312	6.50903	1.77903	444.204	1.01455	-58.4211	0.8602
372	TRUE	0.56901	69.7081	69.7125	0.0044	73.6663	72.2339	78.2456	6.01176	2.12703	-1416.39	1.04041	-58.5961	0.799464
373	TRUE	0.995328	69.7873	69.7905	0.0032	70.773	69.9195	72.532	2.61252	0.897079	804.041	1.01772	-53.3675	0.874716
374	TRUE	0.804284	70.8334	70.835	0.0016	76.859	76.859	76.859	1.42109e-14	4.35117e-15	9.93014e-12	1	-73.1457	0.526497
375	TRUE	0.831121	70.9302	70.933	0.0028	70.4059	69.7973	70.7473	0.950006	0.340271	342.822	1.00711	-68.2542	0.673947
376	TRUE	0.944027	71.0442	71.0466	0.0024	95.1911	93.8552	95.3396	1.48438	0.555406	-556.644	1.1516	-65.5605	0.719437
377	TRUE	0.941366	71.1456	71.4006	0.255	75.212	75.2002	75.7512	0.551044	0.291322	-2.1459	1.0008	-74.9166	0.456074
378	TRUE	0.802654	71.141	71.1462	0.0052	71.7304	70.4075	76.9951	6.58759	2.42301	1328.24	1.03422	-73.8158	0.64408
379	TRUE	0.627205	71.5482	72.0382	0.49	79.5774	46.0329	99.7994	53.7665	10.783	-0.137529	59.995	-92.7414	0.191908
380	TRUE	0.939188	72.2437	72.3517	0.108	66.2336	65.9725	92.4092	26.4368	13.0266	244.38	1.00083	-71.2192	0.487225
381	TRUE	0.355707	72.4613	72.4821	0.0208	73.8299	73.5679	77.1401	3.5722	0.93391	129.308	1.02777	-75.9523	0.52846
382	TRUE	0.418337	72.6281	72.6673	0.0392	67.0629	66.8939	68.6723	1.77847	0.79446	-42.2795	1.00142	-68.4096	0.536315
383	TRUE	0.66494	72.8765	72.9313	0.0548	65.921	63.8114	67.1337	3.32223	1.1804	-23.6048	1.01652	-66.4515	0.643875
384	TRUE	0.865325	73.1447	73.1463	0.0016	72.3396	72.0902	72.589	0.498753	0.197149	311.721	1	-74.827	0.487303
385	TRUE	0.688794	73.3327	73.3515	0.0188	84.8112	81.9926	85.1177	3.12512	1.21117	134.19	1.05341	-77.0825	0.538934
386	TRUE	0.975833	73.6687	73.7687	0.1	70.5202	69.2971	71.7375	2.44043	0.990525	17.7206	1.33374	-66.7285	0.50669
387	TRUE	0.998585	74.1295	74.1371	0.0076	73.6889	70.0725	74.5064	4.43396	1.28038	584.672	1.02316	-69.5684	0.716697
388	TRUE	0.373667	74.2248	74.2328	0.008	78.3021	76.5431	81.5932	5.05008	1.8282	661.005	1.03809	-80.8756	0.445005
389	TRUE	0.804172	74.4372	74.44	0.0028	72.1692	71.9419	73.1162	1.17438	0.46922	411.496	1.02239	-72.6277	0.641091
390	TRUE	0.902779	74.5228	74.5288	0.006	81.122	79.8943	82.0672	2.17287	1.01823	361.198	1.00316	-80.8773	0.429826
391	TRUE	0.981236	74.7422	74.9822	0.24	70.0712	67.5911	72.7789	5.18779	1.41706	-6.23759	2.17921	-70.7787	0.444146
392	TRUE	0.965266	74.862	74.8656	0.0036	69.0906	68.7744	69.809	1.0346	0.424394	303.227	1.01664	-71.7322	0.706005
393	TRUE	0.547773	74.9752	74.9856	0.0104	69.7158	68.6031	69.9895	1.3864	0.451707	-56.6763	1.05549	-69.3931	0.707033
394	TRUE	0.448725	75.14	75.1668	0.0268	65.8361	61.6108	65.9671	4.35631	1.55251	-139.371	1.02242	-76.6132	0.500658
395	TRUE	0.574756	75.291	75.2926	0.0016	71.9072	71.8093	72.1388	0.329533	0.134335	77.9302	1.10407	-64.8701	0.715268
396	TRUE	0.706917	75.4138	75.4158	0.002	72.326	71.7738	72.3794	0.605629	0.228506	227.747	1.09972	-74.103	0.632915
397	TRUE	0.371079	75.6074	75.6094	0.002	77.6377	77.611	77.9138	0.302814	0.114253	-113.873	1.03232	-80.1042	0.469766
398	TRUE	0.622152	75.8262	75.8282	0.002	72.547	72.5203	72.8231	0.302814	0.114253	-113.873	1.03232	-67.3876	0.710143
399	TRUE	0.824841	75.9902	75.9978	0.0076	68.8849	68.6622	71.211	2.54877	0.777102	-334.869	1.03733	-60.8244	0.722203
400	TRUE	0.655584	76.1002	76.1482	0.048	69.6225	64.9788	70.6762	5.69741	2.31784	-96.9624	1.03064	-66.5272	0.70374
401	TRUE	0.851863	76.2591	76.2667	0.0076	71.6255	71.5958	71.9817	0.38594	0.143848	-49.8608	1.00842	-58.8787	0.850153
402	TRUE	0.968467	76.7649	76.7999	0.035	70.9827	70.1843	78.5051	8.32074	3.4998	199.019	1.82313	-70.66	0.497898
403	TRUE	0.837333	77.3541	77.3633	0.0092	68.1436	67.3823	69.4999	2.11761	0.728623	-97.09	1.13608	-70.0215	0.588015
404	TRUE	0.829117	77.6913	77.7657	0.0744	62.0628	61.089	80.1231	19.034	9.5589	-253.886	1.00156	-73.6302	0.431198
405	TRUE	0.732032	77.8705	77.9005	0.03	76.659	74.7367	86.8423	12.1056	3.98379	-422.197	1.24426	-69.8469	0.646865
406	TRUE	0.795931	77.9897	78.0013	0.0116	70.947	64.3418	72.1049	7.76307	2.77316	-698.11	1.01543	-67.0438	0.655823
407	TRUE	0.975304	78.1433	78.1469	0.0036	67.9593	66.3117	68.5753	2.26369	0.743899	593.079	1.0364	-63.8554	0.716627
408	TRUE	0.880937	78.2898	78.3046	0.0148	86.0103	75.1975	90.8156	15.6182	5.9795	1022.6	1.01717	-69.5328	0.707516
409	TRUE	0.994689	78.4038	78.4326	0.0288	79.6727	79.2402	82.2031	2.96292	0.909155	-60.384	1.03099	-69.4821	0.642198
410	TRUE	0.984488	78.6434	78.6526	0.0092	64.7772	63.3065	66.3833	3.07683	1.19014	365.771	1.015	-66.594	0.618199
411	TRUE	0.302813	78.7366	78.7846	0.048	69.1711	63.448	95.2751	31.8271	9.9332	-458.223	2.00612	-71.1856	0.540104
412	TRUE	0.953603	78.8902	78.8946	0.0044	78.1966	78.0852	78.2262	0.141017	0.0437182	22.9664	1.00312	-67.8872	0.695884
413	TRUE	0.373195	79.1718	79.1734	0.0016	66.7534	66.5931	67.6084	1.01532	0.428059	623.441	1.08105	-65.3262	0.72314
414	TRUE	0.538304	79.7347	79.7527	0.018	68.1019	67.0628	69.4794	2.41655	0.717985	34.7866	1.09622	-65.2425	0.726378
415	TRUE	0.821848	79.8295	79.8355	0.006	69.5364	68.5209	70.5228	2.00184	0.663111	-330.526	1.00596	-65.5603	0.761166
416	TRUE	0.484311	79.9371	79.9447	0.0076	70.7571	70.3415	71.6106	1.26915	0.304664	120.23	1.02364	-51.5853	0.848576
417	TRUE	0.964541	80.0335	80.0355	0.002	67.6377	67.0321	68.2434	1.21126	0.436354	581.455	1.00442	-63.5338	0.782998
418	TRUE	0.999398	80.1227	80.1319	0.0092	78.3618	75.8087	81.1869	5.37819	1.50825	623.173	1.02195	-72.5538	0.65936
419	TRUE	0.391668	80.4101	80.4129	0.0028	81.0424	79.2389	82.0443	2.80549	0.995407	1001.96	1.01443	-71.034	0.727501
420	TRUE	0.458528	80.6053	80.6069	0.0016	76.256	75.3831	77.1288	1.74564	0.690023	1091.02	1	-75.3048	0.657766
421	TRUE	0.98721	80.7233	80.7273	0.004	72.3095	71.3447	73.2447	1.90001	0.649051	487.485	1.00898	-64.7448	0.793638
422	TRUE	0.456663	81.5362	81.5378	0.0016	88.3896	86.6172	89.9838	3.36658	1.33141	2104.11	1.00019	-74.4938	0.604051
423	TRUE	0.485439	81.6706	81.6722	0.0016	76.0574	75.2915	77.5359	2.24439	0.902684	1402.74	1.01271	-69.8575	0.699284
424	TRUE	0.745723	81.945	81.9474	0.0024	80.1945	79.4597	81.7308	2.27111	0.834496	946.295	1.02103	-70.9837	0.706465
425	TRUE	0.860142	82.0434	82.0458	0.0024	83.1736	82.372	85.8455	3.47346	1.30963	1447.27	1.04742	-70.6928	0.714823
426	TRUE	0.610299	82.7088	82.7132	0.0044	83.0641	77.7864	84.4393	6.65285	2.74984	1628.09	1.01795	-74.9497	0.53943
427	TRUE	0.41591	83.036	83.0376	0.0016	82.9096	82.7493	83.7646	1.01532	0.428059	623.441	1.08105	-71.1845	0.672817
428	TRUE	0.51576	83.2253	83.2293	0.004	75.0457	74.3925	76.055	1.66251	0.462331	330.613	1.04243	-67.803	0.724452
429	TRUE	0.931449	83.3377	83.4125	0.0748	65.8491	61.0933	79.2402	18.1469	5.69559	-47.6423	1.52432	-64.8292	0.650659
430	TRUE	0.994726	83.4941	83.4969	0.0028	71.4412	70.9588	72.1908	1.23204	0.431106	436.48	1.00563	-64.7607	0.791548
431	TRUE	0.999206	83.5753	83.5769	0.0016	69.5361	68.8147	70.4356	1.62095	0.642088	1013.09	1.00178	-67.9638	0.782098
432	TRUE	0.702783	83.6605	83.6689	0.0084	77.7219	74.1965	79.2583	5.06175	1.79829	678.429	1.03816	-66.8596	0.729145
433	TRUE	0.762673	83.7537	83.7553	0.0016	74.9365	74.5625	75.3106	0.74813	0.295724	467.581	1	-77.3059	0.538355
434	TRUE	0.567643	83.8481	83.8521	0.004	71.1581	70.7081	72.8714	2.16322	0.771953	538.289	1.0069	-57.451	0.837824
435	TRUE	0.711267	83.9489	83.9517	0.0028	74.5026	73.7085	77.4343	3.7258	1.30707	1252.89	1.04757	-54.6282	0.842128
436	TRUE	0.838932	84.3803	84.4087	0.0284	70.805	69.9638	72.7987	2.835	0.879202	64.06	1.03093	-68.4742	0.608346
437	TRUE	0.744252	84.6771	84.7055	0.0284	68.7011	67.6477	69.8752	2.22758	0.603595	31.267	1.02786	-54.0117	0.840119
438	TRUE	0.695252	84.8127	84.8159	0.0032	71.5274	71.5135	71.8322	0.318717	0.139203	-104.443	1.00443	-65.2936	0.7634
439	TRUE	0.963511	85.0023	85.0039	0.0016	78.0294	77.789	79.1605	1.37157	0.580791	857.232	1.07696	-76.2657	0.545216
440	TRUE	0.499724	85.3736	85.4384	0.0648	69.227	62.5878	69.4774	6.88954	3.00046	-104.443	1.0006	-67.2297	0.578278
441	TRUE	0.670259	85.5892	85.6	0.0108	65.4064	65.0565	65.564	0.50746	0.209373	-41.9058	1.0015	-68.3615	0.547666
442	TRUE	0.753519	85.6884	85.7196	0.0312	86.4147	69.9426	88.0631	18.1205	7.76798	632.318	1.097	-75.3318	0.528096
443	TRUE	0.492326	85.8032	85.8108	0.0076	90.9099	87.5843	91.5616	3.9773	1.44207	486.264	1.20953	-73.7769	0.596656
444	TRUE	0.48015	85.8988	85.9016	0.0028	79.5028	79.4212	79.8145	0.393362	0.146665	137.836	1.01178	-67.3917	0.677072
445	TRUE	0.287898	86.1536	86.1556	0.002	82.6827	81.6941	84.6599	2.9658	1.2215	1591.68	1.04442	-76.6215	0.49312
446	TRUE	0.899668	86.2658	86.2778	0.012	81.8369	73.5796	90.9771	17.3975	9.10639	1481.31	1.00583	-79.7434	0.484486
447	TRUE	0.834745	86.3942	86.4046	0.0104	69.5937	66.0507	69.9025	3.85179	1.73713	-376.003	1.00144	-71.0403	0.593484
448	TRUE	0.976544	86.5414	86.5478	0.0064	68.4894	66.3371	71.0203	4.68323	1.5724	773.526	1.04138	-72.5538	0.656791
449	TRUE	0.83105	87.0762	87.0806	0.0044	89.009	88.1353	96.006	7.87071	3.43543	1820.64	1.0176	-76.973	0.534668
450	TRUE	0.947568	87.2431	87.2687	0.0256	78.1628	76.5602	91.792	15.2318	6.67458	482.928	1.19942	-75.8962	0.444366
451	TRUE	0.672672	87.5071	87.5227	0.0156	103.598	92.5313	105.681	13.1497	5.17739	682.853	1.24418	-83.6751	0.405645
452	TRUE	0.948847	87.6403	87.6815	0.0412	89.439	81.4374	89.7389	8.30148	3.70768	180.409	1.11602	-75.7575	0.446011
453	TRUE	0.927008	87.9967	87.9987	0.002	65.8467	65.5707	66.1228	0.552191	0.182612	227.747	1.03518	-68.015	0.543076
454	TRUE	0.900227	88.1727	88.1755	0.0028	68.0809	68.0809	68.0809	1.42109e-14	7.47639e-15	-5.10536e-13	1	-66.625	0.617185
455	TRUE	0.940483	88.3417	88.3449	0.0032	66.1078	65.7738	66.1894	0.415628	0.146357	115.968	1.01517	-62.7054	0.702813
456	TRUE	0.378278	88.5141	88.5257	0.0116	67.2065	65.9512	67.3667	1.41555	0.699365	133.359	1.00885	-72.3934	0.454407
457	TRUE	0.489657	88.6557	88.6581	0.0024	70.1467	68.8776	70.4362	1.5586	0.591057	-640.141	1.071	-69.5508	0.679626
458	TRUE	0.589487	88.7537	88.7565	0.0028	70.818	70.3289	72.4699	2.14097	0.962274	771.268	1.0027	-72.1828	0.590088
459	TRUE	0.755039	88.8989	88.9093	0.0104	70.0035	67.7173	71.8773	4.16001	1.29324	-370.97	1.01098	-69.7972	0.543094
460	TRUE	0.890383	89.0825	89.1085	0.026	75.8705	68.9511	76.8096	7.85854	2.51667	-269.876	1.08299	-72.5625	0.591553
461	TRUE	0.536184	89.2678	89.273	0.0052	93.5083	92.4395	97.1018	4.66232	1.59249	847.856	1.04272	-71.6108	0.660561
462	TRUE	0.970437	89.4102	89.4186	0.0084	88.6302	85.6919	91.6715	5.97961	2.44925	638.354	1.05992	-75.0786	0.601474
463	TRUE	0.791954	89.5866	89.5958	0.0092	86.2888	81.4012	92.8755	11.4743	3.6807	1142.85	1.09069	-72.8717	0.601449
464	TRUE	0.734296	90.1826	90.2014	0.0188	76.7303	76.367	77.0481	0.681024	0.188584	-1.15376	1.01351	-65.3028	0.638
465	TRUE	0.559861	90.2848	90.2908	0.006	78.9765	74.1588	81.2933	7.13449	2.04274	843.482	1.11517	-71.8041	0.658391
466	TRUE	0.731869	91.5521	91.5757	0.0236	83.9846	80.0276	86.2661	6.23849	2.11736	-176.996	1.19814	-82.5773	0.462605
467	TRUE	0.739743	91.8173	91.8329	0.0156	78.1494	67.8654	78.2839	10.4186	5.15804	672.71	1.02355	-78.5491	0.498491
468	TRUE	0.88039	92.4934	92.515	0.0216	92.4526	85.1407	92.7384	7.59773	3.82785	358.347	1.01477	-72.5469	0.598861
469	TRUE	0.522366	92.5146	92.5562	0.0416	73.8739	73.3813	92.6352	19.2539	7.27014	-468.003	1.02393	-70.1813	0.548506
470	TRUE	0.698939	92.6954	92.7774	0.082	66.1098	66.1026	91.3266	25.224	12.2447	-309.748	1.00161	-74.9996	0.398951
471	TRUE	0.973379	92.891	92.965	0.074	71.6154	65.5557	81.4791	15.9234	6.40869	-154.731	1.07076	-73.0827	0.474633
472	TRUE	0.687473	93.1486	93.1606	0.012	65.8989	64.9269	114.321	49.394	22.1211	4303.64	1.06709	-70.2093	0.520612
473	TRUE	0.603647	93.4904	93.498	0.0076	84.5668	78.0861	85.6034	7.5173	3.29172	1086.05	1.02183	-69.4783	0.70719
474	TRUE	0.919557	93.69	94.03	0.34	87.768	80.435	89.2047	8.76979	3.79303	16.4777	1.92238	-71.174	0.601247
475	TRUE	0.918298	94.0092	94.0276	0.0184	90.3563	81.8235	92.2935	10.4699	3.26213	423.056	1.37585	-64.6167	0.799018
476	TRUE	0.998823	94.1088	94.1232	0.0144	75.8826	71.3351	76.6863	5.35121	2.01954	349.838	1.01727	-71.7894	0.659318
477	TRUE	0.992555	94.2276	94.2304	0.0028	70.1702	69.6507	70.5562	0.905474	0.311266	316.315	1.0022	-78.5787	0.485745
478	TRUE	0.990703	94.3985	94.4065	0.008	67.5588	67.1515	67.9644	0.812863	0.243509	-2.68045	1.05125	-63.7398	0.785689
479	TRUE	0.755266	94.4965	94.5005	0.004	85.2991	84.364	85.8113	1.44727	0.55943	-412.929	1.02374	-68.4127	0.720338
480	TRUE	0.679584	94.5725	94.5821	0.0096	73.0851	67.3231	74.0798	6.7567	2.78045	721.567	1.01025	-61.5087	0.782076
481	TRUE	0.756691	94.6697	94.6873	0.0176	68.892	68.6471	76.7006	8.05354	3.44869	-480.704	1.02417	-63.1318	0.77954
482	TRUE	0.966312	94.8281	94.8305	0.0024	81.5585	80.8905	82.8944	2.00392	0.734733	834.966	1.01889	-67.6092	0.777591
483	TRUE	0.875631	94.9557	94.9641	0.0084	87.2705	82.5305	87.7226	5.19209	2.3606	583.914	1.08833	-72.6228	0.64474
484	TRUE	0.560532	95.0797	95.0813	0.0016	88.6945	88.2937	88.9172	0.623441	0.249933	-389.651	1.00816	-65.0387	0.779899
485	TRUE	0.653067	95.1885	95.1937	0.0052	82.5594	79.3605	84.1203	4.75988	1.965	883.697	1.03147	-67.7599	0.717072
486	TRUE	0.901997	95.3379	95.3607	0.0228	69.4257	67.0362	77.0636	10.0273	3.10165	487.373	1.03685	-69.2661	0.651426
487	TRUE	0.867034	95.4311	95.4367	0.0056	69.5875	66.5297	71.4578	4.92816	1.52124	842.786	1.01054	-66.5194	0.736597
488	TRUE	0.389623	95.5787	95.6175	0.0388	65.066	61.7045	67.6759	5.97136	2.10016	153.172	1.11308	-57.1115	0.777162
489	TRUE	0.529399	95.7015	95.7087	0.0072	55.3335	51.0325	56.0801	5.04761	2.0305	720.72	1.01075	-76.0583	0.559517
490	TRUE	0.487022	95.7855	95.7951	0.0096	77.5802	70.8396	79.6806	8.84109	3.10279	968.306	1.00964	-64.9765	0.782112
491	TRUE	0.847449	95.8823	95.8935	0.0112	74.7564	65.9135	81.9105	15.997	5.46826	-647.823	2.88187	-66.0107	0.724419
492	TRUE	0.85036	96.0007	96.0031	0.0024	72.6349	71.6997	73.236	1.53634	0.557485	640.141	1.00745	-60.0758	0.799972
493	TRUE	0.911977	96.1919	96.2067	0.0148	68.1005	66.4266	68.3974	1.97084	0.575713	-102.267	1.03497	-49.0028	0.84521
494	TRUE	0.767351	96.3564	96.3788	0.0224	66.496	65.6966	68.3852	2.68865	0.815944	-116.208	1.00989	-58.7428	0.776688
495	TRUE	0.644592	96.4996	96.5088	0.0092	67.1788	66.9257	67.3198	0.394037	0.151486	-25.4546	1.00881	-69.175	0.523668
496	TRUE	0.953754	96.6928	96.7236	0.0308	102.974	90.81	107.476	16.6655	3.9021	175.96	1.44782	-71.0482	0.596331
497	TRUE	0.379494	96.8296	96.832	0.0024	102.11	101.895	102.177	0.282033	0.100127	-83.4966	1.01988	-70.1317	0.671922
498	TRUE	0.803131	97.331	97.339	0.008	87.5264	85.2017	96.9278	11.7261	5.12398	1663.99	1.03537	-73.5045	0.602703
499	TRUE	0.984812	97.5266	97.5306	0.004	93.1648	92.1202	99.0168	6.89656	3.29029	-1740.32	1.00153	-73.9843	0.628921
500	TRUE	0.7733	97.6118	97.6366	0.0248	90.6461	75.3406	92.7529	17.4123	6.56555	814.794	1.08953	-71.4998	0.592037
501	TRUE	0.436737	97.7578	97.7614	0.0036	94.2706	94.0183	94.4859	0.467581	0.129831	7.64683	1.05628	-67.9399	0.647436
502	TRUE	0.941333	97.901	97.9106	0.0096	95.2729	92.4117	96.9315	4.51983	1.43943	-404.363	1.03679	-68.9547	0.643476
503	TRUE	0.941779	98.0102	98.017	0.0068	76.5529	75.8801	84.8517	8.97152	4.54518	1331.89	1.00272	-75.2744	0.532213
504	TRUE	0.952371	98.3431	98.3519	0.0088	70.4229	69.8842	78.8495	8.9653	3.82548	1063.7	1.01685	-71.2534	0.63506
505	TRUE	0.576668	98.4603	98.4751	0.0148	72.7839	71.6072	73.7885	2.18128	0.722629	105.016	1.02888	-63.134	0.720627
506	TRUE	0.809362	102.007	102.055	0.048	44.8415	34.0648	54.49	20.4251	5.51603	-41.8345	7.00633	-94.7427	0.170358
507	TRUE	0.644242	103.709	103.714	0.0048	73.587	72.3597	73.6646	1.30494	0.56901	-265.045	1.03154	-77.4589	0.56001
508	TRUE	0.609317	104.181	104.182	0.0016	83.2181	82.7193	84.9637	2.24439	0.903452	1091.02	1.46414	-81.3864	0.411835
509	TRUE	0.780626	104.522	104.524	0.0016	67.1476	67.0763	67.3969	0.320627	0.129065	155.86	1.04572	-62.2599	0.693105
510	TRUE	0.462767	104.618	104.621	0.0028	73.2313	72.8899	75.5766	2.68674	0.945254	857.055	1.10889	-80.394	0.52391
511	TRUE	0.889901	104.725	104.737	0.0124	71.1598	67.7026	84.1867	16.484	5.50844	907.544	1.44815	-75.6718	0.495648
512	TRUE	0.763925	104.82	104.822	0.002	76.1845	74.528	76.3449	1.81689	0.685519	-683.241	1.27641	-67.6364	0.744986
513	TRUE	0.931265	104.897	104.92	0.0228	75.9093	71.8687	77.5953	5.72661	2.14764	247.076	1.02004	-77.1345	0.545667
514	TRUE	0.507273	104.994	105.025	0.0316	86.5738	79.3234	93.4932	14.1698	5.18516	296.598	1.30762	-80.0916	0.50601
515	TRUE	0.733537	105.193	105.206	0.0128	66.5633	63.4183	69.5783	6.15998	2.18723	-369.047	1.08214	-71.3105	0.59375
516	TRUE	0.831997	105.372	105.461	0.0884	73.035	68.8349	80.162	11.3271	4.37038	-109.748	1.07262	-80.3694	0.445582
517	TRUE	0.509051	105.585	105.705	0.12	79.199	47.7003	102.994	55.2933	10.2713	-58.5891	7.34868	-90.926	0.210225
518	TRUE	0.475477	105.797	105.817	0.02	72.0558	70.9425	73.2801	2.33759	0.738625	15.4589	1.06369	-67.133	0.706862
519	TRUE	0.998108	105.913	105.916	0.0028	79.4957	79.1728	79.5662	0.393362	0.136623	-111.329	1.02237	-68.9705	0.639203
520	TRUE	0.894042	106.004	106.014	0.01	71.8297	70.9054	73.6515	2.74611	0.952025	-270.706	1.02429	-72.5418	0.600899
521	TRUE	0.578456	106.103	106.105	0.002	72.8365	72.547	73.1527	0.605629	0.218335	-290.727	1.00254	-68.1445	0.626333
522	TRUE	0.714405	107.365	107.372	0.0072	86.0459	80.646	92.5765	11.9305	4.05086	1642.61	1.0831	-79.8426	0.491094
523	TRUE	0.590535	108.184	108.187	0.0024	74.2148	73.6136	76.0183	2.4047	0.901145	1001.96	1.04501	-80.1432	0.52233
524	TRUE	0.576376	108.386	108.405	0.0196	81.7114	80.1406	82.3129	2.17235	0.903692	-67.2381	1.03744	-73.7401	0.640608
525	TRUE	0.527385	108.621	108.622	0.0016	92.1411	91.3751	93.6195	2.24439	0.902684	-1402.74	1.01271	-74.0136	0.63931
526	TRUE	0.974679	108.613	109.268	0.655	85.6307	81.9447	90.3279	8.38322	3.12378	-5.23237	1.79273	-76.3148	0.462788
527	TRUE	0.995103	109.41	109.412	0.0016	79.937	78.8683	81.362	2.49377	0.989262	-1558.6	1.00209	-66.8432	0.761738
528	TRUE	0.810995	109.555	109.572	0.0176	57.3867	53.7277	59.7908	6.06313	1.66	317.551	1.09753	-56.982	0.787042
529	TRUE	0.824872	109.745	109.777	0.0324	72.8834	71.3247	87.1488	15.8242	7.05385	432.731	1.21798	-65.3877	0.708271
530	TRUE	0.604826	110.049	110.069	0.02	86.1561	82.0196	86.4084	4.38888	1.47207	-200.993	1.05826	-74.3603	0.591966
531	TRUE	0.877999	110.382	110.48	0.0976	61.4634	59.7527	78.159	18.4064	8.00025	-167.75	1.04244	-70.1979	0.595823
532	TRUE	0.693013	110.716	110.718	0.0016	66.4974	66.4974	66.4974	2.84217e-14	1.28095e-14	1.45312e-11	1	-66.231	0.648655
533	TRUE	0.892661	110.821	110.844	0.0224	80.6813	74.148	93.7201	19.5721	6.65149	-934.862	1.05867	-70.1911	0.639659
534	TRUE	0.442099	110.902	110.938	0.0368	84.1592	74.0966	91.5136	17.417	4.9539	308.442	1.29346	-72.4468	0.656122
535	TRUE	0.911369	111.031	111.111	0.0796	69.7871	65.9368	75.4881	9.55131	4.22023	117.29	1.01836	-60.8368	0.714462
536	TRUE	0.995474	111.206	111.208	0.002	80.5084	80.3347	80.6821	0.347346	0.151643	197.847	1.00936	-66.3739	0.751706
537	TRUE	0.654904	111.267	111.318	0.0516	94.8225	71.7823	96.4301	24.6478	10.2745	241.069	1.53529	-74.2342	0.581465
538	TRUE	0.423131	111.368	111.383	0.0144	81.4481	73.458	84.0884	10.6304	4.43829	770.634	1.00537	-67.8869	0.698535
539	TRUE	0.781613	111.515	111.56	0.0452	73.8427	68.9392	85.5897	16.6505	7.3757	-363.094	1.03542	-63.8666	0.761551
540	TRUE	0.964132	111.804	111.815	0.0112	74.7971	73.7249	82.0475	8.32265	3.18996	732.519	1.00618	-67.985	0.765732
541	TRUE	0.416801	111.899	111.909	0.0104	86.2251	82.719	93.2482	10.5292	4.46399	1042.87	1.08202	-64.1596	0.773506
542	TRUE	0.375059	111.993	111.999	0.0056	87.1445	81.2018	94.1481	12.9463	4.37656	2051.49	1.01094	-64.7664	0.782134
543	TRUE	0.97477	112.09	112.175	0.0852	80.5736	63.3197	97.3747	34.055	7.83832	-115.294	2.08005	-60.3664	0.794281
544	TRUE	0.997482	112.197	112.221	0.024	68.1142	66.14	69.2721	3.13205	0.973019	-64.3428	1.10264	-49.639	0.868929
545	TRUE	0.528277	112.388	112.394	0.0064	92.9047	89.8406	93.4969	3.65631	1.14068	-323.422	1.29042	-62.5351	0.793505
546	TRUE	0.983149	112.487	112.488	0.0016	87.2091	85.0716	87.6099	2.5383	1.07015	1558.6	1.09494	-61.8698	0.845303
547	TRUE	0.73818	112.606	112.61	0.0048	76.2054	74.0955	77.489	3.39348	1.23994	690.437	1.00636	-62.7461	0.835911
548	TRUE	0.932726	112.773	112.804	0.0316	66.9107	59.5274	67.5226	7.99527	2.67688	-245.722	1.04069	-47.5771	0.839688
549	TRUE	0.821978	112.944	113.035	0.0916	80.3449	66.8751	86.6166	19.7414	7.72673	-64.4061	1.31803	-59.1704	0.78841
550	TRUE	0.794602	114.055	114.069	0.0148	79.1194	78.116	81.821	3.705	1.50214	-219.346	1.03101	-75.4862	0.591869
551	TRUE	0.74371	114.161	114.163	0.002	61.808	61.5319	61.8347	0.302814	0.114253	113.873	1.03232	-65.5903	0.586326
552	TRUE	0.989563	114.237	114.32	0.0832	70.3372	68.8026	71.5881	2.7855	0.952526	21.438	1.0122	-64.8578	0.714142
553	TRUE	0.44598	114.497	114.503	0.0056	70.7191	69.8508	72.0996	2.24884	0.747963	-414.501	1.00649	-64.9869	0.739213
554	TRUE	0.976489	114.641	114.647	0.006	78.1379	77.0068	78.6683	1.66151	0.616579	-257.922	1.03263	-69.4256	0.562205
555	TRUE	0.868016	114.828	114.832	0.0036	86.4061	84.2908	87.8311	3.54026	1.11673	907.948	1.01935	-68.366	0.719488
556	TRUE	0.473503	116.96	116.963	0.0032	85.1014	81.9174	88.8421	6.92465	2.60972	2365.74	1.00652	-78.3207	0.560009
557	TRUE	0.987255	117.128	117.142	0.014	84.9994	79.6324	87.4277	7.79523	2.42266	449.533	1.04029	-77.7352	0.515572
558	TRUE	0.524916	117.231	117.236	0.0048	86.4907	82.963	88.9915	6.02847	2.26268	1203.19	1.00437	-72.4757	0.597132
559	TRUE	0.939614	117.399	117.42	0.0212	80.131	76.844	80.9669	4.12291	1.12121	-37.8733	1.14738	-63.4195	0.769569
560	TRUE	0.37486	117.508	117.511	0.0032	80.4803	78.5357	82.6178	4.08206	1.39619	1272.55	1.00267	-65.5353	0.723142
561	TRUE	0.886792	117.689	117.729	0.0404	72.638	71.268	81.2358	9.9678	2.72657	-59.8178	1.20478	-69.9582	0.715509
562	TRUE	0.980465	117.862	117.871	0.0088	67.2388	67.1943	67.5654	0.371096	0.143359	39.0165	1.00518	-64.9386	0.575824
563	TRUE	0.912631	118.035	118.037	0.0016	71.0913	70.8686	71.492	0.623441	0.249933	-389.651	1.00816	-74.1569	0.588051
564	TRUE	0.746701	118.105	118.107	0.0016	73.1998	73.0395	74.0548	1.01532	0.428059	623.441	1.08105	-70.8989	0.64906
565	TRUE	0.969676	118.202	118.229	0.0272	63.782	62.8821	90.4718	27.5897	10.4684	553.107	1.3411	-67.6447	0.555394
566	TRUE	0.990276	118.299	118.309	0.01	72.8637	68.8689	73.5731	4.70422	2.04486	486.266	1.00286	-69.9096	0.701423
567	TRUE	0.705766	118.402	118.404	0.0024	74.133	73.131	74.4669	1.33595	0.500636	556.644	1.03719	-75.2873	0.59698
568	TRUE	0.387165	118.453	118.592	0.1392	67.4137	26.5783	99.328	72.7497	13.7391	-10.2409	8.48583	-88.7565	0.220777
569	TRUE	0.514055	118.642	118.645	0.0028	68.4438	68.1209	68.5143	0.393362	0.136623	111.329	1.02237	-75.9053	0.453604
570	TRUE	0.66034	118.738	118.74	0.0024	69.3705	68.8361	69.7712	0.935162	0.33784	389.651	1.00212	-71.5228	0.69691
571	TRUE	0.772592	118.827	118.836	0.0092	71.2259	68.8509	75.8438	6.99284	2.47732	812.839	1.01538	-69.6814	0.724643
572	TRUE	0.986778	119.001	119.007	0.0056	70.5475	69.9018	70.5772	0.675395	0.224379	-105.762	1.0144	-60.5082	0.786522
573	TRUE	0.492444	119.094	119.162	0.0672	76.033	71.8789	84.0832	12.2043	4.90872	-114.324	1.12065	-70.8486	0.596377
574	TRUE	0.790847	119.256	119.277	0.0212	76.9278	75.1264	82.2965	7.1701	3.22829	316.049	1.0258	-68.7385	0.701764
575	TRUE	0.896886	119.391	119.394	0.0028	81.0951	80.1154	81.8076	1.6922	0.627427	636.165	1.00971	-73.5965	0.609103
576	TRUE	0.758525	119.489	119.492	0.0028	85.665	80.9688	87.6869	6.71812	2.87921	2389.43	1.16746	-78.9053	0.527982
577	TRUE	0.357646	119.69	119.692	0.002	66.8091	66.8091	66.8091	2.84217e-14	1.31018e-14	4.5165e-12	1	-58.0118	0.658576
578	TRUE	0.715567	119.836	119.839	0.0028	94.2342	93.9521	94.7834	0.831255	0.274704	272.137	1.01432	-65.7222	0.597931
579	TRUE	0.7232	120.117	120.132	0.0156	95.9047	88.7009	101.628	12.9269	4.37175	695.782	1.07401	-74.3956	0.545981
580	TRUE	0.658274	120.233	120.239	0.0056	89.8373	88.7024	92.6021	3.8997	1.57856	719.57	1.00593	-72.8866	0.604642
581	TRUE	0.417541	120.379	120.384	0.0048	68.4584	67.6555	69.6214	1.96586	0.971418	435.035	1.01721	-65.5588	0.578173
582	TRUE	0.733484	120.609	120.649	0.0396	66.1209	65.1644	66.3053	1.14089	0.493312	-25.9388	1.00066	-65.6883	0.650113
583	TRUE	0.796848	120.761	120.807	0.046	71.7937	67.1739	73.5325	6.35862	2.60969	126.257	1.03271	-75.4489	0.44425
584	TRUE	0.52813	120.929	120.931	0.002	69.0077	68.7138	69.836	1.12219	0.444486	-551.555	1.10143	-68.8365	0.776299
585	TRUE	0.532623	121.026	121.037	0.0108	67.9796	66.6379	68.5827	1.94474	0.775854	-183.902	1.02943	-69.5016	0.580497
586	TRUE	0.814713	121.194	121.249	0.0556	76.2694	73.933	81.0164	7.08345	2.5534	-52.8931	1.05255	-75.3113	0.524994
587	TRUE	0.805292	121.408	121.412	0.0036	76.6504	76.4129	76.6801	0.267189	0.0806379	44.5315	1.01162	-70.0536	0.601608
588	TRUE	0.82691	121.519	121.544	0.0256	93.0311	85.5623	104.844	19.2815	7.2383	772.04	1.01893	-77.2594	0.530771
589	TRUE	0.46951	121.648	121.65	0.0024	80.5475	80.5475	80.5475	1.42109e-14	3.55271e-15	5.22043e-13	1	-72.73	0.488317
590	TRUE	0.672008	122.028	122.06	0.0316	67.4759	65.5397	68.5421	3.00236	1.08913	2.51069	1.03923	-66.4434	0.60635
591	TRUE	0.948807	122.214	122.252	0.0384	66.4806	66.1424	67.8886	1.74625	0.584139	26.0415	1.01413	-61.6426	0.709885
592	TRUE	0.909611	122.788	122.791	0.0024	71.7045	71.1701	72.7732	1.60314	0.587786	-667.973	1.01807	-66.0498	0.641774
593	TRUE	0.863687	122.987	123.047	0.06	70.418	65.6285	77.3699	11.7415	4.15827	-170.042	1.08615	-65.0735	0.648084
594	TRUE	0.799035	123.233	123.236	0.0032	70.2782	69.7141	71.0723	1.35821	0.469454	426.76	1.00316	-51.3871	0.851696
595	TRUE	0.892818	123.472	123.476	0.0032	93.6759	92.8373	94.3813	1.54401	0.542589	477.861	1.00638	-69.1547	0.574142
596	TRUE	0.767099	123.559	123.613	0.0544	79.4161	69.5513	90.5507	20.9994	10.6671	-383.129	1.00534	-67.8338	0.485324
597	TRUE	0.611776	123.8	123.85	0.0504	82.4926	64.6017	83.0101	18.4084	8.52929	-364.449	1.00055	-67.4837	0.630368
598	TRUE	0.970544	123.952	124.016	0.064	79.7088	76.5771	83.2303	6.65318	2.44346	84.1173	1.01732	-61.3668	0.76522
599	TRUE	0.546063	124.334	124.349	0.0152	80.6459	77.2429	85.2521	8.00914	2.38647	434.079	1.03501	-72.2666	0.644552
600	TRUE	0.881226	124.533	124.569	0.0356	81.9745	80.9833	82.2116	1.22827	0.533966	29.0178	1.00288	-66.9576	0.691967
601	TRUE	0.497321	124.661	124.704	0.0428	74.4165	67.0995	78.8804	11.7809	4.43346	-255.911	1.19237	-59.8687	0.715543
602	TRUE	0.788659	125.161	125.164	0.0028	81.6321	80.4966	83.0349	2.5383	0.900426	917.137	1.00237	-69.206	0.724986
603	TRUE	0.57138	125.268	125.287	0.0188	68.2037	67.8029	72.92	5.1171	1.58318	-280.39	1.00841	-55.6765	0.722115
604	TRUE	0.850022	125.391	125.499	0.1072	83.675	76.083	93.1345	17.0516	5.80245	-46.4214	1.1916	-71.8374	0.592573
605	TRUE	0.449897	125.65	125.652	0.0016	70.0533	69.4298	70.6767	1.24688	0.492874	779.302	1	-68.3861	0.715979
606	TRUE	0.930788	125.747	125.749	0.002	73.3282	73.2302	73.631	0.400784	0.153333	176.854	1.03234	-62.1651	0.799742
607	TRUE	0.850831	125.839	125.847	0.0084	85.184	84.4291	87.9145	3.48543	1.636	410.465	1.00572	-69.4416	0.696275
608	TRUE	0.943906	126.817	126.821	0.004	81.5858	81.0069	82.1647	1.15782	0.359852	270.225	1.00604	-68.5148	0.716472
609	TRUE	0.890596	127.233	127.239	0.006	84.2496	83.9008	84.5745	0.673727	0.17381	-70.2314	1.01568	-62.2075	0.776367
610	TRUE	0.319971	127.35	127.352	0.002	78.3925	77.9294	78.8823	0.952975	0.366077	488.574	1.00178	-75.2703	0.587733
611	TRUE	0.520166	127.444	127.447	0.0028	77.013	76.6716	77.6216	0.950006	0.340271	342.822	1.00711	-67.5485	0.73755
612	TRUE	0.909252	127.539	127.544	0.0052	84.2797	78.8499	89.3902	10.5403	3.61609	2032.61	1.00874	-79.8493	0.528482
613	TRUE	0.487505	127.636	127.643	0.0072	81.5823	80.8778	88.0223	7.14454	3.08811	1035.46	1.01573	-71.9677	0.654744
614	TRUE	0.416382	127.729	127.739	0.0104	80.1365	73.2114	85.2045	11.9932	3.64333	1206.71	1.04892	-75.6327	0.586563
615	TRUE	0.995636	127.976	127.992	0.016	66.4568	63.9497	67.6221	3.67239	0.986772	81.089	1.15763	-63.5521	0.714625
616	TRUE	0.673886	127.826	127.828	0.0016	78.1332	77.1535	78.4004	1.24688	0.520276	779.302	1.05662	-75.2475	0.656187
617	TRUE	0.98239	128.259	128.297	0.0384	74.7575	74.4135	83.4901	9.0766	4.45998	-142.141	1.23086	-73.5312	0.57358
618	TRUE	0.711976	128.419	128.422	0.0032	67.567	66.2608	68.4873	2.22658	0.858564	-774.663	1.02379	-62.2719	0.633591
619	TRUE	0.53617	128.754	128.759	0.0056	79.1915	78.7092	80.226	1.51678	0.548563	257.727	1.01492	-75.6377	0.50571
620	TRUE	0.55773	129.063	129.072	0.0088	70.0095	69.9458	71.1285	1.18262	0.498843	140.348	1.00908	-80.4668	0.440842
621	TRUE	0.95299	129.25	129.255	0.0056	83.4617	79.9993	84.3897	4.39039	1.83058	833.405	1.00852	-65.6199	0.779028
622	TRUE	0.955281	129.349	129.415	0.0664	77.2122	73.6095	77.5975	3.98804	1.66322	60.2449	1.00015	-67.4411	0.645716
623	TRUE	0.869401	129.556	129.558	0.0024	68.0833	66.6806	71.6236	4.943	1.83431	2059.58	1.01894	-62.9876	0.658263
624	TRUE	0.513344	129.705	129.733	0.0276	70.9711	70.1385	71.5974	1.45892	0.456917	29.7787	1.01224	-64.4432	0.603207
625	TRUE	0.907873	129.95	129.952	0.0016	76.6826	76.4867	77.2348	0.74813	0.307235	-467.581	1.02779	-61.4563	0.775251
626	TRUE	0.615912	130.202	130.208	0.0052	67.3397	66.7608	67.7405	0.979694	0.36777	215.48	1.01273	-56.4039	0.725931
627	TRUE	0.980639	130.408	130.413	0.0052	68.0871	67.7605	68.1242	0.363674	0.147004	-76.9922	1.00983	-57.7149	0.634743
628	TRUE	0.962704	130.694	130.701	0.0064	81.0033	80.1423	83.4543	3.312	1.08223	538.859	1.02219	-68.4173	0.710669
629	TRUE	0.496857	130.861	130.881	0.02	65.8429	65.4867	66.3061	0.819399	0.275118	29.6269	1.00742	-60.6108	0.708174
630	TRUE	0.598194	131.015	131.019	0.0036	80.2982	80.0347	80.4355	0.400784	0.136397	53.3029	1.0327	-67.7407	0.646991
631	TRUE	0.989204	131.197	131.215	0.0176	82.4243	73.5074	87.8946	14.3872	5.17185	877.735	1.06149	-68.5516	0.716233
632	TRUE	0.821518	131.348	131.388	0.04	67.2674	67.086	79.4581	12.3721	5.47264	-310.184	1.00629	-62.6871	0.694576
633	TRUE	0.990571	131.494	131.52	0.0268	81.633	71.5431	101.332	29.7887	10.7248	941.85	1.50758	-71.3534	0.654858
634	TRUE	0.682538	131.698	131.702	0.0036	69.7308	69.278	73.4121	4.13401	1.33418	916.27	1.16276	-54.4794	0.83925
635	TRUE	0.906627	131.973	132.008	0.0352	77.4927	76.0083	78.8642	2.85588	0.949546	-43.9955	1.04834	-63.3666	0.757279
636	TRUE	0.37035	132.188	132.22	0.032	65.809	54.5054	76.5336	22.0283	6.66837	-598.981	1.12477	-50.5358	0.861861
637	TRUE	0.820941	132.376	132.392	0.016	73.8755	68.8138	76.7928	7.97898	3.61456	450.368	1.05833	-63.5277	0.697265
638	TRUE	0.809817	132.648	132.741	0.0924	84.9493	66.161	94.6782	28.5172	11.9327	-293.247	1.16642	-69.074	0.591611
639	TRUE	0.547624	133.061	133.073	0.012	86.1633	83.9691	100.82	16.8509	7.96876	1419.07	1.00259	-73.128	0.651051
640	TRUE	0.328494	133.11	133.112	0.0016	72.8196	72.5702	72.8908	0.320627	0.129065	-155.86	1.04572	-72.6256	0.653733
641	TRUE	0.974644	133.666	133.668	0.0016	66.3398	66.0905	66.5892	0.498753	0.197149	-311.721	1	-65.6019	0.638453
642	TRUE	0.434203	133.822	133.864	0.042	67.0827	66.9461	68.2041	1.25797	0.482401	-21.1496	1.00305	-68.8257	0.580703
643	TRUE	0.988166	134.062	134.079	0.0176	65.3044	65.2986	70.6008	5.30221	2.3699	-310.646	1.00455	-67.3444	0.592121
644	TRUE	0.646199	134.268	134.309	0.0408	71.05	66.8273	79.3489	12.5216	4.50438	157.361	1.18604	-74.3092	0.40423
645	TRUE	0.520818	134.471	134.492	0.0212	77.811	77.6614	79.3416	1.68019	0.804076	73.9843	1.00299	-79.3124	0.502304
646	TRUE	0.523936	134.622	134.624	0.0016	82.3166	82.2186	82.5927	0.374065	0.153618	233.791	1.01068	-74.1263	0.479784
647	TRUE	0.892746	134.706	135.121	0.415	80.8114	48.2613	104.005	55.7435	10.2491	-1.45768	39.3292	-93.5686	0.192916
648	TRUE	0.32524	135.882	135.889	0.0072	71.8852	70.0483	71.9016	1.85335	0.892831	265.517	1.0135	-79.0791	0.440048
649	TRUE	0.891506	136.061	136.088	0.0268	65.7998	65.1218	66.1637	1.04196	0.35427	-22.8075	1.00731	-67.9124	0.610621
650	TRUE	0.743024	136.201	136.226	0.0248	70.6588	69.993	83.5621	13.5691	6.74341	545.016	1.05439	-71.2144	0.649676
651	TRUE	0.820559	136.328	136.381	0.0524	74.3634	67.1678	79.2286	12.0607	3.21329	98.7604	1.23562	-64.9425	0.645961
652	TRUE	0.912035	136.599	136.612	0.0136	92.8949	80.392	93.142	12.75	6.25837	970.191	1.01883	-69.6246	0.653223
653	TRUE	0.9085	136.913	136.925	0.0116	82.7644	80.4866	84.9225	4.43589	1.51367	307.854	1.03589	-71.7238	0.590275
654	TRUE	0.611406	137.012	137.019	0.0068	83.6277	79.5489	88.2693	8.7204	3.01243	1209.78	1.06976	-73.7077	0.603849
655	TRUE	0.41105	137.227	137.245	0.0176	82.5164	81.3489	92.82	11.4711	4.35427	631.833	1.01281	-73.9213	0.636919
656	TRUE	0.608909	137.346	137.348	0.0024	77.462	76.9276	78.7311	1.80353	0.667065	751.47	1.02843	-77.8169	0.546585
657	TRUE	0.569377	141.514	141.532	0.018	71.5002	67.1309	72.1998	5.06894	2.13684	-273.174	1.00482	-75.8288	0.470292
658	TRUE	0.446211	141.625	141.627	0.0024	73.6768	73.1424	73.944	0.801568	0.293893	-333.986	1.00942	-72.4161	0.668549
659	TRUE	0.931	142.065	142.067	0.0024	73.4746	72.673	75.0777	2.4047	0.881679	1001.96	1.01831	-70.9079	0.671986
660	TRUE	0.480162	142.307	142.31	0.0028	64.9184	64.3766	65.0891	0.712504	0.266659	-258	1.02258	-60.093	0.774946
661	TRUE	0.949266	143.525	143.61	0.0844	69.8428	68.2987	72.7957	4.49701	1.36986	4.84744	1.04916	-69.0445	0.598839
662	TRUE	0.524132	144.433	144.445	0.012	73.1716	73.1358	75.2436	2.10778	0.692766	151.147	1.03304	-72.7986	0.50167
663	TRUE	0.971174	145.183	145.335	0.152	80.3953	42.7365	97.5548	54.8183	9.19181	-79.2769	4.45956	-85.119	0.227267
664	TRUE	0.571856	145.526	145.529	0.0032	93.3919	92.8204	93.8149	0.994537	0.402084	360.272	1.02003	-77.0992	0.488437
665	TRUE	0.877513	145.719	145.768	0.0492	75.9113	73.114	77.8234	4.70944	1.14176	33.8661	1.14281	-71.1809	0.586198
666	TRUE	0.700752	145.844	145.846	0.0028	70.5026	69.612	73.2635	3.65159	1.31549	-1282.93	1.04754	-83.0975	0.458672
667	TRUE	0.806156	146.109	146.112	0.0036	89.0002	87.2019	90.4227	3.22078	1.28737	949.438	1.01636	-80.7176	0.501142
668	TRUE	0.960837	146.477	146.479	0.002	94.2868	93.6367	95.2131	1.57642	0.60231	-800.295	1.00595	-82.2253	0.422426
669	TRUE	0.931458	146.583	146.589	0.0068	72.4007	70.4869	72.8582	2.37132	0.979929	-353.311	1.00097	-64.4883	0.787262
670	TRUE	0.644167	146.929	146.932	0.0036	70.3406	69.9358	70.7454	0.809569	0.278116	-200.786	1.00512	-65.0378	0.636679
671	TRUE	0.850351	147.797	147.806	0.0088	72.4085	71.9183	74.6226	2.70437	0.959691	302.607	1.00442	-74.6922	0.401348
672	TRUE	0.77315	148.39	148.484	0.0944	77.4662	59.4383	94.6331	35.1948	5.9916	71.5455	3.3451	-90.1624	0.228268
673	TRUE	0.8752	148.644	148.652	0.0076	66.5299	63.8248	67.0505	3.22569	1.21089	-342.652	1.13635	-79.0158	0.49309
674	TRUE	0.507116	149.273	149.276	0.0032	72.8275	72.6404	73.1712	0.530718	0.176917	-149.38	1.00578	-69.5537	0.520647
675	TRUE	0.737245	149.455	149.463	0.0076	78.147	72.2753	79.1038	6.8285	2.85594	951.808	1.01936	-82.3939	0.450962
676	TRUE	0.842784	149.742	149.773	0.0308	81.0238	79.9961	84.5871	4.59092	1.26673	-105.86	1.06745	-76.0303	0.527007
677	TRUE	0.992249	150.135	150.23	0.095	68.1274	66.3422	71.8464	5.50424	2.08558	-19.9125	5.80894	-65.1551	0.632961
678	TRUE	0.677026	149.864	149.867	0.0028	79.742	78.2636	80.0861	1.82247	0.727498	667.21	1.00779	-73.8359	0.6269
679	TRUE	0.946525	150.005	150.012	0.0064	89.2761	86.0327	92.2968	6.2641	1.88623	-930.514	1.01228	-76.5954	0.540516
680	TRUE	0.567922	150.386	150.417	0.0304	78.5175	74.8469	81.9505	7.10366	2.06064	-60.1495	1.13742	-67.3935	0.578538
681	TRUE	0.862215	150.567	150.591	0.024	84.6285	79.6691	102.247	22.5779	7.29005	-973.545	1.02725	-68.6035	0.700408
682	TRUE	0.913379	150.765	150.794	0.0292	79.3795	78.058	79.7387	1.68073	0.622745	-48.0449	1.00969	-66.8282	0.598351
683	TRUE	0.70956	150.905	150.981	0.076	85.9907	68.7145	97.0494	28.3349	8.35522	49.0139	1.75691	-71.0135	0.645689
684	TRUE	0.988717	151.114	151.121	0.0072	79.1602	74.6015	82.298	7.69653	2.40523	941.796	1.01145	-65.1315	0.778866
685	TRUE	0.617117	151.468	151.478	0.0108	68.769	65.5182	70.617	5.09886	1.45115	-2.45772	1.70218	-57.5702	0.790274
686	TRUE	0.988532	151.469	151.48	0.0112	66.6378	64.582	69.342	4.76005	1.5116	-116.209	1.74034	-57.8604	0.791591
687	TRUE	0.418967	152.075	152.112	0.0372	63.8174	61.7417	66.9948	5.25309	1.69101	-68.3793	1.05014	-68.6335	0.576117
688	TRUE	0.983238	152.254	152.268	0.0136	87.3982	84.6357	92.643	8.00739	3.00216	594.341	1.04897	-75.2094	0.596983
689	TRUE	0.973051	152.413	152.416	0.0028	92.1	91.6138	92.2596	0.645707	0.21949	-111.329	1.10919	-71.6008	0.53557
690	TRUE	0.95725	152.611	152.62	0.0088	67.5895	66.3412	73.6608	7.31963	3.38817	-831.589	1.00243	-67.7174	0.635437
691	TRUE	0.575354	152.965	152.985	0.0196	76.4196	72.7774	78.4143	5.63696	1.04326	-233.804	1.04322	-55.2945	0.772109
692	TRUE	0.991823	153.38	153.472	0.0924	73.39	63.415	82.9116	19.4967	6.50702	115.485	1.17165	-69.1313	0.5365
693	TRUE	0.595416	153.664	153.682	0.0184	83.5993	83.0576	83.9407	0.883152	0.25224	42.2203	1.00716	-65.3283	0.714346
694	TRUE	0.751605	154.094	154.119	0.0252	76.6475	72.6833	88.9811	16.2979	6.51848	587.254	1.07708	-83.8799	0.457132
695	TRUE	0.814202	154.15	154.154	0.0032	67.4843	67.1578	67.7218	0.564066	0.20164	182.456	1.00277	-66.271	0.547187
696	TRUE	0.979395	154.423	154.425	0.0016	66.42	66.322	66.6961	0.374065	0.153618	-233.791	1.01068	-65.8332	0.669181
697	TRUE	0.404747	154.909	154.91	0.0016	79.2418	78.9479	80.0701	1.12219	0.460853	701.372	1.03705	-76.9064	0.554539
698	TRUE	0.469722	155.497	155.5	0.0028	70.2097	70.2097	70.2097	1.42109e-14	6.714e-15	1.88199e-12	1	-76.7778	0.506389
699	TRUE	0.818542	155.605	155.641	0.036	88.4597	85.1034	100.442	15.3386	4.84222	416.02	1.07624	-77.3188	0.44782
700	TRUE	0.94987	155.768	155.781	0.0136	97.7379	79.1017	99.6082	20.5065	6.90995	1533.97	1.01917	-71.538	0.608898
701	TRUE	0.760415	156.651	156.654	0.0032	103.392	103.362	103.629	0.267189	0.0845777	-54.1182	1.01256	-74.0966	0.556184
702	TRUE	0.704481	156.755	156.764	0.0084	98.2483	91.4948	100.352	8.85757	3.87629	-1101.48	1.02121	-74.7323	0.525796
703	TRUE	0.844082	156.865	156.885	0.02	71.3593	67.2648	73.8979	6.63315	2.37932	-288.26	1.08411	-73.4935	0.580609
704	TRUE	0.909907	156.957	156.969	0.0124	80.2822	75.3199	82.4196	7.09974	2.47962	544.039	1.00993	-81.0386	0.411381
705	TRUE	0.383518	157.519	157.654	0.1344	73.5755	38.6183	98.6765	60.0582	10.1228	9.4625	7.17493	-90.7328	0.201075
706	TRUE	0.813866	157.761	157.765	0.0048	65.8659	65.7922	66.3412	0.548987	0.186175	-79.4515	1.01922	-73.2391	0.410681
707	TRUE	0.410718	157.847	157.857	0.0104	74.0438	70.866	76.2059	5.33992	1.96155	516.566	1.00335	-81.549	0.434897
708	TRUE	0.526595	157.999	158.084	0.0848	73.3048	52.1227	90.3901	38.2674	9.57451	22.6258	8.15643	-92.5229	0.212543
709	TRUE	0.707493	158.132	158.135	0.0028	83.4918	82.8387	84.1449	1.30626	0.471428	480.658	1.00159	-76.6552	0.54212
710	TRUE	0.352297	158.321	158.347	0.026	85.6241	83.9714	86.5527	2.58131	1.04304	73.5317	1.0362	-81.3838	0.5239
711	TRUE	0.636163	158.921	158.923	0.0016	67.519	67.2429	67.617	0.374065	0.153618	-233.791	1.01068	-71.7527	0.589692
712	TRUE	0.600081	159.383	159.433	0.05	82.0009	77.9303	91.0543	13.1241	4.52236	-177.058	1.06957	-73.6979	0.480616
713	TRUE	0.500961	159.547	159.553	0.006	78.6659	74.4272	80.0093	5.58208	2.15114	1068.12	1.05828	-80.3807	0.485462
714	TRUE	0.625144	160.279	160.28	0.0016	81.8582	80.3975	82.0541	1.65657	0.678869	-935.162	1.18769	-70.7999	0.635954
715	TRUE	0.822687	160.495	160.496	0.0016	81.2524	66.8954	86.3468	19.4514	7.98812	12157.1	1.00111	-73.8673	0.577369
716	TRUE	0.657015	160.567	160.657	0.0904	79.8799	70.0687	85.2075	15.1387	5.21871	-118.237	1.10761	-72.0498	0.633596
717	TRUE	0.787141	160.979	160.981	0.0028	69.0965	68.6957	69.3637	0.667973	0.246149	249.165	1.00352	-67.298	0.594879
718	TRUE	0.575239	161.211	161.214	0.0024	68.6213	68.3541	68.8885	0.534378	0.192398	-222.658	1	-61.123	0.723999
719	TRUE	0.664045	161.375	161.386	0.0112	81.36	79.7286	83.5425	3.81385	1.60908	343.978	1.00039	-70.0229	0.693188
720	TRUE	0.518798	161.764	161.789	0.0244	64.8936	64.4668	78.0937	13.627	7.28501	-558.682	1.00001	-75.3843	0.437941
721	TRUE	0.41373	161.936	161.94	0.0044	70.8626	70.5261	74.5171	3.99099	1.76773	-914.617	1.04403	-61.3193	0.76689
722	TRUE	0.867961	162.112	162.18	0.0688	70.2038	66.5025	74.4217	7.91919	2.8649	-79.2698	1.16774	-59.1692	0.777816
723	TRUE	0.402679	162.182	162.184	0.0016	64.7532	64.0051	64.967	0.961881	0.387194	-467.581	1.24253	-63.5585	0.70958
724	TRUE	0.896426	162.498	162.526	0.0276	64.8959	64.584	67.0155	2.43149	0.909055	-82.2382	1.002	-60.8711	0.769769
725	TRUE	0.808542	162.74	162.778	0.0384	65.0964	63.7335	69.8829	6.14935	2.24269	-104.23	1.07639	-55.6098	0.765165
726	TRUE	0.532554	163.312	163.344	0.0324	71.9644	66.3118	72.3185	6.0067	2.99928	-185.622	1.00064	-65.6218	0.532983
727	TRUE	0.407288	163.547	163.554	0.0072	76.701	76.191	77.8238	1.63283	0.657198	-233.268	1.00451	-78.1488	0.483369
728	TRUE	0.820562	163.783	163.796	0.0128	75.0403	72.5954	79.525	6.92959	2.791	-449.149	1.11894	-69.4817	0.600189
729	TRUE	0.873994	164.054	164.085	0.0304	77.6925	71.3367	78.2336	6.8969	1.9711	13.0263	1.25203	-68.7841	0.596129
730	TRUE	0.651581	164.149	164.182	0.0336	75.1955	69.9234	77.1719	7.24844	2.50053	-213.87	1.00293	-67.1284	0.583056
731	TRUE	0.399529	164.546	164.556	0.01	72.9922	72.0113	77.4748	5.4635	2.38287	566.176	1.00401	-78.0261	0.482477
732	TRUE	0.984795	164.848	164.893	0.045	69.0792	67.4143	72.3289	4.91463	1.78546	-100.211	1.26772	-67.7335	0.508672
733	TRUE	0.922989	165.042	165.048	0.0064	92.963	92.9566	93.3078	0.351164	0.135292	-49.4931	1.00352	-71.4225	0.645689
734	TRUE	0.594192	165.236	165.246	0.01	73.7414	73.4696	76.0208	2.55122	1.0177	-272.61	1.10233	-72.8593	0.490469
735	TRUE	0.993302	165.385	165.403	0.0172	70.9375	69.0682	70.9397	1.87142	0.836434	112.263	1.00071	-68.078	0.548208
736	TRUE	0.505917	166.131	166.139	0.0076	83.8035	81.3481	86.4355	5.08738	1.71463	706.259	1.03088	-77.7213	0.50545
737	TRUE	0.953759	167.509	167.552	0.0428	68.9269	67.508	72.0203	4.51223	1.22728	-51.1454	1.03533	-72.9843	0.64256
738	TRUE	0.778356	169.933	169.965	0.0324	76.0143	65.7806	77.9952	12.2146	5.11303	282.659	1.17311	-79.9846	0.413892
739	TRUE	0.538094	169.983	169.989	0.006	57.4579	56.2278	57.7847	1.5569	0.498027	-141.668	1.10576	-70.6309	0.656602
740	TRUE	0.480519	170.112	170.14	0.028	87.1327	79.4956	87.9056	8.40998	3.21174	283.752	1.04427	-75.7084	0.544055
741	TRUE	0.54277	170.309	170.325	0.0156	89.358	77.9042	90.2352	12.331	6.46876	786.68	1.00144	-75.3914	0.632458
742	TRUE	0.757932	170.44	170.443	0.0024	83.601	82.933	85.3377	2.4047	0.893841	1001.96	1.03446	-79.5698	0.481574
743	TRUE	0.467007	170.537	170.54	0.0028	83.5653	79.2902	87.3059	8.01568	2.93776	2989.97	1.00135	-82.7402	0.444565
744	TRUE	0.71656	170.958	170.96	0.002	84.5857	84.412	84.7594	0.347346	0.151643	197.847	1.00936	-72.7442	0.633132
745	TRUE	0.939008	171.043	171.046	0.0028	79.554	75.9544	80.8603	4.90589	1.85176	1814.84	1.07524	-76.0197	0.602926
746	TRUE	0.840757	171.145	171.19	0.0448	66.061	52.182	77.1197	24.9377	6.60559	-121.821	5.77316	-94.8403	0.183701
747	TRUE	0.863112	171.393	171.441	0.0476	79.0894	71.0482	79.4079	8.35967	4.41343	171.286	1.00584	-77.2962	0.433605
748	TRUE	0.754433	171.517	171.526	0.0092	84.8868	84.6943	88.3795	3.68527	1.60699	-403.152	1.02501	-78.738	0.533616
749	TRUE	0.788118	171.687	171.696	0.0084	77.4745	76.906	83.8715	6.96551	3.34038	845.899	1.00231	-80.479	0.447449
750	TRUE	0.720562	172.189	172.191	0.0024	67.742	67.408	68.076	0.667973	0.240498	278.322	1	-68.8751	0.692221
751	TRUE	0.963178	172.348	172.417	0.0692	66.1107	64.2669	79.0755	14.8086	4.48009	211.08	1.00755	-58.5424	0.713122
752	TRUE	0.481306	172.51	172.536	0.0252	80.1405	79.4528	89.8564	10.4037	5.14649	421.661	1.00249	-70.9354	0.592988
753	TRUE	0.568145	173.259	173.264	0.0052	82.2602	81.6648	82.9281	1.26331	0.422436	264.088	1.01037	-70.056	0.643841
754	TRUE	0.483673	173.334	173.335	0.0016	77.6063	75.0235	78.7641	3.74065	1.51571	2337.91	1.0106	-78.4876	0.538093
755	TRUE	0.363635	173.429	173.432	0.0036	75.3391	74.3075	78.4192	4.11174	1.42066	1129.26	1.04047	-75.6568	0.595299
756	TRUE	0.625284	176.286	176.289	0.0024	82.1655	81.1635	83.301	2.13751	0.770094	-890.631	1.00062	-80.4676	0.425843
757	TRUE	0.377639	179.947	179.953	0.0064	81.8219	80.9143	82.8311	1.91675	0.690922	116.726	1.26136	-74.8558	0.584662
758	TRUE	0.940662	180.044	180.046	0.0024	87.7752	86.0682	88.6065	2.5383	0.963593	222.658	2.59757	-68.0711	0.699251
759	TRUE	0.414885	180.154	180.157	0.0032	68.4172	67.3781	69.0035	1.6254	0.642716	567.468	1.0619	-72.2703	0.641575
760	TRUE	0.856572	180.635	180.65	0.0144	63.0934	63.0822	65.8465	2.76439	1.26628	-219.339	1.01318	-72.6092	0.503494
761	TRUE	0.705826	180.835	180.848	0.0132	71.4404	70.5313	72.1717	1.64042	0.45104	1.91661	1.04351	-59.2215	0.721346
762	TRUE	0.881551	180.938	180.946	0.0072	80.7052	80.0446	81.2247	1.18009	0.349595	144.304	1.03731	-54.2954	0.876667
763	TRUE	0.697908	190.772	190.773	0.0016	87.8078	87.8078	87.8078	1.42109e-14	7.53644e-15	1.39022e-11	1	-71.5168	0.517907
764	TRUE	0.91255	190.847	190.863	0.0156	114.585	80.6855	117.844	37.158	14.5733	2593.16	1.01921	-77.4943	0.496106
765	TRUE	0.590059	190.955	190.973	0.0176	85.5282	84.1354	112.905	28.7692	14.5683	1639.75	1.00081	-71.9367	0.57672
766	TRUE	0.537282	191.408	191.415	0.0064	89.9663	87.3965	90.4546	3.05808	1.14663	515.465	1.05245	-77.106	0.44421
767	TRUE	0.491434	191.562	191.569	0.0072	78.7341	75.2371	80.5275	5.29032	2.16328	-816.49	1.08172	-70.5133	0.609099
768	TRUE	0.508954	191.664	191.671	0.0076	85.4403	80.3243	90.0642	9.73993	3.0286	-1205.04	1.01863	-73.5338	0.649122
769	TRUE	0.932995	191.736	191.748	0.0112	80.9878	78.8296	104.038	25.208	12.3517	2258.11	1.00038	-74.3523	0.53669
770	TRUE	0.622656	191.845	191.851	0.006	106.41	104.382	107.723	3.3404	1.11112	-65.4218	1.70861	-75.5723	0.573205
771	TRUE	0.888673	192.008	192.01	0.002	88.7032	88.7032	88.7032	1.42109e-14	5.94483e-15	-1.65336e-13	1	-73.7931	0.472727
772	TRUE	0.687118	192.278	192.281	0.0028	82.6622	81.4969	83.961	2.46408	0.792263	798.74	1.02566	-77.7562	0.532651
773	TRUE	0.616225	192.607	192.611	0.0036	80.0652	75.1474	80.4416	5.29417	2.39466	1557.71	1.05294	-73.7649	0.660278
774	TRUE	0.30234	193.003	193.044	0.0416	62.0588	48.165	72.9839	24.8189	5.88468	72.9791	7.74329	-97.7117	0.161303
775	TRUE	0.887937	193.15	193.156	0.0056	95.8008	93.2639	96.3873	3.1234	1.12069	546.41	1.01403	-73.5293	0.590277
776	TRUE	0.809005	199.883	199.889	0.0068	65.2482	65.2186	65.6193	0.400784	0.110395	35.348	1.00793	-60.6624	0.787922
777	TRUE	0.996352	200.265	200.298	0.0332	69.3658	68.7509	74.7298	5.97892	2.34312	-163.377	1.03191	-66.04	0.694341
778	TRUE	0.696274	200.61	200.612	0.002	73.0202	72.4737	73.3036	0.829906	0.346426	-416.836	1.00156	-82.987	0.387687
779	TRUE	0.897916	200.8	200.819	0.0192	102.48	94.2848	103.094	8.80873	4.02542	528.221	1.0728	-75.6086	0.542573
780	TRUE	0.843113	200.922	200.938	0.016	73.4491	70.4984	74.9603	4.46196	1.47013	-228.874	1.05523	-64.8787	0.706475
781	TRUE	0.880769	201.046	201.051	0.0048	66.1075	65.1575	66.2262	1.06876	0.296562	110.09	1.10602	-64.7564	0.529416
782	TRUE	0.865348	201.407	201.478	0.0716	67.703	65.552	70.8853	5.33324	1.76188	22.4947	1.04612	-71.5587	0.540314
783	TRUE	0.372611	202.211	202.213	0.0024	77.1695	76.5015	77.5035	1.00196	0.367366	-417.483	1.01249	-74.3555	0.43101
784	TRUE	0.569968	202.343	202.401	0.0584	81.8012	75.5041	88.7052	13.2011	6.71296	219.439	1.00382	-75.0465	0.483556
785	TRUE	0.310528	203.323	203.374	0.0512	79.7789	73.4257	84.1875	10.7618	3.18534	-102.647	1.62768	-90.0691	0.242004
786	TRUE	0.597142	203.529	203.536	0.0072	67.5692	65.0031	69.3526	4.34955	1.38819	542.49	1.02504	-77.8863	0.416472
787	TRUE	0.625715	203.686	203.69	0.004	77.697	77.4539	78.5956	1.14171	0.384604	288.003	1.00263	-79.523	0.450809
788	TRUE	0.586902	203.743	203.766	0.0224	73.4774	73.1489	79.1422	5.99331	2.72188	286.461	1.0109	-80.6945	0.452335
789	TRUE	0.460473	203.859	203.898	0.0384	90.4307	73.0254	92.2711	19.2456	7.36656	478.081	1.12967	-80.4667	0.410926
790	TRUE	0.929898	205.024	205.115	0.0912	75.2839	59.6088	92.9184	33.3096	7.23439	64.9421	6.64124	-93.3678	0.208754
791	TRUE	0.458207	205.544	205.55	0.0068	54.2283	53.0554	55.5991	2.54375	1.30388	-453.548	1.04893	-84.1516	0.431463
792	TRUE	0.978276	206.166	206.205	0.0392	76.6794	67.4263	77.0276	9.60125	3.03351	-142.983	1.0812	-76.3943	0.398733
793	TRUE	0.906661	206.334	206.354	0.0196	67.2246	64.5823	69.7208	5.13843	1.50296	146.798	1.30325	-65.8671	0.718465
794	TRUE	0.763085	206.438	206.454	0.0164	82.6493	79.5198	86.5607	7.04087	2.67878	382.478	1.08379	-72.4757	0.657463
795	TRUE	0.714258	208.818	208.82	0.0016	79.1877	78.9562	79.2857	0.329533	0.134335	-77.9302	1.10407	-80.078	0.445488
796	TRUE	0.501583	208.868	208.877	0.0092	75.5845	72.803	76.8506	4.04758	1.55507	488.613	1.03133	-77.7313	0.446768
797	TRUE	0.856092	211.247	211.249	0.0024	68.8678	68.4002	70.7381	2.33791	0.890816	-974.127	1.06861	-61.4579	0.76646
798	TRUE	0.869565	212.062	212.065	0.0024	73.6184	70.7462	75.1548	4.40862	1.61139	-1836.93	1.00894	-59.9508	0.617339
799	TRUE	0.373	212.349	212.434	0.0848	89.9804	64.2263	96.096	31.8697	10.8211	-378.994	1.31444	-55.2504	0.715037
800	TRUE	0.886038	212.875	212.879	0.0032	74.8491	74.144	75.0569	0.912896	0.315427	273.683	1.02	-68.1054	0.643608
801	TRUE	0.93256	212.945	212.994	0.0484	67.2397	65.8296	68.3222	2.49266	0.728436	-3.54751	1.02162	-65.2979	0.710437
802	TRUE	0.432761	213.259	213.268	0.0092	67.4451	67.2938	67.6985	0.404777	0.145841	-30.3112	1.00397	-64.4136	0.755913
803	TRUE	0.900427	213.785	213.819	0.0344	69.1013	52.0234	69.8128	17.7895	6.28784	-393.99	1.11456	-73.7827	0.44446
804	TRUE	0.980563	214.111	214.115	0.004	65.2407	64.9141	65.8093	0.895201	0.413869	-216.667	1.00797	-74.2651	0.58176
805	TRUE	0.582594	214.28	214.294	0.014	71.6296	69.5957	76.6087	7.01302	2.10447	-158.736	1.56441	-71.8194	0.493222
806	TRUE	0.942055	214.609	214.634	0.0248	70.2245	65.8485	74.0132	8.16476	2.84183	188.588	1.32395	-73.7628	0.527739
807	TRUE	0.988794	214.848	214.859	0.0108	70.8059	70.2695	71.185	0.915485	0.246404	-38.421	1.01978	-66.4439	0.717816
808	TRUE	0.882227	215.009	215.016	0.0068	93.7709	87.9899	95.2012	7.21121	3.32511	1144.58	1.01118	-76.8224	0.455437
809	TRUE	0.533848	215.552	215.587	0.0348	75.7209	68.1744	76.4746	8.3002	4.10382	263.894	1.03634	-76.0705	0.395417
810	TRUE	0.818575	216.38	216.396	0.016	70.202	69.4002	73.47	4.06984	1.78395	242.266	1.01101	-73.97	0.639396
811	TRUE	0.866109	216.757	216.771	0.0136	73.0556	72.3617	74.5284	2.16668	0.579839	87.6915	1.07868	-72.4418	0.644117
812	TRUE	0.322875	219.32	219.329	0.0092	83.8864	83.7487	84.2187	0.470069	0.165444	-36.7749	1.0041	-82.1357	0.395623
813	TRUE	0.98731	219.368	219.381	0.0128	83.5064	76.8155	85.9627	9.14722	3.55902	778.827	1.03032	-81.5605	0.448429
814	TRUE	0.621825	222.126	222.129	0.0024	73.5382	73.3229	73.6049	0.282033	0.100127	83.4966	1.01988	-73.0502	0.638385
815	TRUE	0.468665	222.23	222.234	0.004	84.7078	80.7964	88.582	7.7856	2.95055	2203.97	1.01417	-76.3471	0.612073
816	TRUE	0.682163	226.344	226.35	0.006	70.3595	69.8242	70.7265	0.90226	0.316119	119.253	1.02	-73.2481	0.546216
817	TRUE	0.866416	226.956	226.976	0.02	63.9504	63.6089	65.6722	2.06329	0.815969	99.5442	1.02457	-67.2558	0.654487
818	TRUE	0.566645	227.187	227.195	0.0072	57.1234	55.1764	58.9596	3.78323	1.88289	-534.245	1.00113	-67.8006	0.540246
819	TRUE	0.866831	227.381	227.419	0.0384	62.7307	62.7283	64.601	1.87268	0.763707	-49.9614	1.00028	-64.72	0.589263
820	TRUE	0.998703	227.77	227.824	0.0532	75.3798	56.8425	83.642	26.7995	10.2267	160.307	1.91519	-72.2415	0.497438
821	TRUE	0.974768	228.236	228.248	0.0124	66.8992	66.1987	69.3289	3.13021	1.05359	246.41	1.05428	-55.4308	0.776047
822	TRUE	0.729998	228.658	228.665	0.0068	107.998	103.59	110.418	6.82817	1.81839	822.96	1.04208	-69.958	0.726048
823	TRUE	0.893572	228.895	228.898	0.0032	81.0714	80.6163	81.845	1.22864	0.421325	371.115	1.00323	-66.6712	0.762673
824	TRUE	0.580764	230.86	230.925	0.0656	93.0336	71.0054	100.426	29.4205	6.97072	203.496	4.63865	-92.7254	0.216678
825	TRUE	0.418928	231.194	231.201	0.0068	79.3209	74.2002	80.1736	5.97337	2.57261	925.75	1.00843	-78.4205	0.515547
826	TRUE	0.94597	247.236	247.238	0.0024	82.1725	81.5045	82.6401	1.13555	0.410963	473.147	1.00398	-68.0471	0.556642
827	TRUE	0.932033	247.236	247.241	0.0056	82.3967	81.5918	82.7852	1.19342	0.370131	93.0175	1.09197	-68.3868	0.716116
828	TRUE	0.871643	247.329	247.354	0.0248	84.6182	81.5963	87.5617	5.96537	2.71343	262.764	1.11355	-74.2658	0.589254
829	TRUE	0.904251	260.011	260.013	0.0016	89.0315	88.1587	89.1473	0.9886	0.403004	545.511	1.14964	-77.2014	0.488558
830	TRUE	0.684489	260.15	260.153	0.0036	99.1764	98.5753	99.2135	0.638285	0.212122	-142.366	1.03223	-78.6464	0.490206
831	TRUE	0.43271	260.205	260.297	0.0928	97.1065	75.9985	109.115	33.1166	8.26187	-124.381	4.78463	-90.7967	0.240126
832	TRUE	0.489555	260.353	260.373	0.0192	92.3457	88.0153	92.5879	4.57263	1.65644	-235.269	1.01691	-74.9108	0.539922
833	TRUE	0.421641	260.481	260.49	0.0092	87.3225	86.7422	88.2732	1.531	0.397499	141.284	1.01261	-77.2159	0.486318
834	TRUE	0.436295	260.631	260.646	0.0156	87.423	83.8707	92.9268	9.05606	2.36049	-563.31	1.016	-80.687	0.40479
835	TRUE	0.907383	278.623	278.635	0.0112	80.8268	80.3197	86.2203	5.90059	2.11836	-520.213	1.07893	-71.561	0.592276
836	TRUE	0.795745	278.748	278.771	0.0228	79.6839	70.1695	81.1512	10.9817	4.88957	-475.347	1.01165	-72.7486	0.601236
837	TRUE	0.98792	278.856	278.87	0.014	71.7739	69.193	73.6239	4.43089	1.76158	-305.073	1.11274	-65.6144	0.65895
838	TRUE	0.889077	278.981	279.009	0.0272	69.7764	62.4364	71.4773	9.04085	3.8942	-283.374	1.10041	-69.7602	0.629495
839	TRUE	0.715478	279.169	279.17	0.0016	68.6913	68.3706	69.3681	0.997506	0.403004	623.441	1.0194	-55.1515	0.835421
840	TRUE	0.868064	279.274	279.277	0.0036	80.1927	79.9923	80.8458	0.853521	0.277112	-162.158	1.08444	-67.0072	0.680533
841	TRUE	0.506025	279.464	279.478	0.014	104.421	89.9147	105.156	15.2413	5.21216	1049.99	1.13594	-81.0153	0.447472
842	TRUE	0.645686	280.582	280.586	0.0036	80.4155	71.91	89.7226	17.8126	5.40822	4418.07	1.00238	-76.1023	0.607316
843	TRUE	0.723609	280.882	280.899	0.0172	101.964	98.2083	112.03	13.8221	2.971	750.225	1.02576	-75.7292	0.664842
844	TRUE	0.84738	284.362	284.382	0.02	78.8945	73.9019	86.8749	12.973	5.18827	485.871	1.27227	-77.4425	0.50398
845	TRUE	0.611757	284.44	284.497	0.0572	81.4058	78.2226	88.6421	10.4194	3.80849	-141.901	1.12026	-73.3986	0.588769
846	TRUE	0.919982	284.567	284.579	0.0124	88.5727	73.6437	88.7091	15.0653	7.53739	1252.9	1.0206	-77.1823	0.490598
847	TRUE	0.970683	284.686	284.688	0.0016	91.4075	87.1948	93.3046	6.10973	2.47505	-3818.58	1.00472	-82.6481	0.444088
848	TRUE	0.640974	284.815	284.829	0.0144	72.3434	68.3439	72.5446	4.20072	1.91551	-290.444	1.02325	-71.9505	0.596643
849	TRUE	0.782538	287.78	287.786	0.0056	64.2765	62.8144	64.5289	1.71446	0.574476	-235.447	1.11639	-72.1183	0.661115
850	TRUE	0.331936	287.829	287.896	0.0672	70.4826	69.4691	72.9845	3.51539	0.833846	1.08578	1.03006	-73.3899	0.598257
851	TRUE	0.930061	290.371	290.373	0.002	67.1072	66.3057	68.844	2.5383	0.876657	-1087.84	1.10651	-67.7552	0.666997
852	TRUE	0.632982	290.449	290.454	0.0048	69.873	69.5836	70.1848	0.601176	0.150613	11.1125	1.06462	-66.9239	0.604613
853	TRUE	0.550766	290.539	290.543	0.0036	87.796	86.9188	88.4182	1.49935	0.610671	333.986	1.10232	-76.6438	0.535653
854	TRUE	0.405618	290.634	290.644	0.0104	86.5246	85.5854	87.8293	2.24388	0.761254	-88.1477	1.11726	-75.4341	0.605949
855	TRUE	0.508035	291.112	291.118	0.0056	68.5503	68.3702	75.8481	7.47785	3.27879	-1420.73	1.02856	-74.6687	0.436582
856	TRUE	0.995793	292.147	292.148	0.0016	70.1077	70.1077	70.1077	1.42109e-14	1.06581e-14	1.58882e-11	1	-67.3724	0.437149
857	TRUE	0.740267	292.797	292.878	0.0816	72.3295	39.9996	85.3921	45.3925	11.8978	359.366	8.04588	-86.4685	0.203989
858	TRUE	0.89586	292.992	292.994	0.0016	69.697	66.9539	70.4808	3.5269	1.41971	-1714.46	1.52848	-53.0889	0.780251
859	TRUE	0.82805	293.083	293.085	0.002	66.6673	64.6277	67.353	2.72533	1.05403	1258.97	1.27989	-67.2931	0.498037
860	TRUE	0.987926	293.199	293.22	0.0212	67.3841	66.8078	70.2327	3.42492	1.42269	-101.565	1.08482	-75.42	0.555125
861	TRUE	0.929454	293.74	293.743	0.0028	59.9048	59.3058	60.8209	1.51504	0.597835	-496.405	1.06552	-74.4192	0.434801
862	TRUE	0.526271	294.751	294.753	0.0016	77.6387	77.0598	77.7278	0.667973	0.276311	389.651	1.07279	-67.7975	0.579819
863	TRUE	0.998738	294.961	294.963	0.002	62.8231	61.3491	64.0477	2.69861	0.962124	-1276.78	1.0084	-70.1548	0.546367
864	TRUE	0.54841	295.315	295.32	0.0044	85.8659	84.3666	86.1591	1.79242	0.57164	-255.851	1.17258	-55.0164	0.77296
865	TRUE	0.998875	295.539	295.656	0.1172	77.4694	75.9582	88.6891	12.731	2.79507	10.0925	1.10053	-64.4936	0.649636
866	TRUE	0.545638	296.175	296.18	0.0056	71.0014	70.3809	71.4577	1.07683	0.358563	181.87	1.00314	-53.7898	0.768144
867	TRUE	0.506872	296.367	296.371	0.004	103.408	103.165	107.488	4.32306	2.07095	1071.1	1.11099	-75.0773	0.483798
868	TRUE	0.617694	296.612	296.659	0.0468	76.6877	72.2377	77.4229	5.18514	1.77547	-71.8118	1.02737	-58.9186	0.771396
869	TRUE	0.93128	298.097	298.115	0.0184	70.74	66.0803	76.4637	10.3834	3.89116	-622.312	1.03123	-68.453	0.648588
870	TRUE	0.373956	298.73	298.734	0.0032	108.898	108.643	108.921	0.277124	0.106337	-54.2357	1.01882	-74.7618	0.589701
871	TRUE	0.656692	298.794	298.82	0.0256	77.7384	72.2944	78.6904	6.39599	2.46637	162.121	1.09274	-77.2382	0.501893
872	TRUE	0.860044	299.01	299.052	0.0416	93.4116	79.4139	103.209	23.7947	5.94873	159.029	4.6845	-92.389	0.237653
873	TRUE	0.96416	299.298	299.306	0.008	68.1448	67.7144	70.3535	2.63904	1.07194	333.648	1.00031	-67.565	0.637758
874	TRUE	0.990044	299.775	299.791	0.0164	69.4684	68.6759	71.3744	2.69858	1.13376	148.594	1.00882	-69.8077	0.537449
875	TRUE	0.451824	300.695	300.703	0.0076	67.8728	66.6166	69.7696	3.15304	1.26203	-218.791	1.47317	-72.1389	0.49646
876	TRUE	0.980045	304.019	304.023	0.0036	76.9182	74.3353	79.4565	5.12113	2.17405	1728.63	1.16718	-73.8205	0.593338
877	TRUE	0.474997	305.126	305.129	0.0028	70.7054	69.5337	71.044	1.51027	0.576884	547.77	1.025	-64.6204	0.774474
878	TRUE	0.925677	308.653	308.655	0.0024	89.5386	89.4272	90.0952	0.667973	0.240498	139.161	1.15623	-75.6702	0.44869
879	TRUE	0.829823	308.902	308.906	0.0044	80.6038	77.0045	84.0584	7.05398	2.71985	1536.46	1.01928	-71.6653	0.579838
880	TRUE	0.319507	309.818	309.82	0.002	72.8848	72.8581	73.1609	0.302814	0.114253	113.873	1.03232	-74.5541	0.59334
881	TRUE	0.322618	310.543	310.654	0.1104	65.6365	25.7065	92.9046	67.1981	7.7238	-36.0943	4.63022	-83.8485	0.267362
882	TRUE	0.6228	335.073	335.087	0.0136	83.2195	82.9599	83.6618	0.701931	0.302326	40.4991	1.00563	-83.833	0.400326
883	TRUE	0.502573	335.603	335.633	0.03	82.0995	78.4737	95.9354	17.4617	5.27169	602.055	1.10087	-81.2758	0.409513
884	TRUE	0.900936	342.188	342.274	0.0864	76.3214	58.0931	92.8129	34.7197	5.85736	-13.9973	4.97849	-91.6804	0.224726
885	TRUE	0.970094	342.666	342.758	0.092	75.5102	75.0671	81.1538	6.08671	3.08649	63.3931	1.00159	-74.2535	0.500328
886	TRUE	0.617037	343.058	343.112	0.054	81.8843	80.9817	89.8325	8.85085	4.06778	-148.236	1.02555	-71.0006	0.653831
887	TRUE	0.976165	343.171	343.18	0.0092	85.2189	79.9639	88.414	8.4501	2.46931	892.618	1.01294	-68.7937	0.71746
888	TRUE	0.935067	343.26	343.263	0.0024	73.5095	73.4724	73.8435	0.371096	0.138851	139.161	1.01913	-70.5966	0.632765
889	TRUE	0.83856	343.339	343.342	0.0028	82.5324	80.9293	84.8035	3.87424	1.32284	1341.25	1.00502	-71.953	0.702152
890	TRUE	0.717124	343.521	343.523	0.002	76.5123	76.4143	76.8151	0.400784	0.153333	-176.854	1.03234	-74.5851	0.434201
891	TRUE	0.812274	344.349	344.36	0.0112	73.2872	68.4753	78.0992	9.62394	5.11539	895.634	1.00909	-74.0222	0.54286
892	TRUE	0.815692	344.494	344.503	0.0088	70.9849	69.7769	71.8841	2.10715	0.60257	-27.5649	1.23144	-75.5912	0.551659
893	TRUE	0.902111	344.555	344.563	0.008	69.5859	68.9561	76.5975	7.64148	3.22503	965.462	1.00064	-78.9296	0.57481
894	TRUE	0.785647	344.893	344.899	0.006	85.6185	81.2692	91.1627	9.89342	3.62599	1879.38	1.03643	-78.6324	0.456648
895	TRUE	0.540478	345.085	345.375	0.29	87.4135	82.1801	90.2529	8.07282	3.40594	20.5836	1.65805	-74.8463	0.431551
896	TRUE	0.89632	345.477	345.479	0.002	84.029	83.3922	84.6925	1.30032	0.516087	686.422	1.00807	-75.5342	0.604867
897	TRUE	0.604028	345.581	345.647	0.0668	65.8316	64.463	81.0764	16.6135	7.3738	-239.575	1.03506	-73.6596	0.439367
898	TRUE	0.90333	345.82	345.828	0.0076	72.1664	72.1251	74.4142	2.28912	1.11927	314.792	1.01023	-70.8777	0.473986
899	TRUE	0.708528	345.952	345.957	0.0048	83.6451	80.8835	85.241	4.35756	2.02773	-905.824	1.03039	-77.6443	0.539046
900	TRUE	0.786564	346.241	346.404	0.1632	65.4952	33.3583	94.1587	60.8004	7.85892	12.5142	4.25718	-87.3101	0.23382
901	TRUE	0.657343	346.47	346.483	0.0128	83.4671	83.2514	87.2853	4.0339	1.85649	320.831	1.00185	-78.0526	0.524299
902	TRUE	0.981386	346.653	346.708	0.0548	69.1267	69.1162	81.7201	12.6039	6.22677	-233.103	1.00125	-71.8045	0.525422
903	TRUE	0.549708	347.044	347.097	0.0536	63.3736	62.2739	68.8365	6.56258	2.3309	-110.176	1.0212	-68.6221	0.595731
904	TRUE	0.350407	347.189	347.23	0.0408	70.6926	63.6789	70.8804	7.20156	3.16984	-202.722	1.0423	-67.5891	0.589552
905	TRUE	0.629746	347.364	347.405	0.0412	67.5121	64.2928	69.1401	4.84723	2.33704	-117.148	1.00201	-64.3778	0.64212
906	TRUE	0.30447	348.667	348.688	0.0212	71.8301	71.7385	71.9335	0.194998	0.058408	-0.469564	1.00137	-80.406	0.457856
907	TRUE	0.569567	348.796	348.804	0.008	73.5581	73.3085	73.8195	0.510992	0.202968	-54.6831	1.00284	-81.968	0.403603
908	TRUE	0.484737	348.913	348.919	0.0064	79.9686	79.6745	83.1359	3.46148	1.74285	-545.634	1.00234	-74.2409	0.581684
909	TRUE	0.566194	349.396	349.398	0.0016	76.0314	75.871	76.8864	1.01532	0.428059	623.441	1.08105	-80.8651	0.447166
910	TRUE	0.708305	353.025	353.026	0.0016	88.8734	86.8339	89.1584	2.32455	0.954991	1324.81	1.19269	-77.7312	0.542279
911	TRUE	0.458001	353.243	353.249	0.006	75.8343	75.6993	76.1982	0.498938	0.156485	-54.605	1.01428	-71.8527	0.481067
912	TRUE	0.439442	353.423	353.426	0.0028	90.2797	87.7489	94.4137	6.66489	2.246	2260.15	1.00543	-81.5381	0.484778
913	TRUE	0.884544	353.669	353.694	0.0252	82.7469	77.3492	83.323	5.97384	2.62867	223.024	1.06699	-64.99	0.771523
914	TRUE	0.428432	353.77	353.772	0.0028	80.9712	79.9618	83.8509	3.88909	1.37743	1350.08	1.03132	-64.6331	0.805732
915	TRUE	0.498136	354.925	354.933	0.0072	55.4585	53.9438	55.9157	1.97189	0.961933	-263.713	1.01001	-74.7756	0.576337
916	TRUE	0.904106	355.174	355.206	0.0316	69.3513	67.4993	71.2513	3.75204	1.56738	-98.8303	1.0271	-71.2375	0.605422
917	TRUE	0.893392	355.323	355.324	0.0016	75.506	72.3176	76.557	4.2394	1.74873	-2649.63	1.01994	-74.1119	0.630192
918	TRUE	0.67842	355.405	355.409	0.0044	83.462	82.0328	84.0114	1.97857	0.637775	153.591	1.42627	-74.6847	0.658977
919	TRUE	0.95707	355.479	355.483	0.0036	79.3653	78.4042	79.7772	1.37306	0.439644	179.251	1.26926	-80.894	0.458859
920	TRUE	0.907309	357.833	357.875	0.0416	33.8855	28.0964	40.966	12.8696	3.36774	68.7351	5.21905	-97.3283	0.155337
921	TRUE	0.851842	362.364	362.455	0.0912	41.4261	27.2206	63.4692	36.2487	8.1952	56.3086	8.97201	-95.7165	0.17437
922	TRUE	0.750857	364.324	364.373	0.0496	37.4777	27.8589	48.759	20.9001	5.43518	0.891201	6.95699	-95.0516	0.175361
923	TRUE	0.990035	367.386	367.39	0.004	79.9938	79.9367	80.3301	0.393446	0.146188	88.1678	1.00892	-71.4419	0.600224
924	TRUE	0.979262	367.507	367.565	0.058	70.794	70.4335	74.1574	3.72389	1.81088	-59.2109	1.00348	-74.1235	0.550281
925	TRUE	0.623961	369.783	369.789	0.0064	67.1045	66.7778	67.3218	0.54405	0.208951	-74.9904	1.00156	-57.4734	0.700499
926	TRUE	0.606912	369.885	369.918	0.0328	58.7709	58.214	60.7903	2.57632	1.22412	-72.8373	1.00198	-70.1878	0.582612
927	TRUE	0.375983	370.209	370.228	0.0184	67.1598	64.0794	68.5383	4.45886	1.41574	-226.774	1.05835	-66.683	0.482406
928	TRUE	0.77512	370.855	370.869	0.0136	76.9871	71.0409	77.6398	6.59893	2.03014	480.847	1.02386	-59.5455	0.602207
929	TRUE	0.974077	370.938	370.953	0.0156	52.9466	50.6293	54.9721	4.3428	1.44953	-251.168	1.02092	-59.076	0.779776
930	TRUE	0.688483	371.267	371.326	0.0588	74.1195	66.2294	74.5362	8.30674	3.82641	-12.0176	1.06454	-68.0241	0.53202
931	TRUE	0.608953	371.496	371.498	0.0024	72.0405	71.5062	72.1593	0.653129	0.237269	222.658	1.06785	-69.2323	0.562265
932	TRUE	0.563762	372.152	372.157	0.0048	71.3537	69.8258	71.4101	1.58428	0.577454	343.879	1.0246	-72.7517	0.589619
933	TRUE	0.695063	372.521	372.523	0.002	70.3004	70.0243	70.3271	0.302814	0.114253	-113.873	1.03232	-71.9048	0.605818
934	TRUE	0.507919	372.695	372.703	0.0088	67.5606	67.0555	69.5943	2.5387	0.767257	-57.78	1.35734	-72.1119	0.548492
935	TRUE	0.532146	373.523	373.534	0.0104	69.557	69.3788	70.14	0.761166	0.312071	-76.3594	1.0493	-69.3744	0.585475
936	TRUE	0.997695	373.733	373.744	0.0112	71.3826	69.1154	71.5777	2.46229	1.27597	219.444	1.00005	-68.545	0.518517
937	TRUE	0.862077	374.038	374.052	0.0144	71.4427	70.6366	73.2999	2.66331	1.00308	157.408	1.02075	-69.3237	0.652852
938	TRUE	0.974493	374.348	374.355	0.0076	67.774	66.0817	69.9274	3.84571	1.09011	-492.874	1.00553	-69.8053	0.539758
939	TRUE	0.944881	374.501	374.504	0.0024	72.8365	72.6213	72.9033	0.282033	0.100127	83.4966	1.01988	-72.2372	0.642962
940	TRUE	0.973504	428.102	428.135	0.0324	79.3192	55.3476	79.492	24.1444	10.2138	798.544	1.16816	-74.5381	0.443215
941	TRUE	0.578357	428.249	428.266	0.0164	79.8208	75.6887	81.4176	5.72896	2.03541	233.363	1.1511	-69.6454	0.711059
942	TRUE	0.984061	429.313	429.336	0.0232	81.1573	77.6249	84.6898	7.06487	3.66316	311.204	1.00117	-70.0544	0.613782
943	TRUE	0.580236	433.343	433.346	0.0028	85.3319	84.8717	86.7272	1.85548	0.614542	584.918	1.06714	-77.8575	0.498248
944	TRUE	0.742688	435.237	435.265	0.0276	81.6223	71.2437	83.7326	12.4888	4.74474	340.678	1.22492	-74.9964	0.610699
945	TRUE	0.376591	435.387	435.402	0.0156	69.3302	67.133	69.872	2.73904	0.958176	-170.737	1.05881	-74.3655	0.529531
946	TRUE	0.630588	435.483	435.484	0.0016	103.063	102.769	103.891	1.12219	0.460853	-701.372	1.03705	-76.4619	0.474845
947	TRUE	0.40957	446.602	446.604	0.002	53.9889	53.6415	54.3362	0.694692	0.303286	-395.694	1.02708	-76.2955	0.51378
948	TRUE	0.693781	446.818	446.823	0.0052	68.3156	67.6121	68.6644	1.05228	0.28391	153.382	1.02367	-63.2726	0.651648
949	TRUE	0.352838	447.056	447.061	0.0056	69.4512	67.6904	69.676	1.98562	0.884355	-336.693	1.06911	-73.78	0.530647
950	TRUE	0.784414	447.423	447.425	0.002	73.1668	72.2316	74.6541	2.42252	0.881475	1162.91	1.01	-78.5652	0.599308
951	TRUE	0.94886	447.518	447.521	0.0032	72.261	71.4594	73.7157	2.25626	0.815111	729.822	1.03074	-80.3416	0.503343
952	TRUE	0.539306	447.702	447.706	0.0044	75.9519	72.8495	76.5679	3.71838	1.26415	810.313	1.12085	-82.2245	0.406266
953	TRUE	0.514682	448.107	448.151	0.0432	36.691	27.8737	45.768	17.8943	4.8187	33.3113	6.53943	-94.8748	0.188281
954	TRUE	0.767955	451.774	451.785	0.0112	79.6941	79.4394	81.5969	2.15744	0.690189	-185.411	1.00677	-77.2565	0.495212
955	TRUE	0.988421	451.908	451.91	0.002	74.4294	73.8372	74.514	0.676879	0.261574	290.727	1.08263	-68.6889	0.632441
956	TRUE	0.778828	451.978	451.985	0.0076	82.0921	72.0649	83.4429	11.378	3.97375	1538.49	1.01757	-76.2686	0.561652
957	TRUE	0.913454	452.134	452.137	0.0028	94.0003	92.0038	94.6905	2.68674	1.00756	-987.822	1.06551	-74.9231	0.609939
958	TRUE	0.673911	452.207	452.217	0.0096	86.5529	79.7946	87.5517	7.75705	2.77678	812.628	1.11425	-74.9823	0.586557
959	TRUE	0.913409	454.546	454.577	0.0312	77.0659	74.5807	77.7418	3.16108	1.20076	-40.7304	1.0324	-77.8484	0.444931
960	TRUE	0.737061	455.115	455.138	0.0236	77.9601	77.6116	84.973	7.36137	3.77264	312.099	1.00002	-72.4172	0.52488
961	TRUE	0.343325	455.219	455.28	0.0608	63.955	52.2335	66.1006	13.8671	6.52131	220.693	1.03595	-72.498	0.437102
962	TRUE	0.450707	456.008	456.01	0.0028	89.0001	88.7032	89.8314	1.12813	0.386409	275.671	1.20484	-72.622	0.513732
963	TRUE	0.908813	456.792	456.816	0.0248	69.7217	64.7216	70.3271	5.60553	2.16939	-220.794	1.00156	-59.7488	0.644221
964	TRUE	0.635865	457.081	457.169	0.0876	76.6346	65.7167	79.1049	13.3882	5.61859	-125.234	1.05402	-69.5152	0.482534
965	TRUE	0.614683	457.936	458.04	0.104	72.0768	45.2243	87.173	41.9487	8.20622	-61.9165	4.71319	-85.6394	0.243797
966	TRUE	0.507761	458.348	458.354	0.006	91.0145	91.0145	91.0145	1.42109e-14	2.6856e-15	7.47072e-13	1	-76.5922	0.542274
967	TRUE	0.992768	459.172	459.174	0.002	70.1315	69.8554	70.1582	0.302814	0.114253	-113.873	1.03232	-68.3301	0.64976
968	TRUE	0.93174	459.366	459.368	0.002	67.1854	67.1854	67.1854	2.84217e-14	1.10077e-14	-1.80199e-12	1	-72.5853	0.553305
969	TRUE	0.868564	459.741	459.743	0.0024	68.8604	68.7268	69.1276	0.400784	0.146947	-166.993	1.00302	-60.0793	0.636679
970	TRUE	0.888297	459.985	460.031	0.0456	83.9764	80.7763	86.485	5.7087	1.762	-59.8439	1.11319	-71.4863	0.604362
971	TRUE	0.40035	460.368	460.37	0.002	79.0014	78.9746	79.2775	0.302814	0.114253	113.873	1.03232	-69.6231	0.647263
972	TRUE	0.931798	460.723	460.725	0.002	66.8091	66.7824	67.0852	0.302814	0.114253	-113.873	1.03232	-58.8145	0.714278
973	TRUE	0.568775	460.945	460.948	0.0028	92.5543	92.4726	92.866	0.393362	0.146665	137.836	1.01178	-66.0008	0.762065
974	TRUE	0.971054	461.1	461.12	0.0208	69.2731	64.6849	77.1639	12.4791	4.3764	642.269	1.05274	-62.5365	0.7248
975	TRUE	0.938722	461.352	461.386	0.034	69.0732	68.6074	70.6096	2.00222	0.83351	54.5642	1.00219	-61.7061	0.762081
976	TRUE	0.723314	461.382	461.488	0.1068	78.5083	67.4218	87.7888	20.367	6.13155	71.3219	1.20164	-64.2166	0.716045
977	TRUE	0.668005	461.684	461.73	0.0452	88.0017	73.9557	94.2992	20.3435	5.84353	-355.929	1.11184	-62.5711	0.715038
978	TRUE	0.994879	461.727	461.746	0.0188	74.3719	66.9677	78.08	11.1123	4.86902	-521.474	1.05697	-64.9169	0.705879
979	TRUE	0.620313	462.061	462.063	0.0016	68.9377	68.4212	70.1668	1.74564	0.709855	-1091.02	1.02644	-57.7024	0.838997
980	TRUE	0.747498	462.394	462.408	0.0136	67.7495	64.5968	69.3898	4.79292	1.58469	-406.288	1.02165	-55.7782	0.780885
981	TRUE	0.842734	462.546	462.621	0.0756	78.4651	77.6517	88.1318	10.4801	3.42951	114.878	1.0341	-62.0578	0.700847
982	TRUE	0.74372	462.948	462.958	0.01	67.9302	67.4053	70.5442	3.13885	0.902539	-271.428	1.0134	-61.6279	0.701424
983	TRUE	0.987453	463.197	463.235	0.038	66.4035	65.9875	66.8349	0.847365	0.270775	-8.46565	1.00963	-60.7569	0.708483
984	TRUE	0.710272	463.406	463.519	0.1128	78.8016	69.2354	84.9045	15.6691	4.53472	-72.9734	1.06262	-63.6626	0.717684
985	TRUE	0.973652	463.813	463.814	0.0016	69.3539	69.1045	69.6033	0.498753	0.197149	-311.721	1	-56.3949	0.768583
986	TRUE	0.872277	464.089	464.132	0.0428	72.008	70.6207	87.6174	16.9967	8.32055	386.029	1.01311	-66.1236	0.69892
987	TRUE	0.562283	464.334	464.405	0.0712	84.2565	74.7931	87.7917	12.9986	3.6293	85.4347	1.19245	-67.1856	0.647308
988	TRUE	0.71658	464.616	464.712	0.0964	76.0497	67.0465	78.8574	11.8109	2.88783	-66.9378	1.05033	-67.3269	0.695037
989	TRUE	0.589252	464.86	464.927	0.0668	73.2369	70.8933	79.9182	9.02492	2.98443	-88.0141	1.03639	-64.9969	0.696283
990	TRUE	0.556611	465.052	465.061	0.0088	75.0256	70.7202	78.587	7.86681	3.41897	-1135.04	1.14105	-65.8879	0.704987
991	TRUE	0.479105	465.263	465.269	0.0068	76.1529	73.3991	76.4264	3.02732	1.06022	-234.895	1.232	-66.1714	0.699334
992	TRUE	0.97103	465.462	465.507	0.0452	70.5498	69.1197	81.5941	12.4744	3.62848	-197.433	1.13863	-64.6013	0.646738
993	TRUE	0.559003	466.265	466.285	0.0196	70.3703	65.5805	74.1614	8.58089	2.80129	-447.4	1.0038	-73.6305	0.48414
994	TRUE	0.473635	468.378	468.437	0.0592	58.3462	56.6949	61.9857	5.29085	2.16126	90.8418	1.02392	-70.0921	0.538198
995	TRUE	0.790065	468.573	468.636	0.0632	66.0394	64.7853	72.9735	8.18821	4.24182	-133.375	1.00885	-72.0926	0.474903
996	TRUE	0.624021	468.714	468.716	0.0024	77.8327	77.6323	78.0331	0.400784	0.144299	-166.993	1	-73.2006	0.605784
997	TRUE	0.669822	468.867	468.876	0.0092	72.518	72.1024	75.5474	3.445	1.1129	-377.625	1.04501	-70.9543	0.487047
998	TRUE	0.813217	469.031	469.043	0.0124	83.8125	81.5221	86.6464	5.12429	1.87401	407.688	1.03374	-74.6512	0.595832
999	TRUE	0.548	469.106	469.108	0.0016	57.9716	57.5887	60.7148	3.12611	1.27278	1714.46	1.26678	-77.0892	0.528167
1000	TRUE	0.843311	469.466	469.474	0.008	53.7121	53.1379	55.587	2.44903	0.652685	-286.948	1.00342	-73.453	0.406863
1001	TRUE	0.468347	479.716	479.737	0.0216	84.6896	83.954	87.8717	3.91772	1.80715	166.88	1.01064	-83.6453	0.420172
1002	TRUE	0.278011	480.052	480.054	0.002	78.7302	78.2893	80.988	2.69861	1.04517	-1276.78	1.06926	-72.8013	0.506495
1003	TRUE	0.725491	480.117	480.134	0.0172	79.959	73.4824	90.1642	16.6818	5.08511	941.052	1.02088	-72.8036	0.657896
1004	TRUE	0.660142	480.224	480.228	0.004	88.9806	87.875	90.033	2.15794	0.849095	611.655	1.02947	-78.8542	0.499632
1005	TRUE	0.964898	496.721	496.855	0.1344	60.5747	29.4768	80.1092	50.6323	9.97067	-120.641	6.37684	-86.9982	0.233296
1006	TRUE	0.991526	497.033	497.052	0.0196	69.3913	66.8975	69.3924	2.49491	1.01807	131.932	1.00113	-72.6685	0.642318
1007	TRUE	0.469448	497.111	497.149	0.0376	54.5065	53.536	54.8898	1.35386	0.506343	-17.5338	1.02186	-76.8006	0.486439
1008	TRUE	0.744112	497.314	497.32	0.006	64.5881	63.6278	64.7877	1.15981	0.465234	-189.141	1.00049	-67.3662	0.540329
1009	TRUE	0.506905	497.451	497.48	0.0284	52.8932	49.6088	63.5866	13.9778	4.14546	149.754	1.42851	-73.7661	0.45232
1010	TRUE	0.998602	498.392	498.463	0.0708	67.0408	55.0483	70.6743	15.626	6.30918	191.979	1.04187	-68.6189	0.53945
1011	TRUE	0.544779	499.836	499.854	0.0176	67.0878	66.2294	69.6844	3.45497	1.61956	-204.588	1.01015	-69.4232	0.485968
1012	TRUE	0.868024	500.094	500.141	0.0472	77.3485	66.5053	77.384	10.8788	4.569	-134.601	1.19304	-74.1205	0.443579
1013	TRUE	0.67216	501.474	501.492	0.018	66.4876	64.906	66.7387	1.83265	0.554893	-84.7757	1.00875	-74.3258	0.580901
1014	TRUE	0.942332	501.904	501.907	0.0032	81.9584	80.501	82.564	2.06293	0.770428	-705.826	1.04349	-76.144	0.481694
1015	TRUE	0.60607	502.009	502.014	0.0052	74.7446	74.0993	75.4009	1.30158	0.495218	-144.306	1.15973	-76.876	0.638078
1016	TRUE	0.858455	502.448	502.45	0.0016	94.2443	93.7188	94.5916	0.872818	0.347517	-545.511	1.00577	-74.6321	0.535389
1017	TRUE	0.830814	502.861	502.862	0.0016	81.4691	81.2197	81.7184	0.498753	0.197149	311.721	1	-76.6911	0.533144
1018	TRUE	0.505906	503.318	503.343	0.0248	66.1069	61.1348	66.2033	5.06855	2.40315	-199.265	1.00165	-82.0309	0.394334
1019	TRUE	0.557929	503.383	503.385	0.002	77.7954	77.6975	78.0983	0.400784	0.153333	-176.854	1.03234	-79.9955	0.434927
1020	TRUE	0.476114	503.508	503.534	0.026	85.9524	85.575	93.1825	7.60747	3.37107	-301.771	1.04436	-71.561	0.589727
1021	TRUE	0.709837	504.282	504.295	0.0128	86.9422	85.9404	87.8144	1.87396	0.747736	54.7849	1.08988	-82.7414	0.3981
1022	TRUE	0.916699	504.442	504.535	0.0928	65.6554	44.3693	91.8845	47.5151	10.8806	-121.446	5.79938	-89.7074	0.220472
1023	TRUE	0.550779	506.061	506.087	0.026	86.1732	82.7983	89.8652	7.06696	2.4526	241.829	1.05382	-78.2329	0.448749
1024	TRUE	0.476995	506.949	506.962	0.0132	69.5877	69.0152	71.8687	2.85355	1.284	-205.335	1.00223	-67.6713	0.659594
1025	TRUE	0.494221	507.281	507.291	0.0096	80.8814	79.5324	84.2645	4.73208	1.81169	409.07	1.06432	-75.6744	0.590811
1026	TRUE	0.293478	512.691	512.737	0.0464	53.5412	39.306	63.9913	24.6853	5.82182	23.218	8.08514	-97.7062	0.172529
1027	TRUE	0.433086	513.196	513.236	0.04	73.8337	51.7705	74.586	22.8155	9.86165	-571.04	1.03983	-75.2557	0.491025
1028	TRUE	0.786423	513.939	513.946	0.0072	66.0033	65.3173	69.6091	4.29176	1.641	-613.818	1.004	-67.166	0.636536
1029	TRUE	0.532241	514.123	514.125	0.002	60.263	59.9869	60.2897	0.302814	0.114253	-113.873	1.03232	-70.498	0.581926
1030	TRUE	0.723523	514.449	514.479	0.0304	55.8621	54.6282	56.1367	1.50852	0.51656	-41.3849	1.0058	-66.2185	0.726795
1031	TRUE	0.967317	514.73	514.732	0.002	71.0718	69.6245	71.3345	1.71001	0.636696	-746.221	1.1196	-66.4633	0.630609
1032	TRUE	0.95728	514.851	514.853	0.0024	68.0324	66.1621	70.1699	4.00784	1.44405	-1669.93	1.00043	-67.5578	0.500869
1033	TRUE	0.627592	515.098	515.1	0.0016	88.3175	88.2195	88.5936	0.374065	0.153618	233.791	1.01068	-73.4964	0.498217
1034	TRUE	0.682774	515.639	515.642	0.0028	66.6878	65.4558	69.805	4.34925	1.65622	-1627.52	1.08174	-67.6991	0.671399
1035	TRUE	0.691286	515.828	515.83	0.0016	67.1072	67.1072	67.1072	2.84217e-14	1.1783e-14	9.4613e-12	1	-60.9401	0.65095
1036	TRUE	0.714787	515.874	515.973	0.0992	61.1954	36.7624	75.6681	38.9057	10.5811	-217.012	5.20207	-80.783	0.254517
1037	TRUE	0.961994	516.107	516.163	0.056	67.1854	66.5641	68.4361	1.87206	0.532154	19.9382	1.00863	-63.1185	0.652557
1038	TRUE	0.667965	516.16	516.162	0.0024	68.3547	68.0581	68.3827	0.324607	0.138491	132.334	1.01216	-66.2387	0.702166
1039	TRUE	0.890869	516.546	516.617	0.0712	68.7961	65.1718	69.1092	3.93734	1.42405	52.3713	1.00472	-66.5434	0.649779
1040	TRUE	0.893895	516.912	516.957	0.0452	65.9333	64.0482	83.6419	19.5937	5.07537	-421.982	1.00576	-58.6413	0.709636
1041	TRUE	0.958586	517.178	517.211	0.0332	68.5732	68.1387	77.2895	9.15077	4.30962	-274.118	1.00029	-61.7561	0.709157
1042	TRUE	0.975069	562.537	562.705	0.168	58.4669	22.4557	93.528	71.0723	13.7701	16.9879	17.0248	-93.8387	0.172173
1043	TRUE	0.54674	579.827	579.87	0.0432	34.9988	29.2987	40.9215	11.6227	2.99723	40.3238	4.5334	-99.0914	0.164479
1044	TRUE	0.612074	583.541	583.573	0.0328	83.9765	83.152	84.7152	1.56317	0.492345	6.15231	1.02563	-83.1682	0.445376
1045	TRUE	0.860315	584.293	584.32	0.0276	65.1502	63.844	67.6238	3.7798	1.11748	-105.038	1.09023	-57.3012	0.711514
1046	TRUE	0.981057	584.698	584.701	0.0024	65.2169	64.8162	65.7513	0.935162	0.33784	-389.651	1.00212	-62.6395	0.767877
1047	TRUE	0.592831	585.908	585.927	0.0188	58.9107	56.068	58.926	2.85792	1.16387	148.065	1.03841	-78.7855	0.487182
1048	TRUE	0.90485	586.361	586.367	0.006	65.6723	64.3437	66.8155	2.4718	1.06886	-409.292	1.00125	-73.7644	0.589363
1049	TRUE	0.895481	587.26	587.286	0.0256	70.0525	69.5589	84.8723	15.3134	6.00884	597.373	1.04332	-73.122	0.485546
1050	TRUE	0.728625	587.294	587.313	0.0192	60.8677	57.0947	63.3227	6.22805	1.75527	242.494	1.11992	-73.2964	0.488418
1051	TRUE	0.440375	588.018	588.053	0.0344	68.7122	66.8406	71.1271	4.28654	1.45778	83.2782	1.0547	-61.0185	0.703564
1052	TRUE	0.654503	588.793	588.8	0.0072	72.0389	71.1804	73.0082	1.82775	0.864377	-245.056	1.00173	-58.7023	0.756537
1053	TRUE	0.319007	588.888	588.907	0.0196	57.6351	56.4632	67.1983	10.7351	5.12245	532.773	1.09752	-68.9478	0.702609
1054	TRUE	0.812495	589.26	589.292	0.0324	67.9774	65.7912	69.2027	3.41148	1.25163	-81.9	1.01936	-71.4839	0.650013
1055	TRUE	0.998736	589.536	589.582	0.0464	69.3491	66.9156	74.9751	8.05943	1.81995	-97.8831	1.05189	-62.2745	0.777454
1056	TRUE	0.84385	589.831	589.835	0.004	75.8089	75.7579	77.5195	1.76157	0.75021	-459.494	1.05404	-62.8033	0.63393
1057	TRUE	0.997393	590.124	590.188	0.064	72.1298	65.9385	78.4783	12.5397	3.01517	180.945	1.11955	-66.1952	0.718319
1058	TRUE	0.850901	590.394	590.432	0.0384	84.2411	71.6772	84.8262	13.1491	4.22314	335.635	1.03033	-67.3864	0.575498
1059	TRUE	0.642329	590.516	590.518	0.0016	64.3469	63.2693	64.8902	1.62095	0.652809	-1013.09	1.01707	-68.2442	0.678996
1060	TRUE	0.93439	590.717	590.745	0.0284	65.1415	56.7918	76.5036	19.7118	6.27013	-632.74	1.02368	-67.4716	0.717301
1061	TRUE	0.993107	590.928	590.946	0.0188	68.0762	66.8677	73.4772	6.60947	1.59522	-253.223	1.12667	-55.2257	0.775125
1062	TRUE	0.580806	591.267	591.271	0.004	66.8091	66.7052	70.1119	3.40666	1.07034	-571.825	1.27376	-63.7434	0.652553
1063	TRUE	0.58634	591.749	591.8	0.0512	68.3773	65.8505	69.4643	3.6138	0.871964	-31.1353	1.09247	-62.245	0.641667
1064	TRUE	0.431824	592.064	592.071	0.0064	67.8214	67.0198	68.5932	1.57345	0.402105	-68.6255	1.21794	-56.9911	0.776581
1065	TRUE	0.904339	592.261	592.335	0.0736	48.2246	26.1073	69.4958	43.3886	10.1236	22.3755	10.2459	-94.2052	0.171614
1066	TRUE	0.972431	592.38	592.505	0.1252	79.367	69.5923	84.871	15.2787	6.03803	-98.707	1.02225	-66.1392	0.587964
1067	TRUE	0.717834	592.658	592.662	0.0036	66.3714	66.1372	70.4615	4.32434	1.82217	-1205.39	1.08902	-75.6724	0.635494
1068	TRUE	0.99258	592.82	592.88	0.0592	77.3616	65.1566	77.7161	12.5594	5.82423	-220.618	1.01039	-76.3507	0.44875
1069	TRUE	0.763068	593.054	593.102	0.0488	76.8902	67.067	77.4352	10.3683	5.39176	-210.956	1.00168	-51.8102	0.695767
1070	TRUE	0.665916	593.233	593.235	0.0016	64.025	63.3837	65.3788	1.99501	0.806008	-1246.88	1.01819	-64.5906	0.639391
1071	TRUE	0.897401	593.393	593.406	0.0124	78.7176	77.9752	79.5046	1.52938	0.741222	115.458	1.00773	-68.1112	0.523085
1072	TRUE	0.522063	593.73	593.744	0.014	68.2252	65.7891	68.6093	2.8202	1.04269	-165.682	1.04669	-68.9505	0.581537
1073	TRUE	0.435384	593.922	594.016	0.0944	86.9448	68.0338	98.2261	30.1924	7.20268	-130.644	4.16744	-84.7	0.232449
1074	TRUE	0.538442	594.536	594.541	0.0048	67.7491	67.0144	68.239	1.22462	0.371992	-235.809	1.00739	-68.0563	0.545825
1075	TRUE	0.676971	594.711	594.746	0.0348	74.7438	74.6965	77.3898	2.69331	1.03757	-35.0441	1.02651	-74.4687	0.476289
1076	TRUE	0.706386	594.933	594.94	0.0072	84.0682	83.8263	86.6711	2.84476	1.17912	410.023	1.01172	-76.3009	0.542651
1077	TRUE	0.781218	595.343	595.349	0.0056	66.525	66.4677	67.6479	1.18027	0.521079	222.737	1.00758	-70.4471	0.586785
1078	TRUE	0.629712	595.695	595.696	0.0016	67.9208	67.6981	68.3216	0.623441	0.249933	-389.651	1.00816	-78.1244	0.473769
1079	TRUE	0.527626	595.769	595.889	0.12	71.7108	54.4029	97.7469	43.344	8.84024	-28.9984	7.34359	-92.0972	0.198236
1080	TRUE	0.351624	596.354	596.365	0.0112	83.3898	82.2316	84.0314	1.79984	0.600829	141.045	1.00819	-79.3447	0.503761
1081	TRUE	0.53358	596.64	596.643	0.0024	94.6882	93.4858	95.7569	2.27111	0.818164	946.295	1.00054	-82.4159	0.482054
1082	TRUE	0.428131	596.831	596.867	0.0356	66.5099	61.2131	67.9414	6.72825	1.52595	-86.1941	1.13036	-74.911	0.482905
1083	TRUE	0.461243	597.026	597.038	0.012	68.0839	63.5658	70.6059	7.04012	2.56399	-579.085	1.02971	-76.5378	0.532033
1084	TRUE	0.927123	597.466	597.511	0.0448	66.5224	62.324	70.7171	8.39314	4.49581	186.476	1.00251	-75.5422	0.533913
1085	TRUE	0.528154	597.662	597.665	0.0028	64.0819	62.5233	64.4902	1.96681	0.733326	-689.178	1.14135	-73.8519	0.592779
1086	TRUE	0.715307	597.769	597.775	0.0064	80.265	80.1458	80.5828	0.437003	0.146513	39.9329	1.01069	-72.8906	0.624756
					0.0242599
