# Supplementary material for: Bazedoxifene reverses sexually dimorphic autistic-like abnormalities in biallelic MDGA1-mutant mice
Source: EMBO Mol Med. 2026 Mar 20;18(4):1358–98. doi: 10.1038/s44321-026-00402-y (PMC13084050; doi:10.1038/s44321-026-00402-y)
Supplement: Supplementary file 18 — Source data Fig. 4 [file 44321_2026_402_MOESM18_ESM.zip › Panel G and I/Batch1/WT_568.xlsx]

## Sheet: Sheet1
ID	Accepted	Score	Begin Time (s)	End Time (s)	Call Length (s)	Principal Frequency (kHz)	Low Freq (kHz)	High Freq (kHz)	Delta Freq (kHz)	Frequency Standard Deviation (kHz)	Slope (kHz/s)	Sinuosity	Mean Power (dB/Hz)	Tonality
1	TRUE	0.808253	9.57907	9.61907	0.04	51.5469	37.2968	60.468	23.1712	5.17535	-24.909	7.13215	-98.9693	0.154431
2	TRUE	0.418265	10.5363	10.5379	0.0016	83.2226	82.5992	83.8461	1.24688	0.492874	-779.302	1	-82.7468	0.451415
3	TRUE	0.629552	11.6636	11.6684	0.0048	72.284	71.7471	77.0356	5.28851	2.24768	-1151.39	1.0233	-75.4458	0.545996
4	TRUE	0.802664	11.7748	11.792	0.0172	75.477	72.0196	76.3755	4.35592	1.82815	179.918	1.24541	-79.6673	0.50706
5	TRUE	0.892046	12.2235	12.6885	0.465	78.7345	49.4984	118.312	68.814	11.1536	-2.93902	9.24534	-92.6664	0.193415
6	TRUE	0.790187	13.1002	13.1394	0.0392	81.0439	80.54	81.8516	1.31161	0.552301	24.5005	1.00809	-78.8747	0.485595
7	TRUE	0.463168	13.3118	13.3162	0.0044	71.4917	70.6901	71.9519	1.26173	0.446466	299.083	1.0342	-79.7163	0.461453
8	TRUE	0.80744	13.5774	13.5942	0.0168	70.9045	59.4668	77.1795	17.7127	6.50442	-400.552	1.71152	-76.4245	0.501823
9	TRUE	0.404742	13.7354	13.7386	0.0032	66.8204	66.8204	66.8204	0	4.35117e-15	-2.66454e-12	1	-64.7334	0.698864
10	TRUE	0.826729	13.8386	13.8562	0.0176	72.1078	70.9214	72.7668	1.84533	0.812492	-95.0206	1.00592	-77.674	0.48851
11	TRUE	0.898461	13.9318	13.9774	0.0456	73.2872	73.0111	78.2748	5.26363	2.06604	-112.843	1.00135	-76.6329	0.5012
12	TRUE	0.264554	14.2486	14.2506	0.002	73.0559	71.2613	73.3365	2.07517	0.805702	-965.062	1.09353	-71.0512	0.72081
13	TRUE	0.853185	14.3402	14.3418	0.0016	74.6703	73.5659	75.0622	1.49626	0.614471	-935.162	1.03875	-68.7688	0.656567
14	TRUE	0.794842	14.4946	14.4974	0.0028	70.8618	70.1419	74.6989	4.55706	1.66566	-1535.63	1.19392	-72.2376	0.670802
15	TRUE	0.464293	14.5842	14.6074	0.0232	70.0379	67.6998	72.4223	4.72252	1.32474	-25.0406	1.15039	-78.4299	0.533244
16	TRUE	0.916203	14.8902	14.8938	0.0036	71.1188	68.7142	73.5234	4.80917	1.95154	-1421.27	1.00469	-78.0796	0.590434
17	TRUE	0.416195	14.987	15.0098	0.0228	73.3499	60.6948	73.9795	13.2847	5.13764	-599.942	1.07283	-78.1556	0.499423
18	TRUE	0.665756	15.0834	15.1274	0.044	76.7612	75.0003	79.726	4.72571	1.53427	-30.6908	1.10959	-74.1153	0.608693
19	TRUE	0.767955	15.2679	15.2707	0.0028	68.3024	65.7975	68.9444	3.14689	1.15857	-1076.18	1.21254	-69.1651	0.593101
20	TRUE	0.925355	15.4059	15.4931	0.0872	61.0446	56.0648	67.9874	11.9227	3.59566	-123.385	1.03204	-80.4198	0.398982
21	TRUE	0.918589	15.9479	15.9499	0.002	76.7422	76.5819	78.3988	1.81689	0.685519	-683.241	1.27641	-77.5836	0.524771
22	TRUE	0.418493	16.2984	16.3028	0.0044	63.8982	63.8685	64.1357	0.267189	0.0741405	-31.6599	1.01005	-74.7658	0.598132
23	TRUE	0.983004	16.436	16.4384	0.0024	64.9798	64.3118	65.3138	1.00196	0.367366	-417.483	1.01249	-67.3174	0.694581
24	TRUE	0.373272	16.5156	16.5184	0.0028	69.6384	69.6384	69.6384	0	4.24631e-15	8.75942e-14	1	-71.5469	0.641524
25	TRUE	0.989723	16.6104	16.6236	0.0132	79.6871	78.2288	80.2186	1.98983	0.729107	-134.912	1.03956	-72.5411	0.595303
26	TRUE	0.724893	16.8396	16.8412	0.0016	83.9374	83.8661	84.1868	0.320627	0.129065	155.86	1.04572	-71.5583	0.612128
27	TRUE	0.625147	17.0404	17.042	0.0016	102.312	102.035	102.41	0.374065	0.153618	-233.791	1.01068	-70.6474	0.61662
28	TRUE	0.586879	17.1377	17.1505	0.0128	106.738	105.087	113.112	8.02534	3.63918	581.512	1.03895	-82.6094	0.484741
29	TRUE	0.663049	17.5653	17.5705	0.0052	79.8493	75.0321	80.2231	5.191	2.14636	1043.6	1.0629	-82.0522	0.439706
30	TRUE	0.358425	17.9165	17.9605	0.044	81.5611	81.1123	87.2022	6.08993	2.54579	-110.037	1.04493	-78.0752	0.447331
31	TRUE	0.887363	18.2103	18.7303	0.52	76.3937	33.0427	110.267	77.2239	15.0614	5.70103	33.6167	-90.8835	0.20639
32	TRUE	0.988882	18.4321	18.4413	0.0092	71.2708	70.72	76.1268	5.40684	2.4086	-654.328	1.04269	-74.9712	0.630999
33	TRUE	0.573731	18.6397	18.6433	0.0036	75.9861	75.7118	76.0814	0.369503	0.155225	-77.9302	1.01766	-71.3064	0.6694
34	TRUE	0.496705	19.5238	19.5258	0.002	67.0166	66.7984	67.5198	0.721411	0.294569	-374.701	1.0422	-68.5567	0.69033
35	TRUE	0.824124	19.6094	19.6138	0.0044	72.6268	71.8438	75.2282	3.3844	1.01607	-188.532	1.82176	-72.8107	0.665781
36	TRUE	0.514839	19.7886	19.7906	0.002	71.4567	71.2385	71.9599	0.721411	0.294569	374.701	1.0422	-70.1535	0.742265
37	TRUE	0.578043	19.995	20.0374	0.0424	70.9455	70.1036	71.2982	1.19453	0.366763	-6.18444	1.0127	-75.8136	0.533014
38	TRUE	0.973396	20.3507	20.3531	0.0024	82.3209	80.5842	84.3916	3.80745	1.37259	-1586.44	1.00079	-75.5332	0.561978
39	TRUE	0.412384	20.6123	20.6159	0.0036	66.6557	64.9635	68.1772	3.21369	0.982444	-800.218	1.02852	-62.2685	0.808114
40	TRUE	0.752108	21.1132	21.1164	0.0032	78.3622	78.0653	78.9337	0.868365	0.256032	46.387	1.16622	-69.9526	0.543915
41	TRUE	0.323525	21.8184	21.82	0.0016	73.0518	72.7133	74.459	1.74564	0.733893	-1091.02	1.06812	-79.0963	0.512183
42	TRUE	0.377335	21.9052	21.9068	0.0016	72.8346	71.6768	73.0128	1.33595	0.552622	-779.302	1.13675	-77.5332	0.611817
43	TRUE	0.514722	22.0676	22.0816	0.014	69.0623	67.391	77.1819	9.79083	4.28878	-671.228	1.01609	-79.1767	0.487505
44	TRUE	0.613438	22.1792	22.2188	0.0396	78.2312	67.1969	78.4527	11.2558	4.12467	-287.266	1.0008	-77.1723	0.493134
45	TRUE	0.536196	22.5908	22.624	0.0332	70.7849	68.3828	73.4621	5.07936	1.33193	-13.9028	1.12992	-72.365	0.660931
46	TRUE	0.733955	22.7036	22.706	0.0024	75.2466	74.779	75.5138	0.73477	0.267807	-306.154	1.00557	-69.9244	0.679306
47	TRUE	0.645455	22.9392	22.944	0.0048	65.5086	61.7531	66.5105	4.75745	1.86105	-1089.23	1.39056	-72.8962	0.652805
48	TRUE	0.553579	23.0096	23.0116	0.002	66.2665	65.8568	68.7691	2.91236	1.12845	1339.76	1.14575	-74.9881	0.549654
49	TRUE	0.34388	23.1357	23.1425	0.0068	77.8992	76.3498	78.6619	2.31203	0.945164	-339.07	1.00889	-72.3987	0.648819
50	TRUE	0.660056	23.2917	23.3153	0.0236	64.3908	59.2487	66.1031	6.8544	1.99497	-223.88	1.10212	-68.4652	0.714046
51	TRUE	0.543135	23.3961	23.3993	0.0032	67.023	66.7484	69.7246	2.97619	1.05539	-870.53	1.10261	-64.6766	0.815379
52	TRUE	0.877125	23.6065	23.6097	0.0032	67.3415	67.2153	67.579	0.363674	0.148289	128.337	1.009	-64.18	0.59148
53	TRUE	0.789144	23.8873	23.8901	0.0028	72.4455	70.7459	74.0115	3.26565	1.26085	-1275.86	1.0144	-68.3856	0.712368
54	TRUE	0.600033	23.9553	23.9909	0.0356	75.7516	71.9032	77.1074	5.20427	1.40731	63.3761	1.09354	-79.0983	0.542517
55	TRUE	0.431294	24.3402	24.349	0.0088	82.0083	75.3429	82.4662	7.12326	3.07195	879.308	1.04659	-78.7649	0.507435
56	TRUE	0.47138	25.1639	25.1707	0.0068	80.827	75.4924	81.1475	5.65511	2.52194	869.552	1.02229	-74.233	0.582251
57	TRUE	0.826905	25.2919	25.3203	0.0284	70.0209	68.9596	70.6634	1.7038	0.480772	10.3153	1.02606	-67.0245	0.786727
58	TRUE	0.706996	25.4043	25.4079	0.0036	72.6393	72.4848	73.0499	0.565047	0.174491	44.6204	1.06347	-75.1101	0.533836
59	TRUE	0.99894	25.5019	25.5439	0.042	69.049	68.6187	79.2279	10.6091	5.38026	245.165	1.01138	-72.1536	0.644761
60	TRUE	0.738223	25.6443	25.6491	0.0048	68.0708	66.7555	68.6052	1.84972	0.550968	-376.535	1.01265	-68.0582	0.626253
61	TRUE	0.943392	25.7687	25.7747	0.006	71.7833	66.7766	72.2491	5.47258	2.20366	929.842	1.15105	-68.9144	0.726303
62	TRUE	0.550257	26.0703	26.0719	0.0016	80.155	79.9323	80.5558	0.623441	0.249933	-389.651	1.00816	-59.9324	0.853765
63	TRUE	0.627019	26.2215	26.2255	0.004	74.1413	72.0855	75.648	3.56252	1.18218	-888.269	1.00462	-74.4779	0.642676
64	TRUE	0.7275	26.4047	26.4175	0.0128	70.3816	68.9245	72.4408	3.51635	1.16805	153.989	1.18917	-74.315	0.659115
65	TRUE	0.427823	26.5035	26.5231	0.0196	70.5041	69.928	70.6527	0.724723	0.236789	-15.5929	1.0068	-71.834	0.643167
66	TRUE	0.967478	26.8007	26.8031	0.0024	77.9514	76.5487	78.8198	2.27111	0.825203	946.295	1.00896	-78.4607	0.561412
67	TRUE	0.473281	27.5172	27.5196	0.0024	70.6132	70.6132	70.6132	2.84217e-14	1.11218e-14	-3.69112e-12	1	-70.016	0.576585
68	TRUE	0.892347	27.6108	27.6124	0.0016	69.0248	68.8022	69.4256	0.623441	0.249933	-389.651	1.00816	-74.3876	0.646949
69	TRUE	0.389609	27.8008	27.8024	0.0016	74.9365	74.9365	74.9365	1.42109e-14	4.52884e-15	8.3882e-12	1	-76.4443	0.528081
70	TRUE	0.582975	28.3053	28.3129	0.0076	80.1954	79.7953	83.9285	4.13321	1.88095	530.135	1.02526	-79.4921	0.535842
71	TRUE	0.966044	28.5637	28.5685	0.0048	69.0821	67.7642	69.4545	1.69023	0.564356	354.441	1.00047	-74.1063	0.529746
72	TRUE	0.446041	28.8565	28.8581	0.0016	64.8855	64.8855	64.8855	1.42109e-14	3.97205e-15	1.33533e-11	1	-78.9947	0.537061
73	TRUE	0.993682	29.3554	29.3574	0.002	73.2553	72.4449	76.328	3.88315	1.50765	-1840.42	1.19076	-74.0794	0.690741
74	TRUE	0.585688	29.5206	29.5442	0.0236	66.1075	65.5582	66.4276	0.869389	0.208102	-19.0996	1.01044	-64.5933	0.649619
75	TRUE	0.886275	29.9718	29.9814	0.0096	68.1978	67.8588	69.6135	1.75474	0.652924	-157.605	1.09605	-62.5925	0.795212
76	TRUE	0.49344	30.0722	30.0742	0.002	77.4946	76.3724	77.9844	1.61204	0.648479	842.282	1.04192	-73.7962	0.683387
77	TRUE	0.813478	30.2406	30.2818	0.0412	72.2878	66.9704	77.1066	10.1362	5.16907	-261.884	1.03394	-74.6519	0.553247
78	TRUE	0.840995	30.419	30.4474	0.0284	75.1407	70.6997	76.5395	5.83983	1.9676	167.998	1.09126	-76.1677	0.586053
79	TRUE	0.413264	30.8142	30.8158	0.0016	80.3129	79.9388	80.6869	0.74813	0.295724	467.581	1	-74.9722	0.590824
80	TRUE	0.462891	31.0722	31.0926	0.0204	69.1839	67.3065	69.2308	1.92432	0.592203	89.729	1.00545	-66.1844	0.717172
81	TRUE	0.623868	31.3687	31.3703	0.0016	109.56	109.56	109.56	0	4.6998e-15	3.08388e-12	1	-69.1023	0.651265
82	TRUE	0.562554	31.7691	31.7715	0.0024	110.753	109.551	111.005	1.4547	0.529823	-500.98	1.20121	-78.3676	0.486089
83	TRUE	0.49708	31.8807	31.8859	0.0052	66.3045	64.9463	67.9761	3.02974	0.946045	-388.541	1.61884	-76.5165	0.418918
84	TRUE	0.933657	32.1456	32.148	0.0024	65.4487	61.9753	66.2058	4.2305	1.60107	-1725.6	1.08466	-73.8421	0.650485
85	TRUE	0.397651	32.4196	32.4292	0.0096	67.9605	66.9081	68.7558	1.84773	0.915218	-188.958	1.00325	-81.537	0.491918
86	TRUE	0.93563	32.6956	32.6972	0.0016	77.9598	77.6659	78.7881	1.12219	0.460853	-701.372	1.03705	-76.2337	0.573906
87	TRUE	0.740757	32.6956	32.7576	0.062	72.7182	67.6764	78.3303	10.6539	5.24153	-164.505	1.00366	-72.7975	0.608993
88	TRUE	0.831885	32.8812	32.8832	0.002	75.8238	74.7952	77.2355	2.44033	0.891902	-1183.9	1.00565	-72.277	0.71402
89	TRUE	0.943822	33.6025	33.6041	0.0016	72.8066	72.8066	72.8066	0	3.76822e-15	7.66965e-12	1	-73.7044	0.624181
90	TRUE	0.924062	34.0149	34.0181	0.0032	72.9494	72.9494	72.9494	1.42109e-14	3.01196e-15	-8.14164e-13	1	-79.4969	0.448733
91	TRUE	0.650084	34.3165	34.3205	0.004	76.5212	76.5212	76.5212	0	3.55271e-15	-1.56843e-12	1	-73.9374	0.604981
92	TRUE	0.448014	34.4437	34.4501	0.0064	67.4975	64.2952	67.88	3.58479	1.41154	-554.031	1.32877	-68.323	0.711613
93	TRUE	0.596102	34.5401	34.5417	0.0016	74.7657	74.4896	74.8637	0.374065	0.153618	-233.791	1.01068	-68.3045	0.766494
94	TRUE	0.715826	34.7945	34.8137	0.0192	78.7087	76.5842	80.7868	4.20258	1.44575	151.948	1.06406	-82.0533	0.519052
95	TRUE	0.757235	34.9881	34.9909	0.0028	70.144	69.8322	70.4557	0.623441	0.218159	-222.658	1	-76.2062	0.62004
96	TRUE	0.720417	35.3158	35.3174	0.0016	65.8331	65.8331	65.8331	0	5.0243e-15	7.94411e-12	1	-71.6035	0.599511
97	TRUE	0.993119	35.4754	35.5042	0.0288	77.4329	73.356	79.4145	6.05848	2.12322	135.684	1.1527	-78.9468	0.537008
98	TRUE	0.993507	35.6518	35.6538	0.002	72.1085	71.5029	73.3732	1.87032	0.715992	-935.162	1.02394	-66.9801	0.765203
99	TRUE	0.838604	35.787	35.7898	0.0028	70.2209	69.5084	71.2006	1.6922	0.627427	-636.165	1.00971	-68.0639	0.80344
100	TRUE	0.46851	35.971	35.9754	0.0044	69.5217	69.492	69.8927	0.400784	0.129477	-72.2729	1.01017	-71.7514	0.588191
101	TRUE	0.745785	36.3643	36.3691	0.0048	75.0805	73.7198	78.4657	4.74589	2.04541	-984.454	1.00121	-81.7687	0.491641
102	TRUE	0.380694	36.4535	36.4559	0.0024	79.0314	77.6287	79.5658	1.93712	0.720424	-807.134	1.03531	-80.1631	0.525093
103	TRUE	0.339718	40.1034	40.1078	0.0044	70.9251	70.8508	71.8305	0.979694	0.337259	-203.454	1.03756	-81.8202	0.412988
104	TRUE	0.939298	40.2186	40.2346	0.016	64.0396	63.8569	77.3042	13.4473	6.82049	848.603	1.01304	-78.6911	0.500404
105	TRUE	0.719398	40.3554	40.3618	0.0064	80.7435	78.1218	82.123	4.00124	1.33811	-488.901	1.12673	-84.9638	0.404317
106	TRUE	0.854806	40.4378	40.4526	0.0148	78.7661	73.5489	80.0225	6.47353	2.88279	408.338	1.18972	-80.8253	0.512918
107	TRUE	0.613799	40.6158	40.6174	0.0016	57.7935	57.2235	58.7198	1.49626	0.597287	-935.162	1.00886	-75.4744	0.54088
108	TRUE	0.460041	41.4643	41.4663	0.002	96.552	96.3338	96.7435	0.40969	0.159561	-62.9803	1.1266	-76.8808	0.537214
109	TRUE	0.4463	41.6735	41.6767	0.0032	82.0639	80.9284	91.2968	10.3684	3.55008	-2897.64	1.06688	-81.8687	0.457657
110	TRUE	0.946647	41.7463	41.8727	0.1264	84.5272	56.4574	112.879	56.4214	11.5904	56.4729	9.12877	-92.4508	0.210019
111	TRUE	0.569902	42.0099	42.0191	0.0092	81.0621	71.2929	82.2708	10.9779	5.09706	-1220.69	1.00232	-76.5623	0.503879
112	TRUE	0.31491	42.1083	42.1099	0.0016	77.4726	77.0718	77.6952	0.623441	0.249933	-389.651	1.00816	-60.8253	0.853021
113	TRUE	0.458031	42.2367	42.2455	0.0088	66.81	65.19	68.282	3.09209	1.09676	-275.584	1.08388	-65.7188	0.771522
114	TRUE	0.983526	42.5387	42.5407	0.002	83.667	81.9437	84.7848	2.84111	1.09032	-1444.73	1.00723	-74.313	0.590689
115	TRUE	0.7684	42.6551	42.6567	0.0016	68.4077	68.0069	68.6304	0.623441	0.249933	-389.651	1.00816	-72.446	0.698168
116	TRUE	0.449592	42.8359	42.8379	0.002	72.5867	72.2572	72.9162	0.659067	0.266714	-353.708	1.00734	-64.9232	0.793483
117	TRUE	0.568657	42.9259	42.9275	0.0016	76.5942	75.7125	79.0791	3.36658	1.38256	-2104.11	1.0224	-68.9817	0.783504
118	TRUE	0.886543	43.0087	43.0199	0.0112	79.4955	79.0582	80.7477	1.68951	0.550078	3.67455	1.15948	-76.1169	0.591115
119	TRUE	0.829731	43.2976	43.3092	0.0116	69.3415	68.7194	88.6738	19.9544	6.49463	-1668.8	1.16283	-71.0585	0.536108
120	TRUE	0.532087	43.3996	43.4016	0.002	76.5707	76.3303	79.2337	2.90346	1.13875	-1306.68	1.1164	-70.5825	0.704426
121	TRUE	0.985495	44.0476	44.0548	0.0072	74.3487	73.0811	79.3818	6.30068	2.21072	843.217	1.10136	-72.6366	0.696091
122	TRUE	0.434508	44.4853	44.4881	0.0028	81.7162	81.7162	81.7162	1.42109e-14	5.20064e-15	-1.32014e-12	1	-69.1723	0.704319
123	TRUE	0.501712	44.6793	44.6817	0.0024	109.599	107.529	109.889	2.36017	0.875095	-862.798	1.23738	-76.8329	0.576813
124	TRUE	0.810656	44.9713	45.1813	0.21	83.8859	72.2039	92.8818	20.6778	10.3522	-89.8804	1.01921	-76.0553	0.527748
125	TRUE	0.976211	45.1801	45.2041	0.024	75.0113	71.9316	84.0735	12.1419	5.10573	412.793	1.16239	-78.1295	0.587526
126	TRUE	0.754107	45.4453	45.4473	0.002	64.7438	64.1382	65.3495	1.21126	0.436354	-581.455	1.00442	-62.639	0.766607
127	TRUE	0.673859	45.6101	45.6117	0.0016	77.616	76.9124	77.7852	0.872818	0.366946	545.511	1.05325	-72.9432	0.712346
128	TRUE	0.552712	45.7225	45.7293	0.0068	86.2232	85.2566	91.1114	5.85478	2.29471	1005.22	1.19505	-82.6742	0.412193
129	TRUE	0.659377	45.9341	45.9473	0.0132	66.536	65.0779	67.5676	2.48974	1.05134	-199.874	1.00741	-70.6255	0.582
130	TRUE	0.96815	46.0593	46.1257	0.0664	70.1314	67.347	79.5812	12.2342	4.482	157.757	1.04736	-70.8677	0.609335
131	TRUE	0.861307	46.2358	46.241	0.0052	79.7671	77.8214	82.771	4.94961	2.30525	-941.095	1.01849	-79.9523	0.435683
132	TRUE	0.532753	46.739	46.7438	0.0048	68.2462	67.9371	68.2516	0.314537	0.139377	-70.2375	1.00113	-76.9467	0.524847
133	TRUE	0.740198	46.819	46.9662	0.1472	77.5365	37.0425	102.118	65.0754	10.4085	-8.62919	12.3638	-93.5707	0.201356
134	TRUE	0.513408	47.5251	47.5271	0.002	73.9361	73.2592	74.3013	1.04204	0.442743	-572.548	1.05111	-69.6324	0.766154
135	TRUE	0.637573	47.6035	47.6367	0.0332	80.8371	79.6389	83.9222	4.28331	1.3275	39.1834	1.11497	-72.5262	0.658489
136	TRUE	0.568551	48.5884	48.5964	0.008	83.3367	81.4997	85.9879	4.48816	2.10544	572.494	1.01506	-82.478	0.448684
137	TRUE	0.37156	51.7642	51.769	0.0048	72.1968	71.2913	72.5308	1.23946	0.423477	-261.296	1.02015	-58.7716	0.859463
138	TRUE	0.62942	51.839	51.8594	0.0204	84.1912	82.6514	110.777	28.1256	13.0968	1490.54	1.01584	-75.6381	0.549249
139	TRUE	0.914598	52.0658	52.0674	0.0016	74.6344	72.007	76.3711	4.36409	1.73759	-2727.56	1.00196	-76.4737	0.537527
140	TRUE	0.716611	52.2691	52.2755	0.0064	69.4389	68.9028	77.1825	8.27963	3.5335	-1338.13	1.00631	-73.6618	0.661683
141	TRUE	0.691288	52.3511	52.3647	0.0136	66.294	65.8374	69.8719	4.03456	1.51892	288.702	1.0016	-74.9812	0.613327
142	TRUE	0.30751	52.5351	52.5367	0.0016	69.6123	69.6123	69.6123	1.42109e-14	6.40475e-15	7.2656e-12	1	-77.342	0.505331
143	TRUE	0.983907	52.8151	52.8267	0.0116	80.6816	75.131	81.5412	6.41018	2.82488	-549.769	1.00036	-72.1072	0.660579
144	TRUE	0.453601	52.9031	52.9147	0.0116	73.6363	69.2328	77.8289	8.59606	4.42982	792.65	1.01729	-74.5292	0.655139
145	TRUE	0.676802	53.1879	53.1907	0.0028	71.1229	70.4475	71.5311	1.0836	0.350119	-348.123	1.02044	-74.2591	0.464301
146	TRUE	0.690161	53.2851	53.2963	0.0112	84.6139	84.3207	84.8875	0.566809	0.205345	-29.8545	1.0116	-81.9966	0.445451
147	TRUE	0.593682	54.4592	54.4612	0.002	81.6125	78.9406	81.8085	2.86783	1.12499	1264.7	1.13955	-82.3895	0.455952
148	TRUE	0.965048	54.572	54.6264	0.0544	75.6061	71.4709	76.1243	4.65342	2.23045	80.3318	1.00325	-73.3906	0.589509
149	TRUE	0.37789	54.9048	54.9132	0.0084	80.0468	76.6847	95.0344	18.3497	6.73348	2294.24	1.00486	-79.0983	0.538583
150	TRUE	0.664658	55.5281	55.5301	0.002	71.3666	70.2355	71.6159	1.38048	0.500872	-569.367	1.15723	-71.9887	0.711071
151	TRUE	0.963563	55.6061	55.6149	0.0088	73.9268	73.6952	86.571	12.8758	6.31901	1516.57	1.02113	-77.9003	0.544051
152	TRUE	0.866249	55.7057	55.7277	0.022	75.3369	74.2287	85.8161	11.5874	5.24323	533.846	1.04919	-76.5096	0.588924
153	TRUE	0.904017	55.7921	55.7945	0.0024	77.0528	75.1825	78.1216	2.93908	1.07123	1224.62	1.01067	-81.8786	0.489178
154	TRUE	0.410963	55.9409	55.9433	0.0024	66.577	65.7012	70.1172	4.41604	1.68165	-1836.93	1.05825	-70.4337	0.739183
155	TRUE	0.906906	56.1189	56.1433	0.0244	57.6059	57.122	59.5711	2.44907	0.908095	-80.7793	1.02692	-69.0799	0.584963
156	TRUE	0.79164	56.2458	56.2522	0.0064	69.0319	63.2241	70.293	7.06889	3.08733	-1125.39	1.00159	-69.1815	0.646509
157	TRUE	0.677123	56.3914	56.3934	0.002	67.3004	65.9288	68.3425	2.41361	1.04543	-1363.94	1.04535	-67.7037	0.778871
158	TRUE	0.398962	56.5846	56.6086	0.024	59.0352	56.7693	62.7417	5.97237	2.40281	-273.025	1.03265	-74.0651	0.600973
159	TRUE	0.806183	56.8202	56.8334	0.0132	57.1903	56.5508	68.1378	11.587	5.13686	894.726	1.11805	-76.594	0.50605
160	TRUE	0.498783	57.2806	57.2874	0.0068	104.228	103.175	104.39	1.21526	0.445479	-112.772	1.06225	-79.9379	0.481748
161	TRUE	0.686601	57.4878	57.5014	0.0136	95.7226	95.0307	109.186	14.1552	6.76188	1142.14	1.27379	-80.4489	0.408083
162	TRUE	0.41793	57.8582	57.8938	0.0356	85.9497	85.2327	92.8729	7.64026	3.64976	207.445	1.00906	-79.6563	0.459549
163	TRUE	0.964082	57.9922	57.9942	0.002	79.9226	79.6732	81.6593	1.98611	0.748384	-860.095	1.13914	-74.7138	0.560439
164	TRUE	0.942634	58.5351	58.5779	0.0428	68.2016	62.1475	70.8054	8.65797	3.38726	-195.994	1.03225	-78.8125	0.495176
165	TRUE	0.752079	58.8067	58.8219	0.0152	59.7287	57.2746	65.0016	7.72701	3.08471	-497.623	1.00523	-79.278	0.497718
166	TRUE	0.57906	59.0175	59.0263	0.0088	66.5342	65.2108	67.8577	2.64688	1.16775	-303.976	1.00022	-83.4429	0.421853
167	TRUE	0.411215	59.1892	59.2004	0.0112	68.5733	65.0764	71.1784	6.10198	2.10601	-619.414	1.03215	-81.0029	0.494193
168	TRUE	0.578781	59.334	59.3756	0.0416	68.6725	68.4751	75.4406	6.96553	3.69982	164.636	1.00362	-83.4258	0.395731
169	TRUE	0.491811	59.666	59.668	0.002	70.274	70.1137	70.7371	0.623441	0.243171	-311.721	1.01894	-76.6836	0.444669
170	TRUE	0.555069	59.9172	59.92	0.0028	68.5376	65.2497	73.0278	7.77817	2.96463	-2997.04	1.00613	-80.0825	0.527177
171	TRUE	0.928118	60.2177	60.3041	0.0864	68.7638	35.662	81.3365	45.6745	12.0841	14.4694	7.68518	-89.5437	0.210303
172	TRUE	0.906881	60.5081	60.5541	0.046	61.6273	56.162	66.0058	9.84386	4.7884	-204.178	1.01015	-71.4415	0.543561
173	TRUE	0.75978	60.7389	60.7781	0.0392	65.5535	64.24	67.1154	2.87534	0.616096	-26.3484	1.01705	-60.7782	0.694443
174	TRUE	0.799637	61.0753	61.0877	0.0124	67.7443	67.388	68.4131	1.02504	0.314007	72.9571	1.02133	-59.3694	0.719973
175	TRUE	0.783998	61.4325	61.4685	0.036	65.6527	63.5509	67.3859	3.83504	0.9999	-60.26	1.03321	-66.3528	0.659304
176	TRUE	0.229681	61.7309	61.7333	0.0024	68.3714	68.1043	68.6386	0.534378	0.192398	-222.658	1	-68.5631	0.707196
177	TRUE	0.838134	61.8957	61.9029	0.0072	67.0242	66.1479	70.036	3.88814	1.60744	-575.918	1.00834	-73.6077	0.439081
178	TRUE	0.631883	62.1157	62.1173	0.0016	70.9276	70.5268	71.1502	0.623441	0.249933	-389.651	1.00816	-68.8224	0.760664
179	TRUE	0.717682	62.2922	62.2946	0.0024	70.2691	69.8683	70.8035	0.935162	0.33784	-389.651	1.00212	-63.7008	0.777971
180	TRUE	0.423862	62.4098	62.4226	0.0128	69.8963	69.6472	79.0976	9.45045	4.72225	-746.026	1.0118	-68.9392	0.584549
181	TRUE	0.487637	62.5534	62.5566	0.0032	66.5805	65.8976	67.4711	1.57345	0.571071	-517.988	1.00955	-68.9751	0.64007
182	TRUE	0.563564	62.7542	62.7562	0.002	64.5241	64.4261	64.8269	0.400784	0.153333	-176.854	1.03234	-65.7078	0.658435
183	TRUE	0.692773	62.8778	62.8806	0.0028	81.1054	79.5468	83.4655	3.91877	1.50463	-1516.19	1.02102	-65.6464	0.743831
184	TRUE	0.719076	63.0342	63.041	0.0068	76.5382	75.5066	76.798	1.29141	0.414474	68.0151	1.14052	-65.8034	0.778962
185	TRUE	0.802694	63.3179	63.3203	0.0024	78.5481	78.0138	78.6669	0.653129	0.237269	-222.658	1.06785	-65.4594	0.76942
186	TRUE	0.490495	63.4183	63.4247	0.0064	78.0534	77.0576	78.7833	1.7257	0.581527	40.8431	1.29037	-81.669	0.492078
187	TRUE	0.735907	63.7059	63.7127	0.0068	73.9671	67.7641	74.4093	6.6452	3.00632	-1013.75	1.02534	-65.6627	0.691943
188	TRUE	0.899436	63.7987	63.8131	0.0144	78.3757	77.1734	80.3163	3.14294	0.936075	-233.532	1.00924	-67.7821	0.727192
189	TRUE	0.6312	64.0251	64.0507	0.0256	75.3102	72.379	78.9739	6.59488	2.49082	222.454	1.02427	-74.8117	0.547703
190	TRUE	0.98475	64.1527	64.1547	0.002	82.4709	81.6605	83.3081	1.64767	0.666836	-884.269	1.01368	-62.7163	0.849828
191	TRUE	0.939353	64.3784	64.3804	0.002	67.0163	66.3973	67.3325	0.935162	0.356582	-467.581	1.01392	-60.4844	0.770494
192	TRUE	0.906852	64.5412	64.5472	0.006	57.6505	54.8376	60.5599	5.7223	1.84406	-967.033	1.00461	-66.8658	0.711389
193	TRUE	0.854697	64.8828	64.8912	0.0084	68.7639	64.9268	70.7085	5.78168	1.70271	-634.656	1.03098	-55.3268	0.867032
194	TRUE	0.571825	64.9904	64.9944	0.004	76.6803	71.4998	79.3893	7.8895	2.60705	-1941.51	1.00994	-49.2278	0.939908
195	TRUE	0.893989	65.136	65.1376	0.0016	69.3181	68.8728	70.1197	1.24688	0.499865	-779.302	1.01315	-56.3815	0.856772
196	TRUE	0.685251	65.244	65.2464	0.0024	69.278	67.3409	71.3488	4.00784	1.44325	-1669.93	1.00011	-55.794	0.853229
197	TRUE	0.767156	65.4748	65.4812	0.0064	69.662	68.7343	71.5768	2.8426	1.09317	526.993	1.04325	-57.6623	0.802077
198	TRUE	0.991642	65.6508	65.6548	0.004	70.3374	69.6435	71.9875	2.344	0.937231	607.156	1.0037	-63.1506	0.833704
199	TRUE	0.399252	65.8104	65.812	0.0016	67.3662	67.1168	67.4374	0.320627	0.129065	-155.86	1.04572	-69.4148	0.556848
200	TRUE	0.697134	65.9804	66.008	0.0276	69.546	67.4155	70.0429	2.62735	0.998023	-49.7632	1.04756	-73.4661	0.656288
201	TRUE	0.487853	66.2429	66.2449	0.002	71.9892	71.6864	72.0872	0.400784	0.153333	-176.854	1.03234	-75.2794	0.49636
202	TRUE	0.782635	66.7077	66.7093	0.0016	71.1465	70.8971	71.2177	0.320627	0.129065	-155.86	1.04572	-75.3417	0.411793
203	TRUE	0.693617	66.8933	66.9517	0.0584	63.3867	61.5294	69.7302	8.20087	3.33832	-129.1	1.00705	-74.6521	0.470383
204	TRUE	0.822253	67.1021	67.1037	0.0016	72.0292	69.9896	72.3142	2.32455	0.954991	-1324.81	1.19269	-76.7044	0.655113
205	TRUE	0.513827	67.4262	67.4458	0.0196	75.6713	68.2691	76.0353	7.76623	3.04012	-444.17	1.17954	-77.4259	0.549294
206	TRUE	0.742666	67.6734	67.6962	0.0228	73.2461	70.3168	75.9229	5.60603	2.96074	245.553	1.00118	-77.8621	0.575152
207	TRUE	0.806539	67.7866	67.7882	0.0016	70.3284	70.2304	70.6045	0.374065	0.153618	-233.791	1.01068	-77.3682	0.613986
208	TRUE	0.380494	67.9834	67.9858	0.0024	81.4586	79.8554	83.3289	3.47346	1.25182	-1447.27	1.00067	-72.6872	0.731555
209	TRUE	0.938203	68.1795	68.1851	0.0056	68.7823	68.2275	69.1229	0.895442	0.283237	147.47	1.01292	-75.6034	0.578815
210	TRUE	0.477145	68.4235	68.4267	0.0032	69.3307	66.9854	69.9615	2.97619	1.09828	-944.749	1.12277	-69.6664	0.709194
211	TRUE	0.713175	68.5571	68.5623	0.0052	70.5952	67.1161	74.552	7.43584	2.86976	-1580.1	1.09835	-75.1843	0.537241
212	TRUE	0.909631	68.6607	68.6623	0.0016	69.0805	67.6733	76.17	8.49662	3.60689	-5299.25	1.03518	-77.0505	0.598101
213	TRUE	0.7165	68.8103	68.8183	0.008	70.4581	69.8045	70.7846	0.980157	0.369998	142.727	1.01233	-68.0796	0.731808
214	TRUE	0.337198	69.1975	69.1991	0.0016	70.1642	69.3359	70.4581	1.12219	0.460853	-701.372	1.03705	-79.0715	0.529909
215	TRUE	0.792278	70.4816	70.5036	0.022	78.6842	59.7513	79.0349	19.2836	7.2009	980.214	1.16546	-73.4777	0.548036
216	TRUE	0.543817	70.7716	70.8016	0.03	68.5584	64.2474	72.1361	7.88869	3.76913	-243.673	1.02493	-74.3156	0.644324
217	TRUE	0.494666	70.96	71.026	0.066	70.6827	68.3735	77.6541	9.28064	2.76934	-120.135	1.00854	-73.4224	0.439892
218	TRUE	0.907018	72.501	72.5566	0.0556	71.7544	67.9836	79.0174	11.0339	4.58059	-163.266	1.05216	-69.1314	0.649387
219	TRUE	0.928933	72.9094	72.9518	0.0424	73.4801	64.5739	74.7726	10.1987	2.25954	215.581	1.03052	-73.3498	0.546461
220	TRUE	0.895391	73.0858	73.0894	0.0036	70.2612	69.9393	70.4933	0.554029	0.206504	126.067	1.00932	-76.5727	0.532078
221	TRUE	0.914064	73.4882	73.4898	0.0016	76.505	76.2823	76.9058	0.623441	0.249933	-389.651	1.00816	-68.7937	0.718858
222	TRUE	0.62039	74.0226	74.0262	0.0036	81.4305	81.0965	81.7645	0.667973	0.285055	-225.357	1.02472	-66.6157	0.719158
223	TRUE	0.243912	74.1931	74.2003	0.0072	80.2285	78.2969	81.1414	2.8445	0.879144	-404.195	1.00349	-72.4666	0.601543
224	TRUE	0.96227	74.4283	74.4391	0.0108	78.5349	75.8275	80.4275	4.59998	1.61518	478.319	1.01745	-68.8761	0.723608
225	TRUE	0.383152	74.5407	74.5427	0.002	82.3892	80.9776	83.7474	2.76986	1.01896	1360.76	1.00079	-64.0061	0.839649
226	TRUE	0.485599	74.7891	74.7955	0.0064	68.6198	66.1334	76.2709	10.1375	3.78153	-1759.05	1.07619	-76.2847	0.507487
227	TRUE	0.520088	74.8783	74.8859	0.0076	74.9145	73.5897	75.6827	2.09298	0.570378	-155.581	1.13495	-64.4758	0.797573
228	TRUE	0.994014	75.0887	75.0915	0.0028	72.9737	72.4468	73.7679	1.3211	0.483358	-489.493	1.00797	-65.9569	0.792769
229	TRUE	0.933103	75.1715	75.1879	0.0164	73.0271	72.79	73.4509	0.660857	0.216395	-8.86393	1.02006	-65.1344	0.763888
230	TRUE	0.360413	78.0465	78.0513	0.0048	69.8573	69.7594	70.1412	0.381798	0.12936	49.962	1.01242	-76.8294	0.500854
231	TRUE	0.694026	78.2358	78.2374	0.0016	69.8326	69.1824	70.3046	1.12219	0.445538	-701.372	1.00392	-69.1263	0.699689
232	TRUE	0.515512	78.5298	78.5482	0.0184	76.2877	70.3873	79.1822	8.79498	2.59514	-425.747	1.09217	-65.0161	0.780056
233	TRUE	0.486923	81.1948	81.2148	0.02	85.9295	79.0921	86.6559	7.56383	3.16437	358.096	1.06427	-78.4287	0.544293
234	TRUE	0.397092	81.5096	81.5136	0.004	73.1409	72.7741	73.4304	0.656374	0.23006	4.82948	1.09186	-78.315	0.519008
235	TRUE	0.861779	81.9376	81.9392	0.0016	64.6905	64.6905	64.6905	2.84217e-14	7.94411e-15	7.2656e-12	1	-71.9652	0.550629
236	TRUE	0.787856	82.09	82.2164	0.1264	67.9296	24.6895	103.154	78.4646	14.2043	112.561	8.75041	-87.7739	0.226601
237	TRUE	0.975152	82.3181	82.3197	0.0016	81.2569	80.0546	81.9249	1.87032	0.749798	-1168.95	1.01167	-74.3835	0.45905
238	TRUE	0.517233	83.4502	83.453	0.0028	66.7641	66.0071	67.6548	1.64767	0.598808	-609.658	1.00378	-77.2986	0.529028
239	TRUE	0.348119	84.0578	84.0658	0.008	65.8881	64.006	66.4789	2.4729	0.692153	-213.512	1.10475	-78.3043	0.485921
240	TRUE	0.964315	84.3314	84.333	0.0016	68.1339	68.0359	68.41	0.374065	0.153618	-233.791	1.01068	-76.6031	0.537254
241	TRUE	0.343465	84.7118	84.7134	0.0016	65.3159	65.218	65.592	0.374065	0.153618	-233.791	1.01068	-74.6116	0.568279
242	TRUE	0.838312	85.2611	85.3007	0.0396	69.7644	68.8912	84.9407	16.0496	7.32224	405.134	1.0301	-74.2314	0.456277
243	TRUE	0.471888	85.3471	85.3871	0.04	69.8803	66.1632	75.228	9.06484	2.56149	-37.6107	1.16849	-56.9457	0.85881
244	TRUE	0.606504	85.7315	85.7351	0.0036	68.7225	68.425	70.2103	1.78531	0.839334	-500.98	1.00251	-73.6411	0.631015
245	TRUE	0.976972	85.9247	85.9267	0.002	65.9374	65.9374	65.9374	1.42109e-14	6.92551e-15	1.86479e-12	1	-67.2538	0.603407
246	TRUE	0.671404	86.0483	86.0543	0.006	66.3454	61.5583	69.9302	8.37193	2.75764	-1435.87	1.02536	-70.3394	0.725336
247	TRUE	0.535247	86.3656	86.3688	0.0032	78.8738	77.189	79.4972	2.30822	0.880239	-774.663	1.07228	-66.0336	0.738023
248	TRUE	0.818044	86.7592	86.7644	0.0052	73.03	71.2365	73.6367	2.40024	0.857336	-376.883	1.22378	-73.2201	0.600329
249	TRUE	0.794031	87.1236	87.1252	0.0016	69.7215	69.3207	69.9441	0.623441	0.249933	-389.651	1.00816	-63.7054	0.650586
250	TRUE	0.357084	87.2169	87.2269	0.01	70.9228	68.4135	71.3946	2.98115	1.34714	-293.809	1.00057	-73.0557	0.589892
251	TRUE	0.402551	87.6713	87.6753	0.004	91.3982	90.4816	92.671	2.18947	0.727129	538.293	1.01102	-83.5391	0.400861
252	TRUE	0.602101	89.0129	89.0297	0.0168	68.5017	61.6926	71.6299	9.93734	2.83849	312.904	1.39468	-66.9934	0.725248
253	TRUE	0.578894	89.3394	89.3414	0.002	68.3394	68.0098	68.6689	0.659067	0.266714	-353.708	1.00734	-72.7896	0.628297
254	TRUE	0.740789	89.4986	89.5054	0.0068	69.8539	69.4366	75.444	6.00737	3.04768	-892.928	1.0043	-73.1466	0.639946
255	TRUE	0.536195	89.7362	89.7422	0.006	76.9353	72.1383	80.5069	8.3686	2.93758	-1339.83	1.04421	-77.0963	0.602501
256	TRUE	0.978939	90.7895	90.7943	0.0048	67.1779	66.0721	69.604	3.53195	0.953929	-637.325	1.03281	-70.3097	0.711536
257	TRUE	0.970663	90.8815	90.8835	0.002	73.2612	72.1568	73.368	1.21126	0.457013	-455.494	1.21742	-75.0803	0.624616
258	TRUE	0.577436	91.1107	91.1619	0.0512	70.3869	68.2058	73.365	5.15918	1.71399	-69.9293	1.03231	-71.4427	0.667209
259	TRUE	0.693537	91.668	91.6704	0.0024	68.4087	66.5384	70.1455	3.60705	1.29898	-1502.94	1.00015	-72.7547	0.653505
260	TRUE	0.465689	91.8268	91.8456	0.0188	66.333	65.9166	69.6014	3.68478	1.55045	-194.166	1.00025	-77.1733	0.537556
261	TRUE	0.629287	92.0132	92.0208	0.0076	71.3683	71.1478	81.7827	10.6349	4.25799	-1485.38	1.03109	-74.4619	0.574134
262	TRUE	0.735632	92.1864	92.1892	0.0028	73.2505	71.0685	77.1693	6.10082	2.36616	-2369.71	1.02609	-71.3224	0.742395
263	TRUE	0.797628	92.432	92.51	0.078	67.9302	67.428	68.939	1.51102	0.503549	13.9284	1.00379	-74.6093	0.503546
264	TRUE	0.99917	95.121	95.1278	0.0068	80.7948	79.7587	83.6934	3.93478	1.25187	547.528	1.03841	-73.1344	0.656431
265	TRUE	0.938309	95.3547	95.3971	0.0424	71.4789	69.0691	79.2673	10.1982	2.78227	-189.782	1.04033	-74.0204	0.582311
266	TRUE	0.512925	95.5351	95.5391	0.004	80.5792	78.6272	84.3569	5.72972	1.79886	-1328.69	1.01358	-75.4578	0.653653
267	TRUE	0.614448	96.3779	96.3883	0.0104	93.5745	89.1333	97.3843	8.25103	3.13743	704.084	1.08185	-84.7645	0.400738
268	TRUE	0.994139	96.5571	96.5595	0.0024	81.8609	79.9906	83.0632	3.07268	1.11497	-1280.28	1.00636	-76.1657	0.625233
269	TRUE	0.967758	96.8319	96.8335	0.0016	83.7449	82.9611	85.9536	2.99252	1.22894	-1870.32	1.02557	-73.9678	0.652898
270	TRUE	0.84064	97.0771	97.0811	0.004	76.5958	75.9352	76.863	0.92774	0.280648	-199.042	1.02018	-72.9709	0.60901
271	TRUE	0.558692	97.2936	97.2952	0.0016	84.3429	83.4433	85.0643	1.62095	0.642088	-1013.09	1.00178	-70.2352	0.729166
272	TRUE	0.935871	97.4368	97.4384	0.0016	72.0826	71.6818	72.3053	0.623441	0.249933	-389.651	1.00816	-71.5256	0.726153
273	TRUE	0.554036	97.9264	97.9284	0.002	68.3762	66.5727	69.494	2.92127	1.02215	-1327.68	1.0306	-75.6295	0.660182
274	TRUE	0.57183	97.9944	98.0064	0.012	112.762	110.555	113.845	3.28914	1.05356	185.271	1.11874	-82.4614	0.423464
275	TRUE	0.503015	98.1076	98.1164	0.0088	110.172	106.706	112.42	5.71358	1.95346	500.777	1.09664	-81.4313	0.505868
276	TRUE	0.645544	98.4933	98.4953	0.002	78.7319	77.8591	80.7447	2.88564	1.17827	-1498.8	1.13073	-70.4567	0.684621
277	TRUE	0.423819	98.5905	98.5925	0.002	71.3785	70.2785	71.8728	1.59423	0.630612	-821.289	1.03265	-63.702	0.803538
278	TRUE	0.841431	98.7269	98.7293	0.0024	69.5255	68.1228	70.1267	2.00392	0.740483	-834.966	1.02777	-66.6438	0.651156
279	TRUE	0.53361	100.359	100.375	0.0168	67.2489	67.2192	69.4428	2.22357	0.575372	-123.135	1.0071	-75.7985	0.487849
280	TRUE	0.328921	100.588	100.596	0.008	67.9241	67.7905	68.1765	0.38594	0.141552	-30.2901	1.02199	-70.8212	0.664808
281	TRUE	0.430474	100.737	100.74	0.0032	70.019	67.8444	70.6202	2.7758	0.892076	-754.562	1.07538	-71.7048	0.590387
282	TRUE	0.559693	100.928	100.93	0.0024	75.6681	75.4528	75.7349	0.282033	0.100127	83.4966	1.01988	-68.6718	0.657025
283	TRUE	0.55871	101.041	101.082	0.0412	71.032	68.494	71.9656	3.47157	1.48499	-71.1574	1.00848	-65.8539	0.781818
284	TRUE	0.440599	101.277	101.279	0.002	71.392	70.3499	72.434	2.08408	0.909857	-1187.08	1.04505	-79.3925	0.487861
285	TRUE	0.46551	101.388	101.392	0.0036	71.6645	70.7517	72.7903	2.03862	0.794494	587.05	1.00828	-68.1102	0.78115
286	TRUE	0.340446	101.529	101.531	0.0016	80.844	79.9712	80.9598	0.9886	0.403004	-545.511	1.14964	-76.487	0.577468
287	TRUE	0.636869	101.623	101.626	0.0036	77.2267	69.0774	79.2974	10.22	3.79741	-2842.6	1.32664	-75.1677	0.602971
288	TRUE	0.832389	101.897	101.908	0.0112	84.9191	83.4761	85.0925	1.61636	0.832374	-143.099	1.00045	-78.3161	0.518349
289	TRUE	0.605501	102.092	102.099	0.0068	74.4964	70.092	78.7425	8.65048	3.93962	-1493.18	1.05751	-73.6507	0.601654
290	TRUE	0.969314	102.233	102.237	0.004	69.8906	68.0055	70.618	2.61252	0.826886	-599.32	1.03989	-65.6809	0.779241
291	TRUE	0.997007	102.345	102.35	0.0052	70.6014	69.555	71.7593	2.20431	0.713202	-425.496	1.00404	-65.6515	0.788571
292	TRUE	0.564953	102.534	102.558	0.0236	77.6128	77.2983	77.6425	0.344199	0.125562	12.6536	1.00216	-68.9351	0.653991
293	TRUE	0.344403	102.607	102.608	0.0016	77.658	77.2661	78.7623	1.49626	0.614471	-935.162	1.03875	-72.5257	0.71899
294	TRUE	0.694322	103.232	103.281	0.0496	68.8417	60.6034	77.466	16.8626	3.03074	39.1204	4.39303	-97.3204	0.172727
295	TRUE	0.936272	103.592	103.595	0.0028	68.3946	67.1888	68.7161	1.52726	0.540559	-539.762	1.02888	-67.3601	0.765813
296	TRUE	0.713687	104.187	104.19	0.0032	69.4013	68.8521	70.7669	1.91486	0.70113	-621.586	1.03931	-72.9777	0.681476
297	TRUE	0.559917	104.471	104.536	0.0644	70.6305	68.8596	76.5525	7.69287	3.49471	112.556	1.01222	-81.0171	0.400884
298	TRUE	0.922207	104.992	104.998	0.0056	69.1868	68.0845	69.493	1.40849	0.575604	-251.909	1.00161	-67.4922	0.652418
299	TRUE	0.945546	105.325	105.328	0.0028	72.6742	71.9468	74.2031	2.25626	0.82396	-823.48	1.02768	-73.2817	0.665029
300	TRUE	0.697735	105.572	105.645	0.0732	71.6417	68.6785	72.1594	3.48088	0.793461	-17.7485	1.039	-60.5214	0.780326
301	TRUE	0.455275	109.502	109.525	0.0224	68.3673	59.8342	69.4061	9.57192	4.34817	408.079	1.07949	-80.1329	0.504893
302	TRUE	0.536269	111.189	111.192	0.0024	66.2568	65.3216	67.3923	2.07072	0.746706	-862.798	1.00151	-77.9855	0.515141
303	TRUE	0.606419	111.529	111.537	0.008	73.2504	70.1139	74.0171	3.90315	1.73734	-499.305	1.03124	-78.9329	0.39824
304	TRUE	0.312037	111.649	111.663	0.0144	67.6859	67.1035	71.2477	4.14412	1.97139	-286.75	1.0007	-77.184	0.532591
305	TRUE	0.983323	113.096	113.098	0.0024	77.2095	77.0091	77.9443	0.935162	0.354547	-389.651	1.03377	-64.7465	0.647217
306	TRUE	0.950843	113.26	113.262	0.0016	64.5087	63.8318	64.8293	0.997506	0.403004	623.441	1.0194	-72.4404	0.676252
307	TRUE	0.460853	113.438	113.523	0.0848	65.6033	45.4602	84.0319	38.5717	6.30676	-10.4489	8.23281	-94.2478	0.191167
308	TRUE	0.754776	113.718	113.727	0.0084	71.9303	69.8596	74.9065	5.04691	1.60691	-616.175	1.00918	-67.7754	0.720354
309	TRUE	0.579669	113.813	113.817	0.0036	80.0179	79.5056	81.172	1.66638	0.646309	477.617	1.00521	-75.8387	0.582775
310	TRUE	0.964149	114.109	114.117	0.008	80.1437	76.5818	81.3512	4.76943	1.81701	-617.674	1.00483	-74.2459	0.653169
311	TRUE	0.832342	114.301	114.303	0.002	70.0911	68.4568	70.5409	2.08408	0.810159	-998.142	1.14382	-74.5408	0.483009
312	TRUE	0.963094	114.681	114.684	0.0032	76.0783	74.8536	77.4958	2.6422	1.09315	-977.22	1.05326	-72.4472	0.663017
313	TRUE	0.773095	114.931	114.933	0.002	77.2617	73.6814	79.6041	5.92269	2.00415	-2538.3	1.09544	-71.9865	0.668189
314	TRUE	0.890959	115.098	115.1	0.002	78.4822	77.7875	79.1769	1.38938	0.606571	-791.389	1.04644	-78.282	0.592938
315	TRUE	0.699923	115.3	115.303	0.0024	75.7995	75.4655	77.1354	1.66993	0.636297	-695.805	1.06256	-70.2447	0.686473
316	TRUE	0.345789	115.522	115.57	0.048	87.4355	80.2511	93.9668	13.7157	3.38858	37.4619	2.31958	-92.411	0.219722
317	TRUE	0.567302	116.303	116.314	0.0116	71.9615	71.816	72.4662	0.650166	0.199709	14.7946	1.01531	-78.528	0.401219
318	TRUE	0.317661	116.968	116.97	0.0024	71.3695	70.3008	71.9039	1.60314	0.587786	-667.973	1.01807	-65.8728	0.784552
319	TRUE	0.854651	117.103	117.105	0.002	75.7052	75.4291	76.6404	1.21126	0.461859	-581.455	1.05019	-65.9088	0.792686
320	TRUE	0.805159	117.415	117.452	0.0376	74.5235	72.052	76.2209	4.1689	1.18637	21.4882	1.0765	-72.0297	0.648778
321	TRUE	0.899883	117.556	117.558	0.0016	77.9828	76.8517	78.2233	1.37157	0.580791	-857.232	1.07696	-69.8684	0.766475
322	TRUE	0.80253	117.655	117.658	0.0032	81.6825	79.9903	84.295	4.30471	1.49517	-1351.41	1.01047	-79.449	0.561334
323	TRUE	0.804852	117.962	117.964	0.0016	69.573	69.0475	69.9203	0.872818	0.347517	-545.511	1.00577	-65.5082	0.770214
324	TRUE	0.299272	118.221	118.238	0.0172	85.7366	81.6947	86.7298	5.03505	1.54599	-184.396	1.10404	-74.6215	0.648601
325	TRUE	0.483761	118.5	118.502	0.0016	71.8478	71.7588	72.4267	0.667973	0.276311	-389.651	1.07279	-72.0243	0.729985
326	TRUE	0.776486	118.637	118.652	0.0148	71.0394	70.083	71.8846	1.80165	0.622813	54.2025	1.06515	-62.7905	0.854323
327	TRUE	0.52414	118.889	118.891	0.0016	69.0809	66.4624	69.5618	3.09939	1.2541	-1636.53	1.33984	-74.253	0.627975
328	TRUE	0.696341	119.086	119.112	0.026	71.4711	71.3288	79.8503	8.52149	4.29144	329.245	1.00876	-68.7057	0.580232
329	TRUE	0.520956	119.269	119.282	0.0132	74.7931	68.239	76.889	8.65006	3.6293	-689.874	1.01285	-64.2427	0.775429
330	TRUE	0.973764	119.58	119.584	0.0032	78.3164	75.0953	78.9176	3.82229	1.26037	-1028.25	1.11054	-73.8239	0.639946
331	TRUE	0.412808	119.961	119.966	0.0052	69.9237	68.7931	70.1375	1.34441	0.552212	-295.508	1.03208	-73.2461	0.648116
332	TRUE	0.661431	120.239	120.242	0.0028	81.332	80.6121	83.1207	2.50861	0.843584	-825.247	1.04009	-75.8988	0.658216
333	TRUE	0.909283	120.591	120.659	0.0684	73.2892	72.5511	77.7266	5.17551	1.99695	67.4062	1.00705	-75.7039	0.490675
334	TRUE	0.554509	120.871	120.874	0.0032	74.7866	67.5483	77.1605	9.61217	3.62579	-3180.55	1.00611	-79.6616	0.524713
335	TRUE	0.552935	121.087	121.091	0.004	70.2418	69.8261	70.5386	0.712504	0.242046	-181.5	1.00262	-74.7713	0.497476
336	TRUE	0.429239	121.9	121.903	0.0028	71.4291	71.058	72.201	1.14298	0.386098	-383.466	1.01774	-68.7305	0.727317
337	TRUE	0.932775	122.13	122.132	0.002	76.549	76.0992	76.9987	0.899537	0.320169	-425.594	1.00633	-75.1008	0.604665
338	TRUE	0.456419	122.361	122.364	0.0036	95.3322	95.057	95.5083	0.451296	0.181822	-124.744	1.00024	-81.7986	0.443744
339	TRUE	0.733457	123.299	123.301	0.002	68.2766	66.669	68.673	2.00392	0.732863	-881.088	1.09847	-73.8253	0.661786
340	TRUE	0.670978	124.414	124.416	0.0024	77.5586	77.3583	78.2934	0.935162	0.354547	-389.651	1.03377	-82.2773	0.461903
341	TRUE	0.451068	127.159	127.161	0.002	69.782	69.252	70.9442	1.6922	0.701074	-905.262	1.06823	-79.0169	0.60537
342	TRUE	0.641896	127.557	127.562	0.0052	67.8842	66.9897	71.4561	4.46641	1.83703	-867.437	1.00095	-71.0837	0.571817
343	TRUE	0.633454	127.693	127.695	0.002	71.1757	69.1495	72.0708	2.92127	1.04137	-1327.68	1.03836	-67.642	0.669031
344	TRUE	0.958448	127.823	127.839	0.0168	63.6379	62.6052	64.8212	2.21606	0.703767	70.7734	1.05368	-64.6002	0.722302
345	TRUE	0.60234	128.485	128.504	0.0188	69.8101	66.9654	70.8761	3.91065	1.06159	91.7339	1.30798	-75.4179	0.538572
346	TRUE	0.335381	129.704	129.714	0.0096	69.7311	69.2911	70.2071	0.915996	0.220031	-0.258827	1.05361	-74.8817	0.545623
347	TRUE	0.975814	131.211	131.213	0.0024	77.204	75.8681	77.6716	1.80353	0.673966	-751.47	1.04046	-72.3227	0.736199
348	TRUE	0.47566	132.441	132.443	0.0016	68.9335	68.5149	69.8865	1.37157	0.556377	-857.232	1.02519	-71.2735	0.736625
349	TRUE	0.756847	132.752	132.755	0.0028	68.5083	68.4786	68.7458	0.267189	0.0891293	67.1507	1.01361	-67.1357	0.672275
350	TRUE	0.747176	133.716	133.72	0.0044	95.3914	94.9184	95.72	0.801568	0.231959	-16.4174	1.1101	-71.6038	0.670132
351	TRUE	0.537971	135.902	135.906	0.0036	67.3609	66.8467	68.0091	1.16237	0.412982	-305.285	1.00297	-75.4707	0.588688
352	TRUE	0.919567	136.223	136.274	0.0512	67.3557	58.1525	76.0987	17.9462	4.10651	69.8618	4.32284	-94.8265	0.222912
353	TRUE	0.578326	138.266	138.271	0.0044	67.1286	66.9653	67.225	0.259767	0.0916858	-14.0134	1.01869	-72.1303	0.549296
354	TRUE	0.590457	138.438	138.444	0.0064	82.3816	67.4973	83.2048	15.7075	6.75025	2480.09	1.20396	-82.7582	0.508427
355	TRUE	0.92122	139.492	139.575	0.0832	79.5526	62.7197	100.675	37.9557	7.34327	36.4322	7.86226	-93.7487	0.177847
356	TRUE	0.97237	140.39	140.393	0.0028	69.7675	69.1426	72.3706	3.228	1.46183	-1168.95	1.00638	-70.212	0.47825
357	TRUE	0.609964	141.816	141.818	0.0028	83.1335	81.7382	87.0672	5.32894	1.87425	-1836.04	1.022	-64.3933	0.717009
358	TRUE	0.853103	144.272	144.304	0.0316	69.1181	68.9029	71.9235	3.02067	1.17363	92.5475	1.00357	-76.1557	0.500632
359	TRUE	0.339709	145.687	145.696	0.0092	66.7512	66.3476	67.8283	1.48074	0.65627	-164.316	1.00405	-71.3918	0.606209
360	TRUE	0.951559	147.085	147.095	0.01	68.5142	61.9707	68.7465	6.77583	2.42755	-701.036	1.07907	-73.7423	0.551576
361	TRUE	0.761424	150.217	150.225	0.0076	70.8374	70.7614	72.2631	1.50166	0.513629	-167.632	1.0389	-67.5526	0.691196
362	TRUE	0.522572	150.695	150.725	0.03	66.8712	66.7456	78.4643	11.7187	6.31647	392.15	1.00121	-82.6723	0.407939
363	TRUE	0.796563	150.886	150.895	0.0092	78.4906	76.8266	80.0863	3.25966	0.920922	-317.554	1.02026	-74.0442	0.592478
364	TRUE	0.856485	151.995	152.09	0.0944	73.4104	64.7712	86.6511	21.8798	4.49799	-86.5053	3.20995	-91.7373	0.233327
365	TRUE	0.34695	153.114	153.117	0.0036	82.7733	79.4643	82.9572	3.4929	1.45317	-947.496	1.12836	-77.4271	0.601227
366	TRUE	0.395419	153.963	153.973	0.0108	67.8986	67.1313	69.384	2.25269	0.883271	-176.869	1.0247	-81.5109	0.50029
367	TRUE	0.29305	154.056	154.059	0.0028	70.7294	70.2322	71.2267	0.994537	0.362471	-369.329	1.0019	-75.3659	0.606526
368	TRUE	0.543787	154.258	154.26	0.002	69.5344	69.0713	69.6948	0.623441	0.243171	-311.721	1.01894	-70.8314	0.689826
369	TRUE	0.915368	158.767	158.77	0.0028	85.4307	85.1932	85.6682	0.475003	0.141601	-134.301	1.01665	-79.4355	0.45308
370	TRUE	0.710809	165.327	165.329	0.002	69.1337	68.0649	69.5701	1.50517	0.5573	-716.321	1.03335	-65.169	0.75354
371	TRUE	0.994356	165.653	165.771	0.1188	67.9287	67.3342	69.9354	2.60124	1.0738	2.93094	1.00799	-77.4251	0.478202
372	TRUE	0.466925	166.057	166.063	0.0056	65.6144	63.9595	68.1489	4.1894	1.84625	-730.714	1.0377	-73.6785	0.649835
373	TRUE	0.375155	166.931	166.933	0.0016	70.3331	69.2554	70.8764	1.62095	0.652809	-1013.09	1.01707	-67.6404	0.789682
374	TRUE	0.72641	167.238	167.243	0.0048	76.7807	73.6101	77.3325	3.72247	1.63607	-784.809	1.01031	-69.0375	0.727402
375	TRUE	0.890392	167.346	167.349	0.0028	76.365	73.6411	77.7529	4.11174	1.41053	-1408.4	1.01515	-66.4412	0.794471
376	TRUE	0.885957	167.563	167.567	0.0036	78.8229	78.6203	80.0804	1.46002	0.586539	-322.65	1.11865	-71.3502	0.519523
377	TRUE	0.342505	171.944	171.95	0.0064	69.1446	68.5879	69.2782	0.690239	0.214125	-97.4582	1.01517	-66.0392	0.788998
378	TRUE	0.440898	172.409	172.411	0.0016	72.8978	72.6484	72.969	0.320627	0.129065	-155.86	1.04572	-66.8713	0.7216
379	TRUE	0.804223	172.537	172.539	0.002	66.6137	65.6118	68.2748	2.66299	0.945491	-1234.8	1.02105	-74.4293	0.671022
380	TRUE	0.986157	172.702	172.704	0.002	70.0955	69.6324	70.2559	0.623441	0.243171	-311.721	1.01894	-74.1929	0.42598
381	TRUE	0.879024	172.794	172.804	0.01	71.599	70.4544	74.8215	4.36708	1.61251	-436.521	1.00419	-69.4823	0.707577
382	TRUE	0.316165	172.92	172.922	0.0024	49.8591	49.7255	50.1263	0.400784	0.146947	-166.993	1.00302	-74.9951	0.53592
383	TRUE	0.655868	173.108	173.109	0.0016	74.6287	74.0587	75.5549	1.49626	0.597287	-935.162	1.00886	-82.3624	0.450449
384	TRUE	0.785394	173.209	173.211	0.0024	70.06	69.2585	70.9952	1.73673	0.62591	-723.637	1.00096	-72.6301	0.626086
385	TRUE	0.382553	173.43	173.435	0.0052	71.1052	70.1661	71.7769	1.61082	0.498864	-268.986	1.01781	-66.5275	0.64612
386	TRUE	0.713306	173.574	173.7	0.1264	49.4863	27.0276	100.059	73.0317	22.287	373.72	9.02543	-89.3771	0.200743
387	TRUE	0.858711	173.884	173.886	0.002	83.4135	82.5853	83.7075	1.12219	0.444486	-551.555	1.10143	-76.5104	0.477294
388	TRUE	0.679366	174.202	174.204	0.0024	72.3657	72.3657	72.3657	1.42109e-14	3.55271e-15	5.22043e-13	1	-70.8916	0.589924
389	TRUE	0.45169	174.665	174.667	0.002	72.6529	72.3634	72.969	0.605629	0.218335	-290.727	1.00254	-74.2537	0.548215
390	TRUE	0.91559	174.885	174.893	0.0084	79.1134	78.7443	84.0578	5.31345	1.3879	-464.006	1.09283	-73.7442	0.541374
391	TRUE	0.184956	177.429	177.439	0.01	67.3487	66.0835	68.1446	2.06109	0.85424	-185.916	1.05856	-82.2838	0.402433
392	TRUE	0.977706	177.549	177.61	0.0604	68.9856	66.0718	70.74	4.66825	1.40159	-19.5919	1.06213	-70.428	0.664647
393	TRUE	0.335597	178.151	178.153	0.002	46.6898	46.5295	47.1529	0.623441	0.243171	-311.721	1.01894	-79.9043	0.486662
394	TRUE	0.450399	178.478	178.481	0.0032	73.7647	72.7418	79.5689	6.82701	2.77983	-2165.78	1.02491	-83.3963	0.479491
395	TRUE	0.951698	178.56	178.581	0.0204	87.7508	86.479	92.2284	5.74933	1.62591	-294.356	1.02639	-81.1921	0.401652
396	TRUE	0.580194	180.197	180.199	0.0016	70.3519	70.1025	70.4231	0.320627	0.129065	155.86	1.04572	-72.0652	0.55433
397	TRUE	0.304822	180.279	180.298	0.0196	78.3512	77.3916	78.5093	1.11772	0.397311	57.1804	1.00013	-83.0398	0.4433
398	TRUE	0.739803	180.738	180.74	0.0016	81.6188	80.9509	82.8212	1.87032	0.749798	-1168.95	1.01167	-75.7328	0.676624
399	TRUE	0.916828	181.155	181.165	0.01	73.3318	72.9458	77.7339	4.78808	1.85446	-509.108	1.02171	-82.3912	0.411245
400	TRUE	0.80929	181.452	181.5	0.048	78.7402	75.8303	85.146	9.31563	3.45738	-117.514	1.07154	-80.6266	0.488382
401	TRUE	0.615301	182.453	182.458	0.0052	70.5481	70.3625	70.7336	0.371096	0.154014	83.9248	1.00959	-62.422	0.767058
402	TRUE	0.379126	182.683	182.685	0.0016	78.3816	77.9809	78.6043	0.623441	0.249933	-389.651	1.00816	-68.6072	0.726939
403	TRUE	0.437347	182.841	182.862	0.0212	72.5497	71.7576	72.7717	1.01409	0.467835	49.3551	1.00193	-71.8123	0.664343
404	TRUE	0.915474	182.996	183.03	0.0344	69.5234	68.4317	80.2623	11.8306	4.17359	322.969	1.06055	-80.8278	0.516577
405	TRUE	0.667933	183.862	183.89	0.0276	71.2842	68.945	75.8181	6.87314	2.8138	-265.614	1.00978	-71.5531	0.629463
406	TRUE	0.704879	185.652	185.655	0.0028	67.742	67.742	67.742	1.42109e-14	3.79801e-15	-1.44401e-12	1	-69.7588	0.693619
407	TRUE	0.99402	185.922	185.928	0.0056	72.8812	71.0079	79.1602	8.15235	3.67128	-1603.2	1.01209	-72.5263	0.654661
408	TRUE	0.451684	186.425	186.427	0.0024	81.599	80.9311	82.4006	1.46954	0.529823	-612.309	1.00127	-77.9857	0.558849
409	TRUE	0.934573	186.603	186.614	0.0112	69.5917	66.9425	73.3805	6.43794	3.20937	-560.373	1.02155	-80.1773	0.533937
410	TRUE	0.42657	186.997	187.001	0.0044	87.1247	86.8981	88.1971	1.29909	0.475029	-230.867	1.08651	-79.4071	0.476773
411	TRUE	0.377863	187.114	187.119	0.0048	71.9147	71.5945	72.4909	0.896369	0.31799	-114.882	1.07409	-73.9665	0.636095
412	TRUE	0.970105	187.371	187.373	0.002	87.9221	86.9869	88.1982	1.21126	0.461859	-581.455	1.05019	-79.9046	0.526836
413	TRUE	0.987906	187.484	187.487	0.0028	71.0592	70.7178	71.267	0.549222	0.179084	-178.48	1.00669	-75.2295	0.550771
414	TRUE	0.301537	187.966	187.974	0.0084	75.1843	74.7791	75.8132	1.03408	0.303666	-54.5727	1.03911	-76.9429	0.48565
415	TRUE	0.800942	191.38	191.425	0.0448	39.2293	29.4026	49.2414	19.8388	4.27414	82.8238	5.5482	-96.2255	0.187852
416	TRUE	0.613526	195.103	195.105	0.0016	67.9697	65.7253	68.6109	2.88564	1.16158	-1402.74	1.50554	-75.6363	0.651352
417	TRUE	0.443408	196.095	196.113	0.018	76.2168	71.6606	77.4664	5.80574	2.54274	-288.578	1.01592	-76.29	0.594963
418	TRUE	0.374233	196.481	196.483	0.0016	66.5635	66.1627	66.7861	0.623441	0.249933	-389.651	1.00816	-69.0661	0.650782
419	TRUE	0.360037	197.791	197.795	0.0036	71.0725	70.2857	71.7998	1.51407	0.643929	-510.088	1.08561	-78.184	0.550376
420	TRUE	0.463949	198.047	198.049	0.0024	65.8257	65.5039	66.0909	0.587007	0.214411	-223.742	1.00558	-80.3074	0.437293
421	TRUE	0.55157	198.097	198.099	0.002	70.0405	69.5506	70.8331	1.28251	0.503743	-665.428	1.01432	-82.6713	0.450454
422	TRUE	0.336566	200.143	200.188	0.0448	36.5128	28.6307	47.2152	18.5845	4.8198	-89.9877	6.42889	-95.417	0.178794
423	TRUE	0.366812	200.898	200.95	0.0512	69.5213	49.1852	76.676	27.4908	3.96721	8.28908	3.67301	-90.4136	0.24332
424	TRUE	0.449911	201.505	201.521	0.0156	82.9035	76.5733	82.9406	6.36726	1.98007	382.673	1.07407	-76.6385	0.49344
425	TRUE	0.7037	211.385	211.389	0.0036	71.4959	70.6378	71.9726	1.33484	0.538668	370.028	1.00026	-75.5817	0.482717
426	TRUE	0.946119	213.073	213.076	0.0032	69.2498	68.4967	70.0859	1.58926	0.69589	-510.313	1.00176	-66.5576	0.758541
427	TRUE	0.836526	213.177	213.181	0.0032	84.7868	83.7997	86.2044	2.4047	0.778418	-705.083	1.01179	-76.8554	0.590448
428	TRUE	0.419165	213.278	213.287	0.0096	78.1281	74.7809	83.0939	8.31304	2.13785	-874.928	1.00947	-80.3716	0.503619
429	TRUE	0.92311	213.357	213.36	0.0024	69.6655	68.8417	72.2706	3.42893	1.22725	-1085.46	1.4983	-74.9312	0.616851
430	TRUE	0.566306	213.467	213.472	0.0044	75.5231	74.9257	75.6679	0.742192	0.255429	126.51	1.05094	-73.0752	0.650909
431	TRUE	0.964815	213.687	213.693	0.0064	85.8532	85.2372	86.781	1.54376	0.441041	-214.881	1.00875	-73.7088	0.60537
432	TRUE	0.843444	213.919	213.921	0.0016	74.6086	74.386	75.0094	0.623441	0.249933	-389.651	1.00816	-79.2531	0.579432
433	TRUE	0.6501	216.894	216.899	0.0044	84.6983	84.1886	85.2968	1.10811	0.417577	136.901	1.19367	-76.3383	0.569965
434	TRUE	0.371305	221.574	221.59	0.0164	64.4276	62.2621	74.94	12.6779	5.2525	818.819	1.19746	-67.1724	0.71235
435	TRUE	0.975769	221.933	222.007	0.0736	77.8716	74.921	78.7802	3.85922	1.49851	37.2502	1.02197	-72.0781	0.5567
436	TRUE	0.58265	222.431	222.468	0.0376	69.9253	67.542	77.4166	9.87453	3.29074	199.104	1.18935	-67.1552	0.534628
437	TRUE	0.87916	222.609	222.685	0.076	69.9916	69.3662	70.5303	1.16408	0.361807	-14.7341	1.001	-69.8377	0.63702
438	TRUE	0.371485	222.979	222.991	0.0116	67.7483	66.8365	69.3404	2.50386	0.854876	-199.347	1.00601	-76.1083	0.535654
439	TRUE	0.336966	223.201	223.203	0.002	76.8351	74.7644	77.3917	2.62736	0.970345	-1192.81	1.06138	-77.7123	0.493394
440	TRUE	0.25233	229.019	229.021	0.0016	73.3935	73.2955	73.6696	0.374065	0.153618	233.791	1.01068	-77.335	0.404092
441	TRUE	0.352512	229.451	229.456	0.0044	71.586	71.2207	71.8926	0.671934	0.235489	-83.7718	1.05901	-73.8845	0.633455
442	TRUE	0.297002	230.393	230.411	0.018	68.9757	68.5376	70.7277	2.19016	0.656418	-74.9023	1.06857	-79.1047	0.496264
443	TRUE	0.825826	231.899	231.901	0.0024	73.1058	70.5576	74.9904	4.43281	1.899	-1826.12	1.0033	-83.3926	0.520578
444	TRUE	0.432709	231.998	232.002	0.004	80.0172	73.1052	80.7929	7.68763	3.71352	-1958.74	1.00671	-65.0824	0.776013
445	TRUE	0.519372	234.155	234.157	0.0016	74.481	74.2138	76.3513	2.13751	0.869791	-1168.95	1.25162	-72.525	0.718654
446	TRUE	0.62067	234.295	234.297	0.002	79.3121	78.6263	81.3517	2.72533	1.05403	-1258.97	1.27989	-72.8552	0.69316
447	TRUE	0.395948	234.659	234.682	0.0236	77.2474	65.4353	77.8228	12.3875	4.9538	-113.7	1.76778	-79.8746	0.46932
448	TRUE	0.706964	235.663	235.664	0.0016	69.7644	68.5175	70.1206	1.60314	0.645323	-779.302	1.38617	-74.2417	0.671268
449	TRUE	0.516038	236.114	236.15	0.036	72.8337	72.6479	81.1917	8.54385	4.1736	-241.066	1.00061	-78.0674	0.508888
450	TRUE	0.978951	262.019	262.023	0.0036	81.6394	66.2311	87.5308	21.2997	7.40601	-4684.13	1.52892	-69.9708	0.593683
451	TRUE	0.5325	281.848	281.849	0.0016	72.8228	72.422	73.0455	0.623441	0.249933	389.651	1.00816	-73.5703	0.669614
452	TRUE	0.589631	282.079	282.082	0.0028	72.2174	67.6121	90.2713	22.6591	8.39321	-7844.26	1.22982	-69.9106	0.614577
453	TRUE	0.287625	282.203	282.205	0.0016	83.1491	81.7953	83.7904	1.99501	0.806008	-1246.88	1.01819	-74.4872	0.635747
454	TRUE	0.650396	282.891	282.918	0.0272	74.8656	66.6777	76.8918	10.2141	4.02864	356.989	1.0831	-74.8113	0.604451
455	TRUE	0.38078	306.211	306.214	0.0032	88.8399	87.9255	88.8817	0.956151	0.417609	313.328	1.0332	-82.5634	0.436599
456	TRUE	0.691204	307.202	307.205	0.0028	69.9123	68.4873	72.2724	3.78518	1.22141	-1214.01	1.03691	-76.0345	0.642717
457	TRUE	0.840235	340.094	340.098	0.0036	55.9322	55.7281	57.6578	1.9297	0.69257	504.016	1.1281	-80.229	0.488879
458	TRUE	0.447436	342.645	342.665	0.0204	72.4234	71.5213	81.457	9.93577	3.63004	463.298	1.09068	-73.924	0.600752
459	TRUE	0.832661	354.547	354.551	0.0036	63.5995	48.9264	72.0679	23.1416	7.85967	-949.331	9.27968	-77.2468	0.5577
460	TRUE	0.940632	381.741	381.742	0.0016	75.5328	72.9766	76.842	3.86534	1.55548	-2415.84	1.00668	-82.0792	0.430989
461	TRUE	0.342751	400.442	400.484	0.0416	48.6391	38.4414	64.3291	25.8877	7.20873	-130.648	7.38247	-97.381	0.166112
462	TRUE	0.51175	413.055	413.088	0.0324	61.3822	54.8043	67.4106	12.6062	5.74294	374.681	1.0579	-80.5329	0.456147
463	TRUE	0.431888	417.403	417.417	0.0148	56.1512	55.1927	68.5574	13.3647	5.65695	877.901	1.14858	-78.5222	0.503731
464	TRUE	0.687177	425.13	425.131	0.0016	71.9327	71.0599	72.8055	1.74564	0.690023	-1091.02	1	-70.547	0.700945
465	TRUE	0.771004	433.133	433.188	0.0544	64.3169	52.0188	73.6611	21.6423	4.20621	102.61	4.36308	-95.3629	0.208777
466	TRUE	0.731482	434.737	434.744	0.0068	68.625	67.1852	72.0418	4.85662	1.22364	639.103	1.01536	-71.0886	0.661779
467	TRUE	0.622455	440.807	440.849	0.0416	50.1865	40.538	64.9116	24.3736	5.43052	44.6054	6.46202	-95.7394	0.176587
468	TRUE	0.464692	444.624	444.663	0.0388	64.9874	64.5458	65.1194	0.573637	0.213446	-8.59446	1.00187	-79.3205	0.44318
469	TRUE	0.791418	463.289	463.304	0.0148	80.9404	66.408	88.9014	22.4933	8.44219	-1072.71	1.09586	-79.7432	0.453
470	TRUE	0.92357	463.452	463.454	0.0016	71.9893	71.9893	71.9893	1.42109e-14	7.53644e-15	1.39022e-11	1	-71.7995	0.601667
471	TRUE	0.84235	463.544	463.549	0.0048	77.866	77.3316	79.1055	1.77384	0.60977	-372.829	1.06013	-81.9506	0.412621
472	TRUE	0.487547	471.829	471.831	0.0016	81.857	81.3316	82.2044	0.872818	0.347517	-545.511	1.00577	-74.1356	0.58198
473	TRUE	0.69977	482.883	482.885	0.0028	88.5069	86.0688	88.9857	2.91682	1.03876	917.137	1.24072	-76.0355	0.531433
474	TRUE	0.788537	483.001	483.015	0.0144	63.2188	62.8901	65.4528	2.56269	0.702046	67.6126	1.0943	-76.2179	0.550721
475	TRUE	0.782354	490.805	490.816	0.0108	72.3633	71.5789	72.6782	1.0993	0.363768	43.428	1.06139	-70.9972	0.669416
476	TRUE	0.634085	492.515	492.528	0.0132	64.9233	58.3512	64.9456	6.59441	3.29934	-513.115	1.01413	-65.9062	0.533609
477	TRUE	0.934494	497.119	497.121	0.0024	66.6829	66.0817	66.95	0.868365	0.320263	-361.819	1.01396	-72.2402	0.719335
478	TRUE	0.758668	497.222	497.225	0.0036	70.6442	69.902	72.7297	2.82775	0.920433	-720.376	1.05353	-76.6723	0.604238
479	TRUE	0.458119	498.03	498.043	0.0132	67.1731	64.6149	68.7686	4.15369	1.39385	-313.049	1.00722	-76.7978	0.542262
480	TRUE	0.635304	506.22	506.224	0.0044	106.29	96.5115	106.621	10.1093	4.5596	-2324.52	1.10552	-81.5924	0.531525
481	TRUE	0.557712	509.459	509.495	0.0364	70.9821	69.7921	71.5081	1.71606	0.640558	-3.75528	1.00796	-76.3603	0.437489
482	TRUE	0.304883	510.742	510.746	0.0036	88.9389	79.9881	91.2991	11.311	4.32211	-3291.28	1.26767	-78.1652	0.511148
483	TRUE	0.532342	511.009	511.011	0.0024	71.6121	71.0777	71.7308	0.653129	0.237269	-222.658	1.06785	-74.0988	0.599849
484	TRUE	0.337254	511.089	511.098	0.0096	68.9319	68.6386	69.1137	0.475093	0.152039	13.2733	1.01002	-71.0361	0.646362
485	TRUE	0.909521	511.309	511.312	0.0024	67.7733	67.1721	69.2429	2.07072	0.767083	-862.798	1.03077	-76.0617	0.639013
486	TRUE	0.530975	511.837	511.862	0.0248	81.4161	77.8951	84.8233	6.92818	2.52739	34.351	1.20466	-82.3366	0.402711
487	TRUE	0.724092	517.859	517.861	0.0016	68.7013	68.4252	68.7993	0.374065	0.153618	-233.791	1.01068	-80.0786	0.495233
488	TRUE	0.620323	526.906	526.908	0.002	68.4479	67.2633	69.6859	2.42252	0.872866	-1162.91	1.0044	-66.9317	0.771886
489	TRUE	0.996019	527.028	527.055	0.0272	53.2957	50.8249	70.6873	19.8624	8.51794	795.438	1.21074	-71.6191	0.598966
490	TRUE	0.61279	527.325	527.342	0.0172	69.2244	67.6732	69.8907	2.21744	0.595904	-16.0495	1.09096	-67.6312	0.727412
491	TRUE	0.957341	527.728	527.742	0.0136	78.1808	76.3082	80.4355	4.1273	1.37488	-59.8507	1.27727	-57.2991	0.857586
492	TRUE	0.443653	528.61	528.619	0.0092	80.0303	79.2953	81.1044	1.80913	0.590178	-195.562	1.00011	-75.2932	0.530054
493	TRUE	0.961485	579.727	579.731	0.0032	74.6478	74.1711	74.883	0.711921	0.252958	-151.246	1.06912	-79.4234	0.556096
494	TRUE	0.848484	589.793	589.799	0.006	78.8801	62.5682	79.5472	16.979	7.36928	-2977.68	1.00802	-84.2682	0.444138
495	TRUE	0.715611	589.963	589.972	0.0088	70.8212	70.5156	71.7712	1.25562	0.36486	123.507	1.02155	-66.8802	0.70143
496	TRUE	0.391232	590.184	590.185	0.0016	72.3786	72.058	73.0555	0.997506	0.403004	-623.441	1.0194	-67.7161	0.777812
497	TRUE	0.557306	591.73	591.742	0.0116	73.8366	61.8902	75.3216	13.4314	6.55888	1268.9	1.21171	-73.2107	0.554987
498	TRUE	0.98491	592.223	592.241	0.0184	70.6144	55.3403	70.9329	15.5926	5.10854	871.41	1.06527	-72.1218	0.502352
499	TRUE	0.725863	592.379	592.381	0.002	77.963	77.963	77.963	1.42109e-14	4.76647e-15	-2.48638e-12	1	-68.2942	0.714091
500	TRUE	0.363984	593.238	593.243	0.0048	68.7169	68.6216	68.8271	0.205519	0.0739926	3.99232	1.00728	-78.6603	0.566781
501	TRUE	0.847707	593.372	593.421	0.0484	67.1762	54.9374	74.3128	19.3754	6.28725	-187.923	1.4032	-80.3762	0.50322
502	TRUE	0.34132	593.572	593.581	0.0084	54.1526	53.7592	54.4492	0.69003	0.262881	72.2147	1.03659	-80.089	0.41876
503	TRUE	0.76797	593.767	593.772	0.0052	68.1936	67.8554	68.5361	0.68063	0.262183	-127.728	1.00496	-63.3343	0.765839
504	TRUE	0.832904	593.875	593.879	0.004	74.3021	73.7603	77.4935	3.73323	1.33657	935.499	1.0916	-73.8102	0.54274
505	TRUE	0.557212	593.988	594.006	0.018	76.9458	52.2618	79.8049	27.5431	9.53949	1148.81	1.72457	-69.9365	0.655051
506	TRUE	0.839798	596.949	596.953	0.0036	81.0615	79.425	81.9484	2.52345	0.844505	203.316	1.88626	-78.7847	0.551149
507	TRUE	0.625975	597.43	597.439	0.0096	54.8331	53.2335	69.9344	16.701	8.28125	1971.87	1.22723	-69.5063	0.67535
508	TRUE	0.778096	597.553	597.555	0.0016	66.3704	65.8717	66.8692	0.997506	0.394299	-623.441	1	-72.6946	0.588909
509	TRUE	0.812089	597.727	597.731	0.0036	79.4244	78.4967	81.9701	3.47346	1.16166	922.792	1.03644	-72.1909	0.726633
510	TRUE	0.494013	598.18	598.182	0.0024	77.9899	76.6539	78.6578	2.00392	0.734733	-834.966	1.01889	-63.2311	0.754981
511	TRUE	0.739128	598.366	598.368	0.002	107.822	107.648	107.996	0.347346	0.151643	-197.847	1.00936	-74.1273	0.563959
					0.0153843
