# Supplementary material for: Bazedoxifene reverses sexually dimorphic autistic-like abnormalities in biallelic MDGA1-mutant mice
Source: EMBO Mol Med. 2026 Mar 20;18(4):1358–98. doi: 10.1038/s44321-026-00402-y (PMC13084050; doi:10.1038/s44321-026-00402-y)
Supplement: Supplementary file 18 — Source data Fig. 4 [file 44321_2026_402_MOESM18_ESM.zip › Panel G and I/Batch1/WT_619.xlsx]

## Sheet: Sheet1
ID	Accepted	Score	Begin Time (s)	End Time (s)	Call Length (s)	Principal Frequency (kHz)	Low Freq (kHz)	High Freq (kHz)	Delta Freq (kHz)	Frequency Standard Deviation (kHz)	Slope (kHz/s)	Sinuosity	Mean Power (dB/Hz)	Tonality
1	TRUE	0.685981	59.0981	59.1381	0.04	39.2144	31.748	43.8902	12.1423	3.28463	-17.8567	3.94501	-97.7652	0.160419
2	TRUE	0.556092	62.4869	62.5317	0.0448	42.7769	27.5026	53.034	25.5314	5.6868	59.0605	7.87494	-96.8222	0.170226
3	TRUE	0.3714	84.5598	84.569	0.0092	72.4226	71.8256	72.506	0.680405	0.247673	10.3678	1.03027	-77.0107	0.491686
4	TRUE	0.636769	85.055	85.0574	0.0024	76.0221	75.0795	76.2225	1.14298	0.409082	-250.49	1.34954	-72.3281	0.615147
5	TRUE	0.815251	85.5473	85.5601	0.0128	75.0241	69.9416	80.5451	10.6035	4.43261	933.384	1.02451	-75.813	0.600529
6	TRUE	0.991366	86.0969	86.1009	0.004	83.6819	80.5796	85.8269	5.2473	1.81449	-1357.2	1.01436	-73.3466	0.661261
7	TRUE	0.487164	86.1843	86.1963	0.012	70.8315	70.5971	85.4401	14.843	5.94321	-1304.35	1.06334	-74.9769	0.494435
8	TRUE	0.530956	86.2843	86.2907	0.0064	76.8071	73.3552	77.1299	3.7747	1.44633	566.51	1.15013	-79.3321	0.492476
9	TRUE	0.887057	86.3759	86.3799	0.004	74.8212	73.4556	75.0067	1.55118	0.58168	391.338	1.09875	-70.5866	0.715678
10	TRUE	0.545304	86.4699	86.4751	0.0052	76.4801	73.742	76.8141	3.07212	1.30723	657.977	1.13202	-77.8797	0.537348
11	TRUE	0.829946	86.8967	86.9275	0.0308	75.9055	75.1932	85.5668	10.3736	4.83259	-331.991	1.00236	-72.3002	0.541183
12	TRUE	0.962601	87.2626	87.2658	0.0032	86.9667	86.3157	87.5774	1.26172	0.557464	-372.073	1.03197	-76.4056	0.493076
13	TRUE	0.656453	88.4176	88.4192	0.0016	81.3002	81.0508	82.7341	1.68329	0.703964	1013.09	1.11772	-76.8146	0.579109
14	TRUE	0.993602	88.924	88.932	0.008	81.8033	79.5515	83.5116	3.96008	1.51182	504.977	1.01263	-75.983	0.544162
15	TRUE	0.82034	91.7812	91.7848	0.0036	70.1463	69.1073	71.0444	1.93712	0.656147	541.35	1.00107	-77.2915	0.542068
16	TRUE	0.394743	92.0684	92.07	0.0016	79.8836	79.6075	79.9815	0.374065	0.153618	-233.791	1.01068	-69.2731	0.603778
17	TRUE	0.90861	92.1515	92.1607	0.0092	85.8421	76.6904	87.2995	10.6091	4.29012	1215.81	1.2292	-74.9589	0.59229
18	TRUE	0.59271	93.2829	93.2869	0.004	77.0262	75.7824	82.9258	7.1434	3.02297	1808.32	1.0084	-79.1753	0.536935
19	TRUE	0.892571	103.806	103.808	0.0024	83.4909	82.2886	84.6933	2.4047	0.865792	-1001.96	1	-77.6266	0.531274
20	TRUE	0.848384	103.948	103.992	0.044	75.0742	72.6154	77.7461	5.13067	1.75499	69.5814	1.07791	-74.2571	0.548303
21	TRUE	0.688031	104.339	104.347	0.0076	79.5633	77.7998	82.7619	4.96205	1.94299	-722.924	1.0144	-69.6262	0.532271
22	TRUE	0.769289	104.517	104.523	0.0056	69.1129	67.3019	70.8199	3.51799	1.13302	630.399	1.02745	-73.1278	0.610223
23	TRUE	0.983617	104.69	104.693	0.0032	81.901	81.2479	83.1702	1.92228	0.678688	-609.216	1.01876	-70.6344	0.650439
24	TRUE	0.526033	123.656	123.658	0.0016	81.0301	80.9321	81.3062	0.374065	0.153618	233.791	1.01068	-74.2428	0.496606
25	TRUE	0.693196	126.765	126.767	0.0016	73.1355	72.4675	74.3379	1.87032	0.749798	-1168.95	1.01167	-77.65	0.584611
26	TRUE	0.587128	126.951	126.956	0.0048	66.8552	66.6623	67.0155	0.353255	0.149292	83.945	1.00561	-75.2666	0.572605
27	TRUE	0.876893	128.281	128.327	0.0464	79.3164	73.7317	81.0868	7.3551	2.73944	110.058	1.11799	-74.3503	0.492822
28	TRUE	0.600139	129.447	129.515	0.0672	69.8818	66.9529	85.7147	18.7618	8.44261	183.983	1.11834	-81.4797	0.394992
29	TRUE	0.742185	129.759	129.779	0.0196	77.4112	71.2732	78.1327	6.85944	2.18295	-294.637	1.09999	-79.3659	0.444153
30	TRUE	0.786761	130.068	130.167	0.0988	75.4444	74.9552	76.2516	1.29642	0.350353	1.57058	1.01179	-76.666	0.490189
31	TRUE	0.536999	130.309	130.325	0.0164	80.4673	79.0999	80.9322	1.83224	0.449933	-82.2766	1.02565	-72.9205	0.537063
32	TRUE	0.288714	130.997	130.999	0.002	81.6418	80.3103	84.6209	4.31065	1.63102	2119.06	1.01285	-78.4205	0.569394
33	TRUE	0.678286	136.114	136.118	0.004	107.743	107.149	108.863	1.71446	0.704476	-491.702	1.14162	-72.2381	0.548071
34	TRUE	0.472992	136.44	136.472	0.032	81.3677	71.2412	83.1557	11.9145	3.90674	264.451	1.4021	-73.9662	0.536897
35	TRUE	0.555375	136.666	136.679	0.0132	80.3737	78.4518	80.3861	1.93424	0.911965	152.103	1.00226	-75.2553	0.490364
36	TRUE	0.869036	136.767	136.771	0.0036	112.355	109.98	113.668	3.68869	1.09824	-860.268	1.09931	-77.5304	0.418894
37	TRUE	0.838205	136.843	136.854	0.0112	73.8848	70.2938	78.786	8.49223	2.76461	820.452	1.04442	-77.0029	0.500883
38	TRUE	0.767284	136.955	136.959	0.0044	108.078	107.888	108.291	0.40352	0.135476	-27.9366	1.03139	-74.943	0.567443
39	TRUE	0.499011	137.149	137.154	0.0052	83.1987	79.614	84.2749	4.66097	1.56885	768.781	1.39504	-80.1474	0.49138
40	TRUE	0.575869	137.415	137.427	0.0124	68.5728	68.2979	81.99	13.6921	4.0477	1094.88	1.14243	-68.8578	0.491212
41	TRUE	0.365823	137.765	137.808	0.0428	70.8422	65.4188	74.2813	8.86251	2.66744	-120.526	1.08029	-71.9301	0.589649
42	TRUE	0.434278	137.916	137.937	0.0204	67.0836	66.3162	72.453	6.13689	2.40224	-292.353	1.05327	-76.3902	0.452545
43	TRUE	0.939074	138.148	138.15	0.0016	68.8657	68.0908	69.4624	1.37157	0.543759	-857.232	1.00263	-74.2471	0.556533
44	TRUE	0.718724	138.226	138.299	0.0728	79.1876	69.025	82.7849	13.7599	3.9623	-128.761	1.05465	-79.4014	0.410123
45	TRUE	0.428111	138.607	138.628	0.0208	69.9716	69.4926	72.9345	3.44182	0.828699	52.141	1.0473	-78.3178	0.484976
46	TRUE	0.452128	138.743	138.746	0.0024	77.7259	73.2505	78.9283	5.67777	2.15448	2365.74	1.04103	-76.1543	0.601135
47	TRUE	0.985055	138.959	138.961	0.002	70.989	70.2097	71.7683	1.5586	0.583176	779.302	1	-71.8446	0.645762
48	TRUE	0.960237	139.464	139.476	0.0116	76.7848	71.418	80.0505	8.6325	3.65729	735.116	1.06609	-72.5279	0.481688
49	TRUE	0.721163	139.81	139.813	0.0028	71.4175	71.2319	71.603	0.371096	0.145223	-146.671	1.00266	-74.5024	0.453639
50	TRUE	0.984182	140.226	140.236	0.0096	57.3987	56.5	65.8046	9.3046	4.15064	980.931	1.00145	-78.6211	0.476331
51	TRUE	0.931391	140.352	140.402	0.05	72.2248	65.56	74.6756	9.11562	2.83349	155.766	1.07813	-58.1064	0.697744
52	TRUE	0.944189	140.502	140.549	0.0472	75.9216	64.0956	76.465	12.3694	6.16287	261.192	1.01661	-57.7217	0.767764
53	TRUE	0.938513	140.644	140.645	0.0016	66.6665	65.6868	66.9336	1.24688	0.520276	779.302	1.05662	-65.5313	0.726111
54	TRUE	0.558131	140.815	140.826	0.0116	51.6579	50.8473	66.7348	15.8875	7.05016	1420.13	1.12792	-76.5102	0.587988
55	TRUE	0.936403	141.021	141.032	0.0108	68.808	66.8896	70.9738	4.08421	2.10394	-381.136	1.03901	-69.1839	0.525174
56	TRUE	0.833567	141.253	141.306	0.0532	67.1532	65.1777	84.1259	18.9482	7.1265	-356.042	1.00559	-68.6493	0.529431
57	TRUE	0.633089	141.622	141.624	0.002	80.4954	80.1658	80.8249	0.659067	0.266714	353.708	1.00734	-71.1403	0.579157
58	TRUE	0.988561	141.962	141.964	0.002	70.1177	69.8238	71.6229	1.79907	0.696782	-851.188	1.07978	-65.9156	0.693226
59	TRUE	0.714637	142.828	142.832	0.0036	71.8454	71.4743	72.2165	0.742192	0.237398	195.669	1.00113	-70.7532	0.662902
60	TRUE	0.544775	143.137	143.159	0.022	70.2765	67.0556	73.7233	6.66764	1.5976	33.4072	1.80655	-64.3883	0.717366
61	TRUE	0.319703	143.305	143.307	0.0016	67.1608	66.386	67.7576	1.37157	0.543759	-857.232	1.00263	-70.8998	0.673354
62	TRUE	0.763588	143.473	143.478	0.0052	72.6799	71.1937	74.3616	3.16793	1.27239	600.065	1.04174	-74.609	0.603868
63	TRUE	0.920186	143.62	143.659	0.0396	65.1713	63.8426	70.6976	6.85498	2.53373	-137.494	1.04726	-74.329	0.526496
64	TRUE	0.514526	143.819	143.836	0.0176	68.3086	63.623	69.6368	6.01382	1.94854	-323.18	1.03594	-68.3989	0.628764
65	TRUE	0.749907	143.95	143.956	0.006	71.4044	71.2037	71.6419	0.4382	0.10364	41.7745	1.01072	-73.3405	0.594681
66	TRUE	0.827764	144.07	144.072	0.0016	71.6666	71.0165	72.1386	1.12219	0.445538	701.372	1.00392	-71.2989	0.670477
67	TRUE	0.464906	144.409	144.412	0.0032	72.458	71.8939	73.2521	1.35821	0.469454	426.76	1.00316	-69.2201	0.66716
68	TRUE	0.676634	144.525	144.541	0.016	69.7884	68.1855	72.5037	4.31822	1.52693	-226.809	1.05453	-72.1218	0.65444
69	TRUE	0.487178	144.677	144.681	0.0044	76.5626	75.0566	77.6209	2.56434	0.881331	-96.9947	1.81729	-80.7632	0.457798
70	TRUE	0.831837	144.879	144.883	0.0044	77.4333	77.0251	79.6228	2.59767	0.838661	533.548	1.07309	-78.6752	0.49593
71	TRUE	0.473226	145.002	145.028	0.0264	78.0712	72.1326	96.6837	24.5512	7.10215	876.229	1.02536	-79.4272	0.446907
72	TRUE	0.745043	146.622	146.624	0.0028	79.1597	78.5288	82.3288	3.80002	1.31961	-1222.85	1.07694	-68.8599	0.671733
73	TRUE	0.646248	146.762	146.765	0.0032	70.5358	70.4096	70.7733	0.363674	0.148289	-128.337	1.009	-67.8866	0.642464
74	TRUE	0.915598	146.879	146.985	0.106	76.6882	67.5968	77.5054	9.90855	4.76547	-75.6953	1.03717	-72.3087	0.546461
75	TRUE	0.50912	147.074	147.076	0.0024	72.2742	71.4059	73.009	1.60314	0.577862	667.973	1.0011	-77.5367	0.497917
76	TRUE	0.948383	147.267	147.29	0.0236	70.1763	69.3106	77.4149	8.10428	3.8611	345.612	1.02096	-59.0635	0.73034
77	TRUE	0.862825	147.551	147.553	0.002	78.6107	78.1342	79.3633	1.22907	0.45537	602.448	1.00829	-72.9128	0.598108
78	TRUE	0.992331	147.631	147.687	0.0568	78.2338	76.9242	79.5989	2.67469	0.798543	21.6902	1.02495	-72.7525	0.546299
79	TRUE	0.899522	147.851	147.853	0.0028	71.8524	71.5382	76.3753	4.83705	1.99952	1636.14	1.1894	-75.6245	0.58495
80	TRUE	0.596362	150.795	150.843	0.0472	70.7674	70.0296	89.3443	19.3147	5.56763	381.854	1.06703	-74.0682	0.485528
81	TRUE	0.537618	151.386	151.406	0.0192	70.9786	70.7114	72.0325	1.32114	0.634667	61.6912	1.00364	-78.4175	0.436592
82	TRUE	0.562755	151.469	151.474	0.0056	66.0876	66.0141	71.9748	5.9607	2.64843	1138.98	1.05892	-83.1265	0.421879
83	TRUE	0.898652	152.869	152.875	0.0064	71.7809	70.3187	76.6867	6.36801	2.01975	492.566	3.15589	-71.0645	0.598237
84	TRUE	0.590819	153.016	153.018	0.0016	74.8062	73.8087	75.8037	1.99501	0.788598	1246.88	1	-82.7488	0.497152
85	TRUE	0.63861	155.512	155.523	0.0116	74.2028	73.5395	89.2129	15.6734	6.278	1299.07	1.15751	-79.2629	0.484565
86	TRUE	0.877505	155.592	155.596	0.004	78.5976	78.3453	80.2601	1.91486	0.598138	339.722	1.1915	-58.5291	0.738461
87	TRUE	0.57988	155.764	155.766	0.0016	80.1329	79.4204	81.9142	2.49377	1.01694	-1558.6	1.02327	-67.7858	0.608881
88	TRUE	0.501244	155.967	155.977	0.0092	68.9555	67.2837	69.5684	2.28462	0.873339	245.704	1.08704	-80.8695	0.420605
89	TRUE	0.71153	158.244	158.254	0.0096	76.5589	73.2062	77.3604	4.15425	1.38908	-399.102	1.16493	-75.9544	0.546758
90	TRUE	0.813874	158.464	158.467	0.0024	78.6566	77.3875	80.1261	2.73869	0.98692	-1141.12	1.00076	-73.3908	0.618555
91	TRUE	0.583454	158.545	158.601	0.0564	78.0719	76.9507	80.3282	3.37747	0.844154	-30.1029	1.02525	-73.9184	0.445882
92	TRUE	0.523619	158.883	158.885	0.002	70.0017	69.2224	70.781	1.5586	0.583176	779.302	1	-71.3142	0.590148
93	TRUE	0.285626	163.062	163.103	0.0416	72.7344	57.2523	81.3141	24.0619	7.72116	350.061	2.72281	-90.4298	0.24732
94	TRUE	0.766695	163.682	163.684	0.002	75.6391	71.1636	77.2199	6.05629	2.33004	-2736.78	1.39836	-76.3598	0.480152
95	TRUE	0.659835	164.715	164.737	0.0216	69.9088	65.9857	70.7356	4.74983	1.67623	119.188	1.12411	-70.6858	0.593577
96	TRUE	0.484738	165.622	165.624	0.002	68.2965	66.6755	69.2049	2.52939	0.979202	1288.87	1.01741	-85.6008	0.39558
97	TRUE	0.811587	165.766	165.777	0.0108	75.4381	71.9455	76.3561	4.4106	1.66519	421.58	1.05713	-80.5278	0.440227
98	TRUE	0.611039	165.907	165.916	0.0092	79.2669	78.9424	81.2302	2.28777	0.815346	104.052	1.22851	-74.485	0.598775
99	TRUE	0.683079	166.298	166.304	0.0064	75.2745	72.7079	76.8478	4.13982	1.49799	-460.347	1.23035	-70.0945	0.589592
100	TRUE	0.585782	166.409	166.433	0.024	70.1808	68.0729	70.4826	2.40962	0.703471	24.8051	1.06147	-78.3571	0.437796
101	TRUE	0.943309	166.68	166.807	0.1264	68.5752	51.7868	97.3425	45.5558	10.4787	31.4656	6.59335	-89.6934	0.217515
102	TRUE	0.69676	166.891	166.899	0.008	68.5493	67.1855	69.3751	2.18963	1.04278	-260.839	1.01919	-80.0436	0.494544
103	TRUE	0.865745	167.086	167.09	0.0044	77.0119	72.4965	88.9652	16.4687	6.10101	3773.88	1.00028	-80.2591	0.446474
104	TRUE	0.637714	167.362	167.369	0.0072	76.5642	72.746	77.1431	4.39712	1.65479	682.355	1.05469	-56.3106	0.772097
105	TRUE	0.589215	167.504	167.506	0.0024	64.427	63.6254	65.2953	1.66993	0.601405	695.805	1.00026	-70.7602	0.547534
106	TRUE	0.706966	167.611	167.616	0.0048	83.907	83.1966	87.2572	4.06063	1.55386	887.499	1.03303	-74.434	0.613498
107	TRUE	0.912497	169.407	169.409	0.002	80.5462	80.2434	80.6442	0.400784	0.153333	176.854	1.03234	-76.0495	0.475941
108	TRUE	0.72092	169.711	169.832	0.1216	67.4326	28.3487	100.876	72.527	15.9555	176.542	11.4	-90.8385	0.208094
109	TRUE	0.973662	169.952	169.957	0.0052	63.529	54.6857	66.9478	12.2621	4.70794	2352.68	1.00041	-76.8173	0.500353
110	TRUE	0.473884	170.091	170.135	0.044	76.4976	75.4916	86.3525	10.8609	2.44629	165.74	1.11976	-74.4786	0.445692
111	TRUE	0.600123	170.206	170.21	0.004	63.7499	58.3878	64.6391	6.2513	2.30599	1585.51	1.01659	-80.1509	0.48294
112	TRUE	0.92601	170.308	170.31	0.0016	45.5319	45.2559	45.6299	0.374065	0.153618	-233.791	1.01068	-70.1676	0.548507
113	TRUE	0.587635	170.591	170.593	0.002	73.535	73.2589	74.1406	0.881724	0.315942	404.601	1.02986	-72.6844	0.597873
114	TRUE	0.697604	170.71	170.712	0.0016	111.656	111.584	111.905	0.320627	0.129065	-155.86	1.04572	-73.6529	0.524069
115	TRUE	0.638757	170.811	170.815	0.0036	57.8534	56.3807	62.0569	5.6762	2.09297	1532.73	1.015	-76.1185	0.473466
116	TRUE	0.938278	171.112	171.118	0.0056	71.2388	70.9965	78.7298	7.73325	3.4413	1466.49	1.04595	-80.2441	0.478257
117	TRUE	0.444393	184.749	184.758	0.0092	70.4492	69.8153	70.939	1.12378	0.298518	-26.2521	1.06085	-69.1607	0.661477
118	TRUE	0.748602	185.057	185.078	0.0204	50.6676	49.7653	66.7164	16.9511	8.27719	831.735	1.0014	-74.8352	0.588372
119	TRUE	0.757233	185.138	185.149	0.0116	55.7162	50.7398	81.7197	30.9799	13.4241	-3372.12	1.15012	-75.8419	0.447729
120	TRUE	0.625084	185.251	185.364	0.1136	52.9895	28.2745	73.5334	45.2589	8.99286	-46.5479	6.65494	-91.6008	0.193022
121	TRUE	0.606058	185.555	185.558	0.0036	69.2487	68.6104	69.6346	1.02423	0.350673	-286.306	1.00645	-78.2506	0.499153
122	TRUE	0.287244	196.358	196.376	0.0188	83.6651	83.6346	89.347	5.71237	2.8907	-310.436	1.00381	-80.359	0.409593
123	TRUE	0.986882	196.954	197.09	0.136	71.381	22.5002	100.089	77.5888	17.1151	220.029	10.5332	-87.4676	0.220433
124	TRUE	0.375691	197.176	197.177	0.0016	84.2315	82.5482	84.6679	2.1197	0.887173	-1324.81	1.05854	-77.5496	0.534921
125	TRUE	0.409904	199.768	199.802	0.0344	69.2708	62.6438	84.2685	21.6247	5.79199	664.337	1.27279	-75.7755	0.485773
126	TRUE	0.814141	200.612	200.729	0.1168	61.5841	26.894	88.8374	61.9434	14.0487	-11.2332	10.7378	-89.932	0.209314
127	TRUE	0.919984	201.025	201.027	0.0016	84.9875	83.8653	86.1097	2.24439	0.887173	-1402.74	1	-71.1208	0.691303
128	TRUE	0.883059	201.134	201.136	0.002	82.0433	80.1151	83.9448	3.82971	1.48047	-1975.29	1.00127	-66.772	0.730353
129	TRUE	0.651915	201.837	201.839	0.0016	68.9779	67.1076	69.3787	2.27111	0.916419	1168.95	1.3601	-77.0492	0.452214
130	TRUE	0.79218	222.365	222.382	0.0172	69.1046	65.5293	78.4371	12.9078	5.22332	-676.113	1.08264	-76.2059	0.505075
131	TRUE	0.63136	223.032	223.038	0.006	65.3653	64.5119	68.0447	3.53283	1.14667	-565.639	1.03061	-66.9255	0.649102
132	TRUE	0.490471	223.148	223.176	0.0288	67.9886	66.6375	68.5254	1.88783	0.598474	21.603	1.05028	-73.9612	0.495324
133	TRUE	0.705829	223.369	223.373	0.004	72.9755	71.4169	74.5341	3.11721	1.03386	779.302	1	-71.6785	0.732095
134	TRUE	0.665727	223.548	223.563	0.0152	80.7758	74.2371	87.5849	13.3479	3.56499	946.706	1.09893	-74.9173	0.660447
135	TRUE	0.321866	248.409	248.413	0.0044	85.8495	84.8735	86.8115	1.93795	0.658456	20.9854	1.52802	-80.9184	0.448889
136	TRUE	0.915693	248.526	248.565	0.0384	75.0425	69.1288	76.3422	7.21345	2.4404	-195.38	1.14668	-73.8768	0.541351
137	TRUE	0.587979	248.781	248.79	0.0084	71.7787	71.0587	81.6251	10.5664	3.52762	1261.23	1.05945	-66.7751	0.658894
138	TRUE	0.296094	248.992	248.997	0.0048	82.1548	80.2682	86.9246	6.65642	2.86475	1521.99	1.0106	-73.8748	0.64501
139	TRUE	0.580076	253.048	253.088	0.04	56.3483	45.2451	65.7148	20.4697	4.83458	75.0399	6.53087	-97.6822	0.155213
140	TRUE	0.761311	263.238	263.28	0.0416	51.6472	39.8612	60.9988	21.1376	4.61672	-37.3914	5.10835	-96.7909	0.159253
141	TRUE	0.793774	273.583	273.585	0.0024	77.6726	77.4055	78.2738	0.868365	0.320263	361.819	1.01396	-71.8178	0.652391
142	TRUE	0.963553	274.767	274.873	0.1064	73.3166	67.8311	75.4041	7.57299	2.7054	10.1025	1.09056	-74.8572	0.482063
143	TRUE	0.543038	275.365	275.377	0.0124	89.8303	87.6959	90.8156	3.11974	1.24073	-251.922	1.00175	-78.4336	0.399348
144	TRUE	0.444001	275.798	275.849	0.0512	69.6591	68.9631	71.4936	2.53049	1.06882	-40.3782	1.00581	-65.0293	0.588243
145	TRUE	0.714748	276.486	276.507	0.0212	79.9645	77.7327	85.0796	7.34685	2.64847	-206.743	1.17059	-70.0813	0.523793
146	TRUE	0.79681	276.787	276.84	0.0536	82.5609	70.0208	84.8004	14.7796	4.84452	243.304	1.06323	-75.4155	0.433365
147	TRUE	0.481211	277.215	277.232	0.0168	72.1858	66.7233	72.4382	5.71488	2.44063	377.56	1.14106	-65.946	0.599257
148	TRUE	0.987463	277.517	277.582	0.0648	74.2677	72.9424	84.7677	11.8254	5.70196	-174.901	1.00318	-67.4326	0.585706
149	TRUE	0.756171	277.823	277.863	0.04	71.7591	70.4214	72.4638	2.04237	0.803296	35.8466	1.02175	-64.2556	0.634324
150	TRUE	0.87202	278.59	278.629	0.0392	69.4045	67.7652	78.4989	10.7338	4.55472	-239.518	1.04792	-72.015	0.483528
151	TRUE	0.476928	279.014	279.026	0.0116	75.6389	71.4595	79.983	8.52349	3.4516	-745.397	1.0171	-74.9108	0.498345
152	TRUE	0.764522	280.275	280.291	0.016	77.3811	76.689	83.944	7.25495	3.27981	-452.976	1.00032	-73.5219	0.580024
153	TRUE	0.76564	282.774	282.817	0.0428	70.4988	63.0017	77.9217	14.9201	4.55017	205.052	1.40025	-71.3799	0.492944
154	TRUE	0.826541	283.104	283.152	0.0472	90.8451	65.9944	92.5084	26.514	9.38272	-548.367	1.19388	-73.0861	0.447019
155	TRUE	0.468105	284.215	284.225	0.01	68.3223	68.0762	68.4547	0.378518	0.151894	-30.8492	1.01366	-70.2441	0.529967
156	TRUE	0.989082	284.875	284.878	0.0028	75.7043	75.1142	75.8935	0.779302	0.269827	111.329	1.17857	-65.4815	0.519072
157	TRUE	0.610498	285.173	285.175	0.0024	70.1564	70.0154	70.8912	0.875787	0.320263	-306.154	1.10052	-60.7127	0.646947
158	TRUE	0.746972	285.351	285.356	0.0052	77.7182	77.6885	77.9557	0.267189	0.0845777	-24.8415	1.00882	-64.4283	0.540092
159	TRUE	0.709998	285.982	285.996	0.014	76.844	76.5128	77.8422	1.32938	0.445267	67.8499	1.01774	-79.1156	0.451143
160	TRUE	0.579106	286.682	286.693	0.0112	69.9416	67.8071	70.3131	2.50597	0.859602	196.568	1.04485	-72.88	0.590824
161	TRUE	0.552365	286.759	286.769	0.0096	74.5117	69.7917	75.1538	5.36203	2.52439	652.41	1.04083	-78.8251	0.465532
162	TRUE	0.477966	287.008	287.011	0.0032	71.2507	70.6866	71.7108	1.02423	0.437717	-385.012	1.04691	-71.0505	0.590938
163	TRUE	0.95796	288.125	288.129	0.0044	73.8091	70.9162	74.4181	3.50188	1.11654	781.611	1.02051	-74.5854	0.509726
164	TRUE	0.931403	288.307	288.314	0.0072	78.687	78.383	78.935	0.551977	0.220604	71.1123	1.00492	-69.4473	0.702394
165	TRUE	0.490493	299.525	299.537	0.0116	70.3559	69.5566	70.5807	1.02409	0.369998	61.7073	1.01646	-78.4147	0.492879
166	TRUE	0.921774	299.615	299.738	0.1232	74.4136	37.3337	101.311	63.977	10.6357	28.0678	7.76451	-87.5615	0.238754
167	TRUE	0.561346	299.808	299.81	0.002	84.7221	82.8251	86.4589	3.63377	1.31001	1744.36	1.00321	-79.1331	0.550928
168	TRUE	0.981508	299.89	299.892	0.002	67.8741	67.1795	68.8984	1.71892	0.7433	968.243	1.05345	-78.5643	0.46549
169	TRUE	0.518058	300.133	300.142	0.0088	80.799	66.3023	81.8563	15.554	6.62057	1748.18	1.2125	-75.97	0.535033
170	TRUE	0.748084	300.466	300.476	0.0104	77.575	76.9536	82.4064	5.4528	2.25725	511.718	1.00264	-66.7335	0.688848
171	TRUE	0.80225	300.55	300.556	0.006	78.6978	78.2889	78.9093	0.620449	0.17239	-70.0295	1.02583	-60.766	0.698852
172	TRUE	0.970042	300.757	300.76	0.0028	80.0984	78.7624	80.566	1.80353	0.680057	-662.672	1.07164	-68.284	0.627219
173	TRUE	0.995971	300.851	300.855	0.0032	70.4803	70.3987	70.8143	0.415628	0.146357	-115.968	1.01517	-66.0481	0.598154
174	TRUE	0.823097	301.679	301.701	0.0212	68.6422	67.3114	90.2433	22.9319	7.56408	-1066.05	1.62842	-67.4761	0.533809
175	TRUE	0.634357	302.103	302.124	0.0212	65.6017	65.2821	65.9249	0.642844	0.226115	-18.3473	1.0057	-78.6316	0.422489
176	TRUE	0.812762	302.428	302.467	0.0392	77.3861	77.3781	77.5383	0.160244	0.0687892	3.87	1.00003	-66.0321	0.577838
177	TRUE	0.458705	302.759	302.768	0.0092	67.2868	65.8216	67.9962	2.17462	0.799073	-241.328	1.01398	-49.0832	0.840182
178	TRUE	0.401571	303.072	303.132	0.0604	69.2507	69.1346	73.615	4.48044	1.25587	-74.3004	1.00084	-66.9882	0.411779
179	TRUE	0.400308	303.343	303.387	0.0436	70.2544	70.1639	70.3838	0.219828	0.0776073	1.01734	1.00046	-73.7984	0.482965
180	TRUE	0.321979	303.551	303.553	0.0016	90.0949	89.9969	90.371	0.374065	0.153618	-233.791	1.01068	-80.3122	0.428559
181	TRUE	0.90039	303.619	303.675	0.0568	75.5016	72.7602	77.2203	4.46011	1.44186	36.4614	1.06169	-77.681	0.420232
182	TRUE	0.904741	303.779	303.879	0.1	77.4802	76.1538	79.5387	3.38497	1.27261	-24.0166	1.00732	-75.5887	0.406537
183	TRUE	0.882216	304.069	304.073	0.0048	69.1661	66.894	76.6168	9.7228	3.33937	-1845.39	1.08852	-71.4036	0.597286
184	TRUE	0.565345	304.391	304.394	0.0024	72.7688	72.6352	73.036	0.400784	0.146947	-166.993	1.00302	-73.6392	0.505456
185	TRUE	0.716468	304.523	304.526	0.0028	78.6788	77.6993	78.8027	1.10338	0.470572	397.26	1.05881	-75.8249	0.477552
186	TRUE	0.98674	304.675	304.692	0.0168	66.5986	66.0714	67.4187	1.34728	0.499205	-62.7967	1.00942	-73.2705	0.53911
187	TRUE	0.388231	305.078	305.127	0.0496	64.6192	53.1746	73.0653	19.8907	4.36536	6.53483	4.61997	-93.4121	0.187869
188	TRUE	0.991223	305.31	305.321	0.0116	67.5117	65.7512	69.0712	3.31996	0.943441	-273.562	1.00318	-66.5765	0.591928
189	TRUE	0.572069	306.723	306.758	0.0348	79.6004	72.0992	95.0286	22.9294	9.76756	663.815	1.00679	-69.3915	0.702496
190	TRUE	0.756036	306.879	306.897	0.0188	68.9779	66.8915	71.7612	4.86967	1.52319	-54.1657	1.18986	-61.9052	0.793136
191	TRUE	0.860303	309.372	309.481	0.1088	67.0055	64.6808	70.261	5.58017	2.07316	27.3568	1.01119	-66.708	0.661627
192	TRUE	0.508145	309.564	309.565	0.0016	67.5945	66.3921	68.2625	1.87032	0.749798	1168.95	1.01167	-81.5041	0.549833
193	TRUE	0.569574	309.656	309.66	0.004	70.4181	70.1596	70.5188	0.35911	0.136198	-100.425	1.00773	-74.0283	0.441438
194	TRUE	0.449674	309.834	309.841	0.0068	67.3302	66.6895	70.2984	3.60886	1.10285	276.784	1.38276	-75.4864	0.59257
195	TRUE	0.75968	309.935	309.958	0.0236	60.5302	39.2025	62.2416	23.0392	11.4941	1027.04	1.13236	-71.376	0.588881
196	TRUE	0.950225	310.125	310.132	0.0076	68.8965	61.9347	72.477	10.5423	3.46164	-1373.95	1.18433	-73.1692	0.486164
197	TRUE	0.676885	310.659	310.66	0.0016	69.8194	69.5968	70.2202	0.623441	0.249933	-389.651	1.00816	-71.1609	0.446736
198	TRUE	0.748092	310.703	310.71	0.0068	64.8978	64.0038	66.3538	2.35003	1.0017	-120.136	1.39934	-78.2433	0.530049
199	TRUE	0.917072	310.777	310.902	0.1248	67.863	21.9807	97.5656	75.5848	11.5544	-21.7099	7.982	-84.4084	0.248228
200	TRUE	0.813132	311.108	311.12	0.0112	73.6187	67.3019	82.3877	15.0858	4.28444	-475.455	3.24524	-82.0872	0.407321
201	TRUE	0.492116	311.388	311.417	0.0288	68.4569	67.1208	71.1596	4.0389	1.27558	-69.0656	1.04967	-81.0485	0.412668
202	TRUE	0.387945	311.703	311.706	0.0028	70.7106	69.8868	71.8016	1.91486	0.682848	-694.48	1.00417	-79.1058	0.547605
203	TRUE	0.38764	311.931	311.973	0.0416	71.3119	70.5594	71.9653	1.4059	0.382081	2.97866	1.0157	-78.4383	0.440311
204	TRUE	0.952104	315.538	315.54	0.0016	69.7811	69.2022	69.8701	0.667973	0.276311	389.651	1.07279	-72.9771	0.523353
205	TRUE	0.959838	315.694	315.707	0.0128	83.3394	82.6126	90.5781	7.96551	3.38844	-644.627	1.14402	-80.2711	0.499091
206	TRUE	0.825398	315.802	315.804	0.0024	67.8941	67.7086	67.9758	0.267189	0.100127	-27.8322	1.0391	-74.0419	0.417587
207	TRUE	0.96497	315.993	315.994	0.0016	67.3997	66.2151	69.8311	3.61596	1.45877	2259.98	1.00867	-72.2171	0.657171
208	TRUE	0.901464	316.265	316.281	0.0164	71.9575	62.1439	72.9188	10.7749	5.11607	-700.949	1.09596	-74.7365	0.454317
209	TRUE	0.471812	316.486	316.489	0.0024	78.6109	78.1434	78.8781	0.73477	0.267807	-306.154	1.00557	-67.5805	0.74596
210	TRUE	0.416756	317.797	317.812	0.0148	67.4203	62.8932	76.3928	13.4996	5.33863	-885.7	1.05284	-74.2628	0.541014
211	TRUE	0.46181	317.884	317.885	0.0016	70.6257	70.3763	70.8751	0.498753	0.197149	-311.721	1	-71.232	0.666147
212	TRUE	0.910824	318.08	318.133	0.0524	85.4245	69.6012	86.3905	16.7894	4.61321	311.004	1.02299	-69.2977	0.528422
213	TRUE	0.610384	318.429	318.431	0.002	70.8858	70.2089	71.2509	1.04204	0.442743	572.548	1.05111	-58.2683	0.785416
214	TRUE	0.838771	318.552	318.554	0.0024	65.9604	65.1588	68.0979	2.93908	1.09402	1224.62	1.0338	-76.3283	0.537102
215	TRUE	0.97472	318.68	318.697	0.0168	71.987	70.1935	74.1271	3.93362	1.43217	-246.128	1.0536	-62.9149	0.655413
216	TRUE	0.933723	318.975	318.977	0.0024	81.5591	81.3115	82.105	0.793506	0.343299	-331.494	1.00017	-61.1608	0.759505
217	TRUE	0.561357	321.121	321.124	0.0032	73.7606	73.1669	74.1762	1.00938	0.37002	335.533	1.00503	-71.7655	0.705741
218	TRUE	0.773593	321.289	321.309	0.02	78.1353	68.2458	78.8054	10.5596	5.58166	-524.978	1.00218	-76.5357	0.476626
219	TRUE	0.577594	323.349	323.429	0.0804	68.4865	47.8276	84.3583	36.5307	8.19952	23.3861	7.42041	-94.6271	0.188747
220	TRUE	0.456714	326.377	326.381	0.004	60.6637	58.655	62.6723	4.01728	1.75118	1107.6	1.01503	-81.454	0.420512
221	TRUE	0.841696	326.519	326.522	0.0028	77.9757	77.6618	78.0421	0.380297	0.137745	109.423	1.01862	-69.5652	0.518909
222	TRUE	0.846293	326.657	326.683	0.026	79.1339	72.3757	80.2361	7.86049	2.84248	-210.954	1.1024	-82.1659	0.404779
223	TRUE	0.552983	328.532	328.556	0.024	68.2533	67.93	72.6383	4.70831	2.33497	194.717	1.00115	-81.5998	0.431128
224	TRUE	0.678163	328.969	329.002	0.0332	102.611	68.4076	104.761	36.3535	17.9114	-1096.79	1.00053	-76.312	0.407678
225	TRUE	0.778584	329.059	329.062	0.0028	64.31	62.6698	67.6796	5.0098	1.9461	-1938.54	1.04556	-77.3591	0.534314
226	TRUE	0.355454	329.24	329.244	0.0044	76.0088	75.908	76.2791	0.371132	0.155435	-58.5486	1.01572	-64.8475	0.634514
227	TRUE	0.744336	329.544	329.567	0.0228	79.9356	66.7943	83.6614	16.867	6.46026	-623.814	1.04565	-69.8889	0.597975
228	TRUE	0.968462	329.605	329.614	0.0096	78.4589	74.9558	79.563	4.60722	2.01924	482.03	1.00007	-71.2992	0.629741
229	TRUE	0.846745	329.81	329.883	0.0736	75.345	72.7441	92.3261	19.582	3.49098	-7.18701	1.16999	-77.3771	0.453385
230	TRUE	0.459416	329.959	330.047	0.088	72.7757	52.1873	83.9086	31.7213	6.69991	-10.7923	5.67456	-90.6094	0.226007
231	TRUE	0.425773	330.091	330.117	0.0264	76.9917	71.5496	84.8806	13.331	4.90079	223.725	1.37546	-75.1104	0.495102
232	TRUE	0.919334	330.22	330.305	0.0852	78.9798	77.6217	109.615	31.9938	13.7427	-377.546	1.04961	-76.8919	0.405217
233	TRUE	0.724813	330.399	330.406	0.0068	90.3452	90.1621	91.0649	0.902751	0.31586	-82.5576	1.04127	-71.6435	0.52721
234	TRUE	0.805856	330.464	330.501	0.0376	65.9221	65.2527	80.015	14.7623	7.66625	-391.752	1.00076	-69.3424	0.637039
235	TRUE	0.738132	330.536	330.554	0.018	68.946	65.3363	72.6008	7.26441	2.57733	272.479	1.28646	-75.3468	0.560478
236	TRUE	0.348534	331.215	331.218	0.0028	77.2468	76.8386	77.5214	0.682817	0.255044	-258	1.00417	-59.4596	0.696371
237	TRUE	0.92081	331.428	331.449	0.0208	76.0177	66.4817	77.3237	10.842	4.76318	-546.747	1.17115	-68.0738	0.532157
238	TRUE	0.788362	331.846	331.848	0.0016	102.823	100.115	104.105	3.99002	1.61202	2493.77	1.00817	-83.6418	0.404114
239	TRUE	0.638612	331.872	331.874	0.0024	81.9709	80.3677	82.3717	2.00392	0.763557	-834.966	1.06706	-77.3414	0.486411
240	TRUE	0.805722	331.968	331.996	0.0284	89.822	77.9289	93.1019	15.173	5.77839	427.432	1.3345	-81.7783	0.443016
241	TRUE	0.492965	332.607	332.642	0.0348	74.1168	69.5848	74.9388	5.35403	2.323	91.7977	1.10736	-65.7369	0.638893
242	TRUE	0.486804	333.205	333.22	0.0148	84.4196	84.0167	86.4126	2.39598	0.938655	141.35	1.0254	-74.3112	0.535088
243	TRUE	0.442735	334.345	334.355	0.01	70.4593	65.79	71.0137	5.22368	2.30578	501.519	1.02383	-69.6415	0.583888
244	TRUE	0.649561	334.495	334.517	0.0224	76.4865	74.1977	79.5635	5.36575	1.92687	-164.433	1.14821	-68.2096	0.586993
245	TRUE	0.611027	335.038	335.051	0.0128	73.0797	71.7379	76.3882	4.65028	1.98794	-368.743	1.00287	-67.8397	0.588899
246	TRUE	0.63751	335.141	335.153	0.0112	74.9139	73.3146	76.5131	3.19841	1.39814	-274.259	1.00131	-66.0584	0.588992
247	TRUE	0.473042	335.627	335.638	0.0112	75.9559	75.6701	76.8979	1.22776	0.383986	59.5495	1.07327	-68.8123	0.491312
248	TRUE	0.985901	336.185	336.189	0.0044	78.666	76.9691	80.4334	3.46431	1.40148	-791.836	1.05184	-72.3037	0.645962
249	TRUE	0.729626	336.652	336.654	0.002	77.1186	76.789	77.4481	0.659067	0.266714	-353.708	1.00734	-76.7383	0.567838
250	TRUE	0.568098	337.373	337.428	0.0548	77.7962	76.7497	79.3639	2.61419	0.833331	20.9263	1.0438	-67.5656	0.641341
251	TRUE	0.476939	337.619	337.621	0.0028	76.8759	76.6236	77.529	0.905474	0.321097	316.315	1.01843	-64.1429	0.709388
252	TRUE	0.486702	337.787	337.789	0.002	75.9365	75.6026	76.5733	0.970787	0.388846	-509.568	1.02048	-72.6656	0.648182
253	TRUE	0.779061	337.893	337.902	0.0084	79.477	78.8993	79.6427	0.74343	0.261332	-58.2557	1.01648	-80.6252	0.398881
254	TRUE	0.472271	338.053	338.079	0.0256	72.2131	69.6383	72.5533	2.91501	1.21831	-110.775	1.00165	-69.8456	0.47676
255	TRUE	0.984376	339.133	339.135	0.002	77.8082	76.6726	79.2198	2.5472	0.983402	1309.86	1.0035	-72.6043	0.440895
256	TRUE	0.873692	339.458	339.46	0.0016	81.1303	80.2753	81.2906	1.01532	0.428059	623.441	1.08105	-73.1092	0.492591
257	TRUE	0.672062	339.796	339.799	0.0028	80.4418	79.0836	81.2656	2.18204	0.771441	779.302	1.01105	-78.6944	0.507066
258	TRUE	0.604596	351.936	351.944	0.0072	57.5975	56.896	58.1432	1.24721	0.373982	-124.386	1.03343	-74.4941	0.573268
259	TRUE	0.525099	352.525	352.527	0.002	66.9727	65.0089	67.663	2.65408	1.0612	-1351.85	1.08748	-74.2145	0.496319
260	TRUE	0.939795	352.601	352.621	0.0196	84.3793	83.9171	89.3168	5.39975	2.72254	283.258	1.00255	-77.4025	0.440848
261	TRUE	0.92337	352.835	352.865	0.0292	67.7329	67.6885	68.0583	0.369747	0.147233	7.19638	1.0037	-66.4841	0.479208
262	TRUE	0.287491	354.232	354.237	0.0048	84.5578	84.2238	84.9174	0.693588	0.212346	122.334	1.00734	-77.0177	0.478861
263	TRUE	0.667038	374.092	374.094	0.0028	69.7677	69.4449	69.8382	0.393362	0.136623	-111.329	1.02237	-74.1282	0.46091
264	TRUE	0.987818	374.38	374.388	0.008	73.5546	68.8283	76.1356	7.30722	3.08265	-892.436	1.03186	-69.2658	0.579954
265	TRUE	0.505798	376.735	376.801	0.066	68.4702	66.9155	76.3852	9.46973	2.35259	-73.5823	1.16742	-76.8837	0.405493
266	TRUE	0.821962	377.974	378.013	0.0388	77.3617	67.0952	85.0925	17.9973	6.28765	121.287	1.36184	-70.2121	0.584458
267	TRUE	0.428428	384.437	384.477	0.04	73.272	62.7032	80.9017	18.1986	4.68761	-112.834	6.14634	-97.3898	0.156716
268	TRUE	0.895258	394.536	394.631	0.0944	67.8202	51.5514	90.6649	39.1135	9.83311	106.288	3.62909	-85.9087	0.24499
269	TRUE	0.600648	395.25	395.261	0.0104	63.2835	62.4853	72.5236	10.0383	4.98976	-1042.84	1.01765	-73.7686	0.492319
270	TRUE	0.993789	395.957	395.979	0.022	74.0071	69.3139	76.8986	7.58468	3.53549	297.207	1.1364	-74.5644	0.531047
271	TRUE	0.846703	396.321	396.389	0.0684	68.3083	67.054	69.0208	1.96681	0.653379	9.63797	1.0154	-67.954	0.588437
272	TRUE	0.81641	396.513	396.52	0.0072	93.742	93.4084	94.0384	0.630007	0.260633	-26.9868	1.0663	-72.4734	0.56958
273	TRUE	0.921459	396.639	396.641	0.002	76.5491	74.9415	76.9455	2.00392	0.732863	-881.088	1.09847	-62.4001	0.626831
274	TRUE	0.336278	416.704	416.706	0.0024	65.1104	64.8951	65.1772	0.282033	0.100127	-83.4966	1.01988	-73.1768	0.514071
275	TRUE	0.36491	416.962	416.964	0.0016	65.8853	65.8853	65.8853	2.84217e-14	5.61733e-15	4.86023e-12	1	-78.7819	0.465855
276	TRUE	0.649576	417.85	417.854	0.004	77.0735	75.3814	78.7064	3.32502	1.13077	850.485	1.00872	-71.6473	0.597731
277	TRUE	0.544601	421.505	421.518	0.0124	68.2077	67.2198	70.053	2.83327	0.942452	-69.4048	1.12565	-70.9361	0.526325
278	TRUE	0.669258	421.818	421.842	0.0244	78.6406	68.4996	80.5486	12.049	4.96137	-481.882	1.23349	-59.5756	0.712295
279	TRUE	0.329283	422.068	422.082	0.014	63.1539	53.1305	69.1115	15.981	6.3637	-1181.1	1.00906	-59.9836	0.769032
280	TRUE	0.637025	422.4	422.413	0.0136	70.0879	70.0511	76.4917	6.44061	2.88103	-495.915	1.02106	-63.518	0.532535
281	TRUE	0.648369	422.61	422.612	0.0024	80.1853	79.949	80.7245	0.775535	0.298202	-292.464	1.05711	-72.7115	0.489758
282	TRUE	0.71439	422.676	422.748	0.072	73.4693	66.3341	75.5838	9.24968	2.3066	-45.4217	1.08596	-68.9192	0.537504
283	TRUE	0.446074	422.916	422.937	0.0208	69.0535	68.2944	71.9436	3.64922	1.27593	-18.7337	1.1172	-69.6436	0.645145
284	TRUE	0.577724	423.095	423.097	0.002	73.728	73.4252	73.826	0.400784	0.153333	176.854	1.03234	-72.8569	0.565169
285	TRUE	0.904376	423.333	423.338	0.0048	69.1204	69.0163	69.4842	0.467952	0.138151	-50.0697	1.02468	-65.7838	0.540587
286	TRUE	0.88309	423.473	423.475	0.002	79.4302	78.3481	80.7885	2.44033	0.889479	1183.9	1.00368	-74.9367	0.487175
287	TRUE	0.708807	423.636	423.657	0.0212	75.8223	72.1697	77.3918	5.22206	1.82746	-99.3711	1.15469	-78.318	0.404047
288	TRUE	0.642397	423.916	423.921	0.0052	68.8817	68.2009	74.3501	6.14923	2.28759	-1057.65	1.06693	-68.3238	0.556459
289	TRUE	0.527543	424.035	424.051	0.016	83.5219	83.2814	86.0469	2.76558	0.979345	-154.806	1.02538	-72.4692	0.492535
290	TRUE	0.625393	424.277	424.279	0.002	78.3902	78.0874	78.4882	0.400784	0.153333	-176.854	1.03234	-67.7846	0.639921
291	TRUE	0.54781	436.927	436.932	0.0052	65.7444	62.8668	67.8422	4.97533	2.08147	-1129.01	1.05111	-66.8052	0.667189
292	TRUE	0.633416	437.028	437.042	0.014	68.7758	55.6374	69.3617	13.7243	5.42619	999.385	1.01025	-74.7366	0.527923
293	TRUE	0.550942	437.988	437.999	0.0112	68.3779	65.6972	68.399	2.70181	1.02527	256.039	1.02304	-73.8542	0.493181
294	TRUE	0.51476	438.848	438.852	0.0048	69.5747	69.3329	70.2177	0.884804	0.297247	-133.454	1.04364	-76.345	0.507196
295	TRUE	0.993384	439.428	439.53	0.1028	68.8858	28.826	74.0503	45.2243	15.9739	94.333	1.33545	-68.0662	0.440967
296	TRUE	0.788322	439.926	439.933	0.0068	83.6433	83.3438	84.0363	0.692504	0.232028	25.4276	1.04052	-66.8591	0.58223
297	TRUE	0.602975	440.863	440.873	0.01	75.9428	69.943	76.9815	7.03845	3.15073	-724.811	1.00486	-67.7259	0.533627
298	TRUE	0.917538	446.446	446.477	0.0312	90.3614	64.4303	92.8113	28.381	11.8772	-901.169	1.00093	-75.0025	0.438665
299	TRUE	0.533818	446.756	446.774	0.0176	89.7246	88.7879	91.863	3.07509	1.19532	-168.59	1.01738	-80.7104	0.447609
300	TRUE	0.7159	447.325	447.33	0.0052	66.3514	65.0378	68.0956	3.05783	0.947348	-560.641	1.02143	-65.3555	0.665592
301	TRUE	0.801477	447.365	447.416	0.0504	66.8085	66.1496	68.7132	2.56358	1.04944	-26.9172	1.01977	-64.3923	0.638416
302	TRUE	0.838782	447.616	447.645	0.0284	68.7796	66.0979	70.8033	4.7055	1.50186	-10.3433	1.10332	-63.9241	0.644844
303	TRUE	0.989358	470.5	470.61	0.1104	68.2314	35.1148	96.5831	61.4684	13.0367	146.688	9.2117	-89.0908	0.224443
304	TRUE	0.713783	470.743	470.749	0.0056	66.7944	66.7944	66.7944	1.42109e-14	6.64652e-15	7.19279e-13	1	-76.0396	0.476933
305	TRUE	0.710056	480.235	480.239	0.0036	65.8704	63.6661	68.1638	4.49768	1.4657	-1209.1	1.0014	-77.1771	0.560118
306	TRUE	0.807457	480.716	480.73	0.0136	71.6582	71.6441	73.8986	2.25446	1.06401	-171.905	1.00275	-67.3619	0.571874
307	TRUE	0.535599	480.779	480.795	0.0168	66.1557	65.6926	70.5146	4.82204	2.41816	285.907	1.00076	-75.7874	0.533823
308	TRUE	0.639774	480.841	480.852	0.0116	68.5788	56.1146	69.3407	13.2261	6.56141	1212.32	1.01429	-75.7588	0.551482
309	TRUE	0.610376	481.093	481.133	0.04	63.4446	61.9303	65.6139	3.6836	1.46561	-76.7944	1.01123	-81.2012	0.451529
310	TRUE	0.444494	481.551	481.57	0.0188	63.84	63.8016	66.0395	2.23795	1.19477	-119.772	1.00026	-82.1371	0.391362
311	TRUE	0.388116	481.813	481.838	0.0244	74.4579	73.7044	77.7568	4.05242	1.47474	-139.925	1.02071	-69.7104	0.57108
312	TRUE	0.535515	483.569	483.58	0.0108	76.4672	71.389	77.4655	6.07651	2.06071	-544.925	1.00445	-73.2467	0.440931
313	TRUE	0.485166	517.328	517.371	0.0432	39.3628	29.5956	51.5348	21.9392	4.01861	15.6764	5.28123	-95.7022	0.177538
314	TRUE	0.577163	518.862	518.88	0.0172	65.5528	59.777	65.7052	5.92819	2.53	-333.418	1.04517	-80.9344	0.439061
315	TRUE	0.728641	519.934	519.945	0.0104	74.0281	65.5786	76.7043	11.1257	4.16953	-1043.91	1.01323	-70.9844	0.548773
316	TRUE	0.440356	520.256	520.259	0.0028	86.6975	83.0905	88.835	5.74457	2.14147	-2157.66	1.01273	-81.6906	0.422057
317	TRUE	0.475901	520.335	520.34	0.0048	73.9145	73.3263	74.1165	0.790203	0.224796	78.4461	1.05876	-78.2607	0.479081
318	TRUE	0.599784	520.603	520.653	0.05	86.6385	69.3789	88.0338	18.6549	7.63907	-386.746	1.32997	-70.5102	0.490217
319	TRUE	0.602686	520.797	520.837	0.04	56.7329	55.9734	57.6129	1.63945	0.641643	-25.2156	1.0209	-73.7774	0.576754
320	TRUE	0.595667	521.032	521.163	0.1316	63.5228	56.0728	78.3136	22.2408	7.14093	107.007	1.10931	-73.4842	0.532208
321	TRUE	0.697168	521.331	521.402	0.0708	64.1306	54.9671	69.8693	14.9021	5.82232	102.589	1.16532	-67.9873	0.597826
322	TRUE	0.422128	521.474	521.497	0.0232	82.8545	81.197	84.1063	2.90929	0.959419	-29.5957	1.11643	-76.5033	0.59795
323	TRUE	0.959468	521.592	521.594	0.0024	84.2565	82.5865	86.5944	4.00784	1.44965	-1669.93	1.00275	-70.8251	0.688269
324	TRUE	0.692768	521.84	521.862	0.022	69.2955	64.0482	72.8076	8.75946	2.57394	-86.5844	1.60149	-59.2643	0.78688
325	TRUE	0.458319	522.025	522.058	0.0324	79.7879	64.575	80.4286	15.8536	6.37969	487.302	1.03422	-57.6849	0.708123
326	TRUE	0.860987	522.271	522.273	0.002	64.5098	62.6128	65.8012	3.18846	1.23858	-1642.58	1.00676	-71.3169	0.668139
327	TRUE	0.503209	522.34	522.355	0.0144	75.5377	71.3834	75.563	4.17952	1.97617	-300.448	1.00687	-77.1565	0.476471
328	TRUE	0.784793	522.906	522.919	0.0136	83.5948	70.9193	84.1136	13.1944	5.75654	1025.97	1.05769	-79.1255	0.499388
329	TRUE	0.867638	525.55	525.553	0.0032	67.8811	65.3873	68.4378	3.05041	1.11523	957.119	1.10608	-70.4091	0.525049
330	TRUE	0.564376	525.687	525.722	0.0344	68.947	68.8324	83.2121	14.3797	7.73928	417.874	1.00591	-72.8995	0.523617
331	TRUE	0.565023	527.699	527.707	0.0076	67.1231	65.8368	67.4182	1.58135	0.409203	-91.9694	1.09652	-65.1434	0.582159
332	TRUE	0.863353	527.852	527.859	0.0072	69.3585	68.9571	69.6371	0.680004	0.275262	-92.1976	1.00773	-62.8095	0.761279
333	TRUE	0.659243	528.094	528.097	0.0036	66.6681	64.3228	72.1455	7.82271	2.61552	-2107.6	1.01797	-63.0776	0.741385
334	TRUE	0.428009	528.192	528.195	0.0028	95.8972	95.1179	96.6765	1.5586	0.545398	556.644	1	-72.9547	0.663423
335	TRUE	0.914717	528.301	528.356	0.0552	84.89	76.4348	88.9826	12.5478	4.78595	-165.945	1.14893	-77.4068	0.532922
336	TRUE	0.597589	528.549	528.55	0.0016	65.0683	64.534	68.809	4.27503	1.73958	2337.91	1.27968	-72.95	0.638585
337	TRUE	0.484448	528.672	528.743	0.0712	73.6594	67.7489	77.9168	10.1679	4.698	-140.518	1.02476	-66.0512	0.591283
338	TRUE	0.416716	528.811	528.813	0.0016	69.5731	69.3238	69.6444	0.320627	0.129065	155.86	1.04572	-69.6201	0.54618
339	TRUE	0.429691	528.929	529.069	0.1392	74.8493	60.3024	91.4299	31.1275	4.23223	14.1814	3.08915	-84.1765	0.267116
340	TRUE	0.659432	529.241	529.395	0.1536	74.7113	29.111	103.419	74.3083	10.3445	-95.8858	5.7947	-83.6686	0.259717
341	TRUE	0.708571	529.599	529.605	0.0056	71.82	70.5285	73.0223	2.49377	0.818908	336.968	1.39109	-68.9245	0.638222
342	TRUE	0.977841	529.801	529.805	0.004	65.287	64.6141	66.8657	2.25165	1.04709	-552.151	1.00921	-71.8659	0.480386
343	TRUE	0.461232	531.081	531.084	0.0028	78.7988	78.346	81.5894	3.24338	1.17058	1069.11	1.1593	-74.1384	0.476093
344	TRUE	0.752456	531.295	531.328	0.0332	68.7597	67.7691	69.5861	1.81699	0.762222	-36.6817	1.03015	-77.2113	0.492123
345	TRUE	0.657331	531.403	531.414	0.0116	66.9888	64.0966	69.6537	5.55713	1.9566	327.922	1.32728	-82.864	0.407599
346	TRUE	0.701728	531.534	531.586	0.0512	72.1425	63.7585	73.4512	9.69271	2.69685	-130.378	1.0435	-71.6435	0.485309
347	TRUE	0.696495	531.82	531.823	0.0028	66.0278	62.9997	69.1896	6.18988	2.0242	-2051.63	1.00791	-70.8765	0.598792
348	TRUE	0.294124	533.028	533.031	0.0036	93.1952	93.0858	93.345	0.25923	0.0947324	-24.9412	1.02125	-77.4015	0.434505
349	TRUE	0.928513	533.102	533.107	0.0044	76.3956	75.5728	77.1199	1.54706	0.697323	-347.765	1.0009	-66.7722	0.584652
350	TRUE	0.96569	533.364	533.393	0.0292	69.6454	67.4691	77.8063	10.3372	3.48511	-348.738	1.10106	-72.1111	0.553924
351	TRUE	0.754608	534.183	534.185	0.002	77.8979	77.7242	78.0715	0.347346	0.151643	-197.847	1.00936	-77.6574	0.453257
352	TRUE	0.874333	534.576	534.664	0.088	67.8871	64.8187	69.4855	4.66677	1.85548	-7.67266	1.01811	-69.9652	0.53088
353	TRUE	0.703975	537.343	537.355	0.012	72.5772	69.3185	72.7143	3.39583	1.32938	306.331	1.02419	-81.4159	0.41484
354	TRUE	0.91862	537.448	537.463	0.0152	73.4356	72.1558	81.7094	9.55362	4.37477	677.531	1.0156	-80.9295	0.418153
355	TRUE	0.539639	537.661	537.676	0.0148	75.0791	74.6769	75.3346	0.657662	0.251298	-34.304	1.00494	-81.0571	0.456112
356	TRUE	0.596333	538.092	538.095	0.0028	75.4476	74.5671	77.6727	3.10561	1.19041	-1115.58	1.01351	-64.53	0.632646
357	TRUE	0.966507	538.347	538.353	0.006	80.9863	80.7851	81.5691	0.784031	0.270288	58.3747	1.05538	-69.1908	0.721124
358	TRUE	0.901058	538.569	538.693	0.1244	70.7753	70.338	79.1601	8.82201	3.80662	-68.6449	1.00156	-72.0911	0.577548
359	TRUE	0.459756	538.776	538.78	0.0036	68.5984	67.6704	69.1927	1.52231	0.479577	410.647	1.0014	-66.5546	0.768418
360	TRUE	0.455297	539	539.028	0.028	102.387	89.8742	102.493	12.6188	6.77148	450.936	1.00744	-82.6171	0.392486
361	TRUE	0.714864	539.325	539.327	0.0016	71.8224	71.7244	72.0985	0.374065	0.153618	-233.791	1.01068	-72.0538	0.50133
362	TRUE	0.508192	539.46	539.478	0.0176	70.7227	68.9007	71.7075	2.80685	0.868266	-27.0842	1.15381	-67.6591	0.649893
363	TRUE	0.696053	539.648	539.7	0.0512	90.6307	45.8023	118.611	72.809	20.5737	104.633	10.5149	-87.8393	0.230577
364	TRUE	0.700661	540.107	540.124	0.0172	95.4191	61.8932	100.407	38.514	13.3039	-1995.6	1.44725	-77.1512	0.417655
365	TRUE	0.564415	541.364	541.371	0.0072	74.4956	73.8053	75.0745	1.26915	0.294309	-116.928	1.02134	-76.7731	0.493985
366	TRUE	0.842728	541.992	541.994	0.0024	89.8491	89.7823	90.1237	0.341408	0.121048	83.4966	1.03838	-76.7572	0.545373
367	TRUE	0.499623	542.141	542.174	0.0336	80.5237	70.2372	81.3749	11.1377	3.34179	-326.273	1.00591	-62.8882	0.664622
368	TRUE	0.78507	543.859	543.891	0.0324	72.1171	70.8523	76.8554	6.00318	1.79322	-36.2422	1.09282	-72.0924	0.483378
369	TRUE	0.950981	544.608	544.621	0.0136	68.4425	62.2694	72.4699	10.2005	3.50148	-644.415	1.02643	-60.212	0.785677
370	TRUE	0.584815	544.867	544.956	0.0896	71.2488	68.74	74.0227	5.28276	1.85267	-16.5269	1.00939	-58.0834	0.764476
371	TRUE	0.638717	545.018	545.024	0.0056	69.4105	66.3081	70.457	4.14885	1.17328	603.362	1.07891	-60.2137	0.803424
372	TRUE	0.635803	546.417	546.434	0.0168	79.2473	78.9185	79.8447	0.926221	0.244918	6.46333	1.01366	-76.7323	0.539283
373	TRUE	0.847197	547.246	547.247	0.0016	92.5096	92.5096	92.5096	2.84217e-14	1.05091e-14	8.91237e-12	1	-80.0179	0.461864
374	TRUE	0.677019	547.581	547.59	0.0092	79.2656	77.7819	83.3201	5.53826	2.46569	704.171	1.10751	-76.5286	0.490125
375	TRUE	0.44394	547.68	547.687	0.0068	83.3019	82.5709	88.0163	5.44536	1.7016	699.362	1.20764	-78.5342	0.490822
376	TRUE	0.682211	561.555	561.557	0.0016	54.6253	54.0553	55.5515	1.49626	0.597287	-935.162	1.00886	-75.3099	0.481794
					0.0216904
