# Supplementary material for: Bazedoxifene reverses sexually dimorphic autistic-like abnormalities in biallelic MDGA1-mutant mice
Source: EMBO Mol Med. 2026 Mar 20;18(4):1358–98. doi: 10.1038/s44321-026-00402-y (PMC13084050; doi:10.1038/s44321-026-00402-y)
Supplement: Supplementary file 18 — Source data Fig. 4 [file 44321_2026_402_MOESM18_ESM.zip › Panel G and I/Batch1/WT_620.xlsx]

## Sheet: Sheet1
ID	Accepted	Score	Begin Time (s)	End Time (s)	Call Length (s)	Principal Frequency (kHz)	Low Freq (kHz)	High Freq (kHz)	Delta Freq (kHz)	Frequency Standard Deviation (kHz)	Slope (kHz/s)	Sinuosity	Mean Power (dB/Hz)	Tonality
1	TRUE	0.667859	6.72575	6.77375	0.048	47.3573	35.8682	59.93	24.0619	5.90742	137.574	8.47124	-97.496	0.160505
2	TRUE	0.764665	7.29864	7.38344	0.0848	42.0347	29.3729	47.1707	17.7978	4.42142	56.0591	4.3517	-95.0257	0.194046
3	TRUE	0.505507	7.63144	7.67464	0.0432	92.6285	79.9815	102.262	22.2806	5.83063	-110.289	8.19621	-97.7002	0.159882
4	TRUE	0.517831	34.9059	34.9399	0.034	81.2157	71.9586	81.6323	9.67374	4.87437	-275.832	1.01445	-76.597	0.539506
5	TRUE	0.383283	35.0559	35.0723	0.0164	77.037	75.1903	77.8148	2.62446	1.05774	-135.691	1.044	-70.0302	0.597122
6	TRUE	0.688331	35.7058	36.1658	0.46	81.8297	60.442	102.394	41.9522	8.90306	-12.2825	19.5004	-92.705	0.198142
7	TRUE	0.352249	36.0572	36.0588	0.0016	74.703	74.4536	74.9524	0.498753	0.197149	311.721	1	-66.7945	0.781145
8	TRUE	0.375932	37.2514	37.2678	0.0164	71.5196	70.8053	71.7999	0.994546	0.277903	28.5998	1.01955	-74.749	0.547352
9	TRUE	0.966061	37.4522	37.5098	0.0576	76.0694	68.6051	77.3711	8.76602	3.36743	4.74734	1.13494	-79.1339	0.438578
10	TRUE	0.550978	37.7302	37.741	0.0108	71.9335	71.226	72.9336	1.70757	0.59334	-31.5352	1.16373	-71.0389	0.52252
11	TRUE	0.606968	37.9114	37.9394	0.028	70.1723	67.7824	70.5211	2.73869	0.924304	-54.4862	1.05599	-67.0821	0.638841
12	TRUE	0.800704	38.0722	38.0746	0.0024	70.0741	69.9257	71.4101	1.48438	0.555406	-556.644	1.1516	-71.456	0.541824
13	TRUE	0.733588	38.3007	38.3251	0.0244	84.3246	72.119	85.506	13.387	6.33289	549.641	1.00697	-79.4366	0.51254
14	TRUE	0.713136	38.8823	38.8851	0.0028	79.7644	78.2429	80.6179	2.37501	0.889249	894.165	1.02387	-69.9306	0.73862
15	TRUE	0.585273	40.5277	40.5517	0.024	70.6426	58.7655	78.8138	20.0483	9.0469	855.588	1.34353	-66.2373	0.592881
16	TRUE	0.427054	40.6441	40.6457	0.0016	69.3788	69.3788	69.3788	1.42109e-14	6.64652e-15	9.93014e-12	1	-77.2069	0.496191
17	TRUE	0.698994	40.6945	40.6977	0.0032	73.1623	71.7595	75.5224	3.76291	1.09953	-923.101	1.12917	-63.5788	0.646005
18	TRUE	0.611548	40.8677	40.8785	0.0108	64.7231	63.8167	69.2412	5.42453	2.23701	-497.374	1.00592	-76.5845	0.594586
19	TRUE	0.510143	41.1922	41.1938	0.0016	76.1732	75.7991	76.5473	0.74813	0.295724	-467.581	1	-73.1564	0.531964
20	TRUE	0.70031	41.431	41.451	0.02	76.3807	75.5546	78.7294	3.17485	0.833461	109.838	1.04874	-78.8909	0.487737
21	TRUE	0.56973	42.0138	42.0158	0.002	79.2247	79.2247	79.2247	2.84217e-14	1.18897e-14	-3.30672e-13	1	-74.9083	0.401384
22	TRUE	0.646864	42.225	42.2282	0.0032	72.6902	71.8813	74.5383	2.65705	0.853908	739.1	1.0542	-74.5173	0.610262
23	TRUE	0.948475	42.5114	42.5738	0.0624	70.7241	67.4492	74.4551	7.00591	2.28303	64.6975	1.08776	-75.1229	0.492354
24	TRUE	0.73427	43.3499	43.3543	0.0044	66.495	64.7422	66.921	2.17885	0.935092	499.4	1.00435	-78.0258	0.527722
25	TRUE	0.956923	43.9131	43.9963	0.0832	86.2138	65.195	99.7514	34.5565	9.05325	92.615	7.72994	-93.7139	0.2078
26	TRUE	0.589877	44.368	44.3696	0.0016	63.0053	62.6045	63.228	0.623441	0.249933	-389.651	1.00816	-71.8034	0.634522
27	TRUE	0.984908	44.5364	44.5684	0.032	58.1007	57.5741	75.1473	17.5731	7.02522	549.261	1.0264	-76.1583	0.443946
28	TRUE	0.466119	45.0764	45.0952	0.0188	61.3108	60.7637	66.8942	6.13052	2.29814	-331.511	1.01085	-69.7844	0.541196
29	TRUE	0.668569	45.1981	45.2005	0.0024	72.6951	71.3592	73.4967	2.13751	0.777568	890.631	1.01031	-76.8856	0.570243
30	TRUE	0.386118	45.3517	45.3817	0.03	80.9626	74.2965	85.1121	10.8156	5.24652	324.635	1.04371	-82.2671	0.480482
31	TRUE	0.700378	45.5345	45.5457	0.0112	73.0185	67.3352	78.8784	11.5432	6.02285	1051.77	1.07863	-74.8536	0.583573
32	TRUE	0.536553	45.6409	45.6533	0.0124	72.418	71.0194	72.4679	1.44849	0.58817	101.828	1.01418	-75.2878	0.549085
33	TRUE	0.781861	45.7277	45.7385	0.0108	57.1344	55.4199	64.0711	8.65124	2.5132	-781.487	1.02275	-75.7484	0.539795
34	TRUE	0.410348	45.8161	45.8225	0.0064	72.1727	71.5244	74.6472	3.12285	1.15408	460.328	1.03239	-78.2447	0.471743
35	TRUE	0.74907	46.1794	46.189	0.0096	71.5637	71.2965	73.3747	2.07814	0.541579	90.6068	1.11867	-76.0242	0.444413
36	TRUE	0.997722	46.3542	46.3578	0.0036	77.7229	76.5191	78.0204	1.50128	0.619025	421.888	1.00971	-69.9773	0.63722
37	TRUE	0.548028	46.5458	46.5534	0.0076	66.4477	65.1966	67.2986	2.10197	0.761132	-265.265	1.00733	-64.1378	0.702104
38	TRUE	0.354841	46.7402	46.7418	0.0016	71.5057	70.9802	71.853	0.872818	0.347517	545.511	1.00577	-67.9272	0.764668
39	TRUE	0.597783	46.8698	46.8738	0.004	73.6896	73.1107	74.2685	1.15782	0.359852	270.225	1.00604	-73.8025	0.552283
40	TRUE	0.943892	46.923	46.9386	0.0156	80.6422	71.9879	82.2676	10.2796	2.93536	-643.53	1.00329	-74.6519	0.607897
41	TRUE	0.528775	47.0282	47.0342	0.006	85.9369	83.7993	90.39	6.59067	1.8888	953.935	1.04017	-75.5033	0.59518
42	TRUE	0.626997	47.2311	47.2611	0.03	65.9527	64.7206	68.3708	3.65018	1.17306	83.4287	1.09455	-64.431	0.701558
43	TRUE	0.901932	47.4183	47.4203	0.002	78.8629	77.7942	79.9584	2.16423	0.800947	1070.03	1.0004	-68.2695	0.701552
44	TRUE	0.457298	47.5819	47.6303	0.0484	70.5988	69.5658	82.9907	13.4249	4.39164	91.367	1.39882	-68.3582	0.645476
45	TRUE	0.414907	47.7363	47.7423	0.006	69.3917	67.7315	69.7725	2.04104	0.828644	-349.659	1.00513	-57.1197	0.766503
46	TRUE	0.847396	48.0387	48.0807	0.042	85.5305	69.1	90.0483	20.9483	6.26508	409.462	1.19804	-65.3373	0.705842
47	TRUE	0.585983	48.1488	48.1516	0.0028	80.1082	79.2843	80.7984	1.51407	0.520378	530.137	1.00186	-65.0712	0.788463
48	TRUE	0.786826	48.3108	48.3192	0.0084	66.4643	64.586	67.7254	3.13947	1.0268	-369.318	1.01737	-60.8817	0.71569
49	TRUE	0.650229	48.5892	48.5976	0.0084	73.0649	72.8243	73.5492	0.724898	0.297293	72.7898	1.00615	-69.4237	0.694257
50	TRUE	0.891652	48.7244	48.7332	0.0088	79.8535	78.3501	82.8218	4.4717	1.27185	-330.153	1.10727	-71.121	0.586184
51	TRUE	0.582649	48.8208	48.824	0.0032	82.3264	82.0592	82.4897	0.430471	0.147731	-61.8493	1.05205	-69.1085	0.719776
52	TRUE	0.619711	49.6833	49.6853	0.002	69.1594	68.6963	69.9788	1.28251	0.50588	665.428	1.02121	-76.0023	0.622779
53	TRUE	0.576773	52.1928	52.2004	0.0076	81.1167	71.1147	85.3848	14.2701	6.12188	2091.99	1.02616	-81.6046	0.4566
54	TRUE	0.720787	52.2972	52.304	0.0068	74.5154	69.9144	79.5676	9.6532	3.49824	1488.04	1.01346	-81.1766	0.546565
55	TRUE	0.893715	54.2961	54.2989	0.0028	68.5799	67.8303	68.8026	0.972272	0.361558	351.658	1.02962	-83.4617	0.400786
56	TRUE	0.406926	54.4137	54.4161	0.0024	77.9647	76.0275	80.1022	4.07463	1.46763	1697.76	1.00023	-77.8581	0.608241
57	TRUE	0.33217	54.5093	54.5109	0.0016	75.531	72.6542	77.5171	4.86284	1.93346	3039.28	1.00129	-79.185	0.58597
58	TRUE	0.344522	54.6325	54.6349	0.0024	73.7871	72.9855	74.7222	1.73673	0.62591	-723.637	1.00096	-70.4957	0.617293
59	TRUE	0.619605	54.7513	54.7617	0.0104	77.798	71.3909	79.012	7.62114	3.121	-786.058	1.01192	-72.6355	0.635854
60	TRUE	0.695899	54.8733	54.8773	0.004	80.0002	79.7549	81.22	1.46512	0.540523	-356.605	1.0606	-71.8123	0.638709
61	TRUE	0.424709	54.9781	54.9965	0.0184	72.2092	72.2092	72.2092	1.42109e-14	3.47791e-15	-1.06877e-14	1	-73.69	0.648055
62	TRUE	0.892276	55.1701	55.1725	0.0024	63.9178	63.8287	64.7194	0.890631	0.333243	-333.986	1.08267	-72.1407	0.612305
63	TRUE	0.514472	55.4658	55.4698	0.004	74.7937	72.8046	77.666	4.86136	1.50138	1121.05	1.01759	-74.1091	0.652639
64	TRUE	0.207561	55.6758	55.6774	0.0016	91.3411	91.1986	91.8399	0.641254	0.258129	311.721	1.14317	-81.3065	0.464208
65	TRUE	0.476924	58.5229	58.5245	0.0016	113.395	112.95	114.197	1.24688	0.499865	779.302	1.01315	-79.8204	0.564988
66	TRUE	0.666393	58.8373	58.8421	0.0048	66.7116	66.4344	67.941	1.50661	0.493754	-272.037	1.04083	-63.7547	0.64033
67	TRUE	0.901871	58.9549	58.9713	0.0164	84.2622	80.9512	85.6162	4.66504	1.85737	215.233	1.13413	-71.7189	0.53793
68	TRUE	0.896274	59.5262	59.5286	0.0024	63.8552	61.9849	65.7923	3.80745	1.37091	-1586.44	1.00003	-71.7015	0.558364
69	TRUE	0.591593	59.6858	59.699	0.0132	61.4085	58.8231	67.5091	8.68601	3.25508	-676.729	1.0189	-64.5166	0.706427
70	TRUE	0.580038	59.8818	59.885	0.0032	64.9572	64.6901	66.5233	1.83321	0.656352	-542.728	1.10954	-60.1989	0.794793
71	TRUE	0.944847	59.955	60.1406	0.1856	63.8383	63.335	76.4778	13.1428	3.55356	-34.4225	1.00921	-57.9853	0.773898
72	TRUE	0.857213	60.2555	60.3183	0.0628	67.8271	65.4934	69.2039	3.71046	1.16484	-56.3042	1.02027	-54.5152	0.78407
73	TRUE	0.647382	60.4227	60.4607	0.038	65.112	61.7269	69.4948	7.76785	2.28539	-37.022	1.17982	-55.8187	0.845523
74	TRUE	0.514721	60.6035	60.6059	0.0024	67.1	65.8976	68.9703	3.07268	1.11497	-1280.28	1.00636	-60.6367	0.783417
75	TRUE	0.864625	60.7067	60.7115	0.0048	66.7593	66.5801	66.8762	0.296078	0.113328	13.4957	1.01788	-55.2734	0.759089
76	TRUE	0.322046	60.8103	60.8319	0.0216	93.2286	78.9645	94.0577	15.0932	5.72084	693.76	1.10053	-72.1309	0.652596
77	TRUE	0.74792	60.9103	60.9159	0.0056	78.0927	72.3067	79.2112	6.90448	2.48331	1284.33	1.0251	-76.6239	0.584223
78	TRUE	0.917107	61.0315	61.0543	0.0228	66.9957	66.9048	69.3553	2.4505	1.28324	105.345	1.002	-61.2394	0.761616
79	TRUE	0.659864	61.8444	61.8464	0.002	75.1535	74.4677	77.6295	3.16174	1.14962	1399.56	1.07324	-79.2092	0.552734
80	TRUE	0.872564	62.3905	62.4349	0.0444	65.8749	64.0014	67.9993	3.99788	2.10763	88.2019	1.00096	-81.1417	0.456121
81	TRUE	0.535129	62.6061	62.6097	0.0036	80.9838	80.3065	81.3025	0.995961	0.367297	240.389	1.04021	-76.8307	0.54078
82	TRUE	0.980499	62.9073	62.9385	0.0312	87.6598	69.1699	88.6712	19.5013	7.74807	-701.701	1.03851	-83.7125	0.40025
83	TRUE	0.645836	63.1361	63.1477	0.0116	76.2289	70.3802	77.4245	7.04428	1.87777	-208.17	1.91536	-68.8353	0.599293
84	TRUE	0.608436	63.3282	63.3654	0.0372	65.3729	64.366	76.3396	11.9737	5.93345	-320.433	1.01278	-72.2365	0.590426
85	TRUE	0.927585	63.4974	63.5002	0.0028	68.1191	66.9093	68.6609	1.75157	0.675538	-671.507	1.04218	-72.4321	0.638219
86	TRUE	0.827251	63.6238	63.6286	0.0048	73.1201	72.4649	74.0415	1.57657	0.743857	333.954	1.00603	-75.634	0.58495
87	TRUE	0.774985	63.7642	63.7682	0.004	65.1929	64.9554	65.7347	0.779302	0.23222	-63.9297	1.08037	-67.137	0.711843
88	TRUE	0.486198	63.9114	63.9134	0.002	79.4959	78.7032	79.9857	1.28251	0.503743	665.428	1.01432	-71.9438	0.576141
89	TRUE	0.486275	64.1511	64.1603	0.0092	84.956	74.8375	87.7039	12.8663	5.71158	1366.83	1.00292	-75.2971	0.543346
90	TRUE	0.952269	64.3775	64.4011	0.0236	77.6078	76.5826	81.8571	5.27443	1.19945	-78.5178	1.08146	-63.2453	0.696019
91	TRUE	0.511207	64.5347	64.5479	0.0132	88.8671	76.2284	95.359	19.1306	8.63628	1636.37	1.13947	-73.6713	0.599214
92	TRUE	0.78333	64.6675	64.6707	0.0032	85.4152	80.0516	86.2237	6.17206	2.53022	2004.49	1.0084	-80.9251	0.482231
93	TRUE	0.960537	64.8115	64.8203	0.0088	81.5007	80.9343	83.7957	2.86138	0.868004	-184.028	1.14984	-66.1796	0.602335
94	TRUE	0.535447	65.2319	65.2403	0.0084	81.2775	80.3563	82.1845	1.82815	0.640011	-228.972	1.0338	-74.5356	0.501253
95	TRUE	0.469553	66.208	66.218	0.01	76.4249	75.1807	85.5977	10.417	4.60888	1041.95	1	-81.9524	0.490777
96	TRUE	0.962436	66.3096	66.318	0.0084	79.4588	72.5531	80.8498	8.29666	2.64804	992.067	1.00061	-74.3344	0.675693
97	TRUE	0.96303	66.4992	66.5008	0.0016	78.2519	77.8601	79.3563	1.49626	0.614471	935.162	1.03875	-73.6651	0.672125
98	TRUE	0.262089	70.8756	70.886	0.0104	77.7048	71.7412	82.1341	10.393	3.77016	776.739	1.28921	-83.5317	0.433975
99	TRUE	0.432251	71.6769	71.7381	0.0612	58.3518	57.8294	72.8461	15.0167	7.68023	-265.9	1.02879	-67.7729	0.695358
100	TRUE	0.917501	71.8689	71.9201	0.0512	68.7395	67.7591	79.6779	11.9188	2.94948	65.0639	1.24452	-64.068	0.713073
101	TRUE	0.802083	71.9773	72.0321	0.0548	61.4837	56.3469	81.6551	25.3081	6.80787	-345.93	1.28292	-72.4386	0.531613
102	TRUE	0.992229	72.2266	72.2294	0.0028	66.3339	65.8738	67.7292	1.85548	0.614542	-584.918	1.06714	-59.1684	0.783982
103	TRUE	0.628858	72.4358	72.4394	0.0036	78.1855	75.996	80.0707	4.07463	1.71752	1378.9	1.10129	-73.8502	0.677279
104	TRUE	0.645785	72.705	72.7066	0.0016	73.8498	73.449	74.0724	0.623441	0.249933	389.651	1.00816	-72.4872	0.644379
105	TRUE	0.842883	73.0194	73.021	0.0016	72.3804	72.131	72.6298	0.498753	0.197149	-311.721	1	-71.376	0.528322
106	TRUE	0.605209	73.8919	73.9367	0.0448	77.582	63.2873	87.9281	24.6408	5.01735	102.847	5.21898	-95.5559	0.204632
107	TRUE	0.990453	77.0458	77.0474	0.0016	36.5722	36.5722	36.5722	7.10543e-15	2.12978e-15	2.757e-12	1	-70.4614	0.418718
108	TRUE	0.973174	90.6266	90.6786	0.052	69.6903	66.7895	74.3953	7.60586	2.74534	-112.38	1.06361	-73.954	0.535516
109	TRUE	0.974285	90.9482	90.955	0.0068	74.3103	72.1563	79.2382	7.08189	2.71028	1006.93	1.0127	-83.0333	0.44483
110	TRUE	0.674538	100.434	100.436	0.002	72.6524	72.1759	73.7345	1.5586	0.599135	779.302	1.02713	-75.534	0.534385
111	TRUE	0.477887	100.787	100.789	0.002	76.7311	75.56	76.789	1.22907	0.486377	-518.474	1.18028	-68.4814	0.646598
112	TRUE	0.838882	100.864	100.87	0.006	76.6354	75.5786	77.952	2.37336	0.856547	377.807	1.03847	-81.5288	0.490488
113	TRUE	0.452941	110.578	110.583	0.0044	65.8927	64.965	66.2267	1.26173	0.43007	-289.351	1.01477	-73.6276	0.550668
114	TRUE	0.932838	110.675	110.679	0.0036	67.5985	67.1903	74.0853	6.89496	2.28124	1529.59	1.14225	-73.5665	0.52624
115	TRUE	0.801133	110.85	110.864	0.014	77.5795	76.0209	82.3648	6.34396	2.11218	-412.098	1.03976	-74.5991	0.553205
116	TRUE	0.811997	110.941	110.943	0.002	71.2604	70.4811	71.7102	1.22907	0.457432	602.448	1.01262	-74.9264	0.588716
117	TRUE	0.640077	113.46	113.526	0.0656	77.527	76.8678	79.4457	2.57792	0.855029	30.9052	1.00788	-75.1163	0.477842
118	TRUE	0.388361	113.767	113.777	0.01	65.5475	65.3549	65.5499	0.194943	0.0738704	-9.67083	1.00229	-82.4229	0.46262
119	TRUE	0.466597	113.883	113.939	0.056	55.2482	46.4162	58.6475	12.2313	2.98455	101.515	1.91881	-92.2754	0.251486
120	TRUE	0.65246	114.118	114.131	0.0132	71.6596	70.6021	80.6017	9.99963	5.01603	-801.888	1.03147	-82.6422	0.417242
121	TRUE	0.484107	114.26	114.266	0.0056	74.275	74.0725	81.2845	7.212	3.43196	1352.33	1.03617	-82.3941	0.45272
122	TRUE	0.49021	114.974	114.977	0.0024	85.2595	84.1239	85.6603	1.53634	0.573845	640.141	1.03726	-81.4156	0.455767
123	TRUE	0.920915	139.888	139.935	0.0464	37.2624	27.1464	48.3285	21.1822	5.06507	20.2951	6.45532	-98.3532	0.174609
124	TRUE	0.649695	142.985	143.011	0.0256	69.7927	68.6263	79.0069	10.3806	3.7157	196.687	1.52992	-74.6745	0.49119
125	TRUE	0.784164	143.159	143.193	0.0332	62.5508	60.969	63.8327	2.86377	0.80082	-5.55006	1.06365	-59.3142	0.780663
126	TRUE	0.782149	143.359	143.366	0.0072	66.5122	64.9685	69.8771	4.90858	1.77068	-733.602	1.01651	-61.4796	0.787499
127	TRUE	0.678866	143.593	143.595	0.0016	69.2609	68.6375	69.8844	1.24688	0.492874	779.302	1	-73.6502	0.635759
128	TRUE	0.666851	143.819	143.822	0.0032	74.715	73.0228	76.4146	3.39182	1.18094	1077.72	1.00057	-66.4853	0.703352
129	TRUE	0.33118	145.243	145.294	0.0512	62.9131	60.2152	64.8039	4.58875	1.36055	20.4276	1.06629	-81.4317	0.407997
130	TRUE	0.925867	145.678	145.73	0.0528	64.6496	61.1998	65.0861	3.88633	1.31096	24.8869	1.02787	-80.2325	0.49038
131	TRUE	0.922872	145.852	145.878	0.0256	70.4115	66.7676	71.162	4.39442	2.04342	143.859	1.06933	-77.5466	0.483563
132	TRUE	0.701847	146.066	146.078	0.0116	67.275	67.275	67.275	1.42109e-14	5.22945e-15	1.41443e-12	1	-75.9935	0.53632
133	TRUE	0.919765	146.43	146.432	0.0016	64.345	63.2406	64.7369	1.49626	0.614471	-935.162	1.03875	-79.9016	0.439869
134	TRUE	0.681977	146.643	146.714	0.0704	65.3968	59.4845	78.8341	19.3495	8.29681	-234.606	1.05739	-82.5501	0.406802
135	TRUE	0.613031	146.992	147.019	0.0272	63.7289	62.9838	68.3011	5.31733	1.45369	166.338	1.03242	-77.8895	0.545132
136	TRUE	0.739723	147.014	147.053	0.0388	70.1684	66.1268	70.5913	4.46453	1.61609	63.6764	1.03164	-80.0266	0.4846
137	TRUE	0.762308	147.175	147.187	0.012	71.3142	70.5729	71.9543	1.38139	0.507141	58.364	1.0543	-74.0336	0.635657
138	TRUE	0.958568	147.332	147.349	0.0168	65.0238	64.441	65.8031	1.36206	0.514476	62.805	1.0088	-74.778	0.455971
139	TRUE	0.800255	148.678	148.686	0.008	65.4476	64.3269	65.8484	1.52149	0.44514	-138.751	1.05652	-62.2727	0.663466
140	TRUE	0.537653	149.376	149.39	0.0144	77.1979	76.1292	78.1182	1.98907	0.565872	-117.956	1.02928	-59.224	0.710126
141	TRUE	0.995142	149.441	149.495	0.0544	60.7674	53.6789	62.6924	9.0135	3.57118	-93.4568	1.12436	-64.6187	0.775052
142	TRUE	0.65427	149.692	149.726	0.0332	65.5228	60.9902	84.1539	23.1637	7.79953	-26.1083	2.62309	-57.9438	0.77624
143	TRUE	0.500349	149.917	149.92	0.0028	66.3508	64.6957	68.8074	4.11174	1.53984	1556.84	1.01296	-64.2856	0.744458
144	TRUE	0.878878	150.805	150.809	0.0044	64.0863	63.7332	66.8086	3.07541	1.27191	-720.753	1.00571	-71.7588	0.584048
145	TRUE	0.977247	150.976	151.011	0.0348	67.6276	62.225	71.5612	9.3362	2.61774	-121.694	1.18256	-79.8403	0.488637
146	TRUE	0.525702	151.065	151.084	0.0188	44.3762	38.8092	44.5824	5.77319	2.70818	-311.117	1.00126	-78.0281	0.53876
147	TRUE	0.64797	151.253	151.295	0.0428	46.9286	46.0903	64.529	18.4386	7.78317	427.838	1.03118	-72.9887	0.436407
148	TRUE	0.488814	151.375	151.438	0.0632	76.2654	70.5965	76.6195	6.02303	2.9686	-95.726	1.00259	-71.8112	0.635151
149	TRUE	0.930532	151.574	151.577	0.0028	67.0308	66.1802	68.6583	2.47806	0.923749	-869.656	1.03783	-67.1235	0.699072
150	TRUE	0.817966	151.931	151.943	0.0128	79.5855	78.7666	80.0439	1.27731	0.509148	5.41068	1.0674	-70.749	0.592199
151	TRUE	0.296868	152.02	152.022	0.002	68.1206	67.8445	68.1473	0.302814	0.114253	-113.873	1.03232	-67.8895	0.644526
152	TRUE	0.900203	152.123	152.132	0.0084	76.5609	75.2056	76.7126	1.50701	0.529181	-131.608	1.05075	-76.7184	0.493207
153	TRUE	0.439459	152.223	152.245	0.0216	69.0522	68.692	76.2986	7.6066	4.04207	-351.274	1.0003	-75.6748	0.525341
154	TRUE	0.558323	152.435	152.437	0.002	65.8694	65.1836	67.9891	2.80549	1.07333	-1237.98	1.35327	-78.4241	0.538344
155	TRUE	0.306509	152.519	152.548	0.0284	66.2902	65.2792	67.7539	2.47474	1.10827	-71.271	1.01991	-71.2265	0.634283
156	TRUE	0.933532	152.747	152.749	0.002	76.0348	71.5193	76.3376	4.81831	1.88061	2082.8	1.12591	-68.1652	0.706612
157	TRUE	0.528198	152.854	152.867	0.0132	74.8731	65.5655	77.9717	12.4062	5.38694	-1003.09	1.05708	-71.4223	0.639883
158	TRUE	0.467094	152.952	152.957	0.0048	69.1131	66.4196	70.1398	3.72012	1.48329	768.922	1.00063	-74.5139	0.603844
159	TRUE	0.782209	153.255	153.263	0.0088	72.5863	71.2059	73.7659	2.56006	0.875782	304.357	1.03333	-75.3523	0.598393
160	TRUE	0.492151	153.35	153.371	0.0204	73.917	73.5505	74.3756	0.825063	0.253003	-14.3909	1.0158	-72.2462	0.541202
161	TRUE	0.392962	154.57	154.573	0.0024	72.1555	71.7547	73.3578	1.60314	0.600763	667.973	1.04179	-79.8732	0.482538
162	TRUE	0.983573	154.683	154.685	0.002	70.9105	70.5943	71.5295	0.935162	0.356582	467.581	1.01392	-79.3015	0.504711
163	TRUE	0.599478	156.624	156.631	0.0064	74.605	73.4492	78.5969	5.14778	1.7401	786.902	1.05369	-78.3235	0.533001
164	TRUE	0.374239	156.715	156.757	0.0416	73.534	62.7277	84.4739	21.7462	5.87224	298.43	3.54693	-92.7225	0.22994
165	TRUE	0.404601	158.05	158.06	0.0104	60.2168	59.1623	66.9665	7.80427	3.23582	-891.378	1.16564	-76.5689	0.506061
166	TRUE	0.728373	158.328	158.33	0.0024	79.5437	78.3414	82.0152	3.67385	1.34879	1530.77	1.0149	-82.9267	0.484599
167	TRUE	0.72907	166.016	166.018	0.0016	78.4872	77.9172	79.4135	1.49626	0.597287	935.162	1.00886	-77.6081	0.481697
168	TRUE	0.548225	172.962	172.966	0.004	67.2602	66.6961	67.3047	0.608598	0.205104	-135.113	1.01765	-69.7094	0.713722
169	TRUE	0.857797	173.113	173.118	0.0052	75.9114	73.5586	76.9724	3.41378	1.18839	-636.354	1.22524	-78.8121	0.504086
170	TRUE	0.289184	173.243	173.256	0.0128	64.3235	63.5544	65.6461	2.09165	0.499179	-90.2384	1.04928	-65.3396	0.713061
171	TRUE	0.401379	173.391	173.393	0.002	65.4153	60.7172	67.8868	7.16958	3.04353	-3944.86	1.04394	-73.0933	0.631771
172	TRUE	0.689182	173.532	173.565	0.0336	69.9024	61.0939	70.3893	9.29546	3.37025	270.385	1.02113	-70.2509	0.595178
173	TRUE	0.900314	181.024	181.03	0.0052	69.4038	68.9581	69.994	1.0359	0.403563	-185.548	1.00915	-56.1774	0.763821
174	TRUE	0.865603	181.367	181.369	0.002	63.8344	63.6741	64.2975	0.623441	0.243171	-311.721	1.01894	-54.7998	0.759441
175	TRUE	0.359429	190.287	190.293	0.006	68.284	65.4169	69.3428	3.92583	1.47805	-659.232	1.00537	-83.1628	0.458406
176	TRUE	0.472351	190.474	190.49	0.0164	63.7671	62.4191	67.0058	4.58675	1.85694	-257.242	1.01485	-76.6736	0.543626
177	TRUE	0.782707	191.141	191.15	0.0092	64.715	63.4539	66.1036	2.64963	0.8148	-278.685	1.03469	-75.3077	0.491657
178	TRUE	0.668804	192.223	192.228	0.0052	65.6243	65.0691	65.8783	0.809261	0.281497	-83.4966	1.04464	-70.6905	0.558339
179	TRUE	0.871689	192.486	192.487	0.0016	72.6358	72.3597	72.7338	0.374065	0.153618	-233.791	1.01068	-76.3104	0.570222
180	TRUE	0.721161	194.687	194.689	0.0024	70.4634	70.1981	70.5763	0.378134	0.153481	-133.761	1.01764	-72.3038	0.469022
181	TRUE	0.66828	195.654	195.672	0.0184	72.51	66.3276	74.799	8.47149	2.19865	-400.935	1.14717	-70.6553	0.5987
182	TRUE	0.919243	196.414	196.416	0.0016	81.8961	79.2776	82.2434	2.9658	1.20901	1636.53	1.25376	-76.442	0.494154
183	TRUE	0.976615	196.817	196.834	0.0168	72.9439	72.3986	80.812	8.41337	4.16732	503.664	1.00221	-71.8507	0.490685
184	TRUE	0.639359	197.465	197.498	0.0324	81.697	67.5189	83.5632	16.0442	7.4228	430.483	1.30183	-75.7305	0.402097
185	TRUE	0.734474	197.656	197.66	0.004	81.8457	81.7202	81.9846	0.264415	0.0950559	-47.7019	1.01121	-73.5167	0.528519
186	TRUE	0.740524	198.019	198.024	0.0052	65.8093	64.6517	66.1613	1.50961	0.5111	-217.101	1.06005	-74.8533	0.546228
187	TRUE	0.594832	198.291	198.294	0.0028	74.1613	73.3672	77.3527	3.98557	1.47388	1392.49	1.16199	-73.352	0.544449
188	TRUE	0.671142	198.412	198.467	0.0548	71.1035	65.3733	84.3922	19.0189	7.5839	-288.664	1.12115	-79.8614	0.404622
189	TRUE	0.175754	198.533	198.553	0.0192	65.5951	64.699	66.843	2.14393	0.896319	101.784	1.01572	-82.5013	0.411488
190	TRUE	0.573083	198.607	198.731	0.1232	68.744	29.393	95.6856	66.2926	10.1679	-39.3875	7.90322	-90.2897	0.207198
191	TRUE	0.792964	199.033	199.045	0.0112	71.053	71.053	71.053	1.42109e-14	3.64045e-15	-1.09682e-12	1	-82.5048	0.422464
192	TRUE	0.560503	199.19	199.192	0.0016	76.6532	72.1644	77.5349	5.3705	2.17024	-2805.49	1.38338	-66.2619	0.764805
193	TRUE	0.576013	199.289	199.309	0.0196	63.1423	62.846	63.1489	0.302903	0.119924	0.790706	1.00147	-75.26	0.574672
194	TRUE	0.833856	199.523	199.529	0.006	77.2554	76.3796	79.6749	3.29533	0.938776	-459.886	1.06613	-69.3946	0.660738
195	TRUE	0.662389	199.722	199.738	0.0164	70.2438	65.2637	81.2564	15.9927	5.95891	-978.462	1.02092	-68.1582	0.708157
196	TRUE	0.94411	199.942	199.948	0.0064	66.3116	64.0117	70.5653	6.5536	2.07322	-939.907	1.02157	-72.9561	0.538079
197	TRUE	0.619086	200.056	200.106	0.05	69.4123	65.3795	79.9478	14.5683	6.47794	-281.42	1.00553	-69.6242	0.625414
198	TRUE	0.958419	219.425	219.505	0.08	64.5974	32.2081	89.8764	57.6683	14.3142	-106.326	17.7988	-96.0941	0.166257
199	TRUE	0.646746	225.441	225.478	0.0372	66.4215	62.8317	66.7458	3.91403	1.67586	101.849	1.01543	-76.2181	0.480898
200	TRUE	0.505186	225.603	225.606	0.0032	72.9956	71.7636	73.2628	1.49923	0.496097	419.029	1.05337	-80.219	0.462518
201	TRUE	0.725605	226.701	226.703	0.002	78.3009	77.5751	79.3563	1.78126	0.631199	830.195	1.01952	-82.8766	0.419818
202	TRUE	0.435507	226.847	226.877	0.0304	75.2216	61.0065	75.9888	14.9823	6.696	-561.709	1.09892	-73.2373	0.532694
203	TRUE	0.582183	229.938	229.94	0.0024	72.4948	72.1608	72.5319	0.371096	0.138851	139.161	1.01913	-69.7413	0.550373
204	TRUE	0.380531	256.611	256.622	0.0108	66.5087	63.9474	71.5372	7.58978	2.21067	-660.143	1.03174	-79.4548	0.397044
205	TRUE	0.840944	257.355	257.421	0.066	64.8309	64.1746	67.8563	3.68172	1.1464	20.0652	1.06409	-72.6948	0.496339
206	TRUE	0.971137	257.817	257.819	0.0028	72.0032	70.8825	75.833	4.95042	1.85125	1765.36	1.17075	-77.2535	0.569716
207	TRUE	0.98247	257.876	257.911	0.0352	77.9386	68.5363	78.4692	9.9329	5.14417	281.295	1.00093	-72.0467	0.586332
208	TRUE	0.923411	258.08	258.099	0.0192	68.1366	66.5802	74.9613	8.38112	3.74684	-450.872	1.0043	-71.3914	0.531605
209	TRUE	0.90985	258.267	258.289	0.022	78.6416	71.0608	81.9483	10.8875	2.79059	-366.309	1.10099	-75.0419	0.549988
210	TRUE	0.939472	258.93	258.935	0.0052	68.0277	68.0105	68.6481	0.637649	0.219275	118.626	1.00832	-71.7415	0.581669
211	TRUE	0.442041	259.163	259.171	0.0084	66.8031	66.3823	67.2527	0.870387	0.287362	-65.8231	1.04152	-66.5776	0.594233
212	TRUE	0.87585	262.019	262.021	0.0016	66.6881	66.1627	67.0355	0.872818	0.347517	545.511	1.00577	-66.735	0.703374
213	TRUE	0.713853	262.129	262.133	0.0036	71.1841	70.1741	72.4094	2.23522	0.787981	-581.494	1.01019	-72.4664	0.536809
214	TRUE	0.527816	307.996	308.04	0.0432	68.0012	56.1558	78.2138	22.058	5.22253	-75.9002	5.2255	-95.6995	0.161124
215	TRUE	0.74229	317.659	317.663	0.004	84.5433	84.2316	86.4805	2.24884	0.68794	339.384	1.27132	-76.5221	0.493999
216	TRUE	0.56571	337.671	337.713	0.0416	36.023	29.9073	41.4113	11.504	2.82534	-52.4619	3.61373	-97.62	0.170487
217	TRUE	0.737446	342.458	342.462	0.0044	82.5341	80.2221	84.3858	4.1637	1.28325	-41.5212	2.13704	-65.1184	0.778926
218	TRUE	0.363009	342.563	342.567	0.0044	71.8427	69.9601	75.0223	5.06226	1.95972	-1108.48	1.44643	-60.8807	0.765152
219	TRUE	0.938091	342.656	342.706	0.0508	83.1579	80.9734	96.1067	15.1333	6.52712	321.885	1.04496	-69.4833	0.694426
220	TRUE	0.884591	363.679	363.682	0.0028	67.3084	66.0319	67.9049	1.87295	0.734781	-385.634	1.4698	-75.4108	0.574381
221	TRUE	0.715559	363.902	363.904	0.002	78.3314	74.092	79.703	5.61097	2.14667	-2475.95	1.41474	-72.3017	0.589012
222	TRUE	0.449875	364.199	364.202	0.0036	70.323	66.6343	71.5254	4.89105	1.64455	1304.01	1.0333	-76.8433	0.553093
223	TRUE	0.633643	364.821	364.83	0.0096	70.4147	68.39	73.5323	5.14233	1.88102	-484.476	1.01677	-69.7058	0.643123
224	TRUE	0.638051	370.374	370.379	0.0048	80.0527	76.9719	81.3765	4.40455	1.76067	970.199	1.00697	-75.8856	0.563312
225	TRUE	0.595411	370.812	370.829	0.0176	87.174	86.9153	87.573	0.65767	0.172005	-18.2962	1.00566	-74.2656	0.59035
226	TRUE	0.791145	374.454	374.487	0.0332	73.9107	70.7108	74.4998	3.78907	1.15614	-118.667	1.01	-73.3129	0.537502
227	TRUE	0.94141	374.639	374.642	0.0028	76.0602	75.0879	79.3036	4.21565	1.45254	-1396.03	1.03991	-71.2923	0.719856
228	TRUE	0.493436	374.988	374.993	0.0052	67.6951	66.9687	70.9758	4.00714	1.77412	-775.326	1.00252	-73.4866	0.543253
229	TRUE	0.653399	375.091	375.1	0.0096	78.8435	75.0583	79.2731	4.21476	1.8205	-471.375	1.01416	-74.9216	0.596312
230	TRUE	0.493415	375.222	375.231	0.0096	78.2726	72.9653	78.5941	5.62876	2.19942	-603.746	1.00408	-72.0543	0.55258
231	TRUE	0.744764	375.373	375.376	0.0028	80.9054	80.5936	82.0187	1.42501	0.49713	-477.124	1.04588	-78.9826	0.498455
232	TRUE	0.833214	375.797	375.8	0.0032	84.6366	83.1004	86.0424	2.94205	1.03849	-893.462	1.00355	-79.7105	0.455753
233	TRUE	0.544934	375.937	375.94	0.0036	85.1588	84.8842	85.5596	0.675395	0.258404	210.513	1.00565	-70.7493	0.476025
234	TRUE	0.742906	376.164	376.178	0.0144	76.4655	74.5332	80.4816	5.94839	2.03488	-336.153	1.3152	-72.7406	0.645921
235	TRUE	0.521532	376.29	376.292	0.0016	81.277	80.4042	81.3928	0.9886	0.403004	545.511	1.14964	-82.0464	0.489126
236	TRUE	0.964386	376.397	376.483	0.086	78.1019	73.5213	81.6449	8.12363	2.60261	71.7743	1.04749	-74.7856	0.590689
237	TRUE	0.947702	376.598	376.601	0.0024	74.1504	73.2153	74.4176	1.20235	0.454619	-500.98	1.04207	-72.6823	0.443481
238	TRUE	0.355827	386.559	386.604	0.0448	78.9496	67.98	86.2676	18.2876	4.39835	118.501	4.17036	-95.021	0.205346
239	TRUE	0.897249	394.407	394.409	0.002	80.1066	80.1066	80.1066	1.42109e-14	7.78361e-15	5.02403e-12	1	-77.6284	0.473324
240	TRUE	0.942476	394.563	394.566	0.0028	84.3811	83.2678	85.4944	2.22658	0.871337	-880.028	1.02099	-74.2412	0.476932
241	TRUE	0.59045	416.05	416.053	0.0032	79.8462	77.828	80.2924	2.46442	0.970057	791.737	1.02908	-72.0902	0.528084
242	TRUE	0.449268	422.076	422.09	0.0136	73.7114	72.3333	80.1861	7.85275	3.19836	-597.801	1.02928	-78.3449	0.47291
243	TRUE	0.944329	422.181	422.226	0.0448	72.0516	56.7179	80.9727	24.2548	5.03335	260.664	4.07357	-91.0914	0.221243
244	TRUE	0.982781	433.051	433.052	0.0016	39.725	39.4935	39.823	0.329533	0.134335	-77.9302	1.10407	-77.3666	0.449021
245	TRUE	0.263416	462.559	462.601	0.0416	57.9218	48.1693	68.3718	20.2025	4.60759	167.541	5.15155	-94.7544	0.174052
246	TRUE	0.344454	466.547	466.589	0.0416	58.0365	46.1317	70.8764	24.7447	4.63592	33.3773	7.05648	-95.1659	0.17914
247	TRUE	0.711838	484.182	484.222	0.04	51.1128	37.9612	63.3738	25.4127	5.20652	-163.547	7.78199	-98.2713	0.149324
248	TRUE	0.835006	528.962	529.041	0.0784	40.4316	28.4972	48.6403	20.1431	4.49171	0.00611603	5.59487	-97.3053	0.177777
249	TRUE	0.907334	592.209	592.212	0.0036	65.2095	64.5861	65.8478	1.26173	0.401687	330.838	1.00238	-69.4399	0.597884
					0.0198538
