# Supplementary material for: Bazedoxifene reverses sexually dimorphic autistic-like abnormalities in biallelic MDGA1-mutant mice
Source: EMBO Mol Med. 2026 Mar 20;18(4):1358–98. doi: 10.1038/s44321-026-00402-y (PMC13084050; doi:10.1038/s44321-026-00402-y)
Supplement: Supplementary file 18 — Source data Fig. 4 [file 44321_2026_402_MOESM18_ESM.zip › Panel G and I/Batch1/WT_621.xlsx]

## Sheet: Sheet1
ID	Accepted	Score	Begin Time (s)	End Time (s)	Call Length (s)	Principal Frequency (kHz)	Low Freq (kHz)	High Freq (kHz)	Delta Freq (kHz)	Frequency Standard Deviation (kHz)	Slope (kHz/s)	Sinuosity	Mean Power (dB/Hz)	Tonality
1	TRUE	0.508956	1.18488	1.19008	0.0052	73.3203	71.7585	76.2638	4.50535	1.47447	-788.831	1.03679	-76.8046	0.540265
2	TRUE	0.601412	1.73648	1.75088	0.0144	79.5761	65.2426	82.2345	16.9919	6.4241	1051.93	1.37664	-73.1868	0.538613
3	TRUE	0.561752	2.11368	2.11608	0.0024	72.0835	71.0816	72.4175	1.33595	0.500636	-556.644	1.03719	-58.7836	0.805941
4	TRUE	0.73481	2.32016	2.32176	0.0016	64.4052	61.0119	65.1266	4.11471	1.74237	-2571.7	1.05282	-64.4354	0.780051
5	TRUE	0.567463	2.41056	2.44376	0.0332	72.5213	71.9487	74.2995	2.35083	0.783807	2.16949	1.08689	-74.2231	0.45573
6	TRUE	0.307396	2.61856	2.62136	0.0028	70.2891	70.0515	70.3187	0.267189	0.0891293	67.1507	1.01361	-69.5561	0.47765
7	TRUE	0.941704	2.84056	2.91896	0.0784	69.8298	68.6184	72.6203	4.00188	1.15496	-25.3964	1.0419	-75.821	0.442334
8	TRUE	0.772892	3.08624	3.08864	0.0024	74.9152	74.0468	75.8504	1.80353	0.649492	-751.47	1.00022	-72.0219	0.552914
9	TRUE	0.691502	3.31784	3.33624	0.0184	69.1849	68.6914	70.5467	1.85535	0.705217	-100.336	1.02326	-77.2777	0.403253
10	TRUE	0.778401	3.57104	3.59024	0.0192	70.6882	62.9382	75.7687	12.8305	3.89778	-544.211	1.10647	-78.5649	0.455486
11	TRUE	0.905221	3.69864	3.71144	0.0128	82.2577	79.5043	83.0909	3.58657	1.66456	-274.97	1.00842	-75.4352	0.432419
12	TRUE	0.381851	7.35415	7.35575	0.0016	82.3854	81.9936	84.3715	2.37798	1.00872	-1480.67	1.08242	-84.7706	0.448064
13	TRUE	0.591124	8.01223	8.11023	0.098	71.4853	66.7576	98.4937	31.7361	10.0736	-189.684	4.53526	-87.4974	0.254437
14	TRUE	0.616046	8.54503	8.55503	0.01	76.5534	75.5554	84.7189	9.16354	3.80479	-899.302	1.0017	-81.3674	0.454699
15	TRUE	0.529941	8.73543	8.75103	0.0156	73.6653	67.4975	74.4182	6.92072	2.90176	403.289	1.19733	-76.8303	0.506685
16	TRUE	0.959115	8.91143	8.95103	0.0396	72.2769	70.4685	72.7411	2.27257	1.01563	49.4739	1.00763	-77.1879	0.519828
17	TRUE	0.866517	9.31271	9.31591	0.0032	71.748	71.6505	73.0359	1.38539	0.644658	-424.807	1.06436	-70.5159	0.575144
18	TRUE	0.682942	9.58311	9.58471	0.0016	71.6851	69.8237	72.0146	2.19095	0.917933	-1324.81	1.11445	-68.8461	0.596256
19	TRUE	0.526951	9.71591	9.73271	0.0168	62.5325	55.6333	73.0506	17.4173	6.43437	435.397	2.03801	-70.9038	0.547223
20	TRUE	0.740424	9.84671	9.84951	0.0028	71.2337	70.6697	72.9779	2.30822	0.869608	835.85	1.12072	-72.2158	0.547568
21	TRUE	0.788339	9.96111	9.97151	0.0104	71.9893	71.2357	74.4978	3.26206	1.21111	263.248	1.14403	-69.0751	0.583263
22	TRUE	0.465819	10.0932	10.0948	0.0016	114.639	110.409	115.218	4.80941	1.97325	-2727.56	1.20739	-78.22	0.539411
23	TRUE	0.618386	10.3104	10.3304	0.02	99.9297	95.8469	110.147	14.3	4.75912	-709.38	1.03634	-75.9912	0.53775
24	TRUE	0.752279	10.89	10.922	0.032	78.234	70.4753	80.6543	10.1789	3.64676	266.032	1.12822	-73.6229	0.540292
25	TRUE	0.576008	11.1513	11.1533	0.002	68.4438	67.954	68.907	0.952975	0.366077	-488.574	1.00178	-72.5935	0.486263
26	TRUE	0.51263	11.3393	11.4069	0.0676	65.4427	54.2669	77.5131	23.2462	7.75902	-285.833	1.05165	-70.9871	0.541121
27	TRUE	0.914785	11.5481	11.6221	0.074	64.469	63.332	69.9908	6.6588	2.59991	-82.1231	1.00475	-70.1563	0.479289
28	TRUE	0.426893	11.8713	11.9073	0.036	71.5967	65.601	71.8372	6.2362	2.5621	-127.655	1.08169	-68.858	0.536158
29	TRUE	0.63379	12.1797	12.2081	0.0284	59.4564	54.583	69.2019	14.6189	4.64618	-498.16	1.00983	-76.5549	0.528273
30	TRUE	0.433271	12.2493	12.2957	0.0464	80.0368	64.7328	85.8704	21.1376	4.78155	66.4086	3.90374	-93.563	0.213237
31	TRUE	0.779535	12.4189	12.4209	0.002	77.7929	77.49	77.8908	0.400784	0.153333	176.854	1.03234	-77.5154	0.490572
32	TRUE	0.755416	12.6717	12.6741	0.0024	79.8489	79.7153	80.1161	0.400784	0.146947	-166.993	1.00302	-56.8579	0.779279
33	TRUE	0.916215	12.7905	12.8069	0.0164	78.161	76.102	83.5867	7.48463	3.15492	-480.945	1.0041	-76.8756	0.451305
34	TRUE	0.962158	12.8909	12.9285	0.0376	71.7301	58.7506	71.8637	13.1131	5.91397	-381.114	1.0167	-72.7539	0.539975
35	TRUE	0.860705	13.0185	13.0413	0.0228	69.8055	57.5658	70.1246	12.5588	3.90142	-576.458	1.0422	-80.0241	0.496353
36	TRUE	0.995597	13.297	13.2986	0.0016	67.0951	66.6854	69.4642	2.77877	1.12578	-1480.67	1.31532	-70.0016	0.5529
37	TRUE	0.840468	13.4526	13.4546	0.002	67.3168	66.8002	68.7685	1.96829	0.796438	-1019.14	1.0732	-62.9733	0.713054
38	TRUE	0.343289	13.5906	13.6358	0.0452	68.2895	63.6856	68.5975	4.91187	1.96643	-91.1321	1.02162	-67.0629	0.639823
39	TRUE	0.492402	13.7462	13.8254	0.0792	67.7609	63.3887	81.1733	17.7847	5.26268	-197.827	1.02513	-72.1241	0.542594
40	TRUE	0.934763	13.9278	13.9302	0.0024	69.0835	68.5491	70.6198	2.07072	0.774089	-862.798	1.04199	-63.8518	0.77491
41	TRUE	0.463232	14.0863	14.0995	0.0132	75.6328	73.9331	78.7671	4.83398	1.78316	-446.844	1.15746	-66.0695	0.780692
42	TRUE	0.924249	14.2999	14.3107	0.0108	80.4568	78.5197	80.5459	2.02618	0.730396	170.843	1.05993	-71.3273	0.643943
43	TRUE	0.848176	14.4103	14.4119	0.0016	80.794	80.5446	80.8652	0.320627	0.129065	-155.86	1.04572	-63.406	0.695579
44	TRUE	0.886551	15.2618	15.5968	0.335	87.5556	79.208	88.6146	9.40659	2.87818	-2.23863	3.02642	-67.7438	0.618416
45	TRUE	0.867948	15.5828	15.5896	0.0068	85.0797	80.9977	88.9243	7.92661	2.50424	1168.93	1.01181	-65.6838	0.802063
46	TRUE	0.620493	15.7152	15.7204	0.0052	87.0795	86.4765	87.357	0.880487	0.279948	140.636	1.03454	-68.6196	0.701473
47	TRUE	0.548301	15.9196	15.9224	0.0028	90.6076	89.5166	91.2979	1.78126	0.608934	614.959	1.01015	-73.4037	0.592011
48	TRUE	0.855386	16.0672	16.084	0.0168	74.4344	70.5882	74.6099	4.02171	1.97874	233.184	1.01185	-66.1777	0.694946
49	TRUE	0.77378	18.9042	18.9058	0.0016	69.1082	68.3334	69.705	1.37157	0.543759	857.232	1.00263	-85.7051	0.422564
50	TRUE	0.822145	19.7235	19.7251	0.0016	74.8371	73.2518	75.0954	1.84361	0.766279	-1091.02	1.13753	-74.6773	0.60078
51	TRUE	0.830789	20.0864	20.0896	0.0032	71.4043	69.9942	82.8193	12.8251	4.09648	-2688.9	1.30411	-72.7022	0.548172
52	TRUE	0.802568	20.2056	20.208	0.0024	70.2009	69.8594	72.2716	2.41212	0.905414	-946.295	1.1416	-73.002	0.669241
53	TRUE	0.574515	20.4572	20.4588	0.0016	74.197	74.1257	74.4464	0.320627	0.129065	155.86	1.04572	-81.7217	0.41837
54	TRUE	0.442014	20.768	20.77	0.002	75.524	75.3281	76.1296	0.801568	0.306667	-353.708	1.10504	-77.0865	0.561799
55	TRUE	0.471264	21.056	21.0684	0.0124	69.3639	66.8843	70.2279	3.34353	1.03527	-234.752	1.07197	-64.7847	0.640035
56	TRUE	0.836016	21.1908	21.236	0.0452	71.812	68.6378	71.9159	3.27804	1.48858	-79.8331	1.00102	-68.0458	0.577136
57	TRUE	0.983158	21.3952	21.5092	0.114	69.3114	63.9968	79.9207	15.9239	5.73242	98.0375	1.0811	-77.3415	0.446289
58	TRUE	0.975499	21.676	21.678	0.002	77.3657	75.2282	81.044	5.81582	2.25567	878.543	5.58351	-74.2291	0.54121
59	TRUE	0.813292	21.8532	21.9104	0.0572	69.0267	68.6651	74.0412	5.37601	2.84768	91.7632	1.01939	-74.4476	0.478053
60	TRUE	0.92328	22.062	22.0836	0.0216	69.9234	69.121	76.2574	7.13636	1.56965	-151.569	1.67219	-70.1425	0.584183
61	TRUE	0.713565	22.2889	22.2909	0.002	79.9007	79.6112	80.2168	0.605629	0.218335	-290.727	1.00254	-67.7867	0.607234
62	TRUE	0.862922	22.4069	22.4657	0.0588	73.8239	69.5011	81.6236	12.1225	3.30376	86.5766	1.17039	-73.3354	0.538371
63	TRUE	0.794508	22.5781	22.5801	0.002	73.2767	73.1164	73.7398	0.623441	0.243171	-311.721	1.01894	-65.4434	0.703568
64	TRUE	0.531655	22.7065	22.7105	0.004	85.8773	84.4226	86.9757	2.55314	0.906491	678.094	1.02396	-69.0208	0.7232
65	TRUE	0.94948	22.8145	22.8197	0.0052	75.0953	74.843	75.2735	0.430471	0.116751	-30.5848	1.02502	-57.5946	0.848013
66	TRUE	0.539375	22.8869	22.8917	0.0048	77.673	75.0308	79.6027	4.5719	1.60853	1023.16	1.02205	-70.5147	0.71933
67	TRUE	0.398288	23.9978	23.9994	0.0016	85.0039	84.7545	85.0751	0.320627	0.129065	-155.86	1.04572	-75.4171	0.4603
68	TRUE	0.372082	24.3623	24.3839	0.0216	60.3136	59.1039	66.2716	7.16767	3.33704	-314.586	1.01589	-66.6076	0.645457
69	TRUE	0.975887	25.4508	25.4716	0.0208	69.6678	67.0631	90.763	23.6999	9.78417	695.14	2.7957	-79.8773	0.43982
70	TRUE	0.238272	25.8716	25.8872	0.0156	68.9775	62.965	69.2372	6.2722	2.72339	-516.215	1.15336	-82.441	0.411749
71	TRUE	0.736023	25.9092	25.9804	0.0712	67.6108	65.8369	70.4879	4.65092	1.28762	4.61472	1.04285	-77.9808	0.440892
72	TRUE	0.593541	26.1004	26.116	0.0156	72.5189	65.49	76.1374	10.6474	2.51672	-688.631	1.08211	-73.8316	0.590979
73	TRUE	0.565159	26.2172	26.2436	0.0264	69.4825	69.231	73.0039	3.77287	1.60922	-139.204	1.001	-70.6907	0.537022
74	TRUE	0.762478	26.45	26.4516	0.0016	70.7585	70.616	71.2572	0.641254	0.258129	311.721	1.14317	-69.8595	0.541597
75	TRUE	0.994997	26.6156	26.6912	0.0756	67.1336	61.1842	72.4273	11.2431	4.38043	-103.259	1.05757	-77.8227	0.470842
76	TRUE	0.858752	27.1573	27.1609	0.0036	76.3648	76.3351	76.6023	0.267189	0.0806379	44.5315	1.01162	-76.4362	0.540487
77	TRUE	0.564406	27.2105	27.2365	0.026	74.1481	72.4743	75.4869	3.01265	1.26521	-84.709	1.03108	-76.6567	0.625961
78	TRUE	0.474037	27.2429	27.2597	0.0168	71.4001	71.089	71.638	0.548902	0.170855	-2.16947	1.00959	-73.912	0.586332
79	TRUE	0.469469	27.3541	27.3781	0.024	81.2868	72.6381	83.3171	10.679	4.70392	379.05	1.16109	-77.8338	0.49524
80	TRUE	0.546753	27.5625	27.5653	0.0028	72.0577	70.9518	72.6291	1.67735	0.626011	-627.329	1.02568	-68.2999	0.645067
81	TRUE	0.907212	27.6505	27.6849	0.0344	83.8573	80.4607	93.7364	13.2757	5.79747	397.396	1.00269	-75.2694	0.490582
82	TRUE	0.852917	27.7873	27.8037	0.0164	81.118	80.888	83.7148	2.82685	0.811805	177.619	1.00337	-64.9607	0.776816
83	TRUE	0.790984	28.0617	28.0885	0.0268	62.2892	55.32	67.4541	12.1341	3.46857	-445.435	1.02622	-57.841	0.715061
84	TRUE	0.661675	28.2058	28.2426	0.0368	54.3821	36.2874	70.2798	33.9924	7.72103	59.4002	10.049	-95.5878	0.156799
85	TRUE	0.620173	28.5034	28.5562	0.0528	101.469	86.7737	104.764	17.9907	4.61829	161.532	1.82386	-89.8274	0.246703
86	TRUE	0.528823	28.6494	28.657	0.0076	79.9997	76.039	80.5087	4.46972	1.955	-598.412	1.00264	-72.5789	0.643272
87	TRUE	0.713989	28.8262	28.829	0.0028	72.6879	71.9981	73.5988	1.60068	0.606313	568.463	1.01212	-69.5641	0.575843
88	TRUE	0.797625	28.9866	28.9902	0.0036	70.4621	69.4639	70.592	1.12813	0.418595	-308.347	1.06301	-69.2491	0.662565
89	TRUE	0.486526	29.8027	29.8055	0.0028	80.6063	79.4707	82.009	2.5383	0.900426	917.137	1.00237	-72.47	0.6996
90	TRUE	0.579457	30.1391	30.1683	0.0292	77.3592	73.8464	81.0463	7.19985	2.96566	206.458	1.08347	-81.3593	0.404328
91	TRUE	0.791903	30.2031	30.2147	0.0116	65.3209	60.6585	65.6292	4.97067	2.42008	-432.613	1.001	-80.6481	0.480039
92	TRUE	0.601718	30.5371	30.5463	0.0092	74.6528	72.6619	74.8741	2.21224	0.784735	-208.513	1.04366	-68.5525	0.710521
93	TRUE	0.926985	30.6607	30.6639	0.0032	74.0972	73.4102	74.9194	1.50924	0.638745	138.855	1.5959	-62.3237	0.70611
94	TRUE	0.723101	30.8995	30.9051	0.0056	72.0167	71.9721	72.3729	0.400784	0.138297	-12.7896	1.02776	-58.3644	0.63513
95	TRUE	0.394698	31.17	31.1732	0.0032	70.3669	69.929	71.1907	1.26173	0.409923	-364.911	1.0164	-65.8116	0.646293
96	TRUE	0.683311	31.25	31.2612	0.0112	76.1427	75.8681	77.5374	1.66932	0.468913	142.44	1.01156	-70.5715	0.65184
97	TRUE	0.502408	31.3884	31.39	0.0016	73.9609	73.6848	74.0588	0.374065	0.153618	-233.791	1.01068	-66.491	0.715642
98	TRUE	0.640144	31.5192	31.5552	0.036	69.7897	68.9846	84.3107	15.3261	6.22036	-427.879	1.00451	-73.6805	0.529913
99	TRUE	0.359024	31.6476	31.6508	0.0032	76.9244	71.0165	78.5794	7.56294	2.76889	-2399.75	1.08992	-72.1701	0.707831
100	TRUE	0.306876	31.746	31.752	0.006	70.3935	68.9644	72.2684	3.30392	1.27194	606.423	1.08049	-81.2097	0.448203
101	TRUE	0.904691	31.8632	31.9876	0.1244	67.349	66.8268	70.0861	3.25936	1.44537	-23.7545	1.00109	-74.8633	0.474724
102	TRUE	0.953496	32.0697	32.0837	0.014	93.4566	80.534	95.0175	14.4835	5.33027	1058.83	1.02832	-76.8345	0.393428
103	TRUE	0.664929	32.3641	32.3689	0.0048	69.6996	66.7644	73.236	6.47158	2.58991	-314.496	2.68618	-72.4354	0.573878
104	TRUE	0.993975	32.4633	32.4653	0.002	67.7531	66.6086	69.7793	3.17064	1.23071	-1621.58	1.01175	-78.2428	0.603928
105	TRUE	0.657233	32.8373	32.8821	0.0448	72.0262	69.3115	73.1732	3.86172	1.29328	-28.2759	1.05748	-70.8908	0.652229
106	TRUE	0.69308	32.9793	32.9809	0.0016	74.2156	73.4675	74.9637	1.49626	0.591448	-935.162	1	-65.1211	0.771242
107	TRUE	0.675951	33.1086	33.1122	0.0036	69.4994	68.9427	70.1896	1.24688	0.519018	-418.776	1.03439	-65.8204	0.725488
108	TRUE	0.450423	33.2154	33.217	0.0016	72.6619	72.1364	73.0092	0.872818	0.347517	-545.511	1.00577	-73.644	0.666294
109	TRUE	0.315285	33.321	33.3234	0.0024	73.9742	73.1059	74.1301	1.02423	0.375669	-361.819	1.12157	-63.7042	0.764597
110	TRUE	0.841067	33.4166	33.4238	0.0072	69.214	67.5349	69.4435	1.90862	0.66229	-270.563	1.0011	-73.0979	0.52241
111	TRUE	0.343899	33.6294	33.6342	0.0048	96.9382	95.9052	98.2024	2.29723	1.08552	542.445	1.02468	-77.8799	0.481933
112	TRUE	0.998562	33.9574	33.959	0.0016	79.1248	78.2965	79.4187	1.12219	0.460853	701.372	1.03705	-78.4607	0.581579
113	TRUE	0.50414	34.0754	34.0778	0.0024	74.8759	73.54	75.9447	2.4047	0.867571	-1001.96	1.0019	-68.7102	0.660423
114	TRUE	0.806055	34.1683	34.1923	0.024	74.1974	73.6295	74.9105	1.28101	0.494597	37.8456	1.01507	-76.9149	0.578568
115	TRUE	0.800566	34.4051	34.4223	0.0172	89.5172	82.9055	91.8318	8.92622	3.69581	409.99	1.23159	-81.7747	0.448349
116	TRUE	0.402507	34.5567	34.5583	0.0016	78.5342	78.267	79.5139	1.24688	0.520276	-779.302	1.05662	-72.2219	0.573065
117	TRUE	0.594824	34.7303	34.7439	0.0136	69.2458	64.8097	71.6612	6.85155	2.52848	-493.057	1.0085	-70.2665	0.660688
118	TRUE	0.718984	34.8531	34.8567	0.0036	71.3314	71.0642	71.5169	0.452737	0.181016	143.94	1.00997	-64.2314	0.688493
119	TRUE	0.922857	35.1361	35.5761	0.44	74.3733	68.3507	81.2707	12.92	5.70625	-29.1889	1.00143	-76.9298	0.397467
120	TRUE	0.408007	35.7355	35.7415	0.006	69.0442	66.4356	71.8188	5.38311	1.98523	-898.23	1.02522	-72.1097	0.605302
121	TRUE	0.866708	35.8875	35.9075	0.02	73.3428	69.2014	77.0649	7.8635	4.0364	395.775	1.03063	-77.7137	0.571441
122	TRUE	0.549066	36.0231	36.0635	0.0404	67.9745	64.5171	72.7889	8.27181	3.50537	-155.318	1.05331	-67.5068	0.630178
123	TRUE	0.401878	36.196	36.262	0.066	72.2505	63.5809	78.3794	14.7985	4.33316	-227.311	1.04007	-73.273	0.535684
124	TRUE	0.932218	36.4512	36.4528	0.0016	67.7775	65.5687	68.5612	2.99252	1.22894	-1870.32	1.02557	-73.2212	0.600867
125	TRUE	0.771743	39.9846	40.0046	0.02	70.5977	62.704	78.0917	15.3877	6.08324	-769.384	1	-71.7044	0.526511
126	TRUE	0.562162	40.1027	40.1367	0.034	95.4673	91.4298	109.925	18.4949	4.5551	475.438	1.06248	-80.6223	0.488676
127	TRUE	0.668932	40.3671	40.3691	0.002	84.0135	83.8532	84.4766	0.623441	0.243171	311.721	1.01894	-76.4559	0.527191
128	TRUE	0.808756	40.4115	40.4439	0.0324	57.7685	57.3862	61.3397	3.95346	1.39108	-116.467	1.00181	-73.9708	0.403014
129	TRUE	0.971372	40.9027	40.9059	0.0032	68.9753	68.8862	70.0218	1.13555	0.379009	-273.683	1.10263	-69.4869	0.592749
130	TRUE	0.960574	41.1668	41.1712	0.0044	76.1417	74.6796	76.9136	2.234	0.73148	-498.255	1.01657	-69.0732	0.598301
131	TRUE	0.833703	41.3552	41.3568	0.0016	80.1164	79.8938	80.5172	0.623441	0.249933	389.651	1.00816	-69.7284	0.638289
132	TRUE	0.417526	41.5044	41.6112	0.1068	74.822	70.4579	74.8407	4.38273	1.25678	-40.1739	1.00304	-78.5019	0.393008
133	TRUE	0.930677	41.7064	41.7108	0.0044	86.5377	86.2853	86.9236	0.638285	0.212814	-99.9105	1.05294	-76.2941	0.53004
134	TRUE	0.431592	41.762	41.7908	0.0288	69.3584	64.6131	77.0896	12.4765	4.18849	-398.429	1.03907	-74.0815	0.582986
135	TRUE	0.659874	41.8812	41.884	0.0028	71.9946	70.4434	72.3879	1.94454	0.715447	-685.644	1.07636	-71.7473	0.667804
136	TRUE	0.664638	42.0136	42.018	0.0044	77.0946	75.7438	77.9258	2.18204	0.789934	-538.868	1.0273	-71.453	0.572011
137	TRUE	0.759628	42.1361	42.1377	0.0016	81.0161	80.4461	81.9424	1.49626	0.597287	935.162	1.00886	-74.318	0.552525
138	TRUE	0.749868	42.2521	42.3081	0.056	73.9558	67.0995	83.3979	16.2984	4.56008	-13.5974	1.53533	-69.266	0.652268
139	TRUE	0.384679	42.4597	42.4625	0.0028	70.3747	69.8106	71.0723	1.26173	0.445911	-454.151	1.00193	-65.0075	0.647633
140	TRUE	0.69726	42.5729	42.5769	0.004	72.5096	71.0789	73.4494	2.37053	0.898811	-637.4	1.01414	-68.9087	0.656575
141	TRUE	0.470514	42.7517	42.7533	0.0016	68.5847	67.516	70.0097	2.49377	0.989262	-1558.6	1.00209	-64.1639	0.713041
142	TRUE	0.723456	42.9181	42.9245	0.0064	69.3073	67.9034	71.7965	3.89311	1.25099	-528.722	1.07564	-60.6492	0.722814
143	TRUE	0.597743	43.0153	43.0281	0.0128	85.7415	84.7525	89.5074	4.75495	1.59531	246.6	1.12364	-70.9354	0.645127
144	TRUE	0.366284	43.165	43.1682	0.0032	74.6018	73.533	76.8432	3.31018	1.11026	-991.136	1.01848	-71.7443	0.595546
145	TRUE	0.627372	43.855	43.8846	0.0296	71.2586	68.0449	72.4019	4.35702	1.85204	143.949	1.06583	-81.9221	0.449346
146	TRUE	0.875736	44.0366	44.0422	0.0056	73.3785	72.2436	74.6711	2.42753	1.15535	-518.85	1.04596	-70.4885	0.594792
147	TRUE	0.993125	44.1714	44.1994	0.028	66.6419	65.1947	75.4447	10.25	3.07584	-340.824	1.01449	-69.4014	0.654993
148	TRUE	0.927453	44.3374	44.3418	0.0044	72.4459	72.4197	72.7651	0.345455	0.16948	80.1809	1.00051	-77.5959	0.521779
149	TRUE	0.419424	44.3998	44.403	0.0032	72.7592	72.0467	73.0635	1.0168	0.361566	-323.163	1.01111	-70.7304	0.656224
150	TRUE	0.879079	44.693	44.713	0.02	76.5162	69.3126	77.9616	8.64905	3.9839	-417.74	1.00633	-78.1852	0.440413
151	TRUE	0.99309	44.9418	44.9434	0.0016	78.0218	77.1935	78.3157	1.12219	0.460853	-701.372	1.03705	-76.4644	0.545381
152	TRUE	0.444494	45.5587	45.6083	0.0496	92.9811	77.4248	99.2898	21.865	5.5744	25.5328	3.47559	-90.1241	0.246889
153	TRUE	0.884765	45.7883	45.7983	0.01	78.2482	73.4258	83.7571	10.3313	4.53862	1069.97	1.00369	-83.0879	0.451947
154	TRUE	0.420395	46.6788	46.6808	0.002	85.8853	85.5558	86.2148	0.659067	0.266714	353.708	1.00734	-74.1933	0.59517
155	TRUE	0.954693	46.8914	47.0914	0.2	80.0884	78.7343	81.8715	3.13719	1.21283	-8.57149	1.67619	-72.6838	0.487633
156	TRUE	0.96264	46.7848	46.788	0.0032	75.2033	73.8748	76.9475	3.07268	1.03028	937.018	1.00354	-75.919	0.640478
157	TRUE	0.991543	46.888	46.8916	0.0036	78.8414	77.934	81.545	3.61103	1.56716	1039.78	1.00381	-75.682	0.633185
158	TRUE	0.496339	47.2425	47.2725	0.03	65.7359	60.5655	67.9366	7.37116	2.57843	-82.1721	1.25795	-61.9506	0.714222
159	TRUE	0.497812	47.6449	47.6681	0.0232	71.8451	71.0114	78.6518	7.64046	2.87246	-340.085	1.02619	-71.3237	0.487781
160	TRUE	0.876253	47.8785	47.8825	0.004	71.9288	71.1856	73.6464	2.4608	0.812935	-597.947	1.01659	-66.5426	0.71418
161	TRUE	0.638102	47.9437	48.0765	0.1328	72.0133	31.3263	94.947	63.6207	9.65449	-26.7964	6.54358	-87.3831	0.249355
162	TRUE	0.385442	48.2473	48.2517	0.0044	76.1504	75.5418	76.6847	1.14298	0.38194	-253.799	1.05571	-72.147	0.495338
163	TRUE	0.570961	48.4897	48.5025	0.0128	69.4549	66.0237	69.7324	3.70868	1.53463	-300.963	1.01108	-63.0632	0.641265
164	TRUE	0.894368	48.7529	48.7733	0.0204	73.5123	71.2198	82.2597	11.0399	3.39168	242.37	1.71782	-66.6927	0.728192
165	TRUE	0.619586	48.8653	48.8701	0.0048	75.0376	73.3201	75.7619	2.44181	0.821093	-481.899	1.01943	-65.1042	0.762014
166	TRUE	0.608058	48.9817	48.9965	0.0148	88.1807	87.0597	89.3936	2.3339	0.931654	-99.6974	1.04763	-73.5119	0.636196
167	TRUE	0.313019	49.1273	49.1369	0.0096	73.9819	70.2483	73.9964	3.7481	1.67285	-410.559	1.01319	-70.7835	0.591727
168	TRUE	0.556786	49.357	49.3954	0.0384	69.2016	68.6097	74.2601	5.6504	2.37134	135.96	1.01535	-70.1167	0.597951
169	TRUE	0.733122	49.665	49.6674	0.0024	69.7699	69.7699	69.7699	2.84217e-14	8.70234e-15	-6.34413e-13	1	-62.477	0.71428
170	TRUE	0.959904	49.885	49.897	0.012	76.2271	76.109	77.6906	1.5816	0.795657	-129.048	1.00878	-68.5281	0.515703
171	TRUE	0.946778	50.2203	50.3299	0.1096	73.3745	71.7568	75.5115	3.75478	0.840164	-3.06742	1.00294	-66.9582	0.451527
172	TRUE	0.950574	50.5695	50.5827	0.0132	70.2755	70.0649	70.2891	0.224125	0.0924145	8.24839	1.00283	-54.2321	0.758008
173	TRUE	0.733666	50.8503	50.8563	0.006	69.7705	65.5845	70.4755	4.89105	1.74482	-845.881	1.17864	-64.7089	0.665657
174	TRUE	0.938987	51.2432	51.2452	0.002	90.8335	90.3703	90.9938	0.623441	0.243171	-311.721	1.01894	-71.421	0.621323
175	TRUE	0.979954	51.4684	51.4768	0.0084	69.4818	68.2952	70.1749	1.87966	0.650794	-180.182	1.03062	-69.6974	0.66279
176	TRUE	0.626858	51.6892	51.7024	0.0132	87.3385	86.1209	92.1095	5.98868	2.41799	-383.583	1.17538	-81.5234	0.48205
177	TRUE	0.531549	51.9284	51.932	0.0036	79.9812	79.6176	80.0184	0.400784	0.137736	-97.8344	1.01083	-68.6478	0.588008
178	TRUE	0.979509	52.0232	52.0304	0.0072	70.6305	68.6794	72.331	3.65159	1.13441	-454.953	1.08612	-73.2973	0.552282
179	TRUE	0.694048	52.1509	52.1525	0.0016	73.1679	72.9452	73.5687	0.623441	0.249933	-389.651	1.00816	-65.3368	0.784704
180	TRUE	0.832471	52.4129	52.4153	0.0024	66.9962	65.8606	67.7978	1.93712	0.70089	-807.134	1.00488	-80.8741	0.538861
181	TRUE	0.432457	52.6809	52.6957	0.0148	67.8707	65.2665	71.8409	6.57436	2.38582	-434.584	1.05912	-79.9631	0.489141
182	TRUE	0.788768	52.8325	52.8485	0.016	73.4687	72.912	81.0158	8.1038	2.72053	-526.946	1.01075	-69.0027	0.551653
183	TRUE	0.639192	52.9789	52.9901	0.0112	90.039	88.7954	94.8499	6.05455	2.66807	549.704	1.10155	-82.4599	0.445442
184	TRUE	0.555441	53.1649	53.1689	0.004	74.6388	74.2083	74.7872	0.57891	0.205694	-144.221	1.01358	-71.2208	0.544752
185	TRUE	0.609865	53.3161	53.3189	0.0028	76.0281	75.9984	76.2656	0.267189	0.0891293	-67.1507	1.01361	-71.5133	0.557376
186	TRUE	0.700328	53.6665	53.6685	0.002	66.922	66.7973	69.4514	2.65408	1.05403	-1171.82	1.16268	-78.5431	0.478558
187	TRUE	0.62891	53.8325	53.8549	0.0224	70.0745	68.5749	70.4604	1.88557	0.626998	-39.3891	1.01505	-69.5925	0.593105
188	TRUE	0.543028	54.0125	54.0161	0.0036	95.8643	95.1963	96.5248	1.32852	0.485489	-398.985	1.00674	-71.4663	0.693744
189	TRUE	0.324948	54.1714	54.1738	0.0024	70.1435	68.8743	70.8114	1.93712	0.708551	-807.134	1.01626	-67.6271	0.721086
190	TRUE	0.891351	54.3418	54.3678	0.026	70.7664	67.7535	71.1951	3.44161	1.32107	95.1361	1.0483	-71.4897	0.582184
191	TRUE	0.574926	54.5442	54.555	0.0108	67.3543	66.2262	67.9061	1.67991	0.540766	-99.5397	1.05237	-67.402	0.665996
192	TRUE	0.815146	55.2347	55.2363	0.0016	94.4342	94.0423	95.5386	1.49626	0.614471	-935.162	1.03875	-74.6573	0.643776
193	TRUE	0.900143	55.3179	55.3195	0.0016	70.8971	70.6477	70.9684	0.320627	0.129065	155.86	1.04572	-64.9535	0.697429
194	TRUE	0.442732	55.7895	55.8219	0.0324	71.6667	70.3975	72.8072	2.40968	1.00892	59.3668	1.01883	-65.15	0.704406
195	TRUE	0.645412	56.4456	56.4692	0.0236	65.8021	65.2088	67.6084	2.39967	1.07256	-87.5282	1.01053	-65.8324	0.704184
196	TRUE	0.592925	56.6628	56.67	0.0072	78.0155	71.1702	78.8516	7.68136	3.3563	-1090.9	1.0046	-69.8147	0.654376
197	TRUE	0.954236	56.7908	56.8388	0.048	74.7185	56.0373	96.3403	40.303	14.2253	-562.07	1.70328	-77.039	0.44832
198	TRUE	0.822853	56.9308	56.9476	0.0168	94.1311	82.7218	98.5723	15.8505	4.11816	756.341	1.03315	-70.2167	0.655972
199	TRUE	0.645419	57.2609	57.2649	0.004	72.8465	71.596	77.4504	5.85442	2.55465	-1497.37	1.00139	-71.5794	0.57888
200	TRUE	0.855747	57.4101	57.4129	0.0028	72.948	71.9015	73.4601	1.5586	0.556383	-556.644	1.01913	-66.6246	0.775395
201	TRUE	0.561569	57.5645	57.5681	0.0036	86.0596	84.6198	87.3584	2.73869	0.928086	-765.133	1.00624	-70.3622	0.709078
202	TRUE	0.359035	58.1633	58.1653	0.002	71.7834	71.2935	72.9056	1.61204	0.648479	-842.282	1.04192	-59.9081	0.791125
203	TRUE	0.564098	58.2365	58.2565	0.02	81.1131	80.5008	81.9595	1.45872	0.552257	30.865	1.03806	-76.7948	0.559464
204	TRUE	0.736088	58.3717	58.3749	0.0032	76.9191	73.6832	80.3035	6.62035	2.70312	-2422.95	1.02664	-67.3814	0.684247
205	TRUE	0.904782	58.4833	58.4849	0.0016	82.3657	82.3657	82.3657	1.42109e-14	7.53644e-15	1.01398e-11	1	-65.7693	0.720317
206	TRUE	0.984766	58.9369	58.9397	0.0028	75.4729	74.6565	75.7549	1.09844	0.369843	356.959	1.03368	-74.1132	0.579409
207	TRUE	0.985818	59.0733	59.1229	0.0496	65.3575	61.4479	69.9228	8.47483	2.99766	-111.369	1.07234	-65.8936	0.702532
208	TRUE	0.923918	59.3058	59.3102	0.0044	83.1631	82.1438	83.465	1.32118	0.543049	311.524	1.00298	-68.1064	0.653272
209	TRUE	0.827742	59.6038	59.6058	0.002	72.8072	72.6335	72.9809	0.347346	0.151643	-197.847	1.00936	-74.5442	0.54121
210	TRUE	0.471479	59.9566	59.9962	0.0396	68.4653	65.0792	68.8162	3.73701	0.964067	-70.8256	1.00951	-66.7882	0.64947
211	TRUE	0.800708	60.0774	60.0894	0.012	81.6455	77.4248	85.8107	8.38589	3.14008	-697.588	1.01656	-69.9955	0.715397
212	TRUE	0.996812	61.2147	61.2163	0.0016	76.985	75.3195	79.1848	3.86534	1.53301	-2415.84	1.00105	-71.1082	0.659885
213	TRUE	0.961563	61.4288	61.4304	0.0016	87.1186	87.1186	87.1186	1.42109e-14	4.35117e-15	7.05593e-12	1	-76.5892	0.535933
214	TRUE	0.586986	61.5244	61.5952	0.0708	71.4381	71.148	86.0761	14.9282	6.04056	-214.588	1.01463	-59.3595	0.776945
215	TRUE	0.655391	61.7012	61.7064	0.0052	84.8458	84.6019	85.1023	0.500398	0.135526	8.71135	1.0356	-61.538	0.76823
216	TRUE	0.49307	61.8724	61.9196	0.0472	67.3987	55.1661	79.9114	24.7453	12.7847	519.533	1.02563	-69.1654	0.646457
217	TRUE	0.99658	62.2384	62.2908	0.0524	84.8838	81.2936	85.6872	4.39359	1.66773	-22.906	1.04033	-77.4702	0.445995
218	TRUE	0.924042	62.5208	62.524	0.0032	67.1723	65.9016	68.4537	2.55212	0.963269	-717.434	1.02577	-66.6772	0.653786
219	TRUE	0.952274	62.6472	62.6508	0.0036	68.5991	67.278	73.5273	6.24926	2.14206	-1682.08	1.03394	-68.101	0.731357
220	TRUE	0.685161	62.9444	62.962	0.0176	70.4458	68.0834	71.2748	3.19145	1.14672	-95.2032	1.14093	-78.8228	0.445858
221	TRUE	0.565451	63.1716	63.1748	0.0032	70.473	70.139	70.5546	0.415628	0.146357	-115.968	1.01517	-68.7403	0.495263
222	TRUE	0.960813	63.4117	63.4133	0.0016	83.3808	82.704	83.7015	0.997506	0.403004	-623.441	1.0194	-72.658	0.579433
223	TRUE	0.972427	63.6133	63.6245	0.0112	68.0197	67.0048	78.6111	11.6064	5.60889	1158.46	1.26155	-74.7983	0.539258
224	TRUE	0.40421	63.8661	63.8681	0.002	67.1336	66.3944	67.57	1.17563	0.414719	-539.468	1.02759	-76.1492	0.445593
225	TRUE	0.79163	64.0313	64.0433	0.012	68.9676	65.4595	70.1699	4.71043	1.61756	-390.951	1.0092	-75.4849	0.537831
226	TRUE	0.516329	64.2458	64.2518	0.006	81.4117	80.6621	82.0129	1.35079	0.371312	-190.514	1.01319	-75.0229	0.488039
227	TRUE	0.946401	64.3434	64.3638	0.0204	98.0919	85.4093	98.7535	13.3442	6.57231	660.426	1.00105	-75.6674	0.397532
228	TRUE	0.954533	64.505	64.5126	0.0076	75.2595	74.9663	75.3448	0.378518	0.120678	-7.42192	1.03428	-69.5384	0.543464
229	TRUE	0.798441	65.3067	65.3503	0.0436	76.9754	71.0019	81.1887	10.1868	4.09921	-200.083	1.03723	-77.5678	0.521286
230	TRUE	0.245222	65.4315	65.4355	0.004	83.4589	83.1753	84.569	1.39365	0.558207	-356.567	1.00429	-78.9121	0.475922
231	TRUE	0.603784	65.5379	65.5423	0.0044	81.1679	79.2526	81.3253	2.07273	1.01688	-481.085	1.01053	-77.8538	0.486043
232	TRUE	0.88797	67.0616	67.066	0.0044	73.9498	72.5923	75.1629	2.57057	0.952014	597.701	1.00125	-73.7924	0.585306
233	TRUE	0.540304	67.5436	67.548	0.0044	73.8291	73.4432	74.0221	0.57891	0.229662	-131.181	1.05264	-69.3962	0.553155
234	TRUE	0.894054	68.1345	68.1437	0.0092	81.098	74.2843	81.983	7.69867	3.31443	840.173	1.00047	-68.9298	0.714844
235	TRUE	0.527429	68.4429	68.4469	0.004	84.583	83.492	85.6295	2.13751	0.696848	524.764	1.00258	-69.5016	0.661555
236	TRUE	0.496236	68.6525	68.6545	0.002	78.82	78.4905	79.1495	0.659067	0.266714	353.708	1.00734	-67.4768	0.70392
237	TRUE	0.596392	71.1335	71.1355	0.002	80.3713	76.7999	81.5291	4.72925	1.88211	-2400.89	1.04911	-79.8646	0.501142
238	TRUE	0.353357	71.2063	71.2927	0.0864	76.4048	57.6719	88.5471	30.8752	5.99792	-56.8326	4.78939	-94.1021	0.195754
239	TRUE	0.36217	71.4247	71.4267	0.002	80.1841	79.9347	81.0391	1.10438	0.390201	-455.494	1.12019	-68.326	0.682117
240	TRUE	0.288803	71.5069	71.9869	0.48	79.0274	44.1125	107.619	63.5063	13.3642	-1.4465	31.7742	-92.4642	0.192094
241	TRUE	0.398306	71.8471	71.8491	0.002	76.0815	75.9836	76.3844	0.400784	0.153333	-176.854	1.03234	-72.8977	0.589966
242	TRUE	0.933775	72.4036	72.4192	0.0156	84.0258	83.3648	97.2221	13.8573	7.30972	889.05	1.00005	-80.1091	0.442753
243	TRUE	0.848294	75.2591	75.2611	0.002	79.2883	79.1903	79.5911	0.400784	0.153333	-176.854	1.03234	-69.9616	0.693546
244	TRUE	0.926173	76.4591	76.5935	0.1344	65.7919	29.9515	102.82	72.8684	14.9421	18.0218	8.78874	-89.3676	0.208239
245	TRUE	0.766902	77.0255	77.0275	0.002	70.9064	68.524	71.3562	2.83221	1.0877	-1225.89	1.27301	-69.0988	0.653471
246	TRUE	0.675034	77.388	77.408	0.02	68.3612	67.3294	69.2101	1.88067	0.593376	-38.9226	1.03135	-63.874	0.696901
247	TRUE	0.603767	77.8912	77.9332	0.042	71.1719	69.3656	80.1452	10.7796	3.51386	217.441	1.33971	-68.2045	0.586461
248	TRUE	0.711072	78.0848	78.0864	0.0016	67.0718	65.6646	67.4102	1.74564	0.733893	-1091.02	1.06812	-69.2019	0.715804
249	TRUE	0.981801	78.1797	78.1885	0.0088	72.551	71.9644	72.9726	1.00819	0.308285	-41.9713	1.03311	-65.677	0.654397
250	TRUE	0.551918	78.3069	78.3265	0.0196	86.7553	79.7443	88.5407	8.79635	2.76234	467.541	1.0052	-74.259	0.581717
251	TRUE	0.879419	78.6213	78.6237	0.0024	76.8088	74.6713	78.6124	3.94104	1.42063	1642.1	1.00071	-75.8092	0.640041
252	TRUE	0.966033	78.7641	78.7901	0.026	64.6208	61.8695	82.1063	20.2368	7.81488	685.773	1.39113	-67.2687	0.657254
253	TRUE	0.551614	78.9049	78.9097	0.0048	79.3528	79.3231	79.9614	0.638285	0.204718	-94.6428	1.02865	-68.1998	0.72618
254	TRUE	0.667376	79.0401	79.0445	0.0044	73.4567	72.8054	73.7806	0.975205	0.397474	243.744	1.01493	-67.1634	0.579961
255	TRUE	0.488284	79.1146	79.1458	0.0312	82.1107	81.0731	82.7304	1.6573	0.454404	5.89735	1.04221	-79.0352	0.540067
256	TRUE	0.595621	79.2762	79.2946	0.0184	74.6932	70.8835	78.5782	7.69466	3.07847	250.777	1.48847	-70.045	0.585176
257	TRUE	0.972336	79.6782	79.6802	0.002	73.6513	73.3352	74.2703	0.935162	0.356582	-467.581	1.01392	-68.2666	0.697248
258	TRUE	0.73257	79.7678	79.7986	0.0308	79.8698	70.6865	80.399	9.71246	4.23045	-304.94	1.02979	-73.7616	0.548896
259	TRUE	0.987974	79.9878	79.9894	0.0016	71.9414	71.5941	72.4669	0.872818	0.347517	-545.511	1.00577	-71.5898	0.617652
260	TRUE	0.663515	80.1262	80.137	0.0108	84.3078	84.1995	84.5676	0.368146	0.122901	-17.448	1.00553	-71.2682	0.535548
261	TRUE	0.952897	80.2466	80.2482	0.0016	108.29	108.192	108.566	0.374065	0.153618	-233.791	1.01068	-77.4851	0.564201
262	TRUE	0.506122	81.039	81.0414	0.0024	69.4603	68.1911	69.7497	1.5586	0.591057	640.141	1.071	-77.0824	0.467246
263	TRUE	0.745313	81.1951	81.2255	0.0304	67.4035	64.862	79.9203	15.0583	6.94661	482.953	1.13664	-73.1166	0.591789
264	TRUE	0.500844	81.6027	81.6047	0.002	91.109	90.3119	93.2777	2.9658	1.18267	1477.81	1.18203	-80.0909	0.553232
265	TRUE	0.99579	85.589	85.5938	0.0048	87.4365	81.469	88.5326	7.06353	2.93443	-1513.89	1.00681	-80.6055	0.495996
266	TRUE	0.7872	85.8378	85.8398	0.002	69.8198	69.5304	70.6882	1.15782	0.417505	-518.474	1.06066	-67.6067	0.639262
267	TRUE	0.520554	86.2155	86.2435	0.028	72.0225	71.1379	73.1619	2.02403	0.681194	-74.4981	1.00061	-62.052	0.694298
268	TRUE	0.320995	87.0291	87.0331	0.004	101.818	99.4134	103.095	3.68127	1.3525	-1001.45	1.03054	-81.803	0.455605
269	TRUE	0.930298	87.2595	87.2615	0.002	72.4951	71.1815	73.1765	1.99501	0.830504	-1082.12	1.04897	-66.2518	0.764582
270	TRUE	0.823175	87.3508	87.3528	0.002	73.0932	72.4742	73.4093	0.935162	0.356582	-467.581	1.01392	-69.2376	0.723428
271	TRUE	0.348618	89.4885	89.4909	0.0024	82.129	81.7973	84.0085	2.21122	0.991292	-942.141	1.02714	-71.9222	0.639563
272	TRUE	0.924857	89.6833	89.6849	0.0016	95.4686	95.2193	95.5399	0.320627	0.129065	-155.86	1.04572	-74.1253	0.582811
273	TRUE	0.552913	89.7757	89.8281	0.0524	66.8854	65.6653	69.015	3.34967	1.11771	46.6657	1.02113	-79.1244	0.493484
274	TRUE	0.680386	90.0565	90.1509	0.0944	68.5468	57.028	93.811	36.783	6.28325	81.0654	4.59772	-88.1882	0.254235
275	TRUE	0.496273	90.2914	90.3086	0.0172	77.3804	73.4983	77.707	4.20869	1.89798	-239.76	1.03317	-68.3508	0.525354
276	TRUE	0.83711	90.629	90.655	0.026	71.8507	70.9464	72.7555	1.80907	0.765456	58.2591	1.00662	-71.5695	0.520561
277	TRUE	0.948057	91.0098	91.0682	0.0584	75.2576	72.9805	76.2595	3.27898	1.14023	-40.3059	1.03521	-77.167	0.449411
278	TRUE	0.681044	91.1422	91.1446	0.0024	70.1413	70.0745	70.3565	0.282033	0.100127	83.4966	1.01988	-74.5368	0.549906
279	TRUE	0.491289	91.7599	91.7627	0.0028	70.4953	70.4247	70.8181	0.393362	0.136623	-111.329	1.02237	-77.461	0.415077
280	TRUE	0.691405	92.0287	92.1751	0.1464	70.6869	40.7248	79.966	39.2412	15.4734	-163.847	1.11636	-73.6793	0.451526
281	TRUE	0.871613	92.3956	92.4308	0.0352	69.855	69.3374	75.199	5.86154	1.59116	-170.267	1.0042	-57.6257	0.710119
282	TRUE	0.447183	93.0028	93.1292	0.1264	68.9466	26.0776	101.358	75.2805	17.1519	-171.268	11.8817	-85.6027	0.207753
283	TRUE	0.935514	93.4793	93.5689	0.0896	74.0932	51.9016	92.4402	40.5385	11.0862	308.906	3.68019	-85.717	0.234449
284	TRUE	0.795038	94.2381	94.2409	0.0028	82.1673	81.3807	82.7753	1.39459	0.480386	-498.242	1.00003	-74.6325	0.624478
285	TRUE	0.252699	94.3437	94.3453	0.0016	80.6003	80.529	80.8497	0.320627	0.129065	-155.86	1.04572	-72.676	0.586677
286	TRUE	0.92818	100.257	100.261	0.004	94.4671	94.1331	97.7328	3.59963	1.16191	737.975	1.16198	-75.7532	0.552496
287	TRUE	0.617497	100.435	100.438	0.0028	68.9912	67.6107	71.4404	3.82971	1.37909	-1388.96	1.01388	-58.1843	0.846594
288	TRUE	0.528247	100.507	100.521	0.014	79.7111	79.1741	87.3195	8.1454	3.84433	795.16	1.11309	-70.6505	0.653709
289	TRUE	0.879857	100.787	100.792	0.0044	75.4521	74.1829	78.5099	4.32698	1.48855	1009.36	1.02787	-72.4298	0.604306
290	TRUE	0.56099	100.91	100.92	0.0096	80.8455	75.4493	89.1413	13.6921	6.24397	1376.16	1.01449	-77.6718	0.452205
291	TRUE	0.973092	101.154	101.157	0.0028	83.2368	82.8971	83.4895	0.592409	0.222858	198.784	1.00234	-77.9209	0.476885
292	TRUE	0.915604	101.316	101.318	0.002	80.2637	78.5849	80.7313	2.14642	0.832355	-1049.04	1.0548	-74.3959	0.613295
293	TRUE	0.626578	101.567	101.57	0.0032	73.0712	69.7833	73.7837	4.00042	1.44509	1243.17	1.0751	-71.9626	0.55778
294	TRUE	0.522648	101.895	101.905	0.01	73.2242	69.7567	74.7367	4.97997	2.11062	-464.248	1.04581	-75.7262	0.602311
295	TRUE	0.779047	102.703	102.71	0.0068	70.4081	69.0147	73.3351	4.32043	1.71053	-639.834	1.0128	-74.8817	0.481259
296	TRUE	0.95706	104.529	104.534	0.0052	71.419	70.3091	77.4764	7.16731	3.07949	-1472.52	1.0176	-81.4598	0.414455
297	TRUE	0.903156	104.696	104.698	0.002	75.1859	74.5803	75.7915	1.21126	0.436354	-581.455	1.00442	-76.7014	0.453527
298	TRUE	0.53739	104.817	104.822	0.0048	75.0004	70.8017	76.6115	5.80989	2.20619	-1234.95	1.00127	-73.2723	0.636504
299	TRUE	0.901645	104.989	104.996	0.0072	84.8964	82.4535	85.1548	2.70134	1.17848	417.609	1.01694	-69.974	0.692757
300	TRUE	0.607379	108.603	108.608	0.0048	76.0706	74.8089	76.3824	1.57345	0.508357	304.115	1.03394	-70.7351	0.530903
301	TRUE	0.746183	109.885	109.887	0.0016	81.8323	81.5829	81.9035	0.320627	0.129065	155.86	1.04572	-73.0555	0.672938
302	TRUE	0.665374	110.022	110.049	0.0264	63.1724	61.5745	83.9536	22.3791	5.90297	803.124	1.14852	-62.2665	0.726902
303	TRUE	0.534352	110.246	110.253	0.0068	73.0145	70.6548	74.5888	3.93404	1.58896	-487.252	1.0972	-76.8753	0.5929
304	TRUE	0.611904	110.819	110.869	0.05	69.5769	56.8449	75.3417	18.4968	6.08705	-329.228	1.02549	-68.2834	0.4844
305	TRUE	0.921788	111.108	111.134	0.026	67.1983	63.4099	68.3463	4.93639	1.73269	-58.9457	1.14109	-72.2273	0.499761
306	TRUE	0.590024	111.668	111.672	0.004	74.4033	73.2974	75.3236	2.02618	0.760027	-567.777	1.0163	-69.8978	0.659256
307	TRUE	0.531675	111.83	111.835	0.0056	78.5367	72.2636	78.6024	6.33875	1.90065	-743.496	1.22561	-65.571	0.660831
308	TRUE	0.384222	112.174	112.18	0.0064	86.863	86.3181	87.0387	0.720625	0.247063	-12.7259	1.05248	-74.2341	0.548131
309	TRUE	0.68152	112.327	112.329	0.002	68.3796	68.2059	68.5533	0.347346	0.151643	-197.847	1.00936	-63.4458	0.599982
310	TRUE	0.962022	112.538	112.541	0.0036	78.8912	77.3178	84.5319	7.21411	2.27463	-1736.28	1.04478	-75.2823	0.503234
311	TRUE	0.557545	112.665	112.667	0.002	82.5334	80.8769	82.6938	1.81689	0.685519	-683.241	1.27641	-75.7068	0.515837
312	TRUE	0.900768	113.118	113.156	0.0388	69.4206	69.2552	70.8201	1.56493	0.759476	-38.4172	1.00136	-81.4771	0.480246
313	TRUE	0.995335	113.285	113.299	0.014	78.8079	78.3279	81.5877	3.25977	1.28773	-194.414	1.07329	-68.6848	0.701816
314	TRUE	0.687424	113.422	113.426	0.0036	73.3535	72.5594	74.1477	1.58829	0.603802	-494.57	1.01496	-62.9147	0.721533
315	TRUE	0.94014	113.928	113.933	0.0048	82.0445	80.2905	85.1142	4.8237	1.61281	-986.3	1.06685	-76.27	0.504201
316	TRUE	0.601298	114.095	114.1	0.0052	79.0288	76.2604	80.3053	4.04495	1.24852	-728.49	1.02458	-70.8251	0.610067
317	TRUE	0.370578	114.356	114.358	0.0024	77.3914	77.2578	77.6586	0.400784	0.146947	166.993	1.00302	-75.7563	0.500748
318	TRUE	0.408041	116.755	116.762	0.0072	67.2276	64.3237	72.3321	8.00834	3.10916	-904.68	1.31012	-76.0215	0.482593
319	TRUE	0.558626	116.939	116.942	0.0028	69.9032	67.0161	72.1224	5.10628	1.7484	-1777.73	1.00208	-67.315	0.734364
320	TRUE	0.979983	117.284	117.288	0.0032	77.8013	77.3337	82.3954	5.06175	1.82285	-1482.84	1.20701	-66.7332	0.731972
321	TRUE	0.674522	129.361	129.397	0.036	69.6545	68.5342	69.8956	1.36131	0.610613	-33.1985	1.00197	-74.4837	0.476936
322	TRUE	0.229661	130.168	130.265	0.0964	94.4618	65.0264	111.681	46.6542	9.98132	-25.5351	4.34137	-87.9125	0.220407
323	TRUE	0.525668	130.819	130.828	0.0096	72.3061	66.9127	76.5507	9.63801	3.5555	723.538	1.74483	-73.5497	0.503941
324	TRUE	0.988739	130.981	131.037	0.056	78.284	62.7907	85.7374	22.9468	10.7188	-412.102	1.00077	-70.6813	0.481557
325	TRUE	0.551105	134.172	134.195	0.0224	67.7178	66.2823	69.3588	3.07642	1.54284	-135.977	1.00065	-74.8869	0.435383
326	TRUE	0.966188	135.482	135.483	0.0016	75.183	74.9336	75.2542	0.320627	0.129065	-155.86	1.04572	-77.0821	0.594129
327	TRUE	0.454649	135.927	135.949	0.0212	67.2186	66.609	79.34	12.731	6.4984	601.358	1.00027	-79.4924	0.485582
328	TRUE	0.665621	136.455	136.457	0.0024	85.9979	84.328	86.5991	2.27111	0.847335	-946.295	1.03949	-76.616	0.511519
329	TRUE	0.971893	138.391	138.466	0.0756	71.8347	68.216	72.2854	4.0694	1.78557	-51.1529	1.00472	-68.1282	0.491506
330	TRUE	0.52752	138.593	138.605	0.0116	63.689	60.632	65.3102	4.67819	1.75354	-379.747	1.0389	-76.0893	0.443412
331	TRUE	0.592302	139.625	139.63	0.0048	77.5507	76.7477	80.912	4.16436	1.35367	-893.335	1.01043	-77.8418	0.549254
332	TRUE	0.95036	139.971	139.974	0.0028	84.0609	83.3336	84.3875	1.05391	0.407096	404.671	1.02448	-81.4552	0.44775
333	TRUE	0.39152	140.745	140.751	0.0068	71.4545	70.776	71.5747	0.798714	0.288055	-76.7597	1.03249	-81.995	0.402437
334	TRUE	0.924466	140.884	140.887	0.0028	75.731	75.3303	75.9982	0.667973	0.246149	-249.165	1.00352	-72.8194	0.54412
335	TRUE	0.434486	143.895	143.896	0.0016	67.6303	67.2028	69.1265	1.92376	0.774388	-935.162	1.43137	-79.8345	0.400428
336	TRUE	0.880704	145.327	145.333	0.0052	76.1107	72.1114	77.4521	5.3408	1.75842	-990.239	1.01517	-78.9426	0.408637
337	TRUE	0.933438	147.163	147.288	0.1248	69.057	44.0748	109.343	65.2684	12.0844	109.37	8.53599	-83.9406	0.263746
338	TRUE	0.968935	152.272	152.278	0.006	69.4683	65.9754	71.7785	5.80308	2.34782	-998.659	1.19954	-77.4309	0.507311
339	TRUE	0.890182	152.465	152.467	0.002	87.4836	87.0339	88.2629	1.22907	0.457432	-602.448	1.01262	-71.0501	0.663963
340	TRUE	0.483891	157.283	157.285	0.0016	68.8744	68.0639	71.2435	3.17955	1.45877	77.9302	5.10415	-77.5592	0.476007
341	TRUE	0.394854	157.916	157.963	0.0464	36.3347	28.2003	49.8129	21.6126	6.36485	-90.2004	6.82469	-95.3958	0.178379
342	TRUE	0.971247	159.233	159.273	0.0396	72.1382	66.1623	77.5429	11.3806	3.64106	-167.574	1.42674	-71.134	0.445018
343	TRUE	0.445067	160.088	160.091	0.0024	78.8975	77.0271	79.8326	2.80549	1.02863	-1168.95	1.01705	-78.1787	0.439559
344	TRUE	0.951535	163.762	163.767	0.0052	67.1031	66.2732	69.6873	3.41415	1.19937	-645.512	1.01686	-76.5495	0.521955
345	TRUE	0.490005	163.953	163.956	0.0024	69.6572	68.3213	72.0619	3.74065	1.36499	-1558.6	1.00948	-70.8774	0.647636
346	TRUE	0.516616	164.053	164.056	0.0024	75.1495	71.9432	75.862	3.91877	1.42362	-1335.95	1.39421	-67.7548	0.724277
347	TRUE	0.476159	165.656	165.699	0.0432	52.07	38.7403	63.7076	24.9673	6.61803	-224.42	4.91792	-94.2705	0.181821
348	TRUE	0.766486	173.138	173.141	0.0028	114.189	112.944	115.182	2.23829	0.846613	-795.315	1.01119	-74.3184	0.486331
349	TRUE	0.699825	174.453	174.588	0.1344	69.4466	37.51	102.801	65.2906	13.8659	-64.2309	11.8098	-89.1025	0.216671
350	TRUE	0.938709	180.365	180.426	0.0608	69.5789	66.9385	83.8631	16.9246	5.35576	251.101	1.04903	-75.0241	0.407181
351	TRUE	0.299939	180.683	180.686	0.0024	80.7289	80.7289	80.7289	0	3.07674e-15	-1.87515e-12	1	-73.5326	0.539981
352	TRUE	0.682203	180.925	181.085	0.16	84.1356	44.7994	105.941	61.1418	10.8907	-11.0956	8.30883	-87.8523	0.217561
353	TRUE	0.46643	199.549	199.552	0.0036	104.393	102.797	104.66	1.8629	0.604215	-433.17	1.10706	-74.0465	0.453569
354	TRUE	0.363133	208.605	208.655	0.0496	86.4763	74.5122	93.0373	18.5251	3.38576	55.0704	4.19736	-93.526	0.226247
355	TRUE	0.980704	224.129	224.182	0.0528	80.3923	79.4025	81.7619	2.35944	0.758015	10.57	1.03835	-63.3881	0.598404
356	TRUE	0.901587	224.334	224.406	0.072	29.537	29.3909	70.4573	41.0664	21.4685	576.868	1.00267	-69.2695	0.474823
357	TRUE	0.876985	224.513	224.515	0.0016	85.8825	83.8964	86.2744	2.37798	1.00872	-1480.67	1.08242	-72.0629	0.582796
358	TRUE	0.724706	224.682	224.683	0.0016	77.7383	77.5156	78.1391	0.623441	0.249933	389.651	1.00816	-76.7274	0.53098
359	TRUE	0.673079	225.056	225.069	0.0124	70.7798	69.3486	73.3526	4.00399	1.47217	-303.124	1.00839	-76.034	0.536364
360	TRUE	0.592066	245.271	245.312	0.0416	101.144	92.5195	107.304	14.7845	4.05357	-151.686	3.28195	-89.9187	0.242152
361	TRUE	0.985751	249.401	249.409	0.0076	78.7809	77.4078	80.4508	3.04299	0.891995	-375.812	1.00544	-76.4331	0.551712
362	TRUE	0.478683	255.065	255.067	0.002	72.2875	72.2875	72.2875	0	3.8918e-15	-5.07531e-13	1	-78.5782	0.416881
363	TRUE	0.386974	268.628	268.631	0.0032	73.0429	72.7831	73.1913	0.408206	0.116828	-54.1182	1.03122	-77.28	0.416251
364	TRUE	0.610392	269.501	269.51	0.0088	82.1444	81.4921	85.7168	4.22471	1.72761	483.078	1.00027	-78.8582	0.470461
365	TRUE	0.477399	269.886	269.889	0.0032	79.2585	78.3381	79.9042	1.56603	0.587635	-530.358	1.01841	-75.8084	0.494267
366	TRUE	0.280523	269.959	269.966	0.0064	74.0204	71.0475	74.0991	3.05158	1.41409	477.828	1.04335	-80.9179	0.407784
367	TRUE	0.927538	270.066	270.111	0.0448	80.9475	67.8256	92.8226	24.997	5.38747	156.319	4.3236	-93.3897	0.221032
368	TRUE	0.577947	288.733	288.735	0.002	70.2183	69.2297	71.1	1.87032	0.700597	-935.162	1.00188	-74.5772	0.634896
369	TRUE	0.510936	288.861	288.863	0.0016	71.7686	69.8983	72.1694	2.27111	0.916419	1168.95	1.3601	-66.839	0.780468
370	TRUE	0.339374	296.147	296.158	0.0108	71.7285	71.4426	72.2948	0.852193	0.318246	-68.5447	1.00301	-76.8723	0.496339
371	TRUE	0.987366	297.245	297.248	0.0028	87.1633	86.0945	88.0984	2.00392	0.734452	747.494	1.00509	-74.7574	0.613444
372	TRUE	0.807784	297.355	297.361	0.0064	84.2389	82.0666	84.2591	2.19248	0.975785	-365.354	1.0172	-79.028	0.487949
373	TRUE	0.513079	297.599	297.601	0.002	82.4853	82.0489	82.6813	0.632348	0.213138	-164.767	1.15958	-72.9596	0.62092
374	TRUE	0.552608	298.196	298.198	0.0016	63.7988	63.398	64.0214	0.623441	0.249933	-389.651	1.00816	-69.7358	0.398964
375	TRUE	0.378623	298.496	298.501	0.0048	71.0621	70.3844	72.3785	1.99409	0.72436	-449.002	1.00928	-70.1711	0.543162
376	TRUE	0.474479	298.702	298.704	0.002	74.913	74.1204	75.4029	1.28251	0.503743	-665.428	1.01432	-62.4738	0.716319
377	TRUE	0.649623	298.782	298.786	0.0032	77.7625	73.0792	78.7793	5.70004	2.01549	1611.18	1.37986	-76.3186	0.583709
378	TRUE	0.473992	299.428	299.43	0.002	71.2717	70.8398	71.4454	0.605629	0.225366	113.873	1.19359	-77.3672	0.441009
379	TRUE	0.955303	299.699	299.717	0.0188	72.6157	72.3016	78.8522	6.55062	2.58893	-424.897	1.03307	-73.4797	0.481224
380	TRUE	0.682251	300.295	300.298	0.0024	72.013	71.3451	72.347	1.00196	0.367366	-417.483	1.01249	-72.954	0.61955
381	TRUE	0.742409	300.767	300.769	0.002	73.3552	73.3552	73.3552	2.84217e-14	1.55672e-14	-4.97276e-12	1	-66.8911	0.459855
382	TRUE	0.762996	310.12	310.122	0.002	112.391	111.71	113.375	1.66548	0.687978	-905.262	1.02793	-78.2208	0.502649
383	TRUE	0.301243	316.16	316.206	0.0464	67.4411	56.1153	74.5068	18.3915	4.0121	-12.764	4.90544	-92.9254	0.185169
384	TRUE	0.991351	316.417	316.471	0.054	70.519	70.2418	75.9703	5.72844	2.79961	101.734	1.00821	-74.7537	0.489442
385	TRUE	0.995882	316.524	316.529	0.0048	86.859	86.2504	86.8887	0.638285	0.204718	94.6428	1.02865	-68.9572	0.698807
386	TRUE	0.563072	323.706	323.792	0.0864	72.5085	53.3896	86.4023	33.0127	5.43586	41.5519	3.99242	-90.983	0.217185
387	TRUE	0.98505	323.89	323.894	0.0044	90.5365	90.4642	91.7331	1.26881	0.561262	295.216	1.01738	-78.6457	0.487901
388	TRUE	0.801777	324.144	324.184	0.0404	80.4044	79.4841	82.003	2.51891	0.983732	48.03	1.00585	-78.1123	0.409081
389	TRUE	0.794993	324.185	324.188	0.0032	81.4358	81.0943	83.0686	1.97423	0.702715	584.476	1.1189	-79.7735	0.445897
390	TRUE	0.949695	324.662	324.702	0.0392	86.7467	82.3178	87.1143	4.7965	1.81742	117.67	1.00935	-69.6583	0.588736
391	TRUE	0.98808	335.735	335.784	0.0488	72.3892	64.7019	72.537	7.83508	4.01635	162.982	1.00091	-75.2285	0.535036
392	TRUE	0.694701	335.864	335.867	0.0036	73.3788	72.9223	73.5829	0.660551	0.218613	-90.6374	1.07564	-72.2012	0.606357
393	TRUE	0.705021	359.108	359.131	0.0228	78.8357	76.7056	83.0535	6.34791	2.71052	-289.598	1.01218	-80.3564	0.47886
394	TRUE	0.3205	359.278	359.28	0.0016	58.425	57.4988	58.995	1.49626	0.597287	-935.162	1.00886	-82.1307	0.428437
395	TRUE	0.595116	366.651	366.734	0.0832	73.3655	55.4786	88.4616	32.983	6.23706	-14.9617	4.97589	-92.7863	0.208333
396	TRUE	0.529046	366.891	366.916	0.0248	82.7273	75.6855	85.4472	9.76178	3.70002	363.682	1.00624	-74.167	0.485365
397	TRUE	0.855253	370.099	370.184	0.0848	77.7051	57.0276	97.0911	40.0635	9.45027	73.7643	8.7925	-93.847	0.194522
398	TRUE	0.967236	374.34	374.343	0.0032	87.4564	87.1075	87.486	0.378518	0.126336	91.2278	1.01661	-75.321	0.554736
399	TRUE	0.734736	382.993	383.033	0.04	61.1036	47.566	69.2528	21.6869	5.22672	-81.3887	6.23335	-93.8586	0.172397
400	TRUE	0.954528	403.96	403.971	0.0112	94.9249	88.4863	95.2417	6.75543	2.40151	333.904	1.54831	-78.6216	0.528533
401	TRUE	0.893189	404.08	404.084	0.004	110.255	109.649	110.579	0.929885	0.35349	195.902	1.037	-75.6095	0.532364
402	TRUE	0.773293	407.455	407.459	0.0044	73.9773	73.8208	74.8088	0.987972	0.400757	195.835	1.04842	-73.3916	0.578536
403	TRUE	0.39297	419.803	419.822	0.0192	71.1216	69.8767	71.83	1.95329	0.577928	-97.6033	1.00162	-78.798	0.486407
404	TRUE	0.564824	419.85	419.88	0.03	71.212	70.8175	71.7071	0.889593	0.318667	-19.4521	1.00785	-74.1635	0.587445
405	TRUE	0.497453	430.133	430.135	0.002	98.9202	97.7223	99.2007	1.47845	0.565881	-644.435	1.20507	-81.6647	0.496933
406	TRUE	0.969027	434.533	434.542	0.0088	74.0278	72.7868	80.7579	7.97103	2.29983	-436.149	1.43359	-77.1572	0.539405
407	TRUE	0.977708	435.301	435.335	0.034	65.0016	54.947	69.5701	14.6231	5.30189	-386.329	1.05601	-75.874	0.410996
408	TRUE	0.766402	436.472	436.529	0.0572	89.1133	86.3902	91.2	4.80974	1.64857	-52.8449	1.04251	-74.6945	0.602683
409	TRUE	0.498395	436.616	436.643	0.0268	88.7821	86.0584	90.7917	4.73329	1.40083	152.362	1.02697	-76.4263	0.531777
410	TRUE	0.325332	437.13	437.134	0.0036	71.2533	71.0729	71.3462	0.273292	0.0940466	-42.0487	1.01289	-79.9067	0.433642
411	TRUE	0.599065	437.254	437.269	0.0152	87.5248	81.9649	88.2182	6.25329	2.02983	-405.565	1.00317	-78.9473	0.434487
412	TRUE	0.635832	447.876	447.878	0.002	68.7554	68.5149	71.2402	2.72533	1.02828	-1024.86	1.302	-76.0434	0.580339
413	TRUE	0.326808	448.199	448.252	0.0528	60.5913	49.1021	66.9296	17.8275	4.48704	-2.18351	3.43563	-91.7818	0.215683
414	TRUE	0.563393	448.758	448.76	0.002	88.7032	87.5187	88.9526	1.43392	0.531451	632.348	1.10015	-74.4787	0.623751
415	TRUE	0.496658	449.223	449.225	0.0024	68.6438	68.1094	68.7402	0.630863	0.237269	-250.49	1.03271	-69.401	0.573458
416	TRUE	0.667572	450.213	450.217	0.004	90.02	88.0141	91.4823	3.46821	1.46782	-928.671	1.01545	-82.3389	0.451939
417	TRUE	0.252188	456.205	456.225	0.02	74.3377	68.8679	77.6822	8.81428	2.92107	-423.201	1.05017	-68.8716	0.595138
418	TRUE	0.520636	456.363	456.369	0.0064	71.4968	71.0734	75.9064	4.83301	1.70948	-784.429	1.01419	-68.6502	0.578429
419	TRUE	0.718512	456.457	456.468	0.0112	83.8836	79.7673	85.039	5.27166	2.24359	445.112	1.01813	-81.6312	0.510803
420	TRUE	0.330599	464.67	464.673	0.0028	72.6626	72.3063	73.286	0.979694	0.35768	360.493	1.00812	-71.6755	0.602614
421	TRUE	0.423367	466.397	466.421	0.0232	86.3229	74.668	87.058	12.39	5.68691	525.987	1.05337	-78.7403	0.472697
422	TRUE	0.948942	466.574	466.576	0.002	80.2785	80.1716	80.4745	0.302814	0.137361	1.60895e-12	1.09531	-75.2175	0.516033
423	TRUE	0.855321	466.853	466.937	0.0836	78.2014	70.3607	82.6623	12.3017	3.39585	-129.397	1.06633	-75.9188	0.449029
424	TRUE	0.816303	467.182	467.184	0.0024	80.7305	80.2406	84.1371	3.89651	1.45972	1502.94	1.18397	-72.6081	0.63789
425	TRUE	0.846235	468.337	468.341	0.004	68.3506	68.0166	69.3229	1.30626	0.370696	-248.803	1.05209	-75.9815	0.506331
426	TRUE	0.741829	479.793	479.846	0.0528	73.1998	63.4325	83.3084	19.8759	4.13608	66.137	3.06859	-93.2178	0.21357
427	TRUE	0.248436	482.653	482.654	0.0016	78.4288	77.3511	81.4658	4.11471	1.68979	-2571.7	1.0173	-78.5176	0.60514
428	TRUE	0.97537	487.748	487.75	0.0016	88.6386	88.6386	88.6386	0	7.53644e-15	9.93014e-12	1	-75.0334	0.537578
429	TRUE	0.701001	488.348	488.352	0.0032	81.2892	80.5761	84.3916	3.81547	1.5222	-1217.16	1.00329	-75.0968	0.585893
430	TRUE	0.750378	488.438	488.441	0.0032	105.939	105.352	105.968	0.616019	0.209468	145.346	1.04719	-74.6308	0.501632
431	TRUE	0.686628	491.908	491.946	0.0388	72.2136	71.2685	78.6147	7.34621	3.30281	-187.678	1.01885	-69.404	0.633588
432	TRUE	0.434503	492.08	492.082	0.002	75.0653	74.7492	75.3548	0.605629	0.218335	-290.727	1.00254	-73.0462	0.648272
433	TRUE	0.71339	515.515	515.517	0.0016	83.9256	83.7831	84.4243	0.641254	0.258129	-311.721	1.14317	-73.971	0.589191
434	TRUE	0.913382	516.429	516.431	0.0024	78.3666	77.0974	78.8342	1.73673	0.647113	-723.637	1.03655	-72.3494	0.557535
435	TRUE	0.773848	516.499	516.501	0.0016	66.9863	66.7102	67.0842	0.374065	0.153618	-233.791	1.01068	-79.1724	0.474438
436	TRUE	0.724048	521.789	521.79	0.0016	70.9381	70.8668	71.1875	0.320627	0.129065	-155.86	1.04572	-69.7232	0.612306
437	TRUE	0.922571	522.364	522.371	0.0064	84.9611	84.8238	85.9211	1.09729	0.379847	-175.599	1.00083	-70.7425	0.448182
438	TRUE	0.805221	528.697	528.7	0.0028	81.3158	74.2204	83.0673	8.84693	3.26622	-3092.47	1.14381	-73.415	0.619656
439	TRUE	0.51075	528.775	528.779	0.0044	77.0385	75.9846	78.8421	2.85744	0.889437	606.47	1.01799	-67.4983	0.72697
440	TRUE	0.634778	547.699	547.701	0.0028	78.5893	77.0827	79.6952	2.61252	0.946329	-961.316	1.00628	-80.6452	0.489289
441	TRUE	0.844386	547.793	547.795	0.0028	76.2096	75.5193	79.6904	4.17112	1.45155	-1180.44	1.41286	-68.3228	0.733017
442	TRUE	0.658305	548.002	548.009	0.0068	88.2207	85.2144	88.7361	3.52164	1.2241	-426.05	1.16502	-74.2239	0.569921
443	TRUE	0.326116	579.248	579.253	0.0048	67.5878	67.4457	69.0027	1.55702	0.620336	-329.327	1.03784	-78.7378	0.475186
444	TRUE	0.982293	582.627	582.63	0.0028	70.5869	69.7037	72.0045	2.3008	0.84123	-849.987	1.01496	-69.2927	0.55954
445	TRUE	0.982359	585.516	585.644	0.128	60.1888	23.4651	93.4093	69.9442	15.0744	-32.8598	17.9291	-95.1606	0.177478
446	TRUE	0.876307	589.694	589.698	0.004	67.2284	50.9298	91.5203	40.5905	17.0367	-11914	1.59925	-64.7866	0.7403
447	TRUE	0.771885	590.083	590.123	0.0396	74.3153	65.494	75.6513	10.1573	3.89197	-244.485	1.0037	-65.5689	0.670115
448	TRUE	0.480818	592.511	592.553	0.0416	49.2637	31.8222	72.6427	40.8206	11.3677	219.42	12.1088	-97.0662	0.166437
					0.0218112
