# Supplementary material for: Bazedoxifene reverses sexually dimorphic autistic-like abnormalities in biallelic MDGA1-mutant mice
Source: EMBO Mol Med. 2026 Mar 20;18(4):1358–98. doi: 10.1038/s44321-026-00402-y (PMC13084050; doi:10.1038/s44321-026-00402-y)
Supplement: Supplementary file 18 — Source data Fig. 4 [file 44321_2026_402_MOESM18_ESM.zip › Panel G and I/Batch2/Mdga1-KI_502.xlsx]

## Sheet: Sheet1
ID	Accepted	Score	Begin Time (s)	End Time (s)	Call Length (s)	Principal Frequency (kHz)	Low Freq (kHz)	High Freq (kHz)	Delta Freq (kHz)	Frequency Standard Deviation (kHz)	Slope (kHz/s)	Sinuosity	Mean Power (dB/Hz)	Tonality
1	TRUE	0.530992	1.64053	1.64253	0.002	84.0494	83.2985	87.7941	4.49566	1.78875	1785.14	1.3777	-75.4929	0.573186
2	TRUE	0.859342	2.38746	2.38946	0.002	83.8019	82.5417	88.028	5.48628	2.09775	-2412.97	1.39169	-75.5689	0.503004
3	TRUE	0.498289	2.45426	2.45706	0.0028	88.0608	86.4354	92.0909	5.6555	2.12409	2104.64	1.03593	-78.0345	0.554525
4	TRUE	0.592521	2.90186	2.90826	0.0064	108.658	106.894	108.996	2.1017	0.719985	-224.239	1.14531	-76.1809	0.493069
5	TRUE	0.802136	3.01106	3.03306	0.022	80.3506	69.8642	92.2664	22.4021	8.60852	784.506	2.23699	-77.9851	0.452747
6	TRUE	0.569099	3.11599	3.11839	0.0024	93.5067	93.3582	93.6922	0.333986	0.138851	-1.31133e-14	1.07756	-74.3297	0.5559
7	TRUE	0.84971	3.23599	3.23759	0.0016	91.3614	90.8626	91.8601	0.997506	0.394299	-623.441	1	-72.0269	0.653031
8	TRUE	0.866973	3.31759	3.38279	0.0652	84.6012	80.5854	91.9289	11.3435	3.48198	-20.8007	1.24901	-77.4615	0.491059
9	TRUE	0.324377	3.45199	3.45399	0.002	84.0017	82.9329	84.7676	1.8347	0.67271	893.175	1.00595	-72.0916	0.665818
10	TRUE	0.532427	3.59959	3.60159	0.002	71.0288	69.7508	71.3985	1.64767	0.65359	-821.289	1.0879	-64.4963	0.675118
11	TRUE	0.576077	3.66039	3.67119	0.0108	79.696	70.4562	82.1817	11.7256	5.14037	1118.88	1.00328	-69.0508	0.72178
12	TRUE	0.848878	3.76839	3.76999	0.0016	85.8331	84.9603	86.706	1.74564	0.690023	1091.02	1	-65.354	0.780796
13	TRUE	0.423125	4.02572	4.03492	0.0092	89.9352	80.9993	90.9227	9.92335	3.57536	1041.58	1.12335	-78.8243	0.481445
14	TRUE	0.305409	4.04232	4.54732	0.505	75.1007	34.0383	104.054	70.0154	18.0783	-54.725	22.4121	-90.791	0.202915
15	TRUE	0.715975	4.13892	4.14292	0.004	85.3088	84.3587	86.615	2.25626	0.693489	517.51	1.01146	-69.9851	0.656495
16	TRUE	0.591893	4.43532	4.43692	0.0016	82.4198	82.0724	82.9452	0.872818	0.347517	-545.511	1.00577	-69.3106	0.645929
17	TRUE	0.709919	5.04212	5.04372	0.0016	72.875	72.59	73.8725	1.28251	0.516259	-623.441	1.32433	-69.6169	0.664529
18	TRUE	0.567159	5.09105	5.13425	0.0432	98.3073	88.1096	107.273	19.1634	5.15243	290.767	3.89989	-92.8697	0.198123
19	TRUE	0.633314	5.22945	5.23905	0.0096	78.8814	76.0261	85.6053	9.57914	3.96591	1008.34	1.01077	-75.5196	0.520924
20	TRUE	0.778203	5.34425	5.34625	0.002	83.0798	83.0798	83.0798	1.42109e-14	5.72858e-15	2.2813e-13	1	-67.7835	0.682651
21	TRUE	0.960273	5.55425	5.56385	0.0096	88.6778	85.4227	90.9698	5.54703	2.24594	470.704	1.36656	-75.1864	0.58444
22	TRUE	0.4056	6.02598	6.03998	0.014	94.135	82.8769	97.1448	14.2678	5.23072	1107.24	1.02056	-80.4277	0.394491
23	TRUE	0.913552	6.13838	6.16758	0.0292	87.6263	80.9373	105.265	24.3279	8.8238	866.999	1.00692	-79.9602	0.43656
24	TRUE	0.946389	6.25878	6.28718	0.0284	74.1806	59.386	74.8222	15.4362	7.73358	572.78	1.04403	-71.6557	0.503195
25	TRUE	0.563305	6.38638	6.39758	0.0112	83.1134	82.8293	85.3118	2.48246	0.790596	-226.785	1.00179	-67.4155	0.643492
26	TRUE	0.626029	6.58518	6.58718	0.002	83.1611	82.6712	83.9538	1.28251	0.503743	-665.428	1.01432	-70.1253	0.546359
27	TRUE	0.880455	6.74238	6.74478	0.0024	88.9038	88.1023	89.839	1.73673	0.62591	-723.637	1.00096	-72.351	0.658288
28	TRUE	0.840201	6.84798	6.85238	0.0044	92.0421	86.6463	95.9831	9.33678	3.64157	-2471.94	1.07864	-79.9752	0.444841
29	TRUE	0.598526	6.96758	6.97798	0.0104	86.0811	83.3188	87.5239	4.20513	1.57735	-356.929	1.02684	-76.9132	0.50576
30	TRUE	0.855053	7.06731	7.06971	0.0024	106.03	105.762	106.163	0.400784	0.146947	166.993	1.00302	-74.338	0.413437
31	TRUE	0.783868	7.17451	7.17611	0.0016	83.1685	82.8924	83.2665	0.374065	0.153618	233.791	1.01068	-71.3743	0.584863
32	TRUE	0.979006	7.24131	7.24331	0.002	81.2744	80.8113	81.4347	0.623441	0.243171	311.721	1.01894	-68.3641	0.659026
33	TRUE	0.989751	7.33131	7.33531	0.004	80.5764	80.2716	81.8054	1.53381	0.662959	388.29	1.00166	-73.8861	0.582768
34	TRUE	0.550775	7.71371	7.71851	0.0048	95.8853	92.9685	97.3177	4.34925	1.13082	-633.922	1.1511	-77.8897	0.454327
35	TRUE	0.893935	7.80051	7.86091	0.0604	76.0398	68.4535	83.255	14.8015	5.66456	-40.6296	1.43627	-76.7036	0.444563
36	TRUE	0.581774	8.02584	8.05184	0.026	89.3622	79.9743	91.2046	11.2303	2.43367	385.361	1.04796	-75.1532	0.489292
37	TRUE	0.535597	8.13704	8.14904	0.012	89.375	81.3449	89.709	8.36414	3.49113	730.517	1.04889	-79.0444	0.457338
38	TRUE	0.482711	8.23224	8.25464	0.0224	78.9893	76.5697	83.9928	7.42304	2.5718	287.216	1.06231	-76.0252	0.494891
39	TRUE	0.526036	8.52504	8.54904	0.024	83.1221	82.7767	83.4899	0.713254	0.263697	-19.2452	1.00481	-76.4524	0.482583
40	TRUE	0.335299	8.62064	8.62344	0.0028	73.5343	73.5343	73.5343	1.42109e-14	5.20064e-15	-1.32014e-12	1	-71.8725	0.59651
41	TRUE	0.502468	8.89664	8.90144	0.0048	77.5006	76.4412	78.0499	1.6087	0.614562	372.527	1.01503	-78.6107	0.448162
42	TRUE	0.758021	8.98344	8.98864	0.0052	80.2731	74.8682	80.7887	5.92052	2.09539	1182.87	1.02438	-75.4271	0.564894
43	TRUE	0.558932	9.18917	9.19077	0.0016	69.9521	69.8541	70.2282	0.374065	0.153618	-233.791	1.01068	-70.0021	0.667706
44	TRUE	0.536868	9.28077	9.28717	0.0064	78.3745	78.0838	78.4963	0.412455	0.125952	-30.9325	1.02196	-72.5507	0.595594
45	TRUE	0.369629	9.39877	9.40677	0.008	70.5711	68.4652	71.5246	3.05942	1.10949	-367.306	1.00221	-66.9065	0.640462
46	TRUE	0.68191	9.57797	9.57957	0.0016	96.9477	96.6716	97.0457	0.374065	0.153618	-233.791	1.01068	-76.6481	0.43019
47	TRUE	0.988162	9.66037	9.66957	0.0092	74.5768	73.927	78.9896	5.06261	1.90833	572.627	1.04157	-77.625	0.493026
48	TRUE	0.951571	9.75997	9.76157	0.0016	74.7037	74.0268	75.0243	0.997506	0.403004	623.441	1.0194	-72.8602	0.638808
49	TRUE	0.520222	10.0429	10.0889	0.046	81.5154	75.2051	87.0211	11.8161	3.144	74.5241	1.1779	-74.0352	0.43999
50	TRUE	0.665151	10.1545	10.1569	0.0024	98.1151	97.1799	98.2932	1.11329	0.419322	445.315	1.06797	-75.2416	0.530029
51	TRUE	0.782632	10.3609	10.3629	0.002	71.055	70.2623	71.2598	0.997506	0.393399	-488.574	1.0672	-70.7008	0.546574
52	TRUE	0.982512	10.6883	10.9983	0.31	69.3589	67.0673	84.1817	17.1144	6.30584	-16.5095	2.18854	-72.448	0.42998
53	TRUE	0.550735	10.9973	11.0045	0.0072	73.978	72.0855	75.2249	3.13947	1.1852	-389.814	1.34693	-66.6943	0.726857
54	TRUE	0.631629	11.1062	11.1118	0.0056	67.4088	66.9929	68.4741	1.48116	0.650431	-298.952	1.01008	-71.31	0.488179
55	TRUE	0.951224	11.3628	11.3878	0.025	70.7452	68.6897	72.5494	3.85977	1.27286	-125.255	1.23742	-67.2789	0.47997
56	TRUE	0.463401	12.1736	12.1792	0.0056	87.5517	85.0579	87.8161	2.75824	1.15237	517.481	1.05489	-77.2946	0.430216
57	TRUE	0.762766	12.3032	12.3108	0.0076	83.5468	83.2311	83.8979	0.666821	0.204086	-73.1823	1.00822	-72.861	0.40665
58	TRUE	0.802574	12.4308	12.4504	0.0196	90.2148	82.7235	90.5433	7.81986	3.92181	431.343	1.02085	-73.8067	0.535994
59	TRUE	0.709562	12.6052	12.6144	0.0092	70.8588	70.1092	71.8348	1.72561	0.625835	-194.068	1.06208	-71.2913	0.650485
60	TRUE	0.604241	12.8244	12.8724	0.048	68.9305	68.4685	70.0272	1.55867	0.48912	19.5975	1.01116	-72.901	0.494511
61	TRUE	0.8588	12.99	12.992	0.002	87.3695	87.2849	87.9618	0.676879	0.261574	-290.727	1.08263	-73.8811	0.406559
62	TRUE	0.906448	13.1509	13.1569	0.006	70.2136	69.9761	70.3908	0.414714	0.143276	-20.2247	1.02551	-65.2789	0.629279
63	TRUE	0.743736	13.3049	13.3453	0.0404	70.9458	69.929	78.1199	8.19087	2.93375	12.216	1.2239	-70.2236	0.599803
64	TRUE	0.403905	13.4981	13.5329	0.0348	82.7307	82.3596	83.572	1.21238	0.378066	-24.6876	1.00516	-70.7868	0.55303
65	TRUE	0.945712	13.6217	13.7045	0.0828	68.7303	66.1882	72.8191	6.63087	2.37986	-53.6667	1.02037	-73.7601	0.490969
66	TRUE	0.450251	14.8326	14.835	0.0024	82.4069	81.9764	84.2772	2.3008	0.872889	-946.295	1.08147	-74.7142	0.464471
67	TRUE	0.719277	14.925	14.9494	0.0244	84.8948	79.4751	87.9444	8.46929	3.44602	317.205	1.05648	-78.3441	0.447012
68	TRUE	0.4928	15.0499	15.1263	0.0764	78.6533	60.8036	93.6381	32.8346	8.16439	-102.069	6.1452	-91.8945	0.202407
69	TRUE	0.779089	15.3031	15.3095	0.0064	91.5619	90.8763	93.0964	2.22013	0.814146	-134.573	1.36853	-82.549	0.401694
70	TRUE	0.850854	15.3643	15.3671	0.0028	63.9035	63.4397	65.9631	2.52345	0.838804	-759.863	1.13117	-79.5008	0.445543
71	TRUE	0.881539	15.5807	15.5839	0.0032	80.5057	77.292	81.7155	4.42347	1.5438	-1371.51	1.02241	-79.4193	0.463078
72	TRUE	0.979166	15.6835	15.6963	0.0128	104.155	91.5048	104.944	13.4394	6.29803	-1129.45	1.03643	-74.1581	0.533666
73	TRUE	0.473044	15.9987	16.0467	0.048	74.4166	62.7493	85.1116	22.3622	5.19721	-52.9478	5.1048	-95.4132	0.166239
74	TRUE	0.736802	16.4585	16.4601	0.0016	84.5372	84.4392	84.8133	0.374065	0.153618	233.791	1.01068	-69.3441	0.595176
75	TRUE	0.794217	16.6733	16.6805	0.0072	59.8325	55.9137	60.9087	4.99495	1.46109	-607.361	1.06932	-64.8718	0.650153
76	TRUE	0.689881	16.7765	16.7785	0.002	83.5865	83.5331	84.1387	0.605629	0.228506	227.747	1.09972	-66.2745	0.704894
77	TRUE	0.433433	16.9329	16.9349	0.002	81.47	81.0069	81.9599	0.952975	0.366077	488.574	1.00178	-64.1698	0.723376
78	TRUE	0.75972	17.6982	17.7082	0.01	83.7749	82.44	84.0738	1.63385	0.55774	-145.253	1.08253	-72.6899	0.59271
79	TRUE	0.603562	17.917	17.919	0.002	79.1959	78.6037	79.2805	0.676879	0.261574	-290.727	1.08263	-68.8658	0.636398
80	TRUE	0.665013	18.1099	18.1199	0.01	74.9507	74.4858	75.6691	1.18333	0.3693	90.0108	1.02117	-72.9123	0.539795
81	TRUE	0.948368	18.1611	18.1815	0.0204	68.6864	54.9392	70.6884	15.7493	5.9124	706.19	1.17485	-80.5495	0.409339
82	TRUE	0.475673	18.5371	18.5427	0.0056	80.8904	78.9269	81.7754	2.84851	1.02692	537.525	1.04352	-73.4385	0.4934
83	TRUE	0.883089	18.6863	18.6883	0.002	84.4196	82.2109	84.6334	2.42252	0.914026	-910.988	1.29829	-67.8049	0.576835
84	TRUE	0.531307	19.1157	19.1189	0.0032	82.3749	80.5565	82.7386	2.18204	0.738551	626.225	1.06622	-71.3395	0.646904
85	TRUE	0.387565	19.2101	19.2117	0.0016	76.4776	75.6761	76.923	1.24688	0.499865	779.302	1.01315	-75.8429	0.549918
86	TRUE	0.488835	19.3209	19.3321	0.0112	69.6103	67.176	72.3297	5.15371	1.48637	-455.906	1.00637	-71.9801	0.53203
87	TRUE	0.832884	19.4281	19.4801	0.052	67.4654	67.2322	68.532	1.2998	0.455503	-13.703	1.01056	-66.6091	0.637331
88	TRUE	0.458039	20.0345	20.0361	0.0016	75.2803	74.7905	77.9967	3.20627	1.34593	1948.25	1.10057	-75.1088	0.560177
89	TRUE	0.98071	20.1386	20.151	0.0124	81.0837	77.1723	82.0729	4.90066	1.44823	357.14	1.05385	-69.8861	0.649942
90	TRUE	0.584261	20.3382	20.3434	0.0052	71.2893	70.6881	71.7049	1.0168	0.399725	202.023	1.08295	-65.5132	0.721856
91	TRUE	0.930317	20.3804	20.9304	0.55	76.368	33.1478	103.955	70.8076	14.8516	-8.08251	27.5462	-88.8476	0.21654
92	TRUE	0.789339	20.4286	20.433	0.0044	86.0927	84.4599	86.3748	1.91486	0.574947	249.517	1.25341	-77.0891	0.504281
93	TRUE	0.552528	20.5194	20.521	0.0016	77.1472	76.7464	77.3699	0.623441	0.249933	389.651	1.00816	-70.3462	0.648524
94	TRUE	0.717183	20.609	20.6226	0.0136	69.9139	68.7809	70.8299	2.04903	0.769526	85.0871	1.08722	-71.9599	0.652669
95	TRUE	0.786216	20.9038	20.9422	0.0384	80.2161	79.3848	83.0809	3.69612	1.07977	83.18	1.00738	-70.6677	0.543802
96	TRUE	0.712994	21.017	21.027	0.01	77.0495	74.0778	79.1664	5.08861	1.69264	308.571	1.50297	-79.0914	0.541548
97	TRUE	0.360264	21.1487	21.1663	0.0176	67.4531	65.8102	68.529	2.7188	0.833251	106.739	1.05523	-72.0702	0.521466
98	TRUE	0.974042	21.3759	21.3779	0.002	80.6563	80.1932	81.8052	1.61204	0.651797	-842.282	1.05311	-69.355	0.576246
99	TRUE	0.873788	21.8879	21.9699	0.082	87.2254	81.0862	94.9394	13.8532	4.31038	2.4354	1.11159	-70.8627	0.59618
100	TRUE	0.663105	22.67	22.73	0.06	81.8013	77.2369	85.0178	7.78087	1.84488	-20.434	1.18291	-76.9745	0.542644
101	TRUE	0.729706	22.9288	22.9332	0.0044	84.1893	83.6623	85.6514	1.98907	0.582771	322.957	1.33612	-72.9799	0.557805
102	TRUE	0.568234	23.2874	23.3038	0.0164	81.7727	81.2343	82.5164	1.28205	0.464186	37.985	1.04792	-74.6208	0.584084
103	TRUE	0.45994	23.529	23.537	0.008	89.4353	80.7173	92.7381	12.0208	4.0372	1576.44	1.04357	-71.5155	0.649028
104	TRUE	0.925634	23.7486	23.793	0.0444	83.8166	74.4313	95.3154	20.8841	6.90551	294.246	1.526	-67.51	0.706714
105	TRUE	0.764925	23.8802	23.885	0.0048	75.6876	74.7747	78.686	3.91135	1.13703	671.745	1.08255	-70.6497	0.646157
106	TRUE	0.523532	24.0134	24.021	0.0076	82.3531	81.4254	82.9765	1.55118	0.515068	61.8307	1.22997	-58.8725	0.796691
107	TRUE	0.450462	24.0907	24.0947	0.004	75.8781	74.7499	77.5183	2.76838	0.953151	715.372	1.00605	-62.3822	0.794295
108	TRUE	0.82259	24.2227	24.2475	0.0248	94.5881	71.4179	95.4005	23.9827	10.2537	1006.37	1.14929	-70.9023	0.591693
109	TRUE	0.91403	24.3327	24.4119	0.0792	83.2281	73.6673	86.5759	12.9086	3.7441	52.2258	1.28876	-63.9333	0.713522
110	TRUE	0.966958	25.9752	26.018	0.0428	84.9709	84.6001	88.169	3.56898	1.37136	77.3818	1.00559	-70.5341	0.635224
111	TRUE	0.654212	26.1162	26.1198	0.0036	81.8534	80.6807	82.6401	1.95939	0.724184	592.404	1.01462	-66.5576	0.72914
112	TRUE	0.688502	26.2582	26.2606	0.0024	73.7709	73.3033	74.3721	1.06876	0.385797	-445.315	1.00188	-63.4393	0.661015
113	TRUE	0.343438	26.3414	26.377	0.0356	89.1638	82.4387	92.0402	9.60145	2.75379	147.375	1.1368	-68.3783	0.652143
114	TRUE	0.944697	26.5026	26.5802	0.0776	57.2713	54.2766	96.658	42.3814	14.6409	449.127	1.13344	-68.4553	0.593958
115	TRUE	0.518688	26.6598	26.6642	0.0044	77.1832	76.438	82.1117	5.67371	2.59781	1357.8	1.01112	-75.8656	0.527293
116	TRUE	0.468499	26.7466	26.759	0.0124	67.1776	66.0694	79.5468	13.4774	5.95095	1051.57	1.80155	-65.2127	0.651865
117	TRUE	0.765635	26.9086	26.9198	0.0112	61.8661	56.0766	66.2302	10.1536	2.85879	-787.695	1.03034	-67.2207	0.650434
118	TRUE	0.917379	27.051	27.0634	0.0124	81.4842	81.0446	82.1344	1.0898	0.417906	37.7451	1.04538	-62.4868	0.693965
119	TRUE	0.906088	27.2023	27.2283	0.026	83.5864	81.8051	86.5496	4.74448	1.55165	144.402	1.05311	-64.7824	0.70892
120	TRUE	0.905487	27.4559	27.4747	0.0188	80.6775	70.3801	82.2362	11.8561	5.92527	-621.36	1.01496	-67.1425	0.654539
121	TRUE	0.92847	27.6023	27.6247	0.0224	70.1707	66.5811	74.6081	8.02705	3.39855	-324.184	1.03325	-67.9938	0.598637
122	TRUE	0.439838	27.7403	27.7439	0.0036	80.2008	80.1154	80.4939	0.378518	0.128218	-31.262	1.03799	-66.3967	0.661982
123	TRUE	0.634166	28.1944	28.1972	0.0028	83.1634	82.6365	84.2248	1.58829	0.573282	574.315	1.01867	-67.0858	0.730058
124	TRUE	0.929822	28.2932	28.3172	0.024	88.1272	78.6898	88.6859	9.99609	3.85835	91.1243	1.40244	-71.334	0.647098
125	TRUE	0.626253	28.402	28.404	0.002	82.664	81.2657	83.1004	1.8347	0.704413	893.175	1.05003	-65.8009	0.718082
126	TRUE	0.58233	28.5688	28.5716	0.0028	74.3267	73.9704	74.6829	0.712504	0.271919	275.671	1.00505	-73.5364	0.557906
127	TRUE	0.962023	29.4517	29.4577	0.006	76.8266	75.9606	83.1579	7.19737	2.9679	1208.23	1.00023	-66.8159	0.762673
128	TRUE	0.899365	29.7357	29.7681	0.0324	75.6508	73.9174	89.8909	15.9735	7.52723	472.035	1.03733	-78.7534	0.469235
129	TRUE	0.893514	29.8469	29.8521	0.0052	75.0987	73.7708	75.4492	1.67837	0.611499	291.97	1.10662	-70.3152	0.640401
130	TRUE	0.982704	29.9537	29.9625	0.0088	80.5136	76.9796	84.1522	7.17256	2.49827	741.735	1.01609	-70.8468	0.656074
131	TRUE	0.61887	31.8092	31.8124	0.0032	92.937	92.5881	92.9667	0.378518	0.126336	-91.2278	1.01661	-74.8114	0.501217
132	TRUE	0.349467	31.9476	31.9536	0.006	53.7443	53.4501	57.5446	4.09446	1.58124	-709.599	1.02063	-78.8643	0.507126
133	TRUE	0.522351	32.1345	32.1409	0.0064	74.8788	74.1683	85.8229	11.6547	4.1926	-1910.44	1.01753	-74.04	0.558141
134	TRUE	0.83634	32.3329	32.3345	0.0016	65.5826	61.7173	66.9542	5.23691	2.15065	-3273.07	1.01213	-74.0034	0.521995
135	TRUE	0.879808	32.4741	32.5377	0.0636	76.1698	72.2115	80.8907	8.67915	3.25702	72.1409	1.14803	-76.1847	0.500961
136	TRUE	0.769754	32.7005	32.7033	0.0028	81.408	79.5822	82.1057	2.52345	0.956832	-938.343	1.07894	-77.564	0.424423
137	TRUE	0.908032	32.7905	32.8085	0.018	77.1842	76.1613	81.1294	4.96811	1.90528	254.665	1.0205	-73.781	0.600306
138	TRUE	0.918948	32.9869	32.9937	0.0068	75.5032	74.6451	80.3456	5.70055	2.28349	867.613	1.01146	-78.7785	0.494228
139	TRUE	0.493163	33.1893	33.1913	0.002	76.3793	75.3907	76.7623	1.37157	0.554485	-707.415	1.0753	-72.7454	0.508064
140	TRUE	0.508094	33.2731	33.2763	0.0032	79.3392	79.3392	79.3392	1.42109e-14	4.60288e-15	-5.21993e-13	1	-71.172	0.643711
141	TRUE	0.782652	33.4071	33.4095	0.0024	66.1652	65.564	66.9	1.33595	0.481796	-556.644	1.00145	-64.3674	0.705981
142	TRUE	0.834392	33.5071	33.5359	0.0288	68.5854	67.6785	69.0169	1.33843	0.515065	35.195	1.01065	-69.7883	0.543835
143	TRUE	0.47942	33.6647	33.6663	0.0016	80.509	80.2596	80.7583	0.498753	0.197149	311.721	1	-75.0795	0.518534
144	TRUE	0.479466	33.7915	33.7983	0.0068	79.7036	78.8006	80.1587	1.35812	0.379486	-46.4358	1.10928	-74.0555	0.546659
145	TRUE	0.486406	34.5564	34.558	0.0016	87.5491	86.8455	90.2121	3.36658	1.40744	2104.11	1.04179	-74.8112	0.533414
146	TRUE	0.884654	34.6368	34.6384	0.0016	72.3947	71.8425	72.5906	0.74813	0.307235	-467.581	1.02779	-68.1781	0.593281
147	TRUE	0.704594	34.7932	34.8028	0.0096	72.238	69.5211	73.2721	3.75101	1.58286	-377.776	1.00478	-73.4453	0.532821
148	TRUE	0.932839	35.4989	35.5497	0.0508	73.1408	68.9938	78.956	9.96219	3.20955	-100.58	1.10081	-77.6579	0.444271
149	TRUE	0.474872	35.6217	35.6297	0.008	80.6014	76.308	81.386	5.07799	2.198	689.964	1.01962	-73.0114	0.595987
150	TRUE	0.672311	35.7549	35.7629	0.008	81.8321	81.6552	82.0037	0.348467	0.144575	-23.7955	1.00494	-65.0101	0.756347
151	TRUE	0.916569	35.8341	35.8357	0.0016	76.8975	76.6482	77.1469	0.498753	0.197149	311.721	1	-70.1269	0.655466
152	TRUE	0.853816	36.5686	36.5778	0.0092	73.0979	72.7249	76.1849	3.45994	1.76716	374.266	1.00059	-73.1074	0.634944
153	TRUE	0.670547	37.1828	37.1848	0.002	71.7026	71.6758	71.9787	0.302814	0.114253	113.873	1.03232	-61.3931	0.766915
154	TRUE	0.565143	37.286	37.2884	0.0024	83.067	82.733	83.5345	0.801568	0.28993	333.986	1.00236	-70.9225	0.583844
155	TRUE	0.713718	38.4973	38.6173	0.12	84.4678	41.5394	108.782	67.2426	9.65369	-53.689	8.5356	-89.6333	0.220971
156	TRUE	0.597615	38.7493	38.7537	0.0044	59.9501	58.8888	60.1876	1.29884	0.352995	-181.266	1.0994	-73.5747	0.408272
157	TRUE	0.769551	38.8917	38.9181	0.0264	69.4799	67.3869	78.0783	10.6914	4.48374	-388.127	1.11274	-69.9635	0.531374
158	TRUE	0.776858	39.0713	39.0785	0.0072	68.4328	61.3253	68.5403	7.21501	2.90528	-1067.83	1.04596	-67.2281	0.58024
159	TRUE	0.753187	39.167	39.177	0.01	80.83	77.0238	82.275	5.25126	2.08608	459.624	1.09026	-67.0907	0.698039
160	TRUE	0.648899	39.2998	39.3014	0.0016	93.5251	93.3648	94.3801	1.01532	0.428059	-623.441	1.08105	-71.4811	0.642536
161	TRUE	0.722336	39.4022	39.4222	0.02	92.0415	91.191	93.2606	2.06955	0.653784	77.6226	1.07818	-74.8226	0.540905
162	TRUE	0.492658	39.5162	39.5254	0.0092	64.402	62.4828	65.8109	3.32812	1.0405	185.259	1.23568	-71.1377	0.648658
163	TRUE	0.405754	39.6906	39.7298	0.0392	65.6125	64.8572	67.8551	2.99789	0.938353	-59.3359	1.01836	-70.9112	0.641873
164	TRUE	0.962407	39.8298	39.8338	0.004	80.4729	78.5655	82.5362	3.97073	1.19969	893.667	1.03003	-75.7294	0.556978
165	TRUE	0.828366	39.925	39.9302	0.0052	72.0931	70.6013	73.4216	2.82033	1.08621	636.899	1.07213	-73.8022	0.600526
166	TRUE	0.807545	40.0242	40.0314	0.0072	82.5758	82.3428	82.7528	0.409997	0.142748	-16.2774	1.02407	-76.2459	0.483348
167	TRUE	0.494596	40.1376	40.152	0.0144	79.4577	77.3314	89.9126	12.5812	4.93027	865.275	1.00278	-77.5411	0.49811
168	TRUE	0.862714	40.1686	40.6286	0.46	83.387	55.8281	103.414	47.5857	11.0618	-13.8361	50.2645	-89.6369	0.2074
169	TRUE	0.416147	40.2664	40.268	0.0016	93.3622	92.5072	93.5225	1.01532	0.428059	-623.441	1.08105	-76.4815	0.572711
170	TRUE	0.996949	40.5716	40.5844	0.0128	81.1239	81.0386	84.4414	3.40282	1.67519	263.976	1.01176	-74.9386	0.575568
171	TRUE	0.990168	40.806	40.8252	0.0192	89.2345	86.6368	89.5917	2.95493	1.16555	128.799	1.02823	-73.576	0.584044
172	TRUE	0.536854	40.9036	40.9072	0.0036	63.0537	62.935	64.0037	1.06876	0.322552	178.126	1.1254	-71.3965	0.607506
173	TRUE	0.706372	41.1357	41.1457	0.01	86.9375	79.5875	92.6552	13.0677	3.91415	1326.35	1.00904	-81.5802	0.409708
174	TRUE	0.787353	41.2973	41.3469	0.0496	68.3342	67.6278	72.9785	5.35065	2.064	-102.448	1.00354	-63.2111	0.706428
175	TRUE	0.810416	41.4801	41.4853	0.0052	70.1279	69.8135	70.2527	0.439243	0.155108	42.3391	1.05256	-62.9904	0.719391
176	TRUE	0.670109	41.5873	41.5893	0.002	87.1322	87.052	87.9605	0.908443	0.34276	-341.62	1.1659	-69.2634	0.65157
177	TRUE	0.854731	41.6757	41.6893	0.0136	71.5548	70.8965	72.0209	1.12439	0.32605	-41.6991	1.06066	-65.3096	0.708839
178	TRUE	0.995763	41.7869	41.8173	0.0304	70.4225	65.6795	79.6451	13.9656	4.97751	-360.406	1.05793	-62.2677	0.772938
179	TRUE	0.656104	41.9933	42.0061	0.0128	69.4049	67.5197	72.1247	4.60501	1.8149	-357.494	1.00087	-68.4668	0.577839
180	TRUE	0.662602	42.1065	42.1081	0.0016	89.0533	88.4744	89.1424	0.667973	0.276311	389.651	1.07279	-70.6071	0.652363
181	TRUE	0.736887	42.2578	42.5428	0.285	73.1597	72.4846	87.5509	15.0663	8.01892	-52.7393	1.00022	-70.9927	0.410592
182	TRUE	0.624897	42.257	42.2646	0.0076	86.8934	86.7772	87.72	0.942816	0.307442	78.3749	1.08161	-68.1648	0.702963
183	TRUE	0.922475	42.3846	42.3862	0.0016	108.988	108.739	109.059	0.320627	0.129065	-155.86	1.04572	-74.128	0.58367
184	TRUE	0.805348	43.1974	43.2118	0.0144	67.8876	65.5756	68.908	3.33244	1.47699	246.318	1.01772	-69.7127	0.539672
185	TRUE	0.941187	43.4116	43.4192	0.0076	100.263	75.5617	103.591	28.0291	13.6094	4265.69	1.29432	-73.0165	0.481897
186	TRUE	0.599094	43.608	43.6224	0.0144	82.6148	81.2424	87.0649	5.82256	2.37033	387.636	1.16065	-74.0812	0.598716
187	TRUE	0.805209	43.7104	43.7176	0.0072	90.2877	85.6002	91.7838	6.18354	2.38627	864.945	1.00734	-75.6808	0.587789
188	TRUE	0.554535	43.9288	43.9512	0.0224	82.2229	81.2847	91.205	9.92037	3.87082	482.877	1.05724	-68.8277	0.725517
189	TRUE	0.761112	44.0516	44.0584	0.0068	80.7859	79.8079	81.6682	1.86029	0.712433	211.49	1.06953	-68.7229	0.641885
190	TRUE	0.520726	44.2073	44.2285	0.0212	78.0277	77.3894	85.8181	8.42873	3.54277	447.511	1.06943	-64.933	0.70404
191	TRUE	0.944196	45.0997	45.1037	0.004	80.1128	79.4834	83.6691	4.18569	1.71061	1084.41	1.0197	-77.9371	0.520626
192	TRUE	0.83836	45.1312	45.7262	0.595	74.0387	39.4378	98.1195	58.6816	11.3732	3.7672	28.0945	-87.3408	0.219119
193	TRUE	0.75029	45.379	45.3806	0.0016	81.8135	79.863	83.2296	3.36658	1.33661	-2104.11	1.00174	-75.5757	0.643124
194	TRUE	0.551131	45.723	45.7462	0.0232	66.1742	64.754	66.5258	1.77176	0.75843	79.0036	1.002	-71.3614	0.584572
195	TRUE	0.805596	45.9482	45.9502	0.002	66.8987	66.5691	67.2282	0.659067	0.266714	-353.708	1.00734	-65.1267	0.66654
196	TRUE	0.736266	46.105	46.1118	0.0068	76.786	75.1637	76.8528	1.68909	0.780202	266.06	1.01278	-72.4731	0.59893
197	TRUE	0.956878	46.3819	46.3835	0.0016	59.0652	58.317	59.2789	0.961881	0.387194	-467.581	1.24253	-64.4022	0.635888
198	TRUE	0.811082	46.4483	46.4515	0.0032	82.2769	80.9409	84.2363	3.29533	1.12096	1015.88	1.00727	-64.4474	0.787131
199	TRUE	0.64373	46.5735	46.6207	0.0472	70.503	63.5706	71.512	7.94146	2.67364	-135.024	1.02665	-55.4186	0.775328
200	TRUE	0.416779	46.6867	46.7039	0.0172	85.9347	80.646	86.3909	5.74498	1.77994	-75.0612	1.4523	-65.9775	0.649561
201	TRUE	0.982985	46.7843	46.8163	0.032	71.2577	55.924	72.212	16.288	6.50111	-533.71	1.10861	-64.3467	0.719843
202	TRUE	0.982674	46.9011	46.9051	0.004	66.8388	65.7478	67.388	1.64024	0.515771	-380.542	1.0145	-53.8888	0.840063
203	TRUE	0.549706	47.3629	47.3905	0.0276	81.2718	77.8799	81.5062	3.62621	1.18258	110.44	1.03045	-64.5541	0.706931
204	TRUE	0.662946	48.4726	48.4742	0.0016	70.238	70.238	70.238	2.84217e-14	1.37596e-14	2.02796e-11	1	-73.6489	0.553034
205	TRUE	0.533031	48.6158	48.6642	0.0484	82.2478	76.9933	89.98	12.9867	2.86179	-160.46	1.08669	-71.3818	0.589418
206	TRUE	0.982717	48.7774	48.7902	0.0128	81.2935	77.0214	81.7108	4.68939	2.1958	-379.356	1.00329	-69.8339	0.64249
207	TRUE	0.544988	49.037	49.0458	0.0088	62.2738	58.1938	63.1805	4.98663	2.02061	-584.684	1.00383	-64.7737	0.778445
208	TRUE	0.769572	49.1238	49.1298	0.006	72.6481	72.047	72.7048	0.657784	0.289495	104.096	1.00629	-69.2694	0.64806
209	TRUE	0.890665	49.2111	49.2455	0.0344	71.2832	64.906	73.4515	8.54555	3.11697	-270.309	1.0255	-65.4456	0.700985
210	TRUE	0.989406	49.3171	49.3327	0.0156	66.5513	64.3139	83.6276	19.3137	4.90858	-881.104	1.33542	-68.333	0.594448
211	TRUE	0.615898	49.4195	49.4283	0.0088	69.9272	68.0515	74.0662	6.01465	2.05375	600.6	1.02985	-71.1929	0.665032
212	TRUE	0.866612	49.5075	49.5219	0.0144	68.1051	67.528	81.3309	13.8029	4.84471	-973.064	1.11708	-70.055	0.601183
213	TRUE	0.981234	49.6271	49.6299	0.0028	65.855	65.3875	66.857	1.46954	0.50617	503.63	1.02011	-68.1895	0.657584
214	TRUE	0.469894	49.7251	49.7391	0.014	83.4064	80.6825	83.9036	3.22111	1.06984	200.803	1.03484	-66.7777	0.708337
215	TRUE	0.89003	49.8279	49.8303	0.0024	81.3451	80.8107	81.7459	0.935162	0.33784	389.651	1.00212	-66.3251	0.724351
216	TRUE	0.720259	49.9311	49.9399	0.0088	70.2868	67.5883	70.6984	3.11004	1.35577	385.389	1.01313	-71.7362	0.594412
217	TRUE	0.385671	50.0359	50.0387	0.0028	85.8207	85.5832	85.8504	0.267189	0.0891293	67.1507	1.01361	-67.0758	0.667751
218	TRUE	0.935471	50.1243	50.1319	0.0076	80.7703	80.0287	81.5702	1.5415	0.526382	-95.1978	1.13732	-73.1716	0.650409
219	TRUE	0.720648	50.2321	50.2389	0.0068	71.8726	71.1527	72.0285	0.875787	0.22455	-81.8403	1.03179	-59.1741	0.805468
220	TRUE	0.998748	50.3209	50.3365	0.0156	80.8813	79.4934	81.6532	2.15978	0.569513	102.69	1.04807	-66.4069	0.709045
221	TRUE	0.608575	50.4281	50.4297	0.0016	68.8623	68.4615	69.0849	0.623441	0.249933	389.651	1.00816	-64.0887	0.769052
222	TRUE	0.543315	50.5297	50.5581	0.0284	75.0244	72.2775	77.5619	5.28441	2.11604	195.043	1.08684	-73.383	0.593052
223	TRUE	0.985823	50.6589	50.6917	0.0328	58.4137	58.1398	70.8892	12.7495	6.21443	-389.238	1.02821	-66.6177	0.633427
224	TRUE	0.53503	50.7893	50.7961	0.0068	72.0595	70.705	72.5679	1.8629	0.616401	-217.947	1.10621	-67.3471	0.671199
225	TRUE	0.548456	51.1261	51.1521	0.026	87.0567	78.6721	94.7914	16.1193	8.05254	640.468	1.02847	-74.1472	0.499819
226	TRUE	0.693815	51.2442	51.2526	0.0084	74.2197	73.4308	79.8817	6.45089	2.8053	787.868	1.00494	-76.0973	0.562459
227	TRUE	0.685394	51.3906	51.475	0.0844	66.5076	66.1959	75.7969	9.601	3.82405	-111.988	1.00048	-64.9438	0.632603
228	TRUE	0.833127	51.6034	51.641	0.0376	68.5345	68.1339	68.6805	0.546642	0.242048	-13.5742	1.00165	-67.7912	0.572687
229	TRUE	0.878047	51.7942	51.8002	0.006	72.9248	71.1509	73.0732	1.92228	0.677866	-323.89	1.05414	-59.6155	0.670272
230	TRUE	0.736485	51.9866	51.993	0.0064	66.818	65.6082	67.1297	1.52149	0.433416	-178.726	1.05662	-61.3997	0.717436
231	TRUE	0.850508	52.0822	52.0946	0.0124	70.7825	69.9809	71.5626	1.58161	0.466649	17.6658	1.04987	-64.4576	0.723444
232	TRUE	0.479024	52.2019	52.2567	0.0548	67.9636	67.5051	75.0098	7.50471	3.37149	-125.536	1.02195	-61.6664	0.712467
233	TRUE	0.654227	52.4463	52.4759	0.0296	73.9339	69.2867	78.3858	9.09912	4.78274	302.906	1.00932	-66.6474	0.692126
234	TRUE	0.86046	52.5591	52.5611	0.002	72.1458	72.1458	72.1458	2.84217e-14	8.25576e-15	1.01506e-12	1	-57.57	0.84161
235	TRUE	0.769923	52.7087	52.7143	0.0056	70.2097	69.6234	70.5808	0.957428	0.224713	-106.027	1.03138	-65.8704	0.728854
236	TRUE	0.42749	52.8403	52.8467	0.0064	71.2837	70.5045	72.5734	2.06899	0.750735	-352.204	1.02204	-63.4748	0.690909
237	TRUE	0.624969	53.0067	53.0467	0.04	56.2947	55.0184	88.9876	33.9692	14.3512	-861.748	1.02102	-70.6018	0.54406
238	TRUE	0.7247	53.1332	53.148	0.0148	83.6349	82.3783	84.9957	2.61747	0.997075	128.001	1.06377	-72.1833	0.660655
239	TRUE	0.983369	53.846	53.8528	0.0068	74.6165	73.2016	75.6453	2.44371	0.817742	330.942	1.02268	-69.4392	0.655514
240	TRUE	0.576798	54.3298	54.3338	0.004	75.7453	74.543	76.1535	1.61056	0.542857	395.217	1.02436	-65.5366	0.70117
241	TRUE	0.612061	54.6586	54.671	0.0124	79.2452	72.8986	83.6822	10.7837	4.18262	888.466	1.00153	-70.1653	0.656468
242	TRUE	0.663139	54.8042	54.8062	0.002	77.6661	77.6661	77.6661	2.84217e-14	9.53293e-15	-4.97276e-12	1	-74.0275	0.486771
243	TRUE	0.558098	55.6863	55.7043	0.018	91.2138	87.2605	94.6845	7.42395	2.72933	358.068	1.08974	-65.7264	0.716936
244	TRUE	0.689492	55.7427	55.7443	0.0016	74.2303	72.9835	75.4772	2.49377	0.985747	-1558.6	1	-78.6162	0.590653
245	TRUE	0.820405	55.8451	55.8535	0.0084	105.462	104.713	105.741	1.02773	0.418725	97.4499	1.02325	-72.7315	0.58498
246	TRUE	0.548249	55.9455	55.9507	0.0052	87.2564	83.1637	87.4503	4.28667	1.87513	859.37	1.06354	-70.2862	0.648466
247	TRUE	0.565961	56.1636	56.1652	0.0016	90.0792	89.5003	90.1682	0.667973	0.276311	389.651	1.07279	-73.3228	0.487569
248	TRUE	0.418229	56.3712	56.3968	0.0256	82.4492	81.6862	84.8166	3.13034	1.07791	139.845	1.01507	-78.7034	0.448451
249	TRUE	0.325248	56.4968	56.5	0.0032	90.4197	90.1158	90.5115	0.395681	0.157972	-124.84	1.00139	-70.4124	0.639158
250	TRUE	0.631793	56.5836	56.5924	0.0088	81.5889	77.035	84.0436	7.00853	2.52862	829.663	1.01586	-75.5443	0.539016
251	TRUE	0.752211	56.6768	56.6888	0.012	69.2304	67.6438	71.671	4.02724	1.45572	-305.297	1.03838	-69.7606	0.589579
252	TRUE	0.944431	56.9908	57.0164	0.0256	63.3016	61.5423	65.6163	4.07403	1.45655	100.446	1.07256	-77.6527	0.418882
253	TRUE	0.492015	57.2562	57.2762	0.02	66.706	58.7913	73.3451	14.5538	4.79961	-489.871	1.12407	-70.4041	0.537233
254	TRUE	0.357718	57.439	57.4446	0.0056	58.3277	56.9323	59.4855	2.55314	0.893974	-503.852	1.01267	-65.2458	0.717742
255	TRUE	0.448376	57.5218	57.5234	0.0016	80.2058	79.0302	81.0252	1.99501	0.792986	1246.88	1.00415	-72.1248	0.657429
256	TRUE	0.791503	57.6758	57.7486	0.0728	62.9533	59.3056	68.0715	8.76591	2.89964	-95.6109	1.01671	-53.9311	0.773928
257	TRUE	0.969883	57.883	57.927	0.044	72.6585	71.4267	77.6256	6.19886	2.01542	37.1055	1.11599	-67.3184	0.660224
258	TRUE	0.859165	57.9966	57.9982	0.0016	76.0257	75.6338	77.1301	1.49626	0.614471	935.162	1.03875	-70.6825	0.717182
259	TRUE	0.770741	58.139	58.1586	0.0196	76.8498	74.7231	97.3636	22.6405	10.2866	1181.53	1.00179	-72.2307	0.604383
260	TRUE	0.557346	58.2671	58.4443	0.1772	67.5493	58.9515	81.9899	23.0384	4.3535	-90.6366	1.0556	-66.6409	0.646352
261	TRUE	0.47343	58.5339	58.5391	0.0052	91.6897	82.5719	93.9163	11.3444	3.48962	2203.38	1.00605	-81.6239	0.409499
262	TRUE	0.614787	58.7039	58.7131	0.0092	79.4679	74.9393	86.2146	11.2753	5.00907	1222.78	1.00555	-73.6227	0.576908
263	TRUE	0.833634	58.8399	58.8627	0.0228	88.0277	83.7779	89.3446	5.56669	1.39499	93.2522	1.23454	-63.6227	0.785235
264	TRUE	0.6819	59.0615	59.1067	0.0452	67.0981	56.876	70.1101	13.2341	5.31585	-290.835	1.0107	-53.5528	0.837175
265	TRUE	0.764698	59.1836	59.2416	0.058	70.6772	65.9557	73.1921	7.23635	2.21049	23.1727	1.07597	-53.0235	0.847786
266	TRUE	0.930494	59.474	59.5492	0.0752	74.6129	68.7749	76.9918	8.21693	3.18463	-87.1525	1.03522	-67.2118	0.59259
267	TRUE	0.844848	59.6964	59.7628	0.0664	66.6235	64.7857	72.373	7.58729	3.04	109.602	1.00518	-61.537	0.704511
268	TRUE	0.431528	59.8968	59.9072	0.0104	70.5321	70.0317	74.4623	4.43053	1.97546	-434.63	1.0013	-62.9386	0.64645
269	TRUE	0.774801	59.9956	60.0476	0.052	81.7391	79.0397	83.2572	4.21753	1.06334	30.0298	1.0613	-70.4278	0.660345
270	TRUE	0.535102	60.1953	60.2257	0.0304	70.629	68.76	71.0201	2.26005	0.841661	69.2755	1.00964	-57.5761	0.768334
271	TRUE	0.962192	60.2169	60.2369	0.02	70.4751	67.4404	72.9959	5.55556	2.19931	-277.778	1.00003	-61.3027	0.695758
272	TRUE	0.996097	60.7145	60.7197	0.0052	76.1761	75.9274	76.4915	0.564066	0.205662	-28.709	1.07531	-62.1755	0.777801
273	TRUE	0.591025	62.9512	62.9812	0.03	75.9262	75.5699	79.6311	4.06112	1.28853	115.006	1.04861	-67.7869	0.598187
274	TRUE	0.550329	63.0668	63.0772	0.0104	90.2221	84.5432	93.0091	8.46592	2.58585	799.31	1.0203	-67.622	0.659298
275	TRUE	0.976594	63.2341	63.2633	0.0292	62.5321	61.9456	92.5342	30.5887	16.4466	1049.67	1.00047	-65.6133	0.582028
276	TRUE	0.627557	63.3573	63.3641	0.0068	75.308	72.2576	78.4846	6.22699	2.06049	956.693	1.04453	-68.6507	0.724925
277	TRUE	0.501641	65.0715	65.0795	0.008	86.6498	86.5632	86.8532	0.290042	0.113537	-14.535	1.00649	-76.2478	0.479696
278	TRUE	0.565336	65.246	65.2496	0.0036	68.3191	67.7178	68.5441	0.826317	0.291293	-96.7119	1.14152	-65.0191	0.646797
279	TRUE	0.965753	65.3372	65.3388	0.0016	78.2252	76.7022	79.5701	2.86783	1.13437	1792.39	1.00032	-76.9593	0.531929
280	TRUE	0.98814	65.5192	65.5236	0.0044	66.9153	66.5213	67.7562	1.23487	0.483141	-277.063	1.00077	-65.1249	0.70094
281	TRUE	0.57786	65.678	65.686	0.008	67.2489	66.2692	67.5898	1.32052	0.363899	-123.518	1.04342	-70.8702	0.594443
282	TRUE	0.462988	65.7908	65.8476	0.0568	69.0664	63.8617	75.1088	11.2471	3.9597	-94.1303	1.15042	-73.3054	0.539847
283	TRUE	0.402989	65.9156	66	0.0844	64.3599	57.3789	64.6713	7.29235	2.78773	-63.381	1.02235	-68.3983	0.546162
284	TRUE	0.612351	66.1616	66.1708	0.0092	63.0958	62.8162	63.6891	0.872876	0.339459	-97.1548	1.00658	-69.4558	0.596151
285	TRUE	0.43402	66.2541	66.2633	0.0092	73.3008	73.1821	74.2508	1.06876	0.227381	33.7476	1.06433	-69.2399	0.598144
286	TRUE	0.750796	66.3557	66.3653	0.0096	71.3355	66.5118	72.3824	5.87058	2.26697	-657.679	1.03281	-67.4928	0.65913
287	TRUE	0.573131	66.6325	66.6397	0.0072	72.3058	69.4484	73.0777	3.62932	1.18407	-443.199	1.24242	-66.6885	0.721991
288	TRUE	0.606425	66.7277	66.7481	0.0204	80.0703	79.7355	80.5442	0.808725	0.272307	25.5777	1.01493	-73.8573	0.525658
289	TRUE	0.738282	66.8385	66.8401	0.0016	84.7574	84.0716	86.6901	2.61845	1.07532	-1636.53	1.02915	-75.8129	0.533874
290	TRUE	0.816812	67.2514	67.301	0.0496	65.0307	64.322	70.5496	6.22758	2.28947	-117.991	1.00352	-70.5588	0.599645
291	TRUE	0.496784	68.3068	68.344	0.0372	72.9406	72.5398	81.5304	8.99063	2.54423	249.406	1.01412	-74.1526	0.526503
292	TRUE	0.57178	68.7088	68.7136	0.0048	90.7271	89.4728	91.7153	2.24248	1.08075	485.689	1.00743	-72.7683	0.484322
293	TRUE	0.642474	68.8684	68.8708	0.0024	83.3265	83.1929	83.5937	0.400784	0.146947	-166.993	1.00302	-64.4581	0.718745
294	TRUE	0.443261	68.9972	69.0312	0.034	81.5455	78.5085	91.1545	12.6461	4.32753	308.583	1.08187	-73.5158	0.552
295	TRUE	0.692179	69.2873	69.3033	0.016	88.5081	87.0046	96.8702	9.86556	4.3378	634.654	1.00536	-71.8528	0.535165
296	TRUE	0.575197	69.5453	69.5529	0.0076	80.4075	76.8079	84.0561	7.24819	2.0948	865.255	1.02439	-74.2002	0.601507
297	TRUE	0.51133	69.6449	69.6881	0.0432	93.5211	79.4343	102.131	22.6962	6.24842	249.781	3.02938	-90.9482	0.23181
298	TRUE	0.34828	69.7765	69.8013	0.0248	64.9536	63.9675	75.6076	11.6401	4.84159	459.521	1.07337	-68.9329	0.606667
299	TRUE	0.996912	69.9769	69.9793	0.0024	56.8854	56.4179	57.2194	0.801568	0.28993	-333.986	1.00236	-62.1635	0.701399
300	TRUE	0.315909	70.1201	70.1661	0.046	78.7502	77.8889	80.0273	2.13847	0.752556	11.3773	1.05709	-71.9688	0.580032
301	TRUE	0.748981	70.2374	70.2822	0.0448	79.5674	58.9807	81.7685	22.7878	10.3928	-474.89	1.07709	-73.1986	0.536901
302	TRUE	0.53809	70.4974	70.5282	0.0308	75.3117	70.2193	76.5683	6.34901	2.03242	-126.482	1.07955	-70.6916	0.536465
303	TRUE	0.897731	70.617	70.6438	0.0268	96.0431	77.2591	96.968	19.7089	8.84387	718.65	1.06594	-74.9136	0.501814
304	TRUE	0.581433	70.8226	70.837	0.0144	66.9014	66.443	72.068	5.62498	1.82717	268.925	1.15314	-66.4019	0.63376
305	TRUE	0.460961	71.0358	71.0406	0.0048	67.7973	66.2832	69.2149	2.93166	1.12327	-704.369	1.06982	-61.2749	0.742738
306	TRUE	0.514528	71.1246	71.135	0.0104	77.9591	77.3406	78.603	1.26242	0.294902	6.96637	1.06179	-65.9023	0.655974
307	TRUE	0.919057	71.2696	71.2856	0.016	68.5133	68.3984	68.9688	0.570403	0.263597	30.5385	1.00185	-58.7486	0.835134
308	TRUE	0.985819	71.3948	71.4128	0.018	76.5932	71.1045	79.3542	8.2497	2.27865	-474.285	1.02015	-68.9379	0.721839
309	TRUE	0.558383	71.4756	71.4816	0.006	83.0598	76.3699	85.1973	8.82739	3.96328	1463.01	1.00141	-68.6362	0.703834
310	TRUE	0.537891	71.756	71.7648	0.0088	68.7898	68.589	68.9958	0.406856	0.135266	-20.3492	1.01645	-57.7434	0.761731
311	TRUE	0.604347	71.8796	71.8864	0.0068	81.5895	81.4325	81.8831	0.450632	0.150662	-38.6236	1.01089	-68.0167	0.653229
312	TRUE	0.606376	71.9984	72.0352	0.0368	72.2232	66.806	72.8541	6.04812	1.86727	-71.1305	1.08447	-66.9484	0.648842
313	TRUE	0.823608	72.2001	72.2045	0.0044	76.6955	76.1611	79.2264	3.06525	1.16925	768.792	1.0802	-73.3118	0.539406
314	TRUE	0.824821	72.3993	72.4013	0.002	72.5612	72.3875	72.7349	0.347346	0.151643	-197.847	1.00936	-55.2154	0.832235
315	TRUE	0.695571	72.5669	72.5701	0.0032	68.9951	68.3062	69.2372	0.930987	0.369704	-293.184	1.00403	-62.0436	0.637106
316	TRUE	0.976784	72.6481	72.6681	0.02	67.3025	66.6615	82.1735	15.512	7.24491	-765.681	1.3421	-69.534	0.541426
317	TRUE	0.998276	72.8077	72.8113	0.0036	75.8641	75.6192	76.5098	0.890631	0.292009	233.003	1.01164	-70.2482	0.666375
318	TRUE	0.999562	72.9165	72.9345	0.018	80.504	76.422	84.5119	8.08989	2.32141	431.35	1.02377	-67.6905	0.720156
319	TRUE	0.99287	73.0605	73.0825	0.022	83.4735	75.4343	84.4458	9.01155	3.91837	415.493	1.05582	-71.5393	0.594041
320	TRUE	0.836339	73.6434	73.6646	0.0212	86.9652	36.1257	96.3772	60.2515	21.7344	-1817.34	1.2608	-71.2136	0.416428
321	TRUE	0.867419	73.9202	73.9242	0.004	73.789	73.4181	74.0853	0.667179	0.274533	-160.381	1.0092	-66.4638	0.700006
322	TRUE	0.381461	74.846	74.8476	0.0016	82.6793	82.5814	82.9554	0.374065	0.153618	233.791	1.01068	-80.0528	0.391451
323	TRUE	0.331896	76.1765	76.1781	0.0016	85.1378	84.5233	86.643	2.1197	0.863384	-1324.81	1.02533	-79.8071	0.432779
324	TRUE	0.619328	76.6618	76.6662	0.0044	82.6754	82.4209	83.4992	1.07829	0.388726	-247.871	1.03944	-72.3633	0.590893
325	TRUE	0.587788	76.785	76.7942	0.0092	90.6071	81.5036	90.7215	9.21799	4.47566	1010.4	1.04701	-79.1603	0.445185
326	TRUE	0.468262	76.895	76.8966	0.0016	82.3492	82.2601	82.6163	0.356252	0.166622	8.71126e-12	1.17855	-77.4322	0.444193
327	TRUE	0.576584	76.9514	76.979	0.0276	69.6622	67.758	70.2615	2.50353	1.13666	-74.7959	1.02005	-72.1176	0.633447
328	TRUE	0.594467	77.127	77.1658	0.0388	79.6773	72.3603	84.7148	12.3545	4.3339	-101.479	1.1807	-75.3891	0.48888
329	TRUE	0.731204	77.2195	77.2419	0.0224	80.746	74.419	88.8644	14.4454	5.29009	628.262	1.17245	-75.8276	0.485611
330	TRUE	0.669656	77.3959	77.3979	0.002	81.5721	81.4252	82.3247	0.899537	0.348391	425.594	1.05785	-72.8059	0.618231
331	TRUE	0.625672	77.6007	77.6095	0.0088	86.9433	86.2175	90.8665	4.64901	2.07864	-550.656	1.00281	-80.2141	0.414959
332	TRUE	0.604734	77.6803	77.6827	0.0024	74.7155	74.4483	75.7842	1.33595	0.509038	556.644	1.05395	-71.5994	0.662171
333	TRUE	0.962363	77.7847	77.8143	0.0296	74.8139	74.1219	80.2365	6.11461	2.00887	-24.1035	1.14199	-71.6281	0.638679
334	TRUE	0.89082	77.8779	77.9527	0.0748	57.9006	56.2494	80.6511	24.4018	6.94701	-267.351	1.02879	-76.1946	0.409528
335	TRUE	0.774206	78.0399	78.0679	0.028	66.5148	59.4719	68.2175	8.74562	2.73128	-196.473	1.14959	-74.1307	0.541398
336	TRUE	0.648688	78.1547	78.1811	0.0264	72.1008	71.8954	80.6928	8.79741	3.26198	338.725	1.00127	-64.7606	0.661332
337	TRUE	0.974048	78.3039	78.7189	0.415	72.1072	32.8482	100.489	67.6411	14.2193	-1.33602	40.6272	-88.2818	0.220044
338	TRUE	0.875469	79.4614	79.4634	0.002	73.5067	73.1906	73.7962	0.605629	0.218335	-290.727	1.00254	-70.3778	0.59197
339	TRUE	0.961518	79.5862	79.5894	0.0032	58.3137	58.2027	61.4964	3.29375	1.42806	-1100.66	1.05928	-66.4935	0.525279
340	TRUE	0.905957	79.7014	79.7054	0.004	75.4013	75.2196	75.635	0.415398	0.140396	19.7809	1.0393	-67.4716	0.6468
341	TRUE	0.667421	79.8334	79.8586	0.0252	79.6606	73.3964	80.0205	6.62405	3.28057	252.796	1.01595	-71.5667	0.600568
342	TRUE	0.722166	79.9578	79.9606	0.0028	57.4566	56.1572	59.649	3.49183	1.29605	-1296.79	1.00582	-76.5351	0.484641
343	TRUE	0.991785	80.137	80.1794	0.0424	73.5034	71.2192	83.7928	12.5736	5.7935	-284.532	1.03931	-70.894	0.577894
344	TRUE	0.996956	80.2403	80.2587	0.0184	75.478	69.1341	79.3441	10.21	3.40372	-406.779	1.68748	-72.9054	0.530874
345	TRUE	0.600555	80.8191	80.8323	0.0132	58.927	58.363	59.7391	1.37609	0.475261	-13.4853	1.03876	-67.7086	0.509845
346	TRUE	0.965286	81.0019	81.0531	0.0512	70.2322	66.0954	72.2945	6.1991	2.06575	47.2239	1.07551	-68.8429	0.540334
347	TRUE	0.664265	81.1599	81.1703	0.0104	78.915	73.5025	80.7345	7.23204	3.19191	720.1	1.00519	-73.5109	0.537906
348	TRUE	0.857741	81.7813	81.7829	0.0016	82.2092	81.8352	82.5833	0.74813	0.295724	467.581	1	-66.7737	0.663692
349	TRUE	0.818048	82.1974	82.199	0.0016	59.0161	58.3927	59.6395	1.24688	0.492874	779.302	1	-73.0104	0.484744
350	TRUE	0.73046	82.5878	82.5962	0.0084	71.3072	70.5316	75.0978	4.56625	1.54517	536.128	1.00095	-76.277	0.547845
351	TRUE	0.518977	82.6914	82.6978	0.0064	79.0126	78.1368	79.5838	1.44698	0.413888	100.935	1.10605	-65.3144	0.712478
352	TRUE	0.377671	82.771	82.7734	0.0024	82.3661	81.7649	83.2344	1.46954	0.532002	612.309	1.00509	-72.6036	0.511196
353	TRUE	0.651203	82.8938	82.9502	0.0564	66.5484	59.6398	68.029	8.38916	3.39354	-118.996	1.04789	-71.2853	0.547135
354	TRUE	0.391745	83.0546	83.0774	0.0228	75.5704	74.3615	82.2027	7.84126	3.45857	5.46879	1.36351	-72.4101	0.580533
355	TRUE	0.428249	83.0966	83.135	0.0384	39.5855	29.744	54.2067	24.4627	5.83919	-41.739	7.29076	-89.922	0.17318
356	TRUE	0.5388	83.2783	83.2839	0.0056	76.4801	73.7501	77.2511	3.50105	1.38954	632.765	1.0042	-65.1137	0.790828
357	TRUE	0.783384	84.304	84.3056	0.0016	67.0496	66.3816	68.2519	1.87032	0.749798	-1168.95	1.01167	-65.7268	0.572105
358	TRUE	0.918843	84.8916	84.9024	0.0108	88.0794	83.045	88.3828	5.33781	1.85868	-523.42	1.04609	-76.7354	0.436856
359	TRUE	0.892818	84.9828	85.0044	0.0216	62.2165	59.9465	62.544	2.59749	0.980042	88.8568	1.02247	-76.7839	0.554915
360	TRUE	0.783345	85.1836	85.1912	0.0076	87.0978	86.4309	87.7519	1.321	0.362771	-105.58	1.04791	-71.1313	0.535622
361	TRUE	0.880409	85.4522	85.4614	0.0092	61.8493	61.7023	62.879	1.17667	0.437324	-80.0863	1.0259	-74.7369	0.484227
362	TRUE	0.46506	85.6902	85.6934	0.0032	73.0497	72.0775	73.3466	1.26915	0.411348	-352.541	1.03573	-55.791	0.803159
363	TRUE	0.959881	85.7942	85.7958	0.0016	83.3499	82.8244	83.6973	0.872818	0.347517	545.511	1.00577	-72.0743	0.682447
364	TRUE	0.648306	86.0074	86.0262	0.0188	92.7702	92.5177	95.0442	2.52651	1.05479	129.008	1.00159	-77.6663	0.397875
365	TRUE	0.993901	86.071	86.2118	0.1408	66.1336	45.8421	111.912	66.0699	14.0829	120.498	6.59643	-84.7485	0.256708
366	TRUE	0.861789	86.3107	86.3159	0.0052	70.4846	69.3248	71.6443	2.31949	1.18601	-485.04	1.01283	-71.6092	0.527804
367	TRUE	0.863084	86.4583	86.4899	0.0316	87.4258	83.4613	91.3579	7.89663	4.15678	246.162	1.00762	-71.2541	0.574128
368	TRUE	0.813367	86.6995	86.7075	0.008	74.6364	72.177	75.0024	2.82542	1.42656	-350.799	1.00096	-75.5307	0.525368
369	TRUE	0.674743	86.8939	86.8955	0.0016	71.2558	70.4275	71.5497	1.12219	0.460853	-701.372	1.03705	-70.3379	0.655557
370	TRUE	0.791836	86.9583	86.9695	0.0112	77.9644	74.3814	89.5159	15.1345	4.94621	1211.83	1.04043	-80.6237	0.416501
371	TRUE	0.327063	87.2055	87.2471	0.0416	68.7974	63.0534	71.0969	8.04359	1.96017	-37.593	1.27523	-78.1175	0.496554
372	TRUE	0.932403	87.326	87.3276	0.0016	75.8524	75.3537	76.3512	0.997506	0.394299	623.441	1	-80.9055	0.429986
373	TRUE	0.404928	87.504	87.5068	0.0028	75.6998	75.3436	76.3233	0.979694	0.357812	-360.493	1.00885	-70.2512	0.555063
374	TRUE	0.664373	87.6796	87.6964	0.0168	85.5393	78.7014	92.5738	13.8724	7.19095	-860.472	1.00902	-72.4848	0.529631
375	TRUE	0.431618	88.1672	88.1736	0.0064	78.9802	75.5382	81.1795	5.64125	2.44886	939.674	1.07963	-78.62	0.451425
376	TRUE	0.922417	88.5366	88.5394	0.0028	76.7325	75.931	79.6716	3.74065	1.31515	1261.73	1.04774	-71.8277	0.581898
377	TRUE	0.822839	88.7038	88.7062	0.0024	74.2188	73.8848	75.2875	1.40274	0.527635	584.476	1.04242	-77.5442	0.529826
378	TRUE	0.70651	88.791	88.8278	0.0368	87.3718	78.8672	95.8958	17.0285	6.37037	443.883	1.00923	-71.5955	0.575318
379	TRUE	0.98785	88.9666	88.9754	0.0088	86.4093	85.9009	86.9153	1.01436	0.379815	-79.9173	1.03186	-71.5137	0.479706
380	TRUE	0.551738	89.9427	89.9547	0.012	83.3193	77.5454	86.7556	9.21029	2.91006	-744.86	1.08516	-73.5874	0.539997
381	TRUE	0.527551	90.0591	90.0827	0.0236	86.6319	77.2328	93.9138	16.681	6.16694	750.319	1.03853	-77.3666	0.444984
382	TRUE	0.993235	90.2027	90.2067	0.004	87.5315	85.0754	88.0659	2.99052	1.26439	756.698	1.01263	-73.1444	0.586497
383	TRUE	0.958568	90.3278	90.6728	0.345	79.5879	78.6875	88.7058	10.0183	4.58276	29.8064	1.00383	-74.9337	0.477642
384	TRUE	0.38091	90.6616	90.6752	0.0136	88.1019	81.1972	92.0266	10.8293	4.16234	807.277	1.02688	-73.6383	0.591225
385	TRUE	0.412986	91.3601	91.3745	0.0144	82.282	80.2957	83.776	3.48028	1.16165	115.169	1.1682	-77.5204	0.535692
386	TRUE	0.568189	91.4693	91.4777	0.0084	93.3323	90.8632	93.8864	3.02314	0.942513	221.853	1.31407	-64.4524	0.717586
387	TRUE	0.847196	91.5817	91.5841	0.0024	78.0244	77.2896	78.9596	1.66993	0.602686	695.805	1.00231	-65.9671	0.765997
388	TRUE	0.440647	91.6673	91.6845	0.0172	74.6929	68.5118	84.2273	15.7155	4.96076	896.372	1.00611	-65.0853	0.705791
389	TRUE	0.527418	91.7829	91.7853	0.0024	75.3737	74.7058	77.0437	2.33791	0.867127	974.127	1.03194	-63.2152	0.777589
390	TRUE	0.731277	91.9389	91.9945	0.0556	61.7991	57.1063	63.8607	6.75442	2.30804	-84.5885	1.08138	-56.6889	0.771021
391	TRUE	0.593107	92.1009	92.1053	0.0044	71.9172	71.6847	72.3866	0.701909	0.263489	162.97	1.00061	-74.5313	0.543214
392	TRUE	0.957771	92.1821	92.1841	0.002	83.5856	82.0849	84.454	2.36908	0.843506	1099.93	1.02315	-75.7497	0.575378
393	TRUE	0.598315	92.5619	92.5679	0.006	89.7947	84.0725	90.703	6.6305	2.65287	1139.82	1.01058	-73.1024	0.651688
394	TRUE	0.573857	92.6495	92.6567	0.0072	79.9577	78.7109	80.9968	2.28595	0.75639	-11.0027	1.30284	-74.6745	0.541143
395	TRUE	0.684432	92.7459	92.7515	0.0056	69.0992	67.4144	70.9324	3.51799	1.17392	654.719	1.01044	-61.4175	0.726838
396	TRUE	0.873303	93.26	93.3228	0.0628	70.2494	66.8449	73.7344	6.88949	1.7558	-70.0135	1.0546	-62.3398	0.710174
397	TRUE	0.682744	93.576	93.6224	0.0464	42.9976	34.4327	52.3047	17.872	4.87312	-62.4532	5.67735	-94.6028	0.168822
398	TRUE	0.707096	93.7476	93.7592	0.0116	74.2796	73.0921	77.9015	4.80941	1.23725	307.265	1.06412	-61.4133	0.793171
399	TRUE	0.997609	93.846	93.8572	0.0112	73.2636	71.725	75.7922	4.06721	1.44116	376.549	1.00434	-55.0068	0.862487
400	TRUE	0.554365	94.3381	94.3877	0.0496	62.6506	51.2208	73.0116	21.7908	4.66673	-90.3786	5.75295	-95.1731	0.162676
401	TRUE	0.966834	94.7073	94.7929	0.0856	84.0016	82.268	84.9901	2.72209	1.14974	23.1677	1.01271	-74.6051	0.527019
402	TRUE	0.931865	94.9017	94.9045	0.0028	83.21	82.8909	86.4609	3.56994	1.2917	-1155.7	1.11828	-67.5811	0.667761
403	TRUE	0.974416	94.9765	94.9781	0.0016	80.8288	80.6596	81.5324	0.872818	0.366946	545.511	1.05325	-65.1856	0.728813
404	TRUE	0.556261	96.1543	96.1703	0.016	66.5052	64.3153	70.2741	5.95882	2.42011	376.245	1.02422	-69.8436	0.572798
405	TRUE	0.882856	96.9408	96.9496	0.0088	75.8142	74.1301	81.5114	7.38133	3.05991	814.84	1.00175	-77.3676	0.54708
406	TRUE	0.73934	97.2305	97.2325	0.002	75.0402	74.537	75.5434	1.00641	0.417923	551.555	1.01934	-71.0374	0.656124
407	TRUE	0.49244	97.3293	97.3449	0.0156	77.558	71.8404	80.2077	8.36732	2.63371	513.616	1.01698	-75.4642	0.54363
408	TRUE	0.952954	102.034	102.048	0.014	70.6558	69.5241	86.7968	17.2727	8.56223	-1253.52	1.00432	-75.2612	0.462222
409	TRUE	0.910957	102.128	102.249	0.1216	79.6841	75.2716	81.6899	6.4183	2.45432	33.3437	1.03326	-74.6038	0.404322
410	TRUE	0.624346	102.414	102.43	0.016	81.4891	80.9522	89.1158	8.16357	3.98899	519.007	1.00333	-76.4133	0.523167
411	TRUE	0.494828	102.918	102.942	0.024	73.5814	67.3229	75.7379	8.41506	3.25632	-338.117	1.14955	-78.8669	0.403868
412	TRUE	0.526409	103.235	103.237	0.002	89.6609	89.1978	89.8569	0.659067	0.30271	-5.5401e-12	1.38882	-73.9184	0.55628
413	TRUE	0.732664	103.431	103.436	0.0052	63.8018	62.9368	66.7517	3.8149	1.47538	746.514	1.01183	-81.7001	0.393214
414	TRUE	0.574517	103.496	103.511	0.0148	55.6185	53.594	57.1164	3.52239	1.44753	227.829	1.00986	-80.6409	0.493137
415	TRUE	0.728427	103.96	103.964	0.0036	71.6385	71.4604	71.8166	0.356252	0.153426	117.626	1.01294	-69.7526	0.607327
416	TRUE	0.36966	104.078	104.082	0.004	73.7297	73.1879	74.034	0.846099	0.280305	208.151	1.00472	-74.8591	0.496225
417	TRUE	0.615995	104.292	104.295	0.0024	72.624	72.29	72.6611	0.371096	0.138851	139.161	1.01913	-64.8626	0.696666
418	TRUE	0.423953	104.76	104.771	0.0108	72.3733	69.1606	72.7653	3.60469	1.70481	-341.165	1.00107	-71.4728	0.48307
419	TRUE	0.972089	104.933	104.95	0.0168	72.196	70.964	82.8299	11.8659	4.12469	731.222	1.00618	-71.1479	0.654307
420	TRUE	0.979554	105.052	105.068	0.0164	60.207	59.3864	90.3425	30.9561	15.3142	-2060.86	1.02909	-71.361	0.508634
421	TRUE	0.81288	105.351	105.36	0.0088	70.6429	69.2241	72.1261	2.90197	0.97882	-314.258	1.05774	-74.2391	0.448117
422	TRUE	0.768293	105.552	105.578	0.0256	60.4847	57.431	62.5607	5.12969	1.52477	89.9052	1.17019	-73.0711	0.54525
423	TRUE	0.769925	112.385	112.415	0.0296	72.9364	72.9344	77.9245	4.99014	1.88511	-173.696	1.00159	-73.1303	0.485479
424	TRUE	0.888286	112.726	112.73	0.004	81.9496	73.6618	82.123	8.4612	3.72521	-2263.45	1.07439	-72.4554	0.545029
425	TRUE	0.437094	112.815	112.832	0.0172	57.5806	57.0525	58.7704	1.71792	0.405459	58.2483	1.02347	-73.2618	0.450369
426	TRUE	0.81514	112.941	112.962	0.0208	54.8594	54.6219	75.9971	21.3752	7.44338	1096.91	1.09395	-65.6209	0.646506
427	TRUE	0.987229	113.065	113.169	0.1044	70.8788	52.2646	81.2437	28.9791	10.2544	-253.105	1.03078	-71.4868	0.49982
428	TRUE	0.916876	113.391	113.399	0.008	73.6027	73.2552	84.1186	10.8634	4.42144	1442.12	1.04036	-73.5301	0.546494
429	TRUE	0.44391	118.176	118.27	0.0944	87.1452	37.8042	104.631	66.827	10.4418	152.45	8.36457	-87.2367	0.209866
430	TRUE	0.849791	118.59	118.595	0.0052	86.3815	82.9432	86.9039	3.96073	1.36407	635.21	1.27661	-79.5147	0.453075
431	TRUE	0.873972	119.477	119.479	0.0016	54.2936	52.3432	55.7098	3.36658	1.33661	-2104.11	1.00174	-76.5722	0.595235
432	TRUE	0.980333	119.755	119.757	0.0028	71.537	70.3421	72.346	2.00392	0.72194	-24.7397	2.03459	-73.0499	0.595913
433	TRUE	0.806211	119.893	119.905	0.0116	72.5427	69.6576	72.9678	3.31018	1.09483	-247.058	1.06883	-66.296	0.720396
434	TRUE	0.428653	120.013	120.024	0.0112	81.2017	80.4029	81.5635	1.16067	0.380439	57.0367	1.07772	-72.4242	0.586181
435	TRUE	0.936541	120.513	120.515	0.002	71.3504	70.2416	71.8002	1.5586	0.602497	779.302	1.03522	-77.4469	0.549826
436	TRUE	0.906118	120.616	120.629	0.0124	74.915	70.5716	81.7613	11.1897	3.98124	888.297	1.02061	-78.9907	0.500707
437	TRUE	0.836602	120.87	120.888	0.0176	77.7098	76.4135	78.0517	1.63828	0.60055	-16.0825	1.04236	-71.4462	0.589296
438	TRUE	0.826629	121	121.014	0.014	79.9214	78.1645	93.1774	15.0129	7.07359	1095.18	1.00523	-71.6459	0.580173
439	TRUE	0.843297	121.221	121.231	0.01	85.8958	82.4973	88.5865	6.08919	3.00144	669.221	1.02799	-72.8285	0.458103
440	TRUE	0.660369	121.469	121.47	0.0016	82.1535	81.7617	83.2579	1.49626	0.614471	935.162	1.03875	-81.0853	0.443203
441	TRUE	0.844697	121.581	121.592	0.0116	90.165	78.9736	96.0053	17.0318	4.58212	1575.62	1.00865	-75.874	0.548703
442	TRUE	0.55985	123.784	123.788	0.0036	58.2489	58.0559	58.8723	0.816411	0.284242	210.513	1.03802	-71.2961	0.52983
443	TRUE	0.508842	124.034	124.173	0.1392	56.9137	52.1954	72.6516	20.4562	8.38584	-102.487	1.14995	-58.3694	0.779335
444	TRUE	0.460439	124.511	124.604	0.0928	62.0696	35.7514	76.9282	41.1768	9.8952	228.035	6.36607	-85.7955	0.23728
445	TRUE	0.708813	124.702	124.703	0.0016	66.9137	65.4531	67.1097	1.65657	0.678869	-935.162	1.18769	-79.2012	0.403615
446	TRUE	0.690004	125.345	125.347	0.002	65.9783	64.6023	66.7487	2.14642	0.797628	-1049.04	1.01262	-75.993	0.504633
447	TRUE	0.578553	125.57	125.575	0.0056	68.36	63.8381	69.079	5.24083	2.15845	-975.982	1.02123	-75.2086	0.546717
448	TRUE	0.522801	125.758	125.777	0.0184	67.9823	66.9946	68.9561	1.96148	0.611972	-68.0757	1.03027	-68.1715	0.640559
449	TRUE	0.904572	125.865	125.869	0.0044	71.4751	70.5803	71.9338	1.35352	0.514939	-316.672	1.00106	-73.6466	0.591151
450	TRUE	0.98377	125.928	125.98	0.0516	67.0618	64.5207	67.7063	3.18558	0.997274	-54.9917	1.00273	-70.3858	0.581201
451	TRUE	0.957135	126.101	126.117	0.0168	68.3667	66.356	71.5246	5.16865	2.34272	-261.611	1.06389	-73.1743	0.486797
452	TRUE	0.964946	126.254	126.259	0.0048	64.7996	64.6747	65.0705	0.395765	0.149194	-77.1095	1.00875	-70.8028	0.65312
453	TRUE	0.883305	126.37	126.381	0.0108	74.2545	68.0774	75.0429	6.96551	3.2439	-649.246	1.00045	-69.5292	0.681182
454	TRUE	0.9158	126.477	126.485	0.0084	74.2026	72.0131	74.5946	2.58153	1.12059	-352.043	1.02997	-68.0689	0.659837
455	TRUE	0.427657	126.573	126.583	0.0092	69.5005	69.4394	70.4074	0.967977	0.45177	-101.468	1.00407	-69.556	0.59743
456	TRUE	0.35325	126.695	126.698	0.0028	73.474	73.333	74.5205	1.18751	0.430124	-392.302	1.07299	-73.4181	0.492129
457	TRUE	0.477689	126.899	126.993	0.0944	77.3396	59.6309	90.7659	31.135	5.30717	-43.8574	3.44301	-91.1287	0.216473
458	TRUE	0.435675	127.033	127.035	0.002	76.0953	75.3027	76.5852	1.28251	0.503743	-665.428	1.01432	-68.406	0.658567
459	TRUE	0.448152	127.175	127.225	0.05	79.4196	72.1377	81.1809	9.0432	3.22166	156.242	1.04376	-65.3612	0.639515
460	TRUE	0.457291	127.422	127.434	0.0128	69.517	69.3452	71.8973	2.55209	1.00978	209.679	1.0035	-65.794	0.527174
461	TRUE	0.63358	127.571	127.572	0.0016	90.3618	90.1925	91.0654	0.872818	0.366946	-545.511	1.05325	-69.6907	0.692734
462	TRUE	0.204574	127.693	127.74	0.0464	60.5078	53.4422	72.4423	19.0001	3.80918	73.7432	4.98873	-96.0389	0.153787
463	TRUE	0.691505	128.351	128.353	0.002	87.7454	87.4693	87.7721	0.302814	0.114253	-113.873	1.03232	-64.5851	0.689136
464	TRUE	0.906865	128.66	128.665	0.0052	56.9646	55.8127	57.755	1.94233	0.596765	-339.362	1.00837	-55.1068	0.762026
465	TRUE	0.965966	128.826	128.837	0.0108	69.6519	64.8202	70.2981	5.47792	2.35336	510.759	1.00714	-67.2019	0.580949
466	TRUE	0.528484	128.975	128.98	0.0056	63.8438	63.1973	65.8087	2.61147	0.984651	446.969	1.01874	-67.6409	0.641152
467	TRUE	0.675595	129.059	129.123	0.0644	83.0505	79.3314	89.5348	10.2034	3.42256	153.304	1.03975	-77.7386	0.408941
468	TRUE	0.339224	129.278	129.374	0.0956	74.8197	48.5015	96.1057	47.6042	12.0894	-34.3348	7.74852	-84.7866	0.233977
469	TRUE	0.821138	129.711	129.714	0.0032	71.4977	70.8149	71.5793	0.764458	0.268708	-207.195	1.04814	-65.3131	0.67676
470	TRUE	0.828229	130.011	130.043	0.032	81.4044	81.0927	81.4045	0.311772	0.127259	-9.9714	1	-75.2632	0.502157
471	TRUE	0.997138	130.167	130.169	0.0024	81.2455	79.5088	81.9135	2.4047	0.893841	1001.96	1.03446	-62.4982	0.770988
472	TRUE	0.323498	130.314	130.328	0.0132	79.1874	78.6357	81.0237	2.38797	0.930982	-184.811	1.03446	-72.8574	0.583703
473	TRUE	0.858103	130.422	130.426	0.004	72.6016	70.4789	73.7445	3.26565	1.24831	-918.631	1.06327	-67.306	0.724986
474	TRUE	0.747789	130.514	130.519	0.0052	74.5414	73.8809	74.5785	0.697661	0.256152	-132.371	1.0183	-64.6063	0.585781
475	TRUE	0.729574	130.773	130.777	0.0044	71.4012	69.1301	72.4996	3.36955	1.2979	-875.19	1.05267	-60.9591	0.805562
476	TRUE	0.941414	130.958	130.961	0.0028	71.9818	71.3361	72.3752	1.03907	0.364312	-141.37	1.32685	-61.3525	0.666951
477	TRUE	0.621576	131.437	131.443	0.0052	89.1064	87.8495	92.1575	4.30795	1.41002	738.364	1.05823	-71.913	0.551162
478	TRUE	0.878616	131.497	131.503	0.0068	82.4222	79.3673	83.1402	3.77298	1.58652	-587.098	1.00712	-69.2903	0.627885
479	TRUE	0.480989	131.697	131.717	0.02	69.7827	69.7379	70.4045	0.66654	0.26085	-32.5626	1.00438	-69.047	0.659331
480	TRUE	0.88295	131.845	131.859	0.014	71.6455	69.592	72.5525	2.96044	0.677592	-27.8877	1.19783	-62.3704	0.669382
481	TRUE	0.975997	132.666	132.678	0.0124	73.1833	71.6214	80.1746	8.55319	2.28756	620.365	1.09836	-70.0349	0.536777
482	TRUE	0.721877	132.829	132.837	0.0088	78.9228	74.9532	80.8042	5.851	2.36107	656.721	1.03767	-73.3257	0.531951
483	TRUE	0.542095	133.376	133.402	0.0264	69.3209	68.1872	71.5897	3.40249	1.29007	-126.87	1.02717	-59.9734	0.656707
484	TRUE	0.619425	134.56	134.563	0.0024	84.3131	81.5076	84.9588	3.45119	1.30933	1419.44	1.07884	-82.4307	0.426732
485	TRUE	0.95026	134.75	134.791	0.0416	72.1613	65.3816	72.4507	7.06905	3.54976	168.435	1.00032	-77.7045	0.478151
486	TRUE	0.971966	135.171	135.172	0.0016	70.1508	69.7144	71.8341	2.1197	0.887173	-1324.81	1.05854	-80.8124	0.414162
487	TRUE	0.965946	135.293	135.387	0.0944	71.1284	69.7356	73.1751	3.43958	1.0366	-17.2753	1.02008	-75.578	0.454299
488	TRUE	0.993427	135.813	135.869	0.0556	91.6733	81.8318	96.794	14.9622	3.49274	251.887	1.01613	-75.0853	0.458678
489	TRUE	0.35979	135.999	136.014	0.0156	80.6927	77.7672	81.4782	3.71099	1.57017	-217.513	1.01468	-75.0959	0.548396
490	TRUE	0.428078	136.162	136.165	0.0028	79.6509	79.6509	79.6509	0	3.67741e-15	1.17812e-12	1	-76.6989	0.458739
491	TRUE	0.528681	136.19	136.212	0.022	66.4222	65.9073	66.8696	0.96231	0.373106	30.5057	1.00802	-81.8037	0.466802
492	TRUE	0.740567	136.586	136.611	0.0248	69.6603	69.4925	71.3806	1.88814	0.724686	-73.1913	1.00177	-69.7007	0.592263
493	TRUE	0.477543	136.793	136.812	0.0196	70.358	70.0694	71.341	1.27161	0.413219	-23.1667	1.03395	-73.3636	0.540801
494	TRUE	0.413778	137.074	137.106	0.032	77.3955	67.5172	78.1341	10.6168	3.80535	-373.303	1.00972	-79.3157	0.397776
495	TRUE	0.965173	137.227	137.23	0.0028	75.3565	74.5178	75.7944	1.27657	0.460996	-462.987	1.0132	-73.4754	0.595247
496	TRUE	0.328111	137.32	137.334	0.014	74.3014	73.9404	79.0219	5.08143	2.12339	-366.799	1.01136	-70.4149	0.528032
497	TRUE	0.884935	137.425	137.426	0.0016	71.1795	70.378	71.6248	1.24688	0.499865	-779.302	1.01315	-70.8217	0.681665
498	TRUE	0.380465	137.512	137.514	0.002	77.5601	77.1103	78.0098	0.899537	0.320169	-425.594	1.00633	-73.5358	0.612951
499	TRUE	0.772814	138.076	138.169	0.0928	82.4567	64.941	97.9389	32.9979	7.63961	-22.4617	6.37353	-92.0555	0.204012
500	TRUE	0.576588	138.437	138.5	0.0632	67.3886	54.3148	67.7019	13.387	4.27359	-216.875	1.01198	-74.2702	0.490684
501	TRUE	0.525098	138.596	138.607	0.0108	80.0596	73.1633	80.4604	7.2971	2.43557	-730.816	1.0418	-71.7144	0.647258
502	TRUE	0.958496	138.69	138.694	0.004	68.5597	67.7804	68.9753	1.19493	0.369854	272.081	1.01171	-67.6478	0.731029
503	TRUE	0.781058	139.218	139.225	0.0068	61.2285	55.6547	64.3669	8.71221	3.51298	-1268.36	1.00841	-77.1358	0.48962
504	TRUE	0.731166	140.734	140.847	0.1124	59.9376	56.1922	69.4526	13.2604	3.42913	39.687	1.06424	-66.7831	0.648799
505	TRUE	0.75463	141.448	141.457	0.0092	61.9474	54.442	63.8096	9.36766	3.13763	-992.949	1.00786	-71.1248	0.580794
506	TRUE	0.612036	141.641	141.648	0.0064	67.9386	67.1766	70.5529	3.37634	1.24696	504.731	1.04466	-71.4969	0.599726
507	TRUE	0.576309	141.947	141.957	0.01	73.9091	73.162	74.4728	1.31077	0.480182	-135.326	1.01576	-72.6948	0.586839
508	TRUE	0.747782	142.064	142.082	0.0184	56.4517	54.4109	57.0092	2.59832	1.09047	37.7156	1.06307	-72.8965	0.630311
509	TRUE	0.853853	142.348	142.35	0.002	69.6514	69.2017	70.1012	0.899537	0.320169	-425.594	1.00633	-73.2473	0.612188
510	TRUE	0.985664	142.508	142.51	0.0016	110.13	109.195	112.312	3.11721	1.26622	-1948.25	1.01535	-75.8019	0.474172
511	TRUE	0.884795	142.627	142.629	0.0024	80.6999	79.2972	81.9691	2.67189	0.962392	-1113.29	1.00036	-69.9567	0.661006
512	TRUE	0.893569	142.966	142.969	0.0024	71.6574	70.8559	72.125	1.26915	0.46219	-528.812	1.00975	-70.6014	0.555927
513	TRUE	0.975433	143.076	143.144	0.0684	67.0357	62.3067	72.6883	10.3816	3.51923	-127.435	1.00927	-65.6481	0.59809
514	TRUE	0.926988	143.313	143.323	0.0096	73.8427	68.4606	74.6431	6.18251	2.55461	-648.083	1.00057	-73.248	0.463268
515	TRUE	0.906632	143.436	143.456	0.0192	69.0163	65.5091	72.8609	7.35179	2.22412	65.0666	1.64003	-63.7419	0.729339
516	TRUE	0.970904	143.568	143.628	0.0596	72.0218	66.98	77.6818	10.7018	4.02983	-165.327	1.13749	-62.536	0.715856
517	TRUE	0.988194	143.744	143.745	0.0016	70.2891	70.2891	70.2891	2.84217e-14	1.1783e-14	9.4613e-12	1	-62.082	0.615285
518	TRUE	0.449956	144.104	144.106	0.0016	79.898	79.898	79.898	0	6.40475e-15	7.60486e-12	1	-70.2062	0.607334
519	TRUE	0.682877	144.192	144.216	0.0236	82.3377	78.743	82.6633	3.92037	1.92019	-167.287	1.01356	-74.9328	0.555255
520	TRUE	0.497609	144.296	144.319	0.0232	80.7143	77.7281	94.3576	16.6295	6.2908	-678.298	1.11362	-77.3095	0.43887
521	TRUE	0.839408	144.399	144.441	0.0416	72.0415	65.7151	72.0433	6.32825	2.73102	-157.502	1.00155	-62.0969	0.773499
522	TRUE	0.264915	144.572	144.599	0.0268	77.3036	74.2549	80.3624	6.10745	2.76233	221.713	1.0079	-75.6709	0.484861
523	TRUE	0.848949	144.945	144.965	0.0196	68.7897	68.059	73.2468	5.18783	2.38056	241.158	1.04987	-73.0069	0.406951
524	TRUE	0.751656	145.099	145.101	0.0016	73.1727	73.1727	73.1727	2.84217e-14	1.28095e-14	2.05388e-11	1	-68.1987	0.487079
525	TRUE	0.989897	145.229	145.239	0.0092	59.5205	59.2116	62.2812	3.06956	1.34072	-338.493	1.00564	-73.8234	0.544954
526	TRUE	0.903841	145.398	145.401	0.0032	88.6711	87.3945	92.5008	5.10628	1.81458	-1587.98	1.04614	-72.6488	0.593813
527	TRUE	0.516309	145.866	145.874	0.0072	83.5076	83.0412	84.8988	1.85761	0.826706	-246.735	1.006	-69.3166	0.574471
528	TRUE	0.84773	146.01	146.024	0.0148	80.8402	80.2275	86.4441	6.2166	2.36284	411.143	1.00151	-72.4383	0.557336
529	TRUE	0.964495	146.144	146.224	0.0808	69.8177	69.6321	78.8382	9.20606	4.39104	-109.997	1.00741	-66.9475	0.64379
530	TRUE	0.404777	146.38	146.407	0.0272	70.7271	66.3733	71.1944	4.82115	1.9741	170.29	1.00374	-77.8175	0.441664
531	TRUE	0.897276	146.538	146.542	0.0036	81.3932	78.7733	86.1803	7.40708	2.84739	-2309.57	1.0234	-71.352	0.553053
532	TRUE	0.484996	146.684	146.685	0.0016	87.5142	87.0154	88.0129	0.997506	0.394299	623.441	1	-69.4535	0.526883
533	TRUE	0.6451	146.9	146.93	0.0304	85.5517	83.1978	88.8563	5.65848	1.84698	134.685	1.0934	-72.6123	0.532532
534	TRUE	0.579015	147.065	147.073	0.008	81.3993	74.9422	81.8816	6.93941	3.30069	880.978	1.00649	-76.2794	0.416874
535	TRUE	0.862627	147.228	147.23	0.0028	68.2119	67.3583	69.0654	1.70704	0.634129	-645	1.00629	-63.596	0.65534
536	TRUE	0.863877	147.449	147.456	0.0072	69.1401	67.5073	70.721	3.21369	1.01006	-447.561	1.00777	-57.2465	0.789186
537	TRUE	0.362974	147.551	147.553	0.0016	90.6506	90.0272	91.2741	1.24688	0.492874	779.302	1	-73.7315	0.641419
538	TRUE	0.635954	147.603	147.627	0.024	69.0749	67.8948	71.2993	3.40448	0.908117	36.9621	1.12723	-57.2729	0.855115
539	TRUE	0.305689	147.721	147.724	0.0032	76.8878	76.4351	77.5706	1.13555	0.388562	-352.541	1.00359	-66.9043	0.604524
540	TRUE	0.957353	148.42	148.422	0.0016	67.3909	67.1148	67.4889	0.374065	0.153618	-233.791	1.01068	-65.9353	0.615102
541	TRUE	0.48359	148.51	148.516	0.0064	72.5499	72.432	72.7756	0.343589	0.134672	40.9093	1.00647	-62.7201	0.77946
542	TRUE	0.525598	149.156	149.168	0.0124	81.7879	80.6755	82.9425	2.267	0.706848	22.2991	1.22488	-71.2671	0.60831
543	TRUE	0.618571	149.306	149.309	0.0024	56.4333	56.1661	56.9008	0.73477	0.267807	-306.154	1.00557	-68.815	0.518971
544	TRUE	0.633402	149.372	149.385	0.0132	68.6717	68.2877	68.9972	0.709495	0.185925	-12.7949	1.0315	-62.5233	0.722276
545	TRUE	0.891747	149.517	149.52	0.0032	71.4231	70.2054	71.9343	1.72896	0.609772	359.771	1.28042	-64.1809	0.694475
546	TRUE	0.72448	149.651	149.675	0.0236	74.6901	66.904	80.6126	13.7087	6.877	680.488	1.21242	-73.7949	0.585769
547	TRUE	0.886239	149.886	149.951	0.0644	72.1341	67.0526	73.2125	6.15988	2.00406	-2.64328	1.05549	-62.6578	0.701728
548	TRUE	0.995338	150.061	150.072	0.0112	74.9068	73.4224	79.5244	6.10202	2.56979	468.657	1.25058	-70.4289	0.607148
549	TRUE	0.95389	150.223	150.226	0.0028	81.6474	81.2469	84.3481	3.10118	1.34083	-1166.02	1.07163	-70.5925	0.635976
550	TRUE	0.576652	150.343	150.345	0.002	68.0268	66.4148	68.6503	2.23548	0.894275	-1154	1.05142	-64.6499	0.778059
551	TRUE	0.997416	150.433	150.442	0.0084	63.4907	63.0678	67.2232	4.15541	1.98118	497.658	1.00217	-66.9094	0.696859
552	TRUE	0.333713	150.501	150.535	0.0336	62.4499	60.2928	68.2409	7.94815	3.16459	-34.7914	1.19222	-69.7348	0.530628
553	TRUE	0.970502	150.722	150.783	0.0612	69.8276	67.5341	71.0798	3.54565	0.973352	-30.9352	1.02425	-65.4077	0.595271
554	TRUE	0.930663	150.878	150.923	0.0444	78.3842	67.6737	79.1599	11.4862	5.79322	-255.51	1.00122	-73.1756	0.495375
555	TRUE	0.535802	153.913	153.919	0.0068	66.1598	65.1854	71.1161	5.9307	1.92325	-490.255	1.30874	-72.6041	0.607663
556	TRUE	0.942292	154.161	154.235	0.0732	61.2128	58.7238	72.854	14.1302	5.73174	-193.388	1.03875	-75.0899	0.451334
557	TRUE	0.403553	154.357	154.36	0.0032	82.3529	81.8164	83.8814	2.065	0.792488	586.446	1.11407	-78.7583	0.448327
558	TRUE	0.4338	154.493	154.51	0.0176	87.5158	85.1945	87.6607	2.46617	0.896527	7.67692	1.07171	-72.6763	0.538609
559	TRUE	0.812774	154.695	154.834	0.1392	94.4357	66.9449	123.426	56.4808	9.34395	137.058	5.30895	-89.5789	0.205301
560	TRUE	0.98103	154.819	154.849	0.0308	57.0657	55.9026	62.1127	6.21009	2.90644	211.277	1.00922	-79.3595	0.448753
561	TRUE	0.908868	154.88	154.899	0.0188	66.525	64.9144	70.377	5.46253	2.06122	268.988	1.12508	-66.2592	0.714406
562	TRUE	0.674855	155.091	155.093	0.0016	70.9901	67.6769	72.1657	4.48878	1.84341	-2805.49	1.0153	-66.2618	0.705838
563	TRUE	0.583739	155.227	155.23	0.0036	68.4911	67.7861	69.456	1.66993	0.671865	-544.724	1.03442	-64.8386	0.683779
564	TRUE	0.685467	155.793	155.795	0.002	80.4047	80.378	80.6808	0.302814	0.114253	-113.873	1.03232	-70.2335	0.610486
565	TRUE	0.488257	155.884	155.924	0.0396	70.6216	70.343	90.244	19.901	6.38864	107.512	1.43365	-73.727	0.434506
566	TRUE	0.518436	156.066	156.086	0.02	73.2307	71.6561	74.0824	2.42629	0.906623	85.8967	1.04635	-75.4457	0.525309
567	TRUE	0.977736	157.221	157.224	0.0024	71.7702	71.6366	72.0374	0.400784	0.146947	-166.993	1.00302	-67.1835	0.480533
568	TRUE	0.948272	157.286	157.367	0.0812	68.6836	66.1023	73.211	7.10878	1.75825	38.7904	1.04867	-73.5428	0.452065
569	TRUE	0.459149	158.23	158.236	0.006	84.1949	83.7653	88.5724	4.80703	2.20982	812.92	1.01533	-82.1078	0.439359
570	TRUE	0.588605	158.331	158.383	0.0524	69.8915	68.3422	72.4467	4.10447	1.15557	-38.0803	1.01034	-65.2172	0.585225
571	TRUE	0.772908	158.459	158.471	0.012	83.8721	82.5635	83.8929	1.32939	0.61298	116.728	1.00306	-73.7416	0.48411
572	TRUE	0.913365	158.545	158.568	0.0232	72.5805	68.9945	72.7756	3.78109	1.19391	63.0329	1.12387	-63.6462	0.773825
573	TRUE	0.57672	158.647	158.65	0.0032	66.7162	66.7162	66.7162	1.42109e-14	3.97205e-15	2.8045e-12	1	-75.1578	0.483053
574	TRUE	0.835121	158.762	158.767	0.0048	69.0289	68.608	70.4638	1.85584	0.698804	-404.403	1.01539	-67.996	0.713193
575	TRUE	0.85689	158.856	158.87	0.0136	72.2191	68.6623	74.4311	5.76881	2.18611	-421.223	1.01461	-68.8585	0.636768
576	TRUE	0.62616	158.969	158.998	0.0288	66.2042	66.1064	71.0565	4.95009	2.42098	-169.165	1.00541	-66.0652	0.591475
577	TRUE	0.833403	159.145	159.15	0.0048	70.332	67.0009	70.4661	3.46521	1.50323	-767.595	1.0261	-61.088	0.728503
578	TRUE	0.252848	159.241	159.255	0.014	81.8254	70.4399	85.0868	14.6469	3.66503	-49.4991	3.53881	-73.1515	0.495714
579	TRUE	0.968074	159.343	159.364	0.0208	64.776	63.7986	68.3843	4.58573	1.98259	243.501	1.03285	-67.6717	0.716306
580	TRUE	0.674001	159.461	159.463	0.002	68.8857	68.8857	68.8857	1.42109e-14	4.20363e-15	-1.24319e-12	1	-57.3307	0.842897
581	TRUE	0.62338	159.791	159.795	0.0044	69.2564	68.7739	70.4439	1.66993	0.570144	-384.98	1.01889	-62.9062	0.69516
582	TRUE	0.582455	159.93	159.945	0.0156	82.3982	80.5774	88.0548	7.47743	2.82395	470.58	1.02349	-72.6011	0.50139
583	TRUE	0.965085	160.074	160.076	0.002	71.2767	70.8136	71.437	0.623441	0.243171	-311.721	1.01894	-58.0106	0.67838
584	TRUE	0.812129	160.229	160.252	0.0228	65.2414	63.3357	71.9301	8.59442	3.29627	-344.568	1.02843	-62.6533	0.711999
585	TRUE	0.818925	160.433	160.441	0.008	75.8174	74.8242	76.6707	1.8465	0.672151	168.733	1.06345	-65.8231	0.636884
586	TRUE	0.813385	160.433	160.441	0.0084	76.6717	74.2485	77.0836	2.83517	0.88291	299.203	1.07898	-63.956	0.79394
587	TRUE	0.632225	160.526	160.531	0.0052	77.2967	75.2854	77.7791	2.49377	0.748882	413.344	1.05323	-75.0871	0.553591
588	TRUE	0.742529	160.613	160.627	0.0144	81.6263	79.2892	85.9533	6.66412	1.90903	255.143	1.25626	-72.3621	0.654497
589	TRUE	0.792374	160.715	160.732	0.0168	82.7955	79.3885	83.8435	4.45495	1.848	237.557	1.01392	-71.3856	0.651955
590	TRUE	0.508964	161.186	161.189	0.0024	77.3304	76.5956	77.8648	1.26915	0.45884	528.812	1.0035	-68.9408	0.710519
591	TRUE	0.725828	162.206	162.227	0.0212	85.2526	79.8346	96.8225	16.9879	4.62934	657.23	1.05087	-72.7487	0.528555
592	TRUE	0.585625	162.648	162.655	0.0068	86.1285	81.7594	90.975	9.21559	2.93236	1360.16	1.01161	-71.1447	0.647625
593	TRUE	0.689319	162.784	162.787	0.0028	83.4012	82.1543	84.7817	2.62736	0.952139	-970.151	1.00289	-60.7059	0.791852
594	TRUE	0.846703	162.921	162.952	0.0304	68.1307	62.304	74.9433	12.6393	3.87155	192.292	1.39988	-61.2673	0.789918
595	TRUE	0.72704	163.191	163.194	0.0024	72.9228	71.9208	73.3904	1.46954	0.54063	-612.309	1.0207	-66.1194	0.659264
596	TRUE	0.9289	163.289	163.363	0.0744	73.0397	72.6289	81.2555	8.62666	4.58342	-113.343	1.00189	-69.241	0.577913
597	TRUE	0.894517	164.574	164.578	0.0036	88.4029	85.5269	88.992	3.46512	1.39234	-981.92	1.00277	-76.2248	0.532733
598	TRUE	0.855693	165.165	165.167	0.0016	79.8938	77.685	80.6775	2.99252	1.22894	-1870.32	1.02557	-75.2983	0.552881
599	TRUE	0.785816	165.35	165.354	0.004	82.1979	82.1534	84.2835	2.13009	0.704109	-417.483	1.16599	-70.7584	0.550273
600	TRUE	0.941204	165.423	165.432	0.0092	83.1565	80.6411	83.3071	2.66602	1.13469	286.701	1.01477	-69.5154	0.664641
601	TRUE	0.530039	165.522	165.525	0.0024	82.8198	82.4933	84.423	1.9297	0.728408	779.302	1.09593	-76.1173	0.568369
602	TRUE	0.437169	165.694	165.696	0.002	74.1305	73.3512	74.5803	1.22907	0.457432	602.448	1.01262	-71.378	0.628875
603	TRUE	0.429487	165.8	165.804	0.004	88.477	87.9426	92.0989	4.15628	1.38859	-925.379	1.1628	-77.0612	0.503105
604	TRUE	0.922002	166.123	166.125	0.002	74.4731	73.8942	74.7759	0.881724	0.312948	404.601	1.02463	-73.4052	0.527149
605	TRUE	0.440444	166.245	166.254	0.0084	73.0414	70.2099	73.2793	3.06938	1.57188	-366.89	1.00039	-67.4178	0.573928
606	TRUE	0.942895	166.469	166.473	0.004	56.1709	56.1709	56.1709	7.10543e-15	6.92551e-15	-2.29448e-13	1	-63.2252	0.544566
607	TRUE	0.252035	166.753	166.755	0.0016	73.2032	72.0008	73.8712	1.87032	0.749798	1168.95	1.01167	-80.8306	0.417559
608	TRUE	0.942591	169.246	169.248	0.0024	80.0295	80.0295	80.0295	2.84217e-14	8.20464e-15	-3.58174e-12	1	-75.0525	0.444882
609	TRUE	0.506868	169.303	169.316	0.0124	64.0675	63.2861	65.0723	1.7862	0.74021	-106.16	1.04576	-75.2981	0.536102
610	TRUE	0.977786	169.529	169.532	0.0032	76.8601	76.3565	80.0716	3.71506	1.73596	-1183.6	1.01157	-71.6852	0.527218
611	TRUE	0.468233	169.617	169.621	0.0044	82.0933	80.8876	84.0176	3.13006	1.3684	763.833	1.02604	-71.0856	0.581514
612	TRUE	0.878962	169.738	169.751	0.0128	74.021	73.0516	76.6986	3.64693	1.22064	-272.65	1.00307	-67.3125	0.540557
613	TRUE	0.515432	169.926	169.936	0.0104	66.6958	65.0182	76.6474	11.6291	4.51836	-1118.21	1.00062	-65.1504	0.717354
614	TRUE	0.433004	170.099	170.101	0.0028	79.6891	78.5292	79.8111	1.28184	0.536035	-480.391	1.02382	-66.5885	0.645823
615	TRUE	0.975983	170.208	170.216	0.0084	84.1594	81.7251	87.6626	5.93742	1.86153	-717.044	1.02798	-65.1231	0.787453
616	TRUE	0.538074	170.339	170.379	0.0392	84.2824	78.8256	85.723	6.89735	2.54449	-153.51	1.21811	-70.2462	0.584435
617	TRUE	0.486427	170.527	170.56	0.0332	72.8594	65.7106	75.5402	9.82957	3.53095	-256.195	1.17208	-66.4794	0.656837
618	TRUE	0.90195	170.669	170.677	0.0076	83.3899	71.5244	83.5551	12.0307	5.16441	-1686.19	1.07578	-62.1163	0.709478
619	TRUE	0.504975	170.783	170.786	0.0032	61.0342	59.4225	61.5068	2.08428	0.807497	-665.308	1.0157	-71.0238	0.588647
620	TRUE	0.794646	170.889	170.891	0.0016	70.2871	69.3876	71.0085	1.62095	0.642088	-1013.09	1.00178	-63.5053	0.740957
621	TRUE	0.635125	170.97	170.974	0.004	87.1593	86.7585	87.3745	0.616019	0.204133	87.2076	1.05262	-67.288	0.725216
622	TRUE	0.807368	171.163	171.168	0.0056	84.3462	83.8489	84.6505	0.801568	0.250074	-48.9714	1.11999	-62.8409	0.792384
623	TRUE	0.551546	171.281	171.285	0.004	82.1996	81.6059	84.211	2.60509	0.899352	644.189	1.06929	-63.9029	0.793328
624	TRUE	0.549963	171.812	171.825	0.0132	80.8714	80.3812	85.717	5.3358	1.96823	395.643	1.03537	-67.9838	0.590677
625	TRUE	0.344133	171.921	171.926	0.0052	82.4629	80.7485	87.6731	6.92465	2.41395	1383.98	1.06289	-73.0221	0.551725
626	TRUE	0.957438	172.326	172.427	0.1004	80.2873	55.2346	81.8088	26.5742	8.88191	-257.679	1.00979	-67.6394	0.530164
627	TRUE	0.995631	172.559	172.607	0.048	56.8029	55.8965	68.9239	13.0274	5.83656	-270.244	1.00419	-67.5143	0.540796
628	TRUE	0.561493	172.878	172.881	0.0028	79.6362	77.7882	80.6827	2.89455	1.047	1054.97	1.0153	-74.2189	0.619073
629	TRUE	0.713719	172.95	172.951	0.0016	73.5641	73.1634	73.7868	0.623441	0.249933	-389.651	1.00816	-63.8033	0.70032
630	TRUE	0.673621	173.32	173.326	0.0064	79.0984	78.2451	80.7249	2.47975	0.955375	389.711	1.00332	-70.5804	0.635716
631	TRUE	0.418033	174.119	174.127	0.0076	84.3193	81.061	86.3744	5.3134	1.79296	715.044	1.12547	-78.6327	0.488762
632	TRUE	0.345656	174.203	174.217	0.014	75.01	74.5473	80.2908	5.74358	2.43098	508.238	1.11034	-75.9208	0.46658
633	TRUE	0.95896	175.293	175.297	0.004	57.543	56.9183	60.4677	3.54936	1.43233	-916.198	1.02656	-69.8496	0.493872
634	TRUE	0.884594	175.523	175.525	0.002	69.6548	68.2387	71.4271	3.18846	1.23373	-1642.58	1.00361	-71.8477	0.579789
635	TRUE	0.891854	175.723	175.727	0.0032	64.1056	64.1056	64.1056	1.42109e-14	3.55271e-15	-2.96059e-12	1	-71.6903	0.480816
636	TRUE	0.896643	175.933	175.939	0.006	70.8622	70.4003	71.9345	1.53419	0.510841	-119.281	1.15359	-69.4244	0.540025
637	TRUE	0.817735	176.086	176.124	0.0376	78.144	73.2797	78.2269	4.94725	2.6479	-130.592	1.00136	-71.2917	0.589614
638	TRUE	0.570784	176.219	176.222	0.0028	91.4266	91.1096	91.4719	0.362346	0.167018	132.562	1.00217	-64.0321	0.766733
639	TRUE	0.962444	176.301	176.317	0.0168	73.333	73.0285	74.5673	1.53879	0.55714	88.5589	1.00383	-71.5759	0.592575
640	TRUE	0.967799	176.506	176.508	0.0028	76.8608	76.601	80.0745	3.47346	1.22767	-1010.8	1.22977	-70.57	0.541303
641	TRUE	0.916861	176.586	176.603	0.0176	69.0637	68.4864	75.8368	7.35042	2.74451	-433.052	1.00935	-72.7888	0.545379
642	TRUE	0.339374	176.715	176.768	0.0524	68.3722	66.2767	81.4642	15.1875	5.90581	-276.68	1.01801	-70.9241	0.603328
643	TRUE	0.509439	176.885	176.98	0.0948	74.6243	69.395	74.9375	5.54252	2.43728	-56.1707	1.00129	-64.6322	0.630706
644	TRUE	0.549388	177.105	177.156	0.0512	56.4957	55.924	67.7964	11.8724	6.32096	-227.99	1.00349	-64.8585	0.696847
645	TRUE	0.656338	177.315	177.374	0.0592	72.8221	71.1555	75.0487	3.89324	0.733673	-17.9244	1.10283	-58.1868	0.787782
646	TRUE	0.948194	177.669	177.671	0.002	59.1462	58.5272	59.4624	0.935162	0.356582	-467.581	1.01392	-63.2513	0.650935
647	TRUE	0.9425	177.841	177.844	0.0028	75.3254	75.0582	75.7262	0.667973	0.246149	-249.165	1.00352	-65.3098	0.586221
648	TRUE	0.526699	177.898	177.934	0.0356	71.2794	67.3127	72.4498	5.13716	1.6698	40.3001	1.09529	-72.7493	0.540261
649	TRUE	0.489936	178.074	178.094	0.02	72.3769	70.2945	73.4731	3.17853	1.17999	-131.052	1.03022	-70.2812	0.55117
650	TRUE	0.689912	178.203	178.208	0.0052	88.5766	88.4367	88.7108	0.274165	0.108464	17.4038	1.01816	-76.9174	0.533511
651	TRUE	0.980491	178.63	178.632	0.0016	81.6524	81.118	83.6117	2.49377	1.04055	1558.6	1.04977	-78.24	0.452838
652	TRUE	0.972976	178.901	178.95	0.0488	87.5035	65.5751	89.7038	24.1287	11.0178	-442.213	1.04151	-74.099	0.524459
653	TRUE	0.365325	179.067	179.068	0.0016	59.1343	58.8493	60.1318	1.28251	0.516259	623.441	1.32433	-80.1025	0.485164
654	TRUE	0.685559	179.413	179.461	0.0488	67.0602	65.7387	70.0143	4.2756	1.47896	42.2803	1.06508	-75.445	0.550981
655	TRUE	0.771259	179.538	179.543	0.0044	71.0105	70.5652	71.2703	0.705083	0.247422	167.512	1.00888	-69.4207	0.650174
656	TRUE	0.674204	179.658	179.704	0.0452	77.4788	72.2822	77.7627	5.48046	2.30163	-123.236	1.0127	-65.5767	0.715171
657	TRUE	0.583386	179.908	179.91	0.002	78.117	77.8142	78.215	0.400784	0.153333	-176.854	1.03234	-73.0792	0.473218
658	TRUE	0.751673	180.804	180.847	0.0424	66.4292	65.5536	78.6559	13.1023	6.74845	-304.786	1.00497	-67.4888	0.706217
659	TRUE	0.946685	181.058	181.066	0.0072	68.6153	68.4362	72.3916	3.95542	1.71052	-570.835	1.00802	-69.3612	0.524111
660	TRUE	0.469454	181.507	181.56	0.0528	89.9588	46.1843	98.8651	52.6808	15.5551	620.508	7.975	-89.4318	0.198227
661	TRUE	0.425672	181.641	181.653	0.0112	71.0689	70.4084	71.722	1.31368	0.354615	-91.9661	1.01049	-60.9166	0.646242
662	TRUE	0.627551	181.795	181.797	0.0028	106.243	105.181	106.77	1.58829	0.573282	574.315	1.01867	-71.8169	0.655187
663	TRUE	0.39524	182.201	182.203	0.0024	87.8114	87.1434	88.5461	1.40274	0.505236	-584.476	1.00034	-69.2898	0.60419
664	TRUE	0.978287	182.318	182.334	0.016	98.5291	96.9971	108.127	11.1304	4.60019	753.676	1.03729	-74.1342	0.488827
665	TRUE	0.964298	182.738	182.742	0.0044	87.8705	87.4407	91.678	4.23724	1.33661	-573.875	1.36975	-68.6834	0.58889
666	TRUE	0.922879	183.041	183.047	0.0052	70.0739	67.3112	84.3231	17.0119	5.29784	1573.1	1.46505	-74.2192	0.531472
667	TRUE	0.809653	183.266	183.268	0.0024	67.774	67.44	68.5755	1.13555	0.420241	-473.147	1.02178	-68.8977	0.56381
668	TRUE	0.426064	183.834	183.838	0.004	76.5357	75.9939	77.6638	1.66993	0.678821	482.594	1.09512	-74.7714	0.55632
669	TRUE	0.81981	183.932	183.938	0.006	90.034	88.0572	90.6816	2.62435	0.972879	354.486	1.15188	-72.2899	0.530232
670	TRUE	0.832364	184.08	184.109	0.0292	80.0086	71.7275	82.4156	10.6882	4.32069	-381.772	1.00993	-76.6652	0.4487
671	TRUE	0.525104	196.526	196.541	0.0152	65.3	60.5863	65.4711	4.88485	2.12827	322.987	1.01717	-77.1456	0.517744
672	TRUE	0.68667	196.555	196.651	0.096	61.4454	46.364	74.2853	27.9213	4.06427	4.04794	2.75117	-85.8229	0.270982
673	TRUE	0.876495	196.987	197.042	0.0544	91.5473	80.1472	98.42	18.2728	3.56923	135.712	1.83102	-84.76	0.30223
674	TRUE	0.882513	197.169	197.174	0.0048	56.1906	55.3005	61.7751	6.47464	2.70935	-1394.92	1.01087	-77.7315	0.44501
675	TRUE	0.992625	197.397	197.401	0.0044	56.591	55.9466	57.8507	1.90413	0.758302	-436.397	1.00071	-70.9805	0.501686
676	TRUE	0.913383	197.573	197.577	0.0036	74.6964	72.5647	76.84	4.2753	1.72594	-1170.35	1.02084	-70.6841	0.578355
677	TRUE	0.596704	197.727	197.751	0.0248	68.1105	67.922	69.5182	1.59618	0.550209	14.37	1.02807	-67.2675	0.650063
678	TRUE	0.70684	197.919	197.939	0.0204	67.1976	56.1533	69.9163	13.763	5.08242	-630.861	1.01964	-74.7627	0.50833
679	TRUE	0.550426	198.12	198.154	0.034	73.6853	69.4287	74.0691	4.64038	2.1614	140.552	1.00719	-79.5763	0.412463
680	TRUE	0.728203	198.296	198.318	0.0224	72.7413	70.9061	77.5876	6.68148	2.1514	288.048	1.03296	-79.0458	0.404637
681	TRUE	0.654231	198.496	198.617	0.1216	106.577	51.4178	117.354	65.9363	19.777	-333.939	2.85143	-84.8143	0.235871
682	TRUE	0.693443	198.726	198.743	0.0168	68.9294	67.0937	70.731	3.63725	1.09145	57.4898	1.14365	-74.6773	0.605928
683	TRUE	0.669468	198.834	198.879	0.0452	76.7682	70.0119	77.009	6.99713	3.44361	-149.996	1.0091	-72.525	0.579852
684	TRUE	0.457364	198.942	198.966	0.0232	83.2517	82.7099	85.2599	2.54992	0.897556	-103.898	1.00855	-75.6255	0.544013
685	TRUE	0.694805	199.051	199.054	0.0032	75.5439	74.4974	76.0708	1.57345	0.57579	-517.988	1.01716	-68.1762	0.719305
686	TRUE	0.840014	200.33	200.333	0.0036	73.7151	73.1232	74.8843	1.76108	0.585413	489.136	1	-72.7854	0.650648
687	TRUE	0.373999	200.811	200.831	0.0196	79.0024	71.6392	79.1819	7.54269	2.922	-374.435	1.03722	-65.9952	0.581273
688	TRUE	0.829771	201.054	201.06	0.006	72.4583	71.9018	73.6915	1.78971	0.620537	305.231	1.00616	-75.7092	0.528404
689	TRUE	0.628327	201.27	201.285	0.0156	75.5376	73.7839	76.0552	2.27128	0.795988	68.246	1.06009	-75.8514	0.562465
690	TRUE	0.542869	201.47	201.475	0.0052	69.9105	69.9105	70.1089	0.198497	0.0689304	-24.0561	1.00375	-70.8349	0.641333
691	TRUE	0.623792	201.556	201.57	0.0136	79.0721	77.9761	81.5776	3.60152	1.18861	180.451	1.08871	-74.9589	0.542695
692	TRUE	0.473058	201.663	201.665	0.002	77.1453	75.8272	78.793	2.9658	1.2026	1591.68	1.0124	-77.7838	0.576151
693	TRUE	0.942959	202.472	202.489	0.0172	69.8663	68.5654	75.8462	7.28086	2.73612	459.176	1.17066	-66.736	0.597146
694	TRUE	0.971421	202.79	202.791	0.0016	65.4157	65.193	65.8165	0.623441	0.249933	-389.651	1.00816	-66.214	0.645905
695	TRUE	0.939627	203.191	203.193	0.002	84.7458	84.1269	85.062	0.935162	0.356582	-467.581	1.01392	-67.2545	0.600879
696	TRUE	0.496452	203.491	203.531	0.0404	59.5499	55.9432	61.1622	5.21899	1.68631	-54.2691	1.06891	-53.5555	0.842677
697	TRUE	0.611202	203.655	203.659	0.004	99.2844	98.8762	100.049	1.17266	0.370253	272.081	1.01847	-61.7667	0.721826
698	TRUE	0.992863	203.756	203.762	0.0056	81.1461	78.8824	83.6621	4.77972	1.35905	752.729	1.02113	-59.9573	0.800895
699	TRUE	0.96676	210.548	210.696	0.1472	62.8751	37.8336	86.2542	48.4206	7.16053	-37.8219	5.56806	-85.5521	0.241882
700	TRUE	0.660724	210.796	210.824	0.0276	69.056	67.9772	71.5772	3.60003	1.03097	-96.919	1.1705	-75.3629	0.479505
701	TRUE	0.697432	210.884	210.897	0.0136	81.2491	62.9519	86.9883	24.0364	5.97246	439.834	4.327	-78.8818	0.408693
702	TRUE	0.549839	211.044	211.046	0.002	56.8993	56.2759	57.8523	1.57642	0.603871	-800.295	1.00949	-71.1016	0.583381
703	TRUE	0.979002	211.155	211.356	0.2016	60.9013	23.8213	112.677	88.8552	17.8123	-13.7103	10.8529	-83.2757	0.236128
704	TRUE	0.64534	211.423	211.458	0.0352	55.8001	54.783	56.7586	1.97558	0.681344	35.0936	1.0281	-68.3508	0.543614
705	TRUE	0.673873	211.686	211.707	0.0216	59.2482	58.5114	63.5727	5.06131	1.43392	-104.962	1.22626	-68.0029	0.635913
706	TRUE	0.929143	211.909	212.051	0.142	65.054	55.2684	75.0732	19.8048	5.86283	24.9499	1.19346	-56.4341	0.775595
707	TRUE	0.968083	212.139	212.149	0.01	96.8571	91.9557	99.0077	7.05201	2.34839	545.152	1.08483	-71.7017	0.652178
708	TRUE	0.754229	224.398	224.42	0.0216	71.0451	67.1791	71.7338	4.55473	1.74917	-188.054	1.06113	-76.9603	0.536529
709	TRUE	0.975603	224.637	224.653	0.0152	71.2312	69.6406	72.2647	2.62415	1.0131	133.378	1.09173	-71.0883	0.585478
710	TRUE	0.920542	225.052	225.056	0.0044	86.8615	83.6641	88.6975	5.03342	2.12266	1132.37	1.00676	-78.3134	0.501042
711	TRUE	0.839726	225.11	225.137	0.0268	79.4051	75.5351	79.831	4.2959	1.7939	150.682	1.01634	-65.4809	0.763077
712	TRUE	0.921037	225.319	225.35	0.0308	71.6248	70.9341	72.3169	1.38279	0.574738	11.5253	1.05545	-62.9414	0.763036
713	TRUE	0.613454	225.416	225.456	0.0396	72.1427	70.8751	73.5837	2.70861	0.885807	-10.6963	1.03516	-64.2151	0.764369
714	TRUE	0.974228	225.539	225.547	0.0072	77.0652	75.1281	79.0839	3.95588	1.0302	435.777	1.06853	-68.5793	0.658312
715	TRUE	0.82505	225.785	225.797	0.0116	78.9089	74.5652	86.7104	12.1452	4.99427	-1049.08	1.00003	-68.539	0.636111
716	TRUE	0.533137	226.393	226.41	0.0172	87.4702	83.3455	91.0781	7.73263	2.3065	418.529	1.09972	-79.9223	0.443903
717	TRUE	0.795234	227.235	227.238	0.0036	75.5082	74.4356	75.8348	1.39912	0.426258	337.255	1.03517	-80.0023	0.413274
718	TRUE	0.826037	227.86	227.872	0.0116	93.0972	88.5916	96.4705	7.87891	2.76593	842.173	1.09144	-78.0731	0.501371
719	TRUE	0.577126	227.951	227.954	0.0032	92.1685	90.7026	93.5994	2.89677	1.18685	884.832	1.04511	-80.9418	0.464977
720	TRUE	0.442133	228.045	228.055	0.0096	84.3715	76.7378	91.0748	14.337	4.84136	1425.43	1.015	-78.4027	0.496851
721	TRUE	0.905058	228.168	228.179	0.0116	76.5806	74.5618	82.1104	7.54861	2.46988	645.331	1.05004	-72.9639	0.538331
722	TRUE	0.938771	231.157	231.542	0.385	84.1555	79.8797	84.7663	4.88664	2.37122	-12.6354	1.00008	-73.9901	0.406404
723	TRUE	0.319059	231.531	231.54	0.0088	79.6315	76.1729	80.4403	4.26735	1.03758	-272.167	1.23143	-70.1667	0.592147
724	TRUE	0.745341	231.615	231.641	0.026	81.5424	77.4455	88.1338	10.6883	2.85359	365.158	1.05928	-68.1975	0.724761
725	TRUE	0.576252	231.939	231.965	0.0268	67.9778	66.3821	71.1255	4.74347	1.27054	-167.865	1.00282	-63.0489	0.658148
726	TRUE	0.953797	232.121	232.122	0.0016	80.5373	79.3528	85.4625	6.10973	2.56862	-3818.58	1.02738	-66.9546	0.730442
727	TRUE	0.441446	232.203	232.205	0.0016	96.9286	96.4833	97.7302	1.24688	0.499865	779.302	1.01315	-73.7077	0.597813
728	TRUE	0.431785	232.283	232.287	0.0032	79.833	72.6708	82.0818	9.411	3.12494	2707.46	1.01279	-81.8286	0.454122
729	TRUE	0.877988	232.393	232.422	0.0292	105.418	79.3256	105.844	26.5184	6.7564	938.371	1.04853	-67.9388	0.608678
730	TRUE	0.397894	232.5	232.502	0.0016	80.6881	79.6905	84.1793	4.48878	1.8069	2182.04	1.54655	-78.0255	0.465195
731	TRUE	0.96341	232.579	232.722	0.1424	73.5406	26.9309	99.5173	72.5864	13.8477	11.415	10.7876	-90.134	0.203276
732	TRUE	0.613452	232.806	232.827	0.0212	75.221	72.2412	76.187	3.94584	1.29284	199.544	1.01585	-79.5501	0.443657
733	TRUE	0.754299	240.939	240.94	0.0016	66.197	65.5736	66.8204	1.24688	0.492874	-779.302	1	-71.3576	0.663318
734	TRUE	0.816303	241.05	241.092	0.0416	73.0606	58.1211	74.3548	16.2336	5.39295	294.212	1.1251	-78.4588	0.449311
735	TRUE	0.535718	241.197	241.21	0.0124	65.4606	57.0322	67.6747	10.6426	4.38753	-911.443	1.0256	-71.4111	0.658631
736	TRUE	0.99787	241.396	241.399	0.0028	57.4872	56.4852	59.6915	3.20627	1.10025	-1092.08	1.02222	-67.7546	0.605778
737	TRUE	0.430397	241.676	241.714	0.038	53.9835	53.2328	65.4841	12.2513	5.24434	-312.999	1.00541	-75.5183	0.540247
738	TRUE	0.764968	241.811	241.869	0.0576	71.5383	69.2966	77.9354	8.6388	3.24821	-142.672	1.08279	-68.8065	0.535588
739	TRUE	0.844107	241.945	241.95	0.0048	76.4839	75.4894	76.8105	1.3211	0.506408	313.087	1.0299	-74.095	0.542365
740	TRUE	0.486191	242.041	242.055	0.014	69.3957	67.3525	88.2367	20.8842	10.2343	1678.38	1.12426	-77.2072	0.415668
741	TRUE	0.647267	242.157	242.161	0.004	70.7027	69.776	72.9121	3.13608	1.03837	-784.384	1.00002	-72.4982	0.584687
742	TRUE	0.39978	242.241	242.248	0.0076	70.9835	70.7027	71.7113	1.00864	0.46577	130.432	1.00223	-72.2917	0.638214
743	TRUE	0.964245	242.423	242.425	0.002	68.261	67.9582	68.359	0.400784	0.153333	-176.854	1.03234	-70.4149	0.619717
744	TRUE	0.574449	242.496	242.505	0.0084	92.3251	81.4039	97.3831	15.9792	5.03354	1966.95	1.0037	-81.258	0.440299
745	TRUE	0.414123	242.758	242.761	0.0036	81.7422	81.6829	82.2172	0.534378	0.161276	89.0631	1.04189	-69.6837	0.621526
746	TRUE	0.882849	244.309	244.313	0.0032	81.3487	79.7975	83.4788	3.68127	1.39802	1263.27	1.02057	-78.0714	0.556265
747	TRUE	0.506736	244.416	244.419	0.0032	76.9633	76.0281	77.0226	0.994537	0.335442	-236.574	1.09138	-76.1752	0.481637
748	TRUE	0.608849	249.224	249.238	0.014	58.8986	58.3113	60.0564	1.7451	0.650921	-18.6076	1.08404	-78.7689	0.548593
749	TRUE	0.870975	249.4	249.41	0.01	73.7346	73.4983	75.3321	1.83386	0.549699	-48.3447	1.08086	-67.183	0.648285
750	TRUE	0.690172	249.522	249.538	0.0156	92.7796	75.4373	93.3991	17.9618	8.79602	1176.4	1.00807	-78.4684	0.412255
751	TRUE	0.492939	249.685	249.693	0.0076	74.4412	74.0238	77.3193	3.29546	1.3551	-446.297	1.00246	-78.558	0.442419
752	TRUE	0.358161	249.893	249.906	0.0132	80.2716	79.0816	87.7003	8.61877	3.82377	639.084	1.00474	-78.1121	0.55861
753	TRUE	0.639802	249.995	249.999	0.004	84.4223	83.0931	88.7385	5.6454	2.20568	1389.84	1.00089	-77.8954	0.53731
754	TRUE	0.702946	252.148	252.192	0.0448	106.289	92.1873	117.704	25.5166	6.78603	-302.154	3.36868	-89.0486	0.255902
755	TRUE	0.907312	252.544	252.6	0.0564	62.7792	55.9153	69.2951	13.3798	7.05952	-231.622	1.01147	-72.1663	0.59261
756	TRUE	0.988164	252.725	252.781	0.0556	59.8749	57.9567	69.9819	12.0252	5.05948	-201.618	1.06599	-67.429	0.598904
757	TRUE	0.62353	252.866	252.877	0.0108	70.0334	68.9353	84.3259	15.3906	7.60658	1523.49	1.0121	-78.9714	0.456466
758	TRUE	0.835806	252.971	252.974	0.0024	68.6117	64.871	69.0644	4.19339	1.56921	-1586.44	1.22684	-66.0909	0.784811
759	TRUE	0.948793	253.092	253.094	0.0016	73.3927	73.0186	73.7667	0.74813	0.295724	-467.581	1	-62.7828	0.730691
760	TRUE	0.955042	253.157	253.16	0.0028	72.1605	71.5148	73.3406	1.82579	0.638171	641.466	1.01451	-63.8196	0.797271
761	TRUE	0.643173	253.274	253.277	0.0036	82.6624	81.2299	83.7385	2.50861	0.744045	-596.677	1.04317	-71.3694	0.67841
762	TRUE	0.975493	254.449	254.451	0.002	82.5752	79.075	83.3055	4.2305	1.6279	-1891.32	1.25075	-75.0575	0.582079
763	TRUE	0.902473	254.507	254.592	0.0852	81.4961	71.2569	83.5658	12.309	5.04672	-113.23	1.06377	-74.4165	0.544961
764	TRUE	0.787318	254.668	254.703	0.0348	104.525	76.5089	105.678	29.1693	12.8782	815.661	1.60199	-77.9841	0.394793
765	TRUE	0.757129	254.77	254.823	0.0528	88.2583	67.091	108.654	41.5628	10.2801	342.862	6.01081	-89.4687	0.230464
766	TRUE	0.815839	262.707	262.716	0.0096	87.4796	86.9419	88.6735	1.73162	0.726552	135.512	1.08674	-79.4034	0.460058
767	TRUE	0.631978	262.858	262.875	0.0168	59.4668	58.4211	66.2965	7.87538	3.52634	-455.471	1.00794	-80.8957	0.431922
768	TRUE	0.753245	262.937	262.984	0.0464	87.7549	72.154	94.8502	22.6962	6.26903	363.619	2.65055	-88.8977	0.261099
769	TRUE	0.781033	263.195	263.197	0.0016	81.3672	81.2781	81.9461	0.667973	0.276311	389.651	1.07279	-74.1072	0.556809
770	TRUE	0.944688	263.383	263.397	0.0136	80.8894	79.875	87.1745	7.29956	3.25138	553.844	1.03633	-73.6941	0.483785
771	TRUE	0.923911	263.47	263.476	0.006	72.1761	70.6458	74.7842	4.13839	1.74552	-698.779	1.01565	-73.7869	0.658193
772	TRUE	0.59398	263.591	263.593	0.0024	74.9812	73.6082	79.3231	5.71488	2.04541	-1809.09	1.57818	-73.3243	0.570937
773	TRUE	0.867393	263.678	263.68	0.002	88.2105	87.7474	88.3708	0.623441	0.243171	-311.721	1.01894	-66.5138	0.711928
774	TRUE	0.45954	263.769	263.774	0.0052	87.364	82.3179	88.8321	6.51419	2.69147	1361.52	1.01386	-76.4815	0.551934
775	TRUE	0.960299	265.231	265.321	0.09	82.7699	71.8227	100.164	28.3416	10.0193	-47.7671	3.34567	-69.1035	0.527244
776	TRUE	0.670502	265.314	265.322	0.008	89.0961	81.1076	92.2634	11.1558	4.05946	1380.7	1.0029	-76.9352	0.533804
777	TRUE	0.317981	265.524	265.526	0.0016	81.9477	81.6716	82.0457	0.374065	0.153618	233.791	1.01068	-68.8121	0.58129
778	TRUE	0.93104	266.7	266.703	0.0032	78.0697	77.4314	78.8045	1.37306	0.482612	276.776	1.3482	-72.5621	0.553012
779	TRUE	0.60786	266.845	266.848	0.0028	69.7203	68.5614	70.082	1.52056	0.595496	-549.781	1.00166	-68.304	0.53018
780	TRUE	0.931409	266.986	266.988	0.002	76.1607	76.0539	78.4497	2.3958	0.941349	-973.968	1.25059	-74.2507	0.519873
781	TRUE	0.664632	267.686	267.696	0.01	76.9923	72.5211	77.2137	4.69267	2.02614	471.976	1.04579	-75.159	0.574898
782	TRUE	0.669283	269.581	269.587	0.0064	82.1785	81.5485	83.8482	2.29972	0.726788	-167.031	1.25339	-70.7126	0.704222
783	TRUE	0.984387	269.66	269.752	0.0924	91.0706	74.6316	99.4532	24.8216	8.99077	48.7506	1.30909	-66.851	0.704294
784	TRUE	0.762966	269.83	269.947	0.1172	68.6749	66.8536	85.4098	18.5561	6.37926	-60.4448	1.20425	-61.649	0.719963
785	TRUE	0.686543	270.007	270.02	0.0132	77.3121	69.4421	84.4893	15.0472	5.06654	1165.57	1.01671	-58.6238	0.859314
786	TRUE	0.939527	270.773	270.778	0.0052	76.9832	76.3671	77.666	1.29884	0.334784	187.587	1.02584	-67.3535	0.665851
787	TRUE	0.834518	270.933	270.938	0.0048	70.2228	69.8068	71.01	1.2032	0.391431	37.4939	1.19239	-57.6854	0.771062
788	TRUE	0.962479	271.006	271.015	0.0092	86.2491	85.1629	102.14	16.9767	8.75941	1855.11	1.00068	-77.9086	0.523308
789	TRUE	0.521161	271.494	271.497	0.0024	74.4684	74.4684	74.4684	0	2.51215e-15	-1.96761e-12	1	-75.9222	0.467076
790	TRUE	0.870618	272.576	272.579	0.0036	74.9584	74.4983	76.1756	1.67735	0.534948	420.8	1.04126	-80.4017	0.421862
791	TRUE	0.641999	275.861	275.96	0.0992	51.995	21.9362	101.833	79.897	17.0917	-161.309	17.6145	-86.325	0.192853
792	TRUE	0.838058	278.517	278.56	0.0432	79.452	70.1755	80.8395	10.664	4.24697	-242.074	1.0141	-74.1268	0.527549
793	TRUE	0.733108	278.799	278.804	0.0048	94.9485	94.5255	95.4829	0.957428	0.356754	-223.575	1.01665	-76.3572	0.459185
794	TRUE	0.720809	279.559	279.563	0.0036	81.3995	81.1331	81.4708	0.337715	0.149233	39.6389	1.0371	-69.4484	0.603315
795	TRUE	0.494605	279.669	279.671	0.0016	91.9798	91.2228	96.9673	5.74457	2.33419	-3117.21	1.29974	-78.6875	0.472187
796	TRUE	0.756714	279.766	279.836	0.0708	68.9859	68.0278	75.6257	7.59788	3.67931	-100.368	1.00434	-71.4372	0.529539
797	TRUE	0.420576	279.916	279.918	0.0016	73.5756	73.068	75.6864	2.61845	1.10084	1636.53	1.05894	-83.0839	0.403895
798	TRUE	0.936921	280.081	280.101	0.02	69.7707	68.8971	75.7549	6.85782	1.7242	346.816	1.0028	-75.2222	0.555261
799	TRUE	0.960177	281.607	281.623	0.016	76.9301	75.5554	88.5296	12.9742	5.89065	803.981	1.00028	-77.6986	0.503742
800	TRUE	0.659623	281.706	281.718	0.012	84.6114	77.4884	89.9634	12.475	6.34868	1030.93	1.02453	-77.2774	0.528528
801	TRUE	0.424857	281.811	281.817	0.0068	83.3572	81.5762	88.9084	7.33216	2.61888	988.206	1.03872	-76.1854	0.549032
802	TRUE	0.679194	281.923	281.925	0.0024	80.651	79.4487	81.7198	2.27111	0.818164	946.295	1.00054	-74.0759	0.659084
803	TRUE	0.517474	282.049	282.052	0.0032	86.5276	86.0649	86.6737	0.608829	0.227462	151.321	1.04227	-72.592	0.585845
804	TRUE	0.622845	283.785	283.786	0.0016	78.5327	78.0429	79.9132	1.87032	0.768088	-1168.95	1.03658	-74.7808	0.533922
805	TRUE	0.608736	286.462	286.522	0.0604	81.2442	78.1469	83.4944	5.34758	1.75793	33.6892	1.05277	-78.3836	0.451995
806	TRUE	0.982747	287.046	287.136	0.0896	68.1849	54.1724	85.8046	31.6322	6.95433	-18.068	5.03049	-87.5283	0.249712
807	TRUE	0.965755	287.187	287.227	0.0404	68.1059	51.5847	68.1356	16.5509	3.67824	413.984	1.02646	-73.5753	0.547302
808	TRUE	0.933196	287.419	287.422	0.0032	69.4735	68.4344	69.8149	1.38048	0.501515	-439.13	1.03909	-76.8195	0.496209
809	TRUE	0.448768	287.59	287.621	0.0308	67.0834	59.8768	69.1822	9.3054	3.16355	-221.96	1.14018	-83.4541	0.408522
810	TRUE	0.535849	287.627	287.65	0.0236	56.8771	54.7357	59.1893	4.45358	1.52773	193.412	1.00723	-76.3541	0.507872
811	TRUE	0.401523	287.844	287.867	0.0232	58.4868	57.384	65.279	7.89499	2.54372	-338.371	1.03365	-80.925	0.449152
812	TRUE	0.912669	288.017	288.019	0.002	74.7728	73.1519	75.5388	2.38689	0.866244	-1120.92	1.02468	-74.4413	0.556775
813	TRUE	0.420445	288.097	288.111	0.0132	85.0619	84.0211	89.9274	5.90632	2.89131	441.502	1.01253	-78.372	0.498422
814	TRUE	0.347607	288.204	288.215	0.0116	77.3767	77.2846	84.3086	7.02406	2.08958	483.45	1.21746	-78.6003	0.436949
815	TRUE	0.534149	288.257	288.259	0.0024	66.5509	66.4767	67.2189	0.742192	0.277703	278.322	1.06313	-69.722	0.693563
816	TRUE	0.871309	288.371	288.374	0.0036	74.8053	73.744	75.6366	1.89259	0.706258	578.235	1.01434	-72.7047	0.640272
817	TRUE	0.488994	288.479	288.488	0.0088	78.5383	75.3172	85.8169	10.4997	3.53918	1258.81	1.04633	-79.3778	0.408818
818	TRUE	0.437642	288.783	288.784	0.0016	66.7056	66.6077	66.9817	0.374065	0.153618	233.791	1.01068	-68.5597	0.648138
819	TRUE	0.723549	288.878	288.892	0.0148	87.5621	71.9103	87.8701	15.9598	6.41363	1114	1.01044	-78.1406	0.486576
820	TRUE	0.842287	288.994	289.009	0.0152	79.8831	76.6331	80.1747	3.54155	1.6166	232.635	1.00001	-77.1506	0.53622
821	TRUE	0.417207	289.225	289.227	0.002	90.5386	88.7217	91.1264	2.4047	0.92	-1061.12	1.32829	-75.7877	0.558128
822	TRUE	0.96246	289.328	289.33	0.0028	76.6271	76.0408	77.0798	1.03907	0.390516	-395.836	1.00737	-62.2893	0.779418
823	TRUE	0.612333	289.442	289.445	0.0032	80.1804	79.8538	80.9894	1.13555	0.329965	-100.505	1.22658	-64.3041	0.783988
824	TRUE	0.793583	289.57	289.579	0.0088	70.7817	69.9804	72.1243	2.14389	0.816016	188.771	1.08077	-64.8446	0.596185
825	TRUE	0.428656	289.674	289.677	0.0024	73.2491	72.9819	73.7835	0.801568	0.293893	-333.986	1.00942	-64.682	0.726126
826	TRUE	0.484616	289.856	289.877	0.0216	73.8125	72.9065	79.2801	6.37365	2.51036	-265.859	1.14172	-77.3121	0.490098
827	TRUE	0.781661	293.691	293.693	0.0016	85.0964	85.0964	85.0964	2.84217e-14	1.1783e-14	2.82237e-11	1	-64.5129	0.590442
828	TRUE	0.981042	293.943	293.945	0.0028	55.9434	54.5926	56.4926	1.90001	0.628605	-611.425	1.0477	-59.9532	0.581078
829	TRUE	0.874684	294.047	294.053	0.0068	78.9067	76.1267	82.2198	6.09312	2.46846	815.412	1.05829	-73.9438	0.576773
830	TRUE	0.488547	294.142	294.18	0.0376	54.4752	54.0441	79.8753	25.8312	10.4132	699.284	1.00665	-67.3333	0.527023
831	TRUE	0.488256	294.706	294.737	0.0308	61.3994	56.7368	63.0083	6.27152	1.85977	-132.481	1.05674	-74.7723	0.485136
832	TRUE	0.669532	295.048	295.06	0.012	68.2682	67.9265	68.9134	0.986916	0.285199	36.0983	1.02972	-75.6748	0.54814
833	TRUE	0.720819	295.104	295.172	0.068	66.1089	55.4123	69.9277	14.5154	6.94121	-104.441	1.13851	-79.4153	0.45504
834	TRUE	0.889681	295.391	295.395	0.0036	67.7301	66.5787	68.8816	2.3029	1.08764	-688.152	1.01031	-69.7288	0.586683
835	TRUE	0.998267	295.528	295.53	0.0024	67.4622	65.1243	69.4662	4.34182	1.56478	-1809.09	1.00051	-72.0142	0.558928
836	TRUE	0.975629	295.804	295.806	0.0016	81.2764	81.2764	81.2764	2.84217e-14	1.1783e-14	1.23355e-11	1	-63.5519	0.65026
837	TRUE	0.435471	295.954	295.966	0.012	60.7946	57.0055	63.0434	6.03795	2.08481	-463.043	1.01319	-63.3278	0.661917
838	TRUE	0.781757	296.058	296.067	0.0084	59.0765	58.759	60.0339	1.27489	0.464825	-150.982	1.02263	-70.3942	0.545965
839	TRUE	0.727837	307.814	307.818	0.0032	81.5212	81.1204	82.1446	1.02423	0.385454	-185.548	1.30021	-77.1812	0.502847
840	TRUE	0.975337	308.161	308.229	0.0684	70.136	68.075	70.8387	2.7636	1.02415	17.774	1.01197	-73.7824	0.448303
841	TRUE	0.796141	308.39	308.392	0.0016	55.2005	55.0402	56.0555	1.01532	0.428059	623.441	1.08105	-76.024	0.534699
842	TRUE	0.916351	308.698	308.7	0.002	62.4836	59.874	65.0931	5.2191	1.79052	-2343.63	1.02364	-77.597	0.511666
843	TRUE	0.987721	308.837	308.838	0.0016	77.0018	76.3784	81.0542	4.67581	1.93418	-2727.56	1.15462	-71.7971	0.610628
844	TRUE	0.923047	308.992	308.995	0.0024	69.8345	68.0978	70.3689	2.27111	0.855036	-946.295	1.05147	-64.2074	0.696092
845	TRUE	0.775653	309.071	309.088	0.0176	82.9365	71.9901	83.2835	11.2934	5.3619	689.843	1.03997	-68.8851	0.654836
846	TRUE	0.818102	309.371	309.373	0.0016	71.197	70.9476	71.4464	0.498753	0.197149	311.721	1	-67.8532	0.664059
847	TRUE	0.845873	311.247	311.249	0.0024	72.8567	71.5652	73.2574	1.6922	0.600763	-500.98	1.35595	-72.9216	0.547062
848	TRUE	0.970464	311.415	311.418	0.0032	77.0538	71.0569	79.6738	8.61685	3.35293	-2948.67	1.11479	-69.71	0.5806
849	TRUE	0.550402	311.507	311.513	0.006	75.9753	69.0132	77.7839	8.77072	3.9543	1460.58	1.00003	-75.9048	0.570232
850	TRUE	0.94951	311.961	311.965	0.0032	69.7334	69.0951	70.8986	1.80353	0.648506	-584.476	1.0154	-68.9827	0.550152
851	TRUE	0.976916	312.09	312.093	0.0032	73.5504	71.9627	78.7885	6.82578	2.49541	-2151.34	1.01895	-70.7467	0.596507
852	TRUE	0.987772	312.207	312.212	0.0052	84.3658	83.8091	84.9224	1.11329	0.462043	251.774	1.07216	-66.4915	0.72692
853	TRUE	0.368347	312.291	312.311	0.0204	78.6804	69.0435	91.3051	22.2615	7.0897	1090.17	1.02202	-77.2404	0.493041
854	TRUE	0.973616	312.477	312.521	0.0436	68.6551	57.9263	70.7873	12.861	4.60367	266.134	1.07638	-70.0623	0.531922
855	TRUE	0.398528	312.664	312.683	0.0192	54.7035	52.4041	58.003	5.59885	1.90557	-207.049	1.06142	-70.9947	0.695589
856	TRUE	0.902475	312.761	312.831	0.0704	56.2064	54.9424	68.6088	13.6664	6.35751	-178.577	1.0134	-72.7904	0.557305
857	TRUE	0.757714	312.943	312.952	0.0084	66.776	66.1253	67.6107	1.48538	0.595159	-196.471	1.03324	-63.7394	0.585612
858	TRUE	0.513525	313.041	313.042	0.0016	69.0768	67.3401	69.344	2.00392	0.828933	1168.95	1.15671	-75.4703	0.54869
859	TRUE	0.567426	313.137	313.139	0.002	61.5875	60.4609	62.7142	2.2533	0.881729	-1175	1.00412	-71.7974	0.649586
860	TRUE	0.650247	313.289	313.296	0.0072	82.0471	81.4311	84.4221	2.99103	0.950521	-400.295	1.04531	-61.2746	0.782822
861	TRUE	0.529111	313.476	313.481	0.0052	68.4956	68.0874	68.7257	0.638285	0.208311	-72.9143	1.05103	-59.4926	0.795518
862	TRUE	0.92284	313.591	313.636	0.0448	67.1605	60.5474	68.15	7.6026	3.11746	154.438	1.03225	-67.5734	0.637115
863	TRUE	0.439461	313.776	313.811	0.0348	79.3534	74.8391	81.165	6.32592	1.78757	-140.889	1.12219	-65.2691	0.692582
864	TRUE	0.993863	313.928	313.93	0.002	69.0438	68.0017	69.5069	1.50517	0.553912	-716.321	1.02792	-64.703	0.713116
865	TRUE	0.93704	314.171	314.175	0.004	68.4909	67.9269	68.8324	0.905474	0.27196	-106.943	1.14553	-62.7349	0.662441
866	TRUE	0.278829	314.291	314.295	0.004	67.4919	66.7201	68.8056	2.08556	0.72363	-538.933	1.01278	-64.8915	0.723728
867	TRUE	0.8907	314.444	314.446	0.0016	83.0141	82.5776	84.6973	2.1197	0.887173	-1324.81	1.05854	-74.3983	0.489437
868	TRUE	0.971918	315.249	315.619	0.37	78.9787	68.7146	81.0219	12.3073	5.05349	20.7641	1.20874	-67.8813	0.575253
869	TRUE	0.71915	315.319	315.327	0.0084	75.1407	74.5007	83.1076	8.60694	4.12355	1034.88	1.0076	-65.6346	0.763868
870	TRUE	0.364178	315.404	315.418	0.0136	75.662	74.538	75.6793	1.14122	0.506675	80.3404	1.00086	-67.3919	0.757784
871	TRUE	0.812337	315.606	315.617	0.0104	80.8472	79.9993	82.532	2.53275	0.731759	135.809	1.09713	-64.4327	0.773692
872	TRUE	0.532076	315.77	315.777	0.0068	80.2937	79.8321	84.8352	5.00312	2.3434	748.515	1.00494	-67.7133	0.694642
873	TRUE	0.669677	315.875	315.936	0.0612	81.5767	78.5362	88.774	10.2378	2.07719	-110.822	1.12316	-57.5807	0.782489
874	TRUE	0.988772	316.007	316.028	0.0208	74.0702	70.7377	75.7772	5.03948	1.61679	233.433	1.04006	-64.849	0.780964
875	TRUE	0.830937	316.102	316.109	0.0072	80.8255	80.1194	82.0502	1.93075	0.794018	304.744	1.05877	-64.0111	0.783073
876	TRUE	0.468235	316.279	316.287	0.008	80.1118	76.9278	81.7001	4.7723	1.38967	545.897	1.02446	-58.2966	0.840542
877	TRUE	0.818131	316.37	316.375	0.0052	76.8193	75.5576	78.1033	2.54572	0.927758	551.506	1.01888	-59.02	0.86634
878	TRUE	0.531075	316.451	316.453	0.002	80.5208	79.9419	81.7053	1.76345	0.628678	809.201	1.03747	-60.9331	0.834978
879	TRUE	0.414946	316.643	316.645	0.0028	76.4155	75.8069	77.4249	1.61798	0.521375	517.767	1.03267	-76.588	0.53339
880	TRUE	0.960917	316.803	316.886	0.0824	83.5317	80.366	94.7012	14.3352	5.03086	103.967	1.17958	-72.3765	0.605565
881	TRUE	0.627384	316.978	316.979	0.0016	71.6951	71.4992	72.2473	0.74813	0.307235	-467.581	1.02779	-65.0982	0.7182
882	TRUE	0.599275	317.081	317.083	0.002	97.6267	97.4219	98.4194	0.997506	0.393399	-488.574	1.0672	-73.1547	0.536961
883	TRUE	0.64329	317.166	317.174	0.0088	81.161	77.5764	85.2844	7.70798	2.63134	676.321	1.07791	-75.5768	0.543123
884	TRUE	0.881489	317.394	317.462	0.068	71.6669	65.5406	97.6776	32.1369	12.17	-399.258	1.14216	-73.6743	0.493327
885	TRUE	0.537611	317.591	317.593	0.002	67.6534	66.3353	68.0631	1.72782	0.623925	-767.215	1.07903	-65.7028	0.721661
886	TRUE	0.956168	317.757	317.776	0.0188	80.6163	76.6984	82.3559	5.65748	1.71609	122.536	1.26883	-77.1928	0.499637
887	TRUE	0.796311	317.938	317.945	0.0068	82.7187	77.7017	84.7894	7.08775	2.10988	-933.569	1.08235	-77.3945	0.450336
888	TRUE	0.804882	318.351	318.353	0.002	79.7548	78.6148	80.2625	1.64767	0.682218	884.269	1.0544	-78.0436	0.519628
889	TRUE	0.971765	318.451	318.453	0.0016	84.6826	83.8098	85.5554	1.74564	0.690023	1091.02	1	-72.8943	0.633419
890	TRUE	0.981308	318.562	318.575	0.0128	71.2452	69.4012	73.5811	4.1799	1.20256	8.16443	1.28389	-66.8297	0.596822
891	TRUE	0.418923	318.837	318.847	0.0104	66.7953	62.4466	67.3641	4.91741	1.65337	-242.971	1.23046	-58.5842	0.809184
892	TRUE	0.930465	318.919	318.967	0.0476	76.7685	66.7571	83.1289	16.3718	6.3892	10.3292	1.55822	-68.4704	0.647199
893	TRUE	0.759965	319.069	319.082	0.0136	59.7894	58.6482	73.3183	14.6701	7.2919	1080.44	1.00024	-66.6781	0.635418
894	TRUE	0.617108	319.471	319.48	0.0088	82.6681	78.8534	84.3742	5.52082	1.54129	225.521	1.45009	-77.758	0.484612
895	TRUE	0.989425	319.677	319.682	0.0052	80.2939	77.6659	81.9053	4.23946	1.66597	831.966	1.01528	-67.0755	0.734075
896	TRUE	0.994707	319.81	319.896	0.0852	68.7832	54.3643	72.0637	17.6994	6.57751	182.064	1.02774	-70.5958	0.481587
897	TRUE	0.844544	319.927	319.928	0.0016	69.2235	68.9742	69.4729	0.498753	0.197149	311.721	1	-72.1303	0.546613
898	TRUE	0.969189	320.23	320.233	0.0028	69.2509	64.397	71.0322	6.6352	2.23336	-2168.26	1.02153	-68.53	0.607722
899	TRUE	0.552635	320.363	320.373	0.0104	59.7177	56.787	66.2046	9.41763	3.24274	-789.899	1.03109	-64.9133	0.734793
900	TRUE	0.647942	320.473	320.476	0.0032	74.3513	74.2697	75.2716	1.00196	0.348576	-261.313	1.07927	-54.6582	0.858696
901	TRUE	0.382159	321.416	321.419	0.0032	88.8075	88.57	88.8372	0.267189	0.0845777	54.1182	1.01256	-74.8668	0.452388
902	TRUE	0.582213	321.664	321.671	0.0076	62.6508	58.6433	63.5641	4.9208	1.87973	588.279	1.0266	-73.4749	0.592741
903	TRUE	0.795756	321.813	321.845	0.032	73.8836	57.0767	81.4054	24.3287	8.78271	604.735	1.45152	-75.8366	0.505049
904	TRUE	0.938305	322.059	322.061	0.0016	69.5344	69.2583	69.6324	0.374065	0.153618	-233.791	1.01068	-65.9947	0.586796
905	TRUE	0.944719	322.159	322.16	0.0016	82.5874	82.5161	82.8367	0.320627	0.129065	-155.86	1.04572	-65.9115	0.70436
906	TRUE	0.808773	322.235	322.326	0.0908	72.1584	61.6008	75.1699	13.5691	4.4034	-9.13206	1.22417	-67.419	0.588577
907	TRUE	0.576877	322.456	322.478	0.022	74.1048	67.0816	74.1277	7.04612	3.78092	322.313	1.00419	-68.6592	0.526313
908	TRUE	0.62529	322.547	322.552	0.0048	76.5412	76.237	77.2259	0.988929	0.468039	200.028	1.00592	-74.345	0.57994
909	TRUE	0.502856	322.665	322.676	0.0112	70.0728	66.7999	70.672	3.87214	1.4682	-287.962	1.09078	-65.1519	0.601579
910	TRUE	0.735306	322.784	322.806	0.022	74.7231	73.9959	75.7364	1.74057	0.604791	102.85	1.01159	-70.2219	0.639703
911	TRUE	0.912123	322.951	322.955	0.0036	83.1598	82.2978	86.3391	4.04129	1.88158	1124.42	1.00007	-71.0622	0.579289
912	TRUE	0.999741	323.662	323.68	0.0176	74.944	73.9063	82.3663	8.46006	3.7876	534.743	1.02255	-71.7267	0.628399
913	TRUE	0.973276	323.84	323.926	0.086	74.6424	67.9595	77.7268	9.76725	3.60196	-82.264	1.02886	-67.6185	0.592441
914	TRUE	0.665679	324.105	324.107	0.0024	73.3156	72.5363	76.6554	4.11917	1.56379	-1697.76	1.07148	-65.0085	0.723678
915	TRUE	0.522355	327.139	327.152	0.0128	75.674	71.1079	75.9648	4.85691	2.07733	368.804	1.08035	-77.7964	0.487919
916	TRUE	0.76013	330.538	330.55	0.012	76.2645	72.4675	84.6421	12.1746	4.04251	991.829	1.04992	-82.7922	0.399833
917	TRUE	0.899146	330.666	330.668	0.0016	87.3396	87.3396	87.3396	1.42109e-14	6.40475e-15	7.2656e-12	1	-71.6575	0.59984
918	TRUE	0.547234	330.759	330.769	0.01	71.9712	70.5357	77.5351	6.99943	2.23253	683.546	1.01384	-78.1913	0.513424
919	TRUE	0.804621	332.627	332.63	0.0032	82.5618	81.5153	83.2298	1.71446	0.696831	-616.947	1.06385	-72.8749	0.541501
920	TRUE	0.855807	332.803	332.806	0.0032	66.4151	65.4557	66.8287	1.37304	0.569439	365.549	1.10915	-69.1682	0.698121
921	TRUE	0.63967	332.882	332.884	0.002	71.7421	71.2789	72.2319	0.952975	0.366077	488.574	1.00178	-74.0666	0.549002
922	TRUE	0.580855	332.992	332.994	0.0016	89.2086	88.0063	89.8766	1.87032	0.749798	1168.95	1.01167	-69.9375	0.706354
923	TRUE	0.651689	333.082	333.084	0.002	79.4174	79.1413	79.4441	0.302814	0.114253	113.873	1.03232	-70.1043	0.590218
924	TRUE	0.994532	333.186	333.19	0.0044	82.126	80.1814	83.4768	3.29533	1.06362	733.628	1.00603	-70.5346	0.674607
925	TRUE	0.584087	341.937	341.939	0.002	71.4444	70.9813	71.6048	0.623441	0.243171	-311.721	1.01894	-76.7034	0.449993
926	TRUE	0.706094	342.006	342.008	0.0016	48.0408	47.9695	48.2902	0.320627	0.129065	155.86	1.04572	-79.4047	0.443945
927	TRUE	0.985783	342.41	342.413	0.0028	77.8978	75.4485	78.7587	3.31018	1.24846	-1214.01	1.10714	-74.8369	0.551447
928	TRUE	0.739563	342.489	342.491	0.0016	77.1707	76.7966	77.5448	0.74813	0.295724	467.581	1	-79.5358	0.436622
929	TRUE	0.978859	342.554	342.637	0.0836	73.5952	73.3992	87.5356	14.1365	7.62648	-167.73	1.00181	-73.2909	0.470328
930	TRUE	0.42862	342.736	342.802	0.066	68.3763	60.8077	70.907	10.0993	3.3487	44.6791	1.06187	-73.2931	0.525906
931	TRUE	0.567093	342.866	342.898	0.0324	79.5452	73.0126	91.6045	18.5919	7.99423	490.353	1.45285	-78.5142	0.451414
932	TRUE	0.446546	342.961	342.975	0.0144	91.8627	82.275	99.034	16.759	6.31288	1242.07	1.03533	-73.2865	0.544198
933	TRUE	0.981582	343.087	343.091	0.004	99.731	97.9571	102.677	4.72034	1.71825	-1277.08	1.02692	-71.6579	0.601645
934	TRUE	0.722274	343.168	343.187	0.0188	83.604	80.611	89.5879	8.97695	3.00315	359.588	1.21778	-74.6143	0.585842
935	TRUE	0.908352	343.263	343.265	0.0024	78.1962	76.0587	79.2649	3.20627	1.17557	1335.95	1.01552	-71.8253	0.577839
936	TRUE	0.532887	346.965	346.966	0.0016	107.605	107.311	108.433	1.12219	0.460853	701.372	1.03705	-77.3777	0.552969
937	TRUE	0.516142	347.064	347.089	0.0252	79.543	69.1013	81.7062	12.6049	4.99196	516.053	1.35932	-71.0527	0.650381
938	TRUE	0.418281	349.205	349.25	0.0448	83.6728	71.1891	92.9799	21.7908	6.0005	94.5392	3.33808	-88.8724	0.258429
939	TRUE	0.810985	349.36	349.383	0.0228	67.7822	66.5128	79.6631	13.1504	5.26985	545.104	1.12084	-64.3666	0.705784
940	TRUE	0.934948	349.508	349.51	0.0016	89.2556	87.982	92.8448	4.86284	1.99703	-3039.28	1.01359	-70.5123	0.63233
941	TRUE	0.883982	349.67	349.671	0.0016	70.1512	69.3319	71.3269	1.99501	0.792986	-1246.88	1.00415	-57.8003	0.779631
942	TRUE	0.914938	349.75	349.752	0.0016	73.8833	72.9303	74.3019	1.37157	0.556377	857.232	1.02519	-74.3591	0.497046
943	TRUE	0.79164	349.973	349.982	0.0088	71.3223	69.9556	72.74	2.78446	1.0216	236.352	1.22602	-74.9657	0.531872
944	TRUE	0.877294	350.213	350.234	0.0208	87.8722	75.9048	89.7208	13.816	4.68092	-501.614	1.38561	-75.0263	0.409868
945	TRUE	0.796349	350.32	350.337	0.0164	86.2948	73.3132	87.791	14.4779	6.43016	1059.31	1.06751	-73.8735	0.546415
946	TRUE	0.639698	350.446	350.449	0.0036	74.1061	73.7423	74.8381	1.09586	0.483031	318.391	1.01219	-70.6192	0.472266
947	TRUE	0.682894	350.561	350.58	0.0192	77.9416	75.901	95.112	19.2111	8.29018	1010.37	1.11668	-71.8209	0.479566
948	TRUE	0.949376	352.148	352.268	0.12	63.1006	41.3099	92.15	50.8402	13.2176	-187.605	4.40409	-86.687	0.225934
949	TRUE	0.495323	352.448	352.451	0.0028	65.1581	64.3804	65.9359	1.55553	0.638437	-554.008	1.00001	-70.2196	0.698388
950	TRUE	0.360586	352.482	352.499	0.0172	51.6378	49.4822	52.0768	2.59454	0.903226	-19.5496	1.09987	-80.2407	0.408126
951	TRUE	0.770353	352.666	352.697	0.0316	67.1937	59.3789	71.5095	12.1307	4.44577	270.479	1.22204	-76.8161	0.441991
952	TRUE	0.847219	352.814	352.861	0.0464	60.553	56.7664	61.5506	4.7842	1.78352	-53.0799	1.07436	-76.4768	0.458789
953	TRUE	0.828575	352.954	352.974	0.02	72.4499	72.0385	73.0524	1.01392	0.319758	31.5709	1.01185	-72.569	0.592017
954	TRUE	0.539865	353.05	353.089	0.0396	72.9234	72.0099	74.553	2.54309	0.812076	-21.6346	1.05062	-75.3581	0.549564
955	TRUE	0.47548	353.307	353.377	0.07	64.8262	56.7657	68.3692	11.6035	3.16738	-10.7318	1.13866	-76.1801	0.408226
956	TRUE	0.726393	353.429	353.447	0.0188	68.0281	66.5344	70.178	3.64358	0.985282	138.878	1.06591	-78.2681	0.487672
957	TRUE	0.962999	353.718	353.75	0.0324	74.1855	70.5427	78.9118	8.36903	2.05358	37.0256	1.69184	-79.095	0.406513
958	TRUE	0.987897	353.95	354.014	0.0636	73.0844	66.6319	73.547	6.91507	3.45217	-102.968	1.00559	-77.5077	0.490329
959	TRUE	0.902767	354.589	354.623	0.034	76.3467	66.178	77.0428	10.8647	3.93128	335.365	1.02581	-70.108	0.541753
960	TRUE	0.499237	354.798	354.8	0.0024	70.444	68.3065	71.5127	3.20627	1.17557	-1335.95	1.01552	-68.9079	0.702615
961	TRUE	0.594487	354.94	354.963	0.0232	58.5449	55.7019	63.7624	8.06051	3.08872	-330.891	1.00519	-71.1322	0.522118
962	TRUE	0.463127	355.055	355.057	0.002	80.6394	80.1184	81.4899	1.37157	0.592674	770.395	1.05451	-73.304	0.597121
963	TRUE	0.374517	355.109	355.151	0.042	77.6205	68.5516	80.2206	11.669	3.82289	-241.83	1.09147	-72.4551	0.545832
964	TRUE	0.93851	355.326	355.389	0.0628	76.2538	69.0606	77.5032	8.44257	3.12093	130.18	1.05803	-74.8544	0.53908
965	TRUE	0.822149	355.526	355.543	0.0172	58.7414	54.4258	65.4669	11.0411	3.93915	-615.883	1.01757	-76.8014	0.535751
966	TRUE	0.929409	355.641	355.657	0.016	75.1277	71.8614	76.3193	4.45785	1.43619	136.707	1.23884	-75.2126	0.504189
967	TRUE	0.593677	355.882	355.945	0.0624	68.0831	67.8443	68.5109	0.666628	0.212761	-5.3871	1.00153	-71.9738	0.45733
968	TRUE	0.421284	356.062	356.063	0.0016	67.5731	67.199	67.9472	0.74813	0.295724	-467.581	1	-80.2604	0.448483
969	TRUE	0.273498	356.104	356.127	0.0224	56.244	55.9054	59.12	3.21468	1.01528	-137.175	1.00721	-78.2591	0.439557
970	TRUE	0.841754	356.696	356.756	0.0596	76.5739	69.0054	80.0223	11.0169	3.77019	-115.901	1.16156	-74.8661	0.441474
971	TRUE	0.666699	357.042	357.058	0.0164	77.7108	74.471	78.7317	4.2607	1.59495	-241.267	1.00523	-76.7	0.444049
972	TRUE	0.844665	357.171	357.302	0.1312	73.1206	46.1048	103.669	57.5644	10.2374	-148.372	2.99595	-85.1984	0.243214
973	TRUE	0.804018	357.344	357.348	0.0044	59.4936	57.8162	61.4604	3.64416	1.42466	971.467	1.05687	-73.285	0.506907
974	TRUE	0.949288	357.478	357.511	0.0324	65.9936	61.0789	75.0746	13.9957	5.33394	-403.861	1.03456	-70.4378	0.485739
975	TRUE	0.968575	357.862	357.93	0.068	79.8959	57.6005	80.7027	23.1021	10.6727	318.778	1.03194	-71.3882	0.536239
976	TRUE	0.773439	358	358.016	0.0164	78.5511	57.191	82.1426	24.9516	10.7377	-1318.87	1.37455	-70.5893	0.586638
977	TRUE	0.73684	358.141	358.144	0.0024	72.894	71.9588	74.0963	2.13751	0.771594	-890.631	1.00251	-70.0459	0.702477
978	TRUE	0.639432	358.242	358.297	0.0552	70.1149	66.2984	75.571	9.27259	3.18531	-158.447	1.04146	-64.7866	0.646249
979	TRUE	0.894731	358.444	358.447	0.0032	69.7262	69.3636	71.536	2.17238	1.00724	-688.481	1.00625	-64.0531	0.690777
980	TRUE	0.542539	358.596	358.6	0.0036	70.441	69.4114	70.5134	1.10199	0.45845	-318.948	1.02732	-62.9884	0.766267
981	TRUE	0.93026	358.728	358.731	0.0032	57.3739	56.8605	58.5963	1.73583	0.667038	-534.264	1.00159	-71.4205	0.628363
982	TRUE	0.941757	359.198	359.201	0.0028	76.1353	74.8661	77.8052	2.93908	0.992153	1007.26	1.00601	-76.4154	0.592228
983	TRUE	0.35787	359.498	359.522	0.0236	81.665	73.6373	84.6425	11.0052	3.01987	271.237	1.30735	-77.004	0.533847
984	TRUE	0.638181	359.711	359.728	0.0172	79.1184	77.1806	80.5488	3.36816	1.5144	88.5063	1.13674	-75.105	0.575539
985	TRUE	0.784844	359.772	359.775	0.0024	67.7728	67.1049	68.5076	1.40274	0.505236	-584.476	1.00034	-65.5693	0.715277
986	TRUE	0.669721	360.045	360.047	0.0024	96.9817	96.3138	97.6497	1.33595	0.480995	-556.644	1	-74.3268	0.590126
987	TRUE	0.300385	361.584	361.586	0.0016	76.5296	75.3985	76.7701	1.37157	0.580791	-857.232	1.07696	-74.5279	0.557918
988	TRUE	0.763932	362.679	362.724	0.0452	76.2471	73.3682	79.3345	5.96629	2.07649	137.904	1.00358	-73.7627	0.401188
989	TRUE	0.993362	363.065	363.068	0.0024	72.7844	71.8493	73.7196	1.87032	0.673394	-779.302	1	-68.8911	0.672007
990	TRUE	0.972908	363.21	363.231	0.0212	74.3232	71.1992	78.9168	7.71759	2.18555	-261.375	1.07005	-69.3295	0.592392
991	TRUE	0.881275	363.373	363.397	0.0236	71.514	68.4336	71.8916	3.45803	1.46092	-143.254	1.01534	-68.0875	0.662015
992	TRUE	0.963708	363.496	363.501	0.0048	83.3188	81.3572	87.3412	5.98392	2.16877	-1316.86	1.02824	-68.6812	0.700827
993	TRUE	0.371118	367.423	367.426	0.0032	71.7046	70.9698	71.9124	0.942584	0.316168	-219.565	1.09953	-68.6436	0.608965
994	TRUE	0.618818	368.936	368.939	0.0024	86.7498	85.7479	86.8612	1.11329	0.416554	-417.483	1.11096	-71.0808	0.564818
995	TRUE	0.511763	375.289	375.307	0.0184	69.8256	66.4455	70.1161	3.67061	1.71007	-200.635	1.00032	-77.034	0.532214
996	TRUE	0.743624	375.389	375.428	0.0384	70.1135	68.887	71.4407	2.55366	1.21752	-62.5388	1.00182	-76.6981	0.437392
997	TRUE	0.714317	375.613	375.629	0.0152	69.1595	67.2731	69.7239	2.45074	0.939626	-158.956	1.02345	-74.54	0.447883
998	TRUE	0.203148	375.773	375.779	0.0068	71.5473	71.3078	71.5683	0.260508	0.100961	-19.4347	1.00887	-75.7421	0.548919
999	TRUE	0.981747	375.845	375.928	0.0832	71.3402	43.2408	100.301	57.0597	13.8917	228.236	11.6484	-83.9532	0.24245
1000	TRUE	0.817404	375.996	376.007	0.0116	85.1271	82.9783	86.8919	3.91351	1.5325	309.354	1.34777	-76.6401	0.452593
1001	TRUE	0.38084	376.096	376.102	0.006	94.7161	92.3448	95.2507	2.90584	0.903283	-385.726	1.14065	-78.8247	0.457395
1002	TRUE	0.654031	376.4	376.445	0.0448	37.0917	29.9667	41.8121	11.8454	3.10114	32.4103	4.55961	-97.6362	0.165598
1003	TRUE	0.945385	379.358	379.39	0.032	71.6963	66.4445	72.8655	6.42103	2.5277	26.3428	1.15427	-74.2279	0.40534
1004	TRUE	0.955104	379.486	379.488	0.0016	84.3963	83.3899	84.5655	1.17563	0.490049	701.372	1.10925	-68.5754	0.677957
1005	TRUE	0.986278	402.318	402.366	0.048	40.105	28.2893	48.6254	20.3361	4.7893	107.627	6.38797	-95.7754	0.173855
1006	TRUE	0.983563	403.293	403.295	0.002	84.1442	84.1442	84.1442	1.42109e-14	3.8918e-15	2.51202e-12	1	-78.053	0.463911
1007	TRUE	0.882683	404.993	405.061	0.068	61.7538	60.2016	69.8227	9.62111	3.6524	-60.4175	1.08087	-73.367	0.535534
1008	TRUE	0.940289	405.23	405.232	0.002	73.3808	72.931	73.8305	0.899537	0.320169	425.594	1.00633	-73.5846	0.471001
1009	TRUE	0.721514	405.433	405.438	0.0048	72.974	71.4041	80.5362	9.13214	3.10146	1935.34	1.00334	-78.3317	0.486463
1010	TRUE	0.962955	406.492	406.499	0.0068	73.9386	72.0757	76.3674	4.29174	1.26886	579.78	1.01548	-77.865	0.488099
1011	TRUE	0.295729	406.845	406.85	0.0048	84.2153	84.0728	86.1293	2.05651	1.01824	-437.056	1.00868	-76.2795	0.474361
1012	TRUE	0.419172	407.49	407.493	0.0032	115.727	114.896	116.039	1.14298	0.437392	-372.642	1.06894	-76.4944	0.484668
1013	TRUE	0.640215	407.769	407.771	0.0016	81.6901	81.6901	81.6901	0	5.0243e-15	3.29355e-12	1	-66.3702	0.633685
1014	TRUE	0.44353	407.919	407.921	0.002	88.275	86.5516	90.3012	3.74955	1.59481	-2092.35	1.02026	-69.9054	0.682063
1015	TRUE	0.476014	408.018	408.033	0.0152	86.5456	75.4873	88.9504	13.463	3.7328	914.315	1.05555	-73.5618	0.597127
1016	TRUE	0.872967	408.488	408.492	0.004	72.9802	72.3893	83.4479	11.0585	5.07115	-2903.22	1.08401	-73.1669	0.494591
1017	TRUE	0.846399	408.699	408.757	0.0584	85.6097	71.7542	86.3371	14.583	5.94245	178.702	1.24592	-68.7076	0.541132
1018	TRUE	0.853746	408.96	408.975	0.0148	81.9011	79.8871	83.573	3.68585	1.2663	146.578	1.18005	-67.2533	0.67113
1019	TRUE	0.941859	409.309	409.312	0.0028	77.454	75.9102	79.7993	3.88909	1.40616	1424.3	1.00798	-74.1996	0.639312
1020	TRUE	0.416464	409.846	409.857	0.0104	78.5679	73.4867	86.502	13.0153	4.68661	1175.53	1.01082	-78.8904	0.529633
1021	TRUE	0.971582	409.984	409.986	0.0016	89.702	88.4552	90.0583	1.60314	0.645323	-779.302	1.38617	-76.0039	0.453515
1022	TRUE	0.536134	410.057	410.08	0.0232	82.8895	71.9899	92.5052	20.5153	10.2908	873.171	1.04074	-70.4669	0.651295
1023	TRUE	0.7507	410.149	410.156	0.0068	79.5899	68.4976	82.0347	13.5371	5.80214	2097.99	1.00387	-77.8639	0.529415
1024	TRUE	0.805943	410.232	410.236	0.0044	70.5077	68.8081	72.2222	3.41408	1.05343	-725.324	1.02056	-60.569	0.810013
1025	TRUE	0.940163	410.301	410.303	0.002	79.9895	78.9207	80.4259	1.50517	0.5573	716.321	1.03335	-61.1065	0.846278
1026	TRUE	0.623917	410.402	410.408	0.0064	87.1529	82.8992	90.6276	7.72838	2.82436	-945.713	1.29061	-71.4134	0.659117
1027	TRUE	0.998964	411.337	411.339	0.002	71.8278	68.9021	72.7496	3.84752	1.52372	-1933.3	1.06988	-72.6255	0.456359
1028	TRUE	0.705383	411.495	411.507	0.012	59.8548	56.2848	60.9156	4.63082	1.54851	-295.245	1.16971	-70.5535	0.545162
1029	TRUE	0.358174	411.628	411.733	0.1048	58.7168	57.7589	60.9033	3.14439	1.11095	6.06722	1.0384	-77.0837	0.40388
1030	TRUE	0.48416	411.896	411.899	0.0028	69.7972	68.0605	71.2667	3.20627	1.22483	-1240.52	1.01288	-77.4704	0.478984
1031	TRUE	0.386284	412.099	412.111	0.0116	71.0944	66.4919	71.5342	5.04232	2.33489	-384.759	1.11583	-78.2529	0.47593
1032	TRUE	0.900618	412.268	412.328	0.06	73.6932	67.3334	74.1538	6.8204	3.46457	111.973	1.00446	-73.2352	0.493306
1033	TRUE	0.28747	412.708	412.711	0.0024	54.6292	52.7588	55.0968	2.33791	0.890816	-974.127	1.06861	-75.3286	0.590075
1034	TRUE	0.720299	412.8	412.868	0.068	68.6093	66.2891	73.5528	7.26372	2.29451	-34.4219	1.23501	-67.7002	0.642714
1035	TRUE	0.980385	413.03	413.034	0.0036	82.7273	81.1969	84.8296	3.63274	1.4413	-1048.19	1.00833	-77.9213	0.450758
1036	TRUE	0.287229	413.192	413.196	0.0036	81.4887	81.3814	81.7992	0.417842	0.153646	81.7974	1.01954	-70.5637	0.650901
1037	TRUE	0.959034	413.908	413.91	0.002	75.2994	74.8096	75.7625	0.952975	0.366077	488.574	1.00178	-65.9997	0.72492
1038	TRUE	0.933875	414.003	414.005	0.0024	66.0966	64.2263	67.3658	3.13947	1.13723	-1308.11	1.00479	-66.1602	0.632939
1039	TRUE	0.831315	414.152	414.157	0.0056	70.2336	69.5884	71.5306	1.94224	0.642227	-146.779	1.21299	-60.0576	0.712452
1040	TRUE	0.992074	414.771	414.788	0.0172	78.2161	73.8003	78.4006	4.60034	2.33034	268.719	1.00102	-74.5618	0.542421
1041	TRUE	0.829476	414.86	414.869	0.0088	78.3775	77.3818	80.488	3.10629	1.27991	371.996	1.03632	-72.8612	0.606581
1042	TRUE	0.476676	415.033	415.042	0.0084	78.8449	74.7941	82.578	7.78395	2.46377	838.235	1.0488	-79.2303	0.454033
1043	TRUE	0.743238	415.148	415.149	0.0016	82.275	82.275	82.275	0	7.53644e-15	9.93014e-12	1	-66.3819	0.649177
1044	TRUE	0.906061	415.273	415.29	0.0176	73.4206	69.4546	76.6513	7.19675	3.55253	-384.064	1.0367	-70.5013	0.592229
1045	TRUE	0.648371	415.382	415.383	0.0016	67.7942	67.7942	67.7942	1.42109e-14	6.40475e-15	7.2656e-12	1	-73.5351	0.569544
1046	TRUE	0.837268	415.429	415.465	0.036	65.7632	55.9042	66.6729	10.7687	5.08722	322.968	1.15965	-66.0612	0.7126
1047	TRUE	0.627513	415.678	415.685	0.0064	71.4121	69.2523	73.1339	3.88166	1.58061	-753.425	1.10988	-63.882	0.806647
1048	TRUE	0.418092	415.758	415.761	0.0032	81.3583	81.2841	81.4177	0.133595	0.0494331	12.3699	1.00727	-72.3821	0.598144
1049	TRUE	0.385185	415.928	415.932	0.004	73.9183	73.6808	74.23	0.549222	0.164124	37.2783	1.04326	-72.9408	0.502231
1050	TRUE	0.276283	416.601	416.612	0.0116	76.3151	74.7641	76.6806	1.91644	0.763302	-155.464	1.01624	-73.7263	0.537544
1051	TRUE	0.569231	416.78	416.784	0.004	76.2476	76.114	76.5148	0.400784	0.134748	-46.387	1.03044	-75.223	0.491223
1052	TRUE	0.676184	417.09	417.103	0.0128	71.2917	71.2776	73.7329	2.45537	1.18728	-196.327	1.00515	-66.7159	0.702114
1053	TRUE	0.318254	417.362	417.366	0.004	74.4104	73.4835	77.3452	3.86168	1.59266	-932.44	1.00711	-76.2286	0.527568
1054	TRUE	0.905021	417.508	417.55	0.0424	69.1117	54.8913	69.4484	14.5571	6.57108	-321.964	1.02868	-62.3018	0.719289
1055	TRUE	0.468623	417.711	417.714	0.0028	67.0911	61.7474	68.9615	7.21411	2.56569	-2512.85	1.0189	-72.2416	0.626152
1056	TRUE	0.857406	417.823	417.842	0.0192	73.3659	71.9111	80.8951	8.98394	3.80341	-477.119	1.15329	-68.4247	0.639275
1057	TRUE	0.951275	417.936	418.029	0.0928	72.025	68.8891	77.6639	8.77483	2.49329	-9.37202	1.12292	-73.8662	0.449631
1058	TRUE	0.375055	418.156	418.163	0.0064	70.8614	70.6864	71.0451	0.3587	0.126748	-15.4478	1.01649	-64.1497	0.698841
1059	TRUE	0.589302	418.413	418.416	0.0032	69.528	68.6968	69.9436	1.24688	0.43466	-389.651	1.01188	-62.7342	0.73224
1060	TRUE	0.560239	418.509	418.515	0.006	79.9773	77.7953	80.0664	2.27111	0.730788	-316.305	1.10623	-69.2893	0.554245
1061	TRUE	0.903137	418.618	418.698	0.0796	83.0569	73.2932	84.531	11.2378	3.8072	-131.598	1.0281	-67.7354	0.582107
1062	TRUE	0.846623	418.793	418.809	0.0164	70.3714	69.044	71.1106	2.0666	0.794518	89.0019	1.04257	-72.2475	0.535756
1063	TRUE	0.990605	419.009	419.015	0.006	80.2363	75.7978	82.4062	6.60839	1.94937	-618.562	1.66108	-67.8754	0.671303
1064	TRUE	0.527602	419.101	419.108	0.0068	66.8047	66.281	66.829	0.548032	0.194547	-77.6519	1.00597	-68.7757	0.650674
1065	TRUE	0.368406	419.188	419.193	0.0048	71.2379	71.1934	71.5496	0.356252	0.128464	58.3151	1.02895	-68.6049	0.648565
1066	TRUE	0.436674	419.547	419.553	0.0056	79.0392	78.8793	79.2347	0.355417	0.124517	6.28006	1.01567	-58.5839	0.843519
1067	TRUE	0.694308	419.686	419.696	0.0096	65.1795	64.2741	69.5732	5.29913	1.69809	-533.394	1.0498	-65.5118	0.646732
1068	TRUE	0.795076	419.931	419.934	0.0028	84.8023	84.5944	85.1437	0.549222	0.179084	-178.48	1.00669	-66.103	0.646093
1069	TRUE	0.987498	420.038	420.12	0.0816	72.3768	70.7248	73.7634	3.03861	1.37327	-32.3788	1.00191	-62.1825	0.71636
1070	TRUE	0.395866	420.219	420.227	0.0076	81.2715	76.9836	81.76	4.77638	2.25372	-637.08	1.00127	-68.7633	0.589588
1071	TRUE	0.510471	420.298	420.3	0.0016	74.8073	74.5579	75.0567	0.498753	0.197149	-311.721	1	-62.68	0.779982
1072	TRUE	0.692017	420.412	420.414	0.0024	71.2969	71.0223	71.3637	0.341408	0.121048	83.4966	1.03838	-61.7845	0.700601
1073	TRUE	0.457737	420.504	420.509	0.0052	83.1654	83.1283	83.492	0.363674	0.147004	76.9922	1.00983	-66.2706	0.669637
1074	TRUE	0.818018	421.727	421.851	0.1248	72.0193	27.6956	89.3272	61.6316	14.7009	-191.817	8.62317	-76.8346	0.225595
1075	TRUE	0.933666	421.998	422.017	0.0184	74.3786	73.6884	87.7346	14.0462	5.03377	826.735	1.06569	-63.8087	0.70713
1076	TRUE	0.991192	422.338	422.38	0.0416	64.8466	55.8885	67.8252	11.9367	4.27031	-272.968	1.11142	-63.8211	0.771535
1077	TRUE	0.813088	422.556	422.572	0.0156	70.0535	69.9907	70.2186	0.227918	0.0904635	7.02669	1.00112	-61.9518	0.696074
1078	TRUE	0.997326	422.92	422.923	0.0028	63.588	61.6212	64.3525	2.73127	0.970135	-957.781	1.03244	-67.5459	0.543557
1079	TRUE	0.837605	423.064	423.249	0.1856	71.1584	24.9346	113.226	88.2912	19.5235	-241.263	8.04583	-84.6828	0.219708
1080	TRUE	0.834675	423.341	423.348	0.0068	72.1213	47.3629	93.8365	46.4736	18.6757	-465.759	9.84936	-76.6638	0.398608
1081	TRUE	0.431273	423.491	423.496	0.0048	55.3786	54.7127	56.0445	1.33181	0.676579	-303.471	1.00722	-75.8813	0.531129
1082	TRUE	0.530021	423.604	423.61	0.0064	74.4977	72.1211	74.995	2.87386	1.19919	464.475	1.0035	-73.2934	0.553581
1083	TRUE	0.842205	423.963	423.968	0.0052	69.6141	68.4374	70.2286	1.79122	0.587368	333.986	1.00672	-75.3778	0.475105
1084	TRUE	0.73306	424.061	424.063	0.002	73.0285	72.5208	73.8389	1.31813	0.537831	-707.415	1.02511	-77.4453	0.517373
1085	TRUE	0.572745	424.18	424.189	0.0092	86.9456	85.0437	87.2592	2.2155	0.544817	-156.112	1.07214	-70.1644	0.647796
1086	TRUE	0.539094	424.276	424.279	0.0028	70.5345	70.3489	70.72	0.371096	0.145223	-146.671	1.00266	-66.8039	0.717859
1087	TRUE	0.363237	424.361	424.367	0.0064	77.1571	77.1361	77.3974	0.261305	0.101223	20.967	1.00942	-76.6823	0.490147
1088	TRUE	0.97762	424.58	424.589	0.0092	66.1503	63.9768	66.2913	2.31448	0.734118	-239.145	1.03977	-66.7704	0.602599
1089	TRUE	0.731771	424.721	424.732	0.0104	67.0496	66.8791	68.4867	1.60768	0.763627	172.361	1.00822	-75.9426	0.494521
1090	TRUE	0.895187	425.083	425.14	0.0576	80.2337	70.7975	82.1768	11.3793	4.04884	-147.504	1.11575	-79.2751	0.406278
1091	TRUE	0.500465	425.425	425.429	0.004	71.4193	71.3154	73.0373	1.72189	0.617734	414.447	1.0901	-71.7883	0.664915
1092	TRUE	0.702492	425.482	425.53	0.048	109.921	100.585	118.085	17.5009	3.25131	-35.3432	3.07834	-89.8902	0.252073
1093	TRUE	0.5287	425.656	425.704	0.0472	69.9665	65.075	76.2431	11.1681	5.52951	-231.357	1.00154	-72.71	0.48545
1094	TRUE	0.672273	425.803	425.805	0.0024	81.5648	80.5939	82.1775	1.58356	0.679146	628.094	1.06093	-78.5608	0.495507
1095	TRUE	0.696725	425.883	425.885	0.002	69.8451	68.6828	72.2186	3.5358	1.40782	-1840.42	1.02256	-72.1474	0.649196
1096	TRUE	0.390454	426.032	426.075	0.0432	98.8638	87.7903	109.136	21.3454	5.00956	180.505	3.77418	-90.9802	0.227495
1097	TRUE	0.620154	426.266	426.302	0.0368	72.3728	62.0916	74.776	12.6844	4.79822	-358.157	1.08924	-72.5656	0.543326
1098	TRUE	0.727391	426.446	426.45	0.0032	71.9236	71.9236	71.9236	0	4.05072e-15	-4.04024e-13	1	-70.2759	0.630739
1099	TRUE	0.466392	426.527	426.53	0.0024	67.2075	66.9618	68.4914	1.52968	0.623439	-613.484	1.14127	-74.7886	0.637561
1100	TRUE	0.586262	426.635	426.656	0.0204	68.9633	67.4471	72.0041	4.55696	1.58867	-181.362	1.03126	-73.755	0.588222
1101	TRUE	0.856538	426.821	426.825	0.0044	70.939	67.7674	72.2901	4.52271	1.40693	-1014.02	1.00134	-75.8597	0.446922
1102	TRUE	0.7668	426.908	427.048	0.1396	73.6421	37.6013	105.43	67.8289	7.78769	-75.7223	5.98979	-84.4465	0.235171
1103	TRUE	0.618794	427.221	427.223	0.002	76.9503	76.0419	77.2531	1.21126	0.457464	-581.455	1.04041	-80.879	0.446882
1104	TRUE	0.78868	427.42	427.422	0.002	72.5755	72.3573	73.0787	0.721411	0.294569	-374.701	1.0422	-63.2716	0.77576
1105	TRUE	0.625857	427.549	427.577	0.0272	69.5646	67.956	71.2206	3.26463	1.02416	-24.7969	1.06687	-69.8431	0.651798
1106	TRUE	0.432134	427.822	427.824	0.0024	69.9296	69.7514	70.8647	1.11329	0.419322	-445.315	1.06797	-60.3049	0.760477
1107	TRUE	0.322312	427.898	427.916	0.018	70.314	69.9018	71.2761	1.37432	0.276375	-3.93793	1.02148	-65.1501	0.709305
1108	TRUE	0.562182	428.401	428.403	0.0024	82.9654	82.3642	83.9006	1.53634	0.557485	-640.141	1.00745	-73.3533	0.554904
1109	TRUE	0.512338	429.56	429.579	0.0192	71.6367	71.2821	74.0356	2.75355	0.81662	-110.909	1.03095	-74.5215	0.49047
1110	TRUE	0.845176	429.746	429.772	0.026	73.2843	72.293	74.1711	1.87803	0.474557	4.59128	1.0283	-66.9758	0.697906
1111	TRUE	0.618759	429.903	429.909	0.0056	68.9504	68.5395	68.9689	0.429358	0.149135	-43.3582	1.01748	-67.6784	0.585389
1112	TRUE	0.399601	430.018	430.028	0.0104	84.9541	81.8374	87.8161	5.97876	2.74726	578.163	1.01073	-71.7866	0.643164
1113	TRUE	0.637746	430.079	430.095	0.016	81.1616	77.17	81.5921	4.4221	1.79328	279.74	1.00261	-69.8332	0.579123
1114	TRUE	0.521158	430.242	430.28	0.0384	74.0706	69.486	76.5413	7.05524	2.04377	-39.4108	1.18728	-65.8706	0.650309
1115	TRUE	0.518214	430.427	430.451	0.0244	70.9978	70.1859	75.2905	5.10462	2.46273	-196.076	1.01266	-66.5203	0.704941
1116	TRUE	0.883256	430.597	430.621	0.0236	70.8364	68.7333	72.6941	3.96078	1.31099	-139.065	1.05074	-60.9556	0.791714
1117	TRUE	0.50108	430.735	430.764	0.0296	68.8857	66.1869	70.4512	4.26435	1.00721	-100.061	1.01918	-63.0664	0.725733
1118	TRUE	0.841043	433.496	433.584	0.088	63.6347	62.2794	69.9388	7.65942	2.45734	-74.9968	1.01704	-56.2499	0.812215
1119	TRUE	0.42099	433.662	433.675	0.0132	71.6077	70.2886	83.7154	13.4268	5.7881	1146.77	1.04044	-54.6316	0.843476
1120	TRUE	0.73568	433.765	433.769	0.0036	80.6223	80.125	81.3867	1.26173	0.404659	-330.838	1.00733	-54.092	0.800064
1121	TRUE	0.45064	436.648	436.665	0.0164	67.3781	66.7424	68.0139	1.27156	0.682553	-79.7878	1.00018	-76.0767	0.59284
1122	TRUE	0.461206	436.791	436.806	0.0152	57.1497	53.7363	58.7349	4.99867	1.48384	251.533	1.17031	-70.1071	0.719485
1123	TRUE	0.87149	436.917	436.919	0.0024	70.3337	69.3985	72.8052	3.40666	1.26743	1419.44	1.03031	-84.0955	0.402852
1124	TRUE	0.514786	437.018	437.03	0.0124	68.8603	63.841	70.504	6.66302	1.83768	518.626	1.00751	-80.9753	0.409419
1125	TRUE	0.48854	440.376	440.379	0.0024	74.1855	73.9999	74.3339	0.333986	0.138851	-3.36683e-12	1.07756	-77.0974	0.48537
1126	TRUE	0.725288	443.865	443.873	0.0084	67.7681	67.1452	67.7757	0.630523	0.187794	-70.9609	1.00312	-71.5792	0.596985
1127	TRUE	0.803957	444.131	444.16	0.0288	54.2694	53.981	56.2562	2.27526	1.05111	-71.8781	1.00585	-73.6023	0.531623
1128	TRUE	0.938445	444.556	444.62	0.0648	68.476	61.6782	68.6968	7.01853	3.53074	106.733	1.00215	-78.8202	0.392263
1129	TRUE	0.695163	444.783	444.797	0.0136	64.6659	60.1914	68.7678	8.57644	4.55266	648.229	1.00714	-79.1046	0.503621
1130	TRUE	0.564455	444.979	444.983	0.0036	83.3544	81.3834	83.8132	2.42988	1.13687	679.106	1.00108	-80.5901	0.439979
1131	TRUE	0.96405	445.188	445.216	0.0276	68.5609	60.6165	71.6995	11.083	3.65384	-269.128	1.19232	-75.3618	0.447814
1132	TRUE	0.658427	445.446	445.473	0.0268	65.4271	61.1659	71.8727	10.7068	3.39128	-91.9094	1.39064	-75.6759	0.495977
1133	TRUE	0.472926	445.69	445.697	0.0072	80.4382	76.0044	82.2355	6.23106	2.22021	877.673	1.01001	-78.7394	0.505195
1134	TRUE	0.52871	450.712	450.713	0.0016	90.1499	88.2529	91.8689	3.61596	1.42994	-2259.98	1.00014	-78.8147	0.524496
1135	TRUE	0.908196	450.959	450.98	0.0212	78.6582	74.2615	87.98	13.7186	4.72089	-697.268	1.1898	-62.1648	0.718918
1136	TRUE	0.900474	451.104	451.116	0.0124	59.9513	57.9102	63.0847	5.17449	1.37682	307.625	1.33749	-52.5969	0.861135
1137	TRUE	0.566164	451.192	451.197	0.0048	105.861	105.037	106.425	1.3879	0.532895	-216.031	1.25926	-65.3575	0.608765
1138	TRUE	0.805504	451.296	451.298	0.0016	100.459	99.488	101.608	2.1197	0.83892	-1324.81	1.00085	-67.6176	0.59726
1139	TRUE	0.603799	452.084	452.087	0.0032	80.7252	79.1147	81.8163	2.70158	0.972898	882.899	1.00924	-73.225	0.563847
1140	TRUE	0.748774	452.191	452.195	0.004	83.2773	82.0759	88.0241	5.94818	2.62842	1539.67	1.0029	-72.427	0.637942
1141	TRUE	0.600853	458.807	458.823	0.0164	79.4358	68.9025	82.1369	13.2344	5.54617	805.923	1.00383	-80.7018	0.44753
1142	TRUE	0.81091	459.006	459.008	0.0016	82.7587	82.4113	83.2842	0.872818	0.347517	-545.511	1.00577	-75.8443	0.591908
1143	TRUE	0.978891	459.161	459.163	0.002	69.8591	69.681	71.2307	1.5497	0.607512	-716.321	1.12105	-70.6534	0.624692
1144	TRUE	0.475196	459.222	459.227	0.0056	69.0812	68.2796	70.3949	2.11525	0.65993	364.801	1.00728	-70.371	0.660032
1145	TRUE	0.620098	459.358	459.361	0.0032	70.6418	69.0164	71.859	2.8426	0.956744	870.53	1.00324	-78.2428	0.519701
1146	TRUE	0.611933	459.508	459.509	0.0016	70.671	69.1124	70.9828	1.87032	0.794735	-1168.95	1.08341	-74.4162	0.504859
1147	TRUE	0.721036	459.621	459.623	0.0024	68.7527	68.6859	68.9679	0.282033	0.100127	-83.4966	1.01988	-72.2692	0.502093
1148	TRUE	0.802483	459.878	459.88	0.0028	57.0048	55.5278	58.2145	2.68674	0.989005	-1005.49	1.0063	-72.7128	0.50765
1149	TRUE	0.538706	460.142	460.144	0.0016	70.5175	69.0213	70.945	1.92376	0.774388	-935.162	1.43137	-77.211	0.547527
1150	TRUE	0.924267	460.292	460.294	0.0016	68.2511	68.1621	68.83	0.667973	0.276311	-389.651	1.07279	-79.6911	0.395964
1151	TRUE	0.945945	460.395	460.488	0.0928	67.1077	50.4232	85.1727	34.7494	6.42631	101.166	2.92564	-84.8323	0.277059
1152	TRUE	0.759368	460.659	460.726	0.0664	70.6788	60.0636	76.0934	16.0298	5.29446	-121.135	1.26226	-77.6698	0.502652
1153	TRUE	0.343559	460.829	460.836	0.0068	74.8085	74.2112	75.0739	0.862767	0.250993	-52.944	1.03846	-72.5961	0.579852
1154	TRUE	0.919309	461.082	461.085	0.0028	73.7692	71.4684	78.8755	7.40708	2.71054	-2701.93	1.01432	-79.047	0.554335
1155	TRUE	0.915632	461.174	461.197	0.0228	71.6639	70.1482	73.2766	3.1284	0.849385	21.3747	1.18434	-75.1101	0.498003
1156	TRUE	0.27455	461.281	461.285	0.004	58.1316	57.9831	58.562	0.57891	0.205694	-144.221	1.01358	-76.5191	0.460618
1157	TRUE	0.992679	461.467	461.481	0.0136	72.7436	72.1907	109.031	36.8402	12.8489	2848.98	1.01737	-74.624	0.40605
1158	TRUE	0.636667	461.612	461.614	0.0016	73.2344	72.9851	73.3057	0.320627	0.129065	-155.86	1.04572	-71.745	0.622118
1159	TRUE	0.6792	461.76	461.797	0.0376	76.8485	68.4495	81.5437	13.0942	3.98709	-272.869	1.06012	-68.2877	0.634553
1160	TRUE	0.775017	461.953	461.957	0.004	69.8462	69.0669	69.9947	0.92774	0.30935	-208.151	1.03541	-73.0811	0.556959
1161	TRUE	0.994041	461.995	462.043	0.048	66.5434	66.2197	66.8652	0.645544	0.275117	10.481	1.00125	-74.0664	0.415089
1162	TRUE	0.959398	462.385	462.398	0.0128	73.8904	69.6538	79.5303	9.87644	3.46793	-893.309	1.07247	-68.7372	0.544866
1163	TRUE	0.548655	462.558	462.563	0.0056	71.1471	70.1572	72.137	1.97982	1.01787	-382.453	1.00878	-64.8203	0.576083
1164	TRUE	0.525015	462.836	462.857	0.0208	71.1807	71.1288	104.046	32.9169	15.7231	1622.34	1.02306	-72.4205	0.408685
1165	TRUE	0.771612	463.44	463.485	0.0452	68.2668	53.9952	73.5823	19.5871	7.97074	-231.763	1.25886	-80.0251	0.396492
1166	TRUE	0.650175	463.641	463.708	0.0672	67.7038	63.8367	69.6436	5.80691	1.79394	-14.5943	1.06625	-73.1333	0.582405
1167	TRUE	0.953384	463.899	463.901	0.002	72.5938	70.5498	79.2423	8.69255	3.32422	3827.8	1.41085	-75.811	0.466771
1168	TRUE	0.758023	464.359	464.367	0.0084	69.8654	68.2937	71.6309	3.33712	1.21075	39.753	1.41273	-75.3853	0.607667
1169	TRUE	0.989399	464.564	464.567	0.0036	94.5636	93.917	95.0596	1.14255	0.452747	55.6644	1.34963	-70.8259	0.574274
1170	TRUE	0.382585	466.057	466.069	0.012	72.4411	69.5905	73.003	3.41247	1.31378	-281.095	1.00055	-74.1766	0.579298
1171	TRUE	0.891701	466.194	466.21	0.016	64.2685	63.9582	65.0626	1.10437	0.319395	27.2587	1.04628	-68.196	0.647436
1172	TRUE	0.601283	466.42	466.493	0.0728	72.5394	56.7131	76.9636	20.2505	5.21768	-126.937	1.14474	-74.1477	0.443323
1173	TRUE	0.834129	466.544	466.555	0.0112	58.5955	55.4285	59.1993	3.77078	1.30399	224.075	1.13331	-77.7803	0.402965
1174	TRUE	0.322219	466.781	466.811	0.03	65.9178	63.0707	68.5118	5.44105	2.25245	-103.661	1.05784	-59.3137	0.769338
1175	TRUE	0.801003	466.904	466.916	0.012	86.8726	75.9918	89.8401	13.8483	3.73156	392.123	3.03902	-73.3164	0.494407
1176	TRUE	0.864588	466.995	466.998	0.0028	76.914	75.7042	78.1237	2.41955	0.905944	-920.672	1.00812	-60.6347	0.773058
1177	TRUE	0.763436	467.209	467.212	0.0028	68.7288	67.2073	70.9183	3.71096	1.29901	-1318.27	1.00455	-57.1754	0.856063
1178	TRUE	0.624416	467.316	467.319	0.0028	69.2851	67.5409	70.2277	2.68674	1.00092	-1005.49	1.02405	-52.8596	0.866065
1179	TRUE	0.685348	467.41	467.413	0.0028	80.5226	80.2554	80.9234	0.667973	0.246149	-249.165	1.00352	-51.6028	0.841412
1180	TRUE	0.954102	475.893	475.894	0.0016	71.082	70.8416	72.2131	1.37157	0.580791	-857.232	1.07696	-73.1475	0.510666
1181	TRUE	0.785029	476.013	476.025	0.012	72.1988	66.4758	72.414	5.93826	2.34661	521.3	1.11259	-74.6393	0.50163
1182	TRUE	0.581032	476.104	476.111	0.0076	70.9414	70.5257	77.1206	6.59497	2.62134	766.489	1.06617	-72.7325	0.621897
1183	TRUE	0.550335	476.223	476.232	0.0088	70.5133	65.5605	70.5757	5.01525	1.84101	563.703	1.05271	-72.5456	0.573458
1184	TRUE	0.978376	476.68	476.726	0.046	71.8413	71.4915	73.201	1.70952	0.507425	5.29387	1.01747	-69.6754	0.551125
1185	TRUE	0.643811	477.083	477.085	0.002	66.8314	58.927	68.1005	9.17349	3.45826	-4042.83	1.03868	-74.4491	0.592346
1186	TRUE	0.803331	477.257	477.265	0.0084	55.5585	53.9925	58.0449	4.05237	1.42367	-533.616	1.06978	-56.3934	0.785115
1187	TRUE	0.863703	477.58	477.584	0.0036	70.2455	70.0376	70.431	0.393362	0.132074	-81.4162	1.02549	-43.6411	0.887473
1188	TRUE	0.562129	477.671	477.681	0.0096	74.0579	72.2222	74.4998	2.27765	0.904278	-220.485	1.00803	-62.6669	0.775046
1189	TRUE	0.838151	479.214	479.216	0.0016	69.5322	68.784	69.7459	0.961881	0.387194	-467.581	1.24253	-72.9398	0.617039
1190	TRUE	0.742456	479.261	479.351	0.0896	66.1509	41.7327	80.3267	38.594	8.73085	3.87166	5.07254	-90.6419	0.212914
1191	TRUE	0.898162	479.417	479.421	0.0036	72.4103	51.9522	82.7799	30.8277	12.014	7729.94	1.14581	-76.6641	0.440141
1192	TRUE	0.886287	479.564	479.575	0.0116	71.49	69.3625	72.522	3.15948	1.31276	-288.031	1.00737	-69.0591	0.542905
1193	TRUE	0.956408	479.69	479.694	0.004	70.2373	69.8982	70.4734	0.575188	0.2238	129.093	1.00327	-57.5943	0.70096
1194	TRUE	0.787082	479.802	479.814	0.0116	76.2842	67.7831	80.0522	12.2691	4.76633	1182.58	1.09365	-77.464	0.496098
1195	TRUE	0.36309	482.307	482.32	0.0128	56.5609	56.5312	58.4746	1.94344	0.692716	-161.704	1.00589	-64.549	0.703827
1196	TRUE	0.94996	482.51	482.549	0.0392	55.0869	54.6973	64.1466	9.44926	3.19791	230.883	1.047	-71.5493	0.576715
1197	TRUE	0.534778	482.695	482.696	0.0016	55.8455	55.5783	56.8251	1.24688	0.520276	-779.302	1.05662	-71.6612	0.639409
1198	TRUE	0.73689	482.772	482.791	0.0192	72.338	66.4747	95.1287	28.654	10.0512	456.408	3.51228	-70.4079	0.547224
1199	TRUE	0.467983	486.925	486.935	0.01	71.0334	69.9712	74.3432	4.37203	1.56935	331.804	1.17351	-78.1456	0.502306
1200	TRUE	0.498097	487.182	487.272	0.0896	69.6569	52.9501	87.0687	34.1186	7.19722	135.753	2.63754	-88.0885	0.221349
1201	TRUE	0.761842	487.304	487.306	0.002	67.8575	67.5547	67.9554	0.400784	0.153333	176.854	1.03234	-77.4513	0.541915
1202	TRUE	0.780075	487.934	487.951	0.0164	77.5191	66.8678	88.8893	22.0216	11.0742	1407.48	1.15639	-69.662	0.606535
1203	TRUE	0.76128	488.02	488.023	0.0024	77.9735	77.172	78.7083	1.53634	0.553319	640.141	1.00029	-76.2481	0.55882
1204	TRUE	0.472932	488.117	488.126	0.0096	87.1743	82.4131	89.2355	6.82236	2.13706	-643.38	1.01082	-73.5701	0.555318
1205	TRUE	0.609986	488.29	488.292	0.0016	59.5422	58.9989	60.6199	1.62095	0.652809	-1013.09	1.01707	-68.1446	0.711713
1206	TRUE	0.50776	488.385	488.395	0.0104	66.0813	59.9832	68.1736	8.19044	2.83938	-774.392	1.00922	-73.3611	0.59548
1207	TRUE	0.847876	488.494	488.505	0.0112	79.6375	72.228	80.4094	8.18139	2.81733	-800.278	1.168	-63.0909	0.726333
1208	TRUE	0.722193	488.604	488.607	0.0036	74.3711	74.2561	74.642	0.38594	0.150201	-112.678	1.01169	-65.1219	0.733107
1209	TRUE	0.87347	488.702	488.704	0.0016	85.0408	85.0408	85.0408	1.42109e-14	4.35117e-15	9.93014e-12	1	-77.9808	0.451205
1210	TRUE	0.453783	489.132	489.135	0.0032	86.812	85.9288	87.8214	1.89259	0.729077	658.696	1.0216	-72.4791	0.533165
1211	TRUE	0.94727	489.522	489.53	0.0084	80.4364	79.3399	84.2559	4.91598	2.073	565.975	1.00864	-78.7243	0.5391
1212	TRUE	0.852821	490.267	490.307	0.0404	65.2025	61.9819	68.4584	6.47649	2.98543	-173.347	1.01995	-70.7475	0.647679
1213	TRUE	0.414911	490.443	490.446	0.0032	68.1331	68.1034	68.7194	0.616019	0.209468	-145.346	1.04719	-65.0439	0.7352
1214	TRUE	0.659094	490.538	490.54	0.002	102.014	101.698	102.303	0.605629	0.218335	-290.727	1.00254	-74.666	0.495895
1215	TRUE	0.828133	490.629	490.65	0.0212	81.1313	80.7917	84.687	3.89531	1.16898	-176.201	1.02217	-68.2232	0.602157
1216	TRUE	0.95935	503.65	503.765	0.1152	66.4529	23.9995	97.1425	73.143	19.5685	-95.1837	16.7552	-92.4142	0.172968
1217	TRUE	0.793384	504.148	504.156	0.0088	55.098	50.7149	58.3499	7.63498	3.3289	-846.357	1.06208	-79.7114	0.439885
1218	TRUE	0.693827	504.244	504.245	0.0016	54.225	53.94	55.2225	1.28251	0.516259	623.441	1.32433	-80.3647	0.460476
1219	TRUE	0.491797	504.298	504.375	0.0772	65.1316	49.1273	68.0975	18.9702	7.30965	-228.477	1.14393	-74.0043	0.486556
1220	TRUE	0.789563	504.535	504.57	0.0352	54.6593	51.718	55.8989	4.18086	1.48748	-14.4997	1.10125	-67.0378	0.735944
1221	TRUE	0.856187	504.654	504.73	0.076	57.8865	54.7528	70.8984	16.1456	7.3306	-231.278	1.08594	-63.4175	0.594248
1222	TRUE	0.709572	504.851	504.858	0.0068	86.346	85.4257	89.4833	4.05764	1.23044	-539.109	1.05048	-63.4531	0.727814
1223	TRUE	0.527968	504.953	504.959	0.0052	80.8125	75.5772	84.4557	8.87847	3.35486	-1347.87	1.33326	-74.1865	0.420015
1224	TRUE	0.764268	505.082	505.115	0.0332	73.1005	70.5163	83.2677	12.7514	5.9114	-366.999	1.05929	-68.8725	0.476645
1225	TRUE	0.941034	505.233	505.259	0.0264	67.5469	67.3202	76.9399	9.61974	4.51758	373.977	1.01423	-66.1102	0.653253
1226	TRUE	0.97306	505.768	505.77	0.002	75.7949	75.5901	76.5876	0.997506	0.393399	488.574	1.0672	-67.6407	0.684598
1227	TRUE	0.390859	509.622	509.63	0.008	73.5531	72.5594	74.4638	1.90438	0.884464	241.198	1.00036	-80.4128	0.416779
1228	TRUE	0.477479	509.728	509.731	0.0032	76.5413	76.2147	76.8975	0.682817	0.227242	207.195	1.00068	-74.4862	0.505656
1229	TRUE	0.983101	510.53	510.534	0.004	67.3526	63.5664	68.6767	5.11025	1.8449	-1269.43	1.06266	-80.7476	0.450502
1230	TRUE	0.699918	510.659	510.674	0.0156	72.6888	69.891	75.6718	5.78075	1.42041	-198.594	1.1434	-71.5213	0.488344
1231	TRUE	0.530487	510.828	510.83	0.002	68.4316	68.1421	68.7478	0.605629	0.218335	-290.727	1.00254	-70.6809	0.621144
1232	TRUE	0.761128	511.057	511.076	0.0192	80.24	79.7306	80.7285	0.99787	0.396316	-34.0862	1.01634	-79.9865	0.475427
1233	TRUE	0.589371	511.176	511.178	0.002	79.5065	78.778	79.7145	0.936539	0.374206	473.9	1.01665	-77.7013	0.476729
1234	TRUE	0.96628	511.323	511.334	0.0112	72.0046	69.9588	74.1449	4.18613	1.63368	-360.732	1.00771	-74.2521	0.587877
1235	TRUE	0.583486	511.424	511.558	0.1344	57.435	35.8669	91.0415	55.1746	8.18802	27.2589	4.27649	-87.6298	0.229831
1236	TRUE	0.84631	512.078	512.08	0.002	69.7173	69.4412	70.3229	0.881724	0.315942	-404.601	1.02986	-69.7213	0.650875
1237	TRUE	0.705895	512.276	512.356	0.08	67.2741	58.5185	68.2827	9.76419	3.23135	-51.3894	1.07732	-75.9756	0.443528
1238	TRUE	0.845575	512.552	512.635	0.0824	57.1896	55.2481	59.1936	3.94547	1.40064	-32.3703	1.00781	-75.5347	0.494581
1239	TRUE	0.969129	512.82	512.825	0.0052	74.1215	72.934	74.27	1.33595	0.422889	-152.234	1.13758	-70.6931	0.503244
1240	TRUE	0.995159	513.108	513.139	0.0312	73.2129	70.1105	77.2441	7.13354	2.53844	86.7472	1.2655	-74.6031	0.52773
1241	TRUE	0.93406	513.258	513.43	0.1712	63.3505	27.1167	95.7843	68.6676	11.7259	54.886	7.04182	-87.9242	0.223214
1242	TRUE	0.912316	513.496	513.552	0.056	72.8067	71.233	78.9403	7.70726	1.86639	-67.329	1.05428	-73.47	0.449591
1243	TRUE	0.915599	514.235	514.275	0.0396	73.878	68.931	83.0362	14.1052	3.38521	-340.223	1.10893	-74.2306	0.444735
1244	TRUE	0.758234	514.513	514.517	0.004	58.6732	56.0086	58.9624	2.95377	1.04327	-753.89	1.0386	-74.0107	0.481474
1245	TRUE	0.994061	514.691	514.751	0.06	66.0108	58.4284	70.6406	12.2123	5.18882	123.064	1.09012	-72.4034	0.486405
1246	TRUE	0.545306	514.872	514.904	0.0324	69.2583	65.4464	73.1892	7.74279	2.64614	-176.742	1.21852	-68.0559	0.662373
1247	TRUE	0.372247	515.03	515.032	0.0016	82.7614	81.4077	83.4027	1.99501	0.806008	-1246.88	1.01819	-68.262	0.704549
1248	TRUE	0.653436	515.152	515.159	0.0072	90.593	84.5746	92.8529	8.27822	3.24786	-1150.86	1.00449	-71.2914	0.675889
1249	TRUE	0.621236	515.29	515.319	0.0288	81.0075	72.8913	82.7627	9.87148	4.40249	-321.302	1.02233	-66.5363	0.665459
1250	TRUE	0.831044	523.593	523.601	0.0088	69.6753	69.1792	70.2122	1.03295	0.238232	19.5991	1.08018	-77.8519	0.399794
1251	TRUE	0.525662	523.86	523.863	0.0024	56.1172	55.6496	56.3844	0.73477	0.267807	-306.154	1.00557	-72.6726	0.582855
1252	TRUE	0.633116	524.096	524.097	0.0016	80.5655	77.8045	81.5452	3.74065	1.53618	-2337.91	1.01965	-80.2569	0.471922
1253	TRUE	0.454813	525.116	525.121	0.0048	72.08	72.08	72.08	0	3.97205e-15	-4.40334e-12	1	-66.019	0.648447
1254	TRUE	0.346953	525.217	525.22	0.0028	71.8398	71.5957	72.5591	0.96339	0.375348	346.949	1.00046	-70.0265	0.628063
1255	TRUE	0.343917	525.338	525.352	0.0148	80.6726	79.5158	81.5079	1.99215	0.65066	40.1167	1.136	-83.307	0.449064
1256	TRUE	0.733716	525.435	525.444	0.0092	72.9439	70.0841	73.279	3.19488	1.5284	350.69	1.00052	-77.0946	0.481031
1257	TRUE	0.783029	531.835	531.837	0.002	71.8234	71.5473	72.429	0.881724	0.315942	-404.601	1.02986	-66.7324	0.58922
1258	TRUE	0.708759	531.948	531.977	0.0292	56.7066	56.0364	79.8375	23.8011	10.4411	889.572	1.13711	-67.8477	0.601464
1259	TRUE	0.395075	532.066	532.074	0.0084	80.1896	78.8199	81.0786	2.25872	0.868464	178.387	1.23371	-69.0389	0.641726
1260	TRUE	0.691139	535.304	535.308	0.004	66.678	66.4479	66.8264	0.378518	0.15678	-106.943	1.01449	-73.7875	0.458995
1261	TRUE	0.457839	535.495	535.526	0.0308	65.8295	58.4255	67.9116	9.48611	4.0453	-286.614	1.11927	-76.9987	0.452535
1262	TRUE	0.475192	535.548	535.552	0.0036	67.5087	66.67	67.7833	1.11329	0.383413	-269.888	1.08676	-68.1091	0.674717
1263	TRUE	0.9875	535.751	535.816	0.0652	67.418	61.6132	70.3048	8.69167	3.24819	108.674	1.05057	-75.9547	0.457455
1264	TRUE	0.548286	536.005	536.008	0.0032	67.0697	66.8247	68.2572	1.43243	0.50683	414.391	1.10295	-72.4658	0.606891
1265	TRUE	0.778335	536.296	536.347	0.0512	58.3502	48.39	66.3807	17.9907	4.82667	159.266	3.51443	-88.3741	0.230467
1266	TRUE	0.672806	536.505	536.564	0.0592	54.7827	51.6722	55.139	3.4668	1.29883	48.831	1.01357	-71.7496	0.538567
1267	TRUE	0.468052	536.687	536.691	0.0032	70.2321	67.489	70.3574	2.86845	1.25283	-939.983	1.11224	-67.3588	0.635705
1268	TRUE	0.658972	536.827	536.863	0.0364	80.7614	77.1814	85.3917	8.2104	3.11099	-215.296	1.07493	-73.3211	0.537343
1269	TRUE	0.998462	537.64	537.656	0.016	67.3951	66.2427	71.012	4.76929	1.32246	-196.815	1.0987	-66.9021	0.594528
1270	TRUE	0.546947	538.177	538.18	0.0036	65.1408	63.1144	69.5191	6.40472	2.44805	-1714.46	1.00412	-72.3291	0.605165
1271	TRUE	0.927776	538.232	538.234	0.0016	63.3127	63.1167	63.8649	0.74813	0.307235	-467.581	1.02779	-71.3844	0.637793
1272	TRUE	0.327397	538.421	538.426	0.0048	82.3363	81.872	83.1711	1.29914	0.433067	42.5551	1.23121	-70.7582	0.651532
1273	TRUE	0.55367	541.996	541.999	0.0024	80.2618	77.8043	80.3064	2.50203	0.990965	-942.078	1.18029	-73.7121	0.488418
1274	TRUE	0.45315	542.653	542.703	0.0496	35.7261	29.0909	42.3613	13.2704	3.27314	-69.2824	3.58211	-94.5131	0.163741
1275	TRUE	0.574851	553.626	553.652	0.026	72.2443	71.4794	73.3035	1.82413	0.544746	8.98726	1.05005	-77.9415	0.504426
1276	TRUE	0.985428	553.712	553.751	0.0384	73.0381	72.0296	80.5797	8.55015	3.82785	208.88	1.01198	-79.9329	0.485121
1277	TRUE	0.763036	553.837	553.839	0.002	87.483	87.0332	87.9328	0.899537	0.320169	-425.594	1.00633	-73.4614	0.592074
1278	TRUE	0.460529	554.912	554.916	0.004	77.0177	76.3156	77.2817	0.966117	0.353395	-188.699	1.05414	-79.9538	0.480655
1279	TRUE	0.500001	555.12	555.131	0.0108	59.0895	56.0611	61.4274	5.3663	1.87636	-476.633	1.02108	-76.8475	0.414642
1280	TRUE	0.599566	555.381	555.399	0.0172	71.9216	56.5416	71.9647	15.4231	8.24826	906.147	1.01071	-78.4681	0.454303
1281	TRUE	0.420921	555.57	555.575	0.0056	65.0504	64.9317	65.5285	0.596885	0.230472	-68.0374	1.06584	-73.1922	0.540624
1282	TRUE	0.911773	555.745	555.753	0.0072	71.4801	68.5012	74.1992	5.69806	2.85327	809.392	1.00306	-76.4498	0.485742
1283	TRUE	0.905228	555.87	555.875	0.0052	66.8721	66.7297	67.0554	0.32568	0.116106	55.4218	1.00159	-68.9771	0.531598
1284	TRUE	0.958917	556.239	556.248	0.0096	72.4832	70.3659	72.8475	2.48163	1.17773	220.557	1.06454	-79.1936	0.47551
1285	TRUE	0.454533	556.488	556.504	0.016	64.3113	62.8273	66.4308	3.60357	1.45639	-213.185	1.02568	-76.1767	0.428187
1286	TRUE	0.346649	556.74	556.747	0.0076	75.474	68.8649	78.2583	9.3934	3.64944	-1091.11	1.17655	-74.0768	0.545925
1287	TRUE	0.977591	556.881	556.988	0.1064	78.5752	78.2623	78.5752	0.312877	0.121323	-2.98334	1	-71.0283	0.448738
1288	TRUE	0.61523	557.073	557.075	0.0016	59.7937	59.5443	61.2276	1.68329	0.703964	-1013.09	1.11772	-77.6601	0.595656
1289	TRUE	0.846578	557.149	557.151	0.0016	70.7	70.1478	70.896	0.74813	0.307235	-467.581	1.02779	-72.7682	0.595499
1290	TRUE	0.85531	557.357	557.375	0.0176	72.744	68.5507	73.0299	4.47924	2.15606	-279.98	1.05932	-76.045	0.47665
1291	TRUE	0.436875	559.371	559.417	0.0464	58.562	38.79	65.6129	26.8228	4.67844	16.4428	4.59929	-88.6146	0.22753
1292	TRUE	0.638591	560.163	560.183	0.02	71.7783	71.6468	74.2287	2.58186	1.10253	160.302	1.02947	-74.6622	0.538798
1293	TRUE	0.718703	560.248	560.254	0.0056	74.0191	73.5693	75.1955	1.62623	0.60152	310.769	1.00811	-65.7116	0.667699
1294	TRUE	0.966675	560.349	560.377	0.0276	91.897	79.1705	91.9934	12.8229	6.07234	437.296	1.03433	-74.9912	0.56467
1295	TRUE	0.891403	560.515	560.519	0.0036	69.6763	69.513	70.181	0.667973	0.246411	193.42	1.01419	-61.2268	0.642417
1296	TRUE	0.793748	560.676	560.697	0.0212	71.4641	66.5359	72.9893	6.45332	2.51767	-41.1855	1.42739	-60.3888	0.78476
1297	TRUE	0.788884	560.857	560.871	0.0148	68.0895	66.3303	69.2098	2.8795	0.797337	-41.9404	1.13773	-65.9765	0.600387
1298	TRUE	0.989582	561.254	561.256	0.002	72.7563	71.3981	73.8385	2.44033	0.889479	1183.9	1.00368	-77.5816	0.447884
1299	TRUE	0.726866	561.586	561.591	0.0056	66.9879	66.6525	68.3046	1.65215	0.803854	291.213	1.00223	-68.6081	0.624509
1300	TRUE	0.944613	562.103	562.107	0.0036	78.0013	75.2112	78.5964	3.38513	1.40245	953.103	1.02018	-68.5628	0.583111
1301	TRUE	0.451615	562.173	562.239	0.066	69.0657	66.691	80.0723	13.3813	4.10287	1.72606	1.16495	-73.7981	0.53287
1302	TRUE	0.987434	562.308	562.374	0.0652	70.9347	67.6947	75.3267	7.63201	2.59904	77.6854	1.04422	-70.669	0.495916
1303	TRUE	0.894255	562.455	562.665	0.21	75.58	70.6541	79.1046	8.45055	3.36958	11.6997	3.92166	-70.159	0.449411
1304	TRUE	0.919168	562.557	562.576	0.0188	81.8814	81.4737	84.1515	2.67773	0.76186	119.652	1.01405	-74.1737	0.576828
1305	TRUE	0.874637	562.662	562.67	0.008	76.4203	76.2425	77.0241	0.781541	0.22631	-51.4261	1.02243	-70.556	0.646067
1306	TRUE	0.573156	562.767	562.774	0.0064	69.5231	68.625	69.9016	1.27657	0.462454	201.329	1.05468	-72.6594	0.501487
1307	TRUE	0.9641	563.103	563.105	0.0016	75.9865	75.461	76.3338	0.872818	0.347517	545.511	1.00577	-74.3937	0.591719
1308	TRUE	0.930879	563.214	563.218	0.0044	76.2403	73.506	77.1298	3.62378	1.71436	813.062	1.00462	-79.4079	0.479337
1309	TRUE	0.733862	563.486	563.491	0.0052	80.1972	78.1488	81.4219	3.27307	0.939095	-547.509	1.0284	-67.1183	0.701442
1310	TRUE	0.732236	563.679	563.697	0.018	74.6456	74.2908	77.6447	3.35385	1.46641	173.88	1.03862	-74.6605	0.453133
1311	TRUE	0.630652	564.746	564.763	0.0172	77.2184	71.0556	80.6005	9.54493	4.16974	-645.876	1.05282	-70.8582	0.576072
1312	TRUE	0.572848	564.852	564.858	0.006	63.5784	58.4224	64.6982	6.27572	2.6363	-1160.72	1.0637	-69.2839	0.712042
1313	TRUE	0.465033	564.932	564.936	0.004	79.4858	78.4898	82.4952	4.00542	1.53081	1013.5	1.23241	-76.8773	0.483895
1314	TRUE	0.756654	565.05	565.061	0.0116	82.2849	79.4336	85.7889	6.3553	2.16349	528.077	1.09887	-79.3718	0.49231
1315	TRUE	0.864754	565.915	565.923	0.008	53.9472	53.3584	56.7517	3.39331	1.52849	-504.83	1.04905	-76.7895	0.440723
1316	TRUE	0.978782	566.053	566.186	0.1336	68.1896	34.1298	70.2535	36.1238	17.5873	-263.981	1.01946	-71.1076	0.478012
1317	TRUE	0.378668	566.352	566.355	0.0036	69.7983	68.7963	70.2955	1.49923	0.467943	-375.369	1.01947	-68.1455	0.607275
1318	TRUE	0.694485	566.467	566.469	0.002	71.4722	70.8532	71.7884	0.935162	0.356582	-467.581	1.01392	-55.1761	0.833194
1319	TRUE	0.495188	566.618	566.633	0.0148	61.4369	59.3068	69.2094	9.90263	3.67338	-687.573	1.00803	-66.3238	0.665457
1320	TRUE	0.479052	566.731	566.751	0.0196	70.6778	66.0211	72.3594	6.33832	2.0697	-283.11	1.01941	-57.9015	0.784006
1321	TRUE	0.779393	566.834	566.841	0.0072	69.5645	67.7542	70.0456	2.29132	1.0895	-409.7	1.07689	-66.9969	0.541581
1322	TRUE	0.418617	566.969	566.986	0.0172	73.3453	68.1838	73.5837	5.39988	1.84995	-325.212	1.01262	-72.4977	0.535493
1323	TRUE	0.549608	567.087	567.089	0.0024	84.5184	84.2438	84.5852	0.341408	0.121048	83.4966	1.03838	-65.5543	0.520736
1324	TRUE	0.976837	567.229	567.303	0.0736	81.7676	65.2538	100.931	35.6772	6.21114	50.476	6.18145	-89.1701	0.200729
1325	TRUE	0.482248	567.335	567.337	0.0016	82.2235	81.5466	82.5441	0.997506	0.403004	623.441	1.0194	-74.7436	0.586951
1326	TRUE	0.671988	567.468	567.486	0.018	86.6472	84.2756	89.6085	5.33289	1.94035	-345.667	1.01866	-72.3178	0.584734
1327	TRUE	0.498717	567.569	567.575	0.0056	73.4176	73.3285	74.4641	1.13555	0.349264	-108.745	1.08122	-69.3296	0.656982
1328	TRUE	0.970725	567.655	567.674	0.0184	74.3452	72.2092	76.8614	4.65212	1.2588	-126.655	1.13997	-66.4998	0.722309
1329	TRUE	0.358843	567.755	567.785	0.03	69.4464	68.4017	70.9635	2.56181	0.735065	-72.6309	1.01011	-72.0217	0.593716
1330	TRUE	0.820061	567.883	567.895	0.0124	68.625	67.9422	69.3821	1.43985	0.382006	-13.4196	1.07659	-63.1241	0.717011
1331	TRUE	0.392637	568.269	568.291	0.0224	60.4883	58.4944	67.7769	9.28255	3.71022	-381.639	1.0153	-70.7909	0.488804
1332	TRUE	0.268673	568.371	568.378	0.0068	76.2586	75.2917	76.7813	1.48953	0.446709	-156.717	1.05409	-62.7842	0.786962
1333	TRUE	0.431257	568.675	568.689	0.0144	64.3848	61.1785	66.8563	5.67777	1.7851	-353.716	1.04484	-69.23	0.491119
1334	TRUE	0.959292	568.855	568.863	0.0076	68.9343	68.2488	69.2493	1.00048	0.255999	-106.605	1.01531	-57.6506	0.7191
1335	TRUE	0.455848	568.948	568.952	0.0036	84.7008	84.1107	84.9875	0.876863	0.324975	133.55	1.12732	-72.2756	0.653069
1336	TRUE	0.92401	568.994	569.032	0.038	82.4462	73.7021	83.9388	10.2367	3.93386	231.574	1.07769	-61.4553	0.760971
1337	TRUE	0.55889	569.116	569.186	0.07	70.0248	59.9953	71.6898	11.6945	4.98108	-148.655	1.03349	-68.7604	0.703227
1338	TRUE	0.612053	569.292	569.309	0.0172	81.9373	77.9077	83.9789	6.07113	1.64268	-246.618	1.13416	-61.6081	0.704881
1339	TRUE	0.509362	569.43	569.482	0.0516	74.9036	69.3186	75.8083	6.48965	1.89932	-86.1357	1.11112	-64.1776	0.702144
1340	TRUE	0.985685	569.618	569.624	0.006	71.4635	68.2869	73.3561	5.06917	1.48846	-756.327	1.04722	-58.8373	0.791723
1341	TRUE	0.654155	569.707	569.735	0.0276	67.5374	65.2462	81.886	16.6398	2.75347	-454.266	1.05643	-66.359	0.659585
1342	TRUE	0.909741	569.812	569.839	0.0268	84.8635	82.6801	85.3606	2.68054	0.978327	-67.8087	1.04707	-64.1972	0.779965
1343	TRUE	0.503294	569.915	569.929	0.0136	83.2287	82.4755	83.629	1.1535	0.399923	-78.9676	1.00839	-73.7804	0.581812
1344	TRUE	0.691246	570.006	570.017	0.0112	74.7604	74.3636	76.4622	2.09864	0.776056	186.27	1.00545	-64.3452	0.77623
1345	TRUE	0.513727	570.231	570.233	0.002	67.7567	67.1511	68.3624	1.21126	0.436354	-581.455	1.00442	-69.9418	0.590135
1346	TRUE	0.829028	570.362	570.377	0.0148	86.3233	84.5439	87.6684	3.12443	1.15036	-142.471	1.10467	-75.6562	0.574292
1347	TRUE	0.666736	570.461	570.462	0.0016	83.1043	82.365	84.7341	2.36908	0.959342	1480.67	1.01779	-71.1099	0.721502
1348	TRUE	0.856699	570.643	570.653	0.0092	83.9893	82.1966	84.4311	2.23453	0.747608	-234.026	1.00238	-71.1001	0.645173
1349	TRUE	0.844025	574.585	574.595	0.0096	76.0927	69.2349	76.7162	7.4813	3.15593	-779.302	1	-78.7323	0.413481
1350	TRUE	0.743612	574.667	574.673	0.006	84.706	82.39	84.8357	2.4457	1.10933	431.733	1.02435	-72.8488	0.592275
1351	TRUE	0.439667	581.283	581.286	0.0024	82.6642	82.063	83.1318	1.06876	0.385797	445.315	1.00188	-71.599	0.57815
1352	TRUE	0.875741	581.382	581.386	0.0044	74.9832	74.2821	76.058	1.77592	0.572023	380.401	1.01257	-61.8569	0.643346
1353	TRUE	0.465555	581.784	581.786	0.0016	70.0787	69.7581	70.7556	0.997506	0.403004	-623.441	1.0194	-60.888	0.840499
1354	TRUE	0.939425	581.887	581.889	0.002	60.7573	59.9602	61.8839	1.92376	0.752375	998.142	1.01032	-66.4285	0.608037
1355	TRUE	0.787928	582.062	582.084	0.0224	63.0249	55.7846	70.1831	14.3985	6.83931	-818.244	1.16244	-70.8278	0.538256
1356	TRUE	0.415644	589.596	589.598	0.0016	74.5621	74.4642	74.8382	0.374065	0.153618	-233.791	1.01068	-77.1739	0.516893
1357	TRUE	0.36488	589.736	589.737	0.0016	69.0014	69.0014	69.0014	0	2.94575e-15	7.05593e-12	1	-74.1514	0.596687
1358	TRUE	0.7288	589.825	589.837	0.012	58.8129	56.9134	59.174	2.26061	0.90303	164.491	1.03063	-79.1324	0.448587
1359	TRUE	0.512399	590.218	590.221	0.0028	68.8653	68.6946	69.4071	0.712504	0.266659	-258	1.02258	-62.8069	0.713973
1360	TRUE	0.996776	590.362	590.42	0.058	60.4661	58.0029	71.9291	13.9262	4.86972	235.971	1.01127	-70.4437	0.500169
					0.0221428
