# Supplementary material for: Bazedoxifene reverses sexually dimorphic autistic-like abnormalities in biallelic MDGA1-mutant mice
Source: EMBO Mol Med. 2026 Mar 20;18(4):1358–98. doi: 10.1038/s44321-026-00402-y (PMC13084050; doi:10.1038/s44321-026-00402-y)
Supplement: Supplementary file 18 — Source data Fig. 4 [file 44321_2026_402_MOESM18_ESM.zip › Panel G and I/Batch2/Mdga1-KI_506.xlsx]

## Sheet: Sheet1
ID	Accepted	Score	Begin Time (s)	End Time (s)	Call Length (s)	Principal Frequency (kHz)	Low Freq (kHz)	High Freq (kHz)	Delta Freq (kHz)	Frequency Standard Deviation (kHz)	Slope (kHz/s)	Sinuosity	Mean Power (dB/Hz)	Tonality
1	TRUE	0.408755	1.38792	1.39352	0.0056	110.042	109.927	110.365	0.438059	0.146561	-50.9254	1.01076	-76.2829	0.491203
2	TRUE	0.748131	2.01943	2.02463	0.0052	108.345	107.595	110.983	3.38759	1.23352	719.477	1.02804	-76.829	0.534972
3	TRUE	0.590448	2.34903	2.35623	0.0072	67.9407	65.1536	69.5387	4.38506	1.7934	533.615	1.13311	-79.8528	0.481779
4	TRUE	0.847258	2.47923	2.92423	0.445	86.3927	49.2105	116.673	67.4627	13.0246	-14.841	23.9047	-90.6634	0.198955
5	TRUE	0.814547	2.51383	2.51863	0.0048	74.1089	73.478	76.2761	2.79806	0.889307	539.924	1.05291	-77.2027	0.483164
6	TRUE	0.446892	2.78783	2.80143	0.0136	72.8247	69.6054	73.1903	3.5849	1.24054	-247.977	1.03982	-65.9343	0.722343
7	TRUE	0.785772	2.96223	2.96583	0.0036	71.4877	71.124	71.5248	0.400784	0.137736	97.8344	1.01083	-72.6938	0.53666
8	TRUE	0.359664	3.04783	3.05023	0.0024	82.4515	81.7835	84.7226	2.93908	1.10942	1224.62	1.0528	-75.5695	0.524823
9	TRUE	0.870275	3.12935	3.14935	0.02	108.508	79.2127	108.765	29.5522	12.0958	1540.72	1.03323	-69.0169	0.526376
10	TRUE	0.350466	3.25295	3.25495	0.002	78.5604	77.456	78.6673	1.21126	0.457013	-455.494	1.21742	-67.9259	0.677836
11	TRUE	0.511934	3.36575	3.37935	0.0136	67.0687	65.6214	67.4175	1.7961	0.472712	-54.0947	1.05758	-58.2768	0.721485
12	TRUE	0.392073	3.44895	3.46495	0.016	80.4959	67.0889	80.6666	13.5777	5.09059	899.986	1.04861	-75.1017	0.537653
13	TRUE	0.755061	3.53735	3.54015	0.0028	79.9496	79.764	80.1351	0.371096	0.145223	146.671	1.00266	-67.5208	0.655743
14	TRUE	0.886097	3.62175	3.63975	0.018	106.337	76.5408	107.098	30.5571	13.7469	1844.04	1.08111	-69.2808	0.53656
15	TRUE	0.661761	3.80095	3.81775	0.0168	80.6539	74.6607	101.477	26.8167	11.6683	1736.23	1.05976	-71.6981	0.547706
16	TRUE	0.857726	3.97495	3.97735	0.0024	101.978	100.508	102.913	2.4047	0.872889	1001.96	1.00779	-70.9613	0.61483
17	TRUE	0.626594	4.06046	4.09606	0.0356	103.756	101.954	108.646	6.69165	2.42446	-96.7359	1.14605	-70.2149	0.599797
18	TRUE	0.982125	4.16646	4.18166	0.0152	73.1038	68.7833	84.2985	15.5152	5.42949	-616.507	1.78	-68.1392	0.589166
19	TRUE	0.526366	4.27046	4.27206	0.0016	76.6729	75.9426	82.0345	6.09191	2.48177	3351	1.27071	-72.3206	0.618421
20	TRUE	0.972029	4.45006	4.45526	0.0052	70.7307	69.7752	71.4812	1.706	0.596359	271.386	1.17375	-60.7314	0.790928
21	TRUE	0.668308	4.54006	4.55446	0.0144	99.149	79.2827	100.474	21.1912	9.68336	1480.87	1.0093	-71.9337	0.561632
22	TRUE	0.431356	4.62566	4.62846	0.0028	73.6525	73.0028	73.779	0.776235	0.283596	229.52	1.06152	-73.6885	0.492099
23	TRUE	0.654812	6.16709	6.16869	0.0016	73.5462	73.2968	73.6174	0.320627	0.129065	155.86	1.04572	-77.5364	0.469318
24	TRUE	0.921284	6.27029	6.27549	0.0052	89.2733	80.0864	90.8263	10.74	4.78497	2087.42	1.00382	-74.5437	0.523927
25	TRUE	0.915966	6.36429	6.36749	0.0032	72.963	71.7219	73	1.27812	0.506239	391.137	1.07137	-67.6761	0.442667
26	TRUE	0.939436	6.45429	6.46629	0.012	77.3213	73.5402	82.1615	8.62137	3.81828	681.615	1.16931	-72.7227	0.495754
27	TRUE	0.5793	6.56189	6.56629	0.0044	81.7564	80.9474	82.4541	1.50665	0.517514	357.991	1.00317	-61.7008	0.72986
28	TRUE	0.569992	6.63069	6.64309	0.0124	80.2941	66.882	89.0553	22.1733	7.48582	-1078.31	2.81806	-67.4148	0.657919
29	TRUE	0.341314	6.74469	6.74749	0.0028	85.0834	83.2205	86.1448	2.92424	1.0646	-1072.64	1.01675	-65.5711	0.71968
30	TRUE	0.509476	6.84629	6.86469	0.0184	76.9104	75.0024	79.1914	4.18901	2.10662	-216.793	1.03197	-68.8905	0.586706
31	TRUE	0.50444	7.1426	7.1482	0.0056	83.0767	78.4825	89.608	11.1255	3.78874	2078.07	1.12244	-72.6961	0.605171
32	TRUE	0.979964	7.339	7.3494	0.0104	78.9969	77.9351	104.512	26.5773	12.6588	-3016.97	1.18149	-75.2583	0.455453
33	TRUE	0.713945	7.5362	7.541	0.0048	105.9	102.426	109.603	7.177	2.19413	1395.69	1.01878	-71.2787	0.557993
34	TRUE	0.869138	7.621	7.6586	0.0376	78.07	66.9194	91.0967	24.1773	7.19203	-303.309	1.70528	-73.7833	0.491837
35	TRUE	0.575808	7.849	7.857	0.008	64.6271	64.6088	67.0993	2.49051	0.63507	-178.389	1.09061	-63.5905	0.661352
36	TRUE	0.703025	8.0018	8.0058	0.004	76.3507	75.5046	77.2858	1.78126	0.749342	-525.607	1.17228	-70.6622	0.593742
37	TRUE	0.471296	8.07332	8.09252	0.0192	77.3235	76.9177	78.4752	1.55753	0.587357	-61.6912	1.02642	-70.4468	0.630626
38	TRUE	0.656602	8.26452	8.26852	0.004	68.9928	68.4584	71.1229	2.66447	0.917881	577.898	1.23884	-64.1997	0.707614
39	TRUE	0.836938	8.44612	8.46532	0.0192	62.5848	61.8126	62.8229	1.01029	0.353473	-21.4461	1.01854	-67.8479	0.723152
40	TRUE	0.875105	8.59772	8.59932	0.0016	67.889	67.6753	68.6372	0.961881	0.387194	-467.581	1.24253	-66.6135	0.705822
41	TRUE	0.761591	8.74332	8.74572	0.0024	66.1934	65.7258	67.9969	2.27111	0.863562	-946.295	1.06544	-63.8703	0.778167
42	TRUE	0.966169	8.83892	8.84252	0.0036	69.9574	69.3948	70.7406	1.34577	0.564519	-369.083	1.0209	-64.1873	0.768851
43	TRUE	0.537119	8.91452	8.92132	0.0068	69.9735	68.2786	70.3629	2.0843	0.700868	305.189	1.00006	-69.1531	0.644062
44	TRUE	0.323092	9.04403	9.04563	0.0016	67.1446	66.8953	67.394	0.498753	0.197149	311.721	1	-68.155	0.540462
45	TRUE	0.37552	9.13203	9.13963	0.0076	73.6178	71.8021	87.0668	15.2647	6.97844	2390.6	1.15272	-73.1441	0.52962
46	TRUE	0.678072	9.30123	9.33163	0.0304	65.8348	65.3004	67.3177	2.01735	0.778789	29.284	1.0465	-68.2588	0.706582
47	TRUE	0.990178	9.41243	9.41883	0.0064	67.2168	64.6376	69.5914	4.95376	1.77761	731.153	1.04928	-66.9307	0.730931
48	TRUE	0.654756	9.62243	9.62403	0.0016	68.0779	67.8018	68.1758	0.374065	0.153618	-233.791	1.01068	-62.4959	0.709935
49	TRUE	0.639114	9.71603	9.78243	0.0664	75.2104	64.2038	85.7999	21.5962	10.5651	-308.738	1.03127	-69.6191	0.548095
50	TRUE	0.785308	9.89163	9.90683	0.0152	62.445	62.4153	62.9198	0.504433	0.17603	26.3542	1.00543	-58.4111	0.70003
51	TRUE	0.535405	10.0172	10.0188	0.0016	66.4375	66.1436	67.2658	1.12219	0.460853	-701.372	1.03705	-55.9847	0.846913
52	TRUE	0.772885	10.0939	10.0955	0.0016	100.651	100.651	100.651	1.42109e-14	4.35117e-15	7.94411e-12	1	-69.1199	0.590159
53	TRUE	0.991135	10.2235	10.2815	0.058	67.1797	65.9859	68.2399	2.25393	1.08857	-35.7602	1.00086	-61.5434	0.705213
54	TRUE	0.771981	10.3979	10.3995	0.0016	65.1729	64.6208	65.3689	0.74813	0.307235	-467.581	1.02779	-59.3456	0.698466
55	TRUE	0.577441	10.5043	10.5111	0.0068	65.8972	63.7944	68.2245	4.43012	1.51853	-644.165	1.02988	-54.5857	0.853172
56	TRUE	0.471722	10.6415	10.6499	0.0084	67.494	63.8045	67.9465	4.142	1.82547	544.046	1.09407	-61.9269	0.772804
57	TRUE	0.79415	10.7307	10.7331	0.0024	90.8428	90.442	90.9467	0.504691	0.182102	-166.993	1.0468	-67.7316	0.713323
58	TRUE	0.716303	10.8559	10.8971	0.0412	67.2682	66.341	68.2211	1.88016	0.673352	-28.6572	1.01841	-59.4235	0.76254
59	TRUE	0.52443	10.9731	10.9943	0.0212	69.6443	66.3855	76.3955	10.01	4.40927	426.493	1.27428	-63.0924	0.70376
60	TRUE	0.732119	11.1491	11.1519	0.0028	68.9874	68.0225	69.2842	1.26173	0.465426	-454.151	1.03671	-63.694	0.722202
61	TRUE	0.980583	11.3095	11.3127	0.0032	69.0928	68.6697	69.6643	0.994537	0.402084	-360.272	1.02003	-66.0889	0.740955
62	TRUE	0.588362	11.4239	11.4259	0.002	70.4533	70.0214	70.627	0.605629	0.225366	-113.873	1.19359	-66.2334	0.587503
63	TRUE	0.57233	11.5459	11.5595	0.0136	68.4183	66.5882	69.7467	3.1585	1.09039	156.503	1.12175	-62.3767	0.643402
64	TRUE	0.77763	11.6503	11.6739	0.0236	75.4328	75.1922	76.7541	1.56197	0.547082	25.4417	1.03406	-53.2741	0.774792
65	TRUE	0.936269	11.8003	11.8159	0.0156	69.8224	67.0392	75.0227	7.98352	2.44131	-433.346	1.02423	-50.6739	0.839938
66	TRUE	0.591735	11.9735	11.9839	0.0104	66.2447	61.3661	67.9443	6.57823	2.23871	-633.349	1.02256	-52.4193	0.858541
67	TRUE	0.909526	12.0762	12.0934	0.0172	70.2727	65.8404	71.5395	5.69911	2.16114	332.335	1.18069	-52.6545	0.847377
68	TRUE	0.90445	12.1842	12.197	0.0128	64.545	63.8815	77.3977	13.5162	6.7257	-1063.26	1.00477	-56.1445	0.836444
69	TRUE	0.517487	12.3154	12.3186	0.0032	69.1577	67.2131	70.4417	3.22854	1.00758	-904.547	1.03381	-49.2949	0.869086
70	TRUE	0.938444	12.4598	12.4618	0.002	67.1341	66.6799	68.4522	1.77235	0.704376	-884.269	1.12022	-55.8297	0.853257
71	TRUE	0.62684	12.5982	12.6066	0.0084	63.9776	62.1369	66.5455	4.40862	1.3593	-517.523	1.02047	-48.6904	0.867819
72	TRUE	0.541656	12.679	12.775	0.096	61.9552	56.1798	70.2967	14.1169	3.99255	-93.11	1.03626	-47.4923	0.84127
73	TRUE	0.657497	12.8742	12.8774	0.0032	69.2721	67.4092	70.1404	2.73127	0.933688	-833.42	1.02235	-46.1342	0.929613
74	TRUE	0.845209	13.0857	13.0897	0.004	68.7794	66.9536	69.5587	2.60509	1.02514	-747.759	1.06395	-50.1269	0.866469
75	TRUE	0.583822	13.1657	13.1905	0.0248	69.7782	66.0956	73.3129	7.21735	2.28818	-124.659	1.16498	-55.6437	0.832461
76	TRUE	0.870211	13.3161	13.3233	0.0072	75.0673	69.0778	75.8243	6.74653	1.93336	-719.047	1.1781	-50.1975	0.876057
77	TRUE	0.741735	13.4101	13.4497	0.0396	67.9592	66.3963	70.3688	3.97255	1.44738	68.8046	1.04197	-56.1069	0.858845
78	TRUE	0.782059	13.5245	13.5609	0.0364	68.1451	60.2059	68.8071	8.60119	2.89122	-116.65	1.13394	-51.1137	0.834878
79	TRUE	0.910473	13.6693	13.6877	0.0184	70.1748	65.7289	70.8279	5.09901	1.73766	136.041	1.22286	-52.9446	0.866427
80	TRUE	0.530107	13.7673	13.7969	0.0296	67.0714	66.9623	70.3898	3.42752	1.67313	-115.302	1.00563	-58.6877	0.706119
81	TRUE	0.766095	14.0824	14.0904	0.008	66.6789	64.3632	67.6214	3.25822	0.877614	326.95	1.05528	-63.1187	0.708072
82	TRUE	0.858049	14.244	14.2536	0.0096	66.4308	65.6545	66.8756	1.22106	0.444846	-80.3141	1.05086	-63.0346	0.727207
83	TRUE	0.995306	14.386	14.3884	0.0024	66.2352	65.7008	66.9031	1.20235	0.433786	-500.98	1.00166	-65.0857	0.713599
84	TRUE	0.747208	14.5476	14.5496	0.002	66.769	65.4108	68.1005	2.6897	1.12053	-1477.81	1.01864	-62.0584	0.781457
85	TRUE	0.89141	14.6532	14.6892	0.036	65.9367	61.4914	76.315	14.8237	2.93014	-263.936	1.06422	-61.7816	0.781037
86	TRUE	0.35749	14.7844	14.8016	0.0172	76.673	64.8465	77.9342	13.0877	5.60539	-798.66	1.0222	-60.5022	0.725848
87	TRUE	0.958829	14.9288	14.9376	0.0088	68.7091	66.9214	70.1054	3.184	1.20371	389.24	1.01091	-62.6271	0.803993
88	TRUE	0.969956	15.0192	15.0328	0.0136	72.151	70.1226	76.5418	6.41925	2.49144	70.3533	1.62272	-60.5144	0.78724
89	TRUE	0.994473	15.1107	15.1263	0.0156	72.2497	69.9674	75.4849	5.51749	1.92677	-25.0334	1.36694	-56.851	0.857794
90	TRUE	0.62475	15.2383	15.2419	0.0036	67.0279	65.9369	68.5123	2.57541	0.809069	-662.8	1.01256	-70.2458	0.712495
91	TRUE	0.924996	15.4243	15.4447	0.0204	72.5595	67.5185	78.9564	11.4379	3.33386	-200.65	1.72762	-67.3446	0.724684
92	TRUE	0.819767	15.5503	15.5555	0.0052	69.8334	68.6013	70.1674	1.56603	0.473729	260.012	1.04825	-58.518	0.807785
93	TRUE	0.47033	15.6431	15.6599	0.0168	72.5239	70.2974	75.2508	4.95336	1.68285	289.914	1.22682	-57.98	0.790011
94	TRUE	0.734673	15.8247	15.8319	0.0072	65.3484	62.8176	71.6051	8.78755	3.13745	-1360.39	1.03928	-55.6842	0.855978
95	TRUE	0.422729	15.9147	15.9871	0.0724	69.2227	61.6179	77.457	15.8391	4.58357	-103.594	1.12712	-60.8661	0.772421
96	TRUE	0.996725	16.233	16.2522	0.0192	66.6692	65.999	70.1356	4.13655	1.40571	66.2011	1.18957	-59.011	0.772921
97	TRUE	0.822972	16.0903	16.1159	0.0256	68.4017	66.0143	70.2557	4.24136	1.35066	-84.1563	1.11637	-62.7376	0.778963
98	TRUE	0.949943	16.3414	16.3586	0.0172	64.1713	62.5302	65.7318	3.20156	1.03588	45.2656	1.12928	-60.668	0.853693
99	TRUE	0.975336	16.4422	16.4646	0.0224	64.7415	62.7023	83.0036	20.3013	9.63322	-1075.73	1.2694	-67.3046	0.644613
100	TRUE	0.982737	16.5446	16.5626	0.018	68.1195	65.1338	69.1214	3.98761	1.25068	211.189	1.01259	-56.7679	0.851938
101	TRUE	0.479085	16.6442	16.6506	0.0064	71.0875	70.3453	71.8519	1.50665	0.520445	-254.947	1.00982	-55.1279	0.874234
102	TRUE	0.755861	16.7438	16.7454	0.0016	57.8848	57.8848	57.8848	1.42109e-14	5.0243e-15	7.2656e-12	1	-64.7754	0.652164
103	TRUE	0.750958	19.2288	19.2304	0.0016	58.3395	55.2401	60.7264	5.48628	2.17504	-3428.93	1.00051	-68.7937	0.681372
104	TRUE	0.88009	19.4448	19.4476	0.0028	66.5493	65.8517	67.3806	1.52892	0.528872	-538.973	1.00135	-62.3622	0.701066
105	TRUE	0.595917	19.5344	19.6036	0.0692	65.2771	60.4702	69.9423	9.47203	3.3058	-93.8974	1.05098	-63.2432	0.668301
106	TRUE	0.441554	19.7332	19.8316	0.0984	65.4477	63.2402	73.4251	10.1849	3.29529	-96.3809	1.03275	-56.7647	0.782102
107	TRUE	0.777439	19.9984	20.0008	0.0024	66.6358	63.296	67.0812	3.78518	1.4171	-1447.27	1.20165	-62.5378	0.734391
108	TRUE	0.586455	20.0923	20.1507	0.0584	68.1607	64.934	76.0215	11.0875	4.15665	-64.8962	1.08908	-61.4945	0.698629
109	TRUE	0.509006	20.2643	20.3467	0.0824	64.2777	63.2163	66.0206	2.80431	0.777711	3.93687	1.01665	-62.0129	0.733916
110	TRUE	0.469412	20.4319	20.4407	0.0088	75.9228	75.067	77.6428	2.57582	0.912975	147.167	1.20712	-73.1898	0.588846
111	TRUE	0.674237	21.3162	21.325	0.0088	83.3421	83.2465	85.0473	1.80086	0.822222	218.18	1.01817	-74.9609	0.532847
112	TRUE	0.531802	21.6886	21.8074	0.1188	83.4174	65.5706	85.7776	20.207	8.81729	-194.314	1.01598	-66.3298	0.577465
113	TRUE	0.648461	21.9918	22.0506	0.0588	67.5769	65.3024	69.0771	3.77474	1.6037	7.80961	1.01616	-73.0942	0.522788
114	TRUE	0.488919	22.1553	22.1641	0.0088	78.4211	73.2887	78.6053	5.31658	2.43185	629.714	1.018	-67.353	0.631565
115	TRUE	0.875086	22.2329	22.2461	0.0132	67.275	65.6807	68.33	2.64935	0.765453	-19.5544	1.12968	-70.6343	0.657716
116	TRUE	0.996712	22.5201	22.5217	0.0016	62.0538	61.4749	62.1429	0.667973	0.276311	389.651	1.07279	-54.8209	0.852305
117	TRUE	0.59198	22.6357	22.6533	0.0176	69.0957	66.2383	72.879	6.64069	2.10909	-391.488	1.09865	-56.8141	0.868378
118	TRUE	0.507224	22.8473	22.8493	0.002	64.2632	63.9337	64.5927	0.659067	0.266714	-353.708	1.00734	-54.3088	0.83795
119	TRUE	0.5546	22.9205	22.9769	0.0564	67.2214	66.8578	67.9117	1.05393	0.362787	-5.73666	1.01322	-56.2581	0.858875
120	TRUE	0.893448	23.07	23.098	0.028	68.1599	65.4509	78.7211	13.2702	4.92214	-25.5973	1.55581	-58.3966	0.777704
121	TRUE	0.575575	23.1996	23.2496	0.05	67.5754	61.5746	74.7725	13.1979	5.47045	-229.306	1.08812	-59.8549	0.780868
122	TRUE	0.619689	23.3956	23.41	0.0144	66.5808	63.0553	66.9147	3.8594	1.067	-172.282	1.09618	-54.2498	0.849695
123	TRUE	0.845541	23.5388	23.5424	0.0036	66.6382	65.2652	69.3695	4.10432	1.60413	-1281.74	1.10485	-58.0861	0.814537
124	TRUE	0.749694	23.6088	23.6368	0.028	68.5249	66.714	75.3337	8.61972	2.46109	85.26	1.36066	-59.2393	0.787359
125	TRUE	0.423531	23.7508	23.8008	0.05	64.4504	63.0473	66.8587	3.81137	1.26003	-65.5264	1.02378	-50.7092	0.846664
126	TRUE	0.852117	23.8796	23.9148	0.0352	69.8739	64.617	78.9845	14.3674	4.03302	-19.9421	1.44423	-56.6656	0.847383
127	TRUE	0.744493	24.0264	24.0456	0.0192	68.4885	67.6675	69.0755	1.40809	0.469877	-2.18225	1.05816	-47.2383	0.915153
128	TRUE	0.599722	24.1127	24.1991	0.0864	70.5007	54.7201	78.7477	24.0276	7.57639	-218.445	1.25815	-54.4138	0.862799
129	TRUE	0.55675	24.3299	24.3327	0.0028	67.247	64.1298	68.6275	4.49768	1.57394	-1563.9	1.01691	-53.3439	0.879096
130	TRUE	0.684851	24.3999	24.4883	0.0884	64.3905	62.3144	70.3289	8.01448	2.44283	-78.7764	1.00908	-51.1636	0.770345
131	TRUE	0.623405	24.5983	24.6591	0.0608	66.5233	63.4308	72.328	8.89719	3.44762	-126.472	1.03132	-55.5143	0.78375
132	TRUE	0.348021	24.7451	24.7911	0.046	68.8605	68.424	69.5108	1.08679	0.370856	-12.2619	1.00884	-59.3881	0.725793
133	TRUE	0.94017	24.9579	24.9603	0.0024	66.8237	66.6456	67.7588	1.11329	0.419322	-445.315	1.06797	-62.2395	0.800974
134	TRUE	0.750525	25.0651	25.1363	0.0712	66.5136	65.263	77.4193	12.1563	3.86435	-96.3344	1.09135	-63.7795	0.648916
135	TRUE	0.807866	25.9783	25.9815	0.0032	79.6792	79.1077	80.0132	0.905474	0.317768	-286.053	1.00701	-59.7014	0.664696
136	TRUE	0.60221	26.099	26.101	0.002	71.8862	71.6101	72.1623	0.552191	0.182612	227.747	1.03518	-69.7279	0.469985
137	TRUE	0.915754	26.4226	26.4242	0.0016	81.5889	81.4909	81.865	0.374065	0.153618	233.791	1.01068	-66.4694	0.602246
138	TRUE	0.879132	26.4754	26.4778	0.0024	67.89	67.3556	67.9864	0.630863	0.237269	-250.49	1.03271	-67.0943	0.52773
139	TRUE	0.586614	26.595	26.6166	0.0216	68.0073	63.6142	69.1212	5.50707	1.56854	103.532	1.23968	-62.7966	0.772617
140	TRUE	0.493943	26.7086	26.7374	0.0288	74.6869	62.8873	79.4181	16.5308	7.38977	-756.102	1.27707	-68.7145	0.545481
141	TRUE	0.478958	26.8642	26.8838	0.0196	76.6174	75.8672	82.9379	7.07073	3.07302	280.708	1.1631	-73.3	0.596512
142	TRUE	0.942064	27.1201	27.1645	0.0444	66.6317	55.0116	67.9202	12.9086	5.04924	-151.135	1.23707	-64.4121	0.631588
143	TRUE	0.835452	27.2561	27.2825	0.0264	68.9367	68.5953	76.9231	8.32778	3.43677	-331.23	1.02385	-61.8234	0.710724
144	TRUE	0.848303	27.3597	27.4345	0.0748	82.795	68.1333	87.3918	19.2585	5.63941	-185.185	1.16755	-69.3954	0.639401
145	TRUE	0.740301	27.5237	27.5313	0.0076	69.5998	63.521	70.0491	6.5281	2.53033	887.401	1.01261	-67.1819	0.585073
146	TRUE	0.997149	27.6381	27.6401	0.002	72.4579	71.8211	73.1214	1.30032	0.516087	686.422	1.00807	-59.9407	0.701443
147	TRUE	0.666115	27.7581	27.7673	0.0092	66.715	65.6827	70.6925	5.0098	2.14914	605.525	1.02165	-62.4095	0.749391
148	TRUE	0.491288	27.8545	27.9113	0.0568	67.5343	64.8885	69.6431	4.75466	1.2953	-28.6596	1.10734	-57.85	0.781937
149	TRUE	0.439435	27.9857	28.0753	0.0896	60.9728	57.7669	67.4837	9.71683	3.06851	-67.1966	1.09918	-60.1203	0.781969
150	TRUE	0.901424	28.1504	28.1876	0.0372	65.4549	64.7165	67.9682	3.25168	1.00574	-51.2902	1.06765	-56.2813	0.786772
151	TRUE	0.962692	28.4712	28.4868	0.0156	77.2169	72.5508	80.6482	8.09732	2.99839	573.687	1.18223	-61.2234	0.78867
152	TRUE	0.500246	28.584	28.5968	0.0128	66.3285	65.76	71.1851	5.42517	2.55227	422.979	1.00072	-55.7678	0.851606
153	TRUE	0.881213	28.766	28.7956	0.0296	66.2404	64.9048	68.6063	3.70149	0.927868	44.0602	1.07873	-54.0433	0.857695
154	TRUE	0.591081	28.8668	28.9084	0.0416	64.8719	60.7997	70.4441	9.6444	2.86022	-162.381	1.12329	-52.1247	0.866366
155	TRUE	0.746686	28.9904	29.072	0.0816	65.2004	61.5136	68.5333	7.01971	1.54923	-9.08102	1.0959	-50.5237	0.860115
156	TRUE	0.703817	29.1555	29.1663	0.0108	67.4187	62.8591	69.2271	6.36801	2.09453	564.805	1.08056	-48.2488	0.876966
157	TRUE	0.928545	29.2495	29.2511	0.0016	88.9376	87.9401	89.2226	1.28251	0.516259	623.441	1.32433	-62.9855	0.700003
158	TRUE	0.913578	29.3567	29.3619	0.0052	83.0682	82.4266	83.3948	0.968197	0.342987	-148.902	1.03027	-61.9208	0.779597
159	TRUE	0.723533	29.6203	29.6631	0.0428	65.9295	64.5974	70.4016	5.80425	1.70919	-103.144	1.0525	-57.4558	0.712007
160	TRUE	0.812317	29.7891	29.7915	0.0024	77.4194	77.1522	78.2878	1.13555	0.427518	-473.147	1.03611	-56.8994	0.851879
161	TRUE	0.890001	29.8799	29.8815	0.0016	77.0182	76.4036	79.6366	3.23299	1.30296	-1636.53	1.43029	-59.1342	0.782001
162	TRUE	0.941758	30.0447	30.0711	0.0264	66.7676	64.8619	67.3658	2.50395	1.13664	-78.2609	1.02105	-58.5594	0.769691
163	TRUE	0.894222	30.153	30.1554	0.0024	67.9214	67.5206	68.8565	1.33595	0.493655	556.644	1.02362	-57.7013	0.857167
164	TRUE	0.752172	30.2694	30.271	0.0016	71.3962	69.0538	73.9167	4.86284	1.92266	-3039.28	1.00005	-69.7969	0.70724
165	TRUE	0.376811	30.379	30.3922	0.0132	84.017	76.1527	87.3954	11.2427	4.31989	-969.964	1.12026	-74.7031	0.547162
166	TRUE	0.730015	30.457	30.463	0.006	70.4741	69.6726	72.9456	3.27307	1.09671	548.404	1.09338	-60.586	0.807742
167	TRUE	0.84286	30.5574	30.569	0.0116	66.4708	66.0989	74.107	8.0081	3.15543	709.142	1.00952	-68.0004	0.776565
168	TRUE	0.553077	30.7246	30.799	0.0744	71.5225	64.0241	77.9865	13.9625	4.05402	-84.2297	1.18724	-55.3661	0.854534
169	TRUE	0.436121	30.9038	30.909	0.0052	69.783	69.3043	69.9797	0.675395	0.191929	-93.3857	1.028	-59.8059	0.721381
170	TRUE	0.510598	31.0985	31.1093	0.0108	74.175	70.0445	78.1265	8.08201	3.97876	-812.77	1.01648	-71.6933	0.593677
171	TRUE	0.48431	31.1925	31.2381	0.0456	44.9887	44.0164	67.9453	23.9289	7.71818	-549.826	1.02043	-60.773	0.594772
172	TRUE	0.579764	31.3249	31.3457	0.0208	74.5966	65.3473	76.3137	10.9664	3.84926	469.311	1.16795	-60.0694	0.791893
173	TRUE	0.753044	31.4509	31.4693	0.0184	64.6345	63.1985	66.8982	3.69966	1.1649	-191.22	1.01624	-58.6686	0.786631
174	TRUE	0.833838	31.5449	31.5637	0.0188	66.6592	65.231	74.876	9.645	2.67962	504.824	1.05631	-57.6629	0.857683
175	TRUE	0.922915	31.6413	31.6449	0.0036	68.1858	68.0274	68.8369	0.809569	0.295203	200.786	1.02415	-54.1762	0.834677
176	TRUE	0.488921	32.0869	32.1153	0.0284	66.7097	65.1509	67.5139	2.36294	0.997636	52.5814	1.01879	-63.8451	0.6382
177	TRUE	0.576897	32.2153	32.2181	0.0028	74.7199	74.3933	75.5808	1.18751	0.416252	409.973	1.02241	-64.2669	0.740719
178	TRUE	0.334244	32.3201	32.3229	0.0028	71.1208	70.0595	74.7204	4.66097	1.70915	-1661.1	1.05209	-61.7048	0.791788
179	TRUE	0.992219	32.3993	32.4337	0.0344	65.7882	64.5933	76.9076	12.3143	3.47402	-368.085	1.06979	-64.5362	0.718394
180	TRUE	0.607852	32.5417	32.5461	0.0044	76.4583	76.0538	76.7144	0.660551	0.231357	59.2975	1.10396	-59.5757	0.735109
181	TRUE	0.504946	32.6517	32.6821	0.0304	77.2706	67.5232	78.2286	10.7054	4.34767	-370.499	1.04395	-65.2306	0.706889
182	TRUE	0.854719	32.8049	32.8749	0.07	71.733	64.7614	78.3329	13.5715	7.23015	-190.697	1.0034	-71.8418	0.537408
183	TRUE	0.807846	32.9609	32.9677	0.0068	67.3781	65.7904	67.4125	1.6221	0.612406	237.908	1.03204	-59.1037	0.780636
184	TRUE	0.835274	33.138	33.1396	0.0016	81.857	81.581	81.955	0.374065	0.153618	233.791	1.01068	-68.9796	0.636068
185	TRUE	0.386484	33.234	33.2356	0.0016	68.314	67.0136	69.258	2.24439	0.891076	1402.74	1.00292	-67.5849	0.722335
186	TRUE	0.492076	33.3204	33.3284	0.008	76.647	76.4812	77.9922	1.51094	0.626735	-228.292	1.05206	-72.0832	0.585169
187	TRUE	0.585601	34.5331	34.5375	0.0044	67.6401	66.6085	67.9592	1.35079	0.479826	317.378	1.0289	-68.9073	0.666387
188	TRUE	0.64205	34.6507	34.6939	0.0432	63.2314	58.8524	65.0557	6.20328	2.32902	85.5771	1.07816	-61.9059	0.719493
189	TRUE	0.618357	34.7743	34.7791	0.0048	77.7567	71.693	77.9942	6.30121	1.92675	-897.257	1.26055	-59.2411	0.779003
190	TRUE	0.614728	34.8415	34.8711	0.0296	64.3868	63.583	66.8064	3.22341	1.4286	-91.9738	1.01599	-63.2231	0.763825
191	TRUE	0.999614	34.9883	35.0059	0.0176	65.7417	61.4147	66.8698	5.45511	2.15594	361.108	1.04829	-62.2919	0.79884
192	TRUE	0.246486	35.0818	35.0846	0.0028	80.1594	79.7215	80.3301	0.608598	0.216448	213.822	1.00844	-74.8206	0.504301
193	TRUE	0.492963	35.1482	35.1514	0.0032	82.1591	79.2868	84.5341	5.2473	1.98109	1793.63	1.01327	-75.1485	0.598383
194	TRUE	0.52869	35.2454	35.2582	0.0128	71.6106	65.1745	71.9647	6.79021	2.75489	544.957	1.06293	-61.9356	0.792137
195	TRUE	0.399283	35.3426	35.3498	0.0072	66.5226	65.2445	69.1996	3.95509	1.5963	522.319	1.03603	-62.5739	0.835107
196	TRUE	0.974532	36.6505	36.6753	0.0248	65.5229	64.9774	78.6208	13.6435	5.07286	-594.616	1.02842	-67.3259	0.538866
197	TRUE	0.559528	36.7833	36.7865	0.0032	65.5327	63.3506	68.3084	4.95784	1.53865	-1385.43	1.02853	-59.2648	0.813808
198	TRUE	0.579241	36.8809	36.8853	0.0044	69.6929	68.6761	76.9738	8.29771	2.73079	-1681.87	1.12644	-60.6125	0.779277
199	TRUE	0.999819	36.9685	36.9809	0.0124	69.3415	63.9429	70.0169	6.074	2.02529	520.401	1.0196	-56.5329	0.849328
200	TRUE	0.875688	37.0713	37.0853	0.014	70.6904	67.5325	84.9621	17.4296	5.94939	-940.886	1.5296	-66.0473	0.665519
201	TRUE	0.582437	37.332	37.3428	0.0108	69.5639	63.6512	70.7797	7.12845	3.56735	635.547	1.02421	-60.9569	0.692393
202	TRUE	0.981317	37.4356	37.4372	0.0016	68.694	68.5337	69.549	1.01532	0.428059	623.441	1.08105	-57.2275	0.847982
203	TRUE	0.375149	37.5224	37.5268	0.0044	70.0307	68.0045	70.9213	2.91682	1.02271	692.626	1.0302	-49.3049	0.880908
204	TRUE	0.974029	37.6152	37.634	0.0188	66.7322	63.8674	74.6443	10.7769	3.47716	657.005	1.06991	-53.2794	0.873966
205	TRUE	0.67661	37.7144	37.7796	0.0652	65.5923	63.1119	70.6932	7.58132	2.53942	-56.1329	1.07844	-53.0885	0.850417
206	TRUE	0.43238	37.8736	37.8752	0.0016	68.1985	67.8512	68.724	0.872818	0.347517	-545.511	1.00577	-55.6223	0.86203
207	TRUE	0.333305	37.9636	37.9656	0.002	72.7661	70.5396	73.2649	2.72533	1.06059	-1288.87	1.1577	-54.9037	0.870234
208	TRUE	0.967807	38.0356	38.0624	0.0268	70.0851	69.3795	71.1993	1.81974	0.459038	-17.959	1.04444	-51.3482	0.84085
209	TRUE	0.333642	38.1955	38.1991	0.0036	67.7069	67.4141	67.8084	0.394232	0.149094	99.5235	1.00911	-57.932	0.850757
210	TRUE	0.994092	38.2783	38.2807	0.0024	77.5706	76.3015	79.3742	3.07268	1.11185	1280.28	1.004	-68.5968	0.720633
211	TRUE	0.509735	38.3847	38.3863	0.0016	76.19	75.3618	76.484	1.12219	0.460853	-701.372	1.03705	-58.2358	0.839491
212	TRUE	0.370135	38.5151	38.5255	0.0104	68.1872	64.4317	74.7185	10.2868	3.11626	-969.098	1.01939	-51.7663	0.861761
213	TRUE	0.515879	38.6271	38.6663	0.0392	67.8766	66.1106	74.2323	8.12164	2.08857	-81.8957	1.13249	-53.1553	0.84546
214	TRUE	0.921234	38.7311	38.7531	0.022	73.3867	71.74	75.7971	4.0571	1.17806	58.2604	1.15219	-56.1758	0.788494
215	TRUE	0.636932	38.8203	38.8267	0.0064	74.6764	72.6576	78.1053	5.44769	1.29692	534.497	1.22608	-50.6304	0.875618
216	TRUE	0.475308	38.9195	38.9323	0.0128	64.7828	64.2262	67.618	3.39182	0.983306	231.854	1.04175	-50.8361	0.865334
217	TRUE	0.892365	39.0247	39.0347	0.01	75.0994	70.4194	79.7529	9.33353	3.09348	971.703	1.17315	-51.1984	0.856278
218	TRUE	0.993767	39.1263	39.1319	0.0056	65.7045	65.3642	67.0982	1.73401	0.642474	-240.16	1.09411	-48.3862	0.910595
219	TRUE	0.511432	39.5431	39.5455	0.0024	75.7935	75.7935	75.7935	1.42109e-14	2.80867e-15	7.08739e-13	1	-68.1563	0.644802
220	TRUE	0.991673	39.6311	39.6915	0.0604	68.3974	60.4912	70.3809	9.88972	3.3127	-148.482	1.0896	-61.6514	0.651194
221	TRUE	0.8538	40.0719	40.0747	0.0028	67.6033	66.8536	68.0857	1.23204	0.431106	-436.48	1.00563	-59.309	0.729436
222	TRUE	0.762096	40.2202	40.2346	0.0144	70.308	69.713	70.3822	0.669247	0.252473	39.7823	1.01101	-53.0864	0.860274
223	TRUE	0.776797	40.3286	40.3362	0.0076	66.5654	65.1255	68.2501	3.12463	1.06321	443.641	1.03035	-52.7619	0.857671
224	TRUE	0.836587	40.4106	40.4262	0.0156	67.2419	66.7129	78.5199	11.807	5.94714	-760.689	1.00306	-62.9482	0.763036
225	TRUE	0.818757	40.9138	40.921	0.0072	98.0603	92.7133	99.7347	7.02143	3.03621	1112.9	1.02612	-71.0299	0.666431
226	TRUE	0.5262	41.0546	41.057	0.0024	67.5346	66.3322	69.5385	3.20627	1.16635	-1335.95	1.00825	-60.5765	0.73726
227	TRUE	0.855404	41.1405	41.1449	0.0044	100.929	99.3778	102.478	3.09989	1.14323	686.659	1.04068	-75.1128	0.556473
228	TRUE	0.649792	41.4181	41.4397	0.0216	87.2927	80.2189	91.7571	11.5382	4.75209	-570.818	1.24284	-76.9155	0.493334
229	TRUE	0.547516	42.1776	42.2	0.0224	70.6815	70.3178	78.5226	8.2048	3.46845	-377.49	1.01509	-66.1081	0.701377
230	TRUE	0.787647	42.2936	42.298	0.0044	72.4243	69.8601	72.9221	3.06202	0.959779	-646.282	1.05409	-63.2367	0.785075
231	TRUE	0.778766	42.432	42.4344	0.0024	65.3616	64.7976	67.7664	2.96877	1.12735	-1224.62	1.07797	-65.3012	0.691812
232	TRUE	0.451538	42.4976	42.5196	0.022	72.625	66.2477	74.6108	8.36308	3.31343	307.695	1.23235	-67.4558	0.715819
233	TRUE	0.316753	42.6268	42.6292	0.0024	77.4977	76.6367	77.7648	1.12813	0.400509	-333.986	1.21612	-67.0153	0.585497
234	TRUE	0.881033	42.7144	42.7292	0.0148	73.6259	72.2274	78.3961	6.16873	2.57985	-334.247	1.17953	-74.8513	0.48935
235	TRUE	0.726833	42.8116	42.832	0.0204	69.0041	68.3828	75.6521	7.26933	3.53003	362.777	1.0028	-65.219	0.70898
236	TRUE	0.962204	42.8928	42.896	0.0032	68.0373	67.5177	70.1525	2.63478	0.96418	811.773	1.16974	-61.6172	0.763825
237	TRUE	0.516768	42.9924	43.058	0.0656	65.1043	64.3341	68.2079	3.87374	1.36142	-39.3666	1.04544	-61.5229	0.719716
238	TRUE	0.40999	43.1203	43.1259	0.0056	72.2642	70.1989	75.8581	5.65916	2.06958	1020.94	1.01444	-68.9695	0.597428
239	TRUE	0.340703	43.2127	43.2343	0.0216	66.6187	65.4906	80.1941	14.7035	5.70738	696.612	1.31093	-62.8889	0.792462
240	TRUE	0.531706	43.3035	43.3375	0.034	76.1641	69.5871	76.6762	7.08915	2.91573	209.652	1.09988	-61.8484	0.606558
241	TRUE	0.785658	43.4651	43.4675	0.0024	76.8878	76.6206	77.7562	1.13555	0.427518	-473.147	1.03611	-57.8446	0.801989
242	TRUE	0.877038	43.6839	43.6871	0.0032	70.9654	70.6388	71.1064	0.467581	0.165002	128.337	1.02664	-60.681	0.695908
243	TRUE	0.909636	43.8335	43.8523	0.0188	72.5217	65.785	75.8244	10.0394	4.02619	468.784	1.38673	-61.3448	0.706327
244	TRUE	0.549589	44.0243	44.0503	0.026	67.8741	64.741	70.4662	5.72517	2.68561	201.254	1.02249	-60.1049	0.848221
245	TRUE	0.409664	44.131	44.2122	0.0812	67.9698	63.2518	70.4278	7.176	1.67349	-3.26689	1.07561	-61.5256	0.721845
246	TRUE	0.500254	44.3146	44.3162	0.0016	68.9367	68.9367	68.9367	1.42109e-14	4.35117e-15	7.05593e-12	1	-57.9858	0.765559
247	TRUE	0.967458	44.4258	44.4274	0.0016	69.459	68.1765	69.6995	1.52298	0.642088	-935.162	1.09744	-56.6503	0.849496
248	TRUE	0.433302	44.6498	44.6518	0.002	73.3727	71.3465	74.9268	3.58033	1.27126	-1681.38	1.00892	-59.893	0.802318
249	TRUE	0.335704	44.7314	44.735	0.0036	92.731	90.2298	96.338	6.10824	2.0015	-1642.72	1.00346	-73.4777	0.668197
250	TRUE	0.891042	44.9154	44.9354	0.02	85.8283	71.294	93.6319	22.3379	8.97122	21.6739	2.90088	-67.5104	0.653039
251	TRUE	0.886428	45.7641	45.7657	0.0016	73.2024	72.098	73.5943	1.49626	0.614471	935.162	1.03875	-67.4301	0.634688
252	TRUE	0.60665	45.9341	45.9601	0.026	69.4365	66.4179	70.4652	4.04735	1.45631	109.889	1.09864	-61.7455	0.646919
253	TRUE	0.974623	46.0485	46.0769	0.0284	83.0063	79.9757	103.981	24.0057	9.89445	955.973	1.24174	-71.0038	0.583929
254	TRUE	0.496754	46.1777	46.1793	0.0016	109.263	108.64	109.887	1.24688	0.492874	779.302	1	-69.2242	0.655176
255	TRUE	0.933935	46.2745	46.2801	0.0056	71.8157	70.6263	72.0829	1.45655	0.468196	240.077	1.02101	-66.6652	0.711039
256	TRUE	0.567952	46.3973	46.4045	0.0072	70.6642	70.3228	71.0205	0.697661	0.269624	70.3129	1.04802	-58.5006	0.717292
257	TRUE	0.660948	46.5249	46.5273	0.0024	67.1894	66.6551	67.2859	0.630863	0.237269	-250.49	1.03271	-49.8381	0.836342
258	TRUE	0.461968	46.5957	46.5985	0.0028	85.4623	84.1821	85.7555	1.57345	0.552305	471.822	1.17938	-69.6135	0.549723
259	TRUE	0.669118	46.6925	46.6989	0.0064	69.9521	66.5751	71.9412	5.36605	1.69096	824.324	1.07426	-63.4425	0.712526
260	TRUE	0.900697	46.8145	46.8225	0.008	66.3007	64.3191	74.8032	10.4841	3.00346	-1109.62	1.07569	-56.9007	0.837651
261	TRUE	0.945742	46.8949	46.8981	0.0032	67.4612	67.2534	68.3964	1.14298	0.376879	219.565	1.18615	-55.6126	0.855854
262	TRUE	0.884811	47.0029	47.0629	0.06	66.611	60.2111	75.8441	15.633	4.63354	-138.272	1.27179	-57.6517	0.854842
263	TRUE	0.896543	47.156	47.1752	0.0192	69.796	66.8124	76.7263	9.91393	3.66896	-507.691	1.0673	-54.5001	0.779923
264	TRUE	0.852604	47.2532	47.3608	0.1076	69.2755	65.6814	69.6131	3.9317	1.31153	17.1983	1.00514	-62.2971	0.585696
265	TRUE	0.859695	47.4704	47.4744	0.004	72.4406	72.2017	72.7538	0.552128	0.197704	133.689	1.00081	-72.637	0.550831
266	TRUE	0.474231	47.5844	47.5952	0.0108	66.6023	64.5318	70.5088	5.97696	2.12713	534.597	1.00616	-66.0938	0.591181
267	TRUE	0.479903	48.0368	48.05	0.0132	74.4114	71.7152	77.649	5.93383	2.45448	-376.286	1.41605	-67.878	0.709189
268	TRUE	0.871473	48.1231	48.1495	0.0264	69.4565	65.1708	70.2077	5.03686	1.76807	-181.37	1.04674	-61.1443	0.721406
269	TRUE	0.769352	48.2307	48.2339	0.0032	69.909	69.8274	70.243	0.415628	0.146357	115.968	1.01517	-64.0369	0.767241
270	TRUE	0.824356	49.2102	49.2122	0.002	66.1585	66.105	67.8952	1.79017	0.713537	-746.221	1.23079	-58.8744	0.807893
271	TRUE	0.350398	49.4342	49.443	0.0088	62.3688	60.6469	65.7309	5.08402	1.72276	-624.776	1.02787	-55.7458	0.795175
272	TRUE	0.971971	49.5662	49.627	0.0608	64.4156	55.3236	66.8705	11.5469	4.97199	4.43281	1.11451	-55.9519	0.766107
273	TRUE	0.633296	49.7122	49.7242	0.012	67.2667	63.6258	70.2169	6.59109	2.48309	605.875	1.02239	-56.909	0.857138
274	TRUE	0.997645	49.819	49.8286	0.0096	68.2226	66.9386	71.9509	5.01227	1.59649	497.995	1.04896	-59.922	0.776335
275	TRUE	0.964507	49.9134	49.9218	0.0084	68.645	68.5286	70.5586	2.02996	0.852237	241.534	1.02769	-57.5764	0.844694
276	TRUE	0.927775	50.017	50.0238	0.0068	78.8333	77.7623	79.257	1.49476	0.461193	-128.808	1.09726	-75.7875	0.537887
277	TRUE	0.959528	50.8009	50.8037	0.0028	67.4546	66.4526	69.2581	2.80549	0.995407	1001.96	1.01443	-62.2553	0.843115
278	TRUE	0.998775	50.8797	50.8921	0.0124	68.5161	66.5299	71.7406	5.21072	1.80665	422.496	1.01034	-60.663	0.802382
279	TRUE	0.775194	50.9741	50.9781	0.004	70.5499	70.125	71.3216	1.19661	0.363007	283.464	1.0035	-58.6668	0.768306
280	TRUE	0.854643	51.0977	51.1085	0.0108	67.6108	66.1558	73.6151	7.45931	2.15033	628.421	1.13043	-63.6272	0.762986
281	TRUE	0.733575	51.4292	51.4324	0.0032	83.86	81.682	84.4491	2.76712	1.07698	-885.005	1.02006	-65.3552	0.766086
282	TRUE	0.998139	51.5948	51.5976	0.0028	68.9945	68.1113	69.7441	1.63282	0.589948	600.822	1.00323	-55.9654	0.844227
283	TRUE	0.575779	51.7004	51.704	0.0036	70.5799	70.5427	70.9435	0.400784	0.137736	97.8344	1.01083	-59.1419	0.836
284	TRUE	0.441828	51.8252	51.8268	0.0016	79.2156	78.7168	80.9612	2.24439	0.903452	1091.02	1.46414	-54.5487	0.858587
285	TRUE	0.909404	52.2247	52.2279	0.0032	69.2878	68.8499	69.8741	1.02423	0.341847	-310.793	1.00221	-70.4562	0.55098
286	TRUE	0.557369	53.0663	53.0827	0.0164	74.1318	68.8962	74.843	5.94673	1.66795	-284.343	1.31839	-66.2269	0.653849
287	TRUE	0.81961	53.1711	53.1727	0.0016	103.22	102.943	103.318	0.374065	0.153618	233.791	1.01068	-72.6277	0.667772
288	TRUE	0.475219	53.3487	53.3515	0.0028	75.8493	72.4352	76.3763	3.94104	1.2963	-963.083	1.36413	-64.7972	0.620804
289	TRUE	0.653368	54.0966	54.1106	0.014	74.8603	71.3593	83.4414	12.0821	4.76434	-684.536	1.58086	-75.958	0.516929
290	TRUE	0.742198	54.2634	54.2806	0.0172	75.7717	71.7009	76.3863	4.68534	1.47208	-207.694	1.05109	-68.8896	0.706325
291	TRUE	0.690989	54.379	54.3846	0.0056	77.0991	76.7747	77.2014	0.426702	0.144914	50.5069	1.00984	-61.4957	0.645787
292	TRUE	0.918304	54.463	54.4766	0.0136	67.5516	66.8178	77.4343	10.6165	5.28453	782.952	1.00092	-62.7115	0.736442
293	TRUE	0.918178	54.5498	54.5662	0.0164	77.7493	65.7613	78.0464	12.2851	6.07131	790.428	1.01545	-61.2999	0.723714
294	TRUE	0.503775	54.6758	54.6798	0.004	66.0742	66.0329	67.6127	1.5798	0.696687	421.915	1.03777	-54.9677	0.765097
295	TRUE	0.512129	54.8082	54.8494	0.0412	64.7047	62.6973	66.7138	4.01653	1.4493	59.3696	1.06774	-61.3407	0.720533
296	TRUE	0.918363	54.9478	54.9518	0.004	64.747	64.1743	67.6784	3.50414	1.1636	-886.062	1.0317	-66.8411	0.729137
297	TRUE	0.856511	55.0322	55.0342	0.002	64.3128	63.8763	65.052	1.17563	0.414719	539.468	1.02759	-68.4735	0.700001
298	TRUE	0.440164	55.4289	55.4329	0.004	70.0624	69.5765	70.2124	0.635841	0.229354	-98.0254	1.04577	-57.5315	0.780143
299	TRUE	0.726556	55.5245	55.5281	0.0036	70.6213	69.4561	71.2596	1.80353	0.705339	571.038	1.03157	-66.5023	0.720648
300	TRUE	0.933236	55.6189	55.6225	0.0036	74.9501	74.8907	75.0689	0.178126	0.05749	17.9925	1.02375	-59.2379	0.805388
301	TRUE	0.787832	55.6941	55.6981	0.004	66.0009	65.9422	66.2217	0.279518	0.103145	53.1655	1.00713	-70.2628	0.605687
302	TRUE	0.749828	55.7405	55.7705	0.03	62.8958	61.1998	63.3555	2.15565	0.807787	47.3595	1.0313	-65.0976	0.768494
303	TRUE	0.705768	55.8437	55.8793	0.0356	69.8703	64.4582	76.6917	12.2334	4.31447	42.1037	1.35531	-63.4232	0.779629
304	TRUE	0.745195	55.9977	55.9993	0.0016	77.5791	77.3743	78.0066	0.632348	0.255426	233.791	1.23524	-58.0038	0.852838
305	TRUE	0.661198	56.082	56.0972	0.0152	69.0182	68.0427	69.8123	1.7696	0.481387	26.1683	1.04175	-71.553	0.541227
306	TRUE	0.591811	56.1888	56.2208	0.032	70.4291	62.8774	70.6815	7.80404	2.23837	172.752	1.06192	-59.0616	0.784176
307	TRUE	0.987255	56.3024	56.3512	0.0488	73.6948	70.6993	81.6716	10.9723	3.73343	111.593	1.16547	-69.4569	0.642923
308	TRUE	0.844063	56.4708	56.4856	0.0148	68.5467	66.71	72.8241	6.11403	1.90978	37.7333	1.70069	-59.3583	0.774631
309	TRUE	0.50888	56.5596	56.562	0.0024	77.7011	76.0312	78.6363	2.60509	0.950296	-1085.46	1.01237	-73.2487	0.659231
310	TRUE	0.981803	56.7192	56.746	0.0268	69.9588	65.6079	77.745	12.1371	3.42501	47.3516	1.74051	-56.7815	0.788307
311	TRUE	0.315346	57.1067	57.1179	0.0112	71.5482	71.275	72.0057	0.730718	0.234022	-42.9805	1.01487	-71.7524	0.530826
312	TRUE	0.576362	57.3775	57.3811	0.0036	104.415	103.134	105.422	2.28821	1.07283	678.176	1.01349	-73.7489	0.603214
313	TRUE	0.646969	57.4651	57.4747	0.0096	109.16	102.366	115.629	13.263	4.31979	1433.61	1.02404	-79.8601	0.493349
314	TRUE	0.997962	57.5691	57.6767	0.1076	67.6701	60.9671	82.6228	21.6557	6.63828	-27.0508	1.24655	-70.7773	0.482414
315	TRUE	0.577295	57.7475	57.7495	0.002	66.1306	64.9728	66.9589	1.98611	0.672694	860.095	1.07995	-66.1644	0.736913
316	TRUE	0.706316	57.8519	57.8575	0.0056	78.2111	77.5163	81.6303	4.114	1.39942	709.861	1.04278	-63.8215	0.667219
317	TRUE	0.581879	58.1158	58.1262	0.0104	89.4178	83.4867	92.1189	8.63225	3.74513	876.647	1.02367	-71.4556	0.648309
318	TRUE	0.443031	58.2058	58.2118	0.006	77.224	76.8677	77.5802	0.712504	0.276776	-139.161	1.01488	-65.9102	0.585529
319	TRUE	0.948144	58.3746	58.3882	0.0136	78.3915	73.9614	79.3935	5.43211	1.33009	317.613	1.051	-76.748	0.443702
320	TRUE	0.34147	58.5714	58.575	0.0036	72.4774	71.4309	73.7614	2.33048	0.839839	690.239	1.00922	-58.8552	0.807584
321	TRUE	0.976346	58.6494	58.6514	0.002	76.6904	75.8978	77.1803	1.28251	0.503743	665.428	1.01432	-67.0238	0.72903
322	TRUE	0.745393	59.3017	59.3237	0.022	71.2116	69.6256	77.4934	7.86779	2.21887	-80.9266	1.4415	-70.8761	0.589958
323	TRUE	0.568882	59.3989	59.4017	0.0028	69.5919	69.0649	69.9852	0.920318	0.319888	325.151	1.0024	-71.1136	0.644806
324	TRUE	0.878352	59.4853	59.4877	0.0024	71.9404	70.8049	72.4748	1.66993	0.614094	695.805	1.02149	-66.644	0.705259
325	TRUE	0.890881	59.5721	59.5785	0.0064	77.5446	72.4994	78.7467	6.24735	2.36205	1097.87	1.06002	-74.6041	0.551912
326	TRUE	0.919153	59.9701	59.9889	0.0188	74.804	70.5589	78.5758	8.01688	2.61207	9.94379	1.40412	-65.2064	0.720019
327	TRUE	0.948277	60.0837	60.0877	0.004	69.8224	68.9392	70.5794	1.64024	0.572404	-430.471	1.00267	-59.1914	0.728642
328	TRUE	0.634288	60.2417	60.2433	0.0016	75.9988	75.1438	76.1591	1.01532	0.428059	623.441	1.08105	-57.025	0.845946
329	TRUE	0.545424	60.3209	60.3265	0.0056	75.7607	72.816	76.5733	3.75728	1.82399	660.356	1.00738	-63.0219	0.833743
330	TRUE	0.370432	60.4101	60.4121	0.002	79.3522	79.1785	79.5259	0.347346	0.151643	197.847	1.00936	-69.9093	0.660237
331	TRUE	0.813482	60.5257	60.5733	0.0476	71.3024	71.1182	74.6023	3.48415	1.42528	-59.2072	1.01129	-54.0088	0.796395
332	TRUE	0.856815	60.6461	60.6721	0.026	71.5829	70.7275	72.3582	1.63074	0.68698	57.8656	1.00502	-54.7986	0.836682
333	TRUE	0.965015	60.7521	60.7737	0.0216	74.5849	72.1116	83.4656	11.354	3.79082	-570.778	1.03269	-67.2036	0.651168
334	TRUE	0.663443	60.8577	60.8733	0.0156	75.1862	67.4965	81.2642	13.7677	5.26009	902.22	1.02584	-64.279	0.704867
335	TRUE	0.814453	61.0173	61.0217	0.0044	73.01	72.4089	74.9991	2.59025	0.711068	408.725	1.14143	-56.6464	0.782073
336	TRUE	0.952492	61.11	61.112	0.002	80.1644	79.2515	82.9477	3.69612	1.45138	-1789.53	1.21324	-70.5371	0.659734
337	TRUE	0.885104	61.2124	61.214	0.0016	71.0396	69.4365	71.9302	2.49377	0.99973	1558.6	1.00905	-64.9344	0.722771
338	TRUE	0.469941	61.302	61.3076	0.0056	80.358	79.1556	80.499	1.34337	0.428065	187.934	1.06956	-73.5259	0.545172
339	TRUE	0.430355	61.5596	61.5712	0.0116	67.4946	64.561	71.5074	6.94645	2.28803	531.847	1.05076	-79.3645	0.486259
340	TRUE	0.997097	61.6428	61.6576	0.0148	75.7313	67.9653	79.946	11.9807	4.73346	779.869	1.01725	-69.6691	0.648967
341	TRUE	0.53792	61.7908	61.7968	0.006	64.2763	63.5687	65.4505	1.88178	0.677891	-294.098	1.01522	-61.324	0.69323
342	TRUE	0.527644	61.9008	61.9052	0.0044	65.7564	64.5614	68.7771	4.21565	1.33778	-893.874	1.03568	-66.2055	0.706982
343	TRUE	0.989983	62.0104	62.0144	0.004	70.5358	68.7599	71.1869	2.42706	0.95234	-611.433	1.00078	-66.7511	0.649242
344	TRUE	0.282225	62.1487	62.1655	0.0168	79.1215	68.7547	80.3926	11.6379	4.74001	707.664	1.01253	-69.329	0.589529
345	TRUE	0.909195	62.4539	62.4559	0.002	77.1841	76.476	77.6784	1.20235	0.537263	-677.515	1.11734	-69.8232	0.668529
346	TRUE	0.62967	62.5383	62.5471	0.0088	70.9858	66.4476	74.334	7.8864	2.48438	832.998	1.03357	-75.0809	0.54086
347	TRUE	0.5922	62.7079	62.7123	0.0044	74.8947	74.1726	77.5315	3.35892	1.437	768.242	1.00299	-74.967	0.585589
348	TRUE	0.639628	62.7959	62.7975	0.0016	75.3023	75.2044	75.5784	0.374065	0.153618	233.791	1.01068	-74.4353	0.563743
349	TRUE	0.971652	63.745	63.7562	0.0112	74.7957	69.3547	76.6205	7.26578	2.74778	694.153	1.00848	-72.2471	0.601297
350	TRUE	0.547874	64.9433	64.9497	0.0064	83.6569	82.8611	85.1595	2.29838	0.630339	-281.522	1.03537	-74.3252	0.536191
351	TRUE	0.963829	66.5971	66.6271	0.03	66.618	65.4404	68.9519	3.51148	1.28692	-117.049	1.00253	-60.2445	0.676279
352	TRUE	0.792996	66.4951	66.5047	0.0096	80.7122	79.3741	86.1494	6.77536	2.17778	644.075	1.06544	-77.5874	0.496092
353	TRUE	0.983853	66.8435	66.8731	0.0296	70.3124	65.464	76.4407	10.9767	3.39111	105.041	1.43416	-69.8441	0.650333
354	TRUE	0.439275	67.2763	67.2811	0.0048	65.1927	64.1738	65.3754	1.20154	0.543959	-297.53	1.0648	-65.6429	0.778777
355	TRUE	0.702597	67.3679	67.3795	0.0116	69.894	66.469	70.6616	4.19261	1.44464	267.472	1.0644	-71.4135	0.632554
356	TRUE	0.489944	67.4715	67.4747	0.0032	73.7554	73.7554	73.7554	1.42109e-14	4.86475e-15	-3.9968e-12	1	-64.6119	0.705117
357	TRUE	0.454477	67.5903	67.5955	0.0052	64.4562	63.5389	64.8988	1.35984	0.592838	-258.442	1.00328	-70.5809	0.585009
358	TRUE	0.456811	67.7367	67.7499	0.0132	70.6992	67.9265	72.3103	4.38377	1.09991	278.873	1.02769	-69.1973	0.659052
359	TRUE	0.732151	67.8355	67.8379	0.0024	82.8081	82.5409	82.9417	0.400784	0.146947	166.993	1.00302	-57.0057	0.779774
360	TRUE	0.989624	67.9203	67.9347	0.0144	75.6369	71.1879	79.8773	8.68933	4.36848	617.584	1.00235	-58.7911	0.773184
361	TRUE	0.996262	68.0199	68.0447	0.0248	78.9932	65.5893	79.299	13.7097	6.13353	561.584	1.02983	-59.4437	0.802104
362	TRUE	0.36343	68.1178	68.1366	0.0188	68.6845	66.7101	79.9427	13.2325	6.3436	743.602	1.01867	-60.2879	0.779496
363	TRUE	0.796118	68.2138	68.2278	0.014	68.1065	66.2538	76.7648	10.511	4.65777	877.236	1.07494	-60.0098	0.775703
364	TRUE	0.541807	68.3022	68.3274	0.0252	76.3249	65.9437	86.0219	20.0782	6.59809	-408.105	2.18985	-65.3536	0.713081
365	TRUE	0.595494	68.3942	68.415	0.0208	75.5424	67.7325	78.0899	10.3574	3.96389	75.5899	1.65815	-59.4222	0.791019
366	TRUE	0.998498	68.8006	68.8026	0.002	73.0792	72.7763	75.8045	3.02814	1.19056	1390.66	1.11687	-57.2422	0.847381
367	TRUE	0.668772	68.8902	68.8926	0.0024	77.5762	76.8415	77.7766	0.935162	0.354547	389.651	1.03377	-57.4894	0.7802
368	TRUE	0.749939	69.4325	69.4345	0.002	73.8979	73.7376	74.361	0.623441	0.243171	-311.721	1.01894	-66.7245	0.583031
369	TRUE	0.622361	69.5125	69.5145	0.002	86.5858	85.3567	87.8149	2.45814	0.902258	1204.9	1.00094	-64.9747	0.778515
370	TRUE	0.434	69.6081	69.6105	0.0024	82.4744	82.326	83.1424	0.816411	0.309237	333.986	1.03737	-63.7822	0.723638
371	TRUE	0.953042	69.6093	69.6109	0.0016	83.2281	83.0678	84.0831	1.01532	0.428059	623.441	1.08105	-64.9123	0.641574
372	TRUE	0.885763	69.8993	69.9913	0.092	65.5268	64.7117	79.0014	14.2897	4.98169	-155.507	1.00883	-63.1938	0.593508
373	TRUE	0.81718	70.2516	70.2572	0.0056	68.6794	67.9993	68.7824	0.783129	0.256314	-101.966	1.02641	-54.1562	0.764599
374	TRUE	0.71563	70.3656	70.388	0.0224	67.9084	66.2803	69.2113	2.93094	1.11517	-92.0826	1.0468	-58.9019	0.761005
375	TRUE	0.895297	70.5284	70.5388	0.0104	63.6073	61.9597	68.3225	6.3628	2.06559	-612.242	1.01448	-52.9776	0.795249
376	TRUE	0.904437	70.6724	70.7744	0.102	76.9579	66.737	87.3432	20.6062	9.70996	-182.757	1.03526	-67.114	0.661192
377	TRUE	0.942654	70.9116	70.938	0.0264	66.9192	66.7001	68.0107	1.31062	0.479869	-15.072	1.02041	-69.044	0.538212
378	TRUE	0.983296	71.0624	71.0752	0.0128	70.4535	65.6158	72.9416	7.32577	3.22434	-578.296	1.01308	-73.0019	0.632735
379	TRUE	0.591608	71.1627	71.1691	0.0064	69.4575	66.1189	69.8251	3.70626	1.54765	-587.626	1.00104	-69.0308	0.607882
380	TRUE	0.901987	71.2831	71.2855	0.0024	84.6993	82.0942	87.7052	5.61097	2.0219	2337.91	1.0003	-74.9436	0.599573
381	TRUE	0.999739	71.5387	71.5407	0.002	75.8331	75.8331	75.8331	1.42109e-14	4.76647e-15	-2.48638e-12	1	-60.9607	0.789844
382	TRUE	0.518559	71.9639	71.9791	0.0152	70.7826	67.7087	71.8339	4.12516	1.22331	253.727	1.035	-72.217	0.594748
383	TRUE	0.922486	72.2382	72.2466	0.0084	74.1965	73.5582	74.4915	0.933237	0.355073	-32.2609	1.05531	-70.177	0.65269
384	TRUE	0.789709	72.3402	72.3422	0.002	76.7282	76.4121	77.0177	0.605629	0.218335	-290.727	1.00254	-70.4224	0.619206
385	TRUE	0.411496	72.6214	72.625	0.0036	64.446	63.6519	65.5222	1.87032	0.714513	583.183	1.02071	-59.9957	0.762614
386	TRUE	0.731563	72.8318	72.8334	0.0016	93.9387	93.8407	94.2148	0.374065	0.153618	233.791	1.01068	-70.0296	0.6048
387	TRUE	0.38774	72.9934	72.9954	0.002	67.0681	66.6184	67.5179	0.899537	0.320169	-425.594	1.00633	-56.5308	0.785933
388	TRUE	0.798436	73.0946	73.1226	0.028	70.1009	67.6288	72.0987	4.46991	1.61263	-115.195	1.0478	-63.253	0.712258
389	TRUE	0.865608	73.3009	73.3381	0.0372	67.6849	60.7084	76.1734	15.465	4.69524	-358.832	1.16372	-62.4239	0.707881
390	TRUE	0.577183	73.4593	73.4685	0.0092	77.0275	76.9013	78.4822	1.5809	0.500212	-179.867	1.00396	-71.1623	0.587433
391	TRUE	0.805559	73.5441	73.5953	0.0512	71.6963	70.7976	79.036	8.23836	2.79872	-67.0614	1.19395	-62.1886	0.763058
392	TRUE	0.543643	73.6953	73.6997	0.0044	67.6454	66.6727	71.1736	4.50093	1.82903	-1048.01	1.00869	-59.5243	0.840925
393	TRUE	0.552672	73.7949	73.8077	0.0128	83.026	78.6308	83.6258	4.995	1.78585	335.626	1.11099	-70.4108	0.651045
394	TRUE	0.678918	73.8745	73.8829	0.0084	86.0947	79.6964	86.3025	6.60615	2.35027	797.438	1.12774	-69.2239	0.650754
395	TRUE	0.554202	74.1061	74.1101	0.004	82.6062	82.3288	82.7388	0.409997	0.147619	23.6804	1.04412	-67.2494	0.695491
396	TRUE	0.894887	74.2889	74.3053	0.0164	67.2838	65.8954	75.4184	9.52301	4.00786	-628.4	1.03662	-55.6699	0.773396
397	TRUE	0.800914	74.4093	74.4421	0.0328	69.353	66.5346	71.4495	4.91494	1.53096	-19.348	1.10236	-56.9505	0.777377
398	TRUE	0.966155	74.6101	74.6117	0.0016	82.0302	80.908	82.2172	1.30923	0.530841	701.372	1.21969	-71.6676	0.658347
399	TRUE	0.550768	74.6945	74.6961	0.0016	82.0931	81.4163	82.4138	0.997506	0.403004	623.441	1.0194	-74.8186	0.599407
400	TRUE	0.817849	75.3032	75.3124	0.0092	78.0334	71.6925	81.21	9.51757	3.26727	1027.63	1.01829	-62.2402	0.806587
401	TRUE	0.954853	75.614	75.6608	0.0468	68.3947	64.8566	76.4217	11.565	4.0074	71.3406	1.29616	-58.1728	0.7862
402	TRUE	0.545413	75.738	75.7428	0.0048	81.3415	80.015	82.4046	2.38959	0.777159	-149.023	1.56699	-70.3439	0.693556
403	TRUE	0.974993	75.8312	75.844	0.0128	71.0017	68.7718	110.69	41.9185	17.9973	3442.71	1.00598	-62.8862	0.726102
404	TRUE	0.373799	75.958	75.9596	0.0016	67.7052	67.634	67.9546	0.320627	0.129065	155.86	1.04572	-53.9331	0.773831
405	TRUE	0.745616	76.0576	76.1156	0.058	70.9014	67.6309	75.2271	7.59618	2.32693	-75.0247	1.20572	-62.7277	0.714083
406	TRUE	0.622666	76.1943	76.2515	0.0572	68.0244	64.8135	70.3485	5.53502	1.67687	-49.0296	1.07592	-60.4651	0.787632
407	TRUE	0.980918	76.3115	76.3215	0.01	73.4969	70.6378	76.416	5.77815	1.99435	544.503	1.02079	-71.2583	0.655915
408	TRUE	0.495222	76.4043	76.4123	0.008	71.445	68.8325	75.6681	6.83559	2.35668	929.62	1.05317	-54.625	0.86892
409	TRUE	0.778201	76.5455	76.5935	0.048	69.8493	68.3837	71.7072	3.32354	0.974487	-39.988	1.05591	-54.1926	0.835635
410	TRUE	0.840721	76.7323	76.7359	0.0036	73.2956	73.1892	73.4973	0.308114	0.120479	-44.5315	1.024	-67.6135	0.689359
411	TRUE	0.999709	76.8111	76.8255	0.0144	77.2096	71.6703	79.2061	7.53586	2.02051	522.59	1.02583	-55.1014	0.855644
412	TRUE	0.970124	76.9411	76.9443	0.0032	77.1972	76.0839	78.6147	2.53088	0.798805	-722.091	1.02262	-57.7267	0.808638
413	TRUE	0.978509	77.0591	77.0755	0.0164	75.2163	66.7087	76.5207	9.812	4.08583	-614.513	1.00457	-56.4168	0.8513
414	TRUE	0.537663	77.215	77.217	0.002	78.7414	77.4633	79.111	1.64767	0.65359	821.289	1.0879	-64.2354	0.76946
415	TRUE	0.704894	77.355	77.359	0.004	71.6511	69.3132	73.7292	4.41604	1.62439	-1213.65	1.02395	-59.9312	0.780361
416	TRUE	0.682882	77.4726	77.4826	0.01	74.7707	70.7947	79.9835	9.1888	2.38055	-724.057	1.09514	-61.7618	0.711696
417	TRUE	0.92773	77.5794	77.5846	0.0052	75.4484	74.2045	76.0323	1.8278	0.67465	-343.739	1.00099	-60.0267	0.779814
418	TRUE	0.977823	77.6982	77.7194	0.0212	76.2319	67.036	76.6104	9.5744	4.07122	460.966	1.02481	-61.932	0.78168
419	TRUE	0.570548	77.8466	77.8502	0.0036	71.409	70.652	72.6782	2.02618	0.705965	-577.56	1.00943	-62.0702	0.772964
420	TRUE	0.789204	77.963	77.9662	0.0032	77.5441	74.8651	77.8893	3.02419	1.34714	1010.31	1.04457	-62.2853	0.770434
421	TRUE	0.688717	78.0778	78.1406	0.0628	71.2736	68.3494	78.0454	9.69601	2.47893	-116.416	1.09763	-57.4343	0.782218
422	TRUE	0.35922	78.2365	78.3005	0.064	71.438	70.491	81.6722	11.1812	3.51281	-41.5188	1.12622	-69.8201	0.639928
423	TRUE	0.604679	78.3989	78.4197	0.0208	69.7253	65.7772	76.4228	10.6456	3.95198	504.622	1.05454	-56.3345	0.855071
424	TRUE	0.602691	78.5425	78.5757	0.0332	67.2083	66.7144	67.7021	0.987724	0.421873	-26.0002	1.00074	-56.5152	0.703173
425	TRUE	0.75791	78.7589	78.7629	0.004	70.8667	70.1987	73.1749	2.97619	1.23267	-769.518	1.75703	-56.0752	0.785678
426	TRUE	0.515149	78.8761	78.9797	0.1036	69.1191	65.1254	70.4009	5.2755	1.34091	-52.7877	1.0082	-51.4555	0.847673
427	TRUE	0.949391	79.1353	79.1373	0.002	73.9546	73.4469	75.2905	1.84361	0.738354	-926.256	1.13991	-63.5258	0.785401
428	TRUE	0.892971	79.2908	79.2924	0.0016	74.2418	73.1374	74.6337	1.49626	0.614471	-935.162	1.03875	-61.3024	0.776295
429	TRUE	0.978888	79.4244	79.4264	0.002	68.3135	67.8236	68.7766	0.952975	0.366077	-488.574	1.00178	-52.4201	0.873328
430	TRUE	0.999401	79.526	79.5416	0.0156	71.1778	67.8439	73.4266	5.58276	1.56761	368.498	1.00811	-56.1261	0.794476
431	TRUE	0.577314	79.682	79.7324	0.0504	71.3206	70.6926	74.8037	4.11107	1.58716	-56.9737	1.0387	-57.2639	0.756621
432	TRUE	0.52706	79.8464	79.85	0.0036	66.5198	65.4065	67.8706	2.46408	0.774415	-633.562	1.01595	-64.7048	0.784001
433	TRUE	0.486826	79.9964	80	0.0036	76.4279	75.8839	76.5401	0.656288	0.250234	-126.067	1.0554	-61.0676	0.705242
434	TRUE	0.951042	80.2759	80.2783	0.0024	74.5428	71.7373	76.2127	4.47542	1.62853	-1864.76	1.00586	-63.8427	0.750167
435	TRUE	0.987594	80.3611	80.3811	0.02	68.1234	66.5054	78.103	11.5976	2.90464	585.461	1.00648	-61.3211	0.799003
436	TRUE	0.576355	80.4795	80.4999	0.0204	66.666	65.8887	82.1332	16.2445	5.23333	-799.554	1.07532	-64.6138	0.70335
437	TRUE	0.898935	80.6107	80.6731	0.0624	67.9522	66.2363	72.0666	5.83033	2.25752	8.54515	1.03217	-67.3858	0.717323
438	TRUE	0.623426	80.8255	80.8583	0.0328	73.4492	69.3646	75.0909	5.72629	2.71919	151.59	1.05661	-64.924	0.68707
439	TRUE	0.971694	80.9391	80.9419	0.0028	81.3002	81.3002	81.3002	1.42109e-14	3.67741e-15	-9.59134e-13	1	-71.855	0.569968
440	TRUE	0.499052	81.1011	81.1171	0.016	68.5243	67.0367	69.2782	2.24142	0.920427	201.431	1.0274	-66.7481	0.730398
441	TRUE	0.61207	81.2011	81.2047	0.0036	67.9484	66.3513	68.1678	1.8165	0.782616	511.955	1.02356	-66.2994	0.759075
442	TRUE	0.587457	81.2983	81.3047	0.0064	77.054	77.0243	77.4028	0.378518	0.0961801	-28.6963	1.01079	-56.0525	0.849501
443	TRUE	0.993218	81.4743	81.4807	0.0064	69.888	68.322	71.454	3.13205	1.00691	497.569	1.00737	-63.8007	0.794827
444	TRUE	0.847087	81.6439	81.6719	0.028	72.9237	69.7466	77.32	7.57339	2.51261	-114.445	1.30983	-66.9634	0.650274
445	TRUE	0.994782	81.8967	81.9027	0.006	81.8165	79.7457	82.3954	2.64963	0.67759	-126.282	1.36369	-66.8476	0.721262
446	TRUE	0.928021	82.7254	82.7346	0.0092	67.1589	65.3912	67.2231	1.83184	0.841992	210.021	1.00717	-77.1881	0.508219
447	TRUE	0.565285	85.4555	85.5047	0.0492	77.4514	67.3921	78.1394	10.7473	4.22479	215.793	1.02593	-65.0498	0.654264
448	TRUE	0.678798	85.6123	85.6947	0.0824	77.1738	67.7379	83.8276	16.0897	3.58415	-76.5664	1.10473	-69.9593	0.584542
449	TRUE	0.739675	85.8427	85.8451	0.0024	69.6618	69.595	69.877	0.282033	0.100127	-83.4966	1.01988	-62.4852	0.657811
450	TRUE	0.598796	85.9779	86.0003	0.0224	69.7026	68.5133	75.4829	6.96955	2.72127	289.207	1.02506	-63.3555	0.766247
451	TRUE	0.997426	86.1007	86.1215	0.0208	76.1471	67.386	76.4225	9.03656	4.26977	438.854	1.00708	-68.6749	0.674864
452	TRUE	0.683425	86.2082	86.211	0.0028	66.6318	65.5333	67.3294	1.7961	0.693906	698.014	1.02594	-68.5751	0.773544
453	TRUE	0.946784	86.3706	86.3738	0.0032	65.5086	65.182	65.7461	0.564066	0.20164	182.456	1.00277	-75.5616	0.500992
454	TRUE	0.624784	86.7854	86.7914	0.006	66.5899	64.4247	66.6899	2.26522	0.951718	396.751	1.04092	-63.5862	0.705197
455	TRUE	0.956114	86.8782	86.9666	0.0884	69.0138	68.5128	69.6148	1.10196	0.408984	-7.00625	1.00501	-66.457	0.639143
456	TRUE	0.678797	87.1434	87.1642	0.0208	69.3892	65.2673	75.7721	10.5048	3.71471	-466.075	1.05584	-67.1701	0.582649
457	TRUE	0.508859	87.2897	87.2925	0.0028	71.1707	70.4693	76.4291	5.9598	2.10959	-1783.03	1.2846	-65.8933	0.751982
458	TRUE	0.39083	87.3977	87.4001	0.0024	75.5386	70.796	76.741	5.94496	2.26341	-2477.07	1.04464	-68.2525	0.703962
459	TRUE	0.550568	87.5741	87.5761	0.002	76.3059	75.108	77.584	2.47595	0.917855	1225.89	1.00069	-66.1739	0.711859
460	TRUE	0.460691	87.7489	87.7553	0.0064	84.0392	79.2587	84.967	5.70829	1.95071	895.793	1.09577	-76.5211	0.48433
461	TRUE	0.96612	87.9721	87.9781	0.006	77.9827	74.2856	79.466	5.18046	1.62675	-718.519	1.07399	-71.3598	0.635969
462	TRUE	0.969012	88.1669	88.1729	0.006	78.5831	77.4475	79.778	2.33048	0.641716	328.365	1.0371	-60.7444	0.780601
463	TRUE	0.959659	88.2561	88.6711	0.415	76.5399	73.4311	78.4136	4.98254	1.67994	4.45759	1.37134	-65.1933	0.616445
464	TRUE	0.985278	88.2697	88.2713	0.0016	78.8982	78.8982	78.8982	1.42109e-14	2.51215e-15	5.40916e-12	1	-61.1931	0.794898
465	TRUE	0.969467	88.8509	88.8529	0.002	68.1705	67.8409	68.5	0.659067	0.266714	353.708	1.00734	-65.2258	0.742193
466	TRUE	0.349737	91.1602	91.163	0.0028	88.7551	88.2987	88.9666	0.667973	0.236164	190.849	1.07118	-73.6649	0.559041
467	TRUE	0.81432	93.5696	93.5904	0.0208	83.2748	78.6955	89.9086	11.2131	4.08465	367.025	1.70764	-79.0239	0.407866
468	TRUE	0.553903	93.6608	93.6716	0.0108	76.162	70.9406	76.8522	5.91167	2.76811	665.562	1.16893	-72.4968	0.44826
469	TRUE	0.648665	93.7568	93.7584	0.0016	78.7505	76.5952	79.8371	3.2419	1.30562	2026.18	1.00907	-66.9651	0.605027
470	TRUE	0.739899	93.8428	93.8608	0.018	80.2434	65.3582	80.6721	15.3139	6.40175	813.896	1.09661	-67.4325	0.58555
471	TRUE	0.566712	93.9464	93.9592	0.0128	78.962	66.1723	79.6113	13.439	6.53374	1120.64	1.01584	-65.4764	0.588184
472	TRUE	0.398434	95.0091	95.0143	0.0052	86.4566	81.5232	88.6609	7.13774	2.27477	1240.05	1.05806	-78.5085	0.404464
473	TRUE	0.969202	95.4223	95.4239	0.0016	75.832	75.832	75.832	1.42109e-14	2.17558e-15	3.52797e-12	1	-76.4911	0.551583
474	TRUE	0.522669	95.5107	95.5127	0.002	105.279	102.193	105.666	3.47346	1.33753	1555.42	1.08984	-76.6776	0.563239
475	TRUE	0.582601	96.7894	96.7918	0.0024	67.2598	66.9926	68.1207	1.12813	0.400509	-333.986	1.21612	-71.9123	0.488536
476	TRUE	0.809003	96.8854	96.8882	0.0028	71.2134	67.7214	87.3895	19.6681	6.81929	5486.92	1.54173	-72.8808	0.510223
477	TRUE	0.706477	96.961	96.973	0.012	91.8609	80.85	103.486	22.6359	12.2123	-1985.18	1.01786	-71.6509	0.592659
478	TRUE	0.511014	97.2717	97.3077	0.036	67.7011	63.0123	74.291	11.2787	3.97817	-225.634	1.0941	-66.5561	0.649054
479	TRUE	0.52892	97.3961	97.3981	0.002	67.3917	65.1028	67.4986	2.3958	0.941349	973.968	1.25059	-71.6067	0.559522
480	TRUE	0.834062	97.6517	97.6541	0.0024	64.2869	61.2142	65.2221	4.00784	1.50985	-1669.93	1.04217	-64.7188	0.70452
481	TRUE	0.996827	97.7733	97.7753	0.002	76.7322	76.6342	77.035	0.400784	0.153333	-176.854	1.03234	-58.4111	0.700602
482	TRUE	0.881933	98.2168	98.2404	0.0236	81.4682	74.4396	100.195	25.7558	8.41352	969.622	1.25659	-74.7817	0.543323
483	TRUE	0.614356	99.1411	99.1479	0.0068	80.4632	75.0915	84.957	9.86548	3.07981	1444.23	1.00538	-73.5533	0.594865
484	TRUE	0.649582	99.2287	99.2415	0.0128	80.0195	78.345	83.1947	4.84972	1.74292	-262.581	1.26299	-69.1215	0.717304
485	TRUE	0.399219	99.4115	99.4239	0.0124	83.0379	78.9911	83.3204	4.32933	1.66581	370.627	1.02245	-63.3163	0.591873
486	TRUE	0.474018	99.5679	99.5703	0.0024	70.0843	69.8691	70.1511	0.282033	0.100127	83.4966	1.01988	-50.6147	0.861204
487	TRUE	0.421352	99.6655	99.6719	0.0064	67.0887	66.9971	67.3978	0.400784	0.138224	6.31443	1.02229	-63.6192	0.775457
488	TRUE	0.9751	99.8495	99.8603	0.0108	66.4173	65.7972	80.2715	14.4744	6.89354	1379.65	1.01618	-65.343	0.71899
489	TRUE	0.987884	99.9487	99.9575	0.0088	72.2762	71.9274	74.6884	2.76095	0.818016	-263.306	1.06699	-66.3077	0.721866
490	TRUE	0.85033	100.051	100.054	0.0028	72.0726	69.4601	76.4219	6.96176	2.48591	2511.08	1.00428	-63.3548	0.765712
491	TRUE	0.43742	100.925	100.933	0.0072	74.0852	72.0112	77.7254	5.71417	2.05326	766.771	1.00797	-69.4275	0.640946
492	TRUE	0.580384	103.098	103.104	0.006	106.259	102.182	109.698	7.51625	3.48738	1332.88	1.00984	-78.1354	0.493751
493	TRUE	0.980206	103.554	103.588	0.0336	91.1583	68.5643	111.371	42.807	17.9667	-324.858	4.38522	-68.8455	0.540563
494	TRUE	0.887574	103.653	103.658	0.0052	81.6594	79.6114	105.788	26.1765	11.3249	5283.48	1.00464	-72.7939	0.565234
495	TRUE	0.835022	103.802	103.832	0.0296	64.4216	63.6695	71.0661	7.3966	2.67839	247.892	1.01078	-54.0687	0.776104
496	TRUE	0.992989	103.898	103.966	0.0688	101.023	80.4861	102.664	22.1776	8.77421	314.226	1.01615	-64.4076	0.6978
497	TRUE	0.408162	104.088	104.091	0.0028	71.1064	65.54	72.2642	6.72426	2.3219	-1578.04	1.83119	-60.2173	0.739827
498	TRUE	0.98004	104.173	104.175	0.002	66.5197	66.1857	67.9491	1.76345	0.6745	800.295	1.17445	-69.8472	0.532119
499	TRUE	0.585147	104.343	104.381	0.0388	62.781	60.1774	70.1127	9.93533	3.66019	-221.112	1.10247	-60.2807	0.655421
500	TRUE	0.59798	104.495	104.536	0.0408	73.2634	66.9101	89.5842	22.6742	7.7777	-343.957	1.87009	-69.0904	0.541442
501	TRUE	0.874265	104.646	104.668	0.0224	66.4088	61.8246	74.6895	12.8649	4.04037	-534.098	1.35997	-60.4724	0.639422
502	TRUE	0.684556	104.856	104.865	0.0092	63.2362	62.3308	66.064	3.73323	0.749002	114.685	1.34145	-60.425	0.712318
503	TRUE	0.970937	105.103	105.105	0.002	60.5083	58.8606	61.8264	2.9658	1.2026	1591.68	1.0124	-65.7402	0.678387
504	TRUE	0.608279	105.27	105.273	0.0028	63.8827	62.8807	64.0905	1.20977	0.441887	-418.808	1.05202	-62.5812	0.743706
505	TRUE	0.819223	105.469	105.509	0.0392	66.9895	64.0811	68.8811	4.80005	1.45022	71.9618	1.05524	-69.2032	0.582315
506	TRUE	0.706534	105.635	105.637	0.002	64.5873	63.808	65.0371	1.22907	0.457432	-602.448	1.01262	-63.2168	0.694585
507	TRUE	0.558181	105.757	105.762	0.0056	67.6155	66.2351	67.7343	1.49923	0.546743	-280.443	1.04199	-58.576	0.721475
508	TRUE	0.672923	105.911	105.933	0.022	65.2065	64.8242	65.7098	0.885527	0.302678	-20.4213	1.01451	-58.1393	0.76415
509	TRUE	0.857889	106.043	106.074	0.0304	69.3025	67.5336	70.6385	3.10494	0.900155	-40.9073	1.06095	-63.2776	0.656712
510	TRUE	0.496535	106.154	106.156	0.002	73.3944	71.9071	75.8971	3.99002	1.65243	-2164.23	1.02808	-66.5173	0.715424
511	TRUE	0.933204	106.247	106.249	0.0016	75.0946	71.3539	76.1633	4.80941	1.93597	-2337.91	1.55024	-71.4756	0.595946
512	TRUE	0.692513	106.337	106.339	0.0024	72.208	71.0725	72.6088	1.53634	0.573845	-640.141	1.03726	-69.4953	0.679026
513	TRUE	0.907461	106.479	106.518	0.0392	64.7041	64.6643	67.8281	3.16381	1.49902	-79.268	1.00139	-63.5428	0.532018
514	TRUE	0.703481	106.637	106.658	0.0216	66.4895	66.4524	74.6836	8.23121	4.17683	388.347	1.00465	-54.5836	0.836756
515	TRUE	0.448776	106.757	106.76	0.0028	74.7183	68.9775	75.9021	6.92465	2.40782	-1959.74	1.47251	-57.7324	0.79385
516	TRUE	0.928706	106.836	106.865	0.0288	77.3683	70.0666	79.849	9.78241	3.18987	-68.7624	1.39823	-51.631	0.84906
517	TRUE	0.979059	107.033	107.054	0.0208	67.7842	66.5114	77.6265	11.1151	4.98744	543.468	1.11269	-55.7947	0.801466
518	TRUE	0.390714	107.133	107.151	0.0184	69.2193	64.1056	78.2442	14.1386	4.46278	743.701	1.06307	-59.1755	0.785413
519	TRUE	0.999003	107.222	107.241	0.0188	67.3985	61.2165	81.9274	20.7109	6.32257	-414.929	2.16279	-59.0066	0.790091
520	TRUE	0.403487	107.314	107.331	0.0164	80.0233	72.1369	80.3692	8.23229	4.09724	-507.864	1.0009	-64.0591	0.774619
521	TRUE	0.499343	107.419	107.42	0.0016	66.283	65.6417	67.6368	1.99501	0.806008	1246.88	1.01819	-65.5269	0.775807
522	TRUE	0.894901	107.527	107.531	0.004	65.3577	63.1608	67.3467	4.18596	1.48036	1111.77	1.00679	-63.8102	0.733947
523	TRUE	0.74371	107.625	107.629	0.004	78.4424	75.6666	80.194	4.52737	1.29931	-937.018	1.07986	-50.6783	0.880286
524	TRUE	0.574482	107.71	107.728	0.018	77.0912	75.8726	81.5753	5.70268	2.02356	94.7077	1.31228	-53.3307	0.842211
525	TRUE	0.802076	107.817	107.834	0.0172	75.5604	65.4189	77.455	12.0361	5.25	640.341	1.16217	-54.8414	0.858405
526	TRUE	0.333046	107.909	107.925	0.0156	77.4728	65.7544	78.442	12.6876	5.90995	781.932	1.0927	-57.5918	0.848409
527	TRUE	0.964216	108.016	108.026	0.01	73.2646	66.6629	73.786	7.12308	3.00835	702.916	1.16139	-52.6432	0.86757
528	TRUE	0.896364	108.114	108.116	0.0016	71.8993	71.8281	72.1487	0.320627	0.129065	-155.86	1.04572	-39.4119	0.917324
529	TRUE	0.492485	108.188	108.191	0.0028	67.3361	65.2728	67.8556	2.58283	0.956799	903	1.14717	-49.3341	0.860674
530	TRUE	0.876089	108.275	108.283	0.0076	70.6736	70.0743	71.6604	1.58607	0.492256	148.985	1.02643	-51.7415	0.84755
531	TRUE	0.86284	108.408	108.47	0.062	66.5905	66.3222	70.347	4.02482	2.1102	-62.692	1.00113	-56.8404	0.834588
532	TRUE	0.522839	108.533	108.543	0.0104	68.7253	67.9683	69.8903	1.92197	0.602644	98.1935	1.11213	-57.6523	0.783871
533	TRUE	0.577428	108.632	108.638	0.006	68.2369	68.0154	68.4064	0.390964	0.147215	49.8202	1.0051	-59.6599	0.760152
534	TRUE	0.578131	108.802	108.805	0.0032	72.7318	70.3568	73.0287	2.67189	0.845777	-541.182	1.3144	-62.5723	0.741513
535	TRUE	0.408143	108.865	108.942	0.0764	66.4745	64.8235	70.6311	5.80763	2.31198	-59.8736	1.01528	-66.3873	0.667918
536	TRUE	0.984694	109.012	109.03	0.018	71.8425	70.5688	77.7716	7.20281	3.20294	416.382	1.02253	-56.2511	0.854543
537	TRUE	0.405865	109.126	109.136	0.01	77.3973	69.0034	80.5168	11.5135	5.01245	-1238.68	1.01787	-60.9305	0.763739
538	TRUE	0.597147	109.25	109.273	0.0232	77.8727	68.1247	80.0333	11.9087	3.73339	391.78	1.33917	-61.4869	0.78705
539	TRUE	0.555607	109.345	109.373	0.028	68.3258	66.2996	76.5517	10.2521	3.50787	348.539	1.03799	-62.0677	0.789928
540	TRUE	0.850068	109.451	109.456	0.0044	66.7932	66.7339	68.0104	1.27657	0.39583	207.866	1.08942	-59.1059	0.847071
541	TRUE	0.856617	109.557	109.584	0.0264	71.0753	66.929	75.5057	8.5767	3.41778	269.958	1.1089	-62.0132	0.803301
542	TRUE	0.748965	109.701	109.72	0.0196	65.7788	65.3283	69.9727	4.64438	2.0268	-228.983	1.02241	-65.6893	0.667663
543	TRUE	0.809104	109.968	109.987	0.0196	68.6057	66.4887	70.068	3.57929	1.20246	143.121	1.04541	-65.845	0.722884
544	TRUE	0.918847	110.072	110.074	0.002	67.4608	65.7374	67.9373	2.19986	0.850758	1019.14	1.21019	-63.5961	0.775089
545	TRUE	0.905012	110.262	110.27	0.0084	70.4613	69.0214	71.4558	2.43439	0.582753	72.6443	1.23384	-62.9296	0.717375
546	TRUE	0.741782	110.371	110.391	0.0208	67.393	65.3089	79.1285	13.8196	6.14219	705.708	1.43398	-60.4463	0.792833
547	TRUE	0.608642	110.476	110.483	0.0072	68.5404	67.8343	71.4748	3.64048	1.48224	585.486	1.05736	-62.5484	0.768378
548	TRUE	0.762059	113.447	113.451	0.0036	97.8738	93.7658	98.4956	4.72975	1.58416	933.626	1.32631	-68.5804	0.640943
549	TRUE	0.366218	113.536	113.582	0.0464	38.9027	29.0018	46.384	17.3821	3.63347	80.2958	4.93008	-94.2705	0.163655
550	TRUE	0.95874	113.609	113.612	0.0028	77.8923	72.0364	84.8169	12.7805	4.15068	4193.39	1.004	-71.1828	0.733406
551	TRUE	0.995614	113.7	113.702	0.002	70.9238	69.4899	75.7867	6.29676	2.47803	3108.3	1.09586	-64.9464	0.773678
552	TRUE	0.882375	114.393	114.395	0.002	99.3284	98.9053	100.687	1.78126	0.661839	830.195	1.05295	-63.4526	0.708507
553	TRUE	0.887069	116.397	116.4	0.0028	78.8475	76.7545	83.746	6.99145	2.41008	2380.32	1.01152	-72.5642	0.568458
554	TRUE	0.97287	116.671	116.718	0.0464	81.2009	80.1961	86.2917	6.09567	1.66021	3.08229	1.09402	-71.5433	0.550383
555	TRUE	0.897857	116.796	116.846	0.05	74.6583	71.9292	80.1389	8.20968	3.14508	113.098	1.06322	-68.0992	0.545891
556	TRUE	0.436478	117.05	117.066	0.0156	68.5353	62.904	71.101	8.19704	3.53491	-292.046	1.65786	-73.4099	0.533385
557	TRUE	0.545092	117.352	117.353	0.0016	73.638	73.3886	73.7092	0.320627	0.129065	155.86	1.04572	-67.0217	0.580124
558	TRUE	0.975265	117.508	117.514	0.006	71.7847	71.3548	78.4656	7.11088	3.08548	-1274.82	1.04905	-65.7154	0.586916
559	TRUE	0.932248	117.619	117.622	0.0028	75.4276	71.0709	82.189	11.118	3.97046	4020.21	1.00156	-71.9216	0.629538
560	TRUE	0.616551	117.819	117.823	0.0036	71.8539	70.9967	72.8373	1.84064	0.699826	404.607	1.63262	-63.7312	0.660804
561	TRUE	0.291688	118.036	118.04	0.0032	80.9288	79.578	81.5003	1.92228	0.70616	-49.4795	1.85412	-63.0534	0.66328
562	TRUE	0.878588	118.124	118.132	0.008	71.9573	70.0145	72.7787	2.76419	1.03663	338.258	1.05151	-65.4033	0.719876
563	TRUE	0.882638	118.238	118.242	0.0036	71.809	70.953	72.1703	1.21726	0.493951	339.192	1.00054	-70.1461	0.396331
564	TRUE	0.630589	118.316	118.332	0.0156	75.6412	73.349	76.9795	3.63051	1.15865	40.6371	1.17283	-72.3154	0.601759
565	TRUE	0.752075	118.52	118.522	0.0024	71.5525	71.0181	71.9533	0.935162	0.33784	389.651	1.00212	-69.1449	0.63281
566	TRUE	0.761049	118.745	118.824	0.0788	72.3922	70.5378	76.1191	5.58128	2.02198	-48.6283	1.0423	-61.6451	0.713058
567	TRUE	0.932272	118.925	118.926	0.0016	74.8594	74.8594	74.8594	1.42109e-14	6.40475e-15	7.94411e-12	1	-56.3319	0.851005
568	TRUE	0.77321	118.995	119.017	0.0216	74.16	67.4668	79.7565	12.2897	6.00444	591.37	1.05548	-63.527	0.705975
569	TRUE	0.738403	119.094	119.121	0.0264	69.7447	66.2322	75.2981	9.06592	2.4983	24.0083	1.35122	-62.1685	0.722571
570	TRUE	0.443413	119.195	119.197	0.0016	66.5984	64.9953	67.4891	2.49377	0.99973	1558.6	1.00905	-60.7783	0.689051
571	TRUE	0.765376	119.295	119.315	0.02	69.7698	65.4025	82.6867	17.2842	5.87154	885.263	1.32361	-60.3131	0.719226
572	TRUE	0.398525	119.385	119.403	0.0172	80.8115	67.6776	80.9754	13.2978	5.89068	789.671	1.02766	-58.8123	0.76788
573	TRUE	0.865087	119.491	119.497	0.006	68.7704	65.5938	70.6779	5.08402	1.83447	947.059	1.0994	-59.1543	0.793494
574	TRUE	0.647917	119.656	119.67	0.0136	86.4599	68.4492	87.7886	19.3394	9.1078	1409.67	1.00605	-67.5175	0.645422
575	TRUE	0.558895	119.78	119.799	0.0188	77.1827	69.3408	77.5641	8.22331	3.77493	448.35	1.03015	-60.8395	0.663949
576	TRUE	0.756725	120.695	120.707	0.0112	81.0063	79.296	81.7386	2.44257	0.888614	117.429	1.1488	-73.9142	0.579804
577	TRUE	0.912043	120.943	120.968	0.0252	110.163	101.114	112.625	11.5101	4.43516	391.438	1.16985	-70.8133	0.647803
578	TRUE	0.85334	121.269	121.274	0.0056	81.2874	71.5532	92.1845	20.6313	8.31397	4111.8	1.00487	-60.4321	0.850387
579	TRUE	0.56311	121.35	121.368	0.0172	78.6187	76.3625	82.255	5.89255	1.75311	-78.2879	1.48107	-58.1464	0.7237
580	TRUE	0.634424	121.438	121.448	0.01	69.8321	68.0212	75.9626	7.94146	2.25733	672.769	1.07324	-53.2191	0.878136
581	TRUE	0.625238	121.626	121.628	0.002	94.4314	93.7946	95.0949	1.30032	0.516087	686.422	1.00807	-66.6237	0.714708
582	TRUE	0.843036	121.772	121.774	0.0024	68.8588	67.6565	69.5936	1.93712	0.704184	-807.134	1.00968	-55.0147	0.794936
583	TRUE	0.954184	121.896	121.911	0.0152	67.8258	66.5226	70.1838	3.66116	1.33112	42.7652	1.26784	-52.7004	0.846762
584	TRUE	0.945938	122.008	122.089	0.0812	65.2241	64.0333	74.6467	10.6133	2.87602	-86.2276	1.24576	-45.8891	0.866262
585	TRUE	0.776473	122.182	122.214	0.0328	71.876	71.0611	73.1918	2.13071	0.7302	-10.857	1.08108	-59.5166	0.765242
586	TRUE	0.679921	122.299	122.302	0.0024	72.967	71.3639	76.3069	4.943	1.81593	-2059.58	1.01097	-56.8062	0.832
587	TRUE	0.815045	122.52	122.524	0.0036	68.718	68.718	68.718	2.84217e-14	8.20464e-15	-2.27829e-12	1	-51.4805	0.76122
588	TRUE	0.888394	122.641	122.646	0.0044	76.7249	70.9284	79.612	8.68365	2.32624	-1451.04	1.10303	-63.7809	0.664688
589	TRUE	0.899458	122.746	122.748	0.0016	62.8102	62.7211	63.3891	0.667973	0.276311	-389.651	1.07279	-66.3596	0.548611
590	TRUE	0.588471	122.84	122.874	0.0344	68.0474	67.3598	70.2147	2.85483	1.01635	45.2347	1.05786	-64.4018	0.722433
591	TRUE	0.599007	122.993	123.014	0.0208	67.2897	65.365	77.677	12.3121	5.99123	564.023	1.03501	-70.6011	0.603165
592	TRUE	0.994577	123.082	123.088	0.006	66.5781	65.8015	67.7604	1.95885	0.710932	242.46	1.09546	-67.2389	0.701192
593	TRUE	0.753532	123.206	123.22	0.014	75.3814	65.6372	76.016	10.3788	3.76867	776.372	1.0723	-61.8932	0.715321
594	TRUE	0.964509	123.619	123.657	0.0384	71.6199	58.1713	79.5168	21.3454	5.35767	119.991	6.51015	-92.6478	0.160099
595	TRUE	0.998145	123.974	123.985	0.0116	81.5486	77.6162	82.4707	4.85449	1.99736	413.581	1.00091	-69.0743	0.691418
596	TRUE	0.555266	124.564	124.569	0.0052	80.0505	78.3354	80.4473	2.1119	0.716743	349.581	1.07001	-75.1989	0.533549
597	TRUE	0.992706	124.607	124.731	0.1232	67.037	25.5336	90.327	64.7934	14.6184	90.8001	10.4455	-85.5989	0.214874
598	TRUE	0.750429	124.834	124.837	0.0024	64.4431	63.6415	65.3782	1.73673	0.62591	-723.637	1.00096	-72.8957	0.597662
599	TRUE	0.989072	124.937	124.941	0.004	78.4599	77.7549	79.7746	2.01967	0.824315	-407.024	1.13794	-73.6586	0.455313
600	TRUE	0.592026	125.133	125.135	0.0016	73.4176	73.4176	73.4176	0	5.0243e-15	7.94411e-12	1	-71.5063	0.587726
601	TRUE	0.85261	125.144	125.263	0.1184	52.1879	22.5299	92.7487	70.2188	17.1994	128.107	13.4629	-88.837	0.19866
602	TRUE	0.915437	125.797	125.807	0.0104	79.2459	75.0672	83.1682	8.101	4.10282	778.404	1.00081	-74.9853	0.531198
603	TRUE	0.932301	125.906	125.908	0.002	108.576	108.576	108.576	2.84217e-14	1.10077e-14	3.72957e-12	1	-65.3347	0.549586
604	TRUE	0.424568	126.078	126.111	0.0332	67.9517	66.5693	78.3119	11.7426	3.84271	-224.261	1.24269	-67.27	0.585185
605	TRUE	0.229353	126.204	126.207	0.0036	87.2387	86.5411	87.2981	0.757036	0.242217	-151.587	1.05406	-64.0545	0.654632
606	TRUE	0.97823	126.559	126.749	0.19	72.1971	70.594	83.5933	12.9993	4.49996	-1.62098	6.82714	-69.3111	0.570537
607	TRUE	0.388489	126.647	126.649	0.0016	74.2386	72.778	74.4345	1.65657	0.678869	935.162	1.18769	-68.2352	0.671389
608	TRUE	0.400413	126.736	126.738	0.0016	67.4564	67.4564	67.4564	1.42109e-14	5.89151e-15	6.16775e-12	1	-63.0898	0.701058
609	TRUE	0.480707	127.275	127.34	0.0648	74.7742	66.6102	83.2011	16.5909	6.31924	-185.643	1.23781	-68.1036	0.58698
610	TRUE	0.754127	127.425	127.427	0.002	75.4438	75.2701	75.6174	0.347346	0.151643	-197.847	1.00936	-65.031	0.717814
611	TRUE	0.570212	127.513	127.515	0.0024	72.3881	68.8479	75.6612	6.81332	2.45371	-2838.88	1.00007	-75.0859	0.543202
612	TRUE	0.496119	127.623	127.641	0.0176	65.1371	64.927	67.0492	2.12219	0.956226	-122.883	1.01822	-65.5557	0.696454
613	TRUE	0.966245	127.766	127.77	0.004	63.1203	62.9793	66.2895	3.31018	1.07078	656.165	1.1747	-74.6808	0.54881
614	TRUE	0.324966	127.878	127.88	0.002	78.0884	77.9904	78.3199	0.329533	0.151355	-2.38855e-12	1.11758	-68.898	0.638046
615	TRUE	0.563458	127.878	127.984	0.1064	66.5692	64.736	78.7457	14.0097	5.112	-87.5397	1.03324	-70.6929	0.53196
616	TRUE	0.515939	128.115	128.118	0.0036	71.0055	70.0481	71.3766	1.32852	0.378756	-235.028	1.13507	-66.0137	0.619642
617	TRUE	0.704904	128.226	128.239	0.0132	65.5723	61.9167	68.2413	6.32458	2.18454	-383.293	1.06486	-69.1248	0.598308
618	TRUE	0.960147	128.34	128.342	0.002	81.7657	79.459	82.7721	3.31315	1.36749	-1768.54	1.06165	-61.8921	0.752805
619	TRUE	0.902102	128.415	128.433	0.018	79.7387	78.6395	82.9375	4.29804	1.27643	51.5703	1.19789	-61.8195	0.777707
620	TRUE	0.711472	128.672	128.676	0.0036	93.9452	93.8981	94.2777	0.379643	0.153738	-109.104	1.00473	-76.5445	0.440937
621	TRUE	0.979856	129.155	129.167	0.0128	75.6623	69.0034	112.145	43.1414	15.5245	3136.07	1.28924	-69.2264	0.606268
622	TRUE	0.829849	129.271	129.277	0.0052	79.3216	79.24	79.6408	0.400784	0.137762	-41.9216	1.03726	-54.6735	0.837197
623	TRUE	0.853567	129.361	129.387	0.0252	70.5803	66.0086	74.0969	8.08824	2.97866	-316.62	1.38648	-65.9575	0.723229
624	TRUE	0.680756	129.553	129.554	0.0016	78.3039	77.8319	78.9541	1.12219	0.445538	-701.372	1.00392	-59.5557	0.713825
625	TRUE	0.846812	129.749	129.753	0.0036	81.1351	81.0686	81.7735	0.704849	0.337451	-200.392	1.00357	-60.5904	0.763217
626	TRUE	0.522551	130.169	130.171	0.002	87.2601	86.9573	87.3581	0.400784	0.153333	176.854	1.03234	-72.1709	0.613804
627	TRUE	0.728627	130.236	130.24	0.0044	76.483	75.8915	78.5604	2.6689	1.15344	681.902	1.02592	-73.2781	0.593088
628	TRUE	0.863995	130.57	130.593	0.0224	79.9494	77.1231	80.5578	3.43463	1.40574	36.3105	1.10105	-68.9372	0.593514
629	TRUE	0.628577	130.664	130.68	0.016	70.4392	67.0919	73.2387	6.14678	2.22181	337.556	1.09089	-63.2243	0.798437
630	TRUE	0.653951	130.867	130.93	0.0636	70.3342	65.8507	71.8	5.94924	1.40405	7.74522	1.07797	-62.6599	0.713052
631	TRUE	0.514983	131.09	131.138	0.048	67.0918	65.6003	75.0643	9.46402	2.69325	-199.262	1.07732	-59.8741	0.713619
632	TRUE	0.400593	131.29	131.307	0.0172	72.7148	67.4529	74.4221	6.96918	2.6015	-424.499	1.04179	-60.8072	0.729066
633	TRUE	0.915978	132.841	132.905	0.0644	54.5278	39.218	71.3227	32.1047	15.567	-463.271	1.12234	-64.6798	0.53158
634	TRUE	0.781944	133.366	133.371	0.0052	66.8024	66.6056	67.4343	0.828669	0.267932	109.412	1.03797	-69.6661	0.409273
635	TRUE	0.991307	133.665	133.667	0.0024	76.2135	75.4922	77.1137	1.6215	0.648985	-698.537	1.00559	-72.3201	0.526485
636	TRUE	0.572105	133.799	133.823	0.0244	78.4979	71.8633	78.5141	6.65077	3.29357	287.848	1.0051	-66.4597	0.550445
637	TRUE	0.950433	134.124	134.222	0.0984	67.3149	66.3013	70.9935	4.69223	1.90326	-49.5185	1.00021	-63.012	0.577823
638	TRUE	0.447203	134.289	134.292	0.0032	71.9994	69.6764	75.4209	5.74457	1.81717	1637.46	1.01132	-72.9291	0.549059
639	TRUE	0.56064	134.422	134.426	0.0044	64.7994	63.952	65.0697	1.1177	0.391152	-211.842	1.04538	-69.1358	0.524453
640	TRUE	0.993392	134.707	134.721	0.0144	53.8342	53.0007	63.5648	10.5641	3.84308	-549.364	1.69786	-68.3457	0.504061
641	TRUE	0.335401	134.799	134.819	0.0204	81.2411	77.2852	81.9387	4.6535	1.88885	203.822	1.10291	-51.7608	0.719007
642	TRUE	0.947167	135.001	135.006	0.0052	65.1071	64.0458	65.9087	1.8629	0.601496	-358.128	1.0041	-49.8793	0.847711
643	TRUE	0.550707	135.199	135.267	0.0672	69.8566	66.0109	71.6748	5.66382	1.79576	-63.6475	1.03186	-52.9377	0.77935
644	TRUE	0.380374	135.418	135.434	0.0164	71.7568	70.293	72.8009	2.5079	0.952654	54.9907	1.13956	-57.5941	0.783754
645	TRUE	0.830223	135.55	135.559	0.0092	69.2261	68.008	70.4989	2.49098	0.853607	225.795	1.22571	-56.2152	0.728735
646	TRUE	0.576957	135.794	135.796	0.0024	75.3126	73.9767	76.181	2.20431	0.799572	-918.463	1.0073	-63.8804	0.682395
647	TRUE	0.721054	135.904	135.908	0.0032	66.6985	65.5852	67.9899	2.4047	0.771238	-700.444	1.00773	-62.3739	0.782464
648	TRUE	0.975315	136.024	136.045	0.0216	71.9449	66.1098	79.2457	13.1359	4.24358	-653.877	1.09897	-60.0301	0.780741
649	TRUE	0.531362	136.119	136.138	0.0184	75.2532	72.2935	78.834	6.54055	2.53804	374.614	1.03179	-58.4466	0.767164
650	TRUE	0.908091	136.58	136.635	0.0556	68.5438	66.6271	69.2312	2.60409	1.06616	-20.6422	1.0126	-61.3508	0.6439
651	TRUE	0.374355	136.75	136.761	0.0108	67.8964	65.4211	73.985	8.56388	3.29857	-649.619	1.07132	-66.9211	0.657392
652	TRUE	0.899619	136.848	136.852	0.004	80.7305	79.7491	80.7859	1.03674	0.47542	272.177	1.01784	-69.0053	0.594831
653	TRUE	0.7535	137.019	137.029	0.0104	71.923	69.449	72.2013	2.75229	1.26461	275.302	1.00731	-58.6294	0.830295
654	TRUE	0.792876	137.313	137.326	0.0128	73.822	67.4248	74.4035	6.97872	2.79614	-566.739	1.11679	-62.8965	0.641185
655	TRUE	0.799207	137.447	137.489	0.042	69.5255	63.9359	72.0832	8.14729	3.35337	-158.065	1.07034	-63.7235	0.721986
656	TRUE	0.975377	137.607	137.61	0.0028	77.3798	77.1943	77.5654	0.371096	0.145223	-146.671	1.00266	-59.8717	0.724364
657	TRUE	0.830082	137.781	137.784	0.0024	69.5199	68.6516	70.2547	1.60314	0.577862	-667.973	1.0011	-63.4185	0.700902
658	TRUE	0.660135	137.91	137.915	0.0052	73.8443	73.6587	74.5417	0.88302	0.314077	180.986	1.01373	-56.567	0.786214
659	TRUE	0.639767	138.318	138.32	0.0016	76.7162	76.7162	76.7162	1.42109e-14	6.40475e-15	7.60486e-12	1	-58.0353	0.761278
660	TRUE	0.665782	138.411	138.424	0.0136	74.6496	73.4177	75.6187	2.201	0.709149	34.86	1.10454	-59.5194	0.723114
661	TRUE	0.801583	138.792	138.794	0.002	69.2628	68.9466	69.5523	0.605629	0.218335	-290.727	1.00254	-54.436	0.719381
662	TRUE	0.752842	138.873	138.896	0.0232	71.4219	68.176	75.8916	7.71558	3.24512	266.825	1.14755	-58.165	0.840035
663	TRUE	0.997	138.975	138.995	0.02	75.6939	67.638	76.7497	9.11163	2.59773	274.166	1.24909	-56.097	0.855464
664	TRUE	0.612345	139.063	139.086	0.0236	73.7293	69.4753	78.0322	8.55691	3.50193	298.465	1.11698	-51.5198	0.858032
665	TRUE	0.910583	139.17	139.175	0.0052	68.0258	67.8551	68.7755	0.920318	0.313064	174.945	1.017	-52.4128	0.861576
666	TRUE	0.893932	139.312	139.323	0.0112	68.8075	67.4758	69.1489	1.67318	0.496518	75.9705	1.04199	-54.0532	0.785753
667	TRUE	0.787289	139.418	139.427	0.0088	75.5375	68.7885	76.8487	8.06021	3.19105	-949.536	1.03323	-62.1559	0.78497
668	TRUE	0.810995	139.539	139.54	0.0016	73.9149	73.4429	74.565	1.12219	0.445538	-701.372	1.00392	-61.3349	0.699929
669	TRUE	0.376037	139.673	139.704	0.0312	74.4933	68.8716	75.0791	6.20744	2.90101	187.768	1.01617	-62.7341	0.78828
670	TRUE	0.889875	139.887	139.992	0.1052	68.901	65.7476	71.336	5.58835	1.92738	-35.0543	1.02324	-66.4764	0.706382
671	TRUE	0.389425	140.068	140.105	0.0368	88.9315	69.7155	89.3124	19.5969	8.30987	545.189	1.02936	-74.7998	0.404868
672	TRUE	0.989928	140.261	140.348	0.0864	77.4032	72.7497	80.3794	7.62974	2.31213	-48.8837	1.03836	-61.1788	0.802105
673	TRUE	0.913736	140.428	140.443	0.0144	73.711	71.0507	77.005	5.95435	1.72026	153.075	1.34122	-57.5437	0.850794
674	TRUE	0.848745	140.509	140.512	0.0032	86.6491	81.9188	87.1557	5.23694	2.18767	1719.28	1.01929	-65.7239	0.774585
675	TRUE	0.87692	140.614	140.629	0.0148	70.1315	66.1162	70.4729	4.35667	1.53255	284.077	1.05773	-59.8715	0.794202
676	TRUE	0.970212	140.755	140.762	0.0068	71.653	70.1092	72.6253	2.51603	0.919428	-420.576	1.03835	-58.6806	0.851671
677	TRUE	0.937605	140.859	140.86	0.0016	76.2349	75.9855	76.3062	0.320627	0.129065	155.86	1.04572	-56.6422	0.78553
678	TRUE	0.619926	140.942	140.949	0.0068	81.2582	77.6983	82.5755	4.87715	1.75736	-707.1	1.33489	-59.2186	0.842059
679	TRUE	0.941961	141.334	141.336	0.002	70.0671	69.1186	70.3833	1.2647	0.503641	-644.435	1.04832	-60.9521	0.613622
680	TRUE	0.654483	141.594	141.618	0.024	74.4639	71.8049	77.5818	5.77683	2.39571	196.755	1.08141	-61.7905	0.655502
681	TRUE	0.85631	141.758	141.802	0.0436	70.8622	69.2539	74.3032	5.04925	1.41131	-48.8699	1.059	-64.0105	0.651034
682	TRUE	0.701081	141.883	141.949	0.0664	46.382	45.8281	72.2609	26.4328	13.2308	-92.2672	1.49334	-67.9951	0.538915
683	TRUE	0.631559	142.11	142.114	0.0036	71.2355	71.2059	71.5844	0.378518	0.121109	75.7936	1.01574	-61.3404	0.734964
684	TRUE	0.364292	142.299	142.309	0.01	68.6324	66.2182	69.0248	2.80657	0.918553	267.97	1.01672	-62.0452	0.660818
685	TRUE	0.658935	142.39	142.397	0.0076	69.0719	67.5504	73.7733	6.22298	1.93926	761.275	1.04535	-57.9406	0.800396
686	TRUE	0.80119	142.938	143.015	0.0776	70.0809	66.3506	77.1716	10.821	4.12242	-120.88	1.03974	-68.5998	0.59185
687	TRUE	0.96582	143.115	143.133	0.0184	75.3482	73.5818	76.6795	3.09766	1.09884	80.5233	1.08076	-68.6214	0.627384
688	TRUE	0.888873	143.23	143.251	0.0208	74.641	66.8569	76.3951	9.53818	3.56796	-214.022	1.26678	-68.1719	0.66201
689	TRUE	0.90004	143.422	143.492	0.07	72.0182	68.4453	76.3434	7.8981	2.36365	-2.5358	1.09881	-59.1163	0.78689
690	TRUE	0.995782	143.556	143.562	0.006	78.1891	77.3505	79.6884	2.33791	0.811828	420.321	1.01429	-67.6349	0.729988
691	TRUE	0.945948	143.963	144.196	0.2328	81.1629	67.3715	101.18	33.8085	15.8041	-132.198	1.02531	-73.1782	0.529239
692	TRUE	0.890177	144.364	144.37	0.0064	67.1333	67.1036	67.4821	0.378518	0.125073	-9.00039e-13	1.02651	-67.027	0.54262
693	TRUE	0.975291	144.479	144.488	0.0092	79.1849	77.1621	80.4517	3.28966	1.16293	-231.463	1.18852	-69.0906	0.701709
694	TRUE	0.662254	144.558	144.579	0.0212	71.3249	66.5094	75.3727	8.86332	3.18044	365.198	1.28893	-70.787	0.652506
695	TRUE	0.943515	144.672	144.675	0.0028	77.0259	76.0462	77.4786	1.43243	0.554853	-551.343	1.03751	-62.4133	0.794711
696	TRUE	0.871465	144.76	144.838	0.078	68.2812	66.4556	69.715	3.25939	0.970754	-12.7412	1.02667	-72.2941	0.640997
697	TRUE	0.440871	144.989	145.002	0.0128	67.3169	64.4376	75.0439	10.6063	3.50619	-786.251	1.03216	-65.5804	0.70696
698	TRUE	0.730412	145.114	145.116	0.0016	69.6143	69.2669	70.1397	0.872818	0.347517	-545.511	1.00577	-67.6195	0.712364
699	TRUE	0.744233	145.19	145.258	0.068	68.1685	66.0829	72.7543	6.67134	1.84136	-44.7826	1.02657	-70.6144	0.643766
700	TRUE	0.824315	145.299	145.316	0.0176	68.0152	63.9618	68.0709	4.1091	1.57513	242.279	1.02708	-68.495	0.700467
701	TRUE	0.865892	145.397	145.4	0.0036	77.2875	76.9386	77.3172	0.378518	0.126336	-81.9703	1.01574	-57.6123	0.840641
702	TRUE	0.775092	145.482	145.487	0.0048	84.7349	80.9856	84.962	3.97641	1.62743	-865.504	1.07936	-72.103	0.66689
703	TRUE	0.398461	145.643	145.645	0.0016	69.9992	69.7231	70.0972	0.374065	0.153618	-233.791	1.01068	-68.9083	0.669017
704	TRUE	0.84375	145.804	145.807	0.0028	72.4143	68.5029	74.9897	6.48676	2.42551	-2451	1.00834	-66.0379	0.706697
705	TRUE	0.736086	145.94	145.95	0.01	71.3392	70.6468	71.6849	1.03804	0.325417	57.6569	1.03362	-65.6668	0.699873
706	TRUE	0.404693	146.027	146.033	0.006	67.8499	66.5269	69.0393	2.51242	1.09912	-421.009	1.00067	-65.5866	0.768439
707	TRUE	0.800717	146.124	146.126	0.0024	82.078	79.4061	82.3749	2.96877	1.11081	-1113.29	1.23093	-65.5985	0.769175
708	TRUE	0.947397	146.666	146.669	0.0032	93.3815	92.2014	95.7937	3.59221	1.33432	1193.69	1.03737	-73.465	0.622972
709	TRUE	0.999033	146.771	146.78	0.0088	77.3144	71.151	81.1402	9.98922	3.85234	1180.9	1.00702	-66.6529	0.765988
710	TRUE	0.969251	147.134	147.14	0.0064	78.1081	77.1443	82.5971	5.45279	2.06381	841.036	1.02022	-68.9697	0.594562
711	TRUE	0.823083	147.266	147.281	0.0152	101.688	83.2498	109.983	26.7328	11.5258	1905.08	1.01413	-79.9147	0.406953
712	TRUE	0.705858	147.433	147.445	0.0124	72.8569	66.9362	78.3737	11.4375	4.26068	-697.616	1.83751	-65.1006	0.655256
713	TRUE	0.373318	147.536	147.572	0.0356	61.8989	52.8713	62.2451	9.37385	1.93696	200.505	1.03207	-74.2156	0.542311
714	TRUE	0.371254	147.78	147.782	0.002	81.2109	80.7478	81.3712	0.623441	0.243171	311.721	1.01894	-59.65	0.79977
715	TRUE	0.643722	148.218	148.284	0.0664	67.9985	66.2144	69.3759	3.16148	0.886956	-23.8917	1.04738	-60.1853	0.710188
716	TRUE	0.777838	148.391	148.393	0.0024	78.2218	77.153	78.4518	1.29884	0.491307	-528.812	1.06741	-65.4379	0.734471
717	TRUE	0.675316	148.491	148.492	0.0016	75.4259	73.2706	76.5125	3.2419	1.30562	-2026.18	1.00907	-65.3711	0.80356
718	TRUE	0.569954	148.579	148.592	0.0128	76.1485	73.3356	76.4602	3.12463	1.01738	167.189	1.14699	-63.7941	0.784914
719	TRUE	0.819835	148.667	148.681	0.0148	75.5433	72.1515	77.7502	5.59866	1.83993	324.382	1.06505	-65.3552	0.713207
720	TRUE	0.449167	149.131	149.138	0.0072	76.037	75.0721	78.9835	3.91135	1.42821	609.281	1.05612	-62.6583	0.735712
721	TRUE	0.89634	149.231	149.238	0.0068	79.2337	77.9129	89.9958	12.0829	5.62189	1793.42	1.0036	-72.1446	0.585508
722	TRUE	0.970928	149.344	149.347	0.0032	78.1849	77.7322	78.7193	0.987116	0.418846	-372.642	1.03051	-61.0317	0.741946
723	TRUE	0.511304	149.478	149.498	0.02	73.5232	68.6302	76.8656	8.23546	3.00851	-238.984	1.37955	-67.2573	0.647694
724	TRUE	0.957298	149.571	149.601	0.03	77.7443	75.9443	91.7181	15.7738	7.32698	-512.925	1.04152	-69.3566	0.656533
725	TRUE	0.959622	149.756	149.758	0.0016	68.2597	64.6705	69.5333	4.86284	1.99703	3039.28	1.01359	-73.4205	0.488691
726	TRUE	0.652596	149.843	149.854	0.0112	56.258	55.0962	56.6066	1.51047	0.441121	-93.9249	1.03156	-74.3649	0.592298
727	TRUE	0.734603	149.977	150.012	0.0348	72.186	65.8636	74.8886	9.02506	3.15642	-154.504	1.156	-67.5677	0.66461
728	TRUE	0.777846	150.087	150.17	0.0836	74.5552	71.0827	76.764	5.6813	1.85124	41.2518	1.04612	-65.6781	0.722347
729	TRUE	0.568944	150.36	150.362	0.002	75.939	73.4898	76.8742	3.3844	1.18473	-1450.46	1.10956	-65.8275	0.786548
730	TRUE	0.477466	150.734	150.736	0.002	66.6149	66.1651	67.7237	1.5586	0.602497	-779.302	1.03522	-66.5538	0.704133
731	TRUE	0.930701	150.962	150.979	0.0176	69.6964	69.544	69.9299	0.38594	0.136396	-1.32263	1.00512	-62.9336	0.590837
732	TRUE	0.673727	151.61	151.618	0.0084	71.0737	70.6517	71.5005	0.848779	0.256715	2.51855	1.04498	-64.4418	0.710785
733	TRUE	0.865983	151.674	151.676	0.0016	66.381	65.7308	66.853	1.12219	0.445538	701.372	1.00392	-65.8686	0.790124
734	TRUE	0.994808	151.897	151.901	0.0032	66.1834	65.6861	67.6084	1.92228	0.68712	609.216	1.03208	-65.9654	0.734833
735	TRUE	0.645939	152.181	152.219	0.0376	68.3907	67.3224	72.7648	5.44247	1.75434	95.7302	1.08887	-67.9377	0.709549
736	TRUE	0.862449	152.31	152.315	0.0044	70.3102	69.4454	72.2707	2.82525	1.26739	617.94	1.06244	-68.8512	0.695732
737	TRUE	0.436995	152.395	152.398	0.0032	84.612	83.5209	86.1631	2.6422	0.835989	754.562	1.01867	-81.394	0.457614
738	TRUE	0.497685	152.675	152.684	0.0088	78.7875	77.8474	79.4898	1.64235	0.804176	181.919	1.00749	-79.407	0.445165
739	TRUE	0.994425	152.841	152.856	0.0148	81.6538	79.1692	84.3386	5.16935	1.78749	378.049	1.01973	-74.0163	0.593565
740	TRUE	0.976639	152.934	152.943	0.0092	66.5753	65.539	67.4349	1.89596	0.648567	189.315	1.01692	-67.6874	0.586919
741	TRUE	0.684544	153.152	153.164	0.0116	71.5257	68.4931	74.2405	5.74749	1.96948	-220.562	1.4096	-69.9533	0.655646
742	TRUE	0.639772	153.463	153.473	0.0096	68.6511	68.6511	68.6511	0	4.0284e-15	-5.08567e-13	1	-70.7687	0.658192
743	TRUE	0.770054	153.791	153.806	0.0148	78.4699	74.1384	84.0852	9.94684	3.86112	-453.533	1.8156	-71.2973	0.649386
744	TRUE	0.558032	154.155	154.158	0.0028	79.2935	78.1431	79.4642	1.3211	0.48032	-436.48	1.09377	-58.0162	0.793395
745	TRUE	0.989729	154.254	154.256	0.0024	72.0226	71.0207	73.3586	2.33791	0.8446	974.127	1.00319	-59.5702	0.849851
746	TRUE	0.520414	154.354	154.357	0.0032	77.825	76.4	78.1293	1.72931	0.584638	-485.517	1.07138	-61.3385	0.713581
747	TRUE	0.299161	154.448	154.45	0.0024	76.462	75.8608	78.3991	2.5383	0.901145	751.47	1.51177	-68.5033	0.679659
748	TRUE	0.694964	154.572	154.576	0.0044	83.5867	82.7332	83.98	1.24688	0.420727	285.069	1.01131	-65.9164	0.543785
749	TRUE	0.484432	154.853	154.86	0.0068	79.4043	78.2465	82.054	3.80745	1.05106	471.549	1.03978	-62.6476	0.774944
750	TRUE	0.43506	154.942	154.964	0.022	71.8488	69.4608	72.419	2.95811	0.752385	-67.9623	1.11334	-64.7995	0.652068
751	TRUE	0.944824	155.038	155.059	0.0216	69.9796	69.0978	74.4438	5.34595	2.32602	229.606	1.0137	-59.3818	0.842265
752	TRUE	0.742744	155.148	155.164	0.0168	70.2421	67.1622	72.2165	5.05433	1.72514	298.961	1.05416	-64.2194	0.774646
753	TRUE	0.998026	155.317	155.329	0.012	76.9713	76.2035	81.353	5.14954	1.76652	414.859	1.00912	-70.162	0.661872
754	TRUE	0.932352	155.414	155.417	0.0024	76.7547	76.7547	76.7547	1.42109e-14	4.4704e-15	-3.67421e-12	1	-70.7288	0.647044
755	TRUE	0.990408	155.781	155.868	0.0864	74.7965	56.301	93.9599	37.6588	8.2217	109.973	9.70629	-92.9788	0.17034
756	TRUE	0.732942	156.792	156.807	0.0152	70.0963	69.5571	70.7687	1.21158	0.436031	-26.7727	1.02206	-58.1151	0.705319
757	TRUE	0.553756	157.079	157.087	0.0084	78.8559	71.8865	80.8902	9.00371	2.59113	1022.59	1.03592	-60.6504	0.738551
758	TRUE	0.611526	157.422	157.426	0.004	108.78	103.622	110.792	7.16958	2.58008	1883.65	1.0606	-76.8021	0.608255
759	TRUE	0.577754	157.556	157.557	0.0016	73.9186	71.9236	75.9136	3.99002	1.5772	-2493.77	1	-65.8674	0.733344
760	TRUE	0.807024	157.669	157.691	0.0216	80.2787	79.417	80.9285	1.5115	0.7155	-66.8997	1.00476	-60.7198	0.792899
761	TRUE	0.416193	158.1	158.108	0.008	82.1528	79.6876	83.4817	3.79411	1.58938	454.953	1.06016	-80.6034	0.449679
762	TRUE	0.720562	158.32	158.329	0.0088	75.3238	73.4167	78.7905	5.37383	2.00314	624.395	1.00581	-67.695	0.699059
763	TRUE	0.701634	158.399	158.42	0.0212	81.577	78.6926	82.467	3.77433	1.48128	51.5966	1.08822	-67.3172	0.725571
764	TRUE	0.486805	158.51	158.513	0.0024	80.5477	80.3547	81.75	1.39532	0.514313	-500.98	1.1676	-62.977	0.801691
765	TRUE	0.679074	158.612	158.617	0.0044	74.7854	70.9403	78.1263	7.18593	2.80641	-1632.94	1.20115	-65.8697	0.725857
766	TRUE	0.975952	158.707	158.712	0.0044	78.0329	68.4837	79.2736	10.7899	4.52047	-2559.16	1.01158	-75.4039	0.485344
767	TRUE	0.975117	158.946	158.994	0.0476	72.7538	68.6509	73.357	4.7061	1.64756	15.2413	1.04702	-63.9236	0.641727
768	TRUE	0.667419	159.23	159.232	0.0016	67.4711	67.097	67.8452	0.74813	0.295724	-467.581	1	-65.5293	0.644981
769	TRUE	0.789951	159.339	159.349	0.01	74.1354	66.2007	77.7052	11.5045	4.11322	-1198.48	1.00277	-68.4769	0.644949
770	TRUE	0.892902	159.499	159.541	0.042	69.1262	67.5564	70.4382	2.88182	0.928409	52.3017	1.02398	-70.7137	0.592564
771	TRUE	0.739019	159.632	159.634	0.0016	75.9928	75.0398	76.4114	1.37157	0.556377	-857.232	1.02519	-69.5821	0.736796
772	TRUE	0.964459	159.778	159.791	0.0128	76.936	73.8804	79.4661	5.58565	2.7975	423.605	1.02703	-62.2463	0.830163
773	TRUE	0.542883	159.883	159.885	0.0024	81.4642	80.5958	82.533	1.93712	0.698686	-807.134	1.00174	-68.4828	0.724675
774	TRUE	0.976144	160.38	160.398	0.018	72.2354	70.2067	74.756	4.5493	1.45029	61.7527	1.15314	-74.634	0.438442
775	TRUE	0.696793	160.509	160.511	0.0016	70.7457	70.5141	72.4913	1.9772	0.806008	-1091.02	1.23199	-71.973	0.580011
776	TRUE	0.880019	160.655	160.657	0.002	71.2483	70.7852	71.4087	0.623441	0.243171	-311.721	1.01894	-63.6004	0.762735
777	TRUE	0.983397	160.725	160.742	0.0168	78.4913	69.8339	82.1468	12.313	4.86642	669.594	1.01246	-68.9368	0.67582
778	TRUE	0.991982	160.821	160.837	0.0156	69.1511	67.1529	79.3905	12.2375	5.58089	796.38	1.00885	-67.4957	0.765071
779	TRUE	0.948291	160.928	160.931	0.0036	70.6916	69.3927	71.0107	1.61798	0.595185	465.557	1.05083	-70.688	0.670273
780	TRUE	0.696649	161.036	161.05	0.014	68.859	67.0446	79.325	12.2804	3.50882	-505.492	1.32568	-71.8151	0.597326
781	TRUE	0.983434	161.147	161.153	0.0064	82.017	79.2041	82.9077	3.70354	1.1018	479.514	1.20407	-67.0291	0.709954
782	TRUE	0.822029	161.258	161.26	0.0016	77.8694	77.7537	78.7423	0.9886	0.403004	-545.511	1.14964	-63.7061	0.78477
783	TRUE	0.425737	161.349	161.351	0.002	79.015	78.9882	79.2911	0.302814	0.114253	-113.873	1.03232	-66.6671	0.723839
784	TRUE	0.651755	161.438	161.443	0.0052	78.7385	77.5065	79.2061	1.69962	0.610064	-351.032	1.03138	-72.7421	0.603503
785	TRUE	0.487005	161.594	161.597	0.0028	73.2339	67.2815	74.8296	7.54809	2.78239	-2675.43	1.07324	-68.6221	0.750906
786	TRUE	0.972324	161.732	161.739	0.0072	65.3071	63.5556	67.7069	4.15134	1.50261	-640.683	1.03109	-61.1058	0.780259
787	TRUE	0.628476	161.809	161.82	0.0104	69.2637	68.911	75.3066	6.39559	3.12899	628.582	1.00326	-70.2365	0.637045
788	TRUE	0.864688	161.909	161.913	0.004	65.121	64.6683	66.9468	2.27853	0.76048	-537.246	1.05496	-65.9016	0.792057
789	TRUE	0.866939	162.022	162.067	0.0452	68.7062	67.0104	75.7462	8.73582	2.30073	-132.052	1.08991	-57.9359	0.777677
790	TRUE	0.836091	162.13	162.179	0.0484	68.8271	62.4996	73.2549	10.7554	3.31588	-106.996	1.1794	-61.5211	0.788771
791	TRUE	0.669971	162.262	162.287	0.0248	70.8243	65.2282	76.6134	11.3852	3.83736	469.352	1.13878	-58.2107	0.799424
792	TRUE	0.960186	162.384	162.387	0.0024	70.3716	70.1935	71.3068	1.11329	0.419322	-445.315	1.06797	-58.6863	0.816751
793	TRUE	0.949278	162.526	162.543	0.0172	71.6859	70.9066	74.8551	3.94846	1.4941	269.134	1.06335	-67.9274	0.72458
794	TRUE	0.660649	162.627	162.631	0.004	84.4695	83.0742	84.5883	1.51407	0.465685	-255.719	1.14073	-61.1383	0.791655
795	TRUE	0.940121	162.808	162.81	0.0016	66.4974	66.248	66.7468	0.498753	0.197149	311.721	1	-58.6947	0.713558
796	TRUE	0.828097	163.674	163.683	0.0084	78.2322	77.6219	84.8613	7.23936	2.24581	509.875	1.39862	-65.4054	0.64205
797	TRUE	0.881575	163.878	163.882	0.0032	75.3381	74.8037	77.2232	2.41955	0.800735	680.343	1.06037	-62.9434	0.783961
798	TRUE	0.861557	164.07	164.072	0.0024	75.8311	75.0296	77.1671	2.13751	0.777568	890.631	1.01031	-65.1932	0.782376
799	TRUE	0.942119	164.176	164.177	0.0016	80.1457	78.409	80.4129	2.00392	0.828933	1168.95	1.15671	-65.9455	0.768443
800	TRUE	0.490116	164.281	164.283	0.002	68.5328	67.2548	68.9024	1.64767	0.65359	-821.289	1.0879	-72.7659	0.662194
801	TRUE	0.777968	164.38	164.384	0.0032	73.8821	72.6278	75.3368	2.709	0.955079	-870.53	1.00218	-60.3318	0.823723
802	TRUE	0.897697	164.512	164.532	0.0196	63.8772	63.6486	65.2582	1.60961	0.639189	81.7332	1.00657	-66.763	0.447404
803	TRUE	0.634828	165.089	165.11	0.0212	67.3426	66.84	67.8114	0.97135	0.365533	-16.8867	1.00847	-71.3298	0.535816
804	TRUE	0.774399	165.29	165.316	0.0264	72.9121	70.1802	77.2477	7.06751	2.53476	-163.524	1.43147	-71.7606	0.600782
805	TRUE	0.860661	165.429	165.433	0.0044	73.5574	70.3734	75.8285	5.45511	2.02601	-1390.31	1.03194	-67.9246	0.717492
806	TRUE	0.511792	165.551	165.558	0.0068	69.6383	67.8	71.4203	3.62028	1.26298	-537.647	1.00048	-74.9166	0.534858
807	TRUE	0.486953	165.681	165.693	0.0124	70.2227	66.9827	78.7224	11.7397	4.53998	-833.743	2.07279	-64.8897	0.779696
808	TRUE	0.502953	166.183	166.199	0.0168	75.9249	74.7229	77.0301	2.30725	0.90977	-89.0424	1.08513	-67.8678	0.764629
809	TRUE	0.964048	166.274	166.282	0.008	70.1063	69.7608	71.9758	2.21506	0.716214	-198.112	1.05602	-73.0388	0.57886
810	TRUE	0.909013	166.807	166.827	0.02	71.8341	70.0444	78.3677	8.32326	3.26389	400.458	1.24139	-52.167	0.868217
811	TRUE	0.564201	166.903	166.905	0.0016	67.27	66.3437	67.84	1.49626	0.597287	935.162	1.00886	-59.4267	0.849388
812	TRUE	0.927859	167.005	167.015	0.01	71.9075	70.6681	73.2488	2.58077	0.66593	-223.702	1.01468	-63.7152	0.787283
813	TRUE	0.283164	167.12	167.125	0.0052	67.174	66.5378	67.7519	1.21411	0.455676	-207.04	1.03613	-67.6878	0.536933
814	TRUE	0.699807	167.81	167.812	0.002	112.08	111.212	113.278	2.06626	0.89427	1166.09	1.04991	-71.0211	0.556793
815	TRUE	0.924967	167.904	167.924	0.02	75.3383	66.9069	82.2321	15.3252	3.85269	64.1608	2.61695	-65.2886	0.654189
816	TRUE	0.548069	168.029	168.03	0.0016	79.0153	78.7392	79.1133	0.374065	0.153618	-233.791	1.01068	-60.7965	0.728277
817	TRUE	0.939821	168.18	168.185	0.0048	76.8988	76.3719	77.6312	1.25933	0.472456	-163.483	1.22659	-63.21	0.737623
818	TRUE	0.551493	168.26	168.277	0.0172	82.9108	66.7713	83.2136	16.4423	7.91865	951.339	1.04424	-66.0356	0.680045
819	TRUE	0.882203	168.356	168.432	0.0764	72.6184	65.8903	89.3644	23.4741	6.01294	79.0946	1.43479	-71.2808	0.532517
820	TRUE	0.844347	168.553	168.585	0.032	65.1637	64.6688	69.811	5.14223	2.49083	-147.246	1.01661	-73.4868	0.535571
821	TRUE	0.693277	168.707	168.794	0.0876	74.908	67.9001	79.149	11.2489	3.85657	-131.312	1.00396	-68.4579	0.581667
822	TRUE	0.950639	168.977	168.978	0.0016	66.3125	65.4842	66.6064	1.12219	0.460853	701.372	1.03705	-68.3999	0.649575
823	TRUE	0.550938	169.134	169.165	0.0312	72.4655	66.6215	72.6551	6.03361	3.18752	-189.978	1.00509	-68.9932	0.629852
824	TRUE	0.615209	169.267	169.268	0.0016	77.6369	77.1114	77.9843	0.872818	0.347517	-545.511	1.00577	-63.9282	0.783653
825	TRUE	0.568181	169.436	169.483	0.0468	69.184	62.2595	72.3389	10.0794	4.0864	-174.058	1.06767	-71.9277	0.490719
826	TRUE	0.688437	169.75	169.77	0.0204	72.8588	71.8034	72.8884	1.085	0.447524	55.3611	1.00129	-69.9696	0.648496
827	TRUE	0.48119	170.149	170.152	0.0032	72.871	72.2922	74.4676	2.1754	0.749336	-646.539	1.03203	-74.3618	0.444475
828	TRUE	0.830869	170.247	170.25	0.0032	74.6743	73.6765	78.8016	5.12507	2.06309	1621.02	1.01821	-78.7286	0.504295
829	TRUE	0.372808	170.989	171.008	0.0192	73.3591	71.7015	82.7787	11.0772	3.6448	556.993	1.06514	-75.563	0.45375
830	TRUE	0.645117	171.75	171.805	0.0548	65.6828	64.805	82.1728	17.3678	5.91411	-194.005	1.07613	-65.051	0.631017
831	TRUE	0.772032	171.991	171.994	0.0024	80.8986	79.9635	81.9006	1.93712	0.697582	807.134	1.00019	-67.6581	0.725663
832	TRUE	0.932492	172.141	172.143	0.002	65.6262	65.3768	67.0334	1.65657	0.612859	683.241	1.18486	-67.2292	0.671843
833	TRUE	0.919335	172.358	172.385	0.0268	69.0589	64.7037	73.4496	8.7459	4.72248	-331.37	1.00616	-67.1369	0.529652
834	TRUE	0.993663	172.552	172.573	0.0208	64.2301	63.0451	69.0173	5.97225	2.16416	-247.042	1.09149	-62.9888	0.653069
835	TRUE	0.968608	172.786	172.876	0.0896	67.4511	64.8279	67.7864	2.95851	1.02319	26.376	1.00732	-63.8969	0.600258
836	TRUE	0.993	172.976	173.003	0.0264	70.5818	65.1908	72.8074	7.61663	3.18152	-243.785	1.05067	-60.1337	0.772688
837	TRUE	0.386663	173.146	173.18	0.034	74.7539	74.7227	81.5262	6.80351	3.27301	203.072	1.00134	-66.8941	0.649983
838	TRUE	0.892085	173.408	173.44	0.0316	73.5251	68.9956	75.9875	6.99189	2.81644	168.918	1.15088	-62.1996	0.810712
839	TRUE	0.997422	173.581	173.584	0.0036	72.7318	70.2009	74.3201	4.11917	1.32805	1084.28	1.02238	-63.9417	0.712916
840	TRUE	0.858485	173.896	174.041	0.1456	75.9529	23.9995	99.0203	75.0208	19.9565	-214.095	10.22	-81.9293	0.226348
841	TRUE	0.782189	174.193	174.195	0.0024	83.3155	82.9815	83.3526	0.371096	0.138851	-139.161	1.01913	-64.3154	0.545145
842	TRUE	0.517978	174.329	174.487	0.1584	50.2582	27.3987	81.3709	53.9722	14.8008	215.729	6.91959	-84.9397	0.234203
843	TRUE	0.983744	174.655	174.694	0.0396	80.9178	45.1428	86.9889	41.8461	18.6434	500.943	2.8299	-76.3361	0.413134
844	TRUE	0.68415	174.863	174.865	0.002	72.8074	69.9307	75.0518	5.12113	2.1859	-2862.74	1.01674	-70.3398	0.652425
845	TRUE	0.646282	174.986	174.988	0.0016	82.1173	81.7254	83.2217	1.49626	0.614471	-935.162	1.03875	-62.1592	0.778764
846	TRUE	0.890908	175.15	175.152	0.002	71.395	70.3663	72.1476	1.78126	0.629706	-830.195	1.01819	-58.6935	0.761182
847	TRUE	0.52217	175.241	175.259	0.0176	70.3769	68.3655	71.3004	2.93491	0.936549	-178.618	1.01585	-52.7925	0.779129
848	TRUE	0.830873	175.676	175.761	0.0848	67.3331	64.6925	68.6358	3.94329	1.05745	5.09598	1.02361	-65.0844	0.649389
849	TRUE	0.982653	175.863	175.865	0.0024	77.0836	76.4157	77.4176	1.00196	0.367366	-417.483	1.01249	-67.7602	0.744868
850	TRUE	0.388041	175.969	175.972	0.0024	73.7822	70.8431	75.2518	4.40862	1.61641	-1836.93	1.01118	-71.783	0.632921
851	TRUE	0.975717	176.054	176.063	0.0084	71.738	70.077	72.9604	2.88338	1.13242	371.341	1.00747	-70.6816	0.600472
852	TRUE	0.856922	176.158	176.174	0.0164	81.1167	78.5489	81.685	3.13615	0.84642	-66.6184	1.20976	-78.6635	0.497285
853	TRUE	0.394887	176.614	176.618	0.0044	80.3118	80.0623	80.4271	0.364875	0.157958	-96.4979	1.00956	-78.4885	0.4122
854	TRUE	0.732117	176.742	176.764	0.022	85.7408	80.0521	86.2916	6.23947	2.3567	-69.8679	1.3142	-75.0055	0.495432
855	TRUE	0.859234	176.854	176.856	0.002	77.1582	76.5526	77.7639	1.21126	0.436354	-581.455	1.00442	-68.39	0.694865
856	TRUE	0.480928	176.992	177.002	0.0096	69.7994	69.6257	69.9489	0.323199	0.136396	28.2512	1.00292	-75.7767	0.547641
857	TRUE	0.535511	177.139	177.264	0.1248	76.6534	41.3103	100.968	59.6574	10.474	-61.0409	10.2695	-91.1904	0.204337
858	TRUE	0.490519	177.402	177.404	0.0016	88.8877	88.7897	89.1638	0.374065	0.153618	-233.791	1.01068	-75.1286	0.511819
859	TRUE	0.52175	177.514	177.542	0.0276	75.3773	74.8721	75.5973	0.725216	0.255197	-4.49601	1.01216	-73.6004	0.587593
860	TRUE	0.861829	177.633	177.638	0.0044	66.603	66.0588	66.6199	0.561141	0.238617	128.252	1.0102	-76.0119	0.531621
861	TRUE	0.426358	177.728	177.745	0.0172	76.2426	71.4297	77.8309	6.40119	2.46212	-235.218	1.13715	-68.7438	0.531195
862	TRUE	0.430249	178.094	178.097	0.0036	70.6078	69.8211	71.4688	1.64767	0.535742	439.693	1.0131	-63.482	0.733992
863	TRUE	0.916043	178.416	178.42	0.0036	71.1704	70.9551	71.7047	0.749614	0.246083	-143.94	1.07097	-69.2293	0.591592
864	TRUE	0.802536	178.551	178.556	0.0056	67.9198	67.5545	68.2641	0.70956	0.236432	118.94	1.00417	-53.3086	0.761912
865	TRUE	0.95153	178.972	178.973	0.0016	71.8904	70.1091	72.6029	2.49377	1.01694	-1558.6	1.02327	-70.4421	0.590518
866	TRUE	0.560016	179.069	179.087	0.018	77.5145	76.8122	78.2996	1.48738	0.430279	22.1954	1.04559	-59.7618	0.796472
867	TRUE	0.535201	179.796	179.809	0.0132	79.3989	78.4961	79.9922	1.4961	0.498474	-73.1589	1.05328	-70.3082	0.443192
868	TRUE	0.520818	180.197	180.205	0.0076	74.4008	73.2733	74.4973	1.22396	0.579962	-162.864	1.00139	-64.8829	0.772271
869	TRUE	0.336274	180.802	180.832	0.0296	84.648	81.9073	102.939	21.0316	7.04609	653.617	1.42615	-71.1507	0.649104
870	TRUE	0.386369	181.047	181.049	0.0024	77.4884	76.0189	77.8001	1.78126	0.673394	-723.637	1.08653	-63.8919	0.723683
871	TRUE	0.484727	181.164	181.173	0.0088	72.4114	68.9769	75.6426	6.66565	2.7469	-798.511	1.32539	-58.245	0.767644
872	TRUE	0.934988	181.295	181.318	0.0228	77.1843	77.1719	90.0483	12.8764	5.32253	-589.916	1.02129	-66.0976	0.651574
873	TRUE	0.932189	181.438	181.44	0.002	65.8637	64.5322	67.302	2.76986	1.01936	-1360.76	1.00121	-68.9548	0.671439
874	TRUE	0.333723	181.562	181.568	0.0064	73.0758	66.1886	75.6478	9.45922	3.62125	-1620.48	1.01441	-65.4219	0.722952
875	TRUE	0.764334	182.045	182.064	0.0192	79.2857	77.5495	79.7072	2.15772	0.872443	103.489	1.00319	-62.5928	0.736908
876	TRUE	0.542715	182.195	182.222	0.0268	70.9793	67.2765	73.8853	6.6088	2.36673	166.812	1.13914	-64.3071	0.729382
877	TRUE	0.416789	182.3	182.315	0.0156	78.8786	68.8671	80.9802	12.1131	5.10212	795.491	1.02071	-70.6772	0.586235
878	TRUE	0.874655	182.421	182.426	0.0048	73.249	70.2874	73.5725	3.28509	1.31137	715.668	1.036	-64.8895	0.69966
879	TRUE	0.606673	182.632	182.633	0.0016	78.9105	77.2718	81.2618	3.99002	1.58597	-2493.77	1.00171	-58.9598	0.854985
880	TRUE	0.722892	182.774	182.789	0.0156	73.3661	71.901	75.7672	3.86622	1.35305	-129.86	1.16326	-67.9882	0.496189
881	TRUE	0.842265	182.943	182.951	0.0084	75.3436	72.2355	75.678	3.44247	1.31099	378.715	1.12695	-54.9355	0.844513
882	TRUE	0.642099	183.058	183.06	0.002	75.8121	70.9047	77.0857	6.18098	2.22358	-2631.18	1.1177	-62.8268	0.783933
883	TRUE	0.852693	183.17	183.18	0.01	77.4346	74.8888	79.5572	4.66839	1.12609	-31.4572	1.66679	-59.0257	0.768617
884	TRUE	0.611622	183.389	183.391	0.002	77.2213	76.9051	77.5108	0.605629	0.218335	290.727	1.00254	-67.7336	0.709582
885	TRUE	0.629614	183.89	183.901	0.0112	91.2375	90.0779	92.2395	2.16164	0.624674	6.51386	1.11698	-63.1508	0.777869
886	TRUE	0.290455	184.004	184.019	0.0152	72.3809	70.3101	73.9109	3.60083	1.30347	157.056	1.16308	-68.7261	0.617243
887	TRUE	0.65495	184.401	184.415	0.0144	78.8992	75.2787	83.7483	8.46958	3.48099	-589.018	1.00109	-72.4695	0.579145
888	TRUE	0.532774	184.525	184.53	0.0048	71.8857	70.7798	72.4424	1.66251	0.552875	349.585	1.01017	-56.563	0.798945
889	TRUE	0.993136	184.612	184.627	0.0144	69.866	67.7904	111.555	43.7642	18.2849	3246.28	1.01644	-71.1696	0.537958
890	TRUE	0.510156	184.713	184.729	0.0156	75.9253	72.5901	82.9934	10.4033	4.53093	-509.647	1.31087	-75.3771	0.574604
891	TRUE	0.76318	184.825	184.827	0.0028	69.1448	68.0537	70.2358	2.18204	0.763557	779.302	1	-65.7042	0.736922
892	TRUE	0.39843	185.396	185.438	0.042	83.63	74.0483	90.2035	16.1552	6.21248	260.841	1.33908	-66.7773	0.723029
893	TRUE	0.687305	185.519	185.521	0.002	73.1034	72.8006	73.2014	0.400784	0.153333	176.854	1.03234	-65.6712	0.617547
894	TRUE	0.753762	185.716	185.722	0.006	82.0372	81.514	82.2265	0.712504	0.231343	97.5764	1.02496	-69.6783	0.59808
895	TRUE	0.85414	185.807	185.834	0.0272	79.7321	79.1676	87.2996	8.132	2.35534	-236.796	1.10319	-75.6028	0.461696
896	TRUE	0.96075	186.434	186.447	0.0136	99.1124	68.7976	99.5148	30.7172	14.431	-2384.59	1.01989	-68.5243	0.576106
897	TRUE	0.960164	186.54	186.568	0.0288	78.7408	66.9615	84.0475	17.086	7.52131	526.825	1.11684	-76.5349	0.526235
898	TRUE	0.589373	186.652	186.655	0.0024	102.131	99.3259	104.403	5.07659	1.83116	2115.25	1.00077	-80.6031	0.5056
899	TRUE	0.988504	187.178	187.187	0.0088	89.1117	85.135	91.6969	6.56197	1.8053	639.703	1.06241	-80.7726	0.418064
900	TRUE	0.978603	187.315	187.625	0.31	77.4899	74.7585	77.9086	3.1501	1.3749	3.27749	1.39003	-68.9033	0.495939
901	TRUE	0.925563	187.28	187.281	0.0016	99.8471	99.7046	100.346	0.641254	0.258129	311.721	1.14317	-77.8509	0.54801
902	TRUE	0.576055	188.237	188.245	0.0084	89.8137	83.6426	90.8094	7.16676	2.50081	860.025	1.04134	-77.935	0.483857
903	TRUE	0.643037	188.347	188.351	0.004	88.1709	86.8052	88.683	1.87775	0.599288	-437.556	1.02568	-71.964	0.550456
904	TRUE	0.582495	189.541	189.545	0.004	80.4047	79.4769	80.7461	1.26915	0.412579	296.877	1.0258	-71.5767	0.506215
905	TRUE	0.851219	189.707	189.71	0.0028	78.009	77.8012	78.3504	0.549222	0.179084	178.48	1.00669	-64.8756	0.774746
906	TRUE	0.980965	190.773	190.803	0.03	77.6389	72.9704	78.574	5.60363	1.71765	-54.7535	1.1991	-68.9553	0.659436
907	TRUE	0.705959	194.757	194.77	0.0132	67.9021	65.7152	68.2268	2.51159	0.941991	183.409	1.00426	-79.3373	0.478074
908	TRUE	0.669667	194.862	194.882	0.02	70.1593	67.6614	72.6763	5.01489	2.22606	218.049	1.05054	-82.3865	0.42246
909	TRUE	0.819772	195.394	195.396	0.002	80.9908	80.5677	82.6785	2.11079	0.80963	1007.05	1.06233	-69.3505	0.698573
910	TRUE	0.696773	195.606	195.622	0.0164	64.828	64.4657	65.0668	0.601103	0.246308	-25.8548	1.00611	-66.8003	0.759123
911	TRUE	0.964644	195.764	195.788	0.0232	71.6815	52.1745	76.1698	23.9953	10.0385	999.52	1.03367	-70.6246	0.494569
912	TRUE	0.82825	196.184	196.19	0.0056	67.8632	66.4494	71.5194	5.06996	1.96915	-898.515	1.00137	-64.1787	0.638205
913	TRUE	0.983946	196.27	196.299	0.0288	64.6252	63.3147	65.5992	2.28449	0.714729	24.1142	1.07219	-61.552	0.722661
914	TRUE	0.709629	196.473	196.483	0.01	66.4412	66.1447	66.6315	0.486776	0.165748	-38.8278	1.00475	-64.7575	0.703315
915	TRUE	0.910441	196.634	196.667	0.0324	65.8523	64.803	66.9469	2.14392	0.769422	21.5523	1.07872	-64.0642	0.648775
916	TRUE	0.537762	196.801	196.834	0.0324	65.7147	64.7613	70.5196	5.75833	2.46526	-172.865	1.00812	-69.4015	0.53314
917	TRUE	0.711788	196.898	196.91	0.0124	65.1728	58.9823	66.4187	7.43638	2.52075	369.714	1.27464	-79.2198	0.443968
918	TRUE	0.803019	197.024	197.033	0.0088	77.3228	77.1982	77.8115	0.61332	0.20991	-36.4492	1.01531	-71.6423	0.450446
919	TRUE	0.567056	197.317	197.332	0.0152	66.5455	65.7726	67.4955	1.72291	0.558273	-14.7653	1.04391	-71.9984	0.656338
920	TRUE	0.647974	197.566	197.568	0.0024	66.5484	64.9453	67.35	2.4047	0.881679	-1001.96	1.01831	-69.5739	0.67521
921	TRUE	0.520848	197.681	197.716	0.0352	68.7524	66.0358	71.1597	5.12394	1.83505	-117.662	1.03574	-68.0186	0.705773
922	TRUE	0.90692	197.861	197.862	0.0016	74.7618	73.9335	75.0557	1.12219	0.460853	-701.372	1.03705	-71.5793	0.669447
923	TRUE	0.698842	197.959	197.972	0.0124	79.499	72.7569	79.9734	7.21647	2.79675	619.466	1.0299	-81.4774	0.454365
924	TRUE	0.951524	198.059	198.061	0.0016	68.1059	68.1059	68.1059	0	5.0243e-15	7.94411e-12	1	-69.0014	0.56637
925	TRUE	0.328414	198.189	198.194	0.0056	77.0279	75.9814	77.0279	1.04649	0.342663	108.731	1.07269	-75.8006	0.490117
926	TRUE	0.216712	198.276	198.321	0.0448	71.4245	66.5706	74.9574	8.38677	1.64878	-79.765	1.90889	-86.2633	0.268377
927	TRUE	0.937366	198.663	198.705	0.0416	44.3847	43.5993	46.1006	2.50136	0.993427	-45.1241	1.00628	-67.9465	0.400671
928	TRUE	0.738688	198.85	198.856	0.0056	107.874	107.169	108.341	1.17266	0.375433	-112.257	1.16492	-66.6708	0.601621
929	TRUE	0.919727	198.929	198.939	0.01	67.7835	65.6239	69.4007	3.77684	1.47412	-382.475	1.00168	-61.7805	0.533353
930	TRUE	0.871345	199.166	199.169	0.0032	70.4732	70.2282	70.9185	0.690239	0.276471	-244.305	1.01729	-61.1532	0.667808
931	TRUE	0.670622	199.378	199.401	0.0228	72.9699	69.054	75.5333	6.47934	2.15864	40.0435	1.35713	-65.5487	0.658128
932	TRUE	0.825346	199.543	199.547	0.0036	73.8078	73.0285	74.832	1.80353	0.683926	199.492	1.83001	-65.9408	0.77009
933	TRUE	0.689188	199.614	199.665	0.0512	77.8861	66.5692	79.8617	13.2926	5.37211	230.285	1.05345	-71.0342	0.54368
934	TRUE	0.984493	199.735	199.801	0.0664	67.0636	66.736	72.0487	5.31271	2.36968	-4.54343	1.02407	-67.6169	0.533434
935	TRUE	0.985643	199.912	199.916	0.004	76.4044	75.3935	77.4153	2.0218	1.00923	560.556	1.01939	-60.6214	0.841688
936	TRUE	0.734241	200.026	200.031	0.0056	78.948	78.4136	79.9722	1.5586	0.467538	86.6774	1.27531	-62.7281	0.783073
937	TRUE	0.824164	200.133	200.24	0.1068	74.2757	66.2445	75.3566	9.11215	4.07609	-81.0597	1.01352	-67.7954	0.587466
938	TRUE	0.946887	200.361	200.518	0.1568	69.2046	68.6146	74.3301	5.71553	2.05905	-28.185	1.00193	-59.8824	0.631882
939	TRUE	0.984382	200.736	200.738	0.0016	76.1607	74.6645	77.657	2.99252	1.1829	-1870.32	1	-72.4254	0.600285
940	TRUE	0.931866	200.862	200.864	0.0016	76.4171	74.8139	77.3077	2.49377	0.99973	-1558.6	1.00905	-73.832	0.546786
941	TRUE	0.967075	201.126	201.128	0.002	69.9185	68.4979	70.297	1.79907	0.69792	-842.282	1.16994	-69.1351	0.581042
942	TRUE	0.936177	201.243	201.246	0.0024	81.883	79.2779	82.3506	3.07268	1.12701	1085.46	1.3118	-76.1833	0.458273
943	TRUE	0.499986	201.445	201.448	0.0028	70.1908	69.9105	70.3077	0.397165	0.146751	-143.724	1.00633	-66.6217	0.663342
944	TRUE	0.856946	201.614	201.615	0.0016	81.706	81.706	81.706	4.26326e-14	1.50729e-14	2.78044e-11	1	-70.9571	0.447187
945	TRUE	0.592405	201.704	201.716	0.0124	67.0176	66.7768	69.2745	2.49774	0.939736	-200.9	1.006	-68.5441	0.654356
946	TRUE	0.924076	201.917	201.919	0.002	75.1104	74.3178	76.2594	1.94157	0.769943	-1019.14	1.0154	-63.2139	0.759381
947	TRUE	0.99259	202.138	202.175	0.0368	70.7947	69.9105	72.5781	2.66759	0.786856	24.1058	1.03702	-64.2648	0.589965
948	TRUE	0.6637	202.785	202.787	0.002	70.6789	69.8462	71.1821	1.33595	0.556391	-728.409	1.03626	-59.4416	0.704475
949	TRUE	0.477613	203.588	203.59	0.0016	79.0595	77.3495	79.3801	2.03064	0.856118	1246.88	1.09889	-69.8233	0.709102
950	TRUE	0.837416	203.683	203.685	0.0016	88.7795	88.1294	89.2515	1.12219	0.445538	701.372	1.00392	-73.9543	0.542819
951	TRUE	0.992922	203.874	203.929	0.0544	64.6457	62.1815	90.3319	28.1505	8.12967	-202.224	1.8144	-73.1206	0.441352
952	TRUE	0.712481	204.038	204.04	0.002	80.6664	79.6243	80.7999	1.17563	0.457961	539.468	1.09728	-62.8695	0.779091
953	TRUE	0.945227	204.147	204.171	0.0244	85.3893	80.1133	86.1134	6.00004	2.40038	238.413	1.0071	-74.0425	0.587069
954	TRUE	0.380234	204.28	204.288	0.0076	77.9483	76.8119	79.1361	2.32411	0.788659	266.613	1.02712	-68.2106	0.528171
955	TRUE	0.441711	204.417	204.42	0.0024	76.1997	75.9844	76.2665	0.282033	0.100127	83.4966	1.01988	-70.5507	0.633337
956	TRUE	0.51143	204.515	204.519	0.0036	70.6921	69.4898	71.9093	2.41955	0.752317	-616.469	1.01673	-59.4523	0.810967
957	TRUE	0.957217	204.777	204.781	0.0036	78.8521	77.5378	79.5774	2.03965	0.775602	564.051	1.00034	-69.565	0.693815
958	TRUE	0.484929	205.408	205.411	0.0032	84.4463	80.722	85.3883	4.66637	2.01614	1531.11	1.01108	-75.0019	0.581665
959	TRUE	0.91015	205.5	205.501	0.0016	78.9367	78.6874	79.1861	0.498753	0.197149	311.721	1	-69.6032	0.707535
960	TRUE	0.804194	205.668	205.674	0.0056	75.3983	74.402	77.0014	2.59939	0.795153	452.463	1.01639	-74.7868	0.539233
961	TRUE	0.391118	205.787	205.789	0.002	69.3006	69.0245	69.3273	0.302814	0.114253	-113.873	1.03232	-64.6451	0.800443
962	TRUE	0.767558	205.87	205.894	0.024	75.4752	69.9501	83.3489	13.3988	4.54872	-371.018	1.44089	-71.1914	0.652708
963	TRUE	0.71255	205.986	205.988	0.002	73.9367	73.9367	73.9367	1.42109e-14	3.8918e-15	-3.61551e-12	1	-59.8267	0.76663
964	TRUE	0.652794	206.128	206.134	0.0056	74.1816	73.3222	79.1565	5.83432	2.62745	-1050.82	1.00471	-67.3278	0.545705
965	TRUE	0.485747	206.217	206.22	0.0032	82.7698	80.28	83.5171	3.23712	1.29273	1021.41	1.01498	-74.6545	0.486523
966	TRUE	0.561638	206.327	206.336	0.0088	73.6991	69.1035	74.5497	5.44616	2.05948	-600.033	1.07745	-65.3165	0.647764
967	TRUE	0.501735	206.51	206.516	0.006	76.3212	75.8239	76.5011	0.677244	0.278765	126.418	1.01096	-61.6912	0.794924
968	TRUE	0.99201	206.844	206.906	0.062	64.5397	63.3902	84.5808	21.1906	10.5264	336.917	1.02233	-69.1664	0.499648
969	TRUE	0.713492	206.999	207.009	0.0096	80.3158	74.2439	90.0062	15.7623	4.3763	1546.53	1.02797	-76.2874	0.543394
970	TRUE	0.974265	207.129	207.134	0.0044	71.7906	71.4195	72.3472	0.92774	0.259285	-172.183	1.01545	-63.6981	0.713487
971	TRUE	0.970305	207.25	207.251	0.0016	73.1214	72.6494	73.7716	1.12219	0.445538	701.372	1.00392	-69.626	0.60147
972	TRUE	0.839536	207.351	207.356	0.0048	72.5462	68.9762	77.4966	8.52037	3.39345	-2103.01	1.1698	-65.3062	0.731439
973	TRUE	0.953831	207.444	207.446	0.002	76.8643	75.7065	77.1404	1.43392	0.526111	-632.348	1.09358	-58.2759	0.805503
974	TRUE	0.943639	207.522	207.53	0.0084	84.7619	83.0252	87.4709	4.44573	1.34823	510.88	1.02054	-64.9024	0.713452
975	TRUE	0.812339	208.362	208.366	0.0044	90.4993	89.1596	90.9037	1.74415	0.537661	-172.183	1.30234	-69.6716	0.659628
976	TRUE	0.833992	208.861	208.889	0.028	91.2649	77.083	91.3896	14.3066	7.06824	528.512	1.0251	-76.4421	0.496862
977	TRUE	0.896204	209.06	209.062	0.0016	80.9658	80.0306	83.1478	3.11721	1.26622	1948.25	1.01535	-72.8093	0.647533
978	TRUE	0.711049	209.224	209.253	0.0292	70.1656	68.2298	75.379	7.14918	2.23243	54.0382	1.18483	-68.0589	0.605154
979	TRUE	0.912891	209.51	209.552	0.0428	83.5439	77.2366	83.8414	6.60474	3.53025	152.689	1.00099	-74.2603	0.487139
980	TRUE	0.677569	209.687	209.689	0.0016	74.7764	71.5345	75.4354	3.90096	1.57543	-2026.18	1.38614	-66.7616	0.744408
981	TRUE	0.671714	209.84	209.852	0.012	67.6762	66.2405	70.8476	4.60714	1.5151	286.316	1.192	-69.1792	0.60739
982	TRUE	0.738295	210.005	210.007	0.0016	77.0361	75.8872	78.0069	2.1197	0.83892	-1324.81	1.00085	-68.3725	0.657966
983	TRUE	0.76758	210.107	210.109	0.002	69.1687	68.8525	69.4582	0.605629	0.218335	290.727	1.00254	-70.5785	0.49011
984	TRUE	0.32931	210.403	210.408	0.0056	78.2704	77.8696	78.8641	0.994537	0.252234	123.323	1.03104	-68.8322	0.710341
985	TRUE	0.722848	215.988	215.991	0.0024	75.4841	73.0794	77.0205	3.94104	1.43037	1642.1	1.00506	-75.8587	0.504874
986	TRUE	0.5068	216.144	216.151	0.0076	76.3686	71.6542	78.3929	6.73868	2.86881	904.821	1.01327	-74.7271	0.548487
987	TRUE	0.791025	216.29	216.301	0.0116	65.1298	64.5658	65.5845	1.01873	0.372236	-73.4041	1.00842	-62.3649	0.491224
988	TRUE	0.429716	216.429	216.431	0.0024	68.6896	68.0885	69.2908	1.20235	0.432896	500.98	1	-66.6034	0.71204
989	TRUE	0.853657	216.595	216.596	0.0016	70.2997	69.9791	70.9766	0.997506	0.403004	-623.441	1.0194	-65.3141	0.786115
990	TRUE	0.642429	223.287	223.292	0.0052	88.6634	83.2675	92.1953	8.92788	3.8849	1681.86	1.02277	-77.8698	0.446814
991	TRUE	0.367937	223.421	223.458	0.0368	74.8353	65.5496	79.0454	13.4958	3.0516	-0.509885	1.53559	-73.6548	0.452677
992	TRUE	0.428459	223.567	223.586	0.0188	62.5029	59.5458	80.5805	21.0347	9.20594	1037.17	1.42647	-68.043	0.54796
993	TRUE	0.474159	223.692	223.714	0.0212	69.7262	69.0161	72.0505	3.03441	0.900157	-72.0545	1.06301	-69.1173	0.586369
994	TRUE	0.829474	223.959	223.96	0.0016	89.8986	88.5983	90.8427	2.24439	0.891076	-1402.74	1.00292	-77.8443	0.510928
995	TRUE	0.688608	224.001	224.143	0.1424	66.1313	53.1726	113.468	60.2957	11.3475	-136.794	6.16495	-86.3156	0.235067
996	TRUE	0.761044	224.47	224.472	0.0024	55.4753	55.03	59.4831	4.45315	1.66622	-1669.93	1.24868	-79.61	0.478911
997	TRUE	0.623041	224.566	224.569	0.0028	66.3277	63.7622	66.8327	3.07044	1.40032	-1116.73	1.01189	-73.011	0.481464
998	TRUE	0.591404	224.881	224.892	0.0112	107.713	92.2696	108.06	15.7902	7.55885	1445.62	1.05229	-69.5483	0.651591
999	TRUE	0.870553	225.004	225.007	0.0024	70.9467	70.7463	71.3474	0.601176	0.22042	-250.49	1.00609	-66.7005	0.531067
1000	TRUE	0.928878	225.174	225.186	0.0124	69.5574	67.3261	70.6143	3.28817	1.20058	-190.961	1.1374	-65.9573	0.573326
1001	TRUE	0.884517	225.354	225.425	0.0704	67.1522	64.7146	70.715	6.00046	1.96609	-58.384	1.02109	-71.0887	0.491761
1002	TRUE	0.365516	225.538	225.543	0.0048	64.2485	63.8996	64.2782	0.378518	0.116421	-47.2773	1.01328	-71.0167	0.638865
1003	TRUE	0.856488	225.647	225.651	0.004	75.0346	69.0454	78.2233	9.17784	3.53563	-2268.06	1.00068	-73.3895	0.676043
1004	TRUE	0.979483	225.781	225.792	0.0112	71.2062	67.1975	74.8012	7.6037	3.66135	-717.865	1.00861	-59.8283	0.706052
1005	TRUE	0.721384	225.989	226.007	0.0188	67.8001	65.1545	74.3223	9.16776	3.25046	-555.227	1.1616	-70.4344	0.599974
1006	TRUE	0.644064	226.072	226.103	0.0312	64.8171	62.9087	65.0139	2.10516	0.889849	-2.67451	1.01491	-71.1357	0.601139
1007	TRUE	0.920546	226.308	226.311	0.0036	65.2624	64.5351	66.1456	1.61056	0.527615	-433.62	1.0105	-64.8504	0.609031
1008	TRUE	0.96152	226.557	226.56	0.0028	67.5033	66.9837	68.8244	1.84064	0.658397	-650.302	1.03416	-66.0513	0.715233
1009	TRUE	0.954788	226.854	226.858	0.0044	69.9185	69.5946	70.2627	0.668106	0.232229	141.718	1.00147	-61.0738	0.644147
1010	TRUE	0.919887	227.217	227.288	0.0712	67.0962	66.346	69.0359	2.6899	1.20125	32.94	1.00434	-67.2689	0.595026
1011	TRUE	0.805266	227.749	227.753	0.004	77.1256	77.0068	78.3354	1.32852	0.464454	-286.756	1.09377	-62.8852	0.653545
1012	TRUE	0.582584	227.831	227.884	0.0536	77.2634	70.1279	80.4404	10.3125	3.33726	-98.3002	1.15427	-72.5121	0.490038
1013	TRUE	0.565362	228.268	228.273	0.0052	74.3535	72.4052	75.2701	2.86486	1.02953	424.925	1.51	-59.4066	0.672663
1014	TRUE	0.451482	228.343	228.455	0.112	66.1422	65.2257	69.0192	3.7935	1.64778	-28.2869	1.00335	-64.122	0.552928
1015	TRUE	0.987155	228.678	228.682	0.004	68.1154	67.5142	68.724	1.20977	0.433876	-325.721	1.00436	-59.2364	0.662415
1016	TRUE	0.99549	228.797	228.799	0.0016	51.2343	50.6553	51.3233	0.667973	0.276311	-389.651	1.07279	-61.5373	0.610014
1017	TRUE	0.507736	229.42	229.422	0.0024	66.477	64.8071	67.813	3.00588	1.08446	-1252.45	1.00163	-66.3616	0.780606
1018	TRUE	0.608384	229.794	229.799	0.0056	77.326	76.9466	77.9831	1.03651	0.263632	-26.9072	1.12964	-74.8022	0.502598
1019	TRUE	0.772963	229.939	229.941	0.002	68.3517	68.0489	68.4497	0.400784	0.153333	-176.854	1.03234	-69.1284	0.615674
1020	TRUE	0.841042	230.517	230.519	0.0016	90.3498	88.8535	90.7773	1.92376	0.774388	-935.162	1.43137	-72.4675	0.553381
1021	TRUE	0.995766	230.714	230.719	0.0052	73.5398	69.3393	74.7166	5.37737	2.18444	-1088.77	1.00718	-62.1502	0.655572
1022	TRUE	0.997719	230.977	231.022	0.0448	75.1571	73.9451	75.8681	1.92305	0.586856	22.8819	1.02429	-70.0738	0.44637
1023	TRUE	0.816195	231.981	232.032	0.0512	71.9517	68.532	92.7733	24.2413	5.71841	-405.029	1.08411	-66.4169	0.653221
1024	TRUE	0.903228	232.155	232.157	0.002	68.3612	67.7945	70.1223	2.32778	0.990536	-1178.01	1.01547	-74.0663	0.632181
1025	TRUE	0.961876	232.247	232.249	0.002	77.0291	75.947	77.5056	1.5586	0.599135	-779.302	1.02713	-69.3965	0.675512
1026	TRUE	0.397121	233.872	233.874	0.0016	81.3797	80.4623	82.8314	2.36908	0.944761	1480.67	1.00574	-68.1649	0.778866
1027	TRUE	0.914235	234.205	234.208	0.0036	82.9051	81.8289	84.7161	2.88713	1.01637	829.456	1.01919	-67.8504	0.704526
1028	TRUE	0.283288	234.568	234.573	0.0044	80.5698	78.4523	83.1786	4.72628	1.89675	1176.16	1.07744	-76.0048	0.563946
1029	TRUE	0.898264	234.681	234.688	0.0072	104.909	90.457	109.068	18.6113	7.99882	2692.16	1.00528	-78.4799	0.541274
1030	TRUE	0.80637	235.001	235.003	0.002	64.9388	64.6627	64.9655	0.302814	0.114253	-113.873	1.03232	-67.1722	0.539771
1031	TRUE	0.807402	235.227	235.268	0.0416	71.7617	67.9543	79.8874	11.933	3.96465	-209.213	1.2602	-66.9295	0.643236
1032	TRUE	0.659452	235.366	235.421	0.0548	67.9742	66.7242	73.5164	6.79221	2.48194	-98.1645	1.05142	-70.2116	0.5867
1033	TRUE	0.975471	235.54	235.6	0.06	74.8802	65.1723	75.1772	10.0049	3.99897	165.151	1.00344	-70.9383	0.488062
1034	TRUE	0.527017	235.727	235.751	0.024	67.5315	65.2303	67.7452	2.51486	1.00685	56.7127	1.04254	-67.1625	0.633775
1035	TRUE	0.972354	235.9	235.903	0.0024	66.7091	65.6329	67.0431	1.41017	0.500636	-417.483	1.28897	-67.6705	0.682895
1036	TRUE	0.810233	236.001	236.003	0.0016	83.7951	83.7951	83.7951	1.42109e-14	7.53644e-15	1.53393e-11	1	-65.9299	0.610307
1037	TRUE	0.955276	236.203	236.205	0.002	79.4749	79.1944	80.5927	1.39829	0.545359	665.428	1.12134	-72.9181	0.64893
1038	TRUE	0.795102	237.054	237.056	0.0016	91.0301	90.9321	91.3062	0.374065	0.153618	233.791	1.01068	-72.3	0.552861
1039	TRUE	0.651957	237.171	237.181	0.01	81.9758	81.3491	91.1997	9.85059	4.73731	1076.57	1.02271	-74.0661	0.558615
1040	TRUE	0.955858	237.27	237.297	0.0264	80.9933	70.4777	82.0465	11.5688	5.28795	-418.576	1.07136	-74.9344	0.534274
1041	TRUE	0.778197	237.448	237.47	0.0216	72.126	70.3721	74.7721	4.40004	1.40961	-72.7989	1.24261	-64.2182	0.774143
1042	TRUE	0.62872	237.549	237.575	0.026	71.1927	71.0607	76.9073	5.84666	2.39763	-231.937	1.00327	-64.3328	0.717438
1043	TRUE	0.87701	237.971	238.033	0.0624	77.1015	72.0851	79.7643	7.67921	2.87225	32.3837	1.08269	-69.0196	0.591814
1044	TRUE	0.977754	238.186	238.222	0.0352	72.8966	72.4671	104.582	32.1146	16.65	957.466	1.01857	-73.7523	0.522514
1045	TRUE	0.593183	241.996	241.998	0.002	77.8193	77.5287	78.518	0.989334	0.402898	484.431	1.04999	-82.1965	0.396754
1046	TRUE	0.320457	244.963	244.964	0.0016	85.0949	84.9969	85.371	0.374065	0.153618	233.791	1.01068	-76.3739	0.553317
1047	TRUE	0.439925	245.057	245.063	0.0056	78.2047	74.1401	82.7634	8.62322	3.30933	1561.99	1.04033	-72.0295	0.651831
1048	TRUE	0.954913	245.211	245.259	0.0488	82.8034	73.2871	83.3277	10.0406	4.78719	-190.844	1.02095	-73.2848	0.596935
1049	TRUE	0.883229	245.344	245.365	0.0208	78.6679	78.3414	82.79	4.44859	1.46084	219.337	1.02055	-64.8136	0.722389
1050	TRUE	0.989747	245.433	245.447	0.0144	78.7921	75.4517	83.7699	8.31824	3.2551	-173.138	1.80479	-71.2925	0.654553
1051	TRUE	0.9544	245.575	245.576	0.0016	75.2084	74.7364	77.622	2.88564	1.22271	1792.39	1.07888	-70.716	0.703371
1052	TRUE	0.736133	245.715	245.721	0.006	81.2348	80.8646	83.3843	2.51974	0.862386	263.676	1.1807	-67.1607	0.722108
1053	TRUE	0.519759	245.787	245.799	0.012	74.1185	70.3965	82.7353	12.3388	4.7368	1123.07	1.0202	-65.5585	0.706109
1054	TRUE	0.5652	252.412	252.417	0.0056	79.3528	78.3582	79.709	1.35079	0.446008	237.303	1.02527	-70.429	0.582074
1055	TRUE	0.475775	252.504	252.506	0.0024	70.1042	68.9686	71.1061	2.13751	0.770094	890.631	1.00062	-73.764	0.588239
1056	TRUE	0.909936	261.273	261.274	0.0016	106.885	104.703	107.82	3.11721	1.26622	1948.25	1.01535	-82.124	0.421887
1057	TRUE	0.486222	261.36	261.363	0.0028	82.172	80.5392	83.1369	2.59767	0.943988	-952.48	1.01525	-56.4565	0.797191
1058	TRUE	0.969251	261.432	261.435	0.0024	80.7048	79.7696	81.7067	1.93712	0.697582	807.134	1.00019	-64.7587	0.638579
1059	TRUE	0.605278	261.482	261.528	0.0464	75.254	58.3989	83.3959	24.997	6.36985	234.726	5.832	-91.7795	0.210633
1060	TRUE	0.683176	261.738	261.74	0.002	80.0941	79.818	80.1208	0.302814	0.114253	-113.873	1.03232	-60.9932	0.758628
1061	TRUE	0.363004	261.891	261.893	0.0016	81.1063	80.6699	82.7896	2.1197	0.887173	1324.81	1.05854	-61.2588	0.838333
1062	TRUE	0.364525	261.972	261.99	0.0188	80.2829	76.4458	81.8416	5.39582	1.66791	-196.232	1.12547	-67.3579	0.710826
1063	TRUE	0.729907	262.191	262.193	0.002	74.7144	72.6303	77.983	5.35269	2.04812	2712.61	1.0031	-72.909	0.615576
1064	TRUE	0.840028	262.504	262.507	0.0032	80.2819	78.5378	80.9276	2.38986	0.891094	787.033	1.05717	-65.7009	0.729374
1065	TRUE	0.706608	263.894	263.916	0.022	80.9238	78.4301	80.9271	2.49707	1.01821	117.464	1.00125	-78.6546	0.440421
1066	TRUE	0.263924	264.109	264.112	0.0036	83.6166	79.2567	84.168	4.91129	1.80123	1312.29	1.12712	-78.2829	0.492323
1067	TRUE	0.608573	264.334	264.338	0.0044	75.3949	74.5265	76.9015	2.37501	0.93526	634.756	1.04225	-78.2156	0.506881
1068	TRUE	0.735385	275.328	275.332	0.0036	62.6489	62.0737	62.994	0.920318	0.330344	-230.304	1.08656	-71.4633	0.446627
1069	TRUE	0.989638	275.462	275.464	0.002	77.706	74.4151	79.18	4.76487	1.64206	-2019.82	1.12512	-78.6533	0.503422
1070	TRUE	0.995826	275.55	275.551	0.0016	61.2114	61.1135	61.4875	0.374065	0.153618	-233.791	1.01068	-72.9224	0.527155
1071	TRUE	0.485516	275.644	275.67	0.026	77.0409	76.1058	78.1661	2.0603	0.519777	-16.3584	1.05583	-72.0062	0.603435
1072	TRUE	0.315872	277.226	277.278	0.052	75.8556	71.5994	77.5405	5.94114	2.11521	-24.6768	1.118	-77.984	0.482645
1073	TRUE	0.484475	277.4	277.403	0.0024	63.0108	61.4745	64.1464	2.67189	0.965592	1113.29	1.00328	-81.222	0.454996
1074	TRUE	0.469489	277.491	277.496	0.0044	72.5106	70.7323	73.159	2.42674	0.892933	545.558	1.05863	-82.1909	0.449613
1075	TRUE	0.34686	279.609	279.611	0.002	67.3603	64.5236	69.7516	5.228	1.92369	-2565.65	1.00065	-72.9606	0.62992
1076	TRUE	0.60905	279.69	279.696	0.0064	82.4162	81.1064	83.3732	2.26674	1.14267	368.684	1.01196	-66.699	0.699064
1077	TRUE	0.694704	279.961	279.967	0.006	68.3819	67.7882	70.3116	2.52345	0.671846	132.776	1.27416	-78.1393	0.44446
1078	TRUE	0.926657	285.87	285.891	0.0212	70.8434	68.3637	74.3541	5.99036	2.31238	233.595	1.19069	-73.9963	0.590543
1079	TRUE	0.571862	291.188	291.191	0.0032	69.8669	69.5255	71.0248	1.49923	0.560225	-476.24	1.09124	-64.7153	0.64698
1080	TRUE	0.449308	293.579	293.58	0.0016	64.5202	64.2975	64.921	0.623441	0.249933	-389.651	1.00816	-67.4831	0.553115
1081	TRUE	0.973389	293.921	293.98	0.0588	70.0481	56.1893	76.5526	20.3633	7.80256	-130.771	1.26731	-76.2943	0.405042
1082	TRUE	0.472046	294.642	294.649	0.0064	53.3187	53.126	54.3277	1.20177	0.448148	-197.718	1.01153	-74.6725	0.526599
1083	TRUE	0.53166	294.744	294.758	0.0136	54.7076	53.3829	56.8786	3.49572	1.25186	-255.985	1.00946	-68.013	0.593329
1084	TRUE	0.844922	295.054	295.059	0.0052	84.4934	79.9512	85.4879	5.53675	1.60021	834.762	1.13312	-70.1821	0.59311
1085	TRUE	0.824515	295.607	295.656	0.0492	79.8012	67.0393	82.8703	15.831	6.25789	-269.369	1.4361	-64.7666	0.661424
1086	TRUE	0.604004	296.368	296.373	0.0056	74.7432	74.1577	75.1931	1.03542	0.394635	155.86	1.02217	-64.5218	0.568973
1087	TRUE	0.693616	296.853	296.867	0.0132	59.8227	58.6165	67.432	8.81551	3.23701	-707.604	1.03826	-78.4665	0.402574
1088	TRUE	0.24847	297.138	297.139	0.0016	65.0724	64.3688	65.2416	0.872818	0.366946	-545.511	1.05325	-73.0899	0.397311
1089	TRUE	0.991586	297.343	297.409	0.0664	64.4359	63.5555	81.7439	18.1884	7.01233	-216.687	1.10048	-69.6217	0.536388
1090	TRUE	0.745525	297.767	297.775	0.0072	62.6812	59.4201	62.7828	3.36266	1.55166	-487.63	1.02969	-72.5114	0.502764
1091	TRUE	0.401229	298.025	298.033	0.0088	77.9357	77.5838	78.6324	1.04856	0.403046	122.055	1.0382	-77.6226	0.500933
1092	TRUE	0.5589	300.714	300.759	0.0448	49.5767	34.6883	56.8204	22.1322	4.06903	-19.7963	5.37921	-94.7911	0.171242
1093	TRUE	0.744718	301.447	301.453	0.0064	68.4089	68.1738	71.4323	3.25854	1.14533	410.575	1.15168	-77.0649	0.544247
1094	TRUE	0.8285	301.837	301.853	0.0152	67.2244	64.5154	74.9135	10.3981	2.74508	-258.532	2.13803	-60.7257	0.722278
1095	TRUE	0.642545	302.01	302.026	0.016	66.4684	65.0508	76.3698	11.319	3.19423	-698.852	1.03833	-55.9113	0.786383
1096	TRUE	0.554547	302.147	302.171	0.0232	70.2515	69.5835	80.9448	11.3613	3.53013	227.805	1.80513	-58.4706	0.865712
1097	TRUE	0.475533	303.548	303.591	0.0432	80.7734	67.3249	87.7945	20.4697	4.49359	168.176	4.3266	-93.2821	0.197502
1098	TRUE	0.857118	304.951	304.955	0.0036	76.3301	76.1437	77.6053	1.46159	0.60016	420.823	1.00615	-76.1978	0.526494
1099	TRUE	0.94534	305.138	305.14	0.0016	89.7056	89.3048	89.9283	0.623441	0.249933	389.651	1.00816	-72.8093	0.546855
1100	TRUE	0.501699	310.083	310.092	0.0092	77.6294	77.3081	81.7001	4.39203	2.02379	-527.897	1.02763	-77.5262	0.405023
1101	TRUE	0.91451	312.482	312.508	0.0256	77.7286	76.0641	80.4977	4.43359	1.49076	135.955	1.0416	-76.7252	0.535827
1102	TRUE	0.692218	312.858	312.862	0.0044	64.3751	63.6611	66.2925	2.63143	1.07388	-617.506	1.0025	-70.9402	0.52964
1103	TRUE	0.769005	312.994	313.025	0.0312	69.053	68.8469	85.2681	16.4213	8.79763	-524.608	1.0107	-67.0732	0.644538
1104	TRUE	0.428886	313.084	313.104	0.0204	80.5294	79.5851	81.7041	2.11897	0.773289	-30.0803	1.13563	-79.8538	0.467468
1105	TRUE	0.828457	313.17	313.188	0.018	88.3184	80.5433	107.174	26.6311	11.3355	1541.05	1.00463	-77.9321	0.500054
1106	TRUE	0.942677	313.361	313.37	0.0096	73.051	72.3137	74.9895	2.67575	0.99383	-152.582	1.2603	-66.5529	0.691871
1107	TRUE	0.902811	313.443	313.445	0.0016	70.0905	69.1375	70.5091	1.37157	0.556377	857.232	1.02519	-70.3236	0.720894
1108	TRUE	0.489924	313.57	313.594	0.0236	66.6682	66.5312	69.0931	2.56184	1.06551	110.67	1.00394	-68.3661	0.495361
1109	TRUE	0.564766	313.806	313.81	0.0036	71.141	70.0249	71.6507	1.62578	0.611641	428.511	1.05576	-67.0463	0.58765
1110	TRUE	0.831571	317.352	317.354	0.002	70.2995	69.9833	70.9185	0.935162	0.356582	467.581	1.01392	-63.5861	0.790606
1111	TRUE	0.998295	317.439	317.546	0.1068	69.3006	58.7021	81.8983	23.1962	5.17122	-234.252	1.01047	-62.0943	0.587736
1112	TRUE	0.412803	317.741	317.746	0.0052	73.085	72.2393	73.5959	1.35658	0.509023	-273.469	1.02358	-72.2793	0.608046
1113	TRUE	0.520666	317.988	317.99	0.002	82.5564	80.8553	84.4535	3.59815	1.28148	1702.38	1.00594	-69.6074	0.711064
1114	TRUE	0.8104	319.473	319.48	0.0072	91.3971	79.5886	93.9098	14.3211	5.96649	2166.11	1.17724	-82.6248	0.403258
1115	TRUE	0.865264	319.561	319.564	0.0028	77.1681	76.5276	78.2678	1.74022	0.694329	565.794	1.08375	-71.0116	0.568622
1116	TRUE	0.892713	324.244	324.257	0.0132	76.8532	70.3954	77.8706	7.47519	2.98178	-566.766	1.00218	-71.201	0.596422
1117	TRUE	0.883086	324.403	324.405	0.0016	71.3465	70.5182	71.6404	1.12219	0.460853	701.372	1.03705	-69.8688	0.596873
1118	TRUE	0.659293	324.477	324.479	0.002	74.7998	72.0165	75.7038	3.68721	1.45804	1840.42	1.10484	-74.033	0.653703
1119	TRUE	0.501081	324.741	324.743	0.0016	75.0403	73.2412	76.4831	3.2419	1.28418	2026.18	1.00086	-79.5025	0.505202
1120	TRUE	0.736835	324.924	324.927	0.0028	84.74	84.046	85.0205	0.974423	0.40423	309.586	1.07361	-76.6223	0.541703
1121	TRUE	0.889689	327.302	327.317	0.0148	78.7876	77.4665	83.9504	6.48386	2.27179	346.221	1.21479	-70.7708	0.655785
1122	TRUE	0.259063	327.41	327.414	0.004	81.1597	81.1152	81.4863	0.371096	0.143359	97.8344	1.00812	-69.3399	0.605467
1123	TRUE	0.822831	328.367	328.457	0.09	75.616	39.5158	93.8442	54.3285	11.1223	-118.977	6.93474	-81.3206	0.225006
1124	TRUE	0.443974	329.991	329.993	0.0016	68.1415	67.9099	68.2395	0.329533	0.134335	-77.9302	1.10407	-70.3881	0.609532
1125	TRUE	0.937487	330.672	330.748	0.0756	63.4114	61.3918	70.7635	9.37169	3.10202	90.9523	1.04262	-75.0386	0.44859
1126	TRUE	0.320786	330.958	330.961	0.0032	62.9964	62.5807	63.5901	1.00938	0.37002	-335.533	1.00503	-63.6693	0.724547
1127	TRUE	0.637661	331.083	331.084	0.0016	67.5598	67.2837	67.6578	0.374065	0.153618	-233.791	1.01068	-60.8518	0.647156
1128	TRUE	0.686998	331.296	331.298	0.002	64.1474	63.6843	64.6373	0.952975	0.366077	-488.574	1.00178	-65.5748	0.628139
1129	TRUE	0.751021	331.421	331.433	0.012	56.0353	53.857	58.2082	4.3512	1.27016	-364.941	1.00281	-78.6165	0.494401
1130	TRUE	0.428741	331.492	331.496	0.0048	66.2336	65.4097	66.7234	1.31368	0.480029	-302.382	1.01654	-66.982	0.735879
1131	TRUE	0.714826	331.588	331.625	0.0372	77.9144	77.4992	79.2058	1.70655	0.755976	-39.4867	1.00335	-72.2139	0.646308
1132	TRUE	0.832972	331.773	331.775	0.0016	81.8844	81.635	81.9557	0.320627	0.129065	155.86	1.04572	-62.8381	0.705272
1133	TRUE	0.929888	331.94	331.964	0.0232	70.0521	67.6196	71.7401	4.12051	1.13286	60.825	1.20724	-74.398	0.592292
1134	TRUE	0.994321	332.155	332.158	0.0032	77.0168	76.4454	77.0985	0.653129	0.223515	170.086	1.03849	-64.8872	0.604879
1135	TRUE	0.90698	341.421	341.424	0.0028	107.737	107.173	107.804	0.630863	0.228793	-204.986	1.0346	-72.5579	0.522973
1136	TRUE	0.96695	341.528	341.569	0.0408	105.967	76.4303	108.39	31.9593	8.0512	753.508	1.10056	-73.8621	0.491448
1137	TRUE	0.497597	341.701	341.703	0.002	65.4964	63.6038	67.0595	3.45565	1.49951	-1957.48	1.03207	-64.7387	0.720638
1138	TRUE	0.826325	342.042	342.059	0.0172	76.7663	76.1085	77.2483	1.13979	0.374573	16.6447	1.03421	-71.0927	0.635838
1139	TRUE	0.964822	342.431	342.433	0.0024	76.1607	73.1549	79.1666	6.01176	2.16448	2504.9	1	-73.8778	0.559183
1140	TRUE	0.964232	342.758	342.763	0.0044	69.7544	67.8173	72.456	4.6387	1.45304	992.358	1.06001	-75.6597	0.597889
1141	TRUE	0.560986	342.862	342.866	0.0036	73.4256	71.0219	85.2857	14.2638	5.24132	3914.48	1.00934	-76.9418	0.547666
1142	TRUE	0.433245	347.865	347.867	0.002	83.2761	83.1781	83.5789	0.400784	0.153333	176.854	1.03234	-76.9868	0.494175
1143	TRUE	0.906904	349.462	349.471	0.0084	83.0164	74.9694	105.736	30.767	9.88248	3436.41	1.05823	-76.554	0.500439
1144	TRUE	0.941615	349.541	349.543	0.0016	82.5333	78.8995	86.8796	7.98005	3.15879	4987.53	1.00012	-78.0404	0.587888
1145	TRUE	0.913192	349.64	349.676	0.0368	90.5795	79.5512	92.1319	12.5807	5.49138	310.346	1.076	-75.9963	0.538675
1146	TRUE	0.977046	349.751	349.753	0.0024	74.2352	69.8934	77.2411	7.3477	2.66001	3061.54	1.00131	-75.7866	0.545755
1147	TRUE	0.634567	350.02	350.022	0.002	70.3449	70.0777	70.9327	0.855005	0.350174	-251.921	1.44756	-58.2308	0.79591
1148	TRUE	0.57907	350.077	350.079	0.002	76.197	75.9209	76.2237	0.302814	0.114253	-113.873	1.03232	-71.6805	0.560258
1149	TRUE	0.957321	350.202	350.206	0.0048	66.322	64.0797	66.9919	2.91217	1.21911	-577.267	1.00899	-66.0173	0.572285
1150	TRUE	0.486902	350.312	350.314	0.0016	76.2542	75.8267	77.7504	1.92376	0.774388	-935.162	1.43137	-63.178	0.739318
1151	TRUE	0.937002	350.468	350.491	0.0232	74.8001	73.5602	76.569	3.00874	1.14967	-90.6551	1.05383	-66.3267	0.708799
1152	TRUE	0.91196	350.647	350.651	0.004	64.5834	64.0639	66.2311	2.1672	0.805109	-518.016	1.21394	-62.4914	0.728181
1153	TRUE	0.334695	350.736	350.743	0.0072	62.7858	61.5517	66.2659	4.71421	2.08316	-701.686	1.01752	-62.035	0.724105
1154	TRUE	0.853188	350.826	350.848	0.022	77.7044	74.2969	105.594	31.2967	9.21542	1018.94	1.47119	-70.8734	0.596722
1155	TRUE	0.510566	351.022	351.026	0.0036	67.9366	65.042	70.4229	5.38089	1.58954	1282.19	1.05702	-65.3223	0.733468
1156	TRUE	0.541832	353.431	353.433	0.002	75.5979	74.0303	75.9541	1.92376	0.756977	935.162	1.09891	-74.8567	0.596798
1157	TRUE	0.393714	353.523	353.525	0.0024	77.7681	74.2278	78.5696	4.34182	1.64596	1781.26	1.0759	-64.6978	0.808645
1158	TRUE	0.438699	353.599	353.602	0.0028	79.2043	78.0688	79.9391	1.87032	0.659627	-667.973	1.00799	-65.9454	0.783764
1159	TRUE	0.923603	354.404	354.457	0.0528	98.7029	80.534	108.144	27.6095	6.46137	-80.7695	4.33419	-85.8223	0.242809
1160	TRUE	0.464998	354.694	354.696	0.002	67.1743	64.7785	67.4236	2.64517	1.04145	-1213.8	1.1112	-68.952	0.683272
1161	TRUE	0.761819	354.929	355.011	0.082	64.8672	55.409	102.983	47.5738	13.5897	236.37	3.24871	-71.011	0.590912
1162	TRUE	0.993173	355.102	355.133	0.0312	69.1057	67.6345	101.398	33.763	15.0646	-1094.79	1.00248	-68.2504	0.64698
1163	TRUE	0.543243	355.288	355.291	0.0036	66.8284	65.9675	67.5706	1.60314	0.485454	-393.587	1.02768	-67.7582	0.553704
1164	TRUE	0.820028	355.425	355.442	0.0168	64.2468	62.2029	79.5753	17.3724	8.08998	-1146.38	1.32741	-79.1562	0.423743
1165	TRUE	0.757882	357.337	357.359	0.022	69.8199	69.8197	70.1315	0.31183	0.139406	14.5346	1.00001	-72.0463	0.523484
1166	TRUE	0.994096	357.695	357.763	0.068	63.8161	62.3273	68.5526	6.22531	1.79371	-52.6516	1.01339	-65.3057	0.411438
1167	TRUE	0.46841	358.033	358.041	0.0084	52.7331	52.1782	54.6086	2.43039	0.998702	-319.504	1.00522	-75.6924	0.413686
1168	TRUE	0.401185	358.437	358.441	0.004	67.665	67.6362	68.2818	0.645549	0.233926	152.472	1.01703	-67.3006	0.513796
1169	TRUE	0.463814	358.662	358.668	0.006	77.1493	76.5496	77.5275	0.977853	0.303424	114.303	1.10859	-68.4103	0.669849
1170	TRUE	0.995258	358.831	358.834	0.0028	67.3011	67.3011	67.3011	1.42109e-14	6.97739e-15	-3.53747e-12	1	-69.2046	0.491213
1171	TRUE	0.932958	359.417	359.483	0.0656	66.3085	65.2989	68.9807	3.68179	1.34748	-48.3344	1.00276	-68.3774	0.494517
1172	TRUE	0.978484	360.341	360.35	0.0092	63.0046	62.0668	68.5083	6.4415	2.92552	-735.199	1.00436	-72.4457	0.554254
1173	TRUE	0.460562	360.472	360.568	0.0952	64.9246	63.1308	69.5545	6.42374	2.65754	-64.7365	1.02559	-72.3454	0.537034
1174	TRUE	0.922232	361.085	361.086	0.0016	70.8911	70.3478	71.9688	1.62095	0.652809	1013.09	1.01707	-69.7883	0.661148
1175	TRUE	0.418341	362.277	362.286	0.0092	66.2017	65.3021	69.8149	4.51282	1.39555	-473.816	1.00588	-68.5144	0.620252
1176	TRUE	0.960702	362.594	362.737	0.1424	62.8161	27.4581	85.6756	58.2176	10.4132	-88.525	3.95496	-84.1907	0.239813
1177	TRUE	0.600612	363.159	363.162	0.0028	67.5858	65.118	68.1684	3.05041	1.11685	-1032	1.2054	-72.2657	0.479959
1178	TRUE	0.403878	363.311	363.314	0.0028	66.4692	66.1724	67.6716	1.49923	0.494543	-447.082	1.10188	-64.7002	0.71018
1179	TRUE	0.746515	363.452	363.455	0.0028	85.2108	84.4686	85.953	1.48438	0.580891	-586.685	1.01873	-73.6836	0.584953
1180	TRUE	0.776095	363.742	363.746	0.0044	73.8579	73.2133	74.7409	1.52762	0.505384	283.943	1.059	-64.4536	0.698125
1181	TRUE	0.332011	364.014	364.04	0.0252	92.7685	82.6942	95.3672	12.6731	5.21239	461.83	1.19146	-73.5782	0.595079
1182	TRUE	0.806699	364.52	364.548	0.0284	63.0933	61.6184	66.5952	4.97679	1.96312	-140.435	1.04359	-69.656	0.643033
1183	TRUE	0.670886	364.641	364.644	0.0028	67.6631	67.1881	68.9174	1.72931	0.655126	-645	1.05158	-66.6388	0.771792
1184	TRUE	0.757445	364.724	364.728	0.0048	69.0659	68.4169	69.404	0.987082	0.37331	199.093	1.00054	-58.3806	0.775354
1185	TRUE	0.981661	364.814	364.891	0.0764	65.48	65.2097	70.2999	5.0902	2.12325	66.0024	1.00369	-66.889	0.580083
1186	TRUE	0.769524	365.003	365.007	0.004	68.456	67.7806	68.8197	1.03907	0.309227	225.694	1.01348	-60.9313	0.718019
1187	TRUE	0.50657	365.607	365.609	0.002	65.4835	64.9624	66.0045	1.04204	0.454928	-593.542	1.04038	-73.0213	0.572941
1188	TRUE	0.762239	365.83	365.834	0.004	77.8482	76.2376	78.2193	1.98165	0.61667	-316.612	1.27519	-70.946	0.558157
1189	TRUE	0.85996	368.428	368.51	0.0816	52.1286	19.6651	97.6398	77.9747	15.9515	-57.7588	20.0451	-92.1831	0.176347
1190	TRUE	0.995484	375.957	376.002	0.0448	73.0881	68.2791	82.9754	14.6963	5.82304	-318.494	1.04193	-66.5815	0.705343
1191	TRUE	0.681857	377.551	377.555	0.004	77.7845	76.3521	79.4842	3.13205	1.08428	813.206	1.01457	-76.1351	0.556628
1192	TRUE	0.483428	379.28	379.286	0.0056	78.7891	76.0504	79.78	3.72966	0.973831	490.852	1.14674	-68.5554	0.496815
1193	TRUE	0.645897	379.705	379.714	0.0084	109.641	104.341	110.961	6.61972	2.05593	654.868	1.07135	-75.9859	0.599317
1194	TRUE	0.809531	387.966	387.972	0.006	76.4774	73.4493	80.4333	6.98403	2.2357	1167.04	1.01422	-71.9346	0.598604
1195	TRUE	0.516646	388.115	388.118	0.0032	68.5785	67.5914	70.2336	2.6422	0.845603	759.201	1.01917	-74.3693	0.603906
1196	TRUE	0.834176	389.929	389.932	0.0024	79.6576	78.9971	82.9307	3.93362	1.48435	-1586.44	1.10332	-74.2637	0.551074
1197	TRUE	0.421075	391.181	391.235	0.0544	61.2095	48.1172	67.5033	19.3861	3.34658	131.524	2.02544	-87.0425	0.254661
1198	TRUE	0.553546	392.316	392.318	0.0016	70.5906	68.9073	71.027	2.1197	0.887173	1324.81	1.05854	-76.4434	0.537306
1199	TRUE	0.99512	392.613	392.645	0.0324	65.908	65.2902	86.8371	21.5469	10.2555	898.47	1.19108	-58.1006	0.700264
1200	TRUE	0.686118	392.772	392.775	0.0028	67.9379	65.5035	69.17	3.66643	1.28935	-1291.77	1.0146	-64.8961	0.721888
1201	TRUE	0.512267	392.927	392.928	0.0016	67.5364	67.4651	67.7857	0.320627	0.129065	-155.86	1.04572	-61.6036	0.725816
1202	TRUE	0.388174	393.121	393.124	0.0024	61.6202	61.4941	62.7558	1.26173	0.472095	-473.147	1.12835	-69.7201	0.56248
1203	TRUE	0.421799	393.18	393.183	0.0032	87.454	83.1182	87.9547	4.83648	1.76977	1286.69	1.34034	-71.5629	0.627671
1204	TRUE	0.967174	393.306	393.307	0.0016	77.5334	77.5334	77.5334	0	3.20237e-15	3.6328e-12	1	-65.7709	0.773503
1205	TRUE	0.580257	393.374	393.384	0.01	67.3748	65.1811	67.5121	2.33099	0.843804	-241.601	1.03244	-66.1492	0.731598
1206	TRUE	0.331862	394.003	394.004	0.0016	80.473	79.3241	81.4438	2.1197	0.83892	-1324.81	1.00085	-74.3533	0.570357
1207	TRUE	0.922537	394.071	394.11	0.0384	81.0654	76.3667	83.6037	7.23698	2.14866	30.6531	1.16059	-67.5818	0.659684
1208	TRUE	0.754574	394.179	394.192	0.0124	69.15	66.916	70.9409	4.02491	1.35743	-333.296	1.04363	-64.9396	0.660503
1209	TRUE	0.707704	396.415	396.418	0.0028	79.4511	78.3156	81.1211	2.80549	0.987757	-1001.96	1.00596	-68.1422	0.668667
1210	TRUE	0.985844	396.531	396.644	0.1128	78.23	76.3098	79.9196	3.6098	1.43694	-23.0649	1.01045	-67.1899	0.650124
1211	TRUE	0.666099	396.799	396.801	0.002	82.1666	80.559	83.3645	2.80549	1.05427	-1402.74	1.00359	-65.6996	0.799932
1212	TRUE	0.47022	396.974	396.976	0.0016	82.1599	79.0337	91.8766	12.8429	5.3054	8026.81	1.00337	-71.8738	0.630543
1213	TRUE	0.90498	397.073	397.088	0.0152	71.2462	69.8222	78.9576	9.13537	3.33318	-660.849	1.05387	-69.2212	0.71495
1214	TRUE	0.762944	397.194	397.197	0.0024	82.6882	80.2167	83.757	3.54026	1.30756	1475.11	1.02138	-68.6441	0.743692
1215	TRUE	0.588826	397.622	397.626	0.0036	72.6133	71.114	74.4094	3.29533	1.13501	933.363	1.01181	-71.9366	0.635193
1216	TRUE	0.920473	397.748	397.75	0.002	74.626	72.6176	75.0936	2.47595	0.98211	1225.89	1.07338	-75.9792	0.578958
1217	TRUE	0.783645	398.032	398.076	0.0448	81.2316	68.1393	92.3051	24.1658	4.85771	-3.55164	6.8703	-95.733	0.157067
1218	TRUE	0.503871	405.095	405.101	0.0068	76.36	72.0747	82.2899	10.2152	3.28018	1490.47	1.00549	-81.2833	0.447823
1219	TRUE	0.78328	406.924	406.927	0.0036	76.8514	71.7006	78.2764	6.57582	2.46255	1930.15	1.11151	-72.7185	0.65426
1220	TRUE	0.309478	407.024	407.034	0.0104	73.1471	73.0798	81.93	8.85017	3.97437	-911.589	1.04695	-69.9876	0.607506
1221	TRUE	0.772624	407.125	407.135	0.0096	77.4037	74.2733	78.4546	4.18134	1.50171	450.905	1.03755	-79.1076	0.492986
1222	TRUE	0.399398	409.324	409.326	0.0024	79.163	76.5579	80.4322	3.87424	1.42226	1614.27	1.01405	-74.0297	0.66718
1223	TRUE	0.666489	409.435	409.439	0.0044	77.0842	76.5029	77.1483	0.645391	0.218135	-92.3463	1.0365	-74.0459	0.451626
1224	TRUE	0.916387	412.13	412.206	0.0768	74.9207	72.1368	81.3659	9.22901	2.36852	26.0437	1.05893	-72.4207	0.588658
1225	TRUE	0.482032	414.624	414.631	0.0072	67.2488	64.7405	68.9714	4.23089	1.40699	-573.753	1.00566	-68.6066	0.586539
1226	TRUE	0.948491	414.746	414.814	0.0684	68.7062	64.7717	68.8449	4.07329	1.66195	-58.6669	1.00161	-70.3147	0.481318
1227	TRUE	0.685533	415.402	415.417	0.0156	76.3711	70.9886	76.6399	5.65125	2.41908	315.854	1.06241	-72.4068	0.446916
1228	TRUE	0.832374	415.52	415.571	0.0508	94.1032	90.393	99.9422	9.54923	2.93463	50.5663	1.18508	-63.2487	0.728003
1229	TRUE	0.287592	415.874	415.894	0.0204	102.666	102.659	108.553	5.89454	2.81529	296.449	1.00614	-73.3556	0.447615
1230	TRUE	0.542824	416.543	416.56	0.0168	72.7339	67.0371	73.3041	6.26693	3.02799	-374.236	1.00042	-77.3814	0.513435
1231	TRUE	0.926984	417.262	417.264	0.0016	67.2494	67	67.3207	0.320627	0.129065	-155.86	1.04572	-66.7046	0.559931
1232	TRUE	0.569307	422.654	422.665	0.0108	89.4079	88.5322	105.583	17.0505	6.11577	-1658.59	1.03206	-76.5982	0.491035
1233	TRUE	0.548601	422.949	422.951	0.0016	67.4194	66.039	67.9093	1.87032	0.768088	1168.95	1.03658	-70.3686	0.726626
1234	TRUE	0.888143	423.258	423.261	0.0024	56.4778	55.5426	60.2184	4.67581	1.78163	-1948.25	1.05442	-75.0684	0.616413
1235	TRUE	0.589499	423.625	423.628	0.0024	60.8369	60.6217	60.9037	0.282033	0.100127	-83.4966	1.01988	-61.0228	0.858945
1236	TRUE	0.429829	423.731	423.739	0.0088	64.6196	62.8532	67.0911	4.23792	1.14167	113.841	1.78491	-53.6157	0.776055
1237	TRUE	0.432947	423.798	423.825	0.0268	83.3113	70.4305	99.4589	29.0284	9.70064	-305.984	4.05924	-63.214	0.70184
1238	TRUE	0.789486	424.065	424.067	0.0028	84.4208	84.4208	84.4208	1.42109e-14	9.68307e-15	-6.70696e-13	1	-54.3486	0.771576
1239	TRUE	0.88187	424.187	424.205	0.0176	80.8708	70.4885	83.8733	13.3848	3.76991	-529.84	1.43685	-59.7973	0.804781
1240	TRUE	0.990846	424.288	424.306	0.018	75.3195	72.9954	81.1595	8.16411	3.6102	471.052	1.06149	-71.183	0.661976
1241	TRUE	0.772561	424.378	424.397	0.0192	72.3942	70.1952	78.4184	8.22321	2.5238	-266.772	1.21084	-67.0041	0.713136
1242	TRUE	0.381679	428.434	428.445	0.0108	76.2231	75.915	76.9892	1.07422	0.281579	-25.3883	1.0696	-73.2215	0.593194
1243	TRUE	0.68106	430.358	430.364	0.0064	78.4216	72.5171	78.9375	6.42046	2.26967	833.282	1.16211	-81.7703	0.436401
1244	TRUE	0.525903	431.546	431.547	0.0016	80.5268	79.1196	80.8652	1.74564	0.733893	1091.02	1.06812	-72.0386	0.668699
1245	TRUE	0.597533	431.795	431.798	0.0024	75.966	75.4019	78.3707	2.96877	1.12735	1224.62	1.07797	-72.9704	0.670118
1246	TRUE	0.750455	431.985	431.988	0.0024	77.273	76.4714	77.607	1.13555	0.420241	473.147	1.02178	-69.7412	0.583201
1247	TRUE	0.447371	432.304	432.306	0.0024	77.8608	75.2557	79.9315	4.67581	1.68714	1948.25	1.00103	-83.9361	0.411957
1248	TRUE	0.915064	433.593	433.598	0.0048	78.2535	78.0942	80.3277	2.23348	0.932398	486.051	1.03854	-79.9925	0.463736
1249	TRUE	0.574523	433.716	433.718	0.0024	65.7729	65.2385	67.5096	2.27111	0.855036	946.295	1.05147	-69.2124	0.632264
1250	TRUE	0.46913	434.303	434.315	0.0116	53.3079	52.5793	80.1857	27.6064	11.5535	-2564.53	1.02892	-66.7674	0.649299
1251	TRUE	0.928975	434.459	434.463	0.004	81.8929	77.3359	87.2145	9.87858	3.9421	-2920.69	1.04426	-71.4222	0.603565
1252	TRUE	0.4297	434.567	434.569	0.002	69.9373	68.8686	70.3737	1.50517	0.5573	-716.321	1.03335	-60.2474	0.732207
1253	TRUE	0.646719	434.636	434.639	0.0032	65.3337	64.6806	65.9274	1.24688	0.427647	389.651	1.00272	-60.7199	0.783676
1254	TRUE	0.258509	434.757	434.759	0.002	69.3794	69.2057	69.5531	0.347346	0.151643	-197.847	1.00936	-56.9757	0.778629
1255	TRUE	0.858491	434.843	434.846	0.0028	80.3639	79.8593	81.0022	1.14298	0.378482	-383.466	1.00713	-70.3085	0.5943
1256	TRUE	0.649785	436.033	436.051	0.0184	81.4959	73.5126	84.935	11.4224	5.10859	-615.919	1.27505	-74.904	0.593944
1257	TRUE	0.605262	438.506	438.517	0.0112	65.5535	63.6395	67.3869	3.74738	1.18201	-332.739	1.03077	-75.1222	0.538555
1258	TRUE	0.827972	439.232	439.288	0.056	63.1853	47.0352	69.108	22.0728	4.56143	119.353	2.27391	-88.6553	0.255798
1259	TRUE	0.97246	441.067	441.075	0.0076	65.2208	64.5974	65.3544	0.757036	0.261684	-100.642	1.01306	-50.5434	0.80761
1260	TRUE	0.982175	441.249	441.251	0.0016	75.4571	74.9317	75.8045	0.872818	0.347517	-545.511	1.00577	-64.9624	0.600863
1261	TRUE	0.994458	441.375	441.436	0.0608	67.6868	67.4531	82.5163	15.0632	6.52817	249.715	1.00063	-61.2524	0.647627
1262	TRUE	0.596218	441.524	441.525	0.0016	78.4697	78.2204	78.7191	0.498753	0.197149	311.721	1	-72.8173	0.459818
1263	TRUE	0.501146	441.813	441.817	0.0048	67.1364	65.7022	68.1391	2.43688	0.817248	-499.389	1.00564	-65.1315	0.668011
1264	TRUE	0.612124	441.885	441.894	0.0084	79.9128	77.7373	80.5882	2.85093	0.854048	-317.131	1.01748	-69.8948	0.640768
1265	TRUE	0.430944	441.983	441.986	0.0032	69.8851	69.311	70.0436	0.732643	0.284814	-234.205	1.00523	-67.9605	0.586002
1266	TRUE	0.565733	442.093	442.097	0.0044	67.2087	65.5342	68.5959	3.06176	1.06574	-720.928	1.00315	-64.6269	0.706411
1267	TRUE	0.57382	442.253	442.256	0.0028	77.4196	76.67	77.9021	1.23204	0.431106	-436.48	1.00563	-62.1513	0.802357
1268	TRUE	0.405488	442.324	442.337	0.0136	81.2868	78.8896	82.3158	3.42624	1.22123	-127.199	1.13615	-79.3087	0.499401
1269	TRUE	0.733883	442.551	442.56	0.0084	66.6101	66.4394	68.3691	1.9297	0.691326	240.217	1.03375	-67.6076	0.601064
1270	TRUE	0.476161	442.639	442.641	0.002	87.3526	87.179	87.5263	0.347346	0.151643	197.847	1.00936	-70.3865	0.635855
1271	TRUE	0.460185	442.756	442.758	0.0024	67.7339	67.1327	68.1347	1.00196	0.363144	-417.483	1.00449	-71.8085	0.62914
1272	TRUE	0.635904	442.865	442.867	0.0024	78.952	78.7664	79.1004	0.333986	0.138851	-1.61293e-12	1.07756	-76.4261	0.47775
1273	TRUE	0.955584	443.871	443.954	0.0828	68.2287	55.7946	75.5325	19.7379	5.1839	-189.122	1.09998	-73.7009	0.486345
1274	TRUE	0.932513	444.333	444.34	0.0076	67.8276	65.4453	68.2857	2.84043	1.07773	-394.319	1.01611	-70.1237	0.546869
1275	TRUE	0.833303	444.49	444.492	0.0024	70.7806	69.8455	72.2502	2.4047	0.872889	-1001.96	1.00779	-75.1972	0.616335
1276	TRUE	0.909568	444.573	444.582	0.0088	61.8537	61.7041	62.0209	0.316816	0.136976	25.0488	1.00599	-73.5087	0.474588
1277	TRUE	0.650822	444.816	444.877	0.0604	61.9323	58.5999	75.7661	17.1662	7.35266	-258.84	1.02151	-68.1759	0.411782
1278	TRUE	0.979953	445.14	445.141	0.0016	77.644	76.3437	78.5881	2.24439	0.891076	-1402.74	1.00292	-67.5419	0.52766
1279	TRUE	0.606007	445.561	445.573	0.012	87.129	73.6072	88.57	14.9628	6.25387	1254.7	1.29089	-68.9692	0.529486
1280	TRUE	0.818625	445.665	445.696	0.0316	94.8088	93.6401	103.775	10.1346	4.10386	313.048	1.10311	-68.9101	0.650039
1281	TRUE	0.701034	446.129	446.179	0.0504	63.1305	61.2817	67.8859	6.60416	2.40161	-101.344	1.03409	-65.4218	0.71002
1282	TRUE	0.496194	446.399	446.409	0.01	65.4443	63.2524	66.2276	2.97524	1.13488	-247.37	1.04122	-69.6481	0.481761
1283	TRUE	0.257417	446.659	446.663	0.0032	66.6479	64.4446	68.4348	3.99021	1.55871	-1240.83	1.00312	-72.6709	0.63796
1284	TRUE	0.402329	446.754	446.759	0.0056	70.7144	69.8609	71.2339	1.37306	0.488721	-103.443	1.23091	-68.9627	0.718172
1285	TRUE	0.918046	448.152	448.226	0.0736	78.9328	76.9123	80.1843	3.27201	1.26526	30.3339	1.01917	-76.6183	0.490855
1286	TRUE	0.803599	448.337	448.342	0.0044	78.4672	76.5425	80.5603	4.01786	1.31329	842.767	1.02129	-72.6757	0.58915
1287	TRUE	0.825251	453.13	453.131	0.0016	73.7138	73.4377	73.8117	0.374065	0.153618	-233.791	1.01068	-69.6967	0.527989
1288	TRUE	0.494585	453.503	453.505	0.002	64.6642	63.5241	65.1718	1.64767	0.682218	-884.269	1.0544	-77.3173	0.520918
1289	TRUE	0.388483	453.681	453.707	0.026	62.4023	62.3785	69.5422	7.1637	3.35214	285.214	1.00677	-77.8746	0.439771
1290	TRUE	0.876258	453.779	453.794	0.0144	68.8614	57.6062	90.4549	32.8487	9.47552	1081.46	1.8068	-78.5772	0.437431
1291	TRUE	0.913756	453.954	453.957	0.0024	71.9665	71.5657	72.1669	0.601176	0.22042	250.49	1.00609	-69.4213	0.520751
1292	TRUE	0.576275	454.06	454.069	0.0088	85.767	83.055	89.741	6.68598	2.8783	820.53	1.09135	-73.3557	0.638968
1293	TRUE	0.744307	458.877	458.88	0.0028	68.1977	67.4852	68.2868	0.801568	0.267388	-201.452	1.09295	-51.5729	0.803588
1294	TRUE	0.594178	459.04	459.042	0.002	64.6239	63.8446	65.9554	2.11079	0.766551	-1007.05	1.01449	-61.7945	0.766544
1295	TRUE	0.839247	459.162	459.167	0.0052	73.2662	72.9322	74.9584	2.02618	0.600846	123.563	1.30131	-60.277	0.858531
1296	TRUE	0.711991	459.335	459.336	0.0016	65.9274	64.9477	66.1946	1.24688	0.520276	779.302	1.05662	-56.3665	0.702104
1297	TRUE	0.587669	463.756	463.806	0.0496	81.7491	68.924	90.8484	21.9244	4.07408	126.952	3.4664	-91.5915	0.219024
1298	TRUE	0.614047	470.36	470.394	0.034	103.466	102.452	105.685	3.23252	1.0571	-23.8938	1.12616	-78.9185	0.491156
1299	TRUE	0.600324	470.519	470.536	0.0172	70.34	55.8031	70.4271	14.624	7.38555	870.207	1.01318	-72.5856	0.5366
1300	TRUE	0.591769	471.617	471.624	0.0072	50.5732	49.6258	56.0273	6.40152	2.5142	776.798	1.37698	-68.9681	0.631626
1301	TRUE	0.781902	473.137	473.167	0.03	69.4894	68.0534	89.8755	21.822	7.87076	708.42	1.09165	-69.2571	0.442173
1302	TRUE	0.958896	473.307	473.309	0.0016	81.9252	80.5447	82.4151	1.87032	0.768088	1168.95	1.03658	-77.0784	0.546845
1303	TRUE	0.266376	473.661	473.689	0.0276	70.9595	68.8636	74.031	5.16745	2.32253	-172.631	1.01079	-75.7419	0.454363
1304	TRUE	0.927107	474.175	474.225	0.0496	68.6464	61.2996	74.3001	13.0004	4.07459	-186.265	1.05698	-72.2705	0.482515
1305	TRUE	0.888678	476.628	476.634	0.0056	82.864	78.6409	88.6011	9.96022	3.54673	1971.05	1.01715	-79.6108	0.547391
1306	TRUE	0.793452	482.09	482.111	0.0216	73.6467	69.2389	83.8756	14.6368	6.05193	-676.864	1.15459	-78.4981	0.455788
1307	TRUE	0.584623	489.389	489.466	0.0768	59.721	44.0014	82.4024	38.401	8.86336	-135.782	6.72299	-85.9377	0.232432
1308	TRUE	0.748724	490.672	490.694	0.0224	60.0762	59.1051	65.7197	6.61456	2.38727	-284.803	1.12331	-77.9723	0.445725
1309	TRUE	0.80639	496.149	496.166	0.0168	84.3377	72.3935	84.973	12.5795	5.96638	733.18	1.07111	-75.9223	0.483576
1310	TRUE	0.84631	496.246	496.248	0.002	73.3652	72.9154	74.6967	1.78126	0.657558	830.195	1.04745	-69.0861	0.527371
1311	TRUE	0.876252	496.611	496.614	0.0032	74.0751	71.9005	74.8099	2.90939	0.918884	763.839	1.12603	-60.7709	0.776404
1312	TRUE	0.524737	496.707	496.708	0.0016	69.3286	68.9813	69.8541	0.872818	0.347517	545.511	1.00577	-70.5608	0.549088
1313	TRUE	0.987866	498.544	498.554	0.01	81.5372	79.9134	83.3765	3.46311	0.921631	285.044	1.05745	-65.1568	0.791496
1314	TRUE	0.508703	498.65	498.667	0.0164	78.5646	73.5855	79.8221	6.23668	2.21434	-231.666	1.42908	-70.9221	0.603765
1315	TRUE	0.41923	498.779	498.78	0.0016	64.1918	62.4462	64.6905	2.24439	0.903452	-1091.02	1.46414	-70.9449	0.679379
1316	TRUE	0.766092	498.878	498.881	0.0032	78.1705	78.1705	78.1705	0	2.66454e-15	2.96059e-13	1	-74.7244	0.534241
1317	TRUE	0.549852	498.989	498.991	0.002	70.899	70.3958	71.7317	1.33595	0.556391	-728.409	1.03626	-72.5197	0.663586
1318	TRUE	0.862261	499.059	499.123	0.064	71.4185	58.8029	71.8563	13.0534	5.67695	-203.518	1.00827	-71.3301	0.529548
1319	TRUE	0.980921	499.202	499.206	0.0032	66.92	65.3317	68.679	3.34729	1.02782	924.648	1.0236	-69.4276	0.710815
1320	TRUE	0.655997	499.312	499.319	0.0068	66.8962	65.5869	67.2636	1.67676	0.744716	-252.67	1.00166	-60.4346	0.762767
1321	TRUE	0.874529	499.467	499.47	0.0032	78.1993	75.2109	81.247	6.03615	2.24118	1850.84	1.00662	-73.5332	0.578698
1322	TRUE	0.499577	500.577	500.58	0.0032	80.0944	78.224	83.0705	4.84651	1.74066	1570.97	1.01455	-71.4843	0.670909
1323	TRUE	0.944221	500.683	500.727	0.0444	70.0333	65.9424	71.0914	5.14906	1.76367	-16.639	1.04831	-64.2551	0.693608
1324	TRUE	0.474792	501.044	501.072	0.0276	68.0656	64.8943	68.8337	3.93947	1.0354	-21.5339	1.13492	-67.1231	0.54999
1325	TRUE	0.838745	501.177	501.178	0.0016	66.0411	65.7204	66.7179	0.997506	0.403004	-623.441	1.0194	-55.6021	0.851975
1326	TRUE	0.579651	501.241	501.263	0.0224	77.7046	77.7013	81.1335	3.4322	1.21229	-159.926	1.00215	-53.9954	0.769464
1327	TRUE	0.388281	501.845	501.85	0.0048	81.9408	81.551	83.5798	2.02886	0.788752	-439.224	1.00556	-72.6065	0.516598
1328	TRUE	0.538312	507.498	507.505	0.0076	66.2019	64.2626	67.939	3.67638	1.34358	362.894	1.14418	-75.2124	0.48553
1329	TRUE	0.511012	507.649	507.65	0.0016	72.0517	71.0542	75.543	4.48878	1.8069	-2182.04	1.54655	-64.8729	0.73475
1330	TRUE	0.619256	507.722	507.732	0.0104	71.2622	69.3055	76.9202	7.61469	2.6178	707.126	1.07927	-69.0243	0.652221
1331	TRUE	0.889165	507.892	507.9	0.0076	72.8402	71.2216	75.5583	4.33674	1.84544	563.202	1.08798	-68.8068	0.581563
1332	TRUE	0.967729	507.998	508.023	0.0252	68.8673	67.7222	69.0454	1.32318	0.493917	43.6856	1.00938	-65.9006	0.651274
1333	TRUE	0.623318	508.174	508.182	0.0076	105.386	91.9558	105.532	13.5759	6.21067	1876.07	1.06636	-72.3864	0.547604
1334	TRUE	0.511235	508.259	508.266	0.0068	71.7411	71.375	72.3868	1.01178	0.370637	165.594	1.01531	-66.0107	0.717203
1335	TRUE	0.537772	508.423	508.425	0.0024	76.8975	76.8732	77.1637	0.290467	0.110499	84.8521	1.0257	-66.419	0.693182
1336	TRUE	0.715545	512.738	512.743	0.0052	74.3797	73.0363	76.1461	3.10979	1.0827	642.771	1.01355	-76.5071	0.548478
1337	TRUE	0.935916	513.236	513.238	0.002	79.0553	78.7792	79.6609	0.881724	0.315942	404.601	1.02986	-67.0312	0.602267
1338	TRUE	0.986884	513.583	513.585	0.0016	76.1581	75.6238	78.1175	2.49377	1.04055	1558.6	1.04977	-73.7081	0.466415
1339	TRUE	0.899457	513.735	513.737	0.0016	72.2314	70.7352	72.6589	1.92376	0.774388	-935.162	1.43137	-68.2532	0.653409
1340	TRUE	0.927599	514.711	514.787	0.0764	64.9578	57.9864	76.5332	18.5468	4.91995	129.059	1.30188	-69.4934	0.523699
1341	TRUE	0.859971	514.844	514.846	0.0024	74.6789	74.2114	76.0149	1.80353	0.673966	751.47	1.04046	-63.6892	0.718697
1342	TRUE	0.99737	514.949	514.952	0.0036	104.653	101.677	107.155	5.47738	1.85981	-1532.29	1.00304	-65.8712	0.7421
1343	TRUE	0.599709	515.048	515.05	0.0016	70.604	69.9004	70.7732	0.872818	0.366946	-545.511	1.05325	-51.9014	0.869758
1344	TRUE	0.592592	515.106	515.108	0.002	77.7651	77.3955	80.2811	2.88564	1.0995	1285.69	1.09915	-69.1341	0.721806
1345	TRUE	0.703827	515.245	515.247	0.0016	65.1712	64.5477	65.7946	1.24688	0.492874	-779.302	1	-48.7143	0.922289
1346	TRUE	0.433667	515.425	515.427	0.002	76.4297	76.2338	76.5366	0.302814	0.137361	-2.20609e-12	1.09531	-56.1166	0.780664
1347	TRUE	0.714492	515.51	515.512	0.002	73.1319	72.8024	73.4615	0.659067	0.266714	-353.708	1.00734	-65.7458	0.733654
1348	TRUE	0.640767	515.857	515.934	0.0768	41.5597	27.3096	73.8451	46.5354	13.5244	283.035	7.25508	-85.6577	0.219323
1349	TRUE	0.991927	525.632	525.712	0.08	48.7329	29.3023	70.7315	41.4292	10.3059	26.7457	11.724	-94.7192	0.174259
1350	TRUE	0.768086	544.273	544.274	0.0016	75.6642	75.2902	76.0383	0.74813	0.295724	-467.581	1	-72.591	0.599854
1351	TRUE	0.977813	545.115	545.118	0.0028	76.8048	73.7248	77.9701	4.24534	1.61162	1583.34	1.07449	-76.2634	0.531427
1352	TRUE	0.521215	545.247	545.249	0.002	72.5728	72.4125	73.0359	0.623441	0.243171	311.721	1.01894	-75.298	0.550604
1353	TRUE	0.522272	560.884	560.888	0.0032	82.1253	81.2421	84.5671	3.32502	1.10164	-966.396	1.03416	-63.2869	0.648719
1354	TRUE	0.934449	560.95	560.984	0.0336	70.5037	66.2643	77.6552	11.3909	3.27642	-321.509	1.03963	-70.4186	0.545142
1355	TRUE	0.814472	561.125	561.127	0.0024	68.7886	68.1206	69.4566	1.33595	0.480995	-556.644	1	-65.0695	0.642416
1356	TRUE	0.607821	561.269	561.286	0.0164	65.5981	64.5734	66.3897	1.81633	0.582927	-91.6794	1.00928	-63.2722	0.638407
1357	TRUE	0.639207	561.411	561.417	0.006	65.6764	65.254	66.5176	1.26358	0.40296	-184.457	1.01535	-71.0151	0.592791
1358	TRUE	0.380679	561.523	561.525	0.0024	64.4386	63.8374	69.5152	5.67777	2.12456	-2143.08	1.23467	-69.7009	0.563268
1359	TRUE	0.550753	562.145	562.147	0.0016	67.7979	66.7737	68.644	1.87032	0.740483	-1168.95	1.00122	-70.4123	0.579666
1360	TRUE	0.724222	562.245	562.248	0.0028	65.3259	64.6208	66.5654	1.94454	0.706947	712.151	1.01697	-69.7955	0.659154
1361	TRUE	0.888842	562.348	562.35	0.002	71.0379	70.8051	71.1839	0.378748	0.145877	-189.56	1.00003	-69.0208	0.524909
1362	TRUE	0.529381	562.451	562.453	0.0016	69.5032	68.5324	70.6521	2.1197	0.83892	-1324.81	1.00085	-67.0603	0.77087
1363	TRUE	0.443275	563.222	563.225	0.0032	79.3576	78.6748	80.2482	1.57345	0.571071	-517.988	1.00955	-72.5649	0.60916
1364	TRUE	0.933059	563.606	563.61	0.0044	78.3428	78.2982	79.1666	0.868365	0.280427	-123.3	1.07406	-66.1101	0.524711
1365	TRUE	0.957218	563.713	563.717	0.0036	71.9334	71.2728	79.1401	7.86724	2.78686	2038.55	1.15808	-69.5298	0.638759
1366	TRUE	0.723907	564.228	564.231	0.0024	74.894	71.6209	77.0315	5.41058	1.96228	2254.41	1.00295	-73.0785	0.553114
1367	TRUE	0.897468	572.285	572.288	0.0036	70.5985	68.4833	70.7321	2.24884	0.738313	476.802	1.18968	-76.0876	0.530137
1368	TRUE	0.85607	572.48	572.481	0.0016	83.0162	79.7565	84.4946	4.73815	1.91868	-2961.35	1.00711	-72.4861	0.585778
1369	TRUE	0.603933	572.544	572.559	0.0148	76.316	73.1379	79.2456	6.10765	1.95291	298.597	1.09965	-70.6698	0.705353
1370	TRUE	0.973645	572.65	572.652	0.0016	80.9114	80.9114	80.9114	2.84217e-14	7.53644e-15	9.93014e-12	1	-56.8724	0.782717
1371	TRUE	0.489208	572.723	572.735	0.0124	70.981	68.6089	73.0043	4.39536	1.22406	-65.4217	1.4948	-66.2729	0.728422
1372	TRUE	0.792272	572.815	572.819	0.0048	71.4819	71.2147	71.6452	0.430471	0.141977	-22.5308	1.03032	-60.475	0.799114
1373	TRUE	0.397064	572.917	572.921	0.004	72.5583	71.9274	73.2708	1.34337	0.527504	-208.995	1.37677	-62.2019	0.727916
1374	TRUE	0.863288	572.985	572.987	0.0016	70.879	69.3738	71.4935	2.1197	0.863384	1324.81	1.02533	-65.9346	0.780564
1375	TRUE	0.498802	573.078	573.09	0.012	71.0911	69.9115	71.9023	1.99083	0.623258	77.9022	1.06729	-60.0841	0.782232
1376	TRUE	0.473464	573.317	573.328	0.0112	70.182	69.2692	71.1595	1.89032	0.624293	-135.357	1.02832	-67.3546	0.712277
1377	TRUE	0.955034	573.416	573.418	0.002	71.1732	71.1732	71.1732	2.84217e-14	1.31018e-14	2.03012e-12	1	-68.7935	0.515258
1378	TRUE	0.427692	573.732	573.775	0.0432	67.525	51.1225	76.7281	25.6056	7.46456	-310.231	5.03389	-90.4341	0.189009
1379	TRUE	0.392595	574.094	574.097	0.0028	61.5088	61.186	61.5793	0.393362	0.136623	111.329	1.02237	-65.346	0.6483
1380	TRUE	0.549168	574.19	574.195	0.0052	68.7092	67.1655	69.6444	2.47892	0.896996	528.914	1.01834	-66.7131	0.648491
1381	TRUE	0.949642	574.307	574.323	0.016	72.8528	67.5535	81.6698	14.1163	6.50673	976.468	1.08232	-68.5583	0.654421
1382	TRUE	0.480078	583.385	583.389	0.004	72.0033	71.7361	72.1369	0.400784	0.134748	-46.387	1.03044	-65.2529	0.661281
1383	TRUE	0.798357	583.459	583.477	0.0184	74.0324	70.8163	82.1313	11.315	4.21891	-522.595	1.2468	-64.0621	0.796158
1384	TRUE	0.731967	583.604	583.606	0.002	66.2124	65.0279	66.7913	1.76345	0.628678	-809.201	1.03747	-50.8087	0.837987
1385	TRUE	0.971956	583.759	583.761	0.0016	75.5877	74.1448	77.3867	3.2419	1.28418	2026.18	1.00086	-65.892	0.788045
1386	TRUE	0.902524	590.476	590.477	0.0016	82.5114	81.6386	82.6272	0.9886	0.403004	545.511	1.14964	-76.5732	0.593288
1387	TRUE	0.920989	590.615	590.617	0.0016	102.993	102.272	103.893	1.62095	0.642088	-1013.09	1.00178	-65.562	0.729848
1388	TRUE	0.616564	590.685	590.688	0.0024	81.8692	78.997	84.4075	5.41058	1.94927	2254.41	1.00024	-71.4214	0.671037
1389	TRUE	0.895515	590.764	590.793	0.0292	77.2474	69.973	82.3487	12.3757	5.0293	-335.074	1.28081	-61.9669	0.793342
1390	TRUE	0.558184	590.862	590.865	0.0028	72.4269	71.4843	72.8351	1.35079	0.510161	507.165	1.02907	-57.1896	0.790102
1391	TRUE	0.821001	590.944	590.956	0.0124	71.7938	70.5878	86.6178	16.03	5.04289	1015.41	1.20842	-67.6197	0.6618
1392	TRUE	0.773183	591.052	591.054	0.002	75.5714	74.3111	77.4105	3.09939	1.15815	1537.61	1.00375	-70.1591	0.720715
1393	TRUE	0.546849	592.024	592.029	0.0048	80.2694	79.9594	84.6466	4.68726	1.89797	1005.37	1.09445	-77.0888	0.469648
					0.0176781
