# Supplementary material for: Bazedoxifene reverses sexually dimorphic autistic-like abnormalities in biallelic MDGA1-mutant mice
Source: EMBO Mol Med. 2026 Mar 20;18(4):1358–98. doi: 10.1038/s44321-026-00402-y (PMC13084050; doi:10.1038/s44321-026-00402-y)
Supplement: Supplementary file 18 — Source data Fig. 4 [file 44321_2026_402_MOESM18_ESM.zip › Panel G and I/Batch2/Mdga1-KI_507.xlsx]

## Sheet: Sheet1
ID	Accepted	Score	Begin Time (s)	End Time (s)	Call Length (s)	Principal Frequency (kHz)	Low Freq (kHz)	High Freq (kHz)	Delta Freq (kHz)	Frequency Standard Deviation (kHz)	Slope (kHz/s)	Sinuosity	Mean Power (dB/Hz)	Tonality
1	TRUE	0.510997	4.93501	4.95261	0.0176	79.7943	69.0819	80.2213	11.1395	5.14284	630.119	1.05076	-75.7544	0.504476
2	TRUE	0.715861	5.44476	5.44636	0.0016	68.2678	67.4395	68.5617	1.12219	0.460853	701.372	1.03705	-75.9146	0.476249
3	TRUE	0.514396	5.53516	5.54316	0.008	86.2377	84.6426	87.0449	2.40227	0.782438	-112.937	1.21093	-76.5804	0.439051
4	TRUE	0.59914	5.62836	5.63476	0.0064	82.6729	77.5201	84.3815	6.86144	2.82209	1047.7	1.004	-75.6623	0.49148
5	TRUE	0.502857	6.05731	6.10451	0.0472	81.5224	69.6622	97.9991	28.3369	6.85958	68.7145	8.22328	-93.4214	0.200188
6	TRUE	0.609881	7.56506	7.56826	0.0032	87.08	87.08	87.08	1.42109e-14	4.16593e-15	-2.07242e-12	1	-76.1173	0.468739
7	TRUE	0.518548	8.87921	8.88481	0.0056	70.3525	69.7736	70.3822	0.608598	0.185081	-80.9122	1.01614	-72.5862	0.500455
8	TRUE	0.439382	9.12816	9.13176	0.0036	83.6994	81.1834	84.1819	2.99846	0.998179	668.423	1.29145	-75.8995	0.503261
9	TRUE	0.983711	9.58096	9.58296	0.002	76.5342	76.0845	76.984	0.899537	0.320169	425.594	1.00633	-73.5831	0.599256
10	TRUE	0.372587	9.86336	9.86536	0.002	78.9371	78.7322	79.7297	0.997506	0.393399	488.574	1.0672	-73.3715	0.556479
11	TRUE	0.888535	9.95456	9.96176	0.0072	75.2574	72.9938	80.5252	7.53139	2.65562	981.632	1.04175	-77.8432	0.454725
12	TRUE	0.818127	11.4729	11.5085	0.0356	81.2138	65.7924	81.3812	15.5889	8.13214	-439.53	1.00249	-68.179	0.435919
13	TRUE	0.886155	11.6257	11.6273	0.0016	85.5703	83.4061	85.9177	2.51158	1.04255	-1480.67	1.14522	-56.8799	0.711521
14	TRUE	0.514777	11.7269	11.7289	0.002	94.7639	90.3375	94.9777	4.64019	1.81834	-1905.95	1.20318	-70.5899	0.48917
15	TRUE	0.534063	12.0381	12.0417	0.0036	92.7996	87.9223	96.1322	8.20993	3.53421	-2705.53	1.02797	-76.3334	0.458068
16	TRUE	0.553043	12.1574	12.2074	0.05	78.704	77.4517	81.6855	4.23383	1.71048	-70.2318	1.00899	-66.9888	0.525915
17	TRUE	0.573232	12.2758	12.3498	0.074	76.9305	72.6302	86.6516	14.0215	5.59542	-98.7639	1.19417	-71.5915	0.488269
18	TRUE	0.979344	12.4746	12.4954	0.0208	81.379	78.0169	83.8882	5.87134	1.55579	100.497	1.24696	-62.6018	0.729615
19	TRUE	0.680204	12.5894	12.6102	0.0208	79.5781	70.015	82.2409	12.2259	5.29143	535.118	1.20108	-63.5598	0.687752
20	TRUE	0.776129	12.7066	12.7206	0.014	81.1871	80.1374	85.1703	5.03289	1.50729	-240.626	1.16132	-64.3113	0.714989
21	TRUE	0.583906	12.8286	12.8778	0.0492	69.5099	69.1062	81.4462	12.34	5.10264	260.239	1.06699	-64.8709	0.540416
22	TRUE	0.669409	12.9566	12.9854	0.0288	62.7935	49.8559	67.9847	18.1288	5.61705	-693.359	1.15338	-71.9417	0.538807
23	TRUE	0.514817	13.2268	13.2376	0.0108	67.2355	66.4362	76.7546	10.3183	4.68834	-924.286	1.13936	-69.1856	0.566988
24	TRUE	0.925283	13.3808	13.3824	0.0016	81.3254	81.0493	81.4234	0.374065	0.153618	-233.791	1.01068	-68.955	0.498509
25	TRUE	0.50812	13.5128	13.5516	0.0388	75.66	65.5377	76.216	10.6783	4.71153	-301.628	1.04461	-67.2501	0.602757
26	TRUE	0.72471	13.7936	13.7952	0.0016	69.6899	69.3693	70.3668	0.997506	0.403004	-623.441	1.0194	-64.0263	0.718018
27	TRUE	0.36587	14.0072	14.0096	0.0024	73.3252	68.449	76.2643	7.81528	2.84249	-3256.37	1.00233	-63.252	0.699164
28	TRUE	0.395749	14.1329	14.1549	0.022	64.6172	64.126	72.3766	8.25054	4.16534	-383.113	1.00135	-70.4914	0.593955
29	TRUE	0.581304	14.2709	14.2729	0.002	77.4811	77.1783	77.5791	0.400784	0.153333	-176.854	1.03234	-61.4272	0.642814
30	TRUE	0.903627	14.3825	14.3841	0.0016	66.7162	66.7162	66.7162	1.42109e-14	6.40475e-15	7.60486e-12	1	-65.3826	0.551894
31	TRUE	0.973448	14.7581	14.7625	0.0044	70.7277	69.8774	71.7818	1.90444	0.714863	-445.772	1.05014	-58.992	0.69822
32	TRUE	0.924373	14.8845	14.8877	0.0032	82.2577	79.1871	83.0165	3.82939	1.52032	1217.16	1.00217	-73.8558	0.577042
33	TRUE	0.91691	15.0711	15.0767	0.0056	85.8259	82.8052	91.1549	8.34966	2.91766	1594.45	1.03076	-72.8822	0.590482
34	TRUE	0.603486	15.1747	15.1767	0.002	74.066	73.7364	74.3955	0.659067	0.266714	353.708	1.00734	-69.8893	0.543726
35	TRUE	0.593654	15.2591	15.2699	0.0108	81.2022	74.7565	81.6327	6.8762	2.9646	717.729	1.08478	-70.6934	0.598477
36	TRUE	0.985485	15.3483	15.3555	0.0072	74.0081	71.3789	74.4393	3.06038	1.42602	426.596	1.00063	-63.4501	0.597022
37	TRUE	0.487389	15.4319	15.4427	0.0108	72.7722	70.4783	73.0834	2.60509	0.913879	247.187	1.02457	-63.5628	0.675456
38	TRUE	0.994156	16.89	16.8964	0.0064	70.4807	70.3545	70.6217	0.267189	0.0904415	11.4217	1.01302	-66.6519	0.606776
39	TRUE	0.828124	16.9772	16.982	0.0048	68.7555	67.1737	69.2832	2.10951	0.726931	431.638	1.03219	-77.8879	0.440451
40	TRUE	0.441688	17.2526	17.2574	0.0048	77.4527	76.4953	79.6645	3.16916	1.25271	780.423	1.06767	-76.6546	0.507561
41	TRUE	0.385749	17.8658	17.8694	0.0036	83.8778	83.0874	84.1562	1.06876	0.326606	164.407	1.12748	-79.2792	0.413636
42	TRUE	0.409031	18.8867	18.9383	0.0516	74.3142	69.1185	74.3458	5.22728	2.46216	101.838	1.00084	-72.405	0.53302
43	TRUE	0.449874	19.3033	19.3369	0.0336	63.9523	63.5568	73.4373	9.88054	3.89624	300.871	1.03694	-71.4767	0.436871
44	TRUE	0.573536	19.7293	19.7317	0.0024	74.9421	72.6042	76.8125	4.20823	1.51825	1753.43	1.00112	-74.2188	0.656034
45	TRUE	0.988189	19.8205	19.8249	0.0044	69.7679	66.2011	70.7752	4.57417	1.95534	1045.59	1.0023	-68.2923	0.702972
46	TRUE	0.444777	20.0818	20.0838	0.002	69.6489	67.7519	71.4925	3.74065	1.39972	1870.32	1.00006	-74.4756	0.606888
47	TRUE	0.319048	20.9482	20.9514	0.0032	77.8083	77.207	78.9957	1.78869	0.660631	402.936	1.25783	-72.9472	0.578976
48	TRUE	0.900881	22.5925	22.5985	0.006	74.0085	69.8812	76.9235	7.04231	3.13181	1196.18	1.01107	-71.6114	0.572444
49	TRUE	0.984191	22.6669	22.6713	0.0044	72.5201	71.2887	75.0058	3.71709	1.37028	849.401	1.00437	-69.9208	0.584578
50	TRUE	0.75036	22.7517	22.7569	0.0052	71.0537	69.0665	76.8637	7.79719	3.41856	1494.99	1.00039	-70.907	0.63606
51	TRUE	0.38853	22.8437	22.8465	0.0028	68.0772	67.7151	71.9087	4.19364	1.68219	1332.6	1.25473	-72.2608	0.524649
52	TRUE	0.46754	23.1379	23.1491	0.0112	77.0869	76.5113	85.8298	9.31857	3.23766	572.742	1.28415	-57.2175	0.762571
53	TRUE	0.685366	23.8695	23.8843	0.0148	65.4743	65.2177	69.5242	4.30654	2.10506	-289.71	1.02894	-70.1759	0.530749
54	TRUE	0.823111	24.0063	24.0095	0.0032	76.7566	76.3187	77.3429	1.02423	0.341847	-310.793	1.00221	-58.2492	0.702857
55	TRUE	0.404865	24.0868	24.0892	0.0024	69.0162	67.3463	69.3131	1.96681	0.739441	779.302	1.11792	-72.577	0.675534
56	TRUE	0.459649	24.1936	24.1956	0.002	74.4281	72.344	75.4968	3.15283	1.22089	-1600.59	1.01769	-64.7819	0.784471
57	TRUE	0.864135	24.2756	24.3076	0.032	74.4321	72.2004	84.8614	12.661	5.01748	363.63	1.01517	-78.2021	0.436853
58	TRUE	0.483821	24.506	24.5076	0.0016	67.7046	67.7046	67.7046	1.42109e-14	9.3996e-15	1.12377e-11	1	-65.4892	0.629162
59	TRUE	0.650825	24.5992	24.6008	0.0016	78.7274	78.4513	78.8253	0.374065	0.153618	-233.791	1.01068	-67.4697	0.6681
60	TRUE	0.959911	24.8084	24.826	0.0176	75.9694	72.4862	77.2449	4.75871	2.08553	258.434	1.01562	-71.4993	0.584798
61	TRUE	0.896996	25.481	25.5366	0.0556	82.4029	78.0683	82.7814	4.71307	1.32923	-79.8973	1.00724	-73.2573	0.443856
62	TRUE	0.845717	25.6098	25.6146	0.0048	72.4021	72.0091	75.0809	3.07182	1.32532	677.622	1.02513	-76.8583	0.539384
63	TRUE	0.552537	25.7982	25.7998	0.0016	77.7833	76.4028	78.2731	1.87032	0.768088	1168.95	1.03658	-76.4528	0.541088
64	TRUE	0.464443	25.9054	25.907	0.0016	71.1959	71.1959	71.1959	1.42109e-14	3.4399e-15	5.0699e-12	1	-79.5144	0.417115
65	TRUE	0.898001	26.2203	26.2415	0.0212	78.0798	70.1796	79.8649	9.68528	3.62964	-409.34	1.12784	-75.7784	0.545042
66	TRUE	0.419194	26.3799	26.3839	0.004	69.2504	68.8347	69.7922	0.957428	0.312605	-234.803	1.00177	-64.1635	0.663895
67	TRUE	0.331755	26.4635	26.4727	0.0092	72.0247	71.3833	72.1431	0.75984	0.299587	80.6418	1.00303	-77.5893	0.485688
68	TRUE	0.447702	27.1637	27.1657	0.002	73.4428	72.8505	74.3379	1.48735	0.52893	695.328	1.01886	-72.4897	0.634078
69	TRUE	0.500932	28.4918	28.5022	0.0104	82.1354	76.9138	83.8992	6.98533	3.28637	-674.746	1.02562	-79.6246	0.434005
70	TRUE	0.972355	28.6174	28.6562	0.0388	66.0144	64.6789	75.7602	11.0813	3.18462	-280.822	1.02596	-68.5611	0.531473
71	TRUE	0.741214	28.759	28.763	0.004	66.954	66.0411	68.3939	2.35275	0.913834	-676.576	1.03878	-71.278	0.655566
72	TRUE	0.429782	28.8402	28.8642	0.024	69.4575	68.2704	69.9201	1.6497	0.702909	55.6029	1.01297	-76.3257	0.547732
73	TRUE	0.576487	28.9722	28.9738	0.0016	65.5917	64.2825	65.7787	1.49626	0.615599	-857.232	1.163	-74.7749	0.601596
74	TRUE	0.728652	29.0544	29.06	0.0056	75.6382	73.9661	75.6679	1.70177	0.68994	335.129	1.05209	-69.0919	0.675569
75	TRUE	0.439362	29.8328	29.8344	0.0016	64.7184	64.6471	64.9678	0.320627	0.129065	-155.86	1.04572	-58.7315	0.696556
76	TRUE	0.517678	29.9212	29.9316	0.0104	88.745	79.3257	90.659	11.3333	5.21862	1332.47	1.11925	-76.3547	0.409408
77	TRUE	0.872233	30.2945	30.3037	0.0092	65.0651	63.9221	69.409	5.48688	1.59521	567.432	1.07389	-69.6443	0.494651
78	TRUE	0.938251	30.5009	30.5025	0.0016	86.4386	85.8953	87.5163	1.62095	0.652809	1013.09	1.01707	-71.3127	0.59885
79	TRUE	0.718797	30.8465	30.8481	0.0016	92.5106	89.7675	93.0272	3.25971	1.31831	1714.46	1.35064	-79.8386	0.565078
80	TRUE	0.864256	31.0619	31.0635	0.0016	82.0906	81.4404	82.5626	1.12219	0.445538	701.372	1.00392	-67.7413	0.711401
81	TRUE	0.964418	31.2185	31.5085	0.29	77.3197	71.0411	80.2312	9.19007	4.05814	25.3236	1.2638	-64.2846	0.551388
82	TRUE	0.350427	31.3159	31.3179	0.002	108.094	106.318	108.357	2.03954	0.782487	-923.075	1.10468	-72.8172	0.568377
83	TRUE	0.745255	31.4987	31.5031	0.0044	77.4299	77.2815	79.2928	2.01134	0.704575	434.286	1.09291	-61.0923	0.799868
84	TRUE	0.966828	31.5911	31.5971	0.006	76.6325	73.7231	77.7978	4.07463	1.22305	622.241	1.0343	-62.6663	0.782365
85	TRUE	0.555372	35.3585	35.3665	0.008	82.7328	81.9535	84.9297	2.97619	0.881943	337.697	1.04402	-76.2431	0.491998
86	TRUE	0.468794	37.1764	37.2228	0.0464	82.4744	69.5603	92.9097	23.3494	4.89718	110.825	5.23825	-94.0436	0.188859
87	TRUE	0.739418	43.6141	43.6157	0.0016	85.5332	85.2839	85.6045	0.320627	0.129065	155.86	1.04572	-76.4081	0.485355
88	TRUE	0.394318	51.4041	51.4165	0.0124	73.192	71.2589	81.2917	10.0328	3.88907	837.957	1.0125	-73.715	0.502583
89	TRUE	0.535945	51.9337	51.9353	0.0016	75.7433	74.0867	76.3311	2.24439	0.921706	1402.74	1.03298	-67.9962	0.670664
90	TRUE	0.549758	52.2106	52.213	0.0024	110.118	109.851	110.252	0.400784	0.146947	166.993	1.00302	-75.0048	0.499715
91	TRUE	0.640808	52.4782	52.4818	0.0036	106.71	105.927	107.456	1.52897	0.575268	411.647	1.01266	-77.0558	0.492183
92	TRUE	0.423034	52.5662	52.569	0.0028	73.7486	69.2172	75.8275	6.61033	2.53457	2343.24	1.00023	-79.3806	0.497284
93	TRUE	0.465358	52.8318	52.8374	0.0056	78.0764	71.3168	81.2207	9.90387	4.20087	1792.34	1.00786	-79.0166	0.484029
94	TRUE	0.592696	54.1249	54.1285	0.0036	85.5648	81.4945	87.1687	5.67415	2.22166	1638.12	1.0078	-77.3172	0.554319
95	TRUE	0.971172	54.4893	54.4985	0.0092	85.5856	78.9396	87.4754	8.53574	3.7347	1002.78	1.01076	-69.6922	0.662237
96	TRUE	0.671514	54.7721	54.7777	0.0056	71.9433	70.9872	72.0555	1.06827	0.330447	137.143	1.04811	-69.6817	0.652499
97	TRUE	0.491333	55.1599	55.1615	0.0016	82.11	81.8784	82.208	0.329533	0.134335	77.9302	1.10407	-72.2735	0.520536
98	TRUE	0.705406	55.5899	55.5995	0.0096	69.2684	66.2626	70.5599	4.29729	1.1537	-293.289	1.23753	-66.5836	0.588795
99	TRUE	0.504642	55.7571	55.7599	0.0028	72.4977	71.2508	77.7078	6.45707	2.37175	2247.78	1.12279	-71.2255	0.609356
100	TRUE	0.931697	55.8555	55.8571	0.0016	72.5457	71.9668	72.6348	0.667973	0.276311	389.651	1.07279	-66.9848	0.612735
101	TRUE	0.52099	55.9379	55.9395	0.0016	87.6335	85.9235	87.9541	2.03064	0.856118	-1246.88	1.09889	-75.179	0.492272
102	TRUE	0.662452	56.084	56.1424	0.0584	58.0416	33.0891	85.8442	52.755	12.426	215.037	9.23562	-90.1017	0.209103
103	TRUE	0.459627	56.3024	56.3044	0.002	71.6554	71.415	72.3234	0.908443	0.329878	227.747	1.28605	-75.4829	0.56988
104	TRUE	0.534777	57.4434	57.4486	0.0052	87.2772	86.8976	87.5193	0.62166	0.211119	33.583	1.05737	-72.4844	0.466244
105	TRUE	0.62609	58.3675	58.4187	0.0512	101.615	87.7513	112.273	24.522	5.05823	98.1615	4.35906	-90.3291	0.232584
106	TRUE	0.580841	58.4935	58.4991	0.0056	84.5213	82.933	84.7885	1.85548	0.548415	-225.043	1.12443	-62.0458	0.712143
107	TRUE	0.972734	58.5955	58.6175	0.022	68.3741	68.2823	68.4991	0.216825	0.0766041	1.63719	1.00092	-58.4336	0.712566
108	TRUE	0.468176	58.7051	58.7355	0.0304	81.4708	70.1136	84.8925	14.7789	5.17572	390.074	1.71129	-67.72	0.645448
109	TRUE	0.847501	58.7987	58.8047	0.006	76.4283	72.8446	79.8127	6.96809	2.11331	1036.43	1.0631	-69.9714	0.583718
110	TRUE	0.576848	58.9007	58.9043	0.0036	80.4405	78.9487	82.8898	3.94104	1.52138	1232.71	1.05497	-70.2917	0.634862
111	TRUE	0.879362	58.9867	59.0039	0.0172	71.6048	69.1427	74.3031	5.16032	1.61242	-163.808	1.21392	-65.9422	0.645327
112	TRUE	0.548976	59.0927	59.0999	0.0072	72.1454	71.0851	75.2374	4.15231	1.54964	-561.803	1.03065	-62.2947	0.704141
113	TRUE	0.293882	60.0998	60.103	0.0032	67.0463	66.6678	68.3897	1.72189	0.571156	493.249	1.04321	-76.2922	0.484167
114	TRUE	0.605781	60.3266	60.3426	0.016	72.2384	71.8844	74.6647	2.78034	1.23353	164.955	1.01897	-78.826	0.448854
115	TRUE	0.93759	60.7166	60.7194	0.0028	77.2058	75.8031	78.6086	2.80549	0.981724	1001.96	1.00002	-75.1929	0.541433
116	TRUE	0.861996	61.4588	61.464	0.0052	73.9422	72.4058	76.4359	4.0301	1.26033	740.235	1.03423	-77.9817	0.463871
117	TRUE	0.593957	63.4571	63.4639	0.0068	72.817	70.2008	75.2801	5.07935	1.77986	699.184	1.04116	-78.5419	0.49687
118	TRUE	0.87184	63.6463	63.6503	0.004	70.9772	70.1534	73.0999	2.9465	0.913869	642.165	1.09685	-75.3529	0.586015
119	TRUE	0.683754	63.9855	63.9875	0.002	75.6235	75.3341	76.4919	1.15782	0.417505	518.474	1.06066	-76.5922	0.529042
120	TRUE	0.498213	64.1756	64.182	0.0064	80.6926	76.7526	83.2304	6.47781	2.68591	963.257	1.07323	-79.5833	0.440596
121	TRUE	0.651813	64.4904	64.4996	0.0092	66.8091	65.8456	68.417	2.57143	0.889103	-312.097	1.02913	-64.4441	0.595901
122	TRUE	0.816735	64.578	64.5804	0.0024	47.3292	46.8566	48.6662	1.8096	0.66033	-501.522	1.41896	-76.7458	0.441436
123	TRUE	0.522073	64.918	64.9224	0.0044	76.2881	71.6074	78.7282	7.12077	2.89789	1665.91	1.00317	-77.9782	0.502513
124	TRUE	0.409644	65.0914	65.0934	0.002	70.3835	69.2524	70.7753	1.52298	0.596144	728.409	1.16064	-78.3019	0.472122
125	TRUE	0.80446	65.3934	65.3994	0.006	75.3022	73.4351	80.5691	7.13403	2.25139	1067.2	1.05885	-76.5653	0.546981
126	TRUE	0.89239	65.537	65.5402	0.0032	64.2302	63.9187	64.5113	0.592591	0.254103	166.993	1.01471	-71.9681	0.530386
127	TRUE	0.562501	65.6518	65.6534	0.0016	67.428	67.241	68.5502	1.30923	0.530841	-701.372	1.21969	-70.6731	0.595587
128	TRUE	0.891938	65.819	65.8226	0.0036	68.5486	68.0439	68.7119	0.667973	0.246411	193.42	1.01419	-71.1041	0.590614
129	TRUE	0.667037	65.9154	65.9178	0.0024	72.2277	71.5597	72.8957	1.33595	0.480995	556.644	1	-76.9361	0.50383
130	TRUE	0.886769	66.7063	66.7119	0.0056	66.8969	66.6207	67.2783	0.657585	0.264315	-125.684	1.00425	-69.2249	0.594847
131	TRUE	0.556186	66.8167	66.8199	0.0032	108.885	107.954	109.106	1.15264	0.423798	-275.701	1.12433	-76.071	0.495852
132	TRUE	0.867578	66.9195	66.9243	0.0048	73.3272	69.7955	74.3836	4.58809	1.71973	-943.901	1.01124	-73.9131	0.59731
133	TRUE	0.96575	67.1681	67.1797	0.0116	79.4267	67.843	79.8062	11.9632	6.01253	-1107.78	1.05707	-71.5108	0.593012
134	TRUE	0.641595	67.2981	67.3041	0.006	67.2164	66.9816	67.3006	0.319032	0.103963	-19.7522	1.01168	-64.4966	0.63111
135	TRUE	0.983323	67.5781	67.5821	0.004	74.7552	71.8335	77.6768	5.84332	2.54718	1611.06	1.01138	-70.801	0.579859
136	TRUE	0.975135	67.7449	67.7589	0.014	69.3136	63.6044	71.9318	8.3274	2.57681	524.339	1.11906	-78.9284	0.452368
137	TRUE	0.899492	67.8645	67.8677	0.0032	68.9131	68.438	69.2767	0.838677	0.32831	-94.3203	1.33081	-75.1902	0.55046
138	TRUE	0.456642	73.7498	73.771	0.0212	75.6568	69.9536	75.9343	5.98072	2.96677	291.474	1.0144	-64.5044	0.593376
139	TRUE	0.640956	73.8842	73.8862	0.002	108.118	108.011	109.223	1.21126	0.457013	455.494	1.21742	-76.3775	0.509525
140	TRUE	0.412668	73.975	73.9794	0.0044	71.5922	70.0781	74.5313	4.45315	1.43899	-977.825	1.02728	-60.9841	0.7234
141	TRUE	0.518158	74.0666	74.0694	0.0028	69.6997	68.9501	70.5829	1.63282	0.589948	-600.822	1.00323	-59.1994	0.715785
142	TRUE	0.821659	74.1647	74.1675	0.0028	70.4255	70.3439	70.7372	0.393362	0.146665	137.836	1.01178	-56.6431	0.713974
143	TRUE	0.526141	74.3419	74.3455	0.0036	70.4238	69.3884	72.0208	2.63242	1.06047	727.442	1.00275	-67.7225	0.643989
144	TRUE	0.698416	74.4251	74.4279	0.0028	64.7309	63.9367	65.2579	1.3211	0.483358	489.493	1.00797	-70.5624	0.624354
145	TRUE	0.855961	74.6139	74.6167	0.0028	75.7537	75.3069	77.9615	2.65462	1.08203	866.186	1.09816	-74.8058	0.592251
146	TRUE	0.947158	74.7091	74.7123	0.0032	68.1632	67.332	68.5789	1.24688	0.43466	389.651	1.01188	-66.6041	0.646177
147	TRUE	0.990159	75.0919	75.1199	0.028	67.702	59.8867	76.9218	17.0351	5.75229	3.79371	1.65654	-70.3588	0.540342
148	TRUE	0.594368	75.1893	75.1933	0.004	70.4123	69.1802	73.485	4.30471	1.24292	-846.099	1.10543	-60.0502	0.796922
149	TRUE	0.614527	75.2893	75.3045	0.0152	69.6223	68.3457	70.5582	2.21244	0.698452	-63.2411	1.0711	-57.2776	0.852586
150	TRUE	0.660931	75.5337	75.5353	0.0016	73.2348	73.0121	73.6356	0.623441	0.249933	389.651	1.00816	-67.2795	0.492715
151	TRUE	0.992898	76.3278	76.3546	0.0268	78.5911	78.0622	85.5727	7.51059	3.07604	28.8437	1.27583	-66.4931	0.700354
152	TRUE	0.526608	76.665	76.6666	0.0016	109.99	109.696	110.818	1.12219	0.460853	-701.372	1.03705	-78.0263	0.498034
153	TRUE	0.76184	76.7678	76.7774	0.0096	70.6654	69.6479	76.7622	7.1143	2.77938	-611.231	1.18895	-68.256	0.550243
154	TRUE	0.849699	76.9102	76.9138	0.0036	68.2766	67.4899	68.9223	1.43243	0.583688	-473.204	1.03141	-64.3168	0.65236
155	TRUE	0.736003	77.0222	77.0426	0.0204	72.1708	58.117	76.7108	18.5938	7.21054	-894.183	1.05653	-68.9367	0.588331
156	TRUE	0.871105	77.1084	77.1152	0.0068	66.0058	64.5643	68.9287	4.36444	1.59709	709.941	1.05803	-72.6305	0.598295
157	TRUE	0.619731	77.1948	77.2064	0.0116	79.2914	71.2795	79.837	8.55748	3.26411	800.268	1.10823	-70.2558	0.603733
158	TRUE	0.71942	77.2888	77.3012	0.0124	75.2381	71.3956	76.6809	5.28531	1.91961	-376.25	1.20229	-73.5943	0.498015
159	TRUE	0.591811	77.4696	77.4756	0.006	74.8694	69.323	79.5383	10.2153	3.73779	1876.22	1.01632	-75.9813	0.549206
160	TRUE	0.417183	77.7636	77.7708	0.0072	65.8625	64.7718	76.9703	12.1985	6.19542	-1967.58	1.1338	-70.4009	0.60356
161	TRUE	0.8935	78.048	78.0504	0.0024	65.7291	65.128	65.8701	0.742192	0.281838	-306.154	1.03007	-55.3328	0.651731
162	TRUE	0.899812	78.2197	78.2217	0.002	85.931	82.2972	87.1066	4.80941	1.84	2122.25	1.40705	-68.4922	0.748442
163	TRUE	0.667942	78.3237	78.3253	0.0016	89.6428	88.8145	89.9367	1.12219	0.460853	701.372	1.03705	-74.7885	0.617526
164	TRUE	0.77992	78.5125	78.5149	0.0024	76.01	72.069	77.4128	5.34378	1.99502	2226.58	1.02273	-64.2993	0.815121
165	TRUE	0.578662	79.1111	79.1455	0.0344	83.8773	69.6673	87.1904	17.5231	4.83426	347.292	1.40173	-60.154	0.782372
166	TRUE	0.905761	79.2407	79.2427	0.002	79.561	78.7951	80.6298	1.8347	0.67271	893.175	1.00595	-59.0058	0.845968
167	TRUE	0.491534	79.7147	79.7195	0.0048	71.6812	68.3347	72.1529	3.81823	1.4234	-651.868	1.57472	-74.5694	0.444089
168	TRUE	0.457041	79.9907	79.9935	0.0028	67.6331	67.4884	68.1564	0.667973	0.235263	-84.822	1.14621	-67.1302	0.550793
169	TRUE	0.448061	80.3328	80.3396	0.0068	71.6812	68.2796	75.7975	7.51788	2.74167	1171.16	1.02631	-75.8718	0.589786
170	TRUE	0.766103	80.7364	80.7456	0.0092	109.505	108.296	112.684	4.38846	1.27035	71.9713	1.61095	-76.3502	0.499517
171	TRUE	0.515891	81.1146	81.119	0.0044	76.8568	72.2255	79.1947	6.96918	2.34488	1597.66	1.0252	-76.0528	0.532409
172	TRUE	0.450545	81.7486	81.7506	0.002	79.3792	79.0898	79.6954	0.605629	0.218335	-290.727	1.00254	-77.8783	0.461336
173	TRUE	0.584789	81.987	81.9906	0.0036	77.1581	77.0356	77.6739	0.638285	0.205033	-97.8344	1.06122	-72.7781	0.54714
174	TRUE	0.579275	82.3547	82.3579	0.0032	111.437	109.181	112.12	2.93908	1.08486	-915.37	1.20589	-76.7538	0.519321
175	TRUE	0.809379	82.6099	82.6139	0.004	65.3724	64.7592	66.3851	1.62585	0.632368	-410.122	1.00103	-60.3335	0.705393
176	TRUE	0.94905	82.7199	82.7899	0.07	72.736	53.0671	72.7764	19.7093	6.94201	-288.001	1.00591	-68.0146	0.528673
177	TRUE	0.75546	83.1351	83.1367	0.0016	66.369	66.271	66.6451	0.374065	0.153618	-233.791	1.01068	-58.3269	0.758922
178	TRUE	0.69436	83.3045	83.3193	0.0148	81.7158	79.7185	82.9051	3.18667	1.18311	255.279	1.02426	-72.5277	0.597117
179	TRUE	0.495702	83.3945	83.3973	0.0028	81.4475	80.1757	82.5591	2.38342	0.823115	852.761	1.00095	-78.4329	0.446586
180	TRUE	0.657216	85.2396	85.2572	0.0176	83.4581	80.9569	85.5919	4.635	1.55227	146.212	1.2242	-74.444	0.541025
181	TRUE	0.702454	85.4036	85.4056	0.002	74.613	72.9386	79.4046	6.46598	2.62788	3369.13	1.04234	-77.0673	0.539178
182	TRUE	0.503185	85.5044	85.5072	0.0028	108.447	107.141	108.684	1.54376	0.524554	-473.589	1.09812	-72.7875	0.508858
183	TRUE	0.995727	85.95	85.952	0.002	74.5367	73.2097	79.0522	5.84254	2.14692	2655.35	1.02308	-76.1162	0.492527
184	TRUE	0.38574	86.0384	86.0456	0.0072	79.7548	69.4044	82.4012	12.9968	5.84037	1967.38	1.00926	-78.5755	0.453043
185	TRUE	0.945653	86.7997	86.8585	0.0588	68.0356	67.8417	78.2383	10.3966	5.5777	174.916	1.00261	-68.1252	0.522162
186	TRUE	0.707713	86.9789	87.0065	0.0276	70.5769	69.5956	75.8228	6.22722	2.50779	-154.697	1.11401	-65.1018	0.701409
187	TRUE	0.421233	87.5539	87.5591	0.0052	87.5595	85.8085	89.3105	3.50204	1.44684	788.071	1.03247	-72.1174	0.615505
188	TRUE	0.523342	87.6599	87.6619	0.002	83.2742	80.2594	84.1426	3.88315	1.48464	1705.56	1.3644	-77.6935	0.508674
189	TRUE	0.999885	87.7819	87.7995	0.0176	85.69	83.0083	88.538	5.52977	1.72769	309.016	1.00895	-61.8352	0.772917
190	TRUE	0.967786	87.8915	87.8955	0.004	81.4186	81.1242	84.0451	2.92088	1.14931	762.724	1.05675	-68.671	0.658899
191	TRUE	0.866764	87.9983	88.0007	0.0024	80.092	79.8916	80.4928	0.601176	0.22042	250.49	1.00609	-63.5142	0.606549
192	TRUE	0.654533	88.2415	88.2439	0.0024	69.5898	67.853	70.2577	2.4047	0.893841	-1001.96	1.03446	-63.4266	0.669201
193	TRUE	0.84567	88.3288	88.3388	0.01	79.0449	74.0758	79.3824	5.30667	2.03145	558.474	1.21573	-64.6377	0.656054
194	TRUE	0.979425	88.524	88.526	0.002	77.9498	77.1571	78.4396	1.28251	0.503743	665.428	1.01432	-70.3108	0.704324
195	TRUE	0.312589	88.9124	88.918	0.0056	90.228	84.0288	92.3619	8.3331	3.31698	1740.32	1.05813	-75.9354	0.550858
196	TRUE	0.55591	89.0068	89.0268	0.02	97.125	82.6887	97.3673	14.6785	6.48386	746.012	1.00343	-76.8859	0.474886
197	TRUE	0.564219	89.1958	89.1982	0.0024	80.6771	79.8087	82.2134	2.4047	0.876855	1001.96	1.01242	-70.7025	0.604757
198	TRUE	0.4701	89.371	89.373	0.002	73.5859	73.4122	73.7596	0.347346	0.151643	197.847	1.00936	-65.9673	0.555561
199	TRUE	0.508213	89.5398	89.545	0.0052	77.0503	72.6446	81.5904	8.94587	2.90614	1599.65	1.01226	-77.8692	0.468157
200	TRUE	0.876795	89.6342	89.6406	0.0064	76.8329	73.0626	78.0575	4.99495	1.56863	748.104	1.04674	-77.8211	0.453451
201	TRUE	0.687983	89.9042	89.9458	0.0416	81.0069	69.5326	94.0101	24.4775	6.32845	45.2961	5.84841	-92.6405	0.210685
202	TRUE	0.473097	90.0162	90.0206	0.0044	79.23	77.6788	79.9648	2.28595	0.71127	480.219	1.02096	-63.8126	0.781616
203	TRUE	0.774549	90.2539	90.2555	0.0016	78.328	78.328	78.328	1.42109e-14	8.70234e-15	1.41119e-11	1	-67.4848	0.583917
204	TRUE	0.96348	90.3567	90.3675	0.0108	70.6642	67.4903	70.9908	3.50047	1.09021	284.494	1.07695	-65.1994	0.729187
205	TRUE	0.857884	90.6299	90.6355	0.0056	76.1614	63.716	118.561	54.8449	21.8544	7162.89	1.63817	-74.0047	0.435356
206	TRUE	0.465986	90.7719	90.7747	0.0028	68.796	68.0983	69.6273	1.52892	0.528872	-538.973	1.00135	-61.6963	0.646834
207	TRUE	0.719676	90.8871	90.8891	0.002	70.107	70.0223	70.6992	0.676879	0.261574	-290.727	1.08263	-68.2833	0.706436
208	TRUE	0.81977	91.0079	91.0467	0.0388	76.9246	75.3806	81.6159	6.23531	1.0163	-130.445	1.01391	-67.8543	0.540404
209	TRUE	0.453308	91.1325	91.1501	0.0176	78.6962	73.2338	83.7491	10.5154	2.95688	352.466	1.47396	-73.0337	0.540391
210	TRUE	0.427804	91.5701	91.5833	0.0132	66.4228	65.9329	68.0621	2.12911	0.650746	-127.843	1.1135	-61.4024	0.639178
211	TRUE	0.445792	91.6813	91.6865	0.0052	75.1632	74.6807	76.3878	1.70704	0.566201	-324.852	1.03275	-56.7298	0.804344
212	TRUE	0.904551	91.7653	91.7753	0.01	79.0095	77.6662	79.5583	1.89209	0.653271	146.844	1.09428	-72.0692	0.494281
213	TRUE	0.998316	91.8581	91.8629	0.0048	75.827	75.4354	76.9593	1.52389	0.485257	270.757	1.04379	-59.8471	0.778633
214	TRUE	0.671643	91.9537	91.9581	0.0044	77.8463	77.2674	78.1877	0.920318	0.297531	-203.454	1.00608	-62.6195	0.717131
215	TRUE	0.56025	92.0429	92.0521	0.0092	82.056	80.0922	82.8872	2.79504	0.775401	178.102	1.18076	-67.5881	0.717163
216	TRUE	0.441779	92.1166	92.1186	0.002	76.0002	74.3659	76.4499	2.08408	0.810159	998.142	1.14382	-69.3079	0.59986
217	TRUE	0.840285	92.5058	92.5086	0.0028	83.0106	81.6227	84.3985	2.7758	0.964466	984.288	1.00013	-74.6956	0.622998
218	TRUE	0.407701	92.6174	92.619	0.0016	70.5488	70.4597	71.1277	0.667973	0.276311	389.651	1.07279	-72.7125	0.613721
219	TRUE	0.915437	92.8898	92.8946	0.0048	78.9033	78.1785	82.2432	4.06478	1.72077	884.429	1.01373	-77.5522	0.471242
220	TRUE	0.453504	93.0146	93.0166	0.002	81.7686	80.976	82.2585	1.28251	0.503743	665.428	1.01432	-66.8486	0.729622
221	TRUE	0.653955	93.1544	93.1652	0.0108	81.1195	80.1887	85.5581	5.3694	2.21435	498.427	1.01339	-72.7186	0.604703
222	TRUE	0.564269	93.2764	93.3256	0.0492	80.0196	74.7373	82.0459	7.30857	2.62183	138.026	1.01901	-64.6677	0.70076
223	TRUE	0.527188	93.414	93.4184	0.0044	79.3652	78.6732	79.3879	0.714654	0.261968	149.618	1.02202	-76.6116	0.462315
224	TRUE	0.585381	93.5048	93.514	0.0092	80.0003	78.1741	82.5238	4.3497	1.53158	467.047	1.00765	-64.2775	0.708745
225	TRUE	0.459114	93.6172	93.6248	0.0076	81.2702	80.5428	81.619	1.07618	0.270505	-100.14	1.03069	-56.3563	0.742537
226	TRUE	0.681593	93.7924	93.802	0.0096	75.2083	73.4916	77.2738	3.78213	1.26756	256.611	1.29989	-63.383	0.718075
227	TRUE	0.365286	94.0656	94.0752	0.0096	77.2508	76.5754	78.121	1.54556	0.503838	139.087	1.01657	-60.4967	0.721013
228	TRUE	0.253853	94.4033	94.4061	0.0028	73.5716	73.3193	74.5959	1.27657	0.466309	445.315	1.05422	-65.1357	0.707855
229	TRUE	0.714676	94.5081	94.5161	0.008	85.4238	84.9576	88.8484	3.89078	1.70234	492.282	1.00111	-68.1844	0.716433
230	TRUE	0.715666	94.7033	94.7185	0.0152	109.956	98.9615	110.237	11.2753	4.47636	743.697	1.12412	-79.4645	0.43071
231	TRUE	0.546859	94.8689	94.9089	0.04	42.7713	30.7478	52.9542	22.2064	5.15613	-201.313	6.58309	-96.864	0.15923
232	TRUE	0.747576	95.0413	95.0573	0.016	83.6693	76.9394	92.7401	15.8007	5.92708	930.832	1.01493	-77.3551	0.494519
233	TRUE	0.372427	95.2787	95.2899	0.0112	75.3217	75.1622	84.4607	9.29851	4.3176	857.285	1.05209	-67.4114	0.706809
234	TRUE	0.406359	95.4043	95.4475	0.0432	71.725	63.0859	76.0297	12.9438	3.35609	2.56321	2.78366	-93.7262	0.19384
235	TRUE	0.934704	95.8387	95.8407	0.002	67.0548	66.2621	67.2596	0.997506	0.393399	-488.574	1.0672	-71.7913	0.475088
236	TRUE	0.986601	96.0787	96.1143	0.0356	78.1751	65.359	84.1966	18.8376	7.51221	429.38	1.38849	-73.2031	0.449421
237	TRUE	0.721085	96.1992	96.224	0.0248	67.9651	67.5508	69.8074	2.25652	0.807718	-59.9147	1.03334	-72.6846	0.593378
238	TRUE	0.606451	96.3516	96.362	0.0104	66.0931	64.5938	67.8447	3.25087	1.31828	-333.582	1.01753	-64.6817	0.656565
239	TRUE	0.423682	96.4836	96.4852	0.0016	71.7063	71.3055	71.9289	0.623441	0.249933	389.651	1.00816	-67.0989	0.639909
240	TRUE	0.523216	96.5732	96.5796	0.0064	81.1874	72.6372	82.6718	10.0346	4.01579	1605.04	1.00392	-73.9972	0.580312
241	TRUE	0.72676	97.0588	97.0848	0.026	73.98	70.2087	75.3892	5.18049	1.80174	-127.357	1.16572	-69.79	0.655987
242	TRUE	0.869499	97.1778	97.2054	0.0276	69.6305	65.3463	70.9842	5.63788	2.2597	-178.633	1.06986	-70.2492	0.643029
243	TRUE	0.952187	97.3506	97.3522	0.0016	65.0667	64.4878	65.1558	0.667973	0.276311	-389.651	1.07279	-61.9784	0.712369
244	TRUE	0.704307	97.4722	97.4754	0.0032	71.1729	69.0132	71.8335	2.82033	1.05552	-903	1.15749	-67.1885	0.671653
245	TRUE	0.349335	97.5638	97.5982	0.0344	70.4368	70.214	71.3903	1.17633	0.547236	30.4121	1.00114	-73.0883	0.488601
246	TRUE	0.856642	97.723	97.7498	0.0268	66.0637	65.407	77.2684	11.8614	5.0359	442.18	1.05133	-72.3631	0.530824
247	TRUE	0.67256	97.9778	98.0098	0.032	70.2505	65.2536	76.7581	11.5045	4.64088	-313.99	1.05432	-77.1771	0.487431
248	TRUE	0.744473	98.1203	98.1247	0.0044	75.7479	75.4298	75.9816	0.55177	0.188997	-44.2398	1.05597	-73.7023	0.60015
249	TRUE	0.82597	98.2075	98.2159	0.0084	68.4983	67.3362	69.6022	2.26605	0.862319	279.714	1.01113	-67.136	0.702289
250	TRUE	0.943991	98.5615	98.7515	0.19	69.2391	67.8068	76.5334	8.72656	3.9027	38.0918	1.46226	-66.3528	0.478401
251	TRUE	0.97289	98.4607	98.4731	0.0124	72.9421	70.6643	75.1435	4.47924	2.21138	368.157	1.00074	-73.5456	0.607595
252	TRUE	0.838899	98.5583	98.5619	0.0036	70.6791	69.1228	70.7159	1.59312	0.775855	456.448	1.03132	-66.0422	0.756947
253	TRUE	0.918462	98.6455	98.6559	0.0104	68.4822	67.8291	69.1947	1.36563	0.331229	92.842	1.01844	-62.8923	0.781809
254	TRUE	0.660799	98.7487	98.7515	0.0028	66.4358	65.8013	66.588	0.786724	0.280515	249.165	1.05648	-67.5932	0.589785
255	TRUE	0.375986	98.8303	98.8395	0.0092	79.5307	78.5906	86.7175	8.12687	3.80048	871.999	1.00077	-79.4008	0.483814
256	TRUE	0.725708	98.9275	98.9299	0.0024	76.2259	75.1572	77.4283	2.27111	0.818164	946.295	1.00054	-76.9625	0.558375
257	TRUE	0.410391	99.0199	99.0511	0.0312	71.2071	68.9327	78.0856	9.1529	3.92546	-269.119	1.12797	-68.7066	0.643531
258	TRUE	0.655486	102.419	102.426	0.0072	70.2967	69.1213	77.5489	8.4276	3.52418	1183.99	1.00803	-76.1952	0.527548
259	TRUE	0.957764	103.207	103.21	0.0024	77.7017	76.6998	79.3717	2.67189	0.97196	-1113.29	1.00945	-69.9663	0.600454
260	TRUE	0.660206	103.388	103.431	0.0432	106.901	93.2745	116.446	23.1712	6.80291	69.0868	3.81223	-91.2617	0.227615
261	TRUE	0.824594	104.248	104.25	0.002	73.9628	73.9628	73.9628	1.42109e-14	4.76647e-15	-1.65336e-13	1	-72.1454	0.484712
262	TRUE	0.956538	104.6	104.65	0.0492	75.9257	75.4099	88.9541	13.5442	3.82012	159.78	1.25716	-68.8688	0.537578
263	TRUE	0.678091	104.998	105.026	0.028	72.0964	52.4794	90.9628	38.4834	13.8997	687.49	3.57892	-73.4421	0.49778
264	TRUE	0.775068	105.259	105.261	0.0016	76.7218	74.2281	77.0336	2.80549	1.14533	1558.6	1.23987	-70.994	0.667195
265	TRUE	0.569036	105.45	105.457	0.0076	73.5634	67.3661	83.004	15.638	4.70947	1970.91	1.00773	-63.4783	0.794306
266	TRUE	0.642927	105.54	105.542	0.002	68.9761	65.2978	71.0869	5.7891	2.29051	3015.42	1.00772	-76.9836	0.651539
267	TRUE	0.565561	106.099	106.154	0.0548	67.1876	66.1634	83.2733	17.1099	6.90492	-284.412	1.08897	-57.5535	0.721165
268	TRUE	0.810603	108.503	108.507	0.004	77.7668	77.0914	77.8114	0.719926	0.247749	161.764	1.02497	-69.5124	0.597121
269	TRUE	0.523113	109.421	109.422	0.0016	82.714	82.4379	82.812	0.374065	0.153618	233.791	1.01068	-68.5783	0.702373
270	TRUE	0.537367	109.568	109.569	0.0016	86.407	83.3878	86.9147	3.5269	1.47015	2104.11	1.12318	-76.859	0.535236
271	TRUE	0.381173	110.014	110.016	0.0024	71.258	70.924	72.3268	1.40274	0.527635	584.476	1.04242	-65.853	0.619323
272	TRUE	0.73607	110.102	110.105	0.0032	76.6528	73.7879	77.9516	4.1637	1.30925	1141.12	1.03669	-75.9837	0.551675
273	TRUE	0.392738	110.181	110.183	0.0024	72.8178	70.6803	73.8198	3.13947	1.15472	1308.11	1.019	-72.5104	0.636014
274	TRUE	0.909068	110.408	110.424	0.016	70.8188	68.998	71.1752	2.17722	1.06647	-132.524	1.0026	-70.9925	0.534095
275	TRUE	0.709321	111.329	111.33	0.0016	76.7129	75.466	77.0692	1.60314	0.645323	-779.302	1.38617	-75.6025	0.538134
276	TRUE	0.928732	111.473	111.48	0.0072	74.3812	29.2523	78.1498	48.8975	17.3167	-5046.67	3.12276	-76.774	0.454163
277	TRUE	0.988741	111.558	111.612	0.0544	82.2538	71.5583	85.5534	13.9951	6.06574	-224.25	1.06644	-73.7581	0.503972
278	TRUE	0.299732	112.357	112.359	0.0016	81.9492	81.4593	83.3297	1.87032	0.768088	-1168.95	1.03658	-65.5592	0.771408
279	TRUE	0.478897	113.277	113.282	0.0048	86.5082	82.7004	86.7362	4.03582	1.7058	824.814	1.19036	-74.2828	0.472577
280	TRUE	0.868659	114.139	114.143	0.004	76.6184	59.8933	83.1024	23.2091	8.2162	3304.68	1.78002	-78.3402	0.443255
281	TRUE	0.695239	114.474	114.476	0.0024	77.2759	76.0067	78.0106	2.00392	0.729994	834.966	1.01187	-73.0412	0.625919
282	TRUE	0.971358	114.648	114.649	0.0016	72.2446	71.3895	72.4049	1.01532	0.428059	623.441	1.08105	-72.291	0.6695
283	TRUE	0.319184	114.824	114.829	0.0052	76.8482	72.1382	83.6169	11.4787	4.41	2197.69	1.00017	-77.9616	0.475327
284	TRUE	0.607406	114.936	114.946	0.0092	75.963	69.2398	80.1848	10.945	2.99408	-913.812	1.28383	-73.7989	0.481538
285	TRUE	0.733797	115.197	115.205	0.008	83.5099	82.8155	84.7296	1.91413	0.629071	-214.308	1.01925	-67.7232	0.577876
286	TRUE	0.773084	115.305	115.312	0.0068	79.9846	78.1234	81.9794	3.85602	1.75732	579.54	1.00123	-69.649	0.663091
287	TRUE	0.631762	115.413	115.422	0.0096	72.2158	71.7548	73.6067	1.8519	0.827923	179.742	1.00775	-78.1246	0.484526
288	TRUE	0.968099	116.609	116.618	0.0088	81.1529	79.4088	81.3637	1.95494	0.899999	229.432	1.0042	-81.5885	0.395021
289	TRUE	0.616299	118.017	118.05	0.0332	80.9619	80.461	81.4874	1.02637	0.29367	-0.239073	1.0258	-59.085	0.794546
290	TRUE	0.844097	118.36	118.362	0.002	92.067	90.2278	93.9061	3.6783	1.52035	2008.37	1.01114	-72.0497	0.601337
291	TRUE	0.6237	118.64	118.645	0.0052	76.8526	75.8655	77.7804	1.91486	0.574438	338.064	1.02278	-62.1939	0.790549
292	TRUE	0.461589	118.796	118.813	0.0164	79.9921	69.2824	103.596	34.3137	12.8326	1395.53	1.81873	-75.9455	0.473345
293	TRUE	0.899134	118.896	118.901	0.0052	69.2413	64.5917	69.5825	4.99076	1.66349	956.192	1.05656	-75.0393	0.555465
294	TRUE	0.456032	119.212	119.215	0.0032	55.4693	55.4396	56.0556	0.616019	0.209468	145.346	1.04719	-76.4885	0.518838
295	TRUE	0.557022	119.799	119.813	0.0132	77.6386	75.3971	82.2995	6.90239	2.03429	-476.823	1.10933	-49.167	0.873184
296	TRUE	0.399197	119.937	119.962	0.0248	85.4411	78.4345	86.5729	8.13842	3.49117	-294.775	1.07603	-61.72	0.773208
297	TRUE	0.888581	120.064	120.067	0.0024	66.8843	66.2163	67.4187	1.20235	0.433786	-500.98	1.00166	-62.7295	0.664867
298	TRUE	0.736185	120.375	120.38	0.0052	74.6909	71.6935	76.8963	5.20278	1.88886	1031.21	1.03628	-77.8942	0.542165
299	TRUE	0.862705	120.559	120.789	0.23	81.6791	76.5678	86.5676	9.9998	4.07609	9.19896	2.99808	-77.4005	0.426332
300	TRUE	0.472295	120.768	120.79	0.022	85.6027	77.7786	87.5253	9.74677	4.59346	442.726	1.04886	-72.5324	0.602996
301	TRUE	0.867946	127.701	127.704	0.0028	77.5756	77.0004	77.6312	0.630863	0.223284	-178.48	1.05608	-68.2209	0.63729
302	TRUE	0.545903	127.953	127.961	0.008	80.2462	78.8295	82.0651	3.2356	1.17814	-360.741	1.01497	-76.6833	0.527843
303	TRUE	0.396118	128.061	128.063	0.002	72.5993	71.8467	72.7462	0.899537	0.348391	-425.594	1.05785	-79.1245	0.437925
304	TRUE	0.588706	137.144	137.146	0.0024	80.2109	77.8062	81.5469	3.74065	1.36499	1558.6	1.00948	-80.1322	0.516918
305	TRUE	0.430714	142.434	142.44	0.006	74.5257	73.3111	81.1212	7.8101	3.05793	1398.86	1.05531	-79.1052	0.449187
306	TRUE	0.503682	143.292	143.341	0.0496	82.6859	69.9795	94.5461	24.5666	5.61486	79.0005	4.7398	-92.9131	0.210001
307	TRUE	0.947282	143.752	143.757	0.0044	85.4788	81.9873	85.8779	3.89064	1.73293	901.185	1.02304	-76.0768	0.555528
308	TRUE	0.530978	144.002	144.004	0.0016	83.4667	83.1906	83.5646	0.374065	0.153618	233.791	1.01068	-80.2712	0.418604
309	TRUE	0.940205	144.273	144.275	0.002	93.7912	92.6334	95.7149	3.08158	1.14969	-1516.62	1.00866	-77.8219	0.434223
310	TRUE	0.676799	144.455	144.463	0.008	68.9578	68.5008	69.0519	0.551093	0.234095	60.059	1.00396	-65.9473	0.575746
311	TRUE	0.455021	144.942	145.068	0.1264	71.4103	35.4882	100.578	65.0903	11.7858	-90.8674	9.85734	-90.664	0.188941
312	TRUE	0.912163	146.168	146.171	0.0028	91.9012	91.66	92.3725	0.712504	0.219194	-201.452	1.04092	-76.5122	0.500003
313	TRUE	0.492343	146.416	146.42	0.004	79.185	79.0662	80.6694	1.60314	0.533958	334.661	1.11112	-70.695	0.548406
314	TRUE	0.396373	146.56	146.568	0.008	72.7505	69.39	74.779	5.38893	2.20934	-621.539	1.01952	-73.8658	0.459106
315	TRUE	0.437978	146.68	146.682	0.0016	81.1465	80.8971	81.2177	0.320627	0.129065	155.86	1.04572	-71.6277	0.414758
316	TRUE	0.599561	153.589	153.629	0.04	54.5394	45.9745	67.216	21.2415	5.08598	-149.474	6.91492	-96.3893	0.164432
317	TRUE	0.519989	206.23	206.232	0.002	83.0802	81.1876	84.0644	2.87674	1.13337	1486.72	1.02025	-82.0639	0.465734
318	TRUE	0.504339	212.621	212.627	0.0064	83.6243	79.7435	84.3712	4.62775	1.57354	464.802	1.69013	-78.7818	0.417528
319	TRUE	0.7977	213.322	213.341	0.0196	79.99	79.5611	83.3667	3.80555	1.30017	186.677	1.02421	-75.9331	0.444307
320	TRUE	0.328291	218.812	218.818	0.006	79.1393	72.0481	79.255	7.20682	2.88171	1250.85	1.12043	-77.7194	0.487787
321	TRUE	0.614037	221.405	221.429	0.024	78.9005	67.9011	80.9692	13.0681	6.3126	511.38	1.04358	-81.2439	0.425418
322	TRUE	0.930227	221.72	221.759	0.0384	72.6272	72.4015	76.3226	3.92114	1.62239	-90.3104	1.00927	-77.2952	0.407773
323	TRUE	0.967687	221.851	221.853	0.002	81.9223	81.6195	82.0203	0.400784	0.153333	176.854	1.03234	-68.1608	0.594607
324	TRUE	0.877518	222.478	222.48	0.002	82.7633	80.4699	83.5248	3.05486	1.2112	1528.7	1.11276	-76.9147	0.476602
325	TRUE	0.645256	223.291	223.293	0.002	83.2612	82.9316	83.5907	0.659067	0.266714	353.708	1.00734	-79.4579	0.492663
326	TRUE	0.833676	223.389	223.402	0.0136	88.4872	87.7769	89.2619	1.48496	0.560617	76.1964	1.02868	-68.5534	0.711351
327	TRUE	0.957711	237.629	237.633	0.004	74.3652	73.0367	75.7086	2.67189	0.827823	620.911	1.01073	-74.0021	0.503198
328	TRUE	0.94609	238.077	238.158	0.0816	40.8027	28.8237	56.2551	27.4314	6.68435	-6.65671	8.57505	-95.3191	0.162874
329	TRUE	0.43626	272.128	272.17	0.0416	55.3036	46.8872	68.0025	21.1154	4.80744	63.1033	6.73072	-95.3458	0.15841
330	TRUE	0.929485	352.929	352.931	0.0016	77.4434	77.3722	77.6928	0.320627	0.129065	155.86	1.04572	-75.92	0.516488
331	TRUE	0.88802	390.303	390.359	0.056	50.4481	40.1019	66.8802	26.7783	7.44417	-34.0649	7.01996	-95.5689	0.162171
332	TRUE	0.541262	391.966	392.014	0.048	36.9581	28.9128	43.0738	14.161	3.61501	-33.779	4.51852	-97.4385	0.152239
333	TRUE	0.878115	393.711	393.759	0.048	39.2124	29.935	49.1281	19.1931	5.69458	-15.0608	5.52734	-95.38	0.174101
334	TRUE	0.569113	420.876	420.921	0.0448	65.9736	52.718	74.1154	21.3974	5.04838	-38.2578	6.07382	-93.7219	0.173392
335	TRUE	0.564356	531.804	531.846	0.0416	55.2875	39.4046	68.6173	29.2127	6.36503	69.1533	7.12541	-96.1256	0.148519
336	TRUE	0.821307	537.291	537.298	0.0068	43.1183	43.1183	43.1183	7.10543e-15	1.9459e-15	-1.13743e-12	1	-66.7282	0.536766
					0.0140262
