# Supplementary material for: Bazedoxifene reverses sexually dimorphic autistic-like abnormalities in biallelic MDGA1-mutant mice
Source: EMBO Mol Med. 2026 Mar 20;18(4):1358–98. doi: 10.1038/s44321-026-00402-y (PMC13084050; doi:10.1038/s44321-026-00402-y)
Supplement: Supplementary file 18 — Source data Fig. 4 [file 44321_2026_402_MOESM18_ESM.zip › Panel G and I/Batch2/Mdga1-KI_508.xlsx]

## Sheet: Sheet1
ID	Accepted	Score	Begin Time (s)	End Time (s)	Call Length (s)	Principal Frequency (kHz)	Low Freq (kHz)	High Freq (kHz)	Delta Freq (kHz)	Frequency Standard Deviation (kHz)	Slope (kHz/s)	Sinuosity	Mean Power (dB/Hz)	Tonality
1	TRUE	0.847647	4.67179	4.67339	0.0016	71.7696	71.6805	72.3485	0.667973	0.276311	-389.651	1.07279	-73.1418	0.537065
2	TRUE	0.795976	4.95899	4.96659	0.0076	88.78	87.9104	90.0073	2.09691	0.711573	-159.45	1.17638	-72.8915	0.534151
3	TRUE	0.500303	5.12393	5.12753	0.0036	88.5516	86.7333	88.7372	2.00392	0.688681	-489.172	1.14199	-67.0788	0.609411
4	TRUE	0.503201	5.30793	5.31153	0.0036	71.4041	69.1698	71.6368	2.46697	1.18108	-701.372	1.0171	-71.921	0.588467
5	TRUE	0.820669	5.45633	5.47393	0.0176	70.0719	68.4801	70.8228	2.34267	0.728379	-78.9645	1.04711	-63.9458	0.664746
6	TRUE	0.819996	5.59313	5.59513	0.002	75.0542	74.7914	75.9493	1.15782	0.42199	-518.474	1.06719	-69.5315	0.707626
7	TRUE	0.909715	5.74833	5.75233	0.004	69.3936	68.1838	70.7147	2.53088	0.902564	-678.094	1.00666	-64.5308	0.657418
8	TRUE	0.585253	5.89873	5.90833	0.0096	70.9044	70.2861	80.5633	10.2771	5.01132	-1097.4	1.00405	-67.335	0.700249
9	TRUE	0.421847	6.04193	6.04393	0.002	69.6792	69.0736	70.2848	1.21126	0.436354	-581.455	1.00442	-67.8445	0.595962
10	TRUE	0.509813	6.23128	6.23288	0.0016	70.1579	69.8818	70.2559	0.374065	0.153618	-233.791	1.01068	-66.0409	0.651614
11	TRUE	0.577329	6.29608	6.29888	0.0028	93.7341	93.4237	97.0927	3.66894	1.41371	1319.29	1.07034	-79.5637	0.488223
12	TRUE	0.417303	6.42328	6.48928	0.066	69.8224	67.0649	78.2924	11.2275	3.35037	-146.524	1.02044	-68.8903	0.597182
13	TRUE	0.547075	6.54608	6.56568	0.0196	68.615	67.9322	74.5306	6.59837	2.44667	336.286	1.00347	-69.493	0.702454
14	TRUE	0.256292	6.67328	6.68768	0.0144	61.1834	57.5552	66.1667	8.61155	1.90508	-541.278	1.0267	-76.8941	0.550517
15	TRUE	0.928481	6.74648	6.74928	0.0028	68.4283	68.2575	68.8661	0.608598	0.216448	213.822	1.00844	-69.4805	0.704703
16	TRUE	0.836962	6.85128	6.85888	0.0076	64.6326	63.8776	64.9196	1.04207	0.381402	-79.9927	1.05315	-74.1908	0.644226
17	TRUE	0.993371	6.93688	6.93968	0.0028	69.9512	69.5519	70.6153	1.06339	0.412607	345.746	1.05441	-70.9628	0.69513
18	TRUE	0.710714	7.03168	7.03648	0.0048	73.5695	73.3389	73.7361	0.397261	0.149389	-28.7447	1.0254	-69.8839	0.645037
19	TRUE	0.412857	7.12943	7.13423	0.0048	75.3132	70.2441	81.1172	10.8731	4.04297	-2446.89	1.4626	-78.0589	0.507296
20	TRUE	0.91803	7.22263	7.22583	0.0032	66.185	65.3983	66.9643	1.56603	0.584117	530.358	1.00925	-75.8113	0.50613
21	TRUE	0.968813	7.32143	7.33463	0.0132	72.026	68.7955	72.6325	3.83697	1.56779	306.274	1.01109	-68.672	0.720652
22	TRUE	0.918908	7.41663	7.43783	0.0212	71.8325	64.738	72.3475	7.6095	2.12144	326.134	1.08903	-70.0632	0.712935
23	TRUE	0.48191	7.94343	7.94743	0.004	71.2819	68.6351	72.8417	4.2066	1.63211	1058.77	1.00087	-77.7969	0.533217
24	TRUE	0.908886	8.03263	8.03463	0.002	79.2487	78.7544	79.9568	1.20235	0.537263	677.515	1.11734	-70.3529	0.682127
25	TRUE	0.87222	8.15637	8.17357	0.0172	71.7614	70.4464	72.6104	2.16401	0.821346	57.8239	1.03577	-71.1422	0.70952
26	TRUE	0.397981	8.26677	8.26877	0.002	73.6492	73.3731	74.807	1.43392	0.526111	632.348	1.09358	-72.32	0.641836
27	TRUE	0.343707	8.34397	8.34637	0.0024	70.8865	69.4838	72.4229	2.93908	1.05855	1224.62	1.00028	-74.2602	0.584193
28	TRUE	0.934147	8.61397	8.61557	0.0016	77.1372	76.1308	77.3064	1.17563	0.490049	701.372	1.10925	-69.5882	0.59731
29	TRUE	0.933126	9.02117	9.02597	0.0048	82.3504	81.3208	82.4399	1.11908	0.456301	-239.921	1.02425	-59.377	0.708828
30	TRUE	0.946868	8.82117	8.82717	0.006	73.3322	70.8563	76.8124	5.95613	2.04614	953.808	1.00878	-69.0524	0.702309
31	TRUE	0.54365	9.02157	9.02317	0.0016	82.0279	82.0279	82.0279	1.42109e-14	4.35117e-15	9.93014e-12	1	-57.3286	0.845899
32	TRUE	0.858748	9.10932	9.11532	0.006	79.658	75.3754	84.6684	9.29301	4.33241	1655.58	1.00888	-70.4618	0.65373
33	TRUE	0.983919	9.20452	9.48952	0.285	83.0236	70.2692	83.1263	12.8571	4.74293	44.3293	1.18421	-70.5443	0.518791
34	TRUE	0.443156	9.20252	9.20492	0.0024	72.391	71.5894	73.059	1.46954	0.529823	612.309	1.00127	-67.4264	0.715188
35	TRUE	0.387526	9.48132	9.48572	0.0044	82.8844	82.422	83.0443	0.622242	0.244407	-110.931	1.02989	-67.1773	0.777131
36	TRUE	0.779608	9.68812	9.69652	0.0084	68.6158	67.8351	71.9779	4.14284	1.51119	460.334	1.12366	-68.894	0.721794
37	TRUE	0.789288	9.77532	9.77772	0.0024	84.9096	84.0412	85.9115	1.87032	0.673966	779.302	1.00083	-64.3604	0.783425
38	TRUE	0.816822	9.96772	9.98572	0.018	79.0029	69.5661	79.8193	10.2531	3.36302	-560.361	1.04518	-70.0742	0.649336
39	TRUE	0.778112	10.0429	10.0721	0.0292	67.1282	64.9011	69.716	4.81499	1.72454	34.3234	1.08413	-71.3246	0.633231
40	TRUE	0.616224	10.1715	10.1747	0.0032	73.4419	71.6189	73.993	2.37409	0.947833	-749.038	1.01507	-76.2299	0.50472
41	TRUE	0.597456	10.2983	10.3239	0.0256	68.7626	67.679	73.6116	5.93258	2.68781	219.33	1.02361	-71.2036	0.607525
42	TRUE	0.386181	10.4067	10.4083	0.0016	70.7408	70.251	72.1213	1.87032	0.768088	1168.95	1.03658	-69.0868	0.696296
43	TRUE	0.937902	10.5527	10.5807	0.028	59.5782	56.7864	67.3603	10.5739	4.04497	290.717	1.1395	-71.7022	0.535732
44	TRUE	0.907412	10.8055	10.8099	0.0044	71.9829	70.4762	74.7735	4.29729	1.53879	-1048.41	1.03124	-67.8774	0.608294
45	TRUE	0.997815	10.9227	10.9259	0.0032	79.9253	79.1696	80.5063	1.33664	0.526192	412.349	1.01783	-72.6141	0.637188
46	TRUE	0.927832	11.0067	11.0287	0.022	72.1151	68.1651	79.9318	11.7667	4.39696	394.641	1.39021	-65.4886	0.792609
47	TRUE	0.666937	11.1056	11.1092	0.0036	67.4277	64.6185	68.1217	3.50315	1.23781	890.406	1.30128	-71.2259	0.602189
48	TRUE	0.912876	11.2196	11.2268	0.0072	66.3618	64.8398	68.2233	3.38349	1.15293	401.714	1.02307	-64.3	0.763111
49	TRUE	0.494909	11.3112	11.3136	0.0024	67.5606	66.8259	68.2954	1.46954	0.529095	612.309	1	-58.7933	0.857958
50	TRUE	0.928597	11.4088	11.4208	0.012	66.9503	63.4967	70.5475	7.05083	1.88797	494.173	1.05556	-64.0682	0.782798
51	TRUE	0.993883	11.5208	11.5248	0.004	65.7284	64.9257	66.7611	1.83543	0.612397	452.334	1.01149	-62.7301	0.768384
52	TRUE	0.808582	11.6984	11.7028	0.0044	69.0254	65.9008	70.3317	4.43089	1.5058	1019.35	1.02495	-60.8376	0.84726
53	TRUE	0.69524	12.0714	12.0754	0.004	75.1246	74.093	76.5422	2.44923	0.998126	737.132	1.05351	-59.4318	0.817578
54	TRUE	0.948389	12.3182	12.325	0.0068	64.063	60.5454	67.5313	6.98587	2.70324	1037.06	1.00099	-70.6033	0.732298
55	TRUE	0.758003	12.5274	12.5454	0.018	73.9791	69.5298	77.7006	8.17079	2.37684	-405.371	1.03353	-58.7247	0.859755
56	TRUE	0.815438	12.6354	12.7222	0.0868	69.5659	67.6126	74.3868	6.7742	1.76863	-43.0376	1.05327	-50.24	0.860239
57	TRUE	0.87828	12.7978	12.8194	0.0216	67.4845	62.2141	115.62	53.4059	17.8428	2197.01	1.02589	-60.838	0.775074
58	TRUE	0.765064	12.9314	12.9346	0.0032	72.4685	70.5366	73.8881	3.35146	1.17432	-1051.03	1.02827	-53.5806	0.838554
59	TRUE	0.508769	13.0442	13.0594	0.0152	69.3152	67.1505	80.6338	13.4834	4.62222	-693.592	1.4459	-66.627	0.720975
60	TRUE	0.892574	13.4307	13.4327	0.002	80.1729	79.8656	81.1481	1.28251	0.507907	644.435	1.06171	-77.6266	0.454899
61	TRUE	0.958818	13.5319	13.5343	0.0024	70.29	69.5553	70.8244	1.26915	0.45884	528.812	1.0035	-71.8139	0.666382
62	TRUE	0.684336	13.8975	13.9259	0.0284	72.689	69.5718	79.2036	9.63183	2.72017	-322.265	1.14232	-66.2011	0.658259
63	TRUE	0.832926	13.9939	13.9975	0.0036	79.0068	78.3833	80.0755	1.6922	0.690289	541.35	1.10438	-68.1315	0.718096
64	TRUE	0.570081	14.1108	14.1164	0.0056	58.2334	54.3825	58.7543	4.3718	1.75493	812.408	1.01939	-80.0576	0.458162
65	TRUE	0.960342	14.2972	14.3	0.0028	74.2087	74.1382	74.5316	0.393362	0.136623	111.329	1.02237	-68.735	0.655198
66	TRUE	0.449175	14.4264	14.4308	0.0044	69.7466	68.8126	70.9849	2.17233	0.666447	-475.47	1.00906	-69.2142	0.680172
67	TRUE	0.749584	14.4792	14.4852	0.006	57.6106	56.3363	58.8279	2.4916	1.29955	-449.255	1.03291	-75.437	0.474213
68	TRUE	0.44549	14.564	14.5716	0.0076	72.4775	69.9456	74.464	4.51836	1.5445	-578.782	1.0191	-61.4614	0.805466
69	TRUE	0.914067	14.6412	14.6556	0.0144	69.2068	63.5542	76.5869	13.0327	4.51072	931.094	1.01107	-64.6706	0.782624
70	TRUE	0.469841	14.7504	14.8032	0.0528	72.285	67.2224	75.0038	7.78144	3.01369	-130.065	1.01027	-64.7883	0.64333
71	TRUE	0.971442	14.8828	14.8852	0.0024	68.1117	66.8426	69.0337	2.19115	0.87272	918.192	1.00531	-71.8019	0.693862
72	TRUE	0.965236	14.9664	14.968	0.0016	69.1267	68.7704	71.4423	2.67189	1.10524	1558.6	1.16018	-67.5836	0.719735
73	TRUE	0.76453	15.2066	15.2126	0.006	60.7835	60.6297	61.1995	0.569888	0.244981	81.7565	1.0079	-70.3491	0.69223
74	TRUE	0.95167	15.3002	15.3026	0.0024	71.2423	70.4407	71.7767	1.33595	0.484191	-556.644	1.00583	-64.5917	0.764473
75	TRUE	0.965077	15.395	15.405	0.01	73.1716	71.1677	76.6673	5.49964	1.86959	-555.673	1.0694	-65.9122	0.714045
76	TRUE	0.809136	15.4814	15.485	0.0036	76.6822	75.9029	77.9736	2.07072	0.76213	621.642	1.01735	-63.4286	0.723367
77	TRUE	0.655474	15.5838	15.5862	0.0024	79.6905	78.4214	79.98	1.5586	0.591057	-640.141	1.071	-68.5928	0.729386
78	TRUE	0.432208	15.6822	15.685	0.0028	81.0004	78.566	82.3661	3.80002	1.36238	-1371.29	1.01505	-71.7212	0.68492
79	TRUE	0.95564	15.775	15.7794	0.0044	70.0243	69.5493	70.3509	0.801568	0.244255	31.9195	1.11381	-66.9127	0.718097
80	TRUE	0.999066	15.8574	15.859	0.0016	67.9673	67.2458	68.8668	1.62095	0.642088	1013.09	1.00178	-70.7655	0.694629
81	TRUE	0.498908	15.9514	15.9558	0.0044	86.0352	85.8941	86.2931	0.398944	0.136757	-45.196	1.02595	-74.5479	0.542617
82	TRUE	0.698782	16.4507	16.4559	0.0052	74.1706	71.6472	75.5288	3.88166	1.11182	645.218	1.03559	-74.3369	0.605246
83	TRUE	0.684752	17.2689	17.2777	0.0088	82.0107	77.5865	82.6267	5.04023	2.23552	664.379	1.09599	-68.2109	0.718238
84	TRUE	0.730905	17.3677	17.3869	0.0192	72.7896	69.1721	75.2803	6.10824	2.11902	233.855	1.09382	-72.7097	0.660655
85	TRUE	0.772739	17.6405	17.6425	0.002	71.4455	71.1828	72.011	0.828286	0.282397	-341.62	1.0755	-50.4406	0.867231
86	TRUE	0.555119	17.7377	17.7953	0.0576	72.8335	58.0279	81.178	23.15	8.50029	-293.212	1.1412	-57.175	0.79011
87	TRUE	0.798376	18.0729	18.0753	0.0024	69.3014	69.1678	69.5686	0.400784	0.146947	-166.993	1.00302	-59.4268	0.730311
88	TRUE	0.836777	18.153	18.1546	0.0016	67.4755	66.6472	67.7694	1.12219	0.460853	701.372	1.03705	-67.9071	0.647349
89	TRUE	0.575868	18.283	18.2902	0.0072	69.5643	67.7813	73.224	5.44273	2.07381	-715.302	1.03491	-70.0784	0.552367
90	TRUE	0.314901	18.4122	18.4154	0.0032	70.5323	70.1538	72.1651	2.01134	0.717164	609.216	1.08804	-73.4054	0.520628
91	TRUE	0.657504	18.5514	18.557	0.0056	72.3174	71.4336	72.991	1.5574	0.365248	164.716	1.09454	-66.2155	0.589201
92	TRUE	0.994192	18.703	18.717	0.014	71.8183	67.4317	75.1318	7.70002	3.04652	531.599	1.03244	-71.7773	0.648087
93	TRUE	0.997885	18.8014	18.8122	0.0108	69.1268	68.3549	74.774	6.41905	3.07183	616.017	1.00281	-72.7504	0.656321
94	TRUE	0.996065	18.899	18.9026	0.0036	72.0741	71.8032	72.1892	0.38594	0.150201	112.678	1.01169	-66.886	0.724365
95	TRUE	0.772589	18.9962	18.999	0.0028	77.5085	76.6624	81.3827	4.72034	1.63948	-1335.95	1.4524	-70.3321	0.656209
96	TRUE	0.827098	19.0812	19.1068	0.0256	65.159	65.0159	69.3032	4.28737	2.20463	172.491	1.00429	-70.5005	0.652132
97	TRUE	0.708358	19.1784	19.2272	0.0488	66.6249	64.8737	71.8704	6.99666	1.9947	-87.0785	1.04526	-68.6131	0.709014
98	TRUE	0.673765	19.3192	19.3208	0.0016	73.1386	71.3751	75.6145	4.2394	1.68403	-2649.63	1.00136	-74.7692	0.615942
99	TRUE	0.715183	19.5244	19.5888	0.0644	67.2084	66.1834	74.728	8.54465	3.57948	-120.712	1.01964	-68.4661	0.657748
100	TRUE	0.895462	19.6892	19.6948	0.0056	71.6574	69.1523	73.3793	4.22704	1.71545	807.831	1.07234	-72.9041	0.594696
101	TRUE	0.621567	19.8456	19.852	0.0064	75.6878	70.0943	81.8476	11.7534	4.7391	-1555.82	1.22352	-74.9709	0.533247
102	TRUE	0.729357	19.9572	19.9656	0.0084	74.3246	68.4176	79.6395	11.2219	4.71672	-1459.88	1.00983	-75.5596	0.500037
103	TRUE	0.976359	20.0456	20.0536	0.008	66.0049	65.4408	68.6812	3.24043	1.36867	407.403	1.00053	-69.6288	0.701997
104	TRUE	0.733312	20.1381	20.1497	0.0116	69.062	68.5376	78.5613	10.0237	5.23432	867.508	1.00082	-67.5844	0.694876
105	TRUE	0.900336	20.2481	20.2833	0.0352	71.2871	68.3283	74.4061	6.0778	1.63594	40.4426	1.176	-68.0429	0.716411
106	TRUE	0.806641	20.3625	20.3649	0.0024	71.5559	71.4891	71.7712	0.282033	0.100127	83.4966	1.01988	-69.5335	0.706665
107	TRUE	0.838165	20.4653	20.4833	0.018	78.5368	69.7327	78.7266	8.99391	4.26353	513.444	1.02654	-69.0631	0.718291
108	TRUE	0.753306	20.6397	20.6457	0.006	72.804	71.765	81.74	9.97506	3.75991	-1793.7	1.11578	-73.8527	0.498146
109	TRUE	0.617395	20.7369	20.7549	0.018	72.9912	70.8714	74.375	3.50356	1.65557	190.394	1.00695	-72.1465	0.534701
110	TRUE	0.824386	20.8189	20.8325	0.0136	66.1367	62.8659	68.607	5.74111	1.91966	330.968	1.30129	-68.2728	0.727286
111	TRUE	0.339575	20.9249	20.9265	0.0016	76.9906	73.7042	80.8114	7.10723	2.81216	-4442.02	1.0001	-73.197	0.644693
112	TRUE	0.821134	21.0413	21.0529	0.0116	71.521	66.7052	80.6881	13.9829	4.9915	-1236.06	1.04082	-65.6048	0.724796
113	TRUE	0.370285	21.1543	21.2019	0.0476	66.2183	64.3113	83.0549	18.7437	7.77337	-349.045	1.06224	-63.1057	0.723962
114	TRUE	0.614062	21.2739	21.2763	0.0024	69.2469	68.7793	69.514	0.73477	0.267807	306.154	1.00557	-64.9645	0.653915
115	TRUE	0.759711	21.3799	21.4087	0.0288	71.5523	71.0012	80.0385	9.03728	4.65069	312.811	1.0009	-70.1013	0.641315
116	TRUE	0.686301	21.4919	21.5343	0.0424	72.4839	67.1534	72.7697	5.61631	2.57496	-87.0706	1.03708	-62.965	0.761376
117	TRUE	0.513026	21.6039	21.6191	0.0152	71.2147	70.6897	82.095	11.4053	5.29545	761.657	1.00331	-64.8963	0.705923
118	TRUE	0.977174	21.7243	21.7963	0.072	70.9505	66.6913	73.7412	7.04986	2.32146	10.4425	1.05885	-62.1818	0.711593
119	TRUE	0.97637	21.8699	21.9027	0.0328	67.6107	66.437	93.1699	26.7328	11.8894	-869.178	1.08347	-65.0297	0.713992
120	TRUE	0.627305	21.9843	22.0091	0.0248	67.5847	66.5285	78.3035	11.775	2.8822	481.608	1.02279	-56.663	0.847093
121	TRUE	0.617249	22.108	22.122	0.014	66.6416	66.0058	73.1977	7.19184	2.54637	492.193	1.02153	-56.3034	0.777643
122	TRUE	0.591277	22.234	22.2528	0.0188	65.5873	64.5779	70.7604	6.18246	1.77819	263.676	1.05535	-64.0613	0.781365
123	TRUE	0.726111	22.3444	22.3704	0.026	65.4583	64.8868	76.9994	12.1126	5.22223	491.081	1.04598	-62.7629	0.653126
124	TRUE	0.932648	22.6004	22.6032	0.0028	69.2888	68.4947	69.8158	1.3211	0.483358	489.493	1.00797	-60.1799	0.842597
125	TRUE	0.887376	22.7036	22.7076	0.004	67.4194	65.4081	70.2546	4.84651	1.44836	1065.05	1.0493	-59.3299	0.857996
126	TRUE	0.974183	23.1194	23.125	0.0056	71.6334	69.9263	72.1455	2.21915	0.799168	425.634	1.04416	-65.9202	0.59842
127	TRUE	0.495492	23.2426	23.2578	0.0152	73.6812	73.4295	80.4301	7.00067	3.13052	-471.908	1.01369	-67.6628	0.550349
128	TRUE	0.393294	23.3662	23.3782	0.012	78.3535	75.907	79.9626	4.05558	1.67266	351.778	1.06287	-75.3096	0.58124
129	TRUE	0.349757	23.445	23.4494	0.0044	78.1036	77.3791	81.5055	4.12639	1.58665	969.496	1.01809	-76.7076	0.564213
130	TRUE	0.536622	23.831	23.833	0.002	69.6932	69.4038	70.0094	0.605629	0.218335	-290.727	1.00254	-59.4438	0.764938
131	TRUE	0.457915	23.9782	23.9822	0.004	74.3738	73.8129	77.2316	3.41873	1.38616	-727.183	1.42156	-74.8389	0.600267
132	TRUE	0.769464	24.1479	24.1503	0.0024	68.8015	67.0648	69.9371	2.87228	1.04166	1196.78	1.0062	-70.3904	0.686541
133	TRUE	0.957777	24.2279	24.2567	0.0288	77.848	67.6283	78.0374	10.4091	5.09239	351.632	1.01846	-69.2491	0.659812
134	TRUE	0.566886	24.3579	24.3643	0.0064	73.9342	72.5125	74.4754	1.96286	0.593794	100.579	1.1823	-56.9896	0.782053
135	TRUE	0.502762	24.5023	24.5171	0.0148	71.664	67.9096	73.2752	5.36563	1.32684	240.81	1.10645	-63.3751	0.779936
136	TRUE	0.453982	24.5971	24.6191	0.022	72.8087	69.7164	74.6461	4.92966	2.16421	198.61	1.02566	-65.4596	0.724847
137	TRUE	0.877845	24.7335	24.7463	0.0128	70.4585	64.7105	71.8538	7.14335	2.28888	-571.205	1.00697	-63.4352	0.712338
138	TRUE	0.999462	24.8403	24.8455	0.0052	68.2808	68.1389	70.523	2.38417	0.982482	470.158	1.06422	-63.4077	0.772564
139	TRUE	0.980092	24.9387	24.9499	0.0112	68.8612	68.1877	70.3548	2.16709	0.784024	174.453	1.0098	-63.4376	0.786951
140	TRUE	0.866394	25.0243	25.0551	0.0308	79.0444	67.833	82.1623	14.3293	4.33457	-435.935	1.25966	-64.4152	0.715699
141	TRUE	0.841282	25.1493	25.1509	0.0016	74.2726	73.9965	74.3706	0.374065	0.153618	-233.791	1.01068	-67.0044	0.710863
142	TRUE	0.558346	25.2529	25.2573	0.0044	70.7601	68.9417	72.3483	3.40666	1.16474	-806.291	1.00337	-67.3708	0.711285
143	TRUE	0.366225	25.3477	25.3953	0.0476	72.5739	65.713	74.7336	9.02061	2.89604	-158.721	1.0244	-71.4222	0.645494
144	TRUE	0.703504	25.4913	25.4933	0.002	73.8759	72.2282	76.8417	4.61347	1.89138	-2475.95	1.02366	-66.2668	0.778559
145	TRUE	0.608462	25.6145	25.6397	0.0252	70.2146	67.6273	76.9461	9.3188	4.11257	-357.602	1.00342	-60.7061	0.764181
146	TRUE	0.41266	25.7229	25.7289	0.006	65.327	65.0561	65.6344	0.578266	0.182443	5.7671	1.03072	-74.5007	0.582424
147	TRUE	0.736862	25.8069	25.8117	0.0048	79.455	77.0717	81.7643	4.69259	1.56993	967.604	1.01003	-76.7846	0.603448
148	TRUE	0.971945	25.9197	25.9217	0.002	79.6867	75.474	81.6104	6.13644	2.18356	-2790.22	1.01575	-66.6449	0.786823
149	TRUE	0.577021	26.0009	26.0797	0.0788	69.9263	60.6384	79.4309	18.7925	4.30972	-125.143	1.18092	-64.7346	0.648313
150	TRUE	0.78458	26.1438	26.179	0.0352	68.9384	68.5678	71.3017	2.73393	1.23674	72.4994	1.00421	-60.4687	0.72126
151	TRUE	0.863379	26.2586	26.2778	0.0192	70.2535	69.1476	76.5175	7.36985	3.02996	403.197	1.02135	-61.7905	0.723147
152	TRUE	0.491416	26.4726	26.4742	0.0016	74.9032	74.0303	75.0189	0.9886	0.403004	545.511	1.14964	-63.1568	0.773002
153	TRUE	0.489732	26.595	26.6174	0.0224	75.9655	72.9716	78.9862	6.01459	2.39796	279.159	1.06034	-64.3721	0.63567
154	TRUE	0.629158	27.1075	27.1103	0.0028	74.5151	74.1366	76.2296	2.09298	0.762721	726.288	1.07209	-65.8809	0.784459
155	TRUE	0.677902	27.1847	27.2255	0.0408	71.4911	71.1347	74.508	3.37323	1.59252	-82.9074	1.00008	-63.942	0.759178
156	TRUE	0.361759	27.3247	27.3515	0.0268	68.3301	67.1723	73.1839	6.01154	1.62876	208.743	1.008	-60.1911	0.79582
157	TRUE	0.738079	27.4387	27.4435	0.0048	66.7074	65.6013	67.2871	1.68582	0.477881	255.298	1.0521	-60.7408	0.77045
158	TRUE	0.699563	27.5611	27.5911	0.03	72.4767	66.1836	73.2811	7.09757	2.90063	206.949	1.01965	-55.3698	0.790716
159	TRUE	0.453049	27.7695	27.7719	0.0024	74.5023	72.0308	75.5043	3.47346	1.28736	1447.27	1.02549	-65.3165	0.772294
160	TRUE	0.840623	27.9151	27.9311	0.016	69.0129	66.0144	74.8984	8.88404	2.49099	-507.762	1.03822	-49.4624	0.866271
161	TRUE	0.665109	28.3133	28.3149	0.0016	73.9994	73.7233	74.0974	0.374065	0.153618	-233.791	1.01068	-62.7675	0.761536
162	TRUE	0.502983	28.3997	28.4197	0.02	69.7308	69.1978	72.4046	3.20681	1.0894	-139.43	1.02925	-77.6286	0.553662
163	TRUE	0.785269	28.5217	28.5285	0.0068	71.1316	66.6743	73.3879	6.71363	2.15797	1020.7	1.00499	-69.6324	0.719219
164	TRUE	0.876259	28.6009	28.6081	0.0072	82.074	79.5951	82.46	2.86486	0.872993	350.588	1.07286	-72.5859	0.587063
165	TRUE	0.988698	28.7105	28.7905	0.08	79.1155	68.0178	82.1481	14.1303	6.2835	-152.793	1.05109	-71.1299	0.615262
166	TRUE	0.827073	28.8889	28.8905	0.0016	67.6737	67.077	68.4485	1.37157	0.543759	-857.232	1.00263	-73.3728	0.61836
167	TRUE	0.785356	29.0493	29.0557	0.0064	65.8251	63.6535	70.2421	6.58864	2.37273	-1028.27	1.00343	-73.4881	0.593541
168	TRUE	0.424429	29.1506	29.1522	0.0016	76.002	76.002	76.002	1.42109e-14	7.53644e-15	1.01398e-11	1	-65.7338	0.717189
169	TRUE	0.692513	29.2382	29.2618	0.0236	75.6159	67.8414	75.9546	8.11323	2.33843	256.019	1.05069	-75.2214	0.548359
170	TRUE	0.989528	29.3458	29.3594	0.0136	68.2969	65.9766	73.3023	7.32568	3.01835	530.542	1.026	-67.022	0.779331
171	TRUE	0.57091	29.547	29.5486	0.0016	64.9786	64.8896	65.5575	0.667973	0.276311	389.651	1.07279	-68.6431	0.603602
172	TRUE	0.265095	29.7286	29.7306	0.002	69.5612	69.2583	69.6591	0.400784	0.153333	-176.854	1.03234	-67.7848	0.527645
173	TRUE	0.523727	30.0046	30.0274	0.0228	70.4061	65.1572	72.8545	7.6973	2.40277	184.414	1.23761	-67.6977	0.664137
174	TRUE	0.441164	30.1244	30.1272	0.0028	74.8386	74.5269	74.9202	0.393362	0.146665	137.836	1.01178	-65.9343	0.716362
175	TRUE	0.9889	30.4088	30.5338	0.125	73.3362	70.0857	79.9944	9.9087	3.39993	-23.5104	5.29781	-69.7496	0.508352
176	TRUE	0.453095	30.3144	30.3248	0.0104	70.2343	69.5389	74.0415	4.50267	2.17144	430.39	1.00206	-69.6085	0.701263
177	TRUE	0.975298	30.4236	30.4256	0.002	82.031	81.746	82.6366	0.890631	0.35323	-416.688	1.13145	-60.4743	0.79135
178	TRUE	0.705237	30.5156	30.5288	0.0132	67.2031	65.1141	76.9082	11.7941	4.66926	795.729	1.08322	-69.1858	0.630919
179	TRUE	0.841982	30.6136	30.6368	0.0232	74.1323	66.7047	81.5598	14.8551	8.02239	-653.499	1.00384	-71.3963	0.632011
180	TRUE	0.527303	30.7208	30.8124	0.0916	73.3938	63.1841	100.786	37.6021	10.4625	-34.2279	1.44018	-67.6636	0.602972
181	TRUE	0.83333	31.0949	31.0973	0.0024	67.9747	66.9291	68.1814	1.25227	0.50672	536.689	1.01852	-63.3435	0.764608
182	TRUE	0.472721	31.4377	31.4437	0.006	70.6282	68.5018	73.0168	4.51501	2.27045	789.772	1.00899	-63.5613	0.770381
183	TRUE	0.992788	32.0673	32.0693	0.002	79.4727	79.0363	81.3965	2.36017	0.914292	1112.02	1.14621	-71.6354	0.674007
184	TRUE	0.864533	32.1519	32.2415	0.0896	73.7275	68.6511	75.2894	6.63831	2.16538	-13.9368	1.12383	-65.3872	0.69473
185	TRUE	0.450892	32.3019	32.3287	0.0268	65.2652	61.3295	75.4399	14.1104	5.04419	277.024	1.64808	-68.9217	0.712264
186	TRUE	0.511891	32.4051	32.4363	0.0312	75.6578	66.1739	76.8715	10.6976	3.97382	272.419	1.18924	-69.1529	0.641245
187	TRUE	0.630976	32.8947	32.9059	0.0112	97.1649	78.2874	97.32	19.0326	7.7123	1788.65	1.02266	-78.2648	0.492386
188	TRUE	0.83147	33.0055	33.0659	0.0604	81.8535	69.549	83.2388	13.6898	5.21772	171.975	1.15319	-75.5242	0.50867
189	TRUE	0.799703	33.1808	33.2424	0.0616	66.7942	63.6376	69.3857	5.74808	1.84625	43.1574	1.06309	-70.4891	0.593709
190	TRUE	0.968588	33.3416	33.3448	0.0032	68.1807	66.7567	70.3033	3.54665	1.18388	-1027.82	1.01998	-69.1244	0.702799
191	TRUE	0.834715	33.422	33.4264	0.0044	65.2618	64.9369	65.2889	0.351988	0.119976	64.1694	1.00861	-67.3359	0.716287
192	TRUE	0.39476	33.544	33.5468	0.0028	77.4996	71.859	79.0063	7.14731	2.6514	-2526.99	1.13768	-69.0533	0.674827
193	TRUE	0.304141	33.6568	33.66	0.0032	67.2841	66.4825	69.4439	2.96135	1.00865	-895.269	1.02935	-68.6358	0.71562
194	TRUE	0.969072	33.7252	33.7528	0.0276	67.8105	67.0463	74.3899	7.34352	2.77271	246.198	1.06893	-65.4196	0.675302
195	TRUE	0.719688	33.8696	33.8712	0.0016	81.9966	80.8655	82.2371	1.37157	0.580791	-857.232	1.07696	-67.8626	0.674292
196	TRUE	0.88163	33.9664	33.9732	0.0068	76.5936	70.4137	77.2183	6.80459	1.91451	-514.843	1.27292	-72.7354	0.594085
197	TRUE	0.987326	34.953	34.959	0.006	68.9259	66.8303	73.5579	6.7276	2.92088	1063.18	1.03307	-72.5007	0.646747
198	TRUE	0.975713	35.0674	35.0762	0.0088	68.8788	65.7663	71.6445	5.87816	1.40779	-493.678	1.10824	-65.5816	0.725491
199	TRUE	0.750021	36.9489	36.9505	0.0016	99.5106	98.8605	99.9827	1.12219	0.445538	701.372	1.00392	-74.888	0.597341
200	TRUE	0.728037	37.0557	37.0669	0.0112	86.0033	84.7061	89.7736	5.06757	1.73118	371.507	1.19358	-71.6905	0.651284
201	TRUE	0.783491	37.1462	37.1706	0.0244	90.0172	71.6915	90.9665	19.275	8.78838	910.175	1.1078	-72.2495	0.546196
202	TRUE	0.823748	37.2646	37.3594	0.0948	70.5046	67.3899	75.4332	8.04335	2.60256	-59.2828	1.06319	-65.3086	0.70847
203	TRUE	0.602251	37.4462	37.4962	0.05	67.4774	64.9968	70.7716	5.77484	1.50717	-41.0884	1.06642	-58.7847	0.774842
204	TRUE	0.366284	37.5634	37.5854	0.022	75.4636	74.855	77.2147	2.35974	0.778454	3.15758	1.08368	-59.562	0.804417
205	TRUE	0.354598	37.663	37.7266	0.0636	79.8276	78.6816	81.253	2.57142	0.902394	-22.5939	1.04284	-62.983	0.69716
206	TRUE	0.747977	37.8182	37.821	0.0028	75.1697	74.2939	76.1791	1.88517	0.600527	-602.589	1.03117	-63.8552	0.781254
207	TRUE	0.399665	37.9142	37.9158	0.0016	76.2835	75.8916	77.2097	1.31813	0.537339	-311.721	1.91074	-56.5303	0.845323
208	TRUE	0.88012	38.0038	38.0226	0.0188	88.7055	78.398	110.215	31.8165	14.3722	1717.01	1.00223	-69.898	0.629091
209	TRUE	0.974782	38.0872	38.1008	0.0136	81.5784	75.8885	84.322	8.43352	3.45976	575.192	1.02463	-68.5061	0.717135
210	TRUE	0.525915	38.254	38.2768	0.0228	73.9395	70.6258	75.1531	4.52728	1.69512	175.563	1.10105	-68.4078	0.70444
211	TRUE	0.610348	38.3784	38.3808	0.0024	71.477	69.6067	78.424	8.81724	3.34537	-3673.85	1.02672	-73.2763	0.640118
212	TRUE	0.929772	38.4816	38.4908	0.0092	67.4773	66.2599	72.3443	6.0844	2.53479	-641.514	1.00226	-66.0507	0.641979
213	TRUE	0.327854	46.9139	46.9259	0.012	114.261	114.221	119.882	5.66043	1.84899	-485.271	1.02898	-79.7373	0.448122
214	TRUE	0.559465	47.6625	47.6653	0.0028	75.2711	75.0187	76.1765	1.15782	0.39481	-222.658	1.27306	-62.2196	0.801048
215	TRUE	0.778117	47.7485	47.7513	0.0028	82.939	81.8851	83.1913	1.30626	0.438921	406.439	1.0688	-74.1185	0.497663
216	TRUE	0.756563	47.8417	47.8477	0.006	81.7708	78.6396	82.5122	3.87267	1.67684	660.042	1.00175	-75.6761	0.511892
217	TRUE	0.978645	47.9393	47.9425	0.0032	76.0652	75.9836	76.3992	0.415628	0.146357	115.968	1.01517	-67.6442	0.659832
218	TRUE	0.773809	48.0541	48.0557	0.0016	73.9784	73.8804	74.2545	0.374065	0.153618	-233.791	1.01068	-64.4145	0.789257
219	TRUE	0.813619	48.1498	48.1526	0.0028	74.8649	74.6422	75.6145	0.972272	0.361558	351.658	1.02962	-70.6481	0.649074
220	TRUE	0.511985	48.2582	48.2626	0.0044	92.0625	72.9788	120.564	47.5848	17.0845	9608.41	1.1728	-74.167	0.488488
221	TRUE	0.62561	48.3646	48.367	0.0024	75.1679	74.4332	75.7023	1.26915	0.45884	-528.812	1.0035	-69.639	0.666598
222	TRUE	0.714801	48.4622	48.4638	0.0016	74.0546	73.6806	74.4287	0.74813	0.295724	-467.581	1	-61.9484	0.783374
223	TRUE	0.642571	48.569	48.615	0.046	69.2461	64.3646	74.7015	10.3369	3.39181	-143.964	1.13809	-64.0878	0.712582
224	TRUE	0.772702	48.6862	48.6974	0.0112	68.7436	65.9209	73.5106	7.58965	2.86935	487.737	1.13532	-72.3995	0.631414
225	TRUE	0.944913	48.823	48.8426	0.0196	67.5816	65.9332	79.9509	14.0176	5.76174	-743.755	1.00449	-64.7277	0.768604
226	TRUE	0.999553	48.9454	48.9498	0.0044	71.9898	69.597	72.434	2.83698	1.05532	648.182	1.0416	-63.5757	0.778682
227	TRUE	0.672436	49.0478	49.051	0.0032	78.2069	73.8651	79.7655	5.90043	2.1588	-1725.6	1.59278	-68.1534	0.725378
228	TRUE	0.908073	49.1372	49.144	0.0068	72.7958	70.7251	74.8145	4.08948	1.36143	636.11	1.01301	-63.9932	0.799342
229	TRUE	0.853865	49.2228	49.2316	0.0088	70.1455	65.5661	79.0072	13.4411	4.79926	1718.04	1.06589	-71.4162	0.597552
230	TRUE	0.837358	49.322	49.324	0.002	69.3519	69.0268	70.8971	1.87032	0.739979	914.169	1.08796	-65.787	0.790391
231	TRUE	0.539313	51.0061	51.0077	0.0016	87.3506	87.128	87.7514	0.623441	0.249933	-389.651	1.00816	-73.9185	0.60304
232	TRUE	0.737805	51.5631	51.5711	0.008	84.4074	82.203	89.0895	6.88644	2.41058	831.377	1.01042	-77.1953	0.443865
233	TRUE	0.49548	51.9963	52.0055	0.0092	61.7594	61.2866	63.9964	2.70977	1.02452	-299.754	1.02684	-72.5577	0.536607
234	TRUE	0.794804	52.1663	52.1719	0.0056	68.0221	66.073	70.2611	4.18815	1.61334	-658.846	1.09777	-62.7683	0.703795
235	TRUE	0.647382	52.232	52.2432	0.0112	81.0538	79.2521	83.6033	4.35122	1.56973	389.034	1.01714	-72.1699	0.600102
236	TRUE	0.881194	52.3192	52.3388	0.0196	82.0615	72.8731	94.429	21.5559	6.41398	938.771	1.07401	-73.2909	0.588693
237	TRUE	0.500864	52.4244	52.4276	0.0032	90.4427	80.0001	92.0459	12.0458	4.26095	3480.57	1.23069	-79.5067	0.431416
238	TRUE	0.95717	52.5132	52.5224	0.0092	80.2462	72.8397	82.6026	9.76298	4.04175	1085.67	1.01903	-75.5504	0.593169
239	TRUE	0.692689	52.6236	52.6764	0.0528	78.8902	68.7242	80.8941	12.1699	5.28911	-188.514	1.16131	-62.49	0.705483
240	TRUE	0.863261	52.764	52.774	0.01	66.7943	64.1521	70.6685	6.51645	1.69181	-540.938	1.03087	-58.16	0.797107
241	TRUE	0.51859	52.844	52.8808	0.0368	69.0119	63.7008	72.0306	8.32971	2.36232	-32.8435	1.12538	-64.3106	0.776449
242	TRUE	0.768879	52.9488	52.9504	0.0016	72.9872	72.7111	73.0851	0.374065	0.153618	233.791	1.01068	-67.9786	0.554423
243	TRUE	0.883438	53.0396	53.05	0.0104	68.3395	68.1921	68.6048	0.412629	0.151152	12.357	1.00975	-63.8936	0.716409
244	TRUE	0.994716	53.2349	53.4609	0.226	112.175	66.2482	114.396	48.1481	17.0983	204.748	1.01455	-65.7121	0.725632
245	TRUE	0.454006	53.2309	53.2365	0.0056	65.7754	61.055	67.0371	5.98207	1.63557	780.097	1.19706	-64.3951	0.729438
246	TRUE	0.947331	53.4589	53.4613	0.0024	114.024	109.816	115.227	5.41058	2.04579	-2254.41	1.0375	-66.8586	0.744678
247	TRUE	0.346847	53.7221	53.7237	0.0016	71.5924	70.7642	74.3801	3.61596	1.50098	2259.98	1.03071	-80.6185	0.537651
248	TRUE	0.71691	53.8021	53.8061	0.004	72.0941	70.9363	73.2519	2.31564	0.972211	696.48	1.16728	-77.3158	0.548979
249	TRUE	0.967737	53.8969	53.9065	0.0096	79.0461	78.7879	82.2813	3.49335	1.29624	419.656	1.04161	-68.5056	0.704152
250	TRUE	0.88789	53.9865	53.9881	0.0016	79.9998	79.8395	80.8548	1.01532	0.428059	623.441	1.08105	-79.1343	0.522853
251	TRUE	0.844962	54.0785	54.0941	0.0156	75.7876	75.2269	89.3983	14.1714	6.38555	886.689	1.16836	-77.376	0.449674
252	TRUE	0.86049	54.1971	54.2051	0.008	72.3129	70.619	75.0948	4.47582	1.48575	-513.173	1.01155	-69.357	0.729493
253	TRUE	0.55624	54.2015	54.3031	0.1016	71.8448	59.2731	73.1416	13.8685	5.72759	-114.08	1.02231	-67.2758	0.641908
254	TRUE	0.622774	54.4015	54.4043	0.0028	71.8065	71.1014	72.378	1.27657	0.45455	462.987	1.00173	-68.2468	0.735609
255	TRUE	0.858387	54.4971	54.5099	0.0128	94.8991	76.1927	96.7175	20.5248	6.36422	1618.55	1.00762	-74.7245	0.531821
256	TRUE	0.824831	54.6175	54.6263	0.0088	73.2102	69.766	75.882	6.11608	2.0804	-742.282	1.12851	-66.0002	0.731139
257	TRUE	0.896827	54.7227	54.7287	0.006	71.6373	69.7072	73.6024	3.89521	1.31087	-580.028	1.0373	-64.0427	0.789688
258	TRUE	0.976729	54.7979	54.8011	0.0032	69.167	67.5639	70.733	3.16916	1.1015	1003.51	1.00621	-66.4334	0.76992
259	TRUE	0.855505	54.9391	54.9419	0.0028	67.7142	67.0611	68.3673	1.30626	0.471428	-480.658	1.00159	-59.2963	0.76884
260	TRUE	0.923574	55.0715	55.0807	0.0092	66.564	66.1038	70.4715	4.3677	1.18601	-486.785	1.06077	-60.5224	0.721672
261	TRUE	0.733826	55.1536	55.1684	0.0148	71.0281	69.2621	71.9737	2.71163	0.978083	114.052	1.11853	-59.0111	0.837412
262	TRUE	0.70405	55.2524	55.2564	0.004	76.9865	73.0751	80.3115	7.23637	2.90926	-2153.54	1.03924	-67.019	0.787615
263	TRUE	0.949595	55.356	55.3576	0.0016	70.5637	70.1629	70.7863	0.623441	0.249933	-389.651	1.00816	-60.2827	0.853439
264	TRUE	0.93039	55.5276	55.5312	0.0036	67.5103	67.0724	69.9447	2.87228	0.909179	656.503	1.11785	-72.4685	0.665736
265	TRUE	0.992424	55.618	55.6208	0.0028	73.2527	72.9558	73.5496	0.593754	0.201156	204.986	1.00077	-63.2512	0.76855
266	TRUE	0.617121	55.9764	56.0008	0.0244	82.6389	72.8127	82.6472	9.83444	4.07146	-420.166	1.01264	-67.1244	0.646543
267	TRUE	0.56541	56.076	56.0908	0.0148	74.1424	67.7426	78.0721	10.3295	3.50184	679.229	1.00363	-67.4725	0.688154
268	TRUE	0.987273	56.2818	56.4318	0.15	81.1142	71.2639	81.3012	10.0373	4.42736	-66.2534	1.00018	-57.0747	0.765443
269	TRUE	0.894608	56.543	56.5518	0.0088	75.0372	72.3864	75.7126	3.32616	1.01911	-348.299	1.03225	-58.5826	0.857478
270	TRUE	0.988794	56.642	56.947	0.305	72.1212	68.4206	74.4045	5.98391	2.4766	15.266	1.57989	-66.8658	0.624903
271	TRUE	0.999958	56.635	56.6406	0.0056	70.0039	67.5772	70.8938	3.31656	1.23845	600.821	1.01176	-64.6895	0.795302
272	TRUE	0.970468	56.753	56.7642	0.0112	69.3297	67.7677	69.5638	1.7961	0.4957	40.2583	1.08491	-66.2152	0.786487
273	TRUE	0.891126	56.825	56.829	0.004	68.0943	66.3724	68.9997	2.62736	1.06142	730.891	1.30278	-63.5689	0.815088
274	TRUE	0.934982	56.9366	56.9414	0.0048	70.9475	68.3573	72.8475	4.49026	1.69126	1061.7	1.09287	-62.2931	0.77729
275	TRUE	0.727469	57.0146	57.0206	0.006	79.7117	75.8344	80.8264	4.99201	1.74157	839.482	1.07059	-74.759	0.592821
276	TRUE	0.46037	57.1038	57.1098	0.006	75.2114	74.2987	75.7524	1.45373	0.508707	221.162	1.00383	-70.8535	0.643982
277	TRUE	0.683463	57.5059	57.5099	0.004	67.6682	62.5025	98.9961	36.4936	11.5908	-6757.66	1.39468	-69.2294	0.705102
278	TRUE	0.893894	57.5899	57.5951	0.0052	60.7585	60.061	61.999	1.93794	0.844405	382.084	1.0145	-76.3671	0.537559
279	TRUE	0.460763	57.7719	57.8235	0.0516	71.2623	57.7757	73.5957	15.82	5.66551	-271.517	1.08526	-71.8374	0.591872
280	TRUE	0.992476	57.9463	57.9571	0.0108	73.7155	71.8368	74.0691	2.23232	1.01429	203.474	1.00018	-69.585	0.653497
281	TRUE	0.99931	58.0575	58.0631	0.0056	73.317	73.1621	74.5803	1.41816	0.49555	184.526	1.07172	-60.055	0.849893
282	TRUE	0.563491	58.1485	58.1589	0.0104	70.239	69.2074	75.4054	6.198	1.79483	604.2	1.00145	-64.9829	0.774932
283	TRUE	0.680177	58.2397	58.2421	0.0024	67.6373	67.333	69.3741	2.04103	0.767083	807.134	1.12238	-69.3077	0.746706
284	TRUE	0.802222	58.3761	58.3781	0.002	75.1972	75.1705	75.4733	0.302814	0.114253	113.873	1.03232	-61.2918	0.770313
285	TRUE	0.640793	58.4761	58.4897	0.0136	70.7689	69.4611	74.6074	5.1463	2.13742	382.193	1.02023	-62.7937	0.77839
286	TRUE	0.730882	58.8413	58.9013	0.06	70.076	68.5843	71.4899	2.90561	0.947492	22.7226	1.02635	-63.1451	0.715611
287	TRUE	0.945361	58.9885	59.0169	0.0284	65.4392	64.4001	68.3411	3.94097	1.49478	-140.73	1.0542	-64.7373	0.791283
288	TRUE	0.897791	59.1053	59.1073	0.002	72.5755	72.4776	72.8784	0.400784	0.153333	-176.854	1.03234	-56.3595	0.845837
289	TRUE	0.398074	59.1878	59.233	0.0452	80.4286	78.2572	81.1746	2.91734	1.02041	-15.5657	1.03953	-69.7753	0.654353
290	TRUE	0.957263	59.3702	59.3754	0.0052	73.6585	73.4136	73.9925	0.57891	0.165389	91.0205	1.01116	-63.698	0.730671
291	TRUE	0.722592	59.4618	59.4654	0.0036	69.8356	67.8242	71.4832	3.65901	1.2536	1033.22	1.00217	-66.593	0.771823
292	TRUE	0.53758	59.6162	59.6198	0.0036	88.3485	88.3024	89.004	0.701582	0.316156	-203.472	1.01251	-65.7092	0.634485
293	TRUE	0.834243	59.855	59.8566	0.0016	60.2897	60.2184	60.5391	0.320627	0.129065	-155.86	1.04572	-61.4282	0.648277
294	TRUE	0.901859	59.9486	59.9506	0.002	68.8857	67.915	69.8565	1.94157	0.765466	-1019.14	1.00602	-62.9686	0.788103
295	TRUE	0.885411	60.057	60.1018	0.0448	66.5195	58.5488	70.8615	12.3127	4.15971	-299.88	1.03717	-62.4208	0.711383
296	TRUE	0.987353	60.2564	60.2616	0.0052	67.3212	63.8775	70.8392	6.96176	2.29236	-1365.55	1.01592	-64.7677	0.657668
297	TRUE	0.759066	60.43	60.4324	0.0024	66.8998	63.5599	68.0353	4.47542	1.67522	-1864.76	1.03057	-63.2184	0.734696
298	TRUE	0.968179	60.5348	60.5388	0.004	71.2108	69.5378	72.5407	3.00287	1.15672	-781.919	1.00524	-61.0086	0.783204
299	TRUE	0.994244	60.6428	60.6444	0.0016	82.3417	80.7208	82.6712	1.95048	0.787717	-1013.09	1.3237	-60.8057	0.847359
300	TRUE	0.700004	60.814	60.8224	0.0084	74.4217	74.1446	76.8792	2.73468	1.33638	-372.158	1.01732	-64.5889	0.636197
301	TRUE	0.863744	60.9036	60.9312	0.0276	69.0551	68.7879	82.1021	13.3141	6.07504	511.194	1.01278	-58.763	0.799382
302	TRUE	0.490865	61.0584	61.0604	0.002	71.0307	70.8259	71.8234	0.997506	0.393399	-488.574	1.0672	-56.8107	0.767355
303	TRUE	0.979041	61.1585	61.2297	0.0712	67.8735	67.8438	68.4999	0.656066	0.226375	6.96949	1.00147	-56.0582	0.787969
304	TRUE	0.700226	61.5065	61.5181	0.0116	73.5936	67.1365	75.0396	7.90314	3.21663	762.195	1.02756	-60.5728	0.789695
305	TRUE	0.999266	63.2936	63.2972	0.0036	80.6863	80.3004	80.9535	0.653129	0.229939	188.472	1.00261	-68.0878	0.729252
306	TRUE	0.652493	66.5588	66.5612	0.0024	68.5219	68.1879	68.8559	0.667973	0.240498	278.322	1	-73.8962	0.536653
307	TRUE	0.515444	66.7512	66.7528	0.0016	75.9595	75.8437	76.8323	0.9886	0.403004	545.511	1.14964	-70.884	0.693482
308	TRUE	0.54473	67.1092	67.1208	0.0116	90.1096	78.9387	102.404	23.465	8.32211	2014.29	1.01788	-71.8223	0.654576
309	TRUE	0.912908	67.211	67.2142	0.0032	75.6273	74.0836	76.2359	2.15236	0.759841	675.704	1.0286	-59.063	0.803373
310	TRUE	0.555854	67.3654	67.367	0.0016	97.3304	96.9741	98.5773	1.60314	0.645323	-779.302	1.38617	-70.6313	0.707517
311	TRUE	0.979687	67.6268	67.9618	0.335	74.421	70.3719	78.5244	8.15251	3.55123	-17.2074	1.90227	-62.8138	0.64334
312	TRUE	0.733282	67.6266	67.6298	0.0032	74.3395	73.5157	74.7774	1.26173	0.409923	-364.911	1.0164	-55.1141	0.86107
313	TRUE	0.531919	67.703	67.729	0.026	79.6031	76.3447	80.1375	3.79283	1.21023	167.676	1.05617	-60.3576	0.712993
314	TRUE	0.425964	67.8066	67.825	0.0184	77.0084	72.244	84.1836	11.9396	4.02842	-72.7961	2.01194	-63.7242	0.714455
315	TRUE	0.814147	67.9378	67.9658	0.028	72.7469	68.0182	74.5282	6.51003	2.33699	-207.182	1.0791	-60.0385	0.799265
316	TRUE	0.564697	68.1126	68.1142	0.0016	90.9868	90.497	92.3673	1.87032	0.768088	-1168.95	1.03658	-78.7151	0.50154
317	TRUE	0.485371	68.2163	68.2215	0.0052	71.6249	68.0698	73.9628	5.89301	2.04015	1198.27	1.06348	-69.4027	0.661378
318	TRUE	0.932122	69.2625	69.2909	0.0284	84.8487	70.636	99.6318	28.9958	13.8345	942.33	1.18869	-72.3152	0.597398
319	TRUE	0.85844	69.6913	69.6953	0.004	66.2555	65.3364	69.7145	4.37805	1.84033	-1104.37	1.0063	-66.4637	0.703975
320	TRUE	0.96003	69.8129	69.8241	0.0112	68.4585	68.414	70.6007	2.18675	0.621881	177.422	1.02545	-59.3505	0.806472
321	TRUE	0.959828	69.8953	69.9617	0.0664	79.7741	71.9271	81.5201	9.59302	4.33336	-128.038	1.0272	-69.8328	0.541414
322	TRUE	0.415311	70.0433	70.0453	0.002	70.2612	69.5843	70.6264	1.04204	0.442743	-572.548	1.05111	-70.4235	0.571513
323	TRUE	0.809552	70.1413	70.1429	0.0016	74.0156	73.9444	74.265	0.320627	0.129065	-155.86	1.04572	-70.4543	0.61625
324	TRUE	0.659227	70.211	70.221	0.01	81.8851	81.81	83.5594	1.74934	0.619396	-112.151	1.05579	-73.7505	0.605536
325	TRUE	0.450304	70.301	70.303	0.002	68.5347	67.7189	69.7619	2.04294	0.785971	1021.52	1	-71.3242	0.699393
326	TRUE	0.472479	70.7962	70.8002	0.004	72.468	71.5328	75.3764	3.84355	1.26652	881.106	1.07275	-73.7789	0.557275
327	TRUE	0.339885	71.3164	71.3184	0.002	75.0015	74.2088	75.4913	1.28251	0.503743	665.428	1.01432	-77.9044	0.57222
328	TRUE	0.877663	71.4184	71.4224	0.004	76.785	74.4065	77.1241	2.71759	1.12902	715.701	1.04659	-76.896	0.538605
329	TRUE	0.505397	71.5196	71.5236	0.004	72.3633	70.6488	74.0555	3.40666	1.09877	821.64	1.03157	-72.4932	0.662221
330	TRUE	0.415561	72.4553	72.4737	0.0184	74.0824	72.8358	76.1266	3.29083	1.11537	-67.4541	1.11402	-79.5337	0.499209
331	TRUE	0.749112	73.1013	73.1381	0.0368	66.6297	64.9176	69.1849	4.26728	1.47968	-41.5858	1.06767	-70.4505	0.533191
332	TRUE	0.574952	73.2219	73.2871	0.0652	75.2104	67.0542	83.3253	16.2711	7.86093	-264.99	1.07406	-68.9613	0.581451
333	TRUE	0.544621	73.3815	73.4375	0.056	82.6938	81.3226	83.7705	2.44789	0.944826	-0.778217	1.0316	-68.2178	0.556767
334	TRUE	0.583928	73.5907	73.5963	0.0056	68.724	63.9962	71.1435	7.14731	1.93062	-1020.38	1.05993	-70.5393	0.598491
335	TRUE	0.51803	73.7387	73.7431	0.0044	66.6864	63.6285	71.4735	7.84497	2.31896	-1564.57	1.05832	-67.9708	0.730333
336	TRUE	0.817311	73.8427	73.8655	0.0228	66.4567	62.1326	68.527	6.39443	1.69664	-258.163	1.01489	-68.9261	0.664597
337	TRUE	0.471752	73.9415	73.9443	0.0028	67.8865	66.9958	68.7771	1.78126	0.603469	614.959	1.00298	-70.9849	0.649477
338	TRUE	0.801576	74.6372	74.654	0.0168	74.6232	73.5302	78.7098	5.1796	1.73079	160.487	1.149	-76.5162	0.534427
339	TRUE	0.896139	75.0172	75.0416	0.0244	73.8431	73.0439	94.1492	21.1052	9.99963	855.19	1.28826	-77.1506	0.450125
340	TRUE	0.570529	75.156	75.1636	0.0076	76.9306	68.9743	78.8306	9.85631	3.74742	-1453.33	1.2283	-69.5195	0.64363
341	TRUE	0.851104	75.3066	75.3302	0.0236	68.4995	66.9799	71.1882	4.20824	1.49324	-149.274	1.02162	-70.3864	0.665887
342	TRUE	0.799011	75.439	75.4658	0.0268	64.9625	58.4741	69.2606	10.7865	4.18832	-350.742	1.0785	-71.4075	0.57296
343	TRUE	0.490285	75.5542	75.5914	0.0372	72.1523	70.3839	72.693	2.30905	0.885725	13.7276	1.02807	-68.6893	0.652773
344	TRUE	0.829389	75.669	75.677	0.008	80.0111	77.1685	80.4119	3.24338	1.09324	376.012	1.09789	-70.4287	0.673338
345	TRUE	0.76315	76.4659	76.4927	0.0268	68.9881	68.6213	72.0154	3.3941	1.40965	-118.124	1.0119	-67.2425	0.710914
346	TRUE	0.518353	85.9376	85.9392	0.0016	72.4277	72.205	72.8285	0.623441	0.249933	-389.651	1.00816	-79.3941	0.422788
347	TRUE	0.350509	86.024	86.026	0.002	117.599	117.599	117.599	0	4.76647e-15	-1.65336e-13	1	-75.7551	0.475329
348	TRUE	0.358351	86.2088	86.2168	0.008	69.499	68.4114	74.1364	5.72496	2.01947	-633.395	1.04756	-80.2616	0.460503
349	TRUE	0.921841	86.3094	86.3118	0.0024	70.1081	69.2397	70.8428	1.60314	0.577862	-667.973	1.0011	-75.4475	0.450518
350	TRUE	0.697669	86.4678	86.4902	0.0224	69.449	69.1523	72.6398	3.48746	1.82447	-152.635	1.00189	-75.7429	0.474504
351	TRUE	0.492831	86.5822	86.5938	0.0116	80.2933	79.8391	83.4682	3.62906	1.73845	-333.719	1.00574	-68.918	0.544443
352	TRUE	0.509415	86.7082	86.7146	0.0064	67.4963	62.8455	69.8505	7.00497	2.31824	1037.25	1.02393	-74.9093	0.559216
353	TRUE	0.486561	86.8838	86.9034	0.0196	61.419	60.9996	61.6861	0.686476	0.233426	-2.86743	1.01441	-67.5017	0.591041
354	TRUE	0.485521	87.077	87.0786	0.0016	55.1563	54.5774	55.2453	0.667973	0.276311	-389.651	1.07279	-70.124	0.70933
355	TRUE	0.758629	87.3459	87.3587	0.0128	74.5987	67.4237	76.7973	9.37365	3.91561	-352.815	1.97878	-71.7983	0.645683
356	TRUE	0.84537	87.4743	87.4791	0.0048	74.6629	71.5085	81.6543	10.1458	3.10082	1916.55	1.01982	-58.8462	0.866965
357	TRUE	0.380773	98.9731	98.9771	0.004	81.3165	80.9904	81.9129	0.922539	0.408979	-226.043	1.00803	-71.4146	0.569036
358	TRUE	0.366503	99.1383	99.1639	0.0256	72.9325	68.8657	76.8714	8.00566	2.78563	-142.541	1.25886	-76.3352	0.493706
359	TRUE	0.672288	99.2373	99.2409	0.0036	76.6719	73.2754	77.2154	3.93994	1.64696	1112.89	1.03149	-78.9537	0.511743
360	TRUE	0.622018	99.3209	99.3333	0.0124	73.13	72.4576	74.0428	1.58523	0.556656	-65.14	1.06098	-78.7771	0.50667
361	TRUE	0.755231	99.4517	99.4549	0.0032	69.7159	69.1741	71.2299	2.05587	0.775617	683.435	1.05716	-70.3645	0.674352
362	TRUE	0.879106	99.5201	99.5225	0.0024	78.3001	77.1645	79.302	2.13751	0.770094	890.631	1.00062	-78.964	0.56481
363	TRUE	0.803746	99.6217	99.6237	0.002	75.3124	74.2169	76.0516	1.8347	0.674312	893.175	1.00821	-73.7758	0.605231
364	TRUE	0.829784	102.322	102.324	0.0024	65.9382	65.0832	66.0535	0.970396	0.401399	-419.058	1.02317	-64.563	0.625212
365	TRUE	0.580735	102.437	102.439	0.0024	69.2804	68.2117	70.8168	2.60509	0.942964	-1085.46	1.00482	-63.0037	0.778728
366	TRUE	0.62969	102.513	102.515	0.002	110.664	110.531	112.045	1.51407	0.571266	-569.367	1.25324	-74.7736	0.575818
367	TRUE	0.677897	102.687	102.701	0.0136	75.4797	68.852	81.8528	13.0008	6.88281	980.188	1.00443	-65.4516	0.774479
368	TRUE	0.530538	102.777	102.781	0.0048	70.0589	67.7655	72.0777	4.31214	1.32375	839.554	1.06409	-71.808	0.66001
369	TRUE	0.70879	103.409	103.468	0.0592	79.1582	57.1002	113.418	56.3175	14.4382	-2.59276	10.2994	-92.0842	0.207312
370	TRUE	0.933666	103.527	103.529	0.0024	81.5216	80.5864	83.1247	2.5383	0.924379	1057.62	1.01082	-72.0838	0.637729
371	TRUE	0.761238	104.11	104.115	0.0048	78.379	78.3461	79.0234	0.677278	0.281902	138.346	1.01194	-68.3739	0.584545
372	TRUE	0.888033	104.3	104.303	0.0028	68.9386	67.4914	69.7179	2.22658	0.801526	-805.809	1.0181	-60.2281	0.764187
373	TRUE	0.336365	104.477	104.48	0.0024	78.0607	73.1845	79.2334	6.04887	2.29991	-2504.9	1.05248	-64.6517	0.737106
374	TRUE	0.930813	104.761	104.764	0.0028	73.9443	73.6325	74.0259	0.393362	0.146665	-137.836	1.01178	-68.5078	0.538457
375	TRUE	0.772316	104.874	104.924	0.05	70.1848	63.8589	76.9652	13.1063	3.58038	-131.997	1.14261	-69.1583	0.589838
376	TRUE	0.431504	105.014	105.016	0.0016	76.3131	75.182	76.5536	1.37157	0.580791	-857.232	1.07696	-74.3123	0.644769
377	TRUE	0.663573	105.293	105.357	0.0636	79.6026	70.3891	84.905	14.5159	5.53536	201.383	1.04941	-67.817	0.591037
378	TRUE	0.397638	105.448	105.451	0.0028	77.1382	75.8022	82.2296	6.42738	2.36873	-2265.45	1.10329	-70.2	0.644627
379	TRUE	0.437114	105.531	105.533	0.002	81.613	81.0608	81.6665	0.605629	0.228506	-227.747	1.09972	-64.4411	0.680648
380	TRUE	0.698898	105.619	105.624	0.0044	68.2467	65.8494	69.2412	3.39182	1.1568	779.951	1.03537	-64.953	0.802509
381	TRUE	0.681325	105.699	105.723	0.0244	76.1418	67.5992	82.8453	15.2461	5.74915	472.407	1.45812	-65.8281	0.714811
382	TRUE	0.978676	105.797	105.801	0.004	73.0979	70.5225	74.4338	3.91135	1.08937	760.578	1.10117	-67.9445	0.723119
383	TRUE	0.434647	105.876	105.882	0.006	83.1464	75.8645	86.4012	10.5367	4.61142	2030.58	1.123	-77.1329	0.542265
384	TRUE	0.822919	106.771	106.803	0.0316	74.6517	74.1366	75.4161	1.27949	0.483651	-26.991	1.01007	-76.738	0.533608
385	TRUE	0.96385	106.887	106.945	0.058	72.1012	62.473	78.1704	15.6974	5.26277	-33.8216	1.32943	-74.5015	0.595229
386	TRUE	0.528003	107.069	107.071	0.0024	68.3416	67.1393	70.3456	3.20627	1.16635	-1335.95	1.00825	-66.7224	0.672488
387	TRUE	0.895142	107.176	107.214	0.038	69.174	67.4464	70.4268	2.98036	1.43019	-72.8307	1.00309	-65.409	0.574333
388	TRUE	0.6424	107.378	107.379	0.0016	58.5766	58.1758	58.7993	0.623441	0.249933	389.651	1.00816	-68.9876	0.652798
389	TRUE	0.874504	107.786	107.788	0.0016	67.963	67.589	68.3371	0.74813	0.295724	-467.581	1	-64.4427	0.716902
390	TRUE	0.835592	107.942	107.943	0.0016	65.6631	63.4811	66.5983	3.11721	1.26622	-1948.25	1.01535	-66.6767	0.707724
391	TRUE	0.975056	108.001	108.005	0.004	81.2167	79.621	82.278	2.65705	0.99225	738.65	1.03008	-69.5434	0.696936
392	TRUE	0.973486	108.132	108.137	0.0052	70.5578	68.624	71.9689	3.34493	1.26796	-695.294	1.07634	-65.9875	0.719181
393	TRUE	0.583466	108.234	108.342	0.1076	68.4564	63.0862	72.5906	9.50438	3.01688	-58.3814	1.04166	-62.7889	0.718243
394	TRUE	0.86376	108.426	108.5	0.074	82.4751	72.6943	84.2819	11.5875	3.5424	-136.135	1.04735	-66.6077	0.713371
395	TRUE	0.525065	108.653	108.662	0.0088	71.2448	71.037	72.3729	1.33595	0.478489	164.976	1.01532	-54.3034	0.883117
396	TRUE	0.604145	108.92	108.923	0.0028	66.2224	65.4579	67.2541	1.7961	0.614142	-623.795	1.00486	-64.2935	0.720467
397	TRUE	0.551252	109.033	109.035	0.0024	76.0855	74.7495	78.4902	3.74065	1.36499	-1558.6	1.00948	-64.8083	0.728612
398	TRUE	0.841479	109.142	109.147	0.0052	73.4587	68.6655	73.6602	4.99466	2.16513	-1017.03	1.02386	-71.6927	0.674315
399	TRUE	0.770069	109.256	109.258	0.002	70.2844	69.7945	71.7183	1.92376	0.748485	-905.262	1.21036	-70.3729	0.532085
400	TRUE	0.995867	109.338	109.339	0.0016	68.5449	68.0194	68.8922	0.872818	0.347517	545.511	1.00577	-68.2797	0.765228
401	TRUE	0.993185	109.446	109.448	0.0016	68.1625	66.8533	68.3496	1.49626	0.615599	857.232	1.163	-72.8598	0.645071
402	TRUE	0.506469	109.53	109.533	0.0032	72.2221	71.3983	72.66	1.26173	0.409923	364.911	1.0164	-69.5155	0.721024
403	TRUE	0.703583	109.643	109.667	0.0244	72.7026	69.1863	75.4013	6.21502	2.03999	153.546	1.14385	-73.0324	0.553075
404	TRUE	0.845096	109.752	109.756	0.004	69.2609	68.5707	69.6023	1.03165	0.351681	259.599	1.00922	-63.5165	0.725677
405	TRUE	0.862149	109.829	109.86	0.0316	77.8784	75.5136	92.3274	16.8137	7.90796	-537.03	1.14383	-71.6056	0.542939
406	TRUE	0.973306	109.948	109.958	0.01	79.5475	73.104	79.8518	6.74788	2.45251	728.771	1.04082	-62.8128	0.767039
407	TRUE	0.317127	110.023	110.025	0.002	89.0929	87.6189	89.329	1.71001	0.642582	746.221	1.12584	-78.7436	0.540562
408	TRUE	0.959635	110.188	110.202	0.0144	72.4046	65.9361	74.7945	8.85831	2.77441	603.097	1.00447	-68.4271	0.731806
409	TRUE	0.468758	110.394	110.412	0.018	72.0341	66.6307	74.1745	7.54383	3.02268	499.119	1.0179	-70.1175	0.600628
410	TRUE	0.691948	110.463	110.498	0.0348	69.8776	66.0116	72.0894	6.07777	2.07082	109.771	1.06613	-65.1381	0.728438
411	TRUE	0.548275	110.642	110.644	0.0016	66.8273	64.3335	67.139	2.80549	1.14533	-1558.6	1.23987	-60.8566	0.777029
412	TRUE	0.684774	110.768	110.771	0.0028	73.7635	72.8951	74.3646	1.46954	0.574225	-577.85	1.02345	-60.0445	0.723489
413	TRUE	0.47495	112.569	112.574	0.0044	85.0719	84.7379	85.109	0.371096	0.14037	85.8971	1.00787	-76.6995	0.452939
414	TRUE	0.398208	112.868	112.871	0.0032	74.8869	73.5065	74.9983	1.49181	0.519169	-389.651	1.13226	-69.0091	0.665967
415	TRUE	0.641537	113.043	113.064	0.0208	78.6467	65.5636	81.6147	16.0511	6.40109	438.897	2.14467	-79.5297	0.448344
416	TRUE	0.554565	113.208	113.21	0.002	79.7703	76.7288	80.9682	4.2394	1.58366	-2035.09	1.01527	-67.0176	0.718734
417	TRUE	0.641407	113.318	113.365	0.0476	69.6258	68.599	79.1811	10.5821	3.22364	-36.467	1.18669	-65.2718	0.593784
418	TRUE	0.558178	113.891	113.893	0.002	72.9371	72.416	73.7876	1.37157	0.592674	770.395	1.05451	-80.7476	0.485411
419	TRUE	0.948005	113.996	113.999	0.0032	72.6297	71.8561	73.5153	1.6592	0.589958	546.41	1.01072	-76.0244	0.580179
420	TRUE	0.995809	114.088	114.094	0.006	58.8574	58.1872	60.0092	1.82195	0.71427	302.234	1.00184	-75.9487	0.545162
421	TRUE	0.702197	114.566	114.57	0.004	75.7054	72.7636	76.8654	4.10183	1.6592	970.807	1.0082	-73.3035	0.642907
422	TRUE	0.735544	115.002	115.018	0.016	77.4935	73.0929	81.8025	8.70961	4.0709	-482.657	1.13059	-68.4862	0.631651
423	TRUE	0.553519	115.179	115.217	0.0376	66.7819	64.3912	66.8345	2.44327	1.21531	-63.8828	1.00072	-64.843	0.631969
424	TRUE	0.478728	115.413	115.441	0.0284	60.5536	23.0859	81.306	58.2201	12.1146	319.539	6.64106	-70.5408	0.491788
425	TRUE	0.980408	115.564	115.566	0.002	69.0434	68.175	70.2413	2.06626	0.89427	1166.09	1.04991	-63.5125	0.647683
426	TRUE	0.970079	115.764	115.788	0.0244	80.4345	71.7315	81.6043	9.87278	2.49495	-369.179	1.10341	-68.4632	0.71697
427	TRUE	0.993973	115.899	115.903	0.0036	75.2426	73.8038	77.591	3.7872	1.69875	-1070.66	1.02025	-67.5045	0.763828
428	TRUE	0.839436	116.051	116.054	0.0028	66.3	64.5929	68.1406	3.54768	1.27011	1295.3	1.00101	-76.8904	0.563518
429	TRUE	0.358796	116.168	116.263	0.0948	73.9662	67.7134	82.0775	14.3641	4.53713	-109.085	1.04546	-66.2453	0.646495
430	TRUE	0.228772	116.342	116.354	0.0124	77.7963	71.2157	77.903	6.68726	2.85963	523.838	1.029	-67.5503	0.581576
431	TRUE	0.519279	116.498	116.503	0.0052	59.4223	59.1445	59.834	0.689579	0.303718	116.025	1.00967	-65.1362	0.692438
432	TRUE	0.917541	116.631	116.644	0.0136	79.4185	70.2466	80.8134	10.5668	4.93175	764.156	1.00068	-64.9825	0.664229
433	TRUE	0.945032	116.801	116.805	0.0044	72.3016	70.2205	72.6493	2.42872	1.00544	-571.749	1.0138	-62.7027	0.725746
434	TRUE	0.997502	117.159	117.162	0.0036	77.2599	75.3984	77.7336	2.33515	0.961951	655.959	1.01294	-69.9035	0.663294
435	TRUE	0.618215	117.351	117.355	0.0036	69.6314	68.4067	70.8189	2.41212	0.866555	-713.404	1.00651	-77.808	0.461468
436	TRUE	0.969289	117.548	117.55	0.0016	79.1928	78.8009	80.2971	1.49626	0.614471	935.162	1.03875	-76.2921	0.503025
437	TRUE	0.826248	117.8	117.811	0.0104	73.0675	69.2294	116.646	47.417	14.9392	3253.57	1.0793	-77.5407	0.44109
438	TRUE	0.291235	117.921	117.923	0.0016	73.7709	73.2989	74.4211	1.12219	0.445538	-701.372	1.00392	-70.2854	0.649776
439	TRUE	0.563913	118.139	118.14	0.0016	70.6487	70.1232	70.996	0.872818	0.347517	545.511	1.00577	-72.2327	0.594468
440	TRUE	0.533826	118.238	118.24	0.0016	72.4408	71.9153	72.7882	0.872818	0.347517	545.511	1.00577	-77.8863	0.503902
441	TRUE	0.80243	118.374	118.38	0.0064	86.6052	86.2267	87.4242	1.19749	0.433946	-157.211	1.07222	-67.0834	0.59189
442	TRUE	0.643464	118.65	118.652	0.002	70.847	70.5308	71.466	0.935162	0.356582	-467.581	1.01392	-63.6019	0.708938
443	TRUE	0.427666	118.791	118.796	0.0052	74.1174	70.5772	79.0975	8.52037	3.06777	-1784.2	1.10489	-60.3559	0.792387
444	TRUE	0.376873	118.871	118.94	0.0688	69.0631	63.5066	79.7651	16.2585	4.87752	-106.113	1.18264	-62.7169	0.77719
445	TRUE	0.695576	118.999	119	0.0016	72.4128	72.2436	73.4192	1.17563	0.490049	701.372	1.10925	-60.1473	0.767209
446	TRUE	0.516714	119.128	119.131	0.0032	68.0141	67.45	68.5781	1.12813	0.400096	364.911	1.00098	-60.479	0.809463
447	TRUE	0.432938	119.194	119.2	0.0052	88.3059	87.9422	88.959	1.0168	0.440551	244.842	1.04748	-72.9876	0.59914
448	TRUE	0.661991	121.51	121.513	0.0024	77.1727	75.5028	77.5438	2.04103	0.773092	834.966	1.08467	-76.5291	0.565179
449	TRUE	0.670596	122.129	122.134	0.0052	81.9337	78.7548	82.1521	3.39739	1.0704	-581.151	1.13421	-66.9903	0.646603
450	TRUE	0.455798	122.285	122.29	0.0052	66.2483	65.3314	68.3996	3.06825	1.27713	614.561	1.00252	-57.4814	0.763841
451	TRUE	0.750865	122.416	122.423	0.0068	68.3683	66.6257	71.7506	5.12492	1.66006	732.35	1.02272	-62.5361	0.731201
452	TRUE	0.772138	122.479	122.481	0.0016	70.9284	70.2426	72.861	2.61845	1.07532	-1636.53	1.02915	-66.2167	0.659113
453	TRUE	0.472585	122.728	122.736	0.0076	61.5562	58.7952	64.8515	6.05629	1.72075	-721.712	1.0152	-65.7089	0.6462
454	TRUE	0.78308	122.837	122.889	0.0516	65.8368	63.8001	69.5032	5.70314	1.42927	-54.1973	1.06107	-63.8913	0.778575
455	TRUE	0.966569	123.152	123.161	0.0092	79.483	78.9936	81.5423	2.54868	0.681866	204.813	1.08249	-74.3517	0.499212
456	TRUE	0.910938	123.29	123.296	0.0064	73.8906	72.8	74.295	1.49502	0.581331	183.324	1.06149	-77.2632	0.498536
457	TRUE	0.948437	123.474	123.565	0.0916	68.8167	67.1209	70.6448	3.5239	1.16284	22.4196	1.01992	-73.8296	0.586978
458	TRUE	0.571345	123.661	123.663	0.0016	67.9488	67.3788	68.8751	1.49626	0.597287	-935.162	1.00886	-72.3869	0.707296
459	TRUE	0.495743	123.776	123.823	0.0476	69.7879	68.3158	72.9675	4.65174	1.46635	-58.5438	1.06716	-69.2778	0.592524
460	TRUE	0.815419	123.89	123.892	0.002	68.9355	68.085	69.4566	1.37157	0.592674	770.395	1.05451	-71.5027	0.63808
461	TRUE	0.644031	123.994	124.018	0.024	81.5229	70.7744	82.1374	11.3629	4.45075	280.971	1.6151	-69.7912	0.660183
462	TRUE	0.997403	124.121	124.124	0.0024	68.562	68.2948	69.4304	1.13555	0.427518	473.147	1.03611	-77.2925	0.545617
463	TRUE	0.775633	124.223	124.226	0.0032	75.5752	75.0111	76.3693	1.35821	0.469454	-426.76	1.00316	-68.1615	0.730346
464	TRUE	0.911775	124.322	124.325	0.0024	80.1178	75.5756	81.335	5.75941	2.07517	-1892.59	1.49908	-68.6088	0.721919
465	TRUE	0.943358	124.405	124.407	0.002	69.8446	68.1569	70.2677	2.11079	0.80963	1007.05	1.06233	-72.6773	0.628619
466	TRUE	0.9725	124.409	124.864	0.455	74.5209	73.0762	75.3312	2.25499	0.829826	4.23096	1.06583	-74.4056	0.489898
467	TRUE	0.655488	124.519	124.522	0.0036	77.1845	73.2959	77.5657	4.26981	1.7918	1246.88	1.01999	-70.8419	0.633487
468	TRUE	0.551014	124.637	124.639	0.0028	71.8074	71.325	73.6258	2.3008	0.809974	-775.767	1.05847	-69.2253	0.681752
469	TRUE	0.987173	124.75	124.752	0.002	70.052	69.7492	70.1499	0.400784	0.153333	176.854	1.03234	-71.6231	0.5484
470	TRUE	0.390422	124.846	124.886	0.0404	76.7149	64.5437	78.6889	14.1452	5.98243	-331.912	1.08499	-71.848	0.641063
471	TRUE	0.579163	125.197	125.202	0.0052	66.7944	66.7944	66.7944	0	6.15348e-15	-8.01504e-13	1	-71.935	0.576935
472	TRUE	0.719092	125.287	125.308	0.0212	71.9765	69.2898	84.0326	14.7428	4.15978	653.584	1.01457	-75.4798	0.55622
473	TRUE	0.964991	125.515	125.79	0.275	69.2016	66.7946	79.9581	13.1635	4.81497	-12.6576	3.7593	-73.5491	0.464538
474	TRUE	0.375131	125.397	125.4	0.0032	66.2741	66.0366	66.3038	0.267189	0.0845777	54.1182	1.01256	-68.7589	0.596929
475	TRUE	0.517095	125.513	125.514	0.0016	68.6817	67.8089	69.5545	1.74564	0.690023	1091.02	1	-71.5979	0.732639
476	TRUE	0.716551	125.655	125.657	0.002	76.9527	74.5391	80.355	5.81582	2.49466	-3258.44	1.02028	-69.6353	0.68353
477	TRUE	0.907542	125.896	125.898	0.002	70.0405	69.8802	70.5036	0.623441	0.243171	311.721	1.01894	-72.229	0.67136
478	TRUE	0.984439	126.006	126.008	0.002	78.1662	75.6234	79.6402	4.01674	1.50588	-1984.2	1.00674	-68.7548	0.768483
479	TRUE	0.66612	126.13	126.134	0.0044	82.3948	80.7546	82.6249	1.87032	0.556674	236.152	1.22258	-74.4873	0.608161
480	TRUE	0.623342	126.475	126.483	0.008	78.1729	77.1526	78.5202	1.36757	0.458257	139.276	1.0241	-78.3794	0.448796
481	TRUE	0.906084	126.581	126.583	0.0016	74.6693	73.8945	75.2661	1.37157	0.543759	857.232	1.00263	-66.5381	0.769685
482	TRUE	0.371972	126.66	126.67	0.01	78.4222	78.1737	79.4696	1.2959	0.434482	-124.294	1.00097	-78.0282	0.461051
483	TRUE	0.331838	126.757	126.762	0.0048	68.9923	65.5244	70.0567	4.53224	1.96446	945.902	1.00021	-74.6451	0.580962
484	TRUE	0.488196	127.139	127.141	0.0016	78.7784	78.1282	79.2504	1.12219	0.445538	701.372	1.00392	-77.705	0.538427
485	TRUE	0.87618	128.777	128.78	0.0036	80.8109	78.7206	82.6807	3.96001	1.46634	1075.72	1.01254	-77.9377	0.574689
486	TRUE	0.391431	130.23	130.264	0.034	74.4168	73.0798	79.2432	6.16338	1.99998	-91.884	1.06849	-68.6732	0.584032
487	TRUE	0.79288	130.377	130.393	0.016	74.0158	73.6951	79.4382	5.74313	2.62559	-374.603	1.03024	-66.6981	0.589738
488	TRUE	0.558933	130.506	130.508	0.0016	69.1186	68.8692	69.1899	0.320627	0.129065	-155.86	1.04572	-57.5596	0.842136
489	TRUE	0.531113	130.579	130.58	0.0016	68.3578	67.583	68.9546	1.37157	0.543759	857.232	1.00263	-59.0599	0.851501
490	TRUE	0.48374	130.668	130.697	0.0296	73.0973	72.1774	83.2456	11.0682	4.00197	409.849	1.04087	-68.4256	0.717461
491	TRUE	0.949064	130.795	130.797	0.0016	78.135	78.0371	78.4111	0.374065	0.153618	233.791	1.01068	-65.2356	0.683025
492	TRUE	0.379736	130.961	130.963	0.0016	83.4848	83.084	83.7075	0.623441	0.249933	389.651	1.00816	-71.6253	0.675325
493	TRUE	0.470778	131.876	131.877	0.0016	75.1836	74.8096	75.5577	0.74813	0.295724	467.581	1	-73.8445	0.584086
494	TRUE	0.333559	132.673	132.678	0.0056	87.7723	82.7938	90.0955	7.30178	3.03592	1224.33	1.1563	-77.4535	0.53928
495	TRUE	0.484088	133.226	133.314	0.088	75.791	51.4026	90.1895	38.787	9.6165	-141.991	5.86633	-86.94	0.228391
496	TRUE	0.971112	133.512	133.632	0.12	71.9666	70.3608	81.3723	11.0115	4.50725	23.2368	8.20055	-72.3692	0.493467
497	TRUE	0.435496	141.185	141.186	0.0016	113.934	112.937	114.932	1.99501	0.788598	-1246.88	1	-83.2484	0.39735
498	TRUE	0.666486	141.503	141.546	0.0432	69.6878	57.5752	81.1769	23.6017	5.16867	129.153	5.96321	-93.452	0.204433
499	TRUE	0.778873	141.629	141.631	0.002	91.2526	90.4599	92.731	2.27111	0.912619	-1195.99	1.03223	-69.7027	0.738918
500	TRUE	0.345632	141.749	141.752	0.0028	80.2587	75.234	81.8099	6.57582	2.13664	-1984.48	1.12089	-68.8864	0.674028
501	TRUE	0.911394	141.81	141.827	0.0168	72.3787	69.1053	73.9861	4.88081	1.63195	203.917	1.13171	-63.1362	0.785877
502	TRUE	0.840927	141.918	141.924	0.006	90.0887	83.5057	91.8163	8.31066	2.97994	-1447.57	1.00712	-68.9789	0.722448
503	TRUE	0.872776	142.013	142.015	0.0024	96.6138	92.6727	98.6845	6.01176	2.19912	-2504.9	1.00613	-72.5204	0.669143
504	TRUE	0.779201	142.078	142.081	0.0024	70.0942	68.2907	70.829	2.5383	0.940507	1057.62	1.03008	-73.6077	0.52098
505	TRUE	0.404889	142.268	142.273	0.0048	83.1977	83.1977	83.1977	1.42109e-14	7.10543e-15	3.56333e-13	1	-71.0867	0.518389
506	TRUE	0.555966	142.572	142.574	0.002	54.7294	54.2663	54.8897	0.623441	0.243171	311.721	1.01894	-74.7462	0.548048
507	TRUE	0.262024	142.727	142.729	0.002	75.0023	74.7262	75.029	0.302814	0.114253	-113.873	1.03232	-64.916	0.640256
508	TRUE	0.402272	142.799	142.834	0.0352	74.9194	72.2227	85.8214	13.5988	4.69713	306.522	1.06106	-76.2618	0.557241
509	TRUE	0.9662	143.995	144.003	0.0076	68.6224	56.5037	70.0968	13.593	5.72794	1904.31	1.01273	-71.1289	0.731646
510	TRUE	0.676284	144.11	144.136	0.0268	112.13	66.6651	112.868	46.2032	23.7535	1771.46	1.03052	-76.0651	0.49968
511	TRUE	0.412005	144.218	144.22	0.002	111.353	110.244	111.802	1.5586	0.602497	779.302	1.03522	-64.9523	0.664712
512	TRUE	0.48506	144.476	144.478	0.0016	113.939	113.591	114.464	0.872818	0.347517	545.511	1.00577	-69.3682	0.768673
513	TRUE	0.779738	172.645	172.726	0.0816	40.1941	28.9128	50.4364	21.5236	5.24659	22.3311	6.34188	-94.8056	0.172085
514	TRUE	0.41458	232.484	232.526	0.0416	84.4691	70.3452	93.9395	23.5943	5.37872	63.0027	8.31342	-97.1201	0.153048
515	TRUE	0.753983	279.244	279.284	0.04	49.3536	39.4528	63.1584	23.7056	5.34605	14.932	5.87347	-96.1729	0.16292
516	TRUE	0.376802	279.897	279.898	0.0016	55.9374	55.9374	55.9374	1.42109e-14	7.74296e-15	1.39022e-11	1	-73.5276	0.528865
517	TRUE	0.72866	330.874	330.914	0.04	50.4171	34.9053	59.2344	24.3291	6.00998	-8.99168	7.49113	-97.9114	0.157848
518	TRUE	0.858732	435.859	435.901	0.0416	90.292	82.4693	105.737	23.2677	6.8053	223.051	6.1116	-90.8158	0.172757
519	TRUE	0.968462	438.846	438.854	0.0072	59.8686	42.0929	60.1142	18.0213	7.4178	-1460.35	1.22275	-76.9354	0.403118
520	TRUE	0.459036	530.985	531.023	0.0384	57.1739	42.4489	76.8124	34.3635	8.31183	-143.51	9.79447	-92.0215	0.166516
521	TRUE	0.548768	585.121	585.164	0.0432	59.2593	46.4936	68.8336	22.34	5.55576	34.1764	6.79265	-96.9251	0.150673
522	TRUE	0.722212	592.24	592.242	0.0016	58.9622	58.7128	59.0334	0.320627	0.129065	-155.86	1.04572	-77.1551	0.420027
					0.0182276
