# Supplementary material for: Bazedoxifene reverses sexually dimorphic autistic-like abnormalities in biallelic MDGA1-mutant mice
Source: EMBO Mol Med. 2026 Mar 20;18(4):1358–98. doi: 10.1038/s44321-026-00402-y (PMC13084050; doi:10.1038/s44321-026-00402-y)
Supplement: Supplementary file 18 — Source data Fig. 4 [file 44321_2026_402_MOESM18_ESM.zip › Panel G and I/Batch2/Mdga1-KI_509.xlsx]

## Sheet: Sheet1
ID	Accepted	Score	Begin Time (s)	End Time (s)	Call Length (s)	Principal Frequency (kHz)	Low Freq (kHz)	High Freq (kHz)	Delta Freq (kHz)	Frequency Standard Deviation (kHz)	Slope (kHz/s)	Sinuosity	Mean Power (dB/Hz)	Tonality
1	TRUE	0.542324	0.082404	0.088004	0.0056	70.2803	68.885	72.1432	3.25822	0.820055	433.652	1.06537	-72.0432	0.599794
2	TRUE	0.608478	0.206804	0.210004	0.0032	85.6417	80.8917	87.0073	6.11566	2.23842	-1884.86	1.2745	-75.7348	0.504268
3	TRUE	0.637957	0.314404	0.322404	0.008	67.8648	66.0167	69.9577	3.94104	1.24791	-502.329	1.00414	-64.5568	0.73118
4	TRUE	0.99361	0.428804	0.436404	0.0076	65.3574	65.1579	65.5666	0.40876	0.142961	2.57206	1.03618	-65.2546	0.700868
5	TRUE	0.707295	0.592004	0.594404	0.0024	67.3732	66.0372	67.5216	1.48438	0.555406	-556.644	1.1516	-62.069	0.699289
6	TRUE	0.626863	0.724004	0.740804	0.0168	59.8046	59.0921	65.3294	6.23729	2.19711	-374.277	1.02194	-61.9856	0.657741
7	TRUE	0.993459	0.833204	0.834804	0.0016	50.121	50.023	50.3971	0.374065	0.153618	233.791	1.01068	-72.3531	0.65815
8	TRUE	0.297904	0.910004	0.914404	0.0044	68.8524	66.6481	69.8692	3.22111	1.1677	792.277	1.04431	-66.1184	0.720357
9	TRUE	0.512415	1.01562	1.07242	0.0568	56.0526	55.8431	73.2806	17.4375	6.39671	-358.252	1.05736	-63.8363	0.698113
10	TRUE	0.623323	1.14762	1.15802	0.0104	73.2129	53.6683	74.5965	20.9282	9.03076	2376.93	1.33335	-80.7533	0.414406
11	TRUE	0.923094	1.25762	1.26122	0.0036	68.7391	68.5653	69.1379	0.572596	0.211169	-155.72	1.00153	-65.258	0.719844
12	TRUE	0.775083	1.35082	1.35282	0.002	66.547	66.4535	68.4574	2.00392	0.794625	-881.088	1.16764	-62.8687	0.696676
13	TRUE	0.363946	1.46002	1.46242	0.0024	69.7888	68.7869	69.9002	1.11329	0.416554	-417.483	1.11096	-68.6758	0.691502
14	TRUE	0.897059	1.65962	1.66122	0.0016	54.4038	54.4038	54.4038	1.42109e-14	3.76822e-15	6.9511e-12	1	-78.3415	0.476601
15	TRUE	0.502509	1.96122	1.96842	0.0072	78.3065	65.6122	79.6056	13.9934	5.67531	1898.01	1.33638	-78.2586	0.506736
16	TRUE	0.991951	2.15124	2.15324	0.002	65.5742	65.2981	66.1798	0.881724	0.315942	-404.601	1.02986	-64.7369	0.766529
17	TRUE	0.29341	2.28564	2.29644	0.0108	66.0619	65.9239	67.4148	1.49088	0.401646	-110.341	1.01585	-65.8044	0.582873
18	TRUE	0.580915	2.41244	2.43924	0.0268	67.8501	64.5048	69.0395	4.53466	1.47252	-136.724	1.05693	-72.8904	0.528785
19	TRUE	0.439708	2.53964	2.55484	0.0152	70.6273	70.3877	71.3493	0.961569	0.33824	-25.3881	1.03541	-68.0245	0.595914
20	TRUE	0.583637	2.63884	2.65884	0.02	78.3779	76.001	79.3344	3.3334	0.836343	118.843	1.05761	-72.1916	0.587971
21	TRUE	0.503054	2.73964	2.79524	0.0556	70.5452	68.7105	77.0382	8.32772	3.34467	-117.311	1.0942	-67.3353	0.583711
22	TRUE	0.562926	2.91764	2.91924	0.0016	67.4065	67.4065	67.4065	2.84217e-14	1.28095e-14	1.45312e-11	1	-63.0828	0.693662
23	TRUE	0.57547	3.00284	3.07484	0.072	63.9633	62.4839	66.5378	4.05386	1.14067	-40.4085	1.01745	-65.8058	0.592463
24	TRUE	0.628098	3.19126	3.19966	0.0084	69.9495	65.74	72.119	6.37898	2.29397	-836.995	1.01654	-64.5985	0.640778
25	TRUE	0.51782	3.30286	3.30526	0.0024	83.28	82.7456	83.6808	0.935162	0.33784	-389.651	1.00212	-72.2465	0.634068
26	TRUE	0.985878	3.41326	3.41886	0.0056	71.1128	70.0886	71.2464	1.15782	0.462668	228.025	1.08434	-59.7982	0.670348
27	TRUE	0.576043	3.52206	3.53606	0.014	69.5342	68.9975	76.2168	7.21926	3.12347	-523.95	1.00094	-66.8047	0.692132
28	TRUE	0.565973	3.67646	3.68326	0.0068	73.4079	70.1425	76.8452	6.70269	2.4534	911.471	1.03198	-68.636	0.66641
29	TRUE	0.339066	3.82526	3.89246	0.0672	65.8413	51.8743	67.3705	15.4963	5.86506	-216.087	1.03237	-62.6	0.639921
30	TRUE	0.866646	4.02406	4.02806	0.004	66.779	65.7103	67.588	1.87775	0.624293	-467.75	1.01191	-56.3252	0.776559
31	TRUE	0.709928	4.15568	4.16968	0.014	66.7471	58.9658	76.276	17.3101	5.14476	-957.01	1.05143	-61.8779	0.715408
32	TRUE	0.483977	4.33568	4.39488	0.0592	60.9085	59.8727	68.4701	8.59738	2.30903	-128.136	1.0303	-61.3491	0.720555
33	TRUE	0.623843	4.48128	4.51048	0.0292	72.4642	66.9678	73.3097	6.3419	2.32491	-91.0626	1.10519	-66.3304	0.711397
34	TRUE	0.96148	4.63488	4.63648	0.0016	60.4549	60.1788	60.5528	0.374065	0.153618	-233.791	1.01068	-67.996	0.653506
35	TRUE	0.85567	4.73408	4.74288	0.0088	69.2931	67.1002	69.5955	2.49538	0.837997	-212.129	1.08727	-67.6239	0.658507
36	TRUE	0.936701	4.84208	4.84408	0.002	67.0928	66.6564	68.1616	1.50517	0.5573	-716.321	1.03335	-70.316	0.632662
37	TRUE	0.870753	4.97208	4.97368	0.0016	66.2665	65.8657	66.4891	0.623441	0.249933	-389.651	1.00816	-67.6746	0.647235
38	TRUE	0.65253	5.0865	5.1229	0.0364	68.9631	66.4464	79.972	13.5256	6.05251	-324.896	1.08889	-68.1846	0.712001
39	TRUE	0.890693	5.2169	5.2205	0.0036	67.6046	67.2256	68.7556	1.53002	0.595535	-420.823	1.00044	-59.2567	0.83363
40	TRUE	0.758615	5.3697	5.3949	0.0252	63.862	54.3315	66.1058	11.7744	3.11011	342.051	1.17323	-62.745	0.706549
41	TRUE	0.741415	5.5117	5.5133	0.0016	67.2277	66.8269	67.4504	0.623441	0.249933	-389.651	1.00816	-52.3934	0.832929
42	TRUE	0.519891	5.6809	5.6981	0.0172	76.6287	76.5118	79.6802	3.16846	0.89332	83.8127	1.05889	-71.3172	0.59325
43	TRUE	0.500675	5.7737	5.7817	0.008	74.5977	74.0185	76.2295	2.21103	1.04728	254.989	1.02027	-70.6928	0.638135
44	TRUE	0.448658	5.8677	5.8733	0.0056	79.4053	78.7358	80.5243	1.78848	0.570626	117.692	1.2782	-64.7873	0.766534
45	TRUE	0.598397	5.9761	5.9917	0.0156	80.5632	78.5664	82.454	3.8876	1.36558	195.039	1.12554	-67.6216	0.635831
46	TRUE	0.598786	6.15012	6.24532	0.0952	58.5746	57.524	77.1757	19.6517	9.21241	-200.26	1.00556	-59.9544	0.771273
47	TRUE	0.381449	6.35652	6.38412	0.0276	65.6846	61.693	74.4412	12.7482	4.86607	-403.029	1.18211	-59.3332	0.793571
48	TRUE	0.506454	6.47092	6.50652	0.0356	68.6565	64.5346	82.1566	17.622	5.47912	-219.412	1.79471	-60.708	0.707586
49	TRUE	0.863845	6.59452	6.59652	0.002	76.33	76.1251	77.1226	0.997506	0.393399	-488.574	1.0672	-60.264	0.698441
50	TRUE	0.609281	6.80612	6.81372	0.0076	65.5292	65.4253	65.7309	0.305623	0.092741	4.71569	1.00762	-56.0845	0.761687
51	TRUE	0.896854	6.91412	6.91692	0.0028	92.2507	91.3156	93.3195	2.00392	0.734387	747.494	1.00468	-67.0414	0.650271
52	TRUE	0.656927	7.00652	7.00852	0.002	76.7556	75.8961	79.1826	3.28643	1.21827	1546.52	1.02784	-72.486	0.629659
53	TRUE	0.636698	7.20934	7.21974	0.0104	69.0409	68.587	69.8547	1.26766	0.445647	-90.1943	1.01799	-73.1424	0.606249
54	TRUE	0.81553	7.36214	7.36894	0.0068	71.4025	71.0945	72.3003	1.2058	0.579896	-168.831	1.00609	-69.9281	0.527558
55	TRUE	0.789737	7.62494	7.68214	0.0572	67.2772	64.652	67.4785	2.82652	1.10579	20.9464	1.027	-65.1412	0.642554
56	TRUE	0.415545	8.43776	8.43936	0.0016	64.8973	64.7014	65.4495	0.74813	0.307235	467.581	1.02779	-67.8394	0.679857
57	TRUE	0.885533	8.52896	8.54096	0.012	77.2076	74.5877	78.3882	3.80051	1.23605	265.768	1.06037	-73.8995	0.595744
58	TRUE	0.390248	8.75976	8.76136	0.0016	67.2478	66.6243	67.8712	1.24688	0.492874	779.302	1	-76.5829	0.562994
59	TRUE	0.789564	8.86096	8.90016	0.0392	75.5354	60.8931	78.044	17.1509	7.2811	-484.349	1.27778	-68.623	0.651222
60	TRUE	0.897872	9.03336	9.04456	0.0112	67.6661	65.0563	68.6597	3.60347	1.43305	-146.074	1.43621	-64.5904	0.712655
61	TRUE	0.85245	9.29698	9.30058	0.0036	79.3	78.5504	80.0497	1.49923	0.487781	402.358	1.00248	-78.1783	0.458398
62	TRUE	0.534546	10.077	10.0822	0.0052	71.5997	70.4185	72.4739	2.05537	0.754362	-320.07	1.08166	-69.7897	0.59126
63	TRUE	0.453359	10.255	10.2866	0.0316	70.9645	68.8491	79.3465	10.4974	4.69093	-315.694	1.19679	-68.2523	0.593318
64	TRUE	0.828966	10.3854	10.4142	0.0288	71.877	61.6822	78.5887	16.9065	7.71692	-540.287	1.2446	-67.7738	0.590188
65	TRUE	0.647311	10.5306	10.5418	0.0112	67.1453	63.7422	67.7899	4.04765	1.51608	-280.684	1.10878	-66.1428	0.635935
66	TRUE	0.459897	10.6222	10.6474	0.0252	71.0325	59.7512	74.443	14.6918	5.8922	500.323	1.21063	-67.59	0.668632
67	TRUE	0.533964	10.7726	10.779	0.0064	66.3895	65.1723	67.0649	1.89259	0.561428	-270.955	1.02041	-59.3202	0.714584
68	TRUE	0.766103	10.873	10.8794	0.0064	68.84	67.3963	71.2186	3.82229	1.29633	-572.878	1.02681	-58.5452	0.781127
69	TRUE	0.518322	10.9746	10.9762	0.0016	75.4416	74.8271	76.9468	2.1197	0.863384	1324.81	1.02533	-60.1242	0.853974
70	TRUE	0.722187	11.0922	11.1178	0.0256	69.8562	61.3058	77.5905	16.2847	5.04598	407.96	1.55347	-57.9728	0.800792
71	TRUE	0.311582	11.2078	11.2102	0.0024	71.9753	71.1069	73.044	1.93712	0.698686	-807.134	1.00174	-53.9652	0.809698
72	TRUE	0.966934	11.4198	11.4218	0.002	65.5622	64.9566	66.1679	1.21126	0.436354	-581.455	1.00442	-54.2942	0.843783
73	TRUE	0.460328	11.523	11.5806	0.0576	66.9543	62.9704	67.7902	4.81983	2.08736	-77.5718	1.00467	-52.2111	0.856354
74	TRUE	0.530372	11.7634	11.849	0.0856	65.3998	64.6024	69.3991	4.79668	1.87837	-40.0832	1.00889	-60.0168	0.711873
75	TRUE	0.933554	11.987	11.9946	0.0076	65.0436	62.7075	66.497	3.78953	1.41961	-467.509	1.01258	-55.2747	0.775977
76	TRUE	0.974431	12.1798	12.2398	0.06	62.4932	50.7977	68.4678	17.6701	3.91061	-151.949	1.1559	-59.5337	0.712832
77	TRUE	0.836319	12.3526	12.379	0.0264	58.75	58.2935	65.602	7.30852	3.75042	-276.076	1.00053	-57.5058	0.762918
78	TRUE	0.986146	12.4602	12.4926	0.0324	71.5214	67.4739	72.8923	5.41836	1.92548	-139.749	1.03111	-61.0534	0.776904
79	TRUE	0.603066	12.6806	12.6866	0.006	69.6569	69.5233	73.4943	3.97103	1.3413	-606.296	1.1463	-58.6357	0.799811
80	TRUE	0.997336	12.8546	12.857	0.0024	70.3248	69.8573	70.592	0.73477	0.267807	-306.154	1.00557	-55.7426	0.849304
81	TRUE	0.835405	13.0366	13.0562	0.0196	74.9881	62.9631	75.7258	12.7627	4.94753	611.908	1.27535	-55.772	0.779203
82	TRUE	0.586365	13.1415	13.1455	0.004	69.9619	69.6608	70.3295	0.668783	0.234726	-93.426	1.06471	-63.0502	0.776085
83	TRUE	0.917249	13.2675	13.2691	0.0016	70.7371	69.8287	74.8518	5.02316	2.02601	-2571.7	1.42797	-66.2113	0.729841
84	TRUE	0.775437	13.4571	13.4647	0.0076	70.7494	69.885	70.8928	1.00777	0.412685	136.039	1.0002	-73.1977	0.63127
85	TRUE	0.627314	13.7255	13.7271	0.0016	75.4171	75.4171	75.4171	1.42109e-14	4.25955e-15	5.51399e-12	1	-72.8897	0.644925
86	TRUE	0.49625	13.8459	13.8567	0.0108	68.974	68.366	69.537	1.17096	0.397606	50.1889	1.03621	-64.3805	0.763023
87	TRUE	0.982288	13.9959	14.0235	0.0276	59.1705	57.061	60.1235	3.06255	1.0473	103.354	1.04723	-65.703	0.536628
88	TRUE	0.867826	14.1139	14.1155	0.0016	69.2621	69.2621	69.2621	2.84217e-14	7.53644e-15	1.39022e-11	1	-55.6026	0.838286
89	TRUE	0.459726	14.2451	14.2619	0.0168	54.1273	53.9915	55.5575	1.56595	0.511596	74.8024	1.0173	-60.1773	0.709344
90	TRUE	0.534231	14.4819	14.4951	0.0132	62.8317	62.3713	65.896	3.52478	1.73802	-278.132	1.00374	-59.613	0.766408
91	TRUE	0.992782	14.5883	14.5947	0.0064	68.5564	67.933	69.4099	1.47696	0.335066	133.84	1.05506	-59.1856	0.788288
92	TRUE	0.80654	14.6951	14.6967	0.0016	68.6882	68.2161	69.3383	1.12219	0.445538	701.372	1.00392	-59.4198	0.841007
93	TRUE	0.552086	14.8115	14.8419	0.0304	68.1134	63.4427	70.2768	6.83409	1.82667	-8.86868	1.25829	-62.2823	0.714012
94	TRUE	0.621268	14.9247	14.9959	0.0712	64.1332	61.0531	67.0022	5.94903	1.86784	49.5009	1.03992	-63.1199	0.721812
95	TRUE	0.438156	15.1383	15.1739	0.0356	64.8719	58.6747	65.7329	7.05814	1.76502	-134.173	1.06801	-56.6695	0.791148
96	TRUE	0.972207	15.2683	15.2743	0.006	64.3075	63.3708	66.9465	3.57564	1.36047	-569.551	1.00939	-59.129	0.775061
97	TRUE	0.640111	15.3719	15.3747	0.0028	64.6084	64.0444	65.3061	1.26173	0.445911	-454.151	1.00193	-58.1335	0.79078
98	TRUE	0.979511	15.5719	15.5759	0.004	68.5637	67.1832	69.0758	1.89259	0.714399	521.39	1.03734	-63.4279	0.716681
99	TRUE	0.606683	15.6559	15.6603	0.0044	66.01	65.3049	66.4702	1.16524	0.395064	272.094	1.00548	-62.6316	0.668489
100	TRUE	0.345186	15.7415	15.7479	0.0064	53.9929	53.0405	56.2055	3.16497	1.20855	482.389	1.00789	-75.8812	0.418134
101	TRUE	0.66802	15.8671	15.8695	0.0024	62.8148	62.7111	63.1098	0.39876	0.153392	138.89	1.02637	-55.3332	0.833661
102	TRUE	0.914644	16.0831	16.0871	0.004	66.6313	64.4153	68.7462	4.33095	1.79539	1289.27	1.18635	-62.2951	0.713645
103	TRUE	0.608518	16.2391	16.2635	0.0244	60.3372	58.786	63.6993	4.91327	1.53387	-53.0804	1.13572	-57.7434	0.785377
104	TRUE	0.624364	16.3315	16.3375	0.006	54.0211	50.0212	55.2025	5.18128	1.99947	888.627	1.00739	-72.351	0.589349
105	TRUE	0.457793	16.4179	16.4199	0.002	56.3932	55.9434	57.1725	1.22907	0.457432	602.448	1.01262	-67.2385	0.501196
106	TRUE	0.467143	16.5219	16.5311	0.0092	70.8989	68.2641	72.0567	3.7926	1.13929	390.28	1.02634	-56.0605	0.791467
107	TRUE	0.803854	16.6391	16.6423	0.0032	75.0648	74.3523	76.9574	2.60509	0.929112	-821.05	1.04038	-66.9426	0.658336
108	TRUE	0.750766	16.8363	16.8395	0.0032	70.1058	68.948	70.8777	1.9297	0.658797	596.846	1.0076	-63.6429	0.802792
109	TRUE	0.989208	16.9583	17.0127	0.0544	52.5412	50.1539	65.5635	15.4095	5.22649	-273.064	1.03793	-59.2272	0.776705
110	TRUE	0.918843	17.1247	17.1267	0.002	69.8345	69.505	70.164	0.659067	0.266714	353.708	1.00734	-72.3057	0.548522
111	TRUE	0.734825	17.2651	17.2691	0.004	68.8352	66.7348	69.2954	2.56056	0.868849	613.489	1.06469	-67.9894	0.655704
112	TRUE	0.771421	17.3591	17.4139	0.0548	63.8292	62.6174	68.2915	5.67409	2.19615	-45.8757	1.09093	-67.1874	0.652064
113	TRUE	0.933828	17.5095	17.5259	0.0164	67.7251	65.9392	77.5875	11.6484	3.71919	-616.325	1.19702	-69.3774	0.66301
114	TRUE	0.623343	17.7987	17.8259	0.0272	65.6592	59.4802	68.6848	9.20468	2.77628	-333.146	1.048	-62.7359	0.70467
115	TRUE	0.995972	17.9167	17.9383	0.0216	66.7061	62.3617	69.7984	7.43677	3.39842	368.657	1.10399	-60.3841	0.790098
116	TRUE	0.392254	18.1468	18.156	0.0092	73.0894	72.3288	74.1278	1.79902	0.705048	204.394	1.00644	-75.0923	0.543087
117	TRUE	0.692707	18.2708	18.2792	0.0084	65.8523	65.3078	67.157	1.84919	0.850362	-212.077	1.0098	-62.3089	0.769794
118	TRUE	0.848366	18.3604	18.3628	0.0024	59.1826	58.8486	59.2197	0.371096	0.138851	-139.161	1.01913	-62.1087	0.715404
119	TRUE	0.930339	18.4792	18.4832	0.004	69.9324	69.2199	70.7785	1.5586	0.517541	389.651	1.00308	-56.0147	0.783428
120	TRUE	0.879762	18.6168	18.62	0.0032	70.5796	70.2233	71.1436	0.920318	0.293411	-261.313	1.01297	-50.2482	0.859349
121	TRUE	0.807806	18.7152	18.746	0.0308	72.0783	70.4792	73.8001	3.32089	1.09267	-60.9925	1.03257	-58.7704	0.766155
122	TRUE	0.434982	19.032	19.0372	0.0052	66.1708	65.2802	67.1728	1.89259	0.576007	341.572	1.00992	-55.8701	0.723635
123	TRUE	0.621189	19.1736	19.1916	0.018	65.6033	62.5191	65.9702	3.45119	0.818169	-82.8286	1.14849	-48.3088	0.849292
124	TRUE	0.99876	19.2752	19.3	0.0248	67.501	62.0665	69.9122	7.84566	2.73317	248.961	1.21084	-58.6565	0.712648
125	TRUE	0.834062	19.4688	19.5528	0.084	65.1466	54.0875	70.7745	16.687	4.1064	-87.8783	1.10368	-46.9184	0.865714
126	TRUE	0.504149	19.6128	19.7388	0.126	65.0179	52.249	70.3286	18.0795	4.11808	-110.098	1.10194	-47.5446	0.868265
127	TRUE	0.406944	20.0136	20.0516	0.038	65.175	56.2159	71.4255	15.2096	4.94483	-389.817	1.04997	-57.4965	0.771183
128	TRUE	0.943417	20.1872	20.1912	0.004	70.6382	70.6085	70.987	0.378518	0.116421	-63.9297	1.01487	-52.6134	0.854182
129	TRUE	0.963638	20.2904	20.3396	0.0492	76.7609	64.0699	77.5753	13.5054	5.51395	-246.401	1.15381	-62.9812	0.704229
130	TRUE	0.462602	20.4208	20.5252	0.1044	70.3419	64.66	79.703	15.043	4.32425	-158.437	1.05442	-57.1025	0.720846
131	TRUE	0.961267	20.6476	20.6856	0.038	67.4271	66.5309	81.2086	14.6778	6.4877	-275.057	1.19209	-67.7623	0.656623
132	TRUE	0.884527	20.7604	20.7904	0.03	66.518	64.976	82.1262	17.1502	6.48297	-581.544	1.11087	-61.8666	0.785433
133	TRUE	0.372742	20.8808	20.9228	0.042	65.7387	62.6066	81.3298	18.7232	7.38565	-409.614	1.06179	-63.1767	0.780452
134	TRUE	0.533266	21.0584	21.0616	0.0032	65.7164	65.1449	66.0504	0.905474	0.317768	-286.053	1.00701	-56.9567	0.662181
135	TRUE	0.505409	21.6196	21.6456	0.026	61.0737	57.5678	62.4995	4.93173	1.69094	185.043	1.03486	-73.834	0.542792
136	TRUE	0.858175	21.7616	21.7692	0.0076	55.2494	53.9505	58.6735	4.72291	1.21394	-579.051	1.01266	-62.7385	0.714656
137	TRUE	0.504681	21.9776	21.98	0.0024	81.1753	80.3737	82.1773	1.80353	0.650679	751.47	1.00201	-74.9333	0.49545
138	TRUE	0.685761	22.0728	22.092	0.0192	75.0318	65.9378	78.9347	12.997	5.05049	-531.586	1.75823	-68.921	0.693706
139	TRUE	0.999872	22.1916	22.2108	0.0192	67.2241	62.4806	70.6648	8.18423	2.27246	420.788	1.11072	-62.1895	0.779906
140	TRUE	0.346772	22.3184	22.336	0.0176	70.3422	65.9396	70.7135	4.77396	2.31542	-310.042	1.01471	-57.0201	0.836424
141	TRUE	0.729126	22.412	22.4176	0.0056	65.297	63.9488	67.8601	3.91131	1.47522	725.549	1.02204	-59.6146	0.780536
142	TRUE	0.725296	22.6272	22.6324	0.0052	68.8223	68.8223	68.8223	4.26326e-14	1.71962e-14	1.11608e-11	1	-63.2525	0.596472
143	TRUE	0.723531	23.1657	23.1693	0.0036	65.1986	63.9294	65.5845	1.65509	0.570398	450.713	1.03461	-64.2478	0.642969
144	TRUE	0.911945	23.3537	23.3609	0.0072	66.2948	65.6694	67.0412	1.37174	0.38826	97.0702	1.16901	-61.7299	0.708469
145	TRUE	0.858115	23.4621	23.4989	0.0368	74.5201	72.4477	76.773	4.32528	1.2994	-58.6514	1.11221	-69.3738	0.657913
146	TRUE	0.903242	23.7121	23.7401	0.028	65.2206	55.2985	65.6184	10.3199	4.86976	-369.33	1.00006	-71.1733	0.551681
147	TRUE	0.940926	23.8197	23.8213	0.0016	63.8621	63.773	64.441	0.667973	0.276311	389.651	1.07279	-65.8224	0.64764
148	TRUE	0.42833	24.0997	24.1089	0.0092	67.1378	64.2891	67.7215	3.43244	1.4713	-372.492	1.00027	-62.0806	0.730815
149	TRUE	0.775812	24.1989	24.2021	0.0032	66.2908	66.1127	66.4467	0.333986	0.130084	32.4709	1.06875	-63.1589	0.715511
150	TRUE	0.692847	24.5141	24.5185	0.0044	68.0011	67.4596	68.3255	0.865901	0.330763	208.828	1.00269	-64.575	0.656446
151	TRUE	0.944679	24.6965	24.7013	0.0048	63.8931	62.2934	66.0072	3.71378	1.56482	-867.642	1.026	-63.8329	0.765618
152	TRUE	0.928844	24.7957	24.8445	0.0488	55.5814	53.7778	75.606	21.8282	9.34538	-476.2	1.02988	-60.2411	0.722885
153	TRUE	0.905571	25.0241	25.0261	0.002	61.6391	61.3096	61.9686	0.659067	0.266714	-353.708	1.00734	-66.5298	0.598778
154	TRUE	0.967061	25.1277	25.1293	0.0016	66.3236	66.101	66.7244	0.623441	0.249933	389.651	1.00816	-67.4017	0.655061
155	TRUE	0.780573	25.3025	25.3045	0.002	65.679	65.3495	66.0085	0.659067	0.266714	-353.708	1.00734	-56.6084	0.769694
156	TRUE	0.981745	25.4073	25.4149	0.0076	68.0056	65.8755	69.4157	3.54026	1.23818	-514.847	1.07699	-60.8045	0.791325
157	TRUE	0.681702	26.9109	26.9153	0.0044	71.4414	70.8031	73.757	2.95392	1.23617	802.268	1.1608	-65.5839	0.732193
158	TRUE	0.999435	27.0033	27.0081	0.0048	70.7971	69.5428	71.4131	1.87032	0.585077	368.547	1.01347	-63.5835	0.775012
159	TRUE	0.91765	27.2073	27.2097	0.0024	54.3784	54.2449	54.6456	0.400784	0.146947	166.993	1.00302	-71.6537	0.602611
160	TRUE	0.978334	27.3025	27.3125	0.01	69.1363	63.9679	70.2617	6.29379	2.37134	659.012	1.03349	-57.8416	0.858593
161	TRUE	0.767877	27.3917	27.4141	0.0224	72.9259	72.0134	76.1747	4.16136	1.20614	90.5469	1.09732	-61.813	0.786596
162	TRUE	0.986396	27.6749	27.6913	0.0164	68.2285	66.4213	73.1225	6.70123	2.70477	-221.553	1.26712	-63.8511	0.764069
163	TRUE	0.407998	27.7681	27.7705	0.0024	56.601	54.7307	57.4694	2.73869	1.0078	1141.12	1.02125	-74.7776	0.6196
164	TRUE	0.73869	27.9585	27.9641	0.0056	57.5013	56.6246	58.3342	1.70954	0.707237	289.273	1.01109	-69.8929	0.627863
165	TRUE	0.997711	28.515	28.517	0.002	70.5084	70.0586	70.9582	0.899537	0.320169	425.594	1.00633	-66.0519	0.775348
166	TRUE	0.787779	28.6334	28.6682	0.0348	65.7995	60.6702	67.8675	7.19733	1.93382	70.8176	1.33468	-52.8261	0.858812
167	TRUE	0.53516	28.7458	28.7702	0.0244	70.8704	64.689	81.3928	16.7038	5.70339	-384.217	1.75891	-54.6732	0.856123
168	TRUE	0.8681	29.7062	29.7098	0.0036	66.586	66.1184	66.7676	0.649217	0.245437	137.21	1.03337	-67.5352	0.707183
169	TRUE	0.408222	30.131	30.1346	0.0036	70.6693	70.1327	72.9542	2.82144	1.1517	837.75	1.04185	-72.4108	0.671507
170	TRUE	0.491312	30.2166	30.2366	0.02	72.53	69.5389	75.4495	5.91056	1.75985	1.8538	1.23191	-73.4614	0.599092
171	TRUE	0.637044	30.6242	30.6502	0.026	66.0564	65.2547	69.9359	4.68122	2.28908	-163.387	1.01948	-67.9462	0.633554
172	TRUE	0.50993	30.7566	30.7586	0.002	73.4833	72.7886	74.178	1.38938	0.606571	-791.389	1.04644	-62.5708	0.792774
173	TRUE	0.564645	30.8522	30.9114	0.0592	65.6314	64.338	72.0815	7.74356	3.41428	-117.256	1.01257	-64.4372	0.639967
174	TRUE	0.383798	31.0046	31.0066	0.002	70.1711	69.6679	70.3893	0.721411	0.294569	-374.701	1.0422	-62.8637	0.734015
175	TRUE	0.657308	31.0874	31.1594	0.072	58.3927	57.7238	73.0172	15.2934	5.95568	-200.788	1.13316	-63.5379	0.587059
176	TRUE	0.687771	31.2454	31.247	0.0016	67.0787	66.0011	70.1158	4.11471	1.68979	2571.7	1.0173	-66.3511	0.715771
177	TRUE	0.68516	31.333	31.3594	0.0264	69.4888	62.044	71.199	9.15498	3.17056	145.807	1.41663	-67.1264	0.714463
178	TRUE	0.939561	31.4322	31.469	0.0368	67.2718	60.3648	74.9997	14.6349	3.21081	-365.709	1.04589	-60.0804	0.785077
179	TRUE	0.884158	31.5742	31.5758	0.0016	70.365	70.365	70.365	0	2.94575e-15	7.05593e-12	1	-62.6267	0.768064
180	TRUE	0.861958	32.731	32.7334	0.0024	67.1298	64.6583	67.8646	3.20627	1.20952	1335.95	1.05013	-75.3152	0.600359
181	TRUE	0.380046	32.8206	32.831	0.0104	73.5067	67.1056	73.7341	6.62844	3.19458	629.535	1.04694	-65.53	0.697944
182	TRUE	0.988049	32.9214	32.925	0.0036	69.0486	67.6088	69.3307	1.72189	0.580966	435.869	1.08682	-66.8234	0.727083
183	TRUE	0.57479	33.003	33.023	0.02	71.0728	67.6788	71.657	3.97815	1.37393	125.453	1.0827	-61.3535	0.787417
184	TRUE	0.533829	33.1763	33.1835	0.0072	62.2898	59.8109	63.9004	4.08948	1.41365	618.624	1.04612	-67.6705	0.722649
185	TRUE	0.884482	33.2903	33.2959	0.0056	69.902	68.2469	70.4883	2.24142	0.758237	-410.724	1.02701	-56.3893	0.861076
186	TRUE	0.871637	33.3679	33.3935	0.0256	67.3369	67.3003	67.5461	0.245799	0.104085	-7.846	1.00066	-54.5223	0.852599
187	TRUE	0.488576	33.4599	33.4827	0.0228	69.2112	68.838	70.6042	1.76618	0.603991	-49.0213	1.03558	-56.027	0.871599
188	TRUE	0.703195	33.5527	33.5887	0.036	69.0208	64.5112	71.6152	7.104	2.21372	-33.7646	1.18777	-53.097	0.855963
189	TRUE	0.721088	33.6583	33.6763	0.018	66.3114	62.8743	72.4346	9.56029	3.18015	-332.672	1.57011	-56.6967	0.87711
190	TRUE	0.482151	33.7411	33.7611	0.02	70.9035	67.9165	77.2162	9.29967	2.7448	346.56	1.06556	-59.2334	0.845342
191	TRUE	0.654806	34.4931	34.5003	0.0072	55.3188	51.8085	59.0321	7.22367	2.40315	979.119	1.04262	-79.817	0.533276
192	TRUE	0.996617	34.6815	34.6863	0.0048	71.2697	69.2658	72.3561	3.09028	1.00054	629.433	1.02454	-52.2429	0.858942
193	TRUE	0.325161	34.7747	34.7851	0.0104	69.2555	67.5458	71.5953	4.04954	1.43561	337.103	1.08543	-50.1785	0.917292
194	TRUE	0.680881	34.8615	34.8715	0.01	72.4556	71.4544	73.013	1.5586	0.467641	127.02	1.02081	-58.6518	0.836896
195	TRUE	0.826584	35.3899	35.4051	0.0152	77.2004	72.6879	80.3855	7.6976	2.35322	152.281	1.44915	-64.5737	0.809491
196	TRUE	0.72785	35.4943	35.4959	0.0016	79.6259	79.0025	80.2494	1.24688	0.492874	779.302	1	-51.7184	0.911581
197	TRUE	0.642473	35.5671	35.5831	0.016	77.9647	68.697	80.7406	12.0437	4.83207	-714.355	1.83198	-54.0969	0.858511
198	TRUE	0.640689	35.8375	35.8439	0.0064	70.083	68.2346	70.9692	2.73464	1.10538	483.793	1.07226	-51.7405	0.859117
199	TRUE	0.755812	37.4839	37.4867	0.0028	83.6207	82.5594	84.1477	1.58829	0.573282	574.315	1.01867	-78.6418	0.415564
200	TRUE	0.384356	37.6459	37.6543	0.0084	68.0912	67.4572	68.2771	0.819876	0.257578	-67.5396	1.02819	-66.5288	0.590478
201	TRUE	0.681737	37.7795	37.7963	0.0168	64.9518	64.0036	65.525	1.52132	0.68128	-80.4368	1.00611	-58.2691	0.697074
202	TRUE	0.445425	41.0552	41.0688	0.0136	67.4177	63.3291	70.572	7.24293	1.77692	-367.582	1.32424	-59.6602	0.714984
203	TRUE	0.808952	41.154	41.2476	0.0936	60.1781	54.9593	70.7308	15.7715	5.83547	-167.007	1.04313	-61.1037	0.708747
204	TRUE	0.580661	41.3676	41.3948	0.0272	57.1606	57.1161	63.6521	6.53597	2.08949	-220.011	1.0358	-54.3694	0.773809
205	TRUE	0.651932	41.5596	41.5612	0.0016	62.3916	60.6905	63.5583	2.86783	1.14048	-1792.39	1.00305	-63.3771	0.719379
206	TRUE	0.615474	41.6996	41.7096	0.01	68.0449	64.0163	68.0943	4.07805	1.64843	-355.265	1.19417	-60.3556	0.699415
207	TRUE	0.497386	41.834	41.8828	0.0488	57.2112	56.7435	61.806	5.06247	2.56756	96.9052	1.00813	-65.9783	0.760758
208	TRUE	0.863519	42.0108	42.0188	0.008	63.6845	57.9596	65.9853	8.02563	2.95889	-1138.52	1.10664	-63.3898	0.709596
209	TRUE	0.875923	42.1384	42.1448	0.0064	64.6039	64.2898	64.8385	0.548735	0.154471	-72.0096	1.00559	-56.5526	0.774917
210	TRUE	0.880136	42.34	42.35	0.01	60.3415	59.5157	61.3541	1.83849	0.640127	-155.795	1.01233	-60.5934	0.76458
211	TRUE	0.674475	42.4824	42.4844	0.002	67.4571	66.7936	68.0939	1.30032	0.516087	-686.422	1.00807	-58.8941	0.853381
212	TRUE	0.67382	42.5708	42.5892	0.0184	77.1365	75.536	77.9958	2.45979	0.730875	-56.0318	1.13373	-68.3621	0.727786
213	TRUE	0.951729	42.6836	42.742	0.0584	55.4801	54.8876	71.946	17.0584	9.16548	-289.463	1.00243	-65.1792	0.571275
214	TRUE	0.254226	43.2172	43.2308	0.0136	72.7907	72.6621	73.4778	0.815699	0.280155	29.6953	1.01901	-68.8889	0.656627
215	TRUE	0.342838	43.354	43.3576	0.0036	64.6384	63.9853	65.2915	1.30626	0.457036	-376.944	1.00261	-61.7848	0.794644
216	TRUE	0.937114	43.4484	43.5544	0.106	61.8207	53.8712	65.8682	11.997	2.78988	41.3596	1.06039	-60.9356	0.714674
217	TRUE	0.645187	43.6752	43.702	0.0268	58.5294	52.1136	64.3747	12.2611	4.44511	-441.167	1.01507	-59.5077	0.778229
218	TRUE	0.861324	43.772	43.8376	0.0656	65.6358	64.1741	66.8184	2.64424	0.768288	0.0361024	1.02067	-55.3091	0.783572
219	TRUE	0.516376	44.1073	44.1529	0.0456	63.6354	62.3965	66.99	4.59353	1.46507	-91.7147	1.03872	-60.3945	0.714937
220	TRUE	0.794195	44.2765	44.3465	0.07	65.9571	64.7188	67.6991	2.98031	1.22992	-33.3448	1.01487	-59.5068	0.776236
221	TRUE	0.651074	44.4361	44.5133	0.0772	67.4471	52.2804	69.4972	17.2168	7.17348	-213.425	1.01766	-60.3739	0.71315
222	TRUE	0.505973	44.6261	44.6365	0.0104	79.1827	78.6038	81.8367	3.23293	0.838426	165.714	1.11899	-68.1085	0.712072
223	TRUE	0.398956	45.1129	45.1261	0.0132	86.7491	86.0367	94.8945	8.85779	4.61461	667.88	1.00119	-75.9841	0.490115
224	TRUE	0.866682	45.2361	45.2385	0.0024	69.167	68.7662	69.7682	1.00196	0.363144	-417.483	1.00449	-68.4596	0.714037
225	TRUE	0.913409	45.3865	45.3885	0.002	65.0928	64.79	65.1908	0.400784	0.153333	-176.854	1.03234	-63.9783	0.669135
226	TRUE	0.895263	45.5085	45.5605	0.052	67.0566	65.8143	71.1641	5.34977	1.36756	-20.0186	1.14259	-71.186	0.584008
227	TRUE	0.947804	46.0673	46.1013	0.034	67.0143	54.8884	68.3714	13.483	3.47007	137.696	1.23445	-79.6195	0.443763
228	TRUE	0.553587	46.1849	46.1873	0.0024	68.0256	66.7341	68.4263	1.6922	0.600763	-500.98	1.35595	-69.8109	0.65644
229	TRUE	0.680553	46.3541	46.4281	0.074	62.4121	58.962	67.0348	8.07289	2.89941	12.5149	1.09544	-67.2668	0.702402
230	TRUE	0.486974	46.7641	46.7781	0.014	67.3964	65.9442	68.318	2.37378	0.740069	97.2476	1.07247	-66.7315	0.714814
231	TRUE	0.917025	46.8553	46.8877	0.0324	73.7159	66.0971	77.1651	11.068	3.06167	-306.621	1.0628	-67.7259	0.715959
232	TRUE	0.415509	47.1037	47.1233	0.0196	64.3373	62.9346	65.3154	2.38084	0.748205	42.9045	1.08378	-63.0544	0.786031
233	TRUE	0.548119	47.3065	47.3213	0.0148	68.5701	68.2555	68.576	0.320453	0.160053	-23.3156	1.00006	-63.9126	0.643665
234	TRUE	0.459191	47.4365	47.4545	0.018	75.2131	73.8272	76.5198	2.69254	0.772892	-93.3351	1.08947	-67.7651	0.707698
235	TRUE	0.757407	47.5601	47.5637	0.0036	86.2711	84.9675	90.1259	5.15841	1.89433	1490.38	1.08019	-67.076	0.759904
236	TRUE	0.821728	47.6601	47.6913	0.0312	72.4437	65.5924	78.2033	12.6109	4.50235	-83.9915	1.49516	-61.5375	0.840757
237	TRUE	0.772931	47.7605	47.7941	0.0336	68.5048	66.5549	78.0999	11.545	4.31577	-118.722	1.38125	-61.987	0.781234
238	TRUE	0.351358	48.0857	48.0889	0.0032	61.9088	61.4178	62.3916	0.973745	0.361017	-310.155	1.00232	-52.2716	0.832617
239	TRUE	0.972123	48.1893	48.2009	0.0116	67.8121	65.1695	69.3118	4.14229	1.19318	286.837	1.09837	-57.9206	0.788881
240	TRUE	0.861819	48.2901	48.3421	0.052	76.4064	74.2963	80.1031	5.80678	1.89027	-79.1545	1.01173	-68.3947	0.638768
241	TRUE	0.814781	48.4809	48.4869	0.006	66.2116	64.5862	70.3975	5.81136	1.90852	-966.378	1.04312	-58.269	0.808711
242	TRUE	0.987137	48.6557	48.6829	0.0272	56.8501	55.3039	58.337	3.03314	1.43493	-98.2169	1.01385	-61.7736	0.692596
243	TRUE	0.998187	48.7661	48.8005	0.0344	65.518	63.4006	69.6328	6.23221	2.07609	3.3262	1.17263	-66.1628	0.710852
244	TRUE	0.426071	48.8885	48.8957	0.0072	65.2068	62.9209	68.4948	5.57386	1.81327	-799.679	1.02038	-58.019	0.871999
245	TRUE	0.926076	49.0285	49.0605	0.032	70.7578	65.2741	85.3729	20.0988	8.64432	64.0917	1.92779	-65.8363	0.723699
246	TRUE	0.529403	49.1518	49.1602	0.0084	68.8499	66.7198	69.1987	2.47892	0.87954	292.296	1.06477	-58.7644	0.77083
247	TRUE	0.973189	49.2354	49.2654	0.03	67.5699	64.8535	71.6097	6.7562	2.12426	-90.0871	1.29959	-65.0579	0.72714
248	TRUE	0.73606	49.3386	49.4254	0.0868	65.5516	53.9508	68.2412	14.2904	5.99108	-172.404	1.02364	-66.2026	0.714273
249	TRUE	0.908007	49.5134	49.5426	0.0292	63.3804	62.6401	80.1402	17.5001	6.22112	-605.88	1.01765	-63.7572	0.707297
250	TRUE	0.470451	49.6074	49.6222	0.0148	74.6597	73.8623	75.9331	2.07072	0.662361	105.987	1.13126	-70.5283	0.651803
251	TRUE	0.435768	49.729	49.7766	0.0476	65.5497	60.9458	67.0567	6.1109	1.47682	-51.7298	1.05827	-59.3127	0.782601
252	TRUE	0.682206	49.8598	49.8614	0.0016	54.8073	54.8073	54.8073	1.42109e-14	2.51215e-15	5.40916e-12	1	-73.7292	0.53575
253	TRUE	0.341888	49.9862	50.077	0.0908	68.8676	67.1208	69.3641	2.24324	0.881679	20.6561	1.00399	-63.26	0.707831
254	TRUE	0.966622	50.1742	50.1878	0.0136	65.5948	63.2198	66.6144	3.39468	1.07668	180.245	1.05603	-66.0001	0.724258
255	TRUE	0.831295	50.2658	50.2946	0.0288	69.1939	68.0671	69.8987	1.83152	0.489637	19.0007	1.04091	-62.9245	0.799979
256	TRUE	0.334763	50.3906	50.4074	0.0168	69.4879	69.0172	69.7934	0.776137	0.300345	22.4981	1.0156	-59.9494	0.703709
257	TRUE	0.659393	50.5978	50.6138	0.016	71.1762	67.2181	72.9363	5.71817	1.55875	152.662	1.22672	-61.2015	0.794339
258	TRUE	0.400983	50.849	50.853	0.004	66.9486	66.2929	69.1453	2.8524	0.918197	-710.706	1.01109	-59.3237	0.795033
259	TRUE	0.842421	50.9574	51.0278	0.0704	68.6509	65.532	83.7013	18.1694	7.10103	-184.491	1.22695	-61.6845	0.713741
260	TRUE	0.977706	51.1478	51.1506	0.0028	74.9674	69.8983	75.8284	5.93012	2.10277	-1830.74	1.28371	-66.2364	0.680446
261	TRUE	0.683254	51.2598	51.2766	0.0168	70.8071	68.3056	72.4102	4.10461	1.04107	-104.701	1.19708	-62.0111	0.788086
262	TRUE	0.391764	51.4334	51.437	0.0036	63.9216	62.8974	64.8122	1.91486	0.62981	-519.31	1.00185	-58.6831	0.807436
263	TRUE	0.868107	51.5334	51.5602	0.0268	71.0634	68.3618	72.5645	4.20271	1.23669	-60.0962	1.14328	-55.4544	0.847069
264	TRUE	0.971484	51.803	51.8054	0.0024	65.639	65.3051	66.4406	1.13555	0.420241	473.147	1.02178	-61.4913	0.848849
265	TRUE	0.973097	51.8954	51.9118	0.0164	76.8852	71.609	77.2551	5.6461	2.84132	344.691	1.00009	-67.876	0.771087
266	TRUE	0.605773	52.0014	52.0902	0.0888	73.7184	56.6688	81.7696	25.1008	7.85438	-174.147	1.18201	-62.0959	0.708235
267	TRUE	0.808626	52.1622	52.2654	0.1032	65.1889	63.7644	74.1766	10.4122	2.13929	1.94691	1.03581	-61.1652	0.700787
268	TRUE	0.623365	52.3602	52.3774	0.0172	66.619	64.975	83.384	18.409	9.04427	-1083.7	1.00074	-60.9573	0.771239
269	TRUE	0.910446	52.4946	52.497	0.0024	66.1217	65.1865	67.3908	2.20431	0.796673	-918.463	1.00367	-54.3696	0.859314
270	TRUE	0.51087	52.6662	52.729	0.0628	61.427	60.6756	68.898	8.22236	3.37793	-112.15	1.03441	-63.3766	0.660047
271	TRUE	0.696627	52.8174	52.8214	0.004	65.9106	65.3688	66.3262	0.957428	0.312605	234.803	1.00177	-55.148	0.846832
272	TRUE	0.913935	52.943	52.9514	0.0084	74.9724	66.7547	76.2032	9.44852	4.00412	-1266.34	1.03006	-57.4327	0.860826
273	TRUE	0.985367	53.0494	53.051	0.0016	69.3372	68.687	69.8092	1.12219	0.445538	701.372	1.00392	-58.801	0.78988
274	TRUE	0.973379	53.301	53.3038	0.0028	69.3506	68.5565	69.5065	0.950006	0.346573	-325.151	1.04488	-59.8366	0.716151
275	TRUE	0.605568	53.4738	53.5178	0.044	77.2784	66.3737	78.031	11.6573	4.48595	-245.341	1.26553	-59.9114	0.774318
276	TRUE	0.731988	53.7002	53.719	0.0188	73.5128	70.7678	81.4598	10.692	3.1585	-298.589	1.35382	-67.6694	0.710961
277	TRUE	0.661262	53.825	53.8274	0.0024	81.227	81.0934	81.3606	0.267189	0.0961991	111.329	1	-65.0468	0.704633
278	TRUE	0.820057	53.9474	53.9514	0.004	81.4691	81.4691	81.4691	1.42109e-14	5.15712e-15	2.10561e-12	1	-70.7576	0.630467
279	TRUE	0.483112	54.0506	54.0526	0.002	96.7559	95.7272	97.179	1.45173	0.517284	653.341	1.05485	-77.4474	0.563771
280	TRUE	0.532439	54.1415	54.1575	0.016	70.2318	68.1611	81.7606	13.5995	5.21713	847.933	1.03245	-73.1389	0.595836
281	TRUE	0.529964	54.2415	54.2599	0.0184	64.0877	63.8209	71.0184	7.19751	2.32466	424.822	1.0406	-65.175	0.782452
282	TRUE	0.511398	54.3543	54.3727	0.0184	74.1636	63.5598	75.2116	11.6518	4.88777	641.629	1.10062	-68.0165	0.732017
283	TRUE	0.895955	54.4939	54.5119	0.018	65.6382	64.6807	68.3814	3.70063	1.26654	43.9286	1.17722	-65.1821	0.719792
284	TRUE	0.693812	54.5763	54.5991	0.0228	75.4127	68.0759	78.191	10.1151	3.22651	305.348	1.39787	-65.8061	0.790507
285	TRUE	0.558671	54.6811	54.6895	0.0084	81.102	79.9144	84.9721	5.05768	1.54513	-682.83	1.0301	-71.8178	0.66781
286	TRUE	0.407241	54.8075	54.8119	0.0044	76.1212	70.3024	78.1251	7.82271	2.8167	-1876.24	1.07117	-64.624	0.774938
287	TRUE	0.325635	54.8763	54.9031	0.0268	71.2253	70.5769	72.7372	2.16026	0.681696	-71.6699	1.02563	-68.8891	0.650032
288	TRUE	0.605965	55.8307	55.8435	0.0128	77.6253	75.8584	79.5601	3.70165	1.03296	110.956	1.16352	-68.0673	0.71505
289	TRUE	0.584983	55.9367	55.9415	0.0048	74.5397	73.0879	74.6886	1.60074	0.564907	-345.052	1.01263	-60.8847	0.779028
290	TRUE	0.813116	56.7147	56.7311	0.0164	72.1617	70.4072	81.8733	11.4661	3.37924	621.475	1.0398	-72.5937	0.658162
291	TRUE	0.789759	56.8155	56.8987	0.0832	70.4013	53.1472	74.0054	20.8583	7.42897	-224.428	1.11274	-62.443	0.783308
292	TRUE	0.823282	56.9959	56.9995	0.0036	71.9713	71.1029	72.6912	1.58829	0.501652	-411.579	1.00941	-56.536	0.84994
293	TRUE	0.852949	57.1479	57.1875	0.0396	67.981	66.8455	68.7541	1.90862	0.595568	8.37576	1.04487	-60.9765	0.772906
294	TRUE	0.763912	58.4167	58.4203	0.0036	82.8173	81.926	84.9876	3.06152	1.05288	820.492	1.012	-69.4158	0.645048
295	TRUE	0.590545	58.4963	58.4979	0.0016	69.6384	69.015	70.2618	1.24688	0.492874	779.302	1	-66.486	0.710542
296	TRUE	0.573542	58.6023	58.6107	0.0084	74.3169	70.1493	75.4775	5.32826	2.17451	666.782	1.00412	-59.5027	0.794941
297	TRUE	0.98146	58.9235	58.9407	0.0172	70.4367	68.3923	71.8715	3.47924	1.22473	-155.937	1.05049	-64.9434	0.664688
298	TRUE	0.454304	59.0491	59.0727	0.0236	65.206	63.3379	66.8165	3.47864	0.883551	-58.5313	1.10797	-57.0486	0.713693
299	TRUE	0.983373	59.1768	59.19	0.0132	67.1449	66.2939	67.862	1.56805	0.507285	-14.3589	1.08429	-51.4575	0.835207
300	TRUE	0.876165	59.2812	59.3056	0.0244	71.3196	67.6028	72.5273	4.92451	1.7599	158.981	1.09028	-57.1546	0.769232
301	TRUE	0.703051	59.4572	59.4724	0.0152	68.3369	67.6414	69.1122	1.47081	0.481943	6.83342	1.06083	-62.293	0.773436
302	TRUE	0.946567	59.548	59.5612	0.0132	68.7682	66.5095	82.4649	15.9554	7.4421	-1256.68	1.49577	-59.3939	0.853259
303	TRUE	0.551169	59.6596	59.6832	0.0236	79.4921	73.8778	79.9578	6.07998	3.04211	-265.676	1.01753	-55.906	0.841331
304	TRUE	0.996227	59.8612	59.8764	0.0152	71.7194	66.4056	80.2998	13.8942	2.98911	207.869	1.76406	-58.4974	0.80124
305	TRUE	0.505986	60.068	60.0696	0.0016	70.524	70.1232	70.7467	0.623441	0.249933	389.651	1.00816	-59.7275	0.854746
306	TRUE	0.877183	60.3004	60.306	0.0056	71.7923	71.0352	72.2599	1.22462	0.415976	-228.357	1.01469	-56.6833	0.777466
307	TRUE	0.829514	60.4452	60.45	0.0048	70.146	67.8674	72.1647	4.29729	1.38313	886.756	1.00191	-54.1305	0.874067
308	TRUE	0.820216	60.6224	60.632	0.0096	76.9649	72.868	82.754	9.886	3.71694	1242.37	1.15457	-66.7339	0.657589
309	TRUE	0.988233	60.7376	60.7456	0.008	70.8794	69.416	71.3524	1.93639	0.556094	-131.076	1.10239	-44.4457	0.919965
310	TRUE	0.805113	60.828	60.8504	0.0224	75.7168	65.7613	81.8386	16.0772	5.58679	-562.676	1.97617	-53.9837	0.866033
311	TRUE	0.897057	60.9256	60.9404	0.0148	68.6227	65.8568	73.1753	7.31848	2.58876	456.864	1.02179	-48.0304	0.875961
312	TRUE	0.497118	61.12	61.1228	0.0028	70.4537	68.7763	71.0623	2.28595	0.853938	841.151	1.05252	-53.1581	0.867261
313	TRUE	0.303325	61.5408	61.5424	0.0016	71.4694	71.1933	71.5673	0.374065	0.153618	233.791	1.01068	-61.1606	0.731188
314	TRUE	0.960672	61.636	61.6388	0.0028	71.5212	71.5212	71.5212	0	3.55271e-15	-3.35348e-13	1	-59.6364	0.769708
315	TRUE	0.680616	61.7212	61.736	0.0148	70.3315	68.2966	79.2498	10.9532	3.35903	-618.416	1.25973	-63.9883	0.792986
316	TRUE	0.993185	61.8228	61.8272	0.0044	65.9839	65.4992	67.2096	1.71046	0.622097	401.379	1.00739	-60.3939	0.710106
317	TRUE	0.903261	61.9064	61.9204	0.014	70.0741	65.2977	75.7754	10.4777	3.23647	665.043	1.40829	-58.9658	0.859101
318	TRUE	0.51963	61.9972	62.0208	0.0236	75.7973	75.445	82.9024	7.45734	2.88789	-243.072	1.08608	-75.5236	0.441955
319	TRUE	0.830355	62.108	62.1104	0.0024	72.7232	71.9216	74.0591	2.13751	0.777568	890.631	1.01031	-68.3731	0.671374
320	TRUE	0.582153	62.1784	62.1836	0.0052	71.043	69.5215	73.7445	4.22307	1.25576	734.852	1.02737	-64.6328	0.714604
321	TRUE	0.511157	62.2936	62.2964	0.0028	77.9564	76.7169	78.9287	2.21173	0.863779	-871.192	1.02392	-59.3041	0.805981
322	TRUE	0.556392	62.3768	62.41	0.0332	70.3466	69.2414	71.822	2.5806	0.862569	-28.0249	1.0786	-64.4609	0.723136
323	TRUE	0.807323	62.488	62.5108	0.0228	65.1911	63.8702	68.0393	4.16907	1.22585	18.4238	1.12458	-59.5952	0.795584
324	TRUE	0.959879	62.6868	62.6952	0.0084	63.2017	60.2255	65.5025	5.27699	1.80848	-691.4	1.01656	-51.9963	0.862422
325	TRUE	0.875482	62.7644	62.7928	0.0284	65.8869	65.2349	66.6425	1.4076	0.474636	22.4432	1.0301	-49.1685	0.84558
326	TRUE	0.761466	62.996	63.01	0.014	79.1156	68.1423	89.0426	20.9002	7.0554	-704.624	3.04742	-70.3356	0.658741
327	TRUE	0.473253	63.1136	63.1644	0.0508	65.8454	63.9864	73.3081	9.32173	2.8	-81.2067	1.11121	-66.0203	0.655991
328	TRUE	0.789082	63.3288	63.3604	0.0316	64.3679	55.5925	67.2433	11.6508	4.81984	-375.952	1.00897	-69.2017	0.643323
329	TRUE	0.987305	63.49	63.5124	0.0224	64.6305	63.565	79.631	16.066	6.73804	-697.562	1.00932	-68.0958	0.632186
330	TRUE	0.929289	63.6512	63.678	0.0268	77.4434	62.9337	84.7178	21.7841	7.82533	-691.366	1.54597	-72.5255	0.534705
331	TRUE	0.332647	63.7736	63.784	0.0104	67.945	67.4301	68.2261	0.79599	0.257603	-26.0812	1.02155	-66.8668	0.666392
332	TRUE	0.977365	63.854	63.8812	0.0272	67.8954	67.3171	68.2927	0.975573	0.330072	-19.9301	1.0084	-64.3455	0.768755
333	TRUE	0.549043	63.9608	64.0344	0.0736	68.0536	61.4296	71.8179	10.3882	3.13337	-94.0552	1.09356	-65.2812	0.650428
334	TRUE	0.839202	64.1152	64.1212	0.006	66.8628	65.5545	69.7012	4.14665	1.62979	682.924	1.00245	-68.7068	0.645953
335	TRUE	0.973389	64.2865	64.3841	0.0976	78.1642	68.6791	90.749	22.0699	6.22944	-19.9837	1.18616	-76.3235	0.409236
336	TRUE	0.462623	64.5325	64.5365	0.004	63.2615	63.0389	63.4397	0.400784	0.146732	-43.0134	1.04819	-74.9978	0.530694
337	TRUE	0.646185	64.6189	64.6777	0.0588	68.9021	66.2302	78.0028	11.7726	4.23612	-165.465	1.04373	-70.9135	0.593255
338	TRUE	0.669175	64.9501	64.9673	0.0172	68.759	66.3127	70.6673	4.35461	1.29646	21.4306	1.25182	-62.358	0.795987
339	TRUE	0.468207	65.0401	65.0421	0.002	83.2741	82.5972	83.6393	1.04204	0.442743	-572.548	1.05111	-76.7976	0.556963
340	TRUE	0.990117	65.2377	65.2401	0.0024	67.1278	66.9274	67.5286	0.601176	0.22042	250.49	1.00609	-60.9992	0.773232
341	TRUE	0.91269	65.3145	65.3173	0.0028	79.9795	78.7215	80.295	1.57345	0.572537	524.836	1.13153	-76.9175	0.541106
342	TRUE	0.692836	65.4013	65.4217	0.0204	85.0064	79.6013	85.2211	5.61979	2.43272	269.85	1.03833	-77.7926	0.502693
343	TRUE	0.416583	65.5181	65.5225	0.0044	78.2166	75.4334	78.4615	3.02814	1.16414	-723.897	1.14914	-62.3496	0.782885
344	TRUE	0.724924	65.6281	65.6305	0.0024	68.6943	67.9001	72.5017	4.60159	1.73847	-1864.76	1.09197	-71.6477	0.631936
345	TRUE	0.800297	65.7065	65.7173	0.0108	71.2634	67.1865	72.4634	5.27693	1.67727	262.642	1.31859	-70.0928	0.710927
346	TRUE	0.725723	65.7941	65.8249	0.0308	69.7459	65.6097	73.0556	7.4459	2.055	-76.1957	1.21649	-76.526	0.536497
347	TRUE	0.571327	65.9101	65.9389	0.0288	69.6831	67.2514	79.5064	12.255	3.85314	-33.7665	1.51721	-75.2433	0.538666
348	TRUE	0.992864	66.0381	66.0433	0.0052	65.9158	65.4334	66.4205	0.987116	0.391114	228.285	1.01586	-72.0325	0.549567
349	TRUE	0.478546	66.1301	66.1393	0.0092	81.0901	79.2643	82.6709	3.40666	1.15955	61.5597	1.38232	-64.3764	0.776111
350	TRUE	0.645957	66.2201	66.2821	0.062	43.9881	40.6638	76.7916	36.1278	13.8273	-449.714	2.08778	-64.0745	0.652247
351	TRUE	0.5104	66.3789	66.3905	0.0116	66.6146	66.6078	67.5793	0.971589	0.455874	-87.309	1.00088	-66.0927	0.765733
352	TRUE	0.940179	66.4721	66.5101	0.038	68.9703	64.1609	70.5556	6.39472	2.32305	-128.242	1.03623	-64.1319	0.767967
353	TRUE	0.664982	66.6985	66.7429	0.0444	65.5657	64.4749	68.9916	4.51668	0.904321	-97.5621	1.02472	-64.3879	0.64504
354	TRUE	0.636434	66.8909	66.9065	0.0156	69.5615	62.6885	70.6611	7.97255	3.48563	-512.2	1.00418	-68.1096	0.612123
355	TRUE	0.964277	67.0001	67.0049	0.0048	72.1186	72.0889	72.3561	0.267189	0.0714213	27.2205	1.0094	-75.1932	0.527239
356	TRUE	0.345769	67.1241	67.1257	0.0016	67.9491	67.7265	68.3499	0.623441	0.249933	-389.651	1.00816	-65.4319	0.728326
357	TRUE	0.721374	67.1869	67.1977	0.0108	68.6973	68.062	69.1203	1.05825	0.255365	24.8613	1.0463	-62.613	0.799723
358	TRUE	0.608196	67.2957	67.3065	0.0108	76.1325	75.3684	76.7508	1.38244	0.416829	-88.1068	1.06523	-68.3028	0.596772
359	TRUE	0.988235	67.4393	67.4537	0.0144	71.3134	69.9029	71.8626	1.9597	0.644386	77.9837	1.05317	-62.2129	0.792022
360	TRUE	0.959662	67.9649	68.0661	0.1012	77.6131	69.0214	78.1029	9.08154	3.03563	-63.9184	1.065	-62.8982	0.654637
361	TRUE	0.995635	67.9593	67.9713	0.012	77.3357	69.2461	77.6846	8.43848	3.48656	782.814	1.0861	-61.6774	0.777909
362	TRUE	0.997706	68.0549	68.0657	0.0108	70.1165	68.5801	74.4424	5.86231	1.45507	536.091	1.0118	-65.7064	0.783495
363	TRUE	0.473059	68.2161	68.2229	0.0068	87.2566	86.7835	89.2984	2.51484	1.14044	364.462	1.00144	-74.7421	0.597101
364	TRUE	0.88144	68.4017	68.4113	0.0096	69.1685	69.0912	72.0429	2.95174	1.43345	327.5	1.0112	-66.8454	0.655947
365	TRUE	0.623265	68.5753	68.5885	0.0132	70.1758	68.6172	74.7568	6.13954	1.723	475.193	1.02082	-64.9783	0.795805
366	TRUE	0.914279	68.9597	69.0317	0.072	67.6036	65.789	80.2769	14.4879	3.94784	-171.869	1.06084	-66.3922	0.653769
367	TRUE	0.619243	69.1065	69.1093	0.0028	69.5101	67.432	70.9203	3.4883	1.24199	1259.96	1.00534	-63.962	0.741315
368	TRUE	0.660278	69.2686	69.2706	0.002	72.1319	67.5318	72.9647	5.43285	2.09803	2451.78	1.20307	-66.8452	0.715054
369	TRUE	0.567801	69.4346	69.471	0.0364	69.9864	65.1947	75.5367	10.342	2.91879	-222.362	1.06049	-73.1807	0.57435
370	TRUE	0.450539	69.5526	69.5566	0.004	65.6086	63.7402	67.003	3.26276	1.09019	781.338	1.01032	-71.1156	0.687788
371	TRUE	0.810269	69.9018	69.9034	0.0016	65.5546	64.7798	66.1513	1.37157	0.543759	-857.232	1.00263	-65.6815	0.690719
372	TRUE	0.890397	70.031	70.0342	0.0032	72.6539	72.5351	72.7355	0.200392	0.0847855	61.8493	1.01262	-59.5003	0.793262
373	TRUE	0.95515	70.6706	70.6838	0.0132	69.9279	66.5829	76.5012	9.91833	3.72882	-897.419	1.0896	-65.3752	0.70701
374	TRUE	0.64287	70.7882	70.7962	0.008	83.3279	80.9538	83.5728	2.61897	0.880888	-250.735	1.09659	-60.4601	0.757137
375	TRUE	0.820419	72.5002	72.5022	0.002	89.4995	89.2056	90.4079	1.20235	0.46	530.561	1.18181	-74.1025	0.579635
376	TRUE	0.750546	74.085	74.0882	0.0032	76.3612	76.2439	76.6584	0.414512	0.154704	87.228	1.02876	-72.3316	0.442905
377	TRUE	0.945072	74.2835	74.2875	0.004	72.8947	71.9872	77.0279	5.04076	2.38995	1265.05	1.00035	-73.4477	0.653595
378	TRUE	0.510233	74.4519	74.4835	0.0316	68.2506	66.6466	68.8955	2.24889	0.937202	-52.1104	1.03522	-69.525	0.545048
379	TRUE	0.948199	74.5955	74.6511	0.0556	79.9996	66.4095	82.825	16.4155	5.30483	114.148	1.34291	-69.6822	0.649921
380	TRUE	0.833206	74.8055	74.8131	0.0076	75.9377	66.17	77.5823	11.4123	5.58639	-1646.85	1.2877	-71.6424	0.554314
381	TRUE	0.599132	74.9427	74.9623	0.0196	78.0827	77.4807	86.0691	8.58846	3.60366	353.789	1.15172	-66.8876	0.699815
382	TRUE	0.610445	75.4899	75.4927	0.0028	68.5224	67.5056	70.0736	2.56798	0.922937	934.809	1.0097	-64.9886	0.785567
383	TRUE	0.787194	75.7383	75.7939	0.0556	53.7462	50.5656	62.0433	11.4776	2.67279	-15.361	1.1671	-54.743	0.859277
384	TRUE	0.76782	75.9167	75.9415	0.0248	66.1857	63.3802	66.1878	2.80765	0.99188	-117.797	1.00108	-56.874	0.644095
385	TRUE	0.436153	76.0251	76.1203	0.0952	57.8243	56.7227	71.2193	14.4966	6.54344	-146.469	1.00686	-64.2863	0.647012
386	TRUE	0.966027	76.2515	76.2535	0.002	65.1987	64.7356	65.359	0.623441	0.243171	-311.721	1.01894	-59.9449	0.733623
387	TRUE	0.723646	76.3955	76.3971	0.0016	81.1089	80.7081	81.3316	0.623441	0.249933	389.651	1.00816	-65.6153	0.768557
388	TRUE	0.607696	76.4999	76.5015	0.0016	68.8504	68.6901	69.7054	1.01532	0.428059	-623.441	1.08105	-62.7272	0.784205
389	TRUE	0.681573	76.5703	76.6303	0.06	63.8415	58.7952	65.1377	6.34241	2.5507	-60.3334	1.06576	-62.7039	0.712998
390	TRUE	0.705378	76.7195	76.7215	0.002	76.7618	75.6307	77.1537	1.52298	0.596144	-728.409	1.16064	-63.7094	0.741544
391	TRUE	0.698946	76.8479	76.8871	0.0392	66.01	63.321	66.382	3.06098	0.929726	-5.44396	1.02853	-63.9247	0.636488
392	TRUE	0.564013	77.0135	77.0419	0.0284	69.2455	65.5272	69.761	4.23379	1.51473	17.7355	1.06386	-70.2358	0.489828
393	TRUE	0.866953	77.2035	77.2051	0.0016	69.5613	68.9379	70.1848	1.24688	0.492874	-779.302	1	-60.0092	0.83877
394	TRUE	0.674548	77.3143	77.3387	0.0244	70.0555	68.4299	70.3947	1.96482	0.645323	72.3328	1.02029	-60.5273	0.699437
395	TRUE	0.843218	77.4227	77.4323	0.0096	78.2632	77.2337	81.1136	3.87994	1.2564	393.988	1.0863	-65.5843	0.723181
396	TRUE	0.993956	77.5283	77.5375	0.0092	66.9879	66.3725	67.9228	1.55025	0.421593	154.659	1.0062	-56.7491	0.834283
397	TRUE	0.984426	77.6215	77.6247	0.0032	68.7541	68.4202	69.0065	0.586332	0.170372	145.346	1.01704	-59.5567	0.717676
398	TRUE	0.946231	77.8127	77.8187	0.006	70.272	69.2739	70.8074	1.53349	0.666432	274.029	1.01586	-59.8348	0.831873
399	TRUE	0.472902	77.8955	77.8987	0.0032	82.5273	82.4786	82.8243	0.345789	0.121994	79.9711	1.01599	-66.7257	0.701167
400	TRUE	0.576725	78.0875	78.1343	0.0468	69.6417	66.3631	70.5564	4.19332	1.86287	-69.3714	1.01047	-63.5794	0.702655
401	TRUE	0.557158	78.2315	78.2607	0.0292	55.097	54.5046	55.57	1.06538	0.447964	-48.8918	1.00597	-73.1932	0.536581
402	TRUE	0.370738	78.6327	78.6399	0.0072	56.3933	55.2953	62.8843	7.58895	2.91347	1100.92	1.04101	-81.1065	0.44293
403	TRUE	0.583074	78.7779	78.7823	0.0044	69.1495	67.3757	71.4503	4.07463	1.4464	-996.38	1.01137	-62.635	0.734887
404	TRUE	0.434715	78.8987	78.9091	0.0104	67.3358	64.3548	73.6933	9.33856	3.30237	-900.277	1.00106	-63.1188	0.763716
405	TRUE	0.886155	79.0087	79.0351	0.0264	75.9898	67.0885	78.58	11.4915	4.70752	242.136	1.50874	-67.539	0.651604
406	TRUE	0.652686	79.1947	79.2051	0.0104	66.7386	62.9182	69.6995	6.7813	3.3844	-641.048	1.01146	-69.4583	0.633301
407	TRUE	0.623009	79.3364	79.3552	0.0188	65.5672	62.8291	67.3485	4.51933	1.33534	-208.73	1.01388	-62.1368	0.713079
408	TRUE	0.491107	79.518	79.5312	0.0132	76.3663	70.2703	77.3805	7.1102	2.78047	-562.898	1.28984	-64.2805	0.783433
409	TRUE	0.419545	79.6112	79.6304	0.0192	80.4008	79.2318	84.5582	5.32643	2.45924	-250.49	1.03186	-64.1098	0.708029
410	TRUE	0.85036	79.706	79.7676	0.0616	68.9908	63.2091	90.0867	26.8776	6.94284	-214.223	1.3897	-68.2534	0.587141
411	TRUE	0.668488	79.8548	79.858	0.0032	69.8669	65.5622	70.3048	4.74261	1.68089	-1346.77	1.21953	-65.5224	0.71674
412	TRUE	0.346253	79.9244	79.9628	0.0384	80.9964	62.3827	82.9797	20.597	9.1009	-614.314	1.16456	-73.4953	0.493797
413	TRUE	0.550274	80.7656	80.772	0.0064	77.6306	77.4592	78.8733	1.41417	0.647491	-232.015	1.03308	-75.0398	0.478576
414	TRUE	0.688235	80.8452	80.8668	0.0216	69.2436	67.0022	73.3978	6.3956	1.74389	-67.0186	1.23337	-65.884	0.768286
415	TRUE	0.987844	80.946	80.9604	0.0144	75.3838	72.9791	76.1197	3.14056	0.959627	211.704	1.02601	-70.4444	0.650772
416	TRUE	0.904733	81.312	81.3272	0.0152	82.5998	81.3403	88.9442	7.60389	3.163	546.301	1.0459	-71.7031	0.650159
417	TRUE	0.536585	81.4236	81.4308	0.0072	71.2857	70.3876	72.6884	2.3008	0.682688	-279.95	1.0613	-66.3485	0.717826
418	TRUE	0.720348	81.5192	81.5208	0.0016	76.7702	76.6723	77.0463	0.374065	0.153618	233.791	1.01068	-66.3304	0.635364
419	TRUE	0.641183	82.256	82.2628	0.0068	65.975	64.0872	67.2126	3.12537	1.41418	417.077	1.12879	-76.9922	0.533765
420	TRUE	0.370182	82.3612	82.364	0.0028	59.4505	58.7009	59.6731	0.972272	0.361558	351.658	1.02962	-78.8703	0.50113
421	TRUE	0.877999	82.45	82.46	0.01	81.7026	78.7016	84.3469	5.64532	2.1549	552.424	1.02775	-69.78	0.696107
422	TRUE	0.599061	83.0012	83.0972	0.096	50.9114	26.9386	60.1591	33.2205	8.44614	89.3567	5.29475	-87.0801	0.221964
423	TRUE	0.741045	83.34	83.3416	0.0016	85.7987	85.1218	86.1193	0.997506	0.403004	623.441	1.0194	-63.5754	0.671885
424	TRUE	0.455181	84.0396	84.0424	0.0028	77.8624	76.8975	80.6382	3.74065	1.40355	1374.82	1.07094	-67.0284	0.773755
425	TRUE	0.697919	84.1332	84.146	0.0128	77.8639	73.7777	83.41	9.63238	2.22027	-626.243	1.12597	-58.2708	0.810406
426	TRUE	0.710978	84.7997	84.8017	0.002	72.4178	71.8122	73.0234	1.21126	0.436354	581.455	1.00442	-59.6972	0.762918
427	TRUE	0.785963	85.3521	85.3561	0.004	65.3397	63.9666	66.8538	2.88713	0.807019	588.525	1.04753	-74.8679	0.599522
428	TRUE	0.34471	85.5325	85.5345	0.002	73.2105	70.7702	75.348	4.57784	1.83329	2433.97	1.00432	-73.8831	0.581499
429	TRUE	0.393888	85.9301	85.9329	0.0028	63.6184	63.392	65.2037	1.81173	0.83509	662.808	1.02144	-80.5442	0.397659
430	TRUE	0.592791	86.0781	86.0921	0.014	62.0146	59.2167	64.3525	5.13577	1.70586	-383.739	1.04929	-56.7476	0.77415
431	TRUE	0.346141	86.1557	86.1617	0.006	69.7752	69.1051	70.1012	0.996148	0.381967	86.6674	1.0999	-71.2685	0.570945
432	TRUE	0.27931	86.2461	86.2529	0.0068	68.9902	67.9743	75.009	7.03472	2.13379	901.058	1.03257	-69.2944	0.728856
433	TRUE	0.881675	86.4281	86.5029	0.0748	67.4326	55.8989	67.4329	11.534	4.7086	-155.806	1.00041	-62.4801	0.639121
434	TRUE	0.519309	86.5801	86.5977	0.0176	66.4056	53.2756	70.9107	17.6351	4.02137	880.218	1.03172	-58.9767	0.779951
435	TRUE	0.401194	86.6805	86.7217	0.0412	67.391	66.7411	74.6408	7.89964	3.85951	-146.486	1.07591	-58.5008	0.758755
436	TRUE	0.489848	86.8301	86.8341	0.004	76.4652	71.8358	78.3831	6.54724	2.76287	-1927.91	1.09859	-60.4301	0.731652
437	TRUE	0.887595	86.9321	86.9385	0.0064	82.0881	66.519	82.6993	16.1803	7.05522	-2676.35	1.09615	-62.7253	0.768208
438	TRUE	0.5516	87.5709	87.5769	0.006	71.358	69.4886	71.9	2.41143	1.08474	400.587	1.00046	-71.1022	0.659761
439	TRUE	0.792997	87.7629	87.7793	0.0164	72.4717	70.6932	73.6227	2.92952	1.06861	73.9513	1.15105	-72.338	0.661938
440	TRUE	0.577318	87.9177	87.9373	0.0196	77.0527	73.9789	78.4694	4.49048	1.37498	62.8395	1.24288	-68.9076	0.642368
441	TRUE	0.844742	88.0465	88.0537	0.0072	74.4214	71.5491	75.8464	4.29729	1.23704	18.6525	1.66357	-59.2582	0.857276
442	TRUE	0.998517	88.1397	88.1469	0.0072	73.7923	73.0946	75.3658	2.27111	0.669544	69.9223	1.28951	-58.8978	0.856755
443	TRUE	0.581519	88.2537	88.3417	0.088	64.3565	58.9491	69.6426	10.6935	2.67724	-52.9865	1.09103	-65.5618	0.644317
444	TRUE	0.756443	88.4393	88.4753	0.036	68.0888	62.0366	70.2701	8.23343	3.03767	-214.886	1.0061	-55.8922	0.792375
445	TRUE	0.793174	88.6401	88.6769	0.0368	67.1271	64.3896	69.8686	5.479	1.77581	16.3236	1.1117	-56.48	0.802806
446	TRUE	0.561612	88.7765	88.7929	0.0164	72.4585	70.8927	75.3064	4.41372	1.26083	-224.51	1.00887	-61.3178	0.760641
447	TRUE	0.801867	88.8709	88.8901	0.0192	64.0127	58.2929	64.7499	6.45707	1.99788	256.554	1.15328	-63.4196	0.645649
448	TRUE	0.523936	88.9709	89.0021	0.0312	73.158	69.1502	73.4994	4.34925	1.74701	-139.088	1.01266	-66.0721	0.706309
449	TRUE	0.368625	89.0869	89.1145	0.0276	71.3026	69.0545	78.5891	9.5346	3.045	107.413	1.43581	-63.1533	0.776092
450	TRUE	0.739298	89.2241	89.2273	0.0032	75.9224	74.6579	76.0554	1.3975	0.660277	448.245	1.01591	-57.4854	0.832046
451	TRUE	0.793287	89.3018	89.313	0.0112	70.3574	69.7582	71.5894	1.83119	0.577899	-136.909	1.03997	-69.1151	0.694636
452	TRUE	0.862762	89.4346	89.4858	0.0512	67.5468	66.352	71.3026	4.95058	1.15838	-81.8595	1.00795	-64.4425	0.644834
453	TRUE	0.88295	89.5742	89.5994	0.0252	75.7579	68.1863	77.3098	9.12356	3.58791	306.382	1.09686	-71.9977	0.648343
454	TRUE	0.528398	89.7154	89.755	0.0396	66.9323	64.7786	68.0467	3.2681	1.15898	-37.8328	1.06435	-65.2253	0.642918
455	TRUE	0.628648	89.9142	89.9206	0.0064	67.8942	66.286	68.5302	2.24417	1.01327	-346.085	1.00616	-69.4282	0.575809
456	TRUE	0.72052	90.0614	90.1182	0.0568	67.6341	61.0582	68.7328	7.67459	3.00875	-89.6807	1.03199	-67.2748	0.661148
457	TRUE	0.850761	90.4054	90.4178	0.0124	63.579	57.8233	68.5782	10.7549	3.27019	-855.498	1.02374	-66.9438	0.651069
458	TRUE	0.717272	90.6242	90.663	0.0388	76.6574	75.4296	80.6414	5.21179	2.16761	-108.052	1.02438	-67.8709	0.655986
459	TRUE	0.933013	90.8986	90.9006	0.002	76.2242	75.5295	76.9189	1.38938	0.606571	-791.389	1.04644	-60.9841	0.768456
460	TRUE	0.971917	91.0066	91.0322	0.0256	69.4583	67.8852	69.9516	2.06644	0.603574	-67.4253	1.00846	-65.9486	0.707614
461	TRUE	0.419901	91.1206	91.1254	0.0048	77.3645	77.3645	77.3645	0	2.17558e-15	-1.86519e-13	1	-68.2165	0.706909
462	TRUE	0.849729	91.2382	91.2618	0.0236	73.4911	67.7283	80.3179	12.5895	6.02193	-549.557	1.15385	-71.0335	0.542178
463	TRUE	0.827723	91.457	91.4662	0.0092	66.7696	63.1038	69.6293	6.52543	2.2668	-691.224	1.04473	-63.5001	0.710025
464	TRUE	0.993571	91.5818	91.589	0.0072	76.6661	73.0011	77.9544	4.95327	1.43043	-554.188	1.06922	-59.8032	0.848165
465	TRUE	0.799338	91.6982	91.7026	0.0044	75.4054	73.0007	76.5261	3.52541	1.0647	-710.792	1.03672	-60.5397	0.841068
466	TRUE	0.63073	91.7938	91.8014	0.0076	78.288	77.0634	81.9109	4.84751	1.18674	-524.142	1.03392	-65.8403	0.740785
467	TRUE	0.806447	91.9238	91.9262	0.0024	78.0488	77.496	81.1814	3.68537	1.65215	-1570.23	1.02122	-63.1565	0.77176
468	TRUE	0.825999	92.0762	92.1002	0.024	76.0844	68.751	82.2659	13.5149	5.50147	554.201	1.3486	-61.911	0.788221
469	TRUE	0.966723	92.1826	92.185	0.0024	78.4773	76.941	79.6129	2.67189	0.965592	-1113.29	1.00328	-66.7669	0.806372
470	TRUE	0.630915	95.9091	95.9523	0.0432	77.5599	63.9481	87.7873	23.8392	5.50062	10.328	4.63899	-94.1691	0.19487
471	TRUE	0.619431	96.0575	96.0767	0.0192	74.5929	70.3108	75.6075	5.29671	1.60655	104.793	1.33667	-73.0381	0.541802
472	TRUE	0.700465	96.1923	96.2251	0.0328	63.3138	62.362	64.7574	2.39542	0.978248	-57.1219	1.0126	-67.649	0.585495
473	TRUE	0.544749	96.3287	96.4211	0.0924	60.5086	53.3538	66.4356	13.0818	4.42815	-133.202	1.03644	-67.7674	0.64465
474	TRUE	0.767914	96.5271	96.5371	0.01	70.8328	68.3071	71.2386	2.93152	1.19597	288.673	1.06021	-67.9251	0.707062
475	TRUE	0.486326	96.6591	96.6631	0.004	68.5865	67.1912	68.9353	1.74415	0.50861	-319.649	1.10918	-59.821	0.80318
476	TRUE	0.431382	97.0515	97.0563	0.0048	67.4307	67.1783	68.5588	1.38048	0.402534	216.643	1.09379	-73.5227	0.556231
477	TRUE	0.92401	97.1551	97.1571	0.002	71.7435	71.6456	72.0463	0.400784	0.153333	-176.854	1.03234	-67.2741	0.718788
478	TRUE	0.566857	97.2615	97.2823	0.0208	68.4209	66.8259	70.2612	3.43537	1.13992	-62.2506	1.12603	-73.6504	0.539437
479	TRUE	0.899976	97.4167	97.4731	0.0564	62.1053	60.1293	65.3039	5.17455	1.63421	43	1.0606	-70.578	0.592642
480	TRUE	0.989639	97.6183	97.6847	0.0664	57.6134	56.2343	66.241	10.0068	3.51976	-101.427	1.0474	-71.2426	0.486782
481	TRUE	0.96005	97.7879	97.8187	0.0308	69.5975	67.9869	71.5393	3.55239	1.26406	-89.9805	1.04036	-73.6265	0.60144
482	TRUE	0.547476	97.8879	97.9151	0.0272	67.2093	65.4802	68.2874	2.80722	1.0227	61.1658	1.06188	-68.5296	0.64697
483	TRUE	0.80529	98.1131	98.1203	0.0072	83.6519	83.519	83.919	0.400042	0.129194	-5.35479	1.01422	-72.6169	0.538844
484	TRUE	0.58623	98.1903	98.2235	0.0332	78.5759	75.7296	80.2389	4.50931	1.84249	36.9118	1.09289	-70.452	0.639561
485	TRUE	0.981035	98.2887	98.2971	0.0084	76.922	74.3927	78.5164	4.12367	1.37246	443.637	1.03349	-66.9054	0.729275
486	TRUE	0.597919	98.4479	98.4587	0.0108	60.0239	59.2919	64.7389	5.44694	2.27013	530.026	1.01651	-60.5897	0.709033
487	TRUE	0.94585	98.6011	98.6067	0.0056	68.5144	68.3742	69.6029	1.22872	0.474492	223.414	1.01841	-57.9765	0.764245
488	TRUE	0.876314	98.7507	98.7855	0.0348	68.5077	66.2099	71.7961	5.58628	1.77355	-11.7875	1.08295	-60.8979	0.787671
489	TRUE	0.50841	98.8979	98.9371	0.0392	56.1975	54.0972	66.373	12.2759	4.83476	-321.377	1.05179	-52.6863	0.850381
490	TRUE	0.973013	98.9951	99.0327	0.0376	66.4119	63.1175	78.398	15.2806	3.60361	-184.247	1.70485	-52.7942	0.880455
491	TRUE	0.865909	99.0847	99.1039	0.0192	83.6122	81.6197	84.1704	2.55065	0.81223	-54.1737	1.10386	-56.6794	0.861334
492	TRUE	0.842178	99.1799	99.1831	0.0032	74.5024	73.827	77.2114	3.3844	1.21325	1040.62	1.0957	-69.151	0.724886
493	TRUE	0.780962	99.2723	99.3483	0.076	65.5596	60.8834	72.951	12.0676	2.90199	-96.2813	1.08015	-56.31	0.778151
494	TRUE	0.661743	99.4959	99.5019	0.006	65.8141	64.8482	69.7486	4.90038	1.75865	-857.606	1.04265	-63.122	0.702104
495	TRUE	0.981042	99.6031	99.6183	0.0152	83.4076	81.5751	83.9482	2.37313	0.603185	-78.0171	1.10832	-57.7985	0.764661
496	TRUE	0.924294	99.7063	99.7347	0.0284	69.4856	67.4428	74.4671	7.02431	1.94548	1.18399	1.2958	-63.8458	0.709035
497	TRUE	0.990725	99.8071	99.8119	0.0048	67.9734	67.0626	69.3221	2.25945	0.824527	481.451	1.00339	-65.4454	0.763669
498	TRUE	0.995661	99.9243	99.9279	0.0036	77.8535	76.0277	78.1652	2.13751	0.684099	-498.843	1.09526	-56.3561	0.861523
499	TRUE	0.664567	100.03	100.033	0.0028	70.6773	68.2206	73.1339	4.91331	1.77668	-1811.3	1.00113	-61.4931	0.784139
500	TRUE	0.444396	100.196	100.198	0.002	74.4174	74.4174	74.4174	1.42109e-14	4.76647e-15	-1.65336e-13	1	-75.9321	0.501596
501	TRUE	0.708188	100.406	100.41	0.004	68.6282	66.5087	71.1127	4.60393	2.22388	-1238.23	1.01438	-67.5665	0.639269
502	TRUE	0.640293	100.496	100.499	0.0028	67.403	66.5791	70.2307	3.65159	1.20982	-1134.49	1.08922	-63.0936	0.724433
503	TRUE	0.712132	100.565	100.617	0.052	67.7515	64.8963	77.66	12.7637	4.15541	-230.348	1.12388	-64.899	0.704556
504	TRUE	0.976534	100.712	100.735	0.0224	78.1978	75.2601	78.4435	3.18334	1.28943	155.097	1.00256	-71.8732	0.592266
505	TRUE	0.95955	100.87	100.881	0.0104	68.5755	67.6404	68.7091	1.06876	0.280932	59.9689	1.05053	-59.6322	0.716685
506	TRUE	0.449276	101.219	101.221	0.002	71.3131	71.0637	73.2725	2.20876	0.838669	910.988	1.21803	-64.2929	0.74873
507	TRUE	0.804138	101.479	101.481	0.002	62.8875	62.5981	63.2037	0.605629	0.218335	-290.727	1.00254	-64.4038	0.645745
508	TRUE	0.820258	102.181	102.252	0.0716	79.9259	55.5872	80.563	24.9759	7.31079	-348.626	1.02912	-70.8837	0.447768
509	TRUE	0.87107	102.76	102.762	0.002	69.2188	69.0273	69.437	0.40969	0.159561	-62.9803	1.1266	-52.9749	0.763212
510	TRUE	0.82158	102.933	103.018	0.0852	66.2078	64.8115	70.5998	5.78835	2.08818	-43.9723	1.04366	-65.1457	0.657797
511	TRUE	0.884468	103.149	103.221	0.072	71.3353	69.9268	85.3735	15.4467	6.50147	-59.4968	1.18142	-70.3163	0.533503
512	TRUE	0.784061	103.323	103.325	0.0016	70.0065	68.724	70.2469	1.52298	0.642088	935.162	1.09744	-67.6862	0.480265
513	TRUE	0.790167	103.424	103.426	0.0028	61.3142	60.7063	61.5409	0.834646	0.31663	279.076	1.01542	-73.7839	0.482968
514	TRUE	0.567703	103.596	103.598	0.002	68.8754	68.1362	69.6413	1.50517	0.538361	-716.321	1.0073	-53.8996	0.665773
515	TRUE	0.536208	103.769	103.773	0.0036	67.8683	66.9554	68.8034	1.84806	0.721156	-588.131	1.02522	-59.117	0.793112
516	TRUE	0.288318	109.79	109.837	0.0464	79.9606	66.1261	87.2638	21.1376	5.12238	-54.3033	7.12571	-91.4043	0.159264
517	TRUE	0.667533	111.193	111.197	0.004	75.7496	74.7031	76.8703	2.1672	0.867316	-637.442	1.06879	-58.9369	0.794293
518	TRUE	0.750545	111.706	111.708	0.002	58.0809	58.0542	58.357	0.302814	0.114253	-113.873	1.03232	-61.5602	0.716116
519	TRUE	0.613485	111.79	111.82	0.03	65.82	61.7676	68.087	6.31933	1.94374	125.434	1.1025	-64.3874	0.714051
520	TRUE	0.562173	111.963	111.991	0.0284	72.301	71.9689	72.3914	0.422498	0.164175	-13.3091	1.00082	-67.0031	0.715017
521	TRUE	0.443083	112.093	112.095	0.002	78.0656	77.1838	78.1368	0.952975	0.373414	404.601	1.13695	-71.2651	0.645053
522	TRUE	0.9476	112.213	112.219	0.0056	66.1616	64.7404	68.9332	4.19285	1.55482	-742.613	1.00505	-73.1403	0.596514
523	TRUE	0.399538	112.291	112.326	0.0352	66.862	65.9181	67.923	2.00486	0.910017	-6.81841	1.02569	-70.1809	0.526095
524	TRUE	0.7665	112.454	112.478	0.024	56.41	54.5582	59.4839	4.92571	1.96304	94.7982	1.22023	-81.0803	0.441834
525	TRUE	0.651129	112.624	112.626	0.002	64.6516	64.3354	64.9411	0.605629	0.218335	290.727	1.00254	-69.2601	0.542886
526	TRUE	0.826266	112.807	112.823	0.016	61.8249	60.992	62.4511	1.45913	0.500875	-61.688	1.06319	-72.2373	0.601249
527	TRUE	0.857775	112.942	112.975	0.0324	65.0945	64.2632	65.9611	1.69786	0.481884	25.6302	1.02112	-63.4848	0.586215
528	TRUE	0.576632	113.189	113.26	0.0708	63.9824	57.7976	67.5496	9.75207	4.15908	-107.49	1.08077	-70.269	0.485739
529	TRUE	0.767621	113.404	113.421	0.0168	68.9776	67.4884	69.2239	1.73554	0.695934	91.5478	1.01254	-62.925	0.699469
530	TRUE	0.43594	113.551	113.573	0.0216	64.2417	63.6621	68.5482	4.88605	1.83757	-216.253	1.00717	-68.7804	0.703074
531	TRUE	0.915145	113.684	113.69	0.0064	76.3081	70.712	78.2378	7.52583	2.96713	-1409.98	1.15234	-67.4724	0.724845
532	TRUE	0.51469	113.839	113.845	0.0068	76.8632	74.7723	79.7735	5.00124	1.62029	-261.747	1.95063	-64.0614	0.701053
533	TRUE	0.565055	113.945	113.95	0.0056	108.143	107.919	110.778	2.85899	1.20651	540.95	1.03017	-76.2693	0.557729
534	TRUE	0.747146	113.996	113.998	0.0024	69.6781	69.6781	69.6781	1.42109e-14	7.10543e-15	-5.14787e-12	1	-66.0651	0.643239
535	TRUE	0.991134	114.117	114.203	0.086	71.3432	56.2265	82.278	26.0515	9.15967	-261.326	1.09281	-63.4974	0.651216
536	TRUE	0.731917	114.321	114.395	0.0736	66.0101	64.1222	77.9567	13.8345	6.05178	-165.763	1.0302	-65.7393	0.721215
537	TRUE	0.817167	114.466	114.468	0.002	81.9551	81.6745	83.0728	1.39829	0.545359	-665.428	1.12134	-70.8273	0.718382
538	TRUE	0.354136	114.646	114.655	0.0084	83.2595	82.922	83.5437	0.621669	0.216244	55.09	1.00432	-73.5853	0.590911
539	TRUE	0.432359	117.83	117.872	0.0416	68.0702	52.5435	80.4203	27.8767	5.04436	-82.0489	7.40041	-94.7048	0.159066
540	TRUE	0.597309	118.148	118.153	0.0052	58.3778	57.1606	59.0384	1.87775	0.605634	-353.805	1.02904	-55.7322	0.719814
541	TRUE	0.667392	118.304	118.346	0.0428	58.4194	55.3348	64.7342	9.39939	2.86742	-93.2271	1.19307	-54.5503	0.780954
542	TRUE	0.774073	118.552	118.595	0.0428	66.562	57.6095	69.5242	11.9147	2.17088	-62.1498	1.35727	-51.3725	0.789219
543	TRUE	0.432142	118.691	118.715	0.024	58.5411	51.5021	62.8532	11.3512	3.52716	435.976	1.08623	-65.3677	0.536688
544	TRUE	0.88292	118.794	118.81	0.016	69.1178	66.7603	74.1601	7.39978	2.82852	382.626	1.112	-61.0767	0.792728
545	TRUE	0.561533	118.912	118.916	0.0044	69.7459	69.3521	69.9654	0.613329	0.240361	97.061	1.03282	-63.5439	0.753588
546	TRUE	0.764259	119.025	119.026	0.0016	74.474	72.9778	75.9703	2.99252	1.1829	-1870.32	1	-61.1646	0.766381
547	TRUE	0.64223	119.203	119.205	0.002	68.873	67.9779	69.4653	1.48735	0.52893	-695.328	1.01886	-62.6806	0.735126
548	TRUE	0.37502	119.555	119.558	0.0028	67.8762	67.2082	69.2121	2.00392	0.746461	-747.494	1.02712	-69.9965	0.593175
549	TRUE	0.44476	119.708	119.713	0.0044	78.0843	77.6193	80.8686	3.24925	1.38225	811.303	1.04564	-67.4666	0.707417
550	TRUE	0.532881	119.814	119.82	0.0056	66.3827	65.8109	67.6571	1.84622	0.596475	-322.33	1.01253	-65.9782	0.716705
551	TRUE	0.362589	119.903	119.986	0.0832	67.0033	57.7581	68.3959	10.6378	2.50999	-13.46	1.10152	-59.2197	0.789273
552	TRUE	0.693086	120.15	120.163	0.0128	64.0928	62.9746	64.3303	1.35572	0.333438	-37.0064	1.03658	-64.1572	0.780115
553	TRUE	0.566142	120.28	120.322	0.0424	63.6803	62.7211	78.0311	15.3099	5.96105	-349.921	1.00808	-69.4304	0.588344
554	TRUE	0.498497	120.436	120.46	0.0244	67.7582	67.0056	70.1566	3.15097	1.14742	85.9573	1.10165	-60.6184	0.795119
555	TRUE	0.886532	120.538	120.636	0.0972	70.3375	68.4486	71.9014	3.45284	1.02541	-4.55439	1.0222	-61.1704	0.773721
556	TRUE	0.975582	120.718	120.726	0.0088	79.2007	76.2419	79.6789	3.43704	1.35248	337.358	1.10701	-61.8676	0.837321
557	TRUE	0.482096	126.54	126.542	0.002	57.4564	57.4564	57.4564	1.42109e-14	5.50384e-15	-9.00996e-13	1	-71.8236	0.605518
558	TRUE	0.361	127.11	127.123	0.0136	61.2843	60.5598	62.6401	2.08026	0.689395	-1.99966	1.14395	-76.071	0.552228
559	TRUE	0.701752	127.172	127.18	0.008	53.0334	52.9768	53.4483	0.471508	0.165723	44.8483	1.00497	-73.2208	0.606825
560	TRUE	0.609999	127.309	127.322	0.0132	67.3301	66.6611	67.6051	0.943968	0.264477	47.0547	1.01944	-66.4021	0.581554
561	TRUE	0.513309	127.467	127.476	0.0092	65.6927	63.1319	69.0449	5.91299	2.07221	-543.75	1.10644	-74.7431	0.60056
562	TRUE	0.648921	127.569	127.613	0.0436	64.9655	64.4178	69.7051	5.28732	1.48694	-115.327	1.01266	-67.8479	0.58352
563	TRUE	0.849037	127.816	127.845	0.0288	68.9603	67.1853	77.43	10.2447	3.92044	-336.12	1.01339	-67.1265	0.650251
564	TRUE	0.629459	127.975	127.977	0.0016	66.6619	66.4927	67.3655	0.872818	0.366946	-545.511	1.05325	-64.9799	0.766518
565	TRUE	0.927128	128.18	128.182	0.002	66.1596	65.6074	66.213	0.605629	0.228506	-227.747	1.09972	-62.1701	0.71937
566	TRUE	0.402821	128.401	128.408	0.0072	78.1996	74.4797	79.4168	4.93711	1.87294	-853.946	1.21272	-57.7255	0.794892
567	TRUE	0.491445	128.566	128.569	0.0028	80.9768	80.2272	83.0995	2.87228	1.0847	-1058.51	1.08949	-64.4154	0.723222
568	TRUE	0.966936	128.721	128.723	0.0016	68.4432	67.7663	68.7638	0.997506	0.403004	623.441	1.0194	-66.5649	0.707602
569	TRUE	0.898803	128.833	128.834	0.0016	77.2426	76.8151	78.7389	1.92376	0.774388	-935.162	1.43137	-69.1212	0.609252
570	TRUE	0.81016	129.033	129.036	0.0028	68.2354	66.6174	69.8533	3.23596	1.08946	-1109.75	1.00349	-64.6457	0.72986
571	TRUE	0.776703	132.671	132.692	0.0212	72.5535	66.3013	72.8735	6.5722	2.57955	305.37	1.02725	-71.118	0.5374
572	TRUE	0.521061	132.873	132.878	0.0052	67.7801	66.3975	72.0929	5.69532	2.21834	1124.74	1.0068	-73.5736	0.439895
573	TRUE	0.426109	136.209	136.249	0.04	75.2479	63.5212	86.8261	23.3048	6.31536	12.7556	6.76387	-89.498	0.201656
574	TRUE	0.889044	136.444	136.449	0.0052	80.0276	79.1443	80.6287	1.48438	0.409701	226.736	1.04609	-65.0058	0.598565
575	TRUE	0.55119	138.305	138.307	0.0024	78.5986	77.5595	84.6103	7.05083	2.64912	2783.22	1.12881	-79.62	0.500505
576	TRUE	0.671371	141.94	141.96	0.0208	60.0897	54.3352	65.4916	11.1564	5.97477	544.928	1.00821	-75.5428	0.438144
577	TRUE	0.957033	142.08	142.098	0.0176	71.7601	71.1905	75.8924	4.70194	1.45995	137.88	1.15304	-65.0836	0.78891
578	TRUE	0.666763	142.26	142.262	0.002	63.5004	61.4742	63.7364	2.2622	0.860746	-973.968	1.15357	-65.6747	0.710449
579	TRUE	0.685965	142.353	142.354	0.0016	73.0654	72.7893	73.1634	0.374065	0.153618	233.791	1.01068	-63.5907	0.720684
580	TRUE	0.774495	142.6	142.614	0.0148	91.08	77.8203	92.8736	15.0533	5.22856	934.54	1.31793	-74.5855	0.614662
581	TRUE	0.867778	142.698	142.702	0.0048	74.058	73.0852	76.0213	2.93609	1.09105	609.988	1.0022	-73.6925	0.61067
582	TRUE	0.781252	143.515	143.56	0.0444	55.7855	55.6497	68.2035	12.5538	6.35426	-284.494	1.00401	-71.2665	0.582673
583	TRUE	0.369138	144.09	144.093	0.0028	68.1316	65.6378	71.4269	5.7891	2.15324	2184.17	1.00519	-84.3565	0.451222
584	TRUE	0.625587	144.191	144.194	0.0024	66.479	65.4103	69.0841	3.67385	1.36074	1530.77	1.02363	-71.8453	0.723219
585	TRUE	0.582575	144.944	144.945	0.0016	63.1164	62.5909	63.4637	0.872818	0.347517	545.511	1.00577	-74.9281	0.57215
586	TRUE	0.876547	145.133	145.14	0.0068	67.3434	65.7995	68.0217	2.22214	0.693809	232.585	1.12746	-53.3477	0.843767
587	TRUE	0.956256	145.226	145.238	0.0116	72.8074	65.699	74.4015	8.70248	3.25192	811.595	1.05648	-66.8164	0.716675
588	TRUE	0.930959	145.338	145.35	0.0116	85.3092	79.2917	86.6817	7.38999	3.28661	687.33	1.01647	-79.2134	0.431496
589	TRUE	0.444958	146.022	146.032	0.0104	76.2664	75.6768	77.0977	1.42088	0.573413	-126.712	1.03359	-70.5972	0.543972
590	TRUE	0.814074	146.291	146.393	0.1016	63.3399	60.9735	69.4228	8.44932	1.91207	21.7029	1.06537	-67.5368	0.592332
591	TRUE	0.49716	146.63	146.637	0.0076	65.9102	65.8358	67.0507	1.21486	0.604787	-155.86	1.00754	-67.4159	0.533
592	TRUE	0.386555	146.782	146.808	0.0264	69.6785	67.1557	73.1822	6.02646	2.13914	131.795	1.1273	-70.6545	0.502438
593	TRUE	0.536583	146.982	146.986	0.0048	65.503	65.0131	66.1264	1.11329	0.338079	-215.827	1.00349	-57.8095	0.842661
594	TRUE	0.57798	147.07	147.073	0.0036	73.6753	73.4263	73.9792	0.552886	0.207573	46.7581	1.05545	-60.5119	0.837619
595	TRUE	0.966793	147.221	147.232	0.0108	72.3007	70.8608	74.3304	3.46953	1.04328	-282.72	1.16255	-62.4722	0.785239
596	TRUE	0.49374	147.305	147.391	0.0864	71.2881	47.3449	90.4069	43.062	10.0644	57.7585	9.40171	-87.7768	0.193207
597	TRUE	0.919038	150.585	150.591	0.006	74.3395	73.999	81.0248	7.02578	2.74999	-1121.49	1.38884	-76.7265	0.594186
598	TRUE	0.470031	151.515	151.519	0.0036	69.1719	68.2812	69.9363	1.65509	0.582208	479.726	1.0034	-72.0131	0.656838
599	TRUE	0.679603	151.747	151.757	0.01	80.6041	69.2733	80.9237	11.6503	5.60094	-1217.33	1.02771	-65.7722	0.552321
600	TRUE	0.518539	151.944	151.947	0.0032	67.9755	67.6415	68.3095	0.667973	0.29121	256.675	1.02381	-67.1771	0.727801
601	TRUE	0.661377	152.013	152.052	0.0388	70.3351	69.5015	72.1257	2.62428	0.730966	16.653	1.04717	-62.9058	0.721386
602	TRUE	0.650331	152.127	152.149	0.022	76.3962	68.0282	76.4764	8.4482	4.26727	392.226	1.00662	-67.8236	0.71733
603	TRUE	0.661168	152.232	152.247	0.0152	70.2003	67.1695	72.5837	5.41415	1.58164	31.5625	1.36228	-65.2746	0.661931
604	TRUE	0.431288	152.777	152.779	0.002	65.2246	64.9485	66.1598	1.21126	0.461859	581.455	1.05019	-74.2222	0.618773
605	TRUE	0.521232	152.974	152.998	0.024	71.7383	70.4518	77.8425	7.39071	3.32074	285.168	1.03096	-67.7959	0.655722
606	TRUE	0.713237	153.091	153.095	0.0044	72.1026	71.4632	72.7985	1.33527	0.547149	-322.354	1.01472	-59.9689	0.644421
607	TRUE	0.881747	153.262	153.267	0.0052	72.6254	72.3172	80.7168	8.39953	2.99239	1461.58	1.15564	-66.5891	0.646178
608	TRUE	0.599304	153.346	153.361	0.0148	72.7708	70.3042	79.9677	9.66354	2.68759	20.4788	1.93279	-69.3541	0.667487
609	TRUE	0.522206	153.489	153.499	0.0104	65.7086	64.6947	69.1537	4.45896	1.45695	-448.907	1.00626	-65.2955	0.778173
610	TRUE	0.304674	153.615	153.678	0.0628	63.4002	55.9563	65.2188	9.26256	2.97097	-99.9784	1.10997	-66.4415	0.595341
611	TRUE	0.958524	153.79	153.805	0.0152	68.392	67.1034	68.9845	1.88115	0.806493	-95.1982	1.03736	-64.5344	0.694809
612	TRUE	0.355064	154.198	154.201	0.0036	74.9476	72.0308	76.2316	4.20081	1.41528	1138.48	1.02644	-67.4467	0.653285
613	TRUE	0.36798	154.407	154.411	0.0044	73.7293	73.0066	74.452	1.44541	0.643741	360.589	1.00726	-60.3089	0.787648
614	TRUE	0.431287	154.5	154.517	0.0164	77.2625	72.8583	82.3666	9.50828	3.42871	-349.598	1.7647	-64.7214	0.716668
615	TRUE	0.8715	154.61	154.624	0.0144	77.3376	70.1236	83.6537	13.53	4.44632	870.849	1.08027	-71.5619	0.638325
616	TRUE	0.933837	156.393	156.405	0.0128	77.5219	72.3523	85.2302	12.8779	4.26573	447.97	2.31512	-75.6898	0.424311
617	TRUE	0.984543	158.418	158.428	0.0092	67.9174	57.888	81.5462	23.6583	10.4087	-2995.98	1.21394	-73.7092	0.484057
618	TRUE	0.428898	158.512	158.513	0.0016	67.3917	67.3917	67.3917	1.42109e-14	6.8798e-15	1.01398e-11	1	-69.8591	0.655
619	TRUE	0.905122	158.814	158.823	0.0092	69.5644	66.0019	70.9896	4.98779	1.75685	-577.497	1.15613	-72.7427	0.655496
620	TRUE	0.66349	158.92	158.97	0.05	62.8736	60.025	66.1653	6.14031	2.1292	-18.2669	1.06431	-73.4632	0.638486
621	TRUE	0.857731	159.007	159.037	0.0304	69.3413	63.5139	73.1452	9.63131	4.08802	-282.294	1.03181	-67.8972	0.581333
622	TRUE	0.971023	159.176	159.179	0.0032	64.9444	64.3748	65.4217	1.0469	0.388711	-323.327	1.00236	-63.7585	0.768254
623	TRUE	0.595122	159.356	159.358	0.002	68.391	68.0302	73.4275	5.39722	2.07454	-2112.7	1.24129	-64.9153	0.699221
624	TRUE	0.589774	159.473	159.499	0.026	65.9233	64.9139	71.5909	6.67698	1.93688	-202.917	1.14312	-69.0912	0.717319
625	TRUE	0.979535	159.6	159.606	0.006	65.8311	62.7659	68.028	5.26214	1.51168	-775.755	1.04979	-62.2774	0.799387
626	TRUE	0.798878	164.873	164.875	0.002	71.1331	70.817	71.4226	0.605629	0.218335	290.727	1.00254	-66.5783	0.561981
627	TRUE	0.835985	165.002	165.004	0.002	70.5498	70.523	70.8259	0.302814	0.114253	113.873	1.03232	-61.4517	0.715005
628	TRUE	0.671498	165.073	165.074	0.0016	78.9081	78.3114	79.6829	1.37157	0.543759	857.232	1.00263	-79.1117	0.474492
629	TRUE	0.978421	165.452	165.464	0.0116	71.2697	64.0433	72.6131	8.56977	2.97654	-763.456	1.0054	-72.4513	0.550242
630	TRUE	0.962028	165.687	165.692	0.0048	62.3114	60.5153	65.4064	4.89105	1.99293	-1231.86	1.12519	-60.4908	0.817579
631	TRUE	0.377254	165.799	165.81	0.0112	67.5946	65.5002	70.8612	5.36093	2.18559	-428.415	1.0529	-60.7496	0.709506
632	TRUE	0.645128	166.037	166.078	0.0416	54.4134	50.9032	56.0034	5.10026	1.55972	-108.978	1.00762	-69.4312	0.650818
633	TRUE	0.79018	166.16	166.172	0.0128	66.0794	65.2238	67.6074	2.38366	0.680184	17.7115	1.15463	-59.3804	0.784984
634	TRUE	0.752867	166.307	166.32	0.0124	62.7106	62.0606	65.058	2.99731	1.08494	-218.949	1.00682	-64.229	0.704156
635	TRUE	0.37746	166.414	166.436	0.0212	67.5491	66.6726	68.176	1.50343	0.536311	-32.2418	1.02936	-62.1819	0.77354
636	TRUE	0.883025	166.528	166.531	0.0036	67.6125	66.1875	68.518	2.33048	0.843629	-690.239	1.01421	-62.9735	0.72475
637	TRUE	0.964238	166.665	166.723	0.0584	80.6857	60.7437	81.5813	20.8376	6.22696	-193.664	1.22153	-63.1676	0.636504
638	TRUE	0.570142	166.719	166.783	0.0636	65.419	60.6205	67.0067	6.38615	1.92781	48.5397	1.08994	-64.8443	0.661023
639	TRUE	0.631678	166.963	167.048	0.0844	78.0347	61.4946	79.702	18.2074	7.61551	-234.528	1.03104	-62.0033	0.720873
640	TRUE	0.995973	167.149	167.152	0.0032	76.9276	75.7401	77.5585	1.81837	0.621551	559.737	1.01212	-65.4769	0.774404
641	TRUE	0.691974	167.23	167.351	0.1216	68.1289	62.8581	83.1222	20.2642	8.21527	-163.571	1.05112	-65.0947	0.712197
642	TRUE	0.988369	167.599	167.606	0.0068	64.9684	64.4131	65.9863	1.57321	0.607168	143.64	1.12403	-66.3505	0.63383
643	TRUE	0.326048	167.751	167.792	0.0416	67.914	66.2379	75.8338	9.59596	3.32762	-136.048	1.12853	-63.0016	0.666781
644	TRUE	0.790166	167.96	167.972	0.012	64.9274	60.74	69.2967	8.55667	2.29004	-549.928	1.05047	-64.5672	0.713997
645	TRUE	0.467384	168.866	168.868	0.002	82.8135	81.01	83.29	2.28001	0.871843	-998.142	1.2891	-77.8189	0.463331
646	TRUE	0.660863	168.952	168.954	0.0024	72.263	70.9939	72.7306	1.73673	0.647113	723.637	1.03655	-72.9464	0.650451
647	TRUE	0.997916	169.158	169.178	0.0196	61.1981	61.1685	65.8745	4.70604	1.4016	-251.178	1.00722	-65.8203	0.536623
648	TRUE	0.805858	169.307	169.312	0.0052	71.2962	70.5986	71.9345	1.33595	0.385703	-226.736	1.01015	-56.9289	0.711527
649	TRUE	0.996633	169.421	169.425	0.0036	70.7679	70.2706	71.6436	1.37306	0.476832	-389.089	1.00847	-58.7342	0.732126
650	TRUE	0.548624	171.267	171.269	0.0016	78.6874	77.6899	79.6849	1.99501	0.788598	1246.88	1	-75.6187	0.576876
651	TRUE	0.800051	176.541	176.545	0.0036	73.2137	72.6236	73.7592	1.13555	0.382902	44.5315	1.28167	-75.548	0.461447
652	TRUE	0.927372	176.649	176.655	0.006	58.201	56.9678	58.9454	1.9776	0.700584	354.443	1.00689	-63.8347	0.705337
653	TRUE	0.53761	177.042	177.057	0.0152	58.2097	56.2716	59.149	2.87743	0.856069	97.6452	1.08413	-65.2992	0.719274
654	TRUE	0.606385	177.148	177.15	0.0024	71.1708	70.8368	71.2079	0.371096	0.138851	-139.161	1.01913	-61.5012	0.724537
655	TRUE	0.929206	177.457	177.559	0.1016	65.729	51.3488	76.382	25.0332	7.12656	-201.822	1.08146	-64.6046	0.5974
656	TRUE	0.533543	177.659	177.699	0.0396	65.1019	57.7048	68.9689	11.2641	3.78455	-227.669	1.08235	-57.031	0.787612
657	TRUE	0.677839	177.777	177.799	0.0224	76.1336	67.8106	77.2279	9.41731	4.09786	79.6078	1.5369	-63.5958	0.705081
658	TRUE	0.898787	182.142	182.184	0.042	63.4909	62.994	80.229	17.235	8.6867	419.594	1.0324	-65.0772	0.643134
659	TRUE	0.668886	182.297	182.341	0.044	71.0404	68.4297	79.7481	11.3185	4.53729	-60.1912	1.23726	-68.6772	0.649662
660	TRUE	0.830878	190.515	190.518	0.0024	83.5515	82.7776	84.9331	2.15556	0.906596	825.827	1.09597	-75.6455	0.438083
661	TRUE	0.508372	190.588	190.59	0.0024	71.4566	70.4546	72.6589	2.20431	0.794735	918.463	1.00131	-68.9833	0.653733
662	TRUE	0.532928	190.914	190.916	0.002	70.3277	69.1654	71.8195	2.65408	1.08719	1435.82	1.01757	-66.8509	0.723857
663	TRUE	0.858995	195.002	195.006	0.0036	76.7058	72.953	77.808	4.85495	1.99081	-1360.97	1.00705	-78.0815	0.537247
664	TRUE	0.96321	195.09	195.106	0.016	66.8994	59.2882	67.1426	7.85439	3.90188	-496.212	1.00299	-73.7619	0.540843
665	TRUE	0.435218	195.198	195.2	0.002	59.2481	58.3931	60.406	2.01283	0.838663	-1103.11	1.02857	-76.9535	0.550397
666	TRUE	0.959476	195.355	195.357	0.0016	75.5838	74.9603	76.8307	1.87032	0.763557	-779.302	1.69622	-75.0149	0.474386
667	TRUE	0.970638	195.448	195.451	0.0032	67.7303	65.4666	70.0756	4.60901	1.65999	1512.22	1.00284	-78.0121	0.492986
668	TRUE	0.389766	195.539	195.54	0.0016	75.3208	75.1338	76.63	1.49626	0.615599	857.232	1.163	-77.216	0.570345
669	TRUE	0.925983	195.619	195.621	0.0016	77.7313	77.6601	77.9807	0.320627	0.129065	155.86	1.04572	-72.8332	0.605834
670	TRUE	0.890104	195.717	195.722	0.0052	78.394	76.7556	79.4766	2.72102	1.08936	519.534	1.00199	-74.4548	0.569788
671	TRUE	0.779459	195.799	195.812	0.0136	69.4932	67.6231	70.3764	2.75334	0.887719	-4.04083	1.17791	-75.9649	0.551378
672	TRUE	0.363025	195.981	195.987	0.006	74.6509	67.9768	74.8358	6.85903	2.5234	1212.33	1.0484	-82.4362	0.396838
673	TRUE	0.913252	196.159	196.167	0.0076	75.1306	68.9273	78.1613	9.23392	3.99742	1343.71	1.06992	-80.6064	0.45991
674	TRUE	0.94731	196.359	196.36	0.0016	75.2469	75.0866	76.102	1.01532	0.428059	623.441	1.08105	-76.0696	0.565766
675	TRUE	0.538022	196.449	196.451	0.002	76.6023	75.9789	77.5553	1.57642	0.603871	800.295	1.00949	-74.0066	0.44302
676	TRUE	0.309655	196.553	196.557	0.004	78.4561	76.7862	78.5007	1.71446	0.582575	366.373	1.10792	-74.0489	0.541557
677	TRUE	0.547711	196.686	196.717	0.0312	65.9668	62.7813	67.0302	4.24893	1.28372	-87.2345	1.04343	-71.5783	0.592617
678	TRUE	0.662638	196.808	196.811	0.0028	71.0243	69.1466	71.3806	2.234	0.814906	-761.631	1.10684	-71.5544	0.656895
679	TRUE	0.833395	196.925	196.927	0.0024	65.181	65.1142	65.3962	0.282033	0.100127	83.4966	1.01988	-65.6561	0.662972
680	TRUE	0.907637	197.115	197.117	0.002	78.8998	77.7776	80.3783	2.60064	1.03537	-1372.84	1.01109	-66.4165	0.791161
681	TRUE	0.338397	197.465	197.467	0.002	75.3119	75.1783	76.3539	1.17563	0.457961	539.468	1.09728	-74.4952	0.614025
682	TRUE	0.726956	197.672	197.678	0.0056	70.0701	69.2685	75.2809	6.01239	2.20739	1076.35	1.03856	-74.4841	0.527066
683	TRUE	0.997377	200.476	200.482	0.0056	73.542	69.3709	74.9811	5.61014	2.26368	-968.036	1.00331	-72.8089	0.638871
684	TRUE	0.829931	200.604	200.673	0.0684	67.459	62.9925	79.6356	16.6431	6.95665	-260.25	1.03115	-71.7227	0.525664
685	TRUE	0.714375	200.75	200.752	0.0016	69.6428	68.9392	69.812	0.872818	0.366946	545.511	1.05325	-72.0439	0.650546
686	TRUE	0.486797	200.902	200.986	0.0844	55.3176	53.2219	66.8563	13.6344	4.15454	-195.693	1.01886	-66.6097	0.645405
687	TRUE	0.950479	201.135	201.152	0.0168	72.6679	67.2363	79.8507	12.6144	5.00411	311.943	1.69968	-72.0513	0.633248
688	TRUE	0.634152	202.357	202.381	0.024	64.6329	59.9293	66.4351	6.50575	2.16668	-33.2214	1.23291	-74.9102	0.444477
689	TRUE	0.915356	202.458	202.472	0.014	82.9669	62.7294	84.1564	21.4271	9.72911	1798.05	1.05427	-66.0375	0.66764
690	TRUE	0.62812	202.654	202.667	0.0132	73.2016	70.0696	81.1431	11.0735	2.9824	703.603	1.08785	-58.6267	0.80102
691	TRUE	0.583079	202.739	202.754	0.0152	74.4603	72.1595	81.3731	9.21364	3.17521	588.968	1.00473	-59.5335	0.779838
692	TRUE	0.91504	211.296	211.302	0.0056	66.5508	65.9496	66.8699	0.920318	0.251481	126.504	1.03396	-63.0784	0.652568
693	TRUE	0.729568	211.458	211.462	0.004	69.8538	69.5858	70.5959	1.0101	0.378626	-260.685	1.0019	-58.0932	0.766481
694	TRUE	0.889465	211.636	211.653	0.0164	67.218	52.3668	71.9313	19.5645	8.42064	1303.37	1.42304	-74.5839	0.530435
695	TRUE	0.873299	211.787	211.79	0.0028	78.0512	77.2125	81.584	4.37151	1.50321	-1077.95	1.68818	-74.6897	0.527056
696	TRUE	0.403418	211.871	211.878	0.0068	72.8922	72.086	73.3329	1.24688	0.418132	179.04	1.01481	-66.1728	0.601464
697	TRUE	0.830403	222.561	222.562	0.0016	78.3083	77.5245	80.1608	2.63627	1.07468	623.441	2.83918	-76.0307	0.530465
698	TRUE	0.502381	222.861	222.864	0.0032	78.2222	76.4312	79.0313	2.60011	1.02021	-769.844	1.09289	-78.047	0.4914
699	TRUE	0.851786	222.956	222.958	0.002	84.724	84.488	85.8506	1.36266	0.522024	623.441	1.1278	-78.6007	0.4493
700	TRUE	0.888309	226.956	226.958	0.002	81.0132	80.7104	81.1112	0.400784	0.153333	176.854	1.03234	-68.3647	0.665924
701	TRUE	0.77093	227.08	227.086	0.0052	85.0718	84.9056	85.907	1.00141	0.448989	231.655	1.02361	-75.1294	0.50433
702	TRUE	0.542224	227.177	227.179	0.0024	74.9524	69.1746	76.0582	6.88356	2.80547	2760.68	1.26688	-73.4059	0.524413
703	TRUE	0.413284	231.574	231.576	0.002	63.3154	62.8523	63.8053	0.952975	0.366077	-488.574	1.00178	-72.0554	0.612045
704	TRUE	0.765461	231.701	231.709	0.008	83.7354	82.7877	85.0443	2.25662	1.07394	-329.779	1.02339	-71.9009	0.595516
705	TRUE	0.713217	231.791	231.811	0.0196	65.144	55.5612	66.0569	10.4957	4.15711	-637.604	1.07383	-75.4465	0.532091
706	TRUE	0.57588	231.875	231.88	0.0052	74.4636	73.8926	79.1609	5.26831	2.19946	1083.47	1.03566	-77.2004	0.513352
707	TRUE	0.305752	231.957	231.959	0.002	68.6126	68.5858	68.8887	0.302814	0.114253	-113.873	1.03232	-64.8812	0.700306
708	TRUE	0.994674	232.039	232.049	0.0096	68.5789	64.2074	68.8758	4.66839	1.70666	534.198	1.12519	-72.9768	0.590512
709	TRUE	0.921004	232.137	232.145	0.008	77.6756	71.7836	78.0589	6.27527	3.21882	791.372	1.00325	-78.3171	0.497075
710	TRUE	0.680092	232.229	232.231	0.002	67.6237	67.0314	67.7083	0.676879	0.261574	290.727	1.08263	-77.4778	0.55291
711	TRUE	0.736986	232.779	232.829	0.0496	62.8054	59.9651	75.1274	15.1622	5.66048	-280.823	1.09645	-75.3795	0.408995
712	TRUE	0.419768	233.075	233.107	0.0328	61.1976	54.552	67.1623	12.6102	4.24587	-350.512	1.08522	-72.1246	0.539896
713	TRUE	0.999386	233.262	233.266	0.004	66.5131	66.2523	67.9348	1.68245	0.635062	-426.241	1.02958	-62.486	0.776069
714	TRUE	0.912425	233.359	233.361	0.002	78.0665	76.9265	78.9037	1.9772	0.803083	1061.12	1.01897	-69.3806	0.710117
715	TRUE	0.440012	233.739	233.749	0.01	81.1861	75.0199	81.7448	6.72494	3.03591	-695.669	1.00441	-76.2138	0.54567
716	TRUE	0.943074	253.19	253.241	0.0508	63.7322	63.4933	65.0817	1.58835	0.404228	26.938	1.00323	-63.633	0.6017
717	TRUE	0.663859	253.457	253.459	0.002	77.9805	76.5912	81.2759	4.68472	1.92142	-2475.95	1.06448	-72.2994	0.660247
718	TRUE	0.749544	253.575	253.577	0.0016	57.1458	56.5223	57.7692	1.24688	0.492874	-779.302	1	-61.2573	0.713951
719	TRUE	0.84497	253.675	253.761	0.0864	56.2955	53.7107	64.1765	10.4658	4.01147	52.8613	1.07148	-75.7151	0.460804
720	TRUE	0.590375	253.875	253.879	0.0036	61.3152	58.0372	62.6505	4.61324	1.97518	1310.55	1.00328	-71.9314	0.651517
721	TRUE	0.383603	254.034	254.048	0.0144	55.4789	54.6847	57.6275	2.94274	0.935718	-178.546	1.02653	-69.8087	0.656943
722	TRUE	0.850365	254.345	254.347	0.0016	57.9035	57.4581	58.705	1.24688	0.499865	779.302	1.01315	-65.8797	0.702921
723	TRUE	0.405357	254.501	254.544	0.0428	65.4454	63.9447	69.629	5.68426	1.66999	-63.1103	1.23181	-64.2985	0.637927
724	TRUE	0.58558	254.657	254.677	0.0192	54.6902	54.228	58.6356	4.40765	1.67216	-258.489	1.02822	-57.0074	0.839634
725	TRUE	0.895962	254.759	254.776	0.0168	70.0051	58.6561	75.2556	16.5996	5.84529	-797.647	1.52001	-65.8556	0.71961
726	TRUE	0.878657	262.968	262.975	0.0072	60.3367	59.0755	62.4662	3.3907	1.0996	-441.755	1.01835	-66.3865	0.605554
727	TRUE	0.756789	263.111	263.194	0.0832	61.1959	52.5606	65.442	12.8813	3.13799	-155.14	1.02086	-62.1463	0.705669
728	TRUE	0.767084	263.266	263.292	0.0252	61.9463	53.0672	63.3373	10.27	3.35649	-263.736	1.14242	-65.8089	0.591505
729	TRUE	0.396906	263.387	263.389	0.002	58.1192	57.2641	59.277	2.01283	0.838663	-1103.11	1.02857	-76.7308	0.470878
730	TRUE	0.997486	263.542	263.563	0.0208	61.9887	57.6711	64.0078	6.33672	2.04847	-303.573	1.0206	-56.7226	0.769139
731	TRUE	0.467275	263.739	263.771	0.032	56.55	56.0493	57.1861	1.13685	0.347067	-11.9251	1.01304	-54.3891	0.838731
732	TRUE	0.67761	263.997	264.003	0.006	65.05	64.3413	66.7167	2.37544	0.949801	-402.619	1.00084	-59.9383	0.72223
733	TRUE	0.636191	264.12	264.125	0.0052	64.499	61.0701	64.7588	3.68869	1.10024	504.609	1.22235	-65.1563	0.652896
734	TRUE	0.497356	264.2	264.204	0.0036	66.1357	65.9984	66.3992	0.400784	0.136397	53.3029	1.0327	-65.612	0.653894
735	TRUE	0.606077	265.013	265.016	0.0032	74.8073	74.5698	74.837	0.267189	0.0845777	-54.1182	1.01256	-63.2258	0.705599
736	TRUE	0.974906	265.168	265.274	0.1064	72.7326	55.1054	73.0732	17.9678	7.98494	172.351	1.05915	-73.2527	0.439899
737	TRUE	0.925849	265.426	265.44	0.0136	56.4573	51.4669	60.2351	8.76823	2.95545	-682.957	1.02297	-68.5464	0.659537
738	TRUE	0.398539	265.544	265.58	0.0352	65.9501	64.4429	68.0862	3.64327	1.31618	-67.6304	1.04962	-69.5862	0.643477
739	TRUE	0.665738	265.82	265.825	0.0052	71.6612	66.9031	73.0954	6.1923	2.47266	1252.29	1.01014	-77.3013	0.587719
740	TRUE	0.444028	265.933	265.935	0.002	68.7157	68.3862	69.0452	0.659067	0.266714	353.708	1.00734	-77.6707	0.437961
741	TRUE	0.888461	266.252	266.253	0.0016	61.7769	60.6013	62.5963	1.99501	0.792986	1246.88	1.00415	-76.7452	0.599367
742	TRUE	0.925584	266.882	266.884	0.002	81.1179	80.0269	82.5117	2.48486	0.824618	1024.86	1.16356	-75.2728	0.605856
743	TRUE	0.606056	267.03	267.046	0.0168	63.5534	62.4242	68.306	5.88176	2.24897	-327.537	1.00756	-63.4342	0.634518
744	TRUE	0.34226	267.233	267.266	0.0328	69.7938	66.5571	75.5318	8.97474	2.76191	-174.032	1.21101	-70.5373	0.54215
745	TRUE	0.687355	267.462	267.471	0.0092	67.1696	66.3752	69.0208	2.64557	1.01363	-123.507	1.16338	-79.3578	0.435329
746	TRUE	0.769395	267.553	267.57	0.0172	72.2223	69.2587	73.1273	3.86868	1.49387	-186.122	1.05641	-72.2132	0.641128
747	TRUE	0.872653	270.239	270.669	0.43	70.3531	41.9616	92.1643	50.2027	12.0692	16.0373	48.721	-89.5522	0.206798
748	TRUE	0.609384	270.685	270.687	0.002	87.1497	86.3259	90.0131	3.68721	1.42035	-1705.56	1.25202	-77.9207	0.469589
749	TRUE	0.378709	270.754	270.757	0.0028	70.7756	70.026	70.9982	0.972272	0.361558	351.658	1.02962	-69.7896	0.656497
750	TRUE	0.57032	270.815	270.827	0.0116	63.367	63.1391	64.1447	1.00564	0.308575	-69.0943	1.00983	-65.2686	0.6567
751	TRUE	0.457746	270.985	271.055	0.0696	57.1034	56.7627	64.0161	7.25344	3.24514	104.414	1.00002	-59.7641	0.759338
752	TRUE	0.83496	271.447	271.449	0.0024	65.0279	64.3599	66.6978	2.33791	0.867127	-974.127	1.03194	-60.8988	0.7954
753	TRUE	0.679253	271.559	271.563	0.0044	65.8072	61.1374	66.5794	5.44201	2.25405	-1281.54	1.01481	-65.2279	0.763093
754	TRUE	0.732735	271.654	271.659	0.0052	61.1552	59.7525	61.6599	1.90743	0.602836	348.504	1.01996	-57.6988	0.84893
755	TRUE	0.882542	271.777	271.792	0.0148	76.9199	74.0336	83.6239	9.59032	3.91012	603.698	1.08428	-68.5349	0.710641
756	TRUE	0.865214	271.876	271.887	0.0112	76.3422	66.6135	78.7736	12.16	3.93874	-777.295	1.58661	-73.6261	0.581981
757	TRUE	0.533418	275.394	275.397	0.0024	68.9618	68.5165	69.1176	0.601176	0.22042	-83.4966	1.16091	-65.3119	0.715612
758	TRUE	0.965653	278.046	278.053	0.0068	72.8186	67.2098	73.9246	6.71484	2.43874	961.769	1.0434	-76.7828	0.565338
759	TRUE	0.541157	278.135	278.155	0.02	75.7356	71.1552	75.9052	4.75002	2.36455	-244.088	1.01113	-76.8109	0.523825
760	TRUE	0.527249	279.087	279.106	0.0184	65.6907	64.4718	66.1332	1.66149	0.465026	1.27373	1.07005	-66.4806	0.720211
761	TRUE	0.997583	279.522	279.528	0.006	71.6242	71.081	72.2896	1.20858	0.403483	167.113	1.00921	-79.122	0.499575
762	TRUE	0.564462	279.616	279.633	0.0172	65.2644	63.6132	67.5949	3.98166	1.4106	-187.335	1.06194	-73.9878	0.545752
763	TRUE	0.687898	279.909	279.911	0.002	68.7302	68.0934	69.0642	0.970787	0.388846	-509.568	1.02048	-77.1871	0.494762
764	TRUE	0.74707	279.987	279.989	0.002	76.5518	76.4627	76.8813	0.418596	0.1823	-54.074	1.23388	-80.9044	0.486365
765	TRUE	0.658888	280.077	280.086	0.0088	71.6332	71.2123	80.8062	9.59389	4.15426	1122.36	1.00594	-81.3139	0.460792
766	TRUE	0.519303	280.464	280.469	0.0056	64.2488	63.9382	64.2584	0.320158	0.117496	55.7852	1.00184	-72.2426	0.57408
767	TRUE	0.747772	280.768	280.804	0.0364	65.0916	63.2478	71.807	8.55922	2.74461	-222.488	1.01562	-68.3113	0.65364
768	TRUE	0.741735	280.904	280.916	0.0116	66.2969	64.1668	67.4932	3.32633	1.00424	100.661	1.26394	-70.3065	0.652935
769	TRUE	0.884234	281.056	281.058	0.002	65.3127	65.0099	65.4107	0.400784	0.153333	176.854	1.03234	-65.9703	0.694699
770	TRUE	0.894139	281.14	281.147	0.0072	66.0859	64.37	66.2518	1.8818	0.797776	270.588	1.03702	-75.1024	0.556834
771	TRUE	0.96637	281.876	281.879	0.0032	77.6451	74.7728	78.0533	3.28049	1.17031	-957.119	1.20454	-65.1233	0.674872
772	TRUE	0.270064	281.661	281.662	0.0016	81.6119	81.3625	81.8613	0.498753	0.197149	311.721	1	-73.4162	0.578583
773	TRUE	0.473089	288.439	288.441	0.002	69.7552	69.2342	70.6058	1.37157	0.592674	770.395	1.05451	-73.4552	0.59893
774	TRUE	0.777132	288.533	288.54	0.0068	72.4351	71.0844	82.3657	11.2813	4.52019	1922.35	1.1965	-75.2618	0.545506
775	TRUE	0.683917	295.551	295.601	0.0496	82.9755	69.7942	90.8279	21.0337	5.56096	-157.878	4.13463	-92.3383	0.214993
776	TRUE	0.489325	295.714	295.717	0.0024	83.7849	83.6142	84.7868	1.17266	0.431111	-417.483	1.14127	-77.9928	0.447765
777	TRUE	0.549853	296.132	296.154	0.0224	67.1256	63.4657	68.3794	4.91377	1.9014	-187.03	1.07611	-71.7357	0.586004
778	TRUE	0.505154	296.247	296.294	0.0464	62.8235	59.8199	65.9803	6.1604	1.93954	3.13615	1.08719	-71.358	0.589878
779	TRUE	0.847856	296.405	296.408	0.0024	63.2757	63.157	63.8101	0.653129	0.237269	-222.658	1.06785	-66.5193	0.665275
780	TRUE	0.796145	296.518	296.52	0.0024	59.1004	58.6996	59.6348	0.935162	0.33784	389.651	1.00212	-76.4926	0.546402
781	TRUE	0.73057	296.651	296.668	0.0168	56.8477	56.5332	57.719	1.18587	0.388771	-6.13639	1.02933	-68.8256	0.655155
782	TRUE	0.476595	296.757	296.772	0.0148	75.432	71.4507	77.8233	6.37258	1.9602	409.938	1.06613	-77.6059	0.533538
783	TRUE	0.506722	296.849	296.851	0.0024	66.8851	66.4843	67.6866	1.20235	0.44084	500.98	1.01501	-76.1455	0.513693
784	TRUE	0.724731	297.004	297.005	0.0016	65.2751	64.7407	67.2345	2.49377	1.04055	1558.6	1.04977	-75.6948	0.589567
785	TRUE	0.919442	297.103	297.106	0.0032	72.3394	70.463	72.4289	1.96587	0.942908	635.746	1.03871	-74.8739	0.545329
786	TRUE	0.688832	297.385	297.397	0.012	70.0442	56.1626	71.07	14.9075	6.25173	1098.44	1.23562	-78.5227	0.44843
787	TRUE	0.987957	297.482	297.494	0.012	71.4356	69.977	77.8962	7.91924	3.21748	722.552	1.12233	-75.1181	0.494392
788	TRUE	0.632358	297.579	297.621	0.0416	74.579	69.8083	78.408	8.59967	2.83956	-51.5761	1.33048	-76.9797	0.494909
789	TRUE	0.361279	297.705	297.726	0.0204	71.6543	70.9299	74.8812	3.9513	1.87881	-180.163	1.01217	-72.9597	0.539201
790	TRUE	0.822778	298.003	298.007	0.0032	71.8976	70.4805	73.3254	2.84492	1.11336	881.443	1.01169	-80.1285	0.492888
791	TRUE	0.480291	305.219	305.221	0.002	83.2102	83.2102	83.2102	1.42109e-14	6.92551e-15	1.86479e-12	1	-69.0696	0.641454
792	TRUE	0.796654	305.393	305.396	0.0028	78.1059	77.8684	78.1356	0.267189	0.0891293	-67.1507	1.01361	-76.2993	0.510042
793	TRUE	0.64153	305.522	305.562	0.04	52.6408	52.4403	62.0796	9.63937	3.92262	-270.106	1.0468	-63.458	0.595571
794	TRUE	0.985319	305.754	305.758	0.0044	76.5476	69.8828	82.5297	12.647	4.33918	2994.98	1.00486	-77.1498	0.51033
795	TRUE	0.818295	305.856	305.891	0.0356	69.2792	68.2607	70.3964	2.13565	0.751715	34.9157	1.0147	-70.6368	0.578707
796	TRUE	0.446012	306.044	306.053	0.0092	61.4653	58.1122	64.2114	6.09929	1.9853	-808.848	1.06809	-62.1424	0.798539
797	TRUE	0.87873	306.13	306.18	0.05	75.251	55.9639	86.371	30.4071	9.98397	-52.5464	1.62035	-72.8823	0.533462
798	TRUE	0.839699	306.235	306.257	0.022	75.4776	66.1523	81.1733	15.021	5.07835	341.492	1.48474	-72.1009	0.595436
799	TRUE	0.368427	306.332	306.338	0.0068	72.1894	71.1935	72.4921	1.29865	0.635443	185.446	1.00478	-73.9145	0.581885
800	TRUE	0.464058	306.505	306.521	0.016	67.2662	58.0494	68.9955	10.9461	3.93674	-709.681	1.04062	-65.7362	0.595472
801	TRUE	0.360008	306.62	306.623	0.0036	64.5685	60.5705	65.9023	5.33179	2.07363	-1465.09	1.00049	-71.6256	0.602924
802	TRUE	0.427594	306.702	306.706	0.0036	72.8414	71.4461	73.6727	2.22658	0.661924	136.293	1.56343	-66.0803	0.613253
803	TRUE	0.782547	306.898	306.908	0.0092	72.706	72.4388	77.5798	5.14107	1.75793	530.184	1.08779	-68.8724	0.658782
804	TRUE	0.899616	307.544	307.548	0.0036	78.0141	76.0547	79.7953	3.74065	1.59228	1274.1	1.11362	-65.996	0.742422
805	TRUE	0.991422	307.75	307.754	0.0036	72.1522	71.5065	72.3972	0.890631	0.292009	233.003	1.01164	-63.5574	0.649159
806	TRUE	0.831974	307.866	307.868	0.0016	72.1516	70.406	72.3832	1.9772	0.806008	1091.02	1.23199	-64.5979	0.776252
807	TRUE	0.758357	308.008	308.017	0.0088	69.9871	65.273	85.7513	20.4783	6.94801	1627.13	2.84021	-59.7262	0.725267
808	TRUE	0.888257	308.122	308.135	0.0132	66.9687	64.0109	69.7482	5.73728	1.55626	-241.89	1.34305	-49.5376	0.854421
809	TRUE	0.898471	308.353	308.358	0.0052	66.4077	64.5467	68.0525	3.50583	1.24319	646.632	1.04522	-49.7879	0.916071
810	TRUE	0.484344	308.535	308.541	0.006	68.4144	68.2326	68.6111	0.378518	0.140756	21.72	1.0318	-54.8078	0.778988
811	TRUE	0.798094	308.876	308.892	0.0152	62.8696	51.2881	72.3004	21.0123	10.7822	1364.18	1.00887	-78.5642	0.523484
812	TRUE	0.835916	309.005	309.007	0.0024	69.6011	68.5991	70.9371	2.33791	0.8446	-974.127	1.00319	-73.3845	0.619746
813	TRUE	0.90649	309.19	309.219	0.0288	82.9201	81.1112	83.6227	2.51155	0.916226	29.2897	1.06635	-77.8323	0.503565
814	TRUE	0.825007	309.335	309.337	0.002	71.5212	71.4945	71.7973	0.302814	0.114253	-113.873	1.03232	-66.0913	0.640366
815	TRUE	0.354546	309.532	309.576	0.0436	69.6516	63.9444	70.3851	6.44075	2.25192	-65.1216	1.09655	-74.8971	0.54673
816	TRUE	0.615897	309.796	309.8	0.0036	83.1947	79.9959	84.2115	4.21565	1.52637	1177.39	1.19924	-78.4314	0.500286
817	TRUE	0.539885	311.966	311.972	0.006	71.3485	70.331	73.3895	3.05853	0.741581	301.846	1.14591	-74.6147	0.590184
818	TRUE	0.456732	314.694	314.696	0.0016	75.4165	75.1671	75.4877	0.320627	0.129065	-155.86	1.04572	-77.1823	0.478481
819	TRUE	0.830325	315.469	315.475	0.0056	72.0303	71.2287	72.7576	1.52892	0.556572	24.055	1.25661	-63.8754	0.768731
820	TRUE	0.810393	315.551	315.567	0.0156	76.011	73.8154	80.0228	6.20738	2.50632	-310.766	1.1255	-70.9597	0.644732
821	TRUE	0.583155	318.905	318.906	0.0016	72.1793	72.0101	73.1857	1.17563	0.490049	701.372	1.10925	-74.4503	0.64517
822	TRUE	0.749109	319.079	319.082	0.0028	75.836	75.3758	76.8305	1.4547	0.498363	494.795	1.02234	-69.283	0.608774
823	TRUE	0.626256	320.513	320.537	0.0244	67.7621	65.7978	84.0486	18.2507	6.04441	679.018	1.05472	-66.948	0.651938
824	TRUE	0.733227	320.749	320.751	0.002	75.4617	74.3306	75.8535	1.52298	0.596144	728.409	1.16064	-75.6261	0.547939
825	TRUE	0.297248	325.282	325.284	0.002	81.0281	80.752	81.3042	0.552191	0.182612	-227.747	1.03518	-79.1568	0.423249
826	TRUE	0.407776	328.47	328.471	0.0016	81.002	81.002	81.002	1.42109e-14	7.53644e-15	1.01398e-11	1	-72.736	0.496811
827	TRUE	0.287217	329.684	329.693	0.0084	76.7573	65.6222	77.2198	11.5975	5.01729	1455.7	1.11218	-77.6571	0.495342
828	TRUE	0.685877	330.384	330.389	0.0056	80.5218	68.4829	81.4097	12.9269	5.59197	-2321.42	1.16844	-71.718	0.550216
829	TRUE	0.726064	341.798	341.811	0.0128	72.3894	70.5083	73.7673	3.25897	1.21773	192.694	1.07223	-72.9595	0.53213
830	TRUE	0.599041	342.004	342.006	0.0016	70.3891	70.113	70.4871	0.374065	0.153618	-233.791	1.01068	-67.6565	0.670338
831	TRUE	0.776096	342.178	342.18	0.0024	93.5047	87.6933	94.2246	6.53129	2.44426	-2477.07	1.22181	-70.8325	0.512089
832	TRUE	0.993703	342.321	342.329	0.008	64.5528	60.9715	66.7335	5.762	1.68441	-684.112	1.04968	-64.972	0.588255
833	TRUE	0.739006	342.493	342.509	0.016	66.9066	65.3691	67.8005	2.43144	0.789889	46.2942	1.05914	-59.8299	0.64594
834	TRUE	0.643594	342.72	342.723	0.0028	53.3416	52.733	54.3509	1.61798	0.586352	-591.987	1.01282	-65.0173	0.712168
835	TRUE	0.537376	357.253	357.289	0.0368	58.6153	56.5372	60.4931	3.95588	0.884505	0.907166	1.1056	-74.8219	0.490541
836	TRUE	0.649258	357.435	357.464	0.0292	68.4279	65.8687	68.7661	2.89738	1.36828	-90.1082	1.00731	-77.4553	0.503347
837	TRUE	0.981156	357.562	357.576	0.0136	64.601	64.2819	65.3558	1.07397	0.291873	10.5124	1.03358	-69.067	0.550571
838	TRUE	0.602661	357.772	357.793	0.0216	57.0154	53.6386	57.0265	3.38798	1.57959	-157.147	1.00512	-72.4562	0.536403
839	TRUE	0.646424	357.919	357.923	0.004	54.9796	54.8612	55.9407	1.07952	0.390428	-225.572	1.06296	-66.6442	0.700664
840	TRUE	0.756543	358.02	358.027	0.0068	65.8082	64.5187	70.8687	6.35009	2.68841	-927.228	1.00194	-75.2186	0.606417
841	TRUE	0.990667	358.361	358.422	0.0612	61.7273	60.8724	66.8843	6.01196	2.53437	-87.4265	1.01359	-72.6367	0.530471
842	TRUE	0.635991	358.497	358.499	0.002	64.6658	64.5678	64.9686	0.400784	0.153333	176.854	1.03234	-66.1548	0.763945
843	TRUE	0.839415	358.591	358.604	0.0136	63.0205	57.1773	64.7681	7.5908	2.67458	-518.67	1.01386	-65.5097	0.59386
844	TRUE	0.488464	358.699	358.711	0.0128	58.1347	55.3441	62.5136	7.16958	2.32139	-581.432	1.02819	-60.2029	0.721405
845	TRUE	0.665106	358.933	358.941	0.0084	55.8774	54.5629	65.4249	10.862	4.20898	-1279.29	1.02444	-66.7367	0.669038
846	TRUE	0.587333	359.044	359.049	0.0056	67.8704	64.3524	69.7036	5.35121	1.62279	-885.528	1.0484	-63.0275	0.732471
847	TRUE	0.96569	359.141	359.276	0.1352	65.8952	54.5388	69.5339	14.9951	4.94426	72.5623	1.0621	-56.4692	0.709944
848	TRUE	0.74099	359.52	359.541	0.0216	66.3313	63.369	68.2986	4.92966	1.54908	-239.664	1.04925	-57.033	0.716863
849	TRUE	0.935953	359.647	359.686	0.0392	65.2103	57.1546	70.8847	13.7301	4.64708	-299.473	1.14587	-60.9958	0.716632
850	TRUE	0.456289	359.786	359.79	0.0036	64.393	63.8717	64.6513	0.779603	0.26822	-120.148	1.10167	-62.3887	0.768333
851	TRUE	0.759065	359.875	359.946	0.0708	63.9793	62.7999	70.7286	7.92876	3.17293	-99.0881	1.02598	-62.4036	0.706623
852	TRUE	0.857036	360.087	360.139	0.0528	56.9508	55.1324	68.126	12.9936	4.71273	-222.036	1.0513	-53.4973	0.84773
853	TRUE	0.9467	360.223	360.235	0.0116	52.9707	51.6618	53.6212	1.95932	0.625275	151.652	1.03066	-66.1187	0.76901
854	TRUE	0.994326	360.347	360.351	0.0036	56.0696	54.8895	57.3462	2.45666	0.853401	-703.508	1.00408	-50.7832	0.882831
855	TRUE	0.718305	360.645	360.66	0.0152	65.1465	58.3293	65.8228	7.49359	3.7415	-492.123	1.00028	-56.0967	0.788752
856	TRUE	0.874867	360.989	360.99	0.0016	64.5092	64.2598	64.7586	0.498753	0.197149	-311.721	1	-76.4552	0.490528
857	TRUE	0.744727	361.133	361.145	0.0128	69.9896	67.8704	71.1594	3.28899	1.11555	4.01344	1.23431	-77.6391	0.525879
858	TRUE	0.413713	361.268	361.278	0.01	64.2298	63.4526	64.5732	1.12065	0.467337	-59.6511	1.05801	-70.6325	0.640279
859	TRUE	0.500503	361.436	361.443	0.0072	65.969	63.3377	68.9194	5.58171	1.77228	-696.158	1.02498	-71.2684	0.534357
860	TRUE	0.697555	361.591	361.596	0.0052	69.9407	67.9405	70.3639	2.42338	1.05266	-491.17	1.00801	-72.2867	0.648787
861	TRUE	0.693013	361.73	361.737	0.0068	66.7329	63.9726	68.336	4.36343	1.43163	-563.55	1.04477	-70.0955	0.546954
862	TRUE	0.671026	362.009	362.029	0.0196	69.243	65.9032	72.8169	6.91371	2.06519	-284.681	1.14464	-71.7135	0.658923
863	TRUE	0.966805	362.166	362.233	0.0672	59.3092	54.5087	65.984	11.4752	2.63048	13.5036	1.11363	-68.8199	0.540938
864	TRUE	0.489141	362.373	362.381	0.008	70.012	69.8266	76.8348	7.00819	3.26173	-1031.55	1.10684	-71.152	0.597442
865	TRUE	0.611891	362.498	362.535	0.0368	70.3876	68.4845	70.5707	2.08617	0.877423	-53.5999	1.00216	-68.8619	0.584216
866	TRUE	0.373982	362.641	362.702	0.0608	62.3774	59.0152	86.0881	27.0729	12.3217	-426.947	1.01844	-69.8505	0.583521
867	TRUE	0.52448	362.785	362.815	0.0304	72.3793	68.934	78.7055	9.77154	2.66647	34.9114	1.3391	-67.6787	0.660547
868	TRUE	0.978678	362.918	362.936	0.0172	71.4529	66.3369	76.202	9.86514	3.68124	563.462	1.10563	-65.1644	0.71084
869	TRUE	0.672429	363.616	363.67	0.0536	59.4639	57.3641	65.5579	8.19381	3.30068	-143.393	1.05905	-66.5672	0.597446
870	TRUE	0.386595	363.781	363.784	0.0024	76.045	71.7031	76.7129	5.0098	1.87835	-1948.25	1.16635	-65.4616	0.75572
871	TRUE	0.928382	368.714	368.718	0.0044	51.4951	50.508	52.9572	2.44923	0.778079	-534.845	1.01303	-64.9716	0.590879
872	TRUE	0.749553	369.447	369.45	0.0028	63.1684	62.3742	63.3242	0.950006	0.346573	-325.151	1.04488	-60.6129	0.742645
873	TRUE	0.766524	369.53	369.532	0.002	66.1069	64.909	67.3048	2.3958	1.02404	-1342.94	1.03108	-62.5173	0.745767
874	TRUE	0.536999	369.655	369.656	0.0016	61.744	61.6728	61.9934	0.320627	0.129065	155.86	1.04572	-56.4013	0.835235
875	TRUE	0.676253	369.817	369.835	0.0176	64.1966	57.9391	66.2228	8.28365	2.93511	-414.198	1.08638	-51.2362	0.855556
876	TRUE	0.701269	369.954	369.958	0.0044	67.2426	66.9161	67.8958	0.979694	0.417159	276.376	1.03268	-49.6004	0.844845
877	TRUE	0.839564	375.06	375.066	0.006	62.7295	59.2869	63.2639	3.97697	1.37825	-701.302	1.04195	-74.3344	0.55084
878	TRUE	0.461872	375.201	375.207	0.0064	64.8415	59.9232	64.8637	4.94055	2.53361	-789.701	1.03212	-70.8399	0.526291
879	TRUE	0.545853	375.275	375.289	0.014	79.1565	68.4852	79.8063	11.3211	4.53274	798.654	1.00484	-76.6767	0.486701
880	TRUE	0.640816	375.36	375.4	0.0404	57.1055	54.6552	67.2365	12.5813	2.2975	-306.952	1.00748	-63.081	0.726143
881	TRUE	0.661203	375.479	375.481	0.0016	66.3659	66.1165	66.6153	0.498753	0.197149	311.721	1	-67.1435	0.715813
882	TRUE	0.966569	375.571	375.572	0.0016	75.5122	75.245	76.4919	1.24688	0.520276	-779.302	1.05662	-76.7377	0.57803
883	TRUE	0.500153	375.65	375.653	0.0028	70.4655	68.4022	72.128	3.7258	1.23606	1252.89	1.00904	-81.1412	0.500916
884	TRUE	0.383631	375.748	375.763	0.0152	64.1096	59.7871	66.1529	6.36576	2.12625	-439.987	1.01134	-67.7156	0.591316
885	TRUE	0.703003	375.84	375.855	0.0156	65.1756	64.8044	66.408	1.60354	0.72051	64.4667	1.02913	-64.907	0.690768
886	TRUE	0.477925	376.015	376.017	0.002	65.3643	64.7587	65.6404	0.881724	0.315942	404.601	1.02986	-61.0413	0.844994
887	TRUE	0.549276	376.1	376.103	0.0028	57.1629	56.2871	60.0575	3.77034	1.41164	1351.85	1.15036	-80.2544	0.502676
888	TRUE	0.870876	376.189	376.192	0.0036	65.068	65.0383	65.6543	0.616019	0.200377	120.325	1.04476	-61.4773	0.773513
889	TRUE	0.724827	376.289	376.293	0.0036	63.3746	62.573	64.4211	1.84806	0.684663	-561.142	1.01221	-62.1808	0.791536
890	TRUE	0.860163	376.405	376.433	0.028	58.8702	55.5428	60.9755	5.43272	1.66497	-178.341	1.14577	-61.2474	0.71436
891	TRUE	0.926457	376.49	376.501	0.0108	69.6495	68.1066	75.0393	6.93263	2.60723	647.592	1.0333	-73.1753	0.604514
892	TRUE	0.987929	376.593	376.599	0.006	65.2873	64.8346	65.7135	0.878884	0.329764	-40.9852	1.16844	-60.4939	0.842937
893	TRUE	0.989211	376.688	376.693	0.0044	68.1127	67.3186	69.2112	1.89259	0.736764	503.186	1.02659	-69.1654	0.702252
894	TRUE	0.855472	376.777	376.786	0.0096	65.0404	63.9791	65.2743	1.29518	0.467074	139.017	1.01511	-57.7718	0.797401
895	TRUE	0.396285	376.867	376.884	0.0176	70.2035	68.1912	73.3378	5.14662	2.19703	323.973	1.04628	-71.9026	0.646385
896	TRUE	0.81424	376.975	376.979	0.0032	68.7289	67.0442	70.3246	3.28049	1.13527	1035.98	1.00056	-65.4427	0.736984
897	TRUE	0.687778	377.055	377.07	0.0148	72.1877	68.9254	72.9466	4.02113	1.73391	255.082	1.01109	-69.9221	0.718933
898	TRUE	0.700211	377.252	377.282	0.03	66.5068	66.2097	69.1791	2.96943	0.970006	52.9513	1.08787	-52.852	0.838454
899	TRUE	0.905958	377.352	377.421	0.0688	66.2005	55.3054	68.6803	13.3749	4.59562	-175.595	1.09109	-69.2585	0.590331
900	TRUE	0.593423	377.618	377.621	0.0028	69.4414	69.2039	69.9684	0.764458	0.264882	182.014	1.12162	-66.2799	0.682391
901	TRUE	0.891174	377.768	377.781	0.0132	64.4087	60.846	67.3222	6.47622	2.15941	-527.869	1.00752	-68.9298	0.638087
902	TRUE	0.897293	377.95	377.961	0.0108	66.8752	65.0563	71.6237	6.5674	1.7384	-588.396	1.03584	-71.9151	0.652955
903	TRUE	0.919142	378.047	378.086	0.0388	64.7006	61.3525	76.0567	14.7042	3.49061	-339.306	1.04826	-76.8414	0.407635
904	TRUE	0.897412	378.228	378.247	0.0188	74.8452	69.967	78.2197	8.25268	3.14875	130.487	1.46718	-75.1684	0.527996
905	TRUE	0.412803	378.843	378.896	0.0532	67.1357	66.6998	68.0307	1.33085	0.420762	9.83741	1.00868	-67.6687	0.494044
906	TRUE	0.950355	379.093	379.097	0.0048	67.758	67.3448	68.4028	1.05801	0.399218	176.238	1.04084	-65.089	0.637063
907	TRUE	0.503576	379.282	379.285	0.0032	68.4714	67.5733	69.5995	2.02618	0.723822	-658.696	1.00464	-66.0003	0.740506
908	TRUE	0.662538	379.36	379.373	0.0132	83.4376	80.3054	86.2543	5.94895	2.38896	462.048	1.03826	-79.8896	0.454923
909	TRUE	0.550998	379.457	379.471	0.0132	62.7328	62.1055	66.671	4.56553	1.61696	382.829	1.04485	-78.1084	0.491972
910	TRUE	0.825268	380.076	380.078	0.002	82.5473	82.2133	83.1841	0.970787	0.388846	-509.568	1.02048	-77.3539	0.544553
911	TRUE	0.920031	383.101	383.114	0.0132	71.0694	68.9447	73.4832	4.5385	2.10116	359.176	1.02178	-72.0017	0.59615
912	TRUE	0.919272	383.285	383.312	0.0272	55.3061	54.9705	65.5996	10.6292	4.23485	-397.739	1.00178	-77.0021	0.492623
913	TRUE	0.835021	383.391	383.425	0.034	67.3692	67.0586	68.1778	1.11921	0.4879	-29.8702	1.00052	-69.2767	0.528052
914	TRUE	0.73419	383.512	383.525	0.0132	57.639	54.3391	58.1464	3.80731	1.5586	274.336	1.00621	-80.1114	0.447257
915	TRUE	0.472773	383.636	383.707	0.0716	65.1547	59.4984	68.2946	8.79623	3.22884	-80.251	1.04837	-73.6799	0.448963
916	TRUE	0.710964	384.006	384.018	0.012	67.7026	67.589	67.8737	0.284717	0.110607	5.9768	1.00744	-64.9442	0.776468
917	TRUE	0.742596	390.192	390.194	0.0016	80.7315	80.3307	80.9541	0.623441	0.249933	389.651	1.00816	-77.2119	0.479668
918	TRUE	0.951907	391.082	391.086	0.004	65.0865	64.1958	66.4224	2.22658	0.753117	-121.281	1.66148	-58.9056	0.809683
919	TRUE	0.894188	391.159	391.163	0.0044	77.3516	76.1789	80.9067	4.72776	1.7325	1160.26	1.04536	-54.347	0.865956
920	TRUE	0.355609	413.464	413.467	0.0028	80.5048	79.9259	80.7349	0.808989	0.311007	-302.178	1.03202	-78.5385	0.457598
921	TRUE	0.86983	413.557	413.56	0.0028	80.5498	80.5498	80.5498	2.84217e-14	1.07424e-14	-1.8369e-12	1	-64.2856	0.587444
922	TRUE	0.299622	413.712	413.722	0.0104	78.9744	68.0417	79.7352	11.6935	5.12448	1097.85	1.12999	-79.689	0.439805
923	TRUE	0.345443	414.833	414.835	0.002	74.3003	74.14	74.7634	0.623441	0.243171	311.721	1.01894	-76.8911	0.507121
924	TRUE	0.807264	416.771	416.773	0.002	65.8417	65.1738	66.0822	0.908443	0.329878	227.747	1.28605	-76.6048	0.49324
925	TRUE	0.578425	417.034	417.041	0.0068	67.9721	65.5303	88.4047	22.8744	8.71095	3841.06	1.59759	-73.0152	0.501914
926	TRUE	0.724772	417.133	417.144	0.0112	68.5246	68.1161	68.9306	0.814569	0.275143	55.9444	1.02285	-60.286	0.642144
927	TRUE	0.498076	417.262	417.264	0.0024	68.6218	66.5511	69.8909	3.33986	1.21398	-1391.61	1.00728	-66.2752	0.730548
928	TRUE	0.435229	417.338	417.34	0.002	75.6735	75.2014	79.1737	3.97221	1.50295	1720.19	1.11491	-74.9221	0.59817
929	TRUE	0.829407	417.442	417.447	0.0052	68.9706	67.7778	70.2546	2.47685	0.717209	410.154	1.10136	-63.9509	0.644504
930	TRUE	0.444121	417.797	417.809	0.012	70.7646	68.1324	80.3631	12.2306	3.90508	1039.47	1.1233	-70.7542	0.656915
931	TRUE	0.79666	421.308	421.385	0.0768	76.3675	63.7354	95.2192	31.4838	6.86831	7.78074	5.6972	-89.8357	0.241232
932	TRUE	0.602067	421.961	421.978	0.0176	68.6943	29.7132	70.6091	40.896	13.1444	-2388.35	1.00526	-64.6333	0.651877
933	TRUE	0.748711	422.097	422.112	0.0144	70.3658	69.564	71.4345	1.87054	0.668076	-34.6728	1.08022	-67.7313	0.740315
934	TRUE	0.661593	422.193	422.215	0.0224	72.5992	71.4986	75.7164	4.21775	1.28074	69.5704	1.10755	-69.8866	0.656428
935	TRUE	0.667346	432.019	432.021	0.002	77.7295	77.7295	77.7295	1.42109e-14	9.53293e-15	4.97276e-12	1	-62.1482	0.776424
936	TRUE	0.754067	433.919	433.921	0.002	72.3798	69.9572	72.6202	2.66299	1.04802	1213.8	1.1211	-70.5065	0.634014
937	TRUE	0.893517	434.008	434.01	0.0024	70.3147	68.3776	70.7675	2.38986	0.866237	807.134	1.32816	-64.919	0.67449
938	TRUE	0.477803	445.166	445.224	0.058	63.8941	52.701	69.7988	17.0978	6.71984	-159.567	1.38643	-69.9576	0.584177
939	TRUE	0.989804	445.329	445.336	0.0068	60.9563	60.6478	61.3867	0.738955	0.24127	-115.908	1.01051	-60.7627	0.729194
940	TRUE	0.323879	445.449	445.451	0.0024	67.0523	66.3844	67.5199	1.13555	0.410963	-473.147	1.00398	-66.1818	0.737709
941	TRUE	0.930939	445.529	445.538	0.0088	74.6883	67.0566	77.6997	10.643	4.53329	1347.45	1.06848	-74.8787	0.583181
942	TRUE	0.948011	445.625	445.628	0.0028	73.3304	72.9334	74.7592	1.82579	0.626071	307.48	1.57643	-67.9618	0.73108
943	TRUE	0.37183	445.882	445.884	0.002	76.9366	74.9817	77.5556	2.57392	1.00727	1237.98	1.19451	-75.0755	0.58615
944	TRUE	0.624863	450.484	450.495	0.0108	57.5755	54.9407	58.1877	3.24691	1.50275	313.118	1.00539	-76.7072	0.499673
945	TRUE	0.552822	450.752	450.776	0.0236	69.7937	68.4445	69.9433	1.49879	0.60391	61.5991	1.00359	-80.0956	0.441051
946	TRUE	0.477367	450.97	450.974	0.0036	56.8595	54.4511	59.0255	4.57441	1.73888	1283.99	1.00625	-78.7788	0.494848
947	TRUE	0.617078	451.24	451.257	0.0176	53.138	51.6444	53.2585	1.61408	0.573157	26.9687	1.04393	-68.5652	0.7065
948	TRUE	0.511017	451.363	451.365	0.0016	66.6488	66.0966	66.8447	0.74813	0.307235	467.581	1.02779	-62.3145	0.670566
949	TRUE	0.671761	451.51	451.516	0.006	77.3794	77.1521	78.0402	0.888174	0.376809	138.074	1.00155	-71.0855	0.5233
950	TRUE	0.606132	451.594	451.599	0.0044	68.3861	65.5806	70.7685	5.18792	1.91452	1314.67	1.03719	-70.9626	0.669972
951	TRUE	0.624826	451.818	451.829	0.0112	64.0105	60.9628	66.0966	5.13385	1.29145	-320.064	1.15757	-66.3468	0.645243
952	TRUE	0.898029	451.988	452.015	0.0272	64.1204	64.1204	64.1204	1.42109e-14	6.53604e-15	-1.6499e-13	1	-64.5946	0.57888
953	TRUE	0.373873	452.174	452.184	0.0096	66.3802	65.9693	66.6146	0.645272	0.24323	15.2059	1.02597	-59.8448	0.766803
954	TRUE	0.418737	452.282	452.294	0.0128	68.6406	65.5578	69.8673	4.30948	1.2339	-222.543	1.11963	-64.0531	0.71614
955	TRUE	0.971683	458.232	458.257	0.0256	58.1053	54.0768	60.0539	5.97712	2.45489	-240.374	1.00103	-67.7954	0.703414
956	TRUE	0.731213	458.351	458.37	0.0184	80.5792	76.9124	83.5621	6.64974	1.78799	219.756	1.15514	-78.6447	0.475438
957	TRUE	0.920598	458.501	458.504	0.0024	71.1834	70.983	71.3838	0.400784	0.144299	166.993	1	-70.6582	0.58138
958	TRUE	0.888499	458.613	458.639	0.026	65.3086	63.5107	68.0288	4.5181	1.07031	-169.877	1.00678	-69.4812	0.546006
959	TRUE	0.418597	458.789	458.796	0.0076	70.9846	70.022	72.2558	2.23386	0.829109	-196.997	1.13123	-70.4266	0.625099
960	TRUE	0.940168	458.99	459.033	0.0432	68.5105	53.3556	77.2974	23.9418	6.63258	-83.8634	2.01164	-78.8557	0.413568
961	TRUE	0.629533	459.073	459.199	0.1264	60.1294	25.2167	96.957	71.7403	14.7466	-64.4004	9.50496	-86.4816	0.244624
962	TRUE	0.636151	459.29	459.33	0.0404	56.6452	55.2964	60.5685	5.27217	1.61448	-28.8706	1.05267	-75.2091	0.527223
963	TRUE	0.332282	459.527	459.556	0.0292	57.8337	56.1499	59.2862	3.13628	1.03442	-79.7557	1.00862	-65.0848	0.644724
964	TRUE	0.58648	459.689	459.697	0.008	57.8451	54.9263	59.8399	4.91364	1.97493	-658.766	1.02751	-66.6262	0.648803
965	TRUE	0.989444	459.806	459.82	0.014	73.3896	69.9465	74.2664	4.31985	1.29791	75.6663	1.32453	-67.8312	0.704352
966	TRUE	0.82808	459.959	459.961	0.002	65.8842	65.1984	68.0039	2.80549	1.07333	1237.98	1.35327	-67.1247	0.702907
967	TRUE	0.956445	464.264	464.269	0.0052	63.4573	63.4573	63.4573	2.13163e-14	8.51911e-15	2.85182e-12	1	-70.0131	0.474216
968	TRUE	0.458256	464.421	464.472	0.0512	59.0146	58.4349	67.7435	9.30859	1.82349	17.0804	1.10053	-65.5655	0.591949
969	TRUE	0.508068	464.492	464.538	0.0464	55.0143	54.1192	55.0811	0.961881	0.371839	-18.8992	1.00227	-73.0608	0.538295
970	TRUE	0.899912	464.645	464.652	0.0064	58.4223	58.0216	60.7824	2.76081	0.976123	-437.839	1.0394	-67.3035	0.645636
971	TRUE	0.610577	464.775	464.8	0.0252	63.6502	53.7447	68.854	15.1092	4.89842	-571.656	1.07059	-73.1633	0.487882
972	TRUE	0.811407	464.885	464.918	0.0324	62.2411	60.304	64.1172	3.81323	1.19862	61.87	1.09064	-68.7324	0.651666
973	TRUE	0.924957	465.038	465.054	0.0156	57.9796	53.1109	59.5802	6.46928	2.52531	-436.314	1.03281	-64.4174	0.773738
974	TRUE	0.906964	465.167	465.195	0.028	62.5663	57.9507	73.6883	15.7376	4.91381	-609.111	1.0223	-66.3269	0.709293
975	TRUE	0.707023	465.269	465.274	0.0048	74.2557	73.9451	74.8632	0.918105	0.34609	-173.972	1.01985	-68.0107	0.643012
976	TRUE	0.439422	467.728	467.735	0.0072	79.1036	75.7838	80.1697	4.38589	1.59222	-447.932	1.3308	-80.8458	0.444519
977	TRUE	0.372006	467.998	468	0.0024	84.453	82.7831	86.791	4.00784	1.44965	1669.93	1.00275	-76.7141	0.459646
978	TRUE	0.959681	489.128	489.178	0.0496	34.0042	29.0909	42.6359	13.545	3.32222	63.3813	4.04601	-97.8182	0.159977
979	TRUE	0.973555	493.154	493.196	0.0416	96.6877	86.4455	104.347	17.9017	4.22368	-73.0058	5.34556	-93.6345	0.182888
980	TRUE	0.526319	493.26	493.262	0.0024	66.1926	65.0571	66.5266	1.46954	0.554711	-612.309	1.0476	-64.4246	0.745233
981	TRUE	0.864455	493.358	493.363	0.0056	68.8306	67.5687	69.8524	2.28365	0.74739	383.351	1.07627	-69.4797	0.642166
982	TRUE	0.385462	496.537	496.547	0.01	69.9551	67.1811	71.481	4.29984	1.73099	538.715	1.07856	-71.7268	0.543475
983	TRUE	0.30849	499.388	499.39	0.002	81.3626	81.1266	87.6282	6.5016	2.58117	2820.12	1.11784	-74.449	0.632502
984	TRUE	0.59861	499.565	499.567	0.002	76.1761	75.0183	78.0999	3.08158	1.14969	1516.62	1.00866	-73.6605	0.639186
985	TRUE	0.451024	499.657	499.662	0.0056	72.1429	71.8096	72.1487	0.339087	0.15129	-64.1975	1.00108	-73.2839	0.623909
986	TRUE	0.384575	499.748	499.752	0.004	68.0045	66.776	69.9152	3.13916	1.43513	747.85	1.04298	-75.795	0.474189
987	TRUE	0.93235	499.894	499.897	0.0028	58.8398	58.6468	59.4335	0.786724	0.259661	-245.63	1.0307	-61.4336	0.771555
988	TRUE	0.738611	500.109	500.112	0.0032	58.8083	58.3852	59.3798	0.994537	0.402084	-360.272	1.02003	-65.2859	0.648945
989	TRUE	0.619802	500.489	500.491	0.0016	80.0023	79.7529	80.2516	0.498753	0.197149	-311.721	1	-72.5849	0.599328
990	TRUE	0.746723	500.612	500.619	0.0064	65.6878	63.7875	66.5692	2.78177	0.897392	-361.579	1.0319	-62.5868	0.782751
991	TRUE	0.626526	500.72	500.765	0.0452	63.8895	54.1856	65.5917	11.4062	3.73758	-199.571	1.03879	-63.4288	0.727409
992	TRUE	0.588364	500.933	501.011	0.0776	56.699	54.8828	62.7833	7.90048	2.40712	18.2643	1.06502	-68.3523	0.651297
993	TRUE	0.858438	501.327	501.329	0.0016	59.5594	59.0339	59.9067	0.872818	0.347517	-545.511	1.00577	-64.3521	0.694338
994	TRUE	0.376209	501.509	501.569	0.0596	58.5796	51.8497	60.1948	8.34514	2.97078	117.002	1.07556	-54.0411	0.854729
995	TRUE	0.566777	501.713	501.719	0.006	56.4184	55.5204	59.0903	3.56994	1.11146	-557.572	1.03938	-66.1345	0.663853
996	TRUE	0.999051	501.837	501.841	0.004	64.6444	63.8725	65.6983	1.82579	0.578379	-431.99	1.01218	-69.6492	0.716336
997	TRUE	0.530797	502.025	502.026	0.0016	68.4014	68.1787	68.8022	0.623441	0.249933	-389.651	1.00816	-78.6737	0.439811
998	TRUE	0.663299	502.187	502.19	0.0028	68.2044	68.0115	71.8115	3.80002	1.37843	-1187.51	1.16042	-75.5619	0.463329
999	TRUE	0.57983	502.271	502.287	0.0168	65.949	62.7787	68.6434	5.86467	1.85	-372.423	1.01814	-73.2809	0.536109
1000	TRUE	0.890038	502.422	502.426	0.004	57.3468	56.3968	59.6996	3.30276	0.997751	-709.3	1.05548	-63.7604	0.719718
1001	TRUE	0.97415	502.584	502.588	0.0036	67.5439	66.9427	69.0283	2.08556	0.795342	-637.611	1.0462	-60.7888	0.79227
1002	TRUE	0.90595	502.673	502.701	0.0284	59.5199	59.2667	64.941	5.67439	2.85365	-200.117	1.00059	-66.9044	0.629208
1003	TRUE	0.71814	502.779	502.791	0.012	65.8229	60.783	69.3072	8.52421	2.37906	-644.14	1.02867	-70.8301	0.658824
1004	TRUE	0.859497	502.862	502.866	0.0044	62.4574	62.1531	62.7246	0.571488	0.19097	126.899	1.01583	-65.3761	0.642316
1005	TRUE	0.970513	502.949	502.957	0.0076	72.8129	69.7357	76.8504	7.11468	2.76521	-1002.57	1.27148	-66.595	0.662677
1006	TRUE	0.73978	503.03	503.046	0.0164	68.8279	66.0281	70.2056	4.1775	1.13513	121.625	1.13181	-65.0836	0.766421
1007	TRUE	0.533063	503.124	503.136	0.0116	67.3544	66.5512	68.0218	1.47061	0.449387	73.2902	1.03715	-59.9708	0.847795
1008	TRUE	0.916071	503.223	503.228	0.0056	81.6392	81.4357	82.2855	0.849873	0.331372	143.871	1.00184	-66.5721	0.757945
1009	TRUE	0.934656	503.305	503.314	0.0088	57.3984	52.9862	59.28	6.2938	2.45676	703.476	1.05948	-83.3905	0.4159
1010	TRUE	0.419009	503.624	503.649	0.0244	66.6575	62.8795	67.4851	4.60553	1.86242	-171.184	1.01333	-70.4058	0.596796
1011	TRUE	0.849956	503.811	503.819	0.0076	56.8702	55.1929	74.4082	19.2154	7.15111	2484.89	1.88809	-70.5396	0.580542
1012	TRUE	0.83793	503.927	503.976	0.0492	69.4457	53.4249	72.395	18.97	3.8976	-166.844	1.1312	-60.9495	0.648147
1013	TRUE	0.261834	504.056	504.059	0.0028	70.9729	67.5959	72.4796	4.88362	1.87892	-1867.85	1.04417	-63.6641	0.772102
1014	TRUE	0.569167	504.158	504.161	0.0024	72.2994	71.8319	72.5666	0.73477	0.267807	-306.154	1.00557	-58.467	0.759661
1015	TRUE	0.469008	508.972	508.991	0.0192	69.0671	67.6887	71.1843	3.49559	0.941791	104.321	1.07518	-75.6162	0.487338
1016	TRUE	0.384741	509.064	509.068	0.0032	77.5686	76.2327	77.8952	1.66251	0.585428	463.87	1.16264	-74.1126	0.543882
1017	TRUE	0.823961	510.677	510.704	0.0272	66.3487	65.7921	75.3992	9.60713	4.17268	-283.78	1.23054	-71.3774	0.539807
1018	TRUE	0.883361	510.88	510.884	0.0044	71.7381	70.6248	72.0275	1.40274	0.440451	-9.08277	1.3044	-65.0485	0.77909
1019	TRUE	0.890892	510.977	510.98	0.0032	72.906	70.3118	74.363	4.05121	1.58788	1267.31	1.00013	-81.2441	0.505018
1020	TRUE	0.484941	511.72	511.733	0.0136	73.1303	72.2903	76.4306	4.14028	1.77086	284.871	1.01369	-80.9749	0.459262
1021	TRUE	0.850405	538.598	538.625	0.0264	53.086	51.524	57.4798	5.95579	1.5118	-188.872	1.0346	-62.6056	0.707801
1022	TRUE	0.749987	538.744	538.773	0.0288	65.6429	63.3421	68.4098	5.06769	1.18944	-6.8338	1.12319	-62.3538	0.721286
1023	TRUE	0.985785	539.007	539.033	0.0268	54.2088	52.5863	59.5079	6.92158	1.70638	-259.949	1.03142	-66.9105	0.783272
1024	TRUE	0.67395	539.141	539.161	0.02	71.6985	66.7255	71.9833	5.25786	2.4385	-272.002	1.03331	-62.744	0.632256
1025	TRUE	0.646077	539.387	539.574	0.1868	61.4262	56.1308	68.6354	12.5046	4.3031	-47.0966	1.02642	-65.1908	0.635187
1026	TRUE	0.934841	540.131	540.184	0.0532	63.879	55.2754	64.0655	8.79004	3.86992	-164.478	1.00008	-62.0129	0.659924
1027	TRUE	0.399118	540.374	540.409	0.0348	67.1606	60.0721	69.5657	9.49361	3.39327	-257.127	1.01672	-62.2264	0.709028
1028	TRUE	0.494417	540.483	540.545	0.0616	71.7892	65.356	77.238	11.8821	2.87919	110.56	1.1024	-66.1453	0.600515
1029	TRUE	0.501872	544.041	544.043	0.002	71.0667	71.0667	71.0667	0	4.76647e-15	-3.27331e-12	1	-69.146	0.651076
1030	TRUE	0.340594	544.302	544.307	0.0048	56.9489	53.8541	59.0139	5.15977	1.86155	-1025.79	1.02821	-70.1183	0.704105
1031	TRUE	0.985475	544.334	544.386	0.0524	54.2808	51.6238	64.2434	12.6196	4.78141	310.647	1.06171	-72.8595	0.66373
1032	TRUE	0.517524	544.474	544.477	0.0024	78.0549	77.6096	78.2108	0.601176	0.22042	-83.4966	1.16091	-70.7492	0.437081
1033	TRUE	0.452008	544.964	544.988	0.0244	63.9112	63.5814	69.1482	5.56676	2.66629	-231.474	1.00152	-73.8005	0.588234
1034	TRUE	0.87955	558.071	558.1	0.0284	79.0869	69.6316	81.7813	12.1497	4.85784	387.483	1.11862	-70.3926	0.483921
1035	TRUE	0.887184	558.193	558.199	0.006	73.2243	73.0388	74.7681	1.72931	0.505672	223.804	1.07597	-75.7985	0.408927
1036	TRUE	0.812037	561.291	561.331	0.04	47.4949	31.5378	53.9668	22.429	5.67229	-71.8135	8.31478	-93.7254	0.167968
1037	TRUE	0.712477	569.924	569.978	0.0548	76.0495	57.6986	76.7239	19.0253	9.32575	-350.206	1.03865	-78.6551	0.465515
1038	TRUE	0.730322	570.038	570.04	0.0024	70.0707	69.8554	70.1375	0.282033	0.100127	83.4966	1.01988	-73.0587	0.574801
1039	TRUE	0.842702	570.134	570.179	0.0452	56.26	53.4678	65.8038	12.3361	4.38342	-232.644	1.11166	-69.2668	0.540621
1040	TRUE	0.569554	570.352	570.355	0.0032	63.5732	63.0388	64.0259	0.987116	0.418846	-372.642	1.03051	-62.885	0.698313
1041	TRUE	0.389221	570.521	570.593	0.0724	58.6783	52.6089	68.0417	15.4329	4.17251	-200.302	1.06098	-71.3316	0.488976
1042	TRUE	0.433923	570.771	570.836	0.0648	56.1367	54.5609	57.6933	3.13239	0.953379	3.3615	1.08463	-62.6826	0.782524
1043	TRUE	0.787398	570.961	570.998	0.0376	61.6329	53.4628	61.6628	8.19998	4.43872	-221.122	1.00201	-70.0792	0.573868
1044	TRUE	0.646247	571.05	571.074	0.0244	63.9671	53.6894	64.0836	10.3942	5.00047	-433.388	1.01396	-61.1066	0.638446
1045	TRUE	0.303417	590.608	590.631	0.0224	59.6393	59.5261	65.2875	5.76143	2.1415	261.96	1.00916	-72.955	0.481067
1046	TRUE	0.785543	590.746	590.751	0.0048	76.9888	75.5221	77.4505	1.92843	0.694548	299.002	1.17426	-69.3732	0.587125
					0.0190421
