# Supplementary material for: Bazedoxifene reverses sexually dimorphic autistic-like abnormalities in biallelic MDGA1-mutant mice
Source: EMBO Mol Med. 2026 Mar 20;18(4):1358–98. doi: 10.1038/s44321-026-00402-y (PMC13084050; doi:10.1038/s44321-026-00402-y)
Supplement: Supplementary file 18 — Source data Fig. 4 [file 44321_2026_402_MOESM18_ESM.zip › Panel G and I/Batch2/Mdga1-KI_510.xlsx]

## Sheet: Sheet1
ID	Accepted	Score	Begin Time (s)	End Time (s)	Call Length (s)	Principal Frequency (kHz)	Low Freq (kHz)	High Freq (kHz)	Delta Freq (kHz)	Frequency Standard Deviation (kHz)	Slope (kHz/s)	Sinuosity	Mean Power (dB/Hz)	Tonality
1	TRUE	0.283485	29.088	29.0908	0.0028	88.6696	87.9867	89.0555	1.06876	0.433132	-8.00344e-13	1.46383	-77.0249	0.459326
2	TRUE	0.460725	33.8312	33.8364	0.0052	74.7651	72.8248	76.9987	4.17383	1.45476	801.851	1.00001	-73.7482	0.578989
3	TRUE	0.484794	40.1255	40.1271	0.0016	92.4949	92.4949	92.4949	1.42109e-14	4.6998e-15	1.07535e-11	1	-76.089	0.482661
4	TRUE	0.758545	56.266	56.268	0.002	86.9766	85.7342	87.9162	2.18204	0.81933	1091.02	1.00297	-70.0859	0.696005
5	TRUE	0.693606	57.6628	57.6644	0.0016	81.2231	81.2231	81.2231	1.42109e-14	6.40475e-15	7.94411e-12	1	-72.8168	0.594887
6	TRUE	0.872916	61.9168	61.9252	0.0084	83.4352	80.5216	113.961	33.439	14.1662	-4181.68	1.00475	-70.8321	0.548403
7	TRUE	0.889114	62.2496	62.252	0.0024	82.1823	81.9819	82.9171	0.935162	0.354547	389.651	1.03377	-62.3526	0.663661
8	TRUE	0.793757	62.7772	62.7804	0.0032	74.999	73.3966	75.8245	2.42789	1.09373	747.075	1.00719	-77.6749	0.527675
9	TRUE	0.706137	64.5823	64.5875	0.0052	81.4087	78.8361	84.8932	6.05706	2.5997	1183.51	1.00681	-79.5987	0.450139
10	TRUE	0.417459	64.7683	64.7707	0.0024	81.3387	81.0047	81.6727	0.667973	0.240498	278.322	1	-77.6965	0.476954
11	TRUE	0.489432	65.2427	65.2443	0.0016	109.096	108.936	109.951	1.01532	0.428059	-623.441	1.08105	-76.149	0.497376
12	TRUE	0.37558	66.3659	66.3687	0.0028	83.978	82.1745	85.648	3.47346	1.22625	1251.12	1.00034	-78.8998	0.419604
13	TRUE	0.919202	66.8143	66.8159	0.0016	80.4801	79.9903	81.8606	1.87032	0.768088	1168.95	1.03658	-78.1776	0.538795
14	TRUE	0.445615	66.9915	66.9931	0.0016	79.6031	78.8995	79.7723	0.872818	0.366946	545.511	1.05325	-76.7418	0.493133
15	TRUE	0.465232	67.1911	67.1943	0.0032	75.428	74.1292	77.4245	3.29533	1.11459	1011.24	1.00597	-78.9059	0.505009
16	TRUE	0.556913	67.3507	67.3955	0.0448	80.5989	68.3972	87.9614	19.5642	5.23457	148.572	5.0536	-91.8416	0.217403
17	TRUE	0.583327	67.5707	67.5727	0.002	85.627	85.529	85.9298	0.400784	0.153333	176.854	1.03234	-76.5556	0.453051
18	TRUE	0.328471	68.3241	68.8141	0.49	83.0448	64.1646	107.187	43.0227	9.89693	-4.46727	21.839	-90.8101	0.182888
19	TRUE	0.571648	68.5587	68.5607	0.002	69.4438	69.0341	71.421	2.38689	0.917012	-1120.92	1.07183	-72.4043	0.593474
20	TRUE	0.794019	68.6775	68.6799	0.0024	79.2485	79.2485	79.2485	0	3.55271e-15	-2.89114e-12	1	-62.549	0.707356
21	TRUE	0.335446	68.9003	68.9023	0.002	79.5981	78.9212	79.9632	1.04204	0.442743	572.548	1.05111	-69.0872	0.672842
22	TRUE	0.351395	69.0147	69.0163	0.0016	84.4279	84.1518	84.5259	0.374065	0.153618	233.791	1.01068	-75.2324	0.564447
23	TRUE	0.417654	69.1807	69.1851	0.0044	68.9998	68.0653	71.0359	2.97061	1.06332	-709.67	1.02609	-72.1848	0.612084
24	TRUE	0.924937	69.3627	69.3851	0.0224	62.5298	62.2879	65.4731	3.18524	1.43363	-136.003	1.00827	-68.8905	0.638819
25	TRUE	0.557193	69.5311	69.5355	0.0044	66.3466	64.4964	67.1338	2.63741	0.91038	-490.047	1.19709	-70.8475	0.617283
26	TRUE	0.489683	69.6591	69.6639	0.0048	66.6307	64.3745	66.8682	2.49377	1.02702	-589.064	1.21955	-67.6463	0.733782
27	TRUE	0.601381	69.7563	69.7591	0.0028	74.0997	72.0957	75.2129	3.11721	1.10011	424.11	2.63457	-71.1418	0.610541
28	TRUE	0.789908	69.8543	69.8559	0.0016	77.054	77.054	77.054	1.42109e-14	5.0243e-15	7.94411e-12	1	-62.8811	0.703608
29	TRUE	0.567027	69.9711	70.0119	0.0408	67.5654	58.8954	68.992	10.0966	4.45412	-273.998	1.04984	-69.8102	0.597111
30	TRUE	0.774213	70.1451	70.1663	0.0212	60.1746	59.8788	68.1144	8.23557	2.66998	-395.737	1.03421	-69.7466	0.487706
31	TRUE	0.655061	70.3027	70.3079	0.0052	68.2837	66.8718	70.9024	4.03053	1.33912	-712.863	1.02572	-67.4178	0.707884
32	TRUE	0.986515	70.3843	70.3987	0.0144	66.3452	65.9667	85.0904	19.1237	7.64008	-1435.48	1.1237	-68.2719	0.597078
33	TRUE	0.539703	70.4871	70.5139	0.0268	67.2061	66.6207	75.4825	8.86181	3.64108	350.238	1.18961	-63.3508	0.784333
34	TRUE	0.504018	70.6807	70.6843	0.0036	82.7681	82.7384	83.0056	0.267189	0.0806379	44.5315	1.01162	-70.8523	0.615345
35	TRUE	0.877176	71.1215	71.1251	0.0036	112.984	112.407	113.773	1.36591	0.399078	286.288	1.05835	-77.5036	0.451725
36	TRUE	0.37813	71.217	71.2206	0.0036	76.2778	73.4525	79.8292	6.37673	3.09999	1953.35	1.02171	-76.384	0.5378
37	TRUE	0.988173	71.3158	71.329	0.0132	93.4007	80.4249	94.289	13.8641	4.35202	955.788	1.2428	-76.6625	0.489436
38	TRUE	0.809829	71.4166	71.4386	0.022	96.1578	89.8692	102.377	12.5077	4.40157	428.831	1.53048	-79.296	0.441847
39	TRUE	0.932506	71.5146	71.535	0.0204	102.574	78.4983	103.184	24.6854	12.5443	1248.92	1.04043	-74.0963	0.563209
40	TRUE	0.425773	71.6118	71.621	0.0092	85.5875	82.0778	91.4383	9.3604	3.28755	793.002	1.08092	-76.3229	0.54375
41	TRUE	0.998079	71.715	71.725	0.01	74.116	68.9344	77.0688	8.13443	3.62807	890.808	1.06729	-68.6841	0.651635
42	TRUE	0.954075	71.8238	71.8802	0.0564	68.7004	67.102	82.7907	15.6887	5.72644	-265.998	1.01007	-65.705	0.655315
43	TRUE	0.491819	71.9926	71.9958	0.0032	107.043	106.909	107.154	0.245345	0.0972707	-4.01702	1.01719	-73.1814	0.480941
44	TRUE	0.582512	72.127	72.1414	0.0144	70.328	70.0905	70.4913	0.400784	0.148283	20.2135	1.00944	-49.4862	0.844002
45	TRUE	0.554728	72.2238	72.233	0.0092	76.5775	75.1492	77.4945	2.34533	0.76126	224.632	1.02949	-69.0687	0.556829
46	TRUE	0.924846	72.3346	72.337	0.0024	73.4348	72.9672	73.5684	0.601176	0.22731	-250.49	1.01683	-53.6843	0.858118
47	TRUE	0.507451	72.429	72.4338	0.0048	79.6192	79.0265	79.9281	0.901675	0.320022	-173.149	1.01069	-46.8128	0.847225
48	TRUE	0.999846	72.5058	72.5074	0.0016	78.8038	78.5811	79.2046	0.623441	0.249933	389.651	1.00816	-58.8057	0.839334
49	TRUE	0.998502	72.5822	72.595	0.0128	70.8448	69.0108	73.026	4.01526	1.38652	301.183	1.02987	-55.7713	0.857063
50	TRUE	0.999634	72.6726	72.6762	0.0036	84.9112	83.8944	85.4382	1.54376	0.553571	448.464	1.02234	-60.9214	0.784784
51	TRUE	0.437236	72.9178	72.9326	0.0148	80.4826	77.8847	92.2862	14.4015	6.66728	1034.3	1.0265	-62.8993	0.724725
52	TRUE	0.44955	73.1026	73.1066	0.004	67.7552	67.3396	67.9853	0.645707	0.23396	170.873	1.00957	-57.9566	0.777074
53	TRUE	0.609673	73.393	73.4482	0.0552	83.1715	72.4227	88.6784	16.2557	5.11327	257.478	1.12568	-68.7971	0.592384
54	TRUE	0.653203	73.7502	73.7598	0.0096	68.9805	67.0505	70.731	3.68051	1.42949	-405.928	1.02018	-61.649	0.783994
55	TRUE	0.991492	73.861	73.8658	0.0048	69.5029	68.5071	71.1065	2.59945	1.0928	632.979	1.04345	-69.644	0.659994
56	TRUE	0.632413	74.0534	74.0582	0.0048	78.0152	76.7691	79.1071	2.33799	0.917309	506.456	1.05003	-67.7997	0.723077
57	TRUE	0.756929	74.1546	74.1566	0.002	84.4187	84.3207	84.7215	0.400784	0.153333	176.854	1.03234	-63.3146	0.659502
58	TRUE	0.522174	74.2442	74.2462	0.002	81.1959	81.1959	81.1959	1.42109e-14	3.46276e-15	1.10349e-12	1	-65.0402	0.659562
59	TRUE	0.718728	74.4182	74.429	0.0108	68.2754	68.2731	68.8993	0.626184	0.235624	-61.5238	1.00062	-60.8436	0.63998
60	TRUE	0.52929	74.611	74.6126	0.0016	65.4945	65.2184	65.5925	0.374065	0.153618	-233.791	1.01068	-60.7367	0.698598
61	TRUE	0.543968	74.777	74.7794	0.0024	68.8223	67.516	69.1785	1.66251	0.587786	-445.315	1.42862	-63.3727	0.72093
62	TRUE	0.610337	74.865	74.8722	0.0072	81.0382	80.7266	81.9125	1.18588	0.419577	154.036	1.00341	-68.4982	0.728384
63	TRUE	0.883564	74.9698	74.9722	0.0024	77.5416	77.2076	78.6178	1.41017	0.500636	-417.483	1.28897	-61.7085	0.672798
64	TRUE	0.364815	75.0538	75.0562	0.0024	80.0669	80.0669	80.0669	0	4.58653e-15	-1.11811e-27	1	-62.4037	0.773634
65	TRUE	0.659149	75.1606	75.1646	0.004	78.8428	78.6499	79.0506	0.400784	0.139951	5.73512	1.0614	-55.97	0.845699
66	TRUE	0.974867	75.404	75.794	0.39	72.0926	70.0029	81.6705	11.6676	4.95828	-29.8115	1.00062	-65.9885	0.57353
67	TRUE	0.731135	75.4022	75.4074	0.0052	85.4774	79.5372	87.1387	7.60148	3.04351	1421.02	1.00689	-67.4311	0.710467
68	TRUE	0.734346	76.0126	76.0194	0.0068	66.4461	64.7948	66.6972	1.90235	0.779301	-277.419	1.00014	-68.0825	0.528126
69	TRUE	0.635264	76.2054	76.2074	0.002	68.5475	67.9018	69.1665	1.2647	0.482601	-644.435	1.00122	-59.1149	0.786766
70	TRUE	0.643573	76.3346	76.3598	0.0252	69.5789	65.5895	73.1045	7.51506	2.18681	-257.71	1.16118	-59.966	0.722122
71	TRUE	0.511915	76.4406	76.5154	0.0748	69.9256	68.5748	73.7983	5.22356	2.01922	-57.4426	1.02172	-56.075	0.795929
72	TRUE	0.60651	76.6022	76.6078	0.0056	71.9705	69.0017	72.5939	3.59221	1.08259	-558.698	1.07096	-60.2378	0.77328
73	TRUE	0.998051	76.7022	76.7098	0.0076	74.3209	73.0888	77.3268	4.23792	1.09791	428.881	1.10869	-61.4291	0.777843
74	TRUE	0.255459	76.8034	76.8066	0.0032	93.8032	93.1574	94.3078	1.1504	0.431526	-86.5891	1.38984	-72.4992	0.609233
75	TRUE	0.949388	79.1625	79.1645	0.002	73.8451	70.9595	76.0182	5.05878	1.93723	2577.74	1.00193	-70.9768	0.611818
76	TRUE	0.422684	79.1621	79.1645	0.0024	72.7529	70.2146	75.8923	5.67777	2.04805	2365.74	1.00065	-70.7832	0.729759
77	TRUE	0.674778	79.2561	79.2625	0.0064	80.1756	78.9306	80.5616	1.63098	0.445955	192.352	1.04641	-66.2771	0.705361
78	TRUE	0.990487	79.3413	79.3481	0.0068	82.5563	81.6025	83.2205	1.61798	0.512033	4.13606	1.28709	-67.897	0.65491
79	TRUE	0.824114	79.9447	80.0447	0.1	68.9776	66.6324	79.9398	13.3073	5.77202	118.33	1.54805	-65.0122	0.55
80	TRUE	0.670028	79.6997	79.7013	0.0016	83.666	83.3721	84.4943	1.12219	0.460853	701.372	1.03705	-69.4807	0.705662
81	TRUE	0.534087	79.8693	79.8713	0.002	88.3785	87.1093	89.0865	1.9772	0.694006	152.68	2.1833	-68.898	0.698094
82	TRUE	0.977091	80.0389	80.0405	0.0016	81.2909	80.7744	82.52	1.74564	0.709855	1091.02	1.02644	-65.7252	0.768556
83	TRUE	0.577571	80.1565	80.1669	0.0104	68.0233	66.9002	82.2256	15.3254	6.03183	1529.57	1.45097	-58.9366	0.727165
84	TRUE	0.932808	80.2413	80.2569	0.0156	73.8552	71.8423	74.3318	2.48951	0.704538	100.073	1.04474	-63.1854	0.643566
85	TRUE	0.7788	80.3289	80.3549	0.026	72.7329	71.2992	80.77	9.47074	3.27594	-231.628	1.57062	-65.5263	0.65207
86	TRUE	0.720862	84.6009	84.6029	0.002	80.3134	80.1397	80.4871	0.347346	0.151643	197.847	1.00936	-72.5496	0.609115
87	TRUE	0.765756	84.9157	84.9213	0.0056	68.1334	66.9254	69.0493	2.12387	0.636445	172.254	1.26079	-66.544	0.720447
88	TRUE	0.262467	85.0997	85.1017	0.002	76.2616	76.2616	76.2616	1.42109e-14	5.72858e-15	2.2813e-13	1	-74.1917	0.521406
89	TRUE	0.26898	86.4982	86.9632	0.465	80.1153	41.0108	113.034	72.0233	17.3074	-54.8588	52.1475	-88.29	0.209854
90	TRUE	0.713009	86.9728	86.9824	0.0096	93.354	76.2006	96.4662	20.2656	7.10192	-2304.74	1.50514	-74.4907	0.449868
91	TRUE	0.874647	87.0704	87.1608	0.0904	74.8979	38.5676	110.686	72.1188	14.3448	190.144	7.76992	-85.2188	0.241731
92	TRUE	0.652285	87.4092	87.4388	0.0296	66.2567	61.7405	66.95	5.20941	2.42778	157.381	1.0247	-74.7452	0.532296
93	TRUE	0.94097	87.62	87.628	0.008	56.9757	56.9497	58.8516	1.90186	0.616123	224.571	1.02234	-75.5838	0.441613
94	TRUE	0.903964	87.782	87.8088	0.0268	62.78	54.9676	64.9563	9.98864	4.3835	-369.45	1.00863	-75.3323	0.553034
95	TRUE	0.205876	88.116	88.1248	0.0088	67.6717	65.7819	68.007	2.22509	0.853273	-173.408	1.08359	-77.2322	0.518332
96	TRUE	0.369377	88.336	88.34	0.004	70.9238	69.8105	71.0129	1.20235	0.400469	-250.996	1.07408	-68.0925	0.709202
97	TRUE	0.526687	88.4364	88.442	0.0056	71.9372	70.9029	71.977	1.07407	0.373936	-174.442	1.02961	-74.2241	0.481979
98	TRUE	0.646586	88.5516	88.5532	0.0016	64.2831	63.4816	64.7284	1.24688	0.499865	-779.302	1.01315	-75.2913	0.535773
99	TRUE	0.422547	88.658	88.6596	0.0016	64.4956	64.4956	64.4956	2.84217e-14	7.53644e-15	1.39022e-11	1	-68.4823	0.59073
100	TRUE	0.982274	88.8004	88.8028	0.0024	68.2301	67.629	68.4973	0.868365	0.320263	361.819	1.01396	-70.5169	0.591888
101	TRUE	0.87634	89.0628	89.0652	0.0024	69.6436	68.3077	69.7921	1.48438	0.555406	-556.644	1.1516	-68.3411	0.677804
102	TRUE	0.594444	89.2008	89.2032	0.0024	68.0198	67.849	69.0217	1.17266	0.431111	-417.483	1.14127	-62.3247	0.667915
103	TRUE	0.957561	89.2792	89.3268	0.0476	84.2881	69.8101	85.2556	15.4455	7.57725	-310.521	1.02494	-75.8186	0.503832
104	TRUE	0.925713	89.54	89.5424	0.0024	65.0817	64.6809	65.8165	1.13555	0.414699	-473.147	1.01108	-67.2497	0.602613
105	TRUE	0.691192	89.7476	89.7568	0.0092	65.45	64.8354	69.4371	4.6017	2.01514	-509.85	1.00186	-69.0739	0.501833
106	TRUE	0.686041	89.8612	89.8768	0.0156	70.487	70.296	71.1027	0.806698	0.309396	-53.0602	1.00217	-77.3085	0.504481
107	TRUE	0.892128	90.0016	90.0072	0.0056	71.8262	67.9746	75.2687	7.29413	3.36886	-1399.68	1.00932	-74.0217	0.550795
108	TRUE	0.532209	90.1236	90.1536	0.03	71.4729	68.2811	75.1676	6.88643	2.20616	-108.725	1.19293	-71.2915	0.537938
109	TRUE	0.547442	90.2456	90.2504	0.0048	71.6363	70.6047	72.8832	2.27853	0.848045	-539.72	1.02417	-62.5046	0.725273
110	TRUE	0.535181	90.564	90.5848	0.0208	82.9011	82.675	94.3038	11.6288	5.57983	543.423	1.02913	-78.8534	0.448135
111	TRUE	0.660693	90.9796	90.9816	0.002	78.0537	78.027	78.3298	0.302814	0.114253	113.873	1.03232	-67.9852	0.656167
112	TRUE	0.335299	92.1068	92.11	0.0032	81.3141	78.4196	83.4665	5.04691	1.61194	1459.64	1.01541	-76.53	0.505829
113	TRUE	0.676624	94.0779	94.1251	0.0472	81.244	74.3169	82.4292	8.11231	2.76352	-135.45	1.05979	-75.4955	0.497607
114	TRUE	0.418509	94.2055	94.2087	0.0032	78.9107	77.2779	79.0294	1.75157	0.587858	419.029	1.16915	-72.7425	0.553149
115	TRUE	0.627305	94.3079	94.3115	0.0036	83.0454	82.1412	83.2984	1.15712	0.399756	228.725	1.1177	-81.1569	0.410538
116	TRUE	0.721448	94.6203	94.6239	0.0036	69.6234	68.2948	71.605	3.31018	1.20317	-984.417	1.01496	-76.6729	0.545269
117	TRUE	0.393082	94.7175	94.7247	0.0072	74.365	73.7293	76.2523	2.52303	1.04012	356.935	1.13589	-69.2299	0.657991
118	TRUE	0.400477	94.9155	94.9263	0.0108	83.4139	78.4727	92.1457	13.673	5.86057	1319.32	1.06751	-73.4716	0.537798
119	TRUE	0.804311	95.0139	95.0175	0.0036	88.7438	88.1203	92.2469	4.12659	1.44857	1109.24	1.08396	-68.0086	0.701376
120	TRUE	0.489227	95.2707	95.2755	0.0048	79.5947	78.5631	82.1033	3.54026	1.2808	804.075	1.04587	-69.996	0.665853
121	TRUE	0.622855	95.3807	95.3823	0.0016	79.4899	78.9912	79.9887	0.997506	0.394299	623.441	1	-76.9403	0.529448
122	TRUE	0.931899	95.4671	95.5215	0.0544	81.415	79.7684	85.8731	6.1047	2.28253	-83.8592	1.04459	-67.9764	0.655021
123	TRUE	0.64806	95.5839	95.5859	0.002	71.7837	69.3345	73.3779	4.04346	1.39534	1804.16	1.03808	-67.9495	0.786878
124	TRUE	0.943319	95.7443	95.7463	0.002	72.3414	70.382	75.5655	5.18347	1.79018	2301.64	1.0365	-73.0063	0.618016
125	TRUE	0.320404	98.0383	98.0399	0.0016	104.783	103.402	105.273	1.87032	0.768088	-1168.95	1.03658	-72.8321	0.544855
126	TRUE	0.675338	98.1263	98.1307	0.0044	94.104	93.5526	96.7228	3.1702	1.08758	604.739	1.24439	-74.1755	0.586512
127	TRUE	0.699803	98.7095	98.7607	0.0512	109.509	102.28	120.479	18.1986	3.89295	-68.56	2.4636	-89.1981	0.247757
128	TRUE	0.440109	99.1911	99.2135	0.0224	85.0499	79.5584	90.6209	11.0625	5.45726	495.293	1.05079	-76.6105	0.459899
129	TRUE	0.555283	99.2987	99.3315	0.0328	71.1435	68.05	74.0227	5.97275	2.20794	57.5491	1.08725	-77.6649	0.421037
130	TRUE	0.491719	99.4411	99.4427	0.0016	87.3905	86.8115	87.4795	0.667973	0.276311	-389.651	1.07279	-67.6177	0.643234
131	TRUE	0.745688	99.5103	99.5771	0.0668	75.0091	69.7752	83.7725	13.9973	5.4498	-177.606	1.07859	-71.2337	0.5984
132	TRUE	0.951244	99.7995	99.8015	0.002	68.9104	66.666	69.4269	2.76095	1.06654	-1288.87	1.17492	-65.4545	0.715825
133	TRUE	0.715091	99.9531	99.9771	0.024	68.4777	63.3246	76.3281	13.0034	3.69052	-592.365	1.06793	-64.6168	0.651633
134	TRUE	0.761737	100.119	100.154	0.0344	63.8997	63.5519	68.0196	4.4677	1.6878	-114.526	1.02029	-62.8542	0.544396
135	TRUE	0.906352	100.279	100.282	0.0036	75.1586	69.6515	75.7301	6.07855	2.01245	-1433.78	1.12377	-57.5232	0.729783
136	TRUE	0.593894	100.376	100.379	0.0032	73.004	72.143	76.277	4.13401	1.52391	-1288.01	1.22054	-54.7573	0.857571
137	TRUE	0.783031	100.474	100.475	0.0016	69.8086	69.39	70.7616	1.37157	0.556377	-857.232	1.02519	-65.775	0.781995
138	TRUE	0.707005	100.567	100.574	0.0068	71.7537	70.3398	78.2936	7.95386	2.57979	-1099.82	1.07131	-58.3165	0.776862
139	TRUE	0.737636	100.7	100.773	0.0732	72.2282	68.2797	76.9469	8.66724	3.21365	-93.6404	1.04126	-71.5934	0.456961
140	TRUE	0.92193	100.882	100.884	0.002	68.302	68.302	68.302	2.84217e-14	7.10543e-15	-2.87985e-12	1	-72.9399	0.537397
141	TRUE	0.507658	101.033	101.039	0.006	75.976	73.9572	76.8369	2.87971	0.885473	-440.295	1.1296	-74.0867	0.546272
142	TRUE	0.940269	101.133	101.146	0.0136	69.6969	66.7014	76.5671	9.86568	3.73534	-684.294	1.10565	-74.6881	0.550416
143	TRUE	0.794364	101.264	101.267	0.0032	66.0372	65.6439	67.2396	1.59571	0.545184	-480.879	1.02921	-71.052	0.506155
144	TRUE	0.544134	101.351	101.354	0.0024	72.0138	71.3458	72.4814	1.13555	0.410963	-473.147	1.00398	-63.266	0.725631
145	TRUE	0.951486	101.433	101.435	0.0028	74.2388	71.9014	75.3398	3.43839	1.4619	-1305.71	1.01001	-68.1017	0.696691
146	TRUE	0.813362	101.526	101.546	0.02	73.0118	64.6408	77.5049	12.8641	4.41526	-688.719	1.07996	-58.6152	0.717518
147	TRUE	0.452213	101.626	101.636	0.0096	68.306	67.4547	68.6719	1.2172	0.354844	26.235	1.0674	-55.0282	0.854625
148	TRUE	0.343175	101.701	101.705	0.004	86.5855	85.2595	87.5941	2.33463	0.92636	617.131	1.03357	-72.6213	0.594328
149	TRUE	0.460223	102.231	102.686	0.455	78.2977	31.4137	103.442	72.0281	14.393	29.1384	62.6687	-90.9551	0.193629
150	TRUE	0.973239	103.03	103.034	0.0036	91.1964	90.5136	91.7086	1.19493	0.484283	387.514	1.04155	-75.8694	0.456518
151	TRUE	0.245486	103.137	103.139	0.002	70.3133	69.3782	70.919	1.54079	0.572725	758.308	1.00852	-63.9809	0.710082
152	TRUE	0.648722	103.217	103.219	0.0016	68.3413	68.2434	68.6174	0.374065	0.153618	233.791	1.01068	-67.9962	0.711795
153	TRUE	0.826062	104.066	104.076	0.0104	81.5585	79.8123	81.8288	2.01652	0.688479	150.977	1.04339	-71.1167	0.610085
154	TRUE	0.567053	104.265	104.271	0.0064	74.4655	73.9014	75.7899	1.88846	0.744761	-303.683	1.15922	-74.1151	0.603625
155	TRUE	0.555693	104.367	104.373	0.006	76.3492	72.7637	77.0758	4.31214	1.72924	777.621	1.17911	-71.7375	0.65948
156	TRUE	0.906804	104.482	104.509	0.0276	76.4452	75.6577	76.4852	0.82751	0.382233	-29.31	1.00024	-69.8791	0.670245
157	TRUE	0.578512	104.636	104.643	0.0072	72.8092	71.5826	73.0535	1.4709	0.595267	211.155	1.03916	-68.5366	0.600933
158	TRUE	0.999129	104.742	104.744	0.002	71.8987	71.1462	72.0457	0.899537	0.348391	425.594	1.05785	-68.7929	0.639482
159	TRUE	0.486209	106.012	106.014	0.0016	81.3138	81.3138	81.3138	1.42109e-14	7.53644e-15	1.39022e-11	1	-76.4677	0.465219
160	TRUE	0.625775	106.157	106.159	0.0024	63.7385	62.8702	64.4065	1.53634	0.554711	-640.141	1.00266	-75.6515	0.588566
161	TRUE	0.982694	106.345	106.369	0.0236	64.8631	61.7805	65.7945	4.01403	1.07463	-98.1153	1.06835	-63.2091	0.637823
162	TRUE	0.522225	106.436	106.442	0.0056	90.6625	81.6477	92.1392	10.4915	4.1193	1968.05	1.05667	-77.531	0.494056
163	TRUE	0.973929	106.529	106.532	0.0036	71.2355	70.998	71.473	0.475003	0.124881	-89.0631	1.01602	-69.0287	0.49864
164	TRUE	0.953777	106.623	106.628	0.0044	91.6287	89.7881	95.8369	6.04887	1.93697	1308.05	1.0221	-77.7522	0.500505
165	TRUE	0.45565	106.804	106.833	0.0292	63.3032	62.1973	63.8738	1.67644	0.453653	-29.0235	1.0179	-66.7752	0.596722
166	TRUE	0.843027	106.971	106.991	0.0204	58.3036	55.6465	64.9183	9.27175	2.52135	-400.29	1.02877	-56.7843	0.781489
167	TRUE	0.998118	107.085	107.096	0.0104	67.5213	66.7124	70.4287	3.71634	1.10108	348.899	1.00294	-64.4401	0.773036
168	TRUE	0.346494	107.23	107.237	0.0068	65.2232	64.3599	67.36	3.00017	1.0452	-442.807	1.00092	-52.3558	0.772266
169	TRUE	0.850326	107.369	107.374	0.0044	69.3962	68.7728	71.0142	2.24142	0.728252	-489.561	1.02428	-42.4863	0.867758
170	TRUE	0.621582	107.555	107.562	0.0076	68.0341	65.1304	94.4203	29.2899	9.28765	-2825	1.27105	-61.7922	0.640155
171	TRUE	0.837581	107.717	107.725	0.0072	65.8546	64.9371	71.035	6.09785	2.60641	-754.317	1.1967	-60.5485	0.701724
172	TRUE	0.966586	107.846	107.861	0.0156	75.7108	68.7665	80.4542	11.6877	3.80459	749.56	1.01896	-75.3311	0.409249
173	TRUE	0.498369	107.914	107.937	0.0228	64.4492	64.2239	72.5866	8.36278	3.75453	-411.206	1.03884	-61.2151	0.653132
174	TRUE	0.99674	108.122	108.133	0.0112	66.1634	65.7215	90.8914	25.1699	10.5259	2356.68	1.07111	-70.7842	0.500464
175	TRUE	0.746274	108.683	108.71	0.0264	92.607	47.1846	92.785	45.6003	21.8689	1761.57	1.01093	-63.6809	0.534767
176	TRUE	0.676701	108.922	108.951	0.0284	64.4544	38.0853	72.0518	33.9666	11.6806	1019.5	1.74459	-64.066	0.592469
177	TRUE	0.84576	109.095	109.241	0.1468	74.1834	65.3892	78.794	13.4048	3.86766	-49.0628	1.14093	-66.0926	0.652127
178	TRUE	0.754766	109.483	109.488	0.0048	68.5607	67.9224	82.4619	14.5395	4.35441	-1998.72	1.24895	-65.1506	0.53178
179	TRUE	0.876126	109.696	109.703	0.0076	94.7691	94.6979	94.8093	0.111398	0.0478046	5.7005	1.00101	-74.2205	0.527178
180	TRUE	0.534269	110.021	110.047	0.0264	71.8461	70.1112	77.9611	7.84996	3.48054	-264.045	1.03619	-71.4485	0.550399
181	TRUE	0.301766	110.125	110.143	0.0176	78.9898	75.6442	81.184	5.53978	1.52678	193.066	1.09086	-78.654	0.413527
182	TRUE	0.836449	110.817	110.821	0.004	71.4934	69.6549	72.5518	2.8969	1.14678	774.775	1.00655	-71.4871	0.607292
183	TRUE	0.519743	111.101	111.104	0.0036	85.1086	84.7122	85.3225	0.610284	0.220387	33.6389	1.10677	-75.0149	0.529581
184	TRUE	0.859258	112.834	112.836	0.002	69.5761	68.534	70.3687	1.8347	0.671514	893.175	1.0046	-72.6604	0.541284
185	TRUE	0.241323	112.937	112.945	0.0076	73.7428	73.1082	74.3106	1.20235	0.311587	-82.8688	1.06781	-64.247	0.715454
186	TRUE	0.479456	113.009	113.015	0.0056	73.0078	70.2543	75.9766	5.7223	1.69241	940.662	1.01241	-63.7316	0.733663
187	TRUE	0.952445	113.18	113.195	0.0144	67.1727	63.3315	67.421	4.08956	1.65233	-204.394	1.11043	-67.4867	0.486689
188	TRUE	0.646118	113.382	113.384	0.0016	77.7169	75.8466	77.9841	2.13751	0.869791	1168.95	1.25162	-75.3101	0.560706
189	TRUE	0.521508	113.495	113.5	0.0048	78.0681	77.7638	78.3353	0.571488	0.179241	-70.8549	1.03707	-64.8678	0.643432
190	TRUE	0.927436	113.589	113.591	0.0024	74.2999	72.8971	74.6042	1.70704	0.64592	695.805	1.08154	-69.701	0.685272
191	TRUE	0.576973	113.744	113.757	0.0128	66.1174	63.7116	67.0029	3.2913	1.43145	-226.656	1.0256	-67.3614	0.653991
192	TRUE	0.861906	113.901	113.912	0.0108	64.4034	62.4464	68.5605	6.11412	2.0177	-535.505	1.02275	-59.0467	0.728251
193	TRUE	0.925768	114.009	114.011	0.002	75.9374	75.9374	75.9374	1.42109e-14	6.92551e-15	1.86479e-12	1	-55.3806	0.849044
194	TRUE	0.424126	114.202	114.204	0.0016	65.6727	64.7909	68.1575	3.36658	1.38256	-2104.11	1.0224	-62.3739	0.713959
195	TRUE	0.739167	114.314	114.318	0.0048	78.2612	78.1384	78.8317	0.693331	0.272141	151.309	1.00128	-57.316	0.709715
196	TRUE	0.697471	114.507	114.512	0.0052	72.5329	71.838	72.9879	1.14985	0.40558	64.8917	1.17879	-63.0699	0.656507
197	TRUE	0.656563	114.645	114.678	0.0332	69.3225	66.7943	69.9665	3.17221	1.1369	-34.254	1.06444	-66.7501	0.661645
198	TRUE	0.998276	114.895	114.907	0.012	75.8383	70.6376	79.8959	9.25832	4.15014	786.192	1.00912	-73.0189	0.595728
199	TRUE	0.51626	115.012	115.02	0.008	73.0778	70.7939	73.1641	2.37017	1.008	303.751	1.03263	-68.5191	0.634416
200	TRUE	0.557044	115.13	115.132	0.0016	72.0148	71.7654	72.086	0.320627	0.129065	155.86	1.04572	-67.8853	0.632545
201	TRUE	0.784387	115.238	115.248	0.0096	72.0675	71.3004	75.5513	4.25091	1.27773	216.755	1.22852	-68.7237	0.660659
202	TRUE	0.543272	115.386	115.392	0.0056	67.7653	66.464	74.6569	8.19296	2.90971	-1178.44	1.38014	-60.9753	0.702203
203	TRUE	0.991078	115.535	115.543	0.0076	77.5641	75.2021	78.9483	3.74623	1.50634	515.856	1.01026	-75.2534	0.536453
204	TRUE	0.96853	115.814	115.817	0.0024	71.4209	70.6861	71.5397	0.853521	0.320263	333.986	1.05796	-67.6001	0.726831
205	TRUE	0.366264	115.889	115.891	0.0024	79.1614	78.0258	80.5641	2.5383	0.915578	1057.62	1.00165	-73.853	0.611125
206	TRUE	0.926193	115.98	115.988	0.0076	67.4521	65.7681	70.3417	4.57362	1.73932	659.116	1.02718	-70.9984	0.651357
207	TRUE	0.722441	116.482	116.484	0.002	112.832	112.24	112.917	0.676879	0.261574	290.727	1.08263	-73.8661	0.53995
208	TRUE	0.740007	116.598	116.627	0.0292	86.1917	85.7237	114.503	28.7795	14.9363	1041.84	1.02514	-71.8952	0.561283
209	TRUE	0.994484	116.737	116.739	0.002	80.6642	80.6642	80.6642	1.42109e-14	4.20363e-15	-1.24319e-12	1	-61.9447	0.734888
210	TRUE	0.190116	117.55	117.552	0.0016	111.923	110.712	116.163	5.45066	2.1941	-2649.63	1.55563	-76.4104	0.469706
211	TRUE	0.464521	117.649	117.651	0.002	114.794	112.839	115.324	2.48486	0.885475	-1024.86	1.18856	-73.6729	0.580269
212	TRUE	0.565814	117.796	117.8	0.0048	69.6629	69.4725	70.2071	0.734548	0.257351	108.912	1.03281	-59.7953	0.710067
213	TRUE	0.506092	117.894	117.896	0.002	68.8075	68.7274	70.8204	2.09298	0.827395	-860.095	1.24326	-58.5794	0.845028
214	TRUE	0.989956	118.015	118.019	0.004	73.0268	72.3291	73.5018	1.17266	0.480334	348.999	1.04131	-58.2631	0.774928
215	TRUE	0.999051	118.102	118.108	0.0056	72.7156	70.9191	74.8846	3.96556	1.32282	652.534	1.01687	-62.1063	0.785097
216	TRUE	0.852058	118.189	118.204	0.0156	78.8211	74.8395	79.3771	4.53759	1.35477	203.176	1.13481	-60.3996	0.767393
217	TRUE	0.586696	118.554	118.559	0.0048	79.4255	78.3514	80.7394	2.38801	0.926767	-184.365	1.64801	-79.6731	0.492361
218	TRUE	0.67714	119.961	119.963	0.002	83.6667	82.6826	84.3481	1.66548	0.687978	-905.262	1.02793	-73.5675	0.456197
219	TRUE	0.380155	120.038	120.04	0.0016	79.8042	79.6261	80.962	1.33595	0.552622	779.302	1.13675	-73.5061	0.590996
220	TRUE	0.942779	120.218	120.238	0.0204	86.8718	83.2033	90.2021	6.99877	2.13664	143.484	1.2242	-73.9057	0.595878
221	TRUE	0.49968	124.882	124.897	0.0152	70.7955	67.7913	73.7507	5.9594	1.55989	-320.832	1.08277	-53.4019	0.851616
222	TRUE	0.472957	125.003	125.004	0.0016	108.489	107.946	109.567	1.62095	0.652809	1013.09	1.01707	-71.0745	0.659972
223	TRUE	0.377337	125.074	125.1	0.0252	96.8601	79.8114	113.909	34.0975	18.4352	1378.76	1.00365	-77.0428	0.511573
224	TRUE	0.644718	125.282	125.287	0.0056	80.7052	79.5126	82.9213	3.40868	1.09201	-563.578	1.0288	-72.4473	0.550447
225	TRUE	0.968	125.359	125.396	0.0368	80.92	69.941	94.5673	24.6263	9.70415	568.423	1.17596	-75.8283	0.493816
226	TRUE	0.53616	125.53	125.532	0.0024	72.3876	71.5861	74.1244	2.5383	0.934337	1057.62	1.02233	-57.1001	0.795709
227	TRUE	0.629755	126.225	126.228	0.0028	82.8731	82.168	83.4446	1.27657	0.45455	-462.987	1.00173	-63.5866	0.725724
228	TRUE	0.915134	126.336	126.339	0.0024	90.1391	88.7364	90.7403	2.00392	0.740483	834.966	1.02777	-77.7284	0.518076
229	TRUE	0.987821	126.4	126.442	0.042	67.1304	66.9273	75.0224	8.09514	4.20155	196.166	1.00341	-66.3009	0.598464
230	TRUE	0.52165	126.542	126.586	0.044	68.1228	64.82	70.1312	5.31116	1.93705	-101.064	1.06346	-63.8342	0.590357
231	TRUE	0.91916	126.695	126.7	0.0052	70.4198	67.6281	72.4635	4.8354	1.67812	-843.166	1.01931	-70.1716	0.564302
232	TRUE	0.346656	126.846	126.871	0.0244	72.3015	70.7023	81.7379	11.0356	3.08985	-307.059	1.21086	-68.3179	0.595516
233	TRUE	0.450283	126.971	126.995	0.024	67.4685	66.9849	70.0407	3.05581	0.979926	-39.4412	1.10857	-64.6197	0.649873
234	TRUE	0.959844	127.103	127.164	0.0612	75.2422	63.4878	77.8004	14.3126	5.85542	-203.47	1.02125	-66.3002	0.601874
235	TRUE	0.861342	127.328	127.347	0.0192	68.5236	61.9459	70.3865	8.44061	2.78447	-452.293	1.08581	-59.5339	0.661592
236	TRUE	0.953178	127.55	127.571	0.0212	67.0711	64.193	67.2397	3.04669	0.921636	113.205	1.01552	-60.3734	0.637356
237	TRUE	0.673631	127.738	127.745	0.0068	65.6842	65.2972	67.8663	2.56907	1.09222	-336.627	1.07675	-59.8822	0.704677
238	TRUE	0.989835	127.848	127.903	0.0552	69.502	69.2175	71.0263	1.80873	0.583463	4.73659	1.02536	-62.9151	0.787957
239	TRUE	0.544098	128.009	128.04	0.0312	66.2764	64.4728	69.6948	5.22196	1.27397	-117.604	1.01476	-65.2181	0.535058
240	TRUE	0.657351	128.198	128.284	0.086	75.4698	67.1518	75.8121	8.66035	4.58401	-97.9334	1.00288	-61.4459	0.628493
241	TRUE	0.717728	128.659	128.719	0.0608	77.0948	70.5304	77.4287	6.89835	2.72448	-112.99	1.0017	-60.8606	0.647651
242	TRUE	0.929205	128.88	128.884	0.004	74.4583	73.8942	75.0372	1.14298	0.351835	194.151	1.17506	-60.5004	0.814184
243	TRUE	0.477098	129.103	129.111	0.008	73.0782	69.1412	74.3325	5.19129	1.62413	-422.375	1.96682	-66.5702	0.722159
244	TRUE	0.993351	129.182	129.186	0.0036	71.6037	71.0774	71.6761	0.59871	0.272659	155.86	1.01641	-68.0766	0.699826
245	TRUE	0.445623	129.395	129.427	0.0316	67.538	66.2443	73.9998	7.75554	2.15533	-185.289	1.09376	-65.2889	0.642955
246	TRUE	0.37038	129.586	129.599	0.0124	66.8009	65.0392	68.3873	3.34808	1.47736	-265.69	1.00072	-69.4688	0.530434
247	TRUE	0.651328	129.924	129.927	0.0028	70.4075	69.8583	71.9661	2.10783	0.792127	774	1.07249	-70.4475	0.672256
248	TRUE	0.342291	130.443	130.451	0.0084	70.2467	69.7773	70.4699	0.692559	0.264353	-43.1436	1.03669	-65.5756	0.706781
249	TRUE	0.999613	130.877	130.884	0.0064	83.2375	80.432	85.1597	4.72776	1.39736	683.89	1.01597	-69.6373	0.658387
250	TRUE	0.281263	131.063	131.068	0.0052	71.9908	71.7296	72.0888	0.359205	0.158638	-81.0459	1.00589	-62.9781	0.764692
251	TRUE	0.679461	131.32	131.323	0.0028	79.1275	78.3779	80.4115	2.03361	0.687583	690.946	1.01532	-68.4056	0.702192
252	TRUE	0.375016	132.472	132.474	0.0016	81.0667	80.4432	81.6901	1.24688	0.492874	779.302	1	-69.5352	0.717376
253	TRUE	0.440121	132.601	132.628	0.0272	67.2864	64.2128	74.8126	10.5998	5.01289	-335.413	1.22653	-68.4885	0.69071
254	TRUE	0.880108	132.767	132.769	0.0016	68.7008	68.3089	69.8052	1.49626	0.614471	-935.162	1.03875	-61.7408	0.712912
255	TRUE	0.872141	132.874	132.883	0.0084	68.894	67.8233	72.5632	4.73991	2.10835	-559.471	1.0055	-66.2597	0.708561
256	TRUE	0.625985	133.166	133.169	0.0032	67.0089	66.4523	68.6418	2.18947	0.811938	-712.814	1.0637	-64.0975	0.652613
257	TRUE	0.587307	133.404	133.409	0.0052	75.9865	72.2317	76.9945	4.76277	1.60619	-443.343	1.64243	-69.0763	0.669556
258	TRUE	0.557301	133.531	133.533	0.0016	74.7469	74.0255	75.6464	1.62095	0.642088	-1013.09	1.00178	-75.5216	0.56051
259	TRUE	0.814766	133.796	133.801	0.0052	66.5619	65.5894	70.0626	4.47327	1.67238	-919.683	1.02834	-68.4117	0.59799
260	TRUE	0.459056	133.885	133.887	0.0028	76.0656	72.0371	76.7887	4.75157	2.17394	-1731.34	1.01039	-73.8577	0.580105
261	TRUE	0.459327	133.967	133.969	0.002	66.2232	65.9471	67.1584	1.21126	0.461859	581.455	1.05019	-78.407	0.447303
262	TRUE	0.792548	134.059	134.062	0.0024	61.0634	60.863	61.4642	0.601176	0.22042	-250.49	1.00609	-68.0085	0.657372
263	TRUE	0.472796	134.16	134.171	0.0108	82.6035	80.3338	83.7695	3.43567	1.25745	-278.07	1.04315	-72.9817	0.548987
264	TRUE	0.940171	134.253	134.339	0.086	81.8253	78.9898	82.5369	3.54705	1.58701	-34.4149	1.00662	-72.8629	0.576756
265	TRUE	0.453711	134.493	134.497	0.004	82.6451	81.9136	84.8625	2.94893	1.38089	730.377	1.00242	-72.8572	0.632073
266	TRUE	0.272957	134.581	134.587	0.0068	81.0107	79.5082	81.5716	2.0634	0.694921	176.168	1.13744	-71.8887	0.63692
267	TRUE	0.56265	134.671	134.681	0.01	81.5212	81.1946	81.922	0.727348	0.194068	0.950204	1.0217	-74.0446	0.536434
268	TRUE	0.763838	135.258	135.261	0.0036	83.1125	81.5985	85.1239	3.52541	1.22649	1008.93	1.00598	-68.0401	0.729688
269	TRUE	0.823653	135.266	135.766	0.5	79.7932	75.8993	81.3918	5.4925	1.98856	-7.95653	1.34837	-65.1527	0.57808
270	TRUE	0.568125	137.011	137.039	0.0276	107.33	92.8207	111.918	19.0976	8.50304	749.899	1.0139	-78.4133	0.435489
271	TRUE	0.940404	137.295	137.316	0.0216	91.6411	89.9927	96.4013	6.40862	2.1827	241.804	1.09739	-70.8185	0.49836
272	TRUE	0.385103	137.475	137.481	0.006	70.5018	69.9774	75.0872	5.10978	1.87829	-890.294	1.03673	-63.4641	0.654964
273	TRUE	0.985299	137.656	137.665	0.0084	67.0904	66.7107	69.8628	3.15211	1.22378	-386.293	1.01604	-59.7995	0.784838
274	TRUE	0.791861	137.789	137.791	0.0024	70.3842	68.7811	71.3194	2.5383	0.924379	-1057.62	1.01082	-57.732	0.840655
275	TRUE	0.989988	137.893	137.906	0.0128	70.3866	65.2942	72.0268	6.73265	2.03177	-515.79	1.01812	-52.6431	0.867258
276	TRUE	0.987627	137.987	137.995	0.008	72.73	71.2605	79.3834	8.12293	2.63587	1037.25	1.02644	-66.9706	0.721829
277	TRUE	0.630742	138.139	138.143	0.004	70.4951	69.9384	74.0947	4.15628	1.32998	-821.303	1.26283	-61.4193	0.738145
278	TRUE	0.892067	138.242	138.245	0.0024	77.0026	76.6686	77.4702	0.801568	0.28993	-333.986	1.00236	-52.304	0.840975
279	TRUE	0.79661	138.328	138.336	0.0084	76.1882	72.9002	78.5761	5.6759	2.10592	-646.68	1.11277	-61.0436	0.780535
280	TRUE	0.653205	138.405	138.432	0.0268	77.0812	71.9362	82.2487	10.3125	4.50028	337.443	1.07273	-60.3526	0.7716
281	TRUE	0.92308	138.519	138.539	0.0192	77.4203	69.9511	81.8714	11.9203	4.62812	-664.81	1.02441	-62.5981	0.714899
282	TRUE	0.721973	138.808	138.835	0.0276	74.1283	71.388	75.9651	4.5771	0.989029	-26.3091	1.13912	-65.6645	0.720331
283	TRUE	0.824005	138.925	138.927	0.002	78.574	78.2979	78.6007	0.302814	0.114253	-113.873	1.03232	-54.5419	0.86185
284	TRUE	0.737614	139.007	139.013	0.0068	70.8432	68.9511	71.0621	2.11094	1.06212	311.399	1.00016	-64.5438	0.764388
285	TRUE	0.77482	139.206	139.217	0.0108	79.9239	79.2398	80.9097	1.66993	0.50952	126.669	1.04329	-59.576	0.78819
286	TRUE	0.617268	139.382	139.384	0.002	67.5762	67.2823	68.8409	1.5586	0.611416	-758.308	1.08112	-63.6356	0.722436
287	TRUE	0.669424	139.514	139.516	0.0016	69.6413	69.5701	69.8907	0.320627	0.129065	-155.86	1.04572	-64.488	0.719011
288	TRUE	0.970222	139.722	139.776	0.054	77.8616	65.9334	82.0573	16.1239	6.70578	-202.644	1.23363	-70.1747	0.527952
289	TRUE	0.531316	139.942	139.944	0.0024	74.9933	70.3843	75.5796	5.19534	1.94452	-1976.09	1.21604	-64.6633	0.524606
290	TRUE	0.996491	140.027	140.041	0.014	68.1143	66.0523	71.9628	5.91046	2.71945	462.058	1.02024	-69.0583	0.660359
291	TRUE	0.55401	140.163	140.167	0.0036	78.313	71.6333	78.8919	7.25864	2.5225	-1849.41	1.08203	-62.4626	0.727556
292	TRUE	0.628076	140.546	140.564	0.018	67.6874	67.1554	67.9017	0.746299	0.267549	-34.3599	1.00586	-67.5302	0.593543
293	TRUE	0.984215	140.662	140.665	0.0028	78.9762	78.8352	79.6219	0.786724	0.273247	-222.658	1.07722	-59.8213	0.799421
294	TRUE	0.834887	140.701	140.703	0.002	55.2097	55.2097	55.2097	1.42109e-14	4.20363e-15	-1.24319e-12	1	-72.7949	0.540384
295	TRUE	0.366695	140.776	140.778	0.0016	66.7801	66.5308	66.8514	0.320627	0.129065	-155.86	1.04572	-67.0609	0.71387
296	TRUE	0.988835	141.546	141.548	0.002	71.4179	71.0082	73.7246	2.71642	1.06642	-1297.78	1.0826	-72.5743	0.615466
297	TRUE	0.772294	141.675	141.68	0.0044	69.7694	69.2647	71.1573	1.89259	0.571627	-367.722	1.05864	-54.7689	0.800719
298	TRUE	0.458468	141.827	141.83	0.0028	68.4428	67.1365	69.2147	2.07814	0.786854	-791.672	1.02483	-62.1221	0.664592
299	TRUE	0.483814	141.963	141.967	0.004	75.2047	69.5119	75.8986	6.38672	2.64975	-1669.18	1.07815	-61.3501	0.652255
300	TRUE	0.350206	142.041	142.045	0.0044	79.1107	78.9701	79.2396	0.269537	0.0946712	6.51442	1.01482	-66.3094	0.635981
301	TRUE	0.619946	142.127	142.133	0.0056	84.5132	81.7397	84.7255	2.98576	1.09798	521.027	1.11677	-69.5931	0.607088
302	TRUE	0.554561	142.255	142.27	0.0152	83.9933	76.2952	84.5973	8.30216	4.1564	-569.554	1.00529	-70.9655	0.584875
303	TRUE	0.642566	142.446	142.453	0.0068	78.5754	77.3689	79.1796	1.81072	0.613258	-162.012	1.13298	-67.9892	0.720425
304	TRUE	0.676271	142.619	142.637	0.018	84.2202	80.5805	86.0265	5.44607	1.6515	78.5599	1.23368	-78.6757	0.445953
305	TRUE	0.423595	142.718	142.724	0.0056	78.5539	77.5388	79.3632	1.82448	0.791166	-359.155	1.00909	-67.78	0.656007
306	TRUE	0.876984	142.852	142.856	0.004	72.7912	71.1697	73.9019	2.73223	0.973807	671.879	1.00214	-76.9141	0.507962
307	TRUE	0.983028	142.938	142.945	0.0076	74.93	72.2649	75.5039	3.23896	1.44205	435.106	1.00071	-70.9574	0.59567
308	TRUE	0.506611	143.313	143.321	0.008	75.8703	72.7294	79.0394	6.31004	2.40665	903.913	1.09528	-74.5126	0.553179
309	TRUE	0.33847	143.5	143.507	0.0064	68.6946	67.9435	71.1403	3.19681	1.2971	562.441	1.01809	-77.9854	0.432217
310	TRUE	0.872108	143.714	143.722	0.0076	69.558	68.356	72.3335	3.97751	1.42341	525.894	1.00427	-68.1752	0.670211
311	TRUE	0.599718	143.803	143.822	0.0188	79.6958	79.102	80.0966	0.994537	0.34898	40.7858	1.02317	-61.2625	0.792471
312	TRUE	0.888865	144.018	144.038	0.0196	74.0278	65.8517	75.0534	9.20166	3.77876	-466.525	1.03016	-70.7692	0.604602
313	TRUE	0.40577	144.121	144.124	0.0028	71.3139	70.7944	71.6999	0.905474	0.311266	316.315	1.0022	-72.5928	0.580701
314	TRUE	0.746642	144.212	144.234	0.022	76.4312	73.4529	79.1639	5.71104	1.82744	175.643	1.08956	-63.8089	0.77909
315	TRUE	0.927791	144.406	144.444	0.038	82.2336	74.5981	91.3464	16.7482	5.40325	118.63	1.41495	-77.6139	0.449262
316	TRUE	0.315756	144.577	144.58	0.0036	68.5766	67.3371	69.1852	1.84806	0.567638	-451.163	1.03082	-65.4383	0.589734
317	TRUE	0.451556	145.282	145.283	0.0016	78.9915	78.7065	79.989	1.28251	0.516259	-623.441	1.32433	-73.7297	0.522635
318	TRUE	0.867543	146.63	146.638	0.0076	87.1149	85.7941	88.6124	2.8183	1.07349	326.962	1.15293	-74.1779	0.596541
319	TRUE	0.888538	147.212	147.214	0.002	76.7983	76.5578	77.4662	0.908443	0.329878	-227.747	1.28605	-74.0126	0.598257
320	TRUE	0.480222	147.383	147.387	0.0036	72.2485	71.9814	73.1763	1.19493	0.435613	345.682	1.02461	-72.2828	0.550523
321	TRUE	0.917403	147.473	147.475	0.002	77.1735	76.8663	78.1488	1.28251	0.507907	644.435	1.06171	-70.0886	0.684952
322	TRUE	0.949478	147.556	147.565	0.0088	74.5198	72.1595	76.4345	4.27503	1.58899	369.886	1.58281	-69.2457	0.666347
323	TRUE	0.668229	149.031	149.034	0.0024	78.5251	78.1243	78.7255	0.601176	0.22042	-250.49	1.00609	-70.1939	0.658261
324	TRUE	0.752396	149.134	149.137	0.0028	75.5214	73.8589	75.7292	1.87032	0.623905	-470.055	1.24759	-68.7131	0.673798
325	TRUE	0.944526	149.271	149.389	0.1184	64.4885	63.3859	68.7763	5.39046	1.9506	-39.7056	1.00473	-70.5179	0.485473
326	TRUE	0.496125	149.465	149.476	0.0108	70.7342	64.2446	72.0353	7.79074	2.20786	739.017	1.02148	-69.7652	0.661649
327	TRUE	0.872985	149.564	149.568	0.0036	73.2402	72.6592	76.4343	3.77517	1.31412	913.645	1.23858	-69.0958	0.693876
328	TRUE	0.963178	149.658	149.678	0.02	69.0101	68.9172	82.3661	13.4489	4.72503	701.649	1.02054	-60.8915	0.788717
329	TRUE	0.981996	149.772	149.786	0.0136	68.3679	66.834	79.642	12.808	5.97081	991.215	1.00868	-66.2474	0.723951
330	TRUE	0.879691	153.591	153.63	0.0384	41.0402	25.7065	56.8786	31.1721	6.78435	-43.8598	10.1886	-93.6108	0.164388
331	TRUE	0.963012	154.77	154.772	0.0016	87.367	68.539	93.1472	24.6081	9.90755	-11767.5	1.61349	-75.5352	0.411404
332	TRUE	0.699703	154.923	154.925	0.002	73.6403	73.4667	73.814	0.347346	0.151643	-197.847	1.00936	-70.9124	0.492191
333	TRUE	0.971367	155.067	155.083	0.0164	71.2852	59.29	90.2503	30.9603	8.24968	-742.969	3.60951	-75.5924	0.44948
334	TRUE	0.546715	155.168	155.173	0.0048	62.6891	61.9417	65.6436	3.70197	1.51093	-782.496	1.00226	-78.5367	0.458625
335	TRUE	0.747822	155.268	155.278	0.0104	68.9692	65.9239	71.9667	6.04277	1.96725	-508.256	1.03857	-76.9318	0.449554
336	TRUE	0.973396	155.36	155.364	0.004	68.99	68.3732	69.0187	0.645549	0.233926	152.472	1.01703	-68.099	0.648557
337	TRUE	0.473416	155.445	155.447	0.002	79.4034	79.2431	79.8666	0.623441	0.243171	311.721	1.01894	-74.8714	0.502536
338	TRUE	0.895171	156.108	156.111	0.0028	82.3832	82.0418	82.591	0.549222	0.179084	178.48	1.00669	-74.561	0.502689
339	TRUE	0.960539	157.125	157.127	0.002	85.6439	84.2234	86.0224	1.79907	0.69792	842.282	1.16994	-73.6468	0.609747
340	TRUE	0.909507	157.414	157.419	0.0056	69.2922	68.7309	71.2388	2.50784	1.10669	-439.794	1.0016	-63.3865	0.578577
341	TRUE	0.754244	157.609	157.61	0.0016	69.6248	69.6248	69.6248	1.42109e-14	3.76822e-15	7.66965e-12	1	-61.9844	0.688557
342	TRUE	0.964017	157.769	158.014	0.245	68.7244	65.1328	78.2858	13.153	3.93203	34.3136	1.59634	-67.0077	0.528233
343	TRUE	0.907121	157.768	157.775	0.0076	67.9918	65.3815	69.0684	3.68699	1.16735	390.99	1.09719	-63.3182	0.698288
344	TRUE	0.626926	158.01	158.014	0.0036	77.9608	77.9081	79.4936	1.58547	0.696462	-467.581	1.05023	-62.3504	0.764646
345	TRUE	0.892343	158.102	158.113	0.0108	87.1352	86.5782	88.3365	1.75837	0.571547	82.5099	1.08275	-77.6255	0.491543
346	TRUE	0.851011	158.296	158.298	0.0016	81.7702	81.6723	82.0463	0.374065	0.153618	233.791	1.01068	-70.5301	0.59801
347	TRUE	0.824173	159.84	159.843	0.0032	86.5075	86.4797	87.1171	0.637434	0.278406	-208.885	1.01649	-71.0924	0.589073
348	TRUE	0.788862	161.291	161.295	0.004	66.7381	66.6644	67.011	0.346624	0.133848	72.1177	1.00801	-77.7433	0.463495
349	TRUE	0.938622	161.336	161.339	0.0036	59.2125	57.9863	61.1249	3.13864	1.09303	542.428	1.63533	-72.1084	0.495299
350	TRUE	0.994377	161.673	161.691	0.0184	47.7224	47.4427	76.4452	29.0025	11.7602	-1625.14	1.03365	-74.7869	0.454651
351	TRUE	0.474163	161.79	161.792	0.002	68.9897	68.197	69.1945	0.997506	0.393399	-488.574	1.0672	-71.6842	0.626633
352	TRUE	0.947496	161.875	161.877	0.0016	78.7026	78.4532	78.7738	0.320627	0.129065	155.86	1.04572	-69.7672	0.584062
353	TRUE	0.960089	161.955	161.96	0.0052	94.9048	92.481	95.3287	2.84774	1.3921	548.218	1.00003	-77.5303	0.482114
354	TRUE	0.546222	162.046	162.049	0.0024	88.5367	86.3992	89.8059	3.40666	1.23975	1419.44	1.00813	-73.1742	0.61365
355	TRUE	0.938038	162.189	162.222	0.0328	66.6516	66.6502	67.8984	1.24822	0.34582	39.3384	1.00024	-59.8919	0.718915
356	TRUE	0.805323	162.305	162.317	0.0112	78.8892	78.0278	81.8899	3.86209	1.04296	-86.0871	1.33835	-68.5134	0.717219
357	TRUE	0.35647	163.198	163.203	0.0048	79.9393	79.5536	81.0945	1.54085	0.618931	320.983	1	-79.5651	0.407
358	TRUE	0.46811	163.629	163.642	0.0124	68.9289	68.5449	69.1762	0.631332	0.222512	-37.2752	1.01101	-65.3818	0.667033
359	TRUE	0.615509	164.149	164.157	0.008	68.8868	66.6265	71.7302	5.10366	1.95906	-555.773	1.50914	-74.2789	0.525388
360	TRUE	0.678021	164.378	164.391	0.0136	55.1873	54.8581	55.3184	0.460315	0.209959	-28.8403	1.00131	-79.1475	0.488113
361	TRUE	0.801203	164.597	164.619	0.0216	69.0703	68.4402	69.5819	1.14171	0.472508	-43.462	1.00404	-70.7518	0.475558
362	TRUE	0.828535	164.879	164.88	0.0016	73.9733	68.5405	75.8882	7.3477	3.29999	-389.651	10.1471	-73.1419	0.430695
363	TRUE	0.836379	165.046	165.049	0.0028	73.3577	72.7236	73.4482	0.724692	0.334036	-265.123	1.00746	-73.1999	0.570332
364	TRUE	0.425032	165.144	165.147	0.0028	69.6043	68.8399	70.2352	1.39532	0.454719	459.452	1.01343	-77.8789	0.501626
365	TRUE	0.352606	165.389	165.397	0.008	68.8347	59.8969	68.8644	8.96754	3.53304	-1192.93	1.08435	-74.4279	0.442947
366	TRUE	0.47021	165.713	165.715	0.0016	76.3398	76.3398	76.3398	0	5.61733e-15	4.86023e-12	1	-65.7544	0.710847
367	TRUE	0.550129	165.797	165.799	0.002	71.5864	71.0654	72.1074	1.04204	0.454928	-593.542	1.04038	-70.8326	0.633618
368	TRUE	0.402394	165.876	165.891	0.0152	75.3265	74.9918	79.0669	4.0751	1.21086	-250.856	1.0364	-70.3149	0.592916
369	TRUE	0.533897	166.037	166.04	0.0024	69.4174	69.4174	69.4174	1.42109e-14	3.24317e-15	5.6185e-14	1	-68.4781	0.55965
370	TRUE	0.522145	166.626	166.641	0.0144	67.7107	63.1256	77.6028	14.4772	4.03097	402.191	1.58124	-73.6028	0.497587
371	TRUE	0.588935	167.604	167.614	0.01	85.81	80.4654	91.5801	11.1147	5.32803	1126.68	1.00126	-78.9833	0.500728
372	TRUE	0.852726	167.755	167.758	0.0032	94.6429	87.4362	106.132	18.6958	7.56567	-6670.45	1.12016	-75.8665	0.508655
373	TRUE	0.957324	167.893	167.919	0.0264	65.7909	65.488	81.4302	15.9422	7.87595	624.077	1.06331	-70.0399	0.497877
374	TRUE	0.997789	167.989	167.997	0.0088	67.2852	65.4779	71.7899	6.3119	2.5029	693.918	1.00552	-68.8835	0.650006
375	TRUE	0.982261	168.113	168.119	0.006	73.4418	73.1198	79.1514	6.0316	2.67076	-1057.96	1.03065	-62.8836	0.702358
376	TRUE	0.562854	168.23	168.246	0.016	106.546	99.3299	108.707	9.37717	3.0231	449.849	1.2495	-71.8972	0.598386
377	TRUE	0.988875	168.341	168.345	0.0044	72.6201	71.7844	73.0198	1.23541	0.444853	287.311	1.02021	-61.4886	0.716373
378	TRUE	0.860045	169.492	169.54	0.048	64.7026	50.2744	73.7722	23.4978	4.72282	104.7	7.34667	-94.363	0.162271
379	TRUE	0.442169	170.581	170.583	0.0016	68.13	67.8539	68.228	0.374065	0.153618	233.791	1.01068	-73.2202	0.569855
380	TRUE	0.299717	171.355	171.358	0.0036	65.8999	64.3321	66.4585	2.12647	0.866866	-594.288	1.00356	-68.4828	0.703043
381	TRUE	0.556275	171.468	171.479	0.0112	69.1009	64.7732	70.9675	6.19427	2.18325	-322.904	1.33852	-78.6286	0.519313
382	TRUE	0.419857	171.56	171.564	0.004	90.0929	90.0633	90.2043	0.141017	0.0451901	-26.6514	1.00337	-73.3074	0.490131
383	TRUE	0.574566	173.651	173.657	0.0056	82.2369	75.5648	86.1631	10.5984	3.19423	1747.51	1.01047	-81.0098	0.455988
384	TRUE	0.473023	173.831	173.832	0.0016	76.9081	76.3826	77.2554	0.872818	0.347517	545.511	1.00577	-77.4135	0.526077
385	TRUE	0.995862	175.099	175.107	0.0076	63.542	62.1409	68.7918	6.65093	2.38628	-835.433	1.00873	-75.0536	0.448012
386	TRUE	0.861734	175.22	175.224	0.0032	64.7327	63.8295	66.407	2.57744	0.967805	-808.318	1.00043	-79.5328	0.396532
387	TRUE	0.734817	175.316	175.323	0.0068	64.0309	62.773	64.6356	1.86257	0.663061	-186.771	1.10946	-68.4928	0.713989
388	TRUE	0.98274	175.437	175.445	0.008	63.6262	63.2865	63.9008	0.614224	0.20204	-25.3092	1.03611	-65.8746	0.530195
389	TRUE	0.481216	175.612	175.614	0.0016	56.3586	56.1181	57.4897	1.37157	0.580791	857.232	1.07696	-78.0179	0.474967
390	TRUE	0.902878	175.79	175.792	0.0024	87.2018	85.2647	88.137	2.87228	1.05491	-1196.78	1.01859	-74.1968	0.517153
391	TRUE	0.678585	176.562	176.564	0.0016	92.1876	91.2346	92.6061	1.37157	0.556377	857.232	1.02519	-71.7682	0.643992
392	TRUE	0.421898	176.65	176.653	0.0028	90.9543	89.93	92.2457	2.31564	0.844654	858.822	1.00627	-71.18	0.580169
393	TRUE	0.506423	176.793	176.795	0.0016	85.8176	85.1674	86.2896	1.12219	0.445538	701.372	1.00392	-73.9623	0.64472
394	TRUE	0.926611	177.46	177.473	0.0128	84.4257	78.2722	87.0915	8.81928	3.38325	-640.392	1.0454	-70.0104	0.593205
395	TRUE	0.23738	177.615	177.616	0.0016	62.9872	62.4617	63.3345	0.872818	0.347517	-545.511	1.00577	-72.8861	0.613045
396	TRUE	0.57501	177.875	177.88	0.0056	71.4047	66.5721	75.9659	9.39375	3.4614	-1798.72	1.01037	-66.9095	0.727399
397	TRUE	0.506066	177.982	177.998	0.0156	110.636	103.785	111.632	7.84711	3.06627	461.135	1.18524	-75.2519	0.503266
398	TRUE	0.978576	178.083	178.085	0.0016	81.7992	81.0244	82.396	1.37157	0.543759	857.232	1.00263	-66.576	0.774322
399	TRUE	0.825026	179.295	179.335	0.04	101.478	90.7458	108.544	17.7978	4.1409	72.4467	4.92076	-93.217	0.201427
400	TRUE	0.791225	179.472	179.476	0.004	76.0927	76.0667	76.4311	0.364451	0.123782	63.2199	1.01281	-73.2504	0.535216
401	TRUE	0.289821	181.772	181.774	0.002	86.923	86.3173	87.199	0.881724	0.315942	-404.601	1.02986	-77.1602	0.460786
402	TRUE	0.480303	182.017	182.018	0.0016	82.1688	81.8927	82.2667	0.374065	0.153618	-233.791	1.01068	-71.6416	0.588672
403	TRUE	0.640442	182.147	182.24	0.0936	80.3319	22.4557	116.966	94.5107	19.9311	188.46	18.0425	-91.9773	0.187865
404	TRUE	0.922351	183.663	183.692	0.0288	70.9493	70.1446	75.3623	5.21771	2.58027	166.131	1.01758	-70.4568	0.534562
405	TRUE	0.990175	183.882	183.884	0.002	56.4429	55.6102	56.9461	1.33595	0.556391	-728.409	1.03626	-70.9972	0.491492
406	TRUE	0.513079	184.115	184.122	0.0068	70.4576	69.4219	73.1389	3.71697	1.30895	-586.255	1.02405	-59.2216	0.728997
407	TRUE	0.494287	184.217	184.22	0.0032	71.7979	71.435	78.3732	6.93816	3.32064	-2241.22	1.03005	-78.4723	0.53452
408	TRUE	0.487024	184.317	184.321	0.0036	75.0667	70.5542	78.2878	7.73364	2.98067	-2428.32	1.01608	-75.2396	0.602751
409	TRUE	0.472297	184.561	184.572	0.0108	72.0466	65.7492	75.9161	10.1668	3.41533	-996.578	1.15726	-65.8897	0.639458
410	TRUE	0.686697	184.651	184.653	0.0016	70.3933	69.7699	71.0168	1.24688	0.492874	-779.302	1	-68.998	0.600415
411	TRUE	0.912617	184.894	184.896	0.0028	78.0411	77.6123	84.51	6.89778	2.82364	-2277.98	1.19979	-74.211	0.477626
412	TRUE	0.495996	185.031	185.038	0.0072	63.2514	62.8655	65.9633	3.0978	1.55665	-428.947	1.00023	-68.2943	0.637666
413	TRUE	0.795923	185.126	185.168	0.0424	68.1824	68.1699	74.1385	5.96858	3.05545	-142.185	1.00041	-63.3189	0.72121
414	TRUE	0.766458	185.254	185.301	0.0472	78.6311	65.8961	79.2087	13.3126	6.01732	-265.312	1.00976	-66.3651	0.594898
415	TRUE	0.516119	185.712	185.738	0.0268	70.1475	65.8243	70.7708	4.94653	2.09319	-178.406	1.01748	-69.0284	0.538519
416	TRUE	0.522787	185.846	185.848	0.002	70.2084	69.9056	70.3064	0.400784	0.153333	-176.854	1.03234	-67.7212	0.693633
417	TRUE	0.977912	186.012	186.064	0.052	72.3043	63.7601	75.4754	11.7153	4.41008	-205.046	1.03347	-71.0509	0.500394
418	TRUE	0.582562	186.171	186.182	0.0116	71.0474	66.2017	78.556	12.3544	3.67655	-867.729	1.12737	-72.8008	0.49607
419	TRUE	0.91526	186.343	186.479	0.136	73.1206	35.2243	107.365	72.1411	15.3547	228.525	8.43405	-82.5775	0.238677
420	TRUE	0.472869	186.584	186.588	0.0036	73.5083	73.3598	74.6958	1.33595	0.403189	-222.658	1.16755	-72.4893	0.538015
421	TRUE	0.310168	189.294	189.296	0.002	75.5869	74.9679	75.9031	0.935162	0.356582	-467.581	1.01392	-70.5752	0.662242
422	TRUE	0.794527	189.409	189.413	0.004	75.2296	73.1621	77.3608	4.19863	1.78206	-1130.05	1.00814	-71.536	0.637199
423	TRUE	0.537841	189.527	189.558	0.0312	69.7741	65.1653	71.9044	6.73902	2.2645	143.573	1.06614	-70.7035	0.585694
424	TRUE	0.585149	190.309	190.321	0.0116	76.1268	71.9034	77.5221	5.61869	1.67336	-459.508	1.02022	-77.7604	0.420536
425	TRUE	0.577528	190.514	190.517	0.0024	71.4441	69.8794	72.9336	3.05425	1.31036	-1244.56	1.02149	-75.7791	0.473155
426	TRUE	0.508714	190.598	190.605	0.0076	92.3466	90.6925	95.3822	4.68972	1.62916	575.585	1.00841	-74.2179	0.48119
427	TRUE	0.563003	190.676	190.677	0.0016	90.2184	87.502	93.113	5.61097	2.21832	3506.86	1.00003	-82.5355	0.452879
428	TRUE	0.967406	190.757	190.773	0.016	79.3223	74.7653	89.0732	14.308	4.93531	834.779	1.02034	-74.0516	0.59669
429	TRUE	0.463488	190.841	190.845	0.0044	80.1529	77.5972	80.6566	3.05937	1.32034	703.584	1.01057	-72.1264	0.532618
430	TRUE	0.460591	190.935	190.944	0.0092	82.6747	80.8484	93.3571	12.5087	5.71596	1369.58	1.00029	-75.5995	0.510122
431	TRUE	0.993068	194.017	194.019	0.0016	88.3133	88.3133	88.3133	1.42109e-14	4.25955e-15	6.44221e-12	1	-64.5575	0.710657
432	TRUE	0.976389	194.17	194.174	0.004	75.2559	74.9887	75.523	0.534378	0.19484	49.9293	1.07314	-57.8205	0.786922
433	TRUE	0.985837	194.293	194.325	0.0328	75.2726	71.3565	79.4587	8.10223	4.02794	243.8	1.02835	-71.3463	0.60864
434	TRUE	0.896124	194.451	194.481	0.03	75.7399	67.3586	75.8999	8.5413	4.55272	282.511	1.00611	-65.4904	0.57701
435	TRUE	0.621656	194.671	194.678	0.0064	69.1776	64.4198	70.3019	5.88212	2.43202	-1049.34	1.28082	-64.4213	0.59847
436	TRUE	0.976202	194.773	194.879	0.106	70.9935	68.3786	72.4639	4.08528	1.32655	10.094	1.03091	-67.9468	0.528846
437	TRUE	0.968081	195.015	195.016	0.0016	68.1345	67.7338	68.3572	0.623441	0.249933	-389.651	1.00816	-66.2923	0.600355
438	TRUE	0.736997	195.247	195.317	0.07	71.3651	69.2709	80.7107	11.4398	3.25388	59.0826	1.21879	-60.704	0.706974
439	TRUE	0.856224	195.475	195.533	0.058	65.8898	65.7264	70.9286	5.20225	2.06251	-29.602	1.12841	-57.7083	0.716536
440	TRUE	0.66893	195.663	195.665	0.002	72.5992	72.3231	72.8753	0.552191	0.182612	-227.747	1.03518	-66.4343	0.678292
441	TRUE	0.903533	195.739	195.741	0.0028	80.2198	78.8096	81.3628	2.55314	0.909282	925.973	1.00303	-77.6673	0.497065
442	TRUE	0.875082	197.189	197.201	0.012	82.5594	71.5388	90.3913	18.8525	7.16878	1525.11	1.00978	-73.0632	0.587115
443	TRUE	0.904552	197.289	197.295	0.006	81.5058	79.7616	85.4542	5.69261	1.79506	918.135	1.02601	-59.1857	0.853559
444	TRUE	0.882882	197.383	197.394	0.0112	109.227	97.8808	109.673	11.7923	5.10331	1091.21	1.02437	-75.5067	0.489488
445	TRUE	0.990207	197.47	197.477	0.0076	81.1902	79.9858	93.657	13.6712	6.04883	1848.75	1.00475	-68.5603	0.708836
446	TRUE	0.657394	197.59	197.595	0.0052	112.785	112.503	113.118	0.615265	0.224496	-111.426	1.00275	-69.2099	0.591921
447	TRUE	0.937929	197.693	197.695	0.0028	69.1248	68.0634	70.3197	2.25626	0.739356	-749.261	1.01368	-50.8512	0.84334
448	TRUE	0.817172	197.885	197.888	0.0028	66.6409	65.8913	67.1233	1.23204	0.431106	436.48	1.00563	-64.8425	0.611593
449	TRUE	0.858834	198.017	198.019	0.002	77.3751	76.1238	79.152	3.02814	1.09721	-1453.64	1.00609	-66.7285	0.732285
450	TRUE	0.992964	198.26	198.265	0.0048	73.56	70.0977	74.4264	4.32873	1.96009	1048.48	1.25649	-69.4191	0.507663
451	TRUE	0.860157	198.807	198.809	0.0016	95.9037	95.3159	97.5603	2.24439	0.921706	1402.74	1.03298	-76.26	0.566987
452	TRUE	0.955101	199.585	199.587	0.002	92.5228	91.3917	92.7721	1.38048	0.500872	-569.367	1.15723	-70.4797	0.608258
453	TRUE	0.836662	199.772	199.774	0.0024	81.1096	79.974	82.0447	2.07072	0.746706	862.798	1.00151	-77.0654	0.508952
454	TRUE	0.973638	200.033	200.046	0.0128	77.765	77.3309	85.0904	7.75954	3.69296	612.191	1.00661	-78.321	0.501812
455	TRUE	0.386352	200.115	200.117	0.002	79.3913	79.1152	79.6674	0.552191	0.182612	227.747	1.03518	-70.9429	0.589349
456	TRUE	0.743018	200.207	200.211	0.0036	79.896	78.137	81.1354	2.99846	1.12073	916.72	1.02001	-74.3592	0.540215
457	TRUE	0.816993	200.315	200.317	0.002	87.08	87.08	87.08	1.42109e-14	4.49387e-15	-1.97885e-12	1	-75.8154	0.467509
458	TRUE	0.394086	200.547	200.557	0.0092	65.9004	64.0419	66.2186	2.17667	0.678494	-98.2539	1.1383	-79.389	0.456783
459	TRUE	0.743886	201.244	201.25	0.0056	72.9879	72.2141	74.425	2.21089	0.813608	237.905	1.24924	-68.2497	0.705236
460	TRUE	0.838626	201.454	201.457	0.0028	67.9919	67.554	68.8305	1.27657	0.461338	-462.987	1.01514	-63.1107	0.657295
461	TRUE	0.882718	201.642	201.644	0.0016	81.7677	81.5717	82.3198	0.74813	0.307235	467.581	1.02779	-78.9671	0.488277
462	TRUE	0.875836	205.382	205.384	0.002	91.5873	91.1241	91.7476	0.623441	0.243171	-311.721	1.01894	-70.1313	0.599611
463	TRUE	0.7341	206.406	206.436	0.0308	73.5255	65.4433	73.7612	8.31793	3.427	238.228	1.13179	-77.07	0.452784
464	TRUE	0.640564	206.652	206.688	0.036	76.7659	65.1493	77.426	12.2768	5.66549	330.427	1.02778	-70.0357	0.64609
465	TRUE	0.365761	206.806	206.808	0.0016	68.9048	68.0766	69.1988	1.12219	0.460853	-701.372	1.03705	-62.6265	0.742199
466	TRUE	0.342561	209.701	209.715	0.0144	77.9777	77.8812	79.4805	1.59931	0.689633	-107.967	1.00973	-75.6498	0.501551
467	TRUE	0.900462	209.907	209.909	0.002	74.4297	72.2565	75.0086	2.75205	1.06783	-1339.76	1.05489	-78.9769	0.432455
468	TRUE	0.696182	210.042	210.047	0.0044	71.6313	70.6219	74.0063	3.3844	1.09605	-737.002	1.03915	-70.9718	0.598241
469	TRUE	0.48082	210.24	210.246	0.0056	78.5714	77.2871	78.9035	1.61639	0.730856	290.486	1.00167	-75.958	0.475643
470	TRUE	0.699956	210.528	210.535	0.0072	74.6104	67.9974	74.796	6.79867	3.49877	-962.054	1.01571	-72.1205	0.577634
471	TRUE	0.994848	210.616	210.621	0.0056	72.2614	71.2446	72.2911	1.04649	0.340051	154.8	1.03648	-74.8699	0.485115
472	TRUE	0.56108	210.728	210.732	0.0048	69.4822	69.1575	69.6877	0.530181	0.17244	-19.2675	1.039	-70.2231	0.54235
473	TRUE	0.653554	210.842	210.863	0.0212	64.2572	64.0686	70.2107	6.14215	2.68558	-291.157	1.00011	-70.6571	0.579626
474	TRUE	0.792387	211.042	211.045	0.0028	69.6253	69.3612	75.1893	5.82815	2.28185	-2061.22	1.07208	-64.0516	0.651292
475	TRUE	0.850661	211.34	211.36	0.0204	66.8744	66.7485	74.7255	7.97699	4.26725	-393.252	1.00178	-66.2786	0.432968
476	TRUE	0.959438	211.468	211.496	0.0284	74.1451	65.0029	75.992	10.9891	4.6208	337.019	1.12509	-72.3962	0.542292
477	TRUE	0.844984	211.573	211.575	0.0016	84.544	84.2857	86.1293	1.84361	0.766279	-1091.02	1.13753	-72.2983	0.669413
478	TRUE	0.329802	211.652	211.659	0.0072	85.7306	81.4969	86.5418	5.04492	1.78396	514.472	1.37106	-75.1091	0.44544
479	TRUE	0.341293	218.09	218.092	0.002	61.352	61.1917	61.8151	0.623441	0.243171	311.721	1.01894	-75.8311	0.497595
480	TRUE	0.744463	218.184	218.213	0.0284	72.6317	67.5297	75.5132	7.9835	2.67816	156.255	1.33674	-77.574	0.51695
481	TRUE	0.698537	218.305	218.307	0.0024	76.148	76.007	76.7492	0.742192	0.281838	-306.154	1.03007	-74.2785	0.410469
482	TRUE	0.499003	218.357	218.399	0.0416	58.2832	46.282	72.088	25.806	6.13282	235.339	5.60791	-90.8548	0.199852
483	TRUE	0.684265	218.473	218.481	0.0076	75.1928	74.0275	77.2486	3.22111	0.92338	-382.954	1.01566	-65.8568	0.603711
484	TRUE	0.326439	218.551	218.567	0.0168	60.54	55.7773	77.8606	22.0833	8.58311	967.455	1.61169	-76.4214	0.400717
485	TRUE	0.984924	218.631	218.733	0.1012	77.6437	77.1432	92.0419	14.8988	7.80447	145.696	1.00108	-68.9379	0.521098
486	TRUE	0.824113	227.278	227.281	0.0036	81.1812	79.6956	84.0609	4.3653	1.59007	1249.4	1.04999	-77.4208	0.509533
487	TRUE	0.978996	243.666	243.676	0.01	74.8925	74.42	81.8864	7.46638	2.96787	700.916	1.15992	-76.7083	0.433238
488	TRUE	0.433341	251.481	251.483	0.0024	76.1882	75.1194	77.5241	2.4047	0.867571	-1001.96	1.0019	-68.13	0.706089
489	TRUE	0.991598	251.669	251.67	0.0016	76.1677	75.9985	76.8713	0.872818	0.366946	-545.511	1.05325	-69.9392	0.667901
490	TRUE	0.359298	251.753	251.799	0.0464	69.1226	59.3354	72.2493	12.9139	4.69148	-60.5156	1.18574	-74.4168	0.500678
491	TRUE	0.526746	251.878	251.891	0.0132	68.9018	67.6178	72.1088	4.49094	1.51396	-359.279	1.04351	-65.5222	0.730899
492	TRUE	0.512909	252.004	252.019	0.0148	67.7886	65.2686	67.7985	2.52996	1.19826	-176.931	1.00282	-70.2567	0.590116
493	TRUE	0.910002	252.113	252.13	0.0168	66.2927	64.6052	67.0084	2.40323	0.636874	-45.1218	1.05414	-70.0038	0.631843
494	TRUE	0.363872	252.267	252.273	0.006	66.3253	66.0751	67.7235	1.64842	0.792171	-334.903	1.04608	-68.2909	0.513725
495	TRUE	0.848468	252.502	252.53	0.028	90.2902	82.1483	91.777	9.6287	4.18071	323.626	1.07758	-80.0882	0.443513
496	TRUE	0.349983	252.677	252.679	0.0016	79.6206	77.4118	80.4043	2.99252	1.22894	-1870.32	1.02557	-66.1262	0.728736
497	TRUE	0.997042	252.785	252.792	0.0072	67.3937	67.1842	67.5933	0.40917	0.1639	17.5177	1.02905	-65.1012	0.702725
498	TRUE	0.711078	252.881	252.893	0.012	72.2229	70.9021	73.5436	2.64156	1.32912	229.315	1.00134	-71.1206	0.602874
499	TRUE	0.910478	253.009	253.013	0.004	68.9292	68.6844	69.9457	1.2613	0.480898	281.847	1.05659	-71.0398	0.541436
500	TRUE	0.56917	253.206	253.223	0.0172	74.8441	65.3698	75.7497	10.3799	2.99478	-143.011	1.43416	-69.5471	0.602412
501	TRUE	0.974342	253.315	253.393	0.078	71.4977	65.3672	71.6951	6.32789	2.70226	-78.3215	1.00146	-70.9554	0.521866
502	TRUE	0.745832	253.574	253.584	0.01	67.3474	66.6869	70.0446	3.35778	1.1928	-373.089	1.03491	-68.4107	0.659784
503	TRUE	0.573376	253.957	253.959	0.0016	78.9259	77.5543	79.1842	1.62985	0.659157	-857.232	1.27757	-73.7389	0.625938
504	TRUE	0.868781	254.891	254.893	0.0016	69.8465	69.7752	70.0959	0.320627	0.129065	-155.86	1.04572	-70.8087	0.674707
505	TRUE	0.697852	254.997	254.999	0.002	66.3784	66.3784	66.3784	0	3.8918e-15	-5.07531e-13	1	-71.9672	0.463194
506	TRUE	0.502029	258.915	258.919	0.004	71.2359	70.9687	71.3695	0.400784	0.145291	-19.7356	1.03795	-65.5401	0.710091
507	TRUE	0.811251	259.133	259.146	0.0124	71.5657	66.6799	72.5717	5.89188	2.10462	350.344	1.20169	-71.6867	0.543607
508	TRUE	0.606059	259.244	259.246	0.0016	81.7788	81.5027	81.8768	0.374065	0.153618	-233.791	1.01068	-72.113	0.538033
509	TRUE	0.700088	259.393	259.399	0.006	79.4727	79.2078	80.8646	1.65689	0.647738	293.808	1.08162	-69.4226	0.590556
510	TRUE	0.475153	259.9	259.908	0.0076	77.3926	70.1327	79.5279	9.39527	3.93418	1202.12	1.00534	-78.4799	0.485432
511	TRUE	0.68709	263.666	263.668	0.0016	65.6631	65.2891	66.0372	0.74813	0.295724	-467.581	1	-74.5163	0.512732
512	TRUE	0.968435	263.76	263.769	0.0088	76.371	72.167	76.9341	4.76709	2.17796	548.564	1.00206	-71.0811	0.661958
513	TRUE	0.662323	263.847	263.851	0.004	77.6203	74.6954	78.7513	4.05585	1.68782	1016.11	1.00035	-76.6753	0.536891
514	TRUE	0.796368	263.942	263.944	0.0016	74.913	74.6102	77.2554	2.64517	1.08176	1480.67	1.22507	-76.8826	0.54221
515	TRUE	0.567934	264.047	264.049	0.002	76.159	75.0189	77.6552	2.63627	1.07007	1414.83	1.01611	-77.0182	0.579579
516	TRUE	0.961792	264.333	264.375	0.0416	78.5951	77.6004	87.679	10.0785	3.77785	-38.2981	1.1695	-74.9429	0.488673
517	TRUE	0.946624	264.523	264.525	0.002	71.6141	67.3257	73.952	6.62629	2.6731	680.696	7.28149	-68.8097	0.572385
518	TRUE	0.55384	264.773	264.833	0.06	78.2664	71.8339	80.3283	8.49439	3.29545	-59.8551	1.063	-72.9863	0.533
519	TRUE	0.693006	265.205	265.224	0.0188	75.8239	75.3786	77.5124	2.13384	0.832424	111.797	1.03155	-73.3293	0.584657
520	TRUE	0.240846	268.389	268.393	0.004	63.0056	62.4118	64.104	1.6922	0.513061	-366.373	1.053	-80.5681	0.39598
521	TRUE	0.775173	268.98	269.002	0.0212	79.0398	68.2119	82.7221	14.5102	6.40566	685.238	1.0509	-79.2838	0.492676
522	TRUE	0.487781	269.171	269.182	0.0108	70.0892	69.7219	71.0279	1.30601	0.320063	109.334	1.0041	-72.8305	0.504455
523	TRUE	0.314787	269.282	269.283	0.0016	67.0656	66.7895	67.1636	0.374065	0.153618	-233.791	1.01068	-72.7556	0.496513
524	TRUE	0.643822	269.681	269.683	0.002	75.119	74.7717	75.4664	0.694692	0.303286	-395.694	1.02708	-66.4686	0.649166
525	TRUE	0.983668	269.829	269.857	0.028	78.4842	78.1222	91.2651	13.1429	6.28774	-545.551	1.04199	-72.1125	0.488021
526	TRUE	0.509261	269.968	269.983	0.0152	70.9704	69.3162	76.3213	7.005	2.05178	-305.579	1.17832	-72.2571	0.599074
527	TRUE	0.885632	270.122	270.126	0.004	71.0394	70.7725	71.0839	0.311353	0.11061	6.38608	1.02786	-69.3291	0.581097
528	TRUE	0.547063	270.398	270.403	0.0044	76.4637	72.6701	78.9867	6.31664	2.45933	1552.62	1.00752	-76.6534	0.546921
529	TRUE	0.858242	270.81	270.811	0.0016	91.2181	90.2918	91.7881	1.49626	0.597287	935.162	1.00886	-78.5203	0.45283
530	TRUE	0.917794	270.846	270.888	0.0416	86.9724	74.8603	87.0904	12.2301	4.93775	-96.0187	1.2049	-78.1357	0.487115
531	TRUE	0.815297	270.975	270.977	0.002	80.3252	79.0605	80.9308	1.87032	0.715992	-935.162	1.02394	-72.2666	0.661324
532	TRUE	0.700683	271.852	271.856	0.004	75.4736	74.9102	76.2875	1.37734	0.554099	263.844	1.09818	-71.9017	0.525768
533	TRUE	0.595432	273.054	273.059	0.0052	70.4602	68.7755	73.9337	5.15824	1.49116	-839.003	1.12212	-69.7455	0.662679
534	TRUE	0.506326	273.197	273.199	0.002	69.0834	66.9236	72.2674	5.34378	1.89385	2490.58	1.00724	-75.0337	0.530553
535	TRUE	0.387527	273.258	273.314	0.0552	76.1036	61.5269	86.138	24.6111	5.76614	-4.35974	6.14628	-92.8526	0.20131
536	TRUE	0.678079	274.144	274.15	0.0064	76.508	75.7683	78.2002	2.43189	0.853004	355.867	1.13782	-77.0403	0.420071
537	TRUE	0.890234	274.314	274.41	0.0956	71.4645	63.1698	74.3967	11.2269	4.18985	13.0469	1.08656	-72.9096	0.413489
538	TRUE	0.717786	274.497	274.501	0.004	70.3024	69.5305	71.4008	1.87032	0.670392	-501.654	1.00991	-76.3246	0.445271
539	TRUE	0.382239	274.68	274.682	0.002	64.1595	63.7097	64.6093	0.899537	0.320169	-425.594	1.00633	-65.005	0.663226
540	TRUE	0.445574	274.76	274.762	0.0016	76.4778	74.5718	77.315	2.74314	1.11275	-1714.46	1.0167	-63.0437	0.780394
541	TRUE	0.388868	274.838	274.846	0.0088	65.1903	65.1566	65.4189	0.262357	0.110442	-9.46218	1.00487	-67.5071	0.699315
542	TRUE	0.612571	275.294	275.318	0.024	65.6017	64.6263	67.7392	3.11294	1.18141	-114.949	1.02071	-72.0042	0.539745
543	TRUE	0.799401	275.629	275.631	0.002	66.5466	66.2438	67.4551	1.21126	0.457464	-581.455	1.04041	-56.5476	0.831942
544	TRUE	0.542636	275.878	275.901	0.0228	61.7354	60.5821	67.44	6.85792	3.0886	-305.333	1.01017	-68.5602	0.541085
545	TRUE	0.511904	275.965	276.053	0.088	68.845	64.004	73.5718	9.56781	3.01464	-51.6016	1.07134	-66.2324	0.544586
546	TRUE	0.706671	276.24	276.243	0.0024	76.0289	71.7538	78.4336	6.67973	2.4362	-2783.22	1.00403	-67.0162	0.539676
547	TRUE	0.746963	276.315	276.317	0.002	69.0792	68.9189	69.5424	0.623441	0.243171	311.721	1.01894	-59.8304	0.799217
548	TRUE	0.91096	276.569	276.685	0.1152	54.7262	25.4839	102.583	77.0989	19.1221	22.4236	15.0941	-86.9361	0.195982
549	TRUE	0.911612	276.724	276.752	0.0284	73.7743	70.8851	82.9866	12.1015	4.05594	427.006	1.08616	-71.9418	0.561192
550	TRUE	0.987259	278.981	279.003	0.0212	75.2244	71.0345	75.276	4.24155	2.15918	204.725	1.00128	-59.8899	0.699525
551	TRUE	0.792411	279.123	279.14	0.0164	77.8432	71.3763	84.8477	13.4714	6.82797	-838.716	1.00394	-69.6847	0.587647
552	TRUE	0.376175	279.539	279.54	0.0016	61.398	59.9997	62.6181	2.61845	1.03587	-1636.53	1.00044	-72.9496	0.548276
553	TRUE	0.566305	279.633	279.639	0.0056	67.6692	66.4794	68.4037	1.92436	0.743156	266.117	1.25411	-67.6381	0.542596
554	TRUE	0.877182	279.807	279.877	0.0696	62.3781	61.5299	65.5749	4.04495	1.62219	-50.1894	1.01114	-58.643	0.585913
555	TRUE	0.433935	279.961	279.966	0.0052	69.1376	68.4874	70.0918	1.6044	0.555343	-252.232	1.0372	-56.699	0.841873
556	TRUE	0.81691	280.537	280.539	0.002	74.6645	74.6645	74.6645	1.42109e-14	6.92551e-15	2.20698e-12	1	-70.7905	0.399728
557	TRUE	0.451127	280.792	280.849	0.0576	75.546	66.2096	76.0256	9.81601	4.38106	-168.075	1.02049	-68.6345	0.495342
558	TRUE	0.618459	280.848	280.862	0.0136	67.2996	67.0113	68.9228	1.91154	0.857642	132.752	1.00103	-69.8538	0.542732
559	TRUE	0.465698	280.952	280.975	0.0228	68.9702	67.8905	71.0069	3.1164	1.28089	105.83	1.03596	-74.5938	0.496501
560	TRUE	0.448481	281.195	281.229	0.034	65.4981	61.4172	73.231	11.8138	3.39873	-172.77	1.22266	-72.0402	0.487876
561	TRUE	0.986265	281.378	281.385	0.0072	66.254	65.8723	68.3601	2.48784	1.066	-342.365	1.00484	-69.0659	0.643419
562	TRUE	0.553004	281.565	281.571	0.006	112.833	112.454	112.858	0.403644	0.126187	-45.0688	1.00848	-76.7184	0.451391
563	TRUE	0.445642	281.901	281.905	0.0036	71.4024	71.1641	71.839	0.674965	0.276196	-215.135	1.00791	-67.9313	0.661737
564	TRUE	0.836441	282.018	282.044	0.026	70.6418	66.0508	73.2643	7.21348	2.30559	176.159	1.19235	-69.8885	0.670508
565	TRUE	0.99646	296.598	296.636	0.038	89.1979	81.6001	90.1396	8.53949	3.30893	96.4897	1.18115	-73.9245	0.488062
566	TRUE	0.63262	297.614	297.621	0.0072	80.7755	80.5604	84.8724	4.31201	1.79903	599.209	1.12674	-73.8415	0.43684
567	TRUE	0.475052	297.756	297.757	0.0016	80.871	80.6217	80.9423	0.320627	0.129065	155.86	1.04572	-70.4017	0.519811
568	TRUE	0.668646	297.84	297.853	0.0128	71.3138	67.5461	72.8206	5.27441	1.43876	113.213	1.26269	-65.9812	0.647295
569	TRUE	0.38526	298.24	298.257	0.0168	100.429	99.9687	102.549	2.58069	1.15476	-157.992	1.01356	-65.5783	0.491644
570	TRUE	0.916374	298.475	298.489	0.014	81.776	69.2343	90.3549	21.1205	8.54662	-1729.51	1.13237	-71.6011	0.539123
571	TRUE	0.536546	299.249	299.258	0.0092	85.3392	84.2234	85.4268	1.20342	0.581599	131.924	1.0006	-75.8435	0.532994
572	TRUE	0.920458	299.37	299.42	0.0508	72.8651	66.6899	73.9116	7.22176	2.04075	-132.447	1.01167	-71.9634	0.552981
573	TRUE	0.613196	299.52	299.524	0.0032	70.7718	70.6159	72.3526	1.73673	0.625211	-517.988	1.08738	-70.6161	0.656583
574	TRUE	0.662549	299.67	299.71	0.0396	73.2127	67.0369	75.3427	8.30575	2.18985	62.2547	1.2018	-63.8094	0.709408
575	TRUE	0.641736	299.941	299.944	0.0032	77.7748	73.4033	79.044	5.64066	1.73926	-1383.88	1.16101	-60.8345	0.788181
576	TRUE	0.373769	301.376	301.42	0.0432	37.4183	29.6253	44.3949	14.7696	4.32933	66.6725	3.86189	-92.4299	0.18088
577	TRUE	0.967188	301.68	301.734	0.054	70.3636	65.2223	73.8896	8.66729	3.54113	-136.318	1.01418	-68.8196	0.644189
578	TRUE	0.992403	301.823	301.833	0.0096	64.6728	63.6676	64.9602	1.29254	0.478431	-12.2149	1.10319	-63.2112	0.714489
579	TRUE	0.990647	314.071	314.116	0.0448	65.4224	64.6817	75.0787	10.397	4.39539	199.155	1.10123	-69.4932	0.548579
580	TRUE	0.815432	314.214	314.216	0.002	59.6924	58.0314	60.1422	2.11079	0.804795	-1007.05	1.05469	-72.5296	0.581367
581	TRUE	0.875024	315.03	315.101	0.0712	68.2474	66.0963	71.1065	5.01014	1.80677	-26.3097	1.04367	-68.0771	0.657826
582	TRUE	0.654692	315.21	315.229	0.0188	64.2731	54.7282	76.3306	21.6024	7.78158	-379.373	2.52091	-77.373	0.492646
583	TRUE	0.545563	315.405	315.408	0.0024	57.1458	54.2735	58.2145	3.94104	1.46763	-1642.1	1.02801	-70.83	0.604497
584	TRUE	0.566214	315.565	315.568	0.0028	64.3858	63.7252	65.3135	1.58829	0.565543	-574.315	1.00538	-67.8923	0.490414
585	TRUE	0.362056	315.663	315.665	0.002	63.2866	62.9838	64.195	1.21126	0.457464	-581.455	1.04041	-78.7712	0.502033
586	TRUE	0.989833	315.755	315.762	0.0076	71.27	66.6548	71.7843	5.12943	2.25709	-690.39	1.00493	-74.8157	0.557049
587	TRUE	0.929707	315.879	315.93	0.0508	65.9174	53.6472	66.3458	12.6986	5.45421	-250.224	1.00032	-71.6997	0.551382
588	TRUE	0.518322	316.025	316.027	0.0016	68.0923	67.4688	68.7157	1.24688	0.492874	779.302	1	-77.9238	0.491699
589	TRUE	0.445228	316.118	316.132	0.0144	77.6629	68.9034	77.7371	8.83369	4.69618	-620.37	1.00835	-75.3498	0.496636
590	TRUE	0.356422	316.286	316.287	0.0016	77.2465	76.4806	78.7249	2.24439	0.902684	-1402.74	1.01271	-78.0857	0.520702
591	TRUE	0.62224	316.464	316.465	0.0016	72.4771	71.7646	74.2583	2.49377	1.01694	-1558.6	1.02327	-73.5178	0.603678
592	TRUE	0.474616	317.294	317.297	0.0028	76.1782	76.0965	76.4899	0.393362	0.146665	137.836	1.01178	-68.9237	0.649575
593	TRUE	0.597463	317.37	317.393	0.0228	76.4305	69.0679	77.1743	8.10642	3.06062	339.095	1.05445	-74.6822	0.500878
594	TRUE	0.580673	317.533	317.575	0.0416	68.623	53.9128	77.3957	23.483	4.51035	52.8596	4.2543	-92.2761	0.224577
595	TRUE	0.750813	317.697	317.699	0.002	67.1965	67.0361	67.6596	0.623441	0.243171	-311.721	1.01894	-66.28	0.714982
596	TRUE	0.818752	317.788	317.82	0.0316	71.1785	70.3091	78.9197	8.61058	3.77367	263.583	1.03955	-71.5643	0.602678
597	TRUE	0.812389	317.891	317.937	0.046	73.2941	69.8741	77.9996	8.12557	4.07986	132.163	1.08272	-67.02	0.705887
598	TRUE	0.82129	318.022	318.025	0.0028	70.1704	69.5915	71.2837	1.6922	0.564512	-561.945	1.02377	-59.4513	0.811631
599	TRUE	0.657212	318.134	318.137	0.0032	71.7884	69.2946	72.2782	2.98361	1.08111	-903	1.17568	-62.1756	0.740445
600	TRUE	0.943185	319.563	319.614	0.0512	37.641	28.0518	46.7551	18.7032	4.45432	-30.0599	6.26883	-94.6462	0.155692
601	TRUE	0.633601	328.285	328.287	0.002	50.9387	50.8408	51.2415	0.400784	0.153333	176.854	1.03234	-67.043	0.602373
602	TRUE	0.438157	328.807	328.81	0.0028	63.9391	62.0688	64.57	2.50119	0.938075	-911.836	1.09106	-76.7532	0.503367
603	TRUE	0.314029	328.89	328.893	0.0028	70.9369	70.2021	71.6716	1.46954	0.494452	503.63	1.00325	-77.9997	0.450776
604	TRUE	0.516672	329.131	329.135	0.004	66.5212	66.4247	67.5723	1.14758	0.377201	-220.877	1.07694	-66.923	0.656315
605	TRUE	0.4156	329.26	329.262	0.002	66.6239	66.5126	66.9846	0.472034	0.176845	-134.867	1.10034	-67.7039	0.59977
606	TRUE	0.833113	329.33	329.352	0.022	72.5923	65.84	77.0266	11.1866	3.05847	197.545	1.41231	-73.1345	0.492033
607	TRUE	0.711423	329.413	329.424	0.0112	71.7352	70.4547	72.3888	1.93406	0.7129	129.971	1.04027	-67.8128	0.646551
608	TRUE	0.740718	329.51	329.515	0.0048	67.3347	66.6377	70.1749	3.53725	1.59033	754.223	1.0023	-68.531	0.645178
609	TRUE	0.915028	329.756	329.758	0.0028	82.5749	81.7659	83.1167	1.35079	0.501198	507.165	1.01003	-73.0123	0.651881
610	TRUE	0.926654	329.886	329.889	0.0028	55.1999	47.251	93.5935	46.3425	16.1286	13267.6	1.47924	-68.453	0.534477
611	TRUE	0.631105	330.019	330.08	0.0612	67.3761	65.0283	67.9198	2.89142	0.954481	-41.2498	1.00442	-69.1028	0.575752
612	TRUE	0.57761	330.186	330.202	0.0156	64.7962	55.5321	66.6476	11.1155	3.49569	-698.101	1.02024	-74.3699	0.450051
613	TRUE	0.627112	330.296	330.297	0.0016	71.4223	70.5851	75.2876	4.70253	1.89722	-2415.84	1.41796	-65.026	0.729427
614	TRUE	0.739356	330.38	330.39	0.0092	69.1899	65.8787	70.9336	5.0549	2.14385	558.917	1.09498	-70.2008	0.668751
615	TRUE	0.609598	335.362	335.366	0.0036	74.9784	74.3732	75.2976	0.924342	0.361438	-133.595	1.16528	-71.0946	0.638278
616	TRUE	0.390339	335.501	335.503	0.0016	65.1692	64.145	66.0153	1.87032	0.740483	-1168.95	1.00122	-72.7767	0.572188
617	TRUE	0.712429	335.535	335.553	0.0176	67.8689	65.6109	69.1639	3.55294	1.36988	145.111	1.12051	-78.0296	0.495968
618	TRUE	0.384177	335.653	335.655	0.0016	79.9676	78.7118	80.3328	1.62095	0.673737	-1013.09	1.05317	-74.3787	0.532549
619	TRUE	0.632484	335.714	335.737	0.0232	79.7498	79.1811	94.3678	15.1867	5.19967	664.531	1.00954	-76.3934	0.521511
620	TRUE	0.252148	338.967	338.971	0.004	66.1513	65.934	66.5471	0.613153	0.23958	-76.8818	1.07778	-67.6583	0.626656
621	TRUE	0.768172	339.054	339.058	0.004	83.3562	81.2632	86.5773	5.3141	1.98375	1477.3	1.01849	-62.7025	0.808354
622	TRUE	0.83634	339.132	339.147	0.0144	81.7241	74.6123	83.6466	9.03437	3.74037	599.509	1.00497	-67.9745	0.66245
623	TRUE	0.589241	381.375	381.388	0.0136	76.9493	76.0527	78.8481	2.7954	0.818075	-90.9614	1.20627	-80.1949	0.449432
624	TRUE	0.600629	405.345	405.347	0.002	80.3786	80.3786	80.3786	1.42109e-14	4.76647e-15	-2.48638e-12	1	-72.486	0.558875
625	TRUE	0.494342	407.42	407.465	0.0448	51.1148	35.2764	59.368	24.0916	6.01007	67.3059	6.58216	-93.7156	0.150696
626	TRUE	0.60888	425.345	425.372	0.0276	77.3582	68.3594	80.4895	12.1301	5.30664	66.7727	1.47605	-73.9508	0.502785
627	TRUE	0.712715	425.753	425.755	0.002	65.7071	64.5893	67.2078	2.61845	1.05323	-1393.84	1.01492	-70.5345	0.459574
628	TRUE	0.517813	425.853	425.896	0.0432	59.0812	47.3991	68.5516	21.1525	4.81561	-138.247	4.33217	-90.6126	0.204379
629	TRUE	0.799581	426.792	426.793	0.0016	81.7652	81.4891	81.8632	0.374065	0.153618	233.791	1.01068	-74.2585	0.554855
630	TRUE	0.93151	427.036	427.038	0.002	77.835	77.835	77.835	2.84217e-14	9.53293e-15	1.24319e-12	1	-66.4201	0.499939
631	TRUE	0.946967	427.179	427.192	0.0124	65.1395	63.1939	66.7261	3.5322	1.11208	-284.362	1.01626	-64.915	0.593025
632	TRUE	0.53292	427.375	427.389	0.0144	75.5259	74.9127	79.1468	4.23409	1.79908	-309.419	1.02548	-70.9121	0.538677
633	TRUE	0.476077	476.474	476.484	0.01	68.2888	65.5458	68.8463	3.30051	1.32593	-311.163	1.00858	-73.2521	0.518819
634	TRUE	0.918689	486.23	486.315	0.0852	77.3751	76.335	97.4965	21.1615	9.86701	239.712	1.01815	-73.9205	0.480843
635	TRUE	0.737373	502.96	502.977	0.0164	76.0475	75.905	86.8348	10.9299	5.25256	743.982	1.1841	-72.0522	0.44774
636	TRUE	0.407515	503.072	503.083	0.0104	58.1881	57.415	67.0551	9.64014	4.70113	931.87	1.00239	-73.6729	0.506106
637	TRUE	0.685301	503.502	503.507	0.0044	59.2923	57.9622	60.392	2.42984	0.924124	-550.846	1.00467	-66.0508	0.458235
638	TRUE	0.934049	503.769	503.811	0.0416	66.9006	66.5306	68.3677	1.83715	0.727717	37.7141	1.00567	-62.365	0.573333
639	TRUE	0.976786	504.05	504.052	0.002	69.5745	69.2583	69.864	0.605629	0.218335	-290.727	1.00254	-57.7961	0.655891
640	TRUE	0.392321	504.365	504.381	0.0156	68.8042	68.53	70.6519	2.12187	0.87825	-122.861	1.01153	-69.9707	0.64417
641	TRUE	0.421485	505.056	505.061	0.0048	74.1029	72.7973	76.6774	3.8801	1.16135	662.314	1.06992	-67.1204	0.653149
642	TRUE	0.462008	505.22	505.222	0.002	78.4295	77.9085	78.9505	1.04204	0.454928	593.542	1.04038	-75.5456	0.539608
643	TRUE	0.320146	511.273	511.275	0.0016	51.7324	51.3316	51.955	0.623441	0.249933	389.651	1.00816	-70.5497	0.4098
644	TRUE	0.509334	518.803	518.805	0.0016	76.6145	76.2137	76.8371	0.623441	0.249933	389.651	1.00816	-79.2441	0.406528
645	TRUE	0.938918	596.008	596.009	0.0016	111.385	110.557	111.679	1.12219	0.460853	-701.372	1.03705	-76.2964	0.506247
					0.017418
