# Supplementary material for: Bazedoxifene reverses sexually dimorphic autistic-like abnormalities in biallelic MDGA1-mutant mice
Source: EMBO Mol Med. 2026 Mar 20;18(4):1358–98. doi: 10.1038/s44321-026-00402-y (PMC13084050; doi:10.1038/s44321-026-00402-y)
Supplement: Supplementary file 18 — Source data Fig. 4 [file 44321_2026_402_MOESM18_ESM.zip › Panel G and I/Batch2/Mdga1-KI_511.xlsx]

## Sheet: Sheet1
ID	Accepted	Score	Begin Time (s)	End Time (s)	Call Length (s)	Principal Frequency (kHz)	Low Freq (kHz)	High Freq (kHz)	Delta Freq (kHz)	Frequency Standard Deviation (kHz)	Slope (kHz/s)	Sinuosity	Mean Power (dB/Hz)	Tonality
1	TRUE	0.356051	3.46226	3.46706	0.0048	78.3487	70.8948	78.4888	7.59402	3.32793	1671.19	1.08105	-78.6333	0.425168
2	TRUE	0.34661	3.55026	3.55306	0.0028	78.1504	77.1336	78.7664	1.63282	0.594916	600.822	1.01223	-71.9205	0.555519
3	TRUE	0.929949	7.24046	7.24566	0.0052	68.7565	68.3816	68.9934	0.611812	0.264664	116.034	1.00053	-69.5293	0.638129
4	TRUE	0.474344	9.77556	9.77716	0.0016	89.6769	89.6769	89.6769	1.42109e-14	4.25955e-15	6.44221e-12	1	-71.6393	0.582097
5	TRUE	0.388891	10.5421	11.0021	0.46	72.7216	36.1842	97.3257	61.1416	14.1003	-43.1397	18.0597	-91.7318	0.183983
6	TRUE	0.804073	11.2375	11.2403	0.0028	84.0787	81.8892	84.7986	2.90939	1.08549	1063.81	1.05815	-72.7939	0.600652
7	TRUE	0.582933	11.3271	11.3287	0.0016	111.782	111.391	113.769	2.37798	1.00872	1480.67	1.08242	-73.0828	0.457807
8	TRUE	0.68442	11.4079	11.4095	0.0016	119.535	119.464	119.784	0.320627	0.129065	-155.86	1.04572	-75.2646	0.496087
9	TRUE	0.656009	13.533	13.5378	0.0048	95.263	93.0809	95.9235	2.8426	0.888342	538.803	1.06054	-67.7921	0.660351
10	TRUE	0.681493	14.1389	14.1405	0.0016	83.8668	82.8426	84.7129	1.87032	0.740483	-1168.95	1.00122	-76.783	0.459358
11	TRUE	0.645023	14.2277	14.2293	0.0016	87.5346	87.2852	87.7839	0.498753	0.197149	311.721	1	-79.3238	0.427633
12	TRUE	0.871002	14.8105	14.8309	0.0204	81.1139	78.8315	85.0741	6.24258	2.30258	71.2437	1.28741	-76.3598	0.53159
13	TRUE	0.885909	15.3581	15.3609	0.0028	84.8201	83.5287	85.1022	1.57345	0.546493	445.315	1.20847	-63.7067	0.79511
14	TRUE	0.616327	15.4601	15.4653	0.0052	76.9273	76.1059	78.5041	2.39822	0.927823	129.884	1.60597	-79.8637	0.483782
15	TRUE	0.902476	15.6807	15.8757	0.195	79.0782	76.7445	82.862	6.11746	2.35376	13.5749	2.03554	-69.2022	0.506205
16	TRUE	0.522885	15.5593	15.5609	0.0016	82.019	80.9146	82.4109	1.49626	0.614471	-935.162	1.03875	-69.2845	0.699653
17	TRUE	0.460708	15.7681	15.7697	0.0016	76.9045	76.2632	79.1489	2.88564	1.16158	-1402.74	1.50554	-68.1526	0.718764
18	TRUE	0.502962	15.8677	15.8717	0.004	82.056	81.8927	82.5829	0.690239	0.295151	-204.778	1.03299	-60.2719	0.734235
19	TRUE	0.320285	16.6796	16.6812	0.0016	84.5961	83.5986	84.8811	1.28251	0.516259	-623.441	1.32433	-66.0201	0.726697
20	TRUE	0.449487	16.7916	16.7932	0.0016	78.4934	78.3331	79.3484	1.01532	0.428059	-623.441	1.08105	-75.0458	0.545481
21	TRUE	0.374262	18.0775	18.0815	0.004	86.1982	85.226	86.5322	1.30626	0.370696	248.803	1.05209	-77.7925	0.485196
22	TRUE	0.772507	19.1119	19.1143	0.0024	89.6364	88.7012	90.104	1.40274	0.514313	584.476	1.01687	-78.7884	0.470516
23	TRUE	0.587265	19.2555	19.2599	0.0044	67.0849	66.6535	68.5676	1.91412	0.817606	-437.294	1.00144	-60.1024	0.776013
24	TRUE	0.436027	19.4303	19.4347	0.0044	66.0191	64.7754	66.3243	1.54893	0.61837	-366.207	1.00905	-67.2207	0.599334
25	TRUE	0.995284	19.6343	19.6523	0.018	60.0442	58.1538	69.7366	11.5827	3.48923	-15.2653	1.57716	-69.4196	0.649467
26	TRUE	0.560639	19.8579	19.8651	0.0072	68.3962	65.1525	69.1328	3.98032	1.43982	-593.583	1.02893	-62.6787	0.705519
27	TRUE	0.882279	20.0135	20.0235	0.01	63.5972	58.8695	68.184	9.31451	2.76289	-860.684	1.05298	-59.6341	0.782266
28	TRUE	0.514608	20.2666	20.2798	0.0132	71.184	68.5452	82.1125	13.5673	6.07194	-1087.98	1.07553	-63.328	0.723754
29	TRUE	0.582027	20.369	20.3782	0.0092	70.4125	68.789	71.5214	2.73244	1.32193	285.153	1.01153	-61.8235	0.761567
30	TRUE	0.723416	21.1286	21.1378	0.0092	77.0407	76.2556	82.5006	6.245	2.88859	783.865	1.07742	-67.8691	0.595125
31	TRUE	0.944782	21.245	21.2466	0.0016	75.5172	73.4331	81.1638	7.73067	3.16735	-4831.67	1.00563	-63.8651	0.778625
32	TRUE	0.635887	21.3342	21.3394	0.0052	80.0408	79.4413	80.3811	0.939792	0.286923	94.333	1.06556	-67.2026	0.671353
33	TRUE	0.526026	21.4402	21.4426	0.0024	72.4274	71.752	75.8341	4.08206	1.53944	-1642.1	1.10657	-65.6954	0.727762
34	TRUE	0.406994	22.4773	22.4929	0.0156	71.2328	70.7091	72.1124	1.40338	0.551314	70.7218	1.01087	-78.2512	0.463043
35	TRUE	0.404782	23.0341	23.0373	0.0032	69.5325	67.729	73.006	5.27699	2.09207	-1838.47	1.1379	-66.6435	0.674497
36	TRUE	0.345243	23.1285	23.1365	0.008	71.0879	69.52	72.281	2.76095	1.08131	-386.346	1.05889	-67.073	0.647075
37	TRUE	0.87983	23.3837	23.3861	0.0024	65.8254	65.4914	66.627	1.13555	0.420241	-473.147	1.02178	-61.6075	0.705938
38	TRUE	0.712415	23.5377	23.5393	0.0016	67.8244	66.6666	68.0026	1.33595	0.552622	-779.302	1.13675	-62.647	0.711244
39	TRUE	0.68247	23.6629	23.6653	0.0024	72.9574	72.7719	74.6274	1.85548	0.694257	-695.805	1.18248	-62.514	0.809413
40	TRUE	0.326943	23.9581	23.9605	0.0024	81.0518	79.4487	81.3784	1.9297	0.728408	779.302	1.09593	-75.1346	0.5648
41	TRUE	0.841343	24.538	24.5412	0.0032	63.7124	63.4039	63.8537	0.449817	0.152871	-58.0331	1.0425	-76.8006	0.504109
42	TRUE	0.393444	24.9212	24.9228	0.0016	76.2754	73.6124	76.979	3.36658	1.40744	2104.11	1.04179	-76.6481	0.611082
43	TRUE	0.994889	25.3044	25.3104	0.006	77.3309	73.6703	78.3173	4.64702	1.64297	-666	1.56165	-63.2689	0.771725
44	TRUE	0.661214	25.5032	25.5048	0.0016	79.064	78.4139	79.5361	1.12219	0.445538	701.372	1.00392	-75.9754	0.538612
45	TRUE	0.375978	25.6128	25.6144	0.0016	78.9107	78.9107	78.9107	1.42109e-14	5.25453e-15	6.06292e-12	1	-68.7487	0.636281
46	TRUE	0.371575	25.7168	25.7188	0.002	74.0271	73.1721	75.1849	2.01283	0.838663	-1103.11	1.02857	-78.0242	0.493901
47	TRUE	0.76652	25.8228	25.8248	0.002	72.7835	72.071	75.4464	3.37549	1.31512	-1651.48	1.05126	-73.7464	0.638973
48	TRUE	0.624816	25.9804	25.9828	0.0024	70.5086	68.8386	71.5105	2.67189	0.97196	-1113.29	1.00945	-67.8694	0.687238
49	TRUE	0.49802	26.0727	26.0743	0.0016	72.4792	72.2031	74.3673	2.16423	0.891854	-1246.88	1.17513	-72.1661	0.65666
50	TRUE	0.907675	26.2347	26.2539	0.0192	66.3131	63.5332	67.6139	4.08071	1.17023	-99.6812	1.17734	-72.1266	0.502118
51	TRUE	0.693369	26.3515	26.3555	0.004	72.1146	68.6337	73.6361	5.00238	1.64956	-1213.65	1.01999	-71.1818	0.674968
52	TRUE	0.858054	26.6519	26.6587	0.0068	79.7641	70.8687	80.2146	9.34585	4.76737	-1395.67	1.00813	-62.6856	0.762397
53	TRUE	0.807879	26.7583	26.7603	0.002	71.3014	70.8516	72.0807	1.22907	0.457432	-602.448	1.01262	-65.6499	0.725201
54	TRUE	0.485175	26.9483	27.0243	0.076	66.5361	53.366	76.7874	23.4214	8.67864	-175.255	1.38771	-71.5362	0.584298
55	TRUE	0.854482	27.1579	27.1603	0.0024	77.9604	77.8936	78.1756	0.282033	0.100127	83.4966	1.01988	-61.6702	0.696966
56	TRUE	0.56994	27.2547	27.2563	0.0016	78.0464	76.9955	78.7411	1.74564	0.695034	-1091.02	1.00602	-76.5212	0.590434
57	TRUE	0.653028	28.6334	28.6354	0.002	85.6557	85.4241	85.7536	0.329533	0.151355	1.65871e-13	1.11758	-66.9906	0.712775
58	TRUE	0.993614	28.7922	28.7942	0.002	85.2702	82.9946	85.4973	2.50267	0.978716	1120.92	1.16003	-69.2876	0.702947
59	TRUE	0.611741	28.955	28.9758	0.0208	85.2454	75.5067	89.7282	14.2214	4.21669	-485.619	1.51797	-75.7901	0.556987
60	TRUE	0.396788	29.0574	29.0706	0.0132	77.0636	75.8446	81.1311	5.2865	2.2935	-376.862	1.07978	-63.4824	0.782957
61	TRUE	0.623572	29.1574	29.1594	0.002	77.4684	76.8049	78.1052	1.30032	0.516087	-686.422	1.00807	-61.2472	0.801281
62	TRUE	0.971189	29.2338	29.2454	0.0116	73.5857	73.1045	74.6667	1.56225	0.686503	118.881	1.01048	-64.59	0.720615
63	TRUE	0.659244	29.3326	29.335	0.0024	77.0945	76.9535	77.6957	0.742192	0.281838	-306.154	1.03007	-62.7799	0.798683
64	TRUE	0.441505	29.4078	29.4306	0.0228	75.4371	72.8965	77.9058	5.00922	1.82602	76.9745	1.26038	-71.5535	0.544287
65	TRUE	0.807501	31.7541	31.7957	0.0416	71.2268	69.3229	80.9627	11.6398	3.77048	-132.462	1.36522	-67.2174	0.59135
66	TRUE	0.776585	33.0544	33.0572	0.0028	79.6388	78.9686	82.5589	3.59035	1.62856	1301.51	1.0069	-75.4159	0.581281
67	TRUE	0.611155	33.7084	33.714	0.0056	79.8651	77.1016	82.532	5.43041	1.92052	1016.74	1.01096	-80.0779	0.450401
68	TRUE	0.535155	33.91	33.912	0.002	75.4034	75.1006	75.5013	0.400784	0.153333	-176.854	1.03234	-69.0455	0.648363
69	TRUE	0.441391	44.7327	44.7347	0.002	71.3736	69.5077	74.3706	4.86284	1.77825	-2346.81	1.00383	-73.8755	0.675127
70	TRUE	0.568588	44.8731	44.8855	0.0124	68.3091	68.0154	73.4463	5.43088	2.6099	446.041	1.03175	-66.0561	0.588427
71	TRUE	0.56276	45.0499	45.0551	0.0052	72.4585	71.7108	76.1999	4.48907	1.94917	-1007.63	1.0588	-67.4354	0.588579
72	TRUE	0.800349	45.1518	45.1746	0.0228	71.4921	68.576	74.4952	5.91914	2.88194	-249.255	1.00271	-60.1018	0.640532
73	TRUE	0.608483	45.333	45.3354	0.0024	67.3876	66.6529	69.4584	2.80549	1.04757	-1168.95	1.03857	-67.8198	0.664409
74	TRUE	0.520248	45.6378	45.6454	0.0076	63.9869	62.6617	70.7698	8.10815	3.78888	-1066.02	1.00004	-70.2897	0.542949
75	TRUE	0.394709	45.7518	45.7642	0.0124	68.0104	67.973	68.6435	0.670495	0.332561	54.4143	1.00007	-65.0254	0.579197
76	TRUE	0.572695	45.8742	45.8918	0.0176	77.1378	76.2677	77.7686	1.50085	0.520997	-38.0845	1.10296	-70.9795	0.651827
77	TRUE	0.439688	46.0342	46.0366	0.0024	71.0289	70.6949	71.4964	0.801568	0.28993	-333.986	1.00236	-63.4126	0.688576
78	TRUE	0.377266	46.1134	46.1238	0.0104	68.0254	66.7641	85.2308	18.4666	7.85265	-1901.92	1.01417	-67.9948	0.67121
79	TRUE	0.952543	46.119	46.414	0.295	76.3214	71.8553	78.8828	7.02747	2.95489	-9.19028	1.693	-65.6104	0.580056
80	TRUE	0.55082	46.2002	46.2026	0.0024	69.8594	67.8852	70.3493	2.46408	0.872889	612.309	1.72947	-66.4424	0.691851
81	TRUE	0.538382	46.3046	46.3146	0.01	78.7106	78.2929	79.2763	0.983398	0.266515	-4.20074	1.04	-60.9106	0.837519
82	TRUE	0.352634	46.4922	46.497	0.0048	74.2621	74.2324	74.6332	0.400784	0.125718	-63.0048	1.00977	-71.637	0.541123
83	TRUE	0.932616	46.5786	46.5834	0.0048	73.2483	72.2673	78.8575	6.59018	2.97441	1408.99	1.00284	-77.2696	0.577485
84	TRUE	0.870118	46.7658	46.7678	0.002	69.911	69.7373	70.0847	0.347346	0.151643	-197.847	1.00936	-64.649	0.692564
85	TRUE	0.668959	47.4909	47.4969	0.006	79.8721	79.8296	81.4052	1.57559	0.703121	272.159	1.01711	-71.2927	0.608265
86	TRUE	0.662993	47.6053	47.6149	0.0096	76.3074	74.0252	80.5657	6.54045	2.33652	635.198	1.03513	-70.9319	0.659996
87	TRUE	0.406141	47.7349	47.7365	0.0016	84.035	83.4383	84.8099	1.37157	0.543759	857.232	1.00263	-72.287	0.647574
88	TRUE	0.957836	48.3021	48.3301	0.028	83.6309	72.4612	85.427	12.9659	5.92012	415.909	1.12024	-72.5373	0.575566
89	TRUE	0.987985	48.4097	48.4629	0.0532	96.5328	77.9891	105.098	27.109	11.9907	429.421	1.21277	-77.9952	0.451526
90	TRUE	0.897029	48.5501	48.5525	0.0024	74.5739	74.5368	74.9079	0.371096	0.138851	139.161	1.01913	-68.1618	0.686026
91	TRUE	0.527655	48.7061	48.7085	0.0024	71.0168	71.0168	71.0168	1.42109e-14	1.00486e-14	-2.20054e-12	1	-62.9841	0.633938
92	TRUE	0.444376	48.8081	48.8233	0.0152	76.7587	76.2986	81.2344	4.9358	1.68314	-257.797	1.18695	-71.1812	0.594864
93	TRUE	0.667267	48.9017	48.9033	0.0016	77.305	76.8596	78.1065	1.24688	0.499865	779.302	1.01315	-72.1548	0.654554
94	TRUE	0.655785	49.1057	49.1085	0.0028	78.1347	76.7987	79.7378	2.93908	1.06203	-1081.48	1.00303	-65.7479	0.735446
95	TRUE	0.285272	49.1928	49.1972	0.0044	81.2984	77.1628	81.9538	4.79095	2.07931	-1105.15	1.01676	-63.7902	0.702215
96	TRUE	0.44716	49.2828	49.2856	0.0028	72.759	72.0391	73.479	1.43985	0.477992	-485.959	1.00611	-64.1095	0.736869
97	TRUE	0.692678	49.3904	49.398	0.0076	79.7435	77.6745	82.889	5.21451	2.30652	-608.442	1.03437	-69.7754	0.66455
98	TRUE	0.503282	49.472	49.4736	0.0016	78.4463	77.6714	79.043	1.37157	0.543759	857.232	1.00263	-73.4564	0.655816
99	TRUE	0.752018	50.0692	50.074	0.0048	74.3393	72.6757	79.6768	7.00115	3.34358	1437.2	1.00451	-78.2758	0.519757
100	TRUE	0.467963	52.3091	52.3107	0.0016	90.5221	90.4508	90.7714	0.320627	0.129065	155.86	1.04572	-75.0872	0.507914
101	TRUE	0.841226	52.6027	52.6103	0.0076	79.4695	79.4079	79.6719	0.263981	0.0983469	25.517	1.00271	-73.9625	0.531879
102	TRUE	0.717775	52.7571	52.7647	0.0076	84.604	80.9725	85.655	4.68253	1.93315	650.015	1.31737	-68.135	0.705491
103	TRUE	0.869309	53.275	53.3182	0.0432	81.8627	70.1753	85.1153	14.94	6.8939	-341.078	1.08514	-77.8155	0.443472
104	TRUE	0.472307	53.5886	53.5946	0.006	64.9952	64.4135	71.1224	6.70884	3.08575	1134.93	1.0154	-74.7823	0.493029
105	TRUE	0.916244	53.7082	53.7098	0.0016	71.0803	70.8309	71.3296	0.498753	0.197149	311.721	1	-70.4209	0.605809
106	TRUE	0.37439	53.8786	53.8806	0.002	67.8183	67.5422	68.9761	1.43392	0.526111	-632.348	1.09358	-67.133	0.721408
107	TRUE	0.699243	53.9494	53.9514	0.002	73.182	72.6921	73.6451	0.952975	0.366077	488.574	1.00178	-78.0321	0.515061
108	TRUE	0.318939	54.0618	54.0634	0.0016	74.2488	72.5388	74.5694	2.03064	0.856118	-1246.88	1.09889	-74.3573	0.554436
109	TRUE	0.631559	54.131	54.1526	0.0216	76.7204	69.1313	79.3733	10.242	4.06289	367.097	1.20927	-72.9618	0.612011
110	TRUE	0.530176	54.2846	54.2882	0.0036	70.0685	69.2892	70.7216	1.43243	0.506746	-417.202	1.0039	-65.8933	0.72215
111	TRUE	0.970726	54.363	54.367	0.004	73.0431	69.8216	73.3657	3.54403	1.60833	-932.644	1.02833	-65.4184	0.709489
112	TRUE	0.497106	54.5118	54.5138	0.002	75.0472	74.1254	75.4524	1.32704	0.511672	-593.542	1.23208	-72.4092	0.615912
113	TRUE	0.773238	54.6486	54.651	0.0024	76.1744	74.7717	77.5104	2.73869	0.986138	1141.12	1.00008	-66.0398	0.696938
114	TRUE	0.855159	54.7414	54.7434	0.002	73.0384	72.1433	73.221	1.07766	0.413292	-467.581	1.14626	-65.4965	0.747175
115	TRUE	0.773805	54.8342	54.8366	0.0024	73.3292	73.3292	73.3292	1.42109e-14	1.00486e-14	-1.05205e-11	1	-58.7336	0.701209
116	TRUE	0.422607	54.9818	54.9834	0.0016	72.4586	70.7753	72.895	2.1197	0.887173	-1324.81	1.05854	-68.2939	0.674493
117	TRUE	0.853855	55.0866	55.129	0.0424	69.1033	66.349	71.1395	4.79057	1.29958	-33.4366	1.08521	-62.819	0.708672
118	TRUE	0.704746	55.2853	55.2993	0.014	81.1942	70.6209	83.3676	12.7468	5.37487	935.256	1.0071	-79.2636	0.449362
119	TRUE	0.753411	55.4585	55.4653	0.0068	77.2209	77.1027	78.5268	1.42409	0.599709	-173.365	1.03699	-66.7076	0.627986
120	TRUE	0.869911	55.7817	55.7893	0.0076	79.6176	75.9586	80.0739	4.11538	1.67275	585.358	1.10762	-77.6347	0.453653
121	TRUE	0.417634	56.1045	56.1317	0.0272	79.3797	73.686	82.0199	8.33393	3.00983	282.178	1.14545	-68.095	0.541437
122	TRUE	0.94824	56.2593	56.2997	0.0404	78.3744	70.626	85.5711	14.9451	6.05892	-298.417	1.12202	-65.4867	0.703006
123	TRUE	0.932408	56.3677	56.3737	0.006	75.0918	74.743	75.1215	0.378518	0.116421	42.3622	1.01133	-66.0123	0.700534
124	TRUE	0.966299	56.4921	56.4937	0.0016	74.7726	74.2026	75.6989	1.49626	0.597287	-935.162	1.00886	-66.4697	0.713898
125	TRUE	0.573664	56.6549	56.6589	0.004	73.3915	68.4105	73.4742	5.06376	2.03253	-1314.66	1.11165	-73.0864	0.663938
126	TRUE	0.542744	56.7797	56.7813	0.0016	67.5976	65.6026	67.9004	2.29783	0.933677	-1246.88	1.26966	-73.3824	0.582158
127	TRUE	0.604145	56.9157	56.9345	0.0188	74.2434	67.5083	75.7137	8.20543	3.47048	-439.841	1.03197	-67.4128	0.597644
128	TRUE	0.594865	57.0413	57.0525	0.0112	62.2138	60.2544	62.956	2.70164	0.753527	-268.787	1.00715	-67.8261	0.644072
129	TRUE	0.88468	57.2388	57.2716	0.0328	78.9154	74.0883	83.264	9.17571	3.91491	232.96	1.09396	-59.7351	0.781419
130	TRUE	0.511158	57.3848	57.3884	0.0036	71.9633	71.3547	72.3344	0.979694	0.298751	-240.2	1.01312	-57.7773	0.811428
131	TRUE	0.991769	57.5324	57.5352	0.0028	70.6733	70.4209	71.3264	0.905474	0.320606	316.315	1.01624	-63.0529	0.738498
132	TRUE	0.872651	57.6656	57.6696	0.004	72.9409	72.258	73.2971	1.03907	0.362451	36.4349	1.24713	-59.5846	0.763581
133	TRUE	0.70116	57.9604	57.9632	0.0028	78.3532	74.9168	79.9192	5.00238	1.79442	-1790.1	1.01536	-70.7295	0.657854
134	TRUE	0.821994	58.2296	58.2312	0.0016	83.4542	83.1781	83.5522	0.374065	0.153618	233.791	1.01068	-68.7189	0.669828
135	TRUE	0.694094	58.4016	58.406	0.0044	78.7726	76.6158	79.6174	3.00158	0.919607	585.714	1.05942	-73.849	0.604688
136	TRUE	0.685206	58.788	58.804	0.016	82.0783	72.6112	83.2992	10.688	2.74214	679.698	1.1418	-72.7599	0.601771
137	TRUE	0.438829	58.9388	58.9428	0.004	70.2918	68.4734	70.4106	1.93712	0.604101	-270.057	1.26672	-59.0013	0.729649
138	TRUE	0.439188	59.0508	59.0664	0.0156	68.9923	67.4251	69.7368	2.31165	0.87931	-34.4824	1.12097	-64.584	0.694581
139	TRUE	0.748357	59.1879	59.2039	0.016	71.4729	67.7384	72.1389	4.40052	1.51801	222.29	1.10176	-61.854	0.701787
140	TRUE	0.5612	59.3335	59.3495	0.016	71.9211	70.5184	79.9186	9.4002	3.62976	-558.937	1.01736	-63.4382	0.677298
141	TRUE	0.926487	59.4539	59.4559	0.002	82.047	80.809	84.7367	3.92768	1.61973	-2071.35	1.11577	-66.2251	0.715696
142	TRUE	0.81396	59.6863	59.7263	0.04	70.8912	67.5781	76.2532	8.67506	2.82364	-196.841	1.04989	-61.4805	0.704658
143	TRUE	0.879975	59.8535	59.8571	0.0036	70.5858	68.2832	72.2409	3.95767	1.49995	-1044.83	1.05034	-69.1826	0.583853
144	TRUE	0.690854	60.0347	60.0379	0.0032	85.6855	82.9394	89.723	6.78364	2.6395	-2373.47	1.02602	-75.2159	0.552725
145	TRUE	0.520418	60.1283	60.1447	0.0164	80.3186	74.8314	85.8136	10.9822	5.28275	-670.63	1.10319	-69.6367	0.671872
146	TRUE	0.382241	60.2251	60.2275	0.0024	85.5375	84.9363	85.8047	0.868365	0.320263	361.819	1.01396	-73.7056	0.532091
147	TRUE	0.437814	60.3187	60.3391	0.0204	83.0894	80.9114	85.0654	4.15399	1.6987	-162.051	1.09293	-75.4916	0.561268
148	TRUE	0.506807	60.7631	60.7891	0.026	75.5724	75.426	83.7114	8.28535	3.38812	370.792	1.14265	-78.3833	0.4439
149	TRUE	0.507248	60.8763	60.8875	0.0112	79.2534	78.9322	79.5536	0.621405	0.260731	-13.2773	1.04543	-78.0877	0.475217
150	TRUE	0.386547	62.4198	62.4214	0.0016	72.9841	72.8149	73.9905	1.17563	0.490049	701.372	1.10925	-71.656	0.65279
151	TRUE	0.978944	62.6178	62.6214	0.0036	79.0649	78.4415	80.052	1.61056	0.501171	406.631	1.01438	-73.736	0.587626
152	TRUE	0.867582	62.8046	62.8202	0.0156	73.6249	72.9918	74.6402	1.64833	0.503118	-48.3146	1.04462	-75.1108	0.53422
153	TRUE	0.883762	62.9466	62.965	0.0184	69.9377	68.713	70.4863	1.77329	0.560445	-53.8323	1.02702	-62.1496	0.72068
154	TRUE	0.39062	63.1789	63.1809	0.002	72.0528	70.9039	72.516	1.61204	0.651797	-842.282	1.05311	-63.0842	0.773526
155	TRUE	0.641462	63.2741	63.2849	0.0108	74.4957	70.8189	78.0751	7.2562	2.71717	486.789	1.39564	-66.0042	0.721927
156	TRUE	0.990576	63.5161	63.5205	0.0044	75.0635	73.7201	76.1545	2.43439	0.933017	548.729	1.38806	-74.5341	0.594477
157	TRUE	0.516217	63.5817	63.5893	0.0076	78.5136	76.5862	78.9315	2.34533	0.793533	-271.005	1.08318	-81.2285	0.404439
158	TRUE	0.713113	63.6833	63.6957	0.0124	90.3043	86.8964	90.5379	3.64146	1.40275	299.035	1.01269	-73.9603	0.538926
159	TRUE	0.876608	63.7841	63.7869	0.0028	74.6842	73.7342	75.9014	2.1672	0.756919	770.466	1.00273	-69.3246	0.663327
160	TRUE	0.47873	64.1373	64.1405	0.0032	81.347	80.9907	81.911	0.920318	0.293411	-261.313	1.01297	-64.6084	0.719681
161	TRUE	0.56853	65.3458	65.8058	0.46	74.7765	41.8743	105.481	63.6063	14.1853	-2.10228	46.2023	-91.8274	0.187324
162	TRUE	0.791418	65.4528	65.476	0.0232	69.9074	69.3801	70.2512	0.87112	0.237094	0.415763	1.01209	-74.8579	0.534075
163	TRUE	0.536356	68.3731	68.3771	0.004	76.1886	75.2683	79.4914	4.22307	1.34111	942.753	1.05922	-68.0853	0.744215
164	TRUE	0.703113	87.4317	87.4353	0.0036	71.2007	70.5956	72.608	2.01249	0.793565	-610.93	1.02223	-72.0574	0.425363
165	TRUE	0.483366	87.6553	87.6685	0.0132	69.3554	67.8054	72.7638	4.9584	1.73715	284.925	1.17212	-74.5957	0.547026
166	TRUE	0.786315	88.2729	88.2985	0.0256	74.2061	73.9305	74.4543	0.523811	0.188447	-12.4178	1.00298	-77.1122	0.502123
167	TRUE	0.421071	88.3917	88.4149	0.0232	69.0036	67.7553	71.496	3.74073	0.861457	-124.776	1.01473	-64.2112	0.594669
168	TRUE	0.561124	88.5233	88.5253	0.002	81.3393	81.1656	81.5129	0.347346	0.151643	-197.847	1.00936	-67.4236	0.697642
169	TRUE	0.333991	88.6313	88.6345	0.0032	76.8831	70.8946	78.396	7.50139	2.97243	-2468.95	1.08586	-76.3495	0.545197
170	TRUE	0.458286	88.7441	88.7469	0.0028	78.5327	73.5897	81.071	7.4813	2.89775	-2894.55	1.02635	-71.7365	0.620351
171	TRUE	0.418161	89.4105	89.4141	0.0036	79.347	78.8348	80.1188	1.28399	0.466356	-381.892	1.00883	-78.4758	0.455502
172	TRUE	0.555404	89.5117	89.5177	0.006	75.8881	73.7358	78.419	4.68323	1.47822	771.989	1.0261	-79.4572	0.445897
173	TRUE	0.414111	89.8305	89.8337	0.0032	74.9458	74.404	75.9848	1.58087	0.562486	505.618	1.01442	-66.1217	0.711526
174	TRUE	0.65222	89.9365	89.9453	0.0088	81.928	81.2185	82.5886	1.37013	0.540629	57.3779	1.09899	-80.648	0.420754
175	TRUE	0.88365	90.1988	90.2104	0.0116	75.5736	75.2396	80.8728	5.63324	2.22955	-520.328	1.05666	-59.1009	0.799393
176	TRUE	0.32129	90.2988	90.3004	0.0016	70.0291	69.9312	70.3052	0.374065	0.153618	233.791	1.01068	-71.8547	0.616282
177	TRUE	0.69614	90.532	90.5336	0.0016	75.9212	75.1998	76.8208	1.62095	0.642088	1013.09	1.00178	-72.9978	0.604006
178	TRUE	0.520873	91.0212	91.0404	0.0192	82.8339	75.2427	85.3486	10.1059	4.48367	480.161	1.18882	-70.6701	0.533515
179	TRUE	0.754843	91.1288	91.1304	0.0016	86.2903	85.5154	86.887	1.37157	0.543759	-857.232	1.00263	-77.108	0.542352
180	TRUE	0.543549	91.252	91.2712	0.0192	78.5258	71.0898	80.2598	9.16997	3.78882	421.9	1.20778	-68.2377	0.649813
181	TRUE	0.352923	91.7196	91.7252	0.0056	77.3464	75.4077	80.3762	4.9685	1.54638	700.745	1.07496	-73.1784	0.650125
182	TRUE	0.942864	91.8968	91.9028	0.006	72.5357	72.48	72.7364	0.256424	0.0655571	-22.8346	1.00509	-64.924	0.544699
183	TRUE	0.609079	92.0132	92.018	0.0048	77.1736	76.8703	77.5106	0.640264	0.245763	122.964	1.0053	-72.3396	0.541505
184	TRUE	0.543303	92.6611	92.6635	0.0024	80.5475	80.5475	80.5475	1.42109e-14	3.55271e-15	5.22043e-13	1	-64.6618	0.71538
185	TRUE	0.595057	92.7639	92.8071	0.0432	39.1623	27.9403	53.2491	25.3088	5.54457	-221.249	7.57704	-95.8379	0.161842
186	TRUE	0.719084	94.5346	94.5478	0.0132	80.7341	75.5273	82.761	7.23376	2.02073	-344.197	1.17265	-71.7771	0.650604
187	TRUE	0.812577	94.6054	94.6982	0.0928	72.3805	50.3671	86.6455	36.2784	6.77744	15.9753	6.65964	-91.2304	0.212024
188	TRUE	0.312845	95.0102	95.0582	0.048	81.3018	68.254	93.0878	24.8337	4.69928	-59.1119	5.96892	-95.742	0.177099
189	TRUE	0.514807	95.7382	95.7698	0.0316	79.4039	78.3651	83.2853	4.9202	2.02072	149.629	1.06379	-71.2452	0.599006
190	TRUE	0.376793	95.8526	95.861	0.0084	78.6734	78.2221	80.7397	2.51758	0.924291	226.052	1.09972	-66.5569	0.698017
191	TRUE	0.547499	96.1985	96.2029	0.0044	85.9107	85.7365	86.1408	0.404258	0.155765	-18.1168	1.02604	-59.2629	0.767336
192	TRUE	0.233911	106.192	106.235	0.0432	52.6629	26.0034	78.4467	52.4433	13.7885	-101.467	14.7671	-93.9913	0.175005
193	TRUE	0.343625	128.157	128.196	0.0384	36.9878	28.6159	47.7348	19.1189	4.90661	25.1669	6.19597	-95.358	0.152779
194	TRUE	0.69165	178.636	178.686	0.0496	53.0064	44.2486	66.6182	22.3697	3.80262	-41.8821	4.81041	-91.5861	0.161331
195	TRUE	0.421061	236.68	236.725	0.0448	62.5318	52.4825	72.9077	20.4251	4.86949	31.3621	4.93529	-93.5914	0.149799
196	TRUE	0.741405	238.637	238.677	0.04	48.4637	30.3097	60.6209	30.3111	5.91956	51.0083	9.07516	-94.8172	0.175851
197	TRUE	0.880212	346.54	346.541	0.0016	76.9226	74.5536	77.4659	2.91236	1.17406	1480.67	1.41181	-69.8434	0.56971
198	TRUE	0.857809	482.692	482.734	0.0416	61.9513	51.7536	74.4647	22.7111	3.82254	53.1482	5.77185	-93.7054	0.167824
199	TRUE	0.723533	491.786	491.788	0.0016	77.8014	75.2988	81.9072	6.60848	2.639	-4130.3	1.00137	-76.7715	0.489734
200	TRUE	0.530223	493.768	493.786	0.0188	79.4704	75.2245	84.3244	9.09995	3.21324	316.215	1.19422	-78.6509	0.546098
201	TRUE	0.589853	496.479	496.523	0.0448	55.7269	43.2283	66.7558	23.5275	5.62438	137.716	7.83623	-93.8285	0.175149
202	TRUE	0.332866	507.124	507.127	0.0028	54.986	53.3309	57.7098	4.37893	1.48259	-1493.22	1.00855	-62.4882	0.803371
203	TRUE	0.466439	507.574	507.612	0.0384	71.153	66.0466	78.978	12.9314	3.31489	-158.631	1.18357	-68.5562	0.492007
204	TRUE	0.470778	507.737	507.748	0.0116	69.844	67.7903	78.3282	10.5379	5.19108	905.992	1.28072	-65.5568	0.629031
205	TRUE	0.616893	507.854	507.856	0.0016	69.7694	69.5289	70.9005	1.37157	0.580791	-857.232	1.07696	-71.6868	0.54406
206	TRUE	0.9045	508.355	508.365	0.0104	67.275	61.8364	69.2064	7.36997	2.81854	-742.546	1.01132	-56.9393	0.788977
207	TRUE	0.881075	508.488	508.492	0.0044	66.2579	63.8606	67.861	4.00042	1.30786	-900.492	1.01076	-59.096	0.785618
208	TRUE	0.747679	508.577	508.583	0.006	76.042	61.9187	81.8108	19.8921	8.44934	-3086.85	1.00205	-70.8474	0.635931
209	TRUE	0.903399	508.654	508.662	0.0084	82.3955	81.4862	82.9765	1.49032	0.444569	67.1694	1.10752	-66.5672	0.766144
210	TRUE	0.582252	508.746	508.748	0.002	79.4944	78.3855	80.2737	1.88814	0.719699	956.156	1.00639	-66.6946	0.798886
211	TRUE	0.510081	508.878	508.894	0.0168	62.4585	53.7538	67.9964	14.2427	5.48732	-828.974	1.06092	-58.455	0.859444
212	TRUE	0.409238	508.956	508.972	0.0164	82.0921	81.6974	82.4375	0.740119	0.282506	36.5055	1.0105	-68.3388	0.617319
213	TRUE	0.438036	509.229	509.248	0.0184	65.5325	63.1894	68.9897	5.80027	1.55662	184.21	1.1715	-57.2517	0.792028
214	TRUE	0.61435	509.825	509.908	0.0832	69.3307	45.6399	82.0073	36.3674	6.84216	97.0687	6.24815	-87.9579	0.215233
215	TRUE	0.465731	509.934	509.937	0.0028	68.5487	68.4151	68.6897	0.274611	0.105913	79.5206	1.02349	-61.4752	0.710271
216	TRUE	0.438335	510.048	510.05	0.0024	68.07	67.8548	68.1368	0.282033	0.100127	83.4966	1.01988	-68.9905	0.649796
217	TRUE	0.772692	510.306	510.31	0.0032	61.6516	61.6516	61.6516	1.42109e-14	4.86475e-15	-2.96059e-12	1	-68.4927	0.540155
218	TRUE	0.466461	510.459	510.461	0.0016	73.3331	72.2821	77.9465	5.66441	2.28369	-2883.42	1.44464	-69.045	0.672937
219	TRUE	0.743006	512.451	512.46	0.0088	70.4962	70.2822	71.2923	1.01006	0.336328	-110.217	1.00076	-63.8946	0.608448
220	TRUE	0.906993	513.377	513.391	0.014	66.0241	56.5223	68.8655	12.3432	5.33853	-827.177	1.00976	-55.9071	0.837749
221	TRUE	0.614922	513.653	513.665	0.012	77.1619	73.4055	82.4201	9.01459	3.20105	697.54	1.06894	-74.2365	0.586982
222	TRUE	0.534225	513.793	513.795	0.002	71.5476	71.0845	71.7079	0.623441	0.243171	311.721	1.01894	-66.7147	0.773901
223	TRUE	0.805478	513.871	513.888	0.0164	71.1186	70.4209	74.6023	4.18131	1.53825	-253.094	1.00118	-70.0958	0.667511
224	TRUE	0.919354	513.998	514.001	0.0024	70.3585	68.0874	70.648	2.56056	0.958377	-974.127	1.19363	-59.1519	0.858408
225	TRUE	0.605481	514.089	514.091	0.0028	72.9227	70.659	79.4614	8.8024	2.86781	-2716.07	1.07586	-62.3147	0.744401
226	TRUE	0.784632	514.187	514.189	0.0024	74.5653	70.8915	80.1763	9.28482	3.36708	-3868.68	1.00116	-58.1445	0.788586
227	TRUE	0.594821	514.292	514.295	0.0024	70.0005	68.3974	73.0732	4.67581	1.71097	-1948.25	1.00902	-52.4288	0.878831
228	TRUE	0.540316	514.433	514.439	0.0064	79.3893	79.1666	80.4506	1.28399	0.358691	92.7285	1.07743	-59.2428	0.851868
229	TRUE	0.639493	514.761	514.767	0.006	72.1707	70.716	72.784	2.06796	0.622544	191.166	1.21385	-51.7271	0.850928
230	TRUE	0.61941	514.837	514.857	0.02	83.0613	75.3297	83.7563	8.42654	2.496	376.026	1.19982	-63.13	0.783905
231	TRUE	0.788176	514.951	514.956	0.0044	69.3136	68.4824	70.4937	2.01134	0.683352	-470.877	1.0102	-59.3083	0.779799
232	TRUE	0.578795	529.443	529.456	0.0128	76.6669	76.5862	80.8819	4.2957	1.94135	-331.243	1.02245	-73.7226	0.5671
233	TRUE	0.404033	529.496	529.515	0.0184	67.557	65.294	70.2354	4.94136	2.42965	271.402	1.03846	-68.0988	0.705041
234	TRUE	0.577932	529.588	529.595	0.0072	69.2485	68.1797	72.6752	4.49548	1.40466	-648.601	1.01135	-74.3678	0.55713
235	TRUE	0.547088	529.741	529.748	0.0068	74.6709	72.9718	79.8149	6.84315	2.35327	-1013.66	1.11162	-72.4181	0.548003
236	TRUE	0.588476	529.841	529.88	0.0396	75.2042	71.8623	83.1749	11.3126	3.98934	209.669	1.16981	-73.3015	0.47953
237	TRUE	0.444554	530.107	530.112	0.0056	73.9679	73.644	73.9777	0.333739	0.159385	62.7179	1.00071	-76.1368	0.542082
238	TRUE	0.781186	530.211	530.213	0.002	72.0219	71.63	73.153	1.52298	0.596144	-728.409	1.16064	-66.4471	0.714186
239	TRUE	0.494308	530.397	530.428	0.0312	74.6645	74.5113	82.1894	7.67811	3.55358	246.115	1.00951	-66.2969	0.650815
240	TRUE	0.900242	537.491	537.493	0.0016	75.5566	74.372	77.988	3.61596	1.45877	-2259.98	1.00867	-72.4191	0.590746
241	TRUE	0.328566	537.555	537.611	0.0564	68.3226	58.8859	69.2015	10.3156	4.65524	-168.508	1.0192	-71.8468	0.501299
242	TRUE	0.748027	538.047	538.065	0.0172	71.0874	69.2448	74.3027	5.05786	1.6294	-254.335	1.09133	-62.9773	0.6514
243	TRUE	0.965622	538.177	538.291	0.1144	72.458	70.6316	77.4014	6.7698	2.64412	-40.6743	1.04	-72.571	0.58884
244	TRUE	0.96896	538.761	538.783	0.0228	71.2685	70.4827	79.7657	9.28301	4.62709	-407.647	1.00001	-68.6965	0.532802
245	TRUE	0.711533	539.01	539.012	0.002	69.0407	68.8804	69.5038	0.623441	0.243171	-311.721	1.01894	-69.2808	0.595499
246	TRUE	0.705761	539.135	539.147	0.012	71.9022	69.4652	73.7563	4.29105	1.56762	-253.858	1.15945	-69.8005	0.633974
247	TRUE	0.439211	539.254	539.265	0.0108	69.8032	69.6176	70.9255	1.30786	0.532855	-115.738	1.00109	-61.6982	0.634753
248	TRUE	0.83031	539.56	539.565	0.0048	82.4138	81.0383	83.4045	2.36617	1.17691	-526.031	1.03072	-69.1766	0.587661
249	TRUE	0.959983	539.791	539.794	0.0036	70.5836	69.255	72.1496	2.89455	1.05855	-869.489	1.01006	-62.0119	0.766999
250	TRUE	0.608655	539.912	539.914	0.0016	71.6514	71.0725	71.7405	0.667973	0.276311	-389.651	1.07279	-69.5666	0.544728
251	TRUE	0.938942	540.078	540.139	0.0608	76.3197	68.9214	80.8171	11.8957	5.44612	-169.106	1.06538	-68.5623	0.585048
252	TRUE	0.341981	540.28	540.284	0.0036	68.9215	68.7312	73.0821	4.35091	1.56774	-1187.61	1.10669	-64.3677	0.76492
253	TRUE	0.775371	540.358	540.376	0.0188	82.5806	81.7741	89.599	7.82487	3.558	-408.588	1.00332	-68.3661	0.704184
254	TRUE	0.769553	540.461	540.462	0.0016	75.6952	74.9203	76.2919	1.37157	0.543759	857.232	1.00263	-72.6745	0.620233
255	TRUE	0.910751	540.57	540.576	0.0052	77.4077	76.5505	78.4802	1.9297	0.756642	374.358	1.26359	-69.7953	0.646434
256	TRUE	0.485456	540.836	540.854	0.018	53.0536	50.887	53.1616	2.27462	0.766045	-121.362	1.00582	-57.2798	0.586955
257	TRUE	0.933819	542.437	542.453	0.016	66.7638	65.3685	69.4183	4.04981	1.09472	-262.514	1.00866	-57.8573	0.778588
258	TRUE	0.941382	542.715	542.725	0.01	77.9118	71.4696	83.8568	12.3872	3.53871	-1145.88	1.02449	-57.0952	0.853219
259	TRUE	0.979772	542.86	542.864	0.0036	67.2953	64.7644	68.9429	4.17854	1.22792	-977.445	1.04929	-58.8647	0.781155
260	TRUE	0.858475	542.947	542.951	0.004	80.3462	79.745	82.2536	2.50861	0.771305	-538.764	1.06695	-57.682	0.778874
261	TRUE	0.485825	543.392	543.407	0.0156	68.2898	67.5355	70.0191	2.48364	0.82649	104.834	1.08432	-62.0499	0.72751
262	TRUE	0.448311	543.509	543.515	0.0056	50.2879	49.7016	50.3176	0.616019	0.167415	56.9898	1.03399	-57.4637	0.610545
263	TRUE	0.444246	544.797	544.813	0.0156	67.7443	67.3732	67.89	0.516802	0.133103	8.96843	1.00588	-68.3469	0.411992
264	TRUE	0.37133	545.473	545.475	0.0024	97.2297	96.8957	98.4321	1.53634	0.581852	-640.141	1.0527	-80.3156	0.409062
265	TRUE	0.750357	545.952	545.953	0.0016	76.9178	73.9253	77.372	3.44674	1.40051	-1870.32	1.29038	-67.3819	0.646157
266	TRUE	0.984112	546.174	546.176	0.002	91.8135	91.1366	94.0668	2.93017	1.16132	-1465.72	1.08774	-70.2436	0.530143
267	TRUE	0.721005	548.36	548.37	0.0104	80.7262	71.0573	80.9597	9.90235	4.62001	1041.94	1.03987	-65.2142	0.699982
268	TRUE	0.996402	548.456	548.457	0.0016	70.6665	70.6665	70.6665	2.84217e-14	1.1783e-14	1.98603e-11	1	-57.5175	0.76138
269	TRUE	0.866608	548.707	548.742	0.0352	78.277	74.5182	80.1531	5.63487	1.54225	-140.907	1.00763	-57.2068	0.780727
270	TRUE	0.621141	549.912	549.914	0.0016	69.0796	69.0796	69.0796	1.42109e-14	4.6998e-15	5.61883e-12	1	-76.4787	0.504444
271	TRUE	0.886796	550.442	550.445	0.0028	66.0966	65.4435	67.0169	1.57345	0.556662	-565.48	1.00409	-74.6209	0.530433
272	TRUE	0.761845	550.592	550.658	0.0652	85.7273	69.2759	94.7062	25.4303	8.14359	-300.852	1.09618	-71.1554	0.640018
273	TRUE	0.303645	550.928	550.947	0.0192	50.736	50.4249	50.7435	0.318568	0.163685	-17.4043	1.00002	-59.6005	0.638806
274	TRUE	0.310885	551.11	551.136	0.0256	50.3518	48.9397	50.6623	1.72256	0.63291	-71.7878	1.00528	-69.7168	0.534466
275	TRUE	0.64079	551.456	551.46	0.0036	69.3329	69.0949	70.4465	1.35159	0.601577	-397.52	1.00704	-74.2356	0.585989
276	TRUE	0.951358	551.931	551.933	0.002	68.341	67.7354	68.6171	0.881724	0.315942	-404.601	1.02986	-69.3639	0.45987
277	TRUE	0.595897	552.876	552.969	0.0932	73.8294	70.0606	77.1474	7.08679	2.30487	73.615	1.00123	-63.6827	0.643373
278	TRUE	0.922451	553.211	553.214	0.0028	67.4412	67.0404	68.5619	1.52149	0.57715	-560.178	1.0713	-68.0313	0.657268
279	TRUE	0.565749	553.333	553.335	0.0016	69.385	68.5656	70.5606	1.99501	0.792986	-1246.88	1.00415	-68.4547	0.724034
280	TRUE	0.864733	553.469	553.471	0.002	71.5244	70.558	74.7618	4.20378	1.61636	-1903.4	1.31906	-59.1495	0.802125
281	TRUE	0.97792	554.307	554.31	0.0032	71.8128	67.7159	72.7925	5.07659	1.84565	-1532.32	1.29905	-66.7872	0.745376
282	TRUE	0.833068	554.42	554.554	0.1344	67.1208	28.8386	111.222	82.3833	17.9422	63.6896	10.9409	-88.3417	0.212631
283	TRUE	0.991833	554.74	554.744	0.004	69.8966	69.2361	70.1638	0.92774	0.280648	-199.042	1.02018	-63.3874	0.707006
284	TRUE	0.977638	555.253	555.255	0.0024	69.1891	68.6547	69.5899	0.935162	0.33784	-389.651	1.00212	-54.9821	0.843181
285	TRUE	0.870804	555.353	555.354	0.0016	76.4205	75.5655	76.5808	1.01532	0.428059	-623.441	1.08105	-63.1123	0.521207
286	TRUE	0.84193	556.674	556.677	0.0024	73.6919	72.7567	74.6271	1.87032	0.673394	-779.302	1	-67.8167	0.582133
287	TRUE	0.888149	556.864	556.893	0.0284	73.107	69.3733	73.2554	3.8821	1.38817	-119.048	1.07932	-67.8165	0.535928
288	TRUE	0.996547	557.281	557.283	0.0016	67.9903	67.9903	67.9903	2.84217e-14	8.51911e-15	1.28844e-11	1	-70.3464	0.530793
289	TRUE	0.532053	557.59	557.61	0.0196	91.5869	90.712	93.2186	2.50668	0.819284	73.6811	1.0487	-77.2692	0.544703
290	TRUE	0.972795	559.076	559.078	0.0016	70.6312	70.1146	71.8603	1.74564	0.709855	-1091.02	1.02644	-71.5082	0.618229
291	TRUE	0.465592	559.173	559.217	0.0444	71.266	70.0213	74.873	4.85164	0.950903	47.3814	1.04997	-68.2881	0.663524
292	TRUE	0.951024	559.786	559.793	0.0072	82.9681	82.3843	85.7397	3.35542	1.45809	-462.854	1.00126	-77.6824	0.463014
293	TRUE	0.593347	584.335	584.337	0.0024	68.5872	68.2533	69.0548	0.801568	0.28993	-333.986	1.00236	-75.3149	0.46109
					0.0167891
