# Supplementary material for: Bazedoxifene reverses sexually dimorphic autistic-like abnormalities in biallelic MDGA1-mutant mice
Source: EMBO Mol Med. 2026 Mar 20;18(4):1358–98. doi: 10.1038/s44321-026-00402-y (PMC13084050; doi:10.1038/s44321-026-00402-y)
Supplement: Supplementary file 18 — Source data Fig. 4 [file 44321_2026_402_MOESM18_ESM.zip › Panel G and I/Batch2/WT_571.xlsx]

## Sheet: Sheet1
ID	Accepted	Score	Begin Time (s)	End Time (s)	Call Length (s)		Principal Frequency (kHz)	Low Freq (kHz)	High Freq (kHz)	Delta Freq (kHz)	Frequency Standard Deviation (kHz)	Slope (kHz/s)	Sinuosity	Mean Power (dB/Hz)	Tonality
1	TRUE	0.744769	0.438404	0.440404	0.008	75.5607	75.2445	75.8501	0.605629	0.218335	-290.727	1.00254	-70.706	0.531129
2	TRUE	0.886888	0.654404	0.724804	0.0764	72.961	69.9646	73.0468	3.08215	1.55357	42.6613	1.00094	-66.298	0.589306
3	TRUE	0.494433	0.814004	0.817204	0.0092	82.8	82.1543	83.4829	1.32852	0.529342	-476.24	1.02325	-64.1824	0.677422
4	TRUE	0.591747	0.942804	0.990404	0.0536	67.807	65.6348	75.5955	9.96071	3.8516	-216.663	1.00957	-71.787	0.583846
5	TRUE	0.571143	1.07792	1.10152	0.0296	70.5627	69.9888	71.0492	1.06047	0.422824	-32.796	1.00746	-69.8349	0.493412
6	TRUE	0.808656	1.47432	1.49592	0.0276	75.9387	72.7245	77.0615	4.337	1.7978	132.097	1.18806	-73.8167	0.492858
7	TRUE	0.805033	1.86112	1.87192	0.0168	78.8787	70.9686	79.2987	8.3301	4.08594	843.417	1.08745	-71	0.541829
8	TRUE	0.556032	2.20303	2.20503	0.008	73.904	72.1004	74.3804	2.28001	0.871843	-998.142	1.2891	-66.106	0.679452
9	TRUE	0.667877	2.35303	2.35863	0.0116	78.6251	77.6568	78.8629	1.20617	0.506979	-229.732	1.00273	-69.122	0.521343
10	TRUE	0.487279	2.44103	2.44983	0.0148	69.4494	67.9658	80.0772	12.1114	5.40823	1524.57	1.43272	-68.2469	0.545988
11	TRUE	0.638295	2.52743	2.52943	0.008	70.8971	70.5943	71.8056	1.21126	0.457464	-581.455	1.04041	-65.5396	0.670529
12	TRUE	0.830563	2.62063	2.62263	0.008	67.3005	67.1268	67.4742	0.347346	0.151643	197.847	1.00936	-68.0993	0.58119
13	TRUE	0.812451	2.71183	2.71743	0.0116	72.3508	72.078	72.4657	0.387701	0.124665	15.5962	1.02376	-64.2736	0.663119
14	TRUE	0.376729	2.79183	2.79863	0.0128	81.2412	73.3337	83.8685	10.5348	4.24601	1687.64	1.11447	-74.4354	0.420899
15	TRUE	0.437994	3.38135	3.38295	0.0076	79.4349	79.2389	79.987	0.74813	0.307235	467.581	1.02779	-73.1046	0.532845
16	TRUE	0.975529	3.51095	3.51255	0.0076	79.7341	78.4783	80.0993	1.62095	0.673737	-1013.09	1.05317	-75.728	0.446966
17	TRUE	0.639293	3.57135	3.60175	0.0364	76.6307	76.4449	77.7429	1.29795	0.335445	-8.91058	1.01116	-73.3861	0.398812
18	TRUE	0.538357	5.20357	5.20997	0.0124	67.6607	67.2496	80.8434	13.5938	6.46934	2186.9	1.08258	-72.844	0.531737
19	TRUE	0.754801	5.27837	5.28437	0.012	78.9503	72.8654	81.3552	8.48984	3.01188	1339.23	1.01197	-76.8801	0.444234
20	TRUE	0.454733	5.42437	5.43077	0.0124	84.1026	82.3822	84.3946	2.01235	0.859161	-319.366	1.00106	-76.8051	0.450665
21	TRUE	0.531098	5.58157	5.59237	0.0168	83.7688	82.4184	84.7676	2.34919	0.645971	56.706	1.17907	-75.5641	0.447321
22	TRUE	0.292321	6.13309	6.13629	0.0092	71.8329	71.5954	71.8626	0.267189	0.0845777	54.1182	1.01256	-74.8089	0.493533
23	TRUE	0.846963	6.31229	6.31989	0.0136	71.0308	67.3685	72.3617	4.99324	2.17069	-658.801	1.00252	-71.8971	0.579867
24	TRUE	0.339298	6.39309	6.39469	0.0076	71.3648	71.3648	71.3648	1.42109e-14	3.76822e-15	4.96507e-12	1	-76.5868	0.497939
25	TRUE	0.504505	6.57909	6.58469	0.0116	68.1059	67.5195	68.1207	0.601176	0.206491	60.3825	1.03391	-70.5521	0.605949
26	TRUE	0.346125	6.95469	6.95669	0.008	69.2354	69.0618	69.4091	0.347346	0.151643	-197.847	1.00936	-78.6673	0.46805
27	TRUE	0.501287	8.55812	8.55972	0.0076	83.792	83.5159	83.89	0.374065	0.153618	-233.791	1.01068	-66.6178	0.641477
28	TRUE	0.509938	8.77332	8.83772	0.0704	59.1274	58.9864	72.8068	13.8204	6.88932	-217.984	1.00322	-70.2969	0.533809
29	TRUE	0.849555	9.01892	9.02052	0.0076	113.485	112.888	113.725	0.837193	0.347517	155.86	1.54543	-71.1931	0.52665
30	TRUE	0.669159	9.10723	9.11643	0.0152	81.5758	69.0409	81.865	12.8241	5.14057	1465.59	1.02499	-73.1362	0.542668
31	TRUE	0.492482	9.66443	9.66603	0.0076	81.2197	80.1598	83.5264	3.36658	1.36233	2104.11	1.01144	-76.2059	0.534452
32	TRUE	0.850649	9.78603	9.78763	0.0076	69.1761	67.6976	69.942	2.24439	0.902684	-1402.74	1.01271	-68.4823	0.660021
33	TRUE	0.442459	10.8835	10.9315	0.054	85.5447	77.5291	93.8425	16.3134	3.23193	9.42471	3.74031	-90.5538	0.214307
34	TRUE	0.691519	11.3855	11.3899	0.0104	66.662	64.146	69.0593	4.91331	1.40632	-958.881	1.03	-78.7482	0.455477
35	TRUE	0.466229	11.8259	11.8283	0.0084	70.8717	70.8717	70.8717	1.42109e-14	2.99005e-15	1.28697e-12	1	-79.2714	0.398686
36	TRUE	0.442754	11.9283	11.9547	0.0324	70.4056	70.2056	70.8639	0.658347	0.245678	-10.2748	1.01064	-75.7281	0.484634
37	TRUE	0.718496	12.0223	12.0259	0.0096	74.7716	73.0602	75.6121	2.55188	0.989556	705.657	1.26364	-71.8034	0.581329
38	TRUE	0.652429	12.1298	12.133	0.0092	72.0154	70.2638	72.2826	2.01876	0.688748	-527.266	1.17665	-73.9226	0.509205
39	TRUE	0.441977	12.2198	12.2226	0.0088	77.1952	76.1858	77.4178	1.23204	0.449939	-427.644	1.05245	-68.0174	0.666208
40	TRUE	0.332111	12.3106	12.3146	0.01	66.4324	66.2439	66.7871	0.543133	0.206157	-114.097	1.01421	-80.9475	0.422732
41	TRUE	0.856965	12.403	12.4062	0.0092	74.9838	70.8053	78.3682	7.56294	2.65573	-2419.86	1.00087	-69.6488	0.660597
42	TRUE	0.591756	14.4276	14.4296	0.008	65.8864	64.5148	67.258	2.74314	1.17565	-1540.79	1.0291	-70.6483	0.557657
43	TRUE	0.565745	14.5276	14.5324	0.0108	67.4612	66.155	68.8414	2.6864	1.11798	587.316	1.03757	-79.822	0.42136
44	TRUE	0.582852	14.6188	14.6356	0.0228	75.5214	68.9753	75.5256	6.55028	2.67243	406.093	1.00964	-74.7322	0.504091
45	TRUE	0.862177	14.7608	14.7624	0.0076	72.2614	72.2614	72.2614	0	4.6998e-15	5.61883e-12	1	-72.3824	0.531661
46	TRUE	0.716021	15.0352	15.0388	0.0096	70.3856	67.8399	71.8923	4.05237	1.34459	-1099.12	1.00983	-71.9189	0.6598
47	TRUE	0.616241	16.123	16.127	0.01	74.2464	72.1985	75.8908	3.69227	1.50669	-859.09	1.07276	-69.6722	0.673589
48	TRUE	0.874267	16.3402	16.3438	0.0096	72.7275	71.1541	73.9447	2.79064	0.875367	-714.304	1.01998	-74.4341	0.509168
49	TRUE	0.940134	16.6534	16.7078	0.0604	64.1187	51.3604	68.1339	16.7735	5.68528	245.26	2.83906	-87.7046	0.242307
50	TRUE	0.455476	16.8682	16.8842	0.022	75.8978	75.896	78.3915	2.49551	1.01807	-162.714	1.00208	-80.5547	0.404287
51	TRUE	0.928766	17.0637	17.0689	0.0112	78.9987	77.8928	81.1436	3.2508	1.12535	-658.104	1.03511	-66.7854	0.651743
52	TRUE	0.657487	17.3877	17.4105	0.0288	69.452	68.2973	70.8722	2.57495	0.995146	-79.9122	1.04706	-70.7953	0.632838
53	TRUE	0.619905	17.4909	17.5129	0.028	74.1696	71.9828	76.3559	4.37313	1.86904	224.502	1.01362	-78.705	0.452013
54	TRUE	0.432334	17.8873	17.9113	0.03	77.562	72.0172	79.4118	7.39464	3.17263	-73.3666	1.25028	-77.9674	0.496099
55	TRUE	0.33662	17.9873	17.9913	0.01	73.2094	72.9719	77.5141	4.54222	1.45346	-848.967	1.21716	-73.6487	0.541078
56	TRUE	0.51659	18.0869	18.0889	0.008	69.391	69.2307	69.8541	0.623441	0.243171	-311.721	1.01894	-64.5834	0.651826
57	TRUE	0.861563	18.3413	18.3741	0.0388	74.5603	70.5075	79.1342	8.62664	2.79365	75.9019	1.13903	-70.0809	0.588083
58	TRUE	0.673103	18.4589	18.4641	0.0112	69.3576	69.2908	69.4021	0.111329	0.0425203	-3.53387	1.00212	-74.452	0.537673
59	TRUE	0.695256	18.5597	18.5657	0.012	76.3268	76.1116	76.8355	0.723896	0.238269	-103.468	1.01984	-72.2399	0.55409
60	TRUE	0.850196	18.6529	18.6653	0.0184	70.9287	70.3248	75.3453	5.02051	2.24952	-404.209	1.04427	-70.3382	0.657459
61	TRUE	0.552394	19.116	19.1916	0.0816	80.2995	78.2345	84.2078	5.97335	1.93125	-23.014	1.04296	-67.3908	0.586576
62	TRUE	0.904664	19.7236	19.7544	0.0368	77.1861	77.1842	77.8144	0.630158	0.3215	20.7394	1.00001	-69.0769	0.584917
63	TRUE	0.94705	19.932	19.9448	0.0188	65.8308	64.5372	73.4229	8.88571	3.10755	-616.409	1.24018	-77.6336	0.439503
64	TRUE	0.475776	20.3615	20.3639	0.0084	70.4945	69.6929	70.8285	1.13555	0.420241	-473.147	1.02178	-57.9428	0.730629
65	TRUE	0.607861	20.4619	20.4803	0.0244	69.3127	69.1934	75.4508	6.25737	3.33744	342.083	1.00145	-67.0778	0.696097
66	TRUE	0.816629	21.2918	21.3042	0.0184	72.8928	68.9376	74.2657	5.32812	1.82919	436.256	1.03396	-65.4498	0.718638
67	TRUE	0.71957	21.3762	21.4066	0.0364	69.7168	69.3817	76.2752	6.89348	2.71003	-223.668	1.00315	-65.3668	0.726666
68	TRUE	0.859423	21.5318	21.5342	0.0084	70.5748	70.0701	72.7791	2.709	1.0275	-1113.29	1.08301	-68.3472	0.753117
69	TRUE	0.962584	21.627	21.657	0.036	68.0121	64.791	68.6976	3.90659	1.5478	112.119	1.02283	-56.5179	0.794393
70	TRUE	0.997738	21.7154	21.7198	0.0104	71.3182	70.4245	72.8351	2.41053	1.01635	541.938	1.00751	-70.0892	0.644145
71	TRUE	0.612054	21.8146	21.8322	0.0236	72.8776	72.7396	72.9774	0.237799	0.08005	-2.73766	1.00235	-62.6741	0.695871
72	TRUE	0.984435	22.0326	22.1054	0.0788	78.8583	73.0376	82.9319	9.89429	2.82724	22.0824	1.12874	-71.848	0.593691
73	TRUE	0.389598	22.1773	22.1977	0.0264	71.9279	70.6576	80.573	9.91542	3.4374	462.605	1.01862	-80.9039	0.417837
74	TRUE	0.380398	22.4533	22.4553	0.008	82.5731	82.297	82.5998	0.302814	0.114253	113.873	1.03232	-71.4323	0.550697
75	TRUE	0.463212	22.5457	22.5509	0.0112	71.0632	69.9861	75.0003	5.0142	2.20907	966.175	1.00025	-77.8519	0.499668
76	TRUE	0.738513	27.2705	27.2725	0.008	79.0293	76.6558	80.1916	3.5358	1.40782	-1840.42	1.02256	-75.9653	0.485529
77	TRUE	0.599815	27.3705	27.4209	0.0564	67.775	67.0688	69.4023	2.33353	1.01551	-16.4116	1.00547	-71.611	0.596293
78	TRUE	0.617184	27.5101	27.5125	0.0084	77.4287	74.356	79.0986	4.74261	1.73225	-1976.09	1.00768	-61.1584	0.800803
79	TRUE	0.881562	27.5945	27.6021	0.0136	72.5988	71.1622	76.6883	5.52605	1.49722	584.879	1.06399	-69.8202	0.660415
80	TRUE	0.914389	28.5392	28.5744	0.0412	66.7973	58.5619	68.4326	9.87063	4.08715	-257.639	1.01535	-77.3607	0.456668
81	TRUE	0.721047	28.9016	28.9468	0.0512	64.5145	59.1395	67.8877	8.74816	4.26357	-173.521	1.03024	-73.1014	0.542784
82	TRUE	0.603125	29.05	29.1064	0.0624	63.5552	63.513	66.3411	2.82806	1.04361	-50.5315	1.00002	-59.9353	0.709907
83	TRUE	0.622738	29.2583	29.2647	0.0124	70.393	68.7675	71.476	2.70854	0.957866	-390.562	1.00998	-67.3385	0.6381
84	TRUE	0.627526	29.4427	29.4443	0.0076	68.0405	67.7644	68.1384	0.374065	0.153618	-233.791	1.01068	-72.7265	0.443842
85	TRUE	0.768696	30.0483	30.0519	0.0096	66.3564	64.9388	67.3954	2.45666	0.855646	-703.508	1.00577	-67.1344	0.611562
86	TRUE	0.975112	30.1678	30.1714	0.0096	70.1206	68.6734	72.0652	3.39182	1.23045	1009.61	1.01225	-64.8191	0.77561
87	TRUE	0.813866	30.3238	30.3678	0.05	76.9453	75.3509	78.5903	3.23936	1.17951	-48.9937	1.02552	-63.8541	0.646839
88	TRUE	0.720343	30.5098	30.5118	0.018	70.0676	68.7361	70.1878	1.45173	0.569375	653.341	1.12866	-70.3552	0.635162
89	TRUE	0.788482	30.683	30.6858	0.0088	73.6509	71.4986	74.6009	3.10236	1.10945	1104.45	1.02476	-69.9189	0.673158
90	TRUE	0.469319	30.7714	30.7734	0.008	73.6254	72.3607	75.5224	3.16174	1.08545	1399.56	1.05286	-75.8454	0.536854
91	TRUE	0.983203	30.8674	30.8718	0.0104	72.3985	71.571	73.0907	1.5197	0.602987	384.022	1.02621	-72.9205	0.548092
92	TRUE	0.292139	31.0617	31.0665	0.0108	70.4709	68.9865	71.8068	2.82033	0.869142	555.727	1.00769	-61.5158	0.797003
93	TRUE	0.707909	31.2509	31.2609	0.016	76.7448	67.6443	80.9633	13.319	5.03429	1396.32	1.0071	-76.8997	0.492735
94	TRUE	0.438897	31.4553	31.4569	0.0076	69.2366	68.5598	69.5573	0.997506	0.403004	623.441	1.0194	-76.9333	0.517493
95	TRUE	0.596647	31.5561	31.5597	0.0096	68.8719	68.5826	72.5541	3.97148	1.78889	1163.99	1.05236	-74.3057	0.599431
96	TRUE	0.364654	31.8109	31.8129	0.008	71.6913	71.1703	72.5419	1.37157	0.592674	770.395	1.05451	-64.5963	0.734357
97	TRUE	0.735518	32.2205	32.2229	0.0084	75.5411	74.3388	77.0775	2.73869	0.988482	1141.12	1.00212	-76.0584	0.554214
98	TRUE	0.987856	32.5897	32.5937	0.01212	65.2186	64.0607	66.8068	2.74611	0.925841	695.636	1.00352	-57.0497	0.841789
99	TRUE	0.769243	32.6761	32.6985	0.0284	71.0407	68.0827	72.4498	4.36708	1.52837	57.3364	1.11548	-65.8024	0.722936
100	TRUE	0.722208	32.7805	32.7869	0.0124	71.3094	71.2049	71.4671	0.262196	0.0796677	25.7038	1.00523	-55.9377	0.83397
101	TRUE	0.300256	32.8717	32.8733	0.0076	72.5229	72.4249	72.799	0.374065	0.153618	233.791	1.01068	-66.2124	0.725814
102	TRUE	0.532442	33.2392	33.2424	0.0092	72.6773	70.8367	73.9019	3.06525	1.04731	949.387	1.00698	-66.7843	0.716649
103	TRUE	0.675626	33.6096	33.6244	0.0208	81.7894	77.0024	84.6621	7.65965	3.05268	510.42	1.04694	-68.5002	0.610401
104	TRUE	0.559201	33.9524	33.9556	0.0092	81.573	78.812	81.8402	3.02814	1.02393	788.579	1.14146	-65.6973	0.705766
105	TRUE	0.827913	35.1466	35.151	0.0104	66.0185	58.4114	67.6141	9.20273	3.76422	2148.95	1.00447	-77.4305	0.531925
106	TRUE	0.99021	35.237	35.2402	0.0092	75.461	74.578	76.4968	1.91883	0.74272	542.298	1.06106	-71.2242	0.530903
107	TRUE	0.684655	35.3146	35.3282	0.0196	70.3471	67.7289	73.7784	6.04946	2.21766	26.0686	1.3512	-69.4759	0.650632
108	TRUE	0.224243	37.4376	37.4396	0.008	68.5509	68.1991	69.0809	0.881724	0.388285	-479.668	1.11423	-79.5065	0.496453
109	TRUE	0.925558	37.7644	37.7668	0.0084	76.1362	75.921	76.203	0.282033	0.100127	83.4966	1.01988	-74.5905	0.510471
110	TRUE	0.428623	37.858	37.86	0.008	74.083	71.9633	74.7688	2.80549	1.07333	1237.98	1.35327	-77.6999	0.495658
111	TRUE	0.438091	38.1639	38.1667	0.0088	70.6529	70.6529	70.6529	1.42109e-14	6.00518e-15	2.47754e-13	1	-67.8427	0.490006
112	TRUE	0.856988	38.5823	38.6051	0.0288	65.5959	65.3401	70.7439	5.40377	2.69168	-236.763	1.00011	-71.9835	0.598313
113	TRUE	0.562834	38.7351	38.7375	0.0084	66.7868	66.6977	67.5883	0.890631	0.333243	-333.986	1.08267	-53.2625	0.83592
114	TRUE	0.922936	38.8139	38.8155	0.0076	70.5998	69.9407	70.9026	0.961881	0.387194	311.721	1.48534	-65.96	0.706104
115	TRUE	0.536676	38.9411	38.9427	0.0076	69.7696	69.0482	70.6691	1.62095	0.642088	1013.09	1.00178	-75.091	0.624301
116	TRUE	0.886324	39.0555	39.0683	0.0188	71.0816	70.1657	72.0023	1.8366	0.612039	-9.10781	1.1011	-62.8605	0.70682
117	TRUE	0.859808	39.1707	39.1723	0.0076	69.3626	69.14	69.7634	0.623441	0.249933	-389.651	1.00816	-62.5219	0.684052
118	TRUE	0.36869	39.2495	39.2559	0.0124	72.6843	69.8768	79.4457	9.56894	3.34728	1485.76	1.00503	-74.8051	0.601541
119	TRUE	0.288481	39.3523	39.3551	0.0088	82.9727	73.0124	121.003	47.9901	17.8931	16816	1.21489	-68.896	0.55587
120	TRUE	0.637412	39.4327	39.4347	0.008	70.1993	69.037	72.6797	3.64268	1.51515	1966.39	1.05223	-75.3959	0.603579
121	TRUE	0.913852	39.6387	39.6415	0.0088	71.7918	70.3223	72.3262	2.00392	0.68948	673.274	1.03981	-72.0632	0.631297
122	TRUE	0.629179	40.2834	40.2998	0.0224	70.7788	68.5039	73.3239	4.81997	1.90673	249.944	1.0427	-78.3078	0.449818
123	TRUE	0.570171	40.3538	40.3554	0.0076	69.1482	68.7029	71.642	2.93908	1.18992	-1558.6	1.3281	-69.0762	0.733497
124	TRUE	0.886582	40.5022	40.5038	0.0076	72.9221	72.1561	74.4005	2.24439	0.902684	-1402.74	1.01271	-73.712	0.532172
125	TRUE	0.883897	40.6094	40.6406	0.0372	68.3777	68.3647	72.7752	4.41048	2.25054	-143.271	1.00057	-73.9625	0.484465
126	TRUE	0.947569	40.895	40.8978	0.0088	70.1723	70.1723	70.1723	2.84217e-14	1.00486e-14	6.70696e-13	1	-68.3586	0.616713
127	TRUE	0.854639	41.0638	41.0946	0.0368	78.1977	71.6517	78.8435	7.19173	2.76073	222.78	1.02506	-75.6274	0.556389
128	TRUE	0.483875	41.1909	41.1929	0.008	82.6575	81.8025	85.552	3.74955	1.3602	1669.3	1.05749	-77.1634	0.489739
129	TRUE	0.657687	41.3021	41.3037	0.0076	71.9714	71.8022	72.675	0.872818	0.366946	545.511	1.05325	-73.388	0.540551
130	TRUE	0.520161	41.6557	41.6581	0.0084	75.5359	74.8011	75.7363	0.935162	0.354547	389.651	1.03377	-80.6248	0.406316
131	TRUE	0.817919	41.7625	41.7693	0.0128	73.2397	71.8597	79.5029	7.64327	3.05337	-1082.8	1.00472	-67.8975	0.707078
132	TRUE	0.569337	41.8545	41.8597	0.0112	74.9355	73.7884	76.2925	2.50414	0.967481	529.222	1.05272	-71.1648	0.667679
133	TRUE	0.582375	42.3568	42.3868	0.036	70.0729	68.1135	72.8635	4.75003	1.54101	4.78016	1.09801	-68.8596	0.536829
134	TRUE	0.651339	42.4784	42.4816	0.0092	75.7754	73.957	77.475	3.51799	1.19451	1090.09	1.00039	-69.1107	0.602847
135	TRUE	0.739506	42.8548	42.8596	0.0108	62.1149	61.9118	62.5011	0.589244	0.222143	84.8197	1.02848	-74.919	0.470447
136	TRUE	0.638727	42.9608	42.9884	0.0336	65.9663	65.7785	68.2891	2.51063	0.758565	101.867	1.00638	-72.2018	0.53672
137	TRUE	0.788787	43.038	43.0836	0.0516	71.3699	69.9219	80.6834	10.7615	4.81089	210.088	1.04866	-67.3295	0.497773
138	TRUE	0.956512	43.2543	43.2919	0.0436	76.7706	70.6698	78.9093	8.23957	2.96381	-169.101	1.08957	-60.3405	0.664224
139	TRUE	0.548141	43.4815	43.4843	0.0088	73.6551	73.2172	75.1395	1.92228	0.706983	685.644	1.06252	-69.5064	0.630837
140	TRUE	0.659789	43.5643	43.5791	0.0208	69.4686	68.1929	73.1109	4.91794	1.56334	294.906	1.03544	-68.6569	0.64296
141	TRUE	0.905403	43.6615	43.6679	0.0124	76.9422	72.0514	78.7607	6.70924	2.86113	1116.2	1.00937	-70.8746	0.661888
142	TRUE	0.767554	43.7415	43.7543	0.0188	68.3587	65.1136	77.7483	12.6347	5.23088	-77.5454	2.54169	-74.2448	0.560958
143	TRUE	0.525383	43.8527	43.8579	0.0112	72.0638	70.2183	78.9009	8.68261	3.70164	1731	1.00267	-73.7596	0.607892
144	TRUE	0.844542	43.9527	43.9611	0.0144	76.5977	71.9939	78.0798	6.08587	2.33862	731.795	1.00089	-69.9375	0.654931
145	TRUE	0.996705	44.4618	44.4638	0.008	71.4424	71.2687	71.6161	0.347346	0.151643	197.847	1.00936	-70.0164	0.555166
146	TRUE	0.86129	46.6029	46.6085	0.0116	75.365	70.2439	84.8366	14.5928	6.10039	-3138.38	1.2858	-71.6737	0.553373
147	TRUE	0.848533	47.1376	47.2896	0.158	62.6268	23.4242	93.6801	70.2559	13.0193	7.12565	11.5523	-87.8547	0.190518
148	TRUE	0.910599	47.5572	47.6116	0.0604	73.9484	73.2857	74.1296	0.843881	0.341428	10.746	1.0055	-72.3947	0.540463
149	TRUE	0.884716	47.7056	47.7196	0.02	77.6398	73.9827	78.6286	4.64594	1.1064	197.493	1.14912	-72.8704	0.589527
150	TRUE	0.50716	47.7776	47.7828	0.0112	78.7995	77.8094	81.6852	3.87581	1.58872	-805.225	1.01037	-72.3956	0.574752
151	TRUE	0.568145	47.8652	47.8672	0.008	81.971	81.352	82.2782	0.926256	0.359286	416.688	1.15362	-75.9416	0.489591
152	TRUE	0.943928	48.1199	48.1263	0.0124	81.0604	80.8574	81.2588	0.401331	0.122767	18.5026	1.01809	-69.266	0.482867
153	TRUE	0.634911	48.3159	48.3239	0.014	78.4955	78.1465	82.7532	4.60667	1.93161	597.041	1.01577	-68.9813	0.660618
154	TRUE	0.961575	48.4835	48.4855	0.008	84.8868	84.2277	85.1896	0.961881	0.328146	-164.767	1.35062	-63.9123	0.549967
155	TRUE	0.638615	48.6627	48.6647	0.008	76.0918	75.4105	77.076	1.66548	0.687978	905.262	1.02793	-70.1428	0.667212
156	TRUE	0.377196	49.0491	49.0543	0.0112	71.7806	70.4743	72.7157	2.24142	0.683024	403.067	1.01997	-61.5139	0.795655
157	TRUE	0.612416	49.6582	49.661	0.0088	76.2927	73.9919	77.9256	3.93362	1.35655	1376.59	1.00423	-66.3178	0.789326
158	TRUE	0.800179	50.6869	50.7553	0.0744	77.4734	76.5357	79.5029	2.96718	1.07733	15.8187	1.04255	-67.6358	0.59825
159	TRUE	0.462883	51.0181	51.0201	0.008	77.885	77.3951	78.3481	0.952975	0.366077	-488.574	1.00178	-65.5523	0.728614
160	TRUE	0.718586	51.1672	51.178	0.0168	62.2257	62.0517	64.762	2.71033	1.32928	252.747	1.00147	-76.2737	0.480985
161	TRUE	0.927119	51.4164	51.4184	0.008	69.4461	69.1567	69.7623	0.605629	0.218335	-290.727	1.00254	-67.8804	0.488841
162	TRUE	0.466884	51.58	51.6128	0.0388	75.2871	70.0322	81.0971	11.0649	4.71188	-177.105	1.23036	-75.8981	0.441857
163	TRUE	0.46298	51.67	51.672	0.008	78.5859	78.1362	79.0357	0.899537	0.320169	425.594	1.00633	-76.9959	0.519739
164	TRUE	0.85618	51.9692	51.98	0.0168	75.2815	72.7957	78.6425	5.84686	2.02013	442.698	1.0908	-74.9295	0.454989
165	TRUE	0.983428	52.7087	52.7127	0.01	56.1074	55.9497	56.5353	0.585571	0.246499	-132.617	1.01047	-75.6893	0.437863
166	TRUE	0.7961	52.9519	52.9543	0.0084	77.8712	77.8712	77.8712	0	2.61473e-15	-8.21109e-13	1	-68.5264	0.566196
167	TRUE	0.871827	53.1531	53.1583	0.0112	82.4839	79.7007	82.9031	3.20238	1.31256	623.16	1.00069	-79.2382	0.449953
168	TRUE	0.313356	53.4747	53.4763	0.0076	71.1703	70.9209	71.2415	0.320627	0.129065	155.86	1.04572	-74.2338	0.486474
169	TRUE	0.771699	53.6343	53.6367	0.0084	75.1931	74.0576	75.4677	1.41017	0.536333	-584.476	1.05977	-66.8434	0.670055
170	TRUE	0.627084	53.7407	53.7807	0.046	68.6642	67.7508	71.2217	3.4709	0.936134	18.1732	1.12777	-67.8422	0.648987
171	TRUE	0.856667	54.0495	54.0547	0.0112	81.4943	80.9967	81.6455	0.648785	0.248483	120.089	1.00686	-71.4972	0.581077
172	TRUE	0.474339	54.3362	54.3478	0.0176	79.2409	79.0102	79.5743	0.564066	0.17772	4.5243	1.01861	-75.6973	0.499414
173	TRUE	0.668192	54.6122	54.6146	0.0084	73.8028	72.8676	75.2723	2.4047	0.872889	1001.96	1.00779	-76.8238	0.495967
174	TRUE	0.623504	54.7358	54.753	0.0232	70.4573	68.782	73.261	4.47892	1.40327	217.52	1.01081	-79.4723	0.440408
175	TRUE	0.963705	55.2101	55.2201	0.016	80.6249	79.9776	84.5385	4.56091	1.81728	378.549	1.12927	-71.6714	0.539009
176	TRUE	0.735234	55.3321	55.3341	0.008	77.7942	76.6096	78.0435	1.43392	0.531451	632.348	1.10015	-71.1307	0.589728
177	TRUE	0.957874	55.3313	55.4105	0.0852	77.8388	65.911	78.4613	12.5504	5.03534	-152.544	1.0176	-70.7842	0.458048
178	TRUE	0.793192	55.5425	55.5441	0.0076	69.1037	68.8276	69.2017	0.374065	0.153618	-233.791	1.01068	-63.4309	0.643233
179	TRUE	0.890084	55.8201	55.8217	0.0076	74.1745	73.7024	74.8246	1.12219	0.445538	-701.372	1.00392	-66.8699	0.563241
180	TRUE	0.993688	55.9557	56.0033	0.0536	69.847	67.4084	80.731	13.3226	5.56119	-246.608	1.05272	-68.0488	0.577444
181	TRUE	0.484815	56.224	56.2488	0.0308	82.1582	79.6864	83.685	3.99863	1.2352	-83.3618	1.10991	-73.5636	0.543179
182	TRUE	0.986164	56.458	56.4596	0.0076	82.715	80.426	83.1247	2.69861	1.13192	-1636.53	1.10773	-72.9276	0.569628
183	TRUE	0.610846	56.5676	56.6112	0.0496	70.5851	68.0306	85.5678	17.5372	8.36758	373.87	1.07927	-70.832	0.544035
184	TRUE	0.748221	56.8712	56.8732	0.008	77.3236	76.8337	78.7575	1.92376	0.748485	-905.262	1.21036	-57.5056	0.759592
185	TRUE	0.629956	56.9496	56.9528	0.0092	77.805	76.7066	80.6995	3.99299	1.34552	1193.69	1.02594	-78.1416	0.45985
186	TRUE	0.467194	59.9989	60.0421	0.0492	71.5746	61.8222	84.934	23.1119	4.75337	-13.0396	5.9684	-92.713	0.191199
187	TRUE	0.880769	60.5477	60.5525	0.0108	78.0943	76.5431	79.7122	3.16916	0.913025	576.116	1.03309	-71.6563	0.608626
188	TRUE	0.617464	60.7397	60.7425	0.0088	71.8793	70.7957	73.3636	2.56798	0.851689	-860.589	1.01378	-63.8857	0.730671
189	TRUE	0.998065	60.9477	61.0401	0.0984	70.8156	67.1709	73.616	6.44513	1.69915	-15.6529	1.06667	-65.806	0.718067
190	TRUE	0.464681	61.5504	61.5524	0.008	72.3385	71.4924	74.0129	2.52048	1.06421	1363.94	1.10546	-77.5887	0.572047
191	TRUE	0.983479	61.7408	61.7448	0.01	75.9924	74.7901	77.2245	2.43439	0.719184	533.704	1.02466	-72.5582	0.605809
192	TRUE	0.834896	62.2663	62.2803	0.02	74.3171	74.0499	80.6736	6.62367	2.8273	-498.598	1.05272	-70.7313	0.537117
193	TRUE	0.880102	62.3659	62.3815	0.0216	71.4016	70.583	85.7713	15.1883	7.41438	992.089	1.00338	-73.6443	0.53769
194	TRUE	0.869713	62.6039	62.6251	0.0272	68.623	68.4456	69.0871	0.641564	0.180595	-7.43054	1.01175	-72.3823	0.417479
195	TRUE	0.589451	62.9175	62.9387	0.0272	74.0632	71.1839	80.5625	9.37862	2.8789	-472.436	1.03237	-70.8424	0.544748
196	TRUE	0.936958	63.0531	63.0635	0.0164	69.6391	66.1474	70.9569	4.80956	1.93821	471.934	1.03739	-77.8939	0.449499
197	TRUE	0.795323	63.2974	63.3046	0.0132	77.4108	75.8874	94.4767	18.5893	7.1455	-2343.69	1.03634	-75.3836	0.404276
198	TRUE	0.780575	63.3462	63.369	0.0288	76.6387	75.649	77.563	1.91405	0.548429	6.54928	1.05152	-68.7178	0.63852
199	TRUE	0.877789	63.5058	63.5722	0.0724	82.783	72.2247	84.2178	11.9931	5.13449	-169.745	1.09159	-69.8745	0.536964
200	TRUE	0.432566	64.1813	64.1969	0.0216	73.0349	69.4112	74.9838	5.57259	2.42462	320.168	1.14925	-71.3637	0.604535
201	TRUE	0.458217	64.4401	64.4921	0.058	69.7878	69.0944	69.9968	0.902454	0.300357	-14.0204	1.00115	-66.0485	0.576653
202	TRUE	0.982299	64.6085	64.6521	0.0496	68.0334	65.6991	70.0189	4.31973	1.66174	1.00791	1.05021	-68.4888	0.641581
203	TRUE	0.976576	64.7653	64.7669	0.0076	73.5705	73.1786	74.6748	1.49626	0.614471	-935.162	1.03875	-68.9521	0.576831
204	TRUE	0.967809	64.9361	64.9377	0.0076	65.4852	65.2358	66.0462	0.810474	0.326935	-233.791	1.41797	-72.204	0.556532
205	TRUE	0.981246	65.0621	65.0689	0.0128	74.0399	73.6911	77.0755	3.3844	1.09549	413.146	1.16225	-71.5497	0.550072
206	TRUE	0.634743	65.2016	65.204	0.0084	78.0706	76.8682	79.4733	2.60509	0.938866	-1085.46	1.00087	-72.5473	0.63166
207	TRUE	0.727121	65.374	65.3756	0.0076	68.0426	67.9001	68.5413	0.641254	0.258129	-311.721	1.14317	-64.3053	0.628123
208	TRUE	0.486804	65.4628	65.4668	0.01	71.8894	70.1972	78.7621	8.5649	3.59333	-2555.33	1.1004	-66.0178	0.724028
209	TRUE	0.412593	65.5664	65.5688	0.0084	73.57	71.4993	76.5091	5.0098	1.81274	-2087.42	1.0022	-66.008	0.782471
210	TRUE	0.475482	65.6888	65.6968	0.014	81.026	80.971	84.2876	3.3166	1.43819	-439.172	1.03319	-68.087	0.644425
211	TRUE	0.622186	65.8664	65.8688	0.0084	93.5624	92.1597	93.7554	1.59571	0.597545	612.309	1.13626	-81.0196	0.412612
212	TRUE	0.802676	66.054	66.076	0.028	77.0318	75.9371	78.4432	2.50614	0.855892	-39.1875	1.03964	-74.5289	0.536148
213	TRUE	0.540803	66.2507	66.2615	0.0168	75.3092	73.0131	77.8463	4.83324	1.86713	431.66	1.00221	-78.827	0.448217
214	TRUE	0.777962	66.6287	66.6303	0.0076	78.8632	77.3848	79.6292	2.24439	0.902684	1402.74	1.01271	-73.6734	0.526566
215	TRUE	0.446553	66.7019	66.7095	0.0136	71.8955	70.6719	72.2576	1.58573	0.689458	228.906	1.01302	-76.6749	0.507822
216	TRUE	0.888436	67.0815	67.0863	0.0108	74.384	71.3438	76.2112	4.86736	2.09386	1109.93	1.0258	-70.6081	0.533969
217	TRUE	0.975675	67.4491	67.5241	0.081	68.128	55.7411	69.6561	13.915	6.28405	-186.861	1.06369	-59.0244	0.672155
218	TRUE	0.38976	67.2907	67.3043	0.0196	79.0981	78.2065	79.228	1.02155	0.299604	60.7242	1.01275	-74.0272	0.531256
219	TRUE	0.972758	68.9074	68.9166	0.0152	82.709	81.5193	83.806	2.28669	1.05583	260.483	1.00146	-73.3289	0.548249
220	TRUE	0.30036	69.0286	69.0322	0.0096	72.2941	71.7894	76.5395	4.75003	1.64247	1213.6	1.11918	-73.2709	0.601023
221	TRUE	0.782063	69.7117	69.7185	0.0128	82.0784	78.7298	84.393	5.66323	2.25111	799.287	1.01475	-67.8576	0.715994
222	TRUE	0.811974	69.8617	69.8713	0.0156	72.1323	68.6239	75.7315	7.10754	3.02148	749.162	1.00247	-74.6789	0.542685
223	TRUE	0.958598	70.21	70.27	0.066	73.0778	72.3004	83.807	11.5067	5.0665	-165.728	1.0677	-69.9265	0.505546
224	TRUE	0.723365	81.4075	81.4103	0.0088	76.0465	75.7088	77.067	1.35821	0.510427	-475.356	1.11393	-75.6998	0.608551
225	TRUE	0.515966	81.9099	81.9119	0.008	78.625	78.5449	79.4533	0.908443	0.34276	-341.62	1.1659	-66.771	0.681742
226	TRUE	0.927478	82.0515	82.1471	0.1016	72.0296	62.6007	72.1863	9.58564	5.20715	100.069	1.00009	-68.3501	0.525016
227	TRUE	0.356747	88.4857	88.5289	0.0492	44.3408	29.9571	54.6572	24.7002	5.09741	-126.641	6.45354	-95.4874	0.168632
228	TRUE	0.623742	92.0478	92.0498	0.008	69.2758	69.1779	69.5787	0.400784	0.153333	-176.854	1.03234	-62.6454	0.638472
229	TRUE	0.486999	97.6953	97.6969	0.0076	71.4566	71.4566	71.4566	1.42109e-14	7.53644e-15	1.01398e-11	1	-71.6006	0.596767
230	TRUE	0.313405	97.9269	97.9289	0.008	81.5082	81.3345	81.6818	0.347346	0.151643	197.847	1.00936	-74.6614	0.532759
231	TRUE	0.636262	98.75	98.7524	0.0084	77.6513	77.6513	77.6513	0	3.55271e-15	-3.78658e-12	1	-68.4326	0.616085
232	TRUE	0.421465	99.004	99.0064	0.0084	63.1689	62.7013	63.4361	0.73477	0.267807	-306.154	1.00557	-73.4096	0.562762
233	TRUE	0.286065	99.8787	99.9203	0.0476	51.2705	38.2821	63.8284	25.5463	5.81259	214.586	7.38844	-95.2275	0.1522
234	TRUE	0.616142	109.745	109.749	0.0096	73.1969	71.579	74.6219	3.04299	1.1037	-906.824	1.01234	-72.6016	0.608477
235	TRUE	0.924992	117.842	117.844	0.0076	54.7411	45.4162	76.6684	31.2522	12.7211	7559.23	4.148	-74.6539	0.483519
236	TRUE	0.867004	118.969	118.979	0.0164	72.2295	71.6758	72.5346	0.858754	0.258396	80.2751	1.0081	-69.2906	0.552089
237	TRUE	0.906531	119.141	119.149	0.014	67.2999	67.2702	69.9399	2.66967	0.956985	343.09	1.03993	-68.2224	0.597544
238	TRUE	0.613492	119.683	119.693	0.0156	72.4333	67.9762	76.411	8.43472	4.22361	-987.239	1.04057	-71.0699	0.593701
239	TRUE	0.868835	119.803	119.864	0.0672	62.8758	60.2633	84.2506	23.9873	10.1246	-310.518	1.26579	-71.3223	0.495532
240	TRUE	0.428116	120.007	120.009	0.0084	77.6997	77.6329	77.9149	0.282033	0.100127	83.4966	1.01988	-65.1201	0.657555
241	TRUE	0.514052	120.407	120.409	0.0076	74.264	74.166	74.5401	0.374065	0.153618	233.791	1.01068	-66.1363	0.600552
242	TRUE	0.527377	120.484	120.487	0.0084	74.1111	73.6658	76.5158	2.85002	1.04388	1001.96	1.30866	-67.9091	0.650571
243	TRUE	0.429104	120.57	120.583	0.0188	76.9875	74.8076	78.9177	4.11014	1.74491	-264.418	1.21046	-66.6988	0.719655
244	TRUE	0.994334	120.839	120.897	0.064	68.1558	66.7964	72.6335	5.83709	2.0177	55.4592	1.04664	-60.7758	0.783901
245	TRUE	0.71943	121.019	121.022	0.0084	78.6975	77.8292	79.0983	1.26915	0.467169	528.812	1.01922	-61.5668	0.660323
246	TRUE	0.770034	121.168	121.172	0.0096	78.1866	72.9542	80.1163	7.16215	2.30091	-1823.09	1.02943	-59.7423	0.813808
247	TRUE	0.5916	121.271	121.274	0.0092	111.956	111.503	112.267	0.764458	0.28033	61.8493	1.18264	-74.613	0.455721
248	TRUE	0.705474	121.492	121.496	0.0108	80.7142	78.9955	80.9332	1.93766	0.772078	423.587	1.01908	-75.9064	0.50489
249	TRUE	0.58712	121.595	121.61	0.0216	71.4355	55.0701	77.2315	22.1614	8.57431	1564.46	1.33668	-72.2261	0.54246
250	TRUE	0.58962	121.784	121.808	0.03	75.2091	72.2137	77.9043	5.69063	2.60996	231.803	1.00521	-74.1454	0.524624
251	TRUE	0.846874	121.904	121.905	0.0076	68.0047	67.6573	68.5301	0.872818	0.347517	-545.511	1.00577	-77.1634	0.470868
252	TRUE	0.986813	122.155	122.158	0.0088	66.3003	65.9774	66.3708	0.393362	0.136623	111.329	1.02237	-72.4721	0.590724
253	TRUE	0.562065	122.252	122.299	0.0532	69.8594	65.1142	71.7195	6.60524	2.0376	-46.442	1.18087	-72.1257	0.529277
254	TRUE	0.980513	122.377	122.39	0.0192	74.4291	71.8001	78.7657	6.96566	2.34202	504.873	1.06821	-70.966	0.644709
255	TRUE	0.936176	122.488	122.5	0.0184	73.2648	72.6052	74.6478	2.04264	0.742712	165.337	1.00768	-75.8956	0.501431
256	TRUE	0.769772	122.858	122.86	0.0076	76.6928	72.9522	77.7616	4.80941	1.93597	2337.91	1.55024	-76.1013	0.456568
257	TRUE	0.984221	122.914	123.042	0.134	75.1077	35.5785	95.4437	59.8652	14.784	204.672	8.3242	-83.0878	0.224624
258	TRUE	0.24184	124.394	124.397	0.0088	76.1409	75.3541	78.2858	2.93166	1.11121	-1085.01	1.0943	-76.8754	0.494708
259	TRUE	0.833585	125.21	125.215	0.0112	66.3104	65.8763	66.7346	0.858348	0.330269	-85.0397	1.09845	-78.997	0.462465
260	TRUE	0.391897	125.435	125.444	0.0152	73.7577	70.4302	73.8962	3.46601	1.34738	-388.84	1.04602	-78.0086	0.44507
261	TRUE	0.629624	125.631	125.642	0.0172	67.476	67.2062	69.1798	1.97353	0.88929	161.357	1.02137	-78.7004	0.445336
262	TRUE	0.813547	126.17	126.174	0.01	71.7366	70.7102	71.7672	1.05694	0.450126	-275.696	1.02589	-67.8392	0.529364
263	TRUE	0.744095	126.492	126.498	0.0124	74.351	73.875	77.8206	3.94554	1.70195	631.744	1.00541	-76.1639	0.485481
264	TRUE	0.661946	127.718	127.72	0.008	73.1683	72.1931	73.7873	1.59423	0.62103	821.289	1.01448	-73.9154	0.614998
265	TRUE	0.889699	127.814	127.831	0.0228	69.4237	67.4267	69.9939	2.56728	1.03714	147.777	1.00848	-68.5772	0.64086
266	TRUE	0.994342	128.114	128.129	0.0208	70.9991	70.2517	71.605	1.35326	0.41168	35.7511	1.02436	-72.3653	0.590042
267	TRUE	0.58273	131.525	131.527	0.008	67.248	65.6048	68.2589	2.65408	1.09411	-1435.82	1.03031	-63.6973	0.808638
268	TRUE	0.343738	131.638	131.643	0.0108	67.5992	65.9283	67.7031	1.7748	0.653063	-384.865	1.07956	-66.4082	0.721758
269	TRUE	0.27193	131.728	131.731	0.0092	67.3521	67.1146	67.3818	0.267189	0.0845777	-54.1182	1.01256	-63.984	0.777435
270	TRUE	0.789756	132.303	132.305	0.008	69.3006	69.3006	69.3006	0	4.20363e-15	-1.24319e-12	1	-65.9588	0.697448
271	TRUE	0.237388	138.725	138.727	0.008	68.6645	68.0989	68.9272	0.828286	0.282397	-341.62	1.0755	-75.323	0.579846
272	TRUE	0.706508	155.245	155.295	0.0556	70.0866	57.8775	79.364	21.4865	4.09886	60.5286	5.2283	-94.507	0.155985
273	TRUE	0.281268	158.783	158.785	0.008	85.8071	83.8744	85.9941	2.1197	0.799773	797.114	1.29046	-72.9172	0.57051
274	TRUE	0.564414	167.438	167.513	0.0812	42.1832	25.7362	59.5356	33.7994	7.58458	-54.1867	8.28874	-89.3569	0.194317
275	TRUE	0.497552	171.756	171.794	0.0444	45.5082	29.1354	56.27	27.1345	6.21094	103.131	8.21841	-89.7161	0.177549
276	TRUE	0.608726	171.914	171.962	0.054	49.8194	37.7068	63.1788	25.472	6.3639	-81.4095	7.36097	-94.4155	0.159757
277	TRUE	0.388194	171.967	172.01	0.0492	49.7046	35.5585	59.1602	23.6017	6.45563	-150.68	6.97727	-94.429	0.150041
278	TRUE	0.601565	174.94	174.983	0.0492	68.471	54.5623	76.4124	21.8501	4.86762	-156.411	5.51888	-95.237	0.157596
279	TRUE	0.629321	181.589	181.591	0.008	80.6251	80.4515	80.7988	0.347346	0.151643	-197.847	1.00936	-62.5532	0.705101
280	TRUE	0.90079	181.751	181.762	0.0168	80.0678	79.3003	82.0641	2.76385	1.19001	235.487	1.02062	-61.754	0.708678
281	TRUE	0.974123	215.131	215.195	0.0696	76.2518	65.3234	77.2066	11.8833	5.63372	-180.944	1.00385	-61.3353	0.492791
282	TRUE	0.492683	216.227	216.234	0.0124	73.0585	69.6106	73.6594	4.04884	1.59606	602.79	1.16419	-77.3591	0.494588
283	TRUE	0.850023	217.923	217.928	0.0104	68.1795	68.133	70.339	2.206	0.975535	-537.032	1.0457	-74.5725	0.544681
284	TRUE	0.646118	218.766	218.775	0.0148	80.0211	75.7328	83.4871	7.75431	2.92905	-1044.2	1.0757	-62.0166	0.714844
285	TRUE	0.925613	221.409	221.423	0.0204	76.8642	66.8196	79.5179	12.6983	5.47873	-802.206	1.13639	-76.8223	0.408232
286	TRUE	0.618858	222.622	222.623	0.0076	76.1313	75.5078	76.7547	1.24688	0.492874	779.302	1	-73.4233	0.638917
287	TRUE	0.567191	222.723	222.733	0.016	75.5032	75.1684	76.4604	1.29199	0.485574	68.5733	1.06719	-79.5687	0.480003
288	TRUE	0.724926	230.897	230.899	0.0088	75.6455	70.4984	76.5918	6.0934	2.16076	-1883.75	1.30158	-73.2073	0.607828
289	TRUE	0.270153	231.154	231.159	0.0108	66.5218	65.8723	68.5295	2.6572	0.816404	-536.663	1.00828	-67.427	0.737792
290	TRUE	0.878177	238.47	238.517	0.0524	69.3873	54.9888	78.2491	23.2603	4.96054	-20.3637	4.99091	-95.463	0.179986
291	TRUE	0.841669	266.844	266.927	0.0892	44.4543	24.9346	71.5443	46.6097	10.6316	-174.788	12.0941	-91.1703	0.16897
292	TRUE	0.951645	286.097	286.16	0.0692	67.6892	65.6195	71.7506	6.13112	2.38524	-101.988	1.02977	-71.3182	0.407447
293	TRUE	0.65148	286.619	286.621	0.008	68.9118	68.9118	68.9118	1.42109e-14	5.50384e-15	-7.11695e-12	1	-59.1434	0.641516
294	TRUE	0.825727	287.643	287.646	0.0092	80.6702	79.2304	82.1472	2.91682	1.06543	-969.488	1.00615	-63.6913	0.729133
295	TRUE	0.707804	288.097	288.123	0.0324	80.6145	74.8132	83.9036	9.09041	2.73364	-313.795	1.01377	-64.4252	0.7123
296	TRUE	0.860211	290.621	290.623	0.0076	71.0448	70.9468	71.3209	0.374065	0.153618	-233.791	1.01068	-66.4719	0.611753
297	TRUE	0.448991	290.818	290.824	0.012	74.658	71.9244	76.393	4.46856	1.84687	-777.83	1.02883	-71.3426	0.589722
298	TRUE	0.994433	290.872	290.966	0.0996	67.1077	63.6529	70.0052	6.35231	2.03902	22.9843	1.0873	-74.3212	0.448346
299	TRUE	0.979887	291.209	291.211	0.0076	83.4982	83.0796	84.4512	1.37157	0.556377	-857.232	1.02519	-75.4381	0.521092
300	TRUE	0.986904	291.569	291.662	0.0992	75.4339	69.6689	79.4409	9.77201	3.47862	-9.79526	1.09	-71.4925	0.492047
301	TRUE	0.640654	291.861	291.873	0.0184	76.7194	66.9657	78.4061	11.4404	5.58963	-999.885	1.03303	-74.1552	0.515747
302	TRUE	0.805268	292.542	292.547	0.0108	75.4981	75.2309	76.604	1.37306	0.477676	-286.58	1.03487	-61.3046	0.725818
303	TRUE	0.388298	292.693	292.713	0.0264	76.6311	75.7	77.0638	1.36374	0.470735	-6.75621	1.04114	-65.7428	0.545289
304	TRUE	0.548495	292.799	292.847	0.0536	66.4822	64.457	75.7339	11.2768	3.08615	81.2389	1.1986	-63.1172	0.641784
305	TRUE	0.888356	293.109	293.111	0.0076	68.1655	67.5509	69.6706	2.1197	0.863384	-1324.81	1.02533	-68.8482	0.534713
306	TRUE	0.337809	293.249	293.255	0.0124	82.1803	80.5623	82.685	2.12267	0.626203	-222.066	1.14788	-65.4877	0.599992
307	TRUE	0.985899	293.289	293.291	0.0076	71.033	70.3828	71.505	1.12219	0.445538	-701.372	1.00392	-57.4325	0.583513
308	TRUE	0.795695	294.691	294.718	0.0328	68.0082	65.7714	72.9091	7.13768	2.53736	-169.738	1.10572	-70.6574	0.453555
309	TRUE	0.867748	296.363	296.377	0.0196	69.5803	67.9057	70.9119	3.00628	1.45349	227.776	1.01393	-63.7694	0.573009
310	TRUE	0.788264	296.575	296.605	0.036	68.419	67.9712	71.8986	3.92741	1.25618	-4.30622	1.11747	-62.5175	0.598806
311	TRUE	0.262567	296.793	296.806	0.0196	71.4746	69.6156	77.8583	8.24268	3.358	659.912	1.16214	-61.8527	0.49677
312	TRUE	0.840004	297.094	297.158	0.0704	91.4793	86.7438	92.8992	6.1554	1.49992	-8.2592	1.11626	-73.9369	0.407044
313	TRUE	0.860459	297.356	297.358	0.008	79.0049	78.907	79.3077	0.400784	0.153333	176.854	1.03234	-58.5978	0.73516
314	TRUE	0.52838	322.764	322.766	0.028	88.0152	87.7391	88.0419	0.302814	0.114253	-113.873	1.03232	-66.83	0.635244
315	TRUE	0.821367	345.148	345.15	0.0183498	75.7425	75.7425	75.7425	1.42109e-14	6.7408e-15	1.86479e-12	1	-67.8726	0.432025
316	TRUE	0.954645	345.589	345.591	0.01312	68.0549	67.7788	68.0816	0.302814	0.114253	-113.873	1.03232	-71.9563	0.501673
317	TRUE	0.861944	345.663	345.665	0.0497328	79.6009	79.5163	79.7924	0.276095	0.113871	83.9737	1.064	-70.9252	0.601354
318	TRUE	0.436391	348.018	348.025	0.0128	79.475	78.0383	79.708	1.66967	0.679056	253.72	1.00131	-75.5674	0.495281
319	TRUE	0.731097	355.046	355.086	0.046	105.52	96.7476	116.675	19.9279	4.74112	0.877706	6.19866	-96.7462	0.156067
320	TRUE	0.94473	359.588	359.59	0.0076	82.218	81.6213	82.9928	1.37157	0.543759	-857.232	1.00263	-78.1595	0.400934
321	TRUE	0.462287	385.654	385.663	0.0148	67.4578	65.9461	67.7978	1.8517	0.726079	-201.693	1.00562	-72.6369	0.598421
322	TRUE	0.980331	386.2	386.219	0.0252	78.244	77.7045	84.8788	7.17432	3.28321	409.104	1.07009	-63.1662	0.642155
323	TRUE	0.533235	387.007	387.022	0.0316	63.6644	62.8542	79.8	16.9459	6.56487	1099	1.26354	-71.2592	0.53237
324	TRUE	0.377839	387.516	387.517	0.0076	66.476	66.1821	67.3043	1.12219	0.460853	-701.372	1.03705	-77.1601	0.574921
325	TRUE	0.561315	387.584	387.587	0.0088	81.0781	78.6363	81.9167	3.28049	1.16091	1136.26	1.03587	-73.7018	0.593733
326	TRUE	0.650215	387.665	387.672	0.0132	77.4482	76.6383	80.1865	3.54814	1.63471	488.525	1.00413	-78.9258	0.488878
327	TRUE	0.303188	400.343	400.345	0.0076	66.9338	65.4999	67.1832	1.68329	0.703964	-1013.09	1.11772	-72.8512	0.410714
328	TRUE	0.847316	400.504	400.522	0.024	74.2283	73.3765	82.2167	8.84019	4.41282	459.998	1.07023	-80.5037	0.439218
329	TRUE	0.765765	402.296	402.302	0.0112	105.55	104.964	106	1.03577	0.394479	-170.209	1.02201	-70.7495	0.452824
330	TRUE	0.928313	403.14	403.143	0.0184	80.1397	78.8706	82.4109	3.54026	1.29154	-1475.11	1.00983	-60.6108	0.759411
331	TRUE	0.779186	403.379	403.386	0.0128	80.2508	79.7711	80.9909	1.21975	0.576651	-173.446	1.00494	-67.9822	0.58892
332	TRUE	0.942847	403.791	403.796	0.0104	64.4035	63.7852	66.5127	2.72748	0.940149	494.143	1.18513	-74.4334	0.437363
333	TRUE	0.768382	404.427	404.472	0.0504	76.3834	76.2231	76.6239	0.400784	0.125222	1.61764	1.00475	-68.3295	0.544384
334	TRUE	0.423357	404.627	404.631	0.0092	75.4848	71.9818	76.948	4.96615	2.00401	-1530.59	1.00106	-69.544	0.638143
335	TRUE	0.786052	404.84	404.869	0.0356	74.7367	72.3623	76.4385	4.07621	1.3309	86.2908	1.04661	-68.4943	0.503938
336	TRUE	0.816666	405.257	405.263	0.012	68.6016	68.5491	69.709	1.15997	0.476277	-108.816	1.09921	-70.0143	0.475962
337	TRUE	0.911706	405.597	405.599	0.028	78.4694	78.3091	78.9325	0.623441	0.243171	-311.721	1.01894	-67.0042	0.601798
338	TRUE	0.615623	405.756	405.758	0.008	68.0277	68.0277	68.0277	1.42109e-14	3.8918e-15	-3.61551e-12	1	-73.7491	0.471085
339	TRUE	0.849364	405.989	405.993	0.0104	80.0063	79.4125	81.9656	2.55314	1.01528	-666.416	1.09966	-68.7784	0.551237
340	TRUE	0.681142	406.107	406.141	0.04	70.1735	60.7254	70.2023	9.47689	4.56268	283.077	1.00261	-76.6126	0.496362
341	TRUE	0.553516	406.529	406.531	0.0076	73.3405	73.3405	73.3405	1.42109e-14	7.53644e-15	1.53393e-11	1	-72.971	0.466328
342	TRUE	0.441657	419.417	419.42	0.0096	75.0282	73.8171	76.4958	2.67871	1.03979	-768.282	1.00914	-65.3209	0.641613
343	TRUE	0.529493	457.716	457.719	0.0092	66.737	63.5746	67.9018	4.32721	1.71566	1361.89	1.00639	-75.6195	0.445437
344	TRUE	0.985907	458.448	458.45	0.0076	74.7294	74.0792	75.2014	1.12219	0.445538	-701.372	1.00392	-72.8542	0.445595
345	TRUE	0.959898	458.821	458.952	0.1372	68.937	29.2891	94.9137	65.6246	14.83	105.883	9.42671	-85.7101	0.217958
346	TRUE	0.854481	459.625	459.637	0.018	67.6383	65.9746	69.4161	3.44149	1.14853	-168.512	1.34935	-68.6947	0.491736
347	TRUE	0.985126	464.723	464.787	0.0696	72.2739	55.6885	76.0626	20.3741	7.93617	-153.376	1.22423	-74.9931	0.451038
348	TRUE	0.373086	464.786	464.861	0.0812	66.6127	55.9534	71.306	15.3525	4.69306	-9.79102	1.17679	-74.1551	0.496228
349	TRUE	0.374243	465.439	465.441	0.028	72.6389	72.6389	72.6389	2.84217e-14	6.7408e-15	-1.24319e-12	1	-67.7322	0.56674
350	TRUE	0.995874	465.561	465.565	0.0096	79.3775	73.9669	84.8103	10.8434	3.98666	-3267.22	1.00728	-69.2243	0.553588
351	TRUE	0.359438	475.095	475.165	0.0764	80.1206	64.787	103.633	38.8463	10.2876	139.704	10.8697	-93.2309	0.163381
352	TRUE	0.639189	480.06	480.107	0.0924	36.9878	28.3636	41.7527	13.3891	3.44529	26.9474	4.48681	-95.6496	0.163455
353	TRUE	0.617399	530.271	530.339	0.0832	73.0284	49.3822	96.2739	46.8917	9.9976	-108.323	12.581	-93.8986	0.160079
354	TRUE	0.28468	566.444	566.446	0.0084	70.9607	70.4932	71.2279	0.73477	0.267807	306.154	1.00557	-76.6335	0.505729
355	TRUE	0.965348	593.089	593.091	0.0076	68.911	68.6349	69.009	0.374065	0.153618	-233.791	1.01068	-65.9613	0.404481
356	TRUE	0.889404	593.54	593.546	0.0112	69.636	68.3298	69.8884	1.5586	0.566217	302.749	1.06841	-76.9638	0.45449
357	TRUE	0.943746	593.79	593.792	0.0076	68.1729	67.7543	69.1259	1.37157	0.556377	-857.232	1.02519	-74.2836	0.475413
358	TRUE	0.442216	594.398	594.42	0.0276	68.0576	66.2458	68.3459	2.10005	0.866628	-95.1158	1.00284	-73.0114	0.598609
359	TRUE	0.978536	596.876	596.899	0.0292	81.8831	73.2487	83.6359	10.3872	3.39336	-413.789	1.03977	-71.2682	0.59153
360	TRUE	0.996629	597.7	597.702	0.038	70.7044	69.5466	71.5327	1.98611	0.672694	-860.095	1.07995	-50.7327	0.73039
361	TRUE	0.97238	598.036	598.037	0.0386	73.0798	72.8304	73.3292	0.498753	0.197149	-311.721	1	-59.1439	0.774424
					0.0228203
