# Supplementary material for: Bazedoxifene reverses sexually dimorphic autistic-like abnormalities in biallelic MDGA1-mutant mice
Source: EMBO Mol Med. 2026 Mar 20;18(4):1358–98. doi: 10.1038/s44321-026-00402-y (PMC13084050; doi:10.1038/s44321-026-00402-y)
Supplement: Supplementary file 18 — Source data Fig. 4 [file 44321_2026_402_MOESM18_ESM.zip › Panel G and I/Batch2/WT_572.xlsx]

## Sheet: Sheet1
ID	Label	Accepted	Score	Begin Time (s)	End Time (s)	Call Length (s)	Principal Frequency (kHz)	Low Freq (kHz)	High Freq (kHz)	Delta Freq (kHz)	Frequency Standard Deviation (kHz)	Slope (kHz/s)	Sinuosity	Mean Power (dB/Hz)	Tonality
1	USV	TRUE	0.769934	0.108804	0.110404	0.0016	91.5751	87.1576	95.6364	8.4788	3.35258	5299.25	1.00002	-81.2812	0.534522
2	USV	TRUE	0.674876	0.201204	0.254004	0.0109465	72.9479	72.6982	86.757	14.0587	6.20512	-265.756	1.00003	-71.4252	0.525544
3	USV	TRUE	0.718115	4.77195	4.80595	0.0027688	67.0264	66.9241	69.3685	2.44436	1.28271	-70.0228	1.00111	-69.3397	0.756471
4	USV	TRUE	0.752548	4.94595	4.95275	0.000488	63.2038	62.4987	64.1464	1.64767	0.458889	-212.318	1.00916	-66.0785	0.656351
5	USV	TRUE	0.957474	5.13634	5.16794	0.015288	84.4505	80.4946	87.8103	7.31574	2.46351	198.533	1.05443	-72.5464	0.593696
6	USV	TRUE	0.845753	5.25674	5.26834	0.005288	81.6863	79.9876	93.3827	13.3951	6.45683	1248.94	1.01551	-76.5365	0.501223
7	USV	TRUE	0.988685	5.39514	5.46434	0.00888	63.4621	61.7281	76.2066	14.4784	4.46583	-192.222	1.02493	-61.7277	0.762945
8	USV	TRUE	0.979333	5.62074	5.62354	0.0028	60.6895	59.6068	61.5223	1.91548	0.682085	-658.721	1.0298	-58.0871	0.836224
9	USV	TRUE	0.93946	5.70554	5.72154	0.009688	68.6949	66.5064	81.1649	14.6585	3.4898	-348.072	1.44719	-60.1963	0.781596
10	USV	TRUE	0.807037	5.82154	5.89554	0.017688	71.7052	65.5538	77.6154	12.0615	4.07438	-111.55	1.09256	-51.5135	0.922821
11	USV	TRUE	0.980544	5.97194	5.98554	0.007288	70.8061	68.2833	71.1163	2.83299	1.03903	191.271	1.03296	-50.8748	0.919956
12	USV	TRUE	0.750451	6.08072	6.10472	0.0010688	70.3531	64.9685	73.0598	8.09128	2.31415	-231.183	1.15308	-53.6271	0.852748
13	USV	TRUE	0.636775	6.19912	6.20272	0.0036	84.1182	81.1643	87.0424	5.87816	2.0202	1667.23	1.00114	-68.8208	0.787679
14	USV	TRUE	0.948087	6.31872	6.32312	0.0044	62.1713	61.9709	62.3717	0.400784	0.161245	-99.9105	1.01554	-57.6609	0.775125
15	USV	TRUE	0.771199	6.40872	6.43872	0.003688	75.5357	68.5305	77.1545	8.62401	3.83663	248.932	1.08931	-58.7845	0.846427
16	USV	TRUE	0.960259	6.50952	6.52192	0.006088	86.8063	81.4839	88.4332	6.94935	1.83735	283.396	1.36245	-67.9315	0.767586
17	USV	TRUE	0.875263	6.61672	6.62032	0.0036	70.0479	68.556	70.5154	1.95939	0.62098	482.425	1.04857	-54.6181	0.85805
18	USV	TRUE	0.979701	6.70592	6.76752	0.01	77.192	72.8762	80.5627	7.68641	1.8706	-20.6307	1.09841	-63.1457	0.834065
19	USV	TRUE	0.772818	6.85552	6.86592	0.004088	83.3117	82.5843	84.3211	1.73673	0.491405	1.85775	1.09683	-71.9667	0.661656
20	USV	TRUE	0.966942	6.94672	6.96792	0.004888	71.7946	70.6146	73.4527	2.83812	0.77931	-5.38074	1.09361	-55.7215	0.853218
21	USV	TRUE	0.937602	7.11831	7.12351	0.0052	67.195	65.8961	69.1098	3.21369	0.971903	573.772	1.02827	-68.5828	0.723393
22	USV	TRUE	0.987526	7.33151	7.38791	0.0250088	67.3913	59.9263	69.269	9.34275	3.98159	-202.818	1.0392	-60.7738	0.783371
23	USV	TRUE	0.929955	7.49391	7.50871	0.008488	80.293	79.018	91.7598	12.7418	3.5862	524.434	1.37576	-68.4037	0.708818
24	USV	TRUE	0.963312	8.2191	8.2239	0.0048	73.6558	68.7667	83.2835	14.5168	3.8213	-1321.05	2.09915	-69.0621	0.595925
25	USV	TRUE	0.646456	8.07951	8.10511	0.000483292	71.4037	70.2384	74.3042	4.0657	1.35976	-148.52	1.00674	-74.3291	0.601182
26	USV	TRUE	0.740535	8.5719	8.5735	0.0016	84.6143	84.2669	85.1397	0.872818	0.347517	-545.511	1.00577	-76.2649	0.598633
27	USV	TRUE	0.765936	9.58348	9.59188	0.002088	81.5882	80.3134	83.6292	3.31578	1.12553	401.616	1.06949	-74.2515	0.590915
28	USV	TRUE	0.909008	9.68108	9.73708	0.008	72.3061	72.0584	89.4821	17.4237	9.07499	-315.605	1.03845	-76.8136	0.582643
29	USV	TRUE	0.811752	9.88388	9.90988	0.001	65.9287	63.2104	67.6239	4.41344	1.39137	-52.0422	1.07208	-61.606	0.69344
30	USV	TRUE	0.688927	10.0723	10.1019	0.00288	67.4723	64.9587	68.729	3.77034	1.22218	-109.877	1.01513	-59.1472	0.71379
31	USV	TRUE	0.990036	10.1943	10.1967	0.0024	69.7589	69.0029	71.7264	2.72351	1.06824	1087.9	1.03704	-64.5698	0.762961
32	USV	TRUE	0.884015	10.3967	10.4039	0.000888	77.4996	77.2014	77.8249	0.623441	0.19538	-22.0973	1.04481	-64.1398	0.779126
33	USV	TRUE	0.875198	10.6263	10.6467	0.004088	68.1934	66.4191	70.5302	4.11108	1.42158	33.1749	1.24218	-76.3481	0.533947
34	USV	TRUE	0.980784	10.8235	10.8315	0.001688	60.1713	57.6506	60.5037	2.85307	1.04004	-353.183	1.01529	-57.6336	0.83544
35	USV	TRUE	0.760265	10.9379	10.9403	0.0024	80.1704	79.9032	80.304	0.400784	0.146947	-166.993	1.00302	-68.8887	0.649026
36	USV	TRUE	0.881579	11.3751	11.4679	0.0138	68.3662	56.4457	69.9025	13.4568	4.05809	-132.738	1.0138	-67.1947	0.7149
37	USV	TRUE	0.973455	11.5675	11.6211	0.0116	68.9893	68.8918	79.0938	10.202	4.92331	-192.266	1.00497	-66.2025	0.699434
38	USV	TRUE	0.83225	11.7287	11.7307	0.002	75.7552	75.439	76.3742	0.935162	0.356582	-467.581	1.01392	-71.2495	0.689963
39	USV	TRUE	0.934085	11.8519	11.8655	0.0136	79.9673	79.4044	81.3346	1.93018	0.566625	-21.8722	1.16639	-72.5298	0.662187
40	USV	TRUE	0.803222	11.9955	11.9975	0.002	81.3197	80.9419	81.8486	0.906699	0.348504	452.838	1.00014	-71.92	0.574533
41	USV	TRUE	0.83885	12.127	12.1482	0.014888	94.6473	93.145	97.4285	4.28343	1.43101	176.441	1.04442	-72.238	0.660756
42	USV	TRUE	0.935641	12.363	12.3782	0.008888	87.1663	85.9195	95.1212	9.2017	3.45435	603.596	1.25015	-70.1463	0.723587
43	USV	TRUE	0.991895	12.871	12.8734	0.0024	94.0952	93.8428	95.2975	1.4547	0.529823	500.98	1.20121	-66.6189	0.722994
44	USV	TRUE	0.861645	13.1026	13.1694	0.0128	72.9871	68.5335	94.0651	25.5315	10.8526	-261.351	1.37482	-72.8091	0.542878
45	USV	TRUE	0.930394	13.3634	13.367	0.0036	66.5085	65.989	67.4437	1.4547	0.579861	378.438	1.0534	-77.3465	0.530674
46	USV	TRUE	0.952803	13.503	13.543	0.0421	70.0504	67.5211	71.1912	3.67011	1.34542	-67.4632	1.04578	-73.7796	0.641932
47	USV	TRUE	0.958303	13.6654	13.667	0.0016	94.1583	93.9089	94.2295	0.320627	0.129065	155.86	1.04572	-65.8527	0.702012
48	USV	TRUE	0.76449	14.0462	14.0486	0.0024	82.4531	81.8519	82.609	0.757036	0.267807	194.825	1.14957	-75.5875	0.543342
49	USV	TRUE	0.973815	25.7681	25.8093	0.00321943	70.2915	67.6788	71.4373	3.75848	1.48128	-70.5442	1.01915	-67.7597	0.698504
50	USV	TRUE	0.987272	25.9461	25.9477	0.0016	70.5101	70.136	70.8842	0.74813	0.295724	467.581	1	-67.5929	0.664522
51	USV	TRUE	0.985247	26.1185	26.1485	0.003	68.9355	67.2587	69.8497	2.59106	0.999781	-54.2946	1.02345	-69.0882	0.764518
52	USV	TRUE	0.942464	26.2765	26.2877	0.0112	67.5057	66.5335	70.2016	3.66808	1.22521	307.473	1.00466	-70.0576	0.660634
53	USV	TRUE	0.830835	26.4133	26.4157	0.0024	88.1836	86.4469	88.9184	2.4715	0.913891	-1029.79	1.02786	-73.7735	0.680305
54	USV	TRUE	0.722455	26.8789	26.8825	0.0036	77.2376	76.9977	77.5405	0.542806	0.205672	-77.9302	1.06486	-72.1591	0.633645
55	USV	TRUE	0.753831	27.0716	27.0788	0.0072	67.2645	64.9265	69.0074	4.08086	1.38795	611.113	1.05602	-80.6566	0.49683
56	USV	TRUE	0.802299	27.1776	27.1896	0.012	67.1625	65.7358	67.7107	1.97491	0.780781	-175.653	1.024	-71.7552	0.707953
57	USV	TRUE	0.883781	27.3184	27.3208	0.0024	68.5103	67.3747	69.1114	1.73673	0.635084	-723.637	1.01573	-75.2462	0.601294
58	USV	TRUE	0.912693	27.4076	27.4104	0.0028	67.8275	67.4712	68.4509	0.979694	0.357812	360.493	1.00885	-72.9707	0.671198
59	USV	TRUE	0.945496	27.5024	27.5056	0.0032	71.128	70.9351	71.3358	0.400784	0.152064	24.7397	1.06248	-65.7789	0.788254
60	USV	TRUE	0.737686	27.5996	27.6012	0.0016	66.8949	66.6723	67.2957	0.623441	0.249933	389.651	1.00816	-72.4808	0.661727
61	USV	TRUE	0.966356	27.906	27.9076	0.0016	75.7965	75.6986	76.0726	0.374065	0.153618	233.791	1.01068	-71.7998	0.647567
62	USV	TRUE	0.797218	28.1076	28.1112	0.0036	72.8515	71.7457	73.2226	1.47696	0.460582	353.328	1.04536	-69.5894	0.591042
63	USV	TRUE	0.963797	28.2084	28.2376	0.022888	81.042	78.5236	88.257	9.73342	2.91712	178.633	1.11406	-69.511	0.712189
64	USV	TRUE	0.966315	28.5132	28.5628	0.01488	98.6184	92.3218	104.386	12.0642	4.79087	177.585	1.19638	-77.4113	0.57885
65	USV	TRUE	0.950186	28.65	28.6868	0.010488	94.7633	94.6362	94.7882	0.152064	0.0588641	-1.08032	1.00012	-69.0625	0.694386
66	USV	TRUE	0.901267	28.7964	28.806	0.0096	70.4221	69.5059	71.5024	1.9965	0.697914	185.376	1.00615	-60.0986	0.77887
67	USV	TRUE	0.963784	29.214	29.2164	0.0024	68.1556	67.6213	69.358	1.73673	0.640525	723.637	1.02495	-57.9512	0.842369
68	USV	TRUE	0.947002	29.3052	29.5212	0.0088	65.4661	55.3401	78.3153	22.9752	6.41802	-88.3492	1.05348	-65.1697	0.713643
69	USV	TRUE	0.616427	29.648	29.6496	0.0016	68.1625	66.6039	68.4743	1.87032	0.794735	1168.95	1.08341	-75.419	0.645859
70	USV	TRUE	0.950164	29.7204	29.7364	0.016	65.6461	64.9822	70.5498	5.56765	2.353	-341.777	1.00105	-68.1788	0.726775
71	USV	TRUE	0.62669	29.8884	29.896	0.001288	69.4058	66.2625	71.5816	5.31904	2.08764	652.688	1.01973	-77.4398	0.600959
72	USV	TRUE	0.901465	29.9592	29.9816	0.013088	67.6215	66.6744	68.3794	1.70509	0.521925	29.0987	1.03391	-65.1488	0.768015
73	USV	TRUE	0.962933	30.1036	30.106	0.0024	77.4049	76.7369	77.8724	1.13555	0.410963	-473.147	1.00398	-64.9907	0.716763
74	USV	TRUE	0.963902	30.3444	30.3464	0.002	66.5359	65.9303	67.1416	1.21126	0.436354	-581.455	1.00442	-69.9312	0.712138
75	USV	TRUE	0.970726	30.432	30.4476	0.002	69.1976	64.3972	70.115	5.71787	2.46937	368.644	1.00213	-70.434	0.706816
76	USV	TRUE	0.862067	30.5144	30.5444	0.03	55.2381	54.5702	70.1265	15.5563	6.18606	-556.255	1.03871	-61.3426	0.782393
77	USV	TRUE	0.736975	30.8316	30.8332	0.0016	67.0527	66.4738	67.1417	0.667973	0.276311	-389.651	1.07279	-74.4049	0.593324
78	USV	TRUE	0.790927	30.9416	31.0052	0.017288	68.9956	66.6355	73.9676	7.33214	2.55079	-121.508	1.0603	-60.8563	0.777765
79	USV	TRUE	0.947814	31.152	31.156	0.004	69.476	68.5705	70.5002	1.9297	0.697106	523.245	1.00886	-66.7267	0.77352
80	USV	TRUE	0.905984	31.2584	31.3268	0.0524	67.2257	65.709	68.5609	2.85194	0.90883	8.56253	1.02465	-62.5362	0.785264
81	USV	TRUE	0.751875	31.4284	31.5008	0.012088	66.7052	63.0463	75.7588	12.7125	4.20138	-187.64	1.08108	-53.3755	0.855275
82	USV	TRUE	0.962632	31.5896	31.6336	0.000688	68.0094	65.6909	69.9762	4.28528	1.20317	-10.4711	1.04877	-57.6451	0.861131
83	USV	TRUE	0.90986	31.7084	31.7524	0.00321	68.9012	67.1399	70.9548	3.81487	1.4593	-105.322	1.02316	-57.3678	0.862878
84	USV	TRUE	0.993886	31.8972	31.914	0.010488	76.3836	71.1242	78.3504	7.22621	1.95842	356.875	1.09463	-56.7885	0.869144
85	USV	TRUE	0.9798	32.374	32.3772	0.0032	70.1911	69.5974	70.8443	1.24688	0.427647	-389.651	1.00272	-67.9574	0.650625
86	USV	TRUE	0.99138	32.562	32.6084	0.01288	69.6943	64.8527	73.3762	8.52351	2.97389	133.248	1.05769	-64.2535	0.792744
87	USV	TRUE	0.993107	32.7316	32.7396	0.001688	68.0407	67.5731	70.1696	2.59651	0.850437	324.075	1.00884	-59.7372	0.835102
88	USV	TRUE	0.988057	32.8392	32.8672	0.001688	72.857	68.8195	79.0301	10.2106	3.35545	396.022	1.03689	-59.1086	0.788635
89	USV	TRUE	0.741075	33.12	33.1348	0.008488	68.538	67.2723	71.0645	3.79213	1.22573	214.028	1.05248	-73.6589	0.588738
90	USV	TRUE	0.969018	33.8068	33.8144	0.001288	71.765	70.0357	73.19	3.15432	0.9094	-382.062	1.01086	-60.4367	0.783293
91	USV	TRUE	0.87268	34.0172	34.132	0.00288	66.1758	65.2061	80.3396	15.1335	3.76143	-17.0558	1.08917	-66.2475	0.646769
92	USV	TRUE	0.990179	34.2183	34.2839	0.01	69.1065	66.0915	76.7967	10.7052	4.46299	142.016	1.01108	-65.6346	0.69192
93	USV	TRUE	0.972011	34.3551	34.4271	0.065688	68.3067	66.4348	69.0125	2.57769	1.00773	-26.5055	1.00642	-70.2826	0.604552
94	USV	TRUE	0.653566	36.8279	36.8431	0.008888	68.2099	65.4809	68.4585	2.97758	0.986632	-152.237	1.0636	-74.5652	0.637753
95	USV	TRUE	0.775753	36.8431	36.9007	0.013288	61.3554	55.0589	65.5315	10.4727	4.1019	-173.807	1.02261	-76.9394	0.537855
96	USV	TRUE	0.723969	37.0707	37.0727	0.002	71.6242	71.3214	71.7222	0.400784	0.153333	176.854	1.03234	-66.7929	0.697088
97	USV	TRUE	0.917614	37.2067	37.2087	0.002	69.273	68.9568	69.5625	0.605629	0.218335	290.727	1.00254	-70.0974	0.739434
98	USV	TRUE	0.762448	37.2987	37.3111	0.006088	67.2846	64.7846	67.7071	2.92245	1.13213	242.936	1.02282	-79.9544	0.485448
99	USV	TRUE	0.803893	37.4067	37.4131	0.0064	70.3458	69.031	70.7173	1.68626	0.743856	271.134	1.00163	-67.3454	0.771162
100	USV	TRUE	0.965979	37.5035	37.5191	0.0156	74.9022	73.096	76.549	3.45306	1.09548	-94.4214	1.1114	-67.0273	0.760284
101	USV	TRUE	0.834026	37.6487	37.6511	0.0024	69.7544	69.2868	70.0884	0.801568	0.28993	333.986	1.00236	-72.8836	0.666282
102	USV	TRUE	0.662539	38.2227	38.2303	0.0076	69.1234	69.0895	70.463	1.37344	0.615631	191.82	1.00768	-74.553	0.595331
103	USV	TRUE	0.680691	38.4239	38.4263	0.0024	70.6642	70.6642	70.6642	1.42109e-14	7.10543e-15	-2.83496e-12	1	-74.0274	0.602321
104	USV	TRUE	0.810191	38.5287	38.5307	0.002	67.5074	67.5074	67.5074	1.42109e-14	1.9459e-15	-2.53765e-13	1	-73.8002	0.663064
105	USV	TRUE	0.851599	38.6647	38.7299	0.0132888	63.022	63.0151	71.2136	8.19852	4.12246	-141.247	1.00347	-73.3428	0.442204
106	USV	TRUE	0.974489	38.8451	38.8483	0.0032	70.5327	69.8424	70.8592	1.0168	0.390894	347.903	1.02076	-72.4561	0.64378
107	USV	TRUE	0.7348	38.9891	39.0035	0.008088	67.7918	64.3266	68.5265	4.19994	1.34678	281.764	1.00759	-73.8481	0.486925
108	USV	TRUE	0.889608	39.1051	39.1103	0.0052	73.6051	72.3352	74.7546	2.41941	0.936829	-512.878	1.01186	-66.307	0.766799
109	USV	TRUE	0.625692	39.4223	39.4263	0.004	85.6642	85.6601	85.8752	0.215076	0.0754809	-37.1433	1.0059	-78.8666	0.434453
110	USV	TRUE	0.920737	39.5111	39.5267	0.0156	70.9234	69.1125	71.4572	2.34465	0.607108	112.264	1.03786	-64.6914	0.791118
111	USV	TRUE	0.945785	39.7031	39.7179	0.0148	71.3608	69.5021	73.7155	4.21342	1.41437	307.143	1.01913	-69.2947	0.713595
112	USV	TRUE	0.717144	39.8019	39.8047	0.0028	71.9343	71.7636	72.3722	0.608598	0.216448	213.822	1.00844	-69.6973	0.711551
113	USV	TRUE	0.957692	39.8987	39.9135	0.0148	70.9424	68.8829	72.8678	3.98489	1.25208	256.711	1.00601	-64.8151	0.791674
114	USV	TRUE	0.879901	40.1987	40.2007	0.002	72.1571	71.1863	73.1279	1.94157	0.765466	1019.14	1.00602	-69.2894	0.770996
115	USV	TRUE	0.985213	40.3959	40.4299	0.012	72.4621	69.5541	74.3354	4.78126	1.81941	-101.793	1.03227	-67.87	0.658085
116	USV	TRUE	0.895228	40.5707	40.5755	0.0048	66.6271	66.3744	67.0425	0.668142	0.252144	-148.256	1.00116	-69.9582	0.695081
117	USV	TRUE	0.974299	40.6579	40.6871	0.0292	76.2571	70.867	77.8117	6.94467	2.3207	-158	1.10803	-69.9873	0.725824
118	USV	TRUE	0.876219	40.8015	40.8431	0.014	69.7046	66.2815	75.7181	9.43659	4.22444	-164.339	1.13991	-70.3204	0.704002
119	USV	TRUE	0.982984	40.9831	40.9911	0.008	71.2242	69.4795	71.3112	1.83166	0.576561	-145.058	1.08129	-65.1756	0.714107
120	USV	TRUE	0.72486	41.1307	41.1571	0.011	70.3335	69.5432	93.6583	24.115	7.737	625	1.13202	-72.902	0.597065
121	USV	TRUE	0.980336	41.2903	41.2987	0.0084	68.6306	68.3719	69.7591	1.38713	0.557487	-146.078	1.02719	-66.2121	0.646919
122	USV	TRUE	0.911144	41.4459	41.4483	0.0024	78.271	77.8406	78.4046	0.564066	0.200254	166.993	1.07187	-70.3688	0.63285
123	USV	TRUE	0.967218	41.6183	41.6863	0.015	76.3753	71.7558	78.0591	6.3033	2.36811	-29.2033	1.0345	-69.8397	0.658669
124	USV	TRUE	0.800721	41.8059	41.8823	0.0144	64.6911	62.9694	66.4128	3.44334	1.87806	-45.3528	1.00001	-72.5185	0.593732
125	USV	TRUE	0.876707	41.8819	41.9031	0.012	66.2052	62.9302	68.9922	6.06196	2.69683	279.874	1.00644	-71.7321	0.698133
126	USV	TRUE	0.982584	41.9915	42.0263	0.017	69.7246	68.7275	69.9883	1.26079	0.459409	18.2619	1.00669	-70.1515	0.704845
127	USV	TRUE	0.71839	42.107	42.1098	0.0028	71.8329	71.8329	71.8329	0	3.79801e-15	-1.44401e-12	1	-73.9043	0.609276
128	USV	TRUE	0.899342	42.1926	42.2142	0.0216	71.9568	71.3138	72.6416	1.32779	0.435125	-5.04534	1.01701	-65.472	0.780611
129	USV	TRUE	0.94792	42.293	42.3114	0.013	74.4174	74.0683	76.0437	1.97539	0.529476	41.4375	1.03542	-68.1611	0.722377
130	USV	TRUE	0.878795	42.3902	42.415	0.0128	72.5469	72.2068	72.8455	0.638762	0.167201	-13.8789	1.01384	-60.9598	0.792667
131	USV	TRUE	0.849538	42.4942	42.507	0.0128	71.4169	71.1153	71.7657	0.650435	0.138134	10.6027	1.01237	-64.6984	0.771529
132	USV	TRUE	0.925396	42.5974	42.619	0.013	69.9762	69.9465	72.4767	2.53017	0.872904	-120.647	1.01002	-68.1435	0.712961
133	USV	TRUE	0.63414	42.7206	42.7258	0.0052	70.478	70.1092	70.7566	0.647389	0.193968	-45.7356	1.03554	-74.9425	0.592767
134	USV	TRUE	0.882917	42.955	42.9838	0.0088	73.0353	71.805	73.6912	1.88619	0.779555	55.5747	1.00607	-72.6801	0.643654
135	USV	TRUE	0.916714	43.099	43.121	0.022	74.0486	73.6885	74.2901	0.601609	0.246792	19.181	1.00447	-71.9481	0.640673
136	USV	TRUE	0.900436	43.3038	43.3054	0.0016	74.545	73.0487	74.9725	1.92376	0.774388	-935.162	1.43137	-68.4315	0.658976
137	USV	TRUE	0.677263	45.6038	45.609	0.0052	70.6902	68.4161	71.3498	2.93375	1.29079	-564.596	1.00003	-63.5153	0.844291
138	USV	TRUE	0.973684	45.8226	45.8546	0.013	71.765	69.8657	76.3456	6.47988	2.63117	180.959	1.01077	-61.2568	0.851487
139	USV	TRUE	0.992745	45.973	46.0482	0.0143	70.7121	68.7889	72.9473	4.15839	1.24008	-20.9313	1.02598	-56.9785	0.852967
140	USV	TRUE	0.794124	46.2122	46.2162	0.004	71.0683	70.1405	72.1816	2.04103	0.664706	499.968	1.00361	-57.861	0.853067
141	USV	TRUE	0.98956	46.3366	46.3486	0.012	79.9856	79.5287	80.073	0.544296	0.232948	38.773	1.00201	-48.8433	0.915244
142	USV	TRUE	0.940715	46.443	46.4518	0.0088	74.1378	73.1853	77.7114	4.52605	1.63439	144.517	1.7048	-59.878	0.864743
143	USV	TRUE	0.90857	46.5338	46.541	0.0072	70.4523	67.6588	71.8922	4.23335	1.29744	-590.968	1.00602	-55.728	0.8576
144	USV	TRUE	0.837132	46.685	46.687	0.002	69.7961	68.9411	70.375	1.43392	0.490855	-632.348	1.05371	-60.8763	0.85191
145	USV	TRUE	0.962103	46.9138	46.9222	0.0084	73.8431	69.9204	74.7213	4.8009	1.94675	578.28	1.00088	-67.8302	0.779444
146	USV	TRUE	0.976075	47.0398	47.0462	0.0064	81.673	80.585	85.0598	4.47483	1.87038	730.441	1.00279	-61.7635	0.851777
147	USV	TRUE	0.99902	47.2284	47.5684	0.013	76.9396	69.4543	76.9539	7.49961	3.45597	22.8229	1.40031	-62.4634	0.722574
148	USV	TRUE	0.981932	47.5626	47.6462	0.0136	69.7735	65.8767	82.3081	16.4314	5.56878	-138.588	1.1065	-61.013	0.788248
149	USV	TRUE	0.932879	48.1358	48.1418	0.006	73.2297	71.864	75.6789	3.81487	1.43405	736.735	1.06929	-68.5391	0.730162
150	USV	TRUE	0.652613	48.2222	48.2306	0.0084	84.556	84.386	84.7399	0.353985	0.154269	-31.0421	1.00795	-76.1759	0.581482
151	USV	TRUE	0.991184	48.6098	48.6218	0.012	70.0714	69.5815	77.3012	7.71973	2.30454	605.981	1.08872	-65.058	0.795608
152	USV	TRUE	0.929134	48.7186	48.737	0.0124	86.183	85.3956	86.799	1.40345	0.462577	31.9472	1.03145	-74.3967	0.659548
153	USV	TRUE	0.944656	49.089	49.1138	0.0012	68.6126	64.8942	71.7578	6.86364	2.24842	191.659	1.11169	-67.2609	0.72379
154	USV	TRUE	0.94673	49.2129	49.2625	0.0196	85.2519	84.8808	91.0275	6.14672	1.82891	73.0092	1.07565	-71.2586	0.648691
155	USV	TRUE	0.92884	49.2797	49.3105	0.0128	68.9131	63.2427	69.5736	6.3309	1.94763	106.502	1.09422	-53.7256	0.854828
156	USV	TRUE	0.996795	49.4057	49.4425	0.0128	75.5972	69.153	83.4773	14.3243	4.24751	368.989	1.02216	-53.1371	0.879457
157	USV	TRUE	0.993391	49.5373	49.5661	0.019	78.3367	70.7909	79.591	8.8001	2.67967	249.334	1.11836	-55.3395	0.858379
158	USV	TRUE	0.991379	49.6661	49.6809	0.0148	72.5626	69.301	74.1486	4.84751	1.82553	322.776	1.00262	-63.5086	0.828635
159	USV	TRUE	0.993449	49.7921	49.8221	0.014	71.4363	66.8367	76.1597	9.32301	3.95086	303.852	1.01991	-65.9517	0.780358
160	USV	TRUE	0.967654	49.8793	49.8857	0.0064	68.8071	68.0575	70.0763	2.01876	0.562731	-271.364	1.01818	-58.6343	0.857571
161	USV	TRUE	0.797158	49.9745	49.9829	0.0084	71.551	71.2701	77.6493	6.37923	2.52505	766.764	1.07121	-63.8605	0.788078
162	USV	TRUE	0.792674	50.0425	50.0809	0.0384	64.8743	62.3931	74.8205	12.4275	4.44145	-317.608	1.00475	-66.8813	0.644423
163	USV	TRUE	0.731301	50.1937	50.1961	0.0024	67.105	66.5038	67.7061	1.20235	0.432896	500.98	1	-67.5229	0.72255
164	USV	TRUE	0.969374	50.4745	50.4833	0.0088	68.931	68.7058	69.1146	0.408749	0.135834	7.43915	1.01175	-68.0381	0.764499
165	USV	TRUE	0.975626	50.5749	50.5773	0.0024	72.8295	72.6291	73.2302	0.601176	0.22042	250.49	1.00609	-58.9953	0.842583
166	USV	TRUE	0.884384	50.8401	50.9209	0.00808	70.5496	69.1996	75.3582	6.15855	2.56028	61.9171	1.0111	-69.3639	0.649372
167	USV	TRUE	0.918671	51.1909	51.1965	0.0056	78.943	78.134	79.3438	1.20977	0.382933	185.548	1.05978	-56.1473	0.84753
168	USV	TRUE	0.670831	51.5373	51.5397	0.0024	67.7156	67.582	67.9827	0.400784	0.146947	166.993	1.00302	-77.6547	0.550253
169	USV	TRUE	0.963323	51.6941	51.7225	0.003	78.0827	77.3027	79.7868	2.4841	0.952316	83.426	1.01101	-70.1724	0.652664
170	USV	TRUE	0.807074	51.7845	51.8533	0.0188	65.2914	57.2356	71.5113	14.2757	6.28024	-193.301	1.01247	-72.5646	0.522679
171	USV	TRUE	0.950432	51.9417	51.9513	0.0096	75.747	70.8619	77.0004	6.13846	2.75501	628.424	1.00451	-71.6221	0.718989
172	USV	TRUE	0.943278	52.0721	52.1289	0.0568	65.641	64.0836	69.0447	4.96114	1.5196	25.4043	1.08096	-69.0921	0.592149
173	USV	TRUE	0.853522	52.2237	52.3573	0.003	73.5216	68.0488	77.4132	9.3644	3.60173	-19.3988	1.09528	-62.6848	0.769608
174	USV	TRUE	0.864971	52.4521	52.5261	0.004	69.2395	64.9826	75.4674	10.4848	3.6071	-98.3106	1.06136	-63.5837	0.783947
175	USV	TRUE	0.763371	52.5845	52.5985	0.014	67.1197	65.6044	67.4611	1.85676	0.563678	75.5107	1.05815	-59.5644	0.848303
176	USV	TRUE	0.967908	52.7705	52.8013	0.0308	70.9424	70.0738	80.3793	10.3054	4.09863	358.085	1.05204	-58.4294	0.840338
177	USV	TRUE	0.886914	52.9477	52.9757	0.028	73.2479	72.1036	78.1977	6.09406	1.97	-34.7443	1.18042	-60.7952	0.795014
178	USV	TRUE	0.984302	53.1405	53.1833	0.0028	73.2226	71.7086	84.7934	13.0848	3.71976	272.507	1.03826	-57.2444	0.853035
179	USV	TRUE	0.978056	53.3169	53.3229	0.006	70.7871	67.0157	71.6865	4.67082	1.61654	772.054	1.02558	-68.5031	0.730635
180	USV	TRUE	0.985534	53.6649	53.6693	0.0044	67.6005	66.6357	68.2314	1.59571	0.496466	339.696	1.01022	-55.2678	0.867697
181	USV	TRUE	0.985898	53.7693	53.7781	0.0088	70.3808	69.6312	71.1789	1.54778	0.458475	166.456	1.00673	-55.7891	0.852458
182	USV	TRUE	0.912735	53.9897	53.9981	0.0084	70.5408	69.6689	71.6774	2.00847	0.658039	123.621	1.16784	-69.7938	0.719542
183	USV	TRUE	0.956349	54.5369	54.5621	0.0052	73.7687	73.0738	75.6566	2.58278	1.08477	94.009	1.00659	-66.9565	0.76406
184	USV	TRUE	0.975643	54.6361	54.6473	0.0012	68.6285	67.7343	71.141	3.40666	0.98794	226.248	1.04329	-69.1394	0.647563
185	USV	TRUE	0.941916	54.8081	54.8189	0.0108	68.9418	68.0512	71.8557	3.80451	1.24296	339.776	1.01699	-70.3683	0.716953
186	USV	TRUE	0.823984	54.8809	54.8989	0.018	67.2174	65.4314	75.1536	9.72221	3.38595	531.238	1.01289	-79.3284	0.501802
187	USV	TRUE	0.624075	54.9673	54.9693	0.002	66.8071	66.4909	67.4261	0.935162	0.356582	-467.581	1.01392	-75.0306	0.640336
188	USV	TRUE	0.775173	55.2381	55.2461	0.008	67.0812	65.9676	69.463	3.49536	1.15796	388.728	1.06413	-77.612	0.506674
189	USV	TRUE	0.957971	55.3673	55.3801	0.0128	73.3966	71.9694	73.4253	1.45589	0.603348	121.43	1.00543	-69.0973	0.717176
190	USV	TRUE	0.966629	55.4969	55.5013	0.0044	75.0888	73.7695	75.3487	1.57921	0.513785	361.594	1.01085	-72.4212	0.659591
191	USV	TRUE	0.752715	55.6425	55.6445	0.002	60.8084	60.7104	61.1112	0.400784	0.153333	-176.854	1.03234	-79.2146	0.454293
192	USV	TRUE	0.747118	55.9105	55.9141	0.0036	89.7363	87.2426	90.9461	3.70354	1.20396	971.372	1.0263	-76.4739	0.599457
193	USV	TRUE	0.733998	56.0209	56.0769	0.056	78.9788	68.6549	79.8721	11.2172	4.47668	-141.755	1.11884	-70.0475	0.652369
194	USV	TRUE	0.988936	56.1964	56.198	0.0016	79.8706	79.0423	80.1645	1.12219	0.460853	701.372	1.03705	-67.55	0.770096
195	USV	TRUE	0.629035	56.32	56.342	0.022	66.1479	65.8572	68.7414	2.88418	1.31312	-110.24	1.02619	-81.8298	0.442853
196	USV	TRUE	0.949793	56.5164	56.5404	0.01	75.8635	71.0716	76.5182	5.44659	1.76117	-96.3669	1.16448	-67.5546	0.649501
197	USV	TRUE	0.635426	56.7388	56.7428	0.004	71.5391	71.2793	71.6875	0.408206	0.143124	-33.9047	1.038	-67.5411	0.725541
198	USV	TRUE	0.974979	56.8356	56.8372	0.0016	70.651	70.3749	70.7489	0.374065	0.153618	-233.791	1.01068	-70.5318	0.54725
199	USV	TRUE	0.716859	57.02	57.046	0.026	68.4833	68.4248	69.139	0.714258	0.263589	-23.5146	1.0013	-71.1593	0.53469
200	USV	TRUE	0.606648	57.1232	57.1312	0.008	72.9551	71.9983	73.3466	1.34833	0.394509	135.716	1.0085	-74.377	0.499729
201	USV	TRUE	0.944424	57.2284	57.2484	0.02	72.2772	71.5328	74.905	3.3723	1.40307	137.686	1.04118	-66.5396	0.76601
202	USV	TRUE	0.925651	57.3284	57.3456	0.0024	71.9919	71.5015	73.5023	2.00076	0.702698	88.453	1.03694	-71.4685	0.6633
203	USV	TRUE	0.886619	57.9532	57.962	0.0088	71.9395	71.9395	71.9395	4.26326e-14	1.30535e-14	-3.91101e-13	1	-66.5095	0.487963
204	USV	TRUE	0.942022	58.1104	58.1172	0.0068	69.0722	68.4086	71.0204	2.61176	1.19172	379.955	1.00479	-71.0621	0.701838
205	USV	TRUE	0.608404	58.208	58.2176	0.0096	70.9888	68.5249	72.8478	4.32285	1.40291	423.382	1.01606	-76.8996	0.563632
206	USV	TRUE	0.766923	58.9544	58.9744	0.02	81.3787	80.9666	91.0348	10.0682	5.35031	-503.297	1	-79.6306	0.432572
207	USV	TRUE	0.776758	59.0928	59.0972	0.0044	72.8892	71.854	73.9389	2.08489	0.872247	548.077	1.17444	-78.9465	0.544576
208	USV	TRUE	0.996433	59.2124	59.3068	0.012	79.5408	76.0944	79.8566	3.76217	1.71378	-38.8787	1.00104	-59.5768	0.764565
209	USV	TRUE	0.986531	59.4176	59.4416	0.011	69.0172	66.9146	70.3746	3.46004	1.05893	60.5533	1.05626	-66.6944	0.776943
210	USV	TRUE	0.981349	59.5192	59.56	0.015	54.4156	52.787	65.8707	13.0837	4.78563	-330.81	1.00379	-65.3707	0.5948
211	USV	TRUE	0.817074	59.7928	59.8232	0.0154	80.4957	70.5768	82.1805	11.6037	3.54973	431.226	1.04648	-59.0319	0.848668
212	USV	TRUE	0.920402	60.0228	60.0488	0.005	67.0851	66.4017	69.9151	3.51341	1.2207	-101.736	1.03156	-53.6411	0.842411
213	USV	TRUE	0.989259	60.2816	60.3244	0.01	72.9101	69.3847	78.1352	8.75045	2.27003	166.578	1.09922	-58.6069	0.86922
214	USV	TRUE	0.909199	60.4072	60.4144	0.0072	69.601	68.3096	71.4787	3.16916	0.982517	-434.052	1.0122	-56.1648	0.797983
215	USV	TRUE	0.997211	60.6196	60.6388	0.0192	76.3968	71.5367	80.7461	9.20939	2.56854	501.986	1.05224	-55.7908	0.870623
216	USV	TRUE	0.967191	60.7248	60.8476	0.013	68.1564	67.9892	68.9615	0.972267	0.327468	-3.45159	1.00224	-56.2261	0.83895
217	USV	TRUE	0.988695	60.954	60.9556	0.0016	77.61	76.6838	78.18	1.49626	0.597287	935.162	1.00886	-61.5808	0.774361
218	USV	TRUE	0.900286	61.0816	61.0936	0.012	71.0713	71.0203	71.22	0.199667	0.0680775	-12.844	1.00132	-54.7337	0.837831
219	USV	TRUE	0.849337	61.2932	61.2972	0.004	73.0923	73.0923	73.0923	0	4.19289e-15	2.58631e-12	1	-61.6982	0.77057
220	USV	TRUE	0.937601	61.404	61.4304	0.0264	77.745	72.4831	78.8622	6.37912	2.25441	-103.654	1.14153	-60.1823	0.780917
221	USV	TRUE	0.868084	61.5068	61.5084	0.0016	74.3539	74.1045	74.6033	0.498753	0.197149	311.721	1	-65.7047	0.565811
222	USV	TRUE	0.988785	62.0404	62.0864	0.046	69.6971	67.8358	70.1967	2.36088	0.981878	-43.8094	1.00455	-62.4702	0.5342
223	USV	TRUE	0.900217	63.2812	63.2876	0.0064	72.4742	69.2876	73.4435	4.15588	1.47245	662.591	1.00924	-56.5739	0.839461
224	USV	TRUE	0.946121	63.3344	63.3488	0.0144	67.3732	65.5622	70.5775	5.01528	1.46841	-361.249	1.00533	-54.5319	0.791419
225	USV	TRUE	0.995773	63.4944	63.5208	0.0264	75.1065	71.217	80.8518	9.63484	3.76322	359.954	1.02055	-60.4606	0.843243
226	USV	TRUE	0.929458	63.6256	63.6784	0.0528	59.1192	52.6233	65.3685	12.7452	2.92513	-193.149	1.03807	-57.8419	0.866864
227	USV	TRUE	0.996315	63.782	63.8232	0.0412	74.0647	72.9143	78.969	6.05463	2.28092	132.418	1.01955	-59.1004	0.843414
228	USV	TRUE	0.995089	64.1775	64.1819	0.0044	73.321	72.6493	73.4509	0.801568	0.251368	-112.886	1.06202	-62.2069	0.791176
229	USV	TRUE	0.911635	64.3119	64.3235	0.0116	91.6883	85.4009	96.0756	10.6747	3.57823	938.924	1.03354	-79.2726	0.495132
230	USV	TRUE	0.690894	64.8915	64.9027	0.0112	93.9596	90.7088	99.7748	9.06606	3.00909	768.432	1.04879	-78.5104	0.484306
231	USV	TRUE	0.856326	66.3451	66.3475	0.0024	84.3091	84.0419	85.0439	1.00196	0.373611	417.483	1.02449	-74.0585	0.628813
232	USV	TRUE	0.721617	66.4099	66.4143	0.0044	69.6384	69.6087	70.247	0.638285	0.197915	103.933	1.02991	-66.382	0.703204
233	USV	TRUE	0.887362	66.5479	66.5507	0.0028	91.7406	89.1504	94.7317	5.58128	1.94778	-1986.25	1.00036	-71.5094	0.733706
234	USV	TRUE	0.950388	66.6383	66.6499	0.0116	83.6498	82.3757	89.9831	7.60744	3.32243	561.698	1.30185	-67.4178	0.76195
235	USV	TRUE	0.987023	66.7891	66.7947	0.0056	87.8202	87.7958	88.3627	0.566925	0.182554	60.9725	1.02551	-64.9802	0.763555
236	USV	TRUE	0.914079	66.8959	66.9303	0.0344	75.1643	74.0709	84.1429	10.072	4.29874	-287.897	1.05539	-60.7745	0.780327
237	USV	TRUE	0.77612	67.0415	67.1043	0.0628	75.1338	75.1176	79.1368	4.01913	1.65667	-61.5034	1.01999	-60.256	0.784164
238	USV	TRUE	0.864437	67.4923	67.4959	0.0036	88.9464	86.4377	91.7222	5.28441	2.1254	1726.83	1.03734	-71.8228	0.727913
239	USV	TRUE	0.752522	67.5907	67.5967	0.006	85.5782	81.8079	88.2501	6.44223	2.47535	1275.15	1.04385	-71.2861	0.711216
240	USV	TRUE	0.990207	67.7459	67.7715	0.0256	75.2187	73.4016	77.1706	3.76905	1.10446	11.2353	1.06247	-56.2647	0.851302
241	USV	TRUE	0.994714	67.9303	68.0067	0.0764	81.0934	70.6133	87.6884	17.0751	7.42814	-198.244	1.08196	-66.379	0.654042
242	USV	TRUE	0.647672	68.0607	68.0631	0.0024	71.3491	70.1467	72.5514	2.4047	0.865792	-1001.96	1	-74.2266	0.707912
243	USV	TRUE	0.979016	68.1623	68.2707	0.1084	79.5145	74.9501	85.5992	10.6491	3.96798	-40.4417	1.08555	-66.527	0.692282
244	USV	TRUE	0.773964	68.3707	68.3731	0.0024	82.2709	81.3357	84.542	3.20627	1.18732	1335.95	1.02606	-69.796	0.695102
245	USV	TRUE	0.980139	68.5195	68.5383	0.0188	82.8469	82.4391	84.9817	2.54256	0.825197	135.575	1.00059	-64.2352	0.772825
246	USV	TRUE	0.712961	68.6251	68.6267	0.0016	87.5496	87.1488	87.7723	0.623441	0.249933	389.651	1.00816	-74.6243	0.642834
247	USV	TRUE	0.871857	69.1047	69.1075	0.0028	71.3033	70.0267	72.0455	2.01876	0.75115	756.329	1.02158	-56.587	0.842775
248	USV	TRUE	0.986461	69.2307	69.2395	0.0088	78.4005	76.2732	80.9598	4.68662	1.65755	532.726	1.05535	-64.8594	0.773703
249	USV	TRUE	0.726787	69.5139	69.5375	0.0236	69.6938	68.3816	84.4121	16.0306	5.39468	611.955	1.4513	-70.8299	0.54104
250	USV	TRUE	0.780032	70.0491	70.0547	0.0056	82.5944	81.6676	83.2241	1.55646	0.508492	266.299	1.00722	-67.9371	0.716597
251	USV	TRUE	0.640045	70.1375	70.1419	0.0044	81.1166	80.4635	81.2131	0.749614	0.233975	-95.2393	1.0635	-74.7096	0.606513
252	USV	TRUE	0.964337	70.3391	70.3431	0.004	92.6058	89.7424	94.4881	4.74564	1.65791	1148.43	1.00254	-64.1276	0.829925
253	USV	TRUE	0.833232	70.4247	70.4419	0.0172	101.311	82.1332	109.921	27.7877	8.12399	1465.38	1.02892	-65.4838	0.782064
254	USV	TRUE	0.82964	70.5603	70.5723	0.012	79.7093	77.7955	80.8745	3.079	1.01632	220.226	1.02102	-51.4017	0.8606
255	USV	TRUE	0.71445	70.8031	70.8419	0.0388	87.6293	84.7545	116.262	31.5071	15.9198	786.985	1.02912	-77.8259	0.582047
256	USV	TRUE	0.956934	70.9707	71.0579	0.0872	68.442	66.9163	78.0669	11.1505	5.1788	-122.522	1.01833	-66.0544	0.694975
257	USV	TRUE	0.919171	71.2386	71.2442	0.0056	70.4202	69.6694	71.2679	1.59849	0.596617	-308.14	1.00503	-67.0331	0.585507
258	USV	TRUE	0.952752	71.3774	71.395	0.0176	89.3302	86.3467	91.1373	4.79053	1.67031	163.129	1.19066	-74.7949	0.59582
259	USV	TRUE	0.817118	71.497	71.503	0.006	73.4843	73.3097	77.5416	4.23196	1.99798	729.805	1.02718	-69.9784	0.697819
260	USV	TRUE	0.915941	71.6134	71.6234	0.01	74.0822	73.1064	75.8134	2.707	0.805749	-147.306	1.19901	-74.4889	0.696628
261	USV	TRUE	0.736859	71.6698	71.6722	0.0024	68.3626	67.9618	69.231	1.26915	0.467169	-528.812	1.01922	-73.3247	0.615063
262	USV	TRUE	0.88622	71.8198	71.8238	0.004	71.7158	71.3002	72.1463	0.846099	0.276293	208.151	1.0008	-70.9919	0.655396
263	USV	TRUE	0.779534	72.0062	72.0374	0.0312	65.4542	63.2219	66.1127	2.89073	0.935488	-54.8857	1.02511	-77.2759	0.539035
264	USV	TRUE	0.965242	72.3038	72.359	0.0552	57.4843	56.3571	69.4584	13.1013	5.25313	-230.894	1.00223	-69.6442	0.59249
265	USV	TRUE	0.968736	72.4794	72.5306	0.0512	74.5116	73.7858	75.4349	1.64902	0.561513	19.021	1.00692	-65.6024	0.774563
266	USV	TRUE	0.762876	72.5746	72.6094	0.0348	77.4183	69.8031	77.93	8.12691	2.81235	-256.224	1.06412	-62.0412	0.778331
267	USV	TRUE	0.936939	72.725	72.7294	0.0044	73.9684	73.152	75.8981	2.74611	1.00384	678.613	1.04647	-70.1099	0.725269
268	USV	TRUE	0.770237	72.8278	72.833	0.0052	70.1848	68.6855	72.2184	3.53283	1.05662	-619.119	1.04085	-68.8595	0.729928
269	USV	TRUE	0.718883	73.0194	73.0498	0.0304	73.8328	71.3518	75.5096	4.15775	1.21876	63.6799	1.05405	-68.7505	0.720403
270	USV	TRUE	0.642487	73.2142	73.2178	0.0036	67.8494	67.2695	69.4713	2.20183	0.897496	-615.312	1.00356	-82.2621	0.492983
271	USV	TRUE	0.71266	73.3422	73.3494	0.0072	78.5209	77.193	78.8629	1.66993	0.453934	48.2402	1.16162	-71.6629	0.666553
272	USV	TRUE	0.973769	73.413	73.4178	0.0048	74.0315	73.579	75.9859	2.40696	0.852183	-492.929	1.03225	-69.6055	0.641349
273	USV	TRUE	0.976776	73.623	73.6246	0.0016	80.4991	80.0983	80.7217	0.623441	0.249933	389.651	1.00816	-67.3167	0.710958
274	USV	TRUE	0.718439	73.7006	73.7062	0.0056	70.0705	67.6138	71.6068	3.99299	1.28048	-703.161	1.03451	-70.8805	0.72899
275	USV	TRUE	0.965176	75.111	75.1458	0.0348	84.8835	81.683	88.9007	7.21771	2.33875	164.73	1.12415	-73.4844	0.591198
276	USV	TRUE	0.786888	75.3698	75.3714	0.0016	77.8452	77.8452	77.8452	0	2.51215e-15	3.97205e-12	1	-79.7333	0.439536
277	USV	TRUE	0.953214	75.4762	75.5218	0.0456	81.746	74.633	91.6989	17.0659	5.08965	127.765	1.24463	-73.2128	0.581832
278	USV	TRUE	0.944067	75.651	75.6778	0.0268	76.4074	75.3414	81.5617	6.22034	2.36098	-89.4742	1.26875	-68.112	0.697619
279	USV	TRUE	0.712762	75.7694	75.7722	0.0028	78.5343	78.5343	78.5343	1.42109e-14	5.20064e-15	-1.32014e-12	1	-71.123	0.643034
280	USV	TRUE	0.93348	76.0814	76.0858	0.0044	81.2554	81.2183	81.5894	0.371096	0.14037	85.8971	1.00787	-66.5616	0.73959
281	USV	TRUE	0.992863	76.1626	76.1826	0.02	82.9196	79.8205	83.9415	4.12103	1.16771	154.93	1.05129	-64.2072	0.788382
282	USV	TRUE	0.953135	76.3222	76.3246	0.0024	83.5187	82.5836	85.5895	3.00588	1.10768	1252.45	1.02163	-66.7286	0.799355
283	USV	TRUE	0.615399	76.4686	76.4738	0.0052	88.6293	87.7013	92.1789	4.47753	1.74166	833.689	1.0127	-75.8145	0.597573
284	USV	TRUE	0.793195	76.5966	76.6038	0.0072	88.2084	85.4942	91.2452	5.75104	2.63768	813.095	1.00201	-70.9341	0.706875
285	USV	TRUE	0.934307	76.6426	76.6714	0.0288	72.991	70.1871	76.1178	5.93065	1.93234	-154.306	1.12421	-60.7922	0.780032
286	USV	TRUE	0.958751	76.8702	76.9258	0.0556	86.1335	74.9534	87.5237	12.5703	5.65398	-207.022	1.03639	-69.8782	0.617713
287	USV	TRUE	0.835755	77.1282	77.1598	0.0316	66.4228	63.637	70.5972	6.96026	2.30939	102.828	1.22908	-66.3452	0.696729
288	USV	TRUE	0.781538	77.3378	77.3402	0.0024	67.7433	67.0753	69.5468	2.4715	0.920617	1029.79	1.03693	-75.7221	0.672135
289	USV	TRUE	0.664542	77.4018	77.4046	0.0028	39.066	38.8285	39.0957	0.267189	0.0891293	-67.1507	1.01361	-80.0117	0.53379
290	USV	TRUE	0.875161	77.453	77.5242	0.0712	67.7134	67.1209	73.6448	6.52393	3.11147	-65.154	1.02653	-71.8476	0.634394
291	USV	TRUE	0.837874	77.7846	77.7898	0.0052	67.5511	66.3933	67.9742	1.58087	0.557085	-305.277	1.07029	-63.8042	0.732234
292	USV	TRUE	0.923599	77.9442	77.9478	0.0036	79.2488	78.7404	79.3861	0.645707	0.226981	-31.262	1.12316	-67.8804	0.728016
293	USV	TRUE	0.926602	78.0642	78.0782	0.014	70.4677	70.1214	70.8166	0.695206	0.188997	-36.2977	1.01465	-56.7653	0.7828
294	USV	TRUE	0.963801	78.2926	78.2974	0.0048	76.1296	75.4923	79.3096	3.81737	1.40436	811.677	1.00203	-66.536	0.783311
295	USV	TRUE	0.760454	78.3822	78.3918	0.0096	69.0302	67.8501	70.5888	2.73869	0.885873	-299.075	1.00899	-64.7007	0.78755
296	USV	TRUE	0.692329	78.5454	78.5566	0.0112	69.4882	68.622	73.2994	4.67742	1.8925	414.298	1.03086	-73.4547	0.588958
297	USV	TRUE	0.878473	78.6406	78.6426	0.002	67.7055	67.0865	68.0217	0.935162	0.356582	-467.581	1.01392	-65.1829	0.74181
298	USV	TRUE	0.933211	78.7626	78.7678	0.0052	68.4147	68.2439	69.1643	0.920318	0.313064	174.945	1.017	-68.1322	0.738456
299	USV	TRUE	0.915844	79.3005	79.3161	0.0156	67.9498	64.5506	71.8376	7.287	2.25982	-464.09	1.0119	-54.7245	0.848213
300	USV	TRUE	0.906922	79.4837	79.4873	0.0036	80.1961	80.1961	80.1961	1.42109e-14	2.71343e-15	1.2854e-12	1	-62.4905	0.838654
301	USV	TRUE	0.992765	79.7525	79.7661	0.0136	81.2815	79.4186	86.0992	6.68062	2.05132	480.752	1.00777	-64.7794	0.78739
302	USV	TRUE	0.963648	79.8737	79.8917	0.018	70.5009	68.8481	71.4801	2.63202	0.875173	-81.477	1.06376	-56.1179	0.836282
303	USV	TRUE	0.99686	79.9917	80.0669	0.0752	68.9775	66.6025	70.7293	4.12683	1.12323	28.9169	1.02446	-60.8147	0.851382
304	USV	TRUE	0.721852	80.0637	80.0757	0.012	68.7083	65.9036	72.7541	6.85043	2.53252	-600.481	1.01944	-63.2453	0.795787
305	USV	TRUE	0.946254	80.2481	80.2549	0.0068	72.4824	72.4824	72.4824	2.84217e-14	6.08472e-15	-9.98087e-13	1	-64.9539	0.766789
306	USV	TRUE	0.680776	80.3685	80.4185	0.05	69.4493	69.4144	71.7957	2.38131	1.24952	47.6994	1.00001	-70.0753	0.633177
307	USV	TRUE	0.97042	80.5537	80.5645	0.0108	77.2366	76.5432	78.8881	2.34484	0.838138	171.391	1.18828	-69.1421	0.705348
308	USV	TRUE	0.799862	80.8237	80.8269	0.0032	81.9152	79.9961	82.1634	2.16734	0.772103	674.199	1.05223	-76.5306	0.588107
309	USV	TRUE	0.896293	80.9357	80.9381	0.0024	73.9127	73.1779	74.1131	0.935162	0.354547	389.651	1.03377	-70.6817	0.716424
310	USV	TRUE	0.880819	81.0377	81.0393	0.0016	66.7181	66.3708	67.2436	0.872818	0.347517	-545.511	1.00577	-67.8739	0.760747
311	USV	TRUE	0.837193	81.1269	81.2257	0.0988	72.8971	71.1732	81.4529	10.2797	2.37471	-23.723	1.06659	-70.7955	0.578796
312	USV	TRUE	0.817588	81.4065	81.4161	0.0096	74.2352	71.4954	75.7652	4.2698	1.26371	407.317	1.01944	-81.2382	0.421448
313	USV	TRUE	0.957688	81.6753	81.6789	0.0036	74.0407	72.9646	74.8349	1.87032	0.714513	-583.183	1.02071	-70.8114	0.579808
314	USV	TRUE	0.991294	81.7897	81.8281	0.0384	77.2243	70.6051	79.902	9.29686	3.28945	-42.5513	1.18028	-71.8591	0.69508
315	USV	TRUE	0.732953	81.8537	81.8557	0.002	73.8095	73.3552	75.1276	1.77235	0.704376	884.269	1.12022	-71.8671	0.648203
316	USV	TRUE	0.960726	82.0517	82.0841	0.0324	74.0932	72.5123	78.0381	5.52575	1.89859	-56.1761	1.11945	-66.4617	0.707519
317	USV	TRUE	0.988654	82.1701	82.2313	0.0612	72.3874	68.2889	78.6712	10.3823	4.34075	-146.99	1.05387	-68.7306	0.707263
318	USV	TRUE	0.790232	82.4121	82.4201	0.008	69.9751	69.3108	70.0048	0.693953	0.203854	64.7228	1.01024	-70.3648	0.717555
319	USV	TRUE	0.951903	82.6245	82.6269	0.0024	70.783	70.2486	71.3842	1.13555	0.409082	-473.147	1.00044	-71.4012	0.695182
320	USV	TRUE	0.976334	82.7821	82.7933	0.0112	74.3395	71.638	74.4657	2.82766	0.907288	264.61	1.00631	-68.3136	0.727368
321	USV	TRUE	0.936021	82.9425	82.9445	0.002	73.1966	72.9205	73.2233	0.302814	0.114253	-113.873	1.03232	-66.3043	0.765291
322	USV	TRUE	0.789796	83.0793	83.1053	0.026	71.626	69.8893	75.5413	5.65194	1.89361	203.691	1.01811	-70.8885	0.660904
323	USV	TRUE	0.893907	83.1581	83.1605	0.0024	68.6815	68.5034	69.9507	1.44727	0.542054	-556.644	1.12289	-73.2686	0.670154
324	USV	TRUE	0.90428	83.3009	83.3029	0.002	78.9217	75.8757	79.0018	3.12611	1.24868	1336.58	1.19563	-71.4718	0.601935
325	USV	TRUE	0.606047	83.3865	83.3921	0.0056	70.1078	70.0633	71.0875	1.02423	0.335024	-161.294	1.0269	-66.3915	0.716588
326	USV	TRUE	0.925007	83.5917	83.5993	0.0076	68.2959	67.7083	70.008	2.29971	0.953801	-301.23	1.00175	-67.4632	0.702594
327	USV	TRUE	0.925649	83.7129	83.7309	0.018	70.5028	69.1887	70.767	1.57831	0.695304	79.0346	1.00157	-59.3208	0.842939
328	USV	TRUE	0.9314	83.9225	83.9261	0.0036	70.1925	69.8859	70.203	0.317093	0.139292	-93.5162	1.00296	-63.2399	0.755824
329	USV	TRUE	0.737484	84.2137	84.2249	0.0112	70.8708	70.4093	72.2323	1.82302	0.533944	90.3802	1.05669	-69.1386	0.649358
330	USV	TRUE	0.872639	84.6465	84.6677	0.0212	67.1577	65.6619	69.4966	3.83475	1.06479	-186.718	1.00539	-72.0419	0.592109
331	USV	TRUE	0.762035	84.9941	85.0345	0.0404	69.2793	65.1838	72.5447	7.36086	2.53389	-135.475	1.05193	-67.3027	0.653339
332	USV	TRUE	0.740659	85.3413	85.3445	0.0032	69.5706	69.2691	69.6647	0.39557	0.148552	116.313	1.01018	-61.5211	0.841909
333	USV	TRUE	0.826251	85.4349	85.4393	0.0044	70.6773	69.5863	72.221	2.63478	1.00962	680.819	1.08649	-67.0332	0.722301
334	USV	TRUE	0.961305	85.5861	85.6177	0.0316	77.9533	71.0595	78.8596	7.80005	3.77061	255.694	1.01092	-60.6448	0.720124
335	USV	TRUE	0.97415	85.7353	85.7417	0.0064	67.8195	67.2406	70.1054	2.86486	0.865062	407.887	1.05564	-66.3282	0.783136
336	USV	TRUE	0.994079	85.8777	85.8869	0.0092	69.1001	67.3907	70.3878	2.99707	1.06562	-322.153	1.00308	-56.2756	0.837492
337	USV	TRUE	0.991582	86.0265	86.0793	0.0528	70.0856	68.197	72.3543	4.15723	1.13066	19.0457	1.03235	-61.1477	0.841626
338	USV	TRUE	0.94297	86.1872	86.192	0.0048	69.9958	68.536	70.8999	2.36388	0.783338	437.044	1.04178	-66.6067	0.643836
339	USV	TRUE	0.77211	86.3092	86.3144	0.0052	70.5619	70.1742	71.8963	1.72208	0.739855	346.003	1.00274	-70.7346	0.581908
340	USV	TRUE	0.739731	86.5164	86.5184	0.002	80.8462	80.6725	81.0199	0.347346	0.151643	197.847	1.00936	-71.5012	0.6456
341	USV	TRUE	0.873005	86.6256	86.6324	0.0068	69.3901	68.9126	69.795	0.882356	0.333472	106.989	1.01507	-68.1389	0.693209
342	USV	TRUE	0.883896	86.6756	86.6912	0.0156	48.8424	47.9109	49.4864	1.57552	0.500331	29.6214	1.05822	-71.3313	0.699865
343	USV	TRUE	0.909624	86.854	86.8656	0.0116	72.137	71.7182	72.9757	1.25755	0.343277	-36.2677	1.0319	-72.011	0.593161
344	USV	TRUE	0.774588	86.9568	86.9756	0.0188	73.7245	71.0653	76.8495	5.78419	2.00444	-303.849	1.00325	-67.8971	0.660715
345	USV	TRUE	0.826135	87.0924	87.1048	0.0124	80.2048	77.7227	82.0897	4.36695	2.22835	349.47	1.0109	-66.7479	0.640249
346	USV	TRUE	0.8471	87.2528	87.27	0.0172	70.2875	70.1539	72.005	1.85107	0.528462	33.8396	1.04294	-66.5539	0.764746
347	USV	TRUE	0.992531	87.34	87.3648	0.0248	77.1234	73.3928	80.3212	6.9284	2.55088	326.279	1.08395	-64.3395	0.780792
348	USV	TRUE	0.8814	87.5648	87.582	0.0172	67.6502	67.5808	67.9916	0.410794	0.140955	-11.5055	1.00744	-62.7482	0.840147
349	USV	TRUE	0.800121	87.7796	87.8064	0.0268	72.0415	71.7001	74.234	2.53394	0.784601	-31.8245	1.04864	-65.2254	0.766429
350	USV	TRUE	0.986835	87.94	87.9768	0.0368	71.1452	69.6833	72.6867	3.00341	0.82503	-11.572	1.03226	-64.2993	0.782566
351	USV	TRUE	0.77729	88.1504	88.1724	0.022	71.092	69.8261	71.6273	1.80119	0.568905	-59.9524	1.03144	-63.2416	0.70916
352	USV	TRUE	0.995189	88.2792	88.314	0.0348	73.5848	73.0453	74.5018	1.45649	0.480132	24.1654	1.01348	-66.7384	0.773129
353	USV	TRUE	0.859798	88.512	88.5344	0.0224	72.9861	71.3672	74.3438	2.97665	0.874016	97.7135	1.0414	-60.8552	0.792743
354	USV	TRUE	0.965737	88.6088	88.614	0.0052	68.8585	68.4874	69.2113	0.723896	0.204382	-119.265	1.0076	-65.9188	0.789285
355	USV	TRUE	0.794467	88.9364	88.9496	0.0132	72.4577	71.2087	72.9444	1.73571	0.686209	65.9348	1.05193	-71.1067	0.699869
356	USV	TRUE	0.966779	89.0584	89.0764	0.018	69.4314	69.1095	70.095	0.985463	0.402978	-60.0967	1.00433	-68.3635	0.766964
357	USV	TRUE	0.903517	89.1804	89.1892	0.0088	71.3228	71.1935	73.4143	2.22078	0.775439	278.502	1.01379	-67.7329	0.708498
358	USV	TRUE	0.932321	89.28	89.2956	0.0156	67.5678	67.1909	69.7314	2.54048	0.826524	180.006	1.01219	-68.1248	0.707744
359	USV	TRUE	0.644722	89.3696	89.3808	0.0112	87.7483	86.7999	90.3443	3.54436	1.54776	294.872	1.02218	-80.6588	0.447265
360	USV	TRUE	0.928276	89.6756	89.6904	0.0148	71.3632	71.036	74.2222	3.18617	1.08558	192.677	1.08365	-59.9357	0.847307
361	USV	TRUE	0.979734	89.8236	89.8492	0.0256	70.8853	70.5709	70.9508	0.379821	0.127068	-13.5407	1.00167	-58.8148	0.834548
362	USV	TRUE	0.975904	89.9736	89.9752	0.0016	70.052	69.4731	70.141	0.667973	0.276311	389.651	1.07279	-62.7613	0.843476
363	USV	TRUE	0.956665	90.0712	90.166	0.0948	66.7675	65.6146	70.3173	4.70268	1.60517	-51.6624	1.02191	-62.7071	0.650127
364	USV	TRUE	0.907133	90.3648	90.3984	0.0336	71.1581	67.3139	73.8894	6.57543	1.4173	-59.6551	1.0757	-67.4535	0.714728
365	USV	TRUE	0.982341	90.4904	90.522	0.0316	67.8736	67.408	69.9547	2.54667	0.944383	21.2371	1.02331	-65.6345	0.774538
366	USV	TRUE	0.782542	90.618	90.6204	0.0024	68.9464	68.5456	69.8147	1.26915	0.467169	528.812	1.01922	-76.0541	0.618923
367	USV	TRUE	0.953921	90.7836	90.8144	0.0308	73.51	69.8807	75.5361	5.65545	2.03942	144.946	1.05312	-59.9445	0.789872
368	USV	TRUE	0.997059	90.9396	90.9788	0.0392	78.4789	70.7471	81.831	11.0839	3.46309	121.007	1.12883	-62.0899	0.792004
369	USV	TRUE	0.851093	91.0824	91.1644	0.082	77.5771	69.3974	81.1406	11.7433	4.66884	8.3751	1.08532	-64.481	0.711819
370	USV	TRUE	0.920184	91.2788	91.29	0.0112	71.9236	70.2284	74.1103	3.88186	1.09229	315.855	1.01869	-71.3213	0.641769
371	USV	TRUE	0.953483	91.478	91.528	0.05	78.7385	73.1755	81.3402	8.16468	3.4423	126.392	1.07672	-64.7021	0.720836
372	USV	TRUE	0.96553	91.874	91.8848	0.0108	78.3603	78.3212	79.6238	1.30254	0.682246	121.853	1.00047	-51.3295	0.913819
373	USV	TRUE	0.790793	92.006	92.026	0.02	80.7955	74.3983	84.7862	10.3879	3.66616	41.0886	1.64935	-56.7686	0.873141
374	USV	TRUE	0.866766	93.8919	93.9015	0.0096	87.5703	81.1132	93.5597	12.4466	3.60843	1223.46	1.01059	-63.5855	0.800816
375	USV	TRUE	0.722593	95.4099	95.4135	0.0036	92.521	91.6303	93.1741	1.54376	0.513219	421.475	1.00561	-72.5277	0.651669
376	USV	TRUE	0.880895	95.5439	95.5587	0.0148	68.984	67.9279	71.1913	3.26341	1.24796	224.095	1.04233	-73.7424	0.600063
377	USV	TRUE	0.786063	95.7723	95.8771	0.1048	71.569	71.4022	78.2955	6.89335	2.96945	67.4254	1.00098	-77.8487	0.48441
378	USV	TRUE	0.608582	96.0499	96.0515	0.0016	69.1657	68.2929	70.0385	1.74564	0.690023	1091.02	1	-80.5498	0.496272
379	USV	TRUE	0.902085	96.2211	96.2487	0.0276	68.5896	66.0314	72.5979	6.56644	1.8841	-19.4599	1.22817	-75.411	0.585665
380	USV	TRUE	0.734342	96.4107	96.4135	0.0028	86.6173	86.3501	87.8271	1.47696	0.544484	507.165	1.10271	-74.8541	0.612215
381	USV	TRUE	0.918299	96.4911	96.4935	0.0024	73.542	73.2748	73.8091	0.534378	0.192398	-222.658	1	-65.7686	0.768306
382	USV	TRUE	0.947532	96.6915	96.6931	0.0016	77.7827	77.5155	78.7623	1.24688	0.520276	-779.302	1.05662	-68.537	0.729145
383	USV	TRUE	0.939178	96.8599	96.8751	0.0152	77.9719	71.1815	78.7455	7.56401	3.42207	492.32	1.00117	-74.5934	0.640566
384	USV	TRUE	0.892018	96.9739	97.0323	0.0584	66.5534	65.7792	72.8419	7.0627	1.80576	-104.588	1.01897	-75.1479	0.530194
385	USV	TRUE	0.945041	97.1551	97.2611	0.106	71.4586	69.6449	72.8869	3.24203	1.18534	-22.4084	1.00456	-66.3173	0.776335
386	USV	TRUE	0.962555	97.4519	97.4535	0.0016	70.1592	69.9098	70.2304	0.320627	0.129065	-155.86	1.04572	-69.3038	0.603411
387	USV	TRUE	0.844172	97.6723	97.7355	0.0632	76.2375	74.1059	77.7918	3.68591	0.967569	-31.9004	1.03434	-69.3245	0.701041
388	USV	TRUE	0.984354	97.9391	97.9471	0.008	76.3315	72.7156	77.2875	4.57197	1.88108	609.107	1.08042	-62.9503	0.785588
389	USV	TRUE	0.711136	98.0843	98.0927	0.0084	64.9501	64.6087	64.9762	0.367443	0.117966	32.8044	1.00514	-70.5034	0.656852
390	USV	TRUE	0.856294	98.1739	98.2359	0.062	72.5025	67.6502	78.972	11.3218	4.8983	-116.048	1.06444	-59.4502	0.845191
391	USV	TRUE	0.930833	98.3695	98.3759	0.0064	79.2318	78.3896	80.7802	2.39063	0.992283	-439.661	1.03913	-72.1679	0.554961
392	USV	TRUE	0.722398	98.4839	98.5499	0.066	68.9667	55.8858	71.9627	16.0769	5.34977	-223.563	1.01541	-78.7581	0.481256
393	USV	TRUE	0.771158	98.7075	98.7099	0.0024	70.4379	70.2152	71.4398	1.22462	0.463855	-500.98	1.06078	-66.7589	0.760355
394	USV	TRUE	0.995394	98.8035	98.8499	0.0464	81.1104	72.4885	85.3763	12.8878	3.69518	178.766	1.09228	-65.4002	0.7737
395	USV	TRUE	0.931307	100.101	100.154	0.0528	76.0483	67.6704	76.5688	8.89839	3.16276	-166.96	1.01177	-63.9428	0.717147
396	USV	TRUE	0.7972	100.292	100.362	0.07	72.6845	70.9806	76.8591	5.87852	1.64927	33.161	1.05946	-63.409	0.765746
397	USV	TRUE	0.818747	100.547	100.632	0.0852	70.5708	66.8119	74.7559	7.94404	1.93323	-37.1049	1.04313	-65.7672	0.778597
398	USV	TRUE	0.984327	100.745	100.773	0.028	79.2043	68.5868	79.3201	10.7333	5.09715	-398.633	1.00956	-60.1842	0.770719
399	USV	TRUE	0.668809	101.056	101.14	0.0836	74.7395	69.2793	75.826	6.54667	2.58313	-67.8436	1.01184	-66.918	0.715492
400	USV	TRUE	0.958599	101.289	101.33	0.0412	74.1684	71.1016	79.0772	7.97562	2.58196	-13.5516	1.12363	-64.5802	0.788444
401	USV	TRUE	0.84689	101.402	101.403	0.0016	74.9887	74.9887	74.9887	1.42109e-14	4.6998e-15	5.61883e-12	1	-67.8901	0.71483
402	USV	TRUE	0.952445	101.505	101.517	0.0116	70.4846	69.4797	70.8181	1.3384	0.591126	108.468	1.00365	-60.6675	0.836138
403	USV	TRUE	0.927646	101.652	101.689	0.0368	66.7317	66.1923	70.9954	4.80315	1.47559	-106.417	1.0256	-63.0903	0.777045
404	USV	TRUE	0.982438	101.768	101.813	0.0444	74.5059	74.2904	76.2356	1.94518	0.678537	40.9388	1.00067	-59.4789	0.839038
405	USV	TRUE	0.908185	101.914	101.917	0.0028	73.263	72.8251	73.4337	0.608598	0.216448	213.822	1.00844	-68.2784	0.737486
406	USV	TRUE	0.932883	102.01	102.014	0.004	78.2102	78.2102	78.2102	1.42109e-14	5.8377e-15	-1.11358e-12	1	-62.9289	0.780541
407	USV	TRUE	0.987671	102.117	102.143	0.026	74.863	71.6644	75.3975	3.73305	1.30163	121.525	1.03064	-68.6372	0.703752
408	USV	TRUE	0.886514	102.248	102.249	0.0016	73.9002	73.5528	74.4256	0.872818	0.347517	545.511	1.00577	-72.1582	0.704437
409	USV	TRUE	0.707177	102.377	102.409	0.0328	79.0553	78.6573	79.4619	0.804565	0.258775	9.63037	1.00937	-70.0378	0.641321
410	USV	TRUE	0.940916	102.596	102.604	0.0084	70.3054	69.9467	70.5437	0.596965	0.213282	-38.4673	1.01978	-61.9964	0.83934
411	USV	TRUE	0.795902	102.701	102.709	0.008	78.0539	74.2802	81.1427	6.8625	2.99192	872.53	1.00423	-67.163	0.714894
412	USV	TRUE	0.73969	102.813	102.863	0.0492	56.1453	54.4845	60.307	5.82248	2.23526	-113.855	1.00351	-80.3715	0.404642
413	USV	TRUE	0.616929	103.409	103.415	0.006	91.29	86.6915	96.335	9.64353	4.39174	1680.76	1.00305	-73.2248	0.643409
414	USV	TRUE	0.951974	103.612	103.623	0.0112	82.9721	80.6731	83.6608	2.98768	1.33202	255.148	1.00543	-70.9895	0.70976
415	USV	TRUE	0.970676	103.776	103.783	0.0072	74.8443	73.0963	77.8702	4.77395	1.70192	651.563	1.00364	-60.4306	0.840776
416	USV	TRUE	0.953823	104.059	104.061	0.0016	77.9755	77.6015	78.3496	0.74813	0.295724	467.581	1	-63.6413	0.842975
417	USV	TRUE	0.852442	104.757	104.774	0.0168	89.0264	87.4067	90.0331	2.62641	0.749754	33.0323	1.13345	-70.3518	0.717094
418	USV	TRUE	0.740624	105.227	105.241	0.0132	86.1293	78.6278	94.1821	15.5543	4.52777	1094.75	1.03837	-80.3643	0.483977
419	USV	TRUE	0.969703	105.467	105.473	0.0064	85.7401	82.782	87.0909	4.30889	1.49206	700.039	1.00534	-70.3061	0.709447
420	USV	TRUE	0.631946	105.518	105.557	0.0384	37.9378	28.8386	50.4512	21.6126	4.70464	-41.8662	6.83438	-98.0231	0.166153
421	USV	TRUE	0.911988	105.679	105.701	0.022	80.7973	79.3482	83.81	4.46186	1.60818	-109.29	1.20971	-67.7912	0.714813
422	USV	TRUE	0.971697	105.901	105.919	0.0172	80.2488	73.0597	82.2994	9.23965	3.59324	-622.145	1.16386	-64.4474	0.784151
423	USV	TRUE	0.907386	106.022	106.031	0.0088	79.2984	78.7863	82.4811	3.69476	1.05741	417.972	1.00608	-70.1299	0.674087
424	USV	TRUE	0.889867	106.18	106.208	0.0276	72.7039	71.6168	76.7202	5.10334	2.45775	-203.935	1.04312	-65.119	0.767073
425	USV	TRUE	0.858795	106.837	106.844	0.0072	86.604	83.755	87.7486	3.99356	1.6265	561.255	1.00127	-72.2616	0.617105
426	USV	TRUE	0.994263	106.983	107.037	0.054	83.1328	76.4196	87.4607	11.0411	3.40929	-109.521	1.09672	-68.9638	0.643698
427	USV	TRUE	0.88763	107.768	107.799	0.0312	80.2497	78.9293	82.5746	3.64531	1.23691	-80.1742	1.02087	-68.1922	0.701849
428	USV	TRUE	0.745249	107.924	107.928	0.004	84.8322	83.6744	86.4576	2.78322	1.17396	851.328	1.13024	-73.3403	0.58805
429	USV	TRUE	0.810698	108.219	108.23	0.0112	67.7183	65.5214	70.5499	5.02851	1.61463	441.044	1.00764	-59.9439	0.77071
430	USV	TRUE	0.779754	108.959	108.963	0.004	77.7384	75.6899	81.0486	5.35863	1.81095	1354.16	1.01444	-72.2206	0.664976
431	USV	TRUE	0.933368	109.045	109.061	0.0152	69.4881	66.4065	72.1574	5.75083	1.4639	238.399	1.24694	-67.548	0.720931
432	USV	TRUE	0.923817	109.288	109.296	0.008	70.0135	69.7458	71.2349	1.48909	0.513565	102.025	1.09791	-67.7252	0.693856
433	USV	TRUE	0.887622	109.5	109.545	0.0448	65.389	63.6522	66.1905	2.53828	0.774363	-44.9455	1.00929	-60.6989	0.777454
434	USV	TRUE	0.846208	109.651	109.665	0.014	77.9673	75.5563	79.3941	3.83778	1.64674	-325.059	1.02501	-69.4331	0.718937
435	USV	TRUE	0.976799	109.763	109.773	0.0096	87.7687	87.0516	90.5119	3.46032	1.3532	364.438	1.00879	-73.0939	0.638204
436	USV	TRUE	0.988541	109.844	109.961	0.1172	67.6343	67.2391	73.8245	6.58542	2.09055	-50.8414	1.00823	-63.9696	0.704133
437	USV	TRUE	0.930572	110.074	110.076	0.0024	69.0014	68.1715	69.4275	1.25599	0.508723	-528.541	1.01935	-70.0467	0.691619
438	USV	TRUE	0.917454	110.174	110.177	0.0036	70.9149	69.7751	71.5883	1.81313	0.827506	489.847	1.01769	-69.6267	0.764099
439	USV	TRUE	0.942537	110.255	110.263	0.008	70.6386	70.3623	72.1671	1.80473	0.47395	83.1275	1.12427	-66.9764	0.772758
440	USV	TRUE	0.790214	110.553	110.561	0.0088	69.4695	68.8609	70.0929	1.23204	0.270984	87.6219	1.01972	-69.6638	0.662191
441	USV	TRUE	0.823826	110.862	110.947	0.0852	71.9394	70.0393	72.3341	2.29479	0.936273	23.7585	1.00115	-61.8142	0.761132
442	USV	TRUE	0.833772	111.073	111.101	0.0284	68.3751	65.2282	71.7426	6.51436	2.219	-201.352	1.03039	-60.9316	0.790145
443	USV	TRUE	0.628073	111.282	111.285	0.0036	72.4842	71.9795	72.6475	0.667973	0.246411	193.42	1.01419	-70.7402	0.697466
444	USV	TRUE	0.708276	111.347	111.356	0.0092	69.8521	68.1376	75.1596	7.022	2.04449	-750.825	1.01805	-63.1159	0.717083
445	USV	TRUE	0.969267	111.396	111.421	0.0248	54.5205	53.231	63.4069	10.1759	3.29344	436.574	1.02284	-70.8847	0.639556
446	USV	TRUE	0.987806	111.534	111.548	0.014	74.5307	73.5468	80.4195	6.8727	3.04969	572.206	1.06239	-64.1771	0.792094
447	USV	TRUE	0.806103	111.706	111.71	0.004	70.1121	69.0548	71.2456	2.19082	0.675704	522.12	1.01493	-64.69	0.784472
448	USV	TRUE	0.801388	111.838	111.845	0.0072	70.1579	68.9927	70.6033	1.61056	0.576437	-247.462	1.01578	-64.9827	0.789846
449	USV	TRUE	0.747843	112.092	112.094	0.0024	71.7294	71.2618	72.3306	1.06876	0.385797	-445.315	1.00188	-77.828	0.590078
450	USV	TRUE	0.92285	112.253	112.255	0.002	66.7292	65.9499	67.5085	1.5586	0.583176	779.302	1	-72.8467	0.652249
451	USV	TRUE	0.991778	112.383	112.436	0.0528	75.4212	74.3983	77.7175	3.31915	0.928505	-45.3164	1.02173	-66.262	0.644185
452	USV	TRUE	0.797148	112.508	112.51	0.002	68.625	68.2955	68.9546	0.659067	0.266714	-353.708	1.00734	-70.734	0.714899
453	USV	TRUE	0.933892	112.687	112.696	0.0092	80.2889	79.1541	83.4033	4.24928	1.55747	461.594	1.011	-67.5145	0.655187
454	USV	TRUE	0.977868	112.687	112.696	0.0096	80.4266	79.0059	83.3997	4.39378	1.52649	459.944	1.00726	-67.7165	0.731186
455	USV	TRUE	0.832076	112.793	112.804	0.0104	73.2017	72.8953	76.4219	3.52663	1.5856	-343.277	1.00084	-69.7829	0.709455
456	USV	TRUE	0.911341	112.999	113.007	0.0076	74.3844	74.3554	74.7138	0.358449	0.154606	55.0623	1.00419	-65.3287	0.632083
457	USV	TRUE	0.608464	113.102	113.11	0.0076	80.3939	80.1059	82.831	2.72509	1.01261	316.743	1.04028	-72.3983	0.535262
458	USV	TRUE	0.678522	113.176	113.177	0.0016	73.6406	73.2932	74.166	0.872818	0.347517	-545.511	1.00577	-71.8059	0.722509
459	USV	TRUE	0.995293	113.268	113.282	0.014	74.756	74.315	75.3486	1.03359	0.363094	18.619	1.06016	-64.8467	0.769572
460	USV	TRUE	0.945903	113.456	113.48	0.024	73.6912	72.2661	75.2802	3.0141	1.02395	46.0884	1.13257	-66.1397	0.78775
461	USV	TRUE	0.962977	113.582	113.602	0.0196	80.9705	74.9217	81.8577	6.93604	2.45171	289.578	1.10763	-66.2968	0.716047
462	USV	TRUE	0.888102	113.822	113.828	0.006	69.8507	69.7484	70.4964	0.747991	0.257942	109.345	1.02253	-68.0531	0.79609
463	USV	TRUE	0.779201	114.058	114.069	0.0116	69.8686	66.192	70.4597	4.26773	2.08008	-365.93	1.00152	-73.1703	0.531809
464	USV	TRUE	0.832183	114.241	114.304	0.0628	70.445	69.9984	70.884	0.885577	0.375589	-7.67994	1.00434	-76.0376	0.397991
465	USV	TRUE	0.964907	114.434	114.437	0.0032	72.4229	72.0597	74.203	2.14331	0.868181	-679.052	1.03099	-68.0349	0.692595
466	USV	TRUE	0.979334	114.54	114.584	0.0436	79.8969	72.256	80.591	8.33497	3.39244	171.195	1.02806	-71.6877	0.600346
467	USV	TRUE	0.733207	114.82	114.845	0.0252	72.4998	67.4507	77.4278	9.97706	5.29473	396.034	1.00019	-81.0919	0.490316
468	USV	TRUE	0.696233	115.082	115.085	0.0036	76.9357	70.7476	77.9967	7.24914	2.91434	-2098.83	1.04464	-75.0083	0.617874
469	USV	TRUE	0.921583	115.176	115.197	0.0216	69.2977	69.208	69.8324	0.624418	0.207069	-15.5953	1.00533	-75.292	0.580409
470	USV	TRUE	0.826177	115.382	115.387	0.0044	79.4174	79.0834	80.3006	1.2172	0.416925	276.765	1.02847	-66.7713	0.718605
471	USV	TRUE	0.929636	115.494	115.61	0.116	80.5777	80.2419	80.7758	0.533918	0.166313	0.719043	1.0018	-69.7035	0.640506
472	USV	TRUE	0.973563	115.689	115.694	0.0044	70.8342	70.3468	72.9029	2.5561	1.09791	-586.178	1.00554	-66.3758	0.702165
473	USV	TRUE	0.941816	115.818	115.836	0.018	72.9763	71.0466	73.5255	2.47892	0.833258	-136.316	1.01798	-64.2266	0.788239
474	USV	TRUE	0.985941	116.011	116.016	0.0056	84.8719	84.5008	84.9016	0.400784	0.118945	49.0377	1.00898	-62.4076	0.784501
475	USV	TRUE	0.758275	116.126	116.131	0.0044	76.7376	74.9729	78.3853	3.41242	1.37866	946.913	1.10018	-72.8445	0.595067
476	USV	TRUE	0.904379	116.265	116.317	0.052	67.9258	67.5038	68.9148	1.411	0.51797	14.0453	1.00839	-66.0428	0.583419
477	USV	TRUE	0.851741	116.553	116.57	0.0168	72.2123	68.3158	74.9213	6.60551	1.90465	-374.512	1.01622	-55.8628	0.786827
478	USV	TRUE	0.986565	116.67	116.712	0.042	69.8166	69.1469	71.7078	2.56085	0.665206	26.962	1.03151	-54.7574	0.847798
479	USV	TRUE	0.918334	116.798	116.828	0.03	69.9123	66.5592	73.7123	7.15313	2.51409	-217.508	1.03339	-65.4575	0.800031
480	USV	TRUE	0.824079	116.979	116.998	0.0184	79.6748	78.3583	80.4038	2.04549	0.598947	-17.3514	1.0609	-58.2575	0.84275
481	USV	TRUE	0.980626	117.17	117.232	0.062	71.8189	68.2058	73.9262	5.7204	1.4088	-66.5477	1.04044	-54.8943	0.787409
482	USV	TRUE	0.994689	117.354	117.399	0.0452	75.2434	71.9852	78.414	6.42884	1.8574	60.6038	1.13221	-58.6111	0.860901
483	USV	TRUE	0.955674	117.48	117.501	0.0216	71.1204	69.9227	72.0556	2.13285	0.509426	38.7577	1.02689	-64.5792	0.784367
484	USV	TRUE	0.811352	117.524	117.614	0.0896	66.0628	48.7217	67.1278	18.4061	8.88713	207.669	1.00895	-57.8843	0.758604
485	USV	TRUE	0.970578	117.832	117.834	0.0024	69.3057	68.7714	69.4022	0.630863	0.237269	-250.49	1.03271	-58.4149	0.773186
486	USV	TRUE	0.964137	117.92	117.947	0.0268	70.8735	69.8162	72.1187	2.30257	0.701394	-22.064	1.04993	-60.1586	0.848537
487	USV	TRUE	0.984432	118.015	118.032	0.0168	71.5411	70.3165	74.021	3.70454	0.775366	149.835	1.02432	-57.6651	0.867102
488	USV	TRUE	0.764069	118.11	118.12	0.0096	74.9732	74.6523	75.2751	0.622768	0.162261	3.73807	1.0344	-58.3365	0.852891
489	USV	TRUE	0.665625	119.258	119.271	0.0124	78.82	78.6795	79.0074	0.327966	0.0950027	15.6381	1.00949	-69.7989	0.6962
490	USV	TRUE	0.987747	119.36	119.38	0.02	69.4049	67.8081	74.3468	6.53871	2.26039	340.387	1.02212	-58.5727	0.863321
491	USV	TRUE	0.973476	119.49	119.508	0.0184	62.1882	61.8511	62.8785	1.02737	0.325436	-19.1028	1.01854	-64.7452	0.836836
492	USV	TRUE	0.980885	119.703	119.724	0.0204	69.1056	68.4525	71.4881	3.03557	0.969393	121.134	1.05381	-58.5594	0.862399
493	USV	TRUE	0.910814	120.142	120.151	0.0084	65.0278	64.545	65.7774	1.23238	0.437478	139.095	1.0277	-61.5381	0.838139
494	USV	TRUE	0.979506	120.268	120.279	0.0116	72.2221	68.6501	73.3057	4.65563	1.49944	401.794	1.01441	-56.8241	0.854281
495	USV	TRUE	0.995205	120.394	120.49	0.096	71.3078	64.1959	73.4625	9.26661	2.16574	-46.9605	1.0611	-61.2873	0.718765
496	USV	TRUE	0.90759	120.723	120.727	0.0036	68.6765	68.418	69.596	1.17799	0.463795	-334.66	1.00508	-59.7002	0.7875
497	USV	TRUE	0.82529	120.74	120.748	0.0076	57.5721	55.4578	60.0099	4.55205	2.1338	-617.222	1.00402	-63.9466	0.849341
498	USV	TRUE	0.788031	121.033	121.047	0.014	68.918	67.3136	69.5847	2.27111	0.783123	-132.819	1.00708	-56.9892	0.765425
499	USV	TRUE	0.988385	121.299	121.326	0.0268	82.7536	74.7178	85.4403	10.7226	3.78104	518.75	1.13191	-65.4558	0.779456
500	USV	TRUE	0.881092	121.388	121.4	0.0124	68.3842	66.4099	71.2861	4.8762	1.47607	-334.416	1.02256	-61.6967	0.850698
501	USV	TRUE	0.953815	121.494	121.502	0.008	67.5945	67.3746	67.9125	0.537932	0.193646	57.544	1.00662	-61.4004	0.843165
502	USV	TRUE	0.887684	121.599	121.602	0.0028	76.2337	75.5806	78.2005	2.61994	0.973608	952.48	1.06384	-66.3059	0.788
503	USV	TRUE	0.912023	121.675	121.712	0.0372	68.543	66.977	73.3969	6.41996	2.21507	-158.305	1.00944	-60.284	0.866141
504	USV	TRUE	0.751003	121.794	121.803	0.0088	84.3912	84.0297	85.296	1.26627	0.462683	-137.075	1.00131	-72.5273	0.530553
505	USV	TRUE	0.995496	121.958	122.004	0.0456	71.1982	70.2186	75.6031	5.38451	1.60099	16.357	1.09621	-57.8703	0.859487
506	USV	TRUE	0.991277	122.07	122.09	0.0196	78.5528	73.8435	83.7443	9.90084	3.06567	407.149	1.05547	-61.4018	0.848793
507	USV	TRUE	0.765864	122.176	122.184	0.008	69.0181	68.682	70.0539	1.37197	0.512407	-133.325	1.04592	-61.0639	0.835674
508	USV	TRUE	0.895071	122.274	122.276	0.0016	71.1959	71.1959	71.1959	1.42109e-14	3.4399e-15	5.0699e-12	1	-61.6101	0.829903
509	USV	TRUE	0.958274	122.364	122.4	0.0364	71.727	69.8188	75.0521	5.23331	1.3608	-61.989	1.10885	-58.5392	0.849232
510	USV	TRUE	0.979448	122.503	122.529	0.026	72.5903	70.5303	76.7579	6.22766	1.77489	214.413	1.01145	-63.6211	0.780164
511	USV	TRUE	0.679831	123.214	123.238	0.0232	107.915	98.1505	108.361	10.2101	5.08032	-438.905	1.00016	-79.4283	0.529534
512	USV	TRUE	0.693129	123.349	123.352	0.0032	71.6419	70.6919	72.2728	1.58087	0.556497	505.618	1.00526	-71.257	0.659284
513	USV	TRUE	0.956513	123.506	123.516	0.0108	79.25	71.5718	79.4161	7.84431	3.45205	751.406	1.00985	-69.4092	0.703867
514	USV	TRUE	0.935887	123.713	123.725	0.012	69.255	68.8144	75.3667	6.55225	3.23631	548.774	1.0021	-76.9204	0.58763
515	USV	TRUE	0.858161	123.811	123.816	0.0052	65.0983	64.0963	66.4936	2.39728	0.922231	-543.595	1.03496	-70.8379	0.596906
516	USV	TRUE	0.906086	123.989	124.018	0.0288	81.5182	78.1687	83.1047	4.936	2.20568	-143.89	1.05969	-75.4938	0.577899
517	USV	TRUE	0.765883	124.124	124.221	0.0976	74.0766	70.217	80.2449	10.0279	3.68151	-46.151	1.08302	-69.5363	0.540645
518	USV	TRUE	0.931045	124.39	124.414	0.0236	69.6388	68.0539	70.3966	2.34276	0.84102	-93.4639	1.02758	-70.4698	0.704766
519	USV	TRUE	0.941989	124.48	124.507	0.0272	74.7799	72.5444	75.1116	2.56723	0.452367	24.6718	1.02463	-67.3716	0.773948
520	USV	TRUE	0.959681	124.606	124.619	0.0132	72.3972	71.577	73.7981	2.22114	0.932431	195.496	1.05204	-68.2092	0.766416
521	USV	TRUE	0.865694	124.7	124.716	0.0156	71.1785	70.9142	71.5187	0.60448	0.217804	-2.62424	1.02431	-72.9931	0.701263
522	USV	TRUE	0.690709	124.803	124.807	0.0036	74.9343	74.6597	75.5726	0.912896	0.316897	255.044	1.00992	-68.4245	0.734714
523	USV	TRUE	0.812929	124.906	124.914	0.0072	71.9174	71.6858	72.1081	0.422332	0.155519	16.0481	1.02815	-68.0711	0.697341
524	USV	TRUE	0.857854	125.123	125.14	0.0164	72.5085	72.1671	75.3801	3.21299	1.21692	-187.754	1.03109	-67.6123	0.716548
525	USV	TRUE	0.997998	125.646	125.712	0.0656	78.0736	76.2718	80.1378	3.86596	1.06381	26.4764	1.0465	-65.3706	0.724803
526	USV	TRUE	0.813056	126.145	126.151	0.006	71.8458	71.6677	72.0839	0.416256	0.151606	-56.2689	1.00482	-73.8514	0.50194
527	USV	TRUE	0.793926	126.385	126.389	0.0036	73.6302	73.413	76.0011	2.58809	1.16872	-762.842	1.03737	-68.1885	0.694311
528	USV	TRUE	0.766363	126.585	126.614	0.0296	71.6222	71.1963	73.9122	2.71597	1.18932	86.5592	1.00495	-70.0634	0.628249
529	USV	TRUE	0.741341	126.67	126.676	0.0068	78.4895	70.6755	79.0193	8.34383	4.2394	-1241.84	1.00489	-69.5955	0.701346
530	USV	TRUE	0.978156	126.778	126.791	0.0128	77.1217	74.8438	78.3915	3.54776	1.03486	-250.187	1.02173	-66.249	0.780834
531	USV	TRUE	0.991305	126.909	126.914	0.0056	80.0988	79.8326	80.2049	0.372323	0.155599	-41.9624	1.01329	-60.7519	0.841772
532	USV	TRUE	0.858158	127.307	127.423	0.1156	71.4108	67.7524	73.0971	5.34464	1.26455	16.8223	1.02807	-63.4147	0.784243
533	USV	TRUE	0.944534	127.538	127.551	0.0136	72.7792	72.1246	73.0917	0.96711	0.251216	-28.0295	1.02406	-66.4939	0.789831
534	USV	TRUE	0.979224	127.667	127.671	0.0036	80.9973	80.088	81.1736	1.08565	0.400744	285.225	1.02732	-57.9463	0.838388
535	USV	TRUE	0.816076	128.309	128.357	0.0484	63.5818	55.8999	68.6659	12.766	3.83875	-284.261	1.09986	-60.8984	0.79282
536	USV	TRUE	0.85228	128.751	128.758	0.0064	85.3057	83.7974	92.0151	8.21774	4.05105	1267.44	1.00447	-73.9406	0.635903
537	USV	TRUE	0.975323	128.908	128.911	0.0036	71.814	71.4207	72.3744	0.953637	0.313177	268.282	1.0003	-68.0919	0.723158
538	USV	TRUE	0.902601	129.025	129.053	0.0272	74.2596	70.4406	75.0256	4.58495	1.59008	-62.0493	1.05774	-67.5829	0.771449
539	USV	TRUE	0.897987	129.27	129.281	0.0104	77.5099	76.2168	79.1856	2.96877	1.02015	-219.941	1.12991	-65.9281	0.711114
540	USV	TRUE	0.878748	129.447	129.455	0.008	69.3727	67.5067	71.4769	3.97016	1.23579	475.629	1.07422	-76.0674	0.603211
541	USV	TRUE	0.876437	129.733	129.753	0.02	72.7131	71.709	73.9263	2.21729	1.0067	140.826	1.02793	-70.5009	0.638645
542	USV	TRUE	0.72427	129.879	129.881	0.002	74.0698	73.7803	74.386	0.605629	0.218335	290.727	1.00254	-73.2361	0.483265
543	USV	TRUE	0.793094	130.115	130.121	0.0068	71.4566	71.4523	72.3917	0.939389	0.381711	148.006	1.0044	-64.2811	0.756752
544	USV	TRUE	0.933739	130.449	130.477	0.0276	71.8548	70.4268	73.2921	2.86532	1.26515	-88.2757	1.01367	-67.4304	0.767204
545	USV	TRUE	0.902213	130.702	130.707	0.0048	77.2918	75.9634	77.5062	1.54274	0.696283	329.606	1.00238	-74.8325	0.643012
546	USV	TRUE	0.860738	130.876	130.898	0.0224	73.4454	72.1897	76.2708	4.08102	1.25572	158.568	1.02704	-75.1072	0.544937
547	USV	TRUE	0.92303	131.073	131.105	0.0316	77.1333	76.6247	81.7495	5.12479	2.26989	-42.6745	1.0883	-68.7496	0.703063
548	USV	TRUE	0.621615	131.297	131.299	0.002	70.4696	70.0065	70.6299	0.623441	0.243171	311.721	1.01894	-76.7985	0.588956
549	USV	TRUE	0.685683	131.396	131.405	0.0084	71.0957	70.771	71.3177	0.546671	0.178543	65.4682	1.00617	-73.8362	0.589918
550	USV	TRUE	0.905911	131.501	131.505	0.004	73.086	72.8898	74.1517	1.26188	0.433925	320.191	1.00845	-70.2359	0.732814
551	USV	TRUE	0.70296	131.698	131.7	0.002	72.0009	71.6847	72.6199	0.935162	0.356582	467.581	1.01392	-78.8714	0.559393
552	USV	TRUE	0.666572	131.819	131.822	0.0032	70.7848	70.5696	70.8368	0.267189	0.105209	-2.97856e-12	1.03429	-74.4258	0.590063
553	USV	TRUE	0.951172	131.89	131.931	0.0404	74.3155	68.8993	78.2743	9.37493	3.26934	-149.871	1.10044	-72.5624	0.537453
554	USV	TRUE	0.694068	133.693	133.703	0.0108	83.6424	77.6928	85.1011	7.40821	3.56603	677	1.01447	-73.6721	0.590467
555	USV	TRUE	0.882476	133.821	133.823	0.002	74.4458	74.0673	75.7506	1.68329	0.658523	821.289	1.10437	-70.7335	0.702104
556	USV	TRUE	0.914126	139.77	139.811	0.0408	82.8423	81.5252	84.5245	2.99935	0.952839	-37.3067	1.04655	-74.3915	0.602163
557	USV	TRUE	0.726894	140.782	140.787	0.0048	79.0567	78.7005	80.2814	1.58087	0.45861	209.71	1.16428	-67.098	0.723409
558	USV	TRUE	0.644655	140.958	141.027	0.0692	93.3031	77.6031	97.0311	19.428	8.548	194.395	1.13679	-77.0818	0.554988
559	USV	TRUE	0.813521	141.143	141.152	0.0088	73.9548	70.3139	76.0047	5.6908	2.5858	-627.134	1.03208	-65.8765	0.697764
560	USV	TRUE	0.874936	141.259	141.293	0.0336	68.2349	66.751	70.8423	4.09125	1.37553	67.9764	1.06957	-72.5525	0.651768
561	USV	TRUE	0.715345	141.587	141.631	0.044	67.2693	63.1946	68.0598	4.86512	1.30933	-55.0321	1.07054	-69.9749	0.487701
562	USV	TRUE	0.697512	141.741	141.758	0.0168	73.9535	72.8633	81.3611	8.49782	3.91657	-463.582	1.08923	-75.2852	0.587481
563	USV	TRUE	0.981224	141.833	141.875	0.0424	65.9369	64.6003	72.7595	8.15924	2.43894	37.5559	1.1478	-69.557	0.65023
564	USV	TRUE	0.602092	141.92	141.932	0.012	56.7335	54.9096	57.7299	2.8203	0.940879	-137.868	1.11986	-73.2547	0.703892
565	USV	TRUE	0.974792	142.034	142.036	0.002	79.223	79.0493	79.3966	0.347346	0.151643	-197.847	1.00936	-70.1024	0.646829
566	USV	TRUE	0.672063	142.077	142.091	0.014	71.4189	69.3385	72.7722	3.4337	1.11907	-160.467	1.23856	-74.026	0.636029
567	USV	TRUE	0.81158	142.631	142.64	0.0092	73.3164	72.9825	73.5076	0.52511	0.203378	10.1565	1.02501	-72.3144	0.633035
568	USV	TRUE	0.873909	142.712	142.715	0.0024	66.5271	65.8072	70.0005	4.19339	1.58388	-1697.76	1.09589	-70.4155	0.654773
569	USV	TRUE	0.866817	143.001	143.006	0.0056	68.0467	67.079	69.1978	2.11872	0.790562	-376.244	1.00433	-66.0657	0.776674
570	USV	TRUE	0.631642	143.091	143.129	0.038	63.6325	53.7676	64.5824	10.8148	4.11118	-286.487	1.07819	-73.0425	0.527351
571	USV	TRUE	0.901858	143.256	143.259	0.0024	73.118	72.9844	73.3852	0.400784	0.146947	166.993	1.00302	-67.9553	0.663073
572	USV	TRUE	0.864929	143.413	143.458	0.0448	70.29	69.5596	74.213	4.65338	2.09762	-92.1853	1.01246	-71.4394	0.577177
573	USV	TRUE	0.829323	143.648	143.687	0.0392	59.6161	46.0644	72.8455	26.7812	14.5675	-692.455	1.00473	-70.6494	0.537242
574	USV	TRUE	0.800392	143.726	143.728	0.002	67.419	66.8133	68.0246	1.21126	0.436354	-581.455	1.00442	-69.8101	0.703239
575	USV	TRUE	0.773284	143.922	143.93	0.0088	68.4019	65.454	69.3417	3.88776	1.48467	440.776	1.00895	-69.5405	0.699209
576	USV	TRUE	0.758647	144.135	144.137	0.0016	68.0587	67.4887	68.985	1.49626	0.597287	-935.162	1.00886	-67.2269	0.775989
577	USV	TRUE	0.985081	144.199	144.215	0.016	72.7413	72.099	73.1866	1.08757	0.386009	51.0051	1.01355	-66.6771	0.771753
578	USV	TRUE	0.957242	144.211	144.214	0.0032	71.9388	71.6099	72.5648	0.954837	0.355702	310.403	1.00674	-67.1333	0.665595
579	USV	TRUE	0.76131	144.596	144.598	0.0024	72.6275	71.8928	73.3623	1.46954	0.529095	612.309	1	-68.6857	0.602108
580	USV	TRUE	0.77859	144.796	144.806	0.0092	71.5495	71.1709	72.4401	1.26915	0.437769	-145.055	1.01252	-69.8442	0.641247
581	USV	TRUE	0.852169	145.099	145.108	0.0088	70.5046	66.6296	72.3522	5.72263	2.29314	-628.708	1.00378	-73.0233	0.521345
582	USV	TRUE	0.928623	145.714	145.722	0.0076	77.8064	77.5581	78.5672	1.00911	0.31216	-36.0026	1.07341	-72.2274	0.71885
583	USV	TRUE	0.841307	145.991	146.002	0.0112	75.5152	72.8322	75.6967	2.86442	1.2243	257.109	1.00006	-75.9522	0.609486
584	USV	TRUE	0.943781	146.312	146.33	0.0184	74.2534	70.3429	74.5693	4.22643	1.80433	-235.153	1.03039	-70.7688	0.721229
585	USV	TRUE	0.881037	146.415	146.423	0.0076	70.3552	70.0951	70.755	0.659926	0.251255	71.6958	1.00733	-73.9974	0.631301
586	USV	TRUE	0.651352	146.626	146.64	0.014	67.293	67.2741	68.5477	1.27363	0.626142	-118.99	1.00834	-77.7961	0.490149
587	USV	TRUE	0.966997	146.737	146.765	0.0284	71.8245	71.3407	74.0276	2.68696	0.887656	87.7363	1.00108	-71.2568	0.641286
588	USV	TRUE	0.963851	146.875	146.89	0.0144	73.4975	73.079	79.7736	6.69457	3.05018	-555.505	1.06158	-69.3858	0.718518
589	USV	TRUE	0.943538	146.986	147.014	0.0276	80.0833	70.4268	80.3039	9.87711	4.20494	-355.485	1.18577	-71.3342	0.647924
590	USV	TRUE	0.682316	147.551	147.554	0.0024	69.9763	69.6631	70.0316	0.368537	0.165215	-157.023	1.00351	-76.4049	0.574215
591	USV	TRUE	0.94902	147.663	147.684	0.0212	75.7665	72.9009	78.3635	5.46253	2.10698	254.35	1.18027	-74.2445	0.654925
592	USV	TRUE	0.978339	148.05	148.084	0.0336	68.9126	63.713	71.632	7.91904	2.1148	-207.007	1.01183	-60.5627	0.784582
593	USV	TRUE	0.936544	149.126	149.147	0.0208	72.4794	72.1779	79.8039	7.62597	3.1187	-388.606	1.03668	-63.1785	0.697158
594	USV	TRUE	0.816617	149.398	149.406	0.0084	107.224	106.643	107.76	1.11707	0.301572	58.6817	1.07174	-80.4139	0.480895
595	USV	TRUE	0.983409	149.428	149.47	0.0412	74.8353	67.3496	78.0584	10.7088	3.61506	207.835	1.16914	-70.3758	0.65307
596	USV	TRUE	0.684875	149.559	149.587	0.0284	65.5775	64.9662	67.2231	2.25696	0.891583	-32.8773	1.037	-70.9107	0.64416
597	USV	TRUE	0.926667	149.826	149.835	0.0088	69.2275	67.7654	69.4205	1.65509	0.494971	110.834	1.08538	-58.5171	0.778216
598	USV	TRUE	0.794707	150.011	150.012	0.0016	81.0645	80.646	82.0175	1.37157	0.556377	857.232	1.02519	-64.9758	0.690336
599	USV	TRUE	0.984482	150.571	150.583	0.0116	88.1592	87.807	93.1979	5.39085	1.93635	475.561	1.00253	-66.366	0.7724
600	USV	TRUE	0.986053	150.704	150.877	0.006	67.8125	65.8828	77.9445	12.0617	3.25069	-23.576	1.0911	-59.3187	0.782776
601	USV	TRUE	0.879431	151.054	151.12	0.015	70.0684	67.6414	71.1631	3.52171	0.972551	26.8661	1.01853	-59.173	0.772106
602	USV	TRUE	0.954883	151.238	151.283	0.0456	82.698	77.7348	84.8751	7.14037	1.93646	58.949	1.09832	-63.7269	0.78514
603	USV	TRUE	0.783295	151.438	151.527	0.015	70.9012	70.5275	79.1888	8.66128	3.08456	-64.4692	1.05436	-58.6272	0.774318
604	USV	TRUE	0.939251	151.734	151.739	0.0048	85.8736	85.5687	86.5647	0.996004	0.382441	-115.623	1.11599	-73.9609	0.634394
605	USV	TRUE	0.820344	152.475	152.497	0.013	84.6366	83.7651	93.7066	9.94149	4.20219	452.964	1.00338	-72.1215	0.646467
606	USV	TRUE	0.979803	152.57	152.597	0.014	78.2072	71.0312	79.5527	8.52153	3.26283	285.662	1.05757	-65.7637	0.775858
607	USV	TRUE	0.868578	152.752	152.794	0.026	75.9656	70.6688	77.8244	7.15567	2.42902	32.6496	1.07951	-75.2614	0.483138
608	USV	TRUE	0.882079	152.873	152.905	0.032	67.62	55.3364	67.932	12.5956	5.04732	433.637	1.09496	-76.5371	0.530936
609	USV	TRUE	0.978545	153.015	153.042	0.012	73.6907	71.6132	74.4692	2.85593	0.709331	43.8456	1.03642	-72.1732	0.661584
610	USV	TRUE	0.926636	153.184	153.28	0.023	73.7245	72.273	74.2798	2.00681	0.743533	-15.864	1.00339	-67.7245	0.604944
611	USV	TRUE	0.982838	153.451	153.459	0.008	75.975	72.4547	76.898	4.44334	2.07671	550.785	1.00437	-70.4299	0.710022
612	USV	TRUE	0.720957	153.542	153.586	0.01	64.3488	64.1772	67.5527	3.37552	1.64457	-75.4765	1.00182	-70.7983	0.709982
613	USV	TRUE	0.939456	153.683	153.696	0.0128	76.0699	73.3403	78.7771	5.43682	2.10696	431.241	1.05331	-74.0819	0.659783
614	USV	TRUE	0.939595	153.767	153.825	0.004	72.3084	71.2976	72.619	1.32134	0.576506	23.8858	1.00153	-69.0119	0.707381
615	USV	TRUE	0.923369	154.024	154.052	0.008	69.9077	68.1134	71.2023	3.08887	1.13993	-102.933	1.00395	-66.4781	0.653059
616	USV	TRUE	0.781602	154.211	154.305	0.0044	74.815	72.727	79.6569	6.9299	2.68601	-55.8204	1.02515	-74.4586	0.648742
617	USV	TRUE	0.978399	154.381	154.389	0.008	76.3225	74.8728	76.5822	1.70942	0.556103	-128.663	1.1924	-66.835	0.772115
618	USV	TRUE	0.67709	154.443	154.451	0.0084	71.3921	69.1736	72.4389	3.26531	1.07611	-367.169	1.02249	-72.1052	0.651751
619	USV	TRUE	0.662654	154.736	154.739	0.0032	75.7886	75.462	76.1449	0.682817	0.227242	-207.195	1.00068	-70.9637	0.660932
620	USV	TRUE	0.629853	154.81	154.812	0.0016	47.965	47.867	48.2411	0.374065	0.153618	-233.791	1.01068	-77.7736	0.506423
621	USV	TRUE	0.745921	154.862	154.87	0.0076	71.0557	70.3952	73.4681	3.07282	1.37873	-443.241	1.00967	-65.0896	0.649536
622	USV	TRUE	0.799996	155.068	155.073	0.0052	49.4399	48.9556	50.4813	1.52567	0.665437	-290.25	1.00328	-80.2863	0.540289
623	USV	TRUE	0.918929	155.271	155.278	0.0064	70.4885	70.0283	71.8836	1.85531	0.519178	-287.657	1.00469	-69.4231	0.707764
624	USV	TRUE	0.84069	155.361	155.369	0.001288	70.8684	70.005	71.3434	1.3384	0.476634	-193.005	1.01332	-73.0783	0.64316
625	USV	TRUE	0.982023	155.454	155.799	0.018688	76.375	73.0268	77.5958	4.56902	2.0327	-13.4037	1.00654	-70.2712	0.48751
626	USV	TRUE	0.881998	155.979	156.001	0.00688	77.6208	69.0628	78.2376	9.17472	2.60262	-415.556	1.03804	-67.3569	0.710255
627	USV	TRUE	0.978004	156.338	156.465	0.00088	78.5737	73.8249	81.3582	7.53325	2.68538	38.7177	1.04448	-64.2257	0.718332
628	USV	TRUE	0.857778	156.568	156.579	0.004888	79.2186	77.6965	79.8272	2.13065	0.680096	205.209	1.01615	-59.4271	0.777216
629	USV	TRUE	0.956918	156.829	156.837	0.000888	73.6209	72.6679	74.4092	1.74127	0.662298	213.466	1.12562	-67.4889	0.7689
630	USV	TRUE	0.658347	156.903	156.913	0.003688	86.2648	83.8628	87.0958	3.23296	1.16796	-307.056	1.04244	-80.2775	0.446184
631	USV	TRUE	0.77011	156.938	156.943	0.0052	72.8681	72.5586	74.537	1.97841	0.827355	389.651	1.00353	-78.3575	0.488089
632	USV	TRUE	0.674292	157.627	157.64	0.006888	72.2984	70.8696	72.7865	1.91693	0.700119	138.734	1.00392	-74.6015	0.607298
633	USV	TRUE	0.896607	157.774	157.781	0.033488	68.5883	67.4104	69.8518	2.44146	1.10615	-420.694	1.01908	-68.8494	0.728852
634	USV	TRUE	0.880237	158.056	158.086	0.012	75.7806	71.6009	79.7087	8.1077	4.32617	-270.405	1.00087	-64.598	0.63332
635	USV	TRUE	0.972548	158.308	158.317	0.002488	72.2448	68.6347	77.7711	9.13639	3.26424	1058.68	1.03492	-64.091	0.769111
636	USV	TRUE	0.914116	158.553	158.557	0.0044	74.8768	73.8703	78.0428	4.1725	1.47525	892.397	1.0323	-71.2081	0.701552
637	USV	TRUE	0.780998	158.602	158.616	0.007688	49.3897	48.6475	49.7225	1.07504	0.310697	-34.8992	1.06913	-69.3855	0.725271
638	USV	TRUE	0.872722	158.682	158.7	0.011688	74.136	68.3549	77.6507	9.29581	3.03015	-516.207	1.01069	-68.0814	0.656026
639	USV	TRUE	0.821146	158.858	158.891	0.026088	80.2754	70.8059	80.5129	9.70705	3.79724	305.149	1.00505	-63.2765	0.768081
640	USV	TRUE	0.97196	158.888	158.891	0.0032	80.6416	80.6119	80.8791	0.267189	0.0845777	54.1182	1.01256	-62.9583	0.706739
641	USV	TRUE	0.868719	159.103	159.111	0.001688	79.5812	76.5897	83.541	6.95132	3.15854	850.571	1.11842	-74.4589	0.661674
642	USV	TRUE	0.877073	159.197	159.213	0.009288	48.7145	48.377	48.7815	0.404469	0.136701	-16.2683	1.01049	-68.0784	0.712158
643	USV	TRUE	0.94926	159.245	159.268	0.016488	73.323	69.8159	77.1615	7.34554	3.79064	-327.953	1.00219	-65.9763	0.770488
644	USV	TRUE	0.971479	159.435	159.446	0.005288	79.8556	71.1275	81.481	10.3536	3.16824	830.496	1.15666	-63.4358	0.798117
645	USV	TRUE	0.75257	159.526	159.547	0.014488	78.475	77.2398	80.9166	3.67682	1.63247	163.85	1.01029	-69.5821	0.576255
646	USV	TRUE	0.837992	159.589	159.6	0.004088	66.4137	64.6101	70.2582	5.64808	1.70051	-525.21	1.01886	-65.7046	0.791557
647	USV	TRUE	0.65444	159.683	159.686	0.0032	71.7125	71.1707	72.4251	1.2543	0.414645	-377.281	1.00416	-73.5978	0.67301
648	USV	TRUE	0.986244	159.784	159.803	0.0192	78.3007	74.0442	79.1961	5.15191	1.51419	153.459	1.11255	-65.2063	0.776717
649	USV	TRUE	0.903083	159.971	159.982	0.0108	72.1876	71.7895	72.476	0.686532	0.249726	-33.5888	1.02008	-62.8525	0.838698
650	USV	TRUE	0.807037	160.15	160.158	0.008	76.5667	76.1316	77.0588	0.927283	0.327783	-25.4888	1.07141	-66.0835	0.726729
651	USV	TRUE	0.919668	160.353	160.409	0.00156	74.6024	69.7559	77.4543	7.69834	2.34372	10.38	1.0722	-71.633	0.646461
652	USV	TRUE	0.633816	160.714	160.716	0.0024	73.0553	72.7882	74.4581	1.66993	0.628983	667.973	1.09776	-71.0687	0.676796
653	USV	TRUE	0.845439	160.808	160.818	0.003688	68.3245	67.9557	69.8597	1.90397	0.587659	132.63	1.04461	-69.7323	0.706515
654	USV	TRUE	0.953665	160.922	160.945	0.006488	73.8075	73.5458	77.424	3.87823	1.20019	105.834	1.05673	-73.6008	0.641779
655	USV	TRUE	0.772168	161.293	161.355	0.005288	75.732	71.7026	79.2386	7.53595	2.74723	-82.771	1.06594	-68.7207	0.598736
656	USV	TRUE	0.84715	161.633	161.642	0.002888	69.6387	67.9275	70.4867	2.55922	0.949859	266.65	1.04888	-60.8449	0.855224
657	USV	TRUE	0.951366	161.743	161.753	0.004488	68.1076	63.8993	71.4549	7.55552	2.27797	-690.336	1.00571	-57.445	0.866338
658	USV	TRUE	0.959703	161.908	161.925	0.010088	79.2258	73.6551	81.4821	7.827	2.4241	411.965	1.41541	-61.7726	0.779084
659	USV	TRUE	0.862208	162.062	162.129	0.0672	70.0035	69.0238	72.1457	3.12184	1.1532	13.8647	1.0235	-63.1622	0.796852
660	USV	TRUE	0.967316	162.23	162.232	0.002	76.3772	75.5979	76.8269	1.22907	0.457432	602.448	1.01262	-62.3471	0.860344
661	USV	TRUE	0.642521	162.729	162.738	0.002888	70.8611	70.487	73.0933	2.60631	0.82088	243.871	1.03771	-70.6769	0.721393
662	USV	TRUE	0.965952	162.89	162.897	0.001288	78.8461	78.2004	79.1726	0.972272	0.263453	-60.3519	1.03534	-65.3046	0.788838
663	USV	TRUE	0.863616	162.943	162.954	0.004488	67.4785	66.9738	76.1867	9.21286	4.49868	867.885	1.00327	-72.9836	0.645626
664	USV	TRUE	0.95198	163.147	163.243	0.00188	50.3085	48.8629	78.7289	29.866	11.7329	-154.194	1.36736	-67.5066	0.543118
665	USV	TRUE	0.944307	163.321	163.37	0.0084	71.1768	70.6974	75.9522	5.25474	2.00967	-102.62	1.00416	-69.1539	0.594392
666	USV	TRUE	0.911837	163.498	163.502	0.0036	70.8405	70.4768	70.8776	0.400784	0.137736	97.8344	1.01083	-64.7816	0.700305
667	USV	TRUE	0.934699	163.588	163.655	0.060488	70.7284	67.0381	82.4706	15.4325	5.56538	-213.672	1.02859	-68.2159	0.591245
668	USV	TRUE	0.984262	163.744	163.763	0.012888	74.102	69.5004	74.577	5.07659	2.13689	282.745	1.03132	-65.3768	0.786039
669	USV	TRUE	0.977152	163.843	163.844	0.0016	73.5834	73.3073	73.6814	0.374065	0.153618	233.791	1.01068	-64.4996	0.764562
670	USV	TRUE	0.817039	163.945	163.961	0.009688	68.5173	67.6415	73.1783	5.53674	1.80122	-341.522	1.00341	-68.1496	0.726166
671	USV	TRUE	0.893614	164.031	164.038	0.000488	69.5917	69.1442	70.7864	1.64226	0.723591	-249.328	1.00192	-71.6402	0.65509
672	USV	TRUE	0.969542	164.149	164.173	0.018088	73.6777	70.4185	76.4289	6.01042	1.52238	-185.039	1.05877	-63.7855	0.791403
673	USV	TRUE	0.909498	164.321	164.417	0.009	79.2463	72.397	81.9003	9.50326	3.35871	-116.095	1.04905	-62.2519	0.776848
674	USV	TRUE	0.927633	164.567	164.569	0.002	79.5589	79.2561	79.6569	0.400784	0.153333	176.854	1.03234	-64.8172	0.773488
675	USV	TRUE	0.614659	164.617	164.619	0.002	79.0376	78.8995	80.28	1.38048	0.534042	-539.468	1.25224	-70.8237	0.727065
676	USV	TRUE	0.974272	164.71	164.744	0.027288	79.3494	70.6919	80.7436	10.0517	3.10319	-251.792	1.08678	-65.2279	0.767826
677	USV	TRUE	0.993594	164.818	164.83	0.005288	76.8553	75.8091	79.3522	3.54307	1.20985	319.297	1.01158	-61.4294	0.837648
678	USV	TRUE	0.62771	164.956	164.958	0.002	79.0312	76.1099	79.7882	3.6783	1.41466	1663.57	1.27531	-73.1766	0.610704
679	USV	TRUE	0.98549	165.047	165.061	0.008088	84.1661	80.6072	84.6976	4.09034	1.54088	-304.422	1.00889	-63.8752	0.6979
680	USV	TRUE	0.910133	165.259	165.276	0.010888	68.3506	67.6975	68.681	0.98349	0.263661	30.1426	1.01812	-61.7543	0.848491
681	USV	TRUE	0.819893	165.514	165.601	0.080888	80.7506	71.862	81.9872	10.1252	3.55332	77.4624	1.07912	-63.126	0.777168
682	USV	TRUE	0.942885	165.816	165.841	0.00288	74.9903	70.9779	78.1334	7.15544	2.30674	370.349	1.05576	-61.3406	0.849572
683	USV	TRUE	0.937008	166.077	166.128	0.00088	71.0879	68.3309	81.6431	13.3122	4.22217	-205.884	1.08311	-59.2041	0.777534
684	USV	TRUE	0.977439	166.399	166.483	0.00488	74.0695	71.5312	80.3262	8.79498	3.47532	-85.1634	1.03471	-65.0488	0.726829
685	USV	TRUE	0.979193	166.602	166.623	0.00488	68.7616	65.3946	69.1093	3.71467	1.24105	-184.322	1.02734	-60.8485	0.865113
686	USV	TRUE	0.824397	166.723	166.855	0.126088	73.6317	69.75	81.2825	11.5325	4.08235	-64.6253	1.03255	-64.2687	0.721915
687	USV	TRUE	0.971786	166.934	166.953	0.012888	73.2873	72.2397	73.531	1.29134	0.570114	66.7242	1.00877	-62.7957	0.840657
688	USV	TRUE	0.89776	167.033	167.068	0.028888	80.7714	78.144	82.349	4.205	1.06176	-49.8895	1.11733	-63.2532	0.724792
689	USV	TRUE	0.763688	167.141	167.144	0.0024	79.1839	79.1839	79.1839	0	3.55271e-15	5.22043e-13	1	-61.2224	0.783552
690	USV	TRUE	0.706355	167.394	167.409	0.008088	70.8701	69.4181	72.8343	3.41624	1.24572	-234.519	1.00126	-63.6574	0.651779
691	USV	TRUE	0.848083	167.681	167.692	0.004088	81.2517	79.7137	81.6365	1.92279	0.508062	85.4332	1.05974	-60.3629	0.859156
692	USV	TRUE	0.68859	167.787	167.796	0.002488	71.4788	70.5051	72.6367	2.13153	0.848607	-243.284	1.01975	-71.6117	0.599324
693	USV	TRUE	0.986259	167.987	168.009	0.0216	77.9106	74.6733	81.2046	6.53129	2.43959	302.12	1.03109	-64.5389	0.782955
694	USV	TRUE	0.959862	168.115	168.121	0.006	68.2349	66.9388	68.4279	1.48905	0.449253	-245.925	1.02287	-66.4879	0.774764
695	USV	TRUE	0.996537	168.339	168.385	0.00888	70.7085	70.6161	79.864	9.24792	4.77783	-242.601	1.03391	-64.2889	0.76554
696	USV	TRUE	0.985736	168.531	168.552	0.014888	70.6065	69.0785	77.7805	8.70205	2.55003	-364.801	1.03027	-64.6542	0.763395
697	USV	TRUE	0.987435	168.616	168.691	0.008888	78.8864	73.9171	79.7163	5.79923	1.94521	33.1331	1.02925	-69.6829	0.636506
698	USV	TRUE	0.835337	180.215	180.278	0.00888	94.2135	70.5237	94.2154	23.6917	10.5948	-378.35	1.00172	-72.9847	0.539999
699	USV	TRUE	0.782929	180.372	180.39	0.010888	80.0612	79.5971	80.4451	0.848001	0.265548	-28.2345	1.0061	-75.8612	0.537909
700	USV	TRUE	0.989523	180.563	180.617	0.047288	78.5586	69.8367	79.2406	9.40393	3.56426	-119.903	1.09322	-64.2792	0.721122
701	USV	TRUE	0.853604	180.904	180.918	0.008088	79.8301	79.6547	80.1791	0.524372	0.196205	30.8553	1.00393	-74.7139	0.606074
702	USV	TRUE	0.673911	181.122	181.125	0.0032	79.768	78.4395	80.05	1.61056	0.586132	505.618	1.05667	-77.376	0.541711
703	USV	TRUE	0.959168	182.324	182.474	0.1508	71.4543	68.7455	83.6317	14.8862	4.92496	-81.2874	1.01215	-66.5421	0.637502
704	USV	TRUE	0.880838	182.595	182.604	0.0088	80.8297	79.5377	81.6603	2.12263	0.815807	256.677	1.01287	-66.7965	0.651326
705	USV	TRUE	0.762321	182.854	182.861	0.0072	79.4224	79.3259	81.6383	2.31232	0.804189	302.82	1.05879	-66.3938	0.76583
706	USV	TRUE	0.978841	182.944	182.946	0.0016	75.3182	75.2202	75.5943	0.374065	0.153618	-233.791	1.01068	-64.7681	0.76482
707	USV	TRUE	0.949139	182.994	183.052	0.0572	80.2589	71.2659	82.8576	11.5917	3.54215	-157.009	1.04853	-64.4731	0.706789
708	USV	TRUE	0.995816	183.187	183.189	0.002	80.4954	80.4954	80.4954	0	5.26953e-15	-1.24319e-12	1	-57.0236	0.848864
709	USV	TRUE	0.763707	183.341	183.345	0.0036	79.7468	79.5451	79.8532	0.308114	0.120479	44.5315	1.024	-69.7894	0.691969
710	USV	TRUE	0.680779	183.425	183.43	0.0344	74.6029	72.547	77.4678	4.92073	1.63464	-1126.52	1.01419	-74.5172	0.67515
711	USV	TRUE	0.877226	183.637	183.644	0.0072	82.276	80.9421	83.6882	2.74611	0.896723	376.328	1.00824	-70.9151	0.555962
712	USV	TRUE	0.845466	183.799	183.831	0.032	80.2914	76.8333	80.9952	4.16195	1.30466	38.084	1.07349	-60.9716	0.851492
713	USV	TRUE	0.861539	208.525	208.53	0.0056	83.5131	82.5631	84.4335	1.87032	0.561695	311.721	1.00961	-70.8576	0.65875
714	USV	TRUE	0.889645	208.572	208.589	0.012	69.3468	68.3432	70.2803	1.93712	0.630917	107.308	1.04543	-65.6918	0.781326
715	USV	TRUE	0.693668	208.751	208.755	0.0036	90.9367	90.5924	91.5526	0.960211	0.301862	50.0428	1.17971	-72.3336	0.579088
716	USV	TRUE	0.980235	208.812	208.959	0.1472	71.2912	66.9173	76.3239	9.40658	4.14678	-68.7111	1.01223	-67.6885	0.651891
717	USV	TRUE	0.64182	209.098	209.101	0.0032	73.4319	72.9646	74.1764	1.21185	0.499291	363.08	1.00937	-75.843	0.591484
718	USV	TRUE	0.804554	209.29	209.32	0.0292	77.2069	76.4667	80.2504	3.78369	1.486	112.393	1.02069	-71.8218	0.659065
719	USV	TRUE	0.644871	209.376	209.382	0.0056	71.7916	69.9117	72.4291	2.5174	1.21525	-438.87	1.01256	-72.5472	0.632813
720	USV	TRUE	0.970564	209.519	209.528	0.0088	71.5424	70.0462	77.2466	7.20038	2.85269	844.688	1.00473	-70.4095	0.71506
721	USV	TRUE	0.892892	209.626	209.628	0.002	69.3664	69.3664	69.3664	2.84217e-14	5.50384e-15	-7.11695e-12	1	-62.9877	0.772898
722	USV	TRUE	0.816907	209.849	209.854	0.0052	77.6684	77.2305	78.5887	1.35821	0.479007	-275.59	1.02887	-60.6955	0.859894
723	USV	TRUE	0.989791	234.134	234.137	0.0032	73.7589	73.1058	74.7905	1.68478	0.613628	-555.098	1.01177	-63.7969	0.769743
724	USV	TRUE	0.997835	234.325	234.331	0.006	79.9034	77.4764	80.0741	2.59767	0.887735	416.228	1.08381	-64.4895	0.773523
725	USV	TRUE	0.82275	234.904	234.992	0.081288	75.7983	65.864	83.3743	17.5103	7.31108	-170.861	1.09863	-71.7447	0.545596
726	USV	TRUE	0.778994	235.155	235.164	0.002488	72.5463	72.2791	74.2826	2.00355	0.650687	214.796	1.0361	-67.8324	0.770558
727	USV	TRUE	0.878929	236.961	237.002	0.00488	87.2975	81.7987	89.1567	7.35799	2.70312	-29.4096	1.1439	-73.3268	0.580202
728	USV	TRUE	0.604486	237.088	237.095	0.0064	74.3854	72.7102	74.6714	1.96113	0.876971	324.838	1.00401	-77.2	0.461084
729	USV	TRUE	0.684077	237.204	237.296	0.00216	74.9343	69.7775	90.0305	20.2531	5.87598	-191.384	1.04669	-75.7514	0.438622
730	USV	TRUE	0.799807	237.375	237.427	0.0044	85.1192	64.719	87.1406	22.4216	10.2444	-401.736	1.12308	-71.4954	0.589722
731	USV	TRUE	0.91032	237.663	237.67	0.0072	77.6409	77.137	78.0475	0.910538	0.286915	46.9674	1.06237	-67.3703	0.654531
732	USV	TRUE	0.669983	237.863	237.882	0.0184	101.728	90.9174	102.605	11.6878	4.05069	602.04	1.1849	-79.6021	0.444931
733	USV	TRUE	0.804145	238.012	238.013	0.0016	71.5852	71.3358	71.6564	0.320627	0.129065	155.86	1.04572	-66.5948	0.802589
734	USV	TRUE	0.817986	254.313	254.315	0.0024	80.2976	79.8301	80.5648	0.73477	0.267807	-306.154	1.00557	-70.8993	0.682092
735	USV	TRUE	0.863222	254.361	254.382	0.013	72.3444	69.4186	73.555	4.13647	1.48785	21.3862	1.19038	-73.9847	0.650543
736	USV	TRUE	0.631293	254.459	254.461	0.002	80.8461	80.2405	81.1222	0.881724	0.315942	404.601	1.02986	-78.9059	0.440031
737	USV	TRUE	0.896845	254.703	254.708	0.0056	68.3984	68.2773	68.6562	0.378897	0.110038	-23.568	1.01878	-61.9894	0.790221
738	USV	TRUE	0.918196	254.903	254.906	0.0032	82.8319	82.6093	82.9655	0.356252	0.132767	74.2192	1.0402	-66.0676	0.767247
739	USV	TRUE	0.639972	256.719	256.763	0.044	82.1448	73.4578	85.9736	12.5158	3.30005	-152.7	1.13398	-77.2056	0.546486
740	USV	TRUE	0.874977	257.195	257.197	0.0024	86.8599	86.4591	88.129	1.66993	0.627756	695.805	1.04626	-77.3897	0.571532
741	USV	TRUE	0.825766	275.458	275.513	0.012	72.2038	69.7069	72.8675	3.16056	1.07576	44.7258	1.00687	-65.2066	0.600853
742	USV	TRUE	0.90537	275.757	275.762	0.0048	68.7212	67.8974	68.9439	1.04649	0.354179	213.89	1.02235	-59.2626	0.765381
743	USV	TRUE	0.952769	275.962	276.035	0.0249935	74.3694	68.9716	79.5482	10.5766	3.53631	-90.8816	1.05122	-70.9947	0.539358
744	USV	TRUE	0.915679	276.193	276.267	0.008088	80.9426	78.7312	82.0527	3.32151	1.12005	-31.1548	1.01449	-68.8472	0.651914
745	USV	TRUE	0.887665	276.371	276.396	0.002	67.26	66.6241	69.3758	2.75175	1.21282	95.5331	1.00975	-77.3088	0.59197
746	USV	TRUE	0.84034	276.647	276.657	0.002888	70.9972	70.2125	73.3124	3.09997	1.32654	-350.496	1.00261	-69.7441	0.667767
747	USV	TRUE	0.928827	277.368	277.375	0.000888	72.3228	72.115	73.3822	1.26724	0.473605	-194.752	1.01223	-74.4537	0.585252
748	USV	TRUE	0.777967	295.792	295.832	0.013288	72.3189	66.3303	73.9886	7.65829	2.87676	-166.166	1.02383	-81.4427	0.400718
749	USV	TRUE	0.721888	488.341	488.345	0.004	68.1059	68.1059	68.1059	1.42109e-14	5.14837e-15	-3.32391e-12	1	-72.1163	0.607142
750	USV	TRUE	0.873711	488.749	488.751	0.0024	69.5613	66.7558	70.7637	4.00784	1.48097	1669.93	1.01947	-76.128	0.510817
751	USV	TRUE	0.824888	488.749	488.853	0.011888	61.0968	60.6869	69.5295	8.84251	3.51499	-55.8408	1.01683	-71.3978	0.538594
752	USV	TRUE	0.935079	489.021	489.099	0.002488	69.7954	60.854	77.0722	16.2182	5.10139	-94.2955	1.09347	-70.5488	0.581428
753	USV	TRUE	0.819099	489.221	489.239	0.011288	37.6759	37.2438	66.0283	28.7845	14.3033	1680.21	1.01368	-69.9336	0.601134
754	USV	TRUE	0.734101	489.981	490.021	0.0130205	82.1872	80.4228	83.231	2.80819	0.92977	47.6547	1.01532	-78.9868	0.413179
755	USV	TRUE	0.800353	490.485	490.489	0.0044	74.3125	73.3365	74.9248	1.58829	0.528885	-29.9731	1.37089	-75.4185	0.549236
756	USV	TRUE	0.814366	490.742	490.778	0.014	71.7179	70.0595	78.8181	8.75859	3.62484	-240.126	1.01349	-73.6663	0.597576
757	USV	TRUE	0.98241	490.856	490.859	0.0032	76.0612	75.5491	76.4843	0.935162	0.28193	51.0257	1.23036	-74.3133	0.6361
758	USV	TRUE	0.677221	490.929	490.969	0.01288	77.0172	68.4109	84.5921	16.1812	7.9099	401.93	1.05203	-74.969	0.494213
759	USV	TRUE	0.839506	491.405	491.419	0.007688	79.6557	78.5521	83.1053	4.55316	1.69384	-313.276	1.01142	-69.8441	0.643465
760	USV	TRUE	0.917478	491.579	491.591	0.006488	81.5035	80.5638	82.0645	1.50065	0.44921	-74.5981	1.02439	-72.4208	0.589541
761	USV	TRUE	0.956738	491.954	492.007	0.007288	78.3504	69.946	79.1137	9.16762	3.99983	-164.63	1.00267	-68.0224	0.637588
762	USV	TRUE	0.968311	492.146	492.211	0.008888	79.0811	75.2303	80.5698	5.3395	1.85421	-72.0117	1.00737	-65.0141	0.709608
763	USV	TRUE	0.617693	492.347	492.355	0.001688	72.2526	71.5897	73.4255	1.83582	0.634042	217.309	1.02524	-78.0622	0.549607
764	USV	TRUE	0.738486	492.437	492.496	0.00488	71.3268	67.6611	81.9836	14.3225	4.00714	-230.636	1.05359	-70.003	0.53683
765	USV	TRUE	0.71548	504.867	504.869	0.0016	77.6403	77.2395	77.863	0.623441	0.249933	389.651	1.00816	-71.5668	0.636885
766	USV	TRUE	0.767597	505.299	505.306	0.000488	90.1556	89.7312	90.5785	0.847275	0.272224	7.94974	1.06487	-74.1857	0.54744
767	USV	TRUE	0.94428	505.447	505.485	0.03688	73.0016	71.2847	73.7249	2.44021	0.608665	10.3566	1.01741	-59.6346	0.849944
768	USV	TRUE	0.983661	505.598	505.676	0.001288	80.0326	68.8019	81.3234	12.5215	4.44686	-190.879	1.06003	-59.336	0.714016
769	USV	TRUE	0.941349	505.674	505.799	0.0052	69.8704	69.2118	71.0663	1.85457	0.615895	1.54682	1.01136	-59.8585	0.709458
770	USV	TRUE	0.802807	505.906	505.952	0.0464	71.8563	71.2663	79.6451	8.37887	4.29498	-176.869	1.00304	-60.5045	0.768351
771	USV	TRUE	0.965929	506.024	506.03	0.006	72.2792	72.0243	73.7826	1.75835	0.656647	-302.248	1.01198	-61.5565	0.845221
772	USV	TRUE	0.823143	506.205	506.208	0.0032	68.8223	67.9242	69.9578	2.03361	0.715344	-650.964	1.00427	-64.2619	0.702268
773	USV	TRUE	0.865865	506.297	506.299	0.002	70.7428	70.2797	70.9031	0.623441	0.243171	-311.721	1.01894	-68.9229	0.708176
774	USV	TRUE	0.741577	506.586	506.587	0.0016	72.8743	71.2177	73.4621	2.24439	0.921706	-1402.74	1.03298	-63.1876	0.779506
775	USV	TRUE	0.624243	507.098	507.104	0.0452	72.6615	72.3518	73.0701	0.718306	0.271436	-8.29712	1.07373	-75.607	0.530606
776	USV	TRUE	0.881398	508.402	508.442	0.0138	79.9693	73.6508	81.9796	8.32875	3.52843	219.915	1.0569	-66.463	0.647683
777	USV	TRUE	0.9089	508.649	508.65	0.0016	70.2116	70.1137	70.4877	0.374065	0.153618	233.791	1.01068	-70.2295	0.637904
778	USV	TRUE	0.967222	509.238	509.391	0.01288	72.9765	44.3354	77.0052	32.6697	12.1789	-6.16877	1.20288	-69.7619	0.529814
779	USV	TRUE	0.993907	514.088	514.129	0.014	82.0524	79.2599	86.8377	7.57778	2.55212	166.506	1.02676	-65.4796	0.722873
780	USV	TRUE	0.810964	514.475	514.506	0.013	70.1972	63.9628	70.1983	6.23547	2.54519	-202.008	1.00157	-73.2359	0.52746
781	USV	TRUE	0.983612	514.611	514.668	0.01188	81.2389	73.5234	81.7024	8.17896	2.97185	57.8235	1.04229	-66.7754	0.64636
782	USV	TRUE	0.888602	514.76	514.836	0.012	79.2184	69.5093	80.1946	10.6853	5.09271	-142.339	1.00748	-71.192	0.523231
783	USV	TRUE	0.97707	516.307	516.31	0.0036	79.2347	76.0284	80.5929	4.56448	1.3841	-1069.21	1.07456	-64.6355	0.75724
784	USV	TRUE	0.642144	516.58	516.583	0.0024	79.5859	79.4523	79.8531	0.400784	0.146947	166.993	1.00302	-62.2909	0.831512
785	USV	TRUE	0.930528	516.625	516.636	0.004888	49.6001	48.9149	49.711	0.796057	0.287996	49.1917	1.00686	-67.621	0.765741
786	USV	TRUE	0.674248	516.676	516.689	0.026088	69.1095	65.2962	74.3714	9.07518	3.00823	-674.994	1.01774	-76.9334	0.609401
787	USV	TRUE	0.982835	516.915	516.929	0.008088	76.0057	72.2385	77.5826	5.34408	1.7144	373.173	1.02777	-59.0472	0.842493
788	USV	TRUE	0.819561	517.169	517.198	0.012	49.5614	48.0177	49.888	1.87032	0.468057	-35.5819	1.03527	-47.0043	0.869727
789	USV	TRUE	0.747883	517.537	517.539	0.0116	77.6536	77.6536	77.6536	2.84217e-14	1.3293e-14	1.98603e-11	1	-61.4705	0.631174
790	USV	TRUE	0.763024	517.848	517.905	0.01188	92.8937	73.7586	93.105	19.3464	8.43116	-340.001	1.00246	-67.8068	0.530127
791	USV	TRUE	0.977092	518.071	518.073	0.012	79.9098	79.3042	80.1859	0.881724	0.315942	404.601	1.02986	-62.6326	0.786005
792	USV	TRUE	0.992743	534.015	534.017	0.05	77.2897	77.2897	77.2897	2.84217e-14	9.53293e-15	-4.97276e-12	1	-59.4072	0.725658
793	USV	TRUE	0.722443	534.207	534.262	0.014	75.3356	71.3837	79.6169	8.2332	3.22029	-145.41	1.04518	-62.6622	0.716187
794	USV	TRUE	0.872797	534.701	534.802	0.012088	77.7138	69.5788	78.3501	8.77135	4.14583	-86.0308	1.00412	-64.0637	0.593181
795	USV	TRUE	0.785679	535.207	535.218	0.004888	77.5327	76.9981	78.2836	1.28551	0.462754	-73.1188	1.03679	-69.5274	0.59327
796	USV	TRUE	0.655228	535.532	535.536	0.024	73.8279	72.7665	77.4943	4.72776	1.446	-1002.63	1.0588	-67.2062	0.649029
797	USV	TRUE	0.618573	535.664	535.668	0.0032	72.8338	72.5963	72.8635	0.267189	0.0845777	-54.1182	1.01256	-66.349	0.615847
798	USV	TRUE	0.92096	535.825	535.829	0.004	79.946	79.3472	80.8539	1.50665	0.573278	413.813	1.01295	-66.9917	0.641516
799	USV	TRUE	0.662264	536.42	536.424	0.0032	68.7954	67.5263	69.9161	2.38986	0.795443	-725.184	1.00174	-72.0084	0.618325
800	USV	TRUE	0.68188	536.546	536.555	0.002888	71.7003	70.8917	72.6122	1.7205	0.627729	159.416	1.04795	-76.9648	0.552506
801	USV	TRUE	0.942571	536.817	536.85	0.012088	72.521	67.9067	72.9965	5.0898	1.65455	-91.0927	1.04965	-66.3403	0.719051
802	USV	TRUE	0.844716	550.892	550.929	0.00488	82.5114	77.3677	87.2132	9.84547	2.55461	180.362	1.11714	-75.1118	0.539565
						0.0157371
