# Supplementary material for: Bazedoxifene reverses sexually dimorphic autistic-like abnormalities in biallelic MDGA1-mutant mice
Source: EMBO Mol Med. 2026 Mar 20;18(4):1358–98. doi: 10.1038/s44321-026-00402-y (PMC13084050; doi:10.1038/s44321-026-00402-y)
Supplement: Supplementary file 18 — Source data Fig. 4 [file 44321_2026_402_MOESM18_ESM.zip › Panel G and I/Batch2/WT_573.xlsx]

## Sheet: Sheet1
ID	Label	Accepted	Score	Begin Time (s)	End Time (s)	Call Length (s)	Principal Frequency (kHz)	Low Freq (kHz)	High Freq (kHz)	Delta Freq (kHz)	Frequency Standard Deviation (kHz)	Slope (kHz/s)	Sinuosity	Mean Power (dB/Hz)	Tonality
1	USV	TRUE	0.603684	0.490404	0.493204	0.0028	76.5085	74.7829	77.299	2.51603	0.894756	270.37	2.24966	-70.5303	0.660369
2	USV	TRUE	0.66467	0.595204	0.605604	0.0104	72.2407	69.5705	72.4102	2.83966	1.11861	-250.987	1.04379	-73.1915	0.612879
3	USV	TRUE	0.794351	0.772404	0.812404	0.04	71.6635	70.3161	77.3073	6.9912	2.77296	40.8067	1.14519	-75.2226	0.487109
4	USV	TRUE	0.641406	1.3005	1.3061	0.0056	74.7841	74.4946	75.5114	1.0168	0.320226	139.161	1.05029	-73.6218	0.610143
5	USV	TRUE	0.726403	1.3953	1.3997	0.0044	78.6502	78.4284	79.0091	0.580748	0.184814	44.7593	1.04982	-76.2884	0.494808
6	USV	TRUE	0.834664	1.7865	1.7881	0.0016	76.9958	73.5313	78.1447	4.61347	1.90234	-2883.42	1.01748	-62.7409	0.781309
7	USV	TRUE	0.840003	2.0025	2.0093	0.0068	79.4929	78.736	80.4605	1.72448	0.611485	-161.193	1.12515	-71.6893	0.637482
8	USV	TRUE	0.870623	2.16259	2.16979	0.0072	71.631	65.6044	73.1451	7.54067	2.24325	-912.148	1.18171	-65.922	0.659471
9	USV	TRUE	0.637091	2.32019	2.32259	0.0024	73.277	73.277	73.277	2.84217e-14	1.1783e-14	1.76586e-11	1	-65.1467	0.477029
10	USV	TRUE	0.611067	2.67619	2.72059	0.0444	77.5472	67.6692	78.7031	11.0339	3.9802	-252.004	1.00428	-73.1621	0.528602
11	USV	TRUE	0.695724	2.79659	2.80539	0.0088	83.0836	80.8348	83.8332	2.99846	1.17622	-360.26	1.19799	-73.051	0.59626
12	USV	TRUE	0.604012	2.90099	2.92419	0.0232	73.4154	71.5322	78.6803	7.14803	3.09793	-281.222	1.02135	-66.8185	0.668406
13	USV	TRUE	0.605272	2.99779	3.00779	0.01	87.2513	86.1535	88.1721	2.01859	0.674017	-37.1746	1.1727	-72.0257	0.64767
14	USV	TRUE	0.844875	3.28108	3.30188	0.0208	73.4429	72.6852	80.8042	8.11899	3.89801	421.546	1.01239	-70.4881	0.630779
15	USV	TRUE	0.967646	3.73108	3.77748	0.0464	73.2868	70.936	73.5202	2.58423	1.31215	-52.1225	1.00241	-64.4167	0.758421
16	USV	TRUE	0.862088	3.88228	3.88788	0.0056	70.6936	69.3579	80.1817	10.8238	3.57235	1535.65	1.48647	-61.7647	0.756767
17	USV	TRUE	0.772006	3.95668	3.99028	0.0336	80.7553	66.8379	81.5524	14.7145	7.22633	429.58	1.03699	-73.3193	0.598731
18	USV	TRUE	0.738578	4.06757	4.07157	0.004	86.597	83.4056	87.8365	4.43089	1.67421	1225.12	1.06627	-72.6196	0.662112
19	USV	TRUE	0.920921	4.25597	4.25757	0.0016	77.7171	77.7171	77.7171	1.42109e-14	9.3996e-15	2.1507e-11	1	-59.7239	0.606652
20	USV	TRUE	0.871728	4.34037	4.35637	0.016	78.9916	78.4276	79.8459	1.41834	0.453484	-14.4899	1.03876	-57.3465	0.84462
21	USV	TRUE	0.771342	4.42197	4.42557	0.0036	78.6938	78.2262	79.295	1.06876	0.382982	59.8252	1.28153	-62.446	0.775981
22	USV	TRUE	0.941017	4.61437	4.61677	0.0024	75.6878	74.1515	77.5582	3.40666	1.2285	-1419.44	1.00112	-53.7436	0.864015
23	USV	TRUE	0.607977	4.89277	4.89437	0.0016	79.2224	79.2224	79.2224	1.42109e-14	4.25955e-15	6.44221e-12	1	-66.7056	0.658293
24	USV	TRUE	0.628945	5.05526	5.05926	0.004	69.928	69.488	70.167	0.679014	0.229978	89.7356	1.06477	-68.4812	0.714891
25	USV	TRUE	0.783119	5.13726	5.14966	0.0124	74.6969	71.859	79.8585	7.99955	3.1908	-552.387	1.43172	-71.6564	0.656568
26	USV	TRUE	0.73309	5.25086	5.25286	0.002	73.8461	73.8461	73.8461	1.42109e-14	4.20363e-15	-1.24319e-12	1	-61.1564	0.676388
27	USV	TRUE	0.607344	5.33086	5.34046	0.0096	70.2618	70.1197	73.2493	3.12957	1.59182	-320.664	1.01951	-78.1469	0.52784
28	USV	TRUE	0.689957	5.44606	5.44766	0.0016	70.3525	70.3525	70.3525	2.84217e-14	6.40475e-15	7.60486e-12	1	-69.3489	0.653456
29	USV	TRUE	0.811816	5.55326	5.56446	0.0112	71.7474	68.852	73.6753	4.82328	1.82042	-334.841	1.10662	-67.1699	0.709286
30	USV	TRUE	0.62367	6.28655	6.28855	0.002	73.9767	73.5136	74.1371	0.623441	0.243171	311.721	1.01894	-70.9777	0.616706
31	USV	TRUE	0.639098	6.94975	6.97095	0.0212	71.8377	67.8237	73.2073	5.38363	2.10575	-199.708	1.07919	-75.3011	0.590902
32	USV	TRUE	0.751516	7.08104	7.08264	0.0016	78.4417	78.1656	78.5397	0.374065	0.153618	233.791	1.01068	-71.0932	0.597323
33	USV	TRUE	0.67204	7.19064	7.25864	0.068	110.35	110.269	110.413	0.14398	0.0565812	0.736459	1.00035	-76.3365	0.445046
34	USV	TRUE	0.663468	8.02584	8.02824	0.0024	73.4947	72.7599	74.2294	1.46954	0.529095	612.309	1	-65.9599	0.787243
35	USV	TRUE	0.687901	9.44603	9.44923	0.0032	72.3372	71.0013	73.3763	2.37501	1.00331	-885.992	1.09425	-77.9114	0.559673
36	USV	TRUE	0.70559	9.63883	9.65123	0.0124	73.8613	69.8063	74.1703	4.36398	1.45944	-360.214	1.00228	-69.7424	0.678004
37	USV	TRUE	0.622666	9.72443	9.72643	0.002	67.8101	66.3628	68.4024	2.03954	0.729	-923.075	1.052	-76.0203	0.634004
38	USV	TRUE	0.665489	10.7889	10.8105	0.0216	78.3613	67.6456	80.8972	13.2516	5.21301	561.426	1.37834	-79.837	0.459773
39	USV	TRUE	0.813285	10.9649	11.0133	0.0484	68.5355	68.5342	75.3933	6.85917	2.42462	144.961	1.00082	-72.9441	0.398939
40	USV	TRUE	0.784952	12.0366	12.0606	0.024	77.5428	76.6529	78.7783	2.12542	0.818774	50.4655	1.06127	-67.3184	0.714798
41	USV	TRUE	0.98015	12.2187	12.2215	0.0028	74.4414	69.8139	75.5584	5.74457	2.11741	-1970.34	1.23123	-64.3841	0.733009
42	USV	TRUE	0.915856	12.3879	12.3899	0.002	69.8564	68.5784	70.7248	2.14642	0.791785	-1049.04	1.0078	-66.9499	0.677216
43	USV	TRUE	0.90827	12.4759	12.4879	0.012	75.9137	74.0077	78.3379	4.33023	1.57572	-7.52482	1.31938	-67.6103	0.709761
44	USV	TRUE	0.865256	12.6019	12.6591	0.0572	67.8647	67.5821	72.4517	4.86962	2.42525	-83.221	1.00066	-67.3696	0.551819
45	USV	TRUE	0.656305	12.7447	12.7499	0.0052	72.7773	72.571	72.9668	0.395854	0.148833	-65.9671	1.00393	-65.0032	0.653295
46	USV	TRUE	0.841988	12.8335	12.9299	0.0964	77.5963	72.5635	78.6057	6.04223	1.76785	16.063	1.03287	-67.4933	0.646828
47	USV	TRUE	0.823812	13.0011	13.0063	0.0052	77.092	76.7196	77.4162	0.696586	0.273842	111.768	1.01252	-69.7825	0.695227
48	USV	TRUE	0.721495	13.1144	13.1204	0.006	77.221	76.2498	79.1721	2.9223	1.17726	513.045	1.00329	-72.4752	0.616833
49	USV	TRUE	0.601254	13.2148	13.224	0.0092	74.7899	74.7379	77.2352	2.49721	1.01656	-277.077	1.03462	-72.9013	0.530529
50	USV	TRUE	0.943602	13.3484	13.3688	0.0204	77.2395	71.9884	78.7676	6.77915	1.77509	210.185	1.1321	-71.5004	0.587159
51	USV	TRUE	0.794792	13.4572	13.4644	0.0072	77.4158	73.5499	78.5785	5.02858	2.00746	-838.12	1.09958	-65.3348	0.77708
52	USV	TRUE	0.687107	13.5324	13.5348	0.0024	69.2637	68.0613	69.6645	1.60314	0.600763	-667.973	1.04179	-67.3234	0.759513
53	USV	TRUE	0.799248	13.8064	13.8116	0.0052	79.6809	77.7245	80.2904	2.5659	1.12717	493.028	1.00004	-71.2043	0.661793
54	USV	TRUE	0.832885	15.3822	15.3946	0.0124	81.2926	79.8447	83.4679	3.62321	1.51267	-274.838	1.00855	-76.1265	0.46195
55	USV	TRUE	0.608867	15.7418	15.7486	0.0068	75.5845	75.4804	77.341	1.86064	0.759537	-293.297	1.02164	-73.1801	0.420437
56	USV	TRUE	0.724429	15.867	15.8686	0.0016	79.3398	79.2685	79.5892	0.320627	0.129065	155.86	1.04572	-72.4301	0.585059
57	USV	TRUE	0.612727	16.7943	16.7963	0.002	69.0668	68.9065	69.5299	0.623441	0.243171	-311.721	1.01894	-74.9113	0.591769
58	USV	TRUE	0.609639	16.9799	16.9891	0.0092	67.9181	65.3597	69.1748	3.81503	1.39934	-420.937	1.00152	-71.466	0.637246
59	USV	TRUE	0.879841	17.0932	17.0984	0.0052	68.15	68.1306	69.1552	1.02466	0.453349	-208.742	1.0113	-75.3919	0.563578
60	USV	TRUE	0.705963	17.3192	17.3292	0.01	79.5408	79.0093	80.0685	1.0592	0.283451	71.0584	1.0241	-73.0451	0.537782
61	USV	TRUE	0.862019	17.5336	17.5744	0.0408	80.3129	77.7079	83.4301	5.72212	1.8787	72.6734	1.08971	-72.89	0.63559
62	USV	TRUE	0.816975	17.756	17.758	0.002	67.2082	65.7342	67.3641	1.62985	0.634558	-695.328	1.20227	-75.08	0.605794
63	USV	TRUE	0.764852	18.686	18.7024	0.0164	69.4706	69.1886	71.7417	2.55314	0.797823	115.448	1.05788	-65.9084	0.654902
64	USV	TRUE	0.947685	18.7984	18.8208	0.0224	71.0277	67.8196	72.9023	5.08273	1.99703	-32.5104	1.24372	-68.0063	0.706801
65	USV	TRUE	0.962631	18.9816	19.016	0.0344	63.4404	60.6233	65.1325	4.5092	1.19201	-49.2226	1.096	-63.0968	0.698597
66	USV	TRUE	0.7822	19.1173	19.1189	0.0016	66.002	66.002	66.002	1.42109e-14	7.53644e-15	1.01398e-11	1	-66.523	0.636792
67	USV	TRUE	0.980286	19.1925	19.2473	0.0548	74.6906	70.3078	79.5313	9.22352	3.34267	-66.2385	1.1068	-71.0497	0.648356
68	USV	TRUE	0.880594	19.3189	19.3217	0.0028	70.3775	70.0657	70.6892	0.623441	0.218159	222.658	1	-59.6942	0.810289
69	USV	TRUE	0.773547	19.4149	19.4181	0.0032	79.9714	79.6449	80.033	0.388061	0.15128	122.792	1.00739	-61.3112	0.758492
70	USV	TRUE	0.908264	19.4965	19.5229	0.0264	81.5601	80.4691	82.5775	2.10841	0.529535	-46.3038	1.03987	-63.5501	0.785328
71	USV	TRUE	0.944065	20.7426	20.7822	0.0396	66.5797	65.5737	78.3584	12.7847	6.00815	283.811	1.14336	-73.9791	0.543255
72	USV	TRUE	0.763753	21.1839	21.1855	0.0016	68.8741	68.7761	69.1502	0.374065	0.153618	-233.791	1.01068	-71.82	0.629744
73	USV	TRUE	0.692583	21.3683	21.3775	0.0092	67.8658	66.6744	67.8821	1.20774	0.510241	-133.131	1.02169	-72.5821	0.594113
74	USV	TRUE	0.868807	21.5511	21.5579	0.0068	81.0059	80.2433	81.2057	0.962358	0.420254	159.038	1.00767	-73.1326	0.594918
75	USV	TRUE	0.665175	21.8555	21.8691	0.0136	71.6218	68.704	72.3232	3.61925	1.25885	-210.81	1.05382	-77.2477	0.531725
76	USV	TRUE	0.870714	22.2512	22.3432	0.092	68.4621	66.7618	75.7965	9.03469	3.83002	-85.5019	1.01224	-74.1534	0.480578
77	USV	TRUE	0.748596	22.5084	22.51	0.0016	70.3637	69.7848	70.4528	0.667973	0.276311	-389.651	1.07279	-76.0117	0.562458
78	USV	TRUE	0.637088	22.6712	22.6728	0.0016	76.3398	76.3398	76.3398	0	5.61733e-15	4.86023e-12	1	-71.3666	0.580432
79	USV	TRUE	0.867556	23.6637	23.6693	0.0056	81.6376	80.9399	82.647	1.70704	0.437298	208.476	1.0875	-70.93	0.659171
80	USV	TRUE	0.82472	23.9965	24.0789	0.0824	73.3666	61.0899	75.5626	14.4727	4.59643	-155.322	1.03007	-68.0286	0.598692
81	USV	TRUE	0.798205	24.1438	24.1542	0.0104	73.0237	70.6363	76.5821	5.94588	2.17319	479.876	1.09752	-74.2296	0.594266
82	USV	TRUE	0.817656	24.3278	24.3322	0.0044	68.6151	67.2421	69.3647	2.12267	0.690408	-470.228	1.02168	-62.7889	0.73112
83	USV	TRUE	0.798315	25.2955	25.3271	0.0316	69.4557	65.5249	75.5439	10.019	3.77898	37.7301	1.37244	-77.9874	0.446628
84	USV	TRUE	0.754582	25.4143	25.4323	0.018	82.6428	71.8773	85.6855	13.8082	5.86068	812.81	1.06446	-78.539	0.45709
85	USV	TRUE	0.796281	26.2172	26.2188	0.0016	69.6352	68.3883	69.9914	1.60314	0.645323	-779.302	1.38617	-74.5455	0.605121
86	USV	TRUE	0.813894	26.4024	26.4052	0.0028	70.8926	70.7256	72.6182	1.89259	0.669852	-535.439	1.22738	-72.1439	0.662111
87	USV	TRUE	0.700064	26.5056	26.5104	0.0048	68.498	68.2418	70.0864	1.84453	0.695441	-404.566	1.01879	-76.3996	0.500081
88	USV	TRUE	0.766155	26.7024	26.7056	0.0032	82.7031	82.2652	83.2894	1.02423	0.341847	-310.793	1.00221	-75.3583	0.55913
89	USV	TRUE	0.951707	26.7912	26.804	0.0128	77.1001	72.8325	78.082	5.24952	2.26144	416.376	1.10186	-67.4847	0.727926
90	USV	TRUE	0.748073	26.9948	27.0828	0.088	74.1835	64.9506	94.3414	29.3908	8.10429	46.4425	4.11845	-89.4049	0.236402
91	USV	TRUE	0.637569	28.0253	28.0293	0.004	71.4838	71.4541	71.7213	0.267189	0.0771893	-37.2783	1.01078	-71.9391	0.461948
92	USV	TRUE	0.760334	28.935	28.9366	0.0016	69.3273	69.2561	69.5767	0.320627	0.129065	-155.86	1.04572	-70.8461	0.666912
93	USV	TRUE	0.807222	29.0334	29.1278	0.0944	70.9146	62.3794	88.653	26.2736	5.69309	17.7545	3.70781	-89.1433	0.231304
94	USV	TRUE	0.738169	30.1911	30.2151	0.024	71.3758	70.5914	76.8616	6.27022	2.42955	188.718	1.22753	-69.9199	0.561403
95	USV	TRUE	0.878459	30.2887	30.2915	0.0028	71.0077	70.8369	71.5495	0.712504	0.266659	-258	1.02258	-68.4294	0.718621
96	USV	TRUE	0.818647	30.4747	30.4767	0.002	87.95	87.7763	88.1237	0.347346	0.151643	197.847	1.00936	-76.2379	0.494598
97	USV	TRUE	0.838573	30.5883	30.9583	0.37	73.2354	71.9585	74.3012	2.3427	1.13242	6.2263	1.08927	-70.9982	0.442081
98	USV	TRUE	0.77783	31.1568	31.1664	0.0096	67.5765	67.1867	67.9063	0.719614	0.243843	13.7118	1.04144	-67.0955	0.643147
99	USV	TRUE	0.64223	31.2492	31.254	0.0048	80.5316	80.4799	81.8336	1.35366	0.636099	-297.128	1.01612	-76.7305	0.55112
100	USV	TRUE	0.949668	31.686	31.7504	0.0644	72.9926	70.3604	75.7647	5.40425	2.19332	62.0742	1.06157	-66.5748	0.661856
101	USV	TRUE	0.630548	32.3373	32.3797	0.0424	75.2256	71.0156	78.574	7.55843	3.31853	-128.418	1.04654	-80.2372	0.406166
102	USV	TRUE	0.739054	32.4933	32.4957	0.0024	71.9481	70.2113	72.2598	2.04845	0.751339	-723.637	1.25021	-66.9581	0.716192
103	USV	TRUE	0.927837	32.6237	32.6301	0.0064	75.9648	69.5602	76.9802	7.41994	3.07305	-1192.04	1.01741	-76.0665	0.540326
104	USV	TRUE	0.821483	33.0918	33.0942	0.0024	73.2525	73.0373	73.3193	0.282033	0.100127	-83.4966	1.01988	-63.7713	0.776151
105	USV	TRUE	0.659664	33.3198	33.375	0.0552	67.0812	67.0515	72.2407	5.18923	1.99114	-95.9511	1.00059	-74.547	0.40636
106	USV	TRUE	0.741782	33.5634	33.565	0.0016	75.0564	74.9584	75.3324	0.374065	0.153618	233.791	1.01068	-64.5422	0.771948
107	USV	TRUE	0.939695	33.6794	33.6818	0.0024	74.8763	71.67	78.6837	7.01372	2.52832	-2922.38	1.0003	-70.2016	0.708458
108	USV	TRUE	0.839508	33.8502	33.8662	0.016	64.8607	63.761	71.9658	8.20479	3.20703	-502.83	1.00223	-75.7704	0.531302
109	USV	TRUE	0.67991	36.1737	36.1981	0.0244	88.9604	82.5109	90.2055	7.69461	2.95605	314.153	1.03532	-64.153	0.656996
110	USV	TRUE	0.868912	36.7413	36.7441	0.0028	69.0468	68.1636	69.6629	1.49923	0.592782	-595.521	1.02748	-74.2645	0.607601
111	USV	TRUE	0.60512	36.8073	36.8389	0.0316	70.0669	67.5686	78.0579	10.4893	3.69204	-325.386	1.04074	-78.5604	0.401227
112	USV	TRUE	0.762706	36.8849	36.8985	0.0136	66.7186	66.6322	67.3952	0.763076	0.368343	57.096	1.00068	-75.6008	0.536745
113	USV	TRUE	0.647017	37.0693	37.0781	0.0088	76.6311	72.8175	77.8864	5.06892	1.94044	-362.267	1.82599	-75.8337	0.552617
114	USV	TRUE	0.782596	37.3902	37.3946	0.0044	71.1737	70.432	72.8719	2.43981	0.832268	-524.794	1.01361	-69.0205	0.724553
115	USV	TRUE	0.854324	37.4734	37.4762	0.0028	80.459	79.8613	80.8816	1.0203	0.410059	-132.562	1.3388	-72.3171	0.638717
116	USV	TRUE	0.940009	37.575	37.5794	0.0044	84.5642	84.3118	84.6978	0.38594	0.134652	-22.9664	1.03344	-64.2309	0.772075
117	USV	TRUE	0.92638	37.6642	37.667	0.0028	75.1433	72.8128	78.4089	5.59613	2.12012	-2143.52	1.01021	-73.6775	0.596679
118	USV	TRUE	0.744076	37.8198	37.8486	0.0288	81.9886	80.5774	82.1137	1.53636	0.691269	50.5509	1.0014	-76.2631	0.50967
119	USV	TRUE	0.750132	37.933	37.9486	0.0156	83.9322	83.2862	85.7873	2.50104	0.625314	30.1632	1.14754	-70.8228	0.664336
120	USV	TRUE	0.887794	38.2255	38.2447	0.0192	86.5695	80.5855	86.9777	6.39229	2.7144	315.839	1.14228	-76.5592	0.552369
121	USV	TRUE	0.763728	38.4603	38.4631	0.0028	80.5138	80.447	81.0779	0.630863	0.228793	204.986	1.0346	-66.3765	0.732569
122	USV	TRUE	0.799246	38.5567	38.5591	0.0024	77.4579	74.786	77.9403	3.15432	1.18635	-1252.45	1.12988	-62.4232	0.776587
123	USV	TRUE	0.82382	38.6615	38.6675	0.006	76.8913	76.5128	78.5464	2.03361	0.597299	249.671	1.10739	-68.9935	0.736494
124	USV	TRUE	0.758562	39.436	39.4388	0.0028	69.9958	69.5059	72.0294	2.52345	0.916849	-872.959	1.08889	-61.5358	0.7257
125	USV	TRUE	0.726766	41.1542	41.1562	0.002	66.3895	62.5909	67.6319	5.04097	1.91922	-2122.25	1.52458	-76.5272	0.639281
126	USV	TRUE	0.811756	41.7642	41.7718	0.0076	67.1763	66.658	72.6364	5.97834	1.99841	-826.167	1.02766	-77.7006	0.560884
127	USV	TRUE	0.877043	41.8662	41.9178	0.0516	76.8351	68.5704	79.4569	10.8865	4.22978	172.425	1.07547	-73.6707	0.584113
128	USV	TRUE	0.742483	43.0626	43.065	0.0024	78.1709	77.1689	79.0392	1.87032	0.673966	-779.302	1.00083	-65.5691	0.78367
129	USV	TRUE	0.841644	43.1555	43.1583	0.0028	69.8369	67.833	70.4232	2.59025	0.926879	-827.014	1.27075	-61.6415	0.727658
130	USV	TRUE	0.841074	43.5471	43.5511	0.004	77.588	74.0477	78.152	4.10432	1.23935	-760.241	1.15986	-62.767	0.803671
131	USV	TRUE	0.902937	43.6403	43.6427	0.0024	76.0136	73.8093	76.5554	2.74611	1.04536	-1141.12	1.07079	-59.5475	0.806095
132	USV	TRUE	0.742023	43.9739	43.9867	0.0128	81.3408	79.8976	84.9415	5.04391	1.85504	341.139	1.10873	-75.4114	0.581752
133	USV	TRUE	0.707403	44.156	44.1684	0.0124	77.7308	76.787	80.8809	4.09385	1.72071	304.742	1.01903	-75.4695	0.595464
134	USV	TRUE	0.789501	45.7069	45.7085	0.0016	77.7464	76.544	78.4144	1.87032	0.749798	-1168.95	1.01167	-75.8992	0.51002
135	USV	TRUE	0.877106	45.7997	45.8253	0.0256	84.1497	70.9236	85.0434	14.1198	3.26698	464.696	1.16027	-75.2285	0.451867
136	USV	TRUE	0.946187	45.8913	45.8945	0.0032	78.4786	78.1743	79.4286	1.2543	0.432181	377.281	1.02714	-67.9713	0.706436
137	USV	TRUE	0.818352	45.9761	45.9853	0.0092	75.8992	73.7988	79.1107	5.31192	1.66939	579.542	1.01707	-72.251	0.661169
138	USV	TRUE	0.835734	48.3004	48.3068	0.0064	67.9277	65.8993	68.9799	3.08056	1.20743	-494.613	1.00856	-67.7479	0.640365
139	USV	TRUE	0.745866	48.472	48.4968	0.0248	74.2496	73.4588	77.8942	4.4354	2.02979	197.208	1.02729	-73.5847	0.666673
140	USV	TRUE	0.839091	48.716	48.718	0.002	76.5588	75.7216	77.3692	1.64767	0.666836	884.269	1.01368	-72.9205	0.642239
141	USV	TRUE	0.850073	48.8172	48.8212	0.004	79.8557	75.5062	80.8475	5.34129	2.15322	1372.36	1.00933	-74.6648	0.667963
142	USV	TRUE	0.790375	48.9024	48.9276	0.0252	79.8851	78.212	81.027	2.81495	1.271	97.8199	1.01136	-75.407	0.55731
143	USV	TRUE	0.767748	49.5373	49.5429	0.0056	74.8453	73.7543	77.5022	3.74795	1.15842	652.481	1.05662	-74.1176	0.593731
144	USV	TRUE	0.703862	49.6689	49.6713	0.0024	74.2707	74.2039	74.486	0.282033	0.100127	83.4966	1.01988	-69.5212	0.651715
145	USV	TRUE	0.653045	49.7849	49.7897	0.0048	78.3966	78.07	79.3464	1.27642	0.460234	308.57	1.02207	-71.5177	0.605396
146	USV	TRUE	0.774251	49.9161	49.9189	0.0028	72.1658	71.3249	72.6212	1.29626	0.491423	-464.378	1.00308	-65.977	0.764484
147	USV	TRUE	0.875571	50.2042	50.2162	0.012	82.3812	78.116	88.6595	10.5435	4.60891	885.152	1.00235	-76.6399	0.576336
148	USV	TRUE	0.945616	50.3902	50.3966	0.0064	79.4166	77.3607	80.1662	2.80549	0.870583	415.3	1.0307	-67.9915	0.731857
149	USV	TRUE	0.964473	50.4986	50.501	0.0024	80.2089	79.7414	80.5429	0.801568	0.28993	333.986	1.00236	-68.1885	0.710359
150	USV	TRUE	0.825684	50.6118	50.6182	0.0064	81.6121	81.007	81.9963	0.989315	0.293628	-40.1279	1.09614	-65.8864	0.712755
151	USV	TRUE	0.699069	53.3752	53.4368	0.0616	67.6901	61.8654	68.1536	6.2882	1.64359	-68.6841	1.01148	-76.3923	0.460113
152	USV	TRUE	0.883067	53.5596	53.5952	0.0356	75.9489	70.2753	76.8859	6.61063	2.71743	166.633	1.03539	-71.9391	0.63765
153	USV	TRUE	0.77691	53.7512	53.7528	0.0016	83.9895	83.9183	84.2389	0.320627	0.129065	155.86	1.04572	-66.5622	0.659402
154	USV	TRUE	0.808705	53.9488	53.952	0.0032	78.0881	77.9618	78.218	0.256167	0.101981	7.56034	1.02865	-71.9143	0.651165
155	USV	TRUE	0.82442	54.03	54.0492	0.0192	68.0496	56.1006	69.242	13.1414	5.77486	-706.321	1.01245	-69.4828	0.642808
156	USV	TRUE	0.625446	54.1361	54.1377	0.0016	78.4202	77.5206	79.1416	1.62095	0.642088	-1013.09	1.00178	-73.3718	0.694884
157	USV	TRUE	0.707473	54.2101	54.2129	0.0028	79.7939	79.2744	80.1798	0.905474	0.311266	316.315	1.0022	-71.3771	0.661699
158	USV	TRUE	0.817417	54.3037	54.3093	0.0056	80.8837	79.8803	87.2342	7.35388	3.11947	1358.36	1.01729	-75.7236	0.598508
159	USV	TRUE	0.928058	54.3897	54.4049	0.0152	83.0845	79.0925	86.0829	6.99031	1.78124	362.248	1.13141	-70.9672	0.64999
160	USV	TRUE	0.957406	55.2838	55.2858	0.002	81.0942	80.0254	81.8601	1.8347	0.67271	-893.175	1.00595	-68.5337	0.711841
161	USV	TRUE	0.909564	55.4446	55.455	0.0104	75.5205	66.9433	76.3328	9.38949	4.56417	1093.53	1.10937	-69.8857	0.670958
162	USV	TRUE	0.780685	55.5558	55.5586	0.0028	70.7721	69.3026	71.7073	2.4047	0.828401	-837.617	1.00871	-71.3374	0.622024
163	USV	TRUE	0.752469	55.6174	55.621	0.0036	78.3697	75.2849	80.6839	5.39899	2.19514	-1468.9	1.04336	-78.8714	0.538279
164	USV	TRUE	0.699696	56.0514	56.1506	0.0992	76.9186	72.9378	79.6755	6.73779	2.02078	-43.4688	1.03232	-70.3658	0.53583
165	USV	TRUE	0.744755	56.6043	56.6059	0.0016	75.9148	74.7926	76.1018	1.30923	0.530841	-701.372	1.21969	-77.6595	0.515026
166	USV	TRUE	0.718786	56.7351	56.7407	0.0056	78.6332	78.225	78.8743	0.649265	0.215469	-8.87208	1.0431	-70.8231	0.547884
167	USV	TRUE	0.946043	57.0047	57.0071	0.0024	79.7226	79.0546	80.3906	1.33595	0.480995	-556.644	1	-64.1893	0.782946
168	USV	TRUE	0.713166	57.612	57.6144	0.0024	81.4325	76.2891	82.1153	5.82621	2.18116	-2226.58	1.20414	-69.281	0.678468
169	USV	TRUE	0.745739	57.7104	57.7244	0.014	79.1209	77.309	79.2396	1.93064	0.801044	133.798	1.01594	-64.9986	0.721712
170	USV	TRUE	0.709597	57.9084	57.9392	0.0308	79.6362	74.8524	81.3842	6.53176	2.13813	-159.003	1.06772	-67.2419	0.724044
171	USV	TRUE	0.652863	58.0708	58.0732	0.0024	72.8961	71.7605	73.2968	1.53634	0.573845	-640.141	1.03726	-65.3812	0.711017
172	USV	TRUE	0.727922	58.9925	58.9941	0.0016	77.1565	76.9071	77.2277	0.320627	0.129065	-155.86	1.04572	-70.768	0.597274
173	USV	TRUE	0.601516	59.453	59.4598	0.0068	66.4564	63.9531	78.3554	14.4023	5.83704	2184.35	1.55728	-75.4036	0.554902
174	USV	TRUE	0.841387	59.7918	59.8082	0.0164	68.2804	63.139	68.5876	5.44864	2.38438	-314.171	1.03929	-70.5204	0.530175
175	USV	TRUE	0.70539	60.4727	60.4743	0.0016	70.0214	69.1931	70.3153	1.12219	0.460853	-701.372	1.03705	-75.465	0.606315
176	USV	TRUE	0.765093	60.5875	60.5891	0.0016	79.6378	79.3171	80.3146	0.997506	0.403004	-623.441	1.0194	-70.3783	0.724184
177	USV	TRUE	0.640011	60.8327	60.8359	0.0032	70.7136	69.9195	71.2777	1.35821	0.469454	426.76	1.00316	-78.5818	0.48775
178	USV	TRUE	0.72084	61.1103	61.1195	0.0092	80.9491	76.0531	81.3191	5.26608	2.24027	578.446	1.00061	-77.089	0.493136
179	USV	TRUE	0.639337	61.2376	61.2396	0.002	74.4174	74.4174	74.4174	1.42109e-14	4.76647e-15	-1.65336e-13	1	-69.0502	0.667906
180	USV	TRUE	0.716044	61.5908	61.5952	0.0044	66.5715	66.3202	67.5992	1.27902	0.507443	-288.705	1.00011	-77.3976	0.547103
181	USV	TRUE	0.80126	61.76	61.7668	0.0068	71.9691	68.9384	72.8889	3.95056	1.68083	-521.169	1.09887	-79.8464	0.519207
182	USV	TRUE	0.7957	62.4337	62.4385	0.0048	75.9268	74.9756	76.0923	1.11674	0.49082	235.443	1.00295	-73.7806	0.579454
183	USV	TRUE	0.782692	62.5417	62.5445	0.0028	70.4121	69.8183	70.6051	0.786724	0.259661	-245.63	1.0307	-71.5183	0.617791
184	USV	TRUE	0.605163	62.7593	62.7649	0.0056	70.7401	70.4209	71.126	0.705083	0.220185	-118.552	1.01247	-75.55	0.546474
185	USV	TRUE	0.644789	65.6639	65.7099	0.046	67.8373	65.5493	78.5189	12.9696	6.25441	-215.478	1.3428	-71.3839	0.489853
186	USV	TRUE	0.764762	65.8943	65.8987	0.0044	79.6405	74.0935	80.697	6.60345	2.598	-1553.79	1.23367	-71.7546	0.564538
187	USV	TRUE	0.773998	65.9831	65.9939	0.0108	73.9807	73.1106	75.2543	2.14377	0.704936	183.373	1.01307	-73.2697	0.639169
188	USV	TRUE	0.769434	66.0823	66.0859	0.0036	77.757	76.9703	79.6867	2.71642	0.992819	799.094	1.03811	-72.7278	0.542272
189	USV	TRUE	0.94479	66.3324	66.3364	0.004	81.9462	80.5435	82.9482	2.4047	0.870644	-545.343	1.38615	-68.9569	0.723271
190	USV	TRUE	0.737853	66.4416	66.452	0.0104	79.4488	79.3145	79.724	0.409506	0.148439	22.5602	1.00629	-70.7076	0.579308
191	USV	TRUE	0.629455	66.5676	66.6224	0.0548	74.2573	71.799	78.6246	6.82553	2.49318	-102.25	1.02439	-76.0016	0.491919
192	USV	TRUE	0.751397	67.036	67.0704	0.0344	76.7555	72.1989	83.3158	11.1169	4.56345	248.043	1.09347	-73.9324	0.477495
193	USV	TRUE	0.6011	67.1997	67.2029	0.0032	78.3008	78.2712	78.6497	0.378518	0.126336	91.2278	1.01661	-71.3348	0.449812
194	USV	TRUE	0.761203	67.5389	67.5413	0.0024	77.9345	77.6301	78.0407	0.410623	0.15458	134.841	1.03271	-75.847	0.486869
195	USV	TRUE	0.896653	67.7021	67.7685	0.0664	71.9122	68.3763	86.1458	17.7695	6.80145	-168.894	1.43488	-74.5521	0.439831
196	USV	TRUE	0.886491	67.9337	67.9785	0.0448	74.1366	70.287	76.1108	5.82385	2.29914	93.4636	1.07183	-69.8579	0.640482
197	USV	TRUE	0.790646	68.0553	68.0597	0.0044	77.3453	76.926	77.5939	0.667973	0.223163	-13.6242	1.08025	-69.4921	0.586274
198	USV	TRUE	0.830906	68.3118	68.3158	0.004	81.57	81.1421	81.7277	0.585571	0.246499	-132.617	1.01047	-69.862	0.697472
199	USV	TRUE	0.979485	68.3726	68.3978	0.0252	75.5727	70.9999	77.9129	6.91309	2.11777	-29.3518	1.26218	-66.8611	0.73887
200	USV	TRUE	0.808607	68.481	68.4842	0.0032	71.2351	71.1694	71.3392	0.169784	0.0603932	-12.5999	1.0101	-70.1574	0.631753
201	USV	TRUE	0.737944	68.6826	68.6882	0.0056	87.5993	85.9276	87.9073	1.97972	0.643575	-317.052	1.08246	-71.0577	0.589455
202	USV	TRUE	0.735825	68.7902	68.7918	0.0016	73.6916	73.5936	73.9677	0.374065	0.153618	233.791	1.01068	-58.6451	0.842663
203	USV	TRUE	0.607	69.0046	69.0074	0.0028	84.3392	84.3392	84.3392	1.42109e-14	2.12315e-15	6.41928e-13	1	-68.7563	0.640619
204	USV	TRUE	0.75964	72.2038	72.2966	0.0928	74.8927	60.4348	92.9948	32.56	5.8573	17.6643	4.58628	-90.0862	0.226996
205	USV	TRUE	0.642193	72.3778	72.381	0.0032	78.6495	78.2042	78.8944	0.690239	0.276471	-244.305	1.01729	-75.654	0.527888
206	USV	TRUE	0.726694	72.815	72.8178	0.0028	75.4474	74.2599	76.5013	2.24142	0.798942	-814.644	1.00139	-77.8385	0.508663
207	USV	TRUE	0.609999	73.0186	73.025	0.0064	78.3198	72.075	79.0781	7.00311	2.59178	-1140.42	1.10372	-81.7296	0.453958
208	USV	TRUE	0.718422	73.1218	73.1286	0.0068	70.5676	70.3327	80.8978	10.565	4.25209	1636.38	1.09283	-78.3021	0.475005
209	USV	TRUE	0.614392	73.4943	73.4959	0.0016	73.8553	73.0003	74.0156	1.01532	0.428059	-623.441	1.08105	-75.7795	0.583337
210	USV	TRUE	0.91708	75.5293	75.5321	0.0028	75.1538	64.5108	78.4046	13.8938	5.18707	-5004.5	1.10023	-68.5462	0.714274
211	USV	TRUE	0.855557	75.8041	75.8073	0.0032	77.1561	74.8033	78.4549	3.65159	1.25318	-482.425	2.70002	-67.3803	0.732899
212	USV	TRUE	0.676139	76.0461	76.0509	0.0048	75.4994	74.612	76.0387	1.42673	0.548545	282.288	1.00345	-74.0425	0.586024
213	USV	TRUE	0.714266	76.1645	76.1665	0.002	79.4956	79.2195	79.5223	0.302814	0.114253	-113.873	1.03232	-67.9081	0.694397
214	USV	TRUE	0.809428	76.6794	76.6842	0.0048	75.2025	75.0197	75.4376	0.41789	0.155167	63.7444	1.01128	-71.1866	0.638762
215	USV	TRUE	0.974158	76.7822	76.7862	0.004	76.055	75.105	77.5543	2.44923	0.924269	687.202	1.02474	-66.6109	0.785643
216	USV	TRUE	0.791826	77.0494	77.1642	0.1148	78.353	78.097	80.5674	2.47046	1.25614	20.0245	1.00074	-69.216	0.580376
217	USV	TRUE	0.701141	77.4622	77.485	0.0228	77.4847	77.0702	83.5381	6.46788	3.13595	-292.469	1.00366	-70.5464	0.644745
218	USV	TRUE	0.974382	78.0126	78.015	0.0024	72.7439	72.6103	73.0111	0.400784	0.146947	-166.993	1.00302	-58.0224	0.803329
219	USV	TRUE	0.726592	78.2527	78.2543	0.0016	73.5052	73.2291	73.6032	0.374065	0.153618	233.791	1.01068	-72.9187	0.592222
220	USV	TRUE	0.665123	78.3735	78.4847	0.1112	81.706	70.7041	83.3489	12.6448	5.24457	-96.3748	1.01775	-75.9789	0.442441
221	USV	TRUE	0.720947	78.5843	78.5931	0.0088	74.8809	71.2834	78.5921	7.30864	3.75632	-854.105	1.00312	-70.6674	0.637594
222	USV	TRUE	0.745828	79.6476	79.6532	0.0056	78.5709	77.1533	80.4264	3.27307	0.9023	489.052	1.05268	-73.5208	0.599771
223	USV	TRUE	0.718452	80.028	80.0332	0.0052	80.5933	79.6136	83.2281	3.61448	1.32159	-759.972	1.06294	-69.3387	0.704363
224	USV	TRUE	0.638803	80.1416	80.1488	0.0072	73.5456	72.0142	73.5901	1.57586	0.425478	-190.783	1.02167	-66.8087	0.728204
225	USV	TRUE	0.869482	80.2261	80.2349	0.0088	84.007	81.9779	84.8382	2.8603	0.751389	292.501	1.0323	-67.6569	0.712408
226	USV	TRUE	0.745002	80.6233	80.6393	0.016	84.1549	80.9944	84.6893	3.69491	1.4018	226.192	1.02967	-71.5028	0.492019
227	USV	TRUE	0.917908	80.8597	80.8929	0.0332	76.9911	76.6019	85.605	9.00308	3.08791	187.676	1.27153	-69.6599	0.708169
228	USV	TRUE	0.609558	80.9773	80.9837	0.0064	78.7867	78.2302	83.284	5.05373	2.0283	819.662	1.03495	-73.3831	0.543297
229	USV	TRUE	0.867123	81.3282	81.3734	0.0452	67.1634	62.7679	69.6956	6.92768	2.68421	-159.32	1.05226	-75.4953	0.489697
230	USV	TRUE	0.823252	81.8714	81.8798	0.0084	88.9926	86.1567	94.8219	8.66525	3.70286	1032.17	1.02272	-74.4573	0.600273
231	USV	TRUE	0.761797	82.2594	82.2618	0.0024	81.7776	79.9296	82.2897	2.36017	0.834496	-640.141	1.59352	-65.7081	0.674137
232	USV	TRUE	0.763647	83.4472	83.45	0.0028	77.4666	77.0362	78.5651	1.52892	0.545859	538.973	1.03037	-78.4402	0.496636
233	USV	TRUE	0.870967	83.5596	83.5872	0.0276	77.3459	74.7031	78.2954	3.59229	1.39178	108.248	1.02618	-67.1739	0.73241
234	USV	TRUE	0.912572	83.8064	83.8084	0.002	81.5869	81.3108	81.863	0.552191	0.182612	227.747	1.03518	-62.989	0.762403
235	USV	TRUE	0.713474	85.8254	85.8646	0.0392	69.4113	69.2257	78.6387	9.413	4.14864	-240.247	1	-71.8433	0.534074
236	USV	TRUE	0.767746	85.9834	85.9982	0.0148	67.1659	66.9457	80.6778	13.7321	6.06573	948.668	1.04002	-75.4312	0.494877
237	USV	TRUE	0.619683	86.3615	86.3735	0.012	72.3042	70.2063	72.4043	2.19803	0.913927	-202.026	1.01009	-79.2809	0.440947
238	USV	TRUE	0.810552	86.6195	86.6235	0.004	81.9834	81.4193	84.2248	2.80549	0.904187	-637.104	1.0751	-71.3018	0.666477
239	USV	TRUE	0.90176	86.8135	86.8155	0.002	82.2334	82.1621	82.3581	0.195939	0.0790105	-20.9934	1.03415	-72.0905	0.622903
240	USV	TRUE	0.795742	86.9347	86.9375	0.0028	79.4715	79.3082	80.0949	0.786724	0.29333	275.671	1.04144	-72.9301	0.555443
241	USV	TRUE	0.818324	87.0303	87.0663	0.036	77.346	74.5141	79.7634	5.24933	1.6016	-67.0824	1.08478	-75.3043	0.53768
242	USV	TRUE	0.758537	87.1475	87.1555	0.008	75.885	75.2157	76.7534	1.53764	0.51319	110.444	1.07117	-78.1844	0.496086
243	USV	TRUE	0.635147	87.5168	87.5276	0.0108	79.3356	77.2722	81.3138	4.04154	1.47098	-369.992	1.01161	-72.1535	0.603126
244	USV	TRUE	0.701388	87.82	87.822	0.002	67.5839	66.6086	67.8911	1.28251	0.507907	-644.435	1.06171	-64.9662	0.791247
245	USV	TRUE	0.710157	87.9372	87.9412	0.004	72.796	71.9574	74.4808	2.52345	1.03365	-744.385	1.11888	-59.8856	0.794299
246	USV	TRUE	0.960289	88.0152	88.0384	0.0232	79.2884	74.1069	81.9065	7.79953	2.55223	245.763	1.16451	-63.8006	0.776433
247	USV	TRUE	0.965503	88.1156	88.1292	0.0136	78.4082	73.379	78.4512	5.07223	2.0858	392.379	1.01282	-58.0345	0.83749
248	USV	TRUE	0.717525	88.2992	88.3044	0.0052	76.1972	76.0618	76.4431	0.381324	0.149551	-76.0773	1.01101	-68.0264	0.633492
249	USV	TRUE	0.780437	88.4204	88.4392	0.0188	79.5158	74.8645	79.882	5.01753	1.42646	139.425	1.15214	-66.9537	0.715915
250	USV	TRUE	0.980072	88.5562	88.8862	0.33	80.7678	73.396	85.9849	12.5889	4.26891	23.7175	1.16711	-72.3619	0.479803
251	USV	TRUE	0.705445	89.0548	89.062	0.0072	72.2408	71.4394	75.3607	3.92133	1.38803	-508.687	1.03176	-75.9491	0.507096
252	USV	TRUE	0.839828	89.1372	89.1728	0.0356	69.2546	65.0252	69.9393	4.91409	1.50948	-74.1172	1.03778	-75.1396	0.551809
253	USV	TRUE	0.78514	89.2601	89.2801	0.02	72.6852	67.5261	78.1808	10.6547	3.36269	491.334	1.02015	-80.4297	0.404838
254	USV	TRUE	0.790253	89.5741	89.5897	0.0156	75.318	73.3711	75.4859	2.11477	1.10733	134.649	1.00034	-75.7827	0.516842
255	USV	TRUE	0.782083	89.6797	89.6829	0.0032	74.0209	71.8263	75.9824	4.15605	1.43266	-1302.25	1.01365	-74.6428	0.641715
256	USV	TRUE	0.715661	89.8473	89.8569	0.0096	74.1462	72.8631	74.4885	1.62542	0.563621	161.185	1.00225	-73.2602	0.613646
257	USV	TRUE	0.738665	89.9777	89.9873	0.0096	75.7721	71.5276	76.0843	4.55677	2.07532	526.547	1.11627	-75.3755	0.587574
258	USV	TRUE	0.692114	90.3802	90.3818	0.0016	79.675	79.3989	79.773	0.374065	0.153618	-233.791	1.01068	-70.4685	0.66103
259	USV	TRUE	0.781622	90.7186	90.7206	0.002	76.1579	74.5948	77.721	3.12611	1.36478	-1780.62	1.03382	-74.8412	0.618135
260	USV	TRUE	0.634014	90.8538	90.8638	0.01	73.8139	71.8205	73.9719	2.15138	0.919007	206.18	1.0233	-71.9624	0.63853
261	USV	TRUE	0.932555	90.9498	90.9766	0.0268	79.4749	73.2179	81.959	8.74115	2.91643	191.843	1.34603	-63.0854	0.796884
262	USV	TRUE	0.786658	91.057	91.0714	0.0144	82.1604	80.145	83.1552	3.01023	1.15043	-214.474	1.0002	-74.3637	0.573732
263	USV	TRUE	0.931411	91.1703	91.2267	0.0564	78.2746	72.903	80.2449	7.34191	3.01421	8.53529	1.0561	-74.4907	0.52894
264	USV	TRUE	0.834506	91.5359	91.5551	0.0192	79.0913	75.9927	84.7706	8.77792	3.32911	446.715	1.00788	-81.1807	0.475872
265	USV	TRUE	0.924534	91.6591	91.6627	0.0036	84.2754	83.407	85.5188	2.11176	0.759853	353.891	1.65381	-75.3222	0.597739
266	USV	TRUE	0.621146	91.9919	91.9939	0.002	71.0536	70.8799	71.2273	0.347346	0.151643	197.847	1.00936	-70.2883	0.581444
267	USV	TRUE	0.879697	92.3132	92.3152	0.002	78.3585	77.3254	82.5177	5.19238	2.02917	-2484.86	1.16742	-72.2237	0.654351
268	USV	TRUE	0.865293	92.4084	92.4264	0.018	71.6382	70.7493	72.3617	1.61242	0.556563	15.9595	1.05073	-69.9521	0.60398
269	USV	TRUE	0.975508	92.5064	92.5396	0.0332	81.6499	72.4779	85.5554	13.0775	4.44367	262.325	1.17294	-71.4397	0.645236
270	USV	TRUE	0.966057	92.5952	92.6444	0.0492	70.202	67.8085	73.5331	5.72467	2.08079	-3.00137	1.03324	-67.5464	0.701882
271	USV	TRUE	0.79798	93.1728	93.1752	0.0024	72.015	71.4807	72.2822	0.801568	0.293893	-333.986	1.00942	-77.2512	0.544981
272	USV	TRUE	0.946532	93.2897	93.2925	0.0028	81.008	78.3436	85.6764	7.33286	2.43616	-2435.1	1.00838	-72.9836	0.667761
273	USV	TRUE	0.991352	93.4649	93.4673	0.0024	77.5732	75.3986	78.1744	2.7758	0.981435	-751.47	1.67666	-68.248	0.704292
274	USV	TRUE	0.970373	93.6785	93.6913	0.0128	84.7865	80.4445	84.8006	4.35611	2.30755	344.514	1.00743	-71.1663	0.579468
275	USV	TRUE	0.955487	93.8453	93.8677	0.0224	81.6508	73.0683	84.5327	11.4644	4.96699	559.47	1.01997	-74.7089	0.546362
276	USV	TRUE	0.988484	94.0381	94.0397	0.0016	77.3375	76.8833	78.4597	1.57642	0.63775	-701.372	1.51279	-69.4022	0.710395
277	USV	TRUE	0.961226	94.1577	94.1677	0.01	80.6874	74.8975	81.5952	6.6977	2.75337	-667.583	1.00106	-66.5614	0.704129
278	USV	TRUE	0.877557	94.3562	94.3606	0.0044	82.7313	82.3563	83.0632	0.706831	0.249748	-66.0773	1.08392	-67.0973	0.71212
279	USV	TRUE	0.912958	94.4398	94.4614	0.0216	73.3124	73.0557	80.9159	7.86016	2.50723	385.918	1.0258	-64.8152	0.76849
280	USV	TRUE	0.781736	94.561	94.5778	0.0168	70.3714	69.744	73.2958	3.55174	1.62664	212.36	1.00006	-63.2084	0.691815
281	USV	TRUE	0.960032	94.675	94.6902	0.0152	78.3705	70.9387	83.1566	12.2179	4.42324	871.683	1.04172	-65.9037	0.716093
282	USV	TRUE	0.925364	94.7826	94.8698	0.0872	73.653	68.4131	77.5408	9.12772	2.40256	-9.47208	1.09809	-56.0686	0.860356
283	USV	TRUE	0.7902	95.145	95.149	0.004	70.6506	70.3525	70.6728	0.320274	0.099889	-57.7292	1.00765	-62.0376	0.705962
284	USV	TRUE	0.831354	95.3927	95.3975	0.0048	73.5542	73.373	74.0565	0.683483	0.264311	135.458	1.00149	-69.1114	0.700857
285	USV	TRUE	0.840664	96.0971	96.1407	0.0436	79.4462	75.7829	80.3323	4.54946	1.87924	-94.7054	1.00713	-70.8764	0.548272
286	USV	TRUE	0.748739	96.3436	96.362	0.0184	75.7711	75.4913	76.187	0.695725	0.227191	-31.7539	1.01177	-72.2802	0.587595
287	USV	TRUE	0.899578	96.4704	96.4848	0.0144	73.7762	72.6227	75.2789	2.65624	0.909362	129.716	1.07623	-68.0966	0.731116
288	USV	TRUE	0.752807	96.608	96.6128	0.0048	79.309	79.0664	80.9612	1.89482	0.847888	-400.93	1.00569	-66.8729	0.715086
289	USV	TRUE	0.782692	97.1748	97.1908	0.016	80.4124	75.2429	82.4214	7.17854	2.47308	-392.135	1.10108	-70.9818	0.660566
290	USV	TRUE	0.970993	97.3313	97.3497	0.0184	78.4978	77.6415	86.3578	8.71636	4.38869	471.225	1.00276	-69.6189	0.704676
291	USV	TRUE	0.79853	97.6813	97.7157	0.0344	79.2639	75.2098	84.3352	9.12541	2.77289	-41.5519	1.33076	-75.2135	0.596869
292	USV	TRUE	0.981052	97.7949	97.9001	0.1052	78.3852	72.8425	84.1124	11.2699	3.19185	-22.0462	1.12126	-70.2153	0.585998
293	USV	TRUE	0.945235	98.3938	98.411	0.0172	69.0296	68.0796	71.1905	3.11085	1.01753	-158.72	1.00812	-72.0205	0.59225
294	USV	TRUE	0.751627	98.517	98.5242	0.0072	83.2474	82.5362	83.8714	1.33523	0.353903	-142.919	1.03891	-73.514	0.550255
295	USV	TRUE	0.64952	99.3519	99.3743	0.0224	84.8975	82.9238	86.0738	3.15002	1.16158	111.638	1.03861	-78.7543	0.498176
296	USV	TRUE	0.680013	99.7743	99.7811	0.0068	75.4819	75.1876	75.7191	0.531478	0.161621	2.76988	1.03348	-68.2048	0.712798
297	USV	TRUE	0.788757	99.8935	99.8991	0.0056	84.5086	83.7243	84.6962	0.971835	0.292762	68.1336	1.05155	-69.3471	0.644767
298	USV	TRUE	0.68005	100.017	100.031	0.0132	73.7634	73.0037	74.995	1.99136	0.640311	70.4798	1.06341	-66.9198	0.776703
299	USV	TRUE	0.669817	101.69	101.734	0.0448	82.9105	74.0488	94.318	20.2693	4.44989	138.958	4.34636	-90.775	0.238018
300	USV	TRUE	0.792497	101.761	101.763	0.002	73.5465	73.0566	74.3392	1.28251	0.503743	665.428	1.01432	-67.3656	0.792275
301	USV	TRUE	0.784434	102.318	102.319	0.0016	77.0944	76.7471	77.6199	0.872818	0.347517	545.511	1.00577	-70.4153	0.711
302	USV	TRUE	0.68267	102.439	102.447	0.0084	66.9104	64.4773	75.3123	10.8351	4.98804	1289.81	1.56652	-70.2114	0.703818
303	USV	TRUE	0.97864	102.589	102.591	0.0024	64.5964	64.2624	64.6335	0.371096	0.138851	139.161	1.01913	-62.0707	0.689224
304	USV	TRUE	0.816001	102.687	102.69	0.0028	77.3072	76.9509	77.9306	0.979694	0.357812	360.493	1.00885	-72.1935	0.588754
305	USV	TRUE	0.718984	102.763	102.765	0.002	76.8077	76.545	77.7028	1.15782	0.42199	-518.474	1.06719	-61.8151	0.762609
306	USV	TRUE	0.731079	103.172	103.21	0.038	69.5407	68.4719	70.4423	1.97035	0.529779	2.20057	1.03601	-66.9746	0.720312
307	USV	TRUE	0.902954	103.271	103.274	0.0036	70.3224	69.8438	71.2221	1.37829	0.524883	381.795	1.00009	-77.1518	0.545682
308	USV	TRUE	0.884753	103.364	103.377	0.0124	77.6562	77.4282	79.6158	2.18767	0.831263	177.473	1.01334	-76.2117	0.531656
309	USV	TRUE	0.847401	103.571	103.573	0.0016	73.4927	73.2166	73.5907	0.374065	0.153618	233.791	1.01068	-68.7805	0.654873
310	USV	TRUE	0.944172	103.877	103.88	0.0032	73.5182	72.1525	74.7057	2.55314	1.00122	-903	1.02795	-65.5094	0.658152
311	USV	TRUE	0.853627	104.025	104.033	0.0084	73.1789	71.0938	73.3109	2.21705	0.703464	-260.528	1.02345	-68.6209	0.643128
312	USV	TRUE	0.699006	104.746	104.749	0.0028	70.8331	70.5214	71.1449	0.623441	0.218159	-222.658	1	-71.9592	0.546691
313	USV	TRUE	0.838175	106.301	106.314	0.0128	81.4787	80.3637	83.156	2.7923	0.796937	-205.189	1.03617	-72.4343	0.588949
314	USV	TRUE	0.601882	106.8	106.824	0.0232	75.6115	74.1184	76.3117	2.1933	0.917309	-70.0201	1.03054	-74.4233	0.585233
315	USV	TRUE	0.815655	106.977	106.98	0.0028	72.1266	71.3473	72.5051	1.15782	0.394331	-392.302	1.01717	-67.1655	0.679475
316	USV	TRUE	0.914064	107.156	107.197	0.0404	77.7208	76.5125	80.0812	3.56867	1.28969	40.6816	1.0471	-65.2624	0.697706
317	USV	TRUE	0.890263	107.541	107.544	0.0024	84.8013	82.0626	88.1412	6.07855	2.19209	-2532.73	1.00051	-70.6309	0.700382
318	USV	TRUE	0.735847	107.698	107.71	0.012	75.373	71.9431	79.833	7.88987	3.35231	-639.896	1.00255	-70.089	0.570482
319	USV	TRUE	0.754836	107.946	107.949	0.0028	86.662	83.812	87.9089	4.0969	1.5575	-1548	1.04553	-67.6177	0.735706
320	USV	TRUE	0.738173	108.327	108.329	0.002	76.56	76.324	78.034	1.71001	0.642582	746.221	1.12584	-70.6534	0.61026
321	USV	TRUE	0.965169	108.551	108.561	0.0096	84.7723	82.8514	86.016	3.16458	1.36421	296.165	1.04838	-67.8897	0.698001
322	USV	TRUE	0.949722	108.677	108.717	0.0396	68.3557	67.9393	75.9667	8.02743	3.42249	-177.933	1.03201	-65.627	0.708594
323	USV	TRUE	0.942089	108.824	108.844	0.02	77.3466	75.9984	78.7289	2.73048	1.04932	3.82463	1.22702	-73.9469	0.64106
324	USV	TRUE	0.985535	109.032	109.034	0.0024	78.4231	76.6864	80.1598	3.47346	1.25059	-1447.27	1	-66.846	0.67679
325	USV	TRUE	0.727525	109.892	109.904	0.0124	79.0533	71.3258	87.7893	16.4636	8.20155	1279.57	1.20846	-74.8249	0.526964
326	USV	TRUE	0.93478	110.013	110.019	0.0056	81.6847	81.1796	81.9364	0.756822	0.250584	-28.827	1.07217	-66.9773	0.713398
327	USV	TRUE	0.951321	110.129	110.143	0.0136	79.2631	75.3592	81.4066	6.04741	1.93458	327.773	1.28771	-64.5593	0.789554
328	USV	TRUE	0.84141	110.244	110.26	0.0152	83.5882	82.7839	86.4266	3.64273	1.51057	-226.463	1.01477	-68.8595	0.664341
329	USV	TRUE	0.910327	110.42	110.439	0.0188	77.1018	72.865	79.4177	6.55269	2.17717	244.307	1.10212	-72.7692	0.574183
330	USV	TRUE	0.627451	110.488	110.493	0.0056	81.5733	80.3858	81.91	1.5242	0.404723	-180.235	1.11415	-65.9619	0.717844
331	USV	TRUE	0.738935	110.724	110.727	0.0032	82.7938	82.6602	84.3821	1.72189	0.604823	-493.249	1.09105	-69.2966	0.68075
332	USV	TRUE	0.723006	112.287	112.296	0.0096	74.4593	72.5167	74.4816	1.96483	0.863517	-216.359	1.00863	-73.2107	0.58234
333	USV	TRUE	0.744018	112.381	112.389	0.008	81.9399	81.5786	83.6116	2.033	0.748033	255.984	1.04174	-72.7775	0.597024
334	USV	TRUE	0.7699	115.579	115.584	0.0044	80.1138	79.549	80.2758	0.726858	0.229184	113.938	1.04122	-72.3119	0.579541
335	USV	TRUE	0.731309	115.673	115.678	0.0052	73.08	68.8347	76.9394	8.10474	2.10182	-1207.73	1.04647	-58.2515	0.858034
336	USV	TRUE	0.893674	115.78	115.806	0.0256	72.7239	71.7071	79.4772	7.77004	2.87087	-295.982	1.00385	-61.2959	0.76749
337	USV	TRUE	0.874899	115.926	115.937	0.0108	72.0092	70.4411	72.8051	2.36394	0.97737	-224.193	1.02346	-57.8303	0.705553
338	USV	TRUE	0.73391	116.611	116.631	0.02	82.3966	78.612	83.7771	5.16507	1.45562	214.674	1.18746	-76.904	0.551923
339	USV	TRUE	0.804967	117.475	117.484	0.0088	76.3989	74.1217	79.4818	5.36017	1.85344	-642.942	1.01778	-74.4206	0.501388
340	USV	TRUE	0.80415	117.628	117.633	0.0052	82.3396	82.3099	82.6884	0.378518	0.104921	-41.1876	1.01257	-67.1411	0.709994
341	USV	TRUE	0.928833	117.806	117.861	0.0556	83.6996	83.3837	87.0087	3.62504	1.18134	-64.8207	1.0039	-66.8174	0.652475
342	USV	TRUE	0.883205	118.367	118.371	0.0044	87.1949	84.7939	87.4584	2.66447	0.809783	-384.071	1.26404	-69.5934	0.710335
343	USV	TRUE	0.693762	118.572	118.574	0.0016	78.1703	77.9031	79.15	1.24688	0.520276	-779.302	1.05662	-74.9027	0.589192
344	USV	TRUE	0.665162	123.774	123.78	0.0064	84.9461	84.2967	84.9821	0.685363	0.320155	-118.586	1.00493	-73.2379	0.574103
345	USV	TRUE	0.838665	124.784	124.793	0.0088	86.5826	84.8904	87.0576	2.1672	0.65804	216.809	1.04854	-69.3097	0.657969
346	USV	TRUE	0.663728	124.903	124.905	0.0016	86.397	85.827	87.3233	1.49626	0.597287	935.162	1.00886	-75.7195	0.445949
347	USV	TRUE	0.932273	125.259	125.262	0.0024	81.5866	81.2526	82.0541	0.801568	0.28993	333.986	1.00236	-62.3935	0.780268
348	USV	TRUE	0.825946	125.826	125.836	0.01	88.3398	86.4822	89.1036	2.62141	0.709867	-75.996	1.15014	-62.233	0.773437
349	USV	TRUE	0.758394	127.86	127.861	0.0016	78.4301	78.056	78.8041	0.74813	0.295724	467.581	1	-78.9552	0.486308
350	USV	TRUE	0.876	128.62	128.622	0.0016	87.6884	87.4658	88.0892	0.623441	0.249933	-389.651	1.00816	-74.7678	0.539069
351	USV	TRUE	0.733891	129.577	129.58	0.0032	83.4914	81.7992	86.809	5.0098	2.0198	-1759.61	1.18365	-73.6232	0.607086
352	USV	TRUE	0.665965	129.783	129.794	0.0108	81.7193	80.3513	81.9035	1.5522	0.65746	-152.459	1.00498	-75.2051	0.536612
353	USV	TRUE	0.847489	129.882	129.919	0.0372	75.8866	71.6406	76.5965	4.95582	2.41575	-119.44	1.02074	-75.7581	0.43441
354	USV	TRUE	0.916568	130.019	130.027	0.0076	84.9884	77.6026	87.1152	9.51265	3.54154	-1194.64	1.05074	-73.3651	0.580227
355	USV	TRUE	0.796364	130.402	130.424	0.022	76.5497	73.4725	80.0817	6.60919	2.41173	160.416	1.33542	-74.131	0.501383
356	USV	TRUE	0.646436	130.634	130.638	0.004	86.4035	85.6966	87.698	2.00143	0.903358	600.812	1.04656	-76.3344	0.548303
357	USV	TRUE	0.800712	130.652	130.79	0.1376	84.3932	58.3126	101.775	43.4628	5.71963	4.55327	3.28419	-87.345	0.225294
358	USV	TRUE	0.878641	130.993	130.999	0.006	86.7031	86.1984	87.2004	1.00196	0.307844	159.517	1.00991	-68.5431	0.665638
359	USV	TRUE	0.798098	131.573	131.577	0.004	80.2467	78.1372	80.8548	2.71761	1.1397	684.58	1.00477	-76.3815	0.536336
360	USV	TRUE	0.618447	131.721	131.723	0.002	83.7163	83.5426	83.89	0.347346	0.151643	-197.847	1.00936	-73.0121	0.581424
361	USV	TRUE	0.953053	131.956	131.958	0.002	87.7035	87.7035	87.7035	0	5.50384e-15	1.01506e-12	1	-67.5165	0.63315
362	USV	TRUE	0.776156	132.538	132.549	0.0112	89.6521	86.6342	89.6853	3.05111	1.14131	-283.507	1.01673	-73.6237	0.484549
363	USV	TRUE	0.669161	132.711	132.742	0.0304	82.6408	74.961	83.1462	8.18514	2.26959	152.642	1.19776	-78.1845	0.44892
364	USV	TRUE	0.863797	132.833	132.902	0.0688	82.3978	77.0384	82.8106	5.77219	2.68875	-73.9184	1.00892	-76.4472	0.393831
365	USV	TRUE	0.920514	133.004	133.026	0.022	84.1271	82.3968	88.1525	5.75574	2.05511	122.306	1.2079	-78.1481	0.49274
366	USV	TRUE	0.659502	133.51	133.519	0.0084	87.3941	84.6062	87.7905	3.18433	1.18035	291.299	1.34687	-73.6417	0.589234
367	USV	TRUE	0.840209	133.777	133.781	0.0048	85.832	81.2207	89.1164	7.89564	3.39752	-1706.9	1.00833	-77.76	0.529109
368	USV	TRUE	0.805703	134.399	134.409	0.0104	77.1947	75.2289	84.0073	8.77841	3.86221	-840.977	1.00451	-75.1319	0.561145
369	USV	TRUE	0.648599	134.826	134.827	0.0016	82.0781	81.802	82.1761	0.374065	0.153618	-233.791	1.01068	-72.6113	0.559623
370	USV	TRUE	0.645472	135.522	135.538	0.0152	75.0454	71.5793	77.2668	5.68754	2.58545	-371.002	1.02409	-76.3234	0.546576
371	USV	TRUE	0.836926	136.724	136.731	0.0076	73.2316	72.8781	73.4595	0.581434	0.227214	-54.4638	1.01308	-64.4143	0.695278
372	USV	TRUE	0.991192	136.904	136.905	0.0016	80.2108	80.2108	80.2108	2.84217e-14	7.74296e-15	9.93014e-12	1	-65.7952	0.734753
373	USV	TRUE	0.946769	136.988	137.06	0.0716	83.4384	82.4161	85.549	3.13286	1.28407	-32.7061	1.01249	-67.4056	0.704909
374	USV	TRUE	0.822079	145.105	145.114	0.0088	79.894	75.0983	80.4432	5.34496	2.10933	681.293	1.40531	-75.315	0.548928
375	USV	TRUE	0.781187	145.218	145.22	0.0024	79.0924	77.8233	79.8272	2.00392	0.729994	834.966	1.01187	-74.6024	0.613623
376	USV	TRUE	0.686618	145.636	145.643	0.0076	81.504	81.1489	82.3206	1.17171	0.493606	136.158	1.01411	-75.1329	0.586619
377	USV	TRUE	0.61546	148.891	148.912	0.0208	72.3294	71.9846	82.0824	10.0979	5.06317	489.808	1.00059	-76.8397	0.547447
378	USV	TRUE	0.616823	157.944	157.964	0.0204	79.1463	78.3676	80.2853	1.91771	0.708815	62.469	1.03667	-76.827	0.52485
379	USV	TRUE	0.624676	158.118	158.12	0.002	76.836	72.5877	80.2026	7.61489	2.55897	-3263.52	1.09198	-71.1304	0.710213
380	USV	TRUE	0.92924	158.76	158.771	0.0112	77.0684	73.9538	83.674	9.72012	3.05283	564.692	1.61052	-71.6637	0.662264
381	USV	TRUE	0.705775	159.442	159.471	0.0288	82.0588	74.0542	83.504	9.4498	4.0778	299.093	1.08983	-77.1924	0.46129
382	USV	TRUE	0.70955	159.63	159.631	0.0016	80.3409	79.9935	80.8663	0.872818	0.347517	545.511	1.00577	-73.8993	0.586058
383	USV	TRUE	0.952611	159.771	159.774	0.0028	81.9357	81.4919	82.0969	0.605015	0.247127	-206.839	1.01342	-63.7228	0.755124
384	USV	TRUE	0.811366	159.831	159.863	0.032	81.4839	74.3908	85.8329	11.4421	3.76322	242.162	1.16778	-77.5209	0.497995
385	USV	TRUE	0.761934	159.911	159.912	0.0016	75.6877	75.1623	77.0593	1.89704	0.766279	-857.232	1.55532	-69.5975	0.721175
386	USV	TRUE	0.993873	159.993	160.01	0.0176	81.0116	76.5824	84.5839	8.00157	2.57882	235.989	1.47413	-67.5803	0.742593
387	USV	TRUE	0.90898	160.113	160.115	0.002	86.5231	85.9931	87.6853	1.6922	0.701074	905.262	1.06823	-72.2002	0.642066
388	USV	TRUE	0.706941	160.229	160.231	0.0016	85.2246	84.3696	85.3849	1.01532	0.428059	-623.441	1.08105	-75.0404	0.613753
389	USV	TRUE	0.72848	160.353	160.355	0.002	84.1584	83.8289	84.8175	0.9886	0.407165	530.561	1.03178	-74.0875	0.619202
390	USV	TRUE	0.788296	160.459	160.483	0.024	79.3733	72.996	82.9159	9.91986	3.63923	-381.824	1.02768	-74.346	0.53401
391	USV	TRUE	0.771989	160.781	160.783	0.002	74.0399	73.7638	74.0666	0.302814	0.114253	-113.873	1.03232	-74.8162	0.52849
392	USV	TRUE	0.604935	161.191	161.193	0.0028	74.9276	70.3334	76.1596	5.82621	2.1726	-2049.86	1.20901	-69.4036	0.607236
393	USV	TRUE	0.750196	161.276	161.307	0.0312	74.1242	73.4852	83.7458	10.2606	3.7875	320.13	1.03994	-77.461	0.41305
394	USV	TRUE	0.758714	161.37	161.382	0.0112	77.5438	76.3407	79.9334	3.59271	1.2203	99.2283	1.42671	-73.2442	0.598859
395	USV	TRUE	0.857775	165.627	165.629	0.002	86.197	84.1842	87.2747	3.09049	1.05433	-1315.59	1.11588	-69.8355	0.691539
396	USV	TRUE	0.701759	165.755	165.758	0.0028	77.5512	74.0703	79.429	5.35863	1.91754	-1927.93	1.00987	-72.3579	0.608749
397	USV	TRUE	0.618969	166.377	166.379	0.002	75.8618	71.9698	77.0107	5.04097	1.97678	-2433.97	1.19847	-72.4953	0.668818
398	USV	TRUE	0.763917	166.478	166.48	0.0016	77.3255	77.0672	78.6971	1.62985	0.659157	-857.232	1.27757	-63.1127	0.792581
399	USV	TRUE	0.8851	166.773	166.809	0.036	83.5275	83.4347	86.3802	2.94545	1.4984	83.1512	1.00025	-73.2903	0.536511
400	USV	TRUE	0.787992	167.154	167.193	0.0396	80.8151	79.1551	80.9539	1.79877	0.939112	-43.9168	1.00041	-76.0438	0.431296
401	USV	TRUE	0.622944	167.659	167.708	0.0484	73.5013	72.2043	79.4228	7.21851	3.36442	-131.781	1.02243	-76.7012	0.481039
402	USV	TRUE	0.818352	168.222	168.23	0.008	68.8162	68.6082	70.587	1.97885	1.00445	-247.068	1.00002	-72.513	0.579687
403	USV	TRUE	0.647548	168.497	168.498	0.0016	82.5514	81.8478	82.7206	0.872818	0.366946	-545.511	1.05325	-71.6646	0.621861
404	USV	TRUE	0.780254	169.292	169.757	0.465	77.5878	25.6746	108.142	82.4674	17.3763	16.2045	75.0509	-92.0329	0.186253
405	USV	TRUE	0.764108	169.9	169.901	0.0016	73.7679	73.7679	73.7679	1.42109e-14	4.25955e-15	6.44221e-12	1	-77.6854	0.478915
406	USV	TRUE	0.793667	170.98	170.983	0.0032	79.3042	77.8644	79.8906	2.02618	0.739432	-658.696	1.03149	-73.6199	0.643009
407	USV	TRUE	0.779	171.767	171.768	0.0016	75.3525	75.3525	75.3525	2.84217e-14	6.40475e-15	7.60486e-12	1	-71.8242	0.682234
408	USV	TRUE	0.717073	174.301	174.303	0.0028	84.6645	84.6645	84.6645	1.42109e-14	5.0243e-15	-2.64028e-12	1	-74.8184	0.558159
409	USV	TRUE	0.708801	174.496	174.506	0.01	75.5763	75.2832	80.4315	5.14833	2.01318	547.741	1.01532	-75.2393	0.556384
410	USV	TRUE	0.856005	174.596	174.606	0.01	79.844	72.7386	81.3042	8.56569	3.67295	907.825	1.03254	-73.2142	0.600855
411	USV	TRUE	0.647512	175.162	175.164	0.0016	79.5961	79.3735	79.9969	0.623441	0.249933	-389.651	1.00816	-75.8623	0.562381
412	USV	TRUE	0.764758	176.005	176.03	0.0248	83.2922	79.9765	85.1064	5.12987	1.77888	-72.6828	1.09108	-79.1892	0.437285
413	USV	TRUE	0.804978	176.64	176.642	0.002	76.2671	72.8738	77.4428	4.56893	1.78843	-2185.23	1.26208	-79.0502	0.415802
414	USV	TRUE	0.775903	176.858	176.862	0.004	47.1707	47.1707	47.1707	2.13163e-14	5.98011e-15	-1.21755e-12	1	-76.0184	0.536108
415	USV	TRUE	0.817174	176.895	177.405	0.51	81.886	44.9584	103.002	58.044	11.4277	-7.57318	56.0932	-91.5233	0.198928
416	USV	TRUE	0.682559	179.659	179.661	0.002	74.2758	74.1779	74.5787	0.400784	0.153333	-176.854	1.03234	-73.8356	0.612652
417	USV	TRUE	0.773068	184.862	184.866	0.0032	84.905	81.7403	86.3453	4.60507	1.81395	-1445.11	1.00199	-69.43	0.705558
418	USV	TRUE	0.799218	189.821	189.829	0.0084	70.0252	69.9356	72.2429	2.30723	1.19306	-278.225	1.00263	-72.2573	0.570136
419	USV	TRUE	0.651483	190.31	190.312	0.0028	75.0707	73.7273	78.0172	4.28987	1.59277	-1588.64	1.02792	-77.4504	0.615877
420	USV	TRUE	0.652298	190.469	190.473	0.0048	68.6794	68.4271	70.238	1.81095	0.609085	-331.336	1.09671	-65.2427	0.673265
421	USV	TRUE	0.782077	190.816	190.831	0.0148	86.0223	85.4771	87.4547	1.97759	0.544176	-57.9817	1.13458	-70.4455	0.654807
422	USV	TRUE	0.746326	193.654	193.657	0.0028	71.8403	71.6325	72.1817	0.549222	0.179084	-178.48	1.00669	-70.0299	0.663026
423	USV	TRUE	0.637574	193.718	193.721	0.0024	79.1317	78.9313	79.3321	0.400784	0.144299	-166.993	1	-69.5241	0.64107
424	USV	TRUE	0.757553	195.014	195.016	0.002	84.0134	83.6973	84.3029	0.605629	0.218335	-290.727	1.00254	-70.5907	0.622219
425	USV	TRUE	0.682223	195.321	195.325	0.0044	77.1856	73.1593	77.7654	4.60608	1.98022	1122.77	1.04407	-69.6864	0.488173
426	USV	TRUE	0.762109	195.434	195.436	0.0016	82.7414	82.492	82.8126	0.320627	0.129065	155.86	1.04572	-71.5927	0.630917
427	USV	TRUE	0.877781	195.557	195.562	0.0052	88.0289	87.7516	89.5857	1.83418	0.672141	-350.365	1.01762	-71.3142	0.657291
428	USV	TRUE	0.65862	195.687	195.689	0.002	79.9883	79.828	80.4515	0.623441	0.243171	-311.721	1.01894	-68.2989	0.639476
429	USV	TRUE	0.687197	195.806	195.81	0.0044	80.9411	80.4257	81.2448	0.81908	0.263681	44.5132	1.10942	-69.8944	0.656873
430	USV	TRUE	0.91591	199.043	199.046	0.0032	78.4323	74.9143	81.0523	6.13793	2.07716	-1891.04	1.00176	-71.9874	0.67309
431	USV	TRUE	0.973938	199.204	199.231	0.0264	85.6478	79.4089	89.1684	9.75952	3.04432	215.37	1.19623	-67.5839	0.734525
432	USV	TRUE	0.74836	199.353	199.406	0.0532	78.9706	73.0012	79.2215	6.22024	2.79272	-115.966	1.00012	-66.4909	0.639078
433	USV	TRUE	0.754779	199.628	199.63	0.002	83.3394	83.3394	83.3394	0	4.76647e-15	-3.27331e-12	1	-76.0328	0.560716
434	USV	TRUE	0.823491	203.342	203.366	0.024	90.4384	84.7208	90.6374	5.91658	2.60374	249.737	1.01056	-75.9696	0.540428
435	USV	TRUE	0.658161	203.647	203.654	0.0064	87.7465	82.2308	87.9986	5.76782	2.76831	-942.836	1.02122	-77.8303	0.484426
436	USV	TRUE	0.718868	204.496	204.498	0.002	84.7943	84.6206	84.9679	0.347346	0.151643	-197.847	1.00936	-72.6176	0.686185
437	USV	TRUE	0.742072	204.735	204.737	0.0028	84.4378	83.473	84.987	1.51407	0.584389	523.069	1.21857	-78.4159	0.543775
438	USV	TRUE	0.602224	218.435	218.437	0.0024	73.148	71.8121	75.9535	4.14143	1.52205	1725.6	1.01399	-74.2437	0.660882
439	USV	TRUE	0.691724	220.218	220.22	0.002	81.5656	80.1317	82.0554	1.92376	0.748485	-905.262	1.21036	-65.8756	0.692543
440	USV	TRUE	0.669226	224.035	224.04	0.0052	75.8146	74.6788	77.9442	3.26549	1.09766	655.749	1.02191	-79.4242	0.49658
441	USV	TRUE	0.739397	245.251	245.304	0.0532	72.0932	70.8886	76.4543	5.56571	1.01968	-46.5342	1.0273	-69.2541	0.64411
442	USV	TRUE	0.789986	245.493	245.495	0.002	78.3896	76.7241	79.1377	2.41361	0.995373	1279.96	1.08788	-77.2346	0.545717
443	USV	TRUE	0.747793	245.67	245.672	0.0016	77.7909	76.9359	77.9512	1.01532	0.428059	-623.441	1.08105	-71.4656	0.584334
444	USV	TRUE	0.821153	246.212	246.215	0.0032	77.9219	77.8403	78.4934	0.653129	0.223515	170.086	1.03849	-66.0804	0.650764
445	USV	TRUE	0.644149	250.076	250.131	0.0544	77.7856	67.6112	79.201	11.5898	5.01998	204.604	1.03495	-79.1593	0.45104
446	USV	TRUE	0.677261	250.338	250.342	0.0036	75.7055	73.761	76.2548	2.49377	0.96052	-27.2137	2.21388	-74.4334	0.556643
447	USV	TRUE	0.838628	250.456	250.468	0.0116	74.4521	71.7586	76.1449	4.38636	1.47713	-394.876	1.07284	-66.8253	0.636119
448	USV	TRUE	0.879145	251.005	251.007	0.0024	76.0346	75.7674	76.3018	0.534378	0.192398	222.658	1	-67.0421	0.689577
449	USV	TRUE	0.813734	252.515	252.531	0.016	83.9292	79.586	87.4655	7.87947	4.05219	485.538	1.01656	-78.2137	0.542597
450	USV	TRUE	0.920419	260.809	260.811	0.0016	79.7205	76.2827	83.5146	7.23192	2.85988	-4519.95	1.00004	-56.9751	0.850891
451	USV	TRUE	0.97999	260.928	260.93	0.0016	74.1858	74.0878	74.4619	0.374065	0.153618	233.791	1.01068	-62.6664	0.712107
452	USV	TRUE	0.674096	261.023	261.03	0.0076	78.3258	73.8949	86.1485	12.2536	4.4769	1853.61	1.05854	-64.5627	0.789157
453	USV	TRUE	0.609651	290.648	290.651	0.0028	79.6991	79.0274	82.1521	3.12463	1.07909	-849.987	1.47828	-70.2352	0.594802
454	USV	TRUE	0.771669	290.99	290.991	0.0016	79.8607	79.0057	80.0211	1.01532	0.428059	-623.441	1.08105	-74.4317	0.615582
455	USV	TRUE	0.817981	291.135	291.137	0.002	74.263	71.1369	76.4807	5.34378	2.21449	-2913.63	1.01119	-79.1924	0.561081
456	USV	TRUE	0.968788	291.82	291.823	0.0036	75.3659	75.1136	76.6054	1.49181	0.466668	-335.336	1.08316	-67.2846	0.67628
457	USV	TRUE	0.986203	291.968	291.971	0.0032	77.0668	74.6324	82.0543	7.42192	2.88621	-2404.39	1.49517	-61.6707	0.803272
458	USV	TRUE	0.634407	292.549	292.571	0.0228	71.4885	71.4766	89.8742	18.3975	8.22494	826.769	1.01152	-73.9237	0.450755
459	USV	TRUE	0.838742	292.683	292.686	0.0028	81.6222	76.1597	83.0769	6.91723	2.50136	-2410.36	1.03429	-74.4818	0.604545
460	USV	TRUE	0.685827	293.277	293.279	0.002	79.4487	78.3042	81.0029	2.69861	0.965482	-1276.78	1.01007	-66.5824	0.680019
461	USV	TRUE	0.65312	293.396	293.438	0.042	84.3285	75.6557	88.3121	12.6564	5.25656	184.802	1.26821	-75.7666	0.490856
462	USV	TRUE	0.694373	293.549	293.552	0.0028	83.4461	83.0139	83.6999	0.686016	0.244495	112.647	1.13802	-82.0826	0.44279
463	USV	TRUE	0.681065	294.314	294.316	0.0024	84.8871	84.709	85.1098	0.400784	0.166622	-1.93093e-12	1.10901	-76.4702	0.556583
464	USV	TRUE	0.805395	294.565	294.567	0.0016	87.493	87.2169	87.5909	0.374065	0.153618	-233.791	1.01068	-70.8356	0.647973
465	USV	TRUE	0.613817	295.54	295.548	0.008	74.4359	68.2305	85.8276	17.5971	5.88915	879.205	2.09437	-71.2265	0.646701
466	USV	TRUE	0.914575	295.645	295.65	0.0044	89.4937	86.9177	90.2356	3.31789	1.21714	-777.63	1.02265	-73.7407	0.580608
467	USV	TRUE	0.697494	295.735	295.74	0.0048	77.5385	75.8354	89.5605	13.7251	6.01954	2686.71	1.4142	-75.9158	0.594006
468	USV	TRUE	0.698073	296.042	296.048	0.006	87.097	85.9292	89.8506	3.92144	1.26808	-644.241	1.00548	-75.455	0.581335
469	USV	TRUE	0.869372	297.195	297.203	0.0076	77.6543	74.6596	79.5605	4.90092	1.66489	335.128	1.54991	-69.9068	0.583672
470	USV	TRUE	0.884193	297.279	297.283	0.0044	76.6249	75.7337	77.8275	2.0938	0.668319	454.852	1.00317	-71.3957	0.697194
471	USV	TRUE	0.867466	297.538	297.544	0.0052	79.8457	77.9456	83.0668	5.12113	1.84253	1083.11	1.02834	-76.4437	0.583751
472	USV	TRUE	0.678656	298.956	298.958	0.002	83.7815	83.7547	84.0576	0.302814	0.114253	113.873	1.03232	-69.2773	0.626484
473	USV	TRUE	0.715053	308.432	308.437	0.0044	79.2483	75.5395	80.0964	4.55694	1.49831	-845.019	1.10533	-74.7383	0.537378
474	USV	TRUE	0.847762	309.337	309.341	0.0036	82.6881	82.5322	84.1873	1.65509	0.533413	290.804	1.23412	-68.6508	0.697079
475	USV	TRUE	0.92407	309.436	309.439	0.0024	87.0833	86.8977	87.2317	0.333986	0.138851	-1.08512e-12	1.07756	-67.9094	0.693051
476	USV	TRUE	0.732696	309.815	309.915	0.1008	80.756	79.4261	82.9777	3.55163	1.05481	4.40655	1.01611	-73.2509	0.59777
477	USV	TRUE	0.890429	310.003	310.009	0.006	79.8334	79.5764	80.165	0.588591	0.260149	-100.128	1.00742	-75.9388	0.571058
478	USV	TRUE	0.747083	310.733	310.811	0.0784	75.9905	74.7842	79.4989	4.71466	1.68454	52.7286	1.02695	-75.8815	0.52792
479	USV	TRUE	0.738637	311.267	311.269	0.002	81.3529	81.1792	81.5265	0.347346	0.151643	-197.847	1.00936	-71.679	0.635003
480	USV	TRUE	0.752023	311.727	311.743	0.0164	92.6046	76.8323	92.9132	16.081	7.58096	1002.76	1.0511	-73.9035	0.590273
481	USV	TRUE	0.845492	332.096	332.098	0.002	79.0686	75.0742	80.3734	5.29925	2.06032	2496.95	1.2755	-71.8722	0.659459
482	USV	TRUE	0.811406	332.18	332.197	0.0168	75.527	72.1055	79.3713	7.2658	2.31834	106.994	1.52468	-79.7239	0.501097
483	USV	TRUE	0.794006	333.015	333.051	0.036	80.4138	73.7095	81.2919	7.58241	3.61986	185.556	1.1073	-70.6642	0.658757
484	USV	TRUE	0.730609	335.337	335.338	0.0016	80.7164	80.7164	80.7164	1.42109e-14	2.51215e-15	5.40916e-12	1	-67.3513	0.690944
485	USV	TRUE	0.898105	338.708	338.764	0.0556	75.4406	75.1258	80.4897	5.36395	2.65858	-93.8779	1.00119	-76.4553	0.511468
486	USV	TRUE	0.864944	399.097	399.1	0.0028	70.1599	69.8371	70.2304	0.393362	0.136623	-111.329	1.02237	-69.4057	0.499451
487	USV	TRUE	0.985205	399.215	399.249	0.034	70.6378	70.2073	81.0133	10.8059	3.97215	332.978	1.03656	-64.6616	0.719809
488	USV	TRUE	0.878494	399.812	399.814	0.0016	78.7959	78.6979	79.072	0.374065	0.153618	233.791	1.01068	-69.8308	0.632628
489	USV	TRUE	0.60458	401.508	401.51	0.0016	51.5076	51.5076	51.5076	7.10543e-15	3.32326e-15	4.96507e-12	1	-74.6225	0.537346
490	USV	TRUE	0.638768	401.605	401.609	0.0044	76.9126	76.8297	77.093	0.263295	0.0921371	-30.3497	1.00849	-76.9864	0.497608
491	USV	TRUE	0.6319	401.761	401.767	0.0052	83.8947	78.6561	84.2649	5.60888	2.34703	-1222.69	1.13139	-68.4363	0.661679
492	USV	TRUE	0.859853	401.91	401.912	0.0024	74.7138	74.6173	75.2481	0.630863	0.237269	-250.49	1.03271	-69.8148	0.539772
493	USV	TRUE	0.825608	402.725	402.734	0.0092	72.0096	65.7827	72.6691	6.88641	3.27845	-789.276	1.00881	-71.6131	0.55493
494	USV	TRUE	0.823442	402.805	402.809	0.0036	74.1562	73.1319	74.6757	1.54376	0.55177	-448.464	1.0139	-65.3575	0.773599
495	USV	TRUE	0.879473	403.382	403.389	0.0064	71.6051	69.786	71.7926	2.00659	0.966361	-355.658	1.01741	-74.9311	0.544968
496	USV	TRUE	0.709961	403.504	403.506	0.0024	74.632	73.0957	75.9012	2.80549	1.01162	-1168.95	1.00126	-71.4748	0.647742
497	USV	TRUE	0.686644	411.15	411.152	0.002	72.4175	71.3487	72.8539	1.50517	0.5573	-716.321	1.03335	-75.2945	0.562438
498	USV	TRUE	0.647601	415.315	415.317	0.0024	71.3118	70.3118	72.2393	1.92748	0.757864	814.812	1.0052	-78.4925	0.529435
499	USV	TRUE	0.670492	415.433	415.449	0.0164	68.8027	67.7858	69.1063	1.32053	0.495909	55.6721	1.02402	-76.9692	0.536457
500	USV	TRUE	0.669778	415.575	415.587	0.0116	77.1968	77.1968	77.1968	1.42109e-14	5.61733e-15	-1.02777e-12	1	-70.9501	0.576085
501	USV	TRUE	0.63142	415.744	415.746	0.002	77.7713	75.7318	79.5882	3.85643	1.35642	1795.26	1.00997	-79.9061	0.505735
502	USV	TRUE	0.821301	416.226	416.278	0.052	67.9512	66.7927	74.5093	7.71666	3.18653	-143.342	1.03577	-74.3046	0.534722
503	USV	TRUE	0.817821	416.394	416.53	0.0036	71.5937	30.4466	92.6719	62.2254	8.35395	7.38046	7.43072	-86.0491	0.250325
504	USV	TRUE	0.675327	417.032	417.035	0.0028	79.1996	78.7989	79.4668	0.667973	0.246149	-249.165	1.00352	-71.4593	0.50572
505	USV	TRUE	0.695024	417.312	417.316	0.0036	83.2896	81.6197	84.4252	2.80549	0.914887	-750.289	1.01338	-70.5775	0.719366
506	USV	TRUE	0.711488	417.461	417.466	0.0052	83.8213	83.1858	84.5195	1.33368	0.452642	50.011	1.19834	-72.3503	0.587099
507	USV	TRUE	0.665845	417.569	417.573	0.004	82.7209	82.4853	83.7742	1.28889	0.490427	-338.632	1.02334	-76.106	0.580871
508	USV	TRUE	0.640091	418.333	418.335	0.002	68.9243	68.5947	69.2538	0.659067	0.266714	-353.708	1.00734	-74.0342	0.560347
509	USV	TRUE	0.615119	418.577	418.579	0.0016	63.1049	62.3746	65.6165	3.2419	1.34747	-2026.18	1.03592	-72.3917	0.653596
510	USV	TRUE	0.688948	422.636	422.64	0.004	75.3265	75.3265	75.3265	0	2.51215e-15	1.48704e-13	1	-73.6342	0.460643
511	USV	TRUE	0.865794	422.843	422.865	0.0212	73.5474	73.251	78.2934	5.04238	2.34536	237.605	1.00001	-71.8138	0.569915
512	USV	TRUE	0.885784	423.475	423.525	0.05	71.1363	69.1709	84.4177	15.2468	5.99254	259.325	1.12095	-74.7869	0.536039
513	USV	TRUE	0.63319	423.937	423.967	0.0292	79.5483	74.8382	82.6402	7.802	3.30157	-262.223	1.00247	-79.3304	0.394924
514	USV	TRUE	0.978323	424.848	424.859	0.0116	75.8853	75.5755	77.7116	2.13602	1.087	179.839	1.00321	-72.6373	0.531242
515	USV	TRUE	0.933306	424.982	424.99	0.0076	78.6583	76.7954	79.5044	2.709	0.646111	228.043	1.08908	-73.4994	0.599425
516	USV	TRUE	0.658287	425.204	425.219	0.0156	80.2857	75.352	80.7213	5.3693	1.97215	-305.251	1.07155	-74.2626	0.570936
517	USV	TRUE	0.822249	425.806	425.812	0.0052	78.0946	73.78	78.4286	4.64867	1.75839	898.189	1.08669	-73.1112	0.598259
518	USV	TRUE	0.64115	425.874	425.881	0.0064	74.0718	73.4675	75.0929	1.6254	0.5795	-237.247	1.00304	-60.603	0.711829
519	USV	TRUE	0.833844	426.866	426.871	0.0052	78.452	76.2102	79.2932	3.08301	1.26328	-671.955	1.02316	-73.7364	0.555446
520	USV	TRUE	0.619799	427.019	427.032	0.0136	72.1497	72.1434	72.4703	0.326922	0.160471	-24.8767	1.00005	-74.9528	0.489693
521	USV	TRUE	0.695822	427.447	427.475	0.028	73.0976	71.0956	73.3589	2.26328	0.726842	-35.0301	1.02463	-68.7405	0.439529
522	USV	TRUE	0.773345	427.911	427.947	0.0056	78.2612	78.0456	81.6901	3.64443	1.42745	99.8618	1.00328	-70.114	0.636495
523	USV	TRUE	0.868522	429.062	429.068	0.0068	76.8781	74.2244	77.0525	2.82813	0.918564	-258.877	1.19593	-74.0574	0.582982
524	USV	TRUE	0.967876	431.112	431.185	0.0728	79.8424	78.8605	81.5733	2.71289	0.547128	24.7314	1.01535	-73.4918	0.586242
525	USV	TRUE	0.68401	431.21	431.211	0.0016	72.9253	72.8273	73.2014	0.374065	0.153618	-233.791	1.01068	-68.5025	0.705022
526	USV	TRUE	0.74758	431.331	431.335	0.0036	82.4899	81.5324	82.8313	1.29884	0.370981	-253.92	1.09961	-71.4399	0.611692
527	USV	TRUE	0.95414	431.903	431.917	0.0136	80.481	78.4022	83.85	5.44785	1.87227	340.932	1.03304	-69.8023	0.715396
528	USV	TRUE	0.815151	435.505	435.507	0.002	74.6133	74.1502	75.1032	0.952975	0.366077	-488.574	1.00178	-76.5225	0.486334
529	USV	TRUE	0.88573	444.461	444.462	0.0016	71.9919	71.5912	72.2146	0.623441	0.249933	389.651	1.00816	-67.5452	0.709726
530	USV	TRUE	0.763761	444.612	444.632	0.0196	74.3747	67.4423	75.9857	8.54338	3.64347	-417.828	1.12636	-71.3195	0.536217
531	USV	TRUE	0.857659	444.776	444.789	0.0124	71.1316	70.6806	72.6476	1.96701	0.657394	157.306	1.04458	-60.9246	0.707982
532	USV	TRUE	0.688069	444.9	444.903	0.0036	78.0481	74.8122	79.8368	5.02464	1.72909	1411.29	1.00951	-70.2134	0.730605
533	USV	TRUE	0.72505	507.554	507.567	0.0128	82.0838	74.7813	82.3619	7.58052	3.2884	627.593	1.02384	-77.6996	0.499947
534	USV	TRUE	0.738718	507.759	507.819	0.06	72.2576	71.2804	81.821	10.5406	4.06472	133.99	1.12159	-69.8527	0.64483
535	USV	TRUE	0.608077	508.166	508.174	0.0084	74.9283	74.5572	75.3112	0.754007	0.286709	-66.5669	1.01217	-63.136	0.692025
536	USV	TRUE	0.810789	508.376	508.385	0.0092	82.0763	81.2202	84.2103	2.99004	1.23797	-306.177	1.00815	-76.0421	0.520605
537	USV	TRUE	0.853272	509.034	509.039	0.0056	77.5023	77.313	81.6777	4.36472	1.93184	825.077	1.03844	-65.4074	0.704161
538	USV	TRUE	0.696969	509.598	509.6	0.002	81.8586	81.5424	82.148	0.605629	0.218335	290.727	1.00254	-62.1158	0.651934
539	USV	TRUE	0.826207	509.739	509.742	0.0032	86.7366	86.1726	87.4194	1.24688	0.427654	-389.651	1.00127	-64.3478	0.675807
540	USV	TRUE	0.643758	509.914	509.916	0.0024	74.6408	73.3716	75.4423	2.07072	0.751852	-862.798	1.0084	-68.9902	0.630119
541	USV	TRUE	0.663565	515.303	515.31	0.0072	72.6421	71.2468	73.7851	2.5383	0.72893	-321.91	1.00961	-69.3815	0.666955
542	USV	TRUE	0.817273	515.444	515.45	0.006	76.9567	76.6367	78.2115	1.57477	0.528487	167.52	1.28093	-71.9228	0.597995
543	USV	TRUE	0.640527	517.507	517.598	0.0012	70.9763	56.3626	83.4303	27.0677	4.02016	-41.536	1.94884	-87.1151	0.23798
544	USV	TRUE	0.628756	529.405	529.42	0.0148	72.7609	70.9315	72.8123	1.88074	0.879773	-128.498	1.00252	-72.2584	0.447511
545	USV	TRUE	0.60307	529.899	529.911	0.0116	77.9041	77.5834	78.8857	1.30236	0.489879	48.2303	1.08194	-75.4608	0.591697
546	USV	TRUE	0.750199	530.45	530.502	0.0516	71.7537	68.6697	75.6613	6.99151	2.02447	-61.0185	1.08483	-69.6392	0.657086
547	USV	TRUE	0.666117	530.586	530.611	0.0252	85.6382	81.7619	87.0106	5.24864	2.09657	174.415	1.04532	-79.3477	0.479937
548	USV	TRUE	0.792635	530.659	530.702	0.0436	81.7057	77.0666	83.8604	6.79383	1.33653	-117.761	1.06739	-75.8226	0.535354
549	USV	TRUE	0.976204	530.79	530.863	0.0032	82.2998	74.4178	84.3527	9.93486	4.30318	-129.51	1.01961	-69.7902	0.587815
550	USV	TRUE	0.811019	530.978	530.98	0.0436008	81.936	80.8272	82.7153	1.88814	0.719699	-956.156	1.00639	-71.069	0.685726
						0.0170818
