# Supplementary material for: Bazedoxifene reverses sexually dimorphic autistic-like abnormalities in biallelic MDGA1-mutant mice
Source: EMBO Mol Med. 2026 Mar 20;18(4):1358–98. doi: 10.1038/s44321-026-00402-y (PMC13084050; doi:10.1038/s44321-026-00402-y)
Supplement: Supplementary file 18 — Source data Fig. 4 [file 44321_2026_402_MOESM18_ESM.zip › Panel G and I/Batch2/WT_574.xlsx]

## Sheet: Sheet1
ID	Label	Accepted	Score	Begin Time (s)	End Time (s)	Call Length (s)	Principal Frequency (kHz)	Low Freq (kHz)	High Freq (kHz)	Delta Freq (kHz)	Frequency Standard Deviation (kHz)	Slope (kHz/s)	Sinuosity	Mean Power (dB/Hz)	Tonality
1	USV	TRUE	0.758385	0.897204	0.899604	0.0024	109.688	109.043	109.889	0.846099	0.300382	250.49	1.14129	-77.7778	0.480232
2	USV	TRUE	0.688847	0.977604	0.991204	0.0136	101.266	93.1831	102.408	9.2254	4.41754	683.537	1.02446	-79.7145	0.440572
3	USV	TRUE	0.843024	3.47413	3.52373	0.0496	66.7292	63.5896	95.2812	31.6916	10.0691	28.748	1.68624	-54.4365	0.772048
4	USV	TRUE	0.991595	3.71573	3.71773	0.002	74.4298	71.9717	75.3828	3.41112	1.38429	-1768.54	1.0946	-56.0449	0.842573
5	USV	TRUE	0.992279	3.80173	3.80693	0.0052	94.2733	93.7434	94.7804	1.03699	0.381652	4.75391	1.115	-59.2054	0.832683
6	USV	TRUE	0.985563	3.88933	3.98333	0.094	56.75	56.5416	94.0195	37.4779	14.0996	-400.884	1.00459	-58.3408	0.706094
7	USV	TRUE	0.965319	4.13564	4.16124	0.0256	92.2449	79.5584	104.005	24.4466	8.31281	586.619	2.02281	-63.3091	0.727106
8	USV	TRUE	0.997941	4.27684	4.29204	0.0152	80.8727	80.1454	83.2255	3.0801	0.745567	51.3625	1.15147	-59.6857	0.782416
9	USV	TRUE	0.990855	4.38124	4.38804	0.0068	78.8666	77.609	79.1931	1.58411	0.421377	144.942	1.05079	-59.5846	0.83284
10	USV	TRUE	0.996493	4.52284	4.53764	0.0148	80.151	64.8487	81.5527	16.7039	5.22063	-1063.27	1.25793	-61.7845	0.787946
11	USV	TRUE	0.963007	4.62084	4.65484	0.034	80.6056	77.6363	88.2906	10.6543	3.97731	222.179	1.20721	-70.501	0.648581
12	USV	TRUE	0.946522	4.75844	4.80444	0.046	68.3733	62.0394	75.1286	13.0892	4.06944	101.869	1.26403	-65.6761	0.650978
13	USV	TRUE	0.789907	4.92084	4.98764	0.00128	75.5329	72.3506	79.1617	6.81113	1.9278	23.4985	1.07443	-68.9587	0.652417
14	USV	TRUE	0.873803	5.05836	5.20876	0.001504	69.2391	65.9944	94.5311	28.5367	11.8744	-58.5557	1.26876	-70.0573	0.591468
15	USV	TRUE	0.976219	5.29796	5.30316	0.0052	84.7164	82.5524	85.5013	2.94882	1.29137	564.596	1.00114	-71.6078	0.639206
16	USV	TRUE	0.887771	5.41516	5.42476	0.0096	68.1967	65.4606	69.1404	3.67974	1.44948	397.218	1.00266	-66.0632	0.767933
17	USV	TRUE	0.999041	5.66436	5.66596	0.0016	70.3125	70.0899	70.7133	0.623441	0.249933	-389.651	1.00816	-65.3838	0.724981
18	USV	TRUE	0.971119	5.74476	5.75476	0.01	67.1518	65.382	67.8092	2.42714	0.889751	-181.693	1.13682	-65.4518	0.773772
19	USV	TRUE	0.948575	5.86396	5.91916	0.0132	67.2128	53.9865	67.7366	13.7501	6.51025	243.16	1.04882	-70.2072	0.590962
20	USV	TRUE	0.901394	5.97956	5.98636	0.0068	63.9082	62.6316	65.4816	2.85002	0.918796	425.478	1.02836	-64.9782	0.657987
21	USV	TRUE	0.992696	6.15107	6.15627	0.0052	62.7132	61.3981	63.5926	2.19452	0.91427	386.006	1.03313	-71.1392	0.637034
22	USV	TRUE	0.892294	6.39027	6.39187	0.0016	68.0281	67.7788	68.0994	0.320627	0.129065	-155.86	1.04572	-58.0229	0.754677
23	USV	TRUE	0.920426	6.46187	6.47587	0.014	75.9835	71.2674	79.8299	8.5625	4.23472	582.512	1.05079	-74.8344	0.575184
24	USV	TRUE	0.94128	6.63827	6.64667	0.0084	66.8204	66.4494	67.1693	0.719926	0.156644	43.3232	1.01174	-57.2888	0.772735
25	USV	TRUE	0.78733	6.78907	6.79587	0.0068	69.2353	67.8771	71.0092	3.13205	0.993132	-463.2	1.00555	-65.2047	0.669625
26	USV	TRUE	0.797792	6.89627	6.89787	0.0016	94.0723	93.1995	94.1881	0.9886	0.403004	-545.511	1.14964	-67.2142	0.717308
27	USV	TRUE	0.678394	6.97107	6.98387	0.0128	81.4807	79.64	82.7124	3.07236	1.05515	-187.907	1.05224	-72.8258	0.64308
28	USV	TRUE	0.759785	7.10858	7.11058	0.002	69.508	69.508	69.508	1.42109e-14	4.12788e-15	-1.49696e-12	1	-67.8571	0.584497
29	USV	TRUE	0.791947	7.24058	7.31378	0.014	71.4025	55.3836	73.2337	17.85	6.81345	-223.481	1.06471	-65.0405	0.699713
30	USV	TRUE	0.833795	7.45698	7.50658	0.015	55.7276	54.8221	63.0313	8.20916	3.33457	-158.896	1.01006	-67.909	0.710116
31	USV	TRUE	0.780264	7.59418	7.59978	0.0056	91.3507	88.8699	92.9484	4.07851	1.71547	723.655	1.05763	-74.8674	0.625578
32	USV	TRUE	0.949406	9.956	9.9592	0.0032	78.7393	78.4127	80.7061	2.29337	0.790052	-663.334	1.07516	-69.6315	0.604869
33	USV	TRUE	0.864949	10.0232	10.0576	0.0344	79.8721	78.1688	83.2615	5.09274	1.70567	-71.3241	1.15128	-75.5834	0.485801
34	USV	TRUE	0.98252	10.1415	10.1807	0.0392	78.4078	76.0837	85.67	9.58628	2.43765	-220.852	1.05272	-65.9879	0.594557
35	USV	TRUE	0.934159	10.3447	10.3595	0.0148	106.51	105.922	109.649	3.72695	1.02909	-208.908	1.02934	-73.421	0.532425
36	USV	TRUE	0.977429	10.5523	10.5739	0.0216	89.8675	82.477	94.5047	12.0277	3.82037	511.088	1.13772	-64.3674	0.781253
37	USV	TRUE	0.818741	10.6919	10.6943	0.0024	87.1193	86.7185	88.6557	1.93712	0.736305	807.134	1.06313	-65.3261	0.789158
38	USV	TRUE	0.752537	10.7923	10.7959	0.0036	88.4697	87.3861	89.1897	1.80353	0.516868	405.057	1.05275	-66.3808	0.658361
39	USV	TRUE	0.820249	10.8747	10.8795	0.0048	61.0654	59.9753	61.3054	1.33005	0.53391	292.047	1.00573	-59.155	0.707628
40	USV	TRUE	0.624494	10.9683	10.9755	0.0072	113.859	110.122	113.911	3.78888	1.24519	527.579	1.07037	-74.1053	0.604017
41	USV	TRUE	0.790899	11.0019	11.0427	0.011	68.6669	64.6148	69.179	4.56422	2.00835	-104.452	1.01692	-55.9301	0.781561
42	USV	TRUE	0.792514	11.2934	11.3294	0.036	67.8855	65.7264	70.471	4.74462	1.04698	-19.4433	1.14572	-57.5879	0.844636
43	USV	TRUE	0.972101	11.395	11.4942	0.012	100.584	69.0958	103.734	34.6381	12.3271	78.241	1.4795	-69.329	0.645817
44	USV	TRUE	0.9877	11.6058	11.6538	0.0142	68.4995	64.8865	70.2641	5.37768	1.98126	-120.582	1.02566	-56.4717	0.761017
45	USV	TRUE	0.924131	11.7954	11.8046	0.0092	65.0826	64.8099	65.9213	1.11143	0.33828	59.5332	1.1129	-59.1109	0.780474
46	USV	TRUE	0.980583	11.9262	11.9286	0.0024	67.2721	66.2702	67.7397	1.46954	0.54063	-612.309	1.0207	-59.6017	0.792643
47	USV	TRUE	0.647073	12.0981	12.1273	0.0292	68.7595	65.6547	72.267	6.61235	3.41738	228.15	1.00177	-72.4373	0.598163
48	USV	TRUE	0.732808	12.3341	12.3485	0.0144	91.5285	90.4651	92.9712	2.5061	0.81493	32.4587	1.15897	-74.0253	0.58483
49	USV	TRUE	0.749777	12.8081	12.8433	0.0352	84.1404	77.2144	86.0997	8.88536	3.93033	219.913	1.04846	-78.2989	0.490205
50	USV	TRUE	0.746866	12.9261	12.9297	0.0036	95.2573	94.787	95.708	0.920985	0.371714	238.946	1.01503	-74.2023	0.579931
51	USV	TRUE	0.955792	13.0808	13.1084	0.0276	71.0967	70.6988	73.1593	2.46049	0.643848	63.8809	1.02176	-70.1767	0.585001
52	USV	TRUE	0.900449	13.2924	13.348	0.014	63.5964	60.631	67.8837	7.25276	2.56584	-70.5024	1.04145	-71.6047	0.544397
53	USV	TRUE	0.845014	13.424	13.512	0.0199999	61.445	60.9111	69.7475	8.83642	3.06348	-101.116	1.00416	-68.1995	0.63274
54	USV	TRUE	0.687358	13.7084	13.7184	0.01	68.9422	67.8089	69.708	1.89911	0.712922	-198.166	1.00904	-73.2876	0.543767
55	USV	TRUE	0.95548	13.8316	13.8408	0.0092	68.4482	66.5486	69.3212	2.7726	1.12107	337.39	1.01598	-74.3947	0.590367
56	USV	TRUE	0.785348	14.002	14.0728	0.018	65.7459	64.5298	67.5983	3.06851	1.09246	-23.3145	1.00717	-64.6621	0.661081
57	USV	TRUE	0.87534	14.2267	14.2539	0.0272	63.5228	60.68	63.6909	3.01085	1.19987	-104.994	1.00831	-67.1727	0.593001
58	USV	TRUE	0.771106	14.3811	14.4455	0.013	70.7054	66.5031	73.619	7.11584	2.52291	67.1022	1.03239	-71.3949	0.583429
59	USV	TRUE	0.977523	14.6223	14.6243	0.002	66.2616	66.2616	66.2616	1.42109e-14	5.72858e-15	2.2813e-13	1	-62.6776	0.777782
60	USV	TRUE	0.919342	14.7075	14.7335	0.026	65.5652	63.4766	66.2762	2.79958	1.10791	100.632	1.00213	-76.917	0.543986
61	USV	TRUE	0.746958	14.8819	14.9135	0.0316	60.1846	60.1434	63.418	3.27459	1.67909	-105.517	1.00041	-74.1499	0.404575
62	USV	TRUE	0.84197	15.0419	15.0435	0.0016	70.1321	70.0609	70.3815	0.320627	0.129065	-155.86	1.04572	-74.7186	0.601256
63	USV	TRUE	0.851522	15.1067	15.1271	0.0204	73.5648	63.3681	78.6167	15.2486	5.36654	-532.732	1.48829	-77.9011	0.486947
64	USV	TRUE	0.921143	15.2291	15.2323	0.0032	69.1911	68.8571	70.1114	1.2543	0.43127	377.281	1.02858	-71.0596	0.671735
65	USV	TRUE	0.704281	15.3155	15.3207	0.0052	87.1625	86.4772	87.344	0.866729	0.277891	-92.8495	1.05672	-74.5245	0.5969
66	USV	TRUE	0.958258	15.5055	15.5339	0.0284	78.2097	76.9083	87.6198	10.7115	3.28927	248.912	1.13847	-72.2707	0.59249
67	USV	TRUE	0.936312	15.7491	15.7579	0.0088	68.1064	65.7444	68.6136	2.86922	0.900889	321.197	1.00095	-68.7245	0.743958
68	USV	TRUE	0.889067	15.8775	15.8795	0.002	76.717	74.3746	77.5007	3.12611	1.20702	1435.82	1.30334	-77.4447	0.567436
69	USV	TRUE	0.829649	16.0127	16.0155	0.0028	68.1893	67.8776	68.271	0.393362	0.146665	137.836	1.01178	-60.3714	0.776422
70	USV	TRUE	0.944042	16.2066	16.2238	0.0172	85.3551	78.5619	85.8368	7.27486	2.85196	452.891	1.10841	-69.2174	0.706404
71	USV	TRUE	0.738017	19.5903	19.6127	0.0224	72.4624	71.3673	75.8069	4.4396	1.62826	-225.869	1.02007	-74.189	0.589177
72	USV	TRUE	0.909236	19.7367	19.7395	0.0028	64.6181	63.438	65.531	2.09298	0.790165	-800.507	1.0137	-62.7263	0.841784
73	USV	TRUE	0.87988	19.9315	19.9343	0.0028	69.6174	68.9197	70.1814	1.26173	0.445911	-454.151	1.00193	-73.5881	0.616318
74	USV	TRUE	0.756715	20.197	20.1986	0.0016	72.8469	72.1701	73.1676	0.997506	0.403004	-623.441	1.0194	-72.7089	0.664159
75	USV	TRUE	0.969919	20.597	20.6034	0.0064	75.0572	74.4988	80.4542	5.95547	2.67296	969.657	1.01964	-64.6067	0.757158
76	USV	TRUE	0.804669	20.7042	20.7118	0.0076	62.8467	61.0895	64.4792	3.38973	1.28924	364.053	1.09551	-70.7081	0.645764
77	USV	TRUE	0.648122	21.7165	21.7181	0.0016	80.4016	80.1255	80.4996	0.374065	0.153618	233.791	1.01068	-70.7356	0.702842
78	USV	TRUE	0.843735	21.7993	21.8225	0.0232	76.6039	68.4798	84.1695	15.6897	4.85901	566.144	1.09648	-76.1715	0.540007
79	USV	TRUE	0.900101	21.9025	21.9229	0.0204	76.8329	71.0438	78.701	7.65716	2.19311	363.813	1.07513	-71.4315	0.652403
80	USV	TRUE	0.880235	22.0289	22.1073	0.0784	62.6754	57.6126	63.316	5.70338	1.7867	8.52408	1.03596	-63.1514	0.704029
81	USV	TRUE	0.932769	22.1988	22.2588	0.06	61.3178	55.7029	64.8685	9.16562	4.08601	-124.254	1.02454	-61.6669	0.75836
82	USV	TRUE	0.831791	22.4504	22.452	0.0016	77.6389	77.3895	77.8882	0.498753	0.197149	-311.721	1	-66.0202	0.700579
83	USV	TRUE	0.87587	22.5836	22.5928	0.0092	64.37	61.5645	66.218	4.65354	1.52876	-520.882	1.02405	-65.5507	0.664404
84	USV	TRUE	0.996899	22.6836	22.708	0.0244	60.4711	59.4983	68.7534	9.25514	4.33961	405.096	1.0164	-59.6428	0.84383
85	USV	TRUE	0.997652	22.802	22.8164	0.0144	72.6	67.0393	73.993	6.95377	2.84216	481.998	1.00002	-59.3532	0.830379
86	USV	TRUE	0.794401	23.3583	23.4087	0.01304	65.3593	64.5776	66.8311	2.25348	0.843003	-34.9152	1.00343	-66.8358	0.643058
87	USV	TRUE	0.855347	23.5067	23.5127	0.006	84.8877	60.7662	89.4739	28.7078	11.3241	-4214.17	1.17824	-71.0817	0.539944
88	USV	TRUE	0.982688	23.7947	23.8023	0.0076	55.2371	54.6025	57.5146	2.91202	1.06095	391.054	1.0025	-63.2121	0.644609
89	USV	TRUE	0.971345	23.9071	23.9087	0.0016	94.9501	94.3267	95.5736	1.24688	0.492874	779.302	1	-65.8044	0.788817
90	USV	TRUE	0.815384	24.1002	24.105	0.0048	91.8414	87.2443	93.7043	6.45997	2.35068	1387.9	1.00837	-74.3203	0.55165
91	USV	TRUE	0.890972	24.4474	24.477	0.0296	93.8525	84.1939	94.2823	10.0884	2.6113	-107.277	1.27641	-73.6175	0.577116
92	USV	TRUE	0.69418	24.7878	24.8058	0.018	60.8192	57.7544	63.7046	5.95027	2.15143	-314.705	1.014	-68.1342	0.582323
93	USV	TRUE	0.995953	24.9474	24.9954	0.014	65.5603	62.6113	67.6162	5.00491	1.33537	-32.1979	1.04293	-63.1132	0.790951
94	USV	TRUE	0.76749	25.0906	25.1014	0.0108	67.4862	67.271	94.9359	27.6649	9.15643	-2698.88	1.04728	-66.2503	0.593392
95	USV	TRUE	0.999236	25.2506	25.327	0.0129996	65.6437	58.8057	67.4461	8.64042	2.02237	-80.4649	1.04272	-62.645	0.719406
96	USV	TRUE	0.646197	25.3254	25.3334	0.008	62.68	59.3769	64.0513	4.67441	1.87977	613.205	1.00267	-67.2214	0.75945
97	USV	TRUE	0.969518	25.517	25.5318	0.0148	57.2973	56.0058	58.1805	2.17462	0.638571	138.462	1.02473	-61.6811	0.717882
98	USV	TRUE	0.816745	25.5982	25.6562	0.012	64.4638	54.8062	65.4296	10.6234	3.65786	-90.4118	1.08643	-70.8277	0.593433
99	USV	TRUE	0.945274	25.769	25.7794	0.0104	66.9608	66.5673	69.6623	3.09494	1.23326	316.731	1.01985	-65.231	0.773019
100	USV	TRUE	0.980686	25.8674	25.8874	0.02	72.5121	69.5149	73.0655	3.55066	1.24173	194.113	1.04226	-62.8616	0.780845
101	USV	TRUE	0.800821	25.969	25.9806	0.0116	82.6835	81.8887	83.5503	1.66159	0.484489	-64.7592	1.07343	-72.1928	0.659896
102	USV	TRUE	0.808464	26.0754	26.0906	0.0152	65.5078	62.7039	66.1326	3.42868	0.950743	233.055	1.00461	-68.5834	0.585428
103	USV	TRUE	0.778774	26.2857	26.2877	0.002	86.3738	85.4787	89.1303	3.65159	1.4535	-1840.42	1.0926	-63.8251	0.795517
104	USV	TRUE	0.979185	26.8037	26.8093	0.0056	90.1688	89.7489	93.2631	3.51422	1.44975	635.431	1.00078	-70.5336	0.704357
105	USV	TRUE	0.858942	26.9649	26.9745	0.0096	66.0842	65.5902	69.3117	3.72147	1.69942	-425.061	1.01389	-59.0732	0.758852
106	USV	TRUE	0.87561	27.1668	27.188	0.0212	65.7845	60.7422	66.6198	5.87765	1.92543	-233.268	1.09546	-60.8088	0.717378
107	USV	TRUE	0.977675	27.268	27.2808	0.0128	66.1164	65.5449	68.9993	3.45438	0.984134	209.846	1.06688	-64.3272	0.783181
108	USV	TRUE	0.989056	27.3112	27.3552	0.044	57.8413	54.6082	64.1033	9.49513	3.24682	-139.414	1.10942	-63.3261	0.780967
109	USV	TRUE	0.994959	31.7136	31.7252	0.0116	70.4341	68.1094	70.72	2.6106	0.944939	224.739	1.00884	-63.8013	0.782661
110	USV	TRUE	0.952661	31.848	31.86	0.012	69.6268	68.3317	70.8556	2.52392	0.850356	191.397	1.00716	-64.6779	0.786943
111	USV	TRUE	0.888015	31.9864	31.9916	0.0052	67.6513	67.4138	68.0002	0.586332	0.134556	-64.8399	1.01628	-72.617	0.57997
112	USV	TRUE	0.658189	32.1907	32.2087	0.018	64.7452	56.9089	67.1844	10.2755	3.79279	566.082	1.00761	-81.2805	0.502489
113	USV	TRUE	0.742991	32.2911	32.2935	0.0024	69.6769	69.6769	69.6769	1.42109e-14	3.90529e-15	-8.11157e-13	1	-68.1678	0.724941
114	USV	TRUE	0.706994	32.3687	32.3735	0.0048	59.636	59.0052	60.8235	1.81837	0.643584	406.88	1.01842	-72.2332	0.551059
115	USV	TRUE	0.775701	32.4983	32.5019	0.0036	69.4155	68.0679	69.65	1.58202	0.642573	451.995	1.00408	-69.918	0.705084
116	USV	TRUE	0.994207	32.6251	32.6295	0.0044	68.6363	67.8495	69.6308	1.78126	0.734718	471.915	1.16208	-64.5934	0.802235
117	USV	TRUE	0.954672	32.7587	32.7659	0.0072	69.0824	67.6985	69.8585	2.16001	0.788052	290.701	1.00134	-60.2999	0.847957
118	USV	TRUE	0.781563	32.9435	32.9607	0.0172	66.2858	66.0845	87.3649	21.2805	5.8432	-1027.31	1.14541	-66.9702	0.650268
119	USV	TRUE	0.798459	33.0491	33.0879	0.0388	70.8147	67.8357	71.5097	3.67404	1.56581	82.7339	1.02747	-56.6344	0.726921
120	USV	TRUE	0.877641	33.207	33.2094	0.0024	66.4381	65.6827	66.9535	1.27076	0.501543	540.914	1.00114	-62.2447	0.772235
121	USV	TRUE	0.799518	33.6194	33.627	0.0076	94.8025	94.1488	95.4211	1.27235	0.434831	-10.5262	1.16086	-64.2499	0.775121
122	USV	TRUE	0.925768	33.7726	33.8518	0.011	67.3154	63.4561	69.2922	5.83617	1.39996	24.3155	1.09982	-52.3126	0.862946
123	USV	TRUE	0.867066	34.0762	34.121	0.0118	59.2419	53.4156	64.9789	11.5632	4.18717	-250.72	1.00495	-62.6364	0.705093
124	USV	TRUE	0.813046	34.2786	34.283	0.0044	68.8481	66.664	69.1735	2.50948	0.982706	-594.449	1.02793	-52.6252	0.83613
125	USV	TRUE	0.7724	34.5998	34.6074	0.0076	66.8163	65.7995	67.2023	1.40274	0.460527	-179.828	1.02514	-51.0572	0.874443
126	USV	TRUE	0.954097	34.755	34.7674	0.0124	65.7148	65.5167	68.4378	2.92113	1.14239	238.772	1.02818	-59.1389	0.863032
127	USV	TRUE	0.969471	35.7917	35.8025	0.0108	84.7851	80.0294	85.1113	5.08187	2.49241	473.9	1.00345	-69.5441	0.696243
128	USV	TRUE	0.805729	35.9089	35.9125	0.0036	71.8981	71.5196	72.0762	0.556644	0.204554	-162.158	1.01019	-71.8545	0.613043
129	USV	TRUE	0.865518	36.1036	36.1272	0.0236	79.4226	77.937	80.2019	2.26491	0.518113	51.5548	1.08125	-70.0629	0.651047
130	USV	TRUE	0.880154	36.5024	36.5184	0.016	74.4704	73.4757	77.9919	4.51625	1.54665	270.783	1.19566	-70.0024	0.719147
131	USV	TRUE	0.803544	36.7284	36.784	0.012	67.1976	66.0588	68.1404	2.08161	0.788002	18.4556	1.03177	-62.1685	0.765552
132	USV	TRUE	0.927996	36.8016	36.8036	0.002	53.0536	52.5504	53.2719	0.721411	0.294569	-374.701	1.0422	-61.9036	0.867365
133	USV	TRUE	0.925357	36.8732	36.8968	0.0236	74.1415	72.6989	74.5289	1.83001	0.689181	-70.3488	1.01097	-64.917	0.768976
134	USV	TRUE	0.839557	37.1731	37.1771	0.004	79.3379	79.0113	79.3824	0.371096	0.143359	97.8344	1.00812	-62.9428	0.795753
135	USV	TRUE	0.722893	37.2815	37.2839	0.0024	64.6898	64.1554	66.0925	1.93712	0.720424	807.134	1.03531	-64.4749	0.784587
136	USV	TRUE	0.846575	37.3779	37.3911	0.0132	74.6144	73.3373	75.2839	1.94659	0.583598	-30.4386	1.06107	-68.6804	0.693663
137	USV	TRUE	0.979151	37.5983	37.6063	0.008	85.8127	84.7662	86.3174	1.55118	0.42386	-44.3147	1.10167	-67.5783	0.72442
138	USV	TRUE	0.980414	37.8583	37.8659	0.0076	64.1136	62.2952	67.0081	4.71292	1.60778	670.345	1.03538	-62.4723	0.794966
139	USV	TRUE	0.992598	37.9651	37.9995	0.0344	67.1338	63.4451	70.3085	6.86343	2.0655	-50.9332	1.15521	-59.2863	0.856227
140	USV	TRUE	0.896947	38.2142	38.2158	0.0016	75.7183	75.6204	75.9944	0.374065	0.153618	-233.791	1.01068	-72.9882	0.656379
141	USV	TRUE	0.909552	38.2882	38.2966	0.0084	81.1336	80.7976	81.4899	0.692301	0.223903	67.3826	1.02101	-69.9793	0.652878
142	USV	TRUE	0.895849	38.4822	38.4874	0.0052	80.2227	80.0571	80.3884	0.331356	0.16943	-69.2915	1.00042	-67.6024	0.693906
143	USV	TRUE	0.969783	38.593	38.6038	0.0108	65.076	64.4216	67.3584	2.93682	1.24841	257.672	1.009	-66.648	0.777674
144	USV	TRUE	0.834819	39.2009	39.2045	0.0036	66.6016	66.2008	66.8762	0.675395	0.258404	210.513	1.00565	-56.9234	0.778279
145	USV	TRUE	0.985003	39.3957	39.4205	0.0248	64.0165	60.127	64.4545	4.32745	1.58248	173.601	1.03255	-61.303	0.656232
146	USV	TRUE	0.745748	39.5649	39.6449	0.08	66.7492	59.4252	70.2615	10.8363	3.03546	-86.2072	1.03955	-62.8052	0.713095
147	USV	TRUE	0.769716	39.7513	39.7537	0.0024	64.3761	63.7081	64.8437	1.13555	0.410963	-473.147	1.00398	-67.3524	0.646366
148	USV	TRUE	0.987558	44.5293	44.5549	0.0256	67.6925	65.8187	69.0784	3.25976	1.39538	-109.244	1.01268	-61.3078	0.768067
149	USV	TRUE	0.988759	44.6569	44.6681	0.0112	69.1218	68.5388	70.6732	2.13438	0.68907	142.676	1.0751	-66.8724	0.713195
150	USV	TRUE	0.792286	44.9025	44.9093	0.0068	94.0796	93.5007	94.4507	0.950006	0.257961	56.2963	1.042	-67.1955	0.697029
151	USV	TRUE	0.813426	45.0585	45.0673	0.0088	95.5098	91.9496	96.1036	4.15393	1.54741	510.505	1.04155	-76.5493	0.537126
152	USV	TRUE	0.96094	45.3844	45.3912	0.0068	65.0034	65.0034	65.0034	1.42109e-14	1.05391e-14	-5.76578e-13	1	-65.4266	0.647168
153	USV	TRUE	0.876376	45.5596	45.5692	0.0096	66.5582	66.4093	67.8942	1.48491	0.651867	152.571	1.01135	-64.4489	0.762876
154	USV	TRUE	0.954538	45.6444	45.652	0.0076	61.4292	61.1872	63.4259	2.23868	0.842995	304.348	1.02125	-72.2589	0.591231
155	USV	TRUE	0.786047	45.756	45.7608	0.0048	69.3242	68.749	69.5452	0.796255	0.264934	90.9361	1.06144	-70.0963	0.705895
156	USV	TRUE	0.938035	45.8512	45.8684	0.0172	67.837	64.3575	70.5293	6.17183	2.1919	306.789	1.01883	-68.4299	0.701491
157	USV	TRUE	0.94482	45.9864	45.9904	0.004	72.0889	70.987	72.3302	1.34325	0.602794	352.645	1.00383	-74.1953	0.6096
158	USV	TRUE	0.943984	46.2195	46.2235	0.004	62.447	61.6948	67.2944	5.59964	2.28855	-1497.55	1.11187	-70.3064	0.654234
159	USV	TRUE	0.976868	46.4515	46.4551	0.0036	78.5405	77.5573	78.6097	1.05237	0.474234	-305.208	1.02526	-68.4479	0.69398
160	USV	TRUE	0.927773	46.7155	46.7175	0.002	72.5346	72.5346	72.5346	0	4.49387e-15	-1.97885e-12	1	-66.9308	0.695465
161	USV	TRUE	0.72126	46.8515	46.8531	0.0016	67.0645	66.7884	67.1625	0.374065	0.153618	-233.791	1.01068	-61.8331	0.832846
162	USV	TRUE	0.873121	47.0191	47.0547	0.0356	66.9369	64.7696	69.236	4.46643	1.53467	97.1522	1.01498	-66.1504	0.719297
163	USV	TRUE	0.758898	47.2382	47.2442	0.006	70.3604	70.0574	70.72	0.662613	0.258494	121.354	1.00375	-65.3757	0.540837
164	USV	TRUE	0.895403	47.3622	47.373	0.0108	71.024	70.6068	71.9183	1.31158	0.396279	-67.6085	1.0389	-61.1144	0.836452
165	USV	TRUE	0.945497	47.4258	47.531	0.0052	64.8984	61.6655	68.6019	6.93643	1.70701	7.76351	1.04745	-54.459	0.86225
166	USV	TRUE	0.935456	47.6906	47.777	0.0864	65.0866	64.162	69.2051	5.04313	1.51408	-54.8558	1.0037	-45.9877	0.919705
167	USV	TRUE	0.942441	48.0186	48.0486	0.03	77.6359	67.0885	92.2147	25.1262	11.8986	877.523	1.26202	-61.8873	0.774733
168	USV	TRUE	0.923821	48.1157	48.1301	0.0144	69.2777	68.2627	70.1238	1.86108	0.53024	83.2935	1.0454	-55.9338	0.795758
169	USV	TRUE	0.989558	48.2293	48.2377	0.0084	70.883	69.0677	72.9649	3.89721	1.37416	442.419	1.02621	-63.2616	0.714262
170	USV	TRUE	0.902418	48.3457	48.3473	0.0016	67.0128	66.7902	67.4136	0.623441	0.249933	-389.651	1.00816	-59.4308	0.846315
171	USV	TRUE	0.973294	48.5569	48.5629	0.006	68.0822	65.2387	69.0865	3.8478	1.49702	627.897	1.0018	-67.4615	0.774962
172	USV	TRUE	0.721559	48.7541	48.7705	0.0164	68.0838	66.8554	68.503	1.64767	0.64691	19.1066	1.03186	-70.1096	0.648256
173	USV	TRUE	0.98001	48.7961	48.8165	0.0204	68.2969	67.1156	69.7486	2.63301	0.984968	-73.4051	1.05132	-59.901	0.83654
174	USV	TRUE	0.98127	48.8833	48.8933	0.01	66.5056	66.1518	66.8461	0.694264	0.186045	-23.1056	1.01171	-59.9597	0.840724
175	USV	TRUE	0.943516	49.0257	49.1421	0.0014	68.4828	66.2603	69.2583	2.99804	1.10841	-19.4588	1.00261	-61.1881	0.704594
176	USV	TRUE	0.980884	49.3592	49.3668	0.0076	71.9904	70.3205	72.8439	2.52345	0.735143	299.416	1.0235	-58.4631	0.852704
177	USV	TRUE	0.919001	49.6956	49.6984	0.0028	62.4672	62.0145	63.0535	1.03907	0.390516	395.836	1.00737	-68.5352	0.742817
178	USV	TRUE	0.954592	49.994	49.9996	0.0056	67.2688	65.0853	67.9294	2.84408	0.837519	501.88	1.01527	-59.721	0.854833
179	USV	TRUE	0.77655	50.2115	50.2187	0.0072	67.6155	65.3389	67.8629	2.52396	1.0548	353.274	1.00017	-67.6637	0.757038
180	USV	TRUE	0.996105	50.3431	50.3687	0.0256	68.7815	65.7395	69.4361	3.6966	0.961445	68.0847	1.03581	-62.0487	0.785124
181	USV	TRUE	0.755175	50.7051	50.7147	0.0096	105.852	69.2544	106.506	37.2517	18.0092	4605.37	1.06285	-72.5433	0.498391
182	USV	TRUE	0.967509	50.8319	50.8367	0.0048	69.6942	67.6902	71.3493	3.65901	1.16559	746.474	1.01004	-65.6222	0.809476
183	USV	TRUE	0.851654	51.0467	51.0547	0.008	75.5258	64.9877	86.7124	21.7247	8.62582	1344.02	1.83097	-71.0931	0.647057
184	USV	TRUE	0.989082	51.1538	51.1554	0.0016	70.5214	70.5214	70.5214	1.42109e-14	6.40475e-15	7.2656e-12	1	-64.1893	0.758562
185	USV	TRUE	0.974378	51.247	51.3154	0.013	68.718	65.7101	72.8178	7.1077	2.28587	-68.5	1.05345	-65.8558	0.714876
186	USV	TRUE	0.944253	51.5614	51.5742	0.0128	68.7679	68.434	70.3858	1.95185	0.721527	135.186	1.02624	-66.9531	0.66058
187	USV	TRUE	0.95412	51.667	51.7162	0.0492	65.0692	61.0252	65.4901	4.46487	1.08192	-38.5222	1.03259	-61.8685	0.780198
188	USV	TRUE	0.789298	51.819	51.8226	0.0036	69.2486	69.2289	69.5533	0.324381	0.116283	80.8318	1.00655	-67.8921	0.710424
189	USV	TRUE	0.943616	51.9178	51.923	0.0052	63.3502	62.9494	64.9274	1.97794	0.872889	-381.699	1.0005	-63.8557	0.69741
190	USV	TRUE	0.984399	52.0282	52.051	0.0228	72.8985	70.8934	76.5637	5.67035	1.43202	155.568	1.06379	-64.6486	0.784714
191	USV	TRUE	0.802344	53.1253	53.1269	0.0016	94.2137	93.8129	94.4363	0.623441	0.249933	389.651	1.00816	-65.4182	0.717936
192	USV	TRUE	0.959054	53.2328	53.2728	0.04	90.3905	83.3472	94.7246	11.3773	4.12339	-192.351	1.19496	-73.7843	0.583739
193	USV	TRUE	0.972333	53.4236	53.4404	0.0168	79.4443	78.6427	95.1475	16.5048	6.3908	1069.9	1.06887	-66.9962	0.719856
194	USV	TRUE	0.975224	53.5476	53.57	0.0224	87.8472	79.1028	90.0762	10.9734	4.49554	509.218	1.17448	-70.0936	0.707277
195	USV	TRUE	0.777628	53.6828	53.7164	0.0336	68.8155	68.2953	69.3045	1.00919	0.300092	4.30247	1.01191	-66.9411	0.644266
196	USV	TRUE	0.708126	53.7944	53.8036	0.0092	65.924	64.1353	66.8221	2.68674	0.825745	-286.922	1.01265	-64.6677	0.796776
197	USV	TRUE	0.801795	53.9336	53.9368	0.0032	68.5729	67.66	69.4858	1.82579	0.600557	547.367	1.00242	-72.6196	0.670848
198	USV	TRUE	0.765402	54.0292	54.0384	0.0092	64.4803	63.9959	64.6777	0.681778	0.293436	32.7278	1.01742	-65.7271	0.690974
199	USV	TRUE	0.958779	54.15	54.1624	0.0124	68.8077	68.2451	70.9513	2.70627	0.880595	227.143	1.00421	-60.1491	0.774713
200	USV	TRUE	0.769337	54.2872	54.3668	0.015	69.7396	69.5523	71.1732	1.62092	0.67033	-18.7772	1.00056	-63.3982	0.711623
201	USV	TRUE	0.963522	54.7352	54.7976	0.01624	68.8041	66.4221	69.2121	2.78994	1.29215	-40.1706	1.00378	-69.216	0.52191
202	USV	TRUE	0.990404	55.0112	55.014	0.0028	63.8677	63.4743	64.3946	0.920318	0.319888	325.151	1.0024	-62.8625	0.699635
203	USV	TRUE	0.995205	55.1635	55.1663	0.0028	70.4082	70.0112	70.928	0.91675	0.348243	314.923	1.00863	-53.7645	0.839242
204	USV	TRUE	0.963335	55.3707	55.3727	0.002	81.5482	81.0851	82.0381	0.952975	0.366077	488.574	1.00178	-72.818	0.635913
205	USV	TRUE	0.997688	55.5483	55.6071	0.01588	67.8053	63.217	70.43	7.21296	2.30731	-51.6857	1.06453	-61.8874	0.772805
206	USV	TRUE	0.974885	55.7159	55.7231	0.0072	65.5299	64.9436	66.9846	2.04103	0.642096	279.168	1.01234	-57.7248	0.857803
207	USV	TRUE	0.957501	55.7659	55.8203	0.0544	65.6259	62.3229	69.2772	6.95426	2.56437	-84.1196	1.05154	-56.6402	0.844218
208	USV	TRUE	0.954004	56.0619	56.0647	0.0028	54.041	54.0113	54.2785	0.267189	0.0891293	67.1507	1.01361	-65.1074	0.59034
209	USV	TRUE	0.935773	56.197	56.2018	0.0048	57.7031	57.2281	57.9554	0.727348	0.250343	153.842	1.01203	-65.5049	0.773142
210	USV	TRUE	0.991354	56.3618	56.3842	0.0224	66.8794	65.5988	67.9302	2.33135	0.687141	-50.8184	1.03543	-58.363	0.844431
211	USV	TRUE	0.875073	56.6254	56.6394	0.014	69.0932	66.5623	72.8338	6.27152	1.82234	386.657	1.03927	-56.8747	0.855082
212	USV	TRUE	0.911416	56.8266	56.8594	0.0328	76.5136	69.8378	77.6879	7.85009	3.01776	210.387	1.06037	-73.6683	0.648887
213	USV	TRUE	0.990843	57.045	57.0858	0.013	69.0599	61.9126	70.7075	8.79498	2.79762	192.191	1.07048	-53.027	0.873831
214	USV	TRUE	0.929362	57.3325	57.3597	0.0272	80.3243	77.0215	84.0678	7.0463	1.87609	-138.127	1.14835	-65.4058	0.791702
215	USV	TRUE	0.995181	57.4065	57.4733	0.014	68.4833	66.5472	74.1088	7.56162	2.07333	-21.1852	1.04748	-55.0801	0.839123
216	USV	TRUE	0.78535	57.6157	57.6365	0.0208	68.0202	67.4273	69.7347	2.3074	0.874661	-106.035	1.00895	-44.3778	0.913897
217	USV	TRUE	0.752548	57.7769	57.7801	0.0032	80.6956	80.1018	81.1112	1.00938	0.37002	-335.533	1.00503	-64.7083	0.79539
218	USV	TRUE	0.911988	65.7834	65.7942	0.0108	66.3209	65.9349	66.6178	0.682817	0.260804	58.0104	1.01554	-61.0486	0.717957
219	USV	TRUE	0.860892	66.1514	66.1706	0.0192	61.3299	56.7072	61.369	4.66183	1.67517	234.037	1.02648	-63.4909	0.650101
220	USV	TRUE	0.849097	66.4217	66.4681	0.016	62.8941	60.8087	69.4699	8.66123	2.6566	-142.454	1.05051	-60.3003	0.791771
221	USV	TRUE	0.823865	66.6285	66.6569	0.0284	105.431	89.3661	106.455	17.089	8.18575	-578.933	1.06221	-73.0962	0.642108
222	USV	TRUE	0.813642	66.7457	66.7565	0.0108	75.1355	73.0425	77.325	4.28245	1.18412	-355.74	1.01737	-63.3219	0.793689
223	USV	TRUE	0.898307	67.2052	67.2092	0.004	67.6361	66.0255	68.7123	2.68674	0.969587	724.481	1.01462	-64.9012	0.802637
224	USV	TRUE	0.77162	67.3176	67.3308	0.0132	85.9366	84.7789	91.9155	7.13667	2.94962	625.319	1.10637	-68.1187	0.694884
225	USV	TRUE	0.677775	67.452	67.5196	0.0676	75.4986	75.2308	89.6273	14.3965	4.25964	-208	1.00558	-69.3054	0.586077
226	USV	TRUE	0.889009	67.6232	67.6288	0.0056	90.7815	90.2932	91.4717	1.1786	0.421398	219.634	1.00303	-66.6526	0.71839
227	USV	TRUE	0.968149	67.7016	67.7032	0.0016	66.0814	66.0814	66.0814	1.42109e-14	8.70234e-15	1.98603e-11	1	-66.1499	0.636497
228	USV	TRUE	0.694986	67.94	67.942	0.002	67.1137	66.6239	68.6278	2.00392	0.766667	884.269	1.29352	-68.1121	0.660051
229	USV	TRUE	0.645233	68.2611	68.2787	0.0176	66.8031	65.8531	67.1124	1.25921	0.570327	-63.4998	1.00343	-73.7431	0.528048
230	USV	TRUE	0.812784	68.6243	68.6523	0.028	65.5908	61.873	67.4326	5.55957	2.12333	-218.131	1.01778	-68.5759	0.645365
231	USV	TRUE	0.921914	68.7943	68.8035	0.0092	66.7457	65.4493	67.3743	1.92508	0.641131	214.391	1.0017	-69.0725	0.700655
232	USV	TRUE	0.856732	69.0375	69.0399	0.0024	65.4231	65.1559	65.6903	0.534378	0.192398	222.658	1	-69.4216	0.57617
233	USV	TRUE	0.877889	69.2766	69.289	0.0124	60.2544	59.9143	61.3375	1.42322	0.52302	113.381	1.02561	-71.6274	0.649883
234	USV	TRUE	0.750924	69.6318	69.6562	0.0244	68.9083	67.4431	93.1085	25.6654	10.2327	-1059.63	1.00289	-73.9994	0.52925
235	USV	TRUE	0.985588	69.7754	69.7858	0.0104	70.0408	67.7815	71.5936	3.81208	1.21057	391.79	1.01019	-67.9586	0.721053
236	USV	TRUE	0.922958	69.9514	69.9586	0.0072	68.6419	66.7344	69.3989	2.66447	0.698211	-291.734	1.044	-69.2868	0.657547
237	USV	TRUE	0.86194	70.065	70.113	0.02	82.0181	81.7579	97.7337	15.9758	6.15563	341.527	1.0145	-76.5177	0.48072
238	USV	TRUE	0.959135	70.3901	70.4101	0.02	68.3024	67.557	69.5028	1.94574	0.51929	5.10902	1.06795	-64.4773	0.789102
239	USV	TRUE	0.990333	70.5745	70.5761	0.0016	67.473	67.3751	67.7491	0.374065	0.153618	-233.791	1.01068	-65.799	0.639613
240	USV	TRUE	0.944512	70.6637	70.6889	0.0252	67.0332	66.8865	67.2812	0.394744	0.150214	8.27146	1.00383	-69.428	0.698688
241	USV	TRUE	0.757906	70.9053	70.9161	0.0108	66.5401	63.6074	67.1047	3.49728	1.59616	-336.108	1.00157	-71.0368	0.661333
242	USV	TRUE	0.784063	71.1077	71.1225	0.0148	68.2531	67.8445	68.5428	0.698314	0.332085	-49.1505	1.00141	-69.7884	0.484861
243	USV	TRUE	0.863357	71.758	71.7648	0.0068	84.8599	84.6049	85.0872	0.482323	0.153688	49.2522	1.00742	-69.7956	0.591683
244	USV	TRUE	0.707688	72.2339	72.2427	0.0088	90.3978	86.2481	90.6396	4.39151	1.88713	510.246	1.00252	-73.4494	0.607085
245	USV	TRUE	0.954857	72.3359	72.3375	0.0016	81.3431	80.5771	82.8215	2.24439	0.902684	1402.74	1.01271	-71.0656	0.714174
246	USV	TRUE	0.779299	72.5767	72.5895	0.0128	79.8245	79.6266	83.3274	3.70081	1.46127	242.904	1.07577	-73.8084	0.585222
247	USV	TRUE	0.836638	72.7131	72.7291	0.016	86.5607	78.8068	86.8236	8.01675	3.93888	512.641	1.00559	-72.2329	0.622835
248	USV	TRUE	0.973071	72.9471	72.9531	0.006	69.5904	68.6549	70.7882	2.13336	0.988508	-343.537	1.00502	-59.2349	0.754977
249	USV	TRUE	0.926673	73.1231	73.1971	0.074	65.6869	56.7317	66.747	10.0153	1.89489	-63.2453	1.03228	-56.1414	0.776399
250	USV	TRUE	0.907216	73.4502	73.459	0.0088	68.523	68.1816	69.5027	1.3211	0.426568	90.8672	1.05345	-57.5314	0.764885
251	USV	TRUE	0.782452	73.683	73.6894	0.0064	91.8626	63.8862	97.674	33.7878	16.1536	-6384.85	1.03656	-69.8559	0.64845
252	USV	TRUE	0.977832	73.9074	73.9262	0.0188	69.236	67.6762	69.8891	2.2129	0.669897	120.399	1.00638	-58.1942	0.787932
253	USV	TRUE	0.966824	74.0658	74.071	0.0052	60.0993	59.7566	60.4635	0.706936	0.222054	-114.414	1.00655	-63.2731	0.638489
254	USV	TRUE	0.852117	74.2822	74.2938	0.0116	68.5639	68.5194	68.9202	0.400784	0.137928	2.74091	1.01651	-48.6585	0.859514
255	USV	TRUE	0.908847	74.5678	74.5742	0.0064	81.5387	79.6398	85.4184	5.7786	2.23775	963.644	1.01048	-70.1881	0.67699
256	USV	TRUE	0.982747	74.8298	74.8662	0.0364	89.6049	87.2248	94.0821	6.8573	2.4148	160.624	1.00828	-63.4223	0.784995
257	USV	TRUE	0.893356	74.9254	74.9638	0.0384	66.9211	54.4581	68.0709	13.6128	3.89637	-235.11	1.1	-57.6403	0.844097
258	USV	TRUE	0.935513	75.5653	75.5673	0.002	70.1454	69.6823	70.3057	0.623441	0.243171	-311.721	1.01894	-71.1705	0.478799
259	USV	TRUE	0.773475	75.8909	75.9373	0.013	58.5862	57.6599	83.2101	25.5502	12.733	-549.344	1.05246	-71.7384	0.635543
260	USV	TRUE	0.704505	76.0805	76.0849	0.0044	92.0288	91.7347	92.4154	0.680691	0.238594	147.17	1.011	-77.6876	0.491862
261	USV	TRUE	0.970574	76.1137	76.1537	0.012	67.0148	65.5453	69.8293	4.28395	1.41025	84.2348	1.01368	-64.8728	0.715221
262	USV	TRUE	0.715471	76.2216	76.2256	0.004	55.1415	53.9837	57.3161	3.33244	1.07513	-796.844	1.01611	-70.6059	0.697102
263	USV	TRUE	0.89157	81.5451	81.5603	0.0152	70.3141	69.6387	71.0292	1.3905	0.446028	-18.2137	1.06044	-67.0224	0.664978
264	USV	TRUE	0.992096	81.7047	81.7159	0.0112	67.6213	66.0141	69.024	3.00989	0.924659	242.838	1.01251	-63.7133	0.786017
265	USV	TRUE	0.916225	81.8711	81.8875	0.0164	71.6163	68.0958	72.9408	4.84504	1.32896	-260.684	1.07004	-64.3488	0.777212
266	USV	TRUE	0.815082	82.0167	82.0439	0.0272	75.5765	74.3737	76.2727	1.89905	0.490898	10.4145	1.01658	-74.3945	0.545287
267	USV	TRUE	0.762519	82.233	82.2686	0.0356	85.72	85.2442	112.258	27.014	10.1369	790.523	1.01419	-71.2261	0.590297
268	USV	TRUE	0.936119	82.6482	82.6626	0.0144	69.9928	69.2226	71.8038	2.58118	1.07536	165.23	1.01623	-70.2871	0.71235
269	USV	TRUE	0.865208	82.8266	82.8334	0.0068	83.3518	80.8013	83.9604	3.15919	1.05353	441.87	1.05141	-73.0367	0.609552
270	USV	TRUE	0.895525	82.8762	82.8798	0.0036	72.7892	72.5072	73.049	0.5418	0.191544	157.21	1.00324	-59.9205	0.702499
271	USV	TRUE	0.89665	83.2354	83.247	0.0116	67.8482	66.2951	68.7002	2.40514	0.850036	-206.354	1.00174	-61.1723	0.645214
272	USV	TRUE	0.995867	83.375	83.3822	0.0072	68.4866	68.0116	69.1991	1.18751	0.414432	-179.949	1.00954	-59.1447	0.842031
273	USV	TRUE	0.751033	83.4746	83.4802	0.0056	70.5082	69.9441	71.577	1.63282	0.603393	326.366	1.03066	-61.354	0.836611
274	USV	TRUE	0.975205	83.543	83.551	0.008	69.2837	68.7344	70.3376	1.60314	0.610606	-223.284	1.0705	-52.1444	0.853116
275	USV	TRUE	0.747885	83.759	83.771	0.012	69.3507	68.0211	72.653	4.63192	2.03192	424.382	1.01695	-74.3952	0.588666
276	USV	TRUE	0.848917	83.8754	83.895	0.0196	66.8773	63.6743	67.8083	4.13401	1.4048	-166.716	1.0553	-59.4435	0.842593
277	USV	TRUE	0.977007	83.9814	84.0262	0.0448	88.9199	84.8418	92.4061	7.56423	2.28984	-48.7427	1.09693	-71.176	0.594112
278	USV	TRUE	0.949396	84.1358	84.1378	0.002	85.8093	84.7673	86.602	1.8347	0.671514	893.175	1.0046	-71.9682	0.714365
279	USV	TRUE	0.892221	84.2625	84.2961	0.0336	85.7914	79.5303	89.2369	9.70663	3.1804	-64.6584	1.19067	-75.0061	0.598483
280	USV	TRUE	0.994229	84.3881	84.3945	0.0064	67.8739	66.9758	68.0075	1.03165	0.32707	146.21	1.01942	-50.3506	0.854201
281	USV	TRUE	0.995724	84.5637	84.5801	0.0164	67.9881	66.8088	71.8473	5.03851	1.58002	-318.35	1.00228	-58.9454	0.78337
282	USV	TRUE	0.973454	84.7097	84.7253	0.0156	71.8403	68.9903	72.4786	3.48829	1.17036	237.801	1.01578	-61.992	0.801074
283	USV	TRUE	0.979934	84.8209	84.8333	0.0124	69.9363	68.2961	72.1368	3.84075	1.02679	292.779	1.00636	-55.0859	0.883676
284	USV	TRUE	0.901157	85.1861	85.1909	0.0048	72.1464	71.3062	72.8363	1.53018	0.528504	-303.346	1.01609	-64.892	0.78894
285	USV	TRUE	0.77761	94.4212	94.4272	0.006	94.7882	94.5871	95.915	1.32789	0.53183	-236.579	1.0436	-73.432	0.547573
286	USV	TRUE	0.947651	94.6488	94.6632	0.0144	67.296	65.8626	68.2625	2.39992	0.898314	-49.0675	1.10955	-73.852	0.593684
287	USV	TRUE	0.77425	94.9168	94.9216	0.0048	66.5324	65.3449	66.8813	1.53634	0.565208	-346.832	1.03163	-74.6191	0.604979
288	USV	TRUE	0.640811	94.9984	95.014	0.0156	57.5941	54.1067	66.2314	12.1247	5.09633	-711.361	1.06441	-77.9458	0.527013
289	USV	TRUE	0.859546	95.2132	95.2384	0.0252	68.2481	65.8362	68.7144	2.87824	1.37797	-100.974	1.01584	-70.9694	0.577
290	USV	TRUE	0.786534	95.3079	95.3435	0.0356	64.7386	59.7703	66.049	6.27876	2.04081	103.371	1.14969	-77.0172	0.48123
291	USV	TRUE	0.81607	95.3891	95.4039	0.0148	55.347	52.4983	62.8589	10.3606	4.03711	656.006	1.02587	-75.2906	0.594159
292	USV	TRUE	0.874941	95.5131	95.5483	0.0352	73.579	73.4792	75.1836	1.70447	0.882036	-48.2291	1.00006	-72.9573	0.577186
293	USV	TRUE	0.862859	95.7683	95.8051	0.0368	70.1044	69.4227	78.9879	9.56526	4.46634	-99.0507	1.21535	-72.392	0.581766
294	USV	TRUE	0.744667	96.0307	96.0331	0.0024	61.6669	60.7985	62.0677	1.26915	0.467169	-528.812	1.01922	-70.7644	0.732317
295	USV	TRUE	0.834113	96.0975	96.1263	0.0288	68.0285	65.7239	68.3045	2.58059	1.01944	-70.4481	1.01653	-73.9256	0.538572
296	USV	TRUE	0.699998	96.3154	96.3206	0.0052	66.1136	63.6252	68.5596	4.93438	1.52104	-858.713	1.0311	-74.6556	0.57986
297	USV	TRUE	0.872583	96.7102	96.7174	0.0072	80.0771	79.2439	85.0076	5.7637	2.29462	813.679	1.01305	-76.2681	0.549182
298	USV	TRUE	0.760401	96.8114	96.8394	0.028	81.2437	80.7992	81.4565	0.657234	0.266323	-9.2468	1.0092	-72.9013	0.626223
299	USV	TRUE	0.942397	96.8862	96.9418	0.0556	66.9112	66.5926	67.2426	0.649975	0.205726	-6.1422	1.00172	-68.5998	0.67715
300	USV	TRUE	0.638954	97.205	97.2118	0.0068	73.8931	72.556	74.2208	1.6648	0.704365	253.98	1.00116	-74.2941	0.575458
301	USV	TRUE	0.722679	97.3933	97.3953	0.002	73.4561	73.4561	73.4561	1.42109e-14	5.2093e-15	-2.31528e-12	1	-73.0087	0.538797
302	USV	TRUE	0.957335	97.5429	97.5925	0.0496	56.2095	54.6806	64.3634	9.68284	3.75809	-240.856	1.02191	-69.2544	0.591526
303	USV	TRUE	0.957257	97.8197	97.8281	0.0084	74.5753	68.7081	79.3612	10.653	4.3155	1437.91	1.05601	-76.622	0.494716
304	USV	TRUE	0.712553	97.9461	97.9509	0.0048	79.5217	77.0151	80.6731	3.65807	1.55718	827.975	1.01163	-74.1376	0.646162
305	USV	TRUE	0.688563	98.3033	98.3457	0.0424	69.1679	66.955	72.3062	5.35121	1.52851	-90.9428	1.11937	-69.775	0.598038
306	USV	TRUE	0.790445	98.5316	98.5368	0.0052	68.942	68.6422	75.405	6.76287	2.37947	1044.46	1.17384	-63.7751	0.734752
307	USV	TRUE	0.97564	98.5648	98.6176	0.0528	60.99	60.6085	68.5499	7.94146	3.69187	-145.377	1.00277	-67.191	0.715714
308	USV	TRUE	0.814077	98.726	98.728	0.002	90.2104	89.9343	90.816	0.881724	0.315942	404.601	1.02986	-71.6474	0.643439
309	USV	TRUE	0.682932	98.7672	98.7704	0.0032	73.2894	69.5265	74.425	4.89847	1.61489	-303.062	3.07452	-73.6371	0.61146
310	USV	TRUE	0.794103	98.8248	98.8276	0.0028	70.0023	70.0023	70.0023	0	4.45356e-15	-9.1845e-13	1	-68.906	0.612678
311	USV	TRUE	0.920935	100.543	100.586	0.0432	82.949	78.4313	83.8756	5.44426	2.07092	-81.9537	1.15166	-74.4272	0.542535
312	USV	TRUE	0.89017	100.762	100.833	0.01712	68.1221	67.9834	68.3174	0.333938	0.134769	4.04706	1.00031	-65.0141	0.574172
313	USV	TRUE	0.811208	101.13	101.134	0.004	69.4196	69.4196	69.4196	1.42109e-14	1.02967e-14	-4.2336e-12	1	-55.1925	0.775372
314	USV	TRUE	0.779039	101.309	101.311	0.0016	90.9734	90.7507	91.3742	0.623441	0.249933	-389.651	1.00816	-66.1434	0.765538
315	USV	TRUE	0.64042	101.429	101.435	0.006	69.8713	69.3815	71.044	1.66251	0.540989	275.157	1.02308	-56.9294	0.804319
316	USV	TRUE	0.814236	101.523	101.529	0.006	85.4419	84.2096	86.0944	1.8848	0.717468	-276.993	1.02782	-66.6791	0.769762
317	USV	TRUE	0.790117	101.807	101.809	0.0016	78.8982	78.8982	78.8982	1.42109e-14	2.51215e-15	5.40916e-12	1	-71.7291	0.574761
318	USV	TRUE	0.893277	101.921	101.931	0.01	87.1715	85.2872	88.9907	3.70358	1.00021	-92.4247	1.30148	-67.4488	0.779021
319	USV	TRUE	0.763617	102.501	102.517	0.016	76.5246	76.1537	83.4049	7.25122	3.38495	507.235	1.02338	-62.9946	0.796317
320	USV	TRUE	0.834898	102.6	102.614	0.0136	71.3651	68.7931	71.695	2.90196	1.32496	-216.054	1.00046	-71.0761	0.659617
321	USV	TRUE	0.984445	102.875	102.877	0.002	68.6794	68.6794	68.6794	1.42109e-14	8.40726e-15	-2.48638e-12	1	-56.0662	0.759599
322	USV	TRUE	0.979879	102.99	103.02	0.0292	76.2236	63.7197	76.3031	12.5835	6.3408	437.076	1.00533	-69.3398	0.697061
323	USV	TRUE	0.842565	103.134	103.146	0.0112	82.848	74.6292	84.1174	9.48823	4.033	898.617	1.01076	-71.3667	0.61182
324	USV	TRUE	0.757038	103.332	103.389	0.0576	67.4622	67.1087	77.9765	10.8678	2.58706	-43.8709	1.24914	-62.5424	0.661195
325	USV	TRUE	0.840634	103.616	103.639	0.0228	66.6875	66.2768	68.9807	2.70394	1.34433	110.023	1.00628	-64.2093	0.764101
326	USV	TRUE	0.917036	103.728	103.749	0.0208	81.9498	77.3981	83.4737	6.0756	2.55309	352.008	1.03247	-73.4797	0.594484
327	USV	TRUE	0.973678	103.87	103.888	0.0176	72.2945	69.4566	72.9946	3.53799	1.00549	-168.119	1.07639	-68.8692	0.589254
328	USV	TRUE	0.71302	104.032	104.037	0.0044	78.9907	78.486	79.4158	0.929823	0.292767	-212.708	1.00298	-73.8862	0.544221
329	USV	TRUE	0.722387	104.332	104.337	0.0052	69.249	68.5608	69.3939	0.833116	0.292884	-79.2888	1.06815	-73.4014	0.674654
330	USV	TRUE	0.86875	104.452	104.456	0.004	69.0535	69.0238	69.4246	0.400784	0.13349	-83.6653	1.01054	-69.4648	0.704978
331	USV	TRUE	0.873716	104.519	104.542	0.0228	72.0279	68.5992	72.4	3.80083	0.876429	-15.7884	1.07654	-67.2448	0.713543
332	USV	TRUE	0.858136	104.732	104.75	0.0184	71.3901	69.6916	72.0611	2.36953	0.683958	-50.6219	1.06747	-67.5716	0.722917
333	USV	TRUE	0.958156	104.895	104.922	0.0276	69.8577	67.6186	70.7132	3.09465	0.773485	1.55251	1.07166	-71.8384	0.655572
334	USV	TRUE	0.884557	105.093	105.126	0.0328	67.4092	63.9751	77.3262	13.3512	3.31558	283.319	1.12033	-74.3741	0.482236
335	USV	TRUE	0.659351	105.218	105.23	0.0116	83.4095	81.0514	84.364	3.31256	1.00691	51.4597	1.43931	-75.6772	0.526771
336	USV	TRUE	0.929728	107.89	107.9	0.0096	97.023	91.7202	97.2198	5.49961	2.48168	573.719	1.07385	-73.9931	0.525659
337	USV	TRUE	0.741861	108.216	108.218	0.0016	85.4579	85.0839	85.832	0.74813	0.295724	-467.581	1	-76.7718	0.431433
338	USV	TRUE	0.665459	108.37	108.379	0.0092	89.708	85.2632	92.3682	7.10499	2.59874	-760.43	1.00122	-76.6424	0.515466
339	USV	TRUE	0.975498	108.41	108.412	0.0016	65.599	65.2784	66.2759	0.997506	0.403004	623.441	1.0194	-71.7309	0.632345
340	USV	TRUE	0.957695	108.504	108.525	0.0204	67.3131	67.076	68.8721	1.79609	0.540224	83.9307	1.00185	-68.0728	0.710651
341	USV	TRUE	0.919296	108.826	108.846	0.02	67.2152	66.2432	68.5199	2.2767	0.922334	30.42	1.05416	-67.6821	0.712657
342	USV	TRUE	0.77235	109.333	109.355	0.0224	96.6068	86.7032	97.2915	10.5883	2.5522	288.822	1.12721	-76.3595	0.447233
343	USV	TRUE	0.708961	109.418	109.42	0.002	72.0912	71.7884	72.1892	0.400784	0.153333	-176.854	1.03234	-69.4294	0.642236
344	USV	TRUE	0.925644	109.637	109.655	0.018	69.3378	65.9301	71.0152	5.08502	1.86289	-281.959	1.05213	-68.4584	0.590434
345	USV	TRUE	0.836375	110.271	110.32	0.013	89.6744	81.6414	95.7084	14.067	4.77332	236.742	1.10786	-77.8711	0.501282
346	USV	TRUE	0.858786	110.545	110.547	0.0016	92.6167	92.4207	93.1689	0.74813	0.307235	467.581	1.02779	-75.8318	0.542033
347	USV	TRUE	0.9556	110.592	110.594	0.002	68.322	67.4002	68.7272	1.32704	0.511672	593.542	1.23208	-73.1809	0.553186
348	USV	TRUE	0.838374	110.813	110.815	0.0016	65.1302	64.6314	65.2727	0.641254	0.258129	-311.721	1.14317	-76.8636	0.516598
349	USV	TRUE	0.666466	111.149	111.184	0.0352	93.6071	77.7562	94.4479	16.6917	7.60036	-597.018	1.11295	-78.0089	0.493608
350	USV	TRUE	0.931923	111.219	111.277	0.0576	68.9803	66.2195	70.8055	4.58602	1.61279	-50.1259	1.00891	-68.3786	0.602172
351	USV	TRUE	0.977431	111.376	111.39	0.0144	69.6167	68.7315	69.9942	1.26269	0.449956	13.5528	1.06027	-66.3902	0.714496
352	USV	TRUE	0.650404	111.794	111.799	0.0048	77.8714	77.3434	78.846	1.50259	0.485	-294.116	1.00829	-71.946	0.65413
353	USV	TRUE	0.68616	111.99	111.994	0.004	98.1422	74.8671	100.28	25.4127	7.84057	4619.81	1.20222	-78.7271	0.457902
354	USV	TRUE	0.949279	112.11	112.123	0.0136	74.9881	70.4014	79.5748	9.17346	4.83918	689.22	1.00244	-74.2897	0.572524
355	USV	TRUE	0.807244	112.462	112.503	0.0408	79.9214	79.4182	80.4152	0.996977	0.393296	15.3767	1.0085	-74.2719	0.63873
356	USV	TRUE	0.978787	112.596	112.606	0.0108	79.7969	79.3404	84.2749	4.93448	1.72958	424.972	1.1502	-69.2235	0.650063
357	USV	TRUE	0.846861	112.774	112.787	0.0124	83.7469	77.8328	85.921	8.08822	3.0608	-670.994	1.00376	-67.6995	0.653582
358	USV	TRUE	0.786763	113.089	113.092	0.0028	66.354	65.8567	66.8513	0.994537	0.362471	-369.329	1.0019	-55.5207	0.801827
359	USV	TRUE	0.79074	113.275	113.286	0.0108	105.651	100.314	107.869	7.55504	3.41102	680.591	1.02509	-73.6636	0.632859
360	USV	TRUE	0.676187	119.842	119.873	0.0312	55.4477	54.4798	58.6371	4.15729	1.58249	73.6926	1.06274	-80.1659	0.451978
361	USV	TRUE	0.97932	120.021	120.036	0.0144	56.3125	55.7011	56.6414	0.940256	0.322007	-44.6073	1.00823	-67.1392	0.63836
362	USV	TRUE	0.835747	120.231	120.332	0.001	62.9044	57.4441	63.1394	5.69535	2.73752	68.7578	1.00521	-62.6148	0.704347
363	USV	TRUE	0.883305	120.53	120.546	0.0168	86.4698	84.9734	88.9412	3.96774	1.47577	225.244	1.02364	-73.1702	0.642558
364	USV	TRUE	0.983189	120.655	120.657	0.002	63.7435	63.2937	64.1933	0.899537	0.320169	-425.594	1.00633	-64.9705	0.639715
365	USV	TRUE	0.952642	120.883	120.893	0.01	66.5026	66.3012	67.4426	1.14138	0.493479	-111.372	1.00048	-60.5438	0.693075
366	USV	TRUE	0.75709	121.048	121.05	0.002	64.5102	64.047	65	0.952975	0.366077	-488.574	1.00178	-64.2473	0.628915
367	USV	TRUE	0.784296	121.28	121.284	0.0036	64.2091	63.7469	65.0329	1.28602	0.433638	362.194	1.01185	-65.5051	0.636646
368	USV	TRUE	0.955907	121.438	121.458	0.02	81.2157	80.7089	92.0218	11.3129	5.12124	566.576	1.04467	-68.1173	0.708296
369	USV	TRUE	0.773209	121.734	121.739	0.0048	90.268	89.0488	92.0372	2.98835	1.17534	625.737	1.00455	-77.5763	0.542948
370	USV	TRUE	0.767337	121.778	121.78	0.0024	65.0468	64.7796	65.314	0.534378	0.192398	222.658	1	-70.5194	0.508232
371	USV	TRUE	0.693028	122.014	122.016	0.002	67.1186	67.1186	67.1186	1.42109e-14	3.8918e-15	-3.61551e-12	1	-69.7145	0.538912
372	USV	TRUE	0.748088	122.276	122.278	0.0024	85.4245	82.619	87.1613	4.54222	1.65041	-1892.59	1.00487	-82.1237	0.419439
373	USV	TRUE	0.931846	122.437	122.565	0.00129	94.2699	61.5396	95.8141	34.2746	13.5324	-267.33	1.15753	-69.4513	0.537585
374	USV	TRUE	0.902617	123.315	123.326	0.0104	87.8276	86.0093	88.5156	2.50629	0.873276	-214.656	1.05795	-70.3894	0.657994
375	USV	TRUE	0.938931	125.294	125.302	0.008	70.119	69.7776	72.3133	2.53564	0.617263	-235.485	1.04341	-70.3374	0.636175
376	USV	TRUE	0.825674	125.558	125.574	0.0164	90.1872	84.5243	92.4138	7.8895	2.34174	239.746	1.30714	-74.5714	0.602423
377	USV	TRUE	0.896154	125.65	125.657	0.0072	88.7603	87.7709	91.7243	3.95342	1.37078	339.269	1.2583	-72.6039	0.584394
378	USV	TRUE	0.940592	125.924	125.936	0.0116	78.5969	76.8343	81.8197	4.98537	1.87856	388.917	1.01027	-75.5854	0.586787
379	USV	TRUE	0.964172	126.024	126.028	0.0036	68.6045	66.0736	69.0795	3.00588	0.942991	389.314	1.61021	-66.6797	0.659837
380	USV	TRUE	0.6201	126.201	126.21	0.0084	75.8404	75.1058	76.4535	1.34769	0.441359	85.2536	1.07701	-79.7794	0.487602
381	USV	TRUE	0.85474	126.37	126.371	0.0016	65.5622	65.1882	65.9363	0.74813	0.295724	467.581	1	-67.9821	0.593844
382	USV	TRUE	0.896268	126.596	126.602	0.006	69.0153	65.6161	70.5591	4.943	1.65203	-849.865	1.03698	-71.0744	0.656361
383	USV	TRUE	0.795759	126.852	126.856	0.004	66.5382	65.9002	68.0857	2.18545	0.908129	-546.803	1.00005	-71.1399	0.63916
384	USV	TRUE	0.865922	127.103	127.122	0.0196	67.1032	66.4635	72.358	5.89449	2.52443	280.511	1.00561	-76.3851	0.551614
385	USV	TRUE	0.670784	127.209	127.228	0.0192	89.1355	87.0107	94.7883	7.77763	3.04666	-427.053	1.05152	-77.2213	0.543044
386	USV	TRUE	0.662156	127.313	127.318	0.0052	73.23	72.8738	73.9129	1.03907	0.275519	149.743	1.02157	-66.9488	0.704574
387	USV	TRUE	0.643563	127.425	127.429	0.0044	66.9865	66.563	68.8306	2.26758	1.08388	514.846	1.00002	-73.7552	0.479042
388	USV	TRUE	0.665953	127.525	127.536	0.0108	86.5272	85.4835	87.549	2.06548	0.646308	-31.632	1.13662	-76.4257	0.57705
389	USV	TRUE	0.78842	127.619	128.129	0.0031	80.196	38.3628	105.1	66.7371	14.2239	3.35434	19.2149	-89.1347	0.208771
390	USV	TRUE	0.76269	128.212	128.216	0.0036	70.0104	68.1476	70.6006	2.45306	1.13652	-679.106	1.00032	-75.286	0.572005
391	USV	TRUE	0.745516	128.76	128.765	0.0048	78.7189	78.5139	79.0613	0.547412	0.228228	-106.76	1.00254	-76.4657	0.574722
392	USV	TRUE	0.886269	129.253	129.255	0.002	55.9099	55.4201	56.7026	1.28251	0.503743	665.428	1.01432	-76.1715	0.589506
393	USV	TRUE	0.708466	129.474	129.476	0.002	81.2235	80.934	81.5397	0.605629	0.218335	290.727	1.00254	-74.1924	0.590489
394	USV	TRUE	0.712354	129.576	129.6	0.024	87.5693	69.3775	90.5447	21.1671	5.8908	780.09	1.22109	-74.7974	0.548528
395	USV	TRUE	0.869001	129.632	129.633	0.0016	65.0023	64.6282	65.3763	0.74813	0.295724	467.581	1	-77.6668	0.491996
396	USV	TRUE	0.690648	130.274	130.277	0.0024	70.8965	70.5625	70.9336	0.371096	0.138851	139.161	1.01913	-70.7224	0.643057
397	USV	TRUE	0.695409	130.842	130.904	0.0612	75.2262	74.4089	81.6667	7.25776	3.37809	115.178	1.0099	-80.5581	0.475901
398	USV	TRUE	0.795554	131.055	131.08	0.0248	86.8847	83.26	91.5208	8.26077	2.20366	65.184	1.23858	-81.2465	0.443694
399	USV	TRUE	0.969378	131.1	131.112	0.0124	67.6168	66.6036	69.1426	2.539	1.02665	181.995	1.0274	-66.4463	0.765226
400	USV	TRUE	0.756045	131.214	131.218	0.0036	68.4214	67.6054	69.1782	1.57277	0.554868	437.631	1.00249	-76.5639	0.54995
401	USV	TRUE	0.955688	131.345	131.348	0.0028	80.9733	80.2628	82.5388	2.27608	0.867876	816.666	1.0093	-76.2648	0.572346
402	USV	TRUE	0.645691	131.457	131.47	0.0124	71.3262	71.3087	72.6906	1.38186	0.462959	108.75	1.01183	-74.5915	0.549986
403	USV	TRUE	0.821522	132.366	132.399	0.0324	70.9635	66.7951	91.2258	24.4306	6.12362	-754.736	1.00506	-69.4377	0.645377
404	USV	TRUE	0.708965	132.521	132.523	0.0024	68.1691	65.0297	70.0395	5.0098	1.82292	-2087.42	1.005	-63.1889	0.752597
405	USV	TRUE	0.874461	132.596	132.598	0.002	68.5476	67.9981	68.9798	0.981718	0.406259	489.329	1.00087	-69.8839	0.69137
406	USV	TRUE	0.848909	132.867	132.873	0.0056	88.7606	87.8977	89.2199	1.32226	0.592167	244.192	1.00981	-72.5902	0.583297
407	USV	TRUE	0.659608	147.042	147.074	0.0328	54.3141	50.5981	56.5362	5.93806	2.2942	-137.589	1.08015	-71.2942	0.603207
408	USV	TRUE	0.689378	147.227	147.249	0.0224	85.4923	77.6731	93.3206	15.6475	6.32903	745.119	1.04281	-76.3087	0.447916
409	USV	TRUE	0.836615	156.869	156.899	0.0304	68.7489	67.6721	71.0472	3.37511	1.32378	55.5589	1.04609	-66.9175	0.524426
410	USV	TRUE	0.671926	157.065	157.07	0.0048	60.352	60.2478	60.6643	0.416546	0.150343	-62.4447	1.01258	-69.4751	0.52423
411	USV	TRUE	0.908085	157.293	157.328	0.0352	65.745	63.6889	74.4719	10.783	3.34003	214.012	1.10334	-68.8525	0.482886
412	USV	TRUE	0.779907	158.457	158.465	0.0076	66.4312	66.3341	66.5369	0.202733	0.0717978	0.443794	1.00261	-63.955	0.584697
413	USV	TRUE	0.675394	158.775	158.791	0.0152	61.8381	61.4226	62.132	0.709386	0.271524	-31.2263	1.00937	-68.337	0.636545
414	USV	TRUE	0.73363	158.846	158.85	0.0044	77.8328	77.4876	78.0017	0.514129	0.182128	-55.9524	1.04452	-78.2904	0.485129
415	USV	TRUE	0.979252	158.946	159.056	0.0021	67.8031	66.7824	68.5236	1.74119	0.584134	-11.875	1.00836	-70.5395	0.590951
416	USV	TRUE	0.870031	159.297	159.309	0.0124	66.0224	65.7851	67.4705	1.68539	0.542573	-104.479	1.12529	-67.9095	0.592205
417	USV	TRUE	0.878618	159.431	159.445	0.0136	67.9541	65.7826	70.9483	5.16566	1.47966	-285.132	1.09021	-66.6422	0.726657
418	USV	TRUE	0.890487	159.683	159.715	0.0316	67.0473	66.232	69.0286	2.79664	1.03593	-70.7283	1.02584	-69.0338	0.714024
419	USV	TRUE	0.960953	159.864	159.926	0.062	79.6582	77.8136	84.4762	6.66264	2.3985	-19.5508	1.06914	-73.9311	0.532322
420	USV	TRUE	0.965726	159.97	159.977	0.0072	66.0121	64.8369	68.6931	3.85622	1.65587	523.132	1.01312	-69.1512	0.669587
421	USV	TRUE	0.751648	160.252	160.254	0.002	65.6923	65.0734	66.0085	0.935162	0.356582	-467.581	1.01392	-62.7836	0.663582
422	USV	TRUE	0.751559	160.458	160.487	0.0288	41.7601	40.473	68.5599	28.087	13.5277	1008.77	1.16824	-59.5963	0.722635
423	USV	TRUE	0.981258	160.588	160.666	0.0784	68.3205	66.4575	69.5761	3.11859	1.02657	12.2638	1.00468	-55.2158	0.841085
424	USV	TRUE	0.988388	160.988	160.99	0.002	92.2229	91.9468	92.2496	0.302814	0.114253	-113.873	1.03232	-58.65	0.838663
425	USV	TRUE	0.95613	161.179	161.184	0.0048	66.206	64.7699	66.955	2.18508	0.778877	-418.09	1.09259	-63.2929	0.71743
426	USV	TRUE	0.633119	161.341	161.382	0.0408	94.3699	67.9934	95.0492	27.0558	10.6162	-669.213	1.03253	-68.5021	0.603858
427	USV	TRUE	0.921324	161.447	161.486	0.0384	69.3645	62.6929	70.0449	7.35197	2.54861	-156.881	1.05074	-66.0631	0.71456
428	USV	TRUE	0.788258	161.67	161.675	0.0056	67.8736	65.506	70.4342	4.92816	1.54339	-854.846	1.03244	-66.1503	0.795523
429	USV	TRUE	0.930898	161.77	161.772	0.002	64.5068	64.2039	64.6047	0.400784	0.153333	-176.854	1.03234	-60.2076	0.769212
430	USV	TRUE	0.83082	162.112	162.146	0.0348	55.8595	54.8807	68.0058	13.1251	6.06082	-371.176	1.0712	-70.0458	0.641906
431	USV	TRUE	0.869544	162.482	162.49	0.0076	95.5865	95.526	99.6009	4.07485	1.51502	-571.606	1.03068	-72.1254	0.642288
432	USV	TRUE	0.827083	162.541	162.554	0.0132	57.8268	56.4628	61.4825	5.01975	1.65372	-340.733	1.00926	-76.0628	0.47793
433	USV	TRUE	0.603035	162.697	162.699	0.0016	73.522	73.148	73.6289	0.480941	0.193597	-233.791	1.09185	-64.4188	0.704658
434	USV	TRUE	0.755515	162.811	162.812	0.0016	70.637	70.2006	72.3203	2.1197	0.887173	-1324.81	1.05854	-66.0603	0.728615
435	USV	TRUE	0.94523	163.641	163.663	0.022	77.9791	76.1608	78.6853	2.52455	0.6782	-74.4909	1.02734	-69.5006	0.52816
436	USV	TRUE	0.983662	163.812	163.818	0.0064	93.4933	90.2125	94.2803	4.06779	1.46759	662.814	1.00926	-69.1644	0.601152
437	USV	TRUE	0.981917	164.008	164.012	0.0036	67.0925	66.4394	67.7456	1.30626	0.457036	376.944	1.00261	-60.9726	0.839512
438	USV	TRUE	0.976519	164.135	164.162	0.0272	68.1599	66.4439	70.3662	3.92224	1.4313	111.807	1.03528	-60.2058	0.795799
439	USV	TRUE	0.756914	164.36	164.366	0.006	66.2919	65.4691	67.6972	2.22815	0.758222	354.351	1.00565	-72.1701	0.548909
440	USV	TRUE	0.653037	164.599	164.602	0.0028	96.0688	95.4306	96.5735	1.14298	0.378482	383.466	1.00713	-75.3878	0.549681
441	USV	TRUE	0.990873	164.746	164.748	0.002	66.6278	65.5457	67.1043	1.5586	0.599135	779.302	1.02713	-62.4301	0.793163
442	USV	TRUE	0.811948	164.971	165.011	0.0404	88.1619	77.4597	98.2282	20.7685	7.17484	-67.8408	1.48192	-76.0376	0.536463
443	USV	TRUE	0.730691	165.943	165.969	0.0256	71.7551	71.2133	73.7439	2.53066	0.853735	93.0074	1.00515	-70.8411	0.58441
444	USV	TRUE	0.988797	166.445	166.448	0.0032	65.0422	64.893	65.1492	0.256143	0.10285	-7.1505	1.02467	-56.8625	0.768235
445	USV	TRUE	0.964202	166.56	166.586	0.026	80.3568	79.3243	82.1659	2.84154	1.09534	80.6745	1.03067	-64.7573	0.775605
446	USV	TRUE	0.84338	166.713	166.718	0.0052	66.8403	66.6837	67.759	1.07532	0.373243	-170.616	1.04094	-68.402	0.708799
447	USV	TRUE	0.898066	168.25	168.27	0.02	78.2595	77.0872	80.5446	3.45745	1.08042	79.1623	1.06209	-72.6092	0.603725
448	USV	TRUE	0.950285	168.575	168.608	0.0332	65.4639	63.9563	67.218	3.26164	0.801363	54.5399	1.06704	-65.7999	0.711142
449	USV	TRUE	0.944821	168.817	168.82	0.0032	67.948	67.8664	68.282	0.415628	0.146357	115.968	1.01517	-66.3685	0.734323
450	USV	TRUE	0.771396	168.857	168.862	0.0056	55.1254	54.2578	56.5493	2.29147	0.843922	-431	1.02748	-72.3287	0.502295
451	USV	TRUE	0.958178	169.119	169.126	0.0064	65.3519	65.1066	65.8293	0.722769	0.25796	43.8729	1.03468	-67.2979	0.699618
452	USV	TRUE	0.774389	169.187	169.188	0.0016	63.8827	63.6066	63.9806	0.374065	0.153618	233.791	1.01068	-64.0273	0.782147
453	USV	TRUE	0.880101	169.382	169.386	0.0044	69.3788	69.3788	69.3788	0	4.54465e-15	-3.12869e-12	1	-67.8044	0.702643
454	USV	TRUE	0.764988	169.621	169.706	0.0844	67.4793	66.9095	69.5424	2.63292	0.872512	10.6705	1.01094	-70.1678	0.650949
455	USV	TRUE	0.898488	169.936	169.958	0.0216	92.7346	91.4504	100.529	9.07823	4.37362	-409.369	1.02431	-75.7307	0.52572
456	USV	TRUE	0.881767	171.615	171.623	0.008	80.483	78.9223	80.9194	1.99707	0.810177	-202.33	1.08299	-73.8102	0.589808
457	USV	TRUE	0.937893	172.133	172.135	0.0016	72.7942	72.5448	73.0435	0.498753	0.197149	311.721	1	-65.9117	0.767949
458	USV	TRUE	0.720089	172.327	172.329	0.0016	68.8187	68.2398	68.9078	0.667973	0.276311	389.651	1.07279	-72.9915	0.669414
459	USV	TRUE	0.852503	172.412	172.414	0.002	71.0281	70.752	71.0548	0.302814	0.114253	-113.873	1.03232	-69.6339	0.646079
460	USV	TRUE	0.827994	172.511	172.515	0.0032	91.7491	89.4706	95.3858	5.91527	1.99448	1807.55	1.00405	-77.3286	0.614059
461	USV	TRUE	0.807181	172.717	172.723	0.0064	70.8163	68.6268	73.2136	4.58675	1.40231	684.026	1.04176	-76.807	0.543915
462	USV	TRUE	0.87588	173.099	173.111	0.012	72.1119	72.1031	72.4274	0.324243	0.170596	-27.274	1.00002	-71.1002	0.518855
463	USV	TRUE	0.968422	173.227	173.231	0.0044	73.3802	73.1427	73.4099	0.267189	0.0741405	31.6599	1.01005	-63.3687	0.706827
464	USV	TRUE	0.834538	173.513	173.517	0.0044	67.2844	66.2092	67.4369	1.22767	0.566573	-260.236	1.03888	-75.4302	0.64979
465	USV	TRUE	0.871699	173.602	173.605	0.0024	69.1969	67.6902	69.6645	1.97423	0.70089	-584.476	1.41548	-64.6725	0.779115
466	USV	TRUE	0.86747	173.685	173.712	0.0268	71.9387	69.1948	72.0621	2.86724	0.948763	100.163	1.00882	-70.3199	0.640871
467	USV	TRUE	0.943362	173.768	173.77	0.0016	67.8605	67.7893	68.1099	0.320627	0.129065	-155.86	1.04572	-65.2888	0.709828
468	USV	TRUE	0.954218	174.096	174.124	0.0276	68.6105	67.7971	75.3916	7.59457	3.66199	293.926	1.01931	-73.607	0.652539
469	USV	TRUE	0.852704	174.201	174.204	0.0032	71.2951	68.8542	72.2684	3.41418	1.54793	-1060.55	1.00099	-74.2266	0.644196
470	USV	TRUE	0.97279	174.26	174.267	0.0068	67.5754	64.0978	68.12	4.0222	1.695	602.552	1.01045	-73.2357	0.65949
471	USV	TRUE	0.700662	174.363	174.373	0.01	69.8437	67.2442	72.729	5.4848	1.4783	366.444	1.11239	-81.3929	0.455955
472	USV	TRUE	0.796024	174.482	174.487	0.0048	65.2431	63.3938	66.6681	3.27426	0.963763	-662.964	1.01276	-66.9257	0.705774
473	USV	TRUE	0.908018	174.62	174.713	0.0932	76.91	72.5823	79.0266	6.44426	2.137	3.09444	1.03657	-69.304	0.648412
474	USV	TRUE	0.693587	174.72	174.726	0.0056	71.9449	70.2042	72.4032	2.19902	0.876463	-398.694	1.00447	-70.2135	0.659704
475	USV	TRUE	0.836408	175.113	175.179	0.0664	75.8071	75.7424	77.3542	1.61184	0.789715	-23.2489	1.00086	-67.2844	0.703636
476	USV	TRUE	0.96959	175.352	175.375	0.0232	76.2881	74.0969	78.2625	4.16566	0.970324	184.369	1.01533	-67.7499	0.652974
477	USV	TRUE	0.844115	175.673	175.733	0.06	43.593	43.0459	67.016	23.9702	7.09652	401.263	1.01781	-69.1715	0.534043
478	USV	TRUE	0.8044	176.005	176.01	0.0044	65.2243	64.2919	65.6211	1.3291	0.527919	-314.885	1.00155	-63.201	0.721436
479	USV	TRUE	0.696687	176.483	176.489	0.006	67.4927	65.2332	68.0619	2.82868	1.18737	-477.172	1.00259	-74.3217	0.498251
480	USV	TRUE	0.859659	176.597	176.607	0.0096	96.7002	94.4308	97.2451	2.81427	1.24236	311.571	1.00269	-74.7108	0.494647
481	USV	TRUE	0.671727	176.691	176.693	0.0024	78.5327	75.3933	79.4679	4.07463	1.53693	1697.76	1.04343	-77.4987	0.590674
482	USV	TRUE	0.987751	176.773	176.777	0.004	67.9774	67.1507	68.7093	1.5586	0.697354	389.651	1.00076	-64.4171	0.760748
483	USV	TRUE	0.797033	176.975	176.987	0.0128	66.5139	63.0998	70.3306	7.23083	1.6982	-546.567	1.04163	-67.4385	0.70832
484	USV	TRUE	0.876689	177.073	177.086	0.0124	64.1145	62.8379	66.6472	3.80922	1.43847	341.604	1.04894	-66.0242	0.778948
485	USV	TRUE	0.879005	177.637	177.664	0.0268	71.2778	67.3851	76.2382	8.85314	2.81718	104.238	1.26834	-73.1611	0.63963
486	USV	TRUE	0.818271	177.761	177.775	0.0144	81.1816	76.7248	83.6049	6.88012	2.66182	379.129	1.40614	-74.2475	0.595454
487	USV	TRUE	0.755524	177.889	177.891	0.002	72.8984	72.8984	72.8984	1.42109e-14	8.25576e-15	1.86479e-12	1	-70.2885	0.518603
488	USV	TRUE	0.878168	181.267	181.268	0.0016	67.5992	67.5992	67.5992	0	5.0243e-15	3.29355e-12	1	-69.6813	0.69857
489	USV	TRUE	0.843177	181.458	181.485	0.0268	67.5675	64.5097	70.8325	6.3228	1.90066	165.536	1.06508	-56.3517	0.843066
490	USV	TRUE	0.972359	181.581	181.661	0.0796	67.4908	66.1697	71.7087	5.539	1.52652	-8.56607	1.03283	-48.3978	0.870759
491	USV	TRUE	0.784332	181.741	181.763	0.022	69.1498	64.9713	71.8514	6.88012	1.8361	280.533	1.05383	-51.6513	0.864554
492	USV	TRUE	0.829033	181.866	181.878	0.012	70.8326	68.3819	72.4342	4.05231	1.21646	349.642	1.00353	-54.1394	0.842756
493	USV	TRUE	0.920287	182.084	182.089	0.0056	79.1594	78.291	80.9852	2.69416	0.852436	467.117	1.01659	-62.4394	0.776118
494	USV	TRUE	0.639387	182.192	182.195	0.0028	93.5037	93.2514	94.1568	0.905474	0.320606	316.315	1.01624	-70.679	0.662649
495	USV	TRUE	0.952439	182.335	182.336	0.0016	66.729	66.2035	67.0763	0.872818	0.347517	545.511	1.00577	-57.7276	0.788578
496	USV	TRUE	0.870595	182.634	182.654	0.02	96.4172	78.96	96.5977	17.6377	7.93423	910.336	1.05124	-66.6848	0.690198
497	USV	TRUE	0.931232	182.781	182.783	0.0024	66.9785	65.3754	67.7801	2.4047	0.881679	-1001.96	1.01831	-56.9909	0.85049
498	USV	TRUE	0.992012	182.926	182.968	0.0412	96.7972	81.8013	106.251	24.4502	9.49926	587.638	1.12426	-68.6039	0.651588
499	USV	TRUE	0.95968	183.019	183.039	0.0204	66.8127	65.7896	68.9689	3.17931	0.897177	-122.137	1.0297	-53.7837	0.841353
500	USV	TRUE	0.938302	183.334	183.342	0.0084	65.01	64.6285	67.0948	2.46626	0.997986	-282.787	1.00299	-61.8567	0.709891
501	USV	TRUE	0.825251	183.492	183.496	0.0036	71.5808	71.3358	71.9222	0.586332	0.160934	-120.325	1.01683	-70.2598	0.647119
502	USV	TRUE	0.930808	183.631	183.657	0.0256	76.1152	70.9836	87.8174	16.8338	2.77144	-357.301	1.1285	-72.698	0.58652
503	USV	TRUE	0.790681	183.744	183.746	0.002	73.3661	73.09	73.9717	0.881724	0.315942	404.601	1.02986	-61.7845	0.700693
504	USV	TRUE	0.899002	184.165	184.176	0.0108	65.825	65.7175	69.2995	3.58199	1.87618	335.096	1.00271	-57.7424	0.832269
505	USV	TRUE	0.971274	184.503	184.51	0.0068	91.1742	89.7417	91.9238	2.18204	0.536043	225.338	1.05505	-56.9559	0.85598
506	USV	TRUE	0.944071	184.613	184.689	0.0768	63.52	62.4589	95.9115	33.4526	14.5061	-477.884	1.09986	-55.5138	0.785102
507	USV	TRUE	0.820418	185.495	185.5	0.0052	73.6086	73.475	73.9054	0.430471	0.14303	27.7303	1.02924	-63.3473	0.801385
508	USV	TRUE	0.672408	186.356	186.359	0.0024	71.0927	71.0927	71.0927	1.42109e-14	4.10232e-15	-2.94733e-12	1	-64.4184	0.764827
509	USV	TRUE	0.98963	186.467	186.477	0.0092	71.7433	71.1273	73.1535	2.02618	0.648039	219.689	1.01532	-62.4695	0.800288
510	USV	TRUE	0.869553	197.738	197.785	0.0472	94.4353	58.4687	108.322	49.8528	15.3759	-1037.41	1.0306	-76.1469	0.446409
511	USV	TRUE	0.885269	197.998	198.008	0.0096	86.2031	85.5699	86.5056	0.935775	0.317069	-44.7118	1.04168	-70.3655	0.536973
512	USV	TRUE	0.791553	198.089	198.096	0.0072	73.6251	73.2177	73.8275	0.609741	0.227703	80.2021	1.01492	-70.9731	0.695046
513	USV	TRUE	0.726336	198.217	198.232	0.0152	56.8839	55.3894	61.1836	5.79423	2.61277	355.481	1.03449	-70.2431	0.637391
514	USV	TRUE	0.745241	198.419	198.42	0.0016	56.6671	56.3198	57.1926	0.872818	0.347517	-545.511	1.00577	-72.2089	0.606169
515	USV	TRUE	0.917384	198.571	198.574	0.0032	66.1825	65.9673	67.0064	1.03907	0.386435	335.533	1.03144	-58.4769	0.785424
516	USV	TRUE	0.780036	198.711	198.727	0.0156	95.1379	67.7379	95.3348	27.5969	14.7071	1787.78	1.00821	-70.4399	0.633087
517	USV	TRUE	0.689975	198.814	198.815	0.0016	95.9219	95.3964	96.2692	0.872818	0.347517	545.511	1.00577	-71.2892	0.68948
518	USV	TRUE	0.776292	198.863	198.865	0.0016	66.7155	65.5844	66.956	1.37157	0.580791	857.232	1.07696	-65.8441	0.694651
519	USV	TRUE	0.777788	198.937	199.011	0.074	76.1675	68.6671	83.0479	14.3809	4.02009	-22.448	1.2103	-74.9744	0.541214
520	USV	TRUE	0.957747	199.271	199.275	0.0036	66.0133	65.6941	67.0746	1.38048	0.533291	-421.025	1.04214	-64.5967	0.662482
521	USV	TRUE	0.865476	199.472	199.475	0.0032	78.2249	77.8909	78.7964	0.905474	0.317768	-286.053	1.00701	-58.7972	0.787182
522	USV	TRUE	0.812114	199.583	199.627	0.044	83.0358	77.7834	84.5922	6.80877	3.04696	-130.717	1.03435	-72.6475	0.688348
523	USV	TRUE	0.891474	199.777	199.785	0.0084	68.6161	68.0149	69.5178	1.5029	0.497479	-151.461	1.01662	-65.8785	0.648883
524	USV	TRUE	0.920173	200.193	200.202	0.0096	65.8978	65.5194	66.9146	1.39512	0.358959	67.3336	1.0432	-70.0695	0.603157
525	USV	TRUE	0.728293	200.546	200.549	0.0024	69.7323	68.2628	70.6007	2.33791	0.850968	974.127	1.01067	-77.3703	0.613858
526	USV	TRUE	0.967681	200.689	200.758	0.0696	67.48	65.1214	74.3102	9.18879	2.85219	-98.2027	1.04691	-72.7162	0.595202
527	USV	TRUE	0.793223	200.794	200.798	0.0036	65.7698	63.8846	66.4081	2.52345	0.837031	661.676	1.03844	-64.9524	0.727295
528	USV	TRUE	0.968632	200.842	200.948	0.01	75.4591	67.0233	76.9648	9.94154	4.15135	92.1725	1.0129	-68.3675	0.57858
529	USV	TRUE	0.900805	201.171	201.178	0.0076	66.1466	65.833	66.4744	0.641405	0.267752	-67.9861	1.01868	-68.4275	0.699854
530	USV	TRUE	0.964786	201.332	201.373	0.0404	80.2385	68.2353	89.1261	20.8908	5.45364	287.227	1.34537	-68.347	0.712635
531	USV	TRUE	0.798581	201.501	201.503	0.0016	69.5602	68.5627	70.5577	1.99501	0.788598	1246.88	1	-71.4187	0.638918
532	USV	TRUE	0.853637	201.606	201.608	0.002	64.6659	63.5972	65.4319	1.8347	0.67271	-893.175	1.00595	-69.6897	0.64167
533	USV	TRUE	0.938158	201.655	201.67	0.0152	69.4069	68.4047	70.1484	1.7437	0.64025	74.4271	1.04464	-68.2992	0.757251
534	USV	TRUE	0.891241	201.827	201.856	0.0288	70.7426	68.7351	71.0827	2.3476	0.674812	-59.3506	1.02331	-68.2474	0.712783
535	USV	TRUE	0.882452	201.974	202.066	0.0916	66.3163	65.4578	70.3858	4.92798	1.90421	-48.0954	1.0046	-70.7327	0.532266
536	USV	TRUE	0.892422	202.216	202.218	0.0016	90.5755	90.2282	91.101	0.872818	0.347517	545.511	1.00577	-71.6969	0.642378
537	USV	TRUE	0.918983	202.346	202.384	0.0388	65.1504	63.8234	68.0359	4.2125	1.47749	-90.8877	1.00912	-73.1827	0.485853
538	USV	TRUE	0.602528	202.457	202.472	0.0152	86.5759	72.2491	91.1253	18.8761	6.57458	832.785	1.54435	-80.6935	0.479124
539	USV	TRUE	0.895071	202.667	202.773	0.004	68.0263	64.6196	68.4122	3.79262	1.25289	-27.8418	1.00696	-61.7587	0.701729
540	USV	TRUE	0.747167	202.922	202.929	0.0072	80.7618	80.6129	81.0415	0.428604	0.152843	9.2835	1.01501	-72.2755	0.590491
541	USV	TRUE	0.916202	203.169	203.173	0.004	77.6084	77.408	78.4248	1.0168	0.358702	254.538	1.02504	-69.2601	0.592591
542	USV	TRUE	0.749789	203.954	203.961	0.0072	87.1244	83.5396	91.3539	7.81434	2.4349	1120.98	1.0034	-66.3254	0.786961
543	USV	TRUE	0.932641	204.141	204.165	0.0236	71.5208	71.3872	75.4609	4.0737	0.98563	-110.293	1.04046	-61.7827	0.781329
544	USV	TRUE	0.895373	206.567	206.577	0.0096	58.2682	54.9025	61.3895	6.48704	2.11165	-604.622	1.02769	-69.2985	0.531249
545	USV	TRUE	0.706863	206.848	206.876	0.028	53.5556	52.1564	61.1146	8.9582	3.02171	-241.656	1.1431	-76.185	0.488835
546	USV	TRUE	0.882249	207.052	207.061	0.0096	63.523	59.9378	63.5675	3.62975	1.12604	347.804	1.06995	-68.119	0.583252
547	USV	TRUE	0.731805	207.353	207.371	0.0176	68.3302	64.4126	69.1059	4.69332	1.31901	119.321	1.26494	-64.8711	0.706235
548	USV	TRUE	0.810532	207.637	207.639	0.0016	67.1328	67.0616	67.3822	0.320627	0.129065	-155.86	1.04572	-69.7739	0.659468
549	USV	TRUE	0.622441	207.793	207.797	0.0036	65.8632	65.3284	68.3538	3.0254	1.08503	723.053	1.13792	-76.0972	0.599997
550	USV	TRUE	0.987751	207.847	207.861	0.0144	68.7802	66.9336	69.179	2.24543	0.711905	111.809	1.03483	-65.6247	0.714689
551	USV	TRUE	0.859772	208.394	208.396	0.0016	64.1955	63.9194	64.2935	0.374065	0.153618	-233.791	1.01068	-66.9523	0.68722
552	USV	TRUE	0.974467	208.715	208.717	0.0016	67.2789	66.2725	67.4481	1.17563	0.490049	701.372	1.10925	-66.9612	0.640348
553	USV	TRUE	0.887054	208.893	208.957	0.0632	69.5087	68.7161	87.4384	18.7222	7.33053	-234.389	1.38199	-73.5305	0.445218
554	USV	TRUE	0.6749	209.096	209.106	0.0096	68.03	66.8667	68.9071	2.04037	0.771887	-190.884	1.00909	-74.4558	0.594373
555	USV	TRUE	0.942628	209.648	209.65	0.0028	67.5825	67.4304	68.2171	0.786724	0.280515	249.165	1.05648	-56.8562	0.859335
556	USV	TRUE	0.867872	209.807	209.811	0.0036	64.7036	63.3008	66.1063	2.80549	0.943781	-779.302	1	-63.996	0.804074
557	USV	TRUE	0.976048	210.051	210.172	0.0008	64.6314	61.0459	75.3122	14.2664	3.09913	65.2642	1.06704	-58.0681	0.782281
558	USV	TRUE	0.919602	210.346	210.374	0.0288	65.5546	65.139	68.041	2.90197	1.01938	-102.806	1.02516	-56.4976	0.797906
559	USV	TRUE	0.640812	210.502	210.505	0.0024	75.651	75.0498	76.5194	1.46954	0.532002	-612.309	1.00509	-65.8088	0.745304
560	USV	TRUE	0.945647	210.633	210.643	0.01	69.2732	68.0357	69.6443	1.60861	0.694288	-185.07	1.01107	-58.2066	0.768328
561	USV	TRUE	0.798272	211.011	211.02	0.0092	69.2137	68.0782	69.7704	1.6922	0.502203	-171.93	1.01206	-59.0039	0.784916
562	USV	TRUE	0.998797	211.156	211.157	0.0016	81.7751	81.3387	83.4584	2.1197	0.887173	-1324.81	1.05854	-66.5693	0.76886
563	USV	TRUE	0.924775	211.353	211.355	0.0016	70.2754	70.2754	70.2754	2.84217e-14	5.89151e-15	1.41119e-11	1	-53.4441	0.857941
564	USV	TRUE	0.996132	211.621	211.648	0.0276	68.7754	64.0872	69.1093	5.02206	1.69367	180.923	1.05016	-51.9521	0.861734
565	USV	TRUE	0.962837	211.75	211.771	0.0212	69.5773	65.1926	71.3328	6.14023	1.96586	-230.245	1.08437	-53.8539	0.845941
566	USV	TRUE	0.937636	216.929	216.952	0.0228	64.2274	62.2389	64.6336	2.39461	1.17483	95.9906	1.0066	-75.1293	0.582379
567	USV	TRUE	0.749641	217.015	217.055	0.04	78.8487	76.6465	79.47	2.82344	1.09124	57.797	1.01238	-81.0406	0.431024
568	USV	TRUE	0.862468	217.307	217.345	0.0388	88.6233	82.9078	93.9999	11.0921	4.54203	207.668	1.26762	-76.9705	0.533882
569	USV	TRUE	0.968139	217.478	217.521	0.0424	67.6831	67.2216	67.9293	0.707681	0.300725	12.3672	1.0023	-68.624	0.70223
570	USV	TRUE	0.944366	217.663	217.683	0.02	69.8481	68.0405	69.8758	1.83533	0.803173	-88.2892	1.00367	-61.7494	0.693944
571	USV	TRUE	0.810352	217.975	218.049	0.0748	99.4291	85.6745	100.056	14.3811	7.37633	190.526	1.0061	-71.6346	0.537344
572	USV	TRUE	0.692318	218.137	218.138	0.0016	71.0406	70.7912	71.29	0.498753	0.197149	311.721	1	-68.2283	0.724285
573	USV	TRUE	0.797014	218.417	218.436	0.0192	77.2268	61.4193	85.185	23.7657	7.84183	-798.849	2.35614	-79.3642	0.443742
574	USV	TRUE	0.730687	218.643	218.646	0.0024	78.3454	78.0782	78.6126	0.534378	0.192398	-222.658	1	-78.0384	0.426867
575	USV	TRUE	0.976093	218.885	218.91	0.0252	69.9076	67.6596	73.2539	5.59425	1.31186	-178.755	1.03998	-67.2511	0.593255
576	USV	TRUE	0.939387	219.222	219.227	0.0044	67.2924	67.1795	68.7864	1.60693	0.622294	-381.611	1.02877	-65.2282	0.667803
577	USV	TRUE	0.905632	283.752	283.758	0.0064	75.7768	75.273	80.249	4.97604	2.16483	-802.319	1.01002	-68.2237	0.700014
578	USV	TRUE	0.878859	284.03	284.109	0.0788	76.9709	73.6175	79.0386	5.42113	2.14406	-50.7087	1.02192	-72.744	0.531688
579	USV	TRUE	0.831742	284.216	284.267	0.0516	63.4699	55.8836	81.6616	25.7779	8.75895	-398.097	1.31271	-74.4524	0.488202
580	USV	TRUE	0.674224	284.333	284.336	0.0032	73.8764	71.5938	76.5192	4.92543	2.25845	-1650.51	1.0085	-76.7679	0.443282
581	USV	TRUE	0.853934	284.409	284.423	0.0136	74.4783	73.3033	77.6183	4.31498	1.2811	-281.355	1.01678	-75.6749	0.57997
582	USV	TRUE	0.89469	284.521	284.548	0.0272	71.4333	71.3771	76.1356	4.75855	2.56066	-175.7	1.00037	-76.1543	0.536725
583	USV	TRUE	0.921463	284.713	284.745	0.0328	77.4777	76.2117	80.5766	4.36482	1.28612	-155.572	1.02395	-64.7976	0.645353
584	USV	TRUE	0.9099	285.118	285.119	0.0016	77.1103	76.763	77.6358	0.872818	0.347517	545.511	1.00577	-71.2831	0.537989
585	USV	TRUE	0.806132	285.424	285.495	0.0708	69.1245	63.3263	74.3554	11.0291	3.67539	-160.833	1.00734	-66.3349	0.635348
586	USV	TRUE	0.672	285.748	285.756	0.008	66.0796	65.7203	67.3053	1.58504	0.609126	-145.98	1.06375	-74.6382	0.587903
587	USV	TRUE	0.919354	285.998	286.062	0.0648	60.7751	58.7091	73.1198	14.4107	4.63605	211.517	1.14421	-73.6534	0.487612
588	USV	TRUE	0.819741	286.37	286.437	0.0664	91.2576	86.5756	91.581	5.00534	1.94633	-72.3418	1.00192	-62.9318	0.700391
589	USV	TRUE	0.745755	286.672	286.688	0.0156	65.135	58.932	83.3717	24.4396	7.13138	-1028.47	1.60209	-69.2111	0.541308
590	USV	TRUE	0.867667	286.893	286.92	0.0272	65.4469	63.737	66.7057	2.96874	1.11015	-27.767	1.06846	-71.5998	0.638993
591	USV	TRUE	0.829206	287.063	287.065	0.002	77.1567	76.8405	77.4462	0.605629	0.218335	-290.727	1.00254	-61.1204	0.77652
592	USV	TRUE	0.930686	287.225	287.23	0.0052	83.0552	81.0662	85.9153	4.84917	1.49985	950.093	1.00834	-73.663	0.550254
593	USV	TRUE	0.88865	287.45	287.455	0.0048	80.6148	62.6882	87.5933	24.9051	8.38137	3325.9	1.78446	-63.5923	0.707994
594	USV	TRUE	0.942676	304.414	304.423	0.0088	70.1604	67.9751	70.772	2.7969	1.01397	-337.448	1.08466	-66.3208	0.594171
595	USV	TRUE	0.864224	304.531	304.548	0.0164	65.4972	62.7882	97.8315	35.0433	14.2885	-2415.32	1.49094	-67.7293	0.600773
596	USV	TRUE	0.763534	304.646	304.649	0.0032	88.9491	87.9175	89.8397	1.92228	0.667818	-609.216	1.0012	-69.8851	0.669106
597	USV	TRUE	0.809053	304.786	304.788	0.0024	70.1688	69.1	70.9036	1.80353	0.653045	-751.47	1.00562	-57.4856	0.818969
598	USV	TRUE	0.935344	324.525	324.614	0.0896	51.5067	51.1856	53.0059	1.82028	0.613148	18.2416	1.00159	-73.1336	0.575452
599	USV	TRUE	0.857502	324.855	324.874	0.0196	55.0656	52.5125	57.8512	5.33874	1.10631	-175.447	1.06261	-67.5729	0.660465
600	USV	TRUE	0.8289	324.95	324.955	0.0052	52.5711	52.3188	53.0461	0.727348	0.247936	-3.75174	1.07121	-72.9599	0.653637
601	USV	TRUE	0.848799	325.169	325.267	0.0976	63.6795	62.8996	65.7051	2.80549	0.993849	-22.6968	1.00631	-65.8761	0.697724
602	USV	TRUE	0.980621	325.388	325.475	0.0872	74.5773	69.147	78.6852	9.53821	2.68491	-69.6966	1.0532	-60.2125	0.791092
603	USV	TRUE	0.793814	325.532	325.558	0.026	67.9144	66.6523	68.5799	1.92761	0.627876	14.7113	1.02124	-65.1915	0.709119
604	USV	TRUE	0.895951	325.791	325.844	0.0532	65.5755	65.0724	67.6731	2.60068	1.03544	-42.1617	1.00361	-69.8779	0.522399
605	USV	TRUE	0.878091	326.146	326.148	0.002	58.8501	58.0575	60.6581	2.60064	1.05828	-1372.84	1.05195	-68.7495	0.732496
606	USV	TRUE	0.636775	326.239	326.243	0.0036	56.5798	52.962	57.3409	4.37885	1.88723	1246.36	1.00892	-82.7365	0.440983
607	USV	TRUE	0.647538	326.396	326.399	0.0024	63.0862	62.5518	63.487	0.935162	0.33784	-389.651	1.00212	-71.3959	0.508497
608	USV	TRUE	0.9457	326.471	326.494	0.0224	72.807	71.6406	73.515	1.87444	0.439652	-31.2706	1.02607	-73.4063	0.593362
609	USV	TRUE	0.728262	326.621	326.624	0.0032	68.426	67.3349	69.6951	2.36017	0.850928	774.663	1.00474	-69.3272	0.675792
610	USV	TRUE	0.755202	326.774	326.786	0.012	74.4684	73.7641	77.1254	3.3613	0.867282	159.165	1.1276	-69.7087	0.711786
611	USV	TRUE	0.994452	326.811	326.858	0.0468	65.8307	64.6935	67.3326	2.63914	0.849748	-28.4237	1.02783	-64.6776	0.708935
612	USV	TRUE	0.978353	327.092	327.12	0.028	78.1775	62.1631	78.9624	16.7993	8.03212	-607.501	1.04287	-66.9397	0.650373
613	USV	TRUE	0.874742	327.278	327.28	0.002	64.1838	62.6563	65.3817	2.72533	1.15958	-1519.8	1.0317	-72.1254	0.654745
614	USV	TRUE	0.94079	327.474	327.481	0.0068	67.7158	63.6486	68.3096	4.66097	1.82053	-737.367	1.26053	-67.575	0.655091
615	USV	TRUE	0.654077	327.897	328.036	0.01	71.7081	51.5501	97.0317	45.4815	7.81305	-124.009	3.94176	-87.0512	0.223804
616	USV	TRUE	0.973315	328.106	328.192	0.0856	85.1318	83.6507	89.4835	5.83285	1.63732	-39.1924	1.03864	-74.8129	0.402079
617	USV	TRUE	0.664128	328.28	328.282	0.0024	79.3692	78.8348	79.4657	0.630863	0.237269	-250.49	1.03271	-75.7425	0.536168
618	USV	TRUE	0.870841	328.378	328.38	0.002	79.0538	78.5907	79.2141	0.623441	0.243171	-311.721	1.01894	-74.877	0.599865
619	USV	TRUE	0.953462	328.994	328.999	0.0044	94.484	94.3207	96.9109	2.59025	0.833612	488.653	1.13596	-71.5773	0.642548
620	USV	TRUE	0.975309	329.042	329.044	0.0016	74.4316	74.3604	74.681	0.320627	0.129065	-155.86	1.04572	-57.0023	0.839612
621	USV	TRUE	0.960818	329.226	329.273	0.0468	68.0892	66.7331	70.2701	3.53701	1.48454	-71.4552	1.00696	-71.7878	0.545848
622	USV	TRUE	0.794947	329.465	329.469	0.0032	72.2229	71.8889	72.5568	0.667973	0.256298	-231.935	1.00479	-76.8426	0.443767
623	USV	TRUE	0.807701	329.626	329.64	0.0144	82.7623	78.3843	83.3411	4.95677	2.15286	-361.448	1.04848	-76.1442	0.496455
624	USV	TRUE	0.907708	329.704	329.71	0.0064	78.3989	74.9665	78.4427	3.47617	1.29515	571.018	1.05963	-78.7701	0.451501
625	USV	TRUE	0.823724	329.999	330.018	0.0192	87.3514	84.6737	88.9973	4.3236	1.62034	-53.9512	1.17327	-73.5055	0.634418
626	USV	TRUE	0.830528	330.087	330.089	0.002	68.5105	68.5105	68.5105	2.84217e-14	8.40726e-15	-2.48638e-12	1	-62.0061	0.632656
627	USV	TRUE	0.781602	330.237	330.245	0.0076	78.5903	77.3625	78.839	1.47651	0.39102	170.517	1.0139	-74.8418	0.590172
628	USV	TRUE	0.66268	330.341	330.345	0.004	71.1853	70.7547	71.2087	0.453999	0.196419	115.173	1.00438	-73.4566	0.591763
629	USV	TRUE	0.954571	330.426	330.441	0.0148	68.6096	67.1203	69.3786	2.25829	0.961884	-142.966	1.01076	-72.9146	0.594543
630	USV	TRUE	0.663047	330.727	330.728	0.0016	68.3815	67.0277	69.0227	1.99501	0.806008	-1246.88	1.01819	-74.0187	0.61678
631	USV	TRUE	0.756722	330.974	330.981	0.0068	88.9997	88.3924	89.8162	1.42371	0.460698	-140.547	1.07206	-71.787	0.584568
632	USV	TRUE	0.710417	331.039	331.064	0.0248	86.2472	83.9387	87.4719	3.53324	1.38327	107.464	1.04187	-76.4059	0.504836
633	USV	TRUE	0.705962	331.125	331.132	0.0068	68.5931	67.0272	68.9292	1.90202	0.810602	299.757	1.00533	-74.5454	0.591721
634	USV	TRUE	0.940802	331.508	331.597	0.0888	77.8346	69.6068	78.3444	8.73753	3.67583	97.2084	1.00028	-71.6162	0.449185
635	USV	TRUE	0.755115	331.666	331.702	0.0356	66.3426	65.9755	71.5213	5.54583	1.34718	90.5336	1.1316	-66.3504	0.594516
636	USV	TRUE	0.751351	331.927	332.037	0.1104	71.1822	70.2519	79.8218	9.56991	4.17104	-90.2578	1.01476	-67.8012	0.536763
637	USV	TRUE	0.942649	332.039	332.065	0.0252	69.5252	66.9609	70.3069	3.34605	1.32445	-137.186	1.01396	-64.7804	0.65169
638	USV	TRUE	0.972481	332.378	332.381	0.0032	66.9108	66.7846	67.1483	0.363674	0.148289	-128.337	1.009	-66.8293	0.652004
639	USV	TRUE	0.882797	332.733	332.736	0.0028	65.9704	65.1911	66.3489	1.15782	0.394331	392.302	1.01717	-65.823	0.717995
640	USV	TRUE	0.62663	332.98	332.989	0.0096	78.2855	75.7218	78.6271	2.90527	1.48354	-300.223	1.00124	-77.4379	0.473149
641	USV	TRUE	0.795169	333.097	333.104	0.0068	79.7474	78.694	80.576	1.88207	0.609658	262.032	1.00597	-73.8716	0.58709
642	USV	TRUE	0.935738	333.233	333.24	0.0064	70.2859	68.5715	71.6961	3.12463	1.09706	-537.316	1.04011	-57.0131	0.798476
643	USV	TRUE	0.843656	333.407	333.465	0.0588	72.7412	67.9419	77.969	10.027	3.42221	-165.987	1.03511	-59.3279	0.707019
644	USV	TRUE	0.658619	459.633	459.664	0.0304	52.9386	50.1239	58.6038	8.47982	2.40433	182.893	1.16536	-75.901	0.545382
645	USV	TRUE	0.931178	459.712	459.765	0.0536	64.5981	53.3788	69.2365	15.8577	4.47652	-13.0819	1.30352	-75.4272	0.599928
646	USV	TRUE	0.863547	460.008	460.024	0.0156	65.2891	64.1015	66.6348	2.53324	0.78029	-111.623	1.05055	-68.9543	0.527181
647	USV	TRUE	0.856394	460.102	460.124	0.0216	65.2697	64.172	67.8167	3.64473	1.55927	138.18	1.03575	-78.5884	0.538285
648	USV	TRUE	0.929188	460.379	460.392	0.0132	88.7276	87.8369	90.075	2.2381	0.705206	141.66	1.11267	-67.832	0.658969
649	USV	TRUE	0.622937	460.642	460.652	0.0096	88.3615	87.4337	90.713	3.27929	1.45179	-371.215	1.01077	-75.8796	0.525936
650	USV	TRUE	0.89989	460.886	460.89	0.0044	80.9947	79.8443	82.3678	2.52345	0.746037	511.879	1.01422	-71.0923	0.553597
651	USV	TRUE	0.775247	461.206	461.208	0.002	63.1062	61.9038	64.9409	3.03705	1.28009	1675.66	1.03407	-74.3772	0.565286
652	USV	TRUE	0.858455	461.368	461.371	0.0036	57.1967	56.6164	57.6218	1.00541	0.37768	-93.5162	1.15172	-71.2436	0.713751
653	USV	TRUE	0.754209	462.191	462.195	0.0044	86.0094	83.2632	88.8742	5.61097	1.80973	-1253.94	1.00284	-71.5724	0.604907
654	USV	TRUE	0.634802	462.559	462.581	0.0216	68.7805	63.6454	69.0731	5.42765	2.42865	-261.557	1.00469	-69.7731	0.532445
655	USV	TRUE	0.637812	462.758	462.785	0.0272	66.6407	65.4345	68.1775	2.743	0.880209	-85.9912	1.00617	-64.8177	0.648802
656	USV	TRUE	0.776639	462.917	462.924	0.0068	64.4172	62.5163	64.8556	2.3393	0.880199	352.015	1.00911	-62.6843	0.702064
657	USV	TRUE	0.872504	463.134	463.227	0.0928	66.6766	32.2665	77.9865	45.7201	14.2838	99.2479	2.35595	-67.2856	0.591686
658	USV	TRUE	0.943188	463.251	463.254	0.0036	68.4634	68.2036	68.9829	0.779302	0.249908	201.741	1.00688	-61.7776	0.785474
659	USV	TRUE	0.870722	463.307	463.31	0.0032	62.1651	61.3635	62.6104	1.24688	0.434174	-389.651	1.01369	-58.6573	0.858149
660	USV	TRUE	0.718265	463.527	463.531	0.004	63.4192	62.2614	63.5528	1.29141	0.474498	-325.721	1.05413	-63.7878	0.598848
661	USV	TRUE	0.844662	464.718	464.8	0.082	79.6393	68.8455	86.8125	17.967	7.57775	-18.2679	1.17131	-79.0584	0.44149
662	USV	TRUE	0.77657	464.968	465.028	0.06	79.1892	77.6405	85.1134	7.47293	2.62652	-5.63003	1.07518	-67.3018	0.593115
663	USV	TRUE	0.857802	465.352	465.381	0.0292	79.5923	71.8738	79.9244	8.05062	2.70855	232.386	1.04374	-75.2113	0.548061
664	USV	TRUE	0.737392	465.592	465.601	0.0096	67.3258	66.8293	68.2697	1.44043	0.462997	135.383	1.02156	-70.2189	0.587924
665	USV	TRUE	0.775723	465.898	465.903	0.0044	71.0008	69.415	71.9868	2.57177	0.799442	575.008	1.00263	-75.5835	0.593617
666	USV	TRUE	0.937203	466.037	466.101	0.064	66.8477	65.9367	67.7497	1.81299	0.356759	1.83493	1.01575	-63.6569	0.646903
667	USV	TRUE	0.918558	466.341	466.347	0.0064	67.6136	67.4404	68.0729	0.632487	0.186189	-46.3654	1.02746	-57.4556	0.783201
668	USV	TRUE	0.726522	466.579	466.629	0.0492	105.646	85.2125	106.091	20.8784	9.10942	-438.04	1.09147	-72.4974	0.448097
669	USV	TRUE	0.675919	466.786	466.787	0.0016	81.0145	80.7651	81.2639	0.498753	0.197149	-311.721	1	-76.4093	0.552477
670	USV	TRUE	0.886643	466.925	466.927	0.002	83.0926	82.6295	83.2529	0.623441	0.243171	311.721	1.01894	-70.3625	0.587936
671	USV	TRUE	0.912912	467.161	467.175	0.014	83.406	82.1964	84.2147	2.01832	0.614706	37.4708	1.07575	-71.9255	0.575974
672	USV	TRUE	0.783481	467.361	467.377	0.0156	87.2763	85.4489	96.2583	10.8094	3.84201	722.663	1.01661	-76.4494	0.541895
673	USV	TRUE	0.814903	467.649	467.675	0.026	66.2745	62.9689	66.437	3.46811	1.56674	-131.568	1.00804	-50.1233	0.851944
674	USV	TRUE	0.866594	467.797	467.833	0.0352	95.5053	87.0984	100.955	13.857	3.4013	39.8008	1.53129	-74.6526	0.589635
675	USV	TRUE	0.682139	469.643	469.696	0.0528	58.3758	54.3594	76.2775	21.9182	6.2554	65.2924	1.55564	-60.1885	0.79218
676	USV	TRUE	0.864523	469.967	470.056	0.0896	67.8983	64.6331	74.0936	9.46052	3.64252	-3.53286	1.05341	-60.2158	0.701584
677	USV	TRUE	0.906953	470.283	470.285	0.002	64.3131	63.9835	64.6426	0.659067	0.266714	-353.708	1.00734	-60.9865	0.787061
678	USV	TRUE	0.834242	470.638	470.667	0.0288	75.3044	72.3782	79.5441	7.16592	3.18333	-272.381	1.03148	-72.9581	0.545603
679	USV	TRUE	0.70304	509.623	509.69	0.0676	77.1308	75.0813	83.6556	8.57424	3.54208	-103.259	1.02712	-76.1031	0.496273
680	USV	TRUE	0.7586	510.017	510.03	0.0132	53.9476	51.4015	54.2594	2.85793	1.40317	201.291	1.02223	-69.069	0.698277
681	USV	TRUE	0.867339	510.155	510.158	0.0032	55.6498	54.5513	57.7947	3.24338	1.22625	1097.83	1.0413	-72.6208	0.639279
682	USV	TRUE	0.985321	510.49	510.545	0.0044	53.9375	53.1059	54.6499	1.54396	0.451902	1.50814	1.00848	-65.5449	0.700596
683	USV	TRUE	0.794786	510.626	510.656	0.0304	61.1493	59.5605	63.1292	3.56869	1.44132	-104.05	1.02196	-74.3255	0.526711
684	USV	TRUE	0.707702	510.868	510.9	0.032	60.3353	51.8612	66.7718	14.9106	5.82328	-347.184	1.54094	-56.3583	0.782028
685	USV	TRUE	0.669537	511.094	511.096	0.0024	70.5547	68.8848	71.1559	2.27111	0.847335	946.295	1.03949	-70.1119	0.664742
686	USV	TRUE	0.973966	511.214	511.25	0.036	57.2118	55.317	69.1366	13.8196	5.88073	-457.845	1.09117	-62.3229	0.786378
687	USV	TRUE	0.627062	511.248	511.308	0.006	64.2949	50.1511	65.2208	15.0697	4.18299	-15.4023	1.21784	-59.5259	0.783767
688	USV	TRUE	0.987792	511.469	511.497	0.028	59.3601	55.7627	66.4041	10.6413	3.7684	-26.5887	1.34093	-64.1421	0.703501
689	USV	TRUE	0.637034	511.669	511.671	0.016	78.01	77.1817	78.3039	1.12219	0.444486	-551.555	1.10143	-73.8378	0.616605
690	USV	TRUE	0.982286	511.797	511.852	0.032	67.9624	58.456	69.0757	10.6197	3.98264	-187.868	1.00359	-64.0993	0.642271
691	USV	TRUE	0.911531	511.98	511.984	0.004	61.3444	60.9889	63.9082	2.91928	1.40266	740.861	1.00688	-70.6528	0.624323
692	USV	TRUE	0.844269	512.102	512.119	0.0164	77.0969	65.4437	78.3836	12.9399	5.738	-803.561	1.00233	-75.9669	0.55109
693	USV	TRUE	0.925525	512.301	512.345	0.044	79.4078	70.1498	81.0715	10.9217	3.94417	-203.327	1.07391	-72.7611	0.578055
694	USV	TRUE	0.780504	512.441	512.467	0.0264	81.6239	81.0406	81.6907	0.65016	0.253253	-21.2534	1.00401	-76.3731	0.529217
695	USV	TRUE	0.749108	513.449	513.457	0.0076	77.5275	73.8104	78.0938	4.28339	1.4313	-364.277	1.18261	-77.6607	0.557908
696	USV	TRUE	0.807317	513.51	513.593	0.003	55.2295	52.8132	66.3135	13.5003	5.35288	108.088	1.05039	-78.8787	0.392745
697	USV	TRUE	0.619676	513.756	513.762	0.0068	64.05	62.7844	68.7483	5.96382	2.35465	-907.955	1.00967	-75.6421	0.501184
698	USV	TRUE	0.702468	515.352	515.363	0.0108	70.93	67.9812	71.4528	3.47158	1.00762	-307.41	1.00521	-69.1827	0.65774
699	USV	TRUE	0.813925	541.344	541.412	0.078	68.7375	66.516	94.9706	28.4546	8.96031	-193.645	1.37533	-69.2314	0.540834
700	USV	TRUE	0.877313	541.552	541.554	0.0128	66.5865	64.256	66.8314	2.57541	0.931137	-834.083	1.13111	-62.2322	0.773358
701	USV	TRUE	0.692007	541.732	541.74	0.0172	67.054	67.0305	67.256	0.225441	0.0651794	16.3271	1.00423	-63.1357	0.771431
						0.0166969
