# Supplementary material for: Bazedoxifene reverses sexually dimorphic autistic-like abnormalities in biallelic MDGA1-mutant mice
Source: EMBO Mol Med. 2026 Mar 20;18(4):1358–98. doi: 10.1038/s44321-026-00402-y (PMC13084050; doi:10.1038/s44321-026-00402-y)
Supplement: Supplementary file 18 — Source data Fig. 4 [file 44321_2026_402_MOESM18_ESM.zip › Panel G and I/Batch2/WT_575.xlsx]

## Sheet: Sheet1
ID	Accepted	Score	Begin Time (s)	End Time (s)	Call Length (s)	Principal Frequency (kHz)	Low Freq (kHz)	High Freq (kHz)	Delta Freq (kHz)	Frequency Standard Deviation (kHz)	Slope (kHz/s)	Sinuosity	Mean Power (dB/Hz)	Tonality
1	TRUE	0.411453	6.01406	6.02166	0.0376	71.0118	70.2097	72.3819	2.17217	0.845751	80.547	1.29416	-80.9406	0.399794
2	TRUE	0.32933	7.02295	7.02455	0.0216	75.3017	71.3295	76.0854	4.75597	2.01743	-2961.35	1.05696	-78.0934	0.557503
3	TRUE	0.719884	8.64434	8.64594	0.0016	69.8099	69.4091	70.0325	0.623441	0.249933	-389.651	1.00816	-74.6796	0.548957
4	TRUE	0.368766	10.1549	10.1565	0.0016	75.2733	73.5277	75.5049	1.9772	0.806008	-1091.02	1.23199	-69.6514	0.639931
5	TRUE	0.632043	10.4125	10.4145	0.032	72.8202	71.4397	72.9538	1.51407	0.571266	-569.367	1.25324	-74.013	0.615656
6	TRUE	0.646591	10.5157	10.5841	0.0684	76.3519	69.3704	78.3725	9.00211	3.75067	-108.638	1.02403	-67.493	0.545769
7	TRUE	0.49894	10.6897	10.6913	0.0016	71.5703	70.8578	73.3515	2.49377	1.01694	-1558.6	1.02327	-72.5511	0.617096
8	TRUE	0.437511	10.8057	10.8137	0.038	69.9865	68.7075	70.9152	2.20779	0.659431	-205.916	1.04479	-60.971	0.652043
9	TRUE	0.497523	10.8981	10.9229	0.0248	72.159	68.707	107.921	39.2142	16.165	1281.79	1.1513	-72.9375	0.451234
10	TRUE	0.498851	11.0329	11.0349	0.032	70.7946	70.7946	70.7946	0	3.55271e-15	1.12913e-12	1	-67.3766	0.59143
11	TRUE	0.774742	11.1486	11.1506	0.032	68.8584	68.5556	68.9563	0.400784	0.153333	-176.854	1.03234	-76.2863	0.404928
12	TRUE	0.353241	11.2538	11.2558	0.052	72.171	71.2046	72.5228	1.31813	0.535814	686.422	1.05994	-73.8625	0.52543
13	TRUE	0.598503	12.7043	12.7087	0.0044	68.5254	68.4252	69.4363	1.01109	0.324877	-216.734	1.02687	-75.3477	0.480199
14	TRUE	0.684194	12.8327	12.8399	0.0372	66.6807	64.3266	68.7751	4.44851	1.67383	-612.44	1.0324	-78.0428	0.489806
15	TRUE	0.722553	14.2721	14.3213	0.0492	69.0054	68.0507	71.2339	3.18321	1.45997	-56.7051	1.01055	-73.8005	0.446853
16	TRUE	0.577656	15.2126	15.2178	0.0052	74.9329	73.5747	75.8978	2.32306	0.60507	-334.965	1.06673	-72.9677	0.609107
17	TRUE	0.824345	17.908	17.9624	0.0544	73.9796	71.623	75.3377	3.71463	1.47931	-58.6328	1.0276	-70.9923	0.48329
18	TRUE	0.623066	18.0772	18.0908	0.0136	78.0109	70.7645	78.7773	8.01281	3.62368	-587.205	1.00012	-74.8036	0.55188
19	TRUE	0.51081	18.182	18.184	0.052	75.9139	74.7561	76.5196	1.76345	0.625896	-809.201	1.03518	-77.4395	0.545025
20	TRUE	0.88855	18.658	18.6596	0.0016	73.2978	72.7723	73.6451	0.872818	0.347517	-545.511	1.00577	-68.0282	0.714065
21	TRUE	0.80381	18.792	18.8204	0.0284	72.6723	71.4678	79.0917	7.62381	3.25435	290.959	1.01763	-68.4381	0.630243
22	TRUE	0.9198	19.1673	19.1729	0.0056	73.0107	70.748	73.3519	2.60392	1.20437	-478.64	1.00238	-69.9122	0.699418
23	TRUE	0.9361	19.2557	19.2873	0.0316	75.4932	71.3957	77.3782	5.9825	2.47185	155.098	1.10182	-78.1366	0.396741
24	TRUE	0.898472	19.4289	19.4621	0.0332	74.3483	73.2651	76.2228	2.95775	1.12353	-23.35	1.07535	-69.2446	0.575439
25	TRUE	0.614084	19.5853	19.5881	0.0028	70.3455	69.9818	70.8502	0.868365	0.270577	-37.1096	1.22105	-69.2433	0.611583
26	TRUE	0.432686	19.6665	19.6829	0.0164	73.177	72.8408	75.5256	2.68486	0.990332	-160.644	1.01469	-65.7384	0.581191
27	TRUE	0.584671	19.8669	19.8689	0.002	71.5897	70.8505	72.6852	1.8347	0.674312	-893.175	1.00821	-68.6837	0.677369
28	TRUE	0.807531	20.0417	20.0437	0.002	72.4056	71.5105	72.6683	1.15782	0.42199	-518.474	1.06719	-59.353	0.706429
29	TRUE	0.387858	20.1402	20.1418	0.0016	74.9908	73.3698	75.3203	1.95048	0.787717	-1013.09	1.3237	-57.834	0.798949
30	TRUE	0.775327	20.2486	20.251	0.0024	74.4473	73.3786	75.7165	2.33791	0.842772	-974.127	1.00114	-63.3263	0.685696
31	TRUE	0.837823	20.4058	20.4094	0.0036	81.6363	80.434	81.7551	1.3211	0.427435	-252.345	1.15595	-61.8194	0.746063
32	TRUE	0.348648	20.671	20.6738	0.0028	69.226	68.9069	70.8143	1.90743	0.693497	-650.302	1.09437	-61.7282	0.725966
33	TRUE	0.347012	20.9074	20.909	0.0016	66.6988	64.5435	67.7854	3.2419	1.30562	-2026.18	1.00907	-63.7769	0.648422
34	TRUE	0.375274	21.1719	21.1879	0.016	75.5385	64.1996	76.0581	11.8585	4.30402	-783.162	1.08373	-66.8483	0.545405
35	TRUE	0.616975	21.3351	21.3419	0.0068	73.1112	70.529	74.2347	3.7057	1.68498	-535.391	1.01805	-70.9743	0.552332
36	TRUE	0.363307	21.4383	21.4431	0.0048	70.6795	66.9908	71.1174	4.12659	1.38413	-810.906	1.12	-65.75	0.640306
37	TRUE	0.797219	22.482	22.4864	0.0044	71.3794	71.2105	71.7246	0.514129	0.182128	-55.9524	1.04452	-61.6691	0.763901
38	TRUE	0.701943	22.6172	22.6252	0.008	71.9004	69.9985	72.2697	2.27111	0.650736	-193.001	1.09885	-54.5935	0.792561
39	TRUE	0.50561	23.7317	23.7465	0.0148	65.9627	65.482	68.4485	2.96653	0.874634	-135.817	1.03514	-70.6502	0.54686
40	TRUE	0.877215	24.0249	24.0505	0.0256	77.3632	67.8875	78.5325	10.6451	4.03284	-413.616	1.00671	-77.1564	0.446901
41	TRUE	0.939518	24.2882	24.3214	0.0332	82.9211	65.8066	83.0608	17.2542	4.72081	458.348	1.06632	-75.342	0.44672
42	TRUE	0.697449	24.4354	24.4814	0.046	76.7059	72.1403	77.3562	5.21592	2.40708	-107.647	1.00278	-72.5278	0.475983
43	TRUE	0.665736	24.7518	24.7534	0.0016	71.5918	70.817	72.1885	1.37157	0.543759	-857.232	1.00263	-71.4215	0.640392
44	TRUE	0.874613	24.8634	24.877	0.0136	69.2295	65.0895	81.0763	15.9868	4.82518	774.215	1.87169	-69.8056	0.554936
45	TRUE	0.617174	25.029	25.0306	0.0016	73.1849	72.7841	75.0552	2.27111	0.916419	-1168.95	1.3601	-73.6745	0.587982
46	TRUE	0.711836	25.4267	25.4495	0.0228	70.6209	69.9461	90.3798	20.4337	7.25841	-957.866	1.03581	-76.8262	0.41003
47	TRUE	0.452083	25.7827	25.7843	0.0016	72.4065	72.1571	72.6559	0.498753	0.197149	-311.721	1	-72.1028	0.585351
48	TRUE	0.476482	26.9188	26.9896	0.0708	69.3898	67.762	70.8446	3.08262	1.32648	39.0895	1.00531	-67.8534	0.549919
49	TRUE	0.964815	27.0881	27.1017	0.0136	68.7981	68.416	77.527	9.11107	4.1692	-704.641	1.05314	-72.2323	0.525613
50	TRUE	0.411345	27.4681	27.4889	0.0208	70.2768	64.7491	75.6146	10.8655	3.77714	180.389	1.43284	-75.3333	0.499801
51	TRUE	0.481474	28.1022	28.1046	0.0024	75.0801	74.5457	75.7481	1.20235	0.433786	500.98	1.00166	-68.0751	0.661464
52	TRUE	0.963533	29.0398	29.0494	0.0096	73.1741	71.5561	76.0805	4.52437	1.60282	500.5	1.01068	-77.6546	0.490545
53	TRUE	0.897089	31.2644	31.304	0.0396	84.3231	73.0551	85.5801	12.5249	5.74134	-88.5581	1.37911	-75.495	0.442453
54	TRUE	0.853175	31.434	31.4692	0.0352	70.2866	67.1796	71.5941	4.41457	1.88013	17.0992	1.04285	-68.5178	0.656016
55	TRUE	0.806032	31.5456	31.548	0.0024	74.0146	70.0067	76.3525	6.34574	2.31095	2644.06	1.00379	-80.3573	0.452162
56	TRUE	0.715075	32.2149	32.2169	0.002	75.6942	75.2578	79.1766	3.91877	1.47889	-1657.21	1.1605	-69.1599	0.632151
57	TRUE	0.575871	32.3237	32.4225	0.0188	69.2552	67.7463	75.6449	7.89859	2.1576	-34.4566	1.04662	-68.4642	0.595789
58	TRUE	0.764206	32.5421	32.5777	0.0356	73.2793	69.3033	74.2476	4.94435	1.56171	-57.9149	1.08964	-69.6636	0.588047
59	TRUE	0.520913	33.0185	33.0201	0.0016	70.5438	70.3211	70.9446	0.623441	0.249933	389.651	1.00816	-73.7007	0.555503
60	TRUE	0.498234	34.4523	34.4619	0.0096	72.3159	67.7758	73.117	5.34122	2.55509	-592.953	1.16932	-66.9552	0.705057
61	TRUE	0.735724	34.5947	34.5995	0.0048	75.2579	73.457	81.1424	7.68537	3.32801	1855.53	1.03525	-78.5438	0.484084
62	TRUE	0.865086	34.7783	34.7803	0.002	65.757	64.4433	66.7678	2.32455	0.953689	-1258.97	1.0196	-68.5603	0.545909
63	TRUE	0.998694	35.0143	35.0183	0.004	76.1162	75.8193	76.5318	0.712504	0.242046	-181.5	1.00262	-60.8943	0.609663
64	TRUE	0.682826	35.1508	35.16	0.0092	68.674	67.0182	70.0001	2.98188	1.05713	-311.998	1.00516	-65.3253	0.550837
65	TRUE	0.339286	35.318	35.3568	0.0388	69.9091	66.3164	72.4174	6.101	2.04799	-96.1185	1.07126	-68.0959	0.535711
66	TRUE	0.492595	35.5084	35.5112	0.0028	73.3398	68.7902	74.9133	6.12309	2.30672	-2246.01	1.09599	-67.7755	0.674189
67	TRUE	0.573216	35.6248	35.628	0.0032	78.7104	77.0627	83.1709	6.10824	2.25524	-1980.73	1.07789	-66.7771	0.735872
68	TRUE	0.843973	35.7668	35.794	0.0272	67.5507	66.8678	69.035	2.1672	0.625139	54.8171	1.02444	-60.005	0.798185
69	TRUE	0.953159	35.9852	35.9868	0.0016	66.9519	66.7026	67.2013	0.498753	0.197149	-311.721	1	-68.1998	0.642709
70	TRUE	0.790384	36.0921	36.0945	0.0024	72.7203	72.3195	72.9207	0.601176	0.22042	-250.49	1.00609	-60.8358	0.730722
71	TRUE	0.856124	36.2549	36.3333	0.0784	78.7442	59.655	97.9818	38.3268	6.11037	80.5983	6.04406	-91.4319	0.203196
72	TRUE	0.55513	36.5397	36.5421	0.0024	72.3047	71.6367	72.6387	1.00196	0.367366	-417.483	1.01249	-67.882	0.547877
73	TRUE	0.482111	36.6501	36.6517	0.0016	77.2288	76.454	77.8256	1.37157	0.543759	-857.232	1.00263	-63.6662	0.692983
74	TRUE	0.634172	36.7393	36.7565	0.0172	72.1715	71.7519	75.5354	3.78356	1.5123	194.425	1.02527	-61.5649	0.771086
75	TRUE	0.536234	37.913	37.9166	0.0036	68.3132	67.9569	69.048	1.09102	0.339506	-271.462	1.01434	-71.7301	0.466169
76	TRUE	0.812889	38.5743	38.5775	0.0032	77.2377	74.8404	79.0561	4.21565	1.395	-1267.91	1.00344	-78.4443	0.550732
77	TRUE	0.845134	39.1348	39.142	0.0072	81.3494	75.4817	83.7599	8.27821	2.39995	-942.295	1.04732	-74.9403	0.495236
78	TRUE	0.79609	39.2476	39.2684	0.0208	67.66	64.9503	68.0503	3.10001	1.1972	-119.335	1.03864	-65.3906	0.593362
79	TRUE	0.865944	39.3612	39.4136	0.0524	71.5231	69.9012	76.1969	6.29573	1.83321	81.2501	1.08396	-65.8411	0.590568
80	TRUE	0.979041	39.5104	39.5236	0.0132	71.2357	70.5562	77.4707	6.91451	3.03482	-510.796	1.01223	-74.2727	0.537428
81	TRUE	0.979884	39.6428	39.6464	0.0036	69.9797	69.0153	72.6178	3.60257	1.2865	-984.093	1.08694	-74.7656	0.577256
82	TRUE	0.542826	39.8224	39.8288	0.0064	72.4824	72.4824	72.4824	1.42109e-14	5.17893e-15	6.96281e-13	1	-61.2601	0.785058
83	TRUE	0.88667	39.9952	40.0056	0.0104	87.7922	85.2721	87.8748	2.60274	1.2759	-276.378	1.00997	-77.5861	0.452663
84	TRUE	0.76209	40.9273	40.9349	0.0076	82.7958	82.1108	83.1387	1.02791	0.371935	-85.5671	1.04222	-72.1803	0.584485
85	TRUE	0.319763	41.2278	41.233	0.0052	78.7858	78.5971	79.1602	0.563105	0.206585	-79.0226	1.01896	-71.8812	0.633052
86	TRUE	0.551299	41.4254	41.4278	0.0024	76.0927	75.358	76.8275	1.46954	0.529095	-612.309	1	-69.7563	0.733386
87	TRUE	0.983402	41.531	41.5434	0.0124	77.1267	69.3809	79.7522	10.3713	4.1011	-858.885	1.04995	-70.5579	0.578479
88	TRUE	0.977279	41.703	41.7094	0.0064	72.4716	71.7965	73.8278	2.03127	0.710511	80.4728	1.23942	-67.3902	0.663895
89	TRUE	0.709255	41.8722	41.8758	0.0036	70.2039	69.4543	70.9758	1.52149	0.516844	-426.423	1.00248	-64.5357	0.73008
90	TRUE	0.809338	42.0362	42.097	0.0608	68.1379	68.1317	72.5192	4.38748	2.25208	-72.6739	1.00008	-71.4106	0.577713
91	TRUE	0.639225	42.2938	42.3198	0.026	68.4706	66.8683	72.1937	5.32548	1.82892	-109.749	1.16833	-71.0426	0.584219
92	TRUE	0.645784	42.7242	42.729	0.0048	75.9589	75.8555	78.5629	2.70733	1.2722	594.256	1.04184	-76.4788	0.535115
93	TRUE	0.42313	43.1427	43.1455	0.0028	81.2453	80.2805	81.5422	1.26173	0.465426	-454.151	1.03671	-75.2346	0.481354
94	TRUE	0.917931	43.8787	43.9171	0.0384	70.4234	69.0919	84.9391	15.8471	6.30086	-413.261	1.12831	-68.7891	0.594811
95	TRUE	0.633599	44.1283	44.1299	0.0016	73.5528	70.8453	74.8353	3.99002	1.61202	-2493.77	1.00817	-67.3501	0.647685
96	TRUE	0.417535	44.6584	44.6984	0.04	73.592	67.2242	75.492	8.26776	2.52549	-134.916	1.2014	-61.3472	0.701746
97	TRUE	0.713699	44.7816	44.7876	0.006	80.5241	79.8784	83.2999	3.42151	1.07084	-226.423	1.59681	-62.8869	0.808366
98	TRUE	0.745347	45.2417	45.2437	0.002	66.2124	65.8829	66.8715	0.9886	0.407165	-530.561	1.03178	-64.1533	0.710531
99	TRUE	0.395222	45.3657	45.3673	0.0016	72.3663	71.1907	75.6795	4.48878	1.84341	-2805.49	1.0153	-61.4991	0.740535
100	TRUE	0.601682	45.4981	45.5441	0.046	68.8243	68.4937	75.0755	6.58177	2.00807	85.6088	1.07535	-61.0756	0.649485
101	TRUE	0.544829	45.6749	45.6873	0.0124	78.6544	71.72	84.2871	12.5671	4.56597	-1083.99	1.02906	-70.0595	0.659808
102	TRUE	0.641115	45.7717	45.8029	0.0312	73.2097	71.5325	73.4952	1.96268	0.625986	-20.1257	1.04	-68.3824	0.619285
103	TRUE	0.374129	45.9225	45.9261	0.0036	71.9444	69.9999	72.8944	2.89455	1.07368	-869.489	1.032	-69.7069	0.618705
104	TRUE	0.990722	46.4542	46.4562	0.002	77.5479	77.1114	78.2871	1.17563	0.414719	539.468	1.02759	-73.457	0.536444
105	TRUE	0.583914	46.827	46.8598	0.0328	69.4636	68.8895	70.3277	1.43811	0.535766	-3.1241	1.02216	-65.9237	0.625005
106	TRUE	0.581378	47.8743	47.8855	0.0112	67.8942	67.0326	73.5749	6.54229	1.93364	-526.956	1.2008	-54.2803	0.702602
107	TRUE	0.483424	48.2052	48.214	0.0088	74.6823	73.528	75.6248	2.09682	0.756973	116.815	1.19249	-52.9057	0.760775
108	TRUE	0.837983	48.4024	48.406	0.0036	73.5759	73.3718	74.2773	0.905474	0.277279	111.104	1.12089	-60.5822	0.786088
109	TRUE	0.941477	48.5868	48.5892	0.0024	70.9892	70.5216	71.5904	1.06876	0.385797	-445.315	1.00188	-64.5439	0.713784
110	TRUE	0.627122	48.9332	48.962	0.0288	110.917	107.361	117.303	9.94213	4.85468	357.392	1.11981	-80.2739	0.449947
111	TRUE	0.402172	49.1873	49.1933	0.006	78.9263	75.5301	79.2485	3.71841	1.31925	-399.161	1.21016	-65.6644	0.648497
112	TRUE	0.8944	50.3618	50.3638	0.002	72.8397	72.2607	77.6312	5.3705	2.03945	-2310.55	1.11272	-70.7191	0.687157
113	TRUE	0.507539	50.4754	50.477	0.0016	81.1007	80.6019	81.5994	0.997506	0.394299	623.441	1	-74.9905	0.51717
114	TRUE	0.458948	50.865	50.8682	0.0032	70.8067	70.302	71.7567	1.4547	0.593156	-513.35	1.09394	-73.9193	0.493894
115	TRUE	0.925617	51.1467	51.1531	0.0064	81.7212	78.2965	83.7503	5.45386	2.19821	855.43	1.01456	-79.9976	0.408691
116	TRUE	0.673783	51.2935	51.3135	0.02	69.0979	68.4066	79.9518	11.5452	4.15381	-639.309	1.02725	-75.2015	0.486521
117	TRUE	0.455875	55.713	55.715	0.002	71.8329	71.8329	71.8329	1.42109e-14	3.8918e-15	-5.07531e-13	1	-70.9821	0.487705
118	TRUE	0.449637	55.8758	55.9718	0.096	69.5995	53.9095	83.7457	29.8361	5.31945	-33.9758	4.42188	-92.6781	0.201671
119	TRUE	0.693809	57.1127	57.1463	0.0336	68.3701	68.2623	78.4168	10.1546	4.93088	326.815	1.01476	-70.296	0.505451
120	TRUE	0.88641	58.2989	58.3013	0.0924	71.8574	71.657	72.5921	0.935162	0.336697	-306.154	1.13181	-69.9885	0.602762
121	TRUE	0.42974	58.5521	58.5589	0.0068	76.6605	75.3976	77.3662	1.96858	0.879149	339.007	1.04617	-67.0194	0.704033
122	TRUE	0.491211	59.0493	59.0525	0.0032	80.3341	80.2598	80.9872	0.727348	0.242777	157.716	1.06856	-73.4655	0.556141
123	TRUE	0.53575	59.1041	59.1065	0.0024	71.4361	70.4342	71.6217	1.18751	0.44692	-473.147	1.07551	-69.9499	0.686175
124	TRUE	0.5124	60.1811	60.1955	0.0144	77.1971	76.3633	81.8312	5.46799	2.07495	306.076	1.04951	-81.218	0.403301
125	TRUE	0.430441	60.4143	60.4235	0.0092	75.0147	75.0147	75.0147	0	3.55271e-15	-6.89756e-13	1	-77.8247	0.44901
126	TRUE	0.637308	61.0687	61.0767	0.008	76.6817	76.3658	78.9025	2.53675	1.14695	322.073	1.0015	-68.4891	0.631279
127	TRUE	0.684597	70.3548	70.36	0.0052	78.8336	76.2082	82.856	6.64789	2.65137	-1344.71	1.01403	-70.8826	0.59637
128	TRUE	0.954662	71.7781	71.8093	0.0312	67	66.3429	79.9234	13.5805	4.48988	435.368	1.20739	-65.9271	0.645158
129	TRUE	0.997042	71.9217	71.9257	0.004	70.3754	69.8855	70.8207	0.935162	0.236527	-115.208	1.0919	-66.7976	0.71078
130	TRUE	0.599235	74.0631	74.0671	0.004	74.1075	71.7399	75.2282	3.4883	1.06232	-773.567	1.03916	-69.5472	0.644617
131	TRUE	0.544541	74.3212	74.3228	0.0016	68.4895	68.2846	70.1015	1.81689	0.742355	-1013.09	1.21069	-71.9992	0.655422
132	TRUE	0.781246	81.7046	81.7074	0.0028	70.2618	70.0243	70.2915	0.267189	0.0891293	-67.1507	1.01361	-60.4565	0.785903
133	TRUE	0.906757	83.0071	83.0087	0.0016	76.2877	76.2877	76.2877	1.42109e-14	5.0243e-15	7.94411e-12	1	-74.486	0.615712
134	TRUE	0.831636	83.292	83.294	0.002	76.3509	75.6251	77.9585	2.33345	0.829605	-1057.94	1.04478	-77.0665	0.55777
135	TRUE	0.46334	83.4128	83.536	0.0232	77.0799	48.9211	101.929	53.0074	9.68855	-45.7148	9.08909	-91.0288	0.203807
136	TRUE	0.459715	83.9376	84.0224	0.0848	76.6628	61.2846	95.4254	34.1408	6.95963	-78.0988	5.49848	-90.7251	0.224983
137	TRUE	0.533307	84.1476	84.1492	0.0016	83.2479	82.9718	83.3459	0.374065	0.153618	-233.791	1.01068	-77.9394	0.524484
138	TRUE	0.920161	84.6629	84.7149	0.052	71.7574	70.616	76.8621	6.24612	2.52642	-89.9028	1.03403	-73.4409	0.582223
139	TRUE	0.458058	84.8281	84.8397	0.0116	83.4676	75.6816	84.6423	8.96076	3.29597	-599.693	1.15287	-81.7478	0.40052
140	TRUE	0.948086	85.6522	85.681	0.0288	70.6116	67.7723	71.9776	4.20539	1.70237	-12.5257	1.07073	-72.0294	0.527213
141	TRUE	0.767169	85.803	85.8166	0.0136	78.3682	75.1824	81.7496	6.56718	3.21681	-484.037	1.00053	-78.4903	0.503508
142	TRUE	0.459059	86.5959	86.6115	0.0156	77.1968	76.8332	77.2192	0.38601	0.132465	-12.3884	1.00351	-74.1644	0.581653
143	TRUE	0.810668	86.8599	86.9079	0.048	67.8969	67.2912	77.8351	10.5439	5.34832	217.359	1.01264	-73.8727	0.490446
144	TRUE	0.9869	87.5876	87.5964	0.0088	72.0549	70.8195	74.6291	3.80955	1.34554	-416.77	1.00367	-69.2371	0.72147
145	TRUE	0.611732	87.7628	87.7648	0.002	67.9109	67.5814	68.2404	0.659067	0.266714	-353.708	1.00734	-70.8056	0.647395
146	TRUE	0.744219	87.8536	87.8608	0.0072	108.21	108.073	109.483	1.40998	0.661899	-197.749	1.00146	-77.9402	0.423349
147	TRUE	0.433403	88.2168	88.2184	0.0016	79.48	79.2039	79.578	0.374065	0.153618	-233.791	1.01068	-79.9121	0.412467
148	TRUE	0.722607	88.5	88.5056	0.0056	81.3648	80.9937	82.0327	1.03907	0.348087	-139.492	1.08097	-71.3808	0.638092
149	TRUE	0.858794	88.7304	88.7384	0.008	92.0716	86.7432	93.0261	6.28286	2.16882	-749.409	1.06703	-78.88	0.450259
150	TRUE	0.5612	88.8192	88.8336	0.0144	79.2108	78.1592	79.9753	1.81601	0.498648	133.853	1.03241	-69.4014	0.663678
151	TRUE	0.569608	88.8792	88.9144	0.0352	70.5236	66.5485	70.8602	4.31175	1.15374	44.9624	1.11611	-66.4862	0.658533
152	TRUE	0.716077	89.3729	89.3745	0.0016	71.8844	71.635	71.9557	0.320627	0.129065	-155.86	1.04572	-70.9707	0.668565
153	TRUE	0.555916	89.7405	89.7965	0.056	71.7505	67.9255	79.177	11.2516	3.39783	64.8675	1.21426	-69.8599	0.541047
154	TRUE	0.871826	89.9405	89.9429	0.0024	73.0945	73.0945	73.0945	2.84217e-14	8.20464e-15	-5.89465e-12	1	-66.9984	0.579318
155	TRUE	0.768182	90.1894	90.1998	0.0104	81.3252	78.8889	81.5664	2.6775	1.04942	-234.664	1.03643	-70.6423	0.646412
156	TRUE	0.681337	90.5002	90.5054	0.0052	76.7593	73.5225	77.4347	3.91214	1.48256	-724.998	1.61577	-72.8841	0.54912
157	TRUE	0.911415	90.727	90.8254	0.1984	74.8806	70.506	76.2714	5.76541	2.09598	39.2811	1.04715	-70.1635	0.592386
158	TRUE	0.8286	91.0046	91.0394	0.0048	68.2552	65.8724	68.6054	2.73302	1.34608	71.3333	1.00673	-76.281	0.450764
159	TRUE	0.708291	91.3851	91.3871	0.042	83.4176	83.1415	83.4443	0.302814	0.114253	-113.873	1.03232	-70.6348	0.586964
160	TRUE	0.638845	91.8067	91.8515	0.0448	72.4165	70.7384	81.7778	11.0394	3.82296	142.345	1.27247	-69.1611	0.597022
161	TRUE	0.411704	91.9399	91.9419	0.002	82.4964	82.207	82.8126	0.605629	0.218335	-290.727	1.00254	-67.1202	0.658567
162	TRUE	0.260091	92.1956	92.1976	0.002	69.8576	68.7487	70.3073	1.5586	0.602497	-779.302	1.03522	-66.7306	0.757405
163	TRUE	0.746587	92.4728	92.502	0.0292	71.3514	69.4245	72.1156	2.69108	1.07717	67.2893	1.02975	-65.9191	0.646744
164	TRUE	0.739699	92.5904	92.5928	0.0024	89.3484	88.3464	90.1499	1.80353	0.650679	751.47	1.00201	-71.1344	0.66904
165	TRUE	0.959012	92.7772	92.8008	0.0236	73.6707	72.616	86.3992	13.7832	6.81838	-580.019	1.05998	-73.882	0.496341
166	TRUE	0.484577	93.0716	93.0736	0.002	78.7325	77.49	79.6721	2.18204	0.81933	-1091.02	1.00297	-62.2779	0.786721
167	TRUE	0.900255	93.3777	93.3797	0.002	73.0445	72.234	73.8817	1.64767	0.666836	-884.269	1.01368	-62.5268	0.682296
168	TRUE	0.865957	93.9869	94.0237	0.0368	79.4245	79.2911	82.5235	3.23233	1.61683	87.1767	1.00124	-81.2163	0.405668
169	TRUE	0.664239	96.8096	96.8144	0.0548	88.4806	85.7669	88.8805	3.11359	1.08811	-551.758	1.25077	-77.7136	0.453598
170	TRUE	0.258373	96.9352	96.9368	0.0816	78.1854	77.081	78.5773	1.49626	0.614471	-935.162	1.03875	-74.6247	0.598301
171	TRUE	0.753615	100.573	100.584	0.0112	75.5774	74.952	75.6293	0.677279	0.265579	54.3401	1.00727	-64.7004	0.692885
172	TRUE	0.732952	100.623	100.631	0.0084	69.6567	69.3585	70.2877	0.929214	0.297141	-50.9017	1.03758	-74.744	0.497802
173	TRUE	0.814228	104.487	104.489	0.0016	80.9217	80.7525	81.6253	0.872818	0.366946	-545.511	1.05325	-77.0339	0.595035
174	TRUE	0.651499	105.399	105.407	0.0076	72.8167	72.4871	73.5141	1.02693	0.309327	-109.638	1.02278	-71.2448	0.653951
175	TRUE	0.536374	105.494	105.501	0.0072	74.5257	74.1903	74.8549	0.664618	0.253802	76.3771	1.0064	-69.9673	0.632376
176	TRUE	0.548575	105.755	105.765	0.01	75.6126	74.3745	75.9017	1.52716	0.464789	-69.9868	1.06959	-69.6137	0.535654
177	TRUE	0.389708	106.278	106.281	0.0032	68.5567	68.2821	71.2583	2.97619	1.05539	-870.53	1.10261	-63.1631	0.675233
178	TRUE	0.987366	106.458	106.471	0.0128	85.5546	78.6793	89.652	10.9727	3.33581	-816.707	1.02844	-72.9853	0.6619
179	TRUE	0.329734	106.582	106.59	0.008	79.5895	78.7158	79.9014	1.18559	0.419482	-136.866	1.00384	-76.4456	0.421128
180	TRUE	0.657397	107.022	107.068	0.046	94.9181	82.2192	97.3914	15.1722	2.99557	-17.1233	1.18704	-74.1946	0.586883
181	TRUE	0.546088	107.151	107.153	0.032	91.9735	91.1808	93.0155	1.8347	0.671514	893.175	1.0046	-78.7135	0.484592
182	TRUE	0.254083	107.405	107.41	0.0552	81.4674	81.1186	82.128	1.00938	0.341272	-199.739	1.00998	-67.4474	0.544415
183	TRUE	0.996889	107.892	107.898	0.0056	79.4041	78.61	80.087	1.47696	0.394405	215.832	1.01952	-72.2184	0.589468
184	TRUE	0.351141	109.784	109.794	0.01	75.5975	74.2376	79.8787	5.64109	2.07671	-559.351	1.00214	-67.6123	0.704615
185	TRUE	0.507808	109.935	109.941	0.0056	71.4987	71.3955	71.6595	0.263998	0.104247	5.99463	1.00975	-60.1323	0.692964
186	TRUE	0.586361	110.013	110.015	0.0024	72.2542	69.5155	75.0596	5.54418	1.99618	-2310.07	1.00001	-68.8593	0.728569
187	TRUE	0.9207	110.165	110.167	0.0324	78.032	76.8297	79.4348	2.60509	0.938866	-1085.46	1.00087	-70.9181	0.653556
188	TRUE	0.818572	110.281	110.282	0.0016	73.2252	72.8244	73.4479	0.623441	0.249933	-389.651	1.00816	-70.7405	0.629544
189	TRUE	0.655582	116.943	116.949	0.006	81.4742	80.9566	81.7851	0.828457	0.305135	-134.008	1.01038	-79.8603	0.464748
190	TRUE	0.592348	117.195	117.198	0.0028	68.8524	66.997	69.4685	2.4715	0.921077	-894.165	1.0909	-71.9196	0.618341
191	TRUE	0.512611	117.286	117.288	0.0016	71.9372	71.9372	71.9372	1.42109e-14	6.8798e-15	1.01398e-11	1	-66.2181	0.58312
192	TRUE	0.777803	117.549	117.552	0.0024	74.7552	72.3505	76.7591	4.40862	1.58947	-1836.93	1.0007	-71.3597	0.664663
193	TRUE	0.374396	117.651	117.661	0.0104	78.8856	71.9948	78.9143	6.91948	3.63726	675.15	1.01975	-75.1972	0.580504
194	TRUE	0.593177	128.875	128.88	0.0052	69.0111	68.701	70.0129	1.31194	0.513015	-255.913	1.0012	-69.3383	0.658368
195	TRUE	0.487869	135.836	135.84	0.0048	72.2875	72.2875	72.2875	1.42109e-14	6.8798e-15	1.10112e-12	1	-75.1145	0.518789
196	TRUE	0.634502	137.014	137.016	0.0016	70.4722	70.4009	70.7216	0.320627	0.129065	-155.86	1.04572	-67.3311	0.647285
197	TRUE	0.343756	137.261	137.263	0.0016	69.7244	67.2128	70.4547	3.2419	1.34747	-2026.18	1.03592	-76.4713	0.562255
198	TRUE	0.514225	137.578	137.605	0.0264	83.3442	73.0749	83.883	10.8081	5.06804	-408.537	1.00006	-72.4538	0.539292
199	TRUE	0.77824	138.065	138.069	0.0036	74.0709	72.7424	74.1822	1.43985	0.485603	-338.035	1.0973	-70.3385	0.539213
200	TRUE	0.905456	139.216	139.22	0.004	76.9263	74.4993	77.2044	2.7051	0.982802	-605.003	1.20224	-75.2882	0.529849
201	TRUE	0.826962	140.844	140.94	0.096	74.0816	61.1674	92.8442	31.6768	4.38328	-35.7181	3.93295	-89.249	0.212345
202	TRUE	0.574128	141.892	141.909	0.0172	68.634	68.6182	69.5926	0.974377	0.344182	43.1477	1.00476	-74.5242	0.527659
203	TRUE	0.938365	142.359	142.362	0.0032	75.1768	73.3139	78.4424	5.12855	2.04387	-1801.36	1.12649	-69.8661	0.653001
204	TRUE	0.639518	142.624	142.635	0.0112	69.9203	68.648	73.4551	4.80715	1.62051	360.144	1.35831	-76.6711	0.541868
205	TRUE	0.593345	142.752	142.755	0.0036	80.7934	77.8404	81.708	3.86763	1.51432	-1095.11	1.00691	-78.6727	0.493717
206	TRUE	0.409337	142.865	142.867	0.0024	89.8162	88.547	90.4173	1.87032	0.68756	779.302	1.02172	-79.8975	0.455041
207	TRUE	0.64183	143.587	143.629	0.0412	72.7357	70.5338	81.2821	10.7483	4.11244	134.591	1.15642	-72.4566	0.543981
208	TRUE	0.387959	143.711	143.716	0.0448	73.56	71.2073	77.3743	6.16701	2.43887	1329.78	2.01743	-76.1329	0.483051
209	TRUE	0.745945	144.047	144.058	0.0112	80.1685	74.638	81.377	6.73902	2.64564	-591.625	1.00233	-67.7252	0.605984
210	TRUE	0.92016	144.543	144.55	0.0068	71.1731	70.7229	75.6923	4.96947	1.89738	-750.156	1.01004	-71.8236	0.539678
211	TRUE	0.528852	144.676	144.682	0.0064	110.597	109.113	116.545	7.43238	2.56065	-1169.09	1.0339	-73.2976	0.5625
212	TRUE	0.828495	146.955	146.957	0.002	72.7674	72.1707	73.9698	1.79907	0.654905	851.188	1.02417	-67.066	0.721648
213	TRUE	0.672844	147.284	147.286	0.002	70.2488	69.8258	70.4848	0.659067	0.231335	50.8932	1.24492	-66.1177	0.687143
214	TRUE	0.944538	147.707	147.715	0.0088	94.657	80.4228	95.5466	15.1238	5.00541	-1348.98	1.22018	-75.1132	0.495774
215	TRUE	0.674628	147.996	148.134	0.1376	70.4283	41.2601	100.175	58.9152	9.3676	-61.8325	8.43918	-89.0627	0.208134
216	TRUE	0.243758	148.802	148.806	0.004	71.7439	71.4989	72.486	0.987116	0.373476	-268.707	1.02248	-70.1723	0.636475
217	TRUE	0.547226	149.182	149.186	0.0044	79.361	77.0682	80.4852	3.41691	1.25282	-827.23	1.02282	-65.8237	0.651924
218	TRUE	0.597235	150.082	150.084	0.0016	64.9121	64.6627	64.9833	0.320627	0.129065	-155.86	1.04572	-67.5771	0.58999
219	TRUE	0.319604	150.337	150.342	0.0048	81.6528	81.5712	81.8309	0.259767	0.0857792	-14.9866	1.01597	-66.306	0.710922
220	TRUE	0.702157	151.956	151.959	0.0024	76.9569	75.6878	77.9589	2.27111	0.819576	946.295	1.00218	-76.3609	0.603666
221	TRUE	0.496076	152.064	152.066	0.002	68.0324	66.2155	68.6202	2.4047	0.92	1061.12	1.32829	-64.5012	0.703319
222	TRUE	0.840353	153.13	153.135	0.0052	77.9209	77.6094	78.4852	0.875801	0.306972	-157.491	1.00483	-69.4788	0.636903
223	TRUE	0.556974	153.693	153.722	0.0288	76.3847	74.3278	76.6214	2.29358	1.04803	-74.698	1.00303	-77.1287	0.548193
224	TRUE	0.834969	153.968	153.977	0.0084	74.6024	72.8162	77.0591	4.24295	1.63494	-173.998	1.44883	-68.8447	0.63554
225	TRUE	0.295648	165.17	165.175	0.0556	72.0507	71.4767	74.1386	2.66189	1.09518	-528.843	1.01553	-74.0337	0.505654
226	TRUE	0.492223	167.122	167.129	0.0572	74.1173	67.6475	74.2179	6.57035	2.97341	-949.577	1.08415	-74.5618	0.49108
227	TRUE	0.424299	167.819	167.83	0.0108	84.7955	84.1542	85.787	1.63282	0.502676	-128.464	1.01361	-74.73	0.492264
228	TRUE	0.758963	170.537	170.544	0.0072	66.0536	65.5415	66.5835	1.04203	0.321178	77.0108	1.05693	-70.0906	0.604465
229	TRUE	0.492163	193.395	193.398	0.0324	69.7215	69.4543	69.9887	0.534378	0.192398	-222.658	1	-70.9845	0.669062
230	TRUE	0.22323	202.993	203.043	0.0496	64.4988	51.4511	74.8747	23.4236	5.50329	17.3391	5.10201	-92.7773	0.193802
231	TRUE	0.933484	210.585	210.586	0.0016	70.2246	70.0821	70.7234	0.641254	0.258129	-311.721	1.14317	-72.8176	0.602441
232	TRUE	0.955332	234.009	234.018	0.0092	81.6178	79.9108	87.6401	7.72929	2.83876	-795.635	1.01722	-77.4732	0.44671
233	TRUE	0.679959	261.41	261.485	0.0752	75.8993	50.546	91.6486	41.1026	11.4779	-252.352	11.2555	-91.3948	0.189841
234	TRUE	0.497559	295.826	295.867	0.0416	40.4718	34.9795	58.2844	23.3048	5.12781	127.32	6.92916	-87.8373	0.201071
235	TRUE	0.433358	368.804	368.844	0.04	55.107	42.9351	66.3141	23.3791	5.34715	38.4118	6.60738	-94.5279	0.173714
236	TRUE	0.507702	406.596	406.641	0.0148	72.3075	59.3934	84.049	24.6556	6.64215	304.537	5.12522	-86.3838	0.168988
237	TRUE	0.65565	439.146	439.173	0.0272	46.5473	30.9612	46.5509	15.5896	6.36296	588.76	1.00954	-68.4406	0.433432
238	TRUE	0.502079	520.916	520.942	0.026	75.2351	72.0281	75.5279	3.4998	1.69746	131.472	1.00677	-77.4644	0.413681
239	TRUE	0.361826	522.722	522.723	0.0016	65.2238	64.0927	65.4643	1.37157	0.580791	-857.232	1.07696	-68.7541	0.534363
240	TRUE	0.92718	523.217	523.247	0.09	64.9278	63.9851	70.3896	6.40448	3.00995	25.4959	1.16232	-75.2747	0.498299
241	TRUE	0.964419	523.559	523.561	0.052	69.2751	69.1014	69.4488	0.347346	0.151643	-197.847	1.00936	-73.3643	0.448985
242	TRUE	0.436049	574.503	574.505	0.0024	66.7948	66.5276	66.9284	0.400784	0.146947	-166.993	1.00302	-72.1025	0.517684
243	TRUE	0.883942	574.576	574.588	0.0116	68.6637	66.0746	86.2522	20.1776	8.94749	-1720.37	1.00068	-78.2009	0.413688
244	TRUE	0.892925	574.784	574.801	0.0172	74.1542	73.3658	74.7554	1.38954	0.542036	53.3135	1.03356	-70.2794	0.660725
245	TRUE	0.469352	575.011	575.022	0.0108	70.6847	67.7605	80.6027	12.8422	5.29285	1227.04	1.1353	-72.4663	0.543107
246	TRUE	0.651943	575.175	575.177	0.082	74.5293	73.6343	76.5555	2.92127	1.04137	-1327.68	1.03836	-68.9539	0.655108
247	TRUE	0.670961	576.939	576.94	0.0016	76.3002	76.3002	76.3002	1.42109e-14	4.52884e-15	8.3882e-12	1	-77.7397	0.478179
248	TRUE	0.580021	577.929	577.941	0.0128	66.2748	65.0113	69.717	4.70566	1.85853	337.589	1.14101	-64.4282	0.6465
249	TRUE	0.491277	583.215	583.245	0.0296	67.5879	64.9241	72.956	8.0319	2.5228	-146.149	1.38453	-70.3975	0.597031
250	TRUE	0.768723	583.95	583.961	0.0104	67.8724	66.8927	69.1415	2.24884	1.00819	-236.861	1.00906	-72.6213	0.497185
251	TRUE	0.920179	584.328	584.366	0.038	68.8475	67.5424	80.9962	13.4538	5.07561	33.618	1.36404	-76.2737	0.452154
252	TRUE	0.535647	586.67	586.756	0.0864	79.1156	60.7241	92.8313	32.1072	6.75739	-96.5442	5.90519	-84.5665	0.222121
					0.019381
