# Supplementary material for: Bazedoxifene reverses sexually dimorphic autistic-like abnormalities in biallelic MDGA1-mutant mice
Source: EMBO Mol Med. 2026 Mar 20;18(4):1358–98. doi: 10.1038/s44321-026-00402-y (PMC13084050; doi:10.1038/s44321-026-00402-y)
Supplement: Supplementary file 18 — Source data Fig. 4 [file 44321_2026_402_MOESM18_ESM.zip › Panel G and I/Summary_AllBatches.xlsx]

## Sheet: Sheet3
		Mouse ID	Genotype	Number of calls		Mouse ID	Genotype	Call length
		567	Control	1076		567	Control	0.02426
		568	Control	506		568	Control	0.015384
		620	Control	248		620	Control	0.019854
		621	Control	446		621	Control	0.021811
		619	Control	370		619	Control	0.02169
		575	Control	251		575	Control	0.019381
		571	Control	359		571	Control	0.0228203
		573	Control	550		573	Control	0.0170818
		574	Control	701		574	Control	0.0166969
		572	Control	802		572	Control	0.015739
			Average	530.9			Average	0.0194718
			SEM	83.1044			SEM	0.000992982
		609	M1 KI	473		609	M1 KI	0.01224
		608	M1 KI	863		608	M1 KI	0.021374
		610	M1 KI	422		610	M1 KI	0.013678
		606	M1 KI	854		606	M1 KI	0.022678
		604	M1 KI	115		604	M1 KI	0.010141
		605	M1 KI	638		605	M1 KI	0.022217
		NT	M1 KI	427		NT	M1 KI	0.019758
		511	M1 KI	291		511	M1 KI	0.016789
		502	M1 KI	1337		502	M1 KI	0.022143
		507	M1 KI	332		507	M1 KI	0.014026
		510	M1 KI	636		510	M1 KI	0.017418
		506	M1 KI	1380		506	M1 KI	0.017678
		509	M1 KI	1042		509	M1 KI	0.019042
		508	M1 KI	516		508	M1 KI	0.018228
			Average	666.143			Average	0.0176721
			SEM	109.929			SEM	0.00113772
