# Supplementary material for: Bazedoxifene reverses sexually dimorphic autistic-like abnormalities in biallelic MDGA1-mutant mice
Source: EMBO Mol Med. 2026 Mar 20;18(4):1358–98. doi: 10.1038/s44321-026-00402-y (PMC13084050; doi:10.1038/s44321-026-00402-y)
Supplement: Supplementary file 18 — Source data Fig. 4 [file 44321_2026_402_MOESM18_ESM.zip › Panel J/Batch1/Mdga1-KI_604.xlsx]

## Sheet: Sheet1
Conditional Probability
Category	Complex Trill	Step Up	Complex	Inverted-U	Short	Upward Ramp	Downward Ramp	Flat
Complex Trill	0.228571	0.171429	0.114286	0.114286	0.0285714	0.0285714	0.0571429	0
Step Up	0.344828	0.241379	0.0689655	0.0344828	0.0689655	0	0.0689655	0.0344828
Complex	0.153846	0.384615	0.0769231	0	0.0769231	0.0769231	0.230769	0
Inverted-U	0.166667	0.333333	0	0.166667	0	0.166667	0.166667	0
Short	0.222222	0.222222	0.111111	0	0.111111	0	0	0
Upward Ramp	0	0.2	0.4	0	0.2	0	0	0
Downward Ramp	0.153846	0.230769	0	0	0	0.0769231	0.230769	0.0769231
Flat	0	0.25	0.25	0	0.25	0	0	0
Transition Count
Category	Complex Trill	Step Up	Complex	Inverted-U	Short	Upward Ramp	Downward Ramp	Flat
Complex Trill	8	6	4	4	1	1	2	0
Step Up	10	7	2	1	2	0	2	1
Complex	2	5	1	0	1	1	3	0
Inverted-U	1	2	0	1	0	1	1	0
Short	2	2	1	0	1	0	0	0
Upward Ramp	0	1	2	0	1	0	0	0
Downward Ramp	2	3	0	0	0	1	3	1
Flat	0	1	1	0	1	0	0	0
Total Count
Complex Trill	36
Step Up	29
Complex	13
Inverted-U	6
Short	9
Upward Ramp	5
Downward Ramp	13
Flat	4
