# Supplementary material for: Bazedoxifene reverses sexually dimorphic autistic-like abnormalities in biallelic MDGA1-mutant mice
Source: EMBO Mol Med. 2026 Mar 20;18(4):1358–98. doi: 10.1038/s44321-026-00402-y (PMC13084050; doi:10.1038/s44321-026-00402-y)
Supplement: Supplementary file 18 — Source data Fig. 4 [file 44321_2026_402_MOESM18_ESM.zip › Panel J/Batch1/Mdga1-KI_605.xlsx]

## Sheet: Sheet1
Conditional Probability
Category	Complex Trill	Complex	Step Up	Downward Ramp	Trill	Upward Ramp	Inverted-U	Step Down
Complex Trill	0.512821	0.116809	0.0655271	0.039886	0.025641	0.0512821	0.0740741	0.011396
Complex	0.493827	0.148148	0.0987654	0.0123457	0.037037	0.037037	0.0987654	0
Step Up	0.478261	0.0652174	0.0434783	0.0652174	0.0434783	0.0217391	0.173913	0.0652174
Downward Ramp	0.428571	0.142857	0.047619	0	0	0.0952381	0.0952381	0.047619
Trill	0.681818	0	0	0	0.0909091	0.136364	0.0909091	0
Upward Ramp	0.4	0.155556	0.133333	0.0222222	0	0.177778	0.0444444	0
Inverted-U	0.5	0.0483871	0.0322581	0	0.0806452	0.0322581	0.16129	0.016129
Step Down	0.444444	0.111111	0	0	0	0.222222	0.111111	0
Transition Count
Category	Complex Trill	Complex	Step Up	Downward Ramp	Trill	Upward Ramp	Inverted-U	Step Down
Complex Trill	180	41	23	14	9	18	26	4
Complex	40	12	8	1	3	3	8	0
Step Up	22	3	2	3	2	1	8	3
Downward Ramp	9	3	1	0	0	2	2	1
Trill	15	0	0	0	2	3	2	0
Upward Ramp	18	7	6	1	0	8	2	0
Inverted-U	31	3	2	0	5	2	10	1
Step Down	4	1	0	0	0	2	1	0
Total Count
Complex Trill	352
Complex	81
Step Up	46
Downward Ramp	21
Trill	22
Upward Ramp	45
Inverted-U	62
Step Down	9
