# Supplementary material for: Bazedoxifene reverses sexually dimorphic autistic-like abnormalities in biallelic MDGA1-mutant mice
Source: EMBO Mol Med. 2026 Mar 20;18(4):1358–98. doi: 10.1038/s44321-026-00402-y (PMC13084050; doi:10.1038/s44321-026-00402-y)
Supplement: Supplementary file 18 — Source data Fig. 4 [file 44321_2026_402_MOESM18_ESM.zip › Panel J/Batch1/Mdga1-KI_606.xlsx]

## Sheet: Sheet1
Conditional Probability
Category	Inverted-U	Complex Trill	Complex	Downward Ramp	Step Up	Trill	Upward Ramp
Inverted-U	0.195652	0.369565	0.15942	0.101449	0.0434783	0.057971	0.0362319
Complex Trill	0.156695	0.45584	0.136752	0.0569801	0.0541311	0.042735	0.034188
Complex	0.125786	0.352201	0.207547	0.0880503	0.0440252	0.0503145	0.0943396
Downward Ramp	0.15625	0.375	0.25	0.0625	0.015625	0.046875	0.03125
Step Up	0.14	0.34	0.18	0.06	0.1	0.02	0.08
Trill	0.128205	0.384615	0.230769	0.0512821	0.025641	0.102564	0.025641
Upward Ramp	0.134615	0.269231	0.211538	0.0769231	0.0384615	0	0.25
Transition Count
Category	Inverted-U	Complex Trill	Complex	Downward Ramp	Step Up	Trill	Upward Ramp
Inverted-U	27	51	22	14	6	8	5
Complex Trill	55	160	48	20	19	15	12
Complex	20	56	33	14	7	8	15
Downward Ramp	10	24	16	4	1	3	2
Step Up	7	17	9	3	5	1	4
Trill	5	15	9	2	1	4	1
Upward Ramp	7	14	11	4	2	0	13
Total Count
Inverted-U	139
Complex Trill	351
Complex	159
Downward Ramp	64
Step Up	50
Trill	39
Upward Ramp	52
