# Supplementary material for: Bazedoxifene reverses sexually dimorphic autistic-like abnormalities in biallelic MDGA1-mutant mice
Source: EMBO Mol Med. 2026 Mar 20;18(4):1358–98. doi: 10.1038/s44321-026-00402-y (PMC13084050; doi:10.1038/s44321-026-00402-y)
Supplement: Supplementary file 18 — Source data Fig. 4 [file 44321_2026_402_MOESM18_ESM.zip › Panel J/Batch1/Mdga1-KI_608.xlsx]

## Sheet: Sheet1
Conditional Probability
Category	Complex Trill	Complex	Upward Ramp	Inverted-U	Downward Ramp	Trill	Step Up	Flat
Complex Trill	0.511574	0.134259	0.0347222	0.0787037	0.0462963	0.0555556	0.0578704	0.0115741
Complex	0.425532	0.198582	0.0425532	0.0921986	0.035461	0.0567376	0.0496454	0.0212766
Upward Ramp	0.46875	0.25	0.03125	0.0625	0	0.125	0.03125	0
Inverted-U	0.3875	0.225	0.025	0.1375	0.0625	0.0375	0.1	0
Downward Ramp	0.557692	0.0769231	0.0576923	0.115385	0.0961538	0.0192308	0.0576923	0
Trill	0.55102	0.142857	0	0.0816327	0.0612245	0.0612245	0.0204082	0
Step Up	0.415094	0.150943	0	0.0754717	0.150943	0.0188679	0.132075	0
Flat	0.222222	0.222222	0.111111	0	0.333333	0.111111	0	0
Transition Count
Category	Complex Trill	Complex	Upward Ramp	Inverted-U	Downward Ramp	Trill	Step Up	Flat
Complex Trill	221	58	15	34	20	24	25	5
Complex	60	28	6	13	5	8	7	3
Upward Ramp	15	8	1	2	0	4	1	0
Inverted-U	31	18	2	11	5	3	8	0
Downward Ramp	29	4	3	6	5	1	3	0
Trill	27	7	0	4	3	3	1	0
Step Up	22	8	0	4	8	1	7	0
Flat	2	2	1	0	3	1	0	0
Total Count
Complex Trill	433
Complex	141
Upward Ramp	32
Inverted-U	80
Downward Ramp	52
Trill	49
Step Up	53
Flat	9
