# Supplementary material for: Bazedoxifene reverses sexually dimorphic autistic-like abnormalities in biallelic MDGA1-mutant mice
Source: EMBO Mol Med. 2026 Mar 20;18(4):1358–98. doi: 10.1038/s44321-026-00402-y (PMC13084050; doi:10.1038/s44321-026-00402-y)
Supplement: Supplementary file 18 — Source data Fig. 4 [file 44321_2026_402_MOESM18_ESM.zip › Panel J/Batch1/Mdga1-KI_609.xlsx]

## Sheet: Sheet1
Conditional Probability
Category	Downward Ramp	Complex Trill	Short	Step Up	Complex	Inverted-U	Upward Ramp	Trill	Flat
Downward Ramp	0.161765	0.205882	0.0147059	0.117647	0.264706	0.132353	0.0588235	0.0147059	0.0147059
Complex Trill	0.0903226	0.283871	0.0129032	0.148387	0.148387	0.109677	0.0645161	0	0.0129032
Short	0.1	0.2	0	0.1	0.1	0	0.1	0.1	0
Step Up	0.135593	0.254237	0.0338983	0.135593	0.118644	0.0847458	0.101695	0	0.0169492
Complex	0.174419	0.325581	0.0232558	0.0697674	0.127907	0.0930233	0.0581395	0.0232558	0.0116279
Inverted-U	0.212766	0.255319	0	0.0851064	0.212766	0.0851064	0.0638298	0.0425532	0.0212766
Upward Ramp	0.242424	0.272727	0	0.0909091	0.181818	0.030303	0.121212	0.030303	0
Trill	0	0.5	0	0.25	0.125	0.125	0	0	0
Flat	0	0.333333	0	0.333333	0.166667	0	0	0	0
Transition Count
Category	Downward Ramp	Complex Trill	Short	Step Up	Complex	Inverted-U	Upward Ramp	Trill	Flat
Downward Ramp	11	14	1	8	18	9	4	1	1
Complex Trill	14	44	2	23	23	17	10	0	2
Short	1	2	0	1	1	0	1	1	0
Step Up	8	15	2	8	7	5	6	0	1
Complex	15	28	2	6	11	8	5	2	1
Inverted-U	10	12	0	4	10	4	3	2	1
Upward Ramp	8	9	0	3	6	1	4	1	0
Trill	0	4	0	2	1	1	0	0	0
Flat	0	2	0	2	1	0	0	0	0
Total Count
Downward Ramp	69
Complex Trill	155
Short	10
Step Up	59
Complex	86
Inverted-U	47
Upward Ramp	33
Trill	8
Flat	6
