# Supplementary material for: Bazedoxifene reverses sexually dimorphic autistic-like abnormalities in biallelic MDGA1-mutant mice
Source: EMBO Mol Med. 2026 Mar 20;18(4):1358–98. doi: 10.1038/s44321-026-00402-y (PMC13084050; doi:10.1038/s44321-026-00402-y)
Supplement: Supplementary file 18 — Source data Fig. 4 [file 44321_2026_402_MOESM18_ESM.zip › Panel J/Batch1/Mdga1-KI_610.xlsx]

## Sheet: Sheet1
Conditional Probability
Category	Inverted-U	Complex Trill	Step Up	Downward Ramp	Upward Ramp	Complex	Short	Flat	Trill
Inverted-U	0.0512821	0.384615	0.25641	0.102564	0	0.128205	0	0.025641	0
Complex Trill	0.0960452	0.468927	0.101695	0.0508475	0.0169492	0.129944	0	0.0112994	0.0225989
Step Up	0.138462	0.307692	0.169231	0.0461538	0.0769231	0.0923077	0.0615385	0.0153846	0
Downward Ramp	0.119048	0.309524	0.047619	0.190476	0.047619	0.166667	0.047619	0	0
Upward Ramp	0.0625	0.3125	0.1875	0.25	0	0.125	0	0	0
Complex	0.0363636	0.4	0.0727273	0.127273	0.0545455	0.163636	0.0363636	0.0363636	0.0363636
Short	0.1	0	0.4	0.2	0	0	0	0	0
Flat	0.142857	0.285714	0	0.142857	0.142857	0	0	0	0
Trill	0	0.6	0.1	0.1	0	0.1	0	0	0
Transition Count
Category	Inverted-U	Complex Trill	Step Up	Downward Ramp	Upward Ramp	Complex	Short	Flat	Trill
Inverted-U	2	15	10	4	0	5	0	1	0
Complex Trill	17	83	18	9	3	23	0	2	4
Step Up	9	20	11	3	5	6	4	1	0
Downward Ramp	5	13	2	8	2	7	2	0	0
Upward Ramp	1	5	3	4	0	2	0	0	0
Complex	2	22	4	7	3	9	2	2	2
Short	1	0	4	2	0	0	0	0	0
Flat	1	2	0	1	1	0	0	0	0
Trill	0	6	1	1	0	1	0	0	0
Total Count
Inverted-U	40
Complex Trill	177
Step Up	65
Downward Ramp	42
Upward Ramp	16
Complex	55
Short	10
Flat	7
Trill	10
