# Supplementary material for: Bazedoxifene reverses sexually dimorphic autistic-like abnormalities in biallelic MDGA1-mutant mice
Source: EMBO Mol Med. 2026 Mar 20;18(4):1358–98. doi: 10.1038/s44321-026-00402-y (PMC13084050; doi:10.1038/s44321-026-00402-y)
Supplement: Supplementary file 18 — Source data Fig. 4 [file 44321_2026_402_MOESM18_ESM.zip › Panel J/Batch1/Mdga1-KI_notag.xlsx]

## Sheet: Sheet1
Conditional Probability
Category	Downward Ramp	Complex Trill	Inverted-U	Step Up	Complex	Upward Ramp	Trill	Step Down
Downward Ramp	0.137931	0.172414	0.275862	0	0.275862	0.103448	0.0344828	0
Complex Trill	0.0625	0.351562	0.15625	0.0546875	0.117188	0.125	0.0390625	0.03125
Inverted-U	0.0752688	0.301075	0.236559	0.0430108	0.182796	0.129032	0.0215054	0.0107527
Step Up	0.047619	0.333333	0.142857	0	0.142857	0.285714	0.047619	0
Complex	0.0833333	0.277778	0.222222	0.0555556	0.152778	0.0972222	0.0555556	0.0416667
Upward Ramp	0.0344828	0.172414	0.275862	0.0689655	0.206897	0.172414	0.0344828	0.0172414
Trill	0.0625	0.25	0.3125	0.0625	0.25	0	0.0625	0
Step Down	0.111111	0.222222	0.333333	0	0.111111	0.222222	0	0
Transition Count
Category	Downward Ramp	Complex Trill	Inverted-U	Step Up	Complex	Upward Ramp	Trill	Step Down
Downward Ramp	4	5	8	0	8	3	1	0
Complex Trill	8	45	20	7	15	16	5	4
Inverted-U	7	28	22	4	17	12	2	1
Step Up	1	7	3	0	3	6	1	0
Complex	6	20	16	4	11	7	4	3
Upward Ramp	2	10	16	4	12	10	2	1
Trill	1	4	5	1	4	0	1	0
Step Down	1	2	3	0	1	2	0	0
Total Count
Downward Ramp	30
Complex Trill	128
Inverted-U	93
Step Up	21
Complex	72
Upward Ramp	58
Trill	16
Step Down	9
