# Supplementary material for: Bazedoxifene reverses sexually dimorphic autistic-like abnormalities in biallelic MDGA1-mutant mice
Source: EMBO Mol Med. 2026 Mar 20;18(4):1358–98. doi: 10.1038/s44321-026-00402-y (PMC13084050; doi:10.1038/s44321-026-00402-y)
Supplement: Supplementary file 18 — Source data Fig. 4 [file 44321_2026_402_MOESM18_ESM.zip › Panel J/Batch1/WT_567.xlsx]

## Sheet: Sheet1
Conditional Probability
Category	Complex Trill	Complex	Trill	Inverted-U	Step Down	Downward Ramp	Upward Ramp	Step Up	Split
Complex Trill	0.461066	0.106557	0.057377	0.114754	0.00614754	0.0348361	0.0983607	0.0532787	0.0204918
Complex	0.45625	0.19375	0.05	0.1125	0.01875	0.01875	0.075	0.025	0.01875
Trill	0.328125	0.15625	0.171875	0.171875	0.015625	0	0.078125	0.015625	0
Inverted-U	0.398693	0.183007	0.0653595	0.222222	0.0130719	0.00653595	0.0718954	0.0196078	0
Step Down	0.5	0.142857	0	0.142857	0	0	0.142857	0	0
Downward Ramp	0.4	0.2	0	0.16	0.04	0	0.04	0.04	0
Upward Ramp	0.446429	0.116071	0.0178571	0.125	0.0178571	0.0357143	0.196429	0.0446429	0
Step Up	0.478261	0.108696	0.0869565	0.173913	0	0	0.108696	0.0217391	0
Split	0.230769	0.230769	0.0769231	0.307692	0.0769231	0	0.0769231	0	0
Transition Count
Category	Complex Trill	Complex	Trill	Inverted-U	Step Down	Downward Ramp	Upward Ramp	Step Up	Split
Complex Trill	225	52	28	56	3	17	48	26	10
Complex	73	31	8	18	3	3	12	4	3
Trill	21	10	11	11	1	0	5	1	0
Inverted-U	61	28	10	34	2	1	11	3	0
Step Down	7	2	0	2	0	0	2	0	0
Downward Ramp	10	5	0	4	1	0	1	1	0
Upward Ramp	50	13	2	14	2	4	22	5	0
Step Up	22	5	4	8	0	0	5	1	0
Split	3	3	1	4	1	0	1	0	0
Total Count
Complex Trill	489
Complex	160
Trill	64
Inverted-U	153
Step Down	14
Downward Ramp	25
Upward Ramp	112
Step Up	46
Split	13
