# Supplementary material for: Bazedoxifene reverses sexually dimorphic autistic-like abnormalities in biallelic MDGA1-mutant mice
Source: EMBO Mol Med. 2026 Mar 20;18(4):1358–98. doi: 10.1038/s44321-026-00402-y (PMC13084050; doi:10.1038/s44321-026-00402-y)
Supplement: Supplementary file 18 — Source data Fig. 4 [file 44321_2026_402_MOESM18_ESM.zip › Panel J/Batch1/WT_568.xlsx]

## Sheet: Sheet1
Conditional Probability
Category	Complex	Complex Trill	Downward Ramp	Flat	Inverted-U	Short	Step Up	Trill	Upward Ramp
Complex	0.125	0.53125	0.046875	0.03125	0.03125	0.015625	0.078125	0.015625	0.046875
Complex Trill	0.119469	0.424779	0.10177	0.0176991	0.106195	0	0.10177	0.0221239	0.00442478
Downward Ramp	0.0833333	0.366667	0.216667	0.0333333	0.133333	0	0.0666667	0	0.0166667
Flat	0.0714286	0.0714286	0.0714286	0.142857	0.142857	0.0714286	0.428571	0	0
Inverted-U	0.22	0.44	0.12	0.02	0.04	0	0.04	0.04	0.06
Short	0	0.285714	0	0	0	0	0.142857	0	0.142857
Step Up	0.0833333	0.35	0.133333	0.0333333	0.0666667	0.05	0.133333	0	0.0166667
Trill	0	0.272727	0.0909091	0	0.181818	0	0.272727	0	0
Upward Ramp	0.153846	0.307692	0	0.0769231	0.153846	0	0	0.0769231	0.0769231
Transition Count
Category	Complex	Complex Trill	Downward Ramp	Flat	Inverted-U	Short	Step Up	Trill	Upward Ramp
Complex	8	34	3	2	2	1	5	1	3
Complex Trill	27	96	23	4	24	0	23	5	1
Downward Ramp	5	22	13	2	8	0	4	0	1
Flat	1	1	1	2	2	1	6	0	0
Inverted-U	11	22	6	1	2	0	2	2	3
Short	0	2	0	0	0	0	1	0	1
Step Up	5	21	8	2	4	3	8	0	1
Trill	0	3	1	0	2	0	3	0	0
Upward Ramp	2	4	0	1	2	0	0	1	1
Total Count
Complex	64
Complex Trill	226
Downward Ramp	60
Flat	14
Inverted-U	50
Short	8
Step Up	60
Trill	11
Upward Ramp	13
