# Supplementary material for: Bazedoxifene reverses sexually dimorphic autistic-like abnormalities in biallelic MDGA1-mutant mice
Source: EMBO Mol Med. 2026 Mar 20;18(4):1358–98. doi: 10.1038/s44321-026-00402-y (PMC13084050; doi:10.1038/s44321-026-00402-y)
Supplement: Supplementary file 18 — Source data Fig. 4 [file 44321_2026_402_MOESM18_ESM.zip › Panel J/Batch1/WT_619.xlsx]

## Sheet: Sheet1
Conditional Probability
Category	Complex Trill	Flat	Inverted-U	Upward Ramp	Downward Ramp	Complex	Step Up	Trill
Complex Trill	0.524272	0.00970874	0.0339806	0.0582524	0.0194175	0.160194	0.0339806	0.0631068
Flat	0.333333	0	0.166667	0	0	0	0.166667	0
Inverted-U	0.633333	0.0333333	0.1	0.0333333	0	0.1	0.0333333	0.0333333
Upward Ramp	0.347826	0	0.0869565	0.173913	0.0869565	0.130435	0.0434783	0.0434783
Downward Ramp	0.5	0	0.125	0.125	0	0	0	0.125
Complex	0.490566	0.0566038	0.150943	0.0377358	0	0.0188679	0	0.0943396
Step Up	0.4	0	0.0666667	0	0.0666667	0	0.0666667	0.266667
Trill	0.5	0	0.142857	0.0357143	0	0.178571	0	0.0714286
Transition Count
Category	Complex Trill	Flat	Inverted-U	Upward Ramp	Downward Ramp	Complex	Step Up	Trill
Complex Trill	108	2	7	12	4	33	7	13
Flat	2	0	1	0	0	0	1	0
Inverted-U	19	1	3	1	0	3	1	1
Upward Ramp	8	0	2	4	2	3	1	1
Downward Ramp	4	0	1	1	0	0	0	1
Complex	26	3	8	2	0	1	0	5
Step Up	6	0	1	0	1	0	1	4
Trill	14	0	4	1	0	5	0	2
Total Count
Complex Trill	207
Flat	6
Inverted-U	30
Upward Ramp	23
Downward Ramp	8
Complex	53
Step Up	15
Trill	28
