# Supplementary material for: Bazedoxifene reverses sexually dimorphic autistic-like abnormalities in biallelic MDGA1-mutant mice
Source: EMBO Mol Med. 2026 Mar 20;18(4):1358–98. doi: 10.1038/s44321-026-00402-y (PMC13084050; doi:10.1038/s44321-026-00402-y)
Supplement: Supplementary file 18 — Source data Fig. 4 [file 44321_2026_402_MOESM18_ESM.zip › Panel J/Batch1/WT_620.xlsx]

## Sheet: Sheet1
Conditional Probability
Category	Complex Trill	Short	Trill	Complex	Inverted-U	Upward Ramp	Step Up	Downward Ramp
Complex Trill	0.433333	0	0.075	0.108333	0.1	0.0583333	0.0333333	0.00833333
Short	0.25	0	0	0	0	0	0	0
Trill	0.619048	0	0.0952381	0.047619	0.0952381	0	0	0.047619
Complex	0.5	0.0238095	0.0952381	0.0952381	0.119048	0.0238095	0.047619	0
Inverted-U	0.32	0	0.08	0.28	0.12	0	0.16	0
Upward Ramp	0.411765	0	0.117647	0.176471	0.0588235	0.0588235	0.0588235	0.0588235
Step Up	0.2	0	0	0.266667	0.0666667	0.133333	0.133333	0
Downward Ramp	0	0	0	0	0.333333	0	0	0
Transition Count
Category	Complex Trill	Short	Trill	Complex	Inverted-U	Upward Ramp	Step Up	Downward Ramp
Complex Trill	52	0	9	13	12	7	4	1
Short	1	0	0	0	0	0	0	0
Trill	13	0	2	1	2	0	0	1
Complex	21	1	4	4	5	1	2	0
Inverted-U	8	0	2	7	3	0	4	0
Upward Ramp	7	0	2	3	1	1	1	1
Step Up	3	0	0	4	1	2	2	0
Downward Ramp	0	0	0	0	1	0	0	0
Total Count
Complex Trill	121
Short	4
Trill	21
Complex	42
Inverted-U	25
Upward Ramp	17
Step Up	15
Downward Ramp	3
