# Supplementary material for: Bazedoxifene reverses sexually dimorphic autistic-like abnormalities in biallelic MDGA1-mutant mice
Source: EMBO Mol Med. 2026 Mar 20;18(4):1358–98. doi: 10.1038/s44321-026-00402-y (PMC13084050; doi:10.1038/s44321-026-00402-y)
Supplement: Supplementary file 18 — Source data Fig. 4 [file 44321_2026_402_MOESM18_ESM.zip › Panel J/Batch1/WT_621.xlsx]

## Sheet: Sheet1
Conditional Probability
Category	Complex	Inverted-U	Complex Trill	Trill	Downward Ramp	Upward Ramp	Step Up	Short	Flat
Complex	0.137931	0.189655	0.448276	0.0172414	0.0689655	0.0172414	0.0517241	0.0172414	0.0172414
Inverted-U	0.196429	0.125	0.410714	0.0357143	0.0535714	0.0357143	0.0535714	0	0
Complex Trill	0.108597	0.0859729	0.488688	0.0226244	0.0678733	0.0361991	0.0361991	0.00452489	0.00452489
Trill	0.1	0.2	0.3	0	0.1	0	0.1	0	0
Downward Ramp	0.0810811	0.162162	0.378378	0.027027	0.108108	0.0810811	0.027027	0	0
Upward Ramp	0.16	0.08	0.4	0	0.04	0.12	0.12	0	0.04
Step Up	0.178571	0.178571	0.285714	0	0.0357143	0.0714286	0.107143	0	0
Short	0	0	0.4	0	0	0	0	0	0
Flat	0	0	0	0	0.4	0	0	0	0
Transition Count
Category	Complex	Inverted-U	Complex Trill	Trill	Downward Ramp	Upward Ramp	Step Up	Short	Flat
Complex	8	11	26	1	4	1	3	1	1
Inverted-U	11	7	23	2	3	2	3	0	0
Complex Trill	24	19	108	5	15	8	8	1	1
Trill	1	2	3	0	1	0	1	0	0
Downward Ramp	3	6	14	1	4	3	1	0	0
Upward Ramp	4	2	10	0	1	3	3	0	1
Step Up	5	5	8	0	1	2	3	0	0
Short	0	0	2	0	0	0	0	0	0
Flat	0	0	0	0	2	0	0	0	0
Total Count
Complex	59
Inverted-U	56
Complex Trill	221
Trill	10
Downward Ramp	37
Upward Ramp	25
Step Up	28
Short	5
Flat	5
