# Supplementary material for: Bazedoxifene reverses sexually dimorphic autistic-like abnormalities in biallelic MDGA1-mutant mice
Source: EMBO Mol Med. 2026 Mar 20;18(4):1358–98. doi: 10.1038/s44321-026-00402-y (PMC13084050; doi:10.1038/s44321-026-00402-y)
Supplement: Supplementary file 18 — Source data Fig. 4 [file 44321_2026_402_MOESM18_ESM.zip › Panel J/Batch2/Mdga1-KI_502.xlsx]

## Sheet: Sheet1
Conditional Probability
Category	Inverted-U	Complex Trill	Step Up	Complex	Downward Ramp	Upward Ramp	Trill
Inverted-U	0.134969	0.496933	0.0122699	0.208589	0.0429448	0.0552147	0.0245399
Complex Trill	0.107492	0.473941	0.0211726	0.172638	0.0260586	0.0765472	0.0814332
Step Up	0.0869565	0.434783	0.0652174	0.108696	0.0434783	0.152174	0.0434783
Complex	0.168067	0.386555	0.0462185	0.168067	0.0420168	0.10084	0.0630252
Downward Ramp	0.0434783	0.565217	0.0434783	0.173913	0.0869565	0.0217391	0.0217391
Upward Ramp	0.0875912	0.364964	0.0291971	0.182482	0.0145985	0.226277	0.0729927
Trill	0.163043	0.434783	0.0217391	0.0978261	0.0217391	0.0978261	0.0978261
Transition Count
Category	Inverted-U	Complex Trill	Step Up	Complex	Downward Ramp	Upward Ramp	Trill
Inverted-U	22	81	2	34	7	9	4
Complex Trill	66	291	13	106	16	47	50
Step Up	4	20	3	5	2	7	2
Complex	40	92	11	40	10	24	15
Downward Ramp	2	26	2	8	4	1	1
Upward Ramp	12	50	4	25	2	31	10
Trill	15	40	2	9	2	9	9
Total Count
Inverted-U	164
Complex Trill	614
Step Up	46
Complex	238
Downward Ramp	46
Upward Ramp	137
Trill	92
