# Supplementary material for: Bazedoxifene reverses sexually dimorphic autistic-like abnormalities in biallelic MDGA1-mutant mice
Source: EMBO Mol Med. 2026 Mar 20;18(4):1358–98. doi: 10.1038/s44321-026-00402-y (PMC13084050; doi:10.1038/s44321-026-00402-y)
Supplement: Supplementary file 18 — Source data Fig. 4 [file 44321_2026_402_MOESM18_ESM.zip › Panel J/Batch2/Mdga1-KI_506.xlsx]

## Sheet: Sheet1
Conditional Probability
Category	Complex Trill	Upward Ramp	Complex	Inverted-U	Step Up	Step Down	Trill	Downward Ramp	Split
Complex Trill	0.474517	0.0615114	0.126538	0.114236	0.0316344	0.0351494	0.0615114	0.026362	0.0175747
Upward Ramp	0.244094	0.165354	0.181102	0.133858	0.0629921	0.0551181	0.0551181	0.00787402	0.0787402
Complex	0.348259	0.0895522	0.114428	0.154229	0.0547264	0.0497512	0.0845771	0.0298507	0.0298507
Inverted-U	0.351759	0.0954774	0.180905	0.150754	0.0251256	0.0301508	0.080402	0.0351759	0.0201005
Step Up	0.363636	0.127273	0.127273	0.181818	0.0363636	0.0181818	0.0181818	0.0181818	0.0181818
Step Down	0.245902	0.147541	0.163934	0.262295	0.0327869	0.0491803	0.0327869	0.0163934	0.0491803
Trill	0.450549	0.0659341	0.0879121	0.175824	0.032967	0.043956	0.0879121	0	0.032967
Downward Ramp	0.46875	0.0625	0.125	0.15625	0.03125	0	0.0625	0.03125	0.03125
Split	0.318182	0.0681818	0.0909091	0.204545	0.0454545	0.136364	0.0454545	0	0.0909091
Transition Count
Category	Complex Trill	Upward Ramp	Complex	Inverted-U	Step Up	Step Down	Trill	Downward Ramp	Split
Complex Trill	270	35	72	65	18	20	35	15	10
Upward Ramp	31	21	23	17	8	7	7	1	10
Complex	70	18	23	31	11	10	17	6	6
Inverted-U	70	19	36	30	5	6	16	7	4
Step Up	20	7	7	10	2	1	1	1	1
Step Down	15	9	10	16	2	3	2	1	3
Trill	41	6	8	16	3	4	8	0	3
Downward Ramp	15	2	4	5	1	0	2	1	1
Split	14	3	4	9	2	6	2	0	4
Total Count
Complex Trill	570
Upward Ramp	127
Complex	201
Inverted-U	199
Step Up	55
Step Down	61
Trill	91
Downward Ramp	32
Split	44
