# Supplementary material for: Bazedoxifene reverses sexually dimorphic autistic-like abnormalities in biallelic MDGA1-mutant mice
Source: EMBO Mol Med. 2026 Mar 20;18(4):1358–98. doi: 10.1038/s44321-026-00402-y (PMC13084050; doi:10.1038/s44321-026-00402-y)
Supplement: Supplementary file 18 — Source data Fig. 4 [file 44321_2026_402_MOESM18_ESM.zip › Panel J/Batch2/Mdga1-KI_507.xlsx]

## Sheet: Sheet1
Conditional Probability
Category	Complex Trill	Inverted-U	Complex	Upward Ramp	Step Up	Trill	Downward Ramp	Step Down	Short
Complex Trill	0.326923	0.0865385	0.182692	0.163462	0.0480769	0.0288462	0.0769231	0.00961538	0.0384615
Inverted-U	0.317073	0.170732	0.0243902	0.146341	0.0487805	0.0243902	0.195122	0	0.0243902
Complex	0.22	0.12	0.18	0.2	0.08	0.02	0.04	0	0.06
Upward Ramp	0.25	0.132353	0.147059	0.279412	0.0441176	0	0	0.0588235	0.0294118
Step Up	0.235294	0	0.235294	0.294118	0.117647	0	0.0588235	0	0
Trill	0.5	0.125	0.125	0.125	0	0.125	0	0	0
Downward Ramp	0.47619	0.238095	0.047619	0.047619	0	0	0.047619	0.047619	0.047619
Step Down	0.166667	0.333333	0.166667	0.333333	0	0	0	0	0
Short	0.3125	0.0625	0.0625	0.1875	0	0	0.0625	0	0
Transition Count
Category	Complex Trill	Inverted-U	Complex	Upward Ramp	Step Up	Trill	Downward Ramp	Step Down	Short
Complex Trill	34	9	19	17	5	3	8	1	4
Inverted-U	13	7	1	6	2	1	8	0	1
Complex	11	6	9	10	4	1	2	0	3
Upward Ramp	17	9	10	19	3	0	0	4	2
Step Up	4	0	4	5	2	0	1	0	0
Trill	4	1	1	1	0	1	0	0	0
Downward Ramp	10	5	1	1	0	0	1	1	1
Step Down	1	2	1	2	0	0	0	0	0
Short	5	1	1	3	0	0	1	0	0
Total Count
Complex Trill	105
Inverted-U	41
Complex	50
Upward Ramp	68
Step Up	17
Trill	8
Downward Ramp	21
Step Down	6
Short	16
