# Supplementary material for: Bazedoxifene reverses sexually dimorphic autistic-like abnormalities in biallelic MDGA1-mutant mice
Source: EMBO Mol Med. 2026 Mar 20;18(4):1358–98. doi: 10.1038/s44321-026-00402-y (PMC13084050; doi:10.1038/s44321-026-00402-y)
Supplement: Supplementary file 18 — Source data Fig. 4 [file 44321_2026_402_MOESM18_ESM.zip › Panel J/Batch2/Mdga1-KI_509.xlsx]

## Sheet: Sheet1
Conditional Probability
Category	Complex Trill	Downward Ramp	Inverted-U	Upward Ramp	Complex	Step Up	Step Down	Trill	Split	Short
Complex Trill	0.301242	0.0496894	0.18323	0.0838509	0.149068	0.0372671	0.0434783	0.0403727	0.0124224	0.0186335
Downward Ramp	0.278689	0.0491803	0.229508	0.0327869	0.163934	0.0327869	0.0327869	0.114754	0	0.0163934
Inverted-U	0.295238	0.0619048	0.195238	0.0666667	0.2	0.0238095	0.0619048	0.0571429	0.0142857	0
Upward Ramp	0.206186	0.0515464	0.154639	0.164948	0.185567	0.0412371	0.0927835	0.0309278	0.0206186	0
Complex	0.293478	0.0706522	0.184783	0.0923913	0.179348	0.0434783	0.0163043	0.0597826	0.0108696	0.0108696
Step Up	0.325	0.025	0.125	0.075	0.15	0.05	0.025	0.05	0	0
Step Down	0.244898	0.0612245	0.326531	0.122449	0.102041	0.0408163	0.102041	0	0	0
Trill	0.396226	0.0566038	0.226415	0.0566038	0.150943	0.0188679	0	0.0377358	0	0.0188679
Split	0.0833333	0.0833333	0.416667	0.333333	0	0	0.0833333	0	0	0
Short	0.230769	0	0	0.307692	0.0769231	0.153846	0	0	0	0
Transition Count
Category	Complex Trill	Downward Ramp	Inverted-U	Upward Ramp	Complex	Step Up	Step Down	Trill	Split	Short
Complex Trill	97	16	59	27	48	12	14	13	4	6
Downward Ramp	17	3	14	2	10	2	2	7	0	1
Inverted-U	62	13	41	14	42	5	13	12	3	0
Upward Ramp	20	5	15	16	18	4	9	3	2	0
Complex	54	13	34	17	33	8	3	11	2	2
Step Up	13	1	5	3	6	2	1	2	0	0
Step Down	12	3	16	6	5	2	5	0	0	0
Trill	21	3	12	3	8	1	0	2	0	1
Split	1	1	5	4	0	0	1	0	0	0
Short	3	0	0	4	1	2	0	0	0	0
Total Count
Complex Trill	323
Downward Ramp	61
Inverted-U	210
Upward Ramp	97
Complex	184
Step Up	40
Step Down	49
Trill	53
Split	12
Short	13
