# Supplementary material for: Bazedoxifene reverses sexually dimorphic autistic-like abnormalities in biallelic MDGA1-mutant mice
Source: EMBO Mol Med. 2026 Mar 20;18(4):1358–98. doi: 10.1038/s44321-026-00402-y (PMC13084050; doi:10.1038/s44321-026-00402-y)
Supplement: Supplementary file 18 — Source data Fig. 4 [file 44321_2026_402_MOESM18_ESM.zip › Panel J/Batch2/Mdga1-KI_510.xlsx]

## Sheet: Sheet1
Conditional Probability
Category	Complex Trill	Short	Complex	Step Up	Upward Ramp	Downward Ramp	Inverted-U	Step Down	Trill
Complex Trill	0.399209	0.0237154	0.166008	0.0237154	0.106719	0.0632411	0.106719	0.0118577	0.0316206
Short	0.1	0	0.1	0	0.2	0	0	0.1	0
Complex	0.349057	0.00943396	0.132075	0.0754717	0.150943	0.0660377	0.169811	0	0.0188679
Step Up	0.424242	0	0.121212	0.121212	0.0606061	0.0606061	0.0606061	0.030303	0
Upward Ramp	0.287356	0	0.149425	0.0574713	0.218391	0.045977	0.137931	0.0574713	0.0114943
Downward Ramp	0.4	0	0.2	0.025	0.075	0.075	0.15	0.025	0
Inverted-U	0.425	0.0125	0.1625	0.0375	0.125	0.0625	0.125	0.0125	0
Step Down	0.25	0.0833333	0.333333	0.0833333	0.0833333	0	0.0833333	0	0.0833333
Trill	0.428571	0	0.142857	0.0714286	0.0714286	0.0714286	0.0714286	0	0.0714286
Transition Count
Category	Complex Trill	Short	Complex	Step Up	Upward Ramp	Downward Ramp	Inverted-U	Step Down	Trill
Complex Trill	101	6	42	6	27	16	27	3	8
Short	1	0	1	0	2	0	0	1	0
Complex	37	1	14	8	16	7	18	0	2
Step Up	14	0	4	4	2	2	2	1	0
Upward Ramp	25	0	13	5	19	4	12	5	1
Downward Ramp	16	0	8	1	3	3	6	1	0
Inverted-U	34	1	13	3	10	5	10	1	0
Step Down	3	1	4	1	1	0	1	0	1
Trill	6	0	2	1	1	1	1	0	1
Total Count
Complex Trill	254
Short	10
Complex	106
Step Up	33
Upward Ramp	87
Downward Ramp	40
Inverted-U	80
Step Down	12
Trill	14
