# Supplementary material for: Bazedoxifene reverses sexually dimorphic autistic-like abnormalities in biallelic MDGA1-mutant mice
Source: EMBO Mol Med. 2026 Mar 20;18(4):1358–98. doi: 10.1038/s44321-026-00402-y (PMC13084050; doi:10.1038/s44321-026-00402-y)
Supplement: Supplementary file 18 — Source data Fig. 4 [file 44321_2026_402_MOESM18_ESM.zip › Panel J/Batch2/Mdga1-KI_511.xlsx]

## Sheet: Sheet1
Conditional Probability
Category	Step Up	Complex	Complex Trill	Inverted-U	Downward Ramp	Step Down	Upward Ramp	Trill	Short
Step Up	0.133333	0.2	0.533333	0	0.0666667	0	0	0	0
Complex	0.0517241	0.137931	0.344828	0.258621	0.0344828	0.0344828	0.0517241	0.0172414	0.0344828
Complex Trill	0.0614035	0.149123	0.403509	0.114035	0.0526316	0.0175439	0.0526316	0.0350877	0.00877193
Inverted-U	0.0204082	0.204082	0.326531	0.244898	0.0408163	0	0.0408163	0.0612245	0
Downward Ramp	0	0.357143	0.357143	0.142857	0.0714286	0	0	0.0714286	0
Step Down	0	0.2	0.4	0.2	0	0	0	0.2	0
Upward Ramp	0.0555556	0.277778	0.111111	0.111111	0.0555556	0	0.222222	0.0555556	0
Trill	0	0.25	0.416667	0.0833333	0	0	0.0833333	0.0833333	0
Short	0	0	0.4	0.2	0	0	0	0	0
Transition Count
Category	Step Up	Complex	Complex Trill	Inverted-U	Downward Ramp	Step Down	Upward Ramp	Trill	Short
Step Up	2	3	8	0	1	0	0	0	0
Complex	3	8	20	15	2	2	3	1	2
Complex Trill	7	17	46	13	6	2	6	4	1
Inverted-U	1	10	16	12	2	0	2	3	0
Downward Ramp	0	5	5	2	1	0	0	1	0
Step Down	0	1	2	1	0	0	0	1	0
Upward Ramp	1	5	2	2	1	0	4	1	0
Trill	0	3	5	1	0	0	1	1	0
Short	0	0	2	1	0	0	0	0	0
Total Count
Step Up	16
Complex	58
Complex Trill	114
Inverted-U	49
Downward Ramp	14
Step Down	5
Upward Ramp	18
Trill	12
Short	5
