# Supplementary material for: Bazedoxifene reverses sexually dimorphic autistic-like abnormalities in biallelic MDGA1-mutant mice
Source: EMBO Mol Med. 2026 Mar 20;18(4):1358–98. doi: 10.1038/s44321-026-00402-y (PMC13084050; doi:10.1038/s44321-026-00402-y)
Supplement: Supplementary file 18 — Source data Fig. 4 [file 44321_2026_402_MOESM18_ESM.zip › Panel J/Batch2/Mdga1_KI_508.xlsx]

## Sheet: Sheet1
Conditional Probability
Category	Downward Ramp	Complex Trill	Complex	Inverted-U	Upward Ramp	Step Up	Step Down	Split	Trill
Downward Ramp	0	0.181818	0.363636	0.272727	0.0909091	0	0.0909091	0	0
Complex Trill	0.0184049	0.343558	0.171779	0.159509	0.0797546	0.0368098	0.0490798	0.0368098	0.0490798
Complex	0.0430108	0.193548	0.225806	0.11828	0.247312	0.0215054	0.0645161	0.0322581	0.0322581
Inverted-U	0.0116279	0.313953	0.151163	0.244186	0.162791	0.0465116	0.0232558	0.0232558	0
Upward Ramp	0.0493827	0.296296	0.135802	0.148148	0.185185	0.0493827	0.037037	0.0493827	0.0493827
Step Up	0	0.315789	0.105263	0.210526	0.210526	0	0.105263	0	0
Step Down	0	0.233333	0.2	0.133333	0.2	0.0333333	0.133333	0	0.0333333
Split	0	0.333333	0.266667	0.0666667	0.133333	0.0666667	0.0666667	0	0.0666667
Trill	0	0.529412	0.0588235	0.117647	0.176471	0	0.117647	0	0
Transition Count
Category	Downward Ramp	Complex Trill	Complex	Inverted-U	Upward Ramp	Step Up	Step Down	Split	Trill
Downward Ramp	0	2	4	3	1	0	1	0	0
Complex Trill	3	56	28	26	13	6	8	6	8
Complex	4	18	21	11	23	2	6	3	3
Inverted-U	1	27	13	21	14	4	2	2	0
Upward Ramp	4	24	11	12	15	4	3	4	4
Step Up	0	6	2	4	4	0	2	0	0
Step Down	0	7	6	4	6	1	4	0	1
Split	0	5	4	1	2	1	1	0	1
Trill	0	9	1	2	3	0	2	0	0
Total Count
Downward Ramp	12
Complex Trill	163
Complex	93
Inverted-U	86
Upward Ramp	81
Step Up	19
Step Down	30
Split	15
Trill	17
