# Supplementary material for: Bazedoxifene reverses sexually dimorphic autistic-like abnormalities in biallelic MDGA1-mutant mice
Source: EMBO Mol Med. 2026 Mar 20;18(4):1358–98. doi: 10.1038/s44321-026-00402-y (PMC13084050; doi:10.1038/s44321-026-00402-y)
Supplement: Supplementary file 18 — Source data Fig. 4 [file 44321_2026_402_MOESM18_ESM.zip › Panel J/Batch2/WT_571.xlsx]

## Sheet: Sheet1
Conditional Probability
Category	Complex Trill	Complex	Trill	Upward Ramp	Step Up	Downward Ramp	Short	Inverted-U	Flat
Complex Trill	0.462428	0.138728	0.0231214	0.0635838	0.0578035	0.017341	0.0231214	0.0867052	0
Complex	0.415094	0.169811	0.0377358	0.113208	0.0566038	0.0377358	0.0377358	0.0566038	0
Trill	0.454545	0.181818	0	0.181818	0	0	0	0.181818	0
Upward Ramp	0.432432	0.135135	0.0540541	0.162162	0	0.0540541	0	0.108108	0.027027
Step Up	0.333333	0.0416667	0	0.208333	0.0416667	0.0416667	0.0833333	0	0
Downward Ramp	0.416667	0	0	0.166667	0.0833333	0.0833333	0	0.0833333	0.0833333
Short	0.166667	0.0833333	0	0	0.25	0	0	0.0833333	0.0833333
Inverted-U	0.4375	0.125	0.0625	0.09375	0	0.03125	0	0.125	0.03125
Flat	0.25	0	0	0.25	0.25	0	0	0.25	0
Transition Count
Category	Complex Trill	Complex	Trill	Upward Ramp	Step Up	Downward Ramp	Short	Inverted-U	Flat
Complex Trill	80	24	4	11	10	3	4	15	0
Complex	22	9	2	6	3	2	2	3	0
Trill	5	2	0	2	0	0	0	2	0
Upward Ramp	16	5	2	6	0	2	0	4	1
Step Up	8	1	0	5	1	1	2	0	0
Downward Ramp	5	0	0	2	1	1	0	1	1
Short	2	1	0	0	3	0	0	1	1
Inverted-U	14	4	2	3	0	1	0	4	1
Flat	1	0	0	1	1	0	0	1	0
Total Count
Complex Trill	174
Complex	53
Trill	11
Upward Ramp	37
Step Up	24
Downward Ramp	12
Short	12
Inverted-U	32
Flat	4
