# Supplementary material for: Bazedoxifene reverses sexually dimorphic autistic-like abnormalities in biallelic MDGA1-mutant mice
Source: EMBO Mol Med. 2026 Mar 20;18(4):1358–98. doi: 10.1038/s44321-026-00402-y (PMC13084050; doi:10.1038/s44321-026-00402-y)
Supplement: Supplementary file 18 — Source data Fig. 4 [file 44321_2026_402_MOESM18_ESM.zip › Panel J/Batch2/WT_572.xlsx]

## Sheet: Sheet1
Conditional Probability
Category	Flat	Complex Trill	Inverted-U	Complex	Upward Ramp	Step Up	Short	Split	Trill	Step Down	Downward Ramp
Flat	0	0.428571	0	0.142857	0	0	0	0	0.142857	0	0
Complex Trill	0	0.436937	0.0765766	0.162162	0.0990991	0.0585586	0.00900901	0.0135135	0.045045	0.0045045	0.045045
Inverted-U	0	0.436364	0.0909091	0.145455	0.0909091	0.0181818	0.0181818	0	0.0545455	0.0181818	0.0909091
Complex	0.025974	0.285714	0.0909091	0.12987	0.207792	0.025974	0.038961	0	0.025974	0.0649351	0.025974
Upward Ramp	0.0169492	0.440678	0.118644	0.152542	0.118644	0.0508475	0	0.0338983	0.0169492	0.0169492	0.0169492
Step Up	0	0.392857	0.142857	0.142857	0.0357143	0.0714286	0.0357143	0	0.0714286	0	0.0357143
Short	0	0.142857	0.142857	0.142857	0	0.285714	0	0.142857	0	0	0
Split	0	0.333333	0	0	0.5	0	0	0	0	0.166667	0
Trill	0.0454545	0.636364	0.0909091	0.136364	0.0454545	0	0	0	0.0454545	0	0
Step Down	0	0.666667	0.111111	0.111111	0.111111	0	0	0	0	0	0
Downward Ramp	0.105263	0.315789	0.368421	0.0526316	0	0.0526316	0	0	0.105263	0	0
Transition Count
Category	Flat	Complex Trill	Inverted-U	Complex	Upward Ramp	Step Up	Short	Split	Trill	Step Down	Downward Ramp
Flat	0	3	0	1	0	0	0	0	1	0	0
Complex Trill	0	97	17	36	22	13	2	3	10	1	10
Inverted-U	0	24	5	8	5	1	1	0	3	1	5
Complex	2	22	7	10	16	2	3	0	2	5	2
Upward Ramp	1	26	7	9	7	3	0	2	1	1	1
Step Up	0	11	4	4	1	2	1	0	2	0	1
Short	0	1	1	1	0	2	0	1	0	0	0
Split	0	2	0	0	3	0	0	0	0	1	0
Trill	1	14	2	3	1	0	0	0	1	0	0
Step Down	0	6	1	1	1	0	0	0	0	0	0
Downward Ramp	2	6	7	1	0	1	0	0	2	0	0
Total Count
Complex Trill	276
Inverted-U	56
Complex	85
Upward Ramp	22
Step Up	40
Trill	29
Downward Ramp	42
