# Supplementary material for: Bazedoxifene reverses sexually dimorphic autistic-like abnormalities in biallelic MDGA1-mutant mice
Source: EMBO Mol Med. 2026 Mar 20;18(4):1358–98. doi: 10.1038/s44321-026-00402-y (PMC13084050; doi:10.1038/s44321-026-00402-y)
Supplement: Supplementary file 19 — Source data Fig. 5 [file 44321_2026_402_MOESM19_ESM.zip]

Archive with 33 entries (23 files):
- Figure 5.docx
- Panel D and E/
- Panel D and E/2023_09_28_0015.abf
- Panel D and E/2023_09_29_0017.abf
- Panel F and G/
- Panel F and G/2023_09_29_0012.abf
- Panel F and G/2023_09_29_0020.abf
- Panel H and I/
- Panel H and I/2023_10_09_0012.abf
- Panel H and I/2023_10_09_0022.abf
- Panel J and K/
- Panel J and K/2023_10_10_0006.abf
- Panel J and K/2023_10_10_0019.abf
- Panel L and M/
- Panel L and M/2023_07_27_0009.abf
- Panel L and M/2023_07_27_0016.abf
- Panel N and O/
- Panel N and O/2023_07_24_0003.abf
- Panel N and O/2023_07_24_0010.abf
- Panel P-R/
- Panel P-R/2023_12_10_0002.abf
- Panel P-R/2023_12_10_0038.abf
- Panel S and T/
- Panel S and T/2023_12_09_0040.abf
- Panel S and T/2023_12_09_0044.abf
- Panel U-W/
- Panel U-W/2023_11_07_0009.abf
- Panel U-W/2023_11_07_0021.abf
- Panel X and Y/
- Panel X and Y/2023_11_07_0005.abf
- Panel X and Y/2023_11_07_0041.abf
- .DS_Store
- Figure 5 (Numerical value).xlsx
