# Supplementary material for: Bazedoxifene reverses sexually dimorphic autistic-like abnormalities in biallelic MDGA1-mutant mice
Source: EMBO Mol Med. 2026 Mar 20;18(4):1358–98. doi: 10.1038/s44321-026-00402-y (PMC13084050; doi:10.1038/s44321-026-00402-y)
Supplement: Supplementary file 19 — Source data Fig. 5 [file 44321_2026_402_MOESM19_ESM.zip › Figure 5 (Numerical value).xlsx]

## Sheet: Figure 5
Figure	Sample size		Sample size		Figure	Sample size		Sample size		Figure	Sample size		Sample size		Figure	Sample size		Sample size		Figure	Sample size		Sample size		Figure	Sample size		Sample size		Figure	Sample size		Figure	Sample size		Figure	Sample size		Figure	Sample size
5E	Control	KI	Control	KI	5G	Control	KI	Control	KI	5I	Control	KI	Control	KI	5K	Control	KI	Control	KI	5M	Control	KI	Control	KI	5O	Control	KI	Control	KI	5R	Control	KI	5T	Control	KI	5W	Control	KI	5Y	Control	KI
	1.21677	6.88581	8.13448	8.5218		1.12503	2.91838	14.5308	18.9014		3.91535	2.06746	9.8001	7.78299		13.3092	14.1245	26.8374	32.6984		2.01892	6.95992	7.64928	12.7329		9.96484	11.605	28.3872	27.4984		4.9758	6.1491		0.533623	0.393894		1.0414	1.0041		0.515338	0.602395
	1.91162	2.33486	6.96598	5.96419		1.66217	1.61937	10.6797	10.38		0.435993	0.932808	6.36899	11.9974		10.5112	12.7212	28.7296	41.3933		2.09211	3.2854	8.38156	11.8407		5.85322	9.64359	21.3562	13.1386		2.0341	1.8193		0.539921	0.453101		6.0601	4.0294		0.529175	0.307513
	2.70912	1.626	9.63038	6.42148		1.87474	7.10993	15.9999	15.1257		7.49401	2.06775	8.87393	8.25951		15.3905	9.99383	32.3387	12.6934		5.15867	1.60288	10.4459	10.1014		13.2259	15.1802	16.1436	17.8639		0.6793	2.0356		0.538795	0.441569		0.9307	1.692		0.510399	0.222696
	0.597524	2.04471	13.0048	6.99184		1.96155	3.81636	14.5295	12.7324		3.20198	3.07557	5.83757	8.78538		8.23514	10.1688	25.6832	23.6425		7.2363	0.552481	10.6037	7.0979		8.75768	7.85324	25.8738	32.3186		0.8425	1.4541		0.632184	0.634259		1.5176	1.2565		0.281927	0.49899
	4.05167	0.403457	9.03719	6.6727		5.19319	3.63269	24.9123	15.4219		8.92809	15.9168	9.71203	8.94398		9.36016	7.79487	29.8966	25.6855		1.98814	1.58598	9.97726	8.30583		15.6507	11.382	18.0274	33.3974		0.628	1.4838		0.825028	0.440611		2.5427	1.3551		0.569986	0.257788
	3.68769	1.30499	8.51976	6.42741		0.7567	2.27275	21.2785	8.74877		11.0664	1.28606	9.25468	9.11823		13.6163	7.08538	29.9327	13.621		6.84882	8.3823	13.2652	15.2356		13.1393	21.9528	20.6952	18.458		0.8721	1.2319		0.895916	0.686782		1.6685	6.1022		0.425717	0.354628
	0.546866	7.65198	6.61995	14.9102		2.93333	6.1853	15.7084	16.7942		4.8512	13.0294	7.85115	10.5208		5.27024	9.38998	27.772	26.9152		2.35473	10.3096	8.28872	13.0161		15.1001	7.86116	15.5058	21.3834		0.6373	1.8272		0.744351	0.578424		2.9435	4.8868		0.449116	0.125506
	0.130154	7.37387	4.72063	10.0831		3.17844	3.66223	10.8273	12.3875		11.1459	1.77549	11.1185	6.82177		14.4988	11.1059	23.9952	16.6267		1.21105	1.45149	10.566	11.1662		8.22726	3.5089	17.487	19.1858		2.4898	1.4392		0.485046	0.518519		1.381	2.0544		0.566944	0.223503
	0.652153	0.97446	6.17564	7.41982		4.30446	4.17527	17.6068	9.1985		7.06393	4.47811	10.9186	10.8833		9.55245	10.2977	18.9561	33.0494		0.417391	3.57904	6.75069	11.599		11.7082	10.0366	21.3055	20.1934		1.7387	1.9576		0.646667	0.67993		0.5171	1.7197		0.615385	0.414587
	2.22209	1.59119	6.86735	6.59253		3.18314	5.83739	15.0229	30.3137		2.70508	7.55351	12.5903	14.0347		9.99626	14.0178	15.4468	29.7539		1.38973	3.49466	11.7746	9.53124		6.94976	9.34471	17.9374	25.6348		1.2655	8.9991		0.640225	0.484135		0.84	3.1955		0.480562	0.402564
	1.19697	2.95972	6.44527	10.6786		5.2434	3.31219	15.1733	13.038		3.2951	9.48594	7.85863	8.41199		7.7969	10.9252	17.8956	31.7408		1.75137	2.47747	10.0149	8.15325		9.18655	13.6298	12.4365	34.876		1.6113	6.1417		0.580916	0.509874		0.7318	2.1602		0.434551	0.493572
	4.32079	6.97096	7.49773	7.19799		4.57979	7.38259	10.6339	11.1961		2.58839	9.83993	9.02862	10.985		14.8306	11.082	24.0703	12.87		3.5502	2.04732	11.5923	7.61289		6.31484	9.40877	17.8333	19.8629			2.3734			0.532396		0.6569	2.5353		0.636701	0.377552
	1.69475	8.99579	7.29089	7.49952		5.59521	4.92189	18.1242	13.9053		3.95001	0.817962	9.47314	10.3681		9.20304	7.14914	20.6833	18.3779		6.0448	1.72067	12.018	12.1571		13.3969	7.8961	27.8466	32.9927								5.9302	7.5851		0.38757	0.297921
	7.10456	5.71481	9.24076	8.96937		4.98023	4.92302	20.3472	18.3299		2.75753	10.1129	9.78069	10.6328		10.3559	7.12496	9.48695	31.3281		0.621693	1.02686	11.0452	13.4195		10.4498	8.65127	14.4738	21.2634								0.6689	5.9301		0.676338	0.441476
	0.789077	1.28624	7.01029	6.63517		4.30393	6.1216	23.9092	13.1448		2.84888	2.3828	9.0182	8.03852							1.11444	7.67913	6.90493	13.701		15.676	7.45856	25.0171	20.9607								1.5181	2.6574		0.545116	0.67373
	0.736425	0.287031	5.36089	5.6647		2.93341	8.83232	21.4332	17.1659												7.96081	3.50062	9.24592	6.78052		14.285	11.504	36.0525	31.5145								3.0066	4.5278		0.591377	0.358427
	1.521	2.95406	6.36412	8.78204		2.90832	5.64269	15.8995	8.0834												2.9771	4.67642	13.0394	7.36751		9.14443	7.19811	33.8665	21.2507								3.7225	1.9482		0.658463	0.399277
	0.756282	2.90043	6.79137	7.94251		6.35286	8.09315	11.6473	19.4743												3.68742	0.718957	12.2293	9.40785		11.9383	7.09335	33.247	15.5325								0.8976	2.4289		0.471153	0.316674
	0.928486	2.04977	6.29985	8.40034		3.72871		12.9359													1.81142	2.7308	8.27035	15.1107		11.2887	10.722	39.0198	29.4415								2.1436	1.9549		0.65099	0.341679
Average	1.93547	3.49001	7.47249	7.98817	Average	3.51572	5.02551	16.3789	14.6857	Average	5.08319	5.65483	9.16568	9.70564	Average	10.8519	10.2129	23.6946	25.0283	Average	3.17027	3.56747	10.1086	10.7546	Average	11.0662	10.1016	23.2901	24.0404	Average	1.61585	3.076	Average	0.642061	0.529458	Average	2.03783	3.10651	Average	0.526148	0.374236
SD	1.75929	2.79441	1.85301	2.15593	SD	1.59655	2.02846	4.35173	5.22442	SD	3.27751	4.92568	1.73732	1.87673	SD	3.0188	2.37639	6.46393	8.98239	SD	2.34992	2.80777	1.98816	2.73762	SD	3.10395	3.88144	7.88497	6.67321	SD	1.2778	2.54303	SD	0.130289	0.0968438	SD	1.66756	1.87891	SD	0.103487	0.132402
SEM	0.403608	0.641081	0.42511	0.494604	SEM	0.366273	0.478113	0.998355	1.23141	SEM	0.846248	1.2718	0.448573	0.484569	SEM	0.806809	0.635118	1.72756	2.40064	SEM	0.53911	0.644147	0.456115	0.628053	SEM	0.712095	0.890464	1.80894	1.53094	SEM	0.38527	0.734108	SEM	0.0392836	0.0279564	SEM	0.382564	0.431051	SEM	0.0237414	0.030375
N	19	19	19	19	N	19	18	19	18	N	15	15	15	15	N	14	14	14	14	N	19	19	19	19	N	19	19	19	19	N	11	12	N	11	12	N	19	19	N	19	19
Adjusted P Value	0.0497		0.4523		Adjusted P Value	0.0335		0.1991		Adjusted P Value	0.6827		0.7049		Adjusted P Value	0.6347		0.6347		Adjusted P Value	0.7509		0.4699		Adjusted P Value	0.2036		0.7494		Adjusted P Value	0.0492		Adjusted P Value	0.0225		Adjusted P Value	0.0219		Adjusted P Value	0.0004
Figure		Sample size
5Q	Intensity (μA)	Control																									Average	SD	SEM	N	Adjusted P-value
	10	26.8555	13.8346	11.1898	20.9554	10.1725	11.5967	10.9863	34.1797	15.2588	8.13802	22.9899															16.9234	8.25258	2.48825	11	0.962
	20	142.843	39.4287	25.5941	27.3234	20.752	27.3234	25.5941	90.9627	17.4967	22.4813	60.1807															45.4527	38.9546	11.7452	11	0.9641
	30	238.993	79.2033	30.4362	24.2106	21.7895	35.6242	22.1354	103.414	16.6829	46.346	77.1281															63.2694	64.9412	19.5805	11	0.2288
	40	212.708	87.5041	32.5114	28.7069	32.8573	34.9325	22.1354	101.685	97.6562	69.8649	72.6318															72.1084	55.1448	16.6268	11	0.3388
	50	253.52	103.414	30.7821	44.2708	29.7445	40.1204	31.4738	115.865	103.76	60.8724	70.5567															80.3981	65.6743	19.8016	11	0.0358
	60	230.001	108.948	30.0903	47.0378	29.0527	46.6919	34.2407	125.549	95.4183	62.6017	74.707															80.3944	59.461	17.9282	11	0.0066
	Intensity (μA)	KI
	10	21.3623	7.12077	19.5312	7.93457	10.5794	16.6829	17.0898	7.93457	18.1071	43.335	21.5658	30.3141														18.4631	10.4269	3.00997	12	0.962
	20	187.459	23.5189	33.1624	15.2181	14.0381	23.8648	53.9551	15.2181	73.0387	76.7822	40.4663	78.5116														52.9361	48.9339	14.126	12	0.9641
	30	287.069	33.2031	36.8245	25.5941	33.7728	23.173	85.4289	25.5941	77.9215	139.73	245.219	107.218														93.3956	89.2922	25.7764	12	0.2288
	40	289.144	44.6167	52.4902	41.5039	51.0661	30.0903	86.8123	41.5039	89.7217	319.58	256.978	87.1582														115.889	106.812	30.8341	12	0.3388
	50	310.933	108.602	144.45	78.5116	63.2731	54.6468	88.8875	78.5116	91.1458	553.385	305.054	108.948														165.529	149.918	43.2777	12	0.0358
	60	271.159	130.046	120.646	108.256	114.95	98.9176	81.6243	108.256	94.8079	587.972	366.272	126.241														184.096	152.611	44.055	12	\
Figure		Sample size
5V	Intensity (μA)	Control																									Average	SD	SEM	N	Adjusted P-value
	10	20.3451	34.3831	11.8001	22.583	25.6348	14.445	25.4313	24.6175	15.0553	12.207	12.207	20.752	19.9382	32.959	16.6829	23.6003	26.0417	24.2106	32.3486							21.8549	6.96843	1.59867	19	0.4478
	20	18.514	127.36	18.9209	35.6038	28.0762	13.4277	61.4421	34.9935	10.376	20.752	13.8346	14.2415	159.505	17.0898	16.6829	17.0898	88.2975	21.9727	25.2279							39.1267	41.6484	9.5548	19	0.0863
	30	21.1589	207.316	31.5348	65.1042	60.0179	35.6038	110.27	40.0797	9.76562	33.3659	18.7174	24.821	185.954	35.1969	38.6556	42.5212	62.2559	31.9417	66.3249							58.9792	53.6418	12.3063	19	0.1319
	40	27.8727	254.11	39.6728	74.8698	106.405	85.6527	136.108	59.0007	24.0072	35.4004	33.7728	16.6829	263.672	32.1452	71.6146	71.818	166.829	16.0726	74.6663							83.7038	73.7222	16.913	19	0.0836
	50	62.2559	319.01	48.0143	79.1423	130.208	97.8597	145.467	66.9352	28.6865	42.5212	36.4176	32.1452	300.089	23.3968	79.3457	163.371	192.464	45.7764	98.2666							104.809	86.6159	19.871	19	0.0247
	60	67.3421	332.031	50.6592	66.1214	162.557	89.7217	154.622	78.5319	27.6693	42.7246	42.1143	41.097	324.097	31.7383	88.7044	241.089	228.068	59.8145	146.484							119.747	96.8861	22.2272	19	0.0178
	Intensity (μA)	KI
	10	13.6312	28.4831	20.1416	19.7347	21.5658	72.6318	16.8864	16.0726	21.9727	46.7936	18.3105	64.4938	42.5212	19.9382	14.8519	38.2487	30.9245	23.6003	20.5485							29.0185	16.7807	3.84975	19	0.4478
	20	10.376	22.583	30.3141	38.0453	30.1107	127.36	80.1595	25.0244	26.652	75.4801	42.1143	75.2767	220.337	159.505	14.445	86.263	29.5003	26.8555	12.207							59.611	56.2117	12.8958	19	0.0863
	30	13.6312	136.922	83.0078	52.6937	21.3623	207.316	147.502	75.2767	35.6038	80.9733	65.5111	91.1458	203.857	185.954	84.432	147.909	21.3623	18.3105	27.0589							89.4647	64.3234	14.7568	19	0.1319
	40	23.1934	177.816	69.5801	46.1833	57.9834	254.11	193.888	86.0596	65.1042	121.46	61.849	87.8906	340.576	263.672	106.811	199.585	71.2077	95.0114	49.8454							124.833	88.1484	20.2226	19	0.0836
	50	61.2386	182.699	77.9215	61.849	67.5456	319.01	273.438	102.132	97.0459	176.798	128.581	124.715	459.391	300.089	132.243	231.73	105.184	134.277	126.139							166.423	106.032	24.3255	19	0.0247
	60	73.2422	259.603	90.332	65.918	86.263	332.031	280.762	120.443	106.201	182.902	129.394	140.584	358.073	324.097	172.119	251.465	134.684	171.102	137.126							179.807	92.967	21.3281	19	0.0178
