# Supplementary material for: Bazedoxifene reverses sexually dimorphic autistic-like abnormalities in biallelic MDGA1-mutant mice
Source: EMBO Mol Med. 2026 Mar 20;18(4):1358–98. doi: 10.1038/s44321-026-00402-y (PMC13084050; doi:10.1038/s44321-026-00402-y)
Supplement: Supplementary file 20 — Source data Fig. 7 [file 44321_2026_402_MOESM20_ESM.zip]

Archive with 212 entries (186 files):
- Panel I and J/
- Panel I and J/Batch1/
- Panel I and J/Batch1/Mdga1-KI-sham_914.xlsx
- Panel I and J/Batch1/Mdga1-KI_BZ_909.xlsx
- Panel I and J/Batch1/Mdga1-KI_BZ_910.xlsx
- Panel I and J/Batch1/Mdga1-KI_BZ_912.xlsx
- Panel I and J/Batch1/Mdga1-KI_Sham_911.xlsx
- Panel I and J/Batch1/WT_BZ_36.xlsx
- Panel I and J/Batch1/WT_BZ_38.xlsx
- Panel I and J/Batch1/WT_Sham_39.xlsx
- Panel I and J/Batch1/WT_sham_40.xlsx
- Panel I and J/Batch1/WT_sham_41.xlsx
- Panel I and J/Batch2/
- Panel I and J/Batch2/Mdga1-KI_BZ_28.xlsx
- Panel I and J/Batch2/Mdga1-KI_BZ_29.xlsx
- Panel I and J/Batch2/Mdga1-KI_sham_26.xlsx
- Panel I and J/Batch2/Mdga1-KI_sham_27.xlsx
- Panel I and J/Batch2/Mdga1-KI_sham_NT2.xlsx
- Panel I and J/Batch2/Mdga1-KI_sham_NT3.xlsx
- Panel I and J/Batch2/WT_BZ_42.xlsx
- Panel I and J/Batch2/WT_BZ_44.xlsx
- Panel I and J/Batch2/WT_BZ_45.xlsx
- Panel I and J/Batch2/WT_sham_49.xlsx
- Panel I and J/Batch2/WT_sham_53.xlsx
- Panel I and J/Batch2/WT_sham_NT1.xlsx
- Panel I and J/Batch3/
- Panel I and J/Batch3/Mdga1-KI_BZ_50.xlsx
- Panel I and J/Batch3/Mdga1-KI_BZ_915.xlsx
- Panel I and J/Batch3/Mdga1-KI_BZ_921.xlsx
- Panel I and J/Batch3/Mdga1-KI_BZ_924.xlsx
- Panel I and J/Batch3/Mdga1-KI_BZ_notag1.xlsx
- Panel I and J/Batch3/Mdga1-KI_sham_918.xlsx
- Panel I and J/Batch3/Mdga1-KI_sham_922.xlsx
- Panel I and J/Batch3/Mdga1-KI_sham_923.xlsx
- Panel I and J/Batch3/Mdga1-KI_sham_925.xlsx
- Panel I and J/Batch3/WT_BZ_48.xlsx
- Panel I and J/Batch3/WT_BZ_52.xlsx
- Panel I and J/Batch3/WT_BZ_59.xlsx
- Panel I and J/Batch3/WT_BZ_60.xlsx
- Panel I and J/Batch3/WT_sham_62.xlsx
- Panel I and J/Batch3/WT_sham_64.xlsx
- Panel I and J/Batch3/WT_sham_66.xlsx
- Panel I and J/Batch3/WT_sham_NT1.xlsx
- Panel I and J/Batch4/
- Panel I and J/Batch4/Mdga1-KI_BZ_285.xlsx
- Panel I and J/Batch4/Mdga1-KI_BZ_286.xlsx
- Panel I and J/Batch4/Mdga1-KI_sham_283.xlsx
- Panel I and J/Batch4/Mdga1-KI_sham_284.xlsx
- Panel I and J/Batch4/Mdga1-KI_sham_287.xlsx
- Panel I and J/Batch4/Mdga1-KI_sham_288.xlsx
- Panel I and J/Batch4/WT_BZ_259.xlsx
- Panel I and J/Batch4/WT_BZ_262.xlsx
- Panel I and J/Batch4/WT_sham_251.xlsx
- Panel I and J/Batch4/WT_sham_260.xlsx
- Panel I and J/readme.txt
- Panel I and J/Summary_AllBatches.xlsx
- Panel K/
- Panel K/Batch1/
- Panel K/Batch1/Mdga1-KI_BZ_909.xlsx
- Panel K/Batch1/Mdga1-KI_BZ_910.xlsx
- Panel K/Batch1/Mdga1-KI_sham_911.xlsx
- Panel K/Batch1/Mdga1-KI_sham_914.xlsx
- Panel K/Batch1/WT_BZ_36.xlsx
- Panel K/Batch1/WT_BZ_38.xlsx
- Panel K/Batch1/WT_sham_39.xlsx
- Panel K/Batch1/WT_sham_40.xlsx
- Panel K/Batch1/WT_sham_41.xlsx
- Panel K/Batch2/
- Panel K/Batch2/Mdga1-KI_BZ_28.xlsx
- Panel K/Batch2/Mdga1-KI_BZ_29.xlsx
- Panel K/Batch2/Mdga1-KI_sham_26.xlsx
- Panel K/Batch2/Mdga1-KI_sham_27.xlsx
- Panel K/Batch2/Mdga1-KI_sham_NT2.xlsx
- Panel K/Batch2/Mdga1-KI_sham_NT3.xlsx
- Panel K/Batch2/WT_BZ_42.xlsx
- Panel K/Batch2/WT_BZ_44.xlsx
- Panel K/Batch2/WT_BZ_45.xlsx
- Panel K/Batch2/WT_sham_49.xlsx
- Panel K/Batch2/WT_sham_53.xlsx
- Panel K/Batch2/WT_sham_NT1.xlsx
- Panel K/Batch3/
- Panel K/Batch3/Mdga1-KI_BZ_915.xlsx
- Panel K/Batch3/Mdga1-KI_BZ_921.xlsx
- Panel K/Batch3/Mdga1-KI_BZ_924.xlsx
- Panel K/Batch3/Mdga1-KI_BZ_NT.xlsx
- Panel K/Batch3/Mdga1-KI_Sham_918.xlsx
- Panel K/Batch3/Mdga1-KI_Sham_922.xlsx
- Panel K/Batch3/Mdga1-KI_sham_923.xlsx
- Panel K/Batch3/Mdga1-KI_Sham_925.xlsx
- Panel K/Batch3/WT_BZ_52.xlsx
- Panel K/Batch3/WT_BZ_59.xlsx
- Panel K/Batch3/WT_BZ_60.xlsx
- Panel K/Batch3/WT_sham.xlsx
- Panel K/Batch3/WT_sham_62.xlsx
- Panel K/Batch3/WT_sham_64.xlsx
- Panel K/Batch3/WT_sham_66.xlsx
- Panel K/Batch4/
- Panel K/Batch4/Mdga1-KI_BZ_285.xlsx
- Panel K/Batch4/Mdga1-KI_BZ_286.xlsx
- Panel K/Batch4/Mdga1-KI_Sham_283.xlsx
- Panel K/Batch4/Mdga1-KI_sham_284.xlsx
- Panel K/Batch4/Mdga1-KI_sham_287.xlsx
- Panel K/Batch4/Mdga1-KI_sham_288.xlsx
- Panel K/Batch4/WT_BZ_259.xlsx
- Panel K/Batch4/WT_BZ_262.xlsx
- Panel K/Batch4/WT_sham_251.xlsx
- Panel K/Batch4/WT_sham_260.xlsx
- Panel K/readme.txt
- Panel L-N/
- Panel L-N/1_WT+Control_IO-Amp_24913054.abf
- Panel L-N/2_KI+Control_IO-Amp_24912101.abf
- Panel L-N/3_WT+Bazedoxifen_IO-Amp_24913005.abf
- Panel L-N/4_KI+Bazedoxifen_IO-Amp_24912034.abf
- Panel L-N/abf85E4.tmp
- Panel O and P/
- Panel O and P/1_WT+Control_PPR(200ms)_24913042.abf
- Panel O and P/2_KI+Control_PPR(200ms)_24910049.abf
- Panel O and P/3_WT+Bazedoxifen_PPR(200ms)_24913008.abf
- Panel O and P/4_KI+Bazedoxifen_PPR(200ms)_24912037.abf
- Figure 7 (Numerical value).xlsx
- Panel B/
- Panel B/Figure7_PanelB_Blot_replicate1_GABARr2.jpg
- Panel B/Figure7_PanelB_Blot_replicate1_Gephyrin.jpg
- Panel B/Figure7_PanelB_Blot_replicate1_NL2.jpg
- Panel B/Figure7_PanelB_Blot_replicate1_VGAT.jpg
- Panel B/Figure7_PanelB_Blot_replicate2_GABARr2.jpg
- Panel B/Figure7_PanelB_Blot_replicate2_Gephyrin.jpg
- Panel B/Figure7_PanelB_Blot_replicate2_NL2.jpg
- Panel B/Figure7_PanelB_Blot_replicate2_VGAT.jpg
- Panel B/Figure7_PanelB_Blot_replicate3_GABARr2.jpg
- Panel B/Figure7_PanelB_Blot_replicate3_Gephyrin.jpg
- Panel B/Figure7_PanelB_Blot_replicate3_NL2.jpg
- Panel B/Figure7_PanelB_Blot_replicate3_VGAT.jpg
- Panel B/Figure7_PanelB_Blot_replicate4_GABARr2.jpg
- Panel B/Figure7_PanelB_Blot_replicate4_Gephyrin.jpg
- Panel B/Figure7_PanelB_Blot_replicate4_NL2.jpg
- Panel B/Figure7_PanelB_Blot_replicate4_VGAT.jpg
- Panel B/Figure7_PanelB_Blot_replicate5_GABARr2.jpg
- Panel B/Figure7_PanelB_Blot_replicate5_Gephyrin.jpg
- Panel B/Figure7_PanelB_Blot_replicate5_NL2.jpg
- Panel B/Figure7_PanelB_Blot_replicate5_VGAT.jpg
- Panel B/Figure7_PanelB_Blot_representative_ NL2.jpg
- Panel B/Figure7_PanelB_Blot_representative_GABARr2.jpg
- Panel B/Figure7_PanelB_Blot_representative_Gephyrin.jpg
- Panel B/Figure7_PanelB_Blot_representative_VGAT.jpg
- Panel B/Figure7_PanelB_Crop_Annotation.TIF
- Panel C/
- Panel C/Quantification_data_.xlsx
- Panel D/
- Panel D/(X)Figure7_PanelD_Blot_representative_Syn2_IP(female).jpg
- Panel D/Figure7_PanelD_Blot_representative_ Syn1_input(female).jpg
- Panel D/Figure7_PanelD_Blot_representative_Syn1_input(male).jpg
- Panel D/Figure7_PanelD_Blot_representative_Syn1_IP(female).jpg
- Panel D/Figure7_PanelD_Blot_representative_Syn1_IP(male).jpg
- Panel D/Figure7_PanelD_Blot_representative_Syn2_input(female).jpg
- Panel D/Figure7_PanelD_Blot_representative_Syn2_input(male).jpg
- Panel D/Figure7_PanelD_Blot_representative_Syn2_IP(female).jpg
- Panel D/Figure7_PanelD_Blot_representative_Syn2_IP(male).jpg
- Panel D/Figure7_PanelD_Crop_Annotation(female).TIF
- Panel D/Figure7_PanelD_Crop_Annotation(male).TIF
- Panel E/
- Panel E/Quantification_data.xlsx
- Panel F/
- Panel F/Batch1/
- Panel F/Batch1/ASR_Session1.xlsx
- Panel F/Batch1/ASR_Session2.xlsx
- Panel F/Batch1/ASR_Session3.xlsx
- Panel F/Batch1/ASR_Session4.xlsx
- Panel F/Batch2/
- Panel F/Batch2/ASR_Session1.xlsx
- Panel F/Batch2/ASR_Session2.xlsx
- Panel F/Batch2/ASR_Session3.xlsx
- Panel F/Batch2/ASR_Session4.xlsx
- Panel F/Batch3/
- Panel F/Batch3/ASR_Session1.xlsx
- Panel F/Batch3/ASR_Session2.xlsx
- Panel F/Batch3/ASR_Session3.xlsx
- Panel F/Batch3/ASR_Session4.xlsx
- Panel F/Batch4/
- Panel F/Batch4/ASR_Session1.xlsx
- Panel F/Batch4/ASR_Session2.xlsx
- Panel F/Batch4/ASR_Session3.xlsx
- Panel F/Batch4/ASR_Session4.xlsx
- Panel F/Batch4/ASR_Session5.xlsx
- Panel F/Batch4/ASR_Session6.xlsx
- Panel F/Batch4/ASR_Session7.xlsx
- Panel F/readme.txt
- Panel G/
- Panel G/Batch1/
- Panel G/Batch1/PPI_Session1.xlsx
- Panel G/Batch1/PPI_Session2.xlsx
- Panel G/Batch1/PPI_Session3.xlsx
- Panel G/Batch1/PPI_Session4.xlsx
- Panel G/Batch2/
- Panel G/Batch2/PPI_Session1.xlsx
- Panel G/Batch2/PPI_Session2.xlsx
- Panel G/Batch2/PPI_Session3.xlsx
- Panel G/Batch3/
- Panel G/Batch3/PPI_Session1.xlsx
- Panel G/Batch3/PPI_Session2.xlsx
- Panel G/Batch3/PPI_Session3.xlsx
- Panel G/Batch3/PPI_Session4.xlsx
- Panel G/Batch4/
- Panel G/Batch4/PPI_Session1.xlsx
- Panel G/Batch4/PPI_Session2.xlsx
- Panel G/Batch4/PPI_Session3.xlsx
- Panel G/Batch4/PPI_Session4.xlsx
- Panel G/Batch4/PPI_Session5.xlsx
- Panel G/Batch4/PPI_Session6.xlsx
- Panel G/Batch4/PPI_Session7.xlsx
- Panel G/readme.txt
- Panel G/Summary_AllBatches.xlsx
