# Supplementary material for: Bazedoxifene reverses sexually dimorphic autistic-like abnormalities in biallelic MDGA1-mutant mice
Source: EMBO Mol Med. 2026 Mar 20;18(4):1358–98. doi: 10.1038/s44321-026-00402-y (PMC13084050; doi:10.1038/s44321-026-00402-y)
Supplement: Supplementary file 20 — Source data Fig. 7 [file 44321_2026_402_MOESM20_ESM.zip › Panel I and J/Batch1/Mdga1-KI-sham_914.xlsx]

## Sheet: Sheet1
ID	Label	Accepted	Score	Begin Time (s)	End Time (s)	Call Length (s)	Principal Frequency (kHz)	Low Freq (kHz)	High Freq (kHz)	Delta Freq (kHz)	Frequency Standard Deviation (kHz)	Slope (kHz/s)	Sinuosity	Mean Power (dB/Hz)	Tonality
1	USV	TRUE	0.78208	4.48351	4.48511	0.0016	96.1996	95.7988	96.4223	0.623441	0.249933	-389.651	1.00816	-73.6951	0.584896
2	USV	TRUE	0.684277	4.57431	4.57631	0.002	111.319	109.796	111.632	1.83591	0.73119	-733.994	1.26869	-75.9005	0.57317
3	USV	TRUE	0.777858	4.91071	4.92231	0.0116	94.7893	80.0621	96.3725	16.3104	7.18592	1469.33	1.00665	-73.4807	0.662481
4	USV	TRUE	0.837152	4.99311	4.99871	0.0056	82.2839	81.6716	82.3546	0.682984	0.263873	116.933	1.01716	-68.6883	0.701491
5	USV	TRUE	0.645186	5.32659	5.33699	0.0104	95.376	78.8875	96.5493	17.6617	6.79148	1757.46	1.0287	-80.6946	0.443869
6	USV	TRUE	0.824743	5.42179	5.42939	0.0076	86.0731	85.8573	86.4926	0.635297	0.196777	49.0136	1.01627	-75.7958	0.54221
7	USV	TRUE	0.911123	5.89019	5.89179	0.0016	77.2452	76.7108	79.2046	2.49377	1.04055	1558.6	1.04977	-76.4718	0.653739
8	USV	TRUE	0.831214	6.07087	6.07247	0.0016	81.2747	80.5979	81.5954	0.997506	0.403004	623.441	1.0194	-73.396	0.63932
9	USV	TRUE	0.978838	6.54567	6.55567	0.01	81.3957	80.371	85.6679	5.29695	2.13265	543.41	1.00871	-65.3829	0.771668
10	USV	TRUE	0.770218	6.73007	6.73727	0.0072	83.3434	72.5667	90.8618	18.295	5.15718	2254.51	1.02498	-75.6284	0.599472
11	USV	TRUE	0.801949	6.83807	6.86007	0.022	91.4421	85.4823	96.8225	11.3402	5.74954	516.076	1.01948	-75.9928	0.581387
12	USV	TRUE	0.647581	7.01754	7.01954	0.002	80.6491	79.7273	81.5442	1.81689	0.654584	872.182	1.00491	-73.9998	0.644379
13	USV	TRUE	0.841831	7.31354	7.32194	0.0084	112.027	110.72	119.163	8.44244	3.8688	1082.07	1.01041	-77.6646	0.552733
14	USV	TRUE	0.940844	7.41154	7.41634	0.0048	80.9624	80.7373	81.3505	0.613171	0.263029	-125.983	1.00132	-71.9984	0.638196
15	USV	TRUE	0.6099	7.45034	7.46074	0.0104	66.8673	66.7571	67.0976	0.340497	0.124544	-6.42025	1.01194	-64.9734	0.766649
16	USV	TRUE	0.946797	7.54074	7.55194	0.0112	80.2189	79.5745	80.9275	1.35308	0.587206	99.5108	1.01923	-61.8662	0.76569
17	USV	TRUE	0.950304	7.64474	7.65034	0.0056	78.6571	77.9223	78.9745	1.05217	0.339853	171.518	1.02118	-60.4315	0.8026
18	USV	TRUE	0.772417	7.72034	7.72594	0.0056	84.4263	80.5512	86.0715	5.52028	2.27864	974.198	1.00206	-72.1269	0.639427
19	USV	TRUE	0.656086	7.90554	7.92114	0.0156	109.122	95.4273	109.295	13.868	6.18037	939.012	1.07941	-80.2494	0.502593
20	USV	TRUE	0.612379	7.98594	7.99154	0.0056	80.6194	75.743	82.4229	6.67982	2.24677	1157.84	1.01897	-76.5343	0.490491
21	USV	TRUE	0.924093	8.21862	8.22342	0.0048	77.162	77.0558	77.7645	0.708704	0.261181	-100.357	1.03406	-68.0281	0.628746
22	USV	TRUE	0.969697	8.29422	8.31622	0.022	67.543	66.9122	72.0856	5.17339	1.35052	-4.26947	1.18443	-59.6961	0.839288
23	USV	TRUE	0.826344	8.40142	8.40982	0.0084	71.5581	70.0023	73.8085	3.80622	1.38158	457.256	1.00549	-54.0178	0.774474
24	USV	TRUE	0.911544	8.52422	8.52622	0.002	69.85	69.4002	71.4843	2.08408	0.810159	998.142	1.14382	-63.8432	0.835841
25	USV	TRUE	0.854835	8.62782	8.63062	0.0028	71.0803	70.7685	71.392	0.623441	0.218159	-222.658	1	-53.0795	0.841586
26	USV	TRUE	0.741028	8.71102	8.72942	0.0184	69.8414	67.3559	72.2776	4.92169	1.57284	207.476	1.06052	-52.3539	0.847612
27	USV	TRUE	0.940553	8.81702	8.81862	0.0016	66.1339	65.7331	66.3565	0.623441	0.249933	389.651	1.00816	-60.4322	0.836612
28	USV	TRUE	0.98841	8.91342	8.93182	0.0184	68.6732	66.6989	72.0692	5.3702	2.03141	300.036	1.04385	-68.1894	0.719193
29	USV	TRUE	0.613695	9.01502	9.02102	0.006	96.1032	95.6509	97.4901	1.83915	0.70177	303.412	1.00015	-73.7014	0.592447
30	USV	TRUE	0.865815	9.2217	9.2337	0.012	71.3533	70.5272	71.4581	0.930927	0.33679	39.3317	1.03661	-68.3424	0.693047
31	USV	TRUE	0.666259	9.3097	9.3205	0.0108	95.1495	85.9047	96.6024	10.6977	4.5041	999.685	1.00128	-74.0153	0.53551
32	USV	TRUE	0.642724	9.4225	9.4313	0.0088	89.9768	84.7459	90.1291	5.38322	2.60393	622.065	1.04666	-77.8021	0.52924
33	USV	TRUE	0.745073	9.6097	9.6153	0.0056	80.6107	78.3594	80.9309	2.5715	0.891023	-472.175	1.00699	-77.7887	0.555243
34	USV	TRUE	0.879047	9.8893	9.8921	0.0028	85.0669	85.0669	85.0669	1.42109e-14	4.45356e-15	-1.79439e-12	1	-69.3299	0.620881
35	USV	TRUE	0.816341	10.3428	10.352	0.0092	80.6674	80.1849	85.1037	4.91886	1.69633	-527.645	1.07752	-76.343	0.546102
36	USV	TRUE	0.824146	10.6592	10.6648	0.0056	69.7348	67.7925	72.2632	4.47065	1.84233	906.733	1.03613	-74.6532	0.641815
37	USV	TRUE	0.943818	10.7544	10.778	0.0236	72.0661	65.8483	78.3332	12.4849	4.47556	575.522	1.05124	-78.2631	0.492251
38	USV	TRUE	0.753772	10.8924	10.8948	0.0024	72.2326	72.0403	72.4652	0.424969	0.181983	174.471	1.00192	-80.0319	0.486128
39	USV	TRUE	0.74143	10.9952	11.0028	0.0076	69.6049	68.6549	71.1635	2.50861	0.71304	-297.77	1.01943	-69.7296	0.666475
40	USV	TRUE	0.858705	11.0743	11.0843	0.01	89.4828	80.4832	90.0914	9.60825	3.53892	916.812	1.14608	-72.5981	0.592897
41	USV	TRUE	0.904547	11.2119	11.2139	0.002	80.1203	80.0223	80.4231	0.400784	0.153333	-176.854	1.03234	-67.9082	0.698855
42	USV	TRUE	0.990219	11.3271	11.3335	0.0064	72.742	72.3932	72.7717	0.378518	0.125073	-1.47716e-12	1.02651	-62.4823	0.781871
43	USV	TRUE	0.97284	11.6531	11.6547	0.0016	92.1767	91.0278	93.1475	2.1197	0.83892	1324.81	1.00085	-70.5815	0.732636
44	USV	TRUE	0.700753	11.7463	11.7579	0.0116	84.5188	83.6688	86.1161	2.44732	0.736645	68.7196	1.24812	-72.081	0.658801
45	USV	TRUE	0.719647	11.9487	11.9519	0.0032	70.6747	68.5521	71.4837	2.93166	1.06375	944.749	1.03628	-76.2921	0.609397
46	USV	TRUE	0.96295	12.0749	12.1097	0.0348	75.4591	71.2976	75.7514	4.45382	2.12838	-127.318	1.00084	-61.6524	0.777781
47	USV	TRUE	0.75325	12.2113	12.2133	0.002	82.9364	82.1571	83.7157	1.5586	0.583176	779.302	1	-70.8851	0.713499
48	USV	TRUE	0.839316	12.6313	12.6501	0.0188	90.3569	84.544	94.1296	9.58554	3.39425	529.025	1.0467	-75.8138	0.544728
49	USV	TRUE	0.680472	12.7349	12.7481	0.0132	73.6143	69.6139	84.5514	14.9375	6.42213	-1023.5	1.3986	-71.7749	0.576463
50	USV	TRUE	0.919311	12.8533	12.8549	0.0016	73.5094	72.886	74.1328	1.24688	0.492874	779.302	1	-64.996	0.770395
51	USV	TRUE	0.981231	12.9517	12.9641	0.0124	73.8201	69.1624	74.1465	4.98414	2.30266	394.597	1.00889	-61.9029	0.842358
52	USV	TRUE	0.839318	12.9985	13.0157	0.0172	71.4859	69.4801	72.013	2.53293	0.70943	-108.847	1.0226	-67.7082	0.718612
53	USV	TRUE	0.896277	13.08	13.088	0.008	82.1789	79.8286	86.8085	6.97985	2.37112	838.087	1.01782	-69.84	0.713498
54	USV	TRUE	0.774696	13.2648	13.2696	0.0048	79.9277	79.7006	79.9365	0.23594	0.0967253	-29.5198	1.00811	-68.7766	0.706563
55	USV	TRUE	0.923119	13.8944	13.8964	0.002	79.1053	77.6536	79.9247	2.27111	0.910252	1195.99	1.02572	-71.6302	0.652459
56	USV	TRUE	0.959887	15.3338	15.3458	0.012	79.4536	72.9277	80.4083	7.48056	3.34087	648.728	1.00494	-72.123	0.666141
57	USV	TRUE	0.82868	15.7218	15.7262	0.0044	80.8445	80.0533	86.6514	6.59809	2.20675	1533.78	1.04884	-70.8098	0.718582
58	USV	TRUE	0.87282	15.8242	15.8258	0.0016	79.5688	79.3996	80.5752	1.17563	0.490049	701.372	1.10925	-69.1567	0.720822
59	USV	TRUE	0.606877	16.2832	16.286	0.0028	78.8663	75.7417	79.4304	3.68869	1.3328	1238.75	1.1114	-77.5792	0.547275
60	USV	TRUE	0.907101	16.384	16.3952	0.0112	90.299	78.4113	90.8211	12.4098	6.1015	1131.81	1.00547	-67.4071	0.695208
61	USV	TRUE	0.923153	16.5784	16.5924	0.014	81.1856	75.4806	83.2118	7.73122	3.11492	578.202	1.02572	-67.8802	0.716034
62	USV	TRUE	0.852162	16.6888	16.6908	0.002	79.5881	78.0073	80.8929	2.88564	0.987394	1285.69	1.04541	-69.6055	0.713362
63	USV	TRUE	0.995896	16.7912	16.8056	0.0144	82.5233	78.8866	85.3323	6.44569	1.93592	416.512	1.07461	-67.7524	0.717128
64	USV	TRUE	0.943699	16.8844	16.9148	0.0304	75.445	71.4406	91.3756	19.935	7.43529	611.432	1.08954	-75.0237	0.587738
65	USV	TRUE	0.751552	16.9904	17.012	0.0216	71.2616	71.0068	81.9855	10.9787	4.83657	-528.667	1.23445	-66.8406	0.716634
66	USV	TRUE	0.883526	17.0795	17.0899	0.0104	78.8277	72.0215	78.925	6.90349	2.10417	605.077	1.08934	-72.4289	0.598088
67	USV	TRUE	0.754168	17.1811	17.2027	0.0216	71.0019	69.9554	71.9147	1.95939	0.52668	22.0848	1.03606	-57.246	0.787433
68	USV	TRUE	0.695827	17.3075	17.3147	0.0072	81.364	79.2018	82.7776	3.57574	1.43944	526.306	1.0567	-70.8083	0.505239
69	USV	TRUE	0.934499	17.4023	17.4111	0.0088	83.3579	81.3878	84.3862	2.99846	0.957673	327.141	1.02476	-62.14	0.7818
70	USV	TRUE	0.855104	18.4598	18.4674	0.0076	81.9993	81.9049	87.1371	5.23226	2.55833	719.525	1.02847	-75.5549	0.593939
71	USV	TRUE	0.913014	18.573	18.6034	0.0304	82.3072	74.2576	83.679	9.42148	4.23586	276.624	1.06924	-74.4162	0.589708
72	USV	TRUE	0.8578	18.6934	18.715	0.0216	74.8022	73.1964	75.2742	2.0778	0.860908	-58.7136	1.02408	-76.9939	0.548149
73	USV	TRUE	0.940397	18.8186	18.8206	0.002	70.9362	70.433	71.1544	0.721411	0.294569	-374.701	1.0422	-71.921	0.673832
74	USV	TRUE	0.914994	18.967	18.983	0.016	68.3223	64.0834	69.1182	5.03479	2.16421	-309.142	1.00189	-71.0927	0.658792
75	USV	TRUE	0.977024	19.0813	19.0929	0.0116	70.4001	66.8906	72.5642	5.67364	1.89512	505.469	1.03767	-74.8353	0.642239
76	USV	TRUE	0.668351	19.1729	19.1749	0.002	84.4807	84.1779	84.5787	0.400784	0.153333	-176.854	1.03234	-70.7829	0.710602
77	USV	TRUE	0.63449	19.2649	19.2685	0.0036	90.4138	87.1187	91.461	4.34224	1.53939	-956.664	1.39115	-77.2866	0.584368
78	USV	TRUE	0.824114	19.3737	19.3757	0.002	71.5739	71.4002	71.7476	0.347346	0.151643	-197.847	1.00936	-67.7331	0.5895
79	USV	TRUE	0.806314	19.5561	19.5577	0.0016	68.2132	68.1153	68.4893	0.374065	0.153618	-233.791	1.01068	-65.1227	0.783063
80	USV	TRUE	0.961358	19.6957	19.7441	0.0484	68.3839	65.9908	71.1539	5.16306	1.57054	-61.4675	1.04433	-68.9769	0.717979
81	USV	TRUE	0.937283	19.8365	19.8577	0.0212	70.5448	69.2007	71.1601	1.95943	0.756121	-70.3002	1.01733	-67.9367	0.726578
82	USV	TRUE	0.972099	19.9897	19.9913	0.0016	82.0807	82.0094	82.3301	0.320627	0.129065	-155.86	1.04572	-67.1058	0.771768
83	USV	TRUE	0.953643	20.2879	20.2895	0.0016	72.77	72.6721	73.0461	0.374065	0.153618	233.791	1.01068	-67.2433	0.709078
84	USV	TRUE	0.964511	20.3999	20.4283	0.0284	70.192	65.6276	72.429	6.80137	2.01134	-233.177	1.00124	-64.1867	0.773774
85	USV	TRUE	0.868292	20.5383	20.5471	0.0088	68.7902	68.1075	71.849	3.74156	1.68448	-424.406	1.0008	-63.8826	0.778164
86	USV	TRUE	0.991261	20.6759	20.7335	0.0576	69.7215	66.3977	73.0996	6.70187	1.78538	-95.2177	1.02922	-64.5418	0.775613
87	USV	TRUE	0.9628	20.8183	20.8303	0.012	70.184	66.546	70.3229	3.77692	1.10002	302.115	1.04163	-64.8629	0.722875
88	USV	TRUE	0.984886	20.9271	20.9811	0.054	69.8322	69.202	84.9332	15.7311	5.90921	-336.548	1.13576	-65.9196	0.705853
89	USV	TRUE	0.987269	21.0834	21.0858	0.0024	86.1469	85.3453	87.416	2.07072	0.751852	862.798	1.0084	-67.1121	0.763422
90	USV	TRUE	0.961327	21.2794	21.2834	0.004	84.652	84.3212	84.6703	0.349062	0.120904	63.2108	1.01125	-63.3789	0.76901
91	USV	TRUE	0.898215	21.5782	21.5934	0.0152	83.4121	75.7595	83.6162	7.85669	2.90833	542.486	1.04202	-70.3936	0.653402
92	USV	TRUE	0.632768	21.685	21.695	0.01	94.7092	86.8252	95.1963	8.37112	3.07337	851.19	1.1373	-76.2399	0.544256
93	USV	TRUE	0.91713	21.777	21.799	0.022	90.0665	73.7302	91.3393	17.6091	7.89763	848.084	1.02901	-74.5501	0.584258
94	USV	TRUE	0.884101	21.8898	21.8986	0.0088	79.8877	77.7011	80.0747	2.37368	1.04493	274.574	1.00301	-70.7278	0.642914
95	USV	TRUE	0.782695	22.0082	22.0206	0.0124	67.054	66.421	68.0508	1.62982	0.475997	-120.015	1.01312	-66.9369	0.643409
96	USV	TRUE	0.883094	22.1041	22.1157	0.0116	77.0931	76.3138	77.6126	1.29884	0.445485	0.668716	1.10988	-62.356	0.795248
97	USV	TRUE	0.987667	22.7781	22.7849	0.0068	84.973	83.0793	85.5838	2.50445	1.21526	354.277	1.0157	-65.9516	0.771004
98	USV	TRUE	0.909255	22.8937	22.8997	0.006	83.9955	82.2313	86.1644	3.93309	1.33005	587.932	1.01376	-69.5761	0.706217
99	USV	TRUE	0.853051	23.1276	23.1612	0.0336	68.4672	67.5691	69.9976	2.42848	0.740705	-77.8078	1.00894	-64.2932	0.715881
100	USV	TRUE	0.770978	23.3144	23.324	0.0096	66.2014	63.9674	68.9623	4.99495	1.69665	-573.172	1.01784	-64.7688	0.712044
101	USV	TRUE	0.997034	23.4284	23.4432	0.0148	71.7705	71.4137	78.5137	7.10003	3.43616	-557.914	1.09931	-62.2209	0.761902
102	USV	TRUE	0.825704	23.5224	23.5268	0.0044	85.1758	83.0383	86.8161	3.77776	1.24953	857.933	1.03131	-67.8032	0.706312
103	USV	TRUE	0.821794	23.6304	23.636	0.0056	68.53	67.0456	70.2444	3.19885	1.13584	631.128	1.03281	-66.8623	0.720468
104	USV	TRUE	0.664595	23.7368	23.7548	0.018	81.9353	80.5518	82.8125	2.26066	0.886407	105.616	1.00772	-70.3394	0.555951
105	USV	TRUE	0.990721	23.894	23.9328	0.0388	67.3335	64.439	73.8508	9.41183	3.5746	-206.991	1.02207	-58.4748	0.797342
106	USV	TRUE	0.904119	24.0504	24.0584	0.008	70.3049	68.4984	71.6972	3.19885	1.17511	-421.073	1.02185	-54.4043	0.850376
107	USV	TRUE	0.922696	24.1567	24.1787	0.022	69.7778	68.4171	71.3851	2.96795	0.90738	18.3984	1.05218	-44.7889	0.918194
108	USV	TRUE	0.934021	24.2911	24.3091	0.018	70.4829	66.16	71.6184	5.45842	1.7629	268.597	1.03657	-50.1852	0.847144
109	USV	TRUE	0.991754	24.4003	24.4431	0.0428	71.9428	66.261	85.5042	19.2433	5.52874	-214.594	1.41332	-55.4423	0.853272
110	USV	TRUE	0.988539	24.5271	24.5415	0.0144	65.7546	64.3789	68.5081	4.12914	1.33774	301.319	1.02019	-54.0164	0.856172
111	USV	TRUE	0.934816	24.6651	24.6691	0.004	72.6513	72.3025	72.681	0.378518	0.116421	63.9297	1.01487	-57.5666	0.849769
112	USV	TRUE	0.942496	24.7631	24.7771	0.014	66.9565	66.1624	73.7451	7.58272	2.71683	565.448	1.00741	-63.4042	0.804145
113	USV	TRUE	0.742126	24.9563	24.9591	0.0028	79.0515	78.005	79.1925	1.18751	0.430124	392.302	1.07299	-70.6709	0.675029
114	USV	TRUE	0.954334	25.0421	25.0445	0.0024	78.5728	78.2388	78.6099	0.371096	0.138851	-139.161	1.01913	-61.7844	0.726101
115	USV	TRUE	0.620184	26.6664	26.672	0.0056	80.3927	77.5837	80.4994	2.91567	1.34368	532.555	1.0304	-75.9118	0.534924
116	USV	TRUE	0.892291	26.8688	26.8804	0.0116	76.8379	73.4297	79.47	6.04034	2.01244	494.627	1.09091	-74.6423	0.58107
117	USV	TRUE	0.849072	26.9676	26.9764	0.0088	79.1414	79.0052	88.9085	9.90336	4.18886	1215.01	1.06068	-68.8543	0.659348
118	USV	TRUE	0.875136	28.5686	28.5746	0.006	78.0138	76.4634	79.5712	3.10779	1.21846	583.45	1.03641	-74.571	0.602873
119	USV	TRUE	0.851906	28.7602	28.7706	0.0104	78.5166	76.9875	85.9112	8.9237	3.52063	883.521	1.04745	-72.6232	0.638663
120	USV	TRUE	0.875801	28.8638	28.8706	0.0068	73.6254	72.8238	74.3379	1.51407	0.360987	-148.975	1.04147	-67.8459	0.721387
121	USV	TRUE	0.885284	28.977	28.9798	0.0028	81.1951	80.7312	81.3547	0.623441	0.212411	137.836	1.0833	-71.6885	0.590629
122	USV	TRUE	0.675726	29.0608	29.064	0.0032	70.4809	69.3156	71.1192	1.80353	0.648506	584.476	1.0154	-72.3865	0.606651
123	USV	TRUE	0.978004	30.4123	30.4191	0.0068	79.6415	79.1499	79.7926	0.642715	0.208154	52.9156	1.02005	-63.7236	0.797336
124	USV	TRUE	0.858379	30.5327	30.5423	0.0096	76.4691	76.1202	81.7057	5.58552	2.11567	597.939	1.05176	-64.1358	0.77994
125	USV	TRUE	0.837612	31.9098	31.9174	0.0076	81.5469	77.6304	84.722	7.09156	2.48667	962.856	1.00884	-76.0459	0.593559
126	USV	TRUE	0.67274	32.0945	32.0961	0.0016	84.1063	83.4294	84.4269	0.997506	0.403004	623.441	1.0194	-72.2957	0.670529
127	USV	TRUE	0.734877	32.1937	32.1973	0.0036	83.5809	81.807	84.0856	2.27853	0.796291	618.943	1.07824	-74.9916	0.602234
128	USV	TRUE	0.882634	32.4717	32.4761	0.0044	83.6495	82.1025	83.9201	1.81758	0.644262	252.375	1.27116	-69.1389	0.663245
129	USV	TRUE	0.895132	33.6452	33.6576	0.0124	84.8253	82.6241	86.1872	3.56318	1.32264	158.041	1.19692	-72.3007	0.656234
130	USV	TRUE	0.953929	33.8328	33.8392	0.0064	66.7164	64.8669	66.725	1.85811	0.892541	-301.94	1.01772	-60.2633	0.833452
131	USV	TRUE	0.890743	33.924	33.9396	0.0156	83.1548	76.6837	93.3869	16.7032	6.38868	1064.69	1.00533	-72.6769	0.639854
132	USV	TRUE	0.942283	34.0392	34.0448	0.0056	74.1756	73.6054	74.6708	1.06538	0.306781	-2.31972	1.10194	-65.8019	0.716113
133	USV	TRUE	0.704878	34.4298	34.4318	0.002	85.6013	84.9867	88.1485	3.16174	1.21906	1465.72	1.20008	-69.9834	0.702345
134	USV	TRUE	0.754914	34.625	34.6294	0.0044	83.5114	81.2192	84.1074	2.88819	1.17731	696.399	1.02177	-70.7981	0.642965
135	USV	TRUE	0.661017	35.6185	35.6237	0.0052	80.4182	78.0905	84.1588	6.06834	1.88314	1029.83	1.02491	-77.8072	0.543766
136	USV	TRUE	0.747	35.7409	35.7449	0.004	80.3215	78.9066	80.8034	1.89681	0.702206	-482.075	1.01014	-74.1485	0.54729
137	USV	TRUE	0.812604	35.8241	35.8377	0.0136	110.042	105.641	111.538	5.89704	2.04619	157.037	1.35598	-79.9926	0.497979
138	USV	TRUE	0.86914	36.0233	36.0277	0.0044	70.3129	68.4558	71.1561	2.70032	0.889103	-609.706	1.00128	-64.9097	0.795606
139	USV	TRUE	0.993622	36.1064	36.132	0.0256	72.0257	67.1718	72.9532	5.7814	1.42685	168.584	1.04852	-60.873	0.802324
140	USV	TRUE	0.765278	36.2136	36.2268	0.0132	68.2707	66.7322	72.3095	5.57721	1.66735	421.83	1.03739	-70.4489	0.604545
141	USV	TRUE	0.98094	36.3144	36.326	0.0116	67.9198	65.4705	71.7114	6.24087	2.11313	600.249	1.04887	-62.6778	0.789266
142	USV	TRUE	0.89446	36.402	36.412	0.01	74.8001	73.466	81.3092	7.84322	3.76255	778.411	1.00459	-73.3202	0.641406
143	USV	TRUE	0.666251	36.4864	36.4972	0.0108	83.8497	73.3799	87.9812	14.6013	5.65978	1325.31	1.00669	-68.4453	0.717762
144	USV	TRUE	0.842201	37.9855	37.9875	0.002	82.0944	81.7782	82.3838	0.605629	0.218335	290.727	1.00254	-62.6114	0.708547
145	USV	TRUE	0.874965	38.1445	38.1461	0.0016	78.7797	78.459	79.4566	0.997506	0.403004	623.441	1.0194	-70.2365	0.725858
146	USV	TRUE	0.965036	38.3933	38.3953	0.002	80.6404	80.3643	80.6672	0.302814	0.114253	113.873	1.03232	-64.8671	0.664303
147	USV	TRUE	0.961604	38.4869	38.4897	0.0028	81.8016	80.8368	83.0336	2.19689	0.774188	788.137	1.00277	-65.4467	0.786587
148	USV	TRUE	0.916012	39.1416	39.1536	0.012	79.4312	73.9893	82.3123	8.32299	2.95673	712.875	1.02166	-62.8058	0.70344
149	USV	TRUE	0.884918	39.2396	39.2432	0.0036	77.5446	75.177	79.5707	4.39378	1.61764	1327.85	1.01148	-60.3576	0.800838
150	USV	TRUE	0.989878	39.3504	39.3552	0.0048	76.0582	74.4402	77.7652	3.32502	1.26936	795.41	1.09973	-56.8734	0.869813
151	USV	TRUE	0.964867	39.4664	39.4752	0.0088	76.5796	76.3722	78.0382	1.66605	0.497324	-81.2204	1.07964	-62.6848	0.832964
152	USV	TRUE	0.889496	40.0048	40.0108	0.006	81.7507	79.7644	84.2732	4.5088	1.91191	-731.13	1.00499	-75.9898	0.541117
153	USV	TRUE	0.6611	40.2075	40.2175	0.01	91.1662	84.4883	94.0616	9.57332	4.33471	943.183	1.04201	-78.0459	0.549188
154	USV	TRUE	0.744133	40.3123	40.3223	0.01	87.8869	83.4606	89.0909	5.63028	2.68812	555.081	1.01438	-77.1898	0.524029
155	USV	TRUE	0.940097	40.4063	40.4187	0.0124	85.4626	80.6847	89.5834	8.89875	4.48861	746.661	1.01122	-74.7352	0.591114
156	USV	TRUE	0.687032	40.5035	40.5063	0.0028	85.0145	84.3243	87.5751	3.2508	1.10476	1044.37	1.0672	-76.3634	0.592733
157	USV	TRUE	0.903729	40.5839	40.5935	0.0096	81.4994	80.656	90.8235	10.1675	4.47786	1023.31	1.01765	-76.3656	0.588333
158	USV	TRUE	0.932578	42.5932	42.606	0.0128	79.2541	74.2	80.3674	6.16737	2.1966	496.377	1.01684	-74.2162	0.593483
159	USV	TRUE	0.61952	42.7104	42.712	0.0016	75.5498	75.1757	77.7942	2.61845	1.06168	1402.74	1.3014	-76.8588	0.582988
160	USV	TRUE	0.838418	42.8008	42.8072	0.0064	78.6841	78.434	79.3044	0.870443	0.235679	33.7423	1.04555	-72.067	0.632478
161	USV	TRUE	0.764378	42.9	42.9116	0.0116	89.1899	85.4872	93.4281	7.94088	2.67382	724.876	1.02702	-78.064	0.537635
162	USV	TRUE	0.741524	43.2659	43.2759	0.01	73.1833	72.9731	73.3434	0.370293	0.127417	11.9228	1.0093	-76.3963	0.533561
163	USV	TRUE	0.681422	43.7363	43.7435	0.0072	79.2495	74.2156	80.8461	6.63051	2.59357	920.285	1.03358	-78.5221	0.498416
164	USV	TRUE	0.920159	46.1604	46.162	0.0016	83.9635	83.0372	84.5335	1.49626	0.597287	935.162	1.00886	-68.9211	0.80609
165	USV	TRUE	0.824527	46.3356	46.3436	0.008	78.0202	76.3149	81.6941	5.37921	1.79276	683.603	1.01428	-76.3776	0.542038
166	USV	TRUE	0.990671	46.512	46.56	0.048	82.3456	77.6371	85.5477	7.91066	1.85456	51.1137	1.16692	-68.537	0.717162
167	USV	TRUE	0.605843	46.6224	46.6272	0.0048	81.0789	72.3573	82.3437	9.98638	4.40797	2110.72	1.00813	-72.5225	0.653351
168	USV	TRUE	0.936628	46.7248	46.7324	0.0076	81.5086	80.1277	85.0855	4.95784	1.69494	636.754	1.01085	-71.3825	0.669426
169	USV	TRUE	0.874394	46.8212	46.8228	0.0016	73.4202	73.0194	73.6428	0.623441	0.249933	389.651	1.00816	-69.8918	0.671816
170	USV	TRUE	0.641089	47.085	47.0878	0.0028	86.9035	85.7902	87.2152	1.42501	0.49713	-477.124	1.04588	-71.2812	0.661945
171	USV	TRUE	0.677157	47.2498	47.2526	0.0028	77.8358	77.295	78.0608	0.76577	0.340308	273.157	1.00002	-70.37	0.695876
172	USV	TRUE	0.744468	47.8514	47.8546	0.0032	87.1358	85.8592	88.0042	2.14494	0.7577	688.074	1.00621	-65.6348	0.773932
173	USV	TRUE	0.817846	48.0901	48.1041	0.014	85.0307	74.273	90.856	16.583	6.09808	1247.9	1.00753	-73.4564	0.588864
174	USV	TRUE	0.967782	51.0633	51.0765	0.0132	80.5495	73.7163	81.3802	7.66393	2.76228	614.749	1.08529	-72.1288	0.642582
175	USV	TRUE	0.925991	51.1597	51.1613	0.0016	78.8585	78.6092	79.1079	0.498753	0.197149	311.721	1	-69.9716	0.704138
176	USV	TRUE	0.765228	51.2637	51.2733	0.0096	81.2223	80.0239	81.3783	1.35445	0.552511	125.132	1.00781	-71.2775	0.673243
177	USV	TRUE	0.612454	51.4649	51.4665	0.0016	80.5475	80.5475	80.5475	1.42109e-14	7.53644e-15	1.01398e-11	1	-66.7746	0.629882
178	USV	TRUE	0.866014	52.0201	52.0245	0.0044	81.7067	80.3931	83.963	3.56994	1.3645	928.778	1.03701	-75.0667	0.608237
179	USV	TRUE	0.794443	52.1168	52.132	0.0152	81.5856	78.93	86.4001	7.4701	2.85245	511.039	1.03291	-69.2536	0.636984
180	USV	TRUE	0.94975	52.22	52.2248	0.0048	79.1542	78.1671	81.6702	3.50315	1.13266	707.427	1.03167	-70.0507	0.654362
181	USV	TRUE	0.992264	52.3324	52.348	0.0156	77.905	69.4723	78.1772	8.70495	4.13798	548.972	1.03686	-63.7084	0.789829
182	USV	TRUE	0.865944	52.6268	52.634	0.0072	75.3265	75.2968	75.6753	0.378518	0.0914138	-23.2749	1.00983	-66.0751	0.717307
183	USV	TRUE	0.845266	52.7048	52.7264	0.0216	86.5223	70.4795	92.148	21.6685	7.31974	1008.16	1.01977	-71.0865	0.653395
184	USV	TRUE	0.624837	52.8028	52.8056	0.0028	78.2056	76.6841	79.7271	3.04299	1.12336	1143.33	1.00471	-73.4593	0.667418
185	USV	TRUE	0.976221	52.9956	52.998	0.0024	76.441	76.0402	77.3761	1.33595	0.493655	556.644	1.02362	-66.4425	0.764428
186	USV	TRUE	0.719353	53.0915	53.0943	0.0028	79.031	75.9881	80.4709	4.48284	1.63047	1629.29	1.02062	-80.0322	0.548977
187	USV	TRUE	0.728771	53.0984	53.102	0.0036	82.9798	81.2757	83.3624	2.08673	0.810812	-496.174	1.1877	-79.5006	0.447984
188	USV	TRUE	0.974414	53.1939	53.2003	0.0064	86.7308	86.4191	88.8531	2.43402	0.814546	375.462	1.0499	-67.4022	0.723903
189	USV	TRUE	0.973814	53.4887	53.4903	0.0016	79.8719	79.8719	79.8719	1.42109e-14	5.0243e-15	3.29355e-12	1	-58.437	0.787702
190	USV	TRUE	0.899907	53.5543	53.5659	0.0116	81.8951	76.4977	82.4292	5.93147	1.56971	405.935	1.07746	-69.3417	0.67416
191	USV	TRUE	0.655783	53.6475	53.6495	0.002	78.5745	76.9536	78.6814	1.72782	0.681729	767.215	1.15155	-72.1147	0.662774
192	USV	TRUE	0.973121	53.8439	53.8591	0.0152	80.6528	75.5775	85.2781	9.70061	3.77398	667.822	1.12635	-68.723	0.726912
193	USV	TRUE	0.987005	53.9419	53.9511	0.0092	74.2108	68.982	74.6665	5.68457	2.54974	630.95	1.00433	-60.5165	0.840224
194	USV	TRUE	0.944644	54.0678	54.1222	0.0544	65.9013	63.0094	70.8013	7.79193	2.47913	-122.45	1.0568	-52.8358	0.84905
195	USV	TRUE	0.9404	54.3994	54.4358	0.0364	66.3266	62.3485	71.9346	9.5861	2.63923	-241.711	1.09928	-56.6792	0.868413
196	USV	TRUE	0.978738	54.517	54.6214	0.1044	71.1133	66.0736	75.6712	9.59758	2.39139	-70.8358	1.05243	-67.0938	0.588333
197	USV	TRUE	0.940687	54.6934	54.7002	0.0068	64.8099	64.6282	66.2199	1.5917	0.708454	239.81	1.00278	-69.8802	0.639935
198	USV	TRUE	0.883163	54.8114	54.8266	0.0152	83.6251	81.5722	85.2595	3.68727	1.75359	-255.456	1.01954	-64.7894	0.773119
199	USV	TRUE	0.729152	55.0794	55.083	0.0036	71.62	71.505	71.8909	0.38594	0.150201	-112.678	1.01169	-63.8211	0.608227
200	USV	TRUE	0.949391	55.2129	55.2305	0.0176	71.1579	70.1628	72.153	1.99025	0.923064	-104.93	1.0016	-67.1714	0.697808
201	USV	TRUE	0.863427	56.1003	56.1023	0.002	74.4041	74.1992	75.1967	0.997506	0.393399	488.574	1.0672	-74.0441	0.623198
202	USV	TRUE	0.889345	56.3103	56.3187	0.0084	78.6247	78.4568	82.8731	4.41632	1.91993	544.402	1.00677	-70.3392	0.699228
203	USV	TRUE	0.857674	56.5879	56.5963	0.0084	82.2496	78.2668	84.6867	6.41996	2.26757	738.921	1.02811	-79.472	0.499742
204	USV	TRUE	0.763927	56.6707	56.6731	0.0024	82.3152	82.0183	82.4191	0.400784	0.146947	55.6644	1.07689	-75.1576	0.547911
205	USV	TRUE	0.851222	57.0199	57.0247	0.0048	78.9869	78.4822	81.0502	2.56798	0.806071	484.056	1.05087	-73.2469	0.60173
206	USV	TRUE	0.944369	57.3652	57.7452	0.38	85.1348	79.5734	90.2648	10.6914	3.45739	13.3559	1.4398	-74.1568	0.503322
207	USV	TRUE	0.956792	57.1091	57.1155	0.0064	79.9814	78.1185	81.3322	3.21369	1.08318	527.539	1.07678	-74.6337	0.604717
208	USV	TRUE	0.990008	57.8378	57.8406	0.0028	82.9185	81.9982	83.3045	1.30626	0.483866	480.658	1.02526	-65.7094	0.760056
209	USV	TRUE	0.75942	58.7741	58.7873	0.0132	84.8404	75.8644	88.4938	12.6294	4.59746	888.618	1.01449	-75.6107	0.595401
210	USV	TRUE	0.74248	59.502	59.5036	0.0016	86.2448	85.5768	87.4471	1.87032	0.749798	1168.95	1.01167	-72.9571	0.707348
211	USV	TRUE	0.930784	59.614	59.6216	0.0076	81.8891	81.2805	82.3047	1.02423	0.339766	140.486	1.01107	-65.1643	0.736339
212	USV	TRUE	0.776324	59.708	59.7364	0.0284	82.8985	79.5093	87.802	8.29264	2.89255	172.037	1.27842	-79.4642	0.49515
213	USV	TRUE	0.94492	59.8412	59.848	0.0068	74.3852	71.1985	77.8119	6.61338	2.60789	-1018.37	1.01279	-65.9544	0.763341
214	USV	TRUE	0.975852	59.9608	59.9764	0.0156	72.0154	70.857	72.1615	1.30458	0.418239	-63.9851	1.01302	-62.9011	0.778663
215	USV	TRUE	0.783962	60.071	60.1086	0.0376	80.1749	79.1378	86.0196	6.88182	2.85976	-49.9245	1.13401	-76.0291	0.524786
216	USV	TRUE	0.787926	60.1842	60.2146	0.0304	80.2894	70.649	86.9008	16.2517	6.26378	-394.017	1.31618	-72.2376	0.584851
217	USV	TRUE	0.87481	60.3758	60.3914	0.0156	85.0571	78.8376	91.0024	12.1648	3.59689	946.626	1.07238	-75.4363	0.597119
218	USV	TRUE	0.739548	60.4766	60.4814	0.0048	73.1986	72.8323	73.687	0.854727	0.295529	158.469	1.00748	-73.3061	0.635885
219	USV	TRUE	0.785515	62.862	62.8636	0.0016	79.8092	79.4619	80.3347	0.872818	0.347517	545.511	1.00577	-74.8011	0.636262
220	USV	TRUE	0.81705	62.9676	62.9692	0.0016	74.1155	73.8929	74.5163	0.623441	0.249933	389.651	1.00816	-70.9378	0.656838
221	USV	TRUE	0.996665	63.5119	63.5143	0.0024	79.7904	77.7864	80.8591	3.07268	1.12324	1280.28	1.0131	-69.3743	0.698972
222	USV	TRUE	0.932864	63.6675	63.6691	0.0016	80.1159	79.3411	80.7127	1.37157	0.543759	857.232	1.00263	-74.2052	0.644143
223	USV	TRUE	0.933471	63.7667	63.7767	0.01	85.7857	79.2471	86.1099	6.86289	2.77452	728.503	1.03821	-68.5978	0.658237
224	USV	TRUE	0.99808	64.5049	64.5261	0.0212	78.1589	75.8136	85.5098	9.69621	3.0064	449	1.2156	-58.3401	0.866604
225	USV	TRUE	0.969156	64.6225	64.6617	0.0392	78.2051	73.6915	82.2831	8.59168	3.66452	-181.873	1.05836	-65.1655	0.706731
226	USV	TRUE	0.669151	64.7465	64.7505	0.004	80.4597	79.9367	86.3973	6.46062	2.30236	1651.78	1.04085	-70.5682	0.630418
227	USV	TRUE	0.823428	64.9625	64.9721	0.0096	81.1092	75.2737	83.0983	7.82456	2.6827	853.521	1.03854	-76.3692	0.546185
228	USV	TRUE	0.896171	65.246	65.25	0.004	83.4152	79.8218	84.1843	4.36243	1.48783	1104.58	1.01293	-74.128	0.544756
229	USV	TRUE	0.746148	65.5808	65.6032	0.0224	71.1641	69.3785	80.2426	10.8641	3.30269	-323.443	1.24221	-77.7644	0.528896
230	USV	TRUE	0.804531	65.7112	65.7248	0.0136	71.7266	69.0952	72.1611	3.06589	1.45565	-225.537	1.00046	-73.848	0.64933
231	USV	TRUE	0.785179	65.8132	65.8188	0.0056	78.6772	78.6772	78.6772	1.42109e-14	5.55457e-15	2.97194e-12	1	-68.6432	0.663278
232	USV	TRUE	0.749825	66.0044	66.0212	0.0168	85.1372	72.6522	89.7824	17.1301	7.14892	1017.78	1.03939	-76.014	0.543853
233	USV	TRUE	0.883318	66.2871	66.2891	0.002	83.6409	82.02	84.0773	2.05736	0.764235	944.068	1.06373	-73.3385	0.678446
234	USV	TRUE	0.775088	67.331	67.3382	0.0072	74.8514	74.3503	80.6382	6.28785	2.4247	905.136	1.0084	-77.2498	0.540921
235	USV	TRUE	0.802316	67.5334	67.5358	0.0024	80.1999	80.0217	80.3122	0.290467	0.131007	-7.31721e-12	1.07157	-70.0274	0.694775
236	USV	TRUE	0.930476	67.6182	67.6266	0.0084	73.8602	72.9667	74.1799	1.21323	0.369341	68.4926	1.03619	-67.7509	0.707971
237	USV	TRUE	0.825994	67.7894	67.8042	0.0148	77.0856	74.691	79.6101	4.91911	1.66013	242.815	1.06255	-75.6033	0.605574
238	USV	TRUE	0.906574	67.8942	67.8962	0.002	80.182	79.3626	80.6451	1.28251	0.50588	665.428	1.02121	-68.5333	0.707285
239	USV	TRUE	0.802479	70.1206	70.1222	0.0016	78.8691	78.3436	79.2164	0.872818	0.347517	545.511	1.00577	-77.4487	0.527661
240	USV	TRUE	0.965298	70.229	70.2902	0.0612	73.081	70.4837	87.9422	17.4585	5.01185	123.407	1.43545	-70.2505	0.644206
241	USV	TRUE	0.873398	70.3486	70.3798	0.0312	83.8345	67.5076	98.2089	30.7013	8.84131	-191.723	2.33595	-73.1249	0.593864
242	USV	TRUE	0.676032	70.4542	70.4562	0.002	75.1315	74.802	75.461	0.659067	0.266714	353.708	1.00734	-72.5913	0.653045
243	USV	TRUE	0.757132	70.547	70.5558	0.0088	81.6563	77.7687	81.9073	4.13859	1.78699	-489.825	1.03139	-76.065	0.504974
244	USV	TRUE	0.936772	70.6462	70.6766	0.0304	76.8304	75.5629	78.0844	2.52149	0.862581	56.397	1.05697	-70.8014	0.719416
245	USV	TRUE	0.82386	70.757	70.787	0.03	77.4915	72.6977	87.5822	14.8845	7.27179	-356.321	1.45353	-72.996	0.572655
246	USV	TRUE	0.925592	70.8642	70.8694	0.0052	84.3644	78.7687	86.2505	7.48185	3.03987	1462.4	1.00178	-75.8308	0.59382
247	USV	TRUE	0.670621	70.955	70.9758	0.0208	73.6641	73.2807	79.9233	6.64252	2.57342	-318.954	1.04406	-67.6719	0.58242
248	USV	TRUE	0.824646	71.0669	71.0825	0.0156	89.6476	88.3105	106.433	18.1221	9.08412	1162.25	1.00002	-77.591	0.565938
249	USV	TRUE	0.699519	71.1613	71.1641	0.0028	80.8121	79.5059	81.9848	2.47892	0.864462	881.795	1.00063	-66.2877	0.769881
250	USV	TRUE	0.776025	71.2785	71.3105	0.032	70.8111	70.1281	78.983	8.85494	2.46615	260.211	1.03325	-61.105	0.716354
251	USV	TRUE	0.844408	71.4561	71.4661	0.01	82.588	80.2958	83.2055	2.9097	1.02433	241.344	1.08266	-70.2338	0.643856
252	USV	TRUE	0.750715	71.5413	71.5457	0.0044	89.9858	85.7686	90.7549	4.98631	1.83557	1156.82	1.00641	-72.4181	0.661746
253	USV	TRUE	0.673266	71.6545	71.6585	0.004	80.0055	77.5442	80.3986	2.85441	1.10584	742.193	1.03796	-67.147	0.683018
254	USV	TRUE	0.92958	71.7401	71.7473	0.0072	81.3451	78.9529	82.0576	3.10465	1.04819	436.776	1.00221	-68.742	0.720742
255	USV	TRUE	0.897608	71.8297	71.8425	0.0128	71.4189	67.9158	74.4273	6.5115	2.13772	470.942	1.05949	-75.5508	0.59239
256	USV	TRUE	0.970005	71.9265	71.9321	0.0056	85.7444	81.6901	86.3641	4.67394	1.91397	839.248	1.00015	-71.1249	0.698593
257	USV	TRUE	0.993636	72.0321	72.0353	0.0032	85.8144	85.6079	85.9179	0.309951	0.121345	-52.7347	1.02665	-65.9765	0.761706
258	USV	TRUE	0.918804	72.1108	72.1144	0.0036	79.8278	78.2237	80.3568	2.1331	0.814798	631.451	1.02954	-71.6748	0.653306
259	USV	TRUE	0.682533	72.2072	72.2092	0.002	78.988	78.6718	79.607	0.935162	0.356582	467.581	1.01392	-71.2836	0.686744
260	USV	TRUE	0.986911	72.394	72.4264	0.0324	67.5082	66.7264	71.7881	5.06165	1.44748	-61.0414	1.05365	-65.9313	0.700699
261	USV	TRUE	0.946131	72.4976	72.5172	0.0196	67.6153	67.0885	79.917	12.8285	5.05578	-697.786	1.1096	-64.4619	0.711493
262	USV	TRUE	0.999208	72.6392	72.6416	0.0024	68.2824	67.6144	68.9504	1.33595	0.480995	-556.644	1	-67.7793	0.745482
263	USV	TRUE	0.844678	72.7532	72.77	0.0168	76.5762	76.258	79.7297	3.47167	1.29223	144.731	1.10189	-70.4025	0.592369
264	USV	TRUE	0.913647	73.0272	73.0312	0.004	68.2114	68.1669	68.8868	0.719926	0.247749	161.764	1.02497	-60.8532	0.716704
265	USV	TRUE	0.890649	73.1134	73.1154	0.002	67.4045	66.6119	67.8944	1.28251	0.503743	665.428	1.01432	-65.6232	0.7223
266	USV	TRUE	0.810649	73.2266	73.2562	0.0296	67.5218	65.7025	83.0372	17.3347	5.09471	494.559	1.2177	-62.8755	0.650113
267	USV	TRUE	0.747907	73.3314	73.339	0.0076	68.7763	67.4579	70.1316	2.6737	0.881374	340.114	1.00667	-52.9688	0.840255
268	USV	TRUE	0.958692	73.4474	73.4522	0.0048	79.2184	76.4426	80.3465	3.90393	1.19722	739.847	1.03439	-61.6577	0.846024
269	USV	TRUE	0.824502	73.5454	73.5474	0.002	79.5996	79.2834	80.5481	1.2647	0.503641	644.435	1.04832	-60.1083	0.841067
270	USV	TRUE	0.936908	73.6266	73.6482	0.0216	78.3854	74.8377	78.8159	3.97815	1.01155	-69.4087	1.12869	-56.1059	0.844112
271	USV	TRUE	0.724723	73.9122	73.9142	0.002	79.0783	78.7755	79.1762	0.400784	0.153333	-176.854	1.03234	-65.0097	0.779294
272	USV	TRUE	0.866548	74.2829	74.2845	0.0016	83.5337	83.2131	84.2106	0.997506	0.403004	623.441	1.0194	-75.2436	0.61032
273	USV	TRUE	0.65164	74.3737	74.3757	0.002	80.5263	79.3952	80.9182	1.52298	0.596144	728.409	1.16064	-76.9585	0.521373
274	USV	TRUE	0.629131	74.5473	74.5565	0.0092	84.3796	78.0622	84.7568	6.69457	2.5847	767.335	1.02583	-79.112	0.453996
275	USV	TRUE	0.92583	76.7955	76.7971	0.0016	83.9424	82.6332	84.1294	1.49626	0.615599	857.232	1.163	-76.0742	0.651646
276	USV	TRUE	0.761101	77.3966	77.3982	0.0016	75.7972	75.3964	76.0199	0.623441	0.249933	389.651	1.00816	-70.9643	0.591995
277	USV	TRUE	0.947862	77.6106	77.8056	0.195	84.1804	83.0063	85.752	2.74562	1.02526	5.98441	1.49086	-79.3591	0.432926
278	USV	TRUE	0.962601	78.0006	78.013	0.0124	75.2294	74.1458	79.5329	5.38711	1.5929	420.224	1.0048	-73.3826	0.6537
279	USV	TRUE	0.954451	78.1004	78.1664	0.066	76.2369	73.2836	80.5159	7.23225	1.74215	35.5315	1.06385	-73.4382	0.588258
280	USV	TRUE	0.944257	78.2416	78.2572	0.0156	81.211	75.8787	86.3882	10.5094	3.55221	605.287	1.03949	-75.3678	0.588601
281	USV	TRUE	0.849624	78.3464	78.384	0.0376	82.5008	73.6109	85.9515	12.3406	4.36448	226.389	1.18083	-76.6976	0.545033
282	USV	TRUE	0.875603	78.4824	78.486	0.0036	76.6119	76.2724	76.9514	0.678971	0.334781	210.867	1.00523	-74.7953	0.533672
283	USV	TRUE	0.867513	78.9764	78.9792	0.0028	82.3277	81.6672	83.5226	1.85548	0.655231	-659.137	1.01498	-70.8097	0.661947
284	USV	TRUE	0.830846	79.1331	79.1683	0.0352	85.4236	81.7704	86.9517	5.18137	1.66771	12.5237	1.11819	-75.035	0.589985
285	USV	TRUE	0.641885	79.2395	79.2627	0.0232	83.4931	82.8973	90.0825	7.1852	3.7626	303.654	1.00573	-78.7894	0.525355
286	USV	TRUE	0.845448	79.3599	79.3675	0.0076	71.0314	70.8384	71.2579	0.419534	0.154184	-15.0611	1.01315	-65.4195	0.719668
287	USV	TRUE	0.84957	79.4731	79.4823	0.0092	70.6642	69.6326	72.7182	3.08565	1.02557	-342.391	1.08091	-65.2288	0.785173
288	USV	TRUE	0.867517	79.5967	79.6163	0.0196	69.3855	65.7464	69.7316	3.98526	1.45081	-166.643	1.02193	-70.0439	0.582301
289	USV	TRUE	0.738893	79.7043	79.7067	0.0024	81.5243	80.7896	83.1275	2.33791	0.860879	974.127	1.02333	-77.5321	0.532313
290	USV	TRUE	0.888683	79.8567	79.8843	0.0276	74.2113	72.6641	74.5306	1.86642	0.474445	45.5656	1.0212	-69.6043	0.706067
291	USV	TRUE	0.867697	79.9747	79.9807	0.006	83.389	82.9134	83.7924	0.878988	0.273662	-72.5404	1.05899	-68.4046	0.727365
292	USV	TRUE	0.747144	80.2586	80.2602	0.0016	79.9668	79.6195	80.4923	0.872818	0.347517	545.511	1.00577	-73.8394	0.531764
293	USV	TRUE	0.705478	80.6158	80.6254	0.0096	86.444	83.3187	88.4468	5.12802	1.43033	-515.679	1.01769	-71.9992	0.658119
294	USV	TRUE	0.721419	80.8082	80.8466	0.0384	78.3915	78.3894	84.3787	5.98924	2.15006	-162.802	1.00253	-76.274	0.448065
295	USV	TRUE	0.835577	81.3961	81.3989	0.0028	78.8852	78.6996	79.0707	0.371096	0.145223	146.671	1.00266	-71.6235	0.608944
296	USV	TRUE	0.830285	81.4793	81.4901	0.0108	82.7118	74.7338	85.1244	10.3907	4.19134	994.059	1.0145	-72.6187	0.649871
297	USV	TRUE	0.893481	81.5757	81.5833	0.0076	76.7252	75.8141	80.9224	5.10824	2.20343	734.647	1.02632	-75.4437	0.608496
298	USV	TRUE	0.805528	82.0293	82.0437	0.0144	69.9257	68.7898	70.0741	1.28435	0.449286	-76.9357	1.02236	-71.8122	0.652549
299	USV	TRUE	0.869927	82.1723	82.1739	0.0016	70.1346	70.0366	70.4107	0.374065	0.153618	-233.791	1.01068	-58.6012	0.856721
300	USV	TRUE	0.967407	82.2575	82.2699	0.0124	72.9257	70.3751	73.2523	2.87725	0.800397	145.043	1.08402	-63.702	0.786498
301	USV	TRUE	0.960209	82.3395	82.3575	0.018	79.7248	75.3762	81.2751	5.89886	1.76253	160.189	1.1631	-74.4319	0.609419
302	USV	TRUE	0.97003	82.4303	82.4491	0.0188	72.2429	69.9813	72.531	2.54961	0.840266	48.4069	1.05597	-57.4299	0.864957
303	USV	TRUE	0.927785	82.5311	82.5531	0.022	84.9503	76.0516	86.8302	10.7786	3.49782	-431.124	1.19382	-74.3412	0.6533
304	USV	TRUE	0.747279	83.2146	83.2226	0.008	74.6763	73.9568	74.9555	0.998715	0.352524	123.419	1.00247	-75.5221	0.540787
305	USV	TRUE	0.866738	83.319	83.3206	0.0016	73.3413	73.2434	73.6174	0.374065	0.153618	-233.791	1.01068	-69.6256	0.706539
306	USV	TRUE	0.960395	83.4266	83.4326	0.006	79.7046	78.4949	81.9609	3.46604	1.1303	583.276	1.02314	-64.0188	0.792979
307	USV	TRUE	0.90924	83.5298	83.5662	0.0364	72.5556	69.7962	95.4619	25.6657	8.78965	156.161	2.09386	-73.3734	0.582314
308	USV	TRUE	0.765546	83.6566	83.667	0.0104	76.0694	75.6152	77.0956	1.48035	0.481127	-53.5271	1.0573	-74.2723	0.534992
309	USV	TRUE	0.810598	84.1285	84.1329	0.0044	81.2676	77.052	85.2161	8.16411	2.52175	1737.66	1.01068	-70.456	0.724492
310	USV	TRUE	0.954614	84.2325	84.2533	0.0208	81.0713	79.9409	81.4247	1.4838	0.671762	-58.9794	1.01095	-73.6223	0.643058
311	USV	TRUE	0.933353	84.3305	84.3529	0.0224	86.6492	72.6036	87.738	15.1344	7.08549	722.792	1.13217	-70.8642	0.704101
312	USV	TRUE	0.904753	84.5597	84.5661	0.0064	70.6767	70.4874	70.9066	0.419282	0.120504	20.3757	1.01612	-63.3533	0.71475
313	USV	TRUE	0.918781	85.436	85.4388	0.0028	76.5838	74.6318	78.9366	4.30471	1.56982	1597.48	1.00315	-72.8168	0.678291
314	USV	TRUE	0.99559	85.8828	85.888	0.0052	66.0803	66.0803	66.0803	1.42109e-14	5.30625e-15	-9.06722e-13	1	-60.3755	0.698306
315	USV	TRUE	0.863126	86.1174	86.1214	0.004	81.1182	80.6722	81.3536	0.681417	0.294546	-171.193	1.00467	-65.3928	0.692373
316	USV	TRUE	0.970555	86.2906	86.295	0.0044	67.1345	65.2865	67.7654	2.47892	0.830205	552.492	1.04727	-63.3621	0.762318
317	USV	TRUE	0.981224	86.367	86.3846	0.0176	85.85	85.1226	88.8188	3.69612	1.2214	203.778	1.12616	-56.7731	0.860842
318	USV	TRUE	0.943736	86.5374	86.5402	0.0028	96.4959	95.3306	96.9932	1.66251	0.622428	618.493	1.03438	-60.3803	0.846723
319	USV	TRUE	0.985805	86.629	86.6354	0.0064	68.4797	67.1189	69.3012	2.18226	0.858965	355.136	1.02225	-58.5394	0.837198
320	USV	TRUE	0.995049	86.7422	86.7554	0.0132	84.0633	78.5882	87.5359	8.94774	3.47455	-612.066	1.02329	-67.9776	0.77679
321	USV	TRUE	0.951904	86.8402	86.8586	0.0184	77.0323	75.2013	78.888	3.68672	1.38148	-206.039	1.03575	-68.9539	0.708334
322	USV	TRUE	0.78727	86.9286	86.9798	0.0512	71.6776	69.5703	79.5843	10.014	3.32141	-194.832	1.02711	-66.7213	0.653455
323	USV	TRUE	0.904614	87.0658	87.0794	0.0136	76.8366	74.7375	80.3752	5.63765	2.08469	394.916	1.00284	-72.1278	0.646798
324	USV	TRUE	0.832387	87.1729	87.1789	0.006	86.1689	78.2189	88.4311	10.2121	3.95734	1711	1.00009	-74.8879	0.558131
325	USV	TRUE	0.745739	87.3085	87.3145	0.006	78.8826	78.4218	79.0487	0.62687	0.244865	70.9062	1.02534	-71.4526	0.643272
326	USV	TRUE	0.924326	87.5457	87.5541	0.0084	71.7283	71.3868	72.8639	1.47704	0.366739	-163.338	1.00759	-70.6011	0.717161
327	USV	TRUE	0.895536	87.6721	87.6793	0.0072	72.8742	72.3484	73.0119	0.663496	0.244673	63.3944	1.01886	-67.4293	0.728213
328	USV	TRUE	0.945523	87.8005	87.8141	0.0136	75.4732	74.7359	79.48	4.74406	1.99608	388.706	1.02314	-70.7273	0.648285
329	USV	TRUE	0.920786	87.9501	87.9753	0.0252	69.4108	64.9408	71.7731	6.83226	2.47019	-242.561	1.04541	-68.7439	0.704792
330	USV	TRUE	0.958034	88.1148	88.1456	0.0308	72.64	70.0257	84.7666	14.7409	4.15538	304.275	1.44093	-62.8758	0.707344
331	USV	TRUE	0.853265	88.28	88.2856	0.0056	72.0551	72.0551	72.0551	1.42109e-14	1.10322e-14	-2.2529e-12	1	-60.343	0.714661
332	USV	TRUE	0.970755	88.4084	88.4304	0.022	68.3783	65.7802	69.0369	3.25677	1.05821	-144.848	1.00147	-63.6709	0.654691
333	USV	TRUE	0.89476	88.5608	88.5624	0.0016	70.5068	70.3376	71.2104	0.872818	0.366946	-545.511	1.05325	-64.9536	0.706968
334	USV	TRUE	0.956808	88.7776	88.7896	0.012	68.1929	65.8941	68.5387	2.64459	1.29348	-219.339	1.00056	-63.4296	0.704053
335	USV	TRUE	0.972329	88.9512	88.954	0.0028	70.2115	69.7736	70.3822	0.608598	0.216448	-213.822	1.00844	-60.4818	0.86577
336	USV	TRUE	0.799976	89.0536	89.0692	0.0156	73.3246	70.7981	73.4313	2.63317	0.92096	145.782	1.05175	-59.4458	0.786718
337	USV	TRUE	0.991277	89.1551	89.1603	0.0052	72.9109	72.5909	72.9235	0.332592	0.113611	41.4718	1.00832	-60.5241	0.839939
338	USV	TRUE	0.770248	89.2395	89.2487	0.0092	81.104	80.2681	81.8475	1.57946	0.519211	80.2733	1.07611	-72.8314	0.652303
339	USV	TRUE	0.969579	89.3211	89.3411	0.02	89.2349	84.261	90.6831	6.42211	2.3317	228.355	1.13962	-77.3819	0.529575
340	USV	TRUE	0.99338	89.4391	89.4443	0.0052	72.5451	70.8847	73.0585	2.17372	0.858142	-434.859	1.00565	-66.9476	0.767163
341	USV	TRUE	0.671762	89.6211	89.6227	0.0016	81.8851	81.8851	81.8851	1.42109e-14	6.40475e-15	7.2656e-12	1	-68.3354	0.623954
342	USV	TRUE	0.877042	89.8395	89.8435	0.004	78.7157	76.4298	80.0813	3.65159	1.24225	925.379	1.01529	-76.2977	0.591477
343	USV	TRUE	0.751004	89.9527	89.9615	0.0088	87.226	86.449	87.7571	1.30816	0.387482	6.28287	1.10252	-72.2499	0.658413
344	USV	TRUE	0.97191	90.597	90.609	0.012	78.4391	75.491	81.2935	5.80253	2.14121	471.384	1.00988	-70.6763	0.650364
345	USV	TRUE	0.954583	90.7962	90.805	0.0088	75.331	75.1407	75.5693	0.428677	0.156942	-30.723	1.008	-72.2146	0.633082
346	USV	TRUE	0.853425	92.4943	92.5051	0.0108	74.7662	73.0641	75.4119	2.34777	0.553111	5.27477	1.11638	-66.0706	0.730689
347	USV	TRUE	0.927791	92.9651	92.9715	0.0064	74.0725	70.7247	83.1351	12.4104	4.6281	2068.9	1.00576	-68.3583	0.725033
348	USV	TRUE	0.927679	93.0803	93.0855	0.0052	85.9062	84.1583	86.1547	1.99634	0.774628	-415.53	1.03381	-59.5519	0.78787
349	USV	TRUE	0.719993	93.1486	93.1702	0.0216	72.9942	71.0793	78.988	7.90865	2.67402	343.786	1.00851	-68.3579	0.658086
350	USV	TRUE	0.934084	93.2786	93.2862	0.0076	80.367	74.912	81.4209	6.50893	2.5092	883.483	1.00402	-66.6195	0.781019
351	USV	TRUE	0.973173	93.351	93.3662	0.0152	78.8052	72.2145	82.5087	10.2942	3.06753	640.151	1.0362	-64.9134	0.78934
352	USV	TRUE	0.730959	93.4438	93.4498	0.006	69.0573	66.9421	71.7069	4.76487	1.55287	813.628	1.00344	-60.2216	0.852352
353	USV	TRUE	0.922554	93.5326	93.5482	0.0156	68.5962	67.2414	68.847	1.60559	0.62829	-70.976	1.05682	-54.459	0.837095
354	USV	TRUE	0.925811	93.6402	93.6614	0.0212	91.7776	72.4769	94.465	21.988	8.76129	1116.38	1.03683	-73.2995	0.653225
355	USV	TRUE	0.946252	93.743	93.7474	0.0044	80.5688	79.2403	83.7231	4.48284	1.41871	955.118	1.02646	-70.4987	0.724254
356	USV	TRUE	0.714459	93.9422	93.9438	0.0016	82.6369	82.1114	82.9843	0.872818	0.347517	-545.511	1.00577	-67.8692	0.596397
357	USV	TRUE	0.967771	94.0254	94.0762	0.0508	66.5034	60.508	69.4425	8.93453	3.42932	-140.99	1.04896	-67.3074	0.697174
358	USV	TRUE	0.834417	94.2261	94.2505	0.0244	67.9297	65.7512	71.8914	6.1402	1.79858	-75.2132	1.11089	-66.5737	0.646705
359	USV	TRUE	0.89813	94.3369	94.3413	0.0044	70.6693	68.7619	71.9236	3.16174	1.00774	693.015	1.0085	-63.0519	0.773915
360	USV	TRUE	0.984183	94.4329	94.4361	0.0032	79.4668	79.2144	79.9863	0.77188	0.278077	-49.4795	1.18558	-62.5777	0.840105
361	USV	TRUE	0.891816	94.5369	94.5657	0.0288	89.3203	83.3228	95.7101	12.3872	5.47464	385.903	1.11015	-72.7297	0.656385
362	USV	TRUE	0.937936	94.6861	94.6985	0.0124	71.6474	71.0256	71.9933	0.967737	0.261715	-76.0625	1.00221	-68.6495	0.647191
363	USV	TRUE	0.93982	94.8553	94.8589	0.0036	66.1964	65.8597	66.7662	0.906566	0.413753	-244.923	1.00731	-70.5673	0.530123
364	USV	TRUE	0.925785	94.9501	95.0073	0.0572	66.5059	62.6352	69.1034	6.46812	2.21228	-107.237	1.00955	-71.1883	0.541108
365	USV	TRUE	0.875258	95.1531	95.1607	0.0076	66.5319	64.7836	67.2475	2.46396	0.848972	-320.582	1.00487	-69.1297	0.562431
366	USV	TRUE	0.853884	95.3271	95.3387	0.0116	63.9127	63.3053	67.3685	4.06323	2.06062	-340.837	1.00974	-71.3079	0.698616
367	USV	TRUE	0.898386	95.4559	95.4603	0.0044	81.7226	81.4969	83.647	2.15016	0.939828	-497.698	1.02061	-73.795	0.647655
368	USV	TRUE	0.621605	95.5531	95.5559	0.0028	91.3896	89.7419	94.3732	4.63128	1.78874	1791.86	1.03104	-76.0404	0.571013
369	USV	TRUE	0.983363	95.6607	95.7083	0.0476	71.0614	70.1602	72.8215	2.66132	0.941288	32.53	1.02281	-69.1021	0.645432
370	USV	TRUE	0.803982	95.8695	95.8863	0.0168	77.8658	76.8939	77.9286	1.0347	0.325526	29.2983	1.01679	-75.2402	0.535597
371	USV	TRUE	0.869858	96.1954	96.1974	0.002	86.8459	85.9107	87.4515	1.54079	0.572725	-758.308	1.00852	-71.432	0.66442
372	USV	TRUE	0.962062	96.4922	96.5474	0.0552	81.6702	79.5951	90.3724	10.7773	4.4623	79.3774	1.17955	-76.4249	0.531922
373	USV	TRUE	0.679903	96.6654	96.6934	0.028	71.5541	71.1021	88.7119	17.6098	9.44742	-629.368	1.00005	-76.0002	0.482796
374	USV	TRUE	0.963746	96.773	96.7866	0.0136	72.8064	72.2242	76.1188	3.8946	1.90508	294.691	1.00813	-74.3532	0.600297
375	USV	TRUE	0.732062	96.863	96.8674	0.0044	75.0075	74.0575	75.0966	1.03907	0.325858	190.219	1.05393	-74.9433	0.547926
376	USV	TRUE	0.680654	97.3085	97.3133	0.0048	78.2595	77.9265	80.0769	2.15039	0.754105	-366.879	1.14922	-75.4025	0.562368
377	USV	TRUE	0.961728	104.374	104.376	0.002	77.8738	77.0812	78.3637	1.28251	0.503743	-665.428	1.01432	-71.8125	0.646699
378	USV	TRUE	0.728755	104.461	104.466	0.0048	80.9586	79.2455	82.0775	2.83197	0.881335	579.386	1.0078	-70.2959	0.672025
379	USV	TRUE	0.863214	104.623	104.626	0.0032	67.2785	67.0633	67.6348	0.571488	0.187945	-170.086	1.00292	-58.4394	0.763291
380	USV	TRUE	0.95632	104.724	104.786	0.062	71.8731	65.5684	86.1282	20.5597	8.105	-301.225	1.03722	-69.1967	0.644945
381	USV	TRUE	0.808987	104.991	104.994	0.0024	81.7181	80.6493	84.9243	4.27503	1.60204	-1781.26	1.03328	-63.3412	0.824636
382	USV	TRUE	0.993647	105.082	105.085	0.0028	73.0317	72.7348	73.3285	0.593754	0.201156	-204.986	1.00077	-59.4442	0.841047
383	USV	TRUE	0.959199	105.206	105.208	0.002	73.8075	73.8075	73.8075	1.42109e-14	8.25576e-15	1.86479e-12	1	-46.6701	0.92476
384	USV	TRUE	0.967588	105.284	105.302	0.0184	82.1968	81.8702	83.0046	1.13439	0.29867	38.5748	1.01649	-58.0653	0.855917
385	USV	TRUE	0.969382	105.38	105.398	0.018	81.556	79.0337	89.3809	10.3471	4.51499	526.328	1.10372	-68.1896	0.769725
386	USV	TRUE	0.737222	105.474	105.48	0.006	74.7179	74.1167	75.0541	0.937432	0.252388	-118.166	1.03389	-67.8047	0.712062
387	USV	TRUE	0.85616	105.578	105.58	0.002	73.8325	73.5029	74.162	0.659067	0.266714	353.708	1.00734	-62.5651	0.839974
388	USV	TRUE	0.977437	105.668	105.672	0.004	84.0278	81.2439	85.4029	4.15897	1.72216	1036.56	1.00071	-62.1501	0.832823
389	USV	TRUE	0.967409	105.744	105.752	0.0084	59.3919	55.3038	63.0057	7.70184	2.8951	874.007	1.02857	-67.173	0.77714
390	USV	TRUE	0.796611	105.84	105.85	0.0104	82.2473	75.5296	82.5031	6.9735	3.41455	685.43	1.0084	-69.066	0.699183
391	USV	TRUE	0.954907	105.953	105.956	0.0024	68.6968	67.962	69.2311	1.26915	0.45884	528.812	1.0035	-57.2431	0.860874
392	USV	TRUE	0.643057	108.892	108.898	0.0068	81.9951	80.3872	82.5899	2.20267	1.04761	304.431	1.01958	-74.4258	0.572977
393	USV	TRUE	0.830031	108.991	109.002	0.0108	81.6603	78.4755	81.6954	3.21989	1.60266	308.566	1.00674	-74.6674	0.580559
394	USV	TRUE	0.600384	109.081	109.088	0.0072	79.3672	75.7305	82.4466	6.71616	2.09785	898.956	1.03799	-79.0578	0.459113
395	USV	TRUE	0.808917	109.347	109.437	0.0908	71.1746	70.3572	80.1001	9.74294	4.45586	-101.444	1.00501	-79.2305	0.436813
396	USV	TRUE	0.940167	109.513	109.556	0.0436	69.328	57.259	72.6907	15.4317	5.93228	-313.478	1.1054	-75.4066	0.597589
397	USV	TRUE	0.928516	109.67	109.689	0.0192	68.77	67.2031	70.6971	3.49407	1.2382	-189.683	1.03084	-75.0747	0.603549
398	USV	TRUE	0.966344	109.845	109.852	0.0072	67.7047	65.8773	69.1718	3.29451	1.14986	-386.029	1.1498	-73.1467	0.646996
399	USV	TRUE	0.936689	109.959	109.968	0.0088	67.3333	65.8586	70.3429	4.48421	1.81552	562.585	1.11168	-70.3562	0.704961
400	USV	TRUE	0.937575	110.076	110.106	0.03	69.8751	66.5042	70.9944	4.49026	1.0782	-67.4924	1.08789	-72.6918	0.713773
401	USV	TRUE	0.915377	110.189	110.192	0.0036	68.2736	66.91	68.8492	1.93918	0.744243	549.563	1.00608	-73.8122	0.584471
402	USV	TRUE	0.961839	110.335	110.358	0.0232	68.1431	63.3252	68.5438	5.21865	1.7214	-208.955	1.01568	-67.2515	0.646775
403	USV	TRUE	0.808188	110.485	110.501	0.0156	83.8017	65.2397	84.0052	18.7655	9.38894	-1224.35	1.031	-72.8623	0.57858
404	USV	TRUE	0.968229	110.607	110.635	0.028	71.4959	69.8691	72.8363	2.96724	0.850889	-35.0266	1.05824	-65.4393	0.782237
405	USV	TRUE	0.777451	110.823	110.841	0.018	69.109	66.5943	69.1548	2.56051	1.36541	-143.162	1.00038	-72.5063	0.626469
406	USV	TRUE	0.906132	110.992	111.011	0.0188	69.9252	67.9824	69.934	1.95162	0.549597	-89.8008	1.00962	-66.6664	0.593687
407	USV	TRUE	0.768936	111.095	111.154	0.0592	81.6597	65.9276	84.8026	18.875	8.00149	-276.419	1.10818	-74.0961	0.593781
408	USV	TRUE	0.909769	111.254	111.262	0.008	87.8477	82.4524	88.8805	6.42813	2.52522	-838.716	1.00907	-69.3628	0.721667
409	USV	TRUE	0.719699	111.343	111.346	0.0028	77.2282	76.5936	77.3803	0.786724	0.280515	249.165	1.05648	-71.7191	0.67428
410	USV	TRUE	0.87038	111.853	111.856	0.0028	87.6774	87.6774	87.6774	1.42109e-14	5.0243e-15	-1.49533e-12	1	-77.6046	0.501134
411	USV	TRUE	0.98113	111.958	111.97	0.0112	80.5602	66.3386	85.2936	18.955	7.75524	1378.26	1.60241	-76.5314	0.474173
412	USV	TRUE	0.89283	112.125	112.133	0.0084	70.7593	69.0304	72.2089	3.17849	1.20028	-381.535	1.02882	-69.9981	0.712734
413	USV	TRUE	0.754209	112.243	112.247	0.0036	82.8019	82.531	82.9169	0.38594	0.150201	-112.678	1.01169	-72.2467	0.59577
414	USV	TRUE	0.891397	112.338	112.347	0.0088	88.9098	88.4734	90.2269	1.75353	0.834579	183.6	1.01241	-72.7255	0.640337
415	USV	TRUE	0.836628	112.475	112.487	0.0112	68.309	66.6238	69.3267	2.70286	0.893857	-202.185	1.03852	-67.2409	0.707489
416	USV	TRUE	0.917059	112.576	112.617	0.0412	71.8612	65.0444	72.5538	7.50942	2.78767	119.071	1.07943	-72.6103	0.60063
417	USV	TRUE	0.992644	116.188	116.236	0.0476	80.5246	75.5858	87.2881	11.7023	3.72667	-20.5476	1.1404	-67.6755	0.702156
418	USV	TRUE	0.952104	116.316	116.359	0.0432	85.0666	73.7471	90.3283	16.5812	5.54475	209.438	1.32188	-76.2154	0.584172
419	USV	TRUE	0.904338	116.433	116.459	0.0256	81.993	80.7906	83.6195	2.82892	0.937746	34.4662	1.08496	-69.4299	0.703811
420	USV	TRUE	0.984018	116.519	116.543	0.024	87.9761	82.2092	91.0701	8.86088	2.63441	213.742	1.26193	-68.006	0.722441
421	USV	TRUE	0.901806	116.604	116.63	0.0264	74.2814	74.2618	80.4107	6.14888	2.89718	-251.822	1.0087	-53.7476	0.837514
422	USV	TRUE	0.970988	116.719	116.729	0.0096	73.0693	68.6531	74.3987	5.74559	1.87607	-609.966	1.00343	-59.6039	0.758701
423	USV	TRUE	0.825573	116.959	116.966	0.0064	66.6182	65.2452	67.6351	2.38986	0.725112	-357.225	1.0105	-60.8214	0.793935
424	USV	TRUE	0.979861	117.041	117.104	0.0624	78.5739	68.1249	83.9441	15.8192	5.1727	-180.764	1.09379	-62.7606	0.724253
425	USV	TRUE	0.845385	117.184	117.213	0.0288	71.1395	66.27	73.6716	7.40157	3.1863	234.888	1.07621	-61.9808	0.762253
426	USV	TRUE	0.993865	117.328	117.333	0.0052	87.9591	87.5789	88.1867	0.607743	0.200208	45.4544	1.02783	-65.9506	0.765311
427	USV	TRUE	0.902734	117.436	117.475	0.0388	67.8713	64.8407	71.6527	6.81202	2.01081	-135.76	1.01289	-63.3472	0.713149
428	USV	TRUE	0.911342	117.574	117.58	0.0052	69.4563	68.5249	70.4491	1.92418	0.750659	-424.694	1.02597	-58.1419	0.792681
429	USV	TRUE	0.930426	117.671	117.686	0.0156	79.642	79.3405	81.5006	2.16015	0.603453	65.4433	1.03919	-63.3129	0.777592
430	USV	TRUE	0.720237	117.763	117.772	0.0096	80.4115	78.405	87.4087	9.00362	3.27384	921.418	1.05644	-71.0625	0.697458
431	USV	TRUE	0.831045	117.862	117.865	0.0028	85.781	85.781	85.781	0	3.00259e-15	1.23877e-13	1	-67.7232	0.704399
432	USV	TRUE	0.974568	118.12	118.13	0.0104	82.9687	78.4645	84.4234	5.95887	2.34547	651.309	1.03363	-69.268	0.714541
433	USV	TRUE	0.977956	118.296	118.304	0.0076	76.51	72.9414	80.0205	7.07914	2.54131	965.945	1.03429	-67.6115	0.764965
434	USV	TRUE	0.629021	121.121	121.126	0.0052	78.0532	77.6999	78.2342	0.534287	0.179847	-60.8975	1.02311	-78.5096	0.452518
435	USV	TRUE	0.826465	121.22	121.231	0.0112	84.6469	79.633	84.9174	5.28436	2.42304	483.39	1.00532	-74.1923	0.592325
436	USV	TRUE	0.996251	121.318	121.753	0.435	80.5782	79.9886	86.9927	7.0041	2.59777	16.9759	1.07047	-75.6997	0.48748
437	USV	TRUE	0.649111	122.05	122.068	0.018	71.438	70.648	79.406	8.75804	4.27511	480.556	1.00368	-79.1792	0.476464
438	USV	TRUE	0.845436	122.234	122.259	0.0244	71.1814	69.8457	72.1225	2.27685	0.712209	32.9194	1.03523	-69.0483	0.723717
439	USV	TRUE	0.859303	122.319	122.327	0.0088	72.0691	70.4268	76.9512	6.52436	2.88609	731.632	1.00622	-81.1803	0.498482
440	USV	TRUE	0.695775	122.405	122.409	0.004	78.7702	78.3409	80.567	2.22612	0.895055	570.998	1.00869	-78.7416	0.500551
441	USV	TRUE	0.933819	122.491	122.495	0.0036	83.0977	82.7785	83.131	0.352425	0.168726	100.196	1.00098	-74.9192	0.575272
442	USV	TRUE	0.70671	122.587	122.591	0.0032	83.6772	83.6475	83.9147	0.267189	0.0845777	54.1182	1.01256	-75.1895	0.513102
443	USV	TRUE	0.766686	122.67	122.674	0.004	80.8721	80.0705	81.5475	1.47696	0.464402	348.83	1.00295	-70.8916	0.661714
444	USV	TRUE	0.843345	125.516	125.551	0.0344	84.6091	72.7637	91.0098	18.2461	7.0813	427.532	1.33297	-77.2161	0.540076
445	USV	TRUE	0.931504	125.928	125.932	0.0044	79.5676	75.3362	81.4305	6.09435	2.02916	1474.21	1.032	-69.8405	0.717704
446	USV	TRUE	0.802308	126.019	126.051	0.0312	81.0963	77.2815	85.5895	8.30799	2.53592	181.007	1.10862	-75.0735	0.597843
447	USV	TRUE	0.690326	126.155	126.16	0.0044	70.4168	69.8877	71.1093	1.22156	0.45249	-277.401	1.00245	-63.9839	0.654463
448	USV	TRUE	0.965206	126.29	126.321	0.0316	79.8164	75.2777	81.788	6.51024	1.83098	91.1877	1.1146	-70.1393	0.636558
449	USV	TRUE	0.713135	126.494	126.496	0.002	75.5639	75.0042	75.6904	0.68619	0.274392	280.911	1.08375	-77.1357	0.52945
450	USV	TRUE	0.951546	126.594	126.615	0.0212	77.6881	75.6342	89.2182	13.584	4.58481	562.733	1.06737	-66.5189	0.717927
451	USV	TRUE	0.907695	126.716	126.723	0.0072	76.7422	75.8368	77.0911	1.2543	0.309774	116.309	1.02561	-63.0025	0.802107
452	USV	TRUE	0.848216	126.921	126.925	0.0036	81.3092	80.1736	82.326	2.15236	0.716071	590.83	1.00112	-73.3111	0.658595
453	USV	TRUE	0.864825	127.916	127.923	0.0076	80.6025	79.5115	81.0181	1.50665	0.514603	209.906	1.01289	-72.2747	0.603769
454	USV	TRUE	0.743144	128.106	128.107	0.0016	82.2719	81.7464	82.6193	0.872818	0.347517	545.511	1.00577	-72.9795	0.659535
455	USV	TRUE	0.655153	128.314	128.316	0.002	81.0148	80.5072	82.1548	1.64767	0.682218	884.269	1.0544	-76.5986	0.589461
456	USV	TRUE	0.665549	128.477	128.486	0.0096	81.2626	79.7807	84.0128	4.23218	1.57953	422.9	1.04185	-78.4467	0.451026
457	USV	TRUE	0.864525	128.641	128.647	0.006	71.6364	71.3027	71.71	0.407238	0.136578	-41.4282	1.01157	-66.4744	0.698101
458	USV	TRUE	0.853022	128.726	128.755	0.0284	67.0974	65.5799	73.045	7.46505	3.48983	281.79	1.00604	-76.0727	0.54777
459	USV	TRUE	0.640462	128.799	128.803	0.004	66.5099	66.5099	66.5099	2.84217e-14	8.98773e-15	-1.63234e-12	1	-65.08	0.663148
460	USV	TRUE	0.682831	128.909	128.911	0.002	84.6263	83.2547	84.8044	1.5497	0.607512	716.321	1.12105	-76.391	0.482977
461	USV	TRUE	0.797457	129.031	129.033	0.0016	73.1867	72.7859	73.4093	0.623441	0.249933	-389.651	1.00816	-77.7154	0.49786
462	USV	TRUE	0.903521	129.2	129.215	0.0156	72.3983	66.1537	73.8832	7.7295	3.18966	491.089	1.00089	-76.3356	0.580409
463	USV	TRUE	0.984957	129.302	129.311	0.0092	71.0382	70.4474	71.3995	0.952093	0.338781	-66.192	1.02829	-66.5206	0.783236
464	USV	TRUE	0.982616	129.383	129.403	0.0204	72.3684	71.0035	72.8415	1.83802	0.612809	65.9326	1.01358	-64.9955	0.771818
465	USV	TRUE	0.836181	129.508	129.556	0.0476	79.9773	78.5733	81.4767	2.9034	0.976601	-38.8548	1.01596	-73.2672	0.586814
466	USV	TRUE	0.882325	129.657	129.665	0.008	72.1681	71.8495	73.4478	1.59832	0.702	-234.506	1.0255	-72.5946	0.652471
467	USV	TRUE	0.958865	129.758	129.76	0.0016	73.0798	73.0798	73.0798	1.42109e-14	6.40475e-15	7.60486e-12	1	-64.6422	0.782911
468	USV	TRUE	0.879622	129.911	129.916	0.0052	81.8705	81.3822	83.0036	1.6214	0.591245	-313.054	1.00103	-71.1476	0.643926
469	USV	TRUE	0.761057	130.521	130.522	0.0016	74.1422	73.8661	74.2402	0.374065	0.153618	233.791	1.01068	-76.4135	0.581632
470	USV	TRUE	0.720898	130.707	130.71	0.0032	75.0144	73.7526	76.8327	3.0801	1.0215	924.648	1.00875	-75.3234	0.643256
471	USV	TRUE	0.895527	130.807	130.816	0.0096	85.9374	85.3223	85.9671	0.644821	0.166505	26.4318	1.01487	-67.3135	0.699266
472	USV	TRUE	0.703238	132.835	132.841	0.0052	68.3424	68.0216	68.9277	0.906048	0.409266	-165.982	1.00684	-65.6259	0.643482
473	USV	TRUE	0.981101	132.918	132.956	0.0384	81.0561	76.6141	86.0624	9.44836	2.9426	131.8	1.16196	-72.2003	0.661534
474	USV	TRUE	0.65631	133.025	133.028	0.0024	71.1369	69.8009	71.6045	1.80353	0.673966	751.47	1.04046	-74.2278	0.673826
475	USV	TRUE	0.889173	133.115	133.117	0.0016	77.144	76.574	78.0702	1.49626	0.597287	935.162	1.00886	-66.1308	0.777201
476	USV	TRUE	0.989093	133.216	133.257	0.0412	70.6511	66.2011	88.0193	21.8182	7.45207	153.799	1.76663	-63.1552	0.787625
477	USV	TRUE	0.895276	133.335	133.338	0.0024	74.7977	74.2633	74.8942	0.630863	0.237269	250.49	1.03271	-67.3908	0.696463
478	USV	TRUE	0.902528	136.67	137.12	0.45	76.8505	46.018	108.092	62.0742	12.7305	20.9545	18.924	-90.8726	0.207854
479	USV	TRUE	0.633556	137.138	137.14	0.002	83.2869	82.8505	84.0261	1.17563	0.414719	539.468	1.02759	-68.8519	0.718326
480	USV	TRUE	0.615118	137.506	137.51	0.0044	83.8559	79.8763	84.2663	4.39001	1.6844	1054.07	1.03855	-82.0363	0.427217
481	USV	TRUE	0.87536	137.701	137.702	0.0016	78.1323	77.3841	78.346	0.961881	0.387194	-467.581	1.24253	-71.6443	0.561123
482	USV	TRUE	0.856159	137.763	137.801	0.038	80.5684	79.0096	85.7052	6.69563	1.91901	47.8834	1.16635	-77.0374	0.498602
483	USV	TRUE	0.977465	137.906	137.921	0.0152	79.3226	73.7157	79.3309	5.61522	2.5093	382.519	1.00737	-70.7387	0.628214
484	USV	TRUE	0.92596	137.986	138.001	0.0152	75.4818	75.4777	79.2217	3.74397	1.52424	256.981	1.0187	-70.2202	0.696408
485	USV	TRUE	0.900164	138.072	138.084	0.0116	76.5446	75.8739	77.9849	2.11097	0.887662	161.166	1.02013	-73.9918	0.611025
486	USV	TRUE	0.608392	138.156	138.16	0.0044	79.2015	74.0791	79.9802	5.90107	2.51745	1428.68	1.03695	-74.3272	0.533255
487	USV	TRUE	0.955245	138.261	138.269	0.0072	81.8254	81.2624	85.5431	4.28071	2.14786	591.815	1.00069	-73.0442	0.636046
488	USV	TRUE	0.762002	138.375	138.379	0.0036	71.866	71.4875	74.5008	3.0133	1.03436	770.755	1.11533	-78.6513	0.545708
489	USV	TRUE	0.757541	139.898	139.912	0.0136	73.3679	72.6265	75.996	3.36955	0.984841	136.705	1.08813	-73.8814	0.645012
490	USV	TRUE	0.777706	140.114	140.179	0.0652	80.7794	70.8088	85.1759	14.3671	3.48704	39.3483	1.22774	-72.4811	0.644599
491	USV	TRUE	0.84902	140.257	140.258	0.0016	68.5633	67.6905	68.6791	0.9886	0.403004	-545.511	1.14964	-70.0826	0.649603
492	USV	TRUE	0.731816	140.36	140.362	0.0024	78.2242	77.9274	78.3282	0.400784	0.146947	55.6644	1.07689	-73.2307	0.610502
493	USV	TRUE	0.978491	140.46	140.463	0.0032	75.9624	75.6284	76.2964	0.667973	0.256298	231.935	1.00479	-65.903	0.763777
494	USV	TRUE	0.628894	145.082	145.09	0.0088	82.6303	82.6207	84.2319	1.61121	0.782657	-185.701	1.00603	-73.9929	0.484143
495	USV	TRUE	0.706297	145.18	145.187	0.0068	84.5427	81.7192	87.7775	6.05824	2.8222	-852.418	1.00548	-77.799	0.540127
496	USV	TRUE	0.732991	145.398	145.404	0.006	84.0688	81.0481	85.8546	4.80649	2.08285	-832.573	1.02744	-66.4929	0.708127
497	USV	TRUE	0.757847	145.523	145.525	0.002	75.4175	75.1281	75.7337	0.605629	0.218335	290.727	1.00254	-71.6055	0.668067
498	USV	TRUE	0.988994	145.624	145.629	0.0056	78.0803	75.641	80.5215	4.88051	1.86294	924.595	1.0231	-74.1232	0.537407
499	USV	TRUE	0.864335	145.827	145.833	0.0064	73.0039	72.4808	73.0709	0.590104	0.192775	73.8333	1.00963	-64.6589	0.733104
500	USV	TRUE	0.941942	145.922	145.931	0.0092	75.9566	74.5093	80.793	6.28374	2.1256	709.478	1.02068	-71.209	0.649929
501	USV	TRUE	0.905995	148.553	148.556	0.0036	81.9459	79.9754	83.4596	3.48423	1.31169	971.77	1.00195	-78.3731	0.537437
502	USV	TRUE	0.706907	148.653	148.663	0.0096	80.3784	79.6484	87.4178	7.7694	3.27846	830.74	1.00389	-71.1448	0.663345
503	USV	TRUE	0.856466	149.547	149.555	0.0084	80.8266	79.9519	81.588	1.63605	0.609764	183.108	1.01037	-68.3628	0.717877
504	USV	TRUE	0.729621	149.726	149.746	0.02	83.803	81.5041	88.781	7.27695	3.1522	360.667	1.0135	-77.756	0.544474
505	USV	TRUE	0.88113	149.83	149.832	0.002	81.9751	81.2982	82.3403	1.04204	0.442743	572.548	1.05111	-72.9969	0.651227
506	USV	TRUE	0.83836	149.919	149.923	0.0044	80.4541	78.8806	82.8068	3.9262	1.3432	923.848	1.02066	-70.5806	0.698525
507	USV	TRUE	0.894364	150.038	150.041	0.0028	81.9232	80.847	82.8658	2.01876	0.743379	756.329	1.00556	-73.6403	0.640059
508	USV	TRUE	0.679418	150.33	150.362	0.0316	72.6826	70.8196	85.0069	14.1873	4.04439	187.818	1.30173	-73.3267	0.599499
509	USV	TRUE	0.875856	150.447	150.457	0.01	69.7189	67.973	92.7336	24.7606	10.1267	2261.31	1.20318	-73.9125	0.59578
510	USV	TRUE	0.968328	150.523	150.529	0.006	87.9683	81.0901	89.6658	8.57575	3.47947	1456.78	1.00313	-73.3154	0.661293
511	USV	TRUE	0.727454	150.75	150.756	0.006	70.7889	65.8707	71.9719	6.10126	2.5015	1145.96	1.13086	-77.0076	0.549443
512	USV	TRUE	0.846561	150.934	150.939	0.0048	83.8405	83.6	84.4339	0.8339	0.281316	109.392	1.05078	-69.7535	0.723072
513	USV	TRUE	0.800883	151.143	151.147	0.0044	71.113	66.3778	72.5306	6.15277	2.51849	1586.5	1.36686	-74.6755	0.614556
514	USV	TRUE	0.887311	151.904	151.91	0.0064	75.5391	75.2571	77.543	2.28595	0.781025	327.574	1.10453	-69.5772	0.726786
515	USV	TRUE	0.624734	152.159	152.162	0.0032	81.9855	81.243	82.3444	1.1014	0.462643	322.13	1.05545	-78.2196	0.543696
516	USV	TRUE	0.669689	152.891	152.899	0.008	72.0925	70.4701	73.7149	3.24482	1.70263	429.373	1.0072	-80.441	0.438353
517	USV	TRUE	0.922405	152.977	152.979	0.002	81.3389	80.5729	82.0781	1.50517	0.538361	716.321	1.0073	-75.4451	0.573409
518	USV	TRUE	0.87102	153.199	153.245	0.046	75.7494	72.0703	80.3863	8.31601	2.69423	-109.072	1.09581	-72.2543	0.591936
519	USV	TRUE	0.895574	153.307	153.349	0.0424	81.8961	79.6621	87.2529	7.59084	2.54091	140.001	1.06414	-75.1575	0.589115
520	USV	TRUE	0.787356	153.968	153.97	0.0028	76.4221	76.1104	76.5038	0.393362	0.146665	137.836	1.01178	-74.0836	0.569145
521	USV	TRUE	0.653673	154.065	154.066	0.0016	72.4309	72.3597	72.6803	0.320627	0.129065	155.86	1.04572	-72.3387	0.640714
522	USV	TRUE	0.98269	155.741	155.774	0.0324	91.2764	81.0159	91.6735	10.6577	2.76183	-336.422	1.01315	-66.7041	0.642994
523	USV	TRUE	0.920014	155.841	155.889	0.0484	80.7331	79.0355	82.4807	3.44514	1.3268	24.4848	1.05022	-71.8489	0.644189
524	USV	TRUE	0.673233	155.955	155.957	0.002	79.1963	78.3146	80.0781	1.76345	0.613489	809.201	1.02367	-73.2399	0.604644
525	USV	TRUE	0.712123	156.418	156.421	0.0024	80.3778	79.5763	82.649	3.07268	1.14769	1280.28	1.03738	-75.8662	0.608432
526	USV	TRUE	0.708611	158.033	158.053	0.02	82.8167	82.796	83.667	0.871035	0.397652	40.8873	1.00077	-82.2563	0.413771
527	USV	TRUE	0.87353	158.367	158.371	0.0036	91.9651	90.1987	93.7463	3.54768	1.18132	-974.971	1.00163	-74.9747	0.64236
528	USV	TRUE	0.924732	158.453	158.455	0.002	81.5864	80.8071	82.3657	1.5586	0.583176	779.302	1	-67.2046	0.720264
529	USV	TRUE	0.98023	158.557	158.583	0.0264	85.1972	79.5566	86.4361	6.87956	2.69932	-239.899	1.06463	-66.6707	0.708298
530	USV	TRUE	0.843725	158.785	158.791	0.0056	74.482	74.1406	74.5117	0.371096	0.134273	-60.7871	1.00703	-59.7411	0.723791
531	USV	TRUE	0.950963	158.95	158.953	0.0028	67.7012	67.2187	68.1836	0.96485	0.344734	-351.658	1.00061	-58.8029	0.760562
532	USV	TRUE	0.966711	159.047	159.051	0.0032	71.8494	71.2334	72.1463	0.912896	0.304618	273.683	1.0083	-62.9036	0.789928
533	USV	TRUE	0.656995	159.141	159.144	0.0028	79.4789	79.4252	80.036	0.610744	0.239994	210.838	1.02438	-65.2983	0.760673
534	USV	TRUE	0.980855	159.516	159.731	0.215	71.4743	68.2513	75.97	7.71876	2.34722	-3.31391	2.81301	-68.5684	0.598918
535	USV	TRUE	0.603888	159.905	159.906	0.0016	81.7442	81.6462	82.0203	0.374065	0.153618	233.791	1.01068	-71.7171	0.653813
536	USV	TRUE	0.766212	166.256	166.293	0.0376	93.3615	79.5343	95.3444	15.8102	6.95084	317.583	1.23903	-78.888	0.507237
537	USV	TRUE	0.605255	167.99	167.996	0.0068	105.832	103.989	106.256	2.26738	0.93774	-366.918	1.09033	-78.1293	0.459507
538	USV	TRUE	0.969215	168.661	168.689	0.0272	80.3727	78.2769	94.7398	16.4629	5.75027	-183.958	1.86631	-71.9596	0.532951
539	USV	TRUE	0.962842	168.851	168.874	0.0228	68.5371	65.3563	71.1904	5.83401	2.36038	-223.896	1.0254	-69.8521	0.707289
540	USV	TRUE	0.993024	168.947	168.996	0.0488	74.3638	68.0818	83.2494	15.1675	6.14584	152.634	1.23236	-70.1552	0.641584
541	USV	TRUE	0.982946	169.09	169.092	0.0016	72.246	72.1302	73.1188	0.9886	0.403004	-545.511	1.14964	-63.5787	0.766135
542	USV	TRUE	0.790923	169.26	169.274	0.0136	70.7414	68.4236	73.484	5.06041	2.16616	-399.196	1.01415	-67.0049	0.707683
543	USV	TRUE	0.870602	169.382	169.384	0.0016	72.3257	72.103	72.7265	0.623441	0.249933	-389.651	1.00816	-66.5442	0.700471
544	USV	TRUE	0.96054	169.515	169.518	0.0032	73.274	73.0365	73.6006	0.564066	0.20164	182.456	1.00277	-59.0398	0.775801
545	USV	TRUE	0.977677	169.63	169.634	0.0032	71.9164	71.3226	72.332	1.00938	0.37002	-335.533	1.00503	-60.3048	0.856447
546	USV	TRUE	0.919434	169.712	169.718	0.0056	81.8939	79.4373	85.1373	5.70004	1.80019	1002.89	1.00378	-72.56	0.645233
547	USV	TRUE	0.876425	169.806	169.835	0.0288	80.4498	69.0952	81.599	12.5038	5.61971	-444.932	1.07122	-68.1117	0.645243
548	USV	TRUE	0.876332	169.916	169.934	0.0184	72.3183	71.9758	73.9231	1.94728	0.796969	53.729	1.04433	-72.136	0.645127
549	USV	TRUE	0.735555	170.083	170.085	0.002	73.3798	72.93	74.4886	1.5586	0.602497	779.302	1.03522	-71.4327	0.709281
550	USV	TRUE	0.925914	170.2	170.201	0.0016	72.9388	72.3866	73.1347	0.74813	0.307235	-467.581	1.02779	-65.0148	0.772154
551	USV	TRUE	0.992382	170.298	170.347	0.0488	82.3007	74.1758	82.3259	8.1501	3.53162	167.063	1.05846	-62.7607	0.774171
552	USV	TRUE	0.973687	170.452	170.462	0.0104	74.6905	74.2944	77.8414	3.54703	1.70065	355.926	1.00217	-70.7739	0.664867
553	USV	TRUE	0.868073	170.567	170.568	0.0016	77.4303	77.4303	77.4303	1.42109e-14	5.0243e-15	7.2656e-12	1	-71.0895	0.648205
554	USV	TRUE	0.625127	170.673	170.676	0.0032	81.6277	81.2789	81.6574	0.378518	0.126336	91.2278	1.01661	-74.3417	0.447126
555	USV	TRUE	0.923487	170.768	170.77	0.002	70.3653	69.9022	70.5256	0.623441	0.243171	311.721	1.01894	-70.998	0.658001
556	USV	TRUE	0.730815	170.86	170.868	0.008	71.4133	70.5924	73.3134	2.72107	0.76396	353.598	1.0083	-75.0059	0.591327
557	USV	TRUE	0.970934	170.952	170.975	0.0228	80.2262	75.3316	85.5415	10.2099	2.88673	447.923	1.06212	-72.1325	0.647011
558	USV	TRUE	0.894787	171.569	171.575	0.0068	79.5259	77.1944	86.3362	9.1418	3.4053	1353.49	1.01145	-72.3555	0.669182
559	USV	TRUE	0.625995	178.682	178.694	0.012	75.9596	73.4624	76.1529	2.6905	1.40005	223.934	1.00002	-83.0776	0.411741
560	USV	TRUE	0.72713	188.144	188.155	0.0104	81.901	80.315	82.8054	2.49036	0.642263	-184.28	1.02658	-75.1562	0.540734
561	USV	TRUE	0.886702	188.184	188.312	0.128	80.0928	53.077	104.674	51.5972	8.19081	-74.4533	7.23863	-87.7939	0.227492
562	USV	TRUE	0.864251	188.366	188.37	0.004	79.9288	77.9733	80.2168	2.24343	0.958907	570.483	1.02251	-70.9732	0.633145
563	USV	TRUE	0.655422	188.461	188.466	0.0052	82.4658	79.4391	83.9851	4.54602	1.49226	851.107	1.01845	-74.9289	0.61341
564	USV	TRUE	0.787543	188.661	188.665	0.004	83.8193	83.5087	84.6483	1.1396	0.392725	209.081	1.09752	-73.9368	0.605765
565	USV	TRUE	0.602796	198.931	198.94	0.0088	80.6383	79.6286	82.872	3.24338	1.15293	349.237	1.03236	-78.3522	0.448127
566	USV	TRUE	0.861991	199.143	199.145	0.002	84.3006	84.3006	84.3006	1.42109e-14	4.20363e-15	-1.24319e-12	1	-74.7362	0.537495
567	USV	TRUE	0.71001	199.308	199.311	0.0032	73.9654	73.4648	74.8127	1.34796	0.630312	456.077	1.02685	-76.6034	0.526285
568	USV	TRUE	0.917441	199.404	199.417	0.0124	77.7807	72.0935	80.8813	8.78782	3.19437	832.473	1.05923	-73.6762	0.65818
569	USV	TRUE	0.784705	199.496	199.504	0.0076	78.1443	78.1247	79.976	1.85125	0.892942	250.368	1.01193	-68.6958	0.698742
570	USV	TRUE	0.789484	200.128	200.136	0.0072	73.9902	73.657	74.2007	0.543725	0.205846	-37.8761	1.02988	-77.1142	0.576247
571	USV	TRUE	0.982576	200.206	200.274	0.068	82.0439	75.2606	86.0753	10.8147	2.57968	41.1571	1.14502	-72.2905	0.589421
572	USV	TRUE	0.933777	200.611	200.613	0.002	78.1073	77.3147	78.5972	1.28251	0.503743	-665.428	1.01432	-68.1868	0.592781
573	USV	TRUE	0.963466	200.749	200.783	0.034	76.4202	75.7421	76.811	1.06893	0.381312	7.31394	1.0271	-70.7887	0.70659
574	USV	TRUE	0.865366	201.037	201.046	0.0092	81.8373	78.8898	85.9986	7.10877	2.87677	803.332	1.08374	-74.7501	0.606489
575	USV	TRUE	0.911505	201.829	201.832	0.0032	76.6953	75.8567	78.3504	2.49377	0.866094	779.302	1.01504	-68.1024	0.714221
576	USV	TRUE	0.612235	220.23	220.231	0.0016	80.1229	79.6776	80.9245	1.24688	0.499865	779.302	1.01315	-75.0374	0.531055
577	USV	TRUE	0.756586	220.691	220.692	0.0016	82.8384	81.5291	83.0254	1.49626	0.615599	857.232	1.163	-77.5532	0.530948
578	USV	TRUE	0.686532	262.393	262.399	0.0052	72.3733	70.5846	73.3975	2.81291	1.03199	606.722	1.0249	-70.3611	0.654815
579	USV	TRUE	0.75238	274.314	274.325	0.0108	105.942	104.929	106.923	1.99413	0.704521	-119.68	1.07899	-75.2928	0.5901
580	USV	TRUE	0.81616	274.586	274.59	0.004	66.3867	65.4367	66.9953	1.5586	0.52289	-389.651	1.01041	-63.5894	0.648276
581	USV	TRUE	0.980831	274.68	274.692	0.0116	66.5745	66.5421	67.1743	0.632182	0.321659	-63.8335	1.0009	-64.8911	0.641126
582	USV	TRUE	0.860604	274.81	274.829	0.0184	81.987	81.6381	83.7552	2.11709	0.697281	-59.3938	1.08256	-74.9684	0.591278
583	USV	TRUE	0.876778	274.99	275.01	0.02	83.4886	82.2039	88.0064	5.80243	1.94478	95.7315	1.26288	-80.419	0.493467
584	USV	TRUE	0.653247	275.08	275.082	0.002	68.6375	67.9428	69.3322	1.38938	0.606571	791.389	1.04644	-80.892	0.466286
585	USV	TRUE	0.889789	275.25	275.252	0.0016	76.1484	74.7947	76.7897	1.99501	0.806008	1246.88	1.01819	-76.7603	0.592113
586	USV	TRUE	0.774617	276.105	276.114	0.0092	76.3097	74.742	85.3431	10.6011	4.87955	1176.27	1.00136	-72.3517	0.707153
587	USV	TRUE	0.782572	276.219	276.224	0.0052	110.615	110.192	110.711	0.518885	0.18119	58.1084	1.02037	-80.5674	0.478833
588	USV	TRUE	0.788239	276.295	276.297	0.0016	79.7166	79.0932	80.3401	1.24688	0.492874	779.302	1	-74.4607	0.698957
589	USV	TRUE	0.853994	276.395	276.425	0.03	84.5557	78.5029	85.7222	7.21937	3.24959	211.849	1.05903	-73.1578	0.645157
590	USV	TRUE	0.930842	276.5	276.508	0.008	79.9807	79.0604	85.7562	6.69586	2.01845	834.362	1.01338	-71.3672	0.672679
591	USV	TRUE	0.900969	276.793	276.829	0.0364	82.5942	72.359	93.7593	21.4004	4.80816	165.862	1.57471	-74.1245	0.602353
592	USV	TRUE	0.856733	276.9	276.907	0.0072	80.2819	76.4003	88.483	12.0827	3.91397	1599.67	1.00676	-72.1492	0.658028
593	USV	TRUE	0.961451	277.002	277.023	0.0212	78.8633	70.0238	82.0102	11.9864	4.51161	524.936	1.61693	-67.1423	0.717829
594	USV	TRUE	0.78814	277.121	277.135	0.0144	71.1759	67.5004	71.2278	3.72741	1.24723	-267.197	1.02893	-65.4514	0.7073
595	USV	TRUE	0.810288	277.25	277.273	0.0232	70.9629	67.6231	73.9251	6.30208	1.55066	-300.732	1.03317	-58.8804	0.872533
596	USV	TRUE	0.99205	277.348	277.374	0.0256	70.2785	68.062	82.6667	14.6048	6.35006	517.229	1.28271	-71.4083	0.695308
597	USV	TRUE	0.936732	277.473	277.481	0.0076	73.2344	73.0074	78.9502	5.94276	2.58274	813.591	1.01115	-63.1765	0.829632
598	USV	TRUE	0.940284	277.583	277.586	0.0036	74.1578	74.1578	74.1578	1.42109e-14	4.26983e-15	5.10667e-13	1	-62.7043	0.7819
599	USV	TRUE	0.990754	277.67	277.674	0.004	81.9384	80.9439	83.2447	2.3008	0.808502	606.911	1.00659	-66.379	0.777506
600	USV	TRUE	0.991675	279.803	279.806	0.0032	85.2803	84.5975	86.1709	1.57345	0.571071	517.988	1.00955	-69.8946	0.709232
601	USV	TRUE	0.760519	279.995	280.003	0.0072	87.499	79.2416	88.9775	9.73586	4.17736	1360	1.00023	-75.5046	0.634807
602	USV	TRUE	0.636768	287.252	287.275	0.0236	87.8273	83.2772	93.5475	10.2703	4.40506	-415.949	1.03726	-79.6307	0.400269
603	USV	TRUE	0.729307	287.542	287.544	0.0024	86.1056	85.8384	86.2392	0.400784	0.146947	-166.993	1.00302	-76.5293	0.491194
604	USV	TRUE	0.850828	287.636	287.638	0.002	75.7664	74.5819	76.9242	2.34236	0.969171	1279.96	1.01844	-77.3888	0.59005
605	USV	TRUE	0.880998	287.81	287.812	0.002	72.3651	71.9153	72.8149	0.899537	0.320169	425.594	1.00633	-76.5783	0.545797
606	USV	TRUE	0.635306	287.914	287.931	0.0176	80.833	73.8066	82.3745	8.56798	3.9599	480.614	1.1382	-77.5934	0.543206
607	USV	TRUE	0.620812	288.041	288.051	0.0104	78.3736	76.4558	78.8437	2.38788	0.903913	-219.458	1.03637	-71.8979	0.649546
608	USV	TRUE	0.647764	288.125	288.134	0.0096	78.8481	72.0464	79.7216	7.67513	2.93731	895.334	1.19435	-71.6398	0.642508
609	USV	TRUE	0.714938	288.208	288.213	0.0048	79.7841	70.2024	83.2204	13.0181	4.43643	2757.53	1.02127	-80.9764	0.450963
610	USV	TRUE	0.867039	359.44	359.447	0.0072	63.9433	62.6123	78.9731	16.3608	7.70304	2299.63	1.00494	-70.7093	0.578585
611	USV	TRUE	0.881285	359.533	359.559	0.0256	92.3688	72.2656	92.9168	20.6512	8.22027	816.801	1.17653	-70.9166	0.588105
612	USV	TRUE	0.796802	359.638	359.646	0.0076	80.4433	80.115	81.2931	1.17808	0.507295	124.267	1.03369	-68.9056	0.634021
613	USV	TRUE	0.833803	359.725	359.73	0.0048	80.5746	75.5563	81.6952	6.13897	2.61308	1452.63	1.0385	-73.3214	0.656032
614	USV	TRUE	0.934951	359.829	359.831	0.0024	80.4188	79.4836	81.5543	2.07072	0.746706	862.798	1.00151	-74.7933	0.626782
615	USV	TRUE	0.714514	361.648	361.665	0.0172	86.7302	84.7553	87.9058	3.15052	1.03316	109.624	1.08784	-75.0646	0.557808
616	USV	TRUE	0.833831	361.765	361.766	0.0016	80.7292	80.1414	82.3858	2.24439	0.921706	1402.74	1.03298	-76.2376	0.559873
617	USV	TRUE	0.677172	386.673	386.678	0.0052	82.6259	82.3186	82.9804	0.66177	0.253044	-75.4163	1.04778	-79.3297	0.437232
618	USV	TRUE	0.868988	386.878	386.884	0.006	80.7234	79.3652	81.8058	2.4406	0.770697	391.628	1.009	-76.2602	0.5403
619	USV	TRUE	0.769514	387.026	387.032	0.006	68.2086	64.8738	68.663	3.78925	1.53243	657.23	1.01332	-76.4325	0.546319
620	USV	TRUE	0.884263	387.203	387.209	0.0064	76.7848	75.9535	77.4835	1.52997	0.442161	235.915	1.01053	-70.0239	0.701668
621	USV	TRUE	0.745352	409.486	409.489	0.0024	84.3074	83.5058	84.8417	1.33595	0.484191	-556.644	1.00583	-75.2528	0.539753
622	USV	TRUE	0.851785	409.549	409.587	0.038	82.0577	80.2288	94.3276	14.0987	5.21036	-83.0596	1.43438	-78.2418	0.490273
623	USV	TRUE	0.786792	409.642	409.648	0.0064	71.0091	69.6415	72.1071	2.46552	1.03285	396.79	1.00271	-70.3376	0.716672
624	USV	TRUE	0.916904	409.746	409.753	0.0064	88.3499	86.133	90.3056	4.1726	2.10199	679.85	1.00751	-75.463	0.529613
625	USV	TRUE	0.771057	560.386	560.389	0.0032	83.5957	83.3879	84.0633	0.675395	0.245076	-219.565	1.00554	-73.13	0.574122
626	USV	TRUE	0.694549	560.465	560.47	0.0056	82.8095	79.1484	85.9425	6.79408	2.3828	1237.67	1.0286	-73.147	0.650225
627	USV	TRUE	0.667867	560.599	560.613	0.014	106.417	93.641	107.009	13.3682	6.06853	-975.515	1.02804	-77.9293	0.547043
628	USV	TRUE	0.935705	560.672	560.705	0.0328	81.0203	80.0905	82.7803	2.68978	0.90064	-39.5046	1.03452	-73.6292	0.59889
629	USV	TRUE	0.825022	561.118	561.12	0.0016	75.6016	75.5036	75.8777	0.374065	0.153618	233.791	1.01068	-75.816	0.507756
630	USV	TRUE	0.96236	561.296	561.305	0.0092	72.4638	70.2986	74.2184	3.91976	1.28676	361.309	1.03012	-69.6704	0.708703
631	USV	TRUE	0.739096	561.468	561.472	0.0032	72.547	71.3002	73.7939	2.49377	0.853682	779.302	1	-67.5722	0.784176
632	USV	TRUE	0.722187	562.856	562.858	0.002	81.8192	81.316	82.0374	0.721411	0.294569	374.701	1.0422	-75.4887	0.566854
						0.0149446
