# Supplementary material for: Bazedoxifene reverses sexually dimorphic autistic-like abnormalities in biallelic MDGA1-mutant mice
Source: EMBO Mol Med. 2026 Mar 20;18(4):1358–98. doi: 10.1038/s44321-026-00402-y (PMC13084050; doi:10.1038/s44321-026-00402-y)
Supplement: Supplementary file 20 — Source data Fig. 7 [file 44321_2026_402_MOESM20_ESM.zip › Panel I and J/Batch1/Mdga1-KI_BZ_909.xlsx]

## Sheet: Sheet1
ID	Label	Accepted	Score	Begin Time (s)	End Time (s)	Call Length (s)	Principal Frequency (kHz)	Low Freq (kHz)	High Freq (kHz)	Delta Freq (kHz)	Frequency Standard Deviation (kHz)	Slope (kHz/s)	Sinuosity	Mean Power (dB/Hz)	Tonality
1	USV	TRUE	0.772405	1.56208	1.57728	0.0152	72.5346	72.0571	72.5567	0.499547	0.194783	19.1276	1.00264	-75.9629	0.543353
2	USV	TRUE	0.754378	1.66888	1.67088	0.002	95.7412	95.5943	96.4938	0.899537	0.348391	425.594	1.05785	-75.4507	0.594897
3	USV	TRUE	0.875588	1.78848	1.79448	0.006	79.4149	79.0089	79.7896	0.78076	0.254545	-44.0338	1.07107	-66.8653	0.69712
4	USV	TRUE	0.709472	1.93968	1.94528	0.0056	79.7349	78.2366	84.1359	5.8993	1.99717	-973.397	1.0546	-72.0486	0.596824
5	USV	TRUE	0.763018	2.03608	2.04088	0.0048	80.0043	79.2175	80.9097	1.6922	0.658816	-410.449	1.05623	-70.7713	0.599742
6	USV	TRUE	0.67999	2.15295	2.15535	0.0024	78.154	78.0575	78.6884	0.630863	0.237269	250.49	1.03271	-73.8591	0.614071
7	USV	TRUE	0.683919	2.34535	2.34695	0.0016	94.7911	90.8901	95.4056	4.5155	1.87144	-2649.63	1.14474	-76.5502	0.575388
8	USV	TRUE	0.927605	2.44935	2.45895	0.0096	77.9658	77.4871	78.7294	1.24228	0.428452	-43.8671	1.1036	-66.483	0.765405
9	USV	TRUE	0.957852	2.57215	2.57895	0.0068	69.906	68.5561	71.1363	2.5802	0.83274	-67.0264	1.34566	-70.9597	0.645488
10	USV	TRUE	0.979024	2.86495	2.86655	0.0016	70.5587	67.7977	71.5384	3.74065	1.53618	-2337.91	1.01965	-76.0327	0.589696
11	USV	TRUE	0.852978	3.08023	3.08863	0.0084	66.1943	65.8307	66.7658	0.935162	0.298505	-71.8933	1.06503	-65.368	0.605202
12	USV	TRUE	0.767917	3.16783	3.18703	0.0192	103.616	70.5757	111.697	41.1211	19.3148	2531.82	1.59564	-74.5431	0.487681
13	USV	TRUE	0.830391	3.51023	3.51743	0.0072	76.0722	74.4037	77.4764	3.07268	1.04101	345.513	1.03819	-70.5628	0.600638
14	USV	TRUE	0.982311	3.67383	3.68383	0.01	71.1732	70.8382	71.7076	0.869411	0.22227	70.4405	1.00591	-55.9786	0.774544
15	USV	TRUE	0.952596	3.82023	3.82463	0.0044	79.9351	77.3634	80.3544	2.99103	0.940626	-492.546	1.24648	-67.0021	0.71583
16	USV	TRUE	0.976834	3.98103	3.98303	0.002	68.8438	67.6949	69.3069	1.61204	0.651797	-842.282	1.05311	-63.1691	0.787068
17	USV	TRUE	0.837284	4.0515	4.1799	0.1284	64.6213	63.9153	78.858	14.9427	6.29894	-112.438	1.0032	-66.1354	0.596078
18	USV	TRUE	0.932159	4.2471	4.2491	0.002	79.5023	79.0258	81.3058	2.28001	0.871843	998.142	1.2891	-65.8135	0.791805
19	USV	TRUE	0.87097	4.3491	4.3515	0.0024	89.5765	89.3612	89.6433	0.282033	0.100127	83.4966	1.01988	-71.4928	0.640825
20	USV	TRUE	0.993178	4.5183	4.5211	0.0028	71.6408	71.3884	71.767	0.378518	0.140583	26.5069	1.06429	-62.4038	0.638138
21	USV	TRUE	0.950616	4.6351	4.6367	0.0016	68.405	67.8261	68.494	0.667973	0.276311	-389.651	1.07279	-58.2377	0.791785
22	USV	TRUE	0.984917	4.8099	4.8247	0.0148	69.5758	68.524	77.0684	8.54441	3.82811	-566.256	1.00397	-71.1982	0.658771
23	USV	TRUE	0.734401	4.8915	4.8931	0.0016	68.7063	68.6083	68.9824	0.374065	0.153618	233.791	1.01068	-64.1338	0.765925
24	USV	TRUE	0.977987	5.0279	5.0855	0.0576	80.7764	70.0928	83.5633	13.4705	5.17052	-211.721	1.01983	-70.7519	0.590819
25	USV	TRUE	0.660002	5.16838	5.17238	0.004	63.6719	63.2786	64.2805	1.00196	0.39098	-288.443	1.0175	-67.6811	0.725241
26	USV	TRUE	0.829683	5.27118	5.27558	0.0044	91.0917	90.6907	91.303	0.612254	0.208528	82.0585	1.0396	-70.1452	0.695031
27	USV	TRUE	0.774149	5.40278	5.40518	0.0024	97.4808	97.0132	97.748	0.73477	0.267807	-306.154	1.00557	-69.1863	0.691144
28	USV	TRUE	0.965936	5.50638	5.55878	0.0524	69.5571	65.6701	78.9862	13.3161	5.34736	218.225	1.06517	-71.3892	0.59224
29	USV	TRUE	0.924748	5.65318	5.66558	0.0124	78.9236	78.5521	79.7955	1.24347	0.372696	-73.3836	1.00878	-69.8838	0.647307
30	USV	TRUE	0.713777	5.74918	5.75398	0.0048	103.534	103.4	104.387	0.987116	0.289346	74.4231	1.10015	-73.4239	0.601866
31	USV	TRUE	0.947749	5.82078	5.82438	0.0036	59.9637	59.5926	60.3348	0.742192	0.237398	-195.669	1.00113	-64.6961	0.710373
32	USV	TRUE	0.743743	5.91958	5.92438	0.0048	75.7332	74.9723	76.5355	1.56324	0.507221	-9.08081	1.29056	-76.1117	0.594791
33	USV	TRUE	0.957989	6.27205	6.30765	0.0356	55.4833	54.0583	64.7398	10.6816	4.3702	-281.951	1.03773	-67.4812	0.659241
34	USV	TRUE	0.974851	6.40165	6.42845	0.0268	68.873	66.157	71.2887	5.1317	1.95877	137.711	1.08837	-67.5352	0.708729
35	USV	TRUE	0.713597	6.66765	6.68405	0.0164	75.8624	75.4312	80.2143	4.7831	1.88109	28.0071	1.19675	-65.6282	0.76517
36	USV	TRUE	0.945014	7.12572	7.16332	0.0376	93.182	91.3387	102.564	11.2252	2.29377	-271.006	1.0887	-70.8748	0.651843
37	USV	TRUE	0.943084	7.19212	7.21892	0.0268	64.501	55.6413	69.165	13.5237	5.07748	384.016	1.24478	-61.9695	0.766457
38	USV	TRUE	0.945249	7.36932	7.38372	0.0144	66.0694	65.2975	67.205	1.90743	0.679839	-53.5969	1.14801	-56.3245	0.800324
39	USV	TRUE	0.994461	7.57492	7.58332	0.0084	68.6126	68.338	69.6146	1.27657	0.451631	-164.72	1.01278	-58.5721	0.777696
40	USV	TRUE	0.897547	7.64372	7.65652	0.0128	69.3504	67.3984	69.7066	2.30822	0.548547	-72.365	1.078	-64.7479	0.795503
41	USV	TRUE	0.721702	7.76532	7.77012	0.0048	68.9421	68.0812	69.047	0.965751	0.403754	-175.139	1.0262	-41.2662	0.911272
42	USV	TRUE	0.997115	7.87292	7.92972	0.0568	68.5236	65.3366	69.6939	4.35731	1.3848	-47.1375	1.03045	-54.3814	0.856002
43	USV	TRUE	0.966765	8.03212	8.03492	0.0028	67.5884	67.4029	67.774	0.371096	0.145223	-146.671	1.00266	-53.4021	0.785315
44	USV	TRUE	0.940222	8.241	8.2434	0.0024	81.1625	78.357	84.9031	6.54613	2.36488	2727.56	1.00096	-66.1861	0.773239
45	USV	TRUE	0.89187	8.3446	8.3602	0.0156	79.7638	78.7767	93.4807	14.704	5.94497	945.147	1.23424	-68.7423	0.600298
46	USV	TRUE	0.894679	8.5526	8.5578	0.0052	61.0529	59.6395	62.7818	3.14225	1.1465	603.44	1.00946	-62.853	0.778719
47	USV	TRUE	0.973272	8.6666	8.679	0.0124	70.9701	66.7551	72.1145	5.3594	1.6155	151.013	1.4594	-62.2635	0.789546
48	USV	TRUE	0.780217	8.7734	8.7754	0.002	80.8084	80.7104	81.1112	0.400784	0.153333	-176.854	1.03234	-66.4188	0.606537
49	USV	TRUE	0.74569	8.9034	8.9106	0.0072	77.7625	74.9941	80.7679	5.7738	1.9663	-895.116	1.06309	-65.6578	0.730656
50	USV	TRUE	0.918992	9.67707	9.67987	0.0028	76.7162	76.7162	76.7162	1.42109e-14	5.20064e-15	-1.32014e-12	1	-63.2647	0.723732
51	USV	TRUE	0.807631	9.79747	9.80187	0.0044	74.6789	71.7793	77.3447	5.56545	2.244	1395.54	1.0763	-69.7139	0.709277
52	USV	TRUE	0.991009	9.90507	9.95267	0.0476	69.5283	67.6885	76.1181	8.42956	2.06069	-103.998	1.16107	-64.4751	0.657282
53	USV	TRUE	0.965263	10.1095	10.1119	0.0024	62.4607	62.2603	62.483	0.222658	0.0833109	-83.4966	1.00723	-62.4472	0.771442
54	USV	TRUE	0.956555	10.2067	10.2083	0.0016	70.8743	70.4735	71.0969	0.623441	0.249933	389.651	1.00816	-61.1979	0.855778
55	USV	TRUE	0.906142	10.3023	10.4055	0.1032	77.3037	58.0809	79.2269	21.146	6.9519	-187.708	1.04916	-71.7461	0.656319
56	USV	TRUE	0.996127	10.5391	10.5411	0.002	69.4132	66.2603	70.2236	3.96331	1.5246	-1819.43	1.2405	-61.1404	0.838034
57	USV	TRUE	0.987032	10.6867	10.7383	0.0516	72.0299	67.4185	72.7318	5.3133	2.13158	94.2621	1.02503	-64.551	0.655638
58	USV	TRUE	0.987342	10.8975	10.8999	0.0024	63.4396	63.0388	63.9739	0.935162	0.33784	-389.651	1.00212	-63.6326	0.724333
59	USV	TRUE	0.965541	10.9923	11.0047	0.0124	67.6838	64.1138	68.0286	3.9148	1.33496	-265.579	1.151	-68.4327	0.645803
60	USV	TRUE	0.938589	11.1356	11.1836	0.048	70.6011	64.9003	70.6677	5.76745	2.88669	120.321	1.00334	-64.9668	0.654162
61	USV	TRUE	0.78569	11.4668	11.4692	0.0024	72.8724	72.8724	72.8724	1.42109e-14	5.61733e-15	-7.46783e-13	1	-61.6327	0.725626
62	USV	TRUE	0.935545	11.5644	11.5876	0.0232	69.961	69.4002	82.5218	13.1216	5.73551	-567.587	1.04595	-64.3372	0.699451
63	USV	TRUE	0.992652	11.8068	11.8464	0.0396	68.71	67.8856	79.9444	12.0587	5.3027	287.024	1.03826	-64.5156	0.779578
64	USV	TRUE	0.952242	11.9416	11.9624	0.0208	72.5451	71.4388	76.0161	4.57731	1.78878	-181.299	1.08628	-67.5701	0.769005
65	USV	TRUE	0.981353	12.0669	12.0689	0.002	77.8848	77.8848	77.8848	1.42109e-14	4.76647e-15	-3.27331e-12	1	-60.6178	0.836648
66	USV	TRUE	0.998209	12.2117	12.2165	0.0048	68.3662	67.8912	68.908	1.0168	0.339093	-216.847	1.00317	-57.4185	0.852421
67	USV	TRUE	0.897402	12.2853	12.2945	0.0092	78.9795	74.9791	80.0631	5.08402	1.53795	520.793	1.05785	-63.488	0.794089
68	USV	TRUE	0.940884	12.4029	12.4061	0.0032	68.3262	67.5172	68.7492	1.23204	0.462934	414.391	1.01971	-59.931	0.838582
69	USV	TRUE	0.837348	12.5097	12.5129	0.0032	67.2862	65.6757	68.7929	3.11721	1.20008	-1085.46	1.02012	-59.8713	0.868851
70	USV	TRUE	0.9763	12.5097	12.6101	0.1004	67.6737	65.518	71.1376	5.61964	1.68945	-19.6645	1.06477	-60.4639	0.789374
71	USV	TRUE	0.720181	13.5118	13.5462	0.0344	66.7511	55.702	78.7501	23.0481	5.93767	170.282	1.85704	-67.3848	0.542571
72	USV	TRUE	0.860105	13.6302	13.6378	0.0076	71.6516	70.1152	72.3047	2.18947	0.675537	277.011	1.01536	-63.0078	0.786773
73	USV	TRUE	0.683131	13.7226	13.725	0.0024	70.4581	70.4209	70.792	0.371096	0.138851	139.161	1.01913	-68.5147	0.64303
74	USV	TRUE	0.857722	13.8022	13.8042	0.002	77.6851	77.4936	77.9033	0.40969	0.159561	62.9803	1.1266	-63.9036	0.77006
75	USV	TRUE	0.746677	13.903	13.9122	0.0092	99.5104	98.2449	100.019	1.77384	0.679379	-199.299	1.04201	-76.0232	0.502031
76	USV	TRUE	0.93448	14.1574	14.1638	0.0064	80.1103	79.9795	80.3816	0.402037	0.1478	-39.2423	1.01112	-68.9444	0.698518
77	USV	TRUE	0.773977	14.3374	14.351	0.0136	71.8654	69.7193	76.5131	6.79382	2.63673	500.621	1.0294	-70.4118	0.654291
78	USV	TRUE	0.751447	14.4322	14.4338	0.0016	71.2015	70.3287	72.0744	1.74564	0.690023	1091.02	1	-71.2827	0.717007
79	USV	TRUE	0.769633	14.5318	14.5882	0.0564	75.957	70.8824	77.1166	6.23425	2.49359	40.2431	1.08839	-79.7398	0.490285
80	USV	TRUE	0.881038	14.6906	14.7398	0.0492	73.2466	69.0849	77.1631	8.07819	4.12457	-160.553	1.00618	-70.6877	0.654791
81	USV	TRUE	0.941751	14.8186	14.8298	0.0112	79.6911	79.4597	89.457	9.99731	4.39348	920.918	1.009	-70.0332	0.713513
82	USV	TRUE	0.857379	14.9114	14.9258	0.0144	81.9649	80.7045	87.052	6.34752	3.07897	404.03	1.04526	-79.9424	0.53775
83	USV	TRUE	0.65056	15.053	15.079	0.026	80.8343	62.6548	81.0637	18.4089	8.45275	-813.155	1.09072	-76.0021	0.452766
84	USV	TRUE	0.787662	15.1679	15.1719	0.004	67.8908	66.7256	68.2322	1.50665	0.471193	-245.429	1.15639	-73.0772	0.610088
85	USV	TRUE	0.916767	15.2535	15.2611	0.0076	67.3786	65.7176	68.5299	2.81223	0.972177	376.931	1.0087	-72.2291	0.644932
86	USV	TRUE	0.861764	15.3563	15.3591	0.0028	81.0287	80.6889	81.2813	0.592409	0.222858	198.784	1.00234	-70.1781	0.700074
87	USV	TRUE	0.68165	15.4431	15.4567	0.0136	72.6994	72.1591	73.2052	1.04613	0.336642	21.7282	1.02124	-72.5486	0.652424
88	USV	TRUE	0.906923	15.5431	15.5447	0.0016	78.5039	78.3347	79.2075	0.872818	0.366946	545.511	1.05325	-70.6306	0.709299
89	USV	TRUE	0.990646	15.8903	15.8927	0.0024	77.4253	77.173	79.0285	1.85548	0.695921	-723.637	1.13251	-66.836	0.694415
90	USV	TRUE	0.821886	16.0207	16.0919	0.0712	70.0255	64.3155	70.2603	5.94482	1.39525	-81.9537	1.0026	-67.3643	0.59773
91	USV	TRUE	0.89197	16.1924	16.206	0.0136	70.3871	69.8514	71.5333	1.68186	0.624513	-51.0658	1.05536	-61.8445	0.715964
92	USV	TRUE	0.869604	16.3264	16.3296	0.0032	82.7728	81.4666	85.5635	4.0969	1.39031	1247.81	1.01588	-70.2517	0.654126
93	USV	TRUE	0.765204	16.546	16.552	0.006	73.8605	73.0738	78.0094	4.93558	1.70476	834.038	1.09552	-65.0418	0.786952
94	USV	TRUE	0.755527	16.762	16.7704	0.0084	69.7552	69.0649	70.1263	1.06133	0.252991	-46.4761	1.03364	-53.579	0.870512
95	USV	TRUE	0.94527	16.8092	16.8112	0.002	55.2225	54.1537	55.9884	1.8347	0.67271	893.175	1.00595	-69.832	0.787344
96	USV	TRUE	0.970102	16.8896	16.8916	0.002	77.0303	74.0111	77.9031	3.89206	1.46623	1837.24	1.02995	-62.2893	0.85185
97	USV	TRUE	0.784146	16.9976	17.014	0.0164	55.4412	51.6555	65.5705	13.915	4.17167	12.7129	2.07499	-56.8279	0.876877
98	USV	TRUE	0.736348	17.2341	17.2409	0.0068	108.052	105.172	110.936	5.76339	1.74094	-742.852	1.02056	-65.1856	0.712526
99	USV	TRUE	0.892864	17.3705	17.3777	0.0072	71.9709	71.626	72.342	0.716017	0.233664	47.3221	1.04061	-63.1508	0.725926
100	USV	TRUE	0.807616	17.4813	17.4917	0.0104	75.3084	72.9687	77.6443	4.67561	1.69903	451.037	1.13067	-70.4527	0.639878
101	USV	TRUE	0.835175	17.6001	17.6265	0.0264	88.6452	84.6215	91.2623	6.64076	2.24021	-97.1683	1.13234	-73.5339	0.602955
102	USV	TRUE	0.674195	18.1969	18.1985	0.0016	78.5455	77.9666	78.6346	0.667973	0.276311	389.651	1.07279	-77.8619	0.567274
103	USV	TRUE	0.724866	18.2629	18.2669	0.004	79.3633	78.8653	79.6679	0.802548	0.305225	156.395	1.04033	-66.4906	0.769121
104	USV	TRUE	0.976533	18.3709	18.3805	0.0096	68.7105	67.6011	69.6051	2.00404	0.511503	-85.1683	1.16295	-66.3519	0.7679
105	USV	TRUE	0.608926	18.4853	18.4869	0.0016	93.5834	92.6839	96.7986	4.11471	1.71426	-2571.7	1.0303	-75.4268	0.613916
106	USV	TRUE	0.926985	18.5661	18.5709	0.0048	68.7188	66.8646	69.441	2.57636	0.974193	499.765	1.16769	-66.1584	0.714092
107	USV	TRUE	0.983627	18.6405	18.7441	0.1036	67.9817	61.8637	78.3326	16.4689	4.56643	-35.7648	1.52413	-66.4796	0.643785
108	USV	TRUE	0.979538	18.9989	19.0297	0.0308	68.6375	65.6342	74.746	9.11178	3.83638	244.203	1.16566	-67.0981	0.65578
109	USV	TRUE	0.757549	19.1338	19.137	0.0032	66.4337	66.3396	66.7352	0.39557	0.148552	-116.313	1.01018	-60.1774	0.763325
110	USV	TRUE	0.778665	19.1342	19.137	0.0028	67.0806	66.9078	67.2533	0.345503	0.163978	-140.329	1.00327	-60.068	0.69089
111	USV	TRUE	0.918326	19.3558	19.3602	0.0044	68.6511	68.3023	68.9999	0.697661	0.176261	-109.253	1.01771	-60.579	0.765269
112	USV	TRUE	0.789353	19.4334	19.5462	0.1128	72.192	57.6072	80.1353	22.5281	10.5881	-180.918	1.04615	-62.4635	0.706173
113	USV	TRUE	0.977148	19.6974	19.703	0.0056	76.673	76.1705	77.9138	1.74331	0.625412	-311.436	1.00439	-62.8163	0.770024
114	USV	TRUE	0.969649	19.9102	19.937	0.0268	90.9878	78.2501	92.689	14.4389	5.35413	700.042	1.34617	-68.9052	0.65395
115	USV	TRUE	0.990261	20.2347	20.2391	0.0044	75.0376	71.9426	79.1122	7.16958	2.95018	-1941.64	1.32912	-64.9082	0.795045
116	USV	TRUE	0.789783	20.3311	20.3667	0.0356	67.2552	66.7075	78.8572	12.1497	5.44202	-363.248	1.05926	-60.3548	0.774577
117	USV	TRUE	0.846196	20.4831	20.4851	0.002	67.7929	67.49	67.8908	0.400784	0.153333	176.854	1.03234	-59.986	0.838726
118	USV	TRUE	0.84087	20.6379	20.7151	0.0772	64.8023	54.0256	74.4578	20.4322	5.61945	-47.7373	1.21324	-60.8825	0.785774
119	USV	TRUE	0.915976	20.8899	20.8919	0.002	58.3669	56.5322	59.8988	3.36658	1.40684	-1852.51	1.01745	-57.0479	0.871293
120	USV	TRUE	0.890246	20.9695	20.9967	0.0272	65.7372	65.5649	70.4345	4.86961	1.98876	-183.561	1.0016	-56.5532	0.787364
121	USV	TRUE	0.998748	21.224	21.292	0.068	64.8767	62.9686	81.4723	18.5037	5.45897	-109.057	1.19268	-56.6214	0.788069
122	USV	TRUE	0.929552	21.4016	21.4072	0.0056	67.5308	66.8628	67.8499	0.987116	0.335684	-39.7603	1.12538	-55.8756	0.872525
123	USV	TRUE	0.992068	21.502	21.5044	0.0024	63.7489	62.8137	65.4856	2.67189	0.976314	1113.29	1.01393	-66.6984	0.647502
124	USV	TRUE	0.94701	21.642	21.6496	0.0076	86.1597	85.8704	92.6914	6.82098	3.31873	935.849	1.0155	-73.2212	0.630425
125	USV	TRUE	0.967834	21.7428	21.7504	0.0076	68.3169	66.031	70.0488	4.01784	1.35913	564.926	1.0183	-59.8531	0.860779
126	USV	TRUE	0.846475	21.8792	21.8988	0.0196	72.2999	70.4519	72.9605	2.50861	0.607018	-87.5011	1.02074	-62.8447	0.778993
127	USV	TRUE	0.6397	21.9736	21.9776	0.004	78.0354	76.5518	78.3126	1.76076	0.838918	-443.818	1.00143	-70.0428	0.574019
128	USV	TRUE	0.676032	22.3768	22.3788	0.002	65.8564	65.5936	67.3037	1.71001	0.636696	-746.221	1.1196	-69.4222	0.732977
129	USV	TRUE	0.780584	22.4784	22.486	0.0076	65.5154	65.3584	66.3044	0.945935	0.441874	124.322	1.00001	-65.8524	0.697012
130	USV	TRUE	0.947038	22.6092	22.6164	0.0072	67.1655	65.6143	68.6127	2.99846	0.92586	-410.419	1.00522	-60.7814	0.786846
131	USV	TRUE	0.976068	22.7912	22.8264	0.0352	72.356	64.0546	76.8081	12.7536	2.28502	-9.53861	1.2653	-64.0395	0.713185
132	USV	TRUE	0.976427	22.9452	23.0232	0.078	60.8009	59.2027	67.8009	8.59822	2.47646	-122.641	1.02771	-61.9042	0.646529
133	USV	TRUE	0.799988	23.1065	23.1153	0.0088	84.8203	83.8753	86.8642	2.98883	0.935767	287.19	1.08952	-68.7733	0.496504
134	USV	TRUE	0.854857	23.3053	23.3313	0.026	79.3849	72.4173	92.7055	20.2882	7.31354	586.394	1.30922	-78.3762	0.498256
135	USV	TRUE	0.863718	23.4145	23.4305	0.016	74.2986	71.5844	74.6196	3.03517	1.43146	196.352	1.01507	-70.1757	0.657322
136	USV	TRUE	0.750807	23.5265	23.5297	0.0032	66.4951	66.4654	66.844	0.378518	0.126336	91.2278	1.01661	-65.0028	0.761958
137	USV	TRUE	0.954147	23.6441	23.6493	0.0052	70.2426	69.6389	70.9056	1.26673	0.492411	-196.935	1.04969	-65.6909	0.694109
138	USV	TRUE	0.943957	23.7969	23.8045	0.0076	70.8224	69.5978	71.0079	1.41017	0.4205	59.7381	1.16325	-64.8661	0.651112
139	USV	TRUE	0.945558	23.9413	23.9917	0.0504	67.0654	57.7804	68.6758	10.8953	1.70734	-177.475	1.0539	-65.5092	0.717023
140	USV	TRUE	0.900235	24.0793	24.1265	0.0472	58.4726	54.928	66.0519	11.1239	3.62422	-255.527	1.00782	-67.6711	0.697735
141	USV	TRUE	0.926616	24.211	24.2154	0.0044	66.9621	66.9621	66.9621	1.42109e-14	2.27232e-15	-1.56435e-12	1	-62.8568	0.726682
142	USV	TRUE	0.919905	24.3154	24.3218	0.0064	67.663	66.2079	68.1075	1.89962	0.640147	285.712	1.01088	-62.8518	0.781122
143	USV	TRUE	0.967016	24.4722	24.475	0.0028	68.6794	68.0857	69.2732	1.18751	0.402234	-409.973	1.00177	-59.8746	0.759975
144	USV	TRUE	0.841111	24.6174	24.6198	0.0024	67.9238	67.3226	68.3913	1.06876	0.385797	445.315	1.00188	-65.1942	0.780435
145	USV	TRUE	0.972962	24.8426	24.8442	0.0016	75.6908	75.3702	76.3677	0.997506	0.403004	-623.441	1.0194	-66.9456	0.787287
146	USV	TRUE	0.868581	24.9914	24.9962	0.0048	69.3213	68.9131	69.5959	0.682817	0.189728	-46.5909	1.067	-55.2412	0.807874
147	USV	TRUE	0.781206	25.1014	25.1086	0.0072	67.7567	66.7696	67.7864	1.0168	0.352907	-126.27	1.0279	-59.7431	0.722701
148	USV	TRUE	0.942751	25.1955	25.2015	0.006	63.8237	62.6596	64.7379	2.07833	0.688555	335.763	1.00322	-66.0474	0.659068
149	USV	TRUE	0.929727	25.3151	25.3307	0.0156	79.7291	78.1705	79.7302	1.55976	0.636292	-104.398	1.00091	-68.1871	0.690337
150	USV	TRUE	0.978272	25.4411	25.4435	0.0024	68.9271	68.3928	69.0236	0.630863	0.237269	-250.49	1.03271	-61.5449	0.840343
151	USV	TRUE	0.965902	25.5487	25.6167	0.068	62.9309	62.3371	67.3098	4.97269	1.76347	-67.1352	1.0096	-60.7899	0.712975
152	USV	TRUE	0.768795	25.7079	25.7151	0.0072	65.1257	63.9412	65.597	1.65577	0.680307	226.786	1.00755	-64.9055	0.766815
153	USV	TRUE	0.944394	25.8363	25.9023	0.066	77.0788	69.3636	77.2919	7.92824	3.95936	120.565	1.00265	-64.3345	0.698348
154	USV	TRUE	0.679307	25.9955	25.9975	0.002	68.8721	68.8721	68.8721	1.42109e-14	4.76647e-15	-2.48638e-12	1	-63.9971	0.720353
155	USV	TRUE	0.806655	26.1911	26.2239	0.0328	67.244	65.4354	67.7695	2.33412	0.851832	-33.7464	1.0444	-67.8799	0.59086
156	USV	TRUE	0.74702	26.4011	26.4027	0.0016	76.31	74.5288	77.0225	2.49377	1.01694	1558.6	1.02327	-70.0194	0.700821
157	USV	TRUE	0.926607	26.5391	26.5915	0.0524	53.0644	52.5005	66.002	13.5015	3.95819	-195.322	1.04542	-60.4336	0.765546
158	USV	TRUE	0.656437	26.7015	26.7047	0.0032	68.5013	68.0708	68.6943	0.623441	0.213891	-78.8579	1.09829	-60.5125	0.712936
159	USV	TRUE	0.760921	26.9087	26.9179	0.0092	71.8228	70.2271	72.4611	2.234	0.828763	284.227	1.02146	-50.0138	0.875834
160	USV	TRUE	0.94116	27.0419	27.0451	0.0032	68.9021	68.6572	69.3474	0.690239	0.276471	-244.305	1.01729	-55.376	0.777788
161	USV	TRUE	0.797396	27.142	27.1544	0.0124	67.2225	65.8413	68.3912	2.54989	1.04014	208.71	1.01832	-66.5225	0.713902
162	USV	TRUE	0.93906	27.2212	27.2296	0.0084	64.256	63.9739	64.345	0.371096	0.154039	52.8042	1.00664	-56.7061	0.708314
163	USV	TRUE	0.917148	27.3508	27.3676	0.0168	73.4583	71.5629	76.3392	4.77628	1.11005	-187.339	1.06147	-59.1129	0.840678
164	USV	TRUE	0.915756	27.4532	27.4856	0.0324	65.472	63.4677	68.0027	4.53505	1.69329	94.4087	1.0705	-60.4707	0.781265
165	USV	TRUE	0.650919	27.8648	27.8772	0.0124	86.5241	78.3704	89.9122	11.5417	4.60924	855.133	1.12447	-78.4128	0.503056
166	USV	TRUE	0.811257	27.9784	28.0084	0.03	67.996	65.8605	69.0818	3.22129	0.96772	-69.6911	1.01344	-64.3501	0.643654
167	USV	TRUE	0.972181	28.1013	28.1749	0.0736	74.6748	71.0529	86.5849	15.5319	3.52529	-18.5688	1.344	-54.6017	0.859827
168	USV	TRUE	0.956297	28.2205	28.2241	0.0036	63.0035	62.2242	63.4339	1.20977	0.456551	-359.401	1.05354	-45.5505	0.925047
169	USV	TRUE	0.898827	28.4461	28.4481	0.002	57.6899	56.4608	58.9189	2.45814	0.902258	-1204.9	1.00094	-63.4059	0.760992
170	USV	TRUE	0.880449	28.5401	28.5685	0.0284	85.1154	78.1737	88.3632	10.1895	3.41337	-109.871	1.54424	-69.5899	0.650963
171	USV	TRUE	0.842736	29.0946	29.109	0.0144	89.0614	88.7157	92.8909	4.1752	1.30938	275.891	1.04278	-78.448	0.444989
172	USV	TRUE	0.800751	29.3222	29.3762	0.054	67.5973	62.7362	68.3225	5.58635	2.31201	-95.4797	1.01455	-75.8	0.543245
173	USV	TRUE	0.609091	29.507	29.511	0.004	67.1895	66.6234	67.6415	1.0181	0.40301	-259.909	1.00453	-79.6149	0.507521
174	USV	TRUE	0.643939	29.6286	29.6594	0.0308	68.3778	62.8386	68.5205	5.68185	2.76399	-180.053	1.00663	-78.4871	0.494709
175	USV	TRUE	0.609357	29.7686	29.7706	0.002	75.0017	74.4985	75.5049	1.00641	0.417923	-551.555	1.01934	-80.6109	0.459428
176	USV	TRUE	0.72397	30.143	30.1614	0.0184	71.4472	71.2198	79.7344	8.5145	3.43035	495.591	1.02485	-76.3888	0.530196
177	USV	TRUE	0.904907	30.2414	30.2686	0.0272	79.8354	75.3474	91.567	16.2196	6.99695	662.235	1.09735	-76.4682	0.544419
178	USV	TRUE	0.913373	30.4074	30.445	0.0376	70.5143	67.7584	70.7607	3.00231	1.19075	-68.3078	1.00512	-68.583	0.701694
179	USV	TRUE	0.956277	30.575	30.5774	0.0024	70.5712	70.2372	70.6083	0.371096	0.138851	139.161	1.01913	-65.3948	0.711164
180	USV	TRUE	0.946927	30.7482	30.7534	0.0052	72.3383	69.6826	73.5239	3.84131	1.67635	-731.589	1.00616	-69.5792	0.648926
181	USV	TRUE	0.685181	31.6139	31.6171	0.0032	84.2768	84.1296	84.7694	0.639793	0.235204	-164.561	1.03357	-73.9762	0.579356
182	USV	TRUE	0.959269	31.7771	31.8359	0.0588	68.4271	68.0592	69.6135	1.55431	0.712238	24.9632	1.00173	-59.2461	0.757743
183	USV	TRUE	0.732718	32.0019	32.0147	0.0128	57.3718	56.9004	67.6783	10.7778	5.53631	913.131	1.07479	-70.5541	0.589919
184	USV	TRUE	0.838085	32.1231	32.1295	0.0064	80.5846	79.7254	81.4008	1.67534	0.837778	300.113	1.05661	-69.7168	0.635463
185	USV	TRUE	0.982908	32.2768	32.3016	0.0248	68.5746	67.8905	69.3463	1.45583	0.530232	-38.9036	1.01617	-63.358	0.730665
186	USV	TRUE	0.798821	32.3716	32.374	0.0024	75.9876	74.7184	76.7891	2.07072	0.751852	862.798	1.0084	-67.7154	0.658388
187	USV	TRUE	0.975489	32.4872	32.5224	0.0352	78.2623	71.9419	81.2716	9.32975	2.7336	201.954	1.1826	-59.2466	0.861736
188	USV	TRUE	0.927926	32.6964	32.7132	0.0168	79.3528	78.0613	80.6887	2.62736	0.714536	23.7273	1.20518	-56.5642	0.87926
189	USV	TRUE	0.829152	34.3833	34.4129	0.0296	63.7466	63.5091	65.6371	2.12797	0.703448	69.299	1.02841	-75.6008	0.603046
190	USV	TRUE	0.79081	34.4841	34.4857	0.0016	77.394	77.02	77.7681	0.74813	0.295724	467.581	1	-75.6938	0.459733
191	USV	TRUE	0.995151	34.6889	34.7561	0.0672	72.6603	59.0119	78.1	19.088	7.12203	-288.422	1.05503	-73.8061	0.540159
192	USV	TRUE	0.732837	34.7533	34.7553	0.002	59.833	59.3254	60.6435	1.31813	0.537831	-707.415	1.02511	-74.3067	0.658091
193	USV	TRUE	0.826032	34.8293	34.8921	0.0628	64.9543	59.3405	79.7776	20.4371	7.17756	-297.718	1.12656	-71.755	0.534588
194	USV	TRUE	0.66208	35.1818	35.1842	0.0024	92.4182	91.4162	93.6873	2.27111	0.819576	946.295	1.00218	-68.6598	0.708563
195	USV	TRUE	0.933141	35.299	35.3194	0.0204	106.446	96.9825	106.923	9.94074	4.91347	472.029	1.03512	-73.266	0.572539
196	USV	TRUE	0.931884	35.551	35.5542	0.0032	80.2539	78.8585	81.3226	2.46408	0.91365	-828.781	1.01179	-66.1911	0.795435
197	USV	TRUE	0.858035	35.6566	35.6874	0.0308	76.9926	76.2652	84.0967	7.83146	3.50718	259.923	1.06757	-62.4761	0.835275
198	USV	TRUE	0.831475	35.8278	35.8318	0.004	71.0224	69.8275	72.9521	3.12463	1.02316	-765.133	1.00993	-63.4032	0.73776
199	USV	TRUE	0.98411	35.9966	36.0026	0.006	67.3295	66.7303	68.2647	1.5344	0.485449	29.8532	1.20372	-58.6139	0.775149
200	USV	TRUE	0.618857	36.1963	36.1983	0.002	83.2366	83.152	83.8289	0.676879	0.261574	-290.727	1.08263	-71.8442	0.580127
201	USV	TRUE	0.950339	36.2895	36.2927	0.0032	65.9847	65.805	66.1804	0.375413	0.143279	-108.46	1.00398	-61.1126	0.76476
202	USV	TRUE	0.937503	36.4651	36.4667	0.0016	63.3815	63.2924	63.9604	0.667973	0.276311	-389.651	1.07279	-61.5363	0.762625
203	USV	TRUE	0.96033	36.6147	36.6387	0.024	75.8192	63.7928	75.8442	12.0514	5.47846	517.225	1.01213	-68.3526	0.641449
204	USV	TRUE	0.637618	36.7459	36.7483	0.0024	78.9889	78.5881	79.3897	0.801568	0.288597	-333.986	1	-74.7264	0.533615
205	USV	TRUE	0.787393	36.9263	36.9451	0.0188	80.1716	79.6031	81.3885	1.78542	0.422996	1.29555	1.0683	-70.0544	0.595194
206	USV	TRUE	0.966853	37.2208	37.2536	0.0328	69.7523	60.7058	77.3724	16.6666	6.47259	403.028	1.40107	-70.6117	0.596322
207	USV	TRUE	0.958269	37.408	37.4132	0.0052	66.5974	66.3673	66.7755	0.408206	0.13859	-12.6417	1.04163	-64.0642	0.767316
208	USV	TRUE	0.970552	37.5684	37.57	0.0016	74.2392	72.9122	75.0319	2.1197	0.847153	-1324.81	1.00811	-68.2731	0.714817
209	USV	TRUE	0.995673	37.8012	37.8032	0.002	71.8228	71.0168	73.8935	2.87674	1.15124	1486.72	1.04511	-60.7478	0.841521
210	USV	TRUE	0.641997	37.9208	37.93	0.0092	75.322	73.486	78.8224	5.33636	1.94457	-612.215	1.05031	-58.3007	0.770996
211	USV	TRUE	0.984025	38.0244	38.0636	0.0392	86.1268	83.9699	94.2399	10.27	3.81921	226.022	1.03598	-63.8626	0.796252
212	USV	TRUE	0.936443	38.1848	38.1928	0.008	68.9533	68.3121	69.9466	1.63447	0.540517	-204.143	1.00001	-57.3729	0.766503
213	USV	TRUE	0.776628	38.4468	38.4532	0.0064	80.4627	79.0123	82.0011	2.9888	1.37769	-488.004	1.00302	-66.7155	0.701702
214	USV	TRUE	0.791054	38.9276	38.9864	0.0588	78.1757	75.3198	86.2149	10.8951	3.1657	-196.661	1.16302	-78.9773	0.442958
215	USV	TRUE	0.989247	39.024	39.0816	0.0576	64.783	62.3088	70.5373	8.22847	3.13046	118.013	1.03344	-75.2717	0.533123
216	USV	TRUE	0.863662	39.1881	39.2137	0.0256	68.0673	62.6917	68.0754	5.38374	2.21295	-220.898	1.00674	-70.4669	0.635456
217	USV	TRUE	0.757925	39.2989	39.3741	0.0752	66.1226	62.8462	81.2648	18.4186	2.73169	-101.668	1.08225	-72.5933	0.444884
218	USV	TRUE	0.967156	39.4705	39.5357	0.0652	65.184	64.7522	77.0417	12.2894	4.06904	167.032	1.01519	-71.5631	0.590288
219	USV	TRUE	0.702527	41.1843	41.1871	0.0028	75.6149	73.1957	76.5738	3.37818	1.26799	1219.78	1.01281	-74.385	0.647132
220	USV	TRUE	0.954288	41.8375	41.8415	0.004	74.3524	73.1946	74.9488	1.75427	0.702981	524.488	1.06461	-71.1468	0.663452
221	USV	TRUE	0.9071	42.0615	42.0655	0.004	67.7939	65.5413	68.0667	2.52541	0.885272	-494.702	1.23474	-72.9355	0.503814
222	USV	TRUE	0.740883	42.2847	42.2959	0.0112	75.6106	72.8676	78.5302	5.66255	1.83242	460.55	1.0478	-79.2116	0.493966
223	USV	TRUE	0.959414	42.3459	42.3815	0.0356	70.9317	64.9644	74.0723	9.10799	3.40884	113.717	1.17664	-75.1501	0.59323
224	USV	TRUE	0.986072	42.5495	42.6167	0.0672	71.7489	70.1307	74.5451	4.41436	1.25748	-22.9026	1.04218	-74.0958	0.649596
225	USV	TRUE	0.801275	45.5381	45.5577	0.0196	91.5705	88.9594	95.6475	6.68806	2.16306	60.0675	1.40724	-80.2934	0.489459
226	USV	TRUE	0.920979	45.8577	45.9161	0.0584	68.1382	55.0972	68.4	13.3028	6.76463	236.754	1.01252	-74.9623	0.482357
227	USV	TRUE	0.907285	45.9933	45.9957	0.0024	92.3994	91.9689	92.533	0.564066	0.200254	-166.993	1.07187	-70.7155	0.661999
228	USV	TRUE	0.661643	46.0969	46.0985	0.0016	64.3267	64.3267	64.3267	0	5.0243e-15	7.94411e-12	1	-66.2961	0.582933
229	USV	TRUE	0.874096	46.2066	46.2278	0.0212	77.0547	76.0311	84.4053	8.37415	2.62547	223.562	1.16912	-74.435	0.592337
230	USV	TRUE	0.827015	46.3378	46.3786	0.0408	83.1276	79.2385	86.9241	7.68558	2.20545	-122.913	1.06249	-72.7481	0.554001
231	USV	TRUE	0.98733	47.4971	47.5023	0.0052	68.4278	68.1532	69.5114	1.35821	0.56494	-314.086	1.07235	-67.7945	0.693458
232	USV	TRUE	0.934043	47.6623	47.6739	0.0116	59.8176	55.495	60.6034	5.10846	2.30407	-460.174	1.01935	-76.2277	0.549915
233	USV	TRUE	0.746885	47.7823	47.8615	0.0792	74.6893	64.9428	90.1433	25.2005	10.2674	-27.4922	1.39898	-76.1362	0.536688
234	USV	TRUE	0.76326	47.9431	47.9507	0.0076	78.0158	74.3107	78.0983	3.78755	1.31141	522.423	1.04317	-73.21	0.603291
235	USV	TRUE	0.917991	48.5316	48.5856	0.054	80.5601	78.0784	94.674	16.5956	7.59234	291.607	1.10731	-74.7227	0.496328
236	USV	TRUE	0.844596	48.7828	48.7844	0.0016	79.6894	79.44	79.9388	0.498753	0.197149	311.721	1	-69.6411	0.724934
237	USV	TRUE	0.964538	48.9028	48.91	0.0072	74.1633	71.7798	74.3269	2.54709	1.0864	352.575	1.04266	-69.6472	0.693466
238	USV	TRUE	0.773845	49.0124	49.0144	0.002	72.1968	72.1968	72.1968	0	4.76647e-15	-2.48638e-12	1	-70.7548	0.616961
239	USV	TRUE	0.691718	49.2012	49.2088	0.0076	77.0187	76.9902	77.6531	0.662952	0.34073	88.4613	1.00036	-71.858	0.637016
240	USV	TRUE	0.628265	49.3352	49.3612	0.026	63.2455	57.065	63.5069	6.44187	2.08414	-250.599	1.01046	-79.2287	0.475943
241	USV	TRUE	0.881771	49.4368	49.4388	0.002	67.9105	67.247	68.5473	1.30032	0.516087	-686.422	1.00807	-73.8341	0.598751
242	USV	TRUE	0.639138	49.5744	49.58	0.0056	77.4054	77.3803	77.5412	0.160921	0.0515763	-12.7594	1.00563	-69.1144	0.632512
243	USV	TRUE	0.926123	49.7156	49.7652	0.0496	71.6531	71.0108	71.8047	0.793906	0.323469	-14.2667	1.00022	-69.3588	0.656468
244	USV	TRUE	0.895372	49.9088	49.9104	0.0016	83.5646	82.7185	84.5889	1.87032	0.740483	-1168.95	1.00122	-75.6336	0.624763
245	USV	TRUE	0.925647	50.0516	50.0532	0.0016	81.4444	81.1683	81.5424	0.374065	0.153618	-233.791	1.01068	-64.0286	0.596848
246	USV	TRUE	0.920118	50.1417	50.1685	0.0268	82.0803	80.3774	87.57	7.19257	2.30452	121.892	1.11748	-69.7213	0.705167
247	USV	TRUE	0.759539	50.2677	50.2705	0.0028	69.1471	68.917	69.303	0.38594	0.135814	-70.685	1.05019	-57.8656	0.860633
248	USV	TRUE	0.910454	50.4793	50.4869	0.0076	83.6737	83.4137	83.9131	0.499366	0.158055	-16.0658	1.0355	-64.6987	0.717799
249	USV	TRUE	0.999653	50.8287	51.1637	0.335	81.5868	70.3131	86.9636	16.6505	6.52977	-37.2887	1.82692	-69.7537	0.560715
250	USV	TRUE	0.643264	51.1562	51.159	0.0028	70.7549	70.7252	70.9924	0.267189	0.0891293	67.1507	1.01361	-61.3646	0.767104
251	USV	TRUE	0.762503	51.2538	51.2702	0.0164	81.6635	74.9814	83.5487	8.56733	2.924	-514.75	1.12256	-63.617	0.781572
252	USV	TRUE	0.853458	51.6686	51.6778	0.0092	89.3934	88.3448	90.4046	2.05977	0.607581	-166.629	1.04041	-74.3382	0.542083
253	USV	TRUE	0.986953	51.893	51.8986	0.0056	80.4204	76.7094	83.4263	6.71684	2.37637	1319.64	1.02329	-66.7065	0.788813
254	USV	TRUE	0.978093	52.1594	52.229	0.0696	73.9787	66.9337	79.3962	12.4625	3.90547	163.527	1.07803	-51.9934	0.868192
255	USV	TRUE	0.984545	52.3047	52.3095	0.0048	75.5796	74.9651	78.5872	3.62211	1.15248	414.751	1.43304	-60.0134	0.845713
256	USV	TRUE	0.99412	52.5271	52.5411	0.014	79.1911	77.5306	80.4009	2.87022	0.996055	-229.554	1.06913	-63.0041	0.778391
257	USV	TRUE	0.969278	52.6791	52.6859	0.0068	70.2013	69.492	70.8131	1.3211	0.5625	227.575	1.0141	-61.9158	0.792194
258	USV	TRUE	0.974387	53.0803	53.0855	0.0052	77.9571	74.4168	80.8739	6.45707	2.48929	1449.07	1.14268	-68.2749	0.722036
259	USV	TRUE	0.701397	53.2835	53.2955	0.012	74.0474	73.4388	84.7177	11.2789	4.25053	-990.51	1.02535	-73.0162	0.483195
260	USV	TRUE	0.948543	54.148	54.1496	0.0016	71.8204	71.8204	71.8204	2.84217e-14	7.53644e-15	9.93014e-12	1	-62.9381	0.769648
261	USV	TRUE	0.878686	54.2508	54.3388	0.088	69.2219	68.1173	73.3004	5.18305	1.49225	26.5786	1.03172	-59.5142	0.795751
262	USV	TRUE	0.833136	54.3352	54.4028	0.0676	70.1247	69.1146	72.4239	3.3093	1.02753	-17.7689	1.03397	-61.5663	0.842313
263	USV	TRUE	0.912768	54.5292	54.5336	0.0044	65.3589	62.7761	66.8507	4.07463	1.22992	-836.912	1.02282	-59.2173	0.858632
264	USV	TRUE	0.982708	54.6648	54.7192	0.0544	64.0832	52.4263	65.4766	13.0503	5.20827	-202.752	1.04404	-64.3792	0.712115
265	USV	TRUE	0.895936	54.82	54.9156	0.0956	64.0682	53.5287	65.5562	12.0276	3.2315	-41.4271	1.02936	-67.6069	0.637291
266	USV	TRUE	0.959487	54.972	55.09	0.118	77.0413	63.0711	79.3342	16.2631	6.58489	-117.328	1.04614	-71.4077	0.652347
267	USV	TRUE	0.958336	55.1797	55.1909	0.0112	73.8104	72.5783	75.1463	2.56798	0.965758	-85.1967	1.23068	-65.8723	0.788039
268	USV	TRUE	0.999062	55.2965	55.3097	0.0132	69.3427	66.5223	70.3183	3.79593	1.27304	-264.411	1.05985	-54.4204	0.847015
269	USV	TRUE	0.726787	56.9838	57.0178	0.034	81.2861	80.0504	83.8025	3.7521	1.24425	-92.4127	1.02297	-77.6314	0.404634
270	USV	TRUE	0.768034	57.0994	57.1378	0.0384	80.4231	76.1047	86.4019	10.2972	3.2694	129.626	1.21756	-75.0466	0.58959
271	USV	TRUE	0.689036	57.2518	57.2566	0.0048	71.8066	71.2766	75.6578	4.38122	1.93614	926.626	1.01707	-76.0252	0.605257
272	USV	TRUE	0.666233	57.3282	57.3314	0.0032	71.065	70.3822	71.9928	1.61056	0.512717	-460.778	1.01756	-68.4346	0.655616
273	USV	TRUE	0.780508	57.4594	57.4638	0.0044	70.2478	70.0755	72.1175	2.04198	0.819049	489.896	1.03769	-74.9362	0.494577
274	USV	TRUE	0.711659	57.6918	57.6974	0.0056	55.2178	54.7309	55.7265	0.995573	0.287759	124.261	1.04031	-80.0007	0.45014
275	USV	TRUE	0.884114	57.9494	58.0102	0.0608	69.0446	62.1842	69.977	7.79275	3.21469	117.446	1.02043	-77.0123	0.597921
276	USV	TRUE	0.833914	58.109	58.111	0.002	74.9123	73.9905	75.8074	1.81689	0.654584	-872.182	1.00491	-74.9862	0.571943
277	USV	TRUE	0.972486	58.2763	58.2811	0.0048	76.9057	76.7573	77.1358	0.378518	0.146932	-38.333	1.0304	-70.3386	0.597223
278	USV	TRUE	0.908791	58.3627	58.4003	0.0376	83.974	83.5087	84.2358	0.727101	0.304938	15.1897	1.00126	-76.4839	0.552708
279	USV	TRUE	0.806422	58.6431	58.6523	0.0092	78.1445	71.9854	81.5003	9.5149	2.71615	-822.465	1.07923	-79.2361	0.44779
280	USV	TRUE	0.713226	63.2134	63.227	0.0136	71.2402	66.2276	71.7144	5.48681	2.24908	-413.502	1.0711	-62.4946	0.76582
281	USV	TRUE	0.952621	63.3823	63.4067	0.0244	57.6101	57.1889	75.0522	17.8634	9.00571	762.364	1.03387	-65.2453	0.637424
282	USV	TRUE	0.983905	63.5755	63.5807	0.0052	68.3303	66.0784	69.0895	3.01101	1.20623	-653.51	1.04382	-61.3135	0.733519
283	USV	TRUE	0.912174	63.7343	63.7415	0.0072	69.4812	67.8176	70.3393	2.52165	1.00954	-322.296	1.02171	-61.1307	0.847751
284	USV	TRUE	0.994874	63.8055	63.8099	0.0044	73.5623	71.1799	77.3252	6.14535	2.16335	1484.77	1.01189	-64.3198	0.777968
285	USV	TRUE	0.853374	63.9843	64.0095	0.0252	72.5357	66.3436	73.6013	7.25765	3.12093	-267.205	1.04325	-59.8314	0.728932
286	USV	TRUE	0.954044	65.2668	65.3296	0.0628	80.2854	68.7483	81.8287	13.0803	4.96834	-188.939	1.03891	-67.4648	0.649128
287	USV	TRUE	0.807146	65.4996	65.5088	0.0092	74.3542	72.2069	84.4765	12.2696	5.52132	1479.22	1.021	-73.9196	0.608918
288	USV	TRUE	0.647958	66.7061	66.7081	0.002	83.4167	82.7354	84.4008	1.66548	0.687978	905.262	1.02793	-78.5285	0.58398
289	USV	TRUE	0.795863	66.9781	66.9925	0.0144	78.993	69.1125	80.9423	11.8299	4.1496	-843.046	1.00516	-70.9778	0.656252
290	USV	TRUE	0.702765	67.2453	67.2717	0.0264	70.7967	53.196	71.5965	18.4005	7.61367	676.069	1.32987	-71.1198	0.653502
291	USV	TRUE	0.978967	67.3786	67.445	0.0664	66.5568	53.2582	67.923	14.6648	4.72642	81.6137	1.30748	-68.2563	0.590728
292	USV	TRUE	0.7991	67.6378	67.6398	0.002	68.0296	66.9074	68.5194	1.61204	0.648479	-842.282	1.04192	-65.0753	0.764974
293	USV	TRUE	0.854037	67.755	67.8614	0.1064	71.4289	54.4283	74.0778	19.6494	7.50428	96.4468	1.18839	-71.2923	0.575121
294	USV	TRUE	0.997543	68.0126	68.0182	0.0056	68.8825	68.189	71.0433	2.85425	1.02869	-528.754	1.01686	-60.2799	0.770435
295	USV	TRUE	0.943204	68.0842	68.0954	0.0112	71.6763	69.6335	81.036	11.4025	4.66865	1109.72	1.05095	-68.0171	0.709862
296	USV	TRUE	0.723243	68.1522	68.1574	0.0052	72.0162	68.3528	76.9734	8.62058	3.70393	-1686.19	1.00514	-77.1489	0.542418
297	USV	TRUE	0.843899	73.0722	73.0746	0.0024	83.8844	82.2145	85.2871	3.07268	1.10768	-1280.28	1.00097	-75.979	0.520317
298	USV	TRUE	0.828091	73.3758	73.3778	0.002	77.2616	76.3666	77.5244	1.15782	0.42199	-518.474	1.06719	-75.4223	0.593962
299	USV	TRUE	0.682483	73.5014	73.523	0.0216	64.7918	62.173	65.5698	3.39674	1.29101	-150.989	1.0291	-76.5864	0.550786
300	USV	TRUE	0.822166	73.6326	73.711	0.0784	64.1366	62.9445	67.6968	4.75234	1.79251	-43.733	1.0194	-73.0604	0.49866
301	USV	TRUE	0.94113	73.817	73.8206	0.0036	69.5137	69.3953	69.7949	0.399668	0.146961	-94.2704	1.00921	-69.0128	0.714971
302	USV	TRUE	0.745032	73.8978	73.9098	0.012	72.5985	72.3411	77.706	5.36492	2.44413	431.588	1.04206	-78.4432	0.555633
303	USV	TRUE	0.729426	74.0278	74.0298	0.002	71.8603	71.7623	72.1631	0.400784	0.153333	-176.854	1.03234	-66.5933	0.738438
304	USV	TRUE	0.638432	74.3363	74.3423	0.006	72.2903	71.9073	75.7774	3.87018	1.61621	657.342	1.00187	-82.6508	0.398558
305	USV	TRUE	0.852841	76.8749	76.8869	0.012	70.8568	67.0713	74.432	7.36068	3.85486	664.017	1.02316	-73.8939	0.644385
306	USV	TRUE	0.824391	76.9701	76.9733	0.0032	64.749	64.5671	64.862	0.29482	0.107515	-20.0476	1.02818	-76.906	0.554252
307	USV	TRUE	0.912871	77.1045	77.1061	0.0016	83.6262	83.6262	83.6262	1.42109e-14	9.3996e-15	2.1507e-11	1	-71.0197	0.56484
308	USV	TRUE	0.751261	77.2153	77.2313	0.016	76.2889	74.2414	78.2375	3.99607	1.28004	84.1147	1.16028	-72.6911	0.606924
309	USV	TRUE	0.990588	77.6093	77.7193	0.11	78.0509	72.1735	81.4215	9.24798	3.55796	38.9113	2.1424	-70.5816	0.506672
310	USV	TRUE	0.794238	81.0372	81.1772	0.14	74.6714	64.9036	89.4892	24.5855	8.34958	-88.8082	2.30161	-75.9094	0.431598
311	USV	TRUE	0.782939	81.1704	81.1736	0.0032	68.7023	68.5749	69.8372	1.26227	0.511785	-408.304	1.036	-67.6107	0.763984
312	USV	TRUE	0.895656	81.2972	81.2992	0.002	85.7361	85.0458	86.1591	1.11329	0.424253	29.8997	1.65989	-76.1925	0.626962
313	USV	TRUE	0.753285	81.4048	81.4064	0.0016	72.9818	71.3698	73.1867	1.81689	0.742355	-1013.09	1.21069	-65.2865	0.703709
314	USV	TRUE	0.912826	81.5168	81.5228	0.006	65.2193	63.8982	67.906	4.00784	1.68812	-824.87	1.23166	-57.9194	0.842347
315	USV	TRUE	0.758256	83.6286	83.6406	0.012	65.2358	64.8795	65.5619	0.682351	0.215273	-51.4764	1.00556	-76.1927	0.530267
316	USV	TRUE	0.622863	84.003	84.005	0.002	67.722	66.9783	69.8729	2.89455	1.14867	-1435.82	1.16524	-74.3183	0.421208
317	USV	TRUE	0.805666	84.1266	84.1334	0.0068	58.2666	57.1259	58.89	1.76415	0.614043	-277.657	1.00759	-71.1153	0.70267
318	USV	TRUE	0.684715	84.2074	84.209	0.0016	71.4967	71.1761	72.1736	0.997506	0.403004	-623.441	1.0194	-72.0409	0.635162
319	USV	TRUE	0.950176	84.3206	84.4122	0.0916	57.7027	57.2752	67.9105	10.6354	4.47085	104.454	1.03583	-68.8118	0.644549
320	USV	TRUE	0.758948	84.5222	84.593	0.0708	64.5833	52.0596	69.5509	17.4913	7.55839	249.515	1.02552	-71.7174	0.574744
321	USV	TRUE	0.665792	84.7874	84.789	0.0016	71.2925	70.8918	71.5152	0.623441	0.249933	-389.651	1.00816	-65.3918	0.708832
322	USV	TRUE	0.645962	84.897	84.9018	0.0048	67.7424	67.3342	67.876	0.5418	0.195314	-118.057	1.00876	-71.4388	0.602322
323	USV	TRUE	0.706735	84.953	84.9586	0.0056	74.9088	69.5051	76.1761	6.67095	3.01264	1198.11	1.00105	-76.0199	0.64065
324	USV	TRUE	0.978817	85.0266	85.0362	0.0096	71.1777	70.6878	74.0351	3.34729	0.860319	-72.7063	1.27509	-66.3936	0.739504
325	USV	TRUE	0.849065	85.1426	85.1914	0.0488	73.555	71.6523	75.3159	3.66359	1.23503	37.6327	1.01046	-65.6913	0.764925
326	USV	TRUE	0.961473	85.2847	85.3363	0.0516	68.0724	65.1398	75.3048	10.165	3.19522	-39.1227	1.18788	-67.8001	0.714143
327	USV	TRUE	0.677819	85.4299	85.4331	0.0032	74.4174	74.4174	74.4174	2.84217e-14	5.0243e-15	1.02957e-12	1	-75.0059	0.533994
328	USV	TRUE	0.970297	85.5359	85.5375	0.0016	72.9469	72.7242	73.3476	0.623441	0.249933	389.651	1.00816	-68.1431	0.777856
329	USV	TRUE	0.982477	85.7135	85.7215	0.008	75.3778	74.1594	77.3728	3.21339	0.943319	26.3217	1.45728	-68.3472	0.776952
330	USV	TRUE	0.79014	85.9179	85.9195	0.0016	74.508	73.5105	75.5056	1.99501	0.788598	1246.88	1	-77.9562	0.577665
331	USV	TRUE	0.886115	86.1519	86.1675	0.0156	71.941	70.7312	72.3303	1.59905	0.435936	49.6865	1.02989	-66.9615	0.653308
332	USV	TRUE	0.834739	86.3364	86.3504	0.014	90.0384	89.1582	93.0032	3.84495	1.3418	88.0889	1.17318	-74.8695	0.489399
333	USV	TRUE	0.63971	86.4604	86.506	0.0456	77.7273	74.9152	94.5747	19.6594	6.31889	411.445	1.00618	-77.4596	0.460069
334	USV	TRUE	0.885934	86.5528	86.5552	0.0024	66.9512	66.4836	67.2852	0.801568	0.28993	-333.986	1.00236	-68.416	0.657315
335	USV	TRUE	0.893239	86.7288	86.7504	0.0216	67.9954	63.2803	69.8792	6.59891	2.48339	366.52	1.10299	-72.5486	0.538287
336	USV	TRUE	0.796622	86.882	86.8836	0.0016	82.9903	82.3668	83.6137	1.24688	0.492874	-779.302	1	-69.6221	0.667201
337	USV	TRUE	0.625071	87.2377	87.2441	0.0064	77.4181	73.7569	79.5639	5.80697	2.29654	-876.633	1.01857	-69.8985	0.590623
338	USV	TRUE	0.930359	87.4789	87.5049	0.026	63.6216	55.7713	64.3997	8.62838	2.53832	-265.715	1.22574	-63.7704	0.787442
339	USV	TRUE	0.966586	87.6041	87.7057	0.1016	68.5116	65.9008	68.8453	2.94455	1.24981	14.3906	1.00434	-60.1102	0.708128
340	USV	TRUE	0.62755	87.7993	87.8009	0.0016	90.8437	90.5676	90.9416	0.374065	0.153618	-233.791	1.01068	-70.3998	0.643626
341	USV	TRUE	0.818889	87.9401	88.0249	0.0848	93.2034	78.4175	95.5978	17.1803	6.73738	210.085	1.03444	-73.6889	0.588877
342	USV	TRUE	0.644518	88.2237	88.2277	0.004	78.0095	77.5048	79.4864	1.98165	0.658114	-478.883	1.03145	-72.4733	0.600605
343	USV	TRUE	0.635127	88.3341	88.3381	0.004	102.156	100.442	102.854	2.41212	0.882643	-647.731	1.03841	-76.3214	0.55165
344	USV	TRUE	0.798213	88.7997	88.8017	0.002	69.3145	68.8514	69.4749	0.623441	0.243171	311.721	1.01894	-74.4727	0.540069
345	USV	TRUE	0.880945	88.9549	88.9689	0.014	64.4989	62.015	64.5838	2.56873	1.30694	-195.831	1.00259	-71.6335	0.595365
346	USV	TRUE	0.896156	89.0633	89.0729	0.0096	67.5202	67.1175	67.8113	0.693759	0.249159	-35.2949	1.02489	-73.9873	0.544982
347	USV	TRUE	0.937562	89.2473	89.3337	0.0864	74.2492	63.1301	77.787	14.6569	3.60294	-27.3704	1.17217	-72.4669	0.670686
348	USV	TRUE	0.997983	89.4394	89.4458	0.0064	70.1382	66.7464	71.3257	4.57933	1.5119	-710.585	1.08899	-69.7951	0.608128
349	USV	TRUE	0.977712	89.6382	89.6434	0.0052	70.3039	69.6933	71.024	1.33067	0.455162	-222.406	1.02526	-62.8762	0.767821
350	USV	TRUE	0.797147	89.8858	89.891	0.0052	67.1291	63.7447	68.6209	4.8762	1.71229	-998.534	1.03065	-59.1778	0.80254
351	USV	TRUE	0.95962	91.1391	91.2407	0.1016	78.1345	68.2731	80.0368	11.7637	4.18121	95.5871	1.03367	-60.5038	0.777998
352	USV	TRUE	0.684183	91.372	91.374	0.002	70.975	70.4852	71.4381	0.952975	0.366077	-488.574	1.00178	-61.5728	0.785874
353	USV	TRUE	0.859751	91.4744	91.4824	0.008	71.7411	69.7817	80.1191	10.3374	3.81157	1448.28	1.07802	-69.6184	0.702839
354	USV	TRUE	0.803886	91.5892	91.6028	0.0136	75.6398	73.4557	80.0086	6.55288	2.4431	507.856	1.06717	-79.7449	0.498717
355	USV	TRUE	0.816966	92.8088	92.8528	0.044	55.7894	52.7501	56.5463	3.79623	0.929352	-61.9462	1.02779	-66.854	0.654282
356	USV	TRUE	0.793678	93.0444	93.0464	0.002	68.0077	65.8212	69.0363	3.21518	1.14227	-1462.54	1.0332	-72.6207	0.630941
357	USV	TRUE	0.859536	93.1684	93.2592	0.0908	65.5624	49.2978	73.1791	23.8814	9.19169	-187.721	1.12162	-73.6712	0.545803
358	USV	TRUE	0.924332	93.3617	93.4065	0.0448	64.6084	64.3728	65.1416	0.768808	0.329073	-13.6252	1.00186	-65.9732	0.633416
359	USV	TRUE	0.754808	93.4341	93.4497	0.0156	58.7995	55.25	60.462	5.21204	1.75635	-307.708	1.00919	-69.1068	0.711623
360	USV	TRUE	0.948033	93.6569	93.7133	0.0564	63.5748	55.3052	66.9239	11.6186	5.08706	-180.648	1.08415	-65.0342	0.653259
361	USV	TRUE	0.890757	93.8401	93.8701	0.03	58.6484	55.5145	62.509	6.99452	2.58098	-208.632	1.05853	-69.1994	0.589172
362	USV	TRUE	0.980457	93.9589	93.9709	0.012	77.5346	75.6258	77.5643	1.93841	0.626356	-168.546	1.00843	-65.3076	0.769981
363	USV	TRUE	0.818907	94.0413	94.0609	0.0196	78.4015	78.0054	82.7984	4.79301	2.04908	-237.427	1.01174	-73.6145	0.590019
364	USV	TRUE	0.984493	94.1385	94.1545	0.016	84.6918	80.8926	86.7031	5.81048	1.96465	322.136	1.04535	-71.0492	0.711345
365	USV	TRUE	0.906838	94.2302	94.2318	0.0016	81.6099	81.3338	81.7079	0.374065	0.153618	233.791	1.01068	-68.9831	0.706058
366	USV	TRUE	0.982681	94.3178	94.3374	0.0196	85.9352	80.9935	86.3113	5.3178	2.70809	280.714	1.01872	-69.4918	0.700516
367	USV	TRUE	0.943272	94.4278	94.433	0.0052	78.5868	78.3641	78.9282	0.564066	0.181403	-45.2656	1.03105	-61.0602	0.776395
368	USV	TRUE	0.808083	94.6494	94.6518	0.0024	58.0661	57.7321	58.1032	0.371096	0.138851	-139.161	1.01913	-66.7247	0.655682
369	USV	TRUE	0.889535	94.7338	94.7478	0.014	64.8771	63.2462	69.8963	6.65004	2.3267	-476.936	1.01668	-65.0429	0.652713
370	USV	TRUE	0.972029	95.0498	95.0586	0.0088	66.9468	66.6419	67.2266	0.584713	0.24082	-63.2215	1.00094	-64.2021	0.630718
371	USV	TRUE	0.889107	95.1602	95.1654	0.0052	75.446	74.897	75.9318	1.03478	0.339397	-137.556	1.07119	-66.0447	0.780608
372	USV	TRUE	0.810125	95.2727	95.2763	0.0036	77.5322	74.8009	78.4822	3.68127	1.34096	1064.03	1.07846	-64.2302	0.807518
373	USV	TRUE	0.728323	95.4123	95.4167	0.0044	75.4248	75.1688	75.5696	0.400784	0.146912	45.2841	1.04525	-57.8912	0.852827
374	USV	TRUE	0.713694	96.7755	96.7771	0.0016	79.7075	78.5854	80.8297	2.24439	0.887173	-1402.74	1	-72.5534	0.666641
375	USV	TRUE	0.759802	97.8552	97.8632	0.008	66.9809	66.9591	68.2637	1.30454	0.639844	-170.186	1.00327	-75.172	0.52471
376	USV	TRUE	0.769547	98.0664	98.1408	0.0744	63.6367	63.3885	69.842	6.45347	3.16419	89.0615	1.00177	-72.3941	0.59234
377	USV	TRUE	0.67161	98.2165	98.3433	0.1268	75.2886	71.6082	76.4606	4.85248	1.77773	16.1986	1.03485	-80.04	0.402546
378	USV	TRUE	0.848153	98.4765	98.4817	0.0052	74.733	71.31	75.8081	4.49804	1.86249	-942.889	1.01488	-75.1211	0.502128
379	USV	TRUE	0.711177	98.6089	98.6121	0.0032	71.7434	71.7137	71.9809	0.267189	0.0845777	-54.1182	1.01256	-76.4301	0.447394
380	USV	TRUE	0.89023	98.8145	98.8373	0.0228	62.1636	61.8765	63.8456	1.96908	0.869266	-52.0526	1.03008	-76.7563	0.439915
381	USV	TRUE	0.736972	98.8805	98.9733	0.0928	81.4229	67.0095	99.7847	32.7752	6.8059	159.352	3.8796	-88.4711	0.237363
382	USV	TRUE	0.65756	99.0629	99.0761	0.0132	76.0184	71.1682	78.531	7.36287	2.73827	-581.44	1.00885	-76.1824	0.55168
383	USV	TRUE	0.816317	99.2005	99.2049	0.0044	63.2131	61.8252	63.9627	2.13751	0.736428	-503.575	1.01597	-70.9656	0.610557
384	USV	TRUE	0.927257	99.289	99.2974	0.0084	67.2995	64.7396	68.4389	3.69925	1.22298	-391.048	1.02454	-75.1652	0.597039
385	USV	TRUE	0.97858	99.4542	99.5138	0.0596	63.7601	61.8551	69.0709	7.21575	1.52899	40.8381	1.05986	-69.3715	0.589397
386	USV	TRUE	0.966644	99.605	99.627	0.022	74.7431	72.7363	79.567	6.83065	2.05353	218.343	1.17914	-75.9894	0.54326
387	USV	TRUE	0.932958	99.723	99.7666	0.0436	71.7162	71.3982	77.0068	5.6086	2.13709	114.008	1.02957	-73.6602	0.526015
388	USV	TRUE	0.901422	99.8402	99.9002	0.06	65.9984	60.7158	67.1206	6.40475	2.02716	-17.848	1.03542	-75.0436	0.572368
389	USV	TRUE	0.830312	99.947	99.9774	0.0304	61.5354	55.766	63.3612	7.59515	2.36923	-279.177	1.01714	-66.6711	0.731357
390	USV	TRUE	0.777113	100.169	100.2	0.0304	73.9817	71.857	76.9204	5.06348	1.73244	80.2601	1.15939	-68.3634	0.660563
391	USV	TRUE	0.949741	100.327	100.329	0.0016	68.4218	68.0745	68.9473	0.872818	0.347517	545.511	1.00577	-71.5904	0.548432
392	USV	TRUE	0.660623	100.537	100.547	0.0104	66.0083	64.2591	69.1287	4.86957	1.9061	-446.17	1.03444	-72.2843	0.545603
393	USV	TRUE	0.895504	100.686	100.713	0.0272	67.1059	66.7583	71.4106	4.65233	2.17925	-157.917	1.03782	-65.6082	0.651478
394	USV	TRUE	0.781381	100.833	100.835	0.002	65.2892	65.1912	65.592	0.400784	0.153333	176.854	1.03234	-62.6267	0.769885
395	USV	TRUE	0.919739	100.915	100.937	0.0228	80.4306	80.4299	81.3659	0.936003	0.353457	-42.6045	1.00013	-71.7644	0.636399
396	USV	TRUE	0.929467	101.013	101.015	0.0028	72.5049	71.6885	72.5568	0.868365	0.314754	272.137	1.0688	-63.9571	0.789438
397	USV	TRUE	0.689074	101.193	101.196	0.0028	84.2898	82.6889	84.9301	2.24115	0.920539	-823.298	1.00443	-72.6777	0.703643
398	USV	TRUE	0.9671	101.975	101.979	0.0044	91.8869	90.8033	92.681	1.87775	0.622581	-430.264	1.00349	-67.4789	0.704352
399	USV	TRUE	0.796099	102.052	102.076	0.0232	114.913	113.051	116.471	3.42008	1.13694	-101.3	1.05077	-78.0756	0.577209
400	USV	TRUE	0.970614	102.084	102.147	0.0624	79.6988	70.8379	81.1967	10.3588	4.29087	-150.063	1.01691	-65.9249	0.792766
401	USV	TRUE	0.837577	102.254	102.334	0.0796	68.0039	60.8194	71.1172	10.2978	3.26506	-76.9388	1.04805	-59.6674	0.709823
402	USV	TRUE	0.742949	102.528	102.653	0.1256	68.4116	65.8389	70.7186	4.87968	1.84576	-33.2696	1.01026	-67.531	0.651913
403	USV	TRUE	0.951678	102.768	102.81	0.042	68.3975	67.1506	71.8317	4.68112	1.60692	-32.6311	1.08282	-69.6386	0.607679
404	USV	TRUE	0.899019	102.839	102.978	0.1388	62.5659	58.7198	68.1802	9.46036	2.90186	-51.6306	1.03721	-67.0494	0.594272
405	USV	TRUE	0.942993	103.09	103.135	0.0448	67.9855	66.955	68.4095	1.45451	0.459068	-3.87692	1.00518	-66.219	0.600872
406	USV	TRUE	0.718697	103.254	103.333	0.0788	67.5286	66.5216	68.0943	1.57271	0.565873	-9.57239	1.00989	-72.1364	0.503101
407	USV	TRUE	0.720771	103.568	103.584	0.0156	64.8478	64.5117	67.0768	2.56506	1.06315	151.509	1.00426	-66.4516	0.590945
408	USV	TRUE	0.869378	103.789	103.797	0.0076	63.4504	63.2693	63.9569	0.687629	0.284764	-86.682	1.00082	-58.573	0.696814
409	USV	TRUE	0.86612	103.973	103.976	0.0032	64.4321	64.0981	64.7661	0.667973	0.256298	231.935	1.00479	-61.3868	0.658754
410	USV	TRUE	0.737829	104.14	104.22	0.08	66.579	63.8571	75.0389	11.1818	2.49144	-52.386	1.06142	-76.5783	0.452363
411	USV	TRUE	0.669539	104.272	104.284	0.012	68.2642	68.2084	68.5972	0.388805	0.117892	-9.01434	1.00463	-72.5168	0.412273
412	USV	TRUE	0.95208	104.759	104.771	0.012	68.5908	68.1155	68.7659	0.650413	0.287454	51.8654	1.00924	-60.6334	0.761139
413	USV	TRUE	0.757795	105.077	105.113	0.0368	81.7177	74.67	83.9633	9.29332	3.76299	-195.198	1.08974	-73.9187	0.538479
414	USV	TRUE	0.604631	105.184	105.195	0.0104	82.0003	81.8791	82.2359	0.356843	0.14163	-28.6467	1.00629	-78.6501	0.460227
415	USV	TRUE	0.826223	105.291	105.293	0.0016	93.4542	93.1781	93.5522	0.374065	0.153618	-233.791	1.01068	-74.2751	0.518073
416	USV	TRUE	0.869134	105.435	105.438	0.0032	81.8566	81.297	82.6337	1.33668	0.562898	-425.824	1.0159	-76.6229	0.523477
417	USV	TRUE	0.938369	105.558	105.561	0.0032	79.961	79.2782	80.4137	1.13555	0.388562	-352.541	1.00359	-66.7748	0.701737
418	USV	TRUE	0.842554	105.823	105.838	0.0152	78.4954	74.7823	79.4476	4.66532	1.91474	-324.172	1.03968	-76.6412	0.527519
419	USV	TRUE	0.61925	106.327	106.333	0.0052	74.3267	73.681	74.6607	0.979694	0.334056	195.172	1.01039	-66.231	0.700641
420	USV	TRUE	0.779743	109.711	109.738	0.0264	68.9401	56.3809	70.0992	13.7183	5.10015	501.526	1.06824	-78.917	0.4542
421	USV	TRUE	0.69515	109.897	109.899	0.0016	78.3951	78.2526	78.8938	0.641254	0.258129	-311.721	1.14317	-78.5656	0.496266
422	USV	TRUE	0.677163	109.997	110.001	0.0044	70.4029	69.9279	73.0599	3.13205	1.08937	-701.06	1.08723	-74.2047	0.605224
423	USV	TRUE	0.876257	110.04	110.113	0.0724	68.6666	68.6651	92.0449	23.3798	10.4554	-325.55	1.00118	-77.916	0.436244
424	USV	TRUE	0.714375	110.209	110.211	0.002	71.9217	71.7257	72.0285	0.302814	0.137361	-1.2855e-12	1.09531	-69.486	0.66362
425	USV	TRUE	0.864975	112.039	112.045	0.006	80.0262	74.0633	82.1876	8.12429	2.6937	1359.19	1.00258	-77.9399	0.534824
426	USV	TRUE	0.705031	112.162	112.163	0.0016	82.2509	80.906	83.7738	2.86783	1.13437	1792.39	1.00032	-74.8972	0.624264
427	USV	TRUE	0.604646	113.292	113.294	0.0024	92.8513	92.5841	93.3189	0.73477	0.267807	-306.154	1.00557	-72.5524	0.453008
428	USV	TRUE	0.871628	114.247	114.335	0.088	79.158	77.8466	83.0191	5.17251	1.75504	-3.10654	1.03709	-73.4716	0.499751
429	USV	TRUE	0.743903	116.644	116.658	0.014	67.2676	62.4967	67.7856	5.2889	2.50395	-376.797	1.00007	-72.3184	0.552178
430	USV	TRUE	0.983234	116.757	116.84	0.0836	55.7007	51.5968	66.7466	15.1497	3.12487	28.5363	1.1226	-64.427	0.765484
431	USV	TRUE	0.683535	116.961	116.963	0.0016	77.0559	76.9579	77.332	0.374065	0.153618	-233.791	1.01068	-74.5001	0.623927
432	USV	TRUE	0.675039	117.06	117.064	0.0036	73.391	70.8378	74.4078	3.56994	1.24333	999.036	1.03118	-67.3872	0.802263
433	USV	TRUE	0.833079	117.147	117.153	0.0064	73.3603	72.6251	74.9894	2.36438	0.822364	353.883	1.00312	-69.5174	0.703989
434	USV	TRUE	0.998881	117.697	117.717	0.02	74.5831	67.2318	83.0192	15.7874	6.24566	-789.369	1	-70.2002	0.606825
435	USV	TRUE	0.667964	118.485	118.499	0.0136	68.4923	67.7037	78.1585	10.4548	4.39259	785.589	1.01216	-65.3844	0.661882
436	USV	TRUE	0.835827	118.642	118.646	0.0044	77.9272	76.2869	81.2151	4.92816	1.82018	1236.17	1.03202	-65.9193	0.773052
437	USV	TRUE	0.732656	126.363	126.367	0.0048	79.0853	79.0162	79.3329	0.316698	0.130489	35.62	1.01981	-67.272	0.704489
438	USV	TRUE	0.637589	126.503	126.508	0.0044	70.6056	70.3827	71.9427	1.56	0.63456	359.741	1.01588	-68.1241	0.635694
439	USV	TRUE	0.749382	126.584	126.587	0.0028	71.2614	70.8755	71.781	0.905474	0.311266	316.315	1.0022	-66.1157	0.727676
440	USV	TRUE	0.82755	126.719	126.721	0.002	72.8988	72.4356	73.0591	0.623441	0.243171	311.721	1.01894	-71.5512	0.564203
441	USV	TRUE	0.796067	131.713	131.718	0.0048	64.3628	62.4769	65.0472	2.57031	0.876661	-486.308	1.02668	-68.0615	0.709089
442	USV	TRUE	0.782031	131.848	131.854	0.0056	54.4551	53.8898	54.7951	0.905242	0.381425	-157.764	1.00301	-77.4805	0.537924
443	USV	TRUE	0.723041	131.929	131.954	0.0252	61.5074	60.5854	67.3689	6.78355	2.43406	-290.04	1.00723	-72.9076	0.536391
444	USV	TRUE	0.94194	132.081	132.083	0.0024	69.1072	67.4372	70.8439	3.40666	1.22662	-1419.44	1.00004	-70.4451	0.72343
445	USV	TRUE	0.829788	132.261	132.268	0.0072	72.0948	70.6294	74.3428	3.71337	1.25358	-438.372	1.02634	-70.7308	0.645394
446	USV	TRUE	0.942917	132.33	132.344	0.0136	73.9826	70.1632	79.0825	8.91928	3.71343	681.694	1.0488	-74.8104	0.58404
447	USV	TRUE	0.932301	132.508	132.515	0.0072	54.1933	51.2538	56.7257	5.47185	1.76747	690.783	1.01933	-70.2398	0.723602
448	USV	TRUE	0.937664	132.75	132.849	0.0992	67.1449	54.1553	79.3845	25.2292	7.45105	-37.7351	1.65039	-77.2028	0.447482
449	USV	TRUE	0.916943	132.959	132.973	0.0144	72.4604	71.1677	73.5782	2.41059	1.20409	169.885	1.00371	-75.3584	0.525529
450	USV	TRUE	0.928565	133.057	133.067	0.0104	72.6253	70.3316	72.6437	2.31206	0.817293	-230.204	1.02149	-68.3731	0.712413
451	USV	TRUE	0.849599	133.487	133.49	0.0028	72.4133	71.9234	73.3039	1.38048	0.453319	450.617	1.02403	-63.7297	0.810422
452	USV	TRUE	0.700668	133.59	133.593	0.0028	78.2181	77.038	78.8638	1.82579	0.638171	641.466	1.01451	-75.9745	0.603145
453	USV	TRUE	0.895346	133.719	133.722	0.0028	70.906	70.5201	71.8263	1.30626	0.483866	-480.658	1.02526	-68.8936	0.607651
454	USV	TRUE	0.841872	133.808	133.811	0.0032	78.6142	77.7161	79.7423	2.02618	0.723822	-658.696	1.00464	-67.4289	0.80297
455	USV	TRUE	0.99508	133.881	133.952	0.0712	70.8343	70.8342	71.1219	0.287624	0.0904613	-2.15181	1.00081	-61.5681	0.714119
456	USV	TRUE	0.801173	134.023	134.025	0.0024	70.7533	70.3525	71.9557	1.60314	0.600763	-667.973	1.04179	-72.6135	0.672518
457	USV	TRUE	0.921424	134.129	134.134	0.0048	89.6677	85.6525	92.733	7.08051	2.12649	1352.05	1.02875	-69.9465	0.733377
458	USV	TRUE	0.770266	134.29	134.3	0.01	73.7881	72.9198	75.8588	2.93908	1.04929	77.6955	1.29859	-69.7238	0.726404
459	USV	TRUE	0.945329	134.375	134.382	0.0068	85.9885	82.745	87.397	4.65196	1.97972	763.03	1.02214	-65.474	0.786467
460	USV	TRUE	0.831144	134.468	134.471	0.0028	86.2113	85.1054	87.05	1.94454	0.700348	712.151	1.00468	-67.2049	0.774538
461	USV	TRUE	0.986124	134.663	134.685	0.022	69.4276	68.2359	77.408	9.1721	3.25577	433.62	1.13533	-61.9477	0.843851
462	USV	TRUE	0.848894	134.768	134.79	0.0224	99.9434	98.047	104.154	6.10734	2.58882	220.246	1.07984	-79.9344	0.535389
463	USV	TRUE	0.726241	134.868	134.876	0.0088	86.4968	85.8979	93.5269	7.62903	2.79867	843.926	1.13857	-76.0946	0.601734
464	USV	TRUE	0.827538	135.114	135.16	0.046	68.8297	56.6199	70.6197	13.9999	5.25573	275.756	1.06228	-72.4582	0.539782
465	USV	TRUE	0.838409	135.308	135.313	0.0044	76.6378	72.4191	77.3107	4.89161	1.99761	1134.63	1.00224	-73.4885	0.582
466	USV	TRUE	0.824371	135.491	135.495	0.0044	77.0969	74.4027	77.8613	3.45862	1.23013	-813.297	1.06407	-79.6211	0.498179
467	USV	TRUE	0.605798	135.568	135.597	0.0288	83.0317	69.4171	83.8752	14.4581	4.88519	489.762	1.06638	-77.8058	0.535895
468	USV	TRUE	0.960033	135.701	135.71	0.0084	81.1626	75.9509	87.2771	11.3262	3.4631	-1110.6	1.03151	-70.1504	0.663626
469	USV	TRUE	0.743554	135.769	135.87	0.1012	64.6089	54.1942	97.2257	43.0314	11.3638	220.595	1.57386	-67.4027	0.649502
470	USV	TRUE	0.808605	136.016	136.044	0.0272	72.0562	64.0995	72.5981	8.49861	3.57341	-312.24	1.02566	-62.8301	0.63758
471	USV	TRUE	0.803575	136.199	136.213	0.014	72.6295	69.3907	79.8991	10.5084	3.63837	-720.159	1.03704	-68.4929	0.721385
472	USV	TRUE	0.8786	136.352	136.405	0.0528	68.4879	65.2245	79.2965	14.072	4.75535	-225.13	1.04088	-63.4442	0.707862
473	USV	TRUE	0.992761	136.495	136.572	0.0764	60.8514	55.9668	62.827	6.86021	2.47541	47.1731	1.10633	-66.1574	0.70597
474	USV	TRUE	0.734201	138.925	138.934	0.0092	70.289	67.5904	71.5225	3.93207	1.69554	-456.896	1.02983	-72.053	0.443436
475	USV	TRUE	0.649506	139.064	139.073	0.0088	69.0335	68.603	71.3555	2.75249	1.19836	312.326	1.0005	-70.9075	0.573404
476	USV	TRUE	0.742149	139.231	139.255	0.0244	71.4254	69.8945	81.8831	11.9886	5.36801	-477.398	1.0994	-75.7838	0.453143
477	USV	TRUE	0.828014	146.447	146.473	0.026	72.7491	72.4886	73.1553	0.666648	0.258417	17.9703	1.00133	-73.8245	0.641865
478	USV	TRUE	0.892724	146.606	146.608	0.002	71.304	69.6831	71.4109	1.72782	0.681729	-767.215	1.15155	-71.9635	0.647697
479	USV	TRUE	0.865449	147.064	147.084	0.0204	61.4082	58.2942	61.4738	3.17961	1.39101	-165.547	1.003	-73.9373	0.528115
480	USV	TRUE	0.9642	147.214	147.22	0.0056	67.3587	64.7113	67.9344	3.22309	1.3755	-587.474	1.0046	-68.1524	0.652928
481	USV	TRUE	0.85693	147.411	147.457	0.046	60.7037	55.9951	65.6564	9.66136	3.22472	112.229	1.12839	-76.5814	0.537248
482	USV	TRUE	0.91652	147.503	147.505	0.0016	64.5757	64.2284	65.1012	0.872818	0.347517	-545.511	1.00577	-74.1428	0.649364
483	USV	TRUE	0.75247	147.674	147.675	0.0016	69.4899	66.8715	69.864	2.99252	1.2312	-1714.46	1.18871	-74.1637	0.592546
484	USV	TRUE	0.980209	147.769	147.837	0.0684	58.5361	53.8793	68.8686	14.9892	6.77212	172.621	1.12514	-66.0596	0.640784
485	USV	TRUE	0.966375	147.964	147.974	0.0104	71.1748	70.8662	71.4721	0.605992	0.2179	50.3529	1.00165	-72.7578	0.545214
486	USV	TRUE	0.94749	148.097	148.155	0.0576	58.5243	57.404	64.8066	7.40263	3.47182	-118.435	1.00771	-73.6275	0.598013
487	USV	TRUE	0.62306	148.491	148.494	0.0024	60.2141	59.0117	60.6149	1.60314	0.600763	-667.973	1.04179	-67.6601	0.660106
488	USV	TRUE	0.967139	148.691	148.693	0.0024	66.3321	64.5286	66.6809	2.15236	0.811064	-862.798	1.10858	-67.2995	0.645412
489	USV	TRUE	0.900201	148.995	149.006	0.0108	69.7986	69.2653	78.743	9.47774	2.92456	719.951	1.15004	-72.8241	0.665031
490	USV	TRUE	0.781803	149.293	149.299	0.0056	79.5949	78.6746	80.6191	1.94454	0.661467	-368.909	1.00559	-65.1669	0.637096
491	USV	TRUE	0.966175	149.377	149.381	0.004	68.4185	67.7282	69.6579	1.9297	0.636743	473.316	1.01237	-63.4587	0.803685
492	USV	TRUE	0.685773	149.854	149.857	0.0024	81.1963	80.5951	81.6638	1.06876	0.385797	445.315	1.00188	-67.8105	0.802617
493	USV	TRUE	0.846666	150.126	150.128	0.0016	69.2912	69.1933	69.5673	0.374065	0.153618	-233.791	1.01068	-50.1755	0.831799
494	USV	TRUE	0.992711	150.26	150.267	0.0064	68.1635	66.4342	69.6702	3.23596	1.08892	-536.634	1.01366	-52.2081	0.870649
495	USV	TRUE	0.849343	150.334	150.349	0.0152	54.3674	52.1717	68.9943	16.8226	6.23361	-1039.21	1.30682	-70.9614	0.659511
496	USV	TRUE	0.944309	150.46	150.466	0.0056	72.2292	71.8849	76.2314	4.34654	1.68316	714.93	1.07581	-48.25	0.918961
497	USV	TRUE	0.904616	150.751	150.764	0.0132	67.8311	67.0889	70.3038	3.2149	1.19675	241.464	1.00475	-58.2063	0.845392
498	USV	TRUE	0.965168	150.968	150.988	0.0204	67.7727	66.7099	69.6942	2.98437	1.23785	-118.182	1.05421	-53.8095	0.916728
499	USV	TRUE	0.99511	151.16	151.178	0.0188	74.5855	70.6816	82.3942	11.7126	2.97332	423.071	1.46899	-58.8435	0.866796
500	USV	TRUE	0.833021	156.349	156.368	0.0192	51.3784	50.4082	51.7422	1.33403	0.44252	51.3199	1.01177	-79.7961	0.535861
501	USV	TRUE	0.611894	156.53	156.55	0.02	65.2559	63.119	65.6714	2.5524	0.641307	127.698	1.0044	-82.4129	0.409275
502	USV	TRUE	0.843248	156.676	156.681	0.0056	71.2387	71.0623	71.4399	0.377653	0.143378	-59.1733	1.00214	-71.7687	0.657204
503	USV	TRUE	0.865737	156.799	156.801	0.002	78.3269	77.7213	78.9325	1.21126	0.436354	-581.455	1.00442	-72.4436	0.664335
504	USV	TRUE	0.825045	157.021	157.026	0.0048	80.3804	79.8662	80.6712	0.80502	0.299584	72.9558	1.13253	-74.1173	0.609601
505	USV	TRUE	0.64451	157.117	157.125	0.008	73.3126	73.1629	78.224	5.06109	1.79571	426.708	1.20727	-79.7065	0.455242
506	USV	TRUE	0.676988	157.548	157.554	0.0056	77.2283	76.7078	77.694	0.986248	0.352845	182.051	1.00379	-75.6457	0.555198
507	USV	TRUE	0.750517	157.87	157.874	0.004	80.7408	79.6276	81.2604	1.63282	0.629141	464.882	1.0319	-78.1765	0.55354
508	USV	TRUE	0.835872	158.058	158.085	0.0272	82.3706	68.3184	82.8489	14.5306	7.17175	531.536	1.02955	-79.3471	0.499636
509	USV	TRUE	0.800466	158.134	158.138	0.004	67.6699	66.7027	67.8788	1.17609	0.557897	295.296	1.00023	-77.2626	0.541329
510	USV	TRUE	0.701952	158.342	158.36	0.0172	69.4142	67.3552	71.2776	3.92233	1.6046	198.996	1.08731	-81.7958	0.445754
511	USV	TRUE	0.908768	158.519	158.527	0.008	68.4789	64.8168	69.9297	5.11291	1.62554	-570.085	1.03917	-74.6888	0.550226
512	USV	TRUE	0.838835	158.642	158.686	0.0444	75.8215	64.0866	76.8265	12.7399	5.53229	171.864	1.24246	-76.0631	0.559987
513	USV	TRUE	0.732854	158.808	158.88	0.0724	65.0651	54.9651	66.0951	11.13	4.38789	131.747	1.12474	-74.8027	0.452796
514	USV	TRUE	0.763637	159.087	159.108	0.0212	76.9183	66.7115	77.9891	11.2775	4.90052	531.946	1.08045	-81.9034	0.495035
515	USV	TRUE	0.90212	163.611	163.631	0.02	67.4497	65.7775	70.7197	4.94228	1.66143	230.065	1.0368	-70.906	0.538186
516	USV	TRUE	0.963349	163.855	163.86	0.0044	71.4046	71.0088	72.0418	1.03306	0.390384	211.794	1.02619	-72.3991	0.643284
517	USV	TRUE	0.870623	164.083	164.084	0.0016	81.4299	81.1092	82.1067	0.997506	0.403004	623.441	1.0194	-74.8346	0.625116
518	USV	TRUE	0.851946	164.167	164.213	0.046	68.0678	67.8155	74.2915	6.47604	2.79706	-127.435	1.03317	-74.0795	0.500575
519	USV	TRUE	0.916827	164.287	164.318	0.0308	74.5137	68.7097	78.5071	9.79741	3.86699	318.665	1.0759	-75.3647	0.540887
520	USV	TRUE	0.727349	164.427	164.434	0.0068	71.4169	71.3872	71.9958	0.608598	0.194648	59.675	1.01458	-72.6765	0.641024
521	USV	TRUE	0.765879	189.533	189.534	0.0016	74.9474	74.7782	75.9538	1.17563	0.490049	-701.372	1.10925	-62.4467	0.794717
522	USV	TRUE	0.928922	189.736	189.752	0.016	77.6138	70.9952	78.6568	7.66154	2.79361	260.493	1.29517	-68.4721	0.710275
523	USV	TRUE	0.866698	189.814	189.848	0.0332	72.2276	70.8603	72.9827	2.12239	0.765914	34.1977	1.03455	-76.4905	0.62391
524	USV	TRUE	0.670002	189.916	189.928	0.0116	86.4192	72.8904	87.8569	14.9665	5.99621	1275.7	1.05541	-75.1138	0.602916
525	USV	TRUE	0.994771	190.019	190.021	0.0016	71.2866	71.2866	71.2866	1.42109e-14	2.17558e-15	3.52797e-12	1	-64.049	0.768756
526	USV	TRUE	0.945507	190.116	190.121	0.0044	77.6069	75.8615	79.5705	3.70906	1.4707	736.925	1.11335	-69.2789	0.766042
527	USV	TRUE	0.663467	190.206	190.208	0.002	78.702	77.6466	79.4279	1.78126	0.631199	830.195	1.01952	-68.3848	0.768433
528	USV	TRUE	0.633531	190.358	190.36	0.0016	77.8782	77.5843	78.7065	1.12219	0.460853	-701.372	1.03705	-71.3954	0.672314
529	USV	TRUE	0.817086	190.464	190.469	0.0048	84.8341	70.1611	89.6875	19.5264	7.33877	-2726.16	1.23405	-71.9984	0.534928
530	USV	TRUE	0.944626	190.603	190.619	0.0168	69.7134	67.4274	70.2101	2.78263	1.03699	-190.621	1.05782	-60.7709	0.784439
531	USV	TRUE	0.786602	191.053	191.058	0.0052	72.3783	71.8324	73.054	1.22167	0.426692	-125.456	1.13654	-73.1332	0.650413
532	USV	TRUE	0.602138	191.162	191.165	0.0024	95.4171	95.2167	95.6175	0.400784	0.144299	166.993	1	-75.6165	0.52777
533	USV	TRUE	0.876745	191.277	191.282	0.0048	70.3494	67.8826	71.7174	3.83481	1.36809	812.577	1.00666	-68.5608	0.730321
534	USV	TRUE	0.912279	191.38	191.382	0.002	69.6764	69.5027	69.8501	0.347346	0.151643	197.847	1.00936	-61.7701	0.802538
535	USV	TRUE	0.757121	191.668	191.684	0.0156	86.2517	72.3506	93.5832	21.2325	8.52554	1442.34	1.01601	-75.5006	0.534979
536	USV	TRUE	0.727062	191.986	191.988	0.0016	85.2304	83.271	85.7648	2.49377	1.04055	1558.6	1.04977	-74.9755	0.635039
537	USV	TRUE	0.909349	192.08	192.091	0.0112	84.2527	73.3587	84.6434	11.2847	5.5592	1114.22	1.0716	-64.7895	0.807284
538	USV	TRUE	0.773093	192.17	192.173	0.0024	76.1818	75.6474	77.9185	2.27111	0.855036	946.295	1.05147	-75.6584	0.575466
539	USV	TRUE	0.774425	192.415	192.417	0.0024	78.637	76.4327	79.4386	3.00588	1.12083	1252.45	1.03561	-72.9713	0.65219
540	USV	TRUE	0.986831	192.509	192.519	0.01	72.8626	71.4629	75.4781	4.01526	1.21254	353.032	1.01633	-65.0733	0.784147
541	USV	TRUE	0.924644	192.723	192.747	0.0232	71.3346	69.0545	74.2204	5.1659	1.60492	169.485	1.0464	-72.3071	0.651194
542	USV	TRUE	0.787851	192.824	192.84	0.016	89.2893	74.6509	91.2638	16.6129	7.17396	958.25	1.24335	-70.0793	0.644539
543	USV	TRUE	0.991917	192.921	192.932	0.0108	72.6273	71.5459	75.1804	3.63453	1.12607	322.208	1.06759	-60.0392	0.790286
544	USV	TRUE	0.893851	193.121	193.133	0.0128	83.555	70.853	83.83	12.977	6.46611	1039.96	1.01033	-65.3107	0.77258
545	USV	TRUE	0.714786	193.24	193.248	0.008	66.114	66.0503	66.1815	0.131243	0.0544231	-4.14923	1.00328	-79.9115	0.400796
546	USV	TRUE	0.973333	193.417	193.421	0.004	75.7826	75.2037	78.5584	3.35471	1.04517	696.986	1.10455	-58.8524	0.860226
547	USV	TRUE	0.781613	193.503	193.508	0.0048	72.9999	72.264	77.0657	4.80177	1.77861	1005.09	1.05378	-63.1553	0.777689
548	USV	TRUE	0.868586	193.603	193.61	0.0072	81.8601	81.3086	84.3351	3.02645	1.40184	419.42	1.00023	-68.3856	0.696335
549	USV	TRUE	0.725903	193.69	193.714	0.0236	78.6315	77.2309	86.9258	9.69492	4.03557	386.463	1.01978	-76.5422	0.50625
550	USV	TRUE	0.938136	193.886	193.928	0.0428	77.2896	69.0648	85.1999	16.1351	8.29017	-372.528	1.0123	-70.0259	0.538578
551	USV	TRUE	0.72127	194.002	194.005	0.0032	75.7345	75.2966	78.8146	3.51799	1.21917	-983.405	1.12215	-73.1095	0.649044
552	USV	TRUE	0.983845	194.089	194.092	0.0032	77.2626	76.8247	79.7564	2.93166	1.01997	825.689	1.15853	-66.4783	0.789789
553	USV	TRUE	0.797674	194.186	194.191	0.0044	78.6529	76.6478	79.2522	2.60441	1.11169	594.686	1.0015	-70.9484	0.638583
554	USV	TRUE	0.960854	194.388	194.391	0.0024	75.6968	75.0288	78.3687	3.33986	1.27259	1391.61	1.06461	-70.1997	0.727704
555	USV	TRUE	0.801117	194.647	194.667	0.0204	66.0991	65.7658	67.7578	1.99203	0.698523	40.8811	1.03452	-73.1855	0.523564
556	USV	TRUE	0.728298	195.027	195.038	0.0108	84.9315	79.6348	87.0038	7.36894	2.85491	690.844	1.03451	-76.7726	0.551283
557	USV	TRUE	0.751197	195.399	195.402	0.0024	96.1653	93.1594	96.8704	3.71096	1.40919	1530.77	1.07346	-75.4703	0.610449
558	USV	TRUE	0.926563	195.633	195.649	0.0164	77.3625	74.894	79.5773	4.68329	2.44866	286.25	1.0016	-75.6547	0.590806
559	USV	TRUE	0.804802	195.931	195.938	0.0064	73.0361	72.5978	73.9045	1.30669	0.423543	26.4027	1.12414	-72.5632	0.656378
560	USV	TRUE	0.838255	196.157	196.186	0.0292	75.9328	71.595	78.4337	6.83868	3.04592	243.425	1.08264	-76.5862	0.494323
561	USV	TRUE	0.843444	196.3	196.347	0.0464	75.28	66.4973	77.538	11.0407	4.36566	-205.423	1.04581	-75.5568	0.527047
562	USV	TRUE	0.772565	196.425	196.428	0.0028	78.5726	78.421	80.1692	1.74824	0.734512	-656.535	1.03442	-72.0785	0.589556
563	USV	TRUE	0.600336	196.528	196.533	0.0056	80.2016	78.7959	81.634	2.83813	0.951272	-515.786	1.01313	-69.9154	0.66503
564	USV	TRUE	0.938862	196.623	196.625	0.0028	91.7504	91.5649	91.8321	0.267189	0.110013	-3.1184e-13	1.04133	-70.3447	0.67381
565	USV	TRUE	0.632951	197.001	197.007	0.006	75.1945	71.9434	83.8212	11.8778	4.39276	-2056.4	1.00843	-75.1903	0.598866
566	USV	TRUE	0.968225	197.311	197.315	0.004	72.38	71.5933	73.1816	1.58829	0.499613	375.482	1.00424	-63.2303	0.702202
567	USV	TRUE	0.889507	197.4	197.414	0.014	74.9407	74.0473	77.1821	3.13478	1.01808	-108.67	1.36443	-64.4299	0.789195
568	USV	TRUE	0.980763	197.501	197.508	0.0064	70.7717	68.3913	71.7023	3.31098	1.30972	500.885	1.14096	-63.5779	0.774295
569	USV	TRUE	0.878098	197.591	197.603	0.0116	76.5417	74.1762	77.6401	3.46392	1.44033	-341.395	1.05117	-61.0743	0.857532
570	USV	TRUE	0.91815	198.766	198.801	0.0356	70.34	65.3637	70.8841	5.5204	1.83313	-101.239	1.03508	-68.7171	0.648717
571	USV	TRUE	0.741631	198.899	198.925	0.0256	53.1637	53.1231	55.0604	1.93725	0.92084	-90.179	1.0092	-75.2912	0.587409
572	USV	TRUE	0.714123	198.969	198.972	0.0028	80.578	80.1772	80.8452	0.667973	0.246149	-249.165	1.00352	-66.722	0.611645
573	USV	TRUE	0.674376	199.082	199.084	0.0016	66.7422	66.3682	67.1163	0.74813	0.295724	-467.581	1	-70.5138	0.749761
574	USV	TRUE	0.985192	199.178	199.195	0.0168	66.3958	65.8451	67.5397	1.69462	0.634243	-65.3485	1.03773	-64.8012	0.765632
575	USV	TRUE	0.753259	199.274	199.277	0.0036	79.9263	79.9263	79.9263	2.84217e-14	7.10543e-15	1.60069e-13	1	-64.0895	0.648734
576	USV	TRUE	0.868604	199.592	199.611	0.0188	71.4434	70.3789	78.4051	8.02627	2.81916	354.161	1.14779	-66.8565	0.724901
577	USV	TRUE	0.731959	199.663	199.672	0.0092	81.7182	77.4803	83.5663	6.08598	2.37856	-806.505	1.13736	-67.1633	0.661817
578	USV	TRUE	0.80254	199.896	199.898	0.0016	54.2601	53.984	54.3581	0.374065	0.153618	-233.791	1.01068	-60.8409	0.6959
579	USV	TRUE	0.976831	200.004	200.048	0.0444	68.2964	68.1075	73.6261	5.51868	2.40703	-122.825	1.00026	-63.7708	0.760935
580	USV	TRUE	0.968248	200.124	200.15	0.0264	71.7747	70.4117	74.9305	4.51881	1.50241	147.425	1.04028	-64.059	0.781512
581	USV	TRUE	0.699979	200.236	200.237	0.0016	70.9896	70.3661	71.613	1.24688	0.492874	779.302	1	-74.8785	0.576806
582	USV	TRUE	0.740967	200.443	200.513	0.0696	53.5614	49.6274	62.4166	12.7892	4.95638	-189.952	1.02745	-68.0656	0.589658
583	USV	TRUE	0.956338	200.621	200.643	0.0224	78.1271	58.1551	79.9739	21.8188	10.674	1003.21	1.02367	-67.905	0.635507
584	USV	TRUE	0.793899	200.826	200.885	0.0588	57.1695	55.596	65.5191	9.92311	4.01422	-153.573	1.01275	-64.6982	0.717729
585	USV	TRUE	0.824214	201.103	201.186	0.0828	63.773	56.6636	70.3278	13.6642	3.67627	61.2018	1.36805	-66.3482	0.654702
586	USV	TRUE	0.645753	201.334	201.336	0.0016	97.0956	96.9976	97.3717	0.374065	0.153618	-233.791	1.01068	-73.7355	0.626262
587	USV	TRUE	0.780299	201.561	201.566	0.0044	93.0357	92.5175	94.2525	1.73502	0.620782	-283.305	1.14611	-74.6239	0.475511
588	USV	TRUE	0.829707	201.681	201.683	0.002	71.1188	70.7893	71.4483	0.659067	0.266714	-353.708	1.00734	-76.6968	0.578768
589	USV	TRUE	0.602143	201.797	201.842	0.0444	66.8756	62.2009	70.083	7.88214	2.80821	-155.131	1.00561	-78.3053	0.444824
590	USV	TRUE	0.783518	201.985	202.001	0.0156	80.3232	74.8651	82.6196	7.75459	3.60949	488.027	1.3029	-75.3958	0.587167
591	USV	TRUE	0.766642	202.089	202.095	0.0068	81.2877	80.9611	81.3137	0.352599	0.120466	37.5853	1.02018	-74.6249	0.537733
592	USV	TRUE	0.841987	202.174	202.187	0.0128	77.4321	76.7823	78.3929	1.61061	0.757771	123.98	1.00803	-72.2773	0.632483
593	USV	TRUE	0.870376	202.263	202.281	0.0184	79.7122	78.6216	80.1873	1.56571	0.482753	40.3985	1.02868	-75.7284	0.545797
594	USV	TRUE	0.625311	202.563	202.572	0.0096	77.3412	77.0625	77.7672	0.704693	0.266372	68.2378	1.00094	-73.9861	0.589553
595	USV	TRUE	0.955705	203.818	203.849	0.0308	83.5827	70.8123	84.8407	14.0284	5.70636	428.927	1.16163	-76.4093	0.551593
596	USV	TRUE	0.798162	204.119	204.12	0.0016	63.9615	63.3826	64.0506	0.667973	0.276311	-389.651	1.07279	-77.174	0.541632
597	USV	TRUE	0.764745	204.233	204.294	0.0612	69.4989	64.7652	80.6205	15.8553	5.62765	189.211	1.10163	-79.8413	0.431177
598	USV	TRUE	0.904144	204.66	204.708	0.048	66.1395	65.5073	66.7733	1.26599	0.560824	-26.0136	1.00007	-73.0697	0.573042
599	USV	TRUE	0.885729	204.79	204.816	0.0252	72.8459	72.455	73.9226	1.46756	0.67008	-48.6334	1.00695	-70.9256	0.700712
600	USV	TRUE	0.680887	204.936	204.94	0.0036	74.7863	74.4449	75.8625	1.41759	0.430943	-325.215	1.05441	-73.0512	0.605277
601	USV	TRUE	0.896005	205.122	205.142	0.02	74.7893	73.1863	76.7575	3.57119	1.39496	-106.414	1.15158	-76.3489	0.579938
602	USV	TRUE	0.930024	205.293	205.295	0.002	78.1744	77.9518	78.2989	0.347144	0.138896	54.3699	1.08616	-72.6713	0.571207
603	USV	TRUE	0.726202	205.584	205.609	0.0248	65.0714	63.1982	66.7371	3.53894	0.926118	-96.3066	1.05461	-80.6566	0.403056
604	USV	TRUE	0.649107	205.707	205.712	0.0052	55.3134	54.4896	56.8126	2.32306	0.711656	-416.851	1.0258	-76.7384	0.497811
605	USV	TRUE	0.871186	206.076	206.081	0.0056	69.7067	66.6664	70.1312	3.46481	1.29539	-591.152	1.12526	-72.179	0.599075
606	USV	TRUE	0.945448	216.682	216.699	0.0172	71.4228	70.2176	71.8803	1.66271	0.535935	51.6458	1.02657	-71.7585	0.66355
607	USV	TRUE	0.603097	221.147	221.154	0.0072	79.8904	75.8677	82.0353	6.16762	1.90352	-819.471	1.04598	-73.6085	0.66504
608	USV	TRUE	0.967287	221.302	221.305	0.0028	70.8087	70.586	71.8181	1.23204	0.449939	427.644	1.05245	-63.3699	0.790541
609	USV	TRUE	0.894122	221.385	221.388	0.0028	72.5419	71.1614	74.3231	3.16174	1.19892	1214.01	1.01348	-70.3521	0.68185
610	USV	TRUE	0.665624	222.987	222.991	0.0048	55.2763	53.8958	55.7968	1.90101	0.62137	-373.486	1.03365	-76.4867	0.587698
611	USV	TRUE	0.992601	223.138	223.219	0.0812	71.7594	67.1505	75.3329	8.18242	3.9739	110.293	1.00712	-66.275	0.639352
612	USV	TRUE	0.635623	223.334	223.341	0.0064	52.8678	49.1783	53.9777	4.79932	1.75101	792.716	1.01017	-81.132	0.494472
613	USV	TRUE	0.685451	223.429	223.432	0.0028	71.8899	71.5114	73.6934	2.18204	0.796404	752.795	1.08825	-72.9176	0.608516
614	USV	TRUE	0.810202	223.841	223.843	0.0024	74.0305	71.9597	77.8379	5.87816	2.14695	-2449.23	1.00561	-70.0577	0.61972
615	USV	TRUE	0.89674	223.973	223.977	0.0032	70.9347	69.428	71.4987	2.07072	0.680805	-589.115	1.04687	-68.3485	0.699844
616	USV	TRUE	0.761056	224.132	224.156	0.024	77.8204	70.8986	84.2268	13.3281	4.41881	363.99	1.23143	-81.3689	0.516766
617	USV	TRUE	0.658006	224.238	224.241	0.0024	86.453	83.3135	88.5237	5.21019	1.88899	2170.91	1.00297	-81.603	0.471064
618	USV	TRUE	0.855795	224.335	224.339	0.0044	69.0703	68.3282	70.2207	1.89259	0.739054	503.186	1.03	-70.8266	0.662649
619	USV	TRUE	0.967596	224.715	224.821	0.1064	81.5499	67.7353	83.0393	15.304	6.55777	-134.114	1.0106	-71.411	0.60098
620	USV	TRUE	0.93024	224.917	224.923	0.0052	55.8765	55.2771	57.3709	2.09382	0.688292	-396.609	1.00202	-69.1038	0.708693
621	USV	TRUE	0.704165	225.393	225.395	0.0016	54.8073	54.4332	55.1814	0.74813	0.295724	-467.581	1	-71.6032	0.652291
622	USV	TRUE	0.84097	225.581	225.583	0.002	67.5486	67.2591	67.8648	0.605629	0.218335	-290.727	1.00254	-69.8791	0.648132
623	USV	TRUE	0.934908	225.99	226.011	0.0216	76.327	68.3112	79.5908	11.2797	3.58919	-538.399	1.07734	-64.4294	0.786952
624	USV	TRUE	0.746408	226.159	226.195	0.0364	72.5622	71.8557	73.1047	1.249	0.457834	-22.1755	1.00787	-71.9908	0.535778
625	USV	TRUE	0.868681	226.333	226.336	0.0024	55.5426	54.8747	56.2106	1.33595	0.480995	-556.644	1	-69.9016	0.565422
626	USV	TRUE	0.966771	226.421	226.489	0.068	69.0444	68.0705	70.4469	2.37639	0.854731	-23.2421	1.00838	-72.3133	0.530385
627	USV	TRUE	0.708793	226.57	226.582	0.0116	68.1033	67.0709	78.5767	11.5058	4.56042	980.497	1.18133	-74.9737	0.540581
628	USV	TRUE	0.980347	226.68	226.698	0.018	73.0353	71.8393	79.78	7.94069	3.00009	-443.961	1.01384	-72.9629	0.587661
629	USV	TRUE	0.919665	226.804	226.805	0.0016	72.5867	72.5867	72.5867	1.42109e-14	6.40475e-15	7.94411e-12	1	-66.6444	0.696322
630	USV	TRUE	0.914195	226.884	226.925	0.0404	76.9401	69.9595	78.6075	8.64797	3.01908	-227.577	1.01894	-69.4746	0.649485
631	USV	TRUE	0.625668	227.038	227.05	0.012	78.9168	74.7406	87.9928	13.2522	4.90776	-1022.89	1.0617	-74.4772	0.591739
632	USV	TRUE	0.898581	227.134	227.142	0.008	83.6028	81.088	85.3755	4.28752	2.07311	-521.678	1.01501	-72.2266	0.701663
633	USV	TRUE	0.973969	227.372	227.378	0.006	77.0987	76.706	77.4086	0.702562	0.241663	41.1707	1.03331	-67.6599	0.582473
634	USV	TRUE	0.866209	227.58	227.585	0.0056	76.1205	75.0933	77.1476	2.05429	0.888684	333.106	1.0103	-68.252	0.628675
635	USV	TRUE	0.804677	227.838	227.84	0.0024	77.3661	76.8985	77.7	0.801568	0.28993	-333.986	1.00236	-69.0797	0.713162
636	USV	TRUE	0.830547	227.987	227.999	0.012	72.6008	71.4875	79.9224	8.4349	2.89532	-712.021	1.00906	-70.3584	0.651499
637	USV	TRUE	0.800002	228.169	228.192	0.0228	61.3214	57.6447	70.4518	12.8071	5.23517	507.266	1.29157	-68.5074	0.70958
638	USV	TRUE	0.99339	228.312	228.316	0.0036	73.2872	73.0497	73.3169	0.267189	0.0806379	-44.5315	1.01162	-61.4563	0.772885
639	USV	TRUE	0.781851	228.479	228.481	0.0024	73.6884	73.3544	73.7255	0.371096	0.138851	-139.161	1.01913	-66.2962	0.764635
640	USV	TRUE	0.690065	228.667	228.681	0.0144	77.8411	71.7522	79.869	8.11672	3.2893	-570.94	1.002	-67.2363	0.700107
641	USV	TRUE	0.799554	230.132	230.149	0.0168	73.5073	72.4503	76.0899	3.63967	1.08918	1.86296	1.21038	-68.473	0.587985
642	USV	TRUE	0.899623	231.64	231.651	0.0104	71.3485	70.9848	72.8032	1.81837	0.593772	147.521	1.03827	-60.1353	0.854348
643	USV	TRUE	0.865883	231.844	231.849	0.0044	85.3635	84.7907	85.5979	0.807229	0.303267	-122.564	1.05736	-70.0489	0.709074
644	USV	TRUE	0.737298	233.586	233.588	0.002	77.8444	77.3679	78.597	1.22907	0.45537	602.448	1.00829	-62.8701	0.793963
645	USV	TRUE	0.967936	233.693	233.701	0.008	83.1283	75.0371	84.6053	9.56815	2.64769	1185.22	1.01302	-68.1619	0.760285
646	USV	TRUE	0.684042	233.989	233.997	0.008	80.0108	73.9579	80.8945	6.93662	2.82947	878.974	1.00556	-70.9505	0.667315
647	USV	TRUE	0.981138	234.138	234.153	0.0156	78.1408	75.4971	87.5313	12.0342	4.16135	779.592	1.11124	-69.1581	0.72294
648	USV	TRUE	0.923163	235.027	235.081	0.054	81.047	78.4782	87.2521	8.77388	3.28867	93.3501	1.13957	-78.3166	0.44785
649	USV	TRUE	0.819333	235.308	235.322	0.0144	74.7945	72.5649	86.5916	14.0266	6.67735	1088.29	1.03288	-79.236	0.491201
650	USV	TRUE	0.830199	235.486	235.489	0.0032	70.0725	69.1522	70.503	1.35079	0.506154	451.5	1.02609	-75.8507	0.612677
651	USV	TRUE	0.900028	235.672	235.681	0.0088	69.3738	66.8731	70.9417	4.06865	1.28754	-452.612	1.00931	-76.4826	0.484569
652	USV	TRUE	0.747501	235.802	235.803	0.0016	80.7959	80.0032	82.1229	2.1197	0.847153	-1324.81	1.00811	-76.2685	0.583632
653	USV	TRUE	0.882059	235.888	235.89	0.0016	87.8625	87.4617	88.0851	0.623441	0.249933	-389.651	1.00816	-72.7908	0.58647
654	USV	TRUE	0.714474	235.98	235.985	0.0052	69.7937	69.7677	70.1321	0.364451	0.110302	43.2335	1.01091	-68.6294	0.588301
655	USV	TRUE	0.982535	236.202	236.205	0.0024	71.0775	70.8771	71.8123	0.935162	0.336697	306.154	1.13181	-68.7604	0.641728
656	USV	TRUE	0.868642	236.369	236.385	0.0156	70.3315	69.9833	71.815	1.83174	0.779891	102.501	1.0115	-77.3985	0.536392
657	USV	TRUE	0.849626	236.578	236.592	0.0144	79.02	71.7375	85.1677	13.4302	4.66979	945.046	1.03768	-79.9568	0.492823
658	USV	TRUE	0.65401	242.212	242.227	0.0152	61.3428	57.0749	61.7474	4.67248	2.00502	-307.867	1.00012	-76.418	0.407457
659	USV	TRUE	0.959357	242.435	242.449	0.0144	68.9799	65.4765	70.6729	5.19642	1.62476	337.464	1.13151	-67.8864	0.722737
660	USV	TRUE	0.974913	242.524	242.535	0.0116	66.253	65.6489	72.458	6.8091	2.75828	661.704	1.16495	-70.312	0.710162
661	USV	TRUE	0.922866	245.613	245.667	0.0548	72.252	71.8905	74.3987	2.50818	1.0504	-39.1582	1.00423	-68.63	0.549441
662	USV	TRUE	0.978919	245.746	245.764	0.018	73.9596	72.7282	83.4852	10.757	4.20072	632.062	1.05439	-68.3391	0.707828
663	USV	TRUE	0.968814	245.885	245.888	0.0024	73.2417	72.7742	74.5109	1.73673	0.647113	723.637	1.03655	-70.2823	0.675741
664	USV	TRUE	0.963347	246.024	246.03	0.0064	74.0771	71.8179	81.4287	9.6108	3.04925	1496.31	1.0445	-72.8674	0.657632
665	USV	TRUE	0.870131	246.14	246.142	0.002	76.2372	74.0953	77.1947	3.09939	1.18153	1537.61	1.01788	-75.2129	0.653678
666	USV	TRUE	0.967763	246.276	246.286	0.0096	55.8829	52.7516	58.1466	5.39505	1.83392	585.152	1.01423	-66.0738	0.788955
667	USV	TRUE	0.784245	246.473	246.478	0.0052	78.2612	75.9897	82.321	6.33123	1.93663	1080.1	1.04018	-66.0663	0.79259
668	USV	TRUE	0.734956	247.442	247.444	0.0016	71.6255	71.2514	71.9995	0.74813	0.295724	467.581	1	-71.208	0.663122
669	USV	TRUE	0.894337	247.596	247.598	0.002	70.2622	69.4695	70.752	1.28251	0.503743	665.428	1.01432	-69.7639	0.730704
670	USV	TRUE	0.678121	247.724	247.735	0.0116	68.7504	53.7969	72.0401	18.2432	8.76443	1659.86	1.3766	-75.0433	0.599394
671	USV	TRUE	0.845279	247.86	247.865	0.0052	55.498	54.6827	55.912	1.22929	0.456662	-156.621	1.09274	-67.1734	0.761566
672	USV	TRUE	0.994981	248.073	248.081	0.008	67.7897	67.3722	68.2944	0.922142	0.307921	-28.1503	1.05318	-60.1515	0.707416
673	USV	TRUE	0.72607	248.198	248.201	0.0028	95.1705	94.9998	95.6084	0.608598	0.216448	213.822	1.00844	-67.1136	0.668806
674	USV	TRUE	0.799964	248.282	248.29	0.0076	71.2616	70.9373	72.1522	1.21493	0.428337	160.264	1.01976	-64.7559	0.793954
675	USV	TRUE	0.967059	248.372	248.379	0.0068	71.3648	70.6745	73.1946	2.52007	0.811507	359.438	1.00342	-60.2704	0.841825
676	USV	TRUE	0.660898	256.003	256.005	0.0016	70.8064	70.557	70.8777	0.320627	0.129065	-155.86	1.04572	-75.3271	0.593881
677	USV	TRUE	0.634463	256.147	256.171	0.024	73.0317	70.3838	73.6183	3.23443	1.31553	-119.936	1.02439	-79.0269	0.496599
678	USV	TRUE	0.736824	273.792	273.798	0.006	67.6107	66.4825	83.3026	16.8201	6.48523	-2920.11	1.03649	-70.8602	0.602093
679	USV	TRUE	0.946272	273.947	273.97	0.0228	57.5388	56.9913	59.561	2.56968	0.971277	-92.4099	1.03194	-66.4452	0.763163
680	USV	TRUE	0.744898	274.183	274.184	0.0016	64.4693	63.5164	64.8879	1.37157	0.556377	-857.232	1.02519	-73.2187	0.657502
681	USV	TRUE	0.827108	274.304	274.311	0.0068	77.6946	72.3008	79.383	7.08222	2.81196	-1074.44	1.00192	-70.1932	0.711555
682	USV	TRUE	0.976908	274.441	274.479	0.0376	68.8916	67.341	69.2491	1.90804	0.622486	-25.0896	1.01947	-70.4764	0.652048
683	USV	TRUE	0.964841	274.571	274.616	0.0456	70.38	56.1798	72.6611	16.4813	4.63621	309.7	1.09701	-66.7767	0.651022
684	USV	TRUE	0.945445	274.751	274.759	0.0076	65.0054	64.2368	65.9126	1.67582	0.415804	-28.8219	1.21399	-67.8766	0.602833
685	USV	TRUE	0.695817	275.065	275.067	0.002	69.7178	69.0943	70.3412	1.24688	0.466541	-623.441	1	-77.4067	0.478004
686	USV	TRUE	0.91957	275.434	275.439	0.0048	67.2133	66.1715	67.8961	1.72465	0.590361	-380.008	1.00407	-69.2657	0.600085
687	USV	TRUE	0.723207	275.509	275.513	0.0044	78.7815	76.6662	78.9151	2.24884	0.68594	-345.405	1.19225	-75.7794	0.533838
688	USV	TRUE	0.745238	275.597	275.602	0.0048	73.9034	73.4284	74.6159	1.18751	0.408595	209.2	1.10024	-73.96	0.598962
689	USV	TRUE	0.634546	277.073	277.084	0.0112	66.8794	65.3046	67.2216	1.91706	0.582589	-167.288	1.00069	-79.403	0.470117
690	USV	TRUE	0.847901	277.285	277.287	0.0024	68.0536	66.7177	69.0556	2.33791	0.8446	-974.127	1.00319	-79.3507	0.419389
691	USV	TRUE	0.956512	277.482	277.488	0.006	68.2174	68.1283	68.4994	0.371096	0.152944	72.2	1.00866	-69.2996	0.661238
692	USV	TRUE	0.681392	278.178	278.306	0.128	60.3669	27.3542	78.5951	51.2409	10.1439	89.6995	4.9487	-83.9137	0.244115
693	USV	TRUE	0.696656	278.492	278.498	0.006	70.8516	67.09	71.4392	4.34921	1.98214	-731.102	1.00495	-72.2317	0.586696
694	USV	TRUE	0.856625	278.631	278.645	0.014	68.5504	67.8668	70.291	2.42418	0.827917	-106.121	1.17213	-65.2582	0.702784
695	USV	TRUE	0.919643	278.787	278.791	0.004	82.7773	80.7363	84.5215	3.78518	1.08877	801.736	1.03658	-72.8308	0.645527
696	USV	TRUE	0.899667	278.909	278.911	0.002	80.4306	80.1278	80.5285	0.400784	0.153333	-176.854	1.03234	-70.4078	0.650782
697	USV	TRUE	0.83095	279.234	279.26	0.0264	71.0822	70.6424	86.0014	15.359	8.11243	-573.383	1.02421	-76.5895	0.53484
698	USV	TRUE	0.721903	279.337	279.341	0.004	60.9367	53.0277	63.2741	10.2463	4.06988	-2606.25	1.00145	-79.0556	0.550443
699	USV	TRUE	0.909317	279.475	279.478	0.0032	74.87	74.7177	75.2249	0.507214	0.181411	80.8062	1.06152	-72.7599	0.520762
700	USV	TRUE	0.819591	280.152	280.161	0.0096	67.0775	66.4943	67.5293	1.03499	0.400765	-102.944	1.00895	-75.6955	0.487845
701	USV	TRUE	0.765731	280.351	280.359	0.008	66.9921	66.2455	67.9553	1.70976	0.7321	198.872	1.00402	-66.4657	0.69781
702	USV	TRUE	0.894451	280.634	280.642	0.0076	55.9432	53.7538	58.3776	4.62386	1.46918	-619.479	1.00715	-60.468	0.799596
703	USV	TRUE	0.972672	280.77	280.778	0.0072	59.8803	58.1732	61.3721	3.19885	0.918176	-405.341	1.01084	-65.6574	0.662753
704	USV	TRUE	0.975288	280.886	280.898	0.012	69.3332	69.0363	71.8121	2.7758	0.963298	223.795	1.05757	-64.8611	0.791628
705	USV	TRUE	0.87935	281.058	281.06	0.0024	64.7411	64.2735	65.0083	0.73477	0.267807	-306.154	1.00557	-65.192	0.784404
706	USV	TRUE	0.987509	281.318	281.324	0.0056	72.456	71.5048	73.1969	1.6921	0.682366	312.884	1.01224	-66.555	0.637854
707	USV	TRUE	0.87723	281.556	281.621	0.0648	68.5111	66.1693	70.883	4.71366	1.64169	-69.2914	1.01316	-62.7596	0.704863
708	USV	TRUE	0.773394	281.877	281.889	0.012	75.679	71.4776	79.8804	8.40275	4.16446	-718.751	1.00208	-69.5246	0.636132
709	USV	TRUE	0.957987	282.031	282.052	0.0204	75.9002	75.7074	76.1706	0.463215	0.200379	18.4739	1.00065	-70.6953	0.580047
710	USV	TRUE	0.79427	282.155	282.215	0.0596	72.1448	64.1949	74.0661	9.87121	3.18804	100.719	1.10969	-71.5753	0.596207
711	USV	TRUE	0.737654	282.287	282.3	0.0128	91.0162	89.8825	92.3737	2.49122	0.859527	106.289	1.13858	-75.0269	0.58361
712	USV	TRUE	0.88998	282.403	282.405	0.002	78.3412	77.5619	79.7796	2.21767	0.861894	-1133.01	1.01961	-73.7502	0.637541
713	USV	TRUE	0.966301	282.51	282.546	0.0364	66.163	64.1489	70.7244	6.57552	2.30522	147.338	1.02617	-71.4826	0.581527
714	USV	TRUE	0.877149	282.672	282.675	0.0024	95.3135	93.4432	95.5584	2.11525	0.791818	-807.134	1.1728	-69.7044	0.673323
715	USV	TRUE	0.871457	284.103	284.113	0.0104	71.4713	71.4479	75.3801	3.93226	1.84137	414.214	1.02183	-72.0981	0.491991
716	USV	TRUE	0.900672	284.221	284.223	0.002	67.6143	67.3249	67.9305	0.605629	0.218335	-290.727	1.00254	-65.3528	0.720652
717	USV	TRUE	0.982113	286.148	286.199	0.0516	77.592	77.5724	89.1791	11.6067	5.95118	-226.808	1.0008	-74.3997	0.521893
718	USV	TRUE	0.825796	286.402	286.404	0.002	75.1356	74.6859	76.7699	2.08408	0.810159	998.142	1.14382	-76.401	0.596728
719	USV	TRUE	0.972946	286.508	286.536	0.028	73.3792	64.9529	74.0923	9.1394	3.44464	346.923	1.02256	-73.5478	0.588707
720	USV	TRUE	0.739233	289.668	289.67	0.002	67.9001	67.3969	68.4033	1.00641	0.417923	-551.555	1.01934	-74.1846	0.453587
721	USV	TRUE	0.72004	289.813	289.861	0.048	67.6186	55.9556	68.986	13.0304	5.93701	247.114	1.05153	-74.6932	0.494991
722	USV	TRUE	0.807103	290.526	290.543	0.0176	65.5436	62.0456	66.4333	4.38773	1.22467	-159.734	1.18935	-69.9216	0.592701
723	USV	TRUE	0.629139	290.62	290.732	0.112	63.9531	34.117	98.5541	64.4371	8.35659	-116.004	6.77394	-83.5015	0.230997
724	USV	TRUE	0.801534	292.149	292.188	0.0392	71.4943	70.896	71.8928	0.996825	0.271548	-5.07486	1.01721	-70.9897	0.545356
725	USV	TRUE	0.790519	292.382	292.435	0.0528	77.0731	68.1773	77.4776	9.3003	4.16669	-174.354	1.00033	-70.8773	0.456293
726	USV	TRUE	0.929151	292.581	292.584	0.0024	68.2189	67.5509	68.8869	1.33595	0.480995	-556.644	1	-67.0464	0.50179
727	USV	TRUE	0.847006	292.737	292.745	0.008	68.4969	65.6766	71.6141	5.93754	1.83563	-738.843	1.00214	-62.3997	0.806332
728	USV	TRUE	0.963124	292.875	292.885	0.0096	69.7735	68.8577	70.5024	1.64469	0.470867	-85.4669	1.06742	-67.1143	0.705196
729	USV	TRUE	0.842451	292.974	292.979	0.0056	66.2582	65.7088	66.6329	0.924102	0.272181	-140.669	1.00876	-72.8566	0.629972
730	USV	TRUE	0.91604	293.276	293.334	0.0576	72.3991	66.9632	72.6336	5.67039	1.7292	96.5278	1.00647	-68.3963	0.702385
731	USV	TRUE	0.664931	293.405	293.41	0.0052	76.1871	74.7064	76.8662	2.15978	0.783509	67.5313	1.52994	-74.294	0.657999
732	USV	TRUE	0.927214	293.497	293.509	0.012	70.9258	69.627	71.4602	1.83321	0.488274	-61.3132	1.04831	-62.8994	0.79514
733	USV	TRUE	0.935498	293.604	293.628	0.024	70.5602	64.1318	71.8816	7.74983	1.60153	-233.128	1.09889	-66.0726	0.718896
734	USV	TRUE	0.914676	293.706	293.714	0.0076	67.6826	64.5951	68.7088	4.11372	1.36455	-509.387	1.06897	-67.2367	0.792326
735	USV	TRUE	0.964344	293.787	293.821	0.0336	66.3493	62.7942	70.5872	7.79302	2.47542	-76.4977	1.14378	-64.6784	0.791233
736	USV	TRUE	0.901972	293.91	293.922	0.012	66.1827	65.062	67.6414	2.57936	0.774084	183.723	1.0775	-63.3077	0.722588
737	USV	TRUE	0.971306	294.002	294.024	0.022	67.5433	65.4539	68.538	3.08412	0.854965	46.4362	1.06902	-54.5169	0.850219
738	USV	TRUE	0.969867	294.157	294.166	0.0092	67.9149	66.7844	68.1946	1.41017	0.407597	73.9287	1.07365	-58.5466	0.843626
739	USV	TRUE	0.728144	294.267	294.274	0.0068	68.2696	66.5989	70.1435	3.54458	1.11958	-480.362	1.03413	-63.3603	0.771637
740	USV	TRUE	0.781764	294.399	294.435	0.0352	67.2925	65.9271	68.1781	2.25096	0.682167	-25.6855	1.03916	-64.8829	0.756337
741	USV	TRUE	0.716144	294.56	294.569	0.0092	61.0902	60.8071	61.2848	0.477727	0.15773	15.9683	1.00914	-74.3499	0.585979
742	USV	TRUE	0.776936	294.668	294.671	0.0028	65.7935	65.7935	65.7935	1.42109e-14	2.92656e-15	1.60106e-12	1	-74.7471	0.540315
743	USV	TRUE	0.659139	294.855	294.866	0.0116	66.2269	64.9577	67.4663	2.50861	0.636588	-175.426	1.01564	-62.171	0.725731
744	USV	TRUE	0.949404	294.968	294.974	0.0056	62.9052	61.5692	63.6474	2.07814	0.51771	262.55	1.09292	-59.4767	0.785666
745	USV	TRUE	0.975082	295.322	295.324	0.002	68.7806	67.1864	69.3863	2.19986	0.862726	-1112.02	1.04361	-61.7147	0.798771
746	USV	TRUE	0.675429	295.403	295.405	0.002	89.6636	88.3677	90.3271	1.95939	0.795855	-1040.13	1.03756	-71.5122	0.703623
747	USV	TRUE	0.757244	330.684	330.687	0.0024	70.6995	70.4992	71.1003	0.601176	0.22042	-250.49	1.00609	-71.7079	0.646822
748	USV	TRUE	0.658671	330.774	330.778	0.0044	71.7047	71.2743	72.1575	0.883209	0.289187	-36.9799	1.13181	-78.7651	0.542322
749	USV	TRUE	0.810505	331.153	331.154	0.0016	77.8743	77.1529	78.7738	1.62095	0.642088	1013.09	1.00178	-77.0602	0.597394
750	USV	TRUE	0.940652	346.643	346.658	0.0152	70.3765	67.7224	71.8527	4.1303	1.52811	308.948	1.05072	-71.9114	0.657463
751	USV	TRUE	0.803544	346.843	346.845	0.0016	66.523	66.4517	66.7724	0.320627	0.129065	-155.86	1.04572	-69.8355	0.461817
752	USV	TRUE	0.764725	347.124	347.136	0.0124	73.0397	71.9771	75.9661	3.98907	1.60779	256.938	1.08749	-70.1681	0.697743
753	USV	TRUE	0.72684	347.319	347.329	0.01	76.2135	67.2175	78.1106	10.8931	4.92068	-1172.88	1.01315	-66.6286	0.614634
754	USV	TRUE	0.817896	351.065	351.072	0.0076	69.8599	69.3033	76.3022	6.99887	1.6935	482.118	1.23443	-67.199	0.727156
755	USV	TRUE	0.684378	351.296	351.297	0.0016	58.1462	57.4693	58.4668	0.997506	0.403004	623.441	1.0194	-74.4066	0.585609
756	USV	TRUE	0.645831	351.516	351.521	0.0048	80.429	79.1417	80.8585	1.71682	0.643624	220.315	1.18103	-72.4592	0.584993
757	USV	TRUE	0.840585	351.823	351.825	0.002	73.22	70.9489	74.173	3.22408	1.30017	1684.56	1.04454	-75.7589	0.605694
758	USV	TRUE	0.67517	355.396	355.402	0.0056	69.0462	67.0784	70.1705	3.09211	1.45986	-545.537	1.02849	-74.2092	0.583819
759	USV	TRUE	0.770375	355.497	355.517	0.02	70.4284	53.6126	70.5086	16.8961	8.05913	866.713	1.01541	-72.1132	0.550314
760	USV	TRUE	0.969516	355.679	355.75	0.0708	67.7342	64.2292	73.2416	9.01244	2.79966	-39.5487	1.12358	-66.9513	0.64941
761	USV	TRUE	0.94876	355.849	355.891	0.0416	70.7339	63.4608	75.9287	12.4679	5.57454	236.623	1.24888	-64.272	0.714855
762	USV	TRUE	0.610528	391.677	391.69	0.0136	65.3869	65.1987	65.5727	0.374067	0.146447	19.2533	1.00316	-79.8831	0.496112
763	USV	TRUE	0.732762	392.084	392.094	0.01	69.4219	69.1818	74.5134	5.33162	2.6084	539.174	1.00929	-76.029	0.543668
764	USV	TRUE	0.976776	392.51	392.512	0.002	76.537	72.9967	76.6928	3.69612	1.46431	-1606.32	1.15156	-65.5734	0.797245
765	USV	TRUE	0.766008	392.661	392.663	0.0024	71.3511	69.8815	73.689	3.80745	1.38267	1586.44	1.00568	-77.85	0.600553
766	USV	TRUE	0.710812	392.793	392.795	0.0016	69.9801	68.9737	70.1493	1.17563	0.490049	701.372	1.10925	-76.271	0.614878
767	USV	TRUE	0.71704	393.284	393.286	0.0016	71.0908	70.5653	71.4381	0.872818	0.347517	-545.511	1.00577	-77.6374	0.531476
768	USV	TRUE	0.774042	393.526	393.527	0.0016	61.2231	61.2231	61.2231	1.42109e-14	6.40475e-15	7.94411e-12	1	-74.1173	0.495292
769	USV	TRUE	0.914435	393.725	393.736	0.0104	74.8676	74.002	76.0417	2.03971	0.796677	125.283	1.10666	-79.197	0.485977
770	USV	TRUE	0.861359	393.872	393.907	0.0348	68.8353	61.4279	70.8079	9.37998	3.92583	232.368	1.12248	-73.0157	0.534611
771	USV	TRUE	0.967539	394	394.016	0.0164	70.3768	62.4472	74.3601	11.9129	4.82537	621.689	1.43779	-74.1903	0.586753
772	USV	TRUE	0.876117	394.112	394.12	0.0084	65.3399	63.009	66.193	3.184	0.893154	-53.0291	1.29685	-72.7232	0.661046
773	USV	TRUE	0.639364	394.195	394.211	0.016	67.8086	65.6451	77.8879	12.2429	5.92746	-735.971	1.03478	-76.6957	0.592216
774	USV	TRUE	0.680221	403.649	403.651	0.002	72.7828	72.7561	73.0589	0.302814	0.114253	-113.873	1.03232	-75.2685	0.466437
775	USV	TRUE	0.869511	403.936	403.953	0.0168	54.1632	54.0232	76.2472	22.224	7.81588	1394.26	1.05197	-67.3638	0.533719
776	USV	TRUE	0.722194	404.139	404.156	0.0172	64.2809	53.5921	64.887	11.2949	5.14682	644.83	1.07012	-71.3558	0.610279
777	USV	TRUE	0.863921	404.262	404.265	0.0028	67.2234	67.0379	67.409	0.371096	0.145223	146.671	1.00266	-66.9635	0.555287
778	USV	TRUE	0.677428	404.549	404.553	0.0036	55.327	54.6655	55.8985	1.233	0.531096	-336.934	1.00107	-73.2769	0.630656
779	USV	TRUE	0.764491	404.741	404.743	0.0016	64.6115	64.3354	64.7095	0.374065	0.153618	-233.791	1.01068	-54.2727	0.832501
780	USV	TRUE	0.792845	404.886	404.897	0.0112	59.6395	56.0432	59.6692	3.62605	1.48181	353.784	1.0221	-70.5737	0.479323
781	USV	TRUE	0.914309	405.266	405.269	0.0028	59.1931	57.731	59.9872	2.25626	0.8187	-823.48	1.01816	-72.8577	0.696302
782	USV	TRUE	0.857166	405.47	405.476	0.006	66.9814	65.0146	68.1541	3.13947	1.03715	-539.617	1.01962	-62.2541	0.722745
783	USV	TRUE	0.659666	405.738	405.741	0.0024	63.8552	63.3208	64.256	0.935162	0.33784	-389.651	1.00212	-58.8175	0.657532
784	USV	TRUE	0.874479	405.964	405.97	0.0064	62.7231	61.7137	63.0199	1.30626	0.445384	-208.105	1.01892	-62.6378	0.588693
785	USV	TRUE	0.715	406.24	406.242	0.0024	60.7825	60.5153	60.9161	0.400784	0.146947	-166.993	1.00302	-66.0027	0.525582
786	USV	TRUE	0.895783	406.427	406.516	0.0896	66.1886	56.9883	76.1967	19.2084	7.61256	150.188	1.13896	-66.0989	0.656121
787	USV	TRUE	0.943884	406.604	406.609	0.0052	71.4789	71.1626	71.8479	0.685285	0.234528	-124.837	1.00277	-63.0666	0.831401
788	USV	TRUE	0.964228	406.726	406.733	0.0068	70.0351	69.0034	71.7124	2.709	0.816582	-378.909	1.00962	-63.7167	0.723343
789	USV	TRUE	0.877168	406.857	406.883	0.026	70.9001	69.403	72.1886	2.78558	0.75891	-95.0584	1.01281	-70.1878	0.65743
790	USV	TRUE	0.786675	407.013	407.017	0.0048	67.7391	66.7595	70.2329	3.47346	1.06857	-659.817	1.03442	-69.625	0.632734
791	USV	TRUE	0.993539	407.087	407.09	0.0024	67.1185	66.1833	67.7196	1.53634	0.557485	640.141	1.00745	-62.7166	0.768844
792	USV	TRUE	0.747527	407.427	407.485	0.0584	57.4948	54.9723	63.1863	8.21397	2.69514	-103.532	1.10386	-64.4585	0.648537
793	USV	TRUE	0.97011	407.64	407.641	0.0016	69.3652	68.5547	71.4226	2.86783	1.17051	-1792.39	1.02097	-61.5624	0.794057
794	USV	TRUE	0.969455	407.724	407.728	0.004	80.0155	78.9987	81.1585	2.15978	0.722836	-544.499	1.00097	-69.1431	0.71123
795	USV	TRUE	0.98393	409.112	409.129	0.0172	71.0771	69.92	78.3209	8.40092	3.29036	555.416	1.07768	-61.469	0.845507
796	USV	TRUE	0.882499	409.239	409.306	0.0672	92.6265	79.2477	95.4874	16.2397	7.52992	-225.329	1.01648	-62.4346	0.714673
797	USV	TRUE	0.816458	409.47	409.478	0.0072	71.2771	69.9709	72.3681	2.39728	0.663619	-291.441	1.01195	-49.9651	0.854823
798	USV	TRUE	0.778378	409.652	409.672	0.0192	76.2776	72.7257	88.6754	15.9497	4.92005	-783.772	1.04911	-59.8123	0.844957
799	USV	TRUE	0.91049	409.859	409.865	0.006	71.9242	71.1933	72.507	1.31368	0.483628	-242.118	1.01241	-56.4004	0.771952
800	USV	TRUE	0.904803	410.037	410.038	0.0016	67.3524	66.4529	68.0738	1.62095	0.642088	1013.09	1.00178	-62.3879	0.771093
801	USV	TRUE	0.866851	410.214	410.258	0.0444	60.8308	56.2551	60.8753	4.62023	1.982	106.862	1.00093	-68.5484	0.711112
802	USV	TRUE	0.970444	410.34	410.381	0.0412	69.0699	60.2496	75.0834	14.8338	4.23911	345.405	1.05006	-59.9902	0.781488
803	USV	TRUE	0.985565	410.54	410.561	0.0208	70.0042	68.7819	73.5741	4.79223	1.23412	-204.046	1.02812	-59.2277	0.784289
804	USV	TRUE	0.769286	410.708	410.715	0.0072	77.874	76.8487	78.1302	1.28142	0.507432	168.592	1.00258	-66.1965	0.583403
805	USV	TRUE	0.825894	410.806	410.872	0.0664	70.1317	54.9108	72.7964	17.8856	8.2508	259.361	1.03856	-70.5549	0.657351
806	USV	TRUE	0.70195	417.483	417.485	0.002	71.0145	71.0145	71.0145	1.42109e-14	4.12788e-15	-3.10798e-13	1	-73.4072	0.580377
807	USV	TRUE	0.694101	417.739	417.742	0.0032	73.7066	72.7483	74.0956	1.34736	0.455681	-420.413	1.00373	-71.8224	0.648044
808	USV	TRUE	0.827014	417.878	417.893	0.0152	70.8071	68.0019	71.0175	3.01569	1.17328	195.833	1.0117	-67.7734	0.635955
809	USV	TRUE	0.738676	418.023	418.088	0.0656	69.7975	66.4005	76.8861	10.4856	2.5639	62.4259	1.04356	-69.3606	0.657212
810	USV	TRUE	0.918448	418.219	418.269	0.0504	72.9667	64.1389	76.1925	12.0537	4.08762	210.649	1.02765	-69.6977	0.657118
811	USV	TRUE	0.934308	418.404	418.405	0.0016	77.3832	76.065	79.0576	2.99252	1.18583	1870.32	1.00114	-70.4185	0.769539
812	USV	TRUE	0.976576	418.526	418.58	0.0536	70.4084	68.6241	77.3223	8.69821	3.61861	-129.254	1.07434	-69.0288	0.720452
813	USV	TRUE	0.603158	427.671	427.702	0.0312	86.1284	66.4872	103.583	37.0956	12.1122	689.334	2.05499	-74.1938	0.459061
814	USV	TRUE	0.639871	427.783	427.789	0.0056	102.619	85.4885	103.632	18.1432	7.08665	-3400.47	1.014	-73.6232	0.666071
815	USV	TRUE	0.950415	427.86	427.869	0.0088	90.4313	84.1189	91.1407	7.02187	3.1132	809.662	1.00215	-65.2805	0.756217
816	USV	TRUE	0.96963	428.04	428.089	0.0488	80.8032	80.3649	85.7584	5.39346	2.27839	-105.282	1.0033	-68.6156	0.665756
817	USV	TRUE	0.765232	428.252	428.26	0.0084	72.3874	70.0272	80.8261	10.7989	4.1429	1530.29	1.10817	-66.6423	0.782705
818	USV	TRUE	0.894045	431.523	431.532	0.0088	88.263	68.6817	89.0543	20.3727	8.58181	-2490.96	1.11003	-73.3353	0.545872
819	USV	TRUE	0.705807	431.61	431.613	0.0024	93.6106	92.4082	93.8629	1.4547	0.529823	500.98	1.20121	-75.3898	0.508826
820	USV	TRUE	0.720966	431.86	431.862	0.0024	66.5122	66.3192	67.7145	1.39532	0.514313	-500.98	1.1676	-77.0229	0.527456
821	USV	TRUE	0.699658	434.023	434.029	0.006	75.5407	74.2192	80.1421	5.92286	2.14835	-944.046	1.03492	-78.8238	0.490575
822	USV	TRUE	0.728194	434.184	434.192	0.0084	75.0792	72.0673	79.972	7.90463	3.23244	839.387	1.09935	-80.5893	0.527508
823	USV	TRUE	0.762166	434.35	434.353	0.0032	76.6403	74.154	77.7388	3.58479	1.41816	-1233.89	1.16194	-76.7694	0.499858
824	USV	TRUE	0.929453	434.427	434.459	0.0312	67.4102	63.4716	70.695	7.22341	3.00964	184.464	1.05783	-75.0133	0.527971
825	USV	TRUE	0.692814	434.638	434.64	0.0016	85.9433	85.6494	86.7715	1.12219	0.460853	-701.372	1.03705	-77.7283	0.590879
826	USV	TRUE	0.900285	434.795	434.813	0.0184	69.7789	68.5071	69.7831	1.27601	0.5765	-71.9541	1.00052	-69.0642	0.633566
827	USV	TRUE	0.820505	435.288	435.301	0.0128	71.1471	70.926	75.2946	4.36859	1.53277	269.07	1.05805	-79.6612	0.495473
828	USV	TRUE	0.822379	439.994	439.996	0.002	66.0649	63.2594	67.1425	3.88315	1.56749	-1987.38	1.1286	-68.7461	0.691354
829	USV	TRUE	0.897468	440.079	440.081	0.0028	70.9285	70.5426	76.5246	5.98207	2.14446	1853.71	1.12884	-72.8199	0.666838
830	USV	TRUE	0.832999	443.442	443.484	0.042	70.885	68.6895	82.2635	13.574	4.8587	-43.6813	1.34847	-75.6841	0.454573
831	USV	TRUE	0.711848	443.607	443.638	0.0312	73.0427	68.7673	78.7548	9.98751	4.43034	278.16	1.11419	-75.5964	0.596552
832	USV	TRUE	0.983184	443.764	443.765	0.0016	54.403	53.5034	55.1244	1.62095	0.642088	1013.09	1.00178	-69.6651	0.708163
833	USV	TRUE	0.828727	443.949	443.956	0.0068	71.6221	68.3864	73.344	4.95767	1.73772	-790.519	1.0134	-54.4004	0.84292
834	USV	TRUE	0.966243	444.157	444.163	0.0064	65.7352	64.9661	66.223	1.25686	0.476047	-204.796	1.01316	-52.2023	0.843396
835	USV	TRUE	0.973598	444.302	444.303	0.0016	67.3135	67.0642	67.5629	0.498753	0.197149	311.721	1	-61.7913	0.835088
836	USV	TRUE	0.955924	444.407	444.413	0.0056	71.0795	69.9068	72.1705	2.26369	0.780943	435.574	1.0062	-65.031	0.792769
837	USV	TRUE	0.995851	444.58	444.605	0.0248	66.4468	66.0191	67.2298	1.21075	0.532708	-47.1068	1.00106	-55.4176	0.831155
838	USV	TRUE	0.951478	444.788	444.814	0.0264	64.4189	62.081	68.2783	6.1973	1.79504	-199.961	1.05375	-54.6778	0.868147
839	USV	TRUE	0.913643	444.987	445.053	0.066	55.8071	53.9375	71.7648	17.8273	7.34048	233.511	1.06073	-66.4234	0.719125
840	USV	TRUE	0.911733	445.297	445.3	0.0028	54.4335	53.7358	55.9327	2.19689	0.789288	-788.137	1.02403	-64.1208	0.787767
841	USV	TRUE	0.888073	445.465	445.475	0.0092	66.3019	64.0308	68.7511	4.72034	1.44042	-508.692	1.00522	-65.7924	0.643582
842	USV	TRUE	0.821729	445.578	445.58	0.0016	65.0798	64.8305	65.1511	0.320627	0.129065	-155.86	1.04572	-66.5233	0.719729
843	USV	TRUE	0.600321	445.766	445.775	0.0096	69.485	67.6071	72.6471	5.04001	1.71104	-637.813	1.09533	-80.2745	0.499955
844	USV	TRUE	0.665516	445.943	445.974	0.0308	68.1873	65.9544	80.456	14.5016	3.81625	-448.001	1.01204	-78.0193	0.487605
845	USV	TRUE	0.908183	446.053	446.056	0.0032	87.2674	84.2392	87.5346	3.29533	1.10339	-802.495	1.22482	-71.3021	0.615961
846	USV	TRUE	0.637872	446.166	446.172	0.006	82.3305	80.4563	83.8148	3.35844	1.13428	-518.166	1.00939	-77.7459	0.537165
847	USV	TRUE	0.640443	448.204	448.205	0.0016	74.6769	74.2405	76.3602	2.1197	0.887173	-1324.81	1.05854	-74.7734	0.500272
848	USV	TRUE	0.827357	460.073	460.079	0.0064	79.0894	74.6513	82.0483	7.39705	2.70382	1107.79	1.00481	-78.7847	0.550347
849	USV	TRUE	0.817625	460.237	460.239	0.002	77.5327	76.4239	77.9825	1.5586	0.602497	779.302	1.03522	-77.8346	0.538654
850	USV	TRUE	0.753651	460.313	460.321	0.0084	81.8	77.5884	83.9701	6.38167	2.16519	838.828	1.02835	-79.7826	0.43726
851	USV	TRUE	0.860637	460.521	460.547	0.026	76.0294	73.7869	80.3892	6.60235	1.98136	118.461	1.1946	-72.5698	0.583176
852	USV	TRUE	0.725493	460.723	460.725	0.0016	78.9269	78.2767	79.3989	1.12219	0.445538	-701.372	1.00392	-69.8485	0.76583
853	USV	TRUE	0.61123	460.89	460.893	0.0028	66.8199	66.3968	67.2429	0.846099	0.277079	-280.973	1.00507	-80.7926	0.419668
854	USV	TRUE	0.607614	460.996	461.001	0.0056	76.3634	75.7029	79.1741	3.47121	1.47676	-631.108	1.00301	-75.0868	0.575413
855	USV	TRUE	0.931396	461.128	461.136	0.008	76.9189	75.8003	79.2843	3.48402	1.12068	-289.005	1.25168	-66.1486	0.782209
856	USV	TRUE	0.837413	461.261	461.279	0.0176	71.5228	71.2408	72.265	1.02423	0.303642	-21.6241	1.02229	-72.8592	0.643363
857	USV	TRUE	0.73261	514.945	514.953	0.0084	83.9431	80.2354	88.2159	7.98052	3.58366	1085.56	1.07159	-74.783	0.613711
858	USV	TRUE	0.674105	549.109	549.119	0.0096	81.3218	79.8224	82.8158	2.99346	1.00556	115.418	1.37466	-74.7561	0.45167
859	USV	TRUE	0.772321	571.99	571.992	0.0016	79.9626	79.7756	81.0848	1.30923	0.530841	-701.372	1.21969	-66.8869	0.770856
860	USV	TRUE	0.764415	572.276	572.279	0.0024	87.4783	87.1815	89.9651	2.7836	1.26457	-1192.22	1.04254	-73.7389	0.632873
861	USV	TRUE	0.81048	572.34	572.342	0.0028	76.1151	74.6938	76.3563	1.66251	0.564718	470.055	1.17721	-67.9486	0.700362
862	USV	TRUE	0.820538	572.505	572.507	0.002	68.8754	68.1362	69.6413	1.50517	0.538361	-716.321	1.0073	-62.4324	0.79792
863	USV	TRUE	0.990858	572.613	572.637	0.0236	75.711	71.1645	78.7478	7.58338	2.25599	164.645	1.27001	-64.5089	0.746575
864	USV	TRUE	0.810067	572.724	572.731	0.0064	73.158	71.8937	74.2713	2.37758	0.679433	-358.257	1.01389	-74.0945	0.662498
865	USV	TRUE	0.964811	572.957	572.959	0.0016	76.0192	75.9301	76.5981	0.667973	0.276311	-389.651	1.07279	-56.5352	0.838985
866	USV	TRUE	0.618975	573.112	573.117	0.0048	68.5619	67.894	68.7549	0.860943	0.312967	14.1068	1.11158	-63.9802	0.716819
867	USV	TRUE	0.668486	573.22	573.223	0.0024	77.5346	77.2006	77.8686	0.667973	0.240498	-278.322	1	-62.9091	0.70965
868	USV	TRUE	0.822973	573.304	573.311	0.0064	77.9482	76.7039	78.8006	2.09671	0.68929	218.597	1.15333	-63.559	0.802743
869	USV	TRUE	0.989841	573.532	573.597	0.0648	58.7442	51.7335	67.878	16.1445	6.74248	190.015	1.10196	-63.2488	0.694028
870	USV	TRUE	0.997945	573.669	573.72	0.0508	74.0298	72.1255	80.8351	8.70956	3.08946	-54.6949	1.18812	-64.5228	0.782645
871	USV	TRUE	0.792889	573.809	573.861	0.0524	69.4819	64.7975	72.7846	7.98713	2.34041	-91.1717	1.05095	-57.0965	0.853259
872	USV	TRUE	0.761213	574.037	574.039	0.0016	63.848	63.376	64.4982	1.12219	0.445538	-701.372	1.00392	-75.6238	0.65715
873	USV	TRUE	0.668831	574.162	574.164	0.002	82.6132	82.3237	82.9294	0.605629	0.218335	-290.727	1.00254	-76.5289	0.52199
874	USV	TRUE	0.836995	574.263	574.266	0.0024	88.6631	88.1955	88.9303	0.73477	0.267807	-306.154	1.00557	-74.6918	0.519067
875	USV	TRUE	0.754615	574.377	574.378	0.0016	77.3164	76.5149	77.7618	1.24688	0.499865	-779.302	1.01315	-72.3322	0.645395
876	USV	TRUE	0.9458	574.49	574.492	0.0016	57.2509	56.9035	57.7763	0.872818	0.347517	-545.511	1.00577	-68.1209	0.710482
877	USV	TRUE	0.672888	574.677	574.679	0.0016	69.0684	68.7745	69.8967	1.12219	0.460853	-701.372	1.03705	-72.173	0.664054
878	USV	TRUE	0.833979	574.79	574.837	0.0468	68.7429	66.7849	70.9753	4.19043	1.18312	37.5714	1.06532	-63.8008	0.781616
879	USV	TRUE	0.874068	574.979	574.988	0.0084	70.8084	67.5107	71.5556	4.04495	1.5558	-551.29	1.05434	-66.9208	0.728765
880	USV	TRUE	0.907198	575.139	575.146	0.0072	63.064	62.853	63.9709	1.11793	0.351474	-98.755	1.04569	-73.1017	0.634173
881	USV	TRUE	0.890082	575.282	575.284	0.002	71.6375	71.3214	71.927	0.605629	0.218335	-290.727	1.00254	-65.5677	0.709128
882	USV	TRUE	0.81852	575.376	575.387	0.0112	71.5403	67.326	72.0315	4.70549	1.54271	-425.461	1.00052	-73.5861	0.652937
883	USV	TRUE	0.788515	575.659	575.68	0.0208	75.6126	67.0222	86.2387	19.2165	9.61379	-874.174	1.05821	-75.978	0.530501
884	USV	TRUE	0.89486	575.802	575.804	0.002	69.8322	69.8322	69.8322	1.42109e-14	3.46276e-15	1.10349e-12	1	-70.1141	0.704203
885	USV	TRUE	0.970404	578.367	578.369	0.002	71.9369	71.5005	72.6761	1.17563	0.414719	539.468	1.02759	-71.2885	0.668959
886	USV	TRUE	0.884409	578.51	578.514	0.0036	69.5508	69.3504	70.293	0.942584	0.306956	157.21	1.11832	-65.415	0.734762
887	USV	TRUE	0.716657	578.608	578.614	0.006	67.937	67.7354	67.9441	0.208691	0.0767682	-19.4062	1.00407	-73.1758	0.588621
888	USV	TRUE	0.971813	578.765	578.769	0.0036	69.2484	68.0777	70.3292	2.25146	1.03028	653.235	1.00401	-62.5508	0.830818
889	USV	TRUE	0.814996	579.01	579.014	0.0048	69.7732	67.517	72.9498	5.43285	2.1152	1333.91	1.04301	-76.8161	0.597346
890	USV	TRUE	0.903974	579.651	579.684	0.0336	72.7358	69.223	75.6617	6.43866	2.02229	95.9752	1.14892	-72.7765	0.645829
891	USV	TRUE	0.950514	579.809	579.811	0.002	70.2603	69.668	70.3449	0.676879	0.261574	290.727	1.08263	-70.1525	0.703721
892	USV	TRUE	0.860536	579.887	579.93	0.0424	54.7678	54.6518	68.1088	13.457	7.00871	316.554	1.00495	-69.57	0.575269
893	USV	TRUE	0.889232	580.003	580.005	0.0016	68.8435	68.6208	69.2443	0.623441	0.249933	389.651	1.00816	-69.4967	0.646656
894	USV	TRUE	0.761024	580.093	580.095	0.0016	70.1592	68.7876	70.4175	1.62985	0.659157	857.232	1.27757	-76.4078	0.650026
895	USV	TRUE	0.757495	580.197	580.259	0.0624	68.7696	67.583	71.9898	4.40686	1.86831	-57.7046	1.01239	-57.5447	0.834232
896	USV	TRUE	0.976024	580.353	580.355	0.002	73.8061	73.0134	74.0109	0.997506	0.393399	488.574	1.0672	-62.2404	0.852715
897	USV	TRUE	0.926353	580.633	580.641	0.0072	75.911	70.9355	81.0036	10.0681	4.89401	1613.85	1.03648	-73.6441	0.658824
898	USV	TRUE	0.896389	580.875	580.876	0.0016	65.7977	65.4503	66.3232	0.872818	0.347517	-545.511	1.00577	-59.7787	0.839177
899	USV	TRUE	0.988899	581.005	581.037	0.0316	68.2097	66.087	70.4227	4.33567	1.0097	-26.835	1.13934	-56.1325	0.874457
900	USV	TRUE	0.985947	581.108	581.147	0.0384	70.7417	66.7131	71.0167	4.3036	1.72992	-82.3463	1.04169	-60.733	0.780404
901	USV	TRUE	0.862307	581.22	581.266	0.0456	80.5674	67.4296	89.5821	22.1524	7.96296	360.805	1.32325	-64.1595	0.804678
902	USV	TRUE	0.653654	581.337	581.369	0.032	72.6324	54.2628	100.877	46.6147	11.1864	499.484	2.00167	-71.9437	0.608176
903	USV	TRUE	0.874971	581.467	581.485	0.0176	68.2459	66.8312	69.7109	2.87974	1.33509	-150.675	1.01519	-63.0515	0.767573
						0.0188423
