# Supplementary material for: Bazedoxifene reverses sexually dimorphic autistic-like abnormalities in biallelic MDGA1-mutant mice
Source: EMBO Mol Med. 2026 Mar 20;18(4):1358–98. doi: 10.1038/s44321-026-00402-y (PMC13084050; doi:10.1038/s44321-026-00402-y)
Supplement: Supplementary file 20 — Source data Fig. 7 [file 44321_2026_402_MOESM20_ESM.zip › Panel I and J/Batch1/Mdga1-KI_BZ_910.xlsx]

## Sheet: Sheet1
ID	Label	Accepted	Score	Begin Time (s)	End Time (s)	Call Length (s)	Principal Frequency (kHz)	Low Freq (kHz)	High Freq (kHz)	Delta Freq (kHz)	Frequency Standard Deviation (kHz)	Slope (kHz/s)	Sinuosity	Mean Power (dB/Hz)	Tonality
1	USV	TRUE	0.798687	7.03424	7.05584	0.0216	83.2261	70.3554	83.4209	13.0655	6.9985	608.138	1.0026	-78.0869	0.41157
2	USV	TRUE	0.800529	7.16984	7.17584	0.006	85.9693	83.9065	88.6015	4.69499	1.71786	687.053	1.09081	-75.6574	0.588347
3	USV	TRUE	0.895295	7.30504	7.30664	0.0016	72.5804	71.4493	72.8209	1.37157	0.580791	857.232	1.07696	-74.9279	0.638121
4	USV	TRUE	0.858816	7.53704	7.54624	0.0092	76.1117	73.1356	78.1676	5.03206	1.51291	512.661	1.11999	-68.4546	0.722983
5	USV	TRUE	0.795682	7.63624	7.64464	0.0084	73.4767	72.8396	83.0164	10.1768	5.23064	1220.59	1.00206	-74.3744	0.642267
6	USV	TRUE	0.804709	7.72784	7.73944	0.0116	72.6231	72.499	81.4796	8.98063	4.70585	778.445	1.02619	-74.0967	0.632404
7	USV	TRUE	0.645823	7.94544	7.95104	0.0056	82.1697	81.4252	82.7353	1.3101	0.500037	-78.5145	1.2476	-76.021	0.599936
8	USV	TRUE	0.655799	8.04684	8.04884	0.002	85.8853	85.8853	85.8853	2.84217e-14	5.50384e-15	1.01506e-12	1	-80.9138	0.541891
9	USV	TRUE	0.757557	8.15404	8.15644	0.0024	77.5972	77.0034	79.7347	2.73127	0.982613	890.631	1.40217	-78.6431	0.569262
10	USV	TRUE	0.707485	8.49564	8.50964	0.014	80.8761	74.7974	85.5028	10.7054	3.13494	-672.66	1.0625	-74.4278	0.53108
11	USV	TRUE	0.920071	8.63244	8.65364	0.0212	69.7695	67.7187	83.3808	15.6621	7.49623	-734.537	1.04065	-70.0828	0.643533
12	USV	TRUE	0.697623	8.80524	8.82444	0.0192	79.3547	69.4772	80.241	10.7638	5.19635	-629.51	1.21939	-69.3981	0.694633
13	USV	TRUE	0.886932	8.92164	8.93724	0.0156	80.012	79.5525	81.9594	2.40687	1.00716	-134.487	1.02045	-67.2524	0.718099
14	USV	TRUE	0.859851	9.05585	9.06705	0.0112	69.8567	66.2485	70.6926	4.44411	1.32518	-361.227	1.09194	-68.4745	0.726179
15	USV	TRUE	0.93359	9.23745	9.26905	0.0316	79.9691	68.3921	80.6109	12.2187	5.90128	-386.657	1.00232	-69.7516	0.655765
16	USV	TRUE	0.951019	9.41465	9.42625	0.0116	79.7323	76.8247	81.5581	4.73346	1.45326	374.834	1.11295	-70.3512	0.722189
17	USV	TRUE	0.970575	9.57665	9.57985	0.0032	75.5847	72.4304	78.5535	6.12309	2.35897	-2133.8	1.01084	-64.8692	0.735467
18	USV	TRUE	0.753908	9.72305	9.72665	0.0036	71.6776	70.7425	72.8503	2.10783	0.803407	656.728	1.02289	-54.4563	0.855747
19	USV	TRUE	0.889263	9.98865	9.99025	0.0016	68.4195	67.9475	69.0697	1.12219	0.445538	-701.372	1.00392	-65.0063	0.761582
20	USV	TRUE	0.634158	10.3045	10.3061	0.0016	78.3125	77.787	78.6598	0.872818	0.347517	545.511	1.00577	-73.242	0.463314
21	USV	TRUE	0.859802	12.0583	12.0667	0.0084	70.8988	70.7932	71.4157	0.622448	0.173645	-22.2952	1.02178	-71.4723	0.582436
22	USV	TRUE	0.915528	12.1989	12.2073	0.0084	73.755	71.9914	74.5502	2.55886	1.13383	306.006	1.00104	-72.0484	0.645724
23	USV	TRUE	0.819364	12.3133	12.3193	0.006	71.5763	70.4641	72.4409	1.97682	0.808886	337.106	1.003	-74.3451	0.53439
24	USV	TRUE	0.858681	12.4385	12.4469	0.0084	71.0245	70.5174	79.9249	9.40747	4.31391	-1131.81	1.10601	-66.2724	0.784136
25	USV	TRUE	0.672174	13.4379	13.4535	0.0156	79.4734	74.3214	81.9474	7.62599	2.65186	-499.901	1.14691	-68.9857	0.712407
26	USV	TRUE	0.825746	13.5979	13.6019	0.004	69.1986	68.9611	69.2283	0.267189	0.0771893	-37.2783	1.01078	-59.9319	0.729225
27	USV	TRUE	0.636197	13.6719	13.6771	0.0052	83.7634	82.9348	84.9223	1.98755	0.786331	427.583	1.03952	-72.0004	0.612474
28	USV	TRUE	0.890772	13.8479	13.9227	0.0748	68.1536	67.8103	75.4625	7.65213	3.55016	-100.358	1.0012	-63.377	0.6692
29	USV	TRUE	0.986498	14.1705	14.1969	0.0264	71.33	66.7571	71.6226	4.86549	2.1526	170.665	1.04252	-66.563	0.728614
30	USV	TRUE	0.824481	14.3045	14.3577	0.0532	70.7975	69.4073	91.9476	22.5404	6.85606	-440.832	1.03199	-73.7982	0.483108
31	USV	TRUE	0.927837	14.5861	14.5893	0.0032	69.465	68.5818	72.3893	3.80745	1.22532	-1052.99	1.05479	-64.8105	0.727803
32	USV	TRUE	0.954152	14.6937	14.7473	0.0536	73.6778	72.5815	75.6538	3.07229	0.792646	-4.78789	1.06482	-66.7003	0.65354
33	USV	TRUE	0.976055	14.8609	14.9189	0.058	76.7974	67.4372	77.3121	9.8749	4.19962	-62.0701	1.07886	-67.7208	0.636842
34	USV	TRUE	0.954673	15.0615	15.1167	0.0552	69.6366	67.5197	83.378	15.8583	6.24055	212.139	1.1775	-72.8742	0.555616
35	USV	TRUE	0.90662	15.2755	15.2947	0.0192	63.7939	56.3117	66.9148	10.6031	2.71478	569.553	1.00351	-72.3658	0.668945
36	USV	TRUE	0.845478	15.4463	15.4751	0.0288	69.134	68.6004	70.0981	1.49771	0.575759	23.3134	1.04003	-68.2812	0.580305
37	USV	TRUE	0.767956	15.6439	15.6475	0.0036	72.2066	71.7167	73.1937	1.47696	0.59773	-455.661	1.12459	-60.1226	0.802835
38	USV	TRUE	0.902969	15.8055	15.8087	0.0032	69.4622	68.4973	70.3454	1.84806	0.567801	-510.257	1.02575	-51.4931	0.860871
39	USV	TRUE	0.779476	15.8995	15.9183	0.0188	68.4567	62.9348	69.2657	6.3309	1.80632	255.791	1.14269	-50.3825	0.875849
40	USV	TRUE	0.760076	16.1501	16.1533	0.0032	79.9428	79.3878	81.8759	2.4881	1.03455	786.862	1.00742	-63.6607	0.770029
41	USV	TRUE	0.834523	16.9557	17.0025	0.0468	71.9669	69.2518	72.6573	3.40547	1.35815	59.7563	1.008	-72.8153	0.58386
42	USV	TRUE	0.851122	17.0751	17.0795	0.0044	71.4634	70.3798	72.265	1.88517	0.581795	398.993	1.01319	-71.9611	0.651324
43	USV	TRUE	0.75795	17.1779	17.1795	0.0016	83.5839	82.5864	83.8689	1.28251	0.516259	623.441	1.32433	-77.9432	0.505041
44	USV	TRUE	0.848748	18.0311	18.0447	0.0136	77.2606	73.2916	78.101	4.80941	1.21683	-89.6023	1.38733	-69.1699	0.727862
45	USV	TRUE	0.954031	18.1249	18.1945	0.0696	71.3432	69.8605	72.313	2.45247	0.794355	22.6287	1.00896	-70.4794	0.546895
46	USV	TRUE	0.902343	18.2913	18.3541	0.0628	76.9711	72.4248	78.6474	6.22257	1.80491	23.2212	1.09474	-67.5363	0.718609
47	USV	TRUE	0.802286	18.4385	18.4965	0.058	69.6161	66.1724	73.937	7.76457	2.6245	-99.5678	1.04688	-72.512	0.540255
48	USV	TRUE	0.904929	18.5893	18.5937	0.0044	70.8052	69.0937	71.2574	2.16372	0.771982	-488.45	1.00401	-73.0372	0.635897
49	USV	TRUE	0.993245	18.7189	18.7705	0.0516	79.9625	79.5633	80.4863	0.923025	0.290304	0.596212	1.00645	-69.8903	0.693026
50	USV	TRUE	0.828598	18.8785	18.8821	0.0036	70.8103	69.697	71.9756	2.27853	0.802199	660.101	1.01118	-73.2164	0.658508
51	USV	TRUE	0.690178	19.0611	19.0811	0.02	67.3534	64.7342	67.7573	3.02316	1.03371	-104.419	1.02539	-81.2937	0.440718
52	USV	TRUE	0.833271	19.3043	19.3167	0.0124	69.0188	67.1856	69.3703	2.18472	0.724705	132.938	1.03343	-70.2946	0.714383
53	USV	TRUE	0.666361	20.0965	20.0989	0.0024	82.7572	81.5549	82.8908	1.33595	0.499865	500.98	1.1365	-74.5551	0.547305
54	USV	TRUE	0.939485	20.3093	20.3209	0.0116	73.3955	72.8799	73.6273	0.747373	0.3116	33.2161	1.02603	-64.0648	0.787951
55	USV	TRUE	0.879839	20.6085	20.6105	0.002	68.4712	67.2867	70.2881	3.00143	1.24415	1633.67	1.02711	-67.4735	0.652871
56	USV	TRUE	0.925427	20.7265	20.7381	0.0116	69.9078	67.9487	79.1252	11.1765	4.17908	-851.244	1.90258	-72.1224	0.543364
57	USV	TRUE	0.815771	20.9413	20.9461	0.0048	73.5657	70.5969	74.8274	4.2305	1.34211	833.641	1.03076	-71.241	0.709749
58	USV	TRUE	0.639447	21.0811	21.0827	0.0016	70.2196	69.9969	70.6204	0.623441	0.249933	-389.651	1.00816	-68.745	0.724959
59	USV	TRUE	0.976366	21.1931	21.1963	0.0032	71.0638	70.047	71.9544	1.90743	0.697708	-633.956	1.009	-57.2911	0.849632
60	USV	TRUE	0.996902	21.3415	21.3783	0.0368	72.3721	65.5798	76.4336	10.8538	3.33855	-3.34927	1.38537	-57.0466	0.8548
61	USV	TRUE	0.880018	21.4619	21.4747	0.0128	95.1889	91.1885	102.321	11.1329	3.98778	964.356	1.02498	-66.4849	0.783104
62	USV	TRUE	0.988158	21.5627	21.5715	0.0088	81.3297	80.7847	82.1272	1.34254	0.356958	91.4564	1.05498	-60.6586	0.85465
63	USV	TRUE	0.835914	21.9511	21.9563	0.0052	69.015	68.6514	69.047	0.395539	0.136482	64.0437	1.00622	-65.7475	0.773851
64	USV	TRUE	0.726291	22.1049	22.1065	0.0016	78.4556	78.1974	79.8272	1.62985	0.659157	857.232	1.27757	-76.2217	0.542212
65	USV	TRUE	0.632199	22.1853	22.1929	0.0076	72.2706	70.8837	82.873	11.9893	5.42502	1707.71	1.01378	-76.2573	0.606
66	USV	TRUE	0.715649	22.4041	22.4073	0.0032	67.7813	67.3583	68.1672	0.808989	0.3512	-306.154	1.04191	-64.5242	0.777212
67	USV	TRUE	0.740956	22.4945	22.5609	0.0664	71.4633	61.9764	79.8597	17.8833	5.99677	-97.8594	1.16647	-71.7193	0.599491
68	USV	TRUE	0.969565	22.6689	22.6713	0.0024	66.9516	66.2836	67.7531	1.46954	0.529823	-612.309	1.00127	-68.0646	0.627644
69	USV	TRUE	0.95438	22.8117	22.8169	0.0052	78.2291	77.7355	78.4332	0.697661	0.21873	-55.9499	1.05263	-64.4004	0.741524
70	USV	TRUE	0.7185	23.1099	23.1323	0.0224	82.3245	78.7875	82.8781	4.09062	2.05992	171.906	1.00966	-74.5972	0.632932
71	USV	TRUE	0.856988	23.2723	23.2795	0.0072	71.991	70.8035	73.0152	2.21173	0.715322	-316.473	1.00586	-59.9851	0.79798
72	USV	TRUE	0.994064	23.3799	23.4023	0.0224	71.6897	69.3973	74.0523	4.65505	1.42294	-219.266	1.01105	-60.7248	0.763636
73	USV	TRUE	0.746211	23.5195	23.6027	0.0832	69.6905	68.1245	71.5957	3.47118	0.992418	2.70257	1.0175	-61.5536	0.789
74	USV	TRUE	0.964394	23.7283	23.7547	0.0264	69.9651	68.4301	71.4927	3.0626	0.781944	60.6888	1.11225	-56.9962	0.850407
75	USV	TRUE	0.975102	23.8527	23.8595	0.0068	70.7568	70.0852	72.0211	1.93594	0.824445	297.261	1.00854	-59.1328	0.840893
76	USV	TRUE	0.81899	23.9875	23.9927	0.0052	70.2932	69.0166	71.0428	2.02618	0.608765	355.6	1.01799	-63.6917	0.792826
77	USV	TRUE	0.919635	24.3413	24.3433	0.002	69.9762	69.6467	70.3057	0.659067	0.266714	353.708	1.00734	-64.7937	0.764322
78	USV	TRUE	0.989881	24.4329	24.4681	0.0352	77.9845	77.1919	92.3045	15.1126	6.39268	430.875	1.13029	-67.8061	0.701584
79	USV	TRUE	0.636717	24.5653	24.5673	0.002	78.5601	78.3998	79.0232	0.623441	0.243171	-311.721	1.01894	-74.6112	0.515784
80	USV	TRUE	0.703704	24.7921	24.7989	0.0068	71.0871	70.6856	71.6141	0.928504	0.28834	47.2474	1.04409	-74.2444	0.505053
81	USV	TRUE	0.970264	25.4491	25.4931	0.044	67.7026	64.1624	71.4259	7.26355	3.02355	-123.466	1.05743	-71.3068	0.646412
82	USV	TRUE	0.64605	25.5967	25.6159	0.0192	69.4639	69.2387	69.906	0.66727	0.248125	-6.55501	1.00835	-81.5639	0.421679
83	USV	TRUE	0.820716	25.7063	25.7139	0.0076	71.7994	69.5486	73.0376	3.48901	0.971237	436.844	1.00341	-75.0056	0.580371
84	USV	TRUE	0.932312	25.8487	25.8527	0.004	66.1204	65.5638	66.5435	0.979694	0.362755	268.707	1.01435	-69.9416	0.647315
85	USV	TRUE	0.663093	26.0259	26.0339	0.008	74.7668	72.2235	75.0026	2.77915	0.988667	346.309	1.02752	-80.5413	0.444018
86	USV	TRUE	0.877129	26.1357	26.1401	0.0044	75.0936	74.0342	76.8742	2.84006	1.01686	643.721	1.0021	-78.1221	0.494088
87	USV	TRUE	0.723905	26.2713	26.2797	0.0084	72.2977	68.0586	73.0284	4.96979	2.03917	600.693	1.00075	-74.2027	0.555772
88	USV	TRUE	0.81598	26.3721	26.3749	0.0028	76.859	76.6215	76.8887	0.267189	0.0891293	-67.1507	1.01361	-68.4853	0.656921
89	USV	TRUE	0.921388	26.4393	26.4429	0.0036	71.851	71.3686	72.9569	1.58829	0.514108	411.579	1.02113	-76.2348	0.587919
90	USV	TRUE	0.941167	26.5261	26.5385	0.0124	72.1647	71.9362	72.4939	0.55774	0.223265	34.8442	1.00319	-72.7859	0.5968
91	USV	TRUE	0.833701	26.6117	26.6309	0.0192	66.4363	62.8635	68.188	5.32453	2.06037	209.629	1.09754	-75.7955	0.592119
92	USV	TRUE	0.933791	26.7085	26.7181	0.0096	72.2709	68.4163	72.5382	4.12191	1.79137	452.839	1.01172	-69.4291	0.657811
93	USV	TRUE	0.769893	27.2155	27.2179	0.0024	79.5727	78.8379	80.7082	1.87032	0.678528	779.302	1.00758	-69.9702	0.731204
94	USV	TRUE	0.791228	27.6603	27.6619	0.0016	78.7121	78.3203	79.8165	1.49626	0.614471	935.162	1.03875	-68.9808	0.719123
95	USV	TRUE	0.763064	27.7667	27.7723	0.0056	81.1224	79.5267	81.7533	2.22658	0.680642	367.65	1.02893	-62.8758	0.80425
96	USV	TRUE	0.790903	27.8695	27.8819	0.0124	80.1652	71.103	94.4612	23.3582	7.48893	1874.36	1.06723	-69.1825	0.711847
97	USV	TRUE	0.85919	28.3909	28.4765	0.0856	71.3304	68.3183	74.8622	6.54389	2.3361	45.4241	1.02415	-72.6754	0.60267
98	USV	TRUE	0.893586	28.5765	28.5917	0.0152	70.1179	69.9172	80.3801	10.4629	3.49637	692.451	1.1182	-69.4494	0.656679
99	USV	TRUE	0.928072	28.7421	28.7933	0.0512	66.4167	66.1127	69.2971	3.18444	1.30208	-59.1236	1.00071	-66.2336	0.591746
100	USV	TRUE	0.753179	28.9229	28.9801	0.0572	70.5647	66.6056	72.9408	6.33525	1.56207	-43.9351	1.0806	-61.5479	0.78719
101	USV	TRUE	0.957059	29.0799	29.0843	0.0044	69.8077	68.009	70.0949	2.08592	1.0076	-478.272	1.0018	-65.75	0.76434
102	USV	TRUE	0.93717	29.1679	29.1787	0.0108	71.9149	70.0786	72.6611	2.58254	1.05621	245.434	1.0097	-64.9047	0.718799
103	USV	TRUE	0.676633	29.2715	29.2755	0.004	69.467	69.1896	69.7441	0.554514	0.207341	139.234	1.00194	-63.1912	0.838238
104	USV	TRUE	0.962053	29.4235	29.4259	0.0024	69.1685	68.3002	70.9053	2.60509	0.955153	-1085.46	1.01773	-63.2122	0.780054
105	USV	TRUE	0.967613	29.5723	29.5743	0.002	68.913	68.392	69.7636	1.37157	0.592674	-770.395	1.05451	-57.5941	0.842885
106	USV	TRUE	0.959978	29.6643	29.7139	0.0496	66.3611	63.9307	68.2651	4.33431	1.2562	-29.4547	1.05839	-65.3252	0.708021
107	USV	TRUE	0.830966	29.7795	29.7907	0.0112	69.64	68.7226	70.8985	2.17587	0.853344	214.616	1.00742	-57.9972	0.846893
108	USV	TRUE	0.874247	29.8895	29.8979	0.0084	69.2974	68.9741	69.3451	0.371011	0.129373	9.04931	1.01213	-64.7269	0.72769
109	USV	TRUE	0.885707	29.9971	30.0139	0.0168	70.2822	66.2223	70.9274	4.70504	1.44461	242.538	1.07319	-58.4544	0.857623
110	USV	TRUE	0.967271	30.099	30.101	0.002	71.1845	71.1578	71.4606	0.302814	0.114253	-113.873	1.03232	-57.4717	0.835245
111	USV	TRUE	0.734849	30.7858	30.7886	0.0028	73.8563	73.5892	74.2571	0.667973	0.246149	249.165	1.00352	-75.3871	0.541845
112	USV	TRUE	0.862558	30.971	30.989	0.018	72.5047	67.8059	73.3998	5.59385	1.55676	248.464	1.09038	-70.7031	0.701467
113	USV	TRUE	0.939072	31.1352	31.168	0.0328	74.0058	67.0408	76.7121	9.67136	3.15549	51.4165	1.30351	-68.4001	0.655569
114	USV	TRUE	0.977547	31.2804	31.2864	0.006	68.594	67.0143	70.793	3.77874	1.35122	629.954	1.00706	-68.3388	0.766319
115	USV	TRUE	0.874175	31.3844	31.39	0.0056	73.1319	73.1319	73.1319	0	4.58653e-15	6.97279e-13	1	-65.7859	0.775816
116	USV	TRUE	0.980949	31.466	31.5204	0.0544	71.0761	70.5369	74.8885	4.35166	2.13283	76.2151	1.00164	-61.6699	0.773884
117	USV	TRUE	0.992807	31.6188	31.6436	0.0248	67.574	66.9364	68.2634	1.32696	0.521897	-35.6812	1.02076	-64.3594	0.695616
118	USV	TRUE	0.934127	31.7752	31.816	0.0408	72.3917	70.6965	80.1248	9.4283	2.70974	28.9399	1.25138	-68.6212	0.696341
119	USV	TRUE	0.877444	31.916	31.9264	0.0104	70.4448	67.0901	72.1188	5.02867	1.56078	502.905	1.02919	-62.7336	0.785681
120	USV	TRUE	0.970928	32.026	32.0472	0.0212	79.3049	74.9068	80.2329	5.32602	2.1262	259.689	1.1219	-69.8709	0.708166
121	USV	TRUE	0.964908	32.2882	32.4346	0.1464	70.98	66.5408	77.9875	11.4467	3.23894	-58.393	1.05119	-70.4031	0.584348
122	USV	TRUE	0.981645	32.545	32.5554	0.0104	72.8214	72.1682	73.1034	0.935162	0.271396	-64.2621	1.02005	-56.278	0.775576
123	USV	TRUE	0.911779	32.7162	32.7274	0.0112	74.7933	73.1234	80.7516	7.62822	2.64798	662.422	1.01778	-68.4801	0.727857
124	USV	TRUE	0.853714	33.4224	33.4272	0.0048	69.77	68.5231	70.913	2.38986	0.748874	479.061	1.00992	-75.0164	0.505638
125	USV	TRUE	0.744878	33.4876	33.498	0.0104	63.4249	63.2849	63.5442	0.259341	0.102558	-16.3882	1.00259	-77.6054	0.524311
126	USV	TRUE	0.856178	33.604	33.6072	0.0032	73.5494	73.2154	73.631	0.415628	0.146357	-115.968	1.01517	-68.4272	0.707081
127	USV	TRUE	0.927873	34.0978	34.1006	0.0028	71.1204	70.8532	72.59	1.73673	0.63389	583.151	1.12237	-68.1534	0.73866
128	USV	TRUE	0.612917	34.4794	34.519	0.0396	70.9936	70.3297	83.3356	13.0059	5.5197	-327.029	1.00788	-75.7619	0.5471
129	USV	TRUE	0.915925	34.7794	34.8486	0.0692	61.4577	61.224	66.757	5.533	2.19125	-80.0883	1.00161	-75.0195	0.482051
130	USV	TRUE	0.847209	34.9242	34.9418	0.0176	71.0841	68.9893	71.3513	2.36202	0.571815	-91.6327	1.039	-64.0177	0.716351
131	USV	TRUE	0.919286	35.0458	35.0474	0.0016	71.9477	71.6716	72.0457	0.374065	0.153618	233.791	1.01068	-60.6622	0.841319
132	USV	TRUE	0.994326	35.1456	35.156	0.0104	68.6403	67.6144	68.9283	1.3139	0.479383	100.917	1.02818	-69.555	0.534604
133	USV	TRUE	0.891556	35.3008	35.3072	0.0064	72.0825	71.3892	73.6333	2.24403	0.715253	319.525	1.02525	-68.7679	0.727621
134	USV	TRUE	0.993209	35.4612	35.468	0.0068	73.5677	69.2185	74.1838	4.96527	1.60198	-649.437	1.1466	-61.7122	0.792679
135	USV	TRUE	0.887345	35.5364	35.5564	0.02	72.1394	68.9462	72.5621	3.61586	1.02623	-146.329	1.05812	-65.2381	0.782553
136	USV	TRUE	0.914984	35.6336	35.646	0.0124	70.008	68.4086	70.5386	2.13009	0.67418	154.363	1.04392	-61.4199	0.798788
137	USV	TRUE	0.900472	35.7416	35.7432	0.0016	74.0255	73.7494	74.1235	0.374065	0.153618	233.791	1.01068	-65.4621	0.7762
138	USV	TRUE	0.701045	35.9432	35.9464	0.0032	68.5854	68.5854	68.5854	1.42109e-14	2.43238e-15	-5.92119e-13	1	-67.0398	0.643424
139	USV	TRUE	0.902601	36.1314	36.1554	0.024	81.7683	71.6556	84.6654	13.0098	4.9669	522.949	1.19886	-79.6148	0.492582
140	USV	TRUE	0.95732	36.2682	36.2718	0.0036	71.6936	71.5934	72.3282	0.73477	0.257702	188.472	1.0297	-68.2433	0.638909
141	USV	TRUE	0.736562	36.3962	36.4006	0.0044	68.5806	67.613	72.2038	4.5908	1.54118	1054.02	1.00333	-72.4344	0.653741
142	USV	TRUE	0.964285	36.5018	36.5166	0.0148	76.0332	74.5511	88.9603	14.4092	7.17027	970.267	1.00119	-69.5568	0.707936
143	USV	TRUE	0.848894	36.6254	36.6302	0.0048	81.2899	80.6035	83.3076	2.70411	1.04406	586.307	1.00866	-71.0889	0.642498
144	USV	TRUE	0.921674	37.4248	37.4264	0.0016	72.1043	71.7837	72.7812	0.997506	0.403004	623.441	1.0194	-66.7412	0.76527
145	USV	TRUE	0.725673	38.1998	38.2018	0.002	77.9755	77.9488	78.2516	0.302814	0.114253	113.873	1.03232	-70.2622	0.658921
146	USV	TRUE	0.899723	38.2294	38.2558	0.0264	70.6909	69.512	76.1286	6.61659	2.2668	105.04	1.22714	-69.8233	0.716631
147	USV	TRUE	0.949652	38.3574	38.417	0.0596	67.2884	65.7246	69.9823	4.25767	1.20503	14.3661	1.09031	-65.5999	0.646927
148	USV	TRUE	0.907383	38.5458	38.5486	0.0028	69.3289	68.2304	69.7593	1.52892	0.545859	-538.973	1.03037	-60.2504	0.855183
149	USV	TRUE	0.943452	38.655	38.659	0.004	66.6391	66.6094	67.7227	1.11329	0.354738	-195.5	1.09746	-63.71	0.706012
150	USV	TRUE	0.698618	38.7282	38.7302	0.002	58.0522	55.6519	60.4257	4.77378	2.02958	-2664.89	1.01297	-74.8979	0.66775
151	USV	TRUE	0.994651	38.817	38.8194	0.0024	70.8033	68.7994	71.6049	2.80549	1.04055	1168.95	1.0301	-68.7796	0.704891
152	USV	TRUE	0.791217	38.9486	38.951	0.0024	60.3372	58.1329	60.6192	2.48634	0.930615	-946.295	1.1907	-67.8768	0.709484
153	USV	TRUE	0.971001	39.0836	39.0988	0.0152	72.2865	69.7577	90.7497	20.992	5.83333	1300.82	1.03012	-60.0601	0.782242
154	USV	TRUE	0.821351	39.2228	39.258	0.0352	67.4303	66.9938	70.4524	3.45869	1.20789	-83.4948	1.01188	-58.3685	0.723588
155	USV	TRUE	0.887525	39.3628	39.3692	0.0064	65.5194	64.1018	67.1522	3.05041	0.900118	-444.224	1.00843	-72.1908	0.644
156	USV	TRUE	0.718887	39.4472	39.4528	0.0056	70.9213	68.4422	71.2492	2.80701	1.21029	514.187	1.01482	-66.2333	0.702579
157	USV	TRUE	0.868422	39.6256	39.632	0.0064	77.798	76.7521	77.984	1.23186	0.571399	174.334	1.02326	-67.1945	0.584072
158	USV	TRUE	0.647318	39.8528	39.8564	0.0036	81.8765	81.14	82.9178	1.77784	0.673296	468.21	1.03947	-73.6191	0.649276
159	USV	TRUE	0.629964	40.105	40.1202	0.0152	53.67	52.7353	55.2078	2.47249	0.685319	-171.11	1.00332	-79.0013	0.496864
160	USV	TRUE	0.923803	40.2122	40.2346	0.0224	72.6548	69.7062	72.9666	3.26039	1.04235	-134.964	1.02417	-64.5211	0.655771
161	USV	TRUE	0.892843	40.5254	40.5462	0.0208	65.2438	65.0312	65.6071	0.575874	0.19321	-23.3081	1.00308	-72.3046	0.57862
162	USV	TRUE	0.926138	41.0222	41.0406	0.0184	70.6476	68.7402	77.1055	8.3653	2.65864	-461.134	1.18275	-66.1586	0.72475
163	USV	TRUE	0.926212	41.1448	41.1524	0.0076	75.5975	74.9963	76.3842	1.3879	0.392823	-158.148	1.02973	-61.7043	0.796476
164	USV	TRUE	0.853671	41.2704	41.2828	0.0124	78.9178	74.6613	90.4045	15.7431	5.85904	1213.86	1.0072	-74.5797	0.6515
165	USV	TRUE	0.951174	41.4124	41.4172	0.0048	71.484	71.4541	71.8272	0.373028	0.1521	79.9737	1.003	-60.0552	0.8365
166	USV	TRUE	0.740332	41.8988	41.9052	0.0064	73.2221	72.3866	78.6598	6.27316	2.87729	1137.41	1.07144	-71.6232	0.631545
167	USV	TRUE	0.709466	42.024	42.0272	0.0032	71.9361	71.5872	71.9658	0.378518	0.126336	91.2278	1.01661	-61.8256	0.718356
168	USV	TRUE	0.845675	42.1146	42.1206	0.006	79.1949	72.2759	81.2421	8.96619	3.22725	1488.37	1.00207	-71.8297	0.661026
169	USV	TRUE	0.743109	42.2754	42.2826	0.0072	70.7235	70.3049	71.2876	0.982654	0.246689	-76.9683	1.03977	-57.2975	0.782296
170	USV	TRUE	0.983711	42.469	42.501	0.032	72.1247	70.2017	78.5293	8.32757	3.33392	219.052	1.10598	-70.466	0.649904
171	USV	TRUE	0.895709	42.6334	42.6598	0.0264	69.5674	65.8639	77.9583	12.0945	4.02072	-499.155	1.035	-65.6435	0.726948
172	USV	TRUE	0.642176	42.715	42.7234	0.0084	70.2744	69.3251	70.6489	1.32382	0.484108	89.8337	1.07343	-65.9489	0.715581
173	USV	TRUE	0.91061	42.9526	42.9566	0.004	73.1546	72.3667	73.9062	1.53947	0.57528	416.555	1.01038	-60.1833	0.850578
174	USV	TRUE	0.940121	43.0792	43.0868	0.0076	72.4601	70.9871	73.9455	2.95841	0.812181	335.365	1.02397	-67.7753	0.594979
175	USV	TRUE	0.750806	43.294	43.3628	0.0688	69.0009	66.6549	70.9328	4.27794	2.13006	-58.831	1.00202	-72.6552	0.590125
176	USV	TRUE	0.968615	43.4632	43.4744	0.0112	74.5612	68.9396	79.6049	10.6653	3.72185	879.704	1.04834	-62.1112	0.780293
177	USV	TRUE	0.918395	43.5928	43.5948	0.002	68.1957	67.8795	68.8147	0.935162	0.356582	467.581	1.01392	-60.3027	0.832941
178	USV	TRUE	0.923557	43.7064	43.7108	0.0044	79.6509	77.6223	80.037	2.4147	0.858575	545.338	1.0486	-67.9786	0.697472
179	USV	TRUE	0.83517	43.8568	43.8756	0.0188	67.966	66.1327	69.0502	2.91745	1.06966	-100.566	1.03503	-62.0467	0.781327
180	USV	TRUE	0.759241	43.9732	43.9748	0.0016	69.1725	69.1725	69.1725	1.42109e-14	8.70234e-15	1.98603e-11	1	-53.4281	0.83431
181	USV	TRUE	0.777843	44.1162	44.1186	0.0024	73.3863	72.9855	73.9207	0.935162	0.33784	-389.651	1.00212	-66.2476	0.716953
182	USV	TRUE	0.716824	44.2478	44.2514	0.0036	69.9423	68.9107	70.7142	1.80353	0.626086	515.036	1.00482	-55.5628	0.842528
183	USV	TRUE	0.9709	44.3934	44.4482	0.0548	77.5059	66.0849	79.1993	13.1143	4.77812	-123.663	1.2422	-69.421	0.652499
184	USV	TRUE	0.791131	44.7318	44.7362	0.0044	77.3119	76.5697	79.9393	3.36955	1.06164	688.085	1.06721	-76.0079	0.546799
185	USV	TRUE	0.718956	45.4228	45.428	0.0052	73.0137	70.6018	74.1415	3.53973	1.3577	-775.091	1.03836	-75.4276	0.549486
186	USV	TRUE	0.760613	45.6516	45.6532	0.0016	77.3415	77.2436	77.6176	0.374065	0.153618	-233.791	1.01068	-71.5039	0.646483
187	USV	TRUE	0.696976	45.754	45.76	0.006	72.1542	70.8376	73.1191	2.2815	0.645017	-374.921	1.0054	-69.4898	0.668041
188	USV	TRUE	0.953184	45.996	46.0732	0.0772	74.5864	69.4751	86.8873	17.4122	6.22723	103.935	1.31491	-75.7333	0.448126
189	USV	TRUE	0.948196	46.3326	46.3766	0.044	75.9995	67.3363	78.8196	11.4833	4.45363	248.068	1.09283	-74.1476	0.584899
190	USV	TRUE	0.832301	46.4738	46.4806	0.0068	69.1185	67.1427	70.1	2.95731	1.1591	504.76	1.07038	-75.1525	0.595476
191	USV	TRUE	0.928554	46.5578	46.5726	0.0148	78.1412	69.9455	78.5314	8.58587	4.14957	637.917	1.06232	-70.7352	0.666087
192	USV	TRUE	0.84104	46.6866	46.6922	0.0056	67.1963	66.5873	67.2462	0.658858	0.289865	-112.894	1.00703	-71.0611	0.658596
193	USV	TRUE	0.666998	48.511	48.5178	0.0068	70.3999	70.3794	72.2723	1.8929	0.706562	293.927	1.02141	-78.3809	0.495582
194	USV	TRUE	0.632861	49.638	49.642	0.004	73.353	73.1155	73.3827	0.267189	0.0771893	-37.2783	1.01078	-69.0773	0.656242
195	USV	TRUE	0.970088	49.77	49.7816	0.0116	76.5549	73.7027	79.2736	5.57093	2.89456	-517.747	1.01535	-67.8225	0.648568
196	USV	TRUE	0.877089	50.3039	50.3391	0.0352	90.1002	81.9478	95.3908	13.4429	4.70561	236.415	1.42055	-76.2326	0.576882
197	USV	TRUE	0.815315	50.7747	50.7815	0.0068	72.4398	72.2044	72.8659	0.6615	0.208696	-37.8421	1.05327	-72.5359	0.545717
198	USV	TRUE	0.818801	51.0359	51.0683	0.0324	68.3915	66.2759	72.5509	6.27497	1.58389	-167.358	1.04914	-75.4996	0.491454
199	USV	TRUE	0.987028	51.3365	51.4089	0.0724	72.3107	68.9859	72.4509	3.465	1.85122	-47.0603	1.00022	-61.1854	0.764105
200	USV	TRUE	0.84995	51.9965	52.0005	0.004	81.8877	80.7339	83.3157	2.58183	0.983364	-622.461	1.01698	-73.7139	0.490393
201	USV	TRUE	0.781766	52.0875	52.1015	0.014	67.4293	67.0394	68.751	1.71165	0.446167	-51.4551	1.04886	-74.1948	0.591032
202	USV	TRUE	0.735153	52.2459	52.2491	0.0032	68.7168	68.6872	69.0657	0.378518	0.126336	91.2278	1.01661	-60.0574	0.768674
203	USV	TRUE	0.729835	52.4003	52.4363	0.036	77.5631	67.7118	80.4668	12.755	4.69688	168.769	1.32349	-78.092	0.491734
204	USV	TRUE	0.987643	52.5699	52.5739	0.004	72.1629	72.0938	72.4767	0.382922	0.161842	-96.8745	1.00069	-65.6245	0.771037
205	USV	TRUE	0.938663	52.7291	52.7435	0.0144	70.5684	68.5476	74.4512	5.90359	2.25077	-376.342	1.02099	-63.6479	0.776432
206	USV	TRUE	0.986792	52.8875	52.8891	0.0016	67.7567	67.3827	68.1308	0.74813	0.295724	-467.581	1	-60.9161	0.788771
207	USV	TRUE	0.822241	53.0587	53.0679	0.0092	73.2528	70.995	77.6446	6.64966	2.96467	680.826	1.04183	-66.3828	0.784147
208	USV	TRUE	0.975637	53.1913	53.2521	0.0608	66.8614	66.8601	67.8003	0.940174	0.482588	-15.573	1	-62.8037	0.6972
209	USV	TRUE	0.849577	53.3209	53.3241	0.0032	67.1057	65.8811	71.0839	5.20277	1.87121	1645.19	1.03788	-77.1908	0.55717
210	USV	TRUE	0.864346	53.5689	53.5729	0.004	70.8743	69.2042	71.1013	1.89712	0.785319	-495.028	1.02184	-54.7315	0.843923
211	USV	TRUE	0.963998	53.6641	53.6725	0.0084	78.0074	74.9431	79.5325	4.58931	1.73589	-478.061	1.27916	-61.3381	0.838085
212	USV	TRUE	0.940943	53.8089	53.8181	0.0092	70.2041	68.215	72.9131	4.69808	1.31231	-457.432	1.02167	-64.6599	0.784646
213	USV	TRUE	0.898905	53.8673	53.8729	0.0056	69.9133	68.3699	71.0493	2.67943	1.025	-507.284	1.01045	-66.1866	0.717299
214	USV	TRUE	0.977103	54.0469	54.0505	0.0036	72.2369	70.6535	72.9327	2.27917	1.04624	-623.441	1.00638	-62.9032	0.764378
215	USV	TRUE	0.851999	54.1411	54.1635	0.0224	80.3401	75.6496	82.0459	6.39631	1.69549	-67.3374	1.19301	-63.3177	0.788528
216	USV	TRUE	0.830729	54.2519	54.2583	0.0064	76.8859	71.6647	78.5382	6.87349	3.01091	1280.67	1.05898	-68.4109	0.711067
217	USV	TRUE	0.679438	54.3279	54.3351	0.0072	71.8554	70.037	72.1226	2.08556	0.63941	-255.275	1.04148	-59.4194	0.859301
218	USV	TRUE	0.981709	54.4115	54.4235	0.012	71.9542	71.0885	74.4654	3.37685	1.16112	258.141	1.0077	-66.3248	0.794674
219	USV	TRUE	0.877335	54.6515	54.6535	0.002	80.4835	80.3098	80.6571	0.347346	0.151643	-197.847	1.00936	-64.5371	0.705538
220	USV	TRUE	0.785849	54.8579	54.8607	0.0028	81.9694	81.6873	82.5186	0.831255	0.274704	272.137	1.01432	-65.1873	0.74063
221	USV	TRUE	0.762411	56.3463	56.3755	0.0292	68.417	67.9033	71.5786	3.67529	1.56177	118.156	1.00342	-73.0231	0.650244
222	USV	TRUE	0.940365	56.6963	56.6979	0.0016	68.9367	68.6874	69.1861	0.498753	0.197149	-311.721	1	-66.873	0.715753
223	USV	TRUE	0.91445	56.8079	56.8107	0.0028	75.6086	75.0853	78.3732	3.28791	1.15916	993.124	1.29242	-63.7679	0.758473
224	USV	TRUE	0.683233	57.0323	57.0523	0.02	63.6772	60.8916	64.0022	3.11056	1.05736	-127.183	1.03991	-72.617	0.485142
225	USV	TRUE	0.96318	57.1377	57.1393	0.0016	77.5995	77.3234	77.6975	0.374065	0.153618	-233.791	1.01068	-60.0483	0.765019
226	USV	TRUE	0.992091	57.2797	57.3573	0.0776	69.0967	68.6692	69.9719	1.30262	0.502765	-6.61696	1.01567	-65.7807	0.645572
227	USV	TRUE	0.958793	57.4553	57.5229	0.0676	69.221	68.9682	69.9849	1.01675	0.466127	-12.429	1.0013	-72.1259	0.522579
228	USV	TRUE	0.954904	57.6581	57.6641	0.006	72.6937	71.1128	73.9702	2.85744	0.941508	-490.775	1.0237	-66.0301	0.78184
229	USV	TRUE	0.868632	57.7481	57.7593	0.0112	70.6177	69.5044	75.1447	5.64031	1.3028	465.764	1.01437	-73.5338	0.545842
230	USV	TRUE	0.861869	57.8561	57.8677	0.0116	75.5566	73.5055	76.0947	2.58924	0.773126	165.266	1.08872	-59.1318	0.851108
231	USV	TRUE	0.964187	57.9873	57.9909	0.0036	72.742	72.742	72.742	1.42109e-14	3.34953e-15	5.45608e-13	1	-57.5353	0.8596
232	USV	TRUE	0.728485	58.7295	58.7431	0.0136	72.2873	67.5421	76.7983	9.25621	3.38073	-425.867	1.51907	-67.9808	0.766288
233	USV	TRUE	0.936921	59.7377	59.7765	0.0388	75.954	70.5547	79.8025	9.24781	3.19171	139.133	1.16829	-78.278	0.604409
234	USV	TRUE	0.774049	60.0317	60.0585	0.0268	68.0559	67.0219	77.436	10.4141	4.11447	-413.565	1.09498	-76.5416	0.535824
235	USV	TRUE	0.90197	60.2259	60.2307	0.0048	71.6334	70.7036	75.9772	5.27365	2.0258	-1097.11	1.03516	-66.584	0.770578
236	USV	TRUE	0.705604	60.2975	60.2991	0.0016	69.2873	69.0112	69.3853	0.374065	0.153618	233.791	1.01068	-75.1339	0.492725
237	USV	TRUE	0.872806	60.5811	60.6415	0.0604	69.8761	68.384	73.7513	5.36736	2.21165	-76.6632	1.01216	-64.7292	0.671702
238	USV	TRUE	0.749121	60.7231	60.7255	0.0024	83.7255	83.6587	83.9407	0.282033	0.100127	-83.4966	1.01988	-71.5827	0.616221
239	USV	TRUE	0.605003	61.1069	61.1089	0.002	74.3783	74.2046	74.5519	0.347346	0.151643	197.847	1.00936	-73.9303	0.612366
240	USV	TRUE	0.689179	63.0993	63.1281	0.0288	73.6078	70.4781	74.2565	3.77841	1.75	-120.463	1.01863	-78.0499	0.500399
241	USV	TRUE	0.74517	63.9097	63.9245	0.0148	67.7149	65.9167	67.8991	1.98238	0.919266	-143.148	1.03591	-76.8821	0.539075
242	USV	TRUE	0.653769	64.0597	64.0613	0.0016	70.6016	70.2542	71.1271	0.872818	0.347517	-545.511	1.00577	-70.4475	0.736364
243	USV	TRUE	0.946266	64.1787	64.1811	0.0024	71.4951	71.4951	71.4951	1.42109e-14	3.90529e-15	-8.11157e-13	1	-60.9712	0.844038
244	USV	TRUE	0.972225	64.2735	64.2879	0.0144	77.4945	75.2093	78.0148	2.80549	0.817645	146.694	1.14144	-59.3886	0.857778
245	USV	TRUE	0.902895	64.5355	64.5419	0.0064	67.3673	64.7237	68.4195	3.6958	1.28743	566.822	1.07708	-77.5047	0.551507
246	USV	TRUE	0.612813	64.7815	64.7927	0.0112	68.6348	67.9905	71.9888	3.99831	1.61353	-320.355	1.09993	-79.1612	0.434014
247	USV	TRUE	0.735769	64.8539	64.8559	0.002	73.8466	73.673	74.0203	0.347346	0.151643	-197.847	1.00936	-74.9776	0.516261
248	USV	TRUE	0.627692	64.9559	64.9575	0.0016	71.2963	70.7441	71.4922	0.74813	0.307235	-467.581	1.02779	-71.3198	0.698536
249	USV	TRUE	0.683627	65.6549	65.6565	0.0016	73.5343	73.5343	73.5343	1.42109e-14	6.40475e-15	7.60486e-12	1	-73.4199	0.532111
250	USV	TRUE	0.693816	66.2171	66.2219	0.0048	85.4088	84.5835	86.8304	2.24688	0.903334	465.36	1.00458	-72.997	0.58063
251	USV	TRUE	0.928506	66.8567	66.8823	0.0256	80.1319	76.4643	82.2561	5.79185	2.39233	-214.231	1.0599	-70.0513	0.594302
252	USV	TRUE	0.872947	67.0423	67.1119	0.0696	68.6304	65.8302	79.1888	13.3587	4.68192	177.535	1.00961	-75.2373	0.496106
253	USV	TRUE	0.857225	67.2081	67.2189	0.0108	78.004	77.6133	78.3285	0.715152	0.195491	25.5655	1.01852	-64.7326	0.732207
254	USV	TRUE	0.900146	67.3405	67.3601	0.0196	68.5664	67.8644	70.0757	2.21136	0.894397	90.8943	1.01699	-63.8489	0.641254
255	USV	TRUE	0.737295	67.5749	67.5777	0.0028	68.3133	68.3133	68.3133	1.42109e-14	3.67741e-15	3.17207e-13	1	-70.8919	0.655644
256	USV	TRUE	0.889789	67.6101	67.6173	0.0072	76.1671	73.7599	76.4714	2.71158	0.92701	335.323	1.09962	-67.8423	0.717244
257	USV	TRUE	0.7898	67.7193	67.7277	0.0084	72.7932	72.0927	73.1415	1.04879	0.308891	-55.8179	1.04051	-67.019	0.720496
258	USV	TRUE	0.791573	67.8857	67.8889	0.0032	80.6445	80.0508	81.0602	1.00938	0.37002	-335.533	1.00503	-57.0745	0.854033
259	USV	TRUE	0.909649	68.3011	68.3235	0.0224	79.3532	72.4389	80.0841	7.64521	2.84576	-36.7122	1.3733	-61.4654	0.79189
260	USV	TRUE	0.821083	68.9203	68.9431	0.0228	66.4783	66.15	69.5159	3.36597	1.686	-137.876	1.01158	-76.4668	0.572618
261	USV	TRUE	0.880172	71.133	71.1874	0.0544	72.5685	69.9641	75.0588	5.09473	2.01133	-71.2813	1.12248	-72.0704	0.591021
262	USV	TRUE	0.891541	71.6918	71.7414	0.0496	68.0789	67.1745	69.647	2.47249	0.879914	-30.2821	1.02242	-71.7502	0.512981
263	USV	TRUE	0.934579	72.0322	72.0346	0.0024	79.6384	79.6384	79.6384	0	3.55271e-15	5.22043e-13	1	-56.3738	0.860017
264	USV	TRUE	0.755037	72.6844	72.692	0.0076	79.9741	75.9378	80.6395	4.70175	1.71835	602.698	1.06347	-68.6013	0.706162
265	USV	TRUE	0.797069	73.8454	73.8534	0.008	84.4931	84.3906	84.7779	0.38725	0.143784	-9.65528	1.00893	-74.5335	0.581149
266	USV	TRUE	0.604644	74.3576	74.364	0.0064	83.3891	83.1067	83.9016	0.794893	0.282205	-100.241	1.0112	-72.8759	0.489516
267	USV	TRUE	0.747423	74.4848	74.4884	0.0036	78.5677	75.7696	80.1114	4.34182	1.74497	1407.69	1.04981	-71.7953	0.677118
268	USV	TRUE	0.839826	74.826	74.8432	0.0172	80.1506	79.3989	80.4245	1.02561	0.367595	-41.0642	1.00915	-75.059	0.584349
269	USV	TRUE	0.968637	74.9348	74.9424	0.0076	79.6178	73.9108	79.9964	6.08555	2.21427	784.056	1.11501	-68.0363	0.589723
270	USV	TRUE	0.868437	75.2142	75.2214	0.0072	71.1736	70.6467	71.7006	1.05391	0.399874	144.216	1.02829	-67.0857	0.706027
271	USV	TRUE	0.768345	75.535	75.5374	0.0024	82.7608	80.4229	84.1636	3.74065	1.36074	1558.6	1.00707	-74.2223	0.671118
272	USV	TRUE	0.965477	75.631	75.6818	0.0508	73.3046	72.8544	75.3428	2.48841	0.992789	-42.2747	1.00432	-66.623	0.6539
273	USV	TRUE	0.899365	75.8022	75.807	0.0048	78.5604	78.5604	78.5604	0	4.91851e-15	-1.54374e-12	1	-60.146	0.794558
274	USV	TRUE	0.715912	75.8898	75.9002	0.0104	79.4729	71.475	82.4996	11.0247	3.99876	1013.83	1.00421	-75.908	0.601485
275	USV	TRUE	0.887703	76.0494	76.0562	0.0068	77.7006	73.8462	79.801	5.95477	1.88751	-862.5	1.02717	-67.1077	0.773847
276	USV	TRUE	0.986301	76.1616	76.1772	0.0156	74.3138	72.5163	74.5077	1.99135	0.873919	-120.421	1.00862	-65.1109	0.701128
277	USV	TRUE	0.805384	76.3228	76.3416	0.0188	72.7137	72.3183	73.3444	1.02617	0.409704	32.4062	1.02214	-69.4511	0.705025
278	USV	TRUE	0.921797	76.5964	76.598	0.0016	66.002	66.002	66.002	1.42109e-14	7.53644e-15	1.01398e-11	1	-73.6287	0.547367
279	USV	TRUE	0.817022	77.0632	77.0676	0.0044	68.0152	67.6441	68.0449	0.400784	0.129477	-72.2729	1.01017	-65.4886	0.716849
280	USV	TRUE	0.973867	77.163	77.1822	0.0192	75.3464	74.2412	80.3876	6.1464	2.83931	303.066	1.01704	-69.3694	0.701126
281	USV	TRUE	0.861148	77.2746	77.2798	0.0052	66.9814	66.1427	68.3693	2.22658	0.813736	-473.535	1.04771	-70.2834	0.725764
282	USV	TRUE	0.886309	77.4022	77.4282	0.026	69.1453	68.8692	69.457	0.587816	0.189992	15.4166	1.00343	-69.8635	0.624324
283	USV	TRUE	0.767677	77.5846	77.607	0.0224	71.4951	71.1327	74.2684	3.13574	1.24215	-145.885	1.00264	-80.4641	0.403877
284	USV	TRUE	0.704645	77.7914	77.7934	0.002	81.3393	81.1656	81.5129	0.347346	0.151643	197.847	1.00936	-68.2221	0.675926
285	USV	TRUE	0.815186	77.9862	78.0206	0.0344	73.4539	70.327	80.2341	9.90714	3.74936	-181.578	1.22999	-71.4597	0.65862
286	USV	TRUE	0.765852	78.1968	78.2012	0.0044	70.865	69.2841	72.4607	3.17658	0.89501	-602.836	1.05517	-69.6997	0.667405
287	USV	TRUE	0.672409	78.2804	78.3028	0.0224	71.1736	69.434	72.1079	2.67393	1.0033	-82.1533	1.02832	-73.1543	0.634982
288	USV	TRUE	0.94763	78.3336	78.3508	0.0172	68.5857	64.9321	69.5869	4.65479	1.75	273.393	1.02548	-69.6434	0.713734
289	USV	TRUE	0.864941	78.4248	78.4412	0.0164	73.6158	71.1799	77.4181	6.23819	2.19801	-103.076	1.45703	-66.5691	0.77394
290	USV	TRUE	0.902652	78.5244	78.5304	0.006	77.4352	74.7289	77.7823	3.05341	1.05739	-489.043	1.17225	-76.3447	0.604755
291	USV	TRUE	0.696798	78.894	78.9432	0.0492	69.6674	67.3687	71.2513	3.88262	1.41691	-37.8984	1.01743	-76.9845	0.533551
292	USV	TRUE	0.92231	79.1042	79.1166	0.0124	75.2003	70.1385	76.0686	5.93012	2.21213	439.065	1.1068	-71.7013	0.659419
293	USV	TRUE	0.610005	79.3782	79.381	0.0028	80.2318	79.9349	80.5287	0.593754	0.201156	-204.986	1.00077	-75.5574	0.59611
294	USV	TRUE	0.700313	79.4146	79.4426	0.028	73.4118	68.349	74.7914	6.44234	2.27794	145.449	1.19203	-76.1725	0.58577
295	USV	TRUE	0.761723	79.5934	79.5954	0.002	70.4553	70.1391	70.7447	0.605629	0.218335	-290.727	1.00254	-65.5862	0.773455
296	USV	TRUE	0.943897	79.8222	79.8294	0.0072	73.8184	70.3833	77.6271	7.2438	2.93165	-1199.4	1.07549	-65.0256	0.717533
297	USV	TRUE	0.964436	79.923	79.9394	0.0164	72.9686	71.9072	73.47	1.56276	0.501944	28.9446	1.06373	-69.1738	0.585568
298	USV	TRUE	0.97455	80.1308	80.1416	0.0108	80.6602	79.319	81.1964	1.87732	0.663515	130.275	1.03439	-64.5652	0.768768
299	USV	TRUE	0.862443	80.4028	80.4112	0.0084	74.6852	71.7632	81.3623	9.59914	4.1167	1280.56	1.02471	-74.9692	0.584323
300	USV	TRUE	0.836515	80.5816	80.6168	0.0352	70.9182	70.0424	71.6896	1.64719	0.634285	-35.0823	1.02005	-62.6564	0.79572
301	USV	TRUE	0.905777	80.7184	80.7276	0.0092	78.8098	76.6373	79.3957	2.75845	0.886135	234.401	1.06076	-65.9643	0.786965
302	USV	TRUE	0.755769	81.038	81.0712	0.0332	72.3628	68.6116	76.5374	7.92579	1.925	75.6237	1.18119	-70.0678	0.653675
303	USV	TRUE	0.753892	81.1662	81.2482	0.082	73.1318	70.3126	79.9127	9.60016	3.728	15.8966	1.1401	-58.2946	0.781276
304	USV	TRUE	0.713613	81.343	81.345	0.002	80.4171	80.3904	80.6932	0.302814	0.114253	113.873	1.03232	-52.1373	0.85136
305	USV	TRUE	0.994241	81.5262	81.529	0.0028	74.1056	73.4377	74.7736	1.33595	0.489268	498.329	1.00323	-62.3294	0.772748
306	USV	TRUE	0.98173	81.6394	81.6602	0.0208	73.1216	70.869	74.3543	3.48527	1.13356	96.3377	1.09091	-58.7737	0.842073
307	USV	TRUE	0.976929	81.861	81.8626	0.0016	74.1005	73.8956	75.7125	1.81689	0.742355	1013.09	1.21069	-64.407	0.772276
308	USV	TRUE	0.894122	82.868	82.8696	0.0016	71.767	71.1881	71.8561	0.667973	0.276311	-389.651	1.07279	-71.4244	0.633851
309	USV	TRUE	0.929236	83.0272	83.04	0.0128	79.1149	74.966	79.6968	4.73082	2.02007	402.745	1.1548	-68.601	0.715801
310	USV	TRUE	0.773916	83.3202	83.3254	0.0052	81.857	78.6581	83.423	4.76487	1.70758	999.594	1.05606	-68.3434	0.735779
311	USV	TRUE	0.879644	83.421	83.423	0.002	76.1585	75.406	76.3055	0.899537	0.348391	425.594	1.05785	-68.8563	0.719356
312	USV	TRUE	0.758182	84.8276	84.8292	0.0016	67.1968	67.1968	67.1968	0	5.0243e-15	7.94411e-12	1	-75.9106	0.50598
313	USV	TRUE	0.922355	85.0288	85.0356	0.0068	87.5819	86.72	89.4958	2.7758	0.970838	-398.922	1.03211	-73.8951	0.602546
314	USV	TRUE	0.828783	85.1414	85.1438	0.0024	75.1351	74.5339	75.4023	0.868365	0.320263	361.819	1.01396	-67.1152	0.730257
315	USV	TRUE	0.993075	87.6766	87.7014	0.0248	74.9263	68.7635	77.5692	8.80573	3.4876	-339.284	1.10386	-69.7396	0.770759
316	USV	TRUE	0.770812	88.196	88.2	0.004	78.4051	78.4051	78.4051	1.42109e-14	5.61733e-15	-1.03048e-12	1	-69.3972	0.639646
317	USV	TRUE	0.946514	88.4044	88.4064	0.002	82.603	80.5768	83.7207	3.14393	1.08421	1378.57	1.06773	-66.211	0.7516
318	USV	TRUE	0.902751	88.7828	88.8172	0.0344	66.4043	65.5252	79.1256	13.6004	3.24628	150.182	1.16947	-66.3688	0.718797
319	USV	TRUE	0.9703	88.9212	88.96	0.0388	68.6134	68.2188	77.6816	9.46285	2.90287	-244.308	1.01544	-59.2416	0.798751
320	USV	TRUE	0.876274	89.03	89.0644	0.0344	72.7356	68.0967	83.1011	15.0044	4.84326	-282.89	1.39417	-62.584	0.781637
321	USV	TRUE	0.741903	89.1562	89.2582	0.102	71.3698	67.0638	73.4624	6.39855	1.77121	-38.9471	1.02887	-57.2594	0.78109
322	USV	TRUE	0.620729	89.727	89.7294	0.0024	66.4928	66.1588	66.5299	0.371096	0.138851	-139.161	1.01913	-73.8505	0.612197
323	USV	TRUE	0.821685	89.8286	89.8306	0.002	80.421	79.0316	81.2315	2.19986	0.842501	-1112.02	1.01177	-62.3457	0.807314
324	USV	TRUE	0.796943	90.0518	90.0678	0.016	71.615	68.287	81.6843	13.3972	4.2441	466.807	1.46583	-71.0532	0.660495
325	USV	TRUE	0.848625	90.2	90.204	0.004	79.508	78.6694	80.4581	1.78868	0.685364	510.763	1.02016	-61.5218	0.811329
326	USV	TRUE	0.962249	90.2004	90.2032	0.0028	79.8152	79.3179	80.7132	1.39532	0.531899	533.671	1.02255	-60.886	0.780621
327	USV	TRUE	0.961411	90.416	90.444	0.028	75.0311	73.9693	84.4934	10.5241	4.65731	-315.134	1.43857	-69.2992	0.659741
328	USV	TRUE	0.875612	91.6459	91.6535	0.0076	75.6842	74.4192	79.8898	5.47063	2.11304	741.452	1.01449	-71.4377	0.658558
329	USV	TRUE	0.880214	91.9815	91.9831	0.0016	79.8327	79.5121	80.5096	0.997506	0.403004	623.441	1.0194	-70.81	0.682927
330	USV	TRUE	0.820108	92.1389	92.1461	0.0072	73.0282	72.8653	73.1912	0.325913	0.170133	-48.1981	1.00015	-71.1221	0.535113
331	USV	TRUE	0.905737	92.3137	92.3517	0.038	74.3451	73.4478	78.8184	5.37061	2.31685	8.86178	1.08831	-73.9039	0.612979
332	USV	TRUE	0.830826	92.4357	92.4585	0.0228	74.3957	74.1901	81.7662	7.57612	3.51831	-153.561	1.29939	-78.6885	0.539171
333	USV	TRUE	0.787647	92.5321	92.5349	0.0028	69.2673	68.9556	69.3489	0.393362	0.146665	137.836	1.01178	-65.7471	0.7271
334	USV	TRUE	0.606608	92.6589	92.6605	0.0016	54.3241	54.1014	54.7249	0.623441	0.249933	389.651	1.00816	-76.1557	0.521598
335	USV	TRUE	0.827083	92.8149	92.8177	0.0028	69.3897	68.6994	70.2135	1.51407	0.520378	-530.137	1.00186	-67.2416	0.662007
336	USV	TRUE	0.892341	93.3179	93.3339	0.016	110.062	107.95	112.091	4.14114	1.35445	-1.51164	1.21488	-75.3242	0.603954
337	USV	TRUE	0.668939	93.4379	93.4395	0.0016	72.7406	72.5179	73.1413	0.623441	0.249933	389.651	1.00816	-59.7607	0.762966
338	USV	TRUE	0.931577	93.5715	93.5735	0.002	80.8965	80.5936	80.9944	0.400784	0.153333	176.854	1.03234	-67.9812	0.73948
339	USV	TRUE	0.715492	94.1083	94.1335	0.0252	76.6458	75.0227	80.7936	5.77087	2.18725	-172.093	1.09993	-72.3876	0.652811
340	USV	TRUE	0.898101	94.2245	94.2261	0.0016	71.5466	71.226	72.2235	0.997506	0.403004	-623.441	1.0194	-70.666	0.7153
341	USV	TRUE	0.821502	94.3053	94.3285	0.0232	73.2849	72.6089	78.4898	5.88095	2.08163	-42.0052	1.35601	-68.5227	0.720083
342	USV	TRUE	0.80978	94.5765	94.5913	0.0148	74.0916	73.7492	75.3976	1.64831	0.674139	91.9555	1.0158	-75.0249	0.589127
343	USV	TRUE	0.794617	95.4427	95.4479	0.0052	83.7147	81.9517	86.8441	4.89245	1.79421	910.263	1.00586	-80.2849	0.499273
344	USV	TRUE	0.894304	95.6407	95.6451	0.0044	79.3586	75.3434	80.6204	5.27699	1.71653	-1130.68	1.04518	-71.4508	0.594411
345	USV	TRUE	0.83665	95.8071	95.8103	0.0032	69.2657	67.8481	69.9485	2.1004	0.834405	-732.915	1.08837	-77.8536	0.554405
346	USV	TRUE	0.952149	96.1285	96.1301	0.0016	68.6174	67.8426	69.2141	1.37157	0.543759	857.232	1.00263	-71.6984	0.703473
347	USV	TRUE	0.725058	96.2653	96.3177	0.0524	63.4629	63.1661	70.9158	7.74971	4.15603	-146.453	1.00086	-76.152	0.434748
348	USV	TRUE	0.755169	96.4553	96.4569	0.0016	79.3294	77.949	79.8193	1.87032	0.768088	1168.95	1.03658	-74.7031	0.586232
349	USV	TRUE	0.675718	96.7065	96.7085	0.002	63.7134	62.9208	64.7555	1.8347	0.671514	-893.175	1.0046	-78.7061	0.560772
350	USV	TRUE	0.975489	96.8349	96.8405	0.0056	78.3717	75.5591	78.6056	3.04659	1.21069	519.481	1.13249	-72.6332	0.647484
351	USV	TRUE	0.792927	96.8893	96.9537	0.0644	70.6903	68.5969	71.5423	2.94536	0.946733	4.3984	1.01491	-71.2628	0.596821
352	USV	TRUE	0.921254	97.0557	97.0637	0.008	72.5771	69.097	77.7725	8.67541	2.46102	-991.392	1.06499	-70.3608	0.703658
353	USV	TRUE	0.667979	97.1221	97.1245	0.0024	73.9091	73.0407	74.9778	1.93712	0.698686	-807.134	1.00174	-68.162	0.727774
354	USV	TRUE	0.970461	97.2031	97.2103	0.0072	81.1588	79.6002	82.6046	3.0044	0.932124	379.723	1.07076	-68.7905	0.664751
355	USV	TRUE	0.950881	97.5099	97.5115	0.0016	72.777	72.011	74.2554	2.24439	0.902684	-1402.74	1.01271	-68.2733	0.777167
356	USV	TRUE	0.778135	97.5887	97.5955	0.0068	67.4315	66.9459	68.5528	1.60694	0.726265	267.49	1.01037	-67.4963	0.74023
357	USV	TRUE	0.629854	97.7179	97.7355	0.0176	80.9849	80.7923	83.6969	2.90461	1.34079	165.178	1	-78.1178	0.454081
358	USV	TRUE	0.835249	100.159	100.16	0.0016	80.5342	80.3561	81.692	1.33595	0.552622	779.302	1.13675	-69.5388	0.584116
359	USV	TRUE	0.869132	106.084	106.101	0.0172	81.3887	78.7247	82.4132	3.68845	1.30039	85.5618	1.09882	-77.1513	0.515038
360	USV	TRUE	0.912553	106.215	106.217	0.002	73.2106	72.0127	73.5	1.48735	0.563474	-695.328	1.06692	-68.3551	0.724034
361	USV	TRUE	0.752084	106.337	106.344	0.0072	81.9387	81.5737	84.0849	2.5112	1.25638	346.093	1.00116	-73.7719	0.576896
362	USV	TRUE	0.65197	112.142	112.146	0.0044	78.3787	75.8107	79.4252	3.61448	1.17758	-788.385	1.05024	-69.1518	0.731222
363	USV	TRUE	0.9722	112.369	112.381	0.0124	80.623	78.5659	82.5846	4.01865	2.10232	329.754	1.01149	-69.3852	0.759133
364	USV	TRUE	0.783875	112.535	112.54	0.0052	73.323	72.3757	79.4988	7.12314	3.49425	-1375.86	1.00044	-71.9565	0.62589
365	USV	TRUE	0.880602	112.775	112.776	0.0016	67.445	66.8216	68.0685	1.24688	0.492874	-779.302	1	-62.6988	0.79301
366	USV	TRUE	0.820232	112.845	112.857	0.0128	68.6936	66.0983	70.4679	4.36959	1.3277	187.508	1.25039	-70.8098	0.650282
367	USV	TRUE	0.729655	120.145	120.148	0.0028	71.6975	70.9034	74.0948	3.19143	1.18128	-1157.47	1.0557	-71.6067	0.668642
368	USV	TRUE	0.667788	121.663	121.667	0.0044	68.2148	66.9383	69.2762	2.33791	0.951115	594.792	1.31252	-77.2386	0.501721
369	USV	TRUE	0.823422	121.9	121.904	0.004	69.9534	69.4858	71.1409	1.65509	0.690904	-498.281	1.06453	-65.2034	0.770735
370	USV	TRUE	0.827294	123.152	123.175	0.0228	71.4294	71.3439	79.1685	7.82464	3.99123	371.074	1.01143	-69.8508	0.637998
371	USV	TRUE	0.984769	123.261	123.344	0.0828	73.8035	70.077	83.077	13	4.71289	105.955	1.0759	-70.9081	0.541364
372	USV	TRUE	0.808296	143.9	143.926	0.026	84.058	74.7354	84.134	9.39863	4.25432	-392.418	1.01866	-65.2083	0.771292
373	USV	TRUE	0.611975	155.972	155.975	0.0032	72.6397	71.5784	72.855	1.27657	0.45842	389.651	1.0494	-72.385	0.659624
374	USV	TRUE	0.654984	156.385	156.404	0.0192	71.1158	69.5325	83.831	14.2984	7.20047	738.978	1.00812	-76.8476	0.507768
375	USV	TRUE	0.869717	159.13	159.136	0.0056	80.0164	79.2283	80.1908	0.96247	0.390375	-179.31	1.00268	-72.8993	0.574887
376	USV	TRUE	0.986896	163.087	163.138	0.0508	83.5175	82.7045	84.6875	1.98296	0.66248	7.43957	1.02991	-66.4194	0.784393
377	USV	TRUE	0.917157	163.284	163.287	0.0028	80.9624	80.4578	81.6007	1.14298	0.378482	-383.466	1.00713	-63.8642	0.784658
378	USV	TRUE	0.92276	163.382	163.412	0.0296	83.7439	79.6857	86.0018	6.31612	2.36234	150.027	1.13429	-75.8676	0.591393
379	USV	TRUE	0.683874	163.566	163.601	0.0348	66.2487	64.7436	67.2432	2.49958	0.690168	21.2559	1.0529	-65.9883	0.593644
380	USV	TRUE	0.974909	163.781	163.793	0.012	65.4315	65.2979	66.0104	0.712504	0.226052	4.64618	1.0265	-61.424	0.706274
381	USV	TRUE	0.752106	163.981	163.983	0.0024	68.1599	67.6255	68.4271	0.801568	0.293893	-333.986	1.00942	-65.1049	0.614962
382	USV	TRUE	0.882009	164.685	164.687	0.0024	70.0781	69.7441	70.1152	0.371096	0.138851	-139.161	1.01913	-66.0533	0.757814
383	USV	TRUE	0.645502	164.904	164.906	0.002	68.3518	67.5992	69.71	2.11079	0.768825	1007.05	1.01645	-73.5091	0.647465
384	USV	TRUE	0.736759	165.277	165.281	0.004	82.1322	81.7611	82.1619	0.400784	0.13349	83.6653	1.01054	-67.4069	0.663077
385	USV	TRUE	0.765087	173.355	173.364	0.0092	73.7208	72.4879	79.2442	6.75627	3.08643	-736.498	1.00695	-75.2534	0.584738
386	USV	TRUE	0.665359	180.849	180.85	0.0016	68.5369	68.1362	68.7596	0.623441	0.249933	389.651	1.00816	-74.7402	0.636411
387	USV	TRUE	0.600603	197.121	197.123	0.002	75.234	74.9312	76.1424	1.21126	0.457464	581.455	1.04041	-72.6286	0.632517
388	USV	TRUE	0.90152	203.018	203.021	0.0024	73.4646	73.2388	73.764	0.525197	0.185786	-25.1303	1.12124	-74.6905	0.572818
389	USV	TRUE	0.636675	203.956	203.958	0.0016	70.0424	69.793	70.1137	0.320627	0.129065	-155.86	1.04572	-58.6015	0.775351
390	USV	TRUE	0.974201	204.026	204.044	0.018	87.3603	81.1903	88.5049	7.31459	2.95473	357.52	1.12919	-67.9158	0.786488
391	USV	TRUE	0.78503	204.153	204.155	0.0024	81.6531	80.4507	82.7218	2.27111	0.818164	-946.295	1.00054	-67.3014	0.712346
392	USV	TRUE	0.947546	204.269	204.273	0.0036	83.6001	80.5497	83.7931	3.24338	1.0582	672.921	1.23435	-67.2735	0.722837
393	USV	TRUE	0.918503	204.363	204.365	0.002	85.0162	84.2235	85.506	1.28251	0.503743	665.428	1.01432	-59.3054	0.842362
394	USV	TRUE	0.732703	204.442	204.445	0.0028	82.5469	81.1738	83.1183	1.94454	0.717268	712.151	1.03485	-73.7384	0.653785
395	USV	TRUE	0.63259	205.09	205.095	0.0048	66.7258	64.9965	67.557	2.56056	0.691376	-407.594	1.07999	-73.7321	0.61418
396	USV	TRUE	0.843179	210.924	210.988	0.064	68.5749	67.5763	78.8483	11.272	3.98687	-166.297	1.00784	-72.7457	0.540074
397	USV	TRUE	0.955072	211.054	211.086	0.0324	74.1301	72.1568	75.0059	2.84909	0.829733	-41.8496	1.02325	-69.4764	0.651697
398	USV	TRUE	0.689158	211.244	211.254	0.0092	79.9557	70.6955	81.0261	10.3306	4.59511	1161.75	1.00514	-77.9461	0.54999
399	USV	TRUE	0.812537	211.372	211.374	0.0016	78.0741	76.5155	78.3859	1.87032	0.794735	-1168.95	1.08341	-76.8704	0.542089
400	USV	TRUE	0.600337	270.355	270.36	0.0048	81.784	80.6336	83.5356	2.90197	1.02983	653.394	1.02486	-79.9709	0.457171
401	USV	TRUE	0.871408	270.462	270.465	0.0032	72.1948	70.651	72.7588	2.10783	0.796902	-683.435	1.13245	-75.1318	0.67515
402	USV	TRUE	0.710591	367.246	367.252	0.006	72.3022	72.2428	72.9643	0.721506	0.203611	-100.492	1.01624	-73.6031	0.454702
403	USV	TRUE	0.880424	368.026	368.102	0.0756	62.7116	61.7284	63.288	1.55963	0.580279	-15.5513	1.00598	-61.4057	0.694243
404	USV	TRUE	0.764182	368.104	368.105	0.0016	62.963	62.7137	63.2124	0.498753	0.197149	311.721	1	-64.208	0.734731
405	USV	TRUE	0.70567	368.264	368.299	0.0352	68.0899	66.7391	69.4675	2.7284	0.903152	-39.227	1.04797	-71.8967	0.490985
406	USV	TRUE	0.65644	368.485	368.547	0.062	64.6568	43.8028	65.4138	21.611	6.07113	-353.454	1.03831	-71.0364	0.404909
407	USV	TRUE	0.833933	368.966	368.988	0.0216	82.2627	55.2405	84.3871	29.1465	13.1795	-1525.77	1.12308	-69.0597	0.482321
408	USV	TRUE	0.885346	369.063	369.066	0.0036	73.8665	72.9982	74.3489	1.35079	0.450301	-367.048	1.00876	-68.527	0.725696
409	USV	TRUE	0.950406	369.898	369.905	0.0072	53.3733	51.5291	55.0698	3.54064	1.29669	-410.732	1.09168	-74.343	0.54135
410	USV	TRUE	0.897992	370.016	370.018	0.0016	80.4364	79.1272	80.6234	1.49626	0.615599	-857.232	1.163	-65.5963	0.768091
411	USV	TRUE	0.954195	370.189	370.213	0.024	92.4575	77.9129	93.203	15.2901	7.00399	706.856	1.1298	-72.7321	0.538564
412	USV	TRUE	0.941594	370.389	370.391	0.0016	77.678	77.0012	77.9987	0.997506	0.403004	-623.441	1.0194	-71.4606	0.634824
413	USV	TRUE	0.956854	370.492	370.524	0.032	72.5564	67.5118	72.5629	5.05109	2.30728	161.512	1.0014	-72.7945	0.614656
414	USV	TRUE	0.97021	370.72	370.721	0.0016	66.7694	66.3954	67.1435	0.74813	0.295724	-467.581	1	-69.4959	0.667521
415	USV	TRUE	0.991008	370.828	370.843	0.0156	76.1015	71.715	81.036	9.32108	4.2539	580.671	1.26949	-70.1572	0.717531
416	USV	TRUE	0.8353	370.91	370.932	0.022	69.2965	62.1148	70.8477	8.73289	2.81579	-387.735	1.00818	-67.1745	0.733685
417	USV	TRUE	0.983253	371.057	371.059	0.002	72.2897	72.0136	72.3164	0.302814	0.114253	113.873	1.03232	-67.1372	0.584676
418	USV	TRUE	0.727046	371.356	371.378	0.022	79.5786	78.1504	94.0662	15.9158	8.08329	-719.355	1.00483	-69.0111	0.638491
419	USV	TRUE	0.660913	372.221	372.223	0.002	81.4044	81.3777	81.6805	0.302814	0.114253	-113.873	1.03232	-73.677	0.583785
420	USV	TRUE	0.937019	372.547	372.57	0.0232	70.0549	69.3984	80.0174	10.619	4.89862	-467.17	1.02617	-68.9408	0.605807
421	USV	TRUE	0.660879	372.921	372.924	0.0032	69.6384	68.9556	70.5587	1.60314	0.517987	468.509	1.00919	-66.9951	0.699028
422	USV	TRUE	0.958018	373.079	373.084	0.0044	64.7762	64.4199	64.9246	0.504691	0.152542	-95.2393	1.01743	-68.5196	0.652394
423	USV	TRUE	0.826199	373.456	373.463	0.0068	78.328	76.4587	78.3577	1.89902	0.598857	-242.164	1.05077	-63.6075	0.710656
424	USV	TRUE	0.927946	373.772	373.782	0.01	74.1517	69.9925	78.4089	8.41646	2.78839	-771.753	1.06312	-61.3349	0.78528
425	USV	TRUE	0.946675	373.883	373.903	0.0196	72.7611	70.7051	73.1893	2.4842	0.858764	-73.5623	1.02545	-63.7887	0.697728
426	USV	TRUE	0.899258	374.098	374.112	0.014	68.7953	67.3408	69.8967	2.55593	0.7949	9.56599	1.11655	-76.1622	0.591355
427	USV	TRUE	0.889123	374.2	374.214	0.0136	70.9118	70.4363	71.0874	0.651114	0.238911	-19.6463	1.01732	-74.8651	0.622571
428	USV	TRUE	0.799533	374.381	374.386	0.0048	82.8047	80.2533	83.1161	2.86283	1.40317	603.554	1.00403	-76.5052	0.520001
429	USV	TRUE	0.680043	374.912	374.914	0.002	64.3906	63.7316	64.7202	0.9886	0.407165	-530.561	1.03178	-75.5697	0.631588
430	USV	TRUE	0.908944	375.139	375.141	0.0024	68.1026	67.9022	68.5034	0.601176	0.22042	-250.49	1.00609	-59.5672	0.842106
431	USV	TRUE	0.990017	375.315	375.323	0.008	71.5717	69.666	74.1842	4.5182	1.3862	-541.121	1.0152	-62.7605	0.799714
432	USV	TRUE	0.87279	375.46	375.465	0.0052	73.5329	72.8724	74.1935	1.3211	0.379635	69.4072	1.13905	-63.5851	0.774541
433	USV	TRUE	0.832276	375.696	375.742	0.0456	73.5919	71.5455	79.9804	8.43496	1.86231	-147.883	1.08214	-49.8878	0.851816
434	USV	TRUE	0.987049	375.905	375.958	0.0532	78.1197	70.4617	78.7991	8.33736	3.03194	-149.006	1.10199	-53.5387	0.833409
435	USV	TRUE	0.809006	376.036	376.05	0.014	67.2417	65.1042	67.9542	2.85002	0.811414	-186.088	1.01998	-64.3288	0.720729
436	USV	TRUE	0.953162	376.164	376.183	0.0188	71.2116	68.625	76.2881	7.66314	1.7857	-319.489	1.05624	-48.9196	0.859185
437	USV	TRUE	0.971664	376.238	376.277	0.0388	64.3392	58.4266	65.9274	7.50081	3.03296	28.9872	1.13729	-63.9986	0.791523
438	USV	TRUE	0.739205	376.351	376.352	0.0016	65.2612	65.0118	65.3324	0.320627	0.129065	-155.86	1.04572	-57.5116	0.856842
439	USV	TRUE	0.905675	376.512	376.516	0.0044	72.778	70.718	73.6698	2.95184	1.24959	-668.702	1.00075	-61.8905	0.695258
440	USV	TRUE	0.677333	406.384	406.388	0.004	80.0757	77.0179	81.0777	4.05979	1.28018	892.655	1.0963	-74.3011	0.607079
441	USV	TRUE	0.685325	415.282	415.292	0.01	63.065	62.8623	63.3524	0.49004	0.146118	-26.3269	1.00583	-74.9891	0.558894
442	USV	TRUE	0.779872	415.439	415.442	0.0024	72.588	72.5508	72.9219	0.371096	0.138851	139.161	1.01913	-68.678	0.741365
443	USV	TRUE	0.663508	438.244	438.267	0.0236	70.0974	69.0228	71.414	2.39121	0.845131	-66.0812	1.02063	-77.1738	0.527981
444	USV	TRUE	0.744707	438.567	438.573	0.0056	66.5103	65.3599	67.4826	2.12267	0.614283	-340.878	1.01084	-62.659	0.849483
445	USV	TRUE	0.758171	438.738	438.782	0.044	74.1602	64.2944	78.8066	14.5121	5.61195	328.167	1.10647	-76.3709	0.488521
446	USV	TRUE	0.708039	439.453	439.457	0.0048	66.2068	65.3491	67.0473	1.69824	0.60062	-347.378	1.00734	-74.093	0.500534
447	USV	TRUE	0.86037	439.853	439.862	0.0084	69.383	68.9292	69.4793	0.550048	0.23379	56.8163	1.00369	-71.5935	0.576806
448	USV	TRUE	0.733482	440	440.015	0.0152	68.0293	67.7914	74.3113	6.51986	3.21094	420.88	1.02627	-75.9302	0.447057
449	USV	TRUE	0.741029	440.234	440.238	0.004	81.1583	77.9069	82.146	4.23908	1.69844	-1136.38	1.02834	-70.1008	0.719142
450	USV	TRUE	0.682968	440.566	440.572	0.006	68.1977	67.5742	68.8434	1.26915	0.43276	-225.332	1.01151	-68.8437	0.546446
451	USV	TRUE	0.763098	440.848	440.861	0.0128	71.4077	69.7465	79.2985	9.55201	3.7491	-735.593	1.0652	-69.6705	0.544069
452	USV	TRUE	0.740786	440.961	440.971	0.0104	78.6523	75.0194	81.5955	6.57609	2.33887	-611.457	1.01347	-76.5864	0.398596
453	USV	TRUE	0.632634	441.68	441.729	0.0488	68.1208	65.0073	70.9578	5.95051	1.8041	-19.0492	1.09517	-79.1236	0.491006
454	USV	TRUE	0.638505	441.881	441.884	0.0032	66.2403	65.5352	66.7747	1.23946	0.441663	-402.021	1.00368	-72.8297	0.544458
455	USV	TRUE	0.67689	442.032	442.039	0.0068	79.3742	73.6926	82.1432	8.45065	2.38819	-893.536	1.10314	-70.7888	0.658951
456	USV	TRUE	0.73225	442.156	442.17	0.0144	67.9728	65.3589	72.2457	6.88676	2.57479	-453.34	1.0198	-72.8983	0.601733
457	USV	TRUE	0.631927	442.262	442.27	0.0076	71.0693	70.4173	71.3238	0.906522	0.363532	-100.078	1.0133	-78.1474	0.499035
458	USV	TRUE	0.891995	442.351	442.363	0.012	79.7615	71.7702	81.7358	9.9656	3.54615	-942.348	1.08388	-68.6544	0.716559
459	USV	TRUE	0.914796	442.49	442.492	0.0016	72.7817	72.7817	72.7817	1.42109e-14	7.32411e-15	7.94411e-12	1	-67.3292	0.660797
460	USV	TRUE	0.883325	442.593	442.595	0.0016	75.7478	73.2184	77.2084	3.99002	1.59688	-2493.77	1.00412	-72.0533	0.69963
461	USV	TRUE	0.952743	442.851	442.854	0.0032	71.2628	70.5874	71.9381	1.35079	0.481711	439.13	1.00186	-70.3922	0.535468
462	USV	TRUE	0.830992	443.508	443.517	0.0092	68.1952	66.3687	72.3803	6.01167	2.25065	-689.505	1.03208	-72.308	0.549254
463	USV	TRUE	0.781773	443.617	443.619	0.002	76.3673	71.0101	78.0194	7.00926	2.68922	3141.38	1.36918	-76.8707	0.563878
464	USV	TRUE	0.602702	443.756	443.793	0.0368	75.0659	67.6127	75.497	7.88423	3.38946	208.243	1.01384	-80.4332	0.4006
465	USV	TRUE	0.848163	444	444.003	0.0028	69.2745	68.3691	70.7144	2.34533	0.867778	-876.494	1.01673	-69.7145	0.71739
466	USV	TRUE	0.61192	451.036	451.043	0.0064	67.3804	65.5438	67.6823	2.13855	0.979668	-335.212	1.00031	-71.9004	0.581839
467	USV	TRUE	0.694865	451.284	451.331	0.0472	68.019	65.1263	68.8351	3.70879	1.53272	-66.454	1.01092	-79.8065	0.445749
468	USV	TRUE	0.734775	451.672	451.673	0.0016	84.287	84.0376	84.5364	0.498753	0.197149	311.721	1	-77.487	0.4798
469	USV	TRUE	0.98676	451.787	451.791	0.004	68.4721	67.1362	69.0659	1.9297	0.708348	-523.245	1.02219	-62.4028	0.79785
470	USV	TRUE	0.915574	451.882	451.941	0.0588	72.3883	71.4458	81.2802	9.83439	3.86041	-107.959	1.11279	-62.5562	0.723135
471	USV	TRUE	0.872684	452.031	452.065	0.0344	84.9338	84.129	94.5783	10.4494	4.78545	394.407	1.13432	-72.9347	0.634651
472	USV	TRUE	0.618335	460.584	460.589	0.0048	79.7748	78.1264	79.8832	1.75682	0.7517	-376.806	1.03788	-74.6281	0.597985
473	USV	TRUE	0.674928	512.185	512.187	0.002	72.9513	71.8692	73.7573	1.88814	0.71839	-956.156	1.004	-70.6472	0.768119
474	USV	TRUE	0.965648	512.33	512.331	0.0016	68.107	68.107	68.107	1.42109e-14	8.51911e-15	1.1028e-11	1	-54.6754	0.768139
475	USV	TRUE	0.820016	512.573	512.577	0.004	66.8272	66.1073	67.2577	1.1504	0.402879	-288.443	1.05025	-64.0609	0.707485
476	USV	TRUE	0.74494	512.867	512.878	0.0116	70.741	69.6822	70.8071	1.12492	0.463596	47.9267	1.05556	-76.9601	0.582213
477	USV	TRUE	0.934328	512.955	512.961	0.0056	64.9597	64.8632	65.5241	0.660898	0.247495	-136.867	1.01444	-69.2132	0.652116
478	USV	TRUE	0.832479	513.121	513.127	0.0056	72.5224	72.2449	75.0142	2.76928	1.0505	504.642	1.02646	-76.0121	0.583386
						0.0155841
