# Supplementary material for: Bazedoxifene reverses sexually dimorphic autistic-like abnormalities in biallelic MDGA1-mutant mice
Source: EMBO Mol Med. 2026 Mar 20;18(4):1358–98. doi: 10.1038/s44321-026-00402-y (PMC13084050; doi:10.1038/s44321-026-00402-y)
Supplement: Supplementary file 20 — Source data Fig. 7 [file 44321_2026_402_MOESM20_ESM.zip › Panel I and J/Batch1/Mdga1-KI_BZ_912.xlsx]

## Sheet: Sheet1
ID	Label	Accepted	Score	Begin Time (s)	End Time (s)	Call Length (s)	Principal Frequency (kHz)	Low Freq (kHz)	High Freq (kHz)	Delta Freq (kHz)	Frequency Standard Deviation (kHz)	Slope (kHz/s)	Sinuosity	Mean Power (dB/Hz)	Tonality
1	USV	TRUE	0.711531	2.27945	2.74445	0.465	80.6711	25.1322	99.8724	74.7402	14.7787	45.6295	70.1898	-93.8437	0.177715
2	USV	TRUE	0.654324	2.98325	2.98765	0.0044	73.8573	72.462	74.0354	1.57345	0.560886	-334.246	1.1057	-70.7303	0.734771
3	USV	TRUE	0.892224	3.10327	3.15607	0.0528	65.5649	56.2201	69.426	13.206	3.52537	-137.217	1.05895	-75.0293	0.534729
4	USV	TRUE	0.964667	3.27727	3.28487	0.0076	62.7696	53.5069	74.3126	20.8057	7.82633	2265.62	2.75866	-73.9669	0.550623
5	USV	TRUE	0.944376	3.38047	3.38487	0.0044	72.3642	69.4289	73.0394	3.61046	1.61296	-845.608	1.00298	-67.8031	0.778624
6	USV	TRUE	0.662201	3.48247	3.52927	0.0468	70.0504	56.1181	71.3062	15.1881	3.53309	-321.293	1.0161	-71.8284	0.593758
7	USV	TRUE	0.841238	3.61527	3.62007	0.0048	81.1913	80.6885	81.2431	0.554591	0.217034	111.188	1.00658	-60.8304	0.846187
8	USV	TRUE	0.918834	3.72247	3.79047	0.068	73.0416	72.3779	73.8138	1.43592	0.386262	2.5726	1.00648	-69.3154	0.535832
9	USV	TRUE	0.766566	3.86167	3.86527	0.0036	78.7043	78.6338	80.6822	2.04845	0.676674	424.399	1.2074	-66.3186	0.713561
10	USV	TRUE	0.821777	3.98167	4.07127	0.0896	70.5697	68.7124	70.8703	2.15797	0.823701	-12.1598	1.00771	-70.9068	0.543538
11	USV	TRUE	0.9389	4.2161	4.2181	0.002	69.015	68.7389	69.2911	0.552191	0.182612	-227.747	1.03518	-66.4869	0.770106
12	USV	TRUE	0.698151	4.3301	4.4013	0.0712	68.8736	68.0201	79.8877	11.8676	3.00777	-162.078	1.00255	-71.1753	0.541517
13	USV	TRUE	0.887924	4.5145	4.5189	0.0044	71.1649	70.2595	71.3282	1.06876	0.319759	-40.3535	1.2023	-70.0804	0.738883
14	USV	TRUE	0.824609	4.6261	4.6329	0.0068	77.3624	77.0337	77.3703	0.33659	0.143703	52.3194	1.00087	-65.0975	0.774628
15	USV	TRUE	0.819159	5.16532	5.16892	0.0036	68.6322	68.2536	69.649	1.39532	0.480247	-384.141	1.02058	-66.3197	0.641757
16	USV	TRUE	0.858407	5.28452	5.28932	0.0048	75.1878	71.6707	75.5447	3.87393	1.56204	-838.653	1.05143	-68.0189	0.766149
17	USV	TRUE	0.73645	5.38692	5.39252	0.0056	73.9129	72.6661	73.9426	1.27657	0.432458	-199.464	1.05014	-68.1679	0.664867
18	USV	TRUE	0.93305	5.51732	5.52692	0.0096	69.3187	66.1027	70.7585	4.65588	1.61803	527.967	1.02423	-69.9262	0.721263
19	USV	TRUE	0.683515	5.64932	5.68252	0.0332	70.4254	68.4939	72.6769	4.18298	1.39008	76.5295	1.11872	-82.5113	0.405281
20	USV	TRUE	0.847108	5.84852	5.88732	0.0388	68.9942	68.4189	85.859	17.4401	9.08087	-449.335	1.00002	-72.9141	0.446624
21	USV	TRUE	0.638451	6.01892	6.02052	0.0016	84.0907	83.1378	84.5093	1.37157	0.556377	857.232	1.02519	-74.5441	0.645341
22	USV	TRUE	0.625446	6.21174	6.21374	0.002	75.314	75.314	75.314	1.42109e-14	7.78361e-15	-2.48638e-12	1	-79.3498	0.406722
23	USV	TRUE	0.704982	6.43694	6.44054	0.0036	78.6621	77.0442	80.8071	3.76291	1.54518	1242.16	1.09007	-74.6365	0.654761
24	USV	TRUE	0.702935	6.67254	6.67614	0.0036	80.3599	79.6771	80.8943	1.2172	0.448918	367.722	1.01024	-66.2521	0.779541
25	USV	TRUE	0.659611	6.82694	6.85734	0.0304	64.3888	57.8703	69.3289	11.4586	5.36011	-367.426	1.02155	-73.6889	0.601473
26	USV	TRUE	0.93693	6.93614	6.93894	0.0028	77.6303	76.9326	78.1944	1.26173	0.445911	454.151	1.00193	-70.3944	0.707584
27	USV	TRUE	0.638431	7.96937	7.97297	0.0036	67.7592	67.5695	67.9233	0.35385	0.143831	-115.998	1.00548	-70.6623	0.641467
28	USV	TRUE	0.76979	8.08459	8.12459	0.04	71.6497	68.6757	73.0621	4.38636	1.36298	-67.1039	1.04522	-68.6469	0.705999
29	USV	TRUE	0.791274	8.20739	8.21419	0.0068	81.8548	74.8524	83.4061	8.5537	3.54107	1275.81	1.00324	-76.5838	0.484337
30	USV	TRUE	0.693567	8.38339	8.38579	0.0024	74.8447	74.8447	74.8447	1.42109e-14	1.30736e-15	-4.10554e-13	1	-74.9015	0.606961
31	USV	TRUE	0.64166	8.68499	8.69739	0.0124	70.7872	67.7385	70.9808	3.24232	1.48905	275.727	1.0234	-78.0617	0.537982
32	USV	TRUE	0.619783	9.00379	9.01659	0.0128	65.0408	64.7588	65.7215	0.962762	0.303915	33.5039	1.01808	-78.1851	0.509674
33	USV	TRUE	0.719635	9.22381	9.23621	0.0124	66.8472	65.9251	68.9819	3.0568	0.874245	-243.282	1.00207	-76.7072	0.485744
34	USV	TRUE	0.886384	10.1254	10.1962	0.0708	65.0058	64.3442	69.3407	4.99653	2.28309	50.5546	1.0141	-79.1584	0.450247
35	USV	TRUE	0.694798	10.2766	10.3742	0.0976	75.3697	56.0728	85.2557	29.183	6.45692	-37.5979	4.42115	-90.6188	0.238323
36	USV	TRUE	0.60228	10.4622	10.5118	0.0496	51.6772	34.6959	59.4703	24.7744	6.69563	204.722	4.94081	-93.0406	0.222972
37	USV	TRUE	0.852278	10.6226	10.6242	0.0016	71.2908	71.1928	71.5669	0.374065	0.153618	-233.791	1.01068	-70.4762	0.672801
38	USV	TRUE	0.989347	11.3227	11.3291	0.0064	76.027	75.6559	79.9977	4.34182	1.3729	557.917	1.18649	-69.4506	0.723208
39	USV	TRUE	0.94827	11.7591	11.7615	0.0024	82.8981	82.7645	83.1652	0.400784	0.146947	-166.993	1.00302	-68.6406	0.71016
40	USV	TRUE	0.929873	11.9779	11.9795	0.0016	75.0147	75.0147	75.0147	1.42109e-14	4.6998e-15	3.08388e-12	1	-58.5866	0.849862
41	USV	TRUE	0.76145	12.1111	12.1139	0.0028	71.1431	69.9036	72.6497	2.74611	1.02511	-1040.84	1.00889	-63.9652	0.803789
42	USV	TRUE	0.64242	12.2151	12.2167	0.0016	70.747	69.4378	70.934	1.49626	0.615599	857.232	1.163	-72.5967	0.697197
43	USV	TRUE	0.839604	12.2699	12.2823	0.0124	61.7944	56.3764	62.8008	6.42444	2.31854	-552.411	1.07434	-69.4283	0.717113
44	USV	TRUE	0.939188	12.4039	12.4083	0.0044	69.4825	68.7775	69.9501	1.17266	0.352874	-240.823	1.00922	-65.16	0.789861
45	USV	TRUE	0.780053	12.4639	12.4691	0.0052	61.4249	60.0073	61.603	1.59571	0.52213	281.136	1.04833	-76.6208	0.533599
46	USV	TRUE	0.672223	12.5579	12.5851	0.0272	69.0573	68.4448	77.8469	9.40212	3.51733	-352.701	1.00773	-67.7339	0.602824
47	USV	TRUE	0.873339	12.7287	12.7711	0.0424	58.9547	50.9734	61.487	10.5136	4.75751	-231.13	1.02875	-64.7738	0.657727
48	USV	TRUE	0.760994	12.8803	12.8819	0.0016	71.8329	71.8329	71.8329	1.42109e-14	4.6998e-15	3.08388e-12	1	-62.3612	0.760621
49	USV	TRUE	0.761305	12.9375	12.9559	0.0184	75.0648	73.7398	78.4195	4.67964	1.74717	-207.381	1.09312	-67.2025	0.713422
50	USV	TRUE	0.805829	13.1159	13.1175	0.0016	67.3537	67.0331	68.0306	0.997506	0.403004	-623.441	1.0194	-69.2429	0.69584
51	USV	TRUE	0.910056	13.2611	13.2747	0.0136	58.8774	57.5697	60.7092	3.13947	0.974992	-182.905	1.0201	-76.4861	0.544945
52	USV	TRUE	0.849949	13.3663	13.3735	0.0072	70.0915	69.5461	70.7248	1.17873	0.415163	48.2139	1.12813	-68.8892	0.653488
53	USV	TRUE	0.983175	13.4639	13.4847	0.0208	74.0384	68.3324	74.3042	5.97184	2.12381	350.749	1.041	-64.17	0.793637
54	USV	TRUE	0.838351	13.5851	13.5867	0.0016	87.0842	85.5524	87.5474	1.99501	0.827256	1246.88	1.0473	-72.3174	0.665876
55	USV	TRUE	0.973617	13.9555	13.9611	0.0056	82.4118	82.1094	82.4297	0.320258	0.139102	52.2854	1.00255	-67.1905	0.517311
56	USV	TRUE	0.81269	14.0691	14.0991	0.03	75.3144	74.0015	76.8238	2.82228	0.85222	26.5434	1.01776	-73.4873	0.588657
57	USV	TRUE	0.978944	14.2273	14.4823	0.255	78.2875	75.5363	78.508	2.97174	1.27432	10.3308	1.07228	-73.2184	0.508944
58	USV	TRUE	0.82583	14.6087	14.6131	0.0044	72.8771	72.0595	73.2822	1.22274	0.390632	-279.669	1.00383	-69.0001	0.705214
59	USV	TRUE	0.984889	15.2072	15.6422	0.435	81.7261	73.7763	82.4036	8.62732	4.17385	17.9429	1.2039	-70.5493	0.571667
60	USV	TRUE	0.962356	15.9268	15.9316	0.0048	82.8048	82.0997	83.7103	1.61056	0.541638	-346.628	1.00309	-62.5425	0.647619
61	USV	TRUE	0.730255	16.0944	16.1508	0.0564	81.272	67.4401	82.6932	15.2531	7.23503	-287.086	1.03845	-69.6224	0.659516
62	USV	TRUE	0.676102	16.1792	16.1836	0.0044	56.5412	55.7518	58.1864	2.43466	0.909051	-542.496	1.00222	-72.9124	0.642043
63	USV	TRUE	0.775454	16.2672	16.3052	0.038	67.7681	64.97	84.2897	19.3197	3.8831	-462.42	1.02957	-64.59	0.718371
64	USV	TRUE	0.93938	16.71	16.7284	0.0184	74.5727	73.341	80.5958	7.25476	2.18392	393.13	1.0215	-69.4036	0.654454
65	USV	TRUE	0.83414	16.8168	16.8328	0.016	77.4244	76.7149	80.7839	4.06906	1.64992	207.123	1.06254	-67.5036	0.769933
66	USV	TRUE	0.866259	17.072	17.0752	0.0032	72.2462	72.0977	72.5059	0.408206	0.146101	-8.28622e-13	1.05634	-62.212	0.801168
67	USV	TRUE	0.783652	17.4748	17.4856	0.0108	80.2534	75.6855	83.3339	7.64836	2.66045	681.353	1.00342	-71.0792	0.662041
68	USV	TRUE	0.939923	17.8596	17.8616	0.002	80.378	79.9283	80.8278	0.899537	0.320169	425.594	1.00633	-64.6901	0.769439
69	USV	TRUE	0.81912	17.9512	17.9528	0.0016	75.845	75.5956	75.9162	0.320627	0.129065	-155.86	1.04572	-69.9709	0.723541
70	USV	TRUE	0.888663	18.0496	18.0628	0.0132	78.8352	75.3851	79.2583	3.87315	1.54784	-312.386	1.00763	-64.2489	0.781725
71	USV	TRUE	0.907472	18.1432	18.1668	0.0236	83.4527	73.5741	84.1032	10.5291	3.79086	-434.89	1.05596	-68.904	0.630625
72	USV	TRUE	0.836646	18.2576	18.2656	0.008	69.2321	67.0352	71.4306	4.39539	1.39059	544.226	1.03822	-59.5856	0.804663
73	USV	TRUE	0.980229	18.3944	18.4032	0.0088	75.2553	72.4118	81.2862	8.87439	3.38506	917.043	1.03397	-57.4634	0.845872
74	USV	TRUE	0.88864	18.538	18.5432	0.0052	76.0055	75.2781	76.2652	0.987116	0.343788	178.452	1.03986	-58.2537	0.855816
75	USV	TRUE	0.93402	19.2648	19.2764	0.0116	87.5225	86.5425	88.4648	1.92228	0.825872	-182.901	1.02332	-63.3574	0.785596
76	USV	TRUE	0.890068	19.3968	19.3984	0.0016	76.1181	75.8688	76.1894	0.320627	0.129065	155.86	1.04572	-55.6074	0.849495
77	USV	TRUE	0.902216	19.5024	19.5352	0.0328	67.8117	62.9578	69.7711	6.81332	2.11578	-155.567	1.07872	-60.6727	0.790581
78	USV	TRUE	0.927925	19.6604	19.6744	0.014	79.1967	65.7576	80.0411	14.2835	6.68638	1120.21	1.23058	-63.2547	0.779074
79	USV	TRUE	0.976449	19.79	19.8088	0.0188	58.8982	57.5779	65.36	7.78217	3.02894	-405.037	1.00208	-65.6481	0.710553
80	USV	TRUE	0.824083	19.9172	19.944	0.0268	63.7595	62.3674	73.9047	11.5373	5.06943	-414.767	1.02025	-74.2242	0.589793
81	USV	TRUE	0.74409	21.0629	21.0821	0.0192	77.6587	76.9297	78.1565	1.22682	0.450703	-42.7992	1.01498	-77.6712	0.452251
82	USV	TRUE	0.651964	21.2465	21.2649	0.0184	77.3936	76.1162	80.4845	4.36826	1.37265	-167.521	1.19992	-78.5755	0.4995
83	USV	TRUE	0.771694	22.5337	22.5353	0.0016	69.8198	69.8198	69.8198	1.42109e-14	5.25453e-15	6.06292e-12	1	-74.2774	0.60505
84	USV	TRUE	0.920309	22.7665	22.7977	0.0312	70.6697	58.4883	70.921	12.4327	6.68883	-399.013	1.00015	-75.4975	0.576775
85	USV	TRUE	0.857374	22.8881	22.9857	0.0976	64.4073	41.3993	71.3542	29.9549	6.70447	74.6162	3.21843	-89.6799	0.246546
86	USV	TRUE	0.83401	23.0365	23.0833	0.0468	73.3305	68.5374	81.5045	12.9671	5.40894	-310.161	1.08977	-77.7011	0.405595
87	USV	TRUE	0.704868	25.2606	25.2822	0.0216	69.2379	69.2196	74.1907	4.97109	2.36803	245.198	1.00671	-77.7804	0.526015
88	USV	TRUE	0.758023	25.6978	25.7002	0.0024	76.0667	76.0667	76.0667	1.42109e-14	3.55271e-15	-2.89114e-12	1	-70.8631	0.641639
89	USV	TRUE	0.716867	26.3278	26.3294	0.0016	70.9499	70.9499	70.9499	1.42109e-14	4.35117e-15	9.93014e-12	1	-72.1144	0.532396
90	USV	TRUE	0.91511	26.5302	26.5462	0.016	79.6788	74.756	82.0709	7.31489	3.32228	506.976	1.04916	-74.2996	0.595776
91	USV	TRUE	0.918599	27.9294	27.9586	0.0292	73.5032	66.598	73.8269	7.2289	3.54725	241.226	1.01262	-69.743	0.539229
92	USV	TRUE	0.874476	28.0547	28.0879	0.0332	70.9361	69.8256	74.638	4.81243	1.42154	-136.859	1.01925	-69.5878	0.718808
93	USV	TRUE	0.814815	28.2295	28.2311	0.0016	52.2229	52.2229	52.2229	1.42109e-14	7.53644e-15	1.39022e-11	1	-78.5833	0.489136
94	USV	TRUE	0.943689	28.4427	28.4487	0.006	71.1957	70.7875	71.9898	1.20235	0.437796	223.094	1.01757	-66.9043	0.730473
95	USV	TRUE	0.842823	28.5623	28.5643	0.002	72.04	71.2474	72.2449	0.997506	0.393399	488.574	1.0672	-70.3717	0.700012
96	USV	TRUE	0.838826	28.6331	28.6675	0.0344	66.1899	64.2043	69.6164	5.41214	1.23347	-134.494	1.01519	-69.8059	0.716047
97	USV	TRUE	0.939516	28.7503	28.7627	0.0124	76.6129	71.1409	79.9686	8.82768	3.48163	678.238	1.07022	-71.3228	0.720483
98	USV	TRUE	0.945319	28.9067	28.9115	0.0048	79.3188	78.1482	79.9654	1.81725	0.672984	358.55	1.06506	-67.9286	0.590692
99	USV	TRUE	0.795379	29.0347	29.0411	0.0064	68.9889	67.9869	70.2061	2.21915	0.657081	-323.936	1.00517	-70.3962	0.704909
100	USV	TRUE	0.716805	29.1247	29.1291	0.0044	79.5014	79.1775	79.7444	0.566916	0.219849	-24.7261	1.07609	-67.3759	0.713407
101	USV	TRUE	0.978686	29.2499	29.2583	0.0084	68.8038	67.3483	72.0468	4.69849	1.73499	621.269	1.11765	-69.3344	0.72677
102	USV	TRUE	0.816439	29.3483	29.3739	0.0256	66.5882	65.9342	86.892	20.9578	9.91709	-909.415	1.13868	-68.454	0.649337
103	USV	TRUE	0.768788	29.4799	29.4839	0.004	72.5319	72.2242	72.5402	0.315959	0.139337	84.383	1.00208	-61.3192	0.756844
104	USV	TRUE	0.870087	29.6455	29.6475	0.002	80.3933	80.0638	80.7229	0.659067	0.266714	353.708	1.00734	-65.4218	0.773203
105	USV	TRUE	0.825646	29.8551	29.8567	0.0016	79.8054	79.2799	80.1527	0.872818	0.347517	545.511	1.00577	-65.3005	0.795225
106	USV	TRUE	0.778515	29.9923	29.9943	0.002	81.7417	81.568	81.9153	0.347346	0.151643	-197.847	1.00936	-67.2322	0.771898
107	USV	TRUE	0.991119	30.3151	30.3235	0.0084	78.8602	71.8595	79.7968	7.93731	4.02749	939.986	1.00101	-69.7845	0.760038
108	USV	TRUE	0.97086	30.6659	30.6695	0.0036	69.6632	69.2772	70.3014	1.02423	0.350673	286.306	1.00645	-59.7097	0.851013
109	USV	TRUE	0.636093	38.5393	38.5409	0.0016	71.5505	70.5975	71.9691	1.37157	0.556377	857.232	1.02519	-79.9363	0.526073
110	USV	TRUE	0.675277	38.8609	38.8641	0.0032	77.1376	76.9703	77.3127	0.342336	0.133136	3.78302	1.04999	-79.5851	0.495656
111	USV	TRUE	0.844881	42.0114	42.0474	0.036	74.6965	74.513	74.7914	0.278406	0.109451	2.01325	1.00147	-74.9563	0.600537
112	USV	TRUE	0.699035	50.0212	50.0288	0.0076	72.4787	72.1931	73.6373	1.44419	0.444906	-115.004	1.06014	-75.0143	0.581119
						0.0267589
