# Supplementary material for: Bazedoxifene reverses sexually dimorphic autistic-like abnormalities in biallelic MDGA1-mutant mice
Source: EMBO Mol Med. 2026 Mar 20;18(4):1358–98. doi: 10.1038/s44321-026-00402-y (PMC13084050; doi:10.1038/s44321-026-00402-y)
Supplement: Supplementary file 20 — Source data Fig. 7 [file 44321_2026_402_MOESM20_ESM.zip › Panel I and J/Batch1/Mdga1-KI_Sham_911.xlsx]

## Sheet: Sheet1
ID	Label	Accepted	Score	Begin Time (s)	End Time (s)	Call Length (s)	Principal Frequency (kHz)	Low Freq (kHz)	High Freq (kHz)	Delta Freq (kHz)	Frequency Standard Deviation (kHz)	Slope (kHz/s)	Sinuosity	Mean Power (dB/Hz)	Tonality
1	USV	TRUE	0.873214	0.151604	0.197604	0.046	69.1679	68.8349	73.6648	4.8299	2.39599	-99.3645	1.00474	-61.6274	0.759856
2	USV	TRUE	0.751704	0.335604	0.343604	0.008	70.6005	67.8503	77.0497	9.19936	3.10857	-1245.19	1.01975	-65.5773	0.775903
3	USV	TRUE	0.607868	0.412004	0.441204	0.0292	93.935	79.302	98.565	19.2629	6.41009	-300.79	2.0342	-79.259	0.488002
4	USV	TRUE	0.676745	0.710804	0.720804	0.01	84.1504	80.7289	86.9418	6.21294	2.40564	609.89	1.27411	-78.6357	0.556389
5	USV	TRUE	0.905034	1.18425	1.19585	0.0116	72.347	72.2283	76.8065	4.57822	1.35802	-351.055	1.08601	-71.4179	0.653062
6	USV	TRUE	0.725598	1.45425	1.45585	0.0016	62.326	62.326	62.326	7.10543e-15	4.52884e-15	9.00191e-12	1	-75.8274	0.603432
7	USV	TRUE	0.637353	1.63385	1.64745	0.0136	59.6077	59.3609	59.7554	0.39448	0.149873	-15.3406	1.00735	-75.8869	0.408328
8	USV	TRUE	0.843899	1.75065	1.75905	0.0084	83.7257	80.1478	86.3963	6.24853	2.64937	-745.669	1.00071	-75.0435	0.588303
9	USV	TRUE	0.700235	1.93065	1.93465	0.004	68.3633	67.1684	68.5415	1.37306	0.530299	-366.542	1.06392	-71.0252	0.503334
10	USV	TRUE	0.85825	2.13329	2.14129	0.008	73.2738	72.4534	77.4578	5.00446	2.23087	-626.955	1.00017	-78.4186	0.486776
11	USV	TRUE	0.919152	2.22449	2.27769	0.0532	72.8647	72.2161	83.8608	11.6447	3.79095	-89.8551	1.1483	-73.3493	0.53743
12	USV	TRUE	0.769232	2.61249	2.61489	0.0024	77.9251	77.4352	78.0587	0.623441	0.22042	166.993	1.10143	-73.3708	0.580334
13	USV	TRUE	0.972828	3.19553	3.20153	0.006	69.2247	68.667	69.2467	0.579792	0.183426	-73.256	1.01411	-70.0462	0.535848
14	USV	TRUE	0.618355	3.42273	3.42633	0.0036	56.0201	55.3786	56.8316	1.45298	0.600477	-333.986	1.08352	-76.2992	0.577725
15	USV	TRUE	0.824482	3.57953	3.63873	0.0592	81.2386	69.0189	81.8585	12.8396	4.3682	-9.86588	1.15622	-77.839	0.489936
16	USV	TRUE	0.955741	3.77113	3.83553	0.0644	71.878	69.7037	82.0247	12.321	5.51549	48.7321	1.1215	-76.5063	0.399414
17	USV	TRUE	0.960676	3.95753	3.97153	0.014	79.6237	75.5623	79.9687	4.40632	1.42216	-168.791	1.16771	-71.203	0.641333
18	USV	TRUE	0.743236	4.07457	4.07737	0.0028	69.3353	68.0418	70.3188	2.27694	0.862366	-808.659	1.01345	-70.8748	0.640415
19	USV	TRUE	0.750156	4.28297	4.28577	0.0028	68.1526	67.403	68.3752	0.972272	0.361558	-351.658	1.02962	-71.267	0.648804
20	USV	TRUE	0.685076	4.36777	4.41137	0.0436	50.2209	48.3877	55.1213	6.7336	1.55495	-106.108	1.01724	-75.8741	0.495296
21	USV	TRUE	0.919417	4.57497	4.61857	0.0436	57.3419	55.3551	66.6735	11.3184	4.8932	-236.71	1.0081	-64.6683	0.72908
22	USV	TRUE	0.992843	4.87417	4.90497	0.0308	59.2213	54.3561	64.8958	10.5397	4.22829	-313.905	1.02511	-67.2624	0.637342
23	USV	TRUE	0.825049	5.02201	5.02801	0.006	70.497	68.6026	71.7863	3.18364	1.09639	-422.951	1.68323	-67.3892	0.703404
24	USV	TRUE	0.929948	5.27641	5.31681	0.0404	57.5558	57.0659	67.8871	10.8212	2.88894	-270.231	1.00045	-64.8425	0.720411
25	USV	TRUE	0.977453	5.42121	5.42721	0.006	70.6167	70.226	71.8056	1.57959	0.49386	263.092	1.00014	-63.1011	0.831573
26	USV	TRUE	0.853001	5.58201	5.58841	0.0064	72.5605	72.5174	72.8736	0.356252	0.117843	-20.4234	1.01706	-59.105	0.773238
27	USV	TRUE	0.765651	5.76641	5.80801	0.0416	66.0079	59.2257	70.003	10.7773	3.67512	-228.311	1.04654	-60.4837	0.786491
28	USV	TRUE	0.778266	5.96881	5.97561	0.0068	70.1067	68.9192	70.1389	1.21973	0.57356	181.11	1.00946	-63.8321	0.775751
29	USV	TRUE	0.842938	6.02121	6.02681	0.0056	68.4343	67.9742	69.1765	1.20235	0.326972	-96.2199	1.13661	-61.6721	0.783932
30	USV	TRUE	0.987008	6.19106	6.21746	0.0264	83.2968	80.711	85.4195	4.70848	1.47422	115.899	1.08849	-72.3537	0.664682
31	USV	TRUE	0.775916	6.30386	6.32426	0.0204	81.2718	65.7926	84.5703	18.7776	6.73939	-815.788	1.36679	-72.8622	0.654983
32	USV	TRUE	0.853452	6.41986	6.42746	0.0076	79.7043	78.9092	79.8013	0.892096	0.339286	102.135	1.01259	-74.7716	0.599548
33	USV	TRUE	0.940518	6.53666	6.59746	0.0608	66.2619	60.0389	67.1334	7.09451	1.34632	-46.8717	1.04602	-66.2677	0.713411
34	USV	TRUE	0.883217	6.87106	6.91946	0.0484	69.2881	61.9654	69.3745	7.40911	3.4738	-144.394	1.00839	-66.7724	0.781426
35	USV	TRUE	0.947404	7.01546	7.01986	0.0044	80.1434	78.3437	81.3118	2.96811	1.13025	736.118	1.03132	-70.8033	0.595003
36	USV	TRUE	0.690006	7.2353	7.2649	0.0296	77.7287	67.9989	79.1174	11.1184	3.59742	331.024	1.1131	-75.305	0.577998
37	USV	TRUE	0.897651	7.3421	7.3445	0.0024	83.5885	82.8537	83.7889	0.935162	0.354547	-389.651	1.03377	-69.8478	0.705138
38	USV	TRUE	0.961461	7.5485	7.5581	0.0096	81.8979	81.1186	82.6475	1.52892	0.342812	-95.2718	1.03775	-67.0308	0.724538
39	USV	TRUE	0.783414	7.7473	7.7501	0.0028	81.6227	81.17	82.2091	1.03907	0.390516	395.836	1.00737	-75.0931	0.578715
40	USV	TRUE	0.975514	8.17114	8.20554	0.0344	83.3385	64.3385	85.3146	20.9761	4.36751	-407.428	1.11178	-74.2421	0.600492
41	USV	TRUE	0.845034	8.20634	8.20794	0.0016	64.2851	64.009	64.383	0.374065	0.153618	-233.791	1.01068	-72.2924	0.675949
42	USV	TRUE	0.97691	8.30634	8.38914	0.0828	74.6457	66.1222	83.6625	17.5403	9.17049	-203.975	1.01486	-70.6752	0.629814
43	USV	TRUE	0.965571	8.48194	8.48554	0.0036	83.4974	83.2377	83.6162	0.378518	0.143865	1.47442e-12	1.04612	-63.7917	0.789045
44	USV	TRUE	0.977761	8.78194	8.78714	0.0052	79.2305	76.618	81.4274	4.80941	1.5673	935.325	1.00231	-60.9851	0.797829
45	USV	TRUE	0.901635	9.06898	9.07778	0.0088	80.632	80.3688	80.9376	0.568838	0.21774	46.1895	1.01854	-62.6542	0.77505
46	USV	TRUE	0.772821	9.18298	9.19258	0.0096	78.2219	77.0406	84.3851	7.34446	2.38538	712.936	1.06117	-68.1158	0.640722
47	USV	TRUE	0.973328	9.33018	9.39258	0.0624	79.0548	68.9206	81.3413	12.4207	5.29167	-165.941	1.05857	-73.7035	0.577031
48	USV	TRUE	0.757258	9.51578	9.52698	0.0112	66.3595	64.8623	67.4253	2.56306	0.824162	-233.884	1.01456	-57.7448	0.833008
49	USV	TRUE	0.941149	9.70458	9.73458	0.03	62.0571	55.4025	65.474	10.0715	3.98027	-320.201	1.02161	-68.6896	0.710758
50	USV	TRUE	0.880443	9.83298	9.83938	0.0064	71.859	71.2727	71.8887	0.616019	0.167415	-45.4098	1.03077	-70.7785	0.664869
51	USV	TRUE	0.825434	9.92938	9.94218	0.0128	72.6913	71.6865	77.2929	5.60633	2.57578	-426.668	1.00225	-73.2655	0.64298
52	USV	TRUE	0.962503	10.0154	10.0238	0.0084	80.3847	80.2565	80.6949	0.438463	0.137654	-0.93207	1.0187	-68.8165	0.706654
53	USV	TRUE	0.959511	10.1184	10.1204	0.002	78.6139	78.5159	78.9167	0.400784	0.153333	-176.854	1.03234	-64.7766	0.768465
54	USV	TRUE	0.613003	10.2192	10.2216	0.0024	77.1964	76.7288	77.7976	1.06876	0.385797	-445.315	1.00188	-75.2493	0.596355
55	USV	TRUE	0.736063	10.7232	10.7248	0.0016	79.1578	79.1578	79.1578	1.42109e-14	6.40475e-15	7.2656e-12	1	-74.9851	0.534345
56	USV	TRUE	0.785407	10.82	10.826	0.006	81.3393	81.1647	81.5138	0.349034	0.164117	62.7161	1.00022	-79.1536	0.489298
57	USV	TRUE	0.793189	11.0959	11.1087	0.0128	79.979	75.851	80.393	4.54197	1.55137	-269.425	1.11457	-72.8367	0.595184
58	USV	TRUE	0.709092	11.6215	11.6447	0.0232	84.9905	82.5284	85.0834	2.55498	1.18614	78.3066	1.05556	-78.8369	0.477299
59	USV	TRUE	0.718286	11.8047	11.8143	0.0096	82.9174	59.2093	83.1817	23.9724	9.69834	-2624.5	1.06572	-78.4922	0.477385
60	USV	TRUE	0.894244	12.9731	13.0981	0.125	66.2135	64.4983	66.9697	2.47133	0.979686	-8.09558	1.47617	-67.7487	0.462798
61	USV	TRUE	0.71927	13.2475	13.2499	0.0024	86.3543	84.5508	87.2227	2.67189	0.981435	1113.29	1.0195	-74.9895	0.596466
62	USV	TRUE	0.952016	13.4199	13.4715	0.0516	69.4049	61.9236	76.1861	14.2625	2.15491	-18.2974	1.38245	-68.1996	0.705224
63	USV	TRUE	0.907808	13.4995	13.5195	0.02	53.3905	50.9843	54.7202	3.73589	1.35186	-190.239	1.00382	-67.9531	0.720009
64	USV	TRUE	0.831672	13.6035	13.6511	0.0476	72.011	56.0673	82.0644	25.9971	7.89284	-431.632	1.35488	-71.5039	0.591059
65	USV	TRUE	0.840666	13.8299	13.8471	0.0172	57.832	54.7551	64.4636	9.70849	3.34117	-538.961	1.01019	-67.7584	0.655192
66	USV	TRUE	0.854128	13.9359	13.9395	0.0036	80.1248	79.0932	80.6592	1.56603	0.58058	470.505	1.02279	-65.5392	0.664779
67	USV	TRUE	0.91798	14.0374	14.0398	0.0024	59.2981	58.2962	61.636	3.33986	1.23414	-1391.61	1.02294	-64.8143	0.786808
68	USV	TRUE	0.807595	14.1914	14.1946	0.0032	85.3168	83.7137	85.9922	2.27853	0.846615	749.923	1.05373	-74.3536	0.612828
69	USV	TRUE	0.913269	14.2658	14.2694	0.0036	72.2505	69.3411	74.0466	4.7055	1.43146	-1150.62	1.02544	-71.4551	0.743243
70	USV	TRUE	0.733427	14.4106	14.4238	0.0132	69.6515	67.1266	70.2453	3.11864	1.02368	-231.097	1.07362	-54.1104	0.842578
71	USV	TRUE	0.930488	14.5734	14.5758	0.0024	74.5901	74.3748	74.6569	0.282033	0.100127	-83.4966	1.01988	-59.6318	0.840804
72	USV	TRUE	0.795383	14.7522	14.7566	0.0044	58.7038	57.4421	60.0769	2.63478	0.84384	-584.541	1.00361	-61.611	0.778694
73	USV	TRUE	0.68723	14.8506	14.8562	0.0056	85.5503	81.0272	86.3262	5.29904	1.95925	959.23	1.00153	-69.6666	0.710056
74	USV	TRUE	0.847549	14.9306	14.933	0.0024	70.4175	69.8163	70.8851	1.06876	0.385797	-445.315	1.00188	-67.972	0.735423
75	USV	TRUE	0.770144	15.1632	15.1684	0.0052	71.6606	68.6104	72.0164	3.40601	1.45607	681.889	1.01709	-73.4706	0.510421
76	USV	TRUE	0.940142	15.374	15.446	0.072	65.7587	59.9615	69.0865	9.12501	2.55666	-67.169	1.11644	-65.4172	0.717805
77	USV	TRUE	0.988888	15.6292	15.6352	0.006	68.8419	68.43	69.7214	1.29141	0.417495	-165.902	1.08057	-58.2177	0.797725
78	USV	TRUE	0.871627	15.7576	15.7608	0.0032	58.0505	57.6052	58.5181	0.912896	0.300794	-273.683	1.0038	-65.224	0.791348
79	USV	TRUE	0.88609	15.864	15.868	0.004	64.9827	64.4483	65.3983	0.950006	0.292785	218.778	1.0038	-65.0942	0.7081
80	USV	TRUE	0.67732	15.9628	15.966	0.0032	66.9508	66.3793	67.5223	1.14298	0.3735	-340.171	1.0022	-61.3372	0.784783
81	USV	TRUE	0.94133	16.0855	16.0971	0.0116	58.8937	57.8499	63.9624	6.11247	2.49133	-539.997	1.0017	-65.7957	0.78156
82	USV	TRUE	0.841599	16.2203	16.2227	0.0024	53.2154	52.681	53.6162	0.935162	0.33784	-389.651	1.00212	-71.46	0.60669
83	USV	TRUE	0.891487	16.3391	16.3635	0.0244	67.4127	64.1964	68.6743	4.4779	1.5023	-180.757	1.00746	-58.6583	0.766886
84	USV	TRUE	0.992388	16.4971	16.5043	0.0072	69.7916	68.2181	70.2518	2.03361	0.515452	-111.166	1.15641	-58.767	0.796202
85	USV	TRUE	0.974253	16.6655	16.6727	0.0072	79.5553	78.3233	81.0664	2.74312	0.903052	-411.367	1.00932	-66.6488	0.736674
86	USV	TRUE	0.942675	16.7611	16.7647	0.0036	69.5217	69.5217	69.5217	1.42109e-14	6.03845e-15	-2.88033e-13	1	-59.5214	0.839435
87	USV	TRUE	0.899257	16.8563	16.8739	0.0176	85.3203	80.3653	86.6929	6.32756	2.0227	-279.079	1.19728	-74.8188	0.643132
88	USV	TRUE	0.707106	17.8757	17.9129	0.0372	65.0468	52.831	66.9568	14.1258	4.95356	-445.903	1.01722	-78.8773	0.436096
89	USV	TRUE	0.858729	18.0765	18.0929	0.0164	71.2355	70.8645	72.1715	1.30701	0.384345	-76.8824	1.00333	-72.2792	0.602895
90	USV	TRUE	0.822068	18.1592	18.1924	0.0332	64.1317	61.0516	71.7614	10.7098	2.8394	-265.33	1.09725	-65.8986	0.729413
91	USV	TRUE	0.983183	18.2808	18.3148	0.034	80.6626	71.3588	82.4871	11.1283	4.77233	294.295	1.0676	-68.0467	0.786822
92	USV	TRUE	0.986664	18.7452	18.8664	0.1212	70.6731	67.2441	84.776	17.5319	5.65269	-120.754	1.04698	-64.3728	0.70315
93	USV	TRUE	0.923949	19.5086	19.5154	0.0068	82.7657	77.3471	84.5475	7.20042	2.80454	-1126.17	1.01428	-70.0013	0.721725
94	USV	TRUE	0.983411	19.801	19.8026	0.0016	81.5469	80.0151	82.0101	1.99501	0.827256	-1246.88	1.0473	-72.0557	0.633772
95	USV	TRUE	0.914448	19.977	20.0078	0.0308	89.1791	80.4738	93.6263	13.1525	4.99768	-253.897	1.39181	-74.7789	0.590213
96	USV	TRUE	0.900162	20.629	21.134	0.505	78.5231	43.7473	103.005	59.2574	11.1321	11.6597	13.9214	-89.92	0.207598
97	USV	TRUE	0.800227	21.1563	21.1587	0.0024	78.8822	78.2811	79.951	1.66993	0.60905	695.805	1.01283	-76.9132	0.553641
98	USV	TRUE	0.878486	21.2707	21.2787	0.008	65.5085	62.9616	65.7075	2.74589	1.1	-341.639	1.06124	-72.1748	0.652485
99	USV	TRUE	0.803862	21.3371	21.3419	0.0048	55.6506	55.3018	56.3632	1.06133	0.2566	-128.864	1.06306	-72.4337	0.656341
100	USV	TRUE	0.923572	21.4883	21.5131	0.0248	65.7553	63.3666	68.038	4.67138	1.46667	-177.656	1.14687	-68.9927	0.726073
101	USV	TRUE	0.783836	21.6639	21.7439	0.08	66.7889	60.6511	67.512	6.86094	2.04831	-83.2989	1.00348	-73.2117	0.52748
102	USV	TRUE	0.665705	21.9499	21.9515	0.0016	65.8479	65.8479	65.8479	2.84217e-14	1.06581e-14	1.58882e-11	1	-70.4945	0.568448
103	USV	TRUE	0.660288	22.1389	22.1405	0.0016	78.0903	77.8142	78.1883	0.374065	0.153618	233.791	1.01068	-73.2974	0.581544
104	USV	TRUE	0.812535	22.2405	22.2757	0.0352	60.6308	51.7832	61.2406	9.45738	3.5679	-260.469	1.07313	-71.8327	0.641754
105	USV	TRUE	0.830184	22.3633	22.3841	0.0208	74.0934	72.578	74.944	2.36601	0.509169	-8.94559	1.04296	-77.9791	0.52853
106	USV	TRUE	0.964808	22.5869	22.6473	0.0604	83.8694	72.8994	91.6912	18.7918	5.90565	350.186	1.02212	-73.3918	0.533679
107	USV	TRUE	0.960792	22.8725	22.8761	0.0036	79.5287	77.7549	80.6717	2.91682	0.958088	783.575	1.01118	-73.6612	0.654204
108	USV	TRUE	0.97783	22.9937	22.9957	0.002	78.7551	78.5947	79.2182	0.623441	0.243171	311.721	1.01894	-66.4223	0.763283
109	USV	TRUE	0.761058	23.1032	23.1152	0.012	69.7199	68.4981	74.0825	5.58444	2.6155	485.864	1.01712	-79.8404	0.466642
110	USV	TRUE	0.985557	23.2184	23.2444	0.026	71.2575	69.3332	75.3894	6.05629	2.72687	237.614	1.05838	-69.7588	0.711899
111	USV	TRUE	0.915932	23.3496	23.396	0.0464	81.5656	69.0526	82.248	13.1954	3.65714	-268.299	1.01459	-66.9588	0.644154
112	USV	TRUE	0.97836	23.5628	23.5804	0.0176	73.9886	72.0417	74.303	2.26131	0.895178	121.804	1.04952	-69.3551	0.646343
113	USV	TRUE	0.989444	23.6836	23.7004	0.0168	79.6902	78.6659	80.2816	1.61566	0.419192	35.5365	1.03689	-63.4472	0.801182
114	USV	TRUE	0.936087	23.8456	23.8492	0.0036	73.6126	73.3867	73.67	0.283366	0.104371	60.1145	1.00865	-67.5638	0.69158
115	USV	TRUE	0.993587	23.9808	23.9916	0.0108	81.614	80.0314	82.5583	2.52693	0.762412	-176.281	1.05849	-65.4048	0.776718
116	USV	TRUE	0.838995	24.0934	24.097	0.0036	71.8495	71.6194	72.0499	0.430471	0.14591	-22.0409	1.04612	-66.7062	0.644505
117	USV	TRUE	0.974897	24.2778	24.3298	0.052	82.6571	76.6444	86.799	10.1546	3.0566	-107.179	1.10996	-70.6855	0.648131
118	USV	TRUE	0.764736	24.7806	24.793	0.0124	79.9978	79.0211	81.5105	2.4894	0.920513	194.629	1.00847	-69.3378	0.698128
119	USV	TRUE	0.981469	24.9142	24.9478	0.0336	76.1591	73.6068	83.1908	9.58402	3.11482	155.465	1.30487	-67.6192	0.76937
120	USV	TRUE	0.879597	25.0858	25.121	0.0352	58.1514	53.9814	85.1894	31.2081	12.7525	805.07	1.65726	-62.4128	0.777872
121	USV	TRUE	0.75383	25.2041	25.2105	0.0064	75.4779	73.474	80.0127	6.53871	1.97922	953.117	1.02591	-57.7374	0.843483
122	USV	TRUE	0.937373	25.4249	25.4265	0.0016	84.3881	83.159	84.9046	1.74564	0.709855	1091.02	1.02644	-66.9498	0.775015
123	USV	TRUE	0.947713	25.6461	25.6661	0.02	79.1459	74.8465	80.7317	5.88522	1.90895	-170.892	1.15147	-66.0783	0.67155
124	USV	TRUE	0.906427	25.8985	25.9001	0.0016	72.3553	71.4023	72.7739	1.37157	0.556377	857.232	1.02519	-72.1772	0.72297
125	USV	TRUE	0.723329	26.2263	26.2515	0.0252	67.8329	67.3801	68.4637	1.08365	0.275347	-8.43265	1.02254	-78.4769	0.556412
126	USV	TRUE	0.968454	26.3571	26.3755	0.0184	84.0209	81.0533	89.8357	8.7824	3.20523	454.402	1.0234	-71.4082	0.699084
127	USV	TRUE	0.983425	26.5235	26.5287	0.0052	82.0846	77.2787	83.7226	6.44393	2.29879	-1248.19	1.00179	-66.4408	0.781102
128	USV	TRUE	0.792752	26.6627	26.6827	0.02	77.3208	74.1463	77.3299	3.18353	1.44141	164.762	1.00235	-71.4957	0.659
129	USV	TRUE	0.93444	26.9023	26.9511	0.0488	82.1843	73.3425	82.6556	9.31311	2.68439	-183.198	1.0579	-69.6376	0.655613
130	USV	TRUE	0.623341	27.1209	27.1241	0.0032	56.193	55.8516	57.2321	1.38048	0.501515	-439.13	1.03909	-76.1414	0.587173
131	USV	TRUE	0.791401	27.3405	27.3561	0.0156	58.6184	56.9926	59.4043	2.41171	0.82772	23.1422	1.09913	-73.4706	0.602736
132	USV	TRUE	0.622412	27.5597	27.5637	0.004	58.0958	55.9429	58.9765	3.03363	1.19646	-743.738	1.03935	-79.3165	0.491541
133	USV	TRUE	0.805965	27.6841	27.7189	0.0348	84.6961	81.3873	85.9536	4.56624	1.86915	103.012	1.04303	-72.9421	0.592402
134	USV	TRUE	0.621233	27.8417	27.8537	0.012	81.561	80.888	89.9079	9.01999	2.97653	776.936	1.02679	-71.5092	0.648781
135	USV	TRUE	0.902833	27.9109	27.9333	0.0224	65.0965	54.5768	66.4472	11.8704	5.47494	-533.315	1.00683	-62.5528	0.647068
136	USV	TRUE	0.785212	28.1492	28.1508	0.0016	82.657	81.9712	84.5897	2.61845	1.07532	-1636.53	1.02915	-65.5415	0.732519
137	USV	TRUE	0.914386	28.5512	28.5568	0.0056	83.623	82.7398	84.6844	1.94454	0.664379	368.909	1.01386	-65.7413	0.780193
138	USV	TRUE	0.954386	28.8736	28.8764	0.0028	92.8457	92.3485	93.343	0.994537	0.362471	-369.329	1.0019	-68.9632	0.713499
139	USV	TRUE	0.970065	29.018	29.0444	0.0264	91.5606	86.9459	96.4631	9.51722	3.06642	317.487	1.02666	-77.6575	0.491982
140	USV	TRUE	0.902838	29.085	29.087	0.002	70.2876	69.7977	71.0803	1.28251	0.503743	-665.428	1.01432	-65.8816	0.775522
141	USV	TRUE	0.715075	29.2618	29.2806	0.0188	89.2848	71.3445	90.749	19.4045	8.93319	1026.55	1.0004	-76.1691	0.585081
142	USV	TRUE	0.96567	29.3442	29.351	0.0068	67.7517	66.7769	68.3677	1.59078	0.475635	-220.012	1.0057	-61.7185	0.713515
143	USV	TRUE	0.978274	29.573	29.6838	0.1108	55.4812	53.9279	59.2231	5.29519	2.14463	24.4747	1.04565	-68.363	0.715466
144	USV	TRUE	0.81238	29.793	29.795	0.002	60.341	59.8779	60.8309	0.952975	0.366077	-488.574	1.00178	-65.2019	0.70949
145	USV	TRUE	0.666242	29.9902	29.9922	0.002	66.2516	66.1536	66.5544	0.400784	0.153333	-176.854	1.03234	-69.3226	0.645516
146	USV	TRUE	0.861384	30.0953	30.1601	0.0648	66.944	65.6581	82.4785	16.8204	7.89726	-266.469	1.06955	-67.7218	0.647102
147	USV	TRUE	0.909581	30.3497	30.3569	0.0072	67.692	66.8982	68.4139	1.5157	0.590091	-210.111	1.00039	-64.7408	0.637751
148	USV	TRUE	0.654245	30.5505	30.5525	0.002	67.0789	67.0522	67.355	0.302814	0.114253	113.873	1.03232	-68.3005	0.600509
149	USV	TRUE	0.916324	30.6229	30.6361	0.0132	60.2011	59.8672	61.0695	1.20235	0.383751	-91.5295	1.01191	-66.2959	0.785637
150	USV	TRUE	0.650316	30.6373	30.6401	0.0028	60.2025	59.8907	60.2841	0.393362	0.146665	-137.836	1.01178	-67.4594	0.71128
151	USV	TRUE	0.819633	30.8637	30.8697	0.006	62.3344	61.3411	63.4922	2.15107	0.697924	-364.69	1.00571	-66.6274	0.703479
152	USV	TRUE	0.603672	30.9785	30.9825	0.004	81.6431	81.4334	82.5644	1.13101	0.468964	-272.984	1.00997	-81.5469	0.412218
153	USV	TRUE	0.780777	31.0915	31.0971	0.0056	87.5339	85.7791	87.7026	1.92351	0.808769	353.683	1.00247	-77.8652	0.524992
154	USV	TRUE	0.877865	31.1955	31.2003	0.0048	69.3936	69.3639	69.735	0.371096	0.137307	75.8504	1.0076	-64.2534	0.711809
155	USV	TRUE	0.753747	31.2879	31.3051	0.0172	87.1837	83.9593	88.5713	4.61197	1.60505	198.919	1.11988	-79.4287	0.537842
156	USV	TRUE	0.832559	31.4035	31.4051	0.0016	79.5236	79.1762	80.0491	0.872818	0.347517	-545.511	1.00577	-75.404	0.539431
157	USV	TRUE	0.667905	32.1097	32.1125	0.0028	81.8851	81.8851	81.8851	1.42109e-14	4.45356e-15	-1.79439e-12	1	-75.5321	0.537073
158	USV	TRUE	0.808906	32.2389	32.2421	0.0032	80.1516	78.9121	81.1832	2.27111	0.769167	700.444	1.00327	-73.3261	0.670863
159	USV	TRUE	0.837352	32.5237	32.5357	0.012	85.6155	84.7649	86.527	1.76211	0.737682	-148.32	1.02975	-72.1287	0.646206
160	USV	TRUE	0.801561	32.6765	32.6785	0.002	84.3777	83.7721	84.9833	1.21126	0.436354	581.455	1.00442	-76.8842	0.530578
161	USV	TRUE	0.971537	32.7753	32.7869	0.0116	78.4493	77.4136	78.8806	1.46696	0.427064	62.2939	1.04186	-72.3824	0.632303
162	USV	TRUE	0.944901	33.12	33.1804	0.0604	67.8231	55.6515	68.7757	13.1242	2.97465	-201.021	1.00291	-68.7969	0.594377
163	USV	TRUE	0.877449	33.3124	33.3448	0.0324	64.4978	62.3993	65.0726	2.67331	0.850565	-15.7083	1.03001	-67.607	0.601896
164	USV	TRUE	0.684728	33.8532	33.892	0.0388	73.9835	71.3525	79.0544	7.70188	1.80033	-202.426	1.01034	-75.396	0.449533
165	USV	TRUE	0.677498	34.1702	34.1718	0.0016	66.8728	66.7837	67.4517	0.667973	0.276311	389.651	1.07279	-77.9133	0.534023
166	USV	TRUE	0.868602	34.2542	34.2558	0.0016	61.2908	61.1928	61.5669	0.374065	0.153618	-233.791	1.01068	-74.1807	0.584258
167	USV	TRUE	0.985866	34.9458	34.9686	0.0228	83.7293	82.119	84.1305	2.01148	0.639171	-59.8857	1.01567	-65.5352	0.775082
168	USV	TRUE	0.916467	35.1009	35.1121	0.0112	83.4241	81.2418	83.5636	2.32181	1.07814	214.408	1.00608	-67.4665	0.761952
169	USV	TRUE	0.698664	35.3209	35.3229	0.002	83.8846	83.279	84.4902	1.21126	0.436354	581.455	1.00442	-66.9419	0.766265
170	USV	TRUE	0.952148	35.4429	35.5713	0.1284	71.5026	69.2103	82.0647	12.8544	4.29982	-86.6432	1.0363	-65.2539	0.649907
171	USV	TRUE	0.787936	35.7269	35.7585	0.0316	94.3054	93.8051	94.8707	1.06558	0.362078	-10.9894	1.02333	-75.3015	0.639135
172	USV	TRUE	0.826092	36.0045	36.0077	0.0032	84.2944	83.9441	85.3894	1.44535	0.513134	441.471	1.022	-74.917	0.57952
173	USV	TRUE	0.753694	36.0789	36.0809	0.002	70.238	70.238	70.238	2.84217e-14	1.3851e-14	4.41396e-12	1	-58.3142	0.654283
174	USV	TRUE	0.765119	36.2327	36.2343	0.0016	82.8581	80.4178	83.2767	2.85892	1.19399	1714.46	1.12065	-75.9198	0.647093
175	USV	TRUE	0.894843	36.3323	36.3823	0.05	68.1201	63.2525	69.242	5.98949	2.30893	-117.704	1.02189	-62.5666	0.782185
176	USV	TRUE	0.903075	36.6283	36.6831	0.0548	65.5636	55.7207	65.9012	10.1805	4.91344	-196.496	1.01182	-65.9597	0.629408
177	USV	TRUE	0.822197	36.8387	36.8491	0.0104	71.0927	70.8107	71.1373	0.326565	0.0854047	8.14463	1.0124	-73.1745	0.591707
178	USV	TRUE	0.84996	37.0814	37.1546	0.0732	80.3322	72.0625	80.8305	8.76801	4.23123	-116.277	1.0023	-70.7812	0.54444
179	USV	TRUE	0.872822	37.379	37.4018	0.0228	87.2447	85.3088	94.5857	9.27689	3.80983	411.616	1.0271	-75.9805	0.525421
180	USV	TRUE	0.790584	37.4574	37.4626	0.0052	65.8887	64.9313	66.6903	1.759	0.554111	-330.153	1.00461	-67.5609	0.666808
181	USV	TRUE	0.895632	37.6382	37.7098	0.0716	63.9642	52.9246	65.3711	12.4464	4.13996	-164.174	1.02971	-68.8907	0.720376
182	USV	TRUE	0.931967	37.8858	37.891	0.0052	66.2579	64.5137	67.1895	2.67576	0.785696	-441.534	1.03407	-52.8502	0.847813
183	USV	TRUE	0.845793	38.8188	38.848	0.0292	94.4624	82.2604	94.8266	12.5661	3.28964	438.244	1.0435	-80.0884	0.45553
184	USV	TRUE	0.837095	38.902	38.9108	0.0088	65.2754	65.2583	65.9417	0.683401	0.267908	83.0655	1.00521	-66.4004	0.663116
185	USV	TRUE	0.919078	39.0612	39.122	0.0608	65.0576	57.6786	70.5234	12.8448	4.26548	-198.132	1.02556	-70.5974	0.650817
186	USV	TRUE	0.987791	39.2262	39.233	0.0068	78.6473	78.0179	81.4939	3.47601	1.41115	-558.814	1.01891	-67.5213	0.731036
187	USV	TRUE	0.956066	39.2958	39.321	0.0252	68.372	65.4531	70.2367	4.78357	1.46842	45.0786	1.18046	-68.0592	0.716237
188	USV	TRUE	0.8689	39.5802	39.5926	0.0124	81.8645	79.5814	83.9954	4.41397	1.71012	-366.248	1.10098	-70.2853	0.590923
189	USV	TRUE	0.678852	40.0334	40.0566	0.0232	85.6571	79.6877	87.2502	7.56252	2.83009	-340.104	1.01261	-81.2725	0.457071
190	USV	TRUE	0.835037	40.0789	40.1017	0.0228	80.6303	79.3359	81.0831	1.74724	0.652627	37.4385	1.03349	-75.622	0.582594
191	USV	TRUE	0.631404	40.3593	40.3617	0.0024	66.0855	65.5511	66.4863	0.935162	0.33784	-389.651	1.00212	-72.0377	0.671825
192	USV	TRUE	0.784172	40.4813	40.4837	0.0024	62.4707	61.8027	63.2723	1.46954	0.529823	-612.309	1.00127	-75.3926	0.59431
193	USV	TRUE	0.847619	40.7349	40.8105	0.0756	84.4647	79.7321	88.9381	9.20597	3.69794	-53.3073	1.03389	-78.2006	0.40075
194	USV	TRUE	0.968294	40.9805	40.9945	0.014	89.7939	82.246	95.944	13.6981	5.10604	-1001.16	1.00417	-73.6796	0.548535
195	USV	TRUE	0.87112	41.0895	41.0931	0.0036	59.6261	59.2428	59.9188	0.675996	0.304158	-178.126	1.00906	-73.0721	0.627316
196	USV	TRUE	0.960262	41.2591	41.2663	0.0072	78.6589	78.3091	80.4877	2.17864	1.08669	-299.222	1.00197	-69.1042	0.576526
197	USV	TRUE	0.754549	41.3503	41.3639	0.0136	58.0641	53.0323	62.8414	9.80906	5.17707	-737.293	1.00378	-74.9161	0.534023
198	USV	TRUE	0.940711	41.5495	41.5691	0.0196	93.6884	90.5682	94.047	3.47877	0.801272	-65.5932	1.08581	-70.7434	0.651361
199	USV	TRUE	0.932381	41.6955	41.7107	0.0152	92.105	91.5335	92.4975	0.964022	0.205695	3.89146	1.03119	-69.7328	0.709984
200	USV	TRUE	0.963176	42.3206	42.3234	0.0028	83.4715	82.3657	84.3102	1.94454	0.700348	712.151	1.00468	-66.8877	0.735659
201	USV	TRUE	0.696327	42.5222	42.5246	0.0024	71.336	71.2692	71.5513	0.282033	0.100127	-83.4966	1.01988	-66.5196	0.738431
202	USV	TRUE	0.820813	42.5646	42.645	0.0804	56.6708	50.9323	68.6769	17.7446	5.25476	-280.846	1.02316	-70.7586	0.537995
203	USV	TRUE	0.841645	42.7998	42.8014	0.0016	66.3784	66.129	66.6277	0.498753	0.197149	-311.721	1	-61.0833	0.759274
204	USV	TRUE	0.897586	43.035	43.037	0.002	86.7938	85.9611	87.6266	1.66548	0.684541	905.262	1.01873	-75.4751	0.588827
205	USV	TRUE	0.944886	43.1084	43.1528	0.0444	65.3759	58.6743	66.4812	7.80689	3.16262	-140.236	1.05728	-68.4009	0.655566
206	USV	TRUE	0.985586	43.2336	43.2392	0.0056	64.4784	63.953	66.2765	2.32347	0.745819	389.555	1.03749	-66.1483	0.768837
207	USV	TRUE	0.784117	43.316	43.3408	0.0248	67.4085	65.8592	81.2509	15.3917	5.98857	-620.842	1.00065	-74.1716	0.508167
208	USV	TRUE	0.972145	43.4388	43.4504	0.0116	69.6181	66.7544	70.2453	3.4909	1.05462	-232.143	1.07423	-64.997	0.71292
209	USV	TRUE	0.891755	43.7232	43.742	0.0188	62.4314	59.6151	68.4604	8.84536	2.62226	-502.187	1.03449	-65.2793	0.707278
210	USV	TRUE	0.880363	43.8464	43.858	0.0116	63.8878	63.219	64.2424	1.02336	0.385136	91.434	1.02015	-65.4164	0.656783
211	USV	TRUE	0.933264	44.044	44.0996	0.0556	68.8083	66.9936	77.4548	10.4612	2.82496	-126.717	1.07464	-60.5228	0.784075
212	USV	TRUE	0.821328	44.2858	44.2954	0.0096	68.0979	65.4507	69.1814	3.73063	1.50233	-395.596	1.00204	-62.14	0.778675
213	USV	TRUE	0.778809	44.4854	44.5222	0.0368	61.9985	56.612	64.9163	8.30433	2.95459	106.472	1.21075	-64.1531	0.71617
214	USV	TRUE	0.887044	44.7506	44.7778	0.0272	65.8331	65.4952	66.4594	0.964194	0.346669	-27.84	1.00248	-64.2083	0.764867
215	USV	TRUE	0.923426	44.8798	44.8886	0.0088	67.1709	66.3047	67.5418	1.23708	0.313779	109.976	1.01176	-73.4255	0.598831
216	USV	TRUE	0.816319	45.5877	45.6753	0.0876	61.0148	59.3511	82.536	23.1849	4.69089	-235.536	1.02121	-69.4343	0.492189
217	USV	TRUE	0.771673	45.7729	45.7797	0.0068	80.9908	80.2797	86.0719	5.79214	2.50643	869.194	1.00394	-73.4078	0.612807
218	USV	TRUE	0.978203	45.9197	45.9341	0.0144	85.3046	81.6128	86.9501	5.33724	2.26782	362.695	1.0023	-69.0795	0.642743
219	USV	TRUE	0.843949	46.4203	46.4259	0.0056	83.1718	82.9262	83.6088	0.682535	0.230003	73.8224	1.03565	-70.7246	0.636996
220	USV	TRUE	0.945994	46.8091	46.8195	0.0104	83.8855	82.0119	84.8528	2.84087	0.987531	270.5	1.11046	-70.8778	0.659682
221	USV	TRUE	0.883998	47.989	47.9974	0.0084	81.1261	80.113	82.7255	2.61252	0.983803	-296.709	1.22397	-70.5511	0.648175
222	USV	TRUE	0.944939	48.2624	48.27	0.0076	83.2575	80.4298	84.5534	4.12364	1.37621	553.077	1.03881	-71.4046	0.659321
223	USV	TRUE	0.868538	49.2531	49.2755	0.0224	56.2367	54.1937	60.098	5.90432	2.48642	245.776	1.05575	-77.94	0.592894
224	USV	TRUE	0.6112	49.3703	49.3731	0.0028	78.0514	77.3537	79.0162	1.66251	0.609512	618.493	1.00774	-78.3908	0.546788
225	USV	TRUE	0.929141	49.4263	49.4779	0.0516	65.2566	62.9762	68.7061	5.7299	2.31238	-57.1622	1.02836	-68.3073	0.634929
226	USV	TRUE	0.87872	49.6295	49.6315	0.002	74.3141	73.7619	76.0775	2.31564	0.839344	-1036.95	1.06858	-76.8709	0.490031
227	USV	TRUE	0.86765	49.8063	49.8271	0.0208	66.6335	61.7139	67.0139	5.29995	1.56839	-189.088	1.07104	-66.9291	0.706661
228	USV	TRUE	0.908469	49.9727	49.9807	0.008	62.1877	61.0876	63.0708	1.98312	0.697807	-225.603	1.01259	-62.7635	0.842029
229	USV	TRUE	0.955375	50.0741	50.1149	0.0408	59.1268	58.5915	65.7947	7.20318	2.27406	-172.66	1.00359	-73.2581	0.584537
230	USV	TRUE	0.742215	50.2585	50.2653	0.0068	66.6606	63.7379	69.863	6.12507	2.34225	-1014.87	1.08138	-72.0413	0.649321
231	USV	TRUE	0.982848	50.3469	50.4097	0.0628	65.5721	63.434	66.3693	2.93527	0.724073	-15.2027	1.02502	-68.2902	0.640066
232	USV	TRUE	0.713868	50.5833	50.5905	0.0072	71.9566	68.0084	72.6092	4.60083	2.17542	698.236	1.0151	-80.7211	0.464776
233	USV	TRUE	0.862255	50.6593	50.6945	0.0352	59.6492	58.9638	63.3614	4.39763	1.61655	-116.661	1.00168	-70.0373	0.698696
234	USV	TRUE	0.881064	50.8453	50.8473	0.002	69.585	69.0061	70.44	1.43392	0.490855	-632.348	1.05371	-72.0422	0.69006
235	USV	TRUE	0.605048	51.0793	51.0821	0.0028	81.248	81.248	81.248	0	2.92656e-15	1.60106e-12	1	-76.2823	0.509202
236	USV	TRUE	0.907183	51.3011	51.3203	0.0192	68.0289	67.5897	68.3964	0.806791	0.260341	-13.2451	1.02133	-71.1161	0.585271
237	USV	TRUE	0.77036	51.6983	51.7047	0.0064	67.0473	66.7064	68.3382	1.6318	0.630554	-268.963	1.01252	-63.9252	0.70943
238	USV	TRUE	0.9185	51.8543	51.8919	0.0376	81.9563	67.5731	84.2984	16.7253	5.06164	-393.499	1.11009	-72.4883	0.580694
239	USV	TRUE	0.984341	52.0427	52.0531	0.0104	76.1899	75.3982	80.9655	5.56725	2.45648	540.677	1.00022	-70.0085	0.652264
240	USV	TRUE	0.87414	52.1586	52.1742	0.0156	82.8351	76.6556	83.7293	7.07371	2.8296	448.437	1.00125	-68.9766	0.724776
241	USV	TRUE	0.818825	52.3862	52.3966	0.0104	82.7316	79.8246	85.8322	6.00761	2.88448	583.732	1.00082	-73.7532	0.649641
242	USV	TRUE	0.742503	52.7154	52.7286	0.0132	65.928	64.7368	73.5618	8.82499	4.14724	697.329	1.17795	-65.6743	0.722088
243	USV	TRUE	0.955102	52.8242	52.8806	0.0564	64.5748	57.678	80.6386	22.9606	8.17131	-349.915	1.08981	-66.9849	0.715667
244	USV	TRUE	0.986575	53.0122	53.0234	0.0112	70.3749	67.9397	72.3112	4.37151	1.38038	-338.474	1.02485	-56.5631	0.871852
245	USV	TRUE	0.795063	53.1974	53.217	0.0196	71.271	68.0411	92.2999	24.2588	9.12005	-1278.64	1.03061	-72.4877	0.545759
246	USV	TRUE	0.907226	53.336	53.358	0.022	69.4794	66.9608	70.6866	3.7258	1.43826	-162.834	1.0076	-54.6382	0.765825
247	USV	TRUE	0.943385	53.5624	53.6304	0.068	66.9308	65.9479	70.0235	4.0756	1.47345	-19.3094	1.02442	-62.7904	0.772788
248	USV	TRUE	0.977744	53.6424	53.6484	0.006	64.5712	64.1989	64.867	0.668109	0.228002	-100.495	1.00804	-58.1014	0.842733
249	USV	TRUE	0.93706	53.974	53.976	0.002	60.2764	59.8133	60.7663	0.952975	0.366077	-488.574	1.00178	-62.0075	0.768247
250	USV	TRUE	0.95516	54.1628	54.1736	0.0108	65.074	63.7826	66.6103	2.82775	0.870178	-260.831	1.0067	-57.0926	0.777652
251	USV	TRUE	0.78283	54.3423	54.3555	0.0132	72.3797	72.141	72.7968	0.655803	0.22149	-16.6275	1.01295	-69.4074	0.656378
252	USV	TRUE	0.960932	54.8215	54.8475	0.026	87.0896	80.5556	89.7013	9.14576	3.25088	330.74	1.05372	-65.1251	0.770928
253	USV	TRUE	0.866769	55.3345	55.3405	0.006	84.6099	82.1016	84.8045	2.70292	1.18629	471.106	1.01481	-75.5334	0.531429
254	USV	TRUE	0.927812	55.4917	55.4973	0.0056	79.5072	77.6221	79.6316	2.00953	0.858792	384.57	1.02185	-70.3428	0.66895
255	USV	TRUE	0.803722	55.6293	55.6373	0.008	90.7168	83.3867	91.826	8.43937	3.67427	-1062.84	1.00048	-77.8514	0.540088
256	USV	TRUE	0.897801	55.8805	55.9149	0.0344	66.3361	63.9373	69.7066	5.76929	2.01242	-22.9894	1.06842	-74.3014	0.595117
257	USV	TRUE	0.712283	56.1445	56.1501	0.0056	67.8591	67.0814	69.1438	2.06237	0.683333	97.6403	1.4294	-62.3025	0.766181
258	USV	TRUE	0.734539	56.2331	56.2351	0.002	59.6639	59.4902	59.8376	0.347346	0.151643	197.847	1.00936	-72.8141	0.673065
259	USV	TRUE	0.878205	56.2883	56.2999	0.0116	57.2381	56.0943	58.4399	2.34559	0.905666	209.583	1.03127	-72.9909	0.657503
260	USV	TRUE	0.781288	56.5347	56.5783	0.0436	65.7281	65.2881	75.8355	10.5473	4.17873	-203.859	1.04793	-63.9363	0.696237
261	USV	TRUE	0.800279	56.8111	56.8411	0.03	64.0064	62.7597	69.0294	6.26974	2.56008	-181.397	1.01639	-73.8512	0.538092
262	USV	TRUE	0.829017	57.0947	57.1023	0.0076	68.1059	67.7942	68.3848	0.590616	0.188805	23.4194	1.01667	-73.5613	0.601093
263	USV	TRUE	0.847358	57.3714	57.3766	0.0052	66.0832	64.4216	67.8707	3.44906	1.32526	-665.164	1.02629	-74.9233	0.544396
264	USV	TRUE	0.977111	57.5782	57.5958	0.0176	76.2456	70.9547	76.4387	5.48402	2.55576	-355.22	1.02771	-60.3863	0.835031
265	USV	TRUE	0.970869	57.7486	57.7522	0.0036	73.1937	73.1157	73.2642	0.148438	0.0503379	4.94795	1.00613	-59.4531	0.769394
266	USV	TRUE	0.990471	57.9842	58.0026	0.0184	71.3804	67.547	71.7073	4.16028	0.965927	-109.86	1.08131	-60.1876	0.791053
267	USV	TRUE	0.979886	58.5484	58.57	0.0216	66.6648	65.8782	70.6833	4.80513	1.44627	-228.569	1.00219	-62.9918	0.772897
268	USV	TRUE	0.953457	58.7676	58.9004	0.1328	66.8374	64.4096	73.4863	9.07668	2.35323	-43.4384	1.02203	-60.5995	0.769712
269	USV	TRUE	0.808238	59.1815	59.1835	0.002	66.2382	65.9488	66.5544	0.605629	0.218335	-290.727	1.00254	-57.8389	0.771355
270	USV	TRUE	0.853391	59.3223	59.3443	0.022	73.0438	66.7365	73.3888	6.65231	2.81191	-304.109	1.00558	-67.5	0.699772
271	USV	TRUE	0.872789	59.4451	59.5363	0.0912	67.9697	65.3633	73.6157	8.25237	2.63934	-127.531	1.0195	-61.9377	0.706618
272	USV	TRUE	0.973726	59.7331	59.7351	0.002	72.0017	71.6988	72.0996	0.400784	0.153333	-176.854	1.03234	-59.8503	0.768863
273	USV	TRUE	0.869738	59.9019	59.9087	0.0068	64.703	64.1241	65.0741	0.950006	0.226294	-94.1719	1.01484	-72.1497	0.653601
274	USV	TRUE	0.68886	59.9823	59.9839	0.0016	69.3919	69.3207	69.6413	0.320627	0.129065	155.86	1.04572	-73.5299	0.634748
275	USV	TRUE	0.979511	60.0871	60.1063	0.0192	73.633	69.0422	77.5552	8.51304	2.80959	-461.738	1.01131	-66.2244	0.776977
276	USV	TRUE	0.829935	60.1949	60.2001	0.0052	68.4958	68.1247	68.5255	0.400784	0.122212	-55.379	1.00937	-70.3304	0.64497
277	USV	TRUE	0.740213	60.2901	60.3265	0.0364	61.0803	60.39	80.9858	20.5958	7.27578	-554.196	1.11311	-72.5349	0.48677
278	USV	TRUE	0.823703	61.2528	61.2544	0.0016	85.4452	85.3472	85.7212	0.374065	0.153618	233.791	1.01068	-76.7392	0.555206
279	USV	TRUE	0.841514	62.587	62.5886	0.0016	82.9363	82.687	83.0076	0.320627	0.129065	155.86	1.04572	-74.2289	0.547875
280	USV	TRUE	0.817492	62.7482	62.759	0.0108	77.3021	74.3465	79.2352	4.88864	1.82297	408.03	1.03943	-75.8586	0.540589
281	USV	TRUE	0.849526	62.8794	62.881	0.0016	64.7153	64.1364	64.8044	0.667973	0.276311	-389.651	1.07279	-70.5721	0.662209
282	USV	TRUE	0.707909	63.061	63.1306	0.0696	66.7979	57.9451	69.2341	11.289	4.19274	-163.898	1.01808	-72.2177	0.541859
283	USV	TRUE	0.950743	63.232	63.2448	0.0128	69.0855	67.731	69.7134	1.9824	0.654492	-5.19978	1.10105	-71.2383	0.711386
284	USV	TRUE	0.94489	63.4096	63.416	0.0064	66.578	65.2421	66.8316	1.58947	0.633566	-253.741	1.00134	-66.137	0.668742
285	USV	TRUE	0.784812	63.6644	63.688	0.0236	68.2621	67.2951	69.207	1.91186	0.721179	-49.4162	1.04383	-69.9286	0.585176
286	USV	TRUE	0.882279	63.8804	63.8828	0.0024	65.8853	65.8853	65.8853	0	5.42686e-15	-2.2474e-13	1	-64.7013	0.702428
287	USV	TRUE	0.944226	64.0288	64.0344	0.0056	67.7754	66.5229	68.3932	1.87032	0.811538	-333.986	1.01786	-67.9075	0.603153
288	USV	TRUE	0.935986	64.2463	64.2519	0.0056	69.017	67.9982	70.7308	2.73268	1.08425	-492.252	1.01129	-67.1321	0.72985
289	USV	TRUE	0.965383	64.5475	64.5651	0.0176	82.2174	77.5621	84.3944	6.83228	2.55334	437.386	1.03301	-71.0201	0.657236
290	USV	TRUE	0.928866	65.1359	65.1487	0.0128	64.9336	62.7211	67.1074	4.38636	1.188	-282.444	1.03235	-58.6147	0.79535
291	USV	TRUE	0.924322	65.4065	65.4461	0.0396	65.4324	62.8342	68.314	5.47985	1.28504	-133.833	1.00253	-54.1024	0.840676
292	USV	TRUE	0.817427	65.6209	65.7113	0.0904	67.2833	63.0972	70.602	7.50476	2.46306	-18.6753	1.03032	-63.745	0.780755
293	USV	TRUE	0.811944	66.2976	66.3072	0.0096	81.9842	80.9551	83.5305	2.57541	0.876986	274.844	1.005	-71.8606	0.641363
294	USV	TRUE	0.931449	66.7824	66.7892	0.0068	80.3427	79.7665	86.7354	6.96884	3.52389	1032.82	1.00209	-77.1019	0.587039
295	USV	TRUE	0.732831	67.0804	67.0868	0.0064	65.0504	64.6422	65.9513	1.30908	0.432506	-210.9	1.01009	-74.0815	0.603821
296	USV	TRUE	0.779137	67.3186	67.321	0.0024	62.8358	62.3014	63.8378	1.53634	0.561619	-640.141	1.01473	-73.3291	0.529472
297	USV	TRUE	0.877988	67.487	67.5414	0.0544	64.9575	62.8247	65.2879	2.46319	0.51313	-16.2035	1.01615	-69.4476	0.649243
298	USV	TRUE	0.821622	67.675	67.677	0.002	68.0166	67.1482	69.1877	2.03954	0.706454	-923.075	1.03541	-69.8943	0.629098
299	USV	TRUE	0.920918	67.9358	68.059	0.1232	66.9913	63.1058	73.6161	10.5103	3.19009	-85.2492	1.03039	-67.4563	0.703377
300	USV	TRUE	0.680878	68.2413	68.2477	0.0064	69.554	69.0584	71.5647	2.50629	0.975151	-399.635	1.00359	-61.8017	0.77958
301	USV	TRUE	0.815513	68.3661	68.3677	0.0016	65.1569	64.9075	65.2282	0.320627	0.129065	-155.86	1.04572	-71.2847	0.6966
302	USV	TRUE	0.929529	68.4673	68.4709	0.0036	73.5877	72.9519	77.0303	4.07839	1.92213	-1146.69	1.00404	-62.7906	0.843959
303	USV	TRUE	0.982097	68.6773	68.6965	0.0192	70.9196	68.0887	75.377	7.28833	3.21484	-383.891	1.01155	-59.1589	0.851719
304	USV	TRUE	0.920113	68.8509	68.8833	0.0324	65.626	63.924	65.8523	1.92829	0.822677	21.7588	1.01495	-63.3713	0.77793
305	USV	TRUE	0.832096	69.0769	69.1001	0.0232	73.0139	71.0484	73.0956	2.04724	0.717868	-2.41249	1.05358	-59.934	0.778966
306	USV	TRUE	0.938938	69.2999	69.3299	0.03	66.9957	65.4068	72.9929	7.58612	3.18661	-248.975	1.00101	-63.3985	0.775516
307	USV	TRUE	0.851209	69.8107	69.8255	0.0148	80.7289	78.9687	82.9775	4.00885	1.24876	136.761	1.17847	-78.5222	0.558738
308	USV	TRUE	0.777214	70.0675	70.0979	0.0304	72.9859	69.3704	75.4404	6.07	1.72922	-115.28	1.11217	-70.754	0.662352
309	USV	TRUE	0.932313	70.2377	70.2993	0.0616	73.1672	61.7871	78.2574	16.4703	7.60418	-245.999	1.04617	-71.44	0.591302
310	USV	TRUE	0.883854	70.4109	70.4397	0.0288	67.1815	64.1162	72.7108	8.59458	2.85463	-287.307	1.00794	-68.1094	0.653329
311	USV	TRUE	0.977187	70.6005	70.6121	0.0116	75.5146	74.2318	76.0959	1.86409	0.603048	107.568	1.0408	-66.8379	0.762464
312	USV	TRUE	0.983539	70.7333	70.7353	0.002	77.2734	76.1245	78.066	1.94157	0.769943	-1019.14	1.0154	-66.6634	0.805867
313	USV	TRUE	0.731686	70.9169	70.9261	0.0092	66.8851	66.8534	67.9103	1.05693	0.292442	-77.2866	1.02033	-64.587	0.713862
314	USV	TRUE	0.730997	72.9822	72.9922	0.01	57.497	53.898	57.7588	3.86071	1.88426	-394.939	1.00149	-71.9084	0.563979
315	USV	TRUE	0.858365	73.1138	73.1162	0.0024	79.4894	78.5542	80.7585	2.20431	0.796673	918.463	1.00367	-70.9453	0.577826
316	USV	TRUE	0.90083	73.7089	73.7105	0.0016	82.331	81.8857	83.1326	1.24688	0.499865	-779.302	1.01315	-74.7993	0.608877
317	USV	TRUE	0.886547	73.7841	73.8093	0.0252	77.1029	76.9368	81.5679	4.6311	1.70623	174.182	1.02321	-68.5384	0.714841
318	USV	TRUE	0.935976	74.0237	74.0301	0.0064	57.6441	56.746	58.8984	2.15236	0.692488	-340.899	1.00971	-60.1527	0.782738
319	USV	TRUE	0.977745	74.1707	74.2243	0.0536	71.5815	63.0954	72.1085	9.01305	4.04943	-172.679	1.00845	-63.0518	0.766076
320	USV	TRUE	0.731798	74.2523	74.2791	0.0268	63.5876	59.4372	63.6132	4.17601	1.78569	-147.207	1.01718	-69.3254	0.634767
321	USV	TRUE	0.866435	74.4987	74.5735	0.0748	69.8462	68.9389	75.6657	6.7268	2.7961	-81.3562	1.00732	-69.0133	0.648398
322	USV	TRUE	0.934126	74.7287	74.7507	0.022	70.4468	67.1847	70.7677	3.583	1.41427	-165.996	1.01805	-66.4917	0.699193
323	USV	TRUE	0.924234	74.8599	74.8855	0.0256	64.3524	61.1416	65.8771	4.73555	1.36357	-61.6605	1.09567	-69.4364	0.716654
324	USV	TRUE	0.883337	75.1929	75.2153	0.0224	79.8643	75.1561	84.5878	9.43168	2.67407	248.162	1.27475	-75.8227	0.537893
325	USV	TRUE	0.788338	75.2933	75.3225	0.0292	72.1269	70.4597	74.6018	4.14216	1.51082	-68.286	1.09764	-75.8908	0.59309
326	USV	TRUE	0.955111	75.4569	75.4613	0.0044	76.2716	75.0861	76.9827	1.89667	0.678445	376.945	1.08409	-70.3666	0.579058
327	USV	TRUE	0.907277	75.6133	75.6149	0.0016	78.5902	78.1894	78.8129	0.623441	0.249933	-389.651	1.00816	-66.257	0.693077
328	USV	TRUE	0.805874	75.7405	75.7529	0.0124	72.9005	71.5534	77.2936	5.74026	2.1597	-487.441	1.0128	-61.6777	0.78197
329	USV	TRUE	0.939399	75.8981	75.9053	0.0072	70.8441	69.4091	72.4474	3.03828	1.16046	-427.837	1.04346	-67.3824	0.721246
330	USV	TRUE	0.958279	76.0257	76.0381	0.0124	69.2602	66.1832	76.225	10.0418	3.66736	-879.038	1.05376	-72.3552	0.660539
331	USV	TRUE	0.601646	76.1464	76.1772	0.0308	85.7474	85.0466	86.2118	1.16519	0.333888	-31.8728	1.01225	-78.6951	0.495817
332	USV	TRUE	0.95604	76.6512	76.654	0.0028	68.2466	67.6009	68.7587	1.15782	0.386571	-392.302	1.00541	-63.3225	0.703248
333	USV	TRUE	0.865376	76.8836	76.8884	0.0048	68.8483	68.0263	70.9738	2.94754	1.15605	-697.456	1.03972	-64.0265	0.71663
334	USV	TRUE	0.745269	77.0668	77.0696	0.0028	77.2265	75.7384	77.6087	1.87032	0.603517	-335.754	1.43081	-63.6959	0.774867
335	USV	TRUE	0.631401	77.2318	77.2342	0.0024	62.5688	62.3833	62.6505	0.267189	0.100127	-27.8322	1.0391	-73.4301	0.536359
336	USV	TRUE	0.967163	77.429	77.457	0.028	69.9263	69.6888	72.4547	2.76587	1.15566	-98.6763	1.00167	-58.3317	0.770808
337	USV	TRUE	0.760132	78.0002	78.0202	0.02	70.379	68.2325	76.8128	8.58028	3.69843	398.052	1.02935	-67.4418	0.732732
338	USV	TRUE	0.974781	78.0006	78.0742	0.0736	69.7697	67.046	76.4355	9.38945	3.24583	-97.6789	1.11175	-64.6212	0.717107
339	USV	TRUE	0.902201	78.2633	78.2649	0.0016	71.8161	71.2728	72.8937	1.62095	0.652809	-1013.09	1.01707	-63.343	0.682524
340	USV	TRUE	0.862435	78.4621	78.4637	0.0016	73.3674	73.2694	73.6435	0.374065	0.153618	233.791	1.01068	-70.9509	0.644433
341	USV	TRUE	0.961697	78.5237	78.5381	0.0144	70.118	65.791	73.0348	7.2438	2.52223	-559.81	1.03637	-58.2532	0.85931
342	USV	TRUE	0.974683	78.7929	78.7961	0.0032	79.7267	77.2733	79.8133	2.53994	1.0016	-799.609	1.10566	-65.1498	0.767827
343	USV	TRUE	0.858806	78.8813	78.8877	0.0064	68.2234	67.7781	69.0101	1.23204	0.373013	-182.592	1.00692	-65.4711	0.592938
344	USV	TRUE	0.811837	79.0109	79.0461	0.0352	71.7076	66.4751	75.4482	8.9731	2.97584	-224.06	1.05987	-50.7738	0.785821
345	USV	TRUE	0.859205	79.2215	79.2243	0.0028	71.7828	71.3011	72.1204	0.819348	0.342807	-294.614	1.00705	-43.921	0.914669
346	USV	TRUE	0.878973	79.6163	79.6403	0.024	70.2389	66.5058	71.3513	4.84549	1.58348	125.514	1.1177	-66.9809	0.638411
347	USV	TRUE	0.958833	79.9455	80.0187	0.0732	65.6337	62.0224	68.9504	6.92801	1.80175	-74.4517	1.01577	-67.2978	0.644462
348	USV	TRUE	0.941475	80.0819	80.1115	0.0296	63.3258	62.1004	64.9084	2.80792	0.845272	55.8751	1.02529	-72.5141	0.649609
349	USV	TRUE	0.939542	80.2546	80.2774	0.0228	72.9847	72.8156	78.2519	5.43632	2.41503	-243.408	1.01352	-63.9461	0.761436
350	USV	TRUE	0.691821	80.4162	80.4178	0.0016	75.2011	74.6311	76.1274	1.49626	0.597287	-935.162	1.00886	-71.7583	0.643002
351	USV	TRUE	0.774781	80.9902	80.9958	0.0056	76.5201	76.258	76.9136	0.655597	0.236047	-122.839	1.00203	-70.9773	0.653963
352	USV	TRUE	0.908691	81.075	81.0766	0.0016	67.9917	67.5909	68.2144	0.623441	0.249933	-389.651	1.00816	-68.7937	0.70937
353	USV	TRUE	0.756995	81.2188	81.2308	0.012	67.625	67.0056	67.9736	0.967991	0.379534	-87.0788	1.00365	-75.2912	0.533993
354	USV	TRUE	0.883467	81.3348	81.37	0.0352	77.2625	66.5804	78.0797	11.4993	4.80201	-317.899	1.03272	-67.8339	0.724353
355	USV	TRUE	0.690303	82.7226	82.7242	0.0016	80.0941	79.8447	80.3435	0.498753	0.197149	-311.721	1	-75.0168	0.48772
356	USV	TRUE	0.978361	84.4507	84.4523	0.0016	86.6354	86.4127	87.0361	0.623441	0.249933	-389.651	1.00816	-67.0759	0.776573
357	USV	TRUE	0.60561	85.2202	85.2226	0.0024	77.9715	77.875	78.5059	0.630863	0.237269	250.49	1.03271	-77.9525	0.522503
358	USV	TRUE	0.743039	85.3322	85.3378	0.0056	74.5908	73.3408	78.4822	5.14137	1.56696	775.851	1.16658	-73.3481	0.65076
359	USV	TRUE	0.786094	85.791	85.8082	0.0172	78.4638	74.2967	78.7281	4.43141	2.07739	309.142	1.01445	-74.5982	0.594053
360	USV	TRUE	0.894399	85.9858	86.0106	0.0248	50.3957	49.2368	67.1405	17.9037	8.03415	911.04	1.35448	-76.0594	0.54302
361	USV	TRUE	0.702051	86.3868	86.3912	0.0044	78.3535	73.6184	80.9067	7.28833	2.37435	-1619.2	1.01691	-76.0846	0.60385
362	USV	TRUE	0.782871	86.6656	86.6716	0.006	80.542	78.291	81.6154	3.32443	1.37962	-600.23	1.00865	-70.4196	0.65416
363	USV	TRUE	0.935895	86.7564	86.7652	0.0088	75.2758	74.1388	86.1759	12.0371	5.82357	1475.1	1.01359	-74.4291	0.587178
364	USV	TRUE	0.924445	86.8576	86.8592	0.0016	80.7002	80.4775	81.101	0.623441	0.249933	389.651	1.00816	-70.6293	0.643528
365	USV	TRUE	0.954604	86.9388	86.9676	0.0288	63.5343	62.5871	65.997	3.40996	1.11667	-106.626	1.0349	-71.804	0.650024
366	USV	TRUE	0.743319	87.2284	87.2348	0.0064	58.5784	57.4389	60.1686	2.72969	0.983291	-424.607	1.00137	-65.3789	0.628343
367	USV	TRUE	0.822757	87.327	87.4594	0.1324	64.8592	63.2907	77.731	14.4403	2.92047	-48.504	1.15566	-62.7866	0.70747
368	USV	TRUE	0.808717	87.6178	87.6198	0.002	67.7946	67.3181	68.5471	1.22907	0.45537	-602.448	1.00829	-59.5346	0.771139
369	USV	TRUE	0.998368	87.8074	87.8678	0.0604	64.9883	64.3171	71.6543	7.33718	1.93839	-135.987	1.03978	-67.0374	0.716434
370	USV	TRUE	0.612311	87.8986	87.901	0.0024	67.677	67.343	68.1446	0.801568	0.28993	-333.986	1.00236	-61.3903	0.843128
371	USV	TRUE	0.695442	87.9762	87.9874	0.0112	70.8477	70.3049	71.3732	1.06823	0.358204	-44.2466	1.02395	-60.6378	0.854585
372	USV	TRUE	0.886873	88.1358	88.155	0.0192	66.9104	63.0382	67.3458	4.30763	1.48391	-213.006	1.0398	-57.9123	0.772319
373	USV	TRUE	0.661972	88.3585	88.3805	0.022	69.8162	64.293	70.5092	6.21621	2.54306	-288.286	1.01897	-55.3642	0.840055
374	USV	TRUE	0.978966	88.4609	88.5065	0.0456	80.1285	72.1553	83.8794	11.7241	3.93341	-197.951	1.12726	-68.5058	0.702382
375	USV	TRUE	0.810195	88.5905	88.5969	0.0064	69.5863	67.9769	71.1226	3.14568	1.02323	-517.064	1.00648	-58.4447	0.856886
376	USV	TRUE	0.972429	89.4055	89.4275	0.022	81.6832	75.0219	82.6549	7.63301	2.12375	304.275	1.02541	-67.6705	0.728381
377	USV	TRUE	0.943175	89.5759	89.5835	0.0076	73.6953	72.6674	74.2186	1.55118	0.396763	-129.577	1.05495	-65.7168	0.724109
378	USV	TRUE	0.872243	89.7587	89.7623	0.0036	59.9122	58.7469	61.5524	2.80549	0.949283	-779.302	1.00802	-58.7917	0.802825
379	USV	TRUE	0.96296	89.8631	89.8651	0.002	77.4303	77.1008	77.7598	0.659067	0.266714	353.708	1.00734	-67.1964	0.710799
380	USV	TRUE	0.873785	90.5574	90.5658	0.0084	80.502	77.3511	82.9685	5.61741	1.74019	648.517	1.03919	-75.5376	0.542062
381	USV	TRUE	0.944233	90.6522	90.6982	0.046	64.0957	61.6868	69.2488	7.56201	2.21348	36.9823	1.21257	-69.9129	0.596162
382	USV	TRUE	0.757806	90.8782	90.8798	0.0016	73.5219	73.5219	73.5219	1.42109e-14	3.97205e-15	1.33533e-11	1	-72.1296	0.610144
383	USV	TRUE	0.825501	90.943	90.9482	0.0052	71.49	70.963	71.5271	0.564066	0.192033	-100.645	1.01024	-64.3176	0.658239
384	USV	TRUE	0.893818	91.1696	91.2736	0.104	68.1316	61.2486	71.6951	10.4465	2.90995	-123.497	1.05755	-68.8697	0.657664
385	USV	TRUE	0.869375	91.4524	91.5548	0.1024	66.1834	65.8098	69.8442	4.03449	1.14386	-34.9643	1.00698	-66.8148	0.710948
386	USV	TRUE	0.930964	91.69	91.6996	0.0096	69.6574	69.2304	71.0941	1.86368	0.487914	129.232	1.04728	-61.4019	0.706526
387	USV	TRUE	0.880613	91.9784	91.986	0.0076	69.9822	67.1317	71.4381	4.30642	1.59732	-626.398	1.01949	-71.6177	0.653334
388	USV	TRUE	0.664313	92.1248	92.1276	0.0028	68.1421	67.8898	68.7952	0.905474	0.320606	-316.315	1.01624	-73.1801	0.674572
389	USV	TRUE	0.940926	92.2595	92.2703	0.0108	71.2828	71.0923	71.4663	0.373987	0.149942	20.4767	1.00621	-73.4589	0.633955
390	USV	TRUE	0.661303	92.4679	92.4775	0.0096	69.8462	67.67	69.9798	2.30978	0.919553	-263.931	1.01142	-77.0385	0.489685
391	USV	TRUE	0.86448	92.6303	92.6319	0.0016	68.5211	67.9956	68.8684	0.872818	0.347517	-545.511	1.00577	-69.9339	0.597184
392	USV	TRUE	0.822273	93.0631	93.0687	0.0056	70.7808	68.8529	70.9438	2.0909	0.918238	-412.074	1.04311	-73.6495	0.49452
393	USV	TRUE	0.711918	93.1919	93.1975	0.0056	62.826	61.6137	62.8736	1.2599	0.508157	-236.589	1.01996	-70.7733	0.587083
394	USV	TRUE	0.7171	93.8705	93.8749	0.0044	94.2358	93.6049	95.5495	1.94454	0.59003	394.322	1.02862	-76.0707	0.535343
395	USV	TRUE	0.947382	93.9077	93.9433	0.0356	65.7693	59.5523	66.0333	6.48097	2.32963	-141.955	1.02277	-59.5661	0.839133
396	USV	TRUE	0.640541	94.0677	94.0717	0.004	81.4061	80.4226	82.4287	2.0061	0.764121	-514.256	1.00982	-73.205	0.587046
397	USV	TRUE	0.79715	94.2571	94.2739	0.0168	68.6876	64.2803	69.2035	4.92316	1.19883	166.324	1.10675	-60.0245	0.788231
398	USV	TRUE	0.968974	94.4947	94.5271	0.0324	73.1195	69.4011	73.9871	4.58601	1.38154	-94.5643	1.05248	-62.3131	0.789354
399	USV	TRUE	0.702144	94.6219	94.6543	0.0324	78.4786	71.7676	80.6791	8.91148	2.19333	143.415	1.13904	-75.952	0.551932
400	USV	TRUE	0.774077	94.7015	94.7107	0.0092	65.318	64.8368	70.0683	5.23147	2.08803	-590.267	1.00851	-66.8857	0.70529
401	USV	TRUE	0.944656	94.8287	94.9099	0.0812	72.1454	66.0534	76.0182	9.96485	3.52526	-86.23	1.0493	-64.118	0.779343
402	USV	TRUE	0.958828	95.0127	95.0287	0.016	68.893	65.0039	71.645	6.6411	2.34028	-395.463	1.01022	-65.3038	0.776048
403	USV	TRUE	0.981042	95.1778	95.2418	0.064	69.0911	64.0071	79.2795	15.2724	3.01857	-155.275	1.02508	-57.2417	0.785712
404	USV	TRUE	0.919584	95.3294	95.3438	0.0144	68.792	62.6513	69.1665	6.51514	2.79595	-451.852	1.00001	-61.3332	0.842133
405	USV	TRUE	0.953749	95.431	95.4446	0.0136	71.8996	70.735	73.8396	3.1046	1.17176	-189.97	1.03077	-68.4774	0.720728
406	USV	TRUE	0.864099	95.677	95.679	0.002	67.9001	67.7265	68.0738	0.347346	0.151643	-197.847	1.00936	-56.1878	0.779938
407	USV	TRUE	0.923161	95.8702	95.8786	0.0084	66.7237	64.8878	68.3936	3.50578	1.13038	-435.022	1.00866	-60.0023	0.793012
408	USV	TRUE	0.705856	96.1434	96.1454	0.002	75.1846	74.7482	76.5829	1.8347	0.704413	893.175	1.05003	-75.2642	0.590699
409	USV	TRUE	0.747921	96.2828	96.2864	0.0036	73.02	72.5747	75.1353	2.56056	0.866924	-646.382	1.12741	-68.7605	0.706358
410	USV	TRUE	0.872795	96.3664	96.3868	0.0204	65.4568	61.9166	67.0599	5.14339	1.15112	-181.463	1.06992	-55.8674	0.862053
411	USV	TRUE	0.951179	96.606	96.6084	0.0024	67.5365	66.8017	68.4048	1.60314	0.577862	-667.973	1.0011	-60.0509	0.836064
412	USV	TRUE	0.966455	96.7784	96.7968	0.0184	72.9128	72.1632	74.063	1.89984	0.577871	-19.2538	1.0365	-63.7661	0.656909
413	USV	TRUE	0.882735	101.285	101.31	0.0252	78.9784	76.8463	79.417	2.57076	1.03	46.9366	1.04271	-74.6046	0.536187
414	USV	TRUE	0.613734	101.435	101.441	0.006	83.7252	81.5463	84.1221	2.57576	1.00276	377.613	1.14637	-75.9827	0.551656
415	USV	TRUE	0.772473	101.613	101.615	0.0016	81.9599	81.7728	83.2691	1.49626	0.615599	-857.232	1.163	-74.9356	0.482114
416	USV	TRUE	0.74917	101.723	101.732	0.0092	75.694	73.7092	80.4514	6.74229	2.68607	720.971	1.01302	-80.1702	0.479308
417	USV	TRUE	0.770314	101.91	101.912	0.002	62.5991	61.8198	63.0489	1.22907	0.457432	602.448	1.01262	-73.4854	0.638989
418	USV	TRUE	0.944066	102.104	102.134	0.03	69.4842	63.8327	70.4375	6.60481	2.46718	180.495	1.01287	-76.3884	0.490331
419	USV	TRUE	0.908339	102.395	102.399	0.0048	65.4579	64.8495	66.7943	1.94479	0.788997	407.509	1.0008	-75.3952	0.589793
420	USV	TRUE	0.625877	102.511	102.544	0.0324	71.003	66.5069	71.5288	5.02191	1.88221	-118.541	1.12928	-78.2151	0.532949
421	USV	TRUE	0.916308	102.713	102.737	0.0236	64.5994	63.5768	67.926	4.34925	1.23599	3.68698	1.17831	-72.8534	0.587653
422	USV	TRUE	0.957231	102.895	102.93	0.0352	80.0535	79.2374	85.7418	6.5044	2.02636	51.7865	1.13215	-66.3376	0.656226
423	USV	TRUE	0.890235	103.098	103.108	0.01	74.3026	73.9241	74.8029	0.878796	0.33432	-18.4127	1.03932	-67.2523	0.646389
424	USV	TRUE	0.88116	103.259	103.288	0.0288	75.4914	73.4976	82.7013	9.20367	3.2536	-272.098	1.17564	-73.8315	0.656997
425	USV	TRUE	0.946977	103.323	103.334	0.0108	66.0099	63.5176	66.6928	3.17529	1.04649	270.587	1.04265	-65.593	0.713098
426	USV	TRUE	0.851393	103.572	103.578	0.0064	66.7401	65.5526	67.4972	1.94454	0.630063	-306.473	1.012	-58.2927	0.768184
427	USV	TRUE	0.979743	103.831	103.836	0.0048	66.6074	65.7613	69.6652	3.90393	1.14989	-673.58	1.08353	-54.3852	0.862872
428	USV	TRUE	0.754921	103.959	103.965	0.0052	75.2599	74.7465	75.9798	1.2333	0.449629	238.3	1.03348	-70.1511	0.699854
429	USV	TRUE	0.692441	104.033	104.072	0.0384	64.367	58.8756	69.1279	10.2523	3.86097	33.4809	1.28434	-71.5149	0.594372
430	USV	TRUE	0.87434	104.147	104.159	0.012	67.5213	67.0018	67.6549	0.653129	0.195298	10.3476	1.01393	-52.4184	0.847707
431	USV	TRUE	0.965149	104.246	104.248	0.0028	69.8591	68.1818	70.1783	1.9965	0.728211	676.809	1.11609	-60.956	0.778611
432	USV	TRUE	0.944387	104.946	104.948	0.002	75.0397	74.7101	75.3692	0.659067	0.266714	353.708	1.00734	-65.2674	0.788439
433	USV	TRUE	0.968276	105.07	105.073	0.0032	73.7166	72.3597	74.1732	1.81356	0.705619	566.4	1	-71.0103	0.712311
434	USV	TRUE	0.933591	105.34	105.429	0.0888	71.3996	71.0256	81.7982	10.7726	4.73282	-107.323	1.02575	-72.6272	0.478795
435	USV	TRUE	0.897744	105.556	105.593	0.0368	71.2914	67.6812	80.3941	12.7129	5.81513	-366.695	1.03576	-68.7616	0.656872
436	USV	TRUE	0.605966	105.665	105.702	0.0372	80.4429	77.1164	89.9629	12.8465	3.90292	286.699	1.05841	-79.6583	0.500991
437	USV	TRUE	0.962131	105.783	105.793	0.0104	68.3491	67.9947	71.5414	3.54671	1.82413	-339.192	1.00072	-71.6897	0.57399
438	USV	TRUE	0.774093	105.881	105.885	0.0032	79.9544	79.665	80.6892	1.02423	0.318461	145.346	1.16575	-71.7997	0.645496
439	USV	TRUE	0.89774	106.334	106.343	0.0092	74.2441	73.8638	78.8039	4.94011	2.058	538.484	1.03137	-75.0621	0.587001
440	USV	TRUE	0.758138	106.804	106.819	0.0152	86.145	85.3465	87.8225	2.47594	0.671262	75.6519	1.07183	-77.0085	0.542022
441	USV	TRUE	0.905749	106.848	106.879	0.0308	89.3046	78.4293	89.7914	11.3621	5.3577	-368.211	1.00005	-74.1611	0.507017
442	USV	TRUE	0.675978	106.923	106.981	0.058	75.5987	57.9161	76.1805	18.2644	7.1162	323.676	1.0725	-76.9138	0.452739
443	USV	TRUE	0.904637	107.204	107.207	0.0024	69.2223	66.684	69.5043	2.82033	1.05527	-1057.62	1.22712	-69.1147	0.649129
444	USV	TRUE	0.754668	107.882	107.885	0.0032	66.4694	65.705	67.2933	1.58829	0.540426	-493.249	1.00065	-70.1589	0.668865
445	USV	TRUE	0.839516	108.429	108.46	0.0316	67.1312	66.2122	71.4815	5.26926	2.4767	-154.889	1.00966	-72.04	0.654091
446	USV	TRUE	0.670916	108.803	108.806	0.0032	67.5544	67.3479	67.6578	0.309951	0.121345	52.7347	1.02665	-71.2885	0.632562
447	USV	TRUE	0.893841	109.427	109.496	0.0688	81.9164	77.3201	82.4369	5.11678	2.37302	-67.4891	1.00583	-70.6581	0.526925
448	USV	TRUE	0.914904	109.585	109.59	0.0052	71.0863	70.2419	72.2149	1.97302	0.785107	-375.872	1.00738	-71.0196	0.651029
449	USV	TRUE	0.87279	109.76	109.763	0.0028	64.7623	64.6955	65.3263	0.630863	0.228793	-204.986	1.0346	-64.9848	0.729996
450	USV	TRUE	0.779075	110.135	110.14	0.0048	82.7298	81.5367	84.489	2.95227	1.07962	-594.554	1.00298	-80.1851	0.437576
451	USV	TRUE	0.767542	110.295	110.296	0.0016	81.043	80.6244	81.996	1.37157	0.556377	-857.232	1.02519	-73.5581	0.641079
452	USV	TRUE	0.884898	110.453	110.464	0.0112	75.2776	74.5672	80.0669	5.49964	2.19657	499.146	1.02903	-75.5855	0.546829
453	USV	TRUE	0.773549	112.276	112.312	0.0364	67.9007	67.2903	69.1854	1.89508	0.722534	-38.2215	1.01263	-70.2621	0.522101
454	USV	TRUE	0.980274	112.365	112.373	0.0076	66.4355	62.241	66.7398	4.49879	1.47906	-521.301	1.1416	-60.0384	0.836637
455	USV	TRUE	0.894107	112.475	112.484	0.0096	67.4059	66.2858	67.5915	1.30563	0.434099	-145.7	1.00451	-65.9219	0.71112
456	USV	TRUE	0.979992	112.544	112.597	0.0528	66.3285	54.879	70.7323	15.8533	2.857	-48.4283	1.31272	-68.3828	0.644535
457	USV	TRUE	0.895017	112.736	112.771	0.0352	68.8032	65.7256	69.682	3.95647	0.987815	-52.2394	1.08811	-64.3528	0.706821
458	USV	TRUE	0.757783	113.026	113.032	0.0056	79.7021	78.7929	81.1686	2.37563	0.865445	413.3	1.00154	-70.4923	0.649003
459	USV	TRUE	0.936037	113.083	113.087	0.004	65.9819	65.5027	66.5248	1.0221	0.389041	245.063	1.00809	-65.4702	0.701121
460	USV	TRUE	0.606009	113.214	113.281	0.0668	67.6455	61.4393	70.7198	9.28049	3.117	-95.9387	1.05883	-73.8932	0.53758
461	USV	TRUE	0.734319	113.353	113.356	0.0036	61.7535	61.4343	62.4214	0.987116	0.375167	-301.15	1.01917	-67.5079	0.59552
462	USV	TRUE	0.705318	113.531	113.533	0.0016	66.9874	66.9518	67.1121	0.160314	0.0645323	-77.9302	1.01238	-59.6611	0.841505
463	USV	TRUE	0.749253	113.755	113.758	0.0024	65.4656	64.3968	66.1335	1.73673	0.63082	-723.637	1.00873	-66.5702	0.681963
464	USV	TRUE	0.97437	113.855	113.859	0.0036	69.684	69.1198	69.7492	0.629443	0.220992	-145.318	1.03144	-59.2916	0.836476
465	USV	TRUE	0.893292	113.939	114.001	0.0616	68.5091	66.7595	71.4351	4.67557	1.94978	-88.1128	1.01166	-68.2031	0.595503
466	USV	TRUE	0.962499	114.232	114.234	0.0016	68.9889	68.7395	69.2383	0.498753	0.197149	-311.721	1	-62.8887	0.783699
467	USV	TRUE	0.700566	114.27	114.282	0.0116	55.7964	53.562	56.0434	2.48132	0.873687	-218.249	1.00057	-79.1803	0.485579
468	USV	TRUE	0.952835	114.38	114.386	0.0056	82.9935	82.7516	83.3295	0.577866	0.176369	-89.2861	1.00794	-68.1668	0.698673
469	USV	TRUE	0.6259	117.112	117.134	0.022	76.6505	73.7469	79.5444	5.79758	2.52458	260.995	1.03707	-78.8793	0.448549
470	USV	TRUE	0.79614	117.381	117.399	0.0176	64.3757	64.0637	65.8719	1.80816	0.660594	94.5533	1.00277	-74.5506	0.527258
471	USV	TRUE	0.907472	117.632	117.653	0.0204	66.8016	65.0229	68.2787	3.2558	1.05199	-81.4396	1.08982	-67.1446	0.713453
472	USV	TRUE	0.992559	117.767	117.796	0.0296	69.4605	66.9436	75.5731	8.62955	2.75005	33.0334	1.27908	-61.3104	0.78187
473	USV	TRUE	0.982151	117.916	117.925	0.0096	62.5209	60.939	65.6406	4.70152	1.62459	414.031	1.0477	-69.2513	0.764813
474	USV	TRUE	0.664921	118.012	118.015	0.0028	49.458	47.7812	49.889	2.10782	0.835928	-768.626	1.00565	-75.5565	0.539431
475	USV	TRUE	0.694161	118.186	118.191	0.0048	67.6827	66.8744	69.7385	2.86412	1.14007	590.864	1.00091	-61.2223	0.71389
476	USV	TRUE	0.921529	118.314	118.324	0.0104	74.812	73.0834	75.8882	2.8048	0.98397	286.235	1.0208	-59.3834	0.725267
477	USV	TRUE	0.944855	118.582	118.595	0.0132	61.4513	60.1925	65.1949	5.00238	2.05173	392.473	1.00276	-63.3225	0.700128
478	USV	TRUE	0.788177	118.625	118.675	0.05	65.06	64.5599	66.7819	2.22205	0.489099	-26.7598	1.0068	-54.5295	0.848408
479	USV	TRUE	0.641231	118.827	118.838	0.0112	81.718	80.9363	86.5473	5.611	2.08321	484.784	1.00457	-74.4281	0.587163
480	USV	TRUE	0.661817	118.928	118.937	0.0088	86.3404	83.5318	90.6864	7.15462	2.50252	854.981	1.02247	-72.4968	0.655597
481	USV	TRUE	0.986101	119.034	119.042	0.0076	76.7361	73.1304	79.267	6.13661	2.19871	823.958	1.06351	-67.1683	0.718911
482	USV	TRUE	0.641448	119.087	119.093	0.006	59.1032	53.9195	62.3961	8.47658	2.83328	-1407.19	1.0108	-70.5595	0.652704
483	USV	TRUE	0.959945	119.19	119.192	0.0024	70.3472	69.6792	71.0152	1.33595	0.480995	-556.644	1	-55.7571	0.840555
484	USV	TRUE	0.741282	119.71	119.711	0.0016	68.1044	67.8818	68.5052	0.623441	0.249933	-389.651	1.00816	-59.0421	0.77015
485	USV	TRUE	0.929568	119.841	119.868	0.0268	69.4683	64.6799	70.1362	5.45633	1.2736	-174.816	1.02337	-56.171	0.85877
486	USV	TRUE	0.961953	119.984	120.012	0.0276	69.4262	67.1446	72.3572	5.21257	1.5494	-36.0096	1.10502	-56.2285	0.856039
487	USV	TRUE	0.805509	125.167	125.181	0.0136	81.4888	78.2411	81.6546	3.41346	1.65088	255.424	1.02982	-75.1134	0.576821
488	USV	TRUE	0.752675	125.261	125.265	0.0044	79.0101	78.6128	80.535	1.92212	0.915285	434.665	1.00052	-74.7887	0.523526
489	USV	TRUE	0.873752	125.468	125.491	0.0232	55.0747	53.0494	56.1179	3.06852	1.20213	21.5499	1.07182	-76.3463	0.492686
490	USV	TRUE	0.610041	125.596	125.598	0.002	78.9034	78.6095	79.7317	1.12219	0.444486	551.555	1.10143	-79.1544	0.460967
491	USV	TRUE	0.974579	125.676	125.734	0.0576	63.5825	63.2955	68.379	5.0835	2.49513	84.8862	1.00306	-74.9058	0.487128
492	USV	TRUE	0.768159	125.888	126.04	0.152	66.0148	27.0645	98.1369	71.0723	12.1988	-2.98123	5.3182	-86.5042	0.238616
493	USV	TRUE	0.710406	126.194	126.217	0.0228	66.3013	64.8017	66.5019	1.70024	0.503659	37.1763	1.04138	-78.1647	0.408584
494	USV	TRUE	0.89324	126.608	126.612	0.004	70.091	68.6066	71.9984	3.39182	1.05673	787.736	1.01862	-77.3004	0.596981
495	USV	TRUE	0.610181	126.652	126.715	0.0628	69.3938	66.388	75.7492	9.36119	3.53434	139.63	1.08227	-69.9875	0.644044
496	USV	TRUE	0.650077	127.134	127.168	0.0336	70.935	65.8591	71.1231	5.26401	2.46102	-162.27	1.0025	-75.7101	0.443774
497	USV	TRUE	0.774254	127.254	127.277	0.0228	82.7735	81.6379	83.0765	1.43855	0.472576	39.8257	1.01949	-78.7888	0.498335
498	USV	TRUE	0.932128	127.364	127.366	0.002	70.2991	69.9963	70.3971	0.400784	0.153333	176.854	1.03234	-70.4149	0.578364
499	USV	TRUE	0.739247	127.512	127.515	0.0032	69.1703	69.1703	69.1703	1.42109e-14	4.29906e-15	1.06335e-12	1	-66.879	0.765439
500	USV	TRUE	0.725097	127.641	127.644	0.0028	66.1836	65.293	66.9406	1.64767	0.598769	-609.658	1.00352	-72.4622	0.55103
501	USV	TRUE	0.968598	127.763	127.835	0.072	67.4107	62.3178	68.4505	6.13264	2.52611	-95.1893	1.01225	-71.4286	0.543317
502	USV	TRUE	0.753865	128.13	128.159	0.0296	82.6654	66.7067	92.3742	25.6675	10.1983	-607.206	1.72308	-75.9377	0.482119
503	USV	TRUE	0.784094	128.237	128.248	0.0116	66.2764	66.2764	66.2764	4.26326e-14	1.2307e-14	-1.37655e-13	1	-70.1888	0.479082
504	USV	TRUE	0.685908	128.477	128.483	0.0056	66.3138	66.2841	66.9595	0.675395	0.224379	-105.762	1.0144	-74.3737	0.586814
505	USV	TRUE	0.95141	128.682	128.691	0.0084	68.5578	65.9338	69.0345	3.10073	1.05708	-367.088	1.00011	-64.4601	0.772493
506	USV	TRUE	0.696195	129.451	129.452	0.0016	78.314	77.6371	78.6346	0.997506	0.403004	623.441	1.0194	-73.7857	0.637318
507	USV	TRUE	0.909795	129.684	129.692	0.0076	85.2946	83.3617	87.1541	3.79242	1.1846	503.48	1.00229	-72.6333	0.641438
508	USV	TRUE	0.98355	129.835	129.844	0.0088	70.0391	69.7789	70.1928	0.413922	0.134736	-5.74393	1.01292	-66.6159	0.638679
509	USV	TRUE	0.883596	129.876	129.896	0.0204	83.1793	78.9565	88.4841	9.52759	3.24383	476.345	1.11772	-73.3457	0.528686
510	USV	TRUE	0.969481	130.073	130.084	0.0112	73.7554	73.0948	74.6534	1.5586	0.371492	-95.8536	1.02077	-64.2184	0.7094
511	USV	TRUE	0.718065	130.336	130.338	0.0028	63.7646	62.7478	64.6478	1.90001	0.6724	-685.644	1.00095	-68.7889	0.707407
512	USV	TRUE	0.786303	130.433	130.453	0.0196	67.4824	62.5481	67.8535	5.30538	1.57775	-260.82	1.03656	-63.9015	0.799083
513	USV	TRUE	0.971834	130.521	130.534	0.0132	73.1989	72.2434	73.4907	1.24732	0.493486	77.1323	1.01346	-61.6286	0.768673
514	USV	TRUE	0.909163	130.697	130.721	0.024	71.2553	67.4924	74.4225	6.93009	2.07412	-236.462	1.09338	-64.0227	0.784144
515	USV	TRUE	0.871187	130.815	130.839	0.024	72.3072	67.822	73.7143	5.89231	2.08575	-262.923	1.02459	-61.2032	0.777028
516	USV	TRUE	0.725549	130.945	130.985	0.0404	77.7708	76.6565	79.7825	3.12606	0.771325	-63.7045	1.0102	-70.4361	0.583045
517	USV	TRUE	0.92685	131.545	131.6	0.0552	58.1459	54.7531	66.5025	11.7493	3.78722	-126.613	1.11437	-56.9456	0.777286
518	USV	TRUE	0.784775	131.735	131.742	0.0068	83.0387	71.9768	84.8013	12.8244	5.9382	-1896.14	1.00103	-64.7129	0.700794
519	USV	TRUE	0.983298	131.953	131.955	0.002	86.0432	85.2505	86.533	1.28251	0.503743	665.428	1.01432	-65.2953	0.672651
520	USV	TRUE	0.66825	132.164	132.203	0.0388	71.7736	71.34	72.3876	1.04762	0.35542	-14.4336	1.00872	-66.3006	0.588562
521	USV	TRUE	0.82627	133.002	133.018	0.0164	70.4954	69.5771	70.7329	1.15577	0.366477	-61.237	1.0039	-67.5007	0.721801
522	USV	TRUE	0.640148	133.15	133.172	0.0216	76.0921	72.9552	81.5686	8.61334	3.68352	-378.947	1.03189	-75.0002	0.586328
523	USV	TRUE	0.711918	133.406	133.415	0.0092	83.7248	82.7116	88.9744	6.26284	2.48094	660.999	1.01456	-81.1589	0.451768
524	USV	TRUE	0.963662	133.699	133.737	0.038	64.3866	63.1219	67.1076	3.9857	1.47843	42.7172	1.08453	-75.8607	0.497646
525	USV	TRUE	0.72675	133.958	133.963	0.0044	65.8044	64.7579	67.9122	3.15432	1.03018	-696.649	1.03722	-74.2926	0.594696
526	USV	TRUE	0.811048	134.179	134.181	0.002	69.6123	68.9176	70.307	1.38938	0.606571	-791.389	1.04644	-73.8626	0.697209
527	USV	TRUE	0.852618	134.268	134.284	0.016	74.0155	71.3596	74.8474	3.48777	0.935017	-101.09	1.09193	-71.6338	0.652066
528	USV	TRUE	0.876189	134.4	134.403	0.0028	71.6401	70.8608	72.6866	1.82579	0.630979	-641.466	1.0036	-70.1879	0.735799
529	USV	TRUE	0.738449	134.583	134.585	0.002	69.4641	68.3463	69.7446	1.39829	0.545359	-665.428	1.12134	-71.7607	0.654531
530	USV	TRUE	0.915528	134.737	134.748	0.0108	72.0447	71.1007	72.4004	1.29972	0.520577	-126.815	1.00322	-73.4034	0.64442
531	USV	TRUE	0.825108	134.813	134.816	0.0028	64.8017	64.4083	65.3286	0.920318	0.319888	325.151	1.0024	-73.4826	0.585699
532	USV	TRUE	0.840842	135.073	135.075	0.0016	71.4038	71.1544	71.475	0.320627	0.129065	-155.86	1.04572	-65.4119	0.800332
533	USV	TRUE	0.733476	135.215	135.217	0.002	82.6405	80.0487	83.7181	3.6694	1.38174	1786.35	1.01649	-76.888	0.591397
534	USV	TRUE	0.754249	135.496	135.531	0.0344	66.715	66.2979	73.2795	6.98165	3.15266	-200.702	1.01632	-73.4343	0.645559
535	USV	TRUE	0.715994	135.661	135.668	0.0068	71.5724	71.062	72.3047	1.24273	0.527417	-164.526	1.01502	-70.3595	0.517713
536	USV	TRUE	0.764129	135.989	135.991	0.0016	73.3552	73.3552	73.3552	2.84217e-14	1.28095e-14	1.58882e-11	1	-62.6815	0.695541
537	USV	TRUE	0.703221	136.192	136.194	0.0024	73.5599	73.4179	73.6567	0.238781	0.0985444	-23.2627	1.03853	-63.8715	0.687689
538	USV	TRUE	0.749438	141.67	141.713	0.0436	67.3341	66.82	75.7952	8.97514	4.53507	-203.824	1.00046	-72.6334	0.563772
539	USV	TRUE	0.977911	142.071	142.089	0.0176	61.9451	61.186	63.4348	2.24884	0.820075	123.081	1.0725	-61.8786	0.781332
540	USV	TRUE	0.892689	142.153	142.186	0.0336	56.7231	56.496	61.062	4.56603	2.36344	-135.583	1.00013	-62.8601	0.837712
541	USV	TRUE	0.916671	142.345	142.38	0.0344	55.0071	52.8714	56.5064	3.63493	1.14289	-68.6503	1.03541	-68.1627	0.784069
542	USV	TRUE	0.764723	142.458	142.472	0.014	72.3483	64.6934	77.845	13.1515	4.37047	-578.617	1.96157	-75.8242	0.595418
543	USV	TRUE	0.942565	142.611	142.621	0.0104	72.5003	71.1536	76.6545	5.50087	1.80463	-514.702	1.05028	-68.7996	0.596383
544	USV	TRUE	0.741039	142.684	142.69	0.0056	79.0375	77.9782	81.4342	3.45593	1.4211	607.335	1.00251	-76.0394	0.598335
545	USV	TRUE	0.973423	142.783	142.788	0.0056	81.7517	80.9488	82.4352	1.48642	0.526998	225.97	1.01472	-74.6271	0.635756
546	USV	TRUE	0.970534	143.926	144.006	0.08	64.3255	58.3446	81.2346	22.89	6.6951	-281.155	1.00006	-67.3004	0.516908
547	USV	TRUE	0.902053	145.231	145.233	0.002	79.7816	79.3184	79.9419	0.623441	0.243171	311.721	1.01894	-78.4779	0.473193
548	USV	TRUE	0.795438	148.926	148.939	0.0124	74.29	69.2533	77.7514	8.4981	3.39461	652.36	1.02759	-79.7749	0.492839
549	USV	TRUE	0.868001	149.156	149.16	0.0036	75.4226	74.584	77.8125	3.22854	1.10014	-878.261	1.0406	-71.5537	0.651865
550	USV	TRUE	0.85392	149.237	149.243	0.006	83.0541	81.9429	84.5338	2.59097	1.31169	-455.398	1.01401	-68.8896	0.639623
551	USV	TRUE	0.824217	149.48	149.482	0.0024	56.0799	55.5455	56.7478	1.20235	0.433786	-500.98	1.00166	-67.1365	0.664289
552	USV	TRUE	0.840746	149.56	149.682	0.1216	71.6845	62.6294	72.0451	9.41568	2.78812	35.7907	1.02146	-62.7639	0.71527
553	USV	TRUE	0.976444	149.757	149.764	0.0072	77.7425	77.7118	79.5732	1.86143	0.740715	271.992	1.03649	-64.9777	0.763399
554	USV	TRUE	0.958471	150.028	150.03	0.0016	73.576	73.2286	74.1014	0.872818	0.347517	545.511	1.00577	-66.216	0.795059
555	USV	TRUE	0.82788	150.346	150.403	0.0568	74.6232	74.1853	84.8141	10.6288	2.46417	-35.9702	1.10484	-74.813	0.548454
556	USV	TRUE	0.984642	150.535	150.542	0.0068	71.5084	69.6725	78.9222	9.24967	3.6319	-1359.89	1.00023	-71.0214	0.716027
557	USV	TRUE	0.977072	150.607	150.612	0.0052	72.0346	70.8025	73.7713	2.96877	0.933994	555.339	1.0059	-70.1907	0.705252
558	USV	TRUE	0.913328	150.717	150.719	0.0024	115.759	114.757	116.427	1.66993	0.605239	695.805	1.00647	-76.9239	0.600733
559	USV	TRUE	0.727061	150.769	150.772	0.0028	62.1458	61.552	62.7395	1.18751	0.402234	-409.973	1.00177	-60.1422	0.842103
560	USV	TRUE	0.911714	150.886	150.895	0.0096	80.4007	75.3092	85.1581	9.84889	2.84554	960.225	1.01246	-70.5606	0.730925
561	USV	TRUE	0.723194	150.907	150.944	0.0368	98.1171	96.9313	100.172	3.24057	1.35433	58.742	1.01705	-79.1479	0.489478
562	USV	TRUE	0.961262	150.972	151.033	0.0604	63.2326	55.2169	64.8803	9.66334	2.34987	-119.463	1.11119	-62.0239	0.7838
563	USV	TRUE	0.752646	151.177	151.196	0.0188	62.0238	61.2371	63.9784	2.74135	0.764649	83.854	1.13668	-59.388	0.717737
564	USV	TRUE	0.95321	151.459	151.514	0.0548	61.7434	56.4738	69.8235	13.3497	3.78088	-256.559	1.09907	-61.7137	0.704807
565	USV	TRUE	0.691174	151.636	151.667	0.0308	70.0462	67.6892	72.344	4.65475	0.985847	78.6252	1.10712	-63.551	0.788853
566	USV	TRUE	0.87987	151.674	151.749	0.0756	69.6236	69.4591	70.1329	0.673781	0.217448	-4.97928	1.00102	-59.1924	0.766117
567	USV	TRUE	0.975989	151.979	152	0.0208	72.5938	70.9452	73.7672	2.82198	0.966058	101.004	1.06743	-64.9275	0.710057
568	USV	TRUE	0.814729	152.1	152.124	0.024	66.7788	65.1396	69.1994	4.0598	1.10745	111.367	1.05441	-65.4465	0.715445
569	USV	TRUE	0.754393	152.294	152.382	0.0884	66.1473	66.0665	67.8602	1.79372	0.931603	-19.9356	1.00004	-68.5421	0.580301
570	USV	TRUE	0.899211	152.593	152.609	0.016	71.2749	66.7215	72.2003	5.47875	2.15214	-287.264	1.08533	-71.1402	0.532054
571	USV	TRUE	0.653197	152.857	152.859	0.0024	75.7629	75.5106	77.3661	1.85548	0.695921	723.637	1.13251	-77.2903	0.534368
572	USV	TRUE	0.665001	152.899	152.913	0.014	70.2237	68.4311	71.3832	2.95207	1.18868	164.563	1.11985	-76.7832	0.545508
573	USV	TRUE	0.953748	152.962	152.981	0.0188	66.1652	64.8372	69.217	4.37987	1.36254	-225.899	1.00259	-72.1909	0.602687
574	USV	TRUE	0.775351	153.179	153.182	0.0032	67.6638	67.315	68.0126	0.697661	0.20615	-182.456	1.01082	-72.8789	0.584473
575	USV	TRUE	0.823924	153.253	153.255	0.0016	69.2391	69.1411	69.5152	0.374065	0.153618	-233.791	1.01068	-65.9702	0.766796
576	USV	TRUE	0.941841	153.413	153.415	0.002	73.4098	73.1973	73.6527	0.455436	0.188394	226.541	1.00085	-70.8902	0.689267
577	USV	TRUE	0.672914	153.446	153.455	0.0084	67.4874	67.3022	70.949	3.64686	1.57157	-446.107	1.00323	-71.1758	0.708645
578	USV	TRUE	0.938249	153.611	153.636	0.0248	67.7105	66.5319	71.1053	4.57332	1.87668	-184.648	1.009	-71.3326	0.494852
579	USV	TRUE	0.91477	153.833	153.869	0.0364	69.0126	67.7422	69.6806	1.93836	0.405656	-15.2681	1.02554	-66.4165	0.711427
580	USV	TRUE	0.697319	153.954	153.965	0.0112	72.9418	71.1468	74.659	3.51221	1.7129	319.131	1.00054	-75.8	0.496403
581	USV	TRUE	0.84049	154.071	154.098	0.0276	70.9687	67.5206	71.0093	3.48872	1.87783	-126.939	1.0002	-67.4222	0.694698
582	USV	TRUE	0.8294	154.332	154.338	0.0064	66.5106	65.1557	67.2099	2.05423	0.742348	-321.507	1.00079	-70.8906	0.653409
583	USV	TRUE	0.746245	154.607	154.614	0.0072	66.4	66.1601	68.0945	1.93439	0.928496	-311.03	1.014	-71.856	0.550162
584	USV	TRUE	0.798492	154.706	154.713	0.0064	65.939	64.0405	67.0606	3.02017	1.16932	-510.269	1.11021	-76.2039	0.609899
585	USV	TRUE	0.648798	154.885	154.948	0.0632	69.4009	67.2931	70.7886	3.49556	0.993483	-3.3695	1.03019	-79.4484	0.443675
586	USV	TRUE	0.651144	155.086	155.088	0.002	70.5339	70.2578	70.5606	0.302814	0.114253	-113.873	1.03232	-78.4724	0.512733
587	USV	TRUE	0.899353	155.198	155.201	0.0028	68.3979	68.0862	68.4795	0.393362	0.146665	-137.836	1.01178	-69.5213	0.646088
588	USV	TRUE	0.781781	155.458	155.463	0.0052	67.4343	65.4081	68.7331	3.32502	1.05011	-607.945	1.10284	-71.8308	0.665457
589	USV	TRUE	0.649476	155.525	155.534	0.0088	64.3034	63.7586	65.0329	1.27438	0.490671	-61.156	1.04638	-77.5307	0.521987
590	USV	TRUE	0.948231	155.708	155.726	0.018	70.8626	69.3451	75.2308	5.8857	2.19506	-270.102	1.05015	-68.3718	0.6025
591	USV	TRUE	0.772486	156.209	156.267	0.058	74.0371	71.8492	74.0493	2.20013	1.19512	-38.0109	1.00001	-69.326	0.573881
592	USV	TRUE	0.947383	156.421	156.423	0.002	70.3933	70.3933	70.3933	1.42109e-14	9.53293e-15	-4.97276e-12	1	-57.7234	0.766367
593	USV	TRUE	0.96848	156.829	156.836	0.0076	69.0968	67.1745	70.262	3.08752	1.0523	-437.838	1.02665	-58.9074	0.843688
594	USV	TRUE	0.757755	157.11	157.113	0.0032	71.9332	71.8171	72.2386	0.421496	0.135467	-80.0073	1.03368	-70.1706	0.709947
595	USV	TRUE	0.617038	157.2	157.319	0.1192	68.5765	66.4573	70.1241	3.66682	1.47241	-40.1991	1.00135	-57.9609	0.766039
596	USV	TRUE	0.73697	157.581	157.582	0.0016	70.3699	69.9691	70.5925	0.623441	0.249933	-389.651	1.00816	-61.907	0.707684
597	USV	TRUE	0.940282	157.73	157.733	0.0032	72.2493	71.7743	72.3755	0.601176	0.215619	-182.456	1.01803	-61.5373	0.777545
598	USV	TRUE	0.738018	158.036	158.041	0.0048	72.4688	71.5634	73.352	1.78868	0.526743	335.72	1.00859	-65.0413	0.796258
599	USV	TRUE	0.968579	158.132	158.192	0.0608	72.3059	69.6197	73.8876	4.26796	1.59015	-55.8866	1.02353	-60.5015	0.838635
600	USV	TRUE	0.790368	158.285	158.32	0.0352	72.6139	70.7139	74.2022	3.4883	1.12183	-37.7843	1.04974	-50.7325	0.868672
601	USV	TRUE	0.888244	158.431	158.434	0.0024	71.4978	70.8966	71.9654	1.06876	0.385797	-445.315	1.00188	-52.7696	0.847273
602	USV	TRUE	0.867296	158.576	158.595	0.0196	71.6768	69.6803	73.0519	3.37164	0.900341	-47.4054	1.07623	-53.012	0.854953
603	USV	TRUE	0.751061	158.7	158.717	0.0168	75.4111	69.8604	78.0756	8.2152	2.48586	-453.2	1.20458	-53.7528	0.853142
604	USV	TRUE	0.749064	158.843	158.845	0.002	71.2104	70.6003	72.4528	1.85251	0.699344	-914.169	1.02026	-61.0157	0.845064
605	USV	TRUE	0.976819	158.967	158.99	0.0232	83.6453	82.5736	84.9564	2.38283	0.831082	-33.2705	1.06261	-69.148	0.768375
606	USV	TRUE	0.946922	159.192	159.229	0.0372	70.8696	68.1935	72.1073	3.91378	1.35417	-142.671	1.01013	-59.9246	0.768287
607	USV	TRUE	0.907202	159.464	159.466	0.0016	77.5762	76.2937	77.8167	1.52298	0.642088	-935.162	1.09744	-62.1399	0.836987
608	USV	TRUE	0.671613	159.612	159.616	0.004	69.9857	68.3974	71.4998	3.10236	1.2053	-897.04	1.03393	-66.3187	0.772048
609	USV	TRUE	0.923246	159.902	159.904	0.002	70.6	69.4378	71.13	1.6922	0.701074	-905.262	1.06823	-70.6246	0.612359
610	USV	TRUE	0.703411	159.997	160.058	0.0608	72.3654	69.563	81.3651	11.8021	4.72846	-155.862	1.03717	-69.6782	0.627887
611	USV	TRUE	0.680463	160.17	160.18	0.01	67.4398	67.0348	68.1948	1.16002	0.38123	-100.865	1.00779	-80.6185	0.475253
612	USV	TRUE	0.906345	160.787	160.79	0.0028	70.3967	69.8994	71.2947	1.39532	0.531899	533.671	1.02255	-72.1577	0.71012
613	USV	TRUE	0.872094	161.018	161.044	0.0264	72.6642	72.1292	74.4125	2.28328	0.664845	64.301	1.02684	-67.2861	0.708957
614	USV	TRUE	0.818128	161.841	161.853	0.012	79.4451	78.8936	81.0745	2.18096	0.647663	70.4915	1.06954	-68.7103	0.711971
615	USV	TRUE	0.949842	161.974	161.981	0.0072	69.2894	68.2854	69.898	1.61255	0.464999	-212.587	1.00396	-58.6231	0.845087
616	USV	TRUE	0.9213	162.119	162.201	0.0824	69.0996	59.9994	70.8274	10.828	3.96353	-105.958	1.02132	-64.8995	0.704547
617	USV	TRUE	0.612644	165.929	165.944	0.0156	66.1719	65.4788	69.0672	3.58842	1.08687	-210.708	1.14006	-67.4925	0.590166
618	USV	TRUE	0.826922	166.053	166.056	0.0032	66.1545	65.7611	67.1045	1.34337	0.506925	-451.5	1.0249	-74.0335	0.606509
619	USV	TRUE	0.701998	166.208	166.279	0.0716	64.7952	54.8296	65.5988	10.7692	4.57208	-142.104	1.02271	-69.7606	0.64312
620	USV	TRUE	0.726153	166.631	166.633	0.002	72.1578	71.8417	72.4473	0.605629	0.218335	-290.727	1.00254	-69.6318	0.661927
621	USV	TRUE	0.757312	166.725	166.757	0.0316	87.9706	77.7356	88.721	10.9854	5.08867	334.912	1.03631	-75.1778	0.588255
622	USV	TRUE	0.880235	166.982	167.089	0.1072	78.0469	71.0231	80.4625	9.43942	2.99312	-5.00103	1.05903	-72.0491	0.584085
623	USV	TRUE	0.912211	167.286	167.34	0.054	74.4418	67.186	77.1007	9.9147	3.91249	-153.733	1.09217	-73.6426	0.588521
624	USV	TRUE	0.894717	167.389	167.404	0.0148	77.6829	77.2519	78.5623	1.31043	0.462801	54.3743	1.03123	-74.2621	0.590276
625	USV	TRUE	0.820216	167.586	167.652	0.0656	63.7242	62.7253	70.5064	7.78104	3.85505	115.21	1.00993	-74.8836	0.447096
626	USV	TRUE	0.738493	167.768	167.811	0.0428	72.4363	71.4825	72.5273	1.04475	0.431747	15.0948	1.00317	-73.1772	0.506566
627	USV	TRUE	0.775425	169.308	169.312	0.0048	81.8975	80.3241	82.7882	2.46408	0.892909	561.64	1.03199	-76.9606	0.55607
628	USV	TRUE	0.618783	169.392	169.428	0.0352	83.8527	82.2573	85.6712	3.41387	1.10258	-2.72512	1.13896	-77.9305	0.502699
629	USV	TRUE	0.725771	169.51	169.512	0.0024	74.9313	74.5305	75.4657	0.935162	0.33784	389.651	1.00212	-74.5411	0.621565
630	USV	TRUE	0.732588	169.791	169.792	0.0016	81.7162	81.3421	82.0902	0.74813	0.295724	467.581	1	-76.4848	0.614131
631	USV	TRUE	0.983699	171.06	171.065	0.0056	75.6014	74.2353	76.5683	2.33309	0.710139	155.483	1.37075	-70.4361	0.617679
632	USV	TRUE	0.633683	171.157	171.164	0.0072	74.2627	74.0363	78.6387	4.60245	1.40054	494.328	1.19623	-73.7336	0.587059
633	USV	TRUE	0.813649	175.289	175.295	0.006	78.6077	75.4185	79.1404	3.7219	1.42326	655.005	1.02339	-74.861	0.584709
634	USV	TRUE	0.761572	175.407	175.41	0.0024	62.6551	62.4399	62.7219	0.282033	0.100127	-83.4966	1.01988	-76.0329	0.550335
635	USV	TRUE	0.952249	175.544	175.576	0.032	64.6917	63.2417	66.732	3.49034	1.06163	18.6651	1.07647	-71.4212	0.583252
636	USV	TRUE	0.93429	175.734	175.764	0.03	66.5287	64.005	67.121	3.11606	0.919747	-43.2403	1.06942	-71.4055	0.633915
637	USV	TRUE	0.803906	175.906	175.907	0.0016	66.4184	64.548	66.8192	2.27111	0.916419	1168.95	1.3601	-73.417	0.667927
638	USV	TRUE	0.980951	176.1	176.146	0.046	66.9117	59.6984	78.1575	18.4591	6.0371	45.4389	1.29102	-69.3725	0.643469
639	USV	TRUE	0.891448	176.258	176.272	0.0148	69.0708	67.7845	69.7747	1.99016	0.622889	-77.2643	1.03897	-69.9808	0.721266
640	USV	TRUE	0.981796	176.385	176.412	0.0264	76.5242	67.1613	77.2126	10.0513	3.64721	-363.68	1.2061	-69.1507	0.655021
641	USV	TRUE	0.774574	176.579	176.581	0.0028	74.1464	73.1593	76.4694	3.31018	1.23602	-1228.15	1.0402	-76.0362	0.657502
642	USV	TRUE	0.839213	176.769	176.786	0.0168	82.0263	77.8489	85.8881	8.03924	4.26759	486.249	1.01	-82.5972	0.441578
643	USV	TRUE	0.85029	180.576	180.598	0.0228	74.9195	70.2264	75.535	5.30867	1.98315	-247.907	1.00733	-72.6076	0.592185
644	USV	TRUE	0.750019	180.942	181.087	0.1456	58.3927	40.298	81.935	41.637	7.33234	58.4586	3.89884	-84.9081	0.254164
645	USV	TRUE	0.820139	181.124	181.136	0.0124	57.2915	56.8612	59.4888	2.62753	1.15136	-205.57	1.0025	-72.9604	0.438735
646	USV	TRUE	0.747612	181.303	181.418	0.1156	58.3012	55.5659	60.0109	4.44502	1.22051	16.1272	1.03031	-60.8816	0.775927
647	USV	TRUE	0.761087	181.512	181.523	0.0108	56.019	54.6181	58.0786	3.46046	0.946411	160.423	1.53873	-63.8379	0.656617
648	USV	TRUE	0.988223	181.515	181.56	0.0452	56.2562	55.8618	62.7261	6.86428	2.90807	148.469	1.00085	-59.5696	0.760119
649	USV	TRUE	0.858017	181.714	181.872	0.1576	62.5921	60.0378	67.817	7.77925	2.77478	-39.9568	1.01927	-69.0098	0.59036
650	USV	TRUE	0.657679	182.079	182.081	0.0016	66.7006	66.4245	66.7986	0.374065	0.153618	233.791	1.01068	-69.4769	0.724574
651	USV	TRUE	0.68686	182.267	182.271	0.0036	67.2999	67.2999	67.2999	1.42109e-14	3.24317e-15	4.00174e-14	1	-68.2757	0.655815
652	USV	TRUE	0.836047	182.386	182.394	0.0076	81.8862	73.3751	82.1395	8.76445	4.52144	-1173.17	1.01319	-70.8892	0.641055
653	USV	TRUE	0.880762	183.117	183.122	0.0056	70.8534	70.3282	71.0887	0.760553	0.279975	-65.8703	1.05321	-67.3235	0.633195
654	USV	TRUE	0.709456	183.152	183.19	0.0376	60.8093	59.7797	64.9793	5.19955	2.29019	-127.397	1.00416	-74.3837	0.594881
655	USV	TRUE	0.611318	183.322	183.363	0.0416	64.5563	64.3918	70.7224	6.33061	3.24893	-149.571	1.00299	-73.2818	0.451605
656	USV	TRUE	0.882461	183.436	183.438	0.002	81.9621	81.3387	82.5856	1.24688	0.466541	623.441	1	-71.3136	0.713386
657	USV	TRUE	0.88281	183.66	183.663	0.0028	69.9141	67.9027	72.3262	4.42347	1.64177	-1668.17	1.00529	-68.2556	0.728756
658	USV	TRUE	0.631784	183.751	183.757	0.006	72.6817	70.3792	74.8725	4.49325	1.51566	-749.697	1.00625	-74.39	0.638304
659	USV	TRUE	0.696126	183.975	183.997	0.0212	67.433	67.1893	70.8786	3.68931	1.61656	-174.19	1.00002	-69.1746	0.710213
660	USV	TRUE	0.787819	184.18	184.185	0.0048	67.9222	67.3662	69.2772	1.91096	0.72908	-410.558	1.00459	-64.7611	0.768269
661	USV	TRUE	0.817268	184.367	184.371	0.0032	65.9836	65.8038	66.1792	0.375413	0.143279	108.46	1.00398	-72.2365	0.638293
662	USV	TRUE	0.954729	184.556	184.58	0.0244	71.6018	70.7127	71.906	1.19334	0.501047	38.7414	1.00558	-69.4846	0.693789
663	USV	TRUE	0.89057	184.674	184.68	0.0056	70.0924	68.718	70.894	2.17597	0.647556	-372.71	1.00782	-61.6322	0.846587
664	USV	TRUE	0.948187	184.768	184.789	0.0216	71.8344	70.6133	72.4122	1.79882	0.466683	-23.2682	1.03118	-67.0728	0.780265
665	USV	TRUE	0.878073	184.904	184.91	0.0064	71.1931	68.7278	71.8963	3.16853	1.25509	-521.633	1.02079	-68.9638	0.73159
666	USV	TRUE	0.952146	185.001	185.017	0.016	68.3394	68.3097	68.9925	0.682817	0.265671	53.628	1.00608	-64.7887	0.791933
667	USV	TRUE	0.747918	185.116	185.12	0.0044	83.7032	83.122	84.2845	1.16257	0.477432	-236.174	1.00775	-78.9596	0.477651
668	USV	TRUE	0.819201	185.23	185.238	0.008	72.6365	71.9908	72.9927	1.00196	0.277125	-105.82	1.01203	-70.1013	0.652383
669	USV	TRUE	0.928283	185.329	185.334	0.0052	72.2359	71.7089	72.6292	0.920318	0.27721	162.956	1.00914	-61.6379	0.784461
670	USV	TRUE	0.725989	185.43	185.442	0.0124	71.9523	69.7159	72.2538	2.53792	0.950555	199.12	1.00121	-70.8875	0.703633
671	USV	TRUE	0.871915	185.65	185.742	0.0924	69.3796	67.9056	74.3932	6.48753	2.44888	-5.83853	1.01546	-69.8688	0.539328
672	USV	TRUE	0.719247	185.995	185.998	0.0032	69.4306	68.7552	70.2544	1.49923	0.465423	-419.029	1.01515	-72.4214	0.591726
673	USV	TRUE	0.77457	186.098	186.101	0.0032	66.3654	65.5713	67.167	1.59571	0.527554	-480.879	1.00249	-72.884	0.601934
674	USV	TRUE	0.771268	186.216	186.244	0.0284	87.7785	87.0107	93.3494	6.33865	2.20134	-262.645	1.08951	-66.5351	0.712808
675	USV	TRUE	0.647949	193.718	193.72	0.0016	57.1727	57.0747	57.4487	0.374065	0.153618	-233.791	1.01068	-77.301	0.520189
676	USV	TRUE	0.79635	194.283	194.291	0.0084	52.5565	52.2642	52.9197	0.655552	0.21341	30.1474	1.03124	-78.193	0.497288
677	USV	TRUE	0.619586	194.626	194.648	0.0216	61	54.3299	62.9145	8.58462	3.80008	-393.745	1.03886	-78.3262	0.535065
678	USV	TRUE	0.813646	194.696	194.698	0.0016	70.0042	69.9062	70.2803	0.374065	0.153618	-233.791	1.01068	-71.8518	0.645787
679	USV	TRUE	0.627318	196.167	196.172	0.0044	69.8852	69.7292	70.1057	0.376507	0.167182	-77.3675	1.00314	-76.8684	0.491914
680	USV	TRUE	0.797303	196.275	196.286	0.0108	72.0342	71.8695	75.6126	3.7431	1.79507	339.252	1.02518	-71.9777	0.635156
681	USV	TRUE	0.688372	196.372	196.374	0.0016	68.8629	68.1593	69.0321	0.872818	0.366946	-545.511	1.05325	-64.0725	0.738057
682	USV	TRUE	0.669975	196.581	196.588	0.0072	68.7721	68.3007	68.9421	0.641356	0.243458	-84.5473	1.0059	-74.1393	0.490467
683	USV	TRUE	0.886987	196.699	196.707	0.0084	79.1007	76.7694	79.5571	2.78767	1.01818	-322.43	1.00182	-66.4578	0.706659
684	USV	TRUE	0.977721	197.518	197.54	0.0216	61.5022	60.3075	66.7275	6.41996	2.49853	-296.36	1.00673	-59.7235	0.646609
685	USV	TRUE	0.663426	198.365	198.373	0.008	85.8617	81.4903	86.5249	5.03458	2.27383	638.659	1.0021	-78.9678	0.530146
686	USV	TRUE	0.935268	198.907	198.954	0.0464	67.4255	60.3965	78.4785	18.0821	6.97134	218.55	1.2835	-76.4484	0.490596
687	USV	TRUE	0.902029	199.282	199.293	0.0112	71.7766	69.6087	72.1619	2.55314	0.793443	-166.96	1.08965	-68.6287	0.721501
688	USV	TRUE	0.804512	199.413	199.415	0.002	70.4302	70.2565	70.6038	0.347346	0.151643	-197.847	1.00936	-70.5366	0.731597
689	USV	TRUE	0.741573	199.694	199.696	0.0016	73.6841	73.3902	74.5124	1.12219	0.460853	-701.372	1.03705	-71.7416	0.644251
690	USV	TRUE	0.803412	200.871	200.876	0.0048	79.3074	76.9667	80.5534	3.58666	1.26057	-650.26	1.0628	-79.2204	0.486866
691	USV	TRUE	0.963591	203.483	203.593	0.11	70.8868	68.4928	73.2752	4.78233	1.40494	-1.33287	1.03074	-78.185	0.40604
692	USV	TRUE	0.697038	204.11	204.112	0.0016	70.6696	69.2624	71.008	1.74564	0.733893	-1091.02	1.06812	-78.0827	0.520296
693	USV	TRUE	0.824789	204.276	204.316	0.0396	78.3168	68.2866	78.494	10.2074	5.33094	-258.308	1.00042	-73.1723	0.528907
694	USV	TRUE	0.908005	204.537	204.539	0.0016	70.3548	70.3548	70.3548	4.26326e-14	1.50729e-14	2.78044e-11	1	-72.9973	0.612608
695	USV	TRUE	0.726906	204.914	204.917	0.0036	82.1019	81.0332	84.4769	3.44377	1.11863	900.751	1.03174	-76.6814	0.590447
696	USV	TRUE	0.708981	205.117	205.124	0.0068	59.096	56.6121	59.1163	2.50422	1.1152	-392.022	1.01789	-72.9628	0.5781
697	USV	TRUE	0.922118	205.306	205.329	0.0236	67.9517	66.0923	68.6833	2.59098	0.681717	-71.0186	1.01588	-62.0657	0.720112
698	USV	TRUE	0.902947	205.385	205.446	0.0604	59.0495	54.1497	65.3744	11.2248	4.10352	-143.292	1.02254	-70.5773	0.640706
699	USV	TRUE	0.702141	205.788	205.836	0.0472	59.9219	56.3343	62.8856	6.55133	2.29971	-85.1705	1.08163	-73.6667	0.55685
700	USV	TRUE	0.868586	206.011	206.139	0.128	69.0881	66.2041	69.8677	3.66354	1.40289	-28.9186	1.00453	-71.5098	0.481073
701	USV	TRUE	0.87733	206.138	206.224	0.086	65.1908	61.2706	66.6023	5.33173	1.43089	-47.5248	1.03088	-69.3363	0.491834
702	USV	TRUE	0.8598	206.393	206.418	0.0252	68.6915	66.5816	69.5072	2.92563	1.00481	-111.525	1.00371	-66.9277	0.480032
703	USV	TRUE	0.813271	206.545	206.55	0.0048	84.6998	82.0456	85.7388	3.69327	1.08336	732.664	1.01083	-77.6473	0.497914
704	USV	TRUE	0.946842	206.671	206.673	0.0024	70.3797	70.3797	70.3797	2.84217e-14	5.98011e-15	2.57393e-12	1	-62.9486	0.72657
705	USV	TRUE	0.607352	207.007	207.032	0.0252	71.1313	70.8166	71.4945	0.677885	0.171216	12.7211	1.00424	-74.3419	0.584253
706	USV	TRUE	0.745363	207.291	207.298	0.0068	67.8331	66.6828	69.3621	2.67931	0.832011	-376.611	1.0762	-61.314	0.729728
707	USV	TRUE	0.651445	207.631	207.646	0.0156	63.8619	62.8176	65.0901	2.27253	0.7998	-111.585	1.02616	-71.9385	0.533133
708	USV	TRUE	0.955161	226.255	226.27	0.0144	70.1037	66.8202	70.938	4.11779	1.4188	-273.82	1.00507	-56.854	0.757482
709	USV	TRUE	0.842027	226.402	226.512	0.11	54.9767	44.0046	72.7768	28.7722	7.86787	92.2017	1.23854	-61.3878	0.707894
710	USV	TRUE	0.71421	226.643	226.653	0.0104	66.886	64.8592	68.2951	3.4359	1.27086	313.017	1.18632	-64.1886	0.649602
711	USV	TRUE	0.904853	226.89	226.956	0.0664	66.7068	57.7528	67.1442	9.39145	3.00163	-88.7911	1.0193	-63.6108	0.710394
712	USV	TRUE	0.952728	227.027	227.029	0.0016	79.3503	78.7714	79.4394	0.667973	0.276311	389.651	1.07279	-72.4848	0.667743
713	USV	TRUE	0.794298	227.098	227.127	0.0292	57.9855	56.3496	82.7986	26.449	9.27898	-917.698	1.01952	-68.1271	0.590427
714	USV	TRUE	0.917233	227.387	227.417	0.0296	61.8623	61.2893	63.3954	2.10616	0.6612	-62.4548	1.00517	-60.9436	0.691842
715	USV	TRUE	0.88325	227.613	227.614	0.0016	66.6943	66.5963	66.9704	0.374065	0.153618	-233.791	1.01068	-65.7953	0.581841
716	USV	TRUE	0.701768	227.847	227.864	0.0164	68.128	66.8382	68.1474	1.30928	0.554767	-79.254	1.00239	-68.6216	0.641981
717	USV	TRUE	0.663375	227.918	227.934	0.0156	66.0614	65.5458	66.4287	0.882861	0.263895	1.05709	1.05013	-68.6658	0.710854
718	USV	TRUE	0.935207	228.127	228.131	0.0044	71.1528	70.9169	71.8213	0.904462	0.375692	196.866	1.00115	-70.6463	0.579158
719	USV	TRUE	0.890946	228.349	228.365	0.0152	70.1746	68.7838	70.998	2.2142	0.676927	-155.932	1.01136	-66.3536	0.710981
720	USV	TRUE	0.676664	228.423	228.429	0.006	63.6386	63.2675	63.98	0.712504	0.197798	-97.7402	1.00956	-65.1614	0.734223
721	USV	TRUE	0.735475	228.565	228.568	0.0024	72.5991	72.2651	72.6362	0.371096	0.138851	-139.161	1.01913	-66.2957	0.724755
722	USV	TRUE	0.990678	228.686	228.694	0.0088	71.1634	69.4109	73.0254	3.61448	1.26388	-414.595	1.00586	-63.1771	0.72392
723	USV	TRUE	0.809561	228.875	228.881	0.0056	72.8541	71.7116	75.9628	4.25123	1.39454	-736.596	1.0263	-73.5094	0.660418
724	USV	TRUE	0.615257	228.93	228.958	0.0276	71.0204	68.3391	72.5525	4.21334	1.96659	143.853	1.00873	-82.3176	0.4182
725	USV	TRUE	0.674385	229.064	229.066	0.002	74.8732	74.4902	75.8618	1.37157	0.554485	707.415	1.0753	-75.8976	0.615877
726	USV	TRUE	0.910102	229.127	229.16	0.0328	71.9134	64.3674	72.3574	7.99009	3.46449	-233.904	1.01888	-59.9238	0.773363
727	USV	TRUE	0.673966	229.385	229.391	0.0056	62.5872	61.9934	63.6411	1.64767	0.542866	-299.395	1.00823	-65.3039	0.720242
728	USV	TRUE	0.741602	229.523	229.525	0.002	66.0031	65.2238	66.4529	1.22907	0.457432	-602.448	1.01262	-60.976	0.697669
729	USV	TRUE	0.705129	243.89	243.914	0.0236	77.5105	68.6972	78.25	9.55284	4.37789	-410.356	1.00099	-72.8502	0.584878
730	USV	TRUE	0.603368	244.397	244.403	0.0064	79.7545	78.4574	84.1683	5.71093	2.30328	854.34	1.00546	-80.5767	0.499898
731	USV	TRUE	0.868474	244.486	244.499	0.0132	64.3841	63.5169	64.544	1.02714	0.472369	26.8749	1.02095	-78.8241	0.494112
732	USV	TRUE	0.737124	245.058	245.079	0.0212	66.1758	63.4039	66.616	3.21211	1.31219	140.925	1.00618	-78.2862	0.533172
733	USV	TRUE	0.635504	245.227	245.233	0.0056	86.5527	84.9877	88.9777	3.98998	1.79776	-744.882	1.02171	-76.7754	0.530234
734	USV	TRUE	0.698368	245.324	245.331	0.0068	76.7757	75.7536	77.0315	1.27786	0.424485	-122.497	1.05691	-77.5335	0.487887
735	USV	TRUE	0.767776	254.005	254.006	0.0016	75.5972	75.33	76.5769	1.24688	0.520276	779.302	1.05662	-76.4945	0.601737
736	USV	TRUE	0.914045	256.528	256.53	0.0024	58.4705	58.1365	58.9381	0.801568	0.28993	-333.986	1.00236	-70.2155	0.64571
737	USV	TRUE	0.933442	256.7	256.77	0.0692	56.4714	54.277	57.8813	3.60432	0.86104	10.4654	1.03128	-72.4346	0.650367
738	USV	TRUE	0.940864	256.958	256.961	0.0028	83.7116	82.6948	85.3964	2.70158	0.931754	-940.11	1.01025	-68.2639	0.729908
739	USV	TRUE	0.751146	257.078	257.081	0.0032	83.4893	82.8882	85.0554	2.1672	0.734999	-650.964	1.02803	-67.764	0.738737
740	USV	TRUE	0.919025	257.213	257.224	0.0116	79.8462	78.3644	79.9798	1.61543	0.690432	-154.091	1.03234	-72.3124	0.585046
741	USV	TRUE	0.751369	265.663	265.675	0.0116	57.1894	56.0378	57.8123	1.77453	0.408806	-27.5665	1.10891	-75.1915	0.590342
742	USV	TRUE	0.751912	265.817	265.818	0.0016	80.781	80.781	80.781	0	5.0243e-15	3.29355e-12	1	-76.9841	0.478403
743	USV	TRUE	0.629295	265.84	265.912	0.072	53.445	52.9984	58.0448	5.0464	2.53093	66.594	1.00202	-78.1682	0.485002
744	USV	TRUE	0.890199	266.194	266.236	0.0416	66.7669	64.8497	71.8631	7.01336	2.17411	-155.437	1.01783	-71.2368	0.532651
745	USV	TRUE	0.683621	266.43	266.464	0.0344	71.1048	70.4677	71.1074	0.639767	0.322461	19.2454	1.00005	-73.6528	0.520216
746	USV	TRUE	0.787524	266.621	266.623	0.0016	72.5391	71.3546	73.1002	1.74564	0.703964	-623.441	1.83991	-73.4693	0.52731
747	USV	TRUE	0.712491	266.834	266.836	0.0016	71.6185	69.1693	78.5209	9.35162	3.84044	5844.76	1.00448	-75.4029	0.453393
748	USV	TRUE	0.766107	267.061	267.064	0.0036	65.5545	65.3795	69.0277	3.64816	1.74123	1013.09	1.10654	-77.7127	0.58271
749	USV	TRUE	0.676826	267.511	267.516	0.0044	41.3108	41.2096	41.6256	0.415947	0.150218	-71.325	1.0131	-75.2127	0.592273
750	USV	TRUE	0.853879	267.633	267.635	0.0028	65.6977	65.5829	65.8251	0.242236	0.090047	-27.6819	1.02674	-73.9241	0.644819
751	USV	TRUE	0.858509	267.738	267.752	0.014	70.9828	64.626	71.2891	6.6631	2.36381	545.997	1.09635	-76.4702	0.491256
752	USV	TRUE	0.771493	267.91	267.919	0.0096	70.0721	69.5984	70.8815	1.28309	0.506562	-117.231	1.05086	-72.4089	0.598568
753	USV	TRUE	0.679308	267.988	268.01	0.0216	66.4206	61.8329	72.6763	10.8434	3.56528	-435.192	1.12687	-76.2489	0.544171
754	USV	TRUE	0.847914	268.113	268.12	0.0068	78.5791	77.6959	78.6162	0.920318	0.296669	-120.75	1.0173	-73.4616	0.607508
755	USV	TRUE	0.761774	268.507	268.512	0.0052	82.7048	81.8168	83.4644	1.64754	0.562446	-323.335	1.02012	-70.5352	0.63813
756	USV	TRUE	0.898015	273.197	273.2	0.0032	81.6403	80.1559	83.1173	2.96135	0.987402	-899.908	1.00519	-75.2092	0.610278
757	USV	TRUE	0.664883	274.36	274.382	0.0212	81.6766	79.1683	82.634	3.46573	1.3439	-53.6718	1.11166	-78.6676	0.48271
758	USV	TRUE	0.633839	281.497	281.507	0.01	56.861	56.0765	58.1389	2.06235	0.859778	-172.683	1.03201	-81.8576	0.486123
759	USV	TRUE	0.920432	281.897	281.902	0.0052	56.9328	56.725	57.3336	0.608598	0.21285	-8.78684e-13	1.05323	-71.7813	0.662138
760	USV	TRUE	0.895665	282.188	282.254	0.0668	66.8573	64.8496	68.8258	3.97621	1.34056	-36.5209	1.01886	-72.198	0.483314
761	USV	TRUE	0.626193	283.846	283.864	0.0188	81.5705	79.9126	84.0645	4.15193	1.48256	-246.787	1.02516	-74.3686	0.462771
762	USV	TRUE	0.737643	284.609	284.616	0.0072	65.4237	64.4564	68.7883	4.33191	1.81718	-626.488	1.0052	-77.8712	0.490435
763	USV	TRUE	0.828534	286.46	286.486	0.0252	66.839	62.8891	67.3604	4.47133	1.71286	-170.24	1.00103	-76.4325	0.449088
764	USV	TRUE	0.87127	286.768	286.841	0.0724	59.0294	50.9993	81.2812	30.2819	8.95954	35.7441	1.65304	-75.5648	0.453149
765	USV	TRUE	0.627964	286.955	286.962	0.0076	66.8074	65.6132	68.0016	2.38834	1.15659	-334.305	1.00384	-65.1535	0.653328
766	USV	TRUE	0.772465	287.191	287.197	0.006	65.9993	65.0536	67.5801	2.52651	1.10727	-441.684	1.02263	-66.3176	0.769914
767	USV	TRUE	0.905534	287.31	287.336	0.0264	68.0976	66.8635	68.5493	1.68573	0.608004	-35.5742	1.02706	-70.3033	0.591469
768	USV	TRUE	0.927181	287.459	287.492	0.0328	68.056	67.7072	70.2726	2.56545	1.08365	-74.9057	1.00347	-56.9099	0.601235
769	USV	TRUE	0.916561	287.874	287.876	0.0016	84.4724	84.4012	84.7218	0.320627	0.129065	-155.86	1.04572	-64.8012	0.655009
770	USV	TRUE	0.761405	300.872	300.894	0.0224	55.2934	53.8924	57.3053	3.41281	0.924959	-73.2658	1.08686	-75.2832	0.597902
771	USV	TRUE	0.654499	301.05	301.101	0.0508	63.4314	58.0577	66.1708	8.11314	3.34197	140.314	1.03589	-73.4463	0.495885
772	USV	TRUE	0.817397	301.252	301.256	0.004	75.9884	75.1201	77.0943	1.97423	0.656006	493.052	1.00388	-70.9724	0.656424
773	USV	TRUE	0.917969	301.339	301.387	0.048	73.7507	66.294	75.3259	9.03198	3.8263	155.062	1.10238	-72.5932	0.586578
774	USV	TRUE	0.720703	301.533	301.6	0.0672	76.4272	71.9646	78.0669	6.10227	1.93805	-64.6579	1.03356	-73.9746	0.548964
775	USV	TRUE	0.717391	301.678	301.684	0.006	63.1847	62.6595	63.9083	1.24878	0.441692	-199.126	1.00264	-69.7886	0.583849
776	USV	TRUE	0.971797	301.874	301.918	0.044	70.9227	66.4318	73.7736	7.34179	2.86018	67.8256	1.15086	-66.0354	0.592638
777	USV	TRUE	0.946498	302.151	302.182	0.0316	59.3278	58.959	61.8218	2.86277	0.607594	-78.0072	1.00553	-71.1532	0.491925
778	USV	TRUE	0.71449	302.55	302.555	0.0048	68.3757	68.3568	70.2424	1.88558	0.945462	-403.526	1.02193	-75.1374	0.579218
779	USV	TRUE	0.631788	302.97	302.972	0.002	74.1453	73.8158	74.4749	0.659067	0.266714	-353.708	1.00734	-76.561	0.504218
780	USV	TRUE	0.802768	303.166	303.181	0.0148	65.0029	64.1245	66.052	1.9275	0.53734	-148.778	1.0077	-76.9108	0.44788
781	USV	TRUE	0.84694	304.06	304.101	0.0416	77.2142	65.9777	79.4754	13.4977	4.50209	-323.293	1.09023	-72.282	0.649667
782	USV	TRUE	0.729811	304.357	304.364	0.0072	65.626	64.7477	67.4836	2.73591	1.09553	-425.515	1.03084	-70.7507	0.668559
783	USV	TRUE	0.850334	304.728	304.733	0.0048	65.0137	63.9355	65.3473	1.41179	0.486025	-278.867	1.0114	-69.9798	0.678179
784	USV	TRUE	0.918118	304.965	304.972	0.0072	61.1675	61.148	61.8395	0.691482	0.30751	-101.923	1.00247	-73.1102	0.571953
785	USV	TRUE	0.824634	304.985	305.042	0.0572	66.8936	64.4008	68.5723	4.17148	1.212	31.3105	1.02345	-73.8433	0.595043
786	USV	TRUE	0.80047	305.191	305.214	0.0232	68.0196	67.6177	73.7232	6.10543	2.69468	-281.793	1.02826	-71.0939	0.641454
787	USV	TRUE	0.709342	305.98	305.987	0.0072	65.424	65.2914	66.699	1.40757	0.495891	-201.801	1.0016	-70.9998	0.544099
788	USV	TRUE	0.684455	306.721	306.737	0.0164	70.2429	65.2877	70.6805	5.39283	2.27836	-321.496	1.00193	-77.6201	0.483776
789	USV	TRUE	0.973499	307.073	307.09	0.0172	69.6283	68.7961	70.6786	1.88253	0.683005	-83.2848	1.01429	-64.5497	0.757595
790	USV	TRUE	0.937238	307.204	307.214	0.01	71.4566	69.9086	71.4769	1.56826	0.533203	-148.849	1.02021	-65.9479	0.763706
791	USV	TRUE	0.948234	307.302	307.312	0.0092	73.4154	72.5248	73.6752	1.1504	0.329427	-103.697	1.02292	-64.3648	0.792002
792	USV	TRUE	0.821496	326.722	326.724	0.0016	79.0951	78.7478	79.6206	0.872818	0.347517	545.511	1.00577	-79.6759	0.498395
793	USV	TRUE	0.788807	326.812	326.835	0.0232	56.6678	53.1514	56.9936	3.84217	1.60369	-146.583	1.01564	-78.8413	0.488988
794	USV	TRUE	0.609345	326.867	326.886	0.0192	67.4794	62.4273	81.8811	19.4538	8.77151	-854.083	1.2243	-73.3355	0.526571
795	USV	TRUE	0.961424	326.981	326.994	0.0128	67.3752	66.5983	68.276	1.67771	0.558042	-49.8617	1.10237	-65.1005	0.703039
796	USV	TRUE	0.796516	327.251	327.253	0.0016	60.8069	59.9786	61.1008	1.12219	0.460853	-701.372	1.03705	-68.9262	0.660028
797	USV	TRUE	0.906884	327.386	327.399	0.0128	64.5222	60.1962	67.2793	7.08312	2.4711	-553.812	1.06666	-62.0277	0.651461
798	USV	TRUE	0.877549	327.675	327.685	0.0108	67.1578	66.2357	68.1362	1.90051	0.617115	71.375	1.13928	-63.7889	0.717938
799	USV	TRUE	0.955687	327.88	327.886	0.006	70.5464	70.3985	72.2478	1.84928	0.705631	-258.992	1.08216	-62.6708	0.688848
800	USV	TRUE	0.644852	327.967	327.974	0.0076	66.3992	63.8351	68.1805	4.34533	1.09808	-505.046	1.00985	-65.0822	0.79774
801	USV	TRUE	0.674256	328.179	328.182	0.0028	63.261	63.2053	63.8362	0.630863	0.223284	178.48	1.05608	-57.1181	0.760919
802	USV	TRUE	0.669263	328.177	328.218	0.0412	64.0896	62.063	64.7491	2.68614	0.664004	-16.6352	1.04441	-58.6657	0.786884
803	USV	TRUE	0.693862	328.429	328.534	0.1044	63.1045	61.0016	70.1852	9.18358	2.83115	-83.5038	1.03056	-72.2302	0.532252
804	USV	TRUE	0.797964	328.814	328.817	0.0028	62.4821	61.5989	63.8997	2.3008	0.84123	-849.987	1.01496	-72.7688	0.52538
805	USV	TRUE	0.705012	328.997	328.999	0.002	72.4735	72.3756	72.7763	0.400784	0.153333	-176.854	1.03234	-72.265	0.583484
806	USV	TRUE	0.941822	329.251	329.255	0.0032	71.3357	70.9201	71.9295	1.00938	0.37002	-335.533	1.00503	-63.6095	0.717522
807	USV	TRUE	0.714025	329.481	329.493	0.0128	65.1495	64.4243	65.7558	1.33157	0.51401	-4.52621	1.03191	-70.1328	0.575635
808	USV	TRUE	0.967167	330.122	330.126	0.0036	81.3981	80.359	84.1887	3.82971	1.33162	1065.61	1.03351	-73.9319	0.671027
809	USV	TRUE	0.945958	330.298	330.345	0.0464	75.185	71.3134	79.5315	8.21805	3.33165	45.7403	1.11611	-75.0925	0.581737
810	USV	TRUE	0.697123	330.467	330.475	0.0076	73.109	69.7909	73.927	4.13606	1.79422	-578.858	1.19168	-68.8575	0.66548
811	USV	TRUE	0.951862	330.771	330.795	0.024	75.4395	68.7373	76.2417	7.50437	2.35526	236.105	1.21281	-60.2095	0.787494
812	USV	TRUE	0.74036	330.872	330.876	0.004	70.6739	69.709	72.7817	3.07268	0.946074	689.901	1.0294	-71.6433	0.650982
813	USV	TRUE	0.691644	331	331.031	0.0312	73.6982	72.0834	73.9756	1.89215	0.830129	55.9531	1.00153	-67.8311	0.630256
814	USV	TRUE	0.858695	331.401	331.407	0.006	68.2849	68.175	68.3895	0.21454	0.0744994	3.92492	1.00673	-67.5733	0.64652
815	USV	TRUE	0.619308	331.536	331.546	0.01	67.848	65.5692	68.0212	2.45203	1.12252	-255.241	1.00402	-76.9463	0.444941
816	USV	TRUE	0.723932	332.865	332.87	0.0044	69.7892	69.0544	70.5908	1.53634	0.497519	-344.367	1.00246	-70.8386	0.615966
817	USV	TRUE	0.809813	333.13	333.136	0.0056	71.2045	70.4262	72.5088	2.08259	0.866794	-338.23	1.01957	-73.0018	0.650556
818	USV	TRUE	0.722223	333.264	333.268	0.0036	74.3278	73.924	76.89	2.96591	1.20484	-856.289	1.03355	-72.2764	0.644369
819	USV	TRUE	0.697354	333.558	333.57	0.012	65.2875	63.6312	65.525	1.8938	0.720924	-173.677	1.01414	-74.2695	0.543411
820	USV	TRUE	0.850582	333.651	333.653	0.0016	66.3453	65.5171	66.6392	1.12219	0.460853	-701.372	1.03705	-72.1727	0.709232
821	USV	TRUE	0.828251	334.393	334.406	0.0124	70.3524	68.0679	72.5487	4.48085	1.52254	-367.539	1.02031	-68.6395	0.542348
822	USV	TRUE	0.958862	334.68	334.682	0.002	71.213	70.6341	71.5159	0.881724	0.312948	-404.601	1.02463	-60.2678	0.711917
823	USV	TRUE	0.94561	334.931	334.936	0.0048	70.2401	70.2327	70.5772	0.344485	0.150879	75.8542	1.00183	-58.8298	0.705969
824	USV	TRUE	0.787063	335.16	335.174	0.014	68.5414	67.2242	70.2617	3.03751	1.04604	-203.338	1.0079	-61.3511	0.701933
825	USV	TRUE	0.943917	336.08	336.087	0.0068	69.3575	68.9594	69.9485	0.989101	0.338726	60.7417	1.08696	-68.8174	0.58635
826	USV	TRUE	0.722223	336.29	336.303	0.0124	86.2563	84.6809	86.4579	1.77706	0.794936	142.244	1.00008	-66.9156	0.689605
827	USV	TRUE	0.664758	336.596	336.601	0.0052	71.5349	70.956	72.2697	1.31368	0.455014	-270.859	1.00596	-66.4589	0.600005
828	USV	TRUE	0.903957	347.281	347.29	0.0088	60.0201	56.6012	60.9389	4.33767	1.52155	371.095	1.30437	-69.4464	0.590075
829	USV	TRUE	0.746301	349.179	349.196	0.0172	67.6361	65.7928	68.1463	2.35347	1.00311	125.497	1.00661	-78.2791	0.511998
830	USV	TRUE	0.777953	351.211	351.217	0.0064	67.8127	67.0761	70.3114	3.23534	1.05762	380.987	1.12239	-75.1513	0.645399
831	USV	TRUE	0.815357	351.676	351.69	0.014	70.8763	69.3815	71.1307	1.74919	0.619038	-116.009	1.02109	-74.1261	0.54569
832	USV	TRUE	0.816762	351.902	351.903	0.0016	73.5703	73.3476	73.9711	0.623441	0.249933	-389.651	1.00816	-75.4931	0.661282
833	USV	TRUE	0.73363	352.233	352.254	0.0216	76.6766	65.743	77.8748	12.1318	4.56432	586.771	1.22916	-82.4348	0.414944
834	USV	TRUE	0.877667	353.126	353.188	0.0612	79.755	79.2785	81.359	2.08052	0.905261	-28.38	1.00404	-78.7728	0.47654
835	USV	TRUE	0.848883	353.52	353.548	0.028	61.7221	60.0398	68.1263	8.08653	2.50097	-256.993	1.0288	-74.6547	0.542483
836	USV	TRUE	0.767242	353.781	353.803	0.022	68.0016	67.8542	68.9411	1.08697	0.399769	27.8506	1.02254	-65.1075	0.707505
837	USV	TRUE	0.803707	353.956	353.959	0.0028	71.0234	69.4381	71.2498	1.81173	0.83509	-662.808	1.02144	-67.7453	0.648128
838	USV	TRUE	0.828193	354.118	354.121	0.0024	68.8043	68.6039	69.2051	0.601176	0.22042	-250.49	1.00609	-62.1031	0.801653
839	USV	TRUE	0.829944	354.23	354.245	0.0156	68.1252	66.0847	68.4295	2.34481	0.965855	-97.8493	1.0498	-74.5917	0.525865
840	USV	TRUE	0.903283	354.337	354.346	0.0088	72.8057	72.5422	72.9989	0.4567	0.144769	9.68338	1.01592	-65.8013	0.779965
841	USV	TRUE	0.85769	354.436	354.451	0.0148	87.1136	82.2822	87.3691	5.08696	2.28682	-344.874	1.05288	-76.671	0.531987
842	USV	TRUE	0.622623	354.581	354.587	0.006	70.4571	69.5787	71.8552	2.27654	0.898164	-351.543	1.02349	-62.9239	0.762201
843	USV	TRUE	0.855634	354.718	354.727	0.0092	70.814	67.3713	71.6378	4.26654	1.5727	-469.775	1.00739	-66.0548	0.732118
844	USV	TRUE	0.734806	354.817	354.861	0.0436	67.5657	67.0963	68.9913	1.89502	0.722999	-36.2471	1.00711	-66.8438	0.595841
845	USV	TRUE	0.695293	383.379	383.381	0.002	56.9115	56.4483	57.0718	0.623441	0.243171	-311.721	1.01894	-63.1079	0.500904
846	USV	TRUE	0.742459	400.297	400.306	0.0084	74.0719	71.5807	74.7253	3.14455	1.09506	-362.976	1.02938	-78.3876	0.439902
847	USV	TRUE	0.925226	400.704	400.708	0.004	66.7371	66.1981	67.1188	0.920671	0.374104	-216.353	1.02084	-73.5034	0.5914
848	USV	TRUE	0.701965	400.79	400.791	0.0016	71.3666	70.8144	71.5625	0.74813	0.307235	-467.581	1.02779	-75.6453	0.607966
849	USV	TRUE	0.703374	401.154	401.16	0.0056	71.2071	69.8021	71.9996	2.19745	1.0435	-389.651	1.02356	-70.6352	0.584536
850	USV	TRUE	0.860822	401.402	401.41	0.008	78.6884	75.2818	78.7689	3.48705	0.936118	303.374	1.13275	-77.9102	0.498191
851	USV	TRUE	0.891447	401.78	401.799	0.0192	66.7339	63.487	67.6427	4.15569	1.69208	-137.016	1.1159	-77.5262	0.528636
852	USV	TRUE	0.91805	402.071	402.073	0.002	66.2095	65.9334	66.2362	0.302814	0.114253	-113.873	1.03232	-64.5191	0.763781
853	USV	TRUE	0.684248	402.462	402.487	0.0248	77.6866	63.9474	77.9877	14.0403	6.83594	-596.809	1.02046	-76.5983	0.437667
854	USV	TRUE	0.891032	403.204	403.24	0.036	65.1037	62.6374	69.1036	6.46614	1.70178	-128.972	1.05545	-70.3548	0.485264
855	USV	TRUE	0.729274	403.521	403.655	0.1344	58.4075	25.6323	87.635	62.0027	13.375	1.76427	10.9609	-89.6391	0.207158
856	USV	TRUE	0.815582	403.732	403.736	0.0036	65.5475	65.5475	65.5475	1.42109e-14	3.34953e-15	2.78612e-12	1	-60.8889	0.717946
857	USV	TRUE	0.680004	407.61	407.65	0.0396	65.8875	56.1579	67.3811	11.2232	2.8768	57.3967	1.13793	-77.7499	0.491264
858	USV	TRUE	0.749272	407.889	407.898	0.0084	65.3455	62.4971	65.5168	3.01971	1.40561	349.148	1.03421	-76.8553	0.546235
859	USV	TRUE	0.713163	408.167	408.185	0.0184	65.0805	60.3314	65.8463	5.51494	1.67435	-288.159	1.05859	-71.8413	0.590696
860	USV	TRUE	0.688781	408.51	408.514	0.004	66.265	64.8426	66.5307	1.6881	0.689503	-456.127	1.0302	-69.639	0.697583
861	USV	TRUE	0.707632	408.699	408.703	0.0048	67.0129	66.6864	68.2079	1.52149	0.461678	-216.133	1.14131	-58.036	0.714848
862	USV	TRUE	0.734984	409.701	409.72	0.0192	59.2065	58.8679	63.389	4.52103	2.10978	-232.385	1.00177	-66.6184	0.546556
863	USV	TRUE	0.712578	409.89	409.892	0.002	71.2752	71.2485	71.5513	0.302814	0.114253	-113.873	1.03232	-69.3215	0.547398
864	USV	TRUE	0.767905	409.981	409.986	0.0048	66.6119	66.0033	66.6416	0.638285	0.191668	-90.2253	1.02865	-74.1505	0.594073
865	USV	TRUE	0.929197	410.299	410.314	0.0152	67.5867	66.9039	67.9092	1.00526	0.312818	-53.8428	1.00682	-63.489	0.713135
866	USV	TRUE	0.948283	410.426	410.43	0.004	69.0683	68.0738	70.0258	1.95197	0.725825	542.981	1.01761	-57.2889	0.808055
867	USV	TRUE	0.970766	410.628	410.654	0.0264	69.2139	67.0725	72.6668	5.59427	1.58536	-199.589	1.00826	-58.2679	0.784962
868	USV	TRUE	0.626885	410.95	411.018	0.0672	69.3911	65.6373	72.2984	6.66118	2.20495	-89.7919	1.00831	-58.4283	0.646442
869	USV	TRUE	0.759818	411.196	411.207	0.0108	70.3625	67.8451	70.5035	2.65844	1.21792	-281.665	1.0157	-67.0857	0.600447
870	USV	TRUE	0.813927	411.389	411.391	0.0016	73.2809	73.085	73.8331	0.74813	0.307235	-467.581	1.02779	-75.2216	0.461318
871	USV	TRUE	0.834736	411.646	411.657	0.0104	70.657	70.62	73.8443	3.22429	1.60234	-321.201	1.00749	-73.776	0.518664
872	USV	TRUE	0.670275	411.876	411.878	0.0016	67.3415	67.2436	67.6176	0.374065	0.153618	-233.791	1.01068	-70.4258	0.6829
873	USV	TRUE	0.863301	412.029	412.036	0.0068	72.1582	72.1286	73.0877	0.959113	0.2537	-103.198	1.0171	-66.1104	0.700634
874	USV	TRUE	0.850683	412.205	412.244	0.0396	69.0879	66.5712	71.002	4.43089	1.50201	-108.52	1.01012	-73.4545	0.58906
875	USV	TRUE	0.877078	412.366	412.371	0.0056	68.6187	68.0011	70.1903	2.18925	1.04784	-377.346	1.01717	-71.6939	0.627555
876	USV	TRUE	0.819982	412.501	412.503	0.0016	70.7444	70.6464	71.0205	0.374065	0.153618	-233.791	1.01068	-72.2803	0.591495
877	USV	TRUE	0.898963	412.642	412.645	0.0032	63.0152	62.4437	63.3492	0.905474	0.317768	286.053	1.00701	-75.0216	0.53656
878	USV	TRUE	0.978735	413.074	413.324	0.25	72.8275	71.0319	80.0389	9.007	3.45252	28.6304	1.27376	-65.7692	0.653458
879	USV	TRUE	0.774744	413.414	413.427	0.0128	70.0593	68.0012	70.2437	2.24245	0.946716	-172.878	1.00022	-73.1544	0.473849
880	USV	TRUE	0.747994	413.54	413.542	0.002	71.4044	71.4044	71.4044	1.42109e-14	5.26953e-15	-1.24319e-12	1	-68.372	0.715415
881	USV	TRUE	0.846172	414.317	414.32	0.0032	75.058	74.3529	75.5924	1.23946	0.441663	402.021	1.00368	-77.1657	0.459427
882	USV	TRUE	0.845124	414.567	414.57	0.0032	81.3154	81.2115	81.4787	0.267189	0.101899	12.3699	1.02943	-70.6302	0.657355
883	USV	TRUE	0.725123	414.709	414.761	0.0524	67.3789	65.3274	68.9571	3.62972	1.19027	37.7698	1.04065	-66.4001	0.642681
884	USV	TRUE	0.694969	418.057	418.062	0.0048	74.2127	73.7923	74.6714	0.879159	0.321238	-158.259	1.00762	-79.0292	0.476698
885	USV	TRUE	0.608568	429.202	429.251	0.0496	37.9972	29.8183	43.1926	13.3743	2.80099	29.2216	3.64567	-98.4655	0.174061
886	USV	TRUE	0.686676	459.385	459.395	0.01	80.1346	74.2298	86.0938	11.864	5.96787	-1396.4	1.07044	-76.0321	0.548162
887	USV	TRUE	0.668861	459.59	459.592	0.0028	71.6252	70.1705	72.1447	1.97423	0.673989	-655.603	1.04334	-75.2261	0.580155
888	USV	TRUE	0.704271	459.715	459.726	0.0116	62.8008	62.3036	62.8411	0.537498	0.255838	51.8049	1.00134	-75.5586	0.528302
889	USV	TRUE	0.837265	459.939	459.944	0.0056	68.3142	68.0115	69.3005	1.28906	0.453393	-221.696	1.00212	-71.4461	0.488299
890	USV	TRUE	0.907986	460.221	460.236	0.0156	76.5551	66.5685	76.9316	10.3631	3.32188	-678.338	1.02987	-63.1042	0.696001
891	USV	TRUE	0.797589	460.675	460.724	0.0488	67.7559	64.807	68.4445	3.63748	1.47041	-64.1996	1.0079	-78.6985	0.430615
892	USV	TRUE	0.889589	460.992	461.001	0.0088	76.6337	76.058	77.6544	1.59639	0.608166	150.744	1.02592	-74.8513	0.480781
893	USV	TRUE	0.802571	461.229	461.236	0.0076	70.213	68.6804	70.6918	2.01134	0.451415	96.3176	1.134	-65.9842	0.666372
894	USV	TRUE	0.883734	461.35	461.489	0.1392	70.3709	45.8043	97.0898	51.2855	10.8183	71.2101	7.79917	-89.0521	0.230711
895	USV	TRUE	0.835378	461.896	461.899	0.0024	68.4584	68.4584	68.4584	2.84217e-14	9.62079e-15	-5.89465e-12	1	-67.2343	0.622882
896	USV	TRUE	0.83604	465.019	465.062	0.0428	66.3471	45.7268	67.388	21.6612	10.2598	510.202	1.00865	-71.3178	0.605241
897	USV	TRUE	0.623011	465.194	465.197	0.0024	66.1601	65.4253	66.3605	0.935162	0.336697	-306.154	1.13181	-76.1791	0.424455
898	USV	TRUE	0.732784	467.356	467.359	0.0028	71.3766	71.2059	71.8145	0.608598	0.216448	-213.822	1.00844	-73.5366	0.611667
899	USV	TRUE	0.61482	467.709	467.712	0.0028	77.7936	77.608	77.9791	0.371096	0.145223	-146.671	1.00266	-79.2519	0.444844
900	USV	TRUE	0.629069	468.477	468.491	0.0136	86.6575	83.8007	86.7951	2.99443	1.27762	203.284	1.02038	-80.3196	0.452169
901	USV	TRUE	0.65157	473.668	473.693	0.0248	68.8345	65.9926	71.1824	5.18973	1.32766	-162.789	1.0147	-79.2936	0.497631
902	USV	TRUE	0.604178	482.056	482.064	0.0084	65.7249	65.3192	68.3277	3.00852	1.27019	-373.996	1.00755	-77.3578	0.549144
903	USV	TRUE	0.60099	484.158	484.247	0.0896	58.5479	36.9353	75.1434	38.2081	6.7527	-59.7746	5.1506	-89.9	0.239335
904	USV	TRUE	0.873992	484.428	484.431	0.0032	72.6421	71.603	73.4214	1.81837	0.614962	-559.737	1.0027	-75.7145	0.548335
905	USV	TRUE	0.969526	484.53	484.537	0.0076	79.4578	75.9309	79.6236	3.6927	1.53453	543.293	1.0636	-73.1645	0.643824
906	USV	TRUE	0.618203	493.598	493.6	0.002	68.6524	68.5544	68.9552	0.400784	0.153333	-176.854	1.03234	-78.6784	0.481175
907	USV	TRUE	0.665206	494.113	494.117	0.0044	62.5125	61.8965	64.9319	3.03539	0.974571	-642.558	1.06056	-69.7551	0.642405
908	USV	TRUE	0.87199	494.283	494.286	0.0024	71.4798	71.079	72.3482	1.26915	0.467169	-528.812	1.01922	-70.4577	0.628671
909	USV	TRUE	0.869166	494.358	494.362	0.0032	67.8807	66.5522	68.1553	1.60314	0.551821	-468.509	1.0533	-69.8864	0.660357
910	USV	TRUE	0.840887	494.512	494.518	0.0064	67.9577	64.767	68.3082	3.54127	1.47893	-561.529	1.00102	-72.8573	0.596749
911	USV	TRUE	0.905125	497.822	497.933	0.1112	65.3429	59.0642	69.792	10.7279	4.18262	25.3254	1.02297	-70.9773	0.539025
912	USV	TRUE	0.738087	497.979	498	0.0208	58.8811	56.1901	59.8322	3.64209	1.25734	138.549	1.03181	-78.0582	0.573765
913	USV	TRUE	0.954687	498.127	498.131	0.0032	68.8215	68.2352	69.2594	1.02423	0.341847	-310.793	1.00221	-66.7895	0.703242
914	USV	TRUE	0.613115	518.608	518.61	0.002	74.3258	73.6623	75.2921	1.62985	0.652958	-863.275	1.0171	-76.8261	0.595487
915	USV	TRUE	0.951609	518.649	518.654	0.0044	69.4142	69.095	69.4405	0.345455	0.16948	-80.1809	1.00051	-63.3374	0.837231
916	USV	TRUE	0.656464	518.757	518.776	0.0188	65.092	63.5569	70.0424	6.48557	2.16402	293.401	1.11956	-81.6484	0.446172
917	USV	TRUE	0.825938	556.028	556.05	0.0216	58.4935	57.1063	59.6843	2.57797	1.31318	-114.976	1.00311	-73.9908	0.481063
918	USV	TRUE	0.651977	558.999	559.008	0.0096	54.1498	53.1504	55.6795	2.52912	0.894229	163.074	1.1436	-81.7792	0.483056
919	USV	TRUE	0.899696	565.224	565.228	0.0036	73.7148	73.1989	73.8372	0.638285	0.205033	-97.8344	1.06122	-73.5695	0.537013
920	USV	TRUE	0.958352	566.193	566.202	0.0088	68.8727	68.7029	69.2216	0.518699	0.201053	43.3961	1.0083	-65.8241	0.765685
921	USV	TRUE	0.889827	566.306	566.359	0.0532	84.8807	70.6665	85.9695	15.3029	6.25421	283.048	1.06593	-77.9143	0.449839
922	USV	TRUE	0.87482	566.499	566.53	0.0316	72.2164	63.923	80.2588	16.3358	5.77775	-450.206	1.06344	-74.7475	0.49532
923	USV	TRUE	0.843132	566.667	566.714	0.0468	61.5436	56.5475	69.1295	12.582	5.34024	260.549	1.05881	-73.0705	0.597184
924	USV	TRUE	0.962809	566.845	566.93	0.0848	70.8517	69.302	87.1747	17.8726	6.80084	-81.1696	1.2133	-74.2251	0.549238
925	USV	TRUE	0.726145	567.039	567.044	0.0048	78.2519	77.4365	82.9085	5.47201	1.87683	-1165.43	1.00983	-69.7522	0.678432
926	USV	TRUE	0.909806	567.146	567.148	0.0024	78.0111	77.1427	79.2134	2.07072	0.748769	862.798	1.00423	-72.4963	0.562941
927	USV	TRUE	0.859651	567.752	567.755	0.0032	75.258	74.2412	75.6217	1.38048	0.453558	207.195	1.30669	-74.9852	0.621974
928	USV	TRUE	0.781519	567.918	567.925	0.0068	79.14	78.0337	79.894	1.86023	0.627042	131.526	1.15647	-75.7856	0.536647
929	USV	TRUE	0.789339	568.074	568.094	0.0196	62.2797	58.8262	63.8892	5.06307	1.19958	-15.9191	1.21532	-73.7583	0.583065
930	USV	TRUE	0.932026	568.309	568.318	0.0096	65.1444	64.2001	65.5987	1.39857	0.486078	81.7561	1.07982	-71.8453	0.600978
931	USV	TRUE	0.81578	568.405	568.438	0.0328	59.9766	57.5747	67.3004	9.72566	3.66761	247.527	1.0766	-75.8199	0.494839
932	USV	TRUE	0.841539	568.606	568.612	0.0064	67.0531	66.5701	70.0733	3.50322	1.61463	-552.486	1.00045	-67.377	0.646626
933	USV	TRUE	0.971043	568.78	568.82	0.04	74.7979	74.3503	81.1579	6.80762	3.5138	168.467	1.00154	-69.6446	0.636861
934	USV	TRUE	0.756443	568.928	568.943	0.0152	78.3052	76.8206	78.6182	1.79767	0.736762	112.733	1.00103	-70.84	0.605125
935	USV	TRUE	0.760234	577.429	577.435	0.006	64.6822	64.2582	65.1319	0.873689	0.262179	18.4652	1.06803	-74.5686	0.636368
936	USV	TRUE	0.790432	577.506	577.548	0.0416	52.2885	50.6234	68.9494	18.3261	6.21444	-224.671	1.34209	-73.6851	0.529382
937	USV	TRUE	0.939636	577.643	577.726	0.0832	55.7366	54.8239	58.6363	3.81238	1.38081	-37.6671	1.01264	-63.193	0.710732
938	USV	TRUE	0.706497	577.874	577.89	0.016	54.8166	51.9534	55.4199	3.46643	1.38013	-185.875	1.05149	-71.036	0.535222
939	USV	TRUE	0.938227	578.023	578.047	0.024	68.542	53.543	70.3928	16.8499	7.98733	755.077	1.17217	-70.8523	0.589134
940	USV	TRUE	0.923037	578.114	578.136	0.0216	81.059	70.4251	84.4348	14.0097	5.12233	650.13	1.00213	-71.4982	0.663327
941	USV	TRUE	0.713505	595.442	595.481	0.0392	64.039	63.5064	72.0714	8.56497	3.35382	-198.949	1.03076	-75.5669	0.448577
942	USV	TRUE	0.643262	595.581	595.586	0.0044	55.1038	53.612	56.8851	3.27307	1.10653	-765.678	1.00392	-70.0309	0.696905
943	USV	TRUE	0.608375	595.671	595.675	0.004	79.708	73.217	82.3733	9.15626	3.35418	-2379.29	1.01008	-78.9866	0.553782
944	USV	TRUE	0.948228	595.913	595.923	0.0096	65.6397	62.921	67.5694	4.64841	1.23092	-467.584	1.00253	-67.1147	0.708321
945	USV	TRUE	0.933076	596.011	596.019	0.008	66.7343	65.7788	71.359	5.58024	2.34724	698.528	1.00171	-72.7607	0.5436
946	USV	TRUE	0.822523	596.29	596.3	0.01	68.8897	66.2709	69.021	2.75001	1.19572	287.056	1.01492	-73.1854	0.537641
947	USV	TRUE	0.925939	596.436	596.485	0.0484	70.8335	67.7392	73.3269	5.58769	1.79181	-77.9651	1.02847	-76.8275	0.483188
948	USV	TRUE	0.922907	596.637	596.681	0.044	69.0097	68.7681	71.9569	3.1888	1.57033	-70.3073	1.00076	-73.0722	0.693512
949	USV	TRUE	0.641663	596.936	596.937	0.0016	56.9	56.8109	57.4789	0.667973	0.276311	-389.651	1.07279	-72.0892	0.521962
950	USV	TRUE	0.80497	597.049	597.115	0.0664	70.1704	57.4906	71.2392	13.7486	4.95936	-195.807	1.09423	-75.3247	0.533039
951	USV	TRUE	0.86003	597.199	597.201	0.0028	75.8674	74.8061	76.3943	1.58829	0.573282	574.315	1.01867	-75.2314	0.558252
952	USV	TRUE	0.689402	597.363	597.367	0.0044	59.313	58.6821	60.2333	1.55118	0.50591	-349.038	1.0039	-69.8619	0.666405
953	USV	TRUE	0.723505	597.459	597.467	0.008	77.8983	77.0152	79.6656	2.65039	0.975635	155.155	1.37344	-67.829	0.77522
954	USV	TRUE	0.802166	597.674	597.677	0.0032	80.4823	80.3561	80.9722	0.616019	0.245628	-2.65383e-13	1.15411	-65.6773	0.781127
955	USV	TRUE	0.648376	597.79	597.797	0.0072	81.6215	81.0705	84.7246	3.65414	1.4801	-544.143	1.01668	-75.476	0.560784
956	USV	TRUE	0.970412	597.904	597.92	0.0156	62.1088	61.4809	72.4176	10.9367	3.69193	690.419	1.11141	-71.3141	0.678291
957	USV	TRUE	0.941618	598.139	598.142	0.0028	76.7672	76.7153	77.0094	0.294062	0.10803	80.292	1.01448	-68.9639	0.697288
958	USV	TRUE	0.897799	598.254	598.273	0.0196	62.0367	61.3501	66.374	5.02384	2.20203	253.984	1.03683	-74.7181	0.588039
959	USV	TRUE	0.620502	598.344	598.346	0.002	57.7944	57.4782	58.4134	0.935162	0.356582	-467.581	1.01392	-73.9129	0.589097
960	USV	TRUE	0.61679	598.441	598.457	0.0156	74.9441	74.4961	75.8398	1.3437	0.405584	26.091	1.07451	-74.6334	0.582629
961	USV	TRUE	0.859385	598.576	598.579	0.0032	77.3641	76.3324	77.9281	1.59571	0.535832	-480.879	1.01376	-69.4281	0.661553
962	USV	TRUE	0.665931	598.665	598.667	0.002	76.3656	75.9292	77.1048	1.17563	0.414719	-539.468	1.02759	-74.7529	0.584884
						0.0207726
