# Supplementary material for: Bazedoxifene reverses sexually dimorphic autistic-like abnormalities in biallelic MDGA1-mutant mice
Source: EMBO Mol Med. 2026 Mar 20;18(4):1358–98. doi: 10.1038/s44321-026-00402-y (PMC13084050; doi:10.1038/s44321-026-00402-y)
Supplement: Supplementary file 20 — Source data Fig. 7 [file 44321_2026_402_MOESM20_ESM.zip › Panel I and J/Batch1/WT_BZ_36.xlsx]

## Sheet: Sheet1
ID	Label	Accepted	Score	Begin Time (s)	End Time (s)	Call Length (s)	Principal Frequency (kHz)	Low Freq (kHz)	High Freq (kHz)	Delta Freq (kHz)	Frequency Standard Deviation (kHz)	Slope (kHz/s)	Sinuosity	Mean Power (dB/Hz)	Tonality
1	USV	TRUE	0.607307	7.99869	8.00429	0.0056	74.116	73.8064	74.6785	0.872168	0.253542	17.7533	1.06758	-72.0162	0.55409
2	USV	TRUE	0.863291	8.64793	8.66033	0.0124	84.8502	82.7159	84.8802	2.16422	0.87414	-153.521	1.11303	-71.3545	0.600561
3	USV	TRUE	0.938041	8.77713	8.77873	0.0016	82.342	82.0481	83.1703	1.12219	0.460853	-701.372	1.03705	-69.8495	0.71954
4	USV	TRUE	0.853663	8.84633	8.85593	0.0096	66.3586	66.0565	68.3551	2.29852	0.96347	-250.998	1.02037	-71.3706	0.639511
5	USV	TRUE	0.842966	9.00473	9.01113	0.0064	87.6065	85.9599	89.0235	3.06368	1.24556	-405.674	1.05555	-68.4907	0.6913
6	USV	TRUE	0.753182	9.13557	9.20437	0.0688	77.0245	74.8658	81.8254	6.95963	2.44609	46.5065	1.05276	-69.1975	0.648174
7	USV	TRUE	0.702877	9.30717	9.30917	0.002	87.2351	86.153	88.2638	2.11079	0.756636	1007.05	1.00643	-74.8786	0.582838
8	USV	TRUE	0.935103	9.34997	9.35637	0.0064	75.3806	73.6439	77.2435	3.59963	1.16471	-574.926	1.00768	-67.4859	0.788649
9	USV	TRUE	0.837144	9.45957	9.47677	0.0172	59.5119	54.049	60.787	6.73799	2.96103	-372.581	1.00782	-70.1149	0.641319
10	USV	TRUE	0.992983	9.59557	9.64357	0.048	68.7826	64.7213	68.7916	4.07029	1.60427	-44.0072	1.0321	-57.2469	0.775276
11	USV	TRUE	0.859064	9.71157	9.77797	0.0664	67.2524	63.5712	86.4586	22.8874	6.83802	-160.304	1.32545	-58.1739	0.780812
12	USV	TRUE	0.996477	9.90717	9.94597	0.0388	80.0691	77.8047	83.009	5.2042	1.61342	-51.9612	1.11033	-64.4459	0.769396
13	USV	TRUE	0.826127	10.0668	10.072	0.0052	66.0241	65.371	66.3062	0.935162	0.30491	174.13	1.01599	-60.2813	0.792124
14	USV	TRUE	0.966142	10.1672	10.1872	0.02	71.8443	70.2866	84.3979	14.1113	5.66337	609.729	1.33906	-56.9374	0.847231
15	USV	TRUE	0.820242	10.2856	10.2952	0.0096	83.8128	82.3135	84.7405	2.42697	0.689041	-227.91	1.04966	-57.9555	0.859772
16	USV	TRUE	0.99122	10.3812	10.3876	0.0064	76.9676	76.9561	78.2089	1.25285	0.557591	208.774	1.00659	-54.0562	0.914816
17	USV	TRUE	0.894004	10.4804	10.4864	0.006	79.8221	78.271	80.8093	2.5383	0.765372	-398.055	1.00717	-64.1669	0.801893
18	USV	TRUE	0.936271	10.5896	10.6332	0.0436	80.4105	63.3263	81.5505	18.2242	8.36652	-400.864	1.04626	-61.0187	0.83323
19	USV	TRUE	0.823515	10.7076	10.7388	0.0312	68.6623	63.8856	82.1885	18.303	5.96596	-562.019	1.31166	-64.4652	0.712172
20	USV	TRUE	0.792203	10.8288	10.8588	0.03	70.2963	65.0053	70.4053	5.39994	2.19535	-150.797	1.05709	-65.3336	0.714
21	USV	TRUE	0.952499	10.9352	10.9508	0.0156	73.6672	72.6594	80.8961	8.23672	2.61298	438.975	1.13647	-64.0816	0.793675
22	USV	TRUE	0.994541	11.0417	11.0985	0.0568	71.6245	65.3217	74.3915	9.06979	2.43884	103.787	1.03685	-62.6373	0.77297
23	USV	TRUE	0.854109	11.1901	11.1969	0.0068	79.7695	78.1636	81.164	3.00042	0.985863	87.9999	1.58001	-68.5308	0.699855
24	USV	TRUE	0.788329	11.3381	11.3397	0.0016	80.3883	80.2191	81.3947	1.17563	0.490049	701.372	1.10925	-66.32	0.74545
25	USV	TRUE	0.887822	11.6649	11.6849	0.02	71.1648	68.7656	78.1227	9.35706	3.204	-457.603	1.002	-75.5226	0.542854
26	USV	TRUE	0.859622	11.8277	11.8345	0.0068	76.1648	75.9581	79.2664	3.30823	1.55325	-494.184	1.01381	-75.258	0.594087
27	USV	TRUE	0.875442	11.9301	11.9341	0.004	73.812	71.9268	75.4894	3.56252	1.09656	818.098	1.03396	-77.3298	0.594299
28	USV	TRUE	0.794392	12.0145	12.0481	0.0336	76.0355	64.6476	76.0638	11.4162	4.05369	-327.496	1.04469	-72.6783	0.541469
29	USV	TRUE	0.694536	12.1369	12.1421	0.0052	77.0605	76.4322	78.4613	2.02912	0.776169	358.704	1.0181	-74.6531	0.647955
30	USV	TRUE	0.809944	12.3489	12.3753	0.0264	63.2528	62.1155	65.6251	3.50964	1.21272	131.358	1.01072	-80.6603	0.444374
31	USV	TRUE	0.828983	12.4685	12.4705	0.002	81.8873	81.6112	81.914	0.302814	0.114253	113.873	1.03232	-75.0696	0.494777
32	USV	TRUE	0.798139	13.0421	13.1141	0.072	63.8327	57.7033	67.5054	9.80213	3.70254	-132.561	1.00472	-79.9988	0.44065
33	USV	TRUE	0.876803	13.2405	13.2497	0.0092	79.2949	79.0447	79.5835	0.538863	0.162384	19.3258	1.01799	-74.6498	0.584218
34	USV	TRUE	0.909734	13.3937	13.3953	0.0016	77.878	75.4466	79.0626	3.61596	1.45877	2259.98	1.00867	-76.2802	0.582088
35	USV	TRUE	0.859866	13.5813	13.6101	0.0288	62.2469	58.9714	63.8169	4.84549	1.95657	153.15	1.04098	-77.4609	0.543259
36	USV	TRUE	0.774658	13.6977	13.7021	0.0044	63.2238	62.87	63.9654	1.09539	0.46295	247.573	1.00075	-78.8613	0.439524
37	USV	TRUE	0.984008	13.9833	13.9865	0.0032	60.144	60.1143	60.4928	0.378518	0.126336	91.2278	1.01661	-70.3253	0.706119
38	USV	TRUE	0.741035	14.0906	14.2282	0.1376	79.439	77.9382	82.1159	4.1778	1.64086	23.2147	1.01297	-74.8595	0.444049
39	USV	TRUE	0.793149	14.3282	14.3382	0.01	78.507	77.1461	83.5328	6.38665	2.51529	583.953	1.02661	-81.8297	0.508728
40	USV	TRUE	0.893071	14.4598	14.4662	0.0064	70.0897	68.9503	70.5468	1.59655	0.625155	-272.481	1.01014	-73.9646	0.489243
41	USV	TRUE	0.657317	14.6098	14.6506	0.0408	62.2775	55.5067	75.9764	20.4697	7.94933	-421.964	1.29036	-79.203	0.441217
42	USV	TRUE	0.663715	15.0362	15.0602	0.024	65.643	64.81	71.4804	6.67045	3.22373	283.414	1.01512	-79.746	0.48474
43	USV	TRUE	0.945271	15.1586	15.1762	0.0176	83.5615	77.218	84.7325	7.51456	2.26303	195.031	1.20681	-74.9503	0.549248
44	USV	TRUE	0.995094	15.277	15.3218	0.0448	83.756	72.7154	84.1417	11.4263	4.39687	260.723	1.01145	-68.1947	0.706446
45	USV	TRUE	0.828143	15.403	15.4106	0.0076	75.2761	75.0951	75.6522	0.557103	0.150036	18.9698	1.02018	-68.2005	0.715074
46	USV	TRUE	0.839569	15.6938	15.7086	0.0148	65.5116	60.5904	73.2216	12.6312	5.11074	-744.892	1.64276	-64.6783	0.702576
47	USV	TRUE	0.823153	15.883	15.8862	0.0032	78.0168	77.757	78.1652	0.408206	0.146101	-1.08673e-12	1.05634	-70.6106	0.655552
48	USV	TRUE	0.938852	15.9894	16.0094	0.02	71.5632	67.2092	74.0853	6.87604	3.10799	344.378	1.02425	-58.5978	0.836639
49	USV	TRUE	0.673608	16.1799	16.2103	0.0304	76.7046	62.5101	78.8854	16.3752	7.65367	-496.811	1.10725	-74.419	0.554745
50	USV	TRUE	0.831222	16.2883	16.3659	0.0776	74.1845	67.1615	82.6186	15.4571	5.02627	-118.497	1.14211	-69.2599	0.651877
51	USV	TRUE	0.960407	16.5727	16.6399	0.0672	66.6342	54.0993	72.5017	18.4024	7.26293	237.269	1.06596	-69.9825	0.600796
52	USV	TRUE	0.981052	16.6299	16.6395	0.0096	67.8903	66.5092	72.1424	5.63322	2.33748	608.572	1.00325	-69.2019	0.716884
53	USV	TRUE	0.856094	16.8959	16.8991	0.0032	60.1467	60.0428	60.31	0.267189	0.101899	12.3699	1.02943	-69.1091	0.643511
54	USV	TRUE	0.906037	16.9727	16.9743	0.0016	53.7168	53.7168	53.7168	2.13163e-14	7.53644e-15	1.39022e-11	1	-68.7135	0.640685
55	USV	TRUE	0.925448	17.1411	17.1611	0.02	57.6191	54.6278	59.3359	4.70809	1.9471	-200.7	1.02525	-66.4041	0.76582
56	USV	TRUE	0.890688	17.3039	17.3071	0.0032	55.8422	55.6054	56.1412	0.535783	0.199056	-165.809	1.00054	-59.7161	0.762019
57	USV	TRUE	0.815074	17.4007	17.4119	0.0112	76.6824	76.5822	80.3368	3.75463	1.80024	-358.437	1.01282	-66.9172	0.651015
58	USV	TRUE	0.847711	17.7031	17.7171	0.014	59.3366	57.3831	61.4456	4.06248	1.68903	258.361	1.16993	-67.5525	0.708866
59	USV	TRUE	0.987229	17.9015	17.9051	0.0036	58.1879	58.0869	58.4736	0.386645	0.1357	74.286	1.01671	-64.438	0.76294
60	USV	TRUE	0.996154	17.9963	18.0439	0.0476	59.1816	56.8592	64.1123	7.25309	2.78962	119.831	1.07471	-66.9608	0.726419
61	USV	TRUE	0.755135	18.2315	18.2347	0.0032	56.6693	56.0755	57.3224	1.24688	0.427647	-389.651	1.00272	-65.3414	0.769999
62	USV	TRUE	0.698191	18.3255	18.3343	0.0088	56.771	56.5416	57.4513	0.909723	0.29855	-64.7708	1.02616	-71.6738	0.636768
63	USV	TRUE	0.782625	18.4383	18.4419	0.0036	70.8347	70.0787	73.2419	3.16321	1.29439	885.825	1.00694	-67.0697	0.765053
64	USV	TRUE	0.809005	18.5747	18.5959	0.0212	57.4575	54.7093	59.9216	5.21227	1.50533	-215.84	1.00971	-64.6134	0.724865
65	USV	TRUE	0.963925	18.7731	18.7795	0.0064	62.0491	57.2354	62.962	5.72661	2.23577	-1029.98	1.08262	-67.3439	0.728109
66	USV	TRUE	0.987724	18.8839	18.9171	0.0332	64.7291	58.4866	64.7588	6.27214	2.119	187.729	1.02549	-59.6504	0.853245
67	USV	TRUE	0.773011	19.0095	19.0327	0.0232	73.7938	62.1526	78.4673	16.3147	5.02642	-471.824	1.59031	-62.8884	0.782708
68	USV	TRUE	0.928361	19.1236	19.1368	0.0132	71.9111	71.3853	74.7166	3.33136	0.87672	-191.537	1.0473	-59.6757	0.857187
69	USV	TRUE	0.942595	19.2648	19.3064	0.0416	71.7711	70.2871	74.6508	4.36367	1.30191	45.2055	1.06344	-61.7531	0.771151
70	USV	TRUE	0.963961	19.5152	19.5616	0.0464	57.9664	57.3291	59.1467	1.81764	0.548723	18.6942	1.02891	-59.8526	0.762708
71	USV	TRUE	0.987624	19.726	19.7372	0.0112	62.0665	60.5504	63.1185	2.56816	0.740234	170.635	1.02748	-58.7865	0.808051
72	USV	TRUE	0.966268	19.8688	19.872	0.0032	63.1701	62.7322	63.7564	1.02423	0.341847	310.793	1.00221	-61.3721	0.849272
73	USV	TRUE	0.769127	20.008	20.042	0.034	72.9524	72.5288	79.662	7.13318	1.66349	62.1517	1.07591	-63.2884	0.788533
74	USV	TRUE	0.864861	20.1248	20.1432	0.0184	62.9159	61.9013	81.3879	19.4866	7.18569	-854.8	1.92879	-69.3414	0.655944
75	USV	TRUE	0.950588	20.2408	20.3028	0.062	76.1004	56.1473	76.9545	20.8072	8.5151	-337.352	1.01342	-64.1968	0.707277
76	USV	TRUE	0.908688	20.3868	20.4532	0.0664	74.9812	71.5137	81.4806	9.96691	2.3382	55.886	1.04433	-62.9768	0.718842
77	USV	TRUE	0.752978	20.7316	20.7392	0.0076	77.9476	77.2277	79.4052	2.17752	0.783087	303.642	1.02645	-71.8832	0.652756
78	USV	TRUE	0.769068	20.8736	20.8876	0.014	70.7281	70.1706	73.3244	3.15386	1.19805	-155.455	1.0732	-76.8142	0.495784
79	USV	TRUE	0.69753	21.1365	21.1389	0.0024	75.0533	74.4521	75.6545	1.20235	0.432896	500.98	1	-76.0536	0.570168
80	USV	TRUE	0.844428	21.4997	21.5117	0.012	67.1256	65.8256	67.2678	1.4422	0.592999	124.002	1.00879	-71.454	0.638523
81	USV	TRUE	0.913001	21.7669	21.8245	0.0576	59.1698	54.3643	59.8035	5.43924	2.01876	-80.7952	1.01002	-75.5907	0.48532
82	USV	TRUE	0.963051	21.9345	21.9569	0.0224	63.3039	62.8559	68.0337	5.17777	2.70574	226.353	1.00392	-74.4616	0.632576
83	USV	TRUE	0.844896	22.0709	22.0913	0.0204	68.7488	66.47	69.4468	2.97678	1.17269	-127.077	1.04687	-70.501	0.716332
84	USV	TRUE	0.980318	22.2069	22.2577	0.0508	67.2183	65.4287	67.4808	2.05212	0.746736	13.5184	1.01192	-68.8187	0.70227
85	USV	TRUE	0.969976	22.3629	22.4101	0.0472	61.0993	60.9172	63.1982	2.28107	1.06491	46.4258	1.00053	-71.1135	0.647458
86	USV	TRUE	0.971849	22.5153	22.5241	0.0088	67.649	67.0849	67.9946	0.909681	0.244453	-37.4902	1.03151	-69.8847	0.705355
87	USV	TRUE	0.984198	22.6205	22.6921	0.0716	63.0067	61.834	64.1312	2.29714	0.683708	-18.5542	1.00897	-71.1171	0.590064
88	USV	TRUE	0.909359	22.8129	22.8953	0.0824	62.1197	60.8748	62.14	1.26526	0.393454	9.4617	1.00373	-66.7811	0.700998
89	USV	TRUE	0.970155	23.0109	23.0149	0.004	59.6781	59.6484	59.9156	0.267189	0.0771893	37.2783	1.01078	-62.6937	0.725899
90	USV	TRUE	0.852117	23.1437	23.1849	0.0412	41.7408	41.1864	50.2916	9.10525	4.59679	-219.048	1.00046	-73.4669	0.644974
91	USV	TRUE	0.920423	23.3949	23.4061	0.0112	76.2407	75.7447	78.5067	2.76204	1.18831	239.315	1.00525	-71.9038	0.692923
92	USV	TRUE	0.684133	23.5037	23.5193	0.0156	62.6097	61.7177	65.1541	3.43642	1.53472	210.014	1.01164	-74.1306	0.520137
93	USV	TRUE	0.973728	23.6297	23.6325	0.0028	69.7937	69.5562	69.8234	0.267189	0.0891293	-67.1507	1.01361	-71.5735	0.696682
94	USV	TRUE	0.987493	23.8753	23.8813	0.006	58.3359	57.9917	61.5843	3.59257	1.45627	-634.815	1.04251	-67.1239	0.650556
95	USV	TRUE	0.877548	24.0005	24.0537	0.0532	60.8207	60.4718	62.4133	1.9415	0.675252	-24.7402	1.00775	-70.2843	0.547825
96	USV	TRUE	0.919006	24.2394	24.2422	0.0028	55.5808	54.3488	56.0335	1.68478	0.629405	-618.493	1.05064	-70.9213	0.687615
97	USV	TRUE	0.945662	24.3858	24.3882	0.0024	60.1033	59.9029	60.5041	0.601176	0.22042	250.49	1.00609	-61.1773	0.783735
98	USV	TRUE	0.704092	25.3234	25.3378	0.0144	64.8828	63.4897	72.5023	9.01256	3.89566	-693.44	1.26141	-62.7578	0.779064
99	USV	TRUE	0.920303	25.4494	25.475	0.0256	60.7746	58.7078	62.9067	4.19899	1.25025	-38.7457	1.19629	-67.1077	0.793665
100	USV	TRUE	0.701027	25.6674	25.6762	0.0088	77.8998	77.2137	78.4463	1.23259	0.391759	35.8082	1.10459	-66.3777	0.76873
101	USV	TRUE	0.990665	25.8722	25.8798	0.0076	69.467	67.5967	72.9331	5.33636	1.86871	-777.935	1.02403	-64.9838	0.719949
102	USV	TRUE	0.957958	25.9938	26.033	0.0392	71.6566	69.6344	73.591	3.95658	1.27751	-67.2337	1.03759	-67.0596	0.711684
103	USV	TRUE	0.994979	26.1351	26.2143	0.0792	61.8972	61.4518	73.9192	12.4674	3.39463	-121.959	1.03606	-55.1388	0.862544
104	USV	TRUE	0.619004	26.2239	26.2475	0.0236	58.0798	58.0501	58.4212	0.371096	0.142225	-19.0464	1.00263	-53.181	0.922674
105	USV	TRUE	0.856276	26.3643	26.3807	0.0164	73.2731	70.8742	75.054	4.17986	1.2453	37.7932	1.23341	-62.2493	0.85643
106	USV	TRUE	0.978079	26.4959	26.5451	0.0492	69.518	56.5402	72.8407	16.3005	6.47789	-410.109	1.32198	-57.1296	0.844958
107	USV	TRUE	0.994177	26.6323	26.6779	0.0456	61.8456	59.847	63.8393	3.9923	1.28151	-11.0523	1.0857	-57.6373	0.856167
108	USV	TRUE	0.884009	26.8267	26.8603	0.0336	63.1665	61.6106	73.1279	11.5173	5.07951	-280.44	1.21822	-65.5047	0.7851
109	USV	TRUE	0.950615	26.9611	26.9631	0.002	71.2095	70.8799	71.539	0.659067	0.266714	-353.708	1.00734	-60.0703	0.846299
110	USV	TRUE	0.982613	27.0891	27.0935	0.0044	68.1455	67.7967	68.1752	0.378518	0.112203	-54.6264	1.01405	-60.4567	0.771012
111	USV	TRUE	0.964489	27.1911	27.1959	0.0048	61.6857	61.4631	62.7471	1.28399	0.409693	241.11	1.04047	-64.0102	0.800295
112	USV	TRUE	0.979608	27.3119	27.3527	0.0408	72.1977	70.4469	82.2769	11.83	4.03895	277.267	1.12299	-67.1442	0.704541
113	USV	TRUE	0.642485	27.5047	27.5067	0.002	41.9249	41.8269	42.2277	0.400784	0.153333	-176.854	1.03234	-80.453	0.502022
114	USV	TRUE	0.987625	27.9963	27.9991	0.0028	71.1893	69.5565	71.7534	2.19689	0.802576	788.137	1.04567	-69.1219	0.645673
115	USV	TRUE	0.890738	28.1076	28.1552	0.0476	69.7536	56.7659	71.9489	15.183	4.60695	-79.8069	1.28548	-68.7671	0.655111
116	USV	TRUE	0.996439	28.3064	28.3092	0.0028	84.3965	83.9104	84.5561	0.645707	0.21949	-111.329	1.10919	-62.7482	0.773643
117	USV	TRUE	0.921914	28.4084	28.438	0.0296	73.1357	71.6821	73.6162	1.9341	0.554862	47.1667	1.02985	-68.0393	0.724793
118	USV	TRUE	0.909266	28.5212	28.5668	0.0456	73.302	59.9744	73.3317	13.3573	4.78766	-306.98	1.00888	-73.001	0.549236
119	USV	TRUE	0.894738	28.9044	28.9272	0.0228	71.7895	67.1017	74.2354	7.13377	2.72309	-256.377	1.05368	-76.944	0.411194
120	USV	TRUE	0.884453	29.31	29.3456	0.0356	72.9067	69.0089	74.2198	5.21088	1.39577	-93.8846	1.04432	-76.5054	0.484262
121	USV	TRUE	0.929911	29.5032	29.5492	0.046	73.4487	71.065	74.2047	3.13973	1.18059	49.3706	1.01849	-75.2562	0.53623
122	USV	TRUE	0.970843	29.79	29.7928	0.0028	75.8313	75.3489	76.581	1.23204	0.431106	-436.48	1.00563	-68.4633	0.702492
123	USV	TRUE	0.895537	29.8848	29.9072	0.0224	67.5741	60.7005	69.4147	8.71422	3.94522	-383.076	1.13864	-74.5986	0.591728
124	USV	TRUE	0.657108	30.2372	30.2464	0.0092	66.9145	52.5723	67.1872	14.6149	5.88157	-1673.8	1.03294	-74.3576	0.548187
125	USV	TRUE	0.853648	30.6024	30.6068	0.0044	68.8867	68.0183	70.089	2.07072	0.788909	539.517	1.02507	-73.5267	0.553697
126	USV	TRUE	0.875254	30.778	30.818	0.04	51.8703	51.2639	69.0775	17.8136	9.19436	-451.753	1.00168	-74.924	0.493042
127	USV	TRUE	0.669396	30.91	30.9488	0.0388	46.4209	41.7446	50.0342	8.28965	4.03095	216.831	1.0038	-77.7069	0.481205
128	USV	TRUE	0.951838	31.1093	31.1137	0.0044	69.2157	69.0624	69.4327	0.370244	0.155138	-18.1702	1.02734	-71.4069	0.569023
129	USV	TRUE	0.957182	31.8801	31.9105	0.0304	74.2183	73.6005	74.7544	1.15389	0.447606	-27.1698	1.00747	-71.8733	0.674098
130	USV	TRUE	0.79357	32.1265	32.1281	0.0016	74.2907	73.89	74.5134	0.623441	0.249933	389.651	1.00816	-72.921	0.63937
131	USV	TRUE	0.84645	32.2293	32.2341	0.0048	55.324	54.9248	57.2847	2.35993	1.14107	491.399	1.00001	-77.4974	0.527036
132	USV	TRUE	0.791742	32.6065	32.6353	0.0288	79.0522	70.7645	81.4055	10.6411	3.38428	297.808	1.12841	-69.2909	0.708331
133	USV	TRUE	0.751427	32.7525	32.7617	0.0092	60.66	59.7508	73.1727	13.4219	6.63337	-1660.53	1.23987	-68.1746	0.720713
134	USV	TRUE	0.845389	32.8685	32.8801	0.0116	72.939	70.0664	74.6683	4.60184	1.52879	394.943	1.02269	-72.7047	0.601739
135	USV	TRUE	0.800243	33.8566	33.8582	0.0016	57.9357	57.1074	58.2296	1.12219	0.460853	701.372	1.03705	-74.168	0.65601
136	USV	TRUE	0.933762	34.3754	34.3774	0.002	79.2114	78.7215	80.3336	1.61204	0.648479	-842.282	1.04192	-69.1875	0.750057
137	USV	TRUE	0.850243	34.4522	34.4654	0.0132	71.0503	64.3345	76.1633	11.8288	5.18635	-893.57	1.0023	-74.6322	0.581824
138	USV	TRUE	0.853489	34.7966	34.8014	0.0048	71.404	70.7789	71.9451	1.16624	0.422513	258.658	1.00827	-71.3894	0.666931
139	USV	TRUE	0.896822	35.019	35.0374	0.0184	80.5115	69.3625	81.608	12.2455	5.92399	-664.285	1.00075	-73.396	0.538964
140	USV	TRUE	0.759366	35.193	35.2506	0.0576	70.2094	67.9904	70.3542	2.36388	0.996619	38.2837	1.00125	-71.1903	0.524086
141	USV	TRUE	0.737064	35.3498	35.3558	0.006	72.3635	71.7856	72.779	0.993374	0.384552	154.073	1.03326	-72.0663	0.650901
142	USV	TRUE	0.797611	35.5302	35.5486	0.0184	67.9099	67.1785	68.5544	1.37594	0.541601	46.1227	1.02772	-69.2685	0.53992
143	USV	TRUE	0.945284	35.8022	35.8046	0.0024	71.9845	70.6485	73.3204	2.67189	0.961991	-1113.29	1	-69.5996	0.718669
144	USV	TRUE	0.99001	36.3587	36.4391	0.0804	75.4565	68.8052	81.7445	12.9393	5.24941	-120.989	1.07898	-67.6339	0.656486
145	USV	TRUE	0.630266	37.5275	37.5355	0.008	70.9493	70.474	71.6989	1.22491	0.407292	110.295	1.03851	-69.3979	0.718976
146	USV	TRUE	0.860204	37.6579	37.6687	0.0108	56.0568	51.8182	57.1743	5.35609	1.94548	561.633	1.0289	-73.1082	0.653017
147	USV	TRUE	0.922498	37.7867	37.7983	0.0116	55.0506	54.6721	56.3049	1.63282	0.554031	-147.686	1.01099	-66.8502	0.652484
148	USV	TRUE	0.745011	37.8987	37.9091	0.0104	69.704	57.4801	74.9235	17.4434	6.02705	-1466.67	2.47401	-61.9398	0.797759
149	USV	TRUE	0.838302	38.818	38.8196	0.0016	74.6664	74.5684	74.9425	0.374065	0.153618	-233.791	1.01068	-76.8159	0.547597
150	USV	TRUE	0.805311	39.0324	39.1096	0.0772	81.1218	71.6267	83.2227	11.5959	3.76057	110.523	1.05177	-76.1808	0.40681
151	USV	TRUE	0.672282	39.2156	39.2316	0.016	42.1832	40.916	42.1918	1.27581	0.459677	-84.2454	1.00112	-75.0093	0.651295
152	USV	TRUE	0.801243	39.3516	39.3552	0.0036	58.292	57.5646	60.2662	2.70158	0.894011	-707.107	1.04705	-74.2047	0.60491
153	USV	TRUE	0.785122	39.4688	39.5124	0.0436	62.8934	54.0111	63.0703	9.0592	4.02812	-205.546	1.00038	-75.7865	0.538713
154	USV	TRUE	0.612951	39.7272	39.7292	0.002	74.013	72.6949	74.4672	1.77235	0.704376	884.269	1.12022	-79.4274	0.488204
155	USV	TRUE	0.645982	39.8284	39.8612	0.0328	66.2688	64.4983	72.3041	7.80581	3.44312	232.297	1.00894	-81.0094	0.447955
156	USV	TRUE	0.73113	39.9456	39.9516	0.006	78.8282	77.7498	82.0085	4.25868	2.06669	691.225	1.02169	-79.2721	0.396747
157	USV	TRUE	0.777755	40.1916	40.1932	0.0016	58.9113	58.3413	62.7767	4.43534	1.80344	-2415.84	1.28858	-81.8001	0.500903
158	USV	TRUE	0.985166	40.2792	40.292	0.0128	63.5113	63.2919	75.9915	12.6996	6.35683	-1003.91	1.01659	-73.3974	0.632669
159	USV	TRUE	0.737739	40.4468	40.456	0.0092	75.0805	74.4422	76.4684	2.02618	0.533265	2.9365	1.13017	-68.8323	0.597886
160	USV	TRUE	0.677734	40.6452	40.6528	0.0076	62.3687	60.4523	62.6222	2.16989	1.02125	-287.185	1.001	-76.2098	0.440281
161	USV	TRUE	0.888531	40.8544	40.8664	0.012	63.3416	60.2316	64.1701	3.93852	1.45036	-272.825	1.05978	-74.2706	0.593703
162	USV	TRUE	0.836424	41.0064	41.07	0.0636	73.4393	72.7022	77.8782	5.17593	1.94678	-65.5495	1.03108	-78.2836	0.40817
163	USV	TRUE	0.765239	41.2709	41.3261	0.0552	59.0835	58.0058	67.5768	9.57095	4.10678	-167.808	1.00228	-71.5134	0.585272
164	USV	TRUE	0.847684	41.5637	41.5685	0.0048	74.1963	74.1963	74.1963	0	3.87148e-15	-5.9977e-13	1	-70.5254	0.699472
165	USV	TRUE	0.615264	41.9293	41.9729	0.0436	71.9439	68.3889	73.4835	5.09459	2.13682	56.1341	1.0629	-78.5448	0.486697
166	USV	TRUE	0.891646	42.0917	42.2181	0.1264	66.5749	47.9458	90.1469	42.201	10.6609	-189.359	4.15904	-88.7877	0.219696
167	USV	TRUE	0.867481	42.4205	42.4229	0.0024	65.2966	65.2298	65.5118	0.282033	0.100127	83.4966	1.01988	-64.0148	0.715071
168	USV	TRUE	0.85623	42.5201	42.5393	0.0192	71.1818	68.6914	74.263	5.57154	2.23473	304.988	1.02344	-77.5267	0.49191
169	USV	TRUE	0.98942	43.383	43.3986	0.0156	73.6515	72.8499	80.0613	7.21136	2.69094	-474.495	1.00464	-70.0915	0.643916
170	USV	TRUE	0.887409	43.495	43.497	0.002	71.1198	70.1312	71.5027	1.37157	0.554485	707.415	1.0753	-70.0723	0.670355
171	USV	TRUE	0.97976	43.6302	43.653	0.0228	73.4065	72.0438	77.3633	5.31947	2.01147	205.425	1.08732	-70.0186	0.710079
172	USV	TRUE	0.791302	43.7478	43.777	0.0292	72.3843	63.7291	72.8166	9.08748	2.5226	-297.052	1.04482	-68.7578	0.652029
173	USV	TRUE	0.935883	43.8774	43.8838	0.0064	70.8067	70.4653	72.4098	1.94454	0.48956	199.873	1.09657	-68.1624	0.712132
174	USV	TRUE	0.885608	44.1194	44.1678	0.0484	60.6033	59.7758	71.8935	12.1177	5.11134	-231.922	1.01905	-66.648	0.710026
175	USV	TRUE	0.986072	44.259	44.3014	0.0424	59.2758	58.5776	60.4254	1.84779	0.569387	17.4221	1.01083	-67.0377	0.780775
176	USV	TRUE	0.820637	44.3306	44.3322	0.0016	59.6395	59.6395	59.6395	2.84217e-14	1.05091e-14	1.21258e-11	1	-57.5769	0.837485
177	USV	TRUE	0.971886	44.551	44.5546	0.0036	58.8716	58.122	59.3837	1.26173	0.436629	357.827	1.00677	-61.8105	0.836646
178	USV	TRUE	0.799721	45.031	45.035	0.004	72.561	72.0192	72.9766	0.957428	0.312605	234.803	1.00177	-66.3588	0.713294
179	USV	TRUE	0.836086	45.1323	45.1427	0.0104	65.2383	65.1446	65.9296	0.785064	0.221923	-18.2394	1.02593	-66.6856	0.706584
180	USV	TRUE	0.923585	45.3127	45.3531	0.0404	56.0277	55.5582	60.952	5.39381	2.67659	-130.12	1.00081	-67.0258	0.635366
181	USV	TRUE	0.80661	45.4519	45.4643	0.0124	72.187	69.8695	72.9258	3.05634	1.22118	235.104	1.00164	-65.4234	0.713521
182	USV	TRUE	0.893735	45.5695	45.5779	0.0084	71.7543	71.3162	73.9549	2.63875	1.05947	312.098	1.0005	-69.5967	0.711248
183	USV	TRUE	0.867057	45.7343	45.7395	0.0052	60.3922	60.3625	60.741	0.378518	0.104921	-41.1876	1.01257	-62.8175	0.708847
184	USV	TRUE	0.985717	45.8807	45.9095	0.0288	67.6657	61.6242	82.0197	20.3955	6.99221	-68.966	1.95333	-65.9939	0.720453
185	USV	TRUE	0.862056	45.9975	46.0075	0.01	69.8073	68.2339	72.5386	4.30471	1.36053	-423.912	1.03627	-64.9762	0.793915
186	USV	TRUE	0.673611	49.7724	49.7788	0.0064	69.8102	68.6272	70.1497	1.52254	0.452029	244.079	1.00444	-70.7423	0.691801
187	USV	TRUE	0.98437	49.922	49.9236	0.0016	81.9874	81.7113	82.0854	0.374065	0.153618	-233.791	1.01068	-61.4627	0.701106
188	USV	TRUE	0.726979	50.4301	50.4569	0.0268	79.9873	74.066	79.9901	5.92408	2.64871	225.728	1.00171	-79.1263	0.449887
189	USV	TRUE	0.87258	50.4897	50.4989	0.0092	68.874	68.6512	70.8132	2.16205	0.996227	238.516	1.00103	-72.2519	0.639831
190	USV	TRUE	0.94059	50.6889	50.6917	0.0028	77.5553	77.4885	78.1194	0.630863	0.228793	204.986	1.0346	-67.3162	0.596857
191	USV	TRUE	0.80557	50.8501	50.9261	0.076	78.9319	58.9542	84.296	25.3417	11.3766	-316.548	1.03874	-77.2184	0.483382
192	USV	TRUE	0.853877	51.0421	51.0777	0.0356	74.6342	71.8759	76.6211	4.74523	1.76629	2.06157	1.0719	-68.3852	0.694342
193	USV	TRUE	0.873082	51.1901	51.1989	0.0088	71.1846	70.8136	71.5112	0.697661	0.23289	-50.054	1.02128	-67.5478	0.723093
194	USV	TRUE	0.868756	51.3557	51.3613	0.0056	75.6284	73.6859	78.2706	4.58471	1.47651	810.04	1.01896	-73.3221	0.666117
195	USV	TRUE	0.651347	51.4005	51.4025	0.002	71.6767	71.3427	72.3135	0.970787	0.388846	-509.568	1.02048	-71.7137	0.738901
196	USV	TRUE	0.794296	51.4909	51.5373	0.0464	67.6627	64.5955	69.2868	4.69135	1.58474	-122.867	1.0181	-73.5556	0.537103
197	USV	TRUE	0.801995	51.6929	51.8197	0.1268	73.6827	71.7131	88.3524	16.6393	4.17664	-79.1141	1.03897	-67.7724	0.644247
198	USV	TRUE	0.944849	51.9281	51.9321	0.004	70.2225	69.6807	70.371	0.690239	0.245962	-170.873	1.01811	-68.3451	0.641608
199	USV	TRUE	0.923695	51.9937	52.0529	0.0592	62.4552	59.9396	62.7664	2.82677	0.875361	39.6325	1.00739	-73.7304	0.538006
200	USV	TRUE	0.919505	52.2793	52.3341	0.0548	59.5114	56.3285	74.3529	18.0244	7.42792	-253.185	1.08779	-68.5031	0.58157
201	USV	TRUE	0.981821	52.5949	52.6001	0.0052	72.4927	72.0908	72.6862	0.595412	0.182943	-64.631	1.03251	-69.8875	0.709538
202	USV	TRUE	0.832988	53.0754	53.085	0.0096	77.5278	74.5176	82.5521	8.03453	2.97646	817.829	1.03206	-76.9722	0.529492
203	USV	TRUE	0.831257	53.3446	53.3758	0.0312	68.8922	67.4883	70.1445	2.65622	0.989285	-63.4672	1.01487	-70.7227	0.651405
204	USV	TRUE	0.682705	53.4866	53.4882	0.0016	55.8187	55.5426	55.9167	0.374065	0.153618	233.791	1.01068	-66.9908	0.697765
205	USV	TRUE	0.998477	53.6154	53.619	0.0036	57.1718	56.5335	57.4464	0.912896	0.316897	255.044	1.00992	-55.5233	0.842471
206	USV	TRUE	0.71961	53.7086	53.725	0.0164	57.1154	56.7895	58.7092	1.91969	0.879694	-127.49	1.00402	-70.9726	0.593256
207	USV	TRUE	0.698485	53.9638	54.1654	0.2016	61.1955	55.8884	65.6419	9.75347	3.37973	24.43	1.00541	-70.9259	0.543101
208	USV	TRUE	0.624926	54.329	54.3342	0.0052	70.1836	70.1539	70.8739	0.719926	0.228674	108.556	1.02357	-68.9307	0.602405
209	USV	TRUE	0.96463	54.4862	54.539	0.0528	81.68	72.5758	83.6581	11.0822	3.8137	194.097	1.00699	-70.9675	0.600183
210	USV	TRUE	0.730389	54.6942	54.7222	0.028	60.3761	57.8415	62.0174	4.17583	1.70166	-123.87	1.04291	-67.0389	0.70687
211	USV	TRUE	0.788155	54.8106	54.8398	0.0292	68.5735	68.0709	72.9378	4.86687	1.51811	74.7168	1.12283	-74.8183	0.539196
212	USV	TRUE	0.895866	56.5439	56.5535	0.0096	67.7232	66.1432	69.1848	3.04161	0.979604	285.891	1.01556	-76.8266	0.496233
213	USV	TRUE	0.937336	56.7191	56.7259	0.0068	72.1856	70.638	73.1844	2.54639	1.16499	-379.777	1.03184	-74.2265	0.445986
214	USV	TRUE	0.956266	57.0467	57.0507	0.004	74.5602	73.6918	75.4286	1.73673	0.605458	-455.773	1.00211	-73.9291	0.603173
215	USV	TRUE	0.654263	57.4527	57.4571	0.0044	43.1076	42.7812	43.1228	0.341579	0.158781	-81.7316	1.00163	-77.1521	0.575793
216	USV	TRUE	0.602035	57.9235	58.0227	0.0992	56.5087	35.475	65.7416	30.2666	7.93639	-240.144	2.62134	-89.8764	0.226845
217	USV	TRUE	0.785037	62.0661	62.0705	0.0044	58.5487	58.3753	59.2073	0.831993	0.283243	-135.925	1.04136	-74.9159	0.58476
218	USV	TRUE	0.946412	73.9482	74.0162	0.068	74.1714	73.9952	74.6648	0.669607	0.185849	-2.72115	1.00444	-66.883	0.706169
219	USV	TRUE	0.833607	74.2018	74.2042	0.0024	64.6344	64.2336	65.5028	1.26915	0.467169	528.812	1.01922	-70.6926	0.668199
220	USV	TRUE	0.734217	74.2882	74.2926	0.0044	75.0164	73.7769	76.0777	2.3008	0.869151	597.387	1.023	-73.6695	0.641333
221	USV	TRUE	0.768073	74.431	74.441	0.01	66.1224	64.2101	66.1572	1.94709	0.940936	215.481	1.00779	-75.6185	0.54612
222	USV	TRUE	0.622367	74.6138	74.6158	0.002	58.8721	58.8454	59.1482	0.302814	0.114253	-113.873	1.03232	-73.0828	0.588125
223	USV	TRUE	0.817479	74.701	74.7342	0.0332	57.4422	55.8342	60.4866	4.65241	1.15241	29.411	1.0432	-75.0791	0.498923
224	USV	TRUE	0.809417	74.9654	74.9706	0.0052	74.0902	73.8313	75.8808	2.04947	1.00689	-396.419	1.00066	-74.1224	0.555956
225	USV	TRUE	0.790356	75.2943	75.3023	0.008	73.3187	69.4812	73.6646	4.1834	2.00555	-535.674	1.00248	-77.0648	0.48978
226	USV	TRUE	0.65974	75.3423	75.3775	0.0352	71.1613	63.8379	71.6595	7.82162	3.18075	237.85	1.06928	-79.7805	0.484803
227	USV	TRUE	0.829943	75.4127	75.4659	0.0532	66.8577	60.6855	67.7298	7.04433	2.30156	-98.6575	1.0213	-79.7744	0.437041
228	USV	TRUE	0.794586	75.6771	75.6795	0.0024	68.2618	67.7942	68.529	0.73477	0.267807	-306.154	1.00557	-70.418	0.592369
229	USV	TRUE	0.838406	75.9567	75.9591	0.0024	77.689	76.8874	79.0249	2.13751	0.777568	-890.631	1.01031	-72.417	0.638192
230	USV	TRUE	0.782707	76.0563	76.0827	0.0264	70.8244	69.1297	74.2647	5.13497	1.94056	225.474	1.02491	-71.2803	0.649903
231	USV	TRUE	0.657251	77.0771	77.0799	0.0028	71.7515	70.6456	72.1894	1.54376	0.553813	547.808	1.02848	-77.8479	0.535216
232	USV	TRUE	0.643112	78.136	78.1392	0.0032	64.3331	63.9987	64.3888	0.390075	0.14135	104.981	1.01478	-73.1936	0.508046
233	USV	TRUE	0.93692	78.4212	78.44	0.0188	66.2831	64.1261	70.0864	5.96036	2.77082	-308.476	1.00774	-75.5686	0.523875
234	USV	TRUE	0.854761	78.582	78.586	0.004	74.3652	73.341	75.6269	2.28595	0.835689	-624.285	1.01844	-77.3167	0.598931
235	USV	TRUE	0.687465	78.8464	78.848	0.0016	79.9263	77.4326	82.4201	4.98753	1.97149	-3117.21	1	-81.5269	0.544565
236	USV	TRUE	0.706222	80.4093	80.4269	0.0176	71.19	65.5872	71.8738	6.28667	2.20498	335.759	1.0139	-82.5476	0.404057
237	USV	TRUE	0.874038	81.2109	81.2293	0.0184	63.5458	63.2951	67.691	4.39592	1.88713	-236.654	1.00025	-73.1696	0.589475
238	USV	TRUE	0.617976	82.1898	82.211	0.0212	60.3132	59.9123	63.4228	3.51045	1.29804	-168.614	1.00058	-82.1537	0.411154
239	USV	TRUE	0.831414	88.0048	88.008	0.0032	71.7561	71.1005	73.2351	2.13458	0.796669	-698.542	1.01242	-80.5746	0.395958
240	USV	TRUE	0.778592	88.4728	88.4784	0.0056	61.1421	61.0085	61.958	0.949488	0.297258	136.171	1.02791	-70.419	0.705449
						0.0230267
