# Supplementary material for: Bazedoxifene reverses sexually dimorphic autistic-like abnormalities in biallelic MDGA1-mutant mice
Source: EMBO Mol Med. 2026 Mar 20;18(4):1358–98. doi: 10.1038/s44321-026-00402-y (PMC13084050; doi:10.1038/s44321-026-00402-y)
Supplement: Supplementary file 20 — Source data Fig. 7 [file 44321_2026_402_MOESM20_ESM.zip › Panel I and J/Batch1/WT_BZ_38.xlsx]

## Sheet: Sheet1
ID	Label	Accepted	Score	Begin Time (s)	End Time (s)	Call Length (s)	Principal Frequency (kHz)	Low Freq (kHz)	High Freq (kHz)	Delta Freq (kHz)	Frequency Standard Deviation (kHz)	Slope (kHz/s)	Sinuosity	Mean Power (dB/Hz)	Tonality
1	USV	TRUE	0.669997	1.2375	1.2491	0.0116	79.2449	77.0554	110.723	33.6673	9.79184	2681.31	1.0533	-76.5334	0.448311
2	USV	TRUE	0.730424	1.5835	1.6115	0.028	110.161	78.5459	111.246	32.7	16.4274	1169.02	1.00003	-71.329	0.539955
3	USV	TRUE	0.78559	1.7379	1.7435	0.0056	103.508	101.801	106.26	4.45904	1.5493	830.766	1.04567	-77.5752	0.560439
4	USV	TRUE	0.959909	1.9467	1.9503	0.0036	78.3843	77.4937	78.7777	1.28399	0.438308	352.879	1.01649	-63.5997	0.806841
5	USV	TRUE	0.820738	3.15728	3.16088	0.0036	77.4814	77.0806	78.4287	1.34809	0.547011	-375.635	1.00061	-75.1416	0.528953
6	USV	TRUE	0.783351	3.57328	3.59368	0.0204	72.4793	72.2233	72.927	0.703701	0.301956	-26.4816	1.00402	-80.9451	0.434446
7	USV	TRUE	0.834258	3.94328	3.95208	0.0088	72.2843	72.2667	73.1125	0.845827	0.401574	106.142	1.00304	-71.7658	0.589408
8	USV	TRUE	0.877186	4.10878	4.13598	0.0272	71.4855	65.1602	71.6446	6.48442	2.58504	-189.673	1.06411	-76.1564	0.537319
9	USV	TRUE	0.728067	4.26918	4.27638	0.0072	77.6734	76.4127	79.0977	2.68506	1.03982	-142.042	1.31919	-75.213	0.57758
10	USV	TRUE	0.881535	4.48558	4.48918	0.0036	68.3394	68.3394	68.3394	0	3.55271e-15	1.27159e-12	1	-73.243	0.578035
11	USV	TRUE	0.800709	4.67518	4.68158	0.0064	74.2824	73.8053	74.5675	0.762139	0.234867	-34.1227	1.04109	-78.1163	0.525676
12	USV	TRUE	0.870685	5.05707	5.07107	0.014	79.2361	75.7272	80.032	4.30471	1.32223	-235.047	1.09577	-73.8851	0.600741
13	USV	TRUE	0.923315	5.44547	5.44707	0.0016	76.3602	75.8615	76.859	0.997506	0.394299	-623.441	1	-75.4691	0.646117
14	USV	TRUE	0.824447	5.71107	5.71787	0.0068	80.4047	80.2803	84.1139	3.83355	1.68937	597.82	1.05229	-75.42	0.511195
15	USV	TRUE	0.928567	5.83467	5.84827	0.0136	69.8368	64.5924	71.5884	6.996	2.36313	511.287	1.00633	-77.9289	0.551319
16	USV	TRUE	0.988099	5.94467	5.96827	0.0236	68.2654	67.5185	78.0346	10.5162	5.18767	440.123	1.00705	-72.1724	0.707332
17	USV	TRUE	0.814363	6.15016	6.15536	0.0052	73.3623	73.2621	73.9978	0.735698	0.328289	-143.137	1.00112	-69.2212	0.528013
18	USV	TRUE	0.614096	7.05646	7.05806	0.0016	77.5464	76.9764	78.4726	1.49626	0.597287	935.162	1.00886	-79.9843	0.487013
19	USV	TRUE	0.69475	7.17326	7.17806	0.0048	80.1719	79.986	80.5174	0.531478	0.173633	58.9499	1.02899	-79.6765	0.451987
20	USV	TRUE	0.627501	8.57515	8.58155	0.0064	70.4262	68.6624	74.152	5.48958	1.84305	872.373	1.04054	-79.4277	0.537645
21	USV	TRUE	0.846143	8.79875	8.80315	0.0044	80.2758	79.7991	80.7189	0.919821	0.353746	-200.898	1.00482	-75.3095	0.524349
22	USV	TRUE	0.883528	9.72104	9.72744	0.0064	78.4717	78.0619	81.3751	3.31317	1.53828	533.571	1.01573	-74.8163	0.574309
23	USV	TRUE	0.937251	11.0512	11.0568	0.0056	84.6883	84.565	85.1706	0.605582	0.218175	77.4889	1.01905	-66.0453	0.709402
24	USV	TRUE	0.995523	11.2184	11.2656	0.0472	74.1116	69.3228	74.2949	4.97213	2.19566	-93.4686	1.01095	-69.0901	0.700514
25	USV	TRUE	0.754534	11.4336	11.4892	0.0556	70.4778	67.5758	71.6963	4.12051	1.13958	-48.8029	1.00929	-64.9652	0.703947
26	USV	TRUE	0.997019	11.6172	11.6464	0.0292	71.4521	70.047	73.5386	3.49167	1.02991	21.0184	1.09983	-63.4792	0.764904
27	USV	TRUE	0.894207	11.8144	11.8212	0.0068	71.9961	71.818	73.4582	1.64024	0.582134	-249.274	1.03064	-58.9152	0.788856
28	USV	TRUE	0.971816	11.9084	11.9412	0.0328	69.0277	66.813	78.7903	11.9774	5.386	322.158	1.06234	-66.7262	0.766542
29	USV	TRUE	0.973353	12.2879	12.3643	0.0764	71.9774	66.7611	73.1534	6.39232	2.24813	-34.0075	1.06526	-69.8831	0.6514
30	USV	TRUE	0.922056	12.7075	12.7111	0.0036	70.0401	69.4664	70.3701	0.903732	0.359628	189.259	1.06437	-71.875	0.635988
31	USV	TRUE	0.985547	13.4754	13.5038	0.0284	76.049	74.8389	81.3098	6.47093	2.21716	-164.505	1.09939	-64.6944	0.790085
32	USV	TRUE	0.790221	13.5022	13.5106	0.0084	74.1944	72.4065	75.635	3.22854	1.02359	-342.201	1.04528	-63.1756	0.720537
33	USV	TRUE	0.86621	13.6794	13.697	0.0176	71.2636	68.6174	72.3714	3.75397	1.00911	140.478	1.04788	-56.7584	0.843752
34	USV	TRUE	0.688606	13.853	13.877	0.024	50.2046	49.0833	52.3994	3.31619	1.02046	-10.9331	1.11334	-82.586	0.440811
35	USV	TRUE	0.639014	13.9834	13.9854	0.002	50.2992	49.5199	50.7489	1.22907	0.457432	-602.448	1.01262	-79.3893	0.541833
36	USV	TRUE	0.660524	18.5865	18.5941	0.0076	68.5957	66.2116	69.1598	2.94815	1.04208	329.304	1.20362	-79.7115	0.49443
37	USV	TRUE	0.979779	18.7165	18.7237	0.0072	68.5865	68.2154	68.9576	0.742192	0.167574	-64.0629	1.01083	-69.9106	0.659764
38	USV	TRUE	0.997344	18.8557	18.8593	0.0036	68.7924	68.6848	69.7906	1.10587	0.394538	286.306	1.06004	-66.3297	0.773176
39	USV	TRUE	0.638133	20.0775	20.0791	0.0016	67.8842	67.6348	67.9554	0.320627	0.129065	-155.86	1.04572	-77.4635	0.490679
40	USV	TRUE	0.702251	20.1879	20.2155	0.0276	80.0083	73.6571	80.941	7.28394	2.78605	230.582	1.13489	-82.2454	0.409733
41	USV	TRUE	0.83847	20.6739	20.6763	0.0024	75.5502	75.0827	76.2182	1.13555	0.410963	-473.147	1.00398	-71.1433	0.654588
42	USV	TRUE	0.99613	20.8483	20.8735	0.0252	72.7553	69.864	77.05	7.18598	2.39204	62.2142	1.35227	-66.8677	0.70523
43	USV	TRUE	0.948832	21.125	21.1302	0.0052	74.8325	74.5038	75.4573	0.953422	0.355632	-176.308	1.01359	-71.9247	0.705297
44	USV	TRUE	0.972085	21.2282	21.2398	0.0116	75.1796	74.2592	76.3161	2.05688	0.652768	8.36701	1.16348	-73.0729	0.65036
45	USV	TRUE	0.816681	22.1977	22.1997	0.002	55.6382	55.6115	55.9143	0.302814	0.114253	-113.873	1.03232	-74.7738	0.617482
46	USV	TRUE	0.988607	22.3077	22.3509	0.0432	57.9551	56.5998	64.6037	8.00388	3.38554	80.5386	1.11562	-75.0863	0.530784
47	USV	TRUE	0.76807	22.5005	22.5333	0.0328	74.615	71.4862	76.312	4.82572	1.90701	158.791	1.00665	-55.6073	0.831336
48	USV	TRUE	0.984183	22.7169	22.7257	0.0088	71.6091	68.7378	74.6482	5.91043	1.95805	-514.897	1.07626	-67.4894	0.768753
49	USV	TRUE	0.99497	22.9065	22.9129	0.0064	79.2445	79.0208	80.6116	1.59084	0.546868	-217.232	1.04484	-57.014	0.847673
50	USV	TRUE	0.740854	24.1586	24.2002	0.0416	77.9488	77.7781	78.7993	1.0212	0.419933	-22.4522	1.00299	-75.7593	0.452066
51	USV	TRUE	0.705755	24.5522	24.5798	0.0276	68.3276	66.6388	69.8665	3.22771	0.950524	-83.7454	1.01464	-75.7787	0.480884
52	USV	TRUE	0.977697	24.7802	24.785	0.0048	67.9635	67.6909	68.1478	0.456848	0.154061	-43.371	1.02835	-70.8362	0.639059
53	USV	TRUE	0.900757	28.3334	28.3634	0.03	52.7387	52.2464	53.6867	1.4403	0.483372	-8.78309	1.03141	-76.4951	0.672981
54	USV	TRUE	0.866496	28.445	28.4466	0.0016	54.6638	54.4145	54.7351	0.320627	0.129065	-155.86	1.04572	-73.8197	0.544981
55	USV	TRUE	0.895363	30.3892	30.4068	0.0176	81.957	70.3196	81.98	11.6604	5.55212	682.655	1.01747	-74.3645	0.584976
56	USV	TRUE	0.905493	30.464	30.466	0.002	69.0153	68.5522	69.1756	0.623441	0.243171	-311.721	1.01894	-75.4314	0.564789
57	USV	TRUE	0.976029	30.5736	30.6592	0.0856	70.1723	69.7868	79.4993	9.71253	3.69278	-72.5746	1.10467	-70.9211	0.537188
58	USV	TRUE	0.962462	31.2859	31.2963	0.0104	67.4174	65.4793	69.86	4.38069	1.74806	-443.64	1.01539	-69.0521	0.715368
59	USV	TRUE	0.934174	31.4543	31.5039	0.0496	57.2801	52.7213	58.6928	5.97148	1.6331	91.8864	1.04041	-74.7642	0.549575
60	USV	TRUE	0.962157	31.7227	31.7279	0.0052	71.9114	69.4622	74.0192	4.55706	1.39132	-828.401	1.00728	-66.1465	0.71182
61	USV	TRUE	0.999501	31.8903	31.8971	0.0068	72.3698	70.3584	74.6483	4.28987	1.24809	580.848	1.01173	-56.1072	0.845025
62	USV	TRUE	0.982074	32.0759	32.1259	0.05	78.2887	64.6208	86.0135	21.3927	5.81733	206.338	1.37952	-62.8265	0.790904
63	USV	TRUE	0.966806	32.2306	32.2342	0.0036	55.5084	54.3431	57.1486	2.80549	0.949283	779.302	1.00802	-62.1085	0.86237
64	USV	TRUE	0.92939	32.377	32.3994	0.0224	54.367	52.7594	55.1604	2.40096	0.669111	6.3441	1.07055	-69.1465	0.716163
65	USV	TRUE	0.73059	32.5374	32.5398	0.0024	53.6723	52.3364	54.2067	1.87032	0.693702	-779.302	1.03189	-69.7729	0.658424
66	USV	TRUE	0.983834	32.6902	32.6918	0.0016	51.7181	50.9967	52.6176	1.62095	0.642088	1013.09	1.00178	-70.211	0.77022
67	USV	TRUE	0.882155	32.7658	32.7794	0.0136	52.5181	50.915	54.0322	3.11721	0.972938	-233.801	1.02114	-67.451	0.720818
68	USV	TRUE	0.99168	32.9138	32.9382	0.0244	58.5796	54.8281	61.9671	7.13895	2.67852	249.548	1.11339	-68.2773	0.709448
69	USV	TRUE	0.731373	36.2894	36.291	0.0016	67.6507	67.4013	67.7219	0.320627	0.129065	-155.86	1.04572	-75.6441	0.461379
70	USV	TRUE	0.634179	36.7442	36.7462	0.002	79.5732	76.9414	80.3436	3.40221	1.30997	1549.7	1.2889	-75.5482	0.644682
71	USV	TRUE	0.962231	37.3133	37.3361	0.0228	60.8183	59.9789	61.2721	1.29321	0.288177	11.3698	1.03013	-64.7324	0.762919
72	USV	TRUE	0.704504	38.1627	38.1855	0.0228	74.4618	72.6887	77.4113	4.72258	1.81356	114.396	1.15291	-77.4074	0.545235
73	USV	TRUE	0.644997	39.7382	39.7558	0.0176	68.1546	67.9064	74.4831	6.57672	2.86122	-375.677	1.00016	-77.2695	0.532744
74	USV	TRUE	0.667448	40.7821	40.8009	0.0188	52.8779	52.542	54.9298	2.38771	1.05648	-130.815	1.00045	-79.7083	0.433755
75	USV	TRUE	0.881774	46.8783	46.8799	0.0016	77.8418	77.343	78.3405	0.997506	0.394299	623.441	1	-68.1023	0.64364
76	USV	TRUE	0.614131	54.6954	54.6978	0.0024	74.482	74.482	74.482	1.42109e-14	4.4704e-15	-3.67421e-12	1	-73.8188	0.610189
77	USV	TRUE	0.924221	54.8286	54.8322	0.0036	77.9945	74.2762	79.3824	5.10628	1.61645	1266.45	1.03576	-77.895	0.600104
78	USV	TRUE	0.641794	54.975	55.0042	0.0292	55.0098	52.2952	55.397	3.10178	0.80061	-19.2023	1.0704	-78.9448	0.538278
79	USV	TRUE	0.79102	55.5517	55.5749	0.0232	55.1485	49.1333	60.1188	10.9855	3.86599	305.571	1.26686	-82.4967	0.489363
80	USV	TRUE	0.676973	58.5934	58.5974	0.004	61.002	60.7702	61.336	0.56579	0.195598	-81.8789	1.03926	-77.5154	0.544249
81	USV	TRUE	0.958836	58.9282	58.9414	0.0132	71.6185	67.0317	73.0433	6.01167	2.13099	-434.321	1.00681	-69.289	0.655894
82	USV	TRUE	0.717124	60.5584	60.562	0.0036	79.3245	79.035	79.614	0.57891	0.224546	73.0947	1.09868	-73.0075	0.635509
83	USV	TRUE	0.697435	60.9628	60.9716	0.0088	68.6121	66.9676	69.7402	2.77263	0.775096	286.2	1.01533	-80.536	0.45202
84	USV	TRUE	0.720298	61.2127	61.2143	0.0016	76.9893	76.6153	77.3634	0.74813	0.295724	467.581	1	-74.2501	0.597325
85	USV	TRUE	0.764787	68.6543	68.6615	0.0072	77.8491	75.707	80.5219	4.81489	1.55005	557.609	1.49878	-71.913	0.716749
86	USV	TRUE	0.64558	73.1791	73.1859	0.0068	52.7891	52.2832	53.2294	0.946155	0.340491	76.999	1.05609	-81.9489	0.486545
87	USV	TRUE	0.927046	73.4822	73.4862	0.004	49.7662	49.6771	50.0111	0.333986	0.12558	43.0134	1.03984	-75.5604	0.576397
88	USV	TRUE	0.775718	78.9805	78.9905	0.01	71.1475	67.5422	72.0836	4.5414	1.75562	431.917	1.06642	-78.8732	0.492872
89	USV	TRUE	0.625178	79.0473	79.0493	0.002	66.3657	65.7467	66.6818	0.935162	0.356582	-467.581	1.01392	-79.0857	0.534026
90	USV	TRUE	0.709851	79.1865	79.2161	0.0296	73.0559	72.0415	73.3181	1.27654	0.484833	-11.5372	1.01041	-71.9258	0.587361
91	USV	TRUE	0.898457	79.6532	79.6564	0.0032	77.9683	77.529	80.4153	2.88629	1.34302	916.998	1.00902	-76.9824	0.589602
92	USV	TRUE	0.991975	80.9639	80.9727	0.0088	77.6758	74.5289	78.2398	3.71096	1.3185	-434.241	1.13191	-65.2822	0.790894
93	USV	TRUE	0.942457	81.0671	81.0727	0.0056	53.4783	52.3442	54.2322	1.88797	0.756295	-388.835	1.01654	-77.279	0.541547
94	USV	TRUE	0.900432	81.2319	81.2371	0.0052	66.1782	65.551	66.6049	1.05391	0.373287	-36.6202	1.15093	-67.2769	0.670034
95	USV	TRUE	0.780406	81.5245	81.5277	0.0032	55.0083	54.652	55.3348	0.682817	0.227242	-207.195	1.00068	-62.7449	0.698054
96	USV	TRUE	0.970171	81.6805	81.6833	0.0028	69.2784	68.321	70.1023	1.78126	0.680343	689.178	1.01401	-67.294	0.653938
97	USV	TRUE	0.853024	81.9241	81.9353	0.0112	51.1666	49.394	51.9069	2.51281	0.879838	233.942	1.00226	-70.9849	0.704817
98	USV	TRUE	0.860552	103.354	103.369	0.0156	77.3761	74.6844	80.6534	5.96902	2.01744	278.998	1.12244	-80.0846	0.56837
99	USV	TRUE	0.943228	103.628	103.638	0.0104	69.9263	69.5724	70.6182	1.04575	0.411765	-97.9569	1.00993	-78.5593	0.481964
100	USV	TRUE	0.73721	181.158	181.178	0.0204	72.9595	72.4156	76.7562	4.34057	2.17278	209.102	1.00407	-81.5724	0.411393
101	USV	TRUE	0.765944	181.304	181.307	0.0024	80.204	79.1553	81.0632	1.90785	0.748188	-806.335	1.00223	-79.1979	0.528016
102	USV	TRUE	0.981998	181.729	181.74	0.0112	79.2385	78.4608	80.048	1.58728	0.7014	-142.639	1.00198	-74.7163	0.57378
103	USV	TRUE	0.926885	211.685	211.753	0.068	63.3402	56.4939	66.9187	10.4248	3.32179	-109.404	1.06265	-75.6579	0.541133
104	USV	TRUE	0.950733	211.825	211.854	0.0288	70.0805	69.6025	70.7493	1.14678	0.446758	-27.9643	1.00864	-76.0647	0.582274
105	USV	TRUE	0.970224	212.018	212.021	0.0036	67.7451	67.5522	67.953	0.400784	0.146913	-36.8847	1.0515	-64.2191	0.64451
106	USV	TRUE	0.861416	212.371	212.38	0.0088	72.007	71.2552	72.9277	1.67252	0.501654	31.7068	1.14178	-70.8614	0.709443
107	USV	TRUE	0.685527	221.374	221.402	0.028	54.3261	54.0393	54.7655	0.726217	0.216032	15.0389	1.00433	-82.0617	0.433077
108	USV	TRUE	0.760299	221.535	221.54	0.0044	58.3752	57.5308	58.7648	1.23401	0.459952	286.705	1.04551	-75.8038	0.561431
109	USV	TRUE	0.772501	232.568	232.583	0.0144	73.8552	72.3135	76.1963	3.88277	1.40466	-255.755	1.08809	-81.6529	0.40443
110	USV	TRUE	0.922406	314.152	314.154	0.0024	71.5276	70.9932	71.9284	0.935162	0.33784	-389.651	1.00212	-70.8653	0.652762
111	USV	TRUE	0.677052	314.32	314.327	0.0064	68.5841	68.2279	68.6286	0.400784	0.14626	11.0823	1.0151	-71.0082	0.698318
112	USV	TRUE	0.906038	314.457	314.46	0.0028	71.1575	70.638	71.5435	0.905474	0.311266	316.315	1.0022	-72.4438	0.677245
113	USV	TRUE	0.94752	314.682	314.69	0.008	66.134	64.2043	67.1626	2.95827	0.879516	-350.922	1.03967	-69.4636	0.7158
114	USV	TRUE	0.898452	314.978	314.98	0.002	73.7019	73.3991	73.7999	0.400784	0.153333	-176.854	1.03234	-72.6362	0.633658
115	USV	TRUE	0.969071	322.59	322.592	0.002	76.4797	75.0013	77.0052	2.00392	0.800491	1019.14	1.08724	-72.1269	0.656321
116	USV	TRUE	0.960454	323.983	323.985	0.0024	69.3744	68.6926	69.6047	0.912129	0.398705	-383.835	1.00296	-68.3146	0.760573
117	USV	TRUE	0.874492	324.935	324.942	0.0076	70.571	66.9614	71.1538	4.19239	1.97349	557.88	1.00254	-73.436	0.632116
118	USV	TRUE	0.726088	367.309	367.317	0.008	53.6526	52.7713	59.9762	7.20499	2.9679	888.315	1.00088	-82.0939	0.461441
119	USV	TRUE	0.960617	459.986	459.999	0.0132	80.0021	74.9238	80.5162	5.59238	1.63653	331.95	1.13786	-65.5115	0.777415
120	USV	TRUE	0.850722	484.344	484.347	0.0036	75.6699	74.9277	76.5605	1.63282	0.553056	455.661	1.00513	-76.048	0.592735
121	USV	TRUE	0.86263	484.57	484.571	0.0016	67.4185	66.8663	67.6144	0.74813	0.307235	-467.581	1.02779	-82.1575	0.459799
						0.0139702
