# Supplementary material for: Bazedoxifene reverses sexually dimorphic autistic-like abnormalities in biallelic MDGA1-mutant mice
Source: EMBO Mol Med. 2026 Mar 20;18(4):1358–98. doi: 10.1038/s44321-026-00402-y (PMC13084050; doi:10.1038/s44321-026-00402-y)
Supplement: Supplementary file 20 — Source data Fig. 7 [file 44321_2026_402_MOESM20_ESM.zip › Panel I and J/Batch1/WT_Sham_39.xlsx]

## Sheet: Sheet1
ID	Label	Accepted	Score	Begin Time (s)	End Time (s)	Call Length (s)	Principal Frequency (kHz)	Low Freq (kHz)	High Freq (kHz)	Delta Freq (kHz)	Frequency Standard Deviation (kHz)	Slope (kHz/s)	Sinuosity	Mean Power (dB/Hz)	Tonality
1	USV	TRUE	0.670004	7.00267	7.01787	0.0152	80.7605	80.1823	81.6253	1.44296	0.551988	72.3409	1.02138	-78.186	0.596694
2	USV	TRUE	0.979937	8.29289	8.34649	0.0536	65.8379	61.572	66.4596	4.88758	1.52036	80.2301	1.01335	-67.9942	0.592399
3	USV	TRUE	0.789714	8.53489	8.54449	0.0096	65.1504	64.0089	71.3931	7.38427	3.24998	790.186	1.02417	-77.1514	0.572388
4	USV	TRUE	0.871391	9.9952	9.9984	0.0032	63.3948	61.6432	64.9163	3.27307	1.15477	1052.99	1.00215	-74.6441	0.669947
5	USV	TRUE	0.635338	10.0835	10.0859	0.0024	68.0906	66.9551	68.291	1.33595	0.502174	528.812	1.09001	-75.1372	0.603718
6	USV	TRUE	0.911464	10.5427	10.5639	0.0212	63.4436	62.3812	65.0431	2.66189	1.10552	-59.9083	1.12277	-66.8974	0.767335
7	USV	TRUE	0.749371	10.7103	10.7183	0.008	58.8397	55.5969	59.6288	4.03192	1.86309	-520.389	1.03228	-67.117	0.631423
8	USV	TRUE	0.865102	10.8267	10.8679	0.0412	80.1148	72.7655	82.7636	9.9981	2.86355	-51.5102	1.16929	-73.4958	0.601345
9	USV	TRUE	0.901028	11.0822	11.0886	0.0064	74.6674	73.5927	75.136	1.54334	0.469648	-59.6755	1.17635	-71.7772	0.676214
10	USV	TRUE	0.882355	11.197	11.2034	0.0064	75.3766	70.6023	75.5953	4.99301	2.2315	-821.637	1.03059	-72.7762	0.637232
11	USV	TRUE	0.722689	11.4034	11.4114	0.008	82.8966	71.5721	84.3112	12.739	4.80955	1483.29	1.42066	-77.2955	0.595407
12	USV	TRUE	0.963924	11.5054	11.5662	0.0608	65.8153	63.6254	76.3544	12.729	3.507	-141.944	1.03812	-72.9061	0.536895
13	USV	TRUE	0.892207	11.877	11.8846	0.0076	69.6	67.4455	71.3793	3.93377	1.37553	452.133	1.07623	-71.0737	0.658861
14	USV	TRUE	0.844104	12.0038	12.013	0.0092	76.6745	70.5185	82.9252	12.4067	5.05098	-1305.26	1.08325	-71.5274	0.497851
15	USV	TRUE	0.80735	12.1601	12.1629	0.0028	69.2718	67.702	69.6688	1.96681	0.718947	-662.672	1.16101	-67.0163	0.661603
16	USV	TRUE	0.637475	12.8717	12.8761	0.0044	67.5905	63.236	67.8628	4.62687	1.98994	-1025.17	1.13135	-70.4653	0.555086
17	USV	TRUE	0.706833	12.9925	13.0777	0.0852	66.7014	58.766	67.8867	9.12073	4.19845	-95.5526	1.01846	-73.7317	0.633323
18	USV	TRUE	0.616415	13.1732	13.1752	0.002	64.6591	62.3924	65.8569	3.46455	1.33814	-1756.45	1.01539	-78.8745	0.500355
19	USV	TRUE	0.920975	13.3156	13.3184	0.0028	65.874	65.6365	65.9036	0.267189	0.0891293	67.1507	1.01361	-71.873	0.509882
20	USV	TRUE	0.795531	13.482	13.514	0.032	66.8136	61.7141	67.8712	6.15707	2.11173	-110.703	1.0853	-72.3919	0.581057
21	USV	TRUE	0.908491	13.5648	13.5708	0.006	62.3305	60.1392	63.2996	3.16044	1.50277	528.536	1.0004	-77.78	0.517093
22	USV	TRUE	0.706515	13.9676	13.9872	0.0196	69.1453	63.5957	72.496	8.90025	2.85131	236.428	1.32977	-81.2139	0.485499
23	USV	TRUE	0.650945	14.2067	14.2095	0.0028	59.6645	59.6645	59.6645	1.42109e-14	5.0243e-15	-2.64028e-12	1	-74.5632	0.518354
24	USV	TRUE	0.727865	14.3099	14.3175	0.0076	64.7016	62.5106	65.6352	3.12456	1.34767	424.865	1.01002	-79.1667	0.483517
25	USV	TRUE	0.960096	14.4491	14.4715	0.0224	67.0628	65.7552	70.0329	4.27772	1.36441	-34.1209	1.15952	-72.2519	0.539395
26	USV	TRUE	0.796572	14.5827	14.5947	0.012	58.6909	57.1785	61.8289	4.65043	1.52583	-395.327	1.00243	-71.0594	0.651223
27	USV	TRUE	0.653727	15.2143	15.2163	0.002	70.2743	69.5796	70.969	1.38938	0.606571	791.389	1.04644	-78.2325	0.550767
28	USV	TRUE	0.906483	16.1846	16.243	0.0584	65.2838	60.9831	72.461	11.478	3.9858	-137.957	1.0989	-78.3148	0.485289
29	USV	TRUE	0.905745	16.3522	16.3798	0.0276	66.0627	65.0622	66.7437	1.68146	0.658081	24.0009	1.01421	-71.438	0.584777
30	USV	TRUE	0.960758	16.9182	16.9538	0.0356	78.102	61.7679	79.424	17.6561	8.74116	497.383	1.00721	-75.3519	0.605241
31	USV	TRUE	0.606101	17.0902	17.0938	0.0036	54.4084	54.1156	54.5098	0.394232	0.149094	99.5235	1.00911	-75.1263	0.492612
32	USV	TRUE	0.884846	17.1941	17.2057	0.0116	71.6032	69.7125	74.9675	5.25498	2.08422	-587.576	1.0646	-71.9184	0.590827
33	USV	TRUE	0.74929	17.4849	17.4893	0.0044	70.462	69.6456	70.8703	1.22462	0.395159	-267.423	1.01522	-70.0612	0.648652
34	USV	TRUE	0.989121	17.5877	17.5957	0.008	69.1987	67.2393	69.6711	2.43177	0.67332	-238.187	1.07665	-67.9052	0.726708
35	USV	TRUE	0.858762	18.0684	18.0868	0.0184	67.7217	60.0944	69.2641	9.1697	3.10419	-462.311	1.02006	-69.3639	0.71811
36	USV	TRUE	0.902363	18.2008	18.2048	0.004	70.3998	67.0971	74.0811	6.98403	2.02882	-1492.82	1.04195	-74.4211	0.667567
37	USV	TRUE	0.897402	18.3024	18.3108	0.0084	69.1788	68.4891	69.6019	1.11284	0.430814	-133.028	1.03354	-73.3576	0.656734
38	USV	TRUE	0.632325	18.4032	18.4068	0.0036	66.9497	66.9497	66.9497	1.42109e-14	3.28917e-15	1.08741e-12	1	-74.1286	0.484257
39	USV	TRUE	0.711335	18.5964	18.6056	0.0092	68.2226	67.9938	68.462	0.468252	0.113086	-3.00914	1.01433	-68.5757	0.704652
40	USV	TRUE	0.905579	18.8116	18.8612	0.0496	61.6586	60.437	63.9454	3.50837	1.11882	-60.1801	1.00745	-69.6396	0.661611
41	USV	TRUE	0.858068	19.5083	19.5139	0.0056	70.8422	69.7034	71.9948	2.29143	0.833819	-388.274	1.00621	-73.072	0.644356
42	USV	TRUE	0.9452	20.9826	20.9862	0.0036	79.6677	77.0849	80.0462	2.96135	1.05759	798.419	1.11895	-66.6388	0.787775
43	USV	TRUE	0.939391	21.2773	21.2917	0.0144	98.1212	83.781	104.379	20.5981	6.72747	1598.52	1.05432	-75.5941	0.603249
44	USV	TRUE	0.893139	21.4025	21.4113	0.0088	93.2013	80.6807	94.7421	14.0615	5.38019	-1465.28	1.25488	-65.0338	0.761438
45	USV	TRUE	0.828112	21.5357	21.5469	0.0112	90.2319	78.5795	94.9659	16.3864	5.55094	-1662.3	1.16455	-65.3658	0.658046
46	USV	TRUE	0.881178	21.6453	21.6729	0.0276	59.2103	53.5729	67.6341	14.0612	4.75147	-573.275	1.01993	-66.3066	0.716247
47	USV	TRUE	0.703292	22.0181	22.0253	0.0072	85.3176	82.3128	86.268	3.95519	1.22433	220.011	1.4547	-75.1246	0.650605
48	USV	TRUE	0.822611	22.108	22.1128	0.0048	62.6427	61.623	63.7981	2.17501	0.851096	-474.843	1.00557	-67.0741	0.647941
49	USV	TRUE	0.684178	22.2224	22.2312	0.0088	70.8595	67.9724	73.9106	5.9382	2.01255	688.583	1.13745	-70.2816	0.592022
50	USV	TRUE	0.736955	22.4068	22.4728	0.066	64.2412	54.3237	66.8943	12.5706	3.83469	-129.235	1.07608	-65.2969	0.63866
51	USV	TRUE	0.787527	22.5972	22.6092	0.012	61.4502	60.6462	62.5947	1.9485	0.499964	25.9458	1.12305	-67.4093	0.646286
52	USV	TRUE	0.848292	22.7048	22.7064	0.0016	73.3998	72.3132	75.5551	3.2419	1.30562	2026.18	1.00907	-73.7115	0.708844
53	USV	TRUE	0.903676	22.8224	22.8248	0.0024	68.0923	67.7583	68.4263	0.667973	0.240498	278.322	1	-64.2679	0.78088
54	USV	TRUE	0.872206	22.9584	22.9612	0.0028	68.1219	67.4825	70.594	3.11151	1.4053	-1124.77	1.00487	-64.2107	0.760522
55	USV	TRUE	0.947436	23.0955	23.1115	0.016	78.9434	69.3231	87.2051	17.882	7.00599	1173.82	1.07327	-73.9592	0.658546
56	USV	TRUE	0.937362	23.3975	23.4611	0.0636	60.5524	59.6447	78.2924	18.6477	8.10539	-289.694	1.02322	-69.0385	0.654973
57	USV	TRUE	0.666765	23.5619	23.5723	0.0104	65.5438	62.52	69.3792	6.85919	3.26313	659.633	1.00764	-73.3317	0.586525
58	USV	TRUE	0.979418	23.6851	23.6867	0.0016	72.7159	72.7159	72.7159	1.42109e-14	4.6998e-15	5.61883e-12	1	-68.9691	0.702704
59	USV	TRUE	0.851319	23.8023	23.8467	0.0444	63.2489	61.4252	66.4544	5.02912	1.67095	-56.2098	1.0701	-66.2912	0.651428
60	USV	TRUE	0.974209	23.9311	23.9651	0.034	67.7971	65.8742	77.7534	11.8791	4.31259	-35.8557	1.48187	-70.0058	0.651315
61	USV	TRUE	0.879272	24.0575	24.0711	0.0136	80.4291	70.4388	81.8987	11.4598	4.95892	846.094	1.56108	-63.7764	0.794937
62	USV	TRUE	0.915304	24.2402	24.2534	0.0132	72.6255	70.8947	83.7397	12.845	4.99315	1046.41	1.0275	-66.7271	0.703414
63	USV	TRUE	0.942061	24.3758	24.381	0.0052	70.699	69.1181	73.8533	4.73519	1.69962	994.945	1.02946	-74.4046	0.645642
64	USV	TRUE	0.75322	24.4782	24.4882	0.01	81.0288	70.9173	85.4755	14.5582	5.50317	1448.66	1.0163	-72.7178	0.583846
65	USV	TRUE	0.777467	24.583	24.5958	0.0128	71.1208	69.1169	80.9803	11.8634	4.25773	951.515	1.07226	-66.5872	0.712145
66	USV	TRUE	0.845913	24.8874	24.889	0.0016	71.0158	69.7867	71.5324	1.74564	0.709855	1091.02	1.02644	-64.398	0.772524
67	USV	TRUE	0.890937	25.3154	25.3214	0.006	71.2274	70.9545	71.4247	0.470126	0.156284	13.3377	1.02333	-72.6171	0.598813
68	USV	TRUE	0.668818	25.427	25.4346	0.0076	87.655	83.9717	88.0336	4.06195	1.37147	-444.417	1.21915	-78.8051	0.496973
69	USV	TRUE	0.788084	25.821	25.8366	0.0156	59.4302	56.2536	63.7941	7.54044	2.03315	-403.603	1.03963	-74.5941	0.601143
70	USV	TRUE	0.748562	25.9198	26.001	0.0812	63.3749	58.2804	83.8709	25.5905	8.43849	-227.087	1.27704	-74.8505	0.448513
71	USV	TRUE	0.624304	26.4849	26.4869	0.002	68.3259	67.8361	68.7891	0.952975	0.366077	-488.574	1.00178	-70.3651	0.648844
72	USV	TRUE	0.81485	26.6605	26.7469	0.0864	69.7608	67.3341	70.2844	2.95032	0.950967	-25.9577	1.00385	-68.179	0.712954
73	USV	TRUE	0.893915	26.9161	26.9181	0.002	58.2457	56.2819	58.9359	2.65408	1.0612	-1351.85	1.08748	-71.1717	0.72157
74	USV	TRUE	0.608383	27.0972	27.0996	0.0024	69.4041	68.803	69.8717	1.06876	0.385797	445.315	1.00188	-66.043	0.785381
75	USV	TRUE	0.984685	27.2028	27.2264	0.0236	60.1965	58.613	61.8482	3.23521	1.1372	42.6534	1.07874	-60.3829	0.845539
76	USV	TRUE	0.943429	27.3108	27.3216	0.0108	67.0147	64.824	67.7318	2.90787	0.926404	-266.932	1.03644	-69.242	0.72017
77	USV	TRUE	0.929333	27.8016	27.8052	0.0036	72.6307	70.8494	79.8077	8.95826	3.0649	2396.16	1.03239	-71.7344	0.70982
78	USV	TRUE	0.993423	27.8728	27.9384	0.0656	60.488	60.0257	61.5284	1.50268	0.576856	-16.942	1.00311	-60.6884	0.781154
79	USV	TRUE	0.900627	28.1072	28.1092	0.002	54.6259	54.3498	54.902	0.552191	0.182612	227.747	1.03518	-70.4423	0.650699
80	USV	TRUE	0.96799	28.2279	28.2595	0.0316	66.4677	63.729	68.495	4.766	1.56669	55.3782	1.11724	-55.1599	0.890254
81	USV	TRUE	0.937596	28.3635	28.3767	0.0132	74.6015	71.2951	75.1768	3.88166	1.41752	266.454	1.17941	-58.8502	0.789555
82	USV	TRUE	0.82739	28.4635	28.4791	0.0156	66.6882	66.1419	71.4898	5.34798	2.36257	-325.39	1.05643	-63.3255	0.745422
83	USV	TRUE	0.85973	28.5799	28.5999	0.02	68.8139	67.4834	70.2284	2.74499	1.37005	-129.733	1.00659	-69.6716	0.698005
84	USV	TRUE	0.9696	28.7735	28.8055	0.032	69.6932	62.0641	70.5273	8.46318	3.14526	-19.3242	1.23389	-59.9176	0.774516
85	USV	TRUE	0.903532	28.9651	28.9671	0.002	64.1687	63.7724	66.658	2.88564	1.09349	-1285.69	1.09484	-63.3535	0.778919
86	USV	TRUE	0.657498	29.0731	29.0907	0.0176	68.1222	60.6616	72.8839	12.2223	3.91505	-586.11	1.08116	-73.0364	0.591187
87	USV	TRUE	0.956432	29.3294	29.3318	0.0024	69.2921	67.8894	70.8285	2.93908	1.05855	-1224.62	1.00028	-72.8873	0.649185
88	USV	TRUE	0.712018	29.441	29.4486	0.0076	66.1411	63.87	67.6849	3.81487	1.24541	-511.164	1.09656	-68.6705	0.60048
89	USV	TRUE	0.966494	29.7626	29.8122	0.0496	77.5345	76.4886	78.8976	2.40899	1.02628	38.7631	1.00743	-74.4926	0.549328
90	USV	TRUE	0.648722	29.9078	29.9098	0.002	89.8862	88.9199	93.2038	4.28393	1.6379	1882.41	1.37368	-77.7154	0.49059
91	USV	TRUE	0.728199	30.079	30.093	0.014	66.7724	61.0123	69.2663	8.25396	2.98442	-536.222	1.08736	-76.0093	0.539548
92	USV	TRUE	0.884647	30.5417	30.5433	0.0016	68.625	68.3757	68.8744	0.498753	0.197149	-311.721	1	-73.534	0.636526
93	USV	TRUE	0.803289	31.122	31.1264	0.0044	70.7163	69.7176	70.9554	1.23778	0.531605	278.597	1.00174	-72.9896	0.648258
94	USV	TRUE	0.731798	31.1253	31.1285	0.0032	70.6219	70.2721	70.9821	0.710014	0.275682	236.15	1.00402	-72.4515	0.639896
95	USV	TRUE	0.612488	31.3316	31.3356	0.004	69.3039	68.4949	70.046	1.55118	0.565342	423.556	1.00914	-77.2733	0.546456
96	USV	TRUE	0.956554	32.08	32.0844	0.0044	73.0969	72.492	73.3233	0.831255	0.250153	113.924	1.06507	-63.8196	0.786734
97	USV	TRUE	0.828034	32.5419	32.5471	0.0052	73.46	72.1129	73.7489	1.63605	0.671625	-248.18	1.08511	-76.142	0.579763
98	USV	TRUE	0.806678	32.6699	32.7155	0.0456	63.7177	63.3185	66.2044	2.88594	1.33086	29.167	1.02761	-74.1754	0.583811
99	USV	TRUE	0.969731	32.8323	32.8747	0.0424	66.7776	57.6622	67.3474	9.68521	2.42842	-133.016	1.04494	-70.617	0.641941
100	USV	TRUE	0.73045	33.1479	33.1503	0.0024	67.1148	66.5805	68.4508	1.87032	0.693702	-779.302	1.03189	-76.7116	0.495772
101	USV	TRUE	0.709258	33.6182	33.6426	0.0244	68.6619	66.9452	72.3374	5.39221	1.75803	-116.218	1.14782	-78.0261	0.550717
102	USV	TRUE	0.795012	33.9314	33.9334	0.002	68.5858	67.909	68.951	1.04204	0.442743	-572.548	1.05111	-77.6779	0.550622
103	USV	TRUE	0.934527	34.0046	34.0158	0.0112	59.8908	55.6509	60.3473	4.69639	1.89565	319.565	1.17846	-75.5344	0.596076
104	USV	TRUE	0.820877	34.1218	34.1246	0.0028	73.7275	72.3396	73.9427	1.60314	0.557396	-406.439	1.24843	-71.2373	0.660543
105	USV	TRUE	0.785515	34.245	34.2486	0.0036	73.4005	70.3047	75.4652	5.1605	2.01954	-1466.65	1.00805	-74.7697	0.653175
106	USV	TRUE	0.890642	34.345	34.3714	0.0264	71.6471	63.6906	72.5224	8.83179	2.45666	287.959	1.15803	-67.6643	0.716203
107	USV	TRUE	0.987321	34.4442	34.4462	0.002	71.2752	70.9991	71.5513	0.552191	0.182612	227.747	1.03518	-65.1652	0.782801
108	USV	TRUE	0.952575	34.753	34.757	0.004	70.4296	70.3999	70.8007	0.400784	0.13349	-83.6653	1.01054	-60.2331	0.842635
109	USV	TRUE	0.990688	35.0698	35.073	0.0032	68.9298	68.4622	69.1376	0.675395	0.245076	-219.565	1.00554	-54.639	0.853251
110	USV	TRUE	0.772935	35.1509	35.1533	0.0024	68.566	67.7645	69.5012	1.73673	0.62591	723.637	1.00096	-61.1672	0.827942
111	USV	TRUE	0.728732	35.2853	35.2945	0.0092	70.4552	69.4142	82.3211	12.907	6.1632	1413.76	1.00139	-69.6336	0.698436
112	USV	TRUE	0.696878	35.4901	35.4929	0.0028	61.2407	60.2758	62.2055	1.9297	0.689434	-703.315	1.00092	-58.179	0.781365
113	USV	TRUE	0.695541	35.5861	35.6541	0.068	60.7477	57.4044	64.6945	7.29015	3.70926	-103.678	1.00609	-64.7837	0.767069
114	USV	TRUE	0.912995	35.9065	35.9845	0.078	68.7451	68.1521	69.574	1.42189	0.403743	-2.07771	1.0091	-63.5768	0.723784
115	USV	TRUE	0.675122	36.3108	36.3236	0.0128	75.8827	67.3142	76.5162	9.202	3.91892	-715.851	1.00012	-67.5042	0.700111
116	USV	TRUE	0.616985	36.4756	36.4792	0.0036	77.8126	76.076	78.3964	2.32039	0.779526	-646.655	1.00507	-79.4707	0.530971
117	USV	TRUE	0.88185	36.9424	36.9548	0.0124	77.8849	76.8679	93.8351	16.9672	6.11793	1399.97	1.00291	-74.8071	0.661186
118	USV	TRUE	0.710547	37.0332	37.044	0.0108	80.2756	69.2243	82.2142	12.9899	5.89335	1229.42	1.00087	-75.2612	0.609365
119	USV	TRUE	0.687599	37.3195	37.3347	0.0152	68.1738	66.1515	70.4866	4.33512	1.62937	-294.737	1.00919	-65.7338	0.632541
120	USV	TRUE	0.883311	37.4435	37.4471	0.0036	72.0649	69.7658	74.0909	4.32512	2.07564	-1310.78	1.01657	-65.9874	0.763662
121	USV	TRUE	0.826347	37.5235	37.5431	0.0196	67.2989	67.0841	68.9054	1.82133	0.657725	91.2738	1.0084	-71.0573	0.648591
122	USV	TRUE	0.829343	37.6375	37.6499	0.0124	67.6726	67.056	68.0547	0.998747	0.332152	39.4042	1.03188	-70.6681	0.701582
123	USV	TRUE	0.96885	37.7431	37.7527	0.0096	71.0013	69.1903	73.5767	4.38636	1.4425	483.067	1.02829	-71.8008	0.661102
124	USV	TRUE	0.860953	37.8483	37.8547	0.0064	68.7679	67.5432	68.7975	1.2543	0.411733	-168.085	1.03792	-62.297	0.805494
125	USV	TRUE	0.916436	38.0595	38.0723	0.0128	69.9762	69.0113	70.3176	1.30626	0.311657	53.0474	1.03124	-61.6022	0.806276
126	USV	TRUE	0.91521	38.1686	38.1798	0.0112	68.0186	65.3948	68.6198	3.22501	0.888439	203.103	1.08968	-62.5231	0.796338
127	USV	TRUE	0.924086	38.455	38.465	0.01	72.4998	72.2175	75.565	3.34748	1.15941	357.834	1.05027	-68.3074	0.691977
128	USV	TRUE	0.786384	41.6235	41.6287	0.0052	70.7926	68.0391	71.2676	3.22854	1.12528	623.278	1.0896	-74.5497	0.598764
129	USV	TRUE	0.848404	41.7355	41.7383	0.0028	71.9593	70.0964	73.6886	3.59221	1.29673	1321.81	1.00184	-71.8627	0.69371
130	USV	TRUE	0.944121	41.8835	41.8851	0.0016	68.7653	68.5426	69.166	0.623441	0.249933	389.651	1.00816	-71.6076	0.66085
131	USV	TRUE	0.751097	41.9835	41.9855	0.002	73.7313	73.3572	73.9094	0.552191	0.204606	-197.847	1.10035	-72.707	0.607813
132	USV	TRUE	0.66288	42.1003	42.1139	0.0136	68.763	67.7998	68.8602	1.06039	0.29251	-25.7743	1.04118	-73.0772	0.533324
133	USV	TRUE	0.697451	42.289	42.293	0.004	60.504	59.7121	61.0513	1.33926	0.471432	334.242	1.01342	-72.41	0.589624
134	USV	TRUE	0.745901	42.5042	42.5078	0.0036	68.1039	67.614	70.6422	3.02814	1.08301	-839.802	1.07636	-73.7028	0.656137
135	USV	TRUE	0.895429	42.5974	42.599	0.0016	68.9925	67.8881	69.3843	1.49626	0.614471	935.162	1.03875	-73.0568	0.731632
136	USV	TRUE	0.704784	42.843	42.851	0.008	56.9481	56.4917	57.7496	1.25796	0.432343	-158.067	1.02182	-76.6111	0.545882
137	USV	TRUE	0.664755	42.945	42.947	0.002	73.7675	73.2777	74.5602	1.28251	0.503743	-665.428	1.01432	-70.7072	0.744578
138	USV	TRUE	0.899725	43.0554	43.057	0.0016	73.0139	72.435	73.103	0.667973	0.276311	-389.651	1.07279	-66.4702	0.764458
139	USV	TRUE	0.826086	43.2721	43.3173	0.0452	61.0053	57.0968	66.3641	9.26735	3.29513	-176.455	1.02796	-76.4596	0.530588
140	USV	TRUE	0.748265	43.5113	43.5145	0.0032	73.3398	72.4269	74.1042	1.67735	0.625468	-567.468	1.01034	-69.8007	0.73045
141	USV	TRUE	0.666529	43.5977	43.5993	0.0016	56.0667	55.8173	56.316	0.498753	0.197149	311.721	1	-79.4443	0.487029
142	USV	TRUE	0.833419	46.6159	46.6591	0.0432	73.8787	55.8651	74.5285	18.6634	9.29521	-423.943	1.02352	-73.6452	0.645799
143	USV	TRUE	0.988859	47.1095	47.1519	0.0424	71.2128	69.7731	73.9181	4.14494	1.52665	-67.7332	1.01967	-63.0797	0.768886
144	USV	TRUE	0.790798	47.237	47.2418	0.0048	72.8819	69.8428	74.1615	4.31868	1.71286	887.095	1.00195	-75.2173	0.635342
145	USV	TRUE	0.963629	47.3462	47.353	0.0068	70.2268	69.5996	74.7675	5.16781	2.29982	778.879	1.00862	-71.7418	0.649724
146	USV	TRUE	0.801107	47.4854	47.5142	0.0288	81.8016	74.2286	84.4906	10.262	4.51908	309.439	1.12806	-76.788	0.483128
147	USV	TRUE	0.955009	48.1673	48.1765	0.0092	73.3912	57.9973	74.7675	16.7703	5.68943	1739.69	1.11976	-62.2475	0.776583
148	USV	TRUE	0.707399	50.5363	50.5387	0.0024	70.2767	69.2747	70.6107	1.33595	0.500636	-556.644	1.03719	-58.147	0.824888
149	USV	TRUE	0.6946	50.6267	50.6295	0.0028	73.9109	72.8124	75.4101	2.59767	0.937715	952.48	1.00686	-65.2072	0.792439
150	USV	TRUE	0.840117	51.2202	51.2218	0.0016	58.0008	57.7247	58.0987	0.374065	0.153618	-233.791	1.01068	-70.5052	0.635176
151	USV	TRUE	0.876823	51.3762	51.4126	0.0364	62.5067	60.2504	64.4713	4.22087	1.29679	38.429	1.08868	-71.9799	0.649416
152	USV	TRUE	0.694389	51.5166	51.5182	0.0016	69.1324	69.0611	69.3817	0.320627	0.129065	-155.86	1.04572	-76.5824	0.508645
153	USV	TRUE	0.947402	51.5702	51.5906	0.0204	61.8758	57.8238	64.986	7.16214	2.49564	238.138	1.20695	-75.6694	0.614612
154	USV	TRUE	0.851416	51.7242	51.7262	0.002	62.08	61.7505	62.4096	0.659067	0.266714	-353.708	1.00734	-68.5272	0.735279
155	USV	TRUE	0.62661	52.7373	52.7393	0.002	63.6905	63.0715	64.0067	0.935162	0.356582	-467.581	1.01392	-78.0655	0.508235
156	USV	TRUE	0.668631	53.5076	53.5092	0.0016	60.2097	60.2097	60.2097	1.42109e-14	4.35117e-15	9.93014e-12	1	-72.7639	0.651101
157	USV	TRUE	0.854852	54.1952	54.212	0.0168	72.0669	70.5688	72.4721	1.90336	0.605556	71.792	1.0264	-75.1169	0.533995
158	USV	TRUE	0.970796	54.3152	54.388	0.0728	69.5223	67.5659	72.6351	5.06917	2.23598	-60.937	1.01047	-67.3244	0.726742
159	USV	TRUE	0.945826	54.492	54.5056	0.0136	70.7062	68.621	71.3119	2.69091	0.919697	115.372	1.28397	-70.3593	0.717506
160	USV	TRUE	0.615905	54.7912	54.798	0.0068	70.3871	70.0773	73.5534	3.47615	1.31495	-500.522	1.03839	-77.7616	0.549138
161	USV	TRUE	0.816601	55.2787	55.2819	0.0032	72.0645	70.3808	72.5193	2.13845	0.832364	-683.962	1.01915	-69.427	0.720794
162	USV	TRUE	0.903624	55.5147	55.5467	0.032	62.7348	58.482	66.5495	8.06745	2.60721	-189.549	1.08852	-72.3002	0.653754
163	USV	TRUE	0.729212	55.6523	55.6779	0.0256	65.3241	63.0981	67.0928	3.99473	1.90028	-138.573	1.01991	-76.8338	0.574444
164	USV	TRUE	0.843533	55.7443	55.7479	0.0036	60.604	58.0069	60.7937	2.78684	1.17782	-783.507	1.06713	-78.2437	0.604436
165	USV	TRUE	0.912648	56.2442	56.2478	0.0036	73.282	72.6586	74.9445	2.28595	0.802508	-644.133	1.03143	-66.4741	0.77924
166	USV	TRUE	0.87676	56.359	56.3742	0.0152	71.1334	70.4509	72.8557	2.40481	0.859767	-48.3356	1.08211	-69.2538	0.773436
167	USV	TRUE	0.922916	56.6086	56.625	0.0164	71.5318	69.9714	73.7827	3.81122	1.1244	227.68	1.02418	-65.3737	0.78722
168	USV	TRUE	0.960915	56.7438	56.7622	0.0184	82.543	79.1656	83.8806	4.71496	2.11416	219.196	1.10968	-79.1624	0.530609
169	USV	TRUE	0.730232	56.8706	56.8726	0.002	69.4435	68.0853	70.1961	2.11079	0.768825	1007.05	1.01645	-79.6069	0.554974
170	USV	TRUE	0.646185	58.0241	58.0257	0.0016	66.5068	66.2307	66.6048	0.374065	0.153618	233.791	1.01068	-64.1571	0.739457
171	USV	TRUE	0.750317	58.342	58.3436	0.0016	68.1455	67.5221	68.769	1.24688	0.492874	779.302	1	-70.1751	0.59271
172	USV	TRUE	0.951677	58.4512	58.502	0.0508	67.7019	65.2021	69.0256	3.82346	1.14544	32.6626	1.04661	-74.9326	0.594935
173	USV	TRUE	0.71397	58.5976	58.6016	0.004	68.9311	66.8753	72.5827	5.70746	1.78078	1307.1	1.02332	-74.8544	0.670289
174	USV	TRUE	0.614669	58.6408	58.6428	0.002	57.456	57.2957	57.9192	0.623441	0.243171	-311.721	1.01894	-66.9258	0.765184
175	USV	TRUE	0.741807	58.7452	58.7476	0.0024	72.1369	71.4689	72.4709	1.00196	0.367366	417.483	1.01249	-71.9918	0.596216
176	USV	TRUE	0.694384	58.9876	59.0228	0.0352	65.1703	57.5222	76.215	18.6928	6.05325	-464.509	1.22696	-76.8334	0.490888
177	USV	TRUE	0.623622	59.6871	59.6899	0.0028	73.5284	72.9643	73.5952	0.630863	0.228793	204.986	1.0346	-70.1105	0.677357
178	USV	TRUE	0.862786	59.8331	59.8347	0.0016	73.6101	72.6572	74.0287	1.37157	0.556377	857.232	1.02519	-65.6804	0.771501
179	USV	TRUE	0.792501	59.9307	59.9755	0.0448	60.0952	58.8998	80.6814	21.7816	7.54695	-509.229	1.00706	-70.0621	0.592194
180	USV	TRUE	0.687107	60.1678	60.171	0.0032	81.3682	80.4344	86.7298	6.29547	2.75082	-2074.41	1.01987	-74.2435	0.638629
181	USV	TRUE	0.840076	60.171	60.2274	0.0564	80.1525	67.0372	80.7427	13.7055	5.43847	-110.201	1.09541	-74.3403	0.637096
182	USV	TRUE	0.686544	60.383	60.3974	0.0144	62.1061	56.1837	62.4401	6.25639	2.0003	-449.627	1.00522	-73.3888	0.609066
183	USV	TRUE	0.693521	60.5866	60.5918	0.0052	62.5085	61.5882	63.7999	2.21173	0.771531	-457.957	1.01082	-70.8516	0.708245
184	USV	TRUE	0.771412	60.6774	60.7374	0.06	71.1112	63.166	73.7692	10.6032	3.66338	70.6941	1.08818	-74.9589	0.540915
185	USV	TRUE	0.863208	60.975	61.033	0.058	69.3277	68.7647	71.5594	2.79469	1.08357	-41.5241	1.00688	-73.8802	0.493196
186	USV	TRUE	0.705447	61.1394	61.1438	0.0044	71.3494	70.9273	72.9325	2.00524	0.805764	-500.057	1.03084	-68.9772	0.546259
187	USV	TRUE	0.718034	62.3388	62.3412	0.0024	68.1215	66.7855	69.3238	2.5383	0.914313	-1057.62	1.00041	-70.3707	0.686129
188	USV	TRUE	0.885331	63.3919	63.4631	0.0712	69.7	64.4638	81.365	16.9012	5.45027	-152.837	1.04473	-75.3998	0.441377
189	USV	TRUE	0.725008	63.5583	63.5935	0.0352	69.1233	59.4806	71.2547	11.7741	5.18185	-335.696	1.0416	-73.6443	0.597744
190	USV	TRUE	0.72706	63.6547	63.6587	0.004	60.0408	59.6697	60.0705	0.400784	0.13349	-83.6653	1.01054	-75.1999	0.592696
191	USV	TRUE	0.845486	63.8319	63.8415	0.0096	70.3577	67.855	71.5308	3.67578	1.39235	-401.505	1.03086	-76.6657	0.592271
192	USV	TRUE	0.78494	63.9179	63.9707	0.0528	83.7557	77.9358	94.0895	16.1537	6.33934	67.6126	1.28314	-79.6416	0.487626
193	USV	TRUE	0.84104	64.0055	64.0515	0.046	86.6468	82.2489	89.7183	7.46942	2.64815	109.341	1.11078	-80.4382	0.477589
194	USV	TRUE	0.677036	64.2543	64.2647	0.0104	68.3274	64.6317	71.1656	6.53388	2.01536	-596.871	1.06045	-79.372	0.497102
195	USV	TRUE	0.716598	64.4579	64.4679	0.01	76.3712	72.7784	77.81	5.03153	2.02486	502.725	1.00661	-79.5254	0.480989
196	USV	TRUE	0.969269	64.8503	64.8611	0.0108	70.3468	67.5097	71.5955	4.08577	1.23309	-244.256	1.18842	-69.0337	0.771525
197	USV	TRUE	0.948914	65.2358	65.2466	0.0108	73.2683	72.3321	73.6236	1.29152	0.452653	-131.072	1.01421	-66.6291	0.774385
198	USV	TRUE	0.612964	65.4686	65.4702	0.0016	63.9784	63.8804	64.2545	0.374065	0.153618	-233.791	1.01068	-71.153	0.705899
199	USV	TRUE	0.61189	65.859	65.8746	0.0156	79.097	73.5397	79.5715	6.03183	2.85782	-370.301	1.04608	-78.2679	0.535513
200	USV	TRUE	0.877435	66.2085	66.2113	0.0028	68.643	67.0992	72.0571	4.95784	1.70217	-1689.37	1.01427	-71.9494	0.611465
201	USV	TRUE	0.60877	66.3377	66.3417	0.004	79.3427	71.2754	79.45	8.1746	3.59199	2191.48	1.06004	-79.4234	0.526207
202	USV	TRUE	0.804338	68.2087	68.2611	0.0524	59.8056	58.6598	63.7323	5.07243	1.97051	-75.9623	1.01465	-67.6797	0.554417
203	USV	TRUE	0.919603	68.3675	68.4531	0.0856	60.9383	54.9776	66.43	11.4524	3.54447	-101.995	1.03659	-65.87	0.710776
204	USV	TRUE	0.851788	68.6187	68.6587	0.04	62.5142	62.481	73.7841	11.3031	6.1161	283.341	1.00208	-75.0419	0.577515
205	USV	TRUE	0.948866	68.7471	68.7519	0.0048	59.7941	59.2523	61.041	1.78868	0.718167	-442.97	1.04948	-73.3139	0.636906
206	USV	TRUE	0.840181	69.4754	69.481	0.0056	92.1828	62.8175	96.5009	33.6835	15.859	-6879.13	1.02091	-74.231	0.553441
207	USV	TRUE	0.753901	69.5486	69.579	0.0304	70.1216	64.0887	78.5254	14.4368	3.54457	78.6272	1.7619	-71.9275	0.579599
208	USV	TRUE	0.824409	69.9766	69.9926	0.016	66.807	65.9535	68.7307	2.77721	0.696559	177.041	1.04192	-58.8949	0.799485
209	USV	TRUE	0.828747	70.109	70.1174	0.0084	65.3116	64.3616	70.6303	6.26865	1.86959	727.902	1.05223	-65.4994	0.716554
210	USV	TRUE	0.984673	70.2525	70.2581	0.0056	68.0127	67.419	69.5639	2.14494	0.717166	387.729	1.02077	-57.3591	0.780103
211	USV	TRUE	0.755984	70.6333	70.6357	0.0024	68.4822	68.1482	68.8162	0.667973	0.240498	-278.322	1	-75.4979	0.569427
212	USV	TRUE	0.690102	70.9921	71.0073	0.0152	64.9201	63.1553	65.237	2.08171	0.620953	119.106	1.02959	-78.9413	0.490192
213	USV	TRUE	0.772094	71.0977	71.1013	0.0036	69.9961	69.959	70.3598	0.400784	0.137736	-97.8344	1.01083	-76.5202	0.537867
214	USV	TRUE	0.84836	73.797	73.799	0.002	58.4686	58.4686	58.4686	7.10543e-15	3.46276e-15	1.10349e-12	1	-72.0295	0.560604
215	USV	TRUE	0.828345	74.2146	74.2198	0.0052	70.11	67.4868	71.5207	4.0339	1.55575	-881.195	1.0734	-74.1752	0.592242
216	USV	TRUE	0.764939	74.645	74.647	0.002	75.6897	75.084	75.9658	0.881724	0.315942	-404.601	1.02986	-74.56	0.641402
217	USV	TRUE	0.656438	74.6822	74.723	0.0408	61.8937	55.2632	66.7237	11.4605	4.69313	219.557	1.1439	-85.2023	0.412611
218	USV	TRUE	0.615139	75.2106	75.2314	0.0208	74.9699	67.1541	82.5549	15.4008	7.96887	725.946	1.04944	-76.2045	0.439296
219	USV	TRUE	0.819104	75.4685	75.4705	0.002	79.8988	79.7385	80.3619	0.623441	0.243171	-311.721	1.01894	-75.6139	0.547604
220	USV	TRUE	0.731677	75.6201	75.6269	0.0068	77.0648	76.444	77.4214	0.97739	0.404303	-162.213	1.00483	-69.7478	0.662239
221	USV	TRUE	0.871013	78.8194	78.8274	0.008	72.0591	71.3025	73.3807	2.07814	0.740102	245.931	1.00647	-69.5012	0.676394
222	USV	TRUE	0.614298	78.9722	78.9762	0.004	80.1849	76.2809	82.7454	6.46449	1.90271	1398.53	1.0298	-75.8938	0.553961
223	USV	TRUE	0.800314	79.3233	79.3249	0.0016	75.4455	74.3233	75.6325	1.30923	0.530841	701.372	1.21969	-78.5755	0.470433
224	USV	TRUE	0.76846	79.4661	79.4697	0.0036	71.9651	67.6233	72.7073	5.08402	1.80727	-1382.28	1.09041	-67.6864	0.735564
225	USV	TRUE	0.938902	79.5949	79.6329	0.038	61.6527	61.6527	61.9644	0.311756	0.139406	-8.32882	1	-59.5115	0.645449
226	USV	TRUE	0.724352	79.7873	79.8105	0.0232	82.7976	65.6329	85.1522	19.5193	6.97803	797.527	1.06702	-67.591	0.709972
227	USV	TRUE	0.90234	79.9829	79.9845	0.0016	68.0659	67.8432	68.4667	0.623441	0.249933	-389.651	1.00816	-66.4345	0.623675
228	USV	TRUE	0.961959	80.0753	80.1457	0.0704	54.5177	53.0188	59.4663	6.4475	2.05207	-26.5991	1.04968	-67.5053	0.707232
229	USV	TRUE	0.82006	80.6416	80.644	0.0024	69.707	69.1726	69.8035	0.630863	0.237269	-250.49	1.03271	-61.5983	0.799719
230	USV	TRUE	0.894336	81.0632	81.084	0.0208	74.2214	68.7825	74.6623	5.87971	2.36454	-234.253	1.07848	-74.0848	0.598076
231	USV	TRUE	0.738962	81.4871	81.4939	0.0068	72.1692	69.7343	73.6752	3.94091	1.50317	-596.707	1.01367	-78.2959	0.531734
232	USV	TRUE	0.825592	81.5343	81.5435	0.0092	67.8255	67.1648	68.8353	1.67056	0.506586	24.637	1.20074	-71.619	0.64319
233	USV	TRUE	0.621634	82.4702	82.4734	0.0032	76.7976	76.3968	76.9906	0.593754	0.197209	128.337	1.05796	-71.4211	0.649684
234	USV	TRUE	0.980456	82.7926	82.7978	0.0052	55.5522	55.2085	55.8584	0.649843	0.253574	-114.275	1.00671	-65.7902	0.63504
235	USV	TRUE	0.714555	82.9174	82.9418	0.0244	70.5562	68.3965	73.2281	4.83167	1.5836	-160.726	1.04647	-64.1366	0.719438
236	USV	TRUE	0.910039	83.0998	83.1014	0.0016	69.1944	68.9183	69.2924	0.374065	0.153618	-233.791	1.01068	-61.142	0.840619
237	USV	TRUE	0.658888	83.2006	83.2022	0.0016	77.678	75.0685	78.6845	3.61596	1.47768	2259.98	1.0167	-72.7534	0.73261
238	USV	TRUE	0.967038	83.3446	83.3694	0.0248	73.392	70.9704	75.3916	4.42125	1.92027	167.018	1.03018	-66.8254	0.777831
239	USV	TRUE	0.778098	83.4578	83.469	0.0112	80.2967	76.6784	82.4876	5.80918	2.38331	503.548	1.08065	-63.6605	0.781698
240	USV	TRUE	0.782408	87.491	87.5186	0.0276	62.689	56.884	64.729	7.84497	2.38569	-168.29	1.16462	-70.8589	0.65922
241	USV	TRUE	0.934218	87.6434	87.6562	0.0128	71.7209	69.5088	72.9947	3.4859	1.19588	-266.011	1.09752	-65.4202	0.759788
242	USV	TRUE	0.92121	90.104	90.1208	0.0168	63.1767	57.885	63.2138	5.3288	1.5174	-320.572	1.03395	-70.8785	0.644045
243	USV	TRUE	0.777822	90.3963	90.3987	0.0024	65.0407	63.3708	66.7774	3.40666	1.22662	-1419.44	1.00004	-74.7327	0.608966
244	USV	TRUE	0.92666	90.5075	90.5103	0.0028	70.2727	69.7754	70.5696	0.794146	0.278432	114.863	1.20422	-64.704	0.805998
245	USV	TRUE	0.675283	90.7031	90.7175	0.0144	41.2936	40.5557	43.4301	2.8744	0.930161	101.689	1.10302	-79.65	0.498377
246	USV	TRUE	0.711418	90.8339	90.8751	0.0412	59.3755	55.7412	69.197	13.4558	4.07186	197.895	1.20572	-68.4522	0.589722
247	USV	TRUE	0.640486	91.0387	91.0423	0.0036	75.7104	74.9237	76.7717	1.84806	0.684904	561.142	1.0129	-69.3719	0.72059
248	USV	TRUE	0.932827	92.0418	92.059	0.0172	68.7833	61.4846	69.9115	8.42687	2.32413	-464.414	1.03093	-57.7884	0.80184
249	USV	TRUE	0.937913	92.3561	92.3661	0.01	67.352	65.0422	74.2211	9.17886	4.08076	-911.18	1.03228	-64.3064	0.69624
250	USV	TRUE	0.94042	92.5193	92.5241	0.0048	70.1413	69.5871	71.6216	2.03453	0.819372	394.145	1.07074	-65.298	0.72107
251	USV	TRUE	0.916162	95.19	95.2012	0.0112	67.5032	63.5061	67.9553	4.44919	1.92864	477.35	1.04528	-76.5521	0.540683
252	USV	TRUE	0.935935	95.5511	95.5551	0.004	71.8834	71.1412	72.1284	0.987116	0.373476	268.707	1.02248	-63.0352	0.799235
253	USV	TRUE	0.824502	95.9583	95.9615	0.0032	81.0225	77.46	84.0284	6.5684	2.26581	2064.22	1.00139	-74.8524	0.664789
254	USV	TRUE	0.616606	96.9086	96.9502	0.0416	41.7527	28.1112	49.3824	21.2712	4.7971	79.1513	5.53359	-98.3501	0.143234
255	USV	TRUE	0.681252	100.486	100.512	0.0264	75.7189	73.6515	90.5892	16.9377	7.31547	-765.283	1.12027	-76.8227	0.536905
256	USV	TRUE	0.794632	100.721	100.752	0.0312	69.2024	62.4784	70.0849	7.60644	3.28648	-249.58	1.03634	-79.4003	0.444545
257	USV	TRUE	0.980419	100.884	100.887	0.0024	71.1292	70.3276	71.9307	1.60314	0.577195	667.973	1	-65.3872	0.78119
258	USV	TRUE	0.982011	101.062	101.081	0.0192	62.8413	62.6049	69.2115	6.60654	3.37457	357.871	1.02638	-73.5394	0.643857
259	USV	TRUE	0.700938	103.494	103.496	0.0016	59.9917	59.8938	60.2678	0.374065	0.153618	-233.791	1.01068	-67.9541	0.584547
260	USV	TRUE	0.635113	106.079	106.084	0.0056	72.2657	71.8268	79.2723	7.44546	3.74021	1353.52	1.0101	-77.368	0.592857
261	USV	TRUE	0.937467	109.378	109.38	0.0024	76.5208	76.0532	77.122	1.06876	0.385797	445.315	1.00188	-66.5744	0.78105
262	USV	TRUE	0.63956	109.481	109.508	0.0272	63.9512	63.4613	74.8602	11.3989	5.87285	-419.155	1	-71.394	0.581953
263	USV	TRUE	0.849059	109.625	109.632	0.0064	64.9926	64.7387	65.2997	0.561018	0.156878	-60.9444	1.01824	-66.9483	0.646524
264	USV	TRUE	0.736608	109.908	109.91	0.0016	71.4239	69.2596	71.7712	2.51158	1.04255	-1480.67	1.14522	-69.8407	0.72097
265	USV	TRUE	0.860489	110.115	110.117	0.002	59.1459	58.6249	59.6669	1.04204	0.454928	593.542	1.04038	-77.78	0.463366
266	USV	TRUE	0.701969	110.277	110.285	0.0076	73.2355	73.0047	73.562	0.557335	0.172874	-6.44143	1.02062	-66.8898	0.594565
267	USV	TRUE	0.882643	110.477	110.479	0.0024	69.4161	69.0821	69.4532	0.371096	0.138851	-139.161	1.01913	-72.5273	0.603916
268	USV	TRUE	0.60296	110.617	110.624	0.0076	74.1912	71.3368	77.5949	6.25807	2.40107	-834.914	1.05292	-73.1312	0.532543
269	USV	TRUE	0.844395	110.778	110.787	0.0092	61.3511	59.8296	61.737	1.90743	0.529548	-160.979	1.0256	-65.3612	0.718508
270	USV	TRUE	0.709499	110.889	110.907	0.0184	75.0072	65.7536	75.4908	9.73721	4.82812	530.66	1.00008	-72.418	0.557034
271	USV	TRUE	0.893333	111.023	111.037	0.0144	70.7957	68.9071	71.7844	2.87733	0.928245	-65.6758	1.11783	-68.5642	0.711906
272	USV	TRUE	0.813085	115.235	115.247	0.0116	60.5636	60.3372	60.7718	0.434608	0.129388	-8.71078	1.01049	-61.5478	0.696007
273	USV	TRUE	0.884351	115.846	115.946	0.1	70.5105	66.2138	82.8351	16.6213	5.62638	150.099	1.0209	-73.2043	0.484887
274	USV	TRUE	0.604626	116.397	116.398	0.0016	68.597	68.0715	68.9444	0.872818	0.347517	-545.511	1.00577	-70.705	0.581589
275	USV	TRUE	0.856895	116.755	116.77	0.0148	61.418	61.4155	64.5352	3.11979	1.27258	-220.502	1.00397	-73.8343	0.521678
276	USV	TRUE	0.895754	116.932	116.952	0.0204	67.2301	65.2396	67.5574	2.31783	1.03427	-106.089	1.00108	-67.625	0.642739
277	USV	TRUE	0.727933	117.101	117.104	0.0032	69.4226	68.1757	70.0832	1.90743	0.707121	633.956	1.02852	-73.7123	0.668468
278	USV	TRUE	0.789823	117.783	117.79	0.0064	70.9505	66.8611	73.0435	6.18246	1.94913	-950.342	1.01811	-71.2978	0.643987
279	USV	TRUE	0.895218	117.992	118.003	0.0116	76.3881	74.8826	77.1741	2.29152	0.77993	-124.98	1.15223	-68.4382	0.717209
280	USV	TRUE	0.623632	118.089	118.092	0.0028	82.3336	81.7176	83.3504	1.63282	0.594916	-600.822	1.01223	-69.7414	0.703677
281	USV	TRUE	0.699933	118.14	118.158	0.018	71.529	67.7005	72.5958	4.89538	2.28946	-268.943	1.01074	-71.7736	0.593119
282	USV	TRUE	0.698532	118.358	118.4	0.042	68.6231	67.4803	72.1812	4.7009	1.71865	-93.534	1.01337	-76.1016	0.41453
283	USV	TRUE	0.691593	118.538	118.559	0.0212	70.8486	70.0001	72.6622	2.66205	1.16093	-70.4984	1.05	-72.3719	0.64139
284	USV	TRUE	0.903618	118.772	118.775	0.0028	76.2181	75.9064	76.2998	0.393362	0.146665	137.836	1.01178	-62.4793	0.638143
285	USV	TRUE	0.773791	119.025	119.027	0.0024	78.9512	77.8825	79.4856	1.60314	0.587786	667.973	1.01807	-72.1531	0.712112
286	USV	TRUE	0.867245	119.235	119.238	0.0028	69.2412	68.2615	69.9537	1.6922	0.627502	636.165	1.01025	-75.6805	0.590824
287	USV	TRUE	0.919916	121.497	121.5	0.0036	78.9427	78.4607	79.4972	1.03653	0.386466	-17.2511	1.26896	-63.1055	0.76274
288	USV	TRUE	0.956335	121.733	121.761	0.028	72.2884	70.6256	78.5671	7.94146	3.3306	257.552	1.02521	-67.064	0.54678
289	USV	TRUE	0.751659	123.633	123.647	0.014	84.9276	83.4503	87.259	3.80867	1.41873	73.8996	1.2888	-77.8563	0.536755
290	USV	TRUE	0.644385	123.911	123.964	0.0532	66.1557	63.2378	81.39	18.1523	7.31833	314.421	1.07513	-77.0094	0.420976
291	USV	TRUE	0.944143	125.056	125.101	0.0456	81.0965	78.252	82.7837	4.53171	1.0081	52.1816	1.07359	-66.9422	0.65768
292	USV	TRUE	0.607003	126.31	126.312	0.002	70.7692	69.2373	71.6954	2.45814	0.912654	1204.9	1.00872	-74.2545	0.632426
293	USV	TRUE	0.844178	126.566	126.567	0.0016	66.2869	65.7614	66.6342	0.872818	0.347517	-545.511	1.00577	-63.9956	0.702738
294	USV	TRUE	0.920616	130.767	130.799	0.032	58.5043	55.06	59.5313	4.47125	1.85081	85.4109	1.07561	-75.3661	0.541546
295	USV	TRUE	0.917863	138.61	138.616	0.006	64.4136	60.4651	67.9316	7.46645	2.53048	1321.48	1.03176	-74.1625	0.663912
296	USV	TRUE	0.781253	138.942	138.945	0.0024	74.3928	70.8525	79.4026	8.55005	3.09349	-3562.52	1.00089	-75.3039	0.643531
297	USV	TRUE	0.927109	139.078	139.083	0.0044	79.9169	79.2601	80.9152	1.65509	0.670437	417.937	1.175	-62.475	0.809788
298	USV	TRUE	0.952393	139.376	139.387	0.0116	81.6524	55.3591	83.3753	28.0162	9.44279	2502.14	1.00455	-72.0668	0.601825
299	USV	TRUE	0.940265	139.738	139.748	0.0092	66.468	61.699	69.9843	8.28532	3.8851	-956.486	1.02033	-67.4018	0.714493
300	USV	TRUE	0.878888	139.918	139.924	0.006	69.6684	66.2109	73.4684	7.25747	2.32888	-1116.77	1.22174	-63.2025	0.705057
301	USV	TRUE	0.738278	140.198	140.204	0.006	69.4348	69.0113	71.9812	2.9699	0.922855	357.078	1.17621	-68.1994	0.711659
302	USV	TRUE	0.815063	147.739	147.742	0.0024	74.6362	74.5026	75.1261	0.623441	0.22042	-166.993	1.10143	-70.561	0.719312
303	USV	TRUE	0.6485	148.385	148.389	0.0044	61.9065	59.9528	62.3358	2.38298	0.834813	520.9	1.04767	-78.7675	0.53793
304	USV	TRUE	0.970281	148.704	148.729	0.0248	78.9603	68.4204	82.5446	14.1243	5.38313	471.951	1.36283	-71.125	0.71412
305	USV	TRUE	0.961883	148.811	148.841	0.0296	83.5196	72.8127	85.1886	12.3759	4.49342	420.598	1.1064	-70.0475	0.651826
306	USV	TRUE	0.708244	148.942	148.945	0.0032	73.0227	71.8085	73.9537	2.14517	0.837981	667.703	1.00243	-71.3747	0.708459
307	USV	TRUE	0.871866	165.702	165.71	0.0072	67.2325	66.3139	70.3616	4.04765	1.46971	600.445	1.00844	-70.6217	0.655896
308	USV	TRUE	0.782121	165.806	165.824	0.018	69.8585	69.7286	70.3478	0.619142	0.233352	-17.5333	1.01384	-78.7647	0.536901
309	USV	TRUE	0.88738	165.928	165.93	0.0016	63.8569	63.1177	65.4868	2.36908	0.959342	1480.67	1.01779	-78.2267	0.568507
310	USV	TRUE	0.886224	167.749	167.765	0.016	71.3637	70.3555	72.3221	1.96663	0.661737	62.9846	1.05778	-71.7134	0.645953
311	USV	TRUE	0.761989	167.867	167.87	0.0032	72.5916	71.367	76.451	5.08402	1.86978	1632.82	1.08414	-73.7804	0.707113
312	USV	TRUE	0.818024	171.842	171.843	0.0016	72.3313	70.9242	72.6698	1.74564	0.733893	1091.02	1.06812	-76.328	0.565278
313	USV	TRUE	0.600234	172.025	172.027	0.0016	78.2634	78.2634	78.2634	2.84217e-14	8.70234e-15	1.98603e-11	1	-71.9527	0.529522
314	USV	TRUE	0.876487	172.315	172.324	0.0092	81.4608	78.5918	81.9101	3.31829	1.58742	360.419	1.00002	-75.4388	0.587883
315	USV	TRUE	0.972546	172.947	172.969	0.0224	66.0694	57.7841	66.8893	9.10527	4.06077	-417.463	1.09039	-65.6702	0.700112
316	USV	TRUE	0.892337	173.107	173.11	0.0024	66.7788	64.5745	68.5155	3.94104	1.42226	1642.1	1.0014	-68.5388	0.7442
317	USV	TRUE	0.80525	180.828	180.831	0.0028	61.6724	61.5907	61.9841	0.393362	0.146665	137.836	1.01178	-73.0123	0.554589
318	USV	TRUE	0.625989	181.106	181.127	0.0204	57.2437	54.8257	61.5405	6.71483	2.48101	-316.113	1.00989	-75.8856	0.577568
319	USV	TRUE	0.803956	181.164	181.166	0.0016	60.9629	60.7135	61.0341	0.320627	0.129065	155.86	1.04572	-70.9377	0.6052
320	USV	TRUE	0.932302	181.483	181.487	0.0048	60.7946	60.4458	61.1657	0.719926	0.186522	-110.207	1.0138	-67.776	0.644189
321	USV	TRUE	0.787197	182.046	182.048	0.0016	66.2747	65.4108	68.0293	2.61845	1.05578	-1636.53	1.01272	-69.2746	0.55299
322	USV	TRUE	0.857623	182.653	182.656	0.0028	68.1325	67.947	68.3181	0.371096	0.145223	146.671	1.00266	-66.9819	0.594138
323	USV	TRUE	0.713955	184.929	184.975	0.046	59.8844	57.476	59.9141	2.43802	0.842084	45.9787	1.03077	-70.9729	0.529861
324	USV	TRUE	0.739276	187.334	187.339	0.0048	74.02	73.24	77.7514	4.51134	1.89179	-971.763	1.01265	-71.498	0.637201
325	USV	TRUE	0.77112	187.55	187.616	0.066	93.9101	67.451	96.2962	28.8453	12.0312	-348.165	1.36714	-73.9592	0.484054
326	USV	TRUE	0.602728	188.024	188.082	0.0576	73.032	70.686	82.7981	12.1122	3.51545	-110.638	1.09502	-73.5753	0.598012
327	USV	TRUE	0.701377	188.653	188.667	0.014	91.0706	90.1969	91.5859	1.38901	0.380114	22.1538	1.07099	-73.6612	0.590837
328	USV	TRUE	0.633629	189.057	189.064	0.0068	87.2645	83.497	92.1864	8.68942	3.86771	1273.67	1.0052	-76.328	0.552249
329	USV	TRUE	0.865933	189.296	189.328	0.032	60.4855	60.0317	64.388	4.35623	2.10436	-130.32	1.00317	-71.4161	0.643489
330	USV	TRUE	0.898216	189.595	189.597	0.002	67.4841	66.9809	67.9873	1.00641	0.417923	551.555	1.01934	-70.559	0.559748
331	USV	TRUE	0.790899	189.908	189.936	0.0284	73.0725	69.3181	73.4137	4.09558	1.94258	-135.504	1.01028	-75.0478	0.473535
332	USV	TRUE	0.963685	190.231	190.233	0.002	70.0283	70.0283	70.0283	2.84217e-14	6.92551e-15	1.86479e-12	1	-71.7563	0.571541
333	USV	TRUE	0.817701	190.696	190.77	0.074	72.2158	68.0755	72.4885	4.41297	2.00559	-12.396	1.01743	-74.1246	0.449293
334	USV	TRUE	0.952262	190.89	190.911	0.0216	75.3834	66.4814	75.5803	9.09886	3.64453	425.857	1.02266	-70.1676	0.636958
335	USV	TRUE	0.668229	191.037	191.061	0.0244	88.759	80.8915	90.0207	9.12919	2.92703	-381.493	1.13443	-72.7491	0.659621
336	USV	TRUE	0.682398	191.114	191.147	0.0324	70.1592	69.0435	72.302	3.25851	1.22251	-80.0315	1.00798	-66.919	0.645558
337	USV	TRUE	0.904135	191.281	191.322	0.0408	72.9848	65.9385	73.1698	7.23123	3.17324	176.155	1.00391	-68.6796	0.54215
338	USV	TRUE	0.924267	191.532	191.562	0.0304	60.7103	57.1922	67.5118	10.3196	3.69705	-337.221	1.00036	-68.6145	0.527789
339	USV	TRUE	0.716623	191.713	191.742	0.0284	62.9629	62.8346	67.4733	4.63874	2.20508	162.734	1.00478	-68.9127	0.58818
340	USV	TRUE	0.893126	191.916	191.922	0.0056	70.5494	69.9111	71.774	1.8629	0.587776	-322.986	1.00895	-66.9984	0.541831
341	USV	TRUE	0.657484	192.575	192.594	0.0192	58.0773	57.5593	59.9612	2.4019	0.93512	-134.145	1.02205	-75.8928	0.48985
342	USV	TRUE	0.661393	192.855	192.859	0.0036	67.3784	67.3551	67.5899	0.234828	0.0925868	-56.5622	1.00501	-66.6587	0.639153
343	USV	TRUE	0.940937	193.019	193.024	0.0048	82.1357	81.6242	82.1869	0.562641	0.237978	119.552	1.00945	-73.427	0.581498
344	USV	TRUE	0.747786	193.063	193.066	0.0024	69.3415	69.3044	69.6755	0.371096	0.138851	-139.161	1.01913	-70.5642	0.682487
345	USV	TRUE	0.725849	193.592	193.627	0.0356	75.6552	73.1409	80.1957	7.05475	2.8895	-150.517	1.07208	-80.123	0.484437
346	USV	TRUE	0.914591	193.71	193.718	0.0084	65.2932	65.1765	66.4742	1.2977	0.458437	-158.654	1.00064	-67.3564	0.594552
347	USV	TRUE	0.917481	194.793	194.796	0.0032	58.8414	57.6633	60.1149	2.45161	0.909892	-754.43	1.00798	-78.0911	0.589775
348	USV	TRUE	0.818277	194.895	195.1	0.205	75.1867	71.9176	80.3564	8.43883	3.17984	28.031	1.93604	-76.7562	0.445628
349	USV	TRUE	0.694126	211.87	211.873	0.0028	80.4964	79.3609	81.8991	2.5383	0.900339	-917.137	1.00202	-76.9298	0.608282
350	USV	TRUE	0.704833	212.171	212.173	0.0028	84.566	82.2726	87.1266	4.85394	1.7421	1775.96	1.00107	-72.7551	0.713676
351	USV	TRUE	0.759747	212.426	212.434	0.0084	68.6193	64.8175	68.7728	3.95524	2.04525	-476.957	1.00543	-74.28	0.546977
352	USV	TRUE	0.721008	212.594	212.601	0.0064	58.8763	57.2191	74.8011	17.582	8.42401	3239.11	1.06436	-61.9544	0.781218
353	USV	TRUE	0.65009	212.787	212.789	0.0024	82.5021	82.376	83.6377	1.26173	0.472095	473.147	1.12835	-70.3901	0.709228
354	USV	TRUE	0.753182	214.486	214.488	0.002	75.3667	74.6676	77.001	2.33345	0.833002	-1057.94	1.04655	-66.939	0.716955
355	USV	TRUE	0.631119	224.567	224.569	0.0016	61.002	61.002	61.002	1.42109e-14	7.53644e-15	1.01398e-11	1	-77.5207	0.402669
356	USV	TRUE	0.707274	228.228	228.238	0.0108	58.2779	56.0042	59.3817	3.37752	1.20023	-324.351	1.00119	-72.0673	0.652584
357	USV	TRUE	0.742391	228.794	228.821	0.0276	74.1695	60.2496	75.4837	15.2341	7.79905	-548.017	1.0078	-74.9124	0.540149
358	USV	TRUE	0.721908	232.231	232.232	0.0016	74.7416	74.1805	76.5495	2.36908	0.980806	1480.67	1.04112	-78.1493	0.593422
359	USV	TRUE	0.874689	232.497	232.5	0.0032	73.4117	73.2234	73.4994	0.276061	0.095555	-51.0707	1.01455	-74.5713	0.574429
360	USV	TRUE	0.799358	232.881	232.883	0.002	70.2401	69.4875	71.3756	1.88814	0.721387	-956.156	1.00994	-77.1686	0.572638
361	USV	TRUE	0.672209	233.758	233.767	0.0092	65.3456	64.0062	66.0495	2.04337	0.728171	-169.577	1.04863	-78.662	0.457692
362	USV	TRUE	0.712338	233.961	233.965	0.004	71.951	69.3745	72.4587	3.08421	1.16061	-793.514	1.09454	-78.3456	0.517807
363	USV	TRUE	0.914785	234.777	234.81	0.0336	73.7909	72.4801	79.1452	6.6651	2.50478	180.21	1.02007	-75.2751	0.577268
364	USV	TRUE	0.756267	234.858	234.861	0.0028	56.7049	54.9756	58.0335	3.05783	1.05975	1077.95	1.00329	-73.1195	0.676476
365	USV	TRUE	0.701722	237.388	237.457	0.0696	66.4327	65.4308	67.9246	2.49374	0.969079	22.4716	1.0237	-76.0196	0.599161
366	USV	TRUE	0.658539	248.934	248.936	0.002	71.6277	69.4012	72.6698	3.26861	1.18186	1525.52	1.02035	-78.0339	0.601115
367	USV	TRUE	0.716747	253.616	253.642	0.0252	62.4543	62.0468	62.8222	0.775381	0.255374	17.0074	1.00616	-76.9648	0.495533
368	USV	TRUE	0.971796	254.645	254.65	0.0052	68.4124	68.139	69.9452	1.80623	0.621738	-318.343	1.04007	-72.7524	0.644011
369	USV	TRUE	0.717319	321.861	321.862	0.0016	59.939	59.7965	60.4377	0.641254	0.258129	311.721	1.14317	-72.8858	0.599184
370	USV	TRUE	0.628005	322.139	322.144	0.0048	61.5252	61.258	61.9171	0.659064	0.22824	-155.111	1.00332	-76.191	0.551292
371	USV	TRUE	0.627035	323.026	323.105	0.0788	59.5419	59.4137	61.0624	1.64866	0.748964	19.7418	1.00057	-73.7012	0.52574
372	USV	TRUE	0.71692	324.371	324.425	0.0536	62.5614	62.4159	62.9106	0.494743	0.150055	-3.73305	1.00176	-67.8301	0.588879
373	USV	TRUE	0.899594	324.726	324.738	0.012	75.4721	74.7214	76.5066	1.78519	0.713801	-149.165	1.05514	-74.4651	0.593844
374	USV	TRUE	0.648647	324.898	324.902	0.004	66.6789	66.6248	66.8958	0.270988	0.105343	-16.1329	1.02412	-71.0545	0.661235
375	USV	TRUE	0.794324	325.541	325.548	0.0072	60.1391	55.9773	61.7348	5.75754	1.92448	-785.467	1.0087	-72.0596	0.58112
376	USV	TRUE	0.921613	326.252	326.278	0.026	62.249	61.0938	62.8262	1.73245	0.564019	9.73097	1.02772	-55.3391	0.842691
377	USV	TRUE	0.614901	326.64	326.642	0.0024	58.1403	56.604	59.0087	2.4047	0.876855	-1001.96	1.01242	-68.9635	0.525966
378	USV	TRUE	0.665449	326.992	327.013	0.0208	57.9584	57.1932	63.2924	6.09928	2.05928	-248.39	1.0619	-70.6425	0.595583
379	USV	TRUE	0.624624	360.716	360.719	0.0032	116.207	114.604	117.194	2.59025	0.93074	-841.151	1.015	-79.936	0.552032
380	USV	TRUE	0.731974	363.253	363.269	0.0164	59.0161	57.2043	60.5524	3.34813	1.20728	-168.932	1.03982	-63.9566	0.716462
381	USV	TRUE	0.617388	364.795	364.897	0.1028	59.2339	57.8885	59.8667	1.97821	0.826802	14.515	1.00448	-75.8852	0.444566
382	USV	TRUE	0.926407	367.218	367.254	0.0352	71.7817	70.598	71.8087	1.21068	0.57628	34.9766	1.00025	-74.9575	0.588122
383	USV	TRUE	0.76987	367.468	367.552	0.084	60.6244	58.3159	62.0141	3.6982	0.95931	-2.57092	1.03106	-62.5001	0.71243
384	USV	TRUE	0.823861	368.16	368.163	0.0036	58.1127	55.4557	75.7027	20.247	6.71442	4563.13	1.33598	-72.4206	0.537581
385	USV	TRUE	0.754355	368.858	368.861	0.0028	90.0558	87.5546	92.6906	5.13597	1.83289	1869.62	1.00057	-73.3959	0.612585
386	USV	TRUE	0.709568	371.65	371.734	0.0848	87.6979	68.7868	103.15	34.3635	6.8907	-80.0639	5.30878	-91.9576	0.210703
387	USV	TRUE	0.682969	378.411	378.417	0.0068	70.724	69.4623	71.0951	1.63282	0.522868	18.4208	1.23346	-72.8963	0.608853
388	USV	TRUE	0.850619	404.666	404.671	0.0048	74.3098	73.1001	75.8684	2.76838	1.0392	640.243	1.14273	-63.6598	0.790725
389	USV	TRUE	0.630096	405.828	405.837	0.0088	76.8211	73.782	77.905	4.12295	1.35597	437.304	1.01723	-77.9144	0.561715
390	USV	TRUE	0.637429	406.072	406.086	0.014	63.3625	59.3392	63.7181	4.37893	1.74719	-318.688	1.04323	-72.2564	0.651151
391	USV	TRUE	0.635836	406.774	406.776	0.002	77.457	77.1275	78.1161	0.9886	0.407165	530.561	1.03178	-71.586	0.683016
392	USV	TRUE	0.672477	407.22	407.227	0.0068	89.3627	79.8833	89.806	9.92261	4.37352	1472.65	1.16747	-79.9477	0.499742
393	USV	TRUE	0.754272	407.896	407.898	0.0024	81.0161	79.6134	81.6173	2.00392	0.740483	834.966	1.02777	-70.9371	0.729962
394	USV	TRUE	0.867693	447.086	447.091	0.0056	60.0226	58.8135	60.8557	2.04219	0.656103	-355.694	1.0088	-71.8504	0.590055
395	USV	TRUE	0.881141	447.239	447.259	0.02	60.8742	59.2593	62.2708	3.0115	1.48547	140.545	1.00903	-74.978	0.575331
396	USV	TRUE	0.65757	447.745	447.768	0.0228	63.1455	63.1421	66.6366	3.49451	1.44462	160.135	1.00266	-72.2344	0.529755
397	USV	TRUE	0.600273	448.019	448.041	0.0212	58.0234	57.6804	58.8897	1.20927	0.441254	43.7636	1.00821	-63.7263	0.702666
398	USV	TRUE	0.896498	452.362	452.365	0.0028	67.9761	67.4788	68.4734	0.994537	0.362471	369.329	1.0019	-65.2824	0.786499
399	USV	TRUE	0.983785	452.471	452.502	0.0308	74.3836	72.1203	80.5174	8.39712	3.56078	-192.219	1.18139	-61.4599	0.771245
400	USV	TRUE	0.765119	452.614	452.616	0.0016	68.1365	66.5155	69.7574	3.2419	1.28147	2026.18	1	-79.8286	0.536635
401	USV	TRUE	0.842886	452.713	452.72	0.0064	80.5799	75.054	82.1601	7.1061	2.46118	918.952	1.07803	-74.7219	0.604887
402	USV	TRUE	0.608907	466.531	466.537	0.0068	69.9012	68.5443	70.5424	1.99813	0.594653	182.482	1.11124	-72.3801	0.598669
403	USV	TRUE	0.89489	481.894	481.914	0.02	65.7103	63.344	68.2651	4.92115	2.06271	-189.14	1.13278	-69.5216	0.658618
404	USV	TRUE	0.668226	482.003	482.012	0.0092	78.8023	77.6257	78.822	1.19634	0.549521	-136.08	1.00294	-68.9385	0.644793
405	USV	TRUE	0.79738	482.734	482.767	0.0332	66.5691	66.3464	81.8284	15.482	7.47073	-483.269	1.04427	-74.4909	0.565238
406	USV	TRUE	0.663014	483.459	483.465	0.006	69.2256	68.1652	69.5012	1.33595	0.392385	-45.5645	1.1463	-76.6797	0.46465
407	USV	TRUE	0.878696	483.655	483.665	0.01	66.4453	63.5284	67.4249	3.89651	1.02544	-313.877	1.07155	-66.475	0.707606
408	USV	TRUE	0.761349	483.741	483.744	0.0036	74.0369	73.6696	74.2188	0.549222	0.180542	59.3754	1.05926	-67.6676	0.705502
409	USV	TRUE	0.661892	483.803	483.838	0.0348	67.2546	53.4063	68.3373	14.9311	4.90031	-500.348	1.08118	-80.7809	0.438498
410	USV	TRUE	0.66691	483.945	483.947	0.0024	72.4307	72.1635	72.965	0.801568	0.293893	-333.986	1.00942	-77.2788	0.54632
411	USV	TRUE	0.750708	484.506	484.509	0.0028	66.4189	65.4541	69.3654	3.91135	1.45582	1424.3	1.06064	-76.1826	0.650787
412	USV	TRUE	0.776928	486.334	486.339	0.0056	59.9809	58.0067	61.1462	3.13947	1.07408	-592.627	1.01546	-69.2149	0.669436
413	USV	TRUE	0.68374	486.418	486.42	0.002	60.4302	58.4129	61.5123	3.09939	1.1703	1537.61	1.01096	-78.7171	0.644004
414	USV	TRUE	0.620717	487.328	487.344	0.0156	71.6025	69.5727	74.3671	4.79441	1.86917	-233.208	1.24018	-70.7549	0.497066
415	USV	TRUE	0.724762	488.43	488.434	0.004	60.2732	59.5317	60.6464	1.1147	0.461442	-277.707	1.0004	-70.1697	0.64083
416	USV	TRUE	0.67702	488.723	488.727	0.0036	81.8583	81.1912	83.0681	1.87693	0.723819	-522.639	1.01462	-72.3342	0.53285
417	USV	TRUE	0.740192	489.555	489.574	0.0188	65.7003	63.6554	67.6047	3.94929	1.10155	-182.01	1.14779	-66.3356	0.705732
418	USV	TRUE	0.662174	491.847	491.861	0.0136	65.5411	62.2044	66.1974	3.99293	1.41094	-288.697	1.00803	-75.6197	0.604268
419	USV	TRUE	0.63471	491.988	492.033	0.0456	64.9314	60.965	69.9872	9.02222	2.34137	-176.424	1.18587	-75.8639	0.447722
420	USV	TRUE	0.819039	492.218	492.252	0.0348	65.2349	62.1642	68.2007	6.03654	1.7519	-119.259	1.07253	-74.3702	0.536047
421	USV	TRUE	0.74092	492.471	492.482	0.0108	72.3141	69.9771	73.1074	3.13029	0.958046	-277.031	1.00172	-66.8474	0.651677
422	USV	TRUE	0.706603	492.618	492.62	0.0016	71.859	71.859	71.859	1.42109e-14	4.35117e-15	9.93014e-12	1	-68.4833	0.575204
423	USV	TRUE	0.779907	492.97	492.977	0.0064	60.8198	60.3155	62.2702	1.95472	0.811408	-316.936	1.00125	-69.5478	0.648443
424	USV	TRUE	0.723833	493.191	493.192	0.0016	61.0678	61.0678	61.0678	2.13163e-14	7.53644e-15	1.53393e-11	1	-74.0823	0.580765
425	USV	TRUE	0.873634	493.377	493.384	0.0076	70.021	67.7636	70.3746	2.61104	1.31304	-341.208	1.00093	-63.4782	0.63004
426	USV	TRUE	0.863651	493.553	493.556	0.0024	69.7063	69.1051	69.7731	0.667973	0.249933	-250.49	1.05346	-71.3426	0.713946
427	USV	TRUE	0.915915	493.635	493.657	0.022	57.886	57.8764	64.8539	6.9775	3.21611	-347.994	1.01706	-62.6263	0.770639
428	USV	TRUE	0.661322	499.935	499.937	0.002	56.9	56.802	57.2028	0.400784	0.153333	-176.854	1.03234	-66.6047	0.778497
429	USV	TRUE	0.789672	500.196	500.198	0.0016	55.1085	55.0105	55.3846	0.374065	0.153618	233.791	1.01068	-73.1564	0.588058
430	USV	TRUE	0.840953	500.329	500.349	0.02	60.7028	60.6731	70.3148	9.64168	3.95948	-526.145	1.02675	-73.6932	0.492093
431	USV	TRUE	0.624513	508.485	508.487	0.0016	57.1929	56.6407	57.3888	0.74813	0.307235	-467.581	1.02779	-67.5621	0.633971
432	USV	TRUE	0.809895	522.528	522.552	0.0236	59.9807	59.9193	79.1677	19.2484	8.16931	859.567	1.03964	-65.5064	0.663351
433	USV	TRUE	0.600646	523.396	523.407	0.0112	79.4533	79.1598	82.2178	3.05802	1.31489	-284.555	1.03246	-72.7084	0.485149
434	USV	TRUE	0.815217	523.471	523.542	0.0704	63.3122	62.845	64.3827	1.53766	0.451516	-0.670032	1.00819	-61.378	0.696178
435	USV	TRUE	0.616547	523.754	523.755	0.0016	61.1981	60.5747	61.8216	1.24688	0.492874	-779.302	1	-64.6058	0.544437
436	USV	TRUE	0.616747	564.639	564.644	0.0048	70.9281	70.2902	71.3	1.00983	0.411783	-177.2	1.05899	-68.948	0.698954
437	USV	TRUE	0.76118	565.105	565.107	0.0016	77.8327	77.2092	78.4561	1.24688	0.492874	779.302	1	-74.4573	0.675733
438	USV	TRUE	0.780873	566.945	566.95	0.0044	62.2729	61.1236	62.9233	1.79976	0.831439	-389.651	1.02487	-72.067	0.571837
439	USV	TRUE	0.944658	580.259	580.299	0.04	72.38	71.6428	81.5744	9.93161	4.60465	241.656	1.0042	-71.2354	0.660149
440	USV	TRUE	0.630658	580.404	580.42	0.0156	66.8091	58.3148	66.8604	8.5456	3.50128	-577.244	1.04776	-65.6703	0.634551
441	USV	TRUE	0.739261	580.593	580.595	0.002	58.5476	57.7817	59.6164	1.8347	0.67271	-893.175	1.00595	-72.748	0.658131
442	USV	TRUE	0.761627	580.641	580.679	0.0384	59.7565	58.7239	60.4263	1.70245	0.617886	28.799	1.01315	-74.2012	0.539987
443	USV	TRUE	0.726852	580.87	580.872	0.0024	57.5353	56.8006	58.4037	1.60314	0.577862	-667.973	1.0011	-71.1405	0.68005
444	USV	TRUE	0.680414	581.04	581.042	0.0024	71.794	70.8588	72.462	1.60314	0.579861	-667.973	1.00443	-72.2505	0.702462
445	USV	TRUE	0.792801	581.137	581.164	0.0268	58.1631	57.6579	65.849	8.19106	3.61187	304.321	1.0003	-77.6035	0.462501
446	USV	TRUE	0.840495	581.365	581.372	0.0068	51.54	50.869	52.0692	1.20023	0.372823	-164.617	1.00383	-60.2982	0.844934
447	USV	TRUE	0.958046	581.486	581.509	0.0228	82.7752	73.0005	87.7971	14.7966	6.19421	568.521	1.33951	-69.0118	0.723011
448	USV	TRUE	0.645447	592.952	592.957	0.0048	56.4419	56.33	56.6342	0.304171	0.118763	30.0621	1.01841	-78.1827	0.477035
						0.0163165
