# Supplementary material for: Bazedoxifene reverses sexually dimorphic autistic-like abnormalities in biallelic MDGA1-mutant mice
Source: EMBO Mol Med. 2026 Mar 20;18(4):1358–98. doi: 10.1038/s44321-026-00402-y (PMC13084050; doi:10.1038/s44321-026-00402-y)
Supplement: Supplementary file 20 — Source data Fig. 7 [file 44321_2026_402_MOESM20_ESM.zip › Panel I and J/Batch1/WT_sham_40.xlsx]

## Sheet: Sheet1
ID	Label	Accepted	Score	Begin Time (s)	End Time (s)	Call Length (s)	Principal Frequency (kHz)	Low Freq (kHz)	High Freq (kHz)	Delta Freq (kHz)	Frequency Standard Deviation (kHz)	Slope (kHz/s)	Sinuosity	Mean Power (dB/Hz)	Tonality
1	USV	TRUE	0.763781	2.74215	2.74375	0.0016	68.5318	68.3091	68.9325	0.623441	0.249933	-389.651	1.00816	-69.8013	0.641651
2	USV	TRUE	0.772774	2.87055	2.88055	0.01	69.0036	66.4695	71.5377	5.0682	2.62181	-518.872	1.00176	-68.0594	0.58267
3	USV	TRUE	0.76798	2.96695	2.96895	0.002	92.1218	89.3609	93.9743	4.61347	1.87833	-2475.95	1.01138	-75.5748	0.597094
4	USV	TRUE	0.682107	3.03783	3.13383	0.096	77.4184	70.495	81.2473	10.7523	4.146	-59.5272	1.12913	-71.6803	0.64468
5	USV	TRUE	0.899831	3.18783	3.19903	0.0112	71.3438	69.5926	81.7263	12.1337	5.15279	1097.5	1.00111	-68.9616	0.650066
6	USV	TRUE	0.858195	3.30823	3.33983	0.0316	62.716	59.5472	73.155	13.6077	4.46582	-389.812	1.02593	-66.3189	0.702645
7	USV	TRUE	0.66828	3.41063	3.44623	0.0356	70.6216	57.8959	72.6284	14.7325	6.73087	-410.255	1.03434	-66.8849	0.723986
8	USV	TRUE	0.93408	3.52503	3.52703	0.002	57.0148	56.5651	57.4646	0.899537	0.320169	425.594	1.00633	-71.9074	0.721574
9	USV	TRUE	0.818051	3.61303	3.61543	0.0024	71.3695	70.3676	72.0375	1.66993	0.605239	-695.805	1.00647	-58.6734	0.875967
10	USV	TRUE	0.853278	3.72263	3.72423	0.0016	58.8838	58.3583	59.2311	0.872818	0.347517	-545.511	1.00577	-61.0619	0.845183
11	USV	TRUE	0.621365	3.80503	3.80783	0.0028	77.7278	74.3731	79.7466	5.37347	1.91703	-1936.77	1.00588	-71.1306	0.592572
12	USV	TRUE	0.660803	3.92783	3.93583	0.008	59.2064	55.4845	59.6935	4.20898	1.74054	-540.76	1.00363	-68.8362	0.702624
13	USV	TRUE	0.860088	4.3339	4.3459	0.012	61.2231	54.3641	62.5219	8.15782	2.1947	-664.754	1.00704	-65.3146	0.776768
14	USV	TRUE	0.824459	4.4559	4.4583	0.0024	55.8793	55.2113	56.5473	1.33595	0.480995	-556.644	1	-65.0364	0.811338
15	USV	TRUE	0.733079	4.5459	4.5615	0.0156	73.8196	70.7618	76.4916	5.72982	1.63979	-265.226	1.2176	-63.6678	0.779085
16	USV	TRUE	0.854181	4.6619	4.6635	0.0016	67.8775	67.6371	69.0086	1.37157	0.580791	-857.232	1.07696	-59.5056	0.861938
17	USV	TRUE	0.765598	4.7555	4.7683	0.0128	67.5185	66.1881	90.8225	24.6343	12.5682	2163.74	1.05605	-69.3446	0.654501
18	USV	TRUE	0.797259	4.8727	4.8903	0.0176	57.8688	52.5337	63.6325	11.0988	4.21399	-644.543	1.00429	-71.2614	0.659757
19	USV	TRUE	0.856118	4.9687	4.9779	0.0092	80.5794	75.1483	81.4404	6.29207	2.10797	-667.805	1.08425	-57.7776	0.797008
20	USV	TRUE	0.967875	5.07398	5.07558	0.0016	74.0676	73.747	74.7445	0.997506	0.403004	623.441	1.0194	-63.5085	0.775532
21	USV	TRUE	0.722055	5.27918	5.29398	0.0148	60.7144	59.7432	71.3496	11.6063	5.33094	-792.086	1.00103	-66.7533	0.765463
22	USV	TRUE	0.98165	5.42358	5.42598	0.0024	38.5464	38.4128	38.8136	0.400784	0.146947	-166.993	1.00302	-64.24	0.76969
23	USV	TRUE	0.979164	5.58478	5.60478	0.02	60.2029	57.9506	68.5407	10.5901	3.37346	-525.57	1.00521	-64.0904	0.706231
24	USV	TRUE	0.966247	5.78958	5.79198	0.0024	61.6668	60.8652	62.6687	1.80353	0.650679	-751.47	1.00201	-62.5369	0.764569
25	USV	TRUE	0.788136	5.93838	5.96078	0.0224	67.7181	67.5354	68.5276	0.992206	0.413812	-40.2378	1.00108	-63.1176	0.688566
26	USV	TRUE	0.774761	6.12045	6.13085	0.0104	63.2861	59.0343	64.6649	5.63055	2.24742	-519.802	1.00696	-64.8081	0.771492
27	USV	TRUE	0.989683	6.22485	6.22965	0.0048	69.1778	68.2946	71.2485	2.95392	1.0881	-683.163	1.03915	-60.0511	0.80026
28	USV	TRUE	0.809551	6.38165	6.39445	0.0128	57.2636	56.3136	58.0085	1.69495	0.427797	-71.6713	1.06244	-61.0513	0.776198
29	USV	TRUE	0.887516	6.48965	6.51725	0.0276	52.0315	50.9037	54.7657	3.86199	1.6604	-124.733	1.00797	-74.5998	0.592839
30	USV	TRUE	0.877003	6.64725	6.64885	0.0016	67.6395	66.9626	67.9601	0.997506	0.403004	-623.441	1.0194	-70.9385	0.734952
31	USV	TRUE	0.643769	6.72805	6.72965	0.0016	62.8364	62.4356	63.0591	0.623441	0.249933	-389.651	1.00816	-72.4797	0.610751
32	USV	TRUE	0.689569	6.95205	6.99205	0.04	67.4885	66.9894	69.019	2.02964	0.664385	-15.7871	1.03868	-69.9926	0.591644
33	USV	TRUE	0.813093	7.10412	7.10892	0.0048	69.6296	68.7167	72.1456	3.42893	1.25183	-773.695	1.06865	-65.6194	0.771239
34	USV	TRUE	0.818352	7.22652	7.23052	0.004	66.1737	65.0084	67.8733	2.86486	0.861466	-638.454	1.02048	-63.9993	0.842613
35	USV	TRUE	0.823061	7.31692	7.39212	0.0752	66.48	59.8687	73.0484	13.1797	3.9719	-101.27	1.17536	-58.1755	0.785911
36	USV	TRUE	0.936726	7.48812	7.52092	0.0328	58.8564	55.5463	68.3045	12.7582	4.05135	-412.818	1.05196	-59.3817	0.782082
37	USV	TRUE	0.788634	7.62292	7.63092	0.008	66.5324	65.1	70.3463	5.24629	1.47566	-593.343	1.02973	-65.4601	0.783823
38	USV	TRUE	0.734419	7.85212	7.85412	0.002	69.3416	69.2436	69.6444	0.400784	0.153333	-176.854	1.03234	-71.6359	0.595716
39	USV	TRUE	0.678969	7.95692	7.96252	0.0056	68.6199	67.5093	68.8027	1.29335	0.523165	206.548	1.04693	-70.7422	0.621269
40	USV	TRUE	0.897762	8.0974	8.1018	0.0044	67.3271	66.7408	67.3568	0.616019	0.185098	-86.2863	1.03999	-63.7197	0.720811
41	USV	TRUE	0.724326	8.203	8.2046	0.0016	76.8043	73.2774	79.2624	5.98504	2.37896	-3740.65	1.00084	-62.9232	0.797466
42	USV	TRUE	0.914147	8.5002	8.5134	0.0132	55.4535	54.4407	57.9612	3.52049	1.41798	-258.637	1.01004	-66.5072	0.775092
43	USV	TRUE	0.888388	8.6598	8.6766	0.0168	68.1451	60.9681	69.1693	8.20122	2.3469	-381.949	1.20154	-51.8372	0.844771
44	USV	TRUE	0.992519	8.7918	8.8518	0.06	67.3907	56.2395	72.1579	15.9184	3.78226	-212.411	1.04785	-47.863	0.85493
45	USV	TRUE	0.780553	8.935	8.9522	0.0172	67.9634	66.1822	69.3897	3.20753	0.863594	-24.6678	1.1076	-45.36	0.921659
46	USV	TRUE	0.924832	9.04347	9.12187	0.0784	68.3156	55.1759	70.4031	15.2272	4.76253	-121.134	1.08864	-53.1948	0.841965
47	USV	TRUE	0.829492	9.22987	9.23307	0.0032	63.276	61.6432	64.1221	2.47892	0.893403	-804.041	1.01938	-60.6802	0.851341
48	USV	TRUE	0.97604	9.31667	9.36947	0.0528	81.1686	65.0542	82.885	17.8308	7.99853	-322.927	1.00743	-65.4162	0.716082
49	USV	TRUE	0.832383	9.46707	9.51547	0.0484	65.6313	60.7551	66.8603	6.10521	1.78493	-83.0357	1.08404	-58.1287	0.798311
50	USV	TRUE	0.713355	9.63147	9.64627	0.0148	65.8578	56.8697	69.9971	13.1273	3.86372	-884.66	1.00469	-64.4622	0.710021
51	USV	TRUE	0.760064	9.77707	9.79427	0.0172	65.5623	58.9625	66.9354	7.97294	2.48244	-472.135	1.05145	-69.3994	0.714809
52	USV	TRUE	0.779821	9.87267	9.88107	0.0084	78.7628	71.0643	79.7865	8.72221	3.03103	-1051.84	1.00101	-66.6091	0.780988
53	USV	TRUE	0.853309	9.97867	9.99627	0.0176	69.3159	65.8333	77.6936	11.8602	3.53782	-585.714	1.05921	-66.9478	0.720618
54	USV	TRUE	0.929437	10.1051	10.1495	0.0444	66.418	59.8868	69.6446	9.75783	3.2128	-197.124	1.02817	-64.0572	0.778698
55	USV	TRUE	0.727901	10.2615	10.2867	0.0252	73.2711	67.4583	74.0468	6.58848	2.27238	-244.879	1.04592	-65.8021	0.653168
56	USV	TRUE	0.798424	10.4143	10.4187	0.0044	60.6382	60.6382	60.6382	1.42109e-14	5.3712e-15	3.31314e-12	1	-69.9938	0.697484
57	USV	TRUE	0.730478	10.8299	10.8699	0.04	70.7963	57.6708	73.5345	15.8637	5.94113	-312.48	1.14371	-69.5085	0.593105
58	USV	TRUE	0.756874	11.0083	11.0111	0.0028	72.5147	72.042	76.7388	4.69682	1.80461	-1710	1.05211	-69.7693	0.638439
59	USV	TRUE	0.870331	11.174	11.188	0.014	64.9898	64.8223	65.3238	0.501459	0.148631	-11.1364	1.00719	-68.3422	0.643273
60	USV	TRUE	0.799364	11.5084	11.5104	0.002	74.753	73.9915	77.0285	3.03705	1.06145	1252.61	1.18619	-73.6711	0.667832
61	USV	TRUE	0.778133	11.6744	11.676	0.0016	64.0577	63.3363	64.9572	1.62095	0.642088	-1013.09	1.00178	-72.1063	0.568694
62	USV	TRUE	0.974474	11.8508	11.8536	0.0028	62.979	62.3185	64.3075	1.98907	0.737736	-738.658	1.02677	-67.6228	0.644929
63	USV	TRUE	0.729545	11.958	11.9776	0.0196	63.8688	60.5285	67.0208	6.49229	3.36472	-339.379	1.00982	-70.9995	0.633609
64	USV	TRUE	0.797962	12.0601	12.1149	0.0548	63.4035	58.3263	67.4313	9.10499	2.45134	-85.4657	1.08643	-73.3704	0.595703
65	USV	TRUE	0.813434	12.2297	12.2325	0.0028	68.4238	67.741	69.5074	1.76642	0.675634	-680.343	1.02289	-71.1266	0.696167
66	USV	TRUE	0.755009	12.3645	12.3709	0.0064	68.7466	67.2741	73.6413	6.36715	2.07285	-904.857	1.03816	-69.4122	0.731999
67	USV	TRUE	0.838377	12.5045	12.5209	0.0164	60.3565	58.3166	60.44	2.12341	0.693382	-100.493	1.0283	-65.8161	0.698249
68	USV	TRUE	0.948638	12.5913	12.6817	0.0904	77.9863	62.978	82.0313	19.0533	6.41094	-22.5249	1.46688	-73.8476	0.489797
69	USV	TRUE	0.888234	12.8073	12.8221	0.0148	65.362	64.8428	66.9794	2.13652	0.845971	8.70849	1.07038	-67.0704	0.757375
70	USV	TRUE	0.989115	12.9129	12.9401	0.0272	60.7014	59.4421	67.1936	7.75149	3.18794	277.357	1.03732	-71.3695	0.698404
71	USV	TRUE	0.743203	13.175	13.1794	0.0044	73.5375	70.1902	76.2242	6.03402	2.0724	-1420.68	1.05185	-75.915	0.60145
72	USV	TRUE	0.942861	13.287	13.2898	0.0028	78.5299	78.0103	80.5115	2.50119	0.922615	-890.631	1.06822	-65.3686	0.793034
73	USV	TRUE	0.99244	13.4186	13.4662	0.0476	68.5094	62.2698	69.5916	7.32176	2.0597	-93.1507	1.09748	-64.1205	0.720191
74	USV	TRUE	0.860534	13.6078	13.6762	0.0684	56.9951	55.7519	80.5924	24.8406	12.755	-361.106	1.00401	-68.8221	0.645216
75	USV	TRUE	0.797172	13.7514	13.7638	0.0124	71.1497	71.0683	71.5456	0.477283	0.132717	7.4757	1.01113	-57.6394	0.858111
76	USV	TRUE	0.732702	13.8442	13.8526	0.0084	61.354	60.1642	82.6883	22.5241	9.41792	-3022.33	1.3085	-68.6509	0.606319
77	USV	TRUE	0.9356	13.9494	13.951	0.0016	66.2752	66.2752	66.2752	1.42109e-14	6.64652e-15	9.93014e-12	1	-57.5669	0.836308
78	USV	TRUE	0.824268	14.6382	14.679	0.0408	62.8246	55.2107	68.2787	13.0679	4.22598	-289.415	1.01947	-62.5618	0.654612
79	USV	TRUE	0.842008	14.7638	14.7706	0.0068	78.1184	76.6383	78.9704	2.33206	0.713222	-179.152	1.2234	-74.2159	0.608598
80	USV	TRUE	0.750229	15.033	15.0542	0.0212	67.2338	63.1814	70.4326	7.25122	2.09565	-327.281	1.07049	-52.1386	0.864965
81	USV	TRUE	0.72408	15.2907	15.3187	0.028	65.6849	56.7451	71.5977	14.8526	4.08697	-554.289	1.00976	-57.9097	0.797114
82	USV	TRUE	0.860911	15.4315	15.4371	0.0056	61.3943	60.1623	64.9569	4.79456	1.41677	-751.867	1.04826	-59.611	0.786621
83	USV	TRUE	0.865348	15.5807	15.5827	0.002	73.0277	73.0009	73.3038	0.302814	0.114253	113.873	1.03232	-54.8632	0.766071
84	USV	TRUE	0.752314	15.7551	15.7567	0.0016	62.188	61.7873	62.4107	0.623441	0.249933	-389.651	1.00816	-56.9796	0.838565
85	USV	TRUE	0.970493	15.8511	15.8787	0.0276	67.5815	62.9131	72.1778	9.26467	2.85824	-80.6736	1.30745	-56.9696	0.864023
86	USV	TRUE	0.986546	15.9747	16.0011	0.0264	63.5791	59.18	70.9565	11.7765	3.21305	-404.77	1.04793	-56.4894	0.870851
87	USV	TRUE	0.935234	16.0876	16.1012	0.0136	69.6453	68.1976	80.2592	12.0616	5.91853	-953.354	1.02016	-59.1935	0.776015
88	USV	TRUE	0.941877	16.1816	16.188	0.0064	63.9364	63.4911	64.4856	0.994537	0.337182	166.266	1.00434	-59.2865	0.790738
89	USV	TRUE	0.951378	16.2724	16.2752	0.0028	69.2745	69.2745	69.2745	1.42109e-14	4.45356e-15	-4.59225e-13	1	-49.7312	0.914338
90	USV	TRUE	0.942286	16.3696	16.376	0.0064	80.4331	77.9748	80.8815	2.90669	1.11153	-450.866	1.02188	-68.6925	0.720307
91	USV	TRUE	0.984176	16.456	16.474	0.018	80.197	77.3085	80.7434	3.43487	1.1417	92.3549	1.09918	-65.9729	0.763533
92	USV	TRUE	0.923667	16.6608	16.684	0.0232	65.6888	64.5466	86.1739	21.6273	10.6574	-971.067	1.12388	-63.6044	0.791775
93	USV	TRUE	0.860967	16.7864	16.7956	0.0092	59.069	55.4915	62.9642	7.47273	2.36307	-773.897	1.00441	-65.4864	0.765537
94	USV	TRUE	0.918039	16.8572	16.8876	0.0304	63.8189	59.7846	82.459	22.6745	7.03519	-515.909	1.40451	-60.6912	0.778545
95	USV	TRUE	0.776349	16.974	16.9872	0.0132	77.9185	77.2301	78.4438	1.2137	0.392282	22.6537	1.03873	-63.6179	0.770553
96	USV	TRUE	0.752828	17.1901	17.1969	0.0068	72.4536	70.5734	72.8061	2.23275	0.867187	318.891	1.01104	-72.9067	0.60078
97	USV	TRUE	0.974061	17.3921	17.3969	0.0048	70.1236	67.3835	70.9354	3.55192	1.39128	-764.257	1.00845	-59.6871	0.867826
98	USV	TRUE	0.725787	17.5737	17.5897	0.016	61.2779	60.5143	62.4924	1.97804	0.792548	-94.7401	1.02698	-64.9758	0.704558
99	USV	TRUE	0.784201	18.0609	18.0661	0.0052	90.0131	84.2641	91.9177	7.65358	2.38412	1465.89	1.00055	-69.3412	0.721642
100	USV	TRUE	0.718805	18.8053	18.8153	0.01	75.4557	75.1068	80.1973	5.09046	2.03494	563.354	1.12505	-75.5099	0.542001
101	USV	TRUE	0.870949	18.9157	18.9177	0.002	78.5267	72.6975	79.2614	6.56395	2.54687	2865.29	1.19888	-74.3425	0.53534
102	USV	TRUE	0.782107	19.249	19.2534	0.0044	72.1797	70.4742	72.5908	2.11658	0.82541	-337.158	1.15263	-62.5529	0.834405
103	USV	TRUE	0.872282	19.4438	19.469	0.0252	81.8869	59.6315	83.5592	23.9277	12.6515	1011.15	1.05134	-72.0417	0.583723
104	USV	TRUE	0.715218	19.4682	19.5502	0.082	62.2737	61.7643	83.2444	21.4802	8.07753	-263.531	1.02563	-67.9207	0.595354
105	USV	TRUE	0.635092	19.9194	19.925	0.0056	77.7881	76.2329	78.1814	1.9485	0.700244	-382.561	1.02907	-70.954	0.666042
106	USV	TRUE	0.728996	20.1235	20.1635	0.04	73.6629	64.1987	76.5631	12.3643	5.8158	-313.342	1.00346	-72.8026	0.580963
107	USV	TRUE	0.729326	20.4215	20.4455	0.024	57.7972	57.6515	58.0462	0.39473	0.150624	6.2482	1.00518	-77.2088	0.556119
108	USV	TRUE	0.969826	20.5927	20.6203	0.0276	59.5127	59.299	62.4086	3.10957	1.59548	107.564	1.00471	-70.8203	0.701283
109	USV	TRUE	0.955044	20.7783	20.7931	0.0148	42.5097	40.5949	44.4766	3.88166	1.27306	-193.676	1.26773	-67.1341	0.661393
110	USV	TRUE	0.837369	21.0043	21.0079	0.0036	62.7998	62.1055	63.1257	1.02018	0.467581	-278.322	1.00376	-69.4153	0.763141
111	USV	TRUE	0.660369	21.2036	21.2064	0.0028	80.1134	79.5716	80.2841	0.712504	0.266659	-258	1.02258	-63.8069	0.74087
112	USV	TRUE	0.90073	21.4116	21.4148	0.0032	62.0523	61.7351	62.3951	0.66005	0.244971	-203.116	1.00193	-67.7176	0.583098
113	USV	TRUE	0.883457	21.5336	21.538	0.0044	76.6664	73.9797	77.9133	3.93362	1.46376	-987.038	1.04995	-67.015	0.775977
114	USV	TRUE	0.9093	21.7604	21.7712	0.0108	60.994	60.6346	61.2937	0.659096	0.280633	-70.3295	1.00411	-66.2223	0.714453
115	USV	TRUE	0.850069	21.8956	21.9356	0.04	72.4329	66.592	73.2795	6.68755	2.57508	-161.494	1.03877	-65.9604	0.70776
116	USV	TRUE	0.630637	22.0372	22.0436	0.0064	67.8463	63.2299	68.2199	4.99003	2.19727	812.184	1.01784	-77.6671	0.581862
117	USV	TRUE	0.971001	22.2972	22.3188	0.0216	62.5867	57.9476	63.5089	5.56129	1.97462	225.757	1.05655	-67.4267	0.772621
118	USV	TRUE	0.922375	22.464	22.4872	0.0232	68.8082	62.4265	72.0135	9.58698	3.3724	-433.874	1.04362	-61.6997	0.787977
119	USV	TRUE	0.99689	22.6084	22.6132	0.0048	65.611	64.6647	67.987	3.32222	1.43148	-760.44	1.01355	-64.7859	0.772902
120	USV	TRUE	0.95865	23.1969	23.2201	0.0232	82.7014	81.6093	86.3067	4.69734	1.47443	-8.3407	1.21942	-70.6111	0.724381
121	USV	TRUE	0.83011	23.4037	23.4273	0.0236	91.5437	79.886	96.0587	16.1727	6.98895	681.675	1.00099	-74.4586	0.583954
122	USV	TRUE	0.870142	23.5137	23.5421	0.0284	75.883	66.3697	77.608	11.2383	4.66281	-392.24	1.01474	-66.6952	0.706063
123	USV	TRUE	0.949715	23.6817	23.7377	0.056	62.6841	60.5266	65.1779	4.65133	1.40768	-49.9725	1.07995	-65.1128	0.713921
124	USV	TRUE	0.961585	23.8857	23.9181	0.0324	61.007	59.847	71.1001	11.2531	4.91071	-347.82	1.0094	-68.0846	0.667832
125	USV	TRUE	0.97013	24.0125	24.0477	0.0352	68.477	66.2325	73.5284	7.29594	2.44082	30.2054	1.15144	-67.2156	0.715557
126	USV	TRUE	0.911171	24.1534	24.1594	0.006	73.5269	70.6027	73.7232	3.12051	0.936848	-217.671	1.36019	-65.6858	0.735595
127	USV	TRUE	0.763387	24.3502	24.3582	0.008	60.9367	60.6992	61.1	0.400784	0.148283	28.0009	1.01697	-69.467	0.69949
128	USV	TRUE	0.897132	24.4662	24.4842	0.018	68.5456	66.3833	70.8142	4.43089	1.66982	-196.633	1.17099	-72.1804	0.655143
129	USV	TRUE	0.741745	24.6558	24.6574	0.0016	76.6878	74.5058	77.623	3.11721	1.26622	-1948.25	1.01535	-66.2311	0.780713
130	USV	TRUE	0.970598	24.7458	24.7474	0.0016	63.4927	63.2166	63.5907	0.374065	0.153618	233.791	1.01068	-70.5021	0.704809
131	USV	TRUE	0.928333	24.851	24.8682	0.0172	78.2095	67.1414	78.6712	11.5298	5.71934	-674.42	1.00133	-66.225	0.759662
132	USV	TRUE	0.893071	25.8343	25.8435	0.0092	56.3108	56.0834	56.4937	0.41025	0.140701	-1.25424	1.02257	-67.1099	0.556089
133	USV	TRUE	0.741255	26.0719	26.0767	0.0048	79.5217	79.5217	79.5217	1.42109e-14	7.10543e-15	-1.77885e-12	1	-69.8557	0.644622
134	USV	TRUE	0.772496	27.1276	27.1404	0.0128	54.3769	53.2972	59.9547	6.65746	2.90248	-542.792	1.00368	-70.4891	0.641064
135	USV	TRUE	0.889388	27.246	27.3012	0.0552	61.7101	52.3377	69.9606	17.6229	5.96649	-285.244	1.0256	-72.0316	0.58083
136	USV	TRUE	0.780156	27.3716	27.3732	0.0016	63.0332	62.5166	64.2622	1.74564	0.709855	1091.02	1.02644	-64.4356	0.688005
137	USV	TRUE	0.721905	27.556	27.582	0.026	62.8452	60.9507	71.0732	10.1225	4.1094	357.045	1.11227	-63.5718	0.660051
138	USV	TRUE	0.964146	27.6564	27.6856	0.0292	66.0401	59.3572	78.9944	19.6372	5.37004	202.938	1.57997	-67.139	0.719325
139	USV	TRUE	0.906607	27.796	27.8032	0.0072	70.8355	70.791	71.1621	0.371096	0.152447	60.1566	1.00753	-66.2912	0.649555
140	USV	TRUE	0.839168	27.9256	27.9272	0.0016	71.4825	70.9036	71.5716	0.667973	0.276311	389.651	1.07279	-53.5579	0.787091
141	USV	TRUE	0.935012	28.0204	28.0596	0.0392	81.6388	76.7066	82.4214	5.71488	2.03287	-39.119	1.06198	-64.6963	0.79576
142	USV	TRUE	0.816769	28.1421	28.1801	0.038	69.2907	58.8353	80.4213	21.586	11.0872	-563.428	1.00182	-58.5103	0.841837
143	USV	TRUE	0.872052	28.2621	28.2681	0.006	60.56	59.2611	61.5174	2.25626	0.744008	388.669	1.00438	-54.9583	0.866151
144	USV	TRUE	0.823711	28.3733	28.3917	0.0184	60.622	55.3697	61.5967	6.22699	2.60335	-329.668	1.00996	-60.6683	0.768718
145	USV	TRUE	0.767115	28.4437	28.4469	0.0032	68.0003	66.3972	68.9875	2.59025	0.93074	841.151	1.015	-60.3278	0.836022
146	USV	TRUE	0.759481	28.5657	28.5761	0.0104	80.4465	67.7607	80.88	13.1193	5.78339	-1319	1.08959	-62.597	0.791936
147	USV	TRUE	0.966984	28.6553	28.6681	0.0128	79.7884	78.5442	80.1368	1.59258	0.597043	-10.7015	1.06092	-64.5905	0.76259
148	USV	TRUE	0.954134	28.9117	28.9213	0.0096	67.1604	66.3967	69.2536	2.85686	1.0748	-286.892	1.00268	-59.1841	0.76276
149	USV	TRUE	0.748555	29.0713	29.0769	0.0056	69.9963	69.6697	70.6123	0.942584	0.265033	85.6172	1.04543	-58.1083	0.797559
150	USV	TRUE	0.843765	29.2026	29.2042	0.0016	59.7328	59.332	59.9555	0.623441	0.249933	-389.651	1.00816	-64.0945	0.703761
151	USV	TRUE	0.952797	29.3462	29.3738	0.0276	64.6763	61.418	73.2552	11.8371	3.25501	-460.077	1.0121	-59.4572	0.775374
152	USV	TRUE	0.945435	29.4942	29.5234	0.0292	58.885	53.4002	64.8745	11.4743	3.12778	-366.91	1.00969	-56.5947	0.864069
153	USV	TRUE	0.762083	29.5762	29.695	0.1188	56.2117	54.9786	77.3005	22.322	8.476	-205.792	1.06277	-63.0522	0.649265
154	USV	TRUE	0.955992	29.8322	29.8342	0.002	71.5486	71.4506	71.8514	0.400784	0.153333	176.854	1.03234	-56.6063	0.841601
155	USV	TRUE	0.808072	30.0834	30.091	0.0076	74.1724	72.072	75.3748	3.30276	1.06155	-441.855	1.03151	-75.0104	0.604047
156	USV	TRUE	0.658765	30.7274	30.7338	0.0064	82.9677	81.497	85.1617	3.66477	1.16905	475.104	1.0541	-73.5162	0.600558
157	USV	TRUE	0.658662	30.8334	30.847	0.0136	75.2532	73.9275	76.1087	2.18123	0.715419	93.4917	1.04448	-79.7592	0.468735
158	USV	TRUE	0.651753	30.969	31.037	0.068	80.0404	71.9122	85.494	13.5818	3.81476	2.2733	1.16202	-75.625	0.54401
159	USV	TRUE	0.849751	31.4215	31.4759	0.0544	65.1866	63.7334	101.421	37.6872	16.4639	-669.477	1.22378	-72.1579	0.536345
160	USV	TRUE	0.813733	31.6203	31.6283	0.008	67.5286	65.9322	68.3008	2.36862	0.748862	-224.451	1.07258	-72.3644	0.540831
161	USV	TRUE	0.623522	31.7395	31.7551	0.0156	81.2591	77.5726	82.1782	4.60553	1.43588	-264.847	1.12289	-78.7714	0.482948
162	USV	TRUE	0.814933	31.9363	31.9447	0.0084	68.6144	67.5294	69.0205	1.49115	0.616812	170.071	1.01517	-70.1615	0.509417
163	USV	TRUE	0.879361	32.1876	32.2976	0.11	55.9301	52.7043	73.3276	20.6233	7.61345	-171.674	1.02782	-73.5487	0.483036
164	USV	TRUE	0.737034	32.4172	32.4204	0.0032	53.3008	52.5883	54.2805	1.6922	0.604921	-547.367	1.01334	-75.8605	0.650255
165	USV	TRUE	0.842004	32.5636	32.5656	0.002	61.6948	60.0738	62.7903	2.71642	0.981694	-1297.78	1.00855	-70.0843	0.652938
166	USV	TRUE	0.744569	32.684	32.7688	0.0848	62.905	59.5987	65.9331	6.33439	1.72887	-18.6205	1.06187	-70.0119	0.592382
167	USV	TRUE	0.96377	33.2065	33.2785	0.072	67.3918	62.2553	69.7815	7.52616	3.05432	-87.7264	1.01426	-73.099	0.545678
168	USV	TRUE	0.931353	33.3865	33.3909	0.0044	68.9181	68.3082	69.3182	1.01007	0.406564	-255.899	1.00576	-65.2063	0.787986
169	USV	TRUE	0.905132	33.6185	33.6437	0.0252	68.3616	60.743	69.9077	9.16468	3.96303	-389.01	1.00686	-68.6047	0.698141
170	USV	TRUE	0.75756	33.7425	33.7493	0.0068	63.3791	63.0592	63.6989	0.639661	0.320677	-112.779	1.00351	-70.2392	0.645069
171	USV	TRUE	0.987225	33.8433	33.8661	0.0228	73.4886	68.4686	76.9057	8.43707	2.91867	358.451	1.10083	-62.9189	0.79809
172	USV	TRUE	0.87608	33.9405	33.9629	0.0224	76.0523	71.8127	78.8298	7.01708	2.65157	237.963	1.33461	-69.8753	0.705976
173	USV	TRUE	0.899335	35.3438	35.3702	0.0264	61.6603	60.7317	62.1094	1.37761	0.41922	-9.90031	1.01119	-64.7135	0.770291
174	USV	TRUE	0.715118	35.521	35.5338	0.0128	66.5201	65.6968	68.4462	2.7494	0.968319	-34.3351	1.28206	-72.5679	0.649846
175	USV	TRUE	0.88352	35.8466	35.879	0.0324	65.4315	56.0205	68.4819	12.4614	3.69326	-387.334	1.02127	-55.3328	0.872077
176	USV	TRUE	0.815591	35.9746	36.0742	0.0996	67.4622	62.7577	69.8738	7.11604	1.8658	-21.4386	1.05256	-57.3517	0.847276
177	USV	TRUE	0.791786	36.2455	36.3295	0.084	63.1994	55.7291	78.4593	22.7302	6.24959	-184.292	1.09631	-55.1061	0.856296
178	USV	TRUE	0.840004	36.4183	36.5087	0.0904	81.8762	65.3265	95.7877	30.4613	10.5953	-101.349	1.30849	-60.3258	0.779294
179	USV	TRUE	0.929816	36.6155	36.6883	0.0728	67.778	54.8747	84.0502	29.1756	8.20086	-268.769	1.11846	-60.6994	0.784034
180	USV	TRUE	0.951671	36.8543	36.8847	0.0304	61.6322	54.2814	68.0292	13.7478	4.34894	-483.577	1.01869	-60.9586	0.716153
181	USV	TRUE	0.760328	37.1351	37.1435	0.0084	64.5341	63.7862	65.3322	1.54598	0.566913	-160.91	1.01442	-62.1261	0.720448
182	USV	TRUE	0.987545	37.2876	37.2896	0.002	64.1595	63.3802	64.9388	1.5586	0.583176	-779.302	1	-64.2918	0.769856
183	USV	TRUE	0.789367	37.6592	37.6632	0.004	67.9623	67.1904	68.608	1.41759	0.502986	377.169	1.00744	-64.6837	0.709786
184	USV	TRUE	0.821261	38.0384	38.0404	0.002	70.5603	69.7676	71.0501	1.28251	0.503743	665.428	1.01432	-62.1464	0.84562
185	USV	TRUE	0.991466	38.2152	38.2428	0.0276	66.0548	58.7429	70.1048	11.3619	3.83361	-167.732	1.22628	-59.0638	0.841219
186	USV	TRUE	0.895705	38.376	38.4264	0.0504	63.9871	54.1839	76.2502	22.0664	6.51246	-414.332	1.3338	-62.5289	0.785849
187	USV	TRUE	0.988604	38.578	38.608	0.03	68.2927	55.3773	76.8725	21.4952	5.8708	-691.999	1.03536	-52.3125	0.872478
188	USV	TRUE	0.773943	38.7108	38.7452	0.0344	68.748	63.8339	72.3658	8.53194	2.12431	-12.1466	1.24889	-53.7117	0.859289
189	USV	TRUE	0.751607	38.8592	38.8836	0.0244	70.6054	64.1681	72.2579	8.08981	3.30015	302.104	1.13121	-63.0795	0.718524
190	USV	TRUE	0.805341	39.048	39.0608	0.0128	68.0906	67.1948	68.7017	1.50691	0.521618	-91.5538	1.02009	-57.4803	0.761433
191	USV	TRUE	0.857864	39.3593	39.3749	0.0156	78.7847	75.1975	80.3486	5.15115	1.56567	200.02	1.16858	-75.9154	0.596364
192	USV	TRUE	0.936675	39.5205	39.5397	0.0192	70.6129	68.1243	72.2486	4.12432	1.25673	-27.4559	1.17058	-55.545	0.855038
193	USV	TRUE	0.710905	39.7141	39.7161	0.002	64.3276	63.388	65.8995	2.51158	0.959841	-1267.88	1.0106	-60.9717	0.840719
194	USV	TRUE	0.961341	39.8681	39.8733	0.0052	72.9793	71.4023	73.4582	2.0559	0.718526	-311.383	1.16822	-61.8406	0.807844
195	USV	TRUE	0.748733	40.0477	40.0637	0.016	73.0326	67.9371	77.7552	9.81802	5.23579	-628.105	1.006	-62.9678	0.701556
196	USV	TRUE	0.920247	40.277	40.279	0.002	67.4049	67.0888	67.6944	0.605629	0.218335	-290.727	1.00254	-63.8825	0.661424
197	USV	TRUE	0.656677	40.7578	40.7694	0.0116	94.7556	85.8599	103.169	17.3089	8.61198	1542.77	1.00328	-76.4308	0.567388
198	USV	TRUE	0.738443	40.8206	40.8506	0.03	68.6953	65.5409	74.8193	9.27837	3.16546	-255.28	1.17239	-75.722	0.653939
199	USV	TRUE	0.852817	41.0026	41.035	0.0324	62.37	57.8481	66.9568	9.10867	3.08642	-273.39	1.05191	-74.1464	0.59849
200	USV	TRUE	0.858025	41.2031	41.2363	0.0332	71.5907	65.3149	72.2527	6.93775	3.21521	-198.762	1.01675	-66.5037	0.73528
201	USV	TRUE	0.904835	41.3647	41.3675	0.0028	70.7491	70.5116	71.2464	0.73477	0.286483	284.507	1.01607	-64.757	0.729862
202	USV	TRUE	0.920397	41.6475	41.6679	0.0204	66.8256	61.3337	70.3338	9.00009	2.60011	-413.298	1.0446	-67.8571	0.649013
203	USV	TRUE	0.796406	41.8063	41.8091	0.0028	70.6701	68.1021	71.5755	3.47346	1.30865	-1281.17	1.0775	-70.0071	0.719534
204	USV	TRUE	0.685897	42.3763	42.3783	0.002	72.9221	72.6193	73.02	0.400784	0.153333	176.854	1.03234	-64.095	0.763272
205	USV	TRUE	0.808013	42.4607	42.4859	0.0252	82.7942	61.5962	85.1571	23.5609	6.91518	-830.355	1.26808	-75.7479	0.590628
206	USV	TRUE	0.905109	42.7491	42.8067	0.0576	62.2588	60.183	69.7816	9.59851	3.41893	-143.467	1.04884	-69.654	0.705015
207	USV	TRUE	0.906064	43.1532	43.1744	0.0212	74.6317	73.9684	77.1327	3.16435	1.26228	134.092	1.00885	-78.4321	0.542167
208	USV	TRUE	0.752855	43.518	43.5232	0.0052	90.2505	81.5461	90.8722	9.32605	3.6178	1888.15	1.01699	-76.7676	0.535453
209	USV	TRUE	0.786067	43.6116	43.6624	0.0508	61.0132	53.3475	65.0119	11.6644	2.71612	-145.678	1.07516	-76.4302	0.536416
210	USV	TRUE	0.845938	43.7628	43.7656	0.0028	69.0346	67.8693	69.3685	1.49923	0.55957	-533.671	1.08537	-71.3216	0.660387
211	USV	TRUE	0.942957	43.9128	43.9176	0.0048	67.6655	67.4651	68.1417	0.67656	0.234992	-149.004	1.01095	-69.504	0.649871
212	USV	TRUE	0.899749	44.5913	44.5993	0.008	67.7549	65.3933	71.0714	5.6781	1.80335	-617.947	1.01709	-74.2487	0.548277
213	USV	TRUE	0.938142	44.9349	44.9365	0.0016	68.3846	67.5563	68.6785	1.12219	0.460853	-701.372	1.03705	-67.5069	0.775148
214	USV	TRUE	0.814795	45.0469	45.0485	0.0016	82.5168	82.1783	83.924	1.74564	0.733893	1091.02	1.06812	-78.6691	0.527121
215	USV	TRUE	0.96404	45.1433	45.1473	0.004	70.0322	67.8096	70.5046	2.695	1.00799	685.255	1.1149	-66.9299	0.788453
216	USV	TRUE	0.764094	45.2297	45.2421	0.0124	67.1209	65.6264	72.0943	6.46795	2.75329	509.07	1.01208	-66.0317	0.715054
217	USV	TRUE	0.688589	45.3197	45.3373	0.0176	85.5754	83.8454	86.062	2.21663	0.869573	79.1995	1.02422	-75.8064	0.578612
218	USV	TRUE	0.795659	45.4329	45.4565	0.0236	67.5585	59.8447	79.9697	20.125	7.82403	-867.167	1.05958	-68.9403	0.713665
219	USV	TRUE	0.819157	45.7277	45.7401	0.0124	68.2811	67.7824	70.0562	2.27382	0.731124	71.2501	1.12766	-68.7153	0.654313
220	USV	TRUE	0.841515	46.4034	46.4622	0.0588	81.9458	70.9762	85.7596	14.7834	5.19874	-191.266	1.08964	-63.0373	0.789741
221	USV	TRUE	0.88215	46.555	46.5574	0.0024	62.8014	62.1334	65.4065	3.27307	1.24534	-1363.78	1.06274	-56.0222	0.881511
222	USV	TRUE	0.889301	46.6342	46.6506	0.0164	68.5231	67.9211	84.2538	16.3327	6.61504	-1180.71	1.59183	-55.8172	0.849491
223	USV	TRUE	0.808923	46.819	46.823	0.004	53.6848	52.0422	54.6012	2.55895	0.991901	-643.649	1.00035	-58.7474	0.7655
224	USV	TRUE	0.942346	46.9166	46.9342	0.0176	73.7765	71.2382	78.6527	7.4145	2.78848	-336.579	1.43387	-65.7428	0.78615
225	USV	TRUE	0.904441	47.1394	47.1694	0.03	57.7962	57.1309	66.7497	9.61881	3.8818	-347.239	1.03994	-57.5054	0.786448
226	USV	TRUE	0.90712	47.4035	47.4103	0.0068	68.6398	65.761	68.6895	2.92849	1.25641	-464.467	1.04406	-61.3239	0.766992
227	USV	TRUE	0.841794	47.6583	47.6643	0.006	72.9272	71.1385	77.2616	6.12309	2.11022	-1064.66	1.04962	-55.8397	0.869608
228	USV	TRUE	0.984989	47.7795	47.7935	0.014	75.2338	69.749	75.7259	5.97695	2.00681	372.469	1.13026	-59.522	0.853918
229	USV	TRUE	0.976419	47.8819	47.9087	0.0268	63.0076	57.2832	77.194	19.9108	7.55114	-789.032	1.08845	-64.0932	0.719586
230	USV	TRUE	0.948299	48.0547	48.0599	0.0052	67.4745	66.2128	69.0628	2.85002	0.946524	-563.984	1.00532	-56.0656	0.839492
231	USV	TRUE	0.937755	48.2404	48.242	0.0016	66.6807	66.3334	67.2062	0.872818	0.347517	-545.511	1.00577	-58.1043	0.838221
232	USV	TRUE	0.867393	48.5336	48.5548	0.0212	84.6536	82.9575	88.9463	5.98881	2.53041	-237.694	1.06371	-72.5676	0.607383
233	USV	TRUE	0.816337	48.8304	48.8332	0.0028	68.3695	67.4566	69.5496	2.09298	0.714567	-726.288	1.00493	-65.6648	0.787869
234	USV	TRUE	0.9313	49.1312	49.1504	0.0192	69.317	63.0942	69.4357	6.34149	2.63007	-356.931	1.01892	-60.8228	0.71179
235	USV	TRUE	0.924323	49.454	49.456	0.002	60.5869	59.6206	61.2504	1.62985	0.652958	-863.275	1.0171	-57.6077	0.854207
236	USV	TRUE	0.987005	49.6036	49.6348	0.0312	67.217	62.8132	74.3698	11.5566	2.785	-248.419	1.07181	-59.0514	0.786974
237	USV	TRUE	0.979956	49.7828	49.7844	0.0016	71.1468	71.0488	71.4229	0.374065	0.153618	233.791	1.01068	-57.3612	0.827774
238	USV	TRUE	0.928741	49.9192	49.9364	0.0172	74.0274	69.6312	74.3688	4.7376	1.71101	293.604	1.03462	-57.1097	0.849485
239	USV	TRUE	0.957624	50.0284	50.1132	0.0848	66.0859	60.89	76.5403	15.6503	3.68098	-117.278	1.06122	-58.8832	0.771967
240	USV	TRUE	0.892124	50.2213	50.2245	0.0032	68.1687	67.1112	69.2436	2.13246	0.763285	-656.51	1.00246	-56.1026	0.83918
241	USV	TRUE	0.8032	50.3121	50.3373	0.0252	71.2213	66.7283	75.7197	8.99148	3.50501	364.583	1.07159	-56.9821	0.857885
242	USV	TRUE	0.918563	50.6853	50.7581	0.0728	60.3905	58.5295	94.737	36.2075	14.9699	-497.361	1.00691	-72.0965	0.544885
243	USV	TRUE	0.936836	50.9669	50.9949	0.028	54.3102	53.952	57.7302	3.77818	1.91951	-132.85	1.0015	-69.5746	0.584348
244	USV	TRUE	0.915645	51.1181	51.1369	0.0188	66.0459	66.0138	72.0435	6.02972	3.05129	-327.682	1.00415	-68.8909	0.653781
245	USV	TRUE	0.693886	51.3698	51.3718	0.002	68.5343	68.5343	68.5343	1.42109e-14	5.72858e-15	2.2813e-13	1	-67.847	0.73363
246	USV	TRUE	0.759917	51.751	51.777	0.026	72.6116	70.8859	73.2093	2.32344	0.772994	69.6939	1.02045	-68.8095	0.681818
247	USV	TRUE	0.915594	51.9154	51.9194	0.004	70.8585	69.0252	72.9143	3.88909	1.37401	1032.32	1.00843	-68.5883	0.742139
248	USV	TRUE	0.96944	52.0898	52.0938	0.004	61.0156	59.6945	62.4629	2.76838	0.950395	-715.372	1.00386	-55.3324	0.851368
249	USV	TRUE	0.827144	52.1971	52.2143	0.0172	67.7842	67.042	71.8092	4.76719	1.63758	282.272	1.01339	-55.2316	0.86046
250	USV	TRUE	0.83943	52.3491	52.3519	0.0028	72.5925	71.8577	73.0601	1.20235	0.414314	-418.808	1.00696	-69.2696	0.695827
251	USV	TRUE	0.867669	52.4695	52.4995	0.03	68.6041	67.1678	69.9336	2.76585	0.938961	50.0281	1.05111	-51.2614	0.913612
252	USV	TRUE	0.912413	52.6243	52.6395	0.0152	66.6823	62.5631	68.8124	6.24926	2.13284	428.116	1.03325	-52.5745	0.87344
253	USV	TRUE	0.911305	52.7371	52.7675	0.0304	66.8494	62.8126	73.5102	10.6976	3.14444	-360.308	1.10076	-53.5323	0.867056
254	USV	TRUE	0.854827	52.8331	52.8643	0.0312	67.463	64.913	68.097	3.184	1.19045	-36.8777	1.04567	-53.103	0.861052
255	USV	TRUE	0.716518	52.9695	52.9715	0.002	68.0522	67.549	69.1967	1.64767	0.650213	-791.389	1.20857	-55.8417	0.837676
256	USV	TRUE	0.730784	53.2575	53.2603	0.0028	71.9383	71.9383	71.9383	1.42109e-14	7.35482e-15	2.62783e-13	1	-54.053	0.793561
257	USV	TRUE	0.826384	53.3615	53.3707	0.0092	69.8576	65.7611	73.4416	7.68046	2.85504	822.897	1.01312	-56.9656	0.838149
258	USV	TRUE	0.793477	53.4447	53.4571	0.0124	68.0971	67.0207	91.4335	24.4129	11.6375	-2337.13	1.41399	-66.6406	0.639881
259	USV	TRUE	0.96132	53.5583	53.5783	0.02	73.735	72.4602	75.8817	3.42151	1.30985	-154.792	1.04072	-55.0852	0.863625
260	USV	TRUE	0.909183	53.6819	53.7027	0.0208	69.9664	64.6671	78.7011	14.0339	3.97575	-654.076	1.06617	-56.2894	0.864055
261	USV	TRUE	0.844929	53.8303	53.8547	0.0244	68.4174	65.2369	69.294	4.05707	1.63266	-137.34	1.03431	-54.587	0.855787
262	USV	TRUE	0.998095	53.9547	54.0091	0.0544	72.7874	72.3981	81.7444	9.3463	4.08585	-156.017	1.06453	-59.9479	0.768726
263	USV	TRUE	0.807523	54.992	55.0048	0.0128	76.273	75.6541	78.5618	2.90773	1.1592	222.154	1.00174	-71.8804	0.665858
264	USV	TRUE	0.815363	55.6505	55.6565	0.006	67.5478	65.5365	68.7205	3.184	0.987538	-512.495	1.01253	-63.039	0.710096
265	USV	TRUE	0.777868	55.8913	55.9109	0.0196	75.6522	69.9967	77.6141	7.61746	2.4175	-403.632	1.07179	-71.2421	0.660672
266	USV	TRUE	0.922892	56.1938	56.2046	0.0108	65.6363	64.1391	67.3142	3.17503	1.12696	-250.694	1.02174	-67.8386	0.607659
267	USV	TRUE	0.881515	56.345	56.3558	0.0108	65.5177	59.9809	67.8333	7.85239	2.56312	-645.805	1.1133	-61.9439	0.793497
268	USV	TRUE	0.996317	56.4378	56.485	0.0472	61.6548	54.7609	69.5241	14.7632	5.01322	-271.103	1.20733	-58.9883	0.854443
269	USV	TRUE	0.763984	56.5938	56.6174	0.0236	73.1898	58.5144	79.7864	21.272	7.46632	-823.761	1.01182	-52.8987	0.843435
270	USV	TRUE	0.992793	56.7398	56.7598	0.02	65.7226	64.4397	75.3771	10.9374	4.03828	-489.809	1.39336	-55.3989	0.852977
271	USV	TRUE	0.843706	56.9242	56.9482	0.024	72.2472	59.0797	78.7562	19.6765	7.11755	-843.512	1.01641	-50.8797	0.878764
272	USV	TRUE	0.975752	57.0586	57.1006	0.042	75.489	73.5139	77.3593	3.84537	1.13159	-64.0582	1.09929	-58.1669	0.866357
273	USV	TRUE	0.929958	57.1434	57.2118	0.0684	72.8056	53.0563	78.1671	25.1108	8.42229	-323.68	1.21585	-51.9697	0.847352
274	USV	TRUE	0.870921	57.2942	57.3166	0.0224	67.1715	67.0379	72.3625	5.32466	1.43463	-224.706	1.028	-56.9578	0.833315
275	USV	TRUE	0.79993	57.4226	57.4266	0.004	81.9632	80.7608	83.7964	3.03557	0.985677	-738.481	1.00669	-54.2004	0.796424
276	USV	TRUE	0.978036	57.5374	57.541	0.0036	66.8924	65.2299	68.0725	2.8426	0.989039	-812.363	1.00779	-52.8698	0.926472
277	USV	TRUE	0.972412	57.7074	57.721	0.0136	63.5154	60.6802	67.924	7.2438	2.22898	-537.648	1.01601	-51.9511	0.86786
278	USV	TRUE	0.951305	57.8054	57.8266	0.0212	83.9809	77.6578	85.6442	7.98643	2.70192	310.648	1.12369	-67.6856	0.792164
279	USV	TRUE	0.986145	57.9142	57.9206	0.0064	92.4102	91.8313	92.7071	0.875787	0.282862	-103.143	1.03235	-61.9932	0.801818
280	USV	TRUE	0.975365	58.3931	58.4191	0.026	73.5742	71.5557	79.2529	7.69725	2.83673	-309.666	1.03137	-70.3652	0.649274
281	USV	TRUE	0.956992	58.6091	58.6123	0.0032	67.08	66.4566	68.9207	2.46408	0.916592	-799.403	1.0903	-66.217	0.778032
282	USV	TRUE	0.816304	58.6919	58.7419	0.05	68.5162	58.4543	74.9645	16.5102	5.24186	-284.398	1.1485	-72.6905	0.593269
283	USV	TRUE	0.960833	58.8519	58.8871	0.0352	65.2952	63.174	79.8614	16.6875	5.63573	-339.015	1.14867	-71.0513	0.588435
284	USV	TRUE	0.733207	59.0459	59.0507	0.0048	61.8884	59.9557	62.8016	2.84583	1.15737	-597.624	1.0017	-72.5485	0.697998
285	USV	TRUE	0.817208	59.2008	59.2024	0.0016	70.3805	68.724	70.9684	2.24439	0.921706	-1402.74	1.03298	-70.0401	0.658465
286	USV	TRUE	0.86793	59.3464	59.4016	0.0552	66.4116	57.8196	80.8072	22.9876	7.38455	-425.572	1.00273	-73.7809	0.483239
287	USV	TRUE	0.945621	59.5656	59.5836	0.018	69.5319	68.9713	78.7915	9.82017	4.71578	549.737	1.14401	-74.4508	0.600319
288	USV	TRUE	0.742216	59.7584	59.7636	0.0052	79.566	78.7125	81.1765	2.46408	0.742271	-414.078	1.14957	-70.546	0.643999
289	USV	TRUE	0.965155	59.9692	60.0108	0.0416	67.2252	61.6801	82.3923	20.7122	7.49678	-509.003	1.00467	-69.9937	0.591337
290	USV	TRUE	0.943063	60.5017	60.5085	0.0068	69.112	67.3456	70.4492	3.10357	1.01596	448.262	1.0219	-65.4638	0.710427
291	USV	TRUE	0.861148	60.6013	60.6073	0.006	74.244	73.9749	80.3136	6.33876	2.72081	-1109.76	1.1009	-65.3311	0.708188
292	USV	TRUE	0.967214	60.8433	60.8469	0.0036	75.4583	74.4935	76.5197	2.02618	0.610684	-494.57	1.03186	-64.2303	0.712891
293	USV	TRUE	0.621983	60.9381	60.9593	0.0212	66.2853	63.5424	68.2247	4.68222	1.33455	85.0267	1.17866	-73.0014	0.603223
294	USV	TRUE	0.914904	61.0477	61.0685	0.0208	80.9424	67.4005	81.1546	13.7541	6.38988	-696.438	1.02751	-69.4583	0.647181
295	USV	TRUE	0.945328	61.1965	61.2025	0.006	72.5017	70.624	76.94	6.31606	2.30288	-906.02	1.83145	-66.5827	0.662989
296	USV	TRUE	0.936037	61.3073	61.3373	0.03	63.9566	63.3436	69.5602	6.2166	2.36283	197.274	1.00453	-72.6492	0.62874
297	USV	TRUE	0.68974	61.4377	61.4417	0.004	83.1498	83.0377	84.1535	1.11579	0.465833	292.33	1.02416	-74.9944	0.598217
298	USV	TRUE	0.883484	61.6661	61.6729	0.0068	75.5996	74.891	75.94	1.04898	0.276917	-68.859	1.04756	-64.6551	0.780948
299	USV	TRUE	0.811838	61.7573	61.7765	0.0192	72.9064	68.8244	77.2092	8.38485	2.78254	-248.699	1.41221	-69.3875	0.723896
300	USV	TRUE	0.880158	61.8861	61.8917	0.0056	67.155	64.1607	70.2622	6.10149	2.2842	-1082.53	1.00663	-73.577	0.630141
301	USV	TRUE	0.684512	61.9837	61.9877	0.004	77.433	71.5697	81.1292	9.55943	3.82705	-2819.99	1.02446	-72.4253	0.655121
302	USV	TRUE	0.874654	62.0857	62.0901	0.0044	68.9107	68.5433	73.3796	4.83636	2.37272	-1122.53	1.01422	-62.9552	0.762264
303	USV	TRUE	0.9306	62.645	62.6478	0.0028	66.7549	65.7752	67.074	1.29884	0.482494	471.822	1.03938	-65.1076	0.780494
304	USV	TRUE	0.68435	62.931	62.9442	0.0132	83.2288	81.7108	85.8936	4.18276	2.04512	316.9	1	-76.3445	0.573652
305	USV	TRUE	0.854434	63.0362	63.0598	0.0236	66.1948	65.2293	68.0129	2.78356	0.978959	3.49518	1.05633	-58.7044	0.854732
306	USV	TRUE	0.970165	63.4551	63.4923	0.0372	71.5708	65.6802	81.5318	15.8516	4.94699	-386.584	1.03673	-58.0206	0.839624
307	USV	TRUE	0.977771	63.5883	63.6247	0.0364	67.9897	60.1865	70.645	10.4585	3.17672	-223.886	1.18392	-57.2483	0.854552
308	USV	TRUE	0.823882	64.1972	64.2156	0.0184	83.1366	82.2374	83.9096	1.67216	0.620408	-55.9526	1.06661	-73.5905	0.602781
309	USV	TRUE	0.928574	64.318	64.3244	0.0064	79.3966	74.4196	80.4475	6.02798	2.97665	931.614	1.00375	-74.1123	0.629293
310	USV	TRUE	0.783806	64.5304	64.6312	0.1008	66.9768	65.4208	80.1814	14.7606	5.43855	-140.107	1.00342	-67.5136	0.584894
311	USV	TRUE	0.917762	64.7556	64.7572	0.0016	80.4866	79.026	80.6825	1.65657	0.678869	-935.162	1.18769	-71.8485	0.730119
312	USV	TRUE	0.778262	64.8856	64.8872	0.0016	73.376	72.7258	73.848	1.12219	0.445538	-701.372	1.00392	-68.1233	0.70336
313	USV	TRUE	0.931045	64.984	65.028	0.044	66.7306	61.4677	70.745	9.27736	2.79204	-52.4373	1.08733	-72.0509	0.635143
314	USV	TRUE	0.744761	65.148	65.1564	0.0084	66.739	63.1147	67.4335	4.31872	1.58313	-525.356	1.00367	-67.9874	0.713395
315	USV	TRUE	0.800987	65.24	65.2668	0.0268	69.7395	66.0933	70.3557	4.26241	1.61512	-141.048	1.02714	-72.2978	0.577696
316	USV	TRUE	0.848212	65.3868	65.3896	0.0028	65.7164	65.6867	65.9539	0.267189	0.0891293	-67.1507	1.01361	-67.9107	0.729821
317	USV	TRUE	0.615203	65.8184	65.834	0.0156	76.8372	75.8883	81.741	5.85278	2.23691	213.847	1.21904	-78.7278	0.491391
318	USV	TRUE	0.822318	66.5949	66.6073	0.0124	80.0942	74.4407	84.35	9.90932	3.29697	757.355	1.02854	-78.7129	0.50234
319	USV	TRUE	0.632139	66.6901	66.7185	0.0284	80.1029	78.8195	81.0655	2.24593	0.944507	-50.5571	1.01321	-80.4904	0.48516
320	USV	TRUE	0.684694	66.8161	66.8261	0.01	74.1915	70.1503	75.6342	5.48391	1.78026	-416.392	1.08773	-68.8474	0.696653
321	USV	TRUE	0.60109	66.8801	66.8909	0.0108	67.1464	65.6501	67.4549	1.80482	0.506908	48.9572	1.06891	-69.5322	0.713328
322	USV	TRUE	0.725446	66.9629	66.9793	0.0164	69.8946	65.9004	72.2147	6.31428	1.74065	117.008	1.2983	-67.7168	0.704841
323	USV	TRUE	0.963323	67.0773	67.0797	0.0024	73.542	73.1115	73.6756	0.564066	0.200254	-166.993	1.07187	-68.2055	0.707347
324	USV	TRUE	0.937838	67.1726	67.1966	0.024	72.3488	67.1467	73.248	6.10132	2.17861	-190.568	1.1809	-68.2889	0.725201
325	USV	TRUE	0.798717	67.279	67.297	0.018	75.1391	74.2937	79.7269	5.43323	1.99029	-235.599	1.07093	-74.0205	0.64423
326	USV	TRUE	0.97452	67.4126	67.4318	0.0192	86.6311	83.986	89.3997	5.41368	1.95361	-223.661	1.06972	-72.183	0.64612
327	USV	TRUE	0.620969	67.5358	67.5582	0.0224	75.7427	73.851	79.9224	6.0714	2.36969	-193.3	1.10152	-78.1123	0.486225
328	USV	TRUE	0.837113	68.0434	68.0494	0.006	75.0271	74.8977	77.6965	2.79879	1.29603	472.327	1.03108	-75.8576	0.606023
329	USV	TRUE	0.972365	70.2504	70.4754	0.225	84.869	77.7005	87.1163	9.41582	4.13387	-36.9268	1.76205	-72.2561	0.519324
330	USV	TRUE	0.728337	71.2225	71.2589	0.0364	65.9581	56.3726	68.3466	11.974	4.66556	-328.317	1.01173	-67.0214	0.706661
331	USV	TRUE	0.628987	71.4781	71.4817	0.0036	66.091	65.1707	66.4027	1.23204	0.352751	-185.773	1.18566	-77.7362	0.410687
332	USV	TRUE	0.906272	71.6153	71.6181	0.0028	58.4106	57.9384	60.013	2.07455	0.835995	-687.029	1.06442	-62.0004	0.763105
333	USV	TRUE	0.990263	71.7013	71.7429	0.0416	80.9736	67.0158	86.6709	19.6551	7.47787	213.119	1.75624	-64.1962	0.710652
334	USV	TRUE	0.989249	71.8345	71.8433	0.0088	73.7176	71.5541	75.5842	4.0301	1.09235	391.107	1.03436	-68.5679	0.72125
335	USV	TRUE	0.930845	72.0329	72.0449	0.012	74.0086	72.3672	80.911	8.54377	2.16152	507.981	1.1149	-68.8973	0.716214
336	USV	TRUE	0.937755	72.6762	72.7046	0.0284	78.0808	76.7745	84.7814	8.00698	2.97106	254.476	1.03618	-76.828	0.639372
337	USV	TRUE	0.73099	72.8834	72.8858	0.0024	57.9803	57.3123	58.3143	1.00196	0.367366	-417.483	1.01249	-57.9101	0.794514
338	USV	TRUE	0.770389	73.0498	73.0514	0.0016	62.5433	60.8867	63.1311	2.24439	0.921706	-1402.74	1.03298	-61.9528	0.855736
339	USV	TRUE	0.662241	73.151	73.1842	0.0332	58.7148	57.1235	70.3419	13.2184	5.0487	-410.194	1.00668	-59.1576	0.789024
340	USV	TRUE	0.969559	73.3026	73.341	0.0384	79.2926	69.5787	80.4592	10.8805	3.84958	242.429	1.2037	-62.7535	0.794668
341	USV	TRUE	0.792609	73.5542	73.5558	0.0016	63.0034	62.0771	63.5734	1.49626	0.597287	-935.162	1.00886	-61.4135	0.83466
342	USV	TRUE	0.645947	73.737	73.7498	0.0128	75.2689	71.29	86.3541	15.0641	6.50092	1156.2	1.0008	-76.378	0.58323
343	USV	TRUE	0.759929	73.909	73.9174	0.0084	69.5636	66.6739	70.1648	3.4909	1.077	399.146	1.02639	-75.1903	0.591069
344	USV	TRUE	0.941225	74.2483	74.3131	0.0648	78.3664	71.1801	82.6517	11.4716	3.40123	-2.90271	1.12437	-70.8528	0.651442
345	USV	TRUE	0.794793	74.4915	74.4943	0.0028	65.3736	64.4235	66.4572	2.03361	0.752446	-765.165	1.00681	-70.9732	0.67469
346	USV	TRUE	0.939024	74.8043	74.8243	0.02	73.1308	73.1071	79.5921	6.48493	2.27506	343.1	1.01525	-72.0237	0.655816
347	USV	TRUE	0.759067	75.0035	75.0107	0.0072	70.9754	68.6181	73.3327	4.71452	2.3356	662.792	1.00039	-69.9243	0.716049
348	USV	TRUE	0.834859	75.1007	75.1047	0.004	76.1056	75.2966	79.0298	3.73323	1.47397	-1022.2	1.24091	-70.59	0.706577
349	USV	TRUE	0.700501	75.1912	75.1928	0.0016	68.8572	68.2783	68.9463	0.667973	0.276311	389.651	1.07279	-68.6055	0.700272
350	USV	TRUE	0.961728	75.286	75.288	0.002	71.6099	70.2918	72.0642	1.77235	0.704376	884.269	1.12022	-70.73	0.701713
351	USV	TRUE	0.870797	75.3888	75.3908	0.002	71.8329	71.8329	71.8329	1.42109e-14	3.8918e-15	-5.07531e-13	1	-63.3384	0.77544
352	USV	TRUE	0.989665	75.7832	75.7932	0.01	64.133	61.5824	70.9479	9.36549	3.57042	-995.847	1.04732	-66.0158	0.764729
353	USV	TRUE	0.802595	76.0896	76.094	0.0044	72.1515	71.4167	72.9531	1.53634	0.497519	344.367	1.00246	-53.159	0.873438
354	USV	TRUE	0.867262	76.1701	76.1781	0.008	73.5976	69.606	79.9345	10.3286	3.59654	1325.79	1.00702	-66.0963	0.788866
355	USV	TRUE	0.976272	77.0857	77.0921	0.0064	63.3115	56.6867	63.54	6.85332	3.49719	1092.49	1.0165	-68.4029	0.770465
356	USV	TRUE	0.853527	77.1885	77.1905	0.002	72.1663	71.0752	75.5996	4.5244	1.78705	2236.12	1.14347	-67.9719	0.718551
357	USV	TRUE	0.977652	77.3549	77.3601	0.0052	73.1129	72.5208	76.431	3.91022	1.58878	785.883	1.02189	-67.1941	0.760125
358	USV	TRUE	0.984356	77.7593	77.7653	0.006	74.2412	73.2987	74.3303	1.03165	0.338284	158.371	1.02034	-56.0729	0.856006
359	USV	TRUE	0.789055	77.8757	77.8785	0.0028	55.1632	54.4284	56.2987	1.87032	0.659627	667.973	1.00799	-75.0459	0.657788
360	USV	TRUE	0.916475	78.5142	78.5262	0.012	67.6664	65.6375	86.1559	20.5184	9.86074	1755.92	1.00257	-69.7456	0.715367
361	USV	TRUE	0.824466	78.6474	78.6538	0.0064	67.6848	67.4148	88.1089	20.6941	5.86209	2425.71	1.12645	-63.0726	0.718125
362	USV	TRUE	0.776544	78.8434	78.847	0.0036	77.5339	75.6784	79.7753	4.0969	1.72544	1374.63	1.14533	-68.837	0.722276
363	USV	TRUE	0.683825	79.0326	79.039	0.0064	100.13	88.5743	102.083	13.5088	5.21488	2115.75	1.01274	-79.9135	0.556632
364	USV	TRUE	0.696081	79.2539	79.2647	0.0108	66.6724	66.2788	67.1782	0.899361	0.303485	15.4517	1.03105	-58.665	0.777262
365	USV	TRUE	0.825373	79.4011	79.4179	0.0168	60.3678	57.0225	64.2001	7.17758	2.69443	-416.958	1.02746	-54.5263	0.849178
366	USV	TRUE	0.827157	79.5923	79.6515	0.0592	60.5687	57.7558	72.1095	14.3537	4.4872	-250.924	1.11549	-54.6579	0.791085
367	USV	TRUE	0.933257	79.8355	79.8451	0.0096	61.8902	59.8101	65.0722	5.26214	1.99764	-594.024	1.0145	-62.1822	0.77909
368	USV	TRUE	0.949659	80.0423	80.0583	0.016	72.5622	67.7679	79.8669	12.099	4.24109	-705.291	1.02886	-71.9362	0.54486
369	USV	TRUE	0.938469	80.2848	80.2924	0.0076	60.9274	58.8938	61.5994	2.70552	0.863429	219.973	1.17206	-77.6718	0.59963
370	USV	TRUE	0.770063	80.4708	80.4728	0.002	72.6128	72.2833	72.9423	0.659067	0.266714	-353.708	1.00734	-58.6723	0.853501
371	USV	TRUE	0.954215	80.5504	80.5588	0.0084	77.0291	74.0483	81.8195	7.77124	2.2033	849.697	1.05532	-69.4488	0.708119
372	USV	TRUE	0.875881	80.754	80.7624	0.0084	74.2728	73.5418	74.5289	0.987116	0.213908	28.8118	1.0533	-62.3543	0.799659
373	USV	TRUE	0.820359	85.0122	85.0138	0.0016	81.0688	78.6819	84.1682	5.48628	2.17504	3428.93	1.00051	-66.7759	0.785081
374	USV	TRUE	0.874034	85.1434	85.197	0.0536	67.7065	57.4189	80.3129	22.8939	9.69593	251.028	1.58578	-72.4516	0.591509
375	USV	TRUE	0.725972	85.5335	85.5403	0.0068	79.3069	79.0397	79.6186	0.57891	0.170524	-32.3608	1.02574	-62.3562	0.659051
376	USV	TRUE	0.704387	86.0399	86.0691	0.0292	58.8459	54.4942	59.5455	5.05127	1.83844	-171.352	1.00011	-77.4951	0.530532
377	USV	TRUE	0.698748	86.2424	86.2448	0.0024	80.2173	79.9501	80.4845	0.534378	0.192398	-222.658	1	-70.5372	0.631367
378	USV	TRUE	0.839523	86.4204	86.4416	0.0212	67.7782	62.4353	68.0007	5.56543	1.84763	243.687	1.10762	-67.7367	0.648089
379	USV	TRUE	0.783443	86.7924	86.8112	0.0188	67.6997	61.3726	75.1662	13.7936	3.8001	-646.439	1.14422	-72.4885	0.546317
380	USV	TRUE	0.764986	87.0408	87.0428	0.002	62.2339	60.7243	62.8886	2.16423	0.883706	-1124.1	1.12064	-73.7976	0.641131
381	USV	TRUE	0.743288	87.18	87.1864	0.0064	78.9699	74.5148	80.7608	6.24604	2.22273	-787.854	1.09797	-62.5465	0.764505
382	USV	TRUE	0.843318	87.3729	87.3969	0.024	64.9981	58.3066	67.9216	9.61497	3.87029	-373.097	1.06293	-72.5746	0.651759
383	USV	TRUE	0.973622	87.6337	87.6677	0.034	73.1216	66.1848	75.0134	8.82859	2.86125	143.068	1.56118	-67.8672	0.64128
384	USV	TRUE	0.976299	87.7993	87.8405	0.0412	78.5572	74.6649	79.9432	5.27828	1.58387	-96.9004	1.04937	-61.8665	0.719784
385	USV	TRUE	0.970105	88.0177	88.0197	0.002	78.484	78.4127	79.3657	0.952975	0.373414	-404.601	1.13695	-58.6243	0.832949
386	USV	TRUE	0.882879	88.2393	88.2449	0.0056	65.6908	64.993	67.8378	2.84482	1.2126	-531.188	1.00253	-65.864	0.651102
387	USV	TRUE	0.861993	88.3489	88.3805	0.0316	96.178	88.0386	97.3472	9.3086	3.26577	-123.705	1.19498	-71.8979	0.635636
388	USV	TRUE	0.953355	88.5089	88.5541	0.0452	71.5958	69.9965	75.9134	5.91698	1.62204	-77.9501	1.04928	-73.6396	0.591333
389	USV	TRUE	0.94154	88.6881	88.7113	0.0232	59.9587	55.9914	68.4271	12.4357	4.59203	-621.663	1.03512	-66.2646	0.654135
390	USV	TRUE	0.779676	88.9197	88.9221	0.0024	73.228	72.933	73.3318	0.39876	0.153392	-138.89	1.02637	-58.1576	0.833451
391	USV	TRUE	0.936876	89.0325	89.0357	0.0032	63.8235	63.1704	65.0927	1.92228	0.678688	-609.216	1.01876	-56.3215	0.832144
392	USV	TRUE	0.938832	89.1417	89.1665	0.0248	78.7617	75.836	82.4173	6.58126	1.61467	18.0019	1.17354	-61.3959	0.719626
393	USV	TRUE	0.873372	89.5042	89.5118	0.0076	75.5985	75.2719	79.8958	4.62386	1.18979	329.411	1.23954	-67.3601	0.734828
394	USV	TRUE	0.867178	89.6938	89.7002	0.0064	67.3435	66.104	68.6498	2.54572	0.756539	-373.552	1.00601	-56.1959	0.790159
395	USV	TRUE	0.943328	89.8966	89.8982	0.0016	58.6126	58.3632	58.8619	0.498753	0.197149	-311.721	1	-61.4907	0.853525
396	USV	TRUE	0.700582	90.027	90.0358	0.0088	68.4435	65.6651	69.6993	4.03426	1.63976	-467.325	1.01423	-62.0698	0.769364
397	USV	TRUE	0.938364	90.1482	90.157	0.0088	65.4693	63.2604	66.6568	3.39638	1.17601	-407.375	1.01063	-57.5505	0.853571
398	USV	TRUE	0.951681	90.2751	90.2835	0.0084	75.9889	72.529	80.0548	7.52583	2.8255	875.195	1.0104	-70.4157	0.658424
399	USV	TRUE	0.907398	90.5703	90.5827	0.0124	59.2333	58.7105	64.856	6.14554	2.95379	-491.883	1.00042	-60.6406	0.766969
400	USV	TRUE	0.63496	91.3664	91.376	0.0096	75.4171	75.4171	75.4171	1.42109e-14	5.0243e-15	6.24579e-13	1	-75.5201	0.540338
401	USV	TRUE	0.797763	91.6	91.6184	0.0184	63.2166	62.1662	94.9256	32.7594	15.0567	1667.59	3.28092	-60.0581	0.758626
402	USV	TRUE	0.948666	91.7084	91.8528	0.1444	74.8477	70.175	80.0985	9.92347	3.09842	-12.8071	1.09722	-68.4739	0.647975
403	USV	TRUE	0.899677	92.3396	92.4076	0.068	73.9335	62.6988	81.3891	18.6903	5.90306	-244.207	1.06981	-64.1171	0.778859
404	USV	TRUE	0.784945	92.6148	92.646	0.0312	65.1862	61.1696	68.9641	7.79448	2.71285	-144.109	1.12457	-59.6226	0.791893
405	USV	TRUE	0.649189	92.79	92.7956	0.0056	54.4161	53.1991	55.0841	1.885	0.554487	-339.116	1.00173	-67.2541	0.72298
406	USV	TRUE	0.838274	92.938	92.9616	0.0236	70.2275	65.4851	71.7855	6.30044	2.50528	-279.874	1.0118	-61.2401	0.714262
407	USV	TRUE	0.770767	93.1616	93.1644	0.0028	71.3142	70.8392	72.5685	1.72931	0.655126	-645	1.05158	-68.0403	0.671002
408	USV	TRUE	0.948876	93.3225	93.3993	0.0768	71.1204	68.7453	83.2873	14.542	5.96949	-181.434	1.00245	-70.8582	0.580209
409	USV	TRUE	0.830894	93.5137	93.5165	0.0028	77.7882	76.482	77.9664	1.48438	0.511674	-438.247	1.13457	-68.0859	0.675729
410	USV	TRUE	0.924354	93.6153	93.6285	0.0132	75.6976	70.581	76.321	5.73996	1.87613	372.639	1.16469	-66.924	0.721075
411	USV	TRUE	0.873077	93.8197	93.8269	0.0072	68.3542	68.3097	68.7105	0.400784	0.140592	8.20318	1.01766	-63.2847	0.782217
412	USV	TRUE	0.805727	93.9021	93.9085	0.0064	77.1642	75.2913	77.6256	2.33435	0.967314	375.03	1.00152	-76.9291	0.527271
413	USV	TRUE	0.860551	93.9997	94.0017	0.002	82.4961	81.9751	83.3467	1.37157	0.592674	770.395	1.05451	-76.1721	0.580815
414	USV	TRUE	0.95567	94.9626	95.0262	0.0636	78.1951	72.6426	83.1276	10.485	4.45037	-136.155	1.04609	-71.8923	0.546275
415	USV	TRUE	0.924463	95.2206	95.2562	0.0356	77.1846	73.0614	81.3062	8.24476	2.70409	91.1485	1.34714	-76.5248	0.491249
416	USV	TRUE	0.906288	95.3939	95.4683	0.0744	64.2931	61.9802	73.039	11.0588	4.10134	-117.21	1.06438	-73.6689	0.526948
417	USV	TRUE	0.88429	95.6427	95.6543	0.0116	55.7232	53.2914	56.2843	2.99284	1.2661	-258.936	1.00152	-72.8059	0.657341
418	USV	TRUE	0.914258	95.8319	95.8363	0.0044	71.2616	69.9702	73.3843	3.41408	1.25955	-856.895	1.06058	-64.2356	0.792913
419	USV	TRUE	0.92595	95.9259	95.9423	0.0164	75.3122	74.1577	75.4276	1.2699	0.528646	-78.5884	1.0001	-68.0061	0.76893
420	USV	TRUE	0.956931	96.0359	96.0795	0.0436	71.1351	67.2817	82.7187	15.437	4.00172	-310.632	1.05279	-67.9769	0.662759
421	USV	TRUE	0.657986	96.1839	96.1903	0.0064	95.9847	81.0718	97.4979	16.426	6.54001	2344.31	1.36892	-80.3594	0.493999
422	USV	TRUE	0.769896	96.2303	96.2795	0.0492	72.2135	64.4505	79.6826	15.2321	4.73148	-158.906	1.14821	-71.4686	0.595398
423	USV	TRUE	0.969768	96.4807	96.4823	0.0016	69.4337	68.0532	69.9236	1.87032	0.768088	-1168.95	1.03658	-71.5425	0.586522
424	USV	TRUE	0.896803	96.7115	96.7179	0.0064	66.1874	65.7778	69.0888	3.31102	1.6521	-517.496	1	-72.1906	0.528827
425	USV	TRUE	0.872574	98.2216	98.23	0.0084	67.8619	65.6919	70.29	4.59811	2.23083	-533.602	1.003	-66.52	0.709182
426	USV	TRUE	0.961193	98.3357	98.3537	0.018	67.2167	65.9388	68.0826	2.14376	0.51378	-64.267	1.02618	-63.0345	0.763116
427	USV	TRUE	0.87692	98.4789	98.5233	0.0444	54.8641	54.2919	69.8898	15.5978	8.0235	-353.925	1.00059	-67.5927	0.640178
428	USV	TRUE	0.802045	98.6881	98.7085	0.0204	64.9199	63.6075	81.5486	17.9411	6.49644	856.146	1.1353	-71.3035	0.587754
429	USV	TRUE	0.713133	98.8313	98.8465	0.0152	65.8499	60.7416	70.6285	9.88688	4.9608	-661.445	1.0021	-65.6218	0.780439
430	USV	TRUE	0.864027	98.9577	98.9621	0.0044	69.4883	67.8481	71.522	3.67385	1.02336	-685.36	1.06807	-64.8031	0.799649
431	USV	TRUE	0.91556	99.0381	99.0509	0.0128	73.7717	69.2	74.1334	4.93339	2.11249	371.138	1.04658	-56.9062	0.854335
432	USV	TRUE	0.625803	103.318	103.337	0.0196	77.7815	76.9289	86.6842	9.75532	4.1393	460.186	1.11506	-82.4143	0.442146
433	USV	TRUE	0.690848	103.56	103.584	0.0236	77.5025	76.2361	78.5704	2.33426	0.747237	60.808	1.03147	-77.6832	0.494268
434	USV	TRUE	0.67597	103.675	103.682	0.0068	69.3442	66.2871	71.245	4.95784	1.69204	-760.55	1.05005	-78.0126	0.541392
435	USV	TRUE	0.609258	104.192	104.236	0.0448	89.0014	75.3747	100.683	25.3088	6.78436	166.564	4.5	-92.498	0.21864
436	USV	TRUE	0.636617	104.386	104.404	0.018	67.4558	66.5359	70.0618	3.52593	1.45632	187.682	1.00833	-79.0028	0.489521
437	USV	TRUE	0.816274	105.847	105.874	0.0268	81.4839	77.5644	87.7441	10.1798	3.95287	212.36	1.34763	-78.6907	0.535652
438	USV	TRUE	0.90918	105.97	105.974	0.004	69.0574	66.2167	69.633	3.41629	1.16863	-865.703	1.0157	-72.112	0.670881
439	USV	TRUE	0.846843	106.064	106.086	0.0216	72.6328	66.8568	76.3333	9.47646	3.13226	-256.975	1.45877	-73.0472	0.647923
440	USV	TRUE	0.787328	106.255	106.266	0.0108	67.4665	65.6672	70.8715	5.20427	1.70998	-504.1	1.01671	-63.8675	0.779553
441	USV	TRUE	0.976333	106.41	106.475	0.0644	89.1325	67.2937	94.382	27.0883	10.9074	346.947	1.26476	-74.3447	0.485014
442	USV	TRUE	0.882932	106.631	106.663	0.0324	64.8078	59.6751	68.6902	9.01508	3.10805	-312.465	1.11132	-72.5307	0.588404
443	USV	TRUE	0.973425	106.751	106.775	0.0236	79.1017	70.8797	79.406	8.52629	3.37878	395.364	1.04033	-70.7196	0.644559
444	USV	TRUE	0.871286	107.119	107.15	0.0308	83.5933	75.6159	87.9867	12.3708	4.1292	261.278	1.38923	-73.3472	0.58943
445	USV	TRUE	0.730096	107.251	107.254	0.0028	70.1577	69.8348	70.2282	0.393362	0.136623	-111.329	1.02237	-67.7182	0.727762
446	USV	TRUE	0.887046	112.786	112.834	0.048	87.3793	73.735	93.3374	19.6024	7.58819	313.169	1.22436	-78.2931	0.543799
447	USV	TRUE	0.658022	112.939	112.945	0.006	81.9131	81.0232	88.5631	7.53984	3.13389	-1312.35	1.03085	-67.1006	0.734162
448	USV	TRUE	0.800577	113.015	113.027	0.012	72.2501	71.6373	72.7638	1.12658	0.374458	-63.9005	1.03816	-67.9886	0.712914
449	USV	TRUE	0.768146	113.487	113.493	0.006	64.2243	54.1968	73.8823	19.6855	10.1394	3523.47	1.00461	-71.3376	0.576829
450	USV	TRUE	0.877882	113.568	113.579	0.0108	74.1369	72.698	84.5946	11.8966	5.66084	1235.64	1.04531	-68.0818	0.706559
451	USV	TRUE	0.831578	114.599	114.61	0.0108	70.7005	69.97	71.9431	1.97305	0.712679	-43.6463	1.19892	-71.6299	0.648518
452	USV	TRUE	0.738111	114.802	114.813	0.0104	50.5996	50.468	50.602	0.134033	0.0467454	10.2132	1.00123	-68.2416	0.659264
453	USV	TRUE	0.697936	114.9	114.913	0.0128	74.7788	73.7993	90.2779	16.4786	7.06207	1290.03	1.00002	-69.9922	0.693165
454	USV	TRUE	0.683189	115.896	115.898	0.002	86.8587	86.2398	87.1749	0.935162	0.356582	467.581	1.01392	-72.9758	0.667005
455	USV	TRUE	0.755732	116.049	116.078	0.0296	73.2239	72.2145	75.3805	3.16605	1.00937	-130.749	1.02994	-64.7625	0.771445
456	USV	TRUE	0.937011	116.213	116.228	0.0152	68.1876	67.5493	73.1845	5.63517	1.43389	-247.264	1.11155	-61.4865	0.70025
457	USV	TRUE	0.890548	116.296	116.308	0.012	81.7965	72.3261	94.8665	22.5404	6.73522	1696.79	1.02894	-64.9065	0.785475
458	USV	TRUE	0.829541	116.397	116.399	0.002	85.2542	82.1681	86.5856	4.41753	1.72938	2245.03	1.02375	-64.0841	0.849336
459	USV	TRUE	0.66499	122.088	122.094	0.006	89.1237	85.5389	93.4507	7.91177	2.48874	1303.75	1.00368	-71.281	0.718113
460	USV	TRUE	0.746897	122.886	122.892	0.0064	72.0572	69.9442	72.6312	2.68709	0.9941	-424.644	1.01257	-68.9653	0.600273
461	USV	TRUE	0.938144	122.995	123.001	0.0068	75.6154	70.6568	77.8583	7.20142	2.83339	-1075.81	1.00707	-74.5475	0.603728
462	USV	TRUE	0.783928	123.346	123.349	0.0032	97.1871	94.7304	97.6546	2.92424	0.938191	-743.738	1.13857	-72.0257	0.606576
463	USV	TRUE	0.612131	123.418	123.421	0.0036	72.2074	71.1238	73.6696	2.54572	0.774549	629.739	1.01995	-66.7923	0.780259
464	USV	TRUE	0.732851	123.893	123.902	0.0088	69.3119	67.6174	70.0895	2.47207	0.844633	192.822	1.1941	-67.077	0.729147
465	USV	TRUE	0.921026	123.978	123.984	0.006	74.1188	72.9681	75.0746	2.10653	0.748879	-274.134	1.11244	-60.6502	0.854742
466	USV	TRUE	0.636676	124.076	124.08	0.0048	72.8834	72.1561	73.2174	1.06133	0.337792	-186.669	1.05511	-61.7605	0.775594
467	USV	TRUE	0.799216	124.165	124.185	0.02	89.7774	67.8215	90.8543	23.0328	9.8469	1310.92	1.10671	-69.8062	0.653575
468	USV	TRUE	0.688933	124.377	124.38	0.0028	60.8981	59.4657	62.4642	2.99846	1.02275	-1042.6	1.00176	-69.43	0.709059
469	USV	TRUE	0.892843	124.465	124.469	0.0044	68.4946	67.5223	71.7528	4.2305	1.27191	-811.351	1.06822	-59.1888	0.863714
470	USV	TRUE	0.886183	124.537	124.606	0.0684	61.1929	53.4479	65.0377	11.5898	4.04062	95.4483	1.1912	-79.7021	0.403217
471	USV	TRUE	0.988582	124.738	124.751	0.0128	59.4462	57.6798	60.5001	2.82033	0.771464	-98.0081	1.09807	-57.6444	0.862669
472	USV	TRUE	0.971779	124.852	124.856	0.004	64.2425	63.9456	64.8956	0.950006	0.300387	218.778	1.01613	-64.1839	0.779749
473	USV	TRUE	0.993122	125.159	125.162	0.0028	78.1153	77.4622	79.4364	1.97423	0.729247	729.822	1.02774	-66.5681	0.797883
474	USV	TRUE	0.692228	125.26	125.264	0.004	85.5987	85.2869	86.0737	0.786724	0.267195	-57.1825	1.13253	-71.8045	0.595702
475	USV	TRUE	0.805079	125.538	125.541	0.0032	76.1298	76.0482	76.4638	0.415628	0.146357	115.968	1.01517	-66.9285	0.709823
476	USV	TRUE	0.903111	125.837	125.852	0.0144	93.6186	69.2359	94.2163	24.9805	12.5754	1750.89	1.00801	-72.5555	0.659969
477	USV	TRUE	0.898409	126.014	126.016	0.0016	58.1522	57.0745	58.6955	1.62095	0.652809	-1013.09	1.01707	-59.3807	0.849339
478	USV	TRUE	0.78826	126.119	126.12	0.0016	61.2208	59.2881	61.9066	2.61845	1.07532	-1636.53	1.02915	-68.1081	0.774319
479	USV	TRUE	0.913505	126.205	126.24	0.0352	69.4759	63.8723	70.6579	6.78559	1.61775	-110.004	1.08938	-63.8138	0.781061
480	USV	TRUE	0.765939	126.341	126.357	0.0156	55.3812	53.7621	68.0218	14.2597	6.87375	-932.098	1.1541	-69.265	0.707777
481	USV	TRUE	0.740281	126.933	126.949	0.016	69.8562	57.3298	69.9875	12.6576	6.74419	798.64	1.00746	-71.3308	0.519361
482	USV	TRUE	0.929607	127.185	127.194	0.0088	74.7535	72.7793	75.2137	2.43439	0.806064	-275.498	1.03236	-56.4744	0.863348
483	USV	TRUE	0.736283	127.27	127.283	0.0132	81.353	72.1949	94.97	22.7751	9.45471	1907.65	1.04054	-68.984	0.72026
484	USV	TRUE	0.715353	127.377	127.381	0.0036	68.7157	67.2165	69.7399	2.52345	0.809808	-661.676	1.01205	-63.9321	0.782375
485	USV	TRUE	0.633167	128.842	128.846	0.004	97.0929	96.0983	98.1691	2.07072	0.590776	-68.3154	1.56051	-73.7743	0.505587
486	USV	TRUE	0.971484	128.974	129.01	0.0356	66.074	54.2794	66.5918	12.3124	5.86431	-390.782	1.05208	-55.5514	0.773766
487	USV	TRUE	0.737431	129.207	129.223	0.016	71.5698	68.9496	73.5997	4.65015	1.52349	-175.648	1.36426	-59.3723	0.796913
488	USV	TRUE	0.889523	129.313	129.344	0.0304	89.2583	72.3377	99.8014	27.4637	9.51837	604.176	1.90665	-68.7548	0.665332
489	USV	TRUE	0.844047	129.424	129.432	0.008	71.6548	66.927	74.4157	7.48872	2.28406	910.993	1.01589	-56.2144	0.874582
490	USV	TRUE	0.605472	130.212	130.216	0.0032	55.0825	52.8336	55.7876	2.95392	1.07066	937.018	1.05996	-68.3189	0.678083
491	USV	TRUE	0.622413	137.445	137.451	0.0056	73.5151	69.6933	73.7545	4.06116	2.04012	-738.286	1.01116	-77.3819	0.487643
492	USV	TRUE	0.843341	137.657	137.663	0.0068	66.9491	65.409	68.6822	3.27319	1.26084	-441.997	1.0401	-72.6693	0.559254
493	USV	TRUE	0.896901	137.773	137.774	0.0016	59.0789	58.8295	59.1502	0.320627	0.129065	-155.86	1.04572	-72.8315	0.646502
494	USV	TRUE	0.634715	139.641	139.662	0.0204	68.2369	65.944	75.2646	9.32058	2.83635	-419.663	1.09061	-74.9194	0.641661
495	USV	TRUE	0.914391	139.804	139.812	0.0072	69.7161	67.7864	70.2802	2.49377	0.971852	409.443	1.05091	-65.4838	0.660692
496	USV	TRUE	0.709536	139.907	139.919	0.012	67.496	65.8713	68.1775	2.30623	0.768163	176.528	1.03236	-79.9151	0.493264
497	USV	TRUE	0.882901	140.192	140.207	0.0144	65.4995	64.9297	66.6684	1.73871	0.551662	40.4497	1.0761	-69.0151	0.722565
498	USV	TRUE	0.672091	140.36	140.385	0.0252	58.1738	56.8029	61.7103	4.90741	1.76045	-11.5952	1.14503	-79.1967	0.545932
499	USV	TRUE	0.610271	140.568	140.588	0.0196	65.5302	65.1483	69.2696	4.12129	1.88037	-210.805	1.0318	-79.8499	0.479199
500	USV	TRUE	0.701772	140.71	140.742	0.032	69.7071	66.4235	71.7311	5.30761	1.5642	-21.2213	1.12352	-79.4397	0.455736
501	USV	TRUE	0.603237	140.898	140.936	0.038	68.1601	64.7926	68.4577	3.6651	1.52841	-97.6187	1.00681	-72.8474	0.531153
502	USV	TRUE	0.628931	141.032	141.053	0.0208	59.4354	57.5334	69.3819	11.8485	3.80157	-591.096	1.01382	-76.8022	0.531072
503	USV	TRUE	0.727942	141.144	141.15	0.0056	76.1673	72.2263	78.7353	6.50903	1.7947	-385.542	2.06737	-68.9233	0.722177
504	USV	TRUE	0.770974	141.289	141.291	0.0016	62.6755	62.6398	62.8001	0.160314	0.0645323	-77.9302	1.01238	-71.8942	0.690417
505	USV	TRUE	0.947992	141.757	141.766	0.0092	83.9126	78.1219	85.3583	7.23645	2.85108	851.113	1.05604	-73.3735	0.601995
506	USV	TRUE	0.69658	143.177	143.18	0.0032	81.3908	80.2256	82.4893	2.26369	0.781049	712.814	1.00035	-77.6215	0.604318
507	USV	TRUE	0.920297	143.476	143.478	0.0016	82.1203	82.0491	82.3697	0.320627	0.129065	155.86	1.04572	-73.5783	0.547946
508	USV	TRUE	0.63742	144.904	144.905	0.0016	87.9862	85.7953	93.0272	7.23192	2.93533	-4519.95	1.0039	-70.1497	0.653166
509	USV	TRUE	0.964323	145	145.006	0.006	81.8664	73.4598	84.1879	10.7281	3.96491	1898.94	1.016	-65.9874	0.795873
510	USV	TRUE	0.807415	145.52	145.532	0.012	63.1978	57.7225	64.0831	6.36053	2.36565	-529.063	1.00141	-69.2737	0.716355
511	USV	TRUE	0.651602	145.741	145.744	0.0028	54.9317	54.3676	54.9985	0.630863	0.228793	204.986	1.0346	-77.077	0.511257
512	USV	TRUE	0.935403	145.885	145.891	0.0056	78.6503	77.9812	80.3112	2.32997	0.786457	251.392	1.24336	-70.4326	0.594412
513	USV	TRUE	0.798223	145.972	145.98	0.0076	81.0061	79.6507	82.5244	2.8737	0.929958	116.384	1.43084	-76.8213	0.614581
514	USV	TRUE	0.890247	146.059	146.066	0.0064	56.0944	54.9897	56.4987	1.50902	0.537688	-239.399	1.00559	-73.4788	0.653826
515	USV	TRUE	0.649732	146.19	146.207	0.0164	73.2211	67.0197	81.9845	14.9647	7.02979	-858.508	1.06865	-70.6704	0.63894
516	USV	TRUE	0.864333	146.336	146.389	0.0528	79.7857	71.9539	87.5594	15.6055	8.47939	-297.655	1.00294	-73.6226	0.532433
517	USV	TRUE	0.618498	146.59	146.596	0.0064	57.8739	55.6177	58.1215	2.50374	1.09041	-404.037	1.0063	-70.2337	0.705257
518	USV	TRUE	0.842406	146.722	146.754	0.032	62.6472	56.7945	68.8251	12.0307	4.80641	-363.365	1.04808	-67.0364	0.696058
519	USV	TRUE	0.942098	146.947	146.951	0.004	54.9469	54.4348	55.4145	0.979694	0.339062	-254.538	1.00479	-64.2237	0.780626
520	USV	TRUE	0.68816	147.324	147.328	0.0036	70.1451	69.492	71.0357	1.54376	0.513219	-421.475	1.00561	-72.4885	0.597065
521	USV	TRUE	0.882234	147.803	147.809	0.006	83.0712	78.3286	86.9232	8.59458	3.28012	1701.86	1.06478	-63.3145	0.788695
522	USV	TRUE	0.793257	147.887	147.89	0.0028	54.0812	53.2574	54.7714	1.51407	0.520378	530.137	1.00186	-69.9094	0.707831
523	USV	TRUE	0.642887	148.057	148.062	0.0048	75.4047	72.8961	78.9375	6.04144	1.85954	-1185.16	1.00844	-68.9768	0.787912
524	USV	TRUE	0.94622	148.081	148.099	0.0188	49.2724	46.8097	55.8145	9.00481	3.53426	530.093	1.0178	-70.1665	0.716734
525	USV	TRUE	0.722544	148.352	148.355	0.0032	72.2911	71.6602	73.679	2.01876	0.750915	671.065	1.0321	-73.4264	0.66124
526	USV	TRUE	0.773779	148.476	148.477	0.0016	60.2897	59.6128	60.6103	0.997506	0.403004	-623.441	1.0194	-73.0236	0.542208
527	USV	TRUE	0.89412	148.861	148.863	0.002	47.7284	47.3989	48.0579	0.659067	0.266714	-353.708	1.00734	-67.4653	0.65306
528	USV	TRUE	0.722617	149.205	149.208	0.0024	54.8438	52.7731	55.8458	3.07268	1.12838	1280.28	1.01765	-71.6727	0.681011
529	USV	TRUE	0.891313	149.326	149.329	0.0028	55.7812	54.9054	56.5234	1.61798	0.581027	591.987	1.00219	-72.8326	0.667008
530	USV	TRUE	0.962199	149.448	149.475	0.0272	54.4442	51.8168	57.9696	6.15277	2.16007	-218.989	1.0296	-67.9003	0.652064
531	USV	TRUE	0.94833	149.693	149.696	0.0032	73.1664	72.7508	73.7601	1.00938	0.37002	-335.533	1.00503	-62.167	0.750322
532	USV	TRUE	0.638816	150.148	150.165	0.0172	71.6773	71.3088	76.7495	5.44068	1.49284	-182.933	1.07487	-71.3724	0.539479
533	USV	TRUE	0.812023	150.296	150.31	0.0144	64.4152	64.2229	66.6264	2.40347	1.01615	-164.132	1.00034	-68.3703	0.659475
534	USV	TRUE	0.697379	150.454	150.459	0.0048	61.3473	61.1734	66.1654	4.99198	1.8201	-1083.28	1.06375	-64.3199	0.78602
535	USV	TRUE	0.899033	150.578	150.59	0.0116	64.5771	63.8605	66.6363	2.7758	0.957485	215.241	1.0611	-61.9629	0.799928
536	USV	TRUE	0.964168	150.893	150.913	0.02	75.9953	72.1632	80.3795	8.21627	2.9747	-170.077	1.47508	-65.5886	0.774165
537	USV	TRUE	0.975788	151.842	151.844	0.0016	82.3129	81.9923	82.9898	0.997506	0.403004	-623.441	1.0194	-68.0341	0.767223
538	USV	TRUE	0.807612	151.957	151.964	0.0068	91.8489	85.4085	93.8553	8.44681	3.86015	-1231.67	1.00399	-74.1279	0.639967
539	USV	TRUE	0.952892	152.067	152.073	0.006	89.3933	82.2113	89.8068	7.5955	2.56427	-1309.58	1.07559	-72.1417	0.661727
540	USV	TRUE	0.789287	152.229	152.24	0.0112	62.1037	58.5569	64.5207	5.96386	2.47203	-574.474	1.02085	-74.5396	0.590986
541	USV	TRUE	0.874557	152.5	152.545	0.0452	67.9633	67.3102	73.5963	6.28606	3.21393	-136.498	1.0017	-76.0159	0.519955
542	USV	TRUE	0.617721	156.995	157	0.0048	89.4771	89.0885	92.0712	2.98273	1.00511	329.981	1.31823	-78.6415	0.501624
543	USV	TRUE	0.696207	158.325	158.358	0.0328	70.7652	67.1625	74.5412	7.37862	3.78897	-247.731	1.00813	-80.2947	0.436291
544	USV	TRUE	0.764891	158.642	158.644	0.0016	84.835	82.8311	85.9483	3.11721	1.24966	-1948.25	1.00688	-77.6665	0.613512
545	USV	TRUE	0.851249	158.894	158.929	0.0356	66.6463	61.8259	73.1528	11.3269	3.20711	278.53	1.05555	-77.4921	0.447598
546	USV	TRUE	0.700373	159.009	159.019	0.01	81.6847	79.9554	82.0145	2.0591	0.570072	-119.058	1.10631	-69.5941	0.604457
547	USV	TRUE	0.664885	159.202	159.209	0.0068	100.238	98.8268	101.359	2.53257	0.847401	-20.2205	1.35601	-77.686	0.549954
548	USV	TRUE	0.863749	159.291	159.295	0.0044	79.1068	73.1813	80.6594	7.47807	3.20296	1711.74	1.00228	-69.6613	0.705292
549	USV	TRUE	0.700325	159.408	159.428	0.0196	69.1765	53.5745	70.4531	16.8786	6.78605	665.074	2.42817	-74.2181	0.536602
550	USV	TRUE	0.901842	159.561	159.563	0.0024	72.4207	71.4187	74.7586	3.33986	1.23414	1391.61	1.02294	-71.9089	0.735404
551	USV	TRUE	0.638609	159.725	159.747	0.0228	53.2787	51.946	55.7252	3.7792	1.69998	-143.627	1.01348	-68.6316	0.75474
552	USV	TRUE	0.992117	159.944	159.95	0.006	52.5606	52.531	53.1396	0.608598	0.180682	-72.3637	1.01561	-59.4396	0.731595
553	USV	TRUE	0.742017	160.089	160.144	0.0552	61.4605	53.3799	71.338	17.958	5.17976	-257.608	1.04454	-62.1002	0.627191
554	USV	TRUE	0.818464	160.251	160.257	0.0056	60.2591	58.8563	62.2779	3.42151	1.15162	-638.086	1.01925	-60.6136	0.843042
555	USV	TRUE	0.771545	160.372	160.387	0.0148	66.6367	55.2837	72.1752	16.8915	4.78772	-1222.8	1.0145	-67.2147	0.717948
556	USV	TRUE	0.868723	160.587	160.595	0.008	68.6663	68.1987	69.2544	1.0557	0.352965	-23.5032	1.08412	-67.2704	0.789674
557	USV	TRUE	0.841349	160.723	160.725	0.002	61.2748	60.353	62.1699	1.81689	0.654584	-872.182	1.00491	-63.3488	0.838581
558	USV	TRUE	0.934846	160.886	160.895	0.0088	70.0667	69.4804	70.8268	1.34644	0.460213	-143.994	1.03872	-61.2289	0.783595
559	USV	TRUE	0.870349	161.072	161.105	0.0328	59.8346	58.7229	71.9444	13.2216	4.57458	-242.845	1.14438	-72.7112	0.410824
560	USV	TRUE	0.886901	161.223	161.225	0.002	65.3533	64.8635	66.146	1.28251	0.503743	-665.428	1.01432	-64.078	0.793711
561	USV	TRUE	0.676815	161.474	161.48	0.0064	53.9107	53.2427	55.5509	2.30822	0.843467	401.839	1.04091	-77.4171	0.532518
562	USV	TRUE	0.779979	161.601	161.612	0.0104	68.266	64.6047	71.493	6.88839	2.25799	-628.123	1.00837	-59.7088	0.84297
563	USV	TRUE	0.941961	161.734	161.748	0.0144	79.1226	78.6281	81.8399	3.21179	1.0283	-124.024	1.09241	-68.9265	0.761333
564	USV	TRUE	0.660119	161.969	161.993	0.024	72.9967	61.2474	75.2799	14.0325	5.2776	-555.747	1.09861	-64.1949	0.779943
565	USV	TRUE	0.94071	162.236	162.249	0.0128	60.7216	59.8013	61.4341	1.63282	0.582441	-77.9339	1.05725	-74.05	0.596318
566	USV	TRUE	0.85265	162.961	162.974	0.0128	78.5431	69.2372	78.6155	9.37829	3.79244	761.572	1.046	-65.328	0.69591
567	USV	TRUE	0.833896	163.127	163.168	0.0416	66.5061	66.0302	74.1688	8.13851	3.01763	-236.141	1.02815	-71.467	0.598234
568	USV	TRUE	0.930904	163.403	163.424	0.0204	75.7178	72.3033	98.3428	26.0394	8.19796	1391.09	1.13249	-72.3533	0.59672
569	USV	TRUE	0.783998	164.325	164.357	0.0312	77.6311	75.9477	91.4756	15.5279	5.70174	141.926	1.61932	-77.6377	0.543808
570	USV	TRUE	0.919373	164.507	164.512	0.0048	65.9756	65.2037	67.4229	2.21915	0.755917	-478.143	1.01339	-65.5174	0.728015
571	USV	TRUE	0.96478	164.615	164.641	0.0256	71.9502	66.0536	79.7858	13.7322	4.78335	-520.992	1.01628	-68.652	0.718548
572	USV	TRUE	0.888391	164.724	164.749	0.0252	72.0438	69.392	77.8668	8.47483	3.40435	-254.711	1.22536	-71.1548	0.641511
573	USV	TRUE	0.985745	164.86	164.869	0.0088	73.5957	71.8651	73.759	1.89395	0.775123	-257.666	1.05744	-64.4217	0.777764
574	USV	TRUE	0.930781	164.963	165.004	0.0408	70.9661	55.3856	71.4979	16.1123	5.42876	-370.969	1.05561	-65.5082	0.637758
575	USV	TRUE	0.650333	165.071	165.085	0.0144	66.5876	63.3452	67.5333	4.18819	1.70424	238.731	1.12495	-79.1882	0.496138
576	USV	TRUE	0.80957	165.211	165.222	0.0112	56.0407	51.9821	56.7164	4.73429	1.82833	416.512	1.00269	-71.089	0.640447
577	USV	TRUE	0.984077	166.635	166.688	0.0524	51.9126	48.3495	53.3532	5.0037	1.66379	-78.739	1.01185	-74.7158	0.593065
578	USV	TRUE	0.96515	166.791	166.818	0.0272	56.3519	52.5427	77.9293	25.3866	6.36902	812.316	1.17099	-72.2009	0.59454
579	USV	TRUE	0.729399	166.919	166.937	0.018	52.8423	52.455	55.9014	3.44649	1.14456	-150.851	1.0681	-73.3687	0.637211
580	USV	TRUE	0.836473	167.028	167.031	0.0028	67.7974	65.8457	68.1066	2.26091	0.971556	-849.055	1.04445	-66.7955	0.62704
581	USV	TRUE	0.631879	167.187	167.189	0.002	71.1795	70.2711	71.4734	1.20235	0.46	-530.561	1.18181	-75.385	0.634781
582	USV	TRUE	0.841162	167.436	167.442	0.006	78.1319	78.1319	78.1319	1.42109e-14	5.94483e-15	3.86197e-13	1	-67.5631	0.72982
583	USV	TRUE	0.778107	167.556	167.594	0.0376	61.1269	59.4211	62.0552	2.63409	0.844355	-44.1267	1.00713	-66.2961	0.576537
584	USV	TRUE	0.890241	167.71	167.712	0.002	71.728	71.1224	72.0041	0.881724	0.315942	404.601	1.02986	-73.9702	0.659019
585	USV	TRUE	0.833848	168.439	168.495	0.056	58.8278	52.4981	83.644	31.1458	9.64309	-396.369	1.29042	-77.5278	0.486192
586	USV	TRUE	0.851455	168.59	168.601	0.0116	87.5614	75.53	89.2007	13.6707	6.1518	-1197.16	1.00055	-75.9261	0.529452
587	USV	TRUE	0.758472	168.925	168.929	0.004	78.7826	78.7826	78.7826	2.84217e-14	1.1073e-14	-6.98899e-13	1	-75.6374	0.565851
588	USV	TRUE	0.680457	169.233	169.246	0.0128	65.6837	63.561	65.9481	2.38716	1.11409	-195.063	1.04542	-74.6773	0.496048
589	USV	TRUE	0.958701	169.353	169.356	0.0032	81.9531	81.5481	82.2418	0.693718	0.273764	213.741	1.00821	-70.389	0.660785
590	USV	TRUE	0.62232	170.002	170.021	0.0184	70.2993	68.1183	70.3015	2.18315	0.97584	-122.201	1.00078	-78.1378	0.534502
591	USV	TRUE	0.736008	170.3	170.303	0.0032	79.1184	78.7426	80.1348	1.39224	0.632625	-433.596	1.00026	-77.6435	0.542308
592	USV	TRUE	0.936352	170.359	170.929	0.57	79.6505	49.4675	106.7	57.2328	10.4432	2.26157	13.492	-91.7961	0.192316
593	USV	TRUE	0.757059	172.14	172.143	0.0032	83.9628	83.9331	84.2003	0.267189	0.0845777	-54.1182	1.01256	-72.8263	0.603091
594	USV	TRUE	0.916457	172.212	172.273	0.0604	72.3521	72.3513	77.8681	5.51672	2.40993	94.2796	1.00053	-73.751	0.54186
595	USV	TRUE	0.722921	172.354	172.363	0.0092	74.4178	73.274	83.7012	10.4272	3.22146	1104.06	1.01733	-81.0897	0.440059
596	USV	TRUE	0.627019	177.123	177.125	0.0024	77.9603	77.5595	79.1626	1.60314	0.600763	-667.973	1.04179	-76.8639	0.548869
597	USV	TRUE	0.751059	177.399	177.404	0.0044	82.7892	76.83	84.0474	7.21738	3.16071	-1655.6	1.00271	-71.3704	0.63638
598	USV	TRUE	0.708408	177.524	177.532	0.008	80.4709	80.2037	85.331	5.12727	1.886	651.107	1.0873	-67.449	0.719725
599	USV	TRUE	0.685782	177.743	177.747	0.0036	70.2183	66.4776	71.5319	5.05433	1.83875	1471.34	1.03491	-65.6951	0.767215
600	USV	TRUE	0.911526	177.846	177.849	0.0036	89.2617	87.5175	91.7406	4.22307	1.35158	1104.52	1.01143	-65.2814	0.776444
601	USV	TRUE	0.804649	177.95	177.952	0.0024	72.5823	72.048	73.3171	1.26915	0.45884	528.812	1.0035	-56.0563	0.863314
602	USV	TRUE	0.846267	178.041	178.05	0.0092	62.048	59.7509	72.2939	12.5431	4.99612	-1268.33	1.61393	-65.1907	0.777094
603	USV	TRUE	0.72393	180.495	180.513	0.0176	55.6471	55.4792	79.4485	23.9693	11.8676	-1393.35	1.02188	-65.4074	0.699018
604	USV	TRUE	0.79928	180.611	180.655	0.0444	56.2948	55.7752	74.3471	18.5719	9.52695	-410.303	1.01657	-72.2699	0.545524
605	USV	TRUE	0.863215	180.877	180.885	0.0088	84.3465	82.5742	84.7295	2.15533	0.862164	-231.598	1.00494	-68.6094	0.690727
606	USV	TRUE	0.878228	181.081	181.089	0.0084	96.6159	89.0322	99.7485	10.7162	3.87092	922.143	2.00281	-71.637	0.734102
607	USV	TRUE	0.892818	198.604	198.611	0.0072	82.3545	81.8883	82.4691	0.580765	0.182628	24.2852	1.0367	-67.3066	0.589586
608	USV	TRUE	0.923565	198.793	198.797	0.004	79.8844	79.1941	80.2258	1.03165	0.351681	259.599	1.00922	-64.7568	0.792663
609	USV	TRUE	0.722023	198.877	198.879	0.0024	81.4598	78.5875	84.1317	5.54418	1.99657	2310.07	1.00008	-74.0313	0.715189
610	USV	TRUE	0.785244	200.265	200.291	0.026	79.9365	72.9935	86.8796	13.8861	7.51076	543.908	1.00293	-77.9891	0.48353
611	USV	TRUE	0.774718	205.192	205.196	0.0044	69.1475	67.7718	70.3896	2.61785	1.09338	-615.019	1.00222	-74.4499	0.590564
612	USV	TRUE	0.922227	205.557	205.572	0.0148	57.0763	55.5193	57.127	1.60765	0.653661	-111.945	1.004	-73.9998	0.443322
613	USV	TRUE	0.945984	207.371	207.4	0.0284	83.2295	78.44	88.7738	10.3339	3.78187	-124.825	1.3983	-72.8374	0.660675
614	USV	TRUE	0.829276	207.464	207.474	0.01	53.0983	48.4243	55.0891	6.66489	2.34598	620.89	1.04358	-74.8339	0.587406
615	USV	TRUE	0.835567	207.578	207.58	0.0016	59.6598	59.0185	61.0135	1.99501	0.806008	1246.88	1.01819	-69.0987	0.713886
616	USV	TRUE	0.63808	207.8	207.807	0.0068	78.9328	50.9407	79.3493	28.4086	12.0182	4458.41	1.04697	-69.2436	0.648214
617	USV	TRUE	0.897187	211.093	211.113	0.0204	79.6072	74.6958	84.3289	9.63318	5.17609	481.671	1.00831	-78.806	0.477339
618	USV	TRUE	0.605246	211.213	211.222	0.0084	84.3609	83.0355	85.2476	2.21207	0.851125	76.5884	1.20495	-76.3461	0.540364
619	USV	TRUE	0.668327	239.347	239.349	0.0024	106.985	106.889	107.52	0.630863	0.237269	-250.49	1.03271	-66.0407	0.720668
620	USV	TRUE	0.75159	239.586	239.592	0.006	73.1011	69.5734	75.3064	5.733	2.26473	1088.25	1.07549	-77.5925	0.567541
621	USV	TRUE	0.77874	239.722	239.727	0.0044	77.9429	69.7682	86.4263	16.6582	7.42916	-4160.74	1.00265	-69.8212	0.595702
622	USV	TRUE	0.792719	243.955	243.961	0.0064	67.6658	66.5089	68.3709	1.862	0.693812	226.851	1.24493	-75.1138	0.609035
623	USV	TRUE	0.719719	256.914	256.915	0.0016	81.4174	81.168	81.4886	0.320627	0.129065	-155.86	1.04572	-74.2509	0.5007
624	USV	TRUE	0.721719	276.266	276.27	0.0044	58.1841	57.1376	58.2731	1.13555	0.336608	-163.879	1.09264	-72.6313	0.664571
625	USV	TRUE	0.708507	276.346	276.359	0.0124	74.1962	72.3857	74.8441	2.45844	0.872089	-182.866	1.06008	-70.7787	0.66265
626	USV	TRUE	0.65422	276.911	276.913	0.002	73.8831	73.5669	74.1725	0.605629	0.218335	290.727	1.00254	-69.0298	0.73487
627	USV	TRUE	0.743483	277.132	277.141	0.0092	74.5218	73.6602	74.9899	1.32966	0.473275	94.3254	1.0496	-79.3518	0.450905
628	USV	TRUE	0.759082	283.031	283.034	0.0024	79.5982	79.3311	80.4592	1.12813	0.400509	-333.986	1.21612	-66.0438	0.631917
629	USV	TRUE	0.83961	283.146	283.149	0.0024	79.702	79.1231	81.4684	2.34533	0.836342	-723.637	1.43152	-73.2931	0.562674
630	USV	TRUE	0.762031	294.925	294.927	0.0024	56.077	55.8766	56.4778	0.601176	0.22042	-250.49	1.00609	-60.4431	0.713886
631	USV	TRUE	0.715456	295.194	295.253	0.0584	66.7758	59.1242	67.9798	8.85555	3.82978	-147.845	1.01051	-63.4333	0.600746
632	USV	TRUE	0.923715	295.529	295.585	0.0564	61.5321	54.6866	64.2263	9.53965	1.79077	-98.329	1.03353	-54.5095	0.777725
633	USV	TRUE	0.641916	295.9	295.902	0.0016	55.9523	54.9103	57.5287	2.61845	1.04255	-1636.53	1.00414	-54.9211	0.786977
634	USV	TRUE	0.807773	296.045	296.061	0.0164	73.1867	72.821	85.0012	12.1802	6.46127	-746.048	1.00149	-68.667	0.488939
635	USV	TRUE	0.975698	296.276	296.278	0.0028	77.4463	77.1234	77.5168	0.393362	0.136623	-111.329	1.02237	-62.8493	0.604799
636	USV	TRUE	0.643167	296.325	296.376	0.0504	58.2907	57.4402	75.8753	18.4351	9.05717	279.936	1.20503	-73.6552	0.51952
637	USV	TRUE	0.869366	296.902	296.906	0.0044	39.7414	39.5929	39.9714	0.378518	0.126503	-27.6376	1.03456	-66.134	0.642243
638	USV	TRUE	0.614893	297.111	297.114	0.0032	70.3838	68.4467	76.1804	7.73364	2.37081	-1940.52	1.10905	-78.4058	0.504794
639	USV	TRUE	0.746994	297.42	297.421	0.0016	73.4829	73.4116	73.7322	0.320627	0.129065	155.86	1.04572	-72.7583	0.6029
640	USV	TRUE	0.630464	297.557	297.565	0.0076	57.396	56.4968	59.9566	3.45974	1.44876	-457.995	1.00086	-78.1675	0.451166
641	USV	TRUE	0.661222	297.762	297.767	0.0048	73.5483	72.4425	74.7358	2.29337	0.586597	-357.129	1.05825	-70.2575	0.659274
642	USV	TRUE	0.663719	298.022	298.07	0.048	66.3307	65.5747	74.0937	8.51901	2.79784	-176.142	1.00953	-69.984	0.53703
643	USV	TRUE	0.889824	298.316	298.328	0.012	57.1694	57.0994	59.6934	2.59395	1.36477	-218.192	1.00123	-72.3323	0.632144
644	USV	TRUE	0.844464	298.925	298.927	0.002	65.4827	65.1799	65.5807	0.400784	0.153333	-176.854	1.03234	-59.2746	0.757933
645	USV	TRUE	0.82991	299.102	299.106	0.0044	70.9572	70.5898	71.2059	0.616019	0.217039	-99.9105	1.04585	-66.8333	0.709001
646	USV	TRUE	0.938132	299.147	299.162	0.0144	64.7924	64.4784	71.5621	7.08375	3.28656	500.654	1.00342	-63.3448	0.698831
647	USV	TRUE	0.719638	299.497	299.498	0.0016	71.9372	71.5631	72.3113	0.74813	0.295724	-467.581	1	-70.0747	0.70028
648	USV	TRUE	0.828542	299.723	299.774	0.0516	63.391	58.8859	67.4218	8.53587	2.39687	-113.34	1.07346	-57.0332	0.789562
649	USV	TRUE	0.867608	299.929	299.956	0.0272	62.0469	59.0122	70.8938	11.8816	4.10122	-472.553	1.0142	-51.3117	0.842451
650	USV	TRUE	0.856835	300.164	300.182	0.0176	66.8091	64.2634	68.7017	4.43831	1.18622	-221.892	1.01562	-54.235	0.78203
651	USV	TRUE	0.905111	300.748	300.79	0.0416	85.865	85.1685	88.0954	2.92694	1.11453	16.9622	1.05545	-74.1135	0.533734
652	USV	TRUE	0.60015	301.606	301.609	0.0032	71.4818	54.5672	80.6627	26.0955	10.4848	9167.62	1.16857	-71.1406	0.667925
653	USV	TRUE	0.633989	301.705	301.72	0.0148	75.5595	70.2467	77.6228	7.3761	2.25855	-471.948	1.36024	-63.9925	0.801749
654	USV	TRUE	0.838646	302.551	302.566	0.0148	74.9615	72.3517	75.9177	3.56606	1.32946	-218.07	1.01657	-63.6045	0.784031
655	USV	TRUE	0.893098	302.828	302.845	0.0172	62.1379	55.8382	62.4754	6.63723	3.29552	-388.645	1.00028	-75.6747	0.480967
656	USV	TRUE	0.904852	303.129	303.15	0.0208	68.4444	42.5555	76.4252	33.8698	10.09	471.728	3.73314	-67.7808	0.550677
657	USV	TRUE	0.79742	303.394	303.397	0.0032	68.5927	66.783	68.9554	2.17238	1.00724	-688.481	1.00625	-64.292	0.707626
658	USV	TRUE	0.835365	303.666	303.685	0.0192	68.9385	66.1189	69.2287	3.10979	1.29755	-149.98	1.00503	-66.9526	0.557434
659	USV	TRUE	0.827276	304.056	304.067	0.0112	60.2927	55.9954	62.8607	6.86528	2.14902	-621.531	1.01971	-52.3518	0.863247
660	USV	TRUE	0.966252	304.375	304.429	0.0548	60.7861	51.5327	62.3959	10.8631	4.32313	-201.533	1.01236	-63.6603	0.698349
661	USV	TRUE	0.625587	304.675	304.726	0.0512	77.1567	66.9001	79.2278	12.3276	3.59411	-222.564	1.05953	-76.138	0.409324
662	USV	TRUE	0.671123	305.131	305.142	0.0112	69.2215	67.0254	71.3959	4.37044	1.98736	-369.901	1.00422	-73.6888	0.54233
663	USV	TRUE	0.906481	305.337	305.386	0.0492	63.1695	61.6543	66.4774	4.82307	1.53483	-76.3832	1.01757	-72.8047	0.597558
664	USV	TRUE	0.953015	305.687	305.711	0.024	83.8194	79.6924	86.4245	6.73218	2.85364	240.52	1.17303	-74.7111	0.652539
665	USV	TRUE	0.833161	306.153	306.183	0.0304	64.7589	63.7992	83.5002	19.701	8.55647	-638.804	1.36137	-53.2235	0.852573
666	USV	TRUE	0.734028	306.446	306.469	0.0228	70.014	69.3542	72.8425	3.4883	1.29932	-138.088	1.01148	-59.2698	0.721359
667	USV	TRUE	0.69255	306.568	306.57	0.0016	61.5217	61.2011	62.1986	0.997506	0.403004	-623.441	1.0194	-59.893	0.834278
668	USV	TRUE	0.898041	309.248	309.254	0.0064	70.7251	70.5038	70.9221	0.418269	0.14257	-22.3056	1.02169	-69.4776	0.691811
669	USV	TRUE	0.878922	309.382	309.385	0.0024	73.051	72.5834	73.3182	0.73477	0.267807	306.154	1.00557	-69.7424	0.700322
670	USV	TRUE	0.61051	309.94	309.981	0.0412	62.8359	59.8177	70.5525	10.7349	4.57008	-237.261	1.11588	-74.1035	0.488364
671	USV	TRUE	0.675115	310.205	310.208	0.0028	69.4434	69.2059	69.4731	0.267189	0.0891293	67.1507	1.01361	-63.0787	0.774558
672	USV	TRUE	0.864754	310.275	310.291	0.0168	61.0845	59.8523	62.4052	2.55288	1.20609	136.15	1.01593	-76.3203	0.527728
673	USV	TRUE	0.783181	310.857	310.858	0.0016	74.5738	74.5738	74.5738	1.42109e-14	7.74296e-15	1.39022e-11	1	-72.4937	0.587426
674	USV	TRUE	0.795102	311.381	311.383	0.002	82.171	81.8548	82.7899	0.935162	0.356582	-467.581	1.01392	-75.9138	0.559909
675	USV	TRUE	0.805785	311.609	311.628	0.0196	71.8947	71.6477	72.5605	0.912747	0.250803	27.1627	1.00955	-67.1267	0.725429
676	USV	TRUE	0.783263	312.579	312.586	0.0072	71.8001	69.8228	72.0598	2.23705	0.653119	281.374	1.058	-72.0273	0.535669
677	USV	TRUE	0.808	312.682	312.71	0.0284	70.0521	60.2207	74.6019	14.3812	4.80844	-433.612	1.28692	-69.23	0.713093
678	USV	TRUE	0.913305	313.025	313.039	0.0136	74.4041	72.6303	74.7901	2.15978	0.503819	78.9021	1.05249	-64.1296	0.793724
679	USV	TRUE	0.818734	313.27	313.272	0.002	78.0711	77.7817	78.3873	0.605629	0.218335	290.727	1.00254	-70.9438	0.5365
680	USV	TRUE	0.932314	313.499	313.511	0.0116	56.2355	55.7756	56.6291	0.853521	0.272794	-7.3589	1.03176	-69.3919	0.705396
681	USV	TRUE	0.954751	313.927	313.931	0.0036	78.8128	77.0241	80.1932	3.16916	1.08431	893.105	1.00347	-73.0282	0.679502
682	USV	TRUE	0.904811	313.93	314.019	0.0892	77.9682	65.1992	88.647	23.4477	7.06483	-143.309	1.442	-69.5391	0.59715
683	USV	TRUE	0.924521	314.648	314.658	0.0096	67.5464	67.0757	67.7067	0.631036	0.233351	-34.3517	1.01961	-68.8923	0.599941
684	USV	TRUE	0.962987	314.767	314.768	0.0016	73.9628	73.9628	73.9628	1.42109e-14	5.0243e-15	3.29355e-12	1	-60.5248	0.83423
685	USV	TRUE	0.819752	314.85	314.855	0.0048	77.8467	73.4455	81.3127	7.86724	2.74407	1744.66	1.0374	-69.0288	0.711455
686	USV	TRUE	0.955072	314.937	314.963	0.026	83.3337	72.6377	96.2545	23.6167	7.57925	825.578	1.0826	-70.7048	0.653638
687	USV	TRUE	0.821447	319.372	319.4	0.0288	72.5565	67.7829	73.4404	5.65746	2.05876	148.05	1.04089	-78.0864	0.496404
688	USV	TRUE	0.820177	319.619	319.622	0.0024	74.6802	73.9454	75.2146	1.26915	0.45884	-528.812	1.0035	-75.3816	0.575204
689	USV	TRUE	0.618379	320.158	320.168	0.0096	60.6516	53.9496	81.6444	27.6948	12.1173	-3614.76	1.32212	-75.4488	0.404582
690	USV	TRUE	0.633697	320.357	320.366	0.0092	53.0957	52.4361	54.6667	2.23058	0.815577	-199.574	1.2183	-75.3481	0.445916
691	USV	TRUE	0.960822	320.515	320.524	0.0088	68.7456	68.5693	71.5638	2.99453	0.911773	-248.575	1.13375	-65.0125	0.786082
692	USV	TRUE	0.950677	320.666	320.669	0.0036	67.9411	67.4549	68.0709	0.616019	0.203595	44.5315	1.08601	-65.4471	0.782577
693	USV	TRUE	0.956433	320.807	320.816	0.0088	74.9932	74.0904	75.5245	1.43405	0.452584	-138.345	1.02907	-68.0902	0.763881
694	USV	TRUE	0.688994	320.907	320.909	0.0024	73.1364	70.9989	75.6079	4.60901	1.66089	1920.42	1.00042	-73.6966	0.655797
695	USV	TRUE	0.669515	321.078	321.081	0.0032	56.8217	56.5693	57.1557	0.586332	0.170372	145.346	1.01704	-74.0244	0.557843
696	USV	TRUE	0.867294	321.346	321.355	0.0092	73.385	72.4741	76.6485	4.17439	1.72238	452.64	1.00268	-72.1212	0.658638
697	USV	TRUE	0.866995	321.572	321.591	0.0192	67.4696	66.8728	67.6245	0.751673	0.2414	12.8262	1.01414	-67.8037	0.64288
698	USV	TRUE	0.818808	321.715	321.725	0.0096	66.5344	66.4082	68.6124	2.20419	0.702534	240.584	1.00619	-64.3663	0.699588
699	USV	TRUE	0.762673	322.311	322.334	0.0228	61.4426	60.7745	62.7814	2.00689	0.541043	55.8658	1.08155	-70.5763	0.72349
700	USV	TRUE	0.710895	322.649	322.67	0.0208	66.9488	66.627	80.4466	13.8196	5.81537	-636.777	1.11503	-66.1672	0.586753
701	USV	TRUE	0.776931	322.79	322.814	0.0244	69.9697	60.8709	71.1943	10.3234	3.87799	-410.944	1.02497	-66.1207	0.719024
702	USV	TRUE	0.820571	322.887	322.905	0.018	78.1586	72.7151	83.1075	10.3924	2.50244	-69.4563	1.6703	-70.1245	0.716711
703	USV	TRUE	0.662326	328.232	328.234	0.0016	52.4277	52.205	52.8285	0.623441	0.249933	-389.651	1.00816	-68.6983	0.721914
704	USV	TRUE	0.715	328.36	328.421	0.0616	67.4058	66.7693	69.0891	2.31985	0.905523	30.7996	1.00851	-68.8362	0.574123
705	USV	TRUE	0.833305	328.569	328.571	0.0016	75.3786	75.0045	75.7527	0.74813	0.295724	-467.581	1	-71.9619	0.705959
706	USV	TRUE	0.607369	328.688	328.7	0.0116	62.5648	61.0379	65.5501	4.51222	1.53554	-364.645	1.00979	-78.3738	0.537247
707	USV	TRUE	0.614913	328.862	328.885	0.0232	65.2775	60.0936	66.6569	6.56329	1.79064	-96.8175	1.14703	-77.0831	0.538687
708	USV	TRUE	0.672157	329.844	329.987	0.1424	72.5758	25.12	90.7001	65.5801	10.6419	-131.65	2.97022	-86.3727	0.244509
709	USV	TRUE	0.870023	330.075	330.087	0.012	61.8192	61.575	63.4562	1.88118	0.654327	-105.746	1.05308	-72.8795	0.59358
710	USV	TRUE	0.697221	330.399	330.405	0.0056	82.4874	77.858	83.4383	5.58035	2.18229	1016.93	1.00779	-82.874	0.439397
711	USV	TRUE	0.751387	330.777	330.818	0.0416	68.0154	62.9327	73.3666	10.4339	3.32757	-64.1943	1.18554	-71.3885	0.657884
712	USV	TRUE	0.901473	330.929	330.935	0.0064	68.098	67.2786	68.3354	1.05675	0.3591	128.715	1.02124	-60.6339	0.847492
713	USV	TRUE	0.979008	331.03	331.052	0.022	81.5074	71.6885	83.6571	11.9687	4.22138	318.322	1.26617	-65.7216	0.769403
714	USV	TRUE	0.942214	331.467	331.471	0.0048	86.4622	85.6235	88.8149	3.19143	0.93302	561.538	1.05724	-65.5764	0.782142
715	USV	TRUE	0.654331	346.427	346.43	0.0024	57.1466	57.0056	57.7478	0.742192	0.281838	-306.154	1.03007	-72.4215	0.726792
716	USV	TRUE	0.857171	346.515	346.526	0.0116	69.5233	67.6574	70.8041	3.1467	1.14042	184.501	1.18255	-72.2777	0.670717
717	USV	TRUE	0.858585	347.133	347.155	0.0212	64.7141	64.3355	67.2095	2.87392	1.00317	128.263	1.01852	-68.5068	0.704032
718	USV	TRUE	0.651365	347.301	347.308	0.0068	72.5641	72.5368	74.12	1.58323	0.655336	-241.24	1.02084	-73.0197	0.551903
719	USV	TRUE	0.960761	347.403	347.405	0.002	70.7555	70.5818	70.9292	0.347346	0.151643	-197.847	1.00936	-65.0021	0.767355
720	USV	TRUE	0.91515	347.587	347.595	0.0072	58.7458	55.6779	60.9919	5.3141	1.86058	-776.103	1.01597	-59.1845	0.856806
721	USV	TRUE	0.783022	347.789	347.84	0.0516	67.62	60.5916	77.6537	17.0621	4.20818	-130.577	1.1549	-61.8585	0.780625
722	USV	TRUE	0.788572	348.335	348.384	0.0484	63.0945	57.769	68.325	10.556	2.02918	-165.496	1.01364	-64.1118	0.655359
723	USV	TRUE	0.83551	348.473	348.478	0.0048	70.8219	70.4582	71.0891	0.630863	0.184452	-75.0348	1.04402	-67.5362	0.732433
724	USV	TRUE	0.853228	348.519	348.524	0.0056	72.0527	69.8647	72.5308	2.66605	1.0217	-489.365	1.01163	-59.2976	0.845746
725	USV	TRUE	0.933042	382.301	382.313	0.0116	67.5145	64.247	68.3903	4.14326	1.29883	-345.983	1.00962	-73.6064	0.601612
726	USV	TRUE	0.784677	382.402	382.459	0.0572	46.781	43.3186	56.3126	12.994	3.42494	-189.025	1.0875	-77.3306	0.490932
727	USV	TRUE	0.835237	383.362	383.375	0.0136	68.6603	68.4525	71.5387	3.08615	0.82711	-157.176	1.05407	-67.0522	0.72708
728	USV	TRUE	0.839193	396.299	396.304	0.0048	70.9085	69.206	71.8423	2.63632	1.02364	270.559	1.49469	-75.2519	0.63973
729	USV	TRUE	0.805595	431.989	432.006	0.0168	77.3133	65.631	87.1708	21.5397	7.06233	34.6351	3.32261	-75.8795	0.539418
730	USV	TRUE	0.885682	432.103	432.104	0.0016	89.2198	88.9971	89.6206	0.623441	0.249933	-389.651	1.00816	-69.5682	0.701926
731	USV	TRUE	0.609185	441.866	441.868	0.0016	82.4167	82.4167	82.4167	1.42109e-14	3.32326e-15	4.96507e-12	1	-73.0071	0.656181
732	USV	TRUE	0.772763	452.25	452.252	0.002	75.5857	75.0959	76.3784	1.28251	0.503743	665.428	1.01432	-72.5076	0.698478
733	USV	TRUE	0.938152	459.73	459.734	0.004	57.5169	56.0993	58.363	2.26369	0.814052	-605.055	1.02388	-57.9181	0.856354
734	USV	TRUE	0.757583	460.04	460.042	0.0016	61.2783	60.931	61.8038	0.872818	0.347517	-545.511	1.00577	-57.2116	0.760011
735	USV	TRUE	0.679929	460.283	460.292	0.0088	60.0403	58.9864	60.8815	1.89509	0.665176	-206.291	1.07945	-48.7716	0.719435
736	USV	TRUE	0.68158	460.583	460.599	0.016	58.2483	53.3338	59.9958	6.66199	2.78695	-384.735	1.01413	-65.0934	0.703184
737	USV	TRUE	0.739863	460.809	460.827	0.0176	75.1612	65.7534	75.186	9.43262	4.2568	-556.768	1.01935	-64.2959	0.655915
738	USV	TRUE	0.730998	460.947	460.949	0.0028	61.613	60.663	61.7318	1.06876	0.356517	268.603	1.13869	-69.5858	0.662488
739	USV	TRUE	0.855951	461.162	461.207	0.0448	55.1693	53.8848	67.9852	14.1004	4.9985	-312.015	1.00482	-71.5246	0.643615
740	USV	TRUE	0.666867	461.37	461.481	0.1112	66.4386	38.8143	83.7534	44.9391	15.3471	146.583	1.71111	-70.2956	0.479631
741	USV	TRUE	0.699842	461.675	461.683	0.008	80.8606	79.97	85.0936	5.12359	1.77974	-654.292	1.0163	-69.2104	0.596038
742	USV	TRUE	0.741142	461.984	461.998	0.0144	53.0666	49.4876	55.4559	5.96821	2.27573	-447.286	1.00634	-74.6125	0.617907
743	USV	TRUE	0.825847	462.205	462.226	0.0212	69.9779	60.0683	70.7556	10.6872	3.56924	-501.512	1.00023	-63.6314	0.741548
744	USV	TRUE	0.834924	462.497	462.572	0.0752	70.9611	57.3823	71.6945	14.3123	6.37206	-186.86	1.00325	-63.6702	0.59053
745	USV	TRUE	0.857712	463.732	463.744	0.0124	67.1654	62.7609	68.531	5.7701	1.77474	-451.112	1.02633	-72.6928	0.446463
746	USV	TRUE	0.683241	466.011	466.013	0.0024	58.6218	58.3472	58.6886	0.341408	0.121048	-83.4966	1.03838	-73.5456	0.617192
747	USV	TRUE	0.848166	466.446	466.506	0.0596	66.5693	62.6766	68.626	5.94938	2.31026	-41.3424	1.05011	-71.0496	0.635022
748	USV	TRUE	0.830631	466.692	466.703	0.0108	70.0262	69.8162	70.8435	1.02733	0.391835	90.4578	1.00527	-65.7584	0.774193
749	USV	TRUE	0.710302	469.513	469.518	0.0052	73.9535	73.0715	75.6844	2.61287	0.836597	-508.542	1.00705	-76.3371	0.54288
750	USV	TRUE	0.95518	478.029	478.06	0.0312	64.6021	64.1927	71.5975	7.4048	3.49432	-257.816	1.01989	-68.9477	0.646459
751	USV	TRUE	0.764417	478.303	478.322	0.0192	83.221	80.4751	87.2735	6.79842	2.12121	-176.523	1.18095	-75.0953	0.549424
752	USV	TRUE	0.702631	478.403	478.409	0.0052	94.6361	94.1748	98.2563	4.08151	1.8621	-803.593	1.00813	-74.3519	0.586787
753	USV	TRUE	0.688326	478.71	478.712	0.002	58.5853	58.1088	59.6674	1.5586	0.599135	779.302	1.02713	-75.2472	0.65179
754	USV	TRUE	0.958041	498.781	498.794	0.0132	69.2733	65.4047	94.7453	29.3406	7.084	894.159	1.38039	-56.6003	0.789141
755	USV	TRUE	0.717296	586.544	586.547	0.0028	88.7547	87.5441	89.2408	1.69666	0.650694	-341.612	1.31861	-74.8661	0.586712
756	USV	TRUE	0.605341	586.622	586.624	0.002	84.9368	84.5004	86.0056	1.50517	0.5573	716.321	1.03335	-75.6299	0.609767
757	USV	TRUE	0.80689	586.727	586.728	0.0016	72.9376	72.3854	73.1336	0.74813	0.307235	-467.581	1.02779	-67.7715	0.720274
758	USV	TRUE	0.761417	586.816	586.829	0.0136	61.3944	57.1993	65.1916	7.99237	2.09624	-442.237	1.06927	-70.9754	0.721232
759	USV	TRUE	0.620201	586.928	586.93	0.002	61.0017	60.2358	62.0705	1.8347	0.67271	-893.175	1.00595	-75.2157	0.607948
760	USV	TRUE	0.754024	587.199	587.201	0.0024	67.9113	67.6441	68.0449	0.400784	0.146947	166.993	1.00302	-71.7872	0.577306
761	USV	TRUE	0.600102	588.898	588.902	0.0048	70.3309	69.3532	70.3632	1.01002	0.452854	214.101	1.01207	-78.6157	0.526887
						0.0187088
