# Supplementary material for: Bazedoxifene reverses sexually dimorphic autistic-like abnormalities in biallelic MDGA1-mutant mice
Source: EMBO Mol Med. 2026 Mar 20;18(4):1358–98. doi: 10.1038/s44321-026-00402-y (PMC13084050; doi:10.1038/s44321-026-00402-y)
Supplement: Supplementary file 20 — Source data Fig. 7 [file 44321_2026_402_MOESM20_ESM.zip › Panel I and J/Batch1/WT_sham_41.xlsx]

## Sheet: Sheet1
ID	Label	Accepted	Score	Begin Time (s)	End Time (s)	Call Length (s)	Principal Frequency (kHz)	Low Freq (kHz)	High Freq (kHz)	Delta Freq (kHz)	Frequency Standard Deviation (kHz)	Slope (kHz/s)	Sinuosity	Mean Power (dB/Hz)	Tonality
1	USV	TRUE	0.613664	0.581604	0.585604	0.004	72.7151	70.5627	77.2573	6.69457	2.01163	-1447.11	1.03894	-72.7485	0.645813
2	USV	TRUE	0.658903	0.674404	0.676004	0.0016	70.553	69.3506	71.221	1.87032	0.749798	1168.95	1.01167	-73.1732	0.650636
3	USV	TRUE	0.977028	0.911604	0.940004	0.0284	80.7732	76.3599	81.456	5.09608	1.75564	-213.566	1.07256	-60.7541	0.724812
4	USV	TRUE	0.808473	1.1061	1.1105	0.0044	73.4256	73.1621	74.2309	1.06876	0.307467	135.593	1.10011	-63.9442	0.778873
5	USV	TRUE	0.650193	1.3113	1.3137	0.0024	83.4684	83.3497	84.0028	0.653129	0.237269	-222.658	1.06785	-73.6689	0.639392
6	USV	TRUE	0.936835	1.6045	1.6141	0.0096	74.5394	71.6777	81.3634	9.68563	2.84627	899.806	1.04263	-75.4754	0.58674
7	USV	TRUE	0.864454	1.6985	1.7041	0.0056	75.5407	75.2278	81.4895	6.26169	2.65838	1272.19	1.14936	-74.2502	0.597694
8	USV	TRUE	0.712237	4.03117	4.04677	0.0156	70.039	69.7786	70.3819	0.603224	0.24969	28.1286	1.00539	-80.0769	0.534278
9	USV	TRUE	0.959449	4.13677	4.14357	0.0068	73.4242	73.1978	73.5755	0.377754	0.138239	49.4936	1.00148	-70.5593	0.64728
10	USV	TRUE	0.684392	4.52797	4.53597	0.008	80.6663	72.5165	83.4528	10.9363	4.65023	1381.83	1.05486	-79.757	0.498025
11	USV	TRUE	0.789039	6.25495	6.25695	0.002	71.6093	71.0037	71.8052	0.801568	0.306667	-353.708	1.10504	-74.3376	0.588185
12	USV	TRUE	0.760332	7.71344	7.72024	0.0068	71.2242	69.5995	71.7037	2.1042	0.962553	-307.236	1.00158	-66.9768	0.772932
13	USV	TRUE	0.679251	7.81264	7.81504	0.0024	76.5449	75.6097	77.1461	1.53634	0.557485	640.141	1.00745	-75.0075	0.59553
14	USV	TRUE	0.889399	11.8774	11.883	0.0056	80.5673	79.4908	84.3489	4.85807	1.78313	933.655	1.0235	-69.5534	0.708594
15	USV	TRUE	0.925773	12.2479	12.2503	0.0024	82.8034	82.603	83.2042	0.601176	0.22042	250.49	1.00609	-67.1165	0.726741
16	USV	TRUE	0.604654	12.6451	12.6467	0.0016	81.7286	81.7286	81.7286	1.42109e-14	2.94575e-15	7.05593e-12	1	-69.4908	0.665066
17	USV	TRUE	0.700112	12.7471	12.7591	0.012	91.0551	89.4979	98.8084	9.3105	4.34179	773.236	1.00179	-79.1876	0.507526
18	USV	TRUE	0.965022	12.8007	12.8375	0.0368	69.0045	64.5563	78.9693	14.413	3.49037	-286.042	1.6187	-66.241	0.703609
19	USV	TRUE	0.739408	12.9515	12.9575	0.006	83.5204	77.4122	85.1087	7.69653	2.25214	1096.92	1.08626	-71.8461	0.597921
20	USV	TRUE	0.882554	14.0445	14.0501	0.0056	80.3695	78.8063	80.6945	1.88827	0.697196	341.209	1.00231	-65.2257	0.796438
21	USV	TRUE	0.60064	14.3341	14.3373	0.0032	74.8396	73.8228	75.0029	1.18009	0.41387	323.163	1.0931	-61.6994	0.734059
22	USV	TRUE	0.978192	15.0838	15.087	0.0032	81.6005	80.5912	82.6099	2.01876	0.737483	671.065	1.00604	-62.2363	0.773056
23	USV	TRUE	0.685218	15.6778	15.6818	0.004	110.248	109.817	112.867	3.05021	1.24317	781.784	1.00401	-79.3014	0.491565
24	USV	TRUE	0.839193	15.7518	15.7542	0.0024	80.7329	80.4063	83.004	2.59767	0.973149	1001.96	1.17144	-72.8599	0.582642
25	USV	TRUE	0.751425	16.1279	16.1367	0.0088	71.9701	63.5487	73.7811	10.2324	3.05779	1145.42	1.01864	-75.5993	0.608657
26	USV	TRUE	0.878327	16.3259	16.3315	0.0056	71.6446	69.5617	75.5911	6.02932	2.77095	1027.33	1.07486	-73.3813	0.699954
27	USV	TRUE	0.681224	16.5171	16.5239	0.0068	70.2463	69.8236	72.6018	2.77825	1.13316	458.997	1.03194	-76.2369	0.554681
28	USV	TRUE	0.671881	17.1296	17.1352	0.0056	74.2502	74.0834	74.5003	0.416943	0.147458	-42.6796	1.0261	-73.3941	0.592264
29	USV	TRUE	0.772388	19.5437	19.5501	0.0064	77.2956	73.4437	77.8078	4.36409	1.43957	-225.204	2.44933	-73.7418	0.601401
30	USV	TRUE	0.618573	19.6309	19.6381	0.0072	55.5683	54.1542	57.3901	3.23596	1.46803	-572.882	1.09932	-78.8429	0.458622
31	USV	TRUE	0.809148	19.8141	19.8241	0.01	77.0873	65.932	77.3183	11.3863	5.27638	-1187.31	1.02463	-69.344	0.722741
32	USV	TRUE	0.977871	19.9913	20.0005	0.0092	77.899	75.8877	79.8287	3.94104	1.04453	-366.078	1.02025	-62.7081	0.780887
33	USV	TRUE	0.965337	20.1414	20.6964	0.555	71.9642	66.5203	78.5287	12.0084	4.77472	22.0038	2.03098	-67.0425	0.613613
34	USV	TRUE	0.794116	20.1125	20.1333	0.0208	69.5934	66.9361	78.3879	11.4519	5.02821	489.667	1.0757	-74.5972	0.649537
35	USV	TRUE	0.918296	20.9814	20.9882	0.0068	78.1449	77.9334	78.8488	0.915419	0.33067	31.9072	1.07807	-72.355	0.593027
36	USV	TRUE	0.863461	21.0959	21.1007	0.0048	73.4702	73.3432	74.6993	1.35613	0.520216	-298.054	1.02088	-68.4502	0.640032
37	USV	TRUE	0.859306	21.2235	21.3223	0.0988	70.4874	63.06	78.8485	15.7885	4.49101	-69.2139	1.19775	-68.7068	0.651828
38	USV	TRUE	0.886015	21.3995	21.4159	0.0164	78.367	68.3082	79.5392	11.231	4.21405	-684.893	1.14148	-67.1816	0.709403
39	USV	TRUE	0.917972	21.5411	21.5447	0.0036	66.7031	66.5176	69.2637	2.74611	0.92237	-643.233	1.15806	-61.5287	0.789974
40	USV	TRUE	0.961236	21.6431	21.7007	0.0576	64.4876	62.5825	66.4594	3.87687	1.45056	-66.6536	1.01781	-61.4781	0.786985
41	USV	TRUE	0.931009	21.7835	21.7923	0.0088	71.8289	70.0106	73.0239	3.0133	0.943752	343.301	1.03073	-71.6845	0.665546
42	USV	TRUE	0.957215	21.8687	21.8803	0.0116	72.1117	71.3927	80.6166	9.22387	4.37437	800.172	1.00055	-69.5418	0.704263
43	USV	TRUE	0.92614	21.9607	21.9639	0.0032	70.6896	69.9251	71.5134	1.58829	0.540426	493.249	1.00065	-69.6191	0.716056
44	USV	TRUE	0.750756	22.0572	22.0604	0.0032	69.8544	68.1118	70.2734	2.16163	0.872462	655.065	1.04257	-72.6157	0.64285
45	USV	TRUE	0.831838	22.1508	22.1616	0.0108	74.1199	71.0148	75.0273	4.01242	1.41805	366.566	1.02706	-72.3643	0.601862
46	USV	TRUE	0.94639	22.6424	22.6464	0.004	71.9942	70.2575	73.5973	3.33986	1.39845	1022.2	1.11656	-70.5838	0.716835
47	USV	TRUE	0.854308	23.2745	23.2773	0.0028	76.9709	74.5662	78.8412	4.27503	1.63515	1654.03	1.01211	-74.7189	0.596724
48	USV	TRUE	0.792852	23.3785	23.3921	0.0136	69.2329	66.8045	74.1228	7.31829	2.69865	-442.936	1.11106	-69.4943	0.696169
49	USV	TRUE	0.724071	23.5005	23.5021	0.0016	67.6737	67.451	68.0745	0.623441	0.249933	389.651	1.00816	-76.9431	0.552679
50	USV	TRUE	0.769746	23.5881	23.5921	0.004	70.1763	69.1282	70.9208	1.79261	0.774996	489.23	1.01508	-73.1747	0.637222
51	USV	TRUE	0.820703	23.7993	23.8181	0.0188	68.4279	66.8721	80.3837	13.5117	4.46414	-488.468	2.09298	-74.9991	0.59641
52	USV	TRUE	0.983236	23.9173	23.9301	0.0128	70.5152	68.5306	72.9891	4.45852	1.28775	317.608	1.02044	-68.8949	0.710008
53	USV	TRUE	0.667927	24.5758	24.5806	0.0048	72.9422	70.0031	74.293	4.28987	1.57616	991.764	1.04051	-76.1406	0.592664
54	USV	TRUE	0.834772	24.7846	24.7934	0.0088	77.4427	73.0003	79.9256	6.92532	2.57903	801.283	1.00876	-76.3358	0.55214
55	USV	TRUE	0.797905	25.1383	25.1399	0.0016	73.6121	73.5408	73.8615	0.320627	0.129065	155.86	1.04572	-70.6888	0.692018
56	USV	TRUE	0.718352	26.528	26.5608	0.0328	71.2655	70.8989	71.5669	0.667924	0.227959	13.9316	1.00272	-71.3541	0.550376
57	USV	TRUE	0.628295	26.6768	26.6844	0.0076	78.7048	76.7643	81.8879	5.1236	1.97406	-643.365	1.09117	-79.4024	0.48905
58	USV	TRUE	0.845267	27.0644	27.0816	0.0172	69.1752	67.7534	72.7799	5.02646	1.96256	-256.034	1.02871	-64.1671	0.78735
59	USV	TRUE	0.991986	27.2733	27.3001	0.0268	72.6381	65.7802	77.6938	11.9136	3.166	-115.21	1.37809	-67.3208	0.717186
60	USV	TRUE	0.915446	27.3889	27.3937	0.0048	94.6975	80.3173	95.6353	15.318	6.23155	3368.66	1.03317	-74.0625	0.537569
61	USV	TRUE	0.963847	27.5813	27.5941	0.0128	67.6621	65.4503	75.8856	10.4352	3.04354	-712.41	1.05474	-64.1597	0.728777
62	USV	TRUE	0.984671	27.8873	27.9409	0.0536	69.333	68.8806	70.9761	2.09556	0.699656	-12.2366	1.01591	-60.4694	0.830004
63	USV	TRUE	0.684662	28.0393	28.0421	0.0028	74.6435	73.8122	76.9442	3.13205	1.02139	973.685	1.0824	-68.2865	0.75018
64	USV	TRUE	0.990631	28.297	28.3022	0.0052	79.9929	78.1777	80.6725	2.49481	0.809028	454.384	1.03325	-57.6745	0.780345
65	USV	TRUE	0.972049	28.5074	28.5114	0.004	73.7219	69.2811	76.9511	7.66999	2.8077	-1930.66	1.00461	-64.596	0.759963
66	USV	TRUE	0.644249	28.6074	28.609	0.0016	77.548	76.221	78.3407	2.1197	0.847153	1324.81	1.00811	-72.4742	0.70131
67	USV	TRUE	0.971235	28.733	28.7378	0.0048	74.6363	74.4628	77.1673	2.70451	1.15379	592.002	1.01356	-70.5106	0.629276
68	USV	TRUE	0.815771	28.8318	28.8454	0.0136	76.0719	69.6371	84.8966	15.2595	4.85498	1047.17	1.10429	-75.2974	0.595265
69	USV	TRUE	0.959098	28.9598	28.9822	0.0224	77.3061	70.7672	78.3109	7.54373	2.30115	170.724	1.60948	-68.4281	0.702871
70	USV	TRUE	0.61585	29.0238	29.0262	0.0024	68.2062	67.8202	70.0097	2.18947	0.828002	-890.631	1.09241	-76.3945	0.591726
71	USV	TRUE	0.967409	29.5379	29.5839	0.046	75.2601	71.6375	78.5969	6.95944	2.25871	64.2351	1.25059	-60.2705	0.789495
72	USV	TRUE	0.847752	29.5999	29.6055	0.0056	56.0788	55.4262	60.1674	4.74123	1.51956	-847.501	1.01906	-73.5889	0.646298
73	USV	TRUE	0.993529	29.7507	29.7883	0.0376	71.0909	61.8396	79.3717	17.5321	4.04782	-359.529	1.37677	-65.2212	0.772475
74	USV	TRUE	0.994134	29.8859	29.9527	0.0668	71.8973	65.259	77.9212	12.6622	4.60625	-38.7206	1.17316	-58.3306	0.857391
75	USV	TRUE	0.932597	30.0975	30.1127	0.0152	71.1507	66.8238	75.4716	8.6478	2.66123	-456.8	1.12714	-61.9609	0.728765
76	USV	TRUE	0.958077	30.3923	30.4031	0.0108	66.3668	65.9735	68.5266	2.55314	0.654456	-22.0687	1.16921	-51.5978	0.869447
77	USV	TRUE	0.942757	30.5231	30.5331	0.01	74.8689	69.5845	80.9177	11.3333	4.10599	1311.99	1.06295	-55.3523	0.868758
78	USV	TRUE	0.996467	30.6339	30.6419	0.008	81.0755	79.836	81.9587	2.12267	0.523841	202.175	1.03738	-57.3257	0.863321
79	USV	TRUE	0.956361	30.9251	30.9303	0.0052	74.5823	71.6655	76.6827	5.01722	1.47666	873.666	1.01631	-64.8997	0.792698
80	USV	TRUE	0.698288	32.008	32.012	0.004	79.9743	79.6299	80.4498	0.81989	0.271025	-68.7287	1.11784	-70.6285	0.654489
81	USV	TRUE	0.776551	32.0572	32.1628	0.1056	55.5416	51.9877	79.3047	27.3169	11.8654	-245.798	1.03822	-72.1964	0.590613
82	USV	TRUE	0.966981	32.3997	32.4077	0.008	72.4953	71.6418	73.2894	1.64767	0.459462	-181.452	1.01319	-61.9962	0.790287
83	USV	TRUE	0.82056	32.5341	32.5445	0.0104	79.6486	77.2047	80.6188	3.41412	1.34045	321.398	1.01385	-73.485	0.654954
84	USV	TRUE	0.741572	32.6601	32.6705	0.0104	76.1559	73.4006	80.6387	7.23812	2.60578	748.854	1.14334	-71.8234	0.598918
85	USV	TRUE	0.821518	33.9302	33.9358	0.0056	70.291	68.8438	70.5434	1.69962	0.516964	-109.208	1.2189	-69.5867	0.582164
86	USV	TRUE	0.863753	34.0442	34.0866	0.0424	64.8757	60.1094	73.1748	13.0654	4.5309	-295.734	1.05549	-72.6157	0.640386
87	USV	TRUE	0.837223	34.2203	34.2431	0.0228	71.583	66.9103	71.9246	5.01432	2.32128	-198.254	1.069	-67.3012	0.709302
88	USV	TRUE	0.774594	50.429	50.4314	0.0024	80.1776	79.4193	80.9248	1.50553	0.533389	613.4	1.00519	-75.8003	0.593393
89	USV	TRUE	0.891357	53.3168	53.3232	0.0064	81.4305	80.7403	82.3583	1.61798	0.395899	171.735	1.03575	-68.1659	0.703759
90	USV	TRUE	0.869333	56.3779	56.3807	0.0028	82.7588	82.321	83.8647	1.54376	0.553813	-547.808	1.02848	-70.456	0.651697
91	USV	TRUE	0.790506	56.9723	56.9775	0.0052	73.5846	73.0054	73.9915	0.986072	0.346231	190.747	1.00586	-70.8586	0.645359
92	USV	TRUE	0.66273	57.0691	57.0719	0.0028	74.9556	73.6754	75.2488	1.57345	0.552305	471.822	1.17938	-72.2104	0.655021
93	USV	TRUE	0.961816	57.21	57.2208	0.0108	73.0522	71.3531	75.4154	4.06225	1.09472	115.347	1.31576	-61.1521	0.777148
94	USV	TRUE	0.964809	57.3532	57.3744	0.0212	68.9572	66.8678	73.1235	6.25566	2.53913	261.575	1.03707	-73.9978	0.579991
95	USV	TRUE	0.854582	57.5048	57.5072	0.0024	77.5233	74.4507	77.9761	3.52541	1.32106	1363.78	1.17688	-75.3511	0.629867
96	USV	TRUE	0.948628	80.9185	80.9421	0.0236	74.6353	73.8964	80.0666	6.17022	2.14103	248.232	1.00627	-73.9907	0.663151
97	USV	TRUE	0.864319	81.339	81.3542	0.0152	80.3898	79.0539	82.3042	3.25034	0.79096	-1.49867	1.20616	-65.9351	0.775396
98	USV	TRUE	0.750288	81.579	81.5854	0.0064	77.1338	76.2156	78.2247	2.00917	0.662985	154.386	1.19632	-75.65	0.586998
99	USV	TRUE	0.925534	81.7014	81.7034	0.002	80.7998	80.4079	82.011	1.60314	0.613334	707.415	1.24555	-68.0936	0.743545
100	USV	TRUE	0.733825	86.053	86.0574	0.0044	72.9621	71.9612	73.6109	1.64975	0.802293	-397.222	1.01805	-70.644	0.635419
101	USV	TRUE	0.867928	86.1659	86.1691	0.0032	76.9539	74.5788	77.2359	2.65705	0.941013	749.923	1.19306	-69.7428	0.739135
102	USV	TRUE	0.732909	86.2899	86.2915	0.0016	84.385	82.8798	84.9995	2.1197	0.863384	1324.81	1.02533	-72.3556	0.716183
103	USV	TRUE	0.888738	94.8418	94.859	0.0172	83.0538	77.838	87.6373	9.79934	3.77933	554.531	1.00387	-76.8984	0.579742
104	USV	TRUE	0.945095	94.9838	94.9898	0.006	83.4888	82.2754	83.9386	1.66324	0.744771	274.619	1.00225	-67.2761	0.76806
105	USV	TRUE	0.723853	95.8039	95.8083	0.0044	80.4374	79.3093	81.7437	2.43439	0.830764	574.81	1.00376	-72.7225	0.661097
106	USV	TRUE	0.994463	96.8192	96.8248	0.0056	81.3398	80.8277	82.9133	2.08556	0.641462	-338.956	1.03307	-58.5746	0.837763
107	USV	TRUE	0.619712	142.272	142.278	0.0056	65.2101	64.7351	65.3747	0.639611	0.217636	-97.7645	1.016	-79.2434	0.402445
108	USV	TRUE	0.819079	142.435	142.438	0.0032	88.6409	88.0546	88.6706	0.616019	0.209468	-145.346	1.04719	-67.0464	0.577618
109	USV	TRUE	0.654032	143.264	143.268	0.0044	72.3061	71.9721	72.9221	0.950006	0.285848	189.83	1.01806	-71.7582	0.60875
110	USV	TRUE	0.800036	197.472	197.521	0.0484	74.9215	71.0464	75.8946	4.8482	1.32586	-40.0599	1.03426	-78.3916	0.508765
111	USV	TRUE	0.991962	201.911	201.963	0.0516	71.4465	71.3248	71.5722	0.247414	0.0978004	-3.03572	1.00045	-68.2884	0.575256
112	USV	TRUE	0.602415	272.901	272.905	0.004	84.5836	82.2151	86.8458	4.6307	1.98784	1259.2	1.01018	-74.0611	0.59243
113	USV	TRUE	0.702823	274.657	274.665	0.0084	83.0784	78.5705	87.2987	8.72818	3.22251	1172.23	1.05239	-70.0445	0.710988
114	USV	TRUE	0.847702	275.486	275.489	0.0024	80.8187	80.6183	81.5534	0.935162	0.354547	-389.651	1.03377	-66.3398	0.686168
115	USV	TRUE	0.897771	275.681	275.729	0.0476	80.2673	73.1645	94.739	21.5745	7.32208	241.877	1.46071	-71.0421	0.654058
116	USV	TRUE	0.957223	275.761	275.766	0.0052	53.0327	52.6161	55.0492	2.43307	0.793251	400.366	1.04089	-72.1436	0.640097
117	USV	TRUE	0.908885	275.956	275.958	0.002	66.2359	65.4254	66.7435	1.31813	0.537831	-707.415	1.02511	-66.4318	0.530686
118	USV	TRUE	0.831556	276.781	276.787	0.0056	77.7977	69.4803	79.6938	10.2135	3.5166	1679.19	1.05072	-75.9046	0.533419
119	USV	TRUE	0.669406	276.889	276.895	0.006	72.8994	72.7089	73.3546	0.645681	0.224828	-96.646	1.0101	-67.7635	0.699847
120	USV	TRUE	0.669908	277.105	277.119	0.014	66.1318	64.9963	67.8463	2.85002	0.985935	-163.463	1.01748	-70.9925	0.654693
121	USV	TRUE	0.718003	277.208	277.216	0.0084	69.6697	68.254	70.3952	2.14116	0.691963	117.518	1.17438	-77.002	0.550581
122	USV	TRUE	0.620495	277.313	277.318	0.0048	71.9368	68.346	73.2466	4.90057	2.11607	1018.88	1.00026	-74.999	0.65319
123	USV	TRUE	0.64018	277.663	277.667	0.0048	60.1801	58.904	60.275	1.37101	0.678829	-291.371	1.00498	-81.2185	0.438989
124	USV	TRUE	0.650867	277.791	277.794	0.0024	76.3982	68.6498	77.2963	8.64654	3.23533	-3256.37	1.23683	-74.7749	0.508558
125	USV	TRUE	0.869021	278.152	278.215	0.0624	68.7965	67.2498	78.6354	11.3856	2.74126	-140.224	1.04234	-68.5213	0.589663
126	USV	TRUE	0.713786	278.283	278.291	0.0072	57.0602	53.8232	57.6298	3.80661	1.76476	-567.023	1.00757	-76.8152	0.508387
127	USV	TRUE	0.678206	278.433	278.46	0.0276	77.0864	69.9624	77.2533	7.29092	3.86989	-261.429	1.00646	-71.4167	0.689615
128	USV	TRUE	0.870404	278.585	278.618	0.0324	78.7797	74.1683	79.0697	4.90147	2.37478	145.169	1.002	-73.5757	0.542214
129	USV	TRUE	0.972171	278.877	278.881	0.0044	81.9471	81.4304	83.4092	1.97874	0.723554	328.951	1.16543	-65.668	0.776685
130	USV	TRUE	0.685462	279.68	279.682	0.002	76.2213	75.1704	79.8284	4.658	1.81678	2236.12	1.19643	-75.0909	0.600353
131	USV	TRUE	0.829318	280.207	280.211	0.0036	79.8742	78.7015	81.2843	2.58283	0.905469	-745.791	1.0047	-67.4331	0.673828
132	USV	TRUE	0.624285	280.284	280.293	0.0084	54.6565	53.7937	55.6352	1.84145	0.689426	220.153	1.01208	-78.5783	0.497497
133	USV	TRUE	0.894046	280.535	280.536	0.0016	73.0124	72.2109	73.4578	1.24688	0.499865	-779.302	1.01315	-61.9484	0.721659
134	USV	TRUE	0.962933	280.857	280.868	0.0116	59.598	57.1978	62.1483	4.95042	1.82071	425.407	1.01514	-74.4629	0.595066
135	USV	TRUE	0.949064	281.036	281.039	0.0024	82.7592	80.8889	85.2975	4.40862	1.59335	1836.93	1.00199	-65.0462	0.709616
136	USV	TRUE	0.872329	281.151	281.158	0.0068	79.0109	77.6823	79.6195	1.93712	0.546295	224.572	1.0909	-51.305	0.85402
137	USV	TRUE	0.630578	281.286	281.291	0.0044	77.6713	73.9636	79.4406	5.47693	2.31475	1237.86	1.00183	-71.6624	0.637529
138	USV	TRUE	0.790115	281.914	281.917	0.0036	62.2904	59.6334	63.0697	3.43635	1.19531	943.709	1.04901	-70.6825	0.611267
139	USV	TRUE	0.791394	282.519	282.526	0.0068	79.1954	77.3308	79.7661	2.43524	0.917976	-385.621	1.00652	-71.7876	0.546543
140	USV	TRUE	0.853103	282.603	282.612	0.0096	69.4237	61.7715	71.8134	10.0419	3.19595	887.938	1.05955	-75.4098	0.605304
141	USV	TRUE	0.960196	283.065	283.068	0.0036	75.3471	73.8033	76.4827	2.67931	0.898357	739.043	1.00645	-71.133	0.704196
142	USV	TRUE	0.882835	287.735	287.751	0.0152	74.1543	72.0561	77.5897	5.53364	2.12756	-60.7504	1.27421	-69.6774	0.593056
143	USV	TRUE	0.781058	288.022	288.029	0.0076	67.1104	66.1469	69.0118	2.86498	1.18241	-372.428	1.00676	-64.0867	0.715431
144	USV	TRUE	0.856906	288.945	288.956	0.0104	78.0318	73.6693	80.1542	6.48495	2.40735	570.454	1.07439	-75.4391	0.58123
145	USV	TRUE	0.863959	289.107	289.132	0.0256	69.5452	68.9609	71.6184	2.65745	1.22248	-51.3051	1.02793	-77.7428	0.524922
146	USV	TRUE	0.717388	292.631	292.641	0.01	81.4684	76.2105	82.4858	6.27529	2.28292	720.011	1.22279	-73.7602	0.609475
147	USV	TRUE	0.668359	292.785	292.787	0.0016	76.6609	76.3848	76.7589	0.374065	0.153618	233.791	1.01068	-72.3967	0.6565
148	USV	TRUE	0.921799	293.019	293.199	0.18	77.2746	72.102	81.1657	9.06371	3.38338	32.3546	1.82097	-73.2941	0.422289
149	USV	TRUE	0.835561	295.027	295.073	0.046	71.3748	68.0408	85.2532	17.2124	7.16393	-317.987	1.08717	-70.8657	0.610702
150	USV	TRUE	0.954863	295.237	295.253	0.016	68.8328	66.4082	72.6626	6.25434	1.89102	-306.593	1.20337	-67.127	0.716628
151	USV	TRUE	0.82719	295.615	295.636	0.0208	80.8508	72.8631	83.6201	10.757	3.79721	333.509	1.30949	-76.5032	0.502469
152	USV	TRUE	0.601486	295.754	295.85	0.096	58.8946	34.996	71.1259	36.1299	5.75271	23.4567	3.33874	-88.9842	0.241114
153	USV	TRUE	0.761343	295.954	295.961	0.0076	70.6818	68.8792	71.2511	2.37193	0.855249	327.468	1.02926	-76.7802	0.546001
154	USV	TRUE	0.777921	297.285	297.291	0.0056	80.9689	80.3379	81.0835	0.745601	0.256201	99.8993	1.02477	-73.4267	0.577759
155	USV	TRUE	0.805265	305.382	305.393	0.0108	85.1743	78.8886	87.2826	8.39397	2.98326	-836.088	1.02795	-64.4484	0.771184
156	USV	TRUE	0.679617	354.195	354.197	0.0016	85.7028	85.7028	85.7028	0	5.75605e-15	9.04196e-12	1	-80.6503	0.392069
157	USV	TRUE	0.959752	354.547	354.566	0.0196	79.8778	72.4044	79.9054	7.50101	2.32613	-368.663	1.05597	-69.978	0.641999
158	USV	TRUE	0.60734	354.773	354.78	0.0068	69.9061	68.9222	70.5007	1.5785	0.477432	-211.594	1.0076	-77.6478	0.492448
159	USV	TRUE	0.672455	357.015	357.017	0.0016	68.0178	67.617	68.2404	0.623441	0.249933	389.651	1.00816	-74.9614	0.589913
160	USV	TRUE	0.766873	357.173	357.18	0.0076	71.065	70.1299	72.1748	2.04489	0.6246	262.312	1.00721	-71.9753	0.595454
161	USV	TRUE	0.985618	357.268	357.278	0.01	80.6183	73.9614	82.4511	8.48969	2.95652	912.569	1.01987	-69.1969	0.720351
162	USV	TRUE	0.833019	357.419	357.422	0.0024	69.9633	67.6922	71.3661	3.67385	1.335	-1530.77	1.00638	-68.9568	0.733683
163	USV	TRUE	0.715853	357.613	357.617	0.0044	54.3187	52.8492	56.6195	3.77034	1.25659	865.199	1.00906	-73.0526	0.664889
164	USV	TRUE	0.949697	358.744	358.745	0.0016	77.0995	75.7457	77.7407	1.99501	0.806008	-1246.88	1.01819	-65.8211	0.698139
165	USV	TRUE	0.922132	358.902	358.932	0.0292	70.0651	65.0724	75.292	10.2196	3.74052	-372.22	1.09768	-68.4048	0.594344
166	USV	TRUE	0.674751	359.537	359.539	0.002	83.2645	83.1175	84.0171	0.899537	0.348391	425.594	1.05785	-68.8933	0.57634
167	USV	TRUE	0.910494	359.695	359.721	0.026	83.886	74.754	87.3273	12.5733	4.38431	383.006	1.34983	-59.4948	0.792132
168	USV	TRUE	0.959012	359.967	359.996	0.0284	66.3409	66.1823	80.262	14.0797	7.11425	498.544	1.01268	-66.3453	0.692505
169	USV	TRUE	0.70183	360.296	360.298	0.0016	75.0583	74.0519	75.2275	1.17563	0.490049	-701.372	1.10925	-72.2063	0.697273
170	USV	TRUE	0.779016	360.57	360.584	0.0144	75.1807	70.6011	83.6126	13.0115	5.16682	817.091	1.07807	-75.9452	0.53707
171	USV	TRUE	0.771179	360.852	360.86	0.0076	70.0263	65.963	70.1748	4.21178	1.52863	-582.554	1.07166	-61.7165	0.763407
172	USV	TRUE	0.941796	360.923	360.945	0.022	69.6346	68.024	71.9948	3.97073	1.14683	157.484	1.10903	-63.0527	0.788557
173	USV	TRUE	0.948572	361.113	361.128	0.0152	69.3941	67.6805	82.5878	14.9073	6.73924	-955.341	1.00307	-63.3214	0.656887
174	USV	TRUE	0.895654	361.629	361.785	0.156	64.5866	52.3641	70.4944	18.1303	3.52731	-59.3327	1.07788	-50.169	0.860265
175	USV	TRUE	0.832652	362.669	362.672	0.0032	78.3131	77.9643	79.4041	1.43985	0.551948	-476.24	1.07177	-68.5245	0.619114
176	USV	TRUE	0.976923	362.94	363.039	0.0996	70.2891	68.1989	71.1657	2.96683	0.729823	-8.68386	1.01314	-65.5389	0.639309
177	USV	TRUE	0.843966	388.793	388.796	0.0024	72.7942	71.9926	73.1949	1.20235	0.44084	500.98	1.01501	-72.1288	0.621041
178	USV	TRUE	0.777292	452.024	452.026	0.0016	72.0807	71.1544	72.6507	1.49626	0.597287	935.162	1.00886	-76.9681	0.549504
179	USV	TRUE	0.679111	452.136	452.14	0.004	86.0462	84.7177	87.0333	2.31564	0.858479	640.815	1.02271	-61.4868	0.846861
180	USV	TRUE	0.955383	491.607	491.612	0.0048	77.0077	75.5159	78.2323	2.71642	0.768854	485.993	1.02148	-65.3611	0.668481
181	USV	TRUE	0.979942	491.797	491.855	0.058	77.6734	74.7343	81.3603	6.62596	2.31243	-76.1519	1.07501	-62.7673	0.790094
182	USV	TRUE	0.885056	495.972	496.011	0.0384	70.3419	68.0263	71.4297	3.40338	1.14855	21.478	1.03115	-54.5027	0.77945
183	USV	TRUE	0.852967	496.079	496.081	0.0016	77.3799	77.3087	77.6293	0.320627	0.129065	155.86	1.04572	-63.2418	0.773809
184	USV	TRUE	0.672603	507.238	507.257	0.0192	75.5502	73.711	77.1235	3.41252	1.3579	-162.691	1.02906	-72.9821	0.587606
185	USV	TRUE	0.71749	507.593	507.616	0.0228	58.8461	58.4758	61.3452	2.8694	1.16613	-139.196	1.01403	-76.2238	0.494485
186	USV	TRUE	0.742545	507.717	507.719	0.002	69.8477	68.2401	70.244	2.00392	0.732863	-881.088	1.09847	-73.1041	0.651467
187	USV	TRUE	0.64312	507.828	507.833	0.0052	67.5425	66.6875	67.9268	1.23933	0.461624	-131.214	1.13888	-74.2278	0.502889
188	USV	TRUE	0.921336	507.942	507.996	0.0544	63.4685	58.1105	65.0123	6.9018	2.45237	26.8284	1.09533	-72.6288	0.486955
189	USV	TRUE	0.868993	508.503	508.538	0.0348	61.521	39.316	65.2137	25.8977	12.5268	744.995	1.19479	-66.7226	0.720117
190	USV	TRUE	0.879526	508.721	508.726	0.0052	65.1994	64.6419	66.8666	2.2247	0.797579	-393.969	1.02344	-69.3362	0.559737
191	USV	TRUE	0.853414	508.925	508.982	0.0564	60.8795	37.5234	66.4575	28.9341	13.9695	587.271	1.1633	-57.1618	0.704802
192	USV	TRUE	0.860102	509.167	509.196	0.0292	66.1427	37.1734	67.3981	30.2247	13.6593	1214.16	1.16047	-67.279	0.490931
193	USV	TRUE	0.95871	509.646	509.662	0.016	68.9991	68.3045	69.8491	1.54456	0.455534	81.9253	1.02061	-59.2337	0.720188
194	USV	TRUE	0.628401	509.646	509.673	0.0268	68.3655	63.8779	69.4049	5.52702	1.87444	-155.783	1.03575	-58.3759	0.843484
195	USV	TRUE	0.775203	509.859	509.916	0.0564	82.217	39.6035	83.3495	43.7459	21.2917	-896.31	1.12562	-67.3644	0.581133
196	USV	TRUE	0.926668	510.177	510.179	0.002	59.1853	58.7222	59.3456	0.623441	0.243171	-311.721	1.01894	-63.2776	0.648334
197	USV	TRUE	0.899234	510.269	510.271	0.002	78.7551	76.2346	85.2923	9.05771	3.63249	4538.4	1.21785	-68.5704	0.55534
198	USV	TRUE	0.904277	511.162	511.189	0.0268	77.0262	75.2657	79.9634	4.69777	1.63727	-116.937	1.08757	-72.3566	0.664833
199	USV	TRUE	0.811595	511.801	511.819	0.0184	75.163	73.1054	80.5608	7.45546	2.57596	-80.5634	1.4768	-77.3434	0.591998
200	USV	TRUE	0.961048	511.929	512.144	0.2156	75.3817	73.2186	85.0722	11.8536	4.88882	-26.5746	1.03258	-68.981	0.596985
201	USV	TRUE	0.978356	511.929	511.944	0.0148	82.8621	73.9339	85.3388	11.4049	4.73962	735.494	1.01002	-68.4898	0.707509
202	USV	TRUE	0.821837	513.555	513.556	0.0016	42.4949	42.4949	42.4949	1.42109e-14	4.6998e-15	1.07535e-11	1	-60.1061	0.629919
203	USV	TRUE	0.874335	513.758	513.791	0.0328	66.5234	65.7683	67.376	1.60778	0.413434	23.1221	1.01659	-65.9377	0.64997
204	USV	TRUE	0.879621	514.042	514.113	0.0708	58.0748	54.2958	64.6519	10.3562	2.86419	19.5458	1.11897	-56.0443	0.840289
205	USV	TRUE	0.785422	514.72	514.729	0.0092	78.158	74.6969	78.1817	3.48486	1.51329	-396.584	1.03284	-69.5192	0.60884
206	USV	TRUE	0.659982	514.888	514.895	0.0076	68.2697	65.1397	68.58	3.44027	1.56088	-464.006	1.00824	-65.1624	0.615145
207	USV	TRUE	0.759383	515.031	515.037	0.0056	78.7643	74.7706	79.6119	4.84136	2.2623	-1089.48	1.16788	-59.9914	0.717144
208	USV	TRUE	0.731498	515.286	515.289	0.0028	55.7372	55.6556	56.0489	0.393362	0.146665	-137.836	1.01178	-66.5052	0.532442
209	USV	TRUE	0.879191	515.567	515.577	0.01	70.8065	69.7157	72.8861	3.17042	1.17583	-374.86	1.02587	-62.5027	0.772864
210	USV	TRUE	0.655836	516.902	516.904	0.002	79.9223	79.2632	80.2518	0.9886	0.407165	530.561	1.03178	-72.4678	0.712284
211	USV	TRUE	0.643582	516.968	516.972	0.004	60.9594	60.9007	61.598	0.697278	0.338337	-178.226	1.0026	-69.2154	0.644734
212	USV	TRUE	0.675448	517.274	517.28	0.0056	81.7153	81.6729	82.0507	0.377866	0.128678	-30.8503	1.01767	-71.4588	0.649435
213	USV	TRUE	0.719423	517.346	517.355	0.0092	63.0477	60.309	65.3114	5.00238	1.36116	475.31	1.03158	-66.0227	0.798032
214	USV	TRUE	0.970208	517.348	517.416	0.068	63.8447	57.7645	69.4719	11.7074	3.07733	-81.3997	1.07437	-64.8519	0.767368
215	USV	TRUE	0.882459	521.087	521.103	0.016	82.8819	81.151	83.1097	1.9587	0.645876	119.436	1.03667	-67.0197	0.696383
216	USV	TRUE	0.863365	530.183	530.196	0.0128	86.944	82.0384	89.0148	6.97648	2.86372	701.916	1.14102	-75.1511	0.587694
						0.0194565
