# Supplementary material for: Bazedoxifene reverses sexually dimorphic autistic-like abnormalities in biallelic MDGA1-mutant mice
Source: EMBO Mol Med. 2026 Mar 20;18(4):1358–98. doi: 10.1038/s44321-026-00402-y (PMC13084050; doi:10.1038/s44321-026-00402-y)
Supplement: Supplementary file 20 — Source data Fig. 7 [file 44321_2026_402_MOESM20_ESM.zip › Panel I and J/Batch2/Mdga1-KI_BZ_28.xlsx]

## Sheet: Sheet1
ID	Label	Accepted	Score	Begin Time (s)	End Time (s)	Call Length (s)	Principal Frequency (kHz)	Low Freq (kHz)	High Freq (kHz)	Delta Freq (kHz)	Frequency Standard Deviation (kHz)	Slope (kHz/s)	Sinuosity	Mean Power (dB/Hz)	Tonality
1	USV	TRUE	0.600766	0.0724	0.074	0.0016	74.297	73.5311	75.7755	2.24439	0.902684	-1402.74	1.01271	-63.1062	0.783112
2	USV	TRUE	0.876275	0.172004	0.220004	0.048	60.8864	58.3835	60.9161	2.53258	0.995111	-53.1258	1.00063	-65.7368	0.638783
3	USV	TRUE	0.907593	0.373204	0.427204	0.054	66.0275	62.6261	67.7022	5.07611	1.66973	13.4578	1.0364	-71.3124	0.536727
4	USV	TRUE	0.808923	0.568404	0.708404	0.14	63.8143	60.1603	69.9802	9.81991	3.54897	-52.0587	1.04898	-74.1686	0.491652
5	USV	TRUE	0.976775	0.893604	0.895604	0.002	67.7778	66.9495	70.3695	3.42002	1.22197	-1492.44	1.08435	-67.225	0.727817
6	USV	TRUE	0.904206	0.976804	0.989204	0.0124	66.3166	65.8565	69.1997	3.34326	0.888565	272.049	1.00213	-70.0019	0.663437
7	USV	TRUE	0.616134	1.07562	1.10562	0.03	64.9991	59.3981	71.3039	11.9057	4.04539	-268.778	1.60244	-69.723	0.530814
8	USV	TRUE	0.815123	1.33122	1.36562	0.0344	67.7938	63.3452	68.9495	5.60428	2.59019	147.608	1.03772	-71.227	0.594239
9	USV	TRUE	0.95293	1.50762	1.50962	0.002	77.1333	76.8572	77.16	0.302814	0.114253	113.873	1.03232	-64.9803	0.70227
10	USV	TRUE	0.732834	1.80162	1.80602	0.0044	70.7307	65.1717	76.3491	11.1774	4.2819	-2913.62	1.07463	-69.079	0.728996
11	USV	TRUE	0.853906	1.92162	1.94082	0.0192	67.5203	65.535	68.0494	2.51444	0.852931	-117.433	1.00994	-63.2125	0.694472
12	USV	TRUE	0.786312	1.97762	1.98002	0.0024	64.5045	64.4006	64.9053	0.504691	0.182102	166.993	1.0468	-59.5589	0.690173
13	USV	TRUE	0.65906	2.13564	2.14124	0.0056	74.7729	72.5834	82.4917	9.90827	3.76828	1966.01	1.27951	-78.6763	0.40713
14	USV	TRUE	0.874184	2.30404	2.31444	0.0104	63.6833	56.9234	64.3297	7.40626	3.49975	-761.175	1.01123	-64.9951	0.672833
15	USV	TRUE	0.793524	2.57604	2.57884	0.0028	65.2945	64.53	66.5933	2.06329	0.704061	-708.617	1.01348	-57.5246	0.849226
16	USV	TRUE	0.813488	2.82244	2.82524	0.0028	66.0703	65.1055	67.9704	2.86486	1.03425	-1037.3	1.0199	-58.7558	0.850503
17	USV	TRUE	0.915839	2.90804	2.97324	0.0652	64.4595	63.9095	67.5424	3.63291	1.66529	-49.6549	1.00498	-64.1521	0.723437
18	USV	TRUE	0.696818	3.08926	3.09206	0.0028	64.2881	64.0506	64.3178	0.267189	0.0891293	-67.1507	1.01361	-74.0259	0.488901
19	USV	TRUE	0.844366	3.29806	3.32886	0.0308	65.7783	57.9881	65.8236	7.83549	3.93441	-256.553	1.00298	-74.8099	0.554041
20	USV	TRUE	0.855374	3.50286	3.51406	0.0112	59.8795	59.6123	60.6532	1.04084	0.280561	7.60789	1.02899	-76.4447	0.59007
21	USV	TRUE	0.869387	3.88926	3.89086	0.0016	62.8295	62.6602	63.5331	0.872818	0.366946	-545.511	1.05325	-69.9866	0.710325
22	USV	TRUE	0.714882	4.06166	4.08646	0.0248	69.6226	68.198	72.2274	4.02939	1.31678	-63.7197	1.19265	-72.6738	0.532952
23	USV	TRUE	0.956898	4.19088	4.23648	0.0456	66.5255	66.1485	68.3008	2.15237	0.862176	-41.773	1.00356	-67.0708	0.770422
24	USV	TRUE	0.923538	4.32768	4.39088	0.0632	68.6454	66.8028	69.6325	2.82974	0.868704	4.74097	1.03117	-73.7796	0.551351
25	USV	TRUE	0.903807	4.65128	4.66048	0.0092	64.256	61.6118	65.6641	4.05237	1.40724	-403.9	1.0222	-69.7998	0.645318
26	USV	TRUE	0.648607	4.89168	4.89648	0.0048	67.2983	65.2021	69.6708	4.46872	1.8781	-946.635	1.0015	-71.3372	0.706188
27	USV	TRUE	0.611485	5.0961	5.0985	0.0024	66.1188	66.1188	66.1188	1.42109e-14	7.10543e-15	-2.83496e-12	1	-71.9388	0.640326
28	USV	TRUE	0.863795	5.3313	5.3329	0.0016	77.9548	77.4828	78.6049	1.12219	0.445538	-701.372	1.00392	-66.7471	0.72275
29	USV	TRUE	0.90699	5.5273	5.5565	0.0292	77.3341	76.1971	78.6369	2.43982	0.755019	-27.3622	1.07003	-70.8401	0.675314
30	USV	TRUE	0.873993	5.6789	5.6805	0.0016	65.0855	64.5155	66.0118	1.49626	0.597287	-935.162	1.00886	-70.4305	0.704013
31	USV	TRUE	0.944701	6.42252	6.42932	0.0068	91.8809	91.8682	93.4334	1.56514	0.696998	-245.014	1.00822	-69.937	0.633601
32	USV	TRUE	0.954781	6.60972	6.61732	0.0076	70.779	70.2075	71.1204	0.912896	0.272726	-77.6233	1.0607	-65.9453	0.739498
33	USV	TRUE	0.892159	6.79852	6.80612	0.0076	64.6564	63.2985	68.6008	5.30227	2.06137	-745.391	1.01108	-65.9023	0.655858
34	USV	TRUE	0.845447	6.93732	6.99892	0.0616	77.9614	66.0148	78.8361	12.8212	5.08577	207.368	1.01308	-62.9014	0.639081
35	USV	TRUE	0.95577	7.14974	7.15254	0.0028	66.0661	65.8933	66.2388	0.345503	0.163978	140.329	1.00327	-61.2423	0.692108
36	USV	TRUE	0.729444	7.21574	7.22094	0.0052	68.9104	67.8982	70.5358	2.63754	0.886418	-503.302	1.01434	-61.085	0.764371
37	USV	TRUE	0.861078	7.33374	7.33774	0.004	83.6849	83.4265	83.8164	0.389855	0.152552	-68.1452	1.01604	-62.2161	0.69157
38	USV	TRUE	0.787393	7.42294	7.44054	0.0176	56.9825	56.4926	66.2515	9.75883	3.50438	-556.217	1.15529	-56.3919	0.782069
39	USV	TRUE	0.716489	7.57694	7.57854	0.0016	76.8402	76.0208	78.0158	1.99501	0.792986	1246.88	1.00415	-66.25	0.728822
40	USV	TRUE	0.819034	7.73374	7.75014	0.0164	60.075	59.532	70.5357	11.0037	3.99909	681.889	1.00183	-69.3806	0.628167
41	USV	TRUE	0.866895	7.92254	7.92414	0.0016	64.0399	63.6658	64.414	0.74813	0.295724	-467.581	1	-72.3063	0.653095
42	USV	TRUE	0.754745	8.22936	8.23096	0.0016	76.8757	71.9149	77.5525	5.63769	2.31268	-3195.14	1.20834	-77.4963	0.619332
43	USV	TRUE	0.638268	8.32656	8.38976	0.0632	70.7406	70.0973	71.5013	1.40402	0.474716	-11.8781	1.00688	-79.346	0.409416
44	USV	TRUE	0.71179	8.59736	8.60616	0.0088	66.3851	66.2055	67.9966	1.79108	0.520607	-189.345	1.02106	-81.1653	0.445921
45	USV	TRUE	0.749545	8.64056	8.64456	0.004	66.8237	66.037	67.0909	1.05391	0.426258	-297.552	1.05654	-77.0687	0.557866
46	USV	TRUE	0.881388	8.85416	8.85736	0.0032	65.1334	64.3318	66.0834	1.75157	0.516221	-453.046	1.04893	-72.7056	0.538237
47	USV	TRUE	0.852939	9.00096	9.00736	0.0064	65.8344	64.1692	71.7598	7.59061	2.64275	-1158.51	1.07817	-71.495	0.648448
48	USV	TRUE	0.838917	9.39898	9.46858	0.0696	66.4261	61.9859	66.675	4.68917	1.83685	-30.7349	1.03317	-76.7541	0.44036
49	USV	TRUE	0.774282	9.62258	9.67138	0.0488	67.16	61.7416	70.1391	8.39754	2.5888	-109.998	1.04522	-71.9772	0.531985
50	USV	TRUE	0.959178	9.99138	10.0378	0.0464	70.7558	65.1721	77.4633	12.2912	4.51642	132.38	1.1791	-70.739	0.600233
51	USV	TRUE	0.979802	10.127	10.129	0.002	68.1847	67.7349	68.6344	0.899537	0.320169	-425.594	1.00633	-62.1847	0.77538
52	USV	TRUE	0.821516	10.4566	10.459	0.0024	64.8883	64.4207	65.5562	1.13555	0.410963	-473.147	1.00398	-67.2314	0.66996
53	USV	TRUE	0.882815	10.5926	10.5982	0.0056	67.1506	65.7093	70.9194	5.21001	1.74103	-892.27	1.02952	-69.0145	0.72466
54	USV	TRUE	0.764189	10.7686	10.7706	0.002	70.9114	70.6174	73.9484	3.33096	1.25679	-1252.61	1.30239	-73.2701	0.64561
55	USV	TRUE	0.899879	10.905	10.9178	0.0128	70.2462	65.9557	71.2178	5.26214	1.67725	-407.845	1.08135	-62.0736	0.78289
56	USV	TRUE	0.962994	11.0582	11.0986	0.0404	77.7015	75.7891	87.1949	11.4058	3.31582	253.72	1.11642	-68.9516	0.659914
57	USV	TRUE	0.927826	11.233	11.2346	0.0016	68.233	67.0039	68.7496	1.74564	0.709855	-1091.02	1.02644	-60.9437	0.854056
58	USV	TRUE	0.913637	11.3714	11.3734	0.002	70.2097	70.2097	70.2097	0	4.20363e-15	-1.24319e-12	1	-66.063	0.726464
59	USV	TRUE	0.842616	11.7286	11.7746	0.046	68.9986	68.5602	74.9834	6.42319	3.18823	132.224	1.00789	-66.7635	0.649169
60	USV	TRUE	0.976687	11.8662	11.8878	0.0216	64.3356	60.8657	69.8577	8.992	3.87741	438.394	1.08767	-57.6612	0.858448
61	USV	TRUE	0.92293	12.1858	12.1878	0.002	66.8767	66.1865	68.8406	2.65408	1.0612	-1351.85	1.08748	-66.612	0.721795
62	USV	TRUE	0.641098	12.3894	12.3934	0.004	65.1114	64.4583	65.7571	1.29884	0.381043	-282.708	1.01426	-61.8585	0.766852
63	USV	TRUE	0.963386	12.489	12.4938	0.0048	68.6948	67.6582	70.6256	2.9674	1.10839	-565.933	1.05425	-69.0514	0.773014
64	USV	TRUE	0.66457	12.5726	12.5802	0.0076	70.6642	66.9243	73.2768	6.35248	2.16003	-826.055	1.02916	-72.461	0.727422
65	USV	TRUE	0.767714	12.7246	12.731	0.0064	63.4143	58.7353	64.8637	6.12841	2.75439	-1021.36	1.00907	-66.4538	0.707664
66	USV	TRUE	0.916304	12.8454	12.8946	0.0492	63.035	56.394	65.5533	9.15934	3.18573	-116.356	1.05985	-67.131	0.588864
67	USV	TRUE	0.784652	13.0686	13.073	0.0044	65.1183	64.3242	66.3133	1.98907	0.658062	-453.23	1.00693	-64.0083	0.656474
68	USV	TRUE	0.793422	13.1635	13.1723	0.0088	69.995	69.4902	70.3437	0.853521	0.270125	-52.2092	1.02453	-72.606	0.539877
69	USV	TRUE	0.779522	13.2679	13.2715	0.0036	69.0049	67.4314	70.9791	3.54768	1.28812	1057.96	1.00924	-69.6562	0.654427
70	USV	TRUE	0.631268	13.4619	13.4639	0.002	69.6509	68.974	70.3278	1.35376	0.569363	-749.402	1.02771	-61.3438	0.856996
71	USV	TRUE	0.955438	13.5815	13.5847	0.0032	72.7532	72.0482	73.0798	1.03165	0.336153	-298.423	1.01358	-61.7517	0.800577
72	USV	TRUE	0.9279	13.8783	13.8803	0.002	78.4609	75.8736	79.2313	3.35768	1.28952	-1630.49	1.03577	-68.0464	0.723225
73	USV	TRUE	0.971681	13.9899	14.0123	0.0224	74.3423	72.8056	76.0938	3.28817	0.880423	-150.511	1.00889	-69.4821	0.547311
74	USV	TRUE	0.813612	14.1151	14.1299	0.0148	74.8797	71.9503	75.3817	3.43139	1.44809	-208.295	1.04089	-70.9581	0.647608
75	USV	TRUE	0.986848	14.2735	14.3023	0.0288	67.4474	57.61	81.6186	24.0086	6.22595	-20.8947	1.88349	-62.9927	0.716271
76	USV	TRUE	0.686922	14.4791	14.4903	0.0112	83.8079	83.3556	83.9121	0.556496	0.193132	25.3848	1.01363	-74.7544	0.595651
77	USV	TRUE	0.894582	14.6175	14.6207	0.0032	69.5602	69.2114	69.5899	0.378518	0.126336	-91.2278	1.01661	-68.7544	0.717571
78	USV	TRUE	0.765375	14.8103	14.8215	0.0112	61.8199	61.4663	67.6626	6.19632	2.76197	558.717	1.0678	-76.2513	0.583224
79	USV	TRUE	0.783817	15.2407	15.2491	0.0084	64.6367	61.5247	66.7646	5.23988	1.69291	-555.262	1.02037	-59.8085	0.766646
80	USV	TRUE	0.965077	15.3423	15.4139	0.0716	64.1459	61.0254	68.7732	7.74776	2.89717	-77.7819	1.0385	-57.1815	0.787217
81	USV	TRUE	0.769208	15.5415	15.5587	0.0172	83.4535	72.0819	89.3958	17.3139	6.56329	-884.261	1.65028	-68.5456	0.705012
82	USV	TRUE	0.965431	15.6723	15.6811	0.0088	61.9873	59.9735	65.013	5.03948	1.87787	612.448	1.00663	-67.8662	0.637207
83	USV	TRUE	0.93706	15.9355	15.9375	0.002	66.0994	65.7209	67.52	1.79907	0.69792	-842.282	1.16994	-71.1877	0.732392
84	USV	TRUE	0.656624	16.2695	16.2743	0.0048	70.4365	70.1801	70.9877	0.807596	0.298259	-111.394	1.05163	-81.2104	0.493976
85	USV	TRUE	0.907981	16.3871	16.3891	0.002	71.1205	70.9468	71.2942	0.347346	0.151643	-197.847	1.00936	-69.3309	0.571311
86	USV	TRUE	0.622635	16.4995	16.5515	0.052	74.6485	67.1737	76.0538	8.88011	4.11199	-140.845	1.03829	-79.6043	0.407036
87	USV	TRUE	0.687161	16.7119	16.7399	0.028	67.2319	66.8855	67.765	0.879494	0.27578	1.92821	1.01613	-80.5855	0.444568
88	USV	TRUE	0.779083	17.2407	17.2935	0.0528	67.2761	65.529	70.363	4.83404	1.1171	-17.9933	1.04033	-76.3072	0.41257
89	USV	TRUE	0.680773	17.5491	17.5511	0.002	70.6369	69.7017	70.913	1.21126	0.461859	-581.455	1.05019	-74.9525	0.656125
90	USV	TRUE	0.924118	17.6999	17.7031	0.0032	74.2898	72.9538	80.7468	7.79302	2.80546	-2348.73	1.21426	-64.6415	0.781383
91	USV	TRUE	0.974005	17.8547	17.9543	0.0996	68.8724	68.2676	71.8361	3.56858	0.954517	-1.48823	1.00689	-68.3733	0.643547
92	USV	TRUE	0.934869	18.1824	18.186	0.0036	78.9195	78.3724	79.7214	1.34895	0.527165	-214.555	1.24232	-68.1045	0.722882
93	USV	TRUE	0.719582	18.5092	18.5112	0.002	77.3657	77.2855	78.194	0.908443	0.34276	-341.62	1.1659	-68.767	0.674281
94	USV	TRUE	0.915787	18.6688	18.6704	0.0016	67.6408	67.5428	67.9169	0.374065	0.153618	-233.791	1.01068	-75.4928	0.614902
95	USV	TRUE	0.814233	19.1408	19.1488	0.008	67.029	67.029	67.029	1.42109e-14	7.78361e-15	-1.30123e-12	1	-69.4971	0.658167
96	USV	TRUE	0.77361	19.2072	19.2092	0.002	64.5233	62.555	64.9775	2.42252	0.937841	-1162.91	1.06305	-66.2655	0.773973
97	USV	TRUE	0.932557	19.316	19.318	0.002	69.7905	68.3031	70.0576	1.75454	0.6745	-758.308	1.21985	-64.4867	0.772539
98	USV	TRUE	0.950709	19.4856	19.4892	0.0036	65.6638	63.8528	66.4876	2.63478	1.04743	-793.696	1.25199	-65.8609	0.712028
99	USV	TRUE	0.866941	20.0776	20.0808	0.0032	79.8935	77.5408	82.1795	4.6387	1.61449	-1472.01	1.00329	-70.1643	0.729568
100	USV	TRUE	0.979452	20.298	20.3	0.002	77.2777	75.7859	77.861	2.07517	0.757418	-965.062	1.03884	-67.2972	0.705968
101	USV	TRUE	0.976219	20.4468	20.4808	0.034	61.3518	58.6304	66.2068	7.57642	3.05304	165.188	1.1024	-65.3546	0.775468
102	USV	TRUE	0.912581	20.5876	20.5896	0.002	76.0165	75.8561	76.4796	0.623441	0.243171	311.721	1.01894	-66.7531	0.721307
103	USV	TRUE	0.750003	20.7388	20.7404	0.0016	68.2982	68.0756	68.699	0.623441	0.249933	-389.651	1.00816	-65.4596	0.739283
104	USV	TRUE	0.740646	20.9864	20.9884	0.002	67.1726	65.8411	67.2928	1.45173	0.569375	653.341	1.12866	-66.3191	0.67107
105	USV	TRUE	0.836093	21.1716	21.1952	0.0236	75.7027	59.7307	80.8832	21.1525	7.03601	-766.59	1.87823	-67.8262	0.657
106	USV	TRUE	0.7665	21.3736	21.454	0.0804	58.095	56.2813	92.3154	36.0341	10.2004	-30.6931	1.34181	-72.0757	0.579472
107	USV	TRUE	0.950594	21.6	21.6036	0.0036	64.9138	64.2755	65.4259	1.1504	0.364771	-299.576	1.00499	-63.3354	0.669286
108	USV	TRUE	0.810389	21.7952	21.8116	0.0164	69.9547	68.7398	70.6714	1.93164	0.561561	-40.7736	1.07302	-74.6384	0.654392
109	USV	TRUE	0.869475	21.8944	21.896	0.0016	70.142	69.8659	70.24	0.374065	0.153618	-233.791	1.01068	-68.5667	0.664413
110	USV	TRUE	0.793458	21.9972	22.0072	0.01	71.3375	70.0892	71.9757	1.88652	0.580947	186.136	1.01254	-68.6619	0.651048
111	USV	TRUE	0.821129	22.0536	22.0584	0.0048	81.8564	79.1442	82.0119	2.86771	1.29351	-604.259	1.04431	-70.1608	0.706526
112	USV	TRUE	0.912883	22.1556	22.1584	0.0028	71.6619	71.1663	72.0845	0.918271	0.368798	319.486	1.00138	-65.8042	0.689955
113	USV	TRUE	0.828636	22.4248	22.4352	0.0104	83.9766	78.9574	88.9151	9.95772	3.54762	-926.776	1.00959	-72.1263	0.64005
114	USV	TRUE	0.935976	22.6772	22.6816	0.0044	72.8369	70.8849	73.1709	2.28595	0.760435	-454.009	1.14061	-57.2404	0.847186
115	USV	TRUE	0.786433	22.8008	22.8032	0.0024	75.6927	72.8204	79.2997	6.47934	2.33782	-2699.72	1.00061	-66.9033	0.760258
116	USV	TRUE	0.628572	22.9156	22.92	0.0044	67.7346	67.1631	67.7717	0.608598	0.199791	117.557	1.01747	-62.5566	0.78894
117	USV	TRUE	0.776849	22.9976	23.0044	0.0068	72.1809	70.4476	78.7527	8.30513	3.28362	-1372.54	1.06866	-66.3331	0.742354
118	USV	TRUE	0.908009	23.1113	23.1141	0.0028	70.1449	69.759	70.6644	0.905474	0.311266	316.315	1.0022	-59.7059	0.862015
119	USV	TRUE	0.831147	23.2285	23.2421	0.0136	73.8461	67.9225	73.8758	5.95323	1.77067	456.68	1.02661	-52.7867	0.871183
120	USV	TRUE	0.793281	23.4697	23.4765	0.0068	62.624	57.5528	63.8881	6.33525	2.90745	928.678	1.00066	-69.9713	0.600007
121	USV	TRUE	0.939308	23.5965	23.6101	0.0136	80.7624	78.9291	82.4617	3.53253	0.869983	130.247	1.29934	-65.1483	0.790488
122	USV	TRUE	0.799105	24.0377	24.0413	0.0036	63.1555	60.9512	64.343	3.39182	1.24141	-1009.61	1.02725	-56.4842	0.854522
123	USV	TRUE	0.952916	24.1513	24.1557	0.0044	68.7596	66.3771	69.9916	3.61448	1.31671	-897.248	1.03512	-53.7156	0.868042
124	USV	TRUE	0.768165	24.3393	24.3613	0.022	69.8521	63.2103	75.9203	12.71	3.87172	325.745	1.52902	-64.7207	0.730395
125	USV	TRUE	0.937931	24.4477	24.5301	0.0824	70.6651	70.258	75.6244	5.36637	2.33987	-62.1177	1.00123	-70.6521	0.582905
126	USV	TRUE	0.629788	24.6561	24.6605	0.0044	58.6751	56.8724	64.0648	7.19244	3.39997	1612.06	1.00343	-77.9065	0.523946
127	USV	TRUE	0.717122	24.9861	24.9925	0.0064	68.0348	67.867	69.4435	1.57645	0.600156	254.393	1.00225	-76.2702	0.500981
128	USV	TRUE	0.847787	25.4249	25.4269	0.002	66.3929	65.6003	67.2123	1.61204	0.632277	-842.282	1.00543	-71.6615	0.649933
129	USV	TRUE	0.613953	25.5665	25.5769	0.0104	67.7681	66.9264	67.7968	0.870391	0.34697	83.3884	1.00537	-79.1883	0.486074
130	USV	TRUE	0.897988	25.7701	25.7729	0.0028	72.3268	71.5252	72.5939	1.06876	0.355013	-339.288	1.03897	-67.7011	0.747419
131	USV	TRUE	0.658764	26.0497	26.0733	0.0236	78.0891	77.5854	81.6912	4.10581	1.55348	163.067	1.01417	-78.8124	0.510629
132	USV	TRUE	0.863211	26.1645	26.1793	0.0148	70.2048	68.0413	70.5759	2.53466	1.00135	-167.727	1.03082	-75.3207	0.497905
133	USV	TRUE	0.864415	26.2849	26.3013	0.0164	79.289	70.0873	79.8049	9.71757	4.50579	-598.026	1.00116	-78.2617	0.485726
134	USV	TRUE	0.826906	26.4937	26.5497	0.056	71.5426	65.8819	77.2253	11.3433	5.60782	205.518	1.01793	-76.1507	0.42915
135	USV	TRUE	0.877922	26.5641	26.5681	0.004	69.8446	69.518	70.2083	0.690239	0.218464	-161.764	1.00822	-70.8691	0.611878
136	USV	TRUE	0.804493	26.6657	26.6829	0.0172	72.5803	65.5616	73.3479	7.78631	2.88733	399.453	1.28271	-80.4582	0.454119
137	USV	TRUE	0.635402	26.7993	26.8161	0.0168	70.9097	70.6485	72.2735	1.62504	0.795909	-93.9048	1.00145	-77.6356	0.534892
138	USV	TRUE	0.719335	26.8505	26.8713	0.0208	68.9647	67.1421	69.3563	2.21414	0.922001	-109.18	1.02787	-72.5815	0.472389
139	USV	TRUE	0.777108	27.1393	27.1477	0.0084	71.3422	67.7973	71.5843	3.78697	1.81076	-458.185	1.00472	-74.6224	0.596416
140	USV	TRUE	0.906847	27.2605	27.2897	0.0292	70.3673	69.1273	73.1389	4.01157	1.53067	122.633	1.01885	-69.1957	0.71428
141	USV	TRUE	0.812324	27.7253	27.7273	0.002	78.9913	78.8934	79.2941	0.400784	0.153333	176.854	1.03234	-72.6711	0.55103
142	USV	TRUE	0.995576	27.9285	27.9309	0.0024	70.4853	70.1513	71.1532	1.00196	0.367366	-417.483	1.01249	-61.1888	0.762959
143	USV	TRUE	0.836838	28.1382	28.1558	0.0176	81.7596	80.2978	82.4576	2.15984	0.801044	94.7333	1.02609	-77.3294	0.575699
144	USV	TRUE	0.607868	28.197	28.1998	0.0028	63.8075	63.8075	63.8075	1.42109e-14	4.35117e-15	3.55769e-14	1	-80.2181	0.440389
145	USV	TRUE	0.808301	28.293	28.2954	0.0024	69.8455	69.7119	70.1127	0.400784	0.146947	-166.993	1.00302	-67.0862	0.778558
146	USV	TRUE	0.862945	28.653	28.6734	0.0204	67.663	67.2464	69.6586	2.41212	1.05843	-119.562	1.01063	-68.5344	0.535791
147	USV	TRUE	0.848272	28.8022	28.8078	0.0056	77.8974	77.2326	78.4832	1.25054	0.478262	-237.368	1.00199	-69.038	0.706443
148	USV	TRUE	0.842	28.9466	28.949	0.0024	73.6178	73.1428	77.2248	4.08206	1.52812	1558.6	1.2059	-68.0064	0.687016
149	USV	TRUE	0.617332	29.1038	29.107	0.0032	73.4437	73.1175	73.7609	0.643358	0.246779	84.9615	1.12499	-69.078	0.577184
150	USV	TRUE	0.945593	29.4782	29.4886	0.0104	76.0099	75.674	76.8274	1.15339	0.343631	36.6858	1.05685	-67.3348	0.776321
151	USV	TRUE	0.614825	29.7278	29.7302	0.0024	81.7174	80.7154	82.6526	1.93712	0.697582	807.134	1.00019	-75.7219	0.575258
152	USV	TRUE	0.793736	29.8034	29.8462	0.0428	67.4062	62.196	80.8462	18.6502	6.51341	368.681	1.05526	-68.8925	0.637754
153	USV	TRUE	0.964083	30.3598	30.3954	0.0356	76.1883	68.9115	77.5171	8.60557	3.77767	231.058	1.10863	-73.1411	0.595329
154	USV	TRUE	0.731554	30.5618	30.5646	0.0028	75.9911	73.836	76.5852	2.74917	1.2388	-992.204	1.00386	-74.8904	0.591594
155	USV	TRUE	0.887941	30.659	30.687	0.028	78.6384	78.3128	78.8646	0.551757	0.179686	4.8428	1.00432	-65.4633	0.694273
156	USV	TRUE	0.838388	31.1178	31.199	0.0812	79.1689	74.4209	85.7828	11.3619	2.71298	89.3216	1.08686	-59.3391	0.784681
157	USV	TRUE	0.984826	31.3186	31.3206	0.002	72.1052	71.789	72.7242	0.935162	0.356582	467.581	1.01392	-59.3976	0.842461
158	USV	TRUE	0.897628	31.435	31.4438	0.0088	68.5995	68.2004	79.2723	11.072	4.4802	-1276.69	1.07199	-62.7836	0.782819
159	USV	TRUE	0.949398	31.519	31.5358	0.0168	68.17	67.2965	71.7614	4.46494	1.56593	253.322	1.00664	-64.5554	0.766428
160	USV	TRUE	0.966882	31.8734	31.9562	0.0828	68.5804	67.4093	71.8313	4.42199	1.44581	-22.9128	1.04481	-63.1294	0.713035
161	USV	TRUE	0.779139	32.2286	32.2394	0.0108	68.522	67.416	76.4093	8.99325	4.36908	-831.205	1.00027	-62.3549	0.759589
162	USV	TRUE	0.992858	32.4018	32.4058	0.004	64.991	64.3899	65.6887	1.29884	0.385266	-282.708	1.02744	-57.1297	0.816023
163	USV	TRUE	0.99064	32.6198	32.6218	0.002	63.6907	62.9114	64.1405	1.22907	0.457432	-602.448	1.01262	-61.097	0.789324
164	USV	TRUE	0.758305	32.9142	32.9166	0.0024	68.7494	66.2779	71.2209	4.943	1.77968	-2059.58	1	-65.7359	0.792268
165	USV	TRUE	0.712088	33.1539	33.1567	0.0028	78.544	78.2471	78.8408	0.593754	0.201156	204.986	1.00077	-65.3477	0.733836
166	USV	TRUE	0.865179	33.3251	33.3287	0.0036	68.9952	68.9581	69.3589	0.400784	0.137736	-97.8344	1.01083	-67.8268	0.658339
167	USV	TRUE	0.880426	33.5115	33.5439	0.0324	75.6072	73.2119	80.5349	7.32304	1.95498	-171.05	1.03516	-73.3457	0.533736
168	USV	TRUE	0.745529	33.6551	33.6603	0.0052	68.3026	67.2541	70.5819	3.32787	1.10237	637.702	1.00314	-78.5829	0.537149
169	USV	TRUE	0.989667	33.6907	33.7583	0.0676	68.9493	66.4726	78.7713	12.2987	5.07753	173.045	1.03857	-67.9816	0.717838
170	USV	TRUE	0.742677	34.0039	34.0059	0.002	78.8594	78.2404	79.1756	0.935162	0.356582	-467.581	1.01392	-61.4962	0.813748
171	USV	TRUE	0.692437	34.0983	34.1195	0.0212	79.3244	72.0664	80.6406	8.5742	2.91427	-201.01	1.24074	-73.2173	0.596489
172	USV	TRUE	0.921721	34.2279	34.2327	0.0048	80.8357	78.3271	81.2439	2.91682	1.11889	-611.493	1.21508	-59.609	0.801189
173	USV	TRUE	0.95415	34.3631	34.3647	0.0016	67.7681	67.5187	68.0175	0.498753	0.197149	-311.721	1	-60.5397	0.835369
174	USV	TRUE	0.697889	34.7391	34.8031	0.064	66.0655	65.8182	75.2466	9.4284	4.47309	145.361	1.00302	-72.2133	0.490729
175	USV	TRUE	0.922013	34.9751	34.9823	0.0072	67.0226	66.7629	67.8988	1.1359	0.328108	-159.651	1.00123	-69.0245	0.663689
176	USV	TRUE	0.649465	35.0727	35.0807	0.008	69.5108	67.5211	71.1565	3.63542	1.20837	-439.903	1.01234	-68.2112	0.726562
177	USV	TRUE	0.629922	35.1719	35.1867	0.0148	66.3657	65.3341	66.8986	1.56455	0.566287	85.6043	1.01726	-74.6597	0.547811
178	USV	TRUE	0.924744	35.4903	35.4939	0.0036	77.1514	76.001	78.2127	2.21173	0.751583	-618.943	1.00957	-69.3503	0.643695
179	USV	TRUE	0.637007	35.5891	35.6103	0.0212	71.1235	70.9915	71.2457	0.254174	0.100481	7.68243	1.00119	-77.5724	0.588073
180	USV	TRUE	0.956299	35.7411	35.7427	0.0016	74.6259	74.3766	74.8753	0.498753	0.197149	311.721	1	-59.1067	0.802853
181	USV	TRUE	0.835195	36.0651	36.0667	0.0016	72.778	72.5553	73.1787	0.623441	0.249933	-389.651	1.00816	-69.8423	0.742114
182	USV	TRUE	0.873371	36.1639	36.1683	0.0044	74.4434	72.8106	74.5622	1.75157	0.521179	-250.165	1.16385	-62.5859	0.794965
183	USV	TRUE	0.823479	36.2555	36.2671	0.0116	68.3522	66.8975	69.4188	2.52125	0.937109	254.417	1.03179	-57.7408	0.856577
184	USV	TRUE	0.820448	36.3871	36.3887	0.0016	71.7839	71.6859	72.0599	0.374065	0.153618	233.791	1.01068	-62.7849	0.71097
185	USV	TRUE	0.919836	36.5799	36.5823	0.0024	65.7809	65.0387	69.1208	4.08206	1.54618	-1669.93	1.08158	-64.3867	0.76277
186	USV	TRUE	0.87607	36.6855	36.6875	0.002	69.213	68.6074	70.8072	2.19986	0.862726	-1112.02	1.04361	-57.4931	0.846569
187	USV	TRUE	0.938683	36.7879	36.7899	0.002	65.5209	65.0177	66.0241	1.00641	0.417923	551.555	1.01934	-62.0324	0.779879
188	USV	TRUE	0.940514	36.9599	36.9723	0.0124	73.1423	72.7308	73.5229	0.792117	0.249982	-29.6832	1.02734	-55.4768	0.835311
189	USV	TRUE	0.841511	37.5631	37.5651	0.002	58.7147	57.3432	60.0596	2.71642	0.974655	1297.78	1.00494	-67.8937	0.775784
190	USV	TRUE	0.931418	37.9447	37.9535	0.0088	75.9639	74.2271	77.8252	3.59809	1.09004	-405.04	1.01431	-63.5915	0.778914
191	USV	TRUE	0.741471	38.0567	38.0711	0.0144	72.2773	63.847	72.4564	8.60947	4.28183	595.028	1.02945	-70.4851	0.657736
192	USV	TRUE	0.606031	39.1204	39.1384	0.018	74.3693	73.0521	83.7735	10.7214	3.49464	495.394	1.15457	-81.2088	0.437203
193	USV	TRUE	0.9244	39.5788	39.5808	0.002	65.7035	65.4141	66.9014	1.48735	0.563474	-695.328	1.06692	-74.9422	0.547636
194	USV	TRUE	0.803986	39.7124	39.7336	0.0212	63.7337	59.5583	66.7449	7.18656	3.55155	355.412	1.0043	-78.6401	0.47416
195	USV	TRUE	0.766847	39.9996	40.006	0.0064	71.9836	70.3385	72.2891	1.95065	0.828921	-308.268	1.00053	-74.6012	0.547131
196	USV	TRUE	0.860278	40.2152	40.2872	0.072	68.55	67.9623	78.889	10.9267	3.88689	-147.511	1.01211	-69.7618	0.645257
197	USV	TRUE	0.803553	40.4124	40.4192	0.0068	67.427	65.8667	67.6711	1.80441	0.676007	234.018	1.06441	-71.7271	0.556966
198	USV	TRUE	0.859984	40.5876	40.59	0.0024	71.3355	71.1351	71.7362	0.601176	0.22042	-250.49	1.00609	-64.1978	0.779838
199	USV	TRUE	0.929653	40.7004	40.702	0.0016	70.0303	69.9323	70.3064	0.374065	0.153618	-233.791	1.01068	-74.1908	0.608279
200	USV	TRUE	0.862656	40.8508	40.9352	0.0844	67.5655	63.977	74.3447	10.3678	1.73262	-9.92237	1.12218	-71.6147	0.592471
201	USV	TRUE	0.825367	40.9688	40.982	0.0132	64.315	58.4798	65.0394	6.55964	2.74397	365.939	1.19275	-71.7721	0.645948
202	USV	TRUE	0.859204	41.1896	41.2036	0.014	70.9451	70.7431	75.4166	4.67352	2.02623	-304.454	1.07474	-72.4126	0.627292
203	USV	TRUE	0.984475	41.404	41.4356	0.0316	77.9214	69.4927	82.5821	13.0894	4.42982	376.919	1.02113	-72.6337	0.633554
204	USV	TRUE	0.655034	41.8116	41.8176	0.006	72.1724	70.8652	81.9458	11.0806	5.06556	1866.84	1.00468	-74.2248	0.591478
205	USV	TRUE	0.785377	43.9696	43.978	0.0084	58.1125	53.4482	62.2151	8.76691	3.85354	992.107	1.00509	-83.3597	0.456836
206	USV	TRUE	0.878493	45.6893	45.7065	0.0172	71.4393	58.5998	75.7686	17.1688	7.28315	-382.649	2.52092	-66.9877	0.701608
207	USV	TRUE	0.671259	45.8405	45.8441	0.0036	68.047	66.8715	68.3608	1.48934	0.533988	-321.463	1.12054	-68.5019	0.538608
208	USV	TRUE	0.64316	46.6929	46.7397	0.0468	60.305	55.5648	87.2851	31.7203	15.2506	662.6	1.21174	-77.9093	0.453448
209	USV	TRUE	0.88083	46.9801	46.9817	0.0016	80.9842	78.7755	81.768	2.99252	1.22894	1870.32	1.02557	-77.3237	0.532672
210	USV	TRUE	0.845166	47.2233	47.2825	0.0592	75.3564	62.8742	80.1493	17.275	5.78458	-17.4235	1.21747	-74.5615	0.533493
211	USV	TRUE	0.684872	47.3701	47.3785	0.0084	65.9615	65.1892	81.9497	16.7605	6.09734	-2093.66	1.01241	-77.7472	0.484975
212	USV	TRUE	0.964943	47.4349	47.5197	0.0848	76.4543	74.4345	78.148	3.71357	1.30588	15.2339	1.03881	-74.2207	0.553205
213	USV	TRUE	0.947244	47.7133	47.7149	0.0016	77.3022	77.3022	77.3022	2.84217e-14	9.3996e-15	6.16775e-12	1	-66.3527	0.654781
214	USV	TRUE	0.735791	47.9553	47.9577	0.0024	80.8354	80.5014	81.1694	0.667973	0.240498	-278.322	1	-66.1176	0.689277
215	USV	TRUE	0.737562	48.5289	48.5357	0.0068	80.0587	74.599	83.0493	8.45032	2.87829	-1155.41	1.01104	-72.7349	0.597595
216	USV	TRUE	0.780609	48.6173	48.6269	0.0096	73.8356	64.9941	75.4732	10.4791	3.39898	1069.98	1.00824	-76.8594	0.566878
217	USV	TRUE	0.90238	48.9709	48.9761	0.0052	71.325	69.8629	76.7727	6.90981	2.14253	-1179.27	1.08466	-66.4285	0.778973
218	USV	TRUE	0.830329	49.1373	49.2629	0.1256	71.0636	54.1835	74.5838	20.4003	8.84809	-55.9822	1.14577	-69.6959	0.587478
219	USV	TRUE	0.916714	49.3894	49.3974	0.008	67.8582	67.6883	68.028	0.339697	0.165389	45.0494	1.00009	-71.082	0.713351
220	USV	TRUE	0.937418	49.5378	49.5474	0.0096	79.4266	76.5766	80.1734	3.59687	1.01589	219.62	1.24621	-69.57	0.712339
221	USV	TRUE	0.764897	49.6678	49.673	0.0052	77.6373	77.376	80.3832	3.00724	1.06512	411.748	1.20186	-75.5993	0.645108
222	USV	TRUE	0.974802	49.7554	49.7594	0.004	72.807	70.7808	78.4328	7.652	2.65966	-1945.05	1.01931	-71.9594	0.65545
223	USV	TRUE	0.977316	49.9034	49.9362	0.0328	69.999	69.831	77.8435	8.01251	4.16444	244.905	1.00046	-67.9429	0.587404
224	USV	TRUE	0.8525	50.3858	50.3894	0.0036	68.2107	67.4463	71.3057	3.8594	1.39634	-1098.67	1.06211	-70.8643	0.591806
225	USV	TRUE	0.858656	50.7482	50.7594	0.0112	67.3037	66.3637	68.9408	2.57719	1.08158	-183.358	1.07726	-71.3165	0.588579
226	USV	TRUE	0.847406	51.0826	51.0986	0.016	79.1614	73.9438	83.4148	9.47105	2.74128	-473.275	1.09541	-80.1282	0.497901
227	USV	TRUE	0.931511	51.3998	51.4018	0.002	74.2904	74.0143	74.5665	0.552191	0.182612	227.747	1.03518	-66.9395	0.691881
228	USV	TRUE	0.698945	55.4731	55.5191	0.046	66.3287	57.3624	73.824	16.4617	5.23175	-29.9901	1.2965	-77.5718	0.450619
229	USV	TRUE	0.907804	56.5263	56.5339	0.0076	74.9487	74.0572	81.9952	7.93808	3.65879	-1033.99	1.00373	-69.9235	0.69319
230	USV	TRUE	0.751585	56.7835	56.7883	0.0048	74.7516	73.3271	75.0401	1.71295	0.707909	365.697	1.00366	-66.6766	0.768667
231	USV	TRUE	0.740054	57.2343	57.2499	0.0156	72.2856	55.3431	76.3252	20.982	8.41953	335.19	3.41004	-73.4234	0.559223
232	USV	TRUE	0.751636	57.3955	57.4091	0.0136	83.1845	69.5698	83.5335	13.9637	6.89932	1018.84	1.04737	-74.8321	0.600402
233	USV	TRUE	0.815328	57.5839	57.6231	0.0392	59.2803	55.0588	80.3136	25.2549	11.4721	635.993	1.01601	-73.2089	0.542706
234	USV	TRUE	0.663616	57.7255	57.7439	0.0184	63.8818	60.3204	68.0664	7.74596	1.75234	-44.1597	1.32177	-66.7601	0.702911
235	USV	TRUE	0.725242	57.7823	57.8059	0.0236	56.9078	56.2342	79.9755	23.7413	12.5203	992.481	1.03912	-72.7583	0.577104
236	USV	TRUE	0.733042	57.9267	57.9287	0.002	71.927	71.6153	77.0392	5.42394	2.11774	2226.58	1.19869	-74.6012	0.597642
237	USV	TRUE	0.634044	58.0679	58.0767	0.0088	80.0221	79.3554	80.3983	1.04288	0.377617	18.756	1.10993	-76.8699	0.593719
238	USV	TRUE	0.842066	58.1215	58.1231	0.0016	73.3561	73.2581	73.6322	0.374065	0.153618	233.791	1.01068	-64.233	0.793892
239	USV	TRUE	0.919757	58.2695	58.2939	0.0244	69.4092	64.0978	80.5881	16.4904	5.71636	227.681	1.42151	-63.7748	0.768181
240	USV	TRUE	0.876857	58.4259	58.4459	0.02	67.1556	62.2897	67.9256	5.6359	2.78113	-299.503	1.01073	-61.289	0.738323
241	USV	TRUE	0.869334	58.6327	58.6939	0.0612	70.4759	70.2805	71.6898	1.40929	0.459896	-20.3262	1.00409	-66.0379	0.763533
242	USV	TRUE	0.802611	59.1115	59.1407	0.0292	66.533	65.9804	68.2794	2.29892	0.609187	-77.6813	1.01224	-75.4578	0.486848
243	USV	TRUE	0.944199	59.18	59.2376	0.0576	63.7102	53.9301	65.5481	11.618	5.72359	-195.992	1.00393	-71.582	0.646282
244	USV	TRUE	0.920288	59.9392	59.9532	0.014	68.2074	66.5787	71.6945	5.11578	1.35812	93.0894	1.29714	-71.3851	0.590119
245	USV	TRUE	0.814699	60.1504	60.1528	0.0024	67.9147	67.6995	67.9815	0.282033	0.100127	-83.4966	1.01988	-60.6762	0.720709
246	USV	TRUE	0.690159	60.2832	60.2856	0.0024	64.4855	62.014	65.0941	3.0801	1.17262	-1280.28	1.06889	-73.2014	0.574727
247	USV	TRUE	0.861424	60.562	60.5636	0.0016	84.989	84.4635	85.3363	0.872818	0.347517	-545.511	1.00577	-73.685	0.559583
248	USV	TRUE	0.618636	61.2452	61.2472	0.002	81.8074	81.0014	86.2739	5.27253	2.07408	-2523.67	1.07129	-74.5646	0.683598
249	USV	TRUE	0.751749	61.3476	61.3496	0.002	80.1448	78.9024	81.0845	2.18204	0.81933	1091.02	1.00297	-77.0638	0.637545
250	USV	TRUE	0.888775	62.5052	62.5076	0.0024	69.794	68.792	71.3303	2.5383	0.920617	-1057.62	1.00679	-69.1872	0.685139
251	USV	TRUE	0.666059	62.5888	62.5988	0.01	79.2546	63.3134	79.6586	16.3452	8.54788	-1655.61	1.00715	-78.5708	0.576771
252	USV	TRUE	0.841335	62.722	62.736	0.014	71.923	71.6317	72.7584	1.12676	0.383256	63.1693	1.01184	-71.2859	0.698329
253	USV	TRUE	0.934897	63.4668	63.4756	0.0088	70.6796	70.043	80.7841	10.7411	4.75386	1210.37	1.1571	-71.1491	0.607954
254	USV	TRUE	0.967678	63.65	63.6604	0.0104	79.0472	75.1519	81.7912	6.63924	1.92829	403.226	1.54194	-67.0762	0.788695
255	USV	TRUE	0.932845	63.7568	63.8036	0.0468	78.7688	76.4916	83.2744	6.78285	2.35293	27.4948	1.20914	-70.7855	0.593315
256	USV	TRUE	0.840015	64.1408	64.1544	0.0136	78.4476	76.7422	80.312	3.56979	1.25567	183.31	1.09203	-73.6248	0.669005
257	USV	TRUE	0.939537	64.2549	64.2689	0.014	77.5255	71.4461	78.6056	7.15947	3.29717	472.467	1.1376	-67.7029	0.762555
258	USV	TRUE	0.661217	64.3649	64.3913	0.0264	78.3828	74.9173	81.6771	6.75985	2.39716	167.955	1.13018	-75.8615	0.577841
259	USV	TRUE	0.690153	64.5001	64.5045	0.0044	72.9473	57.4281	87.9322	30.5041	12.2945	7651.46	2.26629	-70.6084	0.648245
260	USV	TRUE	0.723743	72.399	72.4242	0.0252	63.3047	62.6703	63.6268	0.956483	0.391243	28.5855	1.00298	-78.6006	0.482057
261	USV	TRUE	0.749356	72.5998	72.6334	0.0336	62.6886	61.1209	64.7908	3.66999	1.20204	-102.184	1.02768	-81.1418	0.446217
262	USV	TRUE	0.849507	73.299	73.3034	0.0044	84.4418	83.4068	89.3958	5.989	2.46264	-1450.16	1.03607	-76.5431	0.59363
263	USV	TRUE	0.634621	73.3626	73.369	0.0064	81.6192	79.8598	85.2276	5.36779	2.0526	-814.876	1.02115	-75.8317	0.532087
264	USV	TRUE	0.713016	73.495	73.6822	0.1872	75.3532	36.8037	111.038	74.2341	13.267	-146.057	4.74775	-85.6858	0.243421
265	USV	TRUE	0.934535	73.897	74.0126	0.1156	62.4545	52.6132	69.8676	17.2544	5.90903	28.2719	1.20149	-69.9935	0.579985
266	USV	TRUE	0.877558	74.3043	74.3603	0.056	66.5845	56.7985	67.5445	10.746	3.5386	83.13	1.0962	-70.2766	0.450467
267	USV	TRUE	0.853615	74.5415	74.5463	0.0048	68.8672	67.4216	69.0948	1.67324	0.684206	372.021	1.0141	-67.8368	0.602937
268	USV	TRUE	0.771901	74.6583	74.6815	0.0232	66.5672	64.1801	78.2305	14.0504	5.82269	328.886	1.65001	-73.4179	0.585106
269	USV	TRUE	0.719573	74.8763	74.9035	0.0272	88.3724	86.6691	88.6736	2.00456	0.753841	-56.2787	1.01605	-77.739	0.491451
270	USV	TRUE	0.863035	74.9707	74.9759	0.0052	81.927	81.0054	84.4661	3.46073	1.38761	-737.898	1.01839	-66.9809	0.711389
271	USV	TRUE	0.901554	75.3115	75.3351	0.0236	75.9301	72.9215	80.1534	7.23195	3.45845	-305.331	1.01077	-66.9656	0.716465
272	USV	TRUE	0.903633	75.5415	75.5923	0.0508	68.2656	57.8431	71.5136	13.6704	2.9896	111.783	1.10117	-70.2506	0.590371
273	USV	TRUE	0.842525	75.7271	75.7499	0.0228	70.0011	68.6949	70.8454	2.1505	0.503657	49.7883	1.02509	-68.2891	0.715059
274	USV	TRUE	0.755453	75.8671	75.9671	0.1	63.5099	56.3554	65.4906	9.13523	3.6414	-73.7761	1.0318	-67.7083	0.597387
275	USV	TRUE	0.738749	76.2607	76.2767	0.016	70.5933	70.2084	75.8914	5.68301	2.64083	-374.614	1.00625	-65.1495	0.636035
276	USV	TRUE	0.789502	77.4287	77.4323	0.0036	66.2387	63.5924	68.1255	4.53311	1.93221	-1315.96	1.34957	-75.9812	0.486829
277	USV	TRUE	0.602741	77.6623	77.6747	0.0124	76.1657	72.3446	80.6439	8.2993	4.09246	-681.006	1.00588	-82.287	0.410086
278	USV	TRUE	0.806489	78.2639	78.2687	0.0048	77.4565	76.0374	78.6002	2.56283	0.871589	513.793	1.00899	-67.9652	0.761754
279	USV	TRUE	0.643271	78.8279	78.8339	0.006	64.363	61.7434	66.4403	4.6969	2.15419	823.344	1.01079	-80.5253	0.454133
280	USV	TRUE	0.662731	79.1607	79.1735	0.0128	80.478	74.7222	81.7799	7.05764	2.55391	386.236	1.28983	-80.2498	0.546648
281	USV	TRUE	0.865774	83.0912	83.0952	0.004	75.6705	70.824	77.474	6.65004	2.34142	-1720.71	1.01891	-73.8518	0.601593
282	USV	TRUE	0.718488	83.2048	83.2124	0.0076	66.5236	66.479	67.1542	0.67514	0.277785	103.087	1.00933	-73.6646	0.598237
283	USV	TRUE	0.697426	83.9828	84.0236	0.0408	79.4189	63.6771	81.9004	18.2233	6.96526	-429.592	1.10624	-74.2878	0.536186
284	USV	TRUE	0.69126	84.1064	84.1532	0.0468	57.2142	55.7084	62.5411	6.83273	2.68943	124.321	1.02339	-80.3976	0.495682
285	USV	TRUE	0.609336	84.2325	84.2649	0.0324	75.7119	74.7597	79.8162	5.05641	2.30548	141.878	1.00895	-79.1413	0.496788
286	USV	TRUE	0.854758	84.3497	84.3617	0.012	68.4634	55.6079	72.1189	16.511	7.136	1333	1.00881	-71.7134	0.642281
287	USV	TRUE	0.942465	84.4801	84.4857	0.0056	55.8753	52.4835	59.5714	7.08793	2.09908	1169.22	1.01493	-71.9054	0.734186
288	USV	TRUE	0.847794	85.7125	85.7141	0.0016	78.984	77.8262	81.5669	3.74065	1.51571	-2337.91	1.0106	-70.4228	0.737651
289	USV	TRUE	0.890618	93.455	93.4586	0.0036	66.0758	65.3187	66.2465	0.92774	0.336693	-259.992	1.02768	-66.7831	0.604557
290	USV	TRUE	0.801635	93.5682	93.5726	0.0044	43.7418	43.1332	43.7715	0.638285	0.197915	103.933	1.02991	-72.1545	0.648995
291	USV	TRUE	0.870104	93.6322	93.6422	0.01	51.1449	49.7644	51.1746	1.41017	0.359605	-71.364	1.05398	-64.4497	0.785275
292	USV	TRUE	0.941511	93.9026	93.9394	0.0368	61.9407	57.9495	68.6737	10.7242	4.40161	225.816	1.11696	-64.7883	0.690369
293	USV	TRUE	0.727631	94.0346	94.0974	0.0628	54.7692	52.6394	84.1595	31.5201	13.0484	325.745	1.70907	-70.4581	0.541364
294	USV	TRUE	0.972508	94.2814	94.2982	0.0168	61.3318	54.7989	77.2519	22.453	8.43269	403.552	3.42008	-68.2305	0.647487
295	USV	TRUE	0.892473	94.6826	94.6846	0.002	66.1055	65.8294	67.2633	1.43392	0.526111	-632.348	1.09358	-69.414	0.605656
296	USV	TRUE	0.786919	94.941	94.9478	0.0068	85.1961	84.5875	85.2258	0.638285	0.191668	-49.2003	1.02305	-77.0186	0.530501
297	USV	TRUE	0.673335	95.2583	95.3167	0.0584	61.4784	60.9401	67.3079	6.36779	3.21296	104.597	1.00306	-75.8159	0.483387
298	USV	TRUE	0.954017	95.4835	95.4851	0.0016	43.5481	35.3187	45.8994	10.5807	4.25913	-5143.39	1.56804	-62.3694	0.627946
299	USV	TRUE	0.932484	95.7279	95.7307	0.0028	80.6783	80.1959	81.4279	1.23204	0.431106	-436.48	1.00563	-68.9137	0.552341
300	USV	TRUE	0.982429	95.8875	95.9147	0.0272	76.5949	68.7234	84.2211	15.4977	8.25168	570.231	1.01484	-70.5117	0.702566
301	USV	TRUE	0.79846	96.0811	96.0879	0.0068	69.487	68.9309	70.0773	1.14641	0.306686	29.6553	1.10864	-65.8759	0.711402
302	USV	TRUE	0.694727	96.1991	96.2007	0.0016	66.757	66.757	66.757	1.42109e-14	1.06581e-14	1.58882e-11	1	-61.8052	0.686528
303	USV	TRUE	0.829263	96.4639	96.5583	0.0944	77.3873	69.1285	79.7797	10.6512	4.29513	89.7548	1.04149	-70.4923	0.603104
304	USV	TRUE	0.646258	97.1707	97.1727	0.002	70.2594	69.9566	70.3574	0.400784	0.153333	176.854	1.03234	-72.806	0.648876
305	USV	TRUE	0.917665	98.0711	98.1079	0.0368	67.3599	60.8234	80.239	19.4155	7.7592	469.823	1.03691	-77.3979	0.545738
306	USV	TRUE	0.965602	98.5127	98.5359	0.0232	65.6672	63.7976	66.1607	2.36309	0.781863	-41.4596	1.09726	-67.1313	0.736791
307	USV	TRUE	0.693955	98.7111	98.7127	0.0016	77.0719	76.9116	77.9269	1.01532	0.428059	-623.441	1.08105	-77.0373	0.568989
308	USV	TRUE	0.872386	98.9855	98.9903	0.0048	69.1931	67.4935	69.5048	2.01134	0.664177	135.899	1.52499	-74.8667	0.615836
309	USV	TRUE	0.675976	99.6167	99.6243	0.0076	80.222	80.1792	81.1737	0.994429	0.511096	132.692	1.00078	-72.7137	0.581008
310	USV	TRUE	0.688078	99.7875	99.7939	0.0064	70.1463	66.3315	71.4006	5.06917	2.10944	994.183	1.11933	-78.4698	0.497558
311	USV	TRUE	0.640965	100	100.003	0.0024	64.3877	63.5193	65.3896	1.87032	0.673966	779.302	1.00083	-80.059	0.527192
312	USV	TRUE	0.89374	107.33	107.46	0.1296	72.5678	39.6738	101.172	61.498	11.2032	35.9378	7.98017	-88.492	0.232959
313	USV	TRUE	0.773522	108.035	108.037	0.002	76.7422	76.7422	76.7422	1.42109e-14	4.76647e-15	-2.48638e-12	1	-73.0366	0.492515
314	USV	TRUE	0.65441	113.663	113.673	0.0104	79.8755	69.7526	81.0106	11.2579	5.27632	1096.46	1.09324	-80.49	0.483337
315	USV	TRUE	0.772977	113.773	113.84	0.0672	74.9723	71.0559	84.8393	13.7834	5.85214	-160.973	1.08618	-76.4575	0.532155
316	USV	TRUE	0.817785	119.518	119.524	0.006	69.8866	69.5304	70.7699	1.23946	0.399113	201.21	1.01777	-74.1308	0.413704
317	USV	TRUE	0.614845	119.924	119.928	0.004	70.9499	70.9499	70.9499	0	5.3712e-15	2.40109e-12	1	-74.6978	0.543948
318	USV	TRUE	0.731142	120.391	120.394	0.0032	77.8222	76.7609	78.2453	1.48438	0.50055	443.769	1.02132	-75.5162	0.515461
319	USV	TRUE	0.633013	127.687	127.69	0.0024	75.653	75.6159	75.987	0.371096	0.138851	139.161	1.01913	-73.4303	0.567703
320	USV	TRUE	0.837302	131.741	131.764	0.0228	76.2478	75.7284	79.431	3.70263	1.2704	-152.004	1.00457	-73.509	0.603475
321	USV	TRUE	0.908184	131.941	131.945	0.0036	76.4878	75.6491	82.5738	6.92465	2.52826	-1911.93	1.1325	-69.879	0.670337
322	USV	TRUE	0.61813	132.152	132.154	0.002	71.651	71.2012	72.1008	0.899537	0.320169	-425.594	1.00633	-73.2196	0.644457
323	USV	TRUE	0.710751	132.235	132.242	0.0072	62.6819	51.8704	73.1896	21.3192	10.1734	3133.08	1.00194	-80.0114	0.501255
324	USV	TRUE	0.614015	132.413	132.415	0.002	75.0809	67.1498	83.0387	15.8888	6.88144	-8996	1.0021	-75.5326	0.507545
325	USV	TRUE	0.695055	132.525	132.542	0.0168	78.5467	74.4896	79.5019	5.0123	1.67839	127.056	1.39812	-78.4637	0.543325
326	USV	TRUE	0.818308	132.698	132.699	0.0016	81.1288	80.3629	82.6073	2.24439	0.902684	-1402.74	1.01271	-74.6583	0.617251
327	USV	TRUE	0.662414	132.799	132.819	0.0192	86.0749	71.4755	86.2661	14.7906	7.36404	788.285	1.01821	-73.5968	0.57047
328	USV	TRUE	0.929154	132.888	132.89	0.0016	77.7182	77.3441	78.0923	0.74813	0.295724	-467.581	1	-66.8811	0.776256
329	USV	TRUE	0.864591	132.991	133.051	0.0592	73.6205	62.3483	81.1229	18.7746	6.42233	42.4426	1.45074	-77.7473	0.54172
330	USV	TRUE	0.673742	133.124	133.141	0.0176	78.7989	68.8179	80.7684	11.9505	4.99538	596.867	1.23653	-75.5547	0.636252
331	USV	TRUE	0.833726	133.902	133.943	0.0412	79.2472	63.8804	81.8495	17.9691	8.34988	385.1	1.10991	-75.4858	0.489884
332	USV	TRUE	0.767206	134.01	134.066	0.0564	73.3231	60.8297	81.2844	20.4547	7.00981	-163.432	1.49254	-76.8677	0.455124
333	USV	TRUE	0.871865	135.371	135.376	0.0048	55.2546	53.7405	56.5683	2.82775	0.82809	-527.079	1.01209	-67.6607	0.666031
334	USV	TRUE	0.871534	135.589	135.619	0.0296	69.8326	69.2743	80.304	11.0297	5.17038	352.037	1.11091	-70.4292	0.656724
335	USV	TRUE	0.792176	135.773	135.779	0.0052	73.0319	69.4471	77.9007	8.45357	3.21308	-1856.95	1.19653	-58.7315	0.873515
336	USV	TRUE	0.76628	135.876	135.899	0.0236	75.1959	67.9336	80.2383	12.3046	4.74933	400.094	1.49239	-60.9448	0.803541
337	USV	TRUE	0.974005	136.001	136.003	0.002	67.5	64.8682	68.0121	3.14393	1.16799	-1378.57	1.09749	-63.7475	0.813018
338	USV	TRUE	0.922944	136.422	136.433	0.0116	75.3265	74.0573	76.9741	2.91682	1.08193	276.838	1.05394	-69.6232	0.706109
339	USV	TRUE	0.728126	142.195	142.201	0.006	53.0643	51.4976	54.3688	2.87121	1.42225	-494.766	1.00597	-73.9354	0.652818
340	USV	TRUE	0.926902	142.373	142.388	0.0148	76.1018	52.867	78.8671	26.0001	11.7618	1383.9	4.0774	-63.1013	0.731633
341	USV	TRUE	0.941818	142.483	142.489	0.006	60.2555	53.8611	63.2269	9.36582	3.849	1675.89	1.00482	-69.7146	0.764049
342	USV	TRUE	0.773425	150.867	150.888	0.0212	73.4692	73.2285	73.6776	0.449069	0.146142	-11.0034	1.00297	-77.8067	0.402144
343	USV	TRUE	0.835352	151.015	151.05	0.0344	65.7839	64.3902	67.1886	2.79835	1.05118	-38.7475	1.01615	-77.2341	0.479947
344	USV	TRUE	0.835026	152.411	152.413	0.0016	71.7826	71.7113	72.0319	0.320627	0.129065	-155.86	1.04572	-71.4076	0.596197
345	USV	TRUE	0.611272	153.396	153.404	0.008	74.1656	71.1823	74.5886	3.40636	1.04444	402.018	1.08778	-80.475	0.40779
346	USV	TRUE	0.681764	160.257	160.268	0.0104	70.8024	70.154	71.887	1.73299	0.51504	-119.292	1.02878	-77.823	0.536492
347	USV	TRUE	0.948503	161.111	161.115	0.004	59.8685	55.7163	61.0922	5.37595	1.90915	-1338	1.00225	-67.181	0.779831
348	USV	TRUE	0.803207	161.276	161.278	0.002	74.0431	73.4241	74.3592	0.935162	0.356582	-467.581	1.01392	-67.6817	0.654438
349	USV	TRUE	0.71654	161.578	161.58	0.0024	67.6726	66.8043	68.875	2.07072	0.748769	862.798	1.00423	-73.013	0.668649
350	USV	TRUE	0.635866	161.918	161.921	0.0028	66.1018	64.9514	68.5881	3.63674	1.27823	1274.1	1.01883	-70.9042	0.722056
351	USV	TRUE	0.713252	166.172	166.197	0.0256	85.8974	85.126	86.1578	1.0318	0.344436	32.3414	1.00613	-77.0262	0.462694
352	USV	TRUE	0.853291	166.444	166.505	0.0616	73.6411	72.0628	85.5287	13.4659	5.46173	226.087	1.02832	-66.9704	0.592689
353	USV	TRUE	0.900917	166.902	166.904	0.002	80.1709	77.9132	80.7988	2.88564	1.11482	-1351.85	1.20724	-72.6636	0.660973
354	USV	TRUE	0.820794	167.093	167.102	0.0096	65.7136	59.3376	68.1432	8.80559	3.65194	1019.52	1.03191	-74.6462	0.602465
355	USV	TRUE	0.67899	199.594	199.628	0.0344	68.2746	65.0701	75.5811	10.511	3.89395	108.817	1.14048	-79.3976	0.411387
356	USV	TRUE	0.706853	199.797	199.843	0.0464	81.8308	79.2064	83.7197	4.51328	1.7143	-54.8318	1.07507	-77.1759	0.497792
357	USV	TRUE	0.780115	199.932	199.978	0.046	55.4894	52.1158	57.4299	5.31406	1.99715	-82.5782	1.0428	-74.7501	0.613221
358	USV	TRUE	0.651962	200.611	200.625	0.014	57.0629	56.4597	68.9612	12.5015	6.07217	867.987	1.06738	-72.1852	0.582888
359	USV	TRUE	0.847377	200.713	200.715	0.0016	68.9536	68.0006	69.3722	1.37157	0.556377	-857.232	1.02519	-69.3658	0.776185
360	USV	TRUE	0.628433	202.6	202.616	0.0168	53.5318	50.8226	56.1824	5.35977	2.47047	292.859	1.05121	-79.0735	0.499846
361	USV	TRUE	0.776142	202.671	202.684	0.0132	69.9449	69.2044	72.6316	3.42719	1.07351	-170.615	1.06908	-74.9819	0.543393
362	USV	TRUE	0.831408	215.413	215.465	0.0516	75.2834	66.3649	82.678	16.3131	5.97239	240.289	1.28381	-75.9193	0.44853
363	USV	TRUE	0.894441	215.789	215.795	0.0052	73.756	72.6427	81.3783	8.7356	2.70581	-1404.13	1.15466	-68.2289	0.66156
364	USV	TRUE	0.748831	215.902	215.935	0.0332	63.3362	63.1126	74.5266	11.4141	5.13351	343.715	1.03654	-75.8358	0.584189
365	USV	TRUE	0.882897	216.271	216.278	0.0072	78.328	77.9799	79.1519	1.17201	0.263106	-90.0624	1.0477	-65.7025	0.700809
366	USV	TRUE	0.849057	235.388	235.447	0.0596	67.0962	65.8626	67.9571	2.0945	0.753336	-17.7243	1.02311	-69.5837	0.562442
367	USV	TRUE	0.698369	268.473	268.489	0.0164	62.1682	61.4302	63.4467	2.01653	0.613597	64.8723	1.08165	-76.2179	0.494363
368	USV	TRUE	0.699069	268.651	268.655	0.004	72.4385	71.5476	72.6098	1.06215	0.432189	-274.471	1.00593	-74.485	0.537924
369	USV	TRUE	0.824905	282.008	282.036	0.0276	67.2746	66.8056	68.8184	2.01274	0.504318	-27.8955	1.04729	-77.4157	0.491792
370	USV	TRUE	0.808962	333.697	333.699	0.002	58.0928	57.6431	58.5426	0.899537	0.320169	-425.594	1.00633	-71.5397	0.70356
371	USV	TRUE	0.608696	333.828	333.831	0.0028	69.1917	68.7168	70.5872	1.87032	0.6734	-511.71	1.13167	-72.6195	0.581341
372	USV	TRUE	0.675016	333.952	333.958	0.0056	70.3883	70.1938	70.579	0.385229	0.115771	32.1622	1.01436	-74.7797	0.550393
373	USV	TRUE	0.724056	334.168	334.185	0.0172	81.6074	79.2427	84.6992	5.45647	1.73104	-243.742	1.28146	-81.6183	0.451881
374	USV	TRUE	0.629096	334.245	334.248	0.0032	82.4784	82.1816	83.332	1.1504	0.375891	-327.802	1.02468	-78.7013	0.489722
375	USV	TRUE	0.687958	336.225	336.231	0.0056	72.1677	71.4979	74.2247	2.72679	1.00187	-309.264	1.26251	-79.4572	0.424127
376	USV	TRUE	0.89566	336.891	336.937	0.0464	64.1934	56.6671	71.3453	14.6782	6.28989	264.518	1.23037	-74.9589	0.58814
377	USV	TRUE	0.7965	337.039	337.042	0.0028	72.1228	69.9778	73.7333	3.75549	1.25396	-1270.56	1.00782	-74.1579	0.669394
378	USV	TRUE	0.711299	337.122	337.126	0.0036	79.9776	78.1593	80.1632	2.00392	0.688681	489.172	1.14199	-78.5213	0.53503
379	USV	TRUE	0.694623	338.279	338.281	0.0024	73.3356	73.2688	73.5508	0.282033	0.100127	83.4966	1.01988	-75.585	0.558624
380	USV	TRUE	0.810086	338.592	338.605	0.0124	55.2618	54.0743	66.8004	12.7261	3.26682	-995.087	1.03447	-70.1042	0.670175
381	USV	TRUE	0.990759	338.814	338.817	0.0028	69.6067	67.8923	70.386	2.49377	0.830116	-816.411	1.03791	-65.0916	0.780466
382	USV	TRUE	0.81515	339.061	339.09	0.0288	68.7944	67.622	69.0898	1.46782	0.595473	32.6368	1.02666	-70.7567	0.697049
383	USV	TRUE	0.791417	339.191	339.194	0.0024	61.0221	60.0202	62.0241	2.00392	0.721493	834.966	1	-74.396	0.650044
384	USV	TRUE	0.814154	340.282	340.423	0.1408	64.6716	28.4972	103.562	75.0653	13.8256	110.163	12.5339	-88.9055	0.210932
385	USV	TRUE	0.740261	398.937	398.94	0.0028	51.302	49.7211	52.0813	2.36017	0.885136	885.329	1.03248	-81.1998	0.549913
386	USV	TRUE	0.78142	399.218	399.263	0.0448	71.9209	63.9969	79.8349	15.8379	6.87141	320.239	1.17188	-79.8407	0.450573
387	USV	TRUE	0.952812	399.383	399.391	0.0084	78.7745	75.6252	80.1323	4.50712	1.74159	-486.545	1.09859	-72.7488	0.645745
388	USV	TRUE	0.660905	399.48	399.493	0.0132	67.0153	65.9139	67.5643	1.65042	0.710573	113.79	1.00842	-73.1656	0.594613
389	USV	TRUE	0.747034	399.63	399.632	0.002	63.7359	63.3574	65.2366	1.87923	0.718787	-821.289	1.25268	-73.6425	0.608402
390	USV	TRUE	0.860759	399.719	399.785	0.0656	67.2515	59.725	70.8521	11.1272	4.63426	171.772	1.00049	-77.111	0.523036
391	USV	TRUE	0.882596	399.934	399.939	0.0044	76.4356	72.9056	83.631	10.7254	4.18725	-2399.58	1.00094	-74.8716	0.584426
392	USV	TRUE	0.828928	400.013	400.025	0.012	70.1548	68.5478	84.5734	16.0256	7.78535	1437.2	1.01741	-78.4503	0.504486
393	USV	TRUE	0.951112	400.181	400.183	0.002	76.871	75.446	77.9397	2.49377	0.936758	-1246.88	1.00332	-71.1092	0.730846
394	USV	TRUE	0.78634	400.827	400.831	0.004	68.9238	68.5527	69.332	0.779302	0.196144	-118.751	1.04321	-71.3651	0.589841
395	USV	TRUE	0.707842	400.968	400.984	0.016	69.6294	66.1794	69.9634	3.78403	1.49376	-227.387	1.02338	-72.736	0.453306
396	USV	TRUE	0.654401	401.187	401.191	0.0032	71.1593	70.4394	72.7179	2.27853	0.76764	-688.074	1.01952	-70.7139	0.672141
397	USV	TRUE	0.669595	403.765	403.799	0.0336	81.0106	79.1363	82.3377	3.20136	1.34879	74.5172	1.04284	-74.3894	0.60537
398	USV	TRUE	0.937212	403.927	403.929	0.0016	74.8782	73.0168	80.124	7.10723	2.91874	-4442.02	1.00732	-66.4926	0.772526
399	USV	TRUE	0.768758	404.002	404.016	0.0136	72.4174	70.9108	74.4302	3.51943	0.892445	73.6578	1.28093	-65.271	0.727548
400	USV	TRUE	0.685554	404.099	404.106	0.0068	71.567	70.067	73.2669	3.19991	1.16869	471.212	1.00006	-68.6676	0.648447
401	USV	TRUE	0.78989	404.336	404.339	0.0028	73.4243	71.0641	74.1442	3.0801	1.14446	1107.99	1.09194	-74.7753	0.679779
402	USV	TRUE	0.758625	409.339	409.342	0.0024	64.1817	63.8477	65.2579	1.41017	0.500636	-417.483	1.28897	-76.403	0.54183
403	USV	TRUE	0.647175	409.533	409.535	0.002	77.8844	77.2387	78.5034	1.2647	0.482601	-644.435	1.00122	-73.2336	0.593293
404	USV	TRUE	0.691797	409.704	409.706	0.0024	65.653	65.6159	65.987	0.371096	0.138851	139.161	1.01913	-76.1677	0.587095
405	USV	TRUE	0.705075	409.862	409.864	0.002	67.2098	67.0361	67.3835	0.347346	0.151643	-197.847	1.00936	-71.9918	0.557711
406	USV	TRUE	0.849929	410.004	410.008	0.004	69.7789	69.0357	70.2495	1.21379	0.432041	-298.471	1.00046	-69.4377	0.548401
407	USV	TRUE	0.817267	410.864	410.91	0.0452	78.66	71.15	80.7757	9.62567	3.21766	86.3398	1.15032	-73.8669	0.585127
408	USV	TRUE	0.62079	430.94	430.956	0.0168	59.3106	55.7473	59.6231	3.87581	1.43692	-209.573	1.03473	-79.2479	0.485093
409	USV	TRUE	0.600848	431.122	431.146	0.0236	60.4452	58.6905	67.8958	9.20529	3.79752	-366.783	1.01803	-75.7384	0.535313
410	USV	TRUE	0.789829	431.306	431.311	0.0048	58.4443	57.1628	59.3179	2.15517	0.81267	-476.234	1.00802	-74.4185	0.663336
411	USV	TRUE	0.737885	431.574	431.576	0.0024	84.8851	84.4844	86.4215	1.93712	0.736305	-807.134	1.06313	-73.0817	0.658781
412	USV	TRUE	0.725125	432.084	432.088	0.004	61.4296	60.653	64.3855	3.73241	1.51821	975.973	1.02019	-74.1931	0.591196
413	USV	TRUE	0.642851	433.616	433.622	0.006	74.9708	74.7015	75.2997	0.598211	0.201487	-47.795	1.03376	-80.3846	0.441733
414	USV	TRUE	0.621693	434.045	434.046	0.0016	79.8185	79.4088	82.1074	2.69861	1.13192	-1636.53	1.10773	-80.2582	0.542058
415	USV	TRUE	0.685175	445.177	445.179	0.0016	61.9571	57.3971	77.9172	20.5201	8.26014	9975.06	1.57062	-80.2672	0.460336
416	USV	TRUE	0.93823	445.451	445.468	0.0168	61.3235	55.625	63.5652	7.94023	2.90261	-411.271	1.04107	-73.062	0.594481
417	USV	TRUE	0.760359	445.64	445.663	0.0228	58.1336	57.3241	58.4934	1.1693	0.506545	39.6519	1.00958	-66.6297	0.689918
418	USV	TRUE	0.819646	445.905	445.931	0.0264	72.3644	56.7338	74.4943	17.7606	5.68094	640.186	1.16867	-67.5409	0.723975
419	USV	TRUE	0.831957	446.249	446.281	0.032	64.6269	63.6391	68.6084	4.9693	1.97827	128.051	1.02096	-81.5756	0.455533
420	USV	TRUE	0.883903	446.359	446.38	0.0212	68.7535	66.3352	69.8234	3.48817	1.40668	140.131	1.04275	-70.6841	0.661761
421	USV	TRUE	0.618917	446.474	446.479	0.0052	76.5454	69.336	77.1729	7.83685	3.89383	-1530.56	1.00606	-73.4197	0.638442
422	USV	TRUE	0.946538	446.598	446.602	0.004	56.8169	56.4922	57.3653	0.873139	0.296989	-89.3398	1.13169	-73.5097	0.585733
423	USV	TRUE	0.834637	446.749	446.751	0.002	76.0322	75.7561	76.5665	0.810474	0.266892	143.773	1.26417	-75.7519	0.576721
424	USV	TRUE	0.715925	446.972	446.989	0.0168	73.0552	69.2132	75.9727	6.75944	2.18222	-40.8927	1.45544	-73.5414	0.54431
425	USV	TRUE	0.832022	447.108	447.129	0.0208	66.281	61.8327	76.5808	14.7481	5.85782	307.444	1.51664	-67.0795	0.649525
426	USV	TRUE	0.968413	447.284	447.286	0.002	73.6902	68.7606	76.0637	7.30317	3.04357	-3953.76	1.02871	-71.4059	0.667268
427	USV	TRUE	0.766064	447.74	447.75	0.0096	70.5466	68.2771	70.614	2.3369	1.11964	254.684	1.00606	-73.4289	0.538363
428	USV	TRUE	0.618196	447.835	447.837	0.002	68.0537	68.0537	68.0537	1.42109e-14	4.76647e-15	-1.65336e-13	1	-70.8675	0.63797
429	USV	TRUE	0.781107	447.93	447.948	0.018	57.5461	56.3274	59.2922	2.9648	1.42886	-158.376	1.00535	-63.5069	0.769122
430	USV	TRUE	0.841641	448.137	448.142	0.0048	66.9519	66.3062	67.2859	0.979694	0.348654	-218.274	1.01346	-58.6728	0.738641
431	USV	TRUE	0.865866	448.239	448.335	0.0964	58.5026	51.256	70.1966	18.9407	6.68112	-182.976	1.23628	-62.1307	0.784207
432	USV	TRUE	0.98428	448.459	448.46	0.0016	66.0735	62.7069	66.9463	4.2394	1.77435	-2649.63	1.03463	-61.3536	0.7693
433	USV	TRUE	0.845967	448.668	448.697	0.0292	67.5619	63.4787	78.1702	14.6916	5.52524	503.991	1.1166	-72.2171	0.594721
434	USV	TRUE	0.853853	448.806	448.848	0.0416	66.6516	65.9907	67.8583	1.86755	0.819891	-40.9247	1.00098	-76.0214	0.475508
435	USV	TRUE	0.831004	449.428	449.452	0.0248	70.7333	69.4571	78.2948	8.83769	4.09803	337.652	1.06554	-79.1375	0.460795
436	USV	TRUE	0.681907	450.913	450.936	0.0224	72.9969	71.1919	78.6691	7.47723	2.6291	-323.254	1.00743	-79.0435	0.438745
437	USV	TRUE	0.770076	451.213	451.228	0.0152	66.8887	65.584	70.0311	4.44712	1.28385	125.392	1.19856	-78.4124	0.462088
438	USV	TRUE	0.93754	464.525	464.533	0.008	72.3149	68.6951	74.7068	6.01176	2.19367	748.45	1.00343	-76.3582	0.602261
439	USV	TRUE	0.691226	473.959	473.961	0.002	62.4762	56.1215	82.4486	26.327	10.0707	11609.4	1.42646	-73.2203	0.443056
440	USV	TRUE	0.812583	474.15	474.153	0.0024	48.0465	47.5121	48.4473	0.935162	0.33784	-389.651	1.00212	-73.588	0.649031
441	USV	TRUE	0.648713	474.399	474.416	0.0168	69.982	57.6126	73.9787	16.366	5.6936	-325.201	2.44221	-79.0716	0.539168
442	USV	TRUE	0.758982	503.695	503.698	0.0028	81.2013	80.1474	81.4536	1.30626	0.438921	-406.439	1.0688	-74.1029	0.517561
443	USV	TRUE	0.739024	508.53	508.547	0.0168	65.4052	53.529	66.6971	13.1681	4.94957	741.119	1.19036	-69.8743	0.606021
444	USV	TRUE	0.92369	508.67	508.676	0.006	54.6422	53.6699	55.0059	1.33595	0.399139	-199.464	1.01893	-65.3226	0.781125
445	USV	TRUE	0.645478	509.215	509.228	0.0132	83.6818	83.566	84.3429	0.776873	0.325167	53.3321	1.00639	-76.2531	0.487145
446	USV	TRUE	0.954362	509.405	509.407	0.0016	70.4592	69.4795	70.7264	1.24688	0.520276	-779.302	1.05662	-72.1011	0.715445
447	USV	TRUE	0.857334	509.77	509.785	0.0156	71.0735	70.6059	80.5191	9.91319	4.34475	706.558	1.0556	-65.1696	0.787337
448	USV	TRUE	0.747562	525.089	525.095	0.0056	59.1843	58.809	59.2691	0.460133	0.139127	54.1954	1.01378	-82.2749	0.406648
449	USV	TRUE	0.660553	563.08	563.083	0.0036	69.2745	69.2745	69.2745	1.42109e-14	3.92767e-15	-4.13161e-13	1	-76.0795	0.523254
						0.0177933
