# Supplementary material for: Bazedoxifene reverses sexually dimorphic autistic-like abnormalities in biallelic MDGA1-mutant mice
Source: EMBO Mol Med. 2026 Mar 20;18(4):1358–98. doi: 10.1038/s44321-026-00402-y (PMC13084050; doi:10.1038/s44321-026-00402-y)
Supplement: Supplementary file 20 — Source data Fig. 7 [file 44321_2026_402_MOESM20_ESM.zip › Panel I and J/Batch2/Mdga1-KI_BZ_29.xlsx]

## Sheet: Sheet1
ID	Label	Accepted	Score	Begin Time (s)	End Time (s)	Call Length (s)	Principal Frequency (kHz)	Low Freq (kHz)	High Freq (kHz)	Delta Freq (kHz)	Frequency Standard Deviation (kHz)	Slope (kHz/s)	Sinuosity	Mean Power (dB/Hz)	Tonality
1	USV	TRUE	0.888169	0.0248	0.0296	0.0048	72.0139	71.8803	72.4963	0.616019	0.19107	11.4183	1.06347	-54.4877	0.875238
2	USV	TRUE	0.814824	0.130004	0.131604	0.0016	81.7864	80.4772	84.3426	3.86534	1.55548	-2415.84	1.00668	-64.6319	0.835548
3	USV	TRUE	0.670436	0.206804	0.222804	0.016	71.9869	68.2387	97.8343	29.5956	13.6458	1882.33	1.00249	-70.3384	0.670506
4	USV	TRUE	0.857516	0.307604	0.310804	0.0032	77.7107	76.6271	78.9724	2.34533	0.881586	799.403	1.01332	-67.4611	0.732285
5	USV	TRUE	0.958354	0.416804	0.418804	0.002	81.028	80.3111	84.2209	3.90987	1.50603	-1858.24	1.04452	-63.2685	0.849474
6	USV	TRUE	0.991706	0.560404	0.564004	0.0036	71.3537	66.895	71.8904	4.99545	2.05431	-1450.19	1.04152	-60.2437	0.835014
7	USV	TRUE	0.710195	0.653204	0.657604	0.0044	94.5343	83.521	96.1129	12.5919	5.66188	-2956.95	1.00405	-67.2144	0.710567
8	USV	TRUE	0.988659	0.778404	0.814404	0.036	68.1152	65.8935	70.9813	5.08784	1.54394	33.8327	1.10561	-59.2299	0.779685
9	USV	TRUE	0.781153	1.07945	1.08145	0.002	75.3814	73.4977	78.2003	4.70253	1.9679	-2580.92	1.01893	-72.1405	0.570519
10	USV	TRUE	0.640403	1.18985	1.20065	0.0108	74.6149	71.5746	77.9114	6.33682	3.29964	-600.916	1.00396	-73.0122	0.648005
11	USV	TRUE	0.790596	1.57985	1.59305	0.0132	90.8071	78.3059	90.9602	12.6543	3.73341	976.603	1.06742	-80.0637	0.443974
12	USV	TRUE	0.807954	2.34529	2.34689	0.0016	69.0572	68.6564	69.2799	0.623441	0.249933	-389.651	1.00816	-76.3153	0.569548
13	USV	TRUE	0.705289	2.46369	2.46609	0.0024	67.9761	67.802	68.1502	0.348156	0.160009	-165.909	1.00541	-77.2423	0.437454
14	USV	TRUE	0.645219	2.54929	2.55649	0.0072	80.229	77.9392	80.8655	2.92626	1.14473	363.212	1.0624	-80.3285	0.499642
15	USV	TRUE	0.896252	2.64729	2.65169	0.0044	68.1059	67.7348	68.1356	0.400784	0.129477	72.2729	1.01017	-73.7367	0.610768
16	USV	TRUE	0.904662	2.78289	2.78529	0.0024	70.6129	70.4793	70.8801	0.400784	0.146947	-166.993	1.00302	-73.8412	0.555847
17	USV	TRUE	0.873801	2.87529	2.88809	0.0128	77.7396	67.9817	77.7644	9.78274	4.90343	773.805	1.02439	-78.1764	0.588149
18	USV	TRUE	0.82664	2.99849	3.00809	0.0096	68.2765	67.1155	69.6509	2.53541	1.20791	-267.329	1.00148	-75.6908	0.579891
19	USV	TRUE	0.828134	3.14553	3.14913	0.0036	69.1467	67.9851	71.8074	3.82229	1.28901	-794.146	1.70234	-76.7553	0.594451
20	USV	TRUE	0.65316	3.93993	3.94273	0.0028	73.0389	72.3891	73.9061	1.51695	0.571407	-541.775	1	-76.3045	0.581742
21	USV	TRUE	0.804928	4.04497	4.05857	0.0136	72.8113	72.7511	75.0648	2.31364	1.07117	-172.451	1.00605	-72.2142	0.653269
22	USV	TRUE	0.653622	4.14137	4.14937	0.008	76.9376	75.8919	77.4676	1.57571	0.445807	49.0658	1.18012	-72.6552	0.649295
23	USV	TRUE	0.804019	4.71537	4.72857	0.0132	77.9504	73.0297	79.4422	6.41254	1.61975	-345.916	1.12009	-63.4273	0.718792
24	USV	TRUE	0.75407	4.83977	4.84857	0.0088	82.6505	64.1312	84.3626	20.2314	5.73886	-711.678	1.58171	-74.8265	0.542533
25	USV	TRUE	0.832247	4.93977	4.95017	0.0104	68.9083	67.6466	80.0383	12.3917	4.493	1267.13	1.02847	-72.7236	0.6569
26	USV	TRUE	0.897752	5.04561	5.04761	0.002	77.2475	76.4548	77.4523	0.997506	0.393399	488.574	1.0672	-73.5669	0.663172
27	USV	TRUE	0.88582	5.13521	5.14281	0.0076	74.4096	71.3121	76.33	5.01789	2.35647	677.641	1.03918	-74.4774	0.600407
28	USV	TRUE	0.802519	5.32401	5.32561	0.0016	70.3749	70.1522	70.7757	0.623441	0.249933	389.651	1.00816	-65.745	0.833577
29	USV	TRUE	0.796562	5.47161	5.51241	0.0408	67.9445	53.9103	73.3189	19.4085	5.57579	128.45	1.25281	-71.2089	0.492852
30	USV	TRUE	0.700213	5.78401	5.79601	0.012	71.8545	71.0429	73.6974	2.65444	0.976568	77.3887	1.18842	-76.9887	0.492437
31	USV	TRUE	0.937085	6.14946	6.15186	0.0024	80.0524	79.6516	80.9876	1.33595	0.493655	556.644	1.02362	-65.0846	0.756542
32	USV	TRUE	0.738301	6.24426	6.24666	0.0024	67.7073	67.492	67.7741	0.282033	0.100127	-83.4966	1.01988	-72.0366	0.613832
33	USV	TRUE	0.866261	6.32906	6.33706	0.008	67.8094	66.8742	68.2621	1.3879	0.459486	42.4314	1.11309	-66.9937	0.714512
34	USV	TRUE	0.868215	6.41266	6.42546	0.0128	71.8731	71.5682	78.5213	6.95312	3.46315	-547.413	1.00525	-69.0693	0.701783
35	USV	TRUE	0.81366	6.51106	6.51906	0.008	71.3746	71.1593	72.9379	1.77856	0.635422	228.654	1.03625	-67.6069	0.727084
36	USV	TRUE	0.941345	6.80426	6.80706	0.0028	70.7678	70.1963	71.4729	1.27657	0.45455	462.987	1.00173	-68.9431	0.749033
37	USV	TRUE	0.773819	6.89186	6.90346	0.0116	78.1033	75.6799	79.3788	3.6989	1.53251	306.613	1.02854	-71.477	0.720176
38	USV	TRUE	0.626272	6.98506	6.99546	0.0104	74.1057	71.645	74.8145	3.16952	1.21188	-319.823	1.12105	-76.7598	0.549144
39	USV	TRUE	0.976267	7.0789	7.0977	0.0188	73.5595	71.088	76.3056	5.21761	1.85332	324.796	1.04397	-65.1418	0.78529
40	USV	TRUE	0.843545	7.1861	7.1953	0.0092	73.2098	72.8625	73.4794	0.616895	0.178374	32.6112	1.02191	-65.812	0.69779
41	USV	TRUE	0.951874	7.2917	7.2973	0.0056	79.8752	79.5776	80.0207	0.443168	0.160239	58.3707	1.02871	-65.9767	0.735282
42	USV	TRUE	0.81978	7.3853	7.3877	0.0024	67.7648	67.5644	68.1656	0.601176	0.22042	250.49	1.00609	-71.4853	0.66645
43	USV	TRUE	0.634272	7.5849	7.5925	0.0076	68.7245	68.4276	68.8284	0.400784	0.143523	-28.8865	1.01801	-68.5445	0.59536
44	USV	TRUE	0.877812	7.6713	7.6813	0.01	70.6121	70.5627	71.2419	0.679233	0.252273	57.3445	1.00546	-65.7698	0.775022
45	USV	TRUE	0.884665	7.7869	7.7953	0.0084	65.8853	64.9056	66.2267	1.3211	0.437067	154.871	1.02595	-62.5679	0.805201
46	USV	TRUE	0.878127	7.8957	7.8977	0.002	71.7944	71.7944	71.7944	1.42109e-14	5.50384e-15	1.01506e-12	1	-58.6059	0.851587
47	USV	TRUE	0.969954	7.9945	8.0065	0.012	72.385	69.5358	74.3404	4.80459	1.82607	400.973	1.09185	-59.9998	0.839462
48	USV	TRUE	0.947657	8.65274	8.65514	0.0024	80.0019	79.5343	80.6031	1.06876	0.385797	445.315	1.00188	-59.1266	0.853142
49	USV	TRUE	0.976705	8.80234	8.80914	0.0068	68.6519	67.3827	69.7058	2.32306	0.807881	-375.73	1.00845	-59.469	0.85155
50	USV	TRUE	0.841563	8.88954	8.92114	0.0316	74.9375	71.5721	82.8195	11.2474	4.61677	339.243	1.0101	-74.8181	0.59881
51	USV	TRUE	0.833331	9.01034	9.02714	0.0168	77.254	76.8621	77.803	0.940899	0.282908	-27.9472	1.02929	-65.5741	0.771708
52	USV	TRUE	0.678765	9.26978	9.32098	0.0512	55.6186	52.184	64.4735	12.2895	4.87118	45.9739	1.18517	-71.9662	0.601382
53	USV	TRUE	0.96715	9.39978	9.47778	0.078	68.9968	67.7243	70.3481	2.62379	0.933777	21.64	1.01426	-66.3381	0.6387
54	USV	TRUE	0.915041	9.60698	9.61058	0.0036	67.1416	67.0487	67.322	0.273292	0.0940466	-42.0487	1.01289	-61.2518	0.755746
55	USV	TRUE	0.865774	9.71178	9.71378	0.002	68.4824	67.9925	68.9455	0.952975	0.366077	-488.574	1.00178	-65.698	0.804634
56	USV	TRUE	0.937662	9.88178	9.88578	0.004	70.0989	68.8372	71.0044	2.1672	0.747637	-560.524	1.0102	-63.4168	0.788578
57	USV	TRUE	0.744588	9.97578	9.97818	0.0024	67.9831	66.1796	68.4062	2.22658	0.845513	-918.463	1.07805	-70.2083	0.733381
58	USV	TRUE	0.974589	10.096	10.1624	0.0664	72.1897	65.0202	76.951	11.9308	4.24724	80.9531	1.17607	-67.8729	0.646715
59	USV	TRUE	0.865566	10.3408	10.3424	0.0016	69.383	69.0357	69.9085	0.872818	0.347517	-545.511	1.00577	-68.0324	0.60726
60	USV	TRUE	0.757004	10.5876	10.6136	0.026	104.08	102.476	108.628	6.15226	1.99948	-153.748	1.12487	-76.4019	0.493421
61	USV	TRUE	0.969397	10.7336	10.76	0.0264	73.0488	67.4868	79.6656	12.1788	4.18425	-460.007	1.01393	-67.7613	0.704736
62	USV	TRUE	0.969204	10.8416	10.8432	0.0016	80.325	80.1023	80.7258	0.623441	0.249933	-389.651	1.00816	-64.9139	0.777532
63	USV	TRUE	0.905905	10.9328	10.9472	0.0144	75.9132	74.1439	80.7819	6.63802	2.33234	-509.806	1.07501	-70.2172	0.644845
64	USV	TRUE	0.744514	11.0256	11.0408	0.0152	83.9088	65.877	87.5464	21.6694	10.1547	-1508.35	1.39709	-71.578	0.639004
65	USV	TRUE	0.706665	11.1151	11.1191	0.004	81.9665	79.9626	83.0798	3.11721	1.11525	-829.231	1.02594	-72.6909	0.670506
66	USV	TRUE	0.721386	11.2107	11.2175	0.0068	73.9889	73.9592	75.0057	1.04649	0.340051	-117.127	1.03405	-75.0307	0.541372
67	USV	TRUE	0.800927	11.2987	11.3207	0.022	73.2944	71.3863	73.865	2.47872	0.981486	114.453	1.0327	-68.512	0.707751
68	USV	TRUE	0.980597	11.4151	11.4527	0.0376	61.0864	60.447	69.1288	8.68182	4.20167	241.614	1.00921	-70.3538	0.535688
69	USV	TRUE	0.710861	11.5359	11.5379	0.002	80.2131	79.5184	80.9078	1.38938	0.606571	-791.389	1.04644	-70.2285	0.581893
70	USV	TRUE	0.881792	11.7111	11.7127	0.0016	67.8092	67.4084	68.0319	0.623441	0.249933	-389.651	1.00816	-64.8195	0.843622
71	USV	TRUE	0.991761	11.8183	11.8579	0.0396	67.1558	56.2772	71.1901	14.9129	3.50828	257.601	1.13052	-68.7098	0.670302
72	USV	TRUE	0.913816	12.0809	12.1565	0.0756	67.6255	65.6227	79.0742	13.4516	5.05601	150.21	1.05763	-59.8542	0.786891
73	USV	TRUE	0.986517	12.3457	12.3709	0.0252	77.9636	70.2037	86.0581	15.8544	4.91456	524.174	1.77255	-60.2638	0.851027
74	USV	TRUE	0.864604	12.4789	12.4849	0.006	73.1165	72.0107	74.921	2.9103	1.08415	-591.266	1.05922	-63.0719	0.853174
75	USV	TRUE	0.807639	12.7801	12.7849	0.0048	80.996	78.2425	83.2375	4.99495	1.34787	825.689	1.07687	-74.555	0.595535
76	USV	TRUE	0.71425	12.9009	12.9061	0.0052	79.3032	79.1945	79.3848	0.19031	0.0689591	-3.42712	1.0094	-66.4834	0.659947
77	USV	TRUE	0.653256	13.2263	13.2347	0.0084	78.1208	75.8319	79.6279	3.79599	1.55354	379.024	1.05613	-80.5851	0.448241
78	USV	TRUE	0.869096	13.3771	13.3787	0.0016	108.203	108.132	108.452	0.320627	0.129065	-155.86	1.04572	-67.9405	0.587028
79	USV	TRUE	0.878319	13.5291	13.5463	0.0172	80.6097	78.4795	82.0447	3.56518	1.37132	197.559	1.03811	-75.7478	0.614958
80	USV	TRUE	0.627784	13.6991	13.7219	0.0228	66.228	64.3289	66.5589	2.22997	1.08873	-93.1223	1.0023	-80.4153	0.462015
81	USV	TRUE	0.621068	13.7951	13.8151	0.02	89.4399	75.4662	91.1824	15.7162	5.11924	722.166	1.24039	-83.3043	0.449749
82	USV	TRUE	0.930183	14.0287	14.0431	0.0144	76.8987	75.1662	78.3662	3.20006	1.65411	221.503	1.00465	-75.7984	0.580279
83	USV	TRUE	0.693806	14.1374	14.1398	0.0024	72.2614	72.2614	72.2614	0	3.62597e-15	-1.02595e-12	1	-71.3869	0.675306
84	USV	TRUE	0.987497	14.2562	14.2654	0.0092	81.0406	79.1511	81.7605	2.60941	0.63672	182.145	1.06567	-65.0181	0.773586
85	USV	TRUE	0.726392	14.9222	14.9406	0.0184	70.0059	66.6066	72.1434	5.53675	1.35701	-234.814	1.03331	-58.114	0.791506
86	USV	TRUE	0.822803	15.0454	15.1182	0.0728	68.9724	66.596	94.3265	27.7305	10.9249	-287.374	1.13893	-68.349	0.597254
87	USV	TRUE	0.918675	15.2036	15.2072	0.0036	72.0871	71.5972	72.3023	0.705083	0.23832	112.678	1.08399	-65.1201	0.77216
88	USV	TRUE	0.988369	15.3464	15.348	0.0016	74.1968	73.9296	75.9335	2.00392	0.828933	1168.95	1.15671	-68.3923	0.776501
89	USV	TRUE	0.667457	15.476	15.4812	0.0052	70.6512	67.9806	71.1034	3.12279	1.36308	-682.129	1.04079	-65.8067	0.709719
90	USV	TRUE	0.811526	15.5832	15.5872	0.004	73.3117	72.6808	74.1058	1.42501	0.458364	343.264	1.0079	-70.0644	0.672418
91	USV	TRUE	0.770872	15.6616	15.6668	0.0052	70.1949	69.0721	70.4472	1.37507	0.398225	187.607	1.05709	-72.9305	0.592775
92	USV	TRUE	0.614835	15.7432	15.7512	0.008	76.3398	74.4925	76.3695	1.87703	0.577235	-204.506	1.03648	-72.0207	0.593696
93	USV	TRUE	0.687719	17.4609	17.4689	0.008	68.1998	67.5894	68.566	0.976661	0.279622	96.5464	1.01017	-77.326	0.479384
94	USV	TRUE	0.774034	18.2576	18.2592	0.0016	73.0432	72.9452	73.3193	0.374065	0.153618	233.791	1.01068	-69.7363	0.70124
95	USV	TRUE	0.64019	18.472	18.4764	0.0044	72.8313	72.1894	78.6233	6.43389	2.26482	-1503.94	1.02657	-51.8656	0.834985
96	USV	TRUE	0.940525	19.0044	19.006	0.0016	56.2908	55.9434	56.8162	0.872818	0.347517	-545.511	1.00577	-70.0963	0.591639
97	USV	TRUE	0.778006	19.1354	19.139	0.0036	67.2444	65.4632	68.4023	2.93908	1.01547	-832.605	1.00832	-54.1728	0.875534
98	USV	TRUE	0.997788	19.2634	19.2718	0.0084	69.777	69.7402	70.1593	0.419104	0.149323	10.9418	1.01764	-52.6976	0.837533
99	USV	TRUE	0.917694	19.411	19.413	0.002	73.2111	72.1157	75.2685	3.15283	1.21824	-1600.59	1.01449	-61.8489	0.831556
100	USV	TRUE	0.830167	19.5434	19.573	0.0296	68.4685	59.0544	70.0501	10.9957	4.46033	330.917	1.1021	-62.0666	0.700559
101	USV	TRUE	0.96641	20.3792	20.4044	0.0252	71.6455	68.5223	74.7942	6.27186	1.88158	-269.809	1.02362	-68.8387	0.593816
102	USV	TRUE	0.876678	20.5532	20.5752	0.022	70.6075	70.2818	73.1576	2.87579	1.23163	-124.556	1.00145	-70.3738	0.567486
103	USV	TRUE	0.860618	20.6772	20.6828	0.0056	85.6496	78.287	87.6461	9.35904	3.13774	-1648.73	1.04142	-67.6787	0.652566
104	USV	TRUE	0.874195	20.808	20.8296	0.0216	67.1061	65.8318	75.1467	9.3149	4.14362	-410.279	1.01564	-68.2404	0.734144
105	USV	TRUE	0.868509	20.9356	20.9432	0.0076	70.527	69.9018	72.4386	2.53678	0.885512	-306.456	1.01507	-69.5398	0.645443
106	USV	TRUE	0.703172	21.0423	21.0575	0.0152	76.4486	71.8099	87.5185	15.7086	4.35702	989.425	1.02825	-73.7625	0.668394
107	USV	TRUE	0.873259	21.2103	21.2203	0.01	68.7746	65.9828	69.9283	3.94547	1.56757	-427.447	1.03096	-64.1764	0.663134
108	USV	TRUE	0.650044	21.2783	21.2839	0.0056	70.5567	70.0372	71.9372	1.90001	0.623497	-337.565	1.02058	-69.75	0.663866
109	USV	TRUE	0.934195	21.3723	21.3767	0.0044	71.0743	70.5575	71.8353	1.27786	0.493107	271.592	1.02835	-68.4199	0.697359
110	USV	TRUE	0.664162	21.5027	21.5059	0.0032	66.3655	65.5936	67.2858	1.6922	0.595569	-542.728	1.00218	-69.9255	0.716551
111	USV	TRUE	0.634396	21.5963	21.6035	0.0072	68.5584	67.3723	69.3229	1.95054	0.688506	291.64	1.02819	-74.9197	0.590398
112	USV	TRUE	0.8479	21.6919	21.6947	0.0028	62.7623	60.7435	64.3803	3.63674	1.25189	-1274.1	1.00261	-77.9236	0.583495
113	USV	TRUE	0.841326	21.7691	21.7807	0.0116	74.4015	73.5767	74.9145	1.3379	0.474504	34.7381	1.05431	-68.5222	0.722228
114	USV	TRUE	0.877523	21.8567	21.8695	0.0128	72.454	72.1274	73.4782	1.35079	0.303955	66.393	1.03002	-64.1194	0.803303
115	USV	TRUE	0.795377	21.9503	21.9519	0.0016	78.33	78.1162	79.0781	0.961881	0.387194	467.581	1.24253	-71.5369	0.643473
116	USV	TRUE	0.784021	22.2565	22.2609	0.0044	70.9362	70.6022	71.2992	0.697009	0.211902	134.954	1.00769	-68.8903	0.602475
117	USV	TRUE	0.992954	22.4077	22.4229	0.0152	73.1148	65.728	78.4891	12.7611	5.97181	791.343	1.07437	-65.8725	0.773622
118	USV	TRUE	0.895339	22.5045	22.5317	0.0272	68.8225	68.0365	73.427	5.39049	1.74057	-193.937	1.03232	-68.9324	0.716238
119	USV	TRUE	0.978462	22.6733	22.6877	0.0144	71.7515	71.196	77.7975	6.60159	2.03448	-278.343	1.19255	-68.9101	0.697278
120	USV	TRUE	0.787127	22.9369	22.9449	0.008	72.256	72.115	72.7013	0.586332	0.208074	-66.6527	1.02325	-62.6066	0.789548
121	USV	TRUE	0.980097	23.1676	23.1692	0.0016	71.2585	70.9824	71.3565	0.374065	0.153618	233.791	1.01068	-62.4072	0.830647
122	USV	TRUE	0.982562	23.27	23.29	0.02	76.2287	69.8408	87.2125	17.3717	5.99111	812.055	1.29307	-64.0401	0.80166
123	USV	TRUE	0.972901	23.4212	23.4296	0.0084	68.5848	67.1894	69.8688	2.67931	0.939853	65.1671	1.32732	-57.3427	0.851476
124	USV	TRUE	0.85541	23.578	23.5856	0.0076	69.1951	66.3616	70.8263	4.46465	1.54315	-510.275	1.11221	-60.4614	0.784994
125	USV	TRUE	0.944195	23.7292	23.7392	0.01	71.7807	70.8381	74.0072	3.16916	1.06573	340.457	1.02129	-52.8092	0.86345
126	USV	TRUE	0.990271	23.9064	23.924	0.0176	69.3362	66.5347	74.7648	8.23002	2.81469	409.631	1.0243	-65.079	0.72582
127	USV	TRUE	0.976565	24.3542	24.357	0.0028	75.5746	75.1738	75.8418	0.667973	0.246149	249.165	1.00352	-64.4381	0.788288
128	USV	TRUE	0.970672	24.4998	24.5562	0.0564	74.4465	71.9914	78.3783	6.3869	2.22651	32.6875	1.15959	-70.8681	0.645008
129	USV	TRUE	0.856989	24.6246	24.655	0.0304	76.7535	72.4165	82.7881	10.3715	3.16376	-3.31418	1.28774	-73.9139	0.600609
130	USV	TRUE	0.741162	24.7538	24.7566	0.0028	80.4171	80.1796	80.4468	0.267189	0.0891293	67.1507	1.01361	-69.363	0.664949
131	USV	TRUE	0.905985	24.8718	24.8994	0.0276	76.4789	73.4308	80.3695	6.93875	3.53852	239.774	1.03587	-72.7362	0.574537
132	USV	TRUE	0.752871	25.0214	25.0266	0.0052	72.1095	72.0279	72.9594	0.931509	0.322191	-152.535	1.02754	-73.3976	0.588216
133	USV	TRUE	0.825587	25.1265	25.1389	0.0124	80.3101	79.4426	81.4139	1.97127	0.696552	110.148	1.04195	-74.0699	0.648721
134	USV	TRUE	0.753187	25.2381	25.2501	0.012	79.5218	74.4123	80.0829	5.67056	1.45118	342.613	1.15893	-68.3298	0.651931
135	USV	TRUE	0.994005	25.4609	25.4649	0.004	66.7571	65.8739	68.0633	2.18947	0.775648	580.259	1.00975	-66.013	0.785213
136	USV	TRUE	0.96887	25.5497	25.5545	0.0048	71.053	70.8155	71.4241	0.608598	0.1577	90.2253	1.01284	-64.9576	0.78485
137	USV	TRUE	0.921524	25.7569	25.7585	0.0016	74.8904	74.6054	75.8879	1.28251	0.516259	-623.441	1.32433	-69.1448	0.662638
138	USV	TRUE	0.938891	25.9121	25.9137	0.0016	88.8119	87.6095	89.4799	1.87032	0.749798	-1168.95	1.01167	-70.3209	0.704436
139	USV	TRUE	0.952838	26.0297	26.0549	0.0252	74.517	69.6409	81.3954	11.7545	3.86561	455.099	1.07184	-64.6556	0.776849
140	USV	TRUE	0.953704	26.1863	26.1879	0.0016	70.2601	70.0107	70.3313	0.320627	0.129065	155.86	1.04572	-60.983	0.83602
141	USV	TRUE	0.836409	26.3591	26.3899	0.0308	67.0147	66.2807	71.3053	5.0246	1.78026	-145.55	1.02181	-66.5433	0.770924
142	USV	TRUE	0.805756	26.4931	26.4971	0.004	67.4859	66.3769	67.9603	1.5834	0.667593	-391.012	1.00159	-69.1509	0.689983
143	USV	TRUE	0.726645	26.5779	26.5899	0.012	73.0114	72.2297	84.4561	12.2264	5.64082	1055.66	1.00703	-69.2444	0.701485
144	USV	TRUE	0.802768	26.7047	26.7603	0.0556	73.5998	71.9202	79.3414	7.42118	2.48048	-102.959	1.10061	-67.414	0.711534
145	USV	TRUE	0.964105	26.8655	26.8759	0.0104	69.623	68.2208	71.2697	3.04887	0.813928	293.852	1.00703	-68.5175	0.700951
146	USV	TRUE	0.945207	26.9695	26.9803	0.0108	71.1766	70.9276	72.5932	1.66561	0.654372	-159.471	1.00346	-66.2261	0.757455
147	USV	TRUE	0.71706	27.2481	27.2505	0.0024	69.6083	69.2076	70.4767	1.26915	0.467169	528.812	1.01922	-76.2814	0.591823
148	USV	TRUE	0.991518	27.3517	27.3657	0.014	79.1466	75.9898	81.1431	5.15323	1.60969	359.768	1.03861	-72.5724	0.706493
149	USV	TRUE	0.961224	27.4849	27.4869	0.002	75.8621	75.1496	78.7121	3.56252	1.37177	1642.58	1.22182	-65.3445	0.793165
150	USV	TRUE	0.929922	27.6005	27.6065	0.006	72.1092	71.5913	73.9716	2.38029	0.963871	407.65	1.00333	-69.6473	0.707615
151	USV	TRUE	0.721555	27.7057	27.7077	0.002	86.9624	86.6462	87.5814	0.935162	0.356582	467.581	1.01392	-70.3758	0.703943
152	USV	TRUE	0.682666	27.8037	27.8093	0.0056	72.8979	72.7221	73.0737	0.351614	0.163633	-67.9699	1.00028	-72.1051	0.624683
153	USV	TRUE	0.854328	27.9001	27.9037	0.0036	71.4336	69.6672	73.3485	3.68127	1.21456	-1001.28	1.00464	-69.708	0.7253
154	USV	TRUE	0.784064	27.9941	28.0065	0.0124	72.9259	72.366	80.0614	7.69541	3.80581	-622.9	1.00125	-68.203	0.651793
155	USV	TRUE	0.850675	28.102	28.1048	0.0028	74.3136	74.1281	74.4992	0.371096	0.145223	-146.671	1.00266	-72.6635	0.59291
156	USV	TRUE	0.669973	28.198	28.2016	0.0036	84.5788	84.2374	84.8238	0.586332	0.160934	120.325	1.01683	-75.0305	0.501238
157	USV	TRUE	0.939186	28.3028	28.3124	0.0096	76.1587	73.5107	76.728	3.21731	1.19737	-373.343	1.06745	-67.2824	0.784617
158	USV	TRUE	0.64588	28.41	28.4116	0.0016	97.1053	96.0811	100.445	4.36409	1.80806	-2727.56	1.02284	-74.286	0.669433
159	USV	TRUE	0.726635	28.502	28.504	0.002	71.1713	70.8819	71.4875	0.605629	0.218335	290.727	1.00254	-67.9886	0.732045
160	USV	TRUE	0.797821	28.704	28.7224	0.0184	71.1571	71.1432	71.7681	0.624899	0.261934	33.1456	1.0045	-71.6621	0.647038
161	USV	TRUE	0.926442	28.8336	28.8484	0.0148	77.2718	74.8732	78.0956	3.22242	0.987967	-186.82	1.0272	-66.627	0.723398
162	USV	TRUE	0.728666	28.9452	28.9512	0.006	68.6595	67.8223	69.378	1.55572	0.611909	117.822	1.21074	-71.0516	0.736718
163	USV	TRUE	0.964342	29.2394	29.2802	0.0408	69.3106	66.2319	78.2554	12.0235	4.56456	-237.675	1.28062	-67.4682	0.722056
164	USV	TRUE	0.989301	29.3874	29.4034	0.016	68.1382	68.1011	75.7214	7.62025	2.93697	498.116	1.05875	-65.7444	0.770144
165	USV	TRUE	0.910288	29.4878	29.4974	0.0096	71.3262	71.0294	72.4024	1.37306	0.300347	30.6725	1.07373	-61.5396	0.782539
166	USV	TRUE	0.913305	29.9654	29.9818	0.0164	71.6875	70.6572	74.5759	3.91875	1.17922	197.171	1.06972	-65.1677	0.782593
167	USV	TRUE	0.72762	30.1409	30.1469	0.006	79.0981	76.6646	86.2123	9.54766	4.16716	1839.64	1.07924	-73.3547	0.586986
168	USV	TRUE	0.768816	30.2577	30.2593	0.0016	77.986	77.7099	78.084	0.374065	0.153618	233.791	1.01068	-72.022	0.643907
169	USV	TRUE	0.834032	30.4705	30.4725	0.002	55.6494	55.3465	55.7473	0.400784	0.153333	-176.854	1.03234	-75.8137	0.545108
170	USV	TRUE	0.846933	30.6449	30.6537	0.0088	69.6621	69.3281	70.6599	1.3318	0.468133	138.886	1.00444	-74.7583	0.598745
171	USV	TRUE	0.869324	30.7281	30.7421	0.014	71.6097	70.1254	73.5913	3.46596	1.12486	268.075	1.04581	-74.9443	0.602208
172	USV	TRUE	0.753376	30.8221	30.8265	0.0044	68.4074	66.9527	68.6598	1.70704	0.628007	407.557	1.05406	-73.6173	0.612289
173	USV	TRUE	0.944275	30.9341	30.9377	0.0036	68.1311	66.9807	69.2444	2.26369	0.958142	-768.956	1.08058	-70.3154	0.724014
174	USV	TRUE	0.759191	31.0663	31.0703	0.004	66.8441	66.4879	67.2078	0.719926	0.204052	147.595	1.01311	-72.8292	0.610291
175	USV	TRUE	0.951653	31.2651	31.2907	0.0256	79.0053	69.7459	79.9305	10.1845	4.80908	427.919	1.07651	-74.6169	0.583897
176	USV	TRUE	0.96677	31.3715	31.3947	0.0232	74.9365	70.8789	75.2062	4.3273	1.73134	182.139	1.07382	-74.5081	0.594071
177	USV	TRUE	0.761338	31.6631	31.6671	0.004	73.5492	73.5047	73.8758	0.371096	0.143359	-97.8344	1.00812	-72.9355	0.613774
178	USV	TRUE	0.970966	31.8183	31.8211	0.0028	72.7155	72.4615	73.0334	0.571917	0.197111	-204.407	1.00004	-70.1119	0.700839
179	USV	TRUE	0.688093	32.2021	32.2089	0.0068	77.6768	75.3134	80.0402	4.72677	2.33498	706.251	1.00067	-80.0068	0.481729
180	USV	TRUE	0.927548	32.4429	32.4897	0.0468	62.4186	61.8807	65.55	3.66937	1.13262	-4.32444	1.03878	-71.227	0.699334
181	USV	TRUE	0.858804	32.6481	32.6517	0.0036	65.0275	64.7379	67.0667	2.32878	0.882267	-652.254	1.05527	-75.4094	0.575806
182	USV	TRUE	0.954264	32.8645	32.8681	0.0036	72.666	72.2875	73.3117	1.02423	0.350114	-286.306	1.00533	-72.3487	0.658781
183	USV	TRUE	0.875881	32.9745	33.0157	0.0412	54.7289	54.358	64.9373	10.5793	4.30873	-257.683	1.00037	-75.6919	0.498081
184	USV	TRUE	0.802083	33.2396	33.2424	0.0028	70.1969	70.0633	70.3379	0.274611	0.105913	79.5206	1.02349	-71.3646	0.675101
185	USV	TRUE	0.759033	33.3364	33.3472	0.0108	73.0798	71.153	75.0066	3.85366	2.04593	-372.463	1.0044	-75.712	0.602944
186	USV	TRUE	0.854975	33.4476	33.454	0.0064	70.299	70.2173	70.3977	0.180365	0.0601889	-0.0460653	1.00642	-70.9997	0.65845
187	USV	TRUE	0.891174	33.77	33.8004	0.0304	70.7797	68.9729	72.1347	3.16174	1.07204	100.704	1.03566	-70.1345	0.715712
188	USV	TRUE	0.817747	33.8616	33.8744	0.0128	78.0011	75.6268	78.5652	2.93839	1.0602	-190.958	1.0641	-69.5033	0.643157
189	USV	TRUE	0.930959	33.9796	33.9824	0.0028	65.5863	64.6511	65.9871	1.33595	0.501484	-498.329	1.02858	-71.7622	0.62673
190	USV	TRUE	0.794414	34.119	34.1486	0.0296	66.3827	65.8073	78.8961	13.0888	6.49699	-448.571	1.01709	-71.3071	0.61329
191	USV	TRUE	0.951911	34.2082	34.2322	0.024	61.3132	58.4254	65.0598	6.63443	2.30129	286.173	1.02506	-76.9752	0.605432
192	USV	TRUE	0.768938	34.323	34.329	0.006	76.2485	74.3776	76.957	2.5794	1.00365	-421.885	1.05222	-73.4812	0.647649
193	USV	TRUE	0.980054	34.4366	34.4566	0.02	78.9255	76.4243	82.8134	6.38907	1.55545	267.894	1.04004	-70.9448	0.660622
194	USV	TRUE	0.802981	34.5846	34.5998	0.0152	75.6358	72.5567	79.844	7.28737	2.52475	-505.333	1.07205	-65.6124	0.784553
195	USV	TRUE	0.940156	36.4847	36.4947	0.01	70.6251	68.9156	70.7917	1.87611	0.481568	-136.98	1.0315	-64.3886	0.75994
196	USV	TRUE	0.977331	36.6231	36.6267	0.0036	67.7545	67.7545	67.7545	0	2.6856e-15	-7.7997e-13	1	-61.253	0.840258
197	USV	TRUE	0.664635	37.2114	37.2182	0.0068	72.047	69.3253	73.8159	4.49066	1.44686	670.488	1.00583	-77.3142	0.590323
198	USV	TRUE	0.874252	37.3446	37.3858	0.0412	73.4427	66.8895	74.7414	7.85192	3.26559	176.834	1.00974	-72.8721	0.546594
199	USV	TRUE	0.969628	37.6118	37.6882	0.0764	65.5122	63.5062	66.0007	2.49452	1.07452	-12.0682	1.00697	-71.3558	0.586765
200	USV	TRUE	0.735779	37.7918	37.795	0.0032	78.6682	77.2655	80.9838	3.71838	1.34596	-1210.7	1.02442	-73.0814	0.651965
201	USV	TRUE	0.801564	37.9522	37.969	0.0168	70.7264	68.2549	91.3421	23.0872	7.67795	-1434.27	1.08921	-67.3655	0.719581
202	USV	TRUE	0.901934	38.1132	38.116	0.0028	63.7661	62.8013	64.731	1.9297	0.689434	-703.315	1.00092	-64.0473	0.731385
203	USV	TRUE	0.833604	38.2188	38.2268	0.008	74.2485	73.3115	74.8877	1.57622	0.541483	-78.9041	1.10457	-70.276	0.721699
204	USV	TRUE	0.801998	38.322	38.33	0.008	72.3135	72.0869	72.3432	0.256352	0.0799507	17.4063	1.0112	-61.4843	0.839698
205	USV	TRUE	0.94739	38.418	38.4448	0.0268	80.6678	70.6335	93.9555	23.3221	7.78797	976.006	1.1556	-70.8569	0.649245
206	USV	TRUE	0.740012	38.5544	38.5792	0.0248	68.2839	57.0663	71.6728	14.6065	4.0952	-420.348	1.1156	-67.3645	0.723664
207	USV	TRUE	0.930517	38.7676	38.7796	0.012	70.9179	70.5688	74.9997	4.43089	1.53595	339.088	1.05074	-62.895	0.797975
208	USV	TRUE	0.915159	38.9816	38.992	0.0104	70.9298	66.4692	78.0519	11.5826	3.35237	-1125.13	1.05097	-69.4597	0.720517
209	USV	TRUE	0.745673	39.1106	39.2018	0.0912	69.5365	66.7209	72.6207	5.89979	2.79059	-58.8274	1.00535	-65.6987	0.658432
210	USV	TRUE	0.920263	39.2902	39.3014	0.0112	71.1224	69.1753	73.6088	4.43343	1.64095	-457.72	1.04677	-67.1409	0.778381
211	USV	TRUE	0.983316	39.4298	39.455	0.0252	78.2806	69.3368	85.262	15.9252	4.43694	-0.539676	1.69249	-64.3136	0.787241
212	USV	TRUE	0.959182	40.2441	40.2461	0.002	80.169	78.5614	80.6098	2.04845	0.804815	998.142	1.12576	-67.7749	0.792311
213	USV	TRUE	0.936161	40.3513	40.3585	0.0072	71.4466	69.9409	72.5458	2.60494	1.11894	357.404	1.01333	-71.6257	0.643488
214	USV	TRUE	0.831645	40.6633	40.6649	0.0016	74.9527	74.5519	75.1754	0.623441	0.249933	-389.651	1.00816	-71.714	0.646515
215	USV	TRUE	0.811532	40.8061	40.8269	0.0208	67.6127	66.6577	69.4792	2.82152	1.17844	115.554	1.02731	-75.5548	0.542079
216	USV	TRUE	0.90578	41.0229	41.0245	0.0016	71.7448	71.344	71.9675	0.623441	0.249933	389.651	1.00816	-70.606	0.730654
217	USV	TRUE	0.965258	41.2383	41.2407	0.0024	85.2638	83.6607	85.6795	2.01876	0.728408	-667.973	1.31109	-66.1005	0.788373
218	USV	TRUE	0.796883	41.3339	41.3515	0.0176	82.9805	71.7585	83.9824	12.2239	5.71299	789.797	1.12647	-62.7394	0.797787
219	USV	TRUE	0.857287	41.4623	41.4819	0.0196	70.9505	67.4715	81.394	13.9225	3.74589	-687.427	1.01428	-61.5354	0.769635
220	USV	TRUE	0.880341	41.5835	41.5959	0.0124	84.0548	77.3622	86.0426	8.68039	3.08131	-498.067	1.36543	-71.1565	0.707393
221	USV	TRUE	0.955032	41.6923	41.6959	0.0036	69.9727	69.2972	70.5688	1.27161	0.557173	322.854	1.03511	-55.997	0.911549
222	USV	TRUE	0.983375	41.7975	41.8171	0.0196	85.4728	74.5616	86.1918	11.6302	5.47949	696.251	1.08438	-64.4442	0.782377
223	USV	TRUE	0.688119	41.8731	41.8779	0.0048	62.0688	62.0243	62.5883	0.564066	0.195696	-112.756	1.01031	-61.8463	0.714902
224	USV	TRUE	0.936856	42.0731	42.0915	0.0184	80.2325	75.6458	84.2374	8.59165	2.67284	428.531	1.20126	-57.0427	0.849317
225	USV	TRUE	0.999241	42.3618	42.4466	0.0848	80.3048	72.0078	82.2913	10.2836	3.45132	-71.139	1.08587	-62.5523	0.776494
226	USV	TRUE	0.836626	42.5294	42.6046	0.0752	59.3278	56.0549	73.185	17.1301	4.75007	-41.4936	1.18072	-61.2532	0.783811
227	USV	TRUE	0.91766	42.6914	42.697	0.0056	64.2793	63.0547	65.2516	2.19689	0.679744	-378.783	1.00961	-60.0245	0.857018
228	USV	TRUE	0.988556	42.9722	42.9818	0.0096	55.6909	53.6654	55.8764	2.21107	0.577303	-204.756	1.01984	-62.2195	0.76888
229	USV	TRUE	0.676982	43.0808	43.0928	0.012	52.6642	52.187	58.1432	5.95625	2.20718	-533.281	1.01889	-74.3498	0.636512
230	USV	TRUE	0.943023	43.1884	43.1912	0.0028	66.2026	65.5124	67.2936	1.78126	0.608934	-614.959	1.01015	-65.2691	0.782881
231	USV	TRUE	0.884313	43.3428	43.4092	0.0664	66.3301	65.4239	77.0526	11.6287	4.6068	52.2045	1.14284	-77.4881	0.48565
232	USV	TRUE	0.872896	43.8256	43.8924	0.0668	63.91	58.4545	67.2725	8.81804	3.1511	-137.418	1.08635	-72.718	0.447156
233	USV	TRUE	0.877621	43.9784	43.9908	0.0124	81.0563	80.9655	83.5889	2.62346	1.03484	207.872	1.01808	-67.6563	0.766976
234	USV	TRUE	0.714037	44.0804	44.088	0.0076	64.8112	64.2922	65.5688	1.27657	0.344555	-118.838	1.02649	-61.862	0.727452
235	USV	TRUE	0.982075	44.6002	44.6022	0.002	72.8087	71.4372	73.2719	1.8347	0.700197	-893.175	1.04199	-62.9254	0.845324
236	USV	TRUE	0.887174	44.6962	44.719	0.0228	78.499	76.8073	91.6727	14.8654	6.85067	610.592	1.16749	-65.6076	0.699417
237	USV	TRUE	0.751895	44.8106	44.813	0.0024	70.5696	70.1688	71.4379	1.26915	0.467169	528.812	1.01922	-70.6693	0.625283
238	USV	TRUE	0.76788	44.9338	44.9518	0.018	66.3345	60.6206	66.8961	6.27554	2.70441	-346.544	1.00022	-69.9503	0.653951
239	USV	TRUE	0.772113	45.0802	45.1006	0.0204	53.8002	52.8166	64.0718	11.2552	2.36564	-400.575	1.05378	-70.8758	0.642508
240	USV	TRUE	0.717094	45.3461	45.3541	0.008	69.3641	68.7471	69.6646	0.917476	0.357667	-78.1498	1.03451	-70.1192	0.72667
241	USV	TRUE	0.96758	45.6509	45.6553	0.0044	77.8417	77.0434	78.2515	1.20817	0.430331	-240.346	1.0358	-65.5124	0.732853
242	USV	TRUE	0.736285	45.7449	45.7709	0.026	73.6208	69.677	74.6871	5.01012	1.79998	-168.131	1.04549	-74.6183	0.635426
243	USV	TRUE	0.952557	45.8545	45.8613	0.0068	80.4591	79.6641	81.0877	1.42365	0.443703	64.5393	1.1538	-67.4422	0.700994
244	USV	TRUE	0.842804	45.9665	45.9745	0.008	70.195	67.4913	70.3561	2.86486	1.19008	-422.152	1.05611	-71.0854	0.663234
245	USV	TRUE	0.677172	46.0605	46.0905	0.03	83.0969	65.5039	83.7592	18.2553	9.01761	-613.108	1.0346	-72.4112	0.540828
246	USV	TRUE	0.799476	46.1691	46.1915	0.0224	66.2223	65.7544	78.2783	12.524	6.18184	-570.25	1.0109	-68.4371	0.657936
247	USV	TRUE	0.863754	46.2507	46.2527	0.002	66.0542	65.7781	66.3303	0.552191	0.182612	227.747	1.03518	-63.7091	0.702213
248	USV	TRUE	0.829948	46.3603	46.3907	0.0304	72.2459	70.4924	75.6267	5.13429	1.44936	130.617	1.10996	-62.9506	0.790757
249	USV	TRUE	0.929284	46.5939	46.5971	0.0032	72.4715	71.6625	73.132	1.46954	0.514149	-468.509	1.00177	-67.6826	0.593162
250	USV	TRUE	0.928684	47.0103	47.0235	0.0132	75.4141	74.8205	76.2547	1.43417	0.570074	-82.8512	1.0194	-73.2898	0.576047
251	USV	TRUE	0.877881	47.4642	47.4722	0.008	66.4576	63.7435	66.7731	3.02952	1.01447	359.388	1.08056	-72.0086	0.598871
252	USV	TRUE	0.866534	47.5902	47.5946	0.0044	74.7659	74.7507	75.0923	0.341579	0.158781	-81.7316	1.00163	-72.8161	0.63416
253	USV	TRUE	0.938204	47.757	47.7594	0.0024	74.9762	74.9762	74.9762	0	5.42686e-15	-2.2474e-13	1	-66.2905	0.76032
254	USV	TRUE	0.839543	47.8566	47.8598	0.0032	71.2355	71.2355	71.2355	0	2.80867e-15	1.4803e-13	1	-68.0569	0.704091
255	USV	TRUE	0.858167	47.9514	47.957	0.0056	77.9361	76.7419	80.1002	3.3583	1.33122	644.57	1.37066	-69.9179	0.696866
256	USV	TRUE	0.731825	48.1532	48.164	0.0108	67.4303	66.5842	68.3772	1.79306	0.594333	-145.029	1.06644	-67.9526	0.72121
257	USV	TRUE	0.972936	48.2584	48.2668	0.0084	78.7032	78.3544	79.7141	1.35965	0.358508	128.628	1.01482	-68.0897	0.703755
258	USV	TRUE	0.85637	48.4376	48.4428	0.0052	77.6128	77.5831	77.7532	0.170116	0.0593161	-6.70657	1.00806	-69.7164	0.64082
259	USV	TRUE	0.61361	48.566	48.572	0.006	65.4914	65.1041	66.6381	1.53403	0.5955	238.752	1.00706	-74.6403	0.530731
260	USV	TRUE	0.912892	48.7816	48.7832	0.0016	74.6154	74.5174	74.8915	0.374065	0.153618	-233.791	1.01068	-71.0973	0.545757
261	USV	TRUE	0.864173	48.8816	48.8916	0.01	80.9125	80.5394	81.8744	1.33505	0.482576	-72.4395	1.05796	-68.334	0.717054
262	USV	TRUE	0.966845	48.992	48.9948	0.0028	70.5913	70.042	70.8733	0.831255	0.274704	272.137	1.01432	-65.9093	0.766984
263	USV	TRUE	0.99741	49.4543	49.5291	0.0748	71.3101	67.1602	77.9461	10.7859	3.9674	103.885	1.13152	-59.2902	0.784033
264	USV	TRUE	0.982567	49.6035	49.6467	0.0432	71.512	68.5432	74.8518	6.30863	1.90427	119.944	1.10761	-56.8734	0.87381
265	USV	TRUE	0.993085	49.8107	49.8127	0.002	70.1849	70.0335	72.1354	2.10189	0.829342	-944.068	1.15004	-66.7556	0.719088
266	USV	TRUE	0.634798	49.9215	49.9651	0.0436	61.6711	54.5741	65.8032	11.2291	3.32104	-176.6	1.02955	-69.0505	0.556493
267	USV	TRUE	0.689058	50.0563	50.0591	0.0028	72.7759	72.468	73.1596	0.691584	0.30396	241.021	1.00672	-73.6016	0.573643
268	USV	TRUE	0.735185	50.1693	50.1761	0.0068	70.4901	70.0372	70.6991	0.661916	0.20786	38.444	1.03392	-66.5258	0.780311
269	USV	TRUE	0.963761	50.5337	50.5409	0.0072	77.5853	77.2793	79.7322	2.45284	1.03267	346.298	1.00773	-72.3179	0.640694
270	USV	TRUE	0.962922	50.6205	50.6333	0.0128	74.7548	72.3896	78.295	5.90542	1.85113	463.191	1.03301	-66.1994	0.792111
271	USV	TRUE	0.903886	50.7153	50.7329	0.0176	72.8868	72.397	73.1095	0.712504	0.179006	16.1224	1.01759	-63.1244	0.791925
272	USV	TRUE	0.799097	50.8157	50.8281	0.0124	76.3266	75.0863	76.8935	1.8072	0.3622	-36.9383	1.04992	-68.8028	0.713299
273	USV	TRUE	0.902425	50.9109	51.0037	0.0928	85.9162	71.2507	90.8956	19.645	5.66397	-97.5951	1.13469	-72.9703	0.531211
274	USV	TRUE	0.884688	51.0765	51.0857	0.0092	75.2875	73.647	76.1673	2.52029	0.908571	-243.09	1.00633	-73.4143	0.595549
275	USV	TRUE	0.871162	51.1943	51.1983	0.004	71.8891	71.3547	71.993	0.638285	0.200319	83.6653	1.05686	-72.6723	0.597683
276	USV	TRUE	0.931267	51.4163	51.4255	0.0092	72.7653	65.4832	89.4935	24.0103	8.68358	-2191.25	2.43817	-69.5429	0.65771
277	USV	TRUE	0.873821	51.5159	51.5195	0.0036	76.4135	75.9162	77.1779	1.26173	0.404659	330.838	1.00733	-72.8035	0.616402
278	USV	TRUE	0.80113	51.7087	51.7147	0.006	71.7292	71.2361	72.2223	0.986282	0.509435	-177.004	1.00225	-75.7488	0.527073
279	USV	TRUE	0.839172	51.8135	51.8275	0.014	73.9583	73.379	74.1851	0.806074	0.24106	23.8273	1.03273	-77.3516	0.54458
280	USV	TRUE	0.672998	51.9135	51.9151	0.0016	66.4535	66.1774	66.5515	0.374065	0.153618	233.791	1.01068	-69.4776	0.577753
281	USV	TRUE	0.904694	52.0211	52.0303	0.0092	81.3795	79.5092	81.3839	1.87464	0.763514	216.78	1.00636	-69.6891	0.57104
282	USV	TRUE	0.619289	52.1226	52.1662	0.0436	63.3994	56.8474	71.2329	14.3856	5.06215	-281.293	1.03092	-76.1458	0.479493
283	USV	TRUE	0.894772	52.3742	52.399	0.0248	70.3023	63.3235	73.1349	9.81146	3.49678	-317.535	1.2271	-74.3513	0.538567
284	USV	TRUE	0.718684	52.4874	52.497	0.0096	65.0023	64.7648	65.2393	0.474543	0.119512	4.10925	1.01829	-62.9136	0.781624
285	USV	TRUE	0.824509	52.5814	52.5862	0.0048	78.5612	78.3476	80.2505	1.90291	0.697224	-399.19	1.02671	-65.4289	0.704317
286	USV	TRUE	0.846679	52.6906	52.6946	0.004	69.8587	69.5915	69.9923	0.400784	0.134748	46.387	1.03044	-64.0875	0.779879
287	USV	TRUE	0.611921	52.7854	52.7886	0.0032	81.5364	81.0837	82.2192	1.13555	0.388562	-352.541	1.00359	-67.4119	0.712523
288	USV	TRUE	0.93586	52.8914	52.8954	0.004	66.808	66.7783	67.1791	0.400784	0.13349	83.6653	1.01054	-59.8834	0.840342
289	USV	TRUE	0.752613	53.0878	53.0914	0.0036	69.6767	68.7781	70.9844	2.20628	0.849449	-617.506	1.00691	-68.2289	0.719074
290	USV	TRUE	0.858118	53.4952	53.502	0.0068	70.3303	69.3506	70.9982	1.64767	0.457741	209.905	1.01207	-64.7118	0.782647
291	USV	TRUE	0.82984	53.6064	53.6168	0.0104	66.3126	65.9925	66.6615	0.668997	0.148853	-3.92345	1.01423	-68.3703	0.724324
292	USV	TRUE	0.78695	53.7108	53.7128	0.002	72.7154	72.5417	72.889	0.347346	0.151643	197.847	1.00936	-70.7713	0.715899
293	USV	TRUE	0.792855	53.7972	53.8088	0.0116	68.813	68.5225	69.6962	1.1737	0.356769	-66.3044	1.0248	-67.3907	0.709002
294	USV	TRUE	0.926936	53.908	53.9324	0.0244	76.6955	73.3928	80.3797	6.98698	2.34411	-365.857	1.05871	-72.2823	0.652821
295	USV	TRUE	0.703629	54.016	54.018	0.002	64.9613	64.6585	65.0593	0.400784	0.153333	-176.854	1.03234	-68.0495	0.693822
296	USV	TRUE	0.766992	54.1304	54.1436	0.0132	81.7903	78.2219	82.2168	3.99485	1.50814	-282.185	1.0517	-70.8005	0.448237
297	USV	TRUE	0.812459	54.2239	54.2723	0.0484	64.6805	61.3927	87.2813	25.8886	8.23071	-317.207	1.57159	-70.5191	0.533706
298	USV	TRUE	0.899562	54.3819	54.4207	0.0388	63.3746	63.1763	71.995	8.81868	4.75386	-227.181	1.00001	-64.9764	0.698261
299	USV	TRUE	0.973117	55.1329	55.1349	0.002	79.6365	79.2402	81.2441	2.00392	0.732863	881.088	1.09847	-71.1287	0.727581
300	USV	TRUE	0.893992	55.2165	55.2213	0.0048	68.9343	68.0707	71.4667	3.39595	1.37185	754.867	1.00942	-74.4807	0.612938
301	USV	TRUE	0.977694	55.3441	55.3553	0.0112	79.7841	78.2054	80.9445	2.73908	0.902929	195.331	1.06205	-65.2476	0.760096
302	USV	TRUE	0.991058	55.8477	55.8633	0.0156	76.1302	75.0987	81.1878	6.0891	1.91691	393.655	1.05598	-60.1837	0.839515
303	USV	TRUE	0.847848	56.0525	56.0573	0.0048	55.2477	54.6774	57.2366	2.55916	0.853852	536.357	1.00062	-74.0022	0.627511
304	USV	TRUE	0.828258	56.1527	56.1719	0.0192	79.637	68.7833	83.546	14.7627	5.54708	783.949	1.01916	-63.2193	0.779013
305	USV	TRUE	0.848646	56.2951	56.3043	0.0092	71.5597	70.6023	74.5137	3.91135	1.11001	368.369	1.06702	-60.8066	0.784873
306	USV	TRUE	0.806331	56.4147	56.4183	0.0036	70.8007	70.3851	71.387	1.00196	0.430201	338.035	1.05346	-69.5578	0.717576
307	USV	TRUE	0.886088	56.7639	56.7663	0.0024	76.7334	73.3935	77.7353	4.34182	1.63703	1809.09	1.04085	-66.8205	0.757891
308	USV	TRUE	0.839008	56.9999	57.0035	0.0036	69.5727	69.2238	69.6023	0.378518	0.121109	75.7936	1.01574	-68.8449	0.705182
309	USV	TRUE	0.851175	58.7404	58.756	0.0156	75.7287	73.6126	76.5426	2.93007	1.06983	-71.2348	1.13916	-74.7833	0.592876
310	USV	TRUE	0.923715	58.8312	58.868	0.0368	69.525	64.3372	70.0519	5.71469	2.0561	-145.021	1.02205	-72.4542	0.605467
311	USV	TRUE	0.736614	58.9864	59	0.0136	76.8457	69.9812	78.2183	8.23713	3.40893	-607.444	1.00074	-71.4388	0.651705
312	USV	TRUE	0.905427	59.1475	59.1611	0.0136	61.7163	60.7896	61.9936	1.20403	0.329963	-24.95	1.02852	-68.9046	0.596043
313	USV	TRUE	0.898171	59.3599	59.3651	0.0052	67.8865	65.1404	69.8905	4.75003	1.54709	-920.971	1.00478	-63.8159	0.785438
314	USV	TRUE	0.709424	59.5103	59.5143	0.004	73.8733	70.5036	77.2429	6.73935	3.36408	-1868.52	1.01751	-74.7967	0.576735
315	USV	TRUE	0.739367	59.6391	59.7183	0.0792	67.9954	65.364	69.9777	4.61374	1.87855	39.5224	1.03662	-61.674	0.835138
316	USV	TRUE	0.74273	59.8063	59.8083	0.002	65.6518	65.0283	66.2752	1.24688	0.466541	-623.441	1	-59.2916	0.795346
317	USV	TRUE	0.94698	59.9635	59.9691	0.0056	71.5431	70.9885	76.7749	5.78641	2.13131	-1046.77	1.10798	-67.7111	0.719903
318	USV	TRUE	0.892407	60.1737	60.1833	0.0096	69.7332	68.8077	70.1362	1.32852	0.362744	-30.4414	1.08609	-62.348	0.775958
319	USV	TRUE	0.726458	60.2777	60.2849	0.0072	84.3669	77.1443	86.1582	9.01394	3.98319	1264.7	1.0007	-61.2862	0.838913
320	USV	TRUE	0.790516	60.8961	60.9041	0.008	77.7611	76.8091	78.1003	1.2912	0.514591	-126.626	1.03711	-74.7084	0.589676
321	USV	TRUE	0.948008	62.3994	62.4078	0.0084	69.8132	68.2708	71.0471	2.77636	1.1373	-329.878	1.00016	-71.9643	0.690009
322	USV	TRUE	0.605181	62.4922	62.495	0.0028	66.1125	65.118	67.5078	2.38986	0.891584	-903	1.01321	-76.9055	0.589827
323	USV	TRUE	0.771024	62.6318	62.6358	0.004	66.7462	65.8036	67.8373	2.03361	0.711176	-533.872	1.00956	-71.2312	0.706415
324	USV	TRUE	0.710046	62.721	62.7434	0.0224	63.2123	63.1856	74.6181	11.4325	5.18975	526.652	1.01331	-78.9919	0.427172
325	USV	TRUE	0.640087	62.8222	62.829	0.0068	63.418	62.3418	64.4868	2.14505	0.700728	-323.783	1.0106	-78.0036	0.406448
326	USV	TRUE	0.953115	62.9014	62.9214	0.02	77.544	72.0762	78.5542	6.478	3.02296	-360.803	1.05083	-71.1173	0.720071
327	USV	TRUE	0.718837	63.0158	63.0206	0.0048	73.1558	73.0297	73.2968	0.267189	0.0796711	12.8456	1.02009	-71.37	0.652952
328	USV	TRUE	0.601714	63.1126	63.121	0.0084	76.6528	73.9997	79.6587	5.65898	2.05588	-735.371	1.04227	-76.5559	0.598027
329	USV	TRUE	0.734229	63.2104	63.2184	0.008	78.5362	78.4471	79.4132	0.96618	0.424292	-144.861	1.0116	-68.9348	0.636806
330	USV	TRUE	0.809539	63.2932	63.308	0.0148	74.8703	73.7137	75.5976	1.88392	0.593434	-81.8755	1.06728	-74.625	0.59593
331	USV	TRUE	0.917497	63.4028	63.4052	0.0024	73.7679	73.7679	73.7679	1.42109e-14	3.90529e-15	-8.11157e-13	1	-68.3742	0.700409
332	USV	TRUE	0.70733	63.5092	63.5112	0.002	77.9393	76.0022	78.3357	2.33345	0.878207	-1057.94	1.08157	-72.0738	0.652131
333	USV	TRUE	0.906139	63.7676	63.8004	0.0328	76.3143	76.2205	78.8133	2.59278	1.20648	76.0838	1.00866	-75.5957	0.593552
334	USV	TRUE	0.645763	63.8352	63.9648	0.1296	72.5978	36.5718	97.3722	60.8004	8.72875	-104.286	6.00959	-87.4256	0.216065
335	USV	TRUE	0.696682	64.0524	64.096	0.0436	63.7864	63.2342	77.7556	14.5214	6.31585	327.475	1.01968	-82.454	0.442572
336	USV	TRUE	0.629733	64.2127	64.2143	0.0016	66.5746	65.7196	66.7349	1.01532	0.428059	-623.441	1.08105	-81.1841	0.507936
337	USV	TRUE	0.825061	64.3007	64.3055	0.0048	77.5606	77.5606	77.5606	2.84217e-14	4.73695e-15	1.7751e-12	1	-73.0682	0.592313
338	USV	TRUE	0.957913	64.4251	64.4799	0.0548	81.3298	65.3571	82.8675	17.5104	7.16022	322.59	1.02778	-74.3941	0.52897
339	USV	TRUE	0.665193	64.5635	64.5671	0.0036	70.3659	68.7628	71.3531	2.59025	0.798415	-646.832	1.02116	-70.2602	0.724959
340	USV	TRUE	0.852459	64.6587	64.6691	0.0104	65.7993	65.1614	67.1016	1.94019	0.687086	-54.3323	1.10032	-72.6799	0.646736
341	USV	TRUE	0.889348	64.7783	64.7939	0.0156	65.3987	65.1662	71.0866	5.92042	2.93962	-383.973	1.00106	-72.4121	0.520141
342	USV	TRUE	0.693258	65.0799	65.0835	0.0036	63.0537	62.7049	63.0834	0.378518	0.121109	75.7936	1.01574	-74.171	0.607394
343	USV	TRUE	0.9118	65.2069	65.2373	0.0304	67.0019	57.7619	67.4387	9.67671	4.80349	-327.764	1.00897	-73.1842	0.580249
344	USV	TRUE	0.901837	65.3629	65.3717	0.0088	71.8975	70.7749	74.1013	3.32634	1.15776	-375.187	1.01616	-69.7085	0.713366
345	USV	TRUE	0.806599	66.0533	66.0585	0.0052	77.611	77.1478	79.4783	2.33055	1.09388	521.258	1.02848	-72.1968	0.640149
346	USV	TRUE	0.699418	66.866	66.8676	0.0016	72.6899	72.0664	73.3133	1.24688	0.492874	779.302	1	-74.64	0.54781
347	USV	TRUE	0.620664	66.9356	67.0508	0.1152	71.7257	48.7474	101.146	52.3988	10.3016	55.6178	8.66026	-88.0931	0.211718
348	USV	TRUE	0.810331	67.1418	67.2006	0.0588	64.2214	63.306	75.9756	12.6696	3.92929	-86.1903	1.15271	-74.5972	0.485834
349	USV	TRUE	0.881898	67.3138	67.3378	0.024	69.2481	67.2757	78.0098	10.7342	3.42147	-55.6471	1.62054	-75.2327	0.602043
350	USV	TRUE	0.962754	67.431	67.4378	0.0068	72.1207	70.7783	72.2693	1.49095	0.607959	225.524	1.00559	-67.3562	0.638412
351	USV	TRUE	0.825658	67.579	67.6038	0.0248	69.7001	69.663	74.3991	4.73619	2.13925	-201.95	1.00996	-71.3265	0.709424
352	USV	TRUE	0.901538	68.8917	68.8937	0.002	83.4049	82.7859	83.7211	0.935162	0.356582	467.581	1.01392	-70.5583	0.712567
353	USV	TRUE	0.898096	68.9917	68.9981	0.0064	76.76	74.9722	77.0949	2.12267	0.676482	103.289	1.24683	-74.745	0.588345
354	USV	TRUE	0.987317	69.3035	69.3083	0.0048	82.1695	80.6109	84.396	3.78518	1.20573	769.617	1.00732	-71.4417	0.650777
355	USV	TRUE	0.740433	69.4547	69.4683	0.0136	78.1327	68.3659	78.9417	10.5758	3.03982	-809.768	1.01631	-71.3413	0.659771
356	USV	TRUE	0.805152	69.5859	69.5879	0.002	83.3172	82.5423	86.7461	4.20378	1.62372	-1933.3	1.21491	-74.1986	0.681252
357	USV	TRUE	0.822672	69.6571	69.6639	0.0068	74.2986	72.5575	77.1685	4.61101	2.143	702.542	1.03112	-72.9899	0.69398
358	USV	TRUE	0.682759	69.7915	69.7939	0.0024	54.6909	54.1565	55.8933	1.73673	0.640525	-723.637	1.02495	-69.9533	0.527282
359	USV	TRUE	0.759703	69.9211	69.9227	0.0016	55.3302	54.9294	55.5528	0.623441	0.249933	-389.651	1.00816	-63.666	0.689411
360	USV	TRUE	0.699273	70.2573	70.2593	0.002	73.1072	70.1859	76.0017	5.81582	2.48432	-3258.44	1.0103	-70.0686	0.580504
361	USV	TRUE	0.735502	70.4013	70.4081	0.0068	75.1847	70.2229	78.3371	8.11428	3.00831	-1313.14	1.02739	-74.1903	0.487023
362	USV	TRUE	0.961	70.5285	70.5465	0.018	72.8013	72.3208	78.5132	6.19235	2.6294	-331.783	1.04444	-73.6779	0.575561
363	USV	TRUE	0.806684	70.6533	70.6625	0.0092	78.3166	77.383	80.4619	3.07887	0.948264	-306.749	1.03138	-73.3142	0.643371
364	USV	TRUE	0.932905	70.9165	70.9181	0.0016	82.5568	81.3811	83.3761	1.99501	0.792986	1246.88	1.00415	-73.4765	0.600057
365	USV	TRUE	0.80318	71.1281	71.1361	0.008	78.1455	73.3726	78.4146	5.04201	1.70325	-654.094	1.02866	-68.313	0.506414
366	USV	TRUE	0.932857	71.2876	71.2896	0.002	71.9792	71.1999	73.0881	1.88814	0.719699	956.156	1.00639	-71.5116	0.571349
367	USV	TRUE	0.726013	71.4008	71.4084	0.0076	73.8011	71.6678	74.8886	3.22081	1.2229	-395.691	1.02285	-65.8918	0.645918
368	USV	TRUE	0.951146	72.9718	72.991	0.0192	84.7327	70.5985	85.6401	15.0416	7.02226	848.376	1.0979	-60.8085	0.857639
369	USV	TRUE	0.979332	73.0786	73.0966	0.018	73.0196	70.3954	82.1074	11.712	5.09398	699.657	1.1311	-52.1284	0.917072
370	USV	TRUE	0.775217	73.7633	73.7697	0.0064	72.9642	71.0941	72.9741	1.88002	0.763384	-314.816	1.01844	-66.9103	0.652263
371	USV	TRUE	0.666788	76.3096	76.3124	0.0028	81.334	79.4711	82.9297	3.45862	1.2185	1242.29	1.00102	-77.8413	0.551174
372	USV	TRUE	0.733348	79.8451	79.8471	0.002	67.8076	67.5048	67.9056	0.400784	0.153333	-176.854	1.03234	-74.0365	0.443711
373	USV	TRUE	0.602949	80.2114	80.2174	0.006	64.3267	64.3248	64.6384	0.313592	0.127222	55.9938	1.00077	-74.0317	0.557476
374	USV	TRUE	0.612615	80.3874	80.4262	0.0388	64.1049	64.0957	66.157	2.06131	0.94021	-54.6307	1.00027	-79.194	0.477736
375	USV	TRUE	0.727274	80.5718	80.627	0.0552	66.3534	55.3083	67.1313	11.823	3.64536	187.234	1.02887	-71.0721	0.592725
376	USV	TRUE	0.843295	80.7982	80.851	0.0528	56.1224	55.6683	66.4974	10.8291	3.33475	-205.622	1.03741	-71.51	0.532093
377	USV	TRUE	0.944511	81.0106	81.0798	0.0692	70.0844	68.13	87.3046	19.1746	8.87363	-246.644	1.07169	-76.1188	0.522716
378	USV	TRUE	0.9235	81.2192	81.2412	0.022	70.8428	66.1091	71.8287	5.71966	2.32804	-239.501	1.06324	-64.6881	0.711816
379	USV	TRUE	0.993533	81.3068	81.332	0.0252	75.3859	69.6165	77.8004	8.18393	2.90732	321.25	1.05304	-67.5701	0.767669
380	USV	TRUE	0.98499	81.4756	81.49	0.0144	56.0492	54.1028	80.5602	26.4574	11.3202	1779.8	1.11062	-65.9167	0.770396
381	USV	TRUE	0.937592	81.5636	81.572	0.0084	73.158	72.8166	75.5108	2.69416	0.76413	-198.477	1.11944	-63.2429	0.812534
382	USV	TRUE	0.974598	81.6456	81.664	0.0184	75.5822	75.2707	78.2051	2.93442	0.899077	-25.639	1.16845	-65.3946	0.782455
383	USV	TRUE	0.908967	81.7976	81.7992	0.0016	71.5495	70.9261	72.173	1.24688	0.492874	779.302	1	-66.9574	0.758472
384	USV	TRUE	0.837714	81.9268	82.0364	0.1096	69.6837	69.4468	72.6489	3.20215	1.57158	27.9294	1.00045	-61.4525	0.756923
385	USV	TRUE	0.784588	82.1192	82.1392	0.02	71.2464	70.5688	81.5127	10.9439	5.04533	565.404	1.01356	-61.6697	0.855191
386	USV	TRUE	0.63934	82.7434	82.745	0.0016	68.535	68.4637	68.7844	0.320627	0.129065	-155.86	1.04572	-75.9148	0.527226
387	USV	TRUE	0.991035	83.0142	83.023	0.0088	72.7087	68.3489	75.5513	7.20245	2.74347	843.317	1.55175	-65.88	0.768421
388	USV	TRUE	0.82308	83.1637	83.2041	0.0404	65.7946	56.6809	81.6234	24.9425	7.14629	-384.801	1.44308	-63.2469	0.710187
389	USV	TRUE	0.656893	83.2949	83.2977	0.0028	67.2268	64.8444	68.1397	3.29533	1.23393	-1219.32	1.05002	-69.0758	0.698633
390	USV	TRUE	0.911258	83.4165	83.4237	0.0072	68.5099	68.2279	71.4026	3.17472	0.836842	-212.582	1.20092	-61.9153	0.762008
391	USV	TRUE	0.824485	83.5809	83.5849	0.004	69.2112	68.8475	69.5674	0.719926	0.204052	-147.595	1.01311	-69.392	0.677162
392	USV	TRUE	0.790885	83.6737	83.6985	0.0248	72.9438	72.733	73.1143	0.381265	0.12845	-6.79773	1.00314	-74.576	0.585671
393	USV	TRUE	0.890352	83.9785	83.9833	0.0048	79.1933	75.7933	82.1426	6.34932	2.38446	1332.13	1.00097	-73.6257	0.649237
394	USV	TRUE	0.850131	84.1105	84.1133	0.0028	78.675	77.391	79.6918	2.3008	0.765006	775.767	1.00974	-73.493	0.658636
395	USV	TRUE	0.927139	84.3043	84.3471	0.0428	66.4974	65.8613	79.5285	13.6671	4.52282	-235.579	1.099	-74.2059	0.403599
396	USV	TRUE	0.711799	84.6207	84.6223	0.0016	66.6914	66.6023	67.2703	0.667973	0.276311	389.651	1.07279	-79.2501	0.532989
397	USV	TRUE	0.883119	84.9243	84.9267	0.0024	71.2909	71.2241	71.5655	0.341408	0.121048	-83.4966	1.03838	-75.2431	0.601559
398	USV	TRUE	0.877553	85.4198	85.4254	0.0056	65.8294	64.9345	66.7913	1.85677	0.761124	328.604	1.01836	-75.3576	0.598931
399	USV	TRUE	0.605231	85.513	85.5466	0.0336	74.3271	72.4928	78.6599	6.16713	2.22574	-118.745	1.09519	-77.8124	0.443485
400	USV	TRUE	0.904006	85.779	85.7858	0.0068	72.5434	72.3788	77.8855	5.5067	2.40644	-851.225	1.01814	-74.1547	0.476952
401	USV	TRUE	0.973175	86.1066	86.151	0.0444	64.5601	55.9284	64.9163	8.98795	3.93285	-197.742	1.01388	-72.1148	0.489909
402	USV	TRUE	0.933843	86.3552	86.3656	0.0104	76.3159	74.288	77.7974	3.50935	1.17558	-280.198	1.03697	-74.3853	0.407427
403	USV	TRUE	0.748769	86.4376	86.4668	0.0292	72.6133	69.0921	76.3561	7.26402	2.4293	73.8481	1.30021	-78.2756	0.507958
404	USV	TRUE	0.946126	86.6644	86.6712	0.0068	84.6644	76.4555	85.8933	9.4378	4.37529	-1396.8	1.00212	-74.1153	0.599144
405	USV	TRUE	0.66006	86.8048	86.8064	0.0016	99.9071	98.3484	100.219	1.87032	0.794735	-1168.95	1.08341	-77.9816	0.499358
406	USV	TRUE	0.835486	86.8632	86.908	0.0448	76.5887	68.0022	90.5848	22.5827	8.52485	204.375	1.71295	-69.6439	0.711241
407	USV	TRUE	0.904021	87.012	87.1428	0.1308	72.5795	68.8807	92.4283	23.5475	7.2239	-128.328	1.10036	-71.8901	0.644294
408	USV	TRUE	0.719361	87.393	87.3958	0.0028	58.6623	58.4717	58.7598	0.28816	0.115227	-76.3234	1.01516	-70.6485	0.518634
409	USV	TRUE	0.842044	87.6838	87.733	0.0492	78.4827	77.8064	78.8957	1.08936	0.446198	-16.8015	1.00285	-71.0313	0.580173
410	USV	TRUE	0.902294	87.8534	87.855	0.0016	71.817	71.63	73.1263	1.49626	0.615599	-857.232	1.163	-62.6337	0.776409
411	USV	TRUE	0.775602	88.0838	88.0882	0.0044	65.3289	64.9168	65.5975	0.680759	0.277352	-169.225	1.00428	-70.8295	0.646438
412	USV	TRUE	0.852435	88.3253	88.3269	0.0016	78.6542	78.5562	78.9303	0.374065	0.153618	-233.791	1.01068	-71.9784	0.581653
413	USV	TRUE	0.685066	88.5981	88.6021	0.004	70.1839	69.5073	70.9543	1.44693	0.483065	-322.13	1.01162	-65.8628	0.706901
414	USV	TRUE	0.96447	88.7497	88.7557	0.006	79.1148	78.6249	80.614	1.98907	0.540051	20.9014	1.25424	-64.3359	0.733681
415	USV	TRUE	0.877814	88.8957	88.9013	0.0056	73.1374	72.7971	73.5038	0.706653	0.23744	-0.525375	1.06367	-69.0492	0.714627
416	USV	TRUE	0.854389	89.1177	89.1589	0.0412	60.468	54.8374	64.5946	9.7572	3.11155	-207.209	1.03989	-72.4902	0.595569
417	USV	TRUE	0.818239	89.4571	89.4603	0.0032	69.2986	68.5267	70.4713	1.94454	0.632155	572.106	1.01071	-60.7859	0.790043
418	USV	TRUE	0.88792	89.5615	89.5915	0.03	72.0342	65.8661	79.0338	13.1677	6.57674	-447.508	1.05511	-64.3735	0.591326
419	USV	TRUE	0.962082	89.8299	89.9011	0.0712	65.9127	61.2866	70.0467	8.7601	2.53918	-31.7262	1.07067	-52.7379	0.868816
420	USV	TRUE	0.988046	90.0279	90.0315	0.0036	72.6098	72.4466	73.1145	0.667973	0.246411	193.42	1.01419	-58.5626	0.83812
421	USV	TRUE	0.844469	90.2226	90.2342	0.0116	67.8273	65.7463	68.7105	2.96413	0.916992	-218.251	1.13049	-64.7488	0.722359
422	USV	TRUE	0.863109	90.3986	90.405	0.0064	72.9109	72.8812	73.2672	0.38594	0.15027	-63.8049	1.00976	-72.7858	0.584171
423	USV	TRUE	0.829767	90.4826	90.4886	0.006	69.1628	67.7994	69.9948	2.19544	0.86226	-400.194	1.01729	-64.8785	0.794548
424	USV	TRUE	0.744399	90.5834	90.5886	0.0052	69.0714	68.1095	70.2962	2.18667	0.722619	-375.71	1.01352	-68.7244	0.633861
425	USV	TRUE	0.868843	90.6682	90.6758	0.0076	79.9162	79.599	79.9304	0.331476	0.170365	-44.2306	1.00009	-73.7807	0.579335
426	USV	TRUE	0.909725	90.7618	90.7662	0.0044	69.8322	69.0819	70.0886	1.00669	0.382815	182.064	1.05557	-69.5917	0.638412
427	USV	TRUE	0.887285	90.9018	90.9126	0.0108	79.3267	76.9739	79.9724	2.99846	0.682631	-181.313	1.08593	-64.7464	0.787712
428	USV	TRUE	0.857298	91.0922	91.103	0.0108	69.8719	68.3356	70.5399	2.20431	0.594141	159.925	1.04777	-62.961	0.794577
429	USV	TRUE	0.810969	91.2592	91.2776	0.0184	65.1414	64.6284	65.5703	0.941873	0.283602	-1.91067	1.02021	-62.0131	0.771158
430	USV	TRUE	0.693428	91.3836	91.3908	0.0072	91.7314	86.3311	96.9032	10.5721	4.43312	1819.93	1.18097	-76.7788	0.546964
431	USV	TRUE	0.661825	91.476	91.496	0.02	53.7775	52.5422	54.7077	2.16549	0.789784	-81.3823	1.00784	-68.3702	0.631625
432	USV	TRUE	0.87841	91.656	91.6896	0.0336	63.4977	63.1388	64.0538	0.915021	0.277826	-9.90493	1.00938	-68.8164	0.465263
433	USV	TRUE	0.863819	91.9216	91.9236	0.002	73.091	72.5922	75.0771	2.48486	0.89062	-1024.86	1.18962	-70.7022	0.678009
434	USV	TRUE	0.924946	92.05	92.056	0.006	73.2422	73.168	73.8063	0.638285	0.186837	18.3365	1.04418	-64.13	0.665296
435	USV	TRUE	0.708955	92.1967	92.2103	0.0136	69.8358	66.082	71.1732	5.09124	1.52006	-208.808	1.18301	-62.5069	0.653651
436	USV	TRUE	0.88443	92.2803	92.2967	0.0164	69.5477	67.9965	70.9398	2.94327	0.920616	49.6152	1.11186	-62.9037	0.794736
437	USV	TRUE	0.920878	92.4099	92.4163	0.0064	71.2877	70.3303	72.2674	1.93712	0.63949	-316.114	1.00358	-68.4577	0.730528
438	USV	TRUE	0.941778	92.5579	92.5771	0.0192	69.8719	65.822	70.2133	4.39127	0.940648	-113.146	1.09952	-63.0016	0.779055
439	USV	TRUE	0.731296	92.7635	92.7651	0.0016	86.5839	85.6843	87.3053	1.62095	0.642088	1013.09	1.00178	-71.2758	0.636847
440	USV	TRUE	0.855347	93.0483	93.1155	0.0672	67.1214	65.9309	75.2614	9.33054	2.50609	129.737	1.00923	-68.0838	0.649354
441	USV	TRUE	0.640285	93.4277	93.4373	0.0096	84.953	80.6114	89.488	8.87662	3.94436	1025.16	1.02539	-78.1981	0.532924
442	USV	TRUE	0.941868	93.6001	93.6093	0.0092	68.6943	68.1834	86.1502	17.9668	8.71971	-1986.67	1.08065	-70.2889	0.702179
443	USV	TRUE	0.815448	93.8485	93.8509	0.0024	71.5693	71.1686	72.4377	1.26915	0.467169	-528.812	1.01922	-68.01	0.764399
444	USV	TRUE	0.958314	93.9417	93.9621	0.0204	79.1031	78.1107	85.2453	7.13461	3.21191	366.782	1.01378	-69.3684	0.70327
445	USV	TRUE	0.785305	94.0661	94.0905	0.0244	66.5142	66.3226	79.7495	13.4269	6.55665	-595.615	1.0714	-68.5339	0.643883
446	USV	TRUE	0.950564	94.2003	94.2103	0.01	66.5577	60.863	68.0115	7.14851	2.7909	-741.09	1.00586	-65.8803	0.726224
447	USV	TRUE	0.972197	94.3563	94.3687	0.0124	78.7793	77.332	78.95	1.61798	0.418733	64.0984	1.05872	-64.2832	0.784653
448	USV	TRUE	0.980684	94.5891	94.6127	0.0236	76.0996	74.6643	79.1871	4.52277	1.70064	150.535	1.10127	-67.3214	0.769622
449	USV	TRUE	0.621277	94.7139	94.7419	0.028	74.644	70.2698	79.7136	9.44378	4.32768	-315.071	1.07026	-66.9758	0.666117
450	USV	TRUE	0.765481	94.8695	94.8887	0.0192	83.2307	59.2613	91.2611	31.9999	9.18274	-116.536	2.08089	-67.4408	0.712251
451	USV	TRUE	0.868804	95.229	95.2338	0.0048	71.1782	70.4731	72.3211	1.84806	0.587703	373.849	1.00727	-59.2308	0.806882
452	USV	TRUE	0.967546	95.4122	95.4442	0.032	66.9106	65.1452	70.8987	5.75351	1.48982	89.6032	1.06479	-66.7934	0.708087
453	USV	TRUE	0.745671	95.567	95.569	0.002	66.4951	66.1656	66.8247	0.659067	0.266714	-353.708	1.00734	-69.2624	0.678554
454	USV	TRUE	0.826083	95.7082	95.795	0.0868	92.1544	67.0415	92.656	25.6145	10.2884	-292.915	1.00218	-71.9575	0.527834
455	USV	TRUE	0.784674	98.9233	98.9321	0.0088	67.6032	67.5755	71.664	4.08847	2.13694	473.609	1.01274	-71.2041	0.631567
456	USV	TRUE	0.925661	99.1691	99.1831	0.014	74.314	73.3298	80.5218	7.19199	3.39045	495.212	1.02223	-74.6284	0.641919
457	USV	TRUE	0.882111	99.5715	99.5859	0.0144	68.8493	68.3614	79.5402	11.1788	5.16042	774.999	1.06489	-75.5147	0.577808
458	USV	TRUE	0.665544	99.8535	99.8575	0.004	70.304	68.7157	71.9368	3.22111	1.02434	770.193	1.00703	-70.4486	0.729139
459	USV	TRUE	0.741577	99.9827	100.001	0.018	68.8838	67.1768	75.5166	8.33986	3.44596	273.551	1.26294	-68.7876	0.581949
460	USV	TRUE	0.899941	100.193	100.197	0.0044	65.6306	65.3115	66.0017	0.690239	0.209263	-140.523	1.01264	-61.8544	0.702426
461	USV	TRUE	0.953644	100.418	100.446	0.028	70.8989	64.2513	77.5831	13.3318	4.2298	278.183	1.41108	-68.4199	0.718828
462	USV	TRUE	0.865742	100.529	100.531	0.002	67.8234	65.4142	68.4958	3.08158	1.17817	-1351.85	1.33695	-66.5301	0.81185
463	USV	TRUE	0.866464	100.913	100.915	0.0016	63.5858	63.3365	63.6571	0.320627	0.129065	-155.86	1.04572	-64.6863	0.608147
464	USV	TRUE	0.811088	101.099	101.115	0.016	91.7365	81.2552	96.1677	14.9125	5.74425	639.364	2.19334	-75.6974	0.546009
465	USV	TRUE	0.97729	101.227	101.229	0.0016	72.6526	72.5636	73.2315	0.667973	0.276311	389.651	1.07279	-69.4994	0.695605
466	USV	TRUE	0.830697	101.318	101.322	0.0048	74.6288	70.2186	76.4176	6.19896	2.04047	1280.45	1.00106	-76.2903	0.608414
467	USV	TRUE	0.645385	101.438	101.441	0.0028	67.1779	67.0963	67.4897	0.393362	0.146665	137.836	1.01178	-69.7914	0.710415
468	USV	TRUE	0.729603	103.44	103.445	0.0048	73.2776	71.8526	74.2351	2.38244	0.763811	486.605	1.0101	-70.8343	0.668659
469	USV	TRUE	0.706177	104.773	104.78	0.0076	75.8507	71.6179	77.6691	6.05119	2.40055	-893.416	1.11811	-78.441	0.410987
470	USV	TRUE	0.636947	105.171	105.317	0.1456	67.033	34.1094	93.6777	59.5683	10.001	21.0874	5.82371	-89.7133	0.213623
471	USV	TRUE	0.805807	105.379	105.431	0.0524	54.9131	53.9375	55.95	2.01253	0.722963	22.2016	1.01869	-79.0536	0.500267
472	USV	TRUE	0.639894	105.865	105.922	0.0564	66.0741	64.5381	66.4131	1.87506	0.89476	-30.7297	1.00077	-78.5386	0.453892
473	USV	TRUE	0.662629	106.207	106.219	0.012	69.3777	68.2478	70.0457	1.79785	0.503015	145.198	1.01604	-77.2939	0.535783
474	USV	TRUE	0.634623	106.977	106.979	0.0024	78.5949	78.1941	79.1292	0.935162	0.33784	-389.651	1.00212	-74.965	0.499914
475	USV	TRUE	0.606249	107.513	107.522	0.0088	73.7793	70.7026	74.4845	3.78189	1.53173	440.943	1.01191	-76.4868	0.540602
476	USV	TRUE	0.791889	107.589	107.656	0.0672	70.1466	54.3066	78.7779	24.4712	7.56311	-24.1125	1.87532	-75.0138	0.489649
477	USV	TRUE	0.837962	107.916	107.947	0.0312	75.836	74.7071	76.9359	2.22882	0.726289	16.3606	1.02957	-67.6501	0.594312
478	USV	TRUE	0.802849	108.011	108.013	0.0024	77.1422	76.4742	78.1441	1.66993	0.605239	-695.805	1.00647	-67.3971	0.678078
479	USV	TRUE	0.788595	108.274	108.277	0.0032	79.7843	78.3964	80.6378	2.24142	0.831712	-749.923	1.02193	-73.9766	0.415641
480	USV	TRUE	0.73445	108.676	108.687	0.0116	66.2747	65.295	92.3957	27.1007	12.2525	-2826.38	1.0976	-57.0262	0.705852
481	USV	TRUE	0.686133	109.076	109.114	0.038	71.0145	70.9848	90.335	19.3502	8.11543	532.527	1.01221	-69.4432	0.582579
482	USV	TRUE	0.690373	109.213	109.215	0.0016	78.4429	78.1668	78.5408	0.374065	0.153618	-233.791	1.01068	-71.3556	0.549112
483	USV	TRUE	0.651658	109.468	109.47	0.0016	66.3131	65.9925	66.99	0.997506	0.403004	-623.441	1.0194	-73.9261	0.457145
484	USV	TRUE	0.938316	109.642	109.647	0.0052	67.8588	67.8588	67.8588	1.42109e-14	3.97205e-15	1.04229e-12	1	-72.2898	0.637214
485	USV	TRUE	0.827575	109.664	109.666	0.002	68.1977	67.9216	68.2244	0.302814	0.114253	-113.873	1.03232	-66.9472	0.665087
486	USV	TRUE	0.818078	109.789	109.814	0.0256	65.5257	64.6002	69.5814	4.98127	1.73483	11.5783	1.13722	-80.7122	0.457453
487	USV	TRUE	0.851796	109.999	110.068	0.0688	76.2377	67.7531	79.8893	12.1362	4.88164	145.115	1.08991	-71.8834	0.540207
488	USV	TRUE	0.721423	110.295	110.312	0.0168	66.3144	63.5295	66.857	3.32743	0.94003	64.009	1.06712	-79.8249	0.442844
489	USV	TRUE	0.741393	110.391	110.401	0.01	68.8604	68.4339	69.1676	0.733727	0.246118	-41.308	1.01887	-79.2163	0.499843
490	USV	TRUE	0.809047	110.803	110.829	0.0252	76.5549	76.2594	79.4049	3.14545	1.20456	119.03	1.00664	-75.2323	0.528009
491	USV	TRUE	0.649008	110.892	110.927	0.0344	76.0446	68.5607	84.9441	16.3834	4.55971	218.829	1.37116	-79.2641	0.457801
492	USV	TRUE	0.722064	111.048	111.051	0.0028	72.7662	68.7769	73.5789	4.80198	1.71328	-1517.96	1.28686	-75.7651	0.630696
493	USV	TRUE	0.869037	111.183	111.218	0.0344	74.935	72.3297	85.3962	13.0665	5.21282	378.735	1.14621	-74.895	0.546755
494	USV	TRUE	0.780412	111.769	111.787	0.0184	67.2498	64.0168	69.356	5.33927	1.72111	226.532	1.06081	-82.4358	0.459397
495	USV	TRUE	0.875822	117.386	117.392	0.006	59.4695	58.2449	59.4992	1.2543	0.39868	-167.484	1.04748	-69.9257	0.647887
496	USV	TRUE	0.631075	117.609	117.619	0.01	67.7931	64.9567	67.8482	2.89155	1.35469	292.906	1.01856	-78.6221	0.485494
497	USV	TRUE	0.832455	117.698	117.7	0.0016	65.2604	65.0377	65.6612	0.623441	0.249933	389.651	1.00816	-64.945	0.696186
498	USV	TRUE	0.94923	117.892	117.899	0.0072	65.6081	65.1951	65.9036	0.708536	0.238587	-87.7164	1.00372	-59.1256	0.707277
499	USV	TRUE	0.976236	118.016	118.018	0.0028	72.8838	72.3049	73.5963	1.29141	0.463359	-471.822	1.00234	-63.1733	0.787279
500	USV	TRUE	0.789608	118.11	118.112	0.0028	72.3915	70.7141	72.7106	1.9965	0.728211	-676.809	1.11609	-63.5088	0.810234
501	USV	TRUE	0.823193	118.184	118.203	0.0196	69.9337	67.9192	70.8734	2.95421	0.831914	107.816	1.03343	-65.7297	0.767536
502	USV	TRUE	0.970152	118.277	118.291	0.014	72.13	70.6901	74.0894	3.39924	0.953269	222.319	1.0186	-59.4648	0.850824
503	USV	TRUE	0.706304	118.378	118.382	0.004	69.5365	67.2802	70.7685	3.4883	1.42271	-1039.74	1.08902	-60.8085	0.869554
504	USV	TRUE	0.677358	118.456	118.464	0.008	66.6123	65.165	67.2505	2.08556	0.601769	217.935	1.08363	-57.4443	0.797097
505	USV	TRUE	0.992552	118.559	118.711	0.1512	69.8224	67.6737	72.0787	4.405	1.37099	-5.11242	1.02224	-60.4168	0.785642
506	USV	TRUE	0.761631	118.768	118.775	0.0068	67.1858	65.5602	68.2268	2.66659	0.809916	-316.515	1.03152	-61.7373	0.844084
507	USV	TRUE	0.760378	118.888	118.891	0.0028	52.8981	51.4953	53.6328	2.13751	0.750414	-752.795	1.01739	-72.8354	0.708595
508	USV	TRUE	0.943341	118.954	118.961	0.0064	65.0174	64.8298	65.2315	0.401781	0.13926	11.7428	1.01816	-68.3707	0.708307
509	USV	TRUE	0.775855	119.05	119.057	0.0064	64.38	64.0089	64.7139	0.705083	0.206471	96.4577	1.01219	-68.3115	0.662505
510	USV	TRUE	0.949546	119.132	119.152	0.0196	71.8329	71.1798	73.3173	2.13751	0.532402	-23.0589	1.06045	-68.635	0.713376
511	USV	TRUE	0.947868	119.234	119.24	0.0068	74.3155	73.3204	74.8795	1.55916	0.352465	-117.438	1.09011	-58.7956	0.844091
512	USV	TRUE	0.96319	119.319	119.345	0.026	71.5186	70.8011	72.4636	1.66251	0.480209	-20.0731	1.02301	-64.568	0.778369
513	USV	TRUE	0.97993	119.432	119.44	0.008	73.1032	72.4891	74.3602	1.87111	0.505741	-168.86	1.03371	-61.8814	0.839249
514	USV	TRUE	0.850006	119.528	119.532	0.0048	72.0389	71.9721	72.3729	0.400784	0.146221	63.6165	1.03407	-64.214	0.780085
515	USV	TRUE	0.725791	120.601	120.602	0.0016	70.8717	70.8717	70.8717	1.42109e-14	4.25955e-15	5.51399e-12	1	-66.8714	0.75728
516	USV	TRUE	0.739365	120.683	120.708	0.0248	72.8486	70.3103	77.4857	7.17547	2.06675	-100.524	1.22982	-64.7369	0.720023
517	USV	TRUE	0.98933	120.86	120.879	0.0196	70.3927	68.2927	75.0386	6.74587	2.05755	368.973	1.03765	-61.6425	0.858643
518	USV	TRUE	0.904242	120.965	120.979	0.0136	65.7385	64.2258	66.3025	2.07671	0.600181	-155.089	1.01342	-65.7166	0.775855
519	USV	TRUE	0.784726	121.08	121.088	0.008	72.7662	67.0957	73.9117	6.81594	2.88565	858.846	1.00116	-69.1239	0.705945
520	USV	TRUE	0.947942	121.258	121.26	0.0024	79.822	77.4173	84.2307	6.81332	2.48819	-2838.88	1.00438	-73.6609	0.556091
521	USV	TRUE	0.992447	121.53	121.627	0.0976	78.6782	77.3507	79.8552	2.5045	0.842096	-14.378	1.01152	-75.0849	0.534876
522	USV	TRUE	0.707236	121.736	121.74	0.0032	63.0798	63.0501	63.4286	0.378518	0.126336	-91.2278	1.01661	-71.6664	0.642855
523	USV	TRUE	0.720699	121.852	121.878	0.0256	69.8677	67.2862	70.7568	3.4706	1.05465	-124.039	1.00347	-80.0126	0.452934
524	USV	TRUE	0.980526	121.98	122.04	0.0596	76.7031	71.9043	77.1611	5.25681	2.58076	85.2916	1.0014	-73.9725	0.597762
525	USV	TRUE	0.879054	122.277	122.294	0.0168	93.6007	92.2027	97.3669	5.16422	2.29974	291.685	1.00539	-80.4315	0.45744
526	USV	TRUE	0.849381	122.32	122.36	0.0404	66.0486	57.9348	71.9301	13.9952	3.87439	258.3	1.28962	-81.8146	0.450163
527	USV	TRUE	0.944412	122.741	122.744	0.0032	77.0959	77.0959	77.0959	4.26326e-14	1.50729e-14	-1.2292e-12	1	-68.0291	0.571419
528	USV	TRUE	0.730569	122.938	122.976	0.038	78.8765	78.6058	79.1897	0.583857	0.20446	-1.38761	1.00668	-75.0231	0.635439
529	USV	TRUE	0.690538	123.724	123.738	0.0144	68.2821	68.0626	68.454	0.391469	0.126364	15.4951	1.00808	-74.6568	0.547941
530	USV	TRUE	0.95637	123.836	123.863	0.0272	78.3142	68.7746	80.1605	11.3859	4.45852	358.851	1.32257	-72.4149	0.708793
531	USV	TRUE	0.944731	123.978	123.983	0.0052	78.6244	70.9903	80.9373	9.947	4.37228	-1912.47	1	-71.3309	0.699807
532	USV	TRUE	0.922278	124.115	124.119	0.004	66.7808	66.4319	67.1296	0.697661	0.184864	127.859	1.01725	-64.9482	0.715513
533	USV	TRUE	0.96769	124.245	124.266	0.0208	71.2742	68.302	71.7665	3.46456	1.29574	154.799	1.0119	-72.4125	0.526207
534	USV	TRUE	0.843223	124.394	124.412	0.018	74.0895	65.0779	80.7246	15.6467	5.14397	-815.898	1.04925	-76.7777	0.495213
535	USV	TRUE	0.789946	124.556	124.608	0.0524	71.0348	70.1429	79.2411	9.09815	3.10676	92.6822	1.17562	-65.3419	0.659384
536	USV	TRUE	0.999407	124.69	124.694	0.0044	70.161	70.1524	70.5004	0.348017	0.150543	83.2169	1.00247	-58.8196	0.769386
537	USV	TRUE	0.831125	124.858	124.888	0.03	72.133	64.9409	95.268	30.3271	9.68699	-136.268	2.54842	-67.9643	0.655663
538	USV	TRUE	0.993906	125.031	125.056	0.0252	76.0137	70.4485	77.8148	7.36625	2.72452	212.974	1.11149	-63.061	0.763893
539	USV	TRUE	0.97759	125.149	125.181	0.032	77.9789	71.7976	80.3903	8.59267	3.03341	168.493	1.12903	-68.3947	0.707981
540	USV	TRUE	0.747	129.175	129.185	0.0108	73.6038	72.8706	76.0409	3.1703	1.02865	291.85	1.00466	-75.4321	0.537677
541	USV	TRUE	0.850207	129.28	129.322	0.0412	70.5437	69.7225	72.7088	2.98633	0.932426	-30.3575	1.03639	-76.3478	0.530599
542	USV	TRUE	0.767483	129.483	129.493	0.0104	75.8754	69.1918	77.8931	8.70129	3.75538	781.602	1.13037	-73.0629	0.404948
543	USV	TRUE	0.795885	129.633	129.639	0.006	68.0746	65.3808	70.3757	4.99497	1.80172	-878.843	1.04244	-76.3763	0.532039
544	USV	TRUE	0.643063	130.957	130.959	0.0024	74.4362	73.9018	74.837	0.935162	0.33784	389.651	1.00212	-74.0802	0.616807
545	USV	TRUE	0.92803	131.288	131.29	0.002	66.6119	66.3358	66.888	0.552191	0.182612	227.747	1.03518	-72.8544	0.650682
546	USV	TRUE	0.674301	131.416	131.418	0.0016	68.5318	67.5342	68.8168	1.28251	0.516259	-623.441	1.32433	-75.3523	0.620614
547	USV	TRUE	0.836038	131.57	131.572	0.002	79.9827	78.1391	82.8772	4.73815	1.67872	-2199.86	1.01024	-75.6371	0.527296
548	USV	TRUE	0.780135	131.724	131.729	0.0056	69.3081	67.1483	72.3585	5.21019	1.6145	-894.872	1.01826	-72.0709	0.605955
549	USV	TRUE	0.788541	131.856	131.862	0.006	69.3263	68.6509	71.4171	2.76622	0.764406	440.979	1.00796	-64.8526	0.723048
550	USV	TRUE	0.857482	132.048	132.057	0.0084	70.2857	69.1353	72.7	3.56466	1.10902	404.011	1.02504	-66.9533	0.72781
551	USV	TRUE	0.900879	132.156	132.176	0.0196	71.6664	66.9554	73.8989	6.9435	2.48902	-349.52	1.02309	-77.5614	0.544634
552	USV	TRUE	0.977032	132.263	132.279	0.016	69.8158	68.5244	78.7765	10.2521	3.6679	684.112	1.07306	-63.5551	0.796821
553	USV	TRUE	0.926678	135.309	135.312	0.0032	85.2988	84.3636	87.4066	3.04299	1.10464	986.497	1.03212	-71.6597	0.716024
554	USV	TRUE	0.872765	135.391	135.393	0.0028	81.2762	79.495	83.8591	4.36409	1.53595	1558.6	1.004	-70.9372	0.665767
555	USV	TRUE	0.972809	135.656	135.676	0.02	67.3283	64.8568	69.5669	4.71013	1.57538	-217.587	1.04694	-60.7261	0.782145
556	USV	TRUE	0.983622	135.769	135.821	0.0528	61.317	54.8106	65.6253	10.8148	3.14408	47.3258	1.23102	-63.7852	0.716068
557	USV	TRUE	0.957479	135.926	135.932	0.006	66.1631	65.844	66.4155	0.571488	0.167389	41.2572	1.0376	-59.3873	0.804639
558	USV	TRUE	0.971957	136.078	136.08	0.0024	67.391	66.8566	68.7937	1.93712	0.720424	807.134	1.03531	-67.387	0.788006
559	USV	TRUE	0.979748	136.215	136.219	0.0036	66.9351	66.2597	68.1523	1.89259	0.71138	578.235	1.02332	-63.5998	0.71668
560	USV	TRUE	0.890531	136.355	136.357	0.002	62.6389	62.1892	63.4182	1.22907	0.457432	-602.448	1.01262	-69.2538	0.685164
561	USV	TRUE	0.748595	136.525	136.533	0.0084	63.5729	63.5432	64.226	0.682817	0.242427	-77.2575	1.01018	-73.2689	0.602197
562	USV	TRUE	0.818513	137.325	137.358	0.0332	70.1119	67.9357	70.7633	2.82758	0.916178	-61.0081	1.00776	-70.0893	0.582898
563	USV	TRUE	0.744041	137.484	137.509	0.0248	79.9219	78.6646	80.6094	1.94482	0.738536	-57.1164	1.02133	-77.9502	0.550832
564	USV	TRUE	0.946912	137.652	137.681	0.0296	76.6458	73.0016	78.6306	5.62905	1.9795	14.0906	1.13732	-64.8794	0.784203
565	USV	TRUE	0.709889	137.894	137.9	0.0052	73.4879	73.0998	80.1825	7.08272	3.04088	-1432	1.01533	-71.4917	0.642193
566	USV	TRUE	0.617272	137.996	138.022	0.0256	70.2079	67.3099	78.428	11.118	4.38505	-382.83	1.10964	-75.7565	0.55065
567	USV	TRUE	0.87116	138.217	138.219	0.002	66.3669	65.9037	66.8567	0.952975	0.366077	-488.574	1.00178	-72.5167	0.667409
568	USV	TRUE	0.899859	138.305	138.314	0.0092	74.9739	74.1985	76.4245	2.22606	0.680633	-226.194	1.02086	-66.9915	0.782067
569	USV	TRUE	0.962206	138.575	138.579	0.0044	67.5232	67.1893	67.8572	0.667973	0.290362	-190.479	1.02396	-64.4173	0.648018
570	USV	TRUE	0.780563	142.226	142.23	0.004	74.9035	73.318	75.1191	1.80108	0.783292	454.436	1.01797	-70.9063	0.665766
571	USV	TRUE	0.942373	142.339	142.352	0.0136	73.3796	68.5332	82.4237	13.8904	6.10685	1153.22	1.04142	-71.6466	0.660658
572	USV	TRUE	0.696906	142.443	142.463	0.0204	73.9898	70.2162	87.3825	17.1663	6.22734	851.712	1.12769	-72.7385	0.652781
573	USV	TRUE	0.792132	142.582	142.588	0.0068	73.6406	71.9082	80.6969	8.78868	3.05974	1248.67	1.03344	-71.8058	0.64263
574	USV	TRUE	0.847237	142.719	142.73	0.0108	67.7821	65.986	70.0603	4.07432	1.12355	-378.839	1.00601	-61.5853	0.799275
575	USV	TRUE	0.968304	142.824	142.826	0.002	68.2752	67.9056	69.5532	1.64767	0.65359	821.289	1.0879	-62.118	0.843706
576	USV	TRUE	0.798951	143.751	143.756	0.0052	68.2581	67.9142	68.7485	0.834367	0.252645	33.5337	1.07854	-67.1548	0.77383
577	USV	TRUE	0.975716	143.886	143.895	0.0096	80.5617	69.9377	82.9594	13.0218	5.29306	1341.07	1.00424	-69.2735	0.708629
578	USV	TRUE	0.760684	143.992	144.004	0.0116	66.9079	66.6098	67.3878	0.778055	0.29071	-45.9711	1.01197	-75.1381	0.578021
579	USV	TRUE	0.849721	144.345	144.351	0.006	68.7936	67.7741	70.6339	2.85979	1.0273	480.786	1.00488	-66.3374	0.654915
580	USV	TRUE	0.680601	144.719	144.738	0.0196	65.1453	62.9004	67.136	4.23558	2.05373	-215.011	1.00002	-77.6517	0.484681
581	USV	TRUE	0.639962	147.097	147.111	0.0136	67.4723	65.8074	70.4727	4.66536	1.53857	295.039	1.07895	-79.6005	0.53948
582	USV	TRUE	0.600096	147.574	147.589	0.0152	70.8985	66.4767	71.0603	4.58359	1.57754	281.995	1.03757	-84.3877	0.395835
583	USV	TRUE	0.940638	148.2	148.207	0.0072	82.5023	78.7113	86.1442	7.43291	3.60271	1022.35	1.0004	-76.7173	0.641539
584	USV	TRUE	0.635338	148.505	148.507	0.0024	69.4434	69.4434	69.4434	0	5.61733e-15	-1.47366e-12	1	-76.3834	0.522323
585	USV	TRUE	0.855619	148.558	149.018	0.46	81.2492	38.2169	108.53	70.3128	10.5284	-3.7059	14.5756	-91.9265	0.195162
586	USV	TRUE	0.751184	149.447	149.452	0.0056	72.88	72.5833	75.2845	2.70117	1.1591	-499.624	1.00983	-77.3844	0.513732
587	USV	TRUE	0.632688	149.547	149.55	0.0036	65.6777	65.5116	67.2737	1.76212	0.843628	-500.98	1.01344	-79.859	0.484396
588	USV	TRUE	0.905528	149.664	149.699	0.0352	76.7969	66.1644	79.0401	12.8757	3.3932	-125.939	1.5196	-74.5863	0.603598
589	USV	TRUE	0.895729	150.128	150.144	0.0156	62.4314	61.8068	64.7512	2.94438	1.23151	-195.677	1.01714	-74.4883	0.607341
590	USV	TRUE	0.760644	150.248	150.259	0.0116	79.0474	77.3615	80.3759	3.01442	1.03266	-277.916	1.01389	-75.1035	0.49782
591	USV	TRUE	0.751235	151.5	151.514	0.0136	70.8199	68.5944	75.7151	7.12064	2.0917	433.947	1.14654	-79.3609	0.533202
592	USV	TRUE	0.85696	151.72	151.722	0.002	68.9712	67.7733	69.2517	1.47845	0.565881	644.435	1.20507	-75.0033	0.644105
593	USV	TRUE	0.752503	152.13	152.139	0.0084	72.4678	70.3821	72.6843	2.30222	1.17443	274.148	1	-77.195	0.580426
594	USV	TRUE	0.79722	155.108	155.153	0.0452	76.7012	66.222	77.7698	11.5478	4.07332	-239.034	1.03961	-74.0745	0.530601
595	USV	TRUE	0.82825	155.261	155.289	0.028	58.8732	56.6119	59.1848	2.57296	1.01223	67.3262	1.0155	-76.2324	0.53848
596	USV	TRUE	0.615532	155.383	155.385	0.0024	57.0666	56.5322	57.1854	0.653129	0.237269	222.658	1.06785	-79.6179	0.50903
597	USV	TRUE	0.873665	155.433	155.462	0.0288	65.6756	51.0308	65.8215	14.7907	7.5064	518.605	1.01052	-77.4069	0.40969
598	USV	TRUE	0.638442	155.563	155.626	0.0632	67.0438	66.3604	68.4725	2.11212	0.868618	-25.1477	1.00692	-74.5557	0.522001
599	USV	TRUE	0.698456	155.734	155.749	0.0148	55.8328	53.7982	56.7792	2.98097	0.866143	145.33	1.06841	-75.2889	0.598636
600	USV	TRUE	0.69447	156.414	156.423	0.0096	71.9274	71.0594	78.8872	7.82781	3.29412	-869.16	1.01774	-74.3536	0.586351
601	USV	TRUE	0.725075	156.59	156.597	0.0068	83.5951	79.6174	85.8397	6.22231	1.94534	-845.656	1.129	-71.7174	0.646194
602	USV	TRUE	0.821618	166.658	166.661	0.0032	95.3875	94.4078	97.0129	2.60509	0.902985	816.411	1.01024	-76.6916	0.603344
603	USV	TRUE	0.717814	166.809	166.824	0.0148	71.7681	70.499	73.0366	2.53759	0.66125	-65.3057	1.11922	-57.1126	0.873691
604	USV	TRUE	0.906278	166.917	166.918	0.0016	77.965	77.2436	78.8645	1.62095	0.642088	-1013.09	1.00178	-67.2428	0.770147
605	USV	TRUE	0.813892	167.094	167.097	0.0024	78.2646	76.7282	80.6025	3.87424	1.4048	-1614.27	1.00452	-65.7739	0.728272
606	USV	TRUE	0.767889	167.281	167.283	0.0024	63.9515	63.3503	64.5527	1.20235	0.432896	-500.98	1	-66.0045	0.660507
607	USV	TRUE	0.743051	167.411	167.413	0.002	70.1071	69.6039	70.6103	1.00641	0.417923	-551.555	1.01934	-63.9056	0.733273
608	USV	TRUE	0.8434	167.54	167.542	0.002	90.3048	89.236	91.4002	2.16423	0.800947	-1070.03	1.0004	-66.1143	0.743142
609	USV	TRUE	0.846876	167.692	167.695	0.0028	69.363	69.1336	71.3271	2.1936	0.935498	808.756	1.05703	-75.674	0.527567
610	USV	TRUE	0.886914	167.893	167.899	0.006	66.0011	65.9648	66.3637	0.398919	0.137805	-43.6735	1.0081	-67.2404	0.760514
611	USV	TRUE	0.801686	167.995	168.048	0.0532	88.49	65.8489	95.1127	29.2638	8.65594	401.907	1.28266	-79.0343	0.4115
612	USV	TRUE	0.658553	168.131	168.133	0.002	70.0774	69.4451	70.6563	1.21126	0.436669	581.455	1.00532	-76.9454	0.574502
613	USV	TRUE	0.742263	168.239	168.257	0.018	78.105	54.796	80.1895	25.3935	12.8031	-1407.29	1.00055	-78.3021	0.499035
614	USV	TRUE	0.96191	168.348	168.357	0.0088	67.35	67.3098	67.8519	0.542093	0.196778	-48.4377	1.00519	-63.9976	0.707717
615	USV	TRUE	0.637407	168.544	168.547	0.0024	67.7965	67.5961	68.3309	0.73477	0.273506	-306.154	1.01543	-72.452	0.563767
616	USV	TRUE	0.605613	168.624	168.637	0.0124	69.3358	68.8181	69.9708	1.15272	0.524029	-81.6009	1.00384	-72.3597	0.596085
617	USV	TRUE	0.779497	169.011	169.016	0.0056	68.5595	68.1085	69.7122	1.60361	0.713778	358.911	1.04028	-75.5377	0.541484
618	USV	TRUE	0.68568	177.285	177.286	0.0016	72.7556	72.3815	73.1297	0.74813	0.295724	467.581	1	-70.7782	0.669234
619	USV	TRUE	0.621812	177.506	177.541	0.0348	67.2596	64.9021	69.3122	4.41009	2.25201	-125.267	1.0015	-73.7644	0.52958
620	USV	TRUE	0.780879	177.912	177.971	0.0596	66.2311	65.6028	67.297	1.69426	0.543601	-8.13627	1.01104	-70.7292	0.452344
621	USV	TRUE	0.875348	178.139	178.142	0.0032	63.5496	63.0968	63.9949	0.898052	0.328158	-298.423	1.00364	-70.6668	0.664205
622	USV	TRUE	0.882434	178.25	178.308	0.0576	66.2639	64.5787	69.0493	4.47057	1.87861	-70.3628	1.00716	-67.0391	0.595216
623	USV	TRUE	0.856123	178.82	178.823	0.0032	69.5213	69.3654	69.6994	0.333986	0.125851	-37.1096	1.04539	-68.2091	0.722841
624	USV	TRUE	0.969865	178.975	178.977	0.002	67.2105	66.4579	67.3574	0.899537	0.348391	425.594	1.05785	-73.9497	0.654601
625	USV	TRUE	0.833726	179.11	179.111	0.0016	57.6656	57.3004	58.9214	1.62095	0.673737	-1013.09	1.05317	-75.7104	0.651556
626	USV	TRUE	0.701146	190.636	190.641	0.0052	68.4989	68.2691	71.1645	2.89533	1.04052	-491.258	1.14612	-69.9308	0.758854
627	USV	TRUE	0.728269	191.385	191.471	0.086	49.1205	45.5352	61.8789	16.3437	6.17996	131.769	1.06674	-77.1456	0.435299
628	USV	TRUE	0.927322	191.474	191.583	0.1092	63.7653	62.2058	65.2413	3.0355	1.13767	-12.2079	1.01543	-74.3658	0.442247
629	USV	TRUE	0.854261	191.722	191.838	0.1156	56.6262	49.0006	64.6022	15.6016	5.67961	-105.47	1.02545	-64.2034	0.651504
630	USV	TRUE	0.817169	191.965	191.967	0.0016	61.7147	60.8686	62.7389	1.87032	0.740483	-1168.95	1.00122	-71.8839	0.644124
631	USV	TRUE	0.622897	192.924	192.926	0.002	59.9646	59.3991	60.2274	0.828286	0.282397	-341.62	1.0755	-77.6974	0.400437
632	USV	TRUE	0.736235	193.497	193.513	0.0156	74.1217	74.0624	79.8155	5.75312	2.39639	-409.146	1.02775	-75.3281	0.590645
633	USV	TRUE	0.954457	194.464	194.467	0.0028	68.2415	66.6161	69.3326	2.71642	0.936583	-948.946	1.00658	-69.3236	0.593654
634	USV	TRUE	0.856711	194.709	194.721	0.0116	77.3016	76.2212	77.8799	1.65873	0.692864	-126.643	1.00592	-72.9296	0.553463
635	USV	TRUE	0.805767	195.157	195.162	0.0048	89.8155	88.2197	91.3139	3.09427	1.36722	687.837	1.00698	-71.9914	0.643834
636	USV	TRUE	0.815804	195.212	195.221	0.0088	81.5399	79.4852	82.8597	3.37454	1.33517	376.295	1.15021	-73.935	0.540916
637	USV	TRUE	0.903592	195.738	195.739	0.0016	80.7697	80.3956	81.1437	0.74813	0.295724	-467.581	1	-72.0206	0.655037
638	USV	TRUE	0.652064	196.034	196.039	0.0048	77.4872	76.8162	78.0739	1.25772	0.454628	-266.881	1.00086	-70.6126	0.713533
639	USV	TRUE	0.917655	196.442	196.449	0.0072	68.2073	67.3685	72.8766	5.50801	2.21896	-743.499	1.03073	-69.5365	0.650868
640	USV	TRUE	0.781697	196.637	196.651	0.014	76.0906	75.7896	79.6901	3.90045	1.58276	-281.741	1.00275	-63.4487	0.628834
641	USV	TRUE	0.760005	197.201	197.205	0.0032	66.3853	66.045	66.6307	0.585734	0.223418	-169.167	1.00275	-68.2337	0.580397
642	USV	TRUE	0.69323	198.339	198.393	0.054	76.2919	62.6918	90.3221	27.6303	12.2007	-279.988	1.35463	-80.9042	0.400465
643	USV	TRUE	0.612666	198.691	198.692	0.0016	69.0535	69.0535	69.0535	1.42109e-14	4.25955e-15	5.51399e-12	1	-74.7316	0.438654
644	USV	TRUE	0.744158	199.893	199.898	0.0052	71.9497	71.7122	72.1872	0.475003	0.103907	-47.3046	1.01416	-70.5795	0.60086
645	USV	TRUE	0.884096	199.999	200.001	0.0016	77.2195	75.5362	77.6559	2.1197	0.887173	-1324.81	1.05854	-72.0785	0.653641
646	USV	TRUE	0.753695	200.171	200.189	0.0172	62.662	62.3559	64.7593	2.40335	0.765619	-107.316	1.03643	-72.2817	0.544572
647	USV	TRUE	0.672965	201.41	201.412	0.0016	71.4007	71.1781	71.8015	0.623441	0.249933	389.651	1.00816	-70.5548	0.688286
648	USV	TRUE	0.949729	201.538	201.541	0.0024	70.2429	69.5749	70.9109	1.33595	0.480995	-556.644	1	-68.788	0.612009
649	USV	TRUE	0.60359	201.679	201.683	0.004	55.5985	55.5985	55.5985	7.10543e-15	3.50302e-15	8.35512e-13	1	-77.4024	0.491545
650	USV	TRUE	0.90821	203.582	203.589	0.0068	67.8246	65.3086	69.9176	4.60901	1.59053	-738.362	1.03997	-71.6711	0.665104
651	USV	TRUE	0.662554	222.317	222.337	0.02	70.2673	66.4947	71.7207	5.22598	2.29221	245.649	1.01841	-82.1898	0.441663
652	USV	TRUE	0.635848	222.436	222.438	0.0016	65.9319	65.638	66.7602	1.12219	0.460853	-701.372	1.03705	-76.4052	0.57454
653	USV	TRUE	0.958572	222.673	222.685	0.012	70.7217	68.0852	72.1435	4.05834	1.27717	118.717	1.32642	-70.8104	0.713082
654	USV	TRUE	0.689391	227.886	227.888	0.002	73.5626	72.4181	74.1282	1.71001	0.592166	-746.221	1.07644	-73.9691	0.601002
655	USV	TRUE	0.783495	233.86	233.866	0.0064	53.5997	53.2731	53.8372	0.564066	0.197657	-1.28822e-12	1.03085	-68.531	0.647239
656	USV	TRUE	0.995292	233.953	233.954	0.0016	72.8196	72.2496	73.7458	1.49626	0.597287	-935.162	1.00886	-65.3046	0.837331
657	USV	TRUE	0.766334	246.546	246.549	0.0036	85.2118	84.755	85.9883	1.23333	0.430463	40.561	1.32416	-74.7423	0.658329
658	USV	TRUE	0.71005	246.692	246.701	0.0088	71.0923	68.856	82.479	13.623	6.59399	-1883.06	1.15269	-75.0244	0.486496
659	USV	TRUE	0.795027	246.798	246.842	0.0432	71.1311	71.0365	75.2466	4.21014	2.24684	96.242	1.00102	-74.3169	0.524648
660	USV	TRUE	0.883766	246.919	246.922	0.0028	57.4846	56.7053	58.5311	1.82579	0.630979	-641.466	1.0036	-71.2047	0.701632
661	USV	TRUE	0.841466	247.043	247.049	0.006	69.801	68.903	70.1498	1.24688	0.364193	179.054	1.02073	-67.1189	0.652008
662	USV	TRUE	0.799575	247.355	247.401	0.0464	71.0401	70.5877	71.4446	0.856894	0.246094	3.43697	1.01846	-72.3514	0.577627
663	USV	TRUE	0.60354	247.561	247.569	0.008	72.8554	71.1908	74.6325	3.44169	1.71317	-432.588	1.00056	-75.4892	0.590284
664	USV	TRUE	0.937353	248.009	248.011	0.002	73.9107	73.6346	73.9374	0.302814	0.114253	113.873	1.03232	-66.4466	0.769765
665	USV	TRUE	0.680132	248.111	248.115	0.0036	74.7602	73.6395	78.627	4.98753	1.65342	-1293.21	1.06811	-74.9462	0.666327
666	USV	TRUE	0.858572	248.39	248.395	0.0048	72.8463	72.8463	72.8463	2.84217e-14	5.61733e-15	-6.87162e-13	1	-69.5523	0.649197
667	USV	TRUE	0.764745	251.632	251.638	0.0064	70.5633	67.9029	71.7059	3.80296	1.16353	517.189	1.04749	-73.9342	0.651906
668	USV	TRUE	0.776521	252.189	252.191	0.002	66.4179	66.1151	66.5159	0.400784	0.153333	176.854	1.03234	-59.2258	0.652454
669	USV	TRUE	0.736301	264.513	264.516	0.0032	67.8602	67.7263	71.4365	3.7102	1.60782	1241.26	1.05572	-79.0466	0.541496
670	USV	TRUE	0.813168	300.529	300.532	0.0024	71.3009	70.8333	71.9021	1.06876	0.385797	-445.315	1.00188	-70.4274	0.606413
671	USV	TRUE	0.720065	300.66	300.676	0.016	67.3934	65.6425	68.0384	2.39598	0.784969	114.284	1.03232	-75.0474	0.591842
672	USV	TRUE	0.683698	301.127	301.14	0.0136	74.0822	68.1474	74.8165	6.66914	2.70158	-510.081	1.20609	-72.2223	0.658936
673	USV	TRUE	0.676869	301.232	301.234	0.0024	69.846	69.3117	69.9648	0.653129	0.237269	-222.658	1.06785	-74.9973	0.592725
674	USV	TRUE	0.903897	301.313	301.329	0.0152	72.9623	70.3795	78.5195	8.14001	2.64341	-495.832	1.07192	-75.4071	0.604983
675	USV	TRUE	0.84375	301.405	301.459	0.0548	71.4986	70.4002	71.8549	1.4547	0.372491	-9.50964	1.0123	-70.5365	0.549112
676	USV	TRUE	0.626384	301.54	301.548	0.0084	69.703	69.3913	70.0413	0.649994	0.197571	14.3705	1.0256	-77.2975	0.501613
677	USV	TRUE	0.765148	301.626	301.628	0.0016	71.107	71.0357	71.3563	0.320627	0.129065	155.86	1.04572	-68.5419	0.577316
678	USV	TRUE	0.824061	301.732	301.735	0.0024	70.531	70.4345	71.0654	0.630863	0.237269	250.49	1.03271	-71.4799	0.643416
679	USV	TRUE	0.97502	301.822	301.895	0.0736	72.1258	71.5121	73.535	2.02289	0.823611	-19.0155	1.00803	-67.5405	0.629981
680	USV	TRUE	0.992683	302.004	302.02	0.016	69.204	68.4078	70.3044	1.89664	0.814838	107.922	1.02121	-69.0543	0.698825
681	USV	TRUE	0.747569	302.103	302.126	0.0232	78.5255	72.632	86.4479	13.8159	5.52825	-364.08	1.73935	-69.1054	0.714377
682	USV	TRUE	0.606346	302.244	302.369	0.1248	74.2761	38.7696	110.762	71.9926	13.4507	104.001	13.8927	-93.7432	0.186527
683	USV	TRUE	0.895341	304.324	304.351	0.0264	68.4489	64.5213	68.6334	4.11211	0.933521	-148.125	1.00946	-67.649	0.655421
684	USV	TRUE	0.700675	304.609	304.612	0.0028	75.0714	74.4183	75.3238	0.905474	0.320606	316.315	1.01624	-67.1358	0.730664
685	USV	TRUE	0.877713	304.757	304.797	0.0396	71.2622	69.3803	74.2658	4.88557	1.48123	-63.1335	1.05821	-72.5293	0.646602
686	USV	TRUE	0.984846	304.951	304.953	0.0024	70.6682	70.2007	71.6702	1.46954	0.54063	612.309	1.0207	-67.3648	0.759945
687	USV	TRUE	0.741323	305.072	305.099	0.0272	68.918	56.7606	73.1228	16.3621	7.53925	650.893	1.40742	-70.9779	0.603451
688	USV	TRUE	0.678285	305.172	305.183	0.0108	74.5811	71.6495	75.706	4.05655	1.46297	282.14	1.19067	-73.3081	0.659142
689	USV	TRUE	0.750128	305.388	305.389	0.0016	63.0262	62.8035	63.427	0.623441	0.249933	389.651	1.00816	-56.7206	0.75785
690	USV	TRUE	0.873689	305.517	305.519	0.002	71.8216	71.8216	71.8216	1.42109e-14	8.98773e-15	4.5626e-13	1	-62.5259	0.658006
691	USV	TRUE	0.996784	306.288	306.289	0.0016	69.7135	69.1881	70.0609	0.872818	0.347517	545.511	1.00577	-62.1687	0.844156
692	USV	TRUE	0.659034	306.416	306.418	0.002	80.4099	80.1159	81.2381	1.12219	0.444486	-551.555	1.10143	-76.1683	0.574403
693	USV	TRUE	0.879711	321.004	321.009	0.0052	69.3201	68.0434	69.3859	1.34251	0.452064	259.068	1.01779	-77.6468	0.530754
694	USV	TRUE	0.654406	321.832	321.834	0.0024	64.9758	64.8422	65.243	0.400784	0.146947	-166.993	1.00302	-69.4767	0.720242
695	USV	TRUE	0.848009	321.962	321.994	0.032	73.7177	66.8874	79.0019	12.1145	3.99948	190.903	1.39307	-77.7182	0.534686
696	USV	TRUE	0.97226	322.096	322.1	0.0036	76.2065	73.5383	76.5071	2.96877	0.9433	-476.128	1.43451	-70.2431	0.719218
697	USV	TRUE	0.812442	332.769	332.795	0.0256	57.9659	57.1205	65.3007	8.18015	2.48172	297.069	1.04836	-78.1755	0.549502
698	USV	TRUE	0.806853	332.916	332.918	0.0016	63.4275	63.2048	63.8283	0.623441	0.249933	389.651	1.00816	-73.1548	0.533105
699	USV	TRUE	0.799549	335.332	335.333	0.0016	72.8502	72.4583	74.8363	2.37798	1.00872	-1480.67	1.08242	-77.8183	0.607238
700	USV	TRUE	0.843566	351.244	351.25	0.006	70.4803	69.8936	72.0726	2.17903	0.860652	361.088	1.00044	-77.4921	0.549592
701	USV	TRUE	0.656173	351.36	351.368	0.0076	70.3004	69.6568	76.6636	7.00687	3.31217	-930.65	1.00649	-76.9987	0.495999
702	USV	TRUE	0.806158	351.574	351.584	0.0096	79.2948	77.4787	81.655	4.17624	1.35866	429.514	1.02103	-76.7203	0.542751
703	USV	TRUE	0.690288	353.977	353.985	0.0076	52.9623	49.5392	53.7226	4.18338	1.47818	-525.855	1.04592	-73.3467	0.632725
704	USV	TRUE	0.983653	354.181	354.195	0.0132	72.5838	66.4955	75.4805	8.98509	3.5383	501.754	1.46155	-67.9921	0.781384
705	USV	TRUE	0.989157	403.775	403.785	0.01	74.5768	72.5846	76.5821	3.99747	1.3259	-136.945	1.63871	-62.7996	0.762839
706	USV	TRUE	0.956633	403.887	403.923	0.036	70.6639	68.8448	72.0289	3.18403	1.05503	47.7223	1.04971	-68.0159	0.71604
707	USV	TRUE	0.986314	404.03	404.04	0.01	71.6487	70.3499	76.8548	6.50492	1.97556	-660.161	1.00499	-57.8759	0.843058
708	USV	TRUE	0.91785	404.125	404.163	0.0372	75.0724	68.6038	79.8349	11.2311	5.47698	-106.688	1.29132	-73.2666	0.628994
709	USV	TRUE	0.997537	404.249	404.279	0.0296	73.083	72.3901	76.4053	4.01523	1.64658	-51.8494	1.05653	-65.44	0.774006
710	USV	TRUE	0.792409	404.378	404.381	0.0024	65.0452	64.6444	65.2456	0.601176	0.22042	-250.49	1.00609	-68.588	0.533259
711	USV	TRUE	0.924307	404.487	404.499	0.0124	75.4794	68.1075	78.2596	10.1521	4.15418	-857.163	1.02781	-65.835	0.783079
712	USV	TRUE	0.764113	404.625	404.721	0.0956	65.625	54.8817	71.1993	16.3177	5.90431	-153.219	1.04872	-73.9652	0.47895
713	USV	TRUE	0.837694	404.936	404.942	0.0056	63.9591	61.2575	66.8017	5.54418	1.59815	-888.643	1.0127	-64.4635	0.775802
714	USV	TRUE	0.859306	405.031	405.041	0.01	51.8996	51.5163	52.5535	1.03723	0.355028	-55.9916	1.04165	-72.4356	0.69929
715	USV	TRUE	0.877495	405.136	405.148	0.012	63.6075	61.8726	64.943	3.07041	0.998379	-200.524	1.07088	-63.1975	0.711657
716	USV	TRUE	0.94316	405.251	405.291	0.04	71.3436	69.7439	77.8447	8.1008	2.2494	-190.378	1.03375	-57.2881	0.847613
717	USV	TRUE	0.889489	405.353	405.412	0.0592	55.5872	53.4571	62.595	9.13788	3.2949	-142.624	1.01716	-69.6713	0.592107
718	USV	TRUE	0.755183	405.503	405.539	0.036	70.6771	68.9041	72.8454	3.94134	1.4875	-47.7534	1.04829	-73.0947	0.536635
719	USV	TRUE	0.937994	405.732	405.736	0.004	66.1313	64.4712	66.3642	1.89306	0.779248	-488.925	1.00527	-72.8658	0.524618
720	USV	TRUE	0.860611	405.889	405.916	0.0272	66.7558	64.4729	66.9215	2.44859	0.946075	-94.6294	1.0078	-70.2825	0.641922
721	USV	TRUE	0.811589	406.13	406.137	0.0068	76.074	75.6731	76.5478	0.874709	0.285443	-8.43241	1.04886	-77.1987	0.536982
722	USV	TRUE	0.667218	406.243	406.246	0.0032	64.0463	63.4525	64.6994	1.24688	0.427647	-389.651	1.00272	-74.4197	0.64302
723	USV	TRUE	0.796829	406.544	406.568	0.024	67.3001	66.4943	68.0126	1.51829	0.477222	36.717	1.0185	-73.0839	0.657692
724	USV	TRUE	0.724226	406.905	406.934	0.0292	61.0458	60.7983	64.5803	3.78208	1.69474	-136.01	1.00263	-77.173	0.552781
725	USV	TRUE	0.715357	407.063	407.069	0.0064	62.5555	61.2326	65.4642	4.23157	1.81574	-614.287	1.02107	-76.8762	0.590522
726	USV	TRUE	0.808233	407.156	407.173	0.0172	72.6467	70.6011	75.259	4.65791	1.45278	-226.495	1.01831	-76.1036	0.542781
727	USV	TRUE	0.856364	407.242	407.253	0.0112	63.5123	62.6591	65.1349	2.47576	0.820736	-203.717	1.01095	-76.2273	0.494422
728	USV	TRUE	0.836376	407.748	407.765	0.0164	80.4621	77.2992	81.6472	4.34793	1.8825	234.506	1.03436	-78.6957	0.550787
729	USV	TRUE	0.714271	407.871	407.912	0.0408	68.0457	65.7727	71.4485	5.67583	1.85913	100.387	1.06241	-82.1264	0.448243
730	USV	TRUE	0.82641	409.531	409.535	0.0032	76.2239	75.4372	77.7974	2.36017	0.887727	791.672	1.04469	-72.1289	0.711397
731	USV	TRUE	0.854188	409.837	409.843	0.0064	72.8351	71.8151	73.1691	1.35393	0.466979	-198.26	1.00737	-68.4794	0.720931
732	USV	TRUE	0.884969	409.937	409.944	0.0064	72.6774	72.2649	72.7927	0.527875	0.170146	-57.9455	1.01378	-71.5023	0.646087
733	USV	TRUE	0.663448	410.602	410.605	0.0028	76.0594	75.7477	76.1411	0.393362	0.146665	137.836	1.01178	-73.9384	0.599015
734	USV	TRUE	0.787067	411.417	411.424	0.0072	66.9629	64.348	69.1524	4.80439	1.3923	-635.608	1.01195	-73.5561	0.601914
735	USV	TRUE	0.760225	411.622	411.632	0.01	70.1318	68.2837	78.2486	9.96488	3.21773	-1011.58	1.00959	-72.3381	0.587985
736	USV	TRUE	0.932772	411.719	411.732	0.0128	72.3579	72.1641	72.5393	0.375207	0.151993	3.90069	1.01598	-63.3825	0.832091
737	USV	TRUE	0.871075	411.977	412.023	0.046	65.8297	64.7161	80.3655	15.6493	5.16164	-338.976	1.00868	-63.6839	0.656976
738	USV	TRUE	0.802881	412.104	412.115	0.0112	70.2821	70.0298	71.0243	0.994537	0.375859	-80.8506	1.02344	-69.4849	0.646968
739	USV	TRUE	0.957085	414.027	414.049	0.0228	69.3493	68.7676	69.8406	1.07295	0.396628	13.1016	1.01524	-68.3333	0.783968
740	USV	TRUE	0.788964	414.137	414.141	0.004	73.4063	71.7827	78.6303	6.84767	2.14757	-1471.41	1.04393	-71.3015	0.711912
741	USV	TRUE	0.616771	414.352	414.359	0.0072	70.6956	69.4702	72.0315	2.56127	1.01017	426.541	1.04421	-68.7674	0.721207
742	USV	TRUE	0.854255	416.679	416.692	0.0124	64.529	59.3913	64.9845	5.59315	2.15034	450.76	1.00097	-71.4142	0.662115
743	USV	TRUE	0.749208	439.493	439.517	0.024	71.4482	70.7289	71.6928	0.963923	0.375354	-32.6745	1.00475	-79.1113	0.500199
744	USV	TRUE	0.824839	440.274	440.275	0.0016	64.8724	64.623	64.9436	0.320627	0.129065	-155.86	1.04572	-70.793	0.608615
745	USV	TRUE	0.77813	440.421	440.446	0.0248	68.4728	67.0947	69.3761	2.28145	0.888341	-33.091	1.02533	-73.4919	0.443159
746	USV	TRUE	0.835932	440.856	440.861	0.0044	66.6193	65.313	67.7052	2.39212	0.85194	-520.814	1.01067	-69.7115	0.59443
747	USV	TRUE	0.726423	440.895	440.928	0.0328	58.7532	55.9774	59.4731	3.49572	0.829986	-63.6365	1.04921	-69.0033	0.725198
748	USV	TRUE	0.928733	441.065	441.104	0.0392	67.1104	62.6461	68.8302	6.18413	2.4515	-157.694	1.01834	-70.7055	0.704348
749	USV	TRUE	0.947445	441.208	441.212	0.004	58.9306	58.0846	59.6432	1.5586	0.517541	-389.651	1.00308	-64.9719	0.726133
750	USV	TRUE	0.898385	441.418	441.42	0.0024	56.5649	55.9637	57.7004	1.73673	0.635084	723.637	1.01573	-67.135	0.738315
751	USV	TRUE	0.88786	441.496	441.508	0.0124	55.5105	54.3165	60.8255	6.50903	3.01596	598.267	1.03123	-73.492	0.593395
752	USV	TRUE	0.797561	441.615	441.656	0.0412	68.2271	66.1224	72.7697	6.64726	2.46335	-110.302	1.03591	-65.5389	0.761492
753	USV	TRUE	0.691843	441.781	441.783	0.0016	69.3029	68.6794	69.9263	1.24688	0.492874	-779.302	1	-57.2277	0.760927
754	USV	TRUE	0.716812	464.91	464.917	0.0064	68.5083	66.6676	68.8645	2.19689	0.61664	-184.502	1.16392	-70.8331	0.670458
755	USV	TRUE	0.965287	465.075	465.111	0.0364	72.0638	67.2872	75.1848	7.89759	2.67236	160.484	1.19485	-71.6578	0.610152
756	USV	TRUE	0.693545	465.279	465.281	0.002	64.8719	64.8719	64.8719	1.42109e-14	4.76647e-15	-1.65336e-13	1	-76.6943	0.546807
757	USV	TRUE	0.890824	465.425	465.437	0.0116	67.3885	65.329	68.4655	3.13648	1.1551	278.43	1.00367	-69.2308	0.724214
758	USV	TRUE	0.969405	465.52	465.53	0.01	66.8391	65.7584	71.6439	5.88558	2.31328	644.864	1.047	-72.694	0.659629
759	USV	TRUE	0.801576	514.398	514.399	0.0016	82.1888	78.8223	83.0617	4.2394	1.77435	-2649.63	1.03463	-73.6517	0.663995
760	USV	TRUE	0.836678	514.63	514.632	0.0016	62.6377	62.3883	62.8871	0.498753	0.197149	311.721	1	-75.2093	0.591554
761	USV	TRUE	0.800306	529.784	529.792	0.0076	70.2227	67.418	72.2054	4.78739	1.90564	-653.585	1.02204	-76.5384	0.593239
762	USV	TRUE	0.781176	529.86	529.869	0.0092	66.4763	64.7282	73.595	8.8668	3.40332	974.693	1.02949	-80.6457	0.442603
763	USV	TRUE	0.635116	576.545	576.546	0.0016	64.3906	64.1413	64.4619	0.320627	0.129065	-155.86	1.04572	-81.7355	0.502559
764	USV	TRUE	0.737445	576.935	576.955	0.02	67.5545	63.454	67.5749	4.12095	2.08805	210.269	1.00183	-76.2642	0.587533
765	USV	TRUE	0.733228	578.69	578.709	0.0192	74.8072	71.0746	77.6473	6.57269	2.40043	317.609	1.06729	-80.6023	0.496593
766	USV	TRUE	0.650031	578.996	579.018	0.0216	52.8423	47.7719	53.3915	5.61966	2.13234	263.796	1.00444	-71.6585	0.49808
767	USV	TRUE	0.661664	579.467	579.478	0.0112	64.7911	64.6343	64.9267	0.292399	0.0879541	12.9666	1.00262	-67.3124	0.595573
768	USV	TRUE	0.662877	580.129	580.131	0.002	79.8589	79.4091	80.3086	0.899537	0.320169	425.594	1.00633	-69.8831	0.690518
769	USV	TRUE	0.911633	580.368	580.393	0.0252	63.8298	52.4585	64.2955	11.8371	5.89833	473.766	1.0245	-73.4878	0.529332
770	USV	TRUE	0.879871	580.502	580.508	0.0056	54.7089	49.4516	55.2932	5.84162	2.6022	-1104.78	1.02824	-68.6605	0.540163
771	USV	TRUE	0.831789	580.981	580.999	0.0176	61.8919	59.9356	63.0863	3.15064	1.20416	-137.587	1.05484	-74.6089	0.583444
772	USV	TRUE	0.877415	581.431	581.432	0.0016	75.1749	74.7741	75.3975	0.623441	0.249933	-389.651	1.00816	-73.6871	0.573258
773	USV	TRUE	0.789963	581.962	581.985	0.0224	92.9158	84.4441	94.17	9.72593	3.86634	444.825	1.00307	-72.4951	0.444414
774	USV	TRUE	0.606274	582.121	582.123	0.0016	68.1272	67.299	68.4212	1.12219	0.460853	-701.372	1.03705	-73.8618	0.453343
775	USV	TRUE	0.611985	582.411	582.431	0.0196	70.8206	69.599	73.3156	3.71657	1.02583	-170.06	1.01352	-78.092	0.490608
776	USV	TRUE	0.924233	582.557	582.589	0.0312	73.1319	72.2413	73.7686	1.52734	0.438918	-34.35	1.01156	-72.2672	0.582702
777	USV	TRUE	0.649079	582.788	582.793	0.0048	89.9097	87.5303	92.6067	5.07636	1.81495	-1020.02	1.00964	-78.4972	0.402286
778	USV	TRUE	0.633919	583.387	583.394	0.0072	71.0693	69.8966	73.4179	3.52131	1.25996	-523.593	1.00915	-69.7781	0.4967
779	USV	TRUE	0.911868	584.501	584.561	0.0604	68.5985	66.0602	78.3427	12.2825	4.8241	-192.241	1.04143	-67.8966	0.595217
780	USV	TRUE	0.920443	584.66	584.676	0.0156	80.0429	78.6695	82.078	3.40843	1.35599	164.792	1.07164	-76.592	0.530563
781	USV	TRUE	0.658647	585.355	585.392	0.0376	69.4177	66.6051	76.9207	10.3157	4.05916	160.571	1.23554	-80.1735	0.449218
782	USV	TRUE	0.659535	586.703	586.71	0.0068	70.618	69.7626	70.6287	0.866136	0.368425	133.259	1.00686	-72.7491	0.653272
783	USV	TRUE	0.840546	587.799	587.805	0.006	65.2185	65.0491	66.0022	0.953104	0.356633	-160.579	1.00341	-74.9183	0.613014
784	USV	TRUE	0.729985	588.257	588.259	0.002	65.3525	65.3525	65.3525	2.84217e-14	5.72858e-15	2.2813e-13	1	-74.415	0.541516
785	USV	TRUE	0.702941	588.291	588.301	0.01	56.9279	54.8915	57.1835	2.29201	0.964539	248.505	1.02504	-77.9736	0.502193
786	USV	TRUE	0.665622	588.535	588.536	0.0016	77.7338	76.95	79.9425	2.99252	1.22894	-1870.32	1.02557	-78.2141	0.581601
						0.016372
