# Supplementary material for: Bazedoxifene reverses sexually dimorphic autistic-like abnormalities in biallelic MDGA1-mutant mice
Source: EMBO Mol Med. 2026 Mar 20;18(4):1358–98. doi: 10.1038/s44321-026-00402-y (PMC13084050; doi:10.1038/s44321-026-00402-y)
Supplement: Supplementary file 20 — Source data Fig. 7 [file 44321_2026_402_MOESM20_ESM.zip › Panel I and J/Batch2/Mdga1-KI_sham_26.xlsx]

## Sheet: Sheet1
ID	Label	Accepted	Score	Begin Time (s)	End Time (s)	Call Length (s)	Principal Frequency (kHz)	Low Freq (kHz)	High Freq (kHz)	Delta Freq (kHz)	Frequency Standard Deviation (kHz)	Slope (kHz/s)	Sinuosity	Mean Power (dB/Hz)	Tonality
1	USV	TRUE	0.917442	0.139604	0.152404	0.0128	73.8434	72.6944	78.6647	5.9703	2.58749	-460.889	1.02951	-59.1992	0.843771
2	USV	TRUE	0.896382	0.275604	0.281204	0.0056	83.6976	82.6511	85.939	3.28791	1.27302	684.672	1.10607	-63.4457	0.776686
3	USV	TRUE	0.890413	0.378004	0.380004	0.002	78.82	78.5439	78.8467	0.302814	0.114253	113.873	1.03232	-67.1775	0.71176
4	USV	TRUE	0.787488	0.479204	0.489204	0.01	83.363	78.3572	87.4282	9.07095	2.88853	-936.178	1.02871	-71.2417	0.652878
5	USV	TRUE	0.961184	0.606004	0.614804	0.0088	80.462	79.4284	80.8628	1.4344	0.445976	-5.42084	1.10744	-63.9503	0.765888
6	USV	TRUE	0.88448	0.716804	0.731204	0.0144	72.7497	70.9842	73.6702	2.68597	0.937691	-189.159	1.079	-60.0729	0.772083
7	USV	TRUE	0.872226	0.880404	0.889604	0.0092	73.2755	71.1047	73.5427	2.43804	0.933791	-284.189	1.06505	-64.5544	0.729377
8	USV	TRUE	0.76202	1.0384	1.0412	0.0028	70.8312	70.4527	73.0801	2.62736	0.906749	-821.713	1.11321	-62.4094	0.722975
9	USV	TRUE	0.751619	1.20123	1.21163	0.0104	53.276	52.1519	53.4549	1.30298	0.582073	-139.376	1.01481	-74.3705	0.573452
10	USV	TRUE	0.8375	1.28883	1.29523	0.0064	72.0761	68.5371	73.7386	5.20156	1.85822	-901.511	1.11931	-63.5975	0.779249
11	USV	TRUE	0.988566	1.42803	1.43483	0.0068	69.1617	66.1558	72.9246	6.76879	2.25467	-1043.63	1.04395	-58.3009	0.861065
12	USV	TRUE	0.996089	1.56643	1.60763	0.0412	66.5471	60.8403	67.7059	6.86561	2.22937	34.9504	1.14766	-61.6839	0.788935
13	USV	TRUE	0.9171	1.69923	1.70203	0.0028	72.1844	71.8616	72.2549	0.393362	0.136623	111.329	1.02237	-61.9536	0.785766
14	USV	TRUE	0.828797	1.92803	1.95243	0.0244	65.5076	56.1584	65.5107	9.35235	5.03793	-386.241	1.00415	-65.0552	0.692295
15	USV	TRUE	0.941877	2.15685	2.16045	0.0036	79.0152	76.4694	79.2749	2.80549	0.964153	684.841	1.18791	-65.9728	0.713912
16	USV	TRUE	0.738092	2.24885	2.25925	0.0104	73.4475	69.7292	74.6202	4.89105	1.75262	-411.966	1.28638	-62.855	0.797459
17	USV	TRUE	0.82663	2.38765	2.39885	0.0112	66.1408	64.5302	66.9764	2.44624	0.833563	185.476	1.05423	-65.9878	0.725486
18	USV	TRUE	0.748407	2.49285	2.49605	0.0032	66.668	65.5919	66.7958	1.20397	0.547823	357.424	1.06407	-74.6967	0.577648
19	USV	TRUE	0.954808	2.65445	2.67165	0.0172	54.9476	54.2692	56.0498	1.78064	0.704604	87.5862	1.02348	-64.1807	0.769058
20	USV	TRUE	0.794849	2.84645	2.85845	0.012	69.4247	68.1561	71.3024	3.14637	0.86917	-33.0927	1.39192	-49.5679	0.854145
21	USV	TRUE	0.982623	2.94045	2.94725	0.0068	61.7683	61.7069	61.9728	0.265896	0.0989323	28.9027	1.00315	-67.9697	0.701182
22	USV	TRUE	0.969925	3.80087	3.80647	0.0056	77.9588	74.1719	78.6422	4.4703	1.5397	756.128	1.07709	-70.1333	0.669608
23	USV	TRUE	0.777587	3.99247	3.99487	0.0024	79.9501	79.9501	79.9501	1.42109e-14	5.22945e-15	-4.19625e-12	1	-70.9013	0.62863
24	USV	TRUE	0.862433	4.1261	4.1277	0.0016	73.0442	72.9729	73.2936	0.320627	0.129065	-155.86	1.04572	-69.5153	0.577914
25	USV	TRUE	0.737322	4.2945	4.2969	0.0024	74.9777	72.3058	76.3137	4.00784	1.46947	1669.93	1.01251	-65.3346	0.705964
26	USV	TRUE	0.864531	4.4693	4.4973	0.028	66.3771	66.0888	70.7703	4.68151	1.45893	-137.443	1.01955	-69.5277	0.647317
27	USV	TRUE	0.963777	4.5997	4.6013	0.0016	63.0027	63.0027	63.0027	1.42109e-14	5.89151e-15	1.41119e-11	1	-74.5209	0.677413
28	USV	TRUE	0.863685	4.7369	4.7737	0.0368	66.1767	64.8104	72.6545	7.84404	2.76493	-161.823	1.05443	-68.4515	0.71001
29	USV	TRUE	0.705316	4.8533	4.8557	0.0024	49.8035	49.7367	50.0187	0.282033	0.100127	-83.4966	1.01988	-76.7394	0.536664
30	USV	TRUE	0.956448	4.9281	4.9665	0.0384	64.8198	64.3463	72.4507	8.10449	2.75128	-204.16	1.02495	-65.0951	0.787711
31	USV	TRUE	0.89742	5.05772	5.07292	0.0152	67.5437	65.7773	69.8371	4.05982	1.34829	-167.865	1.24225	-66.7709	0.720469
32	USV	TRUE	0.936469	5.20652	5.24092	0.0344	67.0314	64.0115	70.3839	6.37243	2.13252	-146.957	1.11609	-64.1874	0.782477
33	USV	TRUE	0.981319	5.41332	5.41692	0.0036	67.1582	67.1582	67.1582	2.84217e-14	6.59356e-15	-2.88033e-13	1	-60.8848	0.83766
34	USV	TRUE	0.934487	5.52772	5.53492	0.0072	75.2361	72.8335	76.1265	3.29302	1.19062	472.95	1.00601	-70.4462	0.708028
35	USV	TRUE	0.934295	5.63372	5.66732	0.0336	62.9175	55.7292	63.3083	7.57912	3.16337	-220.997	1.01387	-72.7452	0.623586
36	USV	TRUE	0.977587	5.74972	5.75372	0.004	66.4827	64.6198	67.9448	3.32502	1.0427	780.82	1.01179	-71.1709	0.729552
37	USV	TRUE	0.945688	5.85292	5.86332	0.0104	57.8226	52.9087	58.9947	6.08598	2.23768	612.999	1.0319	-77.0307	0.548664
38	USV	TRUE	0.900377	5.95092	5.95612	0.0052	63.6958	61.2758	65.9863	4.71049	1.87632	1018.01	1.06969	-76.0065	0.636435
39	USV	TRUE	0.634072	6.51854	6.52014	0.0016	63.3361	62.0893	63.6924	1.60314	0.645323	-779.302	1.38617	-79.0085	0.497167
40	USV	TRUE	0.695028	6.64254	6.64894	0.0064	76.1884	72.5912	76.651	4.05979	1.60543	-671.011	1.24857	-75.7294	0.592296
41	USV	TRUE	0.964819	6.79414	6.79734	0.0032	72.5573	72.0526	73.3886	1.33595	0.515917	-463.87	1.01937	-67.3071	0.638402
42	USV	TRUE	0.939254	7.08017	7.14137	0.0612	67.1208	65.7043	71.9109	6.20654	1.84362	-73.1269	1.03754	-69.6234	0.591903
43	USV	TRUE	0.957375	7.25977	7.29297	0.0332	71.9634	64.2657	74.4393	10.1736	3.16214	-237.558	1.13697	-67.4072	0.719503
44	USV	TRUE	0.966805	7.47737	7.48977	0.0124	70.743	69.6924	71.8335	2.14106	0.796985	-73.383	1.14113	-64.6977	0.769319
45	USV	TRUE	0.893011	7.58817	7.59057	0.0024	70.9134	69.8446	71.4477	1.60314	0.587786	667.973	1.01807	-59.7196	0.861091
46	USV	TRUE	0.914717	8.21179	8.21419	0.0024	67.187	66.9717	67.2538	0.282033	0.100127	83.4966	1.01988	-72.7483	0.655986
47	USV	TRUE	0.897594	8.28979	8.33659	0.0468	74.0367	68.5168	78.8108	10.294	3.5276	-207.266	1.1851	-62.4409	0.776025
48	USV	TRUE	0.963241	8.51299	8.55259	0.0396	68.0266	65.0852	71.2646	6.17943	1.97027	55.9033	1.10734	-63.1764	0.772756
49	USV	TRUE	0.98518	8.63979	8.67939	0.0396	73.1146	66.3707	77.3049	10.9342	3.28301	-200.871	1.11423	-62.1229	0.760652
50	USV	TRUE	0.945853	8.86019	8.86179	0.0016	66.9712	66.4725	67.47	0.997506	0.394299	623.441	1	-71.6136	0.687155
51	USV	TRUE	0.98263	8.96459	8.99899	0.0344	69.4237	60.6349	69.447	8.81204	4.50168	-259.316	1.00152	-64.2243	0.776844
52	USV	TRUE	0.872099	9.11341	9.12301	0.0096	59.1448	56.5322	61.4346	4.90233	1.54666	525.36	1.01096	-71.3774	0.664967
53	USV	TRUE	0.86099	9.57061	9.57541	0.0048	72.6032	71.104	72.7071	1.60314	0.539715	-304.115	1.06105	-65.814	0.791706
54	USV	TRUE	0.958152	9.78021	9.78941	0.0092	55.746	53.1594	56.0317	2.87228	0.884802	263.091	1.08575	-65.2549	0.805783
55	USV	TRUE	0.991389	9.87021	9.91021	0.04	62.6666	60.7231	69.0703	8.34719	3.28998	-241.288	1.07758	-60.2574	0.788647
56	USV	TRUE	0.901591	10.2382	10.2458	0.0076	70.1331	69.8565	72.6263	2.76973	1.05076	-367.78	1.01223	-63.6183	0.779288
57	USV	TRUE	0.944376	10.3966	10.3986	0.002	70.7056	70.2024	71.2088	1.00641	0.417923	-551.555	1.01934	-64.0043	0.557413
58	USV	TRUE	0.769387	10.5206	10.5358	0.0152	72.8761	69.0782	74.2804	5.20219	2.08821	-271.284	1.14748	-76.8259	0.532308
59	USV	TRUE	0.900887	11.1367	11.1655	0.0288	56.9729	53.9545	58.3383	4.38375	1.42176	-117.825	1.0324	-76.7014	0.531936
60	USV	TRUE	0.879091	11.2555	11.2687	0.0132	74.0995	69.0093	74.4855	5.47618	1.94071	-414.59	1.04574	-67.6767	0.707591
61	USV	TRUE	0.961476	11.3731	11.3839	0.0108	72.5309	66.8455	72.7069	5.86144	3.07011	548.339	1.00481	-69.667	0.693731
62	USV	TRUE	0.944036	12.6075	12.6131	0.0056	72.7629	72.039	73.9777	1.93865	0.681239	337.607	1.01997	-66.6892	0.768599
63	USV	TRUE	0.724006	13.1355	13.1443	0.0088	57.4114	56.5535	59.3642	2.81074	0.861925	-284.579	1.01344	-73.4036	0.619366
64	USV	TRUE	0.791528	13.2371	13.2411	0.004	66.3842	63.8431	69.0706	5.22755	2.15037	-1441.72	1.02915	-75.6835	0.637678
65	USV	TRUE	0.782082	13.3987	13.4087	0.01	57.3268	56.8518	57.9057	1.05391	0.347521	86.343	1.05153	-73.3471	0.59449
66	USV	TRUE	0.974211	13.6863	13.6887	0.0024	69.4566	68.2542	70.8593	2.60509	0.938866	-1085.46	1.00087	-64.8401	0.795318
67	USV	TRUE	0.978212	13.8627	13.9051	0.0424	66.8838	66.5498	70.6974	4.14759	1.42835	-88.6101	1.00496	-64.3605	0.764388
68	USV	TRUE	0.969004	14.0015	14.0251	0.0236	71.8181	68.7243	73.0949	4.3706	1.67898	-159.471	1.07446	-69.9379	0.708022
69	USV	TRUE	0.916079	14.1211	14.1239	0.0028	76.5747	72.4587	77.7561	5.29739	2.07112	-1222.33	1.49767	-71.6053	0.702224
70	USV	TRUE	0.679646	14.3031	14.3087	0.0056	79.4175	79.0491	80.4146	1.36555	0.394816	-27.7686	1.1262	-73.9637	0.593761
71	USV	TRUE	0.603142	15.4664	15.468	0.0016	70.8526	69.7482	71.2445	1.49626	0.614471	-935.162	1.03875	-64.8717	0.657207
72	USV	TRUE	0.662776	15.68	15.7016	0.0216	68.165	63.1453	71.5271	8.38178	2.55326	-411.584	1.03086	-52.6603	0.88159
73	USV	TRUE	0.974384	15.9932	16.0072	0.014	71.9819	69.7302	73.1409	3.41072	1.12546	160.737	1.06929	-62.5372	0.76878
74	USV	TRUE	0.889502	16.1888	16.1964	0.0076	64.6271	63.6236	64.9485	1.32486	0.331684	-88.8869	1.0611	-59.6067	0.765357
75	USV	TRUE	0.955622	16.4804	16.5796	0.0992	64.9216	63.456	68.0118	4.55576	1.68496	-35.4569	1.00787	-60.2634	0.785694
76	USV	TRUE	0.97712	16.686	16.8008	0.1148	65.5141	61.1231	66.1883	5.0652	1.61915	-23.6393	1.01442	-62.7632	0.771275
77	USV	TRUE	0.953461	16.9228	16.9356	0.0128	61.1403	61.0759	64.7232	3.64729	1.83394	294.917	1.00408	-70.0251	0.627461
78	USV	TRUE	0.928019	17.0224	17.126	0.1036	56.5158	52.876	68.7218	15.8458	5.64594	-156.507	1.04029	-66.7682	0.70356
79	USV	TRUE	0.74689	17.236	17.2376	0.0016	56.0516	55.8289	56.4524	0.623441	0.249933	-389.651	1.00816	-63.4918	0.756553
80	USV	TRUE	0.850283	17.3672	17.3772	0.01	70.5498	67.8447	70.906	3.06127	1.06305	-296.459	1.08368	-61.6659	0.79271
81	USV	TRUE	0.994001	17.4984	17.5076	0.0092	69.6738	66.9463	71.669	4.72267	2.2299	517.117	1.01047	-61.5307	0.837433
82	USV	TRUE	0.921601	17.5912	17.5996	0.0084	68.8855	64.7669	69.0517	4.28485	2.21569	516.704	1.00588	-71.0303	0.695633
83	USV	TRUE	0.95598	17.6776	17.6792	0.0016	72.5066	72.2305	72.6045	0.374065	0.153618	233.791	1.01068	-61.4126	0.838243
84	USV	TRUE	0.750685	17.7728	17.7812	0.0084	68.0208	66.1226	71.5803	5.45772	1.78696	634.535	1.02153	-64.4325	0.797678
85	USV	TRUE	0.989008	17.8724	17.8872	0.0148	72.2722	69.9865	76.4926	6.50609	2.1096	455.746	1.00796	-60.2594	0.848312
86	USV	TRUE	0.968546	19.4164	19.4228	0.0064	73.5852	72.9915	73.7931	0.801568	0.207132	-41.1116	1.04901	-55.5888	0.860093
87	USV	TRUE	0.976091	19.5364	19.5396	0.0032	73.1973	72.8707	73.4348	0.564066	0.20164	182.456	1.00277	-57.7489	0.849685
88	USV	TRUE	0.992727	19.6212	19.6304	0.0092	73.613	71.8272	74.4517	2.62445	0.761397	-215.657	1.11267	-59.2613	0.795778
89	USV	TRUE	0.944479	19.7752	19.804	0.0288	69.3477	57.2099	72.8066	15.5967	4.50682	-576.216	1.07832	-65.3469	0.784782
90	USV	TRUE	0.719008	19.906	19.9096	0.0036	58.3245	57.7976	59.23	1.43243	0.478178	390.213	1.00774	-68.1135	0.726111
91	USV	TRUE	0.865418	20.032	20.0364	0.0044	66.8453	66.6125	67.1836	0.57114	0.223848	-115.134	1.00338	-73.6349	0.631068
92	USV	TRUE	0.955939	20.2645	20.2721	0.0076	70.2802	69.5054	71.0331	1.52766	0.486679	71.2705	1.14087	-64.029	0.773026
93	USV	TRUE	0.949135	20.3881	20.4041	0.016	67.9592	60.5598	72.5971	12.0373	3.97526	-465.175	2.13773	-65.6568	0.780303
94	USV	TRUE	0.84257	20.5605	20.5621	0.0016	65.0003	64.7242	65.0983	0.374065	0.153618	233.791	1.01068	-71.5057	0.708518
95	USV	TRUE	0.957982	20.6653	20.6749	0.0096	70.3131	69.7363	72.0651	2.3288	0.775443	35.519	1.1819	-64.1843	0.789653
96	USV	TRUE	0.990925	20.8005	20.8105	0.01	71.121	70.2371	71.6331	1.39609	0.599412	115.33	1.01642	-61.9169	0.843247
97	USV	TRUE	0.991991	20.8853	20.9017	0.0164	68.0657	58.4549	73.4231	14.9681	5.55253	949.375	1.01294	-62.2726	0.840394
98	USV	TRUE	0.693089	21.0901	21.0933	0.0032	57.2822	55.976	59.4865	3.51057	1.21837	1102.46	1.00845	-80.0001	0.549578
99	USV	TRUE	0.964432	21.4233	21.4265	0.0032	68.1095	67.0704	68.7404	1.66993	0.644896	579.838	1.02438	-73.2187	0.656257
100	USV	TRUE	0.792695	21.5141	21.5241	0.01	78.8926	72.8434	80.6152	7.77182	2.57987	732.198	1.0147	-72.8235	0.670052
101	USV	TRUE	0.912402	22.0341	22.0441	0.01	60.7494	59.0153	61.3607	2.34533	0.693294	18.4937	1.15965	-64.4496	0.775533
102	USV	TRUE	0.975904	22.1633	22.1653	0.002	70.2375	70.0638	70.4111	0.347346	0.151643	197.847	1.00936	-51.7985	0.912439
103	USV	TRUE	0.724534	22.4121	22.4257	0.0136	51.4518	50.6782	52.1739	1.49567	0.558705	111.322	1.00022	-76.8016	0.581049
104	USV	TRUE	0.939682	22.4689	22.4845	0.0156	59.8891	56.9446	60.5348	3.59028	1.3288	-134.68	1.26633	-63.988	0.783949
105	USV	TRUE	0.950404	22.5765	22.6237	0.0472	68.5237	55.8545	72.9991	17.1446	7.21663	-433.791	1.12845	-56.4247	0.86189
106	USV	TRUE	0.939449	22.7125	22.7161	0.0036	70.1509	69.3567	70.9228	1.56603	0.572736	470.505	1.00868	-58.8946	0.853267
107	USV	TRUE	0.775108	22.8145	22.8173	0.0028	81.3783	81.3078	81.7011	0.393362	0.136623	-111.329	1.02237	-67.4799	0.738572
108	USV	TRUE	0.971919	23.0037	23.0577	0.054	69.0588	67.0964	71.2462	4.14975	1.05683	-33.4355	1.07411	-61.1444	0.785411
109	USV	TRUE	0.641599	23.2553	23.2693	0.014	75.0546	68.7529	82.4428	13.6899	7.01678	-1021.78	1.02203	-68.6148	0.646384
110	USV	TRUE	0.780095	24.081	24.0826	0.0016	70.535	70.161	70.9091	0.74813	0.295724	-467.581	1	-72.2659	0.621387
111	USV	TRUE	0.934012	24.2526	24.255	0.0024	73.0673	73.0673	73.0673	2.84217e-14	6.48634e-15	-7.77799e-12	1	-67.3143	0.713626
112	USV	TRUE	0.978713	24.3586	24.3682	0.0096	75.7308	70.2088	76.553	6.34425	2.0837	-506.723	1.32029	-70.9518	0.583859
113	USV	TRUE	0.847683	24.5022	24.5586	0.0564	66.6954	63.2377	70.8783	7.64068	1.82826	-84.9642	1.0498	-63.7587	0.774507
114	USV	TRUE	0.943837	24.7162	24.8126	0.0964	65.5864	61.7892	68.9091	7.11991	2.3959	-61.5243	1.02357	-67.9226	0.646207
115	USV	TRUE	0.970833	24.9202	24.9842	0.064	77.3435	60.6807	78.3353	17.6546	7.56124	-247.811	1.01159	-65.6999	0.697992
116	USV	TRUE	0.976253	25.1022	25.175	0.0728	69.2392	66.4306	70.0414	3.61083	0.970408	-20.0632	1.05772	-66.6282	0.706251
117	USV	TRUE	0.885885	25.3486	25.3554	0.0068	71.4028	70.0861	71.6552	1.56906	0.510591	171.86	1.068	-71.7514	0.655638
118	USV	TRUE	0.752821	25.4254	25.4274	0.002	58.8463	58.1828	59.8126	1.62985	0.652958	-863.275	1.0171	-75.4133	0.658237
119	USV	TRUE	0.609295	25.607	25.6142	0.0072	56.5645	52.8998	57.3601	4.46024	1.24611	421.03	1.46402	-82.915	0.442607
120	USV	TRUE	0.950104	25.7034	25.7106	0.0072	64.0566	63.7004	65.4445	1.74415	0.554051	-225.197	1.04657	-65.6058	0.776851
121	USV	TRUE	0.888912	25.7882	25.8042	0.016	59.7045	58.3832	60.4613	2.07808	0.761863	-26.3591	1.11312	-76.9466	0.572211
122	USV	TRUE	0.938447	25.8998	25.9418	0.042	61.1818	56.5013	62.1197	5.61839	1.47671	-131.33	1.04855	-67.6104	0.710602
123	USV	TRUE	0.828956	26.0282	26.0298	0.0016	63.6882	62.6907	63.9732	1.28251	0.516259	-623.441	1.32433	-70.0376	0.767298
124	USV	TRUE	0.646927	26.401	26.409	0.008	68.8024	68.1204	68.8491	0.72872	0.279409	81.0185	1.00627	-77.417	0.488553
125	USV	TRUE	0.917617	26.4822	26.4842	0.002	58.2748	58.2748	58.2748	2.13163e-14	6.92551e-15	2.20698e-12	1	-75.2453	0.582022
126	USV	TRUE	0.921824	26.5746	26.5914	0.0168	70.4891	68.9058	71.7255	2.81972	0.867342	-84.2861	1.07767	-62.6787	0.787147
127	USV	TRUE	0.956022	26.743	26.7642	0.0212	67.9381	65.044	69.8239	4.77993	1.38819	-5.36105	1.1991	-72.2676	0.649816
128	USV	TRUE	0.970277	26.8658	26.8702	0.0044	76.7032	76.4145	76.8284	0.413937	0.154179	55.0118	1.02295	-61.7814	0.766887
129	USV	TRUE	0.786091	26.9358	26.951	0.0152	58.5249	56.2544	60.7363	4.48185	1.71886	-125.303	1.31868	-71.8041	0.70554
130	USV	TRUE	0.899953	27.0398	27.0506	0.0108	60.2964	57.4234	61.8402	4.41674	1.19111	412.643	1.02887	-76.763	0.593397
131	USV	TRUE	0.989941	30.4539	30.4639	0.01	58.7355	55.2103	61.7579	6.54767	2.07508	-659.157	1.01849	-63.1947	0.772531
132	USV	TRUE	0.986937	30.5587	30.5779	0.0192	71.1266	66.2591	72.5754	6.3163	1.86337	58.9446	1.35338	-64.1063	0.77675
133	USV	TRUE	0.977074	30.7039	30.7143	0.0104	74.871	66.9563	81.2019	14.2456	4.83361	1352.32	1.06193	-69.2303	0.720608
134	USV	TRUE	0.675016	30.8159	30.8179	0.002	73.3933	72.7877	74.3285	1.54079	0.572725	758.308	1.00852	-67.1679	0.792174
135	USV	TRUE	0.886854	31.3199	31.3355	0.0156	64.1326	62.1943	66.6103	4.41604	1.56889	-273.288	1.13674	-54.1549	0.844232
136	USV	TRUE	0.935683	31.4491	31.4555	0.0064	69.992	69.0564	70.354	1.29752	0.557116	202.81	1.00154	-66.1961	0.714663
137	USV	TRUE	0.773308	31.6611	31.6639	0.0028	73.9754	73.2851	77.4637	4.17854	1.52668	1443.74	1.07207	-64.3224	0.806016
138	USV	TRUE	0.784006	31.6999	31.7067	0.0068	47.2965	44.1568	47.9475	3.79064	1.74607	-557.813	1.00003	-75.4733	0.594957
139	USV	TRUE	0.877719	36.2036	36.2056	0.002	75.9114	73.0613	76.7129	3.65159	1.41426	1705.56	1.23513	-67.9726	0.738398
140	USV	TRUE	0.873821	36.3524	36.3728	0.0204	67.0763	62.0824	67.6552	5.57277	2.18556	-267.713	1.05244	-63.3505	0.698061
141	USV	TRUE	0.982486	36.4684	36.526	0.0576	72.8335	64.1091	76.1036	11.9945	4.79392	-248.302	1.09886	-60.0256	0.789093
142	USV	TRUE	0.892502	36.6872	36.6976	0.0104	66.4465	66.014	67.1201	1.10605	0.381941	-26.1123	1.08687	-57.8393	0.840061
143	USV	TRUE	0.990883	36.7908	36.8312	0.0404	69.0485	64.4173	69.4493	5.03202	1.8462	-121.968	1.017	-54.8274	0.849544
144	USV	TRUE	0.890556	36.976	36.9796	0.0036	66.2932	65.8924	66.4862	0.593754	0.200071	81.4162	1.07232	-56.8877	0.776618
145	USV	TRUE	0.976852	41.397	41.4598	0.0628	73.6338	69.4468	78.0516	8.60483	2.66495	-69.5342	1.12111	-74.8558	0.491013
146	USV	TRUE	0.73517	41.5386	41.5414	0.0028	72.3135	72.0018	72.6253	0.623441	0.218159	222.658	1	-62.2859	0.767228
147	USV	TRUE	0.827055	41.6598	41.6614	0.0016	70.2931	68.6811	70.4979	1.81689	0.742355	1013.09	1.21069	-72.4981	0.704937
148	USV	TRUE	0.981381	41.771	41.773	0.002	72.5893	71.8501	73.0257	1.17563	0.414719	539.468	1.02759	-65.4187	0.709344
149	USV	TRUE	0.977888	41.9266	41.9674	0.0408	61.578	55.1614	64.6725	9.51109	3.32762	-170.343	1.195	-68.0411	0.707825
150	USV	TRUE	0.796834	42.061	42.0974	0.0364	65.5236	63.7754	71.6797	7.90435	3.06845	-186.617	1.08567	-55.2182	0.854936
151	USV	TRUE	0.656559	42.195	42.2034	0.0084	69.7164	56.8577	70.0281	13.1704	6.45005	1628.85	1.0193	-72	0.639082
152	USV	TRUE	0.768582	42.7954	42.8006	0.0052	72.8613	72.4449	73.0462	0.601278	0.217319	90.0033	1.01322	-74.6739	0.48915
153	USV	TRUE	0.644042	43.065	43.093	0.028	54.1934	51.9501	55.6479	3.69783	1.33632	90.8636	1.05058	-79.7012	0.498858
154	USV	TRUE	0.679923	43.2502	43.2518	0.0016	57.1061	57.1061	57.1061	1.42109e-14	6.64652e-15	9.93014e-12	1	-69.6146	0.576107
155	USV	TRUE	0.761777	43.365	43.3682	0.0032	70.0576	69.0631	71.0077	1.94454	0.635702	576.745	1.01552	-75.4128	0.599657
156	USV	TRUE	0.67919	43.4634	43.5214	0.058	65.491	60.7882	68.1918	7.40359	2.81064	-138.827	1.03426	-71.5832	0.581276
157	USV	TRUE	0.77286	43.6602	43.6662	0.006	64.1337	59.2016	65.1914	5.98976	2.16877	-986.16	1.00356	-75.2704	0.64166
158	USV	TRUE	0.737124	43.815	43.8214	0.0064	70.3922	69.6797	70.8938	1.21409	0.453408	175.268	1.04898	-73.1482	0.590973
159	USV	TRUE	0.795041	44.1358	44.1374	0.0016	71.1951	70.5449	71.6671	1.12219	0.445538	701.372	1.00392	-74.2334	0.642917
160	USV	TRUE	0.86778	51.5956	51.6368	0.0412	50.7692	50.0517	58.3934	8.34167	2.18347	-126.17	1.02335	-70.9885	0.52885
161	USV	TRUE	0.874603	51.7132	51.7224	0.0092	72.1084	69.5272	72.4369	2.90977	0.96711	260.904	1.10553	-58.2095	0.785907
162	USV	TRUE	0.911192	51.844	51.8508	0.0068	66.9019	66.3074	73.6851	7.37776	3.49118	1114.71	1.00673	-62.5805	0.839144
163	USV	TRUE	0.982759	51.9528	52.0052	0.0524	69.1693	66.5194	72.7321	6.21266	1.46291	-47.8776	1.0535	-59.6609	0.791988
164	USV	TRUE	0.9039	52.0812	52.0976	0.0164	73.1833	70.3568	74.3226	3.96578	1.16795	-59.3951	1.21955	-62.5913	0.724128
165	USV	TRUE	0.78117	52.2132	52.2232	0.01	77.1127	70.0238	77.506	7.48226	3.12637	-824.374	1.13369	-60.0561	0.716924
166	USV	TRUE	0.973694	52.292	52.3144	0.0224	71.7062	69.7763	80.3919	10.6156	3.73569	488.154	1.04978	-73.7485	0.597257
167	USV	TRUE	0.694798	85.69	85.702	0.012	70.0046	69.728	74.7099	4.9819	2.39011	-487.027	1.11042	-78.3018	0.486404
168	USV	TRUE	0.980125	86.7852	86.7876	0.0024	56.0469	55.3122	56.6481	1.33595	0.481796	556.644	1.00145	-73.893	0.666398
169	USV	TRUE	0.836304	86.8864	86.9212	0.0348	71.4849	55.5303	71.8263	16.2961	4.32611	-420.376	1.08965	-57.4589	0.780884
170	USV	TRUE	0.647139	87.026	87.0572	0.0312	54.4961	52.6195	56.328	3.70851	1.23589	69.646	1.06099	-73.6364	0.543529
171	USV	TRUE	0.735829	87.174	87.2584	0.0844	57.3232	52.4089	66.936	14.527	5.14473	-206.946	1.07399	-63.23	0.710187
172	USV	TRUE	0.963758	87.3496	87.394	0.0444	70.0936	55.3999	72.7576	17.3577	6.57213	-381.669	1.12973	-63.9988	0.712004
173	USV	TRUE	0.789189	87.5312	87.5728	0.0416	67.2945	64.7529	70.2031	5.45021	1.48855	-61.5423	1.07248	-61.6875	0.769135
174	USV	TRUE	0.797588	87.6808	87.766	0.0852	65.0391	53.0935	74.8099	21.7164	5.04614	3.58203	1.64389	-62.8941	0.712609
175	USV	TRUE	0.960765	87.8748	87.8772	0.0024	55.468	54.8001	56.804	2.00392	0.734733	-834.966	1.01889	-63.4198	0.789546
176	USV	TRUE	0.987288	88.0244	88.0264	0.002	55.6217	53.8671	56.3609	2.49377	0.962024	1246.88	1.03106	-66.7498	0.830536
177	USV	TRUE	0.961303	88.0964	88.106	0.0096	60.852	58.4026	62.1181	3.71546	1.55611	383.717	1.00091	-67.0222	0.761837
178	USV	TRUE	0.784204	88.1885	88.1945	0.006	66.5215	65.302	67.1103	1.80824	0.655337	205.781	1.11671	-57.7245	0.839509
179	USV	TRUE	0.886381	88.5645	88.5901	0.0256	59.6953	54.0322	64.5355	10.5033	3.54237	213.819	1.25463	-77.2047	0.543076
180	USV	TRUE	0.959389	89.2317	89.2649	0.0332	65.7309	54.7783	66.7036	11.9253	5.37684	-430.784	1.07102	-67.3878	0.703375
181	USV	TRUE	0.969925	89.3821	89.4213	0.0392	68.5165	59.8735	69.9988	10.1253	3.90617	-275.1	1.01968	-62.8001	0.778815
182	USV	TRUE	0.981688	89.5321	89.5437	0.0116	59.0602	54.8728	63.2736	8.40087	2.48509	-778.361	1.01617	-68.39	0.716213
183	USV	TRUE	0.739576	89.6369	89.6481	0.0112	55.118	49.7192	55.5304	5.81127	3.01724	518.92	1	-78.1354	0.477726
184	USV	TRUE	0.956659	89.7225	89.7273	0.0048	59.168	55.0682	59.3413	4.27316	2.13269	913.425	1.02426	-73.5612	0.648022
185	USV	TRUE	0.972953	89.8337	89.8393	0.0056	66.4163	66.1472	66.6997	0.552562	0.225784	87.1713	1.00559	-66.8532	0.763219
186	USV	TRUE	0.766121	89.9529	89.9589	0.006	60.4021	59.6058	60.67	1.06413	0.390742	-110.036	1.0671	-60.2984	0.831847
187	USV	TRUE	0.988056	90.1613	90.1629	0.0016	68.6883	67.9224	70.1668	2.24439	0.902684	-1402.74	1.01271	-60.6249	0.838238
188	USV	TRUE	0.880213	90.3569	90.3701	0.0132	66.2293	64.5222	67.1422	2.61994	0.624354	-71.9739	1.13804	-55.0777	0.85364
189	USV	TRUE	0.979408	90.4549	90.4637	0.0088	55.5611	55.1907	56.0989	0.908217	0.326253	71.3288	1.01998	-69.5327	0.697287
190	USV	TRUE	0.991689	90.5689	90.5801	0.0112	71.5235	71.2249	72.0031	0.778173	0.256668	-22.0709	1.0403	-61.1096	0.837616
191	USV	TRUE	0.957674	90.6401	90.6613	0.0212	50.4696	48.4911	55.3632	6.87217	2.74823	331.894	1.0705	-75.5796	0.591246
192	USV	TRUE	0.774101	90.7397	90.7465	0.0068	68.6198	67.5566	69.5624	2.00581	0.563828	-269.281	1.01085	-63.3985	0.798014
193	USV	TRUE	0.966321	90.8381	90.8673	0.0292	62.9958	62.4267	70.9607	8.53404	3.84154	-291.24	1.06641	-59.6259	0.845882
194	USV	TRUE	0.997939	91.0541	91.0681	0.014	69.8969	66.7847	71.6089	4.82425	1.75226	-17.4378	1.4279	-62.2151	0.784216
195	USV	TRUE	0.911915	91.1541	91.1557	0.0016	69.7806	69.5312	69.8518	0.320627	0.129065	-155.86	1.04572	-59.7711	0.846735
196	USV	TRUE	0.9284	91.2445	91.2497	0.0052	72.2856	67.8263	73.7682	5.94195	2.04671	1079.32	1.0262	-65.2681	0.735284
197	USV	TRUE	0.959564	91.3357	91.3473	0.0116	74.5491	68.5657	78.6595	10.0938	2.75986	610.702	1.09482	-63.4979	0.791923
198	USV	TRUE	0.963929	91.4365	91.4417	0.0052	66.6058	66.1411	66.8366	0.695452	0.243873	-88.1145	1.0428	-61.4842	0.700886
199	USV	TRUE	0.992384	91.6581	91.6781	0.02	70.4959	61.0773	70.9856	9.90824	2.78646	365.84	1.13915	-62.0327	0.790599
200	USV	TRUE	0.756456	91.7377	91.7397	0.002	57.8205	56.1729	58.2302	2.05736	0.769146	944.068	1.06899	-68.2483	0.764598
201	USV	TRUE	0.961977	91.8217	91.8305	0.0088	68.6708	67.6577	71.0829	3.42522	1.0267	378.382	1.0545	-69.207	0.72108
202	USV	TRUE	0.834802	91.9249	91.9929	0.068	60.1836	56.4652	77.0759	20.6107	8.23641	-292.424	1.11473	-62.5172	0.777359
203	USV	TRUE	0.970556	92.0841	92.0973	0.0132	71.0594	66.613	71.3772	4.76426	1.2836	266.76	1.0737	-62.844	0.771593
204	USV	TRUE	0.912005	92.2694	92.2714	0.002	71.2473	70.7708	71.9999	1.22907	0.45537	602.448	1.00829	-65.2932	0.806246
205	USV	TRUE	0.953171	92.4134	92.4158	0.0024	67.1208	67.1208	67.1208	1.42109e-14	7.10543e-15	-7.57315e-12	1	-61.8644	0.706579
206	USV	TRUE	0.991907	92.5478	92.5658	0.018	56.6506	55.0643	66.2746	11.2103	4.8345	607.246	1.00551	-69.9298	0.725985
207	USV	TRUE	0.883256	92.6594	92.6646	0.0052	70.9788	70.2215	73.6742	3.45266	1.22495	649.702	1.00352	-65.347	0.788997
208	USV	TRUE	0.907707	92.7934	92.8502	0.0568	68.9118	58.7009	71.0088	12.3078	4.61329	-200.787	1.04034	-61.1636	0.780127
209	USV	TRUE	0.778803	92.923	92.9282	0.0052	52.1582	51.9207	52.1879	0.267189	0.0689774	-23.6523	1.00882	-67.1374	0.659108
210	USV	TRUE	0.609601	93.047	93.0726	0.0256	71.1762	67.6925	72.943	5.25052	2.01388	-159.74	1.1247	-59.8695	0.769907
211	USV	TRUE	0.926901	93.6818	93.7178	0.036	64.1272	63.2178	66.4343	3.21658	1.18223	-72.5091	1.00737	-67.4193	0.656602
212	USV	TRUE	0.921717	93.8886	93.9114	0.0228	66.7787	64.4133	67.9202	3.50695	1.27657	-113.035	1.04945	-70.0641	0.718304
213	USV	TRUE	0.910149	94.2378	94.2502	0.0124	54.6127	53.1111	55.1563	2.04519	0.73072	-147.259	1.00674	-76.9246	0.495536
214	USV	TRUE	0.945923	94.3614	94.3638	0.0024	74.5963	73.06	74.8264	1.76642	0.653045	640.141	1.20228	-69.0401	0.643239
215	USV	TRUE	0.795961	94.5266	94.5282	0.0016	68.3512	68.1018	68.4225	0.320627	0.129065	155.86	1.04572	-71.1009	0.657951
216	USV	TRUE	0.809654	94.6114	94.6274	0.016	71.8396	69.8982	74.8049	4.90663	1.60975	-197.321	1.15308	-77.1623	0.587656
217	USV	TRUE	0.807162	99.3191	99.3295	0.0104	69.5701	65.7317	69.8591	4.12735	1.44514	-263.589	1.16151	-72.6824	0.637413
218	USV	TRUE	0.815514	99.4763	99.4807	0.0044	70.7098	70.2367	71.8102	1.57352	0.668551	349.782	1.00301	-70.7697	0.697724
219	USV	TRUE	0.850978	99.6995	99.7043	0.0048	74.1252	73.9989	74.3868	0.387932	0.133631	48.8785	1.01384	-67.9164	0.687338
220	USV	TRUE	0.964128	99.8235	99.9147	0.0912	55.7676	54.2734	70.5768	16.3034	3.82742	-113.317	1.0497	-66.6242	0.714312
221	USV	TRUE	0.841634	100.052	100.058	0.006	63.9433	62.1398	65.9027	3.76291	1.42192	-738.427	1.06615	-73.805	0.637217
222	USV	TRUE	0.976903	100.214	100.237	0.0228	65.8993	63.0787	66.6237	3.545	0.862257	-163.138	1.02848	-64.9272	0.705117
223	USV	TRUE	0.933779	100.478	100.492	0.0144	73.3779	72.0223	75.4115	3.38918	1.15172	132.748	1.1267	-67.7629	0.733231
224	USV	TRUE	0.993167	100.585	100.622	0.0364	70.8071	66.4441	70.8824	4.43831	1.20972	-107.836	1.03775	-67.7014	0.698664
225	USV	TRUE	0.815047	100.72	100.727	0.0076	68.8075	68.0995	68.9434	0.84385	0.220614	-50.8744	1.03322	-67.8802	0.714933
226	USV	TRUE	0.713963	100.85	100.876	0.0256	55.686	51.1538	57.0806	5.92676	2.78065	223.06	1.06653	-81.6252	0.507809
227	USV	TRUE	0.901726	100.962	100.967	0.0052	72.1988	71.5062	72.8299	1.32369	0.438866	-134.901	1.13029	-68.9431	0.76279
228	USV	TRUE	0.764378	101.065	101.069	0.004	73.6617	73.2858	73.8938	0.608023	0.240586	-47.5994	1.0805	-76.2046	0.559997
229	USV	TRUE	0.703662	101.261	101.266	0.0048	70.2184	69.6494	70.5871	0.937738	0.250371	-138.591	1.02563	-69.5525	0.704712
230	USV	TRUE	0.918016	101.363	101.37	0.0072	70.023	68.8277	72.7115	3.88383	1.46813	-510.766	1.00964	-64.8708	0.834578
231	USV	TRUE	0.775962	101.596	101.602	0.006	70.2879	69.6753	70.3192	0.643857	0.185008	-72.986	1.01358	-78.8671	0.493714
232	USV	TRUE	0.978316	101.713	101.716	0.0028	73.4336	72.825	73.775	0.950006	0.340271	-342.822	1.00711	-64.1977	0.802772
233	USV	TRUE	0.623552	101.842	101.858	0.016	54.9792	53.9789	62.7752	8.7963	2.79868	528.545	1.01323	-82.0948	0.445018
234	USV	TRUE	0.861289	102.38	102.392	0.012	56.9889	56.5316	58.2677	1.7361	0.602758	16.357	1.07143	-73.8163	0.52284
235	USV	TRUE	0.947169	107.673	107.677	0.004	63.0709	62.1209	63.2342	1.11329	0.364553	208.151	1.09133	-70.1584	0.646598
236	USV	TRUE	0.774647	123.459	123.501	0.042	68.5473	65.7779	72.0767	6.29879	2.38602	-131.47	1.01341	-72.3882	0.580012
237	USV	TRUE	0.802679	123.591	123.601	0.0104	69.8465	67.5234	70.6257	3.10229	0.965003	-215.836	1.09688	-75.7571	0.49359
238	USV	TRUE	0.648238	123.742	123.75	0.0076	58.0798	57.7683	58.0836	0.315261	0.103798	-42.0787	1.00074	-78.9446	0.449095
239	USV	TRUE	0.629622	124.245	124.263	0.0184	53.4775	52.8897	56.3252	3.43552	1.27411	-82.6894	1.17957	-80.4748	0.45492
240	USV	TRUE	0.676168	124.376	124.397	0.0216	56.5961	55.0349	66.184	11.1491	5.43783	-553.051	1.03936	-70.2425	0.646982
241	USV	TRUE	0.947084	124.527	124.575	0.048	55.9531	55.3029	58.4641	3.16127	1.01235	14.307	1.02562	-67.6451	0.723495
242	USV	TRUE	0.858687	124.702	124.704	0.0024	56.5223	55.4536	56.7895	1.33595	0.509038	-556.644	1.05395	-71.6809	0.670583
243	USV	TRUE	0.827462	124.811	124.824	0.0136	71.0645	68.5337	72.4535	3.91981	1.34514	-81.171	1.27933	-63.8454	0.800004
244	USV	TRUE	0.911982	124.895	124.916	0.0212	52.7838	49.4434	53.1479	3.70443	1.54765	164.962	1.01744	-71.9986	0.700301
245	USV	TRUE	0.800127	125.022	125.043	0.0204	65.0937	64.0398	68.7508	4.71098	1.71719	236.704	1.10694	-56.1795	0.848272
246	USV	TRUE	0.82591	126.023	126.042	0.0196	62.0226	56.9804	63.527	6.54661	1.7391	-154.09	1.13217	-76.4613	0.594268
247	USV	TRUE	0.719015	126.164	126.176	0.012	72.8073	69.3829	75.27	5.88714	2.15046	-539.816	1.01892	-63.367	0.782277
248	USV	TRUE	0.908784	126.304	126.329	0.0256	70.5178	68.2231	71.2006	2.97748	0.740773	23.3013	1.10419	-56.8833	0.866307
249	USV	TRUE	0.90282	126.424	126.435	0.0108	72.6627	69.2798	78.9245	9.64463	3.65691	971.855	1.03613	-63.5964	0.768894
250	USV	TRUE	0.810123	127.013	127.031	0.0184	55.2136	53.1507	55.6844	2.53371	1.13037	132.172	1.00234	-77.3704	0.576848
251	USV	TRUE	0.776766	127.225	127.23	0.0048	64.0647	63.2336	69.8862	6.65251	3.24802	1397.89	1.00171	-78.4098	0.576588
252	USV	TRUE	0.964845	127.31	127.33	0.02	68.5679	67.3656	71.1256	3.76005	1.27285	50.9516	1.17015	-68.5643	0.783329
253	USV	TRUE	0.684825	127.489	127.513	0.024	51.5394	46.2186	54.9249	8.70637	3.64957	-343.691	1.00706	-71.3974	0.647916
254	USV	TRUE	0.89518	127.603	127.614	0.0112	69.6861	65.6556	74.419	8.76346	3.10129	723.72	1.0593	-60.1752	0.785929
255	USV	TRUE	0.76021	133.573	133.576	0.0032	71.5337	71.2962	71.5634	0.267189	0.0845777	54.1182	1.01256	-71.4461	0.601796
256	USV	TRUE	0.778774	133.856	133.863	0.0068	72.3665	71.271	72.546	1.27493	0.416855	90.5892	1.07401	-80.25	0.458884
257	USV	TRUE	0.732592	133.969	133.987	0.018	66.9191	64.4847	72.3768	7.89203	2.99926	-510.512	1.04133	-74.1043	0.592359
258	USV	TRUE	0.829254	134.109	134.124	0.0152	65.0453	63.1059	66.0623	2.95644	0.91578	14.7248	1.21504	-77.5119	0.549396
259	USV	TRUE	0.840137	134.243	134.261	0.018	67.7442	54.888	68.3816	13.4936	5.9851	-785.178	1.02406	-72.7648	0.637263
260	USV	TRUE	0.938337	134.383	134.434	0.0512	64.6757	61.2744	72.9563	11.6819	4.24812	-212.527	1.10336	-72.6844	0.651149
261	USV	TRUE	0.767965	135.749	135.75	0.0016	70.717	70.6458	70.9664	0.320627	0.129065	155.86	1.04572	-76.0791	0.533376
262	USV	TRUE	0.852156	135.929	135.938	0.0088	65.7797	64.7961	66.2215	1.42537	0.583724	-175.441	1.05743	-63.6243	0.781989
263	USV	TRUE	0.94156	136.104	136.11	0.006	69.822	69.5252	70.5141	0.988868	0.459195	-202.042	1.01951	-71.2777	0.634752
264	USV	TRUE	0.751144	136.188	136.196	0.0076	76.3977	70.3659	76.7868	6.42085	2.35273	-754.52	1.21407	-63.222	0.786204
265	USV	TRUE	0.935557	136.321	136.326	0.0048	70.7425	69.3323	71.3766	2.04434	0.701563	430.291	1.02949	-72.8546	0.649332
266	USV	TRUE	0.901139	136.42	136.422	0.002	73.3144	72.3258	74.303	1.9772	0.800141	1061.12	1.01269	-73.9965	0.60106
267	USV	TRUE	0.784943	145.596	145.603	0.0072	73.9839	73.4023	74.7022	1.2999	0.497464	-150.018	1.0268	-73.246	0.653217
268	USV	TRUE	0.881757	145.738	145.8	0.062	42.4652	41.8121	57.1194	15.3073	5.02252	-256.936	1.06323	-76.565	0.490038
269	USV	TRUE	0.933366	145.874	145.882	0.008	66.1332	63.2683	66.6824	3.41408	1.02235	174.174	1.4076	-66.2606	0.720714
270	USV	TRUE	0.818002	146.023	146.064	0.0408	55.2106	54.0226	57.7599	3.73735	1.00627	-25.0963	1.04972	-73.192	0.542973
271	USV	TRUE	0.835504	172.985	172.986	0.0016	60.8331	60.8331	60.8331	7.10543e-15	5.0243e-15	7.94411e-12	1	-76.4348	0.604289
272	USV	TRUE	0.80086	173.098	173.102	0.0044	61.7361	60.7639	63.5122	2.74827	1.2276	-605.576	1.02666	-77.7462	0.526971
273	USV	TRUE	0.884293	173.388	173.414	0.0264	59.1178	56.0024	59.1428	3.14039	1.39396	132.721	1.00575	-73.3513	0.581373
274	USV	TRUE	0.848975	173.514	173.522	0.0076	60.8869	59.6146	63.3453	3.73074	1.53419	-511.111	1.03582	-77.5767	0.526457
275	USV	TRUE	0.620883	174.352	174.356	0.0044	68.5662	67.6904	69.2713	1.58087	0.659639	-426.631	1.12685	-78.0203	0.545598
276	USV	TRUE	0.902201	174.532	174.534	0.0024	69.9962	69.1278	70.7309	1.60314	0.577862	667.973	1.0011	-69.1192	0.70503
277	USV	TRUE	0.635245	174.637	174.639	0.002	64.2236	62.5626	64.3884	1.82579	0.717904	830.195	1.13834	-81.1267	0.497725
278	USV	TRUE	0.799352	174.912	174.916	0.004	71.3675	69.8609	71.5011	1.64024	0.579256	-389.651	1.07877	-73.13	0.649558
279	USV	TRUE	0.693266	176.615	176.626	0.0108	65.0573	58.9778	68.269	9.29124	3.6002	882.003	1.04103	-83.2249	0.443261
280	USV	TRUE	0.743086	180.305	180.307	0.0028	69.4699	68.1785	69.7519	1.57345	0.546493	-445.315	1.20847	-75.2613	0.566286
281	USV	TRUE	0.823107	180.386	180.455	0.0696	64.3107	51.4313	69.4564	18.0251	7.04185	-250.271	1.08291	-75.6446	0.540272
282	USV	TRUE	0.865331	180.586	180.59	0.004	50.3687	49.6796	51.697	2.01738	0.890211	553.246	1.05528	-70.6771	0.636794
283	USV	TRUE	0.76547	180.715	180.718	0.0028	70.3421	69.9561	70.4682	0.512113	0.181149	146.671	1.03925	-66.8979	0.711453
284	USV	TRUE	0.712543	180.796	180.799	0.0032	71.9716	70.6431	72.4838	1.84064	0.595699	522.627	1.03412	-62.1289	0.773623
285	USV	TRUE	0.886366	186.207	186.215	0.008	67.9647	66.6533	69.2457	2.5924	0.936097	331.835	1.00925	-74.6782	0.582696
286	USV	TRUE	0.887665	186.302	186.306	0.0036	71.8601	71.6226	71.8898	0.267189	0.0806379	44.5315	1.01162	-70.4495	0.602325
287	USV	TRUE	0.862963	186.392	186.395	0.0024	70.5993	70.1317	71.2004	1.06876	0.385797	-445.315	1.00188	-72.7771	0.650728
288	USV	TRUE	0.698902	196.165	196.167	0.0016	57.1458	56.8964	57.3951	0.498753	0.197149	-311.721	1	-74.1389	0.488517
289	USV	TRUE	0.681453	196.418	196.447	0.0296	49.6321	48.4846	55.0772	6.59259	2.09772	-190.427	1.05862	-73.1488	0.539421
290	USV	TRUE	0.841468	196.845	196.853	0.0088	52.662	51.564	53.4882	1.92416	0.736884	-226.898	1.01323	-78.7836	0.495235
291	USV	TRUE	0.622954	197.016	197.029	0.0128	69.7635	65.6068	71.0441	5.43733	1.56641	-227.985	1.22131	-70.3872	0.655145
292	USV	TRUE	0.953042	197.178	197.187	0.0088	51.4918	50.0376	57.555	7.51738	3.32235	880.595	1.00233	-72.4625	0.714595
293	USV	TRUE	0.703452	197.271	197.275	0.0036	53.6404	50.8275	56.342	5.51449	1.89864	1565.35	1.004	-73.6044	0.67257
294	USV	TRUE	0.772469	208.31	208.312	0.002	65.9771	65.701	66.2532	0.552191	0.182612	227.747	1.03518	-72.3632	0.539776
295	USV	TRUE	0.774635	208.384	208.39	0.006	75.5696	72.5192	77.6106	5.09144	1.78805	928.286	1.02388	-66.3721	0.796453
296	USV	TRUE	0.760679	208.785	208.806	0.0212	54.0208	47.9793	54.8891	6.90981	2.58611	-345.022	1.05761	-78.5001	0.492102
297	USV	TRUE	0.609343	208.928	208.942	0.014	54.1282	53.2477	54.2398	0.992094	0.328466	-59.7669	1.00961	-76.309	0.590344
298	USV	TRUE	0.662077	209.168	209.17	0.0024	53.8405	53.3655	55.7776	2.41212	0.918101	-1001.96	1.07168	-77.5812	0.558116
299	USV	TRUE	0.927896	209.22	209.228	0.008	70.716	68.4746	73.7052	5.23058	1.90912	651.321	1.13818	-72.8909	0.652627
300	USV	TRUE	0.760769	209.551	209.553	0.0016	71.42	71.322	71.6961	0.374065	0.153618	-233.791	1.01068	-74.9023	0.50037
301	USV	TRUE	0.838078	211.018	211.02	0.002	53.6126	53.3365	53.8887	0.552191	0.182612	-227.747	1.03518	-71.4373	0.667823
302	USV	TRUE	0.844571	211.145	211.177	0.032	61.892	55.5666	66.0355	10.4688	2.83729	-171.719	1.25146	-68.9989	0.659068
303	USV	TRUE	0.739427	211.336	211.355	0.0188	71.1104	66.7864	71.7221	4.93563	1.56971	-59.253	1.25288	-58.467	0.855398
304	USV	TRUE	0.780877	211.557	211.561	0.0036	68.0174	67.3791	68.5295	1.1504	0.364771	299.576	1.00499	-61.8065	0.787137
305	USV	TRUE	0.714907	221.906	221.935	0.0284	66.6099	66.1829	67.3747	1.19178	0.394939	-38.6498	1.01491	-70.5257	0.64272
306	USV	TRUE	0.835527	222.062	222.066	0.0036	60.6295	60.4143	60.6815	0.267189	0.102053	1.2635e-12	1.03048	-71.5664	0.593129
307	USV	TRUE	0.637347	323.946	323.972	0.0256	59.7646	58.4971	70.9112	12.4141	5.32077	-479.467	1.13359	-80.0394	0.447624
308	USV	TRUE	0.674724	324.388	324.389	0.0016	69.041	69.041	69.041	1.42109e-14	7.53644e-15	1.39022e-11	1	-72.938	0.547416
309	USV	TRUE	0.689368	325.895	325.9	0.0048	55.8098	55.5376	55.9657	0.428094	0.114996	-44.5186	1.02496	-57.5758	0.836184
310	USV	TRUE	0.910622	326.044	326.079	0.0352	54.7353	51.7261	69.5094	17.7833	5.6654	-484.286	1.04533	-69.3243	0.645366
311	USV	TRUE	0.926092	326.213	326.216	0.0032	53.7742	53.1805	54.4274	1.24688	0.427647	-389.651	1.00272	-70.3443	0.597405
312	USV	TRUE	0.858847	331.001	331.008	0.0064	78.4067	73.0481	79.1638	6.11566	2.45192	1131.57	1.12523	-66.3261	0.729355
313	USV	TRUE	0.744253	331.037	331.041	0.004	53.9375	52.0746	56.0379	3.96331	1.31089	-987.453	1.00081	-76.504	0.636876
314	USV	TRUE	0.772731	331.377	331.413	0.036	68.0465	55.1459	68.9612	13.8152	5.86807	-397.881	1.04968	-69.9948	0.581308
315	USV	TRUE	0.79094	331.505	331.512	0.0068	71.5933	68.5058	72.9441	4.43831	1.11614	92.9081	1.61816	-62.3304	0.765393
316	USV	TRUE	0.763567	331.651	331.678	0.0268	67.5513	65.488	69.0162	3.52823	1.17129	-10.9311	1.07071	-64.6197	0.713196
317	USV	TRUE	0.944269	331.805	331.845	0.0392	60.2678	52.8477	61.5295	8.68177	3.45413	-225.321	1.0524	-73.8826	0.539746
318	USV	TRUE	0.842556	331.929	331.941	0.0124	66.747	66.3613	67.4014	1.04012	0.388447	-48.129	1.03645	-61.3112	0.791923
319	USV	TRUE	0.903268	332.053	332.055	0.002	64.3723	62.8583	64.8622	2.00392	0.766667	-884.269	1.29352	-72.1089	0.671562
320	USV	TRUE	0.688191	332.325	332.327	0.0016	54.5093	53.8414	55.7117	1.87032	0.749798	1168.95	1.01167	-76.0456	0.613186
321	USV	TRUE	0.922441	332.407	332.415	0.0084	65.2955	56.6587	65.9858	9.32709	2.80916	1018.04	1.08796	-66.4104	0.714396
322	USV	TRUE	0.830559	332.469	332.471	0.002	46.1821	45.8793	46.2801	0.400784	0.153333	-176.854	1.03234	-71.2727	0.643712
323	USV	TRUE	0.970392	332.566	332.593	0.0272	49.9428	48.4043	60.7555	12.3512	4.45652	-366.561	1.09886	-70.5096	0.652283
324	USV	TRUE	0.643005	332.902	332.906	0.0044	70.2471	69.093	70.3176	1.22462	0.37332	-158.559	1.13245	-69.8755	0.620179
325	USV	TRUE	0.66304	333.017	333.028	0.0104	73.9321	72.8749	78.9964	6.12148	3.06334	567.98	1.02125	-64.3926	0.760129
326	USV	TRUE	0.641481	335.384	335.395	0.0112	65.0627	64.4295	65.1858	0.756312	0.257599	19.4067	1.03628	-72.251	0.64275
327	USV	TRUE	0.821556	335.731	335.734	0.0028	76.7348	74.0184	77.0243	3.00588	1.02251	-782.836	1.30219	-68.5591	0.646493
328	USV	TRUE	0.758122	337.839	337.853	0.0144	56.9098	54.9221	57.2818	2.35969	0.724036	-90.6236	1.04126	-73.269	0.640288
329	USV	TRUE	0.686541	337.955	337.956	0.0016	59.2627	59.1915	59.5121	0.320627	0.129065	155.86	1.04572	-68.3957	0.650679
330	USV	TRUE	0.939023	338.036	338.061	0.0252	72.1097	70.7457	75.1593	4.41359	1.46076	-59.7385	1.22026	-65.3724	0.723129
331	USV	TRUE	0.700266	338.347	338.351	0.0032	68.093	67.6922	68.3602	0.667973	0.254125	-111.329	1.15178	-79.5931	0.548466
332	USV	TRUE	0.84723	339.026	339.027	0.0016	65.7405	64.9657	66.3372	1.37157	0.543759	857.232	1.00263	-71.9959	0.678724
333	USV	TRUE	0.916046	352.3	352.302	0.002	56.6124	55.7797	57.4452	1.66548	0.684541	905.262	1.01873	-76.3299	0.615409
334	USV	TRUE	0.739015	352.508	352.511	0.0028	50.8854	50.5625	50.9559	0.393362	0.136623	111.329	1.02237	-73.0266	0.557441
335	USV	TRUE	0.89152	352.638	352.655	0.0168	57.2772	56.4619	58.9872	2.52529	1.07107	123.421	1.02578	-68.277	0.769215
336	USV	TRUE	0.84239	386.786	386.797	0.0108	72.0518	66.8862	73.3448	6.45856	3.0622	-664.193	1.03635	-78.2005	0.547714
337	USV	TRUE	0.76959	387.225	387.277	0.0516	60.8242	55.6496	66.0621	10.4124	3.93075	-178.133	1.05707	-73.2083	0.595379
338	USV	TRUE	0.892166	387.35	387.357	0.0072	68.1239	67.8252	68.3564	0.531216	0.158305	2.85598	1.02023	-70.3959	0.671329
339	USV	TRUE	0.816725	387.442	387.444	0.002	69.9497	69.6603	71.1476	1.48735	0.563474	-695.328	1.06692	-68.4565	0.714325
340	USV	TRUE	0.88697	387.559	387.592	0.0324	64.0272	56.4109	64.9132	8.50227	2.5638	-235.487	1.04775	-68.2706	0.655095
341	USV	TRUE	0.792782	387.669	387.673	0.0048	68.1407	65.9073	68.404	2.49673	1.05929	-542.956	1.01779	-71.0045	0.707908
342	USV	TRUE	0.67733	387.853	387.855	0.0028	68.8994	67.9241	69.3449	1.42078	0.491786	-504.63	1.00746	-69.8	0.648783
343	USV	TRUE	0.815782	388.228	388.239	0.0108	59.4007	55.3023	60.3384	5.03606	1.9389	-432.749	1.03739	-61.445	0.841752
344	USV	TRUE	0.73883	388.342	388.395	0.0536	57.4026	53.3558	64.49	11.1342	3.53573	-155.27	1.11462	-72.3107	0.644247
345	USV	TRUE	0.928457	388.495	388.505	0.01	64.5915	59.2159	64.7459	5.53007	2.59564	-609.344	1.0477	-65.3932	0.72765
346	USV	TRUE	0.851656	388.669	388.677	0.0076	71.4566	68.3596	71.7291	3.36955	1.30686	-220.327	1.30681	-66.5019	0.771721
347	USV	TRUE	0.968428	388.704	388.753	0.0484	60.7946	51.9027	63.0954	11.1927	3.17928	-167.161	1.19023	-65.3717	0.77419
348	USV	TRUE	0.700676	388.873	388.875	0.0016	51.2231	50.9737	51.4725	0.498753	0.197149	-311.721	1	-68.5435	0.622123
349	USV	TRUE	0.886875	388.988	388.998	0.01	59.5802	55.8395	66.0575	10.218	2.81904	-940.797	1.01188	-53.1795	0.849973
350	USV	TRUE	0.904459	389.075	389.143	0.0684	64.9091	58.0809	68.0395	9.95858	3.9635	-106.991	1.07799	-52.4836	0.848306
351	USV	TRUE	0.966028	389.226	389.303	0.0764	56.884	50.7238	75.2913	24.5675	7.75973	-274.781	1.16411	-51.7728	0.852321
352	USV	TRUE	0.973703	389.432	389.513	0.0812	63.9031	55.8578	69.6356	13.7778	3.98379	-103.908	1.10193	-54.2276	0.848014
353	USV	TRUE	0.946457	389.72	389.722	0.0024	59.53	59.1292	60.0644	0.935162	0.33784	-389.651	1.00212	-62.6985	0.726517
354	USV	TRUE	0.985603	389.965	389.974	0.0084	68.323	65.6808	68.9761	3.29533	0.885233	-297.128	1.08125	-58.2976	0.789109
355	USV	TRUE	0.950291	390.106	390.172	0.0652	59.0765	58.7757	70.3685	11.5927	5.57785	-146.445	1.04722	-68.7241	0.580579
356	USV	TRUE	0.741059	390.274	390.292	0.0176	52.1328	51.5331	61.8459	10.3127	5.21377	-586.884	1.00029	-71.4875	0.594882
357	USV	TRUE	0.7553	390.358	390.362	0.004	66.0667	64.6194	67.6253	3.00588	0.9989	-752.65	1.00096	-67.3864	0.806847
358	USV	TRUE	0.639731	390.443	390.451	0.0076	77.5504	77.3122	77.5714	0.259196	0.100528	16.9482	1.00795	-67.0306	0.631154
359	USV	TRUE	0.965592	390.66	390.662	0.0024	58.3265	56.7902	59.1949	2.4047	0.876855	1001.96	1.01242	-75.2425	0.604211
360	USV	TRUE	0.829545	390.735	390.752	0.0176	71.7827	69.5675	72.6833	3.11586	1.09016	9.77369	1.15615	-65.1888	0.775454
361	USV	TRUE	0.997721	390.87	390.966	0.0964	77.3884	65.7829	78.1621	12.3792	5.54156	-114.069	1.01627	-61.2968	0.768743
362	USV	TRUE	0.941693	391.118	391.122	0.0036	57.7109	54.7273	59.1211	4.39378	1.41403	-1132.86	1.02548	-66.806	0.800946
363	USV	TRUE	0.82563	391.196	391.217	0.0208	69.601	66.4374	71.1596	4.72218	1.48677	-45.4355	1.20605	-62.4645	0.777035
364	USV	TRUE	0.987486	391.348	391.352	0.0044	67.567	65.6194	68.0947	2.47529	0.857183	-550.156	1.02001	-54.6215	0.858622
365	USV	TRUE	0.946232	391.513	391.516	0.0032	68.2341	66.7794	69.7111	2.93166	1.03593	944.749	1.00201	-61.0173	0.786717
366	USV	TRUE	0.970393	391.719	391.774	0.0552	69.2732	61.8673	72.9021	11.0348	3.54188	-174.877	1.05111	-63.3504	0.775046
367	USV	TRUE	0.877588	391.871	391.874	0.0028	84.2655	84.2655	84.2655	5.68434e-14	1.5192e-14	1.79439e-12	1	-58.8127	0.689917
368	USV	TRUE	0.990436	392.208	392.216	0.008	67.5477	66.3492	67.5636	1.21447	0.476217	-144.051	1.01367	-61.296	0.773349
369	USV	TRUE	0.879578	392.352	392.403	0.0512	79.4612	58.6429	80.5545	21.9116	6.01538	-345.885	1.07021	-64.6735	0.645469
370	USV	TRUE	0.829759	392.48	392.518	0.0376	73.9048	40.6035	82.2918	41.6883	17.5666	-635.67	2.68645	-64.3522	0.708349
371	USV	TRUE	0.963739	392.81	392.854	0.0436	60.7833	55.5877	63.0335	7.44575	3.38371	-164.479	1.03695	-63.6478	0.642269
372	USV	TRUE	0.791141	392.96	393.104	0.1448	44.3558	40.2954	70.1848	29.8895	8.12188	20.3386	1.11946	-59.1793	0.635993
373	USV	TRUE	0.946511	393.246	393.25	0.0036	71.6319	68.721	72.5823	3.86127	1.57816	1080.65	1.00549	-54.8482	0.835994
374	USV	TRUE	0.979249	393.44	393.508	0.0684	69.0443	53.8288	71.4236	17.5947	4.28243	-182.117	1.15409	-58.2966	0.787879
375	USV	TRUE	0.729879	393.766	393.768	0.002	42.339	40.9096	42.8333	1.92376	0.778259	-998.142	1.06113	-69.8431	0.64372
376	USV	TRUE	0.852844	393.938	393.963	0.0256	44.747	39.7729	77.7501	37.9772	14.317	-1429.57	1.45926	-70.7557	0.584197
377	USV	TRUE	0.947342	394.173	394.182	0.0096	66.185	64.6562	66.6735	2.01729	0.626298	72.5944	1.15593	-66.5649	0.71958
378	USV	TRUE	0.958461	394.372	394.392	0.0192	40.6076	38.7765	41.8538	3.07726	1.09333	-64.857	1.16371	-64.8543	0.702791
379	USV	TRUE	0.834457	394.678	394.683	0.0056	42.185	41.7471	42.3557	0.608598	0.198773	32.4744	1.03142	-47.1828	0.843695
380	USV	TRUE	0.874603	394.822	394.842	0.02	74.5956	71.7795	76.3906	4.61118	1.59772	-180.62	1.05114	-66.6916	0.663751
381	USV	TRUE	0.923673	395.126	395.201	0.0748	69.4489	66.6566	78.264	11.6074	4.01012	-172.256	1.07535	-67.5867	0.647174
382	USV	TRUE	0.716002	395.418	395.421	0.0036	67.6297	67.1855	68.6475	1.46202	0.56185	-408.505	1.00045	-70.4074	0.643736
383	USV	TRUE	0.964865	395.783	395.802	0.0188	61.7834	59.4794	62.569	3.08959	1.11508	22.0308	1.07857	-69.0674	0.59864
384	USV	TRUE	0.981005	395.988	395.991	0.0036	73.6594	69.2878	75.9973	6.70942	2.54814	-2046.43	1.09076	-71.3961	0.65577
385	USV	TRUE	0.917718	396.212	396.223	0.0108	68.0163	61.3228	68.5952	7.27241	2.71527	-715.768	1.01737	-69.3575	0.647544
386	USV	TRUE	0.863359	396.427	396.448	0.0208	68.7994	65.2749	71.309	6.03408	2.36539	-314.769	1.04525	-69.7633	0.63998
387	USV	TRUE	0.947479	396.507	396.528	0.0208	70.2451	67.028	73.1042	6.07625	1.94495	53.3292	1.4208	-69.85	0.675361
388	USV	TRUE	0.862752	396.718	396.745	0.0264	75.691	38.0272	76.1516	38.1244	19.1836	-1494.33	1.03069	-62.6482	0.70877
389	USV	TRUE	0.997625	396.918	396.974	0.0564	67.857	65.9545	72.2063	6.25178	1.60495	2.44603	1.1629	-51.3444	0.862402
390	USV	TRUE	0.982707	397.269	397.271	0.0024	58.2887	56.218	59.4243	3.20627	1.17064	-1335.95	1.01153	-57.1892	0.797221
391	USV	TRUE	0.95456	397.373	397.382	0.0096	47.8961	47.5695	48.7941	1.22462	0.311361	-67.7108	1.03618	-50.4377	0.779071
392	USV	TRUE	0.796213	407.642	407.648	0.0056	70.8281	70.133	73.222	3.08899	1.28563	549.987	1.00098	-72.9677	0.640187
393	USV	TRUE	0.71267	413.206	413.21	0.004	64.9241	64.9241	64.9241	1.42109e-14	5.50384e-15	-3.19716e-12	1	-75.2581	0.580018
394	USV	TRUE	0.820716	432.335	432.38	0.0452	69.3725	62.4402	69.6067	7.16651	2.17009	-139.091	1.03485	-69.9964	0.594082
395	USV	TRUE	0.797015	432.693	432.729	0.0352	66.8091	64.3603	67.2247	2.86441	0.770079	-15.3319	1.04448	-56.442	0.802323
396	USV	TRUE	0.79391	432.851	432.866	0.0152	58.2806	57.0315	61.2403	4.20882	1.44336	-272.874	1.0546	-59.9276	0.770398
397	USV	TRUE	0.929435	432.975	432.977	0.002	72.1322	72.1322	72.1322	1.42109e-14	7.78361e-15	-2.48638e-12	1	-67.5442	0.696598
398	USV	TRUE	0.777817	436.451	436.452	0.0016	69.2864	68.9657	69.9632	0.997506	0.403004	623.441	1.0194	-74.5978	0.64355
399	USV	TRUE	0.879207	436.569	436.572	0.0028	69.4867	67.6164	70.2883	2.67189	0.931053	922.439	1.02734	-63.3547	0.809725
400	USV	TRUE	0.747605	453.548	453.553	0.0048	54.6432	54.2427	55.3797	1.1371	0.427558	103.456	1.17567	-76.3941	0.527859
401	USV	TRUE	0.682022	453.626	453.631	0.0048	70.4013	66.7349	70.7427	4.00784	1.26988	-680.309	1.17872	-62.6802	0.789455
402	USV	TRUE	0.754791	453.786	453.79	0.0044	53.8149	53.4364	54.1489	0.712504	0.230232	-158.17	1.005	-69.1534	0.585849
403	USV	TRUE	0.739761	468.593	468.601	0.008	73.8462	71.7134	75.0478	3.33432	1.39785	421.117	1.01357	-78.1868	0.487819
404	USV	TRUE	0.683115	468.832	468.914	0.082	63.9326	55.4323	65.1419	9.70956	3.7695	-102.561	1.01819	-67.0573	0.651682
405	USV	TRUE	0.692248	469.019	469.022	0.0028	56.0046	54.7726	58.1718	3.39924	1.19785	-1206.95	1.011	-70.6252	0.734446
406	USV	TRUE	0.738794	469.166	469.172	0.006	67.4326	67.1505	68.8576	1.70704	0.422479	-140.853	1.18736	-54.0389	0.790783
407	USV	TRUE	0.979906	469.274	469.298	0.024	56.0894	54.2562	59.0297	4.7735	1.66959	-117.981	1.12087	-67.4527	0.769941
408	USV	TRUE	0.629232	469.645	469.671	0.0268	77.8787	75.2599	79.8333	4.57336	1.37376	-74.5559	1.12983	-68.9658	0.586244
409	USV	TRUE	0.749676	469.871	469.945	0.0736	47.4993	44.6292	64.3504	19.7212	7.93982	278.484	1.0924	-66.2785	0.540722
410	USV	TRUE	0.64318	470.128	470.153	0.0252	65.2267	63.2553	71.7404	8.48514	3.57211	-402.914	1.08599	-72.6008	0.606797
411	USV	TRUE	0.695708	470.394	470.504	0.1096	64.5751	64.256	76.4725	12.2165	3.44596	-110.546	1.0045	-67.074	0.652403
412	USV	TRUE	0.86967	470.593	470.613	0.0196	52.2199	50.1907	52.8083	2.61761	0.975409	35.3749	1.07338	-78.851	0.494938
413	USV	TRUE	0.832972	470.743	470.752	0.0096	75.6778	68.3391	75.7975	7.45838	3.43333	-802.867	1.06065	-72.4098	0.653988
414	USV	TRUE	0.795326	471.047	471.097	0.0492	65.4107	64.6974	67.1173	2.41982	0.865101	-29.9978	1.01312	-78.6484	0.531357
415	USV	TRUE	0.82734	471.316	471.322	0.0056	55.9126	55.6603	56.2317	0.571488	0.174409	-90.2559	1.01386	-72.9281	0.658247
416	USV	TRUE	0.793964	471.417	471.5	0.0832	65.4411	55.4541	68.4649	13.0107	4.13133	107.636	1.06634	-72.7651	0.529098
417	USV	TRUE	0.826349	471.647	471.66	0.0124	49.9695	45.5669	50.6293	5.06243	2.18356	-414.478	1.00053	-64.5438	0.771818
418	USV	TRUE	0.965859	471.844	471.854	0.0096	78.1478	75.3162	78.2033	2.88711	0.881827	-238.566	1.09223	-63.402	0.486051
419	USV	TRUE	0.609882	472.203	472.206	0.0024	63.6306	63.2299	64.165	0.935162	0.33784	-389.651	1.00212	-77.0819	0.589075
420	USV	TRUE	0.930786	472.47	472.598	0.128	56.1832	53.8918	68.6644	14.7726	6.47766	-127.402	1.03436	-63.912	0.776837
421	USV	TRUE	0.927345	472.815	472.842	0.0276	66.8701	65.3338	72.1683	6.83451	2.41356	-209.562	1.07864	-59.2557	0.767524
422	USV	TRUE	0.850381	473.14	473.166	0.026	61.8513	58.3664	71.006	12.6396	4.82623	-476.319	1.01215	-63.7251	0.531669
423	USV	TRUE	0.838626	473.235	473.249	0.014	60.9166	56.5383	61.1489	4.61064	1.83974	-333.427	1.03595	-67.5594	0.587242
424	USV	TRUE	0.721313	473.41	473.517	0.1064	75.1495	46.2358	76.3243	30.0885	8.45343	-124.763	1.16983	-65.9853	0.54434
425	USV	TRUE	0.657913	473.585	473.587	0.0028	61.2231	61.2231	61.2231	1.42109e-14	4.45356e-15	-5.9813e-13	1	-69.2724	0.644751
426	USV	TRUE	0.897439	474.126	474.15	0.024	52.8327	51.7046	60.7591	9.05452	2.3121	-343.131	1.21558	-61.6773	0.782872
427	USV	TRUE	0.804779	474.777	474.802	0.0244	55.6965	54.2963	59.085	4.78872	1.86764	-117.929	1.14552	-66.1289	0.715717
428	USV	TRUE	0.921546	474.989	475.061	0.0716	61.943	42.6531	62.6762	20.0232	8.66301	-280.441	1.01503	-70.2142	0.581804
429	USV	TRUE	0.62876	475.255	475.257	0.0028	45.6121	45.6121	45.6121	7.10543e-15	3.55271e-15	-3.35348e-13	1	-64.5845	0.601779
430	USV	TRUE	0.792961	475.608	475.613	0.0048	66.2904	65.9787	67.2108	1.23204	0.427019	-58.3151	1.253	-71.0507	0.606349
431	USV	TRUE	0.894329	475.792	475.802	0.01	83.6103	79.6946	84.4897	4.79516	2.04189	480.937	1.08158	-67.8856	0.642018
432	USV	TRUE	0.83557	476.094	476.104	0.01	72.5014	71.4356	72.7786	1.34295	0.573651	114.793	1.02058	-69.549	0.700687
433	USV	TRUE	0.810126	476.181	476.226	0.0448	60.5037	60.3346	61.7947	1.46008	0.663032	16.5339	1.00814	-70.722	0.641878
434	USV	TRUE	0.60214	476.419	476.428	0.0092	76.2288	74.3203	77.1784	2.85809	0.842339	230.762	1.10335	-71.0539	0.648984
435	USV	TRUE	0.632695	476.804	476.806	0.002	53.9243	53.5947	54.2538	0.659067	0.266714	353.708	1.00734	-73.0043	0.534424
436	USV	TRUE	0.680618	477.142	477.153	0.0104	66.573	66.2151	69.6547	3.43955	1.76742	328.626	1.00095	-65.061	0.693619
437	USV	TRUE	0.779097	477.365	477.453	0.088	69.8904	67.2502	78.0303	10.7801	3.80062	-77.7977	1.11142	-64.095	0.70335
438	USV	TRUE	0.9025	478.08	478.139	0.0596	53.039	48.3837	55.806	7.42232	2.46829	-103.52	1.01916	-75.5281	0.484855
439	USV	TRUE	0.972494	478.318	478.321	0.0028	64.7993	64.6286	65.3411	0.712504	0.266659	-258	1.02258	-67.3451	0.747402
440	USV	TRUE	0.946192	478.454	478.508	0.0536	69.5882	65.4319	72.787	7.35513	1.82651	-106.077	1.0514	-54.6067	0.876786
441	USV	TRUE	0.94591	479.512	479.543	0.0312	71.4125	63.1413	71.575	8.43369	4.49587	-268.05	1.0057	-68.0262	0.701412
442	USV	TRUE	0.725231	479.577	479.605	0.028	66.4546	65.7816	69.8846	4.10299	1.58724	80.9119	1.07453	-69.8356	0.580671
443	USV	TRUE	0.951547	479.762	479.846	0.0848	72.7094	40.8813	78.648	37.7667	17.669	-445.877	1.13379	-65.2612	0.653037
444	USV	TRUE	0.60279	480.025	480.036	0.0112	66.4974	66.4974	66.4974	2.84217e-14	1.26442e-14	-1.01177e-12	1	-66.7232	0.440776
445	USV	TRUE	0.857425	480.721	480.746	0.0252	61.0307	60.043	61.6086	1.56568	0.413584	16.4404	1.01258	-64.7505	0.78041
446	USV	TRUE	0.824438	480.912	480.926	0.0144	73.0816	73.0093	76.2308	3.22154	1.70641	225.49	1.00108	-68.3347	0.697214
447	USV	TRUE	0.936942	481.122	481.124	0.002	57.8202	57.7401	58.6485	0.908443	0.34276	341.62	1.1659	-70.3468	0.737583
448	USV	TRUE	0.738977	481.224	481.236	0.0112	79.6618	76.9024	83.4347	6.53228	1.71134	424.482	1.16998	-73.2718	0.538516
449	USV	TRUE	0.897029	481.436	481.439	0.0028	76.8024	74.6203	77.3813	2.76095	0.948978	901.233	1.0636	-72.4264	0.648013
450	USV	TRUE	0.748095	482.766	482.769	0.0024	66.0902	65.5559	67.159	1.60314	0.587786	-667.973	1.01807	-79.8681	0.47234
451	USV	TRUE	0.744943	483.602	483.61	0.008	57.5645	56.9424	57.9667	1.02423	0.31036	113.545	1.0058	-77.3098	0.498402
452	USV	TRUE	0.80553	484.23	484.234	0.0044	71.4002	71.0337	72.2366	1.20285	0.45668	-236.918	1.05365	-72.7584	0.645834
453	USV	TRUE	0.955879	484.333	484.373	0.04	59.2454	57.0317	61.6352	4.60353	1.68839	29.3811	1.0577	-70.5288	0.644173
454	USV	TRUE	0.877599	484.366	484.39	0.024	61.5752	57.7103	62.793	5.08265	1.60126	91.4259	1.08873	-70.24	0.711129
455	USV	TRUE	0.873509	484.532	484.539	0.0068	74.7923	73.2337	75.2985	2.06477	0.593261	121.21	1.16508	-66.5647	0.709646
456	USV	TRUE	0.844633	484.865	484.879	0.0144	64.4804	64.2196	67.0317	2.81215	1.28349	246.252	1.02866	-75.8186	0.590921
457	USV	TRUE	0.835705	485.361	485.367	0.0052	75.6628	74.1784	76.3382	2.15978	0.750418	28.9536	1.50621	-67.2156	0.776441
458	USV	TRUE	0.908819	485.561	485.627	0.0656	57.1746	54.6502	66.5412	11.891	4.80662	-170.139	1.05972	-68.8879	0.644934
459	USV	TRUE	0.871124	485.715	485.732	0.0176	56.8861	55.9931	59.4502	3.45707	1.522	-185.541	1.0029	-70.3235	0.641934
460	USV	TRUE	0.896447	510.295	510.319	0.024	61.5895	57.5596	64.0356	6.47598	2.45255	-219.9	1.17539	-72.2718	0.587829
461	USV	TRUE	0.953077	510.406	510.415	0.0092	68.0597	67.2419	69.1031	1.86121	0.573567	75.2738	1.12059	-61.761	0.83587
462	USV	TRUE	0.633514	538.679	538.683	0.004	60.3593	59.9171	61.4147	1.49762	0.622093	-374.582	1.00001	-80.2554	0.403606
463	USV	TRUE	0.893949	538.775	538.788	0.0136	70.7942	70.6309	71.0317	0.400784	0.151016	-15.9665	1.01651	-67.6999	0.721664
464	USV	TRUE	0.610692	539.241	539.244	0.0028	66.7872	66.1527	66.9394	0.786724	0.280515	-249.165	1.05648	-78.5687	0.488456
465	USV	TRUE	0.653474	539.359	539.366	0.0072	81.7334	79.2119	82.0519	2.84001	1.22413	410.723	1.00758	-80.3912	0.45342
466	USV	TRUE	0.603078	539.78	539.787	0.0064	66.664	66.664	66.664	0	2.24693e-15	-4.44539e-13	1	-79.3164	0.490209
467	USV	TRUE	0.682053	539.977	539.983	0.006	66.236	63.3548	66.5967	3.24198	1.27796	-567.451	1.04901	-74.9362	0.541208
468	USV	TRUE	0.72691	540.692	540.706	0.0144	63.4989	59.4104	64.9036	5.4932	2.26367	-445.407	1.03061	-82.5682	0.402728
469	USV	TRUE	0.936531	540.909	540.962	0.0532	64.5961	60.4056	64.8166	4.41096	1.40209	79.4151	1.00452	-73.9005	0.530307
470	USV	TRUE	0.693874	541.059	541.063	0.0032	78.7307	77.6991	78.8124	1.11329	0.393585	298.423	1.09113	-76.4309	0.568501
471	USV	TRUE	0.848643	541.225	541.228	0.0028	72.1079	71.67	72.2786	0.608598	0.216448	-213.822	1.00844	-68.5033	0.729606
472	USV	TRUE	0.786914	541.301	541.341	0.04	68.9746	65.6904	71.7177	6.02731	2.5532	-133.939	1.06645	-77.7696	0.482591
473	USV	TRUE	0.949302	541.416	541.425	0.0096	69.9019	66.7203	74.8567	8.1364	3.03085	878.975	1.05739	-73.109	0.658957
474	USV	TRUE	0.956776	541.5	541.502	0.0024	69.475	69.0297	69.5641	0.534378	0.192398	111.329	1.10554	-71.5376	0.605669
475	USV	TRUE	0.716692	541.653	541.674	0.0208	64.231	55.8142	66.4298	10.6157	3.58762	-465.565	1.01681	-70.6937	0.658317
476	USV	TRUE	0.922657	541.745	541.779	0.034	61.6998	58.4379	64.5495	6.1116	2.09598	-3.62622	1.14485	-72.7496	0.640948
477	USV	TRUE	0.937701	541.876	541.926	0.05	68.1224	63.5728	77.2201	13.6473	4.7367	-299.684	1.07697	-68.9993	0.633731
478	USV	TRUE	0.69459	542.067	542.069	0.0016	55.1308	54.8815	55.2021	0.320627	0.129065	-155.86	1.04572	-71.448	0.583509
479	USV	TRUE	0.952435	542.168	542.189	0.0208	68.9202	67.294	71.2441	3.95004	1.30022	-82.8717	1.08126	-65.4996	0.780899
480	USV	TRUE	0.745251	542.381	542.401	0.0196	64.5586	58.6382	82.6292	23.9911	6.04582	-546.245	1.3885	-76.3174	0.483559
481	USV	TRUE	0.721271	542.624	542.637	0.0136	64.9393	61.9171	69.5013	7.58421	3.61525	-545.324	1.03485	-76.2185	0.527928
482	USV	TRUE	0.958683	542.883	542.892	0.0084	71.9394	68.9409	72.0289	3.08804	1.39682	376.276	1.03472	-72.6188	0.6448
483	USV	TRUE	0.759699	543.155	543.166	0.0108	69.2051	64.9847	70.2988	5.3141	1.90095	-409.108	1.19906	-76.5746	0.604073
484	USV	TRUE	0.727483	543.266	543.311	0.0452	58.491	55.428	70.7791	15.3511	4.34464	-333.651	1.04277	-76.9172	0.536525
485	USV	TRUE	0.975625	543.408	543.43	0.0216	58.6542	58.5212	67.4439	8.92276	4.77946	-415.314	1.0018	-72.4585	0.630799
486	USV	TRUE	0.894271	543.655	543.67	0.0156	68.1426	65.27	69.5774	4.30738	1.38024	86.8642	1.19007	-66.5496	0.779435
487	USV	TRUE	0.704094	543.766	543.77	0.0048	62.8256	61.2336	64.0078	2.77418	1.23526	619.899	1.0142	-79.6441	0.493749
488	USV	TRUE	0.861394	543.928	543.93	0.0024	68.1944	67.9941	68.5952	0.601176	0.22042	250.49	1.00609	-68.9436	0.669418
489	USV	TRUE	0.941475	544.472	544.475	0.0032	70.1712	69.8223	70.2009	0.378518	0.126336	-91.2278	1.01661	-67.9208	0.714765
490	USV	TRUE	0.88466	544.559	544.566	0.0076	72.139	69.8597	73.1	3.24032	1.19156	438.452	1.03828	-67.6268	0.713049
491	USV	TRUE	0.797362	544.856	544.88	0.0236	73.5911	70.3895	74.1293	3.73977	1.39269	145.866	1.0038	-73.4884	0.631865
492	USV	TRUE	0.643238	556.765	556.794	0.0292	57.0372	55.0194	57.1233	2.10393	1.05799	-70.0421	1.00111	-74.8949	0.542208
493	USV	TRUE	0.801425	556.901	556.913	0.0124	69.0787	66.2764	69.0851	2.80874	1.25465	-236.058	1.00405	-62.4527	0.704617
494	USV	TRUE	0.949371	557.016	557.018	0.002	68.5604	68.2843	68.5871	0.302814	0.114253	113.873	1.03232	-64.4404	0.785766
495	USV	TRUE	0.937627	575.383	575.385	0.0024	56.4474	55.7942	56.6255	0.831255	0.293893	-222.658	1.16385	-67.1044	0.693411
496	USV	TRUE	0.775032	575.506	575.514	0.0076	65.9574	62.3058	66.2988	3.99299	1.20331	430.304	1.12839	-47.7435	0.844051
497	USV	TRUE	0.618201	575.684	575.691	0.0072	54.4777	50.4344	56.6708	6.23635	2.13674	-849.167	1.00714	-60.3511	0.783938
498	USV	TRUE	0.770485	575.81	575.876	0.0656	54.8372	49.7935	60.9967	11.2032	2.93449	95.7505	1.10772	-67.5646	0.649115
499	USV	TRUE	0.914568	576.164	576.171	0.0064	56.9035	54.6769	58.3879	3.71096	1.16312	-571.197	1.00899	-62.3791	0.80093
500	USV	TRUE	0.656709	576.253	576.263	0.01	68.052	67.2685	68.6935	1.42501	0.412578	-44.7072	1.11864	-63.3829	0.646046
501	USV	TRUE	0.751281	576.352	576.428	0.0756	69.4486	62.9948	70.2128	7.21799	2.46467	-47.0805	1.02977	-68.0972	0.596651
502	USV	TRUE	0.944643	576.554	576.595	0.0412	66.5218	65.6014	68.3092	2.70779	0.735335	-11.3788	1.04622	-63.2694	0.774496
503	USV	TRUE	0.649958	576.701	576.703	0.0024	63.1311	61.7283	63.6655	1.93712	0.720424	-807.134	1.03531	-66.1784	0.759843
504	USV	TRUE	0.872676	576.799	576.82	0.0208	59.6036	57.859	62.7888	4.92985	1.63779	-190.607	1.03502	-69.5472	0.740691
505	USV	TRUE	0.627335	577.094	577.096	0.0016	57.185	57.1137	57.4343	0.320627	0.129065	-155.86	1.04572	-66.6953	0.650069
506	USV	TRUE	0.767206	583.469	583.475	0.0064	84.4169	81.0055	86.8168	5.81136	1.87975	831.088	1.04255	-63.2848	0.795811
507	USV	TRUE	0.659929	592.991	593.016	0.0248	49.7437	47.2141	55.5921	8.37802	3.33812	-334.318	1.01393	-75.8892	0.482941
508	USV	TRUE	0.693979	593.126	593.151	0.0252	65.8111	56.5354	66.0195	9.48406	4.5077	-379.072	1.01951	-76.768	0.484284
						0.0186488
