# Supplementary material for: Bazedoxifene reverses sexually dimorphic autistic-like abnormalities in biallelic MDGA1-mutant mice
Source: EMBO Mol Med. 2026 Mar 20;18(4):1358–98. doi: 10.1038/s44321-026-00402-y (PMC13084050; doi:10.1038/s44321-026-00402-y)
Supplement: Supplementary file 20 — Source data Fig. 7 [file 44321_2026_402_MOESM20_ESM.zip › Panel I and J/Batch2/Mdga1-KI_sham_27.xlsx]

## Sheet: Sheet1
ID	Label	Accepted	Score	Begin Time (s)	End Time (s)	Call Length (s)	Principal Frequency (kHz)	Low Freq (kHz)	High Freq (kHz)	Delta Freq (kHz)	Frequency Standard Deviation (kHz)	Slope (kHz/s)	Sinuosity	Mean Power (dB/Hz)	Tonality
1	USV	TRUE	0.626862	3.13753	3.14073	0.0032	82.7047	82.4524	83.0387	0.586332	0.170372	145.346	1.01704	-65.4741	0.782407
2	USV	TRUE	0.913978	3.21913	3.22673	0.0076	82.6287	80.2908	83.5045	3.21369	1.01821	413.451	1.0258	-59.9995	0.845135
3	USV	TRUE	0.651292	4.04217	4.04577	0.0036	72.4741	72.268	72.6357	0.367678	0.154614	-15.586	1.03567	-75.4692	0.4898
4	USV	TRUE	0.608981	4.32577	4.34297	0.0172	71.8207	71.6854	73.4354	1.75	0.634947	103.996	1.00129	-69.4347	0.630009
5	USV	TRUE	0.745582	4.52857	4.53177	0.0032	84.2595	84.1779	84.5935	0.415628	0.146357	115.968	1.01517	-73.9676	0.593815
6	USV	TRUE	0.988016	4.64017	4.85517	0.215	79.307	77.6477	84.5306	6.88298	2.65316	31.7141	1.06301	-71.1456	0.527321
7	USV	TRUE	0.840634	5.27201	5.31321	0.0412	73.9572	70.2625	76.6986	6.43609	2.63727	-119.3	1.04962	-72.8455	0.585648
8	USV	TRUE	0.924807	5.57761	5.57961	0.002	83.0798	82.8037	83.1065	0.302814	0.114253	-113.873	1.03232	-63.369	0.776418
9	USV	TRUE	0.774031	5.82161	5.82841	0.0068	70.2096	68.6676	73.4724	4.80484	1.9119	757.178	1.02118	-79.6828	0.493245
10	USV	TRUE	0.97967	5.91081	5.91801	0.0072	73.506	72.3559	74.0256	1.66971	0.716563	250.62	1.01575	-65.9573	0.713583
11	USV	TRUE	0.76306	6.04666	6.05346	0.0068	81.2269	79.7615	84.5381	4.77654	1.68319	-647.534	1.60157	-68.8081	0.667721
12	USV	TRUE	0.780338	6.14786	6.15026	0.0024	71.8313	71.3637	72.0985	0.73477	0.267807	306.154	1.00557	-71.7025	0.68434
13	USV	TRUE	0.778745	6.32186	6.33226	0.0104	81.4319	70.7757	82.3267	11.5511	5.27416	1098.82	1.01093	-78.1875	0.54511
14	USV	TRUE	0.648307	6.64586	6.64746	0.0016	74.4434	74.1941	74.6928	0.498753	0.197149	311.721	1	-79.0022	0.482632
15	USV	TRUE	0.989258	6.79386	6.79826	0.0044	83.9283	81.7091	84.0916	2.38243	0.783945	528.338	1.10118	-66.7567	0.721885
16	USV	TRUE	0.716666	6.87546	6.88386	0.0084	75.8717	75.8717	75.8717	1.42109e-14	3.79141e-15	4.29076e-13	1	-75.4953	0.591017
17	USV	TRUE	0.783795	6.97306	6.97706	0.004	75.3614	74.0774	76.5489	2.4715	1.02414	749.445	1.08577	-75.6864	0.602603
18	USV	TRUE	0.606329	7.0701	7.0745	0.0044	72.8291	70.5069	73.4303	2.92334	0.95385	682.471	1.04008	-77.8914	0.535914
19	USV	TRUE	0.883326	7.1693	7.1745	0.0052	82.1319	81.7759	82.9118	1.1359	0.461169	-240.421	1.08532	-71.7676	0.654976
20	USV	TRUE	0.680042	7.3873	7.3889	0.0016	71.0678	71.0678	71.0678	2.84217e-14	7.53644e-15	1.53393e-11	1	-69.6422	0.662775
21	USV	TRUE	0.966909	7.5189	7.5317	0.0128	80.7387	74.8874	81.4141	6.52668	2.289	513.589	1.08964	-68.6625	0.707243
22	USV	TRUE	0.819686	7.6317	7.6805	0.0488	69.0818	69.0799	79.1371	10.0571	4.39699	-210.102	1.00174	-74.9825	0.398935
23	USV	TRUE	0.774211	7.9701	7.9793	0.0092	73.0903	70.295	73.4324	3.13731	1.08503	-224.97	1.13177	-71.5366	0.595229
24	USV	TRUE	0.772333	8.07594	8.07754	0.0016	70.7685	70.7685	70.7685	1.42109e-14	6.40475e-15	7.94411e-12	1	-69.6682	0.644893
25	USV	TRUE	0.985482	8.19634	8.20674	0.0104	73.3151	71.7608	78.8815	7.12077	2.84151	-743.593	1.02314	-72.1427	0.55171
26	USV	TRUE	0.900074	8.35994	8.36394	0.004	65.9328	64.3034	67.1856	2.88216	0.958048	698.478	1.00324	-71.5874	0.718915
27	USV	TRUE	0.900263	8.64394	8.64834	0.0044	73.6923	73.3843	73.7851	0.400784	0.132579	40.613	1.02776	-71.657	0.609845
28	USV	TRUE	0.954719	8.78194	8.79394	0.012	70.9238	70.5653	71.2586	0.693385	0.233842	-21.1822	1.02672	-73.159	0.651018
29	USV	TRUE	0.850868	8.90954	8.91834	0.0088	69.038	67.7583	69.0568	1.29858	0.640286	153.597	1.00243	-67.0942	0.705795
30	USV	TRUE	0.835524	9.02274	9.03074	0.008	77.821	68.1873	81.9253	13.738	4.53022	-1782.59	1.0949	-74.9123	0.590552
31	USV	TRUE	0.667528	9.13578	9.13978	0.004	64.8974	64.3496	65.4452	1.09562	0.477595	302.074	1.00614	-79.0803	0.497715
32	USV	TRUE	0.698346	9.23258	9.23458	0.002	77.715	76.1296	80.2087	4.07909	1.42123	1846.15	1.02546	-78.0276	0.590649
33	USV	TRUE	0.981374	9.28058	9.29938	0.0188	71.5828	62.898	72.935	10.037	3.67951	518.567	1.10078	-73.162	0.663
34	USV	TRUE	0.770858	9.38578	9.40018	0.0144	71.8032	70.1834	72.6308	2.44745	0.974717	-132.093	1.05394	-74.2904	0.63466
35	USV	TRUE	0.9106	9.43338	9.43578	0.0024	61.2889	61.2518	61.6229	0.371096	0.138851	139.161	1.01913	-74.851	0.623871
36	USV	TRUE	0.932042	9.54938	9.60578	0.0564	69.6917	68.3647	72.9081	4.54337	1.27926	-56.5948	1.01188	-68.7109	0.57927
37	USV	TRUE	0.621958	9.71538	9.73738	0.022	70.289	70.0651	70.5444	0.47926	0.163388	6.91688	1.00795	-72.7972	0.57929
38	USV	TRUE	0.945156	9.81858	9.83698	0.0184	70.5583	69.8483	72.9904	3.14209	1.34178	-82.1974	1.09976	-65.1176	0.760188
39	USV	TRUE	0.969318	10.0146	10.021	0.0064	57.4678	56.4245	58.8405	2.41593	0.778246	368.925	1.02239	-73.8984	0.598631
40	USV	TRUE	0.738666	10.108	10.1128	0.0048	75.2222	74.8511	75.2519	0.400784	0.125718	63.0048	1.00977	-63.4964	0.800581
41	USV	TRUE	0.810502	11.2335	11.2395	0.006	77.1651	75.9034	78.8841	2.98074	0.901965	509.78	1.01087	-75.2224	0.602645
42	USV	TRUE	0.753924	11.6735	11.6791	0.0056	73.6178	70.4561	75.2209	4.76487	1.53308	842.852	1.03065	-75.1693	0.598421
43	USV	TRUE	0.916244	11.7751	11.7795	0.0044	73.7362	71.8139	76.1631	4.34925	1.47842	1021.94	1.00849	-70.5902	0.730458
44	USV	TRUE	0.936677	11.9031	11.9047	0.0016	79.1031	78.1055	79.3881	1.28251	0.516259	623.441	1.32433	-69.1761	0.705533
45	USV	TRUE	0.771528	11.9939	12.0011	0.0072	81.5907	73.7546	81.8923	8.13772	3.95626	1183.22	1.02039	-62.9517	0.763368
46	USV	TRUE	0.873773	12.1213	12.1425	0.0212	75.4189	69.6471	79.0408	9.39378	3.66176	344.204	1.21724	-66.4613	0.785429
47	USV	TRUE	0.735761	12.2305	12.2329	0.0024	70.8252	69.6228	71.1591	1.53634	0.581852	640.141	1.0527	-68.501	0.7496
48	USV	TRUE	0.808443	12.3425	12.3469	0.0044	69.5846	68.0557	71.0542	2.99846	1.17687	802.917	1.04048	-64.5437	0.795627
49	USV	TRUE	0.97919	12.4341	12.4665	0.0324	69.8662	67.1799	75.2764	8.09656	1.85884	-118.994	1.18012	-60.1997	0.772147
50	USV	TRUE	0.962249	12.6553	12.6733	0.018	77.5444	73.6033	79.9253	6.32201	1.776	-63.8576	1.48763	-56.8706	0.861978
51	USV	TRUE	0.989553	12.7909	12.7977	0.0068	67.5889	63.7128	68.6066	4.89381	1.73624	724.123	1.01406	-64.6756	0.779342
52	USV	TRUE	0.909264	12.8757	12.8773	0.0016	59.3534	57.3673	59.7453	2.37798	1.00872	1480.67	1.08242	-70.8387	0.768048
53	USV	TRUE	0.988336	12.9733	12.9797	0.0064	69.5642	67.4415	70.5958	3.15432	1.00474	489.019	1.02344	-59.7708	0.86279
54	USV	TRUE	0.91437	13.0699	13.0775	0.0076	70.2745	67.8624	71.2839	3.42151	1.09215	446.989	1.02714	-54.7869	0.887
55	USV	TRUE	0.930957	13.2803	13.2871	0.0068	75.4371	74.4136	75.9183	1.50468	0.53811	156.138	1.0682	-61.7681	0.837568
56	USV	TRUE	0.937323	13.3871	13.3891	0.002	74.9768	74.9056	75.8586	0.952975	0.373414	-404.601	1.13695	-65.491	0.788688
57	USV	TRUE	0.929489	13.4855	13.4967	0.0112	77.7787	77.1264	78.5657	1.43927	0.501929	-32.5873	1.10441	-64.1032	0.782359
58	USV	TRUE	0.950711	13.9255	13.9531	0.0276	66.9242	63.228	67.5754	4.34739	1.71297	147.66	1.00397	-72.3281	0.648966
59	USV	TRUE	0.830377	14.0486	14.0938	0.0452	78.4752	75.2332	81.6262	6.39299	1.8897	-58.5643	1.07735	-74.2498	0.44945
60	USV	TRUE	0.733831	14.2386	14.2494	0.0108	70.2995	69.2658	71.4082	2.14245	0.796132	-120.578	1.14521	-71.4689	0.542653
61	USV	TRUE	0.892933	14.4366	14.4814	0.0448	64.783	64.0434	66.1011	2.05774	0.759975	20.0909	1.03987	-74.2574	0.57643
62	USV	TRUE	0.873787	14.615	14.637	0.022	62.6714	61.257	64.1904	2.93338	1.44126	-138.452	1.00083	-72.936	0.531927
63	USV	TRUE	0.974741	14.727	14.7438	0.0168	70.975	69.768	71.5365	1.7685	0.485505	27.7262	1.04775	-68.4643	0.721822
64	USV	TRUE	0.93946	14.8214	14.8246	0.0032	66.8879	65.9379	67.5188	1.58087	0.556497	505.618	1.00526	-61.8251	0.84041
65	USV	TRUE	0.993292	14.9462	14.9694	0.0232	67.8159	67.2967	68.7181	1.42136	0.307341	-20.9271	1.03498	-59.059	0.843215
66	USV	TRUE	0.934501	15.1036	15.1476	0.044	65.4144	62.7623	73.7155	10.9532	4.12844	-227.154	1.08025	-62.1535	0.771049
67	USV	TRUE	0.942979	15.55	15.584	0.034	73.1156	72.5768	74.9971	2.4203	1.05896	61.5562	1.00563	-72.4127	0.659803
68	USV	TRUE	0.734881	15.6452	15.6484	0.0032	73.0912	70.9532	73.3504	2.39718	1.06943	800.138	1.04812	-60.0087	0.843819
69	USV	TRUE	0.981395	15.7464	15.762	0.0156	77.7222	70.9311	79.7261	8.79498	3.13444	-458.188	1.50867	-64.1306	0.725579
70	USV	TRUE	0.990639	16.0384	16.0412	0.0028	65.4161	64.4067	66.5591	2.15236	0.82542	835.85	1.01533	-66.2281	0.766586
71	USV	TRUE	0.742583	16.1431	16.1483	0.0052	74.4655	70.5753	74.7401	4.16481	1.75145	821.502	1.01653	-68.2118	0.759532
72	USV	TRUE	0.62979	16.9475	16.9515	0.004	74.1165	72.454	76.9071	4.45315	1.33813	984.248	1.04192	-78.0755	0.559623
73	USV	TRUE	0.835826	17.5989	17.6053	0.0064	78.8328	78.5668	78.9996	0.432772	0.139504	-3.22604	1.02008	-71.9307	0.561402
74	USV	TRUE	0.942089	17.6929	17.6953	0.0024	73.558	72.8233	73.9588	1.13555	0.414699	473.147	1.01108	-75.1176	0.645464
75	USV	TRUE	0.914661	17.7905	17.7937	0.0032	67.8772	66.7788	69.3913	2.61252	0.889812	808.68	1.00497	-74.6924	0.661587
76	USV	TRUE	0.848028	18.3588	18.3608	0.002	72.6513	72.6246	72.9274	0.302814	0.114253	113.873	1.03232	-75.0601	0.573527
77	USV	TRUE	0.934765	18.4572	18.4708	0.0136	73.8015	73.2738	74.2343	0.960527	0.349625	24.3004	1.01558	-64.4607	0.780375
78	USV	TRUE	0.785762	18.5512	18.5568	0.0056	75.6111	71.0904	76.0759	4.98545	1.85097	943.488	1.05266	-65.8808	0.771811
79	USV	TRUE	0.914621	18.636	18.64	0.004	73.9146	71.1859	75.7788	4.59293	1.60917	1171.64	1.00138	-77.2823	0.590934
80	USV	TRUE	0.893346	18.8408	18.8492	0.0084	70.9972	68.6251	73.1544	4.52932	1.68459	596.978	1.05102	-72.0996	0.665109
81	USV	TRUE	0.652965	18.9296	18.9324	0.0028	74.6843	73.3372	75.0487	1.71146	0.666893	616.502	1.03038	-80.4034	0.499174
82	USV	TRUE	0.758655	19.2654	19.271	0.0056	71.7422	71.4008	71.7719	0.371096	0.131321	60.1706	1.00703	-62.9956	0.797498
83	USV	TRUE	0.714928	19.6814	19.691	0.0096	73.0376	71.4998	74.2376	2.73776	1.0767	277.319	1.03858	-78.9691	0.506364
84	USV	TRUE	0.625502	19.9842	19.9902	0.006	67.9763	67.4454	71.6692	4.22377	1.73638	706.953	1.00009	-78.9016	0.52941
85	USV	TRUE	0.958227	20.0764	20.0828	0.0064	74.0936	73.8199	74.2219	0.402016	0.141867	1.12781	1.02075	-68.0793	0.654754
86	USV	TRUE	0.685011	20.1668	20.1828	0.016	77.527	72.0649	78.3578	6.29297	2.42772	-42.9083	1.54183	-73.4095	0.658296
87	USV	TRUE	0.979629	20.2664	20.2804	0.014	71.8016	69.8687	73.0595	3.19079	0.946819	109.717	1.11522	-69.7722	0.701781
88	USV	TRUE	0.773861	20.4148	20.4244	0.0096	76.5884	70.0732	79.9751	9.90193	3.43808	857.516	1.04612	-79.6003	0.54428
89	USV	TRUE	0.829916	20.62	20.6244	0.0044	67.7852	66.5333	71.0545	4.5212	1.59552	1009.45	1.00298	-75.093	0.640535
90	USV	TRUE	0.880058	21.3783	21.3855	0.0072	70.0143	68.6131	70.2677	1.65456	0.705801	204.128	1.03469	-69.5666	0.704725
91	USV	TRUE	0.983833	21.4659	21.4847	0.0188	70.8192	70.3546	77.119	6.76445	2.95853	362.005	1.00031	-71.1171	0.66672
92	USV	TRUE	0.92109	21.6551	21.7239	0.0688	64.8474	64.6158	73.0566	8.44075	3.44128	103.604	1.05236	-71.9437	0.486376
93	USV	TRUE	0.890986	21.8047	21.8083	0.0036	80.2802	80.1652	80.5511	0.38594	0.150201	-112.678	1.01169	-68.0475	0.724691
94	USV	TRUE	0.740187	22.1129	22.1181	0.0052	80.5969	76.0472	80.9457	4.89847	1.49314	728.001	1.19712	-64.1553	0.712648
95	USV	TRUE	0.995371	22.2513	22.2593	0.008	69.7814	66.7567	71.5619	4.80519	1.81035	602.732	1.00569	-61.5724	0.855498
96	USV	TRUE	0.993639	22.3629	22.3801	0.0172	79.0844	69.4661	80.4049	10.9388	4.21366	-503.829	1.22624	-58.4962	0.842712
97	USV	TRUE	0.972569	22.4893	22.4917	0.0024	71.6362	71.369	72.371	1.00196	0.373611	417.483	1.02449	-55.4554	0.849544
98	USV	TRUE	0.877872	22.7045	22.7245	0.02	67.1825	60.791	73.1349	12.3439	3.47794	558.923	1.03732	-55.9745	0.858427
99	USV	TRUE	0.934858	22.8265	22.8865	0.06	67.8501	65.8258	71.0653	5.23953	1.50558	-49.5505	1.05411	-54.1582	0.86112
100	USV	TRUE	0.732306	22.9597	22.9665	0.0068	72.8431	68.5458	78.8067	10.2609	3.05844	1440.94	1.00723	-68.559	0.765819
101	USV	TRUE	0.836905	23.0497	23.0609	0.0112	63.8212	63.3297	78.959	15.6293	6.16516	-1440.24	1.12395	-68.5384	0.723497
102	USV	TRUE	0.972034	23.1676	23.1704	0.0028	69.1	68.202	69.5973	1.39532	0.531899	533.671	1.02255	-61.005	0.852434
103	USV	TRUE	0.991578	23.2528	23.2844	0.0316	65.6843	63.4294	79.4445	16.0151	7.07911	-59.7731	1.88036	-70.1965	0.58903
104	USV	TRUE	0.805952	23.3744	23.422	0.0476	61.1733	60.9066	68.1063	7.19964	1.55871	-115.91	1.02766	-64.1074	0.710427
105	USV	TRUE	0.985864	23.5052	23.5168	0.0116	78.0909	71.7842	78.5291	6.74487	2.58689	571.82	1.25848	-58.5037	0.852744
106	USV	TRUE	0.647114	23.6976	23.7024	0.0048	68.3526	67.8776	68.8721	0.994537	0.313456	201.044	1.00107	-63.2024	0.784749
107	USV	TRUE	0.967884	23.818	23.8292	0.0112	68.8219	68.7863	71.6977	2.9114	1.39792	267.463	1.00952	-58.3866	0.769236
108	USV	TRUE	0.615633	23.9736	23.9752	0.0016	65.8743	65.4735	66.0969	0.623441	0.249933	389.651	1.00816	-70.0082	0.647928
109	USV	TRUE	0.86665	24.0866	24.0958	0.0092	73.0368	70.6441	73.2398	2.59571	0.880692	256.852	1.0477	-55.986	0.851401
110	USV	TRUE	0.745309	24.1866	24.1886	0.002	65.1166	64.8138	65.2146	0.400784	0.153333	176.854	1.03234	-61.5251	0.849011
111	USV	TRUE	0.772235	24.795	24.7982	0.0032	69.9716	69.2946	70.219	0.92437	0.37318	284.552	1.00221	-80.2966	0.436579
112	USV	TRUE	0.914618	25.0054	25.007	0.0016	57.1851	56.8378	57.7106	0.872818	0.347517	545.511	1.00577	-74.7444	0.588523
113	USV	TRUE	0.936561	25.1209	25.1233	0.0024	66.7719	65.77	67.4399	1.66993	0.605239	695.805	1.00647	-76.3919	0.609086
114	USV	TRUE	0.869341	25.3781	25.3929	0.0148	75.2491	70.1732	80.9304	10.7572	3.73941	-385.822	1.66187	-69.8578	0.705766
115	USV	TRUE	0.900515	25.4989	25.5041	0.0052	71.5435	69.6286	72.1669	2.5383	0.869106	500.368	1.03199	-60.5391	0.836347
116	USV	TRUE	0.977601	25.6089	25.7229	0.114	68.0391	64.0653	71.7699	7.70469	2.91211	-45.4066	1.01747	-62.8862	0.723019
117	USV	TRUE	0.941081	25.8409	25.9049	0.064	70.2291	56.5223	70.572	14.0497	6.48057	-231.438	1.00992	-61.7799	0.712948
118	USV	TRUE	0.985764	26.0277	26.0381	0.0104	69.7463	68.5514	70.058	1.50665	0.484883	-139.852	1.01697	-60.8277	0.847289
119	USV	TRUE	0.889067	26.0947	26.1139	0.0192	47.6722	47.5422	50.1148	2.57261	0.776278	96.1525	1.02661	-75.3437	0.58268
120	USV	TRUE	0.827919	26.2011	26.2035	0.0024	74.0479	73.1795	74.7827	1.60314	0.577862	667.973	1.0011	-69.8556	0.704918
121	USV	TRUE	0.979174	26.3887	26.4131	0.0244	71.9886	68.6339	78.5275	9.89363	2.85968	318.091	1.22583	-69.1596	0.723322
122	USV	TRUE	0.967206	26.4855	26.4891	0.0036	75.4914	74.16	75.9783	1.81833	0.678093	498.018	1.01192	-74.4436	0.632312
123	USV	TRUE	0.964543	26.5815	26.5923	0.0108	67.6018	66.5152	72.3261	5.8109	2.08779	591.813	1.03508	-70.0848	0.719384
124	USV	TRUE	0.824831	26.7895	26.7939	0.0044	68.8975	68.0365	69.3502	1.31368	0.470393	317.378	1.02549	-64.048	0.814711
125	USV	TRUE	0.777576	27.2593	27.2649	0.0056	73.8898	73.6475	74.0304	0.382936	0.150529	-59.0399	1.0093	-61.7083	0.838783
126	USV	TRUE	0.81337	28.7004	28.7768	0.0764	71.3637	70.2271	75.0642	4.83712	1.5796	-56.82	1.00955	-71.2889	0.601762
127	USV	TRUE	0.95997	28.9024	28.9232	0.0208	67.0925	66.2671	67.1495	0.88245	0.412521	39.6975	1.00107	-59.4814	0.834032
128	USV	TRUE	0.967654	28.9932	28.9956	0.0024	69.3062	68.8386	70.3082	1.46954	0.54063	612.309	1.0207	-63.9754	0.786656
129	USV	TRUE	0.991585	29.1354	29.2106	0.0752	70.4206	66.9472	80.9034	13.9562	4.2324	-77.4521	1.32054	-61.3916	0.714204
130	USV	TRUE	0.965458	29.3614	29.373	0.0116	66.6315	66.4149	68.9135	2.4986	1.18201	-239.397	1.00902	-60.7727	0.763095
131	USV	TRUE	0.99647	29.5262	29.6082	0.082	70.881	68.5811	71.1975	2.61636	0.82796	1.37634	1.01967	-58.3857	0.836231
132	USV	TRUE	0.93284	29.6838	29.7002	0.0164	71.7122	71.0442	73.3695	2.3253	0.682266	-32.0287	1.09252	-59.0196	0.858573
133	USV	TRUE	0.97614	29.7654	29.7846	0.0192	65.7946	58.3088	66.7469	8.43809	2.24918	369.262	1.03945	-65.0215	0.78659
134	USV	TRUE	0.771248	29.8778	29.8882	0.0104	75.8983	70.1383	78.3078	8.16955	2.83614	-807.631	1.08673	-62.5588	0.783233
135	USV	TRUE	0.936076	30.2189	30.2725	0.0536	69.2997	66.4693	73.5315	7.06219	1.99958	-81.281	1.1051	-65.2617	0.697443
136	USV	TRUE	0.943657	30.3693	30.3833	0.014	68.1102	67.9583	72.5014	4.54306	1.93297	345.804	1.02522	-63.4523	0.785806
137	USV	TRUE	0.810259	30.4597	30.4633	0.0036	75.2263	73.8936	75.6186	1.72503	0.801051	478.714	1.00002	-71.0662	0.699871
138	USV	TRUE	0.887637	30.6541	30.6637	0.0096	71.2111	69.168	85.2805	16.1124	5.42804	-1394.85	1.47039	-68.5482	0.737583
139	USV	TRUE	0.685527	30.9697	30.9729	0.0032	77.8327	76.9198	78.5081	1.58829	0.542898	493.249	1.00446	-73.4432	0.641286
140	USV	TRUE	0.954521	31.0743	31.0819	0.0076	73.0272	70.75	74.1205	3.3705	1.20566	436.995	1.01753	-68.6439	0.729818
141	USV	TRUE	0.966091	31.1683	31.1795	0.0112	69.3333	67.5892	74.0867	6.4975	2.09491	592.245	1.02101	-63.3798	0.803864
142	USV	TRUE	0.974919	31.2615	31.2635	0.002	69.0538	68.2612	69.5437	1.28251	0.503743	665.428	1.01432	-63.6382	0.841908
143	USV	TRUE	0.921398	31.3455	31.3475	0.002	74.6646	74.059	75.9293	1.87032	0.715992	935.162	1.02394	-73.4036	0.711537
144	USV	TRUE	0.972877	31.4403	31.4531	0.0128	71.9886	70.5439	75.638	5.09407	1.93325	447.613	1.02091	-61.945	0.840061
145	USV	TRUE	0.812267	31.5319	31.5447	0.0128	78.6468	76.9848	83.1923	6.20746	2.20932	493.948	1.01909	-76.1886	0.596218
146	USV	TRUE	0.736564	31.6167	31.6723	0.0556	70.1249	68.8498	71.1283	2.27853	0.674627	8.15182	1.03178	-60.3584	0.796527
147	USV	TRUE	0.973261	31.7167	31.7503	0.0336	64.6063	54.1708	66.1849	12.0141	5.03543	353.406	1.06455	-72.6897	0.652013
148	USV	TRUE	0.950402	31.8407	31.8427	0.002	64.4822	64.166	65.1012	0.935162	0.356582	467.581	1.01392	-70.7513	0.709328
149	USV	TRUE	0.834088	32.0547	32.2047	0.15	67.4167	59.3142	71.6787	12.3645	3.79484	-64.3546	1.04433	-62.339	0.779055
150	USV	TRUE	0.921865	32.3033	32.3109	0.0076	77.2293	76.9028	77.6046	0.701868	0.22208	8.06376	1.03648	-70.244	0.701994
151	USV	TRUE	0.995965	32.3961	32.3993	0.0032	79.0017	78.1927	79.6623	1.46954	0.514149	468.509	1.00177	-56.2123	0.847524
152	USV	TRUE	0.995776	32.4857	32.5065	0.0208	74.8086	67.7941	76.6002	8.80609	3.33698	452.183	1.06208	-62.0095	0.847426
153	USV	TRUE	0.780495	32.5873	32.5949	0.0076	60.8093	60.1339	62.0042	1.87032	0.448442	-176.982	1.0323	-67.1859	0.657752
154	USV	TRUE	0.858295	32.8025	32.8073	0.0048	67.4025	66.5579	67.7487	1.19083	0.414522	241.881	1.00368	-61.4622	0.831942
155	USV	TRUE	0.89572	32.9133	32.9157	0.0024	69.6007	68.866	69.8011	0.935162	0.354547	389.651	1.03377	-64.7068	0.801121
156	USV	TRUE	0.982187	32.9965	33.0197	0.0232	69.1092	65.8603	71.633	5.77273	2.079	-179.964	1.17658	-61.1561	0.862124
157	USV	TRUE	0.855584	34.3386	34.3466	0.008	73.771	73.0477	74.4576	1.40986	0.386687	-8.75226	1.15145	-76.9458	0.502517
158	USV	TRUE	0.622452	34.4086	34.4166	0.008	71.4528	69.3788	73.9867	4.60793	1.2907	-483.25	1.07657	-72.9402	0.646982
159	USV	TRUE	0.912639	34.4994	34.505	0.0056	71.9602	71.1141	73.5721	2.45803	0.955182	441.937	1.00128	-73.3819	0.596015
160	USV	TRUE	0.890874	34.8838	34.917	0.0332	66.6834	66.3434	66.9872	0.643839	0.227566	-1.12116	1.01164	-75.2153	0.445958
161	USV	TRUE	0.620793	35.0514	35.0858	0.0344	67.7608	67.5507	68.7963	1.24567	0.42606	25.5152	1.01058	-71.0695	0.642643
162	USV	TRUE	0.978416	35.2045	35.2737	0.0692	71.7982	70.4708	72.6115	2.14067	0.695944	-4.79932	1.03489	-72.0196	0.541817
163	USV	TRUE	0.972384	35.4449	35.4477	0.0028	67.8333	67.7071	68.0856	0.378518	0.140583	26.5069	1.06429	-68.7565	0.728015
164	USV	TRUE	0.904823	35.6609	35.6637	0.0028	74.9834	74.9018	75.2951	0.393362	0.146665	-137.836	1.01178	-71.4316	0.646092
165	USV	TRUE	0.618922	35.8705	35.8777	0.0072	66.525	66.2883	69.2139	2.92554	1.25162	399.713	1.01824	-80.29	0.495974
166	USV	TRUE	0.608422	36.0153	36.0189	0.0036	72.3971	72.3337	73.9627	1.62905	0.73145	467.058	1.05617	-76.6688	0.482374
167	USV	TRUE	0.863567	36.1543	36.1567	0.0024	71.2649	70.8641	71.866	1.00196	0.363144	417.483	1.00449	-75.2953	0.658328
168	USV	TRUE	0.744587	36.3119	36.3203	0.0084	69.621	68.7262	72.0971	3.3709	1.0711	373.868	1.00509	-79.3767	0.501088
169	USV	TRUE	0.680142	36.4191	36.4215	0.0024	73.4698	73.2882	74.837	1.54882	0.641185	-669.023	1.03638	-72.0355	0.642414
170	USV	TRUE	0.952131	36.5791	36.5859	0.0068	73.9702	73.6288	79.0171	5.38831	1.85163	-724.92	1.19991	-64.9729	0.731624
171	USV	TRUE	0.743327	36.6875	36.6927	0.0052	73.6002	73.0329	75.3033	2.27042	0.805153	454.297	1.01987	-66.1787	0.716148
172	USV	TRUE	0.661224	36.7943	36.7971	0.0028	77.4824	77.4824	77.4824	1.42109e-14	6.714e-15	1.88199e-12	1	-78.4518	0.414912
173	USV	TRUE	0.813157	36.9079	36.9095	0.0016	73.9542	73.5267	75.4505	1.92376	0.774388	935.162	1.43137	-75.179	0.60131
174	USV	TRUE	0.992784	37.2298	37.2362	0.0064	73.2467	72.3151	74.1165	1.8014	0.703665	301.54	1.00818	-65.7109	0.783201
175	USV	TRUE	0.932897	37.3338	37.3358	0.002	69.3547	69.1855	70.5392	1.35376	0.523147	581.455	1.17953	-71.9127	0.661106
176	USV	TRUE	0.907736	37.4094	37.4178	0.0084	71.8658	69.8239	73.9143	4.09043	1.43912	536.584	1.05564	-76.2037	0.597444
177	USV	TRUE	0.829579	37.5134	37.529	0.0156	76.7235	71.5653	77.6713	6.10597	2.94252	482.962	1.09718	-73.8537	0.650699
178	USV	TRUE	0.962041	37.6946	37.6986	0.004	63.7846	63.1369	65.26	2.12312	0.795027	548.712	1.00572	-71.8093	0.552667
179	USV	TRUE	0.774296	37.8186	37.8222	0.0036	68.1705	67.8217	68.2002	0.378518	0.121109	75.7936	1.01574	-66.2339	0.710797
180	USV	TRUE	0.968834	37.935	38.0378	0.1028	69.8959	62.4086	72.4496	10.041	3.46395	-85.9471	1.01495	-72.6625	0.533638
181	USV	TRUE	0.801958	38.156	38.214	0.058	70.1609	62.9027	72.7708	9.86809	3.49897	-171.438	1.01756	-72.9954	0.580684
182	USV	TRUE	0.982766	38.3572	38.4564	0.0992	68.676	66.2233	75.3941	9.17086	3.37821	-80.7348	1.03175	-68.2697	0.644111
183	USV	TRUE	0.953318	38.5336	38.5532	0.0196	72.3787	69.8987	73.1432	3.24445	1.53146	166.743	1.0386	-70.197	0.713674
184	USV	TRUE	0.991596	38.66	38.716	0.056	72.8962	68.9552	78.0535	9.09829	3.27452	-107.951	1.05709	-70.8824	0.696476
185	USV	TRUE	0.871686	38.826	38.8304	0.0044	73.1142	72.1532	78.8912	6.73794	2.18701	-1250.33	1.11081	-65.968	0.77593
186	USV	TRUE	0.905825	38.9312	38.958	0.0268	65.3004	64.6284	65.6238	0.99544	0.285383	-22.0868	1.00452	-72.4384	0.659256
187	USV	TRUE	0.89272	39.1076	39.1228	0.0152	70.9191	68.7982	76.9117	8.1135	2.76386	-503.825	1.05838	-65.4301	0.713165
188	USV	TRUE	0.979344	39.2194	39.2246	0.0052	72.9891	72.9594	73.3379	0.378518	0.104921	41.1876	1.01257	-57.3299	0.86177
189	USV	TRUE	0.905876	39.325	39.353	0.028	71.7932	71.4221	73.3947	1.97254	0.657563	-66.5159	1.0069	-61.5245	0.776932
190	USV	TRUE	0.952238	39.4902	39.4926	0.0024	66.8979	66.6307	67.0315	0.400784	0.146947	166.993	1.00302	-60.6132	0.842561
191	USV	TRUE	0.981098	39.5926	39.599	0.0064	69.6378	68.4353	72.8885	4.45317	1.77616	797.459	1.04312	-72.0889	0.725161
192	USV	TRUE	0.910187	39.7902	39.793	0.0028	67.0947	66.6939	67.3619	0.667973	0.246149	249.165	1.00352	-69.8322	0.733225
193	USV	TRUE	0.84348	39.8762	39.8882	0.012	66.5952	66.2441	67.8818	1.63766	0.608004	134.888	1.00561	-71.5648	0.658142
194	USV	TRUE	0.713251	39.9758	39.983	0.0072	62.246	61.9183	62.253	0.334701	0.143747	-49.2037	1.00071	-72.4697	0.652313
195	USV	TRUE	0.964236	40.1137	40.1161	0.0024	69.8591	69.7255	70.1263	0.400784	0.146947	166.993	1.00302	-60.8277	0.836529
196	USV	TRUE	0.919122	40.2061	40.2125	0.0064	71.321	69.9617	72.2413	2.27957	0.831411	398.381	1.02673	-60.64	0.856197
197	USV	TRUE	0.992129	40.6177	40.6293	0.0116	73.471	71.4199	74.7948	3.37493	1.1366	262.764	1.07522	-66.3008	0.782691
198	USV	TRUE	0.986891	40.7277	40.7357	0.008	70.4887	70.2333	72.827	2.59371	1.24317	332.143	1.0012	-66.4472	0.765341
199	USV	TRUE	0.995544	40.8809	40.9585	0.0776	70.9293	61.7615	74.8098	13.0483	4.03172	-143.837	1.11886	-65.1942	0.718533
200	USV	TRUE	0.990223	41.0513	41.0717	0.0204	66.2201	63.9315	69.9979	6.06641	1.93989	315.918	1.0426	-65.9376	0.789821
201	USV	TRUE	0.834014	43.5072	43.5156	0.0084	75.1772	74.0831	75.4492	1.36605	0.523733	-163.545	1.05298	-71.6737	0.664926
202	USV	TRUE	0.838044	43.6184	43.6776	0.0592	68.3791	65.5736	71.6511	6.07748	1.50842	-109.755	1.02171	-68.5801	0.647121
203	USV	TRUE	0.993208	43.7952	43.8532	0.058	70.6902	62.2906	71.6699	9.37926	2.19171	-155.362	1.04447	-63.4211	0.71645
204	USV	TRUE	0.993287	43.9764	44.0208	0.0444	71.9219	67.5723	80.9393	13.367	5.32771	296.184	1.07053	-69.1218	0.700344
205	USV	TRUE	0.892386	44.1114	44.1174	0.006	72.054	71.7092	72.0672	0.358022	0.119964	51.9834	1.00369	-63.692	0.801564
206	USV	TRUE	0.699369	44.2102	44.219	0.0088	66.2214	64.3297	85.3077	20.978	8.83922	-2582.13	1.24524	-71.7327	0.657341
207	USV	TRUE	0.959639	44.3222	44.3254	0.0032	73.9377	72.8018	74.5315	1.72974	0.650339	543.024	1.00063	-67.5521	0.764965
208	USV	TRUE	0.965137	44.5422	44.5518	0.0096	68.4822	68.1111	70.2918	2.18065	0.725835	-214.491	1.03484	-67.8744	0.722151
209	USV	TRUE	0.601187	44.8138	44.8242	0.0104	81.1687	78.907	81.209	2.30201	1.06303	-231.801	1.01346	-80.7379	0.397112
210	USV	TRUE	0.798844	44.9102	44.9122	0.002	70.4859	70.2053	71.6838	1.47845	0.565881	644.435	1.20507	-74.8588	0.678084
211	USV	TRUE	0.95989	45.0126	45.0146	0.002	72.3021	72.1552	73.0547	0.899537	0.348391	-425.594	1.05785	-66.2899	0.657694
212	USV	TRUE	0.691791	45.1637	45.1693	0.0056	66.0167	65.7654	71.2426	5.47718	2.60577	1029.4	1.02719	-74.5699	0.639776
213	USV	TRUE	0.97915	45.3537	45.3609	0.0072	74.9487	71.8276	74.9687	3.14105	1.62566	446.465	1.01522	-68.1077	0.765927
214	USV	TRUE	0.945673	45.4505	45.4557	0.0052	72.5969	70.5483	73.1019	2.55357	1.05123	496.341	1.00091	-70.5391	0.71471
215	USV	TRUE	0.659828	45.5401	45.5485	0.0084	74.8394	74.3366	77.5384	3.20178	1.3389	442.808	1.05289	-69.7268	0.706652
216	USV	TRUE	0.811287	45.5865	45.6101	0.0236	66.6165	63.4824	67.2413	3.75886	1.02885	55.7437	1.06772	-79.1706	0.540262
217	USV	TRUE	0.913375	45.7945	45.8093	0.0148	65.8774	63.4112	70.2561	6.84492	2.65574	419.476	1.02998	-74.0917	0.65593
218	USV	TRUE	0.968538	46.5023	46.5199	0.0176	74.9029	69.8041	79.5523	9.7482	2.56112	411.906	1.06061	-68.9646	0.655642
219	USV	TRUE	0.961366	47.1158	47.119	0.0032	71.0522	69.5381	71.8018	2.26369	0.795334	712.814	1.02141	-69.3944	0.730532
220	USV	TRUE	0.833308	47.2066	47.2782	0.0716	69.9187	68.2687	71.3306	3.06194	1.16787	-12.271	1.03106	-56.6323	0.785244
221	USV	TRUE	0.955517	47.395	47.3974	0.0024	67.8552	67.7513	68.256	0.504691	0.182102	-166.993	1.0468	-53.1891	0.839562
222	USV	TRUE	0.82005	47.5446	47.5878	0.0432	67.2099	64.6271	67.4697	2.84259	0.57383	-57.6392	1.0056	-58.4893	0.773767
223	USV	TRUE	0.983721	47.661	47.6626	0.0016	70.2047	69.4031	70.65	1.24688	0.499865	779.302	1.01315	-63.8221	0.842248
224	USV	TRUE	0.802079	47.7834	47.8534	0.07	72.1078	58.781	73.4585	14.6775	3.88229	-138.218	1.04355	-62.4248	0.708737
225	USV	TRUE	0.918881	47.9418	48.0166	0.0748	69.2953	66.1142	75.8483	9.73411	2.27608	8.10956	1.1706	-63.7707	0.71673
226	USV	TRUE	0.827703	48.0952	48.1836	0.0884	72.7367	70.3988	76.1374	5.73867	1.33532	18.2013	1.0787	-60.6781	0.776875
227	USV	TRUE	0.973264	48.2716	48.276	0.0044	73.7276	71.4615	75.7257	4.26416	2.09012	1039.58	1.01376	-69.6117	0.69504
228	USV	TRUE	0.919524	48.3828	48.3864	0.0036	76.7808	76.239	77.3226	1.0836	0.381377	314.42	1.00196	-76.2068	0.559031
229	USV	TRUE	0.940552	48.5104	48.5132	0.0028	69.7695	69.0644	70.341	1.27657	0.45455	-462.987	1.00173	-63.4059	0.773993
230	USV	TRUE	0.93025	48.6004	48.6164	0.016	72.0413	71.8923	79.2778	7.38549	3.92517	464.903	1.00277	-65.4639	0.760246
231	USV	TRUE	0.91729	48.7248	48.7316	0.0068	78.6367	76.2506	79.4494	3.19885	1.25659	-500.884	1.28201	-69.1525	0.719833
232	USV	TRUE	0.924242	48.8384	48.8436	0.0052	80.6273	80.0734	81.9619	1.88851	0.665633	-268.68	1.14384	-71.7872	0.705594
233	USV	TRUE	0.847174	48.9312	48.934	0.0028	65.9624	65.9492	66.2708	0.321671	0.125787	-105.99	1.01075	-66.1344	0.760592
234	USV	TRUE	0.636293	49.0444	49.0552	0.0108	65.8458	65.5313	67.665	2.13371	1.08701	193.929	1.00314	-75.7732	0.576806
235	USV	TRUE	0.997061	49.2959	49.2987	0.0028	78.5128	77.4441	80.7839	3.33986	1.113	1097.38	1.03201	-64.5419	0.793431
236	USV	TRUE	0.786909	49.4311	49.4455	0.0144	73.0199	71.5282	76.3838	4.85569	1.6422	-100.842	1.35388	-65.8544	0.773561
237	USV	TRUE	0.693263	49.4983	49.5203	0.022	70.9531	70.6666	71.1936	0.526952	0.183633	-24.5374	1.00384	-61.6872	0.773316
238	USV	TRUE	0.932297	49.6179	49.6359	0.018	72.3629	70.1883	74.2166	4.02836	1.14643	18.3894	1.21898	-65.9944	0.703225
239	USV	TRUE	0.806003	50.1689	50.1705	0.0016	70.378	70.1286	70.4492	0.320627	0.129065	155.86	1.04572	-66.4355	0.704869
240	USV	TRUE	0.797448	50.2869	50.2885	0.0016	65.9983	65.7757	66.3991	0.623441	0.249933	389.651	1.00816	-71.7583	0.721967
241	USV	TRUE	0.958582	50.9713	50.9809	0.0096	77.71	71.4276	79.2398	7.81222	3.62283	814.915	1.00028	-66.1667	0.76505
242	USV	TRUE	0.664523	51.0741	51.0761	0.002	83.0538	82.8356	83.557	0.721411	0.294569	374.701	1.0422	-77.3432	0.554318
243	USV	TRUE	0.699669	51.2083	51.2211	0.0128	71.6416	67.4816	72.8884	5.40687	2.1522	480.242	1.03138	-68.4417	0.725672
244	USV	TRUE	0.885259	51.3367	51.3579	0.0212	75.2225	74.4836	79.8629	5.37934	1.70736	209.43	1.05803	-74.2988	0.589428
245	USV	TRUE	0.835118	51.4719	51.4799	0.008	76.292	75.7827	77.4607	1.678	0.697261	205.841	1.00813	-78.1787	0.516318
246	USV	TRUE	0.90985	51.7935	51.7975	0.004	72.4448	70.7229	74.3373	3.61448	1.35165	1007.36	1.04011	-66.8496	0.785328
247	USV	TRUE	0.879497	51.9027	51.9135	0.0108	68.6814	67.9844	72.1194	4.13501	1.46007	381.189	1.04978	-66.7789	0.779509
248	USV	TRUE	0.958634	52.0459	52.1927	0.1468	71.316	63.7562	74.9282	11.172	2.96229	-54.0096	1.08033	-62.2861	0.712715
249	USV	TRUE	0.778157	52.3082	52.329	0.0208	70.2815	70.1976	75.6195	5.42194	2.90176	-262.125	1.00096	-64.515	0.70528
250	USV	TRUE	0.886707	53.0478	53.0602	0.0124	77.9487	73.3597	85.2625	11.9028	3.91152	-582.536	1.80787	-70.4488	0.710858
251	USV	TRUE	0.809669	53.1512	53.1644	0.0132	76.2294	72.6754	78.8302	6.15489	2.39518	-330.882	1.4131	-71.4222	0.725818
252	USV	TRUE	0.832109	53.2464	53.2548	0.0084	76.9197	75.09	81.2051	6.11505	2.59205	805.754	1.03611	-73.5568	0.606029
253	USV	TRUE	0.779761	53.4336	53.436	0.0024	70.4094	69.8082	70.6766	0.868365	0.320263	361.819	1.01396	-70.4591	0.691271
254	USV	TRUE	0.677951	53.7228	53.7256	0.0028	74.6456	73.8794	76.2331	2.35371	1.04168	835.54	1.00126	-75.5543	0.62793
255	USV	TRUE	0.802048	54.6795	54.6979	0.0184	77.651	73.6806	80.6332	6.95262	2.10586	213.024	1.25438	-72.1555	0.705618
256	USV	TRUE	0.711029	54.8023	54.8055	0.0032	76.4117	75.1945	78.6679	3.47346	1.35887	1213.79	1.05419	-65.8991	0.79971
257	USV	TRUE	0.991647	54.8979	54.9271	0.0292	72.5227	69.01	75.0535	6.04353	1.82848	-24.4133	1.17398	-66.0421	0.722702
258	USV	TRUE	0.848224	55.0043	55.0087	0.0044	72.9809	71.17	74.8142	3.64416	1.02887	697.427	1.03837	-65.1043	0.799331
259	USV	TRUE	0.991286	55.1393	55.1409	0.0016	71.978	71.6039	72.3521	0.74813	0.295724	-467.581	1	-55.8624	0.843382
260	USV	TRUE	0.98375	55.2593	55.2733	0.014	74.0421	66.9896	79.696	12.7063	3.95205	891.806	1.03831	-66.3039	0.774446
261	USV	TRUE	0.986254	55.3825	55.4505	0.068	72.2761	67.4846	73.9591	6.47447	2.60459	41.1974	1.04019	-59.3834	0.764056
262	USV	TRUE	0.805725	55.5893	55.6041	0.0148	70.0676	68.42	78.3269	9.90692	3.46784	-674.36	1.0526	-61.5182	0.715332
263	USV	TRUE	0.908464	55.7161	55.7617	0.0456	67.4954	65.6391	68.838	3.19885	0.953267	-60.5502	1.0421	-64.4679	0.71733
264	USV	TRUE	0.994145	55.8577	55.8633	0.0056	70.7944	70.1255	72.7564	2.63092	1.01054	511.515	1.01236	-60.5975	0.855018
265	USV	TRUE	0.98775	55.9797	55.9813	0.0016	72.1166	71.7693	74.7351	2.9658	1.20901	-1636.53	1.25376	-60.5729	0.840847
266	USV	TRUE	0.824032	56.1729	56.1789	0.006	63.0301	61.6414	63.7008	2.0594	0.724474	-333.96	1.00171	-61.1909	0.76526
267	USV	TRUE	0.920777	56.2811	56.2975	0.0164	80.2094	78.9763	84.9149	5.93858	2.41647	354.654	1.04808	-74.5792	0.608469
268	USV	TRUE	0.610399	56.5943	56.5979	0.0036	74.1873	73.4303	75.3006	1.87032	0.613924	502.217	1.01164	-76.3378	0.554262
269	USV	TRUE	0.754519	57.1378	57.1538	0.016	72.1039	70.1835	74.0498	3.86636	1.86813	253.151	1.05149	-75.347	0.476893
270	USV	TRUE	0.814189	57.3782	57.4042	0.026	70.1212	63.9903	75.7765	11.7862	3.76478	-174.538	1.45194	-71.4491	0.590939
271	USV	TRUE	0.957204	57.5546	57.557	0.0024	76.03	75.8964	76.2972	0.400784	0.146947	-166.993	1.00302	-66.4428	0.613612
272	USV	TRUE	0.92692	57.6966	57.7134	0.0168	72.6899	71.1315	72.9022	1.7707	0.667415	-99.3238	1.00697	-67.241	0.702907
273	USV	TRUE	0.924669	57.8614	57.8878	0.0264	73.4473	68.0935	74.6133	6.51977	2.92443	-162.824	1.19031	-75.2496	0.543955
274	USV	TRUE	0.73332	57.989	58.067	0.078	75.166	68.4085	81.115	12.7065	3.60251	-33.8497	1.22301	-75.0852	0.528667
275	USV	TRUE	0.876226	58.1728	58.1744	0.0016	77.941	77.0682	78.0568	0.9886	0.403004	-545.511	1.14964	-67.1063	0.771716
276	USV	TRUE	0.980994	58.254	58.2684	0.0144	73.6681	69.1737	78.567	9.39329	4.74467	670.649	1.00473	-68.5083	0.718448
277	USV	TRUE	0.970968	58.3532	58.3628	0.0096	70.3336	68.759	73.4254	4.66639	1.61622	490.869	1.0216	-68.3178	0.767159
278	USV	TRUE	0.98869	58.4456	58.46	0.0144	81.0503	72.2022	81.4963	9.29409	4.65849	648.995	1.00326	-66.2108	0.76188
279	USV	TRUE	0.890671	58.6252	58.638	0.0128	71.9388	69.4475	74.2693	4.82176	1.68601	390.01	1.12552	-71.1812	0.653183
280	USV	TRUE	0.686876	59.1207	59.1371	0.0164	75.9921	70.1836	78.6378	8.45427	3.74551	-469.469	1.29261	-78.9764	0.492161
281	USV	TRUE	0.782135	60.7549	60.7625	0.0076	74.1007	72.1177	74.7643	2.64659	0.992741	379.691	1.01202	-76.4774	0.562223
282	USV	TRUE	0.9468	60.9009	60.9321	0.0312	70.8225	66.0287	75.0662	9.03751	2.16293	105.769	1.23201	-74.5049	0.481
283	USV	TRUE	0.88536	61.0285	61.0309	0.0024	71.9487	70.546	73.1511	2.60509	0.938866	1085.46	1.00087	-69.6031	0.635144
284	USV	TRUE	0.728416	61.16	61.1616	0.0016	72.2471	71.98	73.9839	2.00392	0.828933	1168.95	1.15671	-71.6533	0.718388
285	USV	TRUE	0.870185	61.2668	61.288	0.0212	72.025	71.2051	79.1829	7.97779	3.31212	381.792	1.07123	-75.7394	0.551515
286	USV	TRUE	0.953023	61.3636	61.3852	0.0216	81.7813	74.5529	82.0648	7.51195	2.77247	349.981	1.04064	-74.5424	0.540976
287	USV	TRUE	0.844669	61.6028	61.6092	0.0064	72.8255	70.8695	74.8789	4.00943	1.3242	628.695	1.06589	-73.8973	0.655339
288	USV	TRUE	0.998206	61.7184	61.7728	0.0544	73.1018	66.3509	75.7602	9.40927	2.96157	-205.069	1.04113	-64.9762	0.716281
289	USV	TRUE	0.978507	61.8792	61.9064	0.0272	71.8418	68.4871	79.0641	10.577	3.20067	411.315	1.04407	-64.7773	0.783702
290	USV	TRUE	0.999031	62.0152	62.0848	0.0696	68.714	66.7398	78.5214	11.7817	2.51504	-72.7238	1.05321	-57.6554	0.791241
291	USV	TRUE	0.736802	62.203	62.225	0.022	75.1185	70.22	79.3044	9.08443	3.31428	378.089	1.03327	-54.3311	0.871962
292	USV	TRUE	0.989567	62.3514	62.3798	0.0284	73.3378	67.8975	74.3917	6.49422	2.64793	-170.425	1.08587	-60.5188	0.843743
293	USV	TRUE	0.796782	62.5082	62.517	0.0088	76.5862	75.8142	77.3432	1.52907	0.535519	-43.1776	1.14069	-65.6482	0.778883
294	USV	TRUE	0.850107	62.7234	62.7554	0.032	74.7267	70.0407	76.6187	6.57801	1.89047	-84.718	1.13488	-70.6035	0.713065
295	USV	TRUE	0.97766	62.8158	62.8354	0.0196	72.9931	72.3501	74.4927	2.14258	0.63696	41.5416	1.0691	-60.8002	0.77795
296	USV	TRUE	0.972385	62.9194	62.9254	0.006	71.2487	70.4397	74.4401	4.00042	1.43733	707.156	1.10334	-63.8147	0.720919
297	USV	TRUE	0.813391	63.043	63.0478	0.0048	66.5493	65.4211	67.0762	1.65509	0.600002	378.233	1.01668	-63.1073	0.796744
298	USV	TRUE	0.843148	63.1364	63.1764	0.04	72.9171	71.4493	79.1643	7.71494	2.51176	38.4437	1.19252	-64.1439	0.71452
299	USV	TRUE	0.974239	63.2832	63.2988	0.0156	73.0277	69.9403	73.0409	3.1006	1.31618	230.002	1.01616	-66.5611	0.767372
300	USV	TRUE	0.753068	63.38	63.3904	0.0104	75.9458	73.0562	83.0319	9.9757	2.83823	752.569	1.47954	-70.4332	0.647624
301	USV	TRUE	0.977792	63.5084	63.518	0.0096	71.2826	70.762	74.2683	3.50634	0.905034	300.253	1.02778	-59.948	0.838484
302	USV	TRUE	0.980424	63.6236	63.6252	0.0016	83.1545	82.0768	83.6977	1.62095	0.652809	-1013.09	1.01707	-60.4854	0.802426
303	USV	TRUE	0.861169	63.7516	63.7604	0.0088	81.987	80.4202	82.0315	1.61127	0.500538	182.23	1.02057	-69.2352	0.647858
304	USV	TRUE	0.752849	63.8368	63.8396	0.0028	81.4059	80.634	81.777	1.14298	0.386098	383.466	1.01774	-73.1205	0.658298
305	USV	TRUE	0.79092	63.9432	63.9468	0.0036	70.2277	68.9474	71.0109	2.06354	0.941367	556.644	1.02174	-65.6025	0.755408
306	USV	TRUE	0.955678	64.0472	64.052	0.0048	73.7661	71.488	75.0268	3.5388	1.45932	805.971	1.03093	-60.5444	0.848972
307	USV	TRUE	0.699445	64.146	64.15	0.004	70.9904	69.706	72.1483	2.44229	0.799513	631.071	1.00479	-63.6612	0.786617
308	USV	TRUE	0.766068	64.2303	64.2319	0.0016	75.5088	74.6182	77.1119	2.49377	0.99973	1558.6	1.00905	-69.7332	0.780917
309	USV	TRUE	0.816151	64.3471	64.3507	0.0036	70.6488	68.9047	71.4875	2.58283	0.975937	781.551	1.07237	-65.3088	0.795777
310	USV	TRUE	0.946721	64.4447	64.4579	0.0132	82.9862	78.8399	87.4726	8.63275	3.08255	682.949	1.27829	-72.4626	0.663722
311	USV	TRUE	0.973061	64.5575	64.5659	0.0084	70.7211	69.3777	75.2039	5.82621	1.8632	681.048	1.06051	-59.7227	0.866678
312	USV	TRUE	0.915066	64.7547	64.7755	0.0208	73.4268	70.1852	78.6467	8.4615	2.83742	-239.464	1.46883	-67.4689	0.720905
313	USV	TRUE	0.943624	64.8895	64.8931	0.0036	72.8706	72.5069	73.6127	1.10587	0.351604	-282.483	1.01251	-56.077	0.849488
314	USV	TRUE	0.945226	64.9983	65.0059	0.0076	78.51	71.3425	79.1801	7.83755	3.28421	1170.52	1.07495	-58.7572	0.8587
315	USV	TRUE	0.760576	65.4157	65.4185	0.0028	74.1572	73.0662	75.2482	2.18204	0.763557	779.302	1	-74.8006	0.604485
316	USV	TRUE	0.960066	65.5321	65.5465	0.0144	74.3078	73.389	74.8906	1.50156	0.44917	95.9609	1.00716	-65.5811	0.76734
317	USV	TRUE	0.760309	65.6849	65.6925	0.0076	62.3336	60.5685	62.7129	2.14441	0.938975	296.477	1.00196	-78.0018	0.442521
318	USV	TRUE	0.85966	65.8825	65.8885	0.006	74.6	73.9346	74.9517	1.01713	0.352979	148.01	1.00474	-70.4164	0.637307
319	USV	TRUE	0.972567	66.6408	66.65	0.0092	71.8927	69.1095	73.2138	4.10432	1.41238	-488.427	1.03703	-59.3727	0.853419
320	USV	TRUE	0.958867	66.6888	66.712	0.0232	62.8638	61.1112	66.0951	4.98392	1.701	-97.875	1.0972	-69.1992	0.717051
321	USV	TRUE	0.980347	66.8032	66.8048	0.0016	69.4839	69.386	69.76	0.374065	0.153618	233.791	1.01068	-61.4912	0.853478
322	USV	TRUE	0.963389	66.9352	66.9384	0.0032	72.2855	71.4171	78.5644	7.14731	2.43514	-1994.64	1.08646	-64.413	0.802714
323	USV	TRUE	0.973086	67.0596	67.0828	0.0232	71.223	68.036	71.5372	3.50115	1.04369	-113.245	1.01649	-64.7226	0.658342
324	USV	TRUE	0.887004	67.1746	67.2346	0.06	69.3029	66.4112	70.7132	4.30201	1.0766	-12.3569	1.04188	-65.9806	0.655074
325	USV	TRUE	0.981143	67.4398	67.513	0.0732	69.431	65.6606	70.0718	4.41117	1.451	-35.4369	1.02586	-64.2142	0.774392
326	USV	TRUE	0.995447	67.611	67.6522	0.0412	70.7678	69.7744	72.0786	2.30417	0.772325	24.6446	1.03079	-61.2168	0.854388
327	USV	TRUE	0.987818	67.7598	67.7694	0.0096	73.595	70.6368	75.1461	4.50932	1.51177	476.702	1.00807	-58.3226	0.863521
328	USV	TRUE	0.634163	67.869	67.8734	0.0044	89.9034	88.5823	90.4749	1.89259	0.667582	-43.5973	1.54938	-67.9589	0.735515
329	USV	TRUE	0.904417	68.3669	68.3769	0.01	77.0242	74.0363	82.4665	8.43019	3.30975	959.274	1.06559	-64.1421	0.786102
330	USV	TRUE	0.910682	68.5773	68.5889	0.0116	78.6209	72.2433	79.6736	7.43026	2.60616	693.289	1.0322	-73.1443	0.652568
331	USV	TRUE	0.930035	68.7185	68.7493	0.0308	70.6786	68.0067	72.6504	4.64368	1.42924	44.0554	1.13576	-66.9826	0.703443
332	USV	TRUE	0.979386	68.8293	68.9273	0.098	71.274	67.5859	74.2036	6.61768	1.9122	-37.6297	1.0369	-60.8746	0.78627
333	USV	TRUE	0.889777	69.0885	69.0913	0.0028	69.0434	68.7206	71.3405	2.61994	0.937127	-828.781	1.1885	-59.5378	0.790283
334	USV	TRUE	0.92587	70.2533	70.2625	0.0092	63.2959	59.7488	69.1539	9.4051	3.32341	1072.9	1.00822	-71.7675	0.717747
335	USV	TRUE	0.763666	70.3565	70.3633	0.0068	64.1251	57.4837	67.273	9.78926	3.83741	1478.39	1.04169	-75.2827	0.666693
336	USV	TRUE	0.942032	70.4705	70.4793	0.0088	79.4936	78.998	82.9731	3.97511	1.6067	410.735	1.16091	-65.0342	0.77966
337	USV	TRUE	0.82054	70.5757	70.5865	0.0108	83.82	83.8086	85.0098	1.20123	0.412233	-107.762	1.01053	-64.1687	0.77847
338	USV	TRUE	0.834381	70.7701	70.7777	0.0076	72.2024	71.0743	73.0336	1.95939	0.697702	291.101	1.02057	-57.8112	0.851264
339	USV	TRUE	0.988705	70.8929	70.9025	0.0096	73.1816	68.198	74.5971	6.39911	2.71467	692.519	1.00207	-59.1795	0.862435
340	USV	TRUE	0.877231	73.6933	73.7417	0.0484	80.6495	67.7506	82.6998	14.9492	5.06133	-322.763	1.02734	-78.3325	0.474437
341	USV	TRUE	0.97793	73.9681	74.0581	0.09	77.9003	67.3144	78.8054	11.491	3.56286	64.2973	1.06862	-70.914	0.531208
342	USV	TRUE	0.74992	74.1583	74.2127	0.0544	77.3186	59.5748	78.0921	18.5173	8.56997	-395.308	1.0541	-76.4784	0.442715
343	USV	TRUE	0.656967	74.5043	74.5115	0.0072	76.0531	74.7267	80.1939	5.46717	2.0776	815.067	1.02493	-75.876	0.591318
344	USV	TRUE	0.960399	74.6991	74.7051	0.006	69.4026	69.0702	69.4155	0.345303	0.153273	65.9138	1.00156	-71.3461	0.643299
345	USV	TRUE	0.648594	75.3185	75.3221	0.0036	75.2285	74.0781	76.1192	2.04103	0.714991	-588.581	1.00417	-70.9198	0.658071
346	USV	TRUE	0.90418	75.4493	75.4509	0.0016	75.4406	75.218	75.8414	0.623441	0.249933	-389.651	1.00816	-68.9198	0.701628
347	USV	TRUE	0.632889	75.5005	75.5169	0.0164	65.7738	64.5089	65.7819	1.27295	0.642131	-79.5215	1.00035	-74.5901	0.580574
348	USV	TRUE	0.883967	75.7865	75.7885	0.002	73.2319	72.2967	74.3897	2.09298	0.744125	986.055	1.01189	-73.4271	0.650615
349	USV	TRUE	0.719176	76.0757	76.0813	0.0056	70.2506	67.9498	71.1412	3.19143	0.955487	512.113	1.03739	-80.0895	0.497581
350	USV	TRUE	0.657184	79.4703	79.4727	0.0024	80.3744	80.0716	81.2336	1.16204	0.507132	488.518	1.00311	-73.3577	0.625765
351	USV	TRUE	0.936929	79.5915	79.5995	0.008	75.8978	74.0349	80.1431	6.10824	2.40806	932.27	1.16878	-64.7114	0.773527
352	USV	TRUE	0.915568	79.8759	79.8811	0.0052	69.2547	68.6164	69.2918	0.675395	0.229074	118.18	1.0146	-68.3274	0.706199
353	USV	TRUE	0.991501	79.9887	80.0331	0.0444	64.9607	63.9068	72.0398	8.13307	3.51186	-166.866	1.03696	-67.6698	0.652729
354	USV	TRUE	0.62116	80.1922	80.199	0.0068	79.999	79.4498	81.4018	1.95197	0.759668	-318.438	1.09349	-63.3748	0.66176
355	USV	TRUE	0.951329	80.3026	80.3166	0.014	70.971	69.5852	71.5074	1.92218	0.581401	31.039	1.10518	-66.5477	0.7088
356	USV	TRUE	0.982042	80.5254	80.6022	0.0768	71.4226	58.0117	77.0587	19.047	6.89059	-176.521	1.18568	-68.9666	0.578
357	USV	TRUE	0.841019	80.7802	80.7846	0.0044	64.0494	63.6189	65.3185	1.69962	0.589626	-393.933	1.02578	-65.1729	0.65168
358	USV	TRUE	0.824328	81.0106	81.0198	0.0092	70.0631	68.8832	70.3168	1.4337	0.505544	130.552	1.01196	-72.5574	0.636074
359	USV	TRUE	0.903199	81.318	81.3208	0.0028	70.6072	69.6869	70.9932	1.30626	0.483866	480.658	1.02526	-70.0494	0.696715
360	USV	TRUE	0.888545	81.4644	81.5084	0.044	68.7869	57.1043	69.2532	12.1489	2.89735	-214.369	1.11912	-60.3905	0.794535
361	USV	TRUE	0.823617	81.626	81.6356	0.0096	67.0833	66.132	77.0076	10.8756	5.0894	-1238.86	1.26859	-74.438	0.649286
362	USV	TRUE	0.842013	81.7472	81.7596	0.0124	79.0999	76.4839	82.26	5.77607	2.96758	465.544	1.01597	-73.615	0.635397
363	USV	TRUE	0.804531	81.8056	81.8092	0.0036	69.7122	68.6361	70.5583	1.92228	0.636605	75.7936	1.62769	-75.205	0.619753
364	USV	TRUE	0.779002	82.0812	82.084	0.0028	77.9465	76.7111	78.4752	1.76417	0.689017	377.6	1.41012	-71.0589	0.637589
365	USV	TRUE	0.887379	82.3118	82.3206	0.0088	77.3117	71.9006	79.1889	7.28833	2.90535	-973.01	1.24617	-73.2299	0.536062
366	USV	TRUE	0.981611	82.4938	82.4958	0.002	72.0154	72.0154	72.0154	1.42109e-14	5.50384e-15	1.86479e-12	1	-65.4412	0.727095
367	USV	TRUE	0.920186	82.5698	82.577	0.0072	70.406	67.2452	73.5653	6.32002	2.46217	880.219	1.00081	-75.9073	0.584986
368	USV	TRUE	0.934129	82.7546	82.7598	0.0052	79.5863	79.5863	79.5863	2.84217e-14	3.41334e-15	-1.60815e-12	1	-73.8214	0.538161
369	USV	TRUE	0.734041	83.8289	83.8321	0.0032	73.9441	73.8063	74.4648	0.658464	0.264177	208.066	1.00475	-76.2028	0.544815
370	USV	TRUE	0.625347	83.9313	83.9393	0.008	75.2443	73.8336	79.1364	5.30278	1.92708	632.635	1.07707	-80.7947	0.488511
371	USV	TRUE	0.821416	84.1345	84.1681	0.0336	68.9436	68.7681	73.2197	4.4516	1.87032	-132.949	1.00024	-74.0977	0.434459
372	USV	TRUE	0.660809	84.4251	84.4447	0.0196	71.6967	69.8787	73.0527	3.17402	1.28776	-158.925	1.00957	-66.2258	0.636137
373	USV	TRUE	0.901872	84.6343	84.6599	0.0256	71.1985	70.6155	71.6734	1.0579	0.394102	0.0793295	1.02121	-67.6215	0.582237
374	USV	TRUE	0.722533	84.9051	84.9067	0.0016	65.614	65.5161	65.8901	0.374065	0.153618	233.791	1.01068	-78.4199	0.559438
375	USV	TRUE	0.644582	85.0323	85.0455	0.0132	69.7253	68.6727	70.0443	1.37165	0.425689	5.66717	1.04713	-78.1223	0.501458
376	USV	TRUE	0.894187	85.185	85.2254	0.0404	73.4787	72.3973	74.9763	2.57908	0.791316	8.22122	1.05919	-70.0685	0.662728
377	USV	TRUE	0.982937	85.6298	85.6418	0.012	74.0772	73.3273	75.9988	2.67157	0.891356	235.262	1.0384	-65.023	0.785727
378	USV	TRUE	0.768307	86.0602	86.0634	0.0032	71.4502	70.2033	73.0459	2.8426	0.956445	870.53	1.00315	-71.1201	0.738028
379	USV	TRUE	0.692647	86.4136	86.4232	0.0096	74.2266	71.6963	74.3153	2.61899	1.36409	-275.949	1.00227	-75.1325	0.581112
380	USV	TRUE	0.668863	86.5132	86.5232	0.01	74.5382	71.0459	74.8756	3.82963	1.84858	-387.568	1.00049	-77.9668	0.588804
381	USV	TRUE	0.847593	88.0046	88.0094	0.0048	71.1031	70.9463	73.148	2.2017	0.734643	-456.276	1.03674	-67.9733	0.729155
382	USV	TRUE	0.82569	88.1226	88.1442	0.0216	70.8331	68.4662	72.1619	3.6957	1.06788	52.2155	1.08938	-71.848	0.598706
383	USV	TRUE	0.87236	88.2893	88.4041	0.1148	73.2731	68.085	78.467	10.382	2.27308	23.6554	1.05942	-74.3536	0.483384
384	USV	TRUE	0.600061	88.5637	88.6081	0.0444	79.4753	74.8777	81.2898	6.41206	1.70592	-67.2751	1.09697	-73.1543	0.528544
385	USV	TRUE	0.930717	88.9057	88.9129	0.0072	73.3092	71.6879	73.7751	2.08725	0.96214	287.587	1.00183	-70.398	0.703166
386	USV	TRUE	0.652649	89.0501	89.0561	0.006	75.3455	73.3045	75.7092	2.4047	0.587186	179.654	1.24934	-78.5662	0.488414
387	USV	TRUE	0.753189	89.2099	89.2115	0.0016	72.9227	71.5422	73.4126	1.87032	0.768088	1168.95	1.03658	-73.7911	0.645553
388	USV	TRUE	0.668471	89.3499	89.3547	0.0048	76.4961	76.3342	76.9579	0.623759	0.244555	97.7346	1.02874	-73.5315	0.643904
389	USV	TRUE	0.606528	89.4547	89.4647	0.01	81.2848	74.607	84.4221	9.8151	3.90176	-1024.76	1.11871	-78.3537	0.493266
390	USV	TRUE	0.941641	89.7543	89.7923	0.038	76.7027	74.0384	80.786	6.74758	2.47861	-156.41	1.06106	-68.8644	0.702338
391	USV	TRUE	0.944351	89.9183	89.9391	0.0208	76.8688	74.3377	78.0987	3.76099	1.21368	143.105	1.01627	-68.4529	0.696825
392	USV	TRUE	0.895344	90.1714	90.1818	0.0104	80.2251	75.0785	84.4295	9.35106	3.46982	853.873	1.10701	-65.0098	0.802646
393	USV	TRUE	0.654596	90.5854	90.587	0.0016	69.1963	69.1963	69.1963	1.42109e-14	3.87148e-15	4.96507e-12	1	-80.7644	0.525721
394	USV	TRUE	0.990685	90.8022	91.0922	0.29	73.2023	72.4221	74.8485	2.42637	0.938127	-1.39237	1.45633	-63.8596	0.582829
395	USV	TRUE	0.929462	91.1796	91.1868	0.0072	71.5748	69.5954	73.2557	3.66029	0.986665	400.891	1.06688	-73.9616	0.637226
396	USV	TRUE	0.848097	91.2812	91.2888	0.0076	70.1192	68.323	72.5155	4.19251	1.69482	609.507	1.07828	-75.1436	0.614627
397	USV	TRUE	0.972798	91.4878	91.7178	0.23	75.3911	72.8919	77.6736	4.78174	1.71845	-1.2714	2.36169	-71.9014	0.524001
398	USV	TRUE	0.782022	94.8811	94.9399	0.0588	74.3596	68.8015	80.9044	12.1029	4.608	-147.559	1.10558	-80.6445	0.451569
399	USV	TRUE	0.941353	95.0887	95.1519	0.0632	69.0823	62.8208	72.3595	9.53865	3.55113	-143.706	1.01051	-74.9555	0.589851
400	USV	TRUE	0.805037	95.4914	95.4986	0.0072	69.9257	69.1167	76.071	6.95434	2.80932	1134.12	1.21733	-75.3693	0.547835
401	USV	TRUE	0.937734	95.6038	95.6226	0.0188	70.649	67.5954	72.8252	5.22979	1.58707	286.355	1.05561	-70.8443	0.710856
402	USV	TRUE	0.797494	95.6778	95.7134	0.0356	64.4789	56.6693	73.9252	17.2559	4.95147	-404.292	1.11296	-69.9148	0.660694
403	USV	TRUE	0.865841	95.8022	95.8182	0.016	70.1575	67.2334	75.0596	7.82628	2.53075	560.941	1.0583	-78.2811	0.494092
404	USV	TRUE	0.910143	96.428	96.436	0.008	76.002	75.6309	76.195	0.564066	0.134409	-31.7118	1.01731	-67.3636	0.726561
405	USV	TRUE	0.971201	96.666	96.6928	0.0268	80.4176	71.9263	80.4475	8.52123	4.33929	-322.917	1.00282	-60.2493	0.759829
406	USV	TRUE	0.695759	132.4	132.402	0.0024	84.9774	83.3075	85.2743	1.96681	0.739441	779.302	1.11792	-72.4928	0.649705
407	USV	TRUE	0.681652	132.606	132.61	0.004	63.6725	61.3362	65.1686	3.83233	1.48891	965.189	1.00219	-80.8218	0.491024
408	USV	TRUE	0.910554	135.66	135.669	0.0088	80.6362	73.2291	84.4245	11.1954	4.13259	1371.81	1.09866	-67.5812	0.721304
409	USV	TRUE	0.890181	135.805	135.817	0.0116	83.9856	81.3608	88.3037	6.9429	2.0699	594.855	1.02472	-68.5143	0.702585
410	USV	TRUE	0.74013	135.887	135.893	0.0056	83.2831	79.8023	85.9847	6.18246	1.82314	1012.69	1.02315	-63.6549	0.794731
411	USV	TRUE	0.865124	136.01	136.016	0.0056	79.1975	74.8334	81.0901	6.25668	1.7625	915.083	1.09734	-63.7212	0.795963
412	USV	TRUE	0.977834	136.13	136.134	0.0036	82.8242	80.9613	83.5887	2.62736	0.994401	786.499	1.1038	-60.799	0.840551
413	USV	TRUE	0.946198	136.246	136.277	0.0308	74.5157	72.7605	81.5834	8.82296	3.6204	257.656	1.16875	-65.0651	0.719381
414	USV	TRUE	0.761563	136.349	136.364	0.0152	80.1966	71.2069	82.282	11.0751	4.16598	714.599	1.3007	-70.016	0.656421
415	USV	TRUE	0.838923	136.385	136.404	0.0188	57.2311	52.9015	64.9425	12.041	4.13196	565.955	1.35936	-76.3552	0.534052
416	USV	TRUE	0.871223	136.563	136.57	0.0068	70.7067	70.0953	82.779	12.6837	6.47001	1894.12	1.00611	-69.5203	0.698293
417	USV	TRUE	0.817415	136.66	136.672	0.012	73.5387	69.0722	78.6722	9.59999	3.51839	599.555	1.5975	-70.0396	0.734583
418	USV	TRUE	0.87651	136.782	136.786	0.004	59.041	59.041	59.041	7.10543e-15	4.0284e-15	1.76691e-12	1	-74.7536	0.529782
419	USV	TRUE	0.956709	136.872	136.889	0.0168	80.6218	72.2054	82.2361	10.0307	3.65449	550.586	1.35865	-68.5629	0.719653
420	USV	TRUE	0.846984	136.984	136.998	0.014	84.8293	76.9881	85.4784	8.49025	3.46789	-562.464	1.16779	-68.3805	0.704061
421	USV	TRUE	0.797613	137.092	137.098	0.0064	74.9907	71.8438	82.9099	11.0661	4.02376	1927.7	1.05192	-60.9094	0.802643
422	USV	TRUE	0.853804	137.175	137.18	0.0048	70.5824	66.9011	73.7961	6.89496	2.51077	1601.83	1.0221	-72.3315	0.675415
423	USV	TRUE	0.897895	137.658	137.75	0.0928	74.9223	72.8871	75.7165	2.82934	0.959398	-3.67767	1.02619	-66.246	0.720327
424	USV	TRUE	0.846562	137.875	137.88	0.0056	73.7803	71.1604	78.2557	7.09536	2.2013	1210.83	1.02086	-72.9871	0.710225
425	USV	TRUE	0.973783	138.053	138.156	0.1028	73.0145	71.2899	76.1642	4.8743	1.39453	20.06	1.04202	-61.2429	0.770728
426	USV	TRUE	0.924423	138.468	138.475	0.0072	73.6687	73.406	73.779	0.373043	0.155703	30.0808	1.01091	-65.5285	0.760446
427	USV	TRUE	0.826109	138.658	138.661	0.0024	76.04	74.704	76.1884	1.48438	0.555406	556.644	1.1516	-65.781	0.633605
428	USV	TRUE	0.806026	144.469	144.488	0.0188	78.2086	65.5324	80.2306	14.6982	6.72993	698.269	1.17121	-71.5307	0.643791
429	USV	TRUE	0.693427	144.554	144.568	0.0136	78.7971	74.5818	81.8637	7.28185	2.49075	450.199	1.50982	-70.7507	0.663166
430	USV	TRUE	0.775	144.81	144.812	0.0024	67.7961	63.1203	68.5012	5.38089	2.01693	-2087.42	1.17079	-66.5165	0.688634
431	USV	TRUE	0.979083	144.89	144.937	0.0476	70.481	69.7884	72.7935	3.00502	1.05021	-51.6323	1.00954	-59.8701	0.778475
432	USV	TRUE	0.985148	145.01	145.013	0.0036	71.5074	70.7763	71.8525	1.07618	0.371505	225.357	1.13586	-60.3088	0.839664
433	USV	TRUE	0.650804	145.109	145.117	0.0084	70.8605	69.8535	72.9039	3.05041	0.83993	-142.437	1.33438	-70.1333	0.734022
434	USV	TRUE	0.968039	145.209	145.222	0.0132	69.6719	67.1336	69.6933	2.55965	1.28329	199.659	1.00256	-72.4208	0.638752
435	USV	TRUE	0.704503	150.489	150.498	0.0088	79.6088	76.6865	79.8949	3.20843	1.20666	343.337	1.04944	-78.8954	0.488934
436	USV	TRUE	0.79392	150.666	150.674	0.008	82.3774	75.127	83.0429	7.91586	3.05157	1064.45	1.04701	-77.3552	0.535892
437	USV	TRUE	0.845624	150.75	150.753	0.0036	80.5525	78.7267	81.933	3.20627	1.02719	843.175	1.01589	-77.8888	0.540763
438	USV	TRUE	0.727157	150.936	150.95	0.014	72.4314	71.756	73.9874	2.23138	0.739128	9.37345	1.10297	-70.6621	0.596177
439	USV	TRUE	0.755546	151.299	151.355	0.0564	69.3847	67.1857	71.2204	4.0347	1.4414	46.7089	1.02459	-76.2315	0.538087
440	USV	TRUE	0.620652	151.73	151.731	0.0016	63.7466	63.0965	64.2187	1.12219	0.445538	-701.372	1.00392	-70.4019	0.669985
441	USV	TRUE	0.806377	151.915	151.965	0.0496	66.5895	65.1267	74.4179	9.29119	3.7258	-169.419	1.07981	-75.5702	0.585558
442	USV	TRUE	0.666196	152.127	152.133	0.0068	64.9303	60.154	69.4957	9.34163	3.43262	-1455.01	1.11026	-69.519	0.649654
443	USV	TRUE	0.874893	152.187	152.215	0.0284	60.7936	54.0334	64.2608	10.2274	3.40325	-281.572	1.16647	-69.4035	0.716292
444	USV	TRUE	0.776502	152.338	152.403	0.0644	63.552	55.4664	64.616	9.14958	3.95284	-136.107	1.03846	-65.7447	0.713656
445	USV	TRUE	0.916979	152.564	152.569	0.0048	68.221	66.6179	68.9038	2.28595	0.960104	-566.941	1.19136	-68.0977	0.702896
446	USV	TRUE	0.958097	152.65	152.662	0.012	73.0375	71.3007	73.392	2.09132	0.563025	-73.1465	1.07706	-63.7014	0.798445
447	USV	TRUE	0.886006	152.802	152.805	0.0028	53.5907	52.9004	53.7465	0.846099	0.297486	280.973	1.03214	-68.4226	0.636284
448	USV	TRUE	0.981754	152.918	152.922	0.004	67.9133	66.3398	68.277	1.93712	0.703861	496.594	1.07331	-60.9827	0.848053
449	USV	TRUE	0.696061	159.292	159.295	0.0032	86.1615	84.9322	90.9599	6.02772	2.77189	1898.45	1.00099	-70.6728	0.627217
450	USV	TRUE	0.66617	163.552	163.558	0.0056	74.0272	72.6993	74.3078	1.60851	0.504881	284.023	1.00499	-73.9897	0.626023
451	USV	TRUE	0.791887	163.689	163.744	0.0556	73.2967	71.1085	73.3094	2.20091	1.19511	-39.6692	1.00001	-75.9377	0.540289
452	USV	TRUE	0.764222	163.848	163.849	0.0016	69.5205	69.5205	69.5205	0	3.76822e-15	6.9511e-12	1	-70.9037	0.704452
453	USV	TRUE	0.630512	163.99	163.995	0.0048	73.7978	72.1561	74.1733	2.01718	0.972053	-418.557	1.00033	-78.5202	0.535679
454	USV	TRUE	0.985373	164.181	164.227	0.0464	79.3503	66.8874	81.4308	14.5434	5.65017	-310.974	1.15972	-70.6204	0.65359
455	USV	TRUE	0.912901	164.308	164.314	0.006	75.6706	74.8673	76.3513	1.48399	0.554395	223.689	1.02868	-64.3567	0.765261
456	USV	TRUE	0.826694	164.389	164.391	0.0016	73.1616	72.3066	73.3219	1.01532	0.428059	623.441	1.08105	-64.3931	0.771216
457	USV	TRUE	0.97311	164.541	164.553	0.0116	77.4527	71.3155	79.709	8.39351	2.88026	832.755	1.08927	-62.0336	0.786819
458	USV	TRUE	0.888883	164.628	164.629	0.0016	72.8915	72.0632	73.1854	1.12219	0.460853	701.372	1.03705	-67.8727	0.769912
459	USV	TRUE	0.941023	164.714	164.718	0.0036	76.0432	75.3585	76.3557	0.997177	0.382373	278.098	1.00012	-63.8552	0.762708
460	USV	TRUE	0.729617	164.798	164.799	0.0016	68.9609	68.6848	69.0588	0.374065	0.153618	233.791	1.01068	-68.1823	0.704741
461	USV	TRUE	0.776321	165.347	165.352	0.0052	70.8433	70.4379	71.108	0.670071	0.196766	51.4036	1.03715	-67.6324	0.720327
462	USV	TRUE	0.835785	165.43	165.434	0.0036	72.5952	70.8362	73.3671	2.53088	0.868172	699.685	1.02646	-69.3998	0.714859
463	USV	TRUE	0.672119	165.769	165.772	0.0036	73.9649	73.5192	74.1234	0.60412	0.19515	72.2371	1.06051	-77.9991	0.520741
464	USV	TRUE	0.948551	165.821	165.828	0.0076	73.0233	70.9264	73.4757	2.54935	0.648968	70.563	1.23526	-68.6764	0.72694
465	USV	TRUE	0.797629	165.933	165.96	0.0272	72.1828	69.6259	75.0556	5.42963	1.7951	12.453	1.12603	-68.1976	0.585212
466	USV	TRUE	0.731183	166.051	166.074	0.0232	75.7493	71.2132	77.93	6.71679	2.37128	204.357	1.17647	-72.0063	0.598944
467	USV	TRUE	0.908663	166.421	166.423	0.0016	71.415	71.2368	72.5728	1.33595	0.552622	779.302	1.13675	-68.9993	0.771129
468	USV	TRUE	0.783689	167.288	167.302	0.014	73.2585	66.4024	74.1542	7.7518	2.8405	-393.523	1.68966	-72.9275	0.6425
469	USV	TRUE	0.872492	177.14	177.154	0.0136	56.4311	56.1069	56.6092	0.502277	0.157728	-13.7532	1.01472	-68.139	0.715975
470	USV	TRUE	0.671069	177.274	177.304	0.03	60.8575	56.3107	63.0449	6.73417	2.43174	129.496	1.13992	-73.2754	0.50407
471	USV	TRUE	0.947005	177.388	177.401	0.0132	67.3696	58.8255	71.1735	12.348	5.32324	-905.772	1.02204	-72.3668	0.631401
472	USV	TRUE	0.906243	177.48	177.488	0.008	75.2727	72.7938	80.476	7.68221	3.18147	1205.98	1.20461	-66.6544	0.728515
473	USV	TRUE	0.632491	177.572	177.575	0.0028	75.109	72.9641	80.0223	7.05825	2.72508	2689.56	1.06832	-72.7096	0.627816
474	USV	TRUE	0.924828	177.68	177.681	0.0016	74.4412	72.5085	75.127	2.61845	1.07532	1636.53	1.02915	-68.1933	0.763363
475	USV	TRUE	0.790809	177.781	177.783	0.0024	68.7217	67.6529	69.3897	1.73673	0.63082	723.637	1.00873	-74.2925	0.675757
476	USV	TRUE	0.894978	178.669	178.671	0.0024	74.0142	73.2943	77.8217	4.52737	1.70488	1809.09	1.11552	-71.56	0.73829
477	USV	TRUE	0.799872	182.143	182.177	0.034	70.326	69.0063	73.1215	4.1152	1.63313	-90.4694	1.04704	-67.0645	0.765288
478	USV	TRUE	0.833411	182.27	182.274	0.0036	79.7961	75.2835	80.8723	5.58871	2.11399	1628.55	1.17627	-64.8769	0.775029
479	USV	TRUE	0.63924	189.602	189.607	0.0048	75.1458	71.0498	76.4971	5.44725	2.59736	-1115.77	1.00742	-73.6272	0.630313
480	USV	TRUE	0.88281	190.019	190.029	0.0104	79.7812	75.6843	80.4432	4.75889	1.37301	207.257	1.23585	-71.9968	0.639359
481	USV	TRUE	0.646869	190.107	190.116	0.0084	81.0466	78.6162	81.3651	2.74891	0.895124	-70.413	1.29562	-67.4985	0.703777
482	USV	TRUE	0.840853	193.409	193.413	0.004	59.1935	58.1544	59.4458	1.29141	0.433546	-247.622	1.12635	-71.156	0.707856
483	USV	TRUE	0.920902	193.693	193.7	0.0068	74.4553	72.2476	75.0074	2.75989	1.21026	-437.521	1.006	-73.2251	0.66375
484	USV	TRUE	0.69903	193.711	193.739	0.028	51.5847	50.1882	53.9896	3.80138	1.18025	-75.125	1.02702	-77.883	0.537249
485	USV	TRUE	0.832762	193.817	193.838	0.0212	73.2667	70.9434	74.0607	3.11728	1.2291	-118.875	1.03318	-65.2089	0.781106
486	USV	TRUE	0.678778	193.952	193.961	0.0092	71.3621	70.6719	72.5341	1.86222	0.57878	154.329	1.15634	-63.255	0.80056
487	USV	TRUE	0.91434	194.047	194.05	0.0024	70.5419	70.1411	71.4102	1.26915	0.467169	528.812	1.01922	-63.6313	0.804636
488	USV	TRUE	0.686446	194.247	194.252	0.0052	58.8131	57.3945	64.6981	7.30358	3.10416	1450.39	1.00481	-75.0082	0.64283
489	USV	TRUE	0.756779	195.718	195.72	0.002	71.5236	70.2055	73.5008	3.29533	1.34213	1768.54	1.01858	-69.5182	0.59363
490	USV	TRUE	0.750639	195.813	195.816	0.0028	70.4642	69.5142	71.5478	2.03361	0.752446	765.165	1.00681	-67.3068	0.738994
491	USV	TRUE	0.962411	195.902	195.965	0.0628	71.2242	66.7636	72.1742	5.41058	1.97942	-74.4861	1.0323	-60.8017	0.787073
492	USV	TRUE	0.82631	196.288	196.293	0.0052	69.0132	66.6678	70.3714	3.70354	1.34811	-794.146	1.03684	-68.129	0.704358
493	USV	TRUE	0.797309	196.395	196.402	0.0072	71.0192	69.8322	71.3531	1.52098	0.436609	-130.848	1.07624	-61.9964	0.710629
494	USV	TRUE	0.777462	196.546	196.547	0.0016	71.6733	70.4264	72.0295	1.60314	0.645323	-779.302	1.38617	-68.0433	0.712492
495	USV	TRUE	0.887908	196.704	196.709	0.0044	65.1169	63.6771	65.295	1.61798	0.55305	-344.367	1.06443	-62.2823	0.667975
496	USV	TRUE	0.712669	196.78	196.789	0.0084	63.8962	62.9904	64.4957	1.50526	0.528146	-126.517	1.05018	-75.713	0.597537
497	USV	TRUE	0.70021	196.969	197.012	0.0428	65.5996	56.8551	65.9043	9.04922	4.51523	-210.573	1.00612	-73.3329	0.490007
498	USV	TRUE	0.687252	197.214	197.215	0.0016	84.6039	83.927	84.9245	0.997506	0.403004	-623.441	1.0194	-60.0644	0.671501
499	USV	TRUE	0.901655	197.583	197.587	0.0036	65.089	63.3375	65.9722	2.63478	1.00774	-812.813	1.05218	-68.9521	0.567584
500	USV	TRUE	0.639133	198.251	198.277	0.026	45.0142	39.5306	45.9535	6.42295	2.27356	-250.971	1.00427	-57.5538	0.588618
501	USV	TRUE	0.779999	198.567	198.568	0.0016	68.9644	67.7087	69.3296	1.62095	0.673737	-1013.09	1.05317	-66.9568	0.63905
502	USV	TRUE	0.891971	198.83	198.837	0.0068	71.1934	69.2776	72.6907	3.41309	1.21947	-490.749	1.00785	-63.4892	0.644132
503	USV	TRUE	0.653907	199.706	199.713	0.0072	77.5262	76.0047	82.061	6.05629	2.23904	-960.358	1.07736	-74.9527	0.61268
504	USV	TRUE	0.71017	199.821	199.825	0.0048	46.8311	46.1931	46.8786	0.685503	0.339415	-145.685	1.00149	-76.3493	0.577344
505	USV	TRUE	0.713169	200.02	200.023	0.0032	79.9943	79.8013	81.9314	2.13009	0.769834	-633.956	1.11713	-75.8044	0.585862
506	USV	TRUE	0.742538	200.117	200.128	0.0108	74.7674	72.4624	76.934	4.47163	1.95441	-534.498	1.08537	-72.8938	0.593373
507	USV	TRUE	0.798726	200.564	200.566	0.0016	72.1825	71.9332	72.2538	0.320627	0.129065	155.86	1.04572	-71.6655	0.716349
508	USV	TRUE	0.774779	201.052	201.059	0.0072	76.6255	75.6005	77.7027	2.10211	0.821761	93.0279	1.39099	-66.9875	0.784185
509	USV	TRUE	0.806699	201.31	201.354	0.044	73.7945	71.44	75.1683	3.72828	1.10556	-38.547	1.05407	-75.9463	0.394608
510	USV	TRUE	0.671848	201.467	201.477	0.0104	79.4368	75.7786	80.2358	4.45723	1.55344	255.486	1.19916	-76.7555	0.587537
511	USV	TRUE	0.66401	201.849	201.855	0.006	79.0535	79.0238	79.6324	0.608598	0.180682	72.3637	1.01561	-77.147	0.491272
512	USV	TRUE	0.707681	201.956	201.959	0.0036	72.7728	71.764	74.2916	2.52759	0.955248	692.887	1.00325	-70.5966	0.691584
513	USV	TRUE	0.740021	202.063	202.083	0.02	82.8904	79.73	83.9161	4.1861	1.63821	198.742	1.01463	-82.6433	0.40659
514	USV	TRUE	0.604483	203.926	203.928	0.002	73.9625	73.5261	74.7017	1.17563	0.414719	-539.468	1.02759	-80.1093	0.486608
515	USV	TRUE	0.865256	204.05	204.055	0.0044	70.7289	70.6992	71.0777	0.378518	0.112203	54.6264	1.01405	-67.5329	0.637423
516	USV	TRUE	0.810536	204.226	204.231	0.0052	73.7668	72.8551	74.928	2.07292	0.805795	385.662	1.00699	-75.6025	0.55329
517	USV	TRUE	0.927889	204.515	204.562	0.0472	73.2821	69.5985	75.1055	5.50698	1.933	-100.933	1.01267	-74.8327	0.448683
518	USV	TRUE	0.619174	209.316	209.361	0.0448	81.1874	66.5217	88.4757	21.954	5.32143	-45.8677	6.11228	-93.3254	0.212885
519	USV	TRUE	0.600589	209.602	209.604	0.002	75.1598	75.1598	75.1598	1.42109e-14	8.98773e-15	-1.01506e-12	1	-60.698	0.582397
520	USV	TRUE	0.710136	209.778	209.826	0.048	64.1867	59.1274	72.3094	13.182	5.05642	-298.306	1.06594	-64.8347	0.591449
521	USV	TRUE	0.880796	210.29	210.293	0.0032	63.2021	63.0462	65.0204	1.97423	0.702304	-572.106	1.10355	-60.6046	0.791673
522	USV	TRUE	0.784907	211.27	211.314	0.0444	76.2008	75.7402	76.9123	1.17206	0.575093	-23.8703	1.00126	-57.1146	0.758773
523	USV	TRUE	0.74593	211.663	211.665	0.0016	79.5867	79.3374	79.658	0.320627	0.129065	-155.86	1.04572	-57.8889	0.644132
524	USV	TRUE	0.609677	211.983	212.007	0.0248	78.8049	77.7609	79.8577	2.09683	0.782327	4.65284	1.04569	-51.5076	0.7624
525	USV	TRUE	0.893888	212.363	212.365	0.002	80.378	79.7723	80.654	0.881724	0.315942	-404.601	1.02986	-63.0645	0.679908
526	USV	TRUE	0.738667	212.871	212.889	0.018	72.2875	71.6939	73.743	2.04913	0.68644	-80.9301	1.03044	-69.1001	0.656069
527	USV	TRUE	0.652746	213.745	213.788	0.0432	72.8353	41.5409	76.914	35.3731	15.3721	735.927	1.12838	-76.4465	0.416262
528	USV	TRUE	0.711573	214.054	214.069	0.0152	73.7179	71.4712	74.3339	2.8627	0.711409	-178.166	1.04001	-73.039	0.661186
529	USV	TRUE	0.706196	215.062	215.069	0.0064	74.041	74.0153	75.0585	1.04323	0.375491	-158.743	1.0179	-71.8814	0.601776
530	USV	TRUE	0.820264	215.257	215.259	0.002	69.8458	69.5697	69.8726	0.302814	0.114253	-113.873	1.03232	-75.1343	0.562866
531	USV	TRUE	0.799699	215.374	215.383	0.0088	70.5352	70.1352	70.8699	0.734617	0.238655	-44.8065	1.02063	-75.3427	0.592262
532	USV	TRUE	0.792328	215.478	215.48	0.0028	74.7812	74.7812	74.7812	0	2.6856e-15	0	1	-69.6302	0.707535
533	USV	TRUE	0.728994	215.586	215.591	0.0044	80.2869	75.3883	81.9135	6.52519	2.71609	-1559.49	1.0052	-74.1921	0.660519
534	USV	TRUE	0.622614	215.869	215.873	0.0036	69.5863	69.2374	69.6159	0.378518	0.121109	-75.7936	1.01574	-75.7368	0.540617
535	USV	TRUE	0.646932	216.97	216.978	0.008	71.5509	70.4673	72.7737	2.30641	0.745517	-283.264	1.02339	-78.8707	0.536155
536	USV	TRUE	0.856412	240.379	240.382	0.0032	66.6158	66.0082	66.7995	0.791362	0.315944	249.679	1.00482	-77.7066	0.529069
537	USV	TRUE	0.947731	240.52	240.544	0.024	72.8989	71.0552	73.8496	2.79446	0.730325	-48.9466	1.05835	-67.963	0.709058
538	USV	TRUE	0.901832	240.84	240.842	0.0024	72.2474	72.1806	72.4626	0.282033	0.100127	-83.4966	1.01988	-60.9594	0.705456
539	USV	TRUE	0.989596	241.046	241.115	0.0684	64.4133	62.3634	70.1434	7.78004	2.40318	-97.9512	1.01382	-57.9397	0.78038
540	USV	TRUE	0.765573	248.169	248.179	0.01	72.0123	71.3407	72.7037	1.36297	0.434565	-91.4809	1.04331	-71.1792	0.653534
541	USV	TRUE	0.654042	248.271	248.277	0.006	71.1519	69.7316	71.9138	2.18224	0.864065	356.955	1.01348	-78.9968	0.55754
542	USV	TRUE	0.834936	248.369	248.383	0.0144	75.7337	74.1422	76.1712	2.029	0.665803	16.2992	1.07431	-68.5216	0.724646
543	USV	TRUE	0.967202	248.472	248.474	0.002	73.3405	72.5122	73.4207	0.908443	0.34276	341.62	1.1659	-70.1093	0.663252
544	USV	TRUE	0.836927	248.606	248.624	0.018	69.8943	67.4153	71.8653	4.45001	1.42452	-234.235	1.11271	-65.0669	0.704202
545	USV	TRUE	0.676267	248.732	248.774	0.042	66.6091	65.1909	72.2714	7.08051	1.8577	9.68449	1.15441	-70.703	0.590506
546	USV	TRUE	0.808189	249.326	249.378	0.0516	69.8716	68.8401	71.7984	2.95828	0.818701	10.9398	1.06763	-67.5683	0.594061
547	USV	TRUE	0.72194	249.576	249.588	0.012	64.0145	57.3971	66.3827	8.98557	3.08382	-744.804	1.00863	-74.9644	0.532592
548	USV	TRUE	0.772886	249.668	249.68	0.0124	51.325	47.4732	52.7353	5.26217	1.65573	-373.242	1.13454	-79.9395	0.496616
549	USV	TRUE	0.621145	251.436	251.476	0.0404	75.3395	72.7527	77.9263	5.17362	2.67816	-123.397	1.00164	-77.5738	0.482169
550	USV	TRUE	0.776708	251.592	251.601	0.0088	71.8774	71.8151	72.1686	0.353455	0.143879	-8.60517	1.01024	-74.5994	0.585428
551	USV	TRUE	0.958848	252.795	252.804	0.0092	81.2376	80.4358	82.8598	2.42403	0.919432	272.875	1.0123	-69.4891	0.634753
552	USV	TRUE	0.640647	252.955	252.986	0.0304	76.5453	75.7104	80.3952	4.6848	1.89824	55.763	1.07209	-79.5071	0.48859
553	USV	TRUE	0.624196	253.122	253.129	0.0068	71.3063	69.9871	71.3422	1.35507	0.616897	228.689	1.01397	-71.931	0.612436
554	USV	TRUE	0.784703	253.308	253.309	0.0016	70.4066	70.3086	70.6827	0.374065	0.153618	-233.791	1.01068	-74.4025	0.674663
555	USV	TRUE	0.776148	253.393	253.41	0.0172	75.9713	74.4275	76.8041	2.3766	0.894168	97.7999	1.05009	-75.6278	0.493364
556	USV	TRUE	0.618805	253.58	253.591	0.0104	71.8024	70.4102	75.2609	4.85062	2.22832	-406.902	1.07701	-78.9777	0.533196
557	USV	TRUE	0.60543	255.29	255.292	0.002	73.8725	73.5831	74.1887	0.605629	0.218335	290.727	1.00254	-77.669	0.537797
558	USV	TRUE	0.650364	255.48	255.502	0.022	70.8477	70.2301	73.661	3.43089	1.03402	-101.301	1.10148	-77.1256	0.408264
559	USV	TRUE	0.717297	255.784	255.788	0.0032	79.1079	79.1079	79.1079	2.84217e-14	5.0243e-15	-3.55271e-12	1	-67.6609	0.636653
560	USV	TRUE	0.890256	256.064	256.07	0.006	83.457	82.7904	85.4241	2.63362	1.18366	474.812	1.00907	-74.3801	0.604444
561	USV	TRUE	0.959661	256.184	256.194	0.0108	78.3913	71.1119	80.462	9.35012	3.44966	885.532	1.15961	-69.5626	0.717623
562	USV	TRUE	0.641363	260.936	260.98	0.044	69.7208	59.9369	77.2123	17.2754	6.15277	-390.891	1.03402	-74.7673	0.488509
563	USV	TRUE	0.910034	261.21	261.218	0.008	78.5416	76.0775	80.3574	4.27994	1.54161	-680.17	1.07082	-69.6834	0.724604
564	USV	TRUE	0.879802	308.512	308.576	0.0636	74.83	72.5323	76.0983	3.56602	1.59711	-48.4496	1.00249	-77.2467	0.451163
565	USV	TRUE	0.694378	309.259	309.301	0.042	61.0336	59.4019	72.0706	12.6686	4.34798	-326.26	1.01325	-77.9284	0.442536
566	USV	TRUE	0.812059	309.648	309.661	0.0132	67.4202	67.0639	69.9733	2.90939	1.2069	-223.362	1.15568	-72.1856	0.603258
567	USV	TRUE	0.989409	309.972	310.02	0.0476	62.4717	61.1761	72.7803	11.6042	5.7389	-237.746	1.00834	-75.5292	0.577982
568	USV	TRUE	0.737888	338.465	338.477	0.0124	79.0664	76.3018	81.9933	5.69151	1.71643	215.308	1.40325	-68.9786	0.724359
569	USV	TRUE	0.921299	340.99	340.999	0.0092	79.2169	79.1765	81.9419	2.76542	1.04191	-260.1	1.21478	-71.0453	0.594309
570	USV	TRUE	0.918717	341.105	341.143	0.0376	75.7172	68.6964	78.5683	9.87189	2.82184	-171.917	1.15535	-65.7946	0.654167
571	USV	TRUE	0.673464	341.261	341.264	0.0036	73.319	73.0147	73.5639	0.549222	0.184267	-117.626	1.04277	-65.57	0.661183
572	USV	TRUE	0.70291	341.578	341.586	0.0088	71.2884	69.7532	71.6755	1.92228	0.655708	-109.581	1.23247	-57.9219	0.790342
573	USV	TRUE	0.978564	341.718	341.724	0.0064	73.3192	71.486	76.288	4.80198	1.27527	-602.804	1.08072	-62.5437	0.778784
574	USV	TRUE	0.831154	341.81	341.842	0.0324	79.3439	75.6256	83.7137	8.08808	2.07068	-3.06229	1.2372	-58.9841	0.792248
575	USV	TRUE	0.821038	341.943	341.98	0.0376	74.641	70.4511	77.9303	7.47924	2.07445	-64.5128	1.23953	-65.3675	0.705321
576	USV	TRUE	0.819275	342.508	342.536	0.0284	73.9138	68.614	75.6951	7.08106	1.83569	-21.7002	1.19348	-65.592	0.712075
577	USV	TRUE	0.940669	342.634	342.639	0.0048	75.0853	72.1388	76.6588	4.51995	1.4992	951.087	1.01621	-64.5692	0.807482
578	USV	TRUE	0.994154	342.73	342.783	0.0528	71.2612	68.1134	80.405	12.2916	3.24856	24.198	1.25298	-63.2023	0.781768
579	USV	TRUE	0.941166	360.659	360.689	0.0304	71.8825	71.602	74.427	2.82495	1.26572	88.789	1.00443	-73.4725	0.579812
580	USV	TRUE	0.785658	361.302	361.307	0.0048	53.9929	52.8648	54.0968	1.23204	0.418318	-241.11	1.03661	-77.1664	0.540704
581	USV	TRUE	0.816735	361.939	361.943	0.004	68.4974	66.6197	68.9205	2.3008	0.784482	556.981	1.05243	-71.6893	0.635672
582	USV	TRUE	0.858641	362.012	362.017	0.0048	70.12	68.9777	71.5006	2.52289	0.888621	-436.705	1.03789	-68.8752	0.642895
583	USV	TRUE	0.729656	362.443	362.447	0.0036	62.9167	62.4862	63.3175	0.831255	0.339993	274.836	1.01757	-74.142	0.552747
584	USV	TRUE	0.600222	362.602	362.61	0.0084	43.0607	42.7489	43.3384	0.589554	0.18971	-71.4151	1.00929	-77.9128	0.534514
585	USV	TRUE	0.940719	426.478	426.486	0.008	79.024	74.8089	81.4229	6.61404	2.85025	1008.98	1.09369	-72.165	0.65809
586	USV	TRUE	0.888856	426.691	426.693	0.0024	76.2019	74.3315	79.0741	4.74261	1.72019	1976.09	1.00363	-70.788	0.719171
587	USV	TRUE	0.865969	426.787	426.791	0.0044	74.8663	72.4096	81.1156	8.70591	2.64588	1741.95	1.06919	-72.9519	0.660218
588	USV	TRUE	0.778789	427.986	428.019	0.0332	74.8802	66.1836	75.4168	9.23318	3.33371	-270.35	1.024	-69.4361	0.621695
589	USV	TRUE	0.91678	428.204	428.21	0.0068	67.0524	65.5754	67.7261	2.1507	0.749677	316.182	1.00181	-68.5746	0.652749
590	USV	TRUE	0.846782	428.367	428.369	0.002	59.0163	58.6333	60.0049	1.37157	0.554485	-707.415	1.0753	-69.4996	0.734574
591	USV	TRUE	0.652684	428.438	428.44	0.0016	60.8727	59.2517	61.2022	1.95048	0.787717	-1013.09	1.3237	-63.3761	0.764851
592	USV	TRUE	0.656552	428.538	428.566	0.0272	63.3357	51.1215	72.6205	21.499	7.81708	-788.11	1.23504	-61.7697	0.71356
593	USV	TRUE	0.897672	428.634	428.638	0.004	74.4332	73.5649	75.0641	1.49923	0.561009	418.495	1.01548	-54.3567	0.850918
594	USV	TRUE	0.820009	429.037	429.138	0.1012	59.8397	50.1081	65.7051	15.597	4.74227	-32.8435	1.19516	-61.0222	0.780367
595	USV	TRUE	0.661974	429.28	429.292	0.012	56.494	54.3059	58.7288	4.42289	1.43222	-362.203	1.00145	-60.3288	0.772577
596	USV	TRUE	0.64947	429.376	429.414	0.0384	70.8318	68.0024	71.1435	3.14115	1.03421	-77.7678	1.00908	-56.7853	0.782686
597	USV	TRUE	0.814385	429.609	429.634	0.0248	52.7898	51.5729	54.053	2.48003	0.650204	-100.595	1.01851	-65.1578	0.79742
598	USV	TRUE	0.803369	429.711	429.723	0.0116	66.2479	62.9909	66.8148	3.82393	1.67915	-326.792	1.00009	-64.6537	0.785051
599	USV	TRUE	0.937478	429.818	429.823	0.0056	68.0863	65.0584	68.447	3.38857	1.37059	633.282	1.02009	-70.4923	0.693775
600	USV	TRUE	0.954368	430.027	430.028	0.0016	57.5376	57.4397	57.8137	0.374065	0.153618	233.791	1.01068	-65.8422	0.702004
601	USV	TRUE	0.934738	430.17	430.183	0.0132	69.9098	67.9669	71.7097	3.7428	1.03546	53.8036	1.29212	-59.9418	0.780476
602	USV	TRUE	0.794467	430.405	430.418	0.0136	74.4762	73.1181	78.9041	5.78599	2.5222	479.486	1.11924	-63.5771	0.718757
603	USV	TRUE	0.833098	430.491	430.511	0.0204	60.5829	60.3269	61.0306	0.703701	0.301956	26.4816	1.00402	-73.2367	0.689563
604	USV	TRUE	0.867812	430.614	430.637	0.0236	71.4139	69.8036	72.1216	2.31801	0.651334	-52.0166	1.04687	-60.654	0.71711
605	USV	TRUE	0.867158	430.723	430.747	0.024	74.4033	69.976	74.7896	4.81364	1.81029	-75.4233	1.10572	-63.2966	0.712285
606	USV	TRUE	0.875509	430.863	430.87	0.0064	72.1535	71.433	72.4714	1.03843	0.321153	-87.8307	1.05132	-66.7631	0.653647
607	USV	TRUE	0.97304	431.01	431.023	0.0132	63.9106	61.5968	64.252	2.65516	0.704124	162.649	1.05042	-61.4008	0.706412
608	USV	TRUE	0.862143	431.157	431.178	0.0212	73.8411	70.2546	77.3818	7.12726	2.19354	-264.199	1.10945	-70.6515	0.591893
609	USV	TRUE	0.968747	434.233	434.245	0.0116	79.9166	75.8451	80.2655	4.42038	1.50212	293.825	1.2013	-70.9966	0.654417
610	USV	TRUE	0.957291	434.344	434.348	0.0048	83.3352	81.6992	84.6428	2.9436	1.25943	633.91	1.00513	-66.8135	0.720582
611	USV	TRUE	0.905864	434.446	434.457	0.0116	75.1705	73.2768	75.2249	1.94805	1.02352	-169.562	1.00081	-65.7657	0.642292
612	USV	TRUE	0.794983	434.61	434.613	0.0028	72.2838	71.5268	74.3768	2.85002	0.977627	954.247	1.03792	-69.1651	0.700036
613	USV	TRUE	0.734687	437.887	437.898	0.0104	65.3565	56.2916	69.0988	12.8071	4.0705	1229.57	1.00933	-79.9655	0.536755
614	USV	TRUE	0.607649	439.767	439.777	0.01	64.4807	64.1393	67.5881	3.44879	0.943675	-360.777	1.0426	-75.1864	0.499295
615	USV	TRUE	0.807669	440.332	440.335	0.0028	74.1225	73.1873	74.3674	1.18009	0.439995	-413.507	1.0778	-72.9204	0.667095
616	USV	TRUE	0.760216	440.397	440.419	0.0224	59.4162	57.6816	70.4553	12.7736	5.36589	-543.635	1.0182	-66.655	0.725297
617	USV	TRUE	0.95708	440.515	440.529	0.0132	71.4289	68.9648	73.2695	4.30471	1.22733	-111.703	1.27901	-55.9545	0.88222
618	USV	TRUE	0.758955	475.663	475.68	0.0164	70.7511	70.4331	71.3846	0.951559	0.348786	20.1566	1.0287	-65.8161	0.66822
619	USV	TRUE	0.814579	475.872	475.874	0.002	69.2487	68.9325	69.8677	0.935162	0.356582	-467.581	1.01392	-71.9442	0.675507
620	USV	TRUE	0.709206	475.991	475.998	0.0068	74.6406	73.1541	75.0977	1.94362	0.720252	220.537	1.11469	-69.1299	0.64993
621	USV	TRUE	0.897652	476.63	476.705	0.0748	69.1634	67.1772	70.9071	3.72987	1.12893	-31.2322	1.02797	-66.5853	0.649873
622	USV	TRUE	0.679035	476.79	476.793	0.0028	55.2097	54.9722	55.2394	0.267189	0.0891293	67.1507	1.01361	-75.1745	0.603119
623	USV	TRUE	0.72432	476.876	476.924	0.0488	72.8151	58.3478	73.7312	15.3834	6.24261	-321.014	1.02719	-65.413	0.768424
624	USV	TRUE	0.81762	477.004	477.011	0.0068	68.0229	67.429	68.8909	1.4619	0.552675	191.256	1.02867	-70.4746	0.704373
625	USV	TRUE	0.684434	477.124	477.126	0.002	55.1697	55.0094	55.6328	0.623441	0.243171	-311.721	1.01894	-68.3618	0.628081
626	USV	TRUE	0.933065	477.222	477.225	0.0032	74.9267	74.6892	75.0529	0.363674	0.148289	-128.337	1.009	-63.4141	0.72836
627	USV	TRUE	0.678858	477.35	477.391	0.0408	67.836	67.4779	73.9766	6.49868	3.29165	-164.257	1.00318	-72.3123	0.528213
628	USV	TRUE	0.773497	477.51	477.512	0.0016	54.1839	54.1839	54.1839	2.13163e-14	7.53644e-15	1.01398e-11	1	-76.0214	0.532489
629	USV	TRUE	0.738315	477.685	477.69	0.0056	72.2362	70.3852	74.3262	3.94098	1.64999	-710.461	1.06406	-70.0703	0.661495
630	USV	TRUE	0.861198	477.813	477.82	0.0072	72.0744	71.2951	72.7572	1.46212	0.356982	-59.8962	1.13154	-65.6569	0.791285
631	USV	TRUE	0.687939	477.852	477.859	0.0068	54.3622	54.2811	54.6463	0.36523	0.135338	-28.2927	1.0103	-77.5601	0.574895
632	USV	TRUE	0.783095	477.942	477.943	0.0016	74.7552	74.7552	74.7552	1.42109e-14	4.35117e-15	9.93014e-12	1	-63.8514	0.781196
633	USV	TRUE	0.693601	478.035	478.037	0.0024	78.77	78.0204	79.015	0.994537	0.354547	306.154	1.1664	-63.5384	0.838455
634	USV	TRUE	0.907468	478.401	478.403	0.002	61.1059	60.7897	61.3954	0.605629	0.218335	-290.727	1.00254	-72.7753	0.59872
635	USV	TRUE	0.82007	478.524	478.533	0.0084	70.1227	68.0601	73.5977	5.53755	2.27782	681.451	1.00614	-70.671	0.699318
636	USV	TRUE	0.769871	478.631	478.635	0.004	75.7048	74.6435	78.8071	4.1637	1.31368	941.403	1.06624	-64.9522	0.792502
637	USV	TRUE	0.801419	478.728	478.73	0.0024	78.7949	75.6555	79.4778	3.82229	1.44646	1558.6	1.08778	-68.4212	0.606829
638	USV	TRUE	0.951371	478.878	478.887	0.0088	69.1596	68.1866	74.3636	6.17707	2.65661	740.032	1.0083	-65.017	0.796756
639	USV	TRUE	0.993104	478.985	478.992	0.0072	77.9175	72.3784	80.8343	8.45584	3.09265	1327.94	1.06861	-70.4424	0.701884
640	USV	TRUE	0.743621	479.624	479.628	0.0036	76.2877	76.2302	76.5136	0.283366	0.104371	60.1145	1.00865	-60.8695	0.759145
641	USV	TRUE	0.843371	479.789	479.794	0.0052	74.458	73.5293	77.4706	3.94132	1.40689	745.831	1.02681	-67.0318	0.715913
642	USV	TRUE	0.793339	479.902	479.908	0.006	57.3054	56.317	62.9576	6.64061	3.01936	-1114.27	1.00278	-71.042	0.694297
643	USV	TRUE	0.814058	479.972	479.981	0.0092	74.9887	74.2984	75.2985	1.00009	0.289175	-37.4052	1.02515	-61.6008	0.848226
644	USV	TRUE	0.836947	480.017	480.07	0.0528	67.7144	60.3145	74.5368	14.2224	5.60558	218.492	1.15422	-67.5722	0.640775
645	USV	TRUE	0.90002	480.231	480.239	0.008	68.7547	67.497	73.2341	5.73715	2.29436	-798.328	1.03595	-62.6712	0.715628
646	USV	TRUE	0.914413	480.307	480.334	0.0268	75.6034	74.2923	78.0336	3.74136	1.06407	-76.1192	1.04103	-71.2925	0.714758
647	USV	TRUE	0.961959	480.599	480.649	0.0496	74.6726	70.768	78.8468	8.07886	1.88438	26.2433	1.19714	-61.7147	0.780337
648	USV	TRUE	0.945381	480.749	480.751	0.0016	72.9911	72.8931	73.2672	0.374065	0.153618	233.791	1.01068	-65.0814	0.773535
649	USV	TRUE	0.943591	480.833	480.849	0.016	73.2575	68.4731	73.5693	5.09622	1.69562	298.581	1.07701	-58.1004	0.868642
650	USV	TRUE	0.989612	480.925	480.984	0.0596	78.8859	77.4488	79.4301	1.98131	0.808224	25.9125	1.00487	-64.9078	0.772885
651	USV	TRUE	0.991639	481.55	481.764	0.214	80.8229	80.0979	82.4815	2.3836	0.990603	9.15834	1.00132	-68.7263	0.597153
652	USV	TRUE	0.893444	481.75	481.763	0.0132	76.1067	75.4197	82.3819	6.96218	3.07398	480.604	1.17909	-70.1366	0.708857
653	USV	TRUE	0.796234	481.869	481.892	0.0232	74.0867	74.0244	74.3827	0.358357	0.144759	4.73905	1.0036	-66.0183	0.765549
654	USV	TRUE	0.85967	482.03	482.047	0.0172	79.2488	76.5373	80.1865	3.64921	1.02164	-82.497	1.11867	-65.2765	0.783829
655	USV	TRUE	0.912593	482.148	482.154	0.006	81.1044	77.0856	81.78	4.69438	2.13621	-788.213	1.00371	-71.5366	0.700338
656	USV	TRUE	0.981348	482.684	482.698	0.0132	68.8758	66.3315	70.2281	3.89651	1.63704	292.488	1.02706	-72.7437	0.542469
657	USV	TRUE	0.94085	483.044	483.061	0.0176	71.758	68.2283	72.5854	4.35716	1.50394	-239.18	1.02894	-67.5244	0.640208
658	USV	TRUE	0.803902	483.231	483.299	0.068	64.1515	63.1793	71.2207	8.04132	3.02565	100.235	1.03632	-61.9264	0.780224
659	USV	TRUE	0.989391	483.389	483.392	0.0028	74.2537	73.942	74.3353	0.393362	0.146665	-137.836	1.01178	-62.4528	0.84331
660	USV	TRUE	0.738315	485.271	485.289	0.0176	75.7307	75.0045	76.5645	1.55994	0.576558	62.4329	1.05078	-68.1668	0.712483
661	USV	TRUE	0.661477	485.37	485.373	0.0024	81.5621	81.1242	83.4992	2.37501	0.900289	974.127	1.08476	-73.3177	0.661942
662	USV	TRUE	0.606481	485.468	485.47	0.0016	70.3624	70.1397	70.7632	0.623441	0.249933	389.651	1.00816	-68.631	0.735691
663	USV	TRUE	0.869714	485.569	485.57	0.0016	69.4695	69.0954	69.8436	0.74813	0.295724	467.581	1	-70.8642	0.741583
664	USV	TRUE	0.81597	485.663	485.667	0.0044	72.46	67.5066	73.1336	5.62692	1.86967	1268.97	1.14232	-67.515	0.750855
665	USV	TRUE	0.737574	485.763	485.769	0.0064	63.1801	55.9645	65.1989	9.23437	2.45896	1286.28	1.0481	-76.094	0.595527
666	USV	TRUE	0.602784	489.184	489.186	0.0024	68.8609	68.8238	69.1949	0.371096	0.138851	-139.161	1.01913	-69.7722	0.496953
667	USV	TRUE	0.83312	490.165	490.171	0.006	68.5126	68.0337	70.8915	2.85783	1.29699	477.203	1.00011	-72.2827	0.702542
668	USV	TRUE	0.947412	491.076	491.102	0.026	71.0243	68.2834	71.561	3.27763	1.61171	-115.128	1.00991	-69.9468	0.687692
669	USV	TRUE	0.91214	491.272	491.285	0.0136	64.534	64.1933	66.7996	2.60623	0.734125	-152.169	1.02748	-65.3111	0.652791
670	USV	TRUE	0.966979	491.373	491.448	0.0748	70.6383	61.2951	73.852	12.5568	5.17201	-156.778	1.03965	-68.2565	0.597985
671	USV	TRUE	0.927763	491.571	491.573	0.002	70.9821	70.6882	71.8906	1.20235	0.46	530.561	1.18181	-72.5527	0.525798
672	USV	TRUE	0.70903	491.848	491.858	0.01	65.2967	64.2913	66.4173	2.12605	1.03283	204.239	1.00187	-72.8049	0.577453
673	USV	TRUE	0.82541	491.99	492.028	0.0376	68.6049	63.8401	71.746	7.90591	2.71494	-188.341	1.04034	-72.1192	0.597957
674	USV	TRUE	0.735216	514.39	514.577	0.1872	86.9071	83.15	91.6616	8.51166	3.21136	10.8919	1.02129	-69.6598	0.645325
675	USV	TRUE	0.639605	514.656	514.66	0.0036	77.0929	75.2003	77.5753	2.37501	0.871887	678.094	1.09114	-68.9423	0.743781
676	USV	TRUE	0.82351	514.839	514.843	0.004	76.8695	72.3647	78.1727	5.80802	1.70612	1246.15	1.06069	-70.2632	0.725813
677	USV	TRUE	0.930604	515.526	515.528	0.0016	79.8986	79.2218	80.2193	0.997506	0.403004	623.441	1.0194	-69.0031	0.770979
678	USV	TRUE	0.683459	515.717	515.72	0.0028	83.9849	83.688	84.2818	0.593754	0.201156	204.986	1.00077	-65.9263	0.748944
679	USV	TRUE	0.617272	515.809	515.811	0.002	78.1792	77.3509	81.1183	3.76737	1.46851	1819.43	1.1462	-70.2105	0.717071
680	USV	TRUE	0.775029	542.783	542.789	0.006	75.5161	73.2747	76.8542	3.5795	1.30458	599.065	1.00985	-76.7654	0.548632
681	USV	TRUE	0.922399	565.858	565.861	0.0028	76.5462	76.279	76.947	0.667973	0.246149	249.165	1.00352	-61.8738	0.790123
682	USV	TRUE	0.72344	565.981	565.989	0.0076	74.1544	68.9264	78.5852	9.65881	3.09623	1213.05	1.00964	-69.7855	0.716501
683	USV	TRUE	0.62822	596.644	596.648	0.0044	74.7561	72.4794	75.7702	3.29083	1.1996	576.644	1.20951	-79.9378	0.492209
684	USV	TRUE	0.853069	596.729	596.74	0.0112	84.4016	76.1978	85.2169	9.01914	3.02224	769.532	1.15514	-75.2318	0.543609
685	USV	TRUE	0.742353	596.787	596.792	0.0052	71.0862	70.088	72.0882	2.00021	0.819576	-345.915	1.05233	-73.5804	0.63975
686	USV	TRUE	0.630275	596.879	596.883	0.004	76.9866	74.7303	78.1444	3.41408	1.12555	838.171	1.01857	-77.977	0.547263
687	USV	TRUE	0.87545	596.979	596.985	0.0064	76.3697	73.0765	81.6271	8.5506	3.08164	1347.69	1.07305	-77.0697	0.589787
688	USV	TRUE	0.824302	599.635	599.639	0.0044	69.896	67.4764	71.5065	4.0301	1.63629	1097.72	1.12099	-75.6723	0.598
						0.0178544
