# Supplementary material for: Bazedoxifene reverses sexually dimorphic autistic-like abnormalities in biallelic MDGA1-mutant mice
Source: EMBO Mol Med. 2026 Mar 20;18(4):1358–98. doi: 10.1038/s44321-026-00402-y (PMC13084050; doi:10.1038/s44321-026-00402-y)
Supplement: Supplementary file 20 — Source data Fig. 7 [file 44321_2026_402_MOESM20_ESM.zip › Panel I and J/Batch2/Mdga1-KI_sham_NT2.xlsx]

## Sheet: Sheet1
ID	Label	Accepted	Score	Begin Time (s)	End Time (s)	Call Length (s)	Principal Frequency (kHz)	Low Freq (kHz)	High Freq (kHz)	Delta Freq (kHz)	Frequency Standard Deviation (kHz)	Slope (kHz/s)	Sinuosity	Mean Power (dB/Hz)	Tonality
1	USV	TRUE	0.828939	2.78714	2.79314	0.006	77.5353	76.2142	79.7545	3.54026	1.01677	-522.754	1.03209	-69.2475	0.595248
2	USV	TRUE	0.93879	2.92234	2.92394	0.0016	76.3627	76.1934	77.0663	0.872818	0.366946	-545.511	1.05325	-71.9636	0.590307
3	USV	TRUE	0.610848	2.98434	2.99194	0.0076	59.7857	58.0119	74.2575	16.2456	4.66894	2163.15	1.04922	-78.1236	0.563112
4	USV	TRUE	0.957114	3.31231	3.32471	0.0124	67.5346	58.4328	67.7721	9.33928	2.78297	666.334	1.098	-71.7341	0.651947
5	USV	TRUE	0.961348	4.03231	4.05951	0.0272	74.2044	70.4723	78.0249	7.55256	2.40864	-199.857	1.12497	-61.5334	0.650886
6	USV	TRUE	0.850766	4.12308	4.12748	0.0044	64.8069	58.6393	68.7331	10.0938	3.62227	2487.25	1.00986	-71.0724	0.671197
7	USV	TRUE	0.665553	4.22068	4.22308	0.0024	80.8689	80.765	81.1658	0.400784	0.146947	55.6644	1.07689	-66.1595	0.754319
8	USV	TRUE	0.77342	4.31668	4.32428	0.0076	60.5935	56.1209	72.4807	16.3598	6.60188	2302.76	1.01957	-70.8754	0.727468
9	USV	TRUE	0.853893	4.41428	4.47028	0.056	85.054	82.4402	109.704	27.2634	10.1825	-163.806	1.63886	-70.6755	0.538889
10	USV	TRUE	0.818814	4.95068	5.07068	0.12	75.9346	44.7922	111.575	66.7824	11.8197	73.234	7.83522	-85.7514	0.250359
11	USV	TRUE	0.779159	5.31505	5.32505	0.01	77.8577	73.3966	82.6906	9.29405	4.89085	-967.373	1.0102	-77.2646	0.452166
12	USV	TRUE	0.882308	6.92382	6.93462	0.0108	72.6694	66.5986	73.9399	7.34125	2.54265	-658.586	1.0987	-67.3457	0.717939
13	USV	TRUE	0.640197	7.01702	7.02342	0.0064	76.8899	73.9211	77.5134	3.59221	1.15175	463.779	1.20236	-70.3925	0.723529
14	USV	TRUE	0.811834	7.10379	7.10579	0.002	74.9864	74.9062	77.1863	2.28001	0.907861	-994.962	1.1788	-63.7603	0.786249
15	USV	TRUE	0.846889	7.18219	7.19059	0.0084	81.2866	81.2331	82.8162	1.58312	0.51655	118.589	1.07832	-65.3118	0.77496
16	USV	TRUE	0.923177	7.26139	7.28339	0.022	80.6202	78.7643	81.5515	2.78722	0.842133	7.14381	1.06857	-67.1499	0.697626
17	USV	TRUE	0.916998	7.67539	7.67779	0.0024	109.499	108.831	110.234	1.40274	0.505236	584.476	1.00034	-74.1482	0.601339
18	USV	TRUE	0.642003	8.00979	8.01179	0.002	85.3414	83.854	85.6174	1.76345	0.672191	-809.201	1.0884	-61.6679	0.793075
19	USV	TRUE	0.854737	8.09415	8.09975	0.0056	96.792	96.1611	97.5268	1.36563	0.360292	191.048	1.02477	-59.0512	0.862034
20	USV	TRUE	0.60915	8.18455	8.18615	0.0016	109.663	109.342	110.34	0.997506	0.403004	623.441	1.0194	-70.6207	0.732616
21	USV	TRUE	0.993519	8.28055	8.31175	0.0312	80.9916	75.7415	83.2968	7.55537	2.33149	164.07	1.07387	-69.738	0.717906
22	USV	TRUE	0.840015	8.41095	8.43255	0.0216	87.3317	82.0483	94.7396	12.6913	3.91297	-327.939	1.86088	-67.6268	0.647146
23	USV	TRUE	0.740939	8.62575	8.62815	0.0024	83.2794	82.9454	83.9474	1.00196	0.367366	-417.483	1.01249	-64.8454	0.607466
24	USV	TRUE	0.799176	8.75975	8.76295	0.0032	77.5854	76.7986	79.9233	3.12463	1.06062	-729.822	1.52976	-64.3569	0.701175
25	USV	TRUE	0.713142	8.88335	8.89895	0.0156	78.9385	70.7644	81.5725	10.8081	4.39574	-719.843	1.2686	-68.1589	0.716915
26	USV	TRUE	0.929511	8.96855	9.03815	0.0696	59.5976	58.7373	75.1848	16.4475	6.12161	-224.693	1.05917	-64.5918	0.713406
27	USV	TRUE	0.956221	9.16652	9.17732	0.0108	71.5194	67.0517	73.0027	5.95094	2.00341	414.553	1.36444	-62.2391	0.777838
28	USV	TRUE	0.923105	9.24052	9.25492	0.0144	73.8529	66.8468	74.6793	7.83249	2.61532	500.096	1.15356	-63.3142	0.795948
29	USV	TRUE	0.870858	9.33132	9.44492	0.1136	79.7221	78.1802	85.9566	7.77633	1.88433	46.4362	1.01981	-64.6534	0.701224
30	USV	TRUE	0.943413	9.53052	9.53212	0.0016	77.7412	77.4651	77.8392	0.374065	0.153618	-233.791	1.01068	-63.5207	0.791305
31	USV	TRUE	0.89631	9.61092	9.62132	0.0104	84.4174	83.8007	85.3971	1.59641	0.511093	144.625	1.01473	-63.3612	0.788801
32	USV	TRUE	0.760482	9.73652	9.73892	0.0024	97.3864	89.1703	99.1899	10.0196	3.79316	-4091.33	1.05724	-69.2517	0.664987
33	USV	TRUE	0.980319	9.84252	9.84452	0.002	72.7169	72.2538	73.2068	0.952975	0.366077	-488.574	1.00178	-64.8318	0.743643
34	USV	TRUE	0.872238	9.94532	9.94692	0.0016	72.8361	71.5892	74.083	2.49377	0.985747	-1558.6	1	-68.1702	0.720724
35	USV	TRUE	0.964613	10.0529	10.0973	0.0444	75.0034	68.5365	79.9635	11.4269	3.16478	105.669	1.22532	-66.9826	0.642679
36	USV	TRUE	0.668424	10.1765	10.1785	0.002	86.9109	85.9446	87.5744	1.62985	0.652958	-863.275	1.0171	-70.6862	0.712197
37	USV	TRUE	0.839381	10.3205	10.3353	0.0148	73.3689	69.8373	88.4146	18.5773	5.14432	-372.896	1.58517	-64.114	0.761743
38	USV	TRUE	0.791007	10.4369	10.4393	0.0024	82.8988	77.1542	83.6484	6.49418	2.43097	-2477.07	1.20771	-63.2847	0.77298
39	USV	TRUE	0.952223	10.5181	10.5205	0.0024	70.3666	69.2979	71.235	1.93712	0.698686	807.134	1.00174	-68.0602	0.758153
40	USV	TRUE	0.727703	10.6169	10.6185	0.0016	76.6311	76.1324	78.3768	2.24439	0.903452	-1091.02	1.46414	-60.2711	0.84702
41	USV	TRUE	0.672227	11.1909	11.2069	0.016	76.4647	76.1042	85.2636	9.15937	4.13367	-498.519	1.82068	-73.1237	0.602487
42	USV	TRUE	0.917165	11.2901	11.2937	0.0036	77.6518	76.6205	78.5343	1.91382	0.67194	545.618	1.00305	-71.4058	0.652505
43	USV	TRUE	0.697498	11.4497	11.4657	0.016	77.086	75.0349	81.6091	6.57415	2.24292	-295.105	1.26372	-70.3672	0.650539
44	USV	TRUE	0.914688	11.5973	11.6157	0.0184	66.6697	65.5185	69.5685	4.04995	1.2538	198.105	1.0369	-64.99	0.768052
45	USV	TRUE	0.79946	11.6521	11.6593	0.0072	60.2919	59.0525	60.3958	1.34337	0.449783	-182.456	1.02225	-66.3203	0.732609
46	USV	TRUE	0.846755	11.7253	11.7465	0.0212	83.9988	81.2428	84.4203	3.17747	1.37785	-104.978	1.03845	-70.2806	0.702619
47	USV	TRUE	0.954327	11.8417	11.8441	0.0024	74.5702	74.2362	75.2381	1.00196	0.367366	-417.483	1.01249	-63.3247	0.750047
48	USV	TRUE	0.913544	11.9281	11.9309	0.0028	83.6478	83.2655	85.7667	2.50119	0.886839	-770.466	1.22954	-57.5868	0.848714
49	USV	TRUE	0.721546	12.0097	12.0193	0.0096	81.7298	77.0985	82.7044	5.60589	2.02571	-517.64	1.33975	-61.5589	0.790944
50	USV	TRUE	0.92702	12.1992	12.2124	0.0132	74.7507	72.9649	82.7911	9.82627	3.88569	-752.916	1.01844	-62.375	0.775197
51	USV	TRUE	0.833106	12.3228	12.3256	0.0028	75.1656	72.6562	76.423	3.76684	1.36939	-1360.58	1.03533	-62.968	0.772154
52	USV	TRUE	0.881709	12.416	12.4176	0.0016	82.1182	80.0876	83.0801	2.99252	1.20901	1870.32	1.0122	-72.7547	0.659653
53	USV	TRUE	0.938738	12.5036	12.5136	0.01	75.5724	75.231	76.2181	0.987116	0.34361	73.5214	1.02686	-63.406	0.785532
54	USV	TRUE	0.618912	12.6044	12.6064	0.002	79.6251	77.6479	80.6137	2.9658	1.2215	-1591.68	1.04442	-67.7111	0.692543
55	USV	TRUE	0.897849	12.6912	12.6944	0.0032	82.014	79.7974	82.5266	2.72926	0.969454	-813.15	1.05492	-69.5139	0.665504
56	USV	TRUE	0.95791	12.7812	12.7908	0.0096	76.4879	71.0631	77.0668	6.00367	2.13735	673.184	1.13691	-71.5617	0.649631
57	USV	TRUE	0.924804	12.9612	12.972	0.0108	82.9561	76.2678	83.2765	7.00864	3.21524	675.988	1.01393	-70.0936	0.693731
58	USV	TRUE	0.907821	13.1368	13.1448	0.008	76.6917	74.0021	77.1593	3.15717	0.77773	174.365	1.24851	-60.3959	0.79639
59	USV	TRUE	0.94921	13.2256	13.26	0.0344	77.4788	73.5244	81.1589	7.63455	2.77853	-63.7655	1.16393	-68.7813	0.718503
60	USV	TRUE	0.867338	13.3308	13.3328	0.002	72.5893	71.8501	73.0257	1.17563	0.414719	-539.468	1.02759	-60.6506	0.790097
61	USV	TRUE	0.838189	13.4332	13.4372	0.004	78.135	75.3146	83.1745	7.85981	3.33487	-2412.63	1.1353	-63.7959	0.722047
62	USV	TRUE	0.658237	13.6392	13.6472	0.008	79.5678	73.9346	80.5449	6.61036	2.23403	-804.938	1.10896	-61.4669	0.793401
63	USV	TRUE	0.683266	14.3124	14.3168	0.0044	99.1498	96.7599	101.206	4.44573	1.85568	1251.09	1.09334	-72.4387	0.587742
64	USV	TRUE	0.73514	14.4904	14.5028	0.0124	66.8125	62.0689	95.0088	32.9399	12.2626	-2424.53	1.51316	-73.9996	0.548649
65	USV	TRUE	0.855581	14.614	14.6516	0.0376	75.0679	72.884	77.6993	4.81529	1.74641	-70.162	1.1138	-69.8924	0.658748
66	USV	TRUE	0.783496	14.808	14.81	0.002	72.4436	72.2833	72.9067	0.623441	0.243171	-311.721	1.01894	-66.2153	0.748412
67	USV	TRUE	0.727957	15.4015	15.4087	0.0072	82.3669	80.3836	82.6914	2.30773	0.847301	-311.1	1.10537	-72.9773	0.646899
68	USV	TRUE	0.937594	15.6111	15.6323	0.0212	74.8318	74.3368	76.5206	2.18379	0.729655	83.2151	1.01999	-72.7102	0.60501
69	USV	TRUE	0.904164	15.7271	15.7295	0.0024	83.8195	83.4187	85.2891	1.87032	0.673394	-612.309	1.30124	-67.0036	0.701029
70	USV	TRUE	0.942994	15.8375	15.8679	0.0304	75.4982	71.2863	81.7783	10.492	3.45333	216.239	1.15255	-75.1142	0.534861
71	USV	TRUE	0.802269	15.9935	16.0071	0.0136	64.4563	62.2517	67.6947	5.44299	1.96853	-429.994	1.06067	-74.7886	0.541167
72	USV	TRUE	0.645639	16.0927	16.1063	0.0136	81.3688	79.9881	84.5903	4.60218	1.07831	14.7797	1.37691	-77.4401	0.538642
73	USV	TRUE	0.907401	16.2979	16.3435	0.0456	72.7161	72.404	81.4976	9.09368	4.89568	-198.596	1.00068	-75.579	0.587641
74	USV	TRUE	0.903036	16.5089	16.5289	0.02	72.2034	63.0364	77.5448	14.5084	5.8043	725.42	1.00004	-70.366	0.539934
75	USV	TRUE	0.925232	16.8923	16.8955	0.0032	82.7797	81.8445	83.0098	1.16524	0.399235	-327.802	1.07021	-72.4894	0.590576
76	USV	TRUE	0.979956	16.9943	17.0027	0.0084	74.9022	73.3012	81.433	8.13175	2.99418	-941.124	1.00671	-68.2845	0.723696
77	USV	TRUE	0.607742	17.1999	17.2063	0.0064	76.8934	70.6419	79.637	8.9951	3.35314	-1340.28	1.00363	-75.7544	0.585657
78	USV	TRUE	0.871033	17.4807	17.4971	0.0164	84.1737	77.5187	84.2912	6.77257	3.00004	417.663	1.051	-79.6287	0.549934
79	USV	TRUE	0.863318	17.6695	17.6711	0.0016	78.3868	77.9771	80.6757	2.69861	1.13192	-1636.53	1.10773	-73.4611	0.604925
80	USV	TRUE	0.672568	17.8079	17.8095	0.0016	73.9361	73.6867	74.0074	0.320627	0.129065	155.86	1.04572	-70.5263	0.584055
81	USV	TRUE	0.655925	18.0851	18.0963	0.0112	56.5246	54.9527	58.3791	3.4263	0.922323	-253.249	1.03119	-75.2244	0.506695
82	USV	TRUE	0.885758	18.4138	18.4198	0.006	72.4788	68.8522	73.3249	4.47269	1.65471	-788.51	1.05003	-72.1056	0.655594
83	USV	TRUE	0.94429	18.4974	18.5154	0.018	73.409	66.6761	73.5926	6.91645	2.55591	390.86	1.0243	-67.1182	0.700821
84	USV	TRUE	0.751052	18.6118	18.6158	0.004	81.6524	80.6208	82.8845	2.26369	0.807049	605.055	1.01125	-67.468	0.727983
85	USV	TRUE	0.751803	18.8898	18.8934	0.0036	71.0385	68.1959	75.5955	7.39966	2.36047	-1921.6	1.04214	-67.5028	0.66028
86	USV	TRUE	0.797738	18.9742	19.0242	0.05	69.7847	67.6359	70.793	3.15709	1.30264	-47.9914	1.02263	-63.9366	0.760276
87	USV	TRUE	0.71852	19.267	19.269	0.002	76.2419	75.85	77.4531	1.60314	0.613334	-707.415	1.24555	-67.0764	0.699013
88	USV	TRUE	0.991242	19.5798	19.585	0.0052	77.8018	75.0409	82.6112	7.57036	2.8297	1658.76	1.05454	-65.2923	0.711706
89	USV	TRUE	0.939181	19.717	19.7422	0.0252	72.2308	68.6386	74.3238	5.68519	2.02471	52.1964	1.18503	-66.1305	0.728335
90	USV	TRUE	0.922335	19.829	19.8362	0.0072	73.4284	71.1636	74.6308	3.46724	1.15073	-513.429	1.14536	-60.0148	0.780476
91	USV	TRUE	0.889037	19.9246	19.927	0.0024	69.2313	67.8285	69.966	2.13751	0.782018	890.631	1.01642	-62.7387	0.785926
92	USV	TRUE	0.884947	20.1058	20.119	0.0132	82.8027	76.7838	83.4048	6.62096	3.18954	-491.111	1.08329	-64.6676	0.76305
93	USV	TRUE	0.842001	20.2146	20.2182	0.0036	71.4855	70.9586	72.9625	2.00392	0.760424	602.3	1.06633	-71.5922	0.715614
94	USV	TRUE	0.935429	20.3206	20.325	0.0044	82.2572	82.178	84.8027	2.62473	1.1343	-628.532	1.06113	-62.1545	0.788236
95	USV	TRUE	0.669415	20.405	20.4086	0.0036	75.7365	74.6083	76.8201	2.21173	0.754597	618.943	1.02661	-73.5636	0.567169
96	USV	TRUE	0.658849	20.5154	20.5194	0.004	72.8704	71.0594	73.0633	2.00392	0.759391	521.39	1.10297	-67.4767	0.733643
97	USV	TRUE	0.925402	20.627	20.6298	0.0028	84.1875	82.5175	85.7238	3.20627	1.14351	1166.3	1.00094	-70.4004	0.732624
98	USV	TRUE	0.846006	20.7722	20.777	0.0048	71.0915	66.9872	74.0974	7.1102	2.48184	-1556.77	1.13033	-70.6409	0.658341
99	USV	TRUE	0.694979	20.8874	20.889	0.0016	73.6819	72.5775	74.0737	1.49626	0.614471	-935.162	1.03875	-62.6276	0.768083
100	USV	TRUE	0.732396	21.0777	21.0809	0.0032	80.7805	76.0824	82.8067	6.72426	2.61965	-2306.98	1.10675	-66.3751	0.722635
101	USV	TRUE	0.891014	21.1729	21.1753	0.0024	78.6605	77.9777	83.2027	5.22503	1.93138	-1892.59	1.30804	-65.2724	0.778824
102	USV	TRUE	0.897966	21.3313	21.3389	0.0076	81.8659	79.8715	83.2173	3.34575	1.08557	336.043	1.07704	-71.7697	0.648829
103	USV	TRUE	0.939297	21.4709	21.4781	0.0072	66.612	66.3522	67.4506	1.09844	0.326	4.94877	1.0947	-63.5295	0.718344
104	USV	TRUE	0.975049	21.6089	21.6257	0.0168	70.2678	63.9889	81.512	17.5232	6.5245	-1101.37	1.0355	-66.6001	0.724049
105	USV	TRUE	0.809336	21.7053	21.7253	0.02	70.8695	69.6107	77.6503	8.03964	2.82551	-389.666	1.21659	-69.2959	0.721073
106	USV	TRUE	0.997686	21.8253	21.8689	0.0436	69.9713	68.153	75.9895	7.83656	2.32112	-164.628	1.01153	-63.8593	0.781353
107	USV	TRUE	0.833131	21.9561	21.9761	0.02	70.1131	67.8215	76.2716	8.45009	3.43494	396.049	1.10512	-59.4041	0.797768
108	USV	TRUE	0.665773	22.0621	22.0777	0.0156	74.4771	69.8445	75.6268	5.78229	1.79528	275.859	1.21689	-55.0359	0.857122
109	USV	TRUE	0.836615	22.3525	22.3581	0.0056	73.3211	72.5641	73.6996	1.13555	0.383628	-183.891	1.04895	-56.9662	0.857872
110	USV	TRUE	0.961503	22.4349	22.4489	0.014	78.6726	74.1287	84.2805	10.1518	3.80883	790.325	1.0251	-66.3582	0.729107
111	USV	TRUE	0.894691	22.5785	22.5945	0.016	71.2599	68.724	72.3443	3.62028	1.24878	134.342	1.085	-62.1606	0.769283
112	USV	TRUE	0.919443	22.9289	22.9309	0.002	70.6236	70.1338	71.0867	0.952975	0.366077	488.574	1.00178	-68.0663	0.766249
113	USV	TRUE	0.835342	23.0645	23.0697	0.0052	57.4573	57.1678	58.2589	1.09102	0.348776	-197.782	1.01662	-71.3868	0.549544
114	USV	TRUE	0.895539	23.1517	23.1549	0.0032	82.9438	80.1288	83.4293	3.30049	1.43882	1084.69	1.02812	-70.0817	0.701708
115	USV	TRUE	0.900135	23.2673	23.2701	0.0028	82.9692	82.1528	83.0212	0.868365	0.311342	-245.63	1.09769	-63.0191	0.765094
116	USV	TRUE	0.956516	23.4417	23.4433	0.0016	91.0275	90.7781	91.0987	0.320627	0.129065	-155.86	1.04572	-67.4681	0.707748
117	USV	TRUE	0.957511	23.8645	23.8849	0.0204	80.2957	71.9143	80.9724	9.05816	3.89387	434.057	1.05915	-71.3674	0.633068
118	USV	TRUE	0.858938	23.9809	23.9985	0.0176	78.6013	75.0824	85.9198	10.8374	4.58758	627.394	1.00305	-80.69	0.496527
119	USV	TRUE	0.801486	24.0753	24.0805	0.0052	73.9919	73.4823	76.6713	3.18893	1.34896	628.563	1.01065	-77.3428	0.562685
120	USV	TRUE	0.791488	24.4589	24.4609	0.002	82.6253	82.2957	82.9548	0.659067	0.266714	-353.708	1.00734	-72.1851	0.609696
121	USV	TRUE	0.737042	24.7329	24.7409	0.008	79.5363	75.1567	82.1704	7.01372	2.38638	-405.765	1.69301	-75.7402	0.455056
122	USV	TRUE	0.733403	25.0429	25.0693	0.0264	80.5329	73.0865	81.4562	8.36972	2.82269	-237.464	1.18076	-74.358	0.601585
123	USV	TRUE	0.81974	25.118	25.1308	0.0128	66.1385	64.2979	70.7772	6.47934	2.53119	611.769	1.10227	-63.8187	0.787534
124	USV	TRUE	0.962502	25.2244	25.2272	0.0028	66.274	66.2035	66.5968	0.393362	0.136623	111.329	1.02237	-65.2408	0.76886
125	USV	TRUE	0.809566	25.3368	25.3464	0.0096	79.2006	76.5879	80.6486	4.0607	1.49639	485.634	1.03625	-78.0243	0.546089
126	USV	TRUE	0.946732	25.552	25.5916	0.0396	78.3515	68.7633	93.0233	24.26	7.14826	204.734	1.71919	-78.1003	0.545289
127	USV	TRUE	0.758243	25.6688	25.6752	0.0064	70.906	67.6102	71.4903	3.8801	1.33649	-573.62	1.05756	-71.7504	0.65464
128	USV	TRUE	0.9121	25.828	25.8432	0.0152	77.8997	73.6258	80.9831	7.3573	2.4824	294.442	1.39905	-68.2346	0.712094
129	USV	TRUE	0.727408	26.0116	26.014	0.0024	72.8908	71.5178	73.4549	1.93712	0.720424	-222.658	2.04556	-68.6152	0.702507
130	USV	TRUE	0.962922	27.9148	27.97	0.0552	69.1135	68.8412	89.3006	20.4593	7.30346	-357.263	1.07156	-74.8152	0.439414
131	USV	TRUE	0.699094	28.4943	28.4971	0.0028	77.0184	75.9273	79.1781	3.2508	1.11909	-1118.59	1.01661	-68.3472	0.715978
132	USV	TRUE	0.856341	28.5779	28.5859	0.008	71.5047	70.728	73.0528	2.32473	0.978839	-263.822	1.21922	-62.4587	0.769296
133	USV	TRUE	0.983703	28.8321	29.0871	0.255	76.6676	67.7163	81.7894	14.0731	5.67278	-42.3441	1.22786	-67.1116	0.655996
134	USV	TRUE	0.839614	29.0519	29.0919	0.04	66.6889	65.4906	71.8695	6.37893	2.24147	-150.746	1.01283	-65.1927	0.77716
135	USV	TRUE	0.905198	29.1999	29.2023	0.0024	67.7416	67.608	68.0088	0.400784	0.146947	-166.993	1.00302	-64.2107	0.769041
136	USV	TRUE	0.849027	29.2955	29.3143	0.0188	71.277	69.0274	72.3808	3.35332	0.967555	-17.6505	1.09568	-68.5519	0.644395
137	USV	TRUE	0.690175	29.3875	29.3899	0.0024	62.9004	60.7629	64.704	3.94104	1.42063	-1642.1	1.00071	-72.4953	0.692655
138	USV	TRUE	0.94509	29.4635	29.4867	0.0232	73.9223	72.3266	76.8006	4.47408	1.64248	-149.755	1.09937	-67.5461	0.732099
139	USV	TRUE	0.957748	29.5787	29.6567	0.078	77.4576	62.2584	81.7266	19.4682	7.2587	-284.723	1.12675	-64.8948	0.717756
140	USV	TRUE	0.904107	29.7355	29.7375	0.002	76.1063	76.0618	77.567	1.50517	0.599829	-632.348	1.21078	-63.8469	0.776489
141	USV	TRUE	0.926345	29.8263	29.8283	0.002	84.719	84.1401	85.0219	0.881724	0.312948	-404.601	1.02463	-64.2201	0.722882
142	USV	TRUE	0.969202	29.9503	29.9535	0.0032	75.3031	75.0359	80.7508	5.71488	1.97471	-1478.2	1.13199	-61.2068	0.790209
143	USV	TRUE	0.887762	30.0679	30.0703	0.0024	84.183	83.5818	84.7174	1.13555	0.409082	-473.147	1.00044	-64.1672	0.699399
144	USV	TRUE	0.927344	30.1491	30.1723	0.0232	72.6704	70.5494	82.4782	11.9289	5.67098	475.262	1.05299	-65.4548	0.770635
145	USV	TRUE	0.75781	30.4559	30.4659	0.01	79.2309	78.3708	83.1289	4.75802	2.09229	447.034	1.10734	-71.1231	0.70156
146	USV	TRUE	0.972648	30.6279	30.6679	0.04	62.9772	59.1654	70.4993	11.3339	3.87432	293.319	1.03406	-67.3377	0.710293
147	USV	TRUE	0.9371	30.7623	30.7915	0.0292	78.6109	76.0977	87.0694	10.9717	4.27505	66.882	1.43229	-72.317	0.651344
148	USV	TRUE	0.782133	30.8915	30.8959	0.0044	73.8822	67.4697	74.6689	7.19926	2.65589	-1678.76	1.15035	-68.7691	0.721228
149	USV	TRUE	0.911401	30.9775	30.9911	0.0136	73.2987	67.0853	74.3353	7.25001	2.42504	371.01	1.28921	-66.0061	0.770202
150	USV	TRUE	0.958205	31.0738	31.1254	0.0516	79.9217	71.6715	82.701	11.0296	4.1108	81.4156	1.152	-63.2218	0.791517
151	USV	TRUE	0.889133	31.2074	31.2098	0.0024	81.2028	80.4829	83.9415	3.45862	1.24719	-1141.12	1.43144	-60.5419	0.769468
152	USV	TRUE	0.907817	31.3102	31.3126	0.0024	81.2861	79.8165	81.954	2.13751	0.787424	-890.631	1.02417	-62.6487	0.820414
153	USV	TRUE	0.738632	31.391	31.3926	0.0016	82.276	80.9489	83.0686	2.1197	0.847153	-1324.81	1.00811	-72.5516	0.707812
154	USV	TRUE	0.902476	31.8514	31.8586	0.0072	91.3957	81.4016	97.0448	15.6432	5.77834	2163.67	1.00558	-68.5607	0.718369
155	USV	TRUE	0.817654	31.9542	31.9606	0.0064	72.2488	71.8431	72.5962	0.753139	0.267644	-28.5156	1.06274	-64.712	0.796497
156	USV	TRUE	0.917518	32.1038	32.1142	0.0104	74.201	73.5892	76.078	2.48889	0.85513	227.086	1.00671	-72.9156	0.645767
157	USV	TRUE	0.975791	32.1814	32.2022	0.0208	75.6982	74.8783	76.1995	1.32116	0.518409	-56.5766	1.01787	-65.5162	0.791075
158	USV	TRUE	0.897796	32.2602	32.275	0.0148	73.6255	71.602	81.8391	10.2371	3.32976	-533.834	1.24467	-63.7167	0.769898
159	USV	TRUE	0.865896	32.3518	32.3566	0.0048	77.5177	74.9769	79.7712	4.79425	1.84369	923.824	1.04927	-74.6349	0.641491
160	USV	TRUE	0.965615	32.7768	32.8018	0.025	72.9512	62.815	76.6068	13.7918	5.1674	-251.717	3.29534	-76.014	0.452207
161	USV	TRUE	0.984259	33.059	33.0742	0.0152	76.8616	75.4596	86.2005	10.7409	2.94438	738.438	1.08108	-77.6345	0.533984
162	USV	TRUE	0.611347	33.3958	33.4178	0.022	78.6961	69.6288	88.3655	18.7367	6.30919	-537.411	1.75494	-71.2583	0.655589
163	USV	TRUE	0.827098	33.7934	33.8218	0.0284	73.0528	69.4051	75.21	5.8049	1.51122	59.8525	1.23429	-64.3852	0.65129
164	USV	TRUE	0.713367	33.9078	33.9954	0.0876	67.9304	61.6022	79.772	18.1698	3.91593	-134.945	1.26458	-65.6449	0.651903
165	USV	TRUE	0.843437	34.0813	34.0901	0.0088	71.1166	70.5626	72.8694	2.30674	0.796641	-23.8075	1.283	-63.8622	0.70049
166	USV	TRUE	0.707933	34.2589	34.2637	0.0048	74.6529	74.5044	75.4841	0.979694	0.306853	118.873	1.08022	-69.0307	0.647365
167	USV	TRUE	0.727374	34.6709	34.6969	0.026	78.6436	76.7095	80.5482	3.83873	1.22343	-52.4884	1.09467	-73.975	0.531512
168	USV	TRUE	0.718507	34.8277	34.8297	0.002	81.4292	81.1264	82.0081	0.881724	0.312948	404.601	1.02463	-75.2362	0.552903
169	USV	TRUE	0.688871	35.4137	35.4153	0.0016	76.8864	76.7439	77.3851	0.641254	0.258129	311.721	1.14317	-75.0932	0.615218
170	USV	TRUE	0.678071	35.5873	35.5901	0.0028	72.7488	71.2569	74.6413	3.3844	1.25288	-1272.33	1.00745	-73.4761	0.649717
171	USV	TRUE	0.614154	36.6409	36.6445	0.0036	48.8479	48.6178	49.0483	0.430471	0.14591	-22.0409	1.04612	-74.9106	0.556434
172	USV	TRUE	0.808318	37.0481	37.0497	0.0016	71.921	70.9235	72.206	1.28251	0.516259	623.441	1.32433	-73.7302	0.64584
173	USV	TRUE	0.739303	37.3412	37.3452	0.004	78.883	74.4076	81.9111	7.50356	3.17487	-2274.99	1.29672	-69.4019	0.721759
174	USV	TRUE	0.853222	37.4464	37.4564	0.01	73.9776	70.6276	74.5723	3.94462	1.52156	-399.892	1.10448	-71.1863	0.646921
175	USV	TRUE	0.698027	37.6576	37.6604	0.0028	74.7552	74.3841	75.1263	0.742192	0.290446	-293.343	1.00868	-73.0744	0.642428
176	USV	TRUE	0.75087	37.7488	37.7644	0.0156	76.0367	75.4249	76.6106	1.18566	0.357711	5.79457	1.03419	-79.4798	0.500694
177	USV	TRUE	0.755815	37.8716	37.8816	0.01	77.5192	76.0252	78.081	2.05579	0.79362	-180	1.01878	-76.3112	0.573202
178	USV	TRUE	0.848154	37.988	38.0044	0.0164	73.7146	72.6492	74.6696	2.02039	0.730374	-21.0117	1.14279	-71.9901	0.691426
179	USV	TRUE	0.817398	38.0944	38.096	0.0016	84.4329	84.3349	84.709	0.374065	0.153618	233.791	1.01068	-66.8786	0.656924
180	USV	TRUE	0.796422	38.3668	38.3684	0.0016	83.5343	83.1603	83.9084	0.74813	0.295724	467.581	1	-74.8914	0.61951
181	USV	TRUE	0.60961	38.4936	38.4968	0.0032	75.4079	74.9403	75.6157	0.675395	0.245076	-219.565	1.00554	-68.2254	0.652298
182	USV	TRUE	0.632206	38.6612	38.6652	0.004	75.9382	75.8452	76.9248	1.07965	0.437113	268.479	1.03308	-64.2777	0.779521
183	USV	TRUE	0.601674	38.7572	38.7588	0.0016	71.8068	71.8068	71.8068	1.42109e-14	4.6998e-15	5.61883e-12	1	-69.9956	0.653276
184	USV	TRUE	0.846349	38.9288	38.9388	0.01	61.8139	61.601	63.5915	1.99048	0.812486	-200.594	1.07614	-76.6508	0.531965
185	USV	TRUE	0.948242	39.022	39.0252	0.0032	73.495	73.0383	74.8519	1.81356	0.705619	566.4	1	-67.0467	0.698358
186	USV	TRUE	0.931702	39.2912	39.2928	0.0016	83.882	83.6594	84.2828	0.623441	0.249933	389.651	1.00816	-74.5155	0.574534
187	USV	TRUE	0.923322	39.4668	39.47	0.0032	77.513	76.986	78.9454	1.95939	0.629914	547.367	1.04081	-74.0958	0.639021
188	USV	TRUE	0.977676	39.9052	40.0152	0.11	77.8363	75.1225	80.83	5.70745	2.26597	0.796521	4.42695	-72.7002	0.527522
189	USV	TRUE	0.921965	40.1836	40.1948	0.0112	75.7964	75.4225	84.0624	8.63992	4.5162	776.536	1.00235	-76.3739	0.585675
190	USV	TRUE	0.826836	40.598	40.5996	0.0016	73.3107	73.0881	73.7115	0.623441	0.249933	389.651	1.00816	-64.1728	0.787862
191	USV	TRUE	0.934868	40.6992	40.712	0.0128	78.7233	70.6652	85.0029	14.3377	5.07021	-829.774	1.25106	-73.343	0.654397
192	USV	TRUE	0.648446	41.0815	41.0879	0.0064	76.3751	76.2035	77.851	1.64751	0.757404	304.177	1.02612	-80.7194	0.404418
193	USV	TRUE	0.727929	41.1775	41.1799	0.0024	82.0603	72.8423	84.1236	11.2813	4.27446	-4620.15	1.04976	-72.7053	0.670802
194	USV	TRUE	0.681789	41.3619	41.3635	0.0016	71.9748	71.8056	72.6784	0.872818	0.366946	-545.511	1.05325	-71.216	0.637702
195	USV	TRUE	0.800716	41.4563	41.4579	0.0016	81.7855	80.6811	82.1773	1.49626	0.614471	-935.162	1.03875	-69.3049	0.731463
196	USV	TRUE	0.885391	41.6447	41.6519	0.0072	76.4904	74.6408	77.0347	2.39391	0.777122	310.803	1.03632	-77.2856	0.496103
197	USV	TRUE	0.651882	41.8619	41.8635	0.0016	76.6671	75.9457	77.5666	1.62095	0.642088	1013.09	1.00178	-78.3215	0.514867
198	USV	TRUE	0.84414	41.9795	41.9811	0.0016	74.2329	73.9568	74.3309	0.374065	0.153618	-233.791	1.01068	-66.3645	0.777273
199	USV	TRUE	0.841465	42.4863	42.4895	0.0032	83.0413	83.0413	83.0413	2.84217e-14	4.16593e-15	-4.44089e-13	1	-67.6839	0.702169
200	USV	TRUE	0.838723	42.5703	42.5763	0.006	73.9963	73.9592	74.6123	0.653129	0.220295	101.724	1.01018	-65.8766	0.735516
201	USV	TRUE	0.64652	43.3671	43.3703	0.0032	72.805	71.2687	73.2058	1.93712	0.712079	621.586	1.05571	-77.7879	0.500656
202	USV	TRUE	0.786026	43.9531	43.9563	0.0032	84.1818	81.3427	89.4504	8.10762	2.69259	2300.89	1.08496	-73.8079	0.624687
203	USV	TRUE	0.889949	44.0767	44.1083	0.0316	77.7807	73.8602	79.8449	5.98471	2.29074	-145.815	1.06814	-69.9247	0.692373
204	USV	TRUE	0.835821	44.2122	44.2142	0.002	81.5354	81.3617	81.709	0.347346	0.151643	197.847	1.00936	-63.8239	0.730386
205	USV	TRUE	0.933531	44.3002	44.3066	0.0064	85.2777	82.4461	85.6751	3.22896	1.08164	-530.656	1.04718	-62.9019	0.757964
206	USV	TRUE	0.900364	44.3926	44.397	0.0044	79.9525	76.004	82.142	6.13793	2.45158	-1654.1	1.06713	-68.3867	0.726319
207	USV	TRUE	0.788922	44.5086	44.5126	0.004	59.6341	57.7705	60.7428	2.97227	0.977086	-662.219	1.07927	-74.3336	0.677043
208	USV	TRUE	0.94522	44.5946	44.5994	0.0048	76.0702	70.4659	76.1634	5.69753	2.29444	-1168.02	1.11922	-70.1194	0.72696
209	USV	TRUE	0.924709	44.7782	44.7806	0.0024	80.8668	75.4562	83.0711	7.61489	2.82152	-3172.87	1.00955	-68.4268	0.721495
210	USV	TRUE	0.787402	44.855	44.8622	0.0072	83.9886	83.6976	84.9052	1.20763	0.504206	175.692	1.06741	-71.4241	0.705902
211	USV	TRUE	0.904791	44.9474	44.9538	0.0064	77.35	77.0673	82.1544	5.08715	1.64382	-584.287	1.26649	-72.1919	0.661719
212	USV	TRUE	0.704108	45.027	45.045	0.018	83.5065	82.5051	84.6085	2.10342	0.769232	-114.309	1.04228	-71.9557	0.668773
213	USV	TRUE	0.955888	45.121	45.1358	0.0148	75.0659	71.7951	82.1827	10.3876	3.56559	551.263	1.5526	-69.5559	0.72095
214	USV	TRUE	0.929823	45.2146	45.2282	0.0136	79.5386	73.0692	83.2305	10.1613	5.00798	-744.111	1.3417	-71.5013	0.703207
215	USV	TRUE	0.880838	45.3154	45.3434	0.028	68.3016	66.55	71.6795	5.12945	1.84788	-156.206	1.03251	-73.1411	0.649504
216	USV	TRUE	0.925961	45.413	45.441	0.028	76.0334	70.0223	79.979	9.95665	4.71199	201.94	1.27971	-72.4909	0.695011
217	USV	TRUE	0.897059	45.5322	45.5342	0.002	82.0551	81.9215	83.4356	1.51407	0.571266	-569.367	1.25324	-64.0105	0.778462
218	USV	TRUE	0.956868	45.665	45.673	0.008	78.511	76.5304	80.4259	3.89552	1.27461	-404.51	1.24336	-63.4102	0.794403
219	USV	TRUE	0.62732	45.7742	45.7758	0.0016	75.3859	74.8159	76.3121	1.49626	0.597287	-935.162	1.00886	-71.5597	0.611019
220	USV	TRUE	0.715641	45.8562	45.8602	0.004	72.1968	72.1968	72.1968	1.42109e-14	4.65159e-15	1.53051e-12	1	-69.8316	0.693241
221	USV	TRUE	0.884002	45.9786	45.9802	0.0016	81.4566	81.0825	81.8307	0.74813	0.295724	-467.581	1	-72.6501	0.618902
222	USV	TRUE	0.698076	46.0638	46.0682	0.0044	81.9814	77.6098	82.5603	4.95042	1.4529	-718.836	1.30072	-68.7623	0.651738
223	USV	TRUE	0.649279	46.171	46.1726	0.0016	74.7892	74.2904	75.2879	0.997506	0.394299	-623.441	1	-74.8689	0.728654
224	USV	TRUE	0.676695	46.2666	46.281	0.0144	74.5321	72.5593	92.4792	19.9199	8.3056	-1351.6	1.25205	-77.7766	0.494614
225	USV	TRUE	0.744766	46.3534	46.3754	0.022	75.1748	71.186	79.9469	8.76091	2.28689	32.6682	1.62637	-75.3334	0.597613
226	USV	TRUE	0.8565	46.4618	46.4734	0.0116	76.8277	74.4457	77.6319	3.18619	1.10951	126.289	1.15153	-80.9453	0.497903
227	USV	TRUE	0.92032	46.5538	46.5726	0.0188	75.2274	73.9936	83.8004	9.80689	3.88643	503.646	1.00501	-74.7937	0.60252
228	USV	TRUE	0.96437	46.649	46.6734	0.0244	76.4449	73.2029	81.736	8.53307	2.70645	178.451	1.3645	-69.5428	0.718347
229	USV	TRUE	0.912114	46.7482	46.7542	0.006	75.5758	75.5019	76.8487	1.34672	0.680452	228.295	1.00267	-73.8629	0.626557
230	USV	TRUE	0.793557	46.843	46.847	0.004	79.2083	73.4637	84.1958	10.7321	4.5165	-3256.2	1.26975	-71.616	0.644017
231	USV	TRUE	0.841492	46.921	46.9242	0.0032	75.9142	74.9716	76.3447	1.37306	0.538692	476.24	1.04251	-74.6812	0.611815
232	USV	TRUE	0.957076	47.0082	47.0282	0.02	77.4175	74.5255	80.5629	6.03745	1.9631	81.9243	1.41175	-74.4887	0.652883
233	USV	TRUE	0.823147	47.8935	48.0385	0.145	79.4739	71.303	82.2454	10.9424	4.83229	-74.9672	1.20755	-74.7715	0.435537
234	USV	TRUE	0.681798	48.1765	48.1877	0.0112	72.7001	71.3113	78.796	7.48463	3.02283	565.375	1.51064	-69.9461	0.734922
235	USV	TRUE	0.868016	48.3105	48.3141	0.0036	69.3643	68.0033	70.2515	2.24823	0.857655	-636.004	1.00095	-72.0493	0.641775
236	USV	TRUE	0.827171	48.5337	48.5357	0.002	74.3006	74.0245	74.3273	0.302814	0.114253	113.873	1.03232	-68.8592	0.699612
237	USV	TRUE	0.792775	48.7233	48.7557	0.0324	74.2107	64.4539	75.0137	10.5598	4.84844	-325.389	1.00224	-74.9163	0.54807
238	USV	TRUE	0.756421	48.9529	48.9661	0.0132	76.8458	74.8277	79.5068	4.67906	1.36335	95.3417	1.36373	-74.8333	0.603415
239	USV	TRUE	0.613061	49.6097	49.6125	0.0028	82.2823	82.2267	82.338	0.111329	0.0407965	-26.5069	1.00415	-76.5789	0.532343
240	USV	TRUE	0.939362	50.42	50.4304	0.0104	73.3316	70.7987	75.1999	4.4012	1.75141	520.392	1.0705	-65.1306	0.776854
241	USV	TRUE	0.964521	51.176	51.184	0.008	75.347	73.4353	77.0885	3.65325	1.2618	456.687	1.02621	-69.3585	0.709109
242	USV	TRUE	0.750952	51.2972	51.3	0.0028	74.9057	73.7553	76.5905	2.83517	1.00502	-1019.63	1.00614	-65.7956	0.777779
243	USV	TRUE	0.68562	52.17	52.1812	0.0112	75.4342	73.6756	75.6555	1.97991	0.914445	-181.355	1.01423	-75.1575	0.592353
244	USV	TRUE	0.930938	52.2824	52.2884	0.006	77.2344	75.1386	78.6027	3.46415	1.51742	493.229	1.10212	-71.0815	0.694439
245	USV	TRUE	0.663994	52.366	52.3728	0.0068	77.2346	75.359	78.7434	3.3844	1.25093	-233.136	1.60328	-70.4022	0.596261
246	USV	TRUE	0.884216	52.464	52.4784	0.0144	75.2321	68.2919	82.6714	14.3796	4.83793	-425.073	1.92653	-69.8565	0.657358
247	USV	TRUE	0.824008	52.6144	52.616	0.0016	63.4432	63.3719	63.6926	0.320627	0.129065	155.86	1.04572	-75.5313	0.537555
248	USV	TRUE	0.882079	52.7312	52.7656	0.0344	83.5785	72.6414	85.0028	12.3614	4.19496	207.342	1.15535	-64.5514	0.714152
249	USV	TRUE	0.716681	52.856	52.858	0.002	80.361	77.177	81.8617	4.68472	1.66675	2136.88	1.02076	-71.4257	0.605208
250	USV	TRUE	0.893114	52.95	52.97	0.02	70.2588	69.3997	83.0665	13.6668	6.91676	704.287	1.0047	-68.9492	0.668721
251	USV	TRUE	0.720704	53.0532	53.066	0.0128	82.2687	74.96	83.0423	8.0823	3.25838	521.812	1.13926	-71.8155	0.649776
252	USV	TRUE	0.885413	53.1624	53.1648	0.0024	76.4975	75.6143	83.1104	7.49614	2.80645	2866.72	1.19937	-66.4366	0.714705
253	USV	TRUE	0.718269	53.2624	53.2656	0.0032	81.5605	81.4343	81.798	0.363674	0.148289	-128.337	1.009	-61.8411	0.781826
254	USV	TRUE	0.924908	53.3616	53.3632	0.0016	79.4867	76.5743	80.4396	3.86534	1.59514	-2415.84	1.02287	-68.8406	0.746227
255	USV	TRUE	0.607339	53.6152	53.6172	0.002	84.5602	84.2841	84.5869	0.302814	0.114253	-113.873	1.03232	-70.3191	0.630671
256	USV	TRUE	0.979634	54.4435	54.4451	0.0016	81.4087	81.3107	81.6847	0.374065	0.153618	233.791	1.01068	-74.7264	0.524594
257	USV	TRUE	0.715952	54.7267	54.7287	0.002	81.8329	81.5034	82.1625	0.659067	0.266714	353.708	1.00734	-70.8095	0.57098
258	USV	TRUE	0.886627	54.9371	54.9695	0.0324	77.0651	74.9515	81.5223	6.57079	2.25869	-171.438	1.05272	-63.7834	0.658829
259	USV	TRUE	0.764068	55.1027	55.1075	0.0048	61.859	59.6835	66.5124	6.82884	2.7541	1550.04	1.00802	-75.2336	0.495265
260	USV	TRUE	0.885293	55.2827	55.3123	0.0296	76.6669	75.575	81.333	5.75797	2.08319	-64.6255	1.14096	-71.1983	0.663976
261	USV	TRUE	0.835949	55.4063	55.4135	0.0072	84.1929	83.5743	84.9177	1.34337	0.443607	174.481	1.05533	-64.3301	0.780187
262	USV	TRUE	0.75678	55.4995	55.5015	0.002	71.8201	71.0275	72.025	0.997506	0.393399	488.574	1.0672	-64.5394	0.708197
263	USV	TRUE	0.990763	55.6611	55.6655	0.0044	60.8053	58.9943	63.1432	4.14885	1.31187	-906.201	1.00487	-63.4969	0.775627
264	USV	TRUE	0.994622	55.7495	55.7799	0.0304	79.599	70.2954	83.9912	13.6958	3.07657	3.73388	1.53522	-63.3564	0.789633
265	USV	TRUE	0.751872	56.0063	56.0615	0.0552	72.7909	72.6906	81.6416	8.95099	3.7716	136.991	1.07244	-59.1168	0.776604
266	USV	TRUE	0.715038	56.1343	56.1411	0.0068	54.4049	54.2592	54.4346	0.175394	0.0564431	-0.908971	1.00586	-72.9092	0.591863
267	USV	TRUE	0.81927	56.3011	56.3163	0.0152	75.8383	68.8254	110.232	41.4063	19.5172	3156.3	1.09787	-73.819	0.537008
268	USV	TRUE	0.842668	56.3887	56.3999	0.0112	83.454	83.2309	98.1015	14.8707	6.4513	1325.73	1.08196	-66.2328	0.767051
269	USV	TRUE	0.937756	56.4883	56.5159	0.0276	81.7848	76.0534	83.5833	7.52986	2.05351	-138.357	1.18676	-55.9349	0.863362
270	USV	TRUE	0.777146	56.6795	56.7303	0.0508	79.7971	75.5564	81.7374	6.18102	2.46859	-81.2669	1.07553	-56.8456	0.836368
271	USV	TRUE	0.970557	56.8239	56.8539	0.03	80.4964	74.4979	85.3039	10.806	3.69665	-211.771	1.25939	-56.9777	0.849897
272	USV	TRUE	0.961174	56.9779	56.9799	0.002	80.1374	76.4012	80.8722	4.47097	1.6365	-1884.96	1.15166	-54.6944	0.85799
273	USV	TRUE	0.882069	58.4038	58.4142	0.0104	83.6024	77.7242	93.4958	15.7716	4.77997	1416.14	1.01934	-59.4718	0.866683
274	USV	TRUE	0.971831	58.5822	58.5998	0.0176	78.0983	73.605	80.693	7.08801	2.96618	332.461	1.20542	-59.3575	0.721232
275	USV	TRUE	0.636532	58.6826	58.7074	0.0248	77.7377	74.7225	97.7999	23.0775	6.88962	-790.525	1.29357	-71.2747	0.545097
276	USV	TRUE	0.930612	58.7838	58.801	0.0172	73.7115	69.9156	74.4236	4.50798	2.02308	229.699	1.04976	-67.4873	0.733032
277	USV	TRUE	0.763771	58.8738	58.8886	0.0148	72.3631	70.5423	80.9364	10.3941	3.75826	-635.235	1.37155	-69.5071	0.65336
278	USV	TRUE	0.972288	58.9738	59.0006	0.0268	76.9704	75.3099	82.0673	6.75741	2.05485	-96.3379	1.26059	-68.0161	0.730701
279	USV	TRUE	0.759134	59.0894	59.0926	0.0032	75.2586	72.5051	80.1645	7.65942	2.36514	-2064.22	1.03333	-63.3755	0.790712
280	USV	TRUE	0.970348	59.169	59.1906	0.0216	83.3662	81.9497	84.5366	2.58687	0.90403	-76.0001	1.05475	-66.2039	0.728398
281	USV	TRUE	0.863912	59.2922	59.3058	0.0136	85.393	80.4648	87.6983	7.23352	2.82958	-639.15	1.16802	-61.5919	0.774044
282	USV	TRUE	0.957102	59.4086	59.4186	0.01	78.9926	76.8343	79.8883	3.05398	1.17766	-271.879	1.14402	-63.9002	0.720667
283	USV	TRUE	0.849924	59.5114	59.5282	0.0168	78.4605	69.8382	80.8806	11.0424	4.89801	-634.67	1.25887	-65.7629	0.719442
284	USV	TRUE	0.616531	59.6246	59.6266	0.002	76.5335	75.2688	77.1391	1.87032	0.715992	-935.162	1.02394	-64.8034	0.804755
285	USV	TRUE	0.81521	59.703	59.731	0.028	75.3211	72.4049	81.1271	8.72225	2.75651	-230.21	1.28853	-67.5276	0.729326
286	USV	TRUE	0.937074	59.8762	59.8858	0.0096	76.5131	71.9521	81.0455	9.0934	3.68827	892.445	1.08437	-64.6832	0.76531
287	USV	TRUE	0.674548	60.1329	60.1425	0.0096	81.2839	75.1253	89.2954	14.1701	4.38323	1472.98	1.03729	-69.6171	0.700002
288	USV	TRUE	0.922982	60.2753	60.2913	0.016	72.395	70.8784	72.6642	1.78575	0.679128	-47.3647	1.09633	-61.4475	0.778458
289	USV	TRUE	0.807914	60.4289	60.4305	0.0016	55.9499	55.5758	56.324	0.74813	0.295724	-467.581	1	-71.3769	0.698229
290	USV	TRUE	0.816448	60.5009	60.5105	0.0096	81.1724	75.7799	83.5589	7.77903	2.9682	-440.753	1.60882	-66.8584	0.701379
291	USV	TRUE	0.799459	60.5961	60.6129	0.0168	79.8525	75.3194	82.0171	6.69766	2.47413	-242.605	1.37431	-64.3489	0.786663
292	USV	TRUE	0.968804	60.6849	60.7189	0.034	75.2141	71.1227	85.7693	14.6465	6.4048	-395.127	1.06916	-69.8748	0.641063
293	USV	TRUE	0.892166	60.8781	60.8805	0.0024	74.4214	72.4174	74.7182	2.3008	0.862222	-890.631	1.15848	-66.0867	0.806038
294	USV	TRUE	0.726552	60.9501	60.9861	0.036	74.1664	71.4226	79.4792	8.05658	2.84814	122.553	1.20187	-73.3958	0.593696
295	USV	TRUE	0.717953	61.1189	61.1205	0.0016	72.3488	71.2088	78.2092	7.00036	2.82938	-3662.72	1.38385	-70.0785	0.653045
296	USV	TRUE	0.80062	61.2237	61.2301	0.0064	90.6286	90.0942	94.488	4.39378	1.8256	806.952	1.28044	-69.9696	0.647748
297	USV	TRUE	0.895983	61.3261	61.3289	0.0028	77.9239	77.7384	78.1095	0.371096	0.145223	146.671	1.00266	-66.9488	0.730794
298	USV	TRUE	0.934377	61.4057	61.4185	0.0128	87.1021	81.051	87.23	6.17898	2.83698	490.43	1.03905	-65.5056	0.778164
299	USV	TRUE	0.961323	61.5169	61.5297	0.0128	82.9714	82.0774	85.8122	3.73479	1.22756	199.911	1.4483	-66.1466	0.659877
300	USV	TRUE	0.887575	61.7473	61.7629	0.0156	74.6352	72.6386	76.256	3.61739	1.2583	-221.14	1.03194	-65.434	0.712088
301	USV	TRUE	0.885293	61.8353	61.8569	0.0216	77.2087	76.31	77.9435	1.63346	0.498384	59.3624	1.00585	-65.834	0.77842
302	USV	TRUE	0.934054	61.9289	61.9533	0.0244	85.0012	79.5372	91.0084	11.4712	3.35807	-174.501	1.36353	-58.7346	0.796299
303	USV	TRUE	0.800156	62.0361	62.0401	0.004	81.4152	78.4761	83.7011	5.22503	2.16777	-1588.46	1.10637	-59.7743	0.855571
304	USV	TRUE	0.91223	62.1205	62.1253	0.0048	72.8536	72.3559	73.683	1.32714	0.48841	285.326	1.0021	-61.1056	0.837311
305	USV	TRUE	0.955149	62.3813	62.3893	0.008	81.295	80.9202	83.2122	2.29196	0.868507	-316.859	1.06928	-68.1241	0.709481
306	USV	TRUE	0.978157	62.6473	62.6945	0.0472	80.8606	73.8256	81.5954	7.76974	3.35141	-151.03	1.0165	-68.7118	0.588693
307	USV	TRUE	0.74408	62.8005	62.8105	0.01	78.5853	77.8064	78.8111	1.00478	0.337117	-19.8157	1.0398	-63.2078	0.763279
308	USV	TRUE	0.882212	62.8773	62.9017	0.0244	76.4168	71.7471	82.7263	10.9792	3.69891	-45.9911	1.28297	-71.0535	0.706427
309	USV	TRUE	0.808814	62.9925	62.9977	0.0052	76.0113	74.4749	80.6054	6.13051	1.7224	-943.155	1.07113	-62.6879	0.778522
310	USV	TRUE	0.8766	63.0777	63.0877	0.01	60.0669	60.0609	60.3827	0.321742	0.141215	38.4009	1.001	-74.5966	0.556254
311	USV	TRUE	0.98497	63.2432	63.2632	0.02	79.6894	78.2833	80.2757	1.99242	0.699008	85.2508	1.02051	-64.8094	0.783426
312	USV	TRUE	0.981258	63.3348	63.3484	0.0136	77.788	77.12	82.2685	5.14847	1.57769	350.19	1.03132	-68.4798	0.712502
313	USV	TRUE	0.813496	63.4328	63.4348	0.002	73.4173	72.7984	73.7335	0.935162	0.356582	467.581	1.01392	-65.8491	0.712856
314	USV	TRUE	0.892541	63.6052	63.6236	0.0184	74.2919	67.0639	79.465	12.4011	3.78622	-727.168	1.07949	-62.9596	0.784499
315	USV	TRUE	0.901294	63.7064	63.7108	0.0044	78.7211	78.1868	80.0422	1.85548	0.700515	470.877	1.0355	-63.8277	0.803916
316	USV	TRUE	0.943987	63.8284	63.8736	0.0452	68.5213	65.087	73.7018	8.61476	2.94705	-135.197	1.07112	-58.7396	0.855148
317	USV	TRUE	0.837736	63.952	63.9904	0.0384	71.7314	68.7478	74.3113	5.56353	1.83684	-84.3108	1.08952	-57.8607	0.843516
318	USV	TRUE	0.803709	64.1352	64.1424	0.0072	75.8001	75.0012	78.2378	3.23654	1.05008	400.611	1.02789	-62.8326	0.702132
319	USV	TRUE	0.967079	64.2324	64.2988	0.0664	70.439	68.7888	77.0248	8.23596	2.50031	-81.3958	1.0536	-54.0076	0.852763
320	USV	TRUE	0.779509	64.3908	64.422	0.0312	72.6115	68.9674	91.8962	22.9288	9.06863	-687.701	1.0879	-60.3978	0.797666
321	USV	TRUE	0.946271	64.542	64.552	0.01	72.2725	63.5222	72.949	9.42676	4.87205	-944.487	1.00016	-63.1894	0.757726
322	USV	TRUE	0.930236	64.7292	64.758	0.0288	74.0312	70.7052	77.3478	6.64263	2.14755	-20.8709	1.24763	-72.0819	0.600081
323	USV	TRUE	0.763179	64.896	64.9088	0.0128	71.6966	70.5207	72.7013	2.18062	0.743966	165.44	1.0178	-72.3067	0.587561
324	USV	TRUE	0.604944	65.0268	65.0288	0.002	97.7306	97.2274	97.9488	0.721411	0.294569	374.701	1.0422	-72.9914	0.567779
325	USV	TRUE	0.785299	65.1788	65.1812	0.0024	76.31	76.2432	76.5252	0.282033	0.100127	83.4966	1.01988	-62.1326	0.805103
326	USV	TRUE	0.815473	65.27	65.28	0.01	95.6959	92.5549	99.417	6.86216	2.32741	389.004	1.73161	-75.3612	0.589706
327	USV	TRUE	0.840903	65.3804	65.3932	0.0128	75.1276	72.6048	76.1653	3.56055	1.38806	234.303	1.0905	-74.1163	0.544228
328	USV	TRUE	0.973542	65.576	65.58	0.004	78.9757	77.3428	81.8183	4.47542	1.84028	1277.58	1.42247	-65.2815	0.768148
329	USV	TRUE	0.660972	65.6788	65.6848	0.006	75.6382	75.0085	79.5543	4.54574	1.84466	-717.488	1.07292	-69.0168	0.709308
330	USV	TRUE	0.758717	65.7588	65.7644	0.0056	80.0781	79.348	80.8192	1.47116	0.547215	271.946	1.01739	-75.8944	0.55196
331	USV	TRUE	0.681072	66.0252	66.0368	0.0116	75.1844	73.2306	75.9048	2.67418	1.00253	127.17	1.11666	-70.2844	0.704904
332	USV	TRUE	0.775401	66.1344	66.1492	0.0148	74.3146	73.7514	75.878	2.12667	0.77124	-84.2978	1.07909	-69.3811	0.666066
333	USV	TRUE	0.986633	66.2615	66.2655	0.004	76.5589	75.6905	77.3382	1.64767	0.528303	-396.567	1.00775	-63.2333	0.779648
334	USV	TRUE	0.942871	66.5123	66.5211	0.0088	81.2845	77.3101	81.5082	4.19809	1.51762	443.556	1.12514	-73.9274	0.594288
335	USV	TRUE	0.805807	66.6235	66.6303	0.0068	75.6416	73.2592	76.5174	3.25822	1.10997	-508.045	1.03603	-69.7373	0.723762
336	USV	TRUE	0.745001	66.8923	66.9303	0.038	78.0311	74.5799	80.3036	5.72377	1.94343	-92.631	1.09756	-65.1377	0.706818
337	USV	TRUE	0.958643	67.0411	67.0635	0.0224	75.1225	73.9947	76.9278	2.93303	1.07754	51.77	1.08887	-67.869	0.713043
338	USV	TRUE	0.665578	67.1603	67.1831	0.0228	79.6543	75.2106	89.0172	13.8065	4.49461	208.976	1.58652	-74.8446	0.583366
339	USV	TRUE	0.92456	67.4523	67.5103	0.058	75.4503	75.3092	96.6276	21.3184	9.30306	-372.38	1.00549	-71.8129	0.584638
340	USV	TRUE	0.603956	67.6087	67.6115	0.0028	81.0955	75.5216	83.0623	7.54067	2.75401	-2707.23	1.02398	-69.1538	0.685942
341	USV	TRUE	0.789224	67.7827	67.7863	0.0036	77.0741	76.8068	77.7931	0.986289	0.357481	300.242	1.01666	-64.0216	0.775138
342	USV	TRUE	0.869031	67.8967	67.9255	0.0288	78.98	72.9855	80.5538	7.5683	2.30926	222.197	1.19136	-68.0765	0.709161
343	USV	TRUE	0.656255	68.0375	68.0423	0.0048	77.5981	75.9555	83.1516	7.19609	3.08785	-1638.68	1.01213	-77.4652	0.595311
344	USV	TRUE	0.608059	68.1719	68.1735	0.0016	43.2612	43.0118	43.5105	0.498753	0.197149	-311.721	1	-81.6186	0.476276
345	USV	TRUE	0.855523	68.2527	68.2683	0.0156	76.0061	72.7932	80.7462	7.95292	2.30469	221.685	1.47601	-72.2847	0.702
346	USV	TRUE	0.907482	68.3615	68.3635	0.002	82.4827	82.1665	83.1017	0.935162	0.356582	-467.581	1.01392	-66.7192	0.731437
347	USV	TRUE	0.841727	68.5283	68.5375	0.0092	78.221	72.3891	83.5023	11.1132	3.90727	-949.663	1.14363	-67.4284	0.777017
348	USV	TRUE	0.942739	68.6159	68.6179	0.002	74.7505	74.1626	76.5673	2.4047	0.92	1061.12	1.32829	-67.2752	0.777012
349	USV	TRUE	0.838793	68.7295	68.7507	0.0212	74.0429	69.7328	75.7842	6.05142	1.53539	-160.833	1.10394	-69.3884	0.70662
350	USV	TRUE	0.745075	68.8527	68.8579	0.0052	74.9309	74.0551	75.5692	1.51407	0.535226	315.391	1.02185	-67.0144	0.661581
351	USV	TRUE	0.918929	68.9571	68.9587	0.0016	80.7587	79.3871	81.2841	1.89704	0.766279	-857.232	1.55532	-68.7369	0.714888
352	USV	TRUE	0.727124	69.3203	69.3231	0.0028	74.0124	72.9436	74.6804	1.73673	0.584049	588.452	1.01284	-70.4921	0.650477
353	USV	TRUE	0.743947	69.4863	69.4879	0.0016	78.5047	77.9703	81.9782	4.00784	1.65787	-2337.91	1.15678	-72.1218	0.702761
354	USV	TRUE	0.970629	69.5695	69.5939	0.0244	79.7379	78.164	80.0966	1.93261	0.532716	-75.8775	1.01346	-64.6794	0.78161
355	USV	TRUE	0.983558	69.6851	69.6867	0.0016	82.2509	82.1529	82.527	0.374065	0.153618	233.791	1.01068	-64.1557	0.79423
356	USV	TRUE	0.664093	69.8507	69.8523	0.0016	84.3013	84.23	84.5506	0.320627	0.129065	-155.86	1.04572	-78.2601	0.56112
357	USV	TRUE	0.965047	69.9303	69.9471	0.0168	77.3506	72.3037	78.0222	5.71843	2.21462	349.549	1.08809	-64.2702	0.795669
358	USV	TRUE	0.940454	70.1782	70.185	0.0068	80.7233	79.8931	85.3159	5.42284	2.0047	784.363	1.03085	-75.7458	0.598542
359	USV	TRUE	0.623528	70.4514	70.457	0.0056	84.0002	83.8164	84.8474	1.03102	0.33811	138.856	1.04761	-73.6647	0.586694
360	USV	TRUE	0.839971	71.2562	71.2578	0.0016	74.7756	73.0299	75.2743	2.24439	0.903452	-1091.02	1.46414	-71.1276	0.663452
361	USV	TRUE	0.869259	71.451	71.453	0.002	78.3917	78.2937	78.6945	0.400784	0.153333	-176.854	1.03234	-69.8785	0.671748
362	USV	TRUE	0.750483	71.5566	71.5586	0.002	76.1946	75.8918	76.2925	0.400784	0.153333	176.854	1.03234	-70.4232	0.700412
363	USV	TRUE	0.623466	71.6454	71.6494	0.004	74.488	73.3708	76.071	2.70013	1.11457	667.358	1.01054	-71.9539	0.638881
364	USV	TRUE	0.83742	71.743	71.745	0.002	76.9885	73.368	78.0528	4.68472	1.79118	-2059.27	1.38101	-72.0698	0.604435
365	USV	TRUE	0.669675	71.9198	71.923	0.0032	72.9755	72.7974	74.5638	1.76642	0.632814	-517.988	1.09775	-74.7309	0.611656
366	USV	TRUE	0.717569	72.0998	72.1014	0.0016	77.2632	76.2122	77.9579	1.74564	0.695034	-1091.02	1.00602	-66.5893	0.803908
367	USV	TRUE	0.605533	72.1898	72.1934	0.0036	78.9422	77.057	79.9293	2.87228	0.944995	-766.482	1.02045	-73.9217	0.657796
368	USV	TRUE	0.905197	72.6158	72.623	0.0072	71.2279	69.808	72.9718	3.16382	1.28546	369.716	1.09066	-74.7308	0.661165
369	USV	TRUE	0.988164	72.7202	72.7222	0.002	77.5092	76.2312	77.8788	1.64767	0.65359	-821.289	1.0879	-64.7967	0.80476
370	USV	TRUE	0.943792	72.8686	72.9138	0.0452	78.1799	74.6682	83.1653	8.49713	2.48824	94.5847	1.05131	-72.4187	0.644682
371	USV	TRUE	0.936448	73.1057	73.1249	0.0192	77.5349	75.8286	84.16	8.33144	3.26404	437.327	1.19954	-74.459	0.585032
372	USV	TRUE	0.615433	73.3669	73.3685	0.0016	75.9007	75.0279	76.0165	0.9886	0.403004	545.511	1.14964	-69.7561	0.690689
373	USV	TRUE	0.961897	73.6141	73.6345	0.0204	70.5423	70.3353	73.9852	3.64986	1.54576	176.019	1.04969	-68.0813	0.656502
374	USV	TRUE	0.869381	73.7233	73.7261	0.0028	76.8311	74.8346	77.7588	2.92424	1.07402	1072.64	1.02785	-68.3171	0.683918
375	USV	TRUE	0.734227	73.8413	73.8445	0.0032	78.4248	76.792	78.7662	1.97423	0.702715	-584.476	1.1189	-63.6358	0.785696
376	USV	TRUE	0.959567	73.9593	73.9753	0.016	72.7507	68.6136	74.6851	6.07148	2.21434	-353.457	1.02335	-64.901	0.716149
377	USV	TRUE	0.929071	74.1009	74.1029	0.002	83.9538	83.9538	83.9538	4.26326e-14	1.49045e-14	1.24319e-12	1	-61.3435	0.639903
378	USV	TRUE	0.818866	74.2861	74.3365	0.0504	74.7295	71.9896	83.9207	11.9311	3.748	-183.974	1.16001	-66.7158	0.726661
379	USV	TRUE	0.662309	74.4489	74.4505	0.0016	76.3398	76.0905	77.7737	1.68329	0.703964	-1013.09	1.11772	-58.2236	0.869539
380	USV	TRUE	0.991789	74.5809	74.6073	0.0264	87.678	76.929	90.3645	13.4354	4.45158	-506.008	1.07585	-65.2532	0.775497
381	USV	TRUE	0.878827	74.6789	74.6953	0.0164	75.56	73.0514	77.8744	4.82307	1.50571	194.541	1.15218	-58.9388	0.867079
382	USV	TRUE	0.879898	74.7785	74.7993	0.0208	79.8459	74.9625	80.5491	5.58662	1.69877	213.178	1.10036	-56.2229	0.843177
383	USV	TRUE	0.68973	75.9773	75.9789	0.0016	72.7681	72.7681	72.7681	1.42109e-14	4.35117e-15	9.93014e-12	1	-80.2742	0.500402
384	USV	TRUE	0.759632	76.0521	76.0621	0.01	79.5801	74.6228	91.4525	16.8297	6.3443	1803.76	1.01201	-71.9017	0.656
385	USV	TRUE	0.790141	76.1384	76.1436	0.0052	72.4932	67.9444	73.3104	5.36607	1.72904	1045.91	1.01308	-63.1082	0.793449
386	USV	TRUE	0.993421	76.2892	76.2996	0.0104	72.6243	72.6028	79.16	6.55714	2.9275	-661.089	1.02169	-55.7043	0.837652
387	USV	TRUE	0.828589	76.548	76.5624	0.0144	76.5164	76.2506	76.8018	0.551235	0.165198	-22.8826	1.01024	-67.9242	0.727557
388	USV	TRUE	0.737687	76.632	76.6424	0.0104	75.523	74.8248	76.097	1.2722	0.367794	-5.41203	1.06647	-63.0278	0.804985
389	USV	TRUE	0.976524	76.7156	76.7312	0.0156	77.2999	76.3425	86.9517	10.6092	2.77257	604.051	1.03017	-68.0622	0.730758
390	USV	TRUE	0.866346	76.8804	76.8836	0.0032	73.479	73.286	73.8797	0.593754	0.197209	-128.337	1.05796	-58.5427	0.800866
391	USV	TRUE	0.965119	76.9568	76.9824	0.0256	81.5423	81.3502	83.522	2.1718	1.10912	-84.266	1.00036	-63.0822	0.785445
392	USV	TRUE	0.975591	77.0632	77.0652	0.002	82.3657	82.3657	82.3657	1.42109e-14	6.92551e-15	2.20698e-12	1	-61.0021	0.790033
393	USV	TRUE	0.728445	77.2176	77.2192	0.0016	85.1048	84.8554	85.176	0.320627	0.129065	-155.86	1.04572	-65.2113	0.791667
394	USV	TRUE	0.9646	77.3264	77.3356	0.0092	79.5193	73.9982	82.5177	8.51949	2.94608	1006.14	1.06352	-61.4235	0.795641
395	USV	TRUE	0.765647	77.596	77.6268	0.0308	98.2406	83.3697	104.462	21.0923	8.65462	477.733	2.07001	-77.4759	0.536032
396	USV	TRUE	0.889617	78.4776	78.4932	0.0156	84.9635	77.7904	96.6573	18.8669	7.53781	1287.49	1.01834	-70.8568	0.659828
397	USV	TRUE	0.698312	78.566	78.5684	0.0024	82.7532	80.8161	83.5548	2.73869	1.0139	-1141.12	1.0282	-67.7279	0.787003
398	USV	TRUE	0.766262	78.6644	78.6672	0.0028	77.2087	76.7114	77.706	0.994537	0.362471	369.329	1.0019	-65.9979	0.675384
399	USV	TRUE	0.871645	78.7488	78.7736	0.0248	77.1457	76.4541	81.0888	4.6347	1.38828	57.0483	1.14027	-63.9	0.661394
400	USV	TRUE	0.727684	78.8476	78.8564	0.0088	79.7746	78.7887	81.3282	2.53956	0.961893	-266.208	1.15731	-65.3428	0.704822
401	USV	TRUE	0.635414	82.731	82.7326	0.0016	57.6474	56.8459	58.0928	1.24688	0.499865	-779.302	1.01315	-77.6865	0.414316
402	USV	TRUE	0.885853	83.0554	83.0586	0.0032	82.8198	82.0257	84.1038	2.07814	0.844685	745.285	1.08506	-68.6863	0.706621
403	USV	TRUE	0.779742	83.775	83.8358	0.0608	75.8652	74.1007	76.6507	2.55	0.982471	24.9291	1.02264	-69.4213	0.700072
404	USV	TRUE	0.882114	84.0446	84.063	0.0184	70.7131	66.1222	70.737	4.61473	2.08457	260.265	1.00514	-69.8442	0.646819
405	USV	TRUE	0.742386	84.1926	84.2186	0.026	41.8182	41.4853	43.085	1.59969	0.647861	59.7535	1.00182	-77.1726	0.548515
406	USV	TRUE	0.877552	84.4538	84.4558	0.002	83.1458	82.4823	84.1121	1.62985	0.652958	-863.275	1.0171	-71.9349	0.648094
407	USV	TRUE	0.958674	84.6362	84.6394	0.0032	76.9508	76.9508	76.9508	1.42109e-14	6.40475e-15	-1.77636e-12	1	-65.52	0.696912
408	USV	TRUE	0.698354	85.031	85.0642	0.0332	69.6878	69.343	80.0965	10.7535	4.37091	-308.744	1.01141	-77.5736	0.449882
409	USV	TRUE	0.824871	85.1774	85.1798	0.0024	79.4992	77.8084	80.0226	2.21418	0.886913	-936.888	1.02789	-66.351	0.759243
410	USV	TRUE	0.919432	85.2866	85.2886	0.002	88.3915	88.3915	88.3915	1.42109e-14	4.20363e-15	-1.24319e-12	1	-71.3408	0.643524
411	USV	TRUE	0.691281	85.3598	85.3702	0.0104	95.0072	90.5321	96.9453	6.41325	2.40969	561.323	1.06451	-80.2623	0.488633
412	USV	TRUE	0.73164	85.4642	85.489	0.0248	83.0814	72.7549	85.7964	13.0414	4.18586	-350.319	1.5299	-72.0605	0.649865
413	USV	TRUE	0.814251	85.6006	85.603	0.0024	77.149	75.3455	83.1608	7.81528	2.94666	-3256.37	1.02245	-73.5669	0.652171
414	USV	TRUE	0.864286	85.7578	85.7594	0.0016	75.0081	72.0156	75.8631	3.84752	1.54878	-1870.32	1.53605	-75.2369	0.541718
415	USV	TRUE	0.781912	85.8594	85.8622	0.0028	81.1731	79.6071	84.3423	4.73519	1.63525	-1631.06	1.014	-69.5901	0.725401
416	USV	TRUE	0.793807	86.2013	86.2081	0.0068	75.2695	74.9412	76.144	1.20284	0.548003	174.525	1.0022	-69.8401	0.69991
417	USV	TRUE	0.845273	86.3093	86.3113	0.002	81.0007	75.7282	82.5861	6.85786	2.63857	-3120.39	1.32575	-65.1713	0.769115
418	USV	TRUE	0.60579	86.3877	86.3905	0.0028	74.3283	74.0166	75.8275	1.81095	0.666094	-618.493	1.12647	-72.0994	0.683927
419	USV	TRUE	0.930633	86.5613	86.5745	0.0132	85.3286	84.819	98.1657	13.3466	5.9332	1094.86	1.04124	-73.7298	0.600372
420	USV	TRUE	0.787764	86.6705	86.6797	0.0092	51.4885	51.2906	51.6897	0.399142	0.143442	1.04086	1.00991	-78.9032	0.44308
421	USV	TRUE	0.899229	87.0365	87.0613	0.0248	80.9711	77.0686	84.8265	7.75794	2.83657	312.6	1.00564	-75.828	0.586912
422	USV	TRUE	0.722584	87.1461	87.1665	0.0204	74.0329	71.6748	75.932	4.25722	1.48556	-138.365	1.08079	-72.4428	0.655792
423	USV	TRUE	0.605912	87.3425	87.3597	0.0172	87.9296	72.3112	92.0046	19.6934	7.08506	-967.301	1.57278	-79.0108	0.543315
424	USV	TRUE	0.690104	87.5421	87.5513	0.0092	90.0885	70.176	97.0358	26.8597	11.0084	-2672.37	1.90102	-75.8472	0.484818
425	USV	TRUE	0.669891	90.4768	90.4792	0.0024	89.508	89.1073	89.9088	0.801568	0.288597	333.986	1	-68.9275	0.706702
426	USV	TRUE	0.74177	90.5644	90.5672	0.0028	96.6939	96.3896	97.3248	0.935162	0.277363	121.932	1.18832	-75.4586	0.562984
427	USV	TRUE	0.814673	90.77	90.7784	0.0084	70.65	61.8719	73.8148	11.9429	4.98692	1460.68	1.00564	-78.3547	0.587343
428	USV	TRUE	0.984931	90.9712	90.9756	0.0044	61.1665	57.0918	64.1055	7.01372	2.28622	-1571.19	1.01424	-63.9388	0.796703
429	USV	TRUE	0.752336	91.0684	91.1024	0.034	67.3009	57.8285	67.6379	9.80942	4.92321	-298.327	1.00961	-64.9333	0.769391
430	USV	TRUE	0.777644	91.222	91.2592	0.0372	61.3213	58.2115	99.5543	41.3428	15.2679	-968.11	2.19798	-69.0389	0.585361
431	USV	TRUE	0.745526	91.3628	91.38	0.0172	72.3613	65.223	72.7725	7.54944	2.25349	440.483	1.05416	-61.6911	0.698963
432	USV	TRUE	0.750347	91.5336	91.5716	0.038	74.3042	70.5205	80.8316	10.311	3.71357	255.462	1.0287	-63.2504	0.703766
433	USV	TRUE	0.804951	91.7336	91.74	0.0064	78.5296	75.2274	78.693	3.46565	1.42359	-299.793	1.26855	-66.9143	0.706814
434	USV	TRUE	0.801127	91.8336	91.8756	0.042	75.1942	71.9527	80.738	8.78529	3.57994	-166.894	1.02787	-71.7404	0.632665
435	USV	TRUE	0.683023	91.954	91.964	0.01	76.2431	70.4012	82.8944	12.4933	4.96574	-1138.33	1.01532	-72.6819	0.613402
436	USV	TRUE	0.731848	92.0576	92.06	0.0024	81.8088	78.8698	83.412	4.54222	1.6588	-1892.59	1.00803	-67.7402	0.714574
437	USV	TRUE	0.975686	92.1763	92.1783	0.002	75.3109	72.7192	77.7869	5.06769	1.79171	-2376.71	1.00518	-69.7113	0.662676
438	USV	TRUE	0.82598	92.4307	92.4323	0.0016	60.3054	57.5534	62.1668	4.61347	1.83549	-2883.42	1.00158	-72.8447	0.634153
439	USV	TRUE	0.920532	92.5187	92.5259	0.0072	50.0595	49.6942	50.3102	0.616019	0.177548	-54.4833	1.02522	-63.8596	0.768283
440	USV	TRUE	0.848317	92.5959	92.6047	0.0088	68.9354	68.264	68.9427	0.678628	0.298065	82.4854	1.00147	-64.3576	0.768847
441	USV	TRUE	0.918382	92.8139	92.8619	0.048	70.254	66.8834	73.6099	6.72647	3.19507	132.851	1.00202	-65.1508	0.540237
442	USV	TRUE	0.800376	93.2711	93.2759	0.0048	51.6776	51.069	51.7073	0.638285	0.191668	-90.2253	1.02865	-67.8947	0.555961
443	USV	TRUE	0.70709	93.3791	93.3863	0.0072	65.9242	65.4035	67.5496	2.14607	0.833462	-357.061	1.06952	-73.0526	0.604493
444	USV	TRUE	0.958794	93.6471	93.6499	0.0028	85.0797	83.7883	85.3618	1.57345	0.546493	445.315	1.20847	-67.274	0.704979
445	USV	TRUE	0.824404	93.7735	93.7895	0.016	66.3252	65.0017	68.808	3.80636	1.23275	166.019	1.09941	-76.1451	0.494617
446	USV	TRUE	0.793079	93.9247	93.9331	0.0084	71.9363	70.9616	72.5824	1.62086	0.620643	-169.136	1.01772	-72.1783	0.419574
447	USV	TRUE	0.885642	94.3787	94.3871	0.0084	78.4461	74.2648	82.4703	8.20555	2.45702	958.661	1.00772	-69.9421	0.602439
448	USV	TRUE	0.656922	94.4671	94.4707	0.0036	68.2146	65.5947	72.0518	6.45707	2.5476	-2060.15	1.06062	-77.7388	0.53993
449	USV	TRUE	0.938062	94.6147	94.6187	0.004	75.0635	73.3639	77.2159	3.85198	1.6144	-1175.53	1.14497	-65.5957	0.704418
450	USV	TRUE	0.895598	94.7435	94.7919	0.0484	71.8233	69.5323	74.1794	4.64712	1.58736	53.0108	1.07431	-67.5476	0.700147
451	USV	TRUE	0.690634	95.0135	95.0159	0.0024	76.1858	75.7182	77.7889	2.07072	0.782018	-862.798	1.05532	-62.7486	0.761263
452	USV	TRUE	0.889784	95.2234	95.2586	0.0352	74.7421	74.4354	74.986	0.550624	0.168705	1.23353	1.00335	-60.2442	0.709079
453	USV	TRUE	0.69147	95.3494	95.3714	0.022	72.823	71.2682	77.5212	6.25298	1.79032	-267.03	1.02069	-72.1285	0.631073
454	USV	TRUE	0.947493	95.4694	95.4722	0.0028	82.4267	81.5657	84.3564	2.79064	0.997325	993.124	1.02609	-68.8733	0.737593
455	USV	TRUE	0.751796	95.573	95.5758	0.0028	89.0046	88.8487	89.7987	0.950006	0.346573	325.151	1.04488	-69.5454	0.710034
456	USV	TRUE	0.916815	95.8302	95.8346	0.0044	78.6002	78.14	82.133	3.99299	1.27382	692.367	1.26	-70.0506	0.727092
457	USV	TRUE	0.802181	95.9414	95.9498	0.0084	72.694	71.6847	76.3159	4.63128	1.39651	-499.146	1.07828	-73.7087	0.603835
458	USV	TRUE	0.962791	96.0186	96.025	0.0064	83.2748	82.3916	83.5685	1.17698	0.391251	184.315	1.01892	-67.9863	0.707524
459	USV	TRUE	0.740275	96.0954	96.1046	0.0092	82.1792	79.5897	83.3002	3.7105	0.990707	-70.1385	1.34855	-68.8213	0.717774
460	USV	TRUE	0.939084	96.2858	96.3886	0.1028	73.9225	71.0868	78.6403	7.55343	2.63452	41.1571	1.06414	-67.9065	0.638914
461	USV	TRUE	0.968183	96.1786	96.1906	0.012	89.5861	82.3874	90.135	7.74767	2.92173	538.086	1.17359	-73.3422	0.648542
462	USV	TRUE	0.922934	97.6638	97.677	0.0132	74.6743	74.3332	78.5621	4.22891	1.29823	294.47	1.03175	-69.073	0.70381
463	USV	TRUE	0.925773	97.7554	97.7754	0.02	74.8906	72.0619	76.7906	4.72871	1.51111	-193.621	1.07508	-64.5955	0.783451
464	USV	TRUE	0.657308	98.067	98.1006	0.0336	86.4151	73.4105	87.2298	13.8193	7.14287	-409.73	1.00212	-65.56	0.696278
465	USV	TRUE	0.674966	98.1973	98.1997	0.0024	77.8609	77.6606	78.5067	0.846099	0.300382	250.49	1.14129	-71.5915	0.601507
466	USV	TRUE	0.692871	98.3925	98.4069	0.0144	79.1559	76.5496	80.3317	3.78202	1.54122	42.2409	1.22622	-75.2797	0.635025
467	USV	TRUE	0.888044	98.4973	98.5001	0.0028	72.7266	72.3184	73.402	1.0836	0.350119	348.123	1.02044	-64.7589	0.794871
468	USV	TRUE	0.724229	98.5761	98.5877	0.0116	71.8155	71.3692	80.1057	8.73651	4.25574	-755.808	1.07332	-74.8199	0.643635
469	USV	TRUE	0.797323	98.7485	98.7721	0.0236	70.1865	69.8253	74.8874	5.06209	1.81113	-202.998	1.03689	-71.1298	0.66291
470	USV	TRUE	0.940919	98.8501	98.8761	0.026	81.9172	77.9458	86.8076	8.86177	3.71088	353.11	1.09096	-67.2794	0.717426
471	USV	TRUE	0.861878	99.0733	99.1141	0.0408	82.7053	77.3737	89.8675	12.4938	3.92109	-147.603	1.17721	-72.2688	0.650164
472	USV	TRUE	0.623244	99.1701	99.2017	0.0316	70.59	70.3218	89.6673	19.3456	9.80864	-622.951	1.00468	-72.5701	0.493738
473	USV	TRUE	0.708346	99.3677	99.3693	0.0016	76.3164	75.9156	76.539	0.623441	0.249933	-389.651	1.00816	-65.3114	0.808029
474	USV	TRUE	0.877014	99.4745	99.4993	0.0248	85.505	69.849	86.1878	16.3388	5.35851	649.635	1.14791	-66.9222	0.72391
475	USV	TRUE	0.698212	99.7053	99.7245	0.0192	79.3819	72.2856	85.2117	12.9261	5.95214	612.881	1.10586	-75.4804	0.592658
476	USV	TRUE	0.660023	99.9897	100.033	0.0432	82.608	74.1545	89.1393	14.9849	3.03047	5.68594	3.14561	-91.7281	0.23122
477	USV	TRUE	0.84012	100.871	100.965	0.0944	84.4715	64.6698	102.848	38.1784	7.54345	-41.3782	6.89149	-91.8689	0.21816
478	USV	TRUE	0.926883	101.113	101.126	0.0132	76.4969	75.7329	76.7126	0.979701	0.407306	74.9802	1.00141	-70.3222	0.699011
479	USV	TRUE	0.879416	101.221	101.223	0.002	82.0534	81.8797	82.2271	0.347346	0.151643	-197.847	1.00936	-69.3886	0.710491
480	USV	TRUE	0.908078	101.301	101.335	0.0344	75.2408	74.3931	81.9337	7.54062	3.72302	-213.719	1.00558	-67.4828	0.712164
481	USV	TRUE	0.735663	101.426	101.445	0.0192	74.15	70.9244	76.4401	5.51566	2.07439	212.216	1.14705	-75.0894	0.612248
482	USV	TRUE	0.937156	101.562	101.566	0.004	77.2353	77.2056	77.4728	0.267189	0.0771893	-37.2783	1.01078	-56.6908	0.853484
483	USV	TRUE	0.81482	101.664	101.685	0.0216	71.6514	70.6516	78.5614	7.90976	2.99162	-339.132	1.06618	-67.3562	0.776177
484	USV	TRUE	0.822913	101.789	101.792	0.0032	79.2406	77.0141	79.7602	2.74611	0.995632	-824.143	1.21869	-64.2854	0.740649
485	USV	TRUE	0.822085	102.053	102.055	0.0016	84.1942	82.9652	87.2046	4.2394	1.72677	-2649.63	1.01147	-57.6847	0.852725
486	USV	TRUE	0.961093	102.667	102.743	0.0756	87.4276	75.5848	89.9224	14.3376	3.56054	-27.2923	1.39106	-75.0781	0.591004
487	USV	TRUE	0.966434	102.893	102.896	0.0036	77.3436	77.0764	78.1229	1.04649	0.385911	308.347	1.01793	-62.6341	0.797793
488	USV	TRUE	0.951188	103.348	103.378	0.0304	95.0919	92.4346	96.4349	4.00031	1.70828	98.8104	1.06044	-69.3729	0.763249
489	USV	TRUE	0.772826	104.481	104.488	0.0076	76.373	75.2298	83.7615	8.53167	3.64622	1150.23	1.00614	-82.4262	0.454343
490	USV	TRUE	0.775084	104.577	104.581	0.0044	74.6949	74.6664	76.5648	1.89841	0.945333	444.511	1.02513	-75.9988	0.577017
491	USV	TRUE	0.87299	104.675	104.68	0.0044	75.835	75.3303	76.1764	0.846099	0.297068	-203.843	1.00495	-64.5115	0.739285
492	USV	TRUE	0.928094	104.949	104.962	0.0128	67.6787	66.6284	68.7578	2.12936	0.811717	-103.024	1.10425	-67.2865	0.767834
493	USV	TRUE	0.958686	105.053	105.059	0.0056	71.0504	70.6767	72.4302	1.75348	0.628705	298.995	1.01786	-67.8533	0.70116
494	USV	TRUE	0.989074	105.163	105.195	0.032	80.8191	67.0915	83.0949	16.0034	6.45292	428.951	1.16868	-63.6375	0.77408
495	USV	TRUE	0.932979	105.341	105.363	0.022	67.3047	66.5877	74.1931	7.60548	2.58611	-216.868	1.11596	-63.0705	0.785241
496	USV	TRUE	0.829604	105.576	105.584	0.008	71.6711	66.5561	74.808	8.2519	3.38208	959.6	1.20125	-72.1074	0.700391
497	USV	TRUE	0.884859	105.806	105.822	0.0168	71.6922	71.3167	77.5992	6.28252	1.71973	266.569	1.14852	-62.6283	0.767556
498	USV	TRUE	0.978499	105.945	105.948	0.0028	81.3598	79.9942	81.9239	1.9297	0.709017	-703.315	1.03625	-64.0973	0.792142
499	USV	TRUE	0.764891	106.054	106.068	0.0144	74.789	73.5687	92.2562	18.6875	7.99248	-1234.27	1.18477	-73.5273	0.546876
500	USV	TRUE	0.871842	106.154	106.157	0.0028	81.974	77.0459	84.7647	7.7188	2.95082	-2961.7	1.01543	-69.7469	0.722973
501	USV	TRUE	0.937062	106.254	106.258	0.0044	76.8641	76.7956	78.3988	1.60322	0.689675	-377.903	1.04577	-67.5453	0.718857
502	USV	TRUE	0.633614	108.196	108.199	0.0032	61.3158	60.5179	61.6498	1.13184	0.44692	355.604	1.00257	-79.0202	0.489912
503	USV	TRUE	0.794183	108.307	108.334	0.0272	71.6431	68.535	72.4892	3.9542	1.30367	-142.33	1.04655	-66.5697	0.640399
504	USV	TRUE	0.842216	108.484	108.485	0.0016	83.614	81.4053	84.3978	2.99252	1.22894	-1870.32	1.02557	-73.4353	0.637375
505	USV	TRUE	0.926277	108.967	108.969	0.002	86.1833	85.6801	86.4015	0.721411	0.294569	374.701	1.0422	-72.6443	0.601879
506	USV	TRUE	0.757832	109.187	109.189	0.0028	75.13	73.3932	75.6866	2.29337	0.852603	832.315	1.06363	-59.5699	0.808368
507	USV	TRUE	0.780074	114.07	114.102	0.0328	67.6766	66.1937	69.659	3.4653	1.37137	-91.3639	1.00316	-75.1998	0.446465
508	USV	TRUE	0.742752	114.216	114.294	0.078	71.6928	65.1051	82.0996	16.9945	6.3037	159.459	1.2348	-77.8933	0.412003
509	USV	TRUE	0.922969	114.66	115.085	0.425	78.9947	55.347	101.125	45.7777	9.85074	-7.10965	39.3075	-94.1904	0.185772
510	USV	TRUE	0.685603	115.627	115.637	0.01	74.0903	73.7357	77.267	3.53128	1.48656	398.58	1.02706	-76.5778	0.546341
511	USV	TRUE	0.954868	116.548	116.604	0.0564	66.5463	63.6426	74.9295	11.2869	3.79071	-170.659	1.13188	-75.628	0.537637
512	USV	TRUE	0.714191	117.358	117.37	0.0124	82.317	80.0663	86.5636	6.49736	1.74104	233.656	1.38229	-72.0297	0.541244
513	USV	TRUE	0.636397	117.498	117.501	0.0024	97.1449	93.4711	98.9484	5.47738	2.01004	-2282.24	1.00886	-76.4518	0.585472
514	USV	TRUE	0.833018	117.766	117.771	0.0052	98.9913	97.5302	106.314	8.78366	2.98588	1718.64	1.00279	-69.3543	0.759376
515	USV	TRUE	0.817577	117.949	117.955	0.0064	116.755	110.823	117.505	6.68199	2.19709	1034.98	1.06356	-74.314	0.657127
516	USV	TRUE	0.917412	118.323	118.364	0.0412	60.495	59.3249	69.289	9.96409	4.29155	-209.69	1.05969	-67.1691	0.647351
517	USV	TRUE	0.898191	118.498	118.548	0.05	64.7847	52.764	81.6856	28.9216	10.1847	-278.602	1.45487	-76.7293	0.543569
518	USV	TRUE	0.961695	118.611	118.658	0.0472	64.0722	63.5214	65.9396	2.41829	0.753596	-17.9535	1.06231	-68.062	0.64291
519	USV	TRUE	0.943534	118.804	118.82	0.0156	71.6938	66.4463	72.6161	6.1698	2.5569	343.73	1.09153	-67.2038	0.735642
520	USV	TRUE	0.910218	118.913	118.916	0.0024	80.238	75.0278	81.7075	6.67973	2.40161	-2170.91	1.53303	-73.5932	0.637211
521	USV	TRUE	0.825979	118.995	119.014	0.0188	81.9376	62.0354	82.1001	20.0647	10.6955	1071.62	1.01846	-71.5105	0.649392
522	USV	TRUE	0.906988	119.384	119.425	0.0404	76.7809	66.6216	83.6978	17.0762	7.82809	-292.712	1.30539	-77.1036	0.479597
523	USV	TRUE	0.835989	119.481	119.483	0.002	73.08	72.3942	75.1195	2.72533	1.05403	-1258.97	1.27989	-63.8529	0.706733
524	USV	TRUE	0.977411	119.551	119.607	0.0556	71.7662	63.7161	73.5511	9.83505	4.12782	149.461	1.04766	-72.3959	0.664857
525	USV	TRUE	0.688357	119.683	119.693	0.0096	77.9021	73.0523	82.8595	9.80717	4.56866	1042.24	1.01331	-68.3833	0.649246
526	USV	TRUE	0.641673	119.805	119.813	0.0072	66.2566	64.4758	66.7656	2.28979	0.821665	-335.962	1.00683	-67.0306	0.661025
527	USV	TRUE	0.921332	120.199	120.206	0.0076	79.2857	78.9383	87.2297	8.29145	4.01362	1131.57	1.0154	-74.635	0.573577
528	USV	TRUE	0.672145	120.395	120.397	0.002	75.4432	75.1671	75.4699	0.302814	0.114253	-113.873	1.03232	-60.8551	0.782474
529	USV	TRUE	0.94031	120.487	120.489	0.0028	77.6917	76.4819	78.0999	1.61798	0.603273	591.987	1.045	-60.4919	0.850257
530	USV	TRUE	0.948409	120.672	120.675	0.0028	79.7477	78.8868	81.0095	2.12267	0.733854	743.959	1.00665	-69.629	0.729003
531	USV	TRUE	0.8765	120.768	120.78	0.0116	74.8713	73.4389	79.5694	6.13051	1.81212	482.004	1.07125	-62.9115	0.779897
532	USV	TRUE	0.70067	120.877	120.885	0.0084	73.621	73.0338	75.1047	2.0709	0.797193	-217.761	1.02049	-58.8636	0.833565
533	USV	TRUE	0.974677	120.975	120.99	0.0152	80.2325	75.6532	91.9423	16.289	6.03295	1250.35	1.08457	-54.9647	0.86379
534	USV	TRUE	0.974601	121.064	121.086	0.022	73.7954	72.3926	78.3969	6.00433	1.93777	260.127	1.05556	-54.512	0.865329
535	USV	TRUE	0.717127	123.763	123.769	0.0064	83.8856	81.8742	84.9074	3.03323	1.00805	500.1	1.10717	-75.0072	0.493909
536	USV	TRUE	0.778435	123.917	123.92	0.0028	83.5117	82.2426	84.7809	2.5383	0.831246	842.918	1.01346	-70.6942	0.715075
537	USV	TRUE	0.956401	123.975	124.025	0.05	59.3689	56.0767	83.2197	27.143	11.0612	460.44	1.24638	-64.0166	0.659544
538	USV	TRUE	0.869038	124.676	124.679	0.0028	70.4681	32.6831	80.5694	47.8862	17.7555	16593.3	1.23868	-73.9251	0.544161
539	USV	TRUE	0.745328	124.898	124.9	0.002	92.8707	91.9756	93.0532	1.07766	0.413292	-467.581	1.14626	-79.1413	0.399083
540	USV	TRUE	0.717073	124.964	124.971	0.0064	71.0333	69.8162	72.3099	2.49377	0.787397	-389.651	1.00363	-70.4072	0.717347
541	USV	TRUE	0.631038	125.089	125.091	0.002	69.6461	69.4546	69.8643	0.40969	0.159561	62.9803	1.1266	-73.8873	0.604708
542	USV	TRUE	0.665801	125.57	125.571	0.0016	77.2601	76.1824	80.2971	4.11471	1.68979	-2571.7	1.0173	-68.9591	0.721866
543	USV	TRUE	0.806963	125.833	125.835	0.002	81.8044	81.5016	81.9024	0.400784	0.153333	176.854	1.03234	-79.9533	0.518106
544	USV	TRUE	0.988611	126.092	126.094	0.002	76.3147	76.0119	76.4127	0.400784	0.153333	-176.854	1.03234	-63.6154	0.730108
545	USV	TRUE	0.785303	126.282	126.287	0.0048	68.1111	67.8256	69.2467	1.42106	0.491111	-204.5	1.13274	-75.3611	0.639933
546	USV	TRUE	0.710345	126.775	126.778	0.0032	75.9347	75.0218	78.9702	3.94846	1.46929	1292.65	1.05772	-71.3617	0.699751
547	USV	TRUE	0.835814	126.9	126.901	0.0016	98.6398	98.0163	99.2632	1.24688	0.492874	779.302	1	-68.7585	0.706194
548	USV	TRUE	0.859785	128.522	128.563	0.0412	91.0937	66.5012	95.901	29.3999	9.72669	-302.069	1.91852	-79.289	0.418227
549	USV	TRUE	0.603842	128.656	128.659	0.0036	79.3843	76.2002	80.9429	4.74261	1.88207	1502.15	1.1036	-74.4132	0.605052
550	USV	TRUE	0.716504	128.819	128.922	0.1032	71.825	62.3558	77.0589	14.7031	6.00586	-144.536	1.03908	-75.2673	0.528482
551	USV	TRUE	0.798762	129.02	129.023	0.0032	79.3887	78.4535	83.686	5.23245	1.91124	1640.55	1.09886	-67.5741	0.669046
552	USV	TRUE	0.944698	129.129	129.192	0.0632	74.1987	68.8457	82.6405	13.7947	4.56867	-82.2665	1.21703	-72.5555	0.599326
553	USV	TRUE	0.888878	129.304	129.306	0.002	75.4266	74.0684	79.8753	5.80691	2.22937	-2610.82	1.35407	-69.8991	0.695586
554	USV	TRUE	0.604005	129.442	129.449	0.0076	81.0178	73.4282	82.0734	8.64518	4.06527	-1143.34	1.00164	-78.3321	0.556994
555	USV	TRUE	0.724955	129.611	129.62	0.0084	77.589	77.2154	85.1943	7.97895	3.75991	994.93	1.02422	-68.6126	0.645225
556	USV	TRUE	0.91029	130.208	130.211	0.0036	84.5836	83.3748	87.5158	4.14099	1.90401	1135.55	1.00412	-68.6334	0.75985
557	USV	TRUE	0.945422	130.309	130.311	0.002	83.7032	83.7032	83.7032	1.42109e-14	5.94483e-15	-1.65336e-13	1	-67.4858	0.678505
558	USV	TRUE	0.810072	130.398	130.401	0.0024	83.707	83.4918	83.7738	0.282033	0.100127	83.4966	1.01988	-64.7863	0.674885
559	USV	TRUE	0.896727	130.503	130.509	0.0064	74.508	74.3893	76.1557	1.76642	0.679057	-277.776	1.12188	-60.6775	0.804194
560	USV	TRUE	0.992686	130.573	130.6	0.0272	77.5429	70.5403	83.5918	13.0514	4.83229	-406.319	1.30753	-64.8924	0.705496
561	USV	TRUE	0.966397	130.764	130.802	0.0376	77.0736	68.7391	82.3061	13.567	4.49343	-280.988	1.10752	-66.7422	0.722524
562	USV	TRUE	0.921326	131.039	131.042	0.0028	74.3267	74.3267	74.3267	0	2.6856e-15	0	1	-63.4111	0.794511
563	USV	TRUE	0.926085	131.371	131.374	0.0028	81.7946	80.6357	82.5536	1.91798	0.723848	685.892	1.00071	-70.171	0.712224
564	USV	TRUE	0.81535	131.634	131.647	0.0124	80.0741	73.071	83.9279	10.8569	4.59888	874.676	1.06472	-70.0912	0.658402
565	USV	TRUE	0.981173	131.787	131.801	0.014	73.3348	71.5743	74.9416	3.36732	1.24534	-162.985	1.18609	-67.2644	0.72343
566	USV	TRUE	0.772611	132.599	132.606	0.0076	77.6144	77.4118	77.8266	0.414763	0.151835	-22.0549	1.01897	-72.2235	0.594169
567	USV	TRUE	0.946179	132.748	132.75	0.0016	76.3938	76.1533	77.5249	1.37157	0.580791	857.232	1.07696	-68.1829	0.705155
568	USV	TRUE	0.721594	132.868	132.888	0.0196	77.0876	75.8849	86.8254	10.9405	4.22609	-347.843	1.73374	-70.8984	0.610137
569	USV	TRUE	0.759854	132.962	133.081	0.1188	71.0225	56.641	109.44	52.7988	14.929	-105.537	2.22707	-74.6804	0.448378
570	USV	TRUE	0.978713	133.297	133.338	0.0416	70.8966	69.0748	73.0196	3.94474	1.36031	30.2868	1.09326	-70.9089	0.647187
571	USV	TRUE	0.989486	133.479	133.533	0.054	73.7861	73.3806	73.9353	0.554723	0.229616	8.12103	1.00074	-66.9552	0.724607
572	USV	TRUE	0.9925	133.753	133.755	0.0024	81.1993	74.1856	81.9786	7.79302	2.91588	-2922.38	1.24968	-63.3241	0.735917
573	USV	TRUE	0.679081	133.827	133.833	0.006	78.28	75.1108	83.5718	8.46099	2.94047	1523.9	1.02502	-72.8	0.65128
574	USV	TRUE	0.818164	134.133	134.145	0.012	81.9348	81.5973	84.7342	3.13696	0.755316	-114.107	1.11398	-66.7667	0.718955
575	USV	TRUE	0.93677	137.977	137.981	0.0044	66.577	66.3144	66.7076	0.393292	0.151958	-67.5522	1.01056	-70.988	0.581415
576	USV	TRUE	0.954674	138.186	138.221	0.0352	62.4607	55.6651	76.2927	20.6276	7.43103	401.493	1.32143	-70.393	0.637233
577	USV	TRUE	0.67778	138.324	138.326	0.0016	83.3677	82.7443	83.9912	1.24688	0.492874	-779.302	1	-68.5083	0.737454
578	USV	TRUE	0.753248	138.397	138.413	0.0156	80.4275	70.863	83.3679	12.5049	4.7159	695.566	1.32704	-67.9443	0.66575
579	USV	TRUE	0.966777	138.525	138.536	0.0112	80.3011	75.4312	84.5574	9.12619	3.07532	-976.742	1.09778	-67.2875	0.702103
580	USV	TRUE	0.732483	138.594	138.612	0.018	83.2579	76.9404	90.8997	13.9593	4.01054	-364.421	2.31114	-68.8797	0.710514
581	USV	TRUE	0.96672	138.699	138.704	0.0048	76.1584	75.5275	76.5443	1.0168	0.309284	195.743	1.00566	-62.9194	0.650333
582	USV	TRUE	0.848534	138.988	138.992	0.004	72.6468	69.6558	75.5562	5.90043	2.11634	-1586.77	1.01001	-68.2687	0.706335
583	USV	TRUE	0.817083	143.715	143.721	0.006	76.454	76.4446	77.0779	0.633324	0.235424	-110.279	1.00422	-74.3977	0.615407
584	USV	TRUE	0.961028	143.823	143.828	0.0044	83.6822	81.5224	85.3892	3.86682	1.28094	-883.883	1.01291	-66.2568	0.723947
585	USV	TRUE	0.802172	143.944	143.956	0.0124	65.9349	64.9701	67.1725	2.20237	0.579315	95.506	1.09121	-59.8374	0.730774
586	USV	TRUE	0.681617	144.627	144.651	0.0244	70.2226	68.234	90.3631	22.1291	6.3154	875.602	1.00365	-76.5043	0.586107
587	USV	TRUE	0.951582	144.749	144.814	0.0648	67.5016	64.3377	73.2759	8.93816	2.84607	36.2644	1.08806	-64.451	0.72253
588	USV	TRUE	0.650071	144.903	144.906	0.0028	75.9588	74.9326	78.088	3.15542	1.20064	-1131.59	1.00653	-73.827	0.628768
589	USV	TRUE	0.825678	145.06	145.083	0.0228	65.5272	63.6565	67.5164	3.85989	1.25271	86.1693	1.13606	-75.6574	0.54059
590	USV	TRUE	0.666674	145.195	145.198	0.0024	73.6481	72.4458	77.7896	5.34378	2.01865	-2226.58	1.03664	-72.2186	0.557084
591	USV	TRUE	0.797641	145.424	145.428	0.004	73.6792	72.4917	77.5608	5.06917	1.92583	1389.08	1.11461	-74.5341	0.594687
592	USV	TRUE	0.795224	152.636	152.64	0.0032	85.499	84.1333	86.0482	1.91486	0.70113	621.586	1.03931	-76.4681	0.545641
593	USV	TRUE	0.831952	154.14	154.148	0.0076	77.7496	77.1559	78.4473	1.29141	0.447427	119.337	1.07894	-58.2416	0.863593
594	USV	TRUE	0.841338	156.641	156.657	0.0164	67.9945	62.0335	71.7031	9.66959	3.70026	-533.167	1.03313	-73.209	0.583683
595	USV	TRUE	0.740764	156.719	156.721	0.002	61.8056	60.9729	62.3088	1.33595	0.556391	728.409	1.03626	-77.8869	0.611351
596	USV	TRUE	0.729544	157.141	157.149	0.0076	61.3904	54.1571	62.8079	8.65088	3.05507	-1193.35	1.0115	-65.36	0.717034
597	USV	TRUE	0.945546	157.231	157.278	0.0472	75.0634	75.0564	78.823	3.76661	1.92996	80.5248	1.00012	-61.5414	0.635793
598	USV	TRUE	0.901919	157.689	157.695	0.006	68.6018	65.6439	75.626	9.98211	3.95602	-1842.41	1.01225	-64.8855	0.584484
599	USV	TRUE	0.944027	157.816	157.84	0.0248	80.2534	79.8957	81.951	2.05527	0.736958	-37.4868	1.07527	-69.3546	0.702267
600	USV	TRUE	0.928891	157.965	157.99	0.0252	96.8842	80.2286	98.5513	18.3227	7.91849	408.924	2.06491	-69.8363	0.59794
601	USV	TRUE	0.631011	158.499	158.568	0.0688	67.1241	64.6848	82.1473	17.4625	7.28271	-230.857	1.03635	-71.4433	0.513839
602	USV	TRUE	0.943844	158.872	158.919	0.0468	71.4503	66.1238	78.3719	12.2481	6.05555	-267.785	1.00386	-66.2555	0.689743
603	USV	TRUE	0.971497	159.034	159.055	0.0208	71.1023	69.8035	81.596	11.7925	3.44641	572.704	1.00955	-64.222	0.714211
604	USV	TRUE	0.844651	159.154	159.156	0.002	73.4831	71.9824	78.1634	6.18098	2.38227	-2829.66	1.33294	-69.2228	0.732754
605	USV	TRUE	0.918086	159.349	159.351	0.002	79.7557	77.213	80.6775	3.46455	1.36623	-1756.45	1.0392	-62.2998	0.777331
606	USV	TRUE	0.791984	159.634	159.653	0.0188	77.8572	57.7826	81.9238	24.1412	7.27255	-288.119	3.96214	-63.9391	0.729459
607	USV	TRUE	0.771645	161.314	161.317	0.0028	83.599	82.5005	84.6974	2.19689	0.852732	862.357	1.01825	-77.1261	0.553698
608	USV	TRUE	0.720735	161.424	161.477	0.0524	80.2782	68.2046	96.2226	28.018	10.591	-430.815	1.07296	-74.9242	0.532194
609	USV	TRUE	0.93064	161.696	161.754	0.058	81.0346	77.18	82.5545	5.37451	1.80316	43.8306	1.10013	-73.3304	0.667614
610	USV	TRUE	0.678654	161.931	161.943	0.0116	78.035	75.8927	82.2614	6.36875	2.03102	525.608	1.01118	-80.3404	0.451039
611	USV	TRUE	0.669787	162.235	162.258	0.0232	74.3074	65.3862	78.0925	12.7063	4.54249	-439.638	1.347	-68.6899	0.707944
612	USV	TRUE	0.904015	162.345	162.373	0.0276	78.2499	66.2378	82.6772	16.4394	6.48277	-514.712	1.03676	-63.1407	0.723331
613	USV	TRUE	0.951661	162.447	162.526	0.0788	75.9626	73.7775	83.4373	9.65982	4.01074	140.072	1.00603	-65.994	0.649011
614	USV	TRUE	0.621025	162.654	162.694	0.0396	63.12	61.0718	64.9107	3.83897	1.43358	-71.0408	1.02926	-71.7179	0.607371
615	USV	TRUE	0.806	162.765	162.77	0.0056	73.3622	72.3005	74.2358	1.93534	0.710494	-344.807	1.00369	-70.256	0.65635
616	USV	TRUE	0.985548	162.854	162.894	0.04	79.8369	74.2129	81.813	7.60018	3.05876	-155.845	1.0502	-66.1265	0.79012
617	USV	TRUE	0.885805	162.996	163.015	0.0188	81.7852	75.652	82.7102	7.05825	1.81879	-19.3503	1.49047	-67.9888	0.65932
618	USV	TRUE	0.80447	165.708	165.726	0.0184	78.041	78.0237	84.0271	6.00341	3.21097	-328.979	1.00495	-77.4349	0.578639
619	USV	TRUE	0.632024	165.839	165.841	0.002	73.6759	73.3731	73.7738	0.400784	0.153333	176.854	1.03234	-70.7287	0.640212
620	USV	TRUE	0.890607	165.975	165.988	0.0124	70.5837	69.1921	71.3429	2.15076	0.764077	-100.901	1.09022	-64.2512	0.770231
621	USV	TRUE	0.871215	175.815	175.835	0.0208	58.061	57.187	61.8351	4.64815	1.54571	181.471	1.06451	-72.3669	0.65783
622	USV	TRUE	0.888841	176.089	176.115	0.026	68.1212	65.003	72.6482	7.64516	2.22572	-228.948	1.15188	-68.2061	0.582745
623	USV	TRUE	0.990264	176.26	176.268	0.008	69.7014	67.4989	72.2695	4.77059	1.59014	105.591	2.04474	-70.1794	0.604672
624	USV	TRUE	0.981472	176.354	176.384	0.0304	68.4981	64.7885	81.2503	16.4618	6.25832	-482.246	1.04462	-70.6385	0.654821
625	USV	TRUE	0.692612	176.454	176.46	0.006	82.1716	80.7501	84.3759	3.62582	1.15353	21.4401	1.76272	-70.4405	0.712965
626	USV	TRUE	0.928117	176.576	176.579	0.0036	95.8741	94.2692	96.208	1.93885	0.635794	-433.791	1.14863	-70.3108	0.628258
627	USV	TRUE	0.894098	176.761	176.766	0.0056	72.8177	72.198	72.8255	0.627442	0.278783	119.893	1.00269	-65.6391	0.636491
628	USV	TRUE	0.818362	176.92	176.942	0.022	64.448	59.4525	80.771	21.3185	7.14274	875.379	1.44222	-73.4261	0.593304
629	USV	TRUE	0.946201	177.011	177.027	0.0164	80.7912	80.385	81.0972	0.712197	0.249351	-10.3645	1.02365	-66.6944	0.765706
630	USV	TRUE	0.738476	177.505	177.508	0.0032	100.751	97.6263	103.089	5.46253	2.09022	1889.5	1.01413	-71.3726	0.710847
631	USV	TRUE	0.865675	177.758	177.76	0.002	79.9887	79.1604	80.0688	0.908443	0.34276	341.62	1.1659	-72.1431	0.655986
632	USV	TRUE	0.917134	177.846	177.851	0.0056	74.5995	73.6931	76.8581	3.16507	1.12344	591.01	1.00581	-71.0929	0.709664
633	USV	TRUE	0.902111	177.94	177.956	0.016	82.6951	77.8822	86.6723	8.79006	3.86545	517.527	1.05623	-74.2498	0.602556
634	USV	TRUE	0.838044	178.467	178.494	0.0268	75.1456	73.1425	95.7131	22.5706	8.54299	-759.593	1.19301	-70.4255	0.648943
635	USV	TRUE	0.721545	178.58	178.582	0.0024	66.7066	65.4374	67.5081	2.07072	0.751852	862.798	1.0084	-66.1513	0.722811
636	USV	TRUE	0.835869	178.749	178.774	0.0252	58.2906	56.8507	60.0879	3.2372	1.09777	3.83366	1.08739	-61.2431	0.778819
637	USV	TRUE	0.822301	178.863	178.932	0.0688	60.0598	58.0869	61.8573	3.77043	1.44515	-35.8898	1.03194	-74.2219	0.649442
638	USV	TRUE	0.905734	179.063	179.07	0.0068	76.1785	75.6414	76.4739	0.832457	0.291872	93.9971	1.02782	-64.534	0.706631
639	USV	TRUE	0.643305	179.156	179.179	0.0228	65.8194	65.751	81.6559	15.9049	4.77926	517.538	1.08265	-74.1942	0.58486
640	USV	TRUE	0.891454	179.334	179.362	0.0276	71.4577	71.4565	73.3552	1.8987	0.824169	-71.0429	1.00039	-71.0794	0.44431
641	USV	TRUE	0.725467	180.372	180.376	0.0036	68.3232	65.8484	71.0345	5.18617	2.09724	-1417.04	1.02444	-77.0262	0.545746
642	USV	TRUE	0.695734	180.522	180.546	0.024	75.5842	74.6598	76.4709	1.8111	0.618808	-5.46604	1.04441	-76.0367	0.624626
643	USV	TRUE	0.661985	180.63	180.631	0.0016	84.2922	83.6153	84.6128	0.997506	0.403004	-623.441	1.0194	-66.9647	0.659292
644	USV	TRUE	0.794138	180.933	180.935	0.002	74.5932	72.4379	81.2551	8.81724	3.37333	-3890.78	1.42644	-71.3133	0.663723
645	USV	TRUE	0.802208	181.082	181.084	0.0024	72.3411	70.4708	73.2763	2.80549	1.02863	-1168.95	1.01705	-72.1317	0.648745
646	USV	TRUE	0.983071	181.158	181.165	0.0068	68.225	67.5589	68.7594	1.2005	0.452238	-197.61	1.0299	-68.4125	0.711361
647	USV	TRUE	0.907039	181.374	181.413	0.0396	46.8887	41.4847	83.922	42.4374	17.7795	-1122.7	1.05	-76.4862	0.447973
648	USV	TRUE	0.938967	181.518	181.543	0.0252	49.0277	43.0809	51.6171	8.53618	2.47134	-322.276	1.01426	-69.6487	0.637551
649	USV	TRUE	0.645878	181.688	181.694	0.006	46.6979	43.778	47.2065	3.42847	1.37611	435.202	1.22208	-82.1051	0.480684
650	USV	TRUE	0.688925	182.335	182.342	0.0076	75.4271	74.1723	76.4408	2.26844	0.719738	122.72	1.19615	-72.8028	0.544304
651	USV	TRUE	0.751328	182.453	182.455	0.002	53.5343	53.2583	53.5611	0.302814	0.114253	-113.873	1.03232	-67.6185	0.717323
652	USV	TRUE	0.912761	182.618	182.621	0.0032	80.456	78.7861	80.8642	2.07814	0.731785	579.838	1.21371	-73.0145	0.525484
653	USV	TRUE	0.767071	182.992	182.994	0.0016	73.1771	72.8209	74.424	1.60314	0.645323	-779.302	1.38617	-72.4827	0.598515
654	USV	TRUE	0.823435	183.187	183.192	0.0048	52.3139	52.0616	52.7666	0.705083	0.226828	-138.04	1.01645	-72.9039	0.504229
655	USV	TRUE	0.903073	183.455	183.461	0.006	54.6446	54.3724	54.7771	0.404691	0.143619	-45.3358	1.01086	-71.5176	0.636066
656	USV	TRUE	0.835614	183.685	183.692	0.0068	56.4512	56.0643	56.6687	0.604457	0.181008	-16.2602	1.02279	-56.8558	0.845221
657	USV	TRUE	0.983095	184.943	184.947	0.0044	67.8581	67.1753	69.2905	2.11525	0.681568	461.924	1.01799	-66.4436	0.638438
658	USV	TRUE	0.905038	185.048	185.085	0.0372	80.1908	63.7675	81.9569	18.1894	7.29586	453.282	1.12668	-65.9959	0.655779
659	USV	TRUE	0.932426	185.377	185.383	0.0068	70.7607	70.6831	70.8098	0.126663	0.0477091	-2.42396	1.0029	-59.7398	0.764125
660	USV	TRUE	0.774059	185.579	185.581	0.002	82.2794	81.2373	82.413	1.17563	0.457961	-539.468	1.09728	-72.1914	0.582734
661	USV	TRUE	0.765462	185.859	185.862	0.0032	63.8935	63.0919	65.5485	2.45666	0.940624	-841.151	1.04034	-74.0463	0.613046
662	USV	TRUE	0.648631	186.022	186.025	0.0028	42.7695	41.8715	42.8957	1.02423	0.359304	-289.808	1.11513	-72.2792	0.64154
663	USV	TRUE	0.654852	186.343	186.344	0.0016	42.8066	42.8066	42.8066	7.10543e-15	3.76822e-15	7.66965e-12	1	-66.1214	0.623292
664	USV	TRUE	0.77766	188.465	188.55	0.0844	74.2664	53.585	95.0081	41.4231	11.3925	-237.053	1.85552	-73.4373	0.58147
665	USV	TRUE	0.928293	189.076	189.089	0.0132	74.2289	54.506	76.0334	21.5274	8.25155	1433.65	1.36671	-70.2812	0.632397
666	USV	TRUE	0.680791	189.334	189.345	0.0108	72.8912	70.8033	73.9101	3.10683	1.29846	260.361	1.03506	-81.2002	0.445873
667	USV	TRUE	0.744729	189.465	189.467	0.0016	78.0798	77.4564	78.7032	1.24688	0.492874	-779.302	1	-73.802	0.660086
668	USV	TRUE	0.952684	189.538	189.54	0.0016	83.8741	83.1527	84.7736	1.62095	0.642088	1013.09	1.00178	-72.5557	0.725373
669	USV	TRUE	0.763848	189.641	189.66	0.0196	75.3916	74.6352	81.2295	6.59424	3.10867	323.178	1.05092	-69.2662	0.662626
670	USV	TRUE	0.70514	189.727	189.728	0.0016	72.742	72.4926	72.9914	0.498753	0.197149	-311.721	1	-71.2237	0.640897
671	USV	TRUE	0.981469	189.806	189.808	0.002	77.7929	77.0136	78.2427	1.22907	0.457432	602.448	1.01262	-61.9146	0.836034
672	USV	TRUE	0.771923	189.908	189.916	0.0084	71.8068	71.458	73.634	2.17599	0.742806	-245.401	1.02289	-73.5531	0.606339
673	USV	TRUE	0.848607	190.268	190.28	0.0116	79.3267	75.8994	79.3699	3.47049	1.08433	297.871	1.02901	-75.748	0.521587
674	USV	TRUE	0.639129	190.354	190.359	0.0056	73.9109	73.6214	74.2449	0.623441	0.242561	-54.2065	1.08799	-69.7472	0.63649
675	USV	TRUE	0.838794	190.534	190.556	0.022	82.8839	82.2794	90.5441	8.26475	3.65289	397.841	1.03061	-75.9891	0.607237
676	USV	TRUE	0.74207	190.646	190.648	0.0024	75.3686	74.3667	76.0366	1.66993	0.605239	695.805	1.00647	-74.1549	0.64636
677	USV	TRUE	0.87286	191.502	191.523	0.0208	73.7496	68.8413	75.2014	6.3601	2.12315	-294.909	1.00282	-76.0742	0.580962
678	USV	TRUE	0.65452	191.576	191.578	0.0016	86.1769	84.4669	86.4976	2.03064	0.856118	1246.88	1.09889	-76.7409	0.566764
679	USV	TRUE	0.890323	191.774	191.776	0.0016	76.9986	76.58	77.9515	1.37157	0.556377	857.232	1.02519	-74.4281	0.657644
680	USV	TRUE	0.95574	191.926	191.997	0.0704	71.3399	69.7947	73.8628	4.06809	1.47769	-8.01359	1.05589	-69.4027	0.722752
681	USV	TRUE	0.944323	192.756	192.768	0.0112	87.7516	84.6418	89.951	5.30919	1.58133	-49.6059	1.53591	-69.504	0.72137
682	USV	TRUE	0.801128	192.87	192.878	0.0076	98.0723	74.7396	101.177	26.437	12.0759	-3595.95	1.00148	-71.6749	0.65831
683	USV	TRUE	0.795925	193.427	193.432	0.0056	73.9612	73.5382	74.1987	0.660551	0.194772	-50.4956	1.04676	-68.433	0.722938
684	USV	TRUE	0.840347	193.506	193.509	0.0032	75.9331	75.4877	76.4006	0.912896	0.300794	273.683	1.0038	-73.8858	0.601278
685	USV	TRUE	0.791379	193.581	193.596	0.0156	79.1237	73.5055	85.8834	12.3779	5.47906	809.741	1.05506	-72.9075	0.645926
686	USV	TRUE	0.896854	193.701	193.726	0.0252	69.035	67.803	82.1938	14.3908	6.3815	-639.391	1.10194	-71.6878	0.590052
687	USV	TRUE	0.715521	193.872	193.874	0.002	69.8602	69.1967	70.497	1.30032	0.516087	-686.422	1.00807	-72.7277	0.561592
688	USV	TRUE	0.966322	193.998	194.01	0.012	71.6263	70.7366	73.9631	3.22654	0.801001	-228.27	1.04232	-71.8347	0.548544
689	USV	TRUE	0.692007	194.307	194.336	0.0288	75.0322	73.3455	76.1691	2.82368	1.04658	-60.5419	1.05512	-72.837	0.559185
690	USV	TRUE	0.753144	194.449	194.465	0.0156	75.6278	74.879	75.8013	0.922238	0.442632	-56.4211	1.00081	-60.4532	0.769294
691	USV	TRUE	0.90153	194.995	195.036	0.0416	63.8357	61.6151	65.1028	3.48778	1.31582	59.1532	1.02223	-73.0003	0.606239
692	USV	TRUE	0.803719	195.463	195.466	0.0036	81.8944	80.6957	82.8333	2.13751	0.871125	-629.964	1.37453	-70.6519	0.649553
693	USV	TRUE	0.614251	195.57	195.572	0.0016	83.4312	83.4312	83.4312	1.42109e-14	4.35117e-15	9.93014e-12	1	-64.2848	0.705384
694	USV	TRUE	0.730509	198.24	198.242	0.002	76.3707	76.1525	76.5622	0.40969	0.159561	-62.9803	1.1266	-74.7505	0.560651
695	USV	TRUE	0.620286	198.863	198.896	0.0328	75.6624	72.2666	97.0354	24.7688	10.1132	735.325	1.03695	-79.4379	0.448667
696	USV	TRUE	0.899161	201.216	201.222	0.0064	79.943	75.6659	84.6288	8.96296	3.76583	-1548.88	1.09811	-73.3458	0.616674
697	USV	TRUE	0.978009	201.591	201.621	0.03	75.5466	74.212	79.7076	5.4956	1.9559	133.465	1.73633	-67.7127	0.526345
698	USV	TRUE	0.908763	211.345	211.347	0.002	43.5592	43.056	43.7774	0.721411	0.294569	-374.701	1.0422	-76.3171	0.622841
699	USV	TRUE	0.928094	211.417	211.422	0.0052	73.8713	73.6266	74.0471	0.420528	0.14255	4.6387	1.02407	-73.5285	0.51142
700	USV	TRUE	0.836707	211.555	211.565	0.0096	66.7292	66.5702	66.8882	0.317938	0.160195	-39.2339	1.00047	-71.7803	0.643711
701	USV	TRUE	0.742437	211.879	211.917	0.038	86.8916	74.0068	87.5777	13.5709	6.35417	361.444	1.02085	-74.0108	0.585297
702	USV	TRUE	0.907303	212.127	212.187	0.0596	68.6689	67.5309	72.2525	4.72155	1.65066	-52.3478	1.02413	-66.7589	0.63629
703	USV	TRUE	0.786645	212.35	212.381	0.0312	90.0329	84.7542	95.1002	10.346	5.4653	327.975	1.00888	-72.5997	0.477686
704	USV	TRUE	0.896947	212.526	212.536	0.01	79.3368	77.1559	83.6804	6.52448	1.77499	619.611	1.01846	-75.1123	0.596588
705	USV	TRUE	0.98101	212.614	212.624	0.0104	80.3211	77.3923	81.3392	3.94693	1.07327	-259.982	1.13777	-65.2434	0.717782
706	USV	TRUE	0.899775	212.719	212.722	0.0024	71.1188	70.7848	71.4528	0.667973	0.240498	-278.322	1	-61.3031	0.847918
707	USV	TRUE	0.938823	212.84	212.854	0.0144	82.2996	70.3101	84.1551	13.845	3.70063	-861.713	1.07259	-64.8167	0.703387
708	USV	TRUE	0.901766	212.972	212.973	0.0016	74.5236	74.4256	74.7997	0.374065	0.153618	-233.791	1.01068	-66.5796	0.734229
709	USV	TRUE	0.770997	213.057	213.059	0.0024	79.9626	75.2868	83.0353	7.74849	2.80961	-3228.54	1.00158	-66.2401	0.732297
710	USV	TRUE	0.84827	213.576	213.595	0.0192	96.8411	85.3282	101.321	15.993	6.05976	595.377	1.32533	-78.9481	0.445949
711	USV	TRUE	0.750023	213.669	213.672	0.0032	71.4823	71.3561	71.7198	0.363674	0.148289	-128.337	1.009	-75.2405	0.57414
712	USV	TRUE	0.949584	213.793	213.813	0.0204	74.4437	72.58	80.7424	8.16247	2.89092	83.5119	1.60103	-66.1086	0.703389
713	USV	TRUE	0.959935	213.877	213.919	0.0424	70.6938	59.7696	76.9911	17.2214	4.62251	-79.2696	1.38919	-69.496	0.722368
714	USV	TRUE	0.946158	213.978	214.017	0.0384	68.1396	66.9815	69.8835	2.90192	1.04984	-32.8181	1.07707	-71.5132	0.692479
715	USV	TRUE	0.922643	214.103	214.105	0.0024	76.5216	76.2544	76.6552	0.400784	0.146947	166.993	1.00302	-61.9746	0.776486
716	USV	TRUE	0.975665	214.189	214.264	0.0744	74.0978	73.7008	75.0173	1.31657	0.475888	12.5232	1.00336	-61.8981	0.70875
717	USV	TRUE	0.763007	214.403	214.408	0.0052	79.9463	79.6239	82.5167	2.89277	1.20234	592.581	1.02517	-79.5541	0.495637
718	USV	TRUE	0.900021	214.504	214.521	0.0172	73.0549	73.0515	74.3005	1.24898	0.414006	-69.6927	1.0023	-71.0651	0.648378
719	USV	TRUE	0.973046	214.603	214.652	0.0496	75.2782	73.0959	82.8844	9.78854	3.82202	96.3267	1.13126	-73.2888	0.590196
720	USV	TRUE	0.747641	219.353	219.382	0.0284	62.6402	60.0228	65.8441	5.82129	2.04336	-187.958	1.02573	-78.2855	0.488075
721	USV	TRUE	0.642554	219.725	219.732	0.0064	69.6381	68.5556	73.79	5.23442	2.29518	-836.898	1.00165	-78.2156	0.499712
722	USV	TRUE	0.84683	219.844	219.853	0.0084	77.1614	75.9273	81.9966	6.06932	2.38232	786.66	1.28163	-73.8607	0.601556
723	USV	TRUE	0.627877	219.924	219.967	0.0432	73.9364	62.6551	81.1505	18.4954	4.46929	-40.9069	3.97503	-93.6043	0.219279
724	USV	TRUE	0.89363	220.714	220.761	0.0468	78.2069	73.7193	78.8394	5.12014	1.88585	102.248	1.05837	-76.4244	0.530831
725	USV	TRUE	0.827503	220.825	220.831	0.0064	77.7087	75.9731	79.7892	3.81612	1.20418	529.116	1.02313	-78.627	0.533998
726	USV	TRUE	0.955572	220.95	221.006	0.0556	72.4022	64.4869	74.0589	9.57203	3.05886	-157.04	1.10349	-71.5995	0.579653
727	USV	TRUE	0.84802	221.115	221.117	0.0016	72.5508	72.15	72.7734	0.623441	0.249933	-389.651	1.00816	-72.166	0.667477
728	USV	TRUE	0.834943	221.185	221.284	0.0996	70.4415	58.0973	72.6461	14.5488	5.87663	138.173	1.05326	-76.5265	0.49535
729	USV	TRUE	0.91032	221.383	221.415	0.0316	77.9031	73.7344	88.2164	14.482	5.48965	222.886	1.6838	-72.6226	0.583557
730	USV	TRUE	0.75093	221.481	221.519	0.038	81.5125	74.9361	82.6178	7.68169	2.88015	162.352	1.09287	-68.8602	0.588022
731	USV	TRUE	0.875172	221.648	221.697	0.0492	69.7922	64.6104	84.1096	19.4992	7.36861	-428.385	1.05899	-68.955	0.590375
732	USV	TRUE	0.836506	222.107	222.129	0.0216	59.225	58.7772	64.8762	6.09892	2.85791	-284.734	1.00062	-76.1484	0.49002
733	USV	TRUE	0.75203	222.293	222.305	0.0124	80.9213	74.5391	82.8293	8.29029	2.18903	-222.73	1.87232	-74.4583	0.612722
734	USV	TRUE	0.877386	222.389	222.391	0.002	83.9504	83.9504	83.9504	1.42109e-14	7.78361e-15	-2.48638e-12	1	-66.1933	0.745416
735	USV	TRUE	0.62001	222.46	222.466	0.0056	76.4216	75.8514	79.3467	3.49537	1.5788	627.947	1.00034	-77.7847	0.541044
736	USV	TRUE	0.616461	222.559	222.565	0.006	77.6944	76.1921	82.9932	6.80103	2.94942	-1147.36	1.0016	-68.1763	0.698787
737	USV	TRUE	0.692202	222.64	222.645	0.0052	76.8329	76.8329	76.8329	0	2.78698e-15	-2.43549e-12	1	-60.3495	0.783204
738	USV	TRUE	0.78491	222.909	222.915	0.0064	73.2351	72.9976	74.1851	1.18751	0.265909	81.632	1.08411	-67.5845	0.724578
739	USV	TRUE	0.98303	223.095	223.105	0.0096	76.7417	76.5835	84.9091	8.32566	4.35338	880.228	1.01217	-72.2884	0.534213
740	USV	TRUE	0.859332	223.698	223.7	0.002	85.6002	83.9125	86.3528	2.44033	0.91251	1183.9	1.02185	-77.5495	0.508617
741	USV	TRUE	0.765202	223.853	223.869	0.0156	84.238	71.7259	85.1045	13.3786	6.23041	-827.387	1.09866	-78.0517	0.50014
742	USV	TRUE	0.61501	223.941	223.947	0.0068	74.8156	73.7691	76.3445	2.57541	0.766324	354.743	1.01547	-79.8202	0.450067
743	USV	TRUE	0.965541	224.546	224.615	0.0684	80.4354	78.6455	82.8853	4.23976	1.36358	19.2777	1.05615	-74.2793	0.484756
744	USV	TRUE	0.771267	224.75	224.752	0.002	79.2156	78.5565	81.3264	2.76986	1.0968	-1372.84	1.13324	-63.2964	0.733813
745	USV	TRUE	0.743871	224.958	224.961	0.0032	70.7367	70.1407	71.8672	1.72648	0.657267	-451.448	1.11506	-75.5149	0.471674
746	USV	TRUE	0.649082	224.991	225.013	0.0216	70.5825	60.7904	80.3208	19.5304	6.59677	-98.3357	2.43872	-78.3202	0.419604
747	USV	TRUE	0.718843	225.259	225.277	0.0184	53.124	49.7078	55.1362	5.42843	2.14855	-322.63	1.01835	-64.1659	0.642676
748	USV	TRUE	0.683213	225.794	225.796	0.002	80.9167	80.4625	82.2348	1.77235	0.704376	-884.269	1.12022	-74.9638	0.591427
749	USV	TRUE	0.890023	225.984	225.985	0.0016	82.983	82.3595	83.1611	0.801568	0.322662	-389.651	1.19442	-66.7983	0.613703
750	USV	TRUE	0.721454	226.085	226.097	0.012	75.136	73.8472	87.2178	13.3706	5.54115	1056.27	1.23718	-69.9689	0.700076
751	USV	TRUE	0.814656	226.251	226.26	0.0092	82.2745	77.6464	82.9575	5.31112	1.72429	565.929	1.03701	-65.7889	0.777004
752	USV	TRUE	0.713557	226.343	226.346	0.0024	81.1489	77.2078	84.4219	7.21411	2.60108	-3005.88	1.00033	-69.5647	0.725967
753	USV	TRUE	0.73428	226.49	226.493	0.0024	73.9496	73.6824	74.0832	0.400784	0.146947	-166.993	1.00302	-65.1662	0.78605
754	USV	TRUE	0.954066	226.656	226.706	0.0496	75.0153	74.7901	79.8146	5.02453	1.64689	-67.622	1.01631	-66.2545	0.710765
755	USV	TRUE	0.728833	226.794	226.797	0.0028	77.521	76.7422	78.0689	1.32663	0.486483	-474.358	1.00013	-64.678	0.763001
756	USV	TRUE	0.836188	226.95	226.955	0.0052	83.3519	82.8115	86.2015	3.38999	1.51125	653.608	1.00214	-73.0105	0.636043
757	USV	TRUE	0.720324	227.049	227.051	0.0016	86.0548	85.9836	86.3042	0.320627	0.129065	-155.86	1.04572	-62.6272	0.77206
758	USV	TRUE	0.849076	227.335	227.337	0.002	71.1199	71.1199	71.1199	1.42109e-14	8.25576e-15	-6.21595e-13	1	-71.9094	0.55655
759	USV	TRUE	0.604836	227.409	227.421	0.012	76.7406	72.8664	78.4911	5.6247	1.89278	-212.001	1.38665	-74.6643	0.596849
760	USV	TRUE	0.638062	227.87	227.873	0.0028	71.0656	70.7739	71.1749	0.401029	0.154061	-144.117	1.00205	-67.4352	0.63652
761	USV	TRUE	0.963165	228.036	228.061	0.0252	76.4044	73.1696	76.408	3.23841	1.50635	-138.48	1.00956	-71.3699	0.64074
762	USV	TRUE	0.959783	230.837	230.866	0.0288	76.1577	73.3272	83.5874	10.2602	4.7293	-357.758	1.01264	-67.1317	0.575145
763	USV	TRUE	0.64431	230.963	231.002	0.0388	76.609	72.0668	86.7138	14.647	5.04293	208.593	1.47525	-77.8881	0.536403
764	USV	TRUE	0.721175	231.09	231.117	0.0272	67.1948	64.6523	77.4014	12.7491	4.83893	418.949	1.28569	-71.785	0.650187
765	USV	TRUE	0.797676	231.373	231.375	0.0024	84.0879	82.8188	84.6891	1.87032	0.68756	779.302	1.02172	-70.8069	0.658593
766	USV	TRUE	0.771702	231.756	231.764	0.008	86.2898	78.6898	87.7821	9.09228	4.55912	1119.92	1.00748	-74.1357	0.637721
767	USV	TRUE	0.641198	231.85	231.88	0.03	79.7323	76.7932	97.0554	20.2621	5.6047	651.683	1.04055	-76.1706	0.605908
768	USV	TRUE	0.959859	231.997	231.998	0.0016	72.7737	71.9009	73.6466	1.74564	0.690023	-1091.02	1	-69.7036	0.702741
769	USV	TRUE	0.96154	232.494	232.566	0.0728	76.8721	67.3568	90.3967	23.0398	6.77208	65.8934	1.31671	-73.1196	0.586551
770	USV	TRUE	0.817488	232.723	232.752	0.0284	61.6426	56.1055	98.1269	42.0214	16.8246	637.482	3.65038	-75.785	0.522096
771	USV	TRUE	0.915715	233.958	233.992	0.0344	82.8373	74.7609	93.2214	18.4605	8.70119	509.119	1.14633	-70.8835	0.642361
772	USV	TRUE	0.79375	234.069	234.094	0.0248	66.4688	59.8458	100.532	40.6864	17.1818	1962.23	1.10705	-66.1115	0.706057
773	USV	TRUE	0.774337	234.261	234.262	0.0016	82.2716	81.3988	83.1444	1.74564	0.690023	1091.02	1	-72.4905	0.647337
774	USV	TRUE	0.730047	234.361	234.362	0.0016	98.6804	97.4157	100.658	3.2419	1.29226	2026.18	1.00365	-78.3834	0.545976
775	USV	TRUE	0.844293	234.574	234.578	0.004	74.2745	73.0648	76.182	3.11721	1.04351	779.302	1.01134	-52.998	0.869266
776	USV	TRUE	0.694188	242.468	242.486	0.0184	79.3313	76.0313	81.8426	5.81134	1.7225	52.631	1.30332	-77.4932	0.485384
777	USV	TRUE	0.867008	242.699	242.702	0.0028	75.5723	75.2309	76.1809	0.950006	0.340271	-342.822	1.00711	-70.6922	0.61861
778	USV	TRUE	0.725821	245.99	246.012	0.0212	81.1502	80.1	82.3616	2.26154	0.888741	84.5145	1.09865	-80.3261	0.407739
779	USV	TRUE	0.797158	246.274	246.31	0.0356	76.8534	72.8094	77.0281	4.21868	1.21938	-64.5526	1.01947	-78.3186	0.47445
780	USV	TRUE	0.875519	246.463	246.478	0.0144	75.0112	74.6896	80.1878	5.49814	1.99528	334.203	1.1146	-76.86	0.491385
781	USV	TRUE	0.867763	246.56	246.57	0.01	88.3343	78.356	88.461	10.1049	3.53963	1063.73	1.07067	-72.8397	0.5802
782	USV	TRUE	0.954717	246.863	247.033	0.17	78.3452	71.5556	89.6501	18.0945	6.16045	15.2642	3.76214	-76.3473	0.418782
783	USV	TRUE	0.841148	259.187	259.189	0.0016	79.8501	79.7521	80.1261	0.374065	0.153618	-233.791	1.01068	-73.1036	0.589135
784	USV	TRUE	0.837187	259.35	259.36	0.0104	80.3909	75.9384	84.2449	8.30647	3.99576	1073.18	1.13884	-75.0784	0.596893
785	USV	TRUE	0.904236	260.476	260.513	0.0376	67.5866	67.1408	76.4296	9.2888	4.10451	-249.295	1.00661	-74.9289	0.534303
786	USV	TRUE	0.867071	260.635	260.658	0.0232	82.2532	74.4089	83.5021	9.09324	3.80427	-371.938	1.0072	-78.7579	0.499235
787	USV	TRUE	0.726349	260.73	260.763	0.0336	65.5075	62.0486	74.4176	12.369	4.18604	-359.35	1.00662	-76.105	0.498716
788	USV	TRUE	0.72195	260.865	260.866	0.0016	80.5583	80.0685	81.9388	1.87032	0.768088	-1168.95	1.03658	-75.9575	0.609404
789	USV	TRUE	0.635308	260.961	260.97	0.0096	77.0517	76.3074	90.8907	14.5833	7.56249	1530.5	1.00192	-74.4079	0.58516
790	USV	TRUE	0.603277	263.439	263.457	0.0188	88.2818	83.1254	88.6877	5.5623	2.68499	280.505	1.02574	-79.7014	0.505743
791	USV	TRUE	0.625501	263.578	263.588	0.0104	82.3336	73.0659	84.183	11.1171	4.49976	-1042.43	1.00719	-70.9774	0.600079
792	USV	TRUE	0.866206	263.665	263.669	0.0044	74.3504	73.8563	76.0765	2.2201	0.687728	485.188	1.01334	-72.0101	0.638511
793	USV	TRUE	0.712157	263.751	263.769	0.018	108.803	95.588	110.602	15.0136	6.04897	756.68	1.33651	-80.6653	0.507083
794	USV	TRUE	0.720522	263.845	263.849	0.004	74.421	71.7417	76.7292	4.98753	2.03927	1497.54	1.11016	-70.0705	0.724989
795	USV	TRUE	0.865572	264.244	264.323	0.0788	68.7934	63.3763	72.7937	9.41745	2.88041	-43.4224	1.19645	-70.2592	0.589107
796	USV	TRUE	0.716025	264.397	264.436	0.0388	67.9971	60.4627	73.4335	12.9708	3.84823	-297.154	1.15567	-75.3823	0.586076
797	USV	TRUE	0.754201	264.557	264.571	0.0144	75.8402	70.1892	78.268	8.0788	2.47704	549.45	1.28936	-66.4571	0.592232
798	USV	TRUE	0.874784	264.741	264.743	0.0016	80.2688	79.6008	81.4712	1.87032	0.749798	1168.95	1.01167	-65.4225	0.708894
799	USV	TRUE	0.916272	264.858	264.885	0.0272	73.0674	71.2058	76.3311	5.12531	1.58156	78.3428	1.19464	-64.4887	0.781945
800	USV	TRUE	0.926549	264.944	264.946	0.0024	75.5859	72.4465	81.1969	8.75045	3.19213	3646.02	1.00258	-64.2522	0.795513
801	USV	TRUE	0.987822	265.051	265.069	0.0172	80.7272	75.8413	83.6996	7.85832	2.28898	268.297	1.31481	-67.9665	0.774175
802	USV	TRUE	0.691158	265.215	265.228	0.0136	74.5013	73.9756	75.7743	1.79869	0.634719	-48.5538	1.10204	-69.9725	0.728828
803	USV	TRUE	0.66844	265.299	265.303	0.0044	75.3578	74.1109	76.7754	2.66447	0.952057	656.684	1.01502	-77.9875	0.541549
804	USV	TRUE	0.948219	265.379	265.397	0.0176	74.8205	72.3564	76.8538	4.49736	1.46593	82.2027	1.24909	-67.7984	0.732832
805	USV	TRUE	0.965307	265.499	265.517	0.0176	71.0284	69.2837	73.0844	3.80064	1.4457	126.952	1.18953	-70.0255	0.705699
806	USV	TRUE	0.931938	265.739	265.759	0.0196	79.0317	73.6448	80.0714	6.42665	2.81741	322.015	1.00785	-63.9505	0.726351
807	USV	TRUE	0.932316	266.158	266.16	0.0016	82.4794	82.2033	82.5773	0.374065	0.153618	233.791	1.01068	-66.7383	0.740945
808	USV	TRUE	0.961096	267.568	267.594	0.0264	87.8566	82.6477	99.8172	17.1695	5.53758	381.871	1.76607	-68.9193	0.732157
809	USV	TRUE	0.802288	267.887	267.893	0.0056	73.4727	72.0052	75.9277	3.92243	1.45366	-661.253	1.01076	-69.4631	0.71535
810	USV	TRUE	0.77701	267.976	267.983	0.0072	73.4824	70.6213	75.9168	5.29545	1.88894	-822.344	1.03929	-72.0542	0.643516
811	USV	TRUE	0.860067	268.251	268.252	0.0016	81.1091	77.3684	82.1778	4.80941	1.93597	-2337.91	1.55024	-66.3433	0.719917
812	USV	TRUE	0.781557	268.32	268.327	0.0068	74.8663	73.8198	76.2765	2.45666	0.708709	329.85	1.00886	-70.9441	0.607176
813	USV	TRUE	0.873701	268.416	268.421	0.0044	72.3101	70.6116	74.7419	4.13037	1.58517	-878.17	1.055	-60.9343	0.84079
814	USV	TRUE	0.972086	268.508	268.511	0.0028	77.2167	76.1776	78.9237	2.74611	0.95744	966.617	1.01074	-68.0444	0.774727
815	USV	TRUE	0.857598	268.698	268.708	0.0104	77.7053	76.6153	90.7045	14.0892	5.42898	1370.51	1.00062	-73.5189	0.611114
816	USV	TRUE	0.621313	269.738	269.74	0.002	83.7976	83.3478	85.2359	1.88814	0.750855	956.156	1.06302	-69.9462	0.663905
817	USV	TRUE	0.800904	272.583	272.586	0.0032	65.9861	65.6069	66.2852	0.678336	0.304155	-205.079	1.00819	-73.0335	0.574895
818	USV	TRUE	0.623608	272.766	272.77	0.0032	72.273	71.6792	74.0543	2.37501	0.847717	-749.923	1.03495	-70.6254	0.668839
819	USV	TRUE	0.782259	272.955	272.959	0.0036	79.2803	75.51	82.88	7.36997	3.15841	-2446.54	1.41274	-70.6293	0.641291
820	USV	TRUE	0.673329	273.349	273.366	0.0172	62.6637	61.0684	65.9192	4.85075	1.59227	-280.459	1.00125	-75.8412	0.39858
821	USV	TRUE	0.633576	274.535	274.536	0.0016	85.5219	85.2725	85.5932	0.320627	0.129065	-155.86	1.04572	-77.8536	0.483213
822	USV	TRUE	0.840202	274.605	275.2	0.595	78.3784	76.4781	81.7236	5.24543	2.23537	-6.57048	1.1737	-74.8498	0.409338
823	USV	TRUE	0.87481	275.419	275.449	0.03	83.3633	82.808	84.8383	2.0303	0.650825	19.8078	1.04758	-72.0858	0.661299
824	USV	TRUE	0.774561	279.153	279.155	0.002	85.8317	85.6714	86.2948	0.623441	0.243171	311.721	1.01894	-69.8126	0.699894
825	USV	TRUE	0.695931	279.251	279.253	0.002	62.5057	62.2697	64.8614	2.59173	1.00573	-1150.82	1.12586	-75.9314	0.569104
826	USV	TRUE	0.751474	279.351	279.36	0.0088	73.7991	60.3685	81.3768	21.0083	5.60336	-2165.59	1.01269	-72.9357	0.598824
827	USV	TRUE	0.737587	279.606	279.609	0.0032	70.0723	69.5602	72.8333	3.27307	1.02482	-595.3	1.42248	-67.4634	0.713402
828	USV	TRUE	0.686651	279.737	279.741	0.004	81.9288	78.5094	83.687	5.1776	1.89991	-1083.18	1.16878	-66.3108	0.548557
829	USV	TRUE	0.753911	279.843	279.845	0.0024	73.2012	72.4273	77.5868	5.15952	2.31301	-2198.33	1.0148	-70.3364	0.643265
830	USV	TRUE	0.881062	279.932	279.938	0.006	80.8502	74.5057	82.7459	8.24018	2.61081	-462.162	1.80914	-65.1831	0.730035
831	USV	TRUE	0.783582	280.013	280.032	0.0192	79.8602	77.1758	85.7391	8.56332	3.60737	343.471	1.3837	-74.8471	0.612946
832	USV	TRUE	0.957268	280.114	280.128	0.0144	74.5518	74.2846	85.7728	11.4881	5.63517	876.605	1.0499	-73.774	0.549829
833	USV	TRUE	0.755095	280.215	280.222	0.0068	76.0281	76.0281	76.0281	0	5.24771e-15	-6.32449e-13	1	-64.9825	0.71752
834	USV	TRUE	0.687186	284.286	284.288	0.0028	82.4128	82.336	83.6204	1.28442	0.556019	-469.716	1.07454	-74.2846	0.540344
835	USV	TRUE	0.748726	287.635	287.647	0.012	84.6727	81.3888	93.5135	12.1247	5.31528	1012.36	1.00696	-79.0412	0.500799
836	USV	TRUE	0.772752	288.019	288.037	0.018	75.9892	71.2529	76.4809	5.22798	1.91793	271.038	1.09182	-73.1673	0.555011
837	USV	TRUE	0.664618	291.173	291.175	0.0028	57.1561	56.6514	57.7943	1.14298	0.378482	-383.466	1.00713	-73.512	0.632979
838	USV	TRUE	0.643997	291.411	291.413	0.0016	81.3714	78.3611	82.6005	4.2394	1.72677	-2649.63	1.01147	-74.3879	0.594588
839	USV	TRUE	0.811494	291.873	291.882	0.0092	69.3398	67.9296	70.8779	2.94828	0.9654	276.236	1.05274	-68.1005	0.549036
840	USV	TRUE	0.727255	291.963	291.965	0.002	75.3134	74.0977	76.5291	2.43142	1.0615	-1384.93	1.04155	-71.4101	0.633719
841	USV	TRUE	0.914686	292.043	292.045	0.0016	83.7573	83.0359	84.6569	1.62095	0.642088	1013.09	1.00178	-69.6297	0.730411
842	USV	TRUE	0.741368	292.105	292.108	0.0032	66.4466	65.4075	67.0775	1.66993	0.644896	579.838	1.02438	-76.3023	0.561173
843	USV	TRUE	0.855945	292.19	292.192	0.0016	75.1164	74.1189	75.4014	1.28251	0.516259	-623.441	1.32433	-72.5213	0.614254
844	USV	TRUE	0.872287	292.287	292.289	0.0024	73.4116	72.61	75.2151	2.60509	0.960788	1085.46	1.02432	-74.0971	0.668565
845	USV	TRUE	0.862446	292.46	292.522	0.0628	75.4266	73.7223	77.6183	3.89601	1.58507	-46.9082	1.01085	-67.5405	0.648815
846	USV	TRUE	0.98802	292.617	292.619	0.0016	74.8824	74.6063	74.9804	0.374065	0.153618	233.791	1.01068	-60.1535	0.841227
847	USV	TRUE	0.81345	294.896	294.898	0.002	73.8559	72.1192	76.0825	3.96331	1.44513	1921.22	1.00277	-71.9548	0.592272
848	USV	TRUE	0.924436	295.092	295.102	0.0096	71.1771	69.8522	73.9137	4.0615	1.45977	210.214	1.4909	-70.3852	0.627099
849	USV	TRUE	0.860386	295.454	295.465	0.0112	80.8811	75.2308	81.903	6.67228	1.73404	6.14793	1.60299	-64.6689	0.71352
850	USV	TRUE	0.706344	298.856	298.859	0.0024	77.1561	76.5994	77.2674	0.667973	0.240498	-139.161	1.15623	-77.4507	0.545558
851	USV	TRUE	0.806353	298.977	298.99	0.0132	64.8725	59.2938	66.0991	6.80535	2.68282	-508.54	1.00091	-71.7045	0.642621
852	USV	TRUE	0.684774	299.057	299.086	0.0288	71.9015	69.5803	75.0359	5.45563	2.25536	157.382	1.06268	-79.2856	0.507772
853	USV	TRUE	0.711052	299.186	299.189	0.0024	78.4022	73.8599	82.8776	9.01763	3.24675	-3757.35	1	-72.2371	0.598768
854	USV	TRUE	0.618746	299.259	299.265	0.006	80.73	79.8048	85.5082	5.70334	1.75723	-587.577	1.38737	-71.9957	0.620465
855	USV	TRUE	0.717581	299.348	299.349	0.0016	81.0754	76.9607	81.9838	5.02316	2.02601	-2571.7	1.42797	-75.294	0.626595
856	USV	TRUE	0.771882	299.464	299.466	0.002	68.363	67.8732	69.7969	1.92376	0.748485	-905.262	1.21036	-77.638	0.449877
857	USV	TRUE	0.759175	299.532	299.55	0.018	73.8674	73.0381	76.7819	3.74381	1.24239	102.033	1.10307	-78.3711	0.545406
858	USV	TRUE	0.830147	300.269	300.271	0.0028	91.7273	91.0482	94.8853	3.83713	1.34729	-1148.63	1.34556	-71.9699	0.685376
859	USV	TRUE	0.663632	302.155	302.157	0.002	77.6886	77.3858	77.7865	0.400784	0.153333	176.854	1.03234	-77.357	0.477871
860	USV	TRUE	0.68724	307.782	307.793	0.0108	85.7037	82.5826	87.3315	4.74887	1.56043	-379.397	1.05529	-74.9912	0.657195
861	USV	TRUE	0.640649	309.487	309.489	0.0016	74.5994	73.9225	74.92	0.997506	0.403004	623.441	1.0194	-77.5814	0.429771
862	USV	TRUE	0.759695	312.276	312.278	0.002	76.4784	75.7258	78.7183	2.99252	1.11463	1411.65	1.03205	-71.157	0.710946
863	USV	TRUE	0.879942	319.246	319.25	0.0048	68.8754	68.1686	71.1152	2.94668	1.03433	635.507	1.02166	-75.0515	0.455216
864	USV	TRUE	0.851592	319.863	319.865	0.0024	65.4503	65.1163	66.7863	1.66993	0.636297	-695.805	1.06256	-69.1703	0.623365
865	USV	TRUE	0.781272	319.953	319.961	0.0084	74.8946	73.7353	82.8713	9.13598	3.49419	1107.97	1.01193	-73.435	0.632868
866	USV	TRUE	0.852162	325.007	325.011	0.004	83.0182	81.9701	83.7621	1.79205	0.628295	288.471	1.26044	-76.8932	0.599494
867	USV	TRUE	0.703992	332.471	332.473	0.0016	72.6115	70.3493	73.0924	2.74314	1.16158	-1714.46	1.06866	-72.4368	0.668486
868	USV	TRUE	0.927105	332.796	332.812	0.0156	72.9327	71.2864	77.7772	6.49079	2.39925	375.714	1.25875	-75.0457	0.546875
869	USV	TRUE	0.60676	333.584	333.586	0.0016	82.2706	82.1014	82.9742	0.872818	0.366946	545.511	1.05325	-71.4143	0.653463
870	USV	TRUE	0.71345	333.665	333.67	0.0044	81.0035	80.2886	81.5215	1.23292	0.471884	-32.3291	1.32986	-72.4402	0.715997
871	USV	TRUE	0.911896	334.927	334.942	0.0156	73.2843	72.5334	78.5569	6.02344	2.62446	345.248	1.12036	-69.8281	0.646832
872	USV	TRUE	0.663767	335.276	335.288	0.012	73.9877	73.5776	75.4813	1.90365	0.575354	-49.016	1.11608	-71.067	0.532886
873	USV	TRUE	0.827838	335.433	335.435	0.002	76.8066	74.8695	78.4409	3.57143	1.41643	-1882.41	1.0051	-73.7316	0.540662
874	USV	TRUE	0.631547	335.63	335.632	0.0024	84.5401	83.9909	84.6737	0.682817	0.242096	-166.993	1.13499	-73.4498	0.566664
875	USV	TRUE	0.9081	335.797	335.85	0.0524	74.3847	72.7608	75.2603	2.49946	0.754971	-27.6602	1.04302	-77.8175	0.456294
876	USV	TRUE	0.77106	336.364	336.366	0.0028	82.321	78.6174	83.0854	4.468	1.5711	-1472.01	1.0574	-71.913	0.686043
877	USV	TRUE	0.843553	336.453	336.457	0.004	73.2376	73.0963	73.3627	0.266388	0.105192	10.2583	1.02295	-69.7736	0.64103
878	USV	TRUE	0.97533	336.618	336.62	0.0016	71.2257	70.8249	71.4483	0.623441	0.249933	389.651	1.00816	-69.1229	0.754585
879	USV	TRUE	0.883016	339.602	339.604	0.002	83.1166	82.1681	84.3145	2.14642	0.787687	-1049.04	1.00312	-70.8109	0.647562
880	USV	TRUE	0.769472	359.065	359.143	0.0784	65.1257	63.8741	81.1632	17.2892	6.36438	-209.593	1.08902	-72.4967	0.537796
881	USV	TRUE	0.737618	359.252	359.29	0.0376	76.3911	68.2033	80.1521	11.9488	3.94037	211.379	1.37996	-65.3237	0.65691
882	USV	TRUE	0.969608	359.39	359.428	0.038	71.4831	64.6091	75.4628	10.8537	3.16275	-80.3045	1.35498	-62.0836	0.709341
883	USV	TRUE	0.923964	359.518	359.52	0.002	72.7042	71.7201	74.5968	2.87674	1.13337	-1486.72	1.02025	-62.888	0.80974
884	USV	TRUE	0.781865	359.601	359.616	0.0148	76.1551	74.8828	80.7587	5.87597	1.89812	-124.53	1.58679	-53.3205	0.868631
885	USV	TRUE	0.953295	359.703	359.713	0.01	86.5439	81.6668	90.5118	8.84499	3.10231	533.463	1.96833	-61.9981	0.848583
886	USV	TRUE	0.809316	368.716	368.721	0.0048	63.2226	62.9851	63.2523	0.267189	0.0714213	27.2205	1.0094	-74.3963	0.54625
887	USV	TRUE	0.78663	368.87	368.872	0.002	80.3154	78.8103	81.5178	2.70752	1.1408	-1498.8	1.02614	-69.4314	0.639762
888	USV	TRUE	0.67567	369.055	369.079	0.0248	74.6637	74.663	75.9102	1.24723	0.557623	51.4363	1.00011	-77.8186	0.540106
889	USV	TRUE	0.628263	370.854	370.864	0.0104	70.0993	69.1767	79.2596	10.0829	4.66839	1026.06	1.01211	-77.9322	0.497839
890	USV	TRUE	0.959268	370.982	370.984	0.002	93.0479	90.3582	94.5798	4.22159	1.53529	-2014.1	1.00725	-71.5119	0.688223
891	USV	TRUE	0.966071	371.116	371.121	0.0056	77.2625	74.3754	79.2368	4.86136	1.26245	674.268	1.07705	-73.6522	0.590371
892	USV	TRUE	0.97237	371.345	371.347	0.002	73.0134	72.4078	73.2895	0.881724	0.315942	404.601	1.02986	-67.401	0.771582
893	USV	TRUE	0.612751	372.38	372.406	0.0264	83.5534	75.0493	90.0248	14.9755	5.85825	434.292	1.12281	-82.26	0.441973
894	USV	TRUE	0.602605	372.517	372.524	0.0064	73.1319	73.1042	73.7482	0.644036	0.206119	54.9534	1.03307	-67.6538	0.667955
895	USV	TRUE	0.600904	372.613	372.614	0.0016	78.9704	78.1243	79.9947	1.87032	0.740483	-1168.95	1.00122	-79.0661	0.564574
896	USV	TRUE	0.629991	372.91	372.938	0.0276	73.9513	69.412	75.7864	6.37437	2.27912	-183.506	1.12017	-79.6466	0.479745
897	USV	TRUE	0.967641	375.651	375.658	0.0068	84.8977	84.7076	85.9396	1.23202	0.571916	-163.471	1.02143	-66.1108	0.758951
898	USV	TRUE	0.792886	376.286	376.297	0.0116	77.9795	73.0996	79.9592	6.85954	2.94946	637.504	1.01852	-74.9978	0.588437
899	USV	TRUE	0.926476	380.135	380.138	0.0032	77.6882	76.6566	78.2523	1.59571	0.535832	480.879	1.01376	-70.7988	0.712334
900	USV	TRUE	0.731857	392.07	392.083	0.0132	86.9489	64.7053	91.4295	26.7242	10.6851	1885.77	1.53707	-79.2487	0.447701
901	USV	TRUE	0.733751	392.188	392.191	0.0028	77.2343	73.2264	79.5054	6.27895	2.04696	-2030.43	1.02189	-70.6381	0.614686
902	USV	TRUE	0.776798	392.284	392.293	0.0088	74.75	74.5352	77.6099	3.07471	1.1856	356.814	1.04276	-75.4226	0.558752
903	USV	TRUE	0.751625	393.296	393.298	0.0024	73.9006	72.0971	74.2197	2.12267	0.779054	751.47	1.2544	-68.1553	0.661324
904	USV	TRUE	0.820055	393.403	393.433	0.03	75.7505	68.7355	81.7454	13.01	4.63996	-275.171	1.4384	-81.2997	0.490251
905	USV	TRUE	0.813563	394.188	394.189	0.0016	89.7647	88.9097	90.1744	1.2647	0.510853	-467.581	1.5898	-68.0809	0.724589
906	USV	TRUE	0.936721	394.286	394.289	0.0032	86.6255	86.2767	86.6552	0.378518	0.126336	91.2278	1.01661	-69.3606	0.674528
907	USV	TRUE	0.776841	395.094	395.097	0.0024	76.9714	76.437	77.7061	1.26915	0.45884	528.812	1.0035	-71.1498	0.701046
908	USV	TRUE	0.747107	395.186	395.192	0.0056	78.6245	77.101	82.4777	5.37676	2.13006	972.119	1.00052	-77.2843	0.595175
909	USV	TRUE	0.827055	395.279	395.291	0.012	80.7911	77.5207	82.8729	5.35219	2.07501	499.521	1.01406	-75.5329	0.557105
910	USV	TRUE	0.674904	395.961	395.971	0.01	78.1263	74.5837	78.6459	4.06213	1.42147	431.138	1.06149	-69.4496	0.667207
911	USV	TRUE	0.62601	398.851	398.862	0.0116	68.0922	67.3633	72.1059	4.74261	1.83191	432.708	1.10609	-80.4048	0.452242
912	USV	TRUE	0.681269	399.134	399.143	0.0092	73.5049	71.5901	79.8447	8.25458	2.89359	-990.288	1.15508	-68.1058	0.646885
913	USV	TRUE	0.870083	399.252	399.259	0.0064	82.9677	80.6817	84.0513	3.36955	1.13624	510.939	1.18598	-64.2222	0.65482
914	USV	TRUE	0.924928	399.357	399.392	0.0352	77.6834	72.2427	85.392	13.1493	3.41757	217.059	1.49492	-65.0811	0.699388
915	USV	TRUE	0.786187	399.564	399.565	0.0016	75.8576	75.5993	77.2292	1.62985	0.659157	-857.232	1.27757	-69.0873	0.650774
916	USV	TRUE	0.785282	399.801	399.834	0.0332	80.9811	67.9882	81.5162	13.528	3.49398	-330.194	1.05605	-78.5489	0.495043
917	USV	TRUE	0.78045	399.905	399.95	0.0452	75.8759	71.3537	76.6863	5.3326	1.84265	-71.2649	1.0776	-77.9181	0.499868
918	USV	TRUE	0.80196	400.014	400.036	0.0224	78.6021	70.8735	82.2606	11.3871	3.16836	130.804	1.4652	-78.3444	0.448914
919	USV	TRUE	0.811404	400.697	400.7	0.0032	71.0987	69.7628	72.9542	3.19143	1.05864	-961.757	1.005	-71.4909	0.720698
920	USV	TRUE	0.803977	400.794	400.797	0.0032	71.0927	70.7824	71.102	0.31953	0.12656	-97.7844	1.00662	-74.0341	0.63902
921	USV	TRUE	0.660798	400.878	400.89	0.0112	85.0408	84.1643	85.9173	1.75306	0.808145	140.868	1.0054	-79.3872	0.448019
922	USV	TRUE	0.838064	401.035	401.04	0.0044	89.8113	86.8555	90.0413	3.18585	1.17179	-690.353	1.12499	-77.7296	0.451806
923	USV	TRUE	0.911091	401.202	401.226	0.024	65.0636	63.6753	66.6951	3.01973	1.04537	-100.757	1.01626	-77.8978	0.493632
924	USV	TRUE	0.610146	401.274	401.278	0.0044	83.6323	83.5432	84.1073	0.564066	0.199185	-126.899	1.01024	-75.5091	0.541327
925	USV	TRUE	0.785582	401.711	401.714	0.0028	77.1738	76.5652	79.4671	2.90197	1.07641	1023.16	1.1381	-82.0223	0.474463
926	USV	TRUE	0.759166	402.094	402.113	0.0192	80.9559	79.3024	95.3315	16.0291	7.10414	799.174	1.00629	-76.28	0.596575
927	USV	TRUE	0.696195	402.192	402.2	0.008	74.7662	73.3735	75.655	2.28154	0.761578	294.599	1.01704	-76.0184	0.537915
928	USV	TRUE	0.789225	402.305	402.307	0.0016	82.077	81.8009	82.1749	0.374065	0.153618	233.791	1.01068	-76.437	0.552486
929	USV	TRUE	0.704553	402.407	402.509	0.1016	82.128	75.8489	83.887	8.03806	2.81158	-61.8291	1.0458	-70.8817	0.598015
930	USV	TRUE	0.674027	402.594	402.611	0.0168	66.1833	65.8151	78.5615	12.7465	5.58015	-768.534	1.0017	-75.2846	0.535772
931	USV	TRUE	0.831164	402.867	402.875	0.0084	80.1572	78.7046	81.4671	2.76248	1.09833	-7.8134	1.51221	-74.1009	0.638217
932	USV	TRUE	0.924651	403.143	403.145	0.0016	71.7165	71.191	72.0638	0.872818	0.347517	-545.511	1.00577	-75.862	0.43791
933	USV	TRUE	0.68908	403.563	403.567	0.0032	77.6642	76.5212	84.24	7.7188	2.65544	-2056.49	1.33833	-74.8549	0.559164
934	USV	TRUE	0.647481	403.647	403.651	0.004	72.6882	72.2207	72.9257	0.705083	0.220726	-78.0989	1.06419	-74.0868	0.604182
935	USV	TRUE	0.815472	403.807	403.816	0.0088	73.7608	70.3232	76.4748	6.15163	1.81238	-653.034	1.02472	-68.6469	0.690609
936	USV	TRUE	0.702021	403.989	404.004	0.0152	72.7583	71.1688	74.6919	3.5231	1.1802	53.6577	1.16318	-70.0777	0.659258
937	USV	TRUE	0.927229	404.211	404.243	0.032	68.7342	65.7957	72.1342	6.33855	2.34659	-146.426	1.0485	-77.7082	0.543662
938	USV	TRUE	0.735494	404.346	404.356	0.0104	82.1069	79.7496	84.1997	4.45004	1.39928	192.473	1.32318	-65.0354	0.717338
939	USV	TRUE	0.84611	404.466	404.491	0.0252	94.8144	92.7032	104.849	12.1459	3.05291	-118.174	1.45596	-74.7161	0.55108
940	USV	TRUE	0.852425	404.594	404.603	0.0084	107.297	94.9894	107.67	12.6801	5.96808	1574.18	1.05294	-74.227	0.596969
941	USV	TRUE	0.637723	404.691	404.718	0.0272	90.3854	68.121	100.406	32.2849	12.1478	920.043	2.17703	-78.4159	0.497585
942	USV	TRUE	0.953267	404.823	404.857	0.034	72.9135	71.1842	80.5694	9.38516	3.56289	-253.469	1.01051	-64.0464	0.726796
943	USV	TRUE	0.740579	404.957	404.958	0.0016	82.063	80.3174	82.5618	2.24439	0.903452	-1091.02	1.46414	-63.5238	0.797897
944	USV	TRUE	0.691957	405.036	405.067	0.0308	79.4146	75.7993	87.8079	12.0087	3.33813	-269.825	1.09937	-65.8219	0.788077
945	USV	TRUE	0.986997	405.14	405.212	0.072	73.1803	66.5581	82.4256	15.8675	4.94963	-89.4512	1.10983	-53.8417	0.860563
946	USV	TRUE	0.987929	405.293	405.359	0.066	81.2056	68.8682	100.939	32.0706	7.79059	82.7558	2.03532	-61.7698	0.785615
947	USV	TRUE	0.790255	405.437	405.439	0.0016	80.7564	80.2309	81.1037	0.872818	0.347517	-545.511	1.00577	-47.36	0.881636
948	USV	TRUE	0.745106	405.509	405.609	0.1008	80.4209	69.0134	102.945	33.9316	10.0055	-314.648	1.43109	-53.3079	0.869398
949	USV	TRUE	0.838474	405.69	405.693	0.0032	75.7949	74.9933	80.7824	5.7891	1.93302	-1563.24	1.11393	-50.7269	0.861755
950	USV	TRUE	0.830474	405.925	406.007	0.0824	82.771	73.6531	87.0269	13.3737	3.36625	-74.0957	1.17525	-57.9837	0.856097
951	USV	TRUE	0.833752	406.125	406.127	0.002	67.0184	65.6068	68.154	2.5472	0.983402	-1309.86	1.0035	-64.7873	0.764331
952	USV	TRUE	0.655145	406.224	406.226	0.0024	82.8533	78.2443	83.6029	5.35863	1.97404	-1920.42	1.32728	-71.2735	0.53288
953	USV	TRUE	0.812251	407.139	407.143	0.0044	70.3978	68.3608	70.5644	2.20354	0.847186	-451.779	1.11668	-77.2818	0.529726
954	USV	TRUE	0.655938	407.703	407.716	0.0132	46.8605	44.3653	46.8662	2.50089	0.942531	-200.017	1.00484	-78.1436	0.487353
955	USV	TRUE	0.862584	407.93	407.945	0.0152	43.9348	43.2816	79.2441	35.9625	14.3438	1920.7	3.69336	-74.2124	0.495272
956	USV	TRUE	0.740639	408.079	408.11	0.0312	45.7577	41.2103	51.4531	10.2428	5.13592	-319.751	1.00968	-72.2933	0.643003
957	USV	TRUE	0.833004	408.61	408.616	0.0052	54.1963	53.8516	54.2096	0.358022	0.129887	-65.1541	1.00377	-70.2039	0.648712
958	USV	TRUE	0.842827	409.124	409.127	0.0028	53.4051	53.3754	53.6426	0.267189	0.0891293	-67.1507	1.01361	-67.2922	0.654865
959	USV	TRUE	0.825561	409.817	409.821	0.0036	52.7758	52.2674	52.8908	0.623441	0.213858	-157.21	1.02197	-76.1988	0.551468
960	USV	TRUE	0.759242	410.984	410.985	0.0016	73.7933	73.5439	73.8645	0.320627	0.129065	-155.86	1.04572	-71.2525	0.689711
961	USV	TRUE	0.693283	411.079	411.086	0.0064	70.4436	69.4491	70.9037	1.4547	0.391946	86.0888	1.13175	-72.6554	0.653291
962	USV	TRUE	0.971282	411.248	411.311	0.0632	80.7938	75.7761	80.815	5.03897	2.57896	80.355	1.0001	-72.3468	0.494649
963	USV	TRUE	0.758789	411.474	411.491	0.0168	51.9191	50.4727	52.4312	1.95844	0.710914	-57.7074	1.0458	-70.8882	0.592855
964	USV	TRUE	0.687869	411.886	411.888	0.0024	75.2701	74.1345	80.4803	6.34574	2.40161	-2588.4	1.07184	-69.1483	0.657848
965	USV	TRUE	0.922994	412.071	412.074	0.0032	74.7298	72.7408	77.3127	4.5719	1.49822	-1360.69	1.00448	-69.3341	0.776552
966	USV	TRUE	0.697088	412.387	412.406	0.0192	74.8695	74.6193	79.6384	5.01914	2.16528	-259.917	1.00011	-76.2925	0.527817
967	USV	TRUE	0.964676	412.421	412.424	0.0032	42.2883	41.7915	42.8809	1.0894	0.425594	338.58	1.00251	-74.6452	0.643085
968	USV	TRUE	0.808526	412.611	412.622	0.0104	51.1449	51.0894	51.1585	0.0690972	0.0209278	-1.95632	1.00034	-77.9507	0.520092
969	USV	TRUE	0.84763	416.029	416.07	0.0408	75.3786	74.4946	75.8558	1.3612	0.399254	-12.1166	1.00722	-72.7683	0.595358
970	USV	TRUE	0.739244	416.313	416.325	0.0128	75.1179	74.1297	75.3858	1.25611	0.381737	47.97	1.03072	-76.3866	0.537243
971	USV	TRUE	0.622501	418.251	418.26	0.0084	83.541	81.1648	85.7298	4.56499	1.49271	-16.7575	1.6152	-79.2605	0.542185
972	USV	TRUE	0.961188	418.384	418.387	0.0032	79.8724	78.0674	80.352	2.28458	0.971646	738.534	1.00976	-67.3119	0.697831
973	USV	TRUE	0.723617	418.503	418.507	0.004	78.827	72.1399	81.5657	9.42584	3.07327	-2250.02	1.01194	-70.0185	0.673031
974	USV	TRUE	0.984958	418.676	418.677	0.0016	73.8211	73.8211	73.8211	2.84217e-14	7.74296e-15	1.39022e-11	1	-67.6058	0.724644
975	USV	TRUE	0.943734	418.823	418.825	0.002	73.5531	70.8545	74.2122	3.35768	1.28462	-1465.72	1.3211	-72.6252	0.586286
976	USV	TRUE	0.808844	418.901	418.919	0.0184	80.2168	77.7193	82.6363	4.91694	1.51261	-80.734	1.31829	-63.7659	0.795284
977	USV	TRUE	0.603064	421.489	421.5	0.0104	86.7683	84.7578	86.7841	2.02636	0.813851	-209.235	1.01283	-78.9512	0.432873
978	USV	TRUE	0.98617	422.208	422.278	0.0704	73.0166	69.6935	84.7622	15.0686	6.54233	14.2344	1.33865	-75.9034	0.539621
979	USV	TRUE	0.628438	423.585	423.593	0.0084	79.4631	77.0207	81.1569	4.1362	1.19627	463.592	1.01497	-79.0894	0.498489
980	USV	TRUE	0.819254	423.925	423.927	0.0016	76.0791	75.4557	76.3908	0.935162	0.381778	389.651	1.35606	-79.3659	0.537052
981	USV	TRUE	0.896109	424.042	424.052	0.0108	70.4371	67.3823	70.5262	3.14391	0.843069	232.356	1.05479	-65.9955	0.662789
982	USV	TRUE	0.839327	424.244	424.262	0.0176	76.7046	62.672	83.5241	20.8521	7.19584	930.131	2.20218	-76.0301	0.544442
983	USV	TRUE	0.713032	424.417	424.428	0.0108	96.8959	89.1744	100.13	10.956	4.18921	990.825	1.03845	-76.1696	0.539874
984	USV	TRUE	0.772811	424.513	424.522	0.0092	71.7272	70.653	71.993	1.33992	0.525013	-125.013	1.03123	-69.8462	0.591227
985	USV	TRUE	0.753253	424.601	424.607	0.0064	76.3908	74.9436	76.7322	1.78868	0.66087	300.651	1.06794	-74.2146	0.600319
986	USV	TRUE	0.901971	424.688	424.699	0.0112	80.3965	78.118	85.8729	7.75489	2.4051	636.112	1.03266	-77.2194	0.54998
987	USV	TRUE	0.680714	424.785	424.805	0.02	75.8889	74.3666	76.2074	1.8408	0.745173	11.4129	1.05832	-70.1457	0.656326
988	USV	TRUE	0.949382	424.856	424.868	0.0124	73.6819	68.8373	74.5526	5.71531	2.32527	-259.961	1.59767	-72.8725	0.641657
989	USV	TRUE	0.636317	426.241	426.245	0.0044	81.0597	80.3579	81.3509	0.99303	0.350862	83.3751	1.16563	-76.6723	0.584232
990	USV	TRUE	0.611512	426.447	426.45	0.0028	74.1261	73.5843	74.2968	0.712504	0.266659	258	1.02258	-78.1494	0.546068
991	USV	TRUE	0.916298	426.752	426.756	0.004	82.9598	79.7387	83.1379	3.39924	1.10248	-675.395	1.19464	-70.8294	0.647704
992	USV	TRUE	0.756065	426.843	426.849	0.0056	76.1617	74.8851	77.3269	2.44181	0.842026	-294.16	1.39277	-76.6174	0.53832
993	USV	TRUE	0.86315	444.863	444.875	0.0112	76.8574	75.6316	83.771	8.13946	3.61451	779.193	1.01171	-76.7179	0.553008
994	USV	TRUE	0.893185	444.965	444.967	0.002	76.3247	75.6612	76.9615	1.30032	0.516087	686.422	1.00807	-72.0564	0.702488
995	USV	TRUE	0.716339	445.541	445.543	0.002	87.2098	86.76	87.6596	0.899537	0.320169	-425.594	1.00633	-81.2509	0.434325
996	USV	TRUE	0.728915	446.254	446.256	0.002	80.4903	79.9336	82.0088	2.07517	0.797997	-926.256	1.31506	-76.3289	0.628035
997	USV	TRUE	0.825959	446.541	446.55	0.0088	80.9146	77.2008	81.891	4.69021	2.11752	-506.885	1.03328	-72.1055	0.639395
998	USV	TRUE	0.706522	446.647	446.65	0.0028	73.9359	70.6702	75.064	4.39378	1.53974	-1502.06	1.03217	-74.0419	0.614688
999	USV	TRUE	0.622076	446.72	446.722	0.0016	77.2828	76.8909	78.3871	1.49626	0.614471	935.162	1.03875	-73.3078	0.575186
1000	USV	TRUE	0.859677	446.827	446.857	0.0304	74.1757	73.7491	77.9174	4.16831	2.09872	133.359	1.00246	-74.0022	0.640412
1001	USV	TRUE	0.788987	446.942	446.944	0.0028	78.4601	78.1632	78.757	0.593754	0.201156	-204.986	1.00077	-69.8781	0.677228
1002	USV	TRUE	0.81252	447.032	447.037	0.0052	73.9767	72.9977	74.2018	1.2041	0.537142	268.945	1.03158	-73.4158	0.655635
1003	USV	TRUE	0.841019	447.147	447.155	0.0084	73.1149	70.0563	73.8256	3.76928	1.47429	-431.825	1.05148	-68.7131	0.691059
1004	USV	TRUE	0.962261	447.279	447.3	0.0204	61.583	60.0143	66.1777	6.1634	2.66276	293.251	1.0465	-68.2675	0.779327
1005	USV	TRUE	0.605355	449.356	449.359	0.0032	82.927	82.4	83.9735	1.57345	0.57579	517.988	1.01716	-79.0466	0.513338
1006	USV	TRUE	0.793667	449.448	449.482	0.034	66.4101	65.6991	75.5131	9.81405	3.6554	-276.448	1.04895	-67.0282	0.645123
1007	USV	TRUE	0.705153	449.588	449.594	0.0056	64.8476	64.7336	65.036	0.302389	0.118036	-24.6095	1.01591	-67.7211	0.691945
1008	USV	TRUE	0.857753	449.687	449.724	0.0368	69.5197	65.447	80.2972	14.8501	6.24247	-415.196	1.04754	-74.0341	0.58635
1009	USV	TRUE	0.642564	449.813	449.82	0.0068	65.4315	63.5029	67.1274	3.62458	1.14763	-466.574	1.0196	-71.1586	0.655669
1010	USV	TRUE	0.947864	449.943	449.948	0.0052	69.1244	68.0993	72.3902	4.2909	1.71399	-838.508	1.05996	-68.3922	0.698279
1011	USV	TRUE	0.776136	450.063	450.077	0.0136	70.2694	68.6223	74.4636	5.84133	2.05391	-432.91	1.01901	-74.9513	0.58383
1012	USV	TRUE	0.739444	450.225	450.252	0.0268	66.0627	63.9526	73.4402	9.48766	4.46335	-355.196	1.00459	-69.4063	0.586302
1013	USV	TRUE	0.671785	450.387	450.424	0.0364	62.1364	60.2075	64.8868	4.67929	2.07523	-110.791	1.02896	-74.1212	0.541121
1014	USV	TRUE	0.738797	450.605	450.607	0.0024	81.4454	81.4082	81.7793	0.371096	0.138851	-139.161	1.01913	-74.6627	0.551597
1015	USV	TRUE	0.626135	450.695	450.724	0.0288	69.4886	67.5072	77.2216	9.71437	3.67432	-310.763	1.34319	-78.6663	0.443428
1016	USV	TRUE	0.683532	451.277	451.279	0.002	69.223	68.947	69.8287	0.881724	0.315942	-404.601	1.02986	-72.5016	0.644054
1017	USV	TRUE	0.661168	451.388	451.389	0.0016	76.517	74.5576	82.0389	7.4813	3.07235	-4675.81	1.0067	-75.5437	0.519419
1018	USV	TRUE	0.838398	452.477	452.478	0.0016	75.0389	74.7628	75.1368	0.374065	0.153618	-233.791	1.01068	-72.4596	0.64567
1019	USV	TRUE	0.919756	452.588	452.622	0.0336	71.8828	71.1458	78.6872	7.54139	2.02276	-108.328	1.10882	-68.9748	0.587087
1020	USV	TRUE	0.968261	452.721	452.723	0.002	97.419	97.419	97.419	1.42109e-14	7.78361e-15	-7.23102e-12	1	-65.0767	0.698141
1021	USV	TRUE	0.883532	452.824	452.853	0.0288	81.8922	75.2629	81.9024	6.63955	3.02806	236.43	1.00311	-68.955	0.678793
1022	USV	TRUE	0.628832	453.124	453.126	0.002	72.2607	71.6818	73.4453	1.76345	0.628678	-809.201	1.03747	-77.2606	0.587518
1023	USV	TRUE	0.666768	457.512	457.527	0.0144	74.0737	72.757	76.1749	3.41786	1.52227	244.763	1.01661	-79.8384	0.487107
1024	USV	TRUE	0.60164	458.105	458.109	0.0032	74.3297	74.1406	74.437	0.296413	0.107987	-17.0236	1.0321	-70.4909	0.635147
1025	USV	TRUE	0.918114	458.646	458.649	0.0024	76.1904	73.1845	77.4596	4.27503	1.58096	1781.26	1.01892	-72.9687	0.608276
1026	USV	TRUE	0.767269	458.774	458.777	0.0028	64.3214	64.2398	64.6332	0.393362	0.146665	-137.836	1.01178	-68.5785	0.703875
1027	USV	TRUE	0.779598	458.859	458.867	0.0076	75.2903	74.1002	76.6422	2.54204	0.809499	-337.725	1.0072	-76.4668	0.596615
1028	USV	TRUE	0.678133	470.577	470.581	0.0032	59.5925	59.5785	59.8973	0.318717	0.139203	104.443	1.00443	-74.4397	0.594179
1029	USV	TRUE	0.79808	470.982	470.986	0.004	74.9399	74.5164	76.523	2.00658	0.816856	-545.34	1.02314	-73.1059	0.592923
1030	USV	TRUE	0.836286	471.096	471.128	0.0324	63.8227	58.6296	85.7656	27.136	9.08829	324.204	2.34863	-77.3934	0.4843
1031	USV	TRUE	0.707506	471.21	471.211	0.0016	65.9544	64.3958	66.2662	1.87032	0.794735	1168.95	1.08341	-75.6962	0.590536
1032	USV	TRUE	0.873953	471.309	471.321	0.0112	74.1632	73.544	77.2147	3.67064	1.46701	313.626	1.09004	-74.7534	0.606482
1033	USV	TRUE	0.634671	484.796	484.822	0.0256	86.4772	42.1729	87.1229	44.95	19.0457	-1840.24	1.02045	-78.982	0.41017
1034	USV	TRUE	0.765316	485.566	485.576	0.0092	72.1704	71.6185	74.8025	3.184	1.11178	-261.649	1.20137	-61.6032	0.648998
1035	USV	TRUE	0.848785	486.155	486.163	0.0084	58.445	56.3507	60.8876	4.53696	1.61776	-485.245	1.02268	-66.2154	0.779636
1036	USV	TRUE	0.868654	486.286	486.295	0.0092	42.4138	41.8378	45.1634	3.32561	1.08443	-349.911	1.01108	-62.5362	0.647422
1037	USV	TRUE	0.845113	486.454	486.461	0.0068	64.8866	60.4804	69.2929	8.81251	4.34545	-1314.39	1.00042	-66.635	0.699324
1038	USV	TRUE	0.948382	486.554	486.599	0.0448	68.0339	63.3243	73.2906	9.96623	2.92037	-169.448	1.05786	-57.1133	0.851311
1039	USV	TRUE	0.880165	486.675	486.688	0.0132	68.0413	66.4381	68.3827	1.94454	0.406306	-75.2738	1.05854	-57.649	0.86119
1040	USV	TRUE	0.944187	486.982	487.024	0.0424	69.3841	60.8216	75.0034	14.1818	6.38893	314.4	1.06402	-67.4226	0.587373
1041	USV	TRUE	0.97032	487.154	487.159	0.0044	74.3064	73.8554	75.2974	1.442	0.524447	-317.549	1.03075	-69.9859	0.703685
1042	USV	TRUE	0.808068	487.271	487.341	0.07	72.6132	43.5728	73.3378	29.7649	11.8859	420.274	1.01106	-67.5903	0.598474
1043	USV	TRUE	0.623174	487.451	487.464	0.0128	83.8163	81.9132	85.5588	3.64561	1.82485	327.845	1.0478	-61.5585	0.727816
1044	USV	TRUE	0.956367	487.662	487.682	0.0204	83.6456	78.2094	89.5873	11.3779	5.87007	-546.302	1.00384	-67.3458	0.630088
1045	USV	TRUE	0.609055	487.922	487.937	0.0156	81.5393	75.6486	81.7798	6.13126	3.18078	-385.962	1.02054	-70.2833	0.64307
1046	USV	TRUE	0.918587	487.978	487.985	0.0068	71.6264	70.9152	75.2125	4.29729	1.26306	501.233	1.08945	-63.079	0.730462
1047	USV	TRUE	0.788861	488.12	488.126	0.0052	82.958	77.979	83.4022	5.42316	2.06864	1097.6	1.06929	-64.8504	0.641685
1048	USV	TRUE	0.64673	488.506	488.508	0.002	74.2726	71.7877	75.2345	3.44674	1.38818	1768.54	1.10745	-69.3466	0.660072
1049	USV	TRUE	0.737079	488.629	488.632	0.0032	55.2754	53.8801	55.3942	1.51407	0.505345	-364.911	1.14517	-61.2695	0.652472
1050	USV	TRUE	0.819421	488.856	488.91	0.0532	82.3959	81.8351	96.866	15.0309	4.90756	285.216	1.01515	-74.8198	0.446015
1051	USV	TRUE	0.857342	489.074	489.078	0.004	47.8832	47.4602	48.4399	0.979694	0.362755	-268.707	1.01435	-61.9061	0.779083
1052	USV	TRUE	0.834745	489.203	489.205	0.002	70.8331	70.557	70.8599	0.302814	0.114253	-113.873	1.03232	-66.5828	0.764344
1053	USV	TRUE	0.944427	489.314	489.319	0.0056	49.3353	47.2514	49.3758	2.12439	0.931222	-389.066	1.03753	-73.7856	0.586213
1054	USV	TRUE	0.963617	489.974	489.976	0.002	79.7233	74.9139	81.4065	6.4927	2.57644	-3225.35	1.17506	-66.5986	0.754883
1055	USV	TRUE	0.760295	491.199	491.201	0.002	80.9018	79.0671	83.066	3.99893	1.4719	-1963.2	1.00093	-71.9136	0.632741
1056	USV	TRUE	0.697005	491.272	491.274	0.0024	68.2655	67.8202	68.3546	0.534378	0.192398	-111.329	1.10554	-70.9786	0.599299
1057	USV	TRUE	0.953534	491.356	491.39	0.0332	68.8108	65.6362	84.1422	18.506	7.21788	501.941	1.08633	-74.9032	0.611704
1058	USV	TRUE	0.923529	491.562	491.581	0.0188	66.7741	53.7161	67.2587	13.5426	5.11379	767.617	1.02677	-70.0786	0.644233
1059	USV	TRUE	0.773862	491.66	491.663	0.0032	80.4281	77.2441	82.2613	5.01722	1.75762	423.668	3.57867	-57.7311	0.855206
1060	USV	TRUE	0.767296	491.737	491.743	0.006	75.8701	75.1793	76.3266	1.14729	0.390446	20.7387	1.13119	-74.1558	0.600308
1061	USV	TRUE	0.920044	491.825	491.831	0.0056	82.3586	80.1369	85.4392	5.30226	1.74568	923.511	1.01049	-69.6866	0.716521
1062	USV	TRUE	0.639922	492.301	492.304	0.0024	82.5843	81.6492	83.1855	1.53634	0.557485	-640.141	1.00745	-79.0712	0.535722
1063	USV	TRUE	0.867772	492.375	492.389	0.014	89.4844	85.0488	90.0468	4.99796	1.57994	252.745	1.13714	-74.032	0.586274
1064	USV	TRUE	0.652843	492.483	492.498	0.0152	78.3772	71.3751	78.4342	7.05912	3.24776	457.715	1.0339	-70.4912	0.645594
1065	USV	TRUE	0.820359	492.717	492.724	0.0064	72.9852	69.0675	73.1134	4.04581	1.74195	-661.08	1.05625	-75.9501	0.548069
1066	USV	TRUE	0.623982	492.811	492.819	0.0072	44.9212	43.6601	47.4737	3.81353	1.44939	-573.242	1.01373	-75.7195	0.551166
1067	USV	TRUE	0.682205	492.895	492.901	0.0064	87.3785	83.6082	87.8684	4.26018	1.28571	-538.05	1.1657	-77.314	0.496404
1068	USV	TRUE	0.847211	493.038	493.046	0.008	70.4156	68.2511	70.9631	2.71199	0.890727	-131.214	1.23441	-70.269	0.66572
1069	USV	TRUE	0.695416	493.109	493.116	0.0064	46.9481	45.4579	47.4674	2.0095	0.617891	-201.418	1.12701	-73.4786	0.594764
1070	USV	TRUE	0.889938	493.189	493.201	0.012	76.4338	75.5136	78.518	3.00434	1.21474	240.832	1.00867	-72.2939	0.630496
1071	USV	TRUE	0.74137	493.493	493.529	0.036	82.6934	73.7906	86.3989	12.6083	3.4142	-114.549	1.37166	-69.6547	0.536591
1072	USV	TRUE	0.957595	493.614	493.648	0.034	74.4513	65.358	74.8688	9.51082	4.73879	-282.369	1.01844	-66.9448	0.602573
1073	USV	TRUE	0.744872	494.16	494.177	0.0176	69.2247	40.24	81.3488	41.1089	10.352	702.461	5.81299	-73.4242	0.465205
1074	USV	TRUE	0.749966	494.253	494.255	0.002	85.2476	84.642	85.5237	0.881724	0.315942	-404.601	1.02986	-72.5652	0.648201
1075	USV	TRUE	0.607741	507.921	507.923	0.002	68.1048	67.8154	68.9732	1.15782	0.417505	518.474	1.06066	-65.6644	0.637187
1076	USV	TRUE	0.658086	508.074	508.093	0.0184	60.3095	53.5325	66.2829	12.7504	5.00263	-620.79	1.06432	-68.5254	0.653423
1077	USV	TRUE	0.918308	508.228	508.23	0.002	70.2425	67.1743	70.6121	3.43783	1.31683	-1513.44	1.10686	-64.1596	0.721768
1078	USV	TRUE	0.966437	508.459	508.461	0.0016	66.6352	65.1389	67.0627	1.92376	0.774388	-935.162	1.43137	-71.4118	0.536812
1079	USV	TRUE	0.761548	508.773	508.798	0.0244	60.7363	60.6981	70.069	9.37087	4.18213	404.302	1.02405	-76.156	0.430721
1080	USV	TRUE	0.602117	509.716	509.725	0.0084	40.9363	40.6988	40.966	0.267189	0.0771893	-11.4776	1.00587	-80.3873	0.458964
1081	USV	TRUE	0.818951	510.003	510.006	0.0028	43.5851	43.2464	44.7567	1.51027	0.576884	-547.77	1.025	-70.7586	0.525651
1082	USV	TRUE	0.665407	510.161	510.165	0.004	41.3371	40.8695	41.5746	0.705083	0.220726	78.0989	1.06419	-76.5791	0.597444
1083	USV	TRUE	0.631482	511.102	511.103	0.0016	99.7809	98.1243	100.369	2.24439	0.921706	-1402.74	1.03298	-77.4576	0.548597
1084	USV	TRUE	0.771262	511.398	511.417	0.0184	76.2748	72.0154	82.6503	10.6349	3.67839	-289.945	1.62675	-75.5747	0.540374
1085	USV	TRUE	0.906779	521.791	521.808	0.0164	77.2841	74.9927	80.6779	5.68521	2.05773	-276.822	1.14167	-75.4095	0.546327
1086	USV	TRUE	0.787078	521.891	521.961	0.07	64.9952	61.5236	72.5964	11.0728	4.24458	103.565	1.08415	-69.7991	0.647304
1087	USV	TRUE	0.74411	522.089	522.112	0.0236	75.2571	73.2183	80.1234	6.90515	1.9609	178.065	1.41588	-72.1553	0.595281
1088	USV	TRUE	0.830113	522.187	522.192	0.0052	75.5551	75.4192	75.8113	0.392074	0.152139	49.3107	1.01371	-68.9518	0.693369
1089	USV	TRUE	0.654177	523.642	523.644	0.0024	72.5837	70.3126	73.0141	2.70158	0.988482	946.295	1.30571	-78.5363	0.505455
1090	USV	TRUE	0.634807	523.771	523.773	0.0016	74.7103	73.5792	74.9508	1.37157	0.580791	-857.232	1.07696	-74.4072	0.640412
1091	USV	TRUE	0.780034	524	524.004	0.0044	76.163	75.7913	78.045	2.25368	0.920344	556.733	1.02715	-72.1423	0.650891
1092	USV	TRUE	0.810786	524.09	524.11	0.02	95.5435	77.2373	97.9122	20.6749	6.08839	906.214	1.23841	-72.3518	0.587933
1093	USV	TRUE	0.740753	524.205	524.21	0.0048	65.7054	64.9209	68.7713	3.85038	1.28547	-723.389	1.05207	-74.1579	0.599228
1094	USV	TRUE	0.743076	524.304	524.348	0.044	65.261	55.9688	77.6169	21.6481	7.19714	-482.641	1.09333	-70.2258	0.63176
1095	USV	TRUE	0.647283	529.892	529.931	0.0388	86.9068	76.5264	88.0271	11.5007	4.91559	197.619	1.2385	-80.7459	0.445963
1096	USV	TRUE	0.66475	533.484	533.496	0.0116	88.526	85.865	91.3056	5.44062	2.06039	353.252	1.32573	-74.5726	0.558344
1097	USV	TRUE	0.904136	533.579	533.582	0.0024	74.709	74.4418	74.9762	0.534378	0.192398	-222.658	1	-61.9035	0.80655
1098	USV	TRUE	0.822758	571.107	571.109	0.002	67.65	67.3472	67.748	0.400784	0.153333	-176.854	1.03234	-64.3864	0.762023
1099	USV	TRUE	0.763807	571.207	571.209	0.0016	73.5188	72.6193	74.2402	1.62095	0.642088	1013.09	1.00178	-77.4077	0.593201
1100	USV	TRUE	0.649215	576.765	576.768	0.0028	61.8872	61.4865	62.1544	0.667973	0.246149	-249.165	1.00352	-74.3259	0.559482
1101	USV	TRUE	0.601389	576.884	576.912	0.0284	63.3291	62.9902	64.8166	1.82638	0.601285	41.9211	1.02427	-67.7691	0.647933
1102	USV	TRUE	0.974928	577.154	577.16	0.0056	77.6229	75.8342	80.9331	5.09886	2.01365	1079.03	1.20078	-66.4283	0.777111
1103	USV	TRUE	0.685188	587.016	587.029	0.0136	72.393	71.9176	81.7032	9.78559	3.87646	751.092	1.01587	-70.6529	0.583364
						0.0159248
