# Supplementary material for: Bazedoxifene reverses sexually dimorphic autistic-like abnormalities in biallelic MDGA1-mutant mice
Source: EMBO Mol Med. 2026 Mar 20;18(4):1358–98. doi: 10.1038/s44321-026-00402-y (PMC13084050; doi:10.1038/s44321-026-00402-y)
Supplement: Supplementary file 20 — Source data Fig. 7 [file 44321_2026_402_MOESM20_ESM.zip › Panel I and J/Batch2/Mdga1-KI_sham_NT3.xlsx]

## Sheet: Sheet1
ID	Label	Accepted	Score	Begin Time (s)	End Time (s)	Call Length (s)	Principal Frequency (kHz)	Low Freq (kHz)	High Freq (kHz)	Delta Freq (kHz)	Frequency Standard Deviation (kHz)	Slope (kHz/s)	Sinuosity	Mean Power (dB/Hz)	Tonality
1	USV	TRUE	0.706653	91.9926	91.9942	0.0016	84.0678	83.9965	84.3171	0.320627	0.129065	155.86	1.04572	-70.7822	0.652802
2	USV	TRUE	0.736462	92.2044	92.2112	0.0068	81.7706	81.3873	82.091	0.703761	0.27418	-81.5227	1.01148	-75.7344	0.607544
3	USV	TRUE	0.664247	92.9908	92.9936	0.0028	78.2746	77.9554	79.2543	1.29884	0.482494	471.822	1.03938	-74.1187	0.602994
4	USV	TRUE	0.688874	93.447	93.4626	0.0156	84.7093	75.8273	86.9651	11.1378	4.62804	747.221	1.02225	-83.0007	0.411373
5	USV	TRUE	0.6474	107.395	107.397	0.0016	83.8101	83.4093	84.0328	0.623441	0.249933	389.651	1.00816	-72.6454	0.625109
6	USV	TRUE	0.833871	108.038	108.042	0.004	81.8441	80.9312	81.8887	0.957428	0.316805	199.042	1.04814	-72.3984	0.595844
7	USV	TRUE	0.768404	108.521	108.537	0.0164	73.3785	73.1687	84.2339	11.0652	5.03737	-642.995	1.05587	-74.0671	0.585037
8	USV	TRUE	0.818592	108.637	108.642	0.0052	71.3342	70.8295	72.4995	1.66993	0.556336	-324.852	1.0137	-63.0014	0.787398
9	USV	TRUE	0.913867	108.709	108.717	0.008	78.6122	76.0774	81.8029	5.72547	2.49398	773.443	1.01307	-70.9751	0.674937
10	USV	TRUE	0.752317	108.799	108.801	0.0016	84.3098	83.8912	85.2628	1.37157	0.556377	857.232	1.02519	-63.3242	0.845853
11	USV	TRUE	0.646014	109.178	109.181	0.0032	73.3394	73.3097	73.5769	0.267189	0.0845777	54.1182	1.01256	-69.8575	0.590918
12	USV	TRUE	0.804526	111.118	111.12	0.0016	78.9882	78.7389	79.0595	0.320627	0.129065	-155.86	1.04572	-63.4848	0.836484
13	USV	TRUE	0.743777	111.358	111.36	0.0028	84.3381	84.0709	84.7389	0.667973	0.246149	249.165	1.00352	-69.2892	0.675177
14	USV	TRUE	0.785434	111.445	111.462	0.0164	78.4847	77.7617	80.7422	2.98053	1.06301	-148.966	1.04912	-75.0376	0.642949
15	USV	TRUE	0.780315	112.203	112.204	0.0016	84.9402	84.1654	85.537	1.37157	0.543759	857.232	1.00263	-67.3222	0.762385
16	USV	TRUE	0.920233	112.385	112.386	0.0016	82.144	81.8946	82.2152	0.320627	0.129065	155.86	1.04572	-69.258	0.698965
17	USV	TRUE	0.692002	112.483	112.527	0.0444	82.8176	67.3645	86.9609	19.5964	8.69406	-426.04	1.00873	-71.5394	0.613857
18	USV	TRUE	0.809703	113.216	113.227	0.0104	80.4039	78.633	80.8315	2.19852	0.75511	159.135	1.12775	-74.2125	0.596819
19	USV	TRUE	0.810185	113.535	113.537	0.0024	80.8904	80.356	80.9869	0.630863	0.237269	-250.49	1.03271	-64.7666	0.713421
20	USV	TRUE	0.757019	113.652	113.654	0.0016	77.5556	76.6917	79.3102	2.61845	1.05578	-1636.53	1.01272	-77.6588	0.59428
21	USV	TRUE	0.927718	113.904	113.907	0.0028	73.4477	72.1785	73.8113	1.63282	0.602904	-583.151	1.05997	-71.2464	0.66755
22	USV	TRUE	0.638237	114.031	114.044	0.0132	68.6809	68.1332	68.7981	0.664929	0.220893	-20.2366	1.01434	-71.1746	0.685092
23	USV	TRUE	0.644324	114.249	114.252	0.0032	72.4086	71.7035	72.6164	0.912896	0.315427	-273.683	1.02	-71.2315	0.591461
24	USV	TRUE	0.862934	114.341	114.344	0.0032	80.6453	80.1703	80.9867	0.816411	0.295878	86.5891	1.20181	-69.3929	0.643366
25	USV	TRUE	0.834223	114.467	114.488	0.0212	103.335	79.7272	109.012	29.2845	8.67576	786.54	2.13953	-73.456	0.594159
26	USV	TRUE	0.788374	114.589	114.591	0.002	72.9904	72.4115	73.2932	0.881724	0.312948	-404.601	1.02463	-62.3388	0.807075
27	USV	TRUE	0.971476	114.7	114.702	0.0024	74.9257	74.6288	75.0296	0.400784	0.146947	-55.6644	1.07689	-64.2595	0.753992
28	USV	TRUE	0.707116	114.967	114.977	0.01	75.5809	73.1659	76.636	3.47015	1.26825	-315.861	1.00929	-70.6183	0.530357
29	USV	TRUE	0.61353	115.225	115.24	0.0148	68.3155	64.5481	69.1313	4.58318	1.8332	-283.508	1.01899	-77.9032	0.475658
30	USV	TRUE	0.855932	115.71	115.715	0.0056	81.7422	80.6512	82.0911	1.43985	0.371663	170.572	1.05744	-66.4073	0.718165
31	USV	TRUE	0.87209	116.018	116.02	0.0016	82.2162	81.9223	83.0445	1.12219	0.460853	-701.372	1.03705	-71.5205	0.725465
32	USV	TRUE	0.833962	116.124	116.135	0.0112	74.3368	74.1334	84.012	9.87862	3.24558	-913.778	1.07905	-71.4467	0.637984
33	USV	TRUE	0.913279	116.232	116.242	0.0096	82.4531	77.4012	82.9281	5.52689	1.94863	-589.837	1.17114	-65.164	0.781722
34	USV	TRUE	0.912605	116.34	116.345	0.0048	81.6664	79.2988	81.8445	2.54572	0.761875	-348.769	1.23757	-63.421	0.776355
35	USV	TRUE	0.977515	116.439	116.453	0.014	83.2239	78.6107	84.4451	5.83438	2.54325	595.87	1.08277	-66.2448	0.77134
36	USV	TRUE	0.951782	116.557	116.561	0.0044	79.0367	77.3593	79.6601	2.3008	0.860337	575.848	1.05042	-60.0641	0.849696
37	USV	TRUE	0.600305	118.954	118.958	0.004	86.1192	84.9985	86.7649	1.76642	0.592577	-441.098	1.01164	-69.4375	0.659902
38	USV	TRUE	0.976526	119.059	119.065	0.0064	89.364	84.4808	89.5098	5.02903	2.19867	828.796	1.02037	-64.6234	0.75923
39	USV	TRUE	0.906125	119.17	119.172	0.002	83.3524	82.9026	83.8022	0.899537	0.320169	425.594	1.00633	-65.0747	0.770889
40	USV	TRUE	0.698598	119.343	119.346	0.0028	83.3892	82.7394	84.2564	1.51695	0.571407	541.775	1	-69.0241	0.701305
41	USV	TRUE	0.820572	119.431	119.453	0.0212	72.6513	72.4138	73.5407	1.12684	0.333299	-43.6829	1.00532	-71.8364	0.590755
42	USV	TRUE	0.887174	119.558	119.567	0.0084	73.0514	70.912	73.469	2.557	0.975566	257.402	1.09609	-71.6264	0.66257
43	USV	TRUE	0.822998	120.248	120.25	0.002	83.0874	80.3176	83.1498	2.83221	1.13494	1222.71	1.19188	-75.4064	0.620935
44	USV	TRUE	0.610079	120.416	120.421	0.0048	58.3367	58.0796	58.5363	0.456786	0.18203	-99.2854	1.01972	-81.0017	0.407419
45	USV	TRUE	0.744627	120.517	120.518	0.0016	72.5569	72.0849	73.2071	1.12219	0.445538	701.372	1.00392	-71.8311	0.696141
46	USV	TRUE	0.681691	120.616	120.621	0.0048	74.3603	72.9147	74.5879	1.67324	0.684206	372.021	1.0141	-68.8622	0.697931
47	USV	TRUE	0.771212	120.715	120.718	0.0032	76.7792	75.4952	77.7663	2.27111	0.769477	700.444	1.00256	-68.8917	0.736536
48	USV	TRUE	0.829954	122.956	122.96	0.0036	73.6862	71.0514	74.8366	3.78518	1.39526	1123.41	1.05127	-66.6696	0.816557
49	USV	TRUE	0.869966	123.136	123.138	0.0024	83.0686	81.8662	84.0037	2.13751	0.771594	890.631	1.00251	-62.9666	0.801169
50	USV	TRUE	0.694102	123.825	123.827	0.002	73.7679	73.4918	73.7946	0.302814	0.114253	113.873	1.03232	-67.2157	0.731649
51	USV	TRUE	0.678632	124.174	124.178	0.004	82.0851	81.3594	84.4841	3.12472	1.18263	790.995	1.02027	-77.0194	0.556499
52	USV	TRUE	0.676954	128.383	128.385	0.0024	72.6899	72.6899	72.6899	1.42109e-14	2.99005e-15	1.28697e-12	1	-67.0899	0.732285
53	USV	TRUE	0.875775	128.465	128.467	0.002	86.8316	86.5288	86.9296	0.400784	0.153333	176.854	1.03234	-68.277	0.679362
54	USV	TRUE	0.620513	128.549	128.551	0.0016	83.3133	83.0639	84.7472	1.68329	0.703964	1013.09	1.11772	-67.7439	0.74126
55	USV	TRUE	0.923526	128.638	128.647	0.0096	74.6344	73.3791	75.1539	1.77486	0.47856	76.0808	1.06337	-62.7116	0.798014
56	USV	TRUE	0.920747	128.732	128.735	0.0028	83.5537	82.0433	83.8542	1.81095	0.65396	-591.987	1.14796	-67.7135	0.674766
57	USV	TRUE	0.931229	128.806	128.819	0.0132	73.3473	68.9015	74.7876	5.88609	2.11597	460.299	1.04683	-74.8641	0.589057
58	USV	TRUE	0.664765	128.899	128.901	0.0016	81.4305	81.1811	81.6799	0.498753	0.197149	311.721	1	-61.9951	0.765516
59	USV	TRUE	0.758298	128.978	128.984	0.0056	84.386	82.773	85.8745	3.10155	1.03347	401.659	1.35237	-77.1042	0.548141
60	USV	TRUE	0.917481	129.069	129.078	0.0088	76.1974	74.2414	76.8002	2.55887	1.08319	299.712	1.08661	-68.3227	0.721048
61	USV	TRUE	0.72492	130.247	130.248	0.0016	81.5205	81.2712	81.5918	0.320627	0.129065	155.86	1.04572	-72.9831	0.614263
62	USV	TRUE	0.75852	131.604	131.619	0.0148	71.1712	70.022	75.0153	4.99328	1.9153	343.893	1.00059	-77.6681	0.524498
63	USV	TRUE	0.793606	131.694	131.696	0.002	82.0812	81.8318	83.2657	1.43392	0.531451	-632.348	1.10015	-65.8334	0.785093
64	USV	TRUE	0.941471	131.788	131.791	0.0036	80.0039	78.4527	81.1023	2.64963	0.758072	593.979	1.06936	-62.2533	0.80655
65	USV	TRUE	0.979593	131.878	132.173	0.295	80.3205	79.9999	80.6541	0.654213	0.266596	-0.925986	1.01821	-72.6988	0.435946
66	USV	TRUE	0.91816	135.239	135.241	0.002	76.5082	76.3345	76.6818	0.347346	0.151643	-197.847	1.00936	-66.8109	0.74454
67	USV	TRUE	0.896431	135.349	135.364	0.0144	78.2996	75.3749	78.6613	3.28644	1.23819	-218.847	1.03509	-72.3081	0.59147
68	USV	TRUE	0.928802	135.46	135.462	0.0016	80.4686	80.2193	80.5399	0.320627	0.129065	155.86	1.04572	-66.7502	0.742439
69	USV	TRUE	0.924016	135.55	135.555	0.0052	82.1837	80.9553	83.3067	2.3514	0.707253	-381.455	1.03556	-57.5662	0.863046
70	USV	TRUE	0.641857	135.699	135.703	0.004	69.2702	68.9825	69.6076	0.625119	0.22373	-153.262	1.00136	-61.9921	0.770666
71	USV	TRUE	0.767713	135.852	135.854	0.002	73.3133	73.3133	73.3133	0	3.8918e-15	6.52992e-13	1	-62.9621	0.760228
72	USV	TRUE	0.93555	135.928	135.94	0.0112	74.8142	71.3027	75.2436	3.94083	1.22431	268.947	1.07263	-66.6393	0.783726
73	USV	TRUE	0.762444	136.074	136.076	0.0016	65.7977	65.4503	66.3232	0.872818	0.347517	-545.511	1.00577	-66.0088	0.713653
74	USV	TRUE	0.834853	136.262	136.274	0.012	65.6541	64.9898	66.9302	1.94036	0.554907	-134.815	1.04569	-57.0147	0.781819
75	USV	TRUE	0.905617	136.362	136.364	0.0016	72.9004	72.179	73.7999	1.62095	0.642088	-1013.09	1.00178	-58.3019	0.838513
76	USV	TRUE	0.976104	136.496	136.502	0.006	66.4767	64.9181	67.1446	2.22658	0.746016	-382.338	1.01472	-56.7471	0.864671
77	USV	TRUE	0.959444	136.607	136.61	0.0024	71.9517	71.833	72.4861	0.653129	0.237269	-222.658	1.06785	-62.0386	0.704364
78	USV	TRUE	0.986388	136.731	136.737	0.0056	71.2134	69.8145	73.0214	3.20697	1.40508	-584.331	1.00549	-57.0955	0.83746
79	USV	TRUE	0.754722	136.875	136.877	0.002	68.0827	66.8982	68.6616	1.76345	0.628678	-809.201	1.03747	-63.9196	0.788993
80	USV	TRUE	0.932271	136.961	136.969	0.0076	73.5782	72.0601	77.9775	5.91735	2.04257	-805.002	1.0466	-59.2841	0.85499
81	USV	TRUE	0.912909	137.07	137.127	0.0568	72.4498	60.9426	74.6186	13.6761	4.14635	-226.656	1.01385	-67.764	0.654352
82	USV	TRUE	0.764203	137.245	137.248	0.0024	69.9261	69.1913	70.1264	0.935162	0.354547	-389.651	1.03377	-58.5771	0.867067
83	USV	TRUE	0.963011	137.348	137.372	0.0236	73.221	71.9795	74.8533	2.87373	0.817723	-61.9789	1.03499	-68.2262	0.719455
84	USV	TRUE	0.856027	137.499	137.5	0.0016	73.1902	71.5604	73.9295	2.36908	0.959342	-1480.67	1.01779	-70.1603	0.709163
85	USV	TRUE	0.964232	137.608	137.693	0.0852	70.4323	66.1316	71.1596	5.02804	1.59163	24.501	1.07135	-64.526	0.724195
86	USV	TRUE	0.944787	137.802	137.804	0.0016	73.3289	72.9815	73.8543	0.872818	0.347517	-545.511	1.00577	-59.4314	0.879091
87	USV	TRUE	0.820476	137.899	137.903	0.0044	86.7565	84.5498	88.069	3.51921	1.43704	-813.415	1.73137	-63.9352	0.728742
88	USV	TRUE	0.926198	138.008	138.014	0.0056	81.396	74.3451	83.4815	9.13639	3.52786	-1850.64	1.24631	-59.1165	0.802672
89	USV	TRUE	0.942951	138.125	138.14	0.0148	71.1782	67.0516	79.6821	12.6305	3.98408	-818.309	1.01228	-57.3709	0.851984
90	USV	TRUE	0.75651	138.239	138.241	0.0016	75.8757	75.8045	76.1251	0.320627	0.129065	-155.86	1.04572	-63.6107	0.77469
91	USV	TRUE	0.830026	138.371	138.378	0.0068	60.5796	58.5163	62.4499	3.93362	1.16938	-543.508	1.01783	-57.6338	0.85365
92	USV	TRUE	0.96315	138.48	138.486	0.006	72.9292	71.7522	75.4347	3.68252	1.3805	-671.797	1.01476	-60.4225	0.799567
93	USV	TRUE	0.971669	138.575	138.589	0.014	70.8171	70.0316	77.3215	7.2899	3.78193	514.413	1.00701	-61.7418	0.831347
94	USV	TRUE	0.965649	138.688	138.691	0.0028	75.3046	74.6143	75.4604	0.846099	0.297486	-280.973	1.03214	-58.4726	0.87861
95	USV	TRUE	0.891395	138.822	138.85	0.028	68.0647	63.1484	71.1967	8.04833	2.24851	-187.492	1.20707	-59.7656	0.79887
96	USV	TRUE	0.831252	138.939	138.94	0.0016	71.4899	69.4949	72.0599	2.56502	1.03252	-1246.88	1.488	-64.0973	0.788788
97	USV	TRUE	0.624093	139.019	139.059	0.04	71.1256	57.4357	75.8911	18.4554	6.03202	-427.803	1.26876	-64.1252	0.603797
98	USV	TRUE	0.877845	139.151	139.158	0.0076	70.9931	69.4493	73.7392	4.28987	1.44232	-600.227	1.03099	-51.7712	0.863913
99	USV	TRUE	0.771645	139.497	139.503	0.006	76.6438	75.6604	76.9147	1.2543	0.390028	113.293	1.08579	-58.9109	0.781701
100	USV	TRUE	0.9493	139.615	139.621	0.006	80.5287	79.9499	81.1859	1.236	0.440177	-190.149	1.0051	-48.7379	0.918849
101	USV	TRUE	0.96752	139.722	139.728	0.0056	81.5596	79.9788	83.4522	3.47346	1.19458	-664.063	1.02194	-51.3203	0.882048
102	USV	TRUE	0.741415	139.846	139.881	0.0352	69.1517	67.0164	71.6625	4.64612	1.37085	-104.7	1.08226	-56.0863	0.799546
103	USV	TRUE	0.713583	139.988	139.992	0.004	69.0802	67.1802	71.0841	3.90393	1.42408	-1066.23	1.0225	-56.6897	0.854923
104	USV	TRUE	0.886146	140.094	140.099	0.0048	80.3433	70.8736	81.0895	10.2159	4.12692	2159.82	1.17049	-64.1469	0.73197
105	USV	TRUE	0.644405	140.202	140.208	0.0052	80.782	72.1757	81.3674	9.19173	4.58671	-1801.29	1.00848	-70.5774	0.527382
106	USV	TRUE	0.851859	140.287	140.297	0.01	75.1078	66.6761	76.2879	9.6118	2.42421	928.558	1.02449	-65.4129	0.790747
107	USV	TRUE	0.831348	140.396	140.399	0.0028	70.905	70.5487	71.5284	0.979694	0.357812	360.493	1.00885	-58.5974	0.844214
108	USV	TRUE	0.853621	140.483	140.496	0.0132	73.4437	67.7139	73.7851	6.07113	2.42266	497.973	1.06958	-62.4194	0.791959
109	USV	TRUE	0.983533	140.575	140.598	0.0228	72.398	72.3609	75.6603	3.29936	1.16952	157.351	1.01342	-62.2271	0.832466
110	USV	TRUE	0.855905	140.695	140.697	0.0016	67.7805	67.7805	67.7805	1.42109e-14	4.52884e-15	9.00191e-12	1	-57.6172	0.834865
111	USV	TRUE	0.72292	140.778	140.784	0.006	69.0249	66.9476	75.007	8.0594	3.24294	1360.55	1.0004	-70.0544	0.628277
112	USV	TRUE	0.981167	140.912	140.917	0.0052	72.8966	72.7206	75.0849	2.36435	1.02472	477.786	1.01968	-66.6084	0.708478
113	USV	TRUE	0.896132	141.027	141.038	0.0104	75.2251	74.8162	75.833	1.0168	0.346447	89.1265	1.02018	-63.3955	0.776549
114	USV	TRUE	0.627853	141.118	141.147	0.0284	71.4938	71.115	83.599	12.484	4.29165	-439.647	1.03657	-71.0816	0.677149
115	USV	TRUE	0.974216	141.155	141.157	0.0024	79.0057	78.2042	80.0077	1.80353	0.650679	-751.47	1.00201	-64.2465	0.808406
116	USV	TRUE	0.915599	141.253	141.262	0.0092	78.1793	78.011	79.5874	1.57644	0.600105	172.127	1.00194	-69.1773	0.640269
117	USV	TRUE	0.898339	141.386	141.388	0.0016	78.8577	78.5816	78.9557	0.374065	0.153618	-233.791	1.01068	-69.1731	0.684382
118	USV	TRUE	0.758135	141.495	141.497	0.002	72.6402	72.2572	73.6288	1.37157	0.554485	-707.415	1.0753	-71.3719	0.7281
119	USV	TRUE	0.899946	141.612	141.614	0.0024	70.087	69.419	70.7549	1.33595	0.480995	-556.644	1	-67.5143	0.792085
120	USV	TRUE	0.849825	141.722	141.724	0.0028	72.6008	72.2891	74.1	1.81095	0.666094	-618.493	1.12647	-68.1028	0.723685
121	USV	TRUE	0.854787	141.825	141.827	0.0016	78.8546	77.9284	79.4247	1.49626	0.597287	-935.162	1.00886	-67.3716	0.776299
122	USV	TRUE	0.766885	141.919	141.929	0.0104	79.0981	78.9139	83.0899	4.17593	1.88584	-402.881	1.03966	-69.8064	0.655659
123	USV	TRUE	0.763429	142.13	142.131	0.0016	79.2577	78.4027	79.418	1.01532	0.428059	-623.441	1.08105	-71.1712	0.73069
124	USV	TRUE	0.934557	142.238	142.24	0.002	70.535	70.5083	70.8111	0.302814	0.114253	-113.873	1.03232	-70.0525	0.716188
125	USV	TRUE	0.826219	142.377	142.38	0.0028	73.4802	72.5005	73.9329	1.43243	0.554853	-551.343	1.03751	-67.7876	0.727303
126	USV	TRUE	0.903192	142.46	142.463	0.0032	74.8851	74.759	75.1226	0.363674	0.148289	128.337	1.009	-63.6344	0.763857
127	USV	TRUE	0.897606	142.608	142.609	0.0016	67.0426	67.0426	67.0426	2.84217e-14	8.70234e-15	1.47904e-11	1	-68.5481	0.561747
128	USV	TRUE	0.953471	142.687	142.701	0.0144	72.5843	66.1786	72.9334	6.75473	2.74849	443.964	1.0742	-75.8518	0.594105
129	USV	TRUE	0.893117	142.797	142.85	0.0524	68.1606	66.9273	73.8221	6.89477	2.14727	-116.453	1.01251	-72.526	0.521685
130	USV	TRUE	0.716174	142.933	142.938	0.0052	72.392	70.9691	73.6942	2.7251	0.966531	-511.215	1.02604	-72.5113	0.714384
131	USV	TRUE	0.91713	143.024	143.028	0.0036	80.5521	73.8352	81.8954	8.06021	2.63024	-1990.2	1.049	-72.3114	0.667315
132	USV	TRUE	0.933266	143.138	143.172	0.034	70.8885	68.4954	75.8167	7.32125	2.75256	13.6953	1.19732	-70.5564	0.644307
133	USV	TRUE	0.691082	143.245	143.258	0.0124	79.9256	79.7021	82.1651	2.46299	1.17391	-195.469	1.0004	-80.138	0.439061
134	USV	TRUE	0.872517	143.468	143.472	0.0032	74.9349	74.2521	75.3876	1.13555	0.388562	-352.541	1.00359	-57.3426	0.862666
135	USV	TRUE	0.605014	143.564	143.568	0.0036	78.5327	75.7347	81.1007	5.36605	1.69531	-1389.02	1.03285	-66.5853	0.797529
136	USV	TRUE	0.746475	143.658	143.661	0.0036	79.1076	74.558	80.9928	6.43481	2.55082	-2032.03	1.07983	-68.4098	0.725721
137	USV	TRUE	0.744845	143.757	143.76	0.0032	70.8381	70.0662	71.7123	1.64613	0.559197	-515.262	1.00526	-63.6876	0.773243
138	USV	TRUE	0.847621	143.853	143.855	0.002	74.4157	72.7948	77.4884	4.69362	1.79757	-2358.9	1.00968	-69.1273	0.715904
139	USV	TRUE	0.983722	143.972	143.988	0.016	68.8993	68.7865	70.5311	1.74456	0.635487	84.0301	1.02973	-60.4741	0.775464
140	USV	TRUE	0.734781	144.093	144.098	0.0044	74.5006	72.8158	76.3413	3.52541	1.2604	-855.857	1.10342	-69.6818	0.706681
141	USV	TRUE	0.940491	144.191	144.194	0.0024	70.8588	70.7252	71.126	0.400784	0.146947	-166.993	1.00302	-63.167	0.782829
142	USV	TRUE	0.881073	144.409	144.417	0.0076	70.6386	70.0923	70.7721	0.679873	0.258066	-101.624	1.00553	-67.4315	0.716074
143	USV	TRUE	0.647793	144.523	144.527	0.004	70.56	70.56	70.56	1.42109e-14	2.80867e-15	-6.50316e-13	1	-73.8845	0.55064
144	USV	TRUE	0.812728	144.744	144.745	0.0016	75.1836	74.8096	75.5577	0.74813	0.295724	-467.581	1	-66.5467	0.789774
145	USV	TRUE	0.912438	144.837	144.839	0.0024	71.5693	70.7678	71.8365	1.06876	0.400509	445.315	1.03022	-65.5842	0.776013
146	USV	TRUE	0.737591	144.953	144.987	0.0332	68.9861	60.8166	69.5675	8.75083	4.61503	-258.288	1.00481	-70.7191	0.691815
147	USV	TRUE	0.743077	145.075	145.079	0.0048	77.8693	76.7173	82.0883	5.37094	2.01927	-1106.37	1.01333	-71.2616	0.698998
148	USV	TRUE	0.804151	145.172	145.176	0.0044	79.4903	75.0075	80.2474	5.23988	1.51947	-836.393	1.21091	-64.8432	0.798122
149	USV	TRUE	0.896943	145.275	145.342	0.0664	75.1465	67.2771	80.7363	13.4593	5.24729	-178.963	1.08193	-76.9304	0.549708
150	USV	TRUE	0.990174	145.447	145.499	0.0524	70.9996	66.3934	78.019	11.6256	3.28239	-15.9437	1.21694	-68.1105	0.634855
151	USV	TRUE	0.774938	145.581	145.583	0.0024	71.3883	70.7203	72.0562	1.33595	0.480995	-556.644	1	-69.4955	0.673205
152	USV	TRUE	0.983609	145.678	145.722	0.044	69.2025	67.8212	74.7813	6.9601	1.96769	-61.7589	1.09862	-71.5835	0.582214
153	USV	TRUE	0.821843	145.95	145.954	0.004	79.8591	79.3544	80.9798	1.6254	0.424846	-207.308	1.2064	-66.5641	0.74232
154	USV	TRUE	0.745006	146.052	146.055	0.0024	84.0298	83.9927	84.3638	0.371096	0.138851	-139.161	1.01913	-70.817	0.609502
155	USV	TRUE	0.902407	146.314	146.315	0.0016	73.0435	72.7942	73.2929	0.498753	0.197149	-311.721	1	-66.9236	0.605731
156	USV	TRUE	0.983922	146.415	146.461	0.046	70.3131	65.4934	78.7281	13.2347	5.62163	-226.045	1.10404	-65.6041	0.758233
157	USV	TRUE	0.872904	146.577	146.579	0.002	73.3129	72.9967	73.6024	0.605629	0.218335	-290.727	1.00254	-63.5412	0.779054
158	USV	TRUE	0.697043	146.691	146.696	0.0048	73.1214	70.9319	73.9081	2.97619	1.17332	-728.633	1.06274	-65.4068	0.728951
159	USV	TRUE	0.643168	148.034	148.036	0.002	82.429	81.4404	82.812	1.37157	0.554485	707.415	1.0753	-69.8583	0.702154
160	USV	TRUE	0.942912	148.141	148.147	0.0056	80.7718	77.0311	81.9073	4.8762	1.88532	-1000.7	1.15792	-65.4066	0.796941
161	USV	TRUE	0.922212	148.312	148.314	0.0016	72.144	72.0549	72.4112	0.356252	0.166622	1.69837e-11	1.17855	-63.1845	0.727019
162	USV	TRUE	0.986215	148.416	148.422	0.006	80.4568	80.108	80.4865	0.378518	0.110414	-13.807	1.02299	-58.5547	0.84763
163	USV	TRUE	0.975193	148.532	148.543	0.0116	84.1993	79.4986	85.0218	5.52318	2.0603	452.273	1.1275	-76.0175	0.594027
164	USV	TRUE	0.66795	148.644	148.648	0.004	72.5162	72.2319	73.9684	1.73646	0.705898	-448.466	1.01127	-65.9619	0.712011
165	USV	TRUE	0.985325	148.748	148.769	0.0204	71.4915	68.352	71.8413	3.48931	1.09477	113.627	1.04602	-65.7513	0.79086
166	USV	TRUE	0.745908	148.869	148.878	0.0096	78.7662	70.2291	82.7995	12.5704	4.35984	-1459.54	1.03014	-69.3517	0.705113
167	USV	TRUE	0.969523	149.007	149.014	0.0068	68.8495	68.4493	70.7195	2.27021	0.905373	-338.879	1.00043	-59.9808	0.769995
168	USV	TRUE	0.963793	149.119	149.131	0.0116	71.7537	68.1535	74.1875	6.03402	2.14465	488.665	1.0573	-72.6889	0.656791
169	USV	TRUE	0.660564	149.23	149.236	0.0064	80.2358	79.8694	80.2628	0.393446	0.120945	45.3806	1.00622	-63.3129	0.726766
170	USV	TRUE	0.790451	149.336	149.342	0.006	78.7289	73.8898	81.2079	7.31801	2.54231	-1274.77	1.20876	-66.912	0.724878
171	USV	TRUE	0.884845	149.487	149.492	0.0052	67.1691	67.0003	68.3479	1.34758	0.55106	-284.513	1.01445	-66.4627	0.660254
172	USV	TRUE	0.826551	149.588	149.592	0.004	79.1225	77.7494	79.8127	2.06329	0.674018	-499.968	1.01321	-67.6456	0.735891
173	USV	TRUE	0.892152	149.71	149.743	0.0332	65.0759	61.8625	67.6307	5.76825	2.80509	-179.423	1.05925	-70.1496	0.639419
174	USV	TRUE	0.960559	149.911	149.914	0.0028	68.4437	68.4437	68.4437	1.42109e-14	4.24631e-15	-3.35348e-13	1	-61.7848	0.776265
175	USV	TRUE	0.794602	150.025	150.03	0.0048	70.5266	70.367	72.5301	2.16303	0.942576	-476.92	1.03768	-67.1578	0.655406
176	USV	TRUE	0.844599	150.125	150.129	0.0036	74.775	73.1318	75.3642	2.23236	0.881507	676.674	1.02696	-60.3607	0.842932
177	USV	TRUE	0.799645	150.234	150.244	0.0092	73.9045	68.9438	75.181	6.23719	1.92091	-695.693	1.02094	-69.2922	0.596988
178	USV	TRUE	0.852402	150.393	150.399	0.0064	68.1379	66.6164	69.3626	2.74611	1.00038	487.973	1.02575	-63.5479	0.660933
179	USV	TRUE	0.689329	150.496	150.498	0.0016	76.7251	74.4629	77.206	2.74314	1.16158	1714.46	1.06866	-68.5478	0.610121
180	USV	TRUE	0.988686	150.655	150.657	0.002	64.6144	63.648	65.2779	1.62985	0.652958	863.275	1.0171	-67.3713	0.633353
181	USV	TRUE	0.865631	150.762	150.764	0.0016	79.2486	77.6455	80.1393	2.49377	0.99973	-1558.6	1.00905	-62.346	0.767237
182	USV	TRUE	0.911426	150.944	150.968	0.0232	70.7777	69.5364	78.5903	9.05386	4.01247	375.385	1.11974	-68.2716	0.663893
183	USV	TRUE	0.742614	151.19	151.2	0.0096	81.2752	77.7252	81.6092	3.88402	1.35682	409.631	1.04423	-60.0787	0.78197
184	USV	TRUE	0.810147	151.277	151.283	0.0052	92.0614	88.2985	93.6868	5.38831	1.66384	962.158	1.03208	-64.532	0.795017
185	USV	TRUE	0.72142	151.377	151.379	0.002	75.1193	74.8031	75.7383	0.935162	0.356582	-467.581	1.01392	-50.5105	0.852403
186	USV	TRUE	0.972093	151.565	151.568	0.0024	81.1468	79.5436	82.8835	3.33986	1.20281	1391.61	1.00019	-63.5903	0.799573
187	USV	TRUE	0.880453	151.697	151.713	0.016	74.9758	69.1628	75.8351	6.67231	2.44316	402.94	1.05287	-56.881	0.800628
188	USV	TRUE	0.722201	151.792	151.794	0.002	80.9627	79.8494	82.7083	2.85892	1.10739	1465.72	1.00935	-67.138	0.778916
189	USV	TRUE	0.693446	151.891	151.912	0.0208	81.0067	64.9291	119.549	54.6195	23.3695	2618.55	1.1589	-65.5727	0.727425
190	USV	TRUE	0.974458	151.993	152.049	0.056	71.0646	70.1407	79.3169	9.17615	4.15113	-169.284	1.0115	-50.9219	0.839685
191	USV	TRUE	0.979512	152.543	152.59	0.0476	73.0485	69.2033	74.5774	5.37409	1.7004	40.1302	1.09668	-62.0872	0.795757
192	USV	TRUE	0.748403	152.69	152.694	0.004	68.8867	67.7057	69.2981	1.5924	0.530343	-399.816	1.00094	-67.1128	0.735911
193	USV	TRUE	0.991264	152.796	152.821	0.0248	72.2186	70.4606	81.5416	11.081	4.22051	393.921	1.133	-64.7932	0.697555
194	USV	TRUE	0.91334	152.973	152.974	0.0016	69.0702	68.3488	69.9697	1.62095	0.642088	-1013.09	1.00178	-59.1885	0.833143
195	USV	TRUE	0.907692	153.055	153.075	0.0196	77.5246	72.7855	79.725	6.9395	2.81417	-176.212	1.33577	-61.4969	0.808316
196	USV	TRUE	0.990764	153.226	153.23	0.0048	68.3051	67.6663	71.7011	4.03489	1.54362	-882.117	1.03514	-62.1556	0.636087
197	USV	TRUE	0.838231	153.322	153.326	0.004	73.7999	69.9257	79.2328	9.30709	3.89747	-2767.03	1.3925	-64.4538	0.769162
198	USV	TRUE	0.83794	153.433	153.436	0.0028	71.094	70.1143	71.8065	1.6922	0.627427	-636.165	1.00971	-56.6587	0.85241
199	USV	TRUE	0.988201	153.543	153.59	0.0472	69.9235	68.2038	72.4259	4.22211	1.24641	-52.3387	1.01715	-61.802	0.799217
200	USV	TRUE	0.950891	153.657	153.673	0.016	77.662	74.4112	83.7697	9.35856	3.59124	588.237	1.02755	-75.0653	0.593052
201	USV	TRUE	0.895749	153.758	153.77	0.0124	70.5748	70.2442	72.1276	1.88337	0.505953	-66.7512	1.10649	-59.8354	0.839846
202	USV	TRUE	0.735276	153.851	153.878	0.0268	66.8792	66.319	83.4709	17.1518	4.83166	-648.517	1.04775	-67.3705	0.651791
203	USV	TRUE	0.916502	153.982	153.985	0.0024	75.3502	74.415	75.9513	1.53634	0.557485	640.141	1.00745	-62.2105	0.787746
204	USV	TRUE	0.645617	154.39	154.393	0.0028	78.8014	78.1429	79.3019	1.15899	0.455298	386.168	1.06403	-70.2753	0.696482
205	USV	TRUE	0.805806	154.496	154.499	0.0032	73.7187	70.0523	78.2461	8.1938	2.99216	-2718.28	1.00328	-65.786	0.805802
206	USV	TRUE	0.995195	154.641	154.642	0.0016	80.3579	80.2599	80.634	0.374065	0.153618	-233.791	1.01068	-63.0716	0.657353
207	USV	TRUE	0.83423	154.748	154.756	0.0076	73.8141	72.8498	79.3324	6.4826	2.18201	-579.168	1.32724	-64.9557	0.77333
208	USV	TRUE	0.97834	154.91	154.912	0.002	69.081	67.0548	70.4748	3.42002	1.46738	-1915.49	1.03679	-66.015	0.733137
209	USV	TRUE	0.748798	155.094	155.096	0.002	72.7051	71.8234	72.7763	0.952975	0.373414	-404.601	1.13695	-66.8545	0.585456
210	USV	TRUE	0.756271	155.249	155.251	0.002	76.6016	76.4546	77.3542	0.899537	0.348391	-425.594	1.05785	-68.3331	0.662585
211	USV	TRUE	0.973244	155.41	155.412	0.002	68.0033	67.224	68.7826	1.5586	0.583176	-779.302	1	-66.3155	0.726071
212	USV	TRUE	0.805005	155.495	155.509	0.0144	53.8954	53.2388	74.2883	21.0495	9.6006	1618.13	1.31111	-65.4498	0.600477
213	USV	TRUE	0.964386	155.654	155.655	0.0016	77.6921	77.6921	77.6921	1.42109e-14	8.70234e-15	1.98603e-11	1	-60.1786	0.78793
214	USV	TRUE	0.834637	155.758	155.761	0.0024	79.7578	76.9523	81.6281	4.67581	1.69467	-1948.25	1.00329	-67.32	0.724698
215	USV	TRUE	0.704566	155.869	155.877	0.0084	74.9984	68.6439	78.3976	9.75365	3.60394	-1209.84	1.3237	-62.0918	0.773355
216	USV	TRUE	0.904894	155.985	155.989	0.0044	78.7377	72.674	80.8752	8.20122	2.32704	-1462.97	1.08641	-58.8257	0.842561
217	USV	TRUE	0.888192	156.093	156.106	0.0128	79.9119	71.6076	81.1773	9.56971	4.2209	740.969	1.37385	-61.3582	0.796991
218	USV	TRUE	0.796945	156.213	156.231	0.0172	77.2489	72.6028	82.0502	9.44739	3.81238	-585.322	1.13784	-59.9674	0.787294
219	USV	TRUE	0.938556	156.34	156.342	0.0016	75.0857	74.5157	77.0807	2.56502	1.03252	-1246.88	1.488	-56.8191	0.864006
220	USV	TRUE	0.795551	156.543	156.545	0.002	80.1714	79.8552	80.7904	0.935162	0.356582	-467.581	1.01392	-57.1023	0.797273
221	USV	TRUE	0.926698	156.632	156.637	0.0044	78.3582	75.1371	79.709	4.5719	1.4046	-412.617	2.31606	-56.888	0.871954
222	USV	TRUE	0.996105	156.794	156.797	0.0028	68.9962	68.5212	70.4064	1.88517	0.690606	-676.809	1.04729	-53.6443	0.853122
223	USV	TRUE	0.726872	156.908	156.911	0.0028	76.7393	73.1471	80.0643	6.91723	2.59161	-2633.01	1.00286	-59.0703	0.86427
224	USV	TRUE	0.872189	157.102	157.104	0.0016	79.3994	78.8561	80.4771	1.62095	0.652809	-1013.09	1.01707	-56.6596	0.839071
225	USV	TRUE	0.951242	157.217	157.224	0.0072	78.6912	73.429	79.9529	6.52387	2.13884	-548.278	2.02365	-53.3673	0.882486
226	USV	TRUE	0.904157	157.317	157.321	0.0048	83.6008	82.1387	85.345	3.20627	0.995057	-633.82	1.031	-60.6593	0.783042
227	USV	TRUE	0.805219	157.443	157.448	0.0044	72.1282	71.6829	72.9372	1.2543	0.37596	-253.799	1.01213	-49.6684	0.888609
228	USV	TRUE	0.803568	157.692	157.7	0.008	83.8126	82.1798	84.8067	2.62693	0.760966	-295.417	1.06428	-68.6669	0.712818
229	USV	TRUE	0.946043	158.398	158.426	0.028	72.0628	71.0163	73.5096	2.49331	0.711258	-16.0833	1.04866	-71.7004	0.657542
230	USV	TRUE	0.956818	158.548	158.55	0.002	71.7795	71.4767	71.8774	0.400784	0.153333	-176.854	1.03234	-61.3093	0.849578
231	USV	TRUE	0.655285	158.654	158.656	0.0016	78.0257	77.2776	78.2395	0.961881	0.387194	-467.581	1.24253	-66.7171	0.773655
232	USV	TRUE	0.828513	158.774	158.818	0.0432	64.9091	55.5128	66.9186	11.4058	4.04227	-263.899	1.00403	-71.9599	0.58269
233	USV	TRUE	0.902394	158.927	158.966	0.0392	66.9519	62.8572	69.7723	6.91505	1.42279	-87.0001	1.07476	-67.1111	0.652497
234	USV	TRUE	0.767151	159.036	159.078	0.042	70.9898	66.8525	74.5322	7.67974	2.31651	10.0556	1.10467	-74.2616	0.550723
235	USV	TRUE	0.778992	159.201	159.256	0.0548	67.8856	66.2658	71.4529	5.18719	2.01502	-72.3598	1.03136	-70.7128	0.640385
236	USV	TRUE	0.725606	159.384	159.388	0.004	80.442	72.9681	81.4142	8.44615	2.70318	-1761.19	1.11974	-65.9884	0.738774
237	USV	TRUE	0.92553	159.49	159.492	0.002	80.2501	79.6756	82.3208	2.64517	1.04685	-1309.86	1.10511	-64.3724	0.814835
238	USV	TRUE	0.810359	159.593	159.595	0.0016	80.3754	79.7697	82.7623	2.99252	1.2541	-1870.32	1.04952	-64.7098	0.80161
239	USV	TRUE	0.984152	159.76	159.763	0.0024	71.7807	70.6154	75.8553	5.23988	1.88286	-1697.76	1.52008	-61.765	0.801932
240	USV	TRUE	0.946331	159.853	159.855	0.002	80.2094	79.4167	80.4142	0.997506	0.393399	-488.574	1.0672	-58.4854	0.839313
241	USV	TRUE	0.99706	159.976	160.009	0.0324	71.4818	69.9058	75.1543	5.24849	1.29321	57.7661	1.18512	-59.4137	0.79126
242	USV	TRUE	0.888152	160.085	160.107	0.0224	69.2305	67.6008	78.4592	10.8584	4.9286	472.459	1.01356	-61.2181	0.786993
243	USV	TRUE	0.894863	160.199	160.219	0.0192	66.6495	64.6301	67.3728	2.74272	0.648425	-55.8957	1.05054	-65.8144	0.777881
244	USV	TRUE	0.909932	160.313	160.316	0.0024	78.5984	76.3941	78.8804	2.48634	0.930615	946.295	1.1907	-55.8791	0.848476
245	USV	TRUE	0.886944	160.611	160.613	0.0024	74.8041	74.6037	75.2048	0.601176	0.22042	-250.49	1.00609	-62.8666	0.777618
246	USV	TRUE	0.970851	160.783	160.793	0.01	71.8095	66.9912	73.8579	6.86674	2.2867	-696.224	1.06045	-67.0491	0.646937
247	USV	TRUE	0.797719	160.923	160.926	0.0032	77.6744	70.2228	81.6006	11.3778	4.57293	-3983.1	1.20025	-65.8249	0.735691
248	USV	TRUE	0.962718	161.017	161.023	0.006	52.8463	52.4975	52.876	0.378518	0.110414	13.807	1.02299	-56.6147	0.709094
249	USV	TRUE	0.837574	161.188	161.255	0.0672	70.2854	66.9159	72.5269	5.61097	1.80711	-47.6823	1.03318	-59.4772	0.778473
250	USV	TRUE	0.953432	161.324	161.336	0.0116	88.9588	82.5521	92.9589	10.4068	3.35867	917.92	1.01576	-69.0281	0.728128
251	USV	TRUE	0.826113	161.537	161.543	0.0064	80.7794	79.8294	81.7442	1.91486	0.671072	-55.528	1.28912	-65.816	0.732211
252	USV	TRUE	0.824134	161.65	161.739	0.0884	75.9418	72.5388	78.1433	5.60455	1.84268	5.72915	1.0685	-69.8757	0.631086
253	USV	TRUE	0.968126	161.928	161.93	0.002	78.1946	75.5049	79.2099	3.70502	1.42186	-1828.34	1.02601	-60.1126	0.847472
254	USV	TRUE	0.928166	162.023	162.027	0.0036	79.572	77.2415	83.654	6.41254	1.97744	-1589.42	1.06344	-63.269	0.788669
255	USV	TRUE	0.832767	162.134	162.136	0.0016	70.4976	70.4976	70.4976	1.42109e-14	8.70234e-15	1.19162e-11	1	-60.456	0.719948
256	USV	TRUE	0.774006	162.224	162.227	0.0036	82.1556	80.3373	84.2561	3.91877	1.44247	-1184.81	1.01072	-64.4666	0.796591
257	USV	TRUE	0.687945	162.316	162.319	0.0032	75.6801	75.0938	75.7098	0.616019	0.209468	-145.346	1.04719	-62.2169	0.704989
258	USV	TRUE	0.781989	162.406	162.422	0.0164	79.2588	70.1736	79.668	9.49437	3.99698	-674.445	1.13663	-57.0617	0.852454
259	USV	TRUE	0.9709	162.51	162.538	0.0288	71.8782	68.2118	79.5929	11.3811	4.31012	77.1228	1.48921	-63.3834	0.781546
260	USV	TRUE	0.89974	162.639	162.646	0.0068	74.1648	72.7909	80.1251	7.33416	2.64835	-1052.77	1.01926	-61.5593	0.763548
261	USV	TRUE	0.794177	162.759	162.761	0.0016	77.3265	77.0771	77.3977	0.320627	0.129065	-155.86	1.04572	-49.1168	0.91612
262	USV	TRUE	0.764021	163.097	163.1	0.0024	62.3657	62.3657	62.3657	1.42109e-14	3.55271e-15	5.22043e-13	1	-70.1785	0.639316
263	USV	TRUE	0.808801	163.222	163.224	0.0028	80.5142	79.8907	80.8704	0.979694	0.357812	360.493	1.00885	-58.2057	0.854224
264	USV	TRUE	0.81181	163.775	163.79	0.0148	66.9427	62.9987	69.608	6.60928	2.35744	-447.881	1.03022	-70.4711	0.452284
265	USV	TRUE	0.746265	163.959	163.987	0.028	74.6103	66.8013	82.1674	15.3661	8.25198	-553.708	1.0014	-73.8161	0.579038
266	USV	TRUE	0.801618	164.144	164.164	0.0196	79.8173	68.8197	81.0527	12.233	4.52726	-594.505	1.18334	-67.5044	0.699525
267	USV	TRUE	0.84835	164.265	164.274	0.0084	71.7151	68.6293	72.4462	3.81684	1.50866	-444.335	1.00159	-66.7332	0.710629
268	USV	TRUE	0.974683	164.348	164.352	0.004	80.3786	80.3786	80.3786	0	4.65159e-15	1.53051e-12	1	-65.8271	0.698822
269	USV	TRUE	0.7108	164.438	164.464	0.026	73.3726	71.7058	80.4372	8.73139	3.2364	279.686	1.13931	-71.6944	0.645009
270	USV	TRUE	0.759312	164.573	164.583	0.0104	71.5372	70.8395	75.5726	4.73308	1.08544	-390.857	1.03179	-69.4334	0.604171
271	USV	TRUE	0.926952	164.76	164.778	0.0184	73.7543	70.2764	75.4368	5.16043	1.6013	-137.817	1.22475	-69.4252	0.651408
272	USV	TRUE	0.946461	165.052	165.055	0.0032	72.7288	71.9198	73.1518	1.23204	0.462934	414.391	1.01971	-66.4567	0.788279
273	USV	TRUE	0.631936	165.149	165.156	0.0064	71.6501	67.6988	72.3069	4.60813	1.72496	731.255	1.00548	-72.6532	0.669464
274	USV	TRUE	0.605365	165.257	165.263	0.006	68.8104	67.9791	69.0559	1.0768	0.360167	160.725	1.02049	-77.751	0.509546
275	USV	TRUE	0.759781	168.318	168.32	0.0016	85.6494	85.0704	85.7384	0.667973	0.276311	389.651	1.07279	-73.9666	0.605493
276	USV	TRUE	0.737024	168.416	168.42	0.0044	81.2946	80.6747	82.6698	1.9951	0.935981	441.698	1.01407	-74.8312	0.594068
277	USV	TRUE	0.698988	168.541	168.547	0.0064	69.1508	67.9974	72.3472	4.34979	1.6621	-684.995	1.08562	-76.9457	0.533435
278	USV	TRUE	0.673734	168.647	168.652	0.0052	77.1446	76.5491	77.1446	0.595491	0.206791	-72.1683	1.03005	-73.7092	0.623553
279	USV	TRUE	0.623365	168.843	168.845	0.0016	75.53	75.2628	75.6191	0.356252	0.166622	7.43858e-12	1.17855	-76.4456	0.530935
280	USV	TRUE	0.928061	169.047	169.049	0.0016	80.5195	80.2434	80.6174	0.374065	0.153618	-233.791	1.01068	-69.6775	0.66798
281	USV	TRUE	0.919732	169.147	169.149	0.002	72.3271	70.5904	72.3806	1.79017	0.713537	-746.221	1.23079	-67.9021	0.662223
282	USV	TRUE	0.847935	169.487	169.544	0.0568	74.4204	63.8587	77.0674	13.2087	4.03542	-127.534	1.20356	-70.128	0.651828
283	USV	TRUE	0.941068	169.672	169.688	0.0152	69.971	69.5248	71.3962	1.87137	0.651874	-106.23	1.04328	-64.0696	0.716017
284	USV	TRUE	0.956042	169.788	169.79	0.002	80.418	79.799	80.7342	0.935162	0.356582	467.581	1.01392	-65.4359	0.766812
285	USV	TRUE	0.98465	170.009	170.042	0.0328	59.8854	58.6375	68.4229	9.78542	3.66164	323.231	1.04793	-69.8673	0.652383
286	USV	TRUE	0.747024	170.18	170.204	0.024	76.706	61.5669	76.7309	15.164	6.79874	-664.578	1.02906	-61.6667	0.653693
287	USV	TRUE	0.969923	170.305	170.309	0.004	79.9391	73.8552	80.441	6.58581	2.60143	-1703.73	1.09931	-66.7986	0.722752
288	USV	TRUE	0.963177	170.417	170.418	0.0016	71.5473	71.2979	71.7966	0.498753	0.197149	-311.721	1	-60.6035	0.795601
289	USV	TRUE	0.621214	170.51	170.511	0.0016	84.5037	81.0124	85.234	4.22159	1.70411	-2182.04	1.40023	-64.182	0.60531
290	USV	TRUE	0.985218	170.932	170.934	0.0024	71.7943	71.631	72.5958	0.96485	0.364204	-389.651	1.0526	-57.1433	0.739523
291	USV	TRUE	0.954549	171.016	171.043	0.0272	72.6526	67.7227	74.2702	6.54752	3.06525	238.522	1.00026	-59.8899	0.839574
292	USV	TRUE	0.966448	171.157	171.161	0.0044	72.5123	70.6123	73.7815	3.16916	1.06344	729.995	1.02602	-55.0558	0.867901
293	USV	TRUE	0.849109	171.35	171.355	0.0048	69.8627	69.3728	71.6171	2.24428	0.667407	447.393	1.01868	-59.4123	0.808005
294	USV	TRUE	0.978692	171.448	171.455	0.0064	81.8128	81.4269	82.1394	0.712504	0.217914	-68.7619	1.02547	-53.9738	0.865553
295	USV	TRUE	0.798262	171.547	171.551	0.004	81.0097	80.7425	81.2768	0.534378	0.19484	49.9293	1.07314	-55.8703	0.857661
296	USV	TRUE	0.848085	171.647	171.65	0.0028	76.0622	73.6129	79.5802	5.96722	2.18583	-2215.97	1.00491	-61.1732	0.817716
297	USV	TRUE	0.873489	171.732	171.747	0.0156	80.6012	72.7775	81.0042	8.22674	3.78187	525.916	1.05465	-68.3939	0.70894
298	USV	TRUE	0.907843	171.838	171.845	0.0072	77.873	75.1804	80.5761	5.39574	2.23449	-861.795	1.32236	-59.1589	0.775559
299	USV	TRUE	0.913105	171.947	171.949	0.0016	81.6804	80.2999	82.1702	1.87032	0.768088	-1168.95	1.03658	-63.6161	0.794469
300	USV	TRUE	0.956579	172.162	172.178	0.016	83.7762	81.2008	85.1141	3.91332	1.27403	-219.447	1.05008	-70.6068	0.597788
301	USV	TRUE	0.970814	172.273	172.304	0.0312	76.1709	73.3061	76.76	3.45389	1.3401	97.0443	1.02017	-62.3053	0.776004
302	USV	TRUE	0.805427	172.395	172.396	0.0016	72.9253	72.8273	73.2014	0.374065	0.153618	233.791	1.01068	-64.6831	0.700782
303	USV	TRUE	0.808394	172.776	172.784	0.008	75.6382	74.7036	75.6482	0.944579	0.311464	120.889	1.00542	-64.065	0.790396
304	USV	TRUE	0.956544	172.864	172.878	0.014	77.7142	76.0457	80.8264	4.78075	1.70072	-325.975	1.27661	-70.8833	0.658123
305	USV	TRUE	0.778778	172.967	172.974	0.0068	75.1692	73.0365	76.2368	3.20031	1.36713	-496.652	1.00795	-68.4147	0.719959
306	USV	TRUE	0.911462	173.068	173.071	0.0032	73.1203	72.6231	74.0407	1.41759	0.572692	-500.98	1.07026	-61.3441	0.839819
307	USV	TRUE	0.921709	173.345	173.35	0.0048	73.2632	72.7956	74.087	1.29141	0.458742	286.58	1.02437	-64.1539	0.785972
308	USV	TRUE	0.667256	174.223	174.225	0.0024	81.6043	80.6023	83.2074	2.60509	0.946229	1085.46	1.0081	-75.3352	0.663431
309	USV	TRUE	0.941255	174.401	174.42	0.0196	66.0553	62.5656	66.3967	3.83117	1.53635	243.239	1.04604	-56.8089	0.797901
310	USV	TRUE	0.703719	174.512	174.517	0.0052	79.8035	75.4617	81.0504	5.58871	1.88723	1071.04	1.06727	-52.4176	0.876663
311	USV	TRUE	0.93975	174.618	174.641	0.0228	74.5249	73.1305	80.2542	7.12371	2.47189	-43.7846	1.31106	-63.8887	0.777918
312	USV	TRUE	0.963099	174.755	174.76	0.0044	76.2317	75.495	80.9728	5.47788	2.45328	-1282.23	1.0086	-65.3865	0.76576
313	USV	TRUE	0.774012	174.873	174.888	0.0152	68.9529	62.8801	73.9508	11.0707	3.74759	-692.789	1.04549	-60.593	0.781173
314	USV	TRUE	0.865215	175.016	175.019	0.0032	73.572	73.149	74.3959	1.24688	0.431852	-389.651	1.00893	-61.7218	0.799276
315	USV	TRUE	0.874183	175.125	175.127	0.0024	71.6452	71.2444	72.1796	0.935162	0.33784	389.651	1.00212	-65.277	0.751107
316	USV	TRUE	0.969309	175.252	175.256	0.0036	73.5729	73.2018	73.944	0.742192	0.237398	195.669	1.00113	-62.2236	0.795931
317	USV	TRUE	0.884122	175.347	175.356	0.0084	78.8067	72.7643	80.7497	7.9854	3.32554	1068.05	1.04962	-62.9912	0.805086
318	USV	TRUE	0.868932	175.96	175.962	0.0024	82.882	81.6796	84.1511	2.4715	0.88995	1029.79	1.00011	-63.7101	0.813374
319	USV	TRUE	0.924144	176.301	176.311	0.0092	80.736	77.0318	81.2942	4.26241	1.4282	-383.91	1.16322	-60.4879	0.770199
320	USV	TRUE	0.924035	176.386	176.454	0.068	77.6979	67.1342	81.6137	14.4795	4.60296	-155.162	1.11048	-67.7354	0.650044
321	USV	TRUE	0.941079	176.578	176.591	0.0128	70.8773	69.3213	80.0091	10.6878	4.02434	-837.886	1.00092	-69.6745	0.658956
322	USV	TRUE	0.856524	176.778	176.781	0.0032	72.2123	71.2771	79.9608	8.68365	2.93586	-2351.82	1.07017	-61.7045	0.806563
323	USV	TRUE	0.849528	176.881	176.895	0.0136	69.0128	65.5684	74.3218	8.75339	2.60852	-676.081	1.0253	-66.0538	0.715253
324	USV	TRUE	0.881342	176.985	176.986	0.0016	81.5048	80.5786	82.0748	1.49626	0.597287	-935.162	1.00886	-57.782	0.840521
325	USV	TRUE	0.83664	177.314	177.323	0.0088	82.2571	81.6016	84.6541	3.05247	1.34743	362.411	1.0021	-62.2079	0.79772
326	USV	TRUE	0.707382	177.406	177.408	0.0024	82.5315	82.4255	82.8387	0.413179	0.153826	144.534	1.0262	-73.2091	0.579246
327	USV	TRUE	0.781473	177.488	177.49	0.0016	72.2625	72.2625	72.2625	2.84217e-14	9.3996e-15	2.1507e-11	1	-59.4684	0.71942
328	USV	TRUE	0.952264	177.567	177.569	0.002	74.3525	74.0363	75.301	1.2647	0.503641	644.435	1.04832	-67.0424	0.775596
329	USV	TRUE	0.98673	177.934	177.946	0.012	73.3718	72.2865	81.7205	9.43401	4.07494	846.594	1.01163	-59.8313	0.859128
330	USV	TRUE	0.703079	184.101	184.117	0.0164	78.2601	74.3788	81.6496	7.27085	3.02564	-357.829	1.33492	-76.7882	0.523899
331	USV	TRUE	0.757989	184.806	184.808	0.0028	84.295	83.5899	85.1337	1.54376	0.537517	547.808	1.00147	-67.782	0.733035
332	USV	TRUE	0.987797	184.913	184.931	0.018	85.9433	77.19	86.4901	9.30003	3.19351	481.404	1.11519	-68.922	0.716707
333	USV	TRUE	0.692239	185.018	185.02	0.0016	81.9223	81.3434	82.0114	0.667973	0.276311	389.651	1.07279	-69.8758	0.732712
334	USV	TRUE	0.722602	189.463	189.467	0.0036	73.2543	72.6012	74.0633	1.46212	0.61537	-495.245	1.04687	-73.4486	0.550641
335	USV	TRUE	0.716607	189.569	189.588	0.0188	73.1985	71.692	73.7378	2.04577	0.846712	85.5164	1.02259	-74.46	0.601285
336	USV	TRUE	0.932155	189.671	189.677	0.0064	83.2756	78.9263	83.8944	4.96811	2.22293	935.997	1.08049	-66.9124	0.730215
337	USV	TRUE	0.778823	189.951	189.961	0.0096	82.5673	81.5343	83.8773	2.34308	0.758621	-103.132	1.22988	-71.4292	0.645699
338	USV	TRUE	0.962285	190.115	190.119	0.004	75.5514	74.1115	76.4494	2.33791	0.816552	-105.256	1.87664	-67.7713	0.671332
339	USV	TRUE	0.941874	190.251	190.252	0.0016	72.7567	72.7567	72.7567	1.42109e-14	9.3996e-15	6.16775e-12	1	-63.5431	0.642699
340	USV	TRUE	0.630607	190.356	190.363	0.0072	70.3851	69.5215	74.7597	5.23825	2.11006	-694.437	1.02535	-68.7799	0.694727
341	USV	TRUE	0.843495	190.435	190.454	0.0184	71.9145	70.3064	73.0795	2.77309	0.783692	-18.0882	1.12444	-71.117	0.601345
342	USV	TRUE	0.918963	190.604	190.606	0.002	75.6651	75.0462	75.9813	0.935162	0.356582	-467.581	1.01392	-68.0038	0.726565
343	USV	TRUE	0.893689	190.7	190.703	0.0024	75.5996	75.5996	75.5996	1.42109e-14	5.61733e-15	-7.46783e-13	1	-57.21	0.847138
344	USV	TRUE	0.931392	190.799	190.801	0.002	71.0119	70.7625	72.7486	1.98611	0.748384	-860.095	1.13914	-65.6143	0.790626
345	USV	TRUE	0.714046	191.066	191.1	0.034	67.2629	64.8879	69.1993	4.31137	0.962961	-17.7697	1.0902	-58.2047	0.776468
346	USV	TRUE	0.977118	191.231	191.234	0.0028	68.2166	67.7793	69.3835	1.60412	0.616244	-576.47	1.01506	-62.3157	0.772323
347	USV	TRUE	0.883072	191.335	191.353	0.0176	73.4969	71.3628	79.2415	7.87867	2.79526	-353.892	1.38868	-61.0249	0.708827
348	USV	TRUE	0.692398	191.471	191.475	0.0036	69.3414	69.1039	69.3711	0.267189	0.0806379	-44.5315	1.01162	-64.7648	0.655112
349	USV	TRUE	0.914265	191.68	191.696	0.0156	72.9563	72.1643	74.6448	2.48042	1.0475	144.486	1.01223	-72.377	0.494224
350	USV	TRUE	0.667354	192.094	192.103	0.0088	73.7297	72.6117	78.435	5.8233	2.68683	-681.803	1.00399	-76.0846	0.608187
351	USV	TRUE	0.936564	192.234	192.236	0.002	80.5477	79.5191	81.8792	2.36017	0.989641	-1300.96	1.02775	-69.1349	0.734718
352	USV	TRUE	0.837135	192.361	192.371	0.01	71.2439	71.1204	71.4944	0.374003	0.116414	-6.61175	1.0114	-70.2847	0.593171
353	USV	TRUE	0.841763	192.479	192.558	0.0792	68.6895	68.0451	73.6459	5.60083	2.82786	-65.4592	1.00558	-76.6191	0.56926
354	USV	TRUE	0.985808	192.807	192.81	0.0032	76.6141	74.3653	80.6442	6.27895	2.46823	-2203.38	1.05035	-62.934	0.783351
355	USV	TRUE	0.730487	193.034	193.068	0.0336	73.229	69.1026	75.1531	6.05052	1.97218	-122.604	1.0329	-69.915	0.641038
356	USV	TRUE	0.762607	193.151	193.17	0.0188	59.2559	58.6724	63.7017	5.02924	2.52848	265.287	1.00336	-78.6668	0.531978
357	USV	TRUE	0.770612	193.269	193.272	0.0032	80.4367	75.7015	83.3016	7.60005	2.87337	-2585.3	1.01788	-68.894	0.719096
358	USV	TRUE	0.91101	193.374	193.379	0.0052	84.4063	83.204	84.8145	1.61056	0.576831	-327.543	1.04673	-64.544	0.785532
359	USV	TRUE	0.947279	193.641	193.643	0.002	69.381	69.0916	70.0267	0.935162	0.359595	-467.581	1.02223	-68.5217	0.713032
360	USV	TRUE	0.804528	193.724	193.783	0.0596	65.5149	63.738	74.9367	11.1988	2.46741	-158.067	1.0176	-72.1956	0.58381
361	USV	TRUE	0.786849	193.927	193.929	0.0024	80.6245	75.1471	81.5299	6.38285	2.39598	-2504.9	1.14306	-72.7179	0.636167
362	USV	TRUE	0.916948	194.081	194.087	0.006	72.2599	69.0838	74.1414	5.05759	1.35907	-746.044	1.04659	-70.4464	0.60951
363	USV	TRUE	0.930732	194.174	194.255	0.0808	76.2355	46.4476	79.5565	33.1089	6.78401	-87.668	1.89224	-68.4395	0.593728
364	USV	TRUE	0.747608	194.334	194.362	0.0272	78.2895	72.3513	83.0379	10.6866	2.83245	-273.485	1.09455	-69.0131	0.663226
365	USV	TRUE	0.953234	194.457	194.472	0.0148	75.2543	71.3161	78.6054	7.28932	2.26673	210.485	1.51839	-58.6193	0.856078
366	USV	TRUE	0.923731	194.555	194.558	0.0036	80.8221	80.2506	82.7666	2.51603	0.745162	-538.652	1.11328	-61.6934	0.807552
367	USV	TRUE	0.926954	194.656	194.658	0.0016	73.9212	73.6451	74.0192	0.374065	0.153618	233.791	1.01068	-61.6255	0.839626
368	USV	TRUE	0.837297	194.743	194.763	0.02	82.1731	71.7246	86.6147	14.89	5.66992	626.731	1.35036	-71.408	0.590981
369	USV	TRUE	0.785922	194.853	194.863	0.01	72.6568	72.202	73.5305	1.32852	0.443245	115.909	1.0224	-65.364	0.777933
370	USV	TRUE	0.822751	195.334	195.337	0.0024	79.8441	77.6398	80.1261	2.48634	0.930615	946.295	1.1907	-70.399	0.606949
371	USV	TRUE	0.773535	195.704	195.713	0.0088	72.7326	71.3433	76.2195	4.8762	1.273	-434.196	1.06837	-62.4485	0.659159
372	USV	TRUE	0.690064	196.405	196.407	0.002	78.0708	74.299	79.1886	4.88956	1.87934	-2236.12	1.29599	-62.0257	0.776287
373	USV	TRUE	0.713464	196.511	196.512	0.0016	84.1657	83.4176	84.9139	1.49626	0.591448	-935.162	1	-66.3019	0.752391
374	USV	TRUE	0.884012	196.645	196.654	0.0096	72.2271	71.0841	72.6248	1.5407	0.464718	-98.9347	1.06561	-65.3507	0.720947
375	USV	TRUE	0.967306	196.759	196.797	0.0376	78.6129	73.2575	83.4151	10.1577	2.78735	-112.984	1.41248	-67.0659	0.711483
376	USV	TRUE	0.942264	196.969	196.973	0.004	68.6835	65.7871	69.2363	3.44914	1.50708	-880.286	1.00851	-65.0933	0.705434
377	USV	TRUE	0.96061	197.062	197.111	0.0484	83.0103	70.274	83.6041	13.3301	3.432	-275.097	1.01082	-60.632	0.804889
378	USV	TRUE	0.88005	197.226	197.229	0.0028	81.6754	78.0906	82.9669	4.8762	1.83457	-1797.17	1.07541	-68.925	0.746993
379	USV	TRUE	0.791171	197.328	197.331	0.0024	82.7544	80.9508	84.2239	3.27307	1.18048	-1363.78	1.00127	-62.9944	0.813619
380	USV	TRUE	0.724277	197.412	197.433	0.0216	80.4582	70.4312	87.4406	17.0094	5.72181	617.023	1.06068	-75.175	0.585382
381	USV	TRUE	0.939301	197.532	197.554	0.022	82.6473	77.3332	83.7283	6.39506	2.10245	-216.43	1.12886	-59.5436	0.843169
382	USV	TRUE	0.649852	197.803	197.806	0.0028	81.536	80.9274	81.8774	0.950006	0.340271	342.822	1.00711	-56.708	0.847796
383	USV	TRUE	0.95738	197.901	197.929	0.0276	75.421	74.9349	77.3767	2.44176	1.02472	-75.6579	1.01222	-65.4384	0.647538
384	USV	TRUE	0.901631	198.084	198.089	0.0048	72.5635	71.3018	72.9866	1.68478	0.530779	324.097	1.02569	-62.1005	0.735735
385	USV	TRUE	0.899008	198.296	198.302	0.0064	80.5716	78.9684	81.0057	2.03729	0.657665	-214.459	1.10771	-59.3234	0.83731
386	USV	TRUE	0.833913	198.448	198.499	0.0512	75.855	66.5451	76.1119	9.56671	4.31318	-192.658	1.00167	-67.5549	0.643671
387	USV	TRUE	0.775652	198.684	198.686	0.002	79.5038	76.253	80.5815	4.32846	1.66636	-1966.39	1.34757	-71.3102	0.714287
388	USV	TRUE	0.809265	198.764	198.787	0.0236	78.2043	74.4597	81.8686	7.40891	2.6781	-58.0775	1.31262	-64.4244	0.728796
389	USV	TRUE	0.607825	198.881	198.883	0.0016	82.1522	81.1815	83.3012	2.1197	0.83892	-1324.81	1.00085	-60.2627	0.854349
390	USV	TRUE	0.891045	199.059	199.063	0.004	68.3204	67.2962	69.1146	1.81837	0.663216	496.594	1.01058	-59.8416	0.79463
391	USV	TRUE	0.892199	199.279	199.282	0.0036	70.0758	68.725	71.4563	2.73127	0.826091	-671.122	1.04125	-63.844	0.746393
392	USV	TRUE	0.743814	199.367	199.37	0.0024	80.4279	79.2923	81.2294	1.93712	0.70089	-807.134	1.00488	-56.9157	0.873096
393	USV	TRUE	0.788439	199.462	199.47	0.008	73.4038	72.1752	82.6146	10.4394	4.66751	-1456.74	1.02516	-61.2052	0.766028
394	USV	TRUE	0.893792	199.546	199.557	0.0108	79.9614	75.5008	80.3473	4.84651	1.78613	-288.823	1.69465	-58.5472	0.856528
395	USV	TRUE	0.843477	199.772	199.774	0.0024	67.9458	67.6118	68.6138	1.00196	0.367366	-417.483	1.01249	-58.4677	0.834865
396	USV	TRUE	0.86667	199.864	199.867	0.0024	85.6441	82.5046	89.2511	6.74653	2.43097	-2811.05	1.00021	-57.0935	0.869029
397	USV	TRUE	0.848511	199.976	199.981	0.0048	80.4821	76.8243	82.5454	5.7211	1.56707	-1064.93	1.02404	-59.201	0.852717
398	USV	TRUE	0.976704	200.068	200.079	0.0112	76.1313	75.441	78.3356	2.89455	0.939503	229.009	1.09997	-62.9353	0.787812
399	USV	TRUE	0.641151	200.256	200.258	0.0016	83.5452	82.806	85.175	2.36908	0.959342	-1480.67	1.01779	-58.9361	0.78587
400	USV	TRUE	0.844641	200.363	200.365	0.0024	79.1433	78.3418	79.4773	1.13555	0.420241	473.147	1.02178	-58.0878	0.844286
401	USV	TRUE	0.981594	200.485	200.487	0.002	76.5348	76.2587	76.8109	0.552191	0.182612	227.747	1.03518	-62.4133	0.793739
402	USV	TRUE	0.901883	200.697	200.701	0.0044	74.1967	73.3729	74.9306	1.55776	0.465042	-333.611	1.01465	-63.9714	0.802971
403	USV	TRUE	0.842659	200.791	200.847	0.0552	72.7736	64.2784	81.2076	16.9292	6.36098	-308.554	1.04076	-61.2662	0.651378
404	USV	TRUE	0.843679	200.944	200.946	0.002	79.7839	79.4143	81.062	1.64767	0.65359	-821.289	1.0879	-61.774	0.815673
405	USV	TRUE	0.762946	201.032	201.049	0.0176	73.8997	70.164	79.0956	8.93164	3.79226	474.898	1.04735	-68.2807	0.647669
406	USV	TRUE	0.949034	201.17	201.171	0.0016	69.9302	69.4849	70.7318	1.24688	0.499865	-779.302	1.01315	-64.488	0.798369
407	USV	TRUE	0.837732	201.278	201.28	0.0016	73.4386	72.6371	73.884	1.24688	0.499865	779.302	1.01315	-65.677	0.710347
408	USV	TRUE	0.623234	201.381	201.388	0.0072	64.1144	63.2393	65.3642	2.12491	0.878993	277.101	1.03062	-72.8702	0.657575
409	USV	TRUE	0.81785	201.624	201.628	0.0048	82.1189	80.3451	83.3658	3.02072	0.890272	563.984	1.01741	-63.134	0.803003
410	USV	TRUE	0.754155	202.259	202.262	0.0032	74.2633	72.868	75.1094	2.24142	0.829838	749.923	1.01651	-63.4749	0.726242
411	USV	TRUE	0.652899	203.299	203.303	0.004	79.2354	74.8851	80.4324	5.54725	2.09751	1459.07	1.01931	-74.5109	0.600703
412	USV	TRUE	0.813662	203.772	203.775	0.0028	76.2691	75.3947	76.7515	1.3568	0.520135	480.391	1.02526	-72.3205	0.638464
413	USV	TRUE	0.840345	203.886	203.894	0.0076	70.3391	70.0721	70.5063	0.43422	0.141155	5.86934	1.01624	-71.7306	0.648141
414	USV	TRUE	0.633825	204.154	204.199	0.0448	73.6616	64.1318	85.2546	21.1228	5.02324	70.8344	4.70387	-93.0718	0.224886
415	USV	TRUE	0.84252	226.725	226.751	0.0256	69.0713	67.4455	71.149	3.70354	0.941206	-89.1402	1.05924	-76.4799	0.541206
416	USV	TRUE	0.91006	226.82	226.896	0.0756	82.3498	80.3308	91.6535	11.3227	3.08468	-55.7187	1.09995	-76.62	0.490975
417	USV	TRUE	0.925099	227.003	227.011	0.0076	87.0548	79.7074	93.1871	13.4797	5.18686	-1829.94	1.0031	-75.6142	0.599399
418	USV	TRUE	0.99575	227.248	227.25	0.0016	84.4488	84.3508	84.7249	0.374065	0.153618	-233.791	1.01068	-64.6555	0.692314
419	USV	TRUE	0.955117	227.336	227.34	0.004	85.6791	85.3154	86.2728	0.957428	0.263813	184.873	1.02543	-67.033	0.728425
420	USV	TRUE	0.864123	227.439	227.441	0.0024	77.5085	75.037	77.9316	2.89455	1.08731	-1141.12	1.14015	-70.6735	0.736446
421	USV	TRUE	0.922278	227.524	227.58	0.0564	73.1738	67.0921	80.6501	13.558	4.25356	-244.587	1.04006	-73.9662	0.590271
422	USV	TRUE	0.613447	227.592	227.598	0.006	72.0054	67.9846	72.5029	4.51829	1.68977	-752.299	1.06316	-71.7465	0.704968
423	USV	TRUE	0.671837	227.664	227.683	0.0188	80.9632	73.9708	81.9521	7.98129	3.39895	-432.814	1.01579	-70.1396	0.642432
424	USV	TRUE	0.645322	227.912	227.915	0.0028	70.4103	69.5568	71.6646	2.10783	0.66677	-660.904	1.04904	-70.2603	0.6873
425	USV	TRUE	0.88271	227.999	228.001	0.002	76.442	76.3084	77.484	1.17563	0.457961	-539.468	1.09728	-64.7284	0.806468
426	USV	TRUE	0.725925	228.083	228.11	0.0272	75.6041	73.7857	77.0639	3.27818	1.30315	-78.1221	1.08061	-76.8873	0.599877
427	USV	TRUE	0.790367	228.307	228.363	0.0564	75.557	69.3053	82.0934	12.7881	5.19332	-138.453	1.08212	-72.938	0.552251
428	USV	TRUE	0.728281	228.702	228.704	0.002	75.7549	75.7549	75.7549	0	3.8918e-15	-3.61551e-12	1	-73.7792	0.580802
429	USV	TRUE	0.763492	228.792	228.798	0.006	79.2745	77.0257	80.7144	3.68869	1.12148	-578.419	1.04512	-72.6111	0.658059
430	USV	TRUE	0.858917	228.882	228.894	0.0116	73.1132	72.3336	77.654	5.32042	2.53682	469.311	1.00236	-76.7918	0.540029
431	USV	TRUE	0.819189	228.994	228.995	0.0016	79.6496	78.8213	79.9435	1.12219	0.460853	701.372	1.03705	-74.3727	0.670624
432	USV	TRUE	0.767932	229.301	229.311	0.0104	70.976	70.5075	73.5876	3.08013	1.4113	295.553	1.00035	-78.1579	0.511415
433	USV	TRUE	0.853799	229.414	229.416	0.0016	74.0535	74.0535	74.0535	1.42109e-14	4.25955e-15	5.51399e-12	1	-69.3725	0.630301
434	USV	TRUE	0.668568	237.966	237.979	0.0128	82.6937	74.1615	90.8972	16.7357	8.43909	1356.34	1.00455	-79.8383	0.397527
435	USV	TRUE	0.812379	238.058	238.059	0.0016	86.2636	86.1656	86.5397	0.374065	0.153618	233.791	1.01068	-68.297	0.701127
436	USV	TRUE	0.87673	238.137	238.146	0.0092	86.7671	83.6291	87.1665	3.53746	1.47479	-392.079	1.00123	-66.3933	0.62767
437	USV	TRUE	0.693814	238.27	238.273	0.0028	74.8813	74.2876	78.481	4.19339	1.47435	-1247.59	1.30941	-54.0687	0.871743
438	USV	TRUE	0.986049	238.332	238.373	0.0408	69.3854	63.6077	74.4633	10.8556	3.33307	-251.348	1.10961	-63.3557	0.788346
439	USV	TRUE	0.982136	238.362	238.552	0.19	73.8479	69.4059	79.1872	9.78133	3.06806	17.7957	3.09482	-63.681	0.701494
440	USV	TRUE	0.77432	239.199	239.208	0.0092	85.4071	76.5557	87.329	10.7733	5.12436	1162.68	1.00339	-77.5005	0.587032
441	USV	TRUE	0.823144	239.734	239.737	0.0024	76.0089	74.8065	76.6769	1.87032	0.682494	779.302	1.01367	-75.8087	0.669055
442	USV	TRUE	0.927897	241.637	241.642	0.0048	80.7533	80.6346	81.6217	0.987116	0.31059	47.2026	1.1361	-67.8818	0.730974
443	USV	TRUE	0.90597	241.731	241.735	0.0044	86.2224	83.7623	86.5401	2.77783	1.21154	642.328	1.0223	-67.8188	0.711849
444	USV	TRUE	0.830787	241.811	241.828	0.0172	74.9332	72.8379	87.5704	14.7325	6.55732	917.894	1.03815	-70.6615	0.594145
445	USV	TRUE	0.961514	241.924	241.929	0.0052	86.2675	85.9224	86.5384	0.616019	0.184362	18.2693	1.05669	-60.8617	0.802055
446	USV	TRUE	0.904123	242.015	242.016	0.0016	82.0533	81.8039	82.1246	0.320627	0.129065	155.86	1.04572	-69.3009	0.60994
447	USV	TRUE	0.823194	242.982	242.991	0.0088	89.7942	87.944	90.3804	2.43641	1.07026	269.089	1.00311	-78.855	0.518074
448	USV	TRUE	0.956663	243.638	243.64	0.002	88.9243	88.5947	89.2538	0.659067	0.266714	353.708	1.00734	-63.0694	0.771814
449	USV	TRUE	0.903013	243.724	243.727	0.0028	81.4466	80.4669	83.7622	3.29533	1.22721	1219.32	1.03896	-66.6946	0.784924
450	USV	TRUE	0.923354	243.832	243.852	0.0192	78.8515	77.0788	79.9025	2.82378	0.919925	-65.0875	1.09931	-66.167	0.797308
451	USV	TRUE	0.918809	262.77	262.773	0.0032	78.2242	76.7621	79.9164	3.15432	1.12345	1023.61	1.00306	-67.8458	0.774435
452	USV	TRUE	0.810233	262.872	262.875	0.0032	69.6846	69.1205	70.0408	0.920318	0.293411	-261.313	1.01297	-68.3662	0.707916
453	USV	TRUE	0.693802	262.995	263.022	0.0264	81.0561	80.6546	82.3292	1.67462	0.606995	49.6136	1.01443	-72.1904	0.596809
454	USV	TRUE	0.931177	263.091	263.101	0.0096	81.2877	79.9517	81.6588	1.70704	0.439749	113.432	1.03508	-59.819	0.78272
455	USV	TRUE	0.689737	263.197	263.2	0.0032	87.7545	87.5491	87.9762	0.42716	0.158528	39.8557	1.06842	-77.6377	0.499751
456	USV	TRUE	0.68972	263.511	263.559	0.0484	75.3246	67.3838	78.1277	10.7439	3.0698	130.27	1.05863	-74.4143	0.532606
457	USV	TRUE	0.944146	263.815	263.824	0.0088	68.6268	67.9148	69.2504	1.33563	0.334004	-112.705	1.03452	-66.6815	0.604628
458	USV	TRUE	0.63137	263.908	263.917	0.0084	69.2346	66.3394	71.1695	4.8301	1.70916	-567.199	1.01298	-74.0765	0.601353
459	USV	TRUE	0.862652	264.021	264.031	0.01	87.1641	64.5006	88.1761	23.6754	7.99302	1345.41	2.17018	-75.2488	0.490769
460	USV	TRUE	0.991663	264.123	264.177	0.0536	66.7114	63.1992	78.8779	15.6787	6.20343	-219.244	1.16181	-68.9735	0.58971
461	USV	TRUE	0.603238	264.312	264.319	0.0072	69.2494	68.528	77.4143	8.88623	3.41419	-1270.37	1.0517	-65.0179	0.740653
462	USV	TRUE	0.706993	264.394	264.399	0.0056	67.7729	67.4331	68.9702	1.53709	0.683895	298.868	1.00427	-69.0425	0.70975
463	USV	TRUE	0.8123	264.485	264.487	0.0024	73.8622	72.6598	74.7305	2.07072	0.748769	862.798	1.00423	-64.601	0.826606
464	USV	TRUE	0.990288	264.565	265.04	0.475	85.3084	68.0413	107.258	39.2162	7.4199	-1.13266	37.9929	-93.8841	0.184301
465	USV	TRUE	0.758442	265.202	265.204	0.002	81.378	80.5409	82.5181	1.9772	0.803083	1061.12	1.01897	-75.268	0.598103
466	USV	TRUE	0.924289	265.486	265.491	0.0052	72.2462	71.3655	72.2859	0.920457	0.373438	176.891	1.01763	-72.5942	0.539729
467	USV	TRUE	0.858868	265.648	265.664	0.0156	71.2095	71.1672	71.573	0.40578	0.10236	-11.8114	1.01257	-68.7943	0.650499
468	USV	TRUE	0.913572	265.803	265.805	0.0024	68.787	68.6088	70.0561	1.44727	0.542054	-556.644	1.12289	-67.6371	0.638165
469	USV	TRUE	0.95027	265.889	265.906	0.0168	76.1812	72.6391	77.3331	4.69404	1.37506	18.012	1.59802	-61.5911	0.706892
470	USV	TRUE	0.809993	266.028	266.05	0.0228	72.4344	71.3213	73.6411	2.31974	0.730943	-35.1009	1.08543	-68.5999	0.714744
471	USV	TRUE	0.952743	266.157	266.159	0.0016	72.0029	71.6289	72.377	0.74813	0.295724	-467.581	1	-73.5626	0.527826
472	USV	TRUE	0.961778	266.229	266.286	0.0568	72.054	70.4657	73.3379	2.87228	0.806359	-28.2286	1.021	-66.5576	0.722613
473	USV	TRUE	0.949976	266.778	266.782	0.004	76.2082	75.6442	76.2528	0.608598	0.205104	135.113	1.01765	-67.9305	0.64858
474	USV	TRUE	0.974483	266.94	266.943	0.0036	77.4435	76.1669	77.7181	1.55118	0.549592	-417.202	1.0738	-58.4097	0.854426
475	USV	TRUE	0.66891	267.215	267.217	0.0016	80.6903	80.6903	80.6903	1.42109e-14	5.0243e-15	7.94411e-12	1	-61.8309	0.650566
476	USV	TRUE	0.797481	267.329	267.339	0.0092	81.6271	74.2326	83.7127	9.4801	3.47857	1085.46	1.01993	-61.9567	0.786587
477	USV	TRUE	0.757153	267.46	267.463	0.0024	69.5038	69.3182	69.5854	0.267189	0.100127	27.8322	1.0391	-59.6003	0.749288
478	USV	TRUE	0.965566	267.877	267.88	0.0036	68.8669	68.4735	70.47	1.9965	0.647181	-486.473	1.07849	-65.7168	0.676256
479	USV	TRUE	0.951498	268.019	268.024	0.0044	74.5627	72.1064	77.1079	5.00149	1.78093	-1121.77	1.00757	-73.6773	0.588018
480	USV	TRUE	0.628475	268.129	268.158	0.0292	84.3278	71.2293	85.1665	13.9371	4.57917	519.732	1.05818	-71.2372	0.537319
481	USV	TRUE	0.729401	268.599	268.601	0.002	67.1293	66.5905	68.8527	2.2622	0.805249	-973.968	1.11203	-78.7544	0.526469
482	USV	TRUE	0.861067	269.117	269.121	0.004	81.8647	81.7956	82.1786	0.382922	0.161842	96.8745	1.00069	-66.5087	0.691377
483	USV	TRUE	0.68691	269.238	269.254	0.0156	66.7944	65.8573	67.3743	1.51699	0.426124	-76.3138	1.00729	-71.3885	0.649339
484	USV	TRUE	0.647251	269.341	269.344	0.0028	75.6382	74.1835	77.0929	2.90939	0.972357	-989.59	1.00547	-71.1549	0.702261
485	USV	TRUE	0.874205	269.38	269.85	0.47	82.5672	61.8266	103.952	42.1258	9.70199	24.1463	21.0201	-94.1015	0.184147
486	USV	TRUE	0.808496	269.422	269.431	0.0084	77.5208	73.7074	80.5622	6.85472	2.23846	-47.5559	2.21582	-73.8188	0.642155
487	USV	TRUE	0.809982	270.265	270.277	0.0116	73.77	73.0575	79.0329	5.97538	2.05572	-520.008	1.05959	-73.6073	0.611379
488	USV	TRUE	0.636265	270.49	270.494	0.004	72.9511	71.7729	73.2597	1.48682	0.486057	-327.829	1.04518	-78.0832	0.495786
489	USV	TRUE	0.687728	270.938	270.942	0.004	81.9051	80.9032	82.0387	1.13555	0.341077	154.511	1.13281	-70.536	0.666425
490	USV	TRUE	0.792477	271.061	271.066	0.0052	76.4413	75.4356	79.3841	3.94846	1.35764	121.932	2.238	-72.664	0.654648
491	USV	TRUE	0.610445	271.169	271.19	0.0212	72.0073	71.5911	72.1275	0.536419	0.229928	-20.7207	1.00113	-75.8801	0.438659
492	USV	TRUE	0.791772	271.295	271.298	0.0028	72.9649	72.1707	73.4918	1.3211	0.483358	489.493	1.00797	-70.0268	0.719559
493	USV	TRUE	0.88245	271.395	271.4	0.0044	81.6934	81.3041	83.3075	2.0034	0.790123	466.893	1.01461	-63.9428	0.772543
494	USV	TRUE	0.935848	271.485	271.495	0.01	79.3352	74.3257	80.6641	6.33832	2.34323	706.6	1.11719	-68.2022	0.728019
495	USV	TRUE	0.916882	272.057	272.071	0.0144	78.2708	74.0621	86.3069	12.2447	4.02011	731.743	1.06792	-75.1354	0.586898
496	USV	TRUE	0.934199	272.176	272.177	0.0016	74.7696	74.6716	75.0457	0.374065	0.153618	233.791	1.01068	-62.2208	0.835421
497	USV	TRUE	0.810529	272.731	272.735	0.0032	79.3893	78.1647	79.5377	1.37306	0.481636	-402.021	1.0597	-71.6529	0.615766
498	USV	TRUE	0.810371	272.811	272.879	0.068	63.452	59.1979	80.8584	21.6605	9.23029	-279.545	1.05446	-72.2039	0.64186
499	USV	TRUE	0.961263	273.009	273.011	0.002	65.7095	64.7254	70.2829	5.55753	2.16922	-2649.63	1.11396	-66.3317	0.765411
500	USV	TRUE	0.909138	273.094	273.124	0.03	66.9323	56.5639	69.5742	13.0103	4.96555	-404.059	1.04117	-73.0297	0.657597
501	USV	TRUE	0.926881	273.228	273.233	0.0052	67.7182	67.3471	67.7479	0.400784	0.122212	55.379	1.00937	-56.9633	0.724569
502	USV	TRUE	0.892716	273.318	273.334	0.0156	72.0188	71.638	73.5393	1.9013	0.670427	27.4107	1.05707	-60.161	0.849072
503	USV	TRUE	0.823961	273.4	273.404	0.0044	76.232	75.9166	77.2822	1.36563	0.491753	294.671	1.09171	-60.5482	0.804263
504	USV	TRUE	0.749499	273.484	273.494	0.0096	85.4381	83.7914	86.6694	2.87806	1.33641	293.506	1.0226	-77.6674	0.511593
505	USV	TRUE	0.868712	273.57	273.576	0.0056	75.46	75.0513	76.1006	1.0493	0.370658	-97.3645	1.08642	-64.1164	0.794699
506	USV	TRUE	0.895095	273.652	273.661	0.0096	82.9184	80.1369	84.308	4.17112	1.46199	410.181	1.02847	-71.1191	0.665248
507	USV	TRUE	0.94701	273.749	273.758	0.0096	71.4771	69.5576	72.6971	3.13947	1.12454	326.855	1.03827	-65.0048	0.78948
508	USV	TRUE	0.710162	274.358	274.36	0.002	69.9263	69.6502	69.953	0.302814	0.114253	-113.873	1.03232	-67.4254	0.508823
509	USV	TRUE	0.784648	274.56	274.565	0.0056	73.4633	72.0377	74.7572	2.71949	1.01834	-516.972	1.01617	-68.6941	0.721848
510	USV	TRUE	0.639404	274.651	274.659	0.0084	74.014	69.1726	76.4696	7.29702	2.08071	-902.706	1.0692	-72.5209	0.648108
511	USV	TRUE	0.951289	274.75	274.817	0.0668	69.9126	69.2341	80.7453	11.5112	6.06774	-167.232	1.00528	-68.4186	0.630212
512	USV	TRUE	0.847269	274.932	274.934	0.0016	74.4813	74.232	74.5526	0.320627	0.129065	-155.86	1.04572	-72.0298	0.626731
513	USV	TRUE	0.657787	275.057	275.077	0.02	73.2475	68.2773	73.5848	5.30744	1.857	-148.57	1.18424	-69.8668	0.598213
514	USV	TRUE	0.68264	275.177	275.186	0.0088	71.2576	68.7662	75.8633	7.09705	2.3937	-700.772	1.03174	-70.6134	0.72299
515	USV	TRUE	0.986177	275.289	275.317	0.0284	70.9467	70.8057	79.6764	8.87071	4.26671	-316.745	1.01317	-65.126	0.633712
516	USV	TRUE	0.760708	275.47	275.505	0.0348	68.599	68.5398	69.4187	0.878847	0.412249	-24.1478	1.00058	-67.7797	0.696026
517	USV	TRUE	0.787573	275.626	275.645	0.0184	68.1662	67.5435	74.7102	7.16664	3.50826	-390.82	1.00018	-70.3054	0.537158
518	USV	TRUE	0.895618	275.746	275.75	0.0036	78.6826	78.3634	78.7159	0.352425	0.168726	-100.196	1.00098	-66.6107	0.687768
519	USV	TRUE	0.679804	276.048	276.05	0.0024	70.1539	69.5528	72.4918	2.93908	1.11808	-1224.62	1.06458	-77.6024	0.579285
520	USV	TRUE	0.978143	277.114	277.147	0.0336	65.0534	63.851	70.3878	6.53678	2.31235	-184.587	1.00478	-68.3067	0.594511
521	USV	TRUE	0.843718	277.327	277.33	0.0024	72.4253	71.8835	76.2996	4.41604	1.65391	-1697.76	1.19158	-72.6409	0.605034
522	USV	TRUE	0.687423	277.518	277.52	0.0024	82.3081	82.0929	83.1616	1.06876	0.385797	-194.825	1.36554	-74.9087	0.54852
523	USV	TRUE	0.782675	277.556	277.558	0.002	66.9897	66.7003	67.3059	0.605629	0.218335	290.727	1.00254	-71.4729	0.647177
524	USV	TRUE	0.97591	277.72	277.751	0.0308	72.4832	70.0832	72.8547	2.77149	0.798248	-68.3209	1.01415	-60.2044	0.767662
525	USV	TRUE	0.759223	277.865	277.872	0.0064	79.5272	77.9459	82.4944	4.54855	1.61213	-701.372	1.0346	-63.7282	0.769467
526	USV	TRUE	0.649019	278.009	278.014	0.0048	73.6065	71.6899	74.235	2.54514	0.822024	-451.941	1.11572	-68.6393	0.709706
527	USV	TRUE	0.732966	278.118	278.131	0.0128	72.596	70.8469	73.4772	2.63027	0.853144	133.23	1.08215	-69.3932	0.671732
528	USV	TRUE	0.897035	278.223	278.236	0.0128	74.7468	74.0723	75.0466	0.974282	0.313143	-22.0084	1.02243	-68.2731	0.717854
529	USV	TRUE	0.892205	278.383	278.385	0.0016	70.5977	70.4196	71.7555	1.33595	0.552622	-779.302	1.13675	-60.0648	0.80611
530	USV	TRUE	0.863291	278.474	278.481	0.0072	73.5858	72.8264	74.0905	1.26407	0.361063	-172.3	1.00317	-51.6638	0.843336
531	USV	TRUE	0.861489	278.715	278.72	0.0048	71.5394	71.4199	71.792	0.37201	0.122144	76.2871	1.00018	-63.0749	0.698457
532	USV	TRUE	0.8671	279.119	279.126	0.0068	69.036	67.7753	71.0984	3.32313	1.15382	-485.498	1.00238	-71.1535	0.708799
533	USV	TRUE	0.891358	279.223	279.228	0.0052	75.8456	74.287	80.2988	6.01176	1.86908	1078.22	1.04693	-68.8203	0.72625
534	USV	TRUE	0.804217	279.486	279.487	0.0016	72.8716	72.3461	73.2189	0.872818	0.347517	-545.511	1.00577	-70.6836	0.638948
535	USV	TRUE	0.909413	279.658	279.686	0.028	73.9287	68.5009	82.4515	13.9506	5.32252	-438.234	1.35116	-69.7952	0.728181
536	USV	TRUE	0.94313	279.901	279.904	0.0028	71.6461	71.5014	75.3756	3.87424	1.39779	-1157.47	1.20963	-63.6391	0.726514
537	USV	TRUE	0.692187	280.096	280.104	0.0084	76.085	72.4081	79.9532	7.54512	3.61405	-931.353	1.00342	-61.975	0.775085
538	USV	TRUE	0.843361	280.182	280.194	0.012	76.9823	72.9707	84.2356	11.265	3.58376	-1019.71	1.08215	-58.0509	0.842395
539	USV	TRUE	0.77383	280.278	280.364	0.086	79.725	75.4989	81.9902	6.49136	1.80207	18.2094	1.05611	-55.025	0.843093
540	USV	TRUE	0.880746	280.445	280.464	0.0196	75.3976	71.5707	75.8304	4.25971	1.76471	182.55	1.04613	-67.4487	0.722495
541	USV	TRUE	0.786629	280.645	280.653	0.008	77.1483	75.2631	77.7643	2.50119	0.922439	-357.843	1.03389	-62.2981	0.808299
542	USV	TRUE	0.912213	280.734	280.739	0.0048	82.0499	81.1972	84.6207	3.42345	1.40527	-684.4	1.07958	-64.7043	0.785554
543	USV	TRUE	0.842717	280.838	280.847	0.0088	74.9662	73.809	75.2779	1.46893	0.49895	142.712	1.08325	-63.0893	0.794821
544	USV	TRUE	0.652764	280.947	280.951	0.0044	70.2501	70.109	70.7028	0.593754	0.190129	123.266	1.0083	-65.1225	0.783308
545	USV	TRUE	0.736506	281.592	281.594	0.0024	73.7771	73.5767	74.1779	0.601176	0.22042	250.49	1.00609	-69.1573	0.707548
546	USV	TRUE	0.786307	282.226	282.24	0.014	72.8832	72.4527	73.4399	0.987116	0.349592	-20.8434	1.03508	-65.5258	0.598183
547	USV	TRUE	0.660504	282.359	282.363	0.0048	81.0794	79.1969	82.2072	3.01029	1.01994	-631.737	1.02739	-69.6063	0.724985
548	USV	TRUE	0.750955	282.499	282.501	0.0016	70.238	68.6794	70.5498	1.87032	0.794735	-1168.95	1.08341	-57.8029	0.813095
549	USV	TRUE	0.910108	282.611	282.613	0.0024	70.2859	69.0836	71.6219	2.5383	0.914313	-1057.62	1.00041	-61.5722	0.858353
550	USV	TRUE	0.900667	282.99	283.054	0.0644	80.4275	63.4165	83.6393	20.2229	4.63934	-245.117	1.13176	-76.3305	0.536174
551	USV	TRUE	0.789283	283.147	283.155	0.008	75.2761	73.5086	79.5916	6.08298	2.49349	-710.31	1.09252	-69.8708	0.719149
552	USV	TRUE	0.941363	283.307	283.31	0.0024	68.7106	67.5159	70.59	3.07414	1.21195	-1220.42	1.04841	-67.6406	0.755252
553	USV	TRUE	0.934858	283.423	283.455	0.0316	69.4197	67.598	71.8432	4.24516	1.61659	1.23691	1.10937	-68.7881	0.687996
554	USV	TRUE	0.613521	283.59	283.604	0.014	69.3162	66.2102	69.627	3.41686	1.45936	216.463	1.09646	-77.6769	0.468489
555	USV	TRUE	0.642646	283.692	283.694	0.0016	75.3185	74.8198	75.8173	0.997506	0.394299	623.441	1	-71.8914	0.666207
556	USV	TRUE	0.782741	284.022	284.023	0.0016	80.3284	80.2304	80.6045	0.374065	0.153618	-233.791	1.01068	-67.663	0.706865
557	USV	TRUE	0.935025	284.162	284.184	0.0224	68.1577	65.3716	71.6347	6.26306	2.39771	-232.471	1.01738	-69.2681	0.629758
558	USV	TRUE	0.798416	284.458	284.463	0.0044	69.0099	68.4434	69.9063	1.4629	0.499714	-177.81	1.20766	-67.6181	0.646289
559	USV	TRUE	0.631623	284.529	284.541	0.0124	74.7995	74.2059	75.6813	1.47532	0.619456	109.409	1.00543	-81.7714	0.410701
560	USV	TRUE	0.833343	284.628	284.632	0.0048	80.4027	79.6011	80.5511	0.950006	0.375405	-223.575	1.02631	-65.7108	0.71549
561	USV	TRUE	0.85598	284.808	285.113	0.305	78.0371	74.4806	84.3837	9.90306	3.60296	-9.98612	2.62661	-66.7261	0.600233
562	USV	TRUE	0.752481	285.414	285.419	0.0056	76.8491	75.4813	80.3746	4.89322	1.81898	851.267	1.00207	-81.2427	0.418788
563	USV	TRUE	0.729956	285.521	285.531	0.0104	77.8983	73.2183	80.053	6.83466	2.52251	-568.239	1.02967	-74.8535	0.600666
564	USV	TRUE	0.879595	285.64	285.643	0.0032	82.7502	82.0154	83.0693	1.05391	0.394779	-5.86754e-13	1.33973	-67.7905	0.748286
565	USV	TRUE	0.957085	285.829	286.134	0.305	79.8236	77.2415	84.4624	7.22094	2.67017	12.9603	1.59905	-66.4204	0.619723
566	USV	TRUE	0.651318	286.226	286.228	0.002	73.3727	72.1615	73.7646	1.60314	0.613334	-707.415	1.24555	-66.9017	0.806568
567	USV	TRUE	0.835866	286.309	286.321	0.0128	82.1187	78.0888	82.702	4.61321	1.82253	353.932	1.08243	-80.6763	0.45103
568	USV	TRUE	0.839763	286.438	286.5	0.0628	72.7927	65.2349	73.512	8.27714	2.90927	81.6968	1.07077	-73.851	0.530402
569	USV	TRUE	0.907487	286.591	286.594	0.0024	81.9147	80.5788	82.1745	1.59571	0.601405	-640.141	1.09213	-69.8928	0.729752
570	USV	TRUE	0.981301	286.746	286.752	0.006	70.4212	66.4505	77.0861	10.6356	3.64533	-1883.86	1.03668	-67.4641	0.733534
571	USV	TRUE	0.97624	286.9	286.902	0.0016	70.0431	70.0431	70.0431	1.42109e-14	8.70234e-15	1.19162e-11	1	-65.786	0.60179
572	USV	TRUE	0.743115	287.016	287.028	0.0116	67.7902	65.6749	70.1869	4.51199	1.82493	-399.271	1.00154	-72.6329	0.647388
573	USV	TRUE	0.925117	287.121	287.123	0.002	73.6772	73.3476	74.0067	0.659067	0.266714	-353.708	1.00734	-63.9114	0.790975
574	USV	TRUE	0.78675	287.194	287.212	0.018	63.9889	56.1649	64.9216	8.75667	3.33654	527.844	1.05257	-79.2669	0.501063
575	USV	TRUE	0.757758	287.294	287.296	0.0024	80.3305	79.7961	80.4269	0.630863	0.237269	-250.49	1.03271	-62.2924	0.77302
576	USV	TRUE	0.878244	287.416	287.425	0.0096	71.7091	71.0528	71.7445	0.691672	0.265826	-61.3369	1.01467	-66.5289	0.702227
577	USV	TRUE	0.858878	287.649	287.662	0.0132	73.7979	72.9889	81.419	8.43006	2.99851	-611.003	1.27422	-65.9835	0.726301
578	USV	TRUE	0.858561	287.78	287.787	0.0072	72.6604	71.9225	73.5195	1.59695	0.534541	-222.68	1.00622	-61.655	0.785708
579	USV	TRUE	0.923223	287.913	287.919	0.0064	71.4024	68.0032	73.4286	5.42542	1.64798	-806.998	1.01449	-64.7098	0.799847
580	USV	TRUE	0.990156	288.075	288.076	0.0016	69.7841	69.7129	70.0335	0.320627	0.129065	-155.86	1.04572	-55.2148	0.849152
581	USV	TRUE	0.882742	288.169	288.175	0.006	69.4157	68.1021	70.7846	2.68256	1.09417	-487.443	1.2244	-60.8701	0.855582
582	USV	TRUE	0.93045	288.259	288.269	0.0104	82.8751	82.196	83.2397	1.04371	0.288303	-3.43118	1.05959	-59.2106	0.842218
583	USV	TRUE	0.932127	288.362	288.392	0.03	73.6561	68.5185	80.0801	11.5616	4.08558	310.923	1.17993	-64.2159	0.793165
584	USV	TRUE	0.791713	288.518	288.522	0.0036	68.6903	67.6883	70.0559	2.36759	0.74902	-613.321	1.00936	-56.8778	0.873132
585	USV	TRUE	0.832125	288.758	288.76	0.0024	81.7162	81.7162	81.7162	1.42109e-14	5.61733e-15	-1.47366e-12	1	-63.2795	0.768591
586	USV	TRUE	0.92995	288.855	288.864	0.0088	76.0203	72.7222	76.2652	3.54304	1.37448	450.979	1.04203	-68.5229	0.729016
587	USV	TRUE	0.800256	290.267	290.269	0.0024	83.4489	81.7122	83.8645	2.15236	0.818164	890.631	1.07452	-67.4103	0.778071
588	USV	TRUE	0.891734	290.468	290.472	0.004	76.7992	75.5478	77.1585	1.61071	0.641461	389.651	1.05229	-66.1552	0.692736
589	USV	TRUE	0.72045	291.41	291.412	0.002	80.2202	79.0446	82.2776	3.23299	1.14224	1483.54	1.02369	-69.0366	0.740688
590	USV	TRUE	0.680359	297.598	297.602	0.0044	71.6416	69.9865	73.7049	3.71838	1.36268	-932.801	1.05426	-76.2662	0.603696
591	USV	TRUE	0.808073	297.696	297.713	0.0172	76.4547	76.1376	86.231	10.0934	4.44607	647.253	1.04717	-68.7764	0.673892
592	USV	TRUE	0.695797	297.792	297.795	0.0024	80.6851	79.4159	81.2863	1.87032	0.68756	-779.302	1.02172	-71.1564	0.724862
593	USV	TRUE	0.893268	297.893	297.901	0.008	73.7487	72.9772	74.6168	1.63962	0.54354	-198.498	1.00363	-73.6879	0.611938
594	USV	TRUE	0.850871	297.992	297.997	0.0048	66.7936	66.7364	67.0855	0.349062	0.116315	19.3797	1.02219	-66.1081	0.656149
595	USV	TRUE	0.612574	298.127	298.138	0.0112	78.0359	72.6996	78.216	5.51645	2.6419	-525.156	1.03046	-68.8913	0.67109
596	USV	TRUE	0.844935	298.233	298.236	0.0028	70.6213	69.8272	70.7772	0.950006	0.346573	-325.151	1.04488	-68.7674	0.708243
597	USV	TRUE	0.908798	298.414	298.416	0.002	69.7829	69.6093	69.9566	0.347346	0.151643	-197.847	1.00936	-67.1795	0.669337
598	USV	TRUE	0.705021	298.505	298.508	0.0024	75.1872	74.5861	75.4544	0.868365	0.320263	361.819	1.01396	-73.0731	0.650503
599	USV	TRUE	0.883926	298.69	298.692	0.0016	81.5994	81.5994	81.5994	1.42109e-14	5.0243e-15	7.94411e-12	1	-65.9558	0.713936
600	USV	TRUE	0.78664	298.868	298.885	0.0168	74.7706	73.2344	77.273	4.03854	1.67606	23.1974	1.14591	-73.2068	0.643698
601	USV	TRUE	0.923948	298.969	299.009	0.0404	76.1422	66.8757	77.4984	10.6227	4.46353	-275.729	1.02549	-72.9054	0.593178
602	USV	TRUE	0.839035	299.169	299.171	0.0016	68.8491	68.7512	69.1252	0.374065	0.153618	-233.791	1.01068	-55.7536	0.842393
603	USV	TRUE	0.954407	299.271	299.279	0.008	71.4594	70.5308	72.1051	1.5743	0.593585	-205.73	1.00638	-66.8038	0.711084
604	USV	TRUE	0.840729	299.376	299.389	0.0132	67.5558	64.0787	71.0998	7.02114	2.48411	-474.247	1.0302	-65.4991	0.767724
605	USV	TRUE	0.847978	299.51	299.515	0.0048	71.3647	70.4602	72.3807	1.92054	0.682719	-373.658	1.01542	-59.6868	0.781431
606	USV	TRUE	0.801115	299.596	299.607	0.0112	75.3226	72.6126	80.871	8.25844	3.06177	-678.274	1.03749	-63.2143	0.778112
607	USV	TRUE	0.851793	299.688	299.697	0.0084	68.7393	66.2571	69.5227	3.26565	0.993823	343.817	1.02983	-62.0066	0.787316
608	USV	TRUE	0.797113	299.797	299.848	0.0508	72.8089	70.3151	73.1189	2.80374	0.547693	54.2758	1.00223	-63.1674	0.71886
609	USV	TRUE	0.903687	299.907	299.916	0.0092	75.9203	73.9951	78.2002	4.20515	1.75188	505.723	1.08871	-65.9997	0.771234
610	USV	TRUE	0.822288	300.009	300.013	0.0044	70.9754	69.9215	71.7918	1.87032	0.520708	350.076	1.02925	-54.9456	0.889623
611	USV	TRUE	0.807389	300.102	300.12	0.018	69.2899	68.4982	82.2562	13.7581	6.39399	-933.846	1.32527	-68.4727	0.720336
612	USV	TRUE	0.903657	300.218	300.222	0.0044	84.2205	82.3052	84.3779	2.07273	1.01688	-481.085	1.01053	-68.1407	0.696622
613	USV	TRUE	0.888053	300.325	300.332	0.0072	68.8003	67.2714	69.1862	1.91486	0.651653	-256.382	1.05406	-56.6414	0.845444
614	USV	TRUE	0.738447	300.408	300.415	0.0072	79.8692	74.656	81.2986	6.64262	2.33507	-851.473	1.07105	-63.6622	0.778164
615	USV	TRUE	0.969631	300.512	300.522	0.01	72.0873	67.6348	73.015	5.38023	1.79763	-541.096	1.00985	-56.1875	0.851307
616	USV	TRUE	0.874235	300.592	300.6	0.008	71.1194	70.6569	80.6541	9.9972	4.27718	1318.87	1.02629	-64.0067	0.775693
617	USV	TRUE	0.766542	300.694	300.699	0.0048	71.9934	71.3523	72.6983	1.346	0.429623	-26.847	1.20848	-73.9936	0.658476
618	USV	TRUE	0.903583	300.801	300.803	0.0028	79.1743	74.0903	80.7626	6.67231	2.49443	-2415.66	1.09481	-63.2655	0.813804
619	USV	TRUE	0.829659	300.884	300.886	0.0016	68.5996	67.9227	68.9202	0.997506	0.403004	623.441	1.0194	-63.9912	0.848348
620	USV	TRUE	0.900587	300.967	300.982	0.0156	85.867	79.9437	91.9092	11.9654	6.31782	778.54	1.00151	-73.7978	0.638626
621	USV	TRUE	0.72079	301.08	301.084	0.0036	80.7872	80.1192	81.4477	1.32852	0.485489	-398.985	1.00674	-61.501	0.778243
622	USV	TRUE	0.879327	301.197	301.2	0.0028	83.9895	82.3195	85.6594	3.33986	1.307	-1320.04	1.01759	-63.2834	0.790838
623	USV	TRUE	0.89328	301.287	301.291	0.0036	77.887	75.3487	78.2358	2.88713	0.940265	-567.44	1.31108	-58.9518	0.859505
624	USV	TRUE	0.927239	301.367	301.371	0.004	80.22	78.4997	81.8341	3.3345	1.37176	871.768	1.00338	-73.852	0.656341
625	USV	TRUE	0.948872	301.553	301.56	0.0072	79.772	77.4634	80.9459	3.48245	1.37557	487.824	1.01096	-73.2368	0.671148
626	USV	TRUE	0.802521	301.656	301.663	0.0064	70.4809	70.1129	80.1471	10.0342	4.3637	-1646.79	1.01459	-61.1853	0.835138
627	USV	TRUE	0.970365	301.756	301.804	0.048	74.1169	66.1223	80.207	14.0847	4.51502	-239.966	1.08111	-64.2756	0.718575
628	USV	TRUE	0.989002	301.938	301.94	0.0024	68.4917	66.421	69.2933	2.87228	1.06726	-1196.78	1.03197	-59.3034	0.857555
629	USV	TRUE	0.996199	302.04	302.045	0.0048	72.258	70.6252	73.9799	3.35471	1.08046	-692.951	1.00393	-58.5476	0.81347
630	USV	TRUE	0.931219	302.192	302.198	0.0064	70.8817	69.3096	73.1918	3.88228	1.4246	-587.6	1.00712	-57.5436	0.705468
631	USV	TRUE	0.888125	302.278	302.29	0.012	71.4417	71.1626	73.1848	2.02224	0.64688	112.205	1.05759	-57.0901	0.84042
632	USV	TRUE	0.933236	302.374	302.384	0.0104	81.5516	81.0766	83.0212	1.94454	0.759215	-107.523	1.18811	-51.04	0.885321
633	USV	TRUE	0.859299	302.477	302.482	0.0048	71.5459	71.2412	72.1741	0.932918	0.286503	78.7831	1.07834	-57.6795	0.845971
634	USV	TRUE	0.764063	302.571	302.575	0.0036	80.0918	77.8652	81.398	3.53283	1.08702	-867.915	1.04625	-55.6383	0.890206
635	USV	TRUE	0.916548	302.648	302.665	0.0168	76.5149	70.8324	76.8664	6.03396	2.58697	352.851	1.03272	-59.3863	0.841713
636	USV	TRUE	0.894352	302.747	302.76	0.0124	79.1345	73.6283	84.9386	11.3102	3.79181	-891.851	1.02882	-56.8585	0.846743
637	USV	TRUE	0.807802	302.843	302.846	0.0028	81.4209	81.2353	81.6064	0.371096	0.145223	-146.671	1.00266	-57.2497	0.762659
638	USV	TRUE	0.914226	302.933	302.937	0.0044	82.1434	79.7758	85.9212	6.14535	2.0541	-1412.5	1.00875	-54.0102	0.873119
639	USV	TRUE	0.811449	303.034	303.043	0.0096	69.0061	67.7918	71.3151	3.5233	1.27453	376.511	1.06727	-66.3745	0.7713
640	USV	TRUE	0.747969	303.141	303.147	0.0056	80.4825	79.7106	81.7294	2.01876	0.89735	-463.738	1.14161	-54.0895	0.871135
641	USV	TRUE	0.927387	303.246	303.258	0.0124	74.3061	69.6653	76.538	6.8727	2.23398	513.313	1.08099	-64.5992	0.792657
642	USV	TRUE	0.825383	303.354	303.361	0.0068	81.2419	80.935	83.2102	2.2751	0.979458	339.87	1.00118	-69.6493	0.731152
643	USV	TRUE	0.757429	303.664	303.666	0.0024	77.1446	77.1446	77.1446	0	3.24317e-15	5.6185e-14	1	-65.2677	0.748928
644	USV	TRUE	0.797172	303.866	303.868	0.002	76.0839	75.8657	76.2754	0.40969	0.159561	-62.9803	1.1266	-68.9514	0.606919
645	USV	TRUE	0.669658	313.662	313.671	0.0088	78.6746	73.2666	79.7307	6.4641	3.04213	-771.692	1.00638	-75.0911	0.54941
646	USV	TRUE	0.869406	314.015	314.017	0.0016	82.4564	82.0823	82.8304	0.74813	0.295724	-467.581	1	-68.5175	0.714638
647	USV	TRUE	0.608148	314.109	314.111	0.0028	71.4965	70.1393	72.1163	1.97704	0.808503	-782.706	1.07992	-67.3833	0.765703
648	USV	TRUE	0.68225	314.189	314.193	0.004	76.7285	74.3061	77.422	3.11596	1.36164	-899.478	1.08056	-76.4715	0.557767
649	USV	TRUE	0.969484	314.436	314.446	0.0096	78.3123	73.0185	82.8946	9.87615	3.94254	1105.15	1.03109	-63.0403	0.794925
650	USV	TRUE	0.957114	314.53	314.533	0.0028	72.2913	71.9647	72.7514	0.786724	0.247719	-245.63	1.01636	-61.0329	0.811527
651	USV	TRUE	0.874097	314.64	314.649	0.0092	73.9545	72.0648	74.0315	1.96676	0.955185	238.307	1.00888	-65.9817	0.71747
652	USV	TRUE	0.72694	314.765	314.766	0.0016	85.1848	85.1848	85.1848	1.42109e-14	7.74296e-15	1.39022e-11	1	-80.3419	0.424302
653	USV	TRUE	0.93321	314.869	314.872	0.0036	80.8287	77.745	81.2924	3.54743	1.68213	-1001.96	1.00857	-74.5307	0.628947
654	USV	TRUE	0.746447	314.959	314.962	0.0028	85.4124	84.377	85.7723	1.39532	0.528038	-493.028	1.11921	-65.0838	0.773881
655	USV	TRUE	0.846336	315.052	315.055	0.0032	76.7971	72.819	80.5972	7.77817	2.7496	-2506.44	1.00116	-71.2575	0.715134
656	USV	TRUE	0.68974	315.226	315.229	0.0028	73.0706	72.9147	76.1952	3.28049	1.18263	-987.822	1.20334	-65.2453	0.749605
657	USV	TRUE	0.85058	315.32	315.325	0.0052	71.5805	71.4159	75.0515	3.63563	1.57078	-738.508	1.01958	-68.9375	0.694962
658	USV	TRUE	0.928809	315.407	315.41	0.0024	72.6401	72.603	72.9741	0.371096	0.138851	139.161	1.01913	-59.7203	0.859314
659	USV	TRUE	0.709544	315.489	315.494	0.0052	74.8831	74.5269	75.5395	1.01259	0.265875	-166.297	1.01002	-64.2282	0.725274
660	USV	TRUE	0.753733	315.587	315.59	0.0028	71.8351	70.0093	75.9394	5.93012	2.29402	-2267.22	1.06728	-69.7978	0.706623
661	USV	TRUE	0.760217	315.705	315.706	0.0016	85.211	84.7924	86.164	1.37157	0.556377	-857.232	1.02519	-79.7763	0.492077
662	USV	TRUE	0.775064	315.778	315.78	0.0024	86.4066	85.3305	86.7406	1.41017	0.500636	417.483	1.28897	-75.4603	0.601129
663	USV	TRUE	0.98299	316.263	316.275	0.012	73.3697	69.1946	77.1283	7.93368	2.34532	-364.931	2.00577	-67.3089	0.635639
664	USV	TRUE	0.713101	316.411	316.445	0.034	66.7444	65.9776	73.4811	7.50353	2.55241	-163.802	1.1393	-77.4648	0.485796
665	USV	TRUE	0.693108	316.617	316.62	0.0028	75.2262	73.9273	75.6344	1.70704	0.636677	-618.493	1.06377	-73.2253	0.653919
666	USV	TRUE	0.634584	316.764	316.784	0.0192	66.4782	64.4731	68.8189	4.34573	1.62792	-192.018	1.05565	-71.23	0.657941
667	USV	TRUE	0.866544	316.903	316.905	0.002	74.6531	73.7847	74.9425	1.15782	0.417505	518.474	1.06066	-65.6837	0.719059
668	USV	TRUE	0.919413	317.16	317.169	0.0092	77.037	75.432	77.5289	2.09689	0.755151	136.076	1.15562	-66.4451	0.781798
669	USV	TRUE	0.731398	317.277	317.282	0.0044	75.336	75.1559	76.7211	1.56514	0.617772	372.509	1.019	-72.9633	0.623565
670	USV	TRUE	0.845447	317.568	317.57	0.0016	73.9342	72.9367	74.2192	1.28251	0.516259	623.441	1.32433	-73.327	0.664269
671	USV	TRUE	0.661437	317.818	317.821	0.0032	83.5881	83.3283	83.7069	0.378518	0.131156	37.1096	1.04149	-73.0751	0.593706
672	USV	TRUE	0.98012	317.975	317.979	0.0036	67.7919	66.6786	68.5489	1.87032	0.613924	-502.217	1.01164	-63.6495	0.724941
673	USV	TRUE	0.717217	318.101	318.102	0.0016	82.1446	82.1446	82.1446	1.42109e-14	5.0243e-15	3.29355e-12	1	-62.2653	0.802506
674	USV	TRUE	0.895047	318.269	318.273	0.0032	75.3176	74.6051	75.6219	1.0168	0.361566	-323.163	1.01111	-66.4824	0.732739
675	USV	TRUE	0.967302	318.392	318.396	0.0044	69.1975	67.9283	70.9565	3.02814	1.0731	-737.651	1.03193	-73.0865	0.657977
676	USV	TRUE	0.667692	318.539	318.541	0.002	74.6235	74.3207	74.7215	0.400784	0.153333	176.854	1.03234	-64.026	0.721673
677	USV	TRUE	0.87986	318.66	318.664	0.0036	75.8583	74.4611	76.2712	1.81015	0.742121	-507.387	1.00708	-60.8723	0.847566
678	USV	TRUE	0.992538	318.783	319.168	0.385	74.3909	74.1695	78.3377	4.16822	2.05736	9.48433	1.15841	-68.2785	0.578779
679	USV	TRUE	0.877032	319.264	319.272	0.0076	85.0451	82.8599	85.1522	2.29234	1.05749	368.458	1.05706	-58.3756	0.849888
680	USV	TRUE	0.921474	319.358	319.373	0.0152	83.1251	80.8645	85.2637	4.39921	1.29247	27.2143	1.39214	-67.1454	0.724481
681	USV	TRUE	0.961114	319.529	319.539	0.0108	69.9489	69.4516	79.9165	10.4649	4.03186	-986.116	1.19327	-63.7664	0.716458
682	USV	TRUE	0.906091	319.612	319.621	0.0084	80.046	78.9328	82.1093	3.17658	1.26634	-451.632	1.12983	-63.4891	0.779169
683	USV	TRUE	0.692539	319.711	319.713	0.0028	78.3165	74.9989	85.3748	10.3758	3.88244	-3875.3	1.01235	-64.4349	0.798502
684	USV	TRUE	0.802657	319.794	319.807	0.0132	84.2617	78.2425	87.0702	8.82766	2.32523	-239.505	1.54319	-62.0864	0.802721
685	USV	TRUE	0.79304	319.899	319.901	0.0016	81.9591	81.2466	83.7403	2.49377	1.01694	-1558.6	1.02327	-62.5526	0.83556
686	USV	TRUE	0.989381	320.001	320.075	0.074	73.5791	69.7791	79.3083	9.52915	2.64414	-63.2079	1.12364	-62.5491	0.794916
687	USV	TRUE	0.929827	320.249	320.253	0.0048	72.8331	72.5956	72.9815	0.38594	0.146451	63.6165	1.02568	-58.7737	0.84716
688	USV	TRUE	0.85278	320.349	320.365	0.0152	69.2838	68.8437	72.749	3.90521	1.25883	-216.011	1.07668	-59.8831	0.85084
689	USV	TRUE	0.792369	320.449	320.529	0.0808	73.0034	66.2631	74.6214	8.35836	3.5101	-88.5122	1.02058	-64.5112	0.650893
690	USV	TRUE	0.833424	320.62	320.624	0.0044	73.7402	72.3597	73.9851	1.6254	0.572804	-370.966	1.04758	-72.3472	0.604935
691	USV	TRUE	0.964362	320.854	320.857	0.0032	80.1768	79.1748	80.3549	1.18009	0.395343	-273.683	1.136	-54.8141	0.86104
692	USV	TRUE	0.845254	321.033	321.038	0.0056	81.5224	81.4779	84.1201	2.6422	0.833205	374.873	1.13128	-64.661	0.791529
693	USV	TRUE	0.938897	321.205	321.209	0.0036	74.8316	72.4863	78.9137	6.42738	2.54752	-2032.48	1.14077	-57.377	0.860292
694	USV	TRUE	0.995662	321.272	321.34	0.068	69.1592	67.6083	72.6044	4.99613	1.55296	-3.91947	1.04521	-58.4422	0.837861
695	USV	TRUE	0.93512	321.426	321.432	0.0064	59.9332	55.69	61.4638	5.77378	2.13285	913.971	1.00296	-72.9021	0.701673
696	USV	TRUE	0.807006	321.512	321.515	0.0036	75.2762	75.0127	76.7643	1.75157	0.540824	-271.912	1.24849	-59.4194	0.777473
697	USV	TRUE	0.931274	322.319	322.321	0.002	71.1211	70.7915	71.4506	0.659067	0.266714	-353.708	1.00734	-63.3039	0.727441
698	USV	TRUE	0.940179	322.412	322.426	0.014	71.7677	70.5565	73.424	2.86749	0.942151	132.16	1.10703	-64.7325	0.796769
699	USV	TRUE	0.867839	322.533	322.536	0.0036	69.5732	69.0982	71.8221	2.72385	0.945577	-729.148	1.07249	-63.1969	0.793138
700	USV	TRUE	0.839954	322.597	322.603	0.0056	73.3182	72.6504	75.2825	2.63213	0.959271	479.357	1.00094	-70.6964	0.678301
701	USV	TRUE	0.941812	322.751	322.753	0.0024	70.3525	69.4174	71.2877	1.87032	0.673394	-779.302	1	-64.4916	0.799529
702	USV	TRUE	0.936535	322.854	322.943	0.0884	66.6152	64.5445	72.636	8.09154	2.56221	-76.0533	1.0128	-64.6782	0.725943
703	USV	TRUE	0.79536	323.026	323.027	0.0016	79.1845	79.1133	79.4339	0.320627	0.129065	-155.86	1.04572	-62.8849	0.793075
704	USV	TRUE	0.797325	323.201	323.203	0.002	84.8641	84.4812	85.8527	1.37157	0.554485	-707.415	1.0753	-65.3883	0.689213
705	USV	TRUE	0.823897	323.501	323.505	0.004	83.7442	83.6254	84.4492	0.823833	0.268884	-161.764	1.04651	-59.6716	0.804993
706	USV	TRUE	0.740103	323.833	323.835	0.0024	77.0777	76.7437	77.1148	0.371096	0.138851	139.161	1.01913	-60.4185	0.797423
707	USV	TRUE	0.987617	324.274	324.321	0.0472	78.8701	72.1789	81.0313	8.85237	3.19907	-21.3234	1.11927	-67.3105	0.653605
708	USV	TRUE	0.762879	324.52	324.553	0.0332	82.49	76.8521	82.7914	5.93928	2.0769	-96.3305	1.09656	-75.0393	0.547912
709	USV	TRUE	0.797041	324.612	324.636	0.024	70.6634	70.3273	74.1318	3.80447	1.68597	146.59	1.0885	-65.8207	0.697338
710	USV	TRUE	0.903634	324.73	324.732	0.002	82.8603	82.5708	83.1765	0.605629	0.218335	290.727	1.00254	-66.8805	0.734019
711	USV	TRUE	0.780441	324.936	324.951	0.0148	81.3745	73.7489	82.4306	8.68175	1.5333	-239.247	1.27261	-55.5028	0.863715
712	USV	TRUE	0.764285	325.054	325.057	0.0028	73.1084	71.201	74.2143	3.0133	1.04346	-1051.44	1.01059	-60.9189	0.856846
713	USV	TRUE	0.773356	325.197	325.209	0.012	68.8734	68.531	69.7556	1.22457	0.386985	75.5654	1.05741	-60.3791	0.835024
714	USV	TRUE	0.9427	325.31	325.312	0.0016	72.862	71.2411	73.1915	1.95048	0.787717	-1013.09	1.3237	-62.8361	0.76982
715	USV	TRUE	0.786438	325.46	325.473	0.0128	81.3041	80.6742	81.4929	0.818625	0.300838	18.3968	1.02481	-55.8048	0.786344
716	USV	TRUE	0.87126	325.986	326.01	0.0236	75.379	73.9092	81.9052	7.99594	1.96478	-45.7298	1.18088	-66.3617	0.766703
717	USV	TRUE	0.973437	326.099	326.101	0.0016	70.1595	69.8122	70.685	0.872818	0.347517	-545.511	1.00577	-64.6176	0.838801
718	USV	TRUE	0.952938	326.197	326.201	0.0036	76.1875	75.8424	77.0002	1.15782	0.450603	-338.035	1.08655	-57.577	0.869531
719	USV	TRUE	0.847153	326.291	326.296	0.0052	82.9602	78.3141	84.1449	5.83081	1.76023	-967.966	1.1104	-58.5564	0.855249
720	USV	TRUE	0.889598	326.404	326.411	0.0064	71.2867	68.9261	76.2637	7.33757	2.73081	-1089.05	1.00621	-64.4363	0.781954
721	USV	TRUE	0.960321	326.517	326.519	0.002	76.1826	74.6151	81.0276	6.41254	2.45333	-2829.66	1.41956	-63.6382	0.841368
722	USV	TRUE	0.854081	326.61	326.612	0.0024	83.3545	82.2857	83.8889	1.60314	0.587786	-667.973	1.01807	-48.5096	0.929027
723	USV	TRUE	0.813359	326.714	326.717	0.0032	76.4159	75.4881	76.9428	1.4547	0.502174	136.069	1.47595	-60.4356	0.776508
724	USV	TRUE	0.967385	326.887	326.889	0.0028	81.7761	80.8516	82.309	1.45735	0.6425	-514.178	1.00436	-61.0845	0.841599
725	USV	TRUE	0.934197	326.975	326.987	0.0128	78.1889	74.2331	80.2522	6.01918	1.74178	334.638	1.47584	-56.0232	0.871478
726	USV	TRUE	0.898251	327.088	327.091	0.0028	77.2343	72.9815	79.0823	6.10082	2.30941	-2295.49	1.03356	-49.9373	0.925909
727	USV	TRUE	0.907492	327.192	327.195	0.0028	79.7655	77.2272	80.9679	3.74065	1.21413	-1187.51	1.05135	-47.2483	0.924755
728	USV	TRUE	0.783694	327.315	327.316	0.0016	75.502	72.8657	76.357	3.49127	1.44154	-2182.04	1.02637	-52.4713	0.91808
729	USV	TRUE	0.927368	327.451	327.453	0.0016	70.8634	70.0173	71.8877	1.87032	0.740483	-1168.95	1.00122	-52.0253	0.912709
730	USV	TRUE	0.679172	327.66	327.663	0.0032	69.9496	68.0199	71.8274	3.80745	1.41451	-1284.92	1.00896	-65.1517	0.804715
731	USV	TRUE	0.728337	327.783	327.814	0.0316	72.9009	69.5831	73.1353	3.55218	1.39464	-112.37	1.01555	-65.8681	0.644553
732	USV	TRUE	0.856573	327.938	327.977	0.0396	77.2951	76.1856	77.5051	1.3195	0.449076	-29.1563	1.0018	-63.0306	0.706745
733	USV	TRUE	0.638114	328.06	328.063	0.0024	82.3392	78.9994	85.0111	6.01176	2.16893	-2504.9	1.00066	-67.5007	0.71218
734	USV	TRUE	0.87194	328.178	328.18	0.0024	79.2398	76.939	79.9968	3.05783	1.09085	-946.295	1.50719	-63.5196	0.802125
735	USV	TRUE	0.763909	328.39	328.398	0.0088	70.4961	69.3857	72.4506	3.06489	1.02891	-288.139	1.01961	-67.4647	0.797408
736	USV	TRUE	0.838409	328.6	328.601	0.0016	83.2417	82.4134	83.5356	1.12219	0.460853	-701.372	1.03705	-64.7318	0.792089
737	USV	TRUE	0.677563	328.971	328.977	0.0064	79.5148	74.5347	81.6478	7.11316	2.71691	-1302.25	1.15619	-63	0.794075
738	USV	TRUE	0.752297	329.155	329.161	0.006	83.4146	83.1131	83.4494	0.336279	0.160638	63.919	1.00077	-61.1872	0.756183
739	USV	TRUE	0.76749	329.27	329.273	0.0032	72.2757	71.3514	73.2831	1.93163	0.861146	-630.975	1.004	-64.3734	0.834869
740	USV	TRUE	0.978731	329.457	329.47	0.0136	81.1562	79.3476	81.5383	2.19067	0.768448	1.3594	1.09731	-63.4898	0.769521
741	USV	TRUE	0.982345	329.587	329.59	0.0028	74.6123	74.6123	74.6123	2.84217e-14	4.45356e-15	-1.79439e-12	1	-52.9939	0.871468
742	USV	TRUE	0.792276	329.756	329.767	0.0112	80.1266	77.2937	80.8169	3.52313	1.22878	327.505	1.04333	-57.4223	0.855009
743	USV	TRUE	0.973424	330.021	330.023	0.002	83.5999	83.2971	83.6979	0.400784	0.153333	176.854	1.03234	-53.2664	0.865495
744	USV	TRUE	0.615388	330.485	330.49	0.0048	73.4288	73.1616	73.7925	0.630863	0.180689	-85.5356	1.04725	-68.2629	0.662417
745	USV	TRUE	0.886444	332.328	332.336	0.008	76.9512	73.8649	77.8583	3.99349	1.5084	467.837	1.14618	-77.167	0.582349
746	USV	TRUE	0.873716	332.408	332.424	0.0168	81.5292	74.014	85.1728	11.1588	4.55079	655.759	1.03749	-72.0978	0.652755
747	USV	TRUE	0.608681	332.514	332.52	0.0052	82.5396	80.0013	83.883	3.88166	1.27388	741.54	1.07921	-67.8252	0.70464
748	USV	TRUE	0.893822	332.614	332.618	0.0036	73.5056	70.5162	73.7684	3.25212	1.35197	-947.417	1.05996	-65.2524	0.687667
749	USV	TRUE	0.66739	332.793	332.796	0.0028	79.553	78.3506	81.0225	2.67189	0.980111	-996.658	1.00614	-74.843	0.622081
750	USV	TRUE	0.885542	332.893	332.928	0.0348	78.6313	67.8957	79.1684	11.2727	2.33858	-150.384	1.13648	-60.7286	0.767619
751	USV	TRUE	0.97283	333.026	333.052	0.0256	65.633	65.1554	70.3849	5.22945	1.69532	-199.796	1.02516	-69.1607	0.649539
752	USV	TRUE	0.926016	333.143	333.145	0.0024	73.0164	72.9793	73.3504	0.371096	0.138851	-139.161	1.01913	-60.1392	0.844341
753	USV	TRUE	0.769989	333.229	333.231	0.002	81.5733	81.5733	81.5733	1.42109e-14	4.20363e-15	-1.24319e-12	1	-62.4076	0.744351
754	USV	TRUE	0.864519	333.327	333.329	0.0016	80.0379	79.3432	81.0888	1.74564	0.695034	-1091.02	1.00602	-66.8707	0.777751
755	USV	TRUE	0.939454	333.41	333.417	0.0068	74.7387	72.7496	75.6145	2.86486	1.13339	506.399	1.0973	-62.9522	0.805927
756	USV	TRUE	0.867818	333.524	333.526	0.0024	68.3622	67.1599	70.5665	3.40666	1.2441	-1419.44	1.01112	-66.1098	0.784416
757	USV	TRUE	0.957132	333.599	333.614	0.0144	77.722	70.1261	77.8593	7.73326	3.51969	526.797	1.03771	-69.2572	0.724788
758	USV	TRUE	0.777315	333.696	333.712	0.0156	75.4137	74.9143	77.1913	2.27706	0.869724	-138.013	1.00977	-62.6542	0.801792
759	USV	TRUE	0.855353	333.794	333.796	0.0024	83.4826	81.6123	84.4177	2.80549	1.02863	-1168.95	1.01705	-66.7211	0.742212
760	USV	TRUE	0.939465	333.899	333.903	0.004	70.3313	69.6692	70.6579	0.988705	0.29847	234.701	1.00205	-58.7857	0.861004
761	USV	TRUE	0.942168	333.996	334.049	0.0536	67.4919	62.1985	79.6901	17.4916	5.86958	-288.709	1.01419	-63.8228	0.725118
762	USV	TRUE	0.675483	334.127	334.133	0.0056	75.3539	75.079	75.7882	0.709255	0.251355	125.681	1.00722	-63.0452	0.778892
763	USV	TRUE	0.976678	334.23	334.29	0.0596	71.2087	70.2161	71.796	1.57994	0.623489	-18.9338	1.00512	-65.9309	0.722107
764	USV	TRUE	0.859013	334.375	334.377	0.0016	78.5622	77.6359	79.1322	1.49626	0.597287	-935.162	1.00886	-60.3955	0.846176
765	USV	TRUE	0.888828	334.465	334.469	0.0044	78.9227	73.1336	84.4446	11.311	4.81142	-3205.83	1.16541	-62.9687	0.785908
766	USV	TRUE	0.905811	334.545	334.553	0.0088	81.1188	79.4934	81.5493	2.05587	0.629718	167.305	1.09286	-52.3881	0.866414
767	USV	TRUE	0.884959	334.638	334.65	0.0116	80.2345	73.5426	83.4422	9.89956	3.48313	-890.238	1.02423	-59.1698	0.85696
768	USV	TRUE	0.773697	334.73	334.736	0.0056	88.1012	86.7125	88.3693	1.6568	0.657438	306.503	1.00293	-73.5045	0.595246
769	USV	TRUE	0.988281	334.845	334.849	0.004	74.0444	73.6949	74.3476	0.652761	0.184087	-136.872	1.01085	-56.3194	0.84661
770	USV	TRUE	0.695775	335.357	335.36	0.0024	76.5018	75.4236	78.4879	3.0643	1.18625	1276.23	1.00249	-78.793	0.529706
771	USV	TRUE	0.673307	335.671	335.682	0.0116	74.1753	73.4459	81.0363	7.59044	2.05419	-575.086	1.14196	-60.7434	0.801874
772	USV	TRUE	0.68277	336.038	336.039	0.0016	74.9252	74.9252	74.9252	1.42109e-14	8.51911e-15	1.1028e-11	1	-51.7032	0.81887
773	USV	TRUE	0.975	336.226	336.257	0.0316	75.1397	74.4182	79.6759	5.2577	1.97107	-56.7252	1.11291	-60.3085	0.848678
774	USV	TRUE	0.916344	363.758	363.76	0.002	83.4306	82.9809	83.8804	0.899537	0.320169	425.594	1.00633	-71.5413	0.679741
775	USV	TRUE	0.653737	363.879	363.881	0.002	82.5232	82.3762	83.2757	0.899537	0.348391	-425.594	1.05785	-75.5234	0.399405
776	USV	TRUE	0.923465	364.492	364.505	0.0136	82.3014	81.3561	82.3244	0.968305	0.511886	71.7939	1.00013	-70.0567	0.690665
777	USV	TRUE	0.716876	364.587	364.653	0.066	82.0797	81.9386	85.8828	3.94416	1.89635	57.3094	1.00373	-76.3216	0.413071
778	USV	TRUE	0.855073	364.856	364.865	0.0096	81.0055	76.2873	81.8234	5.53606	1.44062	-362.442	1.18007	-68.0991	0.717152
779	USV	TRUE	0.676839	364.972	365.009	0.0376	79.9811	78.8744	80.8781	2.00365	0.473206	-19.2827	1.04206	-78.5387	0.448946
780	USV	TRUE	0.866377	365.104	365.106	0.0016	70.9518	70.8539	71.2279	0.374065	0.153618	-233.791	1.01068	-65.201	0.770926
781	USV	TRUE	0.811176	365.858	365.861	0.0028	79.9943	79.8236	80.5361	0.712504	0.266659	-258	1.02258	-70.7904	0.671101
782	USV	TRUE	0.880295	366.541	366.594	0.0528	66.33	61.2501	74.3729	13.1228	4.96568	-224.619	1.20682	-69.0078	0.593872
783	USV	TRUE	0.899042	366.653	366.681	0.028	71.166	66.9197	72.4479	5.52817	1.34394	-129.832	1.06771	-64.8233	0.796198
784	USV	TRUE	0.970744	366.759	366.769	0.0092	69.9278	68.4381	71.0445	2.60645	0.930777	-266.562	1.00842	-59.0619	0.831525
785	USV	TRUE	0.845724	366.848	366.853	0.0048	74.9794	74.7271	75.2169	0.489847	0.181739	33.9492	1.04552	-57.8836	0.851811
786	USV	TRUE	0.791768	366.932	366.935	0.0028	73.9147	73.6178	74.2115	0.593754	0.201156	204.986	1.00077	-55.5922	0.867951
787	USV	TRUE	0.961336	367.028	367.328	0.3	79.6337	75.1515	80.6565	5.50496	1.96488	14.2999	1.4178	-69.8617	0.445754
788	USV	TRUE	0.769329	367.519	367.522	0.0032	78.7642	77.3615	80.1521	2.79064	0.829872	734.461	1.06166	-74.4863	0.639082
789	USV	TRUE	0.837404	369.052	369.06	0.008	82.8275	82.115	83.3909	1.27592	0.404421	68.5226	1.06059	-71.2652	0.654723
790	USV	TRUE	0.655989	372.39	372.394	0.0036	74.2455	73.1953	74.5906	1.39532	0.509473	-382.566	1.09231	-68.0428	0.744925
791	USV	TRUE	0.727748	372.474	372.477	0.0032	82.1968	82.1968	82.1968	1.42109e-14	3.07674e-15	-2.66454e-12	1	-59.1296	0.842937
792	USV	TRUE	0.811806	372.578	372.589	0.0104	81.6005	77.1622	83.1443	5.98207	1.59215	-462.613	1.07907	-62.4077	0.785472
793	USV	TRUE	0.904934	372.694	372.7	0.0064	69.6745	68.3459	71.9201	3.57415	1.27343	-592.792	1.02469	-61.8545	0.790863
794	USV	TRUE	0.788778	372.876	372.878	0.0028	80.2262	79.3875	80.6641	1.27657	0.460996	462.987	1.0132	-64.7972	0.778476
795	USV	TRUE	0.791087	372.971	372.974	0.0024	83.2114	83.1743	83.5454	0.371096	0.138851	139.161	1.01913	-66.3675	0.745288
796	USV	TRUE	0.695889	373.047	373.049	0.002	76.8822	75.9337	78.0801	2.14642	0.787687	1049.04	1.00312	-70.8013	0.737663
797	USV	TRUE	0.950626	373.146	373.148	0.0016	76.6739	76.4512	77.0747	0.623441	0.249933	389.651	1.00816	-67.8837	0.774384
798	USV	TRUE	0.6166	373.827	373.829	0.002	82.8187	82.5025	83.1081	0.605629	0.218335	-290.727	1.00254	-71.7676	0.666177
799	USV	TRUE	0.964235	374.003	374.053	0.0496	76.3957	74.4994	80.0455	5.54612	2.3989	-95.3457	1.03218	-66.7198	0.737169
800	USV	TRUE	0.938903	374.165	374.188	0.0232	66.302	65.8642	84.2114	18.3472	7.17335	-821.179	1.01166	-66.2542	0.646436
801	USV	TRUE	0.989016	374.419	374.423	0.0044	71.1658	70.8392	71.8189	0.979694	0.417159	-276.376	1.03268	-57.8771	0.785329
802	USV	TRUE	0.909119	374.497	374.503	0.0064	72.0029	71.3872	72.0295	0.642233	0.171022	-62.405	1.01365	-62.0618	0.774924
803	USV	TRUE	0.901714	374.615	374.644	0.0292	74.5693	71.2877	81.8602	10.5725	4.57627	325.918	1.14777	-70.889	0.645428
804	USV	TRUE	0.871747	374.715	374.723	0.008	77.9689	76.0962	78.7172	2.62103	1.10357	291.694	1.04865	-63.2283	0.80232
805	USV	TRUE	0.873074	374.819	374.842	0.0228	72.1778	70.4447	74.3143	3.86964	1.38852	89.5087	1.15314	-77.3157	0.606721
806	USV	TRUE	0.887267	374.931	374.935	0.0036	74.7762	72.2453	78.4129	6.16762	1.93007	-1573.9	1.02629	-65.3302	0.808734
807	USV	TRUE	0.82033	375.014	375.04	0.0264	69.1103	68.6972	82.3303	13.6331	4.37895	-523.041	1.00223	-61.5728	0.771165
808	USV	TRUE	0.948207	375.115	375.119	0.0036	80.859	80.4558	82.0672	1.61142	0.745396	445.315	1.00057	-66.1423	0.757464
809	USV	TRUE	0.779081	375.201	375.204	0.0032	72.2089	72.0456	72.4761	0.430471	0.147731	61.8493	1.05205	-65.3196	0.749819
810	USV	TRUE	0.939481	375.295	375.3	0.0056	79.1516	75.782	81.0813	5.29925	1.77237	981.218	1.03116	-73.4726	0.540028
811	USV	TRUE	0.869152	375.406	375.41	0.004	79.1429	75.8699	80.2711	4.4012	1.72279	1230.86	1.16553	-64.5461	0.779089
812	USV	TRUE	0.848961	375.538	375.545	0.0068	75.7696	75.354	76.0341	0.680148	0.229878	8.74471	1.04289	-70.6441	0.602888
813	USV	TRUE	0.789294	395.922	395.924	0.002	71.0421	70.7527	71.3583	0.605629	0.218335	290.727	1.00254	-73.8907	0.580669
814	USV	TRUE	0.613743	395.986	395.997	0.0108	79.0787	75.9593	79.3224	3.36313	1.08022	-229.403	1.12075	-68.9017	0.709399
815	USV	TRUE	0.642461	424.751	424.752	0.0016	80.3786	80.3786	80.3786	1.42109e-14	5.0243e-15	7.94411e-12	1	-74.9909	0.576232
816	USV	TRUE	0.867757	425.292	425.295	0.0032	73.6564	73.4227	74.6501	1.22737	0.481476	-393.796	1.01533	-73.8641	0.539407
817	USV	TRUE	0.731823	425.51	425.512	0.002	85.9369	85.7632	86.1105	0.347346	0.151643	-197.847	1.00936	-70.5282	0.633984
818	USV	TRUE	0.814209	428.124	428.143	0.0192	81.9223	81.3708	84.9945	3.62374	1.57647	-178.806	1.00166	-74.9468	0.600929
819	USV	TRUE	0.746843	428.27	428.276	0.006	75.0821	72.5203	75.3938	2.87355	1.0384	-429.264	1.16697	-74.4065	0.590967
820	USV	TRUE	0.758706	428.415	428.417	0.002	71.3411	71.2432	71.6439	0.400784	0.153333	-176.854	1.03234	-71.3805	0.636752
821	USV	TRUE	0.881335	428.521	428.522	0.0016	80.4667	79.4692	80.7517	1.28251	0.516259	-623.441	1.32433	-67.2971	0.764098
822	USV	TRUE	0.743362	428.746	428.749	0.0024	74.9369	74.3357	75.4045	1.06876	0.385797	-445.315	1.00188	-71.5868	0.637462
823	USV	TRUE	0.777853	428.847	428.857	0.0092	79.0307	77.3311	83.6424	6.3113	2.33992	745.88	1.02012	-79.2295	0.492391
824	USV	TRUE	0.806075	434.016	434.02	0.004	84.4711	83.2094	85.911	2.70158	0.90192	675.901	1.01636	-73.6419	0.659542
825	USV	TRUE	0.657138	434.095	434.101	0.0052	80.3413	79.6807	80.6827	1.00196	0.410596	233.587	1.02863	-64.1175	0.788856
826	USV	TRUE	0.962498	434.357	434.362	0.0048	82.6453	81.5098	85.0055	3.49572	1.11168	696.723	1.02561	-72.4666	0.665529
827	USV	TRUE	0.845505	435.003	435.005	0.0016	69.4794	69.2567	69.8802	0.623441	0.249933	-389.651	1.00816	-68.345	0.700559
828	USV	TRUE	0.876598	436.116	436.124	0.008	74.041	73.8953	74.3043	0.409001	0.119583	-6.62106	1.0185	-64.7127	0.770307
829	USV	TRUE	0.662532	436.279	436.283	0.0044	75.3536	73.6563	75.3963	1.74008	0.752715	416.084	1.04184	-72.4856	0.634092
830	USV	TRUE	0.619408	437.553	437.561	0.0076	71.9418	70.5705	72.3533	1.78271	0.611085	177.997	1.07599	-72.1508	0.664987
831	USV	TRUE	0.601074	437.801	437.825	0.024	71.5255	69.2079	73.1416	3.93362	1.03194	-3.07314	1.21811	-78.3213	0.54404
832	USV	TRUE	0.856654	437.893	437.895	0.002	75.5623	75.3441	76.0655	0.721411	0.294569	-374.701	1.0422	-70.2253	0.607826
833	USV	TRUE	0.784976	438.189	438.193	0.004	74.4617	74.3925	74.7755	0.382922	0.161842	-96.8745	1.00069	-76.2861	0.532528
834	USV	TRUE	0.662361	441.178	441.181	0.0024	74.1053	73.9717	74.3725	0.400784	0.146947	-166.993	1.00302	-77.2858	0.505158
835	USV	TRUE	0.610083	441.817	441.819	0.0016	81.1188	81.1188	81.1188	0	4.35117e-15	9.93014e-12	1	-72.624	0.588922
836	USV	TRUE	0.788483	443.714	443.717	0.0028	83.6772	83.4397	83.7069	0.267189	0.0891293	67.1507	1.01361	-63.8698	0.785376
837	USV	TRUE	0.824441	443.799	443.813	0.014	84.2004	80.5236	84.6026	4.079	1.15432	-85.8183	1.15511	-66.0505	0.786537
838	USV	TRUE	0.694882	443.891	443.896	0.0052	82.7569	80.9311	83.3877	2.45666	0.757877	432.837	1.03794	-63.9499	0.781168
839	USV	TRUE	0.827276	444.013	444.021	0.008	73.056	70.409	74.9438	4.53479	1.58858	-588.226	1.04231	-69.573	0.668148
840	USV	TRUE	0.853478	444.105	444.109	0.0032	82.6164	81.5254	82.9652	1.43985	0.551948	-476.24	1.07177	-64.586	0.786698
841	USV	TRUE	0.657087	444.176	444.181	0.0048	72.5403	72.0661	72.7928	0.726735	0.214292	-47.8206	1.05427	-62.2557	0.795384
842	USV	TRUE	0.897276	444.28	444.297	0.0164	77.607	73.4912	79.3938	5.90251	2.06998	-314.431	1.17347	-69.6947	0.714522
843	USV	TRUE	0.853963	444.58	444.583	0.0024	79.8314	78.8294	80.0169	1.18751	0.44692	-473.147	1.07551	-71.3844	0.707171
844	USV	TRUE	0.680476	444.686	444.699	0.0128	72.8213	68.0086	76.8048	8.79616	3.11802	-654.002	1.00864	-79.0909	0.540953
845	USV	TRUE	0.774981	445.723	445.726	0.0032	76.2263	75.4313	76.7	1.26868	0.514623	392.377	1.00206	-78.3647	0.524416
846	USV	TRUE	0.820306	445.811	445.813	0.0028	74.3131	74.0014	74.6248	0.623441	0.218159	222.658	1	-65.8796	0.781531
847	USV	TRUE	0.897223	445.907	445.909	0.002	80.2631	80.1652	80.566	0.400784	0.153333	-176.854	1.03234	-67.1451	0.740118
848	USV	TRUE	0.63751	445.997	446.001	0.004	73.1324	72.9024	73.9759	1.07351	0.392702	-247.648	1.03766	-72.1419	0.681252
849	USV	TRUE	0.875427	446.097	446.123	0.026	75.3452	67.6316	78.2083	10.5767	3.91815	-313.331	1.23867	-78.5364	0.53021
850	USV	TRUE	0.695861	446.215	446.219	0.004	70.0296	68.3559	70.803	2.44713	1.0216	597.85	1.00339	-76.1092	0.594998
851	USV	TRUE	0.77137	446.309	446.319	0.01	81.5835	77.767	82.3821	4.61513	1.51992	385.399	1.05228	-80.745	0.455335
852	USV	TRUE	0.857004	446.463	446.479	0.0156	70.9221	67.7664	71.2504	3.484	1.03156	-89.7387	1.08617	-70.8958	0.548458
853	USV	TRUE	0.838049	446.553	446.557	0.0036	71.4246	71.1537	71.5397	0.38594	0.150201	112.678	1.01169	-64.0697	0.773181
854	USV	TRUE	0.919727	446.652	446.658	0.006	69.508	69.4797	69.879	0.399312	0.122572	49.2192	1.00666	-65.8028	0.76993
855	USV	TRUE	0.88965	446.736	446.737	0.0016	82.9637	82.8924	83.2131	0.320627	0.129065	155.86	1.04572	-73.7823	0.595095
856	USV	TRUE	0.928388	448.115	448.118	0.0028	75.047	73.1396	76.42	3.28049	1.19238	-1210.48	1.00664	-69.4397	0.725832
857	USV	TRUE	0.602665	448.231	448.245	0.014	76.0881	71.7973	76.2545	4.45723	1.51816	-267.163	1.062	-74.6864	0.587629
858	USV	TRUE	0.805144	448.331	448.333	0.0016	75.018	74.3144	75.1872	0.872818	0.366946	-545.511	1.05325	-66.5426	0.770012
859	USV	TRUE	0.761446	448.425	448.447	0.0212	73.781	72.4225	74.3349	1.91241	0.700881	-78.286	1.03036	-78.7654	0.495517
860	USV	TRUE	0.854913	448.576	448.579	0.0028	75.4171	75.046	75.7882	0.742192	0.290446	293.343	1.00868	-77.3625	0.543985
861	USV	TRUE	0.947569	448.804	448.809	0.0048	76.4955	76.0873	76.6291	0.5418	0.195314	-118.057	1.00876	-67.9308	0.727282
862	USV	TRUE	0.852863	449.103	449.126	0.0232	68.1209	66.9788	74.9361	7.95724	3.50409	-344.728	1.00058	-69.8826	0.639906
863	USV	TRUE	0.936384	449.279	449.281	0.0016	79.9087	79.214	80.9596	1.74564	0.695034	-1091.02	1.00602	-77.5194	0.524067
864	USV	TRUE	0.805205	449.515	449.517	0.002	71.7417	71.2919	72.1914	0.899537	0.320169	425.594	1.00633	-78.1706	0.524941
865	USV	TRUE	0.713107	449.622	449.641	0.0196	73.081	72.6286	78.9251	6.29653	2.8158	373.703	1.02167	-78.3009	0.512835
866	USV	TRUE	0.860907	449.909	449.911	0.002	80.3265	79.2221	80.4333	1.21126	0.457013	-455.494	1.21742	-69.0093	0.719057
867	USV	TRUE	0.644975	449.999	450.001	0.0016	74.2224	74.2224	74.2224	1.42109e-14	4.25955e-15	6.44221e-12	1	-74.3738	0.584484
868	USV	TRUE	0.724272	450.171	450.173	0.0024	77.3874	77.2315	78.4561	1.22462	0.45884	473.147	1.10035	-66.768	0.7693
869	USV	TRUE	0.642896	452.677	452.678	0.0016	75.312	74.7866	75.6594	0.872818	0.347517	-545.511	1.00577	-69.4119	0.645584
870	USV	TRUE	0.910161	452.909	452.911	0.0016	69.5466	68.9231	70.17	1.24688	0.492874	-779.302	1	-66.2164	0.71989
871	USV	TRUE	0.98451	453.028	453.03	0.0016	71.0271	69.424	71.9178	2.49377	0.99973	-1558.6	1.00905	-65.8147	0.811705
872	USV	TRUE	0.954801	453.213	453.221	0.008	75.1082	74.7515	75.4334	0.681815	0.278484	23.2457	1.04246	-61.9867	0.800323
873	USV	TRUE	0.686453	453.309	453.327	0.0188	75.1002	74.4412	80.7066	6.26539	2.08154	-267.845	1.23639	-76.6764	0.527856
874	USV	TRUE	0.690431	453.521	453.525	0.0048	81.3033	81.1505	81.4951	0.344666	0.128913	20.7289	1.02954	-71.5711	0.646399
875	USV	TRUE	0.774436	453.627	453.629	0.0016	80.5475	80.2981	80.7969	0.498753	0.197149	-311.721	1	-63.9139	0.790687
876	USV	TRUE	0.795972	453.717	453.722	0.0052	81.4381	78.7365	82.069	3.33244	1.00205	-546.449	1.09307	-67.2958	0.741522
877	USV	TRUE	0.907686	454.135	454.315	0.18	77.6693	73.3947	89.2516	15.8569	6.13064	-75.2804	1.00954	-69.8167	0.517618
878	USV	TRUE	0.984925	454.565	454.57	0.0044	78.3539	77.5041	78.7139	1.20977	0.46183	281.047	1.08457	-52.1728	0.849202
879	USV	TRUE	0.824402	454.762	454.785	0.0232	76.8503	72.4015	80.9054	8.5039	3.4298	-377.182	1.00821	-65.8538	0.762853
880	USV	TRUE	0.868797	454.88	454.883	0.0028	74.2103	73.6388	74.9154	1.27657	0.45455	462.987	1.00173	-65.2064	0.74231
881	USV	TRUE	0.762247	457.364	457.366	0.0016	78.1966	78.1966	78.1966	1.42109e-14	4.6998e-15	3.08388e-12	1	-75.8991	0.523396
882	USV	TRUE	0.839476	457.764	457.77	0.0064	81.8004	76.3562	82.2611	5.90484	2.92984	936.386	1.07482	-75.954	0.580962
883	USV	TRUE	0.880029	458.142	458.146	0.004	77.8848	77.5137	78.2559	0.742192	0.224432	167.331	1.00456	-58.8923	0.852021
884	USV	TRUE	0.808423	458.423	458.43	0.0072	78.3378	76.4823	79.2358	2.75353	0.999532	-406.546	1.21582	-71.6515	0.654623
885	USV	TRUE	0.835709	458.544	458.546	0.002	75.1302	74.8274	75.2282	0.400784	0.153333	-176.854	1.03234	-63.9782	0.787934
886	USV	TRUE	0.949177	458.639	458.651	0.012	80.2145	72.0013	82.0699	10.0686	4.12402	-897.313	1.01463	-66.8267	0.724645
887	USV	TRUE	0.981894	458.819	458.823	0.004	71.2751	70.6071	75.4759	4.86878	1.95845	-1341.51	1.23591	-62.0125	0.722006
888	USV	TRUE	0.921235	458.904	458.908	0.0044	74.3578	73.3781	75.2707	1.89259	0.627958	434.935	1.00214	-61.722	0.844866
889	USV	TRUE	0.751772	459.124	459.126	0.0024	79.3544	79.0872	80.7571	1.66993	0.628983	-667.973	1.09776	-67.4331	0.731285
890	USV	TRUE	0.758761	459.294	459.298	0.0044	82.6178	81.935	82.6549	0.719926	0.241108	-140.523	1.02472	-62.2628	0.810317
891	USV	TRUE	0.760959	459.403	459.406	0.0036	68.3267	67.9408	69.2025	1.26173	0.414725	-330.838	1.02226	-72.7996	0.663382
892	USV	TRUE	0.750494	459.514	459.549	0.0352	79.5077	71.353	80.8503	9.49728	3.09146	-229.218	1.40157	-67.4591	0.717967
893	USV	TRUE	0.954178	459.635	459.646	0.0112	73.2487	71.9202	73.5901	1.66993	0.430486	-98.6147	1.05365	-62.8451	0.798202
894	USV	TRUE	0.94085	459.804	459.806	0.002	73.1349	72.8588	73.7405	0.881724	0.315942	404.601	1.02986	-62.783	0.711551
895	USV	TRUE	0.708755	460.124	460.136	0.012	80.8642	70.4914	88.6566	18.1652	6.80998	295.669	3.32923	-74.5795	0.600528
896	USV	TRUE	0.942747	462.062	462.065	0.0028	76.9312	76.0554	77.2726	1.2172	0.433096	427.644	1.02348	-68.4591	0.73661
897	USV	TRUE	0.888663	462.259	462.352	0.0932	82.3582	79.3289	82.85	3.52109	1.2899	33.4491	1.00854	-62.4731	0.763966
898	USV	TRUE	0.784589	462.672	462.676	0.0036	76.4104	74.1245	77.6573	3.53283	1.25648	132.245	2.69748	-64.7252	0.802405
899	USV	TRUE	0.978577	462.792	462.795	0.0028	78.2623	78.2623	78.2623	1.42109e-14	7.35482e-15	-2.07843e-12	1	-60.0063	0.785191
900	USV	TRUE	0.776846	462.903	462.941	0.0384	68.1222	66.6588	70.3673	3.70844	1.82552	-96.9664	1.00018	-70.4071	0.582802
901	USV	TRUE	0.895755	463.068	463.07	0.0016	71.8504	71.4229	73.3467	1.92376	0.774388	-935.162	1.43137	-60.3324	0.853997
902	USV	TRUE	0.840832	463.219	463.221	0.0016	70.3043	68.9238	70.7941	1.87032	0.768088	-1168.95	1.03658	-69.8417	0.654955
903	USV	TRUE	0.802904	463.355	463.357	0.0016	66.3939	66.0466	66.9194	0.872818	0.347517	-545.511	1.00577	-68.2595	0.708964
904	USV	TRUE	0.712851	463.473	463.475	0.0016	68.8044	68.279	69.1518	0.872818	0.347517	-545.511	1.00577	-71.0155	0.64932
905	USV	TRUE	0.874838	463.588	463.597	0.0092	73.6938	72.3521	74.2444	1.89234	0.778656	225.269	1.01371	-72.3036	0.653715
906	USV	TRUE	0.709708	484.031	484.034	0.0028	85.633	85.3319	85.7456	0.413653	0.154791	106.663	1.03095	-76.4375	0.532928
907	USV	TRUE	0.963815	484.295	484.298	0.0036	84.182	83.7181	84.3861	0.667973	0.20636	66.5724	1.07814	-68.3211	0.705966
908	USV	TRUE	0.79288	484.382	484.385	0.0032	79.7301	79.0548	80.3294	1.27458	0.491956	361.532	1.04128	-75.4473	0.59393
909	USV	TRUE	0.89362	484.679	484.681	0.002	79.7678	74.0945	81.6292	7.53473	2.89229	-3381.22	1.39112	-65.8953	0.702977
910	USV	TRUE	0.988	484.777	485.142	0.365	74.9334	55.7932	80.8306	25.0374	6.37286	29.9331	1.89361	-72.5691	0.467148
911	USV	TRUE	0.619804	485.23	485.233	0.0032	81.9553	81.4283	82.9647	1.53634	0.631559	550.459	1.08589	-70.0018	0.672195
912	USV	TRUE	0.758943	530.44	530.444	0.0036	82.08	82.08	82.08	0	4.10232e-15	-2.6041e-13	1	-68.7334	0.658821
913	USV	TRUE	0.645831	531.15	531.154	0.004	79.7884	78.1524	81.1444	2.99203	1.11641	755.466	1.00238	-80.5389	0.492635
						0.0140613
