# Supplementary material for: Bazedoxifene reverses sexually dimorphic autistic-like abnormalities in biallelic MDGA1-mutant mice
Source: EMBO Mol Med. 2026 Mar 20;18(4):1358–98. doi: 10.1038/s44321-026-00402-y (PMC13084050; doi:10.1038/s44321-026-00402-y)
Supplement: Supplementary file 20 — Source data Fig. 7 [file 44321_2026_402_MOESM20_ESM.zip › Panel I and J/Batch2/WT_BZ_42.xlsx]

## Sheet: Sheet1
ID	Label	Accepted	Score	Begin Time (s)	End Time (s)	Call Length (s)	Principal Frequency (kHz)	Low Freq (kHz)	High Freq (kHz)	Delta Freq (kHz)	Frequency Standard Deviation (kHz)	Slope (kHz/s)	Sinuosity	Mean Power (dB/Hz)	Tonality
1	USV	TRUE	0.723251	2.98932	2.99852	0.0092	66.9576	64.1298	69.147	5.01722	1.3238	-405.851	1.21306	-61.3826	0.796862
2	USV	TRUE	0.652038	3.11757	3.16077	0.0432	57.1464	49.6001	78.8014	29.2013	9.25364	-567.037	1.77745	-70.4592	0.588828
3	USV	TRUE	0.735288	3.27677	3.28597	0.0092	55.9374	55.5886	56.2358	0.64721	0.134475	13.1514	1.03104	-60.7596	0.711837
4	USV	TRUE	0.851601	3.36237	3.38597	0.0236	75.0364	72.8089	79.8247	7.01573	2.15129	38.6879	1.50399	-66.8827	0.709679
5	USV	TRUE	0.970492	3.45917	3.47037	0.0112	71.4027	69.3967	78.9063	9.50962	3.76811	-591.355	2.36001	-65.4737	0.775365
6	USV	TRUE	0.897377	3.54997	3.55277	0.0028	72.1045	70.9838	73.3588	2.37501	0.879156	894.165	1.00639	-64.8742	0.796986
7	USV	TRUE	0.814476	3.61957	3.63917	0.0196	52.7609	51.0544	55.6284	4.57405	1.79563	232.546	1.00787	-77.6411	0.490206
8	USV	TRUE	0.827382	3.70877	3.72917	0.0204	70.7166	70.2426	78.3803	8.13765	4.02681	-397.497	1.00025	-66.9084	0.69931
9	USV	TRUE	0.925605	3.84157	3.86037	0.0188	79.7245	74.7159	80.4376	5.72168	1.72398	122.736	1.24655	-65.9687	0.700789
10	USV	TRUE	0.843045	3.99757	4.02157	0.024	71.0785	55.2145	71.3808	16.1664	6.31036	-705.031	1.0694	-65.7667	0.71583
11	USV	TRUE	0.96883	4.11143	4.12303	0.0116	72.4797	71.8859	78.3801	6.49418	2.56082	653.012	1.15488	-68.3078	0.720934
12	USV	TRUE	0.974919	4.22783	4.23383	0.006	74.7968	73.1274	79.4255	6.29814	2.73689	1264.59	1.07196	-65.833	0.77526
13	USV	TRUE	0.924637	4.31983	4.34303	0.0232	73.0662	72.5337	82.1856	9.65182	3.6467	411.303	1.04652	-64.3579	0.774637
14	USV	TRUE	0.708127	4.42263	4.42463	0.002	77.0934	74.6753	80.1438	5.46847	2.33718	3060.59	1.01507	-67.7162	0.769651
15	USV	TRUE	0.962682	4.53223	4.53703	0.0048	78.013	77.4415	78.629	1.18751	0.402131	-90.837	1.16323	-64.0831	0.791473
16	USV	TRUE	0.668406	4.63463	4.66223	0.0276	72.3213	69.759	78.5612	8.80218	2.98205	186.607	1.27922	-74.8579	0.597209
17	USV	TRUE	0.968776	4.67863	4.70143	0.0228	65.9769	57.4788	66.4658	8.98708	4.31872	389.421	1.02844	-70.9071	0.70879
18	USV	TRUE	0.795769	4.77823	4.81903	0.0408	79.2582	77.0644	79.6296	2.56518	0.980765	-67.6405	1.0281	-61.5053	0.793843
19	USV	TRUE	0.879141	4.96463	4.99663	0.032	79.785	67.814	80.3609	12.5469	3.09124	-355.594	1.05591	-60.229	0.716505
20	USV	TRUE	0.767992	5.06568	5.06968	0.004	78.2184	77.1719	79.9774	2.80549	1.16301	847.28	1.0907	-72.6832	0.61236
21	USV	TRUE	0.984611	5.40888	5.46408	0.0552	77.0419	69.9347	78.7735	8.83884	4.07904	-154.781	1.01174	-62.0372	0.69454
22	USV	TRUE	0.979976	5.64608	5.65488	0.0088	74.8735	73.6341	83.3034	9.66929	3.31187	1111.12	1.03623	-58.8959	0.858887
23	USV	TRUE	0.989806	5.74968	5.81328	0.0636	68.5125	66.8082	73.4336	6.62544	2.58926	-120.174	1.02669	-57.0652	0.85164
24	USV	TRUE	0.996924	5.95368	5.95608	0.0024	71.7843	70.5819	72.3187	1.73673	0.640525	-723.637	1.02495	-53.8466	0.916003
25	USV	TRUE	0.734177	6.04048	6.04408	0.0036	71.19	70.6704	72.5853	1.91486	0.683121	546.298	1.03545	-51.9533	0.857091
26	USV	TRUE	0.753944	6.15154	6.16274	0.0112	71.1112	70.4135	73.412	2.99846	0.816453	157.058	1.12339	-52.48	0.865984
27	USV	TRUE	0.737522	6.22034	6.23074	0.0104	60.777	60.4257	64.6994	4.27369	1.7442	-380.312	1.03275	-67.4031	0.772686
28	USV	TRUE	0.733771	6.30754	6.30994	0.0024	80.3285	79.5937	81.5308	1.93712	0.704184	-807.134	1.00968	-66.2054	0.784863
29	USV	TRUE	0.963416	6.40994	6.42714	0.0172	78.1994	77.6242	84.8384	7.21426	1.95704	338.173	1.12774	-67.2277	0.710813
30	USV	TRUE	0.721297	7.55979	7.57059	0.0108	76.3183	72.7781	79.558	6.77986	3.18465	-612.527	1.08907	-77.0477	0.589806
31	USV	TRUE	0.613806	8.60165	8.61365	0.012	73.4531	73.1723	73.7782	0.605934	0.21616	-31.1148	1.01376	-79.413	0.505977
32	USV	TRUE	0.760673	8.74805	8.76725	0.0192	70.4189	67.0741	77.4575	10.3835	4.62624	534.45	1.02417	-78.5456	0.483862
33	USV	TRUE	0.651504	8.83805	8.84005	0.002	73.6266	73.1635	74.446	1.28251	0.50588	665.428	1.02121	-74.8375	0.644139
34	USV	TRUE	0.834021	8.99525	8.99725	0.002	76.2911	75.2491	77.0838	1.8347	0.671514	-893.175	1.0046	-76.861	0.525487
35	USV	TRUE	0.873402	9.1935	9.2399	0.0464	71.6298	66.8931	79.4185	12.5254	3.48347	-161.481	1.06399	-76.4358	0.486254
36	USV	TRUE	0.931534	9.4847	9.5127	0.028	69.0878	68.2319	70.491	2.25918	0.878131	-76.5506	1.00651	-75.0691	0.533969
37	USV	TRUE	0.951656	10.9534	11.0234	0.07	70.7475	67.4618	73.7422	6.28039	1.95689	-16.7581	1.03895	-69.7114	0.538195
38	USV	TRUE	0.793362	11.204	11.2316	0.0276	75.2076	74.0496	76.3843	2.33466	0.763066	-9.89284	1.09879	-72.2041	0.642889
39	USV	TRUE	0.7684	11.3588	11.382	0.0232	74.0167	69.0904	82.0945	13.0041	4.41561	501.332	1.11886	-69.9552	0.717439
40	USV	TRUE	0.871989	11.5884	11.5984	0.01	70.0446	68.968	82.8637	13.8957	5.60484	-1429.34	1.9839	-67.7727	0.704969
41	USV	TRUE	0.92975	11.6928	11.7088	0.016	70.7409	69.6124	71.4793	1.8669	0.704106	87.6447	1.02122	-62.5302	0.765072
42	USV	TRUE	0.983583	11.8676	11.9532	0.0856	60.4779	56.274	75.0162	18.7422	7.25243	-183.743	1.04805	-66.2071	0.729409
43	USV	TRUE	0.744645	12.0767	12.0791	0.0024	71.225	68.9539	72.8281	3.87424	1.40178	-1614.27	1.00308	-66.3153	0.76843
44	USV	TRUE	0.969135	12.1555	12.1967	0.0412	72.709	62.3868	78.4134	16.0266	5.47083	-274.4	1.27111	-66.8664	0.764613
45	USV	TRUE	0.763414	12.3603	12.3695	0.0092	58.4737	55.8442	62.2278	6.38359	2.04842	-683.061	1.00468	-70.0482	0.702873
46	USV	TRUE	0.860866	12.4747	12.4763	0.0016	67.7661	67.2407	68.1135	0.872818	0.347517	545.511	1.00577	-65.288	0.763655
47	USV	TRUE	0.970311	12.6167	12.6515	0.0348	67.6011	65.8347	70.7331	4.89847	1.33714	21.3637	1.14181	-65.559	0.715989
48	USV	TRUE	0.891441	12.7963	12.7979	0.0016	74.434	74.3361	74.7101	0.374065	0.153618	233.791	1.01068	-64.773	0.762996
49	USV	TRUE	0.927616	12.9955	12.9987	0.0032	79.9172	79.1676	81.3348	2.1672	0.723829	650.964	1.01416	-64.8607	0.789018
50	USV	TRUE	0.945895	13.0993	13.1021	0.0028	78.0212	77.7169	78.0657	0.34883	0.123111	-93.6576	1.02168	-63.4356	0.735183
51	USV	TRUE	0.91967	13.1965	13.2041	0.0076	70.6488	69.2646	77.743	8.47832	3.5444	-1220.84	1.02254	-65.9833	0.720065
52	USV	TRUE	0.940864	13.4089	13.4213	0.0124	53.6088	52.6291	54.8556	2.22658	0.633017	-165.22	1.00956	-69.125	0.719847
53	USV	TRUE	0.79638	13.4981	13.5009	0.0028	79.5591	76.2786	84.8435	8.5649	2.85662	2871.58	1.00454	-73.7439	0.722052
54	USV	TRUE	0.900258	13.5957	13.6069	0.0112	69.4729	68.4769	71.2713	2.79443	1.07419	210.071	1.03961	-70.5016	0.716476
55	USV	TRUE	0.961438	13.6929	13.7121	0.0192	72.6682	69.0891	73.9473	4.85818	1.79237	189.4	1.14444	-60.168	0.772375
56	USV	TRUE	0.76616	13.8377	13.8625	0.0248	71.6623	70.155	81.6508	11.4958	5.68086	-445.444	1.0227	-66.4614	0.770989
57	USV	TRUE	0.80066	13.9597	13.9629	0.0032	77.3011	76.6257	77.9765	1.35079	0.481711	439.13	1.00186	-61.3152	0.803823
58	USV	TRUE	0.846542	22.4904	22.5228	0.0324	77.383	68.9853	78.0621	9.07683	3.95596	277.339	1.04211	-78.114	0.485233
59	USV	TRUE	0.971559	23.1251	23.1431	0.018	78.7343	73.4476	79.6937	6.24604	1.82475	212.032	1.19423	-74.9337	0.588764
60	USV	TRUE	0.625168	26.3598	26.3702	0.0104	76.8667	72.591	85.2996	12.7086	4.32364	1271.04	1.08093	-82.7734	0.453476
61	USV	TRUE	0.922785	27.0202	27.0306	0.0104	65.5464	65.2781	65.6279	0.349873	0.0950511	-10.2738	1.00671	-63.2937	0.713478
62	USV	TRUE	0.942327	27.1529	27.1749	0.022	72.3869	71.7592	72.3962	0.637087	0.341393	-29.1116	1.00001	-66.4077	0.76425
63	USV	TRUE	0.963162	27.2609	27.2889	0.028	70.0392	68.7411	71.6118	2.87069	0.960789	85.5006	1.01321	-63.3387	0.838858
64	USV	TRUE	0.80539	27.3789	27.3813	0.0024	72.029	72.029	72.029	1.42109e-14	7.39556e-15	-2.05189e-12	1	-65.6937	0.742271
65	USV	TRUE	0.717068	62.8194	62.853	0.0336	64.972	62.0931	65.8779	3.78474	1.40867	-97.2698	1.00706	-78.2762	0.482425
66	USV	TRUE	0.911891	63.2109	63.2129	0.002	70.4058	70.4058	70.4058	2.84217e-14	1.25104e-14	3.56424e-12	1	-66.5387	0.696518
67	USV	TRUE	0.970782	63.3473	63.4105	0.0632	66.861	66.0935	68.0884	1.99485	0.724726	20.7508	1.00454	-66.6896	0.652548
68	USV	TRUE	0.663157	63.5513	63.5529	0.0016	62.6358	62.1103	62.9831	0.872818	0.347517	-545.511	1.00577	-66.9163	0.771106
69	USV	TRUE	0.601545	63.6605	63.6649	0.0044	74.4972	72.3817	77.1258	4.74412	1.92799	991.993	1.10846	-71.5081	0.637349
70	USV	TRUE	0.636013	63.7665	63.7689	0.0024	71.0442	70.0422	71.7122	1.66993	0.605239	695.805	1.00647	-69.1071	0.771455
71	USV	TRUE	0.857905	63.8901	63.8941	0.004	80.1194	78.1749	82.4499	4.27503	1.78024	1305.58	1.10851	-72.7811	0.666969
72	USV	TRUE	0.721801	63.9953	63.9973	0.002	68.0923	67.7627	68.4218	0.659067	0.266714	353.708	1.00734	-67.86	0.729263
73	USV	TRUE	0.829842	73.9919	73.9971	0.0052	69.457	69.368	70.1695	0.801568	0.241914	75.9442	1.0643	-66.9699	0.591899
74	USV	TRUE	0.705402	74.2729	74.2753	0.0024	57.1559	56.7617	58.2505	1.48877	0.602207	582.579	1.14361	-76.5763	0.523211
75	USV	TRUE	0.865867	74.3829	74.3901	0.0072	70.7185	70.6657	70.8252	0.159504	0.061034	-11.3628	1.00277	-68.3971	0.695111
76	USV	TRUE	0.71415	75.7776	75.7936	0.016	69.5975	68.5027	69.8721	1.36938	0.482644	-31.3447	1.03004	-77.243	0.443061
77	USV	TRUE	0.670759	77.1785	77.1837	0.0052	77.4533	74.8996	82.152	7.25235	3.09367	1638.2	1.07765	-77.185	0.547817
78	USV	TRUE	0.886123	92.6155	92.6171	0.0016	73.5593	73.5593	73.5593	1.42109e-14	2.17558e-15	3.52797e-12	1	-68.0261	0.703573
79	USV	TRUE	0.792349	101.671	101.676	0.0048	70.4237	68.3756	72.3676	3.992	1.44531	784.697	1.01716	-73.3725	0.501828
80	USV	TRUE	0.672943	102.121	102.127	0.0064	71.4803	68.6377	78.5836	9.9459	2.95961	1370.41	1.03266	-67.5116	0.790755
81	USV	TRUE	0.923061	102.221	102.223	0.002	78.3642	77.5849	78.814	1.22907	0.457432	602.448	1.01262	-67.3732	0.785929
82	USV	TRUE	0.770509	102.496	102.504	0.0072	75.921	70.1393	82.5487	12.4095	4.12383	1822.57	1.01375	-70.3774	0.723795
83	USV	TRUE	0.611123	132.751	132.765	0.0144	83.0191	70.2966	84.0339	13.7373	5.37414	-982.854	1.04552	-80.2821	0.481148
84	USV	TRUE	0.619636	132.955	132.957	0.0016	53.4535	52.9815	54.1037	1.12219	0.445538	701.372	1.00392	-77.5223	0.578684
85	USV	TRUE	0.901712	133.097	133.105	0.0072	66.5981	66.0357	70.5173	4.48158	1.63291	-623.425	1.07165	-68.6265	0.706346
86	USV	TRUE	0.658826	133.421	133.427	0.006	78.8193	69.9605	79.2033	9.24274	4.68677	1571.29	1.01267	-78.601	0.528021
87	USV	TRUE	0.861888	133.482	133.503	0.0208	65.6798	61.4805	65.8629	4.38237	1.27883	196.286	1.01947	-77.1008	0.546678
88	USV	TRUE	0.798966	133.628	133.63	0.002	61.0139	60.3548	61.3434	0.9886	0.407165	-530.561	1.03178	-72.8479	0.656046
89	USV	TRUE	0.72523	133.777	133.794	0.0172	73.3411	69.9714	75.4591	5.48766	1.66091	-263.796	1.10484	-74.4838	0.452077
90	USV	TRUE	0.678374	133.906	133.934	0.028	67.6314	52.9917	67.6685	14.6769	5.47008	-558.929	1.04306	-70.268	0.599652
91	USV	TRUE	0.862182	134.218	134.269	0.0516	68.0126	54.9152	72.6666	17.7515	7.87989	-330.44	1.02919	-75.365	0.48062
92	USV	TRUE	0.721041	134.462	134.471	0.0096	65.6952	65.3192	66.0077	0.68846	0.220046	-49.1443	1.00788	-72.2482	0.536749
93	USV	TRUE	0.654305	134.71	134.841	0.1312	71.5865	32.1909	90.7053	58.5144	11.9981	-108.608	8.11555	-85.2121	0.235021
94	USV	TRUE	0.80806	135.081	135.084	0.0024	78.5355	78.2015	78.8695	0.667973	0.240498	-278.322	1	-64.3169	0.710778
95	USV	TRUE	0.836036	135.275	135.277	0.002	63.3812	62.8379	65.0466	2.20876	0.860677	-1061.12	1.1803	-73.9423	0.570303
96	USV	TRUE	0.907819	135.45	135.509	0.0588	66.4422	55.417	71.8221	16.4051	6.94432	-316.305	1.01902	-70.4313	0.578561
97	USV	TRUE	0.730294	135.657	135.659	0.002	71.7047	71.1837	71.9764	0.792661	0.331178	-416.688	1.06787	-71.8596	0.524694
98	USV	TRUE	0.6608	135.807	135.813	0.0056	75.2158	72.4911	79.8448	7.35372	2.59105	1072.64	1.22398	-72.7948	0.647494
99	USV	TRUE	0.816898	135.996	136.001	0.0056	56.2939	54.1614	56.8741	2.71275	1.2094	-484.444	1	-77.2905	0.580932
100	USV	TRUE	0.762621	136.63	136.635	0.0048	70.9437	70.5715	71.4789	0.907487	0.383257	-186.859	1.00551	-66.3062	0.777359
101	USV	TRUE	0.803247	136.705	136.728	0.0228	68.4734	65.5433	72.062	6.51866	2.19426	-77.3365	1.23238	-72.1174	0.633175
102	USV	TRUE	0.870276	136.806	136.825	0.0184	68.2989	67.4148	69.0899	1.67509	0.511126	35.9452	1.05704	-70.1567	0.705543
103	USV	TRUE	0.744036	137.286	137.323	0.0368	67.4003	65.3577	68.7623	3.40458	1.29181	-61.8437	1.04562	-77.5942	0.507793
104	USV	TRUE	0.779179	137.531	137.534	0.0028	61.1981	61.1981	61.1981	1.42109e-14	7.10543e-15	-1.54664e-12	1	-65.0626	0.64012
105	USV	TRUE	0.814915	137.666	137.7	0.0336	67.8018	66.843	68.8947	2.0517	0.698802	-2.22537	1.07709	-73.3429	0.653531
106	USV	TRUE	0.676318	137.863	137.919	0.0556	71.7763	54.785	72.4622	17.6772	7.81935	-329.269	1.00876	-72.119	0.477219
107	USV	TRUE	0.620616	138.125	138.129	0.0036	62.4396	61.2886	62.8186	1.53002	0.595535	-420.823	1.00044	-74.6879	0.585428
108	USV	TRUE	0.799427	138.267	138.294	0.0276	66.0722	65.3007	67.3184	2.01766	0.852954	-54.2804	1.02283	-75.0492	0.634672
109	USV	TRUE	0.736111	138.427	138.454	0.0268	84.1767	66.5147	87.3306	20.8159	6.70587	-425.131	1.57618	-73.971	0.532985
110	USV	TRUE	0.892665	138.633	138.653	0.02	65.9407	58.53	66.4277	7.89766	2.56578	-417.5	1.06102	-69.2199	0.73167
111	USV	TRUE	0.616528	138.842	138.854	0.012	71.1587	70.0582	78.6717	8.61353	3.63888	-856.226	1.06106	-71.4526	0.595235
112	USV	TRUE	0.787589	139.669	139.702	0.0328	58.3323	58.1023	78.8299	20.7277	9.45478	-650.618	1.02162	-63.4189	0.666439
113	USV	TRUE	0.843745	139.921	139.982	0.0604	54.3881	52.9334	61.6602	8.72686	1.67344	30.4714	1.10941	-64.9536	0.716405
114	USV	TRUE	0.901708	140.173	140.175	0.002	63.2884	62.9588	63.6179	0.659067	0.266714	-353.708	1.00734	-65.2697	0.765654
115	USV	TRUE	0.863223	140.325	140.375	0.0496	65.1491	55.1093	65.2089	10.0996	5.28624	-203.419	1.00186	-70.4604	0.697392
116	USV	TRUE	0.8081	140.512	140.514	0.002	67.3152	67.1416	67.4889	0.347346	0.151643	-197.847	1.00936	-65.7326	0.684413
117	USV	TRUE	0.923883	140.691	140.759	0.0684	59.9045	55.3134	65.7255	10.4121	3.79797	-73.3981	1.09353	-68.4677	0.648936
118	USV	TRUE	0.946042	140.865	140.879	0.014	58.1124	53.8958	60.8353	6.9395	2.65401	-517.003	1.02074	-69.6595	0.706927
119	USV	TRUE	0.751145	140.999	141.008	0.0096	69.6378	67.0327	70.6992	3.66643	1.17556	-369.132	1.10783	-64.3112	0.776331
120	USV	TRUE	0.958497	141.114	141.116	0.0016	76.9092	76.3837	77.2565	0.872818	0.347517	-545.511	1.00577	-64.1731	0.83342
121	USV	TRUE	0.869731	141.19	141.193	0.0024	65.7289	65.7289	65.7289	0	3.07674e-15	-1.87515e-12	1	-64.4595	0.698682
122	USV	TRUE	0.838982	141.269	141.312	0.0424	60.7423	56.9137	79.8531	22.9394	5.33377	-360.479	1.14637	-71.76	0.595419
123	USV	TRUE	0.98417	141.426	141.429	0.0036	79.1699	76.3644	83.1035	6.7391	2.36828	1946.12	1.00339	-69.9027	0.720199
124	USV	TRUE	0.969835	141.698	141.729	0.0304	80.8262	70.8642	86.531	15.6668	6.46671	642.327	1.07036	-57.57	0.854186
125	USV	TRUE	0.987954	142.028	142.036	0.0072	79.963	77.5434	81.581	4.03753	1.17032	514.88	1.01252	-64.6098	0.781088
126	USV	TRUE	0.992287	142.141	142.163	0.0224	72.877	69.3665	81.8367	12.4702	4.5624	655.502	1.03627	-57.8169	0.861366
127	USV	TRUE	0.805827	142.703	142.707	0.0048	78.5123	75.6994	80.301	4.60159	1.33777	834.151	1.04199	-73.2588	0.603118
128	USV	TRUE	0.606909	143.395	143.398	0.0024	78.1813	77.313	78.8493	1.53634	0.554711	-640.141	1.00266	-73.4722	0.647937
129	USV	TRUE	0.657413	143.417	143.453	0.0356	56.1822	55.7434	59.8538	4.11035	1.55775	-1.39395	1.04539	-82.8195	0.448271
130	USV	TRUE	0.975296	143.558	143.626	0.0684	73.3565	66.4989	73.6383	7.13934	3.66627	-103.731	1.00219	-71.3065	0.530233
131	USV	TRUE	0.717678	143.726	143.729	0.0036	67.5998	66.5788	68.5198	1.94099	0.782351	532.616	1.0133	-77.1657	0.588321
132	USV	TRUE	0.965821	143.819	143.823	0.0048	70.1066	69.7799	72.8891	3.10929	1.37875	-658.827	1.02032	-69.6201	0.639862
133	USV	TRUE	0.951366	143.955	143.959	0.0032	77.7703	77.57	78.9653	1.39532	0.459787	-369.55	1.07556	-72.0529	0.544393
134	USV	TRUE	0.832882	144.043	144.055	0.012	59.2967	56.9024	59.5447	2.64225	1.08914	209.617	1.02618	-74.3993	0.603666
135	USV	TRUE	0.689118	144.194	144.198	0.004	67.9149	66.4305	70.0598	3.62932	1.41962	-1045.31	1.08389	-79.9574	0.48038
136	USV	TRUE	0.867919	144.261	144.291	0.0304	66.7454	66.1734	67.0437	0.870218	0.328613	20.0767	1.00588	-73.4922	0.582013
137	USV	TRUE	0.854929	144.525	144.558	0.0328	59.1698	58.7828	60.7552	1.97244	0.504126	-34.7555	1.01479	-67.0316	0.706935
138	USV	TRUE	0.857983	144.717	144.734	0.0164	67.5777	61.4944	68.3848	6.8904	3.10371	-411.624	1.0037	-64.3402	0.775321
139	USV	TRUE	0.704871	144.97	145.056	0.086	57.0348	54.5691	76.6564	22.0873	9.25877	-252.329	1.00206	-71.6173	0.634615
140	USV	TRUE	0.982464	145.172	145.215	0.0428	64.9786	58.7238	67.2151	8.49122	3.36865	212.338	1.06471	-67.5971	0.715033
141	USV	TRUE	0.921723	145.321	145.336	0.0144	68.8511	67.12	69.5903	2.47027	0.984584	-175.207	1.01069	-73.0678	0.594027
142	USV	TRUE	0.716557	145.748	145.75	0.002	69.6235	69.3207	69.7215	0.400784	0.153333	176.854	1.03234	-76.5869	0.502561
143	USV	TRUE	0.707887	159.227	159.291	0.0644	67.4341	62.721	76.8357	14.1148	6.99245	-210.519	1.00918	-78.2784	0.522873
144	USV	TRUE	0.910678	159.387	159.391	0.0032	65.5628	65.0118	67.3859	2.37409	0.947833	749.038	1.01507	-70.4302	0.704995
145	USV	TRUE	0.969052	159.633	159.636	0.0036	68.1541	66.6029	69.3193	2.71642	0.972343	-799.094	1.00765	-68.4142	0.707875
146	USV	TRUE	0.898806	159.774	159.776	0.0016	75.0734	74.2896	77.2821	2.99252	1.22894	-1870.32	1.02557	-66.0162	0.790644
147	USV	TRUE	0.600233	159.899	159.904	0.0048	72.7782	71.5016	77.9884	6.48676	1.86957	1041.31	1.11832	-73.6567	0.609899
148	USV	TRUE	0.618361	479.949	479.953	0.0032	84.1887	81.3313	87.1946	5.86332	2.07694	1894.14	1.00102	-79.7602	0.5453
149	USV	TRUE	0.86221	480.176	480.182	0.0064	78.4199	77.7445	78.8913	1.14686	0.286459	87.3401	1.12376	-58.2152	0.836997
150	USV	TRUE	0.877482	480.278	480.294	0.0156	72.7215	72.0149	73.3245	1.30966	0.409344	37.3439	1.04007	-68.8947	0.692156
151	USV	TRUE	0.777462	480.424	480.428	0.0036	64.9144	64.1982	65.7791	1.58087	0.546684	-235.702	1.44671	-58.8473	0.78803
152	USV	TRUE	0.803622	480.588	480.59	0.0024	64.4468	64.3354	65.0034	0.667973	0.240498	139.161	1.15623	-63.8255	0.70268
153	USV	TRUE	0.975843	480.71	480.775	0.0652	65.7771	64.8828	68.0012	3.11848	0.687294	1.59954	1.03151	-62.6873	0.714524
154	USV	TRUE	0.698868	480.861	480.879	0.018	73.5429	62.9373	79.3099	16.3726	3.79804	-288.394	1.74823	-69.848	0.710469
155	USV	TRUE	0.9428	480.95	480.979	0.0292	71.4441	70.791	72.9932	2.20223	0.643837	16.1338	1.04548	-63.3852	0.772018
156	USV	TRUE	0.998127	481.046	481.441	0.395	80.2961	73.2976	82.2783	8.98069	3.51791	-2.3682	2.54888	-68.7747	0.647628
157	USV	TRUE	0.975708	481.353	481.733	0.38	79.1262	71.0481	84.4098	13.3617	4.16641	-21.8567	2.76342	-72.9535	0.573939
158	USV	TRUE	0.615774	512.165	512.186	0.0208	74.3528	74.312	79.7877	5.4757	2.52447	273.442	1.01591	-69.6333	0.589012
159	USV	TRUE	0.781077	512.266	512.32	0.054	73.884	71.3845	81.6704	10.286	3.90838	-157.559	1.10709	-77.4341	0.494649
160	USV	TRUE	0.964386	512.509	512.538	0.0284	79.7216	79.354	88.5113	9.15731	4.62451	324.722	1.00035	-68.8816	0.611424
161	USV	TRUE	0.958029	512.655	512.658	0.0024	77.7572	77.4604	77.8611	0.400784	0.146947	55.6644	1.07689	-67.039	0.648854
162	USV	TRUE	0.954805	512.739	512.741	0.002	71.7416	70.7886	72.365	1.57642	0.603871	800.295	1.00949	-68.6781	0.653942
163	USV	TRUE	0.730889	513.418	513.422	0.0048	81.5563	80.2692	85.2005	4.93139	1.86526	-1044.03	1.00085	-73.5003	0.609573
164	USV	TRUE	0.763474	513.523	513.536	0.0132	77.8899	72.6488	80.2693	7.6205	2.80634	357.262	1.49332	-74.5508	0.58643
165	USV	TRUE	0.889716	513.61	513.644	0.034	79.3266	78.8673	82.391	3.52375	1.56425	-96.6464	1.00356	-74.5778	0.582773
166	USV	TRUE	0.895188	513.72	513.738	0.018	72.975	65.359	77.4199	12.0609	3.39618	-473.635	1.31899	-73.0482	0.661443
167	USV	TRUE	0.978496	513.839	513.859	0.02	74.3799	72.5506	77.5145	4.96381	1.83689	58.2797	1.16251	-69.8618	0.712277
168	USV	TRUE	0.902072	514.032	514.053	0.0208	56.8256	53.5136	62.2547	8.74113	3.39167	-441.742	1.01981	-72.7614	0.596395
169	USV	TRUE	0.834026	514.112	514.115	0.0028	75.4408	73.5556	80.4506	6.89496	2.61162	2571.17	1.05222	-74.1683	0.641522
170	USV	TRUE	0.788863	514.717	514.742	0.0256	76.1576	74.0843	81.6226	7.53829	2.75423	133.914	1.26812	-77.5512	0.539432
171	USV	TRUE	0.61898	514.927	514.931	0.0044	70.632	69.886	76.9876	7.10154	2.9537	-1671.66	1.00552	-72.4384	0.581382
172	USV	TRUE	0.839862	515.408	515.433	0.0244	65.2388	56.0627	66.8715	10.8089	4.16219	-502.537	1.0382	-76.356	0.541974
173	USV	TRUE	0.623477	515.542	515.554	0.0116	75.2898	62.9227	77.7219	14.7992	6.65649	-1177.05	1.28152	-75.0952	0.57724
174	USV	TRUE	0.949677	515.64	515.647	0.0076	80.0023	76.7167	80.0591	3.3424	1.35197	-464.764	1.06257	-70.1617	0.712396
175	USV	TRUE	0.827071	565.583	566.053	0.47	77.9124	41.2275	106.599	65.3715	13.5969	1.02889	57.5893	-93.7257	0.19103
176	USV	TRUE	0.738908	566.142	566.167	0.0256	88.6254	77.8371	90.9658	13.1287	4.12082	275.031	1.34715	-80.3024	0.537208
177	USV	TRUE	0.806342	566.274	566.276	0.0016	76.0393	75.0863	76.4579	1.37157	0.556377	857.232	1.02519	-81.0535	0.526473
178	USV	TRUE	0.931294	566.41	566.412	0.002	75.0269	74.537	75.8195	1.28251	0.503743	-665.428	1.01432	-70.3662	0.735819
179	USV	TRUE	0.910226	588.68	588.724	0.0444	64.2701	59.1382	78.3526	19.2144	7.15722	-390.703	1.12842	-75.7487	0.544476
180	USV	TRUE	0.757416	588.911	588.923	0.012	73.5604	70.3476	75.3768	5.02922	1.80505	319.581	1.08584	-73.7302	0.649876
181	USV	TRUE	0.788021	589.076	589.094	0.0184	67.9231	67.3366	68.3571	1.02048	0.46543	-47.4339	1.00389	-69.0416	0.766264
182	USV	TRUE	0.828778	589.161	589.162	0.0016	70.7896	70.6204	71.796	1.17563	0.490049	701.372	1.10925	-69.8163	0.718182
183	USV	TRUE	0.897443	589.359	589.368	0.0088	68.7521	67.6594	71.9881	4.32871	1.48712	-511.679	1.06396	-65.0703	0.77975
184	USV	TRUE	0.79109	591.952	591.967	0.0156	75.8022	68.1599	79.0895	10.9297	4.12687	-729.092	1.04792	-77.7694	0.478201
185	USV	TRUE	0.734034	592.263	592.29	0.0268	71.077	57.6872	77.0246	19.3374	5.3172	502.983	1.32976	-79.6311	0.550888
186	USV	TRUE	0.873239	592.393	592.397	0.0032	63.8717	63.7232	64.6287	0.905474	0.294504	170.086	1.12735	-66.2986	0.659241
187	USV	TRUE	0.762772	592.602	592.637	0.0352	70.9547	59.6559	71.21	11.5542	5.5366	-324.223	1.00176	-71.5633	0.628321
188	USV	TRUE	0.611531	593.104	593.106	0.0016	53.5083	53.5083	53.5083	1.42109e-14	5.0243e-15	3.29355e-12	1	-77.0189	0.525411
189	USV	TRUE	0.729009	593.272	593.276	0.0032	77.3929	77.3632	77.6304	0.267189	0.0845777	-54.1182	1.01256	-69.4893	0.548197
190	USV	TRUE	0.826585	593.443	593.467	0.024	67.9647	67.4614	68.7737	1.31226	0.495546	-14.5085	1.04743	-73.0938	0.575484
191	USV	TRUE	0.622784	593.632	593.692	0.0604	68.7263	65.7318	69.2235	3.49165	1.53311	55.5407	1.00499	-77.0755	0.442511
192	USV	TRUE	0.856872	593.881	594.03	0.1492	68.5446	55.6718	80.4231	24.7514	7.03525	-167.45	1.08697	-67.5988	0.589857
193	USV	TRUE	0.898257	594.16	594.243	0.0824	61.761	57.7115	69.8754	12.164	2.348	-73.8191	1.03991	-59.1178	0.777128
194	USV	TRUE	0.751708	594.528	594.57	0.042	65.5064	58.1922	68.1404	9.94818	2.96849	-229.645	1.02864	-64.9751	0.692151
195	USV	TRUE	0.925468	594.725	594.728	0.0032	69.5195	67.9535	70.6254	2.67189	1.02873	-927.74	1.02625	-64.3456	0.803102
196	USV	TRUE	0.930888	594.902	594.913	0.0108	68.8904	67.8365	69.4471	1.61056	0.403131	84.7102	1.07533	-56.7216	0.867051
197	USV	TRUE	0.903898	594.986	595.011	0.0244	70.2497	66.9871	74.4914	7.50434	2.45529	192.631	1.25858	-63.2037	0.792919
198	USV	TRUE	0.718611	595.246	595.318	0.0716	58.9879	57.9757	71.2223	13.2466	6.4783	-177.473	1.00984	-63.4394	0.716814
199	USV	TRUE	0.8502	595.481	595.504	0.0228	73.5132	68.7182	77.3347	8.61654	3.12659	-105.1	1.61107	-68.626	0.723363
200	USV	TRUE	0.632574	595.596	595.599	0.0024	82.7408	79.2927	83.5869	4.29411	1.71415	-1830.62	1.00902	-74.0302	0.586995
201	USV	TRUE	0.917635	596.914	596.921	0.0064	69.2207	68.5007	71.8171	3.31637	0.928464	-413.51	1.07553	-64.6919	0.651195
202	USV	TRUE	0.784446	597.105	597.192	0.0868	66.8726	57.3319	74.0239	16.6919	4.16139	-67.6492	1.125	-65.5822	0.711343
203	USV	TRUE	0.968854	597.349	597.354	0.0044	64.6861	64.1888	65.4876	1.29884	0.455032	312.707	1.00609	-60.4799	0.770262
204	USV	TRUE	0.813134	597.501	597.521	0.0208	57.5926	56.2767	58.5325	2.25583	0.675996	-12.6464	1.09686	-57.5825	0.844844
205	USV	TRUE	0.950355	597.616	597.618	0.002	72.2756	71.2202	73.331	2.11079	0.756454	1007.05	1.00618	-68.9444	0.762805
206	USV	TRUE	0.770892	597.823	597.829	0.006	60.8759	60.2197	62.4946	2.27487	0.789359	-385.191	1.00097	-65.75	0.712237
207	USV	TRUE	0.737105	597.967	597.996	0.0288	70.5242	61.5758	82.8262	21.2504	6.53595	-392.109	1.86625	-62.3753	0.795496
208	USV	TRUE	0.788549	598.067	598.087	0.02	67.7549	64.4595	70.0397	5.58019	1.78997	241.115	1.11362	-58.9358	0.857929
209	USV	TRUE	0.913804	598.168	598.178	0.01	70.8813	70.1463	71.2784	1.13216	0.418703	-66.8325	1.03889	-57.5405	0.846409
210	USV	TRUE	0.962923	598.291	598.303	0.0124	70.9054	70.6022	71.2616	0.659405	0.189868	10.4681	1.01411	-60.808	0.843085
211	USV	TRUE	0.70985	598.388	598.391	0.0024	87.1946	86.638	87.3059	0.667973	0.240498	139.161	1.15623	-75.6297	0.604861
212	USV	TRUE	0.973318	599.631	599.692	0.0608	60.1342	56.3764	63.9242	7.5478	2.6076	-73.6516	1.03654	-69.1011	0.704597
213	USV	TRUE	0.994866	599.801	599.835	0.034	63.6122	59.8196	78.2882	18.4687	6.8671	511.313	1.03595	-65.1893	0.792848
214	USV	TRUE	0.752142	600.003	600.008	0.0052	58.9306	56.0658	61.0088	4.943	1.52907	-908.411	1.00641	-60.9505	0.794591
215	USV	TRUE	0.867749	600.128	600.158	0.0304	62.1421	59.12	78.1516	19.0316	8.15746	-566.617	1.12137	-66.3236	0.779199
						0.0255116
