# Supplementary material for: Bazedoxifene reverses sexually dimorphic autistic-like abnormalities in biallelic MDGA1-mutant mice
Source: EMBO Mol Med. 2026 Mar 20;18(4):1358–98. doi: 10.1038/s44321-026-00402-y (PMC13084050; doi:10.1038/s44321-026-00402-y)
Supplement: Supplementary file 20 — Source data Fig. 7 [file 44321_2026_402_MOESM20_ESM.zip › Panel I and J/Batch2/WT_BZ_44.xlsx]

## Sheet: Sheet1
ID	Label	Accepted	Score	Begin Time (s)	End Time (s)	Call Length (s)	Principal Frequency (kHz)	Low Freq (kHz)	High Freq (kHz)	Delta Freq (kHz)	Frequency Standard Deviation (kHz)	Slope (kHz/s)	Sinuosity	Mean Power (dB/Hz)	Tonality
1	USV	TRUE	0.929819	1.21294	1.24214	0.0292	74.3597	74.3266	74.8183	0.491772	0.233987	-15.834	1.00049	-69.7889	0.629061
2	USV	TRUE	0.614518	2.06347	2.07067	0.0072	87.5854	86.8476	95.0407	8.19316	3.44095	1152.16	1.00077	-76.7727	0.578203
3	USV	TRUE	0.742573	2.38787	2.43067	0.0428	92.4813	75.0012	92.5502	17.549	7.77304	7.68809	1.34865	-70.6977	0.581053
4	USV	TRUE	0.836158	2.75827	2.76227	0.004	86.1383	85.8043	89.0106	3.20627	0.945213	392.518	1.47675	-70.9748	0.666601
5	USV	TRUE	0.810355	2.91387	2.92547	0.0116	80.4439	79.1821	86.7696	7.58745	2.41455	-639.459	1.20045	-67.1376	0.651616
6	USV	TRUE	0.871363	3.2684	3.2828	0.0144	69.7081	68.1864	70.1998	2.01344	0.632433	93.6025	1.03844	-72.3522	0.542908
7	USV	TRUE	0.654843	3.3928	3.398	0.0052	69.4825	68.7478	70.3286	1.58087	0.476174	-283.501	1.00572	-57.5237	0.850343
8	USV	TRUE	0.979843	3.554	3.5784	0.0244	75.4972	71.6082	80.963	9.35485	3.46624	295.98	1.50365	-59.8932	0.784461
9	USV	TRUE	0.87957	3.7836	3.9456	0.162	75.0295	72.6689	98.0826	25.4137	7.17228	-67.3788	1.11767	-60.839	0.780972
10	USV	TRUE	0.726346	4.10173	4.17813	0.0764	73.7239	71.9635	75.4362	3.47276	1.06807	-27.939	1.01292	-59.6629	0.769221
11	USV	TRUE	0.618105	4.28213	4.28373	0.0016	68.7653	68.7207	68.8989	0.178126	0.0833109	5.02488e-12	1.04906	-63.3197	0.697914
12	USV	TRUE	0.98991	4.32253	4.38213	0.0596	66.8684	65.6491	70.3969	4.74776	2.08626	66.2456	1.02339	-71.8368	0.636557
13	USV	TRUE	0.983913	4.45973	4.51733	0.0576	68.9852	66.4472	77.5527	11.1056	4.3932	-149.965	1.07227	-73.3065	0.649567
14	USV	TRUE	0.845719	4.62693	4.62853	0.0016	78.7789	78.5562	79.1796	0.623441	0.249933	-389.651	1.00816	-65.6794	0.786713
15	USV	TRUE	0.891937	4.72653	4.72853	0.002	83.3803	81.5278	84.0216	2.49377	0.972684	-1246.88	1.04101	-71.4293	0.722272
16	USV	TRUE	0.843762	4.89493	4.89653	0.0016	70.1182	69.7709	72.7367	2.9658	1.20901	-1636.53	1.25376	-68.7895	0.66455
17	USV	TRUE	0.970731	5.08707	5.10547	0.0184	80.4499	70.1436	86.0256	15.882	5.83527	-888.926	1.03605	-71.2388	0.588475
18	USV	TRUE	0.975201	5.17987	5.19947	0.0196	72.1472	69.6236	73.048	3.42443	1.02228	-36.7608	1.10203	-64.3878	0.784974
19	USV	TRUE	0.922571	5.31907	5.32067	0.0016	70.0836	69.4868	70.8584	1.37157	0.543759	-857.232	1.00263	-71.0454	0.708699
20	USV	TRUE	0.954544	5.39267	5.39987	0.0072	74.8884	72.0607	76.9912	4.93045	1.6878	-644.509	1.0156	-59.6327	0.857231
21	USV	TRUE	0.907742	5.60667	5.60947	0.0028	73.7724	70.1802	76.4295	6.24926	2.35431	-2383.85	1.00658	-62.0196	0.809741
22	USV	TRUE	0.980093	5.73347	5.75187	0.0184	73.8662	72.4925	74.0371	1.54467	0.646394	-71.3086	1.00987	-59.8822	0.792629
23	USV	TRUE	0.675453	5.82707	5.82867	0.0016	70.9248	70.6932	72.6704	1.9772	0.806008	1091.02	1.23199	-77.3402	0.628353
24	USV	TRUE	0.803111	6.01067	6.01227	0.0016	72.293	68.3475	73.2103	4.86284	2.0485	3039.28	1.03811	-67.5862	0.715905
25	USV	TRUE	0.903662	6.3056	6.3332	0.0276	77.0695	69.7187	78.1847	8.466	2.21308	-26.9861	1.22278	-67.5998	0.66545
26	USV	TRUE	0.963554	6.3684	6.4312	0.0628	70.9668	59.3683	71.9959	12.6275	3.9427	89.9668	1.14084	-70.2574	0.654909
27	USV	TRUE	0.849114	6.5212	6.5548	0.0336	74.7954	72.645	81.5577	8.91266	1.81095	-169.049	1.09408	-63.7216	0.716282
28	USV	TRUE	0.907306	6.7508	6.7624	0.0116	82.7431	80.3384	83.092	2.75353	1.05756	-247.852	1.02246	-61.184	0.717097
29	USV	TRUE	0.855201	6.7884	6.8508	0.0624	78.0042	71.9396	78.7525	6.81292	3.1532	102.57	1.01078	-70.0107	0.655647
30	USV	TRUE	0.964624	6.9504	6.9552	0.0048	72.1419	71.3047	78.1302	6.82541	3.33422	-1434.89	1.00186	-66.8666	0.696124
31	USV	TRUE	0.951209	7.18013	7.18373	0.0036	75.6204	73.1266	77.5055	4.37893	1.34077	-84.5649	2.46091	-60.7267	0.799609
32	USV	TRUE	0.908029	7.30093	7.30413	0.0032	81.2378	81.2081	81.4753	0.267189	0.0845777	-54.1182	1.01256	-59.145	0.713861
33	USV	TRUE	0.971162	7.52813	7.55453	0.0264	78.208	77.3264	79.5475	2.22109	0.659319	15.6206	1.04815	-64.5481	0.79045
34	USV	TRUE	0.7805	7.56333	7.60893	0.0456	61.7346	56.6565	65.7862	9.12966	3.45914	-20.043	1.17697	-75.1473	0.493221
35	USV	TRUE	0.964523	7.71533	7.76453	0.0492	71.2234	67.8746	78.7551	10.8805	4.47524	-189.06	1.03709	-64.3729	0.7326
36	USV	TRUE	0.836324	7.86453	7.86613	0.0016	80.9167	80.5694	81.4422	0.872818	0.347517	-545.511	1.00577	-56.6446	0.844597
37	USV	TRUE	0.855093	7.97133	7.97973	0.0084	82.2598	81.4582	83.1207	1.66251	0.544136	-39.7079	1.14232	-60.7954	0.796326
38	USV	TRUE	0.911985	8.08347	8.09027	0.0068	80.2639	79.5314	83.6983	4.16683	1.83813	-623.906	1.00099	-64.9459	0.711519
39	USV	TRUE	0.938288	8.13707	8.15387	0.0168	74.7608	69.973	78.6262	8.65323	2.952	122.601	1.70298	-66.6896	0.71727
40	USV	TRUE	0.932449	8.59347	8.66187	0.0684	83.9002	81.7354	95.347	13.6116	4.93792	-15.2713	1.19068	-61.4188	0.707349
41	USV	TRUE	0.909429	8.91107	8.92147	0.0104	73.4634	71.4446	83.1286	11.684	4.81998	1309.54	1.05715	-63.3936	0.796244
42	USV	TRUE	0.976496	9.01387	9.07467	0.0608	93.0886	79.2553	96.3633	17.108	6.57047	-194.691	1.24595	-66.3419	0.772914
43	USV	TRUE	0.68385	9.3132	9.3208	0.0076	78.3679	71.2202	78.8874	7.66717	3.34398	1256.93	1.12528	-72.2476	0.450077
44	USV	TRUE	0.775711	9.79	9.7916	0.0016	69.521	69.2716	69.5923	0.320627	0.129065	155.86	1.04572	-72.2201	0.554671
45	USV	TRUE	0.754452	9.8648	9.8832	0.0184	64.6355	61.5846	69.6627	8.07803	3.20227	328.8	1.17018	-79.888	0.532188
46	USV	TRUE	0.615511	9.982	9.9872	0.0052	74.0092	73.7568	74.1353	0.378518	0.14387	-26.1806	1.02719	-78.5153	0.454723
47	USV	TRUE	0.698931	10.0525	10.0729	0.0204	95.7153	93.7716	96.1959	2.42431	0.780933	56.7984	1.06594	-77.321	0.541155
48	USV	TRUE	0.826955	10.1093	10.1217	0.0124	63.2724	63.0573	66.2725	3.21521	1.32093	275.236	1.0092	-71.5492	0.634174
49	USV	TRUE	0.86707	10.2505	10.2641	0.0136	77.7018	75.609	79.4679	3.85897	1.61304	-288.354	1.00634	-67.9859	0.692765
50	USV	TRUE	0.601397	10.5281	10.5329	0.0048	78.6186	71.2115	82.426	11.2145	3.31252	-2036.64	1.07323	-67.43	0.72547
51	USV	TRUE	0.884829	10.6901	10.6929	0.0028	71.9442	70.3337	75.6923	5.35863	1.93828	-1927.93	1.01793	-66.9139	0.750698
52	USV	TRUE	0.726834	10.7789	10.7857	0.0068	78.1399	72.3583	78.9563	6.59809	1.91343	-800.825	1.14394	-62.4978	0.800709
53	USV	TRUE	0.663084	10.9349	10.9369	0.002	69.4434	69.4434	69.4434	2.84217e-14	5.72858e-15	2.2813e-13	1	-73.7583	0.631296
54	USV	TRUE	0.868706	11.0269	11.0289	0.002	85.9592	85.1799	87.2907	2.11079	0.766551	-1007.05	1.01449	-78.2527	0.606768
55	USV	TRUE	0.80305	11.3115	11.3135	0.002	86.8454	86.7385	87.9498	1.21126	0.457013	455.494	1.21742	-74.3866	0.627268
56	USV	TRUE	0.99394	11.4239	11.9989	0.575	81.7724	72.4462	82.783	10.3369	4.40384	13.0494	1.20923	-68.4672	0.595682
57	USV	TRUE	0.985586	12.0232	12.0608	0.0376	68.0203	56.0827	69.0163	12.9336	5.61224	437.982	1.07247	-72.2751	0.653161
58	USV	TRUE	0.657263	12.1492	12.1528	0.0036	82.208	81.4807	82.2822	0.801568	0.275472	-195.669	1.03881	-58.8229	0.79692
59	USV	TRUE	0.857393	12.5224	12.5344	0.012	83.4405	81.4274	85.9086	4.48126	1.66057	352.261	1.08254	-73.0038	0.657194
60	USV	TRUE	0.61173	12.7356	12.7408	0.0052	74.2128	72.6171	75.712	3.09494	1.09225	623.849	1.16888	-62.2703	0.817098
61	USV	TRUE	0.672971	13.0357	13.0421	0.0064	69.6396	68.9049	70.8337	1.92887	0.555182	252.563	1.02689	-71.9528	0.668268
62	USV	TRUE	0.686362	13.5685	13.5709	0.0024	81.0498	80.8494	81.4506	0.601176	0.22042	250.49	1.00609	-73.1114	0.592071
63	USV	TRUE	0.750987	13.6633	13.6649	0.0016	78.8219	78.724	79.098	0.374065	0.153618	233.791	1.01068	-75.7425	0.607538
64	USV	TRUE	0.842373	13.8981	13.8997	0.0016	76.441	76.1649	76.539	0.374065	0.153618	-233.791	1.01068	-63.2676	0.760239
65	USV	TRUE	0.713483	14.0229	14.0365	0.0136	75.4285	73.4603	86.6618	13.2015	5.92432	1058.13	1.02997	-75.4476	0.600586
66	USV	TRUE	0.74993	14.1347	14.1407	0.006	81.828	79.5121	82.1358	2.62374	1.24645	528.538	1.07505	-67.5974	0.727795
67	USV	TRUE	0.776845	14.9551	14.9571	0.002	76.3659	75.3239	77.4079	2.08408	0.909857	1187.08	1.04505	-74.9143	0.618255
68	USV	TRUE	0.703346	15.0536	15.0556	0.002	74.3917	74.3071	74.984	0.676879	0.261574	-290.727	1.08263	-78.502	0.440502
69	USV	TRUE	0.726031	15.174	15.2492	0.0752	74.3722	71.7177	92.2398	20.5222	7.25935	253.822	1.04398	-76.5749	0.445753
70	USV	TRUE	0.615701	15.2804	15.2832	0.0028	58.1632	57.972	59.8411	1.86911	0.778521	699.236	1.03014	-73.7329	0.58685
71	USV	TRUE	0.982213	15.3668	15.4316	0.0648	73.144	71.7001	74.5872	2.88706	0.790315	2.15998	1.03817	-71.7367	0.663813
72	USV	TRUE	0.616324	15.5392	15.5408	0.0016	73.4568	73.3855	73.7062	0.320627	0.129065	-155.86	1.04572	-74.3215	0.584214
73	USV	TRUE	0.637557	15.7336	15.7432	0.0096	75.2249	74.7062	76.3889	1.6827	0.558416	31.8528	1.14386	-73.1708	0.657352
74	USV	TRUE	0.768128	16.0413	16.0601	0.0188	82.0014	73.1324	87.5804	14.4479	3.69882	-389.746	1.5548	-74.3512	0.603735
75	USV	TRUE	0.609775	16.1465	16.1481	0.0016	78.6161	77.1377	79.3821	2.24439	0.902684	1402.74	1.01271	-69.3025	0.668667
76	USV	TRUE	0.745144	16.2513	16.2617	0.0104	80.6442	73.7195	82.1731	8.45357	2.15985	-595.34	1.16293	-66.1901	0.730294
77	USV	TRUE	0.936702	16.3973	16.4497	0.0524	70.997	65.4822	76.2384	10.7562	4.37826	-186.282	1.0821	-72.3132	0.599629
78	USV	TRUE	0.87197	16.5421	16.5953	0.0532	71.5511	70.2644	75.3309	5.06646	1.91823	-78.4635	1.01337	-66.0506	0.707339
79	USV	TRUE	0.957763	16.6813	16.7773	0.096	73.1162	68.8015	78.1557	9.35416	2.32866	0.325764	1.1025	-70.8699	0.588968
80	USV	TRUE	0.945922	16.8693	16.8725	0.0032	77.8543	72.1839	79.4797	7.29575	2.51121	-2201.84	1.02339	-68.5769	0.738097
81	USV	TRUE	0.943913	17.0033	17.0125	0.0092	80.3042	76.0357	81.3977	5.36203	2.18877	560.436	1.36437	-67.1875	0.708154
82	USV	TRUE	0.785026	17.1159	17.1207	0.0048	75.8978	75.5489	75.9274	0.378518	0.108388	47.2026	1.01328	-61.2322	0.803261
83	USV	TRUE	0.918691	17.2143	17.2299	0.0156	76.3689	73.4639	78.0145	4.55053	1.2248	-73.6304	1.34898	-64.6082	0.728325
84	USV	TRUE	0.816045	17.3619	17.4007	0.0388	71.9408	70.4091	78.5688	8.15972	3.2263	-190.721	1.03205	-61.874	0.723327
85	USV	TRUE	0.652432	17.5291	17.5311	0.002	73.4958	73.2197	73.7719	0.552191	0.182612	-227.747	1.03518	-63.3073	0.763956
86	USV	TRUE	0.871444	17.6379	17.6395	0.0016	74.9657	74.4936	75.6158	1.12219	0.445538	-701.372	1.00392	-64.5715	0.790339
87	USV	TRUE	0.807472	17.7663	17.7715	0.0052	87.2279	84.6822	88.6381	3.95588	0.965669	512.52	1.11062	-71.735	0.600062
88	USV	TRUE	0.988344	17.8999	17.9587	0.0588	71.9709	69.8697	73.6713	3.80158	1.15874	28.3445	1.04844	-66.2257	0.78404
89	USV	TRUE	0.760499	18.0944	18.1392	0.0448	84.2373	67.084	94.5018	27.4178	8.36203	-514.608	1.13977	-67.2297	0.594719
90	USV	TRUE	0.727925	18.2692	18.272	0.0028	74.3862	74.0893	74.683	0.593754	0.201156	204.986	1.00077	-66.102	0.71519
91	USV	TRUE	0.897369	18.366	18.374	0.008	81.3956	80.0713	82.3102	2.2389	0.714598	91.163	1.26325	-66.1941	0.726075
92	USV	TRUE	0.780294	18.5112	18.5328	0.0216	76.3329	71.7148	77.7815	6.06673	2.30577	-164.173	1.3896	-73.8517	0.60197
93	USV	TRUE	0.990723	18.6384	18.7128	0.0744	71.2481	68.8461	79.0826	10.2365	3.7077	-149.87	1.04314	-67.5051	0.715376
94	USV	TRUE	0.975283	18.796	18.8424	0.0464	74.2142	70.0169	85.4112	15.3943	5.45819	233.967	1.23828	-64.9739	0.703961
95	USV	TRUE	0.965365	18.9456	19.08	0.1344	71.875	69.692	87.3952	17.7032	4.99548	5.69021	1.14065	-66.3323	0.719702
96	USV	TRUE	0.814868	19.2105	19.2193	0.0088	72.5829	71.2595	77.2513	5.99181	1.65544	-491.775	1.12736	-68.2046	0.643863
97	USV	TRUE	0.801776	19.3605	19.3869	0.0264	76.8963	72.3403	79.9081	7.56771	2.69536	190.22	1.11528	-71.3571	0.643554
98	USV	TRUE	0.967962	19.5337	19.5393	0.0056	71.5492	68.714	71.7867	3.07268	1.13815	-538.553	1.19133	-60.7834	0.735381
99	USV	TRUE	0.900493	19.7021	19.7049	0.0028	70.5075	68.5036	72.1107	3.60705	1.23456	-1256.43	1.00248	-64.1732	0.774645
100	USV	TRUE	0.994918	19.7753	19.7913	0.016	74.6374	72.2628	79.0881	6.82525	2.05933	316.913	1.08658	-60.1046	0.843707
101	USV	TRUE	0.936784	19.9089	19.9457	0.0368	71.9687	71.0146	72.4611	1.44653	0.479209	-29.9694	1.0058	-59.4001	0.846524
102	USV	TRUE	0.848581	19.9401	20.0433	0.1032	72.456	68.7352	79.092	10.3568	3.90901	75.8044	1.03361	-63.8762	0.731237
103	USV	TRUE	0.949246	20.2567	20.2683	0.0116	71.9333	67.8398	72.3208	4.48101	1.67571	-385.219	1.01627	-58.3635	0.838822
104	USV	TRUE	0.970564	20.4471	20.4487	0.0016	71.9654	70.6383	72.758	2.1197	0.847153	-1324.81	1.00811	-61.0324	0.852256
105	USV	TRUE	0.829727	20.5487	20.5507	0.002	80.9101	78.2738	82.8873	4.61347	1.87312	-2475.95	1.00863	-61.7636	0.810131
106	USV	TRUE	0.801406	20.6567	20.6587	0.002	78.8231	78.2174	80.4173	2.19986	0.862726	-1112.02	1.04361	-62.3614	0.811138
107	USV	TRUE	0.966587	20.8627	20.8807	0.018	73.0821	69.8535	73.98	4.12659	1.64491	267.556	1.03461	-57.1778	0.853677
108	USV	TRUE	0.655407	20.9799	20.9839	0.004	69.3118	68.9853	69.3564	0.371096	0.143359	97.8344	1.00812	-57.5197	0.853579
109	USV	TRUE	0.931838	21.296	21.3092	0.0132	90.5436	87.9884	92.6264	4.63795	1.78315	225.659	1.20672	-73.0915	0.595165
110	USV	TRUE	0.992198	21.4048	21.4356	0.0308	73.5174	66.8221	81.8643	15.0423	6.40004	-439.631	1.17747	-65.8842	0.778864
111	USV	TRUE	0.936989	21.5924	21.6272	0.0348	66.9287	65.0361	67.912	2.87581	0.939056	-36.1798	1.04585	-60.6707	0.79665
112	USV	TRUE	0.691984	21.8224	21.8312	0.0088	68.2523	63.8345	68.7567	4.92217	2.24356	-568.563	1.00792	-54.3503	0.840554
113	USV	TRUE	0.960068	21.9268	21.9436	0.0168	71.4072	70.3068	71.6892	1.38239	0.433359	48.1563	1.03401	-61.5451	0.776427
114	USV	TRUE	0.821774	22.8157	22.8281	0.0124	70.1195	69.584	72.5172	2.93316	1.04202	183.588	1.06814	-75.396	0.64811
115	USV	TRUE	0.719446	22.8713	22.8773	0.006	74.4061	72.3785	81.8313	9.45274	3.44352	-1683.95	1.04144	-77.5432	0.543966
116	USV	TRUE	0.715608	23.1859	23.1899	0.004	67.7218	67.1575	68.3825	1.22498	0.444588	-299.089	1.00487	-66.6871	0.64157
117	USV	TRUE	0.772622	23.3475	23.3499	0.0024	73.2183	72.7507	74.8882	2.13751	0.80916	-890.631	1.0588	-78.6788	0.463069
118	USV	TRUE	0.884583	23.6651	23.6763	0.0112	70.9418	68.3959	70.9685	2.57267	1.28236	-237.505	1.00416	-68.1828	0.577945
119	USV	TRUE	0.929145	23.8199	23.8231	0.0032	76.7445	74.5179	81.3461	6.82817	2.69001	-2344.09	1.18976	-71.0134	0.660037
120	USV	TRUE	0.743311	24.0075	24.0571	0.0496	72.7975	72.4156	73.6069	1.19128	0.40029	2.25422	1.01224	-64.9154	0.788811
121	USV	TRUE	0.916229	24.2252	24.2268	0.0016	72.8022	71.1368	75.0021	3.86534	1.53301	-2415.84	1.00105	-66.6243	0.768736
122	USV	TRUE	0.954346	24.3428	24.3596	0.0168	72.674	69.3375	75.238	5.90043	2.29675	-342.813	1.00659	-65.0018	0.775008
123	USV	TRUE	0.873793	24.4876	24.4896	0.002	80.8475	78.8925	81.5912	2.69861	0.999023	-1276.78	1.02916	-66.6652	0.788205
124	USV	TRUE	0.985743	24.59	24.6376	0.0476	78.8322	69.8684	79.6428	9.77433	3.85966	-206.946	1.09184	-69.6937	0.70476
125	USV	TRUE	0.921068	24.7672	24.7876	0.0204	73.1409	70.1999	74.1954	3.99543	1.51029	167.123	1.04841	-69.7131	0.663025
126	USV	TRUE	0.870591	24.9164	24.918	0.0016	80.2073	80.047	81.0623	1.01532	0.428059	623.441	1.08105	-73.0445	0.656383
127	USV	TRUE	0.898717	25.0268	25.0312	0.0044	72.6439	72.3099	72.681	0.371096	0.14037	85.8971	1.00787	-66.9928	0.725983
128	USV	TRUE	0.873009	25.1857	25.1937	0.008	78.0093	76.5668	78.8746	2.30782	0.796769	101.075	1.31417	-66.4901	0.774811
129	USV	TRUE	0.803675	25.2785	25.3117	0.0332	67.1485	55.8624	67.5226	11.6602	6.05083	351.443	1.00005	-78.4922	0.491723
130	USV	TRUE	0.8189	25.3749	25.3781	0.0032	67.2301	66.191	67.7645	1.57345	0.578708	-517.988	1.02521	-71.2929	0.664268
131	USV	TRUE	0.696742	25.4757	25.4957	0.02	86.7386	85.3595	95.6824	10.3229	4.68501	-564.129	1.15156	-77.362	0.588294
132	USV	TRUE	0.793963	25.9153	25.9317	0.0164	69.1562	68.7948	69.515	0.720204	0.25664	33.9078	1.00828	-64.0963	0.543626
133	USV	TRUE	0.846706	26.0679	26.1507	0.0828	74.6206	70.0166	75.7784	5.76177	1.92799	-52.3073	1.00727	-65.8566	0.59811
134	USV	TRUE	0.920518	26.3443	26.3739	0.0296	70.5956	64.7748	76.7187	11.9438	5.37711	349.801	1.11328	-72.7488	0.551941
135	USV	TRUE	0.816171	26.5443	26.5939	0.0496	64.3246	60.3311	67.9922	7.66111	1.87896	-31.4583	1.14922	-62.4179	0.776164
136	USV	TRUE	0.991411	26.6875	26.7003	0.0128	71.123	68.3924	71.6357	3.24329	1.0886	244.141	1.02804	-63.2612	0.784501
137	USV	TRUE	0.934094	26.8203	26.8427	0.0224	71.7006	70.7921	72.0834	1.29129	0.410263	35.8748	1.00745	-63.0078	0.837377
138	USV	TRUE	0.748556	26.9527	26.9599	0.0072	69.4293	68.4116	71.0686	2.65705	0.957627	389.115	1.054	-67.3216	0.667248
139	USV	TRUE	0.980922	27.0475	27.0567	0.0092	71.7162	70.4856	73.0906	2.60509	1.03657	332.483	1.0447	-59.0703	0.863944
140	USV	TRUE	0.693365	27.1432	27.1536	0.0104	69.9258	68.9846	70.2644	1.27984	0.319999	-13.7768	1.05145	-55.8305	0.84367
141	USV	TRUE	0.923353	27.3088	27.32	0.0112	89.2182	83.3615	98.6847	15.3232	4.37339	1293.51	1.00788	-75.4525	0.630208
142	USV	TRUE	0.883265	27.4352	27.4412	0.006	73.9472	73.7138	75.2689	1.55508	0.653282	231.279	1.043	-67.3334	0.769499
143	USV	TRUE	0.760728	27.9344	27.9376	0.0032	71.7719	70.4954	72.6403	2.14494	0.7577	-688.074	1.00621	-57.9144	0.837897
144	USV	TRUE	0.936208	28.1049	28.1433	0.0384	69.2119	67.9259	70.867	2.94108	0.777778	-22.4131	1.02877	-54.8936	0.874781
145	USV	TRUE	0.837977	28.3277	28.3433	0.0156	81.4674	79.5526	84.6355	5.08295	1.55483	-325.278	1.13654	-60.7125	0.854558
146	USV	TRUE	0.836758	28.5577	28.5637	0.006	72.7813	71.0605	74.1326	3.07217	1.44062	500.908	1.00592	-51.6765	0.919321
147	USV	TRUE	0.922096	28.6609	28.6741	0.0132	83.4176	82.7274	86.4613	3.73392	1.14624	-274.669	1.00732	-59.9224	0.842687
148	USV	TRUE	0.716995	28.8841	28.8913	0.0072	73.444	72.5769	76.5972	4.02031	1.52594	616.908	1.03166	-60.9457	0.771062
149	USV	TRUE	0.868928	29.0121	29.1181	0.106	66.3249	62.5061	76.5484	14.0423	5.28554	-116.57	1.02854	-55.1106	0.847509
150	USV	TRUE	0.941661	29.2359	29.2399	0.004	74.7812	73.0222	75.1301	2.10783	0.6527	437.219	1.08426	-56.0437	0.886456
151	USV	TRUE	0.803322	29.8483	29.8983	0.05	91.9825	86.1562	99.5787	13.4225	4.83248	-213.706	1.18	-78.6168	0.490489
152	USV	TRUE	0.883331	29.9287	29.9647	0.036	70.2119	68.8177	72.6389	3.82123	1.15337	53.3755	1.07367	-62.1662	0.848395
153	USV	TRUE	0.926017	30.0924	30.1476	0.0552	66.5122	64.9948	68.0263	3.03147	0.958974	33.261	1.01889	-59.2369	0.789394
154	USV	TRUE	0.973448	30.3232	30.328	0.0048	70.4792	68.9577	72.6315	3.67385	1.14231	-728.531	1.00882	-60.6912	0.7973
155	USV	TRUE	0.898188	30.4484	30.4508	0.0024	71.1461	70.5449	72.0813	1.53634	0.557485	640.141	1.00745	-67.9065	0.776265
156	USV	TRUE	0.852857	30.4912	30.498	0.0068	70.9646	70.6232	70.9943	0.371096	0.123168	44.1945	1.00623	-55.015	0.854007
157	USV	TRUE	0.710998	30.884	30.8884	0.0044	74.4714	73.4436	74.7226	1.27902	0.507443	-288.705	1.00011	-64.2573	0.692552
158	USV	TRUE	0.789405	31.036	31.0444	0.0084	69.0959	68.936	69.2726	0.33667	0.11083	13.6933	1.00758	-68.1613	0.690383
159	USV	TRUE	0.945678	31.1909	31.1953	0.0044	77.2636	74.3245	79.7202	5.39574	2.13676	-1284.69	2.04364	-66.897	0.729996
160	USV	TRUE	0.956923	31.3025	31.3081	0.0056	80.5459	76.1628	81.8554	5.69261	2.46647	1213.28	1.20005	-65.4277	0.781133
161	USV	TRUE	0.845537	31.4577	31.4597	0.002	74.354	72.5906	74.9062	2.31564	0.839344	-1036.95	1.06858	-71.6841	0.681843
162	USV	TRUE	0.925585	31.5553	31.5581	0.0028	78.8035	75.8793	79.4418	3.56252	1.30459	-1233.45	1.10798	-58.9607	0.863375
163	USV	TRUE	0.901682	31.6457	31.6637	0.018	73.5336	72.9547	77.5893	4.63463	1.43836	80.6597	1.25579	-56.278	0.85602
164	USV	TRUE	0.843076	31.7577	31.7629	0.0052	81.9525	76.8714	82.0642	5.19277	2.13333	-1016.43	1.10819	-59.1251	0.84416
165	USV	TRUE	0.943689	31.9985	32.0077	0.0092	72.0475	70.3348	78.414	8.07919	2.62585	-804.424	1.04533	-62.2871	0.768404
166	USV	TRUE	0.741822	32.1413	32.1581	0.0168	69.8373	68.7017	71.3921	2.69043	0.84823	130.075	1.02682	-58.4764	0.774429
167	USV	TRUE	0.794193	32.2486	32.2874	0.0388	73.0444	70.2583	73.1637	2.90544	1.43196	73.5442	1.00044	-69.5571	0.715342
168	USV	TRUE	0.905613	32.8222	32.8262	0.004	71.2424	70.7415	71.8142	1.07266	0.436841	-247.121	1.02362	-63.6672	0.770726
169	USV	TRUE	0.614132	32.9594	32.961	0.0016	74.3131	74.3131	74.3131	0	4.6998e-15	1.07535e-11	1	-78.5649	0.481987
170	USV	TRUE	0.988361	33.2832	33.286	0.0028	78.9818	78.3472	79.1339	0.786724	0.280515	249.165	1.05648	-65.0447	0.722202
171	USV	TRUE	0.843779	33.2832	33.2852	0.002	78.5203	77.9281	78.6049	0.676879	0.261574	290.727	1.08263	-65.1113	0.708096
172	USV	TRUE	0.650478	33.5204	33.5468	0.0264	68.1416	67.6233	68.6295	1.0062	0.394822	27.8457	1.0048	-71.71	0.582112
173	USV	TRUE	0.929647	33.666	33.6904	0.0244	73.0516	71.6099	74.5002	2.89034	1.03939	-81.3002	1.03991	-70.0145	0.711675
174	USV	TRUE	0.931501	33.76	33.764	0.004	74.7977	71.7399	75.5696	3.82971	1.19662	-840.701	1.0721	-76.7049	0.603986
175	USV	TRUE	0.83282	33.8732	33.8768	0.0036	80.3797	75.934	81.1961	5.26214	1.61841	-1110.81	1.18982	-71.2463	0.71461
176	USV	TRUE	0.90415	34.3077	34.3265	0.0188	73.8345	70.2819	75.8588	5.57686	1.93308	-188.501	1.28013	-65.1443	0.791958
177	USV	TRUE	0.933633	34.4341	34.4641	0.03	69.7976	64.3894	72.6242	8.23478	2.05841	-196.438	1.04255	-64.1802	0.785554
178	USV	TRUE	0.985453	34.5465	34.5677	0.0212	73.0708	72.6574	73.9749	1.31745	0.44222	-3.90581	1.02107	-62.0063	0.838564
179	USV	TRUE	0.796494	34.6501	34.6709	0.0208	73.2854	72.4515	73.7053	1.25382	0.444606	45.5693	1.01584	-60.5286	0.841849
180	USV	TRUE	0.806715	35.0509	35.0669	0.016	75.9404	72.2266	76.5668	4.3402	1.50506	-240.091	1.07576	-68.3829	0.59276
181	USV	TRUE	0.975475	35.179	35.2254	0.0464	57.7838	54.7807	73.3138	18.5331	8.07914	390.419	1.08285	-73.5151	0.495972
182	USV	TRUE	0.990109	35.4114	35.415	0.0036	77.0741	76.5657	77.1892	0.623441	0.213858	157.21	1.02197	-57.5576	0.857406
183	USV	TRUE	0.82675	35.5266	35.5294	0.0028	81.3089	80.2624	81.6355	1.37306	0.469332	-231.493	1.39563	-57.8075	0.853533
184	USV	TRUE	0.925836	35.7334	35.751	0.0176	70.6211	66.0002	70.8449	4.8447	2.22234	272.053	1.0176	-57.7758	0.764935
185	USV	TRUE	0.993001	35.835	35.8598	0.0248	74.094	70.819	77.6694	6.85043	2.05759	228.042	1.08033	-58.0868	0.860631
186	USV	TRUE	0.722568	35.9498	35.9618	0.012	68.9183	68.3432	70.1652	1.82192	0.520511	-149.139	1.00917	-55.2943	0.852278
187	USV	TRUE	0.837965	36.1684	36.1708	0.0024	75.8479	74.2447	76.6494	2.4047	0.881679	-1001.96	1.01831	-45.5552	0.925937
188	USV	TRUE	0.677438	36.2668	36.2752	0.0084	73.6976	70.6444	77.621	6.97661	2.05514	-692.772	1.03142	-47.8361	0.923204
189	USV	TRUE	0.988685	36.4	36.434	0.034	79.7876	68.3059	80.1884	11.8825	4.2353	359.058	1.08691	-53.7845	0.863726
190	USV	TRUE	0.81233	36.5196	36.528	0.0084	67.9705	67.9334	68.297	0.363674	0.142577	17.7395	1.01463	-53.7659	0.847555
191	USV	TRUE	0.937347	36.8328	36.8508	0.018	77.872	73.3839	79.6401	6.25616	1.6094	139.431	1.52542	-59.9773	0.858171
192	USV	TRUE	0.997312	37.7833	37.8597	0.0764	66.7106	64.9703	67.9301	2.95977	0.921027	23.1889	1.01448	-62.5233	0.770869
193	USV	TRUE	0.694773	37.9361	37.9381	0.002	70.8331	70.8331	70.8331	1.42109e-14	4.76647e-15	-2.48638e-12	1	-71.7905	0.636292
194	USV	TRUE	0.641651	37.9897	38.0061	0.0164	68.5397	68.1929	69.1757	0.982755	0.37307	-57.673	1.01226	-66.1906	0.638986
195	USV	TRUE	0.785597	38.127	38.1286	0.0016	70.0408	70.0408	70.0408	1.42109e-14	4.35117e-15	9.93014e-12	1	-71.5872	0.658115
196	USV	TRUE	0.638548	38.619	38.7038	0.0848	74.8253	54.9419	91.5246	36.5827	9.67284	127.061	5.27845	-86.9617	0.242362
197	USV	TRUE	0.84306	38.9818	38.9866	0.0048	69.3664	69.1553	69.3789	0.223608	0.0762523	27.5275	1.00572	-68.6588	0.654381
198	USV	TRUE	0.892384	39.2492	39.2792	0.03	70.0016	69.9164	80.4721	10.5557	5.28087	370.836	1.02764	-74.4674	0.584848
199	USV	TRUE	0.907965	39.3816	39.39	0.0084	79.1091	76.799	79.7982	2.99922	1.11673	-187.469	1.27311	-69.3858	0.775673
200	USV	TRUE	0.727602	39.5092	39.532	0.0228	73.4824	73.1203	78.5908	5.47049	2.7918	239.411	1.00023	-61.824	0.774974
201	USV	TRUE	0.753351	39.6364	39.6496	0.0132	71.8193	70.8327	71.8234	0.990705	0.408014	80.901	1.0015	-63.2942	0.702885
202	USV	TRUE	0.899151	40.0364	40.0424	0.006	78.8531	76.248	79.6621	3.41408	1.28516	623.714	1.13313	-64.7807	0.79645
203	USV	TRUE	0.833038	40.1613	40.1637	0.0024	81.7113	81.1324	84.9176	3.78518	1.42362	-1502.94	1.12942	-64.2716	0.789799
204	USV	TRUE	0.966811	40.2541	40.2921	0.038	77.6587	76.9589	86.6983	9.7394	4.50277	-271.781	1.01537	-69.713	0.720971
205	USV	TRUE	0.645347	40.5001	40.5213	0.0212	75.0691	74.5583	97.7081	23.1498	10.9599	-1109.75	1.00549	-74.9091	0.49845
206	USV	TRUE	0.933643	40.6801	40.6873	0.0072	67.0758	65.8332	67.0847	1.2515	0.557604	-184.682	1.0046	-70.4382	0.699739
207	USV	TRUE	0.878938	40.8785	40.9157	0.0372	69.7439	68.7743	72.683	3.90872	1.24581	71.1757	1.05121	-67.7761	0.718881
208	USV	TRUE	0.976865	41.0409	41.0425	0.0016	80.2494	80.2494	80.2494	1.42109e-14	4.35117e-15	9.93014e-12	1	-57.0768	0.836992
209	USV	TRUE	0.942992	41.8474	41.9498	0.1024	61.5093	56.8856	73.6538	16.7682	7.11478	-144.826	1.03098	-69.1253	0.705583
210	USV	TRUE	0.964349	42.0478	42.0622	0.0144	81.6187	69.3855	82.0102	12.6247	5.62868	1012.08	1.09592	-58.0394	0.858975
211	USV	TRUE	0.827758	42.1728	42.1784	0.0056	80.509	75.3953	80.8355	5.44027	1.61234	654.454	1.25401	-58.9355	0.790257
212	USV	TRUE	0.747755	42.288	42.3016	0.0136	72.8463	69.9798	75.9858	6.00597	1.61231	-338.98	1.06709	-67.0901	0.709831
213	USV	TRUE	0.849141	43.6349	43.6377	0.0028	91.4606	89.7239	92.9301	3.20627	1.07421	-1092.08	1.00572	-70.3017	0.72474
214	USV	TRUE	0.780598	44.1557	44.1869	0.0312	60.8855	55.7136	89.1345	33.4209	10.7806	155.021	2.67766	-72.1992	0.541236
215	USV	TRUE	0.73306	45.0402	45.0426	0.0024	82.0977	81.5634	82.4985	0.935162	0.33784	389.651	1.00212	-74.7629	0.615783
216	USV	TRUE	0.812197	45.1324	45.1564	0.024	71.7976	68.8062	76.3871	7.58085	2.42826	-201.24	1.19164	-67.0733	0.664457
217	USV	TRUE	0.730419	45.3476	45.3556	0.008	72.2701	70.2074	73.2732	3.06576	1.16368	-356.665	1.02067	-63.0471	0.722361
218	USV	TRUE	0.801872	45.4376	45.4432	0.0056	74.7586	73.7767	75.1246	1.34785	0.501704	243.923	1.06569	-64.829	0.783382
219	USV	TRUE	0.819674	45.5268	45.5308	0.004	71.384	69.6398	72.809	3.16916	1.04301	-784.362	1.00501	-75.8718	0.646428
220	USV	TRUE	0.752625	45.6252	45.6712	0.046	72.55	68.6816	75.5368	6.85525	3.20761	-136.419	1.0252	-68.6101	0.722427
221	USV	TRUE	0.685315	45.9072	45.912	0.0048	73.4449	72.8215	73.764	0.942584	0.289489	-175.761	1.02392	-58.1522	0.862911
222	USV	TRUE	0.961822	46.2065	46.2089	0.0024	72.2887	72.2516	72.6227	0.371096	0.138851	139.161	1.01913	-57.6078	0.808003
223	USV	TRUE	0.976714	46.2069	46.3089	0.102	70.2543	65.7269	72.4338	6.70685	2.29185	-46.2942	1.05222	-63.6693	0.77378
224	USV	TRUE	0.995584	46.3797	46.3861	0.0064	72.7239	71.1282	74.6091	3.48088	1.11024	546.866	1.02066	-58.4503	0.864631
225	USV	TRUE	0.692165	46.5889	46.5981	0.0092	73.6175	69.6444	73.7844	4.13991	1.96701	-442.91	1.03732	-65.0698	0.643905
226	USV	TRUE	0.992201	46.8757	46.8913	0.0156	80.8527	74.8284	83.0496	8.22124	2.33342	325.653	1.5136	-57.0848	0.870381
227	USV	TRUE	0.874232	49.6725	49.7121	0.0396	76.0173	66.9928	85.0905	18.0977	9.8446	-463.109	1.00493	-76.9096	0.43655
228	USV	TRUE	0.886345	50.0918	50.0946	0.0028	67.8203	67.5531	68.2211	0.667973	0.246149	249.165	1.00352	-63.4586	0.673105
229	USV	TRUE	0.842032	50.251	50.2978	0.0468	65.0655	62.1064	73.7948	11.6884	5.19297	222.402	1.08594	-72.0018	0.65737
230	USV	TRUE	0.810136	50.7138	50.729	0.0152	85.5451	85.1799	88.0686	2.88865	1.24826	199.775	1.00509	-68.8855	0.579505
231	USV	TRUE	0.814227	50.8486	50.8606	0.012	72.2511	69.2268	72.6234	3.39661	1.59181	-294.194	1.00179	-75.8872	0.509835
232	USV	TRUE	0.823422	51.0638	51.0654	0.0016	74.3254	74.0582	75.3051	1.24688	0.520276	-779.302	1.05662	-61.2061	0.854816
233	USV	TRUE	0.957553	51.3972	51.3992	0.002	71.5839	69.1792	73.2493	4.07018	1.54182	-2047.18	1.00351	-75.561	0.557758
234	USV	TRUE	0.926884	51.5864	51.6484	0.062	73.1497	71.6384	74.6848	3.04637	1.53797	-47.3827	1.00091	-74.8283	0.444334
235	USV	TRUE	0.874461	51.8572	51.8636	0.0064	89.4477	83.9159	90.2383	6.32243	2.72208	1010.71	1.00493	-74.309	0.668498
236	USV	TRUE	0.610378	51.968	51.9696	0.0016	100.375	99.3058	101.8	2.49377	0.989262	1558.6	1.00209	-81.1258	0.481588
237	USV	TRUE	0.745962	52.1685	52.1705	0.002	96.1721	94.7114	96.2166	1.50517	0.599829	632.348	1.21078	-73.1522	0.598942
238	USV	TRUE	0.764126	52.2089	52.2189	0.01	75.4941	71.7625	79.5524	7.78993	3.79342	-801.949	1.00353	-74.1679	0.484978
239	USV	TRUE	0.874712	52.6553	52.6773	0.022	71.0978	70.755	72.1596	1.40461	0.505688	-9.02645	1.03171	-61.7027	0.786068
240	USV	TRUE	0.931498	52.7917	52.8853	0.0936	71.5757	69.2147	84.1108	14.8961	5.51358	-91.2843	1.08608	-67.6871	0.648952
241	USV	TRUE	0.622625	53.0937	53.1017	0.008	71.8498	67.0255	72.7107	5.68519	1.90361	-702.119	1.13697	-60.5207	0.855242
242	USV	TRUE	0.853734	53.2418	53.2506	0.0088	68.7533	68.2882	69.0189	0.730718	0.22923	10.6235	1.03334	-60.3446	0.769978
243	USV	TRUE	0.76397	53.4942	53.5186	0.0244	69.9514	68.3269	71.3639	3.03702	1.03309	71.2986	1.06984	-69.4457	0.715666
244	USV	TRUE	0.682852	53.6434	53.6454	0.002	74.7812	74.7812	74.7812	1.42109e-14	4.76647e-15	-2.48638e-12	1	-71.2075	0.660305
245	USV	TRUE	0.869229	53.7378	53.7526	0.0148	76.096	75.2693	78.6913	3.42206	1.25965	83.0056	1.21996	-66.3959	0.766802
246	USV	TRUE	0.773683	53.8758	53.8814	0.0056	74.2756	73.9107	74.5436	0.632949	0.197344	56.0749	1.03493	-71.1649	0.657212
247	USV	TRUE	0.950135	53.9682	53.9914	0.0232	78.8884	74.1892	82.9853	8.79614	3.25477	306.716	1.31985	-67.9558	0.71725
248	USV	TRUE	0.88594	54.1344	54.1368	0.0024	73.3144	72.9805	73.6484	0.667973	0.240498	-278.322	1	-65.9735	0.714283
249	USV	TRUE	0.774098	54.3424	54.366	0.0236	73.1191	71.8614	79.7063	7.84493	3.24983	-323.646	1.05884	-71.3796	0.637669
250	USV	TRUE	0.702451	54.5328	54.54	0.0072	77.99	77.5881	78.2757	0.687598	0.206791	-82.654	1.01188	-75.8136	0.544404
251	USV	TRUE	0.938222	54.6072	54.6564	0.0492	69.4831	56.3911	70.3184	13.9272	3.68868	-293.786	1.00779	-74.1779	0.590544
252	USV	TRUE	0.841966	54.8024	54.8092	0.0068	74.6739	72.8407	79.2264	6.3857	1.87236	-758.651	1.0809	-71.4408	0.657211
253	USV	TRUE	0.887801	55.3821	55.3917	0.0096	78.6035	76.3607	80.6018	4.24113	1.583	296.079	1.227	-81.391	0.492579
254	USV	TRUE	0.76081	56.0057	56.0073	0.0016	70.5855	69.8909	72.0818	2.19095	0.891076	-935.162	1.71681	-73.1574	0.656238
255	USV	TRUE	0.672604	56.1058	56.1318	0.026	74.5096	66.9728	74.9846	8.0118	3.36567	-304.475	1.03891	-77.5654	0.4868
256	USV	TRUE	0.939154	56.3006	56.3466	0.046	71.8418	70.3988	84.7074	14.3086	6.05853	288.834	1.05672	-76.8796	0.544403
257	USV	TRUE	0.936575	56.4966	56.5126	0.016	70.3078	69.9501	73.3063	3.35619	1.34902	-208.039	1.0011	-69.6551	0.657025
258	USV	TRUE	0.928538	56.6482	56.6926	0.0444	73.7108	71.2765	80.7036	9.42715	3.23624	-286.147	1.03601	-74.0574	0.596906
259	USV	TRUE	0.725148	56.7286	56.7646	0.036	68.5216	67.6627	68.6203	0.957627	0.414955	-27.0114	1.00018	-74.3223	0.518277
260	USV	TRUE	0.909291	56.8874	56.9386	0.0512	75.3694	71.1883	81.4407	10.2524	3.87775	-191.586	1.04626	-73.7004	0.590643
261	USV	TRUE	0.716015	57.0426	57.0518	0.0092	93.8706	69.8173	95.3104	25.4932	10.4281	-2806.63	1.20501	-75.5232	0.541617
262	USV	TRUE	0.733138	57.164	57.17	0.006	80.7311	76.8532	81.3138	4.46057	1.14649	-438.112	1.46587	-72.4741	0.662231
263	USV	TRUE	0.97971	57.2572	57.2784	0.0212	74.4274	74.1082	74.6308	0.522554	0.18545	-12.0486	1.00674	-63.6029	0.770328
264	USV	TRUE	0.625508	57.3172	57.3964	0.0792	72.1304	64.8922	72.1982	7.306	3.16358	85.766	1.00994	-71.8528	0.59032
265	USV	TRUE	0.773508	57.5048	57.508	0.0032	79.8551	76.3816	81.3691	4.98753	1.58415	-1363.78	1.17317	-78.6384	0.53556
266	USV	TRUE	0.838244	57.6252	57.6276	0.0024	79.0727	74.1965	81.4774	7.2809	2.67129	-3033.71	1.00561	-68.6827	0.770574
267	USV	TRUE	0.668508	58.6689	58.7177	0.0488	77.5845	68.8283	77.6425	8.81417	4.7804	181.057	1.00022	-74.289	0.5782
268	USV	TRUE	0.632855	58.8189	58.8213	0.0024	73.9371	73.2692	75.2731	2.00392	0.734733	-834.966	1.01889	-68.7039	0.739573
269	USV	TRUE	0.929025	58.9301	58.9333	0.0032	83.8075	79.9704	84.1341	4.1637	1.3897	-1003.51	1.26022	-69.5657	0.680064
270	USV	TRUE	0.716923	60.9344	60.972	0.0376	69.8346	66.7271	72.3634	5.63632	2.7014	-132.911	1.02207	-76.6917	0.537687
271	USV	TRUE	0.926302	61.0788	61.0856	0.0068	72.6531	72.6394	73.342	0.702593	0.296398	109.83	1.00367	-70.2732	0.648154
272	USV	TRUE	0.913317	61.6017	61.6037	0.002	72.642	70.7316	73.0651	2.33345	0.872832	-1057.94	1.07663	-69.8312	0.672847
273	USV	TRUE	0.76299	61.7713	61.7733	0.002	72.262	72.0883	72.4356	0.347346	0.151643	197.847	1.00936	-69.5417	0.663732
274	USV	TRUE	0.86897	61.8985	61.9417	0.0432	69.3477	69.0089	75.0682	6.0593	2.77743	138.117	1.00024	-74.1638	0.536801
275	USV	TRUE	0.66674	62.2626	62.2646	0.002	72.5009	70.9868	72.9907	2.00392	0.766667	-884.269	1.29352	-75.3595	0.612203
276	USV	TRUE	0.840282	62.3266	62.3282	0.0016	74.9215	73.924	75.2065	1.28251	0.516259	-623.441	1.32433	-75.4472	0.640836
277	USV	TRUE	0.855134	62.4046	62.4286	0.024	75.4521	71.7522	75.9787	4.22649	1.4163	-71.3887	1.10668	-74.139	0.590129
278	USV	TRUE	0.630924	62.5434	62.5454	0.002	81.6061	77.8432	82.4211	4.57784	1.68843	-2010.92	1.07178	-75.9023	0.615585
279	USV	TRUE	0.650361	62.6506	62.6542	0.0036	73.3193	70.0685	75.056	4.98753	1.44887	-1131.28	1.07898	-75.2162	0.618595
280	USV	TRUE	0.632339	62.7674	62.769	0.0016	79.6143	79.2669	80.1397	0.872818	0.347517	545.511	1.00577	-75.3754	0.579092
281	USV	TRUE	0.898618	62.8846	62.8926	0.008	76.7997	75.9349	77.6582	1.72334	0.577329	-176.094	1.02187	-74.3152	0.60834
282	USV	TRUE	0.753587	63.6868	63.742	0.0552	58.5192	57.416	73.5018	16.0858	7.7923	339.807	1.05951	-78.634	0.489333
283	USV	TRUE	0.833755	64.1993	64.2049	0.0056	80.4758	80.1184	81.9626	1.84423	0.776827	-331.976	1.00176	-75.5387	0.488904
284	USV	TRUE	0.710626	65.5238	65.5278	0.004	72.8249	71.8805	75.1909	3.31039	1.37658	-828.815	1.00018	-69.6547	0.772752
285	USV	TRUE	0.903673	65.6482	65.6514	0.0032	58.7172	58.4797	58.8434	0.363674	0.148289	-128.337	1.009	-66.8065	0.609374
286	USV	TRUE	0.954251	65.7926	65.8002	0.0076	67.7086	66.8953	68.6442	1.74891	0.614454	-206.019	1.01487	-70.1047	0.716213
287	USV	TRUE	0.8839	66.4272	66.4296	0.0024	74.5401	73.5382	76.544	3.00588	1.1021	-1252.45	1.0163	-63.5028	0.793553
288	USV	TRUE	0.872478	66.528	66.5308	0.0028	77.7665	74.961	78.5012	3.54026	1.31999	1240.52	1.20371	-65.5865	0.785195
289	USV	TRUE	0.638968	66.866	66.8808	0.0148	88.5595	86.1245	88.9488	2.82425	1.18297	159.516	1.09312	-79.9725	0.452116
290	USV	TRUE	0.859696	68.9514	68.9538	0.0024	72.8852	71.0149	73.8204	2.80549	1.02863	-1168.95	1.01705	-67.257	0.756665
291	USV	TRUE	0.890245	69.0778	69.0842	0.0064	83.7886	80.9089	84.0298	3.12096	0.851184	-334.979	1.169	-63.01	0.813183
292	USV	TRUE	0.654132	70.1313	70.1421	0.0108	71.6592	67.9563	71.689	3.73274	1.84158	-349.031	1.01507	-75.3515	0.488771
293	USV	TRUE	0.754074	70.2845	70.2873	0.0028	69.0023	67.4734	70.6648	3.19143	1.06499	-1083.25	1.00594	-71.2205	0.662257
294	USV	TRUE	0.963147	70.4101	70.4341	0.024	79.9283	75.9293	80.1946	4.26528	1.29405	-85.0158	1.14304	-68.8612	0.715702
295	USV	TRUE	0.761735	70.5357	70.5385	0.0028	81.9649	81.3637	83.8204	2.45666	0.920479	-894.165	1.08633	-61.9072	0.824495
296	USV	TRUE	0.824804	70.6373	70.6405	0.0032	72.72	71.4739	73.8442	2.37037	1.01641	667.973	1.08553	-68.4397	0.700664
297	USV	TRUE	0.672286	70.7513	70.7569	0.0056	92.5382	90.564	94.3937	3.82971	1.23437	-689.046	1.00467	-65.8185	0.801753
298	USV	TRUE	0.665731	74.5658	74.5682	0.0024	94.7753	94.3624	95.9392	1.57682	0.654553	-667.431	1.05163	-79.2596	0.486233
299	USV	TRUE	0.851335	74.9746	74.9862	0.0116	89.9426	87.7693	94.629	6.85964	2.20797	335.704	1.89961	-75.0092	0.599576
300	USV	TRUE	0.762969	75.42	75.4224	0.0024	81.2808	78.8761	83.218	4.34182	1.56625	-1809.09	1.00101	-71.4528	0.708108
301	USV	TRUE	0.810818	75.9104	75.9836	0.0732	69.3522	67.5715	72.3377	4.76622	2.1541	-63.4149	1.00153	-70.8449	0.532813
302	USV	TRUE	0.88408	76.082	76.0888	0.0068	74.2485	74.2485	74.2485	0	3.55271e-15	-1.07767e-13	1	-67.5496	0.72855
303	USV	TRUE	0.773163	76.1633	76.1649	0.0016	74.5602	74.5602	74.5602	1.42109e-14	4.6998e-15	3.08388e-12	1	-75.0794	0.562623
304	USV	TRUE	0.840895	76.3209	76.3305	0.0096	71.1515	71.1183	72.1004	0.98212	0.511535	-103.481	1.00038	-72.6967	0.439403
305	USV	TRUE	0.897526	76.4437	76.4653	0.0216	82.5334	72.8735	82.5404	9.66687	4.32158	-459.118	1.0067	-66.9167	0.581072
306	USV	TRUE	0.815811	76.5641	76.5693	0.0052	69.6753	69.5566	69.9277	0.371096	0.142449	-60.2725	1.02226	-69.5664	0.716201
307	USV	TRUE	0.975687	76.8205	76.8805	0.06	71.6788	71.6787	71.9905	0.311735	0.139406	-5.24634	1	-60.2701	0.777576
308	USV	TRUE	0.893454	77.0153	77.0305	0.0152	72.4439	70.5689	72.4736	1.90471	0.361215	-22.6368	1.03342	-57.9903	0.864032
309	USV	TRUE	0.633296	89.8418	89.8502	0.0084	73.6106	71.525	81.2566	9.73164	3.35364	-1261.55	1.08213	-75.0352	0.494691
310	USV	TRUE	0.612856	89.9494	89.953	0.0036	74.8607	73.6435	80.3158	6.67231	2.20374	-1682.98	1.04485	-72.5508	0.663513
311	USV	TRUE	0.773501	90.2003	90.2127	0.0124	72.2928	72.1129	76.2234	4.11057	1.78056	-336.082	1.0007	-68.4785	0.706913
312	USV	TRUE	0.600306	91.7281	91.7513	0.0232	80.2058	78.6162	80.5575	1.94134	0.859153	-74.3387	1.0047	-79.0293	0.491402
313	USV	TRUE	0.752339	91.9081	91.9137	0.0056	81.6354	79.0999	81.7484	2.64851	1.17633	-494.742	1.03623	-65.9085	0.774499
314	USV	TRUE	0.927459	92.0401	92.0477	0.0076	88.2206	85.3227	90.0584	4.73578	2.04894	705.265	1.10738	-67.8866	0.656421
315	USV	TRUE	0.623363	92.5046	92.5374	0.0328	85.389	78.4434	85.4605	7.01709	3.56874	219.987	1.00225	-76.9837	0.476396
316	USV	TRUE	0.675332	92.8114	92.813	0.0016	67.4606	65.1182	67.7634	2.64517	1.08176	-1480.67	1.22507	-73.9631	0.663501
317	USV	TRUE	0.852905	93.0162	93.057	0.0408	81.8026	74.382	83.1209	8.7389	3.36432	165.97	1.12472	-71.4169	0.652301
318	USV	TRUE	0.740595	93.1178	93.1218	0.004	91.7792	91.3116	92.0167	0.705083	0.247759	-40.8206	1.10151	-74.1255	0.606021
319	USV	TRUE	0.831613	93.3243	93.3263	0.002	73.5595	72.3883	73.6174	1.22907	0.486377	-518.474	1.18028	-70.1216	0.695045
320	USV	TRUE	0.938132	93.7919	93.7939	0.002	83.4042	82.7051	85.5907	2.88564	1.04134	1285.69	1.06524	-71.906	0.646972
321	USV	TRUE	0.98335	94.0199	94.0567	0.0368	79.854	75.9085	87.0088	11.1003	2.76694	68.689	1.27074	-68.7441	0.709544
322	USV	TRUE	0.624914	94.7245	94.7305	0.006	80.9748	80.9528	81.631	0.678176	0.253465	105.016	1.01055	-71.8405	0.638846
323	USV	TRUE	0.865275	94.9749	95.0169	0.042	70.2904	58.9535	71.495	12.5415	5.83067	293.224	1.04762	-74.8151	0.584502
324	USV	TRUE	0.783897	95.1653	95.2145	0.0492	65.4514	58.3057	75.8479	17.5422	7.02089	279.384	1.16808	-69.2533	0.707973
325	USV	TRUE	0.970886	95.3454	95.3506	0.0052	70.8938	69.5589	77.6587	8.09977	2.56982	-1548.53	1.01066	-73.545	0.632463
326	USV	TRUE	0.817729	95.4598	95.4638	0.004	80.0908	79.163	80.5435	1.38048	0.438322	-49.7606	1.29434	-65.6487	0.774592
327	USV	TRUE	0.898323	97.0455	97.0471	0.0016	74.2462	73.4981	74.9943	1.49626	0.591448	-935.162	1	-69.6941	0.706282
328	USV	TRUE	0.709423	97.2301	97.2349	0.0048	89.5309	87.9574	90.4957	2.5383	0.659354	47.6104	1.47639	-74.1539	0.60725
329	USV	TRUE	0.797837	97.4849	97.4877	0.0028	74.0168	70.6695	74.6254	3.95588	1.38894	-1180.44	1.31664	-62.6072	0.825133
330	USV	TRUE	0.963273	97.5765	97.6501	0.0736	79.6146	76.4567	81.3916	4.93492	1.48859	23.5627	1.06514	-56.0599	0.867072
331	USV	TRUE	0.987509	97.7317	97.7769	0.0452	74.6182	74.3394	75.0029	0.663503	0.284704	7.95314	1.00499	-62.4499	0.759419
332	USV	TRUE	0.791741	97.8629	97.8653	0.0024	80.9491	80.682	81.0827	0.400784	0.146947	166.993	1.00302	-71.1602	0.653317
333	USV	TRUE	0.999162	98.0165	98.0541	0.0376	80.0122	74.3682	80.8267	6.45847	2.39405	-107.678	1.11221	-56.4109	0.838314
334	USV	TRUE	0.991485	98.1541	98.1689	0.0148	75.2947	73.506	76.4634	2.95745	0.869888	-180.667	1.05186	-54.4187	0.842564
335	USV	TRUE	0.875909	98.395	98.429	0.034	74.277	73.6387	75.4764	1.83765	0.656546	-41.6452	1.014	-59.1679	0.786166
336	USV	TRUE	0.996496	98.6042	98.6098	0.0056	84.6206	82.0081	85.6448	3.63674	1.25347	560.62	1.36756	-55.8313	0.876848
337	USV	TRUE	0.859165	98.9366	98.9566	0.02	72.3521	72.0032	75.9161	3.91282	1.05627	-125.153	1.03488	-69.5384	0.592147
338	USV	TRUE	0.844354	99.153	99.1846	0.0316	67.8587	59.1973	70.2337	11.0364	2.79802	-245.286	1.22683	-62.0672	0.718386
339	USV	TRUE	0.686436	99.8443	99.8483	0.004	72.4483	72.1433	72.584	0.440677	0.128245	39.7825	1.02979	-75.912	0.572574
340	USV	TRUE	0.862559	99.9523	99.9579	0.0056	81.5233	81.3373	81.8159	0.478559	0.204355	-22.4502	1.02627	-75.8271	0.637511
341	USV	TRUE	0.947314	100.046	100.057	0.0116	81.6274	76.5397	82.1246	5.58483	1.63809	-379.819	1.15635	-71.6579	0.659114
342	USV	TRUE	0.856607	100.167	100.17	0.0032	80.0857	76.6985	81.2993	4.60088	1.62154	-1424.63	1.00366	-76.5315	0.588511
343	USV	TRUE	0.890546	100.262	100.277	0.0152	73.9267	73.6393	75.7619	2.12263	0.915449	150.43	1.02943	-67.6154	0.759217
344	USV	TRUE	0.817566	101.833	101.837	0.004	86.0399	83.9118	86.2249	2.31307	0.830459	513.278	1.14683	-67.9806	0.71746
345	USV	TRUE	0.892967	102.049	102.061	0.012	95.3272	87.2753	96.0372	8.76193	4.1665	735.849	1.0872	-78.5561	0.558012
346	USV	TRUE	0.767493	102.483	102.494	0.0112	73.5652	72.2663	75.4491	3.18281	1.07059	-281.691	1.02839	-77.5096	0.459484
347	USV	TRUE	0.637277	102.942	102.944	0.0024	73.038	70.9673	75.5095	4.54222	1.63751	-1892.59	1.00063	-73.0193	0.683881
348	USV	TRUE	0.792741	103.389	103.391	0.002	69.3142	69.0381	69.3409	0.302814	0.114253	-113.873	1.03232	-67.8073	0.647692
349	USV	TRUE	0.740598	103.507	103.511	0.0036	69.9754	69.5116	70.1795	0.667973	0.20636	-66.5724	1.07814	-71.2606	0.490183
350	USV	TRUE	0.712969	103.69	103.696	0.0064	71.5147	68.5165	72.1589	3.64237	1.50344	623.993	1.02671	-75.4898	0.583917
351	USV	TRUE	0.662321	103.908	103.921	0.0132	97.7727	87.6799	97.9931	10.3132	4.53243	729.979	1.15033	-79.168	0.449322
352	USV	TRUE	0.971777	104.496	104.499	0.0036	76.2807	75.0024	78.2045	3.20213	1.28976	-884.423	1.00328	-74.5412	0.534229
353	USV	TRUE	0.873992	104.606	104.618	0.0116	70.6518	69.3699	71.9337	2.56385	1.36423	-230.057	1.00188	-66.0504	0.775014
354	USV	TRUE	0.904416	104.736	104.74	0.004	71.6853	71.517	72.4702	0.953177	0.356806	249.485	1.00351	-68.6018	0.691461
355	USV	TRUE	0.976783	104.861	104.868	0.0068	71.4164	71.3969	73.5679	2.17104	1.11513	-325.334	1.01359	-68.5851	0.696727
356	USV	TRUE	0.606292	105.097	105.098	0.0016	88.7262	88.4501	88.8242	0.374065	0.153618	233.791	1.01068	-79.1007	0.589482
357	USV	TRUE	0.791479	105.535	105.538	0.0028	79.9054	79.1929	80.2171	1.02423	0.389269	387	1.02143	-68.3095	0.723978
358	USV	TRUE	0.692641	107.136	107.139	0.0032	83.9251	83.4724	87.0498	3.57737	1.28848	1073.09	1.14451	-76.1972	0.596589
359	USV	TRUE	0.650147	113.29	113.3	0.0104	83.9303	77.4502	84.642	7.19184	3.2774	786.768	1.04521	-78.0935	0.498763
360	USV	TRUE	0.761623	113.405	113.411	0.006	81.561	80.9888	82.3839	1.39507	0.486467	-77.6866	1.17489	-69.8774	0.720235
361	USV	TRUE	0.793504	116.241	116.245	0.0032	83.3658	81.0799	83.826	2.74611	1.0063	865.891	1.08013	-71.7224	0.665386
362	USV	TRUE	0.681628	116.342	116.344	0.0016	75.0662	74.8169	75.1375	0.320627	0.129065	-155.86	1.04572	-73.3305	0.658569
363	USV	TRUE	0.724983	116.4	116.411	0.0112	73.5569	72.9013	73.5635	0.662167	0.309387	62.2654	1.00053	-75.3324	0.555074
364	USV	TRUE	0.765249	116.512	116.521	0.0088	90.5275	86.7409	91.342	4.60108	1.84821	530.085	1.16734	-75.1811	0.551898
365	USV	TRUE	0.827715	116.801	116.802	0.0016	82.7292	82.3284	84.5995	2.27111	0.916419	-1168.95	1.3601	-71.4382	0.675077
366	USV	TRUE	0.717523	125.719	125.741	0.0224	78.0202	72.3902	85.4202	13.0299	4.90342	-279.934	1.48477	-78.3275	0.541526
367	USV	TRUE	0.686317	126.371	126.373	0.002	90.6484	89.8053	91.2222	1.41691	0.591728	697.747	1.02577	-76.5413	0.576106
368	USV	TRUE	0.848921	129.895	129.897	0.0024	72.8709	72.7373	73.138	0.400784	0.146947	-166.993	1.00302	-66.5846	0.772959
369	USV	TRUE	0.751994	131.189	131.191	0.002	67.5622	67.2727	67.8784	0.605629	0.218335	-290.727	1.00254	-66.8152	0.67475
370	USV	TRUE	0.787674	131.323	131.357	0.034	77.9712	71.583	78.9053	7.32231	3.08096	196.694	1.07038	-70.3407	0.671628
371	USV	TRUE	0.975825	131.499	131.5	0.0016	79.5995	76.6337	80.2497	3.61596	1.52848	-2259.98	1.05516	-71.3573	0.719655
372	USV	TRUE	0.711649	132.261	132.263	0.002	80.5162	79.305	80.9081	1.60314	0.613334	-707.415	1.24555	-68.4985	0.766565
373	USV	TRUE	0.977965	132.403	132.409	0.0056	79.0514	75.0436	80.8995	5.8559	1.65872	-885.859	1.04373	-69.8598	0.735981
374	USV	TRUE	0.803615	132.502	132.511	0.0084	84.8831	78.6508	85.5585	6.90769	2.15396	855.615	1.01167	-74.323	0.652757
375	USV	TRUE	0.809538	132.723	132.727	0.0044	84.0138	81.2269	85.0154	3.78845	1.49909	899.17	1.08428	-73.7801	0.653516
376	USV	TRUE	0.762251	134.506	134.535	0.0288	69.7752	69.0915	79.666	10.5745	4.83005	374.534	1.06575	-75.6336	0.541215
377	USV	TRUE	0.795113	134.692	134.695	0.0032	78.8549	75.0475	79.8643	4.81683	1.62418	-1185.96	1.48874	-71.1322	0.680743
378	USV	TRUE	0.907829	134.766	134.847	0.0812	84.1635	74.3278	84.9486	10.6208	2.6212	-127.248	1.00301	-74.2093	0.43897
379	USV	TRUE	0.943441	134.951	134.988	0.0376	80.9824	72.0478	81.1857	9.13795	4.92461	-242.972	1	-64.3551	0.635476
380	USV	TRUE	0.969969	135.187	135.231	0.0436	73.201	73.1399	73.2876	0.147765	0.0574582	-1.29228	1.00053	-62.7879	0.756654
381	USV	TRUE	0.961484	135.495	135.56	0.0648	72.5902	69.583	75.6182	6.03514	1.61163	-64.6444	1.0253	-69.5805	0.542836
382	USV	TRUE	0.974724	135.858	135.867	0.0084	72.527	71.6102	72.8897	1.27948	0.399556	-32.3934	1.1317	-63.9713	0.701723
383	USV	TRUE	0.781515	135.951	135.953	0.002	75.0007	74.6846	75.2902	0.605629	0.218335	-290.727	1.00254	-51.0379	0.921668
384	USV	TRUE	0.884772	136.037	136.047	0.0104	81.075	80.3625	84.0375	3.67499	1.26947	-372.679	1.01615	-60.9387	0.789799
385	USV	TRUE	0.895652	138.248	138.254	0.0056	72.6774	72.6774	72.6774	1.42109e-14	5.0243e-15	-9.73402e-14	1	-66.1573	0.689843
386	USV	TRUE	0.848165	138.332	138.343	0.0112	72.1189	70.3971	73.1578	2.76072	0.841555	-256.361	1.02169	-64.5448	0.790837
387	USV	TRUE	0.963599	138.459	138.476	0.0176	72.6801	71.7346	77.693	5.95836	2.306	-324.376	1.0099	-68.4918	0.697251
388	USV	TRUE	0.775935	138.617	138.624	0.0064	64.4995	63.8092	68.2814	4.47217	1.98995	-737.45	1.00791	-74.8852	0.639896
389	USV	TRUE	0.77259	138.753	138.893	0.14	69.8708	69.5849	77.4239	7.83894	3.73298	-58.7785	1.0011	-67.9954	0.486087
390	USV	TRUE	0.991777	139.048	139.05	0.0016	80.5867	79.9098	80.9073	0.997506	0.403004	-623.441	1.0194	-62.7268	0.843915
391	USV	TRUE	0.61895	139.226	139.389	0.1632	68.0982	37.0597	90.7647	53.705	11.6509	-91.9067	4.65819	-86.0599	0.232111
392	USV	TRUE	0.80278	139.498	139.503	0.0052	81.0317	79.7244	82.2913	2.56682	0.857278	-491.651	1.00543	-69.3187	0.709262
393	USV	TRUE	0.925409	141.705	141.709	0.0044	66.0703	64.1925	68.0593	3.86682	1.37577	950.707	1.01007	-77.3091	0.548964
394	USV	TRUE	0.849712	141.874	141.876	0.0024	73.1263	72.4584	73.2748	0.816411	0.309237	-333.986	1.03737	-71.6819	0.632148
395	USV	TRUE	0.82462	143.861	143.871	0.01	73.9557	73.0152	76.0671	3.05189	1.2577	285.745	1.02069	-74.7119	0.607016
396	USV	TRUE	0.760171	145.962	145.964	0.0024	83.603	83.0686	83.6994	0.630863	0.237269	-250.49	1.03271	-74.7221	0.603413
397	USV	TRUE	0.9633	146.318	146.4	0.082	74.6718	65.3681	80.0344	14.6663	5.1565	-78.14	1.22513	-69.3041	0.652213
398	USV	TRUE	0.698247	146.543	146.545	0.002	60.3921	59.6395	61.7503	2.11079	0.768825	-1007.05	1.01645	-68.228	0.655514
399	USV	TRUE	0.901726	146.663	146.679	0.0164	67.5865	65.4157	69.4941	4.07842	1.1528	-230.284	1.05855	-68.503	0.652843
400	USV	TRUE	0.880113	148.17	148.172	0.0016	62.0497	59.5916	63.0829	3.49127	1.41971	-2182.04	1.01397	-76.1687	0.590327
401	USV	TRUE	0.652963	169.459	169.461	0.002	81.6151	81.152	82.105	0.952975	0.366077	-488.574	1.00178	-70.0633	0.672574
402	USV	TRUE	0.768618	169.611	169.633	0.0216	80.9072	80.5185	81.1201	0.601557	0.23413	13.7082	1.00993	-75.6457	0.492669
403	USV	TRUE	0.641832	169.827	169.83	0.0032	82.303	81.0338	84.4034	3.36955	1.23543	-1114.83	1.02012	-75.6712	0.48418
404	USV	TRUE	0.635717	170.269	170.272	0.0032	74.5874	74.5874	74.5874	1.42109e-14	3.97205e-15	-5.92119e-13	1	-68.6142	0.544442
405	USV	TRUE	0.655264	170.405	170.419	0.0136	79.6458	74.5602	82.1082	7.54801	3.29738	-586.033	1.00656	-75.9361	0.446147
406	USV	TRUE	0.712096	170.518	170.525	0.0072	78.9805	78.7393	80.7669	2.02758	0.78322	-254.386	1.09732	-64.3751	0.7189
407	USV	TRUE	0.877043	170.891	170.894	0.0028	85.0459	83.7842	86.3077	2.52345	0.890021	-908.302	1.00016	-71.4609	0.659141
408	USV	TRUE	0.877243	170.989	170.992	0.0028	89.8123	89.1518	93.9018	4.75003	1.70432	-1523.26	1.22253	-76.2164	0.597363
409	USV	TRUE	0.735065	171.075	171.121	0.0456	88.1421	81.7526	95.1032	13.3506	3.8642	-100.481	1.25697	-75.5314	0.535461
410	USV	TRUE	0.721488	171.219	171.229	0.0092	87.2859	83.9461	89.1893	5.24325	1.75594	-574.462	1.01169	-74.1188	0.483006
411	USV	TRUE	0.737059	171.431	171.439	0.008	91.161	89.7324	92.3771	2.64473	0.69176	-127.51	1.25533	-78.5148	0.498903
412	USV	TRUE	0.907539	171.706	171.708	0.002	86.651	86.4773	86.8247	0.347346	0.151643	197.847	1.00936	-71.6795	0.639702
413	USV	TRUE	0.799517	171.927	171.928	0.0016	79.7911	79.5684	80.1919	0.623441	0.249933	-389.651	1.00816	-74.5158	0.581429
414	USV	TRUE	0.71459	172.162	172.166	0.004	81.0175	79.2664	81.4625	2.19613	0.828006	-564.022	1.01505	-71.7356	0.611349
415	USV	TRUE	0.654566	172.185	172.211	0.026	105.786	103.17	112.484	9.31469	3.6613	392.244	1.05069	-79.1828	0.492133
416	USV	TRUE	0.872772	172.615	172.622	0.0072	83.2136	80.3719	83.9866	3.61471	1.45817	-539.671	1.00889	-70.3639	0.584131
417	USV	TRUE	0.928808	173.013	173.018	0.0044	81.2412	80.4619	82.7255	2.26369	0.844792	575.458	1.02741	-72.5651	0.557502
418	USV	TRUE	0.792517	173.23	173.231	0.0016	72.7692	72.7692	72.7692	2.84217e-14	1.15121e-14	1.80839e-11	1	-60.8584	0.698788
419	USV	TRUE	0.773888	173.481	173.587	0.106	74.833	74.6745	85.0214	10.3469	4.61225	97.9665	1.0019	-61.235	0.713042
420	USV	TRUE	0.92726	173.728	173.731	0.0024	75.0359	74.368	75.7039	1.33595	0.480995	556.644	1	-64.9306	0.72099
421	USV	TRUE	0.976692	173.822	173.851	0.0296	76.4853	70.8157	80.2381	9.42236	2.95707	269.456	1.23157	-64.1701	0.800596
422	USV	TRUE	0.868672	174.011	174.015	0.0032	78.3714	77.4289	80.4496	3.02072	1.14147	-1018.97	1.04408	-62.5106	0.798733
423	USV	TRUE	0.704408	174.916	174.924	0.0084	70.964	70.9499	71.2839	0.333986	0.142076	36.3164	1.00607	-72.8987	0.603222
424	USV	TRUE	0.672465	174.969	174.971	0.0016	69.3396	69.0903	69.4109	0.320627	0.129065	-155.86	1.04572	-76.8742	0.435258
425	USV	TRUE	0.825091	175.156	175.159	0.0032	79.9993	78.7272	81.4567	2.72954	1.22252	-820.318	1.04563	-73.0541	0.694169
426	USV	TRUE	0.900768	175.287	175.289	0.0024	84.4807	84.1467	84.5178	0.371096	0.138851	139.161	1.01913	-67.7597	0.704847
427	USV	TRUE	0.829803	226.829	226.831	0.0016	78.2558	74.1144	79.7254	5.61097	2.30426	-3506.86	1.01087	-62.3506	0.725724
428	USV	TRUE	0.791312	238.913	238.917	0.004	83.9891	81.8482	85.1172	3.26905	1.10005	859.991	1.0066	-74.7853	0.578211
429	USV	TRUE	0.878342	239.062	239.065	0.0024	82.9125	82.6156	83.0164	0.400784	0.146947	55.6644	1.07689	-65.1054	0.777002
430	USV	TRUE	0.816246	239.163	239.166	0.0036	82.0365	81.2795	84.033	2.75353	1.08456	864.092	1.06718	-70.1242	0.73805
431	USV	TRUE	0.624945	246.372	246.406	0.034	77.0177	62.8678	78.0156	15.1478	7.1247	-425.213	1.01015	-77.8423	0.533804
432	USV	TRUE	0.73313	246.621	246.646	0.0248	58.7273	57.6937	60.9926	3.2989	1.08661	91.8378	1.04982	-72.451	0.592541
433	USV	TRUE	0.871692	246.972	246.992	0.02	65.4831	65.012	71.0613	6.04934	2.72788	-299.574	1.0011	-63.2521	0.630062
434	USV	TRUE	0.748285	247.434	247.439	0.0044	84.4576	79.056	85.044	5.98804	2.30438	-1387.94	1.15259	-66.0291	0.762038
435	USV	TRUE	0.711611	247.577	247.585	0.008	67.6689	67.0464	68.5779	1.53159	0.55794	-152.865	1.0333	-74.721	0.610856
436	USV	TRUE	0.667305	247.651	247.652	0.0016	69.4982	68.848	69.9702	1.12219	0.445538	-701.372	1.00392	-74.5443	0.65647
437	USV	TRUE	0.962381	249.559	249.613	0.054	74.2217	71.4648	77.2105	5.74573	2.19188	-75.1009	1.04117	-62.1597	0.783853
438	USV	TRUE	0.655208	249.714	249.727	0.0132	75.2368	72.6346	80.149	7.51435	2.26529	160.301	1.62994	-74.4318	0.61105
439	USV	TRUE	0.744025	249.855	249.863	0.0084	58.1249	57.1087	62.9627	5.85403	2.55505	-715.716	1.00159	-66.7259	0.732756
440	USV	TRUE	0.620775	250.047	250.11	0.0636	67.5619	57.1807	71.6901	14.5094	5.34053	20.8136	1.12302	-74.9207	0.439365
441	USV	TRUE	0.954608	250.277	250.284	0.0068	61.2983	60.1678	62.0827	1.91491	0.59847	-127.82	1.19186	-68.1311	0.728146
442	USV	TRUE	0.69038	250.555	250.559	0.004	63.8121	63.0059	64.9066	1.90071	0.690098	-478.342	1.00076	-67.5066	0.696327
443	USV	TRUE	0.939238	250.651	250.693	0.0424	71.635	71.3581	74.0701	2.71199	1.16372	-60.8226	1.0008	-70.3038	0.639466
444	USV	TRUE	0.837385	251.074	251.096	0.0228	87.6074	82.3164	92.6708	10.3544	3.52518	250.421	1.51679	-77.6939	0.467501
445	USV	TRUE	0.810821	251.239	251.244	0.0052	65.4919	63.3915	67.6146	4.22307	1.37084	-818.695	1.00258	-64.3326	0.79325
446	USV	TRUE	0.922512	251.386	251.414	0.028	73.0469	69.947	77.975	8.02802	2.23895	121.347	1.19503	-67.7593	0.66422
447	USV	TRUE	0.781072	251.5	251.508	0.0076	79.1578	78.0148	79.3953	1.38048	0.335946	-108.901	1.04109	-62.6483	0.788747
448	USV	TRUE	0.923255	251.606	251.612	0.006	86.0207	83.4675	86.3695	2.90197	1.11864	-520.681	1.14512	-66.5454	0.71818
449	USV	TRUE	0.936851	251.689	251.71	0.0212	80.8916	70.0898	81.2952	11.2055	5.49329	519.736	1.03241	-67.0549	0.702139
450	USV	TRUE	0.700481	251.97	251.985	0.0152	80.0096	72.6072	80.3177	7.71049	3.99543	546.884	1.01773	-74.7623	0.575741
451	USV	TRUE	0.618662	252.188	252.189	0.0016	83.7994	83.0958	83.9686	0.872818	0.366946	545.511	1.05325	-73.5972	0.539679
452	USV	TRUE	0.789318	252.857	252.875	0.018	68.4863	66.9049	69.2748	2.36988	0.776995	62.0418	1.0344	-77.8942	0.40644
453	USV	TRUE	0.627208	253.051	253.056	0.0052	81.0373	77.7792	81.6503	3.87109	1.61191	-750.249	1.01457	-77.976	0.528401
454	USV	TRUE	0.918854	253.223	253.227	0.0044	79.3416	74.6555	79.6738	5.01834	1.87041	1066.89	1.22819	-80.4161	0.487516
455	USV	TRUE	0.722112	253.352	253.362	0.0096	76.7047	75.966	77.902	1.93598	0.607655	138.108	1.18247	-78.6705	0.537915
456	USV	TRUE	0.639793	263.238	263.241	0.0028	58.288	56.4325	59.6091	3.17658	1.13075	-1148.63	1.00451	-75.8536	0.662211
457	USV	TRUE	0.639493	263.32	263.348	0.0276	56.4849	54.0794	57.8112	3.73176	1.47524	-103.276	1.03493	-70.231	0.58742
458	USV	TRUE	0.957923	263.458	263.477	0.0196	56.5822	52.8638	62.2224	9.35856	2.49863	-507.938	1.05083	-72.3685	0.66382
459	USV	TRUE	0.868359	263.655	263.662	0.0072	56.9633	54.6551	57.9207	3.26565	0.995346	-428.193	1.03835	-69.5875	0.662306
460	USV	TRUE	0.874892	263.968	263.972	0.0048	84.614	83.1518	89.9122	6.76034	2.8094	1448.18	1.00373	-76.3785	0.639137
461	USV	TRUE	0.60632	270.47	270.475	0.0048	79.3749	78.1191	82.5862	4.4671	1.82831	1056.78	1.06016	-78.1984	0.552707
462	USV	TRUE	0.637026	278.097	278.099	0.002	84.749	83.1548	86.2364	3.08158	1.13589	1516.62	1.00087	-78.2035	0.629586
463	USV	TRUE	0.627	354.704	354.707	0.0032	72.6818	72.3404	75.9548	3.61448	1.22591	-943.203	1.14764	-73.2242	0.608543
464	USV	TRUE	0.642349	374.455	374.457	0.002	77.8467	77.7621	78.439	0.676879	0.261574	290.727	1.08263	-70.2778	0.692622
465	USV	TRUE	0.746846	374.627	374.629	0.0016	65.565	65.3334	65.663	0.329533	0.134335	77.9302	1.10407	-75.3654	0.572217
466	USV	TRUE	0.807004	548.025	548.027	0.0016	78.6511	78.6511	78.6511	1.42109e-14	4.6998e-15	3.08388e-12	1	-75.9981	0.475378
467	USV	TRUE	0.830319	548.325	548.366	0.0408	59.0742	55.719	65.391	9.67195	3.58429	-232.254	1.10099	-71.675	0.638473
468	USV	TRUE	0.99015	548.495	548.565	0.07	75.5798	74.0101	76.5271	2.517	0.817544	19.2479	1.02165	-72.8341	0.497922
469	USV	TRUE	0.69852	548.749	548.75	0.0016	77.9728	77.8035	78.9792	1.17563	0.490049	701.372	1.10925	-68.1667	0.715265
470	USV	TRUE	0.960287	548.902	548.959	0.0568	85.383	73.4003	87.9175	14.5173	5.86559	-213.479	1.02667	-63.1634	0.723913
471	USV	TRUE	0.906675	549.079	549.084	0.0052	73.5036	73.2513	73.6298	0.378518	0.14387	26.1806	1.02719	-60.5392	0.73709
472	USV	TRUE	0.9561	549.323	549.342	0.0188	73.2183	73.0508	77.1877	4.13686	1.94981	213.09	1.01315	-69.4388	0.72362
473	USV	TRUE	0.606607	565.819	565.821	0.002	71.498	70.643	71.7474	1.10438	0.390201	-455.494	1.12019	-75.8656	0.418684
474	USV	TRUE	0.786022	576.603	576.614	0.0112	73.4708	71.8039	73.6667	1.86287	0.912741	-155.455	1.01291	-78.7522	0.530076
475	USV	TRUE	0.826658	577.529	577.532	0.0032	57.4448	51.0025	82.9316	31.9291	11.2302	8863.01	1.50322	-76.0819	0.497476
						0.019288
