# Supplementary material for: Bazedoxifene reverses sexually dimorphic autistic-like abnormalities in biallelic MDGA1-mutant mice
Source: EMBO Mol Med. 2026 Mar 20;18(4):1358–98. doi: 10.1038/s44321-026-00402-y (PMC13084050; doi:10.1038/s44321-026-00402-y)
Supplement: Supplementary file 20 — Source data Fig. 7 [file 44321_2026_402_MOESM20_ESM.zip › Panel I and J/Batch2/WT_BZ_45.xlsx]

## Sheet: Sheet1
ID	Label	Accepted	Score	Begin Time (s)	End Time (s)	Call Length (s)	Principal Frequency (kHz)	Low Freq (kHz)	High Freq (kHz)	Delta Freq (kHz)	Frequency Standard Deviation (kHz)	Slope (kHz/s)	Sinuosity	Mean Power (dB/Hz)	Tonality
1	USV	TRUE	0.729193	0.312804	0.314804	0.002	74.106	73.3133	74.5958	1.28251	0.503743	665.428	1.01432	-70.572	0.765857
2	USV	TRUE	0.600138	2.63728	2.64288	0.0056	73.2974	72.4582	73.6862	1.22799	0.377617	113.621	1.11382	-72.4172	0.669155
3	USV	TRUE	0.874901	2.84528	2.85608	0.0108	94.1602	83.162	94.7528	11.5909	3.66688	916.551	1.20934	-76.386	0.49046
4	USV	TRUE	0.680607	2.95088	2.95248	0.0016	83.2599	82.681	83.3489	0.667973	0.276311	389.651	1.07279	-71.0668	0.694522
5	USV	TRUE	0.670164	3.28011	3.32211	0.042	70.7548	67.1939	81.7503	14.5564	3.38603	-327.245	1.0237	-67.3057	0.660647
6	USV	TRUE	0.965825	3.62251	3.65771	0.0352	72.2588	68.4255	77.4566	9.03105	3.15237	166.116	1.20935	-68.1009	0.705058
7	USV	TRUE	0.787788	3.76131	3.78771	0.0264	68.1779	67.1314	68.5309	1.3995	0.37531	3.94169	1.02802	-62.7799	0.787528
8	USV	TRUE	0.772295	3.87131	3.94251	0.0712	71.1724	66.8266	77.2813	10.4547	3.30199	-30.9024	1.08121	-68.5217	0.64635
9	USV	TRUE	0.752062	4.05775	4.14615	0.0884	68.8275	68.2337	91.2663	23.0325	9.05349	-265.535	1.00204	-66.914	0.5873
10	USV	TRUE	0.875585	4.36535	4.44695	0.0816	79.0742	69.1421	82.0989	12.9568	4.86062	-135.012	1.03795	-68.6943	0.65443
11	USV	TRUE	0.765987	4.50975	4.51135	0.0016	72.0826	71.6818	72.3053	0.623441	0.249933	389.651	1.00816	-71.5876	0.64552
12	USV	TRUE	0.860516	4.60455	4.61455	0.01	75.3593	74.2012	76.1229	1.92169	0.922868	194.419	1.00525	-75.655	0.585533
13	USV	TRUE	0.942763	4.84815	4.85855	0.0104	73.9305	69.8156	74.9648	5.14915	1.80862	-418.019	1.10201	-76.5048	0.562299
14	USV	TRUE	0.866623	4.91655	4.92255	0.006	70.9357	70.8622	71.3002	0.438059	0.141747	48.5064	1.00908	-69.3934	0.700019
15	USV	TRUE	0.900174	5.10179	5.10339	0.0016	73.9975	73.1336	75.752	2.61845	1.05578	-1636.53	1.01272	-72.3725	0.706617
16	USV	TRUE	0.931904	5.25379	5.25979	0.006	73.0103	72.6169	73.8712	1.2543	0.357467	135.177	1.08851	-65.6155	0.789736
17	USV	TRUE	0.712357	5.35499	5.36059	0.0056	69.9108	69.3542	70.5936	1.23946	0.353137	195.091	1.00769	-70.7274	0.694489
18	USV	TRUE	0.820865	5.45819	5.46179	0.0036	73.1296	71.905	74.7327	2.82775	0.854773	693.387	1.02916	-74.0105	0.659668
19	USV	TRUE	0.903579	5.66779	5.67579	0.008	70.2121	68.5452	70.6827	2.13751	0.732453	273.969	1.02039	-70.0776	0.719263
20	USV	TRUE	0.958529	5.80419	5.80699	0.0028	63.2544	61.5566	63.9649	2.40832	0.921095	-864.705	1.01232	-71.1475	0.690869
21	USV	TRUE	0.954683	6.01979	6.02979	0.01	72.1908	71.7958	74.0899	2.29405	0.867512	-230.721	1.00612	-65.0485	0.782082
22	USV	TRUE	0.777518	6.10742	6.11062	0.0032	85.9242	85.2265	89.457	4.2305	1.54772	-1305.02	1.16711	-71.7991	0.713858
23	USV	TRUE	0.830378	6.70262	6.75222	0.0496	64.8271	61.3994	79.5176	18.1182	7.25888	-411.931	1.07519	-64.7653	0.708796
24	USV	TRUE	0.829684	6.88862	6.93542	0.0468	71.0083	70.6908	79.3608	8.66998	4.58164	180.9	1.00607	-70.0731	0.586975
25	USV	TRUE	0.874042	7.06142	7.06342	0.002	72.9592	69.9399	74.2684	4.32846	1.76741	-2248.21	1.13545	-69.88	0.709772
26	USV	TRUE	0.654164	7.14786	7.15986	0.012	76.2764	67.913	79.2319	11.3188	5.18831	-918.033	1.47185	-81.3507	0.494879
27	USV	TRUE	0.724055	7.22866	7.23146	0.0028	66.539	65.114	69.7007	4.58675	1.62364	-1616.92	1.01663	-70.2339	0.72087
28	USV	TRUE	0.624591	8.5103	8.5119	0.0016	70.4034	69.8245	70.4924	0.667973	0.276311	-389.651	1.07279	-66.9706	0.795474
29	USV	TRUE	0.84105	8.6071	8.6095	0.0024	77.0521	76.6293	77.2912	0.6619	0.240234	113.609	1.16325	-63.5651	0.831616
30	USV	TRUE	0.779383	8.8151	8.8171	0.002	83.0142	81.8297	84.172	2.34236	0.969171	-1279.96	1.01844	-76.8307	0.640852
31	USV	TRUE	0.892202	9.18153	9.21193	0.0304	69.8622	68.3607	72.4845	4.12381	1.31357	117.746	1.04625	-67.1988	0.78485
32	USV	TRUE	0.993924	9.34473	9.35193	0.0072	79.7	71.5496	80.6044	9.05474	3.56729	-1426.74	1.11417	-59.6544	0.857369
33	USV	TRUE	0.837717	9.43393	9.51353	0.0796	66.232	64.9703	72.2512	7.28095	2.08502	-77.8093	1.01761	-59.547	0.795543
34	USV	TRUE	0.959392	9.61033	9.67473	0.0644	64.4542	59.8155	74.2781	14.4627	3.23011	-193.046	1.03291	-59.2019	0.778422
35	USV	TRUE	0.972618	9.77073	9.79193	0.0212	67.4955	55.9693	70.5905	14.6212	3.96765	-583.839	1.05555	-62.1253	0.774528
36	USV	TRUE	0.791508	9.92913	9.93313	0.004	70.7894	70.0769	71.6355	1.5586	0.517541	389.651	1.00308	-62.9933	0.781023
37	USV	TRUE	0.664174	10.1592	10.1624	0.0032	87.0406	86.8317	87.1948	0.363077	0.144149	-26.3674	1.05668	-70.3406	0.576164
38	USV	TRUE	0.85059	10.6052	10.6444	0.0392	70.2277	68.7995	71.2444	2.44496	0.910721	10.9586	1.03141	-73.6662	0.447464
39	USV	TRUE	0.848148	10.7428	10.7792	0.0364	73.0478	68.5419	73.1631	4.62125	2.38555	-130.259	1.00061	-75.1638	0.523051
40	USV	TRUE	0.92835	10.8612	10.8636	0.0024	73.274	72.6728	73.7416	1.06876	0.385797	445.315	1.00188	-74.7671	0.633982
41	USV	TRUE	0.706373	10.9732	10.9752	0.002	73.7926	73.4898	73.8906	0.400784	0.153333	176.854	1.03234	-73.4593	0.597678
42	USV	TRUE	0.623255	11.148	11.206	0.058	62.5153	61.3936	64.9741	3.58054	1.56226	49.0935	1.00957	-74.1548	0.528766
43	USV	TRUE	0.812222	11.288	11.34	0.052	65.0132	55.4333	98.5563	43.1229	14.9835	-680.545	1.71912	-77.0907	0.402973
44	USV	TRUE	0.714337	11.5184	11.5248	0.0064	66.3078	65.7066	68.5365	2.82988	1.04353	-510.889	1.04837	-76.6775	0.543195
45	USV	TRUE	0.828424	11.5856	11.5876	0.002	60.3252	59.3366	60.7081	1.37157	0.554485	-707.415	1.0753	-78.8718	0.557233
46	USV	TRUE	0.716742	11.7328	11.7376	0.0048	78.9824	78.5888	79.3164	0.727575	0.258487	9.7785	1.07089	-74.3538	0.54605
47	USV	TRUE	0.818162	11.9452	11.9496	0.0044	96.6849	95.3875	99.1826	3.79516	1.30291	886.116	1.00436	-76.3604	0.559695
48	USV	TRUE	0.692838	12.058	12.062	0.004	73.9704	73.54	74.0743	0.534378	0.149578	47.9051	1.04795	-70.9188	0.665747
49	USV	TRUE	0.764847	12.1596	12.162	0.0024	71.4528	71.386	71.668	0.282033	0.100127	83.4966	1.01988	-69.8092	0.642161
50	USV	TRUE	0.952463	12.2376	12.2456	0.008	61.1666	58.0663	62.3939	4.32762	1.82657	-605.01	1.02106	-74.6434	0.606238
51	USV	TRUE	0.71885	12.3672	12.3712	0.004	72.2332	70.6429	72.4925	1.8496	0.759041	-480.324	1.01664	-72.6266	0.65484
52	USV	TRUE	0.875381	12.6172	12.6284	0.0112	61.8095	61.2991	67.958	6.65889	3.01691	-602.489	1.00185	-71.8262	0.522315
53	USV	TRUE	0.889692	12.7432	12.8112	0.068	68.2921	64.7008	72.1338	7.43303	3.98487	-108.245	1.00058	-68.2762	0.694846
54	USV	TRUE	0.983698	13.0164	13.022	0.0056	73.067	72.4138	73.3341	0.920318	0.339495	176.602	1.03547	-63.1435	0.794486
55	USV	TRUE	0.719639	13.1389	13.1405	0.0016	73.0401	73.0401	73.0401	0	3.76822e-15	6.9511e-12	1	-71.9382	0.663353
56	USV	TRUE	0.853957	13.2345	13.3061	0.0716	72.8206	62.3014	72.995	10.6936	4.1777	-135.032	1.00754	-71.1735	0.49489
57	USV	TRUE	0.789628	13.7101	13.7209	0.0108	89.6739	80.2552	89.8039	9.54866	4.96844	985.557	1.08103	-78.2208	0.526516
58	USV	TRUE	0.82447	13.8273	13.8473	0.02	73.1767	72.9659	86.0542	13.0883	6.99821	-658.208	1.00295	-76.3575	0.527043
59	USV	TRUE	0.87558	13.9593	13.9637	0.0044	73.656	73.445	73.8455	0.400476	0.139639	-11.4306	1.03414	-68.7219	0.671633
60	USV	TRUE	0.68439	14.0949	14.0965	0.0016	67.5394	67.2544	68.5369	1.28251	0.516259	-623.441	1.32433	-70.8441	0.640491
61	USV	TRUE	0.802253	14.4213	14.4245	0.0032	63.5586	61.3914	63.9297	2.5383	0.872797	-650.964	1.2447	-72.8387	0.560057
62	USV	TRUE	0.732509	14.5281	14.5301	0.002	72.0922	71.9319	72.5553	0.623441	0.243171	-311.721	1.01894	-73.4412	0.681859
63	USV	TRUE	0.684182	14.6461	14.6581	0.012	70.6486	70.6365	71.92	1.28344	0.641388	-110.387	1.00092	-70.1458	0.716434
64	USV	TRUE	0.902436	14.8209	14.8273	0.0064	73.341	70.4093	74.3875	3.97815	1.12813	-523.355	1.08261	-62.7184	0.802669
65	USV	TRUE	0.969362	14.9473	14.9497	0.0024	74.4735	73.7387	75.5423	1.80353	0.653045	-751.47	1.00562	-65.1623	0.794919
66	USV	TRUE	0.949976	15.0746	15.077	0.0024	73.2511	73.214	73.5851	0.371096	0.138851	-139.161	1.01913	-61.4216	0.80696
67	USV	TRUE	0.786525	15.201	15.2042	0.0032	71.2802	69.9489	72.9553	3.00635	1.14217	-879.727	1.02841	-60.1764	0.840801
68	USV	TRUE	0.859183	15.3014	15.3102	0.0088	81.7765	80.1632	82.5171	2.35391	0.759335	-154.817	1.1244	-65.9714	0.783035
69	USV	TRUE	0.895776	15.4222	15.425	0.0028	71.8867	71.6195	73.3562	1.73673	0.63389	-583.151	1.12237	-60.0772	0.875674
70	USV	TRUE	0.95043	15.5418	15.5434	0.0016	75.3525	75.3525	75.3525	2.84217e-14	6.40475e-15	7.60486e-12	1	-61.8733	0.783755
71	USV	TRUE	0.920474	15.645	15.659	0.014	84.0964	81.3856	87.682	6.2964	2.08914	143.475	1.59306	-74.2549	0.644549
72	USV	TRUE	0.949978	16.0846	16.089	0.0044	81.7422	81.4038	81.7683	0.364451	0.118826	55.1332	1.01214	-68.159	0.708517
73	USV	TRUE	0.938914	16.6882	16.6898	0.0016	94.9116	94.2881	95.535	1.24688	0.492874	-779.302	1	-74.3059	0.643973
74	USV	TRUE	0.818755	16.805	16.817	0.012	80.7681	71.5171	83.2139	11.6968	4.64492	-821.104	1.42842	-74.8463	0.634311
75	USV	TRUE	0.817715	16.9186	16.9222	0.0036	75.172	74.4076	79.2838	4.8762	1.70539	1304.91	1.0799	-72.4635	0.642983
76	USV	TRUE	0.877768	17.705	17.7106	0.0056	72.2778	72.0306	75.4775	3.4469	1.15087	629.194	1.03434	-67.5794	0.73538
77	USV	TRUE	0.962087	19.5343	19.5359	0.0016	82.3686	81.9589	83.2236	1.2647	0.510853	467.581	1.5898	-69.1103	0.766644
78	USV	TRUE	0.722124	19.6367	19.6527	0.016	70.9506	69.9245	72.9411	3.01653	1.08199	-133.652	1.04867	-73.8278	0.67024
79	USV	TRUE	0.909757	19.8371	19.8391	0.002	61.6657	60.8864	62.445	1.5586	0.583176	-779.302	1	-75.3433	0.527876
80	USV	TRUE	0.974406	19.9255	19.9427	0.0172	70.2849	69.0037	72.5118	3.50812	1.21681	91.3234	1.23429	-68.1407	0.796171
81	USV	TRUE	0.973178	20.0487	20.0503	0.0016	67.3705	66.5957	67.9673	1.37157	0.543759	-857.232	1.00263	-59.9638	0.842156
82	USV	TRUE	0.9968	20.1955	20.2291	0.0336	86.5363	69.9614	90.4402	20.4788	5.55438	277.444	1.75809	-58.2615	0.859391
83	USV	TRUE	0.950635	20.3703	20.3871	0.0168	67.509	67.3005	67.635	0.334468	0.112646	-13.556	1.00078	-55.0294	0.834921
84	USV	TRUE	0.730708	20.4999	20.5539	0.054	69.674	61.261	70.8837	9.62275	3.51679	-181.169	1.01153	-49.437	0.850334
85	USV	TRUE	0.981319	20.7019	20.7123	0.0104	42.5642	41.9934	44.8192	2.82573	0.929787	-261.308	1.03739	-72.9963	0.641836
86	USV	TRUE	0.887159	20.8655	20.8719	0.0064	63.1023	62.2369	67.1944	4.95743	1.84751	-789.444	1.00548	-57.484	0.85426
87	USV	TRUE	0.96211	20.9775	20.9823	0.0048	66.341	63.7581	68.3449	4.58675	1.40582	-896.748	1.01203	-59.9241	0.87393
88	USV	TRUE	0.870767	21.1467	21.1495	0.0028	69.818	68.1481	70.1223	1.97423	0.720129	-667.973	1.11446	-63.5913	0.776228
89	USV	TRUE	0.647715	21.306	21.3084	0.0024	72.7945	72.5273	72.9281	0.400784	0.146947	-166.993	1.00302	-63.4943	0.828944
90	USV	TRUE	0.79417	21.4204	21.432	0.0116	71.3166	68.271	71.9867	3.71573	1.43177	-231.258	1.16916	-71.5058	0.6572
91	USV	TRUE	0.913096	21.6596	21.7104	0.0508	71.8868	63.0838	80.5371	17.4534	9.39022	342.768	1.00746	-76.8165	0.406118
92	USV	TRUE	0.697409	21.8472	21.8492	0.002	70.0036	69.4247	70.3064	0.881724	0.312948	-404.601	1.02463	-71.8822	0.668216
93	USV	TRUE	0.725281	21.8944	21.9224	0.028	62.8622	54.7378	63.21	8.47217	3.58853	-303.521	1.06976	-80.4713	0.504599
94	USV	TRUE	0.689864	22.0244	22.026	0.0016	70.6128	69.9359	70.9334	0.997506	0.403004	-623.441	1.0194	-71.3501	0.728088
95	USV	TRUE	0.68344	22.3128	22.3228	0.01	65.7467	62.4942	69.1081	6.61396	2.65931	-694.7	1.03333	-80.9434	0.530858
96	USV	TRUE	0.828328	22.4424	22.4484	0.006	68.7518	67.8611	69.1085	1.24732	0.400969	-211.926	1.01954	-74.1901	0.643612
97	USV	TRUE	0.752431	22.5632	22.57	0.0068	69.6659	69.3691	70.8428	1.47366	0.625043	-225.516	1.04305	-78.9775	0.508362
98	USV	TRUE	0.757407	22.8312	22.8336	0.0024	58.2289	57.6147	60.047	2.43234	1.06321	-1023.56	1.00462	-70.8701	0.689649
99	USV	TRUE	0.817178	22.9632	23.0684	0.1052	64.8314	57.8595	66.5627	8.7032	3.65501	-57.7001	1.03311	-71.3384	0.586621
100	USV	TRUE	0.720071	23.2092	23.2356	0.0264	65.7694	61.0718	68.5779	7.50614	2.13366	-196.627	1.08527	-73.0363	0.597926
101	USV	TRUE	0.766202	23.4124	23.4156	0.0032	62.7448	62.292	63.1901	0.898052	0.328158	-298.423	1.00364	-75.4036	0.557162
102	USV	TRUE	0.62205	23.548	23.552	0.004	69.3813	69.174	70.3228	1.14877	0.485527	-290.624	1.00495	-74.2038	0.634281
103	USV	TRUE	0.863337	23.6592	23.7288	0.0696	73.1941	70.8342	77.3264	6.4922	1.46792	13.4994	1.06163	-73.4902	0.592742
104	USV	TRUE	0.981065	23.8304	23.8568	0.0264	83.9077	75.1599	86.7879	11.6281	5.01231	453.086	1.11125	-75.7729	0.579915
105	USV	TRUE	0.859468	24.1081	24.1141	0.006	80.3412	79.7998	80.5833	0.783502	0.27432	69.8431	1.03502	-74.0805	0.557461
106	USV	TRUE	0.931747	24.6277	24.6297	0.002	79.3788	79.3521	79.6549	0.302814	0.114253	-113.873	1.03232	-63.9211	0.791952
107	USV	TRUE	0.880716	24.9329	24.9361	0.0032	72.4572	72.3756	73.0287	0.653129	0.223515	170.086	1.03849	-61.9608	0.772143
108	USV	TRUE	0.95013	25.7801	25.8169	0.0368	71.2066	58.0587	80.4413	22.3826	9.37766	477.627	1.4417	-73.1301	0.580016
109	USV	TRUE	0.66268	26.0241	26.0705	0.0464	69.6116	61.3214	78.7962	17.4748	6.17142	-234.163	1.48317	-76.1477	0.535153
110	USV	TRUE	0.944106	26.2586	26.2626	0.004	70.8925	70.7886	71.1597	0.371096	0.136989	-69.6649	1.03658	-68.1489	0.694231
111	USV	TRUE	0.888744	26.4138	26.4158	0.002	75.0674	74.5642	75.5707	1.00641	0.417923	-551.555	1.01934	-71.7851	0.645959
112	USV	TRUE	0.809318	26.8318	26.8334	0.0016	71.1175	70.6187	71.26	0.641254	0.258129	-311.721	1.14317	-69.6866	0.695058
113	USV	TRUE	0.798511	26.9306	26.9334	0.0028	80.512	79.4284	81.9964	2.56798	0.920025	-934.809	1.00566	-76.4332	0.610632
114	USV	TRUE	0.815966	27.0074	27.0182	0.0108	84.5714	81.2093	85.1161	3.90677	1.48189	-45.67	1.41198	-69.4768	0.72805
115	USV	TRUE	0.955836	27.113	27.129	0.016	73.2902	72.208	73.5269	1.31886	0.343055	-41.6973	1.0391	-69.4035	0.701675
116	USV	TRUE	0.700002	27.207	27.221	0.014	66.6065	66.1461	88.0893	21.9432	9.21615	-1620.32	1.09459	-69.5459	0.604364
117	USV	TRUE	0.900528	27.3286	27.3426	0.014	59.0167	58.4683	67.5016	9.0333	4.25259	-663.041	1.00859	-65.463	0.771661
118	USV	TRUE	0.995431	28.3068	28.8068	0.5	78.3848	52.7196	102.694	49.9743	11.897	-47.474	17.9638	-95.4377	0.176975
119	USV	TRUE	0.992606	29.6795	29.8245	0.145	81.2678	66.4257	86.1089	19.6832	6.49361	73.6746	1.71224	-66.8765	0.677237
120	USV	TRUE	0.914608	30.3575	30.4251	0.0676	71.6	69.2021	75.7061	6.50395	2.09885	-65.8223	1.04462	-62.8222	0.787287
121	USV	TRUE	0.826018	30.6423	30.6439	0.0016	78.3659	76.9231	80.165	3.2419	1.28418	2026.18	1.00086	-70.1695	0.786691
122	USV	TRUE	0.970186	30.7999	30.8015	0.0016	70.6659	70.3452	71.3427	0.997506	0.403004	-623.441	1.0194	-57.2886	0.846193
123	USV	TRUE	0.703075	30.9771	30.9791	0.002	69.0807	68.7512	69.4102	0.659067	0.266714	-353.708	1.00734	-56.4324	0.844572
124	USV	TRUE	0.84868	31.0999	31.1231	0.0232	67.9019	59.8937	68.5773	8.68365	2.4222	-306.903	1.08203	-59.9053	0.719347
125	USV	TRUE	0.96922	31.2291	31.3135	0.0844	66.0892	63.9768	67.4486	3.47184	0.946732	-25.9696	1.02096	-59.895	0.779648
126	USV	TRUE	0.742625	31.4479	31.4539	0.006	70.7958	69.5341	71.4927	1.95858	0.574489	-56.6383	1.28752	-63.999	0.788906
127	USV	TRUE	0.708611	31.9155	31.9263	0.0108	66.7023	63.3354	70.4317	7.09629	2.52144	-706.558	1.01945	-69.4672	0.712702
128	USV	TRUE	0.689776	32.0111	32.0163	0.0052	81.0636	76.6766	83.7	7.02343	2.5513	1271.57	1.01389	-77.5139	0.576277
129	USV	TRUE	0.705048	32.1728	32.1796	0.0068	69.7295	68.4971	71.1027	2.60558	0.9423	-383.238	1.00051	-70.6733	0.581516
130	USV	TRUE	0.792946	32.2828	32.2864	0.0036	73.063	71.6825	73.2559	1.57345	0.509028	-308.797	1.18103	-69.3111	0.727228
131	USV	TRUE	0.73848	32.396	32.3976	0.0016	74.418	74.3468	74.6674	0.320627	0.129065	-155.86	1.04572	-65.8098	0.788195
132	USV	TRUE	0.873048	33.0824	33.09	0.0076	74.0674	71.6682	75	3.33182	1.44175	434.532	1.00339	-78.9076	0.487997
133	USV	TRUE	0.67901	33.2036	33.2084	0.0048	71.3872	71.3074	72.3889	1.08152	0.471288	238.46	1.01286	-69.4527	0.721323
134	USV	TRUE	0.796946	33.3232	33.3268	0.0036	71.2491	70.6628	71.2788	0.616019	0.200377	-120.325	1.04476	-67.3871	0.712568
135	USV	TRUE	0.784907	33.8428	33.85	0.0072	92.7272	90.9967	94.167	3.17035	1.03264	384.793	1.2811	-78.4361	0.544459
136	USV	TRUE	0.861044	34.0184	34.0204	0.002	76.7909	76.3589	76.9646	0.605629	0.225366	-113.873	1.19359	-65.7385	0.774552
137	USV	TRUE	0.652096	34.1101	34.1245	0.0144	69.8531	69.289	81.7692	12.4802	4.43046	-877.508	1.12814	-77.1999	0.539453
138	USV	TRUE	0.738776	34.4405	34.4429	0.0024	74.9501	74.9501	74.9501	1.42109e-14	5.22945e-15	-4.19625e-12	1	-64.1654	0.789319
139	USV	TRUE	0.697398	34.5429	34.5445	0.0016	72.054	71.6799	72.428	0.74813	0.295724	-467.581	1	-68.6167	0.71462
140	USV	TRUE	0.737207	34.6601	34.6621	0.002	72.0664	72.0397	72.3425	0.302814	0.114253	-113.873	1.03232	-74.3123	0.659233
141	USV	TRUE	0.685632	34.7873	34.8349	0.0476	69.2318	61.1779	69.4811	8.30322	4.12032	-175.289	1.00366	-77.8892	0.489611
142	USV	TRUE	0.751446	34.8777	34.8905	0.0128	64.501	63.9276	64.909	0.98137	0.407397	66.9861	1.01279	-76.3006	0.542073
143	USV	TRUE	0.790639	35.0093	35.0181	0.0088	84.2565	82.7384	85.9198	3.18136	1.1739	203.05	1.3352	-76.9054	0.643712
144	USV	TRUE	0.613885	35.1417	35.1437	0.002	70.5205	70.1108	71.8386	1.72782	0.623925	-767.215	1.07903	-66.4057	0.718582
145	USV	TRUE	0.88695	37.839	37.9002	0.0612	60.2877	56.5882	67.5544	10.9663	3.72554	-126.133	1.07654	-74.0603	0.542805
146	USV	TRUE	0.684716	38.053	38.0562	0.0032	59.2881	59.2881	59.2881	2.13163e-14	6.714e-15	-3.5704e-12	1	-70.2028	0.475571
147	USV	TRUE	0.763385	38.2046	38.2246	0.02	61.5947	61.3451	66.7205	5.37543	2.73814	-269.354	1.00025	-72.3808	0.589897
148	USV	TRUE	0.731217	38.3962	38.4078	0.0116	61.8934	61.6642	62.2431	0.578934	0.203324	-29.6973	1.0095	-72.4285	0.593378
149	USV	TRUE	0.838586	38.5686	38.659	0.0904	60.7869	60.1694	74.9023	14.7329	7.27973	-167.434	1.00118	-73.9715	0.446499
150	USV	TRUE	0.927369	38.8326	38.8462	0.0136	58.401	55.5821	59.811	4.22892	2.02241	-308.847	1.00091	-72.3893	0.634319
151	USV	TRUE	0.706417	38.9618	38.9634	0.0016	71.9236	71.9236	71.9236	1.42109e-14	3.87148e-15	4.96507e-12	1	-61.1858	0.799569
152	USV	TRUE	0.743804	39.1286	39.1306	0.002	63.0685	61.4119	63.2288	1.81689	0.685519	-683.241	1.27641	-71.5836	0.613161
153	USV	TRUE	0.787531	39.2258	39.2342	0.0084	72.2978	69.3854	72.7877	3.40231	1.20185	-425.119	1.03947	-71.7515	0.596015
154	USV	TRUE	0.893525	39.3346	39.3558	0.0212	60.9744	56.487	64.5037	8.01667	2.92773	-361.533	1.11558	-71.1759	0.648118
155	USV	TRUE	0.745875	39.4246	39.4262	0.0016	60.7978	59.7202	61.3411	1.62095	0.652809	-1013.09	1.01707	-75.3924	0.649245
156	USV	TRUE	0.923178	39.531	39.5338	0.0028	74.2154	73.9927	74.965	0.972272	0.361558	-351.658	1.02962	-68.6793	0.711509
157	USV	TRUE	0.658518	39.8558	39.8966	0.0408	71.0566	55.2112	73.6394	18.4282	5.60646	-422.368	1.09161	-72.0776	0.651429
158	USV	TRUE	0.847247	40.1955	40.1979	0.0024	71.8758	71.2747	72.6774	1.40274	0.50676	-584.476	1.00306	-66.6591	0.696521
159	USV	TRUE	0.930074	40.2687	40.2715	0.0028	62.3657	61.5196	64.2805	2.76095	1.05616	-1049.67	1.05081	-70.728	0.727923
160	USV	TRUE	0.786959	40.3659	40.3931	0.0272	67.168	67.0895	85.9202	18.8307	8.38202	-669.19	1.26611	-70.2001	0.602625
161	USV	TRUE	0.883016	40.5339	40.5479	0.014	62.9195	62.384	64.2691	1.88509	0.799283	-118.931	1.00476	-62.8986	0.707855
162	USV	TRUE	0.833751	40.8035	40.8171	0.0136	59.3786	55.4441	61.4158	5.97176	2.1649	-433.567	1.00304	-64.4457	0.760024
163	USV	TRUE	0.95642	40.9231	40.9335	0.0104	68.7456	68.3045	72.6728	4.3683	1.8941	446.68	1.01059	-59.7093	0.757197
164	USV	TRUE	0.875516	41.1963	41.1999	0.0036	72.395	71.7344	73.9759	2.24142	0.846077	-681.018	1.03739	-64.9262	0.796722
165	USV	TRUE	0.775638	41.3751	41.3767	0.0016	57.1435	56.7694	57.5176	0.74813	0.295724	-467.581	1	-74.8151	0.583088
166	USV	TRUE	0.691719	41.5119	41.5283	0.0164	55.8571	55.2285	60.5503	5.32172	1.8512	-319.144	1.04951	-76.646	0.487201
167	USV	TRUE	0.823652	41.6535	41.6631	0.0096	65.5219	63.7723	72.6172	8.84486	3.56172	-985.916	1.02075	-72.7416	0.657446
168	USV	TRUE	0.809554	41.7911	41.8083	0.0172	80.5543	70.9383	81.8884	10.9501	4.04717	-73.6677	1.985	-65.3483	0.722308
169	USV	TRUE	0.891081	41.9003	41.9023	0.002	80.9778	79.0318	81.5523	2.52048	0.98839	-1216.98	1.17622	-62.3182	0.836743
170	USV	TRUE	0.889464	42.0847	42.0923	0.0076	89.0501	87.5212	89.5177	1.9965	0.62698	-200.838	1.08695	-67.0227	0.734053
171	USV	TRUE	0.921759	42.1943	42.2015	0.0072	85.7737	85.4657	87.3797	1.91405	0.674671	210.361	1.17074	-69.9737	0.706777
172	USV	TRUE	0.859956	43.9768	43.984	0.0072	75.9881	74.9958	77.9103	2.91455	0.799319	341.055	1.05028	-75.2775	0.606447
173	USV	TRUE	0.668541	44.0888	44.106	0.0172	74.3471	73.3082	76.2386	2.93041	0.960405	-98.2372	1.08831	-72.915	0.647023
174	USV	TRUE	0.781553	44.2196	44.2248	0.0052	95.0653	93.0714	100.814	7.74313	3.27462	-1532.62	1.00182	-70.944	0.64944
175	USV	TRUE	0.950652	44.3764	44.4168	0.0404	70.3124	68.8652	70.469	1.60374	0.805171	38.1769	1.00034	-71.8197	0.642032
176	USV	TRUE	0.783089	44.5792	44.6012	0.022	63.7506	53.6122	64.4481	10.8359	4.27036	-505.058	1.05993	-69.7761	0.648198
177	USV	TRUE	0.956678	44.7356	44.7428	0.0072	62.6565	60.2374	65.3678	5.13038	1.59559	-663.372	1.01441	-65.8881	0.785058
178	USV	TRUE	0.92907	44.9404	44.942	0.0016	60.8547	59.9819	61.7275	1.74564	0.690023	-1091.02	1	-63.4597	0.7773
179	USV	TRUE	0.820882	45.0692	45.1052	0.036	69.1192	61.6822	94.6798	32.9976	12.7809	-876.672	1.17324	-63.7949	0.71256
180	USV	TRUE	0.650372	45.2009	45.2045	0.0036	95.7212	95.6061	97.0831	1.47696	0.531839	384.141	1.09278	-68.4482	0.706287
181	USV	TRUE	0.93267	45.2753	45.3069	0.0316	67.8339	67.4237	68.3042	0.880408	0.248313	-6.64901	1.0117	-59.5487	0.783183
182	USV	TRUE	0.906898	45.4413	45.4661	0.0248	62.2564	55.7204	68.3503	12.63	4.16006	-537.617	1.02201	-64.7724	0.776977
183	USV	TRUE	0.75163	45.5889	45.6869	0.098	63.6422	62.7341	74.2896	11.5555	4.73328	-94.7083	1.02033	-63.8674	0.70441
184	USV	TRUE	0.9356	45.8217	45.8957	0.074	69.1373	61.9843	70.1301	8.14578	3.61836	-119.403	1.00272	-62.5869	0.697934
185	USV	TRUE	0.88006	46.0033	46.0561	0.0528	83.1522	69.9039	94.8446	24.9407	11.0537	157.578	1.36077	-70.7605	0.631253
186	USV	TRUE	0.787944	46.8469	46.8569	0.01	78.0896	77.1092	78.4428	1.33365	0.434199	104.055	1.04058	-72.758	0.601995
187	USV	TRUE	0.915415	47.6133	47.6225	0.0092	87.977	80.3279	90.3846	10.0567	3.87352	1179.64	1.02208	-64.7319	0.802093
188	USV	TRUE	0.872972	47.7377	47.7493	0.0116	83.7311	79.8321	86.2695	6.43736	2.36894	518.248	1.36928	-59.7664	0.853487
189	USV	TRUE	0.612966	48.7322	48.7394	0.0072	79.5674	73.8222	80.2973	6.47517	2.0298	-708.504	1.1996	-76.3832	0.597021
190	USV	TRUE	0.939651	49.4962	49.5014	0.0052	58.9775	56.3474	61.7508	5.40332	1.84673	-966.1	1.01262	-75.4545	0.642725
191	USV	TRUE	0.675907	49.6958	49.6974	0.0016	70.6289	69.9253	70.7982	0.872818	0.366946	-545.511	1.05325	-72.6602	0.681083
192	USV	TRUE	0.835564	49.8418	49.845	0.0032	71.9689	71.4716	72.3771	0.905474	0.313771	286.053	1.00205	-71.9065	0.644476
193	USV	TRUE	0.902199	49.9246	49.9594	0.0348	62.6688	57.3524	64.282	6.92955	1.91978	-188.601	1.00578	-68.5032	0.699135
194	USV	TRUE	0.608814	50.2054	50.209	0.0036	64.0368	62.6086	64.455	1.84637	0.694726	-410.857	1.21773	-75.9316	0.577155
195	USV	TRUE	0.826177	50.4322	50.4378	0.0056	68.2268	66.0865	68.9813	2.89478	1.2424	-612.113	1.03672	-74.2337	0.668063
196	USV	TRUE	0.655257	55.8208	55.8236	0.0028	80.0092	78.2465	80.295	2.04845	0.737168	659.137	1.16214	-72.3685	0.664291
197	USV	TRUE	0.970237	63.2715	63.2863	0.0148	77.9722	73.6115	78.4299	4.8184	1.66737	218.029	1.27499	-70.9038	0.673532
198	USV	TRUE	0.993378	63.3887	63.5019	0.1132	68.4043	55.7064	79.318	23.6116	6.93272	95.8697	1.14603	-70.9681	0.660063
199	USV	TRUE	0.857468	63.6043	63.6067	0.0024	82.1606	80.8247	83.6302	2.80549	1.01047	-1168.95	1.00031	-67.637	0.794821
200	USV	TRUE	0.975169	63.7279	63.7303	0.0024	82.0263	80.8907	83.1618	2.27111	0.817692	-946.295	1	-62.2178	0.804451
201	USV	TRUE	0.698122	63.9383	63.9423	0.004	70.6228	70.2072	71.5654	1.35821	0.471126	-282.876	1.12732	-53.7467	0.864213
202	USV	TRUE	0.767312	64.0327	64.0807	0.048	57.9766	52.6952	58.8822	6.18696	1.8533	-156.312	1.04898	-67.6301	0.708449
203	USV	TRUE	0.991405	64.2536	64.2556	0.002	79.1634	74.6701	80.4414	5.77129	2.27897	-2868.47	1.06572	-66.3888	0.837861
204	USV	TRUE	0.815876	64.426	64.4284	0.0024	66.8639	66.6487	66.9307	0.282033	0.100127	-83.4966	1.01988	-64.541	0.642976
205	USV	TRUE	0.896309	64.5192	64.5208	0.0016	73.5494	73.1486	73.7721	0.623441	0.249933	389.651	1.00816	-67.7758	0.771626
206	USV	TRUE	0.839481	64.6624	64.6684	0.006	70.4555	67.1932	70.7541	3.56095	1.48459	-636.584	1.04004	-63.6612	0.785203
207	USV	TRUE	0.628509	64.868	64.8932	0.0252	81.5605	80.4249	84.4325	4.00755	1.35739	27.1893	1.11968	-66.7633	0.759552
208	USV	TRUE	0.603947	67.048	67.0576	0.0096	77.9154	77.5797	84.7072	7.12749	3.2537	767.021	1.01254	-78.2572	0.509902
209	USV	TRUE	0.666322	67.1805	67.2001	0.0196	68.9849	65.8384	75.427	9.58865	3.26353	-371.017	1.27831	-80.3127	0.497589
210	USV	TRUE	0.780665	67.3181	67.3197	0.0016	84.2459	83.6492	85.0207	1.37157	0.543759	857.232	1.00263	-73.3231	0.660972
211	USV	TRUE	0.774672	67.5409	67.5437	0.0028	80.341	77.904	80.6322	2.72818	1.13359	1019.5	1.03105	-78.5236	0.59242
212	USV	TRUE	0.746687	68.3181	68.3201	0.002	72.6768	72.5032	72.8505	0.347346	0.151643	197.847	1.00936	-68.9118	0.700041
213	USV	TRUE	0.60854	68.5477	68.5509	0.0032	73.5993	73.0353	74.0595	1.02423	0.437717	385.012	1.04691	-74.0886	0.64217
214	USV	TRUE	0.70782	72.4966	72.501	0.0044	75.8567	75.1324	76.6795	1.54706	0.697323	347.765	1.0009	-75.4423	0.584292
215	USV	TRUE	0.668042	72.8334	72.8622	0.0288	81.5488	74.9382	82.5215	7.58332	3.73866	250.964	1.01331	-77.3183	0.587445
216	USV	TRUE	0.770586	73.105	73.115	0.01	61.515	61.1313	80.5875	19.4562	8.98106	-2054.18	1.02837	-74.3656	0.590406
217	USV	TRUE	0.960587	73.2435	73.3159	0.0724	64.168	64.0607	67.7613	3.70065	1.97259	-50.1358	1.00046	-73.6836	0.633053
218	USV	TRUE	0.845006	73.4223	73.4395	0.0172	75.9316	61.6473	82.2916	20.6443	7.12024	903.761	1.77945	-72.1075	0.6655
219	USV	TRUE	0.650032	73.6615	73.6847	0.0232	69.4245	68.8373	73.364	4.52669	1.36133	-124.059	1.04667	-69.5064	0.715705
220	USV	TRUE	0.950533	73.7695	73.7815	0.012	75.8484	72.66	80.1487	7.48872	3.23033	765.074	1.11656	-72.1803	0.649257
221	USV	TRUE	0.855311	73.8667	73.8723	0.0056	73.7163	71.1258	74.284	3.15815	0.9654	-496.983	1.06592	-64.6681	0.795033
222	USV	TRUE	0.773226	73.9735	73.9783	0.0048	74.967	73.1412	75.4667	2.32555	0.91068	-536.909	1.07479	-62.0561	0.842796
223	USV	TRUE	0.817246	74.0723	74.0871	0.0148	65.1472	65.0699	68.6105	3.54058	1.87711	-241.075	1.00118	-66.0953	0.766342
224	USV	TRUE	0.615466	74.1731	74.1771	0.004	71.4004	52.971	75.8782	22.9072	9.65407	5786.64	1.00077	-78.1432	0.489297
225	USV	TRUE	0.757262	74.4059	74.4111	0.0052	74.8671	73.8875	78.4092	4.52165	1.47542	-640.203	1.11922	-62.4405	0.789761
226	USV	TRUE	0.724076	74.5043	74.5087	0.0044	73.8856	73.4526	75.7967	2.34405	0.978436	-577.444	1.024	-63.9976	0.7918
227	USV	TRUE	0.61226	74.7379	74.7403	0.0024	73.0447	72.874	74.0466	1.17266	0.431111	417.483	1.14127	-77.9116	0.561282
228	USV	TRUE	0.677636	75.0187	75.0203	0.0016	73.5849	72.721	75.3394	2.61845	1.05578	-1636.53	1.01272	-71.1931	0.740081
229	USV	TRUE	0.662011	75.5164	75.5316	0.0152	89.6819	72.1807	91.6826	19.5019	7.09378	1412.52	1.32238	-79.4452	0.487939
230	USV	TRUE	0.685186	76.7036	76.7364	0.0328	68.9237	65.1791	73.2441	8.065	3.51973	-213.914	1.03445	-80.6985	0.440892
231	USV	TRUE	0.916068	77.6684	77.6924	0.024	78.3948	73.1326	86.2853	13.1526	4.54998	458.249	1.09722	-77.6854	0.595471
232	USV	TRUE	0.621722	78.7445	78.7729	0.0284	87.0812	69.5513	93.9958	24.4444	8.30366	-945.366	1.04957	-77.4809	0.487753
233	USV	TRUE	0.680701	78.9149	78.9193	0.0044	71.3007	70.4637	72.1377	1.67403	0.843776	-418.859	1.01266	-74.0811	0.647703
234	USV	TRUE	0.60024	79.0225	79.0269	0.0044	74.6464	73.6652	75.0616	1.39643	0.525993	-344.061	1.01761	-75.8879	0.473165
235	USV	TRUE	0.729288	79.4697	79.4761	0.0064	75.0918	73.7921	82.7846	8.99245	4.12726	1413.27	1.00169	-77.7482	0.596616
236	USV	TRUE	0.745006	79.5801	79.5973	0.0172	78.8323	73.9526	80.0082	6.05558	2.09206	157.144	1.33127	-83.5614	0.442778
237	USV	TRUE	0.93756	82.247	82.2706	0.0236	87.4526	83.0631	88.4966	5.43345	1.64402	169.55	1.05619	-75.2951	0.614365
238	USV	TRUE	0.73326	82.5454	82.547	0.0016	84.4726	84.1252	84.9981	0.872818	0.347517	-545.511	1.00577	-73.6032	0.605133
239	USV	TRUE	0.7742	82.6242	82.6278	0.0036	85.7194	83.6933	88.3913	4.69808	1.91585	1550.51	1.04859	-75.252	0.611592
240	USV	TRUE	0.709132	84.9571	84.9639	0.0068	56.4283	55.9852	56.9111	0.925944	0.308334	-36.3722	1.09538	-75.2669	0.598143
241	USV	TRUE	0.873895	85.1119	85.1479	0.036	64.1871	63.6718	66.974	3.30217	1.28689	-27.7745	1.10578	-75.6224	0.583886
242	USV	TRUE	0.645694	85.2603	85.2623	0.002	67.2769	66.983	68.5416	1.5586	0.611416	-758.308	1.08112	-72.9738	0.713977
243	USV	TRUE	0.630569	85.4063	85.4275	0.0212	66.5152	65.3705	66.7091	1.33863	0.513833	-60.0668	1.02494	-71.5695	0.590302
244	USV	TRUE	0.775705	85.5355	85.5391	0.0036	70.9056	69.0352	71.6923	2.65705	0.925942	-732.746	1.08318	-63.102	0.81363
245	USV	TRUE	0.898427	85.6559	85.6575	0.0016	71.6496	70.9015	71.8634	0.961881	0.387194	-467.581	1.24253	-66.5756	0.793215
246	USV	TRUE	0.927783	85.7755	85.7855	0.01	81.052	76.2945	81.4763	5.18174	1.59018	-258.136	1.35337	-73.9093	0.647924
247	USV	TRUE	0.84192	85.8899	85.8927	0.0028	87.6056	84.993	90.7524	5.75941	2.05408	-2092.27	1.00147	-74.4866	0.658954
248	USV	TRUE	0.879768	85.9995	86.0011	0.0016	72.8202	72.5708	73.0696	0.498753	0.197149	-311.721	1	-74.9068	0.65467
249	USV	TRUE	0.726113	86.1135	86.1151	0.0016	73.368	73.083	74.3655	1.28251	0.516259	-623.441	1.32433	-73.0078	0.649517
250	USV	TRUE	0.645153	86.2132	86.2156	0.0024	72.427	71.5587	74.6982	3.13947	1.16734	-1308.11	1.03127	-66.6672	0.766476
251	USV	TRUE	0.748106	86.3156	86.3212	0.0056	73.2098	72.3414	76.6981	4.35667	1.31031	-684.341	1.07247	-64.377	0.797627
252	USV	TRUE	0.898787	86.4816	86.4856	0.004	72.2199	71.2433	73.913	2.66977	1.10323	-663.052	1.00348	-71.7778	0.655886
253	USV	TRUE	0.99451	86.6848	86.698	0.0132	72.6627	71.86	73.1131	1.2531	0.282934	-16.062	1.03326	-61.9433	0.84749
254	USV	TRUE	0.86473	86.796	86.8084	0.0124	74.8505	73.4297	82.7882	9.35841	3.287	607.375	1.26932	-68.5989	0.775769
255	USV	TRUE	0.836692	86.9512	86.9544	0.0032	67.8736	67.2205	69.1428	1.92228	0.678688	-609.216	1.01876	-56.8476	0.873145
256	USV	TRUE	0.89715	87.6192	87.6344	0.0152	75.2833	71.74	77.0966	5.35655	2.22572	326.723	1.04636	-69.2075	0.723823
257	USV	TRUE	0.735864	87.7572	87.7604	0.0032	89.1389	87.3577	90.6233	3.26565	1.17129	-1065.35	1.00662	-70.4646	0.734392
258	USV	TRUE	0.715718	87.9056	87.9716	0.066	70.7181	61.4152	73.4637	12.0485	4.69817	57.8453	1.20904	-66.3083	0.771696
259	USV	TRUE	0.973254	88.06	88.128	0.068	60.3703	53.03	68.67	15.64	4.15598	-155.647	1.07674	-56.9963	0.858454
260	USV	TRUE	0.942269	88.2924	88.358	0.0656	60.6518	55.9611	63.971	8.00989	2.508	-132.911	1.04369	-54.0842	0.855494
261	USV	TRUE	0.632154	88.526	88.5732	0.0472	56.8153	53.713	69.8006	16.0877	5.00402	-255.37	1.57928	-77.2799	0.494889
262	USV	TRUE	0.989686	88.5904	88.6688	0.0784	58.3739	56.5946	64.5266	7.93203	2.70517	64.5621	1.04229	-70.8687	0.592354
263	USV	TRUE	0.684264	88.7692	88.8236	0.0544	59.9715	59.6849	67.0545	7.36956	3.71118	-134.048	1.00039	-66.6823	0.699009
264	USV	TRUE	0.783287	88.936	88.9856	0.0496	61.6493	57.8187	69.4499	11.6312	5.31654	-238.365	1.0571	-64.4061	0.702113
265	USV	TRUE	0.736304	89.136	89.1388	0.0028	61.4036	61.1661	62.5094	1.34337	0.492442	-462.987	1.07325	-57.8137	0.848122
266	USV	TRUE	0.980986	89.2525	89.2669	0.0144	62.9909	57.2167	64.7567	7.54003	2.41656	350.408	1.24709	-68.1158	0.802796
267	USV	TRUE	0.763092	89.3797	89.4049	0.0252	61.3591	60.8149	65.2451	4.43025	2.11955	-170.29	1.0024	-59.5836	0.844439
268	USV	TRUE	0.979245	89.5697	89.6277	0.058	65.475	64.5954	65.978	1.38264	0.45208	-1.41969	1.02037	-58.6256	0.837475
269	USV	TRUE	0.873443	89.7369	89.8377	0.1008	69.8817	69.0473	80.4786	11.4312	5.41291	-90.5024	1.02446	-57.9527	0.838356
270	USV	TRUE	0.79474	89.9345	89.9985	0.064	68.0779	63.3579	74.0993	10.7414	3.78154	-113.912	1.09988	-66.5229	0.727924
271	USV	TRUE	0.70673	90.0957	90.1609	0.0652	67.2639	66.2079	77.1009	10.8929	4.5524	-158.863	1.00583	-61.396	0.730171
272	USV	TRUE	0.841355	90.2993	90.3013	0.002	76.1924	74.8698	79.8395	4.96972	1.98171	2496.95	1.14808	-77.5371	0.47918
273	USV	TRUE	0.92904	90.3941	90.4173	0.0232	59.7228	57.4695	60.4228	2.95322	1.14935	-109.945	1.01181	-71.9162	0.640014
274	USV	TRUE	0.755114	90.6765	90.7021	0.0256	68.1211	65.6125	69.1456	3.53314	1.22284	-105.806	1.06076	-64.2691	0.791445
275	USV	TRUE	0.695169	90.8345	90.8365	0.002	82.4299	82.1137	82.7193	0.605629	0.218335	-290.727	1.00254	-57.7018	0.849265
276	USV	TRUE	0.921238	90.9425	91.0221	0.0796	80.3737	69.9708	82.343	12.3722	4.87501	-126.27	1.11745	-70.5924	0.660593
277	USV	TRUE	0.767247	91.1697	91.2125	0.0428	67.6476	63.239	72.3892	9.15022	2.88569	-116.566	1.16391	-68.7985	0.666078
278	USV	TRUE	0.712923	91.3097	91.3669	0.0572	68.1352	59.8609	71.8826	12.0217	4.76087	-199.544	1.00138	-65.0291	0.75955
279	USV	TRUE	0.775235	91.5113	91.5173	0.006	72.0427	70.6029	72.399	1.7961	0.509748	-169.886	1.1151	-66.9543	0.72886
280	USV	TRUE	0.886152	91.6509	91.6525	0.0016	71.5205	70.8259	72.5715	1.74564	0.695034	-1091.02	1.00602	-68.4696	0.662953
281	USV	TRUE	0.89238	91.7561	91.7581	0.002	76.158	74.7597	81.1277	6.36801	2.4429	-2880.55	1.31015	-56.7949	0.852365
282	USV	TRUE	0.956822	91.8501	91.8545	0.0044	73.6921	72.8397	74.0001	1.16037	0.420542	121.166	1.20913	-60.2297	0.843708
283	USV	TRUE	0.92562	91.9561	91.9581	0.002	74.041	73.7115	74.3706	0.659067	0.266714	-353.708	1.00734	-61.1279	0.857681
284	USV	TRUE	0.754874	92.0497	92.0513	0.0016	66.6001	65.9232	66.9207	0.997506	0.403004	623.441	1.0194	-69.4432	0.705891
285	USV	TRUE	0.859799	92.1617	92.1697	0.008	73.6587	70.0145	75.3467	5.33213	1.6534	-644.466	1.06089	-59.5258	0.850401
286	USV	TRUE	0.843741	92.2842	92.289	0.0048	71.9504	69.7684	72.9672	3.19885	1.01705	-629.436	1.05638	-64.2523	0.790684
287	USV	TRUE	0.767882	92.397	92.4022	0.0052	80.6561	79.6321	81.213	1.58089	0.537994	-263.797	1.04006	-61.2517	0.772449
288	USV	TRUE	0.76057	92.4802	92.4822	0.002	70.3661	66.6967	70.6066	3.90987	1.5118	-1543.34	1.25524	-64.4901	0.809383
289	USV	TRUE	0.675959	92.7266	92.7346	0.008	76.0156	73.2027	83.1704	9.96764	3.52066	-1367.85	1.14564	-63.2855	0.794961
290	USV	TRUE	0.852661	92.837	92.8406	0.0036	70.514	69.564	70.7589	1.19493	0.362253	-262.691	1.05622	-59.4538	0.848258
291	USV	TRUE	0.935624	92.9434	92.9522	0.0088	71.2873	70.1995	71.9997	1.80021	0.488283	-61.8859	1.09558	-60.3275	0.850239
292	USV	TRUE	0.931582	93.6106	93.6582	0.0476	62.6689	52.9931	68.1948	15.2017	5.32617	-222.111	1.21729	-68.5624	0.593216
293	USV	TRUE	0.76494	93.809	93.8326	0.0236	63.9116	60.1833	66.2021	6.01886	1.57367	-5.38864	1.13771	-65.7041	0.798927
294	USV	TRUE	0.901396	94.1746	94.1794	0.0048	67.6914	64.2031	69.2871	5.08402	1.50144	-922.439	1.03943	-63.1736	0.727237
295	USV	TRUE	0.775011	94.5167	94.5291	0.0124	73.3231	73.1639	82.9821	9.81825	4.52346	806.858	1.03966	-77.3218	0.505313
296	USV	TRUE	0.729762	94.7327	94.7355	0.0028	95.6125	93.1632	96.7406	3.57737	1.38703	-1378.36	1.05465	-74.1905	0.675831
297	USV	TRUE	0.814646	94.8247	94.8271	0.0024	70.5403	69.0039	70.8223	1.81837	0.684187	-723.637	1.10831	-61.4705	0.855584
298	USV	TRUE	0.699976	94.9179	94.9247	0.0068	95.7787	94.8433	96.3916	1.54835	0.697441	140.234	1.12733	-75.6987	0.575247
299	USV	TRUE	0.863081	95.0123	95.0151	0.0028	71.2021	70.8606	71.4099	0.549222	0.179084	178.48	1.00669	-69.9228	0.707472
300	USV	TRUE	0.809403	95.1295	95.1323	0.0028	72.7301	71.1715	73.8879	2.71642	0.933798	-948.946	1.00404	-60.1923	0.860633
301	USV	TRUE	0.962727	95.2051	95.2323	0.0272	69.3273	67.3953	71.8951	4.4998	1.22592	57.8804	1.15212	-65.0663	0.785771
302	USV	TRUE	0.787323	95.3307	95.3395	0.0088	76.2095	75.2486	76.2392	0.990571	0.421266	133.087	1.01493	-71.6491	0.647401
303	USV	TRUE	0.80401	95.4403	95.4435	0.0032	72.6678	70.5377	73.3803	2.8426	0.986341	-870.53	1.03722	-66.4807	0.802652
304	USV	TRUE	0.68247	96.8939	96.8975	0.0036	86.9112	85.5866	87.564	1.97742	0.799635	-549.436	1.00001	-78.4278	0.536502
305	USV	TRUE	0.880139	97.0051	97.0075	0.0024	75.8351	75.1004	76.0355	0.935162	0.354547	389.651	1.03377	-69.5937	0.739575
306	USV	TRUE	0.765442	98.6792	98.6848	0.0056	77.2049	74.3129	79.2012	4.8883	2.25665	846.708	1.01344	-78.7471	0.548473
307	USV	TRUE	0.954234	98.8288	98.8324	0.0036	76.4063	75.9016	76.5695	0.667973	0.246411	-193.42	1.01419	-72.7188	0.631237
308	USV	TRUE	0.785531	99.2246	99.6796	0.455	82.9573	63.8488	106.748	42.899	9.34312	-5.60017	17.7258	-91.94	0.197504
309	USV	TRUE	0.876178	99.9884	99.9916	0.0032	66.1208	65.1337	67.9911	2.85744	1.11982	-994.228	1.07448	-74.9055	0.604068
310	USV	TRUE	0.755508	100.141	100.147	0.0064	62.281	57.1823	62.8451	5.66271	2.03713	-880.891	1.06761	-72.0369	0.657317
311	USV	TRUE	0.888279	100.291	100.365	0.0744	65.1197	56.759	69.0193	12.2602	2.91802	-40.9599	1.10862	-76.4831	0.479171
312	USV	TRUE	0.764742	100.496	100.498	0.002	67.7559	67.2928	67.9162	0.623441	0.243171	-311.721	1.01894	-68.9562	0.638692
313	USV	TRUE	0.797737	100.583	100.598	0.0152	70.8731	69.7492	80.3061	10.5569	4.05397	-698.858	1.00082	-73.2425	0.581819
314	USV	TRUE	0.653435	100.753	100.793	0.04	67.566	66.3081	74.685	8.37684	2.81574	-188.047	1.03145	-74.8551	0.605005
315	USV	TRUE	0.788542	100.891	100.906	0.0156	70.7466	70.5843	71.5286	0.944314	0.439918	-56.0208	1.00401	-73.0193	0.635316
316	USV	TRUE	0.7053	101.097	101.102	0.0052	70.7119	69.8584	71.1869	1.32852	0.438043	-245.821	1.04741	-71.5664	0.546428
317	USV	TRUE	0.923242	101.303	101.309	0.0052	68.4417	64.8082	69.0057	4.19752	1.34698	-833.758	1.08264	-75.4768	0.586349
318	USV	TRUE	0.853099	101.485	101.49	0.0048	69.0075	66.7882	69.0832	2.29498	1.02921	-486.719	1.03903	-74.0374	0.636641
319	USV	TRUE	0.898996	101.738	101.742	0.004	82.1817	80.0789	83.1416	3.06262	1.1368	-819.343	1.02438	-72.5071	0.641724
320	USV	TRUE	0.762777	106.205	106.283	0.0776	63.1707	62.2167	78.6578	16.4411	7.31337	206.615	1.00288	-72.89	0.539957
321	USV	TRUE	0.737488	106.412	106.414	0.002	71.9629	71.8026	72.4261	0.623441	0.243171	-311.721	1.01894	-69.6168	0.606904
322	USV	TRUE	0.858652	106.607	106.631	0.0248	58.6554	57.4608	63.886	6.4252	2.56075	-230.772	1.0297	-78.6137	0.547545
323	USV	TRUE	0.815654	106.798	106.804	0.006	66.0144	65.3167	66.816	1.49923	0.582123	265.607	1.11635	-75.6805	0.446388
324	USV	TRUE	0.891821	107.153	107.179	0.0268	72.9207	59.4716	80.4075	20.9359	6.96768	521.069	1.75372	-77.5225	0.545428
325	USV	TRUE	0.651255	107.513	107.515	0.0016	64.5754	63.1949	65.0653	1.87032	0.768088	-1168.95	1.03658	-82.5439	0.495926
326	USV	TRUE	0.870435	107.974	108.019	0.0452	63.6037	63.2605	78.7118	15.4513	7.82145	-343.369	1.00028	-71.1455	0.54925
327	USV	TRUE	0.906881	108.105	108.111	0.0064	71.8465	70.2211	72.1879	1.96681	0.785396	-358.044	1.07331	-69.5528	0.665594
328	USV	TRUE	0.788487	108.406	108.415	0.0088	68.1645	67.4243	71.3111	3.8868	1.56897	-400.334	1.07146	-74.7587	0.594764
329	USV	TRUE	0.77679	108.582	108.588	0.006	74.6958	72.7809	76.5364	3.75549	1.13655	-582.403	1.09757	-69.5719	0.729927
330	USV	TRUE	0.850489	108.781	108.783	0.0016	71.1847	68.5662	71.6656	3.09939	1.2541	-1636.53	1.33984	-71.2211	0.708944
331	USV	TRUE	0.630033	109.198	109.231	0.0332	68.9793	67.6696	70.3174	2.64775	1.33763	-86.073	1.0038	-81.2458	0.407657
332	USV	TRUE	0.69749	109.475	109.532	0.0568	68.2175	66.0222	70.4908	4.46857	2.28103	-74.2091	1.00365	-76.2591	0.452878
333	USV	TRUE	0.819777	109.729	109.86	0.1304	73.4597	67.7314	76.3246	8.59316	3.15391	-47.9762	1.02426	-79.3131	0.435889
334	USV	TRUE	0.741114	109.926	109.957	0.0308	57.1446	57.0924	58.3907	1.29826	0.463328	-36.2282	1.00522	-76.3553	0.545981
335	USV	TRUE	0.640816	110.106	110.116	0.01	74.5906	71.0972	75.7127	4.61554	1.23639	-412.882	1.05674	-73.4111	0.586687
336	USV	TRUE	0.855819	110.272	110.275	0.0028	74.0634	73.7517	75.1767	1.42501	0.49713	-477.124	1.04588	-70.3085	0.505598
337	USV	TRUE	0.86112	110.706	110.74	0.034	64.5016	62.9281	66.1863	3.25821	0.793292	-27.7277	1.03776	-60.3294	0.781551
338	USV	TRUE	0.960536	111.095	111.097	0.0016	67.1191	66.8697	67.1903	0.320627	0.129065	155.86	1.04572	-59.2039	0.756941
339	USV	TRUE	0.965793	111.094	111.169	0.0748	66.9628	62.5769	68.1226	5.5457	2.05627	-60.862	1.01703	-62.1806	0.723321
340	USV	TRUE	0.770566	111.424	111.453	0.0292	61.2691	56.9472	67.644	10.6968	3.39547	-349.826	1.00651	-63.9221	0.714356
341	USV	TRUE	0.824886	111.695	111.697	0.002	71.4239	70.5243	74.5767	4.05237	1.5671	-1882.41	1.25312	-64.3287	0.787964
342	USV	TRUE	0.969563	112.054	112.056	0.0016	72.4946	72.2719	72.8954	0.623441	0.249933	-389.651	1.00816	-62.27	0.760835
343	USV	TRUE	0.777049	112.339	112.344	0.0048	72.4607	71.34	73.485	2.14494	0.78812	-501.591	1.01617	-55.6996	0.85512
344	USV	TRUE	0.88568	112.761	112.769	0.008	80.7524	74.3555	82.17	7.81456	2.63382	-1043.45	1.038	-64.6295	0.788962
345	USV	TRUE	0.931402	112.936	112.989	0.0536	64.2153	58.625	70.5554	11.9304	4.43639	-185.876	1.02096	-72.8663	0.649967
346	USV	TRUE	0.641057	113.099	113.101	0.0024	84.4695	84.4695	84.4695	0	3.55271e-15	-3.78658e-12	1	-55.149	0.853372
347	USV	TRUE	0.972439	113.229	113.257	0.0284	66.3753	64.533	73.9869	9.45388	4.001	-303.055	1.01655	-64.8177	0.692752
348	USV	TRUE	0.985983	113.369	113.432	0.0636	61.7792	58.5697	73.9493	15.3796	5.77528	-183.84	1.16973	-63.5893	0.787069
349	USV	TRUE	0.821401	113.562	113.564	0.002	81.9214	71.7281	83.2796	11.5515	4.52215	-5364.78	1.01896	-61.738	0.777971
350	USV	TRUE	0.781607	121.398	121.412	0.0144	81.5246	73.4519	86.3879	12.936	4.88372	997.589	1.0482	-80.0314	0.4481
351	USV	TRUE	0.867916	121.702	121.794	0.0928	68.7001	59.5208	69.2313	9.71045	5.12632	-101.448	1.00287	-68.724	0.578442
352	USV	TRUE	0.877762	121.807	121.822	0.0152	60.8215	57.0662	61.3571	4.29092	2.09057	258.632	1.04204	-67.807	0.693511
353	USV	TRUE	0.837557	121.988	121.993	0.0044	72.3951	72.2504	72.6586	0.408206	0.144697	40.613	1.03639	-69.8794	0.704661
354	USV	TRUE	0.643263	122.236	122.254	0.018	61.6772	59.3319	87.1153	27.7834	9.68727	-1399.18	2.19602	-78.5927	0.448291
355	USV	TRUE	0.936689	122.521	122.525	0.0044	64.1659	64.0607	64.2606	0.199906	0.0739983	5.68551	1.00996	-67.5531	0.713317
356	USV	TRUE	0.823621	122.825	122.833	0.008	70.1628	69.8421	74.4371	4.59507	2.27915	-555.62	1.06061	-72.6078	0.584672
357	USV	TRUE	0.707556	123.232	123.235	0.0032	70.3207	69.8086	73.2153	3.40666	1.22472	-1048.35	1.07199	-69.3728	0.672875
358	USV	TRUE	0.972887	123.489	123.53	0.0412	82.1083	73.7566	83.9174	10.1608	3.01569	-36.3578	1.30036	-70.8402	0.646481
359	USV	TRUE	0.604711	123.68	123.713	0.0332	69.3858	68.3997	70.5465	2.14688	0.761721	-40.3623	1.02428	-79.5123	0.48216
360	USV	TRUE	0.898052	124.334	124.416	0.0816	65.0087	64.2464	78.6826	14.4361	5.58432	174.852	1.00729	-72.24	0.488123
361	USV	TRUE	0.757761	124.643	124.69	0.0468	81.0773	79.8192	83.2515	3.43221	1.16304	-23.9258	1.02307	-76.2909	0.494968
362	USV	TRUE	0.888568	124.86	124.869	0.0084	72.0667	70.4384	74.6865	4.24809	1.76118	-431.429	1.04702	-68.6619	0.657573
363	USV	TRUE	0.718065	125.074	125.097	0.0228	71.5119	68.718	71.8722	3.15421	1.58697	135.961	1.00181	-67.0572	0.648985
364	USV	TRUE	0.797057	125.361	125.363	0.0016	74.0833	73.3084	74.68	1.37157	0.543759	-857.232	1.00263	-61.4145	0.844016
365	USV	TRUE	0.681373	125.614	125.616	0.0016	71.5839	70.8357	71.7976	0.961881	0.387194	-467.581	1.24253	-62.7748	0.736
366	USV	TRUE	0.888352	125.793	125.795	0.0024	82.7481	79.7207	84.7121	4.99145	1.90232	-2058.53	1.00111	-73.41	0.627314
367	USV	TRUE	0.975691	126.035	126.087	0.0524	70.1338	67.8608	72.4449	4.58412	1.68698	-15.4459	1.07958	-61.82	0.789527
368	USV	TRUE	0.952682	126.21	126.266	0.056	75.9115	75.4456	78.0287	2.58304	1.17405	40.4764	1.00521	-67.7736	0.698265
369	USV	TRUE	0.832785	126.396	126.399	0.0028	79.5822	77.0884	81.0072	3.91877	1.43072	-1441.97	1.01318	-62.8154	0.806869
370	USV	TRUE	0.881336	126.722	126.745	0.0232	68.9354	60.2365	70.2788	10.0423	3.20863	-441.055	1.03409	-61.9592	0.655776
371	USV	TRUE	0.6033	126.873	126.875	0.0016	81.14	77.8981	81.7991	3.90096	1.57543	2026.18	1.38614	-67.8374	0.725912
372	USV	TRUE	0.958511	126.93	126.962	0.032	70.6396	64.9849	75.0106	10.0257	3.34407	-283.444	1.08497	-57.0622	0.789716
373	USV	TRUE	0.69021	127.151	127.154	0.0028	72.5315	71.2178	73.0436	1.82579	0.649538	-641.466	1.03143	-49.5517	0.824627
374	USV	TRUE	0.780146	127.371	127.424	0.0528	69.8914	68.6408	74.1444	5.50358	2.24709	78.302	1.05582	-65.1472	0.736085
375	USV	TRUE	0.676057	127.738	127.742	0.004	39.6909	39.2186	40.369	1.15038	0.447601	-258.186	1.01023	-72.2169	0.59464
376	USV	TRUE	0.947581	127.993	128	0.0072	70.0965	66.6037	72.3404	5.73673	1.94345	-802.356	1.01923	-71.1536	0.610015
377	USV	TRUE	0.905567	128.975	129.01	0.0352	71.9366	69.9699	73.3191	3.34923	0.998593	-43.1688	1.11613	-74.7965	0.659079
378	USV	TRUE	0.992286	129.898	129.974	0.0756	73.4443	72.8873	75.2439	2.35661	0.929328	28.0302	1.01075	-73.1454	0.601013
379	USV	TRUE	0.769555	130.083	130.088	0.0048	82.3396	82.3396	82.3396	1.42109e-14	4.10232e-15	-1.58359e-12	1	-72.6635	0.586115
380	USV	TRUE	0.898848	130.121	130.129	0.008	73.6587	72.59	73.7923	1.20235	0.430858	16.1842	1.10122	-65.9937	0.785026
381	USV	TRUE	0.695868	130.263	130.342	0.0792	72.5771	70.9505	83.9709	13.0203	6.01945	-157.595	1.01179	-69.883	0.639353
382	USV	TRUE	0.736012	131.47	131.475	0.0052	82.7096	82.2357	83.9356	1.69994	0.711134	381.335	1.02795	-74.1213	0.596197
383	USV	TRUE	0.624565	131.604	131.606	0.002	82.0203	79.4285	82.4567	3.02814	1.17095	1360.76	1.19851	-73.4202	0.650675
384	USV	TRUE	0.891208	136.983	136.999	0.016	68.1453	67.8302	70.725	2.89477	1.34759	-187.078	1.00097	-72.5931	0.542349
385	USV	TRUE	0.914123	137.594	137.645	0.0516	64.1032	55.8784	69.0355	13.1572	4.88746	-104.169	1.35262	-69.669	0.641911
386	USV	TRUE	0.637211	137.871	137.876	0.0052	73.2736	73.0361	73.3033	0.267189	0.0741405	23.3174	1.00882	-70.3157	0.594857
387	USV	TRUE	0.760433	138.283	138.304	0.0212	62.6143	58.5874	63.4918	4.90446	1.46511	84.1438	1.11233	-72.0172	0.583784
388	USV	TRUE	0.862057	138.699	138.723	0.0232	68.196	67.3339	72.2359	4.90197	2.33438	-195.668	1.01558	-71.2201	0.647486
389	USV	TRUE	0.706968	138.788	138.798	0.01	75.0237	73.0873	77.6273	4.53998	1.30953	-328.608	1.10029	-75.7564	0.595929
390	USV	TRUE	0.976066	138.922	138.928	0.006	71.5332	69.7607	72.1633	2.40269	0.92462	-379.257	1.08372	-76.1272	0.496549
391	USV	TRUE	0.810971	139.159	139.165	0.0064	61.4274	59.3863	61.6892	2.30297	0.94145	-375.542	1.00639	-72.7929	0.647319
392	USV	TRUE	0.903219	139.443	139.445	0.002	76.2407	74.6999	76.5435	1.84361	0.663443	-620.261	1.34896	-66.8274	0.680089
393	USV	TRUE	0.621887	139.825	139.828	0.0032	62.7817	62.1879	64.1325	1.94454	0.641428	-572.106	1.02413	-70.1428	0.657437
394	USV	TRUE	0.650232	139.956	139.959	0.0032	71.8	69.6476	72.4754	2.82775	1.04569	-920.009	1.05734	-71.865	0.677877
395	USV	TRUE	0.919421	140.157	140.178	0.0212	68.2021	65.3294	70.6965	5.36707	1.5056	-58.6577	1.40371	-66.5848	0.666664
396	USV	TRUE	0.916186	140.335	140.362	0.0268	72.0857	70.8069	75.7392	4.93234	2.04891	93.7309	1.10492	-71.3917	0.588487
397	USV	TRUE	0.932047	140.875	140.882	0.0076	70.4514	67.8201	70.7778	2.95764	1.25775	-441.714	1.06033	-63.8643	0.798703
398	USV	TRUE	0.879881	140.987	140.992	0.0056	80.9442	79.4343	87.3897	7.95537	3.03785	306.224	3.80292	-74.9486	0.591235
399	USV	TRUE	0.837043	141.075	141.078	0.0032	64.8665	64.0984	68.494	4.39563	1.77811	1392.15	1.02682	-72.2352	0.696655
400	USV	TRUE	0.747431	141.215	141.217	0.002	71.4948	71.005	72.2875	1.28251	0.503743	-665.428	1.01432	-63.7203	0.773034
401	USV	TRUE	0.723023	141.316	141.328	0.0116	81.2491	81.0736	81.5516	0.477936	0.170453	-41.6953	1.00708	-65.7199	0.767479
402	USV	TRUE	0.774232	141.379	141.383	0.0036	76.4897	74.137	77.6475	3.51057	1.39648	-1073.48	1.27509	-65.0242	0.791564
403	USV	TRUE	0.942384	141.484	141.49	0.0056	81.4267	80.7513	81.7755	1.02423	0.358003	107.154	1.08533	-62.1997	0.807471
404	USV	TRUE	0.982988	141.942	141.944	0.0024	73.0737	72.5393	73.4745	0.935162	0.33784	-389.651	1.00212	-61.6172	0.775336
405	USV	TRUE	0.676558	142.525	142.527	0.0024	83.2872	82.8865	83.688	0.801568	0.288597	333.986	1	-76.2873	0.532019
406	USV	TRUE	0.706439	142.941	142.96	0.0192	75.0275	67.8738	76.2057	8.33191	2.86726	-19.7405	1.33954	-80.6058	0.483796
407	USV	TRUE	0.706934	143.026	143.029	0.0036	64.1511	62.8303	64.4889	1.65862	0.725077	-480.241	1.00481	-77.048	0.592896
408	USV	TRUE	0.646746	143.177	143.179	0.0016	75.3974	74.8274	77.3924	2.56502	1.03252	-1246.88	1.488	-69.9896	0.724124
409	USV	TRUE	0.835899	143.535	143.538	0.0028	72.3917	71.4417	72.5105	1.06876	0.356517	-268.603	1.13869	-69.5025	0.745683
410	USV	TRUE	0.651078	143.641	143.644	0.0032	71.7547	70.0922	72.0887	1.9965	0.718509	609.216	1.08599	-76.6813	0.569954
411	USV	TRUE	0.8268	143.836	143.838	0.0016	70.1035	69.8274	70.2014	0.374065	0.153618	-233.791	1.01068	-72.1856	0.63704
412	USV	TRUE	0.898319	144.849	144.914	0.0644	77.5331	76.5194	82.2979	5.77849	1.75442	84.0464	1.00568	-79.156	0.498958
413	USV	TRUE	0.856872	145.041	145.043	0.0024	74.9541	73.7518	75.2065	1.4547	0.529823	-500.98	1.20121	-71.7417	0.706278
414	USV	TRUE	0.751523	145.17	145.179	0.0088	70.9191	70.2322	73.29	3.05783	1.2776	-403.956	1.01888	-72.8981	0.635135
415	USV	TRUE	0.885555	145.315	145.32	0.0052	78.465	76.1041	79.4566	3.35255	1.21918	-483.124	1.27118	-62.6812	0.833231
416	USV	TRUE	0.895795	145.497	145.499	0.0028	72.0371	70.7383	72.7051	1.96681	0.784899	-777.535	1.06192	-72.7468	0.653565
417	USV	TRUE	0.647303	145.593	145.596	0.0028	73.166	72.5797	74.9176	2.33791	0.846329	-759.863	1.26191	-68.3287	0.748295
418	USV	TRUE	0.95173	145.691	145.694	0.0032	73.7487	73.6519	76.4971	2.84517	1.24881	899.089	1.12458	-73.362	0.649073
419	USV	TRUE	0.908015	145.812	145.828	0.0156	59.9587	59.2362	64.9842	5.74797	2.68743	400.739	1.00788	-73.2585	0.639122
420	USV	TRUE	0.851048	145.917	145.933	0.0164	78.6104	72.9846	80.8957	7.91111	3.27958	375.456	1.6208	-75.047	0.595843
421	USV	TRUE	0.703227	146.012	146.015	0.0028	76.7547	76.4462	76.7679	0.321671	0.125787	-105.99	1.01075	-71.8822	0.639646
422	USV	TRUE	0.637748	146.11	146.112	0.002	81.2344	80.6466	82.9711	2.32455	0.901162	-1082.12	1.24956	-67.9803	0.780708
423	USV	TRUE	0.849509	146.66	146.662	0.0016	72.3657	72.1163	72.6151	0.498753	0.197149	-311.721	1	-70.554	0.686993
424	USV	TRUE	0.963561	153.891	153.901	0.0104	78.7616	66.9851	80.4467	13.4616	6.13399	1418.29	1.46423	-67.8833	0.721938
425	USV	TRUE	0.868822	153.968	153.974	0.0064	65.4434	63.534	66.9549	3.42086	1.10855	492.69	1.01877	-75.9275	0.597452
426	USV	TRUE	0.698608	154.07	154.074	0.0036	70.6992	69.331	70.9085	1.57748	0.696119	457.635	1.01299	-77.3453	0.522252
427	USV	TRUE	0.877504	154.292	154.302	0.01	60.4272	59.3868	61.7723	2.38551	0.842801	108.331	1.19477	-66.4978	0.773357
428	USV	TRUE	0.744743	154.522	154.526	0.004	74.703	74.3319	74.7327	0.400784	0.13349	-83.6653	1.01054	-59.1195	0.805212
429	USV	TRUE	0.685385	154.717	154.721	0.004	79.2372	78.3362	81.5388	3.20252	1.4925	-788.038	1.007	-72.5506	0.529444
430	USV	TRUE	0.603422	154.867	154.882	0.0156	73.6433	70.9712	74.4429	3.47172	1.17423	7.26148	1.19175	-70.7976	0.705367
431	USV	TRUE	0.907245	154.975	154.98	0.0048	74.4304	71.4073	75.1544	3.74711	1.5107	-799.498	1.01819	-65.1475	0.707374
432	USV	TRUE	0.805644	155.149	155.151	0.0024	71.7924	70.8572	72.26	1.40274	0.514313	-584.476	1.01687	-66.7761	0.780077
433	USV	TRUE	0.98041	155.332	155.334	0.0016	79.6225	79.4355	80.9318	1.49626	0.615599	-857.232	1.163	-72.5502	0.62567
434	USV	TRUE	0.762742	155.425	155.442	0.0168	74.8203	73.0539	75.9707	2.91682	0.939158	-66.4272	1.10178	-67.1365	0.722379
435	USV	TRUE	0.928859	155.615	155.7	0.0852	67.4933	63.4195	68.5667	5.14715	2.4899	62.1075	1.00044	-67.7465	0.629358
436	USV	TRUE	0.867974	155.786	155.796	0.0096	75.939	75.375	76.6469	1.27195	0.503023	64.8156	1.07952	-69.738	0.705535
437	USV	TRUE	0.650656	155.892	155.901	0.0084	72.5832	72.4932	72.7395	0.246312	0.0890838	-21.6545	1.00306	-74.4716	0.488277
438	USV	TRUE	0.640863	158.622	158.663	0.0408	75.5424	73.3938	81.9121	8.51832	3.35619	-152.233	1.0766	-75.7189	0.495182
439	USV	TRUE	0.83614	158.776	158.813	0.0372	64.1687	62.9257	76.9098	13.984	5.18155	345.018	1.15282	-72.7821	0.596813
440	USV	TRUE	0.941281	158.967	158.97	0.0036	68.8555	67.9665	69.2255	1.25899	0.578735	-345.119	1.00276	-68.4535	0.571776
441	USV	TRUE	0.875916	161.992	161.997	0.0052	74.9545	71.9675	76.7013	4.73383	1.55308	886.819	1.00352	-74.2821	0.647358
442	USV	TRUE	0.729157	173.869	173.873	0.0036	85.6853	84.1786	86.5685	2.38986	0.750571	608.373	1.01795	-66.2217	0.772711
443	USV	TRUE	0.932612	208.449	208.476	0.0268	83.204	81.6676	84.153	2.48533	0.763237	-45.377	1.02909	-65.9375	0.782994
444	USV	TRUE	0.614799	258.501	258.504	0.0028	86.5399	83.1479	87.8576	4.70973	1.80663	-1692.05	1.00998	-80.4396	0.473963
445	USV	TRUE	0.674246	277.236	277.242	0.0064	68.002	67.1001	70.11	3.00983	1.40582	434.916	1.03874	-83.2529	0.436291
446	USV	TRUE	0.670644	279.931	279.936	0.0052	73.5158	71.0399	73.9158	2.87596	1.29245	616.435	1.02495	-75.6793	0.602665
447	USV	TRUE	0.719702	280.828	280.834	0.0064	79.1438	77.1461	79.4961	2.34993	0.936373	-379.685	1.08684	-72.4668	0.60069
448	USV	TRUE	0.707169	282.517	282.519	0.002	73.9766	73.8786	74.2794	0.400784	0.153333	176.854	1.03234	-77.3901	0.471927
449	USV	TRUE	0.709453	283.573	283.576	0.0024	41.7676	41.5004	41.9011	0.400784	0.146947	166.993	1.00302	-67.332	0.503662
450	USV	TRUE	0.956203	283.76	283.774	0.0132	70.0282	63.4836	70.5231	7.03955	2.89938	-552.088	1.00501	-68.5791	0.594621
451	USV	TRUE	0.918229	283.93	283.934	0.004	72.626	72.6014	72.8288	0.227455	0.0908959	-50.238	1.00367	-63.3286	0.777725
452	USV	TRUE	0.803925	321.977	321.985	0.008	69.0334	65.0256	70.7214	5.6958	2.44192	-682.556	1.01468	-78.2994	0.604748
453	USV	TRUE	0.948244	322.104	322.108	0.0044	72.7001	72.1421	79.4784	7.33625	3.07915	-1728.19	1.01307	-69.4443	0.689508
454	USV	TRUE	0.988359	322.191	322.265	0.0744	70.7105	66.9274	80.5122	13.5848	5.19281	168.405	1.0842	-71.4438	0.594471
455	USV	TRUE	0.703313	322.343	322.345	0.002	84.9944	83.084	86.7356	3.65159	1.32427	-1765.36	1.00213	-74.6311	0.635162
456	USV	TRUE	0.601585	323.053	323.151	0.0988	69.4741	50.7876	69.9158	19.1282	9.68713	191.338	1.00447	-74.4254	0.444513
457	USV	TRUE	0.859525	323.241	323.243	0.0024	73.6886	73.0206	74.0226	1.00196	0.381778	-83.4966	1.43856	-65.4697	0.774689
458	USV	TRUE	0.875332	323.389	323.391	0.0016	65.874	65.4999	66.248	0.74813	0.295724	-467.581	1	-65.3891	0.694741
459	USV	TRUE	0.74547	323.612	323.617	0.0048	73.9129	68.4801	79.1231	10.643	4.04424	-2534.77	1.13854	-68.6882	0.713996
460	USV	TRUE	0.784302	323.832	323.852	0.0204	61.3436	57.2183	62.8037	5.58541	2.22877	-222.404	1.12015	-66.5921	0.714989
461	USV	TRUE	0.942336	324	324.003	0.0024	73.437	72.7171	79.382	6.66489	2.48556	-2477.07	1.26606	-65.6948	0.807109
462	USV	TRUE	0.93685	324.067	324.081	0.0136	73.832	70.4493	74.0058	3.55651	1.8028	-279.348	1.01348	-71.215	0.705513
463	USV	TRUE	0.86342	324.195	324.198	0.0032	73.0948	72.7608	73.1765	0.415628	0.146357	115.968	1.01517	-57.3531	0.801086
464	USV	TRUE	0.759324	324.279	324.3	0.0216	73.7374	71.9962	77.9452	5.94902	1.57107	98.3555	1.32058	-73.6067	0.662348
465	USV	TRUE	0.666017	324.375	324.385	0.0108	90.2002	82.345	95.8307	13.4856	5.30814	-1337.24	1.11121	-71.5838	0.653567
466	USV	TRUE	0.722012	324.946	324.953	0.0064	78.869	73.7787	81.4505	7.67178	2.69082	-1170.23	1.04594	-71.193	0.722571
467	USV	TRUE	0.769001	325.031	325.033	0.0024	69.4657	69.3989	69.6809	0.282033	0.100127	-83.4966	1.01988	-70.707	0.641865
468	USV	TRUE	0.834935	326.345	326.347	0.0024	82.6162	80.8127	83.1135	2.3008	0.828002	-751.47	1.35838	-81.7672	0.446867
469	USV	TRUE	0.944124	326.901	326.935	0.0336	78.6271	71.3567	81.0015	9.64473	4.05317	-322.937	1.0493	-69.9898	0.647199
470	USV	TRUE	0.753852	329.415	329.424	0.0088	79.4874	73.4124	79.9926	6.58019	2.85741	-803.361	1.15004	-73.0288	0.488336
471	USV	TRUE	0.751925	329.562	329.568	0.0052	71.2044	70.1208	71.7759	1.65509	0.397796	-191.747	1.11949	-67.4501	0.727183
472	USV	TRUE	0.654993	329.649	329.654	0.0048	80.7946	75.5611	81.1126	5.55156	2.37891	1219.12	1.01886	-77.9547	0.529432
473	USV	TRUE	0.875165	329.852	329.854	0.002	74.0558	73.7797	74.3319	0.552191	0.182612	-227.747	1.03518	-66.66	0.587786
474	USV	TRUE	0.647739	330.112	330.114	0.0024	56.9372	56.9372	56.9372	1.42109e-14	5.22945e-15	-3.20835e-12	1	-70.7627	0.582967
475	USV	TRUE	0.964676	330.305	330.314	0.0096	58.0388	56.2749	58.232	1.95704	1.00346	-203.129	1.00013	-66.5052	0.754749
476	USV	TRUE	0.611966	330.416	330.507	0.0912	67.618	46.9554	84.1392	37.1838	6.09087	-39.3443	5.70156	-91.0267	0.220155
477	USV	TRUE	0.631031	330.583	330.585	0.002	58.3658	57.9026	58.5261	0.623441	0.243171	-311.721	1.01894	-67.5683	0.672929
478	USV	TRUE	0.759372	333.458	333.492	0.0344	71.3809	69.519	72.6009	3.08188	1.06838	-52.5463	1.04368	-79.4715	0.455886
479	USV	TRUE	0.881484	335.507	335.509	0.002	70.3525	69.4441	72.1961	2.75205	1.02613	-1339.76	1.01534	-73.9969	0.65758
480	USV	TRUE	0.606057	335.661	335.663	0.0016	74.4434	73.0095	74.6928	1.68329	0.703964	-1013.09	1.11772	-74.8308	0.646825
481	USV	TRUE	0.604242	335.761	335.764	0.0028	71.9504	70.8742	72.893	2.01876	0.743379	-756.329	1.00556	-71.0481	0.708306
482	USV	TRUE	0.841239	335.901	335.912	0.0108	76.5	72.0914	81.0868	8.99537	3.11353	-760.172	1.032	-78.0081	0.54217
483	USV	TRUE	0.894652	336.058	336.074	0.016	72.2071	67.6823	72.675	4.99276	2.4217	-307.975	1.00134	-70.2123	0.639735
484	USV	TRUE	0.633844	336.421	336.431	0.0096	60.5184	59.6028	66.5725	6.96966	3.06247	-724.04	1.00007	-74.6397	0.649337
485	USV	TRUE	0.675816	336.573	336.575	0.0024	65.1952	63.0616	65.757	2.69538	1.07115	-1146.9	1.01129	-74.3112	0.684878
486	USV	TRUE	0.637255	336.672	336.675	0.0032	71.7828	71.5972	72.139	0.5418	0.229773	-190.187	1.03819	-75.4093	0.599463
487	USV	TRUE	0.659287	336.981	336.991	0.0096	71.9809	71.6553	72.2992	0.643897	0.219167	5.47635	1.02789	-71.6435	0.717819
488	USV	TRUE	0.625707	337.087	337.092	0.0044	71.6272	70.4599	73.7668	3.30694	1.23059	-850.982	1.04979	-73.0739	0.664036
489	USV	TRUE	0.66306	337.487	337.489	0.0024	80.2097	80.2097	80.2097	1.42109e-14	7.10543e-15	-2.83496e-12	1	-77.5716	0.510275
490	USV	TRUE	0.619498	337.575	337.582	0.0072	79.191	77.6378	79.2022	1.56437	0.697005	230.852	1.00693	-79.3501	0.508429
491	USV	TRUE	0.75658	580.092	580.106	0.0136	73.9673	73.0137	74.6223	1.60858	0.49226	-28.3366	1.03829	-77.1403	0.535945
492	USV	TRUE	0.756583	580.227	580.231	0.004	75.2252	74.6138	76.3352	1.72144	0.691017	-447.764	1.00388	-76.0445	0.602931
493	USV	TRUE	0.865451	580.337	580.34	0.0036	74.3522	73.8623	74.842	0.979694	0.326396	-269.213	1.00255	-71.2014	0.667406
494	USV	TRUE	0.82671	580.438	580.442	0.0048	73.7109	72.939	81.207	8.26802	2.57628	-1388.04	1.12249	-72.2766	0.66182
495	USV	TRUE	0.797743	580.736	580.743	0.0072	74.6385	71.4165	74.9099	3.49337	1.46354	-502.851	1.01269	-70.8948	0.710886
496	USV	TRUE	0.695448	580.831	580.907	0.076	68.5395	67.9702	78.5431	10.573	3.60364	-120.779	1.10743	-77.1457	0.405405
497	USV	TRUE	0.644363	580.991	581.024	0.0324	67.7477	65.9639	71.931	5.96712	2.53527	135.157	1.04238	-76.6321	0.532285
498	USV	TRUE	0.685749	581.094	581.096	0.002	63.1196	62.3403	64.2284	1.88814	0.719699	-956.156	1.00639	-75.5971	0.663097
499	USV	TRUE	0.88397	581.314	581.326	0.0116	72.2549	68.3878	73.791	5.40316	1.62044	-370.043	1.171	-67.7288	0.713996
500	USV	TRUE	0.760319	581.458	581.461	0.0032	69.8991	68.9194	70.8491	1.9297	0.659425	-601.485	1.00229	-69.1136	0.740392
501	USV	TRUE	0.883291	581.627	581.64	0.0128	63.4984	55.0224	67.4241	12.4018	4.705	-959.493	1.0011	-71.7956	0.670119
502	USV	TRUE	0.900541	581.73	581.732	0.002	68.6005	68.5159	69.1928	0.676879	0.261574	-290.727	1.08263	-71.4487	0.641106
503	USV	TRUE	0.724952	581.872	581.97	0.0988	73.3039	58.0419	73.4203	15.3783	7.22004	-154.192	1.00068	-76.4476	0.58957
504	USV	TRUE	0.894862	582.053	582.058	0.0048	76.7906	74.8312	77.7925	2.96135	1.09316	-542.575	1.47769	-65.2718	0.801348
505	USV	TRUE	0.660331	582.171	582.175	0.0036	58.5619	58.3292	60.7962	2.46697	1.18108	-701.372	1.0171	-75.2264	0.652247
506	USV	TRUE	0.907025	582.279	582.311	0.032	59.1999	58.8108	71.8163	13.0055	5.63292	-447.934	1.02725	-70.8006	0.65429
507	USV	TRUE	0.889921	582.488	582.499	0.0112	58.9889	56.1591	61.231	5.07187	1.43335	-450.649	1.02484	-72.4432	0.643883
508	USV	TRUE	0.656602	582.582	582.6	0.0176	72.6296	70.6029	81.7852	11.1823	4.8305	-679.17	1.08999	-73.8035	0.586857
509	USV	TRUE	0.842936	582.693	582.699	0.006	72.525	69.2417	73.2655	4.02382	1.51438	-717.178	1.08215	-71.8104	0.702336
510	USV	TRUE	0.609378	582.801	582.803	0.0016	71.9134	70.6665	73.1603	2.49377	0.985747	-1558.6	1	-75.7594	0.651863
511	USV	TRUE	0.744175	583.004	583.019	0.0152	67.0058	66.1155	69.626	3.51052	1.46425	202.692	1.05357	-81.9612	0.454802
512	USV	TRUE	0.763144	583.115	583.117	0.002	75.3656	74.8624	75.8688	1.00641	0.417923	-551.555	1.01934	-70.5898	0.720487
513	USV	TRUE	0.791734	583.211	583.215	0.004	76.8811	73.801	82.017	8.21607	3.4492	-2514.18	1.10948	-71.9587	0.661365
514	USV	TRUE	0.883726	583.317	583.319	0.0016	72.2774	71.4224	72.4377	1.01532	0.428059	-623.441	1.08105	-75.9649	0.622815
515	USV	TRUE	0.818689	583.634	583.661	0.0264	64.5952	61.137	71.8061	10.669	3.61978	-404.607	1.0096	-72.5386	0.546185
516	USV	TRUE	0.706479	583.793	583.811	0.0188	70.4033	62.3005	70.6393	8.3388	3.68437	-445.147	1.0873	-74.0385	0.586966
517	USV	TRUE	0.724714	583.921	583.992	0.0708	68.6849	43.6403	80.3838	36.7435	9.01558	-277.645	1.49601	-78.9835	0.404408
518	USV	TRUE	0.603326	584.482	584.484	0.002	73.6934	71.9566	73.9427	1.98611	0.748384	-860.095	1.13914	-80.4151	0.483174
519	USV	TRUE	0.823506	584.939	584.941	0.002	71.418	71.3913	71.6941	0.302814	0.114253	-113.873	1.03232	-64.7039	0.706691
520	USV	TRUE	0.912485	585.061	585.072	0.0104	72.0911	70.4009	73.5004	3.09953	0.983495	-334.714	1.04603	-64.9274	0.800566
521	USV	TRUE	0.846906	585.065	585.072	0.0068	71.6132	70.3102	73.1379	2.82775	0.935729	-395.031	1.03434	-64.6052	0.786477
522	USV	TRUE	0.685796	585.235	585.237	0.0024	70.6717	70.1967	72.2748	2.07814	0.745672	-667.973	1.34842	-79.4373	0.579906
523	USV	TRUE	0.724398	585.339	585.351	0.0116	65.3821	60.6667	68.2024	7.53578	2.44067	-702.128	1.01953	-70.1087	0.642373
524	USV	TRUE	0.83115	585.477	585.483	0.006	75.0517	71.2693	77.4001	6.13081	2.56095	-1025.4	1.01326	-70.5939	0.715501
525	USV	TRUE	0.831008	585.762	585.769	0.0068	76.2488	75.9222	76.4863	0.564066	0.176093	14.6294	1.02308	-63.9876	0.800903
526	USV	TRUE	0.786012	585.882	585.884	0.002	82.964	82.5009	83.4539	0.952975	0.366077	-488.574	1.00178	-69.9211	0.703974
527	USV	TRUE	0.664608	586.65	586.652	0.002	86.325	86.1781	87.0776	0.899537	0.348391	425.594	1.05785	-77.2449	0.54481
528	USV	TRUE	0.888174	587.028	587.032	0.0036	86.1894	82.8799	86.6834	3.80346	1.46424	1092.02	1.05891	-71.0389	0.659732
529	USV	TRUE	0.827517	587.13	587.14	0.0092	85.2546	81.9529	93.2483	11.2954	4.55156	1371.59	1.53966	-74.8636	0.592931
530	USV	TRUE	0.643783	587.248	587.255	0.0068	67.3901	63.5689	68.6978	5.1289	2.05034	-809.847	1.05871	-76.187	0.603308
531	USV	TRUE	0.715459	587.342	587.354	0.0116	73.0423	71.3798	74.6606	3.28079	1.11544	-204.886	1.19082	-69.7466	0.72027
532	USV	TRUE	0.77208	587.462	587.464	0.002	70.8337	70.3305	71.3369	1.00641	0.417923	-551.555	1.01934	-65.4715	0.790877
533	USV	TRUE	0.629274	587.558	587.563	0.0048	73.271	72.5659	73.6049	1.03907	0.358199	-63.6165	1.16491	-58.5147	0.86777
534	USV	TRUE	0.944848	587.658	587.669	0.0108	80.3108	74.0523	81.0918	7.03953	1.84027	213.297	1.47713	-70.1481	0.722342
535	USV	TRUE	0.813454	587.757	587.772	0.0144	73.065	71.781	74.0447	2.26369	0.92141	25.0291	1.10596	-64.517	0.78591
536	USV	TRUE	0.771549	587.851	587.858	0.0076	80.1221	78.6127	80.4994	1.88675	0.877543	-246.763	1.00083	-73.4207	0.64094
537	USV	TRUE	0.854361	588.355	588.359	0.0036	85.2187	83.5591	85.7413	2.18227	0.746451	-385.745	1.34869	-70.4309	0.651712
538	USV	TRUE	0.775899	588.53	588.536	0.0056	62.6207	61.6696	65.3567	3.68707	1.46681	-740.972	1.02432	-68.886	0.722063
539	USV	TRUE	0.904827	588.642	588.692	0.0508	62.6569	55.9205	71.6703	15.7498	5.64022	137.594	1.31668	-72.0554	0.632909
540	USV	TRUE	0.753753	588.802	588.812	0.0096	66.3986	62.5763	74.5951	12.0188	3.44816	-1201.78	1.00932	-65.2231	0.719675
541	USV	TRUE	0.977647	589.032	589.081	0.0492	55.7672	54.4656	64.2063	9.74066	4.86456	-181.924	1.02397	-67.9311	0.694769
542	USV	TRUE	0.933471	589.22	589.23	0.0092	61.6729	59.9583	69.7951	9.83673	4.32048	-1086.66	1.00061	-58.2208	0.836445
543	USV	TRUE	0.896888	589.374	589.376	0.002	62.2892	61.5099	63.0685	1.5586	0.583176	-779.302	1	-51.3783	0.814539
544	USV	TRUE	0.948648	589.529	589.534	0.0048	62.7074	61.2934	63.1477	1.85429	0.651776	-372.18	1.00692	-55.9313	0.835012
545	USV	TRUE	0.965009	589.626	589.641	0.0152	68.5022	65.9797	68.5169	2.53722	1.28053	170.103	1.00379	-56.1812	0.830698
546	USV	TRUE	0.978715	589.794	589.806	0.0128	78.6374	77.4003	80.0803	2.67998	0.869892	-48.6032	1.30034	-71.0366	0.76654
547	USV	TRUE	0.920087	589.838	589.841	0.0036	70.0484	68.4453	73.1805	4.73519	1.86374	-1501.48	1.05912	-63.4274	0.842509
548	USV	TRUE	0.964926	589.942	589.946	0.004	80.9374	77.8276	81.1156	3.28791	1.03833	-589.537	1.24947	-62.8131	0.747829
549	USV	TRUE	0.665508	590.055	590.057	0.002	71.6758	70.5669	72.1255	1.5586	0.602497	-779.302	1.03522	-58.0534	0.845731
550	USV	TRUE	0.89517	590.234	590.244	0.01	70.4954	70.3654	70.5695	0.204114	0.0680936	-4.21781	1.00654	-66.7835	0.759433
551	USV	TRUE	0.942388	590.403	590.414	0.0104	69.0231	67.01	69.9648	2.95481	0.854653	-37.0593	1.19729	-63.1787	0.800979
552	USV	TRUE	0.69838	590.505	590.514	0.0092	64.7025	60.4924	68.8811	8.3887	2.73999	-989.896	1.0169	-65.6603	0.77957
553	USV	TRUE	0.846514	590.623	590.634	0.0112	64.6873	59.4676	65.7412	6.27365	2.16801	-549.13	1.01263	-64.8017	0.791321
554	USV	TRUE	0.808415	590.732	590.735	0.0032	71.5601	70.4246	73.7403	3.31574	1.30165	-1038.44	1.0007	-59.6581	0.837464
555	USV	TRUE	0.730452	590.907	590.91	0.0032	70.1688	69.8348	70.4211	0.586332	0.170372	-145.346	1.01704	-65.3477	0.742911
556	USV	TRUE	0.913468	591.009	591.014	0.0048	73.3341	71.8572	76.0728	4.21565	1.36654	858.211	1.0525	-73.753	0.600863
557	USV	TRUE	0.814365	591.119	591.122	0.0024	81.0333	80.499	81.4341	0.935162	0.33784	389.651	1.00212	-69.2782	0.72346
558	USV	TRUE	0.777271	591.926	591.934	0.0088	71.9095	69.1467	75.3876	6.24086	2.41684	-270.326	2.11751	-74.7309	0.474046
559	USV	TRUE	0.820565	592.133	592.135	0.002	71.7307	69.3082	72.5145	3.20627	1.22667	-1414.83	1.37129	-72.3964	0.632233
560	USV	TRUE	0.703959	592.59	592.593	0.0024	74.3359	73.2004	74.6699	1.46954	0.554711	612.309	1.0476	-60.2076	0.837798
561	USV	TRUE	0.933214	592.776	592.782	0.006	81.2269	72.912	81.9249	9.01288	3.03992	-1383.74	1.07507	-72.9475	0.641164
562	USV	TRUE	0.711592	592.981	592.984	0.0024	69.6637	69.0625	70.1313	1.06876	0.385797	445.315	1.00188	-75.0658	0.614906
563	USV	TRUE	0.736863	593.649	593.653	0.004	70.8717	70.842	71.2428	0.400784	0.13349	-83.6653	1.01054	-68.6183	0.707116
564	USV	TRUE	0.857533	593.776	593.781	0.0052	84.0698	82.4509	86.3414	3.89044	1.6721	-881.282	1.09186	-73.6505	0.674404
565	USV	TRUE	0.728115	593.9	593.909	0.0084	84.6311	83.8445	85.438	1.59357	0.501245	-54.1282	1.1515	-72.3543	0.544192
566	USV	TRUE	0.689168	594.589	594.591	0.0024	72.3521	72.3521	72.3521	1.42109e-14	4.35117e-15	-9.23527e-13	1	-72.3672	0.622281
567	USV	TRUE	0.905212	594.684	594.688	0.004	80.2875	79.5305	81.1707	1.64024	0.572404	430.471	1.00267	-69.4623	0.717972
568	USV	TRUE	0.862177	594.81	594.848	0.0376	72.4924	57.5005	72.7362	15.2357	7.05774	413.397	1.03483	-77.3374	0.455192
569	USV	TRUE	0.676426	594.965	594.966	0.0016	77.47	77.2829	78.5922	1.30923	0.530841	-701.372	1.21969	-72.4633	0.606265
570	USV	TRUE	0.655914	595.119	595.12	0.0016	83.3909	83.1415	83.4621	0.320627	0.129065	-155.86	1.04572	-64.6276	0.758489
571	USV	TRUE	0.895048	596.161	596.196	0.0356	65.9358	57.1691	73.0041	15.8349	6.7318	-456.536	1.02983	-71.435	0.589497
572	USV	TRUE	0.870757	596.344	596.351	0.0064	72.3308	69.0874	73.2585	4.17112	1.35576	-631	1.11118	-65.786	0.786237
573	USV	TRUE	0.809263	596.449	596.451	0.0024	73.4044	72.9368	73.7384	0.801568	0.28993	333.986	1.00236	-69.3928	0.708021
						0.0180768
