# Supplementary material for: Bazedoxifene reverses sexually dimorphic autistic-like abnormalities in biallelic MDGA1-mutant mice
Source: EMBO Mol Med. 2026 Mar 20;18(4):1358–98. doi: 10.1038/s44321-026-00402-y (PMC13084050; doi:10.1038/s44321-026-00402-y)
Supplement: Supplementary file 20 — Source data Fig. 7 [file 44321_2026_402_MOESM20_ESM.zip › Panel I and J/Batch2/WT_sham_49.xlsx]

## Sheet: Sheet1
ID	Label	Accepted	Score	Begin Time (s)	End Time (s)	Call Length (s)	Principal Frequency (kHz)	Low Freq (kHz)	High Freq (kHz)	Delta Freq (kHz)	Frequency Standard Deviation (kHz)	Slope (kHz/s)	Sinuosity	Mean Power (dB/Hz)	Tonality
1	USV	TRUE	0.705001	3.80728	3.81128	0.004	111.573	111.232	111.915	0.682817	0.263117	195.669	1.00587	-77.3727	0.403187
2	USV	TRUE	0.731764	3.99688	4.01208	0.0152	97.25	76.3362	97.5802	21.244	6.57724	1465.39	1.04321	-73.4472	0.595552
3	USV	TRUE	0.763107	4.10358	4.11278	0.0092	90.6109	89.2366	98.5247	9.28809	3.77182	-970.592	1.00585	-77.686	0.604732
4	USV	TRUE	0.829522	4.18398	4.18718	0.0032	113.555	113.114	113.766	0.651724	0.222454	99.4853	1.0765	-71.4451	0.70558
5	USV	TRUE	0.680171	4.25838	4.27358	0.0152	99.0753	85.5788	110.422	24.8432	12.6037	1678.61	1.0294	-74.3087	0.581632
6	USV	TRUE	0.921052	4.46118	4.48758	0.0264	76.3916	75.9148	79.717	3.80225	1.66648	126.358	1.03601	-67.6975	0.725779
7	USV	TRUE	0.933821	4.55438	4.55678	0.0024	74.637	73.5682	74.9339	1.36563	0.491307	-445.315	1.2199	-61.9584	0.779182
8	USV	TRUE	0.937163	4.74438	4.74758	0.0032	78.3691	76.7437	79.5863	2.8426	0.956744	870.53	1.00324	-70.1349	0.712759
9	USV	TRUE	0.988019	4.84918	4.85078	0.0016	77.3181	76.1959	77.5051	1.30923	0.530841	-701.372	1.21969	-64.2964	0.736123
10	USV	TRUE	0.835033	5.75107	5.76467	0.0136	88.8484	86.1484	94.9293	8.78092	3.50161	642.801	1.02154	-74.0479	0.523488
11	USV	TRUE	0.754282	5.86387	5.86547	0.0016	77.7611	76.6835	78.3044	1.62095	0.652809	1013.09	1.01707	-70.668	0.702519
12	USV	TRUE	0.786068	5.96107	5.96467	0.0036	85.2329	83.3119	85.4957	2.18384	0.775207	-404.333	1.27658	-75.33	0.552821
13	USV	TRUE	0.69106	6.19736	6.21176	0.0144	85.0416	81.7908	112.242	30.4517	14.064	-2125.99	1.00086	-77.9178	0.4668
14	USV	TRUE	0.673391	6.30936	6.31536	0.006	118.021	112.849	119.978	7.12818	2.86717	-1181.87	1.05941	-76.4688	0.532011
15	USV	TRUE	0.935411	6.40496	6.47456	0.0696	73.4869	66.386	74.0766	7.69057	3.28403	-105.269	1.0081	-71.213	0.542296
16	USV	TRUE	0.916754	6.58376	6.62056	0.0368	74.5336	63.9835	74.5659	10.5824	5.72068	-288.437	1.00231	-73.6815	0.524146
17	USV	TRUE	0.926999	6.92416	6.95696	0.0328	65.4712	64.9104	66.1342	1.22375	0.574723	32.3761	1.00249	-75.495	0.441275
18	USV	TRUE	0.691653	7.06686	7.08446	0.0176	74.7988	70.5947	77.1106	6.51592	2.53763	285.257	1.1316	-77.3937	0.447526
19	USV	TRUE	0.745048	7.23206	7.27206	0.04	69.7341	66.3484	75.1995	8.85115	1.83895	-122.697	1.08262	-67.9842	0.589707
20	USV	TRUE	0.827001	7.38886	7.39726	0.0084	73.0118	71.7768	74.0902	2.31339	0.652366	-146.833	1.14909	-73.9166	0.534794
21	USV	TRUE	0.862502	7.44366	7.49846	0.0548	59.6459	57.4821	67.5115	10.0295	3.37912	-150.834	1.04071	-74.875	0.585433
22	USV	TRUE	0.962007	7.67446	7.71606	0.0416	65.0896	56.7285	67.4309	10.7024	4.21375	-244.462	1.0829	-74.2154	0.593662
23	USV	TRUE	0.897751	7.88006	7.90806	0.028	56.7162	53.1947	57.9029	4.70816	1.25938	-118.864	1.04069	-77.7892	0.533445
24	USV	TRUE	0.81943	8.01406	8.01886	0.0048	74.1604	70.3456	77.5597	7.21411	2.61138	-1621.51	1.20751	-72.7371	0.602536
25	USV	TRUE	0.757325	8.19195	8.19595	0.004	68.7293	68.0836	70.1543	2.07072	0.768793	-562.717	1.04931	-71.6143	0.720598
26	USV	TRUE	0.863569	8.28915	8.29515	0.006	71.6708	68.1602	78.2911	10.1309	3.10075	-1550.42	1.08842	-68.6688	0.726236
27	USV	TRUE	0.953256	8.38795	8.42595	0.038	70.3573	63.0595	75.9703	12.9108	5.22147	-408.692	1.05902	-70.5134	0.652424
28	USV	TRUE	0.748462	8.54355	8.59195	0.0484	68.7815	66.6302	72.9634	6.3332	1.22777	54.9023	1.03021	-70.192	0.658069
29	USV	TRUE	0.956628	8.67995	8.68395	0.004	71.8582	70.3189	72.5993	2.28049	0.76908	-534.776	1.02133	-70.4735	0.707938
30	USV	TRUE	0.806735	8.81715	8.81875	0.0016	75.1305	73.5897	77.2057	3.61596	1.43479	-2259.98	1.00134	-71.9642	0.725844
31	USV	TRUE	0.834817	8.96035	8.96275	0.0024	72.6977	72.4812	72.8367	0.355484	0.141409	-40.7098	1.0734	-69.0403	0.695019
32	USV	TRUE	0.776572	9.05184	9.08664	0.0348	74.6175	66.4243	78.2018	11.7774	4.99946	-291.659	1.0389	-69.5924	0.661753
33	USV	TRUE	0.792137	9.17304	9.20024	0.0272	72.4637	71.7572	77.7348	5.97755	2.33653	-128.361	1.20191	-68.0857	0.703108
34	USV	TRUE	0.969535	9.32424	9.32704	0.0028	70.2819	69.7179	70.3487	0.630863	0.228793	-204.986	1.0346	-69.524	0.701019
35	USV	TRUE	0.777497	9.44704	9.45624	0.0092	72.4096	71.9188	79.6669	7.7481	3.61043	-868.099	1.01562	-68.3156	0.647841
36	USV	TRUE	0.954489	9.60384	9.60704	0.0032	73.6519	72.6964	73.7855	1.08917	0.44692	-346.146	1.02428	-65.5249	0.774478
37	USV	TRUE	0.902768	9.74704	9.76784	0.0208	69.7811	68.2743	78.4331	10.1588	3.99329	-418.326	1.28666	-66.4982	0.701776
38	USV	TRUE	0.907775	9.88984	9.92064	0.0308	61.6032	61.0683	66.5328	5.46453	2.30929	-134.44	1.04494	-70.7342	0.627551
39	USV	TRUE	0.756124	10.023	10.0358	0.0128	73.7346	66.1505	74.8035	8.65305	3.98852	-694.803	1.01875	-75.1756	0.584774
40	USV	TRUE	0.984089	10.1649	10.1961	0.0312	76.5977	67.0976	82.0543	14.9567	5.28988	-345.649	1.32495	-72.0013	0.601877
41	USV	TRUE	0.961477	10.3149	10.3193	0.0044	76.808	76.593	76.823	0.229956	0.0774456	-31.6621	1.00655	-62.1269	0.763376
42	USV	TRUE	0.84136	10.6461	10.6701	0.024	60.8231	60.7785	63.3042	2.52564	0.985428	108.848	1.0019	-70.3201	0.531719
43	USV	TRUE	0.962024	10.8293	10.8309	0.0016	69.4049	69.4049	69.4049	1.42109e-14	6.40475e-15	7.94411e-12	1	-70.3711	0.666609
44	USV	TRUE	0.864655	11.066	11.1208	0.0548	71.843	67.8081	85.7937	17.9856	7.95773	-283.262	1.05971	-71.0426	0.648466
45	USV	TRUE	0.788763	11.2744	11.3028	0.0284	65.6318	52.4849	66.9397	14.4548	5.8678	-575.367	1.05812	-70.1759	0.652433
46	USV	TRUE	0.873834	11.414	11.4508	0.0368	69.2054	63.0569	79.2702	16.2133	5.91822	-380.089	1.03713	-67.4687	0.655722
47	USV	TRUE	0.726635	11.648	11.6636	0.0156	78.6428	67.2737	78.8609	11.5872	4.63962	756.579	1.06592	-74.769	0.545109
48	USV	TRUE	0.893518	11.7668	11.7828	0.016	86.4424	85.8515	88.1309	2.2794	0.864468	-132.91	1.04728	-73.9557	0.530091
49	USV	TRUE	0.985685	11.9336	11.9524	0.0188	67.8615	66.753	70.5254	3.77237	1.24586	-141.876	1.05957	-58.945	0.840534
50	USV	TRUE	0.99335	12.1827	12.1855	0.0028	68.8	67.323	69.4902	2.1672	0.841312	-835.85	1.05266	-61.2032	0.800558
51	USV	TRUE	0.833413	12.2739	12.2843	0.0104	63.1593	62.795	63.6936	0.898632	0.291892	13.3879	1.03077	-73.3112	0.646004
52	USV	TRUE	0.960309	12.4783	12.4811	0.0028	70.4581	69.0554	71.5937	2.5383	0.900584	-917.137	1.00296	-57.8886	0.84391
53	USV	TRUE	0.918834	12.6235	12.6283	0.0048	67.1927	63.9345	72.1654	8.23091	2.48239	-1569.1	1.01098	-59.5487	0.856099
54	USV	TRUE	0.983768	12.7091	12.7367	0.0276	69.0709	67.1783	77.9931	10.8148	2.96905	299.622	1.45144	-55.12	0.881521
55	USV	TRUE	0.917123	12.8487	12.8543	0.0056	71.4701	69.9337	75.9689	6.03521	1.81042	-1103.89	1.01723	-48.0022	0.920547
56	USV	TRUE	0.841756	12.9967	12.9995	0.0028	69.375	68.1207	71.4309	3.31018	1.2165	-1228.15	1.01503	-47.2338	0.88787
57	USV	TRUE	0.99115	13.0882	13.1586	0.0704	55.3216	53.5333	73.5851	20.0518	6.60279	-188.115	1.13805	-46.7974	0.916676
58	USV	TRUE	0.966682	14.6417	14.6633	0.0216	85.0118	73.9876	85.2453	11.2577	4.5114	529.886	1.00507	-75.2964	0.607186
59	USV	TRUE	0.781539	14.7669	14.7685	0.0016	60.7795	60.3075	61.4297	1.12219	0.445538	-701.372	1.00392	-64.0332	0.77234
60	USV	TRUE	0.875939	14.8885	14.8973	0.0088	83.1904	74.5642	83.5094	8.9452	4.33674	1031.58	1.01934	-70.9257	0.630156
61	USV	TRUE	0.85453	15.0069	15.0085	0.0016	70.4508	70.0233	70.6557	0.632348	0.255426	-233.791	1.23524	-67.8603	0.705099
62	USV	TRUE	0.74151	15.1684	15.1772	0.0088	66.7455	65.8409	66.9082	1.06736	0.330876	-44.6757	1.05237	-59.8555	0.789456
63	USV	TRUE	0.929536	15.2844	15.2948	0.0104	63.777	58.5509	64.8309	6.27999	2.15176	-630.864	1.01629	-62.9504	0.787795
64	USV	TRUE	0.815066	15.3776	15.398	0.0204	63.1694	62.5514	81.2934	18.742	8.72003	-916.099	1.06097	-69.6922	0.63698
65	USV	TRUE	0.934225	15.6064	15.6208	0.0144	68.012	66.7475	68.7357	1.98823	0.735608	95.757	1.05263	-62.3408	0.76935
66	USV	TRUE	0.939299	16.4707	16.5099	0.0392	96.382	80.9124	98.2804	17.3679	6.06368	-416.009	1.01842	-78.3581	0.471821
67	USV	TRUE	0.708025	16.6283	16.6359	0.0076	82.8919	82.4845	85.4496	2.96508	1.38272	-399.099	1.00764	-78.455	0.478943
68	USV	TRUE	0.722288	16.9143	16.9355	0.0212	74.6449	72.6303	85.6847	13.0544	4.67948	513.932	1.39916	-83.5537	0.407976
69	USV	TRUE	0.961428	16.9903	17.0167	0.0264	65.7685	56.3166	65.7982	9.48157	3.48707	-376.269	1.0142	-68.9673	0.63868
70	USV	TRUE	0.962422	17.2738	17.3198	0.046	71.6482	67.371	77.5165	10.1455	3.27785	-168.91	1.07015	-73.9338	0.59631
71	USV	TRUE	0.973607	17.4262	17.5022	0.076	67.0375	60.3503	72.4478	12.0975	4.71337	-89.212	1.1032	-72.6767	0.540523
72	USV	TRUE	0.770614	17.5826	17.589	0.0064	67.4808	66.6792	68.4846	1.80534	0.517595	-202.526	1.15479	-74.1197	0.655566
73	USV	TRUE	0.945078	17.8082	17.8106	0.0024	70.0676	68.7317	72.7395	4.00784	1.46947	-1669.93	1.01251	-70.8862	0.72815
74	USV	TRUE	0.839281	18.9381	18.9397	0.0016	64.7796	64.2898	66.1601	1.87032	0.768088	-1168.95	1.03658	-76.4582	0.645267
75	USV	TRUE	0.828589	19.0581	19.1493	0.0912	68.1197	65.1173	69.1777	4.06038	1.40304	5.62704	1.0264	-73.7091	0.581405
76	USV	TRUE	0.743129	19.2668	19.2752	0.0084	65.4811	62.4242	65.7472	3.32306	1.43292	-423.085	1.01059	-74.9555	0.54875
77	USV	TRUE	0.702978	19.4392	19.4548	0.0156	62.8229	59.6372	64.0034	4.36629	1.39893	-285.653	1.00696	-69.7476	0.69629
78	USV	TRUE	0.791233	19.6516	19.6972	0.0456	78.5429	73.3473	79.7524	6.40508	2.32097	-30.89	1.09814	-78.8088	0.481032
79	USV	TRUE	0.697353	19.7344	19.7548	0.0204	60.4961	60.1583	64.4532	4.29488	1.97663	-209.427	1.01763	-80.1124	0.453014
80	USV	TRUE	0.871974	19.9336	19.946	0.0124	55.4294	53.6576	57.5357	3.87812	1.25344	-309.376	1.00138	-65.7145	0.715945
81	USV	TRUE	0.807062	20.0448	20.0536	0.0088	76.1434	75.9751	79.094	3.11892	1.26193	365.805	1.09771	-71.4737	0.642397
82	USV	TRUE	0.837422	20.1455	20.1655	0.02	76.4485	74.0188	76.9057	2.88696	1.00465	90.0523	1.05118	-78.5994	0.537378
83	USV	TRUE	0.972831	20.4455	20.4487	0.0032	64.1982	63.8642	67.7236	3.8594	1.29536	-984.951	1.15753	-65.2031	0.703842
84	USV	TRUE	0.630629	20.5519	20.5559	0.004	66.1152	64.846	67.5773	2.73127	0.819882	-611.802	1.01705	-69.3418	0.733142
85	USV	TRUE	0.97699	20.6743	20.6799	0.0056	65.1243	63.2539	66.0668	2.81291	0.864718	472.22	1.0185	-65.5939	0.797096
86	USV	TRUE	0.617507	20.7779	20.7843	0.0064	74.3434	73.7352	77.6228	3.88759	1.8294	-708.125	1.03957	-74.9541	0.588408
87	USV	TRUE	0.940125	20.8871	20.8915	0.0044	68.9889	68.269	69.0186	0.749614	0.239074	126.899	1.03886	-64.7845	0.790998
88	USV	TRUE	0.996853	20.9943	21.0571	0.0628	69.9949	66.9238	72.3048	5.38094	1.52313	-23.2097	1.02384	-59.3986	0.844069
89	USV	TRUE	0.866964	21.1426	21.185	0.0424	68.4618	56.4486	71.1514	14.7028	5.2672	-335.162	1.11168	-60.006	0.856117
90	USV	TRUE	0.961467	21.3222	21.3446	0.0224	74.5178	72.7509	75.4673	2.71642	0.810468	-34.4611	1.1224	-66.1456	0.790192
91	USV	TRUE	0.80015	21.7246	21.735	0.0104	74.6679	73.2333	74.9654	1.73207	0.538181	-98.1231	1.06096	-66.7919	0.765891
92	USV	TRUE	0.872933	21.8306	21.8526	0.022	73.2433	72.2777	74.5257	2.24794	0.974267	100.916	1.00199	-74.1354	0.598901
93	USV	TRUE	0.908947	21.9582	21.9622	0.004	73.0441	70.7285	74.1129	3.3844	1.04561	-750.12	1.05711	-70.5268	0.712734
94	USV	TRUE	0.785406	22.0853	22.1661	0.0808	67.4493	55.3822	70.9576	15.5753	6.64009	-19.7581	1.12901	-72.5512	0.592357
95	USV	TRUE	0.816416	22.2517	22.3453	0.0936	55.897	54.9823	68.3736	13.3913	5.68354	-150.881	1.0107	-68.2938	0.641387
96	USV	TRUE	0.9917	22.4397	22.4513	0.0116	75.6922	71.9855	76.4679	4.48236	1.5885	-330.306	1.09489	-61.9359	0.768505
97	USV	TRUE	0.970643	22.6173	22.6389	0.0216	68.0581	65.7202	75.4023	9.6821	2.51197	-464.252	1.03472	-64.2072	0.797948
98	USV	TRUE	0.933	22.8825	22.9137	0.0312	84.3567	76.5531	86.3233	9.77018	3.74116	294.231	1.07402	-73.2821	0.639599
99	USV	TRUE	0.696622	22.9937	22.9953	0.0016	64.1317	63.7577	64.5058	0.74813	0.295724	467.581	1	-74.8795	0.611445
100	USV	TRUE	0.948346	23.0717	23.0897	0.018	59.9241	58.3079	60.6069	2.29896	0.722767	118.654	1.00516	-74.0415	0.589344
101	USV	TRUE	0.694975	23.1855	23.2155	0.03	71.8517	70.8194	76.5542	5.73477	2.25705	-210.207	1.02129	-76.7633	0.592554
102	USV	TRUE	0.934422	23.6755	23.7275	0.052	82.8763	79.6219	87.9069	8.285	2.93904	-88.5091	1.23719	-71.3367	0.586058
103	USV	TRUE	0.776379	23.9191	23.9223	0.0032	69.21	69.0391	69.3494	0.310307	0.120867	54.0205	1.0265	-71.3657	0.700134
104	USV	TRUE	0.825293	24.0255	24.0271	0.0016	68.4901	67.0562	68.7395	1.68329	0.703964	-1013.09	1.11772	-70.8563	0.775364
105	USV	TRUE	0.738749	24.1694	24.1714	0.002	68.2889	66.659	70.5243	3.86534	1.28564	-1594.23	1.18156	-76.3934	0.575412
106	USV	TRUE	0.951732	24.3514	24.3534	0.002	68.5358	67.7253	69.0435	1.31813	0.537831	-707.415	1.02511	-67.7932	0.719448
107	USV	TRUE	0.888384	24.4718	24.5198	0.048	72.7342	54.0795	73.1142	19.0348	6.93254	-414.502	1.01608	-66.083	0.712483
108	USV	TRUE	0.956268	24.7162	24.7198	0.0036	82.6875	82.4848	84.3942	1.9094	0.734879	-540.902	1.05728	-72.9439	0.643471
109	USV	TRUE	0.911426	24.9038	24.9094	0.0056	73.3142	72.6523	73.5948	0.94245	0.289466	-37.6815	1.0898	-75.2362	0.493328
110	USV	TRUE	0.707497	25.0398	25.045	0.0052	75.9542	75.945	76.5732	0.628156	0.278771	-129.415	1.0034	-75.3981	0.530268
111	USV	TRUE	0.989971	25.1785	25.1817	0.0032	82.4303	81.0053	84.1522	3.14689	1.14714	1040.62	1.01307	-68.6016	0.720554
112	USV	TRUE	0.976637	25.8597	25.8625	0.0028	86.5607	83.1763	89.0099	5.83363	2.03014	-2062.23	1.00213	-69.2039	0.782567
113	USV	TRUE	0.92705	25.9689	25.9709	0.002	72.312	71.9958	72.6015	0.605629	0.218335	-290.727	1.00254	-56.4107	0.831377
114	USV	TRUE	0.759153	26.0161	26.0193	0.0032	58.8817	58.2509	60.0693	1.81837	0.621551	-559.737	1.01212	-71.3428	0.642092
115	USV	TRUE	0.833945	26.4296	26.4632	0.0336	87.027	74.0336	91.4487	17.4151	5.18215	336.215	1.41022	-77.2542	0.538818
116	USV	TRUE	0.97495	26.5708	26.6268	0.056	68.0814	62.1747	72.2181	10.0434	2.69857	-39.6932	1.1909	-68.0196	0.705156
117	USV	TRUE	0.935531	27.03	27.0468	0.0168	80.8585	79.4312	82.3742	2.94295	0.816114	113.573	1.10177	-74.4729	0.604317
118	USV	TRUE	0.846485	27.2299	27.2319	0.002	74.5873	73.7546	75.0905	1.33595	0.556391	-728.409	1.03626	-70.0517	0.606772
119	USV	TRUE	0.985594	27.3323	27.3459	0.0136	65.5356	64.8286	66.1678	1.33918	0.46839	-103.328	1.01838	-67.6023	0.773855
120	USV	TRUE	0.97163	27.4703	27.5007	0.0304	63.8874	54.4528	67.3187	12.8659	4.10686	-342.675	1.24018	-66.8055	0.777863
121	USV	TRUE	0.932971	27.6195	27.6259	0.0064	57.6361	56.5446	59.6405	3.0959	1.03133	-449.766	1.00808	-62.9632	0.766994
122	USV	TRUE	0.892875	27.7411	27.7747	0.0336	67.3578	55.2476	69.6884	14.4408	5.77403	-459.839	1.10066	-66.2669	0.788482
123	USV	TRUE	0.824246	27.8435	27.8475	0.004	61.8253	61.4097	62.3597	0.950006	0.292785	218.778	1.0038	-64.7499	0.70369
124	USV	TRUE	0.769151	27.9519	27.9779	0.026	71.699	55.2483	73.9549	18.7066	8.33779	-771.111	1.0146	-59.8182	0.863195
125	USV	TRUE	0.97952	28.0583	28.0779	0.0196	57.8794	56.2387	70.4042	14.1654	6.07771	-746.643	1.01553	-61.1321	0.84282
126	USV	TRUE	0.934666	28.1394	28.1422	0.0028	72.1629	71.3539	72.7047	1.35079	0.501292	507.165	1.01069	-72.4612	0.704546
127	USV	TRUE	0.692912	28.245	28.2534	0.0084	70.4583	69.5677	70.6744	1.10668	0.390371	-50.339	1.07032	-59.0424	0.783638
128	USV	TRUE	0.847294	28.3498	28.3514	0.0016	67.7401	67.464	67.838	0.374065	0.153618	233.791	1.01068	-61.2044	0.837894
129	USV	TRUE	0.64293	28.655	28.6626	0.0076	75.763	75.4436	77.1452	1.7016	0.490237	97.1289	1.1237	-75.8189	0.558423
130	USV	TRUE	0.927084	28.7718	28.7734	0.0016	89.3278	88.7044	89.9513	1.24688	0.492874	779.302	1	-69.599	0.647374
131	USV	TRUE	0.905869	28.8974	28.9006	0.0032	92.4209	90.7362	92.703	1.96681	0.696361	572.106	1.12069	-66.9826	0.718186
132	USV	TRUE	0.855951	29.085	29.103	0.018	54.2294	53.9036	58.343	4.43945	2.33595	-244.912	1.00117	-68.2094	0.763519
133	USV	TRUE	0.740654	29.1877	29.2041	0.0164	77.2343	69.3858	77.33	7.94418	4.20945	-485.588	1.0129	-77.4239	0.588346
134	USV	TRUE	0.961544	29.3281	29.3469	0.0188	60.6594	60.3853	69.521	9.13576	3.11519	-470.802	1.09234	-63.1209	0.783306
135	USV	TRUE	0.988712	29.4461	29.4689	0.0228	73.8504	68.3756	77.5878	9.21225	3.79236	-317.717	1.23686	-66.1034	0.766301
136	USV	TRUE	0.989326	29.6165	29.6233	0.0068	68.3704	67.2571	70.07	2.81291	0.853715	-138.941	1.49558	-67.201	0.732494
137	USV	TRUE	0.869586	29.7457	29.7809	0.0352	69.3037	68.3371	72.8654	4.52828	1.51472	-106.541	1.02889	-75.1439	0.599195
138	USV	TRUE	0.977367	29.8521	29.8593	0.0072	74.3208	71.5524	74.4618	2.90939	0.784532	-246.681	1.18333	-57.8532	0.850351
139	USV	TRUE	0.889909	29.9605	29.9641	0.0036	67.1186	66.7697	67.1483	0.378518	0.121109	75.7936	1.01574	-64.7515	0.783344
140	USV	TRUE	0.872013	30.0501	30.0581	0.008	63.3527	63.1122	65.7241	2.6119	1.08211	341.616	1.07653	-66.9468	0.776795
141	USV	TRUE	0.892389	30.1732	30.178	0.0048	70.7039	70.3625	71.3724	1.00985	0.345014	-233.143	1.00566	-64.6964	0.713676
142	USV	TRUE	0.686279	30.2612	30.2712	0.01	62.3334	62.2317	64.2241	1.99235	0.792173	216.929	1.0139	-68.1457	0.724539
143	USV	TRUE	0.863255	30.8188	30.8204	0.0016	87.2073	86.9312	87.3053	0.374065	0.153618	233.791	1.01068	-71.8158	0.637796
144	USV	TRUE	0.739659	31.5975	31.6019	0.0044	73.3005	72.3282	74.1614	1.83321	0.635398	439.606	1.00279	-75.482	0.554579
145	USV	TRUE	0.937824	31.7047	31.7071	0.0024	76.1405	75.0049	77.4764	2.4715	0.890816	1029.79	1.00099	-69.4959	0.774387
146	USV	TRUE	0.914551	32.1222	32.1238	0.0016	81.3946	80.9938	81.6172	0.623441	0.249933	389.651	1.00816	-70.5172	0.654707
147	USV	TRUE	0.795227	32.2526	32.2698	0.0172	82.3997	72.5729	85.1384	12.5655	3.4236	703.295	1.01205	-71.9153	0.663942
148	USV	TRUE	0.944372	32.3858	32.401	0.0152	80.9035	72.2963	81.1224	8.82615	3.15258	610.271	1.09131	-69.6492	0.719887
149	USV	TRUE	0.886368	32.5326	32.6198	0.0872	71.2247	57.2278	72.6424	15.4145	6.93067	-166.992	1.01547	-62.959	0.778502
150	USV	TRUE	0.941946	32.7178	32.7522	0.0344	54.3473	53.6723	68.9459	15.2735	6.21919	-450.134	1.00516	-67.8739	0.584899
151	USV	TRUE	0.915545	32.843	32.845	0.002	78.0809	75.32	78.3481	3.02814	1.14253	1138.73	1.30305	-65.247	0.75715
152	USV	TRUE	0.982989	32.9694	32.979	0.0096	71.7951	70.7338	73.324	2.59025	0.840452	116.381	1.22795	-54.531	0.86806
153	USV	TRUE	0.763332	33.0774	33.103	0.0256	67.2251	66.3945	77.2677	10.8732	4.9208	421.807	1.02976	-65.7631	0.789769
154	USV	TRUE	0.968807	33.2009	33.2249	0.024	71.5901	71.0893	77.4297	6.34036	2.48366	-278.986	1.06039	-59.7946	0.763471
155	USV	TRUE	0.967732	33.4401	33.4729	0.0328	77.0424	67.5612	82.0184	14.4572	4.15131	-142.919	1.32993	-74.0088	0.595464
156	USV	TRUE	0.750047	35.4959	35.4983	0.0024	79.1889	77.3854	80.792	3.40666	1.22725	1419.44	1.0004	-77.4136	0.444976
157	USV	TRUE	0.675465	35.7135	35.7291	0.0156	83.2334	74.5087	91.6827	17.174	5.17614	898.134	1.11218	-76.6625	0.532357
158	USV	TRUE	0.703242	36.1686	36.1742	0.0056	76.5709	74.637	80.7041	6.06709	2.38511	-1197.48	1.07413	-74.649	0.591908
159	USV	TRUE	0.906838	36.6374	36.7058	0.0684	57.9402	55.4026	64.2372	8.83458	3.30142	-140.261	1.01201	-75.9406	0.539583
160	USV	TRUE	0.803441	36.8186	36.8202	0.0016	61.8068	61.5575	62.0562	0.498753	0.197149	311.721	1	-72.3191	0.583503
161	USV	TRUE	0.946827	36.933	37.0038	0.0708	66.9722	62.0439	71.5071	9.46321	3.96819	-104.833	1.04562	-70.7907	0.694048
162	USV	TRUE	0.79721	37.1157	37.1853	0.0696	66.9952	54.2419	73.2667	19.0248	5.3621	-244.126	1.15775	-73.3701	0.540453
163	USV	TRUE	0.906282	37.2917	37.3713	0.0796	66.1188	53.3399	70.9889	17.6489	5.50679	-182.65	1.12313	-74.6215	0.488065
164	USV	TRUE	0.916379	37.5149	37.5253	0.0104	59.4911	56.7969	61.2128	4.4159	1.51376	-367.021	1.08568	-70.1545	0.631072
165	USV	TRUE	0.706154	37.5985	37.6057	0.0072	58.1258	53.1747	63.6148	10.4401	3.70833	1517.62	1.00612	-82.476	0.484957
166	USV	TRUE	0.773154	37.6529	37.6649	0.012	69.9304	65.3319	71.4907	6.15873	1.75907	-446.807	1.12667	-65.2236	0.784325
167	USV	TRUE	0.898517	37.8553	37.8573	0.002	67.0807	65.6735	67.8822	2.20876	0.743251	-910.988	1.16052	-71.4552	0.718083
168	USV	TRUE	0.934211	38.0749	38.1465	0.0716	66.2371	64.1031	71.1207	7.01759	2.81216	-77.4841	1.00843	-73.7945	0.529019
169	USV	TRUE	0.858474	38.2859	38.3351	0.0492	64.2054	63.8041	64.8005	0.9964	0.369191	-8.06764	1.01328	-71.3834	0.636024
170	USV	TRUE	0.600745	38.4463	38.4879	0.0416	89.843	80.7102	94.0918	13.3816	4.27611	239.909	1.18595	-81.8811	0.409321
171	USV	TRUE	0.830561	38.6055	38.6071	0.0016	71.8987	71.8987	71.8987	1.42109e-14	7.53644e-15	1.39022e-11	1	-77.2011	0.485341
172	USV	TRUE	0.966359	38.7675	38.7727	0.0052	68.4792	67.5959	68.9987	1.40274	0.583618	-326.32	1.08516	-68.1965	0.720944
173	USV	TRUE	0.97518	39.0855	39.0959	0.0104	63.8445	63.3726	63.9997	0.627082	0.217525	32.6558	1.01262	-64.612	0.706235
174	USV	TRUE	0.938948	39.2098	39.221	0.0112	70.4827	67.3959	70.9648	3.56888	1.58368	-321.667	1.00064	-68.3867	0.70346
175	USV	TRUE	0.873349	39.3338	39.3694	0.0356	88.008	80.7294	92.4133	11.6839	4.15489	253.15	1.36899	-77.6514	0.547057
176	USV	TRUE	0.676387	39.7238	39.7254	0.0016	86.2279	84.5179	86.5486	2.03064	0.856118	-1246.88	1.09889	-80.1116	0.497499
177	USV	TRUE	0.971089	39.8898	39.893	0.0032	66.993	65.9019	67.7055	1.80353	0.643569	-584.476	1.00785	-66.6934	0.774349
178	USV	TRUE	0.938181	40.0238	40.0258	0.002	73.6137	70.5766	73.9076	3.33096	1.25679	-1252.61	1.30239	-69.243	0.724607
179	USV	TRUE	0.837809	40.1294	40.1838	0.0544	64.8084	63.3882	76.9266	13.5384	3.76429	-211.731	1.09193	-65.8584	0.657027
180	USV	TRUE	0.978248	40.4553	40.4781	0.0228	62.9349	60.8523	66.3591	5.50678	1.86566	98.0772	1.22457	-68.013	0.701922
181	USV	TRUE	0.945594	40.5913	40.5937	0.0024	64.8187	64.6851	65.3086	0.623441	0.22042	-166.993	1.10143	-70.1931	0.733488
182	USV	TRUE	0.877244	40.6693	40.7085	0.0392	70.1237	65.0802	71.2593	6.17911	1.94971	132.869	1.04142	-69.1068	0.694299
183	USV	TRUE	0.965993	40.9041	40.9065	0.0024	68.4323	66.4284	72.0394	5.61097	2.04748	-2337.91	1.00556	-68.473	0.720669
184	USV	TRUE	0.847801	41.0729	41.0757	0.0028	70.2003	66.9792	71.4397	4.46057	1.69883	-1677	1.05485	-79.1756	0.580033
185	USV	TRUE	0.972432	41.5888	41.6052	0.0164	71.254	67.748	71.2682	3.52021	1.5851	223.48	1.00506	-73.3282	0.650859
186	USV	TRUE	0.798138	41.9156	41.946	0.0304	84.6348	81.2806	91.6515	10.3709	4.4948	388.598	1.05363	-78.9508	0.488139
187	USV	TRUE	0.682805	44.7045	44.7169	0.0124	83.2978	82.8977	84.1615	1.26381	0.454404	10.8065	1.0437	-77.2294	0.545561
188	USV	TRUE	0.610256	44.8357	44.8381	0.0024	82.6044	82.1368	83.9404	1.80353	0.673966	751.47	1.04046	-77.3039	0.581728
189	USV	TRUE	0.827772	44.9465	44.9577	0.0112	73.5474	73.0853	73.6937	0.608419	0.204506	-4.74693	1.01431	-72.0136	0.646485
190	USV	TRUE	0.674217	45.1165	45.1493	0.0328	61.7694	61.7398	79.5377	17.7979	5.90964	-560.723	1.01089	-72.0848	0.451864
191	USV	TRUE	0.984828	45.2604	45.3084	0.048	66.6829	65.7181	67.3132	1.59509	0.443967	-2.62091	1.01577	-61.7138	0.710996
192	USV	TRUE	0.993566	45.3916	45.4024	0.0108	70.672	68.0473	73.6742	5.62698	1.71298	-404.581	1.12328	-66.1076	0.771297
193	USV	TRUE	0.802875	45.5064	45.5168	0.0104	71.7658	66.7189	76.6904	9.97147	3.32691	-1015.88	1.0799	-67.6019	0.731772
194	USV	TRUE	0.996326	45.6736	45.7392	0.0656	64.8606	63.5687	66.2447	2.67605	0.693269	-6.20242	1.01137	-65.1281	0.640216
195	USV	TRUE	0.844563	45.8096	45.8152	0.0056	61.7087	61.3451	63.2807	1.93568	0.543791	310.442	1.02259	-69.5662	0.652772
196	USV	TRUE	0.91359	45.9092	45.9596	0.0504	57.9995	52.8427	68.4849	15.6422	5.53147	-358.228	1.04683	-72.8157	0.592192
197	USV	TRUE	0.748966	46.0684	46.0704	0.002	69.5539	69.26	70.4623	1.20235	0.46	-530.561	1.18181	-66.4843	0.718071
198	USV	TRUE	0.912102	47.0519	47.0695	0.0176	63.7374	62.2257	65.002	2.77627	1.20408	-26.064	1.16244	-76.3941	0.579297
199	USV	TRUE	0.736229	47.2406	47.2426	0.002	68.9628	68.9628	68.9628	1.42109e-14	4.76647e-15	-1.65336e-13	1	-70.4471	0.627343
200	USV	TRUE	0.745961	47.3386	47.3406	0.002	66.1709	65.8948	66.1977	0.302814	0.114253	113.873	1.03232	-69.1528	0.73814
201	USV	TRUE	0.667541	47.8022	47.8058	0.0036	73.2092	72.001	73.6124	1.61142	0.745396	-445.315	1.00057	-79.1187	0.527882
202	USV	TRUE	0.612216	48.6173	48.6397	0.0224	63.9893	57.641	70.2676	12.6266	3.66168	-465.442	1.05759	-81.3939	0.439995
203	USV	TRUE	0.686923	48.7513	48.7741	0.0228	68.2683	67.3947	68.6856	1.2909	0.532019	3.20696	1.01731	-77.2264	0.596572
204	USV	TRUE	0.799085	49.0025	49.0737	0.0712	62.9476	62.0502	64.7559	2.70577	1.05302	-28.8335	1.01121	-73.9459	0.63437
205	USV	TRUE	0.828244	49.2025	49.2121	0.0096	60.0596	59.451	60.4624	1.01136	0.341689	-54.4897	1.03359	-72.7198	0.593678
206	USV	TRUE	0.629982	49.292	49.2948	0.0028	66.7931	66.7226	67.116	0.393362	0.136623	111.329	1.02237	-70.4374	0.72813
207	USV	TRUE	0.898322	49.3796	49.394	0.0144	64.0609	63.7269	65.3275	1.60052	0.522825	79.1425	1.04127	-70.9022	0.638226
208	USV	TRUE	0.810579	49.4876	49.4892	0.0016	70.912	70.8408	71.1614	0.320627	0.129065	-155.86	1.04572	-72.4617	0.66093
209	USV	TRUE	0.647197	49.596	49.6016	0.0056	71.2236	71.0776	71.4495	0.371936	0.155469	-17.9839	1.02021	-68.1852	0.706318
210	USV	TRUE	0.984492	49.704	49.764	0.06	67.0555	65.9838	68.8843	2.90048	0.721665	-10.296	1.06768	-66.6674	0.780996
211	USV	TRUE	0.947249	49.8524	49.8628	0.0104	65.5603	65.0257	66.9257	1.90004	0.461878	60.8857	1.11962	-70.0234	0.726867
212	USV	TRUE	0.821791	49.9504	49.9728	0.0224	76.3372	74.0077	79.0275	5.01986	1.987	-227.555	1.03241	-74.9957	0.581577
213	USV	TRUE	0.967748	50.092	50.1304	0.0384	70.4704	59.8693	70.4898	10.6205	3.27439	-289.272	1.00627	-64.0316	0.779449
214	USV	TRUE	0.67215	50.2675	50.2707	0.0032	67.5606	67.5606	67.5606	2.84217e-14	8.58062e-15	-2.69045e-12	1	-70.6389	0.55033
215	USV	TRUE	0.747838	50.3471	50.3575	0.0104	79.5235	75.9693	81.2515	5.28217	2.09155	439.228	1.06358	-82.0363	0.444582
216	USV	TRUE	0.987511	50.5103	50.5367	0.0264	68.9156	64.7339	69.6726	4.93867	1.75695	-72.2143	1.10711	-68.4556	0.630796
217	USV	TRUE	0.822684	50.6767	50.6795	0.0028	73.7792	72.3876	73.8868	1.49923	0.537213	-450.617	1.15063	-65.8089	0.776933
218	USV	TRUE	0.9456	51.0907	51.1063	0.0156	87.0993	77.9201	89.1848	11.2647	4.7838	687.123	1.00829	-74.5282	0.6745
219	USV	TRUE	0.769838	51.2514	51.2842	0.0328	62.8754	62.5383	63.2892	0.750932	0.258258	3.83027	1.01313	-65.2364	0.781985
220	USV	TRUE	0.988345	51.4226	51.4794	0.0568	66.6499	61.8708	71.4349	9.56409	3.79339	-120.822	1.06596	-60.3009	0.790046
221	USV	TRUE	0.730863	51.8918	51.901	0.0092	88.0183	84.5204	88.7306	4.21023	2.00488	455.001	1.00191	-78.1431	0.55299
222	USV	TRUE	0.82195	52.007	52.0222	0.0152	75.6831	75.2298	81.4801	6.25029	2.77014	381.97	1.11207	-74.072	0.63267
223	USV	TRUE	0.830711	52.1134	52.135	0.0216	74.0532	70.5963	78.7986	8.20236	2.46438	-54.7208	1.44243	-71.9423	0.663917
224	USV	TRUE	0.81973	52.4092	52.4184	0.0092	71.6606	69.8967	72.4209	2.52417	1.09058	-289.415	1.02133	-75.2445	0.528636
225	USV	TRUE	0.612045	52.7208	52.7284	0.0076	73.9682	73.7382	74.4453	0.707112	0.261607	82.824	1.03656	-72.6233	0.544171
226	USV	TRUE	0.612259	53.5287	53.5303	0.0016	73.8461	73.8461	73.8461	1.42109e-14	4.35117e-15	9.93014e-12	1	-74.7129	0.554136
227	USV	TRUE	0.78261	53.7159	53.7179	0.002	78.2211	77.9049	78.5105	0.605629	0.218335	-290.727	1.00254	-71.8049	0.655462
228	USV	TRUE	0.824669	53.8599	53.8795	0.0196	78.9069	27.6041	91.4284	63.8244	20.0079	-1695.1	1.72668	-72.8579	0.449641
229	USV	TRUE	0.791207	54.0551	54.0619	0.0068	77.4626	70.2964	78.5099	8.21351	3.5199	-1265.28	1.01025	-72.3681	0.539318
230	USV	TRUE	0.867575	54.4074	54.4102	0.0028	85.6979	82.3803	92.2218	9.84147	3.47731	-3483	1.00455	-77.5997	0.553557
231	USV	TRUE	0.87787	54.6202	54.6226	0.0024	57.8583	57.1903	58.3259	1.13555	0.410963	-473.147	1.00398	-69.9213	0.564089
232	USV	TRUE	0.980846	54.7938	54.8342	0.0404	71.283	64.2198	73.676	9.45615	2.13855	11.9034	1.18504	-69.8323	0.649306
233	USV	TRUE	0.998615	55.0078	55.0118	0.004	68.323	67.7703	68.419	0.648686	0.221286	-120.13	1.03265	-56.0851	0.834814
234	USV	TRUE	0.814162	55.1014	55.1434	0.042	62.0401	58.378	82.22	23.8421	11.2366	-592.872	1.03229	-67.0969	0.629855
235	USV	TRUE	0.795882	55.2637	55.2669	0.0032	67.5972	66.328	68.5769	2.24884	0.810943	737.553	1.00623	-71.3014	0.665694
236	USV	TRUE	0.695687	55.3521	55.3625	0.0104	82.0127	81.5572	91.6032	10.046	4.73617	986.101	1.01598	-75.8486	0.61589
237	USV	TRUE	0.973334	55.7133	55.7153	0.002	69.599	69.2828	70.218	0.935162	0.356582	-467.581	1.01392	-64.84	0.801125
238	USV	TRUE	0.783323	55.8065	55.8109	0.0044	76.214	75.1751	76.8565	1.68133	0.544007	-153.139	1.33965	-68.8158	0.767755
239	USV	TRUE	0.780989	56.4612	56.4756	0.0144	70.623	70.2351	73.5637	3.3286	1.54136	246.198	1.0244	-75.1047	0.571541
240	USV	TRUE	0.754265	56.572	56.6444	0.0724	66.9424	56.4673	69.5086	13.0413	4.78496	-93.4142	1.07441	-65.3404	0.719244
241	USV	TRUE	0.969142	56.7128	56.7428	0.03	71.879	65.1391	74.6868	9.54778	3.52217	183.361	1.3387	-70.2706	0.709994
242	USV	TRUE	0.967745	56.8784	56.9124	0.034	62.6251	60.6681	68.6009	7.93287	2.90988	-196.094	1.11797	-69.4531	0.721986
243	USV	TRUE	0.90211	56.9892	57.002	0.0128	65.6545	63.3611	66.9484	3.58734	1.35941	280.561	1.06783	-67.0562	0.776687
244	USV	TRUE	0.864655	57.0972	57.0996	0.0024	65.9607	65.8123	66.1463	0.333986	0.138851	-1.99322e-12	1.07756	-67.4748	0.702025
245	USV	TRUE	0.854465	57.1911	57.1935	0.0024	66.4285	66.3691	66.9629	0.593754	0.222162	222.658	1.04405	-63.2983	0.834594
246	USV	TRUE	0.782197	57.3835	57.3875	0.004	63.081	62.7174	63.4076	0.690239	0.218464	161.764	1.00822	-66.1211	0.769713
247	USV	TRUE	0.76626	57.8767	57.8915	0.0148	83.0147	74.3388	83.4212	9.08239	2.90209	-648.149	1.10733	-73.0361	0.639997
248	USV	TRUE	0.641449	57.9615	57.9651	0.0036	66.4203	65.6559	66.9176	1.26173	0.404659	330.838	1.00733	-69.6318	0.715507
249	USV	TRUE	0.776152	58.0615	58.0647	0.0032	68.5058	66.8507	70.1609	3.31018	1.08326	-986.497	1.00462	-67.8499	0.790727
250	USV	TRUE	0.766389	58.255	58.2586	0.0036	69.9261	68.0335	70.7054	2.67189	0.876906	-699.01	1.03373	-70.3688	0.741701
251	USV	TRUE	0.641455	58.353	58.3554	0.0024	71.0927	71.0927	71.0927	1.42109e-14	4.10232e-15	-2.94733e-12	1	-65.6108	0.71954
252	USV	TRUE	0.962522	58.4386	58.4498	0.0112	67.9643	66.869	74.1153	7.24631	3.37734	672.703	1.05955	-67.3767	0.773219
253	USV	TRUE	0.755335	58.6378	58.6478	0.01	63.4654	63.2575	64.5564	1.29884	0.444914	114.742	1.02952	-68.9213	0.718963
254	USV	TRUE	0.944578	59.2501	59.2705	0.0204	75.6823	73.8035	78.0155	4.21201	1.04555	108.322	1.1344	-65.0518	0.705998
255	USV	TRUE	0.967338	59.3813	59.4165	0.0352	74.5732	72.49	84.7487	12.2586	4.62481	351.192	1.11516	-65.3081	0.715374
256	USV	TRUE	0.919228	60.0389	60.0489	0.01	79.6978	79.565	86.2093	6.64429	3.22909	664.901	1.04052	-73.9142	0.582915
257	USV	TRUE	0.731802	60.1405	60.1625	0.022	80.7264	77.8468	92.2256	14.3788	5.25022	615.692	1.02598	-76.0854	0.539802
258	USV	TRUE	0.901302	60.2616	60.2636	0.002	82.0121	81.8206	82.0967	0.276095	0.113871	83.9737	1.064	-70.61	0.669531
259	USV	TRUE	0.853728	60.8796	60.8904	0.0108	71.2592	69.7452	72.6694	2.92424	0.995493	42.7764	1.26848	-67.6621	0.780346
260	USV	TRUE	0.706093	61.1032	61.1056	0.0024	67.7436	67.4764	68.6046	1.12813	0.400509	-333.986	1.21612	-69.1716	0.722372
261	USV	TRUE	0.667265	61.2208	61.2224	0.0016	69.862	69.577	70.8595	1.28251	0.516259	-623.441	1.32433	-74.9645	0.65541
262	USV	TRUE	0.902064	61.4263	61.4403	0.014	72.4375	72.0896	77.3439	5.2543	2.3454	470.028	1.08375	-68.6345	0.644936
263	USV	TRUE	0.900668	61.5883	61.5915	0.0032	65.6513	64.2486	66.913	2.66447	0.81396	-726.73	1.04837	-72.6513	0.612507
264	USV	TRUE	0.935367	61.6991	61.7011	0.002	68.0931	67.9328	68.5562	0.623441	0.243171	-311.721	1.01894	-69.872	0.715849
265	USV	TRUE	0.958679	61.8403	61.8623	0.022	73.6798	66.9243	74.3834	7.45913	1.81258	-242.943	1.08466	-66.897	0.726408
266	USV	TRUE	0.849432	62.353	62.3594	0.0064	76.4421	73.8794	77.9724	4.09298	1.70746	630.699	1.01492	-72.5295	0.652849
267	USV	TRUE	0.84778	62.471	62.499	0.028	75.4313	73.3531	76.2414	2.88827	1.18726	-74.9895	1.0388	-71.7084	0.706406
268	USV	TRUE	0.953168	62.6038	62.6094	0.0056	79.8949	79.2594	80.6431	1.38368	0.494508	23.6486	1.27502	-71.6516	0.710855
269	USV	TRUE	0.670422	62.7178	62.7434	0.0256	80.3338	79.4954	96.0049	16.5095	4.80828	450.216	1.1661	-77.6723	0.480754
270	USV	TRUE	0.784124	62.7926	62.7962	0.0036	47.3045	47.0725	47.4553	0.382842	0.133749	67.2778	1.02074	-77.6081	0.527139
271	USV	TRUE	0.958504	62.8874	62.8974	0.01	72.0979	71.8678	75.2452	3.37733	1.3349	317.701	1.0608	-65.3752	0.722558
272	USV	TRUE	0.742176	63.6097	63.6197	0.01	78.9079	72.5571	86.1954	13.6382	4.40795	1342.07	1.0016	-74.6751	0.646633
273	USV	TRUE	0.989408	63.7617	63.7633	0.0016	63.0761	62.8534	63.4769	0.623441	0.249933	-389.651	1.00816	-63.4654	0.77647
274	USV	TRUE	0.915171	63.8817	63.8925	0.0108	73.1962	68.4293	73.7004	5.27112	2.37406	466.588	1.08319	-65.0477	0.798288
275	USV	TRUE	0.904879	64.1876	64.1904	0.0028	69.6236	68.4436	70.2693	1.82579	0.638171	-641.466	1.01451	-64.0106	0.752376
276	USV	TRUE	0.863064	64.3244	64.3588	0.0344	74.9656	71.8772	77.1371	5.25992	2.60357	-156.98	1.0019	-70.1489	0.694656
277	USV	TRUE	0.927163	64.5916	64.5948	0.0032	72.3135	71.9795	73.7385	1.759	0.646092	-555.098	1.07274	-69.8136	0.670904
278	USV	TRUE	0.783996	64.6672	64.6976	0.0304	75.6287	73.0724	83.1087	10.0363	4.17963	300.242	1.20042	-81.9975	0.448295
279	USV	TRUE	0.847109	64.7972	64.7988	0.0016	68.4529	67.5979	68.6132	1.01532	0.428059	623.441	1.08105	-73.5666	0.594202
280	USV	TRUE	0.87538	67.3256	67.3436	0.018	74.0691	70.0761	82.1088	12.0327	3.62624	-631.088	1.17128	-70.1838	0.725133
281	USV	TRUE	0.692767	67.5192	67.5208	0.0016	68.6636	68.6636	68.6636	1.42109e-14	3.66205e-15	3.97205e-12	1	-61.3595	0.708547
282	USV	TRUE	0.984082	67.6348	67.6644	0.0296	60.068	56.884	61.0084	4.1244	1.28974	-66.9315	1.0816	-55.9294	0.858681
283	USV	TRUE	0.719065	67.7676	67.7876	0.02	63.7659	58.6491	66.5146	7.86559	3.25162	311.395	1.15072	-67.7343	0.771651
284	USV	TRUE	0.997772	67.8944	67.9408	0.0464	63.9888	55.8989	68.1747	12.2759	3.29903	-227.565	1.08505	-56.3995	0.873758
285	USV	TRUE	0.925178	68.0432	68.0568	0.0136	71.1012	69.3205	73.6321	4.31152	1.24386	298.111	1.07376	-59.728	0.855738
286	USV	TRUE	0.951424	68.1572	68.1596	0.0024	68.2375	67.0351	68.7718	1.73673	0.640525	723.637	1.02495	-49.2505	0.926423
287	USV	TRUE	0.967884	68.2775	68.2855	0.008	67.1587	65.704	67.5892	1.88517	0.54581	193.982	1.06083	-51.8143	0.877344
288	USV	TRUE	0.934465	68.3607	68.3847	0.024	75.5743	74.1368	77.8056	3.66881	1.23092	-124.825	1.05238	-62.4289	0.843455
289	USV	TRUE	0.866102	68.5683	68.5847	0.0164	77.145	76.9075	80.0304	3.12285	0.905701	-122.37	1.08224	-64.0815	0.793716
290	USV	TRUE	0.663418	69.2942	69.2966	0.0024	68.9018	67.8999	69.5698	1.66993	0.605239	-695.805	1.00647	-73.5763	0.647438
291	USV	TRUE	0.937644	70.5513	70.5589	0.0076	70.8222	67.894	71.3489	3.45485	1.26287	-469.813	1.00473	-68.4091	0.644127
292	USV	TRUE	0.829013	70.6441	70.6497	0.0056	73.0919	71.6075	75.6821	4.07463	1.26123	679.901	1.1068	-73.4729	0.652541
293	USV	TRUE	0.950735	70.9481	70.9505	0.0024	67.2356	66.6344	68.7719	2.13751	0.793764	-890.631	1.03373	-70.0609	0.630667
294	USV	TRUE	0.973132	71.0925	71.0941	0.0016	63.4783	62.6767	63.9236	1.24688	0.499865	-779.302	1.01315	-68.3996	0.772139
295	USV	TRUE	0.91944	71.2461	71.2477	0.0016	76.3573	74.104	77.72	3.61596	1.44443	-2259.98	1.00398	-72.1606	0.704285
296	USV	TRUE	0.946073	71.3252	71.3584	0.0332	66.256	64.448	66.7425	2.29445	0.667374	33.3794	1.03318	-65.9089	0.783511
297	USV	TRUE	0.907144	71.4544	71.4604	0.006	85.6053	84.8824	92.9338	8.05143	3.34767	1473.31	1.13621	-77.2058	0.579331
298	USV	TRUE	0.880419	72.2347	72.2367	0.002	73.6249	73.3221	73.7228	0.400784	0.153333	-176.854	1.03234	-65.2984	0.676518
299	USV	TRUE	0.921966	72.3307	72.3323	0.0016	73.012	71.7651	73.3682	1.60314	0.645323	779.302	1.38617	-68.7573	0.64938
300	USV	TRUE	0.87128	72.7115	72.7187	0.0072	81.6226	73.1757	86.6371	13.4614	4.91202	1879.44	1.0052	-71.5106	0.704227
301	USV	TRUE	0.964542	72.8499	72.8807	0.0308	59.2953	59.0426	61.8245	2.78194	1.20854	-88.01	1.00045	-65.3765	0.657177
302	USV	TRUE	0.907608	73.0247	73.0351	0.0104	79.3716	75.8969	81.3423	5.44538	1.70387	-504.066	1.14249	-69.6421	0.642232
303	USV	TRUE	0.922345	73.1183	73.1243	0.006	74.5637	73.1888	81.1886	7.99973	3.62406	1338.26	1.0007	-73.1839	0.655212
304	USV	TRUE	0.935435	73.2306	73.2322	0.0016	78.4952	77.9252	79.4214	1.49626	0.597287	935.162	1.00886	-69.8063	0.714632
305	USV	TRUE	0.804309	74.6213	74.6405	0.0192	61.5303	57.1757	64.2263	7.05063	2.76294	-312.462	1.04805	-67.1374	0.60141
306	USV	TRUE	0.74411	74.7217	74.7461	0.0244	72.7645	68.4567	73.0264	4.56966	1.6801	108.895	1.06169	-62.7503	0.697393
307	USV	TRUE	0.970785	74.8929	74.9409	0.048	63.684	53.2395	69.9047	16.6653	5.51399	-316.993	1.03587	-62.2972	0.766188
308	USV	TRUE	0.978493	75.0973	75.1097	0.0124	70.5719	67.9739	74.3463	6.37242	2.78002	539.413	1.00868	-62.7175	0.795293
309	USV	TRUE	0.748519	75.3748	75.3996	0.0248	74.5953	73.1484	89.5749	16.4265	4.22505	350.686	1.34464	-67.894	0.722604
310	USV	TRUE	0.745255	75.5692	75.5956	0.0264	87.1093	73.5231	91.5187	17.9956	6.32244	631.291	1.02022	-76.4407	0.528646
311	USV	TRUE	0.948899	75.7368	75.7496	0.0128	62.8208	60.4373	63.2506	2.81337	1.22428	198.162	1.03426	-63.7518	0.706572
312	USV	TRUE	0.965923	75.8772	75.8884	0.0112	83.8258	76.787	91.9466	15.1595	4.49048	-1040.36	1.13212	-72.9078	0.590043
313	USV	TRUE	0.931274	76.006	76.0272	0.0212	80.6207	73.2497	90.9228	17.6731	5.89065	868.415	1.15585	-74.9149	0.600669
314	USV	TRUE	0.73767	76.164	76.166	0.002	85.96	81.9388	86.1515	4.21268	1.66663	-1825.16	1.15965	-76.4609	0.582896
315	USV	TRUE	0.913483	76.3551	76.3707	0.0156	63.4678	59.9389	63.8751	3.93624	1.64025	243	1.03389	-74.8562	0.48761
316	USV	TRUE	0.783703	76.6683	76.6735	0.0052	65.7621	65.4814	69.2735	3.79214	1.53612	-716.937	1.07573	-73.9884	0.545291
317	USV	TRUE	0.953409	78.7597	78.8013	0.0416	66.7944	64.9186	67.7741	2.85548	0.914045	-46.5002	1.01296	-71.2095	0.659241
318	USV	TRUE	0.642614	78.9029	78.9049	0.002	59.9079	58.2602	60.4333	2.17314	0.855488	1061.12	1.1604	-84.6046	0.437631
319	USV	TRUE	0.954399	78.9485	78.9633	0.0148	60.6117	57.5561	65.7678	8.21168	2.22996	499.434	1.04145	-69.7415	0.729206
320	USV	TRUE	0.796575	79.2157	79.2301	0.0144	67.7661	61.022	79.1921	18.17	6.02141	-1256.07	1.00069	-74.118	0.576935
321	USV	TRUE	0.676923	79.3176	79.332	0.0144	74.4103	74.2819	79.4936	5.21166	2.62037	377.456	1.00719	-82.9963	0.422303
322	USV	TRUE	0.678415	79.4264	79.4472	0.0208	63.5681	57.8582	64.7645	6.90628	2.96977	-318.626	1.01433	-81.0967	0.494236
323	USV	TRUE	0.91609	79.6028	79.616	0.0132	70.7625	66.8317	72.7409	5.9092	1.48218	251.213	1.24044	-73.5367	0.647841
324	USV	TRUE	0.723079	79.9448	80.0824	0.1376	72.5493	34.3709	101.584	67.2129	10.7078	71.852	5.71746	-89.1253	0.222166
325	USV	TRUE	0.80688	80.1952	80.2436	0.0484	60.2611	59.6613	67.6844	8.02313	3.46747	157.602	1.01336	-73.6158	0.501179
326	USV	TRUE	0.885633	80.4151	80.4331	0.018	57.7012	55.4686	62.4352	6.96657	2.56545	-385.148	1.00052	-69.0701	0.696409
327	USV	TRUE	0.98235	80.6219	80.6451	0.0232	61.7998	59.0906	62.1801	3.0895	0.811224	-76.8423	1.02274	-64.4233	0.709336
328	USV	TRUE	0.944458	80.8391	80.8751	0.036	82.8127	80.4028	83.4658	3.06296	1.15844	67.8536	1.02787	-66.392	0.66623
329	USV	TRUE	0.937911	81.0211	81.0227	0.0016	64.6391	63.9622	64.9597	0.997506	0.403004	623.441	1.0194	-62.5497	0.847508
330	USV	TRUE	0.968883	81.1651	81.1807	0.0156	61.9982	61.5539	66.7953	5.24143	2.20923	328.272	1.00202	-65.1292	0.697816
331	USV	TRUE	0.868944	81.2493	81.2609	0.0116	68.365	63.9544	69.8455	5.8911	2.40097	-479.606	1.00401	-63.5331	0.783929
332	USV	TRUE	0.886565	81.3961	81.4253	0.0292	71.5948	61.9487	72.5038	10.5552	5.13808	354.205	1.00249	-71.4287	0.701447
333	USV	TRUE	0.892904	81.5157	81.5325	0.0168	55.3894	53.0961	57.2004	4.10432	1.33679	-258.699	1.00682	-62.513	0.843832
334	USV	TRUE	0.762963	81.6773	81.6981	0.0208	63.0029	61.0972	65.5335	4.43634	1.67112	-154.479	1.06904	-68.9221	0.62752
335	USV	TRUE	0.657734	81.8905	81.8933	0.0028	94.8958	94.6286	95.2966	0.667973	0.246149	249.165	1.00352	-75.202	0.535207
336	USV	TRUE	0.816279	81.9585	81.9673	0.0088	73.5195	69.1233	74.4749	5.35156	2.15628	-602.816	1.00048	-68.7078	0.602159
337	USV	TRUE	0.820959	82.3116	82.3448	0.0332	69.5462	66.172	70.4085	4.23646	1.21075	-99.0167	1.01407	-72.2772	0.637023
338	USV	TRUE	0.971633	82.4276	82.4476	0.02	70.647	60.308	71.0995	10.7915	4.7597	540.734	1.05663	-69.5018	0.719591
339	USV	TRUE	0.980629	83.8135	83.8199	0.0064	82.4824	82.4527	83.0168	0.564066	0.181125	73.5825	1.00965	-67.0271	0.720467
340	USV	TRUE	0.972467	83.9015	83.9111	0.0096	79.4807	71.8222	79.5253	7.70309	3.09307	872.342	1.073	-67.0986	0.720316
341	USV	TRUE	0.94645	85.6829	85.7005	0.0176	76.9509	76.5227	78.7442	2.22146	0.846185	-149.112	1.0498	-70.1403	0.662907
342	USV	TRUE	0.987706	85.8125	85.8141	0.0016	74.2609	73.6375	74.8844	1.24688	0.492874	779.302	1	-70.6701	0.708214
343	USV	TRUE	0.801716	85.8785	85.8941	0.0156	62.0021	57.0269	68.7517	11.7248	4.48813	730.954	1.11362	-67.4432	0.715
344	USV	TRUE	0.988227	85.9829	86.0261	0.0432	72.8767	66.097	77.3827	11.2857	3.58936	126.357	1.23209	-67.6418	0.71098
345	USV	TRUE	0.953033	86.1317	86.1505	0.0188	77.456	76.6247	85.8981	9.27342	3.10478	498.009	1.04353	-71.7328	0.660201
346	USV	TRUE	0.727094	89.7265	89.7561	0.0296	79.2352	73.9225	84.3731	10.4506	3.68159	-311.917	1.04585	-77.518	0.555714
347	USV	TRUE	0.978068	89.9113	89.9357	0.0244	54.8783	53.9728	62.5212	8.54841	3.81619	408.007	1.10724	-69.8813	0.541516
348	USV	TRUE	0.93343	90.1121	90.1205	0.0084	59.3171	55.851	59.8807	4.02966	1.65738	-484.233	1.00882	-69.1561	0.669288
349	USV	TRUE	0.747704	90.2596	90.282	0.0224	56.2372	54.3748	62.7553	8.38054	2.12266	-25.4747	1.23268	-69.1692	0.585075
350	USV	TRUE	0.916063	90.4112	90.4448	0.0336	78.3939	73.1656	82.5068	9.3412	3.46184	137.761	1.20841	-74.8907	0.60472
351	USV	TRUE	0.970744	90.5156	90.5208	0.0052	69.9941	69.4597	72.2132	2.75353	0.942228	532.258	1.06088	-65.7038	0.793455
352	USV	TRUE	0.777629	90.7824	90.7888	0.0064	73.1913	70.4675	80.1234	9.65592	3.14101	1517.54	1.02091	-73.7889	0.663579
353	USV	TRUE	0.873438	90.996	91.0008	0.0048	69.8871	68.9594	70.2582	1.29884	0.386273	-125.296	1.14524	-62.8641	0.802795
354	USV	TRUE	0.862009	91.1824	91.2012	0.0188	69.7154	68.2407	71.6327	3.39198	1.14394	-74.5913	1.12545	-76.6983	0.585344
355	USV	TRUE	0.980164	91.3967	91.4007	0.004	66.5568	65.347	67.6626	2.31564	0.855868	640.815	1.01437	-74.6894	0.449543
356	USV	TRUE	0.707869	96.6433	96.6489	0.0056	95.5974	94.5965	96.5035	1.90694	0.765005	363.994	1.14132	-76.9576	0.546857
357	USV	TRUE	0.831181	97.0509	97.0557	0.0048	59.451	58.1974	59.696	1.49856	0.478804	-321.331	1.02084	-73.537	0.535501
358	USV	TRUE	0.63445	97.2297	97.2445	0.0148	53.4582	51.5432	55.6774	4.1342	2.1654	-281.842	1.00473	-78.1041	0.437513
359	USV	TRUE	0.889771	97.3632	97.4108	0.0476	62.8739	62.4985	69.2756	6.77715	1.95358	138.754	1.00814	-73.8504	0.538185
360	USV	TRUE	0.837593	97.5056	97.512	0.0064	56.8957	56.5307	57.909	1.37833	0.588128	-221.119	1.00147	-73.8746	0.575964
361	USV	TRUE	0.673106	97.5272	97.5296	0.0024	61.9609	61.6269	61.998	0.371096	0.138851	139.161	1.01913	-74.228	0.596784
362	USV	TRUE	0.985898	97.6588	97.6816	0.0228	69.8505	69.518	70.8668	1.34875	0.422219	-29.2142	1.0186	-70.1068	0.647622
363	USV	TRUE	0.756618	97.7928	97.8756	0.0828	56.9214	53.7789	66.0494	12.2706	3.98669	23.9855	1.14986	-77.0418	0.532229
364	USV	TRUE	0.614044	98.2807	98.2891	0.0084	66.3848	62.2877	66.7896	4.50191	1.8117	-491.926	1.115	-77.0056	0.48798
365	USV	TRUE	0.644018	98.9499	99.0011	0.0512	62.0147	53.8209	66.9725	13.1516	3.34783	61.7092	2.09595	-90.9264	0.258001
366	USV	TRUE	0.706872	99.0483	99.0543	0.006	65.2095	64.8727	65.4899	0.617229	0.211027	48.0468	1.02922	-77.7026	0.52248
367	USV	TRUE	0.645515	99.1807	99.2359	0.0552	65.381	56.248	65.6312	9.38321	4.11483	-168.469	1.00032	-77.6588	0.523593
368	USV	TRUE	0.877545	99.4114	99.4174	0.006	67.4812	66.1824	68.446	2.26369	0.739058	-377.208	1.06515	-72.5139	0.667802
369	USV	TRUE	0.662066	99.7506	99.7598	0.0092	91.0125	86.3606	91.0998	4.73921	1.96394	-548.817	1.03372	-80.0726	0.40887
370	USV	TRUE	0.83359	100.243	100.244	0.0016	73.653	73.5551	73.9291	0.374065	0.153618	233.791	1.01068	-72.097	0.630109
371	USV	TRUE	0.969815	100.425	100.428	0.0028	65.0727	64.3602	66.9875	2.62736	0.983075	-970.151	1.05048	-71.8885	0.719185
372	USV	TRUE	0.831419	100.664	100.711	0.0472	67.4743	61.4164	67.7222	6.30574	2.95274	-130.701	1.00383	-74.4899	0.441869
373	USV	TRUE	0.656603	101.457	101.475	0.0184	80.919	80.4424	87.9123	7.46989	3.53257	404.858	1.05015	-81.9867	0.443831
374	USV	TRUE	0.736016	101.699	101.71	0.0112	58.2208	53.389	58.3858	4.9967	2.47137	451.185	1.00854	-73.7869	0.642716
375	USV	TRUE	0.96634	101.825	101.869	0.044	59.5993	57.9173	69.634	11.7167	4.45654	219.599	1.11884	-74.3418	0.598433
376	USV	TRUE	0.663761	101.994	101.996	0.0024	73.2688	72.2668	73.3801	1.11329	0.416554	-417.483	1.11096	-72.0921	0.694757
377	USV	TRUE	0.887248	102.187	102.19	0.0024	75.1391	74.8719	75.4063	0.534378	0.192398	-222.658	1	-70.789	0.642704
378	USV	TRUE	0.885202	102.278	102.293	0.0152	67.5623	61.6405	70.9068	9.26638	3.28282	-609.348	1.00522	-71.6823	0.654204
379	USV	TRUE	0.823216	102.407	102.428	0.0212	62.926	62.2815	70.3158	8.03431	3.78536	-373.114	1.05051	-75.6711	0.578155
380	USV	TRUE	0.915246	102.482	102.537	0.0548	65.3201	55.4254	70.1897	14.7643	4.25749	-259.686	1.04127	-73.9372	0.53789
381	USV	TRUE	0.903874	102.663	102.672	0.0092	66.0129	64.1845	68.666	4.48143	1.73172	-515.461	1.22536	-71.7534	0.588735
382	USV	TRUE	0.962929	102.795	102.797	0.002	66.1184	65.8022	66.4078	0.605629	0.218335	290.727	1.00254	-71.4952	0.609408
383	USV	TRUE	0.884494	103.188	103.307	0.1196	39.5966	39.4196	59.733	20.3134	9.04462	164.377	1.01877	-70.8223	0.580784
384	USV	TRUE	0.817393	103.46	103.486	0.0256	63.6733	62.2135	68.4366	6.22312	2.69211	-220.035	1.01819	-76.0576	0.48742
385	USV	TRUE	0.842329	103.614	103.636	0.022	63.2722	55.7564	64.2677	8.5113	2.95812	-369.35	1.00786	-75.7412	0.582058
386	USV	TRUE	0.860677	103.697	103.717	0.02	66.026	64.7562	66.0297	1.27341	0.576563	-65.9047	1.0004	-78.849	0.494076
387	USV	TRUE	0.84139	103.871	103.873	0.0016	65.5572	65.005	65.7531	0.74813	0.307235	-467.581	1.02779	-80.2343	0.40944
388	USV	TRUE	0.700163	103.978	103.979	0.0016	71.7881	71.5832	73.4001	1.81689	0.742355	-1013.09	1.21069	-75.7706	0.656294
389	USV	TRUE	0.970088	105.155	105.174	0.0188	76.8229	76.0247	83.0239	6.99923	2.06762	134.994	1.21182	-76.78	0.490275
390	USV	TRUE	0.731499	105.257	105.273	0.016	57.4348	56.5815	58.5957	2.01419	0.826824	-30.4944	1.05166	-67.5687	0.632401
391	USV	TRUE	0.850812	105.395	105.426	0.0304	73.8906	72.4523	74.0377	1.58547	0.768856	50.5745	1.00128	-78.7455	0.463062
392	USV	TRUE	0.919055	105.756	105.759	0.0036	88.1352	86.7102	88.9887	2.27853	0.811733	660.101	1.03004	-75.7343	0.596057
393	USV	TRUE	0.727706	109.327	109.353	0.0256	84.1466	77.1222	85.8889	8.76671	2.426	131.201	1.21852	-82.0878	0.40755
394	USV	TRUE	0.8217	109.564	109.567	0.0024	82.2372	78.8973	84.1075	5.21019	1.90059	-2170.91	1.00603	-74.7422	0.601686
395	USV	TRUE	0.826237	109.665	109.667	0.002	71.2496	70.9601	71.5657	0.605629	0.218335	-290.727	1.00254	-69.8824	0.664316
396	USV	TRUE	0.785278	109.8	109.818	0.0184	73.9974	71.9249	74.7415	2.81659	1.16901	-75.3968	1.12379	-70.9809	0.571448
397	USV	TRUE	0.95483	110.044	110.058	0.014	68.361	56.8388	69.1243	12.2856	4.78459	877.691	1.11559	-64.3229	0.809025
398	USV	TRUE	0.997658	110.174	110.215	0.0408	58.1111	56.2718	69.516	13.2442	4.76399	-330.643	1.03253	-58.6921	0.848072
399	USV	TRUE	0.940437	110.315	110.319	0.0036	67.3658	66.1337	68.0931	1.95939	0.598939	482.425	1.02535	-60.4642	0.792459
400	USV	TRUE	0.763833	113.38	113.382	0.0024	61.8216	61.5321	63.0907	1.5586	0.591057	-640.141	1.071	-64.7814	0.761154
401	USV	TRUE	0.987042	113.597	113.599	0.002	54.2601	52.9954	54.554	1.5586	0.611416	-758.308	1.08112	-63.986	0.776024
402	USV	TRUE	0.762069	113.746	113.804	0.0576	62.356	54.9742	68.6126	13.6384	3.88666	-146.018	1.10284	-68.2058	0.712093
403	USV	TRUE	0.772853	113.947	113.949	0.0024	53.002	52.3266	56.7426	4.41604	1.66089	-1753.43	1.12729	-74.7724	0.662293
404	USV	TRUE	0.973395	114.093	114.144	0.0512	57.7119	54.8443	59.2212	4.37681	1.3288	-26.7361	1.07013	-71.7992	0.641989
405	USV	TRUE	0.818645	114.335	114.352	0.0164	54.4667	53.6839	56.421	2.73712	0.829083	-159.965	1.00331	-63.2268	0.77801
406	USV	TRUE	0.895316	114.494	114.521	0.0264	73.3109	71.4258	76.7473	5.32152	1.53149	141.22	1.14286	-73.3883	0.655137
407	USV	TRUE	0.93456	114.627	114.642	0.0148	67.8291	62.2353	72.3069	10.0715	3.12774	-448.765	1.1352	-64.1911	0.807867
408	USV	TRUE	0.69471	114.747	114.75	0.0028	69.8818	69.5478	71.9154	2.36759	0.862046	-788.137	1.15394	-63.2801	0.734618
409	USV	TRUE	0.865553	115.656	115.689	0.0332	81.5185	80.8609	82.447	1.58611	0.580481	31.1956	1.01538	-72.4835	0.554403
410	USV	TRUE	0.601439	115.849	115.863	0.0136	73.4857	72.3479	74.7667	2.41877	0.68634	48.9577	1.0959	-72.0629	0.555903
411	USV	TRUE	0.952607	119.761	119.824	0.0628	66.4713	64.7141	66.7739	2.05979	0.607476	-10.1495	1.06344	-63.2395	0.586359
412	USV	TRUE	0.981624	119.906	119.92	0.0144	63.5069	62.8027	64.5063	1.70361	0.493012	68.1431	1.03055	-59.7711	0.833665
413	USV	TRUE	0.813572	120.134	120.136	0.0016	58.3269	57.4541	59.1997	1.74564	0.690023	-1091.02	1	-76.5714	0.529276
414	USV	TRUE	0.662173	120.625	120.628	0.0028	55.4883	54.6051	56.9059	2.3008	0.840968	-849.987	1.01347	-71.6045	0.738405
415	USV	TRUE	0.629374	120.838	120.84	0.0016	66.5589	66.2828	66.6569	0.374065	0.153618	-233.791	1.01068	-71.6357	0.595069
416	USV	TRUE	0.79448	121.008	121.012	0.004	56.6508	56.4207	56.7992	0.378518	0.15678	-106.943	1.01449	-71.7093	0.692115
417	USV	TRUE	0.950262	121.128	121.13	0.002	60.3916	59.5411	61.2422	1.7011	0.720888	947.249	1.03154	-74.4788	0.635389
418	USV	TRUE	0.928919	121.197	121.21	0.0132	67.8921	67.187	69.0728	1.88579	0.552982	-157.237	1.00714	-69.1411	0.721038
419	USV	TRUE	0.817121	122.331	122.337	0.006	72.2131	71.0319	73.3482	2.31628	0.789514	382.446	1.00911	-70.8473	0.643132
420	USV	TRUE	0.977169	122.44	122.45	0.0096	78.194	77.4639	78.667	1.20307	0.57645	118.504	1.00411	-70.1697	0.708861
421	USV	TRUE	0.610273	124.041	124.044	0.0028	58.5782	56.0622	59.4911	3.42893	1.24418	-1224.62	1.04049	-73.2371	0.556718
422	USV	TRUE	0.901928	124.162	124.18	0.018	69.0938	57.0049	70.6683	13.6634	5.6113	702.051	1.19168	-74.7503	0.69476
423	USV	TRUE	0.765301	124.28	124.282	0.002	68.4836	67.1877	69.1471	1.95939	0.795855	-1040.13	1.03756	-63.591	0.845413
424	USV	TRUE	0.734358	125.175	125.178	0.0024	52.1484	51.9332	52.2152	0.282033	0.100127	-83.4966	1.01988	-63.4172	0.631698
425	USV	TRUE	0.871747	125.3	125.324	0.024	66.367	65.2707	70.0112	4.74054	1.27163	13.4484	1.16211	-64.3753	0.715493
426	USV	TRUE	0.752677	125.605	125.607	0.002	66.1964	66.0228	66.3701	0.347346	0.151643	-197.847	1.00936	-62.7683	0.72321
427	USV	TRUE	0.691719	125.71	125.714	0.004	84.0623	80.3814	85.0274	4.64601	1.96643	-1151.45	1.00369	-76.7148	0.600899
428	USV	TRUE	0.935594	125.801	125.856	0.0552	62.1825	61.4758	65.5082	4.03244	1.39293	-62.3886	1.01184	-64.2968	0.771465
429	USV	TRUE	0.754128	125.991	126.004	0.0124	66.2206	65.2293	66.467	1.2377	0.361428	-41.4694	1.04383	-59.5019	0.781559
430	USV	TRUE	0.889365	126.142	126.152	0.0096	70.9192	69.4489	72.7541	3.30517	1.07603	-275.526	1.05432	-66.222	0.694073
431	USV	TRUE	0.681234	126.355	126.373	0.018	66.251	58.9493	70.9505	12.0012	4.36154	-568.543	1.05327	-64.002	0.783933
432	USV	TRUE	0.90651	126.471	126.473	0.002	69.9944	68.8767	72.1275	3.2508	1.16161	-1504.53	1.02117	-68.9289	0.733723
433	USV	TRUE	0.990197	126.714	126.719	0.0052	67.2244	66.163	69.0069	2.84389	0.957371	-565.214	1.00366	-57.5932	0.848316
434	USV	TRUE	0.839435	126.917	126.944	0.0264	79.6501	79.6142	89.1269	9.51273	4.56237	367.504	1.00505	-72.3637	0.64597
435	USV	TRUE	0.852146	127.957	127.968	0.0108	65.8501	60.1375	67.4205	7.28302	3.28486	-629.417	1.03796	-76.8128	0.575402
436	USV	TRUE	0.633901	128.548	128.688	0.1392	76.8589	50.3181	97.8481	47.53	11.687	8.80222	5.5422	-89.2782	0.212919
437	USV	TRUE	0.885067	128.822	128.826	0.0048	64.7707	60.2191	64.886	4.66697	2.08919	-985.83	1.06952	-76.7279	0.592533
438	USV	TRUE	0.60053	129.93	129.958	0.028	71.8469	70.4495	76.7898	6.34027	1.90814	-216.608	1.00547	-84.6168	0.394289
439	USV	TRUE	0.846561	130.21	130.235	0.0252	64.5829	57.2777	68.6894	11.4117	4.18464	-394.197	1.03631	-78.6879	0.54129
440	USV	TRUE	0.847353	130.512	130.513	0.0016	57.3937	57.0463	57.9192	0.872818	0.347517	-545.511	1.00577	-75.7957	0.661924
441	USV	TRUE	0.861235	130.651	130.667	0.016	53.5329	53.0524	55.7758	2.72338	1.13941	-164.783	1.00584	-79.0469	0.549712
442	USV	TRUE	0.726557	130.753	130.768	0.0156	63.6319	40.3014	64.3756	24.0742	11.9619	1557.82	1.07294	-71.3754	0.633938
443	USV	TRUE	0.701498	130.878	130.909	0.0308	65.36	62.7405	68.148	5.40751	2.38384	144.697	1.08124	-74.8785	0.592791
444	USV	TRUE	0.629085	131.336	131.338	0.002	66.7286	66.6752	67.2808	0.605629	0.228506	227.747	1.09972	-75.1522	0.630713
445	USV	TRUE	0.732654	131.422	131.436	0.014	55.87	55.4371	56.0431	0.606012	0.20736	25.2836	1.01107	-77.3618	0.600365
446	USV	TRUE	0.866952	132.007	132.009	0.002	59.7041	59.4281	59.9802	0.552191	0.182612	-227.747	1.03518	-71.7191	0.600523
447	USV	TRUE	0.679749	132.15	132.151	0.0016	40.2861	40.0368	40.3574	0.320627	0.129065	-155.86	1.04572	-74.2616	0.614367
448	USV	TRUE	0.800637	132.198	132.202	0.0036	62.3424	61.4517	63.2775	1.82579	0.757531	-607.923	1.06828	-72.0008	0.667255
449	USV	TRUE	0.945528	132.364	132.366	0.0016	64.0036	64.0036	64.0036	2.84217e-14	1.1783e-14	1.23355e-11	1	-67.8711	0.650245
450	USV	TRUE	0.964616	132.479	132.481	0.0016	68.5382	67.9682	69.4645	1.49626	0.597287	-935.162	1.00886	-63.7646	0.838628
451	USV	TRUE	0.859428	132.876	132.879	0.0028	80.6707	80.6101	80.8134	0.203376	0.0807456	56.2383	1.00582	-68.0061	0.579108
452	USV	TRUE	0.928469	133.054	133.058	0.004	75.5582	73.777	77.3915	3.61448	1.16003	-873.594	1.00224	-68.3311	0.65751
453	USV	TRUE	0.852248	133.789	133.792	0.0024	74.7502	74.6834	74.9655	0.282033	0.100127	-83.4966	1.01988	-68.6062	0.669303
454	USV	TRUE	0.721704	133.865	133.921	0.056	69.6146	68.7464	70.123	1.37655	0.355252	-15.674	1.00457	-66.1258	0.529092
455	USV	TRUE	0.632199	134.022	134.061	0.0396	55.7592	55.2279	55.915	0.687122	0.199169	-8.65588	1.00375	-75.8329	0.445147
456	USV	TRUE	0.952751	134.131	134.212	0.0816	66.2047	56.1177	69.9973	13.8797	5.15156	-73.7562	1.13592	-68.8958	0.711502
457	USV	TRUE	0.740436	135.027	135.03	0.0024	66.3114	64.9754	67.3133	2.33791	0.8446	-974.127	1.00319	-76.6118	0.643558
458	USV	TRUE	0.981675	135.786	135.79	0.0044	64.1033	59.3638	67.6329	8.26914	3.26436	-2005.98	1.13691	-69.648	0.642334
459	USV	TRUE	0.818083	135.884	135.887	0.0032	68.9768	66.0897	71.1143	5.02464	1.48019	-1278.74	1.12991	-67.2172	0.728951
460	USV	TRUE	0.832898	135.962	135.974	0.012	91.9633	88.679	92.3354	3.65639	1.25811	-298.114	1.04911	-68.0029	0.708123
461	USV	TRUE	0.84334	136.146	136.158	0.0116	67.7207	67.3983	69.0112	1.61286	0.596912	125.014	1.03893	-63.0466	0.770786
462	USV	TRUE	0.73926	138.354	138.365	0.0104	70.764	69.8419	71.1224	1.2805	0.48239	127.521	1.00371	-76.8579	0.497241
463	USV	TRUE	0.773432	138.488	138.512	0.024	81.5651	74.8275	84.8051	9.97762	3.99264	-491.502	1.07487	-76.4886	0.488079
464	USV	TRUE	0.770986	138.571	138.586	0.0152	81.5497	74.5593	82.3161	7.75684	2.55446	-509.044	1.00156	-76.8187	0.553237
465	USV	TRUE	0.817977	138.702	138.704	0.0028	69.4116	68.8698	70.2206	1.35079	0.501292	-507.165	1.01069	-74.6555	0.644262
466	USV	TRUE	0.824515	138.828	138.832	0.0036	73.0781	72.4359	73.2844	0.848489	0.330779	-233.791	1.00013	-78.4841	0.542023
467	USV	TRUE	0.657887	139.002	139.02	0.0184	72.7024	71.0639	73.9366	2.87267	1.03971	-67.0695	1.06088	-77.842	0.529125
468	USV	TRUE	0.841581	139.094	139.097	0.0032	74.4695	74.232	74.4992	0.267189	0.0845777	-54.1182	1.01256	-68.3251	0.697576
469	USV	TRUE	0.657381	139.21	139.217	0.0068	62.5192	61.7176	63.625	1.90743	0.648467	299.175	1.01374	-69.3985	0.70965
470	USV	TRUE	0.931417	139.451	139.467	0.016	72.7199	72.4527	74.0395	1.58674	0.393197	-96.4183	1.00604	-67.9473	0.724849
471	USV	TRUE	0.870878	139.764	139.767	0.0032	75.7138	75.6322	76.2853	0.653129	0.223515	170.086	1.03849	-68.4756	0.707646
472	USV	TRUE	0.791149	140.495	140.507	0.012	67.93	67.6277	70.4484	2.82072	1.08045	-162.444	1.07057	-72.0654	0.6917
473	USV	TRUE	0.891591	140.605	140.612	0.0068	80.0207	78.5233	83.0342	4.5109	1.73539	-660.427	1.00381	-72.4134	0.644804
474	USV	TRUE	0.900216	140.656	140.658	0.002	65.8853	65.2797	66.4909	1.21126	0.436354	-581.455	1.00442	-68.6715	0.770423
475	USV	TRUE	0.955354	140.7	140.805	0.1048	56.5075	55.8562	71.2674	15.4113	5.02948	147.871	1.01523	-61.3403	0.701328
476	USV	TRUE	0.736771	140.897	140.904	0.0068	71.5214	71.2245	71.8999	0.675395	0.232245	-26.4631	1.04718	-73.4109	0.596226
477	USV	TRUE	0.730003	141.018	141.023	0.0052	63.7293	63.3805	64.1004	0.719926	0.179298	96.5665	1.01403	-65.753	0.650224
478	USV	TRUE	0.841122	141.509	141.515	0.006	74.0257	73.3162	74.3339	1.01774	0.35604	164.224	1.00087	-65.7563	0.767571
479	USV	TRUE	0.840588	141.616	141.622	0.0064	73	72.2429	74.1875	1.94454	0.704024	-340.672	1.02812	-71.8382	0.656743
480	USV	TRUE	0.736607	141.833	141.837	0.0036	73.3915	73.0427	73.4212	0.378518	0.121109	-75.7936	1.01574	-68.0082	0.658017
481	USV	TRUE	0.908366	141.981	142	0.0188	72.0421	71.4816	73.3214	1.83982	0.63215	-52.1826	1.03446	-69.8541	0.526999
482	USV	TRUE	0.911781	142.223	142.26	0.0372	55.2493	55.0297	59.6699	4.64021	2.17722	125.044	1.00502	-66.5158	0.694059
483	USV	TRUE	0.917402	142.35	142.377	0.0272	66.2626	64.1047	72.595	8.49024	2.48522	102.801	1.17331	-70.2456	0.596848
484	USV	TRUE	0.947348	142.679	142.716	0.0364	64.194	62.2908	64.5724	2.28154	0.864597	-58.4424	1.00209	-64.1053	0.716488
485	USV	TRUE	0.946625	142.812	142.814	0.002	71.8971	71.581	72.1866	0.605629	0.218335	-290.727	1.00254	-60.0719	0.845352
486	USV	TRUE	0.809781	143.098	143.106	0.0084	66.4231	66.1202	66.9636	0.843428	0.312926	-88.3583	1.00527	-72.5289	0.574917
487	USV	TRUE	0.690433	143.418	143.426	0.0076	75.5475	74.9612	76.5722	1.61101	0.402076	-150.192	1.03286	-73.2125	0.537406
488	USV	TRUE	0.650064	144.078	144.085	0.0076	78.7564	77.4058	79.4565	2.05065	0.616106	-166.424	1.12462	-76.4891	0.501199
489	USV	TRUE	0.81862	148.531	148.535	0.0048	77.3188	76.4133	78.6325	2.21915	0.687234	436.853	1.01204	-61.9737	0.842558
490	USV	TRUE	0.997826	148.721	148.765	0.0448	77.8668	74.9379	80.8055	5.86757	2.21135	90.7967	1.0567	-62.3495	0.763135
491	USV	TRUE	0.704448	160.018	160.02	0.0024	73.4	72.5984	74.6691	2.07072	0.751852	862.798	1.0084	-75.3313	0.617112
492	USV	TRUE	0.656353	162.811	162.815	0.0032	76.6175	74.7249	79.1113	4.38636	1.58169	1438	1.00529	-80.6131	0.549977
493	USV	TRUE	0.91853	163.083	163.086	0.0032	80.1912	78.9666	81.208	2.24142	0.826257	-749.923	1.01162	-72.3401	0.70492
494	USV	TRUE	0.869727	163.384	163.386	0.002	71.6007	69.5879	77.7282	8.14036	3.13633	-3734.92	1.33949	-75.0804	0.619225
495	USV	TRUE	0.855484	163.492	163.509	0.0168	72.025	68.2457	76.375	8.12932	2.90336	-356.144	1.09491	-74.157	0.559949
496	USV	TRUE	0.919173	163.667	163.687	0.0208	65.2909	53.2076	69.1192	15.9116	7.03335	763.504	1.00009	-72.3402	0.429421
497	USV	TRUE	0.798851	163.783	163.807	0.024	72.9038	53.1159	79.7681	26.6522	9.38281	865.879	1.57739	-72.9158	0.557493
498	USV	TRUE	0.855598	163.911	163.913	0.002	67.9486	66.7107	69.1332	2.42252	0.872866	-1162.91	1.0044	-65.8354	0.791527
499	USV	TRUE	0.869422	164.115	164.149	0.0336	78.3333	77.8969	81.4559	3.55896	1.42391	-120.051	1.01318	-71.0038	0.709834
500	USV	TRUE	0.661856	182.149	182.155	0.0052	59.2783	58.2728	77.0156	18.7427	8.61282	3631.15	1.16883	-83.1331	0.420014
501	USV	TRUE	0.727919	182.261	182.281	0.0196	70.2097	62.7292	70.5554	7.82616	1.44734	154.05	1.1788	-74.3573	0.593894
502	USV	TRUE	0.709865	182.962	182.997	0.0348	59.9753	58.264	61.27	3.006	1.29823	-87.4037	1.04326	-71.848	0.596294
503	USV	TRUE	0.852859	183.164	183.194	0.03	74.5857	70.9073	78.9967	8.08939	2.71887	164.383	1.20513	-82.3795	0.457641
504	USV	TRUE	0.873392	183.4	183.408	0.0084	60.2672	50.5395	79.0279	28.4885	9.35298	2068.79	2.18925	-79.229	0.435374
505	USV	TRUE	0.85078	183.59	183.606	0.0156	55.7438	54.842	59.7696	4.92768	2.09169	-278.81	1.06297	-76.0537	0.54928
506	USV	TRUE	0.813693	184.043	184.047	0.004	48.5512	47.8461	49.0633	1.2172	0.388805	-291.816	1.0043	-60.6203	0.79922
507	USV	TRUE	0.747302	184.206	184.216	0.01	68.5859	68.4004	68.764	0.363674	0.145373	21.7851	1.01381	-63.0145	0.706612
508	USV	TRUE	0.96885	184.246	184.255	0.0096	67.2488	66.3062	68.7047	2.39843	0.782655	174.159	1.18814	-63.4077	0.711389
509	USV	TRUE	0.835174	184.531	184.535	0.0036	57.2163	57.1012	57.4872	0.38594	0.150201	-112.678	1.01169	-61.1747	0.704701
510	USV	TRUE	0.709513	184.896	184.898	0.0024	70.0094	67.0035	71.8129	4.80941	1.74953	-2003.92	1.00514	-72.9792	0.656536
511	USV	TRUE	0.783788	185.052	185.057	0.0052	67.1494	65.7586	67.7656	2.00709	0.720711	-314.091	1.09446	-69.708	0.702476
512	USV	TRUE	0.847981	185.251	185.28	0.0288	66.2528	64.6088	70.1047	5.49598	1.56482	39.8814	1.19805	-75.2511	0.579956
513	USV	TRUE	0.658851	185.321	185.325	0.0044	73.7111	72.084	75.112	3.02806	1.27764	-673.807	1.0328	-77.831	0.58239
514	USV	TRUE	0.725457	185.839	185.848	0.0096	70.9795	65.2269	71.224	5.99708	2.93501	-642.221	1.00775	-78.0332	0.435084
515	USV	TRUE	0.811937	186.031	186.033	0.002	61.2605	60.1917	62.5786	2.38689	0.846408	-1120.92	1.01212	-69.2412	0.659934
516	USV	TRUE	0.738147	186.136	186.183	0.0472	68.8625	61.0798	88.0715	26.9917	11.6716	-577.792	1.00385	-72.3554	0.525726
517	USV	TRUE	0.801633	186.287	186.291	0.0036	69.8753	67.6265	70.7214	3.09494	1.00413	-797.969	1.04995	-70.9925	0.710546
518	USV	TRUE	0.80158	186.368	186.371	0.0032	70.8071	70.5696	70.8368	0.267189	0.0845777	-54.1182	1.01256	-63.5902	0.803482
519	USV	TRUE	0.869697	186.485	186.487	0.0016	70.7358	69.4444	72.5616	3.11721	1.2385	-1948.25	1.00228	-71.9758	0.765073
520	USV	TRUE	0.729695	186.586	186.589	0.0024	76.0518	74.3819	77.1874	2.80549	1.01618	-1168.95	1.00519	-70.6478	0.727139
521	USV	TRUE	0.75349	186.917	186.935	0.0188	70.8128	67.174	71.6059	4.43195	2.02256	-261.678	1.01106	-76.8436	0.463359
522	USV	TRUE	0.823595	187.086	187.089	0.0028	77.3679	74.3843	79.1491	4.76487	1.78387	-1797.17	1.01632	-76.3476	0.61697
523	USV	TRUE	0.640278	188.419	188.422	0.0024	74.0162	72.6803	77.6901	5.0098	1.86806	-2087.42	1.02321	-76.746	0.585452
524	USV	TRUE	0.948223	188.688	188.752	0.064	56.9417	55.2699	62.1871	6.91727	2.36184	72.3781	1.05843	-71.3768	0.586712
525	USV	TRUE	0.750004	188.886	188.902	0.016	58.4453	56.8631	68.7861	11.923	5.78013	-775.737	1.01035	-71.2244	0.593629
526	USV	TRUE	0.918088	208.435	208.437	0.0016	70.0711	68.9133	70.2492	1.33595	0.552622	-779.302	1.13675	-74.0557	0.587935
527	USV	TRUE	0.647101	209.122	209.141	0.0184	71.4525	71.1383	71.4581	0.319882	0.170679	-17.494	1.00001	-74.4059	0.577164
528	USV	TRUE	0.965278	209.401	209.578	0.1776	76.3276	69.0495	77.791	8.74154	3.48507	41.4592	1.01285	-69.1218	0.583818
529	USV	TRUE	0.979268	209.568	209.58	0.0116	77.4037	72.7252	80.0506	7.32544	2.35257	-567.547	1.06101	-69.9722	0.721789
530	USV	TRUE	0.948601	209.65	209.687	0.0364	68.3916	66.2614	72.7141	6.4527	2.7882	-175.754	1.07067	-72.5099	0.586883
531	USV	TRUE	0.958953	209.749	209.772	0.0228	58.8382	52.2937	59.5907	7.29705	3.70403	-317.446	1.00491	-71.222	0.639173
532	USV	TRUE	0.660677	209.873	209.884	0.0104	75.0399	70.6146	79.2259	8.61132	2.39175	-726.703	1.06676	-77.6471	0.532367
533	USV	TRUE	0.849876	210.091	210.094	0.0036	55.6837	54.6075	56.5669	1.95939	0.826596	-661.226	1.07944	-68.0867	0.552048
534	USV	TRUE	0.728304	210.156	210.157	0.0016	67.7912	67.0965	68.8422	1.74564	0.695034	1091.02	1.00602	-75.1845	0.55263
535	USV	TRUE	0.934212	210.347	210.362	0.0152	58.556	57.6412	59.8044	2.16323	0.659007	-78.0442	1.04344	-66.0382	0.696169
536	USV	TRUE	0.859068	210.694	210.704	0.0096	65.2151	62.5921	66.4743	3.88216	1.66333	-384.367	1.04154	-65.6817	0.645167
537	USV	TRUE	0.78752	210.799	210.801	0.002	70.6626	70.2262	72.6131	2.38689	0.911715	-1120.92	1.06468	-72.6483	0.632289
538	USV	TRUE	0.819878	210.875	210.901	0.0264	70.6367	68.3839	83.1627	14.7788	5.68605	565.209	1.01633	-72.8278	0.587031
539	USV	TRUE	0.851761	211.074	211.076	0.002	71.295	70.4667	71.5889	1.12219	0.444486	-551.555	1.10143	-66.3921	0.7891
540	USV	TRUE	0.783002	211.168	211.17	0.002	69.5204	69.0172	69.7386	0.721411	0.294569	-374.701	1.0422	-65.5118	0.773613
541	USV	TRUE	0.878694	211.208	211.239	0.0312	71.585	64.9347	73.3745	8.43981	3.44991	154.419	1.16445	-70.6353	0.636968
542	USV	TRUE	0.657366	211.367	211.402	0.0352	60.666	59.8597	67.4757	7.61598	3.67888	-215.617	1.02096	-75.4102	0.522333
543	USV	TRUE	0.71924	211.589	211.612	0.0232	67.3991	59.1481	71.768	12.6199	2.22552	-248.408	1.50849	-65.6096	0.712638
544	USV	TRUE	0.974123	211.82	211.822	0.0024	56.4164	54.9469	61.6934	6.74653	2.55472	-2811.05	1.03221	-67.0519	0.769751
545	USV	TRUE	0.908031	211.927	211.997	0.0708	65.9759	54.8041	74.8233	20.0193	5.8583	-263.36	1.01895	-67.2036	0.644878
546	USV	TRUE	0.921703	212.082	212.084	0.0016	69.5344	68.7863	69.7482	0.961881	0.387194	-467.581	1.24253	-65.1914	0.649766
547	USV	TRUE	0.889232	212.31	212.339	0.0284	66.5502	59.983	77.0582	17.0752	6.62343	-673.537	1.0231	-72.7828	0.642478
548	USV	TRUE	0.797113	212.484	212.53	0.0464	70.4107	69.4582	71.1803	1.72214	0.477468	31.9845	1.001	-64.2603	0.690166
549	USV	TRUE	0.617148	212.789	212.793	0.004	65.9115	62.6755	68.4641	5.78863	2.33413	-1556	1.04235	-77.8806	0.539054
550	USV	TRUE	0.931428	212.889	212.96	0.0712	71.9125	69.9649	74.2114	4.24645	1.5671	-34.5351	1.04274	-73.5883	0.594895
551	USV	TRUE	0.875103	213.081	213.143	0.0624	68.9146	65.9556	70.0718	4.1162	1.55507	-41.8492	1.01714	-75.9362	0.486996
552	USV	TRUE	0.911397	213.313	213.339	0.0256	69.388	66.3123	70.7316	4.41927	1.35623	64.007	1.04663	-72.6002	0.589676
553	USV	TRUE	0.688177	213.517	213.519	0.0016	70.1488	69.748	70.3715	0.623441	0.249933	-389.651	1.00816	-74.6865	0.621774
554	USV	TRUE	0.71687	213.802	213.808	0.0068	66.3939	66.2489	66.6356	0.386718	0.131728	-30.6024	1.01048	-74.3445	0.59125
555	USV	TRUE	0.752339	213.934	213.946	0.0124	78.3394	72.3333	78.6855	6.35226	3.02867	-538.532	1.00896	-76.6544	0.543045
556	USV	TRUE	0.915281	214.088	214.12	0.032	62.2744	60.1241	63.9031	3.779	1.60993	-58.0414	1.03765	-74.3708	0.582166
557	USV	TRUE	0.603938	215.092	215.097	0.0044	69.6127	67.9214	69.9242	2.00282	0.824975	469.931	1.00944	-79.8877	0.438557
558	USV	TRUE	0.818763	215.215	215.25	0.0348	59.5025	55.8635	60.7673	4.90382	1.35464	16.4371	1.11058	-77.3094	0.549637
559	USV	TRUE	0.651466	216.051	216.072	0.0204	60.0375	57.5771	68.6061	11.029	4.15107	-560.704	1.05142	-65.0727	0.780286
560	USV	TRUE	0.74864	216.169	216.173	0.0036	72.3003	72.1296	72.4636	0.333986	0.117715	-23.6152	1.0476	-64.8465	0.7376
561	USV	TRUE	0.953047	216.449	216.492	0.0428	72.1153	64.2062	73.487	9.28081	3.10133	201.166	1.0257	-61.6408	0.70785
562	USV	TRUE	0.770392	216.981	216.985	0.0036	67.5693	66.3423	69.2999	2.95759	1.12034	-779.302	1.0523	-71.485	0.644967
563	USV	TRUE	0.807792	217.233	217.235	0.0016	65.8212	64.6901	66.0616	1.37157	0.580791	-857.232	1.07696	-66.0934	0.773161
564	USV	TRUE	0.917661	217.374	217.377	0.0032	66.1104	65.7652	68.7894	3.02419	1.34714	-1010.31	1.04457	-64.4434	0.764549
565	USV	TRUE	0.819274	217.479	217.513	0.0348	67.722	66.015	71.8722	5.85724	2.00877	-149.58	1.02055	-64.7294	0.721917
566	USV	TRUE	0.876769	217.569	217.58	0.0112	65.6252	64.1663	68.2176	4.0513	1.61601	411.536	1.09524	-73.5923	0.653924
567	USV	TRUE	0.833717	217.714	217.716	0.002	56.3529	55.9031	56.8026	0.899537	0.320169	-425.594	1.00633	-64.4387	0.771583
568	USV	TRUE	0.930961	217.803	217.805	0.0024	64.2083	63.5403	64.6759	1.13555	0.410963	-473.147	1.00398	-65.6381	0.780394
569	USV	TRUE	0.950597	217.876	217.922	0.0452	45.1765	41.7831	70.5492	28.7661	10.5093	354.543	1.94975	-64.6796	0.653604
570	USV	TRUE	0.879173	218.264	218.279	0.0148	66.0406	65.2261	66.0647	0.838585	0.332838	58.1725	1.00096	-62.8209	0.782403
571	USV	TRUE	0.828936	218.529	218.535	0.006	63.6993	63.3431	64.5974	1.2543	0.334694	157.17	1.02488	-66.793	0.543407
572	USV	TRUE	0.795113	218.944	218.962	0.0172	66.2642	64.9799	68.0626	3.08267	1.22341	-157.729	1.01329	-73.9846	0.598289
573	USV	TRUE	0.78971	219.176	219.178	0.002	75.404	74.7271	75.7692	1.04204	0.442743	-572.548	1.05111	-75.4475	0.581219
574	USV	TRUE	0.86198	219.242	219.246	0.0036	55.4829	55.1118	55.854	0.742192	0.237398	-195.669	1.00113	-69.9863	0.663378
575	USV	TRUE	0.926764	219.371	219.405	0.034	66.6679	64.0851	70.3242	6.23914	2.23938	-129.059	1.10422	-77.8595	0.496932
576	USV	TRUE	0.689067	219.989	219.991	0.002	67.275	67.275	67.275	0	9.53293e-15	4.97276e-12	1	-77.2674	0.489095
577	USV	TRUE	0.602404	220.227	220.233	0.0068	73.9232	73.8267	74.1867	0.360028	0.107121	-29.7679	1.00857	-82.6879	0.420915
578	USV	TRUE	0.74003	220.546	220.549	0.0028	64.4254	64.032	64.9523	0.920318	0.319888	-325.151	1.0024	-79.8799	0.452286
579	USV	TRUE	0.784796	220.726	220.74	0.0136	61.918	59.5478	64.8525	5.30471	1.49835	-335.698	1.01426	-78.0927	0.588797
580	USV	TRUE	0.792249	221.224	221.23	0.0052	66.3255	65.725	69.7141	3.98906	1.53426	-481.867	1.34258	-77.1674	0.480687
581	USV	TRUE	0.785715	221.438	221.44	0.002	69.3843	68.5159	71.3214	2.80549	1.07878	-1402.74	1.02638	-66.0498	0.78007
582	USV	TRUE	0.767523	221.581	221.612	0.0316	70.1881	68.377	73.4186	5.04164	1.72235	-95.3691	1.10781	-73.3097	0.646546
583	USV	TRUE	0.664533	222.006	222.011	0.0048	69.3414	68.2697	69.3941	1.12438	0.372503	191.051	1.05295	-76.5969	0.402368
584	USV	TRUE	0.681408	222.418	222.42	0.002	39.636	39.3332	39.7339	0.400784	0.153333	-176.854	1.03234	-66.4469	0.653272
585	USV	TRUE	0.893528	222.511	222.527	0.016	69.1149	66.3038	69.3937	3.08989	0.995349	-170.907	1.04395	-71.8924	0.650427
586	USV	TRUE	0.886039	222.739	222.741	0.0024	42.8582	42.2273	43.1625	0.935162	0.354547	-83.4966	1.38715	-70.4383	0.676201
587	USV	TRUE	0.711465	222.863	222.865	0.002	71.6904	71.0581	73.3559	2.29783	0.90852	-1124.1	1.19985	-73.8002	0.669833
588	USV	TRUE	0.727998	223.061	223.064	0.0032	40.9363	40.9363	40.9363	1.42109e-14	2.42077e-15	8.26959e-13	1	-68.7894	0.586512
589	USV	TRUE	0.791964	223.169	223.188	0.0184	70.0132	68.145	70.6871	2.54208	1.03857	110.957	1.03275	-77.6589	0.587193
590	USV	TRUE	0.710299	223.56	223.563	0.0024	82.5701	80.5889	83.1742	2.58528	1.01798	-1095.43	1.00712	-78.1881	0.580564
591	USV	TRUE	0.822847	228.935	228.937	0.0024	68.2062	67.605	69.2749	1.66993	0.60905	-695.805	1.01283	-77.79	0.481791
592	USV	TRUE	0.875686	229.185	229.192	0.0072	55.9933	53.7426	56.2806	2.53805	1.05151	-372.334	1.00845	-72.4025	0.654274
593	USV	TRUE	0.849778	229.394	229.396	0.002	54.8321	54.5293	54.93	0.400784	0.153333	-176.854	1.03234	-68.8208	0.624949
594	USV	TRUE	0.735005	230.568	230.574	0.006	73.3153	71.3482	74.8672	3.51897	1.35567	619.941	1.00453	-70.7188	0.707288
595	USV	TRUE	0.711204	231.063	231.096	0.0328	58.8461	56.781	61.2208	4.43981	1.08919	-99.1985	1.01859	-78.1755	0.484739
596	USV	TRUE	0.830688	231.3	231.302	0.0016	62.9109	62.9109	62.9109	1.42109e-14	5.89151e-15	6.16775e-12	1	-70.0211	0.6961
597	USV	TRUE	0.681504	231.639	231.641	0.002	66.1456	65.8294	66.435	0.605629	0.218335	-290.727	1.00254	-68.9509	0.606247
598	USV	TRUE	0.801621	231.827	231.861	0.034	40.9267	40.169	71.1392	30.9702	13.4056	-490.919	2.57182	-75.7647	0.439078
599	USV	TRUE	0.658445	231.931	231.941	0.01	40.4687	40.2832	41.2183	0.935162	0.345045	-57.3549	1.05546	-79.5714	0.549545
600	USV	TRUE	0.926288	232.018	232.034	0.016	67.2532	65.2276	68.635	3.40739	1.2835	-204.27	1.00935	-69.1437	0.722107
601	USV	TRUE	0.64179	232.664	232.668	0.0044	65.4047	63.4304	66.4289	2.99846	0.928255	-602.577	1.20923	-73.3381	0.54406
602	USV	TRUE	0.617363	232.797	232.817	0.02	63.025	60.5718	63.6579	3.08607	1.30163	-132.575	1.03386	-77.3416	0.534536
603	USV	TRUE	0.981611	233.62	233.637	0.0172	64.1962	55.2231	68.5677	13.3446	3.96132	-741.367	1.02585	-61.1349	0.785376
604	USV	TRUE	0.822187	233.846	233.848	0.002	57.2756	56.4963	58.0549	1.5586	0.583176	-779.302	1	-63.3621	0.839685
605	USV	TRUE	0.749938	233.928	233.931	0.0032	71.2732	67.9259	73.3736	5.44769	1.86718	-1691.58	1.00458	-73.5323	0.673229
606	USV	TRUE	0.783738	234.035	234.041	0.006	75.9773	72.8566	77.8692	5.0126	2.16104	-864.001	1.02539	-72.2565	0.661923
607	USV	TRUE	0.646487	234.245	234.254	0.0084	67.7806	67.4778	68.9776	1.49974	0.463228	-102.992	1.07718	-64.7101	0.575871
608	USV	TRUE	0.902049	234.8	234.821	0.0204	65.1121	56.7175	66.8388	10.1213	3.43856	-448.604	1.04294	-63.1451	0.707316
609	USV	TRUE	0.666381	236.04	236.05	0.0096	69.2241	67.5979	69.5588	1.96086	0.761442	-192.663	1.00636	-69.9678	0.510709
610	USV	TRUE	0.745584	236.182	236.213	0.0308	78.5497	69.1073	79.7899	10.6825	3.24902	276.64	1.15123	-75.7373	0.536194
611	USV	TRUE	0.714162	236.371	236.372	0.0016	67.4042	67.4042	67.4042	0	4.25955e-15	6.44221e-12	1	-74.9422	0.528376
612	USV	TRUE	0.894327	250.193	250.218	0.0248	72.791	68.1587	73.0573	4.89861	2.02858	168.939	1.098	-78.1236	0.504423
613	USV	TRUE	0.818466	250.271	250.284	0.0132	69.2617	68.9719	69.4992	0.527344	0.167693	-30.2074	1.01098	-67.2111	0.722017
614	USV	TRUE	0.8203	250.5	250.504	0.004	68.7815	68.4297	68.8036	0.373887	0.134234	83.6621	1.00766	-73.9066	0.576544
615	USV	TRUE	0.66369	251.212	251.219	0.0072	72.9563	71.1276	73.3062	2.17864	1.08669	-299.222	1.00197	-76.5955	0.577321
616	USV	TRUE	0.847469	251.443	251.496	0.0532	71.2231	71.2231	71.5348	0.311739	0.139406	-5.92411	1	-77.6264	0.431389
617	USV	TRUE	0.826361	251.657	251.66	0.0032	81.1573	80.8233	81.4691	0.645707	0.221742	-148.438	1.07845	-73.0051	0.671763
618	USV	TRUE	0.767817	261.417	261.419	0.0016	57.08	56.706	57.4541	0.74813	0.295724	-467.581	1	-77.2163	0.538917
619	USV	TRUE	0.762887	261.54	261.551	0.0104	55.2574	54.0118	56.5827	2.5709	1.07568	-239.305	1.00703	-75.1783	0.533375
620	USV	TRUE	0.787005	261.828	261.83	0.0016	71.197	71.197	71.197	1.42109e-14	6.64652e-15	9.93014e-12	1	-71.6703	0.712787
621	USV	TRUE	0.835602	261.957	261.961	0.0048	67.7841	66.5166	69.3724	2.85575	1.02702	-540.64	1.06049	-71.7444	0.651094
622	USV	TRUE	0.745483	268.681	268.683	0.0016	59.4504	56.6627	60.2787	3.61596	1.50098	-2259.98	1.03071	-73.9828	0.658209
623	USV	TRUE	0.61316	269.533	269.544	0.0104	62.4564	62.3166	62.568	0.251402	0.0534195	-2.18827	1.00611	-73.8414	0.529004
624	USV	TRUE	0.632035	269.629	269.631	0.002	57.6096	53.9892	58.6739	4.68472	1.79118	-2059.27	1.38101	-77.5815	0.599027
625	USV	TRUE	0.614077	269.918	269.932	0.014	71.4041	60.0781	75.0461	14.968	5.46001	976.484	2.56323	-81.7406	0.454556
626	USV	TRUE	0.688523	270.096	270.122	0.0268	55.6113	54.5961	69.6398	15.0437	4.34733	493.045	1.22588	-77.2557	0.404617
627	USV	TRUE	0.933104	271.362	271.368	0.006	67.3839	66.2876	67.5524	1.26477	0.476983	-216.573	1.00234	-77.9271	0.535206
628	USV	TRUE	0.786315	271.444	271.449	0.0056	67.4156	67.227	67.5689	0.341962	0.127035	-3.81077	1.02482	-70.2989	0.69716
629	USV	TRUE	0.882532	271.996	272.037	0.0412	64.2813	62.2316	70.094	7.86235	2.21202	101.327	1.17768	-77.5443	0.488341
630	USV	TRUE	0.894816	272.172	272.175	0.0024	66.9532	66.9161	67.2872	0.371096	0.138851	-139.161	1.01913	-74.503	0.508427
631	USV	TRUE	0.760927	306.713	306.719	0.0056	83.5829	83.286	85.2083	1.92228	0.590328	-264.605	1.10401	-73.5788	0.551194
632	USV	TRUE	0.645018	306.816	306.823	0.0068	55.8009	55.7638	56.1349	0.371096	0.150282	61.9259	1.00787	-69.927	0.712192
633	USV	TRUE	0.852805	307.397	307.399	0.002	60.442	59.6627	60.8918	1.22907	0.457432	602.448	1.01262	-73.184	0.707191
634	USV	TRUE	0.855954	307.479	307.481	0.0016	59.8711	59.595	59.9691	0.374065	0.153618	233.791	1.01068	-73.8611	0.487469
635	USV	TRUE	0.750777	307.879	307.881	0.0024	75.6991	72.76	79.6401	6.88012	2.48587	-2866.72	1.00092	-80.0463	0.535292
636	USV	TRUE	0.725902	307.957	307.958	0.0016	71.4044	71.4044	71.4044	1.42109e-14	4.35117e-15	9.93014e-12	1	-70.6632	0.707355
637	USV	TRUE	0.816377	308.214	308.238	0.0248	71.1247	68.7037	75.8753	7.17161	2.96933	296.692	1.0376	-78.1656	0.543486
638	USV	TRUE	0.690929	308.415	308.418	0.0028	64.2099	64.2099	64.2099	1.42109e-14	5.0243e-15	-2.64028e-12	1	-77.4703	0.494685
639	USV	TRUE	0.701109	332.005	332.007	0.0016	69.4459	68.5909	69.6062	1.01532	0.428059	-623.441	1.08105	-79.7695	0.493564
640	USV	TRUE	0.878071	332.067	332.106	0.0384	56.9178	56.6002	73.8956	17.2954	8.27499	-453.218	1.00089	-72.9049	0.524809
641	USV	TRUE	0.676799	332.198	332.216	0.0184	67.474	58.109	68.7736	10.6646	4.27443	-560.072	1.13194	-79.5391	0.455038
642	USV	TRUE	0.853738	332.527	332.531	0.0044	62.2913	61.9795	63.9835	2.00392	0.773112	-502.796	1.06834	-80.1537	0.493467
643	USV	TRUE	0.796278	333.133	333.148	0.0148	59.4737	58.5169	59.7715	1.25463	0.534701	73.1295	1.01856	-74.6105	0.602903
644	USV	TRUE	0.747847	333.226	333.228	0.0016	64.3843	63.9925	65.4887	1.49626	0.614471	-935.162	1.03875	-79.1716	0.607231
645	USV	TRUE	0.677881	333.313	333.333	0.02	74.186	73.2443	75.1476	1.90325	0.74363	98.8795	1.01819	-69.2733	0.723199
646	USV	TRUE	0.803801	333.835	333.879	0.044	68.7921	54.0185	79.6917	25.6732	9.52984	361.294	1.35985	-71.9015	0.497716
647	USV	TRUE	0.835319	334.079	334.112	0.0332	56.319	53.724	71.9293	18.2053	8.4767	-509.663	1.05162	-70.8786	0.649786
648	USV	TRUE	0.937053	334.239	334.242	0.0024	64.4209	64.0869	65.0888	1.00196	0.367366	417.483	1.01249	-64.5153	0.661929
649	USV	TRUE	0.603604	334.349	334.361	0.012	67.5418	66.9481	71.4705	4.52244	1.51331	389.269	1.00403	-74.1467	0.605336
650	USV	TRUE	0.968211	335.02	335.031	0.0112	78.6017	66.704	79.6672	12.9633	6.0394	-1255.38	1.01598	-69.7499	0.666782
651	USV	TRUE	0.876874	335.164	335.167	0.0028	58.6511	58.2948	59.0074	0.712504	0.271919	-275.671	1.00505	-70.496	0.587236
652	USV	TRUE	0.919282	335.238	335.241	0.0032	67.0243	66.2079	70.1712	3.96331	1.42303	-1243.17	1.0487	-67.6414	0.688258
653	USV	TRUE	0.942285	335.318	335.326	0.008	66.4674	65.7286	67.3172	1.58856	0.497348	-201.171	1.00914	-68.0179	0.715855
654	USV	TRUE	0.76883	335.545	335.555	0.01	77.0687	58.8521	77.3534	18.5013	6.86575	1915.63	1.11987	-67.6802	0.576254
655	USV	TRUE	0.971092	335.598	335.602	0.0044	67.7294	65.347	71.9377	6.59067	2.0754	-1415.23	1.01476	-66.1748	0.642978
656	USV	TRUE	0.885491	337.585	337.633	0.048	74.1552	68.9306	80.4837	11.553	3.30376	-167.182	1.15807	-58.3918	0.779564
657	USV	TRUE	0.97147	337.972	337.996	0.024	63.4544	56.6042	74.2935	17.6892	4.17953	-699.282	1.01824	-60.9677	0.790227
658	USV	TRUE	0.861148	338.097	338.098	0.0016	66.0715	64.4862	66.3298	1.84361	0.766279	-1091.02	1.13753	-58.5672	0.838136
659	USV	TRUE	0.953866	338.192	338.206	0.014	79.5449	78.9943	83.9517	4.95747	1.9242	-274.518	1.10664	-68.7472	0.720679
660	USV	TRUE	0.932932	338.24	338.342	0.1024	62.7363	51.3882	68.4485	17.0604	5.91944	-155.176	1.04327	-65.7482	0.713914
661	USV	TRUE	0.792077	338.563	338.565	0.0016	70.6072	70.0105	71.3821	1.37157	0.543759	-857.232	1.00263	-63.5312	0.807206
662	USV	TRUE	0.959602	338.674	338.677	0.0024	73.1989	69.6587	77.0732	7.4145	2.67043	-3089.37	1.00007	-62.9089	0.866678
663	USV	TRUE	0.830482	338.796	338.898	0.1016	71.1114	63.4098	73.9376	10.5278	4.34697	-84.8968	1.01805	-55.5116	0.855764
664	USV	TRUE	0.97636	339.023	339.026	0.0032	72.4848	71.5942	73.5165	1.92228	0.667818	-609.216	1.0012	-54.4635	0.897889
665	USV	TRUE	0.975378	339.159	339.161	0.0024	70.3276	68.0565	71.5967	3.54026	1.29154	-1475.11	1.00983	-53.0845	0.920968
666	USV	TRUE	0.691103	339.291	339.295	0.0036	81.6574	81.5424	81.9284	0.38594	0.150201	-112.678	1.01169	-57.4913	0.778174
667	USV	TRUE	0.744793	339.417	339.421	0.0036	69.6196	69.2485	70.2504	1.00196	0.324591	264.265	1.00766	-52.536	0.848237
668	USV	TRUE	0.807137	340.374	340.451	0.0772	81.552	71.8469	87.3214	15.4745	4.85733	-125.317	1.06666	-73.001	0.54113
669	USV	TRUE	0.865583	340.638	340.642	0.0036	75.233	74.8937	77.6499	2.75622	1.13451	794.888	1.01095	-71.8092	0.643751
670	USV	TRUE	0.858457	340.825	340.871	0.046	73.1269	72.7091	73.3056	0.596464	0.230975	-9.48968	1.00066	-70.356	0.642702
671	USV	TRUE	0.917169	340.95	340.995	0.0448	64.2782	58.6319	67.5796	8.94764	3.26509	-175.025	1.06932	-73.0286	0.632815
672	USV	TRUE	0.937022	341.18	341.206	0.0256	68.2095	64.1016	68.8769	4.77528	2.26603	-180.316	1.01804	-75.4101	0.571164
673	USV	TRUE	0.973685	341.318	341.341	0.0232	63.3838	61.4653	66.0851	4.61981	1.806	170.505	1.12061	-73.9308	0.486016
674	USV	TRUE	0.619535	342.007	342.01	0.0028	65.0937	63.6683	66.1272	2.45888	0.961545	-811.328	1.06478	-79.0687	0.590257
675	USV	TRUE	0.71164	342.768	342.788	0.0196	55.8919	53.8026	109.419	55.6163	23.5177	-2540.25	3.05141	-66.7962	0.535002
676	USV	TRUE	0.895274	344.112	344.119	0.0072	108.143	106.071	110.649	4.57757	1.27084	-468.246	1.07719	-68.6871	0.71187
677	USV	TRUE	0.931243	345.238	345.253	0.0148	67.0517	65.2911	67.8374	2.54632	1.13318	-172.975	1.00088	-75.1378	0.576429
678	USV	TRUE	0.904553	345.947	345.955	0.0084	63.2243	61.4062	65.0424	3.63619	1.75088	-451.161	1.00275	-65.5755	0.642886
679	USV	TRUE	0.86674	346.188	346.194	0.0064	68.056	67.9471	68.5137	0.566625	0.156954	34.2592	1.04395	-67.8596	0.589408
680	USV	TRUE	0.918295	346.352	346.361	0.0088	69.0509	66.678	69.2292	2.55119	1.08553	-293.723	1.00042	-63.5976	0.640351
681	USV	TRUE	0.977921	346.867	346.871	0.0032	40.9511	40.6988	41.2851	0.586332	0.170372	-145.346	1.01704	-69.976	0.502188
682	USV	TRUE	0.737473	347.114	347.185	0.0704	72.3736	63.5331	74.8118	11.2787	4.42656	-137.831	1.06437	-76.9862	0.498931
683	USV	TRUE	0.868618	347.495	347.498	0.0028	65.9609	65.3894	67.0668	1.67735	0.626011	-627.329	1.02568	-70.5082	0.736668
684	USV	TRUE	0.734988	348.234	348.236	0.002	70.0011	69.2218	70.4508	1.22907	0.457432	-602.448	1.01262	-77.8775	0.542216
685	USV	TRUE	0.885674	348.879	348.915	0.0356	65.2815	58.8775	65.4765	6.59902	3.43152	-185.491	1.00002	-70.3932	0.703777
686	USV	TRUE	0.651631	349.101	349.112	0.0116	63.9217	63.9114	66.471	2.55961	1.21205	-213.357	1.00638	-73.0566	0.695979
687	USV	TRUE	0.898161	349.462	349.468	0.0056	65.4046	63.0642	66.0232	2.95893	1.16725	-509.543	1.00489	-67.5645	0.632277
688	USV	TRUE	0.69572	349.8	349.802	0.0024	74.2175	73.9504	74.4847	0.534378	0.192398	-222.658	1	-66.7582	0.70118
689	USV	TRUE	0.787095	350.016	350.022	0.0052	65.9664	64.2223	68.7645	4.54222	1.52792	-901.07	1.01929	-66.1557	0.663388
690	USV	TRUE	0.893879	351.477	351.485	0.0088	74.2152	74.076	74.4767	0.400784	0.141085	9.10685	1.01863	-66.6603	0.654388
691	USV	TRUE	0.644553	351.686	351.724	0.038	66.2657	63.181	74.7928	11.6118	5.3481	-309.061	1.0128	-73.3564	0.540827
692	USV	TRUE	0.942862	353.942	353.95	0.0076	56.7249	56.5568	57.0998	0.543007	0.24742	-66.675	1.00559	-69.3567	0.76057
693	USV	TRUE	0.970053	354.489	354.5	0.0108	70.8787	70.5868	71.752	1.16516	0.467155	-114.396	1.00664	-67.4437	0.706158
694	USV	TRUE	0.867848	355.254	355.274	0.0204	79.9881	77.6502	83.2834	5.63324	1.76458	-271.042	1.03227	-70.0025	0.713793
695	USV	TRUE	0.674291	356.039	356.044	0.0048	69.5863	69.2374	69.9351	0.697661	0.168757	-94.4052	1.0178	-64.2254	0.774947
696	USV	TRUE	0.746371	356.082	356.091	0.0088	60.0842	59.0941	60.1204	1.02632	0.369441	116.842	1.00897	-66.741	0.651057
697	USV	TRUE	0.892301	356.241	356.251	0.01	72.8162	72.3681	73.6697	1.30165	0.390565	-2.13196	1.05717	-68.0112	0.662766
698	USV	TRUE	0.618951	356.593	356.634	0.0416	60.7791	60.4293	61.3982	0.968959	0.286788	8.01618	1.01008	-71.5468	0.536003
699	USV	TRUE	0.800672	356.888	356.893	0.0052	45.3746	44.8402	45.7234	0.883209	0.27752	0.815596	1.19345	-61.2791	0.81861
700	USV	TRUE	0.857485	356.995	357.014	0.0184	45.0422	42.1948	45.4121	3.21726	0.824476	-86.2647	1.04114	-63.2766	0.689177
701	USV	TRUE	0.70715	357.797	357.8	0.0032	58.6595	56.4329	59.513	3.0801	1.15322	-1018.97	1.06657	-68.9365	0.662765
702	USV	TRUE	0.723516	358.435	358.47	0.0344	58.7659	40.7078	58.8451	18.1373	9.78779	528.512	1.0061	-68.346	0.630257
703	USV	TRUE	0.913288	358.567	358.571	0.004	63.387	61.821	65.3167	3.49572	1.46046	-1068.59	1.11121	-70.2689	0.67692
704	USV	TRUE	0.971859	358.728	358.731	0.0028	61.6527	61.1332	62.7066	1.57345	0.564996	-565.48	1.01989	-65.9512	0.729952
705	USV	TRUE	0.935423	358.861	358.877	0.0156	57.6356	56.1576	60.3958	4.2382	1.36123	-272.524	1.00784	-60.7542	0.777413
706	USV	TRUE	0.621727	359.298	359.311	0.0132	65.1954	63.5191	66.6623	3.14327	1.54171	239.601	1.00101	-72.2646	0.597221
707	USV	TRUE	0.741235	359.609	359.642	0.0332	64.8484	64.3837	68.3639	3.98025	1.64222	-102.797	1.012	-76.4735	0.603797
708	USV	TRUE	0.624177	360.14	360.142	0.002	68.2612	68.2344	68.5373	0.302814	0.114253	113.873	1.03232	-72.1528	0.647356
709	USV	TRUE	0.793802	360.306	360.308	0.0024	60.8978	60.8978	60.8978	1.42109e-14	3.62597e-15	-1.02595e-12	1	-69.1852	0.697757
710	USV	TRUE	0.741739	363.17	363.191	0.0208	69.6297	68.4132	71.0042	2.59103	0.832454	-32.4073	1.10248	-79.1012	0.453564
711	USV	TRUE	0.852671	363.461	363.477	0.0156	64.3244	62.2672	65.0585	2.7913	1.22501	-162.21	1.0115	-65.0535	0.838238
712	USV	TRUE	0.663482	364.011	364.014	0.0024	71.9613	68.9554	73.2972	4.34182	1.60131	-1809.09	1.01617	-68.7775	0.752109
713	USV	TRUE	0.869666	364.552	364.554	0.0016	78.471	78.3285	78.9698	0.641254	0.258129	-311.721	1.14317	-72.2691	0.697429
714	USV	TRUE	0.799152	415.895	415.901	0.006	59.7773	56.5446	62.3073	5.76272	1.79331	-886.405	1.07783	-58.7428	0.775705
715	USV	TRUE	0.605696	416.396	416.402	0.0056	58.1853	57.8291	58.7939	0.96485	0.310601	-172.427	1.0044	-67.7718	0.715101
716	USV	TRUE	0.743155	417.106	417.108	0.002	63.3412	62.5887	63.8177	1.22907	0.45537	-602.448	1.00829	-66.2865	0.711983
717	USV	TRUE	0.957973	417.445	417.448	0.0028	66.1931	65.3173	67.2025	1.88517	0.663763	-676.809	1.00113	-56.9842	0.845607
718	USV	TRUE	0.805143	506.828	506.835	0.0072	66.7486	65.5675	67.3424	1.77482	0.463417	199.382	1.02594	-68.3686	0.643839
719	USV	TRUE	0.615502	507.035	507.04	0.0052	62.7779	59.2759	63.138	3.86218	1.91256	-752.229	1.00523	-77.6993	0.477228
720	USV	TRUE	0.841325	507.239	507.242	0.0036	75.7695	73.387	76.3929	3.00588	1.01605	-790.772	1.05609	-69.8883	0.695837
721	USV	TRUE	0.977687	507.332	507.333	0.0016	76.1834	76.1834	76.1834	1.42109e-14	5.25453e-15	6.06292e-12	1	-64.269	0.764443
722	USV	TRUE	0.875185	507.439	507.441	0.0024	68.8758	68.2746	69.1429	0.868365	0.320263	-361.819	1.01396	-78.2519	0.494335
723	USV	TRUE	0.917517	507.892	507.915	0.0224	55.268	48.4336	55.3072	6.87359	2.64058	-274.595	1.05933	-66.529	0.665052
724	USV	TRUE	0.894303	507.979	508.001	0.0216	55.9496	54.2461	66.9181	12.672	5.55428	652.364	1.15731	-62.5371	0.790264
725	USV	TRUE	0.813448	508.479	508.481	0.0016	77.6513	77.6513	77.6513	1.42109e-14	5.0243e-15	7.94411e-12	1	-72.0415	0.540389
726	USV	TRUE	0.730974	509.013	509.02	0.0068	73.622	73.0164	73.7438	0.727348	0.219849	15.0935	1.04594	-73.6336	0.590414
727	USV	TRUE	0.80465	509.171	509.173	0.0016	72.0816	71.761	72.7585	0.997506	0.403004	-623.441	1.0194	-62.3888	0.762873
728	USV	TRUE	0.752949	509.369	509.374	0.0052	70.3098	67.816	72.9001	5.08402	1.85207	-1082.13	1.13626	-69.0839	0.714789
729	USV	TRUE	0.980901	509.455	509.458	0.0028	78.6756	77.7701	79.106	1.33595	0.497289	-31.8082	1.57961	-59.0562	0.843518
730	USV	TRUE	0.639752	509.543	509.545	0.0016	68.5449	68.2688	68.6428	0.374065	0.153618	233.791	1.01068	-69.0081	0.760046
731	USV	TRUE	0.98241	509.591	509.613	0.022	63.1429	58.0639	65.0756	7.01169	2.45281	-281.804	1.02838	-60.3292	0.774716
732	USV	TRUE	0.958063	509.821	509.826	0.0048	59.7089	55.9552	60.8833	4.92812	2.03276	-1048.97	1.00304	-60.6108	0.770842
733	USV	TRUE	0.816845	509.943	509.945	0.0016	74.2904	74.2904	74.2904	2.84217e-14	1.28095e-14	1.12377e-11	1	-67.5116	0.574023
734	USV	TRUE	0.74889	578.548	578.554	0.0052	64.667	64.5565	67.4087	2.85227	1.12716	-581.063	1.04115	-69.5921	0.531717
735	USV	TRUE	0.697624	590.556	590.559	0.0028	54.9137	54.8316	55.4257	0.5941	0.272828	216.919	1.0045	-72.2953	0.628612
736	USV	TRUE	0.732481	596.998	597.006	0.008	60.2838	58.1235	61.4049	3.28143	1.27566	376.933	1.00815	-75.1949	0.558751
						0.0169245
