# Supplementary material for: Bazedoxifene reverses sexually dimorphic autistic-like abnormalities in biallelic MDGA1-mutant mice
Source: EMBO Mol Med. 2026 Mar 20;18(4):1358–98. doi: 10.1038/s44321-026-00402-y (PMC13084050; doi:10.1038/s44321-026-00402-y)
Supplement: Supplementary file 20 — Source data Fig. 7 [file 44321_2026_402_MOESM20_ESM.zip › Panel I and J/Batch2/WT_sham_53.xlsx]

## Sheet: Sheet1
ID	Label	Accepted	Score	Begin Time (s)	End Time (s)	Call Length (s)	Principal Frequency (kHz)	Low Freq (kHz)	High Freq (kHz)	Delta Freq (kHz)	Frequency Standard Deviation (kHz)	Slope (kHz/s)	Sinuosity	Mean Power (dB/Hz)	Tonality
1	USV	TRUE	0.686307	1.3163	1.3411	0.0248	76.9397	67.0938	89.8783	22.7845	9.67728	655.577	2.0481	-73.8229	0.475239
2	USV	TRUE	0.835178	1.3963	1.4555	0.0592	68.0433	62.3425	70.6417	8.29922	2.9616	-100.654	1.05669	-77.9511	0.486456
3	USV	TRUE	0.882204	1.5299	1.5767	0.0468	67.4128	64.7803	69.2209	4.44058	1.1945	-35.1942	1.05112	-76.6627	0.488471
4	USV	TRUE	0.759754	1.6679	1.6759	0.008	69.6601	65.2588	70.6612	5.40236	2.04944	-681.57	1.00023	-72.8007	0.612149
5	USV	TRUE	0.913134	1.7439	1.7651	0.0212	75.4902	70.1229	77.2013	7.07846	2.93864	280.052	1.27424	-67.5301	0.722109
6	USV	TRUE	0.883228	1.9423	1.9491	0.0068	69.6628	68.7947	69.7348	0.940037	0.332056	70.6761	1.09425	-68.0897	0.571719
7	USV	TRUE	0.862883	2.1542	2.1562	0.002	75.2412	74.9607	76.3589	1.39829	0.545359	-665.428	1.12134	-72.8149	0.706952
8	USV	TRUE	0.740775	2.2462	2.2878	0.0416	69.6779	64.2236	73.8347	9.61105	3.65736	113.902	1.21945	-77.2507	0.541151
9	USV	TRUE	0.869367	2.3954	2.4122	0.0168	69.8037	66.6523	70.2007	3.54835	1.38408	-194.757	1.04431	-68.9817	0.660508
10	USV	TRUE	0.863726	2.6514	2.6558	0.0044	60.7992	59.1252	64.2795	5.15425	1.89209	-1268.11	1.01976	-69.6314	0.639818
11	USV	TRUE	0.941671	2.775	2.7778	0.0028	66.7568	66.3708	67.2763	0.905474	0.311266	-316.315	1.0022	-62.4243	0.645003
12	USV	TRUE	0.806845	2.9042	2.9226	0.0184	64.5975	62.7102	74.6516	11.9414	4.9108	-714.232	1.02154	-62.8163	0.774789
13	USV	TRUE	0.813479	3.017	3.0458	0.0288	66.8363	65.9	67.8381	1.93807	0.622841	-1.63398	1.05072	-68.8517	0.546473
14	USV	TRUE	0.980186	3.17009	3.23289	0.0628	74.7643	67.9519	77.1719	9.22002	3.36644	102.97	1.04151	-63.3794	0.644453
15	USV	TRUE	0.847114	3.33729	3.34009	0.0028	68.4258	67.3793	70.2738	2.89455	0.977722	-980.754	1.01587	-53.6146	0.86168
16	USV	TRUE	0.648661	3.41569	3.45169	0.036	66.2291	59.1388	69.578	10.4391	2.73727	-142.189	1.1262	-61.0101	0.659626
17	USV	TRUE	0.916875	3.53849	3.54249	0.004	73.5503	71.0491	74.8937	3.84456	1.29894	-941.403	1.15177	-54.7471	0.861552
18	USV	TRUE	0.993749	3.68729	3.68929	0.002	69.147	68.9555	70.2291	1.2736	0.498862	-602.448	1.09694	-53.4706	0.832525
19	USV	TRUE	0.787375	3.78849	3.79769	0.0092	67.4323	64.1517	68.1273	3.97555	1.50365	-451.064	1.01185	-59.2685	0.794073
20	USV	TRUE	0.908824	3.93169	3.93569	0.004	69.5641	68.7477	70.566	1.81837	0.593706	-446.665	1.00199	-59.9434	0.771534
21	USV	TRUE	0.888335	4.17279	4.19679	0.024	74.2209	73.4207	82.6022	9.18147	3.36726	-359.608	1.07	-72.5191	0.639676
22	USV	TRUE	0.849238	4.33799	4.34679	0.0088	67.8763	66.386	73.2336	6.84765	3.07725	-853.676	1.05935	-66.8484	0.715469
23	USV	TRUE	0.925697	4.56239	4.64599	0.0836	63.8363	60.8413	68.6144	7.77308	2.54231	-73.547	1.02023	-73.0097	0.544739
24	USV	TRUE	0.74485	4.75119	4.76799	0.0168	70.9921	65.1961	75.1553	9.95922	3.20303	-592.98	1.0372	-70.7632	0.6561
25	USV	TRUE	0.740364	4.90759	4.93599	0.0284	67.4814	66.9106	76.5165	9.60588	3.92257	-344.229	1.00079	-66.9712	0.652688
26	USV	TRUE	0.877306	5.06399	5.08759	0.0236	66.8594	66.4902	68.9671	2.4769	1.05897	-97.541	1.00454	-71.1747	0.64021
27	USV	TRUE	0.894985	5.19149	5.25709	0.0656	66.1426	63.0142	66.7752	3.76093	1.02947	-11.2101	1.02582	-72.0371	0.534527
28	USV	TRUE	0.692101	5.42109	5.43029	0.0092	69.7239	68.6848	70.9262	2.24142	0.708487	-65.6033	1.1961	-74.5752	0.597491
29	USV	TRUE	0.672973	5.84269	5.84949	0.0068	67.4977	66.395	70.5867	4.19171	1.84084	-708.224	1.02775	-72.5887	0.664559
30	USV	TRUE	0.662829	5.94469	5.95389	0.0092	73.331	68.1857	76.0158	7.83013	2.69809	-782.082	1.0303	-72.9859	0.653012
31	USV	TRUE	0.818332	6.06258	6.10458	0.042	76.1206	75.5788	77.8589	2.28006	0.821727	-38.1855	1.02796	-75.1228	0.540739
32	USV	TRUE	0.793753	6.34298	6.34498	0.002	74.1924	73.8985	75.0207	1.12219	0.444486	-551.555	1.10143	-67.6625	0.71917
33	USV	TRUE	0.741195	6.68178	6.68498	0.0032	69.6146	69.6146	69.6146	2.84217e-14	8.33185e-15	-4.14483e-12	1	-70.06	0.593162
34	USV	TRUE	0.609017	6.80298	6.81898	0.016	71.0689	70.7523	71.6978	0.945518	0.226216	-27.2999	1.00983	-66.0278	0.576557
35	USV	TRUE	0.61035	6.95298	6.95498	0.002	74.5719	71.3968	77.088	5.69113	2.36105	-3111.48	1.00839	-70.6655	0.699313
36	USV	TRUE	0.809808	7.07768	7.08528	0.0076	67.1177	64.1179	70.6654	6.54748	2.21041	-913.011	1.04523	-68.7689	0.702378
37	USV	TRUE	0.792506	7.24648	7.25208	0.0056	72.1389	67.7822	75.3897	7.60747	3.15578	-1692.4	1.13712	-64.9075	0.659434
38	USV	TRUE	0.740456	7.40728	7.40968	0.0024	77.0038	72.662	77.4862	4.82425	1.80507	-1809.09	1.25004	-64.152	0.710729
39	USV	TRUE	0.845795	7.54008	7.55608	0.016	64.3868	58.6648	69.1818	10.5169	3.69091	-665.242	1.01389	-63.7856	0.796132
40	USV	TRUE	0.616732	7.80968	7.81528	0.0056	68.4882	66.4232	73.6675	7.24429	2.2772	-1297.56	1.00168	-57.7198	0.845211
41	USV	TRUE	0.81079	8.04008	8.04408	0.004	66.1894	65.4841	67.1557	1.67164	0.61047	-419.842	1.00471	-54.0262	0.850453
42	USV	TRUE	0.877132	8.21398	8.22838	0.0144	70.7019	70.1061	77.9362	7.83013	2.78015	-535.213	1.07731	-56.9775	0.785025
43	USV	TRUE	0.89897	8.42518	8.44678	0.0216	73.4269	69.0367	73.608	4.57128	2.11388	-198.437	1.03215	-65.0549	0.704439
44	USV	TRUE	0.605383	8.57838	8.58118	0.0028	63.1542	61.269	64.3714	3.10236	1.09071	-1104.45	1.00717	-72.0142	0.705432
45	USV	TRUE	0.873664	8.72718	8.72958	0.0024	70.3865	68.7833	70.6834	1.90001	0.695921	-667.973	1.24067	-68.2435	0.633396
46	USV	TRUE	0.656399	8.84158	8.84998	0.0084	76.2379	70.2834	81.2007	10.9174	3.50799	-1262.41	1.02795	-71.764	0.654901
47	USV	TRUE	0.79429	8.96638	8.97078	0.0044	62.6011	61.7583	63.647	1.88873	0.653969	-435.554	1.00339	-77.4287	0.534494
48	USV	TRUE	0.859809	9.03078	9.03358	0.0028	68.4525	65.558	70.5455	4.98753	1.8286	-1855.48	1.00527	-76.4818	0.600158
49	USV	TRUE	0.793279	9.27467	9.29627	0.0216	72.2416	64.4461	76.2714	11.8253	4.6564	-531.228	1.01166	-68.0154	0.590567
50	USV	TRUE	0.843202	9.44707	9.50107	0.054	68.2824	66.07	69.1987	3.12874	1.06044	-30.8699	1.0376	-65.8682	0.702927
51	USV	TRUE	0.636024	9.67907	9.68507	0.006	70.9354	68.9612	72.8429	3.88166	1.23015	-640.959	1.03284	-57.799	0.814895
52	USV	TRUE	0.782136	9.83987	9.84227	0.0024	63.0637	61.7946	63.6649	1.87032	0.68756	-779.302	1.02172	-58.9158	0.785126
53	USV	TRUE	0.812672	9.96347	9.96587	0.0024	69.356	68.9552	69.5564	0.601176	0.22042	-250.49	1.00609	-54.7021	0.784514
54	USV	TRUE	0.660605	10.3446	10.3466	0.002	103.933	102.379	105.407	3.02814	1.09117	-1453.64	1.00366	-72.4213	0.664953
55	USV	TRUE	0.693675	10.6534	10.6794	0.026	66.267	60.0415	70.424	10.3824	3.16711	-382.176	1.00425	-67.6833	0.705835
56	USV	TRUE	0.786421	10.8822	10.895	0.0128	66.5518	66.0368	70.0344	3.99759	1.83496	-315.37	1.00014	-65.7895	0.775571
57	USV	TRUE	0.607345	11.1949	11.1993	0.0044	73.5563	71.4079	74.8923	3.48439	1.08391	-696.52	1.04864	-74.9496	0.549355
58	USV	TRUE	0.731943	11.6261	11.6277	0.0016	67.0645	66.7884	67.1625	0.374065	0.153618	-233.791	1.01068	-72.7811	0.650521
59	USV	TRUE	0.618309	11.7689	11.7837	0.0148	66.1474	65.1931	67.9746	2.78149	1.12074	-153.891	1.03144	-74.3965	0.597542
60	USV	TRUE	0.602046	11.9113	11.9133	0.002	75.3659	74.5955	75.7711	1.17563	0.437423	-416.688	1.36404	-71.6435	0.680714
61	USV	TRUE	0.703972	12.0493	12.0601	0.0108	69.7176	66.694	70.2011	3.50705	1.18089	-131.958	1.16815	-65.6624	0.700579
62	USV	TRUE	0.944804	12.4352	12.4368	0.0016	67.4909	65.4958	68.0609	2.56502	1.03252	-1246.88	1.488	-68.8677	0.663154
63	USV	TRUE	0.974114	12.7484	12.7508	0.0024	94.7912	94.1232	96.194	2.07072	0.761027	862.798	1.02153	-72.1566	0.594596
64	USV	TRUE	0.914464	13.3167	13.3463	0.0296	99.1514	78.7073	102.811	24.1037	9.63762	837.075	1.1628	-71.4918	0.60226
65	USV	TRUE	0.875859	13.5171	13.5231	0.006	50.8331	50.4843	50.8628	0.378518	0.0988538	-32.1435	1.01133	-69.0351	0.71324
66	USV	TRUE	0.785058	13.6043	13.6363	0.032	82.1677	75.2176	94.7307	19.5131	5.32294	302.06	1.27797	-73.4311	0.582658
67	USV	TRUE	0.608653	13.7063	13.7139	0.0076	64.7586	62.5488	67.8366	5.28776	1.62864	-613.581	1.04469	-71.0587	0.604179
68	USV	TRUE	0.861107	14.4498	14.495	0.0452	66.2551	42.782	67.3757	24.5937	11.037	-501.83	1.17695	-70.4137	0.54389
69	USV	TRUE	0.675156	14.585	14.5902	0.0052	81.1056	80.1776	84.2718	4.0942	1.45798	773.341	1.00133	-78.9444	0.535718
70	USV	TRUE	0.716365	14.679	14.691	0.012	68.0041	67.4092	68.4303	1.02113	0.466219	74.6293	1.00575	-66.8415	0.694619
71	USV	TRUE	0.979287	14.8858	14.9302	0.0444	81.8301	80.0775	86.2108	6.1333	2.2472	-113.084	1.02063	-72.5393	0.646869
72	USV	TRUE	0.713837	15.0238	15.027	0.0032	65.3757	64.7449	66.3257	1.58087	0.556497	-505.618	1.00526	-64.2803	0.764588
73	USV	TRUE	0.764019	15.1385	15.1441	0.0056	69.6087	65.8612	70.0763	4.21511	1.28434	-733.019	1.04779	-66.3484	0.7299
74	USV	TRUE	0.973978	15.4877	15.4897	0.002	68.6658	68.6658	68.6658	1.42109e-14	7.78361e-15	-1.01506e-12	1	-55.5897	0.772245
75	USV	TRUE	0.726976	15.6633	15.6753	0.012	67.1199	64.9941	68.3414	3.34729	1.01222	258.271	1.03548	-58.9581	0.798923
76	USV	TRUE	0.889905	15.8345	15.8369	0.0024	63.546	62.7444	63.8799	1.13555	0.420241	-473.147	1.02178	-53.2026	0.848973
77	USV	TRUE	0.84588	15.9589	15.9633	0.0044	68.3862	66.6386	68.9367	2.2981	0.795789	-255.763	1.39843	-56.7682	0.785186
78	USV	TRUE	0.768435	16.0659	16.0683	0.0024	91.1172	90.6496	91.3844	0.73477	0.267807	306.154	1.00557	-65.8559	0.735817
79	USV	TRUE	0.827208	16.2603	16.2879	0.0276	66.029	59.9617	66.9544	6.99268	2.16783	242.58	1.06462	-61.0523	0.786129
80	USV	TRUE	0.771802	17.3318	17.341	0.0092	70.8944	69.9494	71.6921	1.74272	0.72594	192.729	1.08562	-70.0573	0.640648
81	USV	TRUE	0.613884	17.5002	17.5026	0.0024	66.3916	66.258	66.6588	0.400784	0.146947	166.993	1.00302	-69.4585	0.649325
82	USV	TRUE	0.728477	17.7918	17.8018	0.01	76.5607	75.1694	77.3557	2.18636	0.772132	-227.369	1.01893	-66.268	0.69471
83	USV	TRUE	0.919718	17.9222	17.953	0.0308	73.0865	68.3766	77.7893	9.41271	3.00931	125.18	1.22175	-72.7962	0.641773
84	USV	TRUE	0.743126	18.0673	18.0877	0.0204	44.0409	43.4078	46.5476	3.13984	1.06847	-172.674	1.00876	-73.9131	0.595266
85	USV	TRUE	0.646277	18.7777	18.7873	0.0096	69.1542	65.7085	69.589	3.88042	1.52952	-416.545	1.00259	-75.1953	0.495448
86	USV	TRUE	0.840156	19.842	19.844	0.002	68.9511	68.6349	69.2405	0.605629	0.218335	-290.727	1.00254	-67.0357	0.578794
87	USV	TRUE	0.847968	20.0924	20.094	0.0016	70.7813	70.5052	70.8793	0.374065	0.153618	-233.791	1.01068	-57.6508	0.785087
88	USV	TRUE	0.799499	20.3503	20.3719	0.0216	65.4311	63.917	67.6314	3.71431	0.848395	27.5	1.1535	-61.9992	0.721273
89	USV	TRUE	0.753181	20.4603	20.4627	0.0024	90.0432	89.108	90.3104	1.20235	0.454619	-500.98	1.04207	-70.4448	0.681353
90	USV	TRUE	0.828136	21.3122	21.3158	0.0036	63.7364	63.4915	64.3821	0.890631	0.292009	-233.003	1.01164	-64.8068	0.710601
91	USV	TRUE	0.673476	21.461	21.4722	0.0112	66.4183	63.585	72.4633	8.87829	3.80984	-790.685	1.01248	-68.9327	0.63299
92	USV	TRUE	0.831319	21.5526	21.6434	0.0908	85.2006	66.7441	103.657	36.913	20.1466	-408.679	1.0006	-71.4403	0.524778
93	USV	TRUE	0.613807	21.8454	21.847	0.0016	42.4682	42.2188	42.5394	0.320627	0.129065	-155.86	1.04572	-59.4387	0.716156
94	USV	TRUE	0.845833	22.0078	22.0166	0.0088	67.9759	67.7087	68.1392	0.430471	0.128263	-3.85031	1.02662	-68.4085	0.654332
95	USV	TRUE	0.825385	22.3869	22.4109	0.024	61.8265	60.0694	62.9415	2.87213	1.05763	-66.7789	1.08305	-74.4288	0.57908
96	USV	TRUE	0.883618	23.364	23.3812	0.0172	84.02	75.6736	92.8237	17.1501	5.67385	1107.82	1.04633	-77.2531	0.542103
97	USV	TRUE	0.690449	23.5408	23.552	0.0112	55.8625	53.6524	55.9284	2.27597	1.19402	205.244	1.00118	-78.9225	0.526411
98	USV	TRUE	0.930244	23.644	23.6816	0.0376	75.4464	75.4299	82.3479	6.91797	3.53743	186.067	1.00077	-73.5264	0.527134
99	USV	TRUE	0.692481	23.9728	23.9824	0.0096	95.9447	92.0131	96.8933	4.88022	1.89237	513.462	1.00412	-75.9143	0.533679
100	USV	TRUE	0.883043	24.0236	24.0336	0.01	69.6173	65.7939	70.1983	4.40446	1.93272	444.653	1.00097	-65.0952	0.635757
101	USV	TRUE	0.870696	24.4519	24.4539	0.002	64.0036	64.0036	64.0036	2.84217e-14	1.10077e-14	-1.80199e-12	1	-65.9624	0.688218
102	USV	TRUE	0.914852	24.6371	24.6423	0.0052	67.3041	65.361	68.155	2.79395	1.04617	-438.357	1.18117	-57.9978	0.858478
103	USV	TRUE	0.783501	24.8063	24.8087	0.0024	70.7381	70.7158	70.9385	0.222658	0.0833109	-83.4966	1.00723	-70.848	0.6794
104	USV	TRUE	0.664248	24.9127	24.9559	0.0432	65.2547	62.0372	83.6976	21.6604	7.25568	-555.404	1.3049	-78.8131	0.450411
105	USV	TRUE	0.762155	25.1134	25.1506	0.0372	64.046	60.5986	69.3715	8.77293	3.13073	-232.401	1.00803	-67.115	0.534277
106	USV	TRUE	0.772776	26.5301	26.5337	0.0036	64.3064	63.5076	64.8203	1.31265	0.503802	-373.518	1.00101	-63.929	0.634215
107	USV	TRUE	0.675969	26.6765	26.6781	0.0016	64.6538	63.9769	64.9744	0.997506	0.403004	-623.441	1.0194	-72.1816	0.599939
108	USV	TRUE	0.760658	26.7901	26.8369	0.0468	66.7631	65.3497	75.4412	10.0915	4.56377	-288.892	1.05809	-72.2913	0.412601
109	USV	TRUE	0.849708	26.9957	26.9973	0.0016	64.6773	64.2052	66.797	2.59173	1.04521	-1324.81	1.38887	-68.4783	0.698929
110	USV	TRUE	0.756328	27.1496	27.1584	0.0088	62.866	61.864	64.6812	2.81714	0.827971	-296.642	1.0224	-73.2178	0.604244
111	USV	TRUE	0.79531	27.2632	27.2736	0.0104	68.2596	67.1164	69.6553	2.53887	0.900312	186.949	1.061	-70.9154	0.731827
112	USV	TRUE	0.899687	27.4248	27.4288	0.004	66.5522	65.1909	68.1005	2.90964	1.18999	-806.338	1.28508	-68.0789	0.591392
113	USV	TRUE	0.937097	27.5088	27.5308	0.022	70.1931	68.8232	79.239	10.4158	4.71824	493.678	1.04537	-68.7141	0.645404
114	USV	TRUE	0.797345	27.9784	28.0252	0.0468	67.3837	64.7974	69.4783	4.6809	1.50859	-7.27519	1.07876	-66.0611	0.646545
115	USV	TRUE	0.717878	28.2003	28.2099	0.0096	74.6182	74.2952	74.9162	0.62094	0.260702	15.3305	1.05322	-76.276	0.631809
116	USV	TRUE	0.772041	28.3019	28.3907	0.0888	69.0654	61.2852	73.3287	12.0436	4.60172	-104.526	1.07172	-74.1352	0.545338
117	USV	TRUE	0.616064	28.4703	28.4855	0.0152	66.248	64.2573	66.8792	2.62185	0.967101	92.5706	1.05047	-72.485	0.486153
118	USV	TRUE	0.714512	28.9615	28.9663	0.0048	67.5026	67.4406	67.5657	0.125131	0.046761	-11.2174	1.00184	-72.5485	0.571848
119	USV	TRUE	0.992717	29.0746	29.0818	0.0072	86.3841	62.8926	87.5025	24.6099	12.6036	-3468.51	1.00242	-71.6967	0.484238
120	USV	TRUE	0.844804	29.2434	29.2458	0.0024	74.9377	74.2029	75.6724	1.46954	0.529095	-612.309	1	-66.4817	0.744473
121	USV	TRUE	0.883795	29.353	29.3822	0.0292	65.5339	64.2722	68.8329	4.56077	1.40776	79.2862	1.15179	-61.5781	0.785156
122	USV	TRUE	0.855406	29.4902	29.5026	0.0124	63.7749	63.0104	64.3167	1.30626	0.477261	93.8283	1.04148	-61.6673	0.794599
123	USV	TRUE	0.785756	29.6982	29.7042	0.006	67.0294	65.5821	68.9522	3.3701	1.27693	-661.295	1.04088	-64.9165	0.644592
124	USV	TRUE	0.95811	30.1841	30.1873	0.0032	74.4053	73.5963	75.0658	1.46954	0.514149	468.509	1.00177	-63.1403	0.786161
125	USV	TRUE	0.6627	30.6165	30.6225	0.006	76.8061	76.0738	77.3619	1.28812	0.5263	-247.431	1.01325	-72.657	0.539986
126	USV	TRUE	0.693837	30.8329	30.8453	0.0124	59.16	55.7684	59.8206	4.05221	1.16896	-238.352	1.03745	-77.0958	0.489207
127	USV	TRUE	0.797889	30.9589	30.9617	0.0028	69.3263	68.4728	69.5787	1.10587	0.41304	-395.836	1.05331	-68.8127	0.700135
128	USV	TRUE	0.822551	31.3028	31.3144	0.0116	68.166	67.9057	69.3199	1.41425	0.460558	62.5687	1.07949	-74.3245	0.492964
129	USV	TRUE	0.883477	31.6204	31.6596	0.0392	76.1681	63.9055	76.7767	12.8711	5.10429	-362.428	1.04943	-75.1138	0.541909
130	USV	TRUE	0.883767	31.8232	31.8276	0.0044	67.468	67.2602	67.6609	0.400784	0.147519	13.6242	1.06113	-66.9483	0.731421
131	USV	TRUE	0.811745	32.3367	32.3515	0.0148	70.2177	68.4208	70.9944	2.57352	0.67968	60.479	1.11244	-72.9356	0.639003
132	USV	TRUE	0.690807	32.6591	32.6631	0.004	69.4494	67.5346	71.1713	3.63674	1.16348	-873.594	1.01472	-71.4009	0.669698
133	USV	TRUE	0.691675	33.351	33.403	0.052	69.622	65.5176	71.7859	6.26832	2.10847	-101.405	1.07641	-72.8869	0.589137
134	USV	TRUE	0.866126	33.529	33.5394	0.0104	66.9777	64.1418	68.9873	4.84553	1.3696	-353.805	1.19938	-70.3829	0.7276
135	USV	TRUE	0.858911	36.4903	36.4919	0.0016	67.1835	66.9074	67.2815	0.374065	0.153618	233.791	1.01068	-61.2743	0.714735
136	USV	TRUE	0.631163	37.1698	37.1714	0.0016	81.2872	81.216	81.5366	0.320627	0.129065	155.86	1.04572	-71.5021	0.586596
137	USV	TRUE	0.87641	37.319	37.3206	0.0016	72.4254	69.2192	83.6474	14.4282	5.80791	-7013.72	1.56972	-65.5	0.640291
138	USV	TRUE	0.716066	37.4714	37.473	0.0016	66.7439	65.3634	67.2337	1.87032	0.768088	1168.95	1.03658	-68.1993	0.700809
139	USV	TRUE	0.722121	37.8902	37.8938	0.0036	68.6647	68.5395	68.8028	0.263288	0.105272	-22.2658	1.02626	-69.6327	0.627826
140	USV	TRUE	0.953666	38.1233	38.1257	0.0024	69.2508	66.8461	70.186	3.33986	1.24068	-1391.61	1.02892	-65.2433	0.79792
141	USV	TRUE	0.704832	38.2321	38.2457	0.0136	67.8704	66.5642	70.9111	4.34683	1.63288	-263.356	1.12523	-67.3512	0.69704
142	USV	TRUE	0.621085	38.3977	38.4237	0.026	66.5384	63.0198	68.662	5.64222	1.90368	-147.745	1.08176	-71.0351	0.646224
143	USV	TRUE	0.610023	38.6433	38.6449	0.0016	67.5992	67.5992	67.5992	0	5.0243e-15	3.29355e-12	1	-63.7313	0.768356
144	USV	TRUE	0.957396	38.8765	38.9185	0.042	70.3746	65.6071	75.3965	9.7894	2.3126	-55.9495	1.25716	-70.4199	0.650034
145	USV	TRUE	0.905591	39.0037	39.0189	0.0152	67.6012	66.2652	69.6882	3.42298	1.14073	196.225	1.03505	-66.5893	0.763477
146	USV	TRUE	0.91139	39.9644	39.974	0.0096	72.8044	71.8862	76.2991	4.41288	1.98751	453.231	1.00483	-68.5003	0.697929
147	USV	TRUE	0.711328	40.4163	40.4179	0.0016	77.4177	77.2573	78.2727	1.01532	0.428059	623.441	1.08105	-75.0567	0.589454
148	USV	TRUE	0.676924	40.6435	40.6455	0.002	69.8192	69.3694	70.269	0.899537	0.320169	-425.594	1.00633	-72.7509	0.655299
149	USV	TRUE	0.818128	40.7335	40.7483	0.0148	67.6956	67.1727	68.5117	1.33896	0.432465	-46.0898	1.05001	-67.5655	0.652252
150	USV	TRUE	0.678807	44.4006	44.4218	0.0212	76.2372	73.2484	79.8803	6.63197	2.24628	-198.879	1.20602	-73.5603	0.613413
151	USV	TRUE	0.77517	44.7846	44.7894	0.0048	68.2196	67.1725	69.3758	2.20326	0.883736	445.348	1.04914	-74.5312	0.53981
152	USV	TRUE	0.72323	45.0901	45.1401	0.05	64.8703	64.1149	76.691	12.5761	3.158	-238.986	1.05633	-68.9201	0.591872
153	USV	TRUE	0.747925	45.3257	45.3433	0.0176	69.8583	68.1628	78.735	10.5722	3.70984	-468.14	1.6108	-73.8825	0.59758
154	USV	TRUE	0.88078	45.4353	45.4421	0.0068	68.7642	65.7955	70.1002	4.30471	1.43195	650.931	1.064	-72.9883	0.646818
155	USV	TRUE	0.924875	45.5737	45.6145	0.0408	69.218	65.2728	70.2591	4.98632	1.69258	-93.8041	1.05614	-65.2244	0.765526
156	USV	TRUE	0.828153	45.7269	45.7285	0.0016	69.8719	69.8719	69.8719	1.42109e-14	5.0243e-15	3.29355e-12	1	-69.1588	0.738197
157	USV	TRUE	0.782663	45.8301	45.8541	0.024	68.6392	66.5857	70.6927	4.10695	2.219	-174.532	1.00055	-67.9138	0.687261
158	USV	TRUE	0.86019	46.6708	46.6992	0.0284	68.4618	64.1127	69.7179	5.60514	1.99679	-165.552	1.05262	-66.1556	0.712968
159	USV	TRUE	0.963719	46.778	46.8068	0.0288	67.5043	66.0339	68.0057	1.9718	0.592731	8.95313	1.07312	-67.5851	0.725965
160	USV	TRUE	0.976559	46.9468	46.9892	0.0424	68.952	64.5656	70.0653	5.49964	1.7671	-85.7364	1.10327	-63.9354	0.653816
161	USV	TRUE	0.968598	47.2651	47.2835	0.0184	68.0442	64.9308	68.7902	3.8594	1.06686	-28.6444	1.15267	-62.7871	0.706103
162	USV	TRUE	0.914606	48.7698	48.777	0.0072	76.0976	74.135	77.8758	3.74083	1.34968	-543.258	1.00992	-66.1295	0.790023
163	USV	TRUE	0.978195	50.774	50.78	0.006	67.6031	66.8386	68.6367	1.7981	0.618986	321.186	1.00946	-49.8569	0.84125
164	USV	TRUE	0.792873	50.9848	50.9908	0.006	67.1197	65.9248	68.0771	2.15236	0.746769	-389.323	1.01199	-56.9615	0.798938
165	USV	TRUE	0.819588	51.096	51.1464	0.0504	65.9047	65.2322	69.6251	4.39298	1.14852	79.1901	1.00473	-65.5149	0.707046
166	USV	TRUE	0.909402	51.5303	51.5335	0.0032	67.8434	67.7469	68.4595	0.712504	0.261171	-219.565	1.02524	-61.8958	0.660855
167	USV	TRUE	0.695468	51.6559	51.6731	0.0172	65.8254	65.0694	69.1073	4.03787	1.62949	202.746	1.20652	-77.5843	0.53484
168	USV	TRUE	0.766607	52.0659	52.0695	0.0036	68.5964	67.2441	69.0972	1.85309	0.680421	425.788	1.12462	-69.8342	0.642063
169	USV	TRUE	0.870415	52.6894	52.7158	0.0264	63.584	63.1591	71.8848	8.72566	3.17183	325.745	1.02668	-79.1681	0.487242
170	USV	TRUE	0.691554	53.3749	53.4037	0.0288	68.9037	66.8877	70.6402	3.75253	1.08176	-96.6194	1.01063	-74.3704	0.596078
171	USV	TRUE	0.678436	53.7289	53.7381	0.0092	73.5868	68.6736	74.0667	5.39316	2.21637	-644.665	1.07094	-76.4694	0.601252
172	USV	TRUE	0.652909	54.0893	54.1021	0.0128	82.3943	78.3396	82.4043	4.06473	1.53161	-335.549	1.01235	-75.9299	0.548124
173	USV	TRUE	0.703652	54.2716	54.2864	0.0148	65.989	61.9791	74.9937	13.0146	5.26971	-673.236	1.80142	-80.5219	0.480117
174	USV	TRUE	0.896591	54.3776	54.3864	0.0088	76.2198	75.4598	76.3439	0.884057	0.349423	-84.68	1.00998	-67.2655	0.693784
175	USV	TRUE	0.683724	54.5404	54.5664	0.026	67.753	65.4809	70.2462	4.76529	1.27627	-105.926	1.06303	-70.1116	0.65158
176	USV	TRUE	0.713745	54.6744	54.6892	0.0148	101.122	99.6791	102.706	3.02732	0.952162	-105.051	1.13809	-75.4473	0.599769
177	USV	TRUE	0.802194	55.004	55.0072	0.0032	75.8125	74.4766	76.3098	1.83321	0.551172	236.574	1.38704	-67.329	0.651681
178	USV	TRUE	0.604675	55.1859	55.2003	0.0144	67.9903	64.5944	68.7937	4.19927	1.33847	-43.5169	1.15679	-64.4737	0.768901
179	USV	TRUE	0.660859	55.3483	55.3715	0.0232	68.0871	64.2722	69.3934	5.12118	1.55626	-184.1	1.03398	-55.1098	0.784891
180	USV	TRUE	0.621692	55.4355	55.4399	0.0044	74.3918	74.2455	75.1976	0.952077	0.302449	-143.136	1.06889	-65.3139	0.773168
181	USV	TRUE	0.78141	55.5859	55.5923	0.0064	65.488	62.3856	69.4439	7.05825	2.44903	-1203.52	1.02878	-62.4776	0.794012
182	USV	TRUE	0.911812	55.7511	55.7755	0.0244	67.5934	66.5077	70.9237	4.41604	1.5052	-151.493	1.05945	-57.4455	0.76869
183	USV	TRUE	0.732319	56.0635	56.0683	0.0048	68.8421	67.3435	71.2196	3.87601	1.65514	-877.526	1.02406	-65.5182	0.660121
184	USV	TRUE	0.636881	56.6374	56.6406	0.0032	72.4471	72.2393	72.6401	0.400784	0.152064	24.7397	1.06248	-66.7685	0.734219
185	USV	TRUE	0.822211	56.7206	56.7434	0.0228	70.4111	69.4611	71.2768	1.8157	0.647053	28.0961	1.05784	-76.943	0.536837
186	USV	TRUE	0.885433	57.5313	57.5369	0.0056	68.1238	65.8051	71.1627	5.35752	2.31608	-1051.32	1.02028	-64.4798	0.708586
187	USV	TRUE	0.716998	57.7393	57.7757	0.0364	67.8345	62.5237	70.1476	7.62382	3.29926	-199.413	1.00218	-73.3133	0.557164
188	USV	TRUE	0.647344	57.9049	57.9065	0.0016	66.3032	65.9559	66.8287	0.872818	0.347517	-545.511	1.00577	-70.2766	0.649522
189	USV	TRUE	0.903696	59.1691	59.1823	0.0132	74.5528	71.6853	77.6508	5.96551	2.01275	-106.614	1.39573	-59.7972	0.794971
190	USV	TRUE	0.860235	59.3247	59.3311	0.0064	99.139	98.3969	101.103	2.70629	1.22276	417.881	1.00633	-74.4409	0.579986
191	USV	TRUE	0.765101	59.4607	59.4623	0.0016	66.7432	66.0396	69.4062	3.36658	1.40744	-2104.11	1.04179	-63.3249	0.801246
192	USV	TRUE	0.803542	59.7919	59.8291	0.0372	92.6671	91.7612	94.1965	2.43531	0.795258	19.5539	1.07567	-76.3188	0.565029
193	USV	TRUE	0.707437	60.211	60.2178	0.0068	76.1515	75.4744	78.1946	2.72013	1.20685	-384.207	1.00848	-74.5743	0.596163
194	USV	TRUE	0.726323	60.3582	60.3678	0.0096	71.1737	68.752	73.2236	4.47157	2.33477	-482.509	1.00896	-66.6459	0.628254
195	USV	TRUE	0.833965	61.1941	61.2169	0.0228	67.9739	64.5723	69.1762	4.60395	1.36992	-212.998	1.00801	-56.6437	0.785413
196	USV	TRUE	0.919381	61.6049	61.6241	0.0192	62.5471	62.1817	65.597	3.41524	1.16838	-175.721	1.00593	-69.4826	0.700395
197	USV	TRUE	0.77391	61.9569	61.9585	0.0016	74.5068	73.9278	74.5958	0.667973	0.276311	-389.651	1.07279	-67.5048	0.596221
198	USV	TRUE	0.773615	62.2692	62.3228	0.0536	66.0509	64.5049	68.017	3.51206	1.13797	-22.5368	1.01273	-62.7359	0.581195
199	USV	TRUE	0.806322	62.594	62.5972	0.0032	91.7806	91.4103	92.358	0.947673	0.336441	-297.365	1.01693	-62.1043	0.769313
200	USV	TRUE	0.704366	63.4323	63.4339	0.0016	67.4141	67.1914	67.8149	0.623441	0.249933	-389.651	1.00816	-68.9729	0.731234
201	USV	TRUE	0.652182	63.6911	63.6931	0.002	68.8861	68.6812	69.6787	0.997506	0.393399	-488.574	1.0672	-71.816	0.577559
202	USV	TRUE	0.680497	63.8675	63.8703	0.0028	70.8182	70.5807	72.0948	1.51407	0.548258	-512.466	1.07594	-79.4118	0.404817
203	USV	TRUE	0.721748	64.6702	64.6834	0.0132	65.1989	63.0774	65.6395	2.5621	0.857278	-136.113	1.05247	-71.4618	0.58512
204	USV	TRUE	0.765573	64.8798	64.8858	0.006	62.9518	62.8959	63.2851	0.389174	0.127141	-14.4321	1.02087	-67.0883	0.702794
205	USV	TRUE	0.753733	65.3381	65.3413	0.0032	67.1108	66.48	68.4987	2.01876	0.750915	-671.065	1.0321	-56.7371	0.80798
206	USV	TRUE	0.784776	65.7897	65.7917	0.002	69.4576	68.6872	72.0894	3.40221	1.30997	-1549.7	1.2889	-67.594	0.728294
207	USV	TRUE	0.964002	66.0601	66.0753	0.0152	71.2288	69.1974	71.4092	2.21175	0.736025	-146.7	1.00039	-66.5661	0.631621
208	USV	TRUE	0.718751	66.7112	66.7152	0.004	68.0535	67.7196	68.3356	0.616019	0.244176	-140.848	1.06451	-50.8509	0.853106
209	USV	TRUE	0.801547	66.844	66.848	0.004	67.7869	66.9408	68.1357	1.19493	0.413156	-288.443	1.06018	-48.9517	0.83966
210	USV	TRUE	0.908999	67.2943	67.3215	0.0272	75.7373	74.6597	77.4793	2.81963	1.04056	-46.2206	1.07132	-66.6721	0.70572
211	USV	TRUE	0.846562	67.4499	67.4835	0.0336	85.8071	76.2906	93.3208	17.0303	6.57094	125.813	1.53616	-81.2817	0.395198
212	USV	TRUE	0.827856	67.6767	67.7011	0.0244	64.6633	64.0178	66.2932	2.27546	0.734375	2.52635	1.03916	-70.0554	0.716861
213	USV	TRUE	0.718836	68.6074	68.6158	0.0084	69.2866	66.7803	70.8303	4.04998	1.82839	-466.005	1.04765	-73.6717	0.601698
214	USV	TRUE	0.633273	68.8778	68.8886	0.0108	67.7956	65.2124	69.6268	4.41444	1.44374	-415.425	1.01214	-76.7909	0.494659
215	USV	TRUE	0.610121	69.9173	69.9225	0.0052	108.624	108.291	109.294	1.00346	0.398656	207.354	1.02128	-79.0848	0.484233
216	USV	TRUE	0.875236	70.2033	70.2137	0.0104	67.3549	67.064	67.5734	0.509436	0.177567	4.17392	1.01955	-67.4653	0.713856
217	USV	TRUE	0.630592	70.3556	70.358	0.0024	75.5563	74.5544	75.8903	1.33595	0.500636	-556.644	1.03719	-71.5177	0.652091
218	USV	TRUE	0.773583	71.6599	71.6623	0.0024	76.9545	76.2866	77.6225	1.33595	0.480995	556.644	1	-68.0507	0.731527
219	USV	TRUE	0.766498	71.8087	71.8771	0.0684	77.8414	76.0953	86.0614	9.96614	3.68201	-0.512335	1.15319	-73.0009	0.545152
220	USV	TRUE	0.773894	72.0915	72.1303	0.0388	71.3867	65.4833	71.7853	6.30202	2.55221	-180.902	1.0124	-75.1106	0.393775
221	USV	TRUE	0.602026	72.3634	72.3866	0.0232	66.7281	65.8642	73.8832	8.01909	2.84924	-287.905	1.20965	-65.1374	0.58848
222	USV	TRUE	0.760041	72.7774	72.779	0.0016	73.8461	73.8461	73.8461	1.42109e-14	4.35117e-15	9.93014e-12	1	-62.877	0.78029
223	USV	TRUE	0.920645	72.8862	72.9082	0.022	71.1465	68.4845	74.1843	5.69982	2.08021	-207.076	1.12199	-69.3955	0.59012
224	USV	TRUE	0.887577	73.0462	73.0478	0.0016	83.5732	82.362	85.8532	3.49127	1.4025	2182.04	1.00687	-73.9916	0.709267
225	USV	TRUE	0.846357	73.436	73.4584	0.0224	67.7084	66.5212	68.8701	2.34892	0.737894	42.8772	1.04525	-67.3127	0.71812
226	USV	TRUE	0.95105	73.5704	73.6148	0.0444	75.3009	65.0876	76.5118	11.4242	5.05967	-232.263	1.05021	-70.6497	0.59667
227	USV	TRUE	0.625049	73.7456	73.748	0.0024	68.2226	67.2207	69.2246	2.00392	0.721493	-834.966	1	-71.8686	0.696353
228	USV	TRUE	0.652349	73.928	73.93	0.002	67.5636	67.0381	69.042	2.00392	0.800491	-1019.14	1.08724	-61.5004	0.671213
229	USV	TRUE	0.831524	74.4559	74.4583	0.0024	67.7552	67.4212	68.2228	0.801568	0.28993	-333.986	1.00236	-66.4883	0.789136
230	USV	TRUE	0.818269	75.9018	75.9054	0.0036	75.4564	74.7585	75.7131	0.954545	0.349999	-270.12	1.00404	-68.4186	0.585715
231	USV	TRUE	0.673857	76.6077	76.6217	0.014	69.4303	66.9131	69.5302	2.61713	1.29762	206.939	1.01253	-73.8903	0.613501
232	USV	TRUE	0.672913	76.7877	76.8033	0.0156	67.4755	67.3016	67.5968	0.295162	0.115304	7.378	1.00586	-79.1646	0.482268
233	USV	TRUE	0.613368	78.3395	78.3943	0.0548	74.0143	65.2784	74.8616	9.58322	4.16169	-190.662	1.00476	-76.2948	0.538227
234	USV	TRUE	0.739707	78.9259	78.9379	0.012	42.8147	42.7271	43.0768	0.349624	0.126939	17.9972	1.00651	-76.958	0.530235
235	USV	TRUE	0.776368	80.4265	80.4293	0.0028	64.5602	64.5602	64.5602	1.42109e-14	3.79801e-15	-1.44401e-12	1	-72.6056	0.619202
236	USV	TRUE	0.851197	80.9437	80.9469	0.0032	84.0254	82.5188	84.7676	2.24884	0.823466	737.553	1.02904	-63.7484	0.795297
237	USV	TRUE	0.778582	81.3728	81.3744	0.0016	89.9781	89.6308	90.5036	0.872818	0.347517	545.511	1.00577	-69.899	0.60802
238	USV	TRUE	0.917556	81.4092	81.4216	0.0124	73.7438	73.0164	76.9166	3.90028	1.27645	151.461	1.24161	-59.7986	0.782869
239	USV	TRUE	0.626422	82.7747	82.7775	0.0028	72.9953	71.4664	73.1363	1.66993	0.577491	-447.082	1.21047	-62.8253	0.666935
240	USV	TRUE	0.691265	82.9675	82.9715	0.004	69.7714	69.482	70.1054	0.623441	0.215979	-69.6649	1.09367	-63.0415	0.794997
241	USV	TRUE	0.912473	83.3058	83.3418	0.036	65.3401	64.977	67.5201	2.54304	0.940172	73.1579	1.01344	-61.5768	0.775028
242	USV	TRUE	0.804352	83.437	83.453	0.016	69.1407	68.0193	70.2448	2.22548	1.02785	141.276	1.00259	-68.5382	0.715021
243	USV	TRUE	0.809087	83.541	83.5462	0.0052	87.6503	86.9236	88.2449	1.32125	0.546551	-277.625	1.04962	-75.5197	0.56977
244	USV	TRUE	0.622588	83.6554	83.6794	0.024	68.2077	61.7579	71.011	9.25309	1.97758	-296.357	1.16543	-68.3296	0.72498
245	USV	TRUE	0.847846	83.9502	83.9802	0.03	67.5315	65.6361	69.1596	3.52351	1.06122	45.2425	1.03657	-65.2387	0.654851
246	USV	TRUE	0.76517	84.1905	84.2121	0.0216	68.8215	66.1793	69.9221	3.74283	1.26012	-86.7921	1.10996	-68.076	0.653153
247	USV	TRUE	0.704934	84.3137	84.3353	0.0216	74.3214	70.9164	76.5734	5.657	1.94576	136.493	1.29715	-69.0958	0.657516
248	USV	TRUE	0.865053	84.8737	84.9057	0.032	78.7932	65.9544	88.8201	22.8657	9.29492	-620.046	1.51912	-70.1832	0.662389
249	USV	TRUE	0.662987	85.0173	85.0189	0.0016	102.898	101.571	103.691	2.1197	0.847153	1324.81	1.00811	-81.4377	0.479532
250	USV	TRUE	0.954238	85.5884	85.5912	0.0028	65.3577	64.519	65.7955	1.27657	0.460996	-462.987	1.0132	-48.6458	0.846753
251	USV	TRUE	0.701073	88.2801	88.2953	0.0152	76.7868	73.8817	80.3116	6.42997	1.45823	-363.361	1.014	-74.0523	0.5788
252	USV	TRUE	0.71525	88.7085	88.7181	0.0096	82.6385	72.5579	88.2198	15.6618	4.92347	-1767.42	1.02375	-79.0678	0.501633
253	USV	TRUE	0.63918	88.8517	88.8953	0.0436	63.0254	62.7245	76.6993	13.9748	7.08708	-320.598	1.00003	-77.1637	0.450181
254	USV	TRUE	0.901519	89.4352	89.4368	0.0016	65.5221	64.8452	65.8427	0.997506	0.403004	-623.441	1.0194	-72.7913	0.67356
255	USV	TRUE	0.783593	89.8504	89.8548	0.0044	67.8507	66.6762	68.4603	1.7841	0.586946	-400.864	1.00277	-73.3004	0.670735
256	USV	TRUE	0.61693	90.4247	90.4271	0.0024	66.666	66.1242	69.5383	3.41408	1.28556	-1363.78	1.1203	-77.431	0.569392
257	USV	TRUE	0.732836	90.5499	90.5587	0.0088	67.638	65.4033	68.1843	2.78099	1.26799	-304.496	1.00483	-77.084	0.40342
258	USV	TRUE	0.752489	91.8078	91.8386	0.0308	80.9971	61.8451	82.462	20.617	7.37601	-643.255	1.11369	-76.6597	0.491134
259	USV	TRUE	0.651493	91.971	91.9762	0.0052	64.5199	62.8647	65.1563	2.29159	0.815569	-432.975	1.01738	-68.9358	0.606033
260	USV	TRUE	0.608424	92.2961	92.2997	0.0036	82.6992	81.3929	84.3172	2.92424	0.984051	808.54	1.01263	-72.4038	0.598794
261	USV	TRUE	0.850649	92.9433	92.9449	0.0016	79.0226	78.5773	81.9171	3.33986	1.38155	1948.25	1.15898	-72.5041	0.63602
262	USV	TRUE	0.974469	93.3922	93.7022	0.31	69.1772	61.8982	83.104	21.2057	7.71854	-51.3842	1.24866	-74.1884	0.449055
263	USV	TRUE	0.737872	96.2029	96.2733	0.0704	72.3243	68.0764	73.9318	5.8554	1.80214	-10.1816	1.07952	-70.7312	0.590057
264	USV	TRUE	0.724934	96.5021	96.5073	0.0052	72.4569	68.4257	72.7595	4.33381	1.54975	-869.756	1.03257	-67.6515	0.740582
265	USV	TRUE	0.629206	96.5885	96.5929	0.0044	78.7618	74.0934	81.4114	7.31801	2.2589	-1498.92	1.15641	-65.4411	0.779845
266	USV	TRUE	0.839715	96.8229	96.8401	0.0172	66.5417	64.8623	71.1893	6.32707	2.06181	-381.787	1.01464	-70.5601	0.655508
267	USV	TRUE	0.907805	97.0321	97.0337	0.0016	69.8594	69.8594	69.8594	1.42109e-14	6.40475e-15	7.94411e-12	1	-70.9039	0.553837
268	USV	TRUE	0.887092	98.2439	98.2475	0.0036	76.8183	76.5437	77.4565	0.912896	0.316897	-255.044	1.00992	-73.773	0.592398
269	USV	TRUE	0.910337	98.6783	98.7319	0.0536	67.6349	63.3756	73.8275	10.4518	3.07365	-78.9473	1.15246	-73.5937	0.547042
270	USV	TRUE	0.765128	98.8823	98.8975	0.0152	67.3487	64.1892	67.774	3.58479	1.00777	-83.2151	1.19966	-72.1454	0.546087
271	USV	TRUE	0.764767	99.1275	99.1383	0.0108	67.8042	67.0656	68.0463	0.980712	0.373091	-66.2715	1.03311	-71.1834	0.533745
272	USV	TRUE	0.868205	99.4458	99.4482	0.0024	71.2623	68.3232	71.6631	3.33986	1.25059	-1280.28	1.19332	-68.3174	0.648186
273	USV	TRUE	0.664343	99.7914	99.7934	0.002	70.0644	69.9709	71.9748	2.00392	0.794625	-881.088	1.16764	-69.4373	0.748511
274	USV	TRUE	0.831331	100.793	100.8	0.0072	64.9477	64.2523	66.7051	2.45285	0.987689	-400.361	1.02345	-68.4535	0.715179
275	USV	TRUE	0.925372	103.096	103.102	0.006	68.9367	68.9367	68.9367	0	4.35117e-15	5.21986e-13	1	-67.6266	0.763434
276	USV	TRUE	0.735057	103.782	103.785	0.0024	70.6887	70.5229	71.6285	1.10561	0.495646	-471.07	1.01911	-72.2712	0.693219
277	USV	TRUE	0.867896	103.942	103.945	0.0028	69.4804	66.6749	70.2151	3.54026	1.31999	-1240.52	1.20371	-67.8371	0.744586
278	USV	TRUE	0.811799	104.601	104.62	0.0192	67.7174	64.6826	70.2536	5.57105	1.60132	-268.048	1.00976	-72.1535	0.65278
279	USV	TRUE	0.925707	105.871	105.913	0.042	79.2402	77.8093	84.9615	7.15215	2.83468	146.918	1.02691	-74.7821	0.578922
280	USV	TRUE	0.980215	106.902	106.93	0.028	71.4904	69.187	74.8346	5.64764	1.9837	-142.076	1.066	-68.0786	0.660073
281	USV	TRUE	0.83822	107.071	107.087	0.016	74.0269	71.2459	75.445	4.19914	1.59626	-234.534	1.02364	-72.8775	0.532401
282	USV	TRUE	0.637015	107.417	107.426	0.0088	71.0536	68.4012	75.0627	6.66149	2.05241	274.829	2.73803	-68.0553	0.639792
283	USV	TRUE	0.802575	107.703	107.713	0.0092	82.9021	82.6546	83.7299	1.07526	0.481501	-119.791	1.00136	-70.8636	0.633284
284	USV	TRUE	0.820682	107.833	107.879	0.0452	84.8608	80.6415	95.8367	15.1951	4.8442	-1.00648	1.5253	-76.7285	0.541217
285	USV	TRUE	0.817797	108.006	108.009	0.0032	69.4643	67.9576	70.2213	2.26369	0.792079	-712.814	1.01639	-66.5259	0.776929
286	USV	TRUE	0.771953	108.107	108.109	0.0016	89.9105	89.9105	89.9105	1.42109e-14	2.94575e-15	7.05593e-12	1	-75.1236	0.593952
287	USV	TRUE	0.64117	108.209	108.221	0.0116	106.805	96.2389	107.733	11.4942	4.90338	1008.55	1.00371	-78.7497	0.498399
288	USV	TRUE	0.846288	108.301	108.324	0.0236	88.7553	81.4264	96.3985	14.9721	4.89451	672.832	1.06136	-72.7209	0.594456
289	USV	TRUE	0.935418	108.586	108.588	0.0024	63.6045	63.2037	63.8049	0.601176	0.22042	-250.49	1.00609	-64.921	0.597311
290	USV	TRUE	0.744058	112.089	112.093	0.0036	70.4854	70.4074	70.5262	0.118751	0.0418094	-22.0409	1.00612	-71.9929	0.462527
291	USV	TRUE	0.810269	112.713	112.744	0.0308	61.6266	57.5698	62.584	5.0142	1.403	-160.792	1.0052	-61.2029	0.650717
292	USV	TRUE	0.743746	114.459	114.46	0.0016	67.8604	67.5398	68.5373	0.997506	0.403004	-623.441	1.0194	-72.374	0.526666
293	USV	TRUE	0.895639	114.805	114.811	0.0064	83.7923	82.538	84.6384	2.1004	0.728538	-356.998	1.01059	-70.4262	0.639185
294	USV	TRUE	0.743666	115.207	115.289	0.082	68.9743	66.0654	69.7787	3.71335	1.5394	-39.1255	1.00543	-69.5709	0.455532
295	USV	TRUE	0.92252	115.763	115.774	0.0112	80.8073	80.3614	84.7946	4.43321	2.21008	-492.86	1.05692	-73.5918	0.532634
296	USV	TRUE	0.681934	116.452	116.454	0.0016	70.3448	69.7569	73.7915	4.03456	1.68403	-2415.84	1.11423	-62.5429	0.789328
297	USV	TRUE	0.848978	117.674	117.712	0.038	64.7658	61.3528	75.6831	14.3303	6.25881	-393.919	1.00516	-72.3499	0.589339
298	USV	TRUE	0.680712	117.866	117.881	0.0152	71.7944	71.7944	71.7944	0	5.26953e-15	1.06963e-13	1	-72.2515	0.539954
299	USV	TRUE	0.718462	118.244	118.25	0.006	74.5913	74.4025	76.2832	1.88064	0.556585	-259.024	1.0784	-63.0975	0.648076
300	USV	TRUE	0.910078	119.662	119.669	0.0068	70.0801	69.413	70.3176	0.904554	0.286808	127.025	1.01274	-61.9239	0.773819
301	USV	TRUE	0.76212	119.74	119.789	0.0492	63.4323	62.9612	65.7436	2.78234	0.880301	-39.6528	1.01182	-77.3348	0.490458
302	USV	TRUE	0.798737	119.968	119.971	0.0036	70.4825	68.8645	71.6477	2.78322	1.15863	-882.759	1.31976	-72.0607	0.656741
303	USV	TRUE	0.806228	120.13	120.136	0.0056	68.0523	67.7496	69.0387	1.28906	0.453393	-221.696	1.00212	-70.6353	0.712703
304	USV	TRUE	0.834057	120.357	120.358	0.0016	83.9136	83.8423	84.163	0.320627	0.129065	155.86	1.04572	-71.4533	0.593365
305	USV	TRUE	0.627895	123.833	123.836	0.0028	71.4854	69.9417	71.7526	1.81095	0.632125	-512.466	1.23136	-72.2268	0.538016
306	USV	TRUE	0.947132	124.449	124.45	0.0016	70.611	70.4239	71.7332	1.30923	0.530841	-701.372	1.21969	-72.332	0.55481
307	USV	TRUE	0.7653	124.98	124.995	0.0148	73.0877	67.1425	73.4029	6.26036	3.08546	-435.279	1.00408	-71.8532	0.596372
308	USV	TRUE	0.635586	125.536	125.54	0.0036	92.9896	92.2987	93.947	1.64836	0.612557	495.386	1.01002	-71.5332	0.592944
309	USV	TRUE	0.782259	125.656	125.683	0.0272	73.7024	71.8631	77.805	5.94182	2.12848	218.829	1.01082	-78.0949	0.451446
310	USV	TRUE	0.718467	127.419	127.432	0.0132	75.7531	65.2098	76.3604	11.1506	4.32878	804.238	1.32819	-75.0913	0.645827
311	USV	TRUE	0.829465	127.859	127.86	0.0016	78.0236	77.9345	78.2908	0.356252	0.166622	3.81803e-12	1.17855	-69.6455	0.696545
312	USV	TRUE	0.717626	128.536	128.541	0.0048	77.724	75.5761	81.8382	6.26206	2.81999	1611.14	1.1399	-74.0912	0.597032
313	USV	TRUE	0.856228	132.453	132.474	0.0208	72.701	69.0602	82.9329	13.8728	5.23166	-604.111	1.07438	-68.6597	0.600345
314	USV	TRUE	0.766273	132.601	132.608	0.0064	75.6287	72.8664	77.2501	4.38372	1.48493	-636.561	1.44255	-71.54	0.64111
315	USV	TRUE	0.648166	132.78	132.788	0.008	62.3139	60.4955	62.7592	2.26369	0.797608	-303.961	1.02958	-55.8544	0.730317
316	USV	TRUE	0.946039	132.924	132.93	0.006	64.4673	62.7974	65.7587	2.96135	0.799989	410.607	1.03293	-57.5605	0.813737
317	USV	TRUE	0.890595	133.091	133.176	0.0844	65.5304	62.6819	65.8888	3.20685	1.21958	14.8875	1.01139	-58.2943	0.706777
318	USV	TRUE	0.762968	133.376	133.378	0.002	76.7842	76.7842	76.7842	2.84217e-14	1.34816e-14	-2.81705e-12	1	-69.4014	0.540539
319	USV	TRUE	0.752109	135.417	135.419	0.002	66.3535	65.9037	67.1328	1.22907	0.457432	-602.448	1.01262	-72.1184	0.696794
320	USV	TRUE	0.732728	135.588	135.598	0.01	79.215	74.1287	83.9663	9.8376	3.63836	922.547	1.03735	-78.9513	0.482119
321	USV	TRUE	0.669589	138.936	138.949	0.0128	67.0279	66.0044	67.0873	1.08282	0.39143	88.6948	1.01459	-73.1838	0.588531
322	USV	TRUE	0.634003	138.994	139.02	0.026	61.8051	54.8852	62.1542	7.26905	3.64051	-280.527	1.00022	-75.0683	0.613526
323	USV	TRUE	0.756677	139.268	139.33	0.0616	65.6318	65.1625	67.1518	1.98923	0.756589	-23.2302	1.00742	-76.0422	0.406071
324	USV	TRUE	0.676307	139.495	139.497	0.0016	69.6384	69.6384	69.6384	1.42109e-14	7.53644e-15	1.01398e-11	1	-60.5086	0.791963
325	USV	TRUE	0.688182	139.636	139.704	0.068	66.493	65.5537	68.1548	2.60111	0.752113	-23.3754	1.01045	-63.1592	0.59852
326	USV	TRUE	0.626004	139.866	139.882	0.0156	63.0914	62.1154	64.1292	2.01381	0.824319	-111.695	1.01628	-65.7061	0.637078
327	USV	TRUE	0.877399	140.153	140.155	0.002	72.5466	71.5358	73.5308	1.99501	0.817915	-1082.12	1.01701	-72.8703	0.656797
328	USV	TRUE	0.8115	140.289	140.295	0.006	72.5759	70.1341	73.3924	3.25822	1.06416	-530.34	1.05816	-51.1204	0.722367
329	USV	TRUE	0.626801	140.388	140.398	0.01	71.5815	71.3619	71.7774	0.415452	0.124659	-27.2465	1.0047	-72.9991	0.532591
330	USV	TRUE	0.900194	140.868	140.886	0.0184	64.9184	62.6881	68.0518	5.36365	1.83298	-293.211	1.00422	-66.2699	0.545416
331	USV	TRUE	0.77107	141.667	141.683	0.016	70.7807	67.2454	76.4802	9.23486	2.7929	-438.685	1.34162	-71.7274	0.551177
332	USV	TRUE	0.769632	141.977	141.982	0.0052	68.7125	68.2666	70.6962	2.42952	1.07106	-463.445	1.00097	-73.397	0.547356
333	USV	TRUE	0.607495	142.113	142.129	0.0156	76.1063	70.8705	76.1509	5.28033	1.73071	-285.68	1.13184	-69.4205	0.653649
334	USV	TRUE	0.70897	142.61	142.616	0.0056	71.8056	69.3128	74.0135	4.70068	1.58661	-786.494	1.02759	-72.0162	0.663518
335	USV	TRUE	0.888216	142.702	142.704	0.0016	75.5617	75.3213	76.6928	1.37157	0.580791	-857.232	1.07696	-66.9627	0.776048
336	USV	TRUE	0.808879	143.002	143.034	0.032	67.5018	66.5759	68.0984	1.52249	0.394987	-17.8198	1.02047	-70.7386	0.649225
337	USV	TRUE	0.855504	143.193	143.199	0.006	70.0298	68.7044	70.2826	1.57819	0.586134	-267.832	1.02272	-60.023	0.711121
338	USV	TRUE	0.658905	144.075	144.082	0.0072	64.9628	64.1001	65.295	1.19493	0.326193	-115.103	1.07151	-61.233	0.600126
339	USV	TRUE	0.816948	147.718	147.72	0.002	74.6378	71.8768	77.0692	5.19238	2.25706	-2946.71	1.01816	-66.467	0.726691
340	USV	TRUE	0.75882	147.849	147.914	0.0644	103.012	66.7108	103.94	37.2294	19.3104	-581.277	1.01873	-74.4194	0.486981
341	USV	TRUE	0.748923	148.116	148.119	0.0024	76.5621	72.7547	77.4602	4.7055	1.70488	-1586.44	1.43186	-68.6942	0.745034
342	USV	TRUE	0.617637	148.257	148.266	0.0096	75.7478	71.6659	76.626	4.9601	1.79278	-490.886	1.01659	-77.452	0.560461
343	USV	TRUE	0.923564	148.426	148.493	0.0676	72.3281	71.3246	76.998	5.67342	2.18605	-54.4731	1.0218	-63.2509	0.716348
344	USV	TRUE	0.688577	148.651	148.662	0.0104	69.5493	67.6864	69.9798	2.29337	0.702806	11.5782	1.1511	-67.9811	0.728825
345	USV	TRUE	0.805602	148.854	148.862	0.008	68.8481	67.4685	70.4118	2.94327	0.963899	-368.337	1.04844	-65.5891	0.605541
346	USV	TRUE	0.690326	149.024	149.037	0.0128	71.7692	70.7663	76.9417	6.17544	2.37787	-476.832	1.0363	-68.9454	0.593713
347	USV	TRUE	0.838581	149.546	149.55	0.004	67.9682	66.9068	69.9572	3.05041	1.26323	-920.318	1.0882	-59.5168	0.793841
348	USV	TRUE	0.655746	151.213	151.216	0.0036	80.8988	77.9656	82.0336	4.06793	1.57314	1142.24	1.00203	-76.9237	0.560707
349	USV	TRUE	0.61529	151.824	151.847	0.0224	70.6196	68.4977	71.6425	3.1448	0.946041	-130.489	1.03153	-71.3363	0.593672
350	USV	TRUE	0.884918	152.008	152.01	0.002	70.9216	70.3561	72.0661	1.71001	0.592166	-746.221	1.07644	-71.5705	0.636208
351	USV	TRUE	0.668089	152.61	152.652	0.042	71.3933	71.2893	77.1719	5.88256	3.04039	-138.635	1.00186	-75.3469	0.44128
352	USV	TRUE	0.837688	153.91	153.911	0.0016	70.0154	68.7151	70.9595	2.24439	0.891076	-1402.74	1.00292	-72.0841	0.69856
353	USV	TRUE	0.702689	154.251	154.253	0.002	76.3908	75.6115	76.8405	1.22907	0.457432	-602.448	1.01262	-75.5968	0.578819
354	USV	TRUE	0.885516	155.868	155.874	0.0056	71.5774	70.0694	71.6552	1.58572	0.441326	-180.728	1.08791	-67.3319	0.733969
355	USV	TRUE	0.825275	156.042	156.046	0.004	64.8719	64.8719	64.8719	1.42109e-14	2.51215e-15	1.48704e-13	1	-71.8087	0.635796
356	USV	TRUE	0.936258	156.186	156.231	0.0452	65.9499	65.9439	69.1294	3.18549	1.45573	-73.5663	1.00108	-67.6804	0.693772
357	USV	TRUE	0.765884	157.511	157.515	0.0036	71.4157	69.6425	73.8524	4.20989	1.6951	-1160.54	1.00519	-76.4586	0.483745
358	USV	TRUE	0.889321	157.626	157.69	0.064	64.5763	63.6284	65.2908	1.66239	0.662037	18.2045	1.01436	-67.3522	0.712335
359	USV	TRUE	0.970703	157.848	157.867	0.0192	66.1256	65.915	66.2831	0.368062	0.123379	2.92605	1.00505	-61.4908	0.702135
360	USV	TRUE	0.726448	157.97	157.98	0.01	69.4532	69.045	71.5982	2.55314	0.936305	-264.081	1.12965	-68.2918	0.663117
361	USV	TRUE	0.825451	158.081	158.111	0.0304	65.6609	65.3997	66.2207	0.820982	0.336632	20.6579	1.0036	-71.2869	0.588058
362	USV	TRUE	0.704201	160.28	160.304	0.0244	80.5889	77.8178	81.2236	3.40574	1.39057	170.576	1.01632	-79.825	0.452435
363	USV	TRUE	0.709576	160.451	160.462	0.0116	70.3372	66.0791	73.8744	7.79529	2.75586	376.848	1.77791	-71.6058	0.580766
364	USV	TRUE	0.888206	160.59	160.731	0.1408	69.244	54.4298	110.807	56.3769	14.1533	-147.534	6.87189	-87.4486	0.238802
365	USV	TRUE	0.91247	160.891	160.895	0.004	68.7995	68.3542	71.1003	2.74611	0.998016	-715.878	1.0709	-73.9674	0.610978
366	USV	TRUE	0.730452	161.105	161.115	0.0108	73.2563	68.7066	73.6497	4.94306	1.81158	-478.118	1.01413	-73.0478	0.644252
367	USV	TRUE	0.822157	167.14	167.16	0.0196	75.0843	70.8837	80.1341	9.25034	4.24873	549.425	1.05956	-78.2336	0.489518
368	USV	TRUE	0.904884	167.552	167.557	0.0052	69.2878	68.2413	69.5253	1.28399	0.537982	-299.405	1.04567	-64.2313	0.800959
369	USV	TRUE	0.86718	168.513	168.543	0.0296	68.3477	67.5095	71.2213	3.71173	1.53778	-117.516	1.00389	-73.9985	0.580933
370	USV	TRUE	0.721693	173.283	173.287	0.004	64.9176	63.4717	65.0975	1.62584	0.530889	-265.225	1.16329	-73.6016	0.59549
371	USV	TRUE	0.894499	173.369	173.393	0.0236	72.4382	70.3626	82.685	12.3224	4.04756	561.564	1.06049	-75.6327	0.535733
372	USV	TRUE	0.806971	173.602	173.612	0.01	73.5371	72.1473	78.1337	5.98641	1.99207	575.086	1.04784	-74.6068	0.59828
373	USV	TRUE	0.758427	176.069	176.084	0.0148	103.707	91.9836	103.794	11.8107	5.97328	-807.25	1.01757	-77.7753	0.526092
374	USV	TRUE	0.711354	176.16	176.161	0.0016	77.7407	76.7877	78.1593	1.37157	0.556377	857.232	1.02519	-77.1496	0.607442
375	USV	TRUE	0.603001	177.697	177.709	0.0124	67.5644	66.4078	76.2523	9.84448	3.3365	-641.09	1.29219	-63.6565	0.786591
376	USV	TRUE	0.889999	177.862	177.867	0.0048	66.9517	65.9571	68.4138	2.45666	0.933444	-589.37	1.03468	-55.2003	0.871019
377	USV	TRUE	0.885249	177.963	177.964	0.0016	74.4957	74.3532	74.9945	0.641254	0.258129	311.721	1.14317	-64.9559	0.766005
378	USV	TRUE	0.663499	188.331	188.343	0.0116	93.186	92.323	93.8401	1.51711	0.45237	32.3398	1.06712	-78.9363	0.452647
379	USV	TRUE	0.991378	188.786	188.833	0.0468	63.2404	62.1094	86.8886	24.7792	9.6884	-228.972	1.50905	-72.6294	0.584786
380	USV	TRUE	0.642798	192.289	192.291	0.0016	71.5602	71.3108	71.6315	0.320627	0.129065	-155.86	1.04572	-76.976	0.471027
381	USV	TRUE	0.757194	193.242	193.267	0.0244	69.407	68.0016	69.7663	1.76469	0.610463	-56.9736	1.01521	-70.6464	0.599064
382	USV	TRUE	0.803567	193.536	193.6	0.0636	75.5252	65.9672	76.6495	10.6823	4.25382	-122.211	1.07873	-74.4619	0.549896
383	USV	TRUE	0.762635	194.073	194.116	0.0432	67.8077	66.7053	70.6219	3.91664	1.82852	-87.2555	1.00577	-72.6912	0.496598
384	USV	TRUE	0.642544	194.464	194.478	0.0144	81.6211	77.2083	82.9399	5.73161	2.46435	-376.498	1.0151	-81.2196	0.436171
385	USV	TRUE	0.610141	195.364	195.369	0.0048	67.2614	67.2614	67.2614	1.42109e-14	4.01158e-15	-8.70882e-13	1	-75.2068	0.525528
386	USV	TRUE	0.809316	197.039	197.043	0.004	68.7385	68.3378	69.2061	0.868365	0.303534	-227.887	1.00328	-68.3393	0.731046
387	USV	TRUE	0.706164	198.099	198.11	0.0108	70.9852	68.0047	72.4251	4.42036	1.11864	-399.875	1.05529	-63.3764	0.789443
388	USV	TRUE	0.898974	198.386	198.388	0.002	66.7553	66.5816	66.9289	0.347346	0.151643	-197.847	1.00936	-66.514	0.638628
389	USV	TRUE	0.762478	198.994	198.998	0.0036	68.907	68.8252	69.0892	0.264061	0.100191	-63.073	1.00408	-69.4052	0.640932
390	USV	TRUE	0.7627	199.989	200	0.0108	66.2435	65.9404	66.7908	0.850412	0.381591	-83.5699	1.00316	-76.8405	0.526648
391	USV	TRUE	0.833767	200.175	200.191	0.0168	103.614	91.1865	107.584	16.3971	7.31452	980.38	1.02753	-81.041	0.440439
392	USV	TRUE	0.674083	200.337	200.339	0.002	74.2239	73.3421	76.9492	3.60705	1.38	-1591.68	1.38444	-74.3726	0.482746
393	USV	TRUE	0.881013	200.972	200.99	0.0184	65.8343	65.8244	69.5406	3.71618	1.73544	-205.61	1.00681	-68.2988	0.539206
394	USV	TRUE	0.605818	201.36	201.372	0.012	71.6255	71.6255	71.6255	1.42109e-14	5.61733e-15	1.69841e-13	1	-66.7462	0.707451
395	USV	TRUE	0.792171	201.76	201.771	0.0112	72.8664	72.6606	73.4676	0.806995	0.251571	-45.3301	1.02341	-67.3333	0.634725
396	USV	TRUE	0.890597	202.224	202.259	0.0344	71.7837	65.6426	75.5233	9.88066	3.70705	-266.906	1.01744	-68.4086	0.647442
397	USV	TRUE	0.777928	202.467	202.47	0.0024	65.8516	65.5844	66.1188	0.534378	0.192398	-222.658	1	-70.0778	0.654151
398	USV	TRUE	0.708226	202.548	202.55	0.0016	69.3299	68.6263	69.4991	0.872818	0.366946	-545.511	1.05325	-71.933	0.567361
399	USV	TRUE	0.893158	202.707	202.71	0.0024	76.4566	73.9851	76.9687	2.98361	1.08731	-1029.79	1.3401	-67.8281	0.739881
400	USV	TRUE	0.874677	203.091	203.094	0.0028	84.8084	84.1701	85.313	1.14298	0.378482	383.466	1.00713	-72.0725	0.609125
401	USV	TRUE	0.897474	203.301	203.328	0.0264	67.5518	66.2158	75.1284	8.91251	3.38604	-342.45	1.02678	-65.2166	0.596015
402	USV	TRUE	0.657432	204.154	204.161	0.0072	68.7064	67.5724	69.8607	2.28834	0.790551	-293.023	1.00655	-62.233	0.598249
403	USV	TRUE	0.616333	205.133	205.135	0.0024	81.512	81.1112	81.7124	0.601176	0.22042	250.49	1.00609	-73.1311	0.523779
404	USV	TRUE	0.902895	206.182	206.204	0.0216	75.802	72.6708	76.7823	4.11149	1.44421	159.249	1.1315	-73.6651	0.487735
405	USV	TRUE	0.799727	206.442	206.444	0.002	65.4975	63.7607	66.3257	2.56502	1.01912	-1330.86	1.02912	-70.8926	0.60988
406	USV	TRUE	0.806977	207.362	207.368	0.0064	89.603	86.5566	89.8421	3.28547	1.36943	-543.006	1.01991	-70.5506	0.578215
407	USV	TRUE	0.757647	207.548	207.56	0.012	71.7943	71.6501	74.2614	2.61134	1.12758	-212.282	1.02298	-72.9837	0.52327
408	USV	TRUE	0.816979	207.755	207.758	0.0032	76.8012	75.6731	77.8106	2.13751	0.769172	-700.444	1.00462	-62.5714	0.820926
409	USV	TRUE	0.841225	208.194	208.201	0.0068	75.8488	75.46	76.3082	0.848194	0.298615	-66.1488	1.05619	-74.0364	0.526413
410	USV	TRUE	0.827109	208.342	208.37	0.028	96.5209	95.0199	107.131	12.1107	5.73574	412.267	1.02807	-74.8481	0.437557
411	USV	TRUE	0.853719	208.574	208.598	0.0232	67.6814	64.7599	68.1493	3.38935	1.50414	-138.162	1.00389	-67.5234	0.601693
412	USV	TRUE	0.808951	208.643	208.691	0.048	70.5748	63.5474	71.4248	7.87748	2.20719	13.666	1.07113	-75.7839	0.536222
413	USV	TRUE	0.69817	210.476	210.479	0.0036	73.4531	70.3878	74.6851	4.29729	1.65231	-1300.86	1.15993	-69.3997	0.649657
414	USV	TRUE	0.634785	210.575	210.577	0.0016	78.0168	76.6363	78.5067	1.87032	0.768088	-1168.95	1.03658	-64.0967	0.782713
415	USV	TRUE	0.652468	210.786	210.792	0.0056	75.4236	70.5516	75.7889	5.23733	2.47581	-980.382	1.01758	-71.2964	0.707408
416	USV	TRUE	0.895666	212.658	212.661	0.0028	65.9796	65.6196	66.5548	0.935162	0.334675	3.53425	1.31441	-60.0227	0.728168
417	USV	TRUE	0.772614	212.865	212.917	0.052	81.232	66.2622	84.4218	18.1596	7.95294	-297.807	1.11863	-73.6904	0.531792
418	USV	TRUE	0.651229	215.304	215.312	0.008	73.0205	68.7195	73.4994	4.77993	2.24486	-698.303	1.04078	-73.1241	0.659027
419	USV	TRUE	0.778716	215.98	215.993	0.0128	68.184	65.6903	68.4602	2.76985	1.05085	-212.586	1.00452	-70.2564	0.656291
420	USV	TRUE	0.899342	217.176	217.2	0.0236	80.5138	72.3645	80.8073	8.44273	3.36306	358.836	1.0163	-74.5699	0.523752
421	USV	TRUE	0.624283	217.351	217.404	0.0524	67.6706	66.7124	69.0581	2.3457	0.743853	-33.3621	1.00959	-64.7336	0.700114
422	USV	TRUE	0.744556	217.538	217.541	0.0036	70.0748	69.5923	70.9431	1.35079	0.450301	-367.048	1.00876	-72.0657	0.410626
423	USV	TRUE	0.705378	218.822	218.877	0.0548	69.803	68.7687	79.1777	10.409	4.71485	-176.185	1.01163	-69.5895	0.614079
424	USV	TRUE	0.640042	218.968	218.985	0.0172	64.7757	64.1068	91.0305	26.9237	11.8209	-1588.81	1.00186	-81.0939	0.406209
425	USV	TRUE	0.712064	220.155	220.169	0.014	84.2393	76.3313	91.579	15.2477	7.787	1183.71	1.03695	-69.1592	0.607015
426	USV	TRUE	0.894907	220.593	220.612	0.0192	74.8299	74.7308	83.723	8.99217	4.78506	469.105	1.01087	-76.9	0.573402
427	USV	TRUE	0.770148	221.168	221.179	0.0108	70.9849	67.6051	72.4688	4.86365	1.48613	-374.125	1.20708	-71.8373	0.526988
428	USV	TRUE	0.683061	221.429	221.444	0.0152	65.3458	65.1586	65.7922	0.63361	0.245071	35.7193	1.00157	-74.5866	0.535444
429	USV	TRUE	0.98429	221.801	221.803	0.002	79.289	78.67	79.6052	0.935162	0.356582	-467.581	1.01392	-68.8639	0.729172
430	USV	TRUE	0.961279	222.277	222.282	0.0052	64.527	64.2023	64.5382	0.335854	0.159222	68.0297	1.00091	-64.4883	0.759831
431	USV	TRUE	0.674869	241.6	241.681	0.0808	62.6513	62.6512	63.9135	1.26228	0.548807	15.6752	1.00042	-70.1859	0.602156
432	USV	TRUE	0.739016	241.981	241.991	0.0104	63.4361	63.4026	67.5092	4.10658	1.53204	-416.131	1.08998	-67.1006	0.713734
433	USV	TRUE	0.637772	242.117	242.124	0.0072	69.3843	66.757	72.0043	5.2473	1.55331	-688.644	1.00898	-63.2941	0.721123
434	USV	TRUE	0.774703	242.306	242.31	0.004	65.6494	63.831	66.3545	2.52345	1.01931	-735.276	1.09334	-69.4264	0.671642
435	USV	TRUE	0.798495	242.421	242.423	0.002	69.2111	68.9929	69.7144	0.721411	0.294569	-374.701	1.0422	-72.5117	0.581772
436	USV	TRUE	0.690125	242.579	242.585	0.0064	61.6801	60.9476	65.3079	4.36026	1.61471	-687.648	1.01034	-68.4435	0.596918
437	USV	TRUE	0.801865	243.095	243.097	0.0024	65.8588	65.7252	66.126	0.400784	0.146947	-166.993	1.00302	-72.3505	0.649467
438	USV	TRUE	0.966776	245.518	245.525	0.0064	81.5126	81.4916	82.4896	0.998002	0.424854	-159.399	1.01108	-67.3767	0.700353
439	USV	TRUE	0.755338	245.936	245.941	0.0048	83.1075	82.5508	84.6809	2.13009	0.638971	384.757	1.0545	-64.3594	0.779017
440	USV	TRUE	0.93415	246.231	246.237	0.006	77.5913	77.0657	77.8674	0.801678	0.25737	-46.4298	1.06298	-66.9152	0.762871
441	USV	TRUE	0.881503	247.27	247.275	0.0048	83.2226	80.625	86.0281	5.40316	1.64276	1050.59	1.01218	-70.1844	0.729644
442	USV	TRUE	0.672719	250.886	250.888	0.002	81.7799	81.4637	82.3989	0.935162	0.356582	467.581	1.01392	-73.1039	0.635968
443	USV	TRUE	0.673843	255.64	255.682	0.0424	68.8603	63.5412	73.6498	10.1086	2.89834	27.5383	1.22477	-72.8394	0.529151
444	USV	TRUE	0.640848	256.008	256.012	0.0032	59.4466	58.9048	61.6138	2.709	0.990804	865.891	1.05391	-75.0951	0.610387
445	USV	TRUE	0.759741	256.113	256.115	0.0016	65.2358	64.6123	65.8592	1.24688	0.492874	-779.302	1	-64.3556	0.772381
446	USV	TRUE	0.839297	256.202	256.204	0.002	102.729	102.239	103.192	0.952975	0.366077	-488.574	1.00178	-71.4595	0.621858
447	USV	TRUE	0.667152	256.287	256.294	0.0072	79.5956	77.9253	81.541	3.61572	1.22807	395.129	1.04708	-77.2652	0.54518
448	USV	TRUE	0.955758	258.097	258.105	0.008	106.656	105.672	107.216	1.54401	0.556978	76.0586	1.18065	-72.6931	0.651289
449	USV	TRUE	0.887103	258.295	258.311	0.0152	74.7359	73.9075	76.1968	2.28929	0.943517	-119.782	1.02996	-69.8788	0.614727
450	USV	TRUE	0.716551	258.569	258.572	0.0024	64.8084	64.0737	65.5432	1.46954	0.529095	-612.309	1	-66.4713	0.607213
451	USV	TRUE	0.863266	258.81	258.844	0.0336	62.6936	60.01	63.0046	2.99455	1.23863	79.1119	1.01173	-72.1848	0.53537
452	USV	TRUE	0.795983	259.493	259.524	0.0304	67.2273	66.8458	71.9738	5.12796	1.54164	-176.556	1.00807	-71.543	0.490666
453	USV	TRUE	0.744266	260.092	260.111	0.0192	71.6644	68.339	71.798	3.45903	0.828834	-185.916	1.00492	-73.9934	0.545455
454	USV	TRUE	0.782078	260.21	260.211	0.0016	68.4343	68.3363	68.7104	0.374065	0.153618	-233.791	1.01068	-70.3251	0.489317
455	USV	TRUE	0.847935	260.373	260.375	0.002	67.1969	66.4176	68.3057	1.88814	0.719699	-956.156	1.00639	-67.6007	0.725385
456	USV	TRUE	0.731886	260.614	260.622	0.0076	91.7545	83.3453	93.6403	10.295	4.53553	-1352.49	1.00002	-73.1695	0.609572
457	USV	TRUE	0.672572	261.151	261.155	0.004	93.976	93.5159	94.2729	0.757036	0.31356	-213.886	1.05407	-63.0591	0.693032
458	USV	TRUE	0.987423	266.932	266.987	0.0548	74.1914	70.6205	77.606	6.98548	2.33355	-11.7125	1.11311	-69.3011	0.652753
459	USV	TRUE	0.727973	267.373	267.42	0.0476	61.2618	60.9649	79.1036	18.1387	8.48071	394.325	1.00991	-69.73	0.505365
460	USV	TRUE	0.967469	270.743	270.836	0.0928	72.8383	57.423	85.0195	27.5965	5.74904	49.1882	1.90028	-74.0142	0.493114
461	USV	TRUE	0.661119	270.955	270.961	0.006	78.6769	78.6075	81.2632	2.6557	1.27617	465.244	1.0238	-75.0644	0.569588
462	USV	TRUE	0.601995	271.006	271.008	0.002	62.4717	61.4875	64.1416	2.65408	1.09608	-1435.82	1.03647	-75.5237	0.669088
463	USV	TRUE	0.825495	271.097	271.105	0.0076	75.493	72.9954	76.1239	3.12857	1.36328	411.409	1.0005	-71.6237	0.7149
464	USV	TRUE	0.675184	273.797	273.803	0.0052	108.891	103.74	109.422	5.68251	1.89873	-1132.53	1.05135	-74.2961	0.672365
465	USV	TRUE	0.972251	274.908	274.944	0.0356	72.204	69.855	80.1609	10.3058	2.15612	-93.7688	1.16168	-63.3202	0.782398
466	USV	TRUE	0.742471	277.305	277.316	0.0112	77.4399	74.789	79.3028	4.51375	1.04269	256.815	1.10003	-71.5642	0.588729
467	USV	TRUE	0.679549	287.475	287.477	0.002	66.1698	65.8403	66.4993	0.659067	0.266714	353.708	1.00734	-72.9144	0.603906
468	USV	TRUE	0.635666	287.54	287.567	0.0268	64.6378	64.6225	68.4036	3.78102	1.82224	-143.109	1.00205	-64.0704	0.637837
469	USV	TRUE	0.903362	287.894	287.903	0.0088	65.172	64.303	67.7024	3.39941	1.20343	-374.759	1.00909	-64.5543	0.773129
470	USV	TRUE	0.724496	288.491	288.509	0.018	63.6071	58.6475	67.9815	9.33404	3.83748	-519.675	1.0093	-63.9039	0.533238
471	USV	TRUE	0.753844	288.71	288.714	0.0044	63.3268	63.0588	63.4467	0.387902	0.13421	-55.2998	1.01473	-62.1987	0.639658
472	USV	TRUE	0.608219	288.843	288.849	0.0052	65.9304	65.4096	66.0329	0.623288	0.216691	-101.246	1.01254	-63.3238	0.594877
473	USV	TRUE	0.829463	289.431	289.447	0.0156	67.354	66.9639	67.6485	0.684582	0.176814	0.311404	1.01541	-68.039	0.590862
474	USV	TRUE	0.826902	290.402	290.447	0.0452	68.2861	66.8833	74.4127	7.52937	2.68987	-142.166	1.0388	-68.8362	0.503509
475	USV	TRUE	0.81021	290.653	290.655	0.002	68.729	66.6182	70.2074	3.58924	1.43925	-1903.4	1.01086	-72.2992	0.573179
476	USV	TRUE	0.880923	290.791	290.794	0.0028	69.483	69.4125	69.8059	0.393362	0.136623	-111.329	1.02237	-64.7597	0.69518
477	USV	TRUE	0.753315	291.554	291.583	0.0296	77.1503	67.7482	80.3755	12.6273	5.70639	443.98	1.20824	-73.5351	0.532367
478	USV	TRUE	0.74939	292.592	292.596	0.004	72.0996	69.5011	72.291	2.78992	1.26642	-731.153	1.03502	-70.5728	0.641242
479	USV	TRUE	0.729925	295.156	295.157	0.0016	68.3779	68.3779	68.3779	1.42109e-14	4.35117e-15	7.94411e-12	1	-70.5628	0.714963
480	USV	TRUE	0.680324	295.356	295.358	0.0024	74.9497	74.4228	77.5548	3.13205	1.14264	-1085.46	1.34117	-66.3718	0.733312
481	USV	TRUE	0.844206	295.449	295.451	0.0024	78.2226	77.8886	78.5566	0.667973	0.240498	-278.322	1	-63.8723	0.801913
482	USV	TRUE	0.691233	295.588	295.615	0.0272	69.0795	64.7726	72.5536	7.78098	2.88264	-346.159	1.06784	-67.7864	0.652055
483	USV	TRUE	0.991792	295.769	295.791	0.0224	70.3188	66.5323	70.9571	4.4248	0.876554	147.726	1.05221	-58.7789	0.863674
484	USV	TRUE	0.604273	296.049	296.063	0.0144	76.8003	70.9828	77.7071	6.72426	2.41595	-387.067	1.10264	-64.2509	0.727501
485	USV	TRUE	0.695242	296.195	296.231	0.0368	93.417	69.1525	93.6412	24.4886	11.7279	-670.546	1.01597	-68.5114	0.40896
486	USV	TRUE	0.64565	296.433	296.476	0.0432	71.1296	69.4374	78.2619	8.82441	2.88313	-190.585	1.01465	-67.044	0.727052
487	USV	TRUE	0.86388	296.98	296.985	0.0048	75.9611	74.9889	76.6662	1.67735	0.52172	-331.642	1.01008	-68.4429	0.717099
488	USV	TRUE	0.662935	297.173	297.175	0.0024	74.833	74.499	75.3006	0.801568	0.28993	-333.986	1.00236	-71.7356	0.694184
489	USV	TRUE	0.799532	325.282	325.3	0.018	64.7671	64.4513	64.7689	0.31762	0.160576	-18.0435	1.00002	-70.6184	0.5771
490	USV	TRUE	0.734585	325.51	325.514	0.0048	66.2616	66.2319	66.4991	0.267189	0.0714213	27.2205	1.0094	-74.276	0.591987
491	USV	TRUE	0.682612	325.6	325.608	0.008	65.3529	65.2327	65.4607	0.228082	0.100675	-28.3305	1.00127	-68.797	0.634121
492	USV	TRUE	0.929872	325.73	325.816	0.086	65.6046	63.6015	66.0974	2.49591	1.11679	-25.1848	1.0018	-67.8508	0.714533
493	USV	TRUE	0.854358	325.977	325.982	0.0048	62.9543	62.7917	63.1766	0.384866	0.135753	5.36913	1.02789	-68.9067	0.543268
494	USV	TRUE	0.692863	326.121	326.125	0.004	67.5485	67.104	69.0575	1.95348	0.818741	-491.907	1.00351	-75.4295	0.585425
495	USV	TRUE	0.740117	326.657	326.659	0.0016	66.6614	64.0697	67.0889	3.01924	1.25631	-1792.39	1.13358	-77.8252	0.596015
496	USV	TRUE	0.626105	326.833	326.835	0.0016	74.9982	73.7068	75.5326	1.82579	0.749798	-389.651	2.40903	-71.4896	0.639896
497	USV	TRUE	0.723874	328.237	328.241	0.004	78.1692	77.4783	78.4861	1.00781	0.46786	246.371	1.00471	-76.0518	0.57385
498	USV	TRUE	0.692138	328.808	328.822	0.014	68.4079	66.9526	75.3785	8.42592	3.84598	-576.645	1.00468	-75.5928	0.584791
499	USV	TRUE	0.800914	329.23	329.244	0.0144	64.6532	64.6342	65.3261	0.691905	0.275604	-55.6237	1.00627	-64.7306	0.775561
500	USV	TRUE	0.679352	329.868	329.906	0.0372	63.0052	57.8725	66.7547	8.88215	2.88718	-264.184	1.0412	-79.6119	0.495652
501	USV	TRUE	0.879955	330.197	330.2	0.0036	74.8127	72.5223	75.6052	3.08289	1.25784	-861.997	1.00451	-71.8017	0.640628
502	USV	TRUE	0.647604	330.502	330.509	0.0064	67.8673	67.0429	70.8458	3.80291	1.58043	-587.765	1.00095	-71.112	0.653357
503	USV	TRUE	0.792163	330.609	330.611	0.002	71.1821	70.8793	71.2801	0.400784	0.153333	-176.854	1.03234	-67.8437	0.7208
504	USV	TRUE	0.699031	331.256	331.258	0.0016	78.5604	78.5604	78.5604	1.42109e-14	5.0243e-15	7.94411e-12	1	-75.776	0.525735
505	USV	TRUE	0.645201	331.863	331.887	0.024	66.1667	66.1313	67.4659	1.3346	0.454833	-12.6951	1.01538	-72.5223	0.440878
506	USV	TRUE	0.961587	332.084	332.168	0.0836	73.1167	70.6173	76.5746	5.9573	2.09334	64.8447	1.01049	-72.2671	0.48555
507	USV	TRUE	0.622835	332.27	332.272	0.002	82.9494	82.9494	82.9494	1.42109e-14	4.83221e-15	-8.18328e-13	1	-74.9603	0.539354
508	USV	TRUE	0.703506	332.676	332.68	0.004	64.7183	63.7931	64.7614	0.968324	0.35089	-228.708	1.03543	-68.1566	0.65622
509	USV	TRUE	0.663912	332.79	332.797	0.0064	82.5783	79.5868	82.9063	3.31947	1.25143	474.703	1.1165	-75.8145	0.544309
510	USV	TRUE	0.954559	332.833	332.844	0.0108	69.1246	67.1659	70.9956	3.82971	0.959519	-260.458	1.0533	-66.5214	0.717661
511	USV	TRUE	0.665534	333.009	333.023	0.014	68.8787	64.5943	69.494	4.89967	1.98845	-344.934	1.00461	-69.0766	0.717407
512	USV	TRUE	0.615006	333.142	333.181	0.0392	69.7733	64.478	73.9237	9.44569	2.55861	-186.664	1.02923	-80.708	0.404515
513	USV	TRUE	0.908709	333.275	333.293	0.0176	69.5145	68.9681	72.1444	3.17634	0.767283	172.556	1.00405	-73.3825	0.595111
514	USV	TRUE	0.645253	334.085	334.088	0.0024	69.7688	69.368	70.5703	1.20235	0.44084	-500.98	1.01501	-70.3082	0.551921
515	USV	TRUE	0.706013	334.321	334.346	0.0244	64.6722	63.9053	65.2428	1.33745	0.518904	-51.2187	1.00019	-71.9829	0.431465
516	USV	TRUE	0.751403	334.584	334.589	0.0048	62.4869	62.3947	64.0513	1.65663	0.67614	-350.681	1.03007	-73.5549	0.584527
517	USV	TRUE	0.786282	335.092	335.094	0.002	75.1196	74.0108	76.2284	2.21767	0.8485	1133.01	1.00111	-77.39	0.583935
518	USV	TRUE	0.732208	335.092	335.094	0.0016	74.9652	73.941	75.8113	1.87032	0.740483	1168.95	1.00122	-77.3003	0.608631
519	USV	TRUE	0.725171	335.339	335.358	0.0184	70.4554	68.7029	95.1213	26.4184	9.46796	-1079.57	1.28857	-72.0161	0.533932
520	USV	TRUE	0.757307	340.899	340.908	0.0084	70.424	69.9045	71.2404	1.33595	0.384268	64.6757	1.06943	-72.3176	0.653806
521	USV	TRUE	0.67178	341.223	341.226	0.0028	61.1585	60.5647	61.7522	1.18751	0.402234	-409.973	1.00177	-66.187	0.739256
522	USV	TRUE	0.634097	341.364	341.366	0.002	67.7293	67.4131	68.6778	1.2647	0.503641	-644.435	1.04832	-69.3677	0.625428
523	USV	TRUE	0.659156	341.451	341.453	0.002	74.2094	73.4301	74.9887	1.5586	0.583176	779.302	1	-73.8571	0.585982
524	USV	TRUE	0.671286	365.781	365.783	0.002	82.7166	82.4405	83.3222	0.881724	0.315942	404.601	1.02986	-78.8691	0.4979
525	USV	TRUE	0.62776	367.775	367.777	0.002	81.3398	81.3398	81.3398	0	5.50384e-15	1.01506e-12	1	-78.5318	0.521918
526	USV	TRUE	0.825666	367.978	368.03	0.0512	67.1312	65.9997	71.0302	5.03057	1.48156	-0.212289	1.03223	-76.8203	0.485025
527	USV	TRUE	0.903064	368.31	368.312	0.0028	68.6835	68.3816	68.7027	0.321106	0.139005	117.429	1.00705	-64.5574	0.642968
528	USV	TRUE	0.776807	368.544	368.546	0.002	63.7938	63.0145	64.2436	1.22907	0.457432	602.448	1.01262	-73.878	0.602243
529	USV	TRUE	0.910386	368.672	368.677	0.0056	78.7413	78.4073	81.4429	3.03557	1.02766	505.155	1.12575	-68.7386	0.654293
530	USV	TRUE	0.916617	368.826	368.828	0.0024	65.4319	65.2315	65.6323	0.400784	0.144299	-166.993	1	-62.7299	0.709262
531	USV	TRUE	0.805534	369.001	369.009	0.0076	67.2662	66.8351	68.4685	1.63338	0.72531	-218.614	1.0016	-61.6159	0.649052
532	USV	TRUE	0.904398	369.21	369.254	0.0436	64.0144	63.6036	67.5606	3.95705	1.5804	76.7639	1.01358	-72.1408	0.584608
533	USV	TRUE	0.736815	369.392	369.394	0.0028	57.5737	57.1506	57.9967	0.846099	0.277079	-280.973	1.00507	-68.7779	0.699526
534	USV	TRUE	0.830514	369.456	369.477	0.0208	64.6516	63.9878	65.1317	1.14385	0.343787	-28.2424	1.01813	-60.7595	0.773663
535	USV	TRUE	0.737684	369.646	369.677	0.0316	66.2228	64.9602	69.7222	4.76194	1.92648	-171.788	1.03622	-66.2646	0.716694
536	USV	TRUE	0.664152	369.741	369.774	0.0328	61.7971	58.013	73.6206	15.6076	4.72204	275.301	1.29368	-70.7443	0.601803
537	USV	TRUE	0.916166	370.816	370.913	0.0968	73.3127	66.8138	78.5656	11.7517	3.68783	33.7438	1.06564	-67.9828	0.589198
538	USV	TRUE	0.629174	373.775	373.779	0.0036	72.755	72.191	72.9257	0.73477	0.236722	-76.6932	1.16664	-76.6247	0.561053
539	USV	TRUE	0.850777	374.913	374.923	0.0104	68.3235	66.0436	69.3138	3.27018	1.27793	-326.454	1.00424	-71.8286	0.540666
540	USV	TRUE	0.744578	375.367	375.378	0.0108	70.7859	68.7793	74.5383	5.759	2.13244	-552.446	1.01302	-75.7087	0.543044
541	USV	TRUE	0.704452	375.55	375.606	0.0568	68.3829	68.338	68.7091	0.371096	0.121744	0.854144	1.00101	-63.2678	0.547267
542	USV	TRUE	0.86922	376.672	376.676	0.0044	104.194	103.957	106.109	2.15236	0.750552	471.266	1.08665	-70.4466	0.656334
543	USV	TRUE	0.771188	377.861	377.865	0.0044	80.7281	80.0254	82.5814	2.55601	1.01098	580.56	1	-71.7709	0.625413
544	USV	TRUE	0.652026	379.767	379.769	0.0016	71.949	71.6996	72.0203	0.320627	0.129065	-155.86	1.04572	-74.8253	0.657596
545	USV	TRUE	0.813228	379.871	380.401	0.53	81.8879	56.0991	120.262	64.163	11.5119	17.5359	20.3712	-92.4721	0.191931
546	USV	TRUE	0.711287	381.411	381.415	0.004	70.911	70.1747	71.3272	1.15253	0.380705	286.309	1.00129	-67.2703	0.56545
547	USV	TRUE	0.609521	381.809	381.815	0.0056	72.6174	70.444	73.1326	2.6886	0.987384	-490.91	1.00504	-61.5399	0.696821
548	USV	TRUE	0.876819	382.125	382.13	0.0052	70.1552	69.2702	71.1101	1.83996	0.779868	-400.378	1.1067	-65.4324	0.711693
549	USV	TRUE	0.723502	382.53	382.532	0.0016	69.7676	69.5182	70.017	0.498753	0.197149	-311.721	1	-73.4115	0.597191
550	USV	TRUE	0.972408	382.567	382.587	0.0208	71.6429	68.7259	72.9968	4.27084	1.23231	44.1532	1.09018	-71.1307	0.703326
551	USV	TRUE	0.927113	383.418	383.427	0.0088	65.8875	63.9578	68.1808	4.22307	1.39692	-501.985	1.02694	-62.9772	0.782053
552	USV	TRUE	0.604105	383.515	383.524	0.0092	78.5899	77.0961	81.096	3.99992	1.59537	-424.971	1.01599	-74.597	0.586977
553	USV	TRUE	0.787631	383.774	383.777	0.0028	72.792	71.3299	74.9221	3.59221	1.23095	-1247.59	1.00533	-67.7858	0.708871
554	USV	TRUE	0.683567	383.897	383.907	0.01	73.1271	70.4066	73.2274	2.82078	0.941957	-270.451	1.05441	-61.8071	0.662411
555	USV	TRUE	0.773505	384.105	384.112	0.0068	80.2504	63.7098	81.5103	17.8004	6.08756	-2613.04	1.21237	-70.8638	0.652301
556	USV	TRUE	0.79727	401.197	401.215	0.018	66.699	66.5111	67.6738	1.16276	0.437017	38.42	1.02944	-71.3406	0.605941
557	USV	TRUE	0.740166	401.403	401.407	0.0048	65.5398	64.1445	67.0761	2.93166	0.968236	-620.363	1.00719	-58.6663	0.846736
558	USV	TRUE	0.937052	401.471	401.506	0.0344	79.4191	78.205	83.3051	5.1001	2.22429	134.088	1.0414	-69.2044	0.720739
559	USV	TRUE	0.890543	401.674	401.68	0.0064	72.7047	71.5428	82.188	10.6452	4.57007	-1686.48	1.01488	-69.8133	0.766522
560	USV	TRUE	0.935857	401.778	401.8	0.0216	65.0188	64.8098	65.6748	0.865028	0.378623	-34.652	1.00154	-66.0105	0.761749
561	USV	TRUE	0.752883	401.905	401.911	0.0056	82.0371	81.3098	84.1449	2.83517	1.06121	-564.729	1.0642	-69.9339	0.708762
562	USV	TRUE	0.730587	401.988	402.076	0.0884	65.4128	61.5211	68.0146	6.49342	2.01932	-30.9791	1.0811	-69.0844	0.589924
563	USV	TRUE	0.754235	403.041	403.054	0.0128	64.7762	64.1196	65.1107	0.991075	0.331048	-45.291	1.04156	-78.2339	0.496475
564	USV	TRUE	0.628377	403.482	403.497	0.0152	73.0685	69.2955	77.6123	8.31683	4.05066	660.107	1.08259	-81.9256	0.412064
565	USV	TRUE	0.745654	404.668	404.674	0.006	68.3043	67.3299	68.4903	1.16042	0.526639	-194.42	1.00039	-68.946	0.48085
566	USV	TRUE	0.767704	405.623	405.646	0.0232	84.2077	82.4593	88.2702	5.8109	1.55707	-158.066	1.29619	-74.7629	0.531106
567	USV	TRUE	0.908475	406.092	406.108	0.0164	83.9628	81.5581	85.2317	3.6736	1.11339	-210.488	1.10444	-69.566	0.659663
568	USV	TRUE	0.719126	406.702	406.704	0.0024	69.8474	69.5802	69.9809	0.400784	0.146947	-166.993	1.00302	-68.5842	0.529976
569	USV	TRUE	0.720764	407.087	407.144	0.0572	69.7844	67.1087	72.2535	5.14474	1.70427	-70.0701	1.01325	-64.872	0.529298
570	USV	TRUE	0.75238	408.137	408.146	0.0084	77.1915	73.9945	79.4113	5.4168	2.50279	-590.729	1.0885	-75.7216	0.534224
571	USV	TRUE	0.663325	409.024	409.033	0.0088	69.3729	68.619	71.7542	3.1352	1.21479	319.736	1.29325	-75.0066	0.450882
572	USV	TRUE	0.829428	409.505	409.511	0.006	65.6124	65.3569	66.638	1.28111	0.507434	-205.678	1.00168	-69.3863	0.649041
573	USV	TRUE	0.80468	450.777	450.804	0.0268	72.9915	68.5421	78.8284	10.2862	2.83086	38.1805	1.25607	-77.4496	0.545624
574	USV	TRUE	0.833779	452.87	452.903	0.0336	78.2351	76.0842	80.6275	4.54333	1.49318	-65.5901	1.12882	-71.9924	0.598136
575	USV	TRUE	0.966979	452.994	453.035	0.0408	78.6759	77.5485	83.0675	5.51893	2.18242	117.109	1.02314	-73.6424	0.635429
576	USV	TRUE	0.892813	453.837	453.898	0.0612	70.6792	70.2558	74.3874	4.13162	1.96589	62.9921	1.00375	-74.1954	0.532302
577	USV	TRUE	0.947182	454.096	454.11	0.0144	63.2507	61.8226	64.6963	2.87365	0.92194	-29.8889	1.09924	-71.6396	0.586315
578	USV	TRUE	0.76081	454.272	454.316	0.0444	82.1522	76.1479	84.752	8.6041	2.82247	-120.987	1.05949	-73.2245	0.602618
579	USV	TRUE	0.613352	455.506	455.514	0.008	67.1887	66.7528	68.9661	2.21333	0.956745	-278.233	1.06834	-69.1995	0.590364
580	USV	TRUE	0.726046	455.882	455.884	0.002	81.2617	80.8119	82.041	1.22907	0.457432	602.448	1.01262	-75.1965	0.643924
581	USV	TRUE	0.780124	455.987	456.026	0.0388	80.7689	73.4866	83.1254	9.63879	3.61774	-191.402	1.04487	-73.5041	0.530581
582	USV	TRUE	0.802315	456.11	456.122	0.0112	70.5647	70.2543	86.4955	16.2412	8.009	-1480.75	1.05223	-72.3208	0.534311
583	USV	TRUE	0.737152	457.571	457.572	0.0016	80.594	78.9107	81.0304	2.1197	0.887173	1324.81	1.05854	-77.7172	0.518402
584	USV	TRUE	0.776587	482.864	482.867	0.0028	74.508	74.508	74.508	0	3.07674e-15	-8.75942e-14	1	-75.6579	0.535313
585	USV	TRUE	0.824767	483.127	483.135	0.0084	63.833	63.6639	64.0022	0.338341	0.165524	42.6268	1.00007	-69.9674	0.640331
586	USV	TRUE	0.930326	483.229	483.284	0.0552	66.3952	65.8527	67.5655	1.71285	0.573442	-6.60559	1.01246	-67.1832	0.708371
587	USV	TRUE	0.696148	483.5	483.511	0.0116	65.8592	65.8552	66.5101	0.654947	0.251628	-59.3433	1.00137	-74.8498	0.529851
588	USV	TRUE	0.835699	483.646	483.7	0.054	65.2714	63.992	67.2604	3.26834	1.10667	-34.434	1.02134	-71.721	0.546602
589	USV	TRUE	0.651357	483.79	483.796	0.0056	66.0791	63.9163	66.863	2.94668	0.979817	-495.281	1.09357	-76.3659	0.589343
590	USV	TRUE	0.912637	483.853	483.854	0.0016	62.3793	62.3793	62.3793	1.42109e-14	9.05768e-15	1.80038e-11	1	-65.9405	0.702029
591	USV	TRUE	0.926531	483.979	483.986	0.0068	67.8005	65.627	67.8182	2.19119	0.975798	-343.019	1.01455	-75.7388	0.434981
592	USV	TRUE	0.719164	484.262	484.264	0.002	76.7152	76.2253	77.1783	0.952975	0.366077	488.574	1.00178	-77.926	0.48973
593	USV	TRUE	0.602006	484.544	484.568	0.0236	58.3025	56.7838	61.2108	4.42708	1.65305	-188.834	1.00609	-79.2443	0.402228
594	USV	TRUE	0.737268	484.665	484.668	0.0032	70.3601	70.0484	70.7164	0.667973	0.291299	-256.675	1.0241	-74.898	0.665013
595	USV	TRUE	0.851026	485.169	485.171	0.0016	80.3488	80.1261	80.7496	0.623441	0.249933	389.651	1.00816	-73.4281	0.662257
596	USV	TRUE	0.822719	485.29	485.292	0.002	77.5343	77.2716	78.4294	1.15782	0.42199	518.474	1.06719	-72.1388	0.693714
597	USV	TRUE	0.715559	491.173	491.208	0.0348	69.9688	66.9568	70.8692	3.91241	1.82592	95.8985	1.02155	-74.2116	0.641648
598	USV	TRUE	0.638934	491.813	491.824	0.0116	79.8682	74.495	85.5362	11.0412	4.81827	944.048	1.00077	-79.7704	0.496249
599	USV	TRUE	0.759618	492.079	492.092	0.0136	74.7426	73.5863	75.551	1.96466	0.576192	20.1117	1.08349	-74.8571	0.610699
600	USV	TRUE	0.794138	502.429	502.452	0.0228	76.0096	75.3415	77.5785	2.23701	0.761176	70.3275	1.04091	-68.6697	0.646988
601	USV	TRUE	0.671302	502.782	502.785	0.0024	68.2132	65.0737	69.0964	4.02268	1.44646	1308.11	1.4803	-76.4093	0.562708
602	USV	TRUE	0.716002	502.958	502.96	0.0016	67.5977	67.3751	67.9985	0.623441	0.249933	-389.651	1.00816	-66.9485	0.539668
603	USV	TRUE	0.678672	503.209	503.223	0.0144	71.7047	64.6734	74.6036	9.93017	4.04483	534.903	1.42063	-78.7142	0.406745
604	USV	TRUE	0.648106	503.328	503.334	0.0064	67.5685	66.7986	67.9341	1.13555	0.334847	38.6793	1.12289	-70.5735	0.599041
605	USV	TRUE	0.621022	503.661	503.686	0.0252	75.0165	71.1122	84.7529	13.6406	5.30845	449.647	1.3138	-80.2925	0.494855
606	USV	TRUE	0.72759	503.913	503.959	0.0464	66.6631	65.1357	69.0739	3.93816	1.20765	-65.3843	1.06108	-65.7232	0.53632
607	USV	TRUE	0.776691	504.127	504.132	0.0052	78.2558	77.2643	79.6569	2.39258	1.0775	489.395	1.01236	-70.9602	0.650893
608	USV	TRUE	0.806187	504.316	504.34	0.0236	92.3704	92.2039	102.509	10.3046	4.15015	444.845	1.00224	-74.4641	0.546228
609	USV	TRUE	0.932308	506.613	506.614	0.0016	85.2325	84.9564	87.1207	2.16423	0.891854	1246.88	1.17513	-71.0991	0.697353
610	USV	TRUE	0.794487	506.743	506.756	0.0124	69.4908	66.8378	70.1405	3.30276	1.18992	-276.067	1.04662	-65.1478	0.794249
611	USV	TRUE	0.853418	506.83	506.834	0.004	80.643	79.613	82.6029	2.98988	0.953672	749.178	1.00032	-73.2738	0.651151
612	USV	TRUE	0.826819	506.924	506.926	0.0024	75.3788	74.8444	75.4975	0.653129	0.237269	222.658	1.06785	-69.4952	0.634356
613	USV	TRUE	0.746217	507.216	507.219	0.0028	80.6783	79.8842	81.8733	1.98907	0.729714	738.658	1.0124	-65.9006	0.8149
614	USV	TRUE	0.861024	507.311	507.368	0.0564	78.0201	67.0376	78.6812	11.6436	5.62424	-203.491	1.01644	-67.3513	0.66655
615	USV	TRUE	0.718842	507.447	507.493	0.0456	65.9833	60.6304	67.7142	7.08383	2.9152	-136.353	1.06272	-77.5778	0.532349
616	USV	TRUE	0.788007	507.567	507.584	0.0168	73.4826	72.8002	82.4932	9.69294	4.55516	-553.233	1.18289	-71.4873	0.678734
617	USV	TRUE	0.879719	507.877	507.882	0.0044	78.1407	75.5241	78.5785	3.0544	1.2435	706.621	1.00179	-70.5931	0.720813
618	USV	TRUE	0.666186	508.016	508.018	0.0028	69.4956	69.4659	69.7331	0.267189	0.0891293	-67.1507	1.01361	-64.8303	0.648467
619	USV	TRUE	0.942935	508.15	508.214	0.0636	75.7804	69.1548	79.0117	9.85685	3.2786	155.83	1.02295	-67.4221	0.591094
620	USV	TRUE	0.728307	508.317	508.337	0.0204	68.4747	67.9984	70.8071	2.80872	1.17611	-141.161	1.01909	-65.1975	0.640337
621	USV	TRUE	0.827802	508.436	508.442	0.006	68.7294	68.4103	69.9837	1.57345	0.452131	174.688	1.12295	-70.9004	0.598008
622	USV	TRUE	0.637177	508.655	508.663	0.008	65.4081	65.401	66.6515	1.25056	0.557611	-165.476	1.00333	-75.8137	0.484937
623	USV	TRUE	0.736425	508.939	508.941	0.0016	106.608	104.399	107.391	2.99252	1.22894	-1870.32	1.02557	-76.6578	0.600801
624	USV	TRUE	0.912753	509.031	509.033	0.0016	78.843	78.3175	79.1903	0.872818	0.347517	545.511	1.00577	-73.2793	0.666456
625	USV	TRUE	0.896899	509.503	509.512	0.0092	80.1964	76.6275	82.7532	6.12576	2.23374	655.166	1.01149	-74.2002	0.648669
626	USV	TRUE	0.804874	509.89	509.908	0.0184	70.302	69.8684	73.5376	3.66927	1.7983	-198.517	1.02243	-74.8845	0.640236
627	USV	TRUE	0.633452	512.353	512.355	0.002	71.053	70.5498	71.2712	0.721411	0.294569	-374.701	1.0422	-64.2599	0.757931
628	USV	TRUE	0.992067	512.431	512.846	0.415	71.9039	69.2893	82.5314	13.2421	3.65756	-18.5098	1.4577	-73.3617	0.493221
629	USV	TRUE	0.995243	512.837	512.846	0.0084	68.2837	67.3061	72.4455	5.13936	1.90738	599.726	1.00397	-71.2914	0.638339
630	USV	TRUE	0.608576	513.098	513.113	0.0156	74.658	64.751	89.6638	24.9128	8.27897	652.628	2.21888	-79.1468	0.46417
631	USV	TRUE	0.668824	547.781	547.782	0.0016	81.4375	81.1436	82.2658	1.12219	0.460853	-701.372	1.03705	-78.5102	0.556171
632	USV	TRUE	0.721915	548.073	548.106	0.0336	61.817	61.5568	62.299	0.742258	0.264755	9.48031	1.00451	-70.5186	0.474066
633	USV	TRUE	0.763336	548.237	548.239	0.002	65.3401	65.064	65.6162	0.552191	0.182612	-227.747	1.03518	-65.1004	0.675195
634	USV	TRUE	0.777894	548.385	548.387	0.002	65.3151	64.9856	65.6447	0.659067	0.266714	-353.708	1.00734	-61.6903	0.703289
635	USV	TRUE	0.776341	548.512	548.513	0.0016	62.3234	62.1008	62.7242	0.623441	0.249933	-389.651	1.00816	-67.5298	0.694683
636	USV	TRUE	0.621674	548.92	548.923	0.0028	78.1151	74.6205	78.3578	3.73739	1.43641	1283.91	1.10179	-75.2814	0.542165
637	USV	TRUE	0.86348	549.69	549.692	0.0016	71.9652	71.8672	72.2413	0.374065	0.153618	-233.791	1.01068	-69.6301	0.599162
638	USV	TRUE	0.600837	554.561	554.586	0.0252	69.2888	66.0484	71.3037	5.25524	2.0501	169.862	1.1139	-73.0641	0.489398
639	USV	TRUE	0.816459	554.901	554.946	0.0444	69.0008	63.79	70.2319	6.44189	2.18877	-86.8506	1.16915	-71.14	0.486974
640	USV	TRUE	0.87059	555.059	555.089	0.0292	67.1496	64.8827	70.8316	5.94892	1.69795	-204.226	1.00414	-72.1381	0.645919
641	USV	TRUE	0.93499	555.224	555.238	0.0144	70.0866	68.387	70.702	2.315	0.577094	109.203	1.08093	-62.4507	0.83905
642	USV	TRUE	0.743523	555.319	555.323	0.004	64.9116	64.3327	65.253	0.920318	0.313532	-232.947	1.00842	-76.4537	0.411665
643	USV	TRUE	0.894259	575.575	575.596	0.0204	78.534	77.1124	82.435	5.32259	1.87981	-104.223	1.12736	-69.0264	0.590247
644	USV	TRUE	0.612961	577.499	577.522	0.0232	72.4087	71.7202	78.3484	6.62825	3.1778	-310.703	1.0294	-76.4822	0.540836
645	USV	TRUE	0.644573	587.845	587.851	0.0068	72.6052	69.0838	75.8601	6.7763	3.26186	-1128	1.29139	-72.269	0.66086
646	USV	TRUE	0.67662	595.987	595.991	0.0036	64.6345	64.5974	64.9982	0.400784	0.137736	-97.8344	1.01083	-64.617	0.587524
647	USV	TRUE	0.731326	596.113	596.12	0.0076	71.3219	70.9508	72.3832	1.43243	0.385302	76.7862	1.08058	-64.1889	0.800745
648	USV	TRUE	0.820411	596.268	596.275	0.0072	75.0084	73.7386	75.0688	1.33026	0.681276	187.487	1.00157	-66.1367	0.637363
649	USV	TRUE	0.777927	596.478	596.481	0.0028	73.0752	71.6428	73.5577	1.91486	0.723291	698.014	1.09816	-72.1918	0.684611
						0.0176237
