# Supplementary material for: Bazedoxifene reverses sexually dimorphic autistic-like abnormalities in biallelic MDGA1-mutant mice
Source: EMBO Mol Med. 2026 Mar 20;18(4):1358–98. doi: 10.1038/s44321-026-00402-y (PMC13084050; doi:10.1038/s44321-026-00402-y)
Supplement: Supplementary file 20 — Source data Fig. 7 [file 44321_2026_402_MOESM20_ESM.zip › Panel I and J/Batch2/WT_sham_NT1.xlsx]

## Sheet: Sheet1
ID	Label	Accepted	Score	Begin Time (s)	End Time (s)	Call Length (s)	Principal Frequency (kHz)	Low Freq (kHz)	High Freq (kHz)	Delta Freq (kHz)	Frequency Standard Deviation (kHz)	Slope (kHz/s)	Sinuosity	Mean Power (dB/Hz)	Tonality
1	USV	TRUE	0.722	11.2945	11.3001	0.0056	70.5636	69.957	75.3375	5.38049	1.77208	-740.661	1.13448	-75.7817	0.544539
2	USV	TRUE	0.603427	11.4009	11.4481	0.0472	78.1188	73.4958	79.3397	5.84386	1.95024	-105.953	1.01953	-76.1514	0.539326
3	USV	TRUE	0.782045	12.0912	12.098	0.0068	76.6479	70.0755	77.2515	7.17596	2.7183	-1127.04	1.11422	-72.4504	0.653854
4	USV	TRUE	0.921932	12.4904	12.4928	0.0024	78.4475	78.2322	78.5143	0.282033	0.100127	83.4966	1.01988	-69.6568	0.690541
5	USV	TRUE	0.97837	12.5872	12.6364	0.0492	71.4456	68.1316	73.0703	4.93871	1.44907	6.12957	1.1054	-65.7842	0.724009
6	USV	TRUE	0.856619	12.7284	12.7348	0.0064	73.4225	72.8967	75.3225	2.42574	0.942829	436.86	1.06377	-70.9744	0.596867
7	USV	TRUE	0.710071	13.0855	13.0899	0.0044	74.3498	68.8056	78.0673	9.26169	2.82215	-1928.05	1.02194	-72.2467	0.603362
8	USV	TRUE	0.776511	13.1807	13.2275	0.0468	69.4763	68.286	77.4458	9.15985	3.11909	-132.2	1.04405	-74.5454	0.601386
9	USV	TRUE	0.831078	13.4091	13.4119	0.0028	72.5918	71.7987	73.1339	1.33517	0.539073	-32.1362	1.61302	-71.8135	0.625285
10	USV	TRUE	0.727977	13.8647	13.9115	0.0468	80.8362	63.1993	82.9218	19.7225	8.40817	-425.822	1.06648	-74.8862	0.579691
11	USV	TRUE	0.632629	14.0319	14.0771	0.0452	77.4165	67.0124	78.5767	11.5643	4.05344	-94.3518	1.16657	-74.0824	0.489077
12	USV	TRUE	0.944744	14.1527	14.2247	0.072	78.3673	70.2919	81.6485	11.3566	4.88026	-131.614	1.04102	-70.8238	0.668524
13	USV	TRUE	0.855065	14.3075	14.3167	0.0092	73.8942	72.627	75.4825	2.85547	0.642782	-210.955	1.05861	-74.0557	0.60347
14	USV	TRUE	0.968491	14.4327	14.4359	0.0032	67.7681	67.7681	67.7681	0	4.10232e-15	-1.49922e-13	1	-68.3118	0.701217
15	USV	TRUE	0.656588	14.7635	14.7715	0.008	69.482	69.2685	73.4144	4.14593	1.40766	-273.147	1.28617	-69.0254	0.657226
16	USV	TRUE	0.90994	14.9019	14.9203	0.0184	80.8866	68.7787	81.0802	12.3015	6.2777	-673.824	1.00872	-74.1861	0.607334
17	USV	TRUE	0.701237	15.0462	15.0554	0.0092	70.08	69.1191	71.7224	2.60333	1.05045	-186.775	1.12881	-71.4618	0.661465
18	USV	TRUE	0.616043	15.1326	15.1486	0.016	75.3949	71.0444	82.7367	11.6924	3.68142	-757.513	1.04323	-62.3154	0.788592
19	USV	TRUE	0.978241	15.7302	15.7622	0.032	83.2898	73.6356	83.4888	9.85317	4.12867	236.473	1.33678	-66.5897	0.71551
20	USV	TRUE	0.731425	15.843	15.845	0.002	76.6258	74.7733	78.1755	3.40221	1.44341	-1894.5	1.0222	-71.9066	0.70894
21	USV	TRUE	0.899237	15.9998	16.003	0.0032	71.9162	69.8751	80.2658	10.3907	3.65893	-2899.19	1.46772	-63.9256	0.727229
22	USV	TRUE	0.838525	16.1397	16.1417	0.002	67.3277	66.8779	67.7775	0.899537	0.320169	-425.594	1.00633	-60.781	0.790982
23	USV	TRUE	0.856628	16.3345	16.3365	0.002	80.6334	80.4419	80.8516	0.40969	0.159561	-62.9803	1.1266	-70.0621	0.706512
24	USV	TRUE	0.966209	16.4825	16.4849	0.0024	90.4233	90.1561	91.2917	1.13555	0.427518	473.147	1.03611	-63.5139	0.725777
25	USV	TRUE	0.966621	16.5857	16.6421	0.0564	69.147	68.3455	78.8891	10.5436	3.7911	-185.195	1.0015	-61.7647	0.717007
26	USV	TRUE	0.851979	16.7309	16.7409	0.01	77.663	69.8356	79.7207	9.88515	4.45189	-969.512	1.00652	-66.1709	0.790927
27	USV	TRUE	0.872003	16.8541	16.8577	0.0036	72.6363	70.8476	74.5883	3.74065	1.28027	-1056.39	1.00188	-64.7203	0.810119
28	USV	TRUE	0.798437	16.9933	17.0029	0.0096	73.2624	61.0026	82.6268	21.6242	5.89179	388.54	4.45645	-66.7467	0.651036
29	USV	TRUE	0.789504	17.0924	17.0988	0.0064	73.5334	71.7985	78.0088	6.2103	2.18118	-826.183	1.08061	-59.8346	0.777531
30	USV	TRUE	0.750918	17.1972	17.2064	0.0092	70.29	69.2732	73.1994	3.9262	1.28355	-438.506	1.05061	-60.9416	0.780958
31	USV	TRUE	0.991159	17.2864	17.2948	0.0084	73.3461	73.1272	73.809	0.681856	0.248746	-73.8552	1.02355	-63.5077	0.836923
32	USV	TRUE	0.702951	17.4632	17.466	0.0028	67.5884	67.4622	67.8408	0.378518	0.140583	-26.5069	1.06429	-61.0055	0.70831
33	USV	TRUE	0.770192	17.5872	17.5888	0.0016	81.0918	78.4733	81.5727	3.09939	1.2541	-1636.53	1.33984	-62.2648	0.860692
34	USV	TRUE	0.822834	17.8404	17.8424	0.002	75.2519	69.5919	79.095	9.50303	3.83697	-5065.78	1.00286	-75.7362	0.616247
35	USV	TRUE	0.71113	18.124	18.1292	0.0052	92.5718	92.3761	92.5864	0.210268	0.0882867	43.2763	1.00415	-75.5009	0.619524
36	USV	TRUE	0.950392	18.3372	18.3476	0.0104	76.5866	72.1557	77.6405	5.4848	1.45713	-225.104	1.34693	-63.4017	0.804708
37	USV	TRUE	0.998258	18.458	18.4648	0.0068	74.5774	73.0336	78.2866	5.25299	1.43828	-723.586	1.03695	-64.1679	0.777453
38	USV	TRUE	0.961912	18.5308	18.5344	0.0036	79.4384	72.1426	81.7466	9.60397	3.28922	-2609.59	1.01865	-65.0412	0.77299
39	USV	TRUE	0.633062	18.9724	18.9812	0.0088	94.53	92.0309	94.6822	2.65128	1.11649	-343.361	1.11753	-70.6047	0.652428
40	USV	TRUE	0.80603	19.3019	19.3063	0.0044	79.8518	79.7776	81.403	1.6254	0.563274	-339.696	1.07509	-67.946	0.720367
41	USV	TRUE	0.643704	19.3995	19.4027	0.0032	105.944	105.803	106.419	0.616019	0.204646	-91.2278	1.08123	-70.7954	0.647059
42	USV	TRUE	0.706649	19.5627	19.5655	0.0028	107.169	106.983	108.067	1.0836	0.398065	369.329	1.06897	-73.3546	0.648157
43	USV	TRUE	0.7239	19.7503	19.8127	0.0624	68.5769	67.4086	74.1284	6.71977	2.47302	85.4143	1.04463	-69.0681	0.66022
44	USV	TRUE	0.832278	19.9479	19.9495	0.0016	76.1601	74.7796	76.6499	1.87032	0.768088	-1168.95	1.03658	-71.733	0.646363
45	USV	TRUE	0.745722	20.0826	20.1106	0.028	74.7971	67.9498	74.9229	6.97315	3.12371	-250.915	1.00704	-70.6428	0.600021
46	USV	TRUE	0.891095	20.195	20.2086	0.0136	71.3195	70.654	76.4956	5.84167	1.87507	-340.864	1.12193	-73.8603	0.653336
47	USV	TRUE	0.617558	20.2578	20.2598	0.002	76.4518	75.2005	77.8991	2.69861	0.961574	-1276.78	1.00831	-74.9947	0.67232
48	USV	TRUE	0.665745	20.3446	20.3866	0.042	68.8003	67.3232	76.7503	9.42701	4.23979	-193.851	1.05351	-77.0385	0.488452
49	USV	TRUE	0.893033	20.4914	20.4938	0.0024	66.638	66.638	66.638	1.42109e-14	3.07674e-15	-1.87515e-12	1	-74.1174	0.585311
50	USV	TRUE	0.904703	20.659	20.6834	0.0244	78.4836	69.0967	87.8546	18.7578	9.75776	-809.989	1.03417	-68.6678	0.664678
51	USV	TRUE	0.887107	21.2038	21.2066	0.0028	79.4909	74.1768	83.0683	8.89146	3.02856	-3065.96	1.00176	-71.4086	0.635296
52	USV	TRUE	0.924713	21.6038	21.6062	0.0024	77.7054	73.7643	79.5757	5.81136	2.13615	-2421.4	1.00906	-76.3368	0.546595
53	USV	TRUE	0.948703	21.7798	21.8278	0.048	74.7557	71.475	77.1247	5.64977	2.12911	-90.2775	1.03364	-71.8836	0.640657
54	USV	TRUE	0.777308	21.9198	21.9314	0.0116	72.9109	72.6154	72.9126	0.297186	0.111279	-13.3003	1.00337	-76.8868	0.601287
55	USV	TRUE	0.679538	22.0218	22.0314	0.0096	73.3141	70.8763	77.9232	7.0469	2.24825	-708.848	1.05086	-71.7588	0.605064
56	USV	TRUE	0.887058	22.2465	22.2685	0.022	67.7023	65.4619	69.3203	3.85837	1.14019	-155.232	1.01053	-71.3393	0.72027
57	USV	TRUE	0.890519	22.3557	22.3593	0.0036	80.9384	80.8009	81.1015	0.300588	0.100597	-37.251	1.01931	-71.9403	0.663651
58	USV	TRUE	0.919084	22.4369	22.4385	0.0016	73.3041	73.1438	74.1591	1.01532	0.428059	623.441	1.08105	-62.0021	0.846367
59	USV	TRUE	0.871231	22.5605	22.5749	0.0144	69.4726	67.0244	69.9014	2.87698	1.41288	-205.311	1.00298	-65.7324	0.791969
60	USV	TRUE	0.910405	22.6965	22.6985	0.002	48.1014	46.5027	48.5245	2.02173	0.707851	-599.267	1.44769	-67.3765	0.714161
61	USV	TRUE	0.934528	22.8961	22.9241	0.028	72.4347	70.6824	81.5968	10.9144	4.02801	-219.826	1.43813	-69.8881	0.656315
62	USV	TRUE	0.918623	22.9989	23.0153	0.0164	71.3037	70.9666	71.6507	0.684169	0.226003	-32.9595	1.0064	-68.1196	0.714867
63	USV	TRUE	0.648398	23.0348	23.1212	0.0864	83.3655	71.4904	102.054	30.5635	5.40265	-46.091	6.9021	-92.9579	0.216306
64	USV	TRUE	0.638262	23.1704	23.1728	0.0024	73.4545	72.9869	73.7217	0.73477	0.267807	306.154	1.00557	-69.3433	0.722599
65	USV	TRUE	0.662968	23.268	23.2696	0.0016	70.1308	69.8815	70.2021	0.320627	0.129065	155.86	1.04572	-69.1525	0.719515
66	USV	TRUE	0.79491	23.56	23.5628	0.0028	70.3568	67.8333	79.3373	11.504	4.26111	-4117.4	1.05381	-65.6228	0.770785
67	USV	TRUE	0.950631	23.6812	23.7328	0.0516	75.0486	70.0678	79.4601	9.3923	3.2266	39.6755	1.28962	-69.2932	0.724671
68	USV	TRUE	0.810269	23.8284	23.8328	0.0044	72.9324	70.4093	73.5238	3.11447	1.12369	-650.997	1.10204	-71.9841	0.654544
69	USV	TRUE	0.795332	23.9644	23.9688	0.0044	72.3994	70.8075	73.065	2.25751	0.902995	-567.159	1.01549	-66.1139	0.710209
70	USV	TRUE	0.974973	24.118	24.1448	0.0268	58.0335	49.585	66.2766	16.6916	8.56818	667.829	1.04384	-64.4543	0.712517
71	USV	TRUE	0.947674	24.2884	24.2912	0.0028	68.0131	66.5881	70.2397	3.65159	1.34223	-1357.15	1.01226	-71.0535	0.710859
72	USV	TRUE	0.998314	24.38	24.3828	0.0028	54.2938	52.7945	54.7465	1.95197	0.723389	-703.315	1.06202	-66.0068	0.699285
73	USV	TRUE	0.880714	24.6068	24.61	0.0032	71.6408	70.7848	72.4967	1.71188	0.830591	-603.309	1.02588	-68.5021	0.706542
74	USV	TRUE	0.770139	24.7296	24.7348	0.0052	72.7299	72.102	74.2951	2.19309	1.04784	-409.955	1.01577	-66.4681	0.705707
75	USV	TRUE	0.797777	24.82	24.844	0.024	74.4704	66.8339	82.9666	16.1327	5.39782	-499.989	1.11473	-77.4325	0.493203
76	USV	TRUE	0.918853	24.9164	24.918	0.0016	74.1397	73.7656	76.7581	2.99252	1.2312	-1714.46	1.18871	-72.5497	0.702232
77	USV	TRUE	0.734383	25.0808	25.0824	0.0016	70.0777	68.5815	70.5052	1.92376	0.774388	-935.162	1.43137	-74.4825	0.546059
78	USV	TRUE	0.814982	25.1415	25.1467	0.0052	69.1858	68.7674	69.9297	1.16231	0.38152	-215.7	1.00464	-70.1835	0.662175
79	USV	TRUE	0.783824	25.2511	25.2563	0.0052	72.6128	71.2874	73.9382	2.65085	1.35544	-554.332	1.01477	-75.8013	0.52652
80	USV	TRUE	0.756147	25.9271	25.9311	0.004	73.2226	72.614	73.2523	0.638285	0.204718	120.944	1.03114	-68.1861	0.716929
81	USV	TRUE	0.63331	26.0487	26.0523	0.0036	70.7122	69.4354	70.8451	1.4097	0.674903	-400.784	1.01048	-72.1692	0.63056
82	USV	TRUE	0.685806	26.1446	26.169	0.0244	73.1646	65.8314	77.8164	11.985	5.46074	-491.689	1.00021	-78.7947	0.476017
83	USV	TRUE	0.877343	26.2366	26.255	0.0184	75.9193	72.7222	79.3073	6.58513	2.00436	-38.9847	1.43165	-76.093	0.588255
84	USV	TRUE	0.938668	26.557	26.5598	0.0028	65.2648	64.8269	65.4355	0.608598	0.216448	213.822	1.00844	-72.7344	0.498288
85	USV	TRUE	0.852929	26.777	26.795	0.018	70.8572	67.7596	72.7652	5.00556	1.50629	-286.209	1.01515	-66.995	0.711267
86	USV	TRUE	0.904311	26.9114	26.9142	0.0028	73.7816	72.3195	80.8622	8.54263	3.13262	-2910.45	1.19004	-69.0573	0.743379
87	USV	TRUE	0.813012	27.051	27.053	0.002	80.0245	79.4768	82.6296	3.15283	1.21518	-1423.74	1.22635	-75.1377	0.636878
88	USV	TRUE	0.803462	27.1418	27.1518	0.01	72.0724	70.6908	72.5553	1.86448	0.630134	173.486	1.01719	-66.0725	0.786068
89	USV	TRUE	0.65613	27.4582	27.4602	0.002	76.079	75.5758	76.2972	0.721411	0.294569	-374.701	1.0422	-71.5988	0.665764
90	USV	TRUE	0.780374	28.5685	28.5705	0.002	73.4573	73.4573	73.4573	1.42109e-14	5.50384e-15	-7.11695e-12	1	-70.5142	0.511319
91	USV	TRUE	0.687693	28.6473	28.6489	0.0016	78.1125	75.8681	78.7538	2.88564	1.16158	-1402.74	1.50554	-70.427	0.706368
92	USV	TRUE	0.92849	28.8181	28.8197	0.0016	71.0599	67.9426	71.6833	3.74065	1.58947	-2337.91	1.06268	-70.9559	0.711937
93	USV	TRUE	0.628219	28.9229	28.9277	0.0048	77.6975	73.1701	78.4545	5.28441	1.55854	-553.853	1.42128	-72.4137	0.664691
94	USV	TRUE	0.908497	28.9929	28.9961	0.0032	74.2585	69.6049	75.6909	6.08598	2.28299	-1988.46	1.11412	-68.2067	0.731736
95	USV	TRUE	0.956654	29.3296	29.4164	0.0868	73.3943	68.5827	85.4342	16.8515	5.49714	34.1368	1.1698	-68.8911	0.6579
96	USV	TRUE	0.745392	29.4556	29.4588	0.0032	66.7238	65.6995	69.2843	3.58479	1.3904	-1209.15	1.15408	-71.4788	0.730972
97	USV	TRUE	0.761889	29.6084	29.6108	0.0024	67.5771	66.9834	70.917	3.93362	1.47888	-1558.6	1.13269	-65.0227	0.802678
98	USV	TRUE	0.752593	29.7124	29.7828	0.0704	76.333	68.2579	78.4317	10.1738	4.14822	-83.1307	1.11711	-63.5698	0.790633
99	USV	TRUE	0.970427	29.9124	29.9148	0.0024	70.8126	69.6325	78.7615	9.12896	3.42116	-3534.69	1.16645	-62.7201	0.78063
100	USV	TRUE	0.805552	30.0328	30.0356	0.0028	74.7539	70.6867	79.0883	8.40162	3.25688	-3293.92	1.0044	-62.8615	0.797809
101	USV	TRUE	0.949666	30.366	30.3676	0.0016	80.8233	80.4225	81.0459	0.623441	0.249933	389.651	1.00816	-66.9781	0.76134
102	USV	TRUE	0.84054	30.942	30.9436	0.0016	111.262	111.262	111.262	1.42109e-14	6.40475e-15	7.60486e-12	1	-75.4685	0.529142
103	USV	TRUE	0.653341	31.8515	31.8575	0.006	96.8496	94.1269	98.4102	4.28326	1.86394	745.631	1.02352	-78.0279	0.540856
104	USV	TRUE	0.954129	32.0119	32.0231	0.0112	74.2137	68.518	76.1086	7.59059	1.81618	426.006	1.42576	-68.7864	0.737306
105	USV	TRUE	0.954133	32.1094	32.1614	0.052	76.5847	74.4636	79.06	4.59632	1.51834	12.3367	1.07863	-70.7368	0.707806
106	USV	TRUE	0.911345	32.2498	32.2598	0.01	69.1883	68.8188	77.8552	9.03647	2.46646	-558.655	1.2711	-66.7077	0.720567
107	USV	TRUE	0.956018	32.3902	32.3922	0.002	84.8843	84.1317	86.2425	2.11079	0.768825	-1007.05	1.01645	-68.7183	0.775708
108	USV	TRUE	0.875555	32.5414	32.5438	0.0024	83.8276	83.3971	83.9612	0.564066	0.200254	-166.993	1.07187	-68.3358	0.713105
109	USV	TRUE	0.979276	32.663	32.677	0.014	70.4296	67.7355	70.4859	2.75041	1.40063	-221.362	1.01144	-58.607	0.831752
110	USV	TRUE	0.923649	32.8466	32.8546	0.008	69.7488	64.3965	71.4185	7.02199	2.76683	-858.471	1.00725	-70.2279	0.63872
111	USV	TRUE	0.869503	32.917	32.9354	0.0184	78.799	68.1287	79.4136	11.2849	5.14722	600.886	1.06494	-71.0099	0.647273
112	USV	TRUE	0.955288	33.1202	33.207	0.0868	72.2076	70.8157	74.7907	3.97502	1.23705	25.5493	1.01653	-67.9583	0.59306
113	USV	TRUE	0.889903	33.309	33.311	0.002	78.0028	77.553	78.7821	1.22907	0.457432	-602.448	1.01262	-74.1645	0.645292
114	USV	TRUE	0.826443	33.5158	33.5174	0.0016	74.614	72.5477	77.0365	4.48878	1.7763	-2805.49	1.00026	-75.2365	0.680666
115	USV	TRUE	0.895179	33.6062	33.6266	0.0204	74.0509	69.5335	78.3155	8.78201	4.66701	434.446	1.00152	-72.3458	0.700266
116	USV	TRUE	0.907564	33.7294	33.731	0.0016	74.4813	74.232	74.5526	0.320627	0.129065	-155.86	1.04572	-57.5073	0.837697
117	USV	TRUE	0.97753	33.8198	33.8366	0.0168	77.5971	73.9074	81.1295	7.22201	2.60664	-284.054	1.51776	-63.364	0.780909
118	USV	TRUE	0.83314	33.927	33.9702	0.0432	66.4542	66.1276	72.5805	6.45286	2.42148	148.018	1.02122	-63.5942	0.718215
119	USV	TRUE	0.882689	34.0506	34.053	0.0024	84.9577	84.4234	85.6925	1.26915	0.45884	-528.812	1.0035	-70.0574	0.6792
120	USV	TRUE	0.754937	34.2045	34.2061	0.0016	70.4416	69.9517	71.8221	1.87032	0.768088	-1168.95	1.03658	-68.2236	0.736422
121	USV	TRUE	0.932376	34.2965	34.3413	0.0448	70.0049	68.9759	76.9053	7.92938	2.32872	-136.013	1.03104	-61.5712	0.783049
122	USV	TRUE	0.8999	34.5213	34.5601	0.0388	76.4439	69.0065	84.7297	15.7232	4.73572	-210.365	1.30257	-77.4503	0.490084
123	USV	TRUE	0.817722	34.6565	34.6629	0.0064	61.679	59.5591	61.8964	2.33735	1.01335	-366.72	1.0149	-73.768	0.637578
124	USV	TRUE	0.713261	34.7457	34.7473	0.0016	78.9342	78.7115	79.3349	0.623441	0.249933	-389.651	1.00816	-73.1607	0.650734
125	USV	TRUE	0.988355	35.2572	35.3222	0.065	75.4721	71.4848	78.7935	7.30865	3.07562	55.8038	8.09647	-68.3727	0.628313
126	USV	TRUE	0.830792	36.6052	36.6156	0.0104	81.3138	76.9549	81.7198	4.76487	1.46678	388.226	1.084	-65.3357	0.793074
127	USV	TRUE	0.738083	37.0292	37.0308	0.0016	76.79	75.1869	80.1744	4.98753	2.01502	3117.21	1.00572	-75.6107	0.657311
128	USV	TRUE	0.952797	37.1423	37.1699	0.0276	73.1944	71.9752	79.4952	7.51995	2.25658	278.198	1.00307	-56.5116	0.839818
129	USV	TRUE	0.897987	37.2331	37.2347	0.0016	67.3396	67.3396	67.3396	1.42109e-14	6.40475e-15	7.2656e-12	1	-60.4376	0.772692
130	USV	TRUE	0.864161	37.3315	37.3371	0.0056	70.0858	68.3609	70.3373	1.97637	0.921657	366.2	1.00248	-61.0082	0.839117
131	USV	TRUE	0.822946	40.0129	40.0153	0.0024	79.6644	79.13	81.0671	1.93712	0.720424	807.134	1.03531	-68.228	0.704798
132	USV	TRUE	0.948294	40.1025	40.1097	0.0072	79.0318	73.7251	79.9076	6.18246	2.21998	913.612	1.12256	-67.491	0.736093
133	USV	TRUE	0.861857	40.5421	40.5549	0.0128	66.3174	61.9344	67.5939	5.65957	2.07844	-435.577	1.00263	-62.472	0.782681
134	USV	TRUE	0.877855	40.6853	40.7109	0.0256	75.3005	62.5422	76.0501	13.5079	5.2514	-554.687	1.04786	-62.7857	0.715458
135	USV	TRUE	0.935114	40.8797	40.8821	0.0024	73.1492	68.607	74.5446	5.93754	2.12746	-1892.59	1.56682	-60.0444	0.789379
136	USV	TRUE	0.986836	41.0561	41.0637	0.0076	66.4007	63.4171	68.108	4.69093	1.19026	-494.227	1.06401	-58.4603	0.852303
137	USV	TRUE	0.99708	41.1488	41.1972	0.0484	68.6479	66.1983	78.4701	12.2718	3.66168	-204.337	1.09787	-57.675	0.783246
138	USV	TRUE	0.902465	41.2744	41.2848	0.0104	70.9724	69.0181	72.7838	3.76568	1.55357	-352.231	1.03162	-58.0166	0.849669
139	USV	TRUE	0.905106	41.3556	41.3716	0.016	76.4313	68.7203	77.0724	8.35209	4.05781	-528.495	1.00085	-66.6185	0.770075
140	USV	TRUE	0.683431	41.4224	41.442	0.0196	82.1349	67.0724	83.539	16.4666	7.55388	830.666	1.00185	-65.5978	0.712939
141	USV	TRUE	0.995409	41.5168	41.5456	0.0288	69.8244	68.2623	71.0021	2.73982	1.03007	-100.252	1.00516	-54.7774	0.842832
142	USV	TRUE	0.639352	41.9124	41.914	0.0016	73.535	73.4637	73.7844	0.320627	0.129065	-155.86	1.04572	-64.6032	0.732192
143	USV	TRUE	0.613243	42.4551	42.4651	0.01	85.9232	80.1452	91.2128	11.0676	3.85347	1110.8	1.0064	-78.5569	0.54684
144	USV	TRUE	0.80614	42.8551	42.8643	0.0092	73.9241	72.3284	74.8518	2.52345	0.936004	-317.303	1.05046	-64.492	0.785639
145	USV	TRUE	0.958203	42.9431	42.9471	0.004	76.7422	76.5047	77.7665	1.26173	0.36275	209.332	1.10498	-58.0066	0.855401
146	USV	TRUE	0.913434	43.1299	43.1363	0.0064	92.2229	92.2229	92.2229	1.42109e-14	4.84153e-15	-1.87057e-13	1	-74.7958	0.573788
147	USV	TRUE	0.990108	44.2982	44.3006	0.0024	86.2301	86.0446	86.3118	0.267189	0.100127	27.8322	1.0391	-66.7835	0.774445
148	USV	TRUE	0.915697	44.5026	44.5142	0.0116	82.5209	81.7599	91.1683	9.40837	2.31279	698.36	1.05791	-71.0874	0.65812
149	USV	TRUE	0.990384	44.755	44.8258	0.0708	86.2399	84.4605	92.0182	7.55767	3.16705	62.3782	1.06086	-71.5382	0.587941
150	USV	TRUE	0.718177	45.0022	45.0062	0.004	72.973	72.5157	74.5974	2.08174	0.853969	549.707	1.01424	-66.2268	0.763019
151	USV	TRUE	0.968999	45.1981	45.2065	0.0084	76.1463	71.5063	76.2279	4.72167	1.53956	584.148	1.04784	-63.1406	0.803009
152	USV	TRUE	0.89458	45.4129	45.4177	0.0048	75.1961	74.2313	75.7973	1.56603	0.574364	353.357	1.05519	-58.5186	0.86745
153	USV	TRUE	0.999104	45.5281	45.9431	0.415	79.8467	72.4427	82.4828	10.04	4.11358	-22.5777	1.03156	-65.1509	0.687783
154	USV	TRUE	0.84081	45.9317	45.9437	0.012	71.443	69.6617	74.434	4.7723	1.26135	336.785	1.07177	-64.0581	0.80646
155	USV	TRUE	0.993871	46.3153	46.3585	0.0432	67.0725	65.9485	78.5078	12.5593	3.65732	86.4212	1.40252	-58.4878	0.785128
156	USV	TRUE	0.81404	46.4177	46.4205	0.0028	68.7736	68.0054	69.0074	1.00196	0.346527	249.165	1.16181	-66.3854	0.799823
157	USV	TRUE	0.977094	46.5321	46.5337	0.0016	62.9883	62.5252	64.5202	1.99501	0.827256	-1246.88	1.0473	-60.965	0.835452
158	USV	TRUE	0.998038	46.6633	46.6657	0.0024	68.5583	66.8884	70.0279	3.13947	1.13111	-1308.11	1.00051	-60.8549	0.829586
159	USV	TRUE	0.996487	46.8073	46.8389	0.0316	68.773	64.97	69.7683	4.79828	2.028	-138.62	1.00726	-58.4142	0.858821
160	USV	TRUE	0.998309	46.9233	46.9873	0.064	70.6127	65.1386	78.344	13.2054	4.02436	-121.272	1.11906	-59.2325	0.848515
161	USV	TRUE	0.829239	47.1364	47.138	0.0016	71.2919	71.1939	71.568	0.374065	0.153618	-233.791	1.01068	-51.4546	0.920771
162	USV	TRUE	0.991816	47.2808	47.3032	0.0224	66.8031	64.6285	72.2523	7.62383	2.15165	-328.339	1.03669	-54.0408	0.856178
163	USV	TRUE	0.995283	47.3592	47.4476	0.0884	55.3649	51.0706	70.6654	19.5948	7.67213	240.919	1.28095	-52.6938	0.857905
164	USV	TRUE	0.991224	47.534	47.5556	0.0216	68.625	53.3889	71.6957	18.3068	5.02558	462.507	1.69672	-57.7347	0.870986
165	USV	TRUE	0.998425	47.6404	47.6648	0.0244	70.2147	66.0675	80.0272	13.9597	4.22465	-540.657	1.05415	-55.1597	0.854879
166	USV	TRUE	0.989127	47.7424	47.754	0.0116	72.5818	70.5407	79.3431	8.8024	2.4374	606.682	1.11721	-56.6639	0.869926
167	USV	TRUE	0.999671	47.866	47.9348	0.0688	66.43	56.8064	76.7337	19.9273	4.63957	160.337	1.47297	-54.992	0.864425
168	USV	TRUE	0.99236	48.058	48.0636	0.0056	68.3541	68.3541	68.9496	0.595491	0.199234	64.7676	1.02864	-45.2284	0.915673
169	USV	TRUE	0.99899	48.1855	48.2175	0.032	73.6681	72.5865	75.7682	3.1817	1.19866	55.6896	1.0696	-49.2539	0.918689
170	USV	TRUE	0.974985	48.2911	48.3747	0.0836	66.8516	48.6776	78.421	29.7433	9.19941	161.23	1.54965	-47.4542	0.862785
171	USV	TRUE	0.932072	49.0399	49.0419	0.002	50.0163	49.9317	50.6085	0.676879	0.261574	-290.727	1.08263	-56.0608	0.810587
172	USV	TRUE	0.89234	49.1123	49.1295	0.0172	83.0179	78.6582	83.9253	5.26713	1.80513	69.3408	1.3334	-62.8315	0.789239
173	USV	TRUE	0.965783	49.2939	49.3015	0.0076	67.6644	64.8812	72.3031	7.42192	2.6632	-1109.83	1.05361	-61.6448	0.796313
174	USV	TRUE	0.998929	49.3975	49.3995	0.002	78.9097	77.3778	83.4697	6.09191	2.31514	-2949.26	1.01244	-63.7087	0.768534
175	USV	TRUE	0.963971	49.4987	49.5231	0.0244	79.238	78.2475	79.4854	1.23787	0.45835	37.4195	1.00725	-60.9123	0.794411
176	USV	TRUE	0.978395	49.6351	49.6819	0.0468	79.6182	52.3059	81.3146	29.0087	14.4643	618.196	1.05756	-59.9896	0.777726
177	USV	TRUE	0.981108	49.8363	49.8955	0.0592	69.0486	50.2013	76.4287	26.2274	5.62399	47.123	1.43536	-62.391	0.718828
178	USV	TRUE	0.97918	50.0379	50.0403	0.0024	71.3008	68.5621	72.0356	3.47346	1.31814	-1447.27	1.05716	-60.4536	0.863783
179	USV	TRUE	0.688646	50.117	50.1366	0.0196	83.4284	81.2538	85.5569	4.30308	1.42291	-27.1217	1.18282	-63.382	0.766981
180	USV	TRUE	0.882721	50.2678	50.2934	0.0256	81.0461	50.4109	82.5088	32.0979	14.1315	-1258.06	1.11246	-67.2635	0.694836
181	USV	TRUE	0.911975	50.3818	50.3954	0.0136	59.2523	58.7744	78.9078	20.1334	8.79884	-1558.85	1.07174	-67.7875	0.639312
182	USV	TRUE	0.965736	50.6054	50.6158	0.0104	70.4551	49.0402	70.7797	21.7395	8.78403	2190.78	1.05418	-65.3094	0.725093
183	USV	TRUE	0.862681	50.697	50.7598	0.0628	78.1567	52.4221	78.5244	26.1024	14.0576	-412.531	1.00778	-59.7879	0.760236
184	USV	TRUE	0.791008	50.8834	50.8922	0.0088	71.0465	66.8679	72.173	5.30511	1.75839	-535.341	1.27499	-62.9661	0.792344
185	USV	TRUE	0.992183	50.9938	51.0418	0.048	50.5996	49.1135	69.6909	20.5773	3.84381	-29.143	1.34432	-49.5903	0.857375
186	USV	TRUE	0.893021	51.1165	51.1453	0.0288	56.7368	52.0219	72.5839	20.562	9.56868	-699.674	1.06487	-55.6898	0.86509
187	USV	TRUE	0.966689	51.2185	51.2553	0.0368	54.6731	51.1521	79.5068	28.3547	11.8929	-794.266	1.31328	-60.4221	0.792719
188	USV	TRUE	0.884302	51.3521	51.3549	0.0028	57.3418	53.4972	59.4496	5.95238	2.27555	-2281.36	1.02295	-56.7002	0.866661
189	USV	TRUE	0.914196	51.4985	51.5777	0.0792	76.86	56.0615	79.7214	23.6599	7.62923	213.667	1.39999	-65.9564	0.709009
190	USV	TRUE	0.788626	51.6649	51.7073	0.0424	53.8104	52.3344	68.83	16.4956	6.70765	374.362	1.06113	-58.46	0.840684
191	USV	TRUE	0.975285	51.8057	51.8301	0.0244	68.3088	49.7652	75.4791	25.7139	9.86151	975.446	1.84045	-56.264	0.858902
192	USV	TRUE	0.996195	51.9737	51.9753	0.0016	71.6527	71.2786	72.0268	0.74813	0.295724	467.581	1	-54.6163	0.852752
193	USV	TRUE	0.976433	52.0629	52.0789	0.016	76.3532	69.8071	85.1408	15.3337	5.02114	948.201	1.0879	-58.6175	0.858554
194	USV	TRUE	0.997743	52.3501	52.3533	0.0032	81.6367	80.7758	83.277	2.50119	0.8626	771.571	1.02384	-57.9321	0.858446
195	USV	TRUE	0.942194	52.4713	52.4845	0.0132	79.4335	69.4468	81.7864	12.3396	4.76565	-995.761	1.02409	-57.8955	0.858219
196	USV	TRUE	0.99952	52.6653	52.7537	0.0884	79.582	70.1701	83.0026	12.8325	4.64302	75.3534	1.13941	-61.2759	0.789325
197	USV	TRUE	0.986427	52.8225	52.8437	0.0212	69.5341	66.4209	71.1224	4.7015	1.50593	217.69	1.08388	-64.168	0.786017
198	USV	TRUE	0.989179	52.9281	52.9445	0.0164	79.2508	69.0934	81.329	12.2355	4.25365	623.308	1.51313	-61.6284	0.852797
199	USV	TRUE	0.755662	53.0501	53.0641	0.014	78.0905	77.2366	80.7412	3.50459	1.05583	-87.1674	1.30252	-56.4177	0.876333
200	USV	TRUE	0.943537	53.4364	53.5204	0.084	88.062	53.747	90.758	37.011	17.0956	323.665	1.62454	-69.442	0.580495
201	USV	TRUE	0.959524	53.59	53.6064	0.0164	69.8937	69.1681	84.9711	15.803	6.54281	912.858	1.61867	-62.2242	0.782303
202	USV	TRUE	0.9783	53.7152	53.7476	0.0324	71.1577	70.5593	75.6252	5.06593	1.65862	-87.1204	1.07574	-58.8978	0.778477
203	USV	TRUE	0.983112	53.8496	53.8564	0.0068	73.1751	68.5507	81.4431	12.8924	4.72014	-2024.25	1.09168	-66.456	0.706728
204	USV	TRUE	0.992499	53.9976	54	0.0024	82.3344	81.7332	83.2695	1.53634	0.557485	-640.141	1.00745	-62.0931	0.800082
205	USV	TRUE	0.612008	54.1895	54.1915	0.002	83.2348	83.0745	83.6979	0.623441	0.243171	-311.721	1.01894	-74.8493	0.586826
206	USV	TRUE	0.721367	54.4759	54.4819	0.006	75.5711	72.1751	76.2502	4.07508	1.57286	688.96	1.0601	-71.8113	0.708492
207	USV	TRUE	0.961538	54.5823	54.6359	0.0536	75.3376	70.1931	80.1692	9.9761	3.12031	-126.52	1.07353	-65.9491	0.723409
208	USV	TRUE	0.931845	54.7111	54.7207	0.0096	78.2677	73.0536	79.0917	6.03815	2.62305	560.111	1.15135	-67.4294	0.766562
209	USV	TRUE	0.767574	54.7995	54.8143	0.0148	79.9468	71.5154	83.1712	11.6559	3.96289	254.213	2.04567	-74.741	0.604545
210	USV	TRUE	0.710549	55.4747	55.4763	0.0016	74.7254	74.1286	75.5002	1.37157	0.543759	857.232	1.00263	-65.5543	0.811769
211	USV	TRUE	0.869801	55.5775	55.5887	0.0112	74.3606	72.1368	75.7563	3.61953	1.00504	-18.6585	1.18945	-63.7281	0.774662
212	USV	TRUE	0.60588	55.7219	55.7247	0.0028	51.72	51.4528	53.1004	1.64767	0.598637	-556.644	1.09785	-71.4816	0.68645
213	USV	TRUE	0.80259	56.0759	56.0819	0.006	72.638	71.2427	77.3509	6.10824	2.06259	-1021.88	1.07643	-62.818	0.782474
214	USV	TRUE	0.793788	56.1838	56.1858	0.002	71.1593	70.3666	71.3641	0.997506	0.393399	488.574	1.0672	-67.2729	0.724028
215	USV	TRUE	0.846119	56.2982	56.3026	0.0044	71.3914	71.191	71.859	0.667973	0.235787	154.537	1.01293	-61.9055	0.78924
216	USV	TRUE	0.913591	56.441	56.443	0.002	57.1061	55.7167	58.4955	2.77877	1.21314	-1582.78	1.03766	-64.3443	0.789747
217	USV	TRUE	0.988877	56.9634	57.0218	0.0584	68.6567	67.0408	84.3616	17.3208	5.8613	6.95616	1.32463	-64.4965	0.783877
218	USV	TRUE	0.962848	57.2101	57.2201	0.01	75.6686	72.2993	75.9782	3.6789	1.41297	371.817	1.00072	-58.9545	0.849525
219	USV	TRUE	0.947024	57.3137	57.3317	0.018	76.482	72.4037	80.4338	8.03015	3.79619	419.481	1.06325	-72.0902	0.716242
220	USV	TRUE	0.789808	57.5305	57.5641	0.0336	74.096	71.0261	79.7777	8.75154	2.89005	-205.524	1.07163	-71.4918	0.719315
221	USV	TRUE	0.810523	57.6485	57.6585	0.01	74.2834	70.2395	78.9396	8.70012	3.42783	-813.735	1.21358	-67.3691	0.774682
222	USV	TRUE	0.97694	57.8017	57.8041	0.0024	74.5645	73.8965	75.9004	2.00392	0.734733	834.966	1.01889	-71.5546	0.653009
223	USV	TRUE	0.988464	57.9713	57.9745	0.0032	77.6194	76.3744	78.214	1.83965	0.709461	-575.594	1.19876	-69.102	0.700844
224	USV	TRUE	0.842832	58.1017	58.1321	0.0304	53.3552	50.2618	75.6838	25.422	10.4416	920.296	1.07891	-66.3768	0.64477
225	USV	TRUE	0.847405	58.2381	58.2425	0.0044	78.4097	71.6335	80.9628	9.32936	2.9441	-1963.95	1.02279	-68.3942	0.783926
226	USV	TRUE	0.795105	58.6057	58.6185	0.0128	55.8421	53.6282	81.1642	27.536	13.9351	2306.35	1.0122	-76.49	0.542178
227	USV	TRUE	0.799155	58.6873	58.7177	0.0304	75.6691	72.9629	78.8715	5.90859	1.90108	81.3023	1.23152	-73.8478	0.644817
228	USV	TRUE	0.732312	60.3971	60.3991	0.002	75.2446	71.2679	75.4628	4.19487	1.65455	-1771.08	1.19092	-69.0791	0.755272
229	USV	TRUE	0.643814	62.3186	62.3214	0.0028	76.8311	76.6456	77.7292	1.0836	0.398065	-369.329	1.06897	-77.0162	0.581547
230	USV	TRUE	0.930131	63.0278	63.0318	0.004	78.1989	72.9962	82.5853	9.58912	3.5132	-2601.89	1.0814	-66.6258	0.726782
231	USV	TRUE	0.905479	63.1273	63.1769	0.0496	75.8271	75.4509	80.6561	5.2052	2.36987	-104.277	1.00835	-65.5937	0.644755
232	USV	TRUE	0.780325	63.3189	63.3241	0.0052	52.5848	52.0616	52.7592	0.697661	0.24442	-91.1836	1.04512	-58.5401	0.719035
233	USV	TRUE	0.616071	63.4325	63.4341	0.0016	63.9523	63.8543	64.2284	0.374065	0.153618	-233.791	1.01068	-77.3567	0.621519
234	USV	TRUE	0.766533	63.4973	63.4993	0.002	79.3153	76.3183	80.1569	3.83862	1.532	1933.3	1.07026	-77.7541	0.57126
235	USV	TRUE	0.947701	63.6725	63.7025	0.03	77.2011	69.5088	80.8399	11.3311	3.03988	-197.617	1.30117	-77.339	0.534464
236	USV	TRUE	0.667217	63.7965	63.8181	0.0216	85.6766	85.2958	94.0717	8.77582	4.6678	405.661	1.00014	-78.3356	0.50162
237	USV	TRUE	0.879358	64.0021	64.0057	0.0036	74.3755	72.1415	76.3274	4.18596	1.79737	-1391.72	1.34694	-72.1334	0.592022
238	USV	TRUE	0.683575	64.1628	64.2048	0.042	74.1947	72.0432	75.4279	3.38461	1.41231	62.8673	1.0208	-74.1033	0.532546
239	USV	TRUE	0.957674	64.3688	64.4444	0.0756	75.2286	74.9597	79.6061	4.64641	2.44947	-59.5882	1.00095	-71.4294	0.64162
240	USV	TRUE	0.827371	64.5372	64.5432	0.006	51.5271	51.1673	52.5056	1.3383	0.522257	-237.37	1.00357	-70.835	0.67458
241	USV	TRUE	0.943321	64.6336	64.6468	0.0132	68.0713	67.2309	70.4548	3.22389	1.27062	-253.184	1.00169	-72.2565	0.59052
242	USV	TRUE	0.736607	64.9024	65.0292	0.1268	71.948	67.2555	75.9447	8.68924	3.09825	-50.4193	1.03668	-70.3063	0.586454
243	USV	TRUE	0.903443	71.504	71.5068	0.0028	80.1042	78.7237	80.4159	1.6922	0.595249	-561.945	1.06521	-59.7372	0.823027
244	USV	TRUE	0.885847	71.6928	71.7252	0.0324	78.5219	69.0015	80.1796	11.178	4.62	-342.668	1.31924	-65.9762	0.710675
245	USV	TRUE	0.799711	71.8248	71.8828	0.058	65.7985	65.6625	67.7751	2.11261	1.11005	35.28	1.0003	-66.3431	0.699985
246	USV	TRUE	0.762087	72.03	72.0352	0.0052	64.7807	59.8078	65.4857	5.67792	2.11393	-1133.03	1.052	-68.2513	0.710508
247	USV	TRUE	0.784012	72.1463	72.1543	0.008	66.119	64.2932	66.8258	2.5326	0.728128	-275.563	1.02874	-75.2513	0.547459
248	USV	TRUE	0.995701	72.2547	72.3199	0.0652	79.6737	75.9217	80.6301	4.70839	1.59335	-23.0585	1.06209	-61.8334	0.80398
249	USV	TRUE	0.884452	72.4179	72.4275	0.0096	72.126	70.0431	72.3581	2.31499	1.00076	-269.383	1.01212	-67.8686	0.712883
250	USV	TRUE	0.908277	72.4999	72.5447	0.0448	70.3424	67.2142	75.831	8.61685	3.31216	-141.999	1.09616	-65.0397	0.720845
251	USV	TRUE	0.910211	72.6443	72.6459	0.0016	74.9504	74.4784	77.0701	2.59173	1.04521	-1324.81	1.38887	-60.671	0.849835
252	USV	TRUE	0.818696	72.7587	72.7611	0.0024	96.9128	91.903	97.9147	6.01176	2.26783	2421.4	1.09425	-72.5143	0.667139
253	USV	TRUE	0.97333	72.8955	72.8975	0.002	79.6539	77.4139	79.7919	2.37798	0.941456	-1057.94	1.15772	-58.4741	0.880647
254	USV	TRUE	0.796607	73.0531	73.1263	0.0732	70.8114	66.4102	78.5676	12.1573	3.4766	-11.8516	1.10979	-55.8646	0.866966
255	USV	TRUE	0.862404	73.265	73.2718	0.0068	72.2518	71.7521	73.684	1.9319	0.759015	-289.999	1.0014	-57.7468	0.765815
256	USV	TRUE	0.816087	73.3558	73.3886	0.0328	91.6799	88.1558	92.9142	4.75834	1.69281	-94.6314	1.06427	-78.1634	0.543265
257	USV	TRUE	0.757863	73.4486	73.4538	0.0052	90.4438	89.8871	91.0004	1.11329	0.440093	-228.122	1.09276	-59.8948	0.801252
258	USV	TRUE	0.963884	73.5942	73.6118	0.0176	81.4763	72.7463	83.0733	10.3271	3.55769	541.345	1.18007	-64.0035	0.78609
259	USV	TRUE	0.796027	73.6882	73.6986	0.0104	78.1169	74.9756	78.8481	3.8725	0.899123	157.383	1.19732	-60.3322	0.802414
260	USV	TRUE	0.984937	73.783	73.7882	0.0052	70.6659	69.0777	71.9871	2.90939	0.789905	-459.099	1.03656	-57.6455	0.802427
261	USV	TRUE	0.692954	73.8658	73.8726	0.0068	95.8373	77.3049	96.6093	19.3044	6.33026	-1457.7	1.3391	-72.9033	0.550199
262	USV	TRUE	0.854148	73.9534	73.955	0.0016	74.698	74.5288	75.7044	1.17563	0.490049	701.372	1.10925	-63.951	0.843435
263	USV	TRUE	0.780318	78.1551	78.2115	0.0564	89.3079	80.6117	91.5163	10.9045	4.32106	-165.563	1.0362	-79.2147	0.513732
264	USV	TRUE	0.927751	78.5235	78.5263	0.0028	82.6735	82.3565	82.7188	0.362346	0.167018	132.562	1.00217	-70.7407	0.693503
265	USV	TRUE	0.832363	78.6659	78.6675	0.0016	72.9598	72.1048	73.1201	1.01532	0.428059	-623.441	1.08105	-68.7344	0.706636
266	USV	TRUE	0.715951	78.8535	78.8619	0.0084	79.2412	79.1282	79.3362	0.208018	0.0769693	-12.1255	1.0054	-65.2638	0.772181
267	USV	TRUE	0.679468	80.3606	80.3626	0.002	78.9641	78.8661	79.2669	0.400784	0.153333	-176.854	1.03234	-66.1721	0.771214
268	USV	TRUE	0.784505	80.4742	80.4778	0.0036	50.8628	50.2057	51.2974	1.0917	0.414164	-248.332	1.06064	-72.0547	0.504427
269	USV	TRUE	0.728188	80.6234	80.6422	0.0188	50.9914	47.4955	51.2652	3.76971	1.13527	204.593	1.00176	-76.5425	0.408056
270	USV	TRUE	0.942477	80.9026	80.913	0.0104	51.3786	50.1817	51.9087	1.72696	0.676589	-61.676	1.1129	-77.9515	0.588686
271	USV	TRUE	0.83499	81.0002	81.0206	0.0204	70.6571	68.546	74.2548	5.70874	2.27106	-257.693	1.01474	-73.9286	0.586968
272	USV	TRUE	0.968089	81.1445	81.1465	0.002	72.9756	72.0004	73.5946	1.59423	0.62103	-821.289	1.01448	-63.6184	0.803505
273	USV	TRUE	0.904168	81.2225	81.2637	0.0412	72.6303	70.4565	78.8723	8.41586	2.24534	-187.826	1.07518	-72.5224	0.590166
274	USV	TRUE	0.83278	81.8845	81.9213	0.0368	74.0508	73.087	77.1	4.01302	1.46387	-93.6765	1.01663	-73.8321	0.533648
275	USV	TRUE	0.861513	82.0537	82.0633	0.0096	85.2807	84.2896	91.3692	7.07961	3.25932	744.298	1.00056	-71.0393	0.709758
276	USV	TRUE	0.944118	82.19	82.3036	0.1136	71.1347	65.7549	87.5918	21.8368	7.7948	-148.365	1.0513	-71.9566	0.588095
277	USV	TRUE	0.969394	82.4472	82.4488	0.0016	76.7191	73.9225	79.1594	5.23691	2.07175	-3273.07	1.00015	-65.8984	0.735057
278	USV	TRUE	0.770263	82.5392	82.5408	0.0016	79.8458	79.5965	80.0952	0.498753	0.197149	311.721	1	-71.8457	0.651237
279	USV	TRUE	0.627654	82.6456	82.652	0.0064	110.091	109.834	112.328	2.49412	0.814223	226.843	1.17131	-77.0681	0.588062
280	USV	TRUE	0.757296	82.7368	82.7652	0.0284	73.1682	72.7736	81.9452	9.17161	4.31949	322.824	1	-69.5357	0.640047
281	USV	TRUE	0.828032	83.092	83.1004	0.0084	78.7265	78.3104	79.6871	1.37667	0.591632	119.952	1.0335	-62.784	0.757782
282	USV	TRUE	0.92195	83.6872	83.6892	0.002	86.2877	86.0116	86.3144	0.302814	0.114253	113.873	1.03232	-71.0961	0.652114
283	USV	TRUE	0.649077	84.0967	84.0991	0.0024	71.12	70.786	71.788	1.00196	0.367366	417.483	1.01249	-77.3224	0.551679
284	USV	TRUE	0.774903	84.3439	84.3607	0.0168	70.5258	64.8682	77.2263	12.3581	3.42203	-640.495	1.04664	-63.8952	0.782254
285	USV	TRUE	0.990189	84.4543	84.5083	0.054	78.904	74.6558	83.5532	8.89744	2.80933	-2.43327	1.10225	-61.2164	0.780558
286	USV	TRUE	0.838222	84.5695	84.5875	0.018	80.4292	78.7478	97.0401	18.2923	7.2924	902.592	1.45949	-75.1692	0.584496
287	USV	TRUE	0.764997	85.0003	85.0027	0.0024	72.2123	71.6779	72.8802	1.20235	0.433786	-500.98	1.00166	-72.4977	0.564024
288	USV	TRUE	0.949218	85.0926	85.0998	0.0072	83.9279	81.6865	84.2808	2.5943	1.03795	414.36	1.10263	-69.3502	0.654912
289	USV	TRUE	0.876663	85.1902	85.1918	0.0016	84.6918	83.8368	84.8522	1.01532	0.428059	623.441	1.08105	-73.2607	0.63754
290	USV	TRUE	0.9781	85.5486	85.5906	0.042	71.0289	68.3173	80.2249	11.9077	4.58153	201.612	1.08285	-69.1371	0.57794
291	USV	TRUE	0.795497	86.8777	86.8961	0.0184	78.7353	71.3344	84.1267	12.7923	4.45585	430.187	1.86327	-77.2244	0.555922
292	USV	TRUE	0.975927	106.496	106.497	0.0016	80.5894	79.9036	82.5221	2.61845	1.07532	-1636.53	1.02915	-72.5002	0.669093
293	USV	TRUE	0.734838	106.57	106.572	0.0016	82.3501	82.3145	82.4748	0.160314	0.0645323	-77.9302	1.01238	-67.2699	0.725139
294	USV	TRUE	0.673421	112.324	112.327	0.0032	70.4957	67.6457	71.7575	4.11174	1.60454	-1391.61	1.189	-71.4128	0.667268
295	USV	TRUE	0.88133	112.516	112.56	0.0436	78.9748	76.9929	81.6295	4.63662	1.58987	4.40083	1.09942	-62.9825	0.77371
296	USV	TRUE	0.967664	112.679	112.682	0.0036	72.6166	66.6716	73.3736	6.702	2.4693	-1869.65	1.11999	-63.949	0.775315
297	USV	TRUE	0.93164	112.777	112.84	0.0624	69.0291	67.2484	85.0461	17.7977	8.85335	-269.26	1.02298	-66.4907	0.765704
298	USV	TRUE	0.867713	112.991	112.994	0.0028	69.1986	68.9611	69.2283	0.267189	0.0891293	67.1507	1.01361	-55.7803	0.799936
299	USV	TRUE	0.979167	113.16	113.164	0.0044	81.2431	73.6988	81.9074	8.20865	2.85767	-1626.08	1.30412	-67.5572	0.712652
300	USV	TRUE	0.940465	113.264	113.275	0.0112	72.2587	69.5004	82.4443	12.9438	4.67926	-1179.19	1.10503	-64.0247	0.717225
301	USV	TRUE	0.929682	113.459	113.463	0.0044	71.5702	69.7815	80.2093	10.4278	3.68445	-2403.69	1.05661	-65.012	0.655071
302	USV	TRUE	0.984832	113.648	113.709	0.0608	70.9121	68.219	82.5091	14.2901	4.94215	-133.31	1.17932	-62.8063	0.790929
303	USV	TRUE	0.960854	113.806	113.821	0.0144	69.713	65.978	72.5341	6.55605	2.28029	-447.737	1.0131	-64.7647	0.723521
304	USV	TRUE	0.844221	113.916	113.918	0.0028	79.9672	78.6906	84.5836	5.89301	1.98616	-1874.92	1.04994	-63.832	0.78351
305	USV	TRUE	0.638165	114.012	114.015	0.0024	80.5483	76.006	82.8194	6.81332	2.49809	-2838.88	1.00597	-66.5293	0.775185
306	USV	TRUE	0.752587	114.105	114.11	0.0056	89.914	88.2497	92.0613	3.81158	1.4886	-556.431	1.1743	-68.2025	0.63347
307	USV	TRUE	0.878228	114.261	114.263	0.0028	74.4027	72.0945	75.1078	3.0133	1.02163	-977.22	1.05756	-66.1149	0.794459
308	USV	TRUE	0.86663	114.377	114.425	0.0472	70.5598	69.3757	73.1377	3.76195	1.55298	-61.1154	1.02125	-65.7419	0.729183
309	USV	TRUE	0.909138	114.598	114.6	0.002	72.1221	69.6462	73.3868	3.74065	1.42633	-1870.32	1.01064	-70.3661	0.662828
310	USV	TRUE	0.960784	114.726	114.728	0.0024	69.7199	67.7159	72.7257	5.0098	1.81572	-2087.42	1.00298	-59.1509	0.791329
311	USV	TRUE	0.972062	114.917	114.959	0.0424	75.6439	70.5978	81.2972	10.6994	3.7378	-144.829	1.2054	-63.2242	0.785222
312	USV	TRUE	0.93373	115.169	115.175	0.006	83.0048	80.792	83.5855	2.79345	0.940178	385.349	1.07932	-58.5058	0.861504
313	USV	TRUE	0.727552	115.287	115.296	0.0088	80.8335	76.4255	81.3139	4.88842	1.44025	-268.712	1.27194	-62.7764	0.79911
314	USV	TRUE	0.770396	115.677	115.682	0.0052	85.0558	82.3765	85.7417	3.36518	1.10168	-637.228	1.10445	-69.303	0.730471
315	USV	TRUE	0.788232	115.812	115.815	0.0024	78.8511	78.1831	81.0034	2.82033	1.00127	-834.966	1.54976	-57.3673	0.871423
316	USV	TRUE	0.877793	117.479	117.513	0.0344	76.7187	71.2254	82.2654	11.04	4.46156	249.782	1.2202	-65.4201	0.723039
317	USV	TRUE	0.696217	117.592	117.656	0.064	74.6722	67.2982	82.9856	15.6874	5.46051	-112.002	1.30133	-68.2289	0.713556
318	USV	TRUE	0.86966	117.73	117.748	0.0172	72.9212	70.7162	82.5759	11.8596	5.61858	-742.182	1.02433	-67.8195	0.707233
319	USV	TRUE	0.781771	117.805	117.807	0.0016	73.0314	72.3812	73.5034	1.12219	0.445538	-701.372	1.00392	-64.8534	0.856814
320	USV	TRUE	0.92166	117.904	117.906	0.002	78.4853	77.3631	78.9751	1.61204	0.648479	-842.282	1.04192	-65.3596	0.782389
321	USV	TRUE	0.719162	118.026	118.03	0.0032	80.0254	73.4199	81.9254	8.50552	3.18956	-2746.11	1.17042	-59.6187	0.865019
322	USV	TRUE	0.788604	118.175	118.258	0.0828	75.3664	71.5902	82.3815	10.7913	3.2522	-14.2395	1.22573	-63.5872	0.716013
323	USV	TRUE	0.672201	118.335	118.342	0.0064	72.031	69.2447	74.4475	5.20278	2.67027	-862.846	1.0161	-62.6639	0.842573
324	USV	TRUE	0.902415	118.435	118.472	0.0376	82.398	75.3257	83.2932	7.96747	3.19927	-210.515	1.00557	-58.3705	0.774048
325	USV	TRUE	0.990899	118.577	118.661	0.084	70.2949	68.2809	78.5881	10.3072	3.26126	4.9062	1.17725	-65.6196	0.715566
326	USV	TRUE	0.973316	118.798	118.801	0.0032	70.0573	68.9787	78.048	9.06934	4.25662	-2897.48	1.00585	-60.7833	0.838618
327	USV	TRUE	0.978104	119.036	119.05	0.0132	72.7969	70.2245	73.2119	2.98745	1.27333	-202.435	1.01314	-59.9574	0.840589
328	USV	TRUE	0.66966	119.147	119.155	0.008	59.7834	56.0348	61.1667	5.13183	1.78476	-702.155	1.10033	-68.495	0.656497
329	USV	TRUE	0.97377	119.238	119.264	0.026	69.6384	69.4184	71.7652	2.34683	0.805912	52.3353	1.03431	-58.6801	0.844479
330	USV	TRUE	0.956764	119.356	119.366	0.0096	72.2389	69.2381	72.3172	3.07903	1.2747	346.732	1.02794	-65.2598	0.781275
331	USV	TRUE	0.891907	119.468	119.469	0.0016	56.1156	55.1359	58.8765	3.74065	1.53618	-2337.91	1.01965	-57.1628	0.873886
332	USV	TRUE	0.734431	119.54	119.542	0.0016	76.0571	75.3802	76.3777	0.997506	0.403004	623.441	1.0194	-60.5152	0.847035
333	USV	TRUE	0.994782	119.659	119.749	0.0896	72.231	53.9645	80.4572	26.4927	9.25073	193.681	1.32974	-55.2257	0.858011
334	USV	TRUE	0.987543	119.849	119.896	0.0472	71.2115	69.2979	77.4259	8.12809	2.65934	-9.8169	1.11745	-48.3886	0.915945
335	USV	TRUE	0.729277	119.967	119.974	0.0076	67.3118	65.9103	68.7041	2.79372	0.816364	356.553	1.01272	-71.2152	0.712171
336	USV	TRUE	0.813165	120.043	120.073	0.03	77.0475	75.7525	81.1664	5.41389	1.5968	-40.7181	1.17353	-60.4702	0.807604
337	USV	TRUE	0.891752	120.376	120.379	0.0036	74.1865	73.8468	77.3523	3.50546	1.4483	1019.69	1.05103	-55.1733	0.779038
338	USV	TRUE	0.956783	120.561	120.563	0.002	77.7071	71.7176	83.4383	11.7207	4.32439	-5775.74	1.00006	-58.9294	0.854947
339	USV	TRUE	0.938184	120.672	120.751	0.0796	71.1115	67.3749	71.6378	4.2629	1.87134	-48.3184	1.00461	-60.0178	0.764831
340	USV	TRUE	0.772007	121.062	121.13	0.068	80.311	76.2843	82.9173	6.63293	2.49327	-43.4801	1.09202	-64.1349	0.774813
341	USV	TRUE	0.932584	121.197	121.203	0.006	70.1762	68.959	70.2133	1.2543	0.419712	185.657	1.03831	-67.6294	0.734691
342	USV	TRUE	0.611411	121.331	121.335	0.0048	78.4821	72.4481	80.8497	8.40162	2.45496	-1480	1.06716	-65.5902	0.717988
343	USV	TRUE	0.862298	121.437	121.443	0.006	52.1062	51.874	52.2704	0.396367	0.136741	-6.47539	1.03584	-66.8687	0.718489
344	USV	TRUE	0.65599	121.482	121.485	0.0028	48.1504	48.0836	48.7145	0.630863	0.228793	-204.986	1.0346	-68.5369	0.645316
345	USV	TRUE	0.851446	121.607	121.629	0.0224	72.8768	69.2281	75.5157	6.28761	2.07346	220.492	1.04438	-66.0702	0.582303
346	USV	TRUE	0.895977	121.883	121.934	0.0508	79.7181	76.1982	80.144	3.94584	1.76539	-65.4523	1.01236	-68.887	0.587444
347	USV	TRUE	0.781256	122.023	122.11	0.0868	82.3901	70.5386	82.8016	12.263	5.81212	-15.3153	1.08264	-67.3741	0.592164
348	USV	TRUE	0.886925	122.293	122.328	0.0356	85.1567	73.5485	86.7831	13.2346	5.22453	338.642	1.14938	-77.883	0.498207
349	USV	TRUE	0.951627	122.452	122.474	0.0216	82.5085	71.6828	82.71	11.0272	4.23651	371.779	1.18912	-71.8083	0.649182
350	USV	TRUE	0.739855	122.542	122.563	0.0212	75.5377	59.5855	75.6576	16.072	8.62237	-763.692	1.00567	-73.1429	0.644528
351	USV	TRUE	0.970658	122.675	122.701	0.026	67.809	66.5554	68.6536	2.0982	0.69443	38.708	1.02615	-70.2521	0.696758
352	USV	TRUE	0.871747	122.769	122.788	0.0192	73.8126	72.5633	81.3647	8.80137	3.72805	464.761	1.2401	-75.0513	0.589371
353	USV	TRUE	0.849396	122.867	122.893	0.026	63.1909	51.8614	81.4164	29.5551	13.1415	55.7644	2.54371	-71.8893	0.55272
354	USV	TRUE	0.859034	122.968	122.986	0.018	76.4514	70.4879	89.1513	18.6634	5.2271	530.514	2.43546	-69.0911	0.708133
355	USV	TRUE	0.990092	123.125	123.148	0.0228	76.2639	72.5699	76.9022	4.33229	1.7887	149.195	1.16723	-64.3318	0.766944
356	USV	TRUE	0.880216	123.247	123.252	0.0056	55.713	52.607	81.5826	28.9756	13.6715	5910.2	1.05787	-63.8559	0.730065
357	USV	TRUE	0.865886	123.329	123.35	0.0212	73.479	54.52	74.1894	19.6694	9.79762	-995.694	1.09068	-65.4663	0.698303
358	USV	TRUE	0.995798	123.444	123.481	0.0376	69.7476	55.1954	74.0728	18.8774	8.92729	462.273	1.03725	-61.3055	0.835946
359	USV	TRUE	0.807148	123.71	123.72	0.0092	64.6929	63.2297	66.2006	2.97082	1.04139	-328.449	1.00789	-70.6378	0.664057
360	USV	TRUE	0.958749	123.987	123.996	0.0092	78.6732	74.0642	80.7923	6.72811	1.69712	556.002	1.19604	-72.9143	0.666958
361	USV	TRUE	0.970256	127.886	127.958	0.0716	75.6202	72.6785	76.3876	3.70908	1.17412	-5.25988	1.04694	-69.9201	0.672317
362	USV	TRUE	0.74592	128.051	128.06	0.0092	75.1219	74.1102	81.3361	7.22595	2.49318	-806.055	1.0064	-73.0837	0.652483
363	USV	TRUE	0.943593	129.519	129.544	0.025	72.453	62.7044	80.8408	18.1364	6.97129	-722.395	1.00001	-71.2975	0.534257
364	USV	TRUE	0.633436	132.543	132.545	0.002	74.626	73.5973	75.0491	1.45173	0.517284	-653.341	1.05485	-71.2776	0.712758
365	USV	TRUE	0.780457	132.717	132.721	0.0048	72.614	70.8921	73.9277	3.03557	1.04293	-665.628	1.0168	-71.6371	0.645792
366	USV	TRUE	0.990626	132.855	132.919	0.0636	70.1225	68.3868	76.613	8.22614	2.56945	108.485	1.03185	-73.3568	0.664254
367	USV	TRUE	0.652394	132.997	133.005	0.0072	75.9739	71.3038	78.5326	7.22881	3.21029	-948.08	1.06446	-70.4069	0.698744
368	USV	TRUE	0.935388	133.924	133.926	0.0024	67.2479	66.8694	69.0217	2.15236	0.770094	-473.147	1.77436	-72.7516	0.604267
369	USV	TRUE	0.923342	134.076	134.078	0.0024	77.5569	71.7456	80.3624	8.61685	3.16472	-3590.35	1.00453	-69.9305	0.663845
370	USV	TRUE	0.758064	134.238	134.242	0.0044	70.4137	63.3755	71.2726	7.89705	3.38592	-1911.83	1.05468	-73.0861	0.597204
371	USV	TRUE	0.692644	134.566	134.568	0.0024	81.1492	78.9449	82.9528	4.00784	1.44539	-1669.93	1.00097	-71.2672	0.705535
372	USV	TRUE	0.978325	134.707	134.71	0.0028	77.83	73.3843	81.4742	8.08989	2.69612	-2737.28	1.00253	-67.137	0.795933
373	USV	TRUE	0.604491	134.85	134.893	0.0428	78.8975	66.5072	79.9727	13.4655	4.79051	-301.884	1.00742	-78.9866	0.522583
374	USV	TRUE	0.874017	135.057	135.06	0.0032	71.8036	68.6048	72.9985	4.39378	1.59815	-1420.99	1.02954	-74.2616	0.655224
375	USV	TRUE	0.880683	135.238	135.263	0.0248	90.0278	88.2953	90.4805	2.18517	0.685529	59.5055	1.03927	-77.3293	0.499128
376	USV	TRUE	0.779084	135.354	135.357	0.0024	86.4381	86.067	86.735	0.667973	0.277703	-1.29821e-12	1.27053	-68.2893	0.666848
377	USV	TRUE	0.804181	136.345	136.352	0.0072	84.7468	84.4293	84.7619	0.332566	0.170319	46.8717	1.00011	-74.3407	0.640972
378	USV	TRUE	0.659235	136.512	136.514	0.0016	76.63	75.5702	78.9367	3.36658	1.36233	-2104.11	1.01144	-67.3106	0.728646
379	USV	TRUE	0.990896	136.828	136.831	0.0028	70.8238	70.1039	73.0133	2.90939	1.08549	-1063.81	1.05815	-63.8354	0.798996
380	USV	TRUE	0.956446	136.924	137.037	0.1132	68.9392	67.9809	76.2981	8.31715	1.76122	-10.4214	1.07621	-62.4887	0.717244
381	USV	TRUE	0.814537	137.162	137.164	0.002	71.0909	69.1316	76.8266	7.69505	2.99394	-3621.05	1.30309	-66.3279	0.718993
382	USV	TRUE	0.813289	137.263	137.265	0.0024	77.8177	72.2736	82.0928	9.8192	3.54515	-4091.33	1.00038	-68.4288	0.763491
383	USV	TRUE	0.965715	137.442	137.445	0.0032	79.91	78.8189	81.1643	2.34533	1.00168	-885.992	1.08907	-69.1797	0.704698
384	USV	TRUE	0.649602	138.055	138.06	0.0044	72.412	67.3549	75.5499	8.19497	2.63238	-1713.85	1.01909	-70.3183	0.717623
385	USV	TRUE	0.856082	138.164	138.221	0.0572	68.2261	67.1648	69.1464	1.98156	0.639167	-22.1116	1.01061	-67.5482	0.671101
386	USV	TRUE	0.750574	138.336	138.337	0.0016	84.7053	82.3362	89.5681	7.23192	2.91755	-4519.95	1.00271	-66.6105	0.723025
387	USV	TRUE	0.990999	138.465	138.538	0.0732	69.6797	68.53	73.678	5.14802	1.7022	49.3669	1.01869	-66.9786	0.700028
388	USV	TRUE	0.75098	138.762	138.765	0.0028	69.8205	68.7295	70.2436	1.51407	0.537488	-530.137	1.02997	-67.9715	0.745136
389	USV	TRUE	0.934879	138.849	138.855	0.006	80.8257	79.9796	80.8628	0.883209	0.311731	-141.944	1.01979	-61.8729	0.807204
390	USV	TRUE	0.88575	139.029	139.031	0.002	85.0271	84.8802	85.7797	0.899537	0.348391	-425.594	1.05785	-64.4925	0.791379
391	USV	TRUE	0.981137	139.125	139.128	0.0024	80.2068	78.2697	82.6115	4.34182	1.56625	-1809.09	1.00101	-59.2216	0.867948
392	USV	TRUE	0.624266	139.267	139.31	0.0432	101.491	88.295	107.072	18.7775	4.07547	106.775	4.06647	-93.4248	0.228357
393	USV	TRUE	0.99514	139.571	139.638	0.0672	78.0299	75.5451	92.0574	16.5123	6.05191	-220.713	1.0293	-65.4409	0.789789
394	USV	TRUE	0.94742	139.819	139.821	0.0016	74.1175	73.8681	74.1887	0.320627	0.129065	-155.86	1.04572	-65.116	0.778297
395	USV	TRUE	0.754773	139.946	139.949	0.0032	85.001	80.6889	90.894	10.2051	3.49545	-3179.06	1.00103	-68.9815	0.695315
396	USV	TRUE	0.929421	140.02	140.056	0.0364	71.6696	70.225	73.4023	3.17723	1.15964	57.4168	1.0403	-75.6014	0.542142
397	USV	TRUE	0.606673	140.12	140.121	0.0016	72.9276	72.5802	73.4531	0.872818	0.347517	-545.511	1.00577	-68.9455	0.723822
398	USV	TRUE	0.782694	140.231	140.235	0.004	71.4112	70.194	72.7471	2.55314	0.902635	-678.094	1.00796	-68.2848	0.710445
399	USV	TRUE	0.823245	140.406	140.418	0.012	76.0843	71.7272	76.6865	4.95925	2.30107	-456.439	1.04611	-64.9994	0.709947
400	USV	TRUE	0.818791	140.71	140.713	0.0028	84.3652	83.3113	84.8848	1.57345	0.564996	565.48	1.01989	-71.8947	0.632083
401	USV	TRUE	0.931934	140.818	140.824	0.0056	84.5738	83.1662	84.6235	1.45728	0.494461	221.132	1.06359	-56.7101	0.83594
402	USV	TRUE	0.733412	140.922	140.929	0.0072	74.6295	70.8121	77.7389	6.92674	2.46401	-993.847	1.01763	-50.4464	0.913198
403	USV	TRUE	0.993848	141.021	141.031	0.01	76.5131	72.6544	78.3676	5.71319	1.54936	-487.147	1.01448	-50.69	0.914762
404	USV	TRUE	0.918278	141.108	141.109	0.0016	79.1978	78.7347	80.7297	1.99501	0.827256	-1246.88	1.0473	-53.1797	0.921744
405	USV	TRUE	0.869961	141.237	141.266	0.0292	74.435	70.8492	85.6556	14.8064	5.31657	454.157	1.10192	-61.6323	0.806543
406	USV	TRUE	0.960917	141.346	141.369	0.0236	80.9079	73.7384	91.9743	18.236	5.72205	593.121	1.35136	-64.7083	0.722915
407	USV	TRUE	0.784184	141.561	141.564	0.0024	81.7406	81.3398	82.943	1.60314	0.600763	-667.973	1.04179	-54.0969	0.878311
408	USV	TRUE	0.683558	141.658	141.666	0.008	88.3976	87.1536	90.0677	2.91412	0.959765	-326.618	1.02375	-66.575	0.694876
409	USV	TRUE	0.932656	141.802	141.807	0.0044	82.7471	80.8842	84.38	3.49572	1.13692	-787.606	1.0024	-46.6552	0.932951
410	USV	TRUE	0.941003	142.004	142.008	0.0036	50.0426	47.9051	52.0391	4.13401	1.32889	-1095.3	1.00268	-67.2135	0.732161
411	USV	TRUE	0.788351	147.809	147.841	0.0316	73.9783	72.7038	74.633	1.92929	0.523708	-51.0448	1.00389	-73.1698	0.530714
412	USV	TRUE	0.689804	148.875	148.878	0.0024	80.6583	77.3035	81.638	4.3344	1.53417	-1224.62	1.77303	-73.8906	0.578987
413	USV	TRUE	0.713473	161.156	161.16	0.0036	74.3491	73.9484	75.6851	1.73673	0.625116	238.401	1.71268	-74.9939	0.588554
414	USV	TRUE	0.835235	166.712	166.765	0.0528	80.6808	79.3409	81.61	2.26911	0.706843	-0.502883	1.03502	-70.8088	0.605515
415	USV	TRUE	0.918806	166.847	166.852	0.0048	82.0651	78.7861	83.1455	4.35944	1.36394	-904.213	1.00213	-65.9722	0.728001
416	USV	TRUE	0.643285	166.993	166.995	0.0024	76.4879	74.7512	76.9035	2.15236	0.818164	-890.631	1.07452	-78.1218	0.546779
417	USV	TRUE	0.743084	167.628	167.631	0.0024	83.5564	83.2595	85.2264	1.96681	0.739441	-779.302	1.11792	-74.1277	0.646431
418	USV	TRUE	0.832727	167.773	167.785	0.0116	83.0145	80.2591	84.2192	3.96007	1.21124	327.546	1.02895	-73.9316	0.589837
419	USV	TRUE	0.795559	172.041	172.079	0.038	72.7118	69.8974	73.3107	3.41338	1.19283	68.1609	1.05291	-75.5892	0.509819
420	USV	TRUE	0.632545	172.155	172.171	0.0156	77.7278	74.9494	78.5271	3.57777	1.08605	-83.7062	1.28503	-81.1073	0.490897
421	USV	TRUE	0.795511	172.305	172.308	0.0028	74.3182	73.7245	75.4463	1.72189	0.652463	-653.836	1.02741	-68.5683	0.734471
422	USV	TRUE	0.600296	172.797	172.8	0.0032	69.2712	69.074	75.1469	6.07286	2.21879	-1503.76	1.20476	-73.3158	0.591595
423	USV	TRUE	0.987078	173.027	173.09	0.0632	71.7305	69.4446	79.7166	10.272	2.63957	22.6791	1.27129	-67.9262	0.66078
424	USV	TRUE	0.755828	173.233	173.235	0.0016	68.717	67.862	68.8773	1.01532	0.428059	-623.441	1.08105	-67.1925	0.798733
425	USV	TRUE	0.797308	173.326	173.329	0.0028	72.8659	72.7251	72.9756	0.250498	0.101697	-24.1021	1.0335	-66.9255	0.697909
426	USV	TRUE	0.702964	173.413	173.438	0.0248	64.6485	55.6054	65.9568	10.3514	4.95373	394.736	1.09231	-79.636	0.546364
427	USV	TRUE	0.74931	173.519	173.541	0.0224	66.8673	51.4268	70.5768	19.15	7.49442	622.88	1.33282	-71.5651	0.582734
428	USV	TRUE	0.848238	173.69	173.693	0.0032	78.9239	74.5153	81.247	6.73168	2.48609	-2237.4	1.01495	-69.192	0.733479
429	USV	TRUE	0.86033	174.107	174.12	0.0128	69.0483	67.1313	71.8834	4.7521	1.53112	-384.339	1.0342	-72.1167	0.659473
430	USV	TRUE	0.737838	174.539	174.541	0.0016	72.9917	72.7067	73.9892	1.28251	0.516259	-623.441	1.32433	-74.7711	0.631915
431	USV	TRUE	0.682912	174.855	174.859	0.0036	70.0226	69.4261	71.0077	1.58165	0.659794	-396.793	1.0955	-68.9177	0.639652
432	USV	TRUE	0.951354	174.986	175.053	0.0672	75.7014	72.5668	80.6296	8.06275	2.49781	-53.4123	1.12443	-71.604	0.670339
433	USV	TRUE	0.634086	175.175	175.177	0.0016	76.1462	71.4258	77.6602	6.23441	2.57591	-3896.51	1.01212	-76.0279	0.5759
434	USV	TRUE	0.800952	175.3	175.302	0.002	68.0699	67.874	68.6756	0.801568	0.306667	-353.708	1.10504	-73.165	0.576501
435	USV	TRUE	0.666929	229.469	229.471	0.0016	82.6157	82.3485	82.7048	0.356252	0.166622	1.05544e-11	1.17855	-73.2494	0.591376
436	USV	TRUE	0.655055	230.969	230.971	0.0016	70.6748	70.3987	70.7727	0.374065	0.153618	-233.791	1.01068	-76.0947	0.599119
437	USV	TRUE	0.65092	231.132	231.135	0.0036	75.6121	75.5824	75.8496	0.267189	0.0891293	-50.9867	1.01162	-74.8936	0.527585
438	USV	TRUE	0.616198	252.39	252.407	0.0172	77.0817	76.1051	82.4348	6.32964	1.62957	-115.788	1.22098	-72.8597	0.708257
439	USV	TRUE	0.608635	252.879	252.88	0.0016	79.896	79.6199	79.994	0.374065	0.153618	233.791	1.01068	-76.2175	0.549798
440	USV	TRUE	0.700961	255.443	255.455	0.012	69.0944	67.7809	72.0255	4.2446	1.27665	-318.221	1.04031	-76.8702	0.545309
441	USV	TRUE	0.714579	255.533	255.535	0.002	71.8466	71.094	71.9936	0.899537	0.348391	-425.594	1.05785	-76.1234	0.591768
442	USV	TRUE	0.78857	255.621	255.668	0.0468	72.8724	66.105	74.1935	8.08846	2.84688	-136.403	1.08246	-75.6147	0.54438
443	USV	TRUE	0.643309	255.785	255.811	0.0264	70.7193	67.0735	75.6657	8.59219	3.56488	239.642	1.31824	-79.3159	0.50998
444	USV	TRUE	0.85896	256.517	256.529	0.0128	70.9292	68.6605	71.82	3.15951	1.26652	200.593	1.06727	-68.5702	0.706981
445	USV	TRUE	0.791198	256.757	256.776	0.0184	78.1083	70.0284	86.3949	16.3664	8.36556	908.542	1.00241	-68.3069	0.576173
446	USV	TRUE	0.913833	256.936	256.938	0.0016	72.6129	69.0148	77.9924	8.97756	3.57306	-5610.97	1.0005	-67.3778	0.78231
447	USV	TRUE	0.801991	257.174	257.224	0.05	75.5867	69.5396	78.314	8.77437	3.40881	131.483	1.09067	-63.4427	0.775675
448	USV	TRUE	0.795967	257.358	257.374	0.016	71.7062	68.4175	72.4803	4.06283	1.67941	-223.315	1.05586	-59.02	0.837346
449	USV	TRUE	0.884744	257.481	257.484	0.0032	79.3993	75.7922	81.5813	5.7891	1.77304	-1572.52	1.03262	-64.4398	0.796707
450	USV	TRUE	0.870782	273.191	273.193	0.0016	79.1839	79.1839	79.1839	2.84217e-14	7.53644e-15	1.01398e-11	1	-75.9736	0.619122
451	USV	TRUE	0.867759	314.258	314.273	0.0144	80.6939	76.7446	82.893	6.14841	1.85202	-21.5485	1.53213	-65.3722	0.716186
452	USV	TRUE	0.917081	314.556	314.591	0.0356	74.7054	69.6974	75.4439	5.7465	2.01374	38.1158	1.08874	-70.6834	0.636532
453	USV	TRUE	0.683531	315.273	315.322	0.0496	75.2276	73.5474	77.6903	4.14286	1.41815	45.833	1.04647	-72.5849	0.538479
454	USV	TRUE	0.849541	315.419	315.427	0.0084	66.1445	61.2086	67.0648	5.85621	2.11433	737.143	1.04017	-74.6486	0.597825
455	USV	TRUE	0.63	367.658	367.664	0.006	81.2279	80.9014	81.5248	0.623441	0.23815	48.7336	1.08065	-72.5669	0.648358
						0.0192725
