# Supplementary material for: Bazedoxifene reverses sexually dimorphic autistic-like abnormalities in biallelic MDGA1-mutant mice
Source: EMBO Mol Med. 2026 Mar 20;18(4):1358–98. doi: 10.1038/s44321-026-00402-y (PMC13084050; doi:10.1038/s44321-026-00402-y)
Supplement: Supplementary file 20 — Source data Fig. 7 [file 44321_2026_402_MOESM20_ESM.zip › Panel I and J/Batch3/Mdga1-KI_BZ_50.xlsx]

## Sheet: Sheet1
ID	Label	Accepted	Score	Begin Time (s)	End Time (s)	Call Length (s)	Principal Frequency (kHz)	Low Freq (kHz)	High Freq (kHz)	Delta Freq (kHz)	Frequency Standard Deviation (kHz)	Slope (kHz/s)	Sinuosity	Mean Power (dB/Hz)	Tonality
1	USV	TRUE	0.755077	40.3845	40.4261	0.0416	57.0295	41.1317	67.1085	25.9767	6.26675	78.4894	6.38094	-93.8266	0.174585
2	USV	TRUE	0.648709	49.6759	49.7159	0.04	54.1089	42.4565	63.8019	21.3454	5.00489	-11.5431	6.83621	-99.2245	0.163529
3	USV	TRUE	0.611729	115.552	115.6	0.048	44.4374	32.1467	55.2438	23.097	5.67331	86.7791	8.05241	-94.48	0.154397
						0.0432
