# Supplementary material for: Bazedoxifene reverses sexually dimorphic autistic-like abnormalities in biallelic MDGA1-mutant mice
Source: EMBO Mol Med. 2026 Mar 20;18(4):1358–98. doi: 10.1038/s44321-026-00402-y (PMC13084050; doi:10.1038/s44321-026-00402-y)
Supplement: Supplementary file 20 — Source data Fig. 7 [file 44321_2026_402_MOESM20_ESM.zip › Panel I and J/Batch3/Mdga1-KI_BZ_915.xlsx]

## Sheet: Sheet1
ID	Label	Accepted	Score	Begin Time (s)	End Time (s)	Call Length (s)	Principal Frequency (kHz)	Low Freq (kHz)	High Freq (kHz)	Delta Freq (kHz)	Frequency Standard Deviation (kHz)	Slope (kHz/s)	Sinuosity	Mean Power (dB/Hz)	Tonality
1	USV	TRUE	0.788873	2.00786	2.08946	0.0816	39.3332	28.037	51.9504	23.9134	5.48975	-0.575142	6.46684	-96.4929	0.152852
2	USV	TRUE	0.739452	2.60186	2.60666	0.0048	105.28	104.424	105.409	0.984345	0.408647	186.564	1.02813	-78.4631	0.526048
3	USV	TRUE	0.609985	2.71426	2.71586	0.0016	93.1308	92.9438	94.253	1.30923	0.530841	-701.372	1.21969	-74.6129	0.566402
4	USV	TRUE	0.702324	2.79586	2.80866	0.0128	108.62	105.531	108.911	3.38014	1.68594	250.341	1.02365	-81.7502	0.435602
5	USV	TRUE	0.709943	3.32359	3.34239	0.0188	70.0849	65.5467	77.3986	11.8519	4.49328	421.879	1.63	-74.3393	0.532661
6	USV	TRUE	0.810088	3.45639	3.47839	0.022	69.3985	67.6525	71.684	4.03154	1.44357	-147.471	1.05151	-68.2993	0.661027
7	USV	TRUE	0.968982	3.57479	3.64919	0.0744	70.4154	69.3046	78.4026	9.09804	3.19627	49.5774	1.13499	-64.6199	0.718544
8	USV	TRUE	0.977913	3.76079	3.77079	0.01	66.2419	65.6746	66.8558	1.18119	0.403095	24.2754	1.1058	-61.6799	0.720085
9	USV	TRUE	0.959536	3.85759	3.89399	0.0364	68.1156	65.5346	69.3717	3.83707	1.3947	31.2035	1.12807	-56.677	0.784174
10	USV	TRUE	0.85036	3.97799	3.97999	0.002	109.109	108.673	111.389	2.71642	1.06086	-1297.78	1.07351	-67.2016	0.721457
11	USV	TRUE	0.779049	4.05292	4.17092	0.118	78.7338	67.282	101.026	33.7437	12.9584	-178.482	1.26174	-69.2802	0.70147
12	USV	TRUE	0.742665	4.24892	4.25292	0.004	90.4895	87.929	94.7126	6.78364	2.54693	-1890.23	1.01934	-64.476	0.786679
13	USV	TRUE	0.654598	4.33892	4.35052	0.0116	81.259	68.9548	88.6081	19.6532	7.34951	1774.33	1.0133	-76.2084	0.542468
14	USV	TRUE	0.831058	4.43012	4.44092	0.0108	75.0018	73.151	76.6861	3.53511	1.17752	373.024	1.03162	-69.8124	0.593858
15	USV	TRUE	0.708815	5.40905	5.41105	0.002	83.323	82.0583	87.4377	5.37941	2.10859	-2610.82	1.18919	-78.7815	0.559999
16	USV	TRUE	0.91442	5.54625	5.57185	0.0256	72.6571	67.4865	77.2276	9.74114	3.13008	-354.563	1.04303	-69.3975	0.654675
17	USV	TRUE	0.91261	5.68265	5.70745	0.0248	63.6661	59.8422	67.3415	7.49926	3.74651	-320.703	1.01628	-73.2864	0.580719
18	USV	TRUE	0.792008	5.88185	5.92185	0.04	60.07	59.7031	60.9757	1.27258	0.561132	-25.0149	1.00533	-67.5326	0.626792
19	USV	TRUE	0.828567	6.03398	6.05758	0.0236	67.0362	65.8005	67.8606	2.06005	0.670991	-31.0784	1.05077	-77.0145	0.490394
20	USV	TRUE	0.945165	6.27358	6.27718	0.0036	67.6431	66.2627	70.0479	3.78518	1.35304	-1104.52	1.01645	-62.7172	0.789667
21	USV	TRUE	0.60113	6.34438	6.34678	0.0024	82.5606	82.2994	82.5689	0.269485	0.107111	-85.0168	1.02105	-74.4883	0.490845
22	USV	TRUE	0.756098	6.40238	6.41038	0.008	62.7782	62.0152	64.4907	2.47545	0.872767	-288.551	1.00519	-76.1165	0.487847
23	USV	TRUE	0.934971	6.48478	6.49238	0.0076	94.5809	92.6697	94.8558	2.18616	0.696672	236.523	1.07171	-67.3434	0.723923
24	USV	TRUE	0.632504	6.57398	6.57558	0.0016	78.3028	78.2048	78.5789	0.374065	0.153618	-233.791	1.01068	-71.4174	0.601384
25	USV	TRUE	0.770257	6.68118	6.69078	0.0096	79.3375	79.039	79.5633	0.524221	0.165948	28.3797	1.01715	-70.496	0.65629
26	USV	TRUE	0.779596	6.98438	6.98878	0.0044	59.8209	57.6389	60.8303	3.19143	1.13893	-746.404	1.00331	-71.9697	0.53117
27	USV	TRUE	0.880686	7.07891	7.22371	0.1448	69.2885	55.8132	70.4831	14.6699	4.60124	-87.614	1.02076	-63.3818	0.71223
28	USV	TRUE	0.975047	7.37331	7.42691	0.0536	60.8961	58.1249	61.7307	3.60581	0.938046	-18.3261	1.03342	-62.1364	0.724444
29	USV	TRUE	0.979053	7.52131	7.57171	0.0504	67.8327	67.6535	76.9846	9.33103	3.38303	119.994	1.071	-64.7563	0.765115
30	USV	TRUE	0.839904	7.57211	7.67491	0.1028	72.2594	56.4063	77.5458	21.1395	7.88255	-190.57	1.14657	-67.7717	0.722759
31	USV	TRUE	0.974856	7.85971	7.86211	0.0024	81.3775	79.7076	82.1791	2.4715	0.907965	-1029.79	1.02033	-66.5845	0.780672
32	USV	TRUE	0.785769	7.98811	7.99371	0.0056	77.2142	76.4945	78.8136	2.31907	0.745031	-254.632	1.32612	-60.4856	0.790932
33	USV	TRUE	0.865697	8.16664	8.18424	0.0176	68.7771	61.4912	69.4147	7.92347	4.16036	-446.393	1.00369	-61.3324	0.692578
34	USV	TRUE	0.982264	8.31664	8.32504	0.0084	71.4287	70.6197	72.2822	1.66251	0.495232	-188.817	1.01153	-55.7319	0.862088
35	USV	TRUE	0.783745	8.43824	8.44024	0.002	77.393	77.2951	77.6959	0.400784	0.153333	176.854	1.03234	-50.9175	0.858447
36	USV	TRUE	0.851755	8.53944	8.54984	0.0104	69.8936	68.6616	73.946	5.28441	1.98088	464.168	1.44255	-62.3027	0.800533
37	USV	TRUE	0.762701	8.63744	8.63904	0.0016	67.9501	67.8788	68.1995	0.320627	0.129065	155.86	1.04572	-68.2713	0.54229
38	USV	TRUE	0.789479	8.88424	8.88584	0.0016	55.3159	54.9686	55.8414	0.872818	0.347517	-545.511	1.00577	-60.3129	0.797755
39	USV	TRUE	0.800881	8.96944	9.13504	0.1656	65.6948	63.5484	83.764	20.2156	6.64292	-82.1137	1.08005	-64.6268	0.653299
40	USV	TRUE	0.921934	9.30517	9.37757	0.0724	65.6014	63.7526	72.4737	8.72105	3.71484	-139.457	1.0081	-66.5323	0.535726
41	USV	TRUE	0.68959	9.49917	9.50917	0.01	84.6403	83.3949	85.197	1.80204	0.708901	-159.505	1.02895	-78.1662	0.545704
42	USV	TRUE	0.963428	9.68077	9.75917	0.0784	63.3784	60.897	66.2082	5.31119	2.12845	-56.2026	1.00891	-67.7109	0.632441
43	USV	TRUE	0.942458	9.88477	9.88917	0.0044	66.6788	66.6788	66.6788	2.84217e-14	1.00486e-14	5.05915e-12	1	-65.1065	0.632143
44	USV	TRUE	0.952377	10.058	10.1104	0.0524	65.5001	65.2257	67.0884	1.86271	0.670902	-31.902	1.00305	-64.9353	0.703243
45	USV	TRUE	0.718245	10.2057	10.2109	0.0052	62.9485	60.6296	87.3075	26.678	9.21449	-3641.68	1.16759	-77.027	0.454817
46	USV	TRUE	0.889909	10.7029	10.7537	0.0508	67.4824	66.6413	78.6959	12.0546	3.99295	-231.583	1.01826	-73.7419	0.540483
47	USV	TRUE	0.788302	10.8473	10.8497	0.0024	69.1839	69.1839	69.1839	0	3.55271e-15	5.22043e-13	1	-70.3376	0.609343
48	USV	TRUE	0.770141	11.0097	11.0453	0.0356	65.1517	36.0172	72.743	36.7258	15.6528	785.182	1.53171	-73.0496	0.54456
49	USV	TRUE	0.688767	11.1102	11.1214	0.0112	54.5755	54.3615	54.9074	0.545878	0.223431	-39.6775	1.00249	-81.5887	0.459158
50	USV	TRUE	0.718314	11.2426	11.2458	0.0032	64.3784	63.3839	65.2839	1.90001	0.712509	-646.326	1.01217	-76.856	0.592736
51	USV	TRUE	0.837965	11.3534	11.3554	0.002	69.6395	69.6395	69.6395	2.84217e-14	1.04186e-14	-4.63057e-12	1	-73.0161	0.549339
52	USV	TRUE	0.913263	11.5206	11.5266	0.006	76.5026	74.914	79.1814	4.26746	1.81558	-608.339	1.16032	-75.313	0.522778
53	USV	TRUE	0.924218	11.763	11.7662	0.0032	75.7429	71.9372	76.5749	4.63777	1.79845	-1491.42	1.06367	-66.3198	0.770139
54	USV	TRUE	0.968232	12.0166	12.0242	0.0076	67.1072	66.1595	69.0518	2.89231	0.952761	-377.197	1.04418	-65.7879	0.659125
55	USV	TRUE	0.844012	12.1592	12.1768	0.0176	74.7762	64.2349	76.9417	12.7068	4.76148	-721.891	1.02665	-67.5731	0.689911
56	USV	TRUE	0.99065	12.3048	12.318	0.0132	69.0415	67.6463	71.4616	3.81529	1.20591	-228.492	1.0676	-65.0669	0.771616
57	USV	TRUE	0.777638	12.802	12.8056	0.0036	93.8625	92.9571	94.9758	2.01876	0.656016	537.527	1.01562	-74.6399	0.593088
58	USV	TRUE	0.760451	13.2105	13.2145	0.004	76.1066	75.5871	76.73	1.14298	0.396084	-43.0134	1.24932	-71.8749	0.549471
59	USV	TRUE	0.883141	13.8705	13.8785	0.008	66.6352	65.2619	67.3591	2.09723	0.845978	-225.482	1.02396	-60.9974	0.65016
60	USV	TRUE	0.914218	13.9585	13.9725	0.014	96.6436	92.7445	97.9533	5.20883	2.16348	299.962	1.16237	-69.1692	0.691418
61	USV	TRUE	0.790211	14.0598	14.0626	0.0028	86.8574	85.3581	87.1691	1.81095	0.666094	-618.493	1.12647	-72.9634	0.620199
62	USV	TRUE	0.852955	14.2546	14.3442	0.0896	79.4465	60.053	81.4517	21.3987	8.09278	-272.165	1.10297	-56.4472	0.781626
63	USV	TRUE	0.979279	14.4306	14.441	0.0104	89.6917	87.7355	92.7792	5.04371	1.54924	390.956	1.10712	-60.1557	0.852398
64	USV	TRUE	0.902629	14.593	14.7162	0.1232	64.3968	60.4459	72.5136	12.0677	2.73259	-78.4953	1.01326	-53.5628	0.792529
65	USV	TRUE	0.897031	14.8682	14.8702	0.002	70.3023	69.1623	70.81	1.64767	0.682218	-884.269	1.0544	-49.5885	0.921957
66	USV	TRUE	0.829227	15.0698	15.079	0.0092	66.9279	65.5325	71.3736	5.84105	1.96255	-671.765	1.0425	-53.915	0.846187
67	USV	TRUE	0.831229	15.1823	15.2375	0.0552	63.0045	56.783	68.0248	11.2418	3.13541	-54.9238	1.11016	-59.6215	0.700364
68	USV	TRUE	0.960936	15.3291	15.3367	0.0076	73.7601	71.5039	78.5621	7.05825	2.77968	-1115.66	1.1697	-59.237	0.793318
69	USV	TRUE	0.865281	15.4355	15.4447	0.0092	64.2454	63.7142	64.5935	0.879248	0.280005	82.1446	1.00375	-61.4246	0.734249
70	USV	TRUE	0.78641	15.8047	15.8915	0.0868	64.8935	55.9416	67.0576	11.116	3.61332	32.5672	1.08095	-63.6474	0.640893
71	USV	TRUE	0.827848	15.9963	16.0839	0.0876	80.4543	55.8751	83.5338	27.6586	7.35133	-290.386	1.08232	-61.791	0.724208
72	USV	TRUE	0.845382	16.2137	16.2369	0.0232	78.0271	68.6581	83.3718	14.7137	6.27338	-574.544	1.19443	-65.7225	0.640632
73	USV	TRUE	0.746364	16.3633	16.3669	0.0036	73.8896	72.7095	77.89	5.1805	1.91514	-1470.22	1.2341	-61.2665	0.808436
74	USV	TRUE	0.972112	16.4733	16.4797	0.0064	69.3153	68.0759	70.6142	2.5383	0.737655	-362.182	1.01352	-60.0102	0.813985
75	USV	TRUE	0.903136	16.6673	16.6697	0.0024	69.9127	69.9127	69.9127	2.84217e-14	8.20464e-15	-5.89465e-12	1	-60.3772	0.6966
76	USV	TRUE	0.763018	16.8317	16.8497	0.018	63.8191	63.019	68.3678	5.34881	1.65207	-290.577	1.00712	-69.4101	0.586266
77	USV	TRUE	0.816019	17.0565	17.0829	0.0264	65.8414	63.9046	78.2694	14.3648	3.38711	-406.062	1.04978	-61.7379	0.723742
78	USV	TRUE	0.854073	17.1914	17.2246	0.0332	76.879	64.3376	80.8514	16.5138	6.46875	-588.773	1.19477	-61.3702	0.720993
79	USV	TRUE	0.985122	17.3666	17.3682	0.0016	70.2233	70.2233	70.2233	1.42109e-14	7.53644e-15	1.22554e-11	1	-67.4267	0.62937
80	USV	TRUE	0.644957	17.4838	17.4858	0.002	88.1062	87.6431	88.2665	0.623441	0.243171	-311.721	1.01894	-77.8195	0.508072
81	USV	TRUE	0.934212	17.583	17.5898	0.0068	75.4267	73.057	78.0832	5.02626	1.86857	354.046	2.03852	-67.9817	0.726387
82	USV	TRUE	0.757278	17.651	17.6802	0.0292	62.8545	61.3833	70.301	8.91763	3.24119	-268.844	1.19721	-68.9969	0.720165
83	USV	TRUE	0.898219	17.7838	17.7878	0.004	80.8494	71.3642	81.6213	10.2571	3.34223	-2001.56	1.27858	-61.7471	0.771026
84	USV	TRUE	0.949607	17.919	17.9414	0.0224	68.6557	64.6826	81.2335	16.5509	6.569	-808.424	1.03136	-63.9651	0.582318
85	USV	TRUE	0.614033	18.1315	18.1779	0.0464	43.8308	27.9479	61.6138	33.6658	7.80753	43.9971	10.1672	-95.7052	0.165337
86	USV	TRUE	0.980895	18.2951	18.3167	0.0216	76.7005	72.4693	77.3527	4.88343	1.24037	222.407	1.06321	-64.8989	0.716
87	USV	TRUE	0.83496	18.4007	18.4143	0.0136	66.3043	63.766	67.08	3.31395	1.02155	56.9968	1.21693	-53.73	0.845628
88	USV	TRUE	0.987578	18.5087	18.5455	0.0368	84.113	77.4361	87.1189	9.6828	3.41337	215.447	1.04568	-62.6332	0.777427
89	USV	TRUE	0.828929	18.7023	18.7071	0.0048	66.1056	64.9181	67.115	2.19689	0.721751	-462.341	1.00321	-51.969	0.856288
90	USV	TRUE	0.958203	18.8831	18.8887	0.0056	86.5238	84.8718	87.2307	2.35892	0.923966	321.311	1.20067	-65.5871	0.780836
91	USV	TRUE	0.640747	19.2157	19.2241	0.0084	72.4589	70.4143	73.9257	3.5114	1.44016	349.148	1.09014	-82.3289	0.473459
92	USV	TRUE	0.782565	19.3373	19.3425	0.0052	90.7385	90.5868	92.9698	2.38304	1.18915	467.001	1.00862	-77.8472	0.477882
93	USV	TRUE	0.928377	19.4125	19.4265	0.014	65.1746	64.9976	65.5211	0.523575	0.201996	-27.6226	1.00463	-68.3224	0.701149
94	USV	TRUE	0.963079	19.5585	19.5701	0.0116	67.0726	66.5031	67.1689	0.665767	0.188766	-33.4408	1.00493	-66.8321	0.652649
95	USV	TRUE	0.784069	19.7489	19.7537	0.0048	63.7381	61.849	64.3357	2.48672	1.00916	-520.748	1.00218	-72.7113	0.610708
96	USV	TRUE	0.911858	19.8393	19.8477	0.0084	68.3966	68.0924	68.8271	0.73477	0.258037	-17.3709	1.06469	-64.2891	0.776747
97	USV	TRUE	0.714368	19.9745	20.0081	0.0336	68.7089	68.2116	74.5589	6.3473	2.40216	-185.854	1.00662	-77.1743	0.484974
98	USV	TRUE	0.888164	20.073	20.0802	0.0072	68.9699	67.5121	69.1729	1.66086	0.835006	230.098	1.00007	-61.9243	0.839607
99	USV	TRUE	0.921946	20.5998	20.6118	0.012	77.4435	76.6721	78.319	1.64694	0.529138	-42.2387	1.07131	-75.2151	0.613042
100	USV	TRUE	0.822661	20.7214	20.7346	0.0132	88.726	76.9318	93.4771	16.5453	7.48664	1269.29	1.00103	-79.8086	0.4617
101	USV	TRUE	0.880787	21.017	21.0574	0.0404	65.2073	64.2188	65.9073	1.68847	0.602545	-41.6968	1.00025	-67.9382	0.577849
102	USV	TRUE	0.833706	21.2063	21.2107	0.0044	69.7497	68.822	70.6626	1.84064	0.610592	-412.358	1.07383	-66.0755	0.768427
103	USV	TRUE	0.907793	21.3259	21.4275	0.1016	64.2641	61.3287	64.5538	3.22513	1.39502	-28.4328	1.00204	-73.0536	0.539876
104	USV	TRUE	0.930199	21.5059	21.5087	0.0028	65.9533	65.3002	66.2057	0.905474	0.320606	316.315	1.01624	-69.8693	0.718674
105	USV	TRUE	0.842959	21.6067	21.6275	0.0208	78.8132	78.0934	79.0569	0.963488	0.375351	-37.7229	1.00565	-75.0982	0.575154
106	USV	TRUE	0.92973	21.9443	22.0139	0.0696	88.0724	72.5436	97.6263	25.0826	9.68016	-233.825	1.18896	-74.7582	0.541758
107	USV	TRUE	0.76875	22.3068	22.3132	0.0064	92.239	92.0559	94.1811	2.12523	0.608933	166.857	1.17741	-76.8846	0.552119
108	USV	TRUE	0.867164	22.4572	22.5236	0.0664	64.7766	61.2161	65.7352	4.51906	1.99465	-58.6978	1.00905	-66.3094	0.645686
109	USV	TRUE	0.760145	22.6428	22.664	0.0212	77.8891	66.1292	78.1657	12.0365	4.93291	-585.81	1.08033	-58.9662	0.706078
110	USV	TRUE	0.714428	22.776	22.7776	0.0016	87.7687	87.6975	88.0181	0.320627	0.129065	-155.86	1.04572	-67.3133	0.720699
111	USV	TRUE	0.981729	22.8212	22.842	0.0208	74.4689	69.8477	75.7587	5.91097	1.52963	111.18	1.25948	-59.6448	0.786646
112	USV	TRUE	0.892422	22.9868	22.992	0.0052	64.2019	63.3855	64.7066	1.3211	0.480555	283.664	1.00843	-54.5235	0.850147
113	USV	TRUE	0.933678	23.6954	23.757	0.0616	80.456	75.9346	94.2931	18.3585	7.61463	-159.938	1.26167	-67.081	0.717393
114	USV	TRUE	0.947216	23.909	23.9878	0.0788	64.655	57.0979	65.0057	7.90778	2.426	-90.8295	1.03343	-64.878	0.645894
115	USV	TRUE	0.86143	24.1819	24.1855	0.0036	64.3153	63.729	64.345	0.616019	0.200377	-120.325	1.04476	-55.0641	0.777527
116	USV	TRUE	0.903309	24.3127	24.3147	0.002	67.0805	66.1454	67.6861	1.54079	0.572725	-758.308	1.00852	-59.3178	0.865487
117	USV	TRUE	0.989991	24.4347	24.4667	0.032	68.0554	66.2319	79.745	13.513	5.58307	-495.537	1.42644	-60.9951	0.773952
118	USV	TRUE	0.702166	24.5475	24.5503	0.0028	86.0373	84.5752	86.8315	2.25626	0.8187	-823.48	1.01816	-67.2522	0.763383
119	USV	TRUE	0.899254	24.6519	24.6535	0.0016	66.5499	66.1491	66.7725	0.623441	0.249933	389.651	1.00816	-57.3878	0.840175
120	USV	TRUE	0.724575	24.8303	24.8451	0.0148	80.1138	63.9727	81.0188	17.0461	7.35032	-1144.57	1.14268	-69.5979	0.638381
121	USV	TRUE	0.970442	25.3556	25.3584	0.0028	70.0014	69.4967	71.8791	2.38244	0.87844	-841.151	1.09827	-68.6272	0.590251
122	USV	TRUE	0.647945	25.4672	25.4704	0.0032	68.4084	67.8666	68.631	0.764458	0.251656	-115.968	1.11804	-62.228	0.656764
123	USV	TRUE	0.701511	25.7684	25.8196	0.0512	84.3023	68.4523	89.9611	21.5087	7.91737	-337.461	1.02799	-77.0375	0.495599
124	USV	TRUE	0.98732	26.693	26.7202	0.0272	80.5848	74.8753	83.3204	8.44505	3.34337	264.864	1.1503	-69.8888	0.703361
125	USV	TRUE	0.654033	26.8306	26.8362	0.0056	80.3215	77.0818	95.0807	17.9989	7.76774	3318.18	1.00126	-78.5353	0.542862
126	USV	TRUE	0.854441	26.9682	27.009	0.0408	62.754	59.7033	66.9084	7.20508	2.42823	-134.999	1.0151	-60.1521	0.647112
127	USV	TRUE	0.839064	27.1763	27.1843	0.008	64.4317	62.0267	65.3061	3.27946	0.97179	-225.131	1.16666	-61.8412	0.729381
128	USV	TRUE	0.807779	27.2815	27.3271	0.0456	61.8857	61.4802	67.4698	5.98966	2.51583	-129.647	1.00639	-63.1868	0.634758
129	USV	TRUE	0.79477	27.4647	27.4759	0.0112	55.6492	54.299	55.8243	1.52528	0.549387	-124.121	1.03288	-62.0227	0.719502
130	USV	TRUE	0.935463	27.6751	27.6767	0.0016	64.2601	63.984	64.3581	0.374065	0.153618	-233.791	1.01068	-65.0515	0.636214
131	USV	TRUE	0.71233	27.8135	27.8163	0.0028	82.1446	82.1446	82.1446	0	3.00259e-15	1.23877e-13	1	-72.038	0.641153
132	USV	TRUE	0.768925	27.8571	27.8603	0.0032	66.5058	66.3089	67.1683	0.859444	0.393259	-269.533	1.00015	-68.0294	0.571431
133	USV	TRUE	0.785206	28.0335	28.0563	0.0228	71.5212	71.5143	77.7725	6.25827	2.56506	-290.094	1.01146	-75.2004	0.492803
134	USV	TRUE	0.940439	28.1728	28.204	0.0312	67.3963	65.3488	69.224	3.87528	2.04845	-129.331	1.00675	-68.1843	0.689283
135	USV	TRUE	0.685841	28.8396	28.842	0.0024	92.3264	91.124	93.9963	2.87228	1.0387	1196.78	1.00369	-81.868	0.434618
136	USV	TRUE	0.788032	37.0482	37.051	0.0028	68.5384	67.7888	69.0208	1.23204	0.431106	-436.48	1.00563	-65.5661	0.592113
137	USV	TRUE	0.787466	37.1304	37.17	0.0396	71.4649	57.2049	77.406	20.2011	5.08817	222.757	1.37941	-75.1395	0.54729
138	USV	TRUE	0.959839	37.2504	37.2524	0.002	71.5355	71.2194	71.825	0.605629	0.218335	-290.727	1.00254	-61.4883	0.773483
139	USV	TRUE	0.962609	37.4352	37.4376	0.0024	87.0372	84.8329	87.4602	2.62736	0.960788	-918.463	1.30394	-60.7819	0.847031
140	USV	TRUE	0.796586	37.6068	37.6196	0.0128	70.7589	70.18	71.4343	1.2543	0.473538	-51.0614	1.07443	-60.0545	0.848303
141	USV	TRUE	0.825011	37.7992	37.8052	0.006	77.1052	76.7648	77.8277	1.06286	0.406344	41.9942	1.07635	-66.5533	0.763018
142	USV	TRUE	0.853332	38.6489	38.6573	0.0084	88.8394	83.2397	93.5363	10.2966	4.20037	1358.29	1.40733	-75.3538	0.589301
143	USV	TRUE	0.79154	38.8865	38.8997	0.0132	75.7171	73.9228	81.0475	7.12469	2.97941	471.517	1.22468	-74.5288	0.597203
144	USV	TRUE	0.638119	38.9833	38.9853	0.002	79.2036	72.8356	79.8181	6.98254	2.73499	3152.83	1.04662	-75.7468	0.606431
145	USV	TRUE	0.895594	39.0705	39.0737	0.0032	70.5712	69.5099	72.2485	2.73869	0.902344	816.411	1.00948	-75.202	0.611377
146	USV	TRUE	0.653018	39.3726	39.3786	0.006	83.1621	80.9822	84.6809	3.69872	1.77466	612.768	1.0511	-75.4748	0.583495
147	USV	TRUE	0.610094	39.597	39.6118	0.0148	94.3647	84.6484	104.081	19.4325	10.4075	1355.24	1.00628	-80.8701	0.453776
148	USV	TRUE	0.784631	39.6858	39.6878	0.002	80.3252	79.5459	80.775	1.22907	0.457432	602.448	1.01262	-71.7317	0.649857
149	USV	TRUE	0.782869	39.7674	39.771	0.0036	76.4691	71.1253	77.523	6.3977	2.10399	1576.37	1.11437	-73.1779	0.613079
150	USV	TRUE	0.607923	39.8674	39.8702	0.0028	62.4953	60.4765	63.9797	3.50315	1.17905	1194.58	1.00759	-70.9399	0.715451
151	USV	TRUE	0.792844	40.0354	40.0378	0.0024	104.419	102.949	106.089	3.13947	1.13111	1308.11	1.00051	-76.1745	0.646298
152	USV	TRUE	0.870095	42.8442	42.8598	0.0156	80.499	77.004	85.5926	8.58864	2.65729	-320.184	1.39966	-72.9577	0.657361
153	USV	TRUE	0.722151	42.9694	42.9742	0.0048	73.8158	63.4829	83.6166	20.1337	10.1065	4537.16	1.00284	-78.8884	0.406409
154	USV	TRUE	0.721975	43.049	43.0718	0.0228	91.769	72.0824	93.566	21.4837	7.46092	710.032	1.16432	-76.9715	0.522375
155	USV	TRUE	0.673011	43.172	43.1736	0.0016	82.3271	82.3271	82.3271	2.84217e-14	7.32411e-15	7.94411e-12	1	-76.1849	0.53732
156	USV	TRUE	0.659031	43.2852	43.292	0.0068	82.835	79.9852	84.0369	4.05164	1.31435	-496.607	1.1388	-70.5621	0.661092
157	USV	TRUE	0.729894	43.3744	43.376	0.0016	107.531	107.335	108.083	0.74813	0.307235	-467.581	1.02779	-70.9591	0.510853
158	USV	TRUE	0.986635	43.4552	43.5172	0.062	70.4841	66.4544	79.6746	13.2201	5.10751	212.939	1.05377	-71.485	0.607191
159	USV	TRUE	0.669308	43.5936	43.5952	0.0016	92.6819	65.6246	102.283	36.6584	15.0545	22911.5	1.00032	-80.7862	0.397249
160	USV	TRUE	0.674837	44.4485	44.4597	0.0112	84.7719	73.3923	85.439	12.0466	5.17302	1070.23	1.12712	-80.3895	0.443376
161	USV	TRUE	0.960587	44.7649	44.8333	0.0684	61.6334	61.0218	69.6265	8.60465	3.63692	130.658	1.01914	-75.2292	0.406387
162	USV	TRUE	0.693274	44.9485	44.9593	0.0108	67.3347	66.9011	67.7981	0.897047	0.296405	-60.084	1.01676	-66.593	0.709865
163	USV	TRUE	0.923169	45.1794	45.1898	0.0104	79.4199	78.7282	81.2072	2.47899	0.667634	-127.62	1.09421	-69.2921	0.707586
164	USV	TRUE	0.86864	45.2678	45.2738	0.006	67.9101	66.2362	69.0717	2.83542	0.978348	-456.401	1.01187	-66.7323	0.664913
165	USV	TRUE	0.778367	45.5182	45.5246	0.0064	72.0904	70.9249	78.5658	7.64092	2.99316	1265.96	1.1125	-69.3495	0.662776
166	USV	TRUE	0.817297	46.4187	46.4227	0.004	55.8363	55.6381	56.6428	1.00467	0.36916	165.418	1.09632	-73.8246	0.493386
167	USV	TRUE	0.768076	46.5115	46.5235	0.012	87.1559	55.9831	88.29	32.3069	15.0378	2795.23	1.092	-78.7918	0.459615
168	USV	TRUE	0.862475	46.7387	46.7471	0.0084	59.9465	59.0781	61.5367	2.45856	0.818511	-291.276	1.0373	-67.3398	0.728173
169	USV	TRUE	0.804808	46.8479	46.8495	0.0016	94.1337	93.911	94.5344	0.623441	0.249933	-389.651	1.00816	-71.2501	0.499714
170	USV	TRUE	0.817029	46.9943	47.0147	0.0204	70.5799	66.7228	71.0208	4.29801	1.84064	-206.446	1.00065	-71.6881	0.64709
171	USV	TRUE	0.788299	47.0595	47.1107	0.0512	67.8418	61.0821	69.7589	8.67677	3.57887	139.474	1.05586	-74.367	0.456495
172	USV	TRUE	0.956116	47.1861	47.2365	0.0504	52.8034	52.4396	66.1697	13.7301	6.96231	-286.911	1.01886	-72.592	0.437584
173	USV	TRUE	0.946773	47.3853	47.4097	0.0244	64.0534	59.0664	64.9117	5.84535	2.09926	-204.389	1.11042	-63.6288	0.58927
174	USV	TRUE	0.811367	47.5209	47.5481	0.0272	68.0518	64.0184	71.4751	7.45672	2.3376	-232.853	1.06476	-61.4865	0.764676
175	USV	TRUE	0.800126	47.7229	47.7977	0.0748	62.9151	62.6865	63.0382	0.351696	0.149644	3.47239	1.00032	-72.6047	0.478062
176	USV	TRUE	0.913256	47.9953	48.0009	0.0056	62.2292	59.5008	65.0494	5.54858	2.45707	-1023.2	1.00176	-68.2178	0.596362
177	USV	TRUE	0.873423	48.1538	48.157	0.0032	68.7719	67.6979	69.3177	1.61982	0.568578	-528.047	1.01049	-62.2354	0.705582
178	USV	TRUE	0.831732	48.2514	48.2738	0.0224	73.7969	64.6796	78.5268	13.8472	5.32366	-599.494	1.07087	-75.3279	0.533375
179	USV	TRUE	0.732434	48.4134	48.4238	0.0104	72.2039	71.5115	75.8804	4.36893	1.59172	10.6669	1.53193	-60.1894	0.781233
180	USV	TRUE	0.976805	48.4882	48.4922	0.004	65.7733	65.6379	66.0313	0.393365	0.1402	59.2948	1.02394	-64.1911	0.765173
181	USV	TRUE	0.668097	48.5706	48.5938	0.0232	66.9668	65.2933	76.3312	11.0378	4.78973	-474.735	1.00351	-67.9909	0.708524
182	USV	TRUE	0.917656	48.7778	48.7798	0.002	63.5744	63.285	63.8906	0.605629	0.218335	-290.727	1.00254	-67.152	0.688038
183	USV	TRUE	0.907242	48.8566	48.8602	0.0036	66.7621	66.4148	67.0919	0.677129	0.272725	-175.034	1.01154	-69.2287	0.702529
184	USV	TRUE	0.995858	48.9702	48.9778	0.0076	66.5024	65.6267	70.0145	4.38786	1.49746	-587.759	1.01453	-60.913	0.721196
185	USV	TRUE	0.927714	49.6583	49.6651	0.0068	93.5575	93.2315	99.5663	6.33484	2.84306	1061.81	1.05729	-66.4112	0.712592
186	USV	TRUE	0.875964	49.7663	49.7707	0.0044	71.6876	67.6649	75.5767	7.91177	3.11385	1768.55	2.73118	-71.8943	0.651861
187	USV	TRUE	0.893654	49.8975	49.8991	0.0016	91.0292	90.6552	91.4033	0.74813	0.295724	-467.581	1	-64.9974	0.77875
188	USV	TRUE	0.80274	50.7629	50.7657	0.0028	81.5087	80.6033	82.4142	1.81095	0.620202	632.63	1.00105	-66.343	0.728277
189	USV	TRUE	0.954587	50.8889	50.8917	0.0028	71.4305	71.4305	71.4305	2.84217e-14	4.45356e-15	-1.79439e-12	1	-51.9234	0.848722
190	USV	TRUE	0.818426	50.9749	50.9869	0.012	82.3086	78.1061	82.7131	4.60696	1.54521	-396.671	1.06044	-67.3763	0.723376
191	USV	TRUE	0.832336	51.0997	51.1085	0.0088	72.9502	68.8804	77.5965	8.71612	3.27123	-726.866	1.79989	-61.9335	0.721313
192	USV	TRUE	0.801223	51.881	51.8914	0.0104	98.9274	94.5727	99.8559	5.28318	2.32926	452.859	1.15348	-71.9735	0.707859
193	USV	TRUE	0.966397	51.9802	51.9866	0.0064	67.7436	64.953	69.896	4.943	1.42302	699.398	1.02043	-56.2638	0.8723
194	USV	TRUE	0.640855	54.7258	54.7274	0.0016	77.3815	75.8853	78.8778	2.99252	1.1829	-1870.32	1	-81.8547	0.52671
195	USV	TRUE	0.642063	54.813	54.9634	0.1504	65.141	29.8423	98.7623	68.92	12.8984	-10.0093	7.14127	-88.0328	0.237645
196	USV	TRUE	0.755351	55.0098	55.0114	0.0016	63.2741	63.0247	63.3454	0.320627	0.129065	155.86	1.04572	-82.5297	0.467638
197	USV	TRUE	0.704631	55.0534	55.0774	0.024	59.3034	57.4161	62.1264	4.71039	2.08043	-187.667	1.00688	-77.3615	0.46083
198	USV	TRUE	0.8423	55.1739	55.2387	0.0648	64.8843	60.183	74.3218	14.1388	4.01931	-67.7802	1.17803	-71.4478	0.532857
199	USV	TRUE	0.812159	55.3551	55.4171	0.062	66.2617	55.8633	77.6661	21.8028	7.87272	-281.116	1.14818	-74.8763	0.538118
200	USV	TRUE	0.685559	55.5975	55.6019	0.0044	60.1497	58.4352	61.4336	2.99846	0.928139	-638.389	1.02261	-75.6739	0.484944
201	USV	TRUE	0.769323	55.7239	55.7287	0.0048	64.8458	64.8458	64.8458	1.42109e-14	6.51575e-15	-3.86874e-14	1	-70.0444	0.651872
202	USV	TRUE	0.778414	55.8203	55.8303	0.01	67.7233	67.2962	72.0049	4.70871	1.48424	-296.973	1.19067	-71.7628	0.637018
203	USV	TRUE	0.710564	56.0131	56.0199	0.0068	74.2445	69.3421	76.9933	7.65121	2.50213	-1108.74	1.02187	-77.5966	0.547065
204	USV	TRUE	0.686843	56.1043	56.1067	0.0024	79.4858	79.2705	79.5526	0.282033	0.100127	-83.4966	1.01988	-76.3557	0.554515
205	USV	TRUE	0.892734	56.1972	56.1988	0.0016	70.2774	70.1794	70.5535	0.374065	0.153618	-233.791	1.01068	-62.9427	0.703115
206	USV	TRUE	0.705668	56.94	56.954	0.014	69.906	69.5654	72.7053	3.13985	1.32899	220.004	1.00297	-78.8865	0.465679
207	USV	TRUE	0.607692	57.9162	57.9178	0.0016	81.1588	79.7605	82.379	2.61845	1.03587	-1636.53	1.00044	-82.2103	0.43216
208	USV	TRUE	0.783991	57.9938	58.005	0.0112	80.9368	72.0304	87.6232	15.5929	4.82767	1238.59	1.01636	-81.3317	0.455207
209	USV	TRUE	0.826551	58.1446	58.197	0.0524	56.3115	53.8747	63.6147	9.73993	3.97971	-162.05	1.02949	-72.1122	0.577564
210	USV	TRUE	0.654877	58.3243	58.3331	0.0088	61.3183	60.3824	63.5219	3.13947	1.3392	-400.974	1.01344	-71.9658	0.651967
211	USV	TRUE	0.935767	58.4611	58.4915	0.0304	75.4	63.9833	77.3218	13.3385	5.68736	-429.858	1.00288	-66.0565	0.632707
212	USV	TRUE	0.861961	58.6767	58.6987	0.022	68.7211	55.088	70.553	15.465	6.26738	-685.625	1.0155	-73.2502	0.606646
213	USV	TRUE	0.903781	58.7999	58.8095	0.0096	67.7708	66.4739	67.8896	1.41572	0.424407	112.129	1.03485	-65.3949	0.72924
214	USV	TRUE	0.735516	58.9031	58.9055	0.0024	87.3711	85.5008	87.6383	2.13751	0.791818	779.302	1.22669	-77.6285	0.50594
215	USV	TRUE	0.749934	58.9903	58.9919	0.0016	68.3153	68.2173	68.5913	0.374065	0.153618	233.791	1.01068	-71.2447	0.604632
216	USV	TRUE	0.730924	59.0947	59.0967	0.002	72.6393	72.3498	72.9554	0.605629	0.218335	-290.727	1.00254	-67.3404	0.75041
217	USV	TRUE	0.760175	59.1956	59.1976	0.002	90.4954	89.391	90.6022	1.21126	0.457013	455.494	1.21742	-80.4143	0.426908
218	USV	TRUE	0.938254	59.2868	59.306	0.0192	79.9551	78.1357	80.6863	2.55067	0.803643	21.0129	1.07725	-77.4582	0.553842
219	USV	TRUE	0.984436	59.4044	59.4076	0.0032	69.8676	69.1949	70.2173	1.0224	0.466194	-335.415	1.02337	-67.8568	0.642622
220	USV	TRUE	0.852944	59.5712	59.604	0.0328	74.898	71.7501	78.0458	6.2957	3.41427	-194.744	1.0005	-71.5399	0.584672
221	USV	TRUE	0.670991	59.7164	59.7192	0.0028	96.87	95.0813	99.9947	4.91331	1.79736	-1811.3	1.01123	-81.9895	0.482217
222	USV	TRUE	0.66622	59.824	59.8256	0.0016	98.3693	97.8795	101.487	3.60705	1.46447	-1948.25	1.30107	-83.3906	0.467344
223	USV	TRUE	0.902526	59.8656	59.8872	0.0216	66.931	64.8446	68.1074	3.26273	1.19681	98.7082	1.03258	-71.3653	0.632164
224	USV	TRUE	0.930875	59.9692	60.0264	0.0572	68.7849	68.7546	82.787	14.0324	4.78406	-259.398	1.02727	-67.782	0.591933
225	USV	TRUE	0.78563	60.2285	60.2305	0.002	72.8718	72.6981	73.0455	0.347346	0.151643	-197.847	1.00936	-63.6516	0.658304
226	USV	TRUE	0.921853	60.3377	60.3461	0.0084	74.0514	72.4935	74.6683	2.17481	0.753696	190.858	1.10835	-65.1761	0.778291
227	USV	TRUE	0.878223	60.5329	60.5457	0.0128	79.001	78.7686	80.2444	1.47582	0.52487	-80.418	1.03827	-56.5104	0.763987
228	USV	TRUE	0.974859	60.6513	60.6941	0.0428	69.6691	62.3726	77.0428	14.6703	5.18089	-328.153	1.14185	-63.0988	0.772994
229	USV	TRUE	0.808138	60.8253	60.8585	0.0332	72.1025	63.1861	73.4532	10.2671	4.10229	-269.795	1.07481	-62.2712	0.703983
230	USV	TRUE	0.838041	60.9717	60.9969	0.0252	70.8384	68.0304	72.961	4.93064	1.39084	122.698	1.09228	-55.6078	0.842535
231	USV	TRUE	0.828113	61.1213	61.2185	0.0972	70.6088	66.6826	74.2381	7.55552	2.0979	-38.4756	1.04997	-58.5819	0.79865
232	USV	TRUE	0.983595	61.3239	61.3331	0.0092	70.6044	69.597	72.6832	3.08626	0.906126	44.0034	1.3883	-57.308	0.835752
233	USV	TRUE	0.898811	61.5307	61.5323	0.0016	73.7844	73.4192	75.0402	1.62095	0.673737	-1013.09	1.05317	-65.8603	0.699424
234	USV	TRUE	0.851465	61.8367	61.8395	0.0028	69.5579	68.7638	70.352	1.58829	0.562823	-574.315	1.00037	-63.5542	0.744625
235	USV	TRUE	0.792295	62.0059	62.0563	0.0504	66.5994	65.9536	86.3315	20.3779	4.13622	-154.546	1.13147	-66.0828	0.653129
236	USV	TRUE	0.609488	62.1511	62.1571	0.006	85.7572	84.9941	87.8607	2.86657	1.14392	-479.94	1.00036	-72.6287	0.644745
237	USV	TRUE	0.918423	62.2968	62.3104	0.0136	80.3	73.4974	89.658	16.1605	5.44447	-1118.49	1.03085	-72.0124	0.658035
238	USV	TRUE	0.832152	62.4808	62.4868	0.006	64.2757	62.7616	65.812	3.05041	0.96052	-504.145	1.00297	-61.2793	0.71736
239	USV	TRUE	0.976877	62.6044	62.6512	0.0468	71.083	66.1023	75.703	9.60072	3.55419	-154.032	1.04952	-65.4642	0.641995
240	USV	TRUE	0.914265	62.758	62.7604	0.0024	74.4286	74.0946	74.4657	0.371096	0.138851	139.161	1.01913	-65.6617	0.67265
241	USV	TRUE	0.854364	62.8476	62.8504	0.0028	75.4568	75.1006	75.8131	0.712504	0.271919	-275.671	1.00505	-56.8217	0.802093
242	USV	TRUE	0.840874	63.0032	63.0288	0.0256	78.2841	68.865	88.7854	19.9204	5.78741	-615.379	1.10505	-63.0193	0.720633
243	USV	TRUE	0.783558	63.1997	63.2273	0.0276	75.0622	67.9119	82.1986	14.2867	4.90449	-437.912	1.12704	-60.2695	0.773412
244	USV	TRUE	0.950616	63.3481	63.3621	0.014	69.8916	69.1864	79.1881	10.0017	4.31751	-724.026	1.00258	-67.5123	0.714029
245	USV	TRUE	0.965401	63.4677	63.5145	0.0468	77.7684	74.4757	78.8772	4.40144	0.936838	9.06009	1.13497	-60.5281	0.791753
246	USV	TRUE	0.806297	63.6821	63.6841	0.002	81.9391	81.3468	82.0237	0.676879	0.261574	-290.727	1.08263	-58.5978	0.776638
247	USV	TRUE	0.993993	63.8421	63.8841	0.042	79.0201	69.7834	81.4702	11.6868	5.13742	-250.747	1.02538	-64.6225	0.777076
248	USV	TRUE	0.937568	64.0165	64.0837	0.0672	69.6116	68.8213	71.5608	2.73949	0.908058	-30.8709	1.01046	-63.348	0.776679
249	USV	TRUE	0.929395	64.0813	64.1061	0.0248	70.5682	68.2337	71.3542	3.12056	0.786046	17.4071	1.08902	-62.3148	0.779255
250	USV	TRUE	0.919352	64.2175	64.2367	0.0192	69.3142	66.1599	73.3917	7.23177	2.37233	-313.85	1.03211	-60.5598	0.786658
251	USV	TRUE	0.982069	64.3439	64.3467	0.0028	72.6776	72.1378	72.8334	0.695525	0.271091	-172.732	1.08114	-58.541	0.842154
252	USV	TRUE	0.919112	64.4603	64.5047	0.0444	71.473	68.533	74.0775	5.54457	1.61664	-66.4012	1.06185	-59.1835	0.786071
253	USV	TRUE	0.823739	64.9403	64.9439	0.0036	69.9015	69.8162	70.1947	0.378518	0.128218	31.262	1.03799	-54.9567	0.837392
254	USV	TRUE	0.949827	65.0423	65.0455	0.0032	74.2858	73.4174	77.4549	4.03753	1.30959	-1119.47	1.06105	-62.3586	0.803017
255	USV	TRUE	0.794419	65.1391	65.1411	0.002	66.6904	66.2273	66.8507	0.623441	0.243171	311.721	1.01894	-63.2506	0.726819
256	USV	TRUE	0.838153	65.226	65.28	0.054	84.7754	74.7532	93.6232	18.8701	7.67297	-262.739	1.2205	-67.794	0.583177
257	USV	TRUE	0.98842	65.3392	65.3408	0.0016	72.08	71.706	72.4541	0.74813	0.295724	467.581	1	-62.4571	0.765724
258	USV	TRUE	0.791933	65.4604	65.4752	0.0148	74.04	71.9241	74.72	2.79592	0.885841	141.993	1.06144	-65.8249	0.683037
259	USV	TRUE	0.846526	65.5836	65.5852	0.0016	71.6284	70.9515	71.949	0.997506	0.403004	-623.441	1.0194	-64.654	0.720922
260	USV	TRUE	0.841859	65.7232	65.7296	0.0064	78.6013	78.1709	79.6256	1.4547	0.464154	127.974	1.23524	-59.2134	0.775886
261	USV	TRUE	0.648044	68.1222	68.125	0.0028	81.4151	79.3444	84.2874	4.943	1.80202	1828.97	1.00502	-78.2814	0.583745
262	USV	TRUE	0.750891	68.8456	68.8484	0.0028	94.4862	91.8959	95.7405	3.84456	1.3266	1323.58	1.01536	-75.3938	0.614909
263	USV	TRUE	0.639822	68.9236	68.9328	0.0092	96.2955	78.9462	96.8032	17.857	9.29714	1967.28	1.00613	-75.6143	0.599536
264	USV	TRUE	0.684377	69.0236	69.0296	0.006	98.8835	63.9309	102.785	38.8537	16.4095	6613.27	1.23635	-68.3485	0.611431
265	USV	TRUE	0.826576	69.1008	69.1112	0.0104	80.2386	74.7148	82.1319	7.41706	3.50198	710.792	1.00052	-72.9749	0.639546
266	USV	TRUE	0.893394	69.5209	69.5561	0.0352	81.3699	75.1859	88.5152	13.3293	5.38322	-222	1.47211	-66.3155	0.693487
267	USV	TRUE	0.853082	69.6597	69.6701	0.0104	65.7107	63.7142	68.4426	4.72846	1.50725	-435.38	1.1487	-58.6563	0.79653
268	USV	TRUE	0.985187	69.8033	69.8181	0.0148	65.4112	63.6083	65.9693	2.361	1.02999	139.996	1.01596	-63.2057	0.760906
269	USV	TRUE	0.942542	69.9713	70.0329	0.0616	73.6805	65.7981	77.3365	11.5384	4.07121	-88.9256	1.12066	-71.549	0.592382
270	USV	TRUE	0.801382	70.1289	70.1305	0.0016	70.7692	70.6979	71.0186	0.320627	0.129065	155.86	1.04572	-69.1237	0.549346
271	USV	TRUE	0.906906	70.3474	70.3782	0.0308	74.9253	70.8332	88.2487	17.4155	6.28136	-563.024	1.10321	-79.2063	0.501479
272	USV	TRUE	0.692875	70.4662	70.4686	0.0024	84.9253	84.1237	85.0886	0.96485	0.364204	389.651	1.0526	-75.3765	0.583576
273	USV	TRUE	0.846167	70.7258	70.7286	0.0028	59.8278	59.0485	60.2063	1.15782	0.394331	-392.302	1.01717	-73.5105	0.594964
274	USV	TRUE	0.957018	70.8262	70.9118	0.0856	67.672	66.492	70.6801	4.18819	1.62371	-19.0519	1.04055	-75.9651	0.529345
275	USV	TRUE	0.63331	71.0034	71.0222	0.0188	73.5029	70.7498	75.9485	5.1987	1.85578	205.401	1.18953	-80.2711	0.479977
276	USV	TRUE	0.949245	71.1038	71.1402	0.0364	66.5001	64.7869	69.7326	4.9457	1.6851	-101.392	1.05488	-73.0849	0.585693
277	USV	TRUE	0.855418	71.2676	71.2744	0.0068	72.2824	70.3305	72.9875	2.65705	0.767365	297.643	1.1963	-66.675	0.712587
278	USV	TRUE	0.954916	71.6572	71.6652	0.008	77.1403	75.8994	80.2074	4.30798	1.82134	526.287	1.00201	-73.9789	0.630345
279	USV	TRUE	0.79195	71.9304	71.94	0.0096	75.221	72.576	77.3434	4.76745	1.78691	430.962	1.05939	-75.4451	0.601391
280	USV	TRUE	0.956524	72.0332	72.0428	0.0096	74.2135	72.2837	79.5722	7.28848	2.83723	852.125	1.12918	-73.2424	0.60019
281	USV	TRUE	0.625522	72.7409	72.8177	0.0768	53.9098	30.412	70.6834	40.2713	8.82626	-70.2057	10.4724	-93.0309	0.173051
282	USV	TRUE	0.838377	76.6898	76.6962	0.0064	71.3138	69.4384	71.3434	1.90503	0.616079	-295.557	1.02888	-72.3627	0.577033
283	USV	TRUE	0.707535	76.8218	76.8286	0.0068	66.0272	63.1794	67.7072	4.52783	1.70486	-631.156	1.00496	-79.8466	0.413952
284	USV	TRUE	0.84391	76.9954	76.9978	0.0024	66.3851	65.9175	67.3871	1.46954	0.54063	-612.309	1.0207	-69.8881	0.548555
285	USV	TRUE	0.855678	77.171	77.203	0.032	70.0958	66.2951	76.2532	9.95812	3.23778	-149.874	1.30636	-65.9771	0.716413
286	USV	TRUE	0.753693	77.2851	77.3047	0.0196	65.2279	61.1091	66.8368	5.72775	1.61714	-230.301	1.11195	-60.023	0.789261
287	USV	TRUE	0.751416	77.4267	77.4907	0.064	76.6627	60.1587	89.4601	29.3015	10.3042	-268.004	1.4321	-65.2216	0.577681
288	USV	TRUE	0.954322	77.5651	77.5671	0.002	80.976	80.6999	81.0027	0.302814	0.114253	-113.873	1.03232	-58.6229	0.832639
289	USV	TRUE	0.848887	77.6575	77.6591	0.0016	70.1339	69.1542	70.4011	1.24688	0.520276	-779.302	1.05662	-56.9775	0.852606
290	USV	TRUE	0.921149	77.7655	77.7707	0.0052	76.2013	75.1107	77.74	2.62927	0.864232	-476.805	1.0059	-64.2613	0.704954
291	USV	TRUE	0.828434	77.9547	77.9563	0.0016	71.5107	71.1633	72.0361	0.872818	0.347517	545.511	1.00577	-75.6026	0.50634
292	USV	TRUE	0.883531	78.2965	78.3037	0.0072	71.6232	71.4697	72.5178	1.04819	0.428005	104.528	1.04863	-76.6893	0.634726
293	USV	TRUE	0.714853	78.4017	78.4369	0.0352	57.5169	55.3868	65.0144	9.62763	3.38311	-237.1	1.05637	-65.9627	0.652793
294	USV	TRUE	0.755141	78.6089	78.6117	0.0028	73.2002	71.8791	73.5045	1.6254	0.595643	565.48	1.07581	-64.4366	0.74748
295	USV	TRUE	0.622061	78.8045	78.8089	0.0044	95.8771	93.2349	96.1294	2.89455	0.867441	321.79	1.43347	-70.1574	0.608771
296	USV	TRUE	0.973094	78.8965	78.9793	0.0828	73.0898	72.9885	93.0899	20.1014	9.23263	244.369	1.00061	-67.8488	0.587664
297	USV	TRUE	0.779325	79.2006	79.2562	0.0556	81.8591	59.4705	84.8954	25.4249	9.68071	-191.81	1.55809	-80.4383	0.40401
298	USV	TRUE	0.833072	79.577	79.5786	0.0016	78.4667	77.5671	79.1881	1.62095	0.642088	1013.09	1.00178	-78.4892	0.54759
299	USV	TRUE	0.682939	79.6654	79.6766	0.0112	73.7179	71.0553	74.272	3.21676	1.3223	255.444	1.16194	-74.718	0.54363
300	USV	TRUE	0.9552	79.769	79.7734	0.0044	67.675	66.4652	68.6992	2.234	0.753557	520.832	1.00745	-69.5602	0.728251
301	USV	TRUE	0.965929	79.9762	79.9778	0.0016	78.1821	77.906	78.2801	0.374065	0.153618	233.791	1.01068	-67.1085	0.718796
302	USV	TRUE	0.840604	80.077	80.1738	0.0968	69.7962	53.0042	75.6019	22.5978	9.56191	-202.542	1.08578	-67.3582	0.705383
303	USV	TRUE	0.948863	80.2887	80.3127	0.024	57.5815	55.9973	78.4519	22.4546	10.6593	-1110.31	1.07924	-65.8898	0.659495
304	USV	TRUE	0.947712	80.4979	80.5103	0.0124	69.1987	66.846	71.7222	4.8762	1.4055	340.441	1.2065	-58.7566	0.792596
305	USV	TRUE	0.991318	80.5983	80.6683	0.07	69.8719	68.173	82.3755	14.2025	3.62628	-120.976	1.22872	-65.7531	0.713088
306	USV	TRUE	0.881257	80.8599	80.8619	0.002	69.7688	69.0741	70.4635	1.38938	0.606571	-791.389	1.04644	-57.9612	0.870638
307	USV	TRUE	0.828095	80.9467	80.9727	0.026	79.3259	71.9902	100.633	28.6431	12.6332	1150.91	1.17982	-70.4071	0.655488
308	USV	TRUE	0.776868	81.1495	81.1511	0.0016	103.317	103.067	103.566	0.498753	0.197149	-311.721	1	-65.726	0.655053
309	USV	TRUE	0.668834	84.6016	84.6076	0.006	73.0694	72.8591	78.4817	5.62268	2.44349	987.047	1.01946	-81.3185	0.448377
310	USV	TRUE	0.6397	84.7784	84.78	0.0016	81.1727	79.8724	82.1168	2.24439	0.891076	-1402.74	1.00292	-80.1339	0.50471
311	USV	TRUE	0.618024	84.9408	84.9448	0.004	63.7798	61.9068	65.4566	3.54985	1.28334	815.592	1.06825	-78.8847	0.554131
312	USV	TRUE	0.691336	85.0392	85.0452	0.006	64.9787	63.1496	65.809	2.65937	1.18738	436.636	1.01052	-79.9551	0.460627
313	USV	TRUE	0.611101	85.1444	85.1504	0.006	67.032	66.7982	67.3335	0.535302	0.210466	83.4731	1.00177	-76.3611	0.547076
314	USV	TRUE	0.812668	85.2638	85.2782	0.0144	69.7495	68.9958	79.0671	10.0713	4.27239	690.234	1.00112	-78.1498	0.556232
315	USV	TRUE	0.614882	87.344	87.346	0.002	108.642	106.825	109.23	2.4047	0.92	-1061.12	1.32829	-79.6549	0.496291
316	USV	TRUE	0.927602	87.5368	87.5396	0.0028	56.5321	52.1272	77.525	25.3978	8.93325	7653.41	1.39384	-72.8406	0.592501
317	USV	TRUE	0.919534	87.6804	87.684	0.0036	65.3246	64.9572	65.5065	0.549222	0.180542	59.3754	1.05926	-63.2995	0.723573
318	USV	TRUE	0.723018	87.9072	87.9296	0.0224	60.5528	56.5105	66.3826	9.87209	3.26902	-305.376	1.101	-67.4882	0.725669
319	USV	TRUE	0.919227	88.0092	88.014	0.0048	68.0541	65.7756	68.5588	2.78322	0.8806	-508.116	1.11462	-64.0974	0.778983
320	USV	TRUE	0.972838	88.102	88.178	0.076	63.9763	62.0517	71.9272	9.8755	3.59809	-92.212	1.04285	-61.7566	0.720548
321	USV	TRUE	0.645964	88.2626	88.281	0.0184	66.6106	64.253	66.7442	2.49127	0.733951	-132.08	1.01719	-63.3019	0.719663
322	USV	TRUE	0.985788	88.3842	88.3926	0.0084	69.8707	65.2491	70.5946	5.3455	1.56245	424.802	1.29746	-61.1693	0.798181
323	USV	TRUE	0.780759	88.4762	88.4934	0.0172	78.1344	76.7831	95.0979	18.3148	8.46138	1143.93	1.0185	-71.4556	0.593053
324	USV	TRUE	0.833697	88.5934	88.5954	0.002	70.0278	69.5068	70.5488	1.04204	0.454928	593.542	1.04038	-71.6969	0.645723
325	USV	TRUE	0.661274	89.4199	89.4255	0.0056	71.6482	71.4608	71.8351	0.374258	0.144653	-53.9517	1.00519	-78.3225	0.537692
326	USV	TRUE	0.940275	90.5332	90.5488	0.0156	62.5259	58.27	66.7787	8.5087	4.31043	557.332	1.0393	-71.4226	0.577904
327	USV	TRUE	0.856509	90.6596	90.754	0.0944	69.9454	55.6825	71.4826	15.8001	6.99904	-169.096	1.00344	-59.6185	0.704128
328	USV	TRUE	0.967323	90.852	90.88	0.028	66.7943	55.8519	68.056	12.2041	4.00128	-378.706	1.04146	-61.0162	0.72015
329	USV	TRUE	0.835883	90.9928	91.0004	0.0076	60.7533	54.9117	61.5769	6.66524	2.92387	1022.05	1.15665	-70.9351	0.641366
330	USV	TRUE	0.941852	91.1296	91.1328	0.0032	66.1403	65.3189	66.461	1.14213	0.386747	-356.325	1.00364	-60.7577	0.777627
331	USV	TRUE	0.757618	93.2292	93.2312	0.002	78.9914	78.3902	80.4832	2.09298	0.848799	-1082.12	1.10292	-78.4787	0.522969
332	USV	TRUE	0.698045	93.304	93.3056	0.0016	82.515	81.945	86.5941	4.64909	1.90998	2649.63	1.19796	-76.4341	0.589384
333	USV	TRUE	0.756769	93.9944	93.998	0.0036	76.2581	75.9649	76.3434	0.378518	0.128218	-31.262	1.03799	-67.1071	0.659861
334	USV	TRUE	0.930801	94.5745	94.5765	0.002	67.6823	67.4863	68.2879	0.801568	0.306667	-353.708	1.10504	-62.9522	0.765875
335	USV	TRUE	0.922256	94.6629	94.6649	0.002	69.015	67.8304	69.2643	1.43392	0.531451	632.348	1.10015	-71.6362	0.601731
336	USV	TRUE	0.76555	94.7885	94.7905	0.002	105.496	105.166	106.155	0.9886	0.407165	-530.561	1.03178	-71.9869	0.695673
337	USV	TRUE	0.952193	94.8761	94.8861	0.01	73.098	72.6756	73.3353	0.659754	0.288589	54.8014	1.02145	-73.4399	0.660422
338	USV	TRUE	0.836757	94.9901	95.0093	0.0192	79.522	75.5943	88.4922	12.8979	5.35806	721.112	1.01289	-73.4839	0.580802
339	USV	TRUE	0.691201	95.0957	95.1089	0.0132	77.993	72.3152	81.504	9.1888	2.47752	99.0425	1.87845	-73.5026	0.538735
340	USV	TRUE	0.879656	95.2501	95.2609	0.0108	69.0376	65.1308	75.8074	10.6766	3.98822	-1201.78	1.20083	-67.2271	0.692336
341	USV	TRUE	0.846526	95.3527	95.3547	0.002	66.3253	65.5593	67.0645	1.50517	0.538361	716.321	1.0073	-74.1345	0.630694
342	USV	TRUE	0.985777	95.4819	95.5055	0.0236	70.0669	70.0591	78.6072	8.54813	3.7	-375.916	1.00821	-67.8644	0.643901
343	USV	TRUE	0.901613	95.7235	95.7275	0.004	84.7941	80.5933	85.4769	4.88362	1.82709	1264.59	1.20459	-73.5159	0.632975
344	USV	TRUE	0.804085	95.8263	95.9003	0.074	72.6916	65.6444	85.6896	20.0451	6.57943	-207.911	1.22873	-78.3159	0.44397
345	USV	TRUE	0.943018	95.9831	95.9875	0.0044	75.9959	73.1194	76.2901	3.17069	1.13376	-525.608	1.42477	-69.0133	0.695066
346	USV	TRUE	0.80526	96.1423	96.1547	0.0124	66.2481	65.5949	69.2876	3.69272	1.41103	117.527	1.2786	-70.1038	0.712563
347	USV	TRUE	0.805403	96.2444	96.3124	0.068	60.5071	60.1477	66.7606	6.61293	3.10306	-95.7938	1.00201	-72.4446	0.541135
348	USV	TRUE	0.96244	96.4672	96.48	0.0128	67.5317	66.2977	70.3054	4.00778	1.21371	-143.512	1.26521	-67.9602	0.65518
349	USV	TRUE	0.853505	96.6928	96.696	0.0032	69.455	67.9031	69.5426	1.63949	0.665634	-497.467	1.086	-69.2877	0.64055
350	USV	TRUE	0.903275	96.8888	96.8924	0.0036	66.1721	66.1721	66.1721	1.42109e-14	7.30013e-15	3.3695e-12	1	-63.3576	0.650828
351	USV	TRUE	0.841643	97.0624	97.0812	0.0188	76.3397	66.2385	79.9942	13.7557	5.39382	-769.79	1.03516	-69.4344	0.70145
352	USV	TRUE	0.756487	97.2733	97.2769	0.0036	76.5892	76.5892	76.5892	1.42109e-14	7.78361e-15	-9.10616e-12	1	-60.7557	0.689964
353	USV	TRUE	0.786312	97.4937	97.5837	0.09	68.3948	66.3793	76.7001	10.3208	2.88588	47.5006	1.11679	-71.7912	0.590797
354	USV	TRUE	0.969593	97.7013	97.7617	0.0604	65.2965	64.3451	70.0691	5.724	1.41441	-43.3682	1.02419	-69.7737	0.590627
355	USV	TRUE	0.772772	97.8525	97.8633	0.0108	71.591	71.4156	71.8782	0.462577	0.152364	5.37258	1.02102	-68.2542	0.738708
356	USV	TRUE	0.711014	97.9613	97.9633	0.002	95.176	70.4966	98.1329	27.6363	10.2926	-10059.7	1.2584	-76.7656	0.500209
357	USV	TRUE	0.765026	98.409	98.4306	0.0216	62.2774	60.0146	70.009	9.99434	4.03926	165.877	1.77149	-77.6891	0.494817
358	USV	TRUE	0.97684	98.5358	98.5382	0.0024	70.0801	69.5457	71.1489	1.60314	0.587786	-667.973	1.01807	-64.3435	0.786182
359	USV	TRUE	0.927799	99.6528	99.6676	0.0148	83.5827	68.5578	86.1046	17.5468	7.3687	1192.62	1.02977	-75.577	0.52046
360	USV	TRUE	0.960225	104.441	104.501	0.0596	75.6026	74.3204	79.953	5.63265	2.45555	76.7788	1.02627	-68.8218	0.691463
361	USV	TRUE	0.981734	104.564	104.603	0.0392	68.0139	65.201	69.0861	3.88505	0.733557	-4.24647	1.07384	-62.4456	0.787046
362	USV	TRUE	0.829986	104.665	104.748	0.0828	58.1623	53.334	67.0596	13.7256	5.79882	-148.729	1.12753	-70.5975	0.534975
363	USV	TRUE	0.840309	104.882	104.89	0.008	75.4905	72.8186	86.685	13.8665	4.77927	-1149.7	1.51495	-68.3868	0.590381
364	USV	TRUE	0.903344	105.106	105.108	0.0016	59.2621	58.888	59.6361	0.74813	0.295724	-467.581	1	-67.9149	0.656346
365	USV	TRUE	0.654089	105.105	105.107	0.0016	59.4664	58.941	59.8138	0.872818	0.347517	-545.511	1.00577	-67.784	0.771008
366	USV	TRUE	0.745562	105.215	105.217	0.0024	67.4282	66.2258	69.2317	3.00588	1.08943	-1252.45	1.00544	-67.7301	0.706375
367	USV	TRUE	0.838865	105.333	105.335	0.0016	69.2093	68.9599	69.2805	0.320627	0.129065	-155.86	1.04572	-62.9203	0.771641
368	USV	TRUE	0.890083	105.439	105.458	0.0188	78.5538	60.7283	78.6131	17.8849	8.59788	-983.783	1.02234	-69.2994	0.649774
369	USV	TRUE	0.865481	105.59	105.594	0.0036	67.3753	66.262	68.0655	1.80353	0.501286	-378.068	1.08242	-71.8744	0.666092
370	USV	TRUE	0.808115	105.699	105.773	0.0744	67.5485	65.3292	69.6379	4.30876	1.41605	-8.25823	1.05507	-69.0698	0.723067
371	USV	TRUE	0.889171	105.942	105.948	0.0052	66.4872	65.6322	80.7211	15.0889	5.09273	2608.18	1.22346	-60.8599	0.763192
372	USV	TRUE	0.859859	106.058	106.066	0.008	71.6005	71.363	72.5654	1.20235	0.330643	-110.003	1.0225	-64.0876	0.725025
373	USV	TRUE	0.919755	106.204	106.264	0.06	71.7367	67.3593	81.8006	14.4413	3.92719	40.8205	1.28071	-67.3608	0.646314
374	USV	TRUE	0.889434	106.396	106.399	0.0036	68.0486	67.4029	68.9244	1.52149	0.554234	-453.412	1.01515	-61.4404	0.723809
375	USV	TRUE	0.871317	106.501	106.599	0.0984	67.9906	66.6466	68.7167	2.07004	0.639278	-13.8274	1.00886	-64.7198	0.654833
376	USV	TRUE	0.91871	106.747	106.752	0.0056	67.0318	65.0946	69.1322	4.03753	1.29943	-720.589	1.03154	-65.3081	0.723608
377	USV	TRUE	0.847944	106.835	106.914	0.0792	81.4736	63.6909	81.9482	18.2574	8.29344	-229.641	1.00056	-67.399	0.663277
378	USV	TRUE	0.834756	107.023	107.026	0.0024	74.0314	73.497	74.1279	0.630863	0.237269	-250.49	1.03271	-73.3163	0.613239
379	USV	TRUE	0.944941	107.139	107.18	0.0404	64.3427	59.9633	68.6196	8.65636	1.97796	-183.326	1.01176	-64.6886	0.708449
380	USV	TRUE	0.767935	107.28	107.295	0.0152	77.6595	76.4582	79.2269	2.76861	0.789257	9.62372	1.33385	-63.2829	0.716219
381	USV	TRUE	0.78782	107.506	107.521	0.0156	75.3342	73.6122	77.4808	3.86854	1.20521	-215.674	1.02663	-58.2816	0.76683
382	USV	TRUE	0.940214	107.637	107.733	0.0964	69.7621	63.7213	71.0789	7.35763	2.71159	-53.4895	1.02576	-71.2909	0.572451
383	USV	TRUE	0.905288	107.832	107.846	0.014	72.2096	71.5164	74.9562	3.43978	1.22163	-177.483	1.14275	-64.8604	0.720422
384	USV	TRUE	0.930615	107.997	108.001	0.0032	71.7686	71.2639	73.4014	2.13751	0.789737	-683.435	1.09283	-62.5272	0.766128
385	USV	TRUE	0.738187	108.235	108.243	0.008	66.4553	66.1139	68.9296	2.81564	1.12484	-400.815	1.03558	-64.9102	0.662996
386	USV	TRUE	0.800515	108.574	108.576	0.002	73.667	73.667	73.667	2.84217e-14	1.42109e-14	-1.01506e-12	1	-64.2898	0.659353
387	USV	TRUE	0.934932	108.707	108.713	0.0056	68.5186	67.9991	70.9018	2.90267	1.13661	-599.441	1.05567	-61.0613	0.794951
388	USV	TRUE	0.779045	108.939	108.942	0.0032	70.076	68.1983	70.7143	2.51603	0.928171	-816.411	1.06201	-65.0479	0.672978
389	USV	TRUE	0.830812	109.216	109.251	0.0344	71.6836	63.5767	73.6657	10.089	4.41211	-279.75	1.00998	-64.4508	0.775393
390	USV	TRUE	0.79139	109.36	109.362	0.0016	73.5868	73.3107	73.6848	0.374065	0.153618	-233.791	1.01068	-58.9203	0.695552
391	USV	TRUE	0.904082	109.607	109.7	0.0924	68.5898	59.572	70.9456	11.3737	2.94897	-104.282	1.0303	-55.9779	0.772342
392	USV	TRUE	0.899974	109.864	109.926	0.0624	65.9907	61.6511	67.8833	6.23217	1.88101	-73.7741	1.01937	-51.609	0.868242
393	USV	TRUE	0.996367	110.124	110.126	0.0028	69.9017	69.0778	71.2599	2.18204	0.771441	-779.302	1.01105	-58.7683	0.842856
394	USV	TRUE	0.96781	110.25	110.304	0.054	64.2054	56.389	70.6088	14.2197	4.9192	-220.095	1.05049	-61.0223	0.777398
395	USV	TRUE	0.975746	110.442	110.449	0.0068	69.4174	68.7791	70.0853	1.30626	0.467115	-77.0915	1.13624	-57.9695	0.853219
396	USV	TRUE	0.954713	110.575	110.585	0.0104	69.6423	66.3568	74.8079	8.45115	2.38005	-742.428	1.02916	-60.5244	0.790732
397	USV	TRUE	0.920556	111.078	111.101	0.0228	75.4979	73.7728	76.7613	2.98852	1.18442	121.387	1.02768	-66.0243	0.716882
398	USV	TRUE	0.876342	111.293	111.299	0.0064	76.6438	72.806	78.3127	5.50665	1.73359	-744.506	1.05159	-68.4181	0.63959
399	USV	TRUE	0.965838	111.42	111.422	0.0016	73.3436	73.2456	73.6197	0.374065	0.153618	-233.791	1.01068	-57.8733	0.790753
400	USV	TRUE	0.742004	111.871	111.995	0.1244	70.1236	68.5325	78.0073	9.47476	4.05633	-72.9165	1.00062	-74.8988	0.486931
401	USV	TRUE	0.788685	112.096	112.127	0.0304	79.9216	72.0182	81.5498	9.53164	3.30699	-224.832	1.09391	-78.1956	0.538542
402	USV	TRUE	0.70589	112.158	112.186	0.0288	68.2576	66.1084	70.6712	4.56278	1.26644	-70.0227	1.07323	-75.1938	0.54249
403	USV	TRUE	0.687289	112.275	112.281	0.0056	79.495	78.8354	80.4714	1.63602	0.803875	-301.041	1.01272	-79.7201	0.443029
404	USV	TRUE	0.824174	112.374	112.379	0.0044	70.2717	69.9975	71.0001	1.00263	0.361794	244.006	1.00495	-73.7531	0.608538
405	USV	TRUE	0.623678	113.425	113.427	0.0016	71.4951	71.4951	71.4951	0	4.25955e-15	6.44221e-12	1	-76.387	0.533172
406	USV	TRUE	0.865971	113.85	113.855	0.0044	66.4722	66.2792	66.68	0.400784	0.147519	13.6242	1.06113	-64.8127	0.656372
407	USV	TRUE	0.881963	113.988	114.012	0.0244	71.2513	64.0887	74.5804	10.4916	3.72405	-427.952	1.12719	-73.294	0.591673
408	USV	TRUE	0.654104	114.207	114.214	0.0072	91.5146	90.1437	91.6933	1.54956	0.740796	-200.744	1.02184	-79.6517	0.492455
409	USV	TRUE	0.677233	115.075	115.079	0.0036	64.7718	63.9004	65.3467	1.44629	0.609053	-440.001	1.01582	-81.5777	0.451249
410	USV	TRUE	0.804461	115.224	115.225	0.0016	70.4563	70.3851	70.7057	0.320627	0.129065	-155.86	1.04572	-64.4223	0.779262
411	USV	TRUE	0.967857	115.338	115.342	0.0044	74.5719	72.5996	74.8041	2.20453	0.91675	518.862	1.00603	-68.557	0.709631
412	USV	TRUE	0.717502	115.444	115.474	0.0292	70.2161	67.395	81.1896	13.7946	6.43495	-526.197	1.02853	-75.6661	0.442639
413	USV	TRUE	0.970184	115.581	115.596	0.0148	71.5646	70.393	72.3	1.90692	0.560218	-80.1159	1.05815	-68.7685	0.710086
414	USV	TRUE	0.999186	115.708	115.751	0.0432	69.3844	66.237	72.7247	6.48773	1.83496	-64.063	1.06348	-60.7006	0.85495
415	USV	TRUE	0.993134	115.839	115.843	0.0036	69.2461	67.591	69.6617	2.07072	0.74731	575.311	1.09653	-62.1567	0.845316
416	USV	TRUE	0.980376	118.552	118.62	0.068	72.634	62.0807	75.734	13.6533	4.00871	-165.437	1.08252	-78.0169	0.49777
417	USV	TRUE	0.671705	118.715	118.719	0.004	73.6772	71.8511	75.5032	3.65208	1.59198	-1006.91	1.01553	-80.9514	0.492604
418	USV	TRUE	0.622012	120.62	120.627	0.0076	112.156	110.123	112.761	2.63806	1.08631	286.781	1.1169	-82.7559	0.45821
419	USV	TRUE	0.925611	120.716	120.72	0.0044	85.0533	84.9642	86.5154	1.55118	0.496866	271.445	1.10763	-67.3318	0.730251
420	USV	TRUE	0.82633	120.834	120.841	0.0076	77.5325	75.9145	79.1208	3.20627	0.970688	-12.18	1.41384	-67.8225	0.732347
421	USV	TRUE	0.760871	121.021	121.023	0.002	94.1725	92.0528	94.8583	2.80549	1.07333	1237.98	1.35327	-80.1776	0.503101
422	USV	TRUE	0.779098	128.88	128.883	0.0032	72.6951	72.5583	72.992	0.433661	0.150101	-79.4434	1.03529	-64.2511	0.754401
423	USV	TRUE	0.964216	128.977	129.019	0.0424	77.1465	72.6488	78.9872	6.33832	1.75274	-111.866	1.13374	-63.5995	0.711004
424	USV	TRUE	0.957625	129.095	129.248	0.1528	65.2555	52.1248	70.5119	18.3871	5.56894	-80.2876	1.15508	-62.6828	0.779474
425	USV	TRUE	0.728678	129.355	129.369	0.014	67.5727	62.8374	71.9367	9.09928	3.3845	-622.208	1.0323	-65.1234	0.712198
426	USV	TRUE	0.94959	129.518	129.537	0.0188	74.8689	64.2113	75.445	11.2337	3.59985	-593.989	1.07243	-60.1455	0.791666
427	USV	TRUE	0.785665	129.637	129.655	0.018	66.5866	65.672	67.3436	1.67156	0.541352	17.7649	1.0723	-72.538	0.597406
428	USV	TRUE	0.613809	129.722	129.742	0.0196	88.6698	86.9594	102.471	15.5113	7.27164	806.825	1.00739	-77.1406	0.51089
429	USV	TRUE	0.814422	130.027	130.03	0.0024	79.3564	74.6806	80.0615	5.38089	2.01693	2087.42	1.17079	-75.6641	0.549152
430	USV	TRUE	0.867525	130.156	130.157	0.0016	74.7702	74.1824	76.4268	2.24439	0.921706	1402.74	1.03298	-77.1231	0.475304
431	USV	TRUE	0.708521	130.447	130.451	0.004	70.4346	69.6553	71.9932	2.33791	0.991061	-707.107	1.14388	-72.0657	0.558455
432	USV	TRUE	0.9091	130.516	130.548	0.0316	82.4223	71.9198	84.7284	12.8086	4.53261	-359.093	1.13751	-75.8289	0.543191
433	USV	TRUE	0.634812	130.624	130.626	0.002	74.041	73.2127	74.1212	0.908443	0.34276	341.62	1.1659	-69.7558	0.628837
434	USV	TRUE	0.768936	130.707	130.712	0.0048	82.6895	80.2774	87.4098	7.13247	2.3562	1486.22	1.03177	-81.7026	0.454116
435	USV	TRUE	0.835259	130.844	130.846	0.002	78.7046	78.3884	79.3236	0.935162	0.356582	-467.581	1.01392	-63.5658	0.78217
436	USV	TRUE	0.706845	130.921	130.93	0.0088	73.9782	71.1829	74.1489	2.96599	1.07977	365.475	1.03309	-68.3932	0.642637
437	USV	TRUE	0.950321	131.018	131.053	0.0356	80.187	78.9297	81.2101	2.28045	0.888528	-38.8379	1.03997	-76.8113	0.579267
438	USV	TRUE	0.802592	131.19	131.197	0.0068	81.1958	81.0162	84.3299	3.31371	1.47952	-509.984	1.0166	-76.3675	0.491003
439	USV	TRUE	0.874187	131.361	131.363	0.0016	80.8421	79.6397	81.51	1.87032	0.749798	-1168.95	1.01167	-67.3786	0.68872
440	USV	TRUE	0.955435	131.489	131.495	0.006	70.9381	70.7513	71.1781	0.426753	0.144845	27.184	1.02222	-72.282	0.635328
441	USV	TRUE	0.8038	131.58	131.583	0.0028	71.4827	71.2452	71.5123	0.267189	0.0891293	-67.1507	1.01361	-69.1969	0.510357
442	USV	TRUE	0.794068	131.676	131.679	0.0032	69.3503	69.2668	71.1791	1.9123	0.835218	626.655	1.08337	-72.3587	0.601864
443	USV	TRUE	0.791615	131.756	131.801	0.0448	68.6214	54.119	73.6238	19.5048	5.0539	35.5565	4.00148	-94.3164	0.205346
444	USV	TRUE	0.758027	131.875	131.891	0.0164	79.5416	78.6808	81.8024	3.12161	1.16107	179.895	1.07425	-75.6379	0.533361
445	USV	TRUE	0.883259	146.756	146.83	0.0732	79.8579	66.91	93.9564	27.0464	7.37379	-49.2659	1.39967	-66.1386	0.71386
446	USV	TRUE	0.917305	146.956	146.974	0.0188	66.3822	62.3595	67.3693	5.0098	1.92127	-270.344	1.10016	-59.8775	0.796555
447	USV	TRUE	0.944236	147.096	147.12	0.0244	69.5376	62.0367	72.2724	10.2357	2.82805	-177.556	1.35381	-61.6131	0.701372
448	USV	TRUE	0.985739	147.253	147.266	0.0128	64.6716	63.2021	64.9023	1.70026	0.44357	49.6207	1.10374	-62.3325	0.708197
449	USV	TRUE	0.856863	147.371	147.397	0.0264	81.4722	61.5064	99.4604	37.954	11.0893	249.082	2.68409	-71.7997	0.545037
450	USV	TRUE	0.848921	147.483	147.49	0.0068	79.3772	78.0815	91.8197	13.7382	6.25652	2115.73	1.01086	-71.6323	0.649065
451	USV	TRUE	0.83736	147.578	147.583	0.0044	71.8476	71.6526	73.6759	2.02332	0.88618	468.772	1.02144	-78.3544	0.496961
452	USV	TRUE	0.600975	147.666	147.674	0.008	73.7925	71.9741	74.3048	2.33068	0.846358	-265.963	1.08608	-69.0629	0.652367
453	USV	TRUE	0.901755	147.802	147.83	0.0276	72.4859	71.4709	83.2233	11.7523	4.06382	-313.171	1.1376	-66.2457	0.719444
454	USV	TRUE	0.9001	147.942	147.974	0.0324	70.5349	68.8427	72.0509	3.20817	0.737152	-14.8375	1.06978	-59.1948	0.775267
455	USV	TRUE	0.831858	148.162	148.231	0.0692	55.4364	52.8836	66.2904	13.4068	3.74302	-154.963	1.04192	-60.0898	0.777167
456	USV	TRUE	0.670968	148.323	148.331	0.0084	70.3841	65.5356	71.1576	5.62204	2.31808	-722.307	1.01641	-55.8357	0.797309
457	USV	TRUE	0.987573	148.437	148.445	0.008	78.9101	77.424	80.3962	2.97213	1.41947	386.927	1.00211	-68.157	0.714272
458	USV	TRUE	0.776248	158.836	158.897	0.0608	69.1933	64.9289	87.8206	22.8917	7.6781	-12.7036	1.38462	-64.8135	0.647149
459	USV	TRUE	0.990435	159	159.014	0.0148	71.577	70.2398	82.3233	12.0835	3.98215	814.47	1.2134	-68.0343	0.720225
460	USV	TRUE	0.979378	160.379	160.467	0.0884	72.7072	69.9802	77.1185	7.13838	3.24754	-70.4404	1.00827	-61.3433	0.767058
461	USV	TRUE	0.892157	160.556	160.584	0.0276	68.4007	63.0051	70.2991	7.29392	2.66994	-55.0676	1.17778	-72.2106	0.640301
462	USV	TRUE	0.837389	160.702	160.755	0.0524	74.6908	72.9642	75.1819	2.21767	0.81865	-35.3915	1.00777	-61.7126	0.767809
463	USV	TRUE	0.946745	160.831	160.865	0.034	66.5139	63.6829	71.3098	7.62689	2.80175	-109.05	1.19747	-61.5486	0.764317
464	USV	TRUE	0.914288	160.993	161.11	0.1164	62.5044	61.7919	104.74	42.9483	12.6769	383.705	1.08744	-55.3471	0.778123
465	USV	TRUE	0.858236	161.18	161.186	0.0064	71.6024	70.7287	76.098	5.36935	1.6145	677.097	1.08486	-60.099	0.794605
466	USV	TRUE	0.629086	161.393	161.395	0.0016	85.6393	85.6393	85.6393	1.42109e-14	7.74296e-15	1.39022e-11	1	-65.2742	0.734281
467	USV	TRUE	0.667576	161.462	161.464	0.002	80.0521	80.0521	80.0521	0	5.15985e-16	-1.8712e-13	1	-70.1239	0.69553
468	USV	TRUE	0.824167	161.556	161.578	0.022	68.0737	65.529	96.82	31.291	15.4324	1416.28	1.1172	-70.5662	0.646419
469	USV	TRUE	0.826507	161.654	161.705	0.0508	66.3656	61.7288	66.8613	5.13252	1.23318	45.6672	1.06467	-65.9711	0.586614
470	USV	TRUE	0.796012	161.803	161.83	0.0268	67.9367	66.2295	71.2668	5.03736	2.46164	188.084	1.00259	-67.0494	0.636834
471	USV	TRUE	0.790752	161.94	161.962	0.0228	67.3309	62.2525	74.4543	12.2018	4.38552	-452.095	1.0787	-67.5906	0.659749
472	USV	TRUE	0.963046	162.029	162.05	0.0212	70.5718	67.16	71.2395	4.07951	1.70333	160.857	1.03986	-67.2112	0.656936
473	USV	TRUE	0.69344	162.135	162.137	0.0016	70.3004	70.3004	70.3004	1.42109e-14	4.35117e-15	7.05593e-12	1	-71.107	0.579317
474	USV	TRUE	0.874476	162.208	162.226	0.0184	67.548	66.0766	68.4889	2.41227	0.654557	-30.9196	1.07888	-75.9808	0.545547
475	USV	TRUE	0.883199	162.293	162.318	0.0252	71.4754	67.9932	74.2796	6.28644	1.99412	-157.887	1.13759	-72.4768	0.601158
476	USV	TRUE	0.949438	162.409	162.463	0.0548	67.2908	66.5747	71.8998	5.32507	1.31191	-85.2337	1.00945	-63.5823	0.662907
477	USV	TRUE	0.899025	162.994	162.998	0.0044	75.1674	73.8685	81.8768	8.00825	2.70763	1760.37	1.05583	-67.1373	0.736423
478	USV	TRUE	0.671318	163.635	163.651	0.016	67.7378	67.3529	71.5198	4.16686	1.90346	286.115	1.0354	-73.9291	0.535948
479	USV	TRUE	0.824319	163.839	163.841	0.0016	69.9867	69.7106	70.0847	0.374065	0.153618	233.791	1.01068	-75.5807	0.497672
480	USV	TRUE	0.704675	166.871	166.872	0.0016	83.6488	81.7162	84.3346	2.61845	1.07532	-1636.53	1.02915	-79.5309	0.486964
481	USV	TRUE	0.747306	166.969	167.029	0.0604	74.4975	70.7191	81.0761	10.357	4.32249	32.8191	1.22802	-76.4601	0.545781
482	USV	TRUE	0.917613	167.11	167.126	0.016	65.8628	65.3855	70.2302	4.84478	1.7961	-141.397	1.16836	-75.1375	0.542479
483	USV	TRUE	0.751669	167.26	167.267	0.0068	67.9356	66.0097	68.6073	2.59767	0.958596	336.476	1.26121	-70.8875	0.669427
484	USV	TRUE	0.742949	167.344	167.399	0.0548	66.3013	55.1011	75.8185	20.7173	5.86377	-282.489	1.24683	-79.2996	0.410056
485	USV	TRUE	0.649325	167.569	167.588	0.0188	68.6012	67.2545	68.7346	1.48009	0.642994	74.7147	1.0087	-77.5323	0.439856
486	USV	TRUE	0.709882	167.754	167.81	0.056	70.6323	55.0639	80.3298	25.2659	10.5617	-328.991	1.21505	-75.0982	0.523372
487	USV	TRUE	0.721272	167.895	167.936	0.0412	70.562	68.7213	76.0006	7.2793	2.35468	-89.3335	1.12896	-75.2686	0.540682
488	USV	TRUE	0.824821	168.031	168.044	0.0136	69.9778	69.1394	79.5542	10.4149	4.94729	812.289	1.24174	-76.7444	0.532167
489	USV	TRUE	0.849481	168.162	168.165	0.0036	70.6466	70.5586	70.9528	0.394197	0.134601	74.0193	1.01834	-61.7087	0.702561
490	USV	TRUE	0.812982	168.281	168.297	0.016	59.0376	58.6521	59.8218	1.16967	0.421927	26.929	1.06037	-77.9057	0.574005
491	USV	TRUE	0.886243	168.4	168.41	0.0104	68.4478	66.7935	70.9442	4.15066	1.75371	-451.47	1.02597	-70.1605	0.541997
492	USV	TRUE	0.713444	168.512	168.544	0.0324	62.0766	58.4312	65.9954	7.56425	4.04226	233.445	1.00208	-74.0687	0.580576
493	USV	TRUE	0.912732	168.709	168.773	0.064	65.4725	63.5505	68.1169	4.56635	1.80557	-70.8899	1.01278	-71.5126	0.5983
494	USV	TRUE	0.762504	168.936	169.084	0.148	76.4693	61.4278	79.5562	18.1284	8.0806	-109.907	1.01359	-69.5882	0.58294
495	USV	TRUE	0.812229	169.239	169.331	0.0924	62.7046	59.7414	69.3866	9.64518	3.05849	43.1577	1.08105	-60.5628	0.706865
496	USV	TRUE	0.815739	169.514	169.521	0.0064	65.066	64.2486	65.5999	1.35133	0.431985	-183.649	1.00945	-54.4676	0.77959
497	USV	TRUE	0.734107	169.631	169.713	0.0812	67.4385	66.2517	70.0431	3.79141	1.2539	-35.4607	1.01355	-56.8276	0.84892
498	USV	TRUE	0.991373	169.854	169.859	0.0048	69.1935	68.8181	70.8353	2.01718	0.972053	-418.557	1.00033	-59.5881	0.834295
499	USV	TRUE	0.920345	169.94	169.955	0.0148	70.808	67.2529	79.2393	11.9864	4.31839	-837.291	1.01281	-59.4034	0.862684
500	USV	TRUE	0.978416	170.045	170.133	0.088	73.6959	65.9988	83.325	17.3262	4.81811	-107.18	1.09368	-57.4257	0.84407
501	USV	TRUE	0.922184	170.206	170.221	0.0144	76.6153	74.0711	81.0179	6.94685	2.23436	264.068	1.56668	-63.9304	0.782787
502	USV	TRUE	0.889874	170.51	170.521	0.0104	70.4236	68.724	74.5519	5.82792	2.01145	95.5779	1.93557	-68.6277	0.661251
503	USV	TRUE	0.620632	171.358	171.363	0.0052	76.615	74.9982	76.9515	1.95325	0.887285	383.886	1.00108	-77.445	0.558516
504	USV	TRUE	0.808863	171.57	171.576	0.0056	73.3915	73.0353	74.245	1.20977	0.433187	-232.929	1.01805	-72.2464	0.596323
505	USV	TRUE	0.803682	171.725	171.774	0.0488	62.3192	60.9739	95.5986	34.6248	15.2962	-756.5	1.60692	-70.6152	0.539905
506	USV	TRUE	0.672153	171.856	171.87	0.014	70.238	66.9872	77.6489	10.6617	3.6862	-347.239	2.22481	-70.8892	0.595733
507	USV	TRUE	0.853833	171.997	172.003	0.006	77.4482	75.975	78.0383	2.06329	0.781572	-140.034	1.42467	-63.525	0.780795
508	USV	TRUE	0.871033	172.234	172.242	0.0084	79.457	77.6379	79.4854	1.84757	0.763991	240.567	1.02272	-70.7946	0.602281
509	USV	TRUE	0.938285	172.401	172.402	0.0016	58.9359	58.6598	59.0339	0.374065	0.153618	233.791	1.01068	-62.322	0.698964
510	USV	TRUE	0.975462	172.546	172.63	0.0844	66.6152	56.8636	73.9691	17.1055	6.73813	-196.064	1.0074	-61.6167	0.700403
511	USV	TRUE	0.876529	172.761	172.769	0.0084	74.5523	71.5956	78.6104	7.01476	2.07888	803.858	1.19759	-65.289	0.722594
512	USV	TRUE	0.822597	172.895	172.901	0.0064	70.8184	70.1279	71.7508	1.62288	0.58054	-251.159	1.0216	-63.3527	0.715507
513	USV	TRUE	0.711331	173.117	173.121	0.0036	79.3652	78.8902	79.4246	0.534378	0.161276	89.0631	1.04189	-70.8132	0.611755
514	USV	TRUE	0.624407	173.223	173.225	0.002	78.7014	77.9488	79.7301	1.78126	0.629706	830.195	1.01819	-74.0899	0.649853
515	USV	TRUE	0.787137	174.423	174.438	0.0144	66.6904	64.2337	69.2197	4.98597	1.18281	-143.619	1.26768	-57.9195	0.790804
516	USV	TRUE	0.988839	174.558	174.56	0.002	67.0718	65.1614	67.4949	2.33345	0.872832	-1057.94	1.07663	-60.3791	0.853322
517	USV	TRUE	0.721732	174.707	174.716	0.0088	85.6593	79.9608	102.412	22.4508	8.57935	-2409.46	1.00338	-64.5052	0.714906
518	USV	TRUE	0.852035	174.798	174.813	0.0148	101.725	98.0258	105.601	7.57509	3.81886	495.33	1.0608	-67.2712	0.6658
519	USV	TRUE	0.778644	174.9	174.904	0.004	95.6644	94.0836	95.9984	1.91486	0.651625	-409.386	1.15381	-74.98	0.541943
520	USV	TRUE	0.686229	181.617	181.642	0.0248	72.6215	70.3094	75.0025	4.69305	2.45538	194.376	1.00259	-80.6149	0.461841
521	USV	TRUE	0.659707	181.756	181.758	0.002	78.9628	78.9628	78.9628	1.42109e-14	4.76647e-15	-1.65336e-13	1	-68.2572	0.72667
522	USV	TRUE	0.734455	181.834	181.848	0.014	73.0618	68.0788	75.8147	7.73586	2.95344	440.753	1.10471	-80.9666	0.477088
523	USV	TRUE	0.732912	187.263	187.275	0.012	74.8926	74.2013	77.7499	3.54857	1.33597	220.372	1.11117	-78.9074	0.537623
524	USV	TRUE	0.718701	187.805	187.807	0.0016	73.6791	73.5811	73.9552	0.374065	0.153618	-233.791	1.01068	-82.1315	0.492787
525	USV	TRUE	0.748387	187.955	187.961	0.006	79.8362	79.6716	80.0223	0.350683	0.135564	-42.2699	1.00804	-77.4113	0.502837
526	USV	TRUE	0.91539	187.975	188.014	0.0396	61.6066	55.4469	64.3311	8.8842	3.00311	-167.77	1.06474	-73.715	0.536602
527	USV	TRUE	0.855913	188.099	188.127	0.0276	79.1465	78.7197	80.0709	1.3512	0.504349	16.0183	1.02297	-77.1841	0.558374
528	USV	TRUE	0.819283	188.246	188.286	0.04	63.6804	55.6524	82.0517	26.3993	7.62766	23.2243	1.64825	-74.6262	0.443346
529	USV	TRUE	0.906071	188.399	188.411	0.0128	76.6292	73.9811	79.5671	5.586	1.66071	-184.793	1.44327	-80.2873	0.547346
530	USV	TRUE	0.700635	188.524	188.539	0.0156	67.3423	63.0637	67.7055	4.64177	1.91581	-249.321	1.11057	-71.2383	0.594383
531	USV	TRUE	0.772537	188.716	188.729	0.0132	77.9885	76.051	79.9277	3.8767	1.24881	187.828	1.14239	-77.7959	0.537006
532	USV	TRUE	0.829397	199.828	199.912	0.0844	78.0983	69.1139	92.3721	23.2582	8.35598	-155.75	1.18313	-70.4375	0.582668
533	USV	TRUE	0.69935	199.984	200.055	0.0712	78.6382	59.9297	80.1153	20.1856	9.70643	132.426	1.38554	-77.3114	0.407404
534	USV	TRUE	0.683889	200.144	200.147	0.0032	76.7362	75.8456	77.4191	1.57345	0.571071	517.988	1.00955	-71.8853	0.618253
535	USV	TRUE	0.765581	201.395	201.409	0.0132	68.6794	68.5174	68.9407	0.423269	0.122109	-22.4546	1.00635	-67.9115	0.574842
536	USV	TRUE	0.888183	201.596	201.597	0.0016	77.0645	76.7884	77.1625	0.374065	0.153618	-233.791	1.01068	-65.0327	0.765074
537	USV	TRUE	0.813898	201.743	201.748	0.0048	65.3151	63.91	66.4806	2.57065	0.850951	69.8567	1.56505	-68.7595	0.707405
538	USV	TRUE	0.97744	201.905	201.908	0.0032	71.7814	69.7923	72.7537	2.96135	0.999166	895.269	1.01656	-68.0394	0.675371
539	USV	TRUE	0.856705	202.071	202.075	0.0044	72.8822	72.751	73.0486	0.297637	0.106501	50.8446	1.01681	-67.6679	0.631487
540	USV	TRUE	0.613452	202.142	202.174	0.032	53.9965	53.1111	55.5104	2.39929	0.965831	-58.0501	1.01272	-80.1036	0.469704
541	USV	TRUE	0.876625	202.253	202.266	0.0132	75.6864	73.1427	83.7008	10.5581	2.44137	346.442	1.6607	-65.7273	0.597628
542	USV	TRUE	0.893457	202.505	202.594	0.0888	57.8195	55.8989	81.4289	25.53	11.5903	-274.826	1.0116	-74.6707	0.49697
543	USV	TRUE	0.835148	202.69	202.692	0.002	81.2394	79.9257	85.5366	5.61097	2.16802	-2610.82	1.27615	-65.7909	0.745201
544	USV	TRUE	0.616118	202.771	202.782	0.0108	72.8924	72.2516	79.14	6.88838	3.09324	-642.834	1.00063	-76.7598	0.519429
545	USV	TRUE	0.788397	202.863	202.874	0.0108	68.8898	67.4174	70.4734	3.05592	1.10128	235.956	1.09957	-83.4251	0.407816
546	USV	TRUE	0.979003	203.322	203.366	0.0444	80.3672	75.1793	81.2963	6.11709	1.77838	55.3978	1.10038	-70.0244	0.660275
547	USV	TRUE	0.621284	203.448	203.452	0.004	79.8165	77.5825	81.5384	3.95588	1.22842	-919.137	1.0131	-78.685	0.5545
548	USV	TRUE	0.701432	204.811	204.813	0.002	86.4123	85.0719	90.4602	5.38831	2.15283	-2724.69	1.09537	-73.5133	0.645137
549	USV	TRUE	0.718264	205.658	205.75	0.0928	64.3118	49.186	81.0854	31.8994	6.12298	-53.4844	5.67245	-89.359	0.242251
550	USV	TRUE	0.833135	205.894	205.901	0.0068	63.1387	62.8651	63.6134	0.748316	0.209043	-60.1361	1.05199	-74.3589	0.541123
551	USV	TRUE	0.799609	206.22	206.313	0.0924	64.4967	64.4967	66.9905	2.49381	1.01808	-27.2183	1.00001	-73.5127	0.496347
552	USV	TRUE	0.601894	206.859	206.874	0.0152	66.351	66.1532	66.5865	0.433319	0.136944	-12.5106	1.00794	-77.0144	0.544425
553	USV	TRUE	0.776812	207.06	207.068	0.008	66.5087	66.5087	66.5087	1.42109e-14	6.92551e-15	-1.97133e-12	1	-69.3418	0.636206
554	USV	TRUE	0.895242	207.249	207.25	0.0016	78.06	73.8295	78.639	4.80941	1.97325	-2727.56	1.20739	-76.5433	0.537864
555	USV	TRUE	0.905622	207.526	207.528	0.002	76.1353	75.0042	76.3847	1.38048	0.500872	-569.367	1.15723	-70.1671	0.59898
556	USV	TRUE	0.80176	207.753	207.838	0.0852	76.5299	64.2463	78.7706	14.5243	6.01325	-161.837	1.02985	-76.3373	0.531117
557	USV	TRUE	0.814904	207.938	207.993	0.0548	77.1172	66.867	78.595	11.728	4.73735	-259.459	1.15076	-75.1961	0.53602
558	USV	TRUE	0.635744	208.132	208.184	0.0512	74.194	69.5033	86.8706	17.3673	3.65986	87.3553	2.49954	-91.0341	0.258259
559	USV	TRUE	0.694746	208.208	208.213	0.0048	67.1675	66.2104	67.2387	1.02825	0.509122	-218.528	1.0031	-82.5012	0.39634
560	USV	TRUE	0.810456	208.511	208.534	0.0232	68.9072	68.3722	74.3754	6.00323	1.98103	-114.063	1.44518	-74.6524	0.484378
561	USV	TRUE	0.68869	208.72	208.721	0.0016	74.5299	73.2563	75.6254	2.36908	0.937386	-1480.67	1.0006	-79.8338	0.547216
562	USV	TRUE	0.77056	208.98	208.983	0.0024	76.2236	74.8209	76.5576	1.73673	0.628983	584.476	1.25846	-70.68	0.646132
563	USV	TRUE	0.90075	209.186	209.246	0.0596	68.4828	64.718	72.4143	7.69633	3.83936	-127.391	1.00713	-73.6723	0.532918
564	USV	TRUE	0.867582	209.451	209.461	0.01	76.8882	73.4359	78.3421	4.90621	1.89358	-425.919	1.25321	-72.3165	0.648423
565	USV	TRUE	0.703644	209.676	209.711	0.0352	70.0859	68.4697	70.9074	2.43764	0.946311	-29.8335	1.03865	-74.4336	0.495492
566	USV	TRUE	0.646541	209.821	209.842	0.0208	79.8679	70.6696	81.8325	11.1629	4.20832	-502.112	1.07742	-71.616	0.642337
567	USV	TRUE	0.957167	210.037	210.091	0.054	71.8869	65.9301	74.4708	8.54068	2.98493	-147.008	1.06513	-71.1895	0.587351
568	USV	TRUE	0.85304	210.234	210.239	0.0052	69.041	66.9924	69.546	2.55357	1.05123	-496.341	1.00091	-69.633	0.597258
569	USV	TRUE	0.938853	210.351	210.361	0.0104	70.9629	70.1243	71.8016	1.67735	0.582604	-156.545	1.00924	-63.6481	0.791795
570	USV	TRUE	0.919601	210.454	210.474	0.0196	71.425	69.4103	73.1199	3.70963	1.432	-189.031	1.00131	-66.5798	0.640062
571	USV	TRUE	0.609153	210.681	210.702	0.0212	86.7359	83.3037	96.238	12.9343	5.71192	520.229	1.1369	-84.0259	0.418386
572	USV	TRUE	0.821684	211.065	211.073	0.0084	68.3791	68.0302	68.3791	0.34883	0.106361	-19.2045	1.00804	-65.7247	0.709933
573	USV	TRUE	0.962067	211.367	211.374	0.0064	68.0948	64.5014	70.0802	5.57876	2.47299	-912.435	1.03647	-64.1214	0.71881
574	USV	TRUE	0.968107	211.921	211.928	0.0072	65.9805	65.8241	69.3026	3.47849	1.50309	-491.086	1.05522	-64.8501	0.715985
575	USV	TRUE	0.730056	212.525	212.536	0.0108	80.6148	80.561	85.5404	4.97937	2.31957	486.099	1.02238	-72.6992	0.57038
576	USV	TRUE	0.963794	212.731	212.735	0.0044	81.0757	80.8284	84.4284	3.60004	1.39393	852.83	1.0973	-69.3342	0.698702
577	USV	TRUE	0.638677	230.493	230.498	0.0056	55.0929	55.0929	55.0929	0	6.91248e-15	-1.26026e-12	1	-79.4163	0.413838
578	USV	TRUE	0.657713	317.632	317.722	0.0896	70.8923	68.2544	78.1867	9.9323	4.29863	-95.2949	1.01962	-74.4644	0.503835
579	USV	TRUE	0.707683	317.885	317.907	0.022	61.2277	52.3044	62.4908	10.1864	2.91455	-380.157	1.15141	-65.8376	0.716275
580	USV	TRUE	0.94002	318.157	318.159	0.0016	68.6266	68.0566	69.5529	1.49626	0.597287	-935.162	1.00886	-72.4717	0.586095
581	USV	TRUE	0.681413	318.396	318.469	0.0736	64.314	63.2107	64.9762	1.76556	0.678199	14.1038	1.00112	-64.7508	0.689271
582	USV	TRUE	0.796175	318.807	318.811	0.004	63.1683	62.3203	63.3483	1.02794	0.456304	-228.898	1.04517	-61.1173	0.686011
583	USV	TRUE	0.718318	318.87	318.873	0.0024	57.1819	56.848	57.219	0.371096	0.138851	139.161	1.01913	-67.1743	0.678459
584	USV	TRUE	0.73301	319.103	319.109	0.006	64.0036	63.7625	64.0247	0.262224	0.101526	-22.7552	1.01004	-59.3421	0.588712
585	USV	TRUE	0.892927	319.415	319.419	0.004	64.3872	63.6747	64.9958	1.3211	0.469639	-352.373	1.00545	-66.4186	0.611719
586	USV	TRUE	0.752918	320.434	320.436	0.0024	67.8663	67.3319	68.267	0.935162	0.33784	-389.651	1.00212	-59.6326	0.679068
587	USV	TRUE	0.712773	320.636	320.681	0.0448	66.356	63.4727	75.5213	12.0486	4.89778	-266.545	1.01253	-73.9676	0.543818
588	USV	TRUE	0.862615	320.732	320.752	0.0196	75.6925	74.6754	76.0122	1.33687	0.524855	44.0214	1.01805	-71.0141	0.569886
589	USV	TRUE	0.863267	321.031	321.041	0.0104	76.8881	75.9678	78.4986	2.53088	0.880732	-168.504	1.2467	-69.889	0.454013
590	USV	TRUE	0.900206	321.335	321.34	0.0048	67.5867	67.5867	67.5867	1.42109e-14	5.92119e-15	4.39501e-12	1	-54.9878	0.842606
591	USV	TRUE	0.774943	321.744	321.809	0.0652	65.6585	62.3665	73.9802	11.6137	3.74785	-100.24	1.29371	-54.68	0.78076
592	USV	TRUE	0.90279	322.221	322.234	0.0136	55.1486	54.7796	59.9528	5.17318	2.01564	-391.35	1.00464	-67.581	0.53865
593	USV	TRUE	0.936088	322.473	322.476	0.0024	78.1832	75.6449	79.0516	3.40666	1.27471	-1419.44	1.03747	-63.8502	0.781624
594	USV	TRUE	0.713956	322.665	322.714	0.0496	69.1596	65.8116	82.511	16.6995	3.15153	-108.646	1.18329	-54.5902	0.649828
595	USV	TRUE	0.788244	322.944	322.966	0.022	64.5769	64.3095	70.1886	5.87916	2.43068	-278.366	1.01678	-56.4574	0.764581
596	USV	TRUE	0.887595	323.117	323.132	0.0148	74.3816	68.6739	79.4506	10.7766	3.72739	-668.413	1.06991	-64.7962	0.79738
597	USV	TRUE	0.91827	323.324	323.344	0.02	69.895	65.5524	71.0581	5.50567	2.24294	-257.576	1.04052	-60.4194	0.761461
598	USV	TRUE	0.633249	323.497	323.527	0.03	55.6273	51.2008	67.4931	16.2923	5.30333	-527.28	1.00955	-67.2165	0.59736
599	USV	TRUE	0.832434	323.785	323.787	0.0016	88.3596	87.5313	91.1473	3.61596	1.50098	-2259.98	1.03071	-73.3409	0.59615
600	USV	TRUE	0.730341	339.182	339.275	0.0928	61.735	40.6567	97.9391	57.2824	13.4632	-110.736	8.20958	-89.4643	0.22704
601	USV	TRUE	0.726165	339.684	339.734	0.0496	56.4963	56.3482	60.3487	4.00046	1.76649	-78.8805	1.00179	-68.9654	0.535446
602	USV	TRUE	0.764855	339.996	340.012	0.0164	62.4984	62.1422	64.3885	2.24635	0.665672	-138.435	1.00861	-55.2218	0.790801
603	USV	TRUE	0.827869	340.143	340.149	0.006	65.769	65.1908	67.2718	2.08103	0.753616	-355.747	1.01	-57.9268	0.786313
604	USV	TRUE	0.775156	340.262	340.356	0.0944	67.748	53.9998	69.7112	15.7115	4.18863	-147.186	1.03277	-62.1619	0.720282
605	USV	TRUE	0.990213	340.449	340.474	0.0248	58.6452	58.3244	67.3793	9.05494	3.32449	365.138	1.02381	-64.4951	0.770316
606	USV	TRUE	0.794983	340.641	340.65	0.0084	54.1004	53.6938	54.4084	0.714639	0.231238	-26.9688	1.03687	-58.3748	0.700151
607	USV	TRUE	0.966818	340.814	340.835	0.0208	81.1052	77.9646	83.0838	5.11919	1.97136	277.117	1.01603	-75.2279	0.59099
608	USV	TRUE	0.8052	341.084	341.093	0.0084	59.1068	56.279	60.6134	4.3344	1.28729	-485.4	1.01769	-67.369	0.598112
609	USV	TRUE	0.682055	341.237	341.264	0.0272	95.0557	79.5882	97.5109	17.9227	7.18493	551.61	1.18282	-80.2868	0.451128
610	USV	TRUE	0.769299	341.347	341.386	0.0392	64.577	54.9226	65.4098	10.4872	4.20513	-270.4	1.03211	-65.4025	0.648758
611	USV	TRUE	0.603323	347.737	347.757	0.02	76.5805	71.5172	76.8068	5.28961	2.61961	263.961	1.0004	-78.4828	0.456686
612	USV	TRUE	0.693682	348.136	348.156	0.0204	75.4828	71.5063	76.1097	4.60338	1.24858	-112.102	1.09248	-76.4149	0.486938
613	USV	TRUE	0.664992	348.26	348.27	0.0096	68.5902	67.5229	70.8102	3.2873	1.33889	-344.032	1.00107	-81.5797	0.439834
614	USV	TRUE	0.795339	348.68	348.682	0.0016	88.4697	88.4697	88.4697	1.42109e-14	6.64652e-15	9.93014e-12	1	-77.5226	0.415355
615	USV	TRUE	0.850072	348.857	348.859	0.002	77.5208	77.218	77.6188	0.400784	0.153333	176.854	1.03234	-74.9301	0.54895
616	USV	TRUE	0.70249	348.94	348.942	0.0016	86.1554	85.5052	86.6274	1.12219	0.445538	701.372	1.00392	-79.1955	0.517362
617	USV	TRUE	0.705147	349.041	349.125	0.0836	61.9398	54.1104	63.4786	9.36813	4.39569	-98.8784	1.01885	-80.9369	0.486792
618	USV	TRUE	0.714909	349.212	349.225	0.0136	72.7097	66.8507	73.2763	6.42555	2.34971	-417.985	1.12474	-74.2101	0.528294
619	USV	TRUE	0.793536	349.428	349.489	0.0608	57.613	32.8061	66.5316	33.7255	13.4889	-556.655	1.13934	-77.7221	0.452983
620	USV	TRUE	0.734583	349.63	349.849	0.2192	76.9293	73.978	77.4757	3.49778	1.49932	-5.85075	1.00636	-73.7252	0.478252
621	USV	TRUE	0.601314	349.998	350.092	0.0944	71.2889	57.2763	94.8906	37.6143	9.04125	-187.713	3.70971	-90.8877	0.22454
622	USV	TRUE	0.628848	350.195	350.204	0.0084	72.5708	68.9776	72.736	3.75842	1.48173	-467.757	1.00731	-73.6331	0.437036
623	USV	TRUE	0.750326	350.286	350.332	0.0464	59.7033	53.1227	80.7235	27.6008	11.6513	-661.588	1.1636	-77.4518	0.406265
624	USV	TRUE	0.681667	350.369	350.444	0.0752	81.3864	61.1839	106.101	44.9175	10.3467	-38.6862	6.22749	-91.317	0.222785
625	USV	TRUE	0.715847	350.611	350.622	0.0112	77.3492	74.3074	79.4559	5.14851	1.78969	-456.505	1.00306	-78.2761	0.525994
626	USV	TRUE	0.828563	350.753	350.789	0.0368	61.2379	60.9266	64.8159	3.88931	1.62189	-113.986	1.00659	-76.5768	0.490152
627	USV	TRUE	0.916701	350.883	350.95	0.0668	62.4701	61.3976	87.707	26.3094	12.3375	-391.569	1.00386	-75.0665	0.482869
628	USV	TRUE	0.647672	351.098	351.1	0.0024	92.4691	91.3335	93.1371	1.80353	0.656578	-751.47	1.01115	-79.6742	0.463667
629	USV	TRUE	0.935796	351.248	351.256	0.008	85.0584	84.5087	87.2996	2.79096	1.26731	337.964	1.00388	-80.5293	0.527981
630	USV	TRUE	0.892771	351.667	351.684	0.0164	70.9013	69.7168	78.0761	8.35928	3.54766	-493.441	1.00416	-75.8527	0.490614
631	USV	TRUE	0.808583	351.781	351.798	0.0168	77.1073	73.1235	77.984	4.86049	1.94806	-221.674	1.09814	-76.2891	0.536715
632	USV	TRUE	0.871921	352.039	352.043	0.004	72.3922	71.4914	72.4093	0.917902	0.41562	-234.617	1.023	-73.4473	0.639861
633	USV	TRUE	0.843138	352.235	352.239	0.004	77.1298	75.8046	77.8342	2.02962	0.808167	-573.859	1.02192	-78.3254	0.492986
634	USV	TRUE	0.719963	352.359	352.363	0.0044	67.8954	66.7966	69.0619	2.26524	0.870659	-484.616	1.03269	-79.7535	0.488234
635	USV	TRUE	0.950643	352.562	352.618	0.056	68.2365	61.1785	70.3468	9.1683	4.08715	-169.065	1.00815	-73.0529	0.483971
636	USV	TRUE	0.744663	352.881	352.886	0.0048	79.4335	78.0159	80.4057	2.38986	0.820128	515.355	1.05844	-79.2906	0.496262
637	USV	TRUE	0.963641	352.997	353.019	0.0216	68.6416	67.1847	69.699	2.51432	0.676836	-10.5831	1.13831	-65.8447	0.709812
638	USV	TRUE	0.875664	353.157	353.161	0.0044	67.2589	65.4628	69.8566	4.39378	1.51081	-1041.15	1.01497	-69.1906	0.713271
639	USV	TRUE	0.792923	353.255	353.261	0.006	64.9689	63.663	65.5236	1.8606	0.646938	-298.504	1.00191	-72.2089	0.63973
640	USV	TRUE	0.908411	353.567	353.569	0.0028	84.6456	84.564	84.9574	0.393362	0.146665	137.836	1.01178	-74.3373	0.55984
641	USV	TRUE	0.648202	374.875	374.885	0.01	74.6827	73.161	75.2927	2.13172	0.878467	-218.265	1.0441	-75.9613	0.443309
642	USV	TRUE	0.738703	374.969	374.978	0.0092	66.4329	65.8196	66.5737	0.754112	0.21677	41.96	1.0218	-72.831	0.490571
643	USV	TRUE	0.728742	375.107	375.121	0.014	85.7702	78.9941	86.4982	7.50415	2.69171	510.382	1.10048	-82.8134	0.406391
644	USV	TRUE	0.808447	375.295	375.299	0.0044	70.0257	68.7675	70.6638	1.89623	0.876445	-431.537	1.02914	-73.4447	0.637477
645	USV	TRUE	0.915192	375.411	375.424	0.0128	74.4932	72.6946	74.8767	2.18204	0.715158	-157.785	1.02967	-67.6455	0.669234
646	USV	TRUE	0.804343	375.548	375.582	0.034	64.68	57.0592	66.6145	9.5553	2.83126	-280.63	1.00372	-64.0409	0.582801
647	USV	TRUE	0.870373	375.737	375.741	0.004	56.041	54.6308	57.1171	2.48634	0.85174	-638.623	1.01077	-68.2318	0.612418
648	USV	TRUE	0.856128	375.815	375.817	0.0016	77.8494	77.7514	78.1255	0.374065	0.153618	-233.791	1.01068	-69.1278	0.651269
649	USV	TRUE	0.955216	375.887	375.902	0.0144	70.6082	70.4651	70.8914	0.426337	0.143393	-7.91053	1.00855	-68.565	0.708648
650	USV	TRUE	0.986563	375.995	376	0.0048	70.8331	70.4843	70.8628	0.378518	0.108388	47.2026	1.01328	-65.387	0.770954
651	USV	TRUE	0.811026	376.104	376.112	0.0076	70.4101	68.0425	71.1449	3.10236	0.979149	-399.723	1.03018	-75.0001	0.608709
652	USV	TRUE	0.721807	376.426	376.428	0.0024	56.1103	55.242	57.5131	2.27111	0.825203	-946.295	1.00896	-67.1696	0.682253
653	USV	TRUE	0.833482	376.573	376.609	0.036	77.407	72.4201	77.4083	4.98817	2.23049	140.778	1.00052	-63.8621	0.696839
654	USV	TRUE	0.680579	376.754	376.764	0.01	77.485	73.4717	81.755	8.28331	4.32146	855.008	1.00567	-76.8228	0.48984
655	USV	TRUE	0.731778	380.363	380.368	0.0044	81.5528	78.4662	82.2675	3.80132	1.47874	833.779	1.34152	-79.5825	0.503697
656	USV	TRUE	0.71014	380.517	380.52	0.0028	74.1348	73.0289	76.0422	3.0133	1.04368	1051.44	1.01109	-76.937	0.593924
657	USV	TRUE	0.89932	380.682	380.694	0.0124	88.278	72.8254	92.1193	19.2938	8.24449	1647.32	1.00726	-75.7953	0.600072
658	USV	TRUE	0.662124	380.775	380.786	0.0108	78.1413	72.8339	96.1692	23.3352	10.3407	2243.87	1.01673	-76.2175	0.59396
659	USV	TRUE	0.957691	380.864	380.869	0.0052	71.5234	71.4269	71.8277	0.400784	0.117439	43.3897	1.01503	-62.4917	0.77653
660	USV	TRUE	0.9039	380.956	380.963	0.0072	74.869	71.5579	80.8729	9.31503	3.53214	1360.43	1.11052	-74.6998	0.655206
661	USV	TRUE	0.930838	381.05	381.058	0.008	71.7624	70.1812	74.9772	4.79608	1.23283	561.886	1.01023	-72.2418	0.650103
662	USV	TRUE	0.931587	381.139	381.151	0.0124	73.5323	71.0017	73.807	2.80522	0.934369	247.036	1.0134	-69.2861	0.715025
663	USV	TRUE	0.732336	381.926	381.929	0.0032	89.5646	86.8259	90.2919	3.46604	1.1517	703.536	1.70671	-70.5671	0.717883
664	USV	TRUE	0.693156	383.392	383.398	0.0052	82.5116	74.1567	85.9201	11.7634	5.16249	2604.93	1.0193	-74.3682	0.662625
665	USV	TRUE	0.733442	392.721	392.723	0.002	80.7162	80.2531	81.2061	0.952975	0.366077	488.574	1.00178	-80.0209	0.45015
666	USV	TRUE	0.611584	392.785	392.787	0.002	73.7293	73.4532	73.756	0.302814	0.114253	-113.873	1.03232	-75.6096	0.523486
667	USV	TRUE	0.653903	393.047	393.053	0.006	76.3447	72.8264	76.4983	3.6719	1.65347	-642.215	1.04171	-80.2213	0.460542
668	USV	TRUE	0.717138	393.507	393.541	0.034	69.2618	69.2209	71.7401	2.51922	1.20096	-73.5274	1.00085	-71.5141	0.52638
669	USV	TRUE	0.68649	393.614	393.63	0.016	73.9648	73.1336	76.9678	3.8342	1.27943	-25.2946	1.17955	-77.2284	0.534626
670	USV	TRUE	0.795469	393.758	393.765	0.0072	75.2818	71.7785	77.8034	6.02488	2.39263	736.509	1.1262	-79.8594	0.455829
671	USV	TRUE	0.607399	393.91	393.916	0.0056	65.5653	65.0326	67.5373	2.50472	0.982838	-418.1	1.01704	-79.1279	0.418948
672	USV	TRUE	0.948822	394.054	394.06	0.006	74.638	71.3745	76.716	5.34147	2.03008	763.798	1.06204	-77.0363	0.547622
673	USV	TRUE	0.65787	394.165	394.25	0.0852	66.3641	57.392	69.825	12.4331	2.78094	-125.317	1.00739	-70.1363	0.530312
674	USV	TRUE	0.898129	394.334	394.351	0.0168	73.074	71.1874	73.3813	2.19395	0.740465	8.26788	1.05293	-75.6908	0.535656
675	USV	TRUE	0.960228	394.456	394.494	0.0388	55.7291	54.9083	57.0315	2.12314	0.629178	-22.3269	1.02155	-74.5738	0.594605
676	USV	TRUE	0.989556	394.493	394.53	0.0368	55.9935	50.7517	59.3339	8.58212	2.84653	-174.682	1.0838	-70.7157	0.65394
677	USV	TRUE	0.96948	394.695	394.7	0.0044	80.0049	78.1085	80.1307	2.02222	0.854028	476.118	1.04796	-71.2737	0.64499
678	USV	TRUE	0.685714	395.334	395.353	0.0184	65.4739	64.3738	71.1516	6.77784	2.81612	-371.662	1.00687	-80.6139	0.453635
679	USV	TRUE	0.927842	395.453	395.47	0.0164	78.6514	69.5857	78.7581	9.17244	3.91737	589.718	1.04677	-77.8658	0.486841
680	USV	TRUE	0.809766	395.6	395.614	0.0144	70.3316	70.1985	70.525	0.326565	0.121477	3.85645	1.0035	-76.4401	0.533356
681	USV	TRUE	0.920339	395.682	395.685	0.0028	78.1685	77.7825	79.0888	1.30626	0.484322	480.658	1.02807	-74.0651	0.60339
682	USV	TRUE	0.881252	395.82	395.824	0.004	78.1708	76.7161	78.5994	1.88331	0.748189	479.099	1.00342	-73.8864	0.589774
683	USV	TRUE	0.730646	395.894	395.896	0.002	76.6503	76.3474	76.7482	0.400784	0.153333	176.854	1.03234	-73.4316	0.525975
684	USV	TRUE	0.831644	395.888	396.413	0.525	76.602	49.0003	96.2672	47.2669	12.6441	-16.6245	18.0035	-86.7624	0.239775
685	USV	TRUE	0.6393	395.998	396.011	0.0132	83.6246	80.4946	86.7648	6.27023	1.68509	-440.111	1.00901	-77.6772	0.545211
686	USV	TRUE	0.870448	396.702	396.714	0.012	73.7413	70.1858	73.8713	3.68546	1.55006	328.127	1.05132	-76.609	0.539252
687	USV	TRUE	0.910099	397.013	397.034	0.0212	78.3434	74.8645	78.5154	3.65088	1.74522	-177.643	1.00285	-70.8646	0.635777
688	USV	TRUE	0.704569	397.181	397.23	0.0496	70.8435	64.8606	71.533	6.67245	2.77976	-125.947	1.00771	-75.9264	0.489093
689	USV	TRUE	0.711045	397.382	397.387	0.0048	65.17	64.4427	65.2739	0.831255	0.274584	-142.016	1.0409	-75.6528	0.582508
690	USV	TRUE	0.714506	397.553	397.605	0.0524	63.6049	60.2677	65.8519	5.58417	1.87924	80.0147	1.04664	-76.297	0.538794
691	USV	TRUE	0.658034	397.682	397.815	0.1328	60.2963	37.6594	89.9394	52.28	6.88751	-52.3939	5.20685	-88.5691	0.230025
692	USV	TRUE	0.648584	397.946	397.947	0.0016	60.0849	59.5683	61.3139	1.74564	0.709855	-1091.02	1.02644	-74.7287	0.502652
693	USV	TRUE	0.922666	398.07	398.128	0.0576	67.9561	59.6441	70.235	10.5909	3.31728	-96.2311	1.07667	-70.57	0.532198
694	USV	TRUE	0.778829	398.174	398.178	0.004	57.9109	57.8812	58.2597	0.378518	0.116421	-63.9297	1.01487	-72.4578	0.641798
695	USV	TRUE	0.84706	398.44	398.442	0.002	64.99	64.3978	65.8851	1.48735	0.52893	-695.328	1.01886	-71.404	0.61396
696	USV	TRUE	0.833011	398.984	399	0.0164	81.4405	78.2501	83.0658	4.81571	1.86365	-205.317	1.19806	-79.0276	0.546174
697	USV	TRUE	0.839153	401.032	401.092	0.0604	76.4165	70.682	77.5765	6.89452	2.87546	50.9183	1.05822	-79.0307	0.444982
698	USV	TRUE	0.742742	401.169	401.302	0.1328	72.0984	46.4928	101.994	55.5011	9.85828	-126.491	5.94713	-88.9882	0.236386
699	USV	TRUE	0.858754	401.436	401.442	0.0064	76.6515	75.271	76.7899	1.51891	0.663829	-245.792	1.00353	-68.0378	0.570276
700	USV	TRUE	0.920002	401.538	401.558	0.0196	71.823	69.6823	72.433	2.75074	1.1942	-134.516	1.0029	-63.3585	0.791045
701	USV	TRUE	0.825324	401.711	401.713	0.0016	89.1243	87.9932	89.3647	1.37157	0.580791	-857.232	1.07696	-75.3095	0.563542
702	USV	TRUE	0.913038	401.915	401.928	0.0128	69.7683	69.4087	78.6227	9.21396	4.17011	-761.232	1.01897	-73.4555	0.527719
703	USV	TRUE	0.989036	402.125	402.129	0.0036	80.3118	79.7923	80.4083	0.616019	0.198326	75.7936	1.0743	-72.3422	0.643873
704	USV	TRUE	0.81845	402.219	402.246	0.0264	67.2061	65.9752	79.7593	13.784	5.71334	337.396	1.43886	-68.8814	0.64343
705	USV	TRUE	0.841917	402.351	402.357	0.0068	64.329	63.9553	64.6706	0.715289	0.230479	-10.8124	1.04357	-61.7339	0.664421
706	USV	TRUE	0.802997	402.518	402.521	0.0028	81.8612	81.5443	84.0807	2.53642	1.16913	-927.931	1.02331	-76.6901	0.494978
707	USV	TRUE	0.980371	402.601	402.649	0.0484	69.4611	69.0285	77.2251	8.19666	3.52849	164.353	1.00944	-65.5817	0.706198
708	USV	TRUE	0.641267	402.725	402.741	0.0152	85.5918	84.5698	87.7749	3.20511	1.16352	-204.935	1.02581	-73.4029	0.574776
709	USV	TRUE	0.953677	403.087	403.09	0.0032	78.1932	77.3397	79.737	2.39728	0.958025	-848.882	1.07491	-71.8543	0.586687
710	USV	TRUE	0.975133	403.202	403.208	0.006	68.4188	67.6838	70.5302	2.84647	0.93816	-464.64	1.00294	-65.3277	0.737438
711	USV	TRUE	0.866819	403.349	403.372	0.0232	70.2545	69.0814	70.4083	1.32691	0.377845	-36.5651	1.00828	-73.9664	0.584327
712	USV	TRUE	0.961449	403.575	403.629	0.0536	88.971	68.652	89.2916	20.6396	9.12911	-403.21	1.02882	-65.07	0.644151
713	USV	TRUE	0.918938	403.712	403.722	0.0104	77.806	77.3393	78.6911	1.3518	0.480335	73.825	1.05923	-70.4273	0.720638
714	USV	TRUE	0.928393	403.898	403.901	0.0024	78.471	78.4339	78.805	0.371096	0.138851	139.161	1.01913	-74.3556	0.573978
715	USV	TRUE	0.888902	404.008	404.025	0.0176	77.739	77.3624	80.9761	3.61371	1.68606	224.17	1.02633	-75.8908	0.593486
716	USV	TRUE	0.911186	426.234	426.25	0.016	73.2395	72.3366	75.5611	3.22454	0.838712	39.6946	1.38201	-69.1823	0.648997
717	USV	TRUE	0.769835	426.427	426.429	0.0016	92.134	89.7114	94.2002	4.48878	1.7763	-2805.49	1.00026	-78.9179	0.52465
718	USV	TRUE	0.610255	447.763	447.809	0.0464	35.5777	28.8534	41.6488	12.7954	3.09871	22.5553	3.84712	-99.1148	0.155021
719	USV	TRUE	0.701023	489.45	489.456	0.006	74.1234	73.4403	81.4495	8.00922	3.37305	1370.5	1.00334	-81.1509	0.492713
720	USV	TRUE	0.645741	489.811	489.813	0.0028	79.2984	76.9976	82.5344	5.53675	1.92957	1959.74	1.00214	-80.8548	0.46715
721	USV	TRUE	0.723926	489.915	489.933	0.0172	105.413	103.789	105.496	1.70696	0.75198	-101.084	1.0002	-81.3106	0.408295
722	USV	TRUE	0.623936	490.012	490.016	0.0036	107.712	106.447	108.199	1.75157	0.628222	44.5315	1.60952	-77.9851	0.548366
723	USV	TRUE	0.709581	490.293	490.295	0.002	108.924	108.924	108.924	1.42109e-14	6.7408e-15	1.86479e-12	1	-78.0696	0.465381
724	USV	TRUE	0.790236	490.414	490.418	0.0044	81.4783	77.2654	87.5979	10.3325	3.58504	-2331.44	1.00083	-77.7958	0.535755
725	USV	TRUE	0.655088	498.826	498.828	0.0016	67.3558	66.955	67.5785	0.623441	0.249933	-389.651	1.00816	-76.3556	0.504078
726	USV	TRUE	0.625715	498.929	498.941	0.0116	80.0408	74.2047	80.3752	6.17052	2.04405	-521.477	1.06162	-68.4559	0.704438
727	USV	TRUE	0.759224	499.031	499.035	0.0044	73.2541	71.8083	76.6263	4.81799	1.70793	-1102.37	1.00965	-76.1719	0.617523
728	USV	TRUE	0.912873	499.141	499.147	0.0056	68.5752	68.3228	69.2431	0.920318	0.308432	-147.709	1.03646	-67.1451	0.593293
729	USV	TRUE	0.900742	499.211	499.225	0.0132	76.2234	72.3195	77.4073	5.08786	2.14673	301.843	1.24732	-69.9846	0.696417
730	USV	TRUE	0.920181	499.334	499.336	0.0016	74.7584	74.1795	77.2967	3.11721	1.31462	1948.25	1.05738	-73.36	0.596278
731	USV	TRUE	0.771324	499.567	499.573	0.006	79.3158	78.8017	79.4463	0.644579	0.202806	60.1509	1.02414	-75.4211	0.549309
732	USV	TRUE	0.854275	502.123	502.132	0.0096	80.4328	78.005	84.2304	6.22534	2.47657	612.594	1.16665	-75.3999	0.607751
733	USV	TRUE	0.804085	502.237	502.238	0.0016	76.8068	76.1834	77.4303	1.24688	0.492874	779.302	1	-74.8364	0.59072
734	USV	TRUE	0.640066	502.344	502.346	0.002	79.7576	79.6596	80.0604	0.400784	0.153333	176.854	1.03234	-68.1002	0.590772
735	USV	TRUE	0.625299	502.436	502.442	0.0064	85.5545	84.2342	86.4675	2.23329	0.685706	-27.5773	1.31448	-79.3379	0.542369
736	USV	TRUE	0.900857	502.654	502.718	0.0636	66.7252	65.3966	76.5537	11.1571	4.35953	130.124	1.0998	-71.2463	0.484342
737	USV	TRUE	0.855616	502.78	502.803	0.0236	72.5721	67.6683	73.0159	5.34761	2.15934	197.366	1.01906	-78.5619	0.492521
738	USV	TRUE	0.603747	503.191	503.2	0.0088	53.8847	49.3357	56.1688	6.83303	2.85702	-772.876	1.00453	-78.2952	0.399749
739	USV	TRUE	0.834228	503.3	503.313	0.0128	91.5686	90.7225	95.4539	4.73138	1.4347	274.77	1.4404	-73.393	0.547782
740	USV	TRUE	0.800304	503.514	503.516	0.0016	79.5186	78.9931	79.8659	0.872818	0.347517	545.511	1.00577	-75.1602	0.567581
741	USV	TRUE	0.837371	503.608	503.618	0.0104	85.3607	83.3	92.1178	8.81781	3.4901	805.444	1.01156	-77.064	0.583293
742	USV	TRUE	0.741709	503.704	503.714	0.01	83.79	76.9712	84.5899	7.61864	3.12918	915.501	1.04659	-82.4747	0.405735
743	USV	TRUE	0.60543	503.814	503.818	0.004	75.0408	74.4182	75.0511	0.63297	0.254066	164.333	1.01141	-74.3572	0.587442
744	USV	TRUE	0.97106	503.964	503.966	0.002	83.4166	83.2021	85.6149	2.4128	1.06518	-1214.26	1.09023	-66.5665	0.75317
745	USV	TRUE	0.923485	504.11	504.115	0.0052	67.5513	64.0704	69.199	5.12855	1.63102	-949.843	1.03078	-67.3547	0.641297
746	USV	TRUE	0.97105	504.185	504.244	0.0588	77.1173	70.2119	79.5436	9.33171	3.48144	51.8116	1.12036	-65.3614	0.719533
747	USV	TRUE	0.73159	504.306	504.315	0.0092	72.1633	71.525	72.419	0.893996	0.261657	-47.2284	1.01819	-64.0066	0.711716
748	USV	TRUE	0.674049	504.378	504.39	0.012	73.2947	72.6935	73.9027	1.20924	0.282753	14.953	1.09233	-58.8836	0.80239
749	USV	TRUE	0.890616	504.468	504.471	0.0032	72.0925	72.0925	72.0925	0	2.80867e-15	-2.36848e-12	1	-65.2343	0.774557
750	USV	TRUE	0.858622	504.591	504.595	0.0044	63.8087	61.9161	65.9016	3.98557	1.36801	-946.425	1.00505	-60.9575	0.785562
751	USV	TRUE	0.820969	504.666	504.683	0.0164	69.2123	62.0806	71.0092	8.92857	2.8093	-478.667	1.15687	-57.3974	0.86537
752	USV	TRUE	0.985868	504.747	504.816	0.0696	68.0167	66.4507	74.2674	7.81674	1.98622	69.2119	1.06111	-59.6205	0.794873
753	USV	TRUE	0.725442	504.874	504.885	0.0108	70.9739	67.582	71.768	4.18596	1.3463	-382.796	1.04547	-53.7696	0.883013
754	USV	TRUE	0.742956	504.967	504.972	0.0048	73.0491	71.1172	73.8362	2.71899	1.17156	-563.823	1.00133	-62.1298	0.75944
755	USV	TRUE	0.761962	505.067	505.077	0.0096	72.8654	69.4216	74.6244	5.20277	1.69053	-564.965	1.04728	-58.2657	0.786993
756	USV	TRUE	0.608501	505.181	505.183	0.002	83.1829	82.3323	83.7039	1.37157	0.592674	-770.395	1.05451	-73.6975	0.595775
757	USV	TRUE	0.837201	505.263	505.265	0.002	80.3409	79.3746	81.0045	1.62985	0.652958	863.275	1.0171	-67.5863	0.707875
758	USV	TRUE	0.848757	505.364	505.367	0.0032	78.5993	77.8497	79.6458	1.7961	0.658161	596.846	1.01016	-59.7093	0.848219
759	USV	TRUE	0.601769	507.02	507.026	0.006	86.8891	79.9998	93.3779	13.378	5.16819	-1928.54	1.51962	-79.3968	0.508489
760	USV	TRUE	0.626929	507.92	507.922	0.002	85.2618	84.2911	86.2326	1.94157	0.765466	-1019.14	1.00602	-78.6863	0.544267
761	USV	TRUE	0.628121	508.739	508.741	0.0016	86.5609	86.5609	86.5609	1.42109e-14	6.64652e-15	5.95808e-12	1	-74.4963	0.574672
762	USV	TRUE	0.667786	508.821	508.823	0.002	81.8851	81.8851	81.8851	1.42109e-14	5.94483e-15	-1.65336e-13	1	-76.1193	0.509836
763	USV	TRUE	0.770437	509.594	509.597	0.0032	82.7803	82.6986	83.1142	0.415628	0.146357	115.968	1.01517	-74.663	0.553687
764	USV	TRUE	0.697158	509.85	509.854	0.004	109.788	108.608	110.207	1.59913	0.600537	314.304	1.1441	-76.7332	0.609658
765	USV	TRUE	0.896312	510.448	510.451	0.0024	68.9912	68.39	69.5923	1.20235	0.432896	-500.98	1	-69.5416	0.561012
766	USV	TRUE	0.730797	510.531	510.535	0.004	78	72.7452	80.5976	7.85239	3.08366	2261.66	1.03298	-75.1245	0.597644
767	USV	TRUE	0.851289	510.65	510.652	0.002	88.8643	83.0885	90.8994	7.81083	3.11114	-3911.78	1.15112	-75.947	0.607643
768	USV	TRUE	0.786233	510.743	510.746	0.0032	70.1319	69.8944	70.258	0.363674	0.148289	-128.337	1.009	-65.7694	0.740128
769	USV	TRUE	0.680152	510.816	510.84	0.024	95.7982	83.0407	104.324	21.2834	7.88465	168.233	2.46153	-78.7887	0.4975
770	USV	TRUE	0.899075	510.948	511.044	0.0952	66.5492	65.7697	78.4926	12.7229	4.4131	-119.087	1.06702	-64.6475	0.658046
771	USV	TRUE	0.685032	511.474	511.477	0.0028	60.8098	60.5501	60.9583	0.408206	0.145426	-44.1781	1.06482	-75.103	0.445279
772	USV	TRUE	0.703829	511.718	511.754	0.0364	53.683	53.188	56.0721	2.88412	1.24144	-69.3226	1.00673	-70.8426	0.482259
773	USV	TRUE	0.780842	511.937	511.943	0.006	79.4301	69.1392	87.3971	18.2579	5.42217	1466.4	2.2997	-71.6346	0.572469
774	USV	TRUE	0.769803	512.161	512.164	0.0032	68.1222	67.3207	70.1039	2.78322	0.878189	-751.47	1.06138	-68.7176	0.642192
775	USV	TRUE	0.786229	512.341	512.37	0.0288	62.0107	58.0086	69.6233	11.6147	4.82818	-424.781	1.01698	-74.4115	0.589783
776	USV	TRUE	0.778855	512.468	512.475	0.0064	69.4681	69.3467	69.9625	0.615809	0.18287	-30.1244	1.0341	-69.2637	0.660069
777	USV	TRUE	0.740245	512.653	512.656	0.0036	69.4031	67.2582	70.175	2.91682	1.05785	-844.525	1.05565	-66.803	0.794468
778	USV	TRUE	0.992513	512.768	512.79	0.0224	69.3137	65.026	72.0904	7.06439	2.83625	192.651	1.2066	-66.5526	0.693073
779	USV	TRUE	0.855245	512.983	513.031	0.048	64.8609	64.2646	65.5457	1.28111	0.43805	0.150299	1.01232	-66.0879	0.702794
780	USV	TRUE	0.711744	513.237	513.239	0.0024	69.3114	68.3094	69.7789	1.46954	0.54063	-612.309	1.0207	-64.6619	0.81251
781	USV	TRUE	0.828921	513.33	513.335	0.0048	71.2361	68.6035	75.2317	6.62819	2.11825	-1135.02	1.04372	-64.4192	0.77922
782	USV	TRUE	0.718654	513.422	513.431	0.0088	76.8935	72.9553	79.1095	6.15418	1.87969	-619.478	1.03292	-76.8598	0.551536
783	USV	TRUE	0.811078	513.52	513.528	0.0072	74.7233	74.416	75.0296	0.61357	0.207489	32.3431	1.04317	-65.5485	0.780295
784	USV	TRUE	0.889536	513.772	513.773	0.0016	76.4064	76.059	76.9319	0.872818	0.347517	545.511	1.00577	-72.1862	0.720062
785	USV	TRUE	0.746462	514.149	514.154	0.0044	70.4693	69.1101	71.8285	2.71842	1.16411	654.13	1.00489	-76.5068	0.595387
786	USV	TRUE	0.811919	514.266	514.281	0.0152	79.1084	77.535	90.1487	12.6138	6.05998	950.682	1.20841	-75.0834	0.594517
787	USV	TRUE	0.611261	518.455	518.5	0.0448	109.494	101.434	116.159	14.7251	3.41783	49.4488	4.90042	-97.9673	0.163962
788	USV	TRUE	0.880492	519.1	519.116	0.016	78.1937	72.3644	78.6846	6.32021	2.4361	382.926	1.05114	-76.8649	0.57695
789	USV	TRUE	0.66007	519.173	519.181	0.0076	86.0208	74.8254	88.025	13.1996	4.60724	1646	1.33876	-81.5804	0.493354
790	USV	TRUE	0.92216	519.261	519.292	0.0308	59.2099	59.2066	64.8998	5.69326	2.64546	191.621	1.00949	-70.6519	0.592647
791	USV	TRUE	0.65651	519.398	519.585	0.1872	57.7692	24.1034	91.3311	67.2278	9.804	-55.3259	6.254	-87.1478	0.223777
792	USV	TRUE	0.947399	519.758	519.849	0.0912	57.7672	53.9938	64.5962	10.6024	2.59235	100.346	1.03263	-74.4152	0.494357
793	USV	TRUE	0.942002	519.972	520.009	0.0364	68.2492	62.5468	69.4047	6.85785	2.39302	-159.201	1.10288	-73.2559	0.594083
794	USV	TRUE	0.802612	520.209	520.227	0.0176	53.3522	51.3679	56.9305	5.56255	2.33835	-338.641	1.00861	-70.9923	0.597599
795	USV	TRUE	0.819089	520.355	520.379	0.024	55.6385	51.091	59.5601	8.4691	2.65662	-344.377	1.03413	-69.0416	0.650773
796	USV	TRUE	0.622171	520.481	520.484	0.0028	79.0514	77.8268	79.608	1.78126	0.693336	-689.178	1.04373	-75.2187	0.557287
797	USV	TRUE	0.943192	520.579	520.655	0.0764	64.6972	54.1446	66.9676	12.823	2.78037	-71.0568	1.06915	-66.6836	0.591392
798	USV	TRUE	0.830239	520.749	520.753	0.0036	74.363	74.2495	74.5531	0.303624	0.110044	14.0162	1.02925	-72.1317	0.632514
799	USV	TRUE	0.693634	520.991	520.995	0.004	76.2319	74.8886	76.4397	1.55118	0.556588	371.602	1.09256	-69.0433	0.720706
800	USV	TRUE	0.638187	521.178	521.184	0.006	75.5086	71.0987	76.0504	4.95172	1.7472	-846.399	1.10025	-81.8159	0.408244
801	USV	TRUE	0.953632	521.225	521.277	0.052	67.8684	53.5828	68.6691	15.0863	6.47384	-292.483	1.48046	-75.0699	0.48892
802	USV	TRUE	0.74719	521.368	521.39	0.0224	67.2381	65.1234	69.9837	4.8603	1.7263	140.153	1.17113	-80.727	0.45461
803	USV	TRUE	0.803263	521.586	521.592	0.006	72.8387	71.2469	74.6232	3.37633	1.08246	490.749	1.03177	-73.8594	0.660945
804	USV	TRUE	0.837924	521.788	521.791	0.0032	66.3599	66.0333	66.7162	0.682817	0.227242	-207.195	1.00068	-78.701	0.50936
805	USV	TRUE	0.62416	522.178	522.236	0.058	64.3068	62.6431	78.195	15.5519	5.63358	-247.19	1.06423	-79.2128	0.453622
806	USV	TRUE	0.900023	522.267	522.305	0.038	61.2087	54.6857	69.7049	15.0192	3.76643	-319.954	1.09363	-71.8823	0.645348
807	USV	TRUE	0.848168	522.427	522.473	0.046	59.0023	58.8371	66.1754	7.33825	2.63802	-152.389	1.0015	-67.3721	0.694926
808	USV	TRUE	0.796281	522.696	522.729	0.0324	68.9401	61.3649	95.9382	34.5733	10.9291	433.925	2.61955	-76.6778	0.405128
809	USV	TRUE	0.883065	522.845	522.9	0.0544	65.9767	65.2413	72.0825	6.84119	1.84757	121.702	1.01413	-75.1816	0.443739
810	USV	TRUE	0.773373	523.117	523.144	0.0268	67.2589	63.8135	69.2133	5.39981	1.34993	4.8824	1.16622	-75.7162	0.543142
811	USV	TRUE	0.977762	523.29	523.374	0.0836	68.8552	67.5906	70.9767	3.38612	1.11946	29.4235	1.01028	-70.5146	0.545787
812	USV	TRUE	0.793635	523.465	523.537	0.0724	69.0498	62.5639	71.1618	8.59787	3.60369	-100.116	1.01432	-76.6646	0.54515
813	USV	TRUE	0.889226	523.745	523.755	0.01	77.296	75.693	78.3038	2.61082	0.690908	207.669	1.02493	-74.1321	0.597384
814	USV	TRUE	0.784035	537.605	537.608	0.0032	77.1175	76.8409	77.209	0.368127	0.155059	92.3914	1.01862	-77.3223	0.455392
815	USV	TRUE	0.816799	537.736	537.743	0.0072	93.1335	92.0357	93.473	1.43731	0.497884	-137.776	1.04774	-75.4377	0.607023
816	USV	TRUE	0.708557	537.826	537.832	0.0056	86.1427	83.1739	88.068	4.89408	1.4825	804.729	1.0338	-80.8349	0.452953
817	USV	TRUE	0.745849	538.152	538.159	0.0076	70.578	70.0385	70.8984	0.859882	0.348333	-45.2522	1.03509	-79.2851	0.478888
818	USV	TRUE	0.926846	538.26	538.261	0.0016	75.104	74.8813	75.5047	0.623441	0.249933	-389.651	1.00816	-68.3514	0.703426
819	USV	TRUE	0.885725	538.388	538.39	0.002	75.0283	75.0283	75.0283	2.84217e-14	6.92551e-15	1.86479e-12	1	-70.3363	0.647793
820	USV	TRUE	0.821898	538.464	538.466	0.0024	80.5934	77.6543	82.063	4.40862	1.61641	1836.93	1.01118	-74.0005	0.622028
821	USV	TRUE	0.896697	538.646	538.783	0.1364	62.3798	55.7797	81.4879	25.7082	6.25793	-39.554	1.37066	-68.5237	0.590227
822	USV	TRUE	0.922284	538.942	538.965	0.0228	58.7442	54.212	67.5191	13.3071	2.80739	-81.5739	1.5496	-62.2945	0.720206
823	USV	TRUE	0.75736	539.011	539.036	0.0248	66.131	56.1813	66.606	10.4247	3.42438	-392.878	1.08058	-66.6006	0.705217
824	USV	TRUE	0.830575	539.155	539.158	0.0032	69.7691	68.8488	70.541	1.6922	0.595569	-542.728	1.00218	-61.8468	0.72506
825	USV	TRUE	0.846456	539.294	539.299	0.0052	63.5136	62.7705	65.6362	2.86579	1.12356	-570.406	1.00441	-55.57	0.833609
826	USV	TRUE	0.916628	539.469	539.501	0.0324	60.4856	59.3501	65.8738	6.52372	1.64346	-188.663	1.00699	-58.0214	0.772225
827	USV	TRUE	0.95992	539.758	539.825	0.0664	59.1824	53.577	61.4838	7.90685	1.9263	-118.227	1.04053	-64.7826	0.710837
828	USV	TRUE	0.945047	540.071	540.118	0.0472	57.0042	53.1967	65.4165	12.2198	4.868	-281.538	1.01007	-61.4705	0.711921
829	USV	TRUE	0.946849	540.255	540.26	0.0052	76.6875	76.1234	76.7617	0.638285	0.192442	-37.8436	1.05308	-60.3985	0.726357
830	USV	TRUE	0.726478	540.368	540.373	0.0052	50.184	49.1672	52.5921	3.42493	1.09143	-640.365	1.01844	-74.3626	0.597071
831	USV	TRUE	0.901491	540.521	540.523	0.002	59.1198	58.3405	59.8991	1.5586	0.583176	-779.302	1	-62.925	0.774923
832	USV	TRUE	0.976757	540.653	540.699	0.046	66.7342	64.204	71.4047	7.20066	2.01738	-129.425	1.00716	-66.1467	0.636361
833	USV	TRUE	0.918488	540.767	540.782	0.0144	80.1836	78.484	80.8368	2.35275	0.554427	-78.8423	1.06874	-71.9423	0.650081
834	USV	TRUE	0.947113	540.9	540.904	0.0036	69.0806	68.9841	69.6002	0.616019	0.198326	75.7936	1.0743	-65.8558	0.778103
835	USV	TRUE	0.946696	541.084	541.135	0.0512	76.7213	71.3367	83.6791	12.3424	3.68499	-35.9734	1.28093	-69.0027	0.592023
836	USV	TRUE	0.923927	541.18	541.224	0.0436	59.6273	58.9357	62.2889	3.35317	1.17464	-68.5558	1.00297	-66.2461	0.717129
837	USV	TRUE	0.738249	541.438	541.459	0.0212	70.604	66.4537	77.2095	10.7558	2.4382	-142.052	2.03006	-72.0769	0.593538
838	USV	TRUE	0.839323	541.789	541.793	0.004	70.6665	69.6052	77.5986	7.99341	2.47872	-1606	1.11859	-67.0847	0.65662
839	USV	TRUE	0.955499	542.05	542.052	0.0016	65.5216	65.2544	67.3919	2.13751	0.869791	-1168.95	1.25162	-63.5373	0.774597
840	USV	TRUE	0.800879	542.157	542.186	0.0296	77.6255	74.6327	82.5608	7.92817	2.2061	-129.703	1.64996	-61.7493	0.792482
841	USV	TRUE	0.98498	542.372	542.381	0.0088	68.1117	65.6954	69.6068	3.91135	1.24055	-414.126	1.02515	-60.5412	0.785094
842	USV	TRUE	0.668997	542.515	542.519	0.0036	70.3401	69.9991	70.3839	0.384713	0.125835	-77.9909	1.01488	-64.78	0.713136
843	USV	TRUE	0.994621	542.606	542.638	0.0316	72.6861	65.15	83.8207	18.6707	5.20106	-474.985	1.0618	-65.1749	0.713122
844	USV	TRUE	0.821924	542.876	542.928	0.0516	71.0396	67.4715	72.4009	4.92943	1.32095	32.5506	1.05366	-64.231	0.720369
845	USV	TRUE	0.790199	543.635	543.643	0.0076	78.9515	77.4585	79.8366	2.3781	0.912928	342.373	1.02123	-68.775	0.72678
846	USV	TRUE	0.971016	543.755	543.764	0.0084	69.3844	68.214	71.1234	2.90939	0.917917	-340.406	1.02024	-63.1867	0.778116
847	USV	TRUE	0.885369	544.339	544.352	0.0132	74.2371	73.896	74.2415	0.345466	0.124446	-22.0097	1.00076	-68.9628	0.535589
848	USV	TRUE	0.665114	545.575	545.623	0.048	56.5228	46.2657	67.7448	21.479	4.67137	52.0286	7.00724	-98.3895	0.161799
849	USV	TRUE	0.936309	549.346	549.354	0.0076	74.6645	72.9243	76.9455	4.02119	1.38939	-584.588	1.03657	-65.4872	0.769563
850	USV	TRUE	0.958739	549.477	549.502	0.0252	79.5437	70.8303	80.8818	10.0516	4.2044	-109.153	1.414	-76.0423	0.584245
851	USV	TRUE	0.751024	549.594	549.629	0.0348	71.7786	70.0079	73.0762	3.06829	1.00418	47.7692	1.05273	-74.4811	0.491051
852	USV	TRUE	0.736035	549.725	549.726	0.0016	72.0248	71.7487	72.1228	0.374065	0.153618	233.791	1.01068	-70.199	0.700699
853	USV	TRUE	0.980737	549.838	549.84	0.0016	71.693	71.0161	72.0136	0.997506	0.403004	623.441	1.0194	-71.2287	0.564058
854	USV	TRUE	0.753444	550.057	550.059	0.0016	69.68	69.3327	70.2055	0.872818	0.347517	545.511	1.00577	-73.9777	0.610723
855	USV	TRUE	0.965314	587.206	587.211	0.0044	81.0803	81.0803	81.0803	1.42109e-14	5.50384e-15	-1.05157e-12	1	-67.6268	0.708007
856	USV	TRUE	0.701114	587.308	587.316	0.008	76.8161	76.5697	77.2427	0.672988	0.306832	101.39	1.00698	-74.0525	0.546395
857	USV	TRUE	0.692209	587.412	587.436	0.024	77.6262	77.4362	78.6084	1.17212	0.480187	15.006	1.01016	-81.2292	0.455019
858	USV	TRUE	0.627662	587.52	587.531	0.0104	78.9078	77.7574	79.3181	1.5607	0.365808	-24.777	1.08251	-76.4407	0.454229
859	USV	TRUE	0.652819	599.498	599.51	0.0116	79.8029	77.3105	81.345	4.03455	1.3662	168.852	1.32623	-84.8141	0.401205
860	USV	TRUE	0.79234	599.582	599.596	0.0144	71.0282	69.0026	72.559	3.5564	1.31514	163.193	1.16339	-74.4935	0.565552
861	USV	TRUE	0.791448	599.695	599.699	0.0044	71.7309	71.2144	71.8186	0.604212	0.20081	-103.661	1.02413	-66.418	0.643035
862	USV	TRUE	0.728376	599.958	599.959	0.0016	64.873	64.873	64.873	2.84217e-14	9.05768e-15	1.67764e-11	1	-64.7169	0.635178
863	USV	TRUE	0.694507	600.094	600.096	0.0016	65.8325	65.6366	66.3847	0.74813	0.307235	-467.581	1.02779	-66.0742	0.769071
864	USV	TRUE	0.647021	600.264	600.274	0.01	71.1222	68.456	73.3995	4.94347	1.86668	-431.928	1.03635	-76.0674	0.553795
						0.0222174
