# Supplementary material for: Bazedoxifene reverses sexually dimorphic autistic-like abnormalities in biallelic MDGA1-mutant mice
Source: EMBO Mol Med. 2026 Mar 20;18(4):1358–98. doi: 10.1038/s44321-026-00402-y (PMC13084050; doi:10.1038/s44321-026-00402-y)
Supplement: Supplementary file 20 — Source data Fig. 7 [file 44321_2026_402_MOESM20_ESM.zip › Panel I and J/Batch3/Mdga1-KI_BZ_921.xlsx]

## Sheet: Sheet1
ID	Label	Accepted	Score	Begin Time (s)	End Time (s)	Call Length (s)	Principal Frequency (kHz)	Low Freq (kHz)	High Freq (kHz)	Delta Freq (kHz)	Frequency Standard Deviation (kHz)	Slope (kHz/s)	Sinuosity	Mean Power (dB/Hz)	Tonality
1	USV	TRUE	0.897728	0.182004	0.196804	0.0148	74.9732	74.309	79.5378	5.22885	2.29013	-356.782	1.00099	-68.8537	0.692909
2	USV	TRUE	0.997513	0.410804	0.430404	0.0196	75.0792	74.5752	75.3877	0.812485	0.292628	22.8446	1.01197	-67.9099	0.629893
3	USV	TRUE	0.738114	0.585204	0.634804	0.0496	56.4963	55.5746	63.8723	8.29766	3.65905	-176.257	1.02526	-68.3693	0.589624
4	USV	TRUE	0.966924	0.867604	0.894004	0.0264	64.0036	59.3279	64.0102	4.68228	1.20727	-156.984	1.01427	-62.3585	0.633848
5	USV	TRUE	0.734574	1.04975	1.09015	0.0404	72.3945	60.6582	82.5914	21.9332	6.18137	-243.275	1.52064	-77.0226	0.485276
6	USV	TRUE	0.956639	1.17415	1.17775	0.0036	56.4973	55.1695	58.1881	3.01862	1.46643	923.961	1.02884	-73.8437	0.641806
7	USV	TRUE	0.843393	1.35095	1.37095	0.02	55.0371	54.3343	57.3464	3.0121	1.05364	-73.2481	1.06803	-67.0928	0.714283
8	USV	TRUE	0.791331	1.48735	1.60975	0.1224	62.4339	54.8412	87.9021	33.0609	13.616	-237.247	1.0208	-74.1361	0.475853
9	USV	TRUE	0.844053	1.80055	1.85535	0.0548	54.3335	53.1221	59.6883	6.56617	2.77304	-124.992	1.01089	-72.6562	0.597139
10	USV	TRUE	0.832856	2.1091	2.1607	0.0516	60.2079	53.8706	60.4529	6.58231	3.04778	-132.979	1.00439	-69.2496	0.632041
11	USV	TRUE	0.964092	2.3831	2.3847	0.0016	61.1442	60.8948	61.2155	0.320627	0.129065	-155.86	1.04572	-67.2772	0.698481
12	USV	TRUE	0.863084	2.5667	2.5691	0.0024	67.9664	67.7511	68.0332	0.282033	0.100127	-83.4966	1.01988	-74.4599	0.62833
13	USV	TRUE	0.876198	2.8455	2.8939	0.0484	77.3079	64.2273	90.7831	26.5558	14.3415	549.881	1.01538	-73.1934	0.474116
14	USV	TRUE	0.861457	3.25446	3.29806	0.0436	68.2854	66.5942	69.7781	3.18388	1.37729	-24.4006	1.0298	-69.0576	0.642853
15	USV	TRUE	0.733935	3.45486	3.48406	0.0292	71.284	70.9182	94.66	23.7418	10.2029	-778.036	1.1476	-73.7287	0.438956
16	USV	TRUE	0.832483	3.65286	3.67486	0.022	71.0604	66.9059	72.6185	5.71261	2.17883	-270.882	1.00618	-68.1629	0.587714
17	USV	TRUE	0.923286	3.84326	3.86446	0.0212	67.2063	64.0278	68.5851	4.5573	1.81052	-225.271	1.04464	-68.5448	0.587883
18	USV	TRUE	0.877646	4.03581	4.06061	0.0248	89.6803	64.8551	91.0164	26.1614	9.55239	-1071.6	1.10608	-68.7775	0.597881
19	USV	TRUE	0.693503	4.20861	4.21021	0.0016	68.5646	68.4667	68.8407	0.374065	0.153618	233.791	1.01068	-71.8431	0.537383
20	USV	TRUE	0.882612	4.44061	4.47261	0.032	52.8462	51.7194	54.445	2.72556	1.0787	38.6111	1.06175	-83.1116	0.485949
21	USV	TRUE	0.97932	4.57941	4.60581	0.0264	71.4672	63.3817	74.9349	11.5532	4.47674	-515.823	1.08354	-68.8217	0.709524
22	USV	TRUE	0.875563	4.73701	4.76221	0.0252	64.6863	59.4956	64.7339	5.2383	1.93051	-40.6205	1.10377	-73.5818	0.660311
23	USV	TRUE	0.952639	4.90301	4.96621	0.0632	57.6377	57.3267	69.915	12.5883	3.95681	-154.761	1.05195	-71.4063	0.651706
24	USV	TRUE	0.7813	4.95581	5.00421	0.0484	57.5664	51.984	57.9186	5.93463	2.30498	-139.999	1.03863	-73.3154	0.58993
25	USV	TRUE	0.888496	5.12196	5.12596	0.004	64.5116	64.467	64.8381	0.371096	0.143359	97.8344	1.00812	-68.1601	0.591699
26	USV	TRUE	0.966375	5.36516	5.37756	0.0124	68.2229	66.9164	68.9028	1.98638	0.542884	-43.5582	1.07694	-70.0236	0.591073
27	USV	TRUE	0.844384	5.64316	5.66076	0.0176	65.9538	65.2672	66.5002	1.23297	0.391084	-53.9576	1.01223	-70.6196	0.508616
28	USV	TRUE	0.930089	5.88716	5.98876	0.1016	67.7223	66.7581	70.1964	3.43826	1.10895	17.7699	1.0049	-72.4917	0.489111
29	USV	TRUE	0.758565	6.09851	6.10651	0.008	80.0453	79.9133	80.3141	0.400762	0.147007	30.2262	1.00905	-76.5884	0.533428
30	USV	TRUE	0.945642	6.22091	6.29451	0.0736	60.9852	60.4275	69.8008	9.3733	3.78301	-134.196	1.05204	-74.5889	0.575132
31	USV	TRUE	0.924701	6.46731	6.54211	0.0748	58.6647	54.2342	60.3321	6.09788	1.78939	-66.7956	1.00792	-67.7987	0.648414
32	USV	TRUE	0.754653	6.65971	6.69491	0.0352	68.1818	66.216	71.1304	4.91443	2.13417	-128.618	1.00783	-69.0673	0.52484
33	USV	TRUE	0.76561	6.81931	6.83131	0.012	78.8572	78.6633	79.082	0.418784	0.139972	1.02056	1.00944	-71.2878	0.645953
34	USV	TRUE	0.919614	7.54866	7.55026	0.0016	73.576	73.478	73.8521	0.374065	0.153618	-233.791	1.01068	-72.2613	0.541726
35	USV	TRUE	0.97196	7.80266	7.81666	0.014	68.1445	66.0512	76.1816	10.1304	4.69332	776.906	1.01535	-68.5557	0.718625
36	USV	TRUE	0.982165	7.92826	7.96786	0.0396	78.0036	67.4158	80.3955	12.9797	4.77826	234.207	1.12625	-65.7132	0.693749
37	USV	TRUE	0.861114	8.13561	8.23081	0.0952	64.3521	50.7768	84.2907	33.5139	10.8196	-156.677	2.06237	-67.5279	0.647689
38	USV	TRUE	0.908029	8.33401	8.35481	0.0208	77.8136	56.4147	81.2648	24.8501	6.67406	799.408	3.34192	-64.0414	0.718307
39	USV	TRUE	0.982848	8.57161	8.58321	0.0116	77.7011	70.2372	79.5417	9.3045	2.20005	773.175	1.02165	-58.5525	0.848181
40	USV	TRUE	0.758085	9.04281	9.06001	0.0172	47.944	45.0242	49.4431	4.4189	1.81893	252.368	1.03063	-72.3793	0.482829
41	USV	TRUE	0.999455	9.14376	9.23176	0.088	67.3588	64.6426	81.1267	16.4842	5.42876	-150.896	1.10843	-62.8982	0.778615
42	USV	TRUE	0.956162	9.29376	9.32496	0.0312	52.1201	51.3371	53.0008	1.66379	0.753719	44.4132	1.0065	-61.3939	0.830986
43	USV	TRUE	0.908922	9.43296	9.52616	0.0932	59.9067	58.0425	79.3305	21.2879	7.27467	-172.873	1.05801	-57.7859	0.710535
44	USV	TRUE	0.857844	9.70496	9.70816	0.0032	75.6986	74.5408	76.5892	2.04845	0.688451	626.225	1.00348	-60.8882	0.784822
45	USV	TRUE	0.818195	9.92496	9.99656	0.0716	55.1641	52.4996	56.6721	4.17247	0.856474	24.9692	1.02297	-61.4671	0.707048
46	USV	TRUE	0.982097	10.1683	10.1891	0.0208	89.7892	77.2959	90.4253	13.1294	4.89281	-669.282	1.1177	-66.9392	0.651299
47	USV	TRUE	0.819258	10.5395	10.5979	0.0584	79.7059	69.984	82.8611	12.8771	5.48571	103.916	1.20512	-69.3176	0.653422
48	USV	TRUE	0.855324	10.7331	10.7671	0.034	71.0036	70.4424	75.0979	4.65544	1.75551	-117.25	1.02747	-62.5315	0.699692
49	USV	TRUE	0.826002	10.9423	10.9447	0.0024	60.2574	59.2554	60.7249	1.46954	0.54063	-612.309	1.0207	-63.7037	0.705898
50	USV	TRUE	0.984114	11.0413	11.0441	0.0028	76.9004	75.8093	77.9914	2.18204	0.763557	-779.302	1	-65.7424	0.706943
51	USV	TRUE	0.893659	11.1885	11.2181	0.0296	70.7879	63.3981	78.9251	15.5269	7.92166	-535.027	1.05454	-69.8342	0.651469
52	USV	TRUE	0.994478	11.4061	11.4077	0.0016	76.6656	76.345	77.3425	0.997506	0.403004	623.441	1.0194	-65.7949	0.69945
53	USV	TRUE	0.845296	11.5305	11.5497	0.0192	52.325	51.1894	57.3883	6.19886	1.59164	308.873	1.00831	-67.3862	0.717395
54	USV	TRUE	0.868699	11.7337	11.7353	0.0016	70.6249	70.3488	70.7229	0.374065	0.153618	233.791	1.01068	-65.4129	0.63685
55	USV	TRUE	0.920764	11.8969	11.9113	0.0144	54.1015	50.5372	57.2804	6.74324	2.01821	434.79	1.00817	-68.8758	0.641208
56	USV	TRUE	0.871448	12.0917	12.1153	0.0236	55.4711	51.6312	55.8847	4.25342	1.6086	-181.45	1.01475	-59.3759	0.757209
57	USV	TRUE	0.99839	12.2854	12.2962	0.0108	66.749	65.6431	70.9978	5.35466	1.47999	481.682	1.02561	-60.361	0.780085
58	USV	TRUE	0.980998	12.3938	12.3994	0.0056	72.1593	70.571	72.7605	2.18947	0.657691	-168.186	1.30489	-62.6801	0.855142
59	USV	TRUE	0.976589	12.6462	12.665	0.0188	69.409	68.5035	72.6524	4.14885	1.22417	140.483	1.09581	-58.7362	0.860903
60	USV	TRUE	0.951761	13.0246	13.0354	0.0108	69.7444	66.5455	71.0358	4.49026	1.27954	375.605	1.03245	-58.793	0.791547
61	USV	TRUE	0.984385	13.37	13.3864	0.0164	67.418	65.9471	72.7159	6.76879	2.3388	392.519	1.03715	-65.103	0.783661
62	USV	TRUE	0.993155	13.6484	13.7436	0.0952	52.3007	49.3765	93.4543	44.0778	14.3579	-292.036	1.58375	-61.8995	0.711575
63	USV	TRUE	0.880186	13.8616	13.888	0.0264	69.772	67.5571	77.1094	9.5523	4.19083	403.183	1.05413	-62.366	0.837443
64	USV	TRUE	0.881546	13.9824	13.9948	0.0124	84.4543	82.8734	86.4002	3.52681	1.14746	-51.0457	1.31341	-65.4284	0.736636
65	USV	TRUE	0.923705	14.0781	14.0813	0.0032	76.8338	76.7521	77.1677	0.415628	0.146357	115.968	1.01517	-63.862	0.696306
66	USV	TRUE	0.98619	14.6445	14.6637	0.0192	75.8916	67.6691	78.7237	11.0546	4.12129	512.153	1.08764	-70.9266	0.720498
67	USV	TRUE	0.971693	14.8025	14.8093	0.0068	77.1474	76.2716	77.5779	1.30626	0.511172	-220.973	1.04414	-63.3305	0.780362
68	USV	TRUE	0.624285	14.9085	14.9109	0.0024	72.9723	72.7719	73.3731	0.601176	0.22042	250.49	1.00609	-70.6089	0.667139
69	USV	TRUE	0.882915	15.0253	15.0317	0.0064	70.5759	69.3536	74.3678	5.01413	1.79888	776.361	1.00866	-70.8557	0.727335
70	USV	TRUE	0.754184	17.675	17.677	0.002	83.3133	83.3133	83.3133	1.42109e-14	3.8918e-15	6.52992e-13	1	-70.6364	0.635227
71	USV	TRUE	0.720901	17.779	17.7942	0.0152	73.4427	72.9628	75.0801	2.11728	0.82964	-126.177	1.00693	-81.8569	0.442812
72	USV	TRUE	0.636173	17.8902	17.8918	0.0016	72.0222	70.0272	74.0172	3.99002	1.5772	2493.77	1	-84.6503	0.454362
73	USV	TRUE	0.812911	18.0238	18.0306	0.0068	69.6744	66.647	72.4413	5.79429	2.95276	892.165	1.00851	-77.4176	0.539355
74	USV	TRUE	0.780902	18.1367	18.1443	0.0076	76.1499	70.5701	78.0115	7.4414	2.45321	945.819	1.03688	-77.079	0.545004
75	USV	TRUE	0.956047	18.4271	18.4827	0.0556	74.6759	70.7794	76.025	5.24559	1.40022	-16.1019	1.06543	-74.1148	0.593958
76	USV	TRUE	0.98985	18.7015	18.7223	0.0208	77.9008	75.1446	78.048	2.90336	1.25449	-132.508	1.01041	-70.8329	0.641426
77	USV	TRUE	0.959837	19.1493	19.2349	0.0856	85.2248	74.3889	87.2862	12.8973	5.38964	140.054	1.0435	-73.9478	0.535788
78	USV	TRUE	0.945049	19.3593	19.3677	0.0084	68.3726	65.5413	74.448	8.90673	3.28147	1049.43	1.01197	-74.9335	0.602115
79	USV	TRUE	0.797551	21.2292	21.2308	0.0016	75.3554	74.5539	75.8008	1.24688	0.499865	-779.302	1.01315	-81.7852	0.401051
80	USV	TRUE	0.995305	21.4304	21.4956	0.0652	65.0183	64.6389	74.6209	9.98191	5.03592	-151.994	1.00124	-64.3292	0.769059
81	USV	TRUE	0.979595	21.7632	21.7996	0.0364	67.1541	61.945	69.4879	7.54285	2.48794	-18.1815	1.16643	-66.4222	0.765539
82	USV	TRUE	0.712026	21.926	21.9276	0.0016	62.2601	61.7435	63.4892	1.74564	0.709855	1091.02	1.02644	-71.246	0.666692
83	USV	TRUE	0.787457	23.7531	23.7751	0.022	71.3128	66.2019	72.375	6.17316	1.99572	218.743	1.05237	-78.8026	0.456942
84	USV	TRUE	0.955144	25.0906	25.0926	0.002	73.1059	72.7763	73.4354	0.659067	0.266714	353.708	1.00734	-68.2155	0.703628
85	USV	TRUE	0.794031	25.2118	25.2342	0.0224	70.6608	70.1877	72.7016	2.51393	0.822258	-29.2317	1.05353	-72.6583	0.643562
86	USV	TRUE	0.861786	25.5326	25.5366	0.004	73.7272	72.2651	75.8573	3.59221	1.08283	803.929	1.01944	-62.7728	0.813368
87	USV	TRUE	0.865823	28.5974	28.6014	0.004	69.9052	69.5119	70.7513	1.23946	0.443039	325.721	1.02111	-74.2953	0.591817
88	USV	TRUE	0.796411	28.7002	28.7018	0.0016	72.9634	72.4379	73.3107	0.872818	0.347517	545.511	1.00577	-71.206	0.528522
89	USV	TRUE	0.803292	28.9318	28.9366	0.0048	68.23	66.3499	69.8183	3.46845	1.10581	713.759	1.00378	-80.4895	0.500825
90	USV	TRUE	0.777811	29.1178	29.1366	0.0188	67.3365	66.6635	73.8201	7.15666	3.26714	375.301	1.00181	-68.2702	0.584791
91	USV	TRUE	0.88782	30.2145	30.2549	0.0404	71.2304	70.2315	72.6311	2.39966	0.787281	-41.2696	1.00984	-67.1557	0.592197
92	USV	TRUE	0.964313	30.3641	30.3689	0.0048	71.8516	70.1895	73.6585	3.46898	1.17608	728.773	1.01035	-69.2265	0.734016
93	USV	TRUE	0.956231	30.6113	30.6157	0.0044	70.5916	68.8772	72.4397	3.56252	1.09461	756.725	1.00777	-66.4729	0.785587
94	USV	TRUE	0.781338	36.0545	36.0573	0.0028	61.6016	61.2008	61.8688	0.667973	0.246149	249.165	1.00352	-73.6732	0.515079
95	USV	TRUE	0.909715	36.1614	36.1686	0.0072	76.1063	76.0766	76.752	0.675395	0.207052	71.0942	1.0131	-69.3848	0.593765
96	USV	TRUE	0.879117	36.2218	36.2246	0.0028	68.5818	68.04	69.3908	1.35079	0.501292	507.165	1.01069	-68.9184	0.665095
97	USV	TRUE	0.846093	36.4814	36.4878	0.0064	66.787	63.8248	68.8756	5.0508	1.88369	787.517	1.00975	-65.706	0.650746
98	USV	TRUE	0.887288	36.6306	36.6442	0.0136	71.2205	68.306	80.4681	12.1621	2.86481	773.363	1.02961	-67.8991	0.725938
99	USV	TRUE	0.963087	36.7914	36.8018	0.0104	73.2826	67.0916	73.7862	6.69457	2.49396	668.057	1.06616	-66.1525	0.705702
100	USV	TRUE	0.694678	38.2189	38.3405	0.1216	59.2981	24.2221	74.7654	50.5433	12.6039	-58.3285	7.92534	-91.0277	0.195735
101	USV	TRUE	0.719421	38.9193	38.9297	0.0104	62.4751	62.1209	62.6923	0.571436	0.217251	-13.8918	1.02836	-82.7486	0.399483
102	USV	TRUE	0.966168	39.1055	39.1155	0.01	67.817	63.7481	71.0008	7.25273	2.70583	766.593	1.01946	-66.9916	0.698323
103	USV	TRUE	0.960716	39.2271	39.2551	0.028	77.9204	67.4942	79.1785	11.6843	3.75771	-401.401	1.09486	-68.5688	0.588687
104	USV	TRUE	0.770302	39.3727	39.3791	0.0064	71.7591	69.9671	79.8068	9.83969	4.48747	1562.36	1.00113	-70.8913	0.692788
105	USV	TRUE	0.963952	39.4811	39.4935	0.0124	70.5611	69.5913	80.0477	10.4564	5.04562	866.16	1.00261	-65.8171	0.766789
106	USV	TRUE	0.998888	39.5975	40.0075	0.41	70.163	69.0322	76.6975	7.66524	2.84202	-3.68132	2.02703	-63.8302	0.713297
107	USV	TRUE	0.994503	39.5967	39.6119	0.0152	70.2683	68.7765	79.1593	10.3828	3.54614	674.372	1.02418	-58.6718	0.858538
108	USV	TRUE	0.993215	39.7291	39.7683	0.0392	77.3284	74.6882	89.4649	14.7767	5.51776	289.926	1.12996	-65.3543	0.788594
109	USV	TRUE	0.995162	39.8635	39.9059	0.0424	70.1293	66.6066	77.9942	11.3875	3.89462	187.014	1.14423	-65.7176	0.786923
110	USV	TRUE	0.996263	39.9991	40.0391	0.04	67.6987	66.8626	77.3856	10.523	4.62603	258.891	1.00123	-59.6549	0.839844
111	USV	TRUE	0.746692	40.1572	40.1852	0.028	71.5539	66.6432	74.8539	8.21069	3.03322	46.2149	1.19695	-74.9333	0.592707
112	USV	TRUE	0.667037	40.322	40.3236	0.0016	67.2123	66.865	67.7378	0.872818	0.347517	-545.511	1.00577	-78.8626	0.499875
113	USV	TRUE	0.732635	44.6406	44.6898	0.0492	74.2469	73.2655	74.8258	1.5603	0.537941	-2.94624	1.00983	-71.8882	0.592206
114	USV	TRUE	0.828334	44.775	44.7774	0.0024	78.5769	78.0425	78.6734	0.630863	0.237269	250.49	1.03271	-68.8904	0.718463
115	USV	TRUE	0.995063	44.9162	44.9186	0.0024	78.01	76.9412	79.4127	2.4715	0.892546	-1029.79	1.00278	-65.8036	0.788067
116	USV	TRUE	0.776701	45.0626	45.0698	0.0072	69.8145	67.9813	71.6329	3.65159	1.01402	-448.05	1.01171	-62.7909	0.79888
117	USV	TRUE	0.857395	45.1296	45.1516	0.022	74.7774	69.207	78.2455	9.03846	2.92971	438.913	1.0205	-64.6971	0.774748
118	USV	TRUE	0.949313	45.2364	45.2408	0.0044	70.2097	68.7253	73.416	4.69065	1.40133	937.212	1.03028	-64.9392	0.797588
119	USV	TRUE	0.998888	45.3352	45.4212	0.086	74.6425	64.6699	79.3386	14.6688	5.10291	-112.849	1.13007	-66.0211	0.713651
120	USV	TRUE	0.786086	45.488	45.5012	0.0132	77.4901	69.0663	79.0632	9.99689	3.05308	776.33	1.00853	-67.5793	0.763679
121	USV	TRUE	0.8444	45.6192	45.6208	0.0016	83.2234	83.0008	83.6242	0.623441	0.249933	-389.651	1.00816	-62.1709	0.769015
122	USV	TRUE	0.966992	45.7256	45.7552	0.0296	66.3907	64.6639	67.0007	2.33675	0.612694	0.960795	1.0381	-72.1223	0.644278
123	USV	TRUE	0.95307	45.844	45.894	0.05	76.7092	69.0578	82.0143	12.9565	3.8709	-97.9673	1.19177	-63.8125	0.787093
124	USV	TRUE	0.97296	45.9944	46.0648	0.0704	76.8493	70.074	85.6507	15.5767	5.20024	-129.912	1.18631	-62.995	0.786632
125	USV	TRUE	0.996366	46.2109	46.2357	0.0248	67.3108	66.2272	79.0671	12.8399	5.60087	567.44	1.01639	-59.3182	0.844543
126	USV	TRUE	0.876424	46.3605	46.3621	0.0016	64.4805	64.2579	64.8813	0.623441	0.249933	-389.651	1.00816	-69.9066	0.64244
127	USV	TRUE	0.989329	46.4489	46.4613	0.0124	68.0233	66.8432	73.1541	6.31089	2.12398	527.914	1.01327	-64.6574	0.775836
128	USV	TRUE	0.904188	46.7365	46.7405	0.004	67.4739	66.6951	71.3931	4.69801	1.92867	1232.38	1.03198	-71.7565	0.658504
129	USV	TRUE	0.827528	46.8429	46.8585	0.0156	65.8331	65.7655	66.2121	0.446521	0.121457	14.4697	1.00409	-65.7965	0.758966
130	USV	TRUE	0.962801	46.9433	46.9457	0.0024	69.4507	67.9811	70.0518	2.07072	0.767083	862.798	1.03077	-66.9817	0.783744
131	USV	TRUE	0.990502	47.0421	47.0485	0.0064	74.603	74.4205	77.4423	3.02176	1.29328	489.538	1.00584	-67.834	0.781565
132	USV	TRUE	0.957685	47.1287	47.1607	0.032	78.6655	70.5177	83.261	12.7433	3.87543	-215.424	1.19069	-67.588	0.709701
133	USV	TRUE	0.988624	47.2211	47.2551	0.034	78.297	71.4846	84.7422	13.2575	3.40057	116.461	1.33027	-71.4318	0.650459
134	USV	TRUE	0.980468	47.3379	47.3579	0.02	71.1418	68.3316	71.1537	2.82208	1.18144	161.143	1.0073	-63.9722	0.785252
135	USV	TRUE	0.953653	47.4303	47.4411	0.0108	70.3996	69.8422	70.8368	0.994537	0.395199	-96.3977	1.02801	-60.788	0.848875
136	USV	TRUE	0.984602	47.5295	47.5567	0.0272	71.0638	66.4354	72.4214	5.986	2.22674	227.838	1.04386	-65.6358	0.778655
137	USV	TRUE	0.991934	47.6423	47.6535	0.0112	70.0998	66.3698	71.5322	5.1624	1.7126	457.797	1.01097	-65.7289	0.794089
138	USV	TRUE	0.901875	47.8109	48.0859	0.275	74.1107	64.2006	77.6801	13.4795	4.80798	32.5999	1.38269	-64.7532	0.728247
139	USV	TRUE	0.985123	48.1892	48.1972	0.008	71.0816	66.6544	71.3455	4.69108	2.22313	613.249	1.01887	-61.0874	0.829821
140	USV	TRUE	0.965307	48.3472	48.35	0.0028	65.2085	65.1771	65.4368	0.259767	0.0974034	-73.4125	1.01151	-69.5648	0.689195
141	USV	TRUE	0.941378	49.9962	50.011	0.0148	81.1242	77.0964	81.5525	4.4561	1.77159	307.807	1.05215	-76.0351	0.54167
142	USV	TRUE	0.8822	50.0558	50.0618	0.006	71.3695	69.0242	75.9183	6.89415	2.02524	1043.79	1.02359	-76.2077	0.544533
143	USV	TRUE	0.841513	50.2151	50.2271	0.012	65.2634	64.0981	68.4121	4.31399	1.36188	-390.379	1.01349	-63.5504	0.660063
144	USV	TRUE	0.982674	50.3831	50.3951	0.012	70.0195	66.0314	71.8502	5.81879	2.24072	-483.787	1.00347	-67.8758	0.64852
145	USV	TRUE	0.989981	50.6567	50.6611	0.0044	69.2945	68.4828	69.8957	1.41293	0.481291	-333.575	1.0028	-66.116	0.634205
146	USV	TRUE	0.790053	50.9043	50.9099	0.0056	70.9624	68.9362	72.5655	3.62932	1.18154	654.918	1.02689	-69.5579	0.711433
147	USV	TRUE	0.894074	51.0319	51.0575	0.0256	64.0321	63.3116	66.5357	3.22407	1.07493	14.4244	1.07861	-79.1164	0.54509
148	USV	TRUE	0.873115	51.2797	51.2817	0.002	65.6517	64.8724	66.1015	1.22907	0.457432	602.448	1.01262	-72.8819	0.544625
149	USV	TRUE	0.765455	51.3513	51.4057	0.0544	71.6682	65.667	90.4366	24.7696	9.22819	263.964	1.40049	-79.32	0.491346
150	USV	TRUE	0.956959	51.4293	51.4705	0.0412	59.5291	53.5739	62.0725	8.49862	3.40924	267.448	1.03739	-66.6734	0.715667
151	USV	TRUE	0.877678	51.5501	51.5609	0.0108	72.8511	68.8631	76.8924	8.02929	3.32742	842.805	1.13481	-76.3183	0.591994
152	USV	TRUE	0.943096	51.6169	51.6249	0.008	67.5888	67.0187	73.5005	6.48174	2.145	-837.269	1.01226	-64.9256	0.709902
153	USV	TRUE	0.929892	51.8429	51.8457	0.0028	69.7705	69.1992	71.9343	2.73507	1.23436	-988.187	1.00475	-66.0694	0.754421
154	USV	TRUE	0.859077	52.0105	52.0129	0.0024	69.542	69.208	70.4104	1.20235	0.44692	500.98	1.02681	-61.4643	0.783096
155	USV	TRUE	0.939778	52.273	52.2826	0.0096	70.2475	69.8321	70.8415	1.00938	0.260039	3.72543	1.04422	-55.5715	0.84562
156	USV	TRUE	0.84041	52.433	52.5434	0.1104	67.1301	62.3058	77.6671	15.3613	3.87885	-43.923	1.121	-58.7942	0.783391
157	USV	TRUE	0.846316	52.6622	52.6898	0.0276	54.0229	51.8243	62.0793	10.2551	3.60791	-380.291	1.01813	-60.653	0.769538
158	USV	TRUE	0.907787	52.8334	52.8942	0.0608	60.1201	55.0047	72.5905	17.5858	5.2782	-268.364	1.04058	-62.3223	0.71851
159	USV	TRUE	0.632087	58.5215	58.5255	0.004	75.0581	72.4655	76.3113	3.84582	1.27035	958.88	1.00052	-82.7391	0.480746
160	USV	TRUE	0.932921	58.6263	58.6371	0.0108	50.8384	50.2446	51.5583	1.31368	0.419291	125.202	1.0123	-72.0911	0.658418
161	USV	TRUE	0.94634	58.7171	58.7267	0.0096	71.7616	67.0883	77.0931	10.0048	3.1178	988.292	1.08198	-73.9711	0.655002
162	USV	TRUE	0.786126	58.8307	58.8711	0.0404	52.4042	52.398	63.2726	10.8746	4.7437	-275.301	1.00377	-74.0321	0.540558
163	USV	TRUE	0.991598	60.2822	60.3058	0.0236	77.6902	77.1484	78.4273	1.27882	0.410607	-2.05041	1.00999	-71.0869	0.639069
164	USV	TRUE	0.854342	60.4066	60.4786	0.072	75.1676	69.7129	81.9769	12.264	4.77515	-123.121	1.08262	-69.057	0.589205
165	USV	TRUE	0.714126	62.4105	62.4137	0.0032	69.005	67.3796	69.9847	2.60509	0.902985	816.411	1.01024	-72.3674	0.704169
166	USV	TRUE	0.970025	77.7864	77.788	0.0016	70.7269	70.4508	70.8249	0.374065	0.153618	233.791	1.01068	-76.1861	0.590151
167	USV	TRUE	0.639571	78.5929	78.6825	0.0896	63.7161	52.0785	82.7756	30.6971	5.13156	-0.29744	3.89922	-91.4073	0.216461
168	USV	TRUE	0.800211	78.7873	78.7973	0.01	70.6979	69.4659	73.5535	4.08758	1.18167	374.555	1.01732	-72.4097	0.606264
169	USV	TRUE	0.69975	79.6259	79.6383	0.0124	76.1919	69.5721	76.8791	7.30702	3.29673	589.991	1.00002	-78.2228	0.534645
170	USV	TRUE	0.942405	79.7391	79.7503	0.0112	68.3118	67.3855	68.9658	1.58036	0.526906	-81.9921	1.04958	-72.5868	0.584835
171	USV	TRUE	0.98834	79.8591	79.9087	0.0496	68.4437	66.5478	74.6118	8.06406	2.81228	-49.6078	1.11301	-69.5035	0.721132
172	USV	TRUE	0.972361	80.0479	80.0611	0.0132	75.5706	66.1822	76.0364	9.85415	4.55323	-761.182	1.00516	-66.9528	0.607722
173	USV	TRUE	0.758762	80.1688	80.204	0.0352	76.9917	72.3031	77.8355	5.5324	2.12991	-92.4362	1.07045	-69.955	0.662927
174	USV	TRUE	0.978865	80.3428	80.3444	0.0016	67.0967	66.3753	67.9962	1.62095	0.642088	-1013.09	1.00178	-71.1017	0.64771
175	USV	TRUE	0.817388	80.4668	80.518	0.0512	73.9336	67.6577	81.2401	13.5824	5.44194	-128.839	1.14173	-71.0742	0.595879
176	USV	TRUE	0.975048	80.6664	80.728	0.0616	74.4045	71.6939	80.0058	8.3119	2.34244	34.7138	1.06709	-75.8706	0.539178
177	USV	TRUE	0.914332	80.8588	80.8952	0.0364	72.3701	67.3967	73.2991	5.90236	2.63199	144.664	1.02316	-78.8908	0.550088
178	USV	TRUE	0.993069	81.0232	81.0272	0.004	79.3138	78.8759	80.1154	1.23946	0.419039	311.552	1.00816	-68.4939	0.653831
179	USV	TRUE	0.811179	81.2306	81.2374	0.0068	70.7451	69.8388	73.9273	4.08854	1.7591	636.692	1.00485	-73.5523	0.65434
180	USV	TRUE	0.976833	81.3342	81.3586	0.0244	80.0023	70.6509	80.3437	9.69277	2.53814	36.9972	1.28516	-74.2899	0.58882
181	USV	TRUE	0.999672	81.7262	81.8812	0.155	79.6146	74.0021	85.7536	11.7515	4.00093	5.11795	5.22732	-70.7089	0.655732
182	USV	TRUE	0.69166	82.2751	82.2791	0.004	63.0088	62.0588	63.9662	1.90743	0.603006	453.581	1.00321	-76.5179	0.599198
183	USV	TRUE	0.832393	82.4035	82.4079	0.0044	72.1866	67.843	72.5488	4.70579	1.82048	1134.82	1.03533	-70.5495	0.707058
184	USV	TRUE	0.954157	82.6571	82.6599	0.0028	72.8843	72.4612	73.3073	0.846099	0.277079	280.973	1.00507	-65.7333	0.763446
185	USV	TRUE	0.837049	135.016	135.017	0.0016	72.7569	72.463	73.5852	1.12219	0.460853	-701.372	1.03705	-72.6037	0.652609
186	USV	TRUE	0.729664	135.087	135.089	0.0016	66.823	66.4223	67.0457	0.623441	0.249933	-389.651	1.00816	-80.4042	0.518879
187	USV	TRUE	0.972119	135.179	135.207	0.0284	77.0415	73.5527	77.3477	3.79495	1.16864	-126.967	1.01285	-70.2795	0.595556
188	USV	TRUE	0.93004	135.458	135.538	0.0796	72.9449	68.4091	77.1524	8.74333	3.69638	-62.2884	1.03678	-71.261	0.484676
189	USV	TRUE	0.862526	136.254	136.288	0.034	68.3709	67.3951	69.3053	1.91027	0.582373	0.94988	1.03523	-73.5408	0.490932
190	USV	TRUE	0.945162	136.408	136.416	0.0076	72.9666	70.5299	73.759	3.22911	1.23482	428.405	1.00306	-71.6786	0.656219
191	USV	TRUE	0.751283	136.465	136.468	0.0028	48.6511	48.6379	48.9596	0.321671	0.125787	-105.99	1.01075	-74.6384	0.571821
192	USV	TRUE	0.957624	136.623	136.637	0.0144	79.8232	71.5302	80.1163	8.58611	3.84059	631.763	1.02909	-64.3109	0.761914
193	USV	TRUE	0.903993	136.785	136.787	0.0024	67.1053	66.5042	67.5729	1.06876	0.385797	445.315	1.00188	-66.2785	0.786498
194	USV	TRUE	0.971659	136.896	136.912	0.016	68.4774	65.2128	76.4373	11.2245	4.34525	772.914	1.01642	-73.4825	0.651505
195	USV	TRUE	0.887913	137.003	137.011	0.0084	74.7919	65.0601	76.8716	11.8115	5.06462	1386.96	1.00118	-75.6092	0.588213
196	USV	TRUE	0.873461	137.198	137.203	0.0056	67.4815	67.4224	69.349	1.92655	0.765074	336.552	1.05146	-63.1578	0.647753
197	USV	TRUE	0.818676	137.564	137.57	0.0064	67.5597	67.0753	70.5326	3.45729	1.11483	551.561	1.00589	-78.9499	0.453128
198	USV	TRUE	0.86983	137.96	137.962	0.002	78.0668	77.2875	78.8461	1.5586	0.583176	779.302	1	-68.5699	0.742146
199	USV	TRUE	0.98054	138.094	138.103	0.0092	74.7659	71.504	78.5029	6.99887	2.68694	817.597	1.04528	-71.1546	0.666062
200	USV	TRUE	0.882104	138.214	138.219	0.0044	71.7417	70.3234	73.16	2.8366	1.31289	655.033	1.00048	-75.4194	0.577943
201	USV	TRUE	0.960333	138.31	138.348	0.0372	78.0234	72.4206	83.4756	11.0549	4.14314	203.417	1.17466	-76.3697	0.586671
202	USV	TRUE	0.971984	138.461	138.468	0.0072	77.6407	76.8128	78.0398	1.22694	0.380684	75.8035	1.08266	-65.4902	0.785372
203	USV	TRUE	0.66626	138.545	138.553	0.008	68.8394	68.2858	69.8958	1.61005	0.64972	207.935	1.00074	-77.9948	0.532683
204	USV	TRUE	0.93105	138.649	138.662	0.0136	77.8764	69.325	82.2062	12.8812	4.00532	939.43	1.00899	-70.953	0.595486
205	USV	TRUE	0.987048	138.774	138.856	0.0816	73.2153	66.2963	76.3222	10.0259	3.82605	-111.143	1.0531	-69.8812	0.591091
206	USV	TRUE	0.908266	138.982	138.995	0.0132	77.5133	75.4373	78.1349	2.69762	0.909916	-36.3951	1.14166	-65.653	0.708168
207	USV	TRUE	0.903056	139.129	139.134	0.0052	67.3762	67.2204	69.6919	2.4715	0.843727	449.149	1.08869	-62.7838	0.719335
208	USV	TRUE	0.786628	139.557	139.56	0.0024	64.9289	63.259	65.3965	2.13751	0.80916	890.631	1.0588	-80.5556	0.50547
209	USV	TRUE	0.997992	139.697	139.862	0.165	70.6134	68.0758	78.9959	10.92	4.04156	-28.186	5.87273	-70.1461	0.601271
210	USV	TRUE	0.982199	139.692	139.707	0.0148	75.0767	69.3397	82.4216	13.082	4.7572	1004.8	1.04081	-65.5045	0.774617
211	USV	TRUE	0.947636	139.85	139.857	0.0072	69.3021	68.7396	70.1827	1.44313	0.44026	48.3753	1.12218	-68.9017	0.764865
212	USV	TRUE	0.770541	140.037	140.04	0.0028	81.4586	79.9445	82.4383	2.49377	0.879678	890.631	1.00884	-66.5161	0.763974
213	USV	TRUE	0.65691	141.61	141.615	0.0048	69.183	67.223	69.3576	2.13465	0.891533	477.939	1.04417	-73.0623	0.585627
214	USV	TRUE	0.905146	141.748	141.75	0.0024	71.8365	70.8346	72.5045	1.66993	0.605239	695.805	1.00647	-69.2244	0.711629
215	USV	TRUE	0.787252	141.916	141.927	0.0112	70.0507	69.6423	70.6105	0.968234	0.296752	25.6147	1.05758	-73.4348	0.494527
216	USV	TRUE	0.771373	142.236	142.242	0.0056	63.2437	62.9118	63.2564	0.344634	0.143516	-64.2581	1.00173	-76.8258	0.553128
217	USV	TRUE	0.992701	142.363	142.377	0.0144	73.9304	67.6793	79.3548	11.6754	3.88525	774.401	1.01072	-66.3788	0.770067
218	USV	TRUE	0.810711	143.055	143.064	0.0088	51.4654	50.3882	51.6496	1.26147	0.407188	137.461	1.01533	-76.0689	0.53926
219	USV	TRUE	0.637827	143.978	144.061	0.0832	47.0965	27.087	60.6341	33.5471	6.96531	115.299	7.90223	-93.9595	0.188494
220	USV	TRUE	0.773337	144.182	144.191	0.0088	49.4956	47.6868	49.5253	1.83849	0.675753	219.629	1.01793	-75.5535	0.539747
221	USV	TRUE	0.695614	144.571	144.572	0.0016	51.2095	51.2095	51.2095	7.10543e-15	4.35117e-15	7.05593e-12	1	-78.8009	0.480367
222	USV	TRUE	0.893497	144.81	144.825	0.0152	67.9996	65.1978	72.1319	6.9341	2.01434	-477.049	1.00316	-71.8685	0.599265
223	USV	TRUE	0.953742	144.943	144.945	0.002	80.7034	80.5297	80.877	0.347346	0.151643	197.847	1.00936	-70.3125	0.673829
224	USV	TRUE	0.96624	145.03	145.032	0.0016	73.0801	72.617	74.612	1.99501	0.827256	1246.88	1.0473	-68.9552	0.695939
225	USV	TRUE	0.955281	145.349	145.367	0.0184	70.2224	67.0114	76.5285	9.51715	3.26915	-419.37	1.05243	-61.2111	0.773692
226	USV	TRUE	0.787164	145.528	145.537	0.0092	51.6516	50.9613	52.0226	1.06133	0.222445	-62.2796	1.01824	-64.9017	0.716678
227	USV	TRUE	0.691543	146.675	146.709	0.034	54.6062	45.2119	54.6958	9.48394	5.1216	-279.905	1.00065	-80.5503	0.402155
228	USV	TRUE	0.719986	146.817	146.841	0.0236	77.553	47.3848	78.443	31.0582	14.9567	1344.85	1.00386	-77.3883	0.425008
229	USV	TRUE	0.962269	147.064	147.072	0.0084	71.0074	70.0849	71.6477	1.56282	0.516845	172.193	1.004	-71.5295	0.642149
230	USV	TRUE	0.924765	147.158	147.19	0.0316	77.3355	74.1738	80.0774	5.90365	1.59596	36.3706	1.15206	-64.1313	0.654024
231	USV	TRUE	0.659997	147.417	147.42	0.0028	52.9516	51.9422	53.8274	1.88517	0.663715	676.809	1.00091	-80.5882	0.470368
232	USV	TRUE	0.795058	148.274	148.283	0.0092	56.0305	54.1334	56.4364	2.30308	0.946415	255.517	1.04459	-78.3826	0.534143
233	USV	TRUE	0.881004	148.429	148.43	0.0016	48.3127	48.0633	48.3839	0.320627	0.129065	155.86	1.04572	-75.1854	0.595511
234	USV	TRUE	0.993367	161.037	161.046	0.0088	77.0659	71.7222	78.246	6.52387	1.89896	639.206	1.08155	-67.6033	0.713293
235	USV	TRUE	0.76753	161.141	161.162	0.0208	78.8583	71.0236	79.6065	8.58292	3.79242	311.621	1.18482	-72.8915	0.579079
236	USV	TRUE	0.99078	161.34	161.341	0.0016	77.188	76.7873	77.4107	0.623441	0.249933	-389.651	1.00816	-64.4057	0.777231
237	USV	TRUE	0.998902	161.484	161.486	0.0024	66.1925	65.1906	67.6621	2.4715	0.895134	-1029.79	1.00552	-67.9469	0.716014
238	USV	TRUE	0.683096	161.612	161.614	0.002	48.6247	48.4644	49.0878	0.623441	0.243171	311.721	1.01894	-78.736	0.515926
239	USV	TRUE	0.952203	161.694	161.789	0.0952	67.6469	55.9737	74.0924	18.1187	6.58084	-163.673	1.08121	-71.3506	0.591262
240	USV	TRUE	0.884314	161.926	161.959	0.0324	68.8905	60.4243	77.5183	17.094	7.31744	-579.418	1.03779	-71.6798	0.534146
241	USV	TRUE	0.898636	162.085	162.087	0.002	70.17	69.5644	70.7757	1.21126	0.436354	581.455	1.00442	-75.5106	0.605366
242	USV	TRUE	0.843995	162.164	162.175	0.0108	63.3909	63.2757	63.6493	0.373626	0.155791	-18.1026	1.00771	-66.9786	0.630311
243	USV	TRUE	0.895861	162.3	162.336	0.036	77.4447	76.4823	78.776	2.29374	0.650004	31.1445	1.02377	-72.3302	0.594839
244	USV	TRUE	0.886185	164.123	164.127	0.0048	70.62	69.2692	72.3864	3.11721	1.04272	665.73	1.00921	-67.6061	0.644598
245	USV	TRUE	0.988582	164.314	164.331	0.0168	69.6478	67.5646	79.0339	11.4692	2.92402	584.357	1.03845	-65.2605	0.782406
246	USV	TRUE	0.98191	164.451	164.456	0.0048	77.2478	75.7076	78.2286	2.52096	0.961384	495.756	1.04364	-68.0238	0.764449
247	USV	TRUE	0.819823	164.558	164.565	0.0068	69.7609	68.1651	73.5238	5.35863	1.59239	723.12	1.02798	-61.4781	0.793591
248	USV	TRUE	0.873968	164.968	164.97	0.002	55.5903	55.5463	55.875	0.328707	0.136815	147.435	1.02314	-74.8155	0.52324
249	USV	TRUE	0.787669	165.54	165.589	0.0496	43.8622	32.2097	53.4216	21.2119	5.83231	15.9014	2.80693	-88.2237	0.226686
250	USV	TRUE	0.812391	165.7	165.702	0.002	68.8336	67.8806	69.7866	1.90595	0.731966	977.149	1.00163	-67.6476	0.790874
251	USV	TRUE	0.800316	166.62	166.621	0.0016	71.4404	71.2177	71.8412	0.623441	0.249933	389.651	1.00816	-71.348	0.645221
252	USV	TRUE	0.95479	166.753	166.759	0.0052	70.2548	66.4636	71.7457	5.28209	1.78843	1020.89	1.01399	-67.3632	0.78217
253	USV	TRUE	0.668142	177.625	177.638	0.0132	65.0988	62.4028	71.686	9.28313	3.15299	744.907	1.04081	-78.5601	0.440929
254	USV	TRUE	0.790303	180.912	180.923	0.0116	69.3759	66.174	70.8869	4.71292	1.62432	327.099	1.07225	-78.5619	0.530914
255	USV	TRUE	0.664831	214.102	214.14	0.0384	75.0384	64.8704	85.4291	20.5587	5.48588	-221.973	7.30137	-95.2567	0.149097
256	USV	TRUE	0.992375	239.058	239.06	0.0024	63.5753	62.9741	64.5104	1.53634	0.557485	640.141	1.00745	-66.5177	0.772591
257	USV	TRUE	0.945024	239.172	239.184	0.0116	69.6335	68.3935	72.1343	3.74078	1.40007	-307.873	1.00365	-63.0374	0.765681
258	USV	TRUE	0.728302	240.463	240.465	0.002	76.129	74.0182	76.7881	2.76986	1.0968	1372.84	1.13324	-80.2826	0.56999
259	USV	TRUE	0.812098	246.521	246.523	0.0016	69.0572	68.4071	69.5293	1.12219	0.445538	-701.372	1.00392	-77.2006	0.530015
260	USV	TRUE	0.867992	246.636	246.669	0.0336	66.079	64.9286	75.299	10.3704	4.19189	-307.46	1.01653	-72.301	0.603626
261	USV	TRUE	0.977949	246.785	246.787	0.0016	73.9411	71.6166	75.7313	4.11471	1.63128	2571.7	1.00084	-75.6355	0.647091
262	USV	TRUE	0.996092	246.939	246.943	0.004	70.1536	69.1887	71.4376	2.24884	0.733992	551.415	1.00474	-66.1875	0.781126
263	USV	TRUE	0.890584	247.056	247.065	0.0088	73.3444	70.2687	76.9097	6.64103	2.25	699.556	1.02565	-71.4191	0.582924
264	USV	TRUE	0.940855	247.197	247.203	0.0068	65.8247	65.4893	66.5892	1.09993	0.322854	-138.218	1.0045	-64.1905	0.762369
265	USV	TRUE	0.936218	247.297	247.3	0.0024	68.6583	68.2575	69.1927	0.935162	0.33784	389.651	1.00212	-65.6517	0.750209
266	USV	TRUE	0.986603	247.429	247.507	0.078	71.9819	70.9308	82.5809	11.6501	4.82048	-122.655	1.05428	-69.2076	0.647104
267	USV	TRUE	0.996761	247.669	247.7	0.0304	68.1041	65.146	68.6717	3.52568	1.20624	70.2761	1.05498	-57.0844	0.845646
268	USV	TRUE	0.784263	247.772	247.781	0.0088	62.9955	62.6083	63.4313	0.823058	0.251883	-0.484697	1.0423	-61.7698	0.768314
269	USV	TRUE	0.927822	247.92	247.927	0.0068	71.8213	69.0354	74.0346	4.99917	1.91673	677.66	1.02949	-68.3067	0.702424
270	USV	TRUE	0.857702	248.144	248.146	0.002	76.6791	75.8864	77.1689	1.28251	0.503743	-665.428	1.01432	-70.6431	0.659218
271	USV	TRUE	0.84877	248.362	248.364	0.0024	70.1447	70.0111	70.4119	0.400784	0.146947	166.993	1.00302	-71.8336	0.6287
272	USV	TRUE	0.628533	248.58	248.588	0.0084	66.7448	65.9481	69.5898	3.64174	1.53597	431.857	1.00095	-79.7862	0.499505
273	USV	TRUE	0.609344	257.747	257.787	0.04	45.3762	31.3339	55.47	24.1361	5.38267	-160.615	7.91778	-98.3965	0.146569
274	USV	TRUE	0.709786	287.021	287.066	0.0448	39.7488	29.5808	45.6269	16.0462	3.92411	-67.4925	4.44837	-98.9272	0.175133
275	USV	TRUE	0.616203	290.942	290.986	0.0448	38.1308	30.5011	44.6027	14.1017	2.86832	-8.35654	4.12058	-98.1946	0.156663
276	USV	TRUE	0.631585	291.038	291.126	0.088	38.1011	28.3339	50.0949	21.7611	5.04958	1.34288	6.41924	-96.8714	0.160292
277	USV	TRUE	0.814606	314.519	314.524	0.0052	72.1007	70.2978	72.2152	1.91742	0.747564	387.579	1.02398	-74.4468	0.591955
278	USV	TRUE	0.929492	314.728	314.738	0.01	73.5387	72.597	80.5433	7.94627	3.2349	834.353	1.02807	-77.7157	0.533598
279	USV	TRUE	0.913303	314.868	314.886	0.018	69.2731	68.9626	72.3433	3.38066	1.76774	-185.261	1.00196	-72.9477	0.575293
280	USV	TRUE	0.716392	314.945	314.952	0.0068	63.1712	61.1197	68.032	6.91224	3.17064	1087.89	1.03995	-81.3163	0.481861
281	USV	TRUE	0.873216	315.051	315.072	0.0208	69.6673	67.6825	76.329	8.6465	3.67304	-474.196	1.04954	-76.3837	0.491536
282	USV	TRUE	0.992138	315.172	315.174	0.002	73.939	72.9949	75.8182	2.8233	1.08662	1423.74	1.01713	-74.9904	0.610062
283	USV	TRUE	0.874693	315.344	315.352	0.0084	70.4237	68.5121	73.8099	5.29783	1.92753	681.575	1.0267	-78.0638	0.493999
284	USV	TRUE	0.86492	325.507	325.533	0.0256	66.3647	66.028	66.7322	0.704236	0.210026	7.07628	1.01773	-71.0162	0.590745
285	USV	TRUE	0.684302	325.647	325.655	0.0084	72.7463	70.9548	75.3227	4.36795	1.35633	432.457	1.07567	-80.7591	0.487456
286	USV	TRUE	0.846416	325.706	325.713	0.0064	60.7568	60.5824	60.9609	0.378518	0.151434	35.1485	1.01852	-75.404	0.536114
287	USV	TRUE	0.629487	405.356	405.397	0.0416	36.8988	28.8089	45.1816	16.3728	2.96758	-48.7476	3.84206	-96.4943	0.158551
288	USV	TRUE	0.648626	528.364	528.404	0.04	55.3561	37.2244	62.4218	25.1974	6.03467	-83.0577	7.57887	-97.4752	0.165268
289	USV	TRUE	0.629825	564.693	564.735	0.0416	69.2573	58.4362	80.0636	21.6275	4.70867	114.602	7.00038	-97.6534	0.16322
290	USV	TRUE	0.673387	567.604	567.605	0.0016	68.4331	68.0858	68.9586	0.872818	0.347517	-545.511	1.00577	-74.258	0.545996
291	USV	TRUE	0.92672	567.7	567.719	0.0196	76.4683	75.9165	77.034	1.1175	0.42604	-38.0408	1.0149	-70.7765	0.641814
292	USV	TRUE	0.656479	567.8	567.926	0.1264	69.763	27.369	90.96	63.591	11.5548	-81.1249	9.08337	-88.9084	0.209888
293	USV	TRUE	0.938433	567.966	568.047	0.0804	66.3077	59.8665	69.8927	10.0263	3.31746	-90.6714	1.04835	-78.1048	0.439531
294	USV	TRUE	0.943994	568.113	568.116	0.0024	64.9536	64.0185	66.2228	2.20431	0.796673	918.463	1.00367	-73.6649	0.559566
295	USV	TRUE	0.954717	568.268	568.277	0.0092	68.5539	67.2328	69.1836	1.95074	0.598883	205.789	1.0144	-65.8904	0.660181
296	USV	TRUE	0.93543	568.397	568.404	0.0064	50.8061	50.0968	52.3389	2.24219	0.810508	-363.922	1.00209	-67.9543	0.600377
297	USV	TRUE	0.925386	568.478	568.526	0.048	73.3701	55.2755	75.9017	20.6263	5.99625	-385.474	1.13485	-67.769	0.701027
298	USV	TRUE	0.763398	568.685	568.699	0.014	53.4246	50.2135	54.8596	4.64612	1.57289	-332.627	1.01697	-62.3579	0.71601
299	USV	TRUE	0.973089	568.797	568.873	0.076	67.6027	66.1219	76.7518	10.6299	3.33997	86.0885	1.07034	-61.9673	0.785007
300	USV	TRUE	0.993802	568.87	568.901	0.0312	71.7651	65.7137	77.2752	11.5615	4.37494	-245.061	1.29301	-66.453	0.772664
301	USV	TRUE	0.926832	569.087	569.095	0.008	73.8892	73.8447	74.4978	0.653129	0.203131	46.146	1.02395	-59.5211	0.728027
302	USV	TRUE	0.965144	569.295	569.326	0.0312	75.6049	69.4587	77.0592	7.60051	2.85335	179.679	1.14548	-65.7571	0.709091
303	USV	TRUE	0.977276	569.475	569.529	0.0532	69.222	65.4917	78.6069	13.1152	4.70472	139.13	1.20024	-65.5998	0.71555
304	USV	TRUE	0.939322	569.699	569.702	0.0032	66.4601	65.139	68.8722	3.73323	1.31413	1181.32	1.01819	-65.3079	0.774468
305	USV	TRUE	0.799966	569.891	569.898	0.0064	67.5618	66.6711	69.2317	2.56056	0.771637	-372.688	1.01777	-69.6364	0.595941
306	USV	TRUE	0.854469	570.033	570.049	0.0156	65.0211	63.1508	71.6265	8.4757	2.71057	-536.054	1.01259	-68.6421	0.70463
307	USV	TRUE	0.991746	570.178	570.235	0.0568	67.2412	64.6223	73.1931	8.57087	2.11578	-111.25	1.02647	-68.7921	0.593353
308	USV	TRUE	0.854554	570.338	570.348	0.0096	66.3962	65.2923	68.2344	2.94209	1.00386	-292.837	1.00755	-66.8016	0.764507
309	USV	TRUE	0.841407	570.432	570.45	0.0184	50.2879	50.2799	55.2754	4.99548	1.57715	-286.088	1.0106	-64.4196	0.704217
310	USV	TRUE	0.877343	570.612	570.637	0.0248	50.2097	49.5867	50.3656	0.778862	0.190265	-14.0346	1.00454	-64.2301	0.782055
311	USV	TRUE	0.973055	570.737	570.745	0.0084	53.8196	53.3657	54.2419	0.876175	0.278166	-88.1933	1.00369	-58.9181	0.841567
312	USV	TRUE	0.94195	571.37	571.378	0.008	83.1309	81.3071	83.4134	2.10624	0.655733	129.248	1.12066	-74.2105	0.604767
313	USV	TRUE	0.981518	571.46	571.497	0.0368	75.613	75.328	76.0516	0.723606	0.253711	-12.854	1.00259	-69.5096	0.657184
314	USV	TRUE	0.903608	571.532	571.574	0.0416	66.6036	62.1964	67.5121	5.3157	2.10999	37.2206	1.0639	-75.1199	0.59353
315	USV	TRUE	0.845647	571.735	571.793	0.0576	55.3922	54.0006	55.7056	1.70501	0.604655	-24.1776	1.00248	-69.0992	0.536517
316	USV	TRUE	0.874583	572.006	572.007	0.0016	52.4458	52.3479	52.7219	0.374065	0.153618	-233.791	1.01068	-64.261	0.775412
317	USV	TRUE	0.736353	572.204	572.244	0.04	51.9766	51.4329	59.069	7.63613	2.44219	-197.323	1.01146	-72.3456	0.440584
318	USV	TRUE	0.845721	572.463	572.548	0.0852	55.1259	51.3775	63.7433	12.3658	3.67788	-126.489	1.02475	-73.2786	0.598514
319	USV	TRUE	0.808092	572.815	572.848	0.0332	55.1985	54.1833	55.5095	1.32622	0.412943	-15.4932	1.00874	-69.2053	0.533821
320	USV	TRUE	0.761809	573.19	573.218	0.0288	56.9324	55.5437	57.2242	1.68046	0.629932	-70.3699	1.01426	-67.26	0.65077
321	USV	TRUE	0.795726	573.486	573.489	0.0032	63.1852	63.1852	63.1852	2.84217e-14	1.30535e-14	-7.99361e-12	1	-65.6843	0.660073
322	USV	TRUE	0.918775	573.643	573.682	0.0384	66.1795	66.1424	66.7954	0.653022	0.196704	-16.1672	1.00154	-75.0209	0.479551
323	USV	TRUE	0.927296	573.891	574.036	0.1456	63.3577	40.2607	87.0188	46.7581	8.62903	-129.678	5.0595	-89.6935	0.222826
324	USV	TRUE	0.921402	574.222	574.267	0.0456	58.8907	58.5407	64.748	6.20725	2.72988	-133.293	1.00108	-68.5158	0.593651
325	USV	TRUE	0.69905	574.618	574.687	0.0692	58.642	54.8038	68.8488	14.045	6.02287	-167.328	1.07598	-78.3247	0.439724
326	USV	TRUE	0.868501	574.869	574.871	0.002	62.7158	62.413	62.8137	0.400784	0.153333	-176.854	1.03234	-68.0691	0.607093
327	USV	TRUE	0.809421	575.119	575.153	0.034	63.7841	62.0522	64.4496	2.39741	0.79309	55.3017	1.01007	-70.6226	0.70563
328	USV	TRUE	0.92021	575.254	575.293	0.0384	63.4284	62.805	65.3954	2.59039	0.950656	-58.0353	1.00506	-73.8199	0.594416
329	USV	TRUE	0.744177	575.38	575.393	0.0124	54.7039	52.602	54.9527	2.35075	0.827123	-207.5	1.01706	-79.132	0.406681
330	USV	TRUE	0.648059	575.55	575.564	0.0144	63.2675	61.802	64.8856	3.08365	1.0678	-121.113	1.09141	-83.2171	0.480129
331	USV	TRUE	0.730003	575.701	575.748	0.0464	55.3576	52.1047	65.6384	13.5336	4.99325	-299.855	1.01085	-75.487	0.544782
332	USV	TRUE	0.889857	576.093	576.283	0.19	76.2617	53.6284	77.3204	23.692	10.9959	121.934	1.10812	-72.0022	0.503881
333	USV	TRUE	0.642044	576.461	576.467	0.0056	64.236	63.9146	64.2964	0.381798	0.117693	42.8752	1.00985	-69.4092	0.543646
334	USV	TRUE	0.81195	576.572	576.582	0.01	66.3985	62.4118	68.414	6.00227	2.31103	-599.661	1.01684	-70.7088	0.538313
335	USV	TRUE	0.774525	576.727	576.746	0.0188	55.8281	54.1948	61.3649	7.17019	3.2259	-369.478	1.00427	-72.4901	0.484888
336	USV	TRUE	0.804552	576.861	576.9	0.0384	68.0186	57.6434	69.1026	11.4592	4.21835	-301.953	1.03021	-69.5215	0.538426
337	USV	TRUE	0.95183	577.037	577.652	0.615	81.2862	46.533	106.304	59.7712	12.5483	8.40323	43.7919	-91.7834	0.200933
338	USV	TRUE	0.882858	577.75	577.752	0.0028	70.2784	70.1856	70.4454	0.259767	0.0916754	35.3425	1.02602	-69.9128	0.640014
339	USV	TRUE	0.854133	578.472	578.486	0.0144	69.2046	68.2049	72.3023	4.09736	1.6593	306.86	1.03344	-75.4241	0.594257
340	USV	TRUE	0.89359	578.703	578.73	0.0272	67.2859	67.2808	77.8859	10.6051	4.00585	-402.607	1.0074	-69.1112	0.639939
341	USV	TRUE	0.924822	578.977	578.987	0.0108	67.5173	67.3308	68.3274	0.996597	0.396909	-85.468	1.00179	-74.8471	0.578742
342	USV	TRUE	0.923778	579.111	579.117	0.0064	72.9139	71.937	76.1001	4.16316	1.71997	639.143	1.00253	-72.0656	0.711688
343	USV	TRUE	0.771985	579.307	579.343	0.036	46.2026	42.4554	47.6768	5.22139	1.73764	-53.7018	1.08442	-83.4756	0.411483
344	USV	TRUE	0.895124	579.561	579.594	0.0332	64.0875	63.8214	75.4904	11.6691	5.81806	-346.535	1.01311	-72.3609	0.554798
345	USV	TRUE	0.884247	579.851	579.967	0.1156	72.1329	63.0679	75.6543	12.5863	3.38201	-60.3844	1.08718	-71.2632	0.594931
346	USV	TRUE	0.93541	580.123	580.159	0.0356	76.8109	70.9791	83.0775	12.0984	3.45607	57.3031	1.26662	-69.1486	0.645283
347	USV	TRUE	0.993823	580.701	580.726	0.0244	71.627	66.3105	72.5495	6.23897	2.07536	202.615	1.05664	-69.3869	0.584686
348	USV	TRUE	0.918846	581.326	581.356	0.03	75.9586	69.8283	76.6214	6.79316	1.84639	-191.712	1.03259	-76.7129	0.529508
349	USV	TRUE	0.982048	581.53	581.532	0.0016	77.8648	77.0899	78.4615	1.37157	0.543759	857.232	1.00263	-66.4059	0.762763
350	USV	TRUE	0.973595	581.672	581.673	0.0016	76.3052	75.8599	77.1067	1.24688	0.499865	779.302	1.01315	-72.472	0.701523
351	USV	TRUE	0.884854	582.026	582.035	0.0088	71.1445	70.7754	71.2373	0.4619	0.139054	-13.6604	1.0168	-65.5475	0.598747
352	USV	TRUE	0.930929	582.274	582.277	0.0032	57.1197	56.7857	57.4537	0.667973	0.256298	231.935	1.00479	-57.6619	0.779139
353	USV	TRUE	0.934103	582.488	582.506	0.018	67.7436	67.5508	75.3707	7.81983	2.95675	433.641	1.011	-71.8887	0.585311
354	USV	TRUE	0.778819	582.587	582.591	0.0036	47.8396	47.3477	49.3558	2.00806	0.820882	562.05	1.0054	-78.8435	0.543121
355	USV	TRUE	0.980419	582.695	582.715	0.0196	82.6123	75.4971	83.5926	8.09551	3.00898	255.435	1.17082	-73.8542	0.574207
356	USV	TRUE	0.91685	583.004	583.07	0.066	74.9454	65.9074	77.1626	11.2552	4.75814	-156.225	1.03127	-67.0885	0.647121
357	USV	TRUE	0.816359	583.493	583.518	0.025	67.5086	64.5838	69.7596	5.17586	1.98519	-211.374	1.00025	-70.6826	0.482141
358	USV	TRUE	0.870369	583.498	583.505	0.0064	68.1005	68.0373	68.3713	0.333986	0.0989822	-15.4295	1.01248	-66.7179	0.763351
359	USV	TRUE	0.852942	583.692	583.761	0.0684	65.8574	63.2299	75.9835	12.7536	3.40755	-204.393	1.01849	-70.1874	0.591474
360	USV	TRUE	0.877791	583.929	583.939	0.01	75.5783	74.4382	75.719	1.28077	0.319138	-47.6414	1.03142	-65.1476	0.644481
361	USV	TRUE	0.836667	584.126	584.128	0.0024	78.1644	77.9786	78.5501	0.571481	0.20973	-147.561	1.09218	-67.5566	0.690489
362	USV	TRUE	0.932374	584.501	584.513	0.012	77.04	76.2745	82.8283	6.55379	1.64858	380.076	1.1388	-62.4343	0.796533
						0.0278779
