# Supplementary material for: Bazedoxifene reverses sexually dimorphic autistic-like abnormalities in biallelic MDGA1-mutant mice
Source: EMBO Mol Med. 2026 Mar 20;18(4):1358–98. doi: 10.1038/s44321-026-00402-y (PMC13084050; doi:10.1038/s44321-026-00402-y)
Supplement: Supplementary file 20 — Source data Fig. 7 [file 44321_2026_402_MOESM20_ESM.zip › Panel I and J/Batch3/Mdga1-KI_BZ_924.xlsx]

## Sheet: Sheet1
ID	Label	Accepted	Score	Begin Time (s)	End Time (s)	Call Length (s)	Principal Frequency (kHz)	Low Freq (kHz)	High Freq (kHz)	Delta Freq (kHz)	Frequency Standard Deviation (kHz)	Slope (kHz/s)	Sinuosity	Mean Power (dB/Hz)	Tonality
1	USV	TRUE	0.79249	0.629204	0.630804	0.0016	80.473	79.1994	84.0622	4.86284	1.99703	-3039.28	1.01359	-74.9432	0.541352
2	USV	TRUE	0.705138	0.721604	0.723604	0.002	111.623	109.779	111.89	2.11079	0.826967	-986.055	1.1079	-77.0576	0.568741
3	USV	TRUE	0.810453	1.30245	1.34645	0.044	72.5526	69.1327	73.749	4.61623	2.07731	90.466	1.02687	-77.9462	0.453713
4	USV	TRUE	0.947783	1.49205	1.50045	0.0084	56.2488	54.7465	57.6515	2.90502	1.09211	6.28944	1.5369	-67.2316	0.646838
5	USV	TRUE	0.66129	1.58245	1.67205	0.0896	66.3844	62.7758	73.309	10.5333	3.49274	-83.3977	1.09059	-69.9796	0.593281
6	USV	TRUE	0.931984	1.83125	1.83365	0.0024	75.5522	71.2104	78.3577	7.14731	2.59307	-2978.05	1.00197	-66.4388	0.733808
7	USV	TRUE	0.996417	1.97085	1.97245	0.0016	68.1705	67.547	68.7939	1.24688	0.492874	-779.302	1	-51.0377	0.85289
8	USV	TRUE	0.790191	2.04009	2.04249	0.0024	66.371	65.5027	66.7718	1.26915	0.467169	528.812	1.01922	-59.9082	0.780765
9	USV	TRUE	0.797823	2.25329	2.25729	0.004	78.2735	77.082	81.4723	4.39033	1.59814	-1024.12	1.05378	-67.923	0.640957
10	USV	TRUE	0.927037	2.36569	2.36729	0.0016	71.4912	69.7545	71.7584	2.00392	0.828933	-1168.95	1.15671	-69.7773	0.737971
11	USV	TRUE	0.935031	2.47409	2.50329	0.0292	62.9772	56.2743	79.2878	23.0136	10.2108	746.709	1.52208	-71.426	0.545647
12	USV	TRUE	0.856596	2.80489	2.81449	0.0096	63.6371	60.0797	67.4326	7.35282	2.03489	-509.214	1.18427	-60.4733	0.719127
13	USV	TRUE	0.680247	2.88289	2.88769	0.0048	70.2108	69.9733	70.2405	0.267189	0.0933148	-2.35184e-12	1.02286	-53.9066	0.722781
14	USV	TRUE	0.874006	3.01929	3.04169	0.0224	69.7165	68.4251	76.4018	7.97674	2.96614	-344.189	1.00478	-61.0052	0.781022
15	USV	TRUE	0.897261	3.28213	3.28373	0.0016	78.5935	76.3045	79.0031	2.69861	1.13192	-1636.53	1.10773	-63.0985	0.714702
16	USV	TRUE	0.960413	3.57253	3.61173	0.0392	77.0635	72.6776	77.1202	4.44267	2.3024	112.683	1.00103	-72.7472	0.536343
17	USV	TRUE	0.826904	3.67333	3.67533	0.002	66.7553	66.5816	66.9289	0.347346	0.151643	197.847	1.00936	-62.9521	0.781141
18	USV	TRUE	0.672102	3.78093	3.83893	0.058	65.9889	62.8087	69.8922	7.08348	1.87149	-89.3441	1.03351	-75.769	0.405429
19	USV	TRUE	0.898443	3.92853	3.93053	0.002	67.8896	67.6714	70.4858	2.81439	1.08665	-1201.72	1.17214	-64.8171	0.775975
20	USV	TRUE	0.737085	4.01293	4.01773	0.0048	68.2458	68.015	68.664	0.648998	0.263074	-79.3994	1.06829	-72.8835	0.485788
21	USV	TRUE	0.884103	4.10217	4.11377	0.0116	67.1305	66.8405	67.2265	0.38594	0.135784	19.2848	1.00706	-66.8813	0.725491
22	USV	TRUE	0.840934	4.21617	4.21777	0.0016	70.8233	70.4225	71.0459	0.623441	0.249933	389.651	1.00816	-64.177	0.781231
23	USV	TRUE	0.796403	4.69897	4.70537	0.0064	70.2716	70.1822	70.6852	0.503049	0.246524	79.6271	1.00016	-72.2138	0.575515
24	USV	TRUE	0.712495	4.80577	4.80857	0.0028	77.5396	77.1982	77.7474	0.549222	0.179084	-178.48	1.00669	-69.8084	0.610354
25	USV	TRUE	0.789475	4.93257	4.93417	0.0016	76.0731	65.5013	104.279	38.7781	15.8734	-24236.3	1.00024	-75.9464	0.449846
26	USV	TRUE	0.806488	5.02417	5.03217	0.008	69.2305	69.0456	70.5531	1.50756	0.762279	187.47	1.00021	-74.5106	0.523302
27	USV	TRUE	0.840163	5.12301	5.18941	0.0664	70.3813	64.102	70.7741	6.67211	2.92683	-99.9493	1.00487	-67.8493	0.573217
28	USV	TRUE	0.836443	5.36981	5.40341	0.0336	70.6176	66.5821	78.4052	11.8231	3.12906	13.2454	1.33494	-69.4741	0.581224
29	USV	TRUE	0.889968	5.48661	5.50421	0.0176	83.4585	82.5233	86.4067	3.8834	1.34511	-117.276	1.18097	-78.4134	0.496705
30	USV	TRUE	0.900146	5.60181	5.60421	0.0024	70.7445	70.4921	71.9468	1.4547	0.529823	500.98	1.20121	-55.3883	0.859456
31	USV	TRUE	0.823135	7.31549	7.31989	0.0044	53.253	51.9133	53.4348	1.52149	0.47897	-253.799	1.11845	-71.7433	0.604554
32	USV	TRUE	0.785724	7.36709	7.38429	0.0172	71.3309	70.5606	77.7294	7.16884	3.12903	-388.563	1.07682	-79.5874	0.538929
33	USV	TRUE	0.84826	7.46709	7.48949	0.0224	70.2699	69.8124	70.7447	0.932288	0.338016	27.1028	1.00844	-64.6866	0.640442
34	USV	TRUE	0.905546	7.70429	7.75469	0.0504	68.1114	55.6616	69.2247	13.5631	4.35627	-251.272	1.03183	-65.222	0.647837
35	USV	TRUE	0.741222	7.81469	7.89389	0.0792	61.2649	60.2036	69.5101	9.30652	3.62816	-104.948	1.01669	-65.7408	0.590502
36	USV	TRUE	0.900532	8.05429	8.06989	0.0156	56.4913	55.2315	65.3677	10.1362	4.17073	617.235	1.01246	-67.3145	0.763725
37	USV	TRUE	0.834769	8.17833	8.20073	0.0224	67.5951	66.2392	71.1459	4.9067	2.29358	201.795	1.06557	-67.664	0.721483
38	USV	TRUE	0.920534	8.30993	8.34113	0.0312	71.2427	67.6903	72.6923	5.00198	1.80194	-164.032	1.02251	-69.0383	0.52891
39	USV	TRUE	0.946667	8.53033	8.53393	0.0036	53.7796	51.3898	57.2605	5.87074	2.05209	-1683.2	1.00807	-70.3014	0.661314
40	USV	TRUE	0.857689	8.66233	8.67593	0.0136	61.6335	56.5258	65.3317	8.80585	3.76199	-645.71	1.0008	-69.1246	0.639382
41	USV	TRUE	0.822478	8.75313	8.76953	0.0164	61.6664	61.3299	62.0226	0.692773	0.191108	8.95354	1.01362	-71.7115	0.642528
42	USV	TRUE	0.81837	8.95193	8.95633	0.0044	70.2171	70.1652	70.4769	0.311721	0.108911	4.28188	1.0323	-74.8915	0.587184
43	USV	TRUE	0.752844	9.12677	9.13197	0.0052	72.6176	70.1877	73.1542	2.96651	1.05691	594.615	1.02056	-80.1128	0.450269
44	USV	TRUE	0.617386	9.23037	9.23317	0.0028	74.8797	74.7891	75.5138	0.724692	0.334036	-265.123	1.00746	-74.0994	0.577122
45	USV	TRUE	0.789763	9.33837	9.34557	0.0072	71.3134	68.8946	71.7784	2.8838	1.14518	343.745	1.105	-71.6669	0.601023
46	USV	TRUE	0.84831	10.474	10.4756	0.0016	68.1094	67.771	70.1223	2.35126	0.980098	-1402.74	1.12994	-69.5671	0.666907
47	USV	TRUE	0.943701	10.576	10.578	0.002	68.3655	68.3655	68.3655	1.42109e-14	5.50384e-15	-9.00996e-13	1	-58.2273	0.753719
48	USV	TRUE	0.938989	10.6664	10.72	0.0536	67.5541	58.8556	77.6358	18.7802	4.37167	-269.11	1.24061	-64.2112	0.651662
49	USV	TRUE	0.865298	10.9112	10.914	0.0028	54.7814	52.3248	55.6349	3.31018	1.17801	-1153.93	1.03843	-67.0702	0.715934
50	USV	TRUE	0.967626	11.0136	11.0396	0.026	60.4962	59.5836	64.5746	4.99098	1.92809	-175.606	1.00906	-64.1267	0.704315
51	USV	TRUE	0.739331	11.2149	11.2173	0.0024	53.895	52.9375	57.836	4.89847	1.86351	-2031.75	1.058	-61.4446	0.827813
52	USV	TRUE	0.831868	11.2929	11.3549	0.062	58.7601	55.3577	61.378	6.02028	2.0528	59.9185	1.05153	-67.895	0.659551
53	USV	TRUE	0.770502	11.4321	11.4345	0.0024	70.4865	69.7517	71.8892	2.13751	0.782018	-890.631	1.01642	-72.722	0.654899
54	USV	TRUE	0.79606	11.7185	11.8101	0.0916	69.2927	60.1379	98.8144	38.6766	14.1601	-391.818	1.14182	-76.2572	0.435742
55	USV	TRUE	0.776986	11.9005	11.9025	0.002	69.5504	69.4658	70.1427	0.676879	0.261574	-290.727	1.08263	-65.1671	0.663962
56	USV	TRUE	0.79042	12.0645	12.0705	0.006	69.9713	68.6063	70.7621	2.15584	0.845192	-318.156	1.02165	-74.9316	0.595518
57	USV	TRUE	0.913937	12.1549	12.1585	0.0036	71.7813	71.2721	72.2906	1.01846	0.502171	-316.301	1.01037	-73.4745	0.634774
58	USV	TRUE	0.868267	12.2477	12.2505	0.0028	78.1059	77.8684	78.1356	0.267189	0.0891293	-67.1507	1.01361	-63.3296	0.794416
59	USV	TRUE	0.934695	12.4145	12.4169	0.0024	66.9146	66.5139	67.6494	1.13555	0.414699	-473.147	1.01108	-66.6361	0.670091
60	USV	TRUE	0.80675	12.4977	12.5025	0.0048	64.4811	63.6288	64.964	1.33522	0.556894	-296.302	1.00381	-75.8357	0.56214
61	USV	TRUE	0.91974	12.6009	12.6029	0.002	71.4067	71.38	71.6828	0.302814	0.114253	-113.873	1.03232	-64.7957	0.631448
62	USV	TRUE	0.702443	12.7689	12.7709	0.002	76.9918	76.8938	77.2946	0.400784	0.153333	176.854	1.03234	-71.3628	0.582303
63	USV	TRUE	0.688401	12.8981	12.9029	0.0048	70.8868	69.4834	78.8087	9.32531	3.65601	2021.05	1.01139	-74.486	0.559488
64	USV	TRUE	0.730218	13.1029	13.1073	0.0044	70.2062	69.6607	70.7962	1.13555	0.362295	28.2863	1.27092	-65.466	0.668878
65	USV	TRUE	0.698029	13.2273	13.2293	0.002	68.2896	68.0714	68.7928	0.721411	0.294569	-374.701	1.0422	-62.7492	0.712918
66	USV	TRUE	0.853969	13.3941	13.4349	0.0408	57.5648	53.9912	65.1614	11.1702	4.09901	101.306	1.28686	-63.7721	0.780288
67	USV	TRUE	0.934859	13.5293	13.5765	0.0472	68.0918	64.9306	68.8885	3.95789	1.53592	-65.1115	1.02078	-59.7947	0.707219
68	USV	TRUE	0.983207	13.7189	13.7549	0.036	68.4607	65.5652	70.4125	4.84728	1.5388	-93.1284	1.04207	-58.8834	0.723699
69	USV	TRUE	0.973966	13.8629	13.8669	0.004	73.348	70.311	76.9305	6.6195	2.56584	-1800.05	1.08351	-65.8508	0.715226
70	USV	TRUE	0.866301	14.1254	14.1306	0.0052	82.79	82.085	84.9795	2.89455	0.879075	-495.067	1.04806	-53.7059	0.838045
71	USV	TRUE	0.810266	14.2462	14.283	0.0368	77.3437	67.8753	77.5229	9.64756	5.02972	-262.763	1.00047	-70.0159	0.597759
72	USV	TRUE	0.775317	14.3766	14.3842	0.0076	71.8389	71.2551	72.4475	1.19241	0.387429	161.124	1.00724	-62.0801	0.7857
73	USV	TRUE	0.859727	14.4726	14.4794	0.0068	74.5507	73.7565	76.1162	2.35971	0.885292	277.083	1.18923	-71.9059	0.711539
74	USV	TRUE	0.783982	14.7514	14.7538	0.0024	77.7816	77.4476	77.8187	0.371096	0.138851	-139.161	1.01913	-59.3408	0.777358
75	USV	TRUE	0.936881	14.841	14.861	0.02	77.5952	66.4734	78.4019	11.9285	5.13139	-561.434	1.15972	-69.1411	0.652378
76	USV	TRUE	0.920416	15.0062	15.0094	0.0032	67.9317	67.2638	68.9485	1.68478	0.613437	-555.098	1.01228	-69.5355	0.73451
77	USV	TRUE	0.698205	15.117	15.1186	0.0016	68.381	68.283	68.6571	0.374065	0.153618	233.791	1.01068	-73.836	0.659214
78	USV	TRUE	0.83614	15.2094	15.2362	0.0268	69.7582	66.9919	85.3868	18.3949	7.01713	-318.076	1.97986	-80.0633	0.399768
79	USV	TRUE	0.847618	15.325	15.3274	0.0024	71.388	71.2915	71.9224	0.630863	0.237269	-250.49	1.03271	-70.6787	0.690423
80	USV	TRUE	0.933568	15.8066	15.8362	0.0296	69.5945	68.498	73.5178	5.01977	1.46614	73.9042	1.03944	-73.8944	0.531359
81	USV	TRUE	0.605129	15.8982	15.8998	0.0016	63.7672	63.4377	65.6286	2.19095	0.917933	-1324.81	1.11445	-72.8668	0.704408
82	USV	TRUE	0.902885	15.9682	16.0118	0.0436	73.4734	67.2465	74.8968	7.65029	3.12595	-153.953	1.0494	-75.8968	0.537098
83	USV	TRUE	0.741446	16.1743	16.2055	0.0312	65.0555	62.6212	75.6575	13.0364	4.54702	-377.819	1.02261	-69.0999	0.664335
84	USV	TRUE	0.976102	16.3407	16.3443	0.0036	65.7849	63.3357	67.2544	3.91877	1.41893	-1157.82	1.02193	-74.0162	0.555181
85	USV	TRUE	0.809129	16.4191	16.4979	0.0788	72.0418	57.7562	73.7245	15.9683	6.47713	-242.705	1.06755	-76.1045	0.44714
86	USV	TRUE	0.919917	16.5759	16.5779	0.002	68.431	67.3132	69.2459	1.93267	0.642821	-797.114	1.14733	-74.7046	0.658701
87	USV	TRUE	0.854579	16.6219	16.6323	0.0104	57.6814	52.8087	58.4958	5.68708	2.57879	558.391	1.00323	-76.7306	0.598997
88	USV	TRUE	0.942934	16.7207	16.7287	0.008	69.4471	69.0723	70.4454	1.37306	0.407231	123.829	1.0342	-74.446	0.59906
89	USV	TRUE	0.936647	16.8163	16.8199	0.0036	71.2951	70.1818	73.0244	2.8426	1.02876	-839.352	1.02912	-74.1548	0.650799
90	USV	TRUE	0.892004	16.8999	16.9059	0.006	71.3714	70.3341	72.2684	1.93434	0.750611	372.555	1.03437	-69.9925	0.70539
91	USV	TRUE	0.829958	17.0111	17.0127	0.0016	71.7877	71.4938	72.616	1.12219	0.460853	-701.372	1.03705	-73.8199	0.636646
92	USV	TRUE	0.827413	17.1075	17.1119	0.0044	70.3408	70.1164	75.6646	5.54822	2.1062	-1168.92	1.19043	-70.0867	0.658601
93	USV	TRUE	0.949136	17.2107	17.2159	0.0052	71.1385	69.4465	71.6144	2.1679	0.95449	-417.483	1.00009	-64.1952	0.69884
94	USV	TRUE	0.863061	17.3999	17.4179	0.018	68.5512	67.5344	68.7956	1.26118	0.356412	-28.2389	1.02798	-66.1936	0.712195
95	USV	TRUE	0.844422	17.5719	17.5847	0.0128	65.352	38.9713	67.9276	28.9563	13.5091	2372.64	1.20481	-72.6361	0.547602
96	USV	TRUE	0.831236	17.7211	17.7623	0.0412	64.3964	60.4912	72.119	11.6277	3.73962	-235.018	1.03382	-69.3883	0.58503
97	USV	TRUE	0.914428	18.0527	18.0599	0.0072	70.8463	69.6736	75.3103	5.63666	1.75822	-714.073	1.04353	-68.9271	0.661198
98	USV	TRUE	0.98482	18.1927	18.1951	0.0024	77.4923	77.2251	77.7595	0.534378	0.192398	-222.658	1	-66.5465	0.694221
99	USV	TRUE	0.989576	18.4167	18.4183	0.0016	66.1909	65.9504	67.322	1.37157	0.580791	-857.232	1.07696	-72.3752	0.650912
100	USV	TRUE	0.838885	18.5127	18.5179	0.0052	75.83	72.3491	76.8913	4.54222	1.73962	-989.155	1.10543	-65.3633	0.735134
101	USV	TRUE	0.879313	18.6011	18.6063	0.0052	66.8091	66.7794	67.1579	0.378518	0.104921	41.1876	1.01257	-65.9991	0.637834
102	USV	TRUE	0.923772	18.7527	18.7559	0.0032	76.195	74.9259	79.3419	4.41604	1.55779	-1388.52	1.02547	-69.9557	0.738941
103	USV	TRUE	0.818527	19.064	19.0656	0.0016	66.7814	66.7102	67.0308	0.320627	0.129065	155.86	1.04572	-77.0746	0.574595
104	USV	TRUE	0.946048	19.2784	19.2932	0.0148	67.2012	65.1316	67.404	2.27232	0.90166	-140.972	1.0353	-73.8714	0.539034
105	USV	TRUE	0.902969	19.4248	19.4384	0.0136	67.0551	66.4799	69.1969	2.71698	0.930093	-195.083	1.07762	-65.478	0.716116
106	USV	TRUE	0.907527	19.7244	19.726	0.0016	66.2989	65.72	66.3879	0.667973	0.276311	-389.651	1.07279	-72.992	0.631805
107	USV	TRUE	0.687609	20.684	20.6868	0.0028	73.1444	73.1147	73.3819	0.267189	0.0891293	67.1507	1.01361	-77.2097	0.535472
108	USV	TRUE	0.813126	20.8208	20.8484	0.0276	71.1475	69.0979	71.3734	2.27553	1.14155	-76.7904	1.00439	-78.7041	0.487202
109	USV	TRUE	0.80845	21.0132	21.02	0.0068	70.1519	69.8087	70.8482	1.03949	0.360448	136.647	1.00484	-71.6868	0.665181
110	USV	TRUE	0.762263	21.1053	21.1221	0.0168	75.0698	69.7626	78.5756	8.81306	3.13846	-402.173	1.46646	-74.381	0.548102
111	USV	TRUE	0.671836	21.1925	21.2373	0.0448	73.3017	63.0446	86.5573	23.5126	5.11998	67.0008	5.21282	-94.6977	0.204312
112	USV	TRUE	0.792813	23.1897	23.2113	0.0216	56.5242	54.2327	57.1903	2.95756	0.97934	-76.9554	1.05302	-66.6904	0.595699
113	USV	TRUE	0.930197	23.4877	23.4901	0.0024	69.8041	68.9357	70.472	1.53634	0.554711	-640.141	1.00266	-67.9662	0.746445
114	USV	TRUE	0.969265	23.6057	23.6597	0.054	68.0072	67.3739	68.4616	1.08775	0.371937	5.12725	1.00485	-57.2654	0.779166
115	USV	TRUE	0.929353	23.7921	23.7937	0.0016	67.9282	65.3454	69.0861	3.74065	1.51571	-2337.91	1.0106	-62.4618	0.775133
116	USV	TRUE	0.706412	23.9777	24.0597	0.082	66.6123	52.4963	68.3531	15.8567	6.33415	-223.504	1.02271	-63.0896	0.717467
117	USV	TRUE	0.81802	24.1314	24.2266	0.0952	65.9019	59.8488	71.2042	11.3554	4.29706	-91.4538	1.02832	-66.8894	0.652107
118	USV	TRUE	0.862876	24.3358	24.351	0.0152	77.9517	71.7256	79.8425	8.11688	2.64872	531.293	1.06684	-59.1181	0.773799
119	USV	TRUE	0.990326	24.4918	24.5834	0.0916	68.2486	61.7507	76.8209	15.0702	5.01139	-80.2667	1.08327	-60.5371	0.784823
120	USV	TRUE	0.91684	24.7062	24.715	0.0088	67.7902	67.1209	68.1539	1.033	0.341789	90.7245	1.04347	-51.4224	0.847679
121	USV	TRUE	0.985498	24.8554	24.8602	0.0048	68.5925	66.6479	69.8691	3.22111	1.03473	-656.249	1.04665	-63.445	0.779739
122	USV	TRUE	0.916939	24.9402	24.9546	0.0144	81.0518	80.7327	81.3888	0.656098	0.220147	-41.6435	1.00358	-64.026	0.777082
123	USV	TRUE	0.749407	25.3378	25.3398	0.002	93.1362	92.9758	93.5993	0.623441	0.243171	-311.721	1.01894	-73.4723	0.544035
124	USV	TRUE	0.846659	25.569	25.571	0.002	64.4668	63.7988	64.7072	0.908443	0.329878	-227.747	1.28605	-70.6758	0.486725
125	USV	TRUE	0.629313	25.6302	25.6326	0.0024	57.4086	55.6719	58.9449	3.27307	1.17917	-1363.78	1.00045	-73.7052	0.67993
126	USV	TRUE	0.780047	25.7546	25.7662	0.0116	72.5591	67.4565	76.4938	9.03735	2.73948	629.016	1.05861	-70.7371	0.605789
127	USV	TRUE	0.819033	25.9618	25.9722	0.0104	67.6404	65.4806	73.0509	7.57036	1.79419	-508.898	1.11113	-62.2401	0.722641
128	USV	TRUE	0.794102	26.1751	26.1775	0.0024	67.4992	65.562	68.1003	2.5383	0.955153	-1057.62	1.05027	-70.9911	0.609387
129	USV	TRUE	0.969399	26.2687	26.2703	0.0016	80.6268	80.2528	81.0009	0.74813	0.295724	-467.581	1	-68.0586	0.717985
130	USV	TRUE	0.811065	26.3931	26.4511	0.058	68.46	67.0076	70.1536	3.146	0.78649	-11.6522	1.03423	-67.6165	0.655928
131	USV	TRUE	0.854649	26.7659	26.7803	0.0144	67.864	63.6708	71.6291	7.95838	3.47847	-588.56	1.06579	-67.9758	0.642111
132	USV	TRUE	0.644234	27.6539	27.6579	0.004	75.9684	72.3539	76.4137	4.05979	1.40986	958.609	1.11817	-72.4578	0.588511
133	USV	TRUE	0.760733	28.0799	28.0835	0.0036	85.3469	84.9989	85.6175	0.618576	0.253368	15.586	1.09162	-80.1551	0.562283
134	USV	TRUE	0.683856	28.3856	28.4116	0.026	67.4564	67.3383	77.1114	9.7731	2.78697	-105.795	1.19432	-74.1052	0.538385
135	USV	TRUE	0.918961	28.4984	28.5436	0.0452	66.3872	65.3486	68.1285	2.77989	0.958962	-49.4308	1.01149	-76.5886	0.491871
136	USV	TRUE	0.604347	28.5944	28.622	0.0276	54.5504	53.4822	57.6029	4.12074	1.64506	-140.777	1.03068	-81.182	0.494833
137	USV	TRUE	0.778296	28.7168	28.7576	0.0408	67.607	66.5277	71.9479	5.42014	1.9862	110.089	1.04539	-78.0498	0.50729
138	USV	TRUE	0.762469	28.9	28.9188	0.0188	58.2619	58.0608	64.1376	6.07683	2.77681	-335.004	1.012	-74.7334	0.533834
139	USV	TRUE	0.907593	29.13	29.1316	0.0016	67.2104	67.2104	67.2104	2.84217e-14	8.70234e-15	1.58882e-11	1	-69.4425	0.685669
140	USV	TRUE	0.714684	29.5528	29.594	0.0412	55.6275	54.9589	78.6954	23.7366	10.6028	-574.883	1.08726	-72.4447	0.578468
141	USV	TRUE	0.766888	29.698	29.7	0.002	67.2496	66.92	67.9086	0.9886	0.407165	-530.561	1.03178	-76.7722	0.60129
142	USV	TRUE	0.879957	30.0964	30.1428	0.0464	69.4427	54.3945	74.5228	20.1283	8.03245	-379.571	1.03833	-71.3061	0.650411
143	USV	TRUE	0.74087	30.3384	30.3656	0.0272	63.0407	60.5993	92.2615	31.6623	9.7271	-865.615	1.20433	-73.2011	0.49741
144	USV	TRUE	0.731419	34.2594	34.2618	0.0024	85.0557	83.5193	85.2635	1.74415	0.653045	-667.973	1.14827	-69.0597	0.722422
145	USV	TRUE	0.865435	34.6618	34.6642	0.0024	82.6979	82.3342	83.8334	1.49923	0.536333	473.147	1.26686	-66.0981	0.710623
146	USV	TRUE	0.756756	36.7751	36.7767	0.0016	55.9219	53.9625	56.4563	2.49377	1.04055	1558.6	1.04977	-78.5587	0.50265
147	USV	TRUE	0.639943	36.8419	36.8899	0.048	49.2838	33.386	56.1194	22.7333	4.68026	165.564	3.15485	-92.4447	0.235601
148	USV	TRUE	0.700698	36.9719	36.9751	0.0032	86.2488	79.041	91.7386	12.6976	3.87616	-262.03	3.65295	-74.8383	0.528723
149	USV	TRUE	0.662077	37.2007	37.2071	0.0064	56.1172	52.3601	57.5068	5.14668	1.99657	-883.01	1.04058	-77.426	0.501451
150	USV	TRUE	0.680501	37.3227	37.3735	0.0508	83.4211	82.9739	85.4357	2.46178	1.06002	-41.9015	1.00163	-76.9298	0.454716
151	USV	TRUE	0.632627	37.3959	37.4075	0.0116	52.0429	51.6176	52.3082	0.690646	0.241211	34.7541	1.01396	-79.6002	0.443391
152	USV	TRUE	0.763076	37.6163	37.6183	0.002	53.2105	52.7206	54.3327	1.61204	0.648479	-842.282	1.04192	-72.7221	0.586367
153	USV	TRUE	0.787125	37.8511	37.8663	0.0152	54.6146	52.9044	55.8692	2.96478	1.09997	-159.061	1.05898	-61.6863	0.774804
154	USV	TRUE	0.799053	38.0051	38.0607	0.0556	70.4897	64.8754	72.3013	7.42595	2.65494	-65.7036	1.08838	-66.3987	0.598657
155	USV	TRUE	0.974568	38.1392	38.23	0.0908	66.8667	63.8675	74.6137	10.7462	3.7656	-97.7106	1.02181	-64.802	0.722661
156	USV	TRUE	0.94662	38.3096	38.3372	0.0276	66.4226	65.231	67.4789	2.24781	0.789567	48.3922	1.03879	-64.3616	0.781265
157	USV	TRUE	0.989128	38.4352	38.4376	0.0024	71.2776	69.6745	71.812	2.13751	0.801018	-890.631	1.04523	-57.8049	0.816742
158	USV	TRUE	0.959281	38.5164	38.5348	0.0184	68.3398	66.3062	69.4384	3.13229	0.996094	161.238	1.01778	-63.0141	0.79301
159	USV	TRUE	0.903186	38.6072	38.6112	0.004	80.8689	80.6212	81.0241	0.402906	0.145952	-92.7856	1.00578	-67.5151	0.701257
160	USV	TRUE	0.939106	38.7068	38.7256	0.0188	70.232	65.5845	72.524	6.9395	2.03102	-338.542	1.11054	-52.8247	0.858365
161	USV	TRUE	0.872031	38.7952	38.8372	0.042	58.0248	56.2899	83.0305	26.7407	12.6046	-620.202	1.11927	-66.4574	0.709306
162	USV	TRUE	0.947951	38.9072	38.9156	0.0084	69.5161	69.1281	70.0373	0.909185	0.292933	-29.2882	1.03626	-59.915	0.847792
163	USV	TRUE	0.639005	38.998	38.9996	0.0016	84.3545	82.8672	86.7325	3.86534	1.54204	-2415.84	1.0031	-75.7195	0.605851
164	USV	TRUE	0.796418	41.8653	41.8697	0.0044	71.076	69.9849	71.3209	1.33595	0.498836	-322.049	1.04306	-66.0737	0.653296
165	USV	TRUE	0.95825	41.9681	41.9981	0.03	65.0476	61.4468	72.6556	11.2088	3.54263	219.009	1.44703	-63.8306	0.722627
166	USV	TRUE	0.894049	42.0849	42.0981	0.0132	62.9021	62.1667	63.223	1.05633	0.292216	-42.7881	1.01963	-65.018	0.579357
167	USV	TRUE	0.932105	42.1969	42.1985	0.0016	68.7324	68.1357	69.5072	1.37157	0.543759	-857.232	1.00263	-63.8082	0.78617
168	USV	TRUE	0.982205	42.2833	42.3069	0.0236	72.8108	60.5787	88.7364	28.1577	9.3521	-844.862	2.87929	-69.458	0.652213
169	USV	TRUE	0.614538	43.0149	43.0165	0.0016	67.7935	67.5441	67.8648	0.320627	0.129065	155.86	1.04572	-72.8471	0.600818
170	USV	TRUE	0.804283	43.3666	43.3694	0.0028	54.0025	53.4087	54.5962	1.18751	0.402234	-409.973	1.00177	-67.0133	0.671775
171	USV	TRUE	0.827524	43.491	43.503	0.012	80.4599	73.1069	83.4261	10.3191	4.24254	937.572	1.01774	-76.443	0.544024
172	USV	TRUE	0.83173	43.6246	43.6298	0.0052	68.8135	68.1901	69.7608	1.57075	0.477805	-279.385	1.00669	-62.1083	0.794657
173	USV	TRUE	0.946949	44.1058	44.1082	0.0024	79.1449	76.4063	79.709	3.30276	1.24719	1335.95	1.10178	-68.7162	0.780664
174	USV	TRUE	0.897125	44.3606	44.3698	0.0092	73.4861	72.6383	81.64	9.00165	4.33622	994.866	1.00156	-74.191	0.64295
175	USV	TRUE	0.616217	44.7494	44.7526	0.0032	66.4185	66.0177	67.4873	1.46954	0.542881	480.879	1.03165	-82.1185	0.45664
176	USV	TRUE	0.938485	45.0178	45.0358	0.018	72.7401	68.5592	77.9591	9.3999	3.87987	-504.068	1.05771	-64.7559	0.776672
177	USV	TRUE	0.987526	45.1383	45.1823	0.044	65.6017	62.326	86.2378	23.9118	8.21914	-496.796	1.03372	-69.954	0.646897
178	USV	TRUE	0.85661	45.9579	45.9959	0.038	80.6979	79.8563	81.6247	1.76842	0.594382	22.6335	1.02767	-75.7595	0.557569
179	USV	TRUE	0.911918	46.0851	46.0875	0.0024	70.0302	69.2806	75.1068	5.82621	2.18328	-2254.41	1.17538	-69.678	0.671734
180	USV	TRUE	0.93933	46.2215	46.2235	0.002	69.682	67.6826	70.497	2.81439	0.978858	-1201.72	1.11619	-71.2586	0.677656
181	USV	TRUE	0.87138	46.3063	46.3111	0.0048	76.6477	72.0191	78.5322	6.51313	2.54387	1454.14	1.47314	-63.2024	0.761976
182	USV	TRUE	0.960157	46.6723	46.6907	0.0184	67.2804	63.7861	67.6757	3.88962	1.44224	210.011	1.02292	-66.8953	0.733702
183	USV	TRUE	0.7699	46.7563	46.7719	0.0156	68.4947	65.9575	69.5361	3.57858	1.37814	266.042	1.0348	-82.1157	0.403344
184	USV	TRUE	0.741005	46.9339	46.9495	0.0156	66.0657	55.7814	68.3545	12.5731	5.00715	-769.144	1.01644	-75.0235	0.477323
185	USV	TRUE	0.668816	47.0231	47.1399	0.1168	65.8254	34.119	92.6928	58.5738	11.2487	-99.9776	6.05947	-88.0004	0.243741
186	USV	TRUE	0.797921	47.2139	47.2155	0.0016	68.0152	68.0152	68.0152	1.42109e-14	6.64652e-15	9.93014e-12	1	-70.4335	0.629827
187	USV	TRUE	0.901015	47.4319	47.5219	0.09	53.4784	52.2891	77.0186	24.7296	11.9884	-270.528	1.00239	-74.6244	0.490703
188	USV	TRUE	0.681387	47.5835	47.6019	0.0184	66.6842	66.2799	75.0894	8.80951	4.66755	478.497	1.00002	-81.3221	0.397527
189	USV	TRUE	0.782386	47.6627	47.7231	0.0604	66.8985	65.1382	77.6296	12.4914	3.66492	-146.561	1.1124	-71.2101	0.538188
190	USV	TRUE	0.969388	47.7839	47.9215	0.1376	63.6807	30.2672	87.4605	57.1933	11.2554	51.7618	8.37149	-85.6554	0.235876
191	USV	TRUE	0.969993	48.1428	48.154	0.0112	67.3057	66.7322	68.7243	1.9921	0.516611	-127.313	1.08	-68.39	0.662571
192	USV	TRUE	0.902075	48.2932	48.3164	0.0232	70.6306	67.8208	70.9796	3.1588	1.08108	-96.1165	1.03336	-64.4187	0.789951
193	USV	TRUE	0.807433	48.5456	48.6616	0.116	78.343	65.1085	89.9294	24.821	9.90542	-207.74	1.22064	-72.7258	0.534732
194	USV	TRUE	0.787624	48.7544	48.7928	0.0384	72.6931	66.76	79.4221	12.6621	4.37795	-248.558	1.06573	-76.77	0.483236
195	USV	TRUE	0.816819	48.8756	48.8812	0.0056	69.3697	68.5162	73.0138	4.49768	1.09942	296.413	1.65225	-75.2063	0.502918
196	USV	TRUE	0.763004	49.048	49.0516	0.0036	65.7825	64.8837	69.2632	4.37946	1.5648	-1210.87	1.01145	-74.5703	0.611788
197	USV	TRUE	0.906916	49.1788	49.2016	0.0228	56.4899	52.1885	57.4738	5.28534	2.41839	-219.726	1.00424	-74.9761	0.621359
198	USV	TRUE	0.778374	49.2832	49.2864	0.0032	76.1709	68.7416	77.9299	9.18834	3.38567	-2891.46	1.15233	-63.0856	0.79837
199	USV	TRUE	0.93664	49.3784	49.382	0.0036	71.3471	70.1744	72.6682	2.49377	1.06366	-818.436	1.26975	-63.8404	0.795962
200	USV	TRUE	0.949463	49.4712	49.4756	0.0044	65.4567	65.0804	65.8175	0.737105	0.30659	167.373	1.00013	-58.8051	0.837818
201	USV	TRUE	0.881372	49.5764	49.5784	0.002	68.9823	68.3855	70.7902	2.4047	0.950661	-1195.99	1.11992	-70.6126	0.647294
202	USV	TRUE	0.687142	49.6728	49.6856	0.0128	66.8653	65.7088	79.6977	13.9889	5.65756	-1111.26	1.00447	-73.2497	0.601502
203	USV	TRUE	0.785902	49.7548	49.7832	0.0284	77.47	77.4634	79.652	2.18861	0.755326	-30.0718	1.02281	-66.6538	0.589143
204	USV	TRUE	0.695771	50.012	50.014	0.002	71.067	70.6038	71.2273	0.623441	0.243171	311.721	1.01894	-58.9221	0.787315
205	USV	TRUE	0.879375	50.1069	50.1097	0.0028	79.5647	79.3543	80.2365	0.88226	0.395747	-317.345	1.00087	-68.6634	0.631134
206	USV	TRUE	0.660419	50.4021	50.4225	0.0204	93.2484	69.3284	93.4969	24.1685	10.3139	1229.16	1.02931	-73.5373	0.540019
207	USV	TRUE	0.78739	50.5377	50.5445	0.0068	107.682	107.04	110.009	2.96877	0.790665	320.353	1.17341	-71.9018	0.602541
208	USV	TRUE	0.745457	50.7857	50.7873	0.0016	66.8347	66.7634	67.0841	0.320627	0.129065	-155.86	1.04572	-66.4309	0.71228
209	USV	TRUE	0.917692	51.0217	51.0273	0.0056	53.4665	53.4266	54.1035	0.67686	0.340019	123.048	1.00092	-63.9932	0.632328
210	USV	TRUE	0.610461	51.1245	51.1265	0.002	68.9622	68.1606	70.3694	2.20876	0.743251	-910.988	1.16052	-76.852	0.550482
211	USV	TRUE	0.76008	51.2557	51.2573	0.0016	69.8862	69.8149	70.1355	0.320627	0.129065	155.86	1.04572	-71.7276	0.567699
212	USV	TRUE	0.850163	51.3441	51.3465	0.0024	77.2376	77.2376	77.2376	2.84217e-14	1.42109e-14	-5.66991e-12	1	-64.7321	0.695287
213	USV	TRUE	0.895385	52.2569	52.2725	0.0156	77.1543	75.3685	78.5385	3.17007	1.58658	-205.455	1.00333	-75.23	0.529936
214	USV	TRUE	0.711	52.3713	52.3729	0.0016	78.1755	77.9796	78.7277	0.74813	0.307235	467.581	1.02779	-79.9584	0.480973
215	USV	TRUE	0.696616	52.4801	52.4817	0.0016	52.3769	51.7979	52.4659	0.667973	0.276311	-389.651	1.07279	-80.4014	0.410195
216	USV	TRUE	0.715458	52.6093	52.6169	0.0076	70.1802	69.0775	70.497	1.41951	0.525421	145.468	1.08758	-70.9567	0.59387
217	USV	TRUE	0.753683	52.7957	52.8321	0.0364	76.1717	66.8536	76.4876	9.63408	4.74507	-277.341	1.01408	-73.5937	0.444571
218	USV	TRUE	0.758637	52.9501	53.0065	0.0564	76.9831	75.4357	77.2148	1.77917	0.621323	-10.7912	1.02872	-78.0754	0.408059
219	USV	TRUE	0.746355	53.1346	53.1366	0.002	72.539	69.9517	73.4786	3.5269	1.34815	-1477.81	1.54728	-75.7616	0.598183
220	USV	TRUE	0.648617	53.2418	53.2446	0.0028	70.039	68.3913	70.5882	2.19689	0.826125	-800.507	1.09398	-76.7178	0.561803
221	USV	TRUE	0.949876	53.3406	53.3426	0.002	72.3148	72.2169	72.6176	0.400784	0.153333	-176.854	1.03234	-67.1555	0.743652
222	USV	TRUE	0.740605	53.431	53.5214	0.0904	64.4559	62.6594	79.2929	16.6334	7.28324	-181.056	1.00052	-75.5609	0.479208
223	USV	TRUE	0.845932	53.6202	53.6226	0.0024	71.1076	70.5733	71.2264	0.653129	0.237269	222.658	1.06785	-73.7925	0.479845
224	USV	TRUE	0.896481	53.8498	53.8538	0.004	67.9655	67.6589	68.3217	0.662803	0.227161	-151.865	1.00722	-67.3659	0.717787
225	USV	TRUE	0.666381	53.937	53.9398	0.0028	93.6647	93.6647	93.6647	1.42109e-14	6.97739e-15	-3.53747e-12	1	-73.9124	0.564111
226	USV	TRUE	0.826481	55.3911	55.4215	0.0304	82.1642	81.235	83.5978	2.36278	0.83874	-28.0599	1.0819	-80.6302	0.49921
227	USV	TRUE	0.656606	55.5123	55.5139	0.0016	72.6384	72.006	76.2543	4.24831	1.72073	-2259.98	1.33753	-74.056	0.600964
228	USV	TRUE	0.994177	55.6375	55.6399	0.0024	53.6451	53.4892	54.7139	1.22462	0.45884	-473.147	1.10035	-63.586	0.779916
229	USV	TRUE	0.733197	55.8275	55.8399	0.0124	54.3169	53.0612	54.7351	1.67385	0.633051	-118.391	1.01359	-58.5152	0.775662
230	USV	TRUE	0.927132	55.9895	55.9999	0.0104	65.2344	64.1512	72.0386	7.8874	3.15525	-743.552	1.27496	-58.6536	0.793861
231	USV	TRUE	0.863496	56.0855	56.1003	0.0148	62.9109	62.8983	78.8082	15.9099	4.09378	864.106	1.12554	-66.775	0.632129
232	USV	TRUE	0.970901	56.1935	56.1955	0.002	71.9659	69.0713	74.5576	5.48628	2.35229	-3081.58	1.01281	-60.8668	0.853479
233	USV	TRUE	0.787207	56.4691	56.4803	0.0112	71.1062	70.5487	77.0775	6.5288	2.03598	-590.498	1.01984	-73.343	0.657098
234	USV	TRUE	0.705692	56.6507	56.6535	0.0028	55.2754	55.2754	55.2754	2.84217e-14	9.62079e-15	5.54601e-12	1	-74.6985	0.432211
235	USV	TRUE	0.896039	57.0055	57.0071	0.0016	70.0154	68.7151	70.9595	2.24439	0.891076	-1402.74	1.00292	-65.0989	0.614706
236	USV	TRUE	0.856142	58.2008	58.2024	0.0016	71.6116	68.0223	72.8852	4.86284	1.99703	-3039.28	1.01359	-77.5549	0.506789
237	USV	TRUE	0.776101	58.3376	58.3392	0.0016	65.4579	65.2086	65.7073	0.498753	0.197149	-311.721	1	-67.5092	0.532118
238	USV	TRUE	0.625872	58.672	58.6752	0.0032	65.1073	64.7733	67.0667	2.29337	0.783869	-663.334	1.07479	-62.0801	0.700119
239	USV	TRUE	0.946805	58.7756	58.778	0.0024	78.3404	78.0064	78.3775	0.371096	0.138851	-139.161	1.01913	-55.1068	0.754268
240	USV	TRUE	0.908357	58.9136	58.9532	0.0396	66.8681	65.6323	69.2453	3.61306	1.20698	-26.3532	1.05565	-69.5011	0.584026
241	USV	TRUE	0.687994	59.048	59.0496	0.0016	68.5505	68.1498	68.7732	0.623441	0.249933	-389.651	1.00816	-70.4817	0.584539
242	USV	TRUE	0.849068	59.16	59.1616	0.0016	73.9142	73.8252	74.4932	0.667973	0.276311	-389.651	1.07279	-63.621	0.791105
243	USV	TRUE	0.795928	59.3404	59.342	0.0016	69.3	68.9793	69.9768	0.997506	0.403004	-623.441	1.0194	-67.9551	0.656116
244	USV	TRUE	0.704425	59.4296	59.4312	0.0016	66.0281	66.0281	66.0281	1.42109e-14	6.8798e-15	1.01398e-11	1	-63.4696	0.702206
245	USV	TRUE	0.921011	59.5876	59.5952	0.0076	57.3088	56.7571	59.2255	2.46843	1.01909	-340.563	1.00429	-73.8058	0.595941
246	USV	TRUE	0.754588	59.722	59.8324	0.1104	68.5733	51.9036	93.1695	41.2659	7.00166	-38.4287	5.55852	-88.566	0.239119
247	USV	TRUE	0.628295	59.85	59.852	0.002	64.0395	62.8416	67.081	4.2394	1.58366	-2035.09	1.01527	-78.9044	0.620988
248	USV	TRUE	0.782035	60.0164	60.018	0.0016	68.7198	66.983	71.3471	4.36409	1.73759	-2727.56	1.00196	-79.7413	0.546023
249	USV	TRUE	0.750428	60.1589	60.1649	0.006	68.5828	68.0519	68.8365	0.784535	0.233103	-104.865	1.00889	-73.4163	0.492966
250	USV	TRUE	0.773661	60.4009	60.4057	0.0048	68.917	66.3051	69.4966	3.19149	1.28945	-717.777	1.0278	-66.7513	0.652667
251	USV	TRUE	0.627973	60.6845	60.6881	0.0036	79.5086	78.8926	79.6867	0.794146	0.270463	206.689	1.0274	-66.4139	0.602532
252	USV	TRUE	0.973671	60.8533	60.8737	0.0204	69.3376	61.5869	77.097	15.5102	6.92033	-688.507	1.20018	-74.5848	0.649956
253	USV	TRUE	0.643647	60.9813	60.9841	0.0028	69.7199	69.0149	70.6922	1.67735	0.548803	-553.11	1.01684	-59.8568	0.78501
254	USV	TRUE	0.818811	61.1085	61.1177	0.0092	67.0526	62.983	67.1491	4.16607	1.90261	-506.859	1.04548	-67.8862	0.629985
255	USV	TRUE	0.863674	61.6561	61.6589	0.0028	72.1486	71.8518	72.4455	0.593754	0.201156	204.986	1.00077	-68.2227	0.71595
256	USV	TRUE	0.934482	62.8014	62.8842	0.0828	77.2393	75.1718	77.3952	2.22342	0.856345	13.0487	1.01558	-69.5515	0.644442
257	USV	TRUE	0.93715	63.0166	63.0194	0.0028	66.2671	63.6249	67.0464	3.42151	1.25223	-1215.78	1.06225	-65.0323	0.746936
258	USV	TRUE	0.844614	63.2122	63.2138	0.0016	65.3867	64.8434	66.4644	1.62095	0.652809	-1013.09	1.01707	-71.2552	0.587936
259	USV	TRUE	0.624072	63.3138	63.3618	0.048	66.5402	50.7821	76.8928	26.1107	10.6276	277.055	1.47108	-78.7746	0.398016
260	USV	TRUE	0.887846	63.5166	63.5202	0.0036	69.492	65.5835	69.9002	4.31668	1.47483	-1162.69	1.09673	-72.8941	0.618496
261	USV	TRUE	0.762868	63.5926	63.6258	0.0332	72.1222	67.487	73.4546	5.96754	2.79303	174.623	1.02375	-80.5016	0.413761
262	USV	TRUE	0.681544	63.773	63.8534	0.0804	62.2892	53.6826	70.8957	17.2131	9.3903	-215.37	1.00024	-80.2638	0.397621
263	USV	TRUE	0.725129	64.0018	64.0034	0.0016	68.0751	67.6832	69.1795	1.49626	0.614471	-935.162	1.03875	-77.7887	0.583081
264	USV	TRUE	0.903459	64.0958	64.0986	0.0028	71.9841	71.9025	72.2958	0.393362	0.146665	137.836	1.01178	-72.0312	0.559345
265	USV	TRUE	0.761078	64.1694	64.1854	0.016	86.5045	81.3847	87.3959	6.01125	1.95764	-258.436	1.21534	-76.0478	0.64259
266	USV	TRUE	0.802397	71.6145	71.6173	0.0028	72.0225	69.0017	76.3791	7.37739	2.57337	-2610.04	1.00219	-69.9165	0.71192
267	USV	TRUE	0.646046	71.8669	71.8689	0.002	66.9557	65.4416	67.4455	2.00392	0.766667	-884.269	1.29352	-75.7919	0.555472
268	USV	TRUE	0.776089	72.0425	72.0441	0.0016	68.9108	68.1182	70.2379	2.1197	0.847153	-1324.81	1.00811	-73.3307	0.59355
269	USV	TRUE	0.616585	72.1269	72.1289	0.002	68.4348	68.2388	68.8979	0.659067	0.30271	8.29356e-13	1.38882	-76.3394	0.453742
270	USV	TRUE	0.707206	75.4127	75.4211	0.0084	69.2065	68.8753	69.506	0.630617	0.222825	-49.5562	1.01106	-76.3171	0.525309
271	USV	TRUE	0.614346	75.4923	75.5215	0.0292	57.8106	57.2465	66.1927	8.9462	2.853	-328.294	1.058	-78.3489	0.444282
272	USV	TRUE	0.636143	75.5939	75.5963	0.0024	56.0265	55.2249	57.6296	2.4047	0.881679	-1001.96	1.01831	-70.4115	0.652897
273	USV	TRUE	0.648813	75.7635	75.7691	0.0056	61.0979	56.7463	62.1556	5.4093	2.09279	-1037.28	1.04434	-68.3256	0.645217
274	USV	TRUE	0.763072	75.9063	75.9867	0.0804	63.378	53.3918	67.9524	14.5606	6.48691	154.543	1.07755	-72.0929	0.594944
275	USV	TRUE	0.804363	76.5051	76.5391	0.034	60.5119	55.8492	67.1521	11.303	4.19139	-250.251	1.17535	-73.0102	0.606772
276	USV	TRUE	0.758836	76.8255	76.8271	0.0016	68.9118	68.9118	68.9118	1.42109e-14	5.89151e-15	1.41119e-11	1	-74.5041	0.598255
277	USV	TRUE	0.943413	76.9563	76.9579	0.0016	67.3035	66.4485	67.4638	1.01532	0.428059	-623.441	1.08105	-73.7256	0.66058
278	USV	TRUE	0.859752	77.0631	77.0647	0.0016	68.6268	68.5556	68.8762	0.320627	0.129065	-155.86	1.04572	-68.2839	0.711624
279	USV	TRUE	0.894709	77.1728	77.2556	0.0828	56.1402	55.7345	68.6669	12.9323	5.94455	-157.938	1.00196	-74.6095	0.409828
280	USV	TRUE	0.717605	77.4892	77.4916	0.0024	79.3254	78.1899	79.7262	1.53634	0.573845	-640.141	1.03726	-69.1034	0.623269
281	USV	TRUE	0.676437	79.3161	79.3197	0.0036	67.1249	65.8012	75.4193	9.61805	3.63717	-2808.28	1.01424	-79.5885	0.524715
282	USV	TRUE	0.667299	79.4349	79.4977	0.0628	51.7078	49.9572	52.8883	2.93118	0.923581	-22.0278	1.0427	-79.3568	0.49092
283	USV	TRUE	0.880908	79.6637	79.6861	0.0224	79.59	51.2742	86.7091	35.4349	15.6034	-508.899	3.69232	-80.1212	0.414115
284	USV	TRUE	0.83606	80.0197	80.0217	0.002	55.4307	54.549	56.3125	1.76345	0.613489	-809.201	1.02367	-70.8685	0.633619
285	USV	TRUE	0.660468	80.1589	80.2101	0.0512	82.9501	52.4608	107.71	55.2488	14.7262	-62.0096	12.6458	-91.8708	0.212678
286	USV	TRUE	0.6173	80.6533	80.6965	0.0432	52.8262	32.9206	73.2513	40.3307	9.65804	140.033	7.34886	-96.9793	0.163384
287	USV	TRUE	0.6002	82.3322	82.3446	0.0124	87.5883	80.8513	89.0133	8.16202	3.37131	675.334	1.01358	-70.8827	0.665924
288	USV	TRUE	0.787579	83.037	83.0522	0.0152	68.5555	52.9266	69.8055	16.8789	7.48247	1131.14	1.0041	-81.831	0.417779
289	USV	TRUE	0.808484	83.3154	83.3194	0.004	66.6386	66.1141	67.0446	0.930525	0.372017	52.8352	1.21318	-73.6593	0.643372
290	USV	TRUE	0.682306	83.4858	83.4878	0.002	72.6791	72.4965	73.5742	1.07766	0.413292	467.581	1.14626	-77.3197	0.560832
291	USV	TRUE	0.827684	83.721	83.7322	0.0112	58.5467	52.5346	58.9089	6.37429	2.66154	541.999	1.09826	-72.4485	0.590708
292	USV	TRUE	0.68143	83.9986	84.0446	0.046	52.3347	49.112	92.7651	43.6531	23.0245	1043.94	1.1799	-74.8583	0.474817
293	USV	TRUE	0.753775	84.1671	84.1799	0.0128	65.2867	64.5851	72.0922	7.50707	3.59249	-578.352	1.0007	-70.6314	0.519542
294	USV	TRUE	0.931544	84.3335	84.3759	0.0424	69.5727	67.3941	75.1249	7.73079	2.29526	18.1983	1.49994	-71.8357	0.549155
295	USV	TRUE	0.964059	84.5155	84.5243	0.0088	67.9746	65.7465	72.6693	6.92279	2.87695	-687.049	1.05119	-68.121	0.59073
296	USV	TRUE	0.813727	84.7615	84.7631	0.0016	64.4896	63.02	68.631	5.61097	2.30426	-3506.86	1.01087	-69.6089	0.663715
297	USV	TRUE	0.877562	84.8499	84.9031	0.0532	72.5042	64.6193	77.2046	12.5854	5.28802	-200.424	1.12557	-72.8213	0.547964
298	USV	TRUE	0.94251	84.9855	85.0571	0.0716	69.248	61.9472	80.8201	18.8729	7.66608	-236.741	1.04881	-71.4898	0.547774
299	USV	TRUE	0.721382	85.1627	85.1663	0.0036	68.153	64.9541	69.5409	4.58675	1.43573	-1133.3	1.03272	-67.921	0.72612
300	USV	TRUE	0.866958	85.2351	85.2375	0.0024	73.4641	72.7294	74.6665	1.93712	0.704184	807.134	1.00968	-75.4306	0.605148
301	USV	TRUE	0.984942	85.4215	85.4395	0.018	69.4405	68.3571	72.4592	4.10215	1.76038	-199.105	1.02871	-66.7965	0.607282
302	USV	TRUE	0.820474	85.6215	85.6267	0.0052	67.4244	65.3537	70.3915	5.03783	1.4882	-957.857	1.01699	-65.3247	0.735336
303	USV	TRUE	0.733188	85.7727	85.7955	0.0228	74.7355	65.5003	75.3608	9.86053	4.40379	-447.075	1.00908	-54.2252	0.781601
304	USV	TRUE	0.889895	85.9243	85.9383	0.014	70.7986	66.7372	76.7096	9.9724	4.46618	-643.183	1.10207	-69.3866	0.590002
305	USV	TRUE	0.642686	86.1039	86.1095	0.0056	70.8726	69.1026	74.0498	4.94717	1.46435	-710.995	1.05991	-72.3615	0.551229
306	USV	TRUE	0.702561	86.2387	86.2411	0.0024	74.0678	68.3232	76.4057	8.08247	2.99495	-3367.7	1.00871	-70.9779	0.608968
307	USV	TRUE	0.816414	86.3287	86.3311	0.0024	74.116	71.6445	74.5391	2.89455	1.08731	-1141.12	1.14015	-75.0645	0.632949
308	USV	TRUE	0.885934	86.4447	86.4859	0.0412	48.0275	40.1955	67.5498	27.3543	9.23151	499.1	1.45951	-64.4755	0.652268
309	USV	TRUE	0.881042	87.5792	87.5872	0.008	78.9189	76.5014	80.5368	4.03544	1.2885	-522.971	1.03577	-77.5366	0.500693
310	USV	TRUE	0.743387	87.9428	87.9452	0.0024	77.8571	77.7087	78.0427	0.333986	0.138851	-2.97671e-12	1.07756	-72.9072	0.59858
311	USV	TRUE	0.668585	88.2732	88.2796	0.0064	72.6037	72.0518	76.4111	4.35933	1.31507	266.393	1.41473	-80.9884	0.504963
312	USV	TRUE	0.814716	88.3716	88.3808	0.0092	65.4979	64.3628	65.7972	1.43439	0.512088	-146.902	1.01509	-67.9594	0.647244
313	USV	TRUE	0.820543	88.5812	88.6404	0.0592	54.1916	50.9588	67.2648	16.306	7.6163	-252.772	1.02557	-65.0301	0.734784
314	USV	TRUE	0.931611	88.7424	88.7792	0.0368	61.6711	44.819	68.9171	24.0981	5.89348	5.20231	1.60362	-64.1407	0.712238
315	USV	TRUE	0.885153	88.8804	88.8876	0.0072	66.7798	63.2772	68.2705	4.99325	1.63647	-663.027	1.02158	-67.6689	0.720836
316	USV	TRUE	0.837977	88.978	88.9816	0.0036	70.5859	70.2668	71.2539	0.987116	0.375167	-301.15	1.01917	-60.7008	0.810639
317	USV	TRUE	0.831016	90.1753	90.3113	0.136	67.7267	51.3985	97.548	46.1495	9.43184	-107.674	6.52412	-87.1046	0.225365
318	USV	TRUE	0.944342	90.4185	90.4217	0.0032	69.0123	67.9955	69.376	1.38048	0.453558	-207.195	1.30669	-70.5266	0.591123
319	USV	TRUE	0.862328	90.5873	90.6349	0.0476	70.9427	67.966	72.2968	4.33083	1.47034	-42.8316	1.07788	-67.4938	0.713288
320	USV	TRUE	0.928651	90.7781	90.7797	0.0016	67.388	66.4172	68.5369	2.1197	0.83892	-1324.81	1.00085	-63.5855	0.768251
321	USV	TRUE	0.804443	94.3191	94.3211	0.002	79.1852	79.0872	79.488	0.400784	0.153333	-176.854	1.03234	-80.6873	0.442072
322	USV	TRUE	0.614277	94.4619	94.4643	0.0024	72.9116	70.1506	81.7065	11.5559	4.20727	-1781.26	4.08005	-75.016	0.476177
323	USV	TRUE	0.908491	94.5743	94.6315	0.0572	62.624	59.0431	77.2767	18.2336	6.25439	-245.405	1.18895	-73.5408	0.579984
324	USV	TRUE	0.73501	94.7515	94.7703	0.0188	69.4842	66.5549	82.3182	15.7633	4.97602	385.392	1.81882	-73.0818	0.485985
325	USV	TRUE	0.625555	95.1359	95.1827	0.0468	86.0401	84.1851	86.9586	2.77355	1.03616	43.5181	1.02272	-75.4787	0.402273
326	USV	TRUE	0.644064	95.4007	95.4051	0.0044	65.8738	64.1964	67.0125	2.8161	0.918115	-658.699	1.02134	-61.6791	0.739039
327	USV	TRUE	0.990351	95.5643	95.5659	0.0016	68.9337	68.0341	69.6551	1.62095	0.642088	-1013.09	1.00178	-66.7291	0.720735
328	USV	TRUE	0.80368	95.6915	95.6931	0.0016	75.378	74.3092	76.803	2.49377	0.989262	-1558.6	1.00209	-63.7512	0.687211
329	USV	TRUE	0.748495	95.8679	95.8699	0.002	70.7022	69.8071	70.8848	1.07766	0.413292	-467.581	1.14626	-71.5438	0.516272
330	USV	TRUE	0.778887	95.9779	95.9799	0.002	70.5437	68.0277	71.6347	3.60705	1.47284	1873.51	1.13435	-72.517	0.624522
331	USV	TRUE	0.966928	96.0603	96.0655	0.0052	71.3398	70.991	71.3695	0.378518	0.104921	41.1876	1.01257	-64.1663	0.732701
332	USV	TRUE	0.728756	105.074	105.093	0.0184	59.8594	59.198	84.9378	25.7398	10.6343	1360.37	1.42704	-76.5922	0.444817
333	USV	TRUE	0.61842	105.292	105.312	0.0204	77.0773	71.3667	77.8872	6.52048	3.20754	-329.186	1.00646	-76.1311	0.458647
334	USV	TRUE	0.835422	105.476	105.572	0.096	81.7838	66.24	82.591	16.3509	7.24647	167.913	1.06649	-70.8368	0.578574
335	USV	TRUE	0.970578	105.738	105.744	0.0052	63.0612	59.4096	63.3803	3.97073	1.42567	731.018	1.21345	-75.9809	0.596676
336	USV	TRUE	0.85968	105.835	105.845	0.01	73.232	71.1634	74.6093	3.44595	1.31372	-295.452	1.02776	-72.8378	0.695785
337	USV	TRUE	0.622732	107.247	107.289	0.0416	40.9215	28.7198	51.1637	22.4439	5.88828	222.868	7.23942	-96.3323	0.155819
338	USV	TRUE	0.967724	107.838	107.882	0.0436	58.8575	52.6873	68.9736	16.2862	5.69516	181.299	1.27485	-71.0164	0.651215
339	USV	TRUE	0.775155	108.151	108.154	0.0024	50.8371	47.7645	56.4481	8.68365	3.17068	-3618.19	1.00285	-74.9752	0.628741
340	USV	TRUE	0.767891	108.29	108.318	0.028	66.2593	57.9	68.5162	10.6161	4.54573	-341.577	1.02032	-66.3423	0.660644
341	USV	TRUE	0.933717	108.459	108.475	0.016	58.5763	55.8343	68.6124	12.7781	5.12164	-736.693	1.03162	-73.6941	0.65838
342	USV	TRUE	0.864865	108.621	108.623	0.002	60.0556	59.3298	61.111	1.78126	0.631199	-830.195	1.01952	-73.7477	0.586557
343	USV	TRUE	0.988513	108.728	108.735	0.0064	68.1657	67.2466	70.2328	2.98613	1.16669	-479.288	1.00316	-69.5299	0.555135
344	USV	TRUE	0.723911	108.897	108.899	0.002	76.8998	76.8998	76.8998	1.42109e-14	1.05391e-14	-2.48638e-12	1	-73.8637	0.460991
345	USV	TRUE	0.639313	109.192	109.194	0.0016	69.5472	69.476	69.7966	0.320627	0.129065	155.86	1.04572	-76.3045	0.470262
346	USV	TRUE	0.682784	109.318	109.369	0.0508	87.061	76.5806	87.1946	10.614	5.5395	-211.099	1.0035	-75.2711	0.525107
347	USV	TRUE	0.868619	109.765	109.782	0.0164	43.6768	43.2361	44.5377	1.30166	0.464476	-91.8977	1.02607	-68.0219	0.542091
348	USV	TRUE	0.745133	109.828	109.876	0.048	46.2355	42.7759	46.2409	3.46496	1.46655	-76.3042	1.00118	-76.1784	0.498686
349	USV	TRUE	0.83574	110.014	110.024	0.01	51.2231	51.038	51.2231	0.185066	0.0557598	10.094	1.00172	-59.946	0.584002
350	USV	TRUE	0.645901	110.217	110.219	0.002	70.5765	67.5127	70.8437	3.33096	1.29314	-1366.48	1.23965	-77.308	0.433875
351	USV	TRUE	0.888306	110.367	110.381	0.0132	50.0811	49.7648	50.4205	0.655706	0.244974	-25.1155	1.0049	-73.3116	0.640543
352	USV	TRUE	0.902682	110.637	110.643	0.0068	54.3355	53.6781	54.647	0.968901	0.321862	-80.6701	1.05018	-69.98	0.676077
353	USV	TRUE	0.686082	110.965	110.986	0.0212	67.7399	37.186	70.185	32.999	15.1563	1531.89	1.52435	-71.9191	0.494628
354	USV	TRUE	0.802252	111.126	111.127	0.0016	50.8846	50.6353	50.9559	0.320627	0.129065	-155.86	1.04572	-58.9664	0.637708
355	USV	TRUE	0.712266	111.317	111.321	0.0036	98.5968	95.8878	102.397	6.50903	2.40266	1966.58	1.00959	-76.761	0.508291
356	USV	TRUE	0.914239	111.359	111.361	0.0016	50.2078	49.9317	50.3057	0.374065	0.153618	-233.791	1.01068	-54.6664	0.701947
357	USV	TRUE	0.683416	111.892	111.922	0.03	72.6412	70.5266	74.4942	3.96758	2.00513	-130.134	1.00089	-66.6782	0.536248
358	USV	TRUE	0.769681	112.048	112.169	0.1212	70.6685	67.7072	91.4688	23.7617	8.06441	-142.77	1.13318	-67.8807	0.547625
359	USV	TRUE	0.820966	112.353	112.413	0.0604	75.0125	47.3044	81.5964	34.2921	14.82	399.323	1.2615	-69.3297	0.439666
360	USV	TRUE	0.766977	112.593	112.596	0.0028	78.0756	76.1756	80.2428	4.06721	1.428	-1456.11	1.00093	-67.4203	0.679306
361	USV	TRUE	0.959783	112.741	112.743	0.002	74.1442	73.8147	74.4737	0.659067	0.266714	-353.708	1.00734	-67.1325	0.78193
362	USV	TRUE	0.746186	112.846	112.849	0.0028	69.1428	66.5228	71.2283	4.7055	1.81694	-1836.04	1.01262	-78.2971	0.566375
363	USV	TRUE	0.801652	112.949	112.951	0.002	58.7554	58.4793	58.7821	0.302814	0.114253	-113.873	1.03232	-71.743	0.49772
364	USV	TRUE	0.757817	113.037	113.091	0.054	81.3412	78.6375	84.0649	5.42741	2.13761	-62.7327	1.08096	-71.0921	0.480413
365	USV	TRUE	0.719829	114.009	114.023	0.014	67.7974	67.2542	70.681	3.42681	1.55048	-242.027	1.00024	-68.4744	0.709055
366	USV	TRUE	0.766865	114.215	114.222	0.0076	78.256	69.8919	79.4958	9.60397	2.92787	-1034.8	1.16341	-68.4171	0.649022
367	USV	TRUE	0.84024	114.437	114.44	0.0024	77.0767	75.6739	78.947	3.27307	1.18244	-1363.78	1.00251	-74.5297	0.5352
368	USV	TRUE	0.851943	114.573	114.575	0.0016	81.4441	80.4466	82.4416	1.99501	0.788598	-1246.88	1	-71.6063	0.7241
369	USV	TRUE	0.613292	114.851	114.884	0.0324	69.1674	65.219	72.626	7.40697	2.22863	-197.878	1.03929	-81.276	0.446617
370	USV	TRUE	0.867851	115.236	115.243	0.0068	78.4316	73.7258	78.8809	5.15513	2.40849	767.485	1.01095	-78.3886	0.455212
371	USV	TRUE	0.722187	115.374	115.376	0.0016	75.4047	75.0929	76.0281	0.935162	0.381778	-389.651	1.35606	-70.5143	0.659094
372	USV	TRUE	0.853742	115.529	115.558	0.0288	72.3616	68.6158	79.1639	10.5481	3.29258	-361.796	1.01746	-71.8396	0.602348
373	USV	TRUE	0.85973	115.798	115.8	0.0024	71.5295	70.8615	72.1974	1.33595	0.480995	-556.644	1	-57.6256	0.780295
374	USV	TRUE	0.924992	115.919	115.936	0.0176	70.8071	70.4634	71.4602	0.996838	0.285289	-22.2047	1.01011	-63.0156	0.789064
375	USV	TRUE	0.992499	116.346	116.348	0.002	71.6141	70.4162	72.4824	2.06626	0.89427	-1166.09	1.04991	-65.7613	0.715206
376	USV	TRUE	0.773727	116.515	116.524	0.0096	79.5897	76.0123	81.5713	5.55902	1.45663	-479.256	1.03699	-62.7651	0.728947
377	USV	TRUE	0.858577	116.64	116.643	0.0028	77.7907	76.8232	78.1431	1.31984	0.513333	-301.276	1.25663	-76.5616	0.537869
378	USV	TRUE	0.682983	116.782	116.783	0.0016	71.4786	71.3628	72.3514	0.9886	0.403004	-545.511	1.14964	-78.5202	0.479928
379	USV	TRUE	0.727802	117.175	117.176	0.0016	76.802	76.0182	79.0108	2.99252	1.22894	-1870.32	1.02557	-68.0265	0.659997
380	USV	TRUE	0.858827	117.351	117.356	0.0048	75.7896	70.1119	80.6881	10.5762	3.42458	-2185.8	1.01581	-68.5502	0.655039
381	USV	TRUE	0.706737	117.542	117.548	0.006	71.4285	68.6824	73.2395	4.55706	1.67195	-836.712	1.15759	-65.1347	0.729209
382	USV	TRUE	0.980297	117.73	117.732	0.002	75.5533	70.1294	77.103	6.97364	2.68784	-3234.26	1.26119	-62.3168	0.780368
383	USV	TRUE	0.682434	118.019	118.02	0.0016	75.5643	74.8607	75.7336	0.872818	0.366946	-545.511	1.05325	-57.8732	0.758469
384	USV	TRUE	0.863711	118.189	118.249	0.0596	72.1678	71.14	89.1829	18.0429	8.69654	297.996	1.00834	-73.5015	0.54464
385	USV	TRUE	0.765691	118.417	118.43	0.0132	75.3552	68.8856	83.3498	14.4642	7.21467	-1120.48	1.014	-72.371	0.593947
386	USV	TRUE	0.780951	118.688	118.692	0.0044	73.3552	73.3552	73.3552	2.84217e-14	1.00486e-14	-1.14903e-12	1	-62.3645	0.692175
387	USV	TRUE	0.753349	118.871	118.873	0.002	73.3041	72.0661	75.9938	3.92768	1.61973	-2071.35	1.11577	-73.3453	0.657853
388	USV	TRUE	0.906847	119.18	119.182	0.002	75.157	73.2199	75.6691	2.44923	0.956712	-1175	1.15961	-62.8536	0.783101
389	USV	TRUE	0.996429	119.334	119.336	0.002	75.5817	74.3793	79.4826	5.10331	2.01525	-2526.85	1.12072	-75.1264	0.661106
390	USV	TRUE	0.930938	119.552	119.556	0.0032	74.2052	74.1033	76.3075	2.20419	0.949098	-735.115	1.0443	-69.2724	0.642321
391	USV	TRUE	0.797921	119.751	119.759	0.008	77.9272	76.6506	78.699	2.04845	0.540526	-209.452	1.02981	-67.7913	0.540651
392	USV	TRUE	0.732139	120.193	120.197	0.0032	93.6405	93.1886	93.831	0.642402	0.222751	-109.708	1.08091	-80.6778	0.432582
393	USV	TRUE	0.816134	120.314	120.404	0.0896	49.0126	40.3883	79.9768	39.5885	9.06579	142.412	5.07858	-87.7945	0.218863
394	USV	TRUE	0.772609	120.745	120.746	0.0016	76.58	72.0912	77.5953	5.5041	2.21926	-2805.49	1.44083	-79.7073	0.419489
395	USV	TRUE	0.859951	120.946	120.958	0.0116	72.309	70.7011	72.3204	1.61932	0.75979	-145.515	1.00237	-77.5047	0.522017
396	USV	TRUE	0.732254	121.801	121.803	0.002	80.5872	79.2825	81.2864	2.00392	0.69317	-881.088	1.06852	-70.6816	0.675195
397	USV	TRUE	0.817423	121.929	121.936	0.0072	72.3548	70.9934	75.065	4.07161	1.43196	124.409	1.70027	-69.5931	0.72612
398	USV	TRUE	0.851026	122.061	122.064	0.0032	67.4439	64.8314	70.3236	5.49222	2.0248	-1840.02	1.00557	-66.0585	0.784768
399	USV	TRUE	0.98021	122.361	122.369	0.008	67.0319	66.6666	67.676	1.00938	0.258902	92.746	1.01159	-63.8616	0.776144
400	USV	TRUE	0.709818	122.481	122.483	0.0016	79.3278	78.9538	79.7019	0.74813	0.295724	-467.581	1	-55.4412	0.831315
401	USV	TRUE	0.784524	122.767	122.769	0.002	80.6121	80.6121	80.6121	1.42109e-14	4.76647e-15	-3.27331e-12	1	-67.817	0.700658
402	USV	TRUE	0.978604	122.906	122.911	0.0056	71.377	69.1069	71.9212	2.81429	1.26872	-504.558	1.00098	-58.5367	0.833534
403	USV	TRUE	0.892336	123.137	123.139	0.002	76.74	76.0943	77.0295	0.935162	0.359595	-467.581	1.02223	-69.6792	0.72528
404	USV	TRUE	0.706067	127.516	127.524	0.008	93.7736	79.1084	96.0706	16.9622	5.32476	-1819.44	1.30992	-81.8763	0.44439
405	USV	TRUE	0.664547	127.686	127.688	0.0028	92.67	91.0965	95.9802	4.88362	1.72178	-1719.41	1.01311	-79.5205	0.467376
406	USV	TRUE	0.822728	128.33	128.359	0.0288	54.8884	51.1788	62.4077	11.2289	3.94423	-428.728	1.06954	-74.1436	0.537579
407	USV	TRUE	0.973399	128.796	128.841	0.0456	78.4261	65.3999	81.1067	15.7068	4.8146	308.604	1.18291	-65.5841	0.698215
408	USV	TRUE	0.973147	129.004	129.02	0.0156	66.4156	63.611	67.3359	3.72486	1.21319	-194.439	1.06223	-62.1146	0.703385
409	USV	TRUE	0.8364	129.135	129.137	0.0016	68.7353	64.5939	70.2048	5.61097	2.30426	-3506.86	1.01087	-69.9702	0.64945
410	USV	TRUE	0.787101	129.422	129.425	0.0028	86.0219	66.5616	91.7071	25.1455	9.41442	-8959.32	1.17617	-67.9406	0.60329
411	USV	TRUE	0.883702	129.537	129.55	0.0124	78.0773	70.8781	80.3558	9.47779	3.72662	751.95	1.0486	-76.7012	0.497109
412	USV	TRUE	0.850403	129.753	129.78	0.0268	68.2262	65.453	70.5157	5.06273	1.34892	-178.215	1.01116	-60.8708	0.708268
413	USV	TRUE	0.645575	136.712	136.714	0.002	77.1077	75.2107	77.4907	2.28001	0.84321	-994.962	1.11363	-79.7845	0.552195
414	USV	TRUE	0.658193	136.861	136.864	0.0028	77.9891	77.7516	78.0188	0.267189	0.0891293	67.1507	1.01361	-67.2131	0.667069
415	USV	TRUE	0.635148	137.014	137.017	0.0028	71.9053	70.4877	72.5213	2.03361	0.77003	-765.165	1.04363	-70.967	0.682421
416	USV	TRUE	0.619636	149.683	149.734	0.0512	68.7382	52.306	72.5382	20.2322	4.61183	107.647	2.82982	-90.4129	0.240557
417	USV	TRUE	0.63572	149.836	149.955	0.1184	70.5438	33.2857	96.4463	63.1606	11.8998	-87.6385	10.9298	-91.6469	0.209124
418	USV	TRUE	0.646412	150.347	150.351	0.004	57.4327	57.0393	58.9542	1.91486	0.677449	-476.858	1.07291	-77.7734	0.442377
419	USV	TRUE	0.888823	150.825	150.844	0.0196	80.0818	69.2347	82.2947	13.06	4.87374	-569.416	1.19308	-71.5778	0.672162
420	USV	TRUE	0.80521	150.932	150.938	0.006	72.761	70.4562	73.2385	2.78221	0.945566	308.844	1.19238	-78.1689	0.555983
421	USV	TRUE	0.87235	151.032	151.042	0.0096	68.2634	66.6751	70.4602	3.78502	1.1392	-420.782	1.00624	-66.6124	0.663624
422	USV	TRUE	0.985755	151.179	151.182	0.0028	80.9799	80.3935	81.4326	1.03907	0.390516	395.836	1.00737	-65.8864	0.652656
423	USV	TRUE	0.975317	151.372	151.377	0.0052	71.805	69.3929	73.2004	3.80745	1.37587	-808.989	1.02953	-64.2803	0.78833
424	USV	TRUE	0.813144	151.513	151.515	0.0016	71.9333	70.4371	72.3608	1.92376	0.774388	-935.162	1.43137	-73.1012	0.540248
425	USV	TRUE	0.822437	151.654	151.667	0.0132	75.2654	64.8932	76.5329	11.6397	5.01391	-868.547	1.01358	-72.2622	0.596335
426	USV	TRUE	0.987668	151.761	151.765	0.0044	79.7674	79.3535	80.2804	0.926971	0.309517	-204.637	1.00665	-58.8431	0.840609
427	USV	TRUE	0.823184	151.916	151.928	0.012	70.9951	69.4513	72.2049	2.75353	0.606377	-154.102	1.04408	-62.059	0.655058
428	USV	TRUE	0.822967	152.678	152.688	0.0104	66.9181	64.9965	67.6915	2.69504	0.895381	-120.159	1.15291	-69.7494	0.714564
429	USV	TRUE	0.717378	167.399	167.401	0.0016	82.2073	81.9312	82.3053	0.374065	0.153618	-233.791	1.01068	-78.6136	0.454474
430	USV	TRUE	0.775978	186.084	186.093	0.0088	82.9473	80.954	84.0458	3.09183	0.949269	-345.812	1.00452	-72.2062	0.550238
431	USV	TRUE	0.639061	189.985	189.987	0.0016	69.6012	69.1826	70.5541	1.37157	0.556377	-857.232	1.02519	-70.1206	0.615373
432	USV	TRUE	0.693811	190.213	190.269	0.056	52.4339	47.0011	73.5567	26.5556	6.92199	-212.642	4.79957	-88.0114	0.255397
433	USV	TRUE	0.896737	190.42	190.421	0.0016	64.6633	61.7955	65.3491	3.55362	1.43188	-1792.39	1.44536	-71.4652	0.630904
434	USV	TRUE	0.820392	190.552	190.553	0.0016	73.8929	72.4322	76.4223	3.99002	1.59688	-2493.77	1.00412	-71.0731	0.680718
435	USV	TRUE	0.825618	190.694	190.724	0.0304	55.6387	50.4822	67.7432	17.2609	6.2993	37.6913	1.72921	-71.5968	0.602485
436	USV	TRUE	0.848253	190.778	190.783	0.0052	69.841	68.7092	71.3521	2.64292	0.925982	464.828	1.01494	-73.8365	0.671304
437	USV	TRUE	0.770525	190.887	190.889	0.002	57.5777	53.8059	58.6955	4.88956	1.87934	-2236.12	1.29599	-60.733	0.786256
438	USV	TRUE	0.812099	191.015	191.024	0.0084	68.6944	64.7882	79.5487	14.7605	5.18228	196.782	4.76796	-71.6236	0.492155
439	USV	TRUE	0.934233	191.136	191.139	0.0028	71.8726	70.314	72.0952	1.78126	0.611831	540.74	1.12556	-75.3184	0.524999
440	USV	TRUE	0.840149	191.333	191.345	0.0112	65.1097	64.3979	67.025	2.62709	1.14314	-219.017	1.00639	-76.2381	0.541552
441	USV	TRUE	0.939865	191.777	191.781	0.0044	72.2219	70.5626	73.0578	2.49521	1.05375	-563.207	1.0031	-69.9169	0.693312
442	USV	TRUE	0.989123	191.843	191.944	0.1012	55.5736	55.0025	72.7125	17.71	7.74266	-161.174	1.20351	-70.4496	0.541868
443	USV	TRUE	0.992069	192.094	192.096	0.0016	67.958	65.8472	68.4657	2.61845	1.10084	-1636.53	1.05894	-67.2229	0.737026
444	USV	TRUE	0.959646	192.177	192.179	0.002	78.5865	78.5865	78.5865	2.84217e-14	8.25576e-15	1.86479e-12	1	-62.2349	0.818762
445	USV	TRUE	0.634951	206.904	206.906	0.0016	79.2527	78.9053	79.7782	0.872818	0.347517	-545.511	1.00577	-74.0876	0.610343
446	USV	TRUE	0.863227	206.998	207.004	0.0064	68.711	68.4301	72.0522	3.62208	1.59247	-575.875	1.02384	-75.0171	0.58816
447	USV	TRUE	0.965393	207.118	207.12	0.002	75.1066	73.6683	76.8745	3.20627	1.24989	-1663.57	1.004	-75.9787	0.620542
448	USV	TRUE	0.837834	207.238	207.24	0.0016	75.9616	73.8775	79.1144	5.23691	2.0851	-3273.07	1.00143	-75.3456	0.584113
449	USV	TRUE	0.717387	213.866	213.892	0.026	69.453	69.0964	70.8977	1.80131	0.602887	-61.4577	1.00316	-78.8152	0.514945
450	USV	TRUE	0.801526	214.006	214.02	0.0144	55.6189	51.1816	56.4104	5.22887	2.07267	-357.868	1.00278	-76.6925	0.610773
451	USV	TRUE	0.847809	214.599	214.638	0.0384	76.8473	65.3652	77.0043	11.6391	3.48881	288.957	1.09279	-81.1053	0.410457
452	USV	TRUE	0.68358	214.941	214.966	0.0252	63.8343	63.1107	69.6129	6.50212	2.47117	-242.826	1.04544	-82.4001	0.483642
453	USV	TRUE	0.742099	215.194	215.212	0.018	66.3797	64.4197	67.878	3.45833	1.22383	60.9538	1.35786	-80.3897	0.493079
454	USV	TRUE	0.663837	221.231	221.295	0.0636	56.9737	55.0543	60.3708	5.31644	1.85626	-26.3367	1.07642	-76.7978	0.486418
455	USV	TRUE	0.926802	221.397	221.443	0.0468	65.6604	63.0875	66.9724	3.88487	1.10896	-18.8164	1.08528	-63.8207	0.715653
456	USV	TRUE	0.87033	221.663	221.667	0.004	68.8099	68.1865	69.9826	1.7961	0.641595	-476.858	1.01403	-65.2669	0.739616
457	USV	TRUE	0.700892	221.743	221.744	0.0016	68.7175	68.6462	68.9669	0.320627	0.129065	-155.86	1.04572	-67.2114	0.707806
458	USV	TRUE	0.986903	221.863	221.868	0.0044	70.8212	70.0123	71.6302	1.61798	0.549878	-380.957	1.00302	-61.5086	0.790986
459	USV	TRUE	0.926871	221.969	222.013	0.044	66.2295	57.7254	70.0357	12.3102	4.30511	195.823	1.18739	-63.8486	0.711652
460	USV	TRUE	0.962018	222.088	222.09	0.002	69.8598	69.7752	70.4521	0.676879	0.261574	290.727	1.08263	-67.5902	0.789885
461	USV	TRUE	0.658653	222.163	222.167	0.0036	77.1706	76.2317	77.5009	1.26915	0.435591	306.098	1.11398	-70.9727	0.708211
462	USV	TRUE	0.629907	222.248	222.25	0.0028	78.2706	76.7565	79.9183	3.16174	1.19641	1214.01	1.00975	-78.3872	0.552181
463	USV	TRUE	0.750754	222.779	222.78	0.0016	64.9893	64.3124	65.3099	0.997506	0.403004	623.441	1.0194	-76.4652	0.529939
464	USV	TRUE	0.600071	225.109	225.158	0.0496	72.198	66.1863	79.2192	13.0329	3.11303	12.7843	2.83673	-87.3977	0.278118
465	USV	TRUE	0.687904	225.257	225.391	0.1344	66.9756	38.9505	91.8391	52.8886	9.87121	-89.2445	5.48564	-89.1615	0.226133
466	USV	TRUE	0.632492	225.512	225.517	0.0052	66.9093	62.3114	72.9025	10.5911	2.76348	652.64	2.82801	-76.24	0.487817
467	USV	TRUE	0.800213	225.655	225.696	0.0416	66.757	63.4099	70.7852	7.3753	2.18471	-159.785	1.02787	-73.5153	0.399557
468	USV	TRUE	0.790379	225.842	225.844	0.0016	80.2353	79.7454	81.6158	1.87032	0.768088	-1168.95	1.03658	-76.7156	0.586238
469	USV	TRUE	0.833842	225.94	225.947	0.0068	87.9249	68.5619	88.4051	19.8432	9.3945	2979.65	1.02087	-78.1669	0.450297
470	USV	TRUE	0.835374	226.051	226.056	0.0052	78.4178	77.4731	79.7311	2.258	0.684628	384.736	1.0233	-66.6955	0.704054
471	USV	TRUE	0.668115	226.145	226.148	0.0032	67.3957	67.1349	67.5214	0.386486	0.152955	90.8209	1.01753	-79.3792	0.478892
472	USV	TRUE	0.863564	226.505	226.524	0.0188	74.7539	74.1179	75.9869	1.86907	0.474515	-31.434	1.10274	-73.7597	0.545067
473	USV	TRUE	0.775271	242.903	242.929	0.0256	59.2165	58.8318	68.7453	9.91359	4.16463	-384.745	1.06446	-66.4539	0.596245
474	USV	TRUE	0.677516	243.151	243.182	0.0312	62.6544	60.8663	87.257	26.3907	13.597	-841.826	1.0049	-68.5622	0.552761
475	USV	TRUE	0.694798	243.312	243.317	0.0044	68.0261	67.3334	68.3687	1.03537	0.339481	127.215	1.11005	-60.6492	0.700812
476	USV	TRUE	0.667409	243.395	243.407	0.0116	73.6122	72.05	75.529	3.47903	1.30924	83.0345	1.31612	-67.7421	0.691157
477	USV	TRUE	0.834687	243.675	243.704	0.0296	76.0587	75.4639	80.7349	5.27104	1.54615	137.366	1.01348	-79.8685	0.531412
478	USV	TRUE	0.704591	243.914	243.918	0.0048	82.1737	78.1748	84.6139	6.43905	2.50805	-1300.04	1.42884	-78.6354	0.555302
479	USV	TRUE	0.801186	244.712	244.737	0.0248	69.0538	68.6554	87.8236	19.1681	9.88403	-776.352	1.0037	-78.0533	0.397502
480	USV	TRUE	0.743019	245.031	245.034	0.0028	54.3848	53.2938	61.7548	8.46099	3.06825	-2788.52	1.16326	-75.0165	0.484317
481	USV	TRUE	0.628274	245.086	245.178	0.0928	73.422	50.7851	105.277	54.4917	12.2303	-5.81838	9.5898	-89.3237	0.233045
482	USV	TRUE	0.703738	245.241	245.242	0.0016	69.1056	69.1056	69.1056	1.42109e-14	4.6998e-15	3.08388e-12	1	-78.9547	0.527181
483	USV	TRUE	0.695383	246.246	246.307	0.0616	66.7855	38.1963	80.0262	41.8299	8.4302	168.245	6.77312	-90.7295	0.20637
484	USV	TRUE	0.75503	246.413	246.425	0.012	68.3133	67.6378	68.6615	1.0237	0.288032	-74.778	1.00277	-78.7304	0.483288
485	USV	TRUE	0.692	246.622	246.626	0.004	70.3418	70.3045	70.6764	0.371931	0.155278	-97.4433	1.00316	-75.1623	0.430261
486	USV	TRUE	0.791663	246.936	246.94	0.0044	69.626	69.2435	69.8573	0.613806	0.20529	-121.967	1.05294	-67.7019	0.580875
487	USV	TRUE	0.986262	247.379	247.442	0.0632	69.4591	67.3226	73.4374	6.11482	2.21236	75.9508	1.0266	-73.4683	0.591071
488	USV	TRUE	0.696995	247.653	247.655	0.0016	74.4715	74.3735	74.7475	0.374065	0.153618	-233.791	1.01068	-73.9754	0.58545
489	USV	TRUE	0.677603	247.844	247.897	0.0536	70.9051	70.3558	78.1043	7.74841	2.86568	-141.973	1.00368	-70.523	0.536241
490	USV	TRUE	0.962878	248.043	248.045	0.002	40.4554	39.6627	40.6602	0.997506	0.393399	-488.574	1.0672	-56.99	0.772348
491	USV	TRUE	0.837048	248.266	248.288	0.0216	41.2896	39.8322	64.5224	24.6902	11.8239	1241.69	1.34561	-69.541	0.554834
492	USV	TRUE	0.778086	248.394	248.479	0.0848	69.1419	48.2173	69.2934	21.0761	10.8178	251.719	1.00288	-67.7555	0.551998
493	USV	TRUE	0.755161	248.552	248.554	0.002	64.328	63.5977	65.6817	2.08408	0.885486	-1145.1	1.07616	-81.7847	0.445293
494	USV	TRUE	0.699617	248.99	249.034	0.044	68.0056	66.5165	70.6233	4.10673	1.3362	93.1623	1.02083	-66.3411	0.715322
495	USV	TRUE	0.875768	249.335	249.341	0.006	76.1874	75.8062	76.8848	1.07869	0.444207	-181.4	1.0121	-72.9219	0.541784
496	USV	TRUE	0.660442	249.63	249.656	0.0264	52.7949	52.2431	53.7184	1.47522	0.526198	-40.2493	1.00673	-68.2302	0.413398
497	USV	TRUE	0.620164	249.943	249.949	0.0068	108.063	107.786	108.248	0.461728	0.144739	-2.22361	1.02054	-75.7898	0.544478
498	USV	TRUE	0.786899	250.123	250.158	0.0348	49.8615	48.0683	76.7839	28.7156	11.5517	811.815	1.21433	-73.2843	0.448804
499	USV	TRUE	0.6466	250.559	250.561	0.0016	79.2993	78.7204	79.3884	0.667973	0.276311	-389.651	1.07279	-77.882	0.482997
500	USV	TRUE	0.73866	250.672	250.675	0.0036	106.119	105.644	106.178	0.534378	0.161276	89.0631	1.04189	-75.6226	0.446705
501	USV	TRUE	0.919012	250.727	250.751	0.0232	70.9531	67.482	71.8973	4.41532	1.76562	-170.586	1.01316	-73.8182	0.579974
502	USV	TRUE	0.730493	251.267	251.271	0.004	77.543	73.9961	78.298	4.30187	1.46761	-1089.33	1.01319	-69.4249	0.71994
503	USV	TRUE	0.855912	251.681	251.684	0.0028	93.2482	89.2033	95.022	5.81879	2.1371	-2127.62	1.02085	-72.9591	0.697793
504	USV	TRUE	0.656948	251.834	251.842	0.0084	85.6719	82.8678	86.9276	4.05979	1.28757	-254.696	1.28042	-61.2716	0.80125
505	USV	TRUE	0.859069	251.998	252.003	0.0052	92.9861	92.2253	93.1605	0.935162	0.295876	114.836	1.06055	-70.1539	0.67169
506	USV	TRUE	0.986863	252.136	252.152	0.0156	87.5808	85.3442	92.1352	6.79106	2.1434	359.265	1.04446	-62.6856	0.800107
507	USV	TRUE	0.607229	252.345	252.348	0.0036	74.4733	74.2581	74.5253	0.267189	0.102053	1.03002e-12	1.03048	-65.2313	0.605055
508	USV	TRUE	0.798388	252.616	252.634	0.0176	112.343	110.655	113.064	2.40928	0.911347	-123.205	1.02704	-72.4412	0.396585
509	USV	TRUE	0.724498	253.829	253.833	0.004	79.381	78.1822	80.686	2.50379	0.986473	-627.709	1.00039	-76.2668	0.587801
510	USV	TRUE	0.706302	253.988	253.99	0.0016	86.4475	86.4475	86.4475	5.68434e-14	2.30242e-14	3.61678e-11	1	-74.6002	0.518955
511	USV	TRUE	0.647185	254.561	254.564	0.0032	108.686	108.241	109.154	0.912896	0.300794	-273.683	1.0038	-76.878	0.491727
512	USV	TRUE	0.897999	254.712	254.72	0.008	86.9757	83.4506	87.0286	3.57798	1.3556	450.355	1.08611	-74.7055	0.586913
513	USV	TRUE	0.716889	255.27	255.272	0.0016	68.5013	67.7977	68.6705	0.872818	0.366946	-545.511	1.05325	-72.008	0.512353
514	USV	TRUE	0.63562	255.646	255.648	0.0024	76.8014	73.3799	77.937	4.55706	1.62711	-1419.44	1.58233	-76.1621	0.564301
515	USV	TRUE	0.711753	255.884	255.886	0.0016	80.7705	80.6725	81.0466	0.374065	0.153618	-233.791	1.01068	-71.2131	0.620728
516	USV	TRUE	0.670674	256.291	256.315	0.024	67.4437	46.9939	98.0183	51.0244	22.0882	-1345.7	5.5086	-76.2689	0.504329
517	USV	TRUE	0.972715	256.518	256.519	0.0016	78.0171	77.6698	78.5426	0.872818	0.347517	-545.511	1.00577	-61.6497	0.849214
518	USV	TRUE	0.775082	265.473	265.483	0.01	67.8769	67.6856	68.1154	0.429856	0.157166	-26.541	1.00726	-77.1914	0.535087
519	USV	TRUE	0.732543	265.52	265.687	0.1672	69.5539	62.6119	73.1589	10.547	3.9875	-3.37928	1.0254	-73.7724	0.406333
520	USV	TRUE	0.802486	265.973	265.992	0.0196	92.2616	71.9714	112.299	40.3275	21.7876	2114.03	1.00476	-75.5818	0.432747
521	USV	TRUE	0.814167	266.238	266.242	0.0048	80.3165	80.0945	80.4779	0.383407	0.122607	-25.1216	1.02126	-71.56	0.533818
522	USV	TRUE	0.645844	266.581	266.583	0.0016	71.4592	71.0584	71.6818	0.623441	0.249933	-389.651	1.00816	-77.6668	0.553019
523	USV	TRUE	0.962976	266.862	266.873	0.0112	64.7699	64.7699	64.7699	1.42109e-14	8.83321e-15	-2.83036e-12	1	-57.9825	0.760358
524	USV	TRUE	0.64364	268.208	268.209	0.0016	80.3799	80.2908	80.9588	0.667973	0.276311	-389.651	1.07279	-80.5336	0.468239
525	USV	TRUE	0.84913	268.742	268.744	0.002	73.5613	73.2986	74.4564	1.15782	0.42199	-518.474	1.06719	-73.2875	0.565227
526	USV	TRUE	0.854601	268.957	268.963	0.0068	79.277	77.369	79.5401	2.17114	0.887608	-361.429	1.03034	-74.8751	0.550439
527	USV	TRUE	0.680746	269.039	269.047	0.0084	70.9164	70.2874	71.2949	1.00751	0.308332	-111.606	1.00535	-75.8914	0.54737
528	USV	TRUE	0.73231	269.11	269.113	0.0028	75.8898	74.4352	76.4094	1.97423	0.741256	-729.822	1.04985	-79.8483	0.454612
529	USV	TRUE	0.888745	269.337	269.339	0.0016	80.8995	80.8283	81.1489	0.320627	0.129065	155.86	1.04572	-69.6651	0.63832
530	USV	TRUE	0.844091	269.439	269.441	0.002	68.0934	67.7639	68.4229	0.659067	0.266714	-353.708	1.00734	-67.1445	0.639336
531	USV	TRUE	0.703652	287.238	287.245	0.0068	53.3457	52.1403	59.459	7.31871	2.74224	-1063.58	1.16293	-84.0015	0.463101
532	USV	TRUE	0.952725	287.376	287.431	0.0556	69.0168	51.4336	80.369	28.9354	11.7545	14.0819	1.88656	-73.9315	0.551911
533	USV	TRUE	0.756863	287.575	287.577	0.0024	55.2265	54.5586	56.8965	2.33791	0.867127	-974.127	1.03194	-76.2196	0.519817
534	USV	TRUE	0.772833	287.717	287.723	0.0068	70.2921	67.0541	70.3876	3.33345	1.51147	505.409	1.04216	-78.9202	0.489825
535	USV	TRUE	0.64916	288.019	288.022	0.0028	105.915	104.979	106.16	1.18009	0.439995	-413.507	1.0778	-78.0493	0.497129
536	USV	TRUE	0.814374	291.826	291.85	0.0244	71.3339	67.1961	72.3413	5.14527	1.72327	-188.072	1.01861	-78.0442	0.491729
537	USV	TRUE	0.969004	291.955	291.998	0.0428	81.4343	65.5582	83.6838	18.1257	7.55611	84.6199	1.57591	-77.0815	0.514135
538	USV	TRUE	0.79463	299.597	299.603	0.0064	66.5894	65.4543	86.1089	20.6546	6.25757	-2690.33	1.19291	-71.8883	0.539648
539	USV	TRUE	0.665492	299.684	299.695	0.0112	78.8607	76.7017	84.926	8.22428	3.72326	714.233	1.01648	-80.765	0.445799
540	USV	TRUE	0.693517	300.121	300.123	0.002	86.9911	86.715	87.5968	0.881724	0.315942	-404.601	1.02986	-77.3622	0.460847
541	USV	TRUE	0.637573	306.325	306.411	0.0864	72.5	61.9609	84.761	22.8001	4.64204	-54.9762	3.53541	-89.7311	0.235426
542	USV	TRUE	0.689583	306.635	306.641	0.0056	67.645	67.3992	68.3078	0.908527	0.279944	-112.462	1.02867	-74.4381	0.419664
543	USV	TRUE	0.804381	306.803	306.814	0.0108	66.171	64.8811	70.3197	5.43861	2.38368	-454.239	1.05996	-72.204	0.590479
544	USV	TRUE	0.799009	306.918	306.935	0.0164	65.0177	64.8304	66.0541	1.22375	0.355008	37.5405	1.04461	-65.414	0.655764
545	USV	TRUE	0.69341	307.051	307.053	0.0016	67.7464	65.5465	69.4119	3.86534	1.53301	-2415.84	1.00105	-76.6432	0.610427
546	USV	TRUE	0.800458	307.12	307.178	0.0584	71.5408	63.1263	72.997	9.87073	3.60911	-171.518	1.05087	-78.0834	0.483168
547	USV	TRUE	0.861902	307.271	307.284	0.0132	77.9635	75.3493	78.3181	2.96877	0.974979	177.131	1.21458	-72.8931	0.490879
548	USV	TRUE	0.722741	307.668	307.718	0.0504	101.598	66.2433	101.648	35.4052	18.6048	-704.384	1.00669	-71.4331	0.533812
549	USV	TRUE	0.987962	307.794	307.809	0.0148	78.1498	77.6795	78.5737	0.894193	0.277814	1.59651	1.01814	-68.9159	0.593664
550	USV	TRUE	0.67233	307.883	307.892	0.0092	59.8844	59.5173	61.5931	2.07577	0.546532	166.345	1.04149	-76.2935	0.489202
551	USV	TRUE	0.958949	307.986	307.989	0.0028	79.8428	78.5745	80.0239	1.44938	0.668072	530.247	1.0183	-73.7099	0.63129
552	USV	TRUE	0.635967	308.08	308.133	0.0528	65.3042	60.1147	71.7156	11.6009	5.89976	-218.821	1.00004	-80.2587	0.439075
553	USV	TRUE	0.840759	308.22	308.255	0.0348	76.702	72.915	92.4009	19.4859	6.68927	347.359	1.38523	-77.9617	0.490644
554	USV	TRUE	0.710046	308.286	308.302	0.016	68.2009	66.7625	70.1545	3.39201	1.09141	-219.425	1.00553	-68.9799	0.533925
555	USV	TRUE	0.843907	308.529	308.53	0.0016	66.9717	66.09	69.4566	3.36658	1.38256	-2104.11	1.0224	-67.8411	0.670604
556	USV	TRUE	0.873852	308.659	308.665	0.0056	72.5386	70.574	76.7172	6.14323	2.23392	-1208.6	1.11742	-60.6615	0.793407
557	USV	TRUE	0.849376	308.732	308.734	0.0016	79.652	77.9064	89.5024	11.596	4.69551	6156.48	1.35301	-72.8116	0.639131
558	USV	TRUE	0.67966	308.993	308.996	0.0032	79.776	77.6682	80.3104	2.6422	0.876164	-754.562	1.06041	-67.5916	0.707403
559	USV	TRUE	0.98235	309.093	309.118	0.0244	75.6855	69.3853	78.1654	8.78013	2.91851	-240.482	1.11054	-66.3306	0.717833
560	USV	TRUE	0.771222	309.225	309.254	0.0292	69.4879	69.0919	75.0814	5.98949	2.34773	-197.575	1.04105	-62.8009	0.714418
561	USV	TRUE	0.758146	309.389	309.393	0.0044	78.6328	75.7977	79.7313	3.93362	1.45182	973.414	1.075	-72.3919	0.636082
562	USV	TRUE	0.811167	309.539	309.558	0.0196	77.1325	72.5755	80.6209	8.04536	2.49422	-417.672	1.02762	-61.1263	0.792868
563	USV	TRUE	0.904067	309.659	309.669	0.0104	78.5906	75.0636	79.9716	4.90794	1.38572	-320.138	1.12137	-63.3892	0.787675
564	USV	TRUE	0.779035	310.99	311.02	0.0296	88.3662	87.9197	96.1635	8.24381	3.6102	288.693	1.02203	-81.2338	0.475892
565	USV	TRUE	0.625737	311.36	311.363	0.0024	81.058	79.3138	81.5256	2.21173	0.782018	-584.476	1.59059	-70.3419	0.595459
566	USV	TRUE	0.805507	311.447	311.453	0.0056	73.1681	70.845	73.8212	2.97619	0.86678	365.728	1.21084	-74.47	0.597688
567	USV	TRUE	0.912175	311.726	311.727	0.0016	65.9541	65.8561	66.2302	0.374065	0.153618	-233.791	1.01068	-68.8562	0.521353
568	USV	TRUE	0.985562	311.878	311.88	0.0028	74.0594	70.8976	75.618	4.72034	1.77027	-1770.66	1.02627	-69.5941	0.665383
569	USV	TRUE	0.896522	312.007	312.01	0.0028	73.4416	73.4193	74.5103	1.09102	0.401314	-339.288	1.1031	-66.9054	0.706869
570	USV	TRUE	0.851015	312.15	312.244	0.094	65.8089	43.9166	78.3295	34.413	13.5254	-75.8599	1.26673	-70.0459	0.454645
571	USV	TRUE	0.618708	312.536	312.559	0.0224	49.0297	47.4656	49.3899	1.9243	0.615186	-66.6937	1.00385	-77.5229	0.45332
572	USV	TRUE	0.727807	312.804	312.816	0.012	51.716	51.3045	53.5532	2.24866	1.05351	-187.54	1.00102	-78.1181	0.408853
573	USV	TRUE	0.693227	313.194	313.196	0.0024	73.5386	72.6702	74.8746	2.20431	0.799572	-918.463	1.0073	-71.5184	0.614202
574	USV	TRUE	0.729599	313.265	313.395	0.1296	92.2013	44.1221	107.253	63.1309	21.7091	-151.24	6.55281	-85.9625	0.233486
575	USV	TRUE	0.755521	313.556	313.568	0.012	99.6102	99.3886	100.978	1.58945	0.489166	127.487	1.00413	-77.7432	0.450497
576	USV	TRUE	0.618734	313.9	314.003	0.1024	104.119	89.7055	110.591	20.8853	4.87022	-129.295	2.52725	-89.8181	0.212868
577	USV	TRUE	0.634435	314.144	314.192	0.048	85.6414	75.2433	94.4735	19.2302	4.26672	-70.7311	6.01692	-95.1144	0.19249
578	USV	TRUE	0.779391	314.549	314.551	0.0016	99.4329	98.0613	100.092	2.03064	0.827256	-857.232	1.70834	-77.611	0.540178
579	USV	TRUE	0.632049	314.701	314.724	0.0236	107.212	98.5657	107.39	8.82477	3.4712	-336.112	1.08396	-76.3685	0.488091
580	USV	TRUE	0.602731	314.856	314.862	0.006	107.3	103.879	110.633	6.75395	1.5892	-780.229	1.12253	-78.8667	0.5478
581	USV	TRUE	0.88709	315.17	315.171	0.0016	67.9627	66.6802	68.2032	1.52298	0.642088	-935.162	1.09744	-72.9041	0.584853
582	USV	TRUE	0.893157	315.299	315.419	0.12	92.8886	90.4283	102.641	12.2131	4.95714	-104.801	1.02395	-69.9416	0.485701
583	USV	TRUE	0.81554	315.537	315.553	0.016	110.209	109.437	115.974	6.53608	2.41287	-394.168	1.08338	-77.3003	0.538128
584	USV	TRUE	0.84994	315.63	315.648	0.018	108.124	101.464	110.787	9.32276	3.53029	-494.944	1.01097	-69.5058	0.531699
585	USV	TRUE	0.786121	315.996	315.998	0.002	67.7957	67.5062	68.1119	0.605629	0.218335	-290.727	1.00254	-69.2881	0.588853
586	USV	TRUE	0.747997	316.158	316.201	0.0428	49.1561	47.0198	49.495	2.4752	1.05393	-50.2699	1.00442	-69.5512	0.576786
587	USV	TRUE	0.668106	316.314	316.441	0.1264	50.5106	29.5511	87.2046	57.6535	11.2866	19.2514	8.90998	-80.1874	0.246033
588	USV	TRUE	0.860054	317.213	317.215	0.0024	69.8521	68.7833	72.4572	3.67385	1.36074	-1530.77	1.02363	-63.5344	0.802868
589	USV	TRUE	0.712744	317.364	317.373	0.0096	80.3411	78.3691	80.6899	2.32083	0.83054	-255.092	1.01138	-62.2134	0.596181
590	USV	TRUE	0.960321	317.716	317.718	0.002	70.7566	70.2801	72.1683	1.88814	0.746716	-956.156	1.05201	-65.7078	0.675464
591	USV	TRUE	0.954323	319.402	319.457	0.0552	67.1911	64.6917	68.7388	4.04715	1.55655	-52.1388	1.04052	-70.7108	0.692752
592	USV	TRUE	0.818152	319.525	319.529	0.004	69.5489	68.9625	69.5785	0.616019	0.200377	103.988	1.04232	-65.8086	0.605548
593	USV	TRUE	0.828489	319.799	319.812	0.0128	73.8132	66.7688	74.0785	7.30966	3.43755	-568.848	1.02231	-69.699	0.556048
594	USV	TRUE	0.950418	319.942	319.971	0.0288	104.665	65.8874	105.918	40.0308	19.6811	-1615.33	1.08308	-66.4363	0.589694
595	USV	TRUE	0.711775	320.103	320.106	0.0036	70.6124	69.7416	76.1678	6.42625	2.61123	-1855.56	1.024	-70.4759	0.698713
596	USV	TRUE	0.742936	320.169	320.177	0.0076	79.3296	69.0042	80.0505	11.0463	4.98532	1638.81	1.09414	-80.1722	0.440111
597	USV	TRUE	0.627082	320.255	320.28	0.0248	59.821	56.9935	67.7998	10.8063	4.42819	-383.079	1.02252	-76.8911	0.405375
598	USV	TRUE	0.906752	320.388	320.433	0.0448	75.1842	67.231	82.5584	15.3275	4.74523	-154.992	1.23004	-72.5061	0.577689
599	USV	TRUE	0.654012	320.605	320.607	0.0016	71.4247	70.5964	71.7186	1.12219	0.460853	-701.372	1.03705	-76.8454	0.501087
600	USV	TRUE	0.642323	320.799	320.801	0.002	73.2865	72.4627	77.1474	4.68472	1.85574	2295.92	1.06631	-65.5421	0.709614
601	USV	TRUE	0.82615	320.987	320.99	0.0028	72.8805	69.4219	74.6024	5.1805	1.81977	-1821.9	1.00995	-68.2986	0.727592
602	USV	TRUE	0.952657	321.103	321.11	0.0072	73.7437	71.2821	75.1758	3.89371	1.62775	-536.89	1.01855	-66.1559	0.72399
603	USV	TRUE	0.919494	321.576	321.611	0.0348	98.7771	93.3512	99.2521	5.90092	1.52181	148.193	1.02321	-75.4189	0.541943
604	USV	TRUE	0.847826	321.713	321.765	0.052	69.2732	48.9022	77.0747	28.1725	8.31817	405.272	1.30173	-71.163	0.588483
605	USV	TRUE	0.894512	321.996	321.999	0.0028	68.338	67.4994	69.8447	2.34533	0.87175	-876.494	1.02416	-57.102	0.789843
606	USV	TRUE	0.961788	322.262	322.271	0.0084	70.0633	69.4458	73.7493	4.30345	1.72574	-537.908	1.00828	-70.1592	0.584269
607	USV	TRUE	0.977291	322.411	322.415	0.0036	73.2854	72.9218	73.7901	0.868365	0.289398	237.951	1.00194	-68.0857	0.728203
608	USV	TRUE	0.785813	322.51	322.577	0.0676	73.0392	71.629	85.3004	13.6714	5.44328	-193.106	1.0496	-76.1484	0.406834
609	USV	TRUE	0.641283	322.822	322.893	0.0716	69.3376	68.3177	74.3373	6.01957	1.97747	-79.5666	1.00246	-71.0772	0.402771
610	USV	TRUE	0.752476	323.256	323.262	0.0064	77.7787	70.9279	78.9217	7.99375	2.36555	-1065.86	1.09561	-64.1659	0.641451
611	USV	TRUE	0.749542	323.379	323.384	0.0052	77.6399	76.7911	91.3342	14.543	4.89931	-2847.46	1.07701	-66.9796	0.731041
612	USV	TRUE	0.911812	323.525	323.564	0.0388	71.8186	68.7219	73.3159	4.59409	1.34313	-73.6483	1.03588	-64.9113	0.597391
613	USV	TRUE	0.83831	323.696	323.706	0.0108	76.308	68.478	77.8395	9.36153	3.05716	-865.035	1.09505	-66.47	0.713924
614	USV	TRUE	0.995402	323.887	323.89	0.0024	72.9947	72.5791	74.7315	2.15236	0.818164	-890.631	1.07452	-61.6667	0.849088
615	USV	TRUE	0.875418	324.041	324.116	0.0752	76.3469	65.6927	77.7162	12.0235	4.48229	-171.882	1.03183	-62.0105	0.707286
616	USV	TRUE	0.74918	324.245	324.254	0.0084	68.1438	67.9583	68.9825	1.02423	0.345106	123.901	1.00922	-60.0127	0.771505
617	USV	TRUE	0.811734	324.725	324.739	0.0136	66.4115	64.8947	67.3993	2.50456	0.880988	-123.163	1.0654	-74.4722	0.541248
618	USV	TRUE	0.921291	324.885	324.89	0.0044	68.7377	67.9427	71.6922	3.74954	1.70991	-1002.12	1.07041	-68.1235	0.691675
619	USV	TRUE	0.822308	325.12	325.122	0.0016	68.4647	68.3667	68.6963	0.329533	0.134335	-77.9302	1.10407	-76.6507	0.606538
620	USV	TRUE	0.896393	325.232	325.235	0.0024	68.4586	67.9242	68.5773	0.653129	0.237269	-222.658	1.06785	-61.875	0.717622
621	USV	TRUE	0.866536	325.351	325.437	0.0868	75.4334	75.0029	82.7068	7.70393	2.22719	-86.7267	1.00045	-57.162	0.694356
622	USV	TRUE	0.918235	325.656	325.671	0.0156	67.6702	65.5401	72.0956	6.55552	1.32407	-359.647	1.02036	-57.2302	0.84134
623	USV	TRUE	0.943501	325.854	325.858	0.004	71.4489	69.3114	72.577	3.26565	1.34762	-958.271	1.20779	-63.4674	0.719384
624	USV	TRUE	0.744803	325.997	326.003	0.0056	73.0259	72.9488	76.829	3.88018	1.84811	-725.922	1.0463	-66.3958	0.599082
625	USV	TRUE	0.666183	326.141	326.152	0.0112	71.3659	71.3426	72.25	0.907376	0.339576	-64.7471	1.01254	-67.164	0.575019
626	USV	TRUE	0.931826	326.406	326.454	0.0476	75.7006	71.1064	78.7685	7.66213	3.04834	-112.849	1.09906	-67.6317	0.607602
627	USV	TRUE	0.863203	326.595	326.6	0.0052	78.5648	76.8874	83.0472	6.15973	1.9038	-1223.07	1.01903	-73.7173	0.550013
628	USV	TRUE	0.841471	326.698	326.7	0.0016	87.5451	87.269	87.6431	0.374065	0.153618	233.791	1.01068	-71.1469	0.584373
629	USV	TRUE	0.638618	327.075	327.077	0.0016	71.7442	71.6462	72.0203	0.374065	0.153618	-233.791	1.01068	-78.3451	0.512746
630	USV	TRUE	0.963394	327.275	327.341	0.066	78.0402	70.4205	80.6611	10.2406	4.51191	-153.122	1.00856	-70.5763	0.635816
631	USV	TRUE	0.915511	327.449	327.454	0.0052	78.7503	73.6069	79.3515	5.74457	1.78434	-878.315	1.20144	-66.6317	0.732325
632	USV	TRUE	0.736938	327.753	327.757	0.004	77.6597	76.2644	78.1347	1.87032	0.690329	-501.654	1.04242	-61	0.787875
633	USV	TRUE	0.945186	328.084	328.268	0.1836	81.1742	69.2129	82.876	13.6631	4.24443	-54.3206	1.03615	-66.2093	0.582682
634	USV	TRUE	0.978409	328.085	328.097	0.012	80.4942	79.8559	80.8356	0.979694	0.325134	-49.9633	1.03236	-64.6393	0.781244
635	USV	TRUE	0.953318	328.447	328.46	0.0132	80.7851	79.5074	81.0826	1.57521	0.425102	-98.5735	1.02489	-68.3134	0.657109
636	USV	TRUE	0.818589	328.592	328.609	0.0164	72.3396	71.068	73.6112	2.54312	1.36511	159.576	1.00068	-72.6339	0.577384
637	USV	TRUE	0.747959	329.207	329.343	0.136	71.8276	30.8883	93.2324	62.3441	10.5201	-42.6384	6.98983	-88.5424	0.207279
638	USV	TRUE	0.65379	329.552	329.554	0.0016	65.9541	65.8561	66.2302	0.374065	0.153618	-233.791	1.01068	-68.6086	0.598947
639	USV	TRUE	0.761662	330.183	330.184	0.0016	73.2435	72.6112	75.479	2.86783	1.19399	1792.39	1.04223	-77.3629	0.537263
640	USV	TRUE	0.841925	330.418	330.42	0.002	69.5808	68.0801	69.9594	1.87923	0.718787	-821.289	1.25268	-75.3094	0.561993
641	USV	TRUE	0.853229	330.538	330.547	0.0092	71.5245	69.0379	72.5243	3.48644	1.40541	-432.132	1.06685	-63.1568	0.776769
642	USV	TRUE	0.9822	330.675	330.693	0.0184	73.2174	70.0757	73.5406	3.46485	1.69264	-185.913	1.00165	-71.2144	0.69333
643	USV	TRUE	0.709418	331.565	331.588	0.0228	81.8039	79.2314	82.9975	3.76606	1.02841	-8.24716	1.13804	-82.0647	0.458958
644	USV	TRUE	0.600861	331.68	331.682	0.002	81.1698	81.1698	81.1698	0	2.97241e-15	-8.26679e-14	1	-75.4899	0.499255
645	USV	TRUE	0.616933	350.211	350.259	0.048	60.6526	48.7479	67.6292	18.8814	3.96096	57.133	6.20703	-97.8149	0.161608
646	USV	TRUE	0.608695	350.246	350.3	0.0544	62.4801	51.0355	69.2934	18.2579	3.89608	-8.35377	6.02411	-97.2344	0.15877
647	USV	TRUE	0.606401	352.396	352.403	0.0068	67.0632	66.7429	67.0961	0.353205	0.123777	-18.5496	1.01287	-79.5945	0.447131
648	USV	TRUE	0.815674	352.901	353.028	0.1268	68.8183	60.8171	69.6348	8.81766	3.4201	-64.0093	1.00602	-68.7657	0.544231
649	USV	TRUE	0.722572	353.298	353.301	0.0032	69.2247	68.8907	69.5587	0.667973	0.256298	-231.935	1.00479	-70.0278	0.489068
650	USV	TRUE	0.827349	353.299	353.301	0.002	69.5211	69.3474	69.6948	0.347346	0.151643	-197.847	1.00936	-69.789	0.694637
651	USV	TRUE	0.923749	353.467	353.559	0.0916	69.6774	50.9949	83.8107	32.8158	10.5434	6.31368	1.61517	-76.3671	0.44058
652	USV	TRUE	0.718485	383.58	383.703	0.1232	64.9163	33.774	100.616	66.8418	14.2366	79.1718	15.0277	-89.7088	0.180035
653	USV	TRUE	0.756296	389.804	389.876	0.072	62.2224	53.0803	67.4331	14.3528	3.56552	-164.519	1.09385	-70.1064	0.592427
654	USV	TRUE	0.913377	389.976	389.979	0.0036	68.5871	66.9245	70.0121	3.08752	1.20095	979.919	1.03152	-70.8487	0.654421
655	USV	TRUE	0.767054	390.269	390.274	0.0048	77.201	76.1935	77.6058	1.41233	0.501096	152.507	1.1624	-77.3324	0.422739
656	USV	TRUE	0.701845	390.546	390.552	0.0064	69.963	69.7106	70.0966	0.38594	0.147543	-47.4785	1.01983	-75.9634	0.494052
657	USV	TRUE	0.84673	390.658	390.66	0.002	55.5857	54.517	56.0221	1.50517	0.5573	-716.321	1.03335	-78.9303	0.579817
658	USV	TRUE	0.691311	390.736	390.738	0.0016	71.7181	71.6201	71.9942	0.374065	0.153618	233.791	1.01068	-72.4987	0.63152
659	USV	TRUE	0.797972	390.868	390.87	0.002	87.699	87.2225	89.4224	2.19986	0.850758	-1019.14	1.21019	-74.1697	0.599199
660	USV	TRUE	0.797415	414.669	414.67	0.0016	72.0371	66.5686	74.2993	7.73067	3.14646	-4831.67	1.00401	-82.3585	0.434359
661	USV	TRUE	0.802186	444.708	444.717	0.0092	64.8571	64.602	66.0813	1.47936	0.540003	-180.511	1.02455	-68.4691	0.484474
662	USV	TRUE	0.767428	444.871	444.873	0.002	65.3525	65.3525	65.3525	2.84217e-14	5.72858e-15	2.2813e-13	1	-74.7138	0.527508
663	USV	TRUE	0.711996	445.076	445.209	0.1328	64.2114	40.8027	85.453	44.6503	7.09697	11.2529	3.88211	-84.0858	0.251482
664	USV	TRUE	0.650609	445.674	445.711	0.0376	76.2141	69.2768	77.1856	7.90876	2.97443	-194.207	1.02012	-78.2151	0.407509
665	USV	TRUE	0.72011	445.925	445.927	0.0024	66.4746	66.0738	66.675	0.601176	0.22042	-250.49	1.00609	-71.6742	0.482569
666	USV	TRUE	0.797635	446.252	446.254	0.0024	76.6932	76.5522	77.2944	0.742192	0.281838	-306.154	1.03007	-74.973	0.440478
667	USV	TRUE	0.866006	446.66	446.663	0.0032	63.2636	63.0737	63.4068	0.333182	0.12463	38.8999	1.04212	-69.9241	0.521062
668	USV	TRUE	0.691969	447.718	447.73	0.0128	66.5988	65.8278	66.8076	0.979857	0.416399	68.9313	1.00677	-62.9354	0.61751
669	USV	TRUE	0.660711	447.902	447.904	0.002	75.2233	72.7919	77.6547	4.86284	2.123	-2769.86	1.01958	-74.9298	0.539947
670	USV	TRUE	0.807968	448.204	448.207	0.0028	80.4632	77.9266	80.8254	2.89877	1.33614	-1060.49	1.02283	-74.6386	0.63266
671	USV	TRUE	0.650974	448.398	448.4	0.002	70.364	69.7762	72.0206	2.24439	0.888972	-1103.11	1.17959	-72.4048	0.617594
672	USV	TRUE	0.625307	448.69	448.708	0.0184	71.3954	71.2434	78.8677	7.62438	3.88792	-417.356	1.00473	-72.5702	0.583288
673	USV	TRUE	0.836775	448.798	448.8	0.0016	72.2614	72.2614	72.2614	0	4.6998e-15	5.61883e-12	1	-74.2431	0.611439
674	USV	TRUE	0.898187	448.887	448.892	0.0052	73.0817	72.0463	73.2784	1.23204	0.397511	-191.665	1.06285	-68.2957	0.725922
675	USV	TRUE	0.644038	450.516	450.519	0.0032	56.934	54.4031	58.6707	4.2676	1.71792	-1532.32	1.06618	-69.6576	0.599631
676	USV	TRUE	0.849243	450.724	450.728	0.004	70.5984	65.8632	73.8344	7.97114	1.99893	-1206.91	1.32641	-69.4338	0.647883
677	USV	TRUE	0.874784	450.843	450.85	0.0072	82.6437	81.6699	83.8015	2.13166	0.633261	-269.784	1.01152	-67.7939	0.726007
678	USV	TRUE	0.627806	450.935	450.936	0.0016	71.2503	70.1281	71.4373	1.30923	0.530841	-701.372	1.21969	-74.5431	0.65038
679	USV	TRUE	0.836368	451.031	451.037	0.0052	67.3558	65.2286	67.5753	2.34676	0.987929	-485.562	1.02488	-72.9678	0.640107
680	USV	TRUE	0.792386	451.112	451.114	0.0016	69.508	69.508	69.508	1.42109e-14	4.25955e-15	5.51399e-12	1	-73.0879	0.489596
681	USV	TRUE	0.801039	451.411	451.429	0.0172	74.8937	71.7853	82.5858	10.8004	3.01946	-473.358	1.06487	-73.847	0.548751
682	USV	TRUE	0.617497	451.771	451.774	0.0028	75.7403	75.4731	76.1411	0.667973	0.246149	249.165	1.00352	-69.3986	0.635896
683	USV	TRUE	0.792377	452.079	452.081	0.0016	86.3883	86.1656	86.789	0.623441	0.249933	-389.651	1.00816	-74.7702	0.623579
684	USV	TRUE	0.603835	461.427	461.518	0.0912	60.7513	47.2137	81.3694	34.1557	7.08356	77.4875	4.84388	-90.7316	0.221014
685	USV	TRUE	0.774027	461.555	461.671	0.1168	71.7678	37.3153	102.175	64.8602	11.924	-73.7678	7.83596	-88.3676	0.234717
686	USV	TRUE	0.830451	461.724	461.734	0.01	81.9085	81.5991	83.4244	1.82536	0.917327	177.37	1.00381	-75.059	0.575688
687	USV	TRUE	0.804548	462.346	462.354	0.008	61.0645	57.3693	62.1062	4.73687	1.53683	-554.58	1.09516	-75.0415	0.587127
688	USV	TRUE	0.677949	462.599	462.607	0.008	73.9091	72.8329	74.1614	1.32852	0.435045	65.0623	1.08762	-72.5711	0.60758
689	USV	TRUE	0.703416	495.52	495.541	0.0208	75.8018	61.7773	87.9576	26.1804	13.2178	-1302.82	1.02181	-74.6024	0.480538
690	USV	TRUE	0.727824	495.652	495.69	0.038	75.5581	69.6283	109.353	39.7247	17.3509	-953.652	1.0629	-80.6691	0.410837
691	USV	TRUE	0.667457	495.813	495.815	0.0016	66.3632	65.4992	68.1177	2.61845	1.05578	-1636.53	1.01272	-77.894	0.504364
692	USV	TRUE	0.883003	495.935	495.937	0.002	65.7721	63.9285	66.0838	2.15533	0.814845	-848.008	1.29521	-74.4296	0.593595
693	USV	TRUE	0.689078	498.872	498.957	0.0848	82.3424	53.2633	101.684	48.4206	9.25931	-47.3545	6.03397	-91.1301	0.226828
694	USV	TRUE	0.783467	518.974	518.977	0.0028	67.1458	65.9431	67.4271	1.48393	0.604874	-532.087	1.02216	-74.6992	0.578536
695	USV	TRUE	0.799326	520.873	520.973	0.1	61.4637	53.0671	76.2049	23.1378	7.80368	153.233	1.06555	-74.1846	0.389647
696	USV	TRUE	0.727993	521.08	521.09	0.0104	80.099	79.6025	82.8356	3.23301	1.12079	-323.003	1.01122	-76.3232	0.41217
697	USV	TRUE	0.768044	521.182	521.295	0.1128	63.5457	62.1328	67.1707	5.03785	1.98993	19.9184	1.02911	-73.6149	0.465319
698	USV	TRUE	0.939234	521.379	521.413	0.034	62.7118	57.0915	77.8103	20.7188	6.18963	457.56	1.30295	-67.7272	0.600613
699	USV	TRUE	0.77068	521.575	521.693	0.118	71.1732	57.8237	75.0983	17.2746	4.26914	-8.26718	1.15151	-68.5245	0.44926
700	USV	TRUE	0.72108	531.477	531.554	0.0768	80.2843	57.1576	93.6586	36.501	8.95613	-85.8893	8.81401	-94.4067	0.177074
						0.0198337
