# Supplementary material for: Bazedoxifene reverses sexually dimorphic autistic-like abnormalities in biallelic MDGA1-mutant mice
Source: EMBO Mol Med. 2026 Mar 20;18(4):1358–98. doi: 10.1038/s44321-026-00402-y (PMC13084050; doi:10.1038/s44321-026-00402-y)
Supplement: Supplementary file 20 — Source data Fig. 7 [file 44321_2026_402_MOESM20_ESM.zip › Panel I and J/Batch3/Mdga1-KI_BZ_notag1.xlsx]

## Sheet: Sheet1
ID	Label	Accepted	Score	Begin Time (s)	End Time (s)	Call Length (s)	Principal Frequency (kHz)	Low Freq (kHz)	High Freq (kHz)	Delta Freq (kHz)	Frequency Standard Deviation (kHz)	Slope (kHz/s)	Sinuosity	Mean Power (dB/Hz)	Tonality
1	USV	TRUE	0.650712	0.636804	0.666404	0.0296	73.1878	69.6762	73.2896	3.61337	1.74039	-125.234	1.00309	-80.3946	0.395812
2	USV	TRUE	0.701276	0.713204	0.718004	0.0048	64.5502	64.2301	64.9001	0.670077	0.274251	-127.359	1.00925	-80.4312	0.439534
3	USV	TRUE	0.652613	0.814804	0.906004	0.0912	71.4081	53.0017	87.3355	34.3338	6.64141	-22.9388	6.28777	-93.2377	0.206749
4	USV	TRUE	0.86289	1.24461	1.25461	0.01	63.0892	62.4511	64.3727	1.92165	0.608427	-173.675	1.00468	-70.8897	0.534997
5	USV	TRUE	0.823417	1.39301	1.40341	0.0104	76.7863	76.3571	79.7868	3.42964	1.29106	-337.487	1.00821	-74.7396	0.581796
6	USV	TRUE	0.734467	1.49941	1.56621	0.0668	79.4097	64.9502	91.2533	26.3031	7.41304	-209.236	1.35348	-77.961	0.447256
7	USV	TRUE	0.951544	1.66141	1.72781	0.0664	68.0939	63.3328	81.3311	17.9983	5.76114	-169.944	1.11488	-74.8533	0.538455
8	USV	TRUE	0.730475	1.77741	1.89421	0.1168	70.5269	33.7439	107.34	73.5958	14.7081	-16.9078	14.3853	-91.3544	0.200932
9	USV	TRUE	0.609006	2.61281	2.61441	0.0016	77.986	77.7099	78.084	0.374065	0.153618	233.791	1.01068	-73.2957	0.578439
10	USV	TRUE	0.891277	2.75041	2.75241	0.002	69.6146	68.3143	70.9149	2.60064	1.03204	-1372.84	1.00608	-71.9436	0.651093
11	USV	TRUE	0.759097	2.92641	2.93001	0.0036	60.879	59.6024	61.9106	2.30822	0.775473	-639.185	1.00184	-62.4801	0.738602
12	USV	TRUE	0.770528	3.07182	3.09742	0.0256	73.1129	66.2417	74.7413	8.49953	3.77931	-310.041	1.00752	-69.2462	0.700253
13	USV	TRUE	0.914785	3.19982	3.26502	0.0652	83.5739	63.4627	85.7938	22.3311	10.7235	209.276	1.31894	-70.0299	0.58817
14	USV	TRUE	0.775794	3.34942	3.37102	0.0216	79.7567	75.7089	107.419	31.7101	14.9547	-1571.47	1.08212	-75.2917	0.479542
15	USV	TRUE	0.654761	3.44662	3.44982	0.0032	82.1743	80.7567	82.8571	2.1004	0.834405	-732.915	1.08837	-77.8658	0.497869
16	USV	TRUE	0.921891	3.54742	3.54942	0.002	79.9594	79.3359	81.5625	2.22658	0.939605	1123.64	1.00895	-74.3	0.631328
17	USV	TRUE	0.819458	3.79382	3.80982	0.016	77.7709	77.6984	82.4119	4.71352	2.48749	-301.209	1.0375	-74.0638	0.569685
18	USV	TRUE	0.817108	3.92622	4.06542	0.1392	67.0817	64.8821	73.136	8.25382	2.34553	-14.094	1.0323	-65.7473	0.699307
19	USV	TRUE	0.71843	4.17202	4.17882	0.0068	81.8935	78.7763	86.1017	7.32544	2.00935	-924.332	1.04024	-72.6552	0.546426
20	USV	TRUE	0.884499	4.29322	4.33962	0.0464	67.7852	67.1004	82.8294	15.7291	7.31105	-354.036	1.02429	-72.2366	0.594506
21	USV	TRUE	0.946621	4.53442	4.54082	0.0064	65.9016	65.0926	66.0574	0.96485	0.32102	105.098	1.07168	-62.6235	0.666025
22	USV	TRUE	0.952874	4.64202	4.69442	0.0524	65.844	64.536	69.1418	4.60582	1.6469	56.5482	1.02217	-71.1995	0.485275
23	USV	TRUE	0.621889	5.01983	5.04543	0.0256	104.754	88.2862	105.141	16.8545	6.24914	666.075	1.0389	-80.0781	0.464561
24	USV	TRUE	0.815987	5.19463	5.31903	0.1244	77.585	73.4861	83.0007	9.51465	3.2619	53.6234	1.06344	-70.2301	0.595092
25	USV	TRUE	0.865473	5.31023	5.31943	0.0092	78.0516	73.075	82.0504	8.97542	3.77672	930.877	1.00855	-74.2594	0.593606
26	USV	TRUE	0.649994	5.56183	5.56423	0.0024	57.47	56.8688	58.0711	1.20235	0.432896	-500.98	1	-70.2987	0.598533
27	USV	TRUE	0.893073	5.72063	5.77663	0.056	62.7608	58.2687	68.884	10.6153	3.05339	-145.494	1.0208	-74.2247	0.529559
28	USV	TRUE	0.847309	5.96503	5.96983	0.0048	54.7805	54.543	55.1961	0.653129	0.216943	110.819	1.02911	-69.1835	0.613026
29	USV	TRUE	0.894743	6.12883	6.13083	0.002	65.4605	64.1424	68.0968	3.9544	1.62866	-2122.25	1.03774	-71.163	0.610437
30	USV	TRUE	0.92536	6.25883	6.26243	0.0036	69.0876	68.0115	70.2974	2.28595	0.891558	-727.123	1.02846	-60.4082	0.807535
31	USV	TRUE	0.932427	6.37363	6.37923	0.0056	79.8891	79.5898	79.9282	0.338443	0.160108	-69.2973	1.00099	-69.6026	0.717923
32	USV	TRUE	0.91622	6.54083	6.55883	0.018	66.0633	64.9183	66.4627	1.5444	0.659166	70.5363	1.01484	-57.6257	0.757829
33	USV	TRUE	0.730013	6.76603	6.83123	0.0652	63.4421	53.5026	68.3621	14.8595	4.07629	-161.703	1.04431	-63.2732	0.693722
34	USV	TRUE	0.917068	6.92723	6.95723	0.03	92.3484	87.6673	96.0908	8.42348	3.04213	-207.5	1.1514	-76.6208	0.527981
35	USV	TRUE	0.788227	7.39304	7.43464	0.0416	81.6636	71.3769	90.9707	19.5939	4.55074	86.9277	5.89405	-94.764	0.201681
36	USV	TRUE	0.757686	7.43444	7.91944	0.485	76.2371	51.5925	103.556	51.9632	11.6662	-9.78044	11.3856	-91.3845	0.202586
37	USV	TRUE	0.72416	7.92104	8.12384	0.2028	63.6597	46.0771	96.7095	50.6323	11.4681	-74.0028	7.0237	-87.8174	0.234125
38	USV	TRUE	0.655449	8.33204	8.35324	0.0212	98.7703	97.887	106.963	9.07626	3.79544	410.17	1.00917	-85.4775	0.412721
39	USV	TRUE	0.852975	8.41944	8.97944	0.56	75.7601	49.3051	106.221	56.9164	10.42	-10.2583	16.3728	-89.5577	0.224232
40	USV	TRUE	0.836492	9.03204	9.03364	0.0016	67.4606	66.7392	68.3601	1.62095	0.642088	-1013.09	1.00178	-65.2812	0.704938
41	USV	TRUE	0.884643	9.11425	9.11745	0.0032	81.3567	80.325	82.1286	1.80353	0.642537	-584.476	1.00433	-78.1364	0.504356
42	USV	TRUE	0.843181	9.20465	9.21225	0.0076	75.9982	71.5451	77.6236	6.07855	2.10934	-840.714	1.13861	-68.0088	0.723855
43	USV	TRUE	0.884561	9.41825	9.47505	0.0568	70.8215	60.2467	74.4333	14.1866	4.93246	-204.544	1.07153	-72.6602	0.644806
44	USV	TRUE	0.829938	9.55785	9.56225	0.0044	70.263	70.0255	70.9606	0.935162	0.249608	-140.913	1.0448	-64.0642	0.768655
45	USV	TRUE	0.84502	9.73865	9.74585	0.0072	65.26	63.613	65.8788	2.26583	0.99052	-318.506	1.00259	-73.8268	0.666111
46	USV	TRUE	0.765089	10.0114	10.0574	0.046	72.2377	70.9851	72.9434	1.95832	0.570437	-13.1761	1.01518	-81.2234	0.404554
47	USV	TRUE	0.728249	10.1289	10.1669	0.038	83.9866	82.0911	93.2062	11.1151	4.55204	-18.6935	1.23523	-82.4052	0.412105
48	USV	TRUE	0.648577	10.4305	10.4329	0.0024	83.9996	81.3277	87.7403	6.41254	2.31944	-2671.89	1.00137	-79.4322	0.465145
49	USV	TRUE	0.756547	10.5589	10.5633	0.0044	77.0928	73.2792	77.2637	3.98444	1.44459	-933.48	1.06541	-77.8513	0.537464
50	USV	TRUE	0.932181	10.6525	10.6981	0.0456	68.323	66.0742	69.0218	2.94766	0.954486	-40.2166	1.02075	-69.4794	0.597028
51	USV	TRUE	0.895604	10.7901	10.8005	0.0104	79.8787	79.8622	81.1713	1.30908	0.576123	133.361	1.00401	-75.8368	0.524951
52	USV	TRUE	0.845651	10.8829	10.9009	0.018	79.2854	75.5096	81.8188	6.30923	1.84866	393.446	1.02035	-82.3223	0.420117
53	USV	TRUE	0.73916	11.0081	11.0185	0.0104	75.5576	70.6885	76.0914	5.40285	1.83519	-513.689	1.09358	-70.1699	0.591883
54	USV	TRUE	0.787788	12.9961	13.0029	0.0068	63.4689	62.6836	64.3542	1.67063	0.642328	-195.221	1.05438	-70.1296	0.635461
55	USV	TRUE	0.879576	13.2587	13.2611	0.0024	65.5952	64.66	66.3967	1.73673	0.62591	-723.637	1.00096	-69.4837	0.625196
56	USV	TRUE	0.94754	13.4383	13.4535	0.0152	60.3985	55.7585	62.1914	6.43285	2.03149	332.907	1.17532	-67.0608	0.77307
57	USV	TRUE	0.922994	13.6691	13.7147	0.0456	65.5343	58.4781	68.7689	10.2908	4.17135	184.871	1.09799	-72.3211	0.604241
58	USV	TRUE	0.829956	13.9299	13.9379	0.008	74.7719	70.3507	79.4597	9.10893	4.14439	-1208.29	1.00557	-65.1771	0.646095
59	USV	TRUE	0.856696	14.0655	14.0711	0.0056	66.0685	65.5935	67.5752	1.98165	0.564026	-293.166	1.03805	-59.3449	0.700721
60	USV	TRUE	0.625731	14.3633	14.3849	0.0216	84.6772	83.1745	97.1854	14.0108	6.37794	632.824	1.00868	-75.3801	0.501698
61	USV	TRUE	0.801673	14.6109	14.6225	0.0116	78.1431	76.5245	92.3852	15.8608	7.55906	1351.43	1.00035	-74.2854	0.634377
62	USV	TRUE	0.843212	14.7157	14.7645	0.0488	79.2251	76.3933	82.3016	5.90839	2.01911	0.971811	1.12	-73.935	0.588624
63	USV	TRUE	0.99023	14.9465	14.9893	0.0428	70.0175	66.1223	83.7107	17.5884	6.58977	-355.403	1.1217	-68.629	0.592559
64	USV	TRUE	0.983618	15.7839	15.8615	0.0776	77.1559	72.5863	80.9802	8.39386	2.24345	19.8529	1.1589	-71.6867	0.540359
65	USV	TRUE	0.730496	16.2793	16.2809	0.0016	77.6047	76.4023	78.2727	1.87032	0.749798	1168.95	1.01167	-75.8619	0.584724
66	USV	TRUE	0.789153	16.4393	16.4409	0.0016	69.7147	69.4386	69.8126	0.374065	0.153618	-233.791	1.01068	-74.0883	0.500523
67	USV	TRUE	0.846044	16.6385	16.6513	0.0128	68.6485	67.3632	73.3551	5.99191	2.6956	472.928	1.13921	-80.9024	0.453852
68	USV	TRUE	0.73509	16.7853	16.7913	0.006	82.3828	81.6017	86.6128	5.01116	2.12026	-848.372	1.00232	-76.9697	0.554691
69	USV	TRUE	0.824596	16.9221	16.9705	0.0484	65.5254	64.8959	80.973	16.0771	7.62116	323.883	1.00751	-66.714	0.584489
70	USV	TRUE	0.956751	17.0895	17.1307	0.0412	59.2096	58.3716	77.5511	19.1795	8.87876	458.425	1.16365	-72.5066	0.53408
71	USV	TRUE	0.976824	17.2927	17.2967	0.004	76.6636	76.0179	77.5469	1.52892	0.539179	403.82	1.00698	-71.2993	0.644529
72	USV	TRUE	0.810524	17.4975	17.5219	0.0244	66.064	61.0967	77.1274	16.0307	7.09899	626.796	1.54069	-69.8278	0.665315
73	USV	TRUE	0.871455	17.6771	17.6983	0.0212	75.9136	70.1483	75.9433	5.79501	2.27758	-288.16	1.01434	-63.6349	0.647135
74	USV	TRUE	0.859406	17.8051	17.8083	0.0032	66.3671	65.3058	66.7086	1.40274	0.532327	-463.87	1.05254	-69.0391	0.646318
75	USV	TRUE	0.86874	17.9071	17.9119	0.0048	70.4304	69.035	73.7331	4.69808	1.25925	-729.041	1.10976	-66.319	0.71129
76	USV	TRUE	0.6822	17.9975	18.0339	0.0364	91.7642	78.1524	99.8414	21.689	8.12683	427.221	1.28856	-81.8393	0.448255
77	USV	TRUE	0.803877	18.1465	18.1485	0.002	80.9974	77.2879	82.1686	4.88066	1.94313	-2463.87	1.07147	-77.8954	0.594746
78	USV	TRUE	0.964949	18.2793	18.2837	0.0044	79.5834	78.2885	80.7709	2.48245	0.748841	-547.311	1.00798	-65.7178	0.768344
79	USV	TRUE	0.934685	18.3749	18.3965	0.0216	68.7491	67.8733	81.7976	13.9243	4.6752	664.763	1.04332	-66.8113	0.590368
80	USV	TRUE	0.6785	21.3983	21.4367	0.0384	80.881	79.5388	83.4869	3.94806	1.6108	-83.5188	1.01712	-77.0007	0.53818
81	USV	TRUE	0.666919	21.5499	21.5535	0.0036	76.0635	75.485	78.8321	3.34708	1.48251	-979.498	1.01308	-74.6328	0.647998
82	USV	TRUE	0.830488	21.8027	21.8071	0.0044	76.2452	73.9964	78.0265	4.0301	1.37492	948.631	1.01761	-78.165	0.45491
83	USV	TRUE	0.774996	21.9287	21.9323	0.0036	86.5428	86.0543	87.1747	1.12037	0.451691	15.586	1.25376	-81.4468	0.512182
84	USV	TRUE	0.698587	22.0327	22.0347	0.002	57.9945	57.2509	59.9762	2.72533	1.04277	-1124.1	1.5399	-83.0469	0.466781
85	USV	TRUE	0.715059	22.3141	22.3165	0.0024	64.2224	64.2224	64.2224	1.42109e-14	3.90529e-15	-8.11157e-13	1	-76.353	0.493058
86	USV	TRUE	0.660313	22.3717	22.3865	0.0148	65.0309	64.2729	65.2687	0.995806	0.284875	-30.384	1.01497	-81.0821	0.407766
87	USV	TRUE	0.68796	22.4889	22.4909	0.002	74.8019	63.1213	77.4693	14.3481	5.1025	4476.69	1.5006	-79.2587	0.4853
88	USV	TRUE	0.687147	22.6833	22.7145	0.0312	60.6969	58.6821	70.0155	11.3334	3.23277	-274.742	1.14679	-73.4939	0.49571
89	USV	TRUE	0.79402	22.8585	22.8725	0.014	65.5609	63.2197	66.3462	3.12652	1.28539	-208.729	1.06452	-67.38	0.592047
90	USV	TRUE	0.939791	22.9709	22.9725	0.0016	73.4173	70.6385	75.1273	4.48878	1.79186	-2805.49	1.00261	-67.3343	0.77694
91	USV	TRUE	0.650885	23.0811	23.0859	0.0048	84.537	77.6434	84.9387	7.29528	3.16823	-1609.71	1.03998	-80.9398	0.474487
92	USV	TRUE	0.723155	23.1855	23.1947	0.0092	88.4911	85.526	90.7667	5.24069	1.95999	515.12	1.25397	-79.9334	0.503877
93	USV	TRUE	0.876422	24.9397	24.9465	0.0068	59.1699	58.846	60.4687	1.62276	0.434418	93.3849	1.11976	-69.5469	0.657158
94	USV	TRUE	0.738473	25.0421	25.0437	0.0016	81.7944	81.7944	81.7944	1.42109e-14	5.61733e-15	4.86023e-12	1	-67.635	0.669277
95	USV	TRUE	0.685341	26.4517	26.4541	0.0024	66.9282	66.3558	66.9739	0.618067	0.276927	-250.074	1.03491	-72.8428	0.47167
96	USV	TRUE	0.851673	26.5781	26.5837	0.0056	69.5618	69.0322	69.9347	0.902534	0.339236	-150.368	1.01218	-71.189	0.41807
97	USV	TRUE	0.936086	26.8481	26.8509	0.0028	58.8751	56.5372	59.877	3.33986	1.25371	-1245.82	1.04286	-64.4054	0.804392
98	USV	TRUE	0.94515	27.0037	27.0169	0.0132	53.2228	52.9422	58.6114	5.66923	1.92431	-442.95	1.00708	-67.7267	0.693405
99	USV	TRUE	0.979369	27.0775	27.1147	0.0372	79.4162	77.0473	83.9394	6.8921	1.89303	15.1604	1.13001	-66.0593	0.703194
100	USV	TRUE	0.688755	27.5231	27.5247	0.0016	73.9648	72.4329	74.4279	1.99501	0.827256	1246.88	1.0473	-68.792	0.725654
101	USV	TRUE	0.745027	27.6271	27.6355	0.0084	76.0361	74.2994	80.8214	6.52201	2.22586	763.355	1.01297	-70.3612	0.596104
102	USV	TRUE	0.776894	31.1324	31.14	0.0076	74.2595	69.4525	75.1869	5.73444	2.45879	-753.381	1.00002	-69.3432	0.642694
103	USV	TRUE	0.604949	32.0774	32.079	0.0016	69.2345	68.0233	73.4739	5.45066	2.1941	2649.63	1.55563	-75.7697	0.605777
104	USV	TRUE	0.726325	32.1806	32.191	0.0104	87.4208	78.9931	100.67	21.6764	9.38681	1929.68	2.04778	-77.9103	0.509234
105	USV	TRUE	0.704973	33.6168	33.6212	0.0044	73.7696	73.6933	75.4012	1.7079	0.793904	408.658	1.02956	-79.4897	0.42957
106	USV	TRUE	0.977158	34.2906	34.3846	0.094	57.3406	53.1119	75.7959	22.6839	7.98114	146.912	1.24755	-73.0413	0.482216
107	USV	TRUE	0.768588	34.5082	34.511	0.0028	54.8198	54.8198	54.8198	7.10543e-15	2.92656e-15	-6.26899e-13	1	-73.1862	0.589971
108	USV	TRUE	0.850581	34.611	34.6234	0.0124	74.5823	73.9049	77.579	3.67414	1.47923	280.478	1.00471	-73.8293	0.609819
109	USV	TRUE	0.687238	34.7966	34.8062	0.0096	68.3766	68.0302	68.7838	0.753537	0.223591	-27.2948	1.04371	-79.2784	0.506398
110	USV	TRUE	0.77462	36.8454	36.8474	0.002	78.0686	77.9707	78.3714	0.400784	0.153333	-176.854	1.03234	-73.6689	0.644129
111	USV	TRUE	0.917639	36.931	36.951	0.02	78.4228	74.3433	78.8824	4.53916	2.14505	220.933	1.03125	-76.0064	0.577192
112	USV	TRUE	0.742342	37.1272	37.1492	0.022	79.7395	77.8237	81.6517	3.82799	1.70146	-169.643	1.03052	-74.1288	0.483484
113	USV	TRUE	0.70523	38.5854	38.6278	0.0424	75.866	75.3738	78.978	3.60422	1.62101	-78.7036	1.00309	-74.8531	0.543965
114	USV	TRUE	0.627107	38.7566	38.7654	0.0088	71.7422	71.5137	77.9662	6.45253	2.95031	764.021	1.01993	-72.4778	0.498921
115	USV	TRUE	0.654877	39.0738	39.0774	0.0036	83.8972	83.765	84.8956	1.13063	0.423364	277.028	1.06104	-78.8179	0.495188
116	USV	TRUE	0.93899	39.3572	39.362	0.0048	76.3222	75.024	79.0586	4.03463	1.42701	849.979	1.00041	-74.3462	0.61731
117	USV	TRUE	0.774496	39.4828	39.4852	0.0024	76.0281	76.0281	76.0281	1.42109e-14	5.22945e-15	-3.20835e-12	1	-63.5714	0.764651
118	USV	TRUE	0.711357	39.5828	39.5848	0.002	80.2116	79.7618	81.3204	1.5586	0.602497	-779.302	1.03522	-68.4612	0.714406
119	USV	TRUE	0.944919	39.6756	39.6772	0.0016	81.0427	80.5439	81.1852	0.641254	0.258129	-311.721	1.14317	-68.9981	0.629688
120	USV	TRUE	0.848068	40.0388	40.0472	0.0084	54.3681	53.9353	60.3891	6.45378	3.07657	-778.481	1.00681	-75.9053	0.526406
121	USV	TRUE	0.897564	40.3718	40.3798	0.008	59.2283	55.3182	64.543	9.22479	4.29955	-1170.2	1.01179	-74.7199	0.577956
122	USV	TRUE	0.759591	40.511	40.5354	0.0244	73.633	70.6952	82.4282	11.7329	4.47099	-260.014	1.77986	-75.2051	0.584486
123	USV	TRUE	0.878587	40.6318	40.6358	0.004	68.7939	67.7177	69.7439	2.02618	0.731164	-548.041	1.01256	-67.4538	0.734454
124	USV	TRUE	0.785559	40.787	40.7898	0.0028	76.7916	75.6783	78.0385	2.36017	0.796621	-811.11	1.004	-73.2576	0.532932
125	USV	TRUE	0.793883	40.9806	40.9838	0.0032	81.3054	80.775	81.996	1.221	0.412446	-381.96	1.00156	-74.1317	0.534481
126	USV	TRUE	0.641857	41.0722	41.0922	0.02	69.8516	66.6484	76.6577	10.0093	4.78578	-506.724	1.47581	-73.0356	0.442974
127	USV	TRUE	0.865249	41.4544	41.4632	0.0088	79.5164	79.1525	80.1739	1.02138	0.366396	81.922	1.02091	-73.8495	0.579069
128	USV	TRUE	0.862779	42.193	42.2142	0.0212	71.1825	66.551	75.5613	9.01032	4.72837	422.924	1.00096	-67.1729	0.696394
129	USV	TRUE	0.955542	42.4154	42.4194	0.004	77.9553	75.6991	80.3971	4.69808	1.5495	-1167.1	1.00197	-70.0091	0.662117
130	USV	TRUE	0.644651	42.6814	42.6842	0.0028	72.4337	72.0107	74.1927	2.18204	0.750068	705.083	1.07451	-80.9033	0.412321
131	USV	TRUE	0.928988	42.7846	42.787	0.0024	75.8733	73.669	77.0757	3.40666	1.2441	1419.44	1.01112	-71.6097	0.712191
132	USV	TRUE	0.804651	43.5376	43.5392	0.0016	76.8125	75.1292	77.2489	2.1197	0.887173	-1324.81	1.05854	-69.2731	0.702797
133	USV	TRUE	0.777831	43.6276	43.646	0.0184	70.4903	68.6868	75.6634	6.97661	1.71691	-298.932	1.06659	-61.4075	0.721349
134	USV	TRUE	0.953977	43.702	43.704	0.002	76.9761	75.9162	78.6683	2.75205	1.01411	1339.76	1.00748	-68.4919	0.761797
135	USV	TRUE	0.752928	43.8024	43.8256	0.0232	95.9701	92.4755	99.6387	7.16324	3.75605	305.561	1.01589	-76.3587	0.52065
136	USV	TRUE	0.980917	43.984	43.992	0.008	66.5953	65.6305	67.5769	1.94646	0.618231	-160.078	1.15234	-52.4278	0.859535
137	USV	TRUE	0.769972	44.1206	44.1226	0.002	57.3933	56.7565	58.0568	1.30032	0.516087	-686.422	1.00807	-63.4152	0.781619
138	USV	TRUE	0.995491	44.2314	44.2646	0.0332	78.1058	74.8104	85.4844	10.674	2.83293	-52.0858	1.31085	-62.3576	0.790539
139	USV	TRUE	0.995665	44.2622	44.5522	0.29	68.8358	62.0397	93.988	31.9484	14.7414	-93.1708	1.52221	-68.6232	0.630652
140	USV	TRUE	0.60056	44.3502	44.353	0.0028	93.931	88.3794	94.9404	6.56098	2.29966	-2124.08	1.04772	-74.166	0.660961
141	USV	TRUE	0.981054	44.4258	44.4326	0.0068	80.8943	80.6494	81.0896	0.440229	0.16656	19.7698	1.02837	-66.9578	0.716919
142	USV	TRUE	0.889223	44.535	44.537	0.002	68.9363	68.6202	69.2258	0.605629	0.218335	-290.727	1.00254	-62.4018	0.84014
143	USV	TRUE	0.717689	44.6194	44.6378	0.0184	83.1942	80.3507	84.8765	4.52589	1.69465	-152.651	1.14201	-77.9646	0.530239
144	USV	TRUE	0.980092	44.7138	44.7158	0.002	74.4547	74.3077	75.2073	0.899537	0.348391	425.594	1.05785	-72.2371	0.686196
145	USV	TRUE	0.786045	44.8078	44.815	0.0072	82.7543	80.4748	84.7182	4.24344	1.52903	76.419	1.9212	-76.1766	0.595593
146	USV	TRUE	0.88547	45.9096	45.9116	0.002	83.5187	82.0536	84.6008	2.5472	0.985593	1309.86	1.00677	-70.9083	0.739661
147	USV	TRUE	0.949559	46.1646	46.1742	0.0096	75.112	74.8671	80.6997	5.83268	2.10806	650.842	1.04067	-73.9786	0.530961
148	USV	TRUE	0.701339	46.247	46.2666	0.0196	81.759	69.2689	88.893	19.6241	7.71946	1058.32	1.0583	-82.363	0.451781
149	USV	TRUE	0.683366	46.4502	46.4534	0.0032	71.4522	70.9846	75.1632	4.17854	1.47167	1210.7	1.10408	-75.1291	0.583267
150	USV	TRUE	0.935607	46.604	46.624	0.02	63.3806	61.5278	63.806	2.27818	0.960407	-113.909	1.02607	-61.705	0.689268
151	USV	TRUE	0.994376	47.0676	47.1124	0.0448	75.7669	61.7096	76.8071	15.0975	4.70867	267.145	1.20151	-66.5891	0.713247
152	USV	TRUE	0.784962	47.3052	47.3404	0.0352	83.0716	73.8954	83.1575	9.26213	4.80282	262.534	1.00423	-72.2929	0.656242
153	USV	TRUE	0.827118	47.49	47.51	0.02	64.28	63.1138	64.8562	1.74249	0.480051	-22.7565	1.04909	-65.0063	0.652691
154	USV	TRUE	0.881163	47.59	47.6308	0.0408	66.3581	65.5585	81.3051	15.7466	7.71579	390.119	1.02416	-65.3698	0.701216
155	USV	TRUE	0.766017	47.6972	47.6988	0.0016	80.0787	79.7581	80.7556	0.997506	0.403004	623.441	1.0194	-76.7759	0.57429
156	USV	TRUE	0.805803	47.7916	47.7996	0.008	71.1053	70.3167	72.7812	2.46458	0.912538	310.82	1.00101	-61.8686	0.734403
157	USV	TRUE	0.859402	47.9804	47.9848	0.0044	64.5632	64.111	66.2747	2.16372	0.771982	-488.45	1.00401	-62.7746	0.759526
158	USV	TRUE	0.797455	48.1046	48.1082	0.0036	64.8644	64.5156	65.1241	0.608598	0.179843	142.366	1.01232	-58.4387	0.730922
159	USV	TRUE	0.910072	48.3242	48.3274	0.0032	67.2658	65.5365	69.6408	4.10432	1.36327	-1240.08	1.00975	-63.5247	0.806276
160	USV	TRUE	0.780778	48.435	48.4398	0.0048	70.0056	67.3404	72.03	4.68961	1.62759	-969.936	1.09798	-62.9873	0.77308
161	USV	TRUE	0.709752	55.6001	55.6025	0.0024	52.1282	51.4602	53.4641	2.00392	0.734733	-834.966	1.01889	-77.4808	0.555027
162	USV	TRUE	0.945886	55.7181	55.7209	0.0028	60.6121	60.6121	60.6121	7.10543e-15	3.55271e-15	-3.35348e-13	1	-64.0126	0.767573
163	USV	TRUE	0.886656	55.8825	55.9073	0.0248	62.7406	60.14	63.2989	3.15893	1.23777	74.7049	1.09066	-73.5005	0.634248
164	USV	TRUE	0.741462	55.9937	55.9985	0.0048	55.4653	53.718	56.9002	3.18217	1.43286	719.295	1.01447	-80.6037	0.496321
165	USV	TRUE	0.933385	56.2171	56.2559	0.0388	69.5218	64.187	78.7898	14.6028	5.37823	233.444	1.38133	-74.1522	0.601156
166	USV	TRUE	0.628763	56.3571	56.3599	0.0028	78.6095	77.4962	81.9939	4.49768	1.54018	-1489.69	1.03313	-77.2545	0.569179
167	USV	TRUE	0.848001	56.3429	56.8579	0.515	81.9282	54.0648	104.9	50.8355	10.4837	13.8065	23.7552	-89.9981	0.209488
168	USV	TRUE	0.759986	56.4615	56.4635	0.002	72.1532	71.2448	72.4471	1.20235	0.46	530.561	1.18181	-66.1355	0.777213
169	USV	TRUE	0.848197	56.6843	56.6895	0.0052	85.9482	85.7213	89.218	3.49664	1.41893	-666.776	1.05697	-81.3743	0.445148
170	USV	TRUE	0.796014	56.7487	56.7527	0.004	79.0796	79.0499	79.4507	0.400784	0.13349	83.6653	1.01054	-70.5341	0.666382
171	USV	TRUE	0.825932	56.9915	57.0755	0.084	65.5425	65.5348	78.0445	12.5096	5.68757	142.645	1.01931	-70.9465	0.472648
172	USV	TRUE	0.807252	57.3981	57.3997	0.0016	81.8099	81.712	82.086	0.374065	0.153618	-233.791	1.01068	-77.1951	0.494874
173	USV	TRUE	0.737188	57.5321	57.5353	0.0032	52.7035	52.7035	52.7035	7.10543e-15	5.89151e-15	-2.07242e-12	1	-67.9347	0.547514
174	USV	TRUE	0.784408	57.7501	57.7525	0.0024	68.4051	68.4051	68.4051	1.42109e-14	5.61733e-15	1.41748e-12	1	-66.0631	0.6809
175	USV	TRUE	0.84337	57.8509	57.8609	0.01	79.8602	79.4239	80.1236	0.699744	0.302698	-56.2334	1.00707	-76.961	0.531665
176	USV	TRUE	0.709835	58.2295	58.2419	0.0124	86.5972	77.156	88.6636	11.5076	3.47138	915.847	1.00304	-82.4475	0.455881
177	USV	TRUE	0.855372	62.6863	62.6951	0.0088	76.6388	75.4388	77.7377	2.29888	0.880852	210.905	1.30499	-74.9981	0.541606
178	USV	TRUE	0.834476	63.0427	63.0443	0.0016	51.9111	51.9111	51.9111	1.42109e-14	7.53644e-15	1.01398e-11	1	-71.3087	0.609755
179	USV	TRUE	0.77414	63.1929	63.2053	0.0124	61.2351	55.8247	64.1818	8.35708	2.27068	-493.965	1.14908	-68.7329	0.595783
180	USV	TRUE	0.664604	63.3385	63.3401	0.0016	67.3186	66.8732	68.1201	1.24688	0.499865	-779.302	1.01315	-74.8077	0.607238
181	USV	TRUE	0.636523	63.4601	63.4621	0.002	84.8824	80.3758	86.9843	6.60848	2.74313	-3528.17	1.07911	-76.0929	0.606909
182	USV	TRUE	0.744642	63.5453	63.5469	0.0016	77.3987	76.7307	78.6011	1.87032	0.749798	1168.95	1.01167	-74.9831	0.530933
183	USV	TRUE	0.912433	63.6449	63.6585	0.0136	77.9354	77.0911	78.8624	1.77127	0.646008	84.9078	1.15377	-66.4604	0.771009
184	USV	TRUE	0.832698	63.8429	63.8473	0.0044	75.0495	74.738	82.211	7.47304	2.94588	1805.02	1.04056	-74.2324	0.549023
185	USV	TRUE	0.96835	63.9505	63.9681	0.0176	86.3023	74.5409	86.7966	12.2556	4.46671	715.117	1.04479	-73.2384	0.604192
186	USV	TRUE	0.775846	72.3256	72.412	0.0864	49.3953	29.3561	68.5142	39.1581	6.6675	-52.9658	4.91394	-90.0143	0.220211
187	USV	TRUE	0.923696	72.7264	72.7352	0.0088	56.927	52.9588	61.1962	8.23739	3.49982	-930.473	1.0065	-76.0489	0.540375
188	USV	TRUE	0.97055	72.8404	72.8916	0.0512	54.7457	54.2695	62.1334	7.86386	2.24663	-102.352	1.03308	-67.7561	0.604975
189	USV	TRUE	0.879649	72.9952	73.0592	0.064	61.5969	59.593	65.2671	5.67405	2.00892	-71.6809	1.02133	-67.3092	0.643738
190	USV	TRUE	0.839405	73.2318	73.2382	0.0064	53.9504	53.3418	53.98	0.638285	0.171205	-55.528	1.02404	-61.8025	0.693423
191	USV	TRUE	0.756783	73.3522	73.3542	0.002	74.7395	72.4907	75.6702	3.17955	1.12889	-1420.56	1.05109	-66.8156	0.791908
192	USV	TRUE	0.723363	73.4262	73.429	0.0028	78.4604	78.1561	78.8464	0.690298	0.291406	91.8127	1.19818	-75.3878	0.637202
193	USV	TRUE	0.698402	73.4854	73.487	0.0016	69.3521	69.1027	69.4234	0.320627	0.129065	-155.86	1.04572	-70.6948	0.657086
194	USV	TRUE	0.789044	73.5922	73.5946	0.0024	68.012	64.6721	68.5686	3.89651	1.46289	-1530.77	1.14822	-75.8278	0.512029
195	USV	TRUE	0.781736	73.827	73.8594	0.0324	64.8627	63.0829	67.2194	4.13644	1.39977	34.4666	1.17019	-67.2483	0.63672
196	USV	TRUE	0.766146	73.9366	73.9382	0.0016	90.3015	90.3015	90.3015	2.84217e-14	9.56597e-15	2.09581e-11	1	-73.4503	0.523974
197	USV	TRUE	0.985393	74.0442	74.0886	0.0444	63.0855	62.6462	76.613	13.9668	6.10389	311.487	1.00082	-70.7547	0.655005
198	USV	TRUE	0.91416	74.1792	74.1932	0.014	105.646	103.344	106.969	3.62515	0.940241	-26.4658	1.20584	-76.9788	0.58697
199	USV	TRUE	0.711483	75.0256	75.0316	0.006	77.2607	71.3158	78.2775	6.96176	2.26604	-1086.6	1.09222	-77.5093	0.441123
200	USV	TRUE	0.897987	75.1314	75.1338	0.0024	67.0326	66.5354	70.1721	3.63674	1.36414	-1419.44	1.16029	-69.0568	0.732174
201	USV	TRUE	0.611568	75.2314	75.233	0.0016	67.4583	67.3603	67.7344	0.374065	0.153618	-233.791	1.01068	-81.158	0.505068
202	USV	TRUE	0.788996	75.3334	75.3658	0.0324	69.6151	65.422	73.7959	8.37391	2.63176	141.786	1.17138	-78.2948	0.542311
203	USV	TRUE	0.75648	75.4626	75.4646	0.002	81.4325	78.1193	82.6081	4.48878	1.77794	-2206.22	1.21745	-78.031	0.600084
204	USV	TRUE	0.679426	75.5838	75.5858	0.002	73.8979	73.7376	74.361	0.623441	0.243171	-311.721	1.01894	-78.5538	0.546141
205	USV	TRUE	0.790857	77.1268	77.1308	0.004	63.6622	61.881	66.3861	4.50511	1.40347	-1039.58	1.03687	-70.1193	0.602988
206	USV	TRUE	0.714028	77.5606	77.5706	0.01	84.5949	72.7922	84.7398	11.9476	5.92736	1239.16	1.02618	-83.0884	0.409604
207	USV	TRUE	0.804723	80.2548	80.2568	0.002	78.6177	76.0705	79.3748	3.30424	1.24634	-1567.51	1.03399	-75.0102	0.582207
208	USV	TRUE	0.930137	80.3992	80.4564	0.0572	52.2753	50.7615	53.713	2.95153	1.1431	50.6067	1.00489	-67.8996	0.702967
209	USV	TRUE	0.839159	80.5524	80.5944	0.042	62.1369	60.5412	63.0276	2.48634	0.735259	-29.7418	1.02637	-59.473	0.773663
210	USV	TRUE	0.976512	80.6976	80.7012	0.0036	71.3257	69.2031	72.3203	3.11721	1.01713	-820.01	1.02203	-68.9966	0.715557
211	USV	TRUE	0.96766	80.7536	80.788	0.0344	75.6525	71.6252	80.4292	8.80403	2.80711	279.99	1.02809	-71.1659	0.65201
212	USV	TRUE	0.857226	80.918	80.9648	0.0468	53.5898	51.8113	73.3881	21.5768	7.87337	449.657	1.08424	-66.1755	0.701855
213	USV	TRUE	0.955907	81.0176	81.0332	0.0156	79.4854	77.2999	87.6004	10.3005	3.44112	718.168	1.03652	-71.8511	0.650583
214	USV	TRUE	0.880369	81.2302	81.2322	0.002	70.4966	70.0068	70.9598	0.952975	0.366077	-488.574	1.00178	-61.614	0.763623
215	USV	TRUE	0.994366	81.2946	81.3014	0.0068	79.9666	78.6826	83.465	4.78241	1.29092	673.697	1.00931	-66.9748	0.770354
216	USV	TRUE	0.933995	81.413	81.4202	0.0072	76.8518	76.1638	79.6061	3.44223	1.41403	-486.912	1.00562	-63.7499	0.84013
217	USV	TRUE	0.996508	81.4838	81.507	0.0232	78.6381	71.0242	79.6771	8.65296	3.31443	374.296	1.00462	-65.7169	0.775349
218	USV	TRUE	0.891306	81.5714	81.5766	0.0052	73.8075	71.9104	75.2773	3.36695	1.04419	603.555	1.04164	-74.7144	0.590184
219	USV	TRUE	0.909818	81.6998	81.7038	0.004	88.1291	87.7431	89.3092	1.56603	0.495493	-355.746	1.02901	-64.8517	0.729985
220	USV	TRUE	0.955347	81.8014	81.813	0.0116	87.0002	83.2056	87.872	4.66639	2.29989	-379.374	1.02447	-71.6773	0.63019
221	USV	TRUE	0.871508	81.915	81.9242	0.0092	75.453	66.3715	76.6717	10.3002	4.70158	-1196.21	1.01025	-66.7575	0.653338
222	USV	TRUE	0.675945	82.1996	82.2272	0.0276	82.7991	64.4114	84.1427	19.7313	7.52128	777.074	1.03836	-75.1756	0.492418
223	USV	TRUE	0.90066	82.366	82.3676	0.0016	71.1429	70.8668	71.2409	0.374065	0.153618	233.791	1.01068	-73.4715	0.526751
224	USV	TRUE	0.730817	82.598	82.6	0.002	77.0931	76.2425	77.9436	1.7011	0.720888	947.249	1.03154	-77.8014	0.47748
225	USV	TRUE	0.679533	82.7152	82.7568	0.0416	76.626	71.6459	82.4217	10.7758	4.88809	-210.057	1.1321	-78.727	0.409032
226	USV	TRUE	0.868494	83.004	83.0056	0.0016	66.4453	66.4453	66.4453	2.84217e-14	8.70234e-15	1.98603e-11	1	-71.4353	0.483286
227	USV	TRUE	0.782136	83.2934	83.2998	0.0064	56.4714	55.3823	57.1468	1.76456	0.530774	-244.897	1.01596	-76.5854	0.553325
228	USV	TRUE	0.837488	83.6814	83.7206	0.0392	64.8052	62.6037	64.8111	2.20741	1.06465	57.0756	1.00011	-73.1096	0.616085
229	USV	TRUE	0.803334	83.8338	83.8906	0.0568	63.0835	60.4288	66.4365	6.00766	1.88542	-50.6133	1.10403	-76.9398	0.550429
230	USV	TRUE	0.64844	84.0734	84.0762	0.0028	72.373	72.2583	72.5005	0.242236	0.090047	-27.6819	1.02674	-77.5056	0.486559
231	USV	TRUE	0.807113	84.158	84.166	0.008	64.6171	63.1501	65.6392	2.48912	1.02025	-296.422	1.00704	-74.7165	0.609292
232	USV	TRUE	0.896054	84.264	84.2784	0.0144	80.939	80.6026	83.7554	3.15285	1.20021	-213.216	1.00717	-76.0939	0.57623
233	USV	TRUE	0.83848	84.3728	84.3756	0.0028	72.2543	71.5122	73.1301	1.61798	0.581135	-591.987	1.00282	-67.7788	0.778946
234	USV	TRUE	0.735847	84.4644	84.466	0.0016	69.3894	68.8639	69.7367	0.872818	0.347517	545.511	1.00577	-77.9748	0.445968
235	USV	TRUE	0.874159	84.5508	84.5572	0.0064	65.474	65.0775	66.8535	1.776	0.590035	-273.653	1.00061	-70.6192	0.711212
236	USV	TRUE	0.694263	84.756	84.7604	0.0044	60.6102	59.7728	62.3232	2.55037	1.09125	-647.764	1.01855	-76.4031	0.599196
237	USV	TRUE	0.867556	84.9108	84.9268	0.016	64.7924	64.0277	68.2792	4.25155	1.53622	-254.616	1.00545	-64.5822	0.704378
238	USV	TRUE	0.899943	85.0048	85.0172	0.0124	81.0054	80.7252	82.6266	1.90135	0.728791	-156.516	1.00283	-72.0208	0.611211
239	USV	TRUE	0.909564	85.1146	85.5546	0.44	71.0081	69.9257	76.2524	6.32667	2.74047	14.8844	1.02824	-65.839	0.682206
240	USV	TRUE	0.793456	85.6458	85.6474	0.0016	68.8104	67.9376	68.9262	0.9886	0.403004	545.511	1.14964	-67.738	0.714465
241	USV	TRUE	0.962806	85.8518	85.8546	0.0028	69.4494	68.5291	70.1026	1.57345	0.495438	-491.261	1.04111	-68.8376	0.728026
242	USV	TRUE	0.63381	85.9842	85.9922	0.008	72.3311	69.5331	76.5765	7.0434	2.74324	-1071.72	1.14231	-67.0583	0.723211
243	USV	TRUE	0.664138	86.085	86.0866	0.0016	87.9873	87.738	88.0586	0.320627	0.129065	155.86	1.04572	-79.0611	0.51378
244	USV	TRUE	0.834241	86.4416	86.4556	0.014	60.8821	54.0362	62.2644	8.2282	2.75433	-492.111	1.07741	-75.7264	0.640339
245	USV	TRUE	0.698368	86.6184	86.6228	0.0044	61.6051	60.2829	61.8464	1.56347	0.752405	-357.297	1.0005	-74.4566	0.523188
246	USV	TRUE	0.921918	86.7272	86.7504	0.0232	68.3502	66.2134	69.2557	3.04233	0.909911	6.45435	1.10268	-69.7346	0.728616
247	USV	TRUE	0.777186	86.9288	86.9324	0.0036	71.4622	70.0298	73.2731	3.24338	1.11476	-918.294	1.00305	-72.4325	0.729032
248	USV	TRUE	0.703955	87.1024	87.1076	0.0052	68.7658	64.6351	69.4171	4.78204	2.13388	-930.391	1.00947	-78.8957	0.543179
249	USV	TRUE	0.642583	87.191	87.2034	0.0124	69.1878	68.3235	69.3011	0.977531	0.334701	48.9833	1.01352	-72.2909	0.656192
250	USV	TRUE	0.87385	87.3526	87.3674	0.0148	70.1125	65.3814	77.6016	12.2202	4.30947	-858.115	1.05676	-67.6824	0.65175
251	USV	TRUE	0.954167	87.7086	87.7442	0.0356	68.1175	67.6052	70.4033	2.79815	1.12766	-70.8955	1.00202	-69.3063	0.650563
252	USV	TRUE	0.712968	87.8734	87.8762	0.0028	67.4247	65.9477	69.0352	3.08752	1.15085	-1169.84	1.00684	-73.6931	0.551243
253	USV	TRUE	0.688089	88.083	88.1374	0.0544	83.4951	68.1465	87.3841	19.2376	3.75953	-29.6718	3.04463	-91.5391	0.222421
254	USV	TRUE	0.631602	88.3768	88.4648	0.088	90.6161	75.7723	110.507	34.7346	9.11583	61.2265	5.93966	-93.359	0.20469
255	USV	TRUE	0.959558	88.9288	89.1838	0.255	65.0948	63.3278	72.1248	8.79695	2.95799	11.7064	2.93293	-67.3158	0.59772
256	USV	TRUE	0.975965	89.1626	89.1802	0.0176	71.4406	68.9702	71.4745	2.50435	1.18631	-146.601	1.00256	-63.3873	0.765855
257	USV	TRUE	0.982385	89.2774	89.2798	0.0024	76.0716	75.8564	76.1384	0.282033	0.100127	83.4966	1.01988	-61.5066	0.834252
258	USV	TRUE	0.779901	89.429	89.4494	0.0204	70.8484	68.5863	72.5921	4.00577	1.28213	82.7493	1.12057	-67.381	0.729675
259	USV	TRUE	0.965926	89.5422	89.8822	0.34	74.6331	74.4387	78.8955	4.45681	2.37964	13.0627	1.00106	-66.5055	0.60778
260	USV	TRUE	0.971772	89.535	89.5502	0.0152	74.3058	71.5315	77.0328	5.50128	1.77615	11.2971	1.48163	-64.1018	0.789415
261	USV	TRUE	0.853356	89.6454	89.6474	0.002	84.2362	84.1382	84.539	0.400784	0.153333	-176.854	1.03234	-73.0666	0.627165
262	USV	TRUE	0.941635	89.7582	89.7666	0.0084	79.6645	78.9817	79.7239	0.742192	0.296954	-98.5678	1.02495	-65.6997	0.717548
263	USV	TRUE	0.821082	89.8718	89.8786	0.0068	77.4276	74.3104	80.2108	5.90043	1.63677	-737.367	1.09409	-67.9555	0.727148
264	USV	TRUE	0.967867	89.9762	89.981	0.0048	79.0285	78.3599	79.598	1.23813	0.487716	-248.536	1.008	-65.8594	0.765469
265	USV	TRUE	0.677539	90.136	90.1504	0.0144	67.3491	66.5721	67.5765	1.00443	0.423674	57.1388	1.00679	-77.6381	0.586665
266	USV	TRUE	0.825085	90.3368	90.34	0.0032	68.0163	67.9866	68.2538	0.267189	0.0845777	54.1182	1.01256	-64.0379	0.646069
267	USV	TRUE	0.945288	90.4592	90.4636	0.0044	70.6626	68.8146	71.3974	2.58283	0.92335	-620.483	1.0555	-72.3432	0.606837
268	USV	TRUE	0.888833	90.6408	90.6436	0.0028	83.2362	82.4347	84.0823	1.64767	0.63548	-477.124	1.49958	-73.6889	0.611496
269	USV	TRUE	0.842065	91.5855	91.5875	0.002	81.4941	80.8662	83.636	2.76986	1.07514	-1360.76	1.04606	-77.3936	0.563464
270	USV	TRUE	0.704621	91.7231	91.7287	0.0056	82.465	77.1201	85.3421	8.22202	3.56401	-1555.16	1.01956	-77.0136	0.501452
271	USV	TRUE	0.961222	91.8039	91.8483	0.0444	65.3122	64.4778	83.3466	18.8689	9.03237	473.743	1.07152	-70.1819	0.591103
272	USV	TRUE	0.813047	92.0515	92.0635	0.012	79.2286	71.8057	83.0326	11.2268	4.41839	806.821	1.13181	-74.2796	0.636286
273	USV	TRUE	0.89937	92.1565	92.1737	0.0172	79.669	79.1064	85.3776	6.27126	2.97506	340.757	1.04346	-70.5863	0.63035
274	USV	TRUE	0.943633	92.3215	92.7715	0.45	78.775	46.2819	105.725	59.4429	12.7576	28.953	48.4707	-89.2125	0.215607
275	USV	TRUE	0.609871	92.3737	92.3837	0.01	79.3398	76.9918	84.8576	7.86576	3.09765	890.897	1.07798	-77.6233	0.541259
276	USV	TRUE	0.634075	92.7005	92.7021	0.0016	78.2961	77.9043	79.4005	1.49626	0.614471	935.162	1.03875	-77.0099	0.594555
277	USV	TRUE	0.876865	92.8701	93.0485	0.1784	70.2385	69.8949	82.3108	12.4159	6.27148	68.3669	1.00079	-68.1531	0.578905
278	USV	TRUE	0.634184	93.2347	93.2415	0.0068	82.0474	80.9515	94.4095	13.458	5.00986	-2057.68	1.03117	-75.8582	0.502609
279	USV	TRUE	0.797505	93.3455	93.3539	0.0084	102.91	102.099	105.876	3.77772	1.59746	436.462	1.00572	-82.3568	0.457788
280	USV	TRUE	0.832627	93.4631	93.4747	0.0116	79.6532	79.6087	80.5958	0.987116	0.285052	70.5161	1.01183	-70.186	0.650218
281	USV	TRUE	0.896214	93.6427	93.6983	0.0556	80.4588	69.5445	83.6571	14.1126	6.33491	-232.19	1.09159	-70.9307	0.641714
282	USV	TRUE	0.992286	93.7931	93.8843	0.0912	75.1257	69.8627	82.8679	13.0052	5.1195	-28.8016	1.16432	-69.7769	0.595561
283	USV	TRUE	0.988235	93.9523	93.9539	0.0016	72.1591	71.8117	72.6845	0.872818	0.347517	545.511	1.00577	-68.7682	0.765344
284	USV	TRUE	0.774992	94.0475	94.0607	0.0132	74.1758	73.2389	74.5335	1.29467	0.377051	18.8993	1.05969	-73.9731	0.608412
285	USV	TRUE	0.907818	94.0783	94.1191	0.0408	97.747	84.3744	99.0484	14.674	5.33419	-113.534	1.20412	-78.0304	0.545925
286	USV	TRUE	0.604279	94.3193	94.3209	0.0016	62.5519	61.9017	63.0239	1.12219	0.445538	701.372	1.00392	-74.2032	0.503554
287	USV	TRUE	0.953486	94.3541	94.4029	0.0488	61.9845	61.5277	67.1208	5.59316	2.15032	-109.374	1.00221	-62.3388	0.696536
288	USV	TRUE	0.97347	94.4953	94.5457	0.0504	78.2111	65.9556	82.1999	16.2443	5.57425	297.332	1.01759	-68.6718	0.594348
289	USV	TRUE	0.783267	94.7333	94.7417	0.0084	66.0599	61.1846	69.0548	7.87027	2.6653	-983.089	1.0486	-66.744	0.721506
290	USV	TRUE	0.865746	94.8633	94.8821	0.0188	66.6314	63.8759	70.7737	6.89774	2.47261	-430.686	1.03424	-63.5166	0.777782
291	USV	TRUE	0.809073	96.0019	96.0047	0.0028	71.3778	70.2274	73.8641	3.63674	1.27805	1274.1	1.01843	-73.4925	0.648256
292	USV	TRUE	0.978977	96.1561	96.1581	0.002	82.7334	81.2995	84.2742	2.97471	1.04943	1390.66	1.01127	-71.3785	0.701078
293	USV	TRUE	0.941156	96.6769	96.6789	0.002	79.9944	78.5204	81.5486	3.02814	1.09117	-1453.64	1.00366	-73.2942	0.596041
294	USV	TRUE	0.924024	96.8389	96.8705	0.0316	64.9024	62.1379	78.8667	16.7288	6.05904	336.138	1.69909	-71.711	0.592396
295	USV	TRUE	0.685336	97.1979	97.2003	0.0024	67.8968	67.2288	68.3644	1.13555	0.410963	-473.147	1.00398	-64.4629	0.656804
296	USV	TRUE	0.90345	97.2907	97.3007	0.01	83.8751	82.1904	87.8301	5.63973	2.12257	548.526	1.01691	-75.2885	0.592274
297	USV	TRUE	0.948198	97.5967	97.5999	0.0032	76.5762	74.8841	78.0668	3.1827	1.18337	-972.055	1.01739	-67.4794	0.709985
298	USV	TRUE	0.93833	97.8799	97.8823	0.0024	66.7301	66.129	67.1977	1.06876	0.385797	-445.315	1.00188	-67.7099	0.671426
299	USV	TRUE	0.935516	97.9803	98.0155	0.0352	64.7852	63.873	73.6006	9.72759	2.42023	-233.707	1.01959	-70.7714	0.587545
300	USV	TRUE	0.891792	98.1031	98.1059	0.0028	85.9761	85.6537	86.2415	0.587794	0.254392	196.834	1.01448	-76.167	0.523983
301	USV	TRUE	0.827565	98.2061	98.2349	0.0288	67.321	64.5864	77.0902	12.5038	3.27238	-337.604	1.02951	-66.3279	0.587808
302	USV	TRUE	0.847688	98.3161	98.3393	0.0232	86.7419	86.2669	88.3434	2.07653	0.65804	-64.2784	1.0253	-75.1115	0.544454
303	USV	TRUE	0.795984	98.4089	98.4285	0.0196	84.8723	81.8389	86.2004	4.3615	1.38795	-168.327	1.17574	-70.9702	0.591883
304	USV	TRUE	0.834314	98.6793	98.6817	0.0024	83.6194	83.3003	86.1577	2.85744	1.06943	-1085.46	1.20362	-63.1307	0.821328
305	USV	TRUE	0.947798	98.7853	98.8049	0.0196	90.1552	87.6466	94.3604	6.71381	2.22925	266.659	1.28138	-72.9876	0.640763
306	USV	TRUE	0.93026	98.8841	98.8877	0.0036	81.3206	80.8233	82.0628	1.23946	0.409414	335.786	1.00355	-65.0816	0.795899
307	USV	TRUE	0.804082	99.3135	99.3919	0.0784	71.4749	68.4697	83.1157	14.646	5.5331	-137.044	1.13053	-67.8325	0.656577
308	USV	TRUE	0.839212	99.5415	99.5527	0.0112	64.8443	58.4073	66.7492	8.34185	3.50118	-751.421	1.00345	-63.0238	0.793389
309	USV	TRUE	0.609333	99.6747	99.6791	0.0044	71.8582	69.7092	75.1225	5.41333	2.35557	-1442.55	1.11471	-69.6306	0.672949
310	USV	TRUE	0.974722	99.8331	99.8355	0.0024	69.3917	68.8573	70.594	1.73673	0.640525	-723.637	1.02495	-64.37	0.789167
311	USV	TRUE	0.934977	99.9351	100.016	0.0812	72.006	61.3694	77.6731	16.3037	6.05015	-176.71	1.08663	-65.24	0.71418
312	USV	TRUE	0.761646	100.224	100.242	0.018	72.8666	72.8123	83.3581	10.5458	5.01758	-602.653	1.01348	-61.5239	0.766322
313	USV	TRUE	0.817802	100.342	100.356	0.014	78.9836	73.9765	80.472	6.49554	2.81001	538.19	1.06202	-69.9704	0.659486
314	USV	TRUE	0.675397	108.828	108.83	0.0016	79.0852	76.6538	80.2698	3.61596	1.45877	-2259.98	1.00867	-79.9337	0.535204
315	USV	TRUE	0.671178	109.046	109.059	0.0124	90.2123	73.3443	92.3658	19.0215	7.42969	1468.4	1.20688	-80.7589	0.504099
316	USV	TRUE	0.813203	109.192	109.243	0.0512	82.2296	49.8298	83.1271	33.2973	15.7625	642.631	1.03255	-72.347	0.545571
317	USV	TRUE	0.903721	109.307	109.311	0.004	76.1979	72.7467	76.7248	3.97815	1.29508	851.328	1.13063	-75.443	0.594344
318	USV	TRUE	0.675519	112.883	112.926	0.0432	77.8845	64.9406	85.6997	20.7591	3.99027	72.8103	3.81318	-92.6905	0.212556
319	USV	TRUE	0.796663	113.192	113.194	0.002	84.7433	83.8749	85.6116	1.73673	0.758214	-989.236	1.04722	-78.825	0.493033
320	USV	TRUE	0.66965	114.329	114.362	0.0336	65.7164	56.8974	70.2665	13.3691	3.38867	235.229	1.22711	-81.578	0.407303
321	USV	TRUE	0.667125	114.632	114.634	0.0024	71.2932	70.1576	73.2303	3.07268	1.11877	-1280.28	1.00937	-76.3542	0.607192
322	USV	TRUE	0.868433	114.729	114.779	0.05	64.4315	57.884	74.5601	16.676	6.59193	-257.745	1.10811	-73.5335	0.534697
323	USV	TRUE	0.911859	114.896	114.899	0.0024	64.9208	64.7724	65.1064	0.333986	0.138851	-7.57292e-13	1.07756	-74.4681	0.607312
324	USV	TRUE	0.709685	115.075	115.085	0.0096	74.3184	73.8838	77.8252	3.94145	1.87058	409.879	1.00023	-79.2408	0.483494
325	USV	TRUE	0.74619	116.097	116.18	0.0832	57.3436	34.4989	72.1726	37.6737	6.83923	-60.3088	6.91573	-92.7501	0.2091
326	USV	TRUE	0.717922	116.213	116.298	0.0848	77.2878	59.3119	93.2747	33.9627	7.0965	-43.1273	7.01754	-94.7956	0.196582
327	USV	TRUE	0.761714	116.415	116.448	0.0332	53.8602	52.5715	56.7063	4.13485	1.34157	-92.4731	1.02356	-77.3139	0.495713
328	USV	TRUE	0.757922	118.819	118.82	0.0016	63.9895	62.9386	64.6842	1.74564	0.695034	-1091.02	1.00602	-77.2817	0.648265
329	USV	TRUE	0.714156	119.426	119.447	0.0208	80.809	74.5945	89.1282	14.5338	6.02371	520.006	1.4509	-79.5107	0.445074
330	USV	TRUE	0.785264	119.54	119.562	0.0216	96.513	82.1352	98.5508	16.4156	5.96066	753.848	1.29247	-75.2316	0.530047
331	USV	TRUE	0.882817	119.828	119.848	0.02	104.342	94.6889	106.152	11.4627	3.72144	367.638	1.22494	-79.7234	0.453316
332	USV	TRUE	0.709847	120.128	120.13	0.002	78.3893	77.7436	78.6788	0.935162	0.359595	467.581	1.02223	-71.9415	0.590565
333	USV	TRUE	0.626499	121.15	121.152	0.002	82.4687	81.6894	82.9185	1.22907	0.457432	602.448	1.01262	-77.1045	0.555146
334	USV	TRUE	0.872967	121.704	121.706	0.0016	76.8247	75.6668	77.0028	1.33595	0.552622	-779.302	1.13675	-74.5281	0.521698
335	USV	TRUE	0.740247	121.814	121.817	0.0028	55.8247	55.5278	56.1215	0.593754	0.201156	204.986	1.00077	-64.3581	0.666669
336	USV	TRUE	0.72153	121.936	121.941	0.0048	85.7054	79.0192	87.9126	8.89338	3.78827	-1795.63	1.00134	-75.5587	0.642692
337	USV	TRUE	0.872389	122.869	122.905	0.0368	75.2765	57.4884	76.2677	18.7794	8.21358	535.545	1.17118	-77.0797	0.526158
338	USV	TRUE	0.885813	122.984	122.986	0.0016	68.8778	68.3791	69.3766	0.997506	0.394299	-623.441	1	-68.7665	0.764302
339	USV	TRUE	0.760597	123.137	123.171	0.0344	81.3715	61.9608	81.8504	19.8896	10.3656	595.133	1.02581	-73.8027	0.454127
340	USV	TRUE	0.77379	123.266	123.27	0.004	70.1499	67.3945	75.4097	8.01528	2.71114	-1626.52	1.07465	-72.919	0.529057
341	USV	TRUE	0.67152	123.752	123.793	0.0404	69.5186	61.2542	73.7433	12.4891	3.99294	-252.302	1.33753	-78.5278	0.496774
342	USV	TRUE	0.831145	123.872	123.948	0.076	72.4794	67.7887	76.8739	9.08515	4.74994	-118.776	1.00069	-70.1336	0.664676
343	USV	TRUE	0.617115	124.366	124.387	0.0204	60.5942	59.645	62.1216	2.47659	0.655317	-19.8743	1.0426	-78.8266	0.443209
344	USV	TRUE	0.787148	124.509	124.545	0.0356	85.0956	84.5144	92.8147	8.30027	3.47269	244.552	1.04306	-67.9703	0.648996
345	USV	TRUE	0.903135	124.665	124.678	0.0124	74.7882	74.5865	75.1771	0.590569	0.176587	0.487016	1.01895	-69.0196	0.587904
346	USV	TRUE	0.86595	124.818	124.842	0.0244	77.4859	77.4439	83.1544	5.71047	2.35156	-258.159	1.01004	-66.9443	0.626974
347	USV	TRUE	0.872506	125.102	125.104	0.0016	74.6684	73.2968	74.9266	1.62985	0.659157	-857.232	1.27757	-63.0284	0.803372
348	USV	TRUE	0.781046	125.287	125.298	0.0108	75.8107	73.7253	76.516	2.79064	0.840227	102.391	1.28098	-72.0455	0.658617
349	USV	TRUE	0.638883	125.829	125.833	0.0044	81.247	80.9798	81.8927	0.912896	0.317357	-212.796	1.01611	-78.6775	0.446235
350	USV	TRUE	0.983199	125.921	125.953	0.0316	74.493	72.4777	80.0035	7.52583	3.45859	302.121	1.07308	-72.4308	0.644379
351	USV	TRUE	0.897536	126.135	126.156	0.0208	80.9241	75.2204	82.6148	7.39441	2.30848	322.495	1.13071	-66.4159	0.796116
352	USV	TRUE	0.954745	126.447	126.449	0.002	76.6755	76.1857	77.1386	0.952975	0.366077	488.574	1.00178	-68.4941	0.749905
353	USV	TRUE	0.879822	126.74	126.742	0.0016	83.792	83.2665	84.1393	0.872818	0.347517	545.511	1.00577	-74.9943	0.655864
354	USV	TRUE	0.772096	129.359	129.375	0.016	76.2323	64.5122	76.8186	12.3065	6.11796	-792.66	1.00519	-74.1167	0.583888
355	USV	TRUE	0.60058	129.686	129.688	0.0024	65.3794	64.1102	66.7821	2.67189	0.962392	-1113.29	1.00036	-68.5542	0.742995
356	USV	TRUE	0.949859	129.778	129.852	0.0744	59.6841	48.6825	75.8254	27.1429	6.58341	15.2311	1.27902	-65.1286	0.655428
357	USV	TRUE	0.906552	129.996	130.039	0.0428	55.0445	51.6687	65.5972	13.9285	4.60362	192.083	1.18211	-58.4766	0.794912
358	USV	TRUE	0.872872	130.226	130.245	0.0192	69.2955	66.0224	69.5681	3.54573	1.06332	-85.3995	1.10188	-65.2004	0.665141
359	USV	TRUE	0.684145	130.335	130.337	0.002	67.9541	66.9699	69.9535	2.98361	1.24022	-1612.68	1.05313	-66.5792	0.77643
360	USV	TRUE	0.698342	130.497	130.52	0.0224	58.3468	56.8259	76.8973	20.0714	7.74415	877.222	1.15811	-73.3664	0.581799
361	USV	TRUE	0.675504	130.68	130.682	0.0016	62.6563	62.0863	63.5826	1.49626	0.597287	-935.162	1.00886	-74.6386	0.657801
362	USV	TRUE	0.934375	130.792	130.795	0.0024	68.2447	66.5748	69.3803	2.80549	1.01618	-1168.95	1.00519	-68.5073	0.773927
363	USV	TRUE	0.768638	130.827	130.838	0.0116	84.5008	81.8328	84.8053	2.97245	0.865618	-243.072	1.02768	-73.7563	0.598308
364	USV	TRUE	0.751682	131.798	131.801	0.0028	77.891	77.3418	78.841	1.49923	0.517774	521.302	1.0116	-76.239	0.556333
365	USV	TRUE	0.89792	132.25	132.261	0.0108	78.9708	76.298	83.1151	6.81709	2.88493	600.736	1.03866	-74.0654	0.546392
366	USV	TRUE	0.914566	132.374	132.436	0.0616	77.0075	71.2852	84.1014	12.8162	4.83312	-151.859	1.13207	-73.5673	0.491297
367	USV	TRUE	0.953917	132.524	132.526	0.002	71.8072	71.344	71.9675	0.623441	0.243171	311.721	1.01894	-68.5151	0.712547
368	USV	TRUE	0.600191	132.617	132.619	0.0016	75.5177	74.5202	75.8027	1.28251	0.516259	623.441	1.32433	-76.4756	0.433322
369	USV	TRUE	0.683785	132.73	132.733	0.0032	79.5061	74.9861	83.6326	8.64654	3.13538	2854.35	1.00147	-78.3377	0.536736
370	USV	TRUE	0.761457	132.832	132.839	0.0068	78.3149	71.9743	79.6324	7.65811	2.33604	943.882	1.09558	-71.6191	0.594613
371	USV	TRUE	0.963143	132.946	132.954	0.008	80.7917	78.3968	82.803	4.40617	1.38996	562.202	1.01491	-66.8888	0.776828
372	USV	TRUE	0.769325	133.055	133.065	0.01	80.7628	80.0452	83.0885	3.04327	0.903013	187.875	1.23134	-73.2839	0.598764
373	USV	TRUE	0.883363	133.375	133.462	0.0864	83.2947	81.1706	87.1653	5.99468	2.09758	-23.2967	1.05215	-71.5362	0.490324
374	USV	TRUE	0.713314	133.765	133.767	0.0016	73.9876	73.4888	74.1301	0.641254	0.258129	-311.721	1.14317	-65.081	0.68124
375	USV	TRUE	0.886997	133.916	133.918	0.0016	74.3631	74.1939	75.0667	0.872818	0.366946	-545.511	1.05325	-72.0785	0.566394
376	USV	TRUE	0.807926	134.101	134.156	0.0548	77.7412	74.9516	85.9094	10.9578	3.53946	65.1451	1.22641	-72.4367	0.664804
377	USV	TRUE	0.693242	134.251	134.253	0.002	76.5611	75.3899	76.619	1.22907	0.486377	-518.474	1.18028	-69.4875	0.655358
378	USV	TRUE	0.815568	134.413	134.495	0.0828	67.2832	63.8234	83.9773	20.1539	7.53212	97.0971	1.21445	-78.9352	0.50016
379	USV	TRUE	0.829171	134.618	134.639	0.0208	69.0274	68.3592	72.0269	3.66767	1.23446	-160.55	1.00938	-69.4695	0.655063
380	USV	TRUE	0.849277	134.797	134.799	0.0016	64.3173	63.9699	64.8428	0.872818	0.347517	-545.511	1.00577	-66.9158	0.700101
381	USV	TRUE	0.858069	134.851	134.868	0.0172	84.2747	78.6587	84.979	6.3203	2.13971	-324.051	1.1254	-74.7407	0.592846
382	USV	TRUE	0.910954	134.966	134.969	0.0032	72.5731	72.5731	72.5731	1.42109e-14	4.6998e-15	-1.03621e-12	1	-62.9417	0.664367
383	USV	TRUE	0.747346	135.154	135.166	0.012	72.078	71.2468	72.553	1.30626	0.382484	-14.0657	1.07293	-69.8957	0.655886
384	USV	TRUE	0.825539	135.495	135.496	0.0016	65.1556	64.5055	65.6277	1.12219	0.445538	-701.372	1.00392	-76.6325	0.575012
385	USV	TRUE	0.640418	135.546	135.548	0.002	80.066	79.4025	81.0323	1.62985	0.652958	-863.275	1.0171	-77.6937	0.613952
386	USV	TRUE	0.897205	135.752	135.753	0.0016	68.8394	68.2961	69.9171	1.62095	0.652809	-1013.09	1.01707	-71.7726	0.712411
387	USV	TRUE	0.886292	135.866	135.868	0.002	72.7061	71.9134	73.1959	1.28251	0.503743	-665.428	1.01432	-68.1369	0.625868
388	USV	TRUE	0.724307	136.089	136.091	0.0016	71.0631	70.6712	72.1675	1.49626	0.614471	-935.162	1.03875	-70.8065	0.564998
389	USV	TRUE	0.61535	136.204	136.205	0.0016	73.5366	73.1625	73.9107	0.74813	0.295724	-467.581	1	-68.6298	0.582223
390	USV	TRUE	0.766749	136.399	136.425	0.0252	83.6635	70.2919	87.6625	17.3707	6.63359	-570.152	1.26224	-75.4613	0.490074
391	USV	TRUE	0.691584	136.515	136.52	0.0044	73.2152	72.8812	73.2523	0.371096	0.14037	-85.8971	1.00787	-64.5002	0.775278
392	USV	TRUE	0.768237	136.726	136.733	0.0072	74.6328	73.1862	74.8109	1.62473	0.563508	-246.975	1.01693	-56.2446	0.865372
393	USV	TRUE	0.959031	137.007	137.011	0.0036	70.4373	68.4928	71.61	3.11721	1.10449	-903	1.01329	-65.0966	0.718594
394	USV	TRUE	0.627323	141.017	141.019	0.002	68.7672	68.1081	69.0967	0.9886	0.407165	-530.561	1.03178	-73.0446	0.649099
395	USV	TRUE	0.796949	141.088	141.133	0.0448	59.927	59.133	65.8113	6.67837	3.37478	-138.941	1.01191	-80.2621	0.475958
396	USV	TRUE	0.633097	141.552	141.557	0.0052	56.0965	55.4195	57.6874	2.26792	0.70145	-393.465	1.02409	-74.3573	0.585322
397	USV	TRUE	0.897935	141.746	141.772	0.0256	60.106	53.762	66.45	12.688	6.11683	491.235	1.12042	-65.6484	0.786635
398	USV	TRUE	0.755871	141.941	141.944	0.0028	74.3846	73.3381	75.1639	1.82579	0.631103	-641.466	1.00408	-65.1157	0.764616
399	USV	TRUE	0.786126	142.087	142.157	0.0696	66.1579	54.632	71.8627	17.2306	7.44722	199.325	1.15012	-61.4333	0.704288
400	USV	TRUE	0.895828	142.279	142.296	0.0168	77.7035	76.7238	82.2754	5.5516	1.60693	-277.375	1.05282	-61.495	0.717308
401	USV	TRUE	0.806659	142.466	142.5	0.034	70.5795	68.5832	76.9661	8.38288	2.67943	120.962	1.22425	-67.6433	0.69734
402	USV	TRUE	0.85653	142.626	142.676	0.0496	72.7892	56.324	74.3591	18.0352	8.00795	373.923	1.042	-72.8869	0.498596
403	USV	TRUE	0.774411	142.825	142.879	0.054	65.288	61.6046	66.6731	5.06847	1.86819	72.4344	1.04447	-74.2605	0.441027
404	USV	TRUE	0.884252	143.056	143.106	0.0508	61.6823	57.7115	75.7952	18.0836	6.60124	328.904	1.10599	-74.3399	0.539193
405	USV	TRUE	0.863934	143.274	143.276	0.002	77.5215	77.0718	77.9713	0.899537	0.320169	425.594	1.00633	-69.7114	0.647902
406	USV	TRUE	0.73511	143.705	143.71	0.0052	92.6615	91.7774	95.0162	3.23872	1.15788	519.101	1.25238	-75.2998	0.598806
407	USV	TRUE	0.622298	143.845	143.891	0.0456	84.4879	67.4711	86.7611	19.29	8.92758	-419.246	1.0692	-73.1996	0.499503
408	USV	TRUE	0.853467	143.985	144.003	0.0172	92.9642	91.8338	96.1937	4.35989	1.48396	151.903	1.12398	-76.5052	0.489647
409	USV	TRUE	0.865943	144.186	144.205	0.0188	81.5045	75.0002	83.9389	8.93871	3.12791	-453.07	1.01781	-70.1493	0.546992
410	USV	TRUE	0.884633	144.527	144.536	0.0088	84.0063	82.1582	84.3303	2.17215	0.643691	193.945	1.06683	-76.0265	0.528083
411	USV	TRUE	0.715757	144.825	144.827	0.0016	75.1725	75.0834	75.7514	0.667973	0.276311	389.651	1.07279	-74.3555	0.595666
412	USV	TRUE	0.717811	145.186	145.194	0.0084	77.406	74.0773	78.0637	3.98642	1.51374	-475.909	1.00148	-73.1482	0.575078
413	USV	TRUE	0.716223	145.29	145.293	0.0032	70.7482	70.4672	71.0598	0.592591	0.254103	-166.993	1.01471	-66.4948	0.628324
414	USV	TRUE	0.799991	145.466	145.469	0.0032	67.8566	67.1983	68.0617	0.863415	0.29493	-269.167	1.00515	-68.9914	0.723101
415	USV	TRUE	0.876777	145.592	145.596	0.004	65.7445	64.7351	67.1917	2.45666	0.803978	-602.862	1.00724	-70.7848	0.612125
416	USV	TRUE	0.681778	145.738	145.747	0.0096	64.0601	62.5791	67.649	5.06993	1.867	-541.008	1.00409	-67.2852	0.714264
417	USV	TRUE	0.957429	145.849	145.852	0.0028	68.1888	67.2907	69.3095	2.01876	0.713862	406.439	1.79728	-74.7414	0.577659
418	USV	TRUE	0.61714	146.046	146.052	0.006	71.7751	70.0812	75.8692	5.78798	2.51407	-1009.49	1.00863	-77.5348	0.461186
419	USV	TRUE	0.797826	146.264	146.268	0.0036	69.1227	67.4676	70.0356	2.56798	0.86905	-707.781	1.01467	-65.2355	0.777869
420	USV	TRUE	0.667933	146.445	146.447	0.002	83.8995	83.8015	84.2023	0.400784	0.153333	176.854	1.03234	-75.7818	0.502826
421	USV	TRUE	0.795834	146.783	146.785	0.0016	83.1201	83.0489	83.3695	0.320627	0.129065	-155.86	1.04572	-74.1209	0.529125
422	USV	TRUE	0.782897	146.898	146.903	0.0048	63.4256	62.6314	63.9154	1.28399	0.502051	-315.228	1.0201	-61.8165	0.797068
423	USV	TRUE	0.98765	147.563	147.576	0.0128	79.8252	77.1869	81.83	4.6431	1.79339	270.583	1.17318	-74.2353	0.447676
424	USV	TRUE	0.830692	147.626	147.65	0.0236	70.0959	69.8547	76.7964	6.94173	2.2775	305.719	1.02852	-69.9899	0.659301
425	USV	TRUE	0.875235	147.761	147.764	0.0032	108.169	105.23	109.817	4.58675	1.8026	-1611.18	1.05216	-75.8105	0.617706
426	USV	TRUE	0.939159	148.304	148.314	0.01	80.3062	75.4251	88.0324	12.6073	3.78106	1377.72	1.11672	-61.0742	0.848926
427	USV	TRUE	0.645155	154.542	154.55	0.0076	75.4084	53.3622	76.2287	22.8665	10.7317	3176.94	1.03529	-75.2799	0.506834
428	USV	TRUE	0.863477	157.376	157.385	0.0096	53.158	51.6772	53.3269	1.64963	0.655097	185.571	1.01141	-74.3586	0.542148
429	USV	TRUE	0.759873	157.415	157.441	0.0256	68.6973	65.1502	68.8515	3.70138	1.72733	136.138	1.01766	-83.8971	0.410955
430	USV	TRUE	0.710588	157.594	157.603	0.0092	63.7147	58.6247	63.8497	5.22503	1.66839	531.994	1.11614	-74.2194	0.598259
431	USV	TRUE	0.832129	157.813	157.819	0.006	63.4192	63.2033	64.3648	1.16146	0.509387	214.598	1.00378	-73.4615	0.591933
432	USV	TRUE	0.736748	158.047	158.054	0.0076	64.2864	56.2743	64.8089	8.53458	3.428	1185.26	1.08741	-82.875	0.441091
433	USV	TRUE	0.760207	165.843	165.844	0.0016	107.537	106.843	110.904	4.06128	1.63976	-2104.11	1.39344	-83.62	0.431595
434	USV	TRUE	0.732768	167.485	167.489	0.004	65.2354	64.4784	66.1186	1.64024	0.572404	430.471	1.00267	-75.1763	0.499769
435	USV	TRUE	0.631041	176.902	176.942	0.04	60.8625	45.4249	72.2848	26.8599	5.39104	-146.075	6.30109	-96.0183	0.165781
436	USV	TRUE	0.665755	194.086	194.101	0.0144	69.1036	68.7642	69.7588	0.994537	0.35022	-58.5289	1.02132	-67.6003	0.726458
437	USV	TRUE	0.643634	194.496	194.502	0.006	76.2696	74.2399	76.913	2.67312	1.20035	-443.116	1.0014	-79.0213	0.538388
438	USV	TRUE	0.749352	194.686	194.689	0.0036	80.6399	80.289	81.1553	0.866307	0.317796	229.739	1.01026	-70.1876	0.58102
439	USV	TRUE	0.84691	194.828	194.838	0.01	79.3182	77.8496	86.9389	9.08925	3.92284	902.789	1.00025	-79.3553	0.549762
440	USV	TRUE	0.719927	195.315	195.316	0.0016	98.4663	98.0299	100.15	2.1197	0.887173	-1324.81	1.05854	-80.766	0.504954
441	USV	TRUE	0.709402	198.235	198.251	0.016	70.2923	67.8685	72.2828	4.41425	1.72488	-271.483	1.00757	-78.2861	0.47981
442	USV	TRUE	0.768077	302.178	302.217	0.0388	70.2973	68.2512	71.2975	3.04629	1.24468	-31.5338	1.01817	-76.472	0.477179
443	USV	TRUE	0.732343	302.279	302.283	0.004	60.5358	57.1408	62.4144	5.27358	1.94409	1311.51	1.00214	-82.2596	0.431576
444	USV	TRUE	0.847394	302.459	302.469	0.01	68.3932	66.6639	70.1226	3.45869	1.76982	-350.315	1.00032	-65.2516	0.694246
445	USV	TRUE	0.854082	302.549	302.635	0.0864	62.0764	43.6552	83.4961	39.8409	7.91878	12.1172	7.30886	-90.6817	0.223309
446	USV	TRUE	0.768199	309.018	309.105	0.0872	63.4676	62.3907	82.9029	20.5122	7.44329	-151.231	1.06489	-77.9387	0.405472
447	USV	TRUE	0.631526	309.202	309.21	0.0072	77.0147	76.7225	78.4694	1.74688	0.507019	132.067	1.09351	-75.872	0.498285
448	USV	TRUE	0.786823	309.492	309.496	0.004	75.7509	74.363	76.9236	2.56056	1.05758	776.097	1.07814	-74.6445	0.646576
449	USV	TRUE	0.691906	309.643	309.646	0.0028	70.4945	69.5667	74.7101	5.14339	1.86954	-1763.59	1.1063	-82.8141	0.411569
450	USV	TRUE	0.668927	310.014	310.031	0.0176	68.288	68.2529	81.1237	12.8707	4.85219	773.001	1.06746	-77.043	0.411595
451	USV	TRUE	0.707127	310.399	310.42	0.0216	69.135	67.8563	76.7321	8.87582	4.18524	-418.969	1.02964	-74.9226	0.434549
452	USV	TRUE	0.806247	310.548	310.574	0.0252	75.0294	73.4386	75.9288	2.49021	0.651226	58.1821	1.02631	-73.9164	0.650417
453	USV	TRUE	0.72756	311.062	311.063	0.0016	80.2218	79.0017	81.6201	2.61845	1.03587	1636.53	1.00044	-76.5412	0.63905
454	USV	TRUE	0.862238	311.523	311.534	0.0116	79.206	76.391	82.6131	6.22213	2.24447	69.9282	1.8131	-73.6095	0.582421
455	USV	TRUE	0.745328	311.709	311.729	0.02	56.8906	56.2723	77.0812	20.8089	7.39032	947.925	1.1581	-77.917	0.441719
456	USV	TRUE	0.823095	311.843	311.869	0.0264	68.2255	62.6515	69.3269	6.6754	2.78175	-273.346	1.03208	-73.9918	0.44413
457	USV	TRUE	0.796082	312.032	312.034	0.0016	60.468	59.2656	61.136	1.87032	0.749798	1168.95	1.01167	-71.8111	0.634329
458	USV	TRUE	0.809649	312.111	312.126	0.0144	58.7565	58.7253	66.1698	7.44447	3.76081	523.244	1.01479	-80.1868	0.492903
459	USV	TRUE	0.780443	312.307	312.35	0.0436	64.8385	64.518	74.1417	9.62371	5.18018	219.913	1.00062	-71.1752	0.58325
460	USV	TRUE	0.707544	312.607	312.609	0.002	68.9246	68.0429	71.6499	3.60705	1.38	-1591.68	1.38444	-61.3797	0.784453
461	USV	TRUE	0.815292	312.7	312.703	0.0032	82.2092	82.1796	82.4468	0.267189	0.0845777	54.1182	1.01256	-61.9318	0.780246
462	USV	TRUE	0.668241	343.221	343.291	0.0704	56.0891	43.3531	79.5424	36.1893	8.67203	305.184	5.47809	-91.4018	0.216948
463	USV	TRUE	0.763711	343.558	343.589	0.0312	67.2385	65.8728	74.0151	8.14227	2.79431	-249.772	1.02355	-78.12	0.421081
464	USV	TRUE	0.868149	343.669	343.682	0.0132	81.5272	80.8277	82.4563	1.62865	0.532069	45.2953	1.10037	-71.9298	0.550437
465	USV	TRUE	0.888356	343.868	343.87	0.002	67.7292	67.5689	68.1923	0.623441	0.243171	-311.721	1.01894	-69.0641	0.601457
466	USV	TRUE	0.790892	343.994	343.996	0.002	83.0919	81.2794	84.1918	2.91236	1.16011	-1528.7	1.01955	-77.132	0.487444
467	USV	TRUE	0.81728	344.094	344.096	0.0028	69.6384	69.579	70.1134	0.534378	0.178259	134.301	1.04836	-69.2715	0.633832
468	USV	TRUE	0.657991	361.644	361.647	0.0024	70.2787	68.9427	71.4142	2.4715	0.890816	-1029.79	1.00099	-74.7831	0.648554
469	USV	TRUE	0.746219	361.706	361.734	0.0284	80.0066	66.9542	85.0636	18.1095	7.09203	-554.649	1.38707	-77.4733	0.535903
470	USV	TRUE	0.809927	361.807	361.809	0.002	62.262	61.8122	62.7117	0.899537	0.320169	-425.594	1.00633	-75.0815	0.624479
471	USV	TRUE	0.682638	361.923	361.925	0.002	60.4276	59.292	61.1802	1.88814	0.721387	-956.156	1.00994	-72.7984	0.654784
472	USV	TRUE	0.961162	362.022	362.037	0.0144	76.0193	75.0247	76.7068	1.68206	0.439436	-64.357	1.03728	-67.0145	0.711913
473	USV	TRUE	0.914716	362.11	362.147	0.0364	71.5533	70.2423	71.9178	1.67559	0.575451	18.5599	1.02426	-76.2706	0.604545
474	USV	TRUE	0.884808	362.294	362.322	0.0284	66.5507	66.1177	74.8919	8.77424	3.83522	-272.519	1.04612	-68.9233	0.585395
475	USV	TRUE	0.807872	362.428	362.455	0.0272	74.2437	74.0626	89.3959	15.3333	6.79686	-570.816	1.00218	-77.0994	0.455021
476	USV	TRUE	0.674307	362.555	362.567	0.012	69.0245	68.0592	69.0463	0.987107	0.480949	-85.4643	1.00061	-71.9908	0.435719
477	USV	TRUE	0.681313	362.645	362.681	0.0352	74.7219	74.5142	74.8947	0.380482	0.128095	4.67908	1.00223	-76.154	0.440245
478	USV	TRUE	0.846534	362.719	362.815	0.096	76.4886	52.0112	91.8966	39.8854	8.03548	0.928679	8.35849	-93.6242	0.184477
479	USV	TRUE	0.763046	362.9	362.906	0.006	72.2682	70.6252	75.7858	5.16057	2.06865	-1026.44	1.06587	-73.4163	0.541756
480	USV	TRUE	0.745398	363.001	363.038	0.0372	56.7079	54.2438	58.8314	4.58756	1.59333	-60.883	1.09439	-74.1005	0.541751
481	USV	TRUE	0.699632	363.148	363.16	0.0124	73.4061	72.2645	73.5955	1.33097	0.500354	8.59335	1.04469	-69.6945	0.630671
482	USV	TRUE	0.605121	433.624	433.664	0.04	93.3703	81.9702	110.634	28.6635	5.93769	201.022	7.60557	-97.4021	0.148509
483	USV	TRUE	0.755474	469.828	469.86	0.032	79.3782	75.6382	79.3794	3.74126	1.67287	-119.008	1.00043	-79.5729	0.392622
484	USV	TRUE	0.703925	470.363	470.368	0.0048	81.5529	80.7823	82.3693	1.587	0.550126	-346.274	1.00482	-76.6588	0.52395
485	USV	TRUE	0.784516	470.449	470.455	0.0064	83.4707	80.1745	83.5626	3.38808	1.43651	-558.212	1.05927	-79.1008	0.456097
486	USV	TRUE	0.91551	470.722	470.724	0.0016	82.144	81.8946	82.2152	0.320627	0.129065	155.86	1.04572	-78.6935	0.535186
487	USV	TRUE	0.745848	470.822	470.823	0.0016	82.0753	80.0625	82.4138	2.35126	0.980098	1402.74	1.12994	-81.3185	0.537649
488	USV	TRUE	0.724091	471.119	471.579	0.46	81.2492	59.5189	109.531	50.0124	11.4759	7.08971	16.6322	-92.5465	0.18646
489	USV	TRUE	0.847391	471.167	471.168	0.0016	78.3582	77.1825	79.1775	1.99501	0.792986	1246.88	1.00415	-79.2784	0.547578
490	USV	TRUE	0.671207	471.655	471.667	0.0124	71.8068	71.8034	74.6123	2.80887	1.14531	238.458	1.00549	-75.7297	0.493918
491	USV	TRUE	0.798026	471.983	471.985	0.002	76.3756	75.583	77.7472	2.16423	0.811481	1070.03	1.01074	-81.286	0.533732
492	USV	TRUE	0.715423	474.167	474.173	0.0052	84.9639	82.7626	86.1495	3.38685	1.18702	-543.269	1.2354	-83.303	0.418625
493	USV	TRUE	0.872182	474.304	474.335	0.0308	77.5515	77.4153	78.5913	1.17601	0.598035	36.0564	1.00057	-74.717	0.573758
494	USV	TRUE	0.665311	474.44	474.442	0.002	77.9189	75.7859	79.9451	4.15924	1.61386	2152.15	1.0016	-81.2001	0.542585
495	USV	TRUE	0.700611	474.628	474.64	0.0116	76.2711	72.2584	77.5812	5.32278	2.17992	-447.329	1.00212	-75.9658	0.586471
496	USV	TRUE	0.693949	477.461	477.512	0.0512	74.5855	65.219	86.0153	20.7962	3.35673	90.6735	3.65013	-93.2595	0.222717
497	USV	TRUE	0.788043	478.005	478.007	0.0016	67.5053	67.336	68.2089	0.872818	0.366946	-545.511	1.05325	-80.4119	0.455874
498	USV	TRUE	0.76485	478.121	478.176	0.0544	62.4042	51.6127	67.1097	15.497	2.80342	9.07988	2.4125	-90.8252	0.238092
499	USV	TRUE	0.794115	478.287	478.296	0.0096	70.4248	69.2532	78.4042	9.15101	4.10878	-937.797	1.00537	-76.7165	0.574561
500	USV	TRUE	0.945178	478.443	478.446	0.0028	77.5197	77.1783	78.1283	0.950006	0.340271	342.822	1.00711	-74.6816	0.58553
						0.0256436
