# Supplementary material for: Bazedoxifene reverses sexually dimorphic autistic-like abnormalities in biallelic MDGA1-mutant mice
Source: EMBO Mol Med. 2026 Mar 20;18(4):1358–98. doi: 10.1038/s44321-026-00402-y (PMC13084050; doi:10.1038/s44321-026-00402-y)
Supplement: Supplementary file 20 — Source data Fig. 7 [file 44321_2026_402_MOESM20_ESM.zip › Panel I and J/Batch3/Mdga1-KI_sham_918.xlsx]

## Sheet: Sheet1
ID	Label	Accepted	Score	Begin Time (s)	End Time (s)	Call Length (s)	Principal Frequency (kHz)	Low Freq (kHz)	High Freq (kHz)	Delta Freq (kHz)	Frequency Standard Deviation (kHz)	Slope (kHz/s)	Sinuosity	Mean Power (dB/Hz)	Tonality
1	USV	TRUE	0.718647	0.147604	0.189604	0.042	79.637	72.825	81.7628	8.93785	3.26976	89.153	1.1437	-79.8402	0.456086
2	USV	TRUE	0.601356	0.484004	0.508804	0.0248	60.6297	59.8991	65.3114	5.41224	2.24465	-212.672	1.03337	-79.3217	0.499112
3	USV	TRUE	0.820779	0.608804	0.621604	0.0128	67.7248	65.6095	76.5866	10.977	3.54269	850.102	1.00701	-78.5279	0.538534
4	USV	TRUE	0.813711	0.929204	0.931204	0.002	81.1452	80.0764	81.9111	1.8347	0.67271	-893.175	1.00595	-76.5154	0.600539
5	USV	TRUE	0.719387	1.0228	1.0568	0.034	77.8517	76.6986	79.314	2.61542	0.900075	13.6563	1.07974	-76.0856	0.597203
6	USV	TRUE	0.904202	1.27868	1.42868	0.15	74.1433	72.6802	78.6096	5.9294	2.44123	-31.7348	1.50714	-72.7227	0.489526
7	USV	TRUE	0.877831	1.61168	1.66968	0.058	74.3247	68.7514	78.8251	10.0737	3.30695	-96.5247	1.20471	-77.0063	0.487495
8	USV	TRUE	0.829276	1.75768	1.77808	0.0204	76.7954	75.4178	78.2467	2.82889	1.04361	-93.0636	1.0593	-75.5531	0.629304
9	USV	TRUE	0.955432	1.89168	1.91728	0.0256	76.6962	67.3787	77.5916	10.2129	4.84276	-375.571	1.05658	-74.1702	0.647224
10	USV	TRUE	0.702323	2.06615	2.07295	0.0068	67.7886	66.389	75.5221	9.13305	4.21841	-1347.42	1.00053	-78.5108	0.499227
11	USV	TRUE	0.927425	2.38795	2.56295	0.175	76.6754	70.7098	86.9892	16.2794	6.15407	-40.2643	2.07095	-76.2663	0.452661
12	USV	TRUE	0.955604	2.68295	2.69015	0.0072	73.5085	70.8154	75.0199	4.20449	1.44696	511.26	1.15564	-70.6791	0.70561
13	USV	TRUE	0.927339	2.76895	2.78815	0.0192	67.9109	66.9164	70.4264	3.51005	1.01028	148.544	1.07116	-70.44	0.656762
14	USV	TRUE	0.962915	2.86215	2.88215	0.02	67.0889	65.1841	67.208	2.02383	0.730087	-99.2668	1.00356	-72.2367	0.64341
15	USV	TRUE	0.74595	3.36623	3.37423	0.008	73.5445	69.2213	74.7997	5.57838	2.22938	737.858	1.01422	-82.1838	0.457343
16	USV	TRUE	0.671022	3.84343	3.84623	0.0028	83.0906	81.5098	84.2707	2.76095	1.03612	-1049.67	1.01332	-78.0195	0.612294
17	USV	TRUE	0.640354	3.98343	3.99023	0.0068	73.6043	71.5054	74.6967	3.19131	0.977903	271.244	1.33308	-75.5295	0.606499
18	USV	TRUE	0.683177	4.1147	4.1167	0.002	70.9254	70.4623	71.7448	1.28251	0.50588	665.428	1.02121	-69.2945	0.646256
19	USV	TRUE	0.60662	9.09907	9.14227	0.0432	75.523	59.8034	84.7114	24.908	6.7293	379.406	4.09932	-92.8736	0.219575
20	USV	TRUE	0.68663	9.67507	9.72467	0.0496	66.9497	52.9074	73.8521	20.9447	5.80908	219.681	4.00988	-92.9511	0.207506
21	USV	TRUE	0.709428	9.81227	9.81547	0.0032	77.2556	76.0213	78.1292	2.10785	0.784684	-654.945	1.00107	-78.843	0.552141
22	USV	TRUE	0.863955	9.91267	9.91667	0.004	68.7859	65.3876	69.047	3.65938	1.55297	965.441	1.02247	-76.3409	0.593023
23	USV	TRUE	0.891661	10.0463	10.0515	0.0052	72.0652	70.2765	76.9293	6.65282	2.89632	1390.29	1.0095	-71.0043	0.639949
24	USV	TRUE	0.958668	10.2667	10.2739	0.0072	67.9246	65.7398	74.9442	9.20445	4.14877	-1344.76	1.03502	-71.5289	0.628056
25	USV	TRUE	0.815419	10.3955	10.3975	0.002	67.6494	65.3783	68.9319	3.55362	1.416	1861.42	1.01835	-71.0968	0.713676
26	USV	TRUE	0.862449	10.5231	10.5303	0.0072	60.7419	59.0365	62.4473	3.41086	1.65615	469.999	1.00013	-80.8495	0.481821
27	USV	TRUE	0.660467	19.5534	19.555	0.0016	73.1289	72.7904	74.5361	1.74564	0.733893	1091.02	1.06812	-84.1245	0.407214
28	USV	TRUE	0.961644	19.7586	19.7606	0.002	71.6777	71.2279	72.457	1.22907	0.457432	602.448	1.01262	-74.3102	0.661952
29	USV	TRUE	0.736123	19.8782	19.881	0.0028	67.3525	66.4321	69.8462	3.41408	1.29252	1272.33	1.06293	-79.5428	0.550354
30	USV	TRUE	0.806856	24.7074	24.7098	0.0024	78.3117	76.3746	78.8461	2.4715	0.936398	-1029.79	1.06022	-80.5946	0.498995
31	USV	TRUE	0.821316	24.9858	25.1158	0.13	73.9143	65.6086	78.6205	13.0119	5.20835	25.2313	6.65472	-73.6443	0.591659
32	USV	TRUE	0.690216	70.7312	70.7712	0.04	46.1537	37.5146	54.4366	16.922	4.21806	-37.335	4.86605	-99.0707	0.157761
33	USV	TRUE	0.606033	79.7563	79.7963	0.04	45.699	31.5602	61.8862	30.326	6.61385	185.993	8.03483	-97.2741	0.164834
34	USV	TRUE	0.621392	86.1863	86.1899	0.0036	69.508	69.508	69.508	1.42109e-14	4.76647e-15	-2.44329e-14	1	-79.0762	0.438612
35	USV	TRUE	0.751884	86.3108	86.334	0.0232	70.3866	66.0961	71.6288	5.53274	2.13152	-230.879	1.03708	-80.4915	0.413005
36	USV	TRUE	0.665416	86.6332	86.6796	0.0464	66.033	57.5126	73.0096	15.497	3.71519	94.7808	3.8896	-93.9073	0.217945
37	USV	TRUE	0.747743	86.7488	86.752	0.0032	79.1819	77.6752	79.9241	2.24884	0.823466	737.553	1.02904	-81.5469	0.438991
38	USV	TRUE	0.773993	87.3701	87.3721	0.002	69.8981	69.4483	70.6774	1.22907	0.457432	602.448	1.01262	-81.4494	0.459318
39	USV	TRUE	0.721434	87.4793	87.4809	0.0016	72.9059	72.2913	74.4111	2.1197	0.863384	1324.81	1.02533	-81.8083	0.506655
40	USV	TRUE	0.922926	87.7357	87.7397	0.004	79.7848	79.2547	79.9585	0.703812	0.215952	113.729	1.05245	-72.0341	0.591231
41	USV	TRUE	0.680506	87.8177	87.8325	0.0148	58.1319	57.9241	58.5835	0.65948	0.267106	19.0749	1.01695	-79.4196	0.549861
42	USV	TRUE	0.731356	88.3605	88.3789	0.0184	66.3085	65.4204	69.8129	4.39256	2.06348	-220.304	1.01891	-81.2374	0.432406
43	USV	TRUE	0.868339	88.5781	88.5809	0.0028	64.7048	64.4747	64.8607	0.38594	0.135814	70.685	1.05019	-75.6268	0.602551
44	USV	TRUE	0.922589	88.9681	89.0121	0.044	70.3661	65.4825	76.1109	10.6284	3.27403	-169.222	1.05129	-78.2047	0.488764
45	USV	TRUE	0.856744	89.0993	89.1025	0.0032	67.1652	66.2294	67.9188	1.68943	0.577536	495.735	1.00849	-78.6199	0.539428
46	USV	TRUE	0.693771	89.2882	89.2998	0.0116	75.377	66.4017	76.3833	9.98162	4.28612	-876.097	1.00477	-72.8157	0.60817
47	USV	TRUE	0.794858	89.4338	89.4642	0.0304	72.5435	66.7099	80.8763	14.1664	4.80056	-509.618	1.18703	-74.1154	0.541614
48	USV	TRUE	0.885787	89.7246	89.7294	0.0048	81.2486	79.1468	82.7313	3.58455	1.16022	-752.962	1.01671	-73.4663	0.689035
49	USV	TRUE	0.702372	89.8242	89.837	0.0128	67.978	67.4979	71.2142	3.71627	1.62945	300.675	1.00802	-84.0762	0.401009
50	USV	TRUE	0.888086	89.9218	89.9326	0.0108	68.5319	67.992	71.4514	3.4594	1.55789	374.543	1.06303	-74.7428	0.582494
51	USV	TRUE	0.735081	90.3023	90.3823	0.08	45.2519	30.8682	59.873	29.0049	6.12548	24.6291	8.39655	-96.1838	0.168708
52	USV	TRUE	0.60444	278.404	278.445	0.0416	57.8568	44.0817	70.949	26.8674	5.5116	-86.8196	7.41811	-97.5668	0.153215
53	USV	TRUE	0.801078	382.878	382.886	0.0072	78.1749	73.4829	78.4326	4.94967	1.50969	502.029	1.22829	-72.1541	0.608246
54	USV	TRUE	0.884175	382.976	382.982	0.0068	79.7432	78.3119	80.9737	2.66184	0.867684	-359.384	1.02573	-75.7474	0.591413
55	USV	TRUE	0.758383	383.772	383.779	0.0064	76.8867	76.5702	77.4455	0.875296	0.243041	104.998	1.02254	-81.215	0.406636
56	USV	TRUE	0.879423	401.194	401.22	0.026	65.6642	65.303	70.3437	5.0407	2.19655	199.309	1.0214	-77.9141	0.409528
57	USV	TRUE	0.605787	401.711	401.713	0.002	66.5737	65.5049	67.3396	1.8347	0.67271	-893.175	1.00595	-82.1767	0.478934
58	USV	TRUE	0.724012	401.788	401.79	0.0016	64.4012	64.1785	64.802	0.623441	0.249933	-389.651	1.00816	-82.5095	0.454779
59	USV	TRUE	0.770411	401.901	401.903	0.0024	70.5234	70.1894	71.325	1.13555	0.420241	-473.147	1.02178	-71.5943	0.639065
60	USV	TRUE	0.89492	402.25	402.253	0.0028	64.6902	64.2464	64.8514	0.605015	0.247127	-206.839	1.01342	-73.1421	0.429714
61	USV	TRUE	0.693342	402.387	402.408	0.0212	64.2814	63.2748	65.7807	2.50592	0.797709	-99.983	1.00948	-78.6283	0.439253
62	USV	TRUE	0.717554	403.141	403.147	0.0056	70.0034	69.4673	72.017	2.54967	0.907913	-450.126	1.00857	-78.082	0.441795
63	USV	TRUE	0.679223	403.381	403.403	0.0212	73.3553	68.2687	77.0804	8.81176	4.24105	-398.481	1.05602	-81.3392	0.437011
64	USV	TRUE	0.770459	404.024	404.026	0.0016	67.8607	67.5134	68.3862	0.872818	0.347517	545.511	1.00577	-80.0054	0.484004
65	USV	TRUE	0.988788	404.128	404.134	0.0064	77.963	77.7255	78.3218	0.596237	0.166037	-66.0302	1.00895	-70.4384	0.638689
66	USV	TRUE	0.885511	404.224	404.234	0.0092	77.4887	71.0776	77.9056	6.8279	1.74132	477.627	1.17208	-74.3216	0.593132
67	USV	TRUE	0.906558	404.346	404.352	0.0068	71.4582	69.1351	72.5338	3.39868	1.22368	557.854	1.06194	-76.9883	0.554928
68	USV	TRUE	0.752543	406.393	406.412	0.0188	75.9721	63.4578	76.8966	13.4388	5.74501	-824.804	1.06028	-79.1083	0.485233
69	USV	TRUE	0.658728	406.633	406.639	0.006	65.4167	62.6843	66.6587	3.97435	1.62113	-736.306	1.01518	-77.2148	0.407736
70	USV	TRUE	0.687418	406.81	406.852	0.0416	64.7767	64.3305	67.946	3.61551	1.46189	-82.048	1.00149	-75.9806	0.484464
71	USV	TRUE	0.734283	406.977	406.991	0.0136	65.5439	62.4006	67.7592	5.35863	1.26958	-294.134	1.03964	-74.6999	0.597455
72	USV	TRUE	0.640841	407.211	407.22	0.0084	64.9255	64.232	66.0949	1.8629	0.672395	-206.481	1.00904	-78.6525	0.496413
73	USV	TRUE	0.762376	407.373	407.375	0.0028	65.2845	65.0321	65.9376	0.905474	0.320606	-316.315	1.01624	-70.0508	0.649524
74	USV	TRUE	0.925396	407.486	407.491	0.0048	64.8931	63.4087	67.4908	4.08206	1.22622	771.146	1.02023	-72.4413	0.592864
75	USV	TRUE	0.915341	407.652	407.659	0.0068	65.3991	64.5901	66.7647	2.17462	0.715155	-332.11	1.01416	-66.8227	0.774045
76	USV	TRUE	0.926414	407.892	407.903	0.0112	65.4971	63.8406	67.8795	4.03892	1.24316	-353.666	1.00955	-66.5595	0.661002
77	USV	TRUE	0.897355	408.087	408.093	0.0064	68.3611	66.4337	68.9003	2.46663	1.11236	-379.928	1.00448	-74.2286	0.538199
78	USV	TRUE	0.811978	408.261	408.263	0.0016	80.0303	79.6829	80.5558	0.872818	0.347517	-545.511	1.00577	-71.2409	0.715736
79	USV	TRUE	0.929309	408.391	408.398	0.0068	70.1764	69.553	70.2655	0.712504	0.232527	99.6866	1.01007	-70.2103	0.638634
80	USV	TRUE	0.93446	408.497	408.503	0.006	68.6546	67.4544	69.2521	1.79769	0.650884	299.456	1.00249	-72.8496	0.645736
81	USV	TRUE	0.795427	408.625	408.627	0.0016	57.1701	56.9207	57.2413	0.320627	0.129065	-155.86	1.04572	-72.5856	0.492356
82	USV	TRUE	0.729333	408.875	408.884	0.0092	76.1142	69.5454	77.5615	8.01603	2.92399	-916.792	1.03708	-69.7977	0.59098
83	USV	TRUE	0.710562	426.187	426.194	0.0076	66.1189	65.6404	66.6945	1.05405	0.303259	-111.193	1.02045	-65.8814	0.63688
84	USV	TRUE	0.726511	426.31	426.316	0.006	69.6113	65.2072	70.5515	5.34431	2.24354	-898.388	1.00067	-72.2955	0.635201
85	USV	TRUE	0.756094	426.482	426.507	0.0256	82.3694	69.7846	83.7374	13.9528	6.55503	-516.171	1.19678	-82.1766	0.491179
86	USV	TRUE	0.93151	426.529	426.548	0.0188	64.0184	63.0454	64.9366	1.89121	0.673201	68.6206	1.03575	-69.649	0.76322
87	USV	TRUE	0.834059	426.682	426.786	0.104	59.6483	55.4628	61.9367	6.47388	1.94488	-28.6502	1.02689	-74.5343	0.494535
88	USV	TRUE	0.88561	426.881	426.961	0.08	69.2237	56.9326	70.1342	13.2015	6.72505	-159.132	1.00601	-68.7251	0.632602
89	USV	TRUE	0.831409	427.094	427.113	0.0188	61.7172	61.2524	64.7981	3.54572	1.37139	-181.97	1.02034	-71.3553	0.568424
90	USV	TRUE	0.724725	427.958	428.033	0.0752	72.7605	61.1674	98.47	37.3026	8.9571	-69.2326	9.07471	-94.2369	0.169785
91	USV	TRUE	0.726274	428.278	428.417	0.1392	60.2927	38.3238	85.4084	47.0847	8.50224	-77.6039	4.92713	-89.76	0.201759
92	USV	TRUE	0.650093	432.752	432.782	0.0304	72.1942	70.5518	72.9337	2.38191	0.830849	44.9921	1.03737	-81.0999	0.489252
93	USV	TRUE	0.680408	432.797	432.831	0.0336	58.584	55.914	60.6123	4.6983	2.05087	136.54	1.06864	-83.1584	0.409831
94	USV	TRUE	0.794572	432.987	432.989	0.002	63.4325	63.3345	63.7353	0.400784	0.153333	176.854	1.03234	-72.1289	0.575792
95	USV	TRUE	0.624923	433.063	433.148	0.0848	71.2845	49.7609	84.8072	35.0463	6.42735	46.4078	5.90669	-92.8964	0.190864
96	USV	TRUE	0.685666	560.771	560.818	0.0464	51.9625	36.0945	61.611	25.5166	4.62485	-127.198	5.68549	-97.3959	0.170858
						0.0235646
