# Supplementary material for: Bazedoxifene reverses sexually dimorphic autistic-like abnormalities in biallelic MDGA1-mutant mice
Source: EMBO Mol Med. 2026 Mar 20;18(4):1358–98. doi: 10.1038/s44321-026-00402-y (PMC13084050; doi:10.1038/s44321-026-00402-y)
Supplement: Supplementary file 20 — Source data Fig. 7 [file 44321_2026_402_MOESM20_ESM.zip › Panel I and J/Batch3/Mdga1-KI_sham_922.xlsx]

## Sheet: Sheet1
ID	Label	Accepted	Score	Begin Time (s)	End Time (s)	Call Length (s)	Principal Frequency (kHz)	Low Freq (kHz)	High Freq (kHz)	Delta Freq (kHz)	Frequency Standard Deviation (kHz)	Slope (kHz/s)	Sinuosity	Mean Power (dB/Hz)	Tonality
1	USV	TRUE	0.852345	0.624004	0.626804	0.0028	70.0725	68.9369	71.6088	2.67189	0.981988	-996.658	1.00874	-73.9068	0.709687
2	USV	TRUE	0.680387	0.997204	1.0248	0.0276	77.0206	68.0936	77.266	9.17238	4.58087	330.364	1.0126	-79.836	0.436906
3	USV	TRUE	0.667086	1.06872	1.13112	0.0624	70.6217	61.4631	89.0281	27.565	6.53545	-13.8323	4.44696	-90.8216	0.233168
4	USV	TRUE	0.788617	1.31432	1.31952	0.0052	85.1512	83.7883	85.6862	1.89793	0.634427	-361.038	1.01413	-73.5767	0.548833
5	USV	TRUE	0.631916	1.50712	1.50912	0.002	83.8394	83.6257	84.3382	0.712504	0.263301	176.854	1.23328	-83.7488	0.455996
6	USV	TRUE	0.626922	1.79592	1.81032	0.0144	67.8964	67.5767	67.8981	0.321363	0.144068	-23.3284	1.00007	-78.0519	0.49728
7	USV	TRUE	0.630246	3.50415	3.50575	0.0016	83.089	82.9198	83.7926	0.872818	0.366946	-545.511	1.05325	-73.9733	0.657232
8	USV	TRUE	0.681388	3.73255	3.74175	0.0092	74.7378	71.3715	76.7449	5.37337	2.25616	-585.87	1.02039	-74.9031	0.551238
9	USV	TRUE	0.74582	3.88575	3.89095	0.0052	79.8963	78.2375	80.4269	2.18947	0.60556	-272.817	1.16426	-67.8395	0.709166
10	USV	TRUE	0.601047	3.98415	3.98735	0.0032	107.368	105.406	110.664	5.25779	1.65904	-1534.64	1.00816	-77.382	0.568937
11	USV	TRUE	0.847871	4.24006	4.24446	0.0044	70.0408	70.0408	70.0408	1.42109e-14	5.4751e-15	2.25217e-12	1	-63.0254	0.772807
12	USV	TRUE	0.853511	5.00757	5.09317	0.0856	88.1247	87.5591	89.336	1.77693	0.590007	9.14479	1.01376	-74.5924	0.600005
13	USV	TRUE	0.68589	5.27717	5.28157	0.0044	80.1972	79.8261	80.5683	0.742192	0.214361	-144.546	1.00957	-68.7135	0.597421
14	USV	TRUE	0.64504	5.84237	5.85117	0.0088	74.9189	70.0955	76.3212	6.22573	2.61543	-805.669	1.04121	-78.6368	0.529348
15	USV	TRUE	0.718602	6.02117	6.02277	0.0016	81.2249	80.548	81.5455	0.997506	0.403004	-623.441	1.0194	-70.543	0.592041
16	USV	TRUE	0.766127	6.26429	6.26829	0.004	104.489	101.849	106.037	4.18773	1.6073	-1029.27	1.00363	-72.6322	0.650336
17	USV	TRUE	0.670087	6.46309	6.51109	0.048	77.3224	64.5567	85.4123	20.8556	4.50084	108.191	5.98013	-95.7027	0.177569
18	USV	TRUE	0.716878	7.00109	7.00389	0.0028	93.8378	84.7062	94.365	9.65879	4.46451	-3426.52	1.13387	-80.4412	0.47767
19	USV	TRUE	0.689726	7.4614	7.4634	0.002	84.1384	80.7763	84.9356	4.15924	1.61163	1954.3	1.18287	-77.4834	0.6024
20	USV	TRUE	0.751155	7.6166	7.6186	0.002	67.3147	67.0475	70.0756	3.02814	1.14253	-1138.73	1.30305	-72.7375	0.643973
21	USV	TRUE	0.977881	7.7382	7.7554	0.0172	79.3042	77.8483	81.6504	3.80207	1.04506	-206.349	1.01157	-66.1806	0.711515
22	USV	TRUE	0.686349	7.8258	7.8274	0.0016	88.2877	86.9072	88.7776	1.87032	0.768088	-1168.95	1.03658	-79.2825	0.522954
23	USV	TRUE	0.696114	7.8994	7.941	0.0416	67.5394	57.5718	76.8762	19.3044	4.85906	-67.566	5.72096	-94.9672	0.20559
24	USV	TRUE	0.886963	8.04812	8.05252	0.0044	81.848	80.5491	83.503	2.95392	1.03828	-715.982	1.01052	-64.7768	0.79661
25	USV	TRUE	0.743916	8.23892	8.24132	0.0024	87.4692	86.2001	89.8071	3.60705	1.31755	1502.94	1.01069	-76.5449	0.611381
26	USV	TRUE	0.641485	8.34132	8.34412	0.0028	109.577	108.211	110.942	2.73127	1.01461	-1032	1.00618	-73.1893	0.684909
27	USV	TRUE	0.791807	8.43012	8.44212	0.012	72.576	70.9361	81.1338	10.1977	3.5063	835.439	1.04554	-69.6712	0.644315
28	USV	TRUE	0.64	8.85692	8.86732	0.0104	93.2666	80.9238	94.2423	13.3184	6.02097	1224	1.23116	-80.2849	0.437187
29	USV	TRUE	0.761839	8.96052	9.04452	0.084	73.0914	69.9928	98.4015	28.4087	10.2664	-294.807	1.21984	-76.1961	0.443233
30	USV	TRUE	0.947994	9.22043	9.22403	0.0036	76.0296	75.5249	77.655	2.13009	0.722173	-568.789	1.04231	-66.3772	0.660952
31	USV	TRUE	0.854898	9.59443	9.66323	0.0688	105.192	74.2161	105.837	31.6206	17.132	-458.604	1.0009	-71.2798	0.575033
32	USV	TRUE	0.697248	10.4247	10.4375	0.0128	76.744	76.3748	78.9279	2.55314	0.921914	-176.709	1.02737	-71.5562	0.597805
33	USV	TRUE	0.603063	10.8179	10.8691	0.0512	63.7418	49.5659	69.6645	20.0986	3.59	-88.1532	2.77304	-92.5235	0.217094
34	USV	TRUE	0.727188	11.0487	11.0507	0.002	76.9	76.2543	77.8486	1.59423	0.61929	-821.289	1.00971	-73.1808	0.529073
35	USV	TRUE	0.755318	11.2051	11.2099	0.0048	75.0488	73.5208	75.8652	2.34436	0.795455	-504.865	1.01895	-73.719	0.591611
36	USV	TRUE	0.63009	11.8195	11.8239	0.0044	85.5352	82.9821	88.2368	5.25472	1.64446	-1136.77	1.00812	-73.5783	0.639841
37	USV	TRUE	0.622615	12.1166	12.1186	0.002	79.7178	78.0612	79.8781	1.81689	0.685519	-683.241	1.27641	-74.724	0.571339
38	USV	TRUE	0.952556	12.2854	12.2882	0.0028	67.1296	65.9697	67.2516	1.28184	0.536035	-480.391	1.02382	-68.1428	0.59329
39	USV	TRUE	0.786203	12.4306	12.4322	0.0016	84.0959	80.3553	85.1647	4.80941	1.93597	-2337.91	1.55024	-75.3553	0.533711
40	USV	TRUE	0.841742	12.6138	12.6186	0.0048	77.367	76.3806	77.6997	1.31902	0.486947	-288.899	1.00307	-66.766	0.597779
41	USV	TRUE	0.635186	12.9554	12.9622	0.0068	88.8293	86.4392	89.2188	2.77955	1.12407	351.548	1.12716	-79.1686	0.47317
42	USV	TRUE	0.699801	13.3001	13.3065	0.0064	81.4432	78.0827	87.6669	9.58421	3.76687	-1504.56	1.00026	-78.7199	0.519537
43	USV	TRUE	0.813273	13.4129	13.4269	0.014	69.8103	69.3094	77.8787	8.56931	4.34574	648.993	1.05669	-75.2394	0.534736
44	USV	TRUE	0.734214	13.4925	13.5001	0.0076	76.7204	76.4008	77.2631	0.862251	0.28055	-109.056	1.00365	-75.5458	0.54497
45	USV	TRUE	0.842781	13.7841	13.7969	0.0128	72.6497	71.3807	73.4774	2.09666	0.591358	44.6758	1.07446	-72.0721	0.632351
46	USV	TRUE	0.605911	14.1772	14.1792	0.002	76.4691	76.193	76.4958	0.302814	0.114253	113.873	1.03232	-82.138	0.409768
47	USV	TRUE	0.78045	16.4986	16.5002	0.0016	76.652	76.4027	76.7233	0.320627	0.129065	-155.86	1.04572	-76.205	0.558929
48	USV	TRUE	0.740856	16.7974	16.8146	0.0172	72.2389	70.7854	77.3482	6.56278	2.80488	-426.214	1.02429	-69.8063	0.580931
49	USV	TRUE	0.653883	17.1725	17.1873	0.0148	91.2067	86.1727	106.304	20.1315	7.61197	1494.49	1.02854	-74.3349	0.606139
50	USV	TRUE	0.692465	17.2797	17.2857	0.006	91.915	78.108	92.0173	13.9093	6.16833	2477.44	1.03193	-69.8048	0.713895
51	USV	TRUE	0.660386	17.7265	17.7281	0.0016	75.2536	75.1556	75.5297	0.374065	0.153618	-233.791	1.01068	-69.3627	0.536829
52	USV	TRUE	0.739337	17.9465	17.9485	0.002	79.833	70.8466	102.954	32.1072	12.3038	13989.9	1.55258	-69.9651	0.619269
53	USV	TRUE	0.903967	18.0465	18.0489	0.0024	88.9245	88.3901	89.0432	0.653129	0.237269	222.658	1.06785	-65.5448	0.750145
54	USV	TRUE	0.829777	18.1761	18.2141	0.038	70.6879	68.9551	91.0107	22.0556	10.2001	-561.841	1.0214	-71.4282	0.536488
55	USV	TRUE	0.69023	18.3637	18.3673	0.0036	74.8768	74.5892	74.9667	0.377561	0.135817	84.9771	1.01254	-66.9341	0.491017
56	USV	TRUE	0.657661	18.6121	18.6145	0.0024	82.5867	80.1152	83.0098	2.89455	1.08731	-1141.12	1.14015	-69.1046	0.685946
57	USV	TRUE	0.933917	18.7813	18.7849	0.0036	73.0985	72.5938	73.722	1.12813	0.341286	-277.535	1.00989	-69.4427	0.517345
58	USV	TRUE	0.609267	18.8705	18.8725	0.002	104.409	104	107.66	3.66049	1.41894	-1567.51	1.24418	-73.7451	0.686012
59	USV	TRUE	0.815454	19.2908	19.3324	0.0416	66.1983	65.845	67.3243	1.47931	0.497009	-10.2482	1.00765	-69.2031	0.757057
60	USV	TRUE	0.807193	19.4048	19.4088	0.004	66.5644	66.2088	69.1281	2.91928	1.40266	740.861	1.00688	-73.0359	0.691316
61	USV	TRUE	0.811127	19.6224	19.6248	0.0024	67.1874	66.2523	68.5902	2.33791	0.847335	974.127	1.00634	-67.0598	0.6633
62	USV	TRUE	0.800067	19.9112	19.9236	0.0124	103.557	101.234	105.107	3.87327	1.25634	192.021	1.17907	-79.5011	0.501974
63	USV	TRUE	0.886241	20.0084	20.0548	0.0464	78.7947	68.122	83.4233	15.3014	6.19584	271.67	1.12777	-62.1737	0.790115
64	USV	TRUE	0.645317	20.1615	20.1643	0.0028	102.233	99.7245	106.879	7.15473	2.61235	-2625.95	1.00898	-70.552	0.680686
65	USV	TRUE	0.787069	20.4371	20.4403	0.0032	78.0549	76.9045	78.7303	1.82579	0.609703	-547.367	1.016	-62.3099	0.768322
66	USV	TRUE	0.785617	20.5431	20.5447	0.0016	66.769	66.6977	67.0183	0.320627	0.129065	-155.86	1.04572	-55.5465	0.781076
67	USV	TRUE	0.97576	20.7679	20.7711	0.0032	89.4513	89.2059	89.7916	0.585734	0.223418	169.167	1.00275	-63.2118	0.763525
68	USV	TRUE	0.882576	20.8923	20.8991	0.0068	91.8612	88.4586	92.1155	3.65693	1.57869	575.351	1.05135	-64.8525	0.773589
69	USV	TRUE	0.703915	21.0171	21.0839	0.0668	75.9699	69.6994	87.4823	17.7829	5.03112	-217.917	1.07984	-60.9904	0.78041
70	USV	TRUE	0.68535	21.1446	21.1462	0.0016	70.4003	68.7972	71.2909	2.49377	0.99973	1558.6	1.00905	-84.9872	0.430889
71	USV	TRUE	0.949839	21.205	21.2302	0.0252	73.157	69.4016	74.7399	5.33831	2.06938	190.181	1.07338	-65.0112	0.782783
72	USV	TRUE	0.752672	21.4126	21.4378	0.0252	80.7051	77.1244	84.6159	7.4915	2.76543	319.643	1.13678	-76.4415	0.483152
73	USV	TRUE	0.765454	21.6926	21.6946	0.002	74.782	74.6217	75.2452	0.623441	0.243171	-311.721	1.01894	-70.6744	0.58086
74	USV	TRUE	0.775005	21.9442	21.9498	0.0056	76.8055	76.6872	76.8933	0.206079	0.0715065	-0.0760856	1.0103	-74.9689	0.546646
75	USV	TRUE	0.651076	22.5337	22.6585	0.1248	90.0154	55.1472	117.091	61.9434	12.2066	-198.236	8.06368	-90.7096	0.204407
76	USV	TRUE	0.974835	22.7021	22.7209	0.0188	80.5148	77.8495	83.9588	6.10936	2.51079	325.798	1.01762	-74.6082	0.592622
77	USV	TRUE	0.833322	22.9309	22.9461	0.0152	68.8752	67.6793	79.5818	11.9025	4.11764	856.287	1.24076	-72.4378	0.556266
78	USV	TRUE	0.775176	23.202	23.2216	0.0196	76.8613	75.2523	77.1693	1.917	0.785899	-95.9846	1.00599	-70.8426	0.651984
79	USV	TRUE	0.771997	23.3496	23.3588	0.0092	76.707	74.3921	77.1776	2.78555	1.28994	-310.945	1.00113	-70.1957	0.665532
80	USV	TRUE	0.759008	23.6512	23.6552	0.004	70.7014	70.6123	70.9463	0.333986	0.12558	-43.0134	1.03984	-63.906	0.635855
81	USV	TRUE	0.94273	23.7668	23.7764	0.0096	78.2162	77.947	80.2989	2.35195	0.94959	-253.029	1.00372	-65.6156	0.739118
82	USV	TRUE	0.811267	23.9464	23.9612	0.0148	79.5309	77.9251	79.8979	1.97288	0.637683	95.9241	1.05597	-76.5139	0.532095
83	USV	TRUE	0.77346	24.0531	24.0563	0.0032	84.8482	83.3935	86.0654	2.67189	1.02663	927.74	1.02335	-76.021	0.540507
84	USV	TRUE	0.720335	24.2351	24.2831	0.048	83.3988	67.6494	87.4363	19.7868	5.38685	220.777	3.73961	-91.5658	0.24626
85	USV	TRUE	0.914293	24.3691	24.3855	0.0164	82.2501	73.3331	82.5009	9.16781	4.41745	555.498	1.03252	-79.117	0.477833
86	USV	TRUE	0.65581	24.9075	24.9139	0.0064	78.1551	76.9514	80.827	3.87559	1.51297	740.728	1.10799	-80.2513	0.495893
87	USV	TRUE	0.619743	25.2291	25.2363	0.0072	77.054	72.6363	77.1727	4.53639	1.51627	-579.184	1.13325	-76.2165	0.490341
88	USV	TRUE	0.694059	25.7355	25.7371	0.0016	76.3784	76.3784	76.3784	0	4.6998e-15	3.08388e-12	1	-70.7846	0.510002
89	USV	TRUE	0.986391	25.9375	26.0763	0.1388	78.4201	77.6303	80.9203	3.29006	1.00956	3.94077	1.01383	-70.06	0.541982
90	USV	TRUE	0.610337	26.179	26.183	0.004	67.8886	67.7179	67.9777	0.259767	0.0906127	9.10872	1.01896	-63.8173	0.704078
91	USV	TRUE	0.721363	26.2994	26.3066	0.0072	70.6715	68.9422	72.2003	3.25811	1.03624	459.167	1.01331	-74.1231	0.600977
92	USV	TRUE	0.718295	26.3842	26.3954	0.0112	93.6276	81.8217	94.0358	12.2141	4.99774	1196.51	1.08414	-81.5218	0.454354
93	USV	TRUE	0.971537	26.5856	26.6856	0.1	81.9494	74.5111	86.9939	12.4827	4.04675	-11.3975	3.82386	-73.1433	0.519386
94	USV	TRUE	0.884273	26.585	26.5974	0.0124	82.5213	78.831	84.5833	5.75224	1.36617	110.062	1.39592	-69.0125	0.725551
95	USV	TRUE	0.815226	26.6762	26.6782	0.002	75.4283	74.4397	75.8113	1.37157	0.554485	707.415	1.0753	-69.3856	0.777337
96	USV	TRUE	0.890474	26.913	26.915	0.002	77.9742	77.6714	78.0722	0.400784	0.153333	176.854	1.03234	-70.2806	0.645629
97	USV	TRUE	0.698457	27.3173	27.3197	0.0024	76.0654	75.7314	76.1025	0.371096	0.138851	-139.161	1.01913	-63.1526	0.802369
98	USV	TRUE	0.690807	27.4761	27.4777	0.0016	65.4829	65.4829	65.4829	1.42109e-14	7.74296e-15	1.39022e-11	1	-74.0356	0.588861
99	USV	TRUE	0.662731	27.5953	27.5973	0.002	69.4421	68.1457	71.0908	2.94515	1.21878	-1467.99	1.00073	-73.8891	0.628853
100	USV	TRUE	0.886329	27.7509	27.7633	0.0124	78.2362	77.9252	78.8572	0.932	0.199204	-58.4187	1.00316	-74.106	0.451556
101	USV	TRUE	0.748276	27.9685	27.9701	0.0016	72.5019	71.9586	73.5795	1.62095	0.652809	-1013.09	1.01707	-72.2963	0.673317
102	USV	TRUE	0.676958	28.0792	28.086	0.0068	95.2497	93.3964	96.306	2.90963	1.0311	-278.149	1.22645	-80.6811	0.478763
103	USV	TRUE	0.81396	28.3096	28.316	0.0064	76.3006	73.2559	77.0379	3.78201	1.3131	-589.612	1.01184	-70.3251	0.663535
104	USV	TRUE	0.889675	28.804	28.808	0.004	79.2531	78.3857	82.482	4.09627	1.38035	-1033.42	1.00645	-75.9352	0.604916
105	USV	TRUE	0.778026	28.9512	28.9804	0.0292	65.6174	65.5412	79.5707	14.0295	6.38237	491.06	1.01248	-73.2991	0.494907
106	USV	TRUE	0.781579	29.1127	29.1275	0.0148	69.758	66.7705	79.2241	12.4536	4.15216	479.193	1.67762	-72.4722	0.659715
107	USV	TRUE	0.847016	29.4691	29.4707	0.0016	74.0792	72.4227	74.6671	2.24439	0.921706	-1402.74	1.03298	-73.6819	0.665431
108	USV	TRUE	0.600723	29.6235	29.6255	0.002	77.1214	76.8141	78.0966	1.28251	0.507907	-644.435	1.06171	-76.4535	0.585289
109	USV	TRUE	0.719003	29.7167	29.7211	0.0044	68.1352	67.2097	68.1551	0.945428	0.418086	230.156	1.01238	-73.1777	0.654086
110	USV	TRUE	0.79518	29.9975	29.9999	0.0024	78.3693	78.154	78.4361	0.282033	0.100127	-83.4966	1.01988	-61.2384	0.759369
111	USV	TRUE	0.858317	30.0882	30.0986	0.0104	84.3037	82.378	84.517	2.13901	0.726455	-197.31	1.03357	-62.5514	0.783558
112	USV	TRUE	0.950118	30.273	30.2762	0.0032	70.602	69.9563	71.6262	1.66993	0.644634	579.838	1.02481	-66.4987	0.638614
113	USV	TRUE	0.673688	31.5871	31.6971	0.11	81.1656	76.7032	89.6411	12.9379	4.91432	-81.2079	1.15853	-73.6472	0.477522
114	USV	TRUE	0.785703	31.6073	31.6089	0.0016	77.5457	76.7175	77.8397	1.12219	0.460853	-701.372	1.03705	-68.1196	0.712647
115	USV	TRUE	0.942277	31.6917	31.6949	0.0032	77.0051	76.6043	78.5637	1.95939	0.6434	547.367	1.06656	-72.013	0.651519
116	USV	TRUE	0.670233	31.8061	31.8081	0.002	102.727	100.874	105.158	4.28393	1.73855	-2299.1	1.00845	-75.0541	0.619658
117	USV	TRUE	0.816909	32.2969	32.2985	0.0016	79.4266	78.5716	79.5869	1.01532	0.428059	623.441	1.08105	-76.3596	0.594769
118	USV	TRUE	0.619275	32.4805	32.4821	0.0016	68.3159	67.9151	68.5386	0.623441	0.249933	-389.651	1.00816	-72.5229	0.570817
119	USV	TRUE	0.642124	32.5841	32.5861	0.002	72.0279	72.0012	72.304	0.302814	0.114253	113.873	1.03232	-72.4901	0.612319
120	USV	TRUE	0.81882	32.7913	32.7965	0.0052	70.4151	68.1827	71.0628	2.88013	1.05872	599.71	1.03889	-68.7301	0.71844
121	USV	TRUE	0.721697	33.0065	33.0089	0.0024	74.1056	73.9053	74.306	0.400784	0.144299	166.993	1	-76.2158	0.547814
122	USV	TRUE	0.890442	33.1288	33.1416	0.0128	79.9544	72.4838	80.9756	8.49184	4.20109	712.373	1.01934	-76.0418	0.56871
123	USV	TRUE	0.786221	34.9831	34.9907	0.0076	81.8163	77.9771	85.2209	7.2438	3.0795	1058.57	1.34628	-78.0566	0.543939
124	USV	TRUE	0.667417	35.0798	35.0902	0.0104	76.5163	68.2777	82.5422	14.2645	5.49788	1544.41	1.22038	-81.8258	0.403915
125	USV	TRUE	0.944257	35.1978	35.2314	0.0336	79.2981	78.6793	79.6189	0.939585	0.376931	8.72246	1.01535	-73.0882	0.628425
126	USV	TRUE	0.952596	35.2072	35.7372	0.53	84.6607	57.1589	108.499	51.3399	10.6908	6.1346	43.5173	-92.8804	0.196469
127	USV	TRUE	0.889311	35.6246	35.6302	0.0056	76.5584	76.2848	79.415	3.1302	1.38885	623.863	1.07501	-73.6402	0.598456
128	USV	TRUE	0.876356	35.7942	35.7978	0.0036	76.8087	76.1407	78.2485	2.10783	0.742223	600.726	1.02344	-74.9563	0.599442
129	USV	TRUE	0.963545	35.8818	35.8946	0.0128	77.3869	72.4691	78.7726	6.30348	2.12313	393.996	1.06699	-75.1141	0.642657
130	USV	TRUE	0.645909	36.0785	36.0853	0.0068	70.3312	69.7472	80.0144	10.2672	4.40504	1563.35	1.00621	-81.9013	0.434688
131	USV	TRUE	0.969359	36.0963	36.5913	0.495	83.7393	57.201	108.001	50.7998	9.74589	-8.38562	12.8034	-92.177	0.19772
132	USV	TRUE	0.799666	36.1849	36.2053	0.0204	76.1648	72.6058	89.6746	17.0688	7.12082	1058.3	1.13432	-79.1195	0.546163
133	USV	TRUE	0.619999	36.2829	36.2981	0.0152	87.8967	77.6217	88.4236	10.8019	4.73772	726.786	1.00468	-78.2053	0.511886
134	USV	TRUE	0.607064	36.4113	36.4181	0.0068	78.5472	74.9055	80.0316	5.12611	1.32299	-685.417	1.02233	-74.1058	0.65062
135	USV	TRUE	0.679108	36.4713	36.4729	0.0016	77.3663	77.2951	77.6157	0.320627	0.129065	-155.86	1.04572	-76.6953	0.524583
136	USV	TRUE	0.658812	37.2552	37.2668	0.0116	103.256	94.303	106.974	12.6712	3.82353	-1199.92	1.0838	-81.9322	0.449939
137	USV	TRUE	0.81884	37.3312	37.3344	0.0032	70.781	70.781	70.781	1.42109e-14	2.80867e-15	1.4803e-13	1	-72.5864	0.616439
138	USV	TRUE	0.73898	37.6324	37.6744	0.042	75.3694	74.2094	76.3815	2.1721	0.786012	-2.25259	1.01185	-70.2348	0.485681
139	USV	TRUE	0.641153	37.772	37.7792	0.0072	106.013	92.6217	109.774	17.1527	7.34929	-2562.92	1.00497	-78.4689	0.497565
140	USV	TRUE	0.843222	38.0016	38.0056	0.004	82.4271	81.8006	83.2191	1.41846	0.561777	54.1667	1.43075	-66.1422	0.767046
141	USV	TRUE	0.772022	38.1191	38.1259	0.0068	80.2858	76.74	81.1862	4.44619	1.84955	730.753	1.11497	-71.1077	0.611919
142	USV	TRUE	0.725855	38.6803	38.7695	0.0892	69.987	67.0258	86.9246	19.8988	7.89052	-227.867	1.07339	-74.3649	0.441752
143	USV	TRUE	0.801602	38.9883	38.9955	0.0072	67.0607	66.2997	67.7922	1.49244	0.440578	34.7958	1.30618	-72.0886	0.650189
144	USV	TRUE	0.649246	39.1167	39.1303	0.0136	76.9026	72.9074	82.9834	10.076	2.96217	-485.671	1.12361	-69.2722	0.656619
145	USV	TRUE	0.899951	39.2555	39.2579	0.0024	83.7874	83.6539	84.2179	0.564066	0.200254	-166.993	1.07187	-69.774	0.661462
146	USV	TRUE	0.621192	39.3395	39.3439	0.0044	75.2053	69.0166	76.0737	7.05711	2.77733	-1678.35	1.02965	-76.1206	0.454038
147	USV	TRUE	0.807418	39.5127	39.5267	0.014	67.2495	65.2616	69.2374	3.97577	1.99711	-275.793	1.00153	-71.4493	0.597892
148	USV	TRUE	0.817733	39.6067	39.6095	0.0028	69.8335	69.5106	69.904	0.393362	0.136623	-111.329	1.02237	-66.306	0.660702
149	USV	TRUE	0.862899	39.6723	39.6763	0.004	68.0147	66.7866	68.0636	1.27697	0.462363	-321.886	1.03192	-62.2375	0.792972
150	USV	TRUE	0.857874	39.7915	39.8339	0.0424	78.4119	68.3678	79.9283	11.5606	4.73957	251.558	1.02334	-61.6172	0.774286
151	USV	TRUE	0.991367	39.9539	39.9559	0.002	76.1544	73.5894	77.0361	3.44674	1.34452	-1633.67	1.26235	-63.886	0.791996
152	USV	TRUE	0.987385	40.0863	40.1035	0.0172	74.4917	73.319	80.2318	6.91279	2.23841	-365.57	1.03715	-61.984	0.711898
153	USV	TRUE	0.744159	40.3438	40.3578	0.014	104.263	104.018	104.56	0.54247	0.185059	18.3459	1.01178	-74.6236	0.542591
154	USV	TRUE	0.956856	40.4498	40.4626	0.0128	80.1668	78.4597	83.759	5.29925	1.76497	436.436	1.02469	-63.2147	0.787767
155	USV	TRUE	0.874123	40.571	40.5726	0.0016	78.2226	77.8486	78.5967	0.74813	0.295724	-467.581	1	-53.5226	0.87575
156	USV	TRUE	0.603856	40.6674	40.669	0.0016	75.1595	74.8122	75.685	0.872818	0.347517	-545.511	1.00577	-78.27	0.540588
157	USV	TRUE	0.940515	40.8774	40.8806	0.0032	70.6807	69.0182	71.5788	2.56056	0.993398	-890.631	1.03811	-59.6543	0.783131
158	USV	TRUE	0.623559	41.0821	41.0845	0.0024	77.7737	76.9721	78.7089	1.73673	0.62591	723.637	1.00096	-72.1562	0.600229
159	USV	TRUE	0.758699	41.3229	41.3261	0.0032	69.6846	68.7939	70.3674	1.57345	0.571071	-517.988	1.00955	-71.6754	0.558642
160	USV	TRUE	0.857983	41.4757	41.4773	0.0016	73.3188	72.6152	73.488	0.872818	0.366946	-545.511	1.05325	-71.7521	0.655147
161	USV	TRUE	0.729165	41.6133	41.6157	0.0024	87.7849	87.2505	89.5217	2.27111	0.855036	-946.295	1.05147	-79.1859	0.491762
162	USV	TRUE	0.755991	41.7177	41.7197	0.002	106.017	105.932	106.208	0.276095	0.113871	83.9737	1.064	-73.5956	0.590125
163	USV	TRUE	0.695865	42.0349	42.0429	0.008	78.8565	76.1463	82.374	6.22773	2.13749	-769.707	1.02233	-74.6177	0.639913
164	USV	TRUE	0.739181	42.4348	42.4388	0.004	77.2542	74.8346	83.6964	8.86177	2.9337	-2149.32	1.01305	-72.7473	0.610515
165	USV	TRUE	0.818179	42.5256	42.5304	0.0048	74.4224	72.0602	76.8034	4.74312	2.00735	1138.14	1.16804	-72.8598	0.565167
166	USV	TRUE	0.632279	42.6908	42.6928	0.002	68.2617	68.0881	68.4354	0.347346	0.151643	-197.847	1.00936	-77.1875	0.460302
167	USV	TRUE	0.644782	42.8584	42.8616	0.0032	91.3208	91.1501	91.7958	0.645707	0.249228	-1.3913e-13	1.15262	-76.5835	0.514638
168	USV	TRUE	0.824542	43.022	43.0236	0.0016	75.2826	72.6997	76.4404	3.74065	1.51571	2337.91	1.0106	-75.8351	0.658395
169	USV	TRUE	0.691955	43.2779	43.2823	0.0044	73.6548	72.6739	76.6829	4.00905	1.72966	1023.92	1.02706	-76.346	0.479601
170	USV	TRUE	0.910334	43.5187	43.5255	0.0068	75.6416	71.0667	75.98	4.91331	1.71892	-661.847	1.11838	-74.6152	0.589276
171	USV	TRUE	0.62081	43.6775	43.6839	0.0064	81.9629	80.1965	84.7684	4.5719	1.28755	-625.133	1.025	-75.4991	0.605279
172	USV	TRUE	0.652479	43.7843	43.7871	0.0028	67.9569	67.0069	69.0405	2.03361	0.752446	765.165	1.00681	-81.3524	0.473856
173	USV	TRUE	0.698484	44.0299	44.0355	0.0056	84.4348	83.2974	85.5866	2.28916	0.783768	373.444	1.02224	-75.9091	0.509828
174	USV	TRUE	0.967225	44.4698	44.4714	0.0016	77.9128	77.8149	78.1889	0.374065	0.153618	233.791	1.01068	-68.8542	0.660993
175	USV	TRUE	0.736087	44.6598	44.6614	0.0016	78.0115	77.7888	78.4122	0.623441	0.249933	389.651	1.00816	-72.891	0.579678
176	USV	TRUE	0.715708	44.7766	44.7798	0.0032	93.2559	93.1298	94.8442	1.71446	0.604812	480.879	1.11962	-76.235	0.511418
177	USV	TRUE	0.647821	44.8874	44.8942	0.0068	67.2775	66.6901	68.9479	2.25784	0.682558	-267.575	1.0434	-79.1927	0.495241
178	USV	TRUE	0.699362	44.9634	44.9694	0.006	75.1703	69.8672	75.8516	5.98438	2.08485	-1027.8	1.0095	-81.7623	0.453854
179	USV	TRUE	0.641841	45.3721	45.3741	0.002	75.6255	75.0065	75.9416	0.935162	0.356582	-467.581	1.01392	-76.5521	0.570927
180	USV	TRUE	0.606113	45.9253	45.9269	0.0016	107.342	107.244	107.618	0.374065	0.153618	-233.791	1.01068	-80.0248	0.458383
181	USV	TRUE	0.78194	46.2877	46.2985	0.0108	77.8501	73.8921	88.5769	14.6848	5.33207	1256.42	1.01044	-81.3883	0.491278
182	USV	TRUE	0.792584	46.4977	46.5001	0.0024	77.8986	77.5853	77.9539	0.368537	0.165215	157.023	1.00351	-75.9243	0.519552
183	USV	TRUE	0.890312	47.344	47.4088	0.0648	87.8418	81.8901	92.7269	10.8368	4.55263	70.0697	1.16363	-76.4294	0.529375
184	USV	TRUE	0.641093	48.086	48.0896	0.0036	77.0939	74.2678	78.582	4.31422	1.54551	-1203	1.00109	-79.0322	0.541406
185	USV	TRUE	0.819296	48.7499	48.8859	0.136	74.1954	32.4099	113.992	81.5818	21.7799	-72.4706	12.2788	-91.0337	0.202482
186	USV	TRUE	0.986832	49.8434	49.845	0.0016	79.4408	79.2182	79.8416	0.623441	0.249933	389.651	1.00816	-61.9235	0.762211
187	USV	TRUE	0.908424	50.0746	50.0778	0.0032	68.1485	66.5521	68.7015	2.14946	0.880542	671.477	1.00361	-74.2802	0.63803
188	USV	TRUE	0.77813	50.6153	50.6201	0.0048	78.6511	78.6214	79.23	0.608598	0.194648	103.071	1.0171	-73.6567	0.575712
189	USV	TRUE	0.674012	50.7281	50.7437	0.0156	78.6071	77.6484	80.7534	3.10503	1.16818	137.216	1.12293	-75.5509	0.537384
190	USV	TRUE	0.97687	50.9297	50.9537	0.024	78.7415	74.7219	79.4491	4.72718	0.8546	-42.0577	1.11194	-64.9083	0.709428
191	USV	TRUE	0.720258	51.2448	51.2484	0.0036	71.9066	70.0066	75.4023	5.39574	1.92465	1525.32	1.16243	-76.5745	0.608635
192	USV	TRUE	0.654122	51.8568	51.8632	0.0064	68.3072	67.4004	70.5719	3.17147	1.09904	498.707	1.00103	-73.1766	0.581389
193	USV	TRUE	0.878099	51.9904	52.0112	0.0208	83.8651	76.2428	92.9602	16.7174	6.09023	856.511	1.07707	-78.3879	0.448328
194	USV	TRUE	0.741171	52.1083	52.1115	0.0032	80.2406	78.9121	82.0887	3.17658	1.08448	986.497	1.0033	-77.174	0.567818
195	USV	TRUE	0.728073	52.2375	52.2587	0.0212	99.0337	88.2268	99.3996	11.1727	5.20336	-525.182	1.03418	-75.7493	0.478484
196	USV	TRUE	0.739061	52.3519	52.3547	0.0028	71.4905	68.9299	74.3182	5.38831	1.83608	1871.38	1.0011	-73.0038	0.65454
197	USV	TRUE	0.70483	52.5043	52.5067	0.0024	66.9368	66.8032	67.204	0.400784	0.146947	166.993	1.00302	-70.6677	0.531513
198	USV	TRUE	0.821549	53.0747	53.0831	0.0084	76.8691	66.9494	81.464	14.5146	6.09375	-1174.17	1.85653	-71.5784	0.630595
199	USV	TRUE	0.966586	53.5979	53.6083	0.0104	78.3923	73.0264	80.1439	7.11742	2.48648	740.571	1.02168	-61.7252	0.767189
200	USV	TRUE	0.880753	53.8667	53.8699	0.0032	82.2265	80.6233	83.9632	3.33986	1.04768	946.295	1.01828	-74.4029	0.653653
201	USV	TRUE	0.869382	54.2623	54.2647	0.0024	73.281	72.7467	73.3775	0.630863	0.237269	250.49	1.03271	-56.6796	0.786118
202	USV	TRUE	0.610417	54.5514	54.5558	0.0044	71.6395	71.1942	72.4203	1.22612	0.462285	-287.365	1.00686	-75.3687	0.585733
203	USV	TRUE	0.790042	55.4101	55.4145	0.0044	82.5764	80.0084	85.2557	5.2473	2.01293	1378.76	1.02947	-74.9635	0.639245
204	USV	TRUE	0.996666	55.5369	55.5389	0.002	83.4561	83.18	83.4829	0.302814	0.114253	-113.873	1.03232	-66.3312	0.703709
205	USV	TRUE	0.764094	55.7245	55.7317	0.0072	76.0879	70.4249	76.8226	6.3977	2.04982	-785.584	1.13438	-66.6195	0.647118
206	USV	TRUE	0.9948	55.9977	56.0001	0.0024	75.7829	75.4489	76.2505	0.801568	0.28993	333.986	1.00236	-65.6368	0.600532
207	USV	TRUE	0.799985	57.4559	57.4579	0.002	84.6947	84.2271	84.9129	0.685786	0.251257	-176.854	1.20569	-77.2573	0.516267
208	USV	TRUE	0.848899	57.7839	57.7859	0.002	68.5442	67.9386	68.7402	0.801568	0.306667	-353.708	1.10504	-72.8132	0.538083
209	USV	TRUE	0.625053	57.9839	57.9855	0.0016	88.2574	87.0373	89.6557	2.61845	1.03587	-1636.53	1.00044	-81.0152	0.538324
210	USV	TRUE	0.829495	58.1294	58.1466	0.0172	77.6599	76.1393	77.9977	1.85841	0.818104	92.4957	1.01258	-77.9734	0.48617
211	USV	TRUE	0.667871	58.2542	58.263	0.0088	78.3801	77.4341	81.7899	4.35578	1.67494	-522.06	1.01426	-77.9809	0.548677
212	USV	TRUE	0.781636	58.3622	58.3638	0.0016	86.9306	86.3873	88.0082	1.62095	0.652809	-1013.09	1.01707	-75.1019	0.621512
213	USV	TRUE	0.755428	58.4534	58.4562	0.0028	69.0682	68.6748	70.2631	1.58829	0.58611	574.315	1.04214	-66.2423	0.723276
214	USV	TRUE	0.924906	58.6486	58.661	0.0124	75.0001	74.5766	75.1957	0.61916	0.173658	38.8125	1.00687	-73.7274	0.580927
215	USV	TRUE	0.675288	59.0654	59.073	0.0076	78.6573	71.9597	81.0706	9.11098	3.01058	-1081.7	1.03689	-79.3659	0.488745
216	USV	TRUE	0.651127	59.2885	59.3333	0.0448	77.2369	69.8596	87.1675	17.3079	4.52289	-69.7757	3.95171	-93.3467	0.224623
217	USV	TRUE	0.674541	59.7169	59.7185	0.0016	84.8337	84.2459	86.4903	2.24439	0.921706	1402.74	1.03298	-79.2063	0.502221
218	USV	TRUE	0.849902	60.1285	60.1345	0.006	79.9226	78.6708	83.4235	4.7527	1.58756	-669.212	1.08148	-70.2196	0.606647
219	USV	TRUE	0.622005	60.3025	60.3041	0.0016	63.6914	63.0145	64.012	0.997506	0.403004	-623.441	1.0194	-66.7621	0.770944
220	USV	TRUE	0.924194	60.4437	60.4457	0.002	85.2494	84.9733	85.2761	0.302814	0.114253	113.873	1.03232	-73.2451	0.53391
221	USV	TRUE	0.744957	61.0973	61.1021	0.0048	77.924	71.6599	84.203	12.543	3.55651	-2241.16	1.01661	-76.356	0.545655
222	USV	TRUE	0.939865	61.1912	61.2196	0.0284	77.3569	73.3814	83.6318	10.2504	3.05018	162.932	1.36021	-74.5007	0.593405
223	USV	TRUE	0.820863	61.3376	61.34	0.0024	69.0932	68.2248	70.3623	2.13751	0.774089	-890.631	1.00571	-61.0596	0.787649
224	USV	TRUE	0.761173	61.602	61.6172	0.0152	80.787	80.4807	86.1689	5.68818	2.28262	-240.382	1.28237	-74.6512	0.535298
225	USV	TRUE	0.716216	61.8564	61.8984	0.042	79.9433	73.7342	85.8026	12.0684	5.02741	218.121	1.13883	-70.0798	0.597114
226	USV	TRUE	0.678749	62.2123	62.2159	0.0036	104.648	103.994	106.462	2.46827	0.937831	667.381	1.12884	-85.2137	0.406511
227	USV	TRUE	0.720613	66.2507	66.2571	0.0064	79.8006	76.5178	80.4647	3.94692	1.19253	432.449	1.23313	-79.5878	0.454522
228	USV	TRUE	0.834054	66.4483	66.4503	0.002	75.7797	74.132	76.7683	2.63627	1.07754	1414.83	1.02936	-74.9801	0.611769
229	USV	TRUE	0.687803	67.0143	67.0195	0.0052	84.235	80.5867	85.84	5.2533	1.80659	953.416	1.01348	-78.5234	0.535702
230	USV	TRUE	0.770659	67.3075	67.3099	0.0024	80.9515	79.7492	82.3543	2.60509	0.938866	1085.46	1.00087	-75.3064	0.64438
231	USV	TRUE	0.696048	67.3967	67.4015	0.0048	85.0076	81.6375	87.8686	6.2311	2.37983	1110.42	1.05949	-73.1355	0.637573
232	USV	TRUE	0.791001	67.6091	67.6107	0.0016	71.9262	71.5254	72.1488	0.623441	0.249933	389.651	1.00816	-80.782	0.469515
233	USV	TRUE	0.847795	67.7151	67.7183	0.0032	78.0742	77.6025	79.4577	1.85525	0.737513	584.476	1.00964	-75.828	0.593844
234	USV	TRUE	0.894697	67.7971	67.8043	0.0072	80.6751	76.4594	84.0372	7.57778	2.18024	963.678	1.01184	-69.7188	0.733974
235	USV	TRUE	0.90076	68.1274	68.1362	0.0088	82.1101	80.7693	84.4153	3.64605	1.32263	113.836	1.55113	-77.9406	0.581194
236	USV	TRUE	0.694984	68.2322	68.2478	0.0156	76.2704	72.2236	76.6722	4.44861	1.68653	258.977	1.02646	-74.1418	0.59124
237	USV	TRUE	0.95034	68.4082	68.4774	0.0692	79.3838	77.7327	80.0164	2.28373	0.759444	4.17591	1.02405	-72.1723	0.582183
238	USV	TRUE	0.641764	68.715	68.745	0.03	66.2822	65.9809	71.0247	5.04383	2.67712	-166.166	1.0013	-74.5024	0.577873
239	USV	TRUE	0.69412	68.859	68.8626	0.0036	77.8306	76.7612	78.4492	1.68793	0.770597	-456.448	1.0155	-73.4245	0.47776
240	USV	TRUE	0.796878	69.0314	69.0366	0.0052	83.4035	82.3419	87.3212	4.97934	1.9248	-971.893	1.0163	-65.8007	0.702427
241	USV	TRUE	0.706518	69.1401	69.1745	0.0344	77.4309	71.3863	87.6805	16.2942	4.12732	-520.698	1.04296	-70.1283	0.642323
242	USV	TRUE	0.991487	69.2237	69.2577	0.034	71.7086	65.3925	77.5837	12.1912	4.08882	290.676	1.22021	-69.7084	0.705603
243	USV	TRUE	0.814933	69.4901	69.5429	0.0528	66.8447	66.0272	67.2443	1.21709	0.465484	4.84877	1.0144	-78.8914	0.442468
244	USV	TRUE	0.781031	69.7745	69.7841	0.0096	70.1731	68.5161	71.2144	2.69836	0.879421	-252.089	1.00659	-75.0561	0.502071
245	USV	TRUE	0.781792	70.0733	70.0777	0.0044	77.2808	76.7032	77.3728	0.669624	0.231324	-155.58	1.0023	-73.7851	0.544273
246	USV	TRUE	0.931462	70.2048	70.2088	0.004	81.0722	80.517	85.6038	5.0868	2.18434	-1295.97	1.0312	-70.7775	0.578214
247	USV	TRUE	0.689098	70.5404	70.5552	0.0148	73.618	73.0633	77.2601	4.19687	1.63357	-289.403	1.04999	-75.1128	0.445501
248	USV	TRUE	0.686138	70.9364	70.94	0.0036	83.0677	81.4812	87.335	5.85379	2.01512	-1541.99	1.01663	-74.1829	0.539816
249	USV	TRUE	0.911676	71.1923	71.2243	0.032	82.1387	80.4952	85.1091	4.61389	1.27912	121.116	1.01596	-71.8289	0.64284
250	USV	TRUE	0.921345	71.3915	71.4051	0.0136	79.0421	78.5443	84.1479	5.60355	2.35974	-431.602	1.01781	-69.1904	0.600204
251	USV	TRUE	0.974728	71.6167	71.6203	0.0036	85.3674	84.2244	86.3693	2.14494	0.643792	523.808	1.02192	-68.6905	0.734566
252	USV	TRUE	0.98528	71.7155	71.7247	0.0092	79.5229	78.8549	79.9084	1.05347	0.378613	99.2096	1.02191	-66.8116	0.704038
253	USV	TRUE	0.770814	71.8355	71.8371	0.0016	78.4456	78.3476	78.7217	0.374065	0.153618	-233.791	1.01068	-65.1785	0.79334
254	USV	TRUE	0.824906	71.9739	71.9767	0.0028	81.7961	79.2512	85.026	5.77474	2.34773	-2262.78	1.02423	-78.0787	0.598348
255	USV	TRUE	0.915189	72.1231	72.1263	0.0032	65.4323	64.8459	66.1076	1.26173	0.402745	-364.911	1.00725	-67.9438	0.579188
256	USV	TRUE	0.925694	72.1978	72.2106	0.0128	71.312	68.3855	74.6226	6.23704	1.941	424.617	1.02812	-69.196	0.718703
257	USV	TRUE	0.973722	72.274	72.754	0.48	79.5542	57.1198	111.348	54.228	9.98244	-2.00128	33.8997	-91.4894	0.200865
258	USV	TRUE	0.878002	72.785	72.801	0.016	78.1232	72.6032	79.0783	6.47513	3.049	400.212	1.02936	-76.7757	0.535868
259	USV	TRUE	0.799351	73.1134	73.1154	0.002	70.8717	70.5956	70.8984	0.302814	0.114253	113.873	1.03232	-70.4358	0.639906
260	USV	TRUE	0.623525	73.4221	73.4277	0.0056	69.1634	68.0579	69.7984	1.74056	0.727608	345.677	1.0084	-80.7977	0.456931
261	USV	TRUE	0.636493	73.5205	73.5229	0.0024	78.1705	78.1705	78.1705	0	3.62597e-15	-1.02595e-12	1	-80.4701	0.409633
262	USV	TRUE	0.814887	73.6209	73.6233	0.0024	71.5132	70.6448	71.914	1.26915	0.467169	528.812	1.01922	-68.2727	0.734507
263	USV	TRUE	0.704996	73.7205	73.7389	0.0184	69.6204	69.5865	75.3811	5.7946	2.75742	-323.642	1.00586	-73.3409	0.560196
264	USV	TRUE	0.875944	73.8329	73.8369	0.004	76.2873	75.6713	77.408	1.73673	0.734232	528.981	1.08718	-74.3114	0.589906
265	USV	TRUE	0.985376	74.0605	74.0725	0.012	76.2936	76.0239	81.785	5.76109	2.84706	490.766	1.00243	-68.3942	0.705255
266	USV	TRUE	0.929198	74.5081	74.5285	0.0204	69.2488	68.6479	69.6942	1.04623	0.282562	-7.14942	1.02134	-63.5349	0.780303
267	USV	TRUE	0.904772	74.6269	74.6313	0.0044	77.3657	76.7571	77.3954	0.638285	0.197915	103.933	1.02991	-62.0105	0.793201
268	USV	TRUE	0.724635	74.9773	74.9809	0.0036	81.5222	78.9394	83.7043	4.76487	1.62834	-1342.69	1.00193	-60.4114	0.832766
269	USV	TRUE	0.67424	75.2364	75.2412	0.0048	80.3931	77.8079	83.1931	5.38514	2.3464	-1181.38	1.0044	-72.8191	0.536773
270	USV	TRUE	0.62611	75.504	75.506	0.002	71.0406	70.711	71.3701	0.659067	0.266714	-353.708	1.00734	-71.127	0.63343
271	USV	TRUE	0.82513	75.8344	75.838	0.0036	77.2607	76.9064	78.7685	1.86219	0.636225	-520.225	1.01375	-67.8887	0.602855
272	USV	TRUE	0.859228	75.918	75.9916	0.0736	74.1628	71.7619	87.2717	15.5098	6.82583	182.865	1.07961	-73.5102	0.54852
273	USV	TRUE	0.634549	76.1691	76.2163	0.0472	71.9137	70.5999	90.7279	20.128	9.44787	-562.406	1.05024	-70.9787	0.540157
274	USV	TRUE	0.951069	76.2987	76.3095	0.0108	71.1403	68.348	74.1015	5.75351	1.64016	472.182	1.02035	-73.5137	0.651687
275	USV	TRUE	0.933836	76.6375	76.6395	0.002	77.7556	77.7556	77.7556	1.42109e-14	6.92551e-15	1.86479e-12	1	-55.262	0.798745
276	USV	TRUE	0.956723	76.7515	76.7583	0.0068	75.9226	70.9128	77.8226	6.90981	2.56266	-1165.3	1.07017	-56.69	0.856849
277	USV	TRUE	0.658782	76.8799	76.8815	0.0016	101.942	101.568	104.56	2.99252	1.2312	-1714.46	1.18871	-77.9881	0.562387
278	USV	TRUE	0.658502	76.9903	76.9975	0.0072	82.3548	77.7403	86.0895	8.34916	3.10791	1109.32	1.01202	-69.2646	0.72351
279	USV	TRUE	0.903822	77.0995	77.1231	0.0236	70.2543	69.8187	71.5146	1.69588	0.64642	66.5353	1.01359	-63.4459	0.591598
280	USV	TRUE	0.804847	77.2294	77.2342	0.0048	78.2122	76.9059	80.0008	3.09494	1.01106	646.564	1.00693	-61.405	0.787683
281	USV	TRUE	0.974938	77.5362	77.539	0.0028	67.5095	67.439	67.8324	0.393362	0.136623	-111.329	1.02237	-63.8036	0.614707
282	USV	TRUE	0.700137	80.1032	80.108	0.0048	84.2018	83.9717	84.61	0.638285	0.190085	-14.3749	1.05053	-72.936	0.543169
283	USV	TRUE	0.803885	80.4047	80.4115	0.0068	78.3915	78.3321	79.1337	0.801568	0.22079	-70.6959	1.02942	-70.3913	0.654325
284	USV	TRUE	0.75314	80.6719	80.6743	0.0024	94.5525	93.4837	95.0868	1.60314	0.587786	-667.973	1.01807	-83.1679	0.420497
285	USV	TRUE	0.911413	80.7575	80.7619	0.0044	85.4381	82.8831	89.2	6.31691	2.49691	1398.61	1.00614	-76.1263	0.648192
286	USV	TRUE	0.951126	82.6366	82.651	0.0144	78.5017	74.0887	78.7583	4.66951	1.89344	331.573	1.00398	-76.8785	0.543825
287	USV	TRUE	0.603903	83.8301	83.8357	0.0056	79.0829	75.0556	79.2196	4.16401	2.07858	746.489	1.05684	-81.741	0.437057
288	USV	TRUE	0.760222	84.4076	84.4844	0.0768	86.2354	60.704	107.952	47.248	14.6872	-325.175	7.50107	-90.3949	0.2139
289	USV	TRUE	0.781789	84.5788	84.6448	0.066	79.9628	77.0222	85.5869	8.56474	3.05243	34.2475	1.13275	-76.0268	0.500267
290	USV	TRUE	0.726437	84.758	84.7596	0.0016	84.0333	82.9289	84.4251	1.49626	0.614471	-935.162	1.03875	-72.9961	0.665302
291	USV	TRUE	0.608944	84.9868	84.9892	0.0024	96.2885	92.0344	96.7909	4.75655	1.98089	-2058.53	1.03169	-83.6977	0.397995
292	USV	TRUE	0.730373	85.6387	85.6403	0.0016	82.3819	80.7342	83.8514	3.11721	1.23289	-1948.25	1.00024	-72.3882	0.73008
293	USV	TRUE	0.699441	85.8183	85.8199	0.0016	78.8989	78.5337	80.1546	1.62095	0.673737	1013.09	1.05317	-77.2884	0.591048
294	USV	TRUE	0.808664	87.1082	87.1102	0.002	88.668	87.7195	89.9728	2.2533	0.885619	-1175	1.01047	-79.0947	0.502138
295	USV	TRUE	0.715603	87.3749	87.3773	0.0024	84.6382	83.2354	85.5734	2.33791	0.847335	-974.127	1.00634	-72.7767	0.602787
296	USV	TRUE	0.736017	87.7133	87.7257	0.0124	77.8007	73.0789	79.4156	6.33677	1.6828	-507.738	1.00551	-67.3182	0.723575
297	USV	TRUE	0.781825	89.3928	89.4012	0.0084	79.2085	78.6291	80.7471	2.11797	0.991956	-228.627	1.02217	-74.7754	0.625627
298	USV	TRUE	0.839082	89.4868	89.4904	0.0036	79.5439	76.621	81.8531	5.23205	1.97606	1440.45	1.00195	-77.3677	0.578766
299	USV	TRUE	0.664686	89.8952	89.898	0.0028	68.7291	68.3432	69.2487	0.905474	0.311266	-316.315	1.0022	-74.7374	0.500766
300	USV	TRUE	0.794016	90.1232	90.2104	0.0872	73.5673	61.807	94.8865	33.0795	13.6581	-335.588	1.03035	-80.0353	0.397717
301	USV	TRUE	0.797208	90.3447	90.3471	0.0024	77.5467	77.0791	78.1478	1.06876	0.385797	445.315	1.00188	-66.5741	0.773928
302	USV	TRUE	0.709153	90.4487	90.4511	0.0024	78.8613	77.9261	79.7965	1.87032	0.673394	779.302	1	-75.1139	0.523442
303	USV	TRUE	0.826763	90.6759	90.6811	0.0052	80.5698	79.1745	80.9969	1.82242	0.628609	-187.148	1.3185	-71.1582	0.549282
304	USV	TRUE	0.616392	90.8187	90.8367	0.018	70.1785	67.2799	74.5955	7.31565	2.50826	-330.195	1.0419	-76.4273	0.596075
305	USV	TRUE	0.820587	90.9975	91.0083	0.0108	77.6279	76.3959	83.3358	6.93999	1.99542	-645.762	1.00625	-69.3217	0.490678
306	USV	TRUE	0.906644	91.3062	91.3078	0.0016	79.2119	79.1139	79.488	0.374065	0.153618	233.791	1.01068	-68.8356	0.705251
307	USV	TRUE	0.810267	91.6682	91.6734	0.0052	68.1455	67.9022	68.1668	0.264562	0.102292	-27.3992	1.01156	-72.4528	0.587658
308	USV	TRUE	0.800689	91.7874	91.7894	0.002	78.9216	77.8929	81.1081	3.21518	1.14227	-1462.54	1.0332	-67.6372	0.780283
309	USV	TRUE	0.892276	91.9302	91.9554	0.0252	88.338	77.9479	89.168	11.2201	5.0399	-428.646	1.00965	-69.7588	0.663533
310	USV	TRUE	0.957848	92.1537	92.1729	0.0192	97.4318	83.4504	97.8662	14.4158	5.81472	758.898	1.23659	-71.8233	0.594454
311	USV	TRUE	0.678841	92.4189	92.4493	0.0304	88.8303	71.7929	90.8292	19.0364	7.07239	-618.293	1.00447	-73.6077	0.580404
312	USV	TRUE	0.811644	92.7245	92.7701	0.0456	92.3194	86.6698	93.2753	6.60554	2.94719	126.856	1.02453	-75.7902	0.568789
313	USV	TRUE	0.879776	92.8669	92.8769	0.01	80.2658	78.9694	82.0197	3.05026	0.939141	235.267	1.04547	-69.877	0.715794
314	USV	TRUE	0.820027	93.3972	93.3996	0.0024	73.7592	73.544	73.826	0.282033	0.100127	-83.4966	1.01988	-68.3533	0.641705
315	USV	TRUE	0.918303	93.5968	93.6196	0.0228	80.2126	76.547	82.0053	5.45825	2.35577	48.7798	1.13134	-68.4323	0.761683
316	USV	TRUE	0.648794	94.5547	94.5727	0.018	55.6365	55.2761	56.4108	1.13469	0.349604	35.1555	1.02882	-76.8554	0.582654
317	USV	TRUE	0.788417	94.7007	94.7027	0.002	74.2372	73.2085	74.6603	1.45173	0.517284	-653.341	1.05485	-71.8887	0.669102
318	USV	TRUE	0.636181	95.0039	95.0059	0.002	70.4941	70.1912	71.073	0.881724	0.312948	-404.601	1.02463	-69.1973	0.707958
319	USV	TRUE	0.714496	95.3243	95.3263	0.002	75.0017	74.828	75.1754	0.347346	0.151643	197.847	1.00936	-71.5423	0.537498
320	USV	TRUE	0.858584	95.5423	95.5503	0.008	76.2117	70.8754	78.3641	7.48872	2.43735	-950.03	1.03537	-71.8257	0.597652
321	USV	TRUE	0.825943	95.7079	95.7435	0.0356	77.4639	68.0908	82.5908	14.5	7.11451	-408.686	1.01458	-72.4219	0.629728
322	USV	TRUE	0.739637	95.9403	95.9467	0.0064	67.9001	66.6098	69.9793	3.36956	0.964555	-407.917	1.05401	-72.0874	0.596955
323	USV	TRUE	0.798354	96.0819	96.0971	0.0152	68.1945	68.1753	74.1696	5.9943	2.81837	384.328	1.02563	-74.921	0.540645
324	USV	TRUE	0.781274	96.2042	96.2078	0.0036	114.094	113.73	114.286	0.555479	0.191113	-105.254	1.04064	-72.7576	0.612596
325	USV	TRUE	0.827126	96.3098	96.3146	0.0048	82.6682	81.3322	83.492	2.15978	0.880134	549.406	1.05302	-63.0887	0.731433
326	USV	TRUE	0.724691	96.4334	96.4518	0.0184	96.6748	86.3972	99.4489	13.0518	6.10556	797.909	1.38656	-73.2417	0.658128
327	USV	TRUE	0.681855	96.5534	96.635	0.0816	84.3642	79.0902	91.8627	12.7725	5.12759	18.3266	1.12061	-76.0196	0.491225
328	USV	TRUE	0.887204	96.9306	96.9534	0.0228	78.2046	75.6573	83.173	7.51575	2.89691	-318.613	1.04282	-70.1367	0.716551
329	USV	TRUE	0.791979	97.0918	97.1158	0.024	78.4733	69.9383	84.938	14.9997	5.01212	-595.851	1.03836	-66.0482	0.723471
330	USV	TRUE	0.840876	99.0644	99.0724	0.008	77.7681	76.0492	78.7289	2.67971	1.05804	31.5527	1.28532	-80.1804	0.483316
331	USV	TRUE	0.904443	99.1863	99.2307	0.0444	72.9957	70.5567	75.2527	4.69601	2.50466	104.793	1.00209	-78.5558	0.5299
332	USV	TRUE	0.849749	99.4931	99.5043	0.0112	89.382	78.0804	91.827	13.7465	6.02143	1307.74	1.32185	-81.4941	0.484598
333	USV	TRUE	0.622366	99.6043	99.6155	0.0112	83.8397	82.1623	88.4602	6.29787	1.77891	600.626	1.02883	-79.2981	0.496058
334	USV	TRUE	0.649026	100.692	100.702	0.0096	66.0008	65.961	66.9123	0.951253	0.405375	100.206	1.00235	-76.6443	0.535003
335	USV	TRUE	0.667605	101.492	101.558	0.0656	80.9016	51.971	88.2642	36.2932	10.8233	378.384	4.29398	-88.0392	0.246154
336	USV	TRUE	0.702346	102.085	102.089	0.004	77.6458	76.5685	77.7889	1.22035	0.457008	-303.735	1.0246	-73.4811	0.470517
337	USV	TRUE	0.656771	102.296	102.298	0.0016	77.6486	77.1676	80.2136	3.04596	1.28418	1870.32	1.08956	-81.3596	0.479278
338	USV	TRUE	0.898982	102.52	102.524	0.004	76.6492	75.3657	77.5684	2.20272	0.843391	568.143	1.04933	-73.1374	0.65289
339	USV	TRUE	0.785408	104.884	104.888	0.004	81.5522	79.1788	82.5707	3.39191	1.31983	847.92	1	-79.2631	0.514016
340	USV	TRUE	0.73146	104.999	105.041	0.0416	72.3811	71.1462	84.6956	13.5494	5.94149	-321.456	1.00895	-82.0801	0.403234
341	USV	TRUE	0.82219	105.299	105.308	0.0088	87.2817	81.0389	88.6912	7.65231	3.27911	852.286	1.00347	-79.8413	0.533306
342	USV	TRUE	0.732668	105.399	105.406	0.0076	85.4096	81.7511	86.3754	4.62428	2.07407	618.03	1.00466	-78.6178	0.574284
343	USV	TRUE	0.651892	106.459	106.46	0.0016	77.1688	76.8927	77.2667	0.374065	0.153618	-233.791	1.01068	-76.2592	0.560305
344	USV	TRUE	0.737854	109.114	109.116	0.002	84.3906	83.7138	84.7558	1.04204	0.442743	572.548	1.05111	-74.1371	0.661074
345	USV	TRUE	0.817437	110.619	110.624	0.0048	84.9757	84.6819	86.3478	1.66584	0.66192	361.644	1.00896	-81.0381	0.424394
346	USV	TRUE	0.684579	122.369	122.414	0.0456	80.6901	76.8297	85.3432	8.51345	2.85922	138.473	1.16714	-71.1315	0.586292
347	USV	TRUE	0.724743	122.521	122.569	0.0484	68.7954	67.7811	69.6214	1.84028	0.649007	-21.4156	1.01872	-74.6418	0.524432
348	USV	TRUE	0.835809	122.664	122.666	0.0016	80.5613	80.1427	81.5142	1.37157	0.556377	-857.232	1.02519	-73.1482	0.71114
349	USV	TRUE	0.781516	122.806	122.822	0.0156	70.3222	69.1856	72.4277	3.2421	0.803096	84.8943	1.13915	-64.7639	0.665505
350	USV	TRUE	0.724371	122.966	122.968	0.002	77.3902	76.7445	78.0092	1.2647	0.482601	-644.435	1.00122	-66.5551	0.783331
351	USV	TRUE	0.714122	123.07	123.074	0.004	69.9237	68.6323	70.651	2.01876	0.702773	149.788	1.65191	-69.5733	0.737578
352	USV	TRUE	0.686862	123.161	123.171	0.01	88.784	80.5702	93.469	12.8988	4.54207	-1222.68	1.02611	-79.295	0.528826
353	USV	TRUE	0.713046	123.435	123.505	0.0704	67.5661	26.0628	88.3327	62.2699	15.1734	-136.885	9.89453	-91.7206	0.199415
354	USV	TRUE	0.719066	131.924	131.931	0.0072	77.5862	72.0558	79.2649	7.20913	3.31987	-991.935	1.00568	-78.9806	0.436654
355	USV	TRUE	0.661695	132.361	132.364	0.0028	77.8743	76.4084	78.5311	2.12267	0.779476	155.507	2.07043	-76.2633	0.512417
356	USV	TRUE	0.611993	133.07	133.072	0.002	103.301	103.065	105.327	2.2622	0.860746	-973.968	1.15357	-77.4832	0.480085
357	USV	TRUE	0.795907	133.172	133.174	0.002	76.2406	75.9467	77.149	1.20235	0.46	530.561	1.18181	-62.0206	0.77986
358	USV	TRUE	0.649289	133.55	133.555	0.0048	78.9672	77.5506	86.8631	9.31254	4.51896	1945.94	1.00013	-75.2092	0.62927
359	USV	TRUE	0.63067	134.427	134.429	0.0016	86.9239	85.0536	87.3247	2.27111	0.916419	1168.95	1.3601	-82.6545	0.479449
360	USV	TRUE	0.92211	135.174	135.195	0.0212	82.0826	75.3731	86.4236	11.0505	3.93367	420.604	1.11516	-74.6024	0.603198
361	USV	TRUE	0.617446	135.307	135.31	0.0028	83.0575	82.6048	84.2079	1.60314	0.497292	-197.918	1.43975	-67.4787	0.717471
362	USV	TRUE	0.672409	146.016	146.021	0.0048	68.7233	67.5061	70.0964	2.59025	0.948224	604.968	1.01558	-75.7971	0.583073
363	USV	TRUE	0.684229	147.556	147.558	0.0024	92.0616	91.26	92.1506	0.890631	0.333243	-333.986	1.08267	-77.5113	0.513302
364	USV	TRUE	0.906794	153.077	153.082	0.0048	73.8707	71.7665	74.3572	2.59073	1.10123	617.564	1.11774	-70.2979	0.605593
365	USV	TRUE	0.761194	153.424	153.431	0.0072	75.0589	71.9194	79.4784	7.55899	2.59099	1025.19	1.00195	-78.7941	0.525858
366	USV	TRUE	0.800565	156.077	156.079	0.002	84.8496	82.6497	86.7466	4.0969	1.74626	2290.19	1.01846	-75.1536	0.596073
367	USV	TRUE	0.623564	156.177	156.18	0.0028	66.6488	65.9066	66.9754	1.06876	0.323386	130.767	1.23893	-72.0036	0.676036
368	USV	TRUE	0.761997	156.284	156.306	0.022	63.9872	59.2755	68.3817	9.10625	3.21003	-267.822	1.37458	-74.3104	0.583227
369	USV	TRUE	0.833917	156.436	156.437	0.0016	66.9204	65.6735	67.2766	1.60314	0.645323	779.302	1.38617	-70.171	0.718312
370	USV	TRUE	0.943759	156.599	156.607	0.008	71.3927	70.1025	73.935	3.83249	0.928897	95.685	1.68428	-61.8523	0.714284
371	USV	TRUE	0.78563	156.688	156.695	0.0068	90.872	88.111	93.0169	4.90589	1.16219	-476.183	1.20108	-64.1809	0.79986
372	USV	TRUE	0.692025	156.877	156.881	0.004	102.59	101.989	102.917	0.92774	0.301503	-106.943	1.14482	-80.5063	0.417021
373	USV	TRUE	0.64934	162.729	162.734	0.0052	66.1296	65.9588	66.8309	0.872137	0.261698	-84.639	1.05222	-80.6876	0.462663
374	USV	TRUE	0.833141	164.657	164.658	0.0016	66.4316	66.4316	66.4316	1.42109e-14	5.89151e-15	9.93014e-12	1	-69.5617	0.602209
375	USV	TRUE	0.668134	164.821	164.823	0.002	54.4298	54.4298	54.4298	1.42109e-14	3.72612e-15	2.06152e-12	1	-77.5628	0.496488
376	USV	TRUE	0.877789	164.916	164.92	0.0048	84.1833	80.9857	86.6601	5.6744	2.88017	1289.75	1.03812	-73.4674	0.640909
377	USV	TRUE	0.687186	165.128	165.133	0.0056	65.786	65.2865	70.3722	5.08576	2.31173	-921.729	1.01588	-77.3464	0.509104
378	USV	TRUE	0.872494	165.365	165.72	0.355	81.2061	70.1005	86.8347	16.7341	6.87867	45.2549	1.0213	-71.818	0.527125
379	USV	TRUE	0.837032	165.507	165.513	0.0068	81.6596	80.6085	82.8232	2.21467	0.709971	-272.185	1.19356	-65.1675	0.799414
380	USV	TRUE	0.906535	165.599	165.609	0.01	69.8252	67.2943	70.5696	3.27524	1.09926	254.049	1.12477	-74.0575	0.660388
381	USV	TRUE	0.7675	165.713	165.718	0.0048	90.1813	80.3857	93.2374	12.8516	4.19072	-2779.26	1.00245	-69.9871	0.778809
382	USV	TRUE	0.84577	165.811	165.826	0.0152	101.537	85.4545	101.942	16.4876	8.19097	1120.21	1.04226	-72.4683	0.580676
383	USV	TRUE	0.972968	165.926	165.937	0.0112	74.9977	71.3751	78.0036	6.62847	1.90337	548.696	1.01638	-65.5445	0.785828
384	USV	TRUE	0.990563	166.184	166.188	0.004	90.5933	87.8823	91.3158	3.43356	1.30029	674.74	1.33378	-69.7402	0.628315
385	USV	TRUE	0.828726	168.538	168.569	0.0312	69.5799	66.7253	72.0419	5.31657	1.60601	-75.9201	1.11385	-75.1905	0.538316
386	USV	TRUE	0.746395	168.785	168.786	0.0016	57.7556	57.3815	58.1297	0.74813	0.295724	-467.581	1	-79.5378	0.457034
387	USV	TRUE	0.966596	168.898	168.982	0.0836	75.3764	71.1704	78.0208	6.85034	2.4678	36.648	1.01478	-69.2214	0.601381
388	USV	TRUE	0.894507	169.107	169.128	0.0208	76.6314	74.142	82.2577	8.1157	2.90971	318.646	1.0915	-77.9072	0.560622
389	USV	TRUE	0.928375	169.519	169.572	0.0528	73.798	67.0186	78.9945	11.9759	4.95253	-179.437	1.12862	-73.1228	0.550793
390	USV	TRUE	0.818291	169.953	169.956	0.0036	79.0835	75.824	81.4973	5.67327	2.35101	-1769.6	1.15273	-76.2898	0.49567
391	USV	TRUE	0.650561	171.338	171.391	0.0528	40.0308	29.0315	45.7309	16.6993	3.41421	62.202	5.25397	-97.1069	0.173383
392	USV	TRUE	0.718785	171.552	171.56	0.008	73.4789	71.92	82.1876	10.2676	3.37519	-1339.55	1.03155	-77.6787	0.474609
393	USV	TRUE	0.812662	171.896	171.91	0.014	71.3443	70.8587	78.4005	7.54185	3.25712	-511.541	1.10385	-73.9819	0.577965
394	USV	TRUE	0.656459	172.123	172.126	0.0032	104.248	102.794	105.807	3.0133	1.13758	-1031.34	1.01406	-81.5932	0.445674
395	USV	TRUE	0.64206	172.227	172.229	0.002	105.067	104.515	105.12	0.605629	0.228506	227.747	1.09972	-80.4145	0.440041
396	USV	TRUE	0.628199	172.555	172.562	0.0064	66.9023	65.3533	67.0133	1.66002	0.74555	292.723	1.02217	-80.8387	0.410407
397	USV	TRUE	0.645958	172.706	172.708	0.002	80.5344	76.7314	84.0078	7.27645	3.16654	-4133.8	1.01032	-80.9481	0.49337
398	USV	TRUE	0.922434	172.835	172.837	0.002	80.1712	80.1712	80.1712	1.42109e-14	8.25576e-15	1.86479e-12	1	-73.7219	0.530151
399	USV	TRUE	0.732733	172.95	172.959	0.0092	68.4822	67.4134	68.5267	1.11329	0.362616	57.9912	1.05054	-81.334	0.448585
400	USV	TRUE	0.727378	173.425	173.507	0.0816	76.2568	47.8382	89.0225	41.1842	6.95771	45.9621	4.14269	-90.3058	0.236729
401	USV	TRUE	0.752446	174.485	174.491	0.0064	70.6464	70.1329	73.3074	3.17449	1.0859	488.26	1.05068	-81.2696	0.4477
402	USV	TRUE	0.653105	174.68	174.685	0.0052	70.5108	69.6209	71.9521	2.33114	0.774145	-397.493	1.03412	-78.6573	0.525831
403	USV	TRUE	0.604295	181.766	181.778	0.0112	64.1414	58.846	64.7726	5.92654	2.46437	-516.968	1.00255	-80.774	0.39786
404	USV	TRUE	0.688909	182.46	182.464	0.0032	80.4909	79.0733	81.003	1.9297	0.675447	-596.846	1.03051	-66.8761	0.703159
405	USV	TRUE	0.771478	182.922	182.928	0.0056	80.8407	80.4068	81.3577	0.950821	0.352556	-66.8525	1.15085	-67.6252	0.775749
406	USV	TRUE	0.917249	183.025	183.036	0.0112	78.9392	77.9851	81.6701	3.68501	1.52725	286.799	1.07934	-62.7946	0.836015
407	USV	TRUE	0.965253	183.128	183.203	0.0752	78.3552	78.3547	83.3551	5.00041	1.7437	-45.1136	1.05227	-68.8995	0.597546
408	USV	TRUE	0.612259	183.279	183.297	0.0184	79.5278	78.6646	81.2305	2.56587	0.950904	-87.5819	1.07969	-76.3265	0.434303
409	USV	TRUE	0.957808	183.413	183.422	0.0088	83.6424	73.4764	84.1991	10.7226	4.13235	1325.7	1.13558	-66.3461	0.724581
410	USV	TRUE	0.825814	183.619	183.62	0.0016	74.8875	74.7895	75.1636	0.374065	0.153618	-233.791	1.01068	-73.5508	0.585292
411	USV	TRUE	0.88727	183.811	183.868	0.0572	75.8402	71.559	84.8439	13.285	4.27895	-195.95	1.05027	-67.627	0.654884
412	USV	TRUE	0.769852	184.005	184.007	0.0016	65.8205	65.5533	66.8002	1.24688	0.520276	-779.302	1.05662	-73.6998	0.510586
413	USV	TRUE	0.881839	184.151	184.154	0.0032	66.5989	66.1759	67.9052	1.72931	0.647975	-567.468	1.05555	-69.3246	0.592316
414	USV	TRUE	0.821404	184.259	184.261	0.002	72.0624	70.6445	73.7414	3.09697	1.28534	-1531.42	1.00957	-73.0226	0.690688
415	USV	TRUE	0.908979	184.535	184.563	0.0276	72.1635	70.9463	83.6229	12.6766	4.06128	-475.768	1.11171	-59.6543	0.786706
416	USV	TRUE	0.685196	184.679	184.682	0.0028	66.8903	66.0294	68.0184	1.98907	0.727067	-738.658	1.00724	-66.1314	0.74336
417	USV	TRUE	0.936489	185.991	185.993	0.002	75.244	73.1065	75.912	2.80549	1.1017	1372.84	1.14971	-72.4786	0.633796
418	USV	TRUE	0.626471	186.736	186.74	0.0036	79.2845	74.5271	82.372	7.84497	2.91019	2376.59	1.00821	-70.9622	0.668689
419	USV	TRUE	0.657265	187.016	187.023	0.0072	102.275	84.534	106.022	21.4884	6.88104	-2480.36	1.02015	-82.3754	0.41853
420	USV	TRUE	0.760123	187.136	187.152	0.0164	76.967	70.9275	78.0378	7.11025	2.63907	-438.555	1.03882	-79.5842	0.442841
421	USV	TRUE	0.634704	187.235	187.24	0.0044	82.9786	76.2792	84.9818	8.70262	3.4886	2001.12	1.00078	-76.9353	0.506997
422	USV	TRUE	0.64992	189.466	189.469	0.0024	92.6269	91.6917	93.562	1.87032	0.673394	779.302	1	-78.9232	0.543298
423	USV	TRUE	0.642993	196.268	196.27	0.002	78.4567	77.9357	78.9777	1.04204	0.454928	593.542	1.04038	-80.4362	0.433603
424	USV	TRUE	0.778942	196.49	196.492	0.002	71.9888	71.4856	72.492	1.00641	0.417923	-551.555	1.01934	-71.7828	0.697625
425	USV	TRUE	0.785242	196.697	196.699	0.002	72.6389	72.6389	72.6389	2.84217e-14	6.7408e-15	-1.24319e-12	1	-72.0658	0.640573
426	USV	TRUE	0.701765	197.573	197.597	0.0244	68.6714	53.8386	73.6082	19.7697	7.06606	578.936	1.81308	-73.178	0.601636
427	USV	TRUE	0.936827	197.731	197.733	0.002	76.2756	74.5166	81.5081	6.99145	2.77961	-3524.99	1.08222	-72.4365	0.689626
428	USV	TRUE	0.749504	197.901	197.903	0.0016	68.0743	67.7804	68.9026	1.12219	0.460853	-701.372	1.03705	-74.5368	0.601971
429	USV	TRUE	0.852341	198.017	198.02	0.0024	77.5233	77.4862	77.8573	0.371096	0.138851	139.161	1.01913	-60.275	0.764971
430	USV	TRUE	0.806258	198.32	198.322	0.002	115.144	114.378	116.543	2.16423	0.813798	1070.03	1.01379	-82.2171	0.53792
431	USV	TRUE	0.719046	199.249	199.251	0.0016	73.4561	73.4561	73.4561	1.42109e-14	5.25453e-15	6.06292e-12	1	-72.1027	0.553443
432	USV	TRUE	0.646956	199.348	199.351	0.0032	85.5964	84.8691	86.4722	1.60314	0.49355	-34.0171	1.46855	-78.9507	0.504409
433	USV	TRUE	0.894084	199.519	199.522	0.0032	76.0537	73.6416	77.9611	4.31956	1.7178	-1544.69	1.02953	-66.8145	0.742723
434	USV	TRUE	0.727721	199.636	199.638	0.002	69.4698	69.0067	69.6301	0.623441	0.243171	-311.721	1.01894	-62.2735	0.844263
435	USV	TRUE	0.61876	199.762	199.764	0.0024	80.5012	78.2969	82.9727	4.67581	1.6844	-1948.25	1.00025	-62.3126	0.850236
436	USV	TRUE	0.985753	199.887	199.917	0.03	88.0495	67.1903	92.41	25.2197	11.1267	-876.65	1.01901	-65.4085	0.71705
437	USV	TRUE	0.940296	200.046	200.072	0.026	66.1045	60.7845	79.7634	18.9789	5.83826	-525.655	1.40313	-75.4219	0.542313
438	USV	TRUE	0.657464	200.151	200.154	0.0032	75.5359	73.866	75.7437	1.87775	0.644769	-456.139	1.20788	-80.3444	0.462694
439	USV	TRUE	0.685108	200.25	200.254	0.0036	74.3393	73.3671	77.1374	3.77034	1.41479	1113.96	1.12675	-74.3017	0.504184
440	USV	TRUE	0.63385	200.478	200.481	0.0028	84.0568	82.8545	87.419	4.56448	1.73145	-1680.54	1.12602	-69.3358	0.70883
441	USV	TRUE	0.964461	200.6	200.604	0.004	79.4442	78.368	80.268	1.90001	0.720595	-537.415	1.01854	-61.3529	0.788527
442	USV	TRUE	0.6861	200.707	200.708	0.0016	104.923	100.577	106.063	5.48628	2.29461	-3428.93	1.02495	-77.9127	0.59235
443	USV	TRUE	0.976489	200.932	200.956	0.0244	80.5082	77.5094	85.2051	7.69571	3.01324	271.588	1.12034	-70.9304	0.71611
444	USV	TRUE	0.652885	208.475	208.478	0.0028	81.263	76.8841	81.7232	4.83909	1.75147	1560.37	1.15272	-66.6722	0.783589
445	USV	TRUE	0.695154	210.722	210.724	0.002	85.5495	83.8885	86.6584	2.76986	1.02634	-1360.76	1.00499	-81.3158	0.543077
446	USV	TRUE	0.690719	214.101	214.104	0.0036	77.5334	77.5334	77.5334	0	2.13492e-15	2.55333e-13	1	-78.1859	0.455181
447	USV	TRUE	0.796182	217.361	217.365	0.004	70.9705	68.8649	72.1915	3.32661	1.31477	-604.57	1.30011	-76.0411	0.574475
448	USV	TRUE	0.695747	217.566	217.581	0.0148	87.5645	77.7545	93.8725	16.118	7.46527	1090.45	1.0257	-80.8237	0.488679
449	USV	TRUE	0.677378	218.971	218.973	0.002	79.0553	78.7792	79.6609	0.881724	0.315942	-404.601	1.02986	-73.8989	0.50102
450	USV	TRUE	0.619696	219.07	219.072	0.0028	81.208	80.1838	83.1674	2.98361	1.10412	-1107.99	1.02441	-72.8161	0.738556
451	USV	TRUE	0.936633	219.274	219.295	0.0212	70.3578	70.0163	84.2252	14.2089	4.38227	-603.57	1.10176	-70.7261	0.589604
452	USV	TRUE	0.923491	219.879	219.886	0.0068	80.5102	79.2336	81.0075	1.77384	0.573765	-254.099	1.02998	-71.3837	0.647199
453	USV	TRUE	0.894756	219.983	220.034	0.0516	82.5918	74.5367	86.1907	11.654	4.47764	-177.365	1.08003	-78.6621	0.441545
454	USV	TRUE	0.630496	220.181	220.183	0.0024	82.0936	80.4237	84.5651	4.14143	1.50037	-1725.6	1.00361	-79.1563	0.566138
455	USV	TRUE	0.770483	220.323	220.324	0.0016	77.6755	77.3994	77.7734	0.374065	0.153618	233.791	1.01068	-69.0548	0.647411
456	USV	TRUE	0.675138	220.84	220.844	0.0036	77.4617	75.6581	78.9015	3.24338	0.966971	-781.326	1.03405	-74.4796	0.505782
457	USV	TRUE	0.873724	221.265	221.267	0.002	77.0407	76.5775	77.201	0.623441	0.243171	311.721	1.01894	-71.699	0.697981
458	USV	TRUE	0.86337	221.355	221.357	0.002	78.6132	78.3371	79.2188	0.881724	0.315942	404.601	1.02986	-67.8012	0.702234
459	USV	TRUE	0.908275	221.435	221.439	0.0044	85.584	84.7379	87.3653	2.62736	0.932912	634.367	1.02239	-74.2735	0.614758
460	USV	TRUE	0.889708	221.631	221.633	0.002	77.1978	76.7346	77.6876	0.952975	0.366077	488.574	1.00178	-74.827	0.631061
461	USV	TRUE	0.769327	221.725	221.727	0.002	108.364	108.061	108.462	0.400784	0.153333	-176.854	1.03234	-68.9374	0.66214
462	USV	TRUE	0.870184	221.83	221.867	0.0368	76.2636	68.9318	79.6267	10.6948	3.07202	162.69	1.18076	-74.7486	0.492135
463	USV	TRUE	0.713627	221.962	221.964	0.002	102.403	100.697	104.082	3.3844	1.42343	-1873.51	1.01724	-77.1671	0.557168
464	USV	TRUE	0.925887	222.188	222.198	0.01	79.6687	78.0429	81.1264	3.08353	1.21694	-307.736	1.00102	-69.5817	0.478874
465	USV	TRUE	0.670592	222.371	222.378	0.0068	114.726	107.374	115.411	8.03677	2.85078	1080.55	1.37021	-79.7606	0.569501
466	USV	TRUE	0.804058	222.545	222.547	0.0016	74.1277	72.1327	74.6977	2.56502	1.03252	-1246.88	1.488	-63.9387	0.759539
467	USV	TRUE	0.934035	222.646	222.649	0.0028	86.3138	85.9352	90.5294	4.59417	1.63494	-1360.69	1.25225	-72.8312	0.673595
468	USV	TRUE	0.882846	222.767	222.771	0.0032	69.3214	68.6683	70.1527	1.48438	0.487989	-443.769	1.00378	-68.0831	0.713931
469	USV	TRUE	0.836967	222.947	222.961	0.014	70.3568	68.9652	77.0758	8.11057	3.35584	-577.284	1.00413	-68.8203	0.651413
470	USV	TRUE	0.746304	223.145	223.147	0.002	70.8093	70.7246	71.0007	0.276095	0.113871	83.9737	1.064	-69.3161	0.680979
471	USV	TRUE	0.956501	223.359	223.386	0.0268	66.9259	66.7373	84.7834	18.0461	7.72591	-720.752	1.04652	-63.3727	0.646448
472	USV	TRUE	0.852673	223.763	223.766	0.0024	75.4568	75.4568	75.4568	1.42109e-14	4.58653e-15	-8.59153e-13	1	-68.3623	0.634142
473	USV	TRUE	0.616639	224.067	224.081	0.0136	79.3133	76.9639	80.8161	3.8522	1.41296	-278.852	1.0069	-76.9756	0.547636
474	USV	TRUE	0.720772	224.703	224.797	0.0944	82.5996	63.9557	95.5731	31.6174	6.90086	-15.6909	5.087	-90.7157	0.220708
475	USV	TRUE	0.798952	226.199	226.205	0.0052	84.4895	79.7022	85.015	5.31281	2.21835	-1050.79	1.00446	-78.2273	0.540968
476	USV	TRUE	0.69525	226.332	226.337	0.0044	88.6136	86.2395	95.2377	8.99822	3.57012	-2050.07	1.00003	-80.2959	0.501229
477	USV	TRUE	0.720843	226.955	226.961	0.0052	70.529	68.7189	71.4419	2.72302	1.02843	-583.434	1.12748	-75.6183	0.549344
478	USV	TRUE	0.916064	227.485	227.489	0.0036	77.6899	77.6899	77.6899	1.42109e-14	2.96059e-15	1.35304e-12	1	-70.3139	0.650013
479	USV	TRUE	0.716157	227.759	227.761	0.002	89.3525	88.7335	89.6687	0.935162	0.356582	467.581	1.01392	-73.527	0.606782
480	USV	TRUE	0.991357	228.966	228.987	0.0212	80.0325	78.7217	82.6795	3.95781	1.21797	-61.2789	1.15592	-61.8106	0.776394
481	USV	TRUE	0.9948	229.06	229.066	0.0056	78.1961	77.1704	78.9802	1.80982	0.679484	323.685	1.00055	-62.0895	0.833113
482	USV	TRUE	0.967811	229.147	229.156	0.0092	83.4933	78.3845	84.9333	6.5488	1.98276	581.356	1.10119	-68.7088	0.72202
483	USV	TRUE	0.814093	229.534	229.537	0.0024	76.5304	76.33	76.9312	0.601176	0.22042	250.49	1.00609	-72.1245	0.559737
484	USV	TRUE	0.674633	229.925	229.937	0.0124	103.09	100.742	104.692	3.94957	1.4227	-63.2493	1.41236	-77.4292	0.536992
485	USV	TRUE	0.740125	230.038	230.118	0.08	69.6858	67.659	86.724	19.065	7.67239	-307.068	1.06027	-72.9667	0.410305
486	USV	TRUE	0.654237	230.274	230.288	0.014	75.0562	68.0512	76.7107	8.6595	3.85645	-607.433	1.01682	-79.2162	0.416001
487	USV	TRUE	0.606077	230.381	230.423	0.0416	70.8825	57.9981	81.6592	23.6611	4.73076	-83.4756	6.40353	-94.4528	0.1631
488	USV	TRUE	0.816437	230.599	230.602	0.0036	70.9671	70.7421	71.4165	0.674408	0.230655	117.792	1.06819	-68.9892	0.65192
489	USV	TRUE	0.810922	231.865	231.867	0.0024	79.6525	77.3814	80.3205	2.93908	1.10942	1224.62	1.0528	-74.7374	0.637842
490	USV	TRUE	0.925351	231.972	231.977	0.0048	79.236	78.5161	79.2657	0.749614	0.231608	110.207	1.03735	-68.2729	0.652229
491	USV	TRUE	0.915026	232.915	232.92	0.0052	77.2742	75.8201	77.9348	2.11472	0.657321	419.355	1.00173	-71.5799	0.667995
492	USV	TRUE	0.778324	234.189	234.192	0.0036	70.4424	69.9322	75.2065	5.27437	2.32725	1519.37	1.02917	-76.7984	0.542515
493	USV	TRUE	0.636862	234.312	234.314	0.002	74.3743	71.1858	75.2738	4.08799	1.62106	2047.18	1.06006	-79.2227	0.541612
494	USV	TRUE	0.766596	239.561	239.566	0.0048	72.263	71.7877	73.1284	1.34061	0.454783	215.747	1.08144	-76.5881	0.558964
495	USV	TRUE	0.660889	239.647	239.653	0.006	77.6081	71.8785	83.9478	12.0693	3.68485	1731.55	1.01972	-78.5817	0.502399
496	USV	TRUE	0.801914	249.321	249.323	0.002	72.65	72.3472	72.748	0.400784	0.153333	-176.854	1.03234	-73.0257	0.616077
497	USV	TRUE	0.600104	250.891	250.897	0.0064	78.9555	78.5905	80.621	2.03045	0.809025	348.777	1.07225	-76.8366	0.49304
498	USV	TRUE	0.692504	251.726	251.728	0.0016	85.0291	84.6818	85.5546	0.872818	0.347517	-545.511	1.00577	-78.69	0.585309
499	USV	TRUE	0.704173	274.422	274.423	0.0016	55.6416	54.5194	55.8286	1.30923	0.530841	-701.372	1.21969	-80.1204	0.480671
500	USV	TRUE	0.922179	274.577	274.579	0.002	65.0857	64.8052	66.2836	1.47845	0.565881	-644.435	1.20507	-65.3607	0.737462
501	USV	TRUE	0.699162	274.729	274.731	0.002	72.574	71.7591	72.9258	1.16673	0.461919	71.8866	1.72393	-72.6854	0.666026
502	USV	TRUE	0.651485	275.062	275.097	0.0344	69.4097	69.006	79.9224	10.9164	4.60083	-314.138	1.11767	-64.8333	0.652518
503	USV	TRUE	0.810481	275.248	275.251	0.0028	98.224	96.658	99.3893	2.73127	0.942235	957.781	1.00366	-70.4013	0.698724
504	USV	TRUE	0.622566	293.651	293.682	0.0316	79.2843	76.2092	79.4644	3.25516	1.51305	101.915	1.00017	-82.2676	0.45372
505	USV	TRUE	0.681874	293.769	293.798	0.0296	75.651	67.901	77.1176	9.21654	4.17558	295.798	1.12545	-78.3552	0.464675
506	USV	TRUE	0.732734	294.025	294.027	0.0024	75.6092	72.3362	76.0471	3.71096	1.38935	1419.44	1.20044	-77.6381	0.513741
507	USV	TRUE	0.687037	295.244	295.248	0.0036	69.2249	66.4119	69.9745	3.56252	1.17272	659.202	1.62018	-73.8131	0.56769
508	USV	TRUE	0.824791	295.811	295.813	0.0016	70.5183	70.1799	71.9255	1.74564	0.733893	-1091.02	1.06812	-72.4159	0.497505
509	USV	TRUE	0.711307	297.607	297.612	0.0052	69.7038	68.4076	71.0812	2.67359	0.913477	-518.987	1.00969	-71.9561	0.537863
510	USV	TRUE	0.742187	297.843	297.862	0.0192	70.6022	70.1058	71.2195	1.1137	0.471133	-49.1119	1.00223	-73.3058	0.482443
511	USV	TRUE	0.776358	298.202	298.204	0.002	78.6875	78.1932	79.0036	0.810474	0.292659	29.8997	1.3716	-71.6585	0.564377
512	USV	TRUE	0.938176	298.625	298.635	0.0096	79.8888	78.2006	80.3786	2.17795	0.488133	73.8566	1.09781	-68.6205	0.717199
513	USV	TRUE	0.605379	298.73	298.732	0.0016	89.932	88.9345	90.9295	1.99501	0.788598	1246.88	1	-81.7359	0.423271
514	USV	TRUE	0.616217	299.531	299.536	0.0056	71.8614	70.3324	74.2215	3.88909	1.21583	-660.551	1.10954	-77.5341	0.499632
515	USV	TRUE	0.83338	299.623	299.627	0.0044	78.2916	77.2102	79.0709	1.86072	0.611039	-444.821	1.00874	-56.8949	0.833917
516	USV	TRUE	0.826338	299.977	300.013	0.0356	79.7678	64.3157	81.6666	17.3509	5.34973	452.259	1.10181	-72.7876	0.550526
517	USV	TRUE	0.988463	300.797	300.942	0.145	79.9292	78.5465	83.7984	5.25193	2.07465	-11.0127	3.68168	-74.053	0.588439
518	USV	TRUE	0.923926	300.691	300.702	0.0112	87.5566	79.1175	87.8746	8.75704	3.66949	803.297	1.07889	-71.9088	0.66271
519	USV	TRUE	0.972617	300.796	300.82	0.0236	82.1354	78.265	83.8155	5.55059	1.71796	134.122	1.17013	-67.1558	0.778836
520	USV	TRUE	0.654339	300.955	300.959	0.004	69.688	68.0393	70.093	2.05372	0.970358	-513.71	1.00001	-74.3337	0.632052
521	USV	TRUE	0.7155	301.337	301.459	0.1216	73.0584	25.2612	101.009	75.7481	20.821	194.416	11.2699	-88.0442	0.202503
522	USV	TRUE	0.741787	302.626	302.632	0.0068	83.1533	82.4635	84.0219	1.55842	0.625371	-228.969	1.02708	-81.2112	0.455918
523	USV	TRUE	0.627069	302.675	302.677	0.002	79.4049	79.4049	79.4049	1.42109e-14	7.78361e-15	-2.48638e-12	1	-71.4194	0.531507
524	USV	TRUE	0.861338	303.04	303.056	0.0164	81.8165	81.0594	82.6799	1.62047	0.563668	-72.5774	1.03089	-75.2398	0.553605
525	USV	TRUE	0.656259	303.217	303.224	0.0072	80.5838	77.8581	81.8774	4.01931	1.60072	-539.657	1.0037	-72.5656	0.557905
526	USV	TRUE	0.88924	303.373	303.387	0.0144	77.0676	77.0379	81.5127	4.4748	1.38603	-315.57	1.02905	-67.3262	0.649706
527	USV	TRUE	0.947465	303.452	303.46	0.008	82.8288	79.8886	85.3447	5.45611	1.80063	709.332	1.01094	-75.1483	0.586377
528	USV	TRUE	0.890969	303.556	303.561	0.0048	80.6603	79.7028	81.8478	2.14494	0.720412	459.384	1.01428	-74.6055	0.594195
529	USV	TRUE	0.802378	303.931	303.934	0.0028	79.1041	78.9074	80.325	1.41759	0.495656	401.137	1.176	-74.1269	0.532602
530	USV	TRUE	0.799467	304.853	304.855	0.002	78.8593	78.267	78.9439	0.676879	0.261574	-290.727	1.08263	-72.6433	0.642733
531	USV	TRUE	0.640536	305.326	305.336	0.01	79.6205	79.3616	83.5801	4.21849	1.84256	-444.548	1.01095	-76.3872	0.486037
532	USV	TRUE	0.742495	305.421	305.427	0.0068	69.427	69.0723	69.6707	0.598334	0.160435	-41.4146	1.02022	-73.1018	0.591592
533	USV	TRUE	0.693429	305.601	305.609	0.008	76.2056	75.7093	81.9478	6.23852	3.18551	-783.451	1.00086	-75.5752	0.576848
534	USV	TRUE	0.737849	305.803	305.805	0.002	83.3452	81.5283	83.933	2.4047	0.92	-1061.12	1.32829	-72.027	0.587491
535	USV	TRUE	0.673246	306.057	306.074	0.0168	105.71	99.8455	106.541	6.69598	2.16599	-237.887	1.28222	-76.9375	0.55032
536	USV	TRUE	0.797441	306.302	306.307	0.0048	104.102	101.802	106.806	5.00449	1.8716	1073.53	1.02791	-77.8892	0.588511
537	USV	TRUE	0.83964	306.414	306.42	0.006	77.2314	74.9455	79.458	4.51253	1.25108	-649.254	1.01969	-71.5424	0.493095
538	USV	TRUE	0.742452	307.125	307.127	0.0024	81.5044	80.97	82.2391	1.26915	0.45884	528.812	1.0035	-75.4015	0.607939
539	USV	TRUE	0.826969	307.209	307.213	0.0036	78.5156	78.3452	79.3625	1.01731	0.332788	-171.991	1.11953	-76.1151	0.579419
540	USV	TRUE	0.864537	308.907	308.933	0.026	79.4336	78.5259	80.0653	1.53938	0.614676	41.3365	1.01737	-78.3658	0.532141
541	USV	TRUE	0.641634	309.397	309.4	0.0024	78.4773	78.2102	78.7445	0.534378	0.192398	-222.658	1	-75.0086	0.47946
542	USV	TRUE	0.634634	309.594	309.597	0.0032	81.2801	80.1223	83.5067	3.3844	1.20402	-1085.46	1.01354	-82.9566	0.405968
543	USV	TRUE	0.826682	309.803	309.845	0.0412	80.3926	79.8292	84.9963	5.16703	1.64611	120.278	1.0324	-67.5566	0.590362
544	USV	TRUE	0.83325	310.201	310.203	0.0016	71.4206	71.0199	71.6433	0.623441	0.249933	-389.651	1.00816	-64.1282	0.770894
545	USV	TRUE	0.884964	310.538	310.539	0.0016	71.7932	71.7932	71.7932	1.42109e-14	3.76822e-15	6.9511e-12	1	-70.0732	0.652822
546	USV	TRUE	0.728037	310.67	310.691	0.0212	106.298	105.205	109.013	3.80856	1.51027	143.872	1.04639	-77.2472	0.565685
547	USV	TRUE	0.850203	310.801	310.84	0.0392	70.3521	69.143	87.4326	18.2896	8.06087	-457.639	1.00656	-68.3813	0.665849
548	USV	TRUE	0.66722	311.237	311.249	0.012	79.5469	79.0841	82.382	3.29787	1.68212	-268.593	1.00599	-75.3676	0.526386
549	USV	TRUE	0.956857	311.331	311.337	0.0052	79.5937	79.2152	80.232	1.0168	0.345933	-199.739	1.02176	-70.1334	0.662069
550	USV	TRUE	0.746658	311.441	311.443	0.0016	113.427	113.205	113.828	0.623441	0.249933	-389.651	1.00816	-79.266	0.552141
551	USV	TRUE	0.679123	311.627	311.63	0.0024	79.5803	79.3131	79.8475	0.534378	0.192398	222.658	1	-69.9882	0.59391
552	USV	TRUE	0.847578	311.742	311.754	0.0124	72.2338	72.141	73.7266	1.58556	0.351449	72.0945	1.02676	-61.8295	0.778415
553	USV	TRUE	0.624024	314.082	314.084	0.0024	75.5243	74.7895	76.1923	1.40274	0.505236	-584.476	1.00034	-83.0016	0.407615
554	USV	TRUE	0.663814	314.897	314.955	0.0576	66.5228	62.129	71.6439	9.5149	1.87721	-87.3537	1.52526	-90.5755	0.250246
555	USV	TRUE	0.760805	315.551	315.555	0.0048	84.6216	79.8122	86.722	6.90981	2.45575	1541.68	1.02562	-78.2324	0.538973
556	USV	TRUE	0.890914	315.735	315.737	0.0028	75.7674	74.8025	76.7322	1.9297	0.689423	703.315	1.00087	-77.0263	0.588997
557	USV	TRUE	0.689785	315.826	315.831	0.0044	83.849	82.8313	85.5123	2.68103	0.777984	449.182	1.09853	-77.4492	0.541018
558	USV	TRUE	0.724675	315.923	315.928	0.0044	76.5024	74.0012	78.0684	4.06721	1.38703	946.425	1.0652	-79.7191	0.498586
559	USV	TRUE	0.70689	316.103	316.156	0.0528	75.6398	67.2827	80.8055	13.5227	2.18721	-24.0623	3.32694	-92.1539	0.231831
560	USV	TRUE	0.937176	316.236	316.238	0.002	76.5808	75.4721	77.3039	1.83176	0.70496	916.206	1.00002	-73.4248	0.689168
561	USV	TRUE	0.742957	316.327	316.333	0.0064	77.7416	77.0329	80.9366	3.90369	1.65832	705.869	1.03548	-77.2549	0.460695
562	USV	TRUE	0.756158	316.505	316.513	0.0076	73.6394	73.4483	74.0512	0.602874	0.183232	-44.6511	1.01489	-70.832	0.592598
563	USV	TRUE	0.892719	316.614	316.638	0.0236	75.7513	72.2112	75.7835	3.57232	1.77284	-158.12	1.00493	-77.0734	0.48884
564	USV	TRUE	0.717002	316.771	316.78	0.0092	74.436	72.9718	78.4958	5.52404	1.63219	-506.037	1.0665	-82.5153	0.445459
565	USV	TRUE	0.818122	316.854	316.862	0.008	79.2268	78.3778	79.6786	1.30085	0.544377	112.316	1.05474	-73.2578	0.640732
566	USV	TRUE	0.840606	316.997	317.004	0.0068	76.1188	76.1126	76.4557	0.343176	0.136475	-52.0259	1.0017	-75.3621	0.533583
567	USV	TRUE	0.789989	317.184	317.2	0.016	72.2092	71.8604	72.5218	0.661407	0.19724	28.933	1.00478	-79.6373	0.517089
568	USV	TRUE	0.780507	318.136	318.14	0.004	77.2489	76.9149	77.531	0.616019	0.222954	-126.679	1.05028	-68.0651	0.596745
569	USV	TRUE	0.68959	318.254	318.27	0.0164	71.2105	70.3706	72	1.62942	0.524444	4.04674	1.04843	-81.4038	0.444754
570	USV	TRUE	0.920741	318.456	318.468	0.0116	77.5121	75.5898	79.4527	3.86285	1.20368	-282.608	1.02382	-69.4084	0.72152
571	USV	TRUE	0.963779	318.577	318.586	0.0096	78.8257	77.8999	79.0635	1.16358	0.437152	112.892	1.01522	-67.4592	0.705762
572	USV	TRUE	0.856449	319.186	319.189	0.0028	82.3396	82.3396	82.3396	1.42109e-14	2.51215e-15	1.40158e-12	1	-72.467	0.69474
573	USV	TRUE	0.640411	321.048	321.063	0.0148	84.0212	80.05	84.8847	4.83472	1.8544	228.401	1.17753	-79.2344	0.504572
574	USV	TRUE	0.658758	322.389	322.437	0.048	65.992	65.45	79.5474	14.0974	6.87165	-283.248	1.01687	-78.5264	0.439511
575	USV	TRUE	0.826381	323.184	323.187	0.0032	73.0877	71.7295	74.5646	2.83517	0.967558	-882.899	1.00055	-73.789	0.540354
576	USV	TRUE	0.668782	324.367	324.416	0.0496	68.1115	48.5473	73.2029	24.6556	5.92789	-276.238	4.96526	-91.7724	0.198679
577	USV	TRUE	0.772696	324.478	324.533	0.0552	83.6823	71.8652	92.8253	20.96	6.6646	180.666	1.3383	-76.7635	0.486703
578	USV	TRUE	0.767136	324.596	324.599	0.0028	82.3045	81.2728	84.4049	3.13205	1.19818	-1196.34	1.04124	-70.2964	0.705957
579	USV	TRUE	0.872992	324.69	324.695	0.0052	79.5901	78.9666	79.835	0.868365	0.274063	-125.112	1.03803	-67.458	0.713259
580	USV	TRUE	0.794402	324.821	324.823	0.0028	81.0997	80.0532	81.879	1.82579	0.631103	-641.466	1.00408	-65.6947	0.727009
581	USV	TRUE	0.639785	324.98	324.982	0.0016	74.0014	74.0014	74.0014	0	2.94575e-15	7.05593e-12	1	-71.6589	0.592142
582	USV	TRUE	0.695014	325.093	325.096	0.0032	80.8055	80.0113	81.3695	1.35821	0.469454	426.76	1.00316	-67.2846	0.708005
583	USV	TRUE	0.884221	325.192	325.205	0.0128	82.8275	80.4186	83.2482	2.82966	0.9571	109.456	1.07881	-75.607	0.58341
584	USV	TRUE	0.952188	325.341	325.349	0.008	80.6132	80.3757	80.6429	0.267189	0.0596487	-11.9264	1.00613	-69.0485	0.60231
585	USV	TRUE	0.934638	325.426	325.435	0.0092	77.6253	75.7555	77.6394	1.8839	0.623169	213.445	1.01262	-70.7649	0.640943
586	USV	TRUE	0.657695	325.601	325.619	0.018	87.0371	84.8396	104.442	19.6027	9.84093	1081.17	1.00654	-79.6557	0.514524
587	USV	TRUE	0.714361	325.721	325.729	0.0076	107.781	105.77	108.254	2.48363	0.897842	-315.343	1.08082	-79.4154	0.49512
588	USV	TRUE	0.756627	325.947	325.949	0.002	81.4564	80.5391	83.585	3.04596	1.13908	-1474.63	1.01882	-72.737	0.614754
589	USV	TRUE	0.654034	326.258	326.262	0.004	79.8747	77.1479	80.2182	3.07036	1.27184	-796.675	1.00952	-77.8328	0.509281
590	USV	TRUE	0.879457	326.502	326.506	0.0048	84.9581	84.791	85.2805	0.489475	0.177751	-75.0388	1.01325	-73.7257	0.600374
591	USV	TRUE	0.619458	326.666	326.669	0.0032	82.733	79.1779	84.1284	4.95042	1.58713	-1393.16	1.0351	-70.2523	0.61004
592	USV	TRUE	0.925164	326.758	326.77	0.0116	81.0262	79.6359	81.9296	2.29372	1.02768	204.653	1.02493	-64.709	0.726516
593	USV	TRUE	0.797315	329.649	329.653	0.0044	74.4411	73.6522	76.9383	3.2861	1.40073	-749.525	1.00095	-79.095	0.462183
594	USV	TRUE	0.651435	330.274	330.277	0.0036	79.3584	77.3544	81.5107	4.15628	1.35459	-1117.34	1.00223	-64.9342	0.792369
595	USV	TRUE	0.809607	330.499	330.505	0.006	70.6655	70.2461	71.3594	1.11329	0.412604	110.619	1.13883	-60.5836	0.722411
596	USV	TRUE	0.86688	330.594	330.596	0.002	79.2352	78.7453	80.3574	1.61204	0.648479	842.282	1.04192	-64.1169	0.820058
597	USV	TRUE	0.707503	330.719	330.721	0.0016	86.6796	85.5841	87.9532	2.36908	0.937386	-1480.67	1.0006	-67.4876	0.765553
598	USV	TRUE	0.891404	330.825	330.827	0.0024	71.8418	71.1738	72.8437	1.66993	0.605239	695.805	1.00647	-67.9469	0.770455
599	USV	TRUE	0.687585	331.02	331.07	0.0492	72.7263	67.3016	83.4463	16.1447	5.03342	-106.101	1.2717	-78.8431	0.449079
600	USV	TRUE	0.943164	331.298	331.343	0.0448	77.0997	70.8202	80.3004	9.48013	2.69101	-143.552	1.10934	-75.154	0.530425
601	USV	TRUE	0.64309	331.482	331.525	0.0432	68.7583	67.9804	78.583	10.6026	5.2346	-231.407	1.02215	-76.8532	0.436515
602	USV	TRUE	0.738085	331.625	331.628	0.0028	109.016	107.079	110.419	3.33986	1.31172	-1320.04	1.02719	-84.7141	0.453504
603	USV	TRUE	0.815925	331.713	331.717	0.004	71.6928	70.4848	72.0764	1.59157	0.585298	-379.459	1.0959	-70.3677	0.588107
604	USV	TRUE	0.856308	331.904	331.906	0.002	72.8089	72.8089	72.8089	1.42109e-14	1.05391e-14	-2.48638e-12	1	-68.2257	0.537226
605	USV	TRUE	0.717106	331.982	332.024	0.0416	70.2555	58.4992	78.5087	20.0095	4.2869	27.4371	4.62795	-93.9184	0.202117
606	USV	TRUE	0.628431	332.126	332.144	0.0172	72.6052	67.6772	86.1711	18.4939	6.57174	-1094.58	1.01198	-77.5819	0.456677
607	USV	TRUE	0.924576	332.581	332.586	0.0052	71.2503	70.9015	71.28	0.378518	0.104921	-41.1876	1.01257	-65.3654	0.597455
608	USV	TRUE	0.697072	332.678	332.728	0.05	76.6463	71.7775	79.5376	7.76011	2.38434	-17.3924	1.12391	-79.5725	0.493278
609	USV	TRUE	0.957782	333.148	333.15	0.0016	80.928	80.5807	81.4535	0.872818	0.347517	545.511	1.00577	-70.6364	0.545682
610	USV	TRUE	0.605125	333.356	333.359	0.0024	79.8932	79.5592	80.5612	1.00196	0.367366	417.483	1.01249	-81.9931	0.428713
611	USV	TRUE	0.786032	334.457	334.501	0.0436	79.8163	76.7027	80.4846	3.78184	1.31944	-64.2223	1.01485	-71.7985	0.488969
612	USV	TRUE	0.780347	334.641	334.656	0.0144	81.083	80.6365	86.507	5.87054	1.41799	-308.174	1.05975	-70.6541	0.49313
613	USV	TRUE	0.813661	335.63	335.64	0.0092	81.729	81.2985	82.7912	1.49264	0.498617	-157.831	1.00094	-70.8278	0.651309
614	USV	TRUE	0.949148	335.745	335.746	0.0016	73.9002	73.8022	74.1762	0.374065	0.153618	-233.791	1.01068	-73.2835	0.560243
615	USV	TRUE	0.785464	336.203	336.209	0.0056	78.7689	78.6655	78.9294	0.263945	0.0898967	21.4356	1.00824	-70.6866	0.639843
616	USV	TRUE	0.722425	336.402	336.407	0.0048	81.2741	81.0392	81.4121	0.372882	0.134503	22.6887	1.02263	-76.3994	0.483908
617	USV	TRUE	0.664198	337.812	337.823	0.0108	81.0245	79.5099	88.5168	9.00692	3.98862	840.734	1.00504	-84.1061	0.401608
618	USV	TRUE	0.800253	338.341	338.346	0.0044	83.0146	82.8142	83.215	0.400784	0.161245	99.9105	1.01554	-76.2784	0.505996
619	USV	TRUE	0.714339	338.449	338.453	0.0036	71.0319	69.9409	71.1432	1.20235	0.413208	-293.503	1.07462	-77.7937	0.501043
620	USV	TRUE	0.928131	338.625	338.639	0.0136	79.8073	75.4347	79.8264	4.39171	1.87379	321.545	1.06183	-77.0288	0.53087
621	USV	TRUE	0.75249	392.122	392.124	0.002	70.8513	69.6935	72.4455	2.75205	1.00933	1339.76	1.00515	-82.6387	0.481332
622	USV	TRUE	0.792813	392.836	392.981	0.1456	68.7685	28.1706	87.5311	59.3605	10.6092	33.9342	8.23498	-81.07	0.225847
623	USV	TRUE	0.637727	394.041	394.043	0.0024	71.2095	70.0739	71.9442	1.87032	0.678528	-779.302	1.00758	-79.9818	0.49482
624	USV	TRUE	0.892845	394.137	394.139	0.0016	78.6934	78.2926	78.916	0.623441	0.249933	-389.651	1.00816	-75.257	0.578846
625	USV	TRUE	0.614349	394.237	394.239	0.002	79.1572	78.9835	79.3309	0.347346	0.151643	197.847	1.00936	-77.151	0.495622
626	USV	TRUE	0.746681	394.324	394.327	0.0036	80.0904	79.1748	81.7614	2.58662	0.981729	727.681	1.00163	-81.889	0.439162
627	USV	TRUE	0.907178	394.875	394.887	0.012	80.8905	78.738	83.3644	4.62642	1.51542	396.379	1.00987	-76.3636	0.539841
628	USV	TRUE	0.672596	395.26	395.262	0.002	71.8979	71.1052	72.3877	1.28251	0.503743	665.428	1.01432	-72.9074	0.719885
629	USV	TRUE	0.948163	397.396	397.399	0.0036	79.941	79.3027	80.4531	1.1504	0.364771	-299.576	1.00499	-64.9438	0.636171
630	USV	TRUE	0.725405	397.58	397.585	0.0052	76.5064	69.8822	77.8501	7.96797	3.31617	-1563.24	1.00282	-73.6993	0.639151
631	USV	TRUE	0.658504	398.174	398.184	0.0104	87.8693	86.4088	88.8492	2.44037	0.770388	-69.7746	1.24261	-79.8709	0.420728
632	USV	TRUE	0.842731	398.544	398.549	0.0044	82.9496	81.777	86.0668	4.28987	1.49425	1004.94	1.04117	-73.1699	0.666809
633	USV	TRUE	0.977114	398.637	398.643	0.006	78.3113	74.207	83.1595	8.95251	3.05624	1626.85	1.009	-73.5181	0.696034
634	USV	TRUE	0.781219	398.831	398.837	0.0068	86.875	86.0734	87.5133	1.43985	0.488907	-165.442	1.15506	-67.3715	0.665377
635	USV	TRUE	0.948926	399.002	399.022	0.0204	73.4507	72.1444	77.7047	5.56021	1.49683	-286.018	1.03108	-71.3923	0.665859
636	USV	TRUE	0.815555	399.725	399.728	0.0028	78.8252	78.3873	78.9959	0.608598	0.216448	-213.822	1.00844	-64.2375	0.585409
637	USV	TRUE	0.618114	399.858	399.86	0.002	74.5838	74.281	74.6818	0.400784	0.153333	176.854	1.03234	-78.4329	0.509515
638	USV	TRUE	0.939328	400.397	400.429	0.0324	81.6386	80.3916	83.6575	3.2659	1.0878	-28.4529	1.13351	-75.0448	0.601051
639	USV	TRUE	0.77557	400.545	400.548	0.0032	81.4746	81.3843	84.2124	2.82811	1.22648	-944	1.06037	-70.7764	0.593045
640	USV	TRUE	0.689762	400.664	400.666	0.002	85.9216	84.4476	86.0775	1.62985	0.634558	-695.328	1.20227	-80.5344	0.443023
641	USV	TRUE	0.721643	400.928	400.931	0.0024	83.0413	83.0413	83.0413	2.84217e-14	6.48634e-15	-8.3925e-13	1	-72.9609	0.528214
642	USV	TRUE	0.67008	401.465	401.466	0.0016	82.9755	82.9755	82.9755	0	5.75605e-15	9.04196e-12	1	-72.3547	0.59131
643	USV	TRUE	0.80229	403.166	403.169	0.0032	83.7293	83.3805	83.759	0.378518	0.126336	-91.2278	1.01661	-76.0121	0.527943
644	USV	TRUE	0.803155	403.229	403.322	0.0928	73.6868	51.703	84.0478	32.3447	5.43743	-107.633	4.82739	-90.9286	0.230699
645	USV	TRUE	0.629665	403.476	403.478	0.002	82.7159	82.4398	82.992	0.552191	0.182612	-227.747	1.03518	-77.8136	0.45586
646	USV	TRUE	0.736846	404.039	404.05	0.0108	71.7433	69.7998	72.0868	2.28703	0.89417	207.424	1.00057	-82.283	0.414337
647	USV	TRUE	0.664873	407.768	407.774	0.006	70.9254	68.4745	71.2433	2.7688	0.902001	419.609	1.05211	-80.5158	0.437914
648	USV	TRUE	0.903792	407.967	408	0.0324	82.3243	80.9226	84.8845	3.96192	1.34716	31.6844	1.11156	-71.0731	0.705164
649	USV	TRUE	0.707136	408.101	408.103	0.0024	81.477	80.4751	81.9446	1.46954	0.54063	612.309	1.0207	-73.9276	0.57562
650	USV	TRUE	0.707214	408.516	408.518	0.002	79.431	74.9333	79.7516	4.81831	1.85431	1884.96	1.25081	-72.2143	0.650747
651	USV	TRUE	0.692571	413.495	413.496	0.0016	70.4693	70.2199	70.7187	0.498753	0.197149	-311.721	1	-82.8398	0.412745
652	USV	TRUE	0.701394	413.89	413.893	0.0036	75.9361	72.1058	76.3349	4.2291	2.02471	1202.35	1.01692	-78.9502	0.475889
653	USV	TRUE	0.779158	414.427	414.43	0.0024	71.8088	71.0741	72.0092	0.935162	0.354547	-389.651	1.03377	-74.4167	0.654088
654	USV	TRUE	0.914668	414.719	414.732	0.0128	72.4924	68.2646	72.6676	4.40293	1.73604	327.941	1.01974	-79.6061	0.487424
655	USV	TRUE	0.650787	422.537	422.544	0.0072	73.5364	73.0673	75.2504	2.18309	0.983385	-294.418	1.00363	-81.0053	0.498295
656	USV	TRUE	0.722759	424.267	424.272	0.0056	81.2528	76.9002	81.3062	4.40591	1.53045	794.992	1.09521	-82.0726	0.448012
657	USV	TRUE	0.698155	424.368	424.369	0.0016	84.5497	84.0776	85.1998	1.12219	0.445538	-701.372	1.00392	-78.5814	0.534874
658	USV	TRUE	0.72638	426.464	426.47	0.0064	80.9605	79.2076	81.6633	2.45564	0.779847	-19.465	1.29033	-78.4856	0.421772
659	USV	TRUE	0.616548	426.654	426.657	0.0036	76.8608	76.0815	77.0909	1.00938	0.360678	269.888	1.05144	-72.0658	0.599843
660	USV	TRUE	0.646038	426.941	426.949	0.008	76.1858	70.367	78.9	8.53307	3.15734	1043.84	1.01397	-77.7766	0.554292
661	USV	TRUE	0.658673	427.043	427.048	0.0052	80.3099	72.9679	80.7274	7.7595	2.92454	1530.38	1.08058	-71.1304	0.509121
662	USV	TRUE	0.787193	427.591	427.594	0.0036	80.5117	79.988	81.7362	1.74821	0.803053	478.714	1.00464	-74.2731	0.636613
663	USV	TRUE	0.628819	427.793	427.797	0.0036	73.0468	72.8227	75.6553	2.83255	1.12899	-705.457	1.2778	-77.0199	0.442815
664	USV	TRUE	0.926035	427.88	427.892	0.012	77.0654	74.4989	77.1619	2.66297	0.869597	213.728	1.0346	-70.1814	0.657111
665	USV	TRUE	0.775295	429.312	429.314	0.002	76.6838	75.8555	76.9777	1.12219	0.444486	551.555	1.10143	-79.5009	0.52109
666	USV	TRUE	0.778738	429.404	429.406	0.0016	78.5083	78.5083	78.5083	1.42109e-14	5.0243e-15	3.29355e-12	1	-77.6969	0.577129
667	USV	TRUE	0.641085	429.503	429.505	0.002	81.7782	80.5847	85.7593	5.17456	2.00934	2433.97	1.25119	-73.8671	0.616332
668	USV	TRUE	0.676545	429.607	429.613	0.006	78.2073	72.8298	80.7929	7.96307	3.38892	1334.85	1.03558	-75.6503	0.570133
669	USV	TRUE	0.706653	429.711	429.714	0.0032	82.8707	79.1267	85.341	6.21434	2.40347	2032.46	1.02932	-74.7413	0.596589
670	USV	TRUE	0.724244	429.808	429.816	0.008	75.3127	71.5173	79.3538	7.8365	3.13065	948.547	1.04141	-79.9376	0.495007
671	USV	TRUE	0.637338	431.921	431.923	0.0024	76.1551	73.216	78.9606	5.74457	2.06847	2393.57	1.00003	-74.5487	0.497267
672	USV	TRUE	0.7231	432.115	432.124	0.0084	80.3801	79.5964	90.3725	10.7761	4.52309	-1257.39	1.09114	-73.4621	0.557856
673	USV	TRUE	0.716313	432.176	432.178	0.002	65.9254	65.6359	66.0011	0.365159	0.147066	176.854	1.02105	-76.1516	0.514989
674	USV	TRUE	0.715061	432.637	432.639	0.002	81.2122	80.7256	81.3619	0.636296	0.248986	231.684	1.10021	-67.9382	0.757113
675	USV	TRUE	0.662209	433.393	433.4	0.0068	82.809	81.6178	89.7566	8.13882	3.30794	1176.86	1.00104	-78.3471	0.56059
676	USV	TRUE	0.681722	433.811	433.815	0.004	86.7591	85.9575	87.6497	1.6922	0.718769	511.438	1.13407	-70.5236	0.602232
677	USV	TRUE	0.619228	434.004	434.009	0.0048	85.2705	79.6449	87.2729	7.62802	3.29545	1586.83	1.00009	-76.6559	0.591285
678	USV	TRUE	0.752857	434.118	434.121	0.0036	86.6759	83.7665	88.1677	4.4012	1.47819	1201.9	1.01534	-76.806	0.609921
679	USV	TRUE	0.894251	434.327	434.332	0.0048	89.5645	84.8529	89.8556	5.00269	1.68919	1050.01	1.05974	-71.2907	0.676855
680	USV	TRUE	0.662116	434.423	434.427	0.0036	83.3406	81.5	85.0922	3.59221	1.30747	1075.05	1.00823	-70.2816	0.715534
681	USV	TRUE	0.693157	434.637	434.677	0.0396	73.2046	71.1328	86.8049	15.6721	7.60653	-376.92	1.02376	-71.7569	0.623534
682	USV	TRUE	0.743462	434.766	434.771	0.0048	84.7622	83.4538	90.3581	6.90439	2.26014	1490.97	1.01155	-67.062	0.779149
683	USV	TRUE	0.680122	435.155	435.157	0.0016	89.3068	88.3004	89.476	1.17563	0.490049	-701.372	1.10925	-70.3171	0.637471
684	USV	TRUE	0.701954	435.254	435.271	0.0176	84.9672	82.4219	87.2132	4.79124	1.57687	197.992	1.08587	-64.8604	0.774814
685	USV	TRUE	0.676497	445.511	445.517	0.0052	76.3885	72.4417	77.7923	5.3506	1.82303	749.214	1.36138	-82.5512	0.476908
686	USV	TRUE	0.79125	446.445	446.493	0.048	35.8449	27.7104	47.8461	20.1357	4.49908	-20.7993	6.14332	-97.0538	0.167503
687	USV	TRUE	0.966277	446.905	446.913	0.0084	78.4511	72.8698	80.6331	7.76333	2.17034	791.455	1.04634	-70.5834	0.726956
688	USV	TRUE	0.76338	447.221	447.226	0.0052	82.6808	73.2916	86.3952	13.1036	4.54174	2467.12	1.00171	-78.4543	0.573093
689	USV	TRUE	0.763594	448.732	448.734	0.0016	80.6506	80.6506	80.6506	1.42109e-14	4.35117e-15	7.94411e-12	1	-75.46	0.595718
690	USV	TRUE	0.69709	452.505	452.509	0.0036	73.971	72.82	74.35	1.53002	0.595535	420.823	1.00044	-75.4504	0.531042
691	USV	TRUE	0.850006	452.83	452.832	0.0016	83.9529	83.5522	84.1756	0.623441	0.249933	389.651	1.00816	-63.1107	0.786076
692	USV	TRUE	0.674943	455.179	455.183	0.0036	72.2514	71.8112	72.4864	0.675245	0.247964	189.56	1.00511	-71.8168	0.57894
693	USV	TRUE	0.885182	468.306	468.308	0.0016	83.2735	82.6946	83.3625	0.667973	0.276311	-389.651	1.07279	-70.7508	0.656528
694	USV	TRUE	0.657867	471.913	471.927	0.0144	76.1168	72.5246	79.1891	6.66447	2.06011	-329.58	1.21133	-77.5696	0.489909
695	USV	TRUE	0.844107	472.032	472.035	0.0028	70.8575	70.6694	71.2578	0.588403	0.220582	-206.12	1.01061	-71.088	0.577199
696	USV	TRUE	0.614411	475.425	475.431	0.0056	73.7745	72.8105	74.4704	1.65985	0.606133	231.669	1.06607	-79.0218	0.564218
697	USV	TRUE	0.64975	475.768	475.774	0.0052	61.9216	61.595	62.3521	0.757036	0.247291	-92.7332	1.05784	-80.476	0.413741
698	USV	TRUE	0.701758	475.862	475.871	0.0088	71.1437	69.4752	71.6973	2.2221	0.762556	91.5002	1.18771	-78.6682	0.494027
699	USV	TRUE	0.664887	476.112	476.115	0.0036	73.2128	72.3841	76.0729	3.68887	1.71386	1024.23	1.00001	-83.0936	0.413415
700	USV	TRUE	0.704197	476.367	476.37	0.0032	69.6384	69.6384	69.6384	1.42109e-14	4.6998e-15	-6.73233e-15	1	-74.664	0.523339
701	USV	TRUE	0.913475	477.334	477.337	0.0024	82.063	80.8606	82.256	1.39532	0.514313	-500.98	1.1676	-59.7148	0.850096
702	USV	TRUE	0.929081	477.462	477.472	0.0096	88.4378	79.3707	92.3534	12.9826	5.308	-1415.27	1.05867	-74.7844	0.600997
703	USV	TRUE	0.686518	477.81	477.814	0.004	90.9665	82.6296	91.339	8.70939	4.27621	-2243.55	1.022	-74.5001	0.550513
704	USV	TRUE	0.877236	478.485	478.497	0.0116	78.4159	76.6604	80.0671	3.40666	1.35696	-279.726	1.0022	-73.7618	0.601241
705	USV	TRUE	0.71413	505.163	505.17	0.0068	80.7861	80.4467	81.4945	1.04786	0.387692	62.0038	1.09305	-72.6884	0.682522
706	USV	TRUE	0.616656	505.57	505.621	0.0512	69.8382	55.2022	77.1562	21.954	4.82004	-114.445	4.20744	-93.4292	0.194857
707	USV	TRUE	0.630485	506.04	506.065	0.0244	84.3342	58.3986	85.8439	27.4453	12.5835	1095.29	1.11076	-78.7642	0.463978
708	USV	TRUE	0.726101	506.729	506.73	0.0016	77.6418	77.3746	77.7308	0.356252	0.166622	9.56702e-12	1.17855	-69.1867	0.697761
709	USV	TRUE	0.737188	507.15	507.156	0.0064	86.8939	86.7334	87.027	0.293589	0.111387	-35.201	1.00256	-79.7414	0.487994
710	USV	TRUE	0.707982	507.252	507.259	0.0068	69.5141	69.1105	69.924	0.813539	0.252034	-57.9185	1.04165	-72.2333	0.592827
711	USV	TRUE	0.643513	507.368	507.37	0.0016	74.5163	70.9003	75.4158	4.5155	1.81877	2259.98	1.47693	-81.4021	0.435678
712	USV	TRUE	0.617583	509.396	509.404	0.0084	80.9939	79.3924	81.0192	1.62675	0.800097	201.839	1.00424	-81.1064	0.403907
713	USV	TRUE	0.659042	518.303	518.311	0.0076	79.4654	75.102	79.7887	4.68664	1.57575	648.461	1.01779	-77.672	0.514366
714	USV	TRUE	0.730939	541.006	541.044	0.0384	77.7512	77.0188	79.263	2.24419	0.881644	-17.7897	1.04834	-76.6964	0.442575
715	USV	TRUE	0.64637	547.714	547.717	0.0032	81.7863	81.3938	81.9705	0.576667	0.233753	-137.696	1.04176	-78.3292	0.489748
716	USV	TRUE	0.659924	548.144	548.151	0.0076	72.3711	69.173	73.486	4.31299	1.68909	-560.139	1.00085	-77.4347	0.537585
717	USV	TRUE	0.765513	549.272	549.307	0.0352	79.038	77.3675	81.6592	4.29172	1.34962	-92.6856	1.02081	-78.3634	0.496817
718	USV	TRUE	0.656477	549.415	549.417	0.0016	78.6511	78.6511	78.6511	1.42109e-14	4.6998e-15	3.08388e-12	1	-73.7336	0.595874
719	USV	TRUE	0.62248	549.708	549.711	0.0032	70.1079	69.8986	70.6432	0.744573	0.337769	-231.447	1.00026	-79.8204	0.429124
720	USV	TRUE	0.927652	550.106	550.586	0.48	81.5207	50.7691	101.676	50.9069	10.48	-12.0536	27.1865	-93.3427	0.184115
721	USV	TRUE	0.662863	550.939	550.945	0.006	82.5011	78.618	84.7449	6.12696	2.00341	-884.039	1.08318	-82.3244	0.416979
722	USV	TRUE	0.866681	551.507	551.52	0.0128	80.6292	80.517	81.1982	0.681164	0.232052	-39.1236	1.00916	-77.8656	0.451191
723	USV	TRUE	0.769485	553.191	553.2	0.0092	66.3753	63.6624	66.9512	3.28882	0.934392	-319.862	1.07165	-79.6225	0.489084
724	USV	TRUE	0.708577	553.329	553.337	0.0088	65.5709	65.5342	67.8536	2.3194	0.819874	-246.557	1.03437	-74.3641	0.545774
725	USV	TRUE	0.665396	553.439	553.484	0.0448	29.8931	29.3744	71.0012	41.6268	19.0081	961.221	1.03475	-75.4531	0.459896
726	USV	TRUE	0.669947	567.024	567.026	0.002	76.9944	76.7005	77.9028	1.20235	0.46	-530.561	1.18181	-69.5829	0.585687
727	USV	TRUE	0.883903	568.261	568.277	0.0164	86.3149	84.56	86.4457	1.88577	0.776515	95.3083	1.01629	-76.0298	0.502624
728	USV	TRUE	0.724035	568.385	568.402	0.0164	85.3046	81.3011	90.9872	9.68606	3.35369	-416.396	1.40986	-74.4772	0.587726
729	USV	TRUE	0.877985	569.094	569.106	0.0116	82.2575	79.3725	83.0573	3.68486	1.571	-366.755	1.08584	-78.6105	0.4989
730	USV	TRUE	0.74655	569.309	569.316	0.0064	77.3816	75.9183	78.1217	2.20333	0.681619	-180.762	1.23416	-73.5138	0.65871
731	USV	TRUE	0.613013	569.574	569.585	0.0104	79.3229	73.5206	80.2522	6.73168	2.88876	-750.041	1.04847	-77.7209	0.492972
732	USV	TRUE	0.649468	570.173	570.181	0.0076	76.9766	76.212	82.7665	6.55449	2.8634	-876.575	1.00254	-79.0069	0.484152
733	USV	TRUE	0.728322	570.485	570.488	0.0028	78.6312	77.6218	79.507	1.88517	0.663763	-676.809	1.00113	-73.411	0.660613
734	USV	TRUE	0.61098	570.593	570.658	0.0656	59.4366	49.8029	89.3172	39.5143	9.50711	-258.478	6.44806	-92.9829	0.201342
735	USV	TRUE	0.89958	570.913	570.919	0.0056	101.846	101.579	103.411	1.83135	0.671842	-255.416	1.13587	-81.0802	0.409716
736	USV	TRUE	0.657322	571.053	571.055	0.002	82.5855	81.8329	83.9437	2.11079	0.768825	-1007.05	1.01645	-77.5192	0.607068
737	USV	TRUE	0.728176	594.771	594.777	0.006	79.1377	78.6732	82.5636	3.89032	1.93465	650.358	1.00029	-78.7309	0.536491
738	USV	TRUE	0.755526	595.185	595.195	0.0096	81.4842	77.448	82.8513	5.40328	2.11076	456.177	1.33216	-77.3189	0.566655
739	USV	TRUE	0.886797	595.649	595.651	0.0028	69.2572	69.0802	69.4333	0.353063	0.141646	5.33768	1.06594	-80.658	0.432617
						0.0157995
